# Supplementary material for: Fade into you: genetic control of pigmentation patterns in red-flesh apple (Malus domestica)
Source: Front Plant Sci. 2025 Jan 13;15:1462545. doi: 10.3389/fpls.2024.1462545 (PMC11770013; doi:10.3389/fpls.2024.1462545)
Supplement: Supplementary file 4 [file DataSheet1.zip]

Archive with 126 entries (126 files):
- CB A1EXT250NM/CB A1EXT250NM.txt
- CB A1EXT284NM/CB A1EXT284NM.txt
- CB A1EXT325NM/CB A1EXT325NM.txt
- CB A1UV_VIS_1/CB A1UV_VIS_1.txt
- CB A1UV_VIS_2/CB A1UV_VIS_2.txt
- CB A1UV_VIS_3/CB A1UV_VIS_3.txt
- CB A1UV_VIS_4/CB A1UV_VIS_4.txt
- CB A2EXT250NM/CB A2EXT250NM.txt
- CB A2EXT284NM/CB A2EXT284NM.txt
- CB A2EXT325NM/CB A2EXT325NM.txt
- CB A2UV_VIS_1/CB A2UV_VIS_1.txt
- CB A2UV_VIS_2/CB A2UV_VIS_2.txt
- CB A2UV_VIS_3/CB A2UV_VIS_3.txt
- CB A2UV_VIS_4/CB A2UV_VIS_4.txt
- CB A3EXT250NM/CB A3EXT250NM.txt
- CB A3EXT284NM/CB A3EXT284NM.txt
- CB A3EXT325NM/CB A3EXT325NM.txt
- CB A3UV_VIS_1/CB A3UV_VIS_1.txt
- CB A3UV_VIS_2/CB A3UV_VIS_2.txt
- CB A3UV_VIS_3/CB A3UV_VIS_3.txt
- CB A3UV_VIS_4/CB A3UV_VIS_4.txt
- CB B1EXT250NM/CB B1EXT250NM.txt
- CB B1EXT284NM/CB B1EXT284NM.txt
- CB B1EXT325NM/CB B1EXT325NM.txt
- CB B1UV_VIS_1/CB B1UV_VIS_1.txt
- CB B1UV_VIS_2/CB B1UV_VIS_2.txt
- CB B1UV_VIS_3/CB B1UV_VIS_3.txt
- CB B1UV_VIS_4/CB B1UV_VIS_4.txt
- CB B2EXT250NM/CB B2EXT250NM.txt
- CB B2EXT284NM/CB B2EXT284NM.txt
- CB B2EXT325NM/CB B2EXT325NM.txt
- CB B2UV_VIS_1/CB B2UV_VIS_1.txt
- CB B2UV_VIS_2/CB B2UV_VIS_2.txt
- CB B2UV_VIS_3/CB B2UV_VIS_3.txt
- CB B2UV_VIS_4/CB B2UV_VIS_4.txt
- CB B3EXT250NM/CB B3EXT250NM.txt
- CB B3EXT284NM/CB B3EXT284NM.txt
- CB B3EXT325NM/CB B3EXT325NM.txt
- CB B3UV_VIS_1/CB B3UV_VIS_1.txt
- CB B3UV_VIS_2/CB B3UV_VIS_2.txt
- CB B3UV_VIS_3/CB B3UV_VIS_3.txt
- CB B3UV_VIS_4/CB B3UV_VIS_4.txt
- CB C1EXT250NM/CB C1EXT250NM.txt
- CB C1EXT284NM/CB C1EXT284NM.txt
- CB C1EXT325NM/CB C1EXT325NM.txt
- CB C1UV_VIS_1/CB C1UV_VIS_1.txt
- CB C1UV_VIS_2/CB C1UV_VIS_2.txt
- CB C1UV_VIS_3/CB C1UV_VIS_3.txt
- CB C1UV_VIS_4/CB C1UV_VIS_4.txt
- CB C2EXT250NM/CB C2EXT250NM.txt
- CB C2EXT284NM/CB C2EXT284NM.txt
- CB C2EXT325NM/CB C2EXT325NM.txt
- CB C2UV_VIS_1/CB C2UV_VIS_1.txt
- CB C2UV_VIS_2/CB C2UV_VIS_2.txt
- CB C2UV_VIS_3/CB C2UV_VIS_3.txt
- CB C2UV_VIS_4/CB C2UV_VIS_4.txt
- CB C3EXT250NM/CB C3EXT250NM.txt
- CB C3EXT284NM/CB C3EXT284NM.txt
- CB C3EXT325NM/CB C3EXT325NM.txt
- CB C3UV_VIS_1/CB C3UV_VIS_1.txt
- CB C3UV_VIS_2/CB C3UV_VIS_2.txt
- CB C3UV_VIS_3/CB C3UV_VIS_3.txt
- CB C3UV_VIS_4/CB C3UV_VIS_4.txt
- CR A1EXT250NM/CR A1EXT250NM.txt
- CR A1EXT284NM/CR A1EXT284NM.txt
- CR A1EXT325NM/CR A1EXT325NM.txt
- CR A1UV_VIS_1/CR A1UV_VIS_1.txt
- CR A1UV_VIS_2/CR A1UV_VIS_2.txt
- CR A1UV_VIS_3/CR A1UV_VIS_3.txt
- CR A1UV_VIS_4/CR A1UV_VIS_4.txt
- CR A2EXT250NM/CR A2EXT250NM.txt
- CR A2EXT284NM/CR A2EXT284NM.txt
- CR A2EXT325NM/CR A2EXT325NM.txt
- CR A2UV_VIS_1/CR A2UV_VIS_1.txt
- CR A2UV_VIS_2/CR A2UV_VIS_2.txt
- CR A2UV_VIS_3/CR A2UV_VIS_3.txt
- CR A2UV_VIS_4/CR A2UV_VIS_4.txt
- CR A3EXT250NM/CR A3EXT250NM.txt
- CR A3EXT284NM/CR A3EXT284NM.txt
- CR A3EXT325NM/CR A3EXT325NM.txt
- CR A3UV_VIS_1/CR A3UV_VIS_1.txt
- CR A3UV_VIS_2/CR A3UV_VIS_2.txt
- CR A3UV_VIS_3/CR A3UV_VIS_3.txt
- CR A3UV_VIS_4/CR A3UV_VIS_4.txt
- CR B1EXT250NM/CR B1EXT250NM.txt
- CR B1EXT284NM/CR B1EXT284NM.txt
- CR B1EXT325NM/CR B1EXT325NM.txt
- CR B1UV_VIS_1/CR B1UV_VIS_1.txt
- CR B1UV_VIS_2/CR B1UV_VIS_2.txt
- CR B1UV_VIS_3/CR B1UV_VIS_3.txt
- CR B1UV_VIS_4/CR B1UV_VIS_4.txt
- CR B2EXT250NM/CR B2EXT250NM.txt
- CR B2EXT284NM/CR B2EXT284NM.txt
- CR B2EXT325NM/CR B2EXT325NM.txt
- CR B2UV_VIS_1/CR B2UV_VIS_1.txt
- CR B2UV_VIS_2/CR B2UV_VIS_2.txt
- CR B2UV_VIS_3/CR B2UV_VIS_3.txt
- CR B2UV_VIS_4/CR B2UV_VIS_4.txt
- CR B3EXT250NM/CR B3EXT250NM.txt
- CR B3EXT284NM/CR B3EXT284NM.txt
- CR B3EXT325NM/CR B3EXT325NM.txt
- CR B3UV_VIS_1/CR B3UV_VIS_1.txt
- CR B3UV_VIS_2/CR B3UV_VIS_2.txt
- CR B3UV_VIS_3/CR B3UV_VIS_3.txt
- CR B3UV_VIS_4/CR B3UV_VIS_4.txt
- CR C1EXT250NM/CR C1EXT250NM.txt
- CR C1EXT284NM/CR C1EXT284NM.txt
- CR C1EXT325NM/CR C1EXT325NM.txt
- CR C1UV_VIS_1/CR C1UV_VIS_1.txt
- CR C1UV_VIS_2/CR C1UV_VIS_2.txt
- CR C1UV_VIS_3/CR C1UV_VIS_3.txt
- CR C1UV_VIS_4/CR C1UV_VIS_4.txt
- CR C2EXT250NM/CR C2EXT250NM.txt
- CR C2EXT284NM/CR C2EXT284NM.txt
- CR C2EXT325NM/CR C2EXT325NM.txt
- CR C2UV_VIS_1/CR C2UV_VIS_1.txt
- CR C2UV_VIS_2/CR C2UV_VIS_2.txt
- CR C2UV_VIS_3/CR C2UV_VIS_3.txt
- CR C2UV_VIS_4/CR C2UV_VIS_4.txt
- CR C3EXT250NM/CR C3EXT250NM.txt
- CR C3EXT284NM/CR C3EXT284NM.txt
- CR C3EXT325NM/CR C3EXT325NM.txt
- CR C3UV_VIS_1/CR C3UV_VIS_1.txt
- CR C3UV_VIS_2/CR C3UV_VIS_2.txt
- CR C3UV_VIS_3/CR C3UV_VIS_3.txt
- CR C3UV_VIS_4/CR C3UV_VIS_4.txt
