# Supplementary material for: Fade into you: genetic control of pigmentation patterns in red-flesh apple (Malus domestica)
Source: Front Plant Sci. 2025 Jan 13;15:1462545. doi: 10.3389/fpls.2024.1462545 (PMC11770013; doi:10.3389/fpls.2024.1462545)
Supplement: Supplementary file 4 [file DataSheet1.zip › CB A1EXT250NM/CB A1EXT250NM.txt]

URL	chrom://thermo-pfav3ojr/ChromeleonLocal/Instrument Data/Vanquish_MS/Dimitri/VALEMA/Pierre/Echantillons 03-04-24.seq/331.smp/EXT250NM.channel/EXT250NM.chm
Channel	EXT250NM

Injection Information:
Data Vault	ChromeleonLocal
Sequence	Echantillons 03-04-24
Name	CB A1
Number	4
Position	B:A4
Comment	colonne SB-AQ MeOH+5%AA
Processing Method	Quantitative
Instrument Method	VALEMA test separation GRAQ 4
Type	Unknown
Status	Finished
Inject Time	4/3/2024 7:45:25 PM +02:00
Volume (µl)	10.0000
Dilution Factor	1.0000
Weight	1.0000

Chromatogram Data Information:
Time Min. (min)	0.001733
Time Max. (min)	47.000067
Data Points	28200
Detector	UV
Generating Data System	Chromeleon 7.3.2.10759
Exporting Data System	Chromeleon 7.3.2.0
Operator	Administrator
Signal Quantity	Absorbance
Signal Unit	mAU
Signal Min.	-0.623882
Signal Max.	745.114669
Channel	EXT250NM
Driver Name	VDAD.dll
Channel Type	Evaluation
Min. Step (s)	0.1
Max. Step (s)	0.1
Average Step (s)	0.1

Signal Parameter Information:
Signal Info	WVL:250 nm

Chromatogram Data:
Time (min)	Step (s)	Value (mAU)
0.001733	n.a.	0.000000
0.003400	0.1	-0.000298
0.005067	0.1	-0.002146
0.006733	0.1	-0.006914
0.008400	0.1	-0.014067
0.010067	0.1	-0.020921
0.011733	0.1	-0.024736
0.013400	0.1	-0.024974
0.015067	0.1	-0.022888
0.016733	0.1	-0.020206
0.018400	0.1	-0.018060
0.020067	0.1	-0.016987
0.021733	0.1	-0.017524
0.023400	0.1	-0.019610
0.025067	0.1	-0.022352
0.026733	0.1	-0.024140
0.028400	0.1	-0.023365
0.030067	0.1	-0.019312
0.031733	0.1	-0.012636
0.033400	0.1	-0.005484
0.035067	0.1	-0.000477
0.036733	0.1	0.001729
0.038400	0.1	0.002444
0.040067	0.1	0.003278
0.041733	0.1	0.004947
0.043400	0.1	0.007272
0.045067	0.1	0.009775
0.046733	0.1	0.011325
0.048400	0.1	0.010848
0.050067	0.1	0.008523
0.051733	0.1	0.005722
0.053400	0.1	0.004113
0.055067	0.1	0.004172
0.056733	0.1	0.005186
0.058400	0.1	0.006735
0.060067	0.1	0.009000
0.061733	0.1	0.011861
0.063400	0.1	0.014365
0.065067	0.1	0.016034
0.066733	0.1	0.017226
0.068400	0.1	0.017941
0.070067	0.1	0.017941
0.071733	0.1	0.017405
0.073400	0.1	0.017583
0.075067	0.1	0.019789
0.076733	0.1	0.023961
0.078400	0.1	0.028491
0.080067	0.1	0.030935
0.081733	0.1	0.030220
0.083400	0.1	0.026703
0.085067	0.1	0.021696
0.086733	0.1	0.017226
0.088400	0.1	0.014842
0.090067	0.1	0.014126
0.091733	0.1	0.013590
0.093400	0.1	0.012338
0.095067	0.1	0.010788
0.096733	0.1	0.009716
0.098400	0.1	0.009298
0.100067	0.1	0.008821
0.101733	0.1	0.007868
0.103400	0.1	0.007391
0.105067	0.1	0.008285
0.106733	0.1	0.010550
0.108400	0.1	0.013351
0.110067	0.1	0.016153
0.111733	0.1	0.018537
0.113400	0.1	0.019789
0.115067	0.1	0.019133
0.116733	0.1	0.016689
0.118400	0.1	0.013590
0.120067	0.1	0.010431
0.121733	0.1	0.007391
0.123400	0.1	0.004828
0.125067	0.1	0.003457
0.126733	0.1	0.003636
0.128400	0.1	0.005245
0.130067	0.1	0.008106
0.131733	0.1	0.011265
0.133400	0.1	0.013769
0.135067	0.1	0.014901
0.136733	0.1	0.014782
0.138400	0.1	0.013530
0.140067	0.1	0.011444
0.141733	0.1	0.009596
0.143400	0.1	0.008821
0.145067	0.1	0.009298
0.146733	0.1	0.010610
0.148400	0.1	0.012517
0.150067	0.1	0.015140
0.151733	0.1	0.018477
0.153400	0.1	0.022233
0.155067	0.1	0.025809
0.156733	0.1	0.028491
0.158400	0.1	0.029385
0.160067	0.1	0.028193
0.161733	0.1	0.025213
0.163400	0.1	0.021815
0.165067	0.1	0.019312
0.166733	0.1	0.017643
0.168400	0.1	0.015318
0.170067	0.1	0.011265
0.171733	0.1	0.006080
0.173400	0.1	0.001490
0.175067	0.1	-0.000596
0.176733	0.1	0.000715
0.178400	0.1	0.004292
0.180067	0.1	0.006855
0.181733	0.1	0.006437
0.183400	0.1	0.003636
0.185067	0.1	0.000358
0.186733	0.1	-0.002265
0.188400	0.1	-0.004053
0.190067	0.1	-0.004947
0.191733	0.1	-0.005484
0.193400	0.1	-0.006199
0.195067	0.1	-0.006735
0.196733	0.1	-0.005245
0.198400	0.1	-0.000775
0.200067	0.1	0.004768
0.201733	0.1	0.008166
0.203400	0.1	0.007868
0.205067	0.1	0.005126
0.206733	0.1	0.002384
0.208400	0.1	0.001132
0.210067	0.1	0.002146
0.211733	0.1	0.005364
0.213400	0.1	0.009835
0.215067	0.1	0.013590
0.216733	0.1	0.014305
0.218400	0.1	0.011265
0.220067	0.1	0.005901
0.221733	0.1	0.000417
0.223400	0.1	-0.003636
0.225067	0.1	-0.006139
0.226733	0.1	-0.007629
0.228400	0.1	-0.008464
0.230067	0.1	-0.009239
0.231733	0.1	-0.010848
0.233400	0.1	-0.013769
0.235067	0.1	-0.017583
0.236733	0.1	-0.021040
0.238400	0.1	-0.022709
0.240067	0.1	-0.022054
0.241733	0.1	-0.019312
0.243400	0.1	-0.015318
0.245067	0.1	-0.011265
0.246733	0.1	-0.008643
0.248400	0.1	-0.008285
0.250067	0.1	-0.010252
0.251733	0.1	-0.013292
0.253400	0.1	-0.015259
0.255067	0.1	-0.014961
0.256733	0.1	-0.012994
0.258400	0.1	-0.011027
0.260067	0.1	-0.010431
0.261733	0.1	-0.011265
0.263400	0.1	-0.012994
0.265067	0.1	-0.014842
0.266733	0.1	-0.016451
0.268400	0.1	-0.017285
0.270067	0.1	-0.017464
0.271733	0.1	-0.017345
0.273400	0.1	-0.016987
0.275067	0.1	-0.015974
0.276733	0.1	-0.013292
0.278400	0.1	-0.008643
0.280067	0.1	-0.003815
0.281733	0.1	-0.001311
0.283400	0.1	-0.002325
0.285067	0.1	-0.005722
0.286733	0.1	-0.009894
0.288400	0.1	-0.013828
0.290067	0.1	-0.016570
0.291733	0.1	-0.017464
0.293400	0.1	-0.016332
0.295067	0.1	-0.013471
0.296733	0.1	-0.009656
0.298400	0.1	-0.006080
0.300067	0.1	-0.003994
0.301733	0.1	-0.003457
0.303400	0.1	-0.004292
0.305067	0.1	-0.006258
0.306733	0.1	-0.009000
0.308400	0.1	-0.011861
0.310067	0.1	-0.013351
0.311733	0.1	-0.013053
0.313400	0.1	-0.012219
0.315067	0.1	-0.012457
0.316733	0.1	-0.014186
0.318400	0.1	-0.016749
0.320067	0.1	-0.019252
0.321733	0.1	-0.020802
0.323400	0.1	-0.020385
0.325067	0.1	-0.017226
0.326733	0.1	-0.012040
0.328400	0.1	-0.006557
0.330067	0.1	-0.002086
0.331733	0.1	0.001073
0.333400	0.1	0.002563
0.335067	0.1	0.002384
0.336733	0.1	0.001252
0.338400	0.1	0.000179
0.340067	0.1	0.000179
0.341733	0.1	0.000834
0.343400	0.1	0.000894
0.345067	0.1	-0.000596
0.346733	0.1	-0.002980
0.348400	0.1	-0.005245
0.350067	0.1	-0.007272
0.351733	0.1	-0.009358
0.353400	0.1	-0.011384
0.355067	0.1	-0.012755
0.356733	0.1	-0.013888
0.358400	0.1	-0.015676
0.360067	0.1	-0.018060
0.361733	0.1	-0.019670
0.363400	0.1	-0.018775
0.365067	0.1	-0.014722
0.366733	0.1	-0.008345
0.368400	0.1	-0.002325
0.370067	0.1	0.001013
0.371733	0.1	0.001132
0.373400	0.1	-0.000834
0.375067	0.1	-0.003219
0.376733	0.1	-0.005245
0.378400	0.1	-0.007570
0.380067	0.1	-0.011027
0.381733	0.1	-0.015259
0.383400	0.1	-0.018418
0.385067	0.1	-0.018477
0.386733	0.1	-0.015020
0.388400	0.1	-0.009954
0.390067	0.1	-0.006437
0.391733	0.1	-0.006080
0.393400	0.1	-0.008166
0.395067	0.1	-0.011742
0.396733	0.1	-0.016212
0.398400	0.1	-0.020623
0.400067	0.1	-0.023246
0.401733	0.1	-0.023007
0.403400	0.1	-0.020027
0.405067	0.1	-0.015378
0.406733	0.1	-0.010431
0.408400	0.1	-0.006318
0.410067	0.1	-0.003576
0.411733	0.1	-0.002205
0.413400	0.1	-0.001132
0.415067	0.1	-0.000358
0.416733	0.1	-0.001073
0.418400	0.1	-0.004113
0.420067	0.1	-0.008464
0.421733	0.1	-0.012338
0.423400	0.1	-0.014424
0.425067	0.1	-0.014722
0.426733	0.1	-0.014484
0.428400	0.1	-0.015616
0.430067	0.1	-0.018775
0.431733	0.1	-0.022471
0.433400	0.1	-0.023842
0.435067	0.1	-0.021517
0.436733	0.1	-0.016928
0.438400	0.1	-0.012398
0.440067	0.1	-0.009537
0.441733	0.1	-0.009239
0.443400	0.1	-0.011861
0.445067	0.1	-0.016332
0.446733	0.1	-0.020266
0.448400	0.1	-0.021577
0.450067	0.1	-0.019848
0.451733	0.1	-0.016689
0.453400	0.1	-0.014126
0.455067	0.1	-0.012696
0.456733	0.1	-0.012040
0.458400	0.1	-0.011623
0.460067	0.1	-0.010848
0.461733	0.1	-0.010014
0.463400	0.1	-0.010014
0.465067	0.1	-0.010967
0.466733	0.1	-0.012815
0.468400	0.1	-0.015914
0.470067	0.1	-0.020266
0.471733	0.1	-0.024855
0.473400	0.1	-0.028133
0.475067	0.1	-0.029206
0.476733	0.1	-0.027895
0.478400	0.1	-0.024736
0.480067	0.1	-0.020742
0.481733	0.1	-0.016630
0.483400	0.1	-0.013053
0.485067	0.1	-0.010431
0.486733	0.1	-0.008881
0.488400	0.1	-0.007808
0.490067	0.1	-0.006318
0.491733	0.1	-0.003755
0.493400	0.1	-0.000238
0.495067	0.1	0.002801
0.496733	0.1	0.003695
0.498400	0.1	0.001550
0.500067	0.1	-0.003219
0.501733	0.1	-0.009477
0.503400	0.1	-0.015914
0.505067	0.1	-0.021100
0.506733	0.1	-0.024140
0.508400	0.1	-0.024557
0.510067	0.1	-0.023067
0.511733	0.1	-0.022233
0.513400	0.1	-0.024199
0.515067	0.1	-0.028551
0.516733	0.1	-0.032961
0.518400	0.1	-0.035286
0.520067	0.1	-0.034511
0.521733	0.1	-0.030398
0.523400	0.1	-0.023961
0.525067	0.1	-0.017285
0.526733	0.1	-0.012577
0.528400	0.1	-0.010073
0.530067	0.1	-0.008762
0.531733	0.1	-0.008702
0.533400	0.1	-0.010550
0.535067	0.1	-0.014305
0.536733	0.1	-0.018775
0.538400	0.1	-0.022352
0.540067	0.1	-0.023901
0.541733	0.1	-0.023723
0.543400	0.1	-0.023603
0.545067	0.1	-0.024974
0.546733	0.1	-0.027895
0.548400	0.1	-0.030577
0.550067	0.1	-0.031292
0.551733	0.1	-0.029445
0.553400	0.1	-0.026107
0.555067	0.1	-0.022829
0.556733	0.1	-0.020802
0.558400	0.1	-0.020385
0.560067	0.1	-0.020921
0.561733	0.1	-0.020981
0.563400	0.1	-0.019550
0.565067	0.1	-0.016809
0.566733	0.1	-0.014246
0.568400	0.1	-0.013351
0.570067	0.1	-0.014603
0.571733	0.1	-0.017047
0.573400	0.1	-0.019670
0.575067	0.1	-0.021279
0.576733	0.1	-0.020921
0.578400	0.1	-0.018716
0.580067	0.1	-0.016809
0.581733	0.1	-0.017762
0.583400	0.1	-0.021815
0.585067	0.1	-0.026524
0.586733	0.1	-0.029564
0.588400	0.1	-0.030458
0.590067	0.1	-0.029445
0.591733	0.1	-0.025928
0.593400	0.1	-0.019789
0.595067	0.1	-0.012577
0.596733	0.1	-0.006735
0.598400	0.1	-0.003994
0.600067	0.1	-0.004590
0.601733	0.1	-0.007689
0.603400	0.1	-0.011504
0.605067	0.1	-0.014544
0.606733	0.1	-0.015795
0.608400	0.1	-0.014901
0.610067	0.1	-0.012100
0.611733	0.1	-0.009179
0.613400	0.1	-0.008225
0.615067	0.1	-0.010490
0.616733	0.1	-0.015080
0.618400	0.1	-0.019908
0.620067	0.1	-0.023365
0.621733	0.1	-0.025034
0.623400	0.1	-0.025094
0.625067	0.1	-0.024259
0.626733	0.1	-0.022769
0.628400	0.1	-0.020206
0.630067	0.1	-0.017226
0.631733	0.1	-0.015259
0.633400	0.1	-0.015080
0.635067	0.1	-0.016153
0.636733	0.1	-0.017703
0.638400	0.1	-0.019968
0.640067	0.1	-0.023127
0.641733	0.1	-0.026345
0.643400	0.1	-0.027776
0.645067	0.1	-0.026166
0.646733	0.1	-0.022411
0.648400	0.1	-0.018477
0.650067	0.1	-0.015914
0.651733	0.1	-0.015736
0.653400	0.1	-0.017464
0.655067	0.1	-0.019968
0.656733	0.1	-0.022352
0.658400	0.1	-0.025094
0.660067	0.1	-0.028491
0.661733	0.1	-0.031173
0.663400	0.1	-0.031054
0.665067	0.1	-0.027657
0.666733	0.1	-0.021994
0.668400	0.1	-0.016034
0.670067	0.1	-0.011921
0.671733	0.1	-0.010669
0.673400	0.1	-0.011504
0.675067	0.1	-0.013113
0.676733	0.1	-0.015020
0.678400	0.1	-0.017762
0.680067	0.1	-0.021338
0.681733	0.1	-0.025392
0.683400	0.1	-0.029385
0.685067	0.1	-0.033259
0.686733	0.1	-0.036538
0.688400	0.1	-0.037670
0.690067	0.1	-0.035405
0.691733	0.1	-0.030160
0.693400	0.1	-0.023842
0.695067	0.1	-0.018060
0.696733	0.1	-0.013888
0.698400	0.1	-0.012815
0.700067	0.1	-0.015616
0.701733	0.1	-0.020742
0.703400	0.1	-0.025392
0.705067	0.1	-0.027716
0.706733	0.1	-0.028133
0.708400	0.1	-0.028074
0.710067	0.1	-0.028253
0.711733	0.1	-0.027895
0.713400	0.1	-0.026822
0.715067	0.1	-0.026345
0.716733	0.1	-0.027955
0.718400	0.1	-0.031173
0.720067	0.1	-0.034332
0.721733	0.1	-0.036418
0.723400	0.1	-0.037432
0.725067	0.1	-0.038028
0.726733	0.1	-0.038743
0.728400	0.1	-0.039876
0.730067	0.1	-0.040591
0.731733	0.1	-0.039577
0.733400	0.1	-0.036299
0.735067	0.1	-0.031114
0.736733	0.1	-0.025690
0.738400	0.1	-0.022173
0.740067	0.1	-0.021875
0.741733	0.1	-0.024557
0.743400	0.1	-0.028789
0.745067	0.1	-0.033200
0.746733	0.1	-0.036597
0.748400	0.1	-0.037909
0.750067	0.1	-0.036895
0.751733	0.1	-0.034392
0.753400	0.1	-0.032127
0.755067	0.1	-0.031173
0.756733	0.1	-0.031590
0.758400	0.1	-0.033200
0.760067	0.1	-0.035405
0.761733	0.1	-0.037193
0.763400	0.1	-0.037193
0.765067	0.1	-0.035405
0.766733	0.1	-0.033140
0.768400	0.1	-0.031948
0.770067	0.1	-0.032485
0.771733	0.1	-0.034690
0.773400	0.1	-0.037909
0.775067	0.1	-0.040412
0.776733	0.1	-0.039876
0.778400	0.1	-0.035703
0.780067	0.1	-0.029922
0.781733	0.1	-0.025809
0.783400	0.1	-0.025153
0.785067	0.1	-0.027120
0.786733	0.1	-0.029981
0.788400	0.1	-0.032365
0.790067	0.1	-0.033855
0.791733	0.1	-0.034750
0.793400	0.1	-0.035226
0.795067	0.1	-0.034750
0.796733	0.1	-0.033259
0.798400	0.1	-0.031769
0.800067	0.1	-0.031710
0.801733	0.1	-0.033677
0.803400	0.1	-0.037432
0.805067	0.1	-0.041544
0.806733	0.1	-0.044286
0.808400	0.1	-0.044584
0.810067	0.1	-0.042677
0.811733	0.1	-0.040054
0.813400	0.1	-0.038326
0.815067	0.1	-0.038028
0.816733	0.1	-0.038445
0.818400	0.1	-0.038326
0.820067	0.1	-0.036597
0.821733	0.1	-0.033557
0.823400	0.1	-0.030816
0.825067	0.1	-0.029802
0.826733	0.1	-0.030637
0.828400	0.1	-0.032723
0.830067	0.1	-0.035465
0.831733	0.1	-0.038266
0.833400	0.1	-0.040352
0.835067	0.1	-0.040352
0.836733	0.1	-0.037611
0.838400	0.1	-0.033140
0.840067	0.1	-0.029445
0.841733	0.1	-0.028372
0.843400	0.1	-0.029743
0.845067	0.1	-0.031948
0.846733	0.1	-0.034273
0.848400	0.1	-0.036776
0.850067	0.1	-0.039220
0.851733	0.1	-0.041008
0.853400	0.1	-0.042021
0.855067	0.1	-0.042319
0.856733	0.1	-0.042081
0.858400	0.1	-0.042021
0.860067	0.1	-0.043094
0.861733	0.1	-0.045717
0.863400	0.1	-0.049710
0.865067	0.1	-0.053883
0.866733	0.1	-0.056088
0.868400	0.1	-0.054836
0.870067	0.1	-0.050604
0.871733	0.1	-0.045240
0.873400	0.1	-0.040770
0.875067	0.1	-0.038564
0.876733	0.1	-0.039101
0.878400	0.1	-0.041664
0.880067	0.1	-0.044405
0.881733	0.1	-0.045657
0.883400	0.1	-0.045061
0.885067	0.1	-0.043631
0.886733	0.1	-0.042498
0.888400	0.1	-0.041544
0.890067	0.1	-0.040650
0.891733	0.1	-0.039935
0.893400	0.1	-0.039756
0.895067	0.1	-0.039935
0.896733	0.1	-0.039995
0.898400	0.1	-0.039399
0.900067	0.1	-0.037491
0.901733	0.1	-0.034332
0.903400	0.1	-0.030994
0.905067	0.1	-0.028193
0.906733	0.1	-0.025868
0.908400	0.1	-0.024676
0.910067	0.1	-0.025570
0.911733	0.1	-0.028670
0.913400	0.1	-0.032842
0.915067	0.1	-0.036418
0.916733	0.1	-0.038266
0.918400	0.1	-0.037730
0.920067	0.1	-0.035882
0.921733	0.1	-0.035584
0.923400	0.1	-0.039101
0.925067	0.1	-0.045359
0.926733	0.1	-0.050783
0.928400	0.1	-0.052989
0.930067	0.1	-0.052333
0.931733	0.1	-0.049889
0.933400	0.1	-0.046492
0.935067	0.1	-0.042796
0.936733	0.1	-0.039458
0.938400	0.1	-0.037670
0.940067	0.1	-0.037909
0.941733	0.1	-0.039577
0.943400	0.1	-0.041962
0.945067	0.1	-0.044405
0.946733	0.1	-0.046194
0.948400	0.1	-0.047147
0.950067	0.1	-0.047922
0.951733	0.1	-0.048697
0.953400	0.1	-0.049293
0.955067	0.1	-0.049531
0.956733	0.1	-0.049233
0.958400	0.1	-0.048578
0.960067	0.1	-0.048578
0.961733	0.1	-0.050306
0.963400	0.1	-0.053465
0.965067	0.1	-0.056922
0.966733	0.1	-0.059545
0.968400	0.1	-0.060439
0.970067	0.1	-0.059485
0.971733	0.1	-0.057161
0.973400	0.1	-0.054061
0.975067	0.1	-0.050247
0.976733	0.1	-0.045359
0.978400	0.1	-0.040531
0.980067	0.1	-0.038266
0.981733	0.1	-0.039935
0.983400	0.1	-0.043571
0.985067	0.1	-0.046551
0.986733	0.1	-0.047565
0.988400	0.1	-0.046909
0.990067	0.1	-0.045717
0.991733	0.1	-0.045300
0.993400	0.1	-0.046134
0.995067	0.1	-0.047326
0.996733	0.1	-0.047684
0.998400	0.1	-0.046849
1.000067	0.1	-0.045240
1.001733	0.1	-0.043452
1.003400	0.1	-0.042200
1.005067	0.1	-0.041783
1.006733	0.1	-0.041962
1.008400	0.1	-0.042677
1.010067	0.1	-0.044942
1.011733	0.1	-0.048995
1.013400	0.1	-0.053585
1.015067	0.1	-0.056744
1.016733	0.1	-0.057042
1.018400	0.1	-0.054955
1.020067	0.1	-0.052333
1.021733	0.1	-0.050485
1.023400	0.1	-0.049174
1.025067	0.1	-0.047565
1.026733	0.1	-0.045955
1.028400	0.1	-0.045300
1.030067	0.1	-0.046372
1.031733	0.1	-0.048757
1.033400	0.1	-0.051856
1.035067	0.1	-0.055254
1.036733	0.1	-0.058293
1.038400	0.1	-0.060380
1.040067	0.1	-0.061095
1.041733	0.1	-0.061035
1.043400	0.1	-0.060439
1.045067	0.1	-0.059187
1.046733	0.1	-0.057638
1.048400	0.1	-0.056446
1.050067	0.1	-0.056148
1.051733	0.1	-0.057161
1.053400	0.1	-0.058949
1.055067	0.1	-0.060439
1.056733	0.1	-0.061095
1.058400	0.1	-0.061035
1.060067	0.1	-0.060856
1.061733	0.1	-0.061035
1.063400	0.1	-0.061691
1.065067	0.1	-0.062525
1.066733	0.1	-0.063241
1.068400	0.1	-0.062644
1.070067	0.1	-0.059903
1.071733	0.1	-0.055969
1.073400	0.1	-0.053525
1.075067	0.1	-0.054240
1.076733	0.1	-0.057340
1.078400	0.1	-0.060678
1.080067	0.1	-0.062585
1.081733	0.1	-0.062287
1.083400	0.1	-0.059545
1.085067	0.1	-0.055432
1.086733	0.1	-0.051498
1.088400	0.1	-0.048816
1.090067	0.1	-0.047565
1.091733	0.1	-0.047803
1.093400	0.1	-0.049472
1.095067	0.1	-0.051856
1.096733	0.1	-0.053823
1.098400	0.1	-0.055015
1.100067	0.1	-0.055611
1.101733	0.1	-0.055671
1.103400	0.1	-0.055373
1.105067	0.1	-0.054538
1.106733	0.1	-0.053227
1.108400	0.1	-0.051916
1.110067	0.1	-0.050962
1.111733	0.1	-0.050068
1.113400	0.1	-0.049412
1.115067	0.1	-0.050068
1.116733	0.1	-0.052750
1.118400	0.1	-0.056982
1.120067	0.1	-0.061095
1.121733	0.1	-0.063181
1.123400	0.1	-0.062227
1.125067	0.1	-0.059128
1.126733	0.1	-0.056028
1.128400	0.1	-0.054598
1.130067	0.1	-0.054896
1.131733	0.1	-0.055611
1.133400	0.1	-0.055790
1.135067	0.1	-0.055730
1.136733	0.1	-0.056446
1.138400	0.1	-0.058115
1.140067	0.1	-0.060022
1.141733	0.1	-0.061393
1.143400	0.1	-0.062287
1.145067	0.1	-0.062644
1.146733	0.1	-0.062048
1.148400	0.1	-0.060141
1.150067	0.1	-0.058234
1.151733	0.1	-0.057757
1.153400	0.1	-0.058651
1.155067	0.1	-0.059664
1.156733	0.1	-0.059545
1.158400	0.1	-0.057757
1.160067	0.1	-0.055015
1.161733	0.1	-0.052571
1.163400	0.1	-0.051558
1.165067	0.1	-0.051618
1.166733	0.1	-0.051796
1.168400	0.1	-0.051618
1.170067	0.1	-0.051498
1.171733	0.1	-0.051737
1.173400	0.1	-0.051975
1.175067	0.1	-0.052094
1.176733	0.1	-0.052512
1.178400	0.1	-0.053823
1.180067	0.1	-0.056148
1.181733	0.1	-0.059247
1.183400	0.1	-0.062585
1.185067	0.1	-0.065267
1.186733	0.1	-0.066340
1.188400	0.1	-0.065923
1.190067	0.1	-0.064492
1.191733	0.1	-0.062883
1.193400	0.1	-0.062048
1.195067	0.1	-0.062585
1.196733	0.1	-0.064373
1.198400	0.1	-0.066638
1.200067	0.1	-0.068486
1.201733	0.1	-0.069559
1.203400	0.1	-0.070155
1.205067	0.1	-0.070870
1.206733	0.1	-0.072062
1.208400	0.1	-0.073731
1.210067	0.1	-0.075638
1.211733	0.1	-0.077486
1.213400	0.1	-0.079095
1.215067	0.1	-0.081003
1.216733	0.1	-0.083327
1.218400	0.1	-0.086069
1.220067	0.1	-0.089109
1.221733	0.1	-0.091612
1.223400	0.1	-0.092566
1.225067	0.1	-0.091612
1.226733	0.1	-0.089467
1.228400	0.1	-0.087559
1.230067	0.1	-0.086963
1.231733	0.1	-0.087976
1.233400	0.1	-0.090182
1.235067	0.1	-0.093043
1.236733	0.1	-0.096023
1.238400	0.1	-0.098467
1.240067	0.1	-0.099897
1.241733	0.1	-0.100255
1.243400	0.1	-0.100493
1.245067	0.1	-0.101566
1.246733	0.1	-0.102937
1.248400	0.1	-0.104010
1.250067	0.1	-0.105262
1.251733	0.1	-0.107348
1.253400	0.1	-0.110269
1.255067	0.1	-0.113249
1.256733	0.1	-0.115514
1.258400	0.1	-0.116587
1.260067	0.1	-0.116527
1.261733	0.1	-0.115991
1.263400	0.1	-0.115633
1.265067	0.1	-0.115812
1.266733	0.1	-0.115991
1.268400	0.1	-0.115216
1.270067	0.1	-0.113189
1.271733	0.1	-0.110924
1.273400	0.1	-0.109375
1.275067	0.1	-0.108778
1.276733	0.1	-0.108957
1.278400	0.1	-0.109732
1.280067	0.1	-0.111222
1.281733	0.1	-0.113487
1.283400	0.1	-0.115991
1.285067	0.1	-0.118196
1.286733	0.1	-0.119746
1.288400	0.1	-0.120461
1.290067	0.1	-0.120044
1.291733	0.1	-0.118852
1.293400	0.1	-0.117719
1.295067	0.1	-0.118077
1.296733	0.1	-0.119984
1.298400	0.1	-0.122130
1.300067	0.1	-0.122786
1.301733	0.1	-0.120997
1.303400	0.1	-0.116766
1.305067	0.1	-0.110686
1.306733	0.1	-0.103712
1.308400	0.1	-0.096440
1.310067	0.1	-0.088990
1.311733	0.1	-0.080347
1.313400	0.1	-0.069916
1.315067	0.1	-0.059009
1.316733	0.1	-0.050545
1.318400	0.1	-0.045896
1.320067	0.1	-0.044763
1.321733	0.1	-0.046015
1.323400	0.1	-0.048637
1.325067	0.1	-0.052035
1.326733	0.1	-0.056922
1.328400	0.1	-0.064790
1.330067	0.1	-0.076056
1.331733	0.1	-0.089347
1.333400	0.1	-0.102520
1.335067	0.1	-0.113904
1.336733	0.1	-0.123203
1.338400	0.1	-0.131249
1.340067	0.1	-0.138879
1.341733	0.1	-0.146031
1.343400	0.1	-0.151992
1.345067	0.1	-0.156164
1.346733	0.1	-0.159442
1.348400	0.1	-0.163615
1.350067	0.1	-0.170410
1.351733	0.1	-0.179589
1.353400	0.1	-0.189543
1.355067	0.1	-0.198007
1.356733	0.1	-0.203908
1.358400	0.1	-0.208676
1.360067	0.1	-0.214100
1.361733	0.1	-0.220299
1.363400	0.1	-0.226319
1.365067	0.1	-0.231206
1.366733	0.1	-0.234008
1.368400	0.1	-0.234664
1.370067	0.1	-0.233889
1.371733	0.1	-0.232637
1.373400	0.1	-0.230908
1.375067	0.1	-0.228107
1.376733	0.1	-0.223935
1.378400	0.1	-0.218868
1.380067	0.1	-0.213683
1.381733	0.1	-0.208795
1.383400	0.1	-0.204742
1.385067	0.1	-0.202298
1.386733	0.1	-0.201881
1.388400	0.1	-0.202417
1.390067	0.1	-0.202656
1.391733	0.1	-0.202298
1.393400	0.1	-0.201583
1.395067	0.1	-0.200748
1.396733	0.1	-0.199497
1.398400	0.1	-0.197828
1.400067	0.1	-0.196040
1.401733	0.1	-0.195503
1.403400	0.1	-0.197411
1.405067	0.1	-0.202298
1.406733	0.1	-0.209749
1.408400	0.1	-0.218749
1.410067	0.1	-0.228047
1.411733	0.1	-0.235856
1.413400	0.1	-0.240505
1.415067	0.1	-0.241220
1.416733	0.1	-0.238061
1.418400	0.1	-0.232697
1.420067	0.1	-0.227332
1.421733	0.1	-0.223458
1.423400	0.1	-0.221431
1.425067	0.1	-0.220954
1.426733	0.1	-0.221014
1.428400	0.1	-0.219941
1.430067	0.1	-0.216961
1.431733	0.1	-0.212431
1.433400	0.1	-0.207424
1.435067	0.1	-0.202298
1.436733	0.1	-0.196636
1.438400	0.1	-0.190020
1.440067	0.1	-0.181973
1.441733	0.1	-0.172257
1.443400	0.1	-0.161111
1.445067	0.1	-0.148952
1.446733	0.1	-0.135839
1.448400	0.1	-0.121176
1.450067	0.1	-0.104427
1.451733	0.1	-0.086010
1.453400	0.1	-0.066936
1.455067	0.1	-0.048161
1.456733	0.1	-0.029981
1.458400	0.1	-0.011146
1.460067	0.1	0.009537
1.461733	0.1	0.032187
1.463400	0.1	0.056028
1.465067	0.1	0.080168
1.466733	0.1	0.104845
1.468400	0.1	0.130296
1.470067	0.1	0.155449
1.471733	0.1	0.178814
1.473400	0.1	0.200272
1.475067	0.1	0.221550
1.476733	0.1	0.244498
1.478400	0.1	0.270128
1.480067	0.1	0.297487
1.481733	0.1	0.323892
1.483400	0.1	0.346661
1.485067	0.1	0.365019
1.486733	0.1	0.380278
1.488400	0.1	0.395179
1.490067	0.1	0.412226
1.491733	0.1	0.432372
1.493400	0.1	0.454366
1.495067	0.1	0.476420
1.496733	0.1	0.497341
1.498400	0.1	0.516593
1.500067	0.1	0.534236
1.501733	0.1	0.551641
1.503400	0.1	0.570238
1.505067	0.1	0.590146
1.506733	0.1	0.610530
1.508400	0.1	0.630915
1.510067	0.1	0.651240
1.511733	0.1	0.671744
1.513400	0.1	0.692248
1.515067	0.1	0.712633
1.516733	0.1	0.732839
1.518400	0.1	0.753284
1.520067	0.1	0.774801
1.521733	0.1	0.798523
1.523400	0.1	0.825226
1.525067	0.1	0.855207
1.526733	0.1	0.887692
1.528400	0.1	0.921428
1.530067	0.1	0.955224
1.531733	0.1	0.988841
1.533400	0.1	1.022697
1.535067	0.1	1.057804
1.536733	0.1	1.095235
1.538400	0.1	1.136243
1.540067	0.1	1.181126
1.541733	0.1	1.229644
1.543400	0.1	1.281500
1.545067	0.1	1.336336
1.546733	0.1	1.393080
1.548400	0.1	1.451671
1.550067	0.1	1.513183
1.551733	0.1	1.578331
1.553400	0.1	1.647234
1.555067	0.1	1.719773
1.556733	0.1	1.796842
1.558400	0.1	1.879752
1.560067	0.1	1.969874
1.561733	0.1	2.067983
1.563400	0.1	2.174735
1.565067	0.1	2.292037
1.566733	0.1	2.423048
1.568400	0.1	2.570927
1.570067	0.1	2.737701
1.571733	0.1	2.925039
1.573400	0.1	3.135205
1.575067	0.1	3.370941
1.576733	0.1	3.634870
1.578400	0.1	3.929973
1.580067	0.1	4.258037
1.581733	0.1	4.619062
1.583400	0.1	5.011738
1.585067	0.1	5.434454
1.586733	0.1	5.885482
1.588400	0.1	6.362617
1.590067	0.1	6.862462
1.591733	0.1	7.381082
1.593400	0.1	7.914424
1.595067	0.1	8.459151
1.596733	0.1	9.012580
1.598400	0.1	9.571255
1.600067	0.1	10.129095
1.601733	0.1	10.677398
1.603400	0.1	11.207224
1.605067	0.1	11.711956
1.606733	0.1	12.188257
1.608400	0.1	12.637318
1.610067	0.1	13.064326
1.611733	0.1	13.476373
1.613400	0.1	13.879419
1.615067	0.1	14.275850
1.616733	0.1	14.663161
1.618400	0.1	15.033604
1.620067	0.1	15.374423
1.621733	0.1	15.670300
1.623400	0.1	15.906096
1.625067	0.1	16.069473
1.626733	0.1	16.152979
1.628400	0.1	16.153754
1.630067	0.1	16.071917
1.631733	0.1	15.910150
1.633400	0.1	15.674652
1.635067	0.1	15.374661
1.636733	0.1	15.021087
1.638400	0.1	14.625431
1.640067	0.1	14.199496
1.641733	0.1	13.755680
1.643400	0.1	13.306857
1.645067	0.1	12.865365
1.646733	0.1	12.442172
1.648400	0.1	12.046815
1.650067	0.1	11.687935
1.651733	0.1	11.372805
1.653400	0.1	11.107028
1.655067	0.1	10.893346
1.656733	0.1	10.731877
1.658400	0.1	10.621071
1.660067	0.1	10.558963
1.661733	0.1	10.542095
1.663400	0.1	10.564209
1.665067	0.1	10.615886
1.666733	0.1	10.688127
1.668400	0.1	10.775269
1.670067	0.1	10.873497
1.671733	0.1	10.979176
1.673400	0.1	11.087955
1.675067	0.1	11.194349
1.676733	0.1	11.292697
1.678400	0.1	11.379004
1.680067	0.1	11.451603
1.681733	0.1	11.510254
1.683400	0.1	11.554421
1.685067	0.1	11.582852
1.686733	0.1	11.594773
1.688400	0.1	11.591495
1.690067	0.1	11.576057
1.691733	0.1	11.550904
1.693400	0.1	11.517049
1.695067	0.1	11.475564
1.696733	0.1	11.428297
1.698400	0.1	11.377812
1.700067	0.1	11.326135
1.701733	0.1	11.274160
1.703400	0.1	11.221827
1.705067	0.1	11.168957
1.706733	0.1	11.115969
1.708400	0.1	11.064411
1.710067	0.1	11.016131
1.711733	0.1	10.971606
1.713400	0.1	10.930241
1.715067	0.1	10.891796
1.716733	0.1	10.856748
1.718400	0.1	10.825456
1.720067	0.1	10.797144
1.721733	0.1	10.770858
1.723400	0.1	10.746241
1.725067	0.1	10.723830
1.726733	0.1	10.704041
1.728400	0.1	10.686517
1.730067	0.1	10.669828
1.731733	0.1	10.652424
1.733400	0.1	10.633290
1.735067	0.1	10.612310
1.736733	0.1	10.589779
1.738400	0.1	10.566354
1.740067	0.1	10.542632
1.741733	0.1	10.518671
1.743400	0.1	10.493577
1.745067	0.1	10.465980
1.746733	0.1	10.435284
1.748400	0.1	10.402740
1.750067	0.1	10.370136
1.751733	0.1	10.337771
1.753400	0.1	10.304869
1.755067	0.1	10.271490
1.756733	0.1	10.238350
1.758400	0.1	10.205448
1.760067	0.1	10.172368
1.761733	0.1	10.138989
1.763400	0.1	10.105193
1.765067	0.1	10.070921
1.766733	0.1	10.036648
1.768400	0.1	10.002971
1.770067	0.1	9.969891
1.771733	0.1	9.936453
1.773400	0.1	9.900869
1.775067	0.1	9.862722
1.776733	0.1	9.823204
1.778400	0.1	9.784937
1.780067	0.1	9.750009
1.781733	0.1	9.718657
1.783400	0.1	9.689272
1.785067	0.1	9.659231
1.786733	0.1	9.627045
1.788400	0.1	9.593309
1.790067	0.1	9.560228
1.791733	0.1	9.529889
1.793400	0.1	9.502650
1.795067	0.1	9.477795
1.796733	0.1	9.453953
1.798400	0.1	9.430290
1.800067	0.1	9.406567
1.801733	0.1	9.383202
1.803400	0.1	9.361208
1.805067	0.1	9.341300
1.806733	0.1	9.323299
1.808400	0.1	9.306372
1.810067	0.1	9.289980
1.811733	0.1	9.274543
1.813400	0.1	9.260655
1.815067	0.1	9.248853
1.816733	0.1	9.239317
1.818400	0.1	9.231330
1.820067	0.1	9.224058
1.821733	0.1	9.216011
1.823400	0.1	9.205163
1.825067	0.1	9.190560
1.826733	0.1	9.174228
1.828400	0.1	9.158910
1.830067	0.1	9.146154
1.831733	0.1	9.135724
1.833400	0.1	9.126306
1.835067	0.1	9.115279
1.836733	0.1	9.100736
1.838400	0.1	9.082795
1.840067	0.1	9.063244
1.841733	0.1	9.044469
1.843400	0.1	9.028793
1.845067	0.1	9.017230
1.846733	0.1	9.009064
1.848400	0.1	9.002925
1.850067	0.1	8.998573
1.851733	0.1	8.997202
1.853400	0.1	9.000660
1.855067	0.1	9.009719
1.856733	0.1	9.023369
1.858400	0.1	9.040714
1.860067	0.1	9.062708
1.861733	0.1	9.091020
1.863400	0.1	9.126843
1.865067	0.1	9.170950
1.866733	0.1	9.222448
1.868400	0.1	9.279252
1.870067	0.1	9.339929
1.871733	0.1	9.404779
1.873400	0.1	9.474516
1.875067	0.1	9.548784
1.876733	0.1	9.627164
1.878400	0.1	9.710372
1.880067	0.1	9.800315
1.881733	0.1	9.898306
1.883400	0.1	10.003031
1.885067	0.1	10.112346
1.886733	0.1	10.225118
1.888400	0.1	10.340572
1.890067	0.1	10.458470
1.891733	0.1	10.578573
1.893400	0.1	10.700703
1.895067	0.1	10.823727
1.896733	0.1	10.946155
1.898400	0.1	11.065961
1.900067	0.1	11.182190
1.901733	0.1	11.295200
1.903400	0.1	11.406840
1.905067	0.1	11.518479
1.906733	0.1	11.629880
1.908400	0.1	11.739255
1.910067	0.1	11.844755
1.911733	0.1	11.945129
1.913400	0.1	12.040139
1.915067	0.1	12.130976
1.916733	0.1	12.218595
1.918400	0.1	12.302817
1.920067	0.1	12.382568
1.921733	0.1	12.457014
1.923400	0.1	12.525798
1.925067	0.1	12.589873
1.926733	0.1	12.651265
1.928400	0.1	12.710810
1.930067	0.1	12.766779
1.931733	0.1	12.816490
1.933400	0.1	12.859286
1.935067	0.1	12.896419
1.936733	0.1	12.930573
1.938400	0.1	12.963773
1.940067	0.1	12.996376
1.941733	0.1	13.027073
1.943400	0.1	13.055087
1.945067	0.1	13.080896
1.946733	0.1	13.105572
1.948400	0.1	13.129295
1.950067	0.1	13.150872
1.951733	0.1	13.168217
1.953400	0.1	13.179482
1.955067	0.1	13.185085
1.956733	0.1	13.187886
1.958400	0.1	13.190270
1.960067	0.1	13.192833
1.961733	0.1	13.195754
1.963400	0.1	13.199628
1.965067	0.1	13.204277
1.966733	0.1	13.208092
1.968400	0.1	13.208688
1.970067	0.1	13.204575
1.971733	0.1	13.195456
1.973400	0.1	13.182700
1.975067	0.1	13.168395
1.976733	0.1	13.153256
1.978400	0.1	13.136686
1.980067	0.1	13.117493
1.981733	0.1	13.095976
1.983400	0.1	13.073386
1.985067	0.1	13.050795
1.986733	0.1	13.027907
1.988400	0.1	13.004304
1.990067	0.1	12.980641
1.991733	0.1	12.957514
1.993400	0.1	12.934626
1.995067	0.1	12.911321
1.996733	0.1	12.887479
1.998400	0.1	12.862743
2.000067	0.1	12.836934
2.001733	0.1	12.810410
2.003400	0.1	12.783171
2.005067	0.1	12.754143
2.006733	0.1	12.722135
2.008400	0.1	12.686730
2.010067	0.1	12.648285
2.011733	0.1	12.606860
2.013400	0.1	12.563468
2.015067	0.1	12.519897
2.016733	0.1	12.478472
2.018400	0.1	12.440384
2.020067	0.1	12.405039
2.021733	0.1	12.370408
2.023400	0.1	12.334467
2.025067	0.1	12.297154
2.026733	0.1	12.259603
2.028400	0.1	12.222589
2.030067	0.1	12.185992
2.031733	0.1	12.149335
2.033400	0.1	12.111843
2.035067	0.1	12.073398
2.036733	0.1	12.034238
2.038400	0.1	11.994839
2.040067	0.1	11.955739
2.041733	0.1	11.916877
2.043400	0.1	11.876822
2.045067	0.1	11.834384
2.046733	0.1	11.790157
2.048400	0.1	11.745513
2.050067	0.1	11.701287
2.051733	0.1	11.657656
2.053400	0.1	11.614860
2.055067	0.1	11.573137
2.056733	0.1	11.532188
2.058400	0.1	11.491359
2.060067	0.1	11.450172
2.061733	0.1	11.408151
2.063400	0.1	11.364401
2.065067	0.1	11.318804
2.066733	0.1	11.272133
2.068400	0.1	11.225761
2.070067	0.1	11.180521
2.071733	0.1	11.136592
2.073400	0.1	11.093677
2.075067	0.1	11.051775
2.076733	0.1	11.010171
2.078400	0.1	10.967315
2.080067	0.1	10.921956
2.081733	0.1	10.874689
2.083400	0.1	10.827065
2.085067	0.1	10.779858
2.086733	0.1	10.733247
2.088400	0.1	10.687590
2.090067	0.1	10.643721
2.091733	0.1	10.601342
2.093400	0.1	10.559619
2.095067	0.1	10.517598
2.096733	0.1	10.474742
2.098400	0.1	10.430992
2.100067	0.1	10.387183
2.101733	0.1	10.344387
2.103400	0.1	10.303140
2.105067	0.1	10.263026
2.106733	0.1	10.222853
2.108400	0.1	10.181368
2.110067	0.1	10.138453
2.111733	0.1	10.094584
2.113400	0.1	10.051132
2.115067	0.1	10.009230
2.116733	0.1	9.969056
2.118400	0.1	9.930313
2.120067	0.1	9.892583
2.121733	0.1	9.854794
2.123400	0.1	9.815395
2.125067	0.1	9.773672
2.126733	0.1	9.730459
2.128400	0.1	9.687365
2.130067	0.1	9.645522
2.131733	0.1	9.605527
2.133400	0.1	9.567381
2.135067	0.1	9.530247
2.136733	0.1	9.492636
2.138400	0.1	9.453774
2.140067	0.1	9.413779
2.141733	0.1	9.373189
2.143400	0.1	9.332002
2.145067	0.1	9.290875
2.146733	0.1	9.250343
2.148400	0.1	9.210945
2.150067	0.1	9.173155
2.151733	0.1	9.137333
2.153400	0.1	9.103299
2.155067	0.1	9.070039
2.156733	0.1	9.036720
2.158400	0.1	9.002567
2.160067	0.1	8.966864
2.161733	0.1	8.928896
2.163400	0.1	8.888722
2.165067	0.1	8.847476
2.166733	0.1	8.806408
2.168400	0.1	8.766413
2.170067	0.1	8.727968
2.171733	0.1	8.691490
2.173400	0.1	8.656860
2.175067	0.1	8.623004
2.176733	0.1	8.588672
2.178400	0.1	8.553267
2.180067	0.1	8.516610
2.181733	0.1	8.478284
2.183400	0.1	8.438945
2.185067	0.1	8.400023
2.186733	0.1	8.362353
2.188400	0.1	8.325220
2.190067	0.1	8.287907
2.191733	0.1	8.250535
2.193400	0.1	8.213044
2.195067	0.1	8.174599
2.196733	0.1	8.134544
2.198400	0.1	8.094073
2.200067	0.1	8.054972
2.201733	0.1	8.017958
2.203400	0.1	7.982553
2.205067	0.1	7.947684
2.206733	0.1	7.912755
2.208400	0.1	7.876873
2.210067	0.1	7.839442
2.211733	0.1	7.800043
2.213400	0.1	7.759274
2.215067	0.1	7.718742
2.216733	0.1	7.680297
2.218400	0.1	7.644356
2.220067	0.1	7.609845
2.221733	0.1	7.575453
2.223400	0.1	7.540882
2.225067	0.1	7.506431
2.226733	0.1	7.471979
2.228400	0.1	7.437349
2.230067	0.1	7.403136
2.231733	0.1	7.369876
2.233400	0.1	7.336736
2.235067	0.1	7.302583
2.236733	0.1	7.267058
2.238400	0.1	7.230819
2.240067	0.1	7.194341
2.241733	0.1	7.157326
2.243400	0.1	7.119418
2.245067	0.1	7.080913
2.246733	0.1	7.042110
2.248400	0.1	7.003189
2.250067	0.1	6.964446
2.251733	0.1	6.926775
2.253400	0.1	6.890774
2.255067	0.1	6.856203
2.256733	0.1	6.822408
2.258400	0.1	6.788731
2.260067	0.1	6.754458
2.261733	0.1	6.719172
2.263400	0.1	6.683112
2.265067	0.1	6.647289
2.266733	0.1	6.612063
2.268400	0.1	6.576777
2.270067	0.1	6.540835
2.271733	0.1	6.504476
2.273400	0.1	6.469131
2.275067	0.1	6.436348
2.276733	0.1	6.406844
2.278400	0.1	6.379962
2.280067	0.1	6.354213
2.281733	0.1	6.327987
2.283400	0.1	6.300390
2.285067	0.1	6.271005
2.286733	0.1	6.240666
2.288400	0.1	6.210924
2.290067	0.1	6.183088
2.291733	0.1	6.157279
2.293400	0.1	6.132782
2.295067	0.1	6.108404
2.296733	0.1	6.083191
2.298400	0.1	6.056667
2.300067	0.1	6.029308
2.301733	0.1	6.002188
2.303400	0.1	5.976618
2.305067	0.1	5.953193
2.306733	0.1	5.932093
2.308400	0.1	5.912722
2.310067	0.1	5.894065
2.311733	0.1	5.875349
2.313400	0.1	5.855918
2.315067	0.1	5.835593
2.316733	0.1	5.814910
2.318400	0.1	5.794227
2.320067	0.1	5.774021
2.321733	0.1	5.754650
2.323400	0.1	5.736530
2.325067	0.1	5.720079
2.326733	0.1	5.705715
2.328400	0.1	5.691707
2.330067	0.1	5.675435
2.331733	0.1	5.656004
2.333400	0.1	5.634487
2.335067	0.1	5.611956
2.336733	0.1	5.588889
2.338400	0.1	5.566359
2.340067	0.1	5.545378
2.341733	0.1	5.525887
2.343400	0.1	5.507052
2.345067	0.1	5.488336
2.346733	0.1	5.469680
2.348400	0.1	5.451262
2.350067	0.1	5.433381
2.351733	0.1	5.415857
2.353400	0.1	5.397916
2.355067	0.1	5.378545
2.356733	0.1	5.357087
2.358400	0.1	5.332649
2.360067	0.1	5.305529
2.361733	0.1	5.277217
2.363400	0.1	5.249620
2.365067	0.1	5.223215
2.366733	0.1	5.197466
2.368400	0.1	5.172074
2.370067	0.1	5.147100
2.371733	0.1	5.122364
2.373400	0.1	5.097151
2.375067	0.1	5.070567
2.376733	0.1	5.042851
2.378400	0.1	5.014539
2.380067	0.1	4.985452
2.381733	0.1	4.954875
2.383400	0.1	4.922748
2.385067	0.1	4.890442
2.386733	0.1	4.860044
2.388400	0.1	4.832268
2.390067	0.1	4.805684
2.391733	0.1	4.778207
2.393400	0.1	4.749120
2.395067	0.1	4.718721
2.396733	0.1	4.687310
2.398400	0.1	4.654944
2.400067	0.1	4.622102
2.401733	0.1	4.589200
2.403400	0.1	4.556358
2.405067	0.1	4.522980
2.406733	0.1	4.488230
2.408400	0.1	4.452169
2.410067	0.1	4.416406
2.411733	0.1	4.382789
2.413400	0.1	4.351855
2.415067	0.1	4.322768
2.416733	0.1	4.294157
2.418400	0.1	4.265189
2.420067	0.1	4.235327
2.421733	0.1	4.204154
2.423400	0.1	4.171610
2.425067	0.1	4.138112
2.426733	0.1	4.104436
2.428400	0.1	4.071653
2.430067	0.1	4.040063
2.431733	0.1	4.008770
2.433400	0.1	3.976286
2.435067	0.1	3.942192
2.436733	0.1	3.907740
2.438400	0.1	3.874719
2.440067	0.1	3.843785
2.441733	0.1	3.814519
2.443400	0.1	3.786028
2.445067	0.1	3.756821
2.446733	0.1	3.725648
2.448400	0.1	3.692448
2.450067	0.1	3.658831
2.451733	0.1	3.627181
2.453400	0.1	3.598929
2.455067	0.1	3.573001
2.456733	0.1	3.546894
2.458400	0.1	3.518880
2.460067	0.1	3.488898
2.461733	0.1	3.458142
2.463400	0.1	3.428340
2.465067	0.1	3.399849
2.466733	0.1	3.371954
2.468400	0.1	3.344238
2.470067	0.1	3.316522
2.471733	0.1	3.288031
2.473400	0.1	3.257573
2.475067	0.1	3.225088
2.476733	0.1	3.191710
2.478400	0.1	3.159166
2.480067	0.1	3.128946
2.481733	0.1	3.102303
2.483400	0.1	3.079355
2.485067	0.1	3.059030
2.486733	0.1	3.039003
2.488400	0.1	3.017366
2.490067	0.1	2.993584
2.491733	0.1	2.967894
2.493400	0.1	2.940536
2.495067	0.1	2.911866
2.496733	0.1	2.882719
2.498400	0.1	2.854407
2.500067	0.1	2.828002
2.501733	0.1	2.803564
2.503400	0.1	2.780378
2.505067	0.1	2.758145
2.506733	0.1	2.736569
2.508400	0.1	2.714634
2.510067	0.1	2.691865
2.511733	0.1	2.669275
2.513400	0.1	2.648235
2.515067	0.1	2.628744
2.516733	0.1	2.609790
2.518400	0.1	2.590001
2.520067	0.1	2.568841
2.521733	0.1	2.546966
2.523400	0.1	2.525330
2.525067	0.1	2.504885
2.526733	0.1	2.485931
2.528400	0.1	2.468288
2.530067	0.1	2.451182
2.531733	0.1	2.433360
2.533400	0.1	2.413988
2.535067	0.1	2.392769
2.536733	0.1	2.370179
2.538400	0.1	2.347112
2.540067	0.1	2.325297
2.541733	0.1	2.305925
2.543400	0.1	2.289057
2.545067	0.1	2.273619
2.546733	0.1	2.258778
2.548400	0.1	2.243877
2.550067	0.1	2.227962
2.551733	0.1	2.211034
2.553400	0.1	2.194524
2.555067	0.1	2.180159
2.556733	0.1	2.168179
2.558400	0.1	2.156794
2.560067	0.1	2.144098
2.561733	0.1	2.129734
2.563400	0.1	2.114892
2.565067	0.1	2.100647
2.566733	0.1	2.087176
2.568400	0.1	2.074301
2.570067	0.1	2.061308
2.571733	0.1	2.047181
2.573400	0.1	2.032220
2.575067	0.1	2.018273
2.576733	0.1	2.007365
2.578400	0.1	1.999617
2.580067	0.1	1.993597
2.581733	0.1	1.987219
2.583400	0.1	1.978994
2.585067	0.1	1.968503
2.586733	0.1	1.956105
2.588400	0.1	1.942158
2.590067	0.1	1.927257
2.591733	0.1	1.912058
2.593400	0.1	1.897276
2.595067	0.1	1.883865
2.596733	0.1	1.872301
2.598400	0.1	1.862288
2.600067	0.1	1.852572
2.601733	0.1	1.842201
2.603400	0.1	1.832008
2.605067	0.1	1.823008
2.606733	0.1	1.815200
2.608400	0.1	1.807690
2.610067	0.1	1.799822
2.611733	0.1	1.791775
2.613400	0.1	1.783848
2.615067	0.1	1.776636
2.616733	0.1	1.770496
2.618400	0.1	1.764596
2.620067	0.1	1.756489
2.621733	0.1	1.744628
2.623400	0.1	1.730561
2.625067	0.1	1.717806
2.626733	0.1	1.708567
2.628400	0.1	1.702190
2.630067	0.1	1.697183
2.631733	0.1	1.692355
2.633400	0.1	1.687229
2.635067	0.1	1.682580
2.636733	0.1	1.679599
2.638400	0.1	1.678467
2.640067	0.1	1.677752
2.641733	0.1	1.675904
2.643400	0.1	1.672208
2.645067	0.1	1.667202
2.646733	0.1	1.661062
2.648400	0.1	1.653314
2.650067	0.1	1.644373
2.651733	0.1	1.636028
2.653400	0.1	1.629472
2.655067	0.1	1.624227
2.656733	0.1	1.619458
2.658400	0.1	1.615167
2.660067	0.1	1.611531
2.661733	0.1	1.608372
2.663400	0.1	1.605690
2.665067	0.1	1.603305
2.666733	0.1	1.600266
2.668400	0.1	1.595378
2.670067	0.1	1.588345
2.671733	0.1	1.580358
2.673400	0.1	1.572669
2.675067	0.1	1.565695
2.676733	0.1	1.559258
2.678400	0.1	1.553297
2.680067	0.1	1.547814
2.681733	0.1	1.542926
2.683400	0.1	1.539528
2.685067	0.1	1.538038
2.686733	0.1	1.537263
2.688400	0.1	1.535416
2.690067	0.1	1.531541
2.691733	0.1	1.526415
2.693400	0.1	1.521468
2.695067	0.1	1.517356
2.696733	0.1	1.514673
2.698400	0.1	1.513720
2.700067	0.1	1.514196
2.701733	0.1	1.515448
2.703400	0.1	1.517236
2.705067	0.1	1.519084
2.706733	0.1	1.519978
2.708400	0.1	1.519382
2.710067	0.1	1.517177
2.711733	0.1	1.513243
2.713400	0.1	1.507342
2.715067	0.1	1.500249
2.716733	0.1	1.493991
2.718400	0.1	1.490235
2.720067	0.1	1.489103
2.721733	0.1	1.489818
2.723400	0.1	1.491845
2.725067	0.1	1.494467
2.726733	0.1	1.496971
2.728400	0.1	1.498699
2.730067	0.1	1.499117
2.731733	0.1	1.498640
2.733400	0.1	1.498342
2.735067	0.1	1.499176
2.736733	0.1	1.501501
2.738400	0.1	1.504779
2.740067	0.1	1.508057
2.741733	0.1	1.510024
2.743400	0.1	1.510143
2.745067	0.1	1.508534
2.746733	0.1	1.506329
2.748400	0.1	1.505017
2.750067	0.1	1.505435
2.751733	0.1	1.507223
2.753400	0.1	1.509369
2.755067	0.1	1.510859
2.756733	0.1	1.511216
2.758400	0.1	1.511395
2.760067	0.1	1.512528
2.761733	0.1	1.514495
2.763400	0.1	1.515746
2.765067	0.1	1.514912
2.766733	0.1	1.512230
2.768400	0.1	1.508713
2.770067	0.1	1.506209
2.771733	0.1	1.506209
2.773400	0.1	1.508653
2.775067	0.1	1.512110
2.776733	0.1	1.515389
2.778400	0.1	1.518071
2.780067	0.1	1.520217
2.781733	0.1	1.521826
2.783400	0.1	1.522780
2.785067	0.1	1.523316
2.786733	0.1	1.523674
2.788400	0.1	1.524389
2.790067	0.1	1.525402
2.791733	0.1	1.527011
2.793400	0.1	1.530051
2.795067	0.1	1.535535
2.796733	0.1	1.542747
2.798400	0.1	1.549602
2.800067	0.1	1.554251
2.801733	0.1	1.556695
2.803400	0.1	1.558483
2.805067	0.1	1.560867
2.806733	0.1	1.564086
2.808400	0.1	1.567602
2.810067	0.1	1.570642
2.811733	0.1	1.572549
2.813400	0.1	1.572549
2.815067	0.1	1.569927
2.816733	0.1	1.565039
2.818400	0.1	1.559734
2.820067	0.1	1.556218
2.821733	0.1	1.555681
2.823400	0.1	1.558066
2.825067	0.1	1.562357
2.826733	0.1	1.567185
2.828400	0.1	1.571834
2.830067	0.1	1.576126
2.831733	0.1	1.579881
2.833400	0.1	1.582503
2.835067	0.1	1.583338
2.836733	0.1	1.582861
2.838400	0.1	1.581788
2.840067	0.1	1.580656
2.841733	0.1	1.579523
2.843400	0.1	1.578271
2.845067	0.1	1.576483
2.846733	0.1	1.574457
2.848400	0.1	1.573086
2.850067	0.1	1.573622
2.851733	0.1	1.576960
2.853400	0.1	1.582742
2.855067	0.1	1.589179
2.856733	0.1	1.594484
2.858400	0.1	1.597583
2.860067	0.1	1.598358
2.861733	0.1	1.597345
2.863400	0.1	1.596034
2.865067	0.1	1.596212
2.866733	0.1	1.598477
2.868400	0.1	1.601815
2.870067	0.1	1.604200
2.871733	0.1	1.604319
2.873400	0.1	1.602709
2.875067	0.1	1.601279
2.876733	0.1	1.601398
2.878400	0.1	1.603425
2.880067	0.1	1.606584
2.881733	0.1	1.609564
2.883400	0.1	1.611710
2.885067	0.1	1.613438
2.886733	0.1	1.615584
2.888400	0.1	1.619101
2.890067	0.1	1.623690
2.891733	0.1	1.628459
2.893400	0.1	1.632333
2.895067	0.1	1.634538
2.896733	0.1	1.634956
2.898400	0.1	1.633287
2.900067	0.1	1.629174
2.901733	0.1	1.623094
2.903400	0.1	1.616597
2.905067	0.1	1.611471
2.906733	0.1	1.608610
2.908400	0.1	1.608074
2.910067	0.1	1.609027
2.911733	0.1	1.610696
2.913400	0.1	1.611889
2.915067	0.1	1.612246
2.916733	0.1	1.612425
2.918400	0.1	1.613081
2.920067	0.1	1.614392
2.921733	0.1	1.616120
2.923400	0.1	1.618326
2.925067	0.1	1.620531
2.926733	0.1	1.621842
2.928400	0.1	1.621664
2.930067	0.1	1.620233
2.931733	0.1	1.617909
2.933400	0.1	1.615346
2.935067	0.1	1.613557
2.936733	0.1	1.613438
2.938400	0.1	1.615226
2.940067	0.1	1.617670
2.941733	0.1	1.619220
2.943400	0.1	1.619339
2.945067	0.1	1.618326
2.946733	0.1	1.616180
2.948400	0.1	1.612723
2.950067	0.1	1.608253
2.951733	0.1	1.603961
2.953400	0.1	1.600862
2.955067	0.1	1.598954
2.956733	0.1	1.597285
2.958400	0.1	1.595259
2.960067	0.1	1.593351
2.961733	0.1	1.592279
2.963400	0.1	1.592040
2.965067	0.1	1.591742
2.966733	0.1	1.590967
2.968400	0.1	1.589358
2.970067	0.1	1.586437
2.971733	0.1	1.582086
2.973400	0.1	1.576960
2.975067	0.1	1.572251
2.976733	0.1	1.568973
2.978400	0.1	1.567364
2.980067	0.1	1.567006
2.981733	0.1	1.568079
2.983400	0.1	1.570582
2.985067	0.1	1.573503
2.986733	0.1	1.575649
2.988400	0.1	1.576424
2.990067	0.1	1.576305
2.991733	0.1	1.576126
2.993400	0.1	1.576245
2.995067	0.1	1.575589
2.996733	0.1	1.572967
2.998400	0.1	1.568854
3.000067	0.1	1.564860
3.001733	0.1	1.561940
3.003400	0.1	1.559675
3.005067	0.1	1.557171
3.006733	0.1	1.553893
3.008400	0.1	1.550377
3.010067	0.1	1.547754
3.011733	0.1	1.546323
3.013400	0.1	1.545191
3.015067	0.1	1.543403
3.016733	0.1	1.540959
3.018400	0.1	1.539052
3.020067	0.1	1.538456
3.021733	0.1	1.538813
3.023400	0.1	1.539350
3.025067	0.1	1.539409
3.026733	0.1	1.537860
3.028400	0.1	1.533449
3.030067	0.1	1.526415
3.031733	0.1	1.518309
3.033400	0.1	1.511335
3.035067	0.1	1.506388
3.036733	0.1	1.503289
3.038400	0.1	1.501501
3.040067	0.1	1.500726
3.041733	0.1	1.500309
3.043400	0.1	1.499415
3.045067	0.1	1.497626
3.046733	0.1	1.495183
3.048400	0.1	1.492500
3.050067	0.1	1.489580
3.051733	0.1	1.486182
3.053400	0.1	1.482129
3.055067	0.1	1.477659
3.056733	0.1	1.473427
3.058400	0.1	1.469851
3.060067	0.1	1.466870
3.061733	0.1	1.464129
3.063400	0.1	1.461327
3.065067	0.1	1.458168
3.066733	0.1	1.454890
3.068400	0.1	1.451969
3.070067	0.1	1.449227
3.071733	0.1	1.445830
3.073400	0.1	1.441956
3.075067	0.1	1.439095
3.076733	0.1	1.437724
3.078400	0.1	1.436591
3.080067	0.1	1.434624
3.081733	0.1	1.432359
3.083400	0.1	1.430094
3.085067	0.1	1.427710
3.086733	0.1	1.424372
3.088400	0.1	1.419783
3.090067	0.1	1.414359
3.091733	0.1	1.408696
3.093400	0.1	1.403034
3.095067	0.1	1.397491
3.096733	0.1	1.392365
3.098400	0.1	1.388133
3.100067	0.1	1.385331
3.101733	0.1	1.383841
3.103400	0.1	1.382470
3.105067	0.1	1.379669
3.106733	0.1	1.374900
3.108400	0.1	1.369596
3.110067	0.1	1.366317
3.111733	0.1	1.366437
3.113400	0.1	1.368940
3.115067	0.1	1.371026
3.116733	0.1	1.370549
3.118400	0.1	1.367211
3.120067	0.1	1.361966
3.121733	0.1	1.355529
3.123400	0.1	1.348257
3.125067	0.1	1.341045
3.126733	0.1	1.335025
3.128400	0.1	1.331270
3.130067	0.1	1.329541
3.131733	0.1	1.328051
3.133400	0.1	1.324415
3.135067	0.1	1.317799
3.136733	0.1	1.309156
3.138400	0.1	1.300335
3.140067	0.1	1.293182
3.141733	0.1	1.288295
3.143400	0.1	1.285255
3.145067	0.1	1.283407
3.146733	0.1	1.281977
3.148400	0.1	1.279414
3.150067	0.1	1.274109
3.151733	0.1	1.265705
3.153400	0.1	1.255870
3.155067	0.1	1.246750
3.156733	0.1	1.239300
3.158400	0.1	1.233518
3.160067	0.1	1.229405
3.161733	0.1	1.226544
3.163400	0.1	1.224101
3.165067	0.1	1.221776
3.166733	0.1	1.219809
3.168400	0.1	1.218379
3.170067	0.1	1.216769
3.171733	0.1	1.213551
3.173400	0.1	1.207650
3.175067	0.1	1.199901
3.176733	0.1	1.192272
3.178400	0.1	1.185775
3.180067	0.1	1.180172
3.181733	0.1	1.175284
3.183400	0.1	1.171291
3.185067	0.1	1.168251
3.186733	0.1	1.165807
3.188400	0.1	1.163542
3.190067	0.1	1.161516
3.191733	0.1	1.159787
3.193400	0.1	1.157522
3.195067	0.1	1.153946
3.196733	0.1	1.148880
3.198400	0.1	1.142800
3.200067	0.1	1.136422
3.201733	0.1	1.130104
3.203400	0.1	1.123667
3.205067	0.1	1.117051
3.206733	0.1	1.111269
3.208400	0.1	1.107991
3.210067	0.1	1.107395
3.211733	0.1	1.107156
3.213400	0.1	1.104117
3.215067	0.1	1.097202
3.216733	0.1	1.087546
3.218400	0.1	1.077056
3.220067	0.1	1.067340
3.221733	0.1	1.059592
3.223400	0.1	1.054168
3.225067	0.1	1.050472
3.226733	0.1	1.047671
3.228400	0.1	1.044631
3.230067	0.1	1.041055
3.231733	0.1	1.037359
3.233400	0.1	1.033306
3.235067	0.1	1.028299
3.236733	0.1	1.021564
3.238400	0.1	1.013637
3.240067	0.1	1.005411
3.241733	0.1	0.997782
3.243400	0.1	0.991225
3.245067	0.1	0.985444
3.246733	0.1	0.980139
3.248400	0.1	0.975013
3.250067	0.1	0.970185
3.251733	0.1	0.965655
3.253400	0.1	0.961542
3.255067	0.1	0.958145
3.256733	0.1	0.955284
3.258400	0.1	0.952005
3.260067	0.1	0.948429
3.261733	0.1	0.945568
3.263400	0.1	0.943840
3.265067	0.1	0.941336
3.266733	0.1	0.935674
3.268400	0.1	0.926375
3.270067	0.1	0.915170
3.271733	0.1	0.903964
3.273400	0.1	0.893712
3.275067	0.1	0.884593
3.276733	0.1	0.876606
3.278400	0.1	0.869811
3.280067	0.1	0.864685
3.281733	0.1	0.860870
3.283400	0.1	0.857115
3.285067	0.1	0.852108
3.286733	0.1	0.846207
3.288400	0.1	0.840902
3.290067	0.1	0.836909
3.291733	0.1	0.833869
3.293400	0.1	0.830710
3.295067	0.1	0.826359
3.296733	0.1	0.820339
3.298400	0.1	0.812709
3.300067	0.1	0.803888
3.301733	0.1	0.794590
3.303400	0.1	0.785947
3.305067	0.1	0.778556
3.306733	0.1	0.772476
3.308400	0.1	0.767767
3.310067	0.1	0.764608
3.311733	0.1	0.762343
3.313400	0.1	0.760257
3.315067	0.1	0.757515
3.316733	0.1	0.753284
3.318400	0.1	0.747442
3.320067	0.1	0.740588
3.321733	0.1	0.733972
3.323400	0.1	0.728369
3.325067	0.1	0.723660
3.326733	0.1	0.719130
3.328400	0.1	0.714302
3.330067	0.1	0.708997
3.331733	0.1	0.703335
3.333400	0.1	0.697851
3.335067	0.1	0.693142
3.336733	0.1	0.690103
3.338400	0.1	0.688970
3.340067	0.1	0.689149
3.341733	0.1	0.689507
3.343400	0.1	0.688613
3.345067	0.1	0.684261
3.346733	0.1	0.675380
3.348400	0.1	0.663698
3.350067	0.1	0.652552
3.351733	0.1	0.644028
3.353400	0.1	0.638187
3.355067	0.1	0.634015
3.356733	0.1	0.630677
3.358400	0.1	0.627816
3.360067	0.1	0.625491
3.361733	0.1	0.623882
3.363400	0.1	0.622988
3.365067	0.1	0.622034
3.366733	0.1	0.619650
3.368400	0.1	0.614643
3.370067	0.1	0.606835
3.371733	0.1	0.597060
3.373400	0.1	0.587046
3.375067	0.1	0.578940
3.376733	0.1	0.573814
3.378400	0.1	0.570893
3.380067	0.1	0.568628
3.381733	0.1	0.566423
3.383400	0.1	0.564754
3.385067	0.1	0.564456
3.386733	0.1	0.565827
3.388400	0.1	0.568390
3.390067	0.1	0.570357
3.391733	0.1	0.569582
3.393400	0.1	0.565350
3.395067	0.1	0.558913
3.396733	0.1	0.552237
3.398400	0.1	0.546455
3.400067	0.1	0.541270
3.401733	0.1	0.535667
3.403400	0.1	0.529230
3.405067	0.1	0.522554
3.406733	0.1	0.516474
3.408400	0.1	0.511885
3.410067	0.1	0.508726
3.411733	0.1	0.506401
3.413400	0.1	0.503898
3.415067	0.1	0.500858
3.416733	0.1	0.498116
3.418400	0.1	0.495970
3.420067	0.1	0.493884
3.421733	0.1	0.491500
3.423400	0.1	0.489295
3.425067	0.1	0.487626
3.426733	0.1	0.486612
3.428400	0.1	0.485718
3.430067	0.1	0.484407
3.431733	0.1	0.482380
3.433400	0.1	0.479639
3.435067	0.1	0.476480
3.436733	0.1	0.473022
3.438400	0.1	0.469148
3.440067	0.1	0.464559
3.441733	0.1	0.459552
3.443400	0.1	0.455081
3.445067	0.1	0.452042
3.446733	0.1	0.450313
3.448400	0.1	0.449061
3.450067	0.1	0.448048
3.451733	0.1	0.447094
3.453400	0.1	0.446320
3.455067	0.1	0.445962
3.456733	0.1	0.446081
3.458400	0.1	0.446379
3.460067	0.1	0.446677
3.461733	0.1	0.447094
3.463400	0.1	0.447333
3.465067	0.1	0.446558
3.466733	0.1	0.444889
3.468400	0.1	0.443637
3.470067	0.1	0.444353
3.471733	0.1	0.448346
3.473400	0.1	0.456095
3.475067	0.1	0.467062
3.476733	0.1	0.480354
3.478400	0.1	0.494897
3.480067	0.1	0.510454
3.481733	0.1	0.526845
3.483400	0.1	0.542939
3.485067	0.1	0.557542
3.486733	0.1	0.569880
3.488400	0.1	0.579536
3.490067	0.1	0.586867
3.491733	0.1	0.592589
3.493400	0.1	0.597656
3.495067	0.1	0.602603
3.496733	0.1	0.607193
3.498400	0.1	0.609934
3.500067	0.1	0.609458
3.501733	0.1	0.605524
3.503400	0.1	0.599265
3.505067	0.1	0.591278
3.506733	0.1	0.581861
3.508400	0.1	0.571787
3.510067	0.1	0.561953
3.511733	0.1	0.553012
3.513400	0.1	0.546217
3.515067	0.1	0.543296
3.516733	0.1	0.545263
3.518400	0.1	0.550807
3.520067	0.1	0.557900
3.521733	0.1	0.565469
3.523400	0.1	0.573576
3.525067	0.1	0.582457
3.526733	0.1	0.592232
3.528400	0.1	0.602603
3.530067	0.1	0.613153
3.531733	0.1	0.623405
3.533400	0.1	0.632644
3.535067	0.1	0.640154
3.536733	0.1	0.646532
3.538400	0.1	0.653088
3.540067	0.1	0.660718
3.541733	0.1	0.669301
3.543400	0.1	0.677943
3.545067	0.1	0.685334
3.546733	0.1	0.690699
3.548400	0.1	0.693679
3.550067	0.1	0.694275
3.551733	0.1	0.693083
3.553400	0.1	0.691414
3.555067	0.1	0.690281
3.556733	0.1	0.689924
3.558400	0.1	0.690162
3.560067	0.1	0.690520
3.561733	0.1	0.690699
3.563400	0.1	0.691056
3.565067	0.1	0.692785
3.566733	0.1	0.696182
3.568400	0.1	0.700057
3.570067	0.1	0.703096
3.571733	0.1	0.704706
3.573400	0.1	0.705123
3.575067	0.1	0.705063
3.576733	0.1	0.704765
3.578400	0.1	0.703931
3.580067	0.1	0.702441
3.581733	0.1	0.700772
3.583400	0.1	0.699163
3.585067	0.1	0.698149
3.586733	0.1	0.698209
3.588400	0.1	0.699520
3.590067	0.1	0.701070
3.591733	0.1	0.702143
3.593400	0.1	0.702560
3.595067	0.1	0.702262
3.596733	0.1	0.700295
3.598400	0.1	0.696242
3.600067	0.1	0.691235
3.601733	0.1	0.686646
3.603400	0.1	0.682950
3.605067	0.1	0.680149
3.606733	0.1	0.677884
3.608400	0.1	0.676096
3.610067	0.1	0.675917
3.611733	0.1	0.678241
3.613400	0.1	0.682533
3.615067	0.1	0.687420
3.616733	0.1	0.691652
3.618400	0.1	0.693619
3.620067	0.1	0.691712
3.621733	0.1	0.686109
3.623400	0.1	0.679016
3.625067	0.1	0.673235
3.626733	0.1	0.670493
3.628400	0.1	0.670552
3.630067	0.1	0.671923
3.631733	0.1	0.672638
3.633400	0.1	0.671744
3.635067	0.1	0.670195
3.636733	0.1	0.669181
3.638400	0.1	0.668764
3.640067	0.1	0.668168
3.641733	0.1	0.667095
3.643400	0.1	0.665546
3.645067	0.1	0.663459
3.646733	0.1	0.661194
3.648400	0.1	0.659227
3.650067	0.1	0.657201
3.651733	0.1	0.653982
3.653400	0.1	0.649333
3.655067	0.1	0.644267
3.656733	0.1	0.640452
3.658400	0.1	0.638843
3.660067	0.1	0.639379
3.661733	0.1	0.641286
3.663400	0.1	0.643194
3.665067	0.1	0.643849
3.666733	0.1	0.642717
3.668400	0.1	0.640214
3.670067	0.1	0.637591
3.671733	0.1	0.636101
3.673400	0.1	0.636578
3.675067	0.1	0.637889
3.676733	0.1	0.637889
3.678400	0.1	0.635743
3.680067	0.1	0.633121
3.681733	0.1	0.631809
3.683400	0.1	0.632465
3.685067	0.1	0.634849
3.686733	0.1	0.638008
3.688400	0.1	0.640333
3.690067	0.1	0.640750
3.691733	0.1	0.639617
3.693400	0.1	0.637770
3.695067	0.1	0.635743
3.696733	0.1	0.633538
3.698400	0.1	0.631511
3.700067	0.1	0.630260
3.701733	0.1	0.629723
3.703400	0.1	0.629425
3.705067	0.1	0.628531
3.706733	0.1	0.626802
3.708400	0.1	0.624657
3.710067	0.1	0.622034
3.711733	0.1	0.618637
3.713400	0.1	0.614643
3.715067	0.1	0.610828
3.716733	0.1	0.608146
3.718400	0.1	0.607133
3.720067	0.1	0.607431
3.721733	0.1	0.607669
3.723400	0.1	0.606120
3.725067	0.1	0.602186
3.726733	0.1	0.597477
3.728400	0.1	0.594795
3.730067	0.1	0.595748
3.731733	0.1	0.599682
3.733400	0.1	0.604332
3.735067	0.1	0.608027
3.736733	0.1	0.610471
3.738400	0.1	0.611782
3.740067	0.1	0.612497
3.741733	0.1	0.613093
3.743400	0.1	0.612617
3.745067	0.1	0.608981
3.746733	0.1	0.601947
3.748400	0.1	0.593722
3.750067	0.1	0.586808
3.751733	0.1	0.582814
3.753400	0.1	0.581980
3.755067	0.1	0.583410
3.756733	0.1	0.585079
3.758400	0.1	0.585496
3.760067	0.1	0.584304
3.761733	0.1	0.582039
3.763400	0.1	0.579774
3.765067	0.1	0.578404
3.766733	0.1	0.578105
3.768400	0.1	0.578821
3.770067	0.1	0.580311
3.771733	0.1	0.581741
3.773400	0.1	0.581563
3.775067	0.1	0.579596
3.776733	0.1	0.576556
3.778400	0.1	0.572860
3.780067	0.1	0.568330
3.781733	0.1	0.563562
3.783400	0.1	0.559986
3.785067	0.1	0.558853
3.786733	0.1	0.560403
3.788400	0.1	0.563860
3.790067	0.1	0.567079
3.791733	0.1	0.567615
3.793400	0.1	0.564337
3.795067	0.1	0.558496
3.796733	0.1	0.553191
3.798400	0.1	0.551760
3.800067	0.1	0.555277
3.801733	0.1	0.561953
3.803400	0.1	0.568807
3.805067	0.1	0.573278
3.806733	0.1	0.573993
3.808400	0.1	0.571013
3.810067	0.1	0.565946
3.811733	0.1	0.560284
3.813400	0.1	0.554860
3.815067	0.1	0.550330
3.816733	0.1	0.547409
3.818400	0.1	0.545442
3.820067	0.1	0.543535
3.821733	0.1	0.541449
3.823400	0.1	0.539660
3.825067	0.1	0.538230
3.826733	0.1	0.536799
3.828400	0.1	0.535786
3.830067	0.1	0.535607
3.831733	0.1	0.536025
3.833400	0.1	0.536501
3.835067	0.1	0.536740
3.836733	0.1	0.536025
3.838400	0.1	0.534534
3.840067	0.1	0.533223
3.841733	0.1	0.532031
3.843400	0.1	0.530243
3.845067	0.1	0.527561
3.846733	0.1	0.524581
3.848400	0.1	0.522256
3.850067	0.1	0.520945
3.851733	0.1	0.519991
3.853400	0.1	0.518382
3.855067	0.1	0.515580
3.856733	0.1	0.511706
3.858400	0.1	0.507474
3.860067	0.1	0.503480
3.861733	0.1	0.500202
3.863400	0.1	0.497758
3.865067	0.1	0.496030
3.866733	0.1	0.494480
3.868400	0.1	0.493348
3.870067	0.1	0.493288
3.871733	0.1	0.494242
3.873400	0.1	0.495136
3.875067	0.1	0.495434
3.876733	0.1	0.495315
3.878400	0.1	0.494778
3.880067	0.1	0.493467
3.881733	0.1	0.491738
3.883400	0.1	0.490010
3.885067	0.1	0.488460
3.886733	0.1	0.486195
3.888400	0.1	0.481844
3.890067	0.1	0.475109
3.891733	0.1	0.467479
3.893400	0.1	0.460982
3.895067	0.1	0.457346
3.896733	0.1	0.457048
3.898400	0.1	0.459135
3.900067	0.1	0.462234
3.901733	0.1	0.465393
3.903400	0.1	0.467658
3.905067	0.1	0.468612
3.906733	0.1	0.468612
3.908400	0.1	0.468731
3.910067	0.1	0.469923
3.911733	0.1	0.472128
3.913400	0.1	0.473797
3.915067	0.1	0.473261
3.916733	0.1	0.469685
3.918400	0.1	0.463724
3.920067	0.1	0.457466
3.921733	0.1	0.452817
3.923400	0.1	0.449955
3.925067	0.1	0.447333
3.926733	0.1	0.443935
3.928400	0.1	0.439823
3.930067	0.1	0.435531
3.931733	0.1	0.431359
3.933400	0.1	0.427544
3.935067	0.1	0.424385
3.936733	0.1	0.421941
3.938400	0.1	0.420332
3.940067	0.1	0.419438
3.941733	0.1	0.419438
3.943400	0.1	0.419915
3.945067	0.1	0.419855
3.946733	0.1	0.418365
3.948400	0.1	0.415206
3.950067	0.1	0.410795
3.951733	0.1	0.406384
3.953400	0.1	0.403404
3.955067	0.1	0.402212
3.956733	0.1	0.401616
3.958400	0.1	0.400186
3.960067	0.1	0.397623
3.961733	0.1	0.394702
3.963400	0.1	0.392377
3.965067	0.1	0.390828
3.966733	0.1	0.389695
3.968400	0.1	0.388622
3.970067	0.1	0.387847
3.971733	0.1	0.388086
3.973400	0.1	0.389695
3.975067	0.1	0.391960
3.976733	0.1	0.393868
3.978400	0.1	0.394940
3.980067	0.1	0.394523
3.981733	0.1	0.392318
3.983400	0.1	0.388324
3.985067	0.1	0.383377
3.986733	0.1	0.378132
3.988400	0.1	0.372767
3.990067	0.1	0.368238
3.991733	0.1	0.366151
3.993400	0.1	0.366509
3.995067	0.1	0.367701
3.996733	0.1	0.368178
3.998400	0.1	0.367284
4.000067	0.1	0.365376
4.001733	0.1	0.363231
4.003400	0.1	0.361264
4.005067	0.1	0.359595
4.006733	0.1	0.357747
4.008400	0.1	0.355124
4.010067	0.1	0.351489
4.011733	0.1	0.347734
4.013400	0.1	0.345588
4.015067	0.1	0.345886
4.016733	0.1	0.348210
4.018400	0.1	0.350952
4.020067	0.1	0.352144
4.021733	0.1	0.350475
4.023400	0.1	0.346065
4.025067	0.1	0.340164
4.026733	0.1	0.334084
4.028400	0.1	0.328183
4.030067	0.1	0.322282
4.031733	0.1	0.316858
4.033400	0.1	0.313044
4.035067	0.1	0.311911
4.036733	0.1	0.313997
4.038400	0.1	0.319064
4.040067	0.1	0.325620
4.041733	0.1	0.330806
4.043400	0.1	0.332296
4.045067	0.1	0.329614
4.046733	0.1	0.324667
4.048400	0.1	0.319839
4.050067	0.1	0.316203
4.051733	0.1	0.313103
4.053400	0.1	0.310183
4.055067	0.1	0.307918
4.056733	0.1	0.307202
4.058400	0.1	0.307858
4.060067	0.1	0.309110
4.061733	0.1	0.310540
4.063400	0.1	0.312209
4.065067	0.1	0.313699
4.066733	0.1	0.314355
4.068400	0.1	0.313342
4.070067	0.1	0.310481
4.071733	0.1	0.306547
4.073400	0.1	0.303030
4.075067	0.1	0.300527
4.076733	0.1	0.297844
4.078400	0.1	0.293612
4.080067	0.1	0.288606
4.081733	0.1	0.284672
4.083400	0.1	0.283301
4.085067	0.1	0.284314
4.086733	0.1	0.287056
4.088400	0.1	0.291049
4.090067	0.1	0.294983
4.091733	0.1	0.296772
4.093400	0.1	0.295281
4.095067	0.1	0.291348
4.096733	0.1	0.286758
4.098400	0.1	0.283241
4.100067	0.1	0.281274
4.101733	0.1	0.280440
4.103400	0.1	0.279486
4.105067	0.1	0.277698
4.106733	0.1	0.275195
4.108400	0.1	0.272274
4.110067	0.1	0.269413
4.111733	0.1	0.267208
4.113400	0.1	0.265300
4.115067	0.1	0.262856
4.116733	0.1	0.260055
4.118400	0.1	0.257969
4.120067	0.1	0.256598
4.121733	0.1	0.254691
4.123400	0.1	0.251472
4.125067	0.1	0.247657
4.126733	0.1	0.244915
4.128400	0.1	0.244379
4.130067	0.1	0.245452
4.131733	0.1	0.246584
4.133400	0.1	0.246465
4.135067	0.1	0.244737
4.136733	0.1	0.241697
4.138400	0.1	0.238180
4.140067	0.1	0.235677
4.141733	0.1	0.234902
4.143400	0.1	0.235319
4.145067	0.1	0.235736
4.146733	0.1	0.235438
4.148400	0.1	0.235140
4.150067	0.1	0.236273
4.151733	0.1	0.238776
4.153400	0.1	0.240862
4.155067	0.1	0.240624
4.156733	0.1	0.238121
4.158400	0.1	0.234962
4.160067	0.1	0.232518
4.161733	0.1	0.230849
4.163400	0.1	0.229180
4.165067	0.1	0.226498
4.166733	0.1	0.222564
4.168400	0.1	0.218689
4.170067	0.1	0.216663
4.171733	0.1	0.217199
4.173400	0.1	0.219226
4.175067	0.1	0.220716
4.176733	0.1	0.221074
4.178400	0.1	0.221550
4.180067	0.1	0.224173
4.181733	0.1	0.229418
4.183400	0.1	0.235200
4.185067	0.1	0.238419
4.186733	0.1	0.237346
4.188400	0.1	0.232041
4.190067	0.1	0.223279
4.191733	0.1	0.212312
4.193400	0.1	0.200748
4.195067	0.1	0.190318
4.196733	0.1	0.182569
4.198400	0.1	0.178754
4.200067	0.1	0.179350
4.201733	0.1	0.183582
4.203400	0.1	0.189304
4.205067	0.1	0.193656
4.206733	0.1	0.195324
4.208400	0.1	0.194907
4.210067	0.1	0.193596
4.211733	0.1	0.192523
4.213400	0.1	0.192285
4.215067	0.1	0.192583
4.216733	0.1	0.192285
4.218400	0.1	0.190139
4.220067	0.1	0.185847
4.221733	0.1	0.180781
4.223400	0.1	0.177085
4.225067	0.1	0.175774
4.226733	0.1	0.176609
4.228400	0.1	0.178397
4.230067	0.1	0.180066
4.231733	0.1	0.181377
4.233400	0.1	0.182569
4.235067	0.1	0.183523
4.236733	0.1	0.183463
4.238400	0.1	0.181496
4.240067	0.1	0.177979
4.241733	0.1	0.174105
4.243400	0.1	0.170887
4.245067	0.1	0.168502
4.246733	0.1	0.166714
4.248400	0.1	0.165045
4.250067	0.1	0.163436
4.251733	0.1	0.162601
4.253400	0.1	0.163674
4.255067	0.1	0.166476
4.256733	0.1	0.169277
4.258400	0.1	0.170589
4.260067	0.1	0.170529
4.261733	0.1	0.170171
4.263400	0.1	0.169992
4.265067	0.1	0.169456
4.266733	0.1	0.168204
4.268400	0.1	0.166953
4.270067	0.1	0.165999
4.271733	0.1	0.165343
4.273400	0.1	0.164807
4.275067	0.1	0.164330
4.276733	0.1	0.163734
4.278400	0.1	0.163138
4.280067	0.1	0.162721
4.281733	0.1	0.162601
4.283400	0.1	0.162900
4.285067	0.1	0.163853
4.286733	0.1	0.165463
4.288400	0.1	0.167370
4.290067	0.1	0.168860
4.291733	0.1	0.169694
4.293400	0.1	0.170648
4.295067	0.1	0.172734
4.296733	0.1	0.175416
4.298400	0.1	0.176728
4.300067	0.1	0.174999
4.301733	0.1	0.170589
4.303400	0.1	0.165939
4.305067	0.1	0.163734
4.306733	0.1	0.164568
4.308400	0.1	0.167012
4.310067	0.1	0.168979
4.311733	0.1	0.169277
4.313400	0.1	0.168085
4.315067	0.1	0.166059
4.316733	0.1	0.163198
4.318400	0.1	0.159383
4.320067	0.1	0.155330
4.321733	0.1	0.152469
4.323400	0.1	0.152171
4.325067	0.1	0.155032
4.326733	0.1	0.160754
4.328400	0.1	0.168204
4.330067	0.1	0.175416
4.331733	0.1	0.180841
4.333400	0.1	0.183761
4.335067	0.1	0.184476
4.336733	0.1	0.183284
4.338400	0.1	0.180721
4.340067	0.1	0.177741
4.341733	0.1	0.175774
4.343400	0.1	0.175715
4.345067	0.1	0.176966
4.346733	0.1	0.178337
4.348400	0.1	0.179231
4.350067	0.1	0.179827
4.351733	0.1	0.180244
4.353400	0.1	0.180900
4.355067	0.1	0.182152
4.356733	0.1	0.184596
4.358400	0.1	0.189364
4.360067	0.1	0.196219
4.361733	0.1	0.203073
4.363400	0.1	0.207663
4.365067	0.1	0.209034
4.366733	0.1	0.207484
4.368400	0.1	0.204086
4.370067	0.1	0.200927
4.371733	0.1	0.199735
4.373400	0.1	0.201464
4.375067	0.1	0.206351
4.376733	0.1	0.213981
4.378400	0.1	0.222802
4.380067	0.1	0.230491
4.381733	0.1	0.235081
4.383400	0.1	0.236392
4.385067	0.1	0.235617
4.386733	0.1	0.234723
4.388400	0.1	0.234783
4.390067	0.1	0.235915
4.391733	0.1	0.237882
4.393400	0.1	0.240207
4.395067	0.1	0.242531
4.396733	0.1	0.245452
4.398400	0.1	0.249565
4.400067	0.1	0.254333
4.401733	0.1	0.258446
4.403400	0.1	0.260651
4.405067	0.1	0.261068
4.406733	0.1	0.261486
4.408400	0.1	0.264108
4.410067	0.1	0.269115
4.411733	0.1	0.274539
4.413400	0.1	0.278652
4.415067	0.1	0.281811
4.416733	0.1	0.284791
4.418400	0.1	0.287533
4.420067	0.1	0.289381
4.421733	0.1	0.290632
4.423400	0.1	0.292242
4.425067	0.1	0.294805
4.426733	0.1	0.297487
4.428400	0.1	0.299573
4.430067	0.1	0.301123
4.431733	0.1	0.301957
4.433400	0.1	0.301242
4.435067	0.1	0.298381
4.436733	0.1	0.294268
4.438400	0.1	0.290930
4.440067	0.1	0.289619
4.441733	0.1	0.290275
4.443400	0.1	0.292242
4.445067	0.1	0.295043
4.446733	0.1	0.298321
4.448400	0.1	0.301182
4.450067	0.1	0.302851
4.451733	0.1	0.303566
4.453400	0.1	0.304759
4.455067	0.1	0.307024
4.456733	0.1	0.310123
4.458400	0.1	0.313163
4.460067	0.1	0.315249
4.461733	0.1	0.315785
4.463400	0.1	0.314295
4.465067	0.1	0.311315
4.466733	0.1	0.307798
4.468400	0.1	0.304461
4.470067	0.1	0.301898
4.471733	0.1	0.300407
4.473400	0.1	0.299394
4.475067	0.1	0.298083
4.476733	0.1	0.296414
4.478400	0.1	0.294685
4.480067	0.1	0.293076
4.481733	0.1	0.291646
4.483400	0.1	0.291049
4.485067	0.1	0.291705
4.486733	0.1	0.293195
4.488400	0.1	0.294387
4.490067	0.1	0.293970
4.491733	0.1	0.291586
4.493400	0.1	0.288188
4.495067	0.1	0.285387
4.496733	0.1	0.284135
4.498400	0.1	0.284851
4.500067	0.1	0.286818
4.501733	0.1	0.288486
4.503400	0.1	0.288725
4.505067	0.1	0.287533
4.506733	0.1	0.285625
4.508400	0.1	0.283957
4.510067	0.1	0.282943
4.511733	0.1	0.282586
4.513400	0.1	0.282526
4.515067	0.1	0.282228
4.516733	0.1	0.281036
4.518400	0.1	0.279307
4.520067	0.1	0.278473
4.521733	0.1	0.279665
4.523400	0.1	0.282228
4.525067	0.1	0.284553
4.526733	0.1	0.285089
4.528400	0.1	0.283122
4.530067	0.1	0.279307
4.531733	0.1	0.274599
4.533400	0.1	0.269949
4.535067	0.1	0.266135
4.536733	0.1	0.263870
4.538400	0.1	0.263751
4.540067	0.1	0.265300
4.541733	0.1	0.267565
4.543400	0.1	0.269771
4.545067	0.1	0.271976
4.546733	0.1	0.273824
4.548400	0.1	0.274777
4.550067	0.1	0.274122
4.551733	0.1	0.271797
4.553400	0.1	0.268281
4.555067	0.1	0.264347
4.556733	0.1	0.260651
4.558400	0.1	0.257313
4.560067	0.1	0.254333
4.561733	0.1	0.251770
4.563400	0.1	0.250399
4.565067	0.1	0.250638
4.566733	0.1	0.252128
4.568400	0.1	0.254393
4.570067	0.1	0.256896
4.571733	0.1	0.259519
4.573400	0.1	0.262022
4.575067	0.1	0.263751
4.576733	0.1	0.264347
4.578400	0.1	0.263929
4.580067	0.1	0.263274
4.581733	0.1	0.262737
4.583400	0.1	0.262022
4.585067	0.1	0.260770
4.586733	0.1	0.259101
4.588400	0.1	0.257432
4.590067	0.1	0.255764
4.591733	0.1	0.253856
4.593400	0.1	0.251889
4.595067	0.1	0.250638
4.596733	0.1	0.250638
4.598400	0.1	0.251710
4.600067	0.1	0.252843
4.601733	0.1	0.252903
4.603400	0.1	0.250995
4.605067	0.1	0.247538
4.606733	0.1	0.244260
4.608400	0.1	0.242710
4.610067	0.1	0.243604
4.611733	0.1	0.246465
4.613400	0.1	0.249743
4.615067	0.1	0.251830
4.616733	0.1	0.251710
4.618400	0.1	0.249743
4.620067	0.1	0.247836
4.621733	0.1	0.247836
4.623400	0.1	0.249684
4.625067	0.1	0.251770
4.626733	0.1	0.252664
4.628400	0.1	0.251830
4.630067	0.1	0.249326
4.631733	0.1	0.245988
4.633400	0.1	0.243247
4.635067	0.1	0.241876
4.636733	0.1	0.241399
4.638400	0.1	0.241578
4.640067	0.1	0.242770
4.641733	0.1	0.245035
4.643400	0.1	0.247359
4.645067	0.1	0.248432
4.646733	0.1	0.247896
4.648400	0.1	0.246644
4.650067	0.1	0.245750
4.651733	0.1	0.245333
4.653400	0.1	0.244975
4.655067	0.1	0.244915
4.656733	0.1	0.245631
4.658400	0.1	0.246704
4.660067	0.1	0.247002
4.661733	0.1	0.245929
4.663400	0.1	0.243723
4.665067	0.1	0.240982
4.666733	0.1	0.238299
4.668400	0.1	0.236571
4.670067	0.1	0.236988
4.671733	0.1	0.238895
4.673400	0.1	0.240386
4.675067	0.1	0.240266
4.676733	0.1	0.239193
4.678400	0.1	0.238001
4.680067	0.1	0.236988
4.681733	0.1	0.236511
4.683400	0.1	0.237227
4.685067	0.1	0.238538
4.686733	0.1	0.239372
4.688400	0.1	0.239790
4.690067	0.1	0.240982
4.691733	0.1	0.244498
4.693400	0.1	0.250578
4.695067	0.1	0.257969
4.696733	0.1	0.264585
4.698400	0.1	0.268757
4.700067	0.1	0.268996
4.701733	0.1	0.265002
4.703400	0.1	0.257850
4.705067	0.1	0.250459
4.706733	0.1	0.245512
4.708400	0.1	0.243485
4.710067	0.1	0.242651
4.711733	0.1	0.241995
4.713400	0.1	0.242114
4.715067	0.1	0.243485
4.716733	0.1	0.245869
4.718400	0.1	0.248969
4.720067	0.1	0.252247
4.721733	0.1	0.254452
4.723400	0.1	0.254989
4.725067	0.1	0.254273
4.726733	0.1	0.253022
4.728400	0.1	0.251293
4.730067	0.1	0.248969
4.731733	0.1	0.246584
4.733400	0.1	0.244498
4.735067	0.1	0.242651
4.736733	0.1	0.241220
4.738400	0.1	0.240982
4.740067	0.1	0.242353
4.741733	0.1	0.244558
4.743400	0.1	0.246406
4.745067	0.1	0.247598
4.746733	0.1	0.248909
4.748400	0.1	0.250936
4.750067	0.1	0.252962
4.751733	0.1	0.254095
4.753400	0.1	0.253856
4.755067	0.1	0.252783
4.756733	0.1	0.252128
4.758400	0.1	0.252962
4.760067	0.1	0.254929
4.761733	0.1	0.256598
4.763400	0.1	0.257373
4.765067	0.1	0.257611
4.766733	0.1	0.257611
4.768400	0.1	0.257850
4.770067	0.1	0.258982
4.771733	0.1	0.261247
4.773400	0.1	0.263870
4.775067	0.1	0.266194
4.776733	0.1	0.267863
4.778400	0.1	0.268221
4.780067	0.1	0.266254
4.781733	0.1	0.262380
4.783400	0.1	0.258565
4.785067	0.1	0.256479
4.786733	0.1	0.256658
4.788400	0.1	0.258327
4.790067	0.1	0.260472
4.791733	0.1	0.262380
4.793400	0.1	0.263810
4.795067	0.1	0.264645
4.796733	0.1	0.265479
4.798400	0.1	0.267029
4.800067	0.1	0.269175
4.801733	0.1	0.271201
4.803400	0.1	0.272274
4.805067	0.1	0.272036
4.806733	0.1	0.271320
4.808400	0.1	0.271261
4.810067	0.1	0.271618
4.811733	0.1	0.270426
4.813400	0.1	0.266373
4.815067	0.1	0.260890
4.816733	0.1	0.256538
4.818400	0.1	0.255167
4.820067	0.1	0.256956
4.821733	0.1	0.260651
4.823400	0.1	0.264525
4.825067	0.1	0.266850
4.826733	0.1	0.266969
4.828400	0.1	0.265777
4.830067	0.1	0.264883
4.831733	0.1	0.265181
4.833400	0.1	0.265837
4.835067	0.1	0.265837
4.836733	0.1	0.265419
4.838400	0.1	0.265241
4.840067	0.1	0.265777
4.841733	0.1	0.266552
4.843400	0.1	0.267267
4.845067	0.1	0.268102
4.846733	0.1	0.269890
4.848400	0.1	0.272572
4.850067	0.1	0.274837
4.851733	0.1	0.275254
4.853400	0.1	0.273705
4.855067	0.1	0.271440
4.856733	0.1	0.270247
4.858400	0.1	0.270486
4.860067	0.1	0.271142
4.861733	0.1	0.271082
4.863400	0.1	0.270247
4.865067	0.1	0.269592
4.866733	0.1	0.270247
4.868400	0.1	0.272632
4.870067	0.1	0.275791
4.871733	0.1	0.278294
4.873400	0.1	0.279546
4.875067	0.1	0.280023
4.876733	0.1	0.280261
4.878400	0.1	0.280499
4.880067	0.1	0.281394
4.881733	0.1	0.282943
4.883400	0.1	0.284314
4.885067	0.1	0.284553
4.886733	0.1	0.283182
4.888400	0.1	0.280499
4.890067	0.1	0.276923
4.891733	0.1	0.272989
4.893400	0.1	0.269115
4.895067	0.1	0.266016
4.896733	0.1	0.264108
4.898400	0.1	0.263393
4.900067	0.1	0.263929
4.901733	0.1	0.266075
4.903400	0.1	0.270009
4.905067	0.1	0.275373
4.906733	0.1	0.281274
4.908400	0.1	0.286579
4.910067	0.1	0.289798
4.911733	0.1	0.290275
4.913400	0.1	0.288725
4.915067	0.1	0.286877
4.916733	0.1	0.286281
4.918400	0.1	0.286758
4.920067	0.1	0.287056
4.921733	0.1	0.286222
4.923400	0.1	0.283957
4.925067	0.1	0.280261
4.926733	0.1	0.275671
4.928400	0.1	0.272036
4.930067	0.1	0.270963
4.931733	0.1	0.273108
4.933400	0.1	0.277817
4.935067	0.1	0.283957
4.936733	0.1	0.290096
4.938400	0.1	0.294626
4.940067	0.1	0.296116
4.941733	0.1	0.294566
4.943400	0.1	0.292003
4.945067	0.1	0.290811
4.946733	0.1	0.291646
4.948400	0.1	0.293195
4.950067	0.1	0.293732
4.951733	0.1	0.292718
4.953400	0.1	0.290751
4.955067	0.1	0.288844
4.956733	0.1	0.287890
4.958400	0.1	0.288963
4.960067	0.1	0.292599
4.961733	0.1	0.297964
4.963400	0.1	0.303686
4.965067	0.1	0.308156
4.966733	0.1	0.309646
4.968400	0.1	0.307739
4.970067	0.1	0.303864
4.971733	0.1	0.300407
4.973400	0.1	0.299394
4.975067	0.1	0.301123
4.976733	0.1	0.304222
4.978400	0.1	0.306964
4.980067	0.1	0.309050
4.981733	0.1	0.311613
4.983400	0.1	0.314951
4.985067	0.1	0.318289
4.986733	0.1	0.321448
4.988400	0.1	0.325084
4.990067	0.1	0.329316
4.991733	0.1	0.332654
4.993400	0.1	0.334203
4.995067	0.1	0.334442
4.996733	0.1	0.334680
4.998400	0.1	0.335813
5.000067	0.1	0.338197
5.001733	0.1	0.341058
5.003400	0.1	0.343144
5.005067	0.1	0.343144
5.006733	0.1	0.340998
5.008400	0.1	0.338316
5.010067	0.1	0.336885
5.011733	0.1	0.337541
5.013400	0.1	0.339866
5.015067	0.1	0.343621
5.016733	0.1	0.348508
5.018400	0.1	0.354648
5.020067	0.1	0.361621
5.021733	0.1	0.368655
5.023400	0.1	0.374854
5.025067	0.1	0.380039
5.026733	0.1	0.384033
5.028400	0.1	0.386179
5.030067	0.1	0.385463
5.031733	0.1	0.382304
5.033400	0.1	0.377893
5.035067	0.1	0.373483
5.036733	0.1	0.370085
5.038400	0.1	0.369549
5.040067	0.1	0.373244
5.041733	0.1	0.380158
5.043400	0.1	0.387073
5.045067	0.1	0.391305
5.046733	0.1	0.392973
5.048400	0.1	0.393808
5.050067	0.1	0.394702
5.051733	0.1	0.395179
5.053400	0.1	0.395298
5.055067	0.1	0.395894
5.056733	0.1	0.397742
5.058400	0.1	0.401139
5.060067	0.1	0.405848
5.061733	0.1	0.410974
5.063400	0.1	0.415504
5.065067	0.1	0.419319
5.066733	0.1	0.423133
5.068400	0.1	0.427842
5.070067	0.1	0.432491
5.071733	0.1	0.434756
5.073400	0.1	0.433266
5.075067	0.1	0.429273
5.076733	0.1	0.425637
5.078400	0.1	0.424504
5.080067	0.1	0.425935
5.081733	0.1	0.428200
5.083400	0.1	0.429928
5.085067	0.1	0.431597
5.086733	0.1	0.434637
5.088400	0.1	0.439703
5.090067	0.1	0.446081
5.091733	0.1	0.452936
5.093400	0.1	0.459433
5.095067	0.1	0.464618
5.096733	0.1	0.467777
5.098400	0.1	0.468910
5.100067	0.1	0.469506
5.101733	0.1	0.471413
5.103400	0.1	0.475168
5.105067	0.1	0.479519
5.106733	0.1	0.483096
5.108400	0.1	0.485301
5.110067	0.1	0.486553
5.111733	0.1	0.488102
5.113400	0.1	0.490844
5.115067	0.1	0.494778
5.116733	0.1	0.500083
5.118400	0.1	0.507414
5.120067	0.1	0.516772
5.121733	0.1	0.527382
5.123400	0.1	0.538230
5.125067	0.1	0.548422
5.126733	0.1	0.556886
5.128400	0.1	0.562370
5.130067	0.1	0.564992
5.131733	0.1	0.566840
5.133400	0.1	0.570297
5.135067	0.1	0.576258
5.136733	0.1	0.584185
5.138400	0.1	0.592411
5.140067	0.1	0.599742
5.141733	0.1	0.606239
5.143400	0.1	0.612795
5.145067	0.1	0.620782
5.146733	0.1	0.630558
5.148400	0.1	0.641525
5.150067	0.1	0.652671
5.151733	0.1	0.663281
5.153400	0.1	0.673354
5.155067	0.1	0.683785
5.156733	0.1	0.695229
5.158400	0.1	0.707865
5.160067	0.1	0.721097
5.161733	0.1	0.734568
5.163400	0.1	0.748456
5.165067	0.1	0.762641
5.166733	0.1	0.777245
5.168400	0.1	0.792205
5.170067	0.1	0.807524
5.171733	0.1	0.823081
5.173400	0.1	0.838637
5.175067	0.1	0.854254
5.176733	0.1	0.869751
5.178400	0.1	0.885189
5.180067	0.1	0.901222
5.181733	0.1	0.918269
5.183400	0.1	0.935674
5.185067	0.1	0.952184
5.186733	0.1	0.967026
5.188400	0.1	0.980198
5.190067	0.1	0.993133
5.191733	0.1	1.007736
5.193400	0.1	1.024067
5.195067	0.1	1.040876
5.196733	0.1	1.057684
5.198400	0.1	1.075387
5.200067	0.1	1.094580
5.201733	0.1	1.114786
5.203400	0.1	1.134515
5.205067	0.1	1.152277
5.206733	0.1	1.168192
5.208400	0.1	1.183808
5.210067	0.1	1.199901
5.211733	0.1	1.215339
5.213400	0.1	1.229048
5.215067	0.1	1.241505
5.216733	0.1	1.254499
5.218400	0.1	1.269579
5.220067	0.1	1.285732
5.221733	0.1	1.300514
5.223400	0.1	1.312971
5.225067	0.1	1.325071
5.226733	0.1	1.339376
5.228400	0.1	1.356721
5.230067	0.1	1.375735
5.231733	0.1	1.393974
5.233400	0.1	1.409948
5.235067	0.1	1.423299
5.236733	0.1	1.434267
5.238400	0.1	1.443386
5.240067	0.1	1.451850
5.241733	0.1	1.460791
5.243400	0.1	1.470149
5.245067	0.1	1.478672
5.246733	0.1	1.485765
5.248400	0.1	1.492441
5.250067	0.1	1.499653
5.251733	0.1	1.506865
5.253400	0.1	1.513183
5.255067	0.1	1.518011
5.256733	0.1	1.521647
5.258400	0.1	1.524389
5.260067	0.1	1.526117
5.261733	0.1	1.526654
5.263400	0.1	1.526773
5.265067	0.1	1.527786
5.266733	0.1	1.530349
5.268400	0.1	1.534045
5.270067	0.1	1.538575
5.271733	0.1	1.543522
5.273400	0.1	1.547456
5.275067	0.1	1.548946
5.276733	0.1	1.548112
5.278400	0.1	1.546800
5.280067	0.1	1.547039
5.281733	0.1	1.549542
5.283400	0.1	1.553774
5.285067	0.1	1.558542
5.286733	0.1	1.562476
5.288400	0.1	1.564443
5.290067	0.1	1.564086
5.291733	0.1	1.561940
5.293400	0.1	1.559138
5.295067	0.1	1.557052
5.296733	0.1	1.556933
5.298400	0.1	1.558900
5.300067	0.1	1.561761
5.301733	0.1	1.564384
5.303400	0.1	1.566053
5.305067	0.1	1.565933
5.306733	0.1	1.563192
5.308400	0.1	1.558662
5.310067	0.1	1.554310
5.311733	0.1	1.552165
5.313400	0.1	1.552582
5.315067	0.1	1.554549
5.316733	0.1	1.556873
5.318400	0.1	1.558483
5.320067	0.1	1.558483
5.321733	0.1	1.557529
5.323400	0.1	1.556575
5.325067	0.1	1.555204
5.326733	0.1	1.552463
5.328400	0.1	1.548648
5.330067	0.1	1.545072
5.331733	0.1	1.542389
5.333400	0.1	1.540542
5.335067	0.1	1.539230
5.336733	0.1	1.538336
5.338400	0.1	1.538158
5.340067	0.1	1.538515
5.341733	0.1	1.538873
5.343400	0.1	1.538992
5.345067	0.1	1.538634
5.346733	0.1	1.537919
5.348400	0.1	1.537502
5.350067	0.1	1.538277
5.351733	0.1	1.540363
5.353400	0.1	1.542509
5.355067	0.1	1.543403
5.356733	0.1	1.542091
5.358400	0.1	1.538813
5.360067	0.1	1.535416
5.361733	0.1	1.533628
5.363400	0.1	1.533389
5.365067	0.1	1.533091
5.366733	0.1	1.531541
5.368400	0.1	1.529157
5.370067	0.1	1.526952
5.371733	0.1	1.525581
5.373400	0.1	1.525045
5.375067	0.1	1.525045
5.376733	0.1	1.524925
5.378400	0.1	1.524210
5.380067	0.1	1.522839
5.381733	0.1	1.521349
5.383400	0.1	1.520395
5.385067	0.1	1.519978
5.386733	0.1	1.519382
5.388400	0.1	1.518488
5.390067	0.1	1.517773
5.391733	0.1	1.517117
5.393400	0.1	1.515746
5.395067	0.1	1.513064
5.396733	0.1	1.509607
5.398400	0.1	1.506865
5.400067	0.1	1.505911
5.401733	0.1	1.506269
5.403400	0.1	1.506746
5.405067	0.1	1.507104
5.406733	0.1	1.507819
5.408400	0.1	1.508653
5.410067	0.1	1.509488
5.411733	0.1	1.510382
5.413400	0.1	1.511335
5.415067	0.1	1.511157
5.416733	0.1	1.508713
5.418400	0.1	1.504243
5.420067	0.1	1.499415
5.421733	0.1	1.495361
5.423400	0.1	1.492381
5.425067	0.1	1.490474
5.426733	0.1	1.489282
5.428400	0.1	1.488328
5.430067	0.1	1.487613
5.431733	0.1	1.487613
5.433400	0.1	1.488984
5.435067	0.1	1.492083
5.436733	0.1	1.495779
5.438400	0.1	1.497746
5.440067	0.1	1.495540
5.441733	0.1	1.489580
5.443400	0.1	1.483142
5.445067	0.1	1.479507
5.446733	0.1	1.478791
5.448400	0.1	1.479566
5.450067	0.1	1.480758
5.451733	0.1	1.481950
5.453400	0.1	1.483381
5.455067	0.1	1.485169
5.456733	0.1	1.487196
5.458400	0.1	1.489461
5.460067	0.1	1.491189
5.461733	0.1	1.491129
5.463400	0.1	1.488328
5.465067	0.1	1.483321
5.466733	0.1	1.477897
5.468400	0.1	1.473665
5.470067	0.1	1.471520
5.471733	0.1	1.471460
5.473400	0.1	1.473367
5.475067	0.1	1.476944
5.476733	0.1	1.481474
5.478400	0.1	1.485646
5.480067	0.1	1.488209
5.481733	0.1	1.488566
5.483400	0.1	1.486361
5.485067	0.1	1.481474
5.486733	0.1	1.474977
5.488400	0.1	1.468778
5.490067	0.1	1.464665
5.491733	0.1	1.463294
5.493400	0.1	1.464546
5.495067	0.1	1.468361
5.496733	0.1	1.474083
5.498400	0.1	1.479626
5.500067	0.1	1.482189
5.501733	0.1	1.480162
5.503400	0.1	1.474559
5.505067	0.1	1.468182
5.506733	0.1	1.463950
5.508400	0.1	1.463115
5.510067	0.1	1.465738
5.511733	0.1	1.470745
5.513400	0.1	1.476169
5.515067	0.1	1.480222
5.516733	0.1	1.482427
5.518400	0.1	1.483560
5.520067	0.1	1.483977
5.521733	0.1	1.483023
5.523400	0.1	1.480162
5.525067	0.1	1.476526
5.526733	0.1	1.474142
5.528400	0.1	1.474619
5.530067	0.1	1.478076
5.531733	0.1	1.482725
5.533400	0.1	1.486242
5.535067	0.1	1.487732
5.536733	0.1	1.487315
5.538400	0.1	1.485288
5.540067	0.1	1.481712
5.541733	0.1	1.477659
5.543400	0.1	1.474679
5.545067	0.1	1.473606
5.546733	0.1	1.474261
5.548400	0.1	1.476109
5.550067	0.1	1.478255
5.551733	0.1	1.480162
5.553400	0.1	1.481474
5.555067	0.1	1.482189
5.556733	0.1	1.482725
5.558400	0.1	1.483560
5.560067	0.1	1.484454
5.561733	0.1	1.485288
5.563400	0.1	1.486182
5.565067	0.1	1.486659
5.566733	0.1	1.485586
5.568400	0.1	1.483500
5.570067	0.1	1.481652
5.571733	0.1	1.480818
5.573400	0.1	1.480758
5.575067	0.1	1.481056
5.576733	0.1	1.481176
5.578400	0.1	1.481295
5.580067	0.1	1.482248
5.581733	0.1	1.484037
5.583400	0.1	1.485050
5.585067	0.1	1.483798
5.586733	0.1	1.481295
5.588400	0.1	1.479507
5.590067	0.1	1.478613
5.591733	0.1	1.477838
5.593400	0.1	1.477420
5.595067	0.1	1.478016
5.596733	0.1	1.479566
5.598400	0.1	1.480997
5.600067	0.1	1.481474
5.601733	0.1	1.481235
5.603400	0.1	1.480579
5.605067	0.1	1.479745
5.606733	0.1	1.479030
5.608400	0.1	1.478791
5.610067	0.1	1.479387
5.611733	0.1	1.480103
5.613400	0.1	1.479387
5.615067	0.1	1.476407
5.616733	0.1	1.472354
5.618400	0.1	1.469433
5.620067	0.1	1.468957
5.621733	0.1	1.470685
5.623400	0.1	1.473367
5.625067	0.1	1.475453
5.626733	0.1	1.476109
5.628400	0.1	1.475692
5.630067	0.1	1.475334
5.631733	0.1	1.475871
5.633400	0.1	1.477242
5.635067	0.1	1.478672
5.636733	0.1	1.479566
5.638400	0.1	1.479745
5.640067	0.1	1.478911
5.641733	0.1	1.477301
5.643400	0.1	1.476050
5.645067	0.1	1.476586
5.646733	0.1	1.478791
5.648400	0.1	1.481116
5.650067	0.1	1.482010
5.651733	0.1	1.480520
5.653400	0.1	1.476765
5.655067	0.1	1.472414
5.656733	0.1	1.469195
5.658400	0.1	1.467586
5.660067	0.1	1.467228
5.661733	0.1	1.467288
5.663400	0.1	1.467466
5.665067	0.1	1.468301
5.666733	0.1	1.470089
5.668400	0.1	1.472175
5.670067	0.1	1.473367
5.671733	0.1	1.472414
5.673400	0.1	1.468897
5.675067	0.1	1.463711
5.676733	0.1	1.458645
5.678400	0.1	1.455903
5.680067	0.1	1.456320
5.681733	0.1	1.459062
5.683400	0.1	1.462579
5.685067	0.1	1.465499
5.686733	0.1	1.466930
5.688400	0.1	1.467228
5.690067	0.1	1.466811
5.691733	0.1	1.465261
5.693400	0.1	1.461864
5.695067	0.1	1.456678
5.696733	0.1	1.451314
5.698400	0.1	1.447737
5.700067	0.1	1.446903
5.701733	0.1	1.448035
5.703400	0.1	1.449525
5.705067	0.1	1.450181
5.706733	0.1	1.449406
5.708400	0.1	1.447380
5.710067	0.1	1.445592
5.711733	0.1	1.445711
5.713400	0.1	1.448155
5.715067	0.1	1.451194
5.716733	0.1	1.452565
5.718400	0.1	1.450598
5.720067	0.1	1.444936
5.721733	0.1	1.437485
5.723400	0.1	1.431584
5.725067	0.1	1.428962
5.726733	0.1	1.428545
5.728400	0.1	1.428366
5.730067	0.1	1.427710
5.731733	0.1	1.426995
5.733400	0.1	1.426399
5.735067	0.1	1.425743
5.736733	0.1	1.425266
5.738400	0.1	1.425445
5.740067	0.1	1.426339
5.741733	0.1	1.427293
5.743400	0.1	1.427531
5.745067	0.1	1.426339
5.746733	0.1	1.424015
5.748400	0.1	1.421869
5.750067	0.1	1.421094
5.751733	0.1	1.421392
5.753400	0.1	1.420975
5.755067	0.1	1.417697
5.756733	0.1	1.410663
5.758400	0.1	1.401186
5.760067	0.1	1.392007
5.761733	0.1	1.385331
5.763400	0.1	1.381576
5.765067	0.1	1.380444
5.766733	0.1	1.381457
5.768400	0.1	1.383960
5.770067	0.1	1.386702
5.771733	0.1	1.388967
5.773400	0.1	1.390517
5.775067	0.1	1.390398
5.776733	0.1	1.387239
5.778400	0.1	1.381099
5.780067	0.1	1.374066
5.781733	0.1	1.368582
5.783400	0.1	1.365960
5.785067	0.1	1.365900
5.786733	0.1	1.367092
5.788400	0.1	1.368046
5.790067	0.1	1.367986
5.791733	0.1	1.366794
5.793400	0.1	1.364946
5.795067	0.1	1.363278
5.796733	0.1	1.362324
5.798400	0.1	1.361907
5.800067	0.1	1.361013
5.801733	0.1	1.358509
5.803400	0.1	1.354396
5.805067	0.1	1.349688
5.806733	0.1	1.345575
5.808400	0.1	1.342774
5.810067	0.1	1.341403
5.811733	0.1	1.341105
5.813400	0.1	1.341701
5.815067	0.1	1.342893
5.816733	0.1	1.343966
5.818400	0.1	1.344621
5.820067	0.1	1.344860
5.821733	0.1	1.344264
5.823400	0.1	1.342774
5.825067	0.1	1.340866
5.826733	0.1	1.339018
5.828400	0.1	1.337111
5.830067	0.1	1.334310
5.831733	0.1	1.329959
5.833400	0.1	1.325011
5.835067	0.1	1.321316
5.836733	0.1	1.320303
5.838400	0.1	1.321793
5.840067	0.1	1.323640
5.841733	0.1	1.323164
5.843400	0.1	1.319468
5.845067	0.1	1.314163
5.846733	0.1	1.309156
5.848400	0.1	1.305103
5.850067	0.1	1.301348
5.851733	0.1	1.298189
5.853400	0.1	1.296699
5.855067	0.1	1.297712
5.856733	0.1	1.299918
5.858400	0.1	1.301229
5.860067	0.1	1.299977
5.861733	0.1	1.295924
5.863400	0.1	1.290202
5.865067	0.1	1.284778
5.866733	0.1	1.280844
5.868400	0.1	1.277626
5.870067	0.1	1.273990
5.871733	0.1	1.270354
5.873400	0.1	1.268208
5.875067	0.1	1.267970
5.876733	0.1	1.268387
5.878400	0.1	1.268327
5.880067	0.1	1.267672
5.881733	0.1	1.266301
5.883400	0.1	1.263797
5.885067	0.1	1.259863
5.886733	0.1	1.255035
5.888400	0.1	1.250744
5.890067	0.1	1.247764
5.891733	0.1	1.245618
5.893400	0.1	1.242459
5.895067	0.1	1.236975
5.896733	0.1	1.230419
5.898400	0.1	1.225352
5.900067	0.1	1.223028
5.901733	0.1	1.222730
5.903400	0.1	1.222313
5.905067	0.1	1.219452
5.906733	0.1	1.213610
5.908400	0.1	1.206458
5.910067	0.1	1.199901
5.911733	0.1	1.194716
5.913400	0.1	1.190722
5.915067	0.1	1.187146
5.916733	0.1	1.183212
5.918400	0.1	1.178503
5.920067	0.1	1.173675
5.921733	0.1	1.169384
5.923400	0.1	1.165330
5.925067	0.1	1.160204
5.926733	0.1	1.152933
5.928400	0.1	1.143396
5.930067	0.1	1.132965
5.931733	0.1	1.123548
5.933400	0.1	1.116216
5.935067	0.1	1.110852
5.936733	0.1	1.106620
5.938400	0.1	1.102567
5.940067	0.1	1.097322
5.941733	0.1	1.090705
5.943400	0.1	1.083970
5.945067	0.1	1.078904
5.946733	0.1	1.075864
5.948400	0.1	1.073539
5.950067	0.1	1.070380
5.951733	0.1	1.065195
5.953400	0.1	1.058042
5.955067	0.1	1.049817
5.956733	0.1	1.041353
5.958400	0.1	1.033008
5.960067	0.1	1.025140
5.961733	0.1	1.017869
5.963400	0.1	1.011312
5.965067	0.1	1.005411
5.966733	0.1	0.999987
5.968400	0.1	0.994563
5.970067	0.1	0.989080
5.971733	0.1	0.983536
5.973400	0.1	0.977933
5.975067	0.1	0.971973
5.976733	0.1	0.965178
5.978400	0.1	0.956953
5.980067	0.1	0.947475
5.981733	0.1	0.938296
5.983400	0.1	0.931323
5.985067	0.1	0.927031
5.986733	0.1	0.924408
5.988400	0.1	0.922024
5.990067	0.1	0.919044
5.991733	0.1	0.915289
5.993400	0.1	0.910342
5.995067	0.1	0.903487
5.996733	0.1	0.894964
5.998400	0.1	0.886142
6.000067	0.1	0.877798
6.001733	0.1	0.869036
6.003400	0.1	0.858963
6.005067	0.1	0.847936
6.006733	0.1	0.836849
6.008400	0.1	0.826299
6.010067	0.1	0.817180
6.011733	0.1	0.810385
6.013400	0.1	0.805199
6.015067	0.1	0.799954
6.016733	0.1	0.794172
6.018400	0.1	0.789046
6.020067	0.1	0.784755
6.021733	0.1	0.780821
6.023400	0.1	0.776708
6.025067	0.1	0.771761
6.026733	0.1	0.764310
6.028400	0.1	0.753880
6.030067	0.1	0.741780
6.031733	0.1	0.730753
6.033400	0.1	0.723243
6.035067	0.1	0.719369
6.036733	0.1	0.716746
6.038400	0.1	0.712574
6.040067	0.1	0.706196
6.041733	0.1	0.698447
6.043400	0.1	0.690460
6.045067	0.1	0.682771
6.046733	0.1	0.675559
6.048400	0.1	0.669479
6.050067	0.1	0.665367
6.051733	0.1	0.662923
6.053400	0.1	0.661135
6.055067	0.1	0.658870
6.056733	0.1	0.655413
6.058400	0.1	0.650764
6.060067	0.1	0.644803
6.061733	0.1	0.637651
6.063400	0.1	0.629664
6.065067	0.1	0.621438
6.066733	0.1	0.614107
6.068400	0.1	0.608623
6.070067	0.1	0.605822
6.071733	0.1	0.604928
6.073400	0.1	0.604212
6.075067	0.1	0.601888
6.076733	0.1	0.597656
6.078400	0.1	0.592113
6.080067	0.1	0.586450
6.081733	0.1	0.581384
6.083400	0.1	0.576913
6.085067	0.1	0.572264
6.086733	0.1	0.566781
6.088400	0.1	0.560224
6.090067	0.1	0.552714
6.091733	0.1	0.544548
6.093400	0.1	0.536680
6.095067	0.1	0.531018
6.096733	0.1	0.528216
6.098400	0.1	0.526786
6.100067	0.1	0.524640
6.101733	0.1	0.520885
6.103400	0.1	0.515759
6.105067	0.1	0.510931
6.106733	0.1	0.508189
6.108400	0.1	0.508308
6.110067	0.1	0.509918
6.111733	0.1	0.510991
6.113400	0.1	0.510395
6.115067	0.1	0.508070
6.116733	0.1	0.504851
6.118400	0.1	0.501335
6.120067	0.1	0.497818
6.121733	0.1	0.494182
6.123400	0.1	0.490725
6.125067	0.1	0.488281
6.126733	0.1	0.486732
6.128400	0.1	0.484526
6.130067	0.1	0.480413
6.131733	0.1	0.475466
6.133400	0.1	0.471354
6.135067	0.1	0.468254
6.136733	0.1	0.465393
6.138400	0.1	0.462353
6.140067	0.1	0.459015
6.141733	0.1	0.455081
6.143400	0.1	0.450969
6.145067	0.1	0.448346
6.146733	0.1	0.448585
6.148400	0.1	0.451446
6.150067	0.1	0.455022
6.151733	0.1	0.457466
6.153400	0.1	0.458419
6.155067	0.1	0.457943
6.156733	0.1	0.456274
6.158400	0.1	0.453949
6.160067	0.1	0.451386
6.161733	0.1	0.448346
6.163400	0.1	0.444770
6.165067	0.1	0.440896
6.166733	0.1	0.437379
6.168400	0.1	0.434816
6.170067	0.1	0.433624
6.171733	0.1	0.433564
6.173400	0.1	0.433266
6.175067	0.1	0.431478
6.176733	0.1	0.428021
6.178400	0.1	0.423431
6.180067	0.1	0.417888
6.181733	0.1	0.411928
6.183400	0.1	0.406981
6.185067	0.1	0.404537
6.186733	0.1	0.404835
6.188400	0.1	0.407100
6.190067	0.1	0.410020
6.191733	0.1	0.412405
6.193400	0.1	0.413358
6.195067	0.1	0.412703
6.196733	0.1	0.411272
6.198400	0.1	0.410557
6.200067	0.1	0.411570
6.201733	0.1	0.414372
6.203400	0.1	0.417650
6.205067	0.1	0.419915
6.206733	0.1	0.420153
6.208400	0.1	0.418067
6.210067	0.1	0.414133
6.211733	0.1	0.409961
6.213400	0.1	0.407279
6.215067	0.1	0.407040
6.216733	0.1	0.408769
6.218400	0.1	0.411212
6.220067	0.1	0.413477
6.221733	0.1	0.415504
6.223400	0.1	0.417054
6.225067	0.1	0.417471
6.226733	0.1	0.416338
6.228400	0.1	0.413656
6.230067	0.1	0.409961
6.231733	0.1	0.406623
6.233400	0.1	0.405073
6.235067	0.1	0.405669
6.236733	0.1	0.407279
6.238400	0.1	0.408947
6.240067	0.1	0.410438
6.241733	0.1	0.411630
6.243400	0.1	0.412166
6.245067	0.1	0.411868
6.246733	0.1	0.410736
6.248400	0.1	0.409424
6.250067	0.1	0.408769
6.251733	0.1	0.409305
6.253400	0.1	0.410497
6.255067	0.1	0.411630
6.256733	0.1	0.412405
6.258400	0.1	0.413239
6.260067	0.1	0.414670
6.261733	0.1	0.417054
6.263400	0.1	0.419974
6.265067	0.1	0.423193
6.266733	0.1	0.426173
6.268400	0.1	0.427902
6.270067	0.1	0.427485
6.271733	0.1	0.425339
6.273400	0.1	0.423193
6.275067	0.1	0.422537
6.276733	0.1	0.423074
6.278400	0.1	0.424206
6.280067	0.1	0.425875
6.281733	0.1	0.428975
6.283400	0.1	0.433564
6.285067	0.1	0.438631
6.286733	0.1	0.443399
6.288400	0.1	0.447631
6.290067	0.1	0.451982
6.291733	0.1	0.456572
6.293400	0.1	0.460446
6.295067	0.1	0.461876
6.296733	0.1	0.460804
6.298400	0.1	0.459790
6.300067	0.1	0.461817
6.301733	0.1	0.467479
6.303400	0.1	0.474215
6.305067	0.1	0.479460
6.306733	0.1	0.482738
6.308400	0.1	0.485182
6.310067	0.1	0.488341
6.311733	0.1	0.492811
6.313400	0.1	0.498295
6.315067	0.1	0.503898
6.316733	0.1	0.507653
6.318400	0.1	0.508249
6.320067	0.1	0.506818
6.321733	0.1	0.506043
6.323400	0.1	0.508368
6.325067	0.1	0.514686
6.326733	0.1	0.524163
6.328400	0.1	0.534475
6.330067	0.1	0.543058
6.331733	0.1	0.548840
6.333400	0.1	0.552416
6.335067	0.1	0.555337
6.336733	0.1	0.558972
6.338400	0.1	0.564337
6.340067	0.1	0.571549
6.341733	0.1	0.579417
6.343400	0.1	0.586391
6.345067	0.1	0.591874
6.346733	0.1	0.596702
6.348400	0.1	0.602186
6.350067	0.1	0.608802
6.351733	0.1	0.615597
6.353400	0.1	0.621796
6.355067	0.1	0.627637
6.356733	0.1	0.633717
6.358400	0.1	0.640094
6.360067	0.1	0.646472
6.361733	0.1	0.652671
6.363400	0.1	0.658631
6.365067	0.1	0.665367
6.366733	0.1	0.674248
6.368400	0.1	0.684738
6.370067	0.1	0.694752
6.371733	0.1	0.702381
6.373400	0.1	0.707388
6.375067	0.1	0.711680
6.376733	0.1	0.717223
6.378400	0.1	0.724375
6.380067	0.1	0.732422
6.381733	0.1	0.740767
6.383400	0.1	0.749707
6.385067	0.1	0.759840
6.386733	0.1	0.771582
6.388400	0.1	0.784457
6.390067	0.1	0.796616
6.391733	0.1	0.806034
6.393400	0.1	0.811338
6.395067	0.1	0.813663
6.396733	0.1	0.816524
6.398400	0.1	0.823498
6.400067	0.1	0.835359
6.401733	0.1	0.850141
6.403400	0.1	0.864983
6.405067	0.1	0.878096
6.406733	0.1	0.888705
6.408400	0.1	0.897408
6.410067	0.1	0.905335
6.411733	0.1	0.912964
6.413400	0.1	0.920117
6.415067	0.1	0.926852
6.416733	0.1	0.933886
6.418400	0.1	0.941336
6.420067	0.1	0.948489
6.421733	0.1	0.954568
6.423400	0.1	0.959814
6.425067	0.1	0.964701
6.426733	0.1	0.969052
6.428400	0.1	0.972152
6.430067	0.1	0.973523
6.431733	0.1	0.974059
6.433400	0.1	0.975251
6.435067	0.1	0.978112
6.436733	0.1	0.982523
6.438400	0.1	0.987291
6.440067	0.1	0.990808
6.441733	0.1	0.992656
6.443400	0.1	0.993490
6.445067	0.1	0.994027
6.446733	0.1	0.994384
6.448400	0.1	0.994027
6.450067	0.1	0.992775
6.451733	0.1	0.991046
6.453400	0.1	0.990152
6.455067	0.1	0.991345
6.456733	0.1	0.995338
6.458400	0.1	1.001597
6.460067	0.1	1.008093
6.461733	0.1	1.012266
6.463400	0.1	1.013398
6.465067	0.1	1.012504
6.466733	0.1	1.011193
6.468400	0.1	1.009703
6.470067	0.1	1.007557
6.471733	0.1	1.004815
6.473400	0.1	1.001835
6.475067	0.1	0.999391
6.476733	0.1	0.997901
6.478400	0.1	0.996709
6.480067	0.1	0.994742
6.481733	0.1	0.991523
6.483400	0.1	0.987351
6.485067	0.1	0.983179
6.486733	0.1	0.980020
6.488400	0.1	0.977635
6.490067	0.1	0.975788
6.491733	0.1	0.974178
6.493400	0.1	0.972867
6.495067	0.1	0.971556
6.496733	0.1	0.970244
6.498400	0.1	0.969410
6.500067	0.1	0.969589
6.501733	0.1	0.970483
6.503400	0.1	0.970483
6.505067	0.1	0.968397
6.506733	0.1	0.964642
6.508400	0.1	0.960708
6.510067	0.1	0.957608
6.511733	0.1	0.955641
6.513400	0.1	0.954986
6.515067	0.1	0.955761
6.516733	0.1	0.957906
6.518400	0.1	0.960946
6.520067	0.1	0.963509
6.521733	0.1	0.964463
6.523400	0.1	0.964224
6.525067	0.1	0.964344
6.526733	0.1	0.966251
6.528400	0.1	0.970542
6.530067	0.1	0.976324
6.531733	0.1	0.981510
6.533400	0.1	0.983834
6.535067	0.1	0.982404
6.536733	0.1	0.978410
6.538400	0.1	0.974119
6.540067	0.1	0.971019
6.541733	0.1	0.969052
6.543400	0.1	0.967562
6.545067	0.1	0.966311
6.546733	0.1	0.964940
6.548400	0.1	0.963509
6.550067	0.1	0.962496
6.551733	0.1	0.962377
6.553400	0.1	0.963092
6.555067	0.1	0.964463
6.556733	0.1	0.966251
6.558400	0.1	0.967860
6.560067	0.1	0.968993
6.561733	0.1	0.969827
6.563400	0.1	0.970244
6.565067	0.1	0.969589
6.566733	0.1	0.968754
6.568400	0.1	0.969291
6.570067	0.1	0.972152
6.571733	0.1	0.976801
6.573400	0.1	0.981510
6.575067	0.1	0.984669
6.576733	0.1	0.985682
6.578400	0.1	0.985026
6.580067	0.1	0.984073
6.581733	0.1	0.984371
6.583400	0.1	0.986457
6.585067	0.1	0.989974
6.586733	0.1	0.994325
6.588400	0.1	0.998437
6.590067	0.1	1.000881
6.591733	0.1	1.000881
6.593400	0.1	0.999272
6.595067	0.1	0.997543
6.596733	0.1	0.996590
6.598400	0.1	0.996351
6.600067	0.1	0.997365
6.601733	0.1	0.999987
6.603400	0.1	1.003563
6.605067	0.1	1.006961
6.606733	0.1	1.010060
6.608400	0.1	1.013219
6.610067	0.1	1.016021
6.611733	0.1	1.018226
6.613400	0.1	1.020253
6.615067	0.1	1.022458
6.616733	0.1	1.024365
6.618400	0.1	1.025498
6.620067	0.1	1.026690
6.621733	0.1	1.029193
6.623400	0.1	1.033187
6.625067	0.1	1.038194
6.626733	0.1	1.044035
6.628400	0.1	1.050353
6.630067	0.1	1.056433
6.631733	0.1	1.061440
6.633400	0.1	1.065552
6.635067	0.1	1.069009
6.636733	0.1	1.070857
6.638400	0.1	1.070499
6.640067	0.1	1.068890
6.641733	0.1	1.067221
6.643400	0.1	1.065731
6.645067	0.1	1.064658
6.646733	0.1	1.065195
6.648400	0.1	1.068115
6.650067	0.1	1.073062
6.651733	0.1	1.079202
6.653400	0.1	1.085758
6.655067	0.1	1.092196
6.656733	0.1	1.097858
6.658400	0.1	1.102090
6.660067	0.1	1.105130
6.661733	0.1	1.107514
6.663400	0.1	1.108944
6.665067	0.1	1.108885
6.666733	0.1	1.108408
6.668400	0.1	1.109243
6.670067	0.1	1.111627
6.671733	0.1	1.114667
6.673400	0.1	1.117945
6.675067	0.1	1.121938
6.676733	0.1	1.126289
6.678400	0.1	1.130223
6.680067	0.1	1.133025
6.681733	0.1	1.134336
6.683400	0.1	1.134813
6.685067	0.1	1.135886
6.686733	0.1	1.138508
6.688400	0.1	1.142562
6.690067	0.1	1.147032
6.691733	0.1	1.150906
6.693400	0.1	1.153171
6.695067	0.1	1.153648
6.696733	0.1	1.153112
6.698400	0.1	1.152515
6.700067	0.1	1.152575
6.701733	0.1	1.153469
6.703400	0.1	1.154959
6.705067	0.1	1.156449
6.706733	0.1	1.157463
6.708400	0.1	1.158118
6.710067	0.1	1.158893
6.711733	0.1	1.159906
6.713400	0.1	1.160920
6.715067	0.1	1.161456
6.716733	0.1	1.161695
6.718400	0.1	1.163066
6.720067	0.1	1.166880
6.721733	0.1	1.172602
6.723400	0.1	1.178086
6.725067	0.1	1.181305
6.726733	0.1	1.181245
6.728400	0.1	1.177967
6.730067	0.1	1.173318
6.731733	0.1	1.169503
6.733400	0.1	1.167655
6.735067	0.1	1.167536
6.736733	0.1	1.168847
6.738400	0.1	1.170993
6.740067	0.1	1.172543
6.741733	0.1	1.171947
6.743400	0.1	1.169145
6.745067	0.1	1.165748
6.746733	0.1	1.163244
6.748400	0.1	1.162052
6.750067	0.1	1.161397
6.751733	0.1	1.160204
6.753400	0.1	1.158595
6.755067	0.1	1.157463
6.756733	0.1	1.157284
6.758400	0.1	1.158178
6.760067	0.1	1.160622
6.761733	0.1	1.165211
6.763400	0.1	1.170874
6.765067	0.1	1.175761
6.766733	0.1	1.178444
6.768400	0.1	1.179457
6.770067	0.1	1.179397
6.771733	0.1	1.178324
6.773400	0.1	1.176179
6.775067	0.1	1.173139
6.776733	0.1	1.169682
6.778400	0.1	1.166523
6.780067	0.1	1.164794
6.781733	0.1	1.164913
6.783400	0.1	1.166761
6.785067	0.1	1.169622
6.786733	0.1	1.172364
6.788400	0.1	1.173377
6.790067	0.1	1.172245
6.791733	0.1	1.170337
6.793400	0.1	1.169503
6.795067	0.1	1.169860
6.796733	0.1	1.170278
6.798400	0.1	1.168966
6.800067	0.1	1.165152
6.801733	0.1	1.159847
6.803400	0.1	1.155555
6.805067	0.1	1.153946
6.806733	0.1	1.155377
6.808400	0.1	1.159251
6.810067	0.1	1.164913
6.811733	0.1	1.171053
6.813400	0.1	1.176000
6.815067	0.1	1.178742
6.816733	0.1	1.179218
6.818400	0.1	1.178145
6.820067	0.1	1.176536
6.821733	0.1	1.175404
6.823400	0.1	1.174510
6.825067	0.1	1.172900
6.826733	0.1	1.170218
6.828400	0.1	1.166344
6.830067	0.1	1.161575
6.831733	0.1	1.156688
6.833400	0.1	1.152635
6.835067	0.1	1.150131
6.836733	0.1	1.148880
6.838400	0.1	1.148462
6.840067	0.1	1.149118
6.841733	0.1	1.151025
6.843400	0.1	1.154006
6.845067	0.1	1.157343
6.846733	0.1	1.160741
6.848400	0.1	1.164138
6.850067	0.1	1.167476
6.851733	0.1	1.169801
6.853400	0.1	1.170397
6.855067	0.1	1.169980
6.856733	0.1	1.169741
6.858400	0.1	1.170039
6.860067	0.1	1.170456
6.861733	0.1	1.170933
6.863400	0.1	1.171708
6.865067	0.1	1.172781
6.866733	0.1	1.173258
6.868400	0.1	1.172483
6.870067	0.1	1.170456
6.871733	0.1	1.167834
6.873400	0.1	1.165271
6.875067	0.1	1.163185
6.876733	0.1	1.161635
6.878400	0.1	1.160681
6.880067	0.1	1.160741
6.881733	0.1	1.161575
6.883400	0.1	1.162648
6.885067	0.1	1.163185
6.886733	0.1	1.162827
6.888400	0.1	1.161337
6.890067	0.1	1.159310
6.891733	0.1	1.157582
6.893400	0.1	1.156271
6.895067	0.1	1.155078
6.896733	0.1	1.154065
6.898400	0.1	1.153410
6.900067	0.1	1.152635
6.901733	0.1	1.151085
6.903400	0.1	1.148939
6.905067	0.1	1.147091
6.906733	0.1	1.147568
6.908400	0.1	1.150847
6.910067	0.1	1.155138
6.911733	0.1	1.158178
6.913400	0.1	1.159132
6.915067	0.1	1.158238
6.916733	0.1	1.156211
6.918400	0.1	1.154244
6.920067	0.1	1.153171
6.921733	0.1	1.152933
6.923400	0.1	1.153171
6.925067	0.1	1.154184
6.926733	0.1	1.156151
6.928400	0.1	1.158893
6.930067	0.1	1.161695
6.931733	0.1	1.164138
6.933400	0.1	1.165688
6.935067	0.1	1.165867
6.936733	0.1	1.164377
6.938400	0.1	1.161814
6.940067	0.1	1.159132
6.941733	0.1	1.157105
6.943400	0.1	1.156092
6.945067	0.1	1.156151
6.946733	0.1	1.157105
6.948400	0.1	1.158416
6.950067	0.1	1.160264
6.951733	0.1	1.162529
6.953400	0.1	1.164496
6.955067	0.1	1.165092
6.956733	0.1	1.163721
6.958400	0.1	1.161039
6.960067	0.1	1.157820
6.961733	0.1	1.154602
6.963400	0.1	1.152098
6.965067	0.1	1.150251
6.966733	0.1	1.148462
6.968400	0.1	1.146257
6.970067	0.1	1.144648
6.971733	0.1	1.144886
6.973400	0.1	1.146436
6.975067	0.1	1.147866
6.976733	0.1	1.148403
6.978400	0.1	1.147747
6.980067	0.1	1.145542
6.981733	0.1	1.142085
6.983400	0.1	1.138747
6.985067	0.1	1.136899
6.986733	0.1	1.137078
6.988400	0.1	1.139045
6.990067	0.1	1.140773
6.991733	0.1	1.139760
6.993400	0.1	1.135647
6.995067	0.1	1.130521
6.996733	0.1	1.126409
6.998400	0.1	1.123369
7.000067	0.1	1.120806
7.001733	0.1	1.118302
7.003400	0.1	1.115978
7.005067	0.1	1.113713
7.006733	0.1	1.110375
7.008400	0.1	1.104891
7.010067	0.1	1.097679
7.011733	0.1	1.090765
7.013400	0.1	1.085579
7.015067	0.1	1.082003
7.016733	0.1	1.079977
7.018400	0.1	1.079619
7.020067	0.1	1.080871
7.021733	0.1	1.082718
7.023400	0.1	1.083970
7.025067	0.1	1.083672
7.026733	0.1	1.081586
7.028400	0.1	1.077473
7.030067	0.1	1.070798
7.031733	0.1	1.061618
7.033400	0.1	1.051545
7.035067	0.1	1.043320
7.036733	0.1	1.038134
7.038400	0.1	1.035094
7.040067	0.1	1.032710
7.041733	0.1	1.030743
7.043400	0.1	1.029909
7.045067	0.1	1.030207
7.046733	0.1	1.030624
7.048400	0.1	1.030028
7.050067	0.1	1.028121
7.051733	0.1	1.025260
7.053400	0.1	1.022101
7.055067	0.1	1.019001
7.056733	0.1	1.016140
7.058400	0.1	1.013637
7.060067	0.1	1.011372
7.061733	0.1	1.008213
7.063400	0.1	1.003146
7.065067	0.1	0.996411
7.066733	0.1	0.988960
7.068400	0.1	0.980735
7.070067	0.1	0.971496
7.071733	0.1	0.962079
7.073400	0.1	0.953972
7.075067	0.1	0.948429
7.076733	0.1	0.945151
7.078400	0.1	0.942528
7.080067	0.1	0.938654
7.081733	0.1	0.932992
7.083400	0.1	0.926137
7.085067	0.1	0.919402
7.086733	0.1	0.914276
7.088400	0.1	0.911713
7.090067	0.1	0.911534
7.091733	0.1	0.912845
7.093400	0.1	0.914872
7.095067	0.1	0.916958
7.096733	0.1	0.918508
7.098400	0.1	0.919044
7.100067	0.1	0.918329
7.101733	0.1	0.916302
7.103400	0.1	0.912905
7.105067	0.1	0.908017
7.106733	0.1	0.902474
7.108400	0.1	0.897527
7.110067	0.1	0.894070
7.111733	0.1	0.892103
7.113400	0.1	0.890732
7.115067	0.1	0.889778
7.116733	0.1	0.889540
7.118400	0.1	0.889421
7.120067	0.1	0.888109
7.121733	0.1	0.884891
7.123400	0.1	0.880718
7.125067	0.1	0.877023
7.126733	0.1	0.874639
7.128400	0.1	0.872970
7.130067	0.1	0.870466
7.131733	0.1	0.865281
7.133400	0.1	0.857234
7.135067	0.1	0.847995
7.136733	0.1	0.839889
7.138400	0.1	0.834942
7.140067	0.1	0.834286
7.141733	0.1	0.837147
7.143400	0.1	0.841022
7.145067	0.1	0.844300
7.146733	0.1	0.846386
7.148400	0.1	0.847101
7.150067	0.1	0.846505
7.151733	0.1	0.845194
7.153400	0.1	0.844419
7.155067	0.1	0.845134
7.156733	0.1	0.847042
7.158400	0.1	0.848770
7.160067	0.1	0.849545
7.161733	0.1	0.849605
7.163400	0.1	0.849605
7.165067	0.1	0.849724
7.166733	0.1	0.850022
7.168400	0.1	0.849962
7.170067	0.1	0.848532
7.171733	0.1	0.845254
7.173400	0.1	0.840843
7.175067	0.1	0.837326
7.176733	0.1	0.836074
7.178400	0.1	0.836432
7.180067	0.1	0.836611
7.181733	0.1	0.835836
7.183400	0.1	0.835538
7.185067	0.1	0.837863
7.186733	0.1	0.843048
7.188400	0.1	0.848949
7.190067	0.1	0.853121
7.191733	0.1	0.854909
7.193400	0.1	0.854850
7.195067	0.1	0.854313
7.196733	0.1	0.854135
7.198400	0.1	0.853956
7.200067	0.1	0.852704
7.201733	0.1	0.850499
7.203400	0.1	0.848413
7.205067	0.1	0.847876
7.206733	0.1	0.849724
7.208400	0.1	0.853479
7.210067	0.1	0.858605
7.211733	0.1	0.864685
7.213400	0.1	0.870884
7.215067	0.1	0.875473
7.216733	0.1	0.877976
7.218400	0.1	0.878871
7.220067	0.1	0.878334
7.221733	0.1	0.875652
7.223400	0.1	0.871003
7.225067	0.1	0.865758
7.226733	0.1	0.862241
7.228400	0.1	0.862062
7.230067	0.1	0.865281
7.231733	0.1	0.870526
7.233400	0.1	0.876427
7.235067	0.1	0.881493
7.236733	0.1	0.884593
7.238400	0.1	0.884891
7.240067	0.1	0.882089
7.241733	0.1	0.876129
7.243400	0.1	0.868082
7.245067	0.1	0.860214
7.246733	0.1	0.854790
7.248400	0.1	0.852823
7.250067	0.1	0.853002
7.251733	0.1	0.853539
7.253400	0.1	0.854015
7.255067	0.1	0.854373
7.256733	0.1	0.854075
7.258400	0.1	0.852406
7.260067	0.1	0.849485
7.261733	0.1	0.846267
7.263400	0.1	0.843406
7.265067	0.1	0.841856
7.266733	0.1	0.842273
7.268400	0.1	0.844061
7.270067	0.1	0.845730
7.271733	0.1	0.846207
7.273400	0.1	0.845492
7.275067	0.1	0.844300
7.276733	0.1	0.842750
7.278400	0.1	0.840247
7.280067	0.1	0.837147
7.281733	0.1	0.834286
7.283400	0.1	0.832677
7.285067	0.1	0.832915
7.286733	0.1	0.835121
7.288400	0.1	0.838220
7.290067	0.1	0.840247
7.291733	0.1	0.839651
7.293400	0.1	0.836432
7.295067	0.1	0.831962
7.296733	0.1	0.828087
7.298400	0.1	0.825346
7.300067	0.1	0.823140
7.301733	0.1	0.821173
7.303400	0.1	0.820100
7.305067	0.1	0.820398
7.306733	0.1	0.821829
7.308400	0.1	0.823319
7.310067	0.1	0.824094
7.311733	0.1	0.824451
7.313400	0.1	0.824690
7.315067	0.1	0.823975
7.316733	0.1	0.821471
7.318400	0.1	0.818014
7.320067	0.1	0.815570
7.321733	0.1	0.815511
7.323400	0.1	0.817359
7.325067	0.1	0.818908
7.326733	0.1	0.817776
7.328400	0.1	0.813127
7.330067	0.1	0.805914
7.331733	0.1	0.798583
7.333400	0.1	0.793457
7.335067	0.1	0.791729
7.336733	0.1	0.792682
7.338400	0.1	0.794649
7.340067	0.1	0.796199
7.341733	0.1	0.796855
7.343400	0.1	0.796139
7.345067	0.1	0.794292
7.346733	0.1	0.792086
7.348400	0.1	0.790358
7.350067	0.1	0.789285
7.351733	0.1	0.788868
7.353400	0.1	0.789225
7.355067	0.1	0.790358
7.356733	0.1	0.791431
7.358400	0.1	0.791609
7.360067	0.1	0.791132
7.361733	0.1	0.791013
7.363400	0.1	0.791609
7.365067	0.1	0.792384
7.366733	0.1	0.793278
7.368400	0.1	0.793874
7.370067	0.1	0.793219
7.371733	0.1	0.790954
7.373400	0.1	0.787497
7.375067	0.1	0.783622
7.376733	0.1	0.779808
7.378400	0.1	0.776351
7.380067	0.1	0.773788
7.381733	0.1	0.772536
7.383400	0.1	0.773132
7.385067	0.1	0.775576
7.386733	0.1	0.779390
7.388400	0.1	0.782669
7.390067	0.1	0.783443
7.391733	0.1	0.781357
7.393400	0.1	0.777721
7.395067	0.1	0.774443
7.396733	0.1	0.773072
7.398400	0.1	0.774086
7.400067	0.1	0.776649
7.401733	0.1	0.779152
7.403400	0.1	0.780225
7.405067	0.1	0.779629
7.406733	0.1	0.778377
7.408400	0.1	0.777602
7.410067	0.1	0.776827
7.411733	0.1	0.775397
7.413400	0.1	0.773668
7.415067	0.1	0.772834
7.416733	0.1	0.773311
7.418400	0.1	0.774682
7.420067	0.1	0.776112
7.421733	0.1	0.776827
7.423400	0.1	0.775933
7.425067	0.1	0.772893
7.426733	0.1	0.769019
7.428400	0.1	0.765979
7.430067	0.1	0.763893
7.431733	0.1	0.762224
7.433400	0.1	0.761867
7.435067	0.1	0.764012
7.436733	0.1	0.768602
7.438400	0.1	0.773668
7.440067	0.1	0.776589
7.441733	0.1	0.776231
7.443400	0.1	0.773966
7.445067	0.1	0.772297
7.446733	0.1	0.772357
7.448400	0.1	0.773728
7.450067	0.1	0.775039
7.451733	0.1	0.774682
7.453400	0.1	0.771701
7.455067	0.1	0.766933
7.456733	0.1	0.762224
7.458400	0.1	0.759304
7.460067	0.1	0.758410
7.461733	0.1	0.758648
7.463400	0.1	0.759065
7.465067	0.1	0.759661
7.466733	0.1	0.760555
7.468400	0.1	0.761509
7.470067	0.1	0.762403
7.471733	0.1	0.763178
7.473400	0.1	0.764072
7.475067	0.1	0.765204
7.476733	0.1	0.766397
7.478400	0.1	0.767231
7.480067	0.1	0.767410
7.481733	0.1	0.766516
7.483400	0.1	0.764310
7.485067	0.1	0.761509
7.486733	0.1	0.759721
7.488400	0.1	0.760138
7.490067	0.1	0.762343
7.491733	0.1	0.764787
7.493400	0.1	0.765681
7.495067	0.1	0.764430
7.496733	0.1	0.762045
7.498400	0.1	0.759959
7.500067	0.1	0.758767
7.501733	0.1	0.757873
7.503400	0.1	0.756204
7.505067	0.1	0.753760
7.506733	0.1	0.751197
7.508400	0.1	0.749886
7.510067	0.1	0.750303
7.511733	0.1	0.751615
7.513400	0.1	0.752270
7.515067	0.1	0.751436
7.516733	0.1	0.749707
7.518400	0.1	0.748873
7.520067	0.1	0.750780
7.521733	0.1	0.755668
7.523400	0.1	0.761747
7.525067	0.1	0.766575
7.526733	0.1	0.769258
7.528400	0.1	0.769973
7.530067	0.1	0.769496
7.531733	0.1	0.768304
7.533400	0.1	0.766814
7.535067	0.1	0.765622
7.536733	0.1	0.765324
7.538400	0.1	0.766158
7.540067	0.1	0.768423
7.541733	0.1	0.771821
7.543400	0.1	0.774980
7.545067	0.1	0.776529
7.546733	0.1	0.775635
7.548400	0.1	0.772536
7.550067	0.1	0.768662
7.551733	0.1	0.765860
7.553400	0.1	0.765204
7.555067	0.1	0.766575
7.556733	0.1	0.768840
7.558400	0.1	0.770569
7.560067	0.1	0.770688
7.561733	0.1	0.768960
7.563400	0.1	0.766516
7.565067	0.1	0.764847
7.566733	0.1	0.764191
7.568400	0.1	0.763595
7.570067	0.1	0.761926
7.571733	0.1	0.759244
7.573400	0.1	0.756204
7.575067	0.1	0.753522
7.576733	0.1	0.751615
7.578400	0.1	0.751138
7.580067	0.1	0.752628
7.581733	0.1	0.755608
7.583400	0.1	0.759065
7.585067	0.1	0.761926
7.586733	0.1	0.763297
7.588400	0.1	0.762939
7.590067	0.1	0.762284
7.591733	0.1	0.763238
7.593400	0.1	0.766039
7.595067	0.1	0.768662
7.596733	0.1	0.769198
7.598400	0.1	0.766993
7.600067	0.1	0.762880
7.601733	0.1	0.757992
7.603400	0.1	0.753939
7.605067	0.1	0.751674
7.606733	0.1	0.751317
7.608400	0.1	0.752211
7.610067	0.1	0.753939
7.611733	0.1	0.756145
7.613400	0.1	0.758350
7.615067	0.1	0.760198
7.616733	0.1	0.760794
7.618400	0.1	0.759184
7.620067	0.1	0.755608
7.621733	0.1	0.751615
7.623400	0.1	0.748634
7.625067	0.1	0.747263
7.626733	0.1	0.747383
7.628400	0.1	0.748456
7.630067	0.1	0.750303
7.631733	0.1	0.752926
7.633400	0.1	0.756621
7.635067	0.1	0.760734
7.636733	0.1	0.764310
7.638400	0.1	0.766993
7.640067	0.1	0.769198
7.641733	0.1	0.771225
7.643400	0.1	0.773072
7.645067	0.1	0.774503
7.646733	0.1	0.775337
7.648400	0.1	0.775874
7.650067	0.1	0.776947
7.651733	0.1	0.778735
7.653400	0.1	0.779986
7.655067	0.1	0.779152
7.656733	0.1	0.775516
7.658400	0.1	0.770271
7.660067	0.1	0.765443
7.661733	0.1	0.762999
7.663400	0.1	0.763774
7.665067	0.1	0.766933
7.666733	0.1	0.771046
7.668400	0.1	0.774205
7.670067	0.1	0.775337
7.671733	0.1	0.775218
7.673400	0.1	0.774860
7.675067	0.1	0.774801
7.676733	0.1	0.774860
7.678400	0.1	0.774980
7.680067	0.1	0.775158
7.681733	0.1	0.775814
7.683400	0.1	0.776947
7.685067	0.1	0.778317
7.686733	0.1	0.780165
7.688400	0.1	0.783086
7.690067	0.1	0.786901
7.691733	0.1	0.790536
7.693400	0.1	0.792861
7.695067	0.1	0.793994
7.696733	0.1	0.794172
7.698400	0.1	0.793815
7.700067	0.1	0.793636
7.701733	0.1	0.794053
7.703400	0.1	0.794292
7.705067	0.1	0.793636
7.706733	0.1	0.792325
7.708400	0.1	0.790894
7.710067	0.1	0.789404
7.711733	0.1	0.788093
7.713400	0.1	0.787377
7.715067	0.1	0.787914
7.716733	0.1	0.789821
7.718400	0.1	0.792563
7.720067	0.1	0.795484
7.721733	0.1	0.797093
7.723400	0.1	0.796258
7.725067	0.1	0.792980
7.726733	0.1	0.788987
7.728400	0.1	0.786364
7.730067	0.1	0.786305
7.731733	0.1	0.788450
7.733400	0.1	0.791669
7.735067	0.1	0.795126
7.736733	0.1	0.798464
7.738400	0.1	0.800312
7.740067	0.1	0.799537
7.741733	0.1	0.796616
7.743400	0.1	0.793040
7.745067	0.1	0.789762
7.746733	0.1	0.787079
7.748400	0.1	0.785112
7.750067	0.1	0.783920
7.751733	0.1	0.783205
7.753400	0.1	0.782728
7.755067	0.1	0.781536
7.756733	0.1	0.778914
7.758400	0.1	0.774801
7.760067	0.1	0.770211
7.761733	0.1	0.766575
7.763400	0.1	0.764787
7.765067	0.1	0.764728
7.766733	0.1	0.765920
7.768400	0.1	0.767887
7.770067	0.1	0.769854
7.771733	0.1	0.771344
7.773400	0.1	0.772297
7.775067	0.1	0.772834
7.776733	0.1	0.772595
7.778400	0.1	0.771046
7.780067	0.1	0.768006
7.781733	0.1	0.763476
7.783400	0.1	0.757575
7.785067	0.1	0.751138
7.786733	0.1	0.746191
7.788400	0.1	0.743985
7.790067	0.1	0.743985
7.791733	0.1	0.744343
7.793400	0.1	0.744581
7.795067	0.1	0.745177
7.796733	0.1	0.746548
7.798400	0.1	0.748396
7.800067	0.1	0.749826
7.801733	0.1	0.750363
7.803400	0.1	0.750184
7.805067	0.1	0.749409
7.806733	0.1	0.747740
7.808400	0.1	0.744641
7.810067	0.1	0.740290
7.811733	0.1	0.736356
7.813400	0.1	0.734270
7.815067	0.1	0.734985
7.816733	0.1	0.738442
7.818400	0.1	0.743866
7.820067	0.1	0.749528
7.821733	0.1	0.753462
7.823400	0.1	0.754416
7.825067	0.1	0.752509
7.826733	0.1	0.748873
7.828400	0.1	0.744462
7.830067	0.1	0.740588
7.831733	0.1	0.738978
7.833400	0.1	0.740051
7.835067	0.1	0.741661
7.836733	0.1	0.741661
7.838400	0.1	0.739515
7.840067	0.1	0.736117
7.841733	0.1	0.733018
7.843400	0.1	0.731707
7.845067	0.1	0.732839
7.846733	0.1	0.735343
7.848400	0.1	0.737548
7.850067	0.1	0.738442
7.851733	0.1	0.738084
7.853400	0.1	0.736594
7.855067	0.1	0.734508
7.856733	0.1	0.732541
7.858400	0.1	0.731647
7.860067	0.1	0.732780
7.861733	0.1	0.735998
7.863400	0.1	0.740230
7.865067	0.1	0.743687
7.866733	0.1	0.745118
7.868400	0.1	0.744641
7.870067	0.1	0.743091
7.871733	0.1	0.741541
7.873400	0.1	0.740826
7.875067	0.1	0.741303
7.876733	0.1	0.742495
7.878400	0.1	0.743687
7.880067	0.1	0.744224
7.881733	0.1	0.743628
7.883400	0.1	0.741601
7.885067	0.1	0.738442
7.886733	0.1	0.734985
7.888400	0.1	0.732660
7.890067	0.1	0.732720
7.891733	0.1	0.735045
7.893400	0.1	0.739217
7.895067	0.1	0.743985
7.896733	0.1	0.747204
7.898400	0.1	0.746608
7.900067	0.1	0.742257
7.901733	0.1	0.736117
7.903400	0.1	0.730693
7.905067	0.1	0.727773
7.906733	0.1	0.727475
7.908400	0.1	0.729084
7.910067	0.1	0.731587
7.911733	0.1	0.734746
7.913400	0.1	0.737906
7.915067	0.1	0.740111
7.916733	0.1	0.740767
7.918400	0.1	0.740409
7.920067	0.1	0.740051
7.921733	0.1	0.739813
7.923400	0.1	0.739634
7.925067	0.1	0.739515
7.926733	0.1	0.738919
7.928400	0.1	0.737488
7.930067	0.1	0.735700
7.931733	0.1	0.734627
7.933400	0.1	0.734806
7.935067	0.1	0.736177
7.936733	0.1	0.737965
7.938400	0.1	0.739336
7.940067	0.1	0.739872
7.941733	0.1	0.739396
7.943400	0.1	0.738263
7.945067	0.1	0.737011
7.946733	0.1	0.736296
7.948400	0.1	0.736833
7.950067	0.1	0.738263
7.951733	0.1	0.739515
7.953400	0.1	0.739813
7.955067	0.1	0.739813
7.956733	0.1	0.740290
7.958400	0.1	0.741482
7.960067	0.1	0.742912
7.961733	0.1	0.744343
7.963400	0.1	0.746071
7.965067	0.1	0.748277
7.966733	0.1	0.750244
7.968400	0.1	0.750482
7.970067	0.1	0.748336
7.971733	0.1	0.745058
7.973400	0.1	0.742376
7.975067	0.1	0.741184
7.976733	0.1	0.741363
7.978400	0.1	0.742316
7.980067	0.1	0.743449
7.981733	0.1	0.744343
7.983400	0.1	0.744641
7.985067	0.1	0.744283
7.986733	0.1	0.743449
7.988400	0.1	0.742614
7.990067	0.1	0.742376
7.991733	0.1	0.742912
7.993400	0.1	0.743985
7.995067	0.1	0.744939
7.996733	0.1	0.746012
7.998400	0.1	0.747740
8.000067	0.1	0.749707
8.001733	0.1	0.750065
8.003400	0.1	0.747323
8.005067	0.1	0.741780
8.006733	0.1	0.735402
8.008400	0.1	0.729919
8.010067	0.1	0.726163
8.011733	0.1	0.724316
8.013400	0.1	0.724793
8.015067	0.1	0.727594
8.016733	0.1	0.731051
8.018400	0.1	0.732958
8.020067	0.1	0.732362
8.021733	0.1	0.730634
8.023400	0.1	0.729859
8.025067	0.1	0.731409
8.026733	0.1	0.734806
8.028400	0.1	0.737906
8.030067	0.1	0.739217
8.031733	0.1	0.739157
8.033400	0.1	0.739455
8.035067	0.1	0.741005
8.036733	0.1	0.743568
8.038400	0.1	0.746310
8.040067	0.1	0.748277
8.041733	0.1	0.749052
8.043400	0.1	0.748277
8.045067	0.1	0.746906
8.046733	0.1	0.746369
8.048400	0.1	0.747085
8.050067	0.1	0.748396
8.051733	0.1	0.749528
8.053400	0.1	0.749707
8.055067	0.1	0.748634
8.056733	0.1	0.746608
8.058400	0.1	0.744700
8.060067	0.1	0.743747
8.061733	0.1	0.743806
8.063400	0.1	0.744879
8.065067	0.1	0.746965
8.066733	0.1	0.749528
8.068400	0.1	0.751615
8.070067	0.1	0.752389
8.071733	0.1	0.751734
8.073400	0.1	0.749767
8.075067	0.1	0.746548
8.076733	0.1	0.742793
8.078400	0.1	0.740111
8.080067	0.1	0.740111
8.081733	0.1	0.742853
8.083400	0.1	0.746667
8.085067	0.1	0.748992
8.086733	0.1	0.748634
8.088400	0.1	0.746131
8.090067	0.1	0.742793
8.091733	0.1	0.739753
8.093400	0.1	0.737429
8.095067	0.1	0.735819
8.096733	0.1	0.734329
8.098400	0.1	0.733137
8.100067	0.1	0.732541
8.101733	0.1	0.732720
8.103400	0.1	0.733495
8.105067	0.1	0.735045
8.106733	0.1	0.737608
8.108400	0.1	0.740588
8.110067	0.1	0.742853
8.111733	0.1	0.743747
8.113400	0.1	0.743270
8.115067	0.1	0.741899
8.116733	0.1	0.740349
8.118400	0.1	0.739932
8.120067	0.1	0.741601
8.121733	0.1	0.744402
8.123400	0.1	0.746071
8.125067	0.1	0.745297
8.126733	0.1	0.742972
8.128400	0.1	0.741601
8.130067	0.1	0.742495
8.131733	0.1	0.745177
8.133400	0.1	0.747740
8.135067	0.1	0.748754
8.136733	0.1	0.748277
8.138400	0.1	0.747263
8.140067	0.1	0.746369
8.141733	0.1	0.745177
8.143400	0.1	0.743747
8.145067	0.1	0.742793
8.146733	0.1	0.742734
8.148400	0.1	0.743687
8.150067	0.1	0.745654
8.151733	0.1	0.748634
8.153400	0.1	0.751257
8.155067	0.1	0.751555
8.156733	0.1	0.748992
8.158400	0.1	0.745297
8.160067	0.1	0.742495
8.161733	0.1	0.741065
8.163400	0.1	0.740171
8.165067	0.1	0.739276
8.166733	0.1	0.738442
8.168400	0.1	0.738025
8.170067	0.1	0.738978
8.171733	0.1	0.741899
8.173400	0.1	0.745952
8.175067	0.1	0.749707
8.176733	0.1	0.752270
8.178400	0.1	0.753284
8.180067	0.1	0.752509
8.181733	0.1	0.750303
8.183400	0.1	0.747740
8.185067	0.1	0.745833
8.186733	0.1	0.745297
8.188400	0.1	0.745952
8.190067	0.1	0.746965
8.191733	0.1	0.747919
8.193400	0.1	0.749111
8.195067	0.1	0.750959
8.196733	0.1	0.753880
8.198400	0.1	0.758052
8.200067	0.1	0.762939
8.201733	0.1	0.766993
8.203400	0.1	0.769496
8.205067	0.1	0.770986
8.206733	0.1	0.772119
8.208400	0.1	0.773132
8.210067	0.1	0.773966
8.211733	0.1	0.774205
8.213400	0.1	0.773847
8.215067	0.1	0.773072
8.216733	0.1	0.772715
8.218400	0.1	0.773788
8.220067	0.1	0.776231
8.221733	0.1	0.779510
8.223400	0.1	0.782788
8.225067	0.1	0.784755
8.226733	0.1	0.784814
8.228400	0.1	0.784159
8.230067	0.1	0.784814
8.231733	0.1	0.787556
8.233400	0.1	0.791609
8.235067	0.1	0.796199
8.236733	0.1	0.801086
8.238400	0.1	0.806093
8.240067	0.1	0.810266
8.241733	0.1	0.812650
8.243400	0.1	0.813305
8.245067	0.1	0.813127
8.246733	0.1	0.812590
8.248400	0.1	0.812411
8.250067	0.1	0.813186
8.251733	0.1	0.815094
8.253400	0.1	0.817418
8.255067	0.1	0.819445
8.256733	0.1	0.821173
8.258400	0.1	0.823259
8.260067	0.1	0.826061
8.261733	0.1	0.829518
8.263400	0.1	0.833154
8.265067	0.1	0.836015
8.266733	0.1	0.836909
8.268400	0.1	0.835836
8.270067	0.1	0.834286
8.271733	0.1	0.833750
8.273400	0.1	0.835121
8.275067	0.1	0.838101
8.276733	0.1	0.841796
8.278400	0.1	0.845254
8.280067	0.1	0.848174
8.281733	0.1	0.850916
8.283400	0.1	0.853896
8.285067	0.1	0.857353
8.286733	0.1	0.860870
8.288400	0.1	0.863731
8.290067	0.1	0.865400
8.291733	0.1	0.865698
8.293400	0.1	0.864744
8.295067	0.1	0.862718
8.296733	0.1	0.860333
8.298400	0.1	0.858724
8.300067	0.1	0.858784
8.301733	0.1	0.860572
8.303400	0.1	0.862837
8.305067	0.1	0.863314
8.306733	0.1	0.860810
8.308400	0.1	0.855923
8.310067	0.1	0.850260
8.311733	0.1	0.845552
8.313400	0.1	0.842989
8.315067	0.1	0.843406
8.316733	0.1	0.846624
8.318400	0.1	0.851512
8.320067	0.1	0.857055
8.321733	0.1	0.861764
8.323400	0.1	0.864089
8.325067	0.1	0.862956
8.326733	0.1	0.858009
8.328400	0.1	0.850439
8.330067	0.1	0.842869
8.331733	0.1	0.837684
8.333400	0.1	0.835717
8.335067	0.1	0.836551
8.336733	0.1	0.839233
8.338400	0.1	0.842452
8.340067	0.1	0.844717
8.341733	0.1	0.845492
8.343400	0.1	0.844896
8.345067	0.1	0.843048
8.346733	0.1	0.840426
8.348400	0.1	0.837803
8.350067	0.1	0.835836
8.351733	0.1	0.834286
8.353400	0.1	0.832617
8.355067	0.1	0.831008
8.356733	0.1	0.830650
8.358400	0.1	0.832200
8.360067	0.1	0.834644
8.361733	0.1	0.836372
8.363400	0.1	0.836551
8.365067	0.1	0.835002
8.366733	0.1	0.831783
8.368400	0.1	0.827611
8.370067	0.1	0.824094
8.371733	0.1	0.822842
8.373400	0.1	0.824094
8.375067	0.1	0.827134
8.376733	0.1	0.831187
8.378400	0.1	0.835955
8.380067	0.1	0.840306
8.381733	0.1	0.842631
8.383400	0.1	0.842452
8.385067	0.1	0.840902
8.386733	0.1	0.838816
8.388400	0.1	0.836730
8.390067	0.1	0.835121
8.391733	0.1	0.834405
8.393400	0.1	0.834584
8.395067	0.1	0.835240
8.396733	0.1	0.836432
8.398400	0.1	0.837803
8.400067	0.1	0.839174
8.401733	0.1	0.840306
8.403400	0.1	0.840604
8.405067	0.1	0.839651
8.406733	0.1	0.838459
8.408400	0.1	0.838935
8.410067	0.1	0.841677
8.411733	0.1	0.845313
8.413400	0.1	0.847101
8.415067	0.1	0.845254
8.416733	0.1	0.840545
8.418400	0.1	0.835598
8.420067	0.1	0.832737
8.421733	0.1	0.832737
8.423400	0.1	0.834823
8.425067	0.1	0.837624
8.426733	0.1	0.839472
8.428400	0.1	0.839591
8.430067	0.1	0.837863
8.431733	0.1	0.834823
8.433400	0.1	0.831246
8.435067	0.1	0.828445
8.436733	0.1	0.827432
8.438400	0.1	0.828445
8.440067	0.1	0.831068
8.441733	0.1	0.834465
8.443400	0.1	0.837922
8.445067	0.1	0.840962
8.446733	0.1	0.843704
8.448400	0.1	0.846386
8.450067	0.1	0.849128
8.451733	0.1	0.851572
8.453400	0.1	0.852823
8.455067	0.1	0.852048
8.456733	0.1	0.849485
8.458400	0.1	0.846803
8.460067	0.1	0.845373
8.461733	0.1	0.844896
8.463400	0.1	0.844181
8.465067	0.1	0.842214
8.466733	0.1	0.839770
8.468400	0.1	0.838697
8.470067	0.1	0.839829
8.471733	0.1	0.842810
8.473400	0.1	0.846982
8.475067	0.1	0.851929
8.476733	0.1	0.856757
8.478400	0.1	0.860333
8.480067	0.1	0.862360
8.481733	0.1	0.863254
8.483400	0.1	0.863969
8.485067	0.1	0.864863
8.486733	0.1	0.865519
8.488400	0.1	0.865996
8.490067	0.1	0.866771
8.491733	0.1	0.867188
8.493400	0.1	0.866056
8.495067	0.1	0.863493
8.496733	0.1	0.861287
8.498400	0.1	0.861108
8.500067	0.1	0.863254
8.501733	0.1	0.866830
8.503400	0.1	0.870168
8.505067	0.1	0.872195
8.506733	0.1	0.872970
8.508400	0.1	0.873148
8.510067	0.1	0.873387
8.511733	0.1	0.873089
8.513400	0.1	0.871301
8.515067	0.1	0.868619
8.516733	0.1	0.866950
8.518400	0.1	0.867069
8.520067	0.1	0.868201
8.521733	0.1	0.869274
8.523400	0.1	0.870109
8.525067	0.1	0.870884
8.526733	0.1	0.871837
8.528400	0.1	0.873148
8.530067	0.1	0.875056
8.531733	0.1	0.877917
8.533400	0.1	0.881910
8.535067	0.1	0.886619
8.536733	0.1	0.891328
8.538400	0.1	0.895560
8.540067	0.1	0.898898
8.541733	0.1	0.900865
8.543400	0.1	0.901580
8.545067	0.1	0.901640
8.546733	0.1	0.901818
8.548400	0.1	0.902355
8.550067	0.1	0.902236
8.551733	0.1	0.900865
8.553400	0.1	0.899315
8.555067	0.1	0.899255
8.556733	0.1	0.901222
8.558400	0.1	0.904143
8.560067	0.1	0.906885
8.561733	0.1	0.909507
8.563400	0.1	0.912666
8.565067	0.1	0.916481
8.566733	0.1	0.920296
8.568400	0.1	0.923693
8.570067	0.1	0.926375
8.571733	0.1	0.927568
8.573400	0.1	0.926614
8.575067	0.1	0.924408
8.576733	0.1	0.922859
8.578400	0.1	0.923514
8.580067	0.1	0.926971
8.581733	0.1	0.932396
8.583400	0.1	0.937641
8.585067	0.1	0.940085
8.586733	0.1	0.939429
8.588400	0.1	0.937998
8.590067	0.1	0.939012
8.591733	0.1	0.942946
8.593400	0.1	0.947356
8.595067	0.1	0.949323
8.596733	0.1	0.948191
8.598400	0.1	0.944614
8.600067	0.1	0.939310
8.601733	0.1	0.933528
8.603400	0.1	0.928938
8.605067	0.1	0.926614
8.606733	0.1	0.926137
8.608400	0.1	0.926375
8.610067	0.1	0.926852
8.611733	0.1	0.927270
8.613400	0.1	0.927031
8.615067	0.1	0.926197
8.616733	0.1	0.925541
8.618400	0.1	0.925422
8.620067	0.1	0.926256
8.621733	0.1	0.928164
8.623400	0.1	0.930727
8.625067	0.1	0.933528
8.626733	0.1	0.936210
8.628400	0.1	0.938714
8.630067	0.1	0.941038
8.631733	0.1	0.942707
8.633400	0.1	0.943184
8.635067	0.1	0.942826
8.636733	0.1	0.942230
8.638400	0.1	0.941694
8.640067	0.1	0.940859
8.641733	0.1	0.939369
8.643400	0.1	0.936687
8.645067	0.1	0.932694
8.646733	0.1	0.928223
8.648400	0.1	0.924289
8.650067	0.1	0.921190
8.651733	0.1	0.917673
8.653400	0.1	0.913143
8.655067	0.1	0.908673
8.656733	0.1	0.905395
8.658400	0.1	0.902534
8.660067	0.1	0.898600
8.661733	0.1	0.893891
8.663400	0.1	0.889361
8.665067	0.1	0.885546
8.666733	0.1	0.882387
8.668400	0.1	0.880063
8.670067	0.1	0.878453
8.671733	0.1	0.877321
8.673400	0.1	0.876427
8.675067	0.1	0.876188
8.676733	0.1	0.876665
8.678400	0.1	0.877440
8.680067	0.1	0.878096
8.681733	0.1	0.878573
8.683400	0.1	0.878751
8.685067	0.1	0.878274
8.686733	0.1	0.876844
8.688400	0.1	0.874102
8.690067	0.1	0.870109
8.691733	0.1	0.865281
8.693400	0.1	0.860453
8.695067	0.1	0.856400
8.696733	0.1	0.853896
8.698400	0.1	0.853300
8.700067	0.1	0.853956
8.701733	0.1	0.854135
8.703400	0.1	0.852168
8.705067	0.1	0.848293
8.706733	0.1	0.843346
8.708400	0.1	0.837922
8.710067	0.1	0.833154
8.711733	0.1	0.830650
8.713400	0.1	0.831008
8.715067	0.1	0.833273
8.716733	0.1	0.835776
8.718400	0.1	0.836909
8.720067	0.1	0.835955
8.721733	0.1	0.833273
8.723400	0.1	0.830114
8.725067	0.1	0.827611
8.726733	0.1	0.826478
8.728400	0.1	0.826716
8.730067	0.1	0.827730
8.731733	0.1	0.828624
8.733400	0.1	0.828862
8.735067	0.1	0.828862
8.736733	0.1	0.828743
8.738400	0.1	0.827491
8.740067	0.1	0.824571
8.741733	0.1	0.821114
8.743400	0.1	0.818789
8.745067	0.1	0.818431
8.746733	0.1	0.820100
8.748400	0.1	0.822902
8.750067	0.1	0.825405
8.751733	0.1	0.826716
8.753400	0.1	0.827014
8.755067	0.1	0.827014
8.756733	0.1	0.826836
8.758400	0.1	0.825703
8.760067	0.1	0.823259
8.761733	0.1	0.820160
8.763400	0.1	0.817299
8.765067	0.1	0.815332
8.766733	0.1	0.815034
8.768400	0.1	0.817061
8.770067	0.1	0.820816
8.771733	0.1	0.823796
8.773400	0.1	0.824153
8.775067	0.1	0.821948
8.776733	0.1	0.818729
8.778400	0.1	0.815690
8.780067	0.1	0.813842
8.781733	0.1	0.813782
8.783400	0.1	0.815451
8.785067	0.1	0.818551
8.786733	0.1	0.822842
8.788400	0.1	0.827611
8.790067	0.1	0.831783
8.791733	0.1	0.834644
8.793400	0.1	0.836074
8.795067	0.1	0.835955
8.796733	0.1	0.834048
8.798400	0.1	0.830412
8.800067	0.1	0.826061
8.801733	0.1	0.822127
8.803400	0.1	0.819027
8.805067	0.1	0.816703
8.806733	0.1	0.814915
8.808400	0.1	0.813842
8.810067	0.1	0.813246
8.811733	0.1	0.812709
8.813400	0.1	0.812054
8.815067	0.1	0.811160
8.816733	0.1	0.810087
8.818400	0.1	0.809014
8.820067	0.1	0.808418
8.821733	0.1	0.808477
8.823400	0.1	0.808895
8.825067	0.1	0.809491
8.826733	0.1	0.810802
8.828400	0.1	0.813842
8.830067	0.1	0.818551
8.831733	0.1	0.823379
8.833400	0.1	0.826776
8.835067	0.1	0.828505
8.836733	0.1	0.829458
8.838400	0.1	0.830114
8.840067	0.1	0.829577
8.841733	0.1	0.827313
8.843400	0.1	0.824273
8.845067	0.1	0.821769
8.846733	0.1	0.820339
8.848400	0.1	0.819564
8.850067	0.1	0.819266
8.851733	0.1	0.819743
8.853400	0.1	0.820637
8.855067	0.1	0.821412
8.856733	0.1	0.821888
8.858400	0.1	0.821888
8.860067	0.1	0.820994
8.861733	0.1	0.818968
8.863400	0.1	0.817061
8.865067	0.1	0.816762
8.866733	0.1	0.818551
8.868400	0.1	0.820875
8.870067	0.1	0.822067
8.871733	0.1	0.821769
8.873400	0.1	0.820637
8.875067	0.1	0.819027
8.876733	0.1	0.817657
8.878400	0.1	0.817180
8.880067	0.1	0.817776
8.881733	0.1	0.819385
8.883400	0.1	0.821233
8.885067	0.1	0.822604
8.886733	0.1	0.823259
8.888400	0.1	0.823379
8.890067	0.1	0.822902
8.891733	0.1	0.821471
8.893400	0.1	0.818610
8.895067	0.1	0.814498
8.896733	0.1	0.810444
8.898400	0.1	0.808477
8.900067	0.1	0.809073
8.901733	0.1	0.811338
8.903400	0.1	0.814199
8.905067	0.1	0.817061
8.906733	0.1	0.819981
8.908400	0.1	0.823736
8.910067	0.1	0.828266
8.911733	0.1	0.832140
8.913400	0.1	0.834227
8.915067	0.1	0.834823
8.916733	0.1	0.834942
8.918400	0.1	0.834823
8.920067	0.1	0.834227
8.921733	0.1	0.834227
8.923400	0.1	0.836015
8.925067	0.1	0.839472
8.926733	0.1	0.842750
8.928400	0.1	0.844359
8.930067	0.1	0.844359
8.931733	0.1	0.843287
8.933400	0.1	0.841677
8.935067	0.1	0.839353
8.936733	0.1	0.836074
8.938400	0.1	0.832796
8.940067	0.1	0.830948
8.941733	0.1	0.831664
8.943400	0.1	0.834823
8.945067	0.1	0.839174
8.946733	0.1	0.842631
8.948400	0.1	0.843644
8.950067	0.1	0.841498
8.951733	0.1	0.837088
8.953400	0.1	0.832737
8.955067	0.1	0.830472
8.956733	0.1	0.830293
8.958400	0.1	0.831068
8.960067	0.1	0.832439
8.961733	0.1	0.834703
8.963400	0.1	0.837863
8.965067	0.1	0.841200
8.966733	0.1	0.843048
8.968400	0.1	0.842035
8.970067	0.1	0.838816
8.971733	0.1	0.835538
8.973400	0.1	0.834048
8.975067	0.1	0.834763
8.976733	0.1	0.837147
8.978400	0.1	0.840068
8.980067	0.1	0.842214
8.981733	0.1	0.842035
8.983400	0.1	0.838876
8.985067	0.1	0.833750
8.986733	0.1	0.829339
8.988400	0.1	0.828147
8.990067	0.1	0.830531
8.991733	0.1	0.834405
8.993400	0.1	0.837386
8.995067	0.1	0.838399
8.996733	0.1	0.837982
8.998400	0.1	0.837386
9.000067	0.1	0.837386
9.001733	0.1	0.837326
9.003400	0.1	0.836551
9.005067	0.1	0.835359
9.006733	0.1	0.834465
9.008400	0.1	0.833929
9.010067	0.1	0.833273
9.011733	0.1	0.832021
9.013400	0.1	0.830531
9.015067	0.1	0.829339
9.016733	0.1	0.829399
9.018400	0.1	0.830591
9.020067	0.1	0.831544
9.021733	0.1	0.830889
9.023400	0.1	0.828564
9.025067	0.1	0.825644
9.026733	0.1	0.823081
9.028400	0.1	0.820935
9.030067	0.1	0.819027
9.031733	0.1	0.818133
9.033400	0.1	0.819385
9.035067	0.1	0.823319
9.036733	0.1	0.828922
9.038400	0.1	0.833988
9.040067	0.1	0.837028
9.041733	0.1	0.837982
9.043400	0.1	0.837803
9.045067	0.1	0.836849
9.046733	0.1	0.834763
9.048400	0.1	0.831544
9.050067	0.1	0.827730
9.051733	0.1	0.824928
9.053400	0.1	0.824750
9.055067	0.1	0.827014
9.056733	0.1	0.829637
9.058400	0.1	0.830054
9.060067	0.1	0.827253
9.061733	0.1	0.822425
9.063400	0.1	0.818193
9.065067	0.1	0.816762
9.066733	0.1	0.818610
9.068400	0.1	0.822127
9.070067	0.1	0.824869
9.071733	0.1	0.824928
9.073400	0.1	0.821948
9.075067	0.1	0.817478
9.076733	0.1	0.814140
9.078400	0.1	0.813305
9.080067	0.1	0.814855
9.081733	0.1	0.818253
9.083400	0.1	0.823200
9.085067	0.1	0.828683
9.086733	0.1	0.833333
9.088400	0.1	0.835538
9.090067	0.1	0.834644
9.091733	0.1	0.830770
9.093400	0.1	0.825644
9.095067	0.1	0.821173
9.096733	0.1	0.818789
9.098400	0.1	0.818253
9.100067	0.1	0.818431
9.101733	0.1	0.818431
9.103400	0.1	0.818014
9.105067	0.1	0.817299
9.106733	0.1	0.816047
9.108400	0.1	0.814021
9.110067	0.1	0.812173
9.111733	0.1	0.812054
9.113400	0.1	0.814021
9.115067	0.1	0.817180
9.116733	0.1	0.820279
9.118400	0.1	0.822067
9.120067	0.1	0.821590
9.121733	0.1	0.819445
9.123400	0.1	0.817418
9.125067	0.1	0.817120
9.126733	0.1	0.818670
9.128400	0.1	0.820518
9.130067	0.1	0.820220
9.131733	0.1	0.816226
9.133400	0.1	0.809252
9.135067	0.1	0.801623
9.136733	0.1	0.795782
9.138400	0.1	0.792921
9.140067	0.1	0.793695
9.141733	0.1	0.797570
9.143400	0.1	0.802994
9.145067	0.1	0.808299
9.146733	0.1	0.812233
9.148400	0.1	0.813901
9.150067	0.1	0.812709
9.151733	0.1	0.809193
9.153400	0.1	0.804901
9.155067	0.1	0.801027
9.156733	0.1	0.798821
9.158400	0.1	0.799120
9.160067	0.1	0.801683
9.161733	0.1	0.805497
9.163400	0.1	0.809252
9.165067	0.1	0.811875
9.166733	0.1	0.812888
9.168400	0.1	0.812888
9.170067	0.1	0.812769
9.171733	0.1	0.813186
9.173400	0.1	0.814378
9.175067	0.1	0.815868
9.176733	0.1	0.816643
9.178400	0.1	0.815868
9.180067	0.1	0.813961
9.181733	0.1	0.812173
9.183400	0.1	0.811219
9.185067	0.1	0.810564
9.186733	0.1	0.809193
9.188400	0.1	0.807107
9.190067	0.1	0.805378
9.191733	0.1	0.805199
9.193400	0.1	0.806749
9.195067	0.1	0.809014
9.196733	0.1	0.810206
9.198400	0.1	0.809372
9.200067	0.1	0.807464
9.201733	0.1	0.805974
9.203400	0.1	0.805020
9.205067	0.1	0.803709
9.206733	0.1	0.801861
9.208400	0.1	0.800133
9.210067	0.1	0.799179
9.211733	0.1	0.798881
9.213400	0.1	0.799179
9.215067	0.1	0.800550
9.216733	0.1	0.802994
9.218400	0.1	0.805676
9.220067	0.1	0.807822
9.221733	0.1	0.809252
9.223400	0.1	0.809491
9.225067	0.1	0.808775
9.226733	0.1	0.808418
9.228400	0.1	0.809789
9.230067	0.1	0.812471
9.231733	0.1	0.814915
9.233400	0.1	0.815868
9.235067	0.1	0.815511
9.236733	0.1	0.814378
9.238400	0.1	0.812650
9.240067	0.1	0.810444
9.241733	0.1	0.807762
9.243400	0.1	0.805080
9.245067	0.1	0.803053
9.246733	0.1	0.802159
9.248400	0.1	0.802100
9.250067	0.1	0.802577
9.251733	0.1	0.803828
9.253400	0.1	0.806510
9.255067	0.1	0.811100
9.256733	0.1	0.816405
9.258400	0.1	0.820696
9.260067	0.1	0.822902
9.261733	0.1	0.823319
9.263400	0.1	0.822544
9.265067	0.1	0.820696
9.266733	0.1	0.818431
9.268400	0.1	0.816882
9.270067	0.1	0.817359
9.271733	0.1	0.819802
9.273400	0.1	0.823140
9.275067	0.1	0.826359
9.276733	0.1	0.828326
9.278400	0.1	0.828862
9.280067	0.1	0.828326
9.281733	0.1	0.827491
9.283400	0.1	0.826776
9.285067	0.1	0.826120
9.286733	0.1	0.824988
9.288400	0.1	0.823140
9.290067	0.1	0.821233
9.291733	0.1	0.819564
9.293400	0.1	0.817895
9.295067	0.1	0.816822
9.296733	0.1	0.816822
9.298400	0.1	0.817478
9.300067	0.1	0.818610
9.301733	0.1	0.820339
9.303400	0.1	0.822604
9.305067	0.1	0.825226
9.306733	0.1	0.827909
9.308400	0.1	0.830054
9.310067	0.1	0.830829
9.311733	0.1	0.830293
9.313400	0.1	0.829518
9.315067	0.1	0.829339
9.316733	0.1	0.829935
9.318400	0.1	0.831187
9.320067	0.1	0.833154
9.321733	0.1	0.836134
9.323400	0.1	0.839591
9.325067	0.1	0.842333
9.326733	0.1	0.843108
9.328400	0.1	0.841498
9.330067	0.1	0.837982
9.331733	0.1	0.834107
9.333400	0.1	0.831902
9.335067	0.1	0.832200
9.336733	0.1	0.833929
9.338400	0.1	0.835419
9.340067	0.1	0.836253
9.341733	0.1	0.837565
9.343400	0.1	0.840187
9.345067	0.1	0.843465
9.346733	0.1	0.846326
9.348400	0.1	0.848889
9.350067	0.1	0.851691
9.351733	0.1	0.854790
9.353400	0.1	0.857830
9.355067	0.1	0.860095
9.356733	0.1	0.861645
9.358400	0.1	0.863433
9.360067	0.1	0.865936
9.361733	0.1	0.868857
9.363400	0.1	0.872135
9.365067	0.1	0.875771
9.366733	0.1	0.878692
9.368400	0.1	0.879467
9.370067	0.1	0.877798
9.371733	0.1	0.874579
9.373400	0.1	0.871003
9.375067	0.1	0.868022
9.376733	0.1	0.865996
9.378400	0.1	0.864744
9.380067	0.1	0.864148
9.381733	0.1	0.864744
9.383400	0.1	0.866830
9.385067	0.1	0.869095
9.386733	0.1	0.869811
9.388400	0.1	0.868976
9.390067	0.1	0.868261
9.391733	0.1	0.868440
9.393400	0.1	0.869393
9.395067	0.1	0.870228
9.396733	0.1	0.870526
9.398400	0.1	0.870347
9.400067	0.1	0.870526
9.401733	0.1	0.871658
9.403400	0.1	0.873685
9.405067	0.1	0.875711
9.406733	0.1	0.877380
9.408400	0.1	0.879228
9.410067	0.1	0.882447
9.411733	0.1	0.887036
9.413400	0.1	0.891447
9.415067	0.1	0.893772
9.416733	0.1	0.893593
9.418400	0.1	0.892103
9.420067	0.1	0.890791
9.421733	0.1	0.890613
9.423400	0.1	0.891686
9.425067	0.1	0.893593
9.426733	0.1	0.895441
9.428400	0.1	0.896394
9.430067	0.1	0.896633
9.431733	0.1	0.896752
9.433400	0.1	0.896871
9.435067	0.1	0.897586
9.436733	0.1	0.899792
9.438400	0.1	0.903726
9.440067	0.1	0.908136
9.441733	0.1	0.910759
9.443400	0.1	0.910699
9.445067	0.1	0.909507
9.446733	0.1	0.909627
9.448400	0.1	0.912309
9.450067	0.1	0.916839
9.451733	0.1	0.921845
9.453400	0.1	0.925541
9.455067	0.1	0.926554
9.456733	0.1	0.924766
9.458400	0.1	0.921130
9.460067	0.1	0.916719
9.461733	0.1	0.912726
9.463400	0.1	0.910163
9.465067	0.1	0.909269
9.466733	0.1	0.909388
9.468400	0.1	0.909507
9.470067	0.1	0.909329
9.471733	0.1	0.909388
9.473400	0.1	0.910878
9.475067	0.1	0.914633
9.476733	0.1	0.919581
9.478400	0.1	0.923812
9.480067	0.1	0.926197
9.481733	0.1	0.927150
9.483400	0.1	0.927448
9.485067	0.1	0.928223
9.486733	0.1	0.929773
9.488400	0.1	0.930786
9.490067	0.1	0.929296
9.491733	0.1	0.924945
9.493400	0.1	0.919461
9.495067	0.1	0.915527
9.496733	0.1	0.914872
9.498400	0.1	0.917673
9.500067	0.1	0.923157
9.501733	0.1	0.930429
9.503400	0.1	0.938594
9.505067	0.1	0.945866
9.506733	0.1	0.949442
9.508400	0.1	0.948608
9.510067	0.1	0.945509
9.511733	0.1	0.943303
9.513400	0.1	0.943363
9.515067	0.1	0.945449
9.516733	0.1	0.948370
9.518400	0.1	0.950873
9.520067	0.1	0.952542
9.521733	0.1	0.953794
9.523400	0.1	0.955284
9.525067	0.1	0.957191
9.526733	0.1	0.959456
9.528400	0.1	0.961781
9.530067	0.1	0.963688
9.531733	0.1	0.964761
9.533400	0.1	0.966132
9.535067	0.1	0.969231
9.536733	0.1	0.974476
9.538400	0.1	0.980973
9.540067	0.1	0.986934
9.541733	0.1	0.990689
9.543400	0.1	0.991702
9.545067	0.1	0.991285
9.546733	0.1	0.992000
9.548400	0.1	0.995338
9.550067	0.1	1.000643
9.551733	0.1	1.005888
9.553400	0.1	1.009286
9.555067	0.1	1.010060
9.556733	0.1	1.009524
9.558400	0.1	1.009762
9.560067	0.1	1.011968
9.561733	0.1	1.015306
9.563400	0.1	1.018763
9.565067	0.1	1.022101
9.566733	0.1	1.025438
9.568400	0.1	1.028597
9.570067	0.1	1.031935
9.571733	0.1	1.036465
9.573400	0.1	1.042247
9.575067	0.1	1.047850
9.576733	0.1	1.051903
9.578400	0.1	1.054406
9.580067	0.1	1.055896
9.581733	0.1	1.056910
9.583400	0.1	1.057983
9.585067	0.1	1.059711
9.586733	0.1	1.062572
9.588400	0.1	1.066387
9.590067	0.1	1.070142
9.591733	0.1	1.073122
9.593400	0.1	1.075625
9.595067	0.1	1.078487
9.596733	0.1	1.082242
9.598400	0.1	1.086593
9.600067	0.1	1.090586
9.601733	0.1	1.093805
9.603400	0.1	1.096666
9.605067	0.1	1.099467
9.606733	0.1	1.102209
9.608400	0.1	1.104653
9.610067	0.1	1.107156
9.611733	0.1	1.110315
9.613400	0.1	1.113176
9.615067	0.1	1.114369
9.616733	0.1	1.113772
9.618400	0.1	1.112580
9.620067	0.1	1.111686
9.621733	0.1	1.111806
9.623400	0.1	1.113296
9.625067	0.1	1.115799
9.626733	0.1	1.118362
9.628400	0.1	1.120746
9.630067	0.1	1.122773
9.631733	0.1	1.124263
9.633400	0.1	1.125276
9.635067	0.1	1.127124
9.636733	0.1	1.130462
9.638400	0.1	1.134336
9.640067	0.1	1.137316
9.641733	0.1	1.139045
9.643400	0.1	1.139581
9.645067	0.1	1.138210
9.646733	0.1	1.134336
9.648400	0.1	1.128614
9.650067	0.1	1.123071
9.651733	0.1	1.120269
9.653400	0.1	1.120687
9.655067	0.1	1.123190
9.656733	0.1	1.126111
9.658400	0.1	1.128137
9.660067	0.1	1.128376
9.661733	0.1	1.127780
9.663400	0.1	1.128793
9.665067	0.1	1.133144
9.666733	0.1	1.139700
9.668400	0.1	1.145244
9.670067	0.1	1.147032
9.671733	0.1	1.144350
9.673400	0.1	1.138985
9.675067	0.1	1.133919
9.676733	0.1	1.131654
9.678400	0.1	1.133084
9.680067	0.1	1.138151
9.681733	0.1	1.145244
9.683400	0.1	1.152158
9.685067	0.1	1.156509
9.686733	0.1	1.157403
9.688400	0.1	1.155496
9.690067	0.1	1.152396
9.691733	0.1	1.149535
9.693400	0.1	1.147747
9.695067	0.1	1.146734
9.696733	0.1	1.145661
9.698400	0.1	1.144469
9.700067	0.1	1.143575
9.701733	0.1	1.143217
9.703400	0.1	1.143932
9.705067	0.1	1.146674
9.706733	0.1	1.151383
9.708400	0.1	1.156867
9.710067	0.1	1.161635
9.711733	0.1	1.164675
9.713400	0.1	1.165807
9.715067	0.1	1.165629
9.716733	0.1	1.164794
9.718400	0.1	1.163542
9.720067	0.1	1.162112
9.721733	0.1	1.160681
9.723400	0.1	1.160026
9.725067	0.1	1.160979
9.726733	0.1	1.163960
9.728400	0.1	1.168192
9.730067	0.1	1.172304
9.731733	0.1	1.175284
9.733400	0.1	1.176715
9.735067	0.1	1.176536
9.736733	0.1	1.174688
9.738400	0.1	1.171649
9.740067	0.1	1.168490
9.741733	0.1	1.166761
9.743400	0.1	1.167357
9.745067	0.1	1.169860
9.746733	0.1	1.172602
9.748400	0.1	1.174569
9.750067	0.1	1.175702
9.751733	0.1	1.176596
9.753400	0.1	1.177490
9.755067	0.1	1.178384
9.756733	0.1	1.178622
9.758400	0.1	1.177549
9.760067	0.1	1.175642
9.761733	0.1	1.174688
9.763400	0.1	1.175344
9.765067	0.1	1.176715
9.766733	0.1	1.177669
9.768400	0.1	1.178503
9.770067	0.1	1.180112
9.771733	0.1	1.182735
9.773400	0.1	1.185596
9.775067	0.1	1.187921
9.776733	0.1	1.189709
9.778400	0.1	1.191497
9.780067	0.1	1.193523
9.781733	0.1	1.195669
9.783400	0.1	1.197159
9.785067	0.1	1.197219
9.786733	0.1	1.195908
9.788400	0.1	1.194239
9.790067	0.1	1.193523
9.791733	0.1	1.194179
9.793400	0.1	1.195490
9.795067	0.1	1.196444
9.796733	0.1	1.196504
9.798400	0.1	1.195908
9.800067	0.1	1.195192
9.801733	0.1	1.195014
9.803400	0.1	1.195312
9.805067	0.1	1.194716
9.806733	0.1	1.192153
9.808400	0.1	1.188099
9.810067	0.1	1.184225
9.811733	0.1	1.181483
9.813400	0.1	1.180172
9.815067	0.1	1.180708
9.816733	0.1	1.183212
9.818400	0.1	1.186788
9.820067	0.1	1.189768
9.821733	0.1	1.191557
9.823400	0.1	1.192212
9.825067	0.1	1.191259
9.826733	0.1	1.188397
9.828400	0.1	1.184881
9.830067	0.1	1.183033
9.831733	0.1	1.184106
9.833400	0.1	1.187146
9.835067	0.1	1.190484
9.836733	0.1	1.192927
9.838400	0.1	1.194239
9.840067	0.1	1.195014
9.841733	0.1	1.195908
9.843400	0.1	1.196802
9.845067	0.1	1.197040
9.846733	0.1	1.196385
9.848400	0.1	1.195312
9.850067	0.1	1.194716
9.851733	0.1	1.195073
9.853400	0.1	1.196146
9.855067	0.1	1.197040
9.856733	0.1	1.196563
9.858400	0.1	1.193941
9.860067	0.1	1.189768
9.861733	0.1	1.185894
9.863400	0.1	1.183271
9.865067	0.1	1.181483
9.866733	0.1	1.179159
9.868400	0.1	1.175881
9.870067	0.1	1.172543
9.871733	0.1	1.170993
9.873400	0.1	1.172781
9.875067	0.1	1.177728
9.876733	0.1	1.184225
9.878400	0.1	1.190126
9.880067	0.1	1.193583
9.881733	0.1	1.193404
9.883400	0.1	1.189709
9.885067	0.1	1.183987
9.886733	0.1	1.178622
9.888400	0.1	1.174986
9.890067	0.1	1.172423
9.891733	0.1	1.170099
9.893400	0.1	1.168490
9.895067	0.1	1.168609
9.896733	0.1	1.170039
9.898400	0.1	1.171649
9.900067	0.1	1.172662
9.901733	0.1	1.173079
9.903400	0.1	1.173079
9.905067	0.1	1.172721
9.906733	0.1	1.172006
9.908400	0.1	1.171112
9.910067	0.1	1.170755
9.911733	0.1	1.171172
9.913400	0.1	1.171708
9.915067	0.1	1.171231
9.916733	0.1	1.169324
9.918400	0.1	1.165986
9.920067	0.1	1.161516
9.921733	0.1	1.156986
9.923400	0.1	1.153171
9.925067	0.1	1.150191
9.926733	0.1	1.148641
9.928400	0.1	1.148760
9.930067	0.1	1.149535
9.931733	0.1	1.149118
9.933400	0.1	1.147270
9.935067	0.1	1.145244
9.936733	0.1	1.144469
9.938400	0.1	1.145244
9.940067	0.1	1.146436
9.941733	0.1	1.146376
9.943400	0.1	1.143992
9.945067	0.1	1.139760
9.946733	0.1	1.135111
9.948400	0.1	1.131058
9.950067	0.1	1.128137
9.951733	0.1	1.126587
9.953400	0.1	1.125395
9.955067	0.1	1.123190
9.956733	0.1	1.119852
9.958400	0.1	1.116932
9.960067	0.1	1.115620
9.961733	0.1	1.115739
9.963400	0.1	1.116097
9.965067	0.1	1.115382
9.966733	0.1	1.113176
9.968400	0.1	1.109958
9.970067	0.1	1.105845
9.971733	0.1	1.101255
9.973400	0.1	1.097024
9.975067	0.1	1.094937
9.976733	0.1	1.095653
9.978400	0.1	1.097858
9.980067	0.1	1.099229
9.981733	0.1	1.098692
9.983400	0.1	1.097024
9.985067	0.1	1.095474
9.986733	0.1	1.094580
9.988400	0.1	1.094043
9.990067	0.1	1.092970
9.991733	0.1	1.090229
9.993400	0.1	1.085162
9.995067	0.1	1.078844
9.996733	0.1	1.073539
9.998400	0.1	1.070142
10.000067	0.1	1.068115
10.001733	0.1	1.066804
10.003400	0.1	1.065791
10.005067	0.1	1.065314
10.006733	0.1	1.065791
10.008400	0.1	1.067400
10.010067	0.1	1.069069
10.011733	0.1	1.069725
10.013400	0.1	1.069486
10.015067	0.1	1.069129
10.016733	0.1	1.068890
10.018400	0.1	1.067996
10.020067	0.1	1.065552
10.021733	0.1	1.061320
10.023400	0.1	1.056194
10.025067	0.1	1.051009
10.026733	0.1	1.045406
10.028400	0.1	1.039624
10.030067	0.1	1.034856
10.031733	0.1	1.032412
10.033400	0.1	1.031935
10.035067	0.1	1.032651
10.036733	0.1	1.034260
10.038400	0.1	1.036584
10.040067	0.1	1.038671
10.041733	0.1	1.039684
10.043400	0.1	1.039505
10.045067	0.1	1.038492
10.046733	0.1	1.037002
10.048400	0.1	1.035273
10.050067	0.1	1.033783
10.051733	0.1	1.032889
10.053400	0.1	1.032829
10.055067	0.1	1.033723
10.056733	0.1	1.035631
10.058400	0.1	1.038015
10.060067	0.1	1.040101
10.061733	0.1	1.041174
10.063400	0.1	1.040638
10.065067	0.1	1.038313
10.066733	0.1	1.034796
10.068400	0.1	1.030684
10.070067	0.1	1.026869
10.071733	0.1	1.024067
10.073400	0.1	1.022935
10.075067	0.1	1.023352
10.076733	0.1	1.024604
10.078400	0.1	1.025140
10.080067	0.1	1.024067
10.081733	0.1	1.021802
10.083400	0.1	1.019061
10.085067	0.1	1.016438
10.086733	0.1	1.014710
10.088400	0.1	1.014710
10.090067	0.1	1.016498
10.091733	0.1	1.019180
10.093400	0.1	1.021743
10.095067	0.1	1.023531
10.096733	0.1	1.024246
10.098400	0.1	1.023710
10.100067	0.1	1.022518
10.101733	0.1	1.022041
10.103400	0.1	1.023293
10.105067	0.1	1.025736
10.106733	0.1	1.028359
10.108400	0.1	1.030386
10.110067	0.1	1.030624
10.111733	0.1	1.028121
10.113400	0.1	1.023352
10.115067	0.1	1.017869
10.116733	0.1	1.013517
10.118400	0.1	1.010954
10.120067	0.1	1.010239
10.121733	0.1	1.011133
10.123400	0.1	1.012981
10.125067	0.1	1.015365
10.126733	0.1	1.018226
10.128400	0.1	1.020968
10.130067	0.1	1.022577
10.131733	0.1	1.021624
10.133400	0.1	1.018047
10.135067	0.1	1.013994
10.136733	0.1	1.012325
10.138400	0.1	1.014173
10.140067	0.1	1.017869
10.141733	0.1	1.020908
10.143400	0.1	1.022101
10.145067	0.1	1.022041
10.146733	0.1	1.021624
10.148400	0.1	1.021147
10.150067	0.1	1.021147
10.151733	0.1	1.022220
10.153400	0.1	1.023710
10.155067	0.1	1.024783
10.156733	0.1	1.025200
10.158400	0.1	1.024842
10.160067	0.1	1.023650
10.161733	0.1	1.021504
10.163400	0.1	1.018286
10.165067	0.1	1.014173
10.166733	0.1	1.010597
10.168400	0.1	1.009166
10.170067	0.1	1.010060
10.171733	0.1	1.012564
10.173400	0.1	1.015842
10.175067	0.1	1.018882
10.176733	0.1	1.020849
10.178400	0.1	1.021743
10.180067	0.1	1.022279
10.181733	0.1	1.022756
10.183400	0.1	1.023233
10.185067	0.1	1.023948
10.186733	0.1	1.024365
10.188400	0.1	1.023889
10.190067	0.1	1.022875
10.191733	0.1	1.021981
10.193400	0.1	1.021028
10.195067	0.1	1.019657
10.196733	0.1	1.018405
10.198400	0.1	1.017690
10.200067	0.1	1.017273
10.201733	0.1	1.017153
10.203400	0.1	1.017928
10.205067	0.1	1.019955
10.206733	0.1	1.022160
10.208400	0.1	1.023233
10.210067	0.1	1.022816
10.211733	0.1	1.021981
10.213400	0.1	1.021981
10.215067	0.1	1.022995
10.216733	0.1	1.024306
10.218400	0.1	1.025915
10.220067	0.1	1.027882
10.221733	0.1	1.028776
10.223400	0.1	1.026928
10.225067	0.1	1.021922
10.226733	0.1	1.016200
10.228400	0.1	1.012385
10.230067	0.1	1.010776
10.231733	0.1	1.009703
10.233400	0.1	1.008391
10.235067	0.1	1.007974
10.236733	0.1	1.009882
10.238400	0.1	1.014233
10.240067	0.1	1.018882
10.241733	0.1	1.021326
10.243400	0.1	1.021206
10.245067	0.1	1.020491
10.246733	0.1	1.020491
10.248400	0.1	1.021087
10.250067	0.1	1.022220
10.251733	0.1	1.024127
10.253400	0.1	1.026809
10.255067	0.1	1.030028
10.256733	0.1	1.033604
10.258400	0.1	1.036882
10.260067	0.1	1.039267
10.261733	0.1	1.040161
10.263400	0.1	1.039386
10.265067	0.1	1.037240
10.266733	0.1	1.035273
10.268400	0.1	1.034916
10.270067	0.1	1.036108
10.271733	0.1	1.037598
10.273400	0.1	1.039028
10.275067	0.1	1.041055
10.276733	0.1	1.044512
10.278400	0.1	1.049161
10.280067	0.1	1.053691
10.281733	0.1	1.056671
10.283400	0.1	1.057804
10.285067	0.1	1.058102
10.286733	0.1	1.058519
10.288400	0.1	1.059473
10.290067	0.1	1.061201
10.291733	0.1	1.062989
10.293400	0.1	1.063764
10.295067	0.1	1.063228
10.296733	0.1	1.061797
10.298400	0.1	1.059949
10.300067	0.1	1.058161
10.301733	0.1	1.057148
10.303400	0.1	1.057625
10.305067	0.1	1.060307
10.306733	0.1	1.065672
10.308400	0.1	1.072645
10.310067	0.1	1.079261
10.311733	0.1	1.084268
10.313400	0.1	1.087844
10.315067	0.1	1.090646
10.316733	0.1	1.093447
10.318400	0.1	1.096487
10.320067	0.1	1.099348
10.321733	0.1	1.101613
10.323400	0.1	1.103818
10.325067	0.1	1.107156
10.326733	0.1	1.111686
10.328400	0.1	1.116574
10.330067	0.1	1.120508
10.331733	0.1	1.123071
10.333400	0.1	1.125038
10.335067	0.1	1.128376
10.336733	0.1	1.134753
10.338400	0.1	1.144171
10.340067	0.1	1.154959
10.341733	0.1	1.164436
10.343400	0.1	1.170933
10.345067	0.1	1.174867
10.346733	0.1	1.179040
10.348400	0.1	1.186133
10.350067	0.1	1.196623
10.351733	0.1	1.209259
10.353400	0.1	1.221120
10.355067	0.1	1.228869
10.356733	0.1	1.231670
10.358400	0.1	1.231790
10.360067	0.1	1.232624
10.361733	0.1	1.236498
10.363400	0.1	1.244426
10.365067	0.1	1.255393
10.366733	0.1	1.267552
10.368400	0.1	1.279295
10.370067	0.1	1.289904
10.371733	0.1	1.299799
10.373400	0.1	1.309812
10.375067	0.1	1.319885
10.376733	0.1	1.329243
10.378400	0.1	1.337826
10.380067	0.1	1.346707
10.381733	0.1	1.356721
10.383400	0.1	1.368225
10.385067	0.1	1.380742
10.386733	0.1	1.393855
10.388400	0.1	1.407385
10.390067	0.1	1.421332
10.391733	0.1	1.435757
10.393400	0.1	1.451075
10.395067	0.1	1.467347
10.396733	0.1	1.484394
10.398400	0.1	1.501560
10.400067	0.1	1.518309
10.401733	0.1	1.534939
10.403400	0.1	1.551986
10.405067	0.1	1.569629
10.406733	0.1	1.587749
10.408400	0.1	1.606345
10.410067	0.1	1.625836
10.411733	0.1	1.645804
10.413400	0.1	1.665473
10.415067	0.1	1.684308
10.416733	0.1	1.702905
10.418400	0.1	1.721799
10.420067	0.1	1.740992
10.421733	0.1	1.760006
10.423400	0.1	1.778364
10.425067	0.1	1.796424
10.426733	0.1	1.815438
10.428400	0.1	1.835942
10.430067	0.1	1.856744
10.431733	0.1	1.877248
10.433400	0.1	1.898050
10.435067	0.1	1.919031
10.436733	0.1	1.938582
10.438400	0.1	1.956165
10.440067	0.1	1.973152
10.441733	0.1	1.991570
10.443400	0.1	2.011955
10.445067	0.1	2.033651
10.446733	0.1	2.055705
10.448400	0.1	2.077222
10.450067	0.1	2.097130
10.451733	0.1	2.114952
10.453400	0.1	2.131164
10.455067	0.1	2.147019
10.456733	0.1	2.163410
10.458400	0.1	2.180159
10.460067	0.1	2.196789
10.461733	0.1	2.213419
10.463400	0.1	2.229929
10.465067	0.1	2.246082
10.466733	0.1	2.261698
10.468400	0.1	2.277434
10.470067	0.1	2.294064
10.471733	0.1	2.311587
10.473400	0.1	2.328754
10.475067	0.1	2.344728
10.476733	0.1	2.359212
10.478400	0.1	2.372205
10.480067	0.1	2.384067
10.481733	0.1	2.395928
10.483400	0.1	2.408743
10.485067	0.1	2.422512
10.486733	0.1	2.436876
10.488400	0.1	2.451301
10.490067	0.1	2.465546
10.491733	0.1	2.479792
10.493400	0.1	2.494037
10.495067	0.1	2.508342
10.496733	0.1	2.523542
10.498400	0.1	2.540469
10.500067	0.1	2.558708
10.501733	0.1	2.576828
10.503400	0.1	2.593339
10.505067	0.1	2.607405
10.506733	0.1	2.619147
10.508400	0.1	2.629697
10.510067	0.1	2.640546
10.511733	0.1	2.652526
10.513400	0.1	2.664387
10.515067	0.1	2.674759
10.516733	0.1	2.683461
10.518400	0.1	2.691865
10.520067	0.1	2.701640
10.521733	0.1	2.712965
10.523400	0.1	2.724230
10.525067	0.1	2.733886
10.526733	0.1	2.741575
10.528400	0.1	2.747119
10.530067	0.1	2.750635
10.531733	0.1	2.753198
10.533400	0.1	2.755761
10.535067	0.1	2.758503
10.536733	0.1	2.761543
10.538400	0.1	2.765834
10.540067	0.1	2.772272
10.541733	0.1	2.780438
10.543400	0.1	2.788603
10.545067	0.1	2.794802
10.546733	0.1	2.798259
10.548400	0.1	2.800107
10.550067	0.1	2.801895
10.551733	0.1	2.805114
10.553400	0.1	2.809942
10.555067	0.1	2.815724
10.556733	0.1	2.821386
10.558400	0.1	2.825797
10.560067	0.1	2.828479
10.561733	0.1	2.829969
10.563400	0.1	2.831102
10.565067	0.1	2.831817
10.566733	0.1	2.831638
10.568400	0.1	2.830565
10.570067	0.1	2.828419
10.571733	0.1	2.825022
10.573400	0.1	2.820492
10.575067	0.1	2.815783
10.576733	0.1	2.811849
10.578400	0.1	2.809227
10.580067	0.1	2.808750
10.581733	0.1	2.810538
10.583400	0.1	2.813161
10.585067	0.1	2.815366
10.586733	0.1	2.817094
10.588400	0.1	2.819061
10.590067	0.1	2.821565
10.591733	0.1	2.823949
10.593400	0.1	2.825320
10.595067	0.1	2.825201
10.596733	0.1	2.823353
10.598400	0.1	2.820134
10.600067	0.1	2.816677
10.601733	0.1	2.814293
10.603400	0.1	2.813161
10.605067	0.1	2.813041
10.606733	0.1	2.813876
10.608400	0.1	2.815664
10.610067	0.1	2.818287
10.611733	0.1	2.821028
10.613400	0.1	2.823889
10.615067	0.1	2.827764
10.616733	0.1	2.833247
10.618400	0.1	2.838552
10.620067	0.1	2.841234
10.621733	0.1	2.840936
10.623400	0.1	2.840102
10.625067	0.1	2.841056
10.626733	0.1	2.843261
10.628400	0.1	2.844453
10.630067	0.1	2.843023
10.631733	0.1	2.838969
10.633400	0.1	2.833545
10.635067	0.1	2.827883
10.636733	0.1	2.822519
10.638400	0.1	2.818406
10.640067	0.1	2.817273
10.641733	0.1	2.819538
10.643400	0.1	2.823949
10.645067	0.1	2.828956
10.646733	0.1	2.833009
10.648400	0.1	2.834678
10.650067	0.1	2.833545
10.651733	0.1	2.830148
10.653400	0.1	2.825380
10.655067	0.1	2.819359
10.656733	0.1	2.812684
10.658400	0.1	2.806187
10.660067	0.1	2.799928
10.661733	0.1	2.793849
10.663400	0.1	2.787709
10.665067	0.1	2.781749
10.666733	0.1	2.776504
10.668400	0.1	2.771914
10.670067	0.1	2.767265
10.671733	0.1	2.762020
10.673400	0.1	2.756298
10.675067	0.1	2.750516
10.676733	0.1	2.744913
10.678400	0.1	2.739608
10.680067	0.1	2.734661
10.681733	0.1	2.729476
10.683400	0.1	2.723873
10.685067	0.1	2.718151
10.686733	0.1	2.712250
10.688400	0.1	2.705038
10.690067	0.1	2.695799
10.691733	0.1	2.685011
10.693400	0.1	2.673924
10.695067	0.1	2.663315
10.696733	0.1	2.652228
10.698400	0.1	2.639651
10.700067	0.1	2.625525
10.701733	0.1	2.610564
10.703400	0.1	2.595186
10.705067	0.1	2.580166
10.706733	0.1	2.566576
10.708400	0.1	2.554894
10.710067	0.1	2.544582
10.711733	0.1	2.534568
10.713400	0.1	2.523244
10.715067	0.1	2.509236
10.716733	0.1	2.492905
10.718400	0.1	2.475679
10.720067	0.1	2.458930
10.721733	0.1	2.442837
10.723400	0.1	2.427101
10.725067	0.1	2.412081
10.726733	0.1	2.398253
10.728400	0.1	2.385736
10.730067	0.1	2.373815
10.731733	0.1	2.361238
10.733400	0.1	2.347171
10.735067	0.1	2.332032
10.736733	0.1	2.316654
10.738400	0.1	2.301216
10.740067	0.1	2.285719
10.741733	0.1	2.270997
10.743400	0.1	2.257943
10.745067	0.1	2.245963
10.746733	0.1	2.233446
10.748400	0.1	2.219319
10.750067	0.1	2.203822
10.751733	0.1	2.187610
10.753400	0.1	2.171278
10.755067	0.1	2.154648
10.756733	0.1	2.137244
10.758400	0.1	2.118647
10.760067	0.1	2.099097
10.761733	0.1	2.079547
10.763400	0.1	2.061129
10.765067	0.1	2.043963
10.766733	0.1	2.027333
10.768400	0.1	2.011240
10.770067	0.1	1.996040
10.771733	0.1	1.981557
10.773400	0.1	1.967192
10.775067	0.1	1.952648
10.776733	0.1	1.937747
10.778400	0.1	1.921713
10.780067	0.1	1.904190
10.781733	0.1	1.885653
10.783400	0.1	1.867116
10.785067	0.1	1.848877
10.786733	0.1	1.831353
10.788400	0.1	1.814723
10.790067	0.1	1.798868
10.791733	0.1	1.783252
10.793400	0.1	1.767159
10.795067	0.1	1.750290
10.796733	0.1	1.733124
10.798400	0.1	1.716495
10.800067	0.1	1.700521
10.801733	0.1	1.684845
10.803400	0.1	1.668990
10.805067	0.1	1.653314
10.806733	0.1	1.639068
10.808400	0.1	1.626551
10.810067	0.1	1.614690
10.811733	0.1	1.602292
10.813400	0.1	1.589298
10.815067	0.1	1.576424
10.816733	0.1	1.564145
10.818400	0.1	1.552105
10.820067	0.1	1.539528
10.821733	0.1	1.526296
10.823400	0.1	1.513720
10.825067	0.1	1.502872
10.826733	0.1	1.493931
10.828400	0.1	1.486182
10.830067	0.1	1.478851
10.831733	0.1	1.471043
10.833400	0.1	1.462281
10.835067	0.1	1.452267
10.836733	0.1	1.441419
10.838400	0.1	1.430214
10.840067	0.1	1.419008
10.841733	0.1	1.408398
10.843400	0.1	1.398921
10.845067	0.1	1.390517
10.846733	0.1	1.382589
10.848400	0.1	1.375258
10.850067	0.1	1.368642
10.851733	0.1	1.363039
10.853400	0.1	1.358390
10.855067	0.1	1.354337
10.856733	0.1	1.350880
10.858400	0.1	1.348198
10.860067	0.1	1.345635
10.861733	0.1	1.342714
10.863400	0.1	1.339912
10.865067	0.1	1.337886
10.866733	0.1	1.337171
10.868400	0.1	1.337528
10.870067	0.1	1.337886
10.871733	0.1	1.336753
10.873400	0.1	1.332581
10.875067	0.1	1.325309
10.876733	0.1	1.316667
10.878400	0.1	1.309276
10.880067	0.1	1.305640
10.881733	0.1	1.306236
10.883400	0.1	1.309395
10.885067	0.1	1.312673
10.886733	0.1	1.314461
10.888400	0.1	1.314044
10.890067	0.1	1.311183
10.891733	0.1	1.306832
10.893400	0.1	1.302838
10.895067	0.1	1.300275
10.896733	0.1	1.298606
10.898400	0.1	1.296401
10.900067	0.1	1.292944
10.901733	0.1	1.288772
10.903400	0.1	1.285374
10.905067	0.1	1.283646
10.906733	0.1	1.282632
10.908400	0.1	1.280725
10.910067	0.1	1.277983
10.911733	0.1	1.275837
10.913400	0.1	1.275599
10.915067	0.1	1.276672
10.916733	0.1	1.277506
10.918400	0.1	1.276970
10.920067	0.1	1.274943
10.921733	0.1	1.272261
10.923400	0.1	1.269937
10.925067	0.1	1.268387
10.926733	0.1	1.267195
10.928400	0.1	1.265407
10.930067	0.1	1.262665
10.931733	0.1	1.259863
10.933400	0.1	1.257479
10.935067	0.1	1.255572
10.936733	0.1	1.254499
10.938400	0.1	1.254857
10.940067	0.1	1.256168
10.941733	0.1	1.256287
10.943400	0.1	1.253903
10.945067	0.1	1.250029
10.946733	0.1	1.246393
10.948400	0.1	1.243949
10.950067	0.1	1.242578
10.951733	0.1	1.242161
10.953400	0.1	1.242817
10.955067	0.1	1.244128
10.956733	0.1	1.245081
10.958400	0.1	1.245081
10.960067	0.1	1.244962
10.961733	0.1	1.245916
10.963400	0.1	1.248479
10.965067	0.1	1.251817
10.966733	0.1	1.254201
10.968400	0.1	1.254201
10.970067	0.1	1.251996
10.971733	0.1	1.249611
10.973400	0.1	1.249015
10.975067	0.1	1.250506
10.976733	0.1	1.253009
10.978400	0.1	1.255274
10.980067	0.1	1.256526
10.981733	0.1	1.256943
10.983400	0.1	1.256704
10.985067	0.1	1.255810
10.986733	0.1	1.255035
10.988400	0.1	1.255691
10.990067	0.1	1.257658
10.991733	0.1	1.259685
10.993400	0.1	1.260102
10.995067	0.1	1.258195
10.996733	0.1	1.254916
10.998400	0.1	1.251936
11.000067	0.1	1.250148
11.001733	0.1	1.249850
11.003400	0.1	1.250923
11.005067	0.1	1.252592
11.006733	0.1	1.253843
11.008400	0.1	1.254141
11.010067	0.1	1.253545
11.011733	0.1	1.252711
11.013400	0.1	1.252949
11.015067	0.1	1.254678
11.016733	0.1	1.257300
11.018400	0.1	1.259685
11.020067	0.1	1.260877
11.021733	0.1	1.260638
11.023400	0.1	1.259506
11.025067	0.1	1.258433
11.026733	0.1	1.257837
11.028400	0.1	1.257598
11.030067	0.1	1.257479
11.031733	0.1	1.257122
11.033400	0.1	1.256466
11.035067	0.1	1.256228
11.036733	0.1	1.257360
11.038400	0.1	1.260579
11.040067	0.1	1.265526
11.041733	0.1	1.271129
11.043400	0.1	1.275599
11.045067	0.1	1.277983
11.046733	0.1	1.278997
11.048400	0.1	1.280367
11.050067	0.1	1.283586
11.051733	0.1	1.288712
11.053400	0.1	1.294911
11.055067	0.1	1.301050
11.056733	0.1	1.306236
11.058400	0.1	1.309812
11.060067	0.1	1.311779
11.061733	0.1	1.312375
11.063400	0.1	1.312435
11.065067	0.1	1.312494
11.066733	0.1	1.312554
11.068400	0.1	1.312316
11.070067	0.1	1.311839
11.071733	0.1	1.311958
11.073400	0.1	1.313984
11.075067	0.1	1.318932
11.076733	0.1	1.326323
11.078400	0.1	1.334131
11.080067	0.1	1.340211
11.081733	0.1	1.343787
11.083400	0.1	1.345754
11.085067	0.1	1.347363
11.086733	0.1	1.349628
11.088400	0.1	1.352310
11.090067	0.1	1.354218
11.091733	0.1	1.355231
11.093400	0.1	1.356542
11.095067	0.1	1.359761
11.096733	0.1	1.365781
11.098400	0.1	1.373828
11.100067	0.1	1.381993
11.101733	0.1	1.388729
11.103400	0.1	1.394034
11.105067	0.1	1.398325
11.106733	0.1	1.401544
11.108400	0.1	1.403630
11.110067	0.1	1.405716
11.111733	0.1	1.409113
11.113400	0.1	1.413405
11.115067	0.1	1.417339
11.116733	0.1	1.420617
11.118400	0.1	1.424432
11.120067	0.1	1.429975
11.121733	0.1	1.437128
11.123400	0.1	1.444638
11.125067	0.1	1.451016
11.126733	0.1	1.455784
11.128400	0.1	1.459658
11.130067	0.1	1.464069
11.131733	0.1	1.469851
11.133400	0.1	1.476109
11.135067	0.1	1.481414
11.136733	0.1	1.485050
11.138400	0.1	1.487196
11.140067	0.1	1.488984
11.141733	0.1	1.491189
11.143400	0.1	1.493752
11.145067	0.1	1.496017
11.146733	0.1	1.497865
11.148400	0.1	1.499653
11.150067	0.1	1.502037
11.151733	0.1	1.505733
11.153400	0.1	1.510680
11.155067	0.1	1.516223
11.156733	0.1	1.521230
11.158400	0.1	1.525521
11.160067	0.1	1.529276
11.161733	0.1	1.532674
11.163400	0.1	1.535475
11.165067	0.1	1.538336
11.166733	0.1	1.542151
11.168400	0.1	1.546502
11.170067	0.1	1.549840
11.171733	0.1	1.551151
11.173400	0.1	1.551092
11.175067	0.1	1.551151
11.176733	0.1	1.551807
11.178400	0.1	1.552403
11.180067	0.1	1.552820
11.181733	0.1	1.554012
11.183400	0.1	1.557231
11.185067	0.1	1.562119
11.186733	0.1	1.567721
11.188400	0.1	1.573026
11.190067	0.1	1.577437
11.191733	0.1	1.581073
11.193400	0.1	1.584351
11.195067	0.1	1.587272
11.196733	0.1	1.589358
11.198400	0.1	1.590669
11.200067	0.1	1.591206
11.201733	0.1	1.591385
11.203400	0.1	1.591086
11.205067	0.1	1.590252
11.206733	0.1	1.588941
11.208400	0.1	1.587629
11.210067	0.1	1.587629
11.211733	0.1	1.590371
11.213400	0.1	1.596093
11.215067	0.1	1.603544
11.216733	0.1	1.610696
11.218400	0.1	1.615524
11.220067	0.1	1.616657
11.221733	0.1	1.613915
11.223400	0.1	1.608610
11.225067	0.1	1.603544
11.226733	0.1	1.601577
11.228400	0.1	1.603246
11.230067	0.1	1.607657
11.231733	0.1	1.613438
11.233400	0.1	1.619458
11.235067	0.1	1.624704
11.236733	0.1	1.628757
11.238400	0.1	1.630902
11.240067	0.1	1.630187
11.241733	0.1	1.627147
11.243400	0.1	1.623809
11.245067	0.1	1.621485
11.246733	0.1	1.620054
11.248400	0.1	1.618981
11.250067	0.1	1.618564
11.251733	0.1	1.619160
11.253400	0.1	1.619935
11.255067	0.1	1.619637
11.256733	0.1	1.617670
11.258400	0.1	1.614392
11.260067	0.1	1.610935
11.261733	0.1	1.608193
11.263400	0.1	1.606286
11.265067	0.1	1.604796
11.266733	0.1	1.603901
11.268400	0.1	1.605034
11.270067	0.1	1.609147
11.271733	0.1	1.615584
11.273400	0.1	1.622856
11.275067	0.1	1.629889
11.276733	0.1	1.635671
11.278400	0.1	1.638889
11.280067	0.1	1.639247
11.281733	0.1	1.637578
11.283400	0.1	1.635254
11.285067	0.1	1.633048
11.286733	0.1	1.630604
11.288400	0.1	1.627088
11.290067	0.1	1.621783
11.291733	0.1	1.614690
11.293400	0.1	1.606524
11.295067	0.1	1.598656
11.296733	0.1	1.592934
11.298400	0.1	1.590669
11.300067	0.1	1.591802
11.301733	0.1	1.594842
11.303400	0.1	1.597762
11.305067	0.1	1.599729
11.306733	0.1	1.600683
11.308400	0.1	1.600623
11.310067	0.1	1.599848
11.311733	0.1	1.599133
11.313400	0.1	1.598835
11.315067	0.1	1.598477
11.316733	0.1	1.597524
11.318400	0.1	1.596212
11.320067	0.1	1.595378
11.321733	0.1	1.595855
11.323400	0.1	1.597405
11.325067	0.1	1.599074
11.326733	0.1	1.600206
11.328400	0.1	1.600921
11.330067	0.1	1.601458
11.331733	0.1	1.601696
11.333400	0.1	1.601637
11.335067	0.1	1.601279
11.336733	0.1	1.599968
11.338400	0.1	1.597166
11.340067	0.1	1.593292
11.341733	0.1	1.589596
11.343400	0.1	1.586855
11.345067	0.1	1.584411
11.346733	0.1	1.581073
11.348400	0.1	1.577258
11.350067	0.1	1.574755
11.351733	0.1	1.574814
11.353400	0.1	1.577020
11.355067	0.1	1.580179
11.356733	0.1	1.583219
11.358400	0.1	1.584947
11.360067	0.1	1.584530
11.361733	0.1	1.582384
11.363400	0.1	1.580000
11.365067	0.1	1.577854
11.366733	0.1	1.575530
11.368400	0.1	1.573026
11.370067	0.1	1.571298
11.371733	0.1	1.571059
11.373400	0.1	1.572311
11.375067	0.1	1.574397
11.376733	0.1	1.576483
11.378400	0.1	1.577854
11.380067	0.1	1.578450
11.381733	0.1	1.578510
11.383400	0.1	1.578748
11.385067	0.1	1.579285
11.386733	0.1	1.579583
11.388400	0.1	1.578748
11.390067	0.1	1.576364
11.391733	0.1	1.572609
11.393400	0.1	1.568496
11.395067	0.1	1.565158
11.396733	0.1	1.562893
11.398400	0.1	1.561105
11.400067	0.1	1.559794
11.401733	0.1	1.559198
11.403400	0.1	1.559079
11.405067	0.1	1.558364
11.406733	0.1	1.556516
11.408400	0.1	1.553834
11.410067	0.1	1.551628
11.411733	0.1	1.550794
11.413400	0.1	1.550436
11.415067	0.1	1.549661
11.416733	0.1	1.548231
11.418400	0.1	1.546681
11.420067	0.1	1.545668
11.421733	0.1	1.545787
11.423400	0.1	1.547337
11.425067	0.1	1.549363
11.426733	0.1	1.550317
11.428400	0.1	1.549721
11.430067	0.1	1.548469
11.431733	0.1	1.547337
11.433400	0.1	1.546025
11.435067	0.1	1.543939
11.436733	0.1	1.540840
11.438400	0.1	1.537204
11.440067	0.1	1.533508
11.441733	0.1	1.529992
11.443400	0.1	1.527011
11.445067	0.1	1.524448
11.446733	0.1	1.521468
11.448400	0.1	1.518071
11.450067	0.1	1.515269
11.451733	0.1	1.513958
11.453400	0.1	1.513481
11.455067	0.1	1.513362
11.456733	0.1	1.513779
11.458400	0.1	1.514971
11.460067	0.1	1.516283
11.461733	0.1	1.517236
11.463400	0.1	1.518250
11.465067	0.1	1.519322
11.466733	0.1	1.519442
11.468400	0.1	1.517832
11.470067	0.1	1.514495
11.471733	0.1	1.510322
11.473400	0.1	1.506269
11.475067	0.1	1.503110
11.476733	0.1	1.500785
11.478400	0.1	1.499653
11.480067	0.1	1.500487
11.481733	0.1	1.503408
11.483400	0.1	1.506627
11.485067	0.1	1.508057
11.486733	0.1	1.507342
11.488400	0.1	1.505911
11.490067	0.1	1.505137
11.491733	0.1	1.504958
11.493400	0.1	1.504839
11.495067	0.1	1.504719
11.496733	0.1	1.504958
11.498400	0.1	1.505673
11.500067	0.1	1.506686
11.501733	0.1	1.507878
11.503400	0.1	1.508653
11.505067	0.1	1.508474
11.506733	0.1	1.507759
11.508400	0.1	1.507342
11.510067	0.1	1.507282
11.511733	0.1	1.507282
11.513400	0.1	1.507521
11.515067	0.1	1.508832
11.516733	0.1	1.511633
11.518400	0.1	1.514912
11.520067	0.1	1.516819
11.521733	0.1	1.516104
11.523400	0.1	1.512826
11.525067	0.1	1.507878
11.526733	0.1	1.502931
11.528400	0.1	1.499474
11.530067	0.1	1.497984
11.531733	0.1	1.497388
11.533400	0.1	1.496792
11.535067	0.1	1.495719
11.536733	0.1	1.492560
11.538400	0.1	1.485884
11.540067	0.1	1.476526
11.541733	0.1	1.467586
11.543400	0.1	1.462102
11.545067	0.1	1.460791
11.546733	0.1	1.462340
11.548400	0.1	1.465142
11.550067	0.1	1.468003
11.551733	0.1	1.469374
11.553400	0.1	1.467764
11.555067	0.1	1.462936
11.556733	0.1	1.456678
11.558400	0.1	1.451433
11.560067	0.1	1.448810
11.561733	0.1	1.448870
11.563400	0.1	1.450181
11.565067	0.1	1.451135
11.566733	0.1	1.451135
11.568400	0.1	1.450718
11.570067	0.1	1.450002
11.571733	0.1	1.448751
11.573400	0.1	1.447022
11.575067	0.1	1.444757
11.576733	0.1	1.441419
11.578400	0.1	1.436710
11.580067	0.1	1.431346
11.581733	0.1	1.425862
11.583400	0.1	1.421154
11.585067	0.1	1.418054
11.586733	0.1	1.416862
11.588400	0.1	1.416981
11.590067	0.1	1.416981
11.591733	0.1	1.415789
11.593400	0.1	1.414001
11.595067	0.1	1.412988
11.596733	0.1	1.412690
11.598400	0.1	1.412034
11.600067	0.1	1.410604
11.601733	0.1	1.408696
11.603400	0.1	1.406670
11.605067	0.1	1.404524
11.606733	0.1	1.402617
11.608400	0.1	1.400709
11.610067	0.1	1.398027
11.611733	0.1	1.394272
11.613400	0.1	1.390278
11.615067	0.1	1.386583
11.616733	0.1	1.383185
11.618400	0.1	1.380026
11.620067	0.1	1.377702
11.621733	0.1	1.376689
11.623400	0.1	1.376450
11.625067	0.1	1.375377
11.626733	0.1	1.372993
11.628400	0.1	1.370251
11.630067	0.1	1.367927
11.631733	0.1	1.365542
11.633400	0.1	1.362085
11.635067	0.1	1.356840
11.636733	0.1	1.350761
11.638400	0.1	1.346469
11.640067	0.1	1.345754
11.641733	0.1	1.347542
11.643400	0.1	1.348555
11.645067	0.1	1.347005
11.646733	0.1	1.343727
11.648400	0.1	1.340330
11.650067	0.1	1.337409
11.651733	0.1	1.334906
11.653400	0.1	1.333177
11.655067	0.1	1.332820
11.656733	0.1	1.333833
11.658400	0.1	1.334667
11.660067	0.1	1.333892
11.661733	0.1	1.331270
11.663400	0.1	1.327872
11.665067	0.1	1.325011
11.666733	0.1	1.324058
11.668400	0.1	1.325071
11.670067	0.1	1.326978
11.671733	0.1	1.328766
11.673400	0.1	1.331270
11.675067	0.1	1.334965
11.676733	0.1	1.338601
11.678400	0.1	1.340091
11.680067	0.1	1.339078
11.681733	0.1	1.336455
11.683400	0.1	1.333356
11.685067	0.1	1.330137
11.686733	0.1	1.326561
11.688400	0.1	1.322687
11.690067	0.1	1.319349
11.691733	0.1	1.317322
11.693400	0.1	1.316369
11.695067	0.1	1.315653
11.696733	0.1	1.314104
11.698400	0.1	1.312137
11.700067	0.1	1.310647
11.701733	0.1	1.309931
11.703400	0.1	1.309276
11.705067	0.1	1.308382
11.706733	0.1	1.307368
11.708400	0.1	1.305640
11.710067	0.1	1.302421
11.711733	0.1	1.297712
11.713400	0.1	1.292229
11.715067	0.1	1.287043
11.716733	0.1	1.284182
11.718400	0.1	1.285434
11.720067	0.1	1.290739
11.721733	0.1	1.297951
11.723400	0.1	1.304567
11.725067	0.1	1.308739
11.726733	0.1	1.310110
11.728400	0.1	1.309395
11.730067	0.1	1.307428
11.731733	0.1	1.305461
11.733400	0.1	1.304805
11.735067	0.1	1.306117
11.736733	0.1	1.308441
11.738400	0.1	1.309693
11.740067	0.1	1.308620
11.741733	0.1	1.305997
11.743400	0.1	1.303554
11.745067	0.1	1.302183
11.746733	0.1	1.300991
11.748400	0.1	1.298785
11.750067	0.1	1.295626
11.751733	0.1	1.293361
11.753400	0.1	1.293600
11.755067	0.1	1.296341
11.756733	0.1	1.300454
11.758400	0.1	1.304567
11.760067	0.1	1.308024
11.761733	0.1	1.310647
11.763400	0.1	1.312316
11.765067	0.1	1.312792
11.766733	0.1	1.312792
11.768400	0.1	1.313031
11.770067	0.1	1.313627
11.771733	0.1	1.313984
11.773400	0.1	1.313210
11.775067	0.1	1.311004
11.776733	0.1	1.308322
11.778400	0.1	1.306772
11.780067	0.1	1.307309
11.781733	0.1	1.310170
11.783400	0.1	1.314521
11.785067	0.1	1.318038
11.786733	0.1	1.318157
11.788400	0.1	1.314342
11.790067	0.1	1.308203
11.791733	0.1	1.302183
11.793400	0.1	1.298189
11.795067	0.1	1.297653
11.796733	0.1	1.300693
11.798400	0.1	1.306295
11.800067	0.1	1.312852
11.801733	0.1	1.318693
11.803400	0.1	1.322627
11.805067	0.1	1.324356
11.806733	0.1	1.324952
11.808400	0.1	1.325369
11.810067	0.1	1.326323
11.811733	0.1	1.328230
11.813400	0.1	1.330793
11.815067	0.1	1.333416
11.816733	0.1	1.336277
11.818400	0.1	1.339138
11.820067	0.1	1.340509
11.821733	0.1	1.338303
11.823400	0.1	1.332998
11.825067	0.1	1.326740
11.826733	0.1	1.321971
11.828400	0.1	1.319826
11.830067	0.1	1.319826
11.831733	0.1	1.320362
11.833400	0.1	1.320243
11.835067	0.1	1.319587
11.836733	0.1	1.319349
11.838400	0.1	1.319051
11.840067	0.1	1.317442
11.841733	0.1	1.314223
11.843400	0.1	1.311302
11.845067	0.1	1.311064
11.846733	0.1	1.313984
11.848400	0.1	1.319230
11.850067	0.1	1.325727
11.851733	0.1	1.331747
11.853400	0.1	1.335502
11.855067	0.1	1.335859
11.856733	0.1	1.332939
11.858400	0.1	1.328588
11.860067	0.1	1.325369
11.861733	0.1	1.324475
11.863400	0.1	1.324952
11.865067	0.1	1.326144
11.866733	0.1	1.328111
11.868400	0.1	1.330555
11.870067	0.1	1.332998
11.871733	0.1	1.335561
11.873400	0.1	1.338065
11.875067	0.1	1.339853
11.876733	0.1	1.340091
11.878400	0.1	1.338542
11.880067	0.1	1.336038
11.881733	0.1	1.334012
11.883400	0.1	1.334190
11.885067	0.1	1.337290
11.886733	0.1	1.342237
11.888400	0.1	1.346529
11.890067	0.1	1.347840
11.891733	0.1	1.346111
11.893400	0.1	1.343012
11.895067	0.1	1.340270
11.896733	0.1	1.338482
11.898400	0.1	1.337111
11.900067	0.1	1.335561
11.901733	0.1	1.333892
11.903400	0.1	1.332998
11.905067	0.1	1.334071
11.906733	0.1	1.337707
11.908400	0.1	1.343727
11.910067	0.1	1.350939
11.911733	0.1	1.357555
11.913400	0.1	1.362085
11.915067	0.1	1.364112
11.916733	0.1	1.363635
11.918400	0.1	1.362026
11.920067	0.1	1.361072
11.921733	0.1	1.361311
11.923400	0.1	1.361370
11.925067	0.1	1.359463
11.926733	0.1	1.356125
11.928400	0.1	1.353741
11.930067	0.1	1.354098
11.931733	0.1	1.357019
11.933400	0.1	1.360476
11.935067	0.1	1.363218
11.936733	0.1	1.365841
11.938400	0.1	1.369298
11.940067	0.1	1.373231
11.941733	0.1	1.376987
11.943400	0.1	1.380384
11.945067	0.1	1.382887
11.946733	0.1	1.384616
11.948400	0.1	1.386345
11.950067	0.1	1.388431
11.951733	0.1	1.390994
11.953400	0.1	1.394689
11.955067	0.1	1.399756
11.956733	0.1	1.405597
11.958400	0.1	1.411319
11.960067	0.1	1.415610
11.961733	0.1	1.417399
11.963400	0.1	1.416862
11.965067	0.1	1.415312
11.966733	0.1	1.414538
11.968400	0.1	1.415491
11.970067	0.1	1.418233
11.971733	0.1	1.421571
11.973400	0.1	1.424134
11.975067	0.1	1.426280
11.976733	0.1	1.429141
11.978400	0.1	1.433432
11.980067	0.1	1.438856
11.981733	0.1	1.444757
11.983400	0.1	1.450718
11.985067	0.1	1.456082
11.986733	0.1	1.460314
11.988400	0.1	1.463056
11.990067	0.1	1.464427
11.991733	0.1	1.464784
11.993400	0.1	1.464963
11.995067	0.1	1.466453
11.996733	0.1	1.470268
11.998400	0.1	1.475692
12.000067	0.1	1.481295
12.001733	0.1	1.485586
12.003400	0.1	1.487851
12.005067	0.1	1.489163
12.006733	0.1	1.491547
12.008400	0.1	1.496315
12.010067	0.1	1.503110
12.011733	0.1	1.511097
12.013400	0.1	1.519561
12.015067	0.1	1.527667
12.016733	0.1	1.534939
12.018400	0.1	1.541555
12.020067	0.1	1.548112
12.021733	0.1	1.554847
12.023400	0.1	1.561761
12.025067	0.1	1.568616
12.026733	0.1	1.575530
12.028400	0.1	1.582861
12.030067	0.1	1.590908
12.031733	0.1	1.598597
12.033400	0.1	1.604498
12.035067	0.1	1.608908
12.036733	0.1	1.613677
12.038400	0.1	1.620412
12.040067	0.1	1.629353
12.041733	0.1	1.639783
12.043400	0.1	1.650512
12.045067	0.1	1.660049
12.046733	0.1	1.667559
12.048400	0.1	1.673639
12.050067	0.1	1.679301
12.051733	0.1	1.684725
12.053400	0.1	1.690030
12.055067	0.1	1.695573
12.056733	0.1	1.701892
12.058400	0.1	1.709402
12.060067	0.1	1.718700
12.061733	0.1	1.729608
12.063400	0.1	1.741171
12.065067	0.1	1.751959
12.066733	0.1	1.760841
12.068400	0.1	1.767457
12.070067	0.1	1.772702
12.071733	0.1	1.777530
12.073400	0.1	1.781345
12.075067	0.1	1.783967
12.076733	0.1	1.786947
12.078400	0.1	1.792133
12.080067	0.1	1.799405
12.081733	0.1	1.807511
12.083400	0.1	1.815915
12.085067	0.1	1.824737
12.086733	0.1	1.833737
12.088400	0.1	1.842022
12.090067	0.1	1.849353
12.091733	0.1	1.855910
12.093400	0.1	1.862109
12.095067	0.1	1.868069
12.096733	0.1	1.873791
12.098400	0.1	1.879394
12.100067	0.1	1.885235
12.101733	0.1	1.891792
12.103400	0.1	1.899004
12.105067	0.1	1.906514
12.106733	0.1	1.914322
12.108400	0.1	1.922369
12.110067	0.1	1.930297
12.111733	0.1	1.937330
12.113400	0.1	1.942933
12.115067	0.1	1.947045
12.116733	0.1	1.949847
12.118400	0.1	1.951575
12.120067	0.1	1.952469
12.121733	0.1	1.952350
12.123400	0.1	1.950860
12.125067	0.1	1.948416
12.126733	0.1	1.946330
12.128400	0.1	1.945436
12.130067	0.1	1.945913
12.131733	0.1	1.947284
12.133400	0.1	1.949430
12.135067	0.1	1.952708
12.136733	0.1	1.956940
12.138400	0.1	1.961291
12.140067	0.1	1.964986
12.141733	0.1	1.967728
12.143400	0.1	1.969218
12.145067	0.1	1.969099
12.146733	0.1	1.967311
12.148400	0.1	1.964510
12.150067	0.1	1.961768
12.151733	0.1	1.959682
12.153400	0.1	1.957953
12.155067	0.1	1.956225
12.156733	0.1	1.954854
12.158400	0.1	1.954019
12.160067	0.1	1.953662
12.161733	0.1	1.953781
12.163400	0.1	1.954794
12.165067	0.1	1.957178
12.166733	0.1	1.960993
12.168400	0.1	1.965225
12.170067	0.1	1.968145
12.171733	0.1	1.969099
12.173400	0.1	1.968920
12.175067	0.1	1.968086
12.176733	0.1	1.966000
12.178400	0.1	1.961589
12.180067	0.1	1.955032
12.181733	0.1	1.947403
12.183400	0.1	1.940191
12.185067	0.1	1.934230
12.186733	0.1	1.929999
12.188400	0.1	1.927793
12.190067	0.1	1.927555
12.191733	0.1	1.928926
12.193400	0.1	1.930714
12.195067	0.1	1.931250
12.196733	0.1	1.929343
12.198400	0.1	1.925588
12.200067	0.1	1.921713
12.201733	0.1	1.918912
12.203400	0.1	1.917124
12.205067	0.1	1.915753
12.206733	0.1	1.914442
12.208400	0.1	1.913190
12.210067	0.1	1.912415
12.211733	0.1	1.911521
12.213400	0.1	1.909912
12.215067	0.1	1.907110
12.216733	0.1	1.903594
12.218400	0.1	1.899958
12.220067	0.1	1.896799
12.221733	0.1	1.894415
12.223400	0.1	1.892865
12.225067	0.1	1.892269
12.226733	0.1	1.892805
12.228400	0.1	1.894057
12.230067	0.1	1.895368
12.231733	0.1	1.896322
12.233400	0.1	1.897097
12.235067	0.1	1.897693
12.236733	0.1	1.897335
12.238400	0.1	1.895368
12.240067	0.1	1.893103
12.241733	0.1	1.892746
12.243400	0.1	1.894832
12.245067	0.1	1.897991
12.246733	0.1	1.900792
12.248400	0.1	1.903534
12.250067	0.1	1.906693
12.251733	0.1	1.910150
12.253400	0.1	1.912832
12.255067	0.1	1.914203
12.256733	0.1	1.914263
12.258400	0.1	1.913548
12.260067	0.1	1.912773
12.261733	0.1	1.912356
12.263400	0.1	1.912713
12.265067	0.1	1.913846
12.266733	0.1	1.915395
12.268400	0.1	1.917303
12.270067	0.1	1.919508
12.271733	0.1	1.921654
12.273400	0.1	1.922906
12.275067	0.1	1.922667
12.276733	0.1	1.921356
12.278400	0.1	1.920581
12.280067	0.1	1.922429
12.281733	0.1	1.928330
12.283400	0.1	1.937747
12.285067	0.1	1.948595
12.286733	0.1	1.958490
12.288400	0.1	1.966536
12.290067	0.1	1.973093
12.291733	0.1	1.978994
12.293400	0.1	1.984894
12.295067	0.1	1.990855
12.296733	0.1	1.996219
12.298400	0.1	2.000451
12.300067	0.1	2.004147
12.301733	0.1	2.008677
12.303400	0.1	2.014637
12.305067	0.1	2.021492
12.306733	0.1	2.028406
12.308400	0.1	2.035201
12.310067	0.1	2.041638
12.311733	0.1	2.048135
12.313400	0.1	2.054989
12.315067	0.1	2.062023
12.316733	0.1	2.068699
12.318400	0.1	2.074540
12.320067	0.1	2.079785
12.321733	0.1	2.085507
12.323400	0.1	2.093434
12.325067	0.1	2.104402
12.326733	0.1	2.117634
12.328400	0.1	2.130866
12.330067	0.1	2.141297
12.331733	0.1	2.147615
12.333400	0.1	2.151072
12.335067	0.1	2.154350
12.336733	0.1	2.160370
12.338400	0.1	2.170622
12.340067	0.1	2.184510
12.341733	0.1	2.199233
12.343400	0.1	2.212107
12.345067	0.1	2.222180
12.346733	0.1	2.230644
12.348400	0.1	2.239406
12.350067	0.1	2.249479
12.351733	0.1	2.260804
12.353400	0.1	2.272666
12.355067	0.1	2.284289
12.356733	0.1	2.294481
12.358400	0.1	2.303064
12.360067	0.1	2.310813
12.361733	0.1	2.319038
12.363400	0.1	2.328277
12.365067	0.1	2.337992
12.366733	0.1	2.347708
12.368400	0.1	2.356887
12.370067	0.1	2.365172
12.371733	0.1	2.372623
12.373400	0.1	2.379418
12.375067	0.1	2.385259
12.376733	0.1	2.390087
12.378400	0.1	2.394378
12.380067	0.1	2.399027
12.381733	0.1	2.404809
12.383400	0.1	2.411366
12.385067	0.1	2.417445
12.386733	0.1	2.421677
12.388400	0.1	2.423942
12.390067	0.1	2.425254
12.391733	0.1	2.426863
12.393400	0.1	2.429605
12.395067	0.1	2.434135
12.396733	0.1	2.440334
12.398400	0.1	2.447665
12.400067	0.1	2.455533
12.401733	0.1	2.463639
12.403400	0.1	2.471805
12.405067	0.1	2.479792
12.406733	0.1	2.486646
12.408400	0.1	2.491117
12.410067	0.1	2.492726
12.411733	0.1	2.491772
12.413400	0.1	2.489150
12.415067	0.1	2.486885
12.416733	0.1	2.487183
12.418400	0.1	2.490461
12.420067	0.1	2.495110
12.421733	0.1	2.499163
12.423400	0.1	2.500892
12.425067	0.1	2.499700
12.426733	0.1	2.496958
12.428400	0.1	2.495289
12.430067	0.1	2.496243
12.431733	0.1	2.498508
12.433400	0.1	2.499759
12.435067	0.1	2.499700
12.436733	0.1	2.500296
12.438400	0.1	2.502620
12.440067	0.1	2.505660
12.441733	0.1	2.508402
12.443400	0.1	2.510071
12.445067	0.1	2.510250
12.446733	0.1	2.509356
12.448400	0.1	2.508044
12.450067	0.1	2.506375
12.451733	0.1	2.504051
12.453400	0.1	2.500951
12.455067	0.1	2.497614
12.456733	0.1	2.494514
12.458400	0.1	2.492249
12.460067	0.1	2.490282
12.461733	0.1	2.487838
12.463400	0.1	2.484203
12.465067	0.1	2.479494
12.466733	0.1	2.474487
12.468400	0.1	2.469897
12.470067	0.1	2.465248
12.471733	0.1	2.460361
12.473400	0.1	2.455473
12.475067	0.1	2.450884
12.476733	0.1	2.446652
12.478400	0.1	2.443135
12.480067	0.1	2.440453
12.481733	0.1	2.438188
12.483400	0.1	2.435982
12.485067	0.1	2.433896
12.486733	0.1	2.431750
12.488400	0.1	2.428770
12.490067	0.1	2.423525
12.491733	0.1	2.415061
12.493400	0.1	2.404213
12.495067	0.1	2.393484
12.496733	0.1	2.384901
12.498400	0.1	2.378643
12.500067	0.1	2.373696
12.501733	0.1	2.368808
12.503400	0.1	2.363384
12.505067	0.1	2.356768
12.506733	0.1	2.348781
12.508400	0.1	2.340198
12.510067	0.1	2.332032
12.511733	0.1	2.324820
12.513400	0.1	2.318919
12.515067	0.1	2.314627
12.516733	0.1	2.311528
12.518400	0.1	2.308548
12.520067	0.1	2.304793
12.521733	0.1	2.300143
12.523400	0.1	2.295673
12.525067	0.1	2.292156
12.526733	0.1	2.289176
12.528400	0.1	2.285540
12.530067	0.1	2.280712
12.531733	0.1	2.274811
12.533400	0.1	2.267957
12.535067	0.1	2.260506
12.536733	0.1	2.253235
12.538400	0.1	2.247095
12.540067	0.1	2.241254
12.541733	0.1	2.234161
12.543400	0.1	2.225161
12.545067	0.1	2.215505
12.546733	0.1	2.207279
12.548400	0.1	2.202034
12.550067	0.1	2.199829
12.551733	0.1	2.199233
12.553400	0.1	2.198815
12.555067	0.1	2.197266
12.556733	0.1	2.193391
12.558400	0.1	2.187073
12.560067	0.1	2.179980
12.561733	0.1	2.174616
12.563400	0.1	2.172828
12.565067	0.1	2.174616
12.566733	0.1	2.177894
12.568400	0.1	2.179563
12.570067	0.1	2.177298
12.571733	0.1	2.171099
12.573400	0.1	2.163053
12.575067	0.1	2.155602
12.576733	0.1	2.149344
12.578400	0.1	2.143383
12.580067	0.1	2.137184
12.581733	0.1	2.131105
12.583400	0.1	2.126098
12.585067	0.1	2.123177
12.586733	0.1	2.122343
12.588400	0.1	2.123416
12.590067	0.1	2.125919
12.591733	0.1	2.128899
12.593400	0.1	2.131403
12.595067	0.1	2.132714
12.596733	0.1	2.132833
12.598400	0.1	2.132177
12.600067	0.1	2.131283
12.601733	0.1	2.130389
12.603400	0.1	2.128840
12.605067	0.1	2.126157
12.606733	0.1	2.122283
12.608400	0.1	2.117813
12.610067	0.1	2.113819
12.611733	0.1	2.111316
12.613400	0.1	2.110899
12.615067	0.1	2.111793
12.616733	0.1	2.111852
12.618400	0.1	2.109349
12.620067	0.1	2.104223
12.621733	0.1	2.098024
12.623400	0.1	2.093077
12.625067	0.1	2.090931
12.626733	0.1	2.091706
12.628400	0.1	2.093792
12.630067	0.1	2.095282
12.631733	0.1	2.094805
12.633400	0.1	2.091646
12.635067	0.1	2.085686
12.636733	0.1	2.078056
12.638400	0.1	2.071202
12.640067	0.1	2.066612
12.641733	0.1	2.063573
12.643400	0.1	2.061069
12.645067	0.1	2.058864
12.646733	0.1	2.056778
12.648400	0.1	2.054513
12.650067	0.1	2.052724
12.651733	0.1	2.052724
12.653400	0.1	2.054989
12.655067	0.1	2.058029
12.656733	0.1	2.059281
12.658400	0.1	2.057493
12.660067	0.1	2.053797
12.661733	0.1	2.049804
12.663400	0.1	2.045930
12.665067	0.1	2.041817
12.666733	0.1	2.037108
12.668400	0.1	2.031922
12.670067	0.1	2.026677
12.671733	0.1	2.022386
12.673400	0.1	2.019644
12.675067	0.1	2.018333
12.676733	0.1	2.017319
12.678400	0.1	2.015889
12.680067	0.1	2.013922
12.681733	0.1	2.011716
12.683400	0.1	2.008498
12.685067	0.1	2.003491
12.686733	0.1	1.997113
12.688400	0.1	1.991570
12.690067	0.1	1.989126
12.691733	0.1	1.990378
12.693400	0.1	1.994133
12.695067	0.1	1.998663
12.696733	0.1	2.002239
12.698400	0.1	2.003670
12.700067	0.1	2.002418
12.701733	0.1	1.999259
12.703400	0.1	1.995623
12.705067	0.1	1.992583
12.706733	0.1	1.990199
12.708400	0.1	1.987934
12.710067	0.1	1.985669
12.711733	0.1	1.983523
12.713400	0.1	1.981914
12.715067	0.1	1.981259
12.716733	0.1	1.981557
12.718400	0.1	1.982570
12.720067	0.1	1.983881
12.721733	0.1	1.984596
12.723400	0.1	1.983702
12.725067	0.1	1.980901
12.726733	0.1	1.977921
12.728400	0.1	1.976907
12.730067	0.1	1.978696
12.731733	0.1	1.982331
12.733400	0.1	1.985967
12.735067	0.1	1.988173
12.736733	0.1	1.988351
12.738400	0.1	1.987040
12.740067	0.1	1.984775
12.741733	0.1	1.982391
12.743400	0.1	1.980960
12.745067	0.1	1.980960
12.746733	0.1	1.982093
12.748400	0.1	1.983404
12.750067	0.1	1.984000
12.751733	0.1	1.983225
12.753400	0.1	1.981139
12.755067	0.1	1.977801
12.756733	0.1	1.973689
12.758400	0.1	1.970291
12.760067	0.1	1.969278
12.761733	0.1	1.971185
12.763400	0.1	1.975060
12.765067	0.1	1.979232
12.766733	0.1	1.982808
12.768400	0.1	1.985550
12.770067	0.1	1.987815
12.771733	0.1	1.989961
12.773400	0.1	1.991451
12.775067	0.1	1.991749
12.776733	0.1	1.991689
12.778400	0.1	1.992107
12.780067	0.1	1.992345
12.781733	0.1	1.991332
12.783400	0.1	1.989782
12.785067	0.1	1.989365
12.786733	0.1	1.990497
12.788400	0.1	1.993060
12.790067	0.1	1.997233
12.791733	0.1	2.003372
12.793400	0.1	2.011180
12.795067	0.1	2.019882
12.796733	0.1	2.028287
12.798400	0.1	2.034843
12.800067	0.1	2.038360
12.801733	0.1	2.039194
12.803400	0.1	2.038777
12.805067	0.1	2.038598
12.806733	0.1	2.039671
12.808400	0.1	2.042294
12.810067	0.1	2.045512
12.811733	0.1	2.049208
12.813400	0.1	2.054453
12.815067	0.1	2.062678
12.816733	0.1	2.073705
12.818400	0.1	2.086342
12.820067	0.1	2.098262
12.821733	0.1	2.107680
12.823400	0.1	2.114356
12.825067	0.1	2.119601
12.826733	0.1	2.125144
12.828400	0.1	2.131641
12.830067	0.1	2.139151
12.831733	0.1	2.146721
12.833400	0.1	2.153516
12.835067	0.1	2.159536
12.836733	0.1	2.165079
12.838400	0.1	2.170384
12.840067	0.1	2.175748
12.841733	0.1	2.181709
12.843400	0.1	2.189338
12.845067	0.1	2.199650
12.846733	0.1	2.212823
12.848400	0.1	2.227426
12.850067	0.1	2.242148
12.851733	0.1	2.256572
12.853400	0.1	2.270758
12.855067	0.1	2.284348
12.856733	0.1	2.297282
12.858400	0.1	2.309919
12.860067	0.1	2.322137
12.861733	0.1	2.334118
12.863400	0.1	2.346695
12.865067	0.1	2.360046
12.866733	0.1	2.373576
12.868400	0.1	2.386689
12.870067	0.1	2.400100
12.871733	0.1	2.415240
12.873400	0.1	2.432645
12.875067	0.1	2.451778
12.876733	0.1	2.471328
12.878400	0.1	2.490699
12.880067	0.1	2.510190
12.881733	0.1	2.530158
12.883400	0.1	2.550244
12.885067	0.1	2.569676
12.886733	0.1	2.588153
12.888400	0.1	2.606213
12.890067	0.1	2.624929
12.891733	0.1	2.644956
12.893400	0.1	2.665937
12.895067	0.1	2.687097
12.896733	0.1	2.707839
12.898400	0.1	2.727389
12.900067	0.1	2.745271
12.901733	0.1	2.761722
12.903400	0.1	2.778232
12.905067	0.1	2.796471
12.906733	0.1	2.816200
12.908400	0.1	2.835930
12.910067	0.1	2.854288
12.911733	0.1	2.871037
12.913400	0.1	2.886594
12.915067	0.1	2.901972
12.916733	0.1	2.917767
12.918400	0.1	2.934754
12.920067	0.1	2.952814
12.921733	0.1	2.970517
12.923400	0.1	2.986968
12.925067	0.1	3.002167
12.926733	0.1	3.015936
12.928400	0.1	3.027618
12.930067	0.1	3.037274
12.931733	0.1	3.045619
12.933400	0.1	3.053427
12.935067	0.1	3.062129
12.936733	0.1	3.072918
12.938400	0.1	3.085315
12.940067	0.1	3.097594
12.941733	0.1	3.107786
12.943400	0.1	3.114999
12.945067	0.1	3.119052
12.946733	0.1	3.120899
12.948400	0.1	3.122568
12.950067	0.1	3.126025
12.951733	0.1	3.131628
12.953400	0.1	3.138483
12.955067	0.1	3.145755
12.956733	0.1	3.153205
12.958400	0.1	3.159940
12.960067	0.1	3.164232
12.961733	0.1	3.164649
12.963400	0.1	3.161490
12.965067	0.1	3.157020
12.966733	0.1	3.153563
12.968400	0.1	3.152073
12.970067	0.1	3.152490
12.971733	0.1	3.154457
12.973400	0.1	3.157377
12.975067	0.1	3.160358
12.976733	0.1	3.162742
12.978400	0.1	3.164292
12.980067	0.1	3.165245
12.981733	0.1	3.165007
12.983400	0.1	3.162623
12.985067	0.1	3.157616
12.986733	0.1	3.150821
12.988400	0.1	3.143549
12.990067	0.1	3.136754
12.991733	0.1	3.129959
12.993400	0.1	3.122091
12.995067	0.1	3.112316
12.996733	0.1	3.101528
12.998400	0.1	3.090978
13.000067	0.1	3.081143
13.001733	0.1	3.071189
13.003400	0.1	3.059387
13.005067	0.1	3.044367
13.006733	0.1	3.026605
13.008400	0.1	3.007591
13.010067	0.1	2.988458
13.011733	0.1	2.969384
13.013400	0.1	2.949476
13.015067	0.1	2.928138
13.016733	0.1	2.906203
13.018400	0.1	2.885461
13.020067	0.1	2.866566
13.021733	0.1	2.848745
13.023400	0.1	2.830327
13.025067	0.1	2.809942
13.026733	0.1	2.786815
13.028400	0.1	2.761185
13.030067	0.1	2.734363
13.031733	0.1	2.707720
13.033400	0.1	2.681852
13.035067	0.1	2.657116
13.036733	0.1	2.634108
13.038400	0.1	2.612770
13.040067	0.1	2.592087
13.041733	0.1	2.571166
13.043400	0.1	2.549470
13.045067	0.1	2.526999
13.046733	0.1	2.503991
13.048400	0.1	2.480447
13.050067	0.1	2.456010
13.051733	0.1	2.430678
13.053400	0.1	2.405167
13.055067	0.1	2.380908
13.056733	0.1	2.359629
13.058400	0.1	2.341688
13.060067	0.1	2.326071
13.061733	0.1	2.311289
13.063400	0.1	2.296448
13.065067	0.1	2.281010
13.066733	0.1	2.264738
13.068400	0.1	2.247691
13.070067	0.1	2.230227
13.071733	0.1	2.213478
13.073400	0.1	2.198458
13.075067	0.1	2.186120
13.076733	0.1	2.176941
13.078400	0.1	2.170026
13.080067	0.1	2.163589
13.081733	0.1	2.156258
13.083400	0.1	2.148390
13.085067	0.1	2.140463
13.086733	0.1	2.132774
13.088400	0.1	2.125561
13.090067	0.1	2.119839
13.091733	0.1	2.115786
13.093400	0.1	2.112687
13.095067	0.1	2.109409
13.096733	0.1	2.105296
13.098400	0.1	2.100945
13.100067	0.1	2.097368
13.101733	0.1	2.095759
13.103400	0.1	2.096355
13.105067	0.1	2.097666
13.106733	0.1	2.098203
13.108400	0.1	2.097964
13.110067	0.1	2.098084
13.111733	0.1	2.099276
13.113400	0.1	2.101243
13.115067	0.1	2.103031
13.116733	0.1	2.104044
13.118400	0.1	2.104342
13.120067	0.1	2.104461
13.121733	0.1	2.105177
13.123400	0.1	2.106846
13.125067	0.1	2.109826
13.126733	0.1	2.114058
13.128400	0.1	2.119064
13.130067	0.1	2.124012
13.131733	0.1	2.128184
13.133400	0.1	2.131403
13.135067	0.1	2.134979
13.136733	0.1	2.140463
13.138400	0.1	2.148092
13.140067	0.1	2.156198
13.141733	0.1	2.162814
13.143400	0.1	2.167046
13.145067	0.1	2.169371
13.146733	0.1	2.170801
13.148400	0.1	2.172709
13.150067	0.1	2.176404
13.151733	0.1	2.181769
13.153400	0.1	2.187193
13.155067	0.1	2.191544
13.156733	0.1	2.195537
13.158400	0.1	2.200604
13.160067	0.1	2.207339
13.161733	0.1	2.214968
13.163400	0.1	2.222955
13.165067	0.1	2.230942
13.166733	0.1	2.238751
13.168400	0.1	2.246082
13.170067	0.1	2.252817
13.171733	0.1	2.258778
13.173400	0.1	2.263844
13.175067	0.1	2.267957
13.176733	0.1	2.271474
13.178400	0.1	2.274990
13.180067	0.1	2.279043
13.181733	0.1	2.284229
13.183400	0.1	2.291083
13.185067	0.1	2.299488
13.186733	0.1	2.308607
13.188400	0.1	2.316952
13.190067	0.1	2.323508
13.191733	0.1	2.328217
13.193400	0.1	2.331436
13.195067	0.1	2.334297
13.196733	0.1	2.338767
13.198400	0.1	2.345979
13.200067	0.1	2.355576
13.201733	0.1	2.366483
13.203400	0.1	2.377331
13.205067	0.1	2.386928
13.206733	0.1	2.393425
13.208400	0.1	2.395570
13.210067	0.1	2.394200
13.211733	0.1	2.391756
13.213400	0.1	2.390564
13.215067	0.1	2.391815
13.216733	0.1	2.396047
13.218400	0.1	2.402306
13.220067	0.1	2.408564
13.221733	0.1	2.413571
13.223400	0.1	2.417445
13.225067	0.1	2.420306
13.226733	0.1	2.422512
13.228400	0.1	2.424956
13.230067	0.1	2.428830
13.231733	0.1	2.434552
13.233400	0.1	2.440751
13.235067	0.1	2.444983
13.236733	0.1	2.446652
13.238400	0.1	2.447605
13.240067	0.1	2.449930
13.241733	0.1	2.454817
13.243400	0.1	2.461672
13.245067	0.1	2.469003
13.246733	0.1	2.475143
13.248400	0.1	2.479673
13.250067	0.1	2.482534
13.251733	0.1	2.483785
13.253400	0.1	2.483666
13.255067	0.1	2.482593
13.256733	0.1	2.480447
13.258400	0.1	2.477348
13.260067	0.1	2.474129
13.261733	0.1	2.471864
13.263400	0.1	2.470195
13.265067	0.1	2.467930
13.266733	0.1	2.465725
13.268400	0.1	2.465844
13.270067	0.1	2.469659
13.271733	0.1	2.475739
13.273400	0.1	2.481759
13.275067	0.1	2.486706
13.276733	0.1	2.490997
13.278400	0.1	2.495110
13.280067	0.1	2.499283
13.281733	0.1	2.503455
13.283400	0.1	2.507568
13.285067	0.1	2.510905
13.286733	0.1	2.512753
13.288400	0.1	2.512992
13.290067	0.1	2.512336
13.291733	0.1	2.511978
13.293400	0.1	2.512515
13.295067	0.1	2.514064
13.296733	0.1	2.516449
13.298400	0.1	2.519012
13.300067	0.1	2.521038
13.301733	0.1	2.522409
13.303400	0.1	2.524436
13.305067	0.1	2.528429
13.306733	0.1	2.534211
13.308400	0.1	2.541065
13.310067	0.1	2.548397
13.311733	0.1	2.555370
13.313400	0.1	2.560914
13.315067	0.1	2.563834
13.316733	0.1	2.563775
13.318400	0.1	2.562165
13.320067	0.1	2.561391
13.321733	0.1	2.563656
13.323400	0.1	2.569318
13.325067	0.1	2.577245
13.326733	0.1	2.585590
13.328400	0.1	2.593696
13.330067	0.1	2.602399
13.331733	0.1	2.612412
13.333400	0.1	2.623081
13.335067	0.1	2.633870
13.336733	0.1	2.644658
13.338400	0.1	2.655029
13.340067	0.1	2.664328
13.341733	0.1	2.672732
13.343400	0.1	2.680957
13.345067	0.1	2.689421
13.346733	0.1	2.698362
13.348400	0.1	2.708137
13.350067	0.1	2.719879
13.351733	0.1	2.734423
13.353400	0.1	2.751291
13.355067	0.1	2.769530
13.356733	0.1	2.788425
13.358400	0.1	2.806842
13.360067	0.1	2.824128
13.361733	0.1	2.840638
13.363400	0.1	2.856672
13.365067	0.1	2.871990
13.366733	0.1	2.886772
13.368400	0.1	2.902448
13.370067	0.1	2.920330
13.371733	0.1	2.940178
13.373400	0.1	2.960503
13.375067	0.1	2.981425
13.376733	0.1	3.004074
13.378400	0.1	3.029466
13.380067	0.1	3.057361
13.381733	0.1	3.086925
13.383400	0.1	3.116489
13.385067	0.1	3.144503
13.386733	0.1	3.169894
13.388400	0.1	3.193081
13.390067	0.1	3.216386
13.391733	0.1	3.242016
13.393400	0.1	3.270209
13.395067	0.1	3.300250
13.396733	0.1	3.332198
13.398400	0.1	3.366351
13.400067	0.1	3.401816
13.401733	0.1	3.436923
13.403400	0.1	3.471017
13.405067	0.1	3.504217
13.406733	0.1	3.536761
13.408400	0.1	3.568530
13.410067	0.1	3.599882
13.411733	0.1	3.632009
13.413400	0.1	3.665388
13.415067	0.1	3.699184
13.416733	0.1	3.731907
13.418400	0.1	3.763497
13.420067	0.1	3.794253
13.421733	0.1	3.825128
13.423400	0.1	3.856838
13.425067	0.1	3.889323
13.426733	0.1	3.921390
13.428400	0.1	3.952146
13.430067	0.1	3.981889
13.431733	0.1	4.011214
13.433400	0.1	4.040301
13.435067	0.1	4.068434
13.436733	0.1	4.095376
13.438400	0.1	4.120887
13.440067	0.1	4.144669
13.441733	0.1	4.166305
13.443400	0.1	4.185677
13.445067	0.1	4.203201
13.446733	0.1	4.219830
13.448400	0.1	4.236520
13.450067	0.1	4.253507
13.451733	0.1	4.270554
13.453400	0.1	4.287124
13.455067	0.1	4.302800
13.456733	0.1	4.317880
13.458400	0.1	4.332662
13.460067	0.1	4.347086
13.461733	0.1	4.360438
13.463400	0.1	4.371703
13.465067	0.1	4.380763
13.466733	0.1	4.387677
13.468400	0.1	4.392565
13.470067	0.1	4.395485
13.471733	0.1	4.396796
13.473400	0.1	4.397154
13.475067	0.1	4.397393
13.476733	0.1	4.398048
13.478400	0.1	4.399300
13.480067	0.1	4.400730
13.481733	0.1	4.401565
13.483400	0.1	4.401386
13.485067	0.1	4.400134
13.486733	0.1	4.397691
13.488400	0.1	4.394174
13.490067	0.1	4.389823
13.491733	0.1	4.384816
13.493400	0.1	4.379154
13.495067	0.1	4.372895
13.496733	0.1	4.366458
13.498400	0.1	4.359603
13.500067	0.1	4.352153
13.501733	0.1	4.344464
13.503400	0.1	4.336715
13.505067	0.1	4.329086
13.506733	0.1	4.320920
13.508400	0.1	4.311443
13.510067	0.1	4.300535
13.511733	0.1	4.288852
13.513400	0.1	4.275918
13.515067	0.1	4.260600
13.516733	0.1	4.242361
13.518400	0.1	4.221857
13.520067	0.1	4.200876
13.521733	0.1	4.181266
13.523400	0.1	4.163325
13.525067	0.1	4.146099
13.526733	0.1	4.128337
13.528400	0.1	4.109025
13.530067	0.1	4.087925
13.531733	0.1	4.065812
13.533400	0.1	4.043758
13.535067	0.1	4.021704
13.536733	0.1	3.998399
13.538400	0.1	3.972352
13.540067	0.1	3.943146
13.541733	0.1	3.911495
13.543400	0.1	3.878474
13.545067	0.1	3.844679
13.546733	0.1	3.810108
13.548400	0.1	3.774345
13.550067	0.1	3.737748
13.551733	0.1	3.701389
13.553400	0.1	3.665567
13.555067	0.1	3.630042
13.556733	0.1	3.594935
13.558400	0.1	3.560543
13.560067	0.1	3.526449
13.561733	0.1	3.491819
13.563400	0.1	3.456295
13.565067	0.1	3.419936
13.566733	0.1	3.383100
13.568400	0.1	3.345609
13.570067	0.1	3.307224
13.571733	0.1	3.268004
13.573400	0.1	3.228307
13.575067	0.1	3.189027
13.576733	0.1	3.151357
13.578400	0.1	3.115833
13.580067	0.1	3.082216
13.581733	0.1	3.050387
13.583400	0.1	3.020466
13.585067	0.1	2.991975
13.586733	0.1	2.963305
13.588400	0.1	2.932728
13.590067	0.1	2.899051
13.591733	0.1	2.862454
13.593400	0.1	2.824724
13.595067	0.1	2.788723
13.596733	0.1	2.756894
13.598400	0.1	2.729833
13.600067	0.1	2.706170
13.601733	0.1	2.683580
13.603400	0.1	2.660811
13.605067	0.1	2.638698
13.606733	0.1	2.618432
13.608400	0.1	2.599597
13.610067	0.1	2.580524
13.611733	0.1	2.559602
13.613400	0.1	2.537191
13.615067	0.1	2.514780
13.616733	0.1	2.493560
13.618400	0.1	2.473533
13.620067	0.1	2.454162
13.621733	0.1	2.435506
13.623400	0.1	2.418220
13.625067	0.1	2.403140
13.626733	0.1	2.389908
13.628400	0.1	2.377629
13.630067	0.1	2.366007
13.631733	0.1	2.354562
13.633400	0.1	2.342761
13.635067	0.1	2.330899
13.636733	0.1	2.319396
13.638400	0.1	2.308071
13.640067	0.1	2.296150
13.641733	0.1	2.283514
13.643400	0.1	2.270520
13.645067	0.1	2.258122
13.646733	0.1	2.247274
13.648400	0.1	2.238631
13.650067	0.1	2.231538
13.651733	0.1	2.224624
13.653400	0.1	2.216935
13.655067	0.1	2.209246
13.656733	0.1	2.203524
13.658400	0.1	2.200604
13.660067	0.1	2.199233
13.661733	0.1	2.197147
13.663400	0.1	2.192855
13.665067	0.1	2.186358
13.666733	0.1	2.178788
13.668400	0.1	2.171338
13.670067	0.1	2.164722
13.671733	0.1	2.159536
13.673400	0.1	2.156079
13.675067	0.1	2.154589
13.676733	0.1	2.154589
13.678400	0.1	2.154887
13.680067	0.1	2.154291
13.681733	0.1	2.152860
13.683400	0.1	2.151251
13.685067	0.1	2.149880
13.686733	0.1	2.148450
13.688400	0.1	2.146483
13.690067	0.1	2.144218
13.691733	0.1	2.141893
13.693400	0.1	2.139211
13.695067	0.1	2.136052
13.696733	0.1	2.132952
13.698400	0.1	2.130687
13.700067	0.1	2.130032
13.701733	0.1	2.131105
13.703400	0.1	2.133489
13.705067	0.1	2.136290
13.706733	0.1	2.139092
13.708400	0.1	2.142012
13.710067	0.1	2.145291
13.711733	0.1	2.148688
13.713400	0.1	2.151370
13.715067	0.1	2.152681
13.716733	0.1	2.152681
13.718400	0.1	2.151787
13.720067	0.1	2.150297
13.721733	0.1	2.148926
13.723400	0.1	2.148628
13.725067	0.1	2.149880
13.726733	0.1	2.151907
13.728400	0.1	2.153754
13.730067	0.1	2.155244
13.731733	0.1	2.157450
13.733400	0.1	2.161026
13.735067	0.1	2.164722
13.736733	0.1	2.166450
13.738400	0.1	2.165437
13.740067	0.1	2.162695
13.741733	0.1	2.159774
13.743400	0.1	2.157569
13.745067	0.1	2.156258
13.746733	0.1	2.156794
13.748400	0.1	2.159715
13.750067	0.1	2.164543
13.751733	0.1	2.170682
13.753400	0.1	2.177537
13.755067	0.1	2.184630
13.756733	0.1	2.191186
13.758400	0.1	2.196193
13.760067	0.1	2.199233
13.761733	0.1	2.200604
13.763400	0.1	2.201796
13.765067	0.1	2.204180
13.766733	0.1	2.208054
13.768400	0.1	2.211988
13.770067	0.1	2.213419
13.771733	0.1	2.210617
13.773400	0.1	2.205610
13.775067	0.1	2.202451
13.776733	0.1	2.203822
13.778400	0.1	2.208889
13.780067	0.1	2.214849
13.781733	0.1	2.219617
13.783400	0.1	2.222359
13.785067	0.1	2.223075
13.786733	0.1	2.222836
13.788400	0.1	2.222896
13.790067	0.1	2.224147
13.791733	0.1	2.226114
13.793400	0.1	2.227962
13.795067	0.1	2.229691
13.796733	0.1	2.231777
13.798400	0.1	2.234399
13.800067	0.1	2.236962
13.801733	0.1	2.238870
13.803400	0.1	2.240420
13.805067	0.1	2.242088
13.806733	0.1	2.243400
13.808400	0.1	2.243102
13.810067	0.1	2.240598
13.811733	0.1	2.237260
13.813400	0.1	2.235532
13.815067	0.1	2.236962
13.816733	0.1	2.242029
13.818400	0.1	2.250195
13.820067	0.1	2.259314
13.821733	0.1	2.266526
13.823400	0.1	2.270043
13.825067	0.1	2.270520
13.826733	0.1	2.269447
13.828400	0.1	2.267718
13.830067	0.1	2.265513
13.831733	0.1	2.263725
13.833400	0.1	2.263606
13.835067	0.1	2.264977
13.836733	0.1	2.266050
13.838400	0.1	2.265334
13.840067	0.1	2.263546
13.841733	0.1	2.262294
13.843400	0.1	2.261818
13.845067	0.1	2.261281
13.846733	0.1	2.260268
13.848400	0.1	2.259255
13.850067	0.1	2.258659
13.851733	0.1	2.258122
13.853400	0.1	2.257168
13.855067	0.1	2.255798
13.856733	0.1	2.254903
13.858400	0.1	2.255440
13.860067	0.1	2.257228
13.861733	0.1	2.258420
13.863400	0.1	2.257407
13.865067	0.1	2.254665
13.866733	0.1	2.252162
13.868400	0.1	2.251566
13.870067	0.1	2.253115
13.871733	0.1	2.255619
13.873400	0.1	2.257466
13.875067	0.1	2.257347
13.876733	0.1	2.255559
13.878400	0.1	2.253175
13.880067	0.1	2.251506
13.881733	0.1	2.251148
13.883400	0.1	2.251864
13.885067	0.1	2.253115
13.886733	0.1	2.254784
13.888400	0.1	2.257228
13.890067	0.1	2.260387
13.891733	0.1	2.263010
13.893400	0.1	2.263069
13.895067	0.1	2.259433
13.896733	0.1	2.252877
13.898400	0.1	2.245486
13.900067	0.1	2.239704
13.901733	0.1	2.237260
13.903400	0.1	2.238810
13.905067	0.1	2.242744
13.906733	0.1	2.246857
13.908400	0.1	2.249777
13.910067	0.1	2.250970
13.911733	0.1	2.250433
13.913400	0.1	2.249241
13.915067	0.1	2.248287
13.916733	0.1	2.247334
13.918400	0.1	2.245963
13.920067	0.1	2.245009
13.921733	0.1	2.245784
13.923400	0.1	2.248287
13.925067	0.1	2.251148
13.926733	0.1	2.253413
13.928400	0.1	2.255023
13.930067	0.1	2.255738
13.931733	0.1	2.255082
13.933400	0.1	2.253413
13.935067	0.1	2.252221
13.936733	0.1	2.252460
13.938400	0.1	2.254367
13.940067	0.1	2.257526
13.941733	0.1	2.261400
13.943400	0.1	2.265155
13.945067	0.1	2.268016
13.946733	0.1	2.269507
13.948400	0.1	2.269566
13.950067	0.1	2.268136
13.951733	0.1	2.265513
13.953400	0.1	2.262175
13.955067	0.1	2.259195
13.956733	0.1	2.257586
13.958400	0.1	2.257943
13.960067	0.1	2.259791
13.961733	0.1	2.262116
13.963400	0.1	2.264857
13.965067	0.1	2.268434
13.966733	0.1	2.272725
13.968400	0.1	2.277017
13.970067	0.1	2.280474
13.971733	0.1	2.283335
13.973400	0.1	2.286375
13.975067	0.1	2.290070
13.976733	0.1	2.294362
13.978400	0.1	2.298951
13.980067	0.1	2.303481
13.981733	0.1	2.307534
13.983400	0.1	2.310217
13.985067	0.1	2.310932
13.986733	0.1	2.310097
13.988400	0.1	2.308667
13.990067	0.1	2.307892
13.991733	0.1	2.308965
13.993400	0.1	2.312064
13.995067	0.1	2.316535
13.996733	0.1	2.321839
13.998400	0.1	2.327860
14.000067	0.1	2.333641
14.001733	0.1	2.338350
14.003400	0.1	2.341867
14.005067	0.1	2.344728
14.006733	0.1	2.346635
14.008400	0.1	2.347171
14.010067	0.1	2.347827
14.011733	0.1	2.350867
14.013400	0.1	2.356768
14.015067	0.1	2.363980
14.016733	0.1	2.370894
14.018400	0.1	2.376199
14.020067	0.1	2.379239
14.021733	0.1	2.380371
14.023400	0.1	2.381027
14.025067	0.1	2.382636
14.026733	0.1	2.386093
14.028400	0.1	2.390921
14.030067	0.1	2.396047
14.031733	0.1	2.401173
14.033400	0.1	2.406418
14.035067	0.1	2.411187
14.036733	0.1	2.415240
14.038400	0.1	2.419651
14.040067	0.1	2.425075
14.041733	0.1	2.430916
14.043400	0.1	2.437472
14.045067	0.1	2.446175
14.046733	0.1	2.457142
14.048400	0.1	2.468109
14.050067	0.1	2.476692
14.051733	0.1	2.482116
14.053400	0.1	2.485395
14.055067	0.1	2.488136
14.056733	0.1	2.491355
14.058400	0.1	2.495349
14.060067	0.1	2.499640
14.061733	0.1	2.503991
14.063400	0.1	2.509833
14.065067	0.1	2.518177
14.066733	0.1	2.528608
14.068400	0.1	2.538979
14.070067	0.1	2.547264
14.071733	0.1	2.553523
14.073400	0.1	2.559722
14.075067	0.1	2.567232
14.076733	0.1	2.575576
14.078400	0.1	2.584040
14.080067	0.1	2.592504
14.081733	0.1	2.601028
14.083400	0.1	2.609134
14.085067	0.1	2.615988
14.086733	0.1	2.620459
14.088400	0.1	2.622605
14.090067	0.1	2.624571
14.091733	0.1	2.629578
14.093400	0.1	2.639055
14.095067	0.1	2.651394
14.096733	0.1	2.663613
14.098400	0.1	2.673567
14.100067	0.1	2.680302
14.101733	0.1	2.684713
14.103400	0.1	2.688229
14.105067	0.1	2.691686
14.106733	0.1	2.695263
14.108400	0.1	2.698720
14.110067	0.1	2.701759
14.111733	0.1	2.704322
14.113400	0.1	2.706707
14.115067	0.1	2.709210
14.116733	0.1	2.712310
14.118400	0.1	2.716482
14.120067	0.1	2.721727
14.121733	0.1	2.727568
14.123400	0.1	2.733886
14.125067	0.1	2.740503
14.126733	0.1	2.746940
14.128400	0.1	2.752900
14.130067	0.1	2.758563
14.131733	0.1	2.764285
14.133400	0.1	2.770662
14.135067	0.1	2.777875
14.136733	0.1	2.785027
14.138400	0.1	2.790809
14.140067	0.1	2.795518
14.141733	0.1	2.800346
14.143400	0.1	2.806366
14.145067	0.1	2.813578
14.146733	0.1	2.820790
14.148400	0.1	2.825797
14.150067	0.1	2.827704
14.151733	0.1	2.827823
14.153400	0.1	2.827943
14.155067	0.1	2.828241
14.156733	0.1	2.828241
14.158400	0.1	2.828598
14.160067	0.1	2.831221
14.161733	0.1	2.836347
14.163400	0.1	2.842426
14.165067	0.1	2.847731
14.166733	0.1	2.851606
14.168400	0.1	2.853453
14.170067	0.1	2.852917
14.171733	0.1	2.850712
14.173400	0.1	2.848804
14.175067	0.1	2.848327
14.176733	0.1	2.848745
14.178400	0.1	2.849519
14.180067	0.1	2.851129
14.181733	0.1	2.853751
14.183400	0.1	2.857208
14.185067	0.1	2.861321
14.186733	0.1	2.865136
14.188400	0.1	2.868295
14.190067	0.1	2.871037
14.191733	0.1	2.873123
14.193400	0.1	2.874613
14.195067	0.1	2.876163
14.196733	0.1	2.878070
14.198400	0.1	2.879858
14.200067	0.1	2.880573
14.201733	0.1	2.879977
14.203400	0.1	2.878905
14.205067	0.1	2.877951
14.206733	0.1	2.877534
14.208400	0.1	2.877653
14.210067	0.1	2.878189
14.211733	0.1	2.879560
14.213400	0.1	2.882183
14.215067	0.1	2.885878
14.216733	0.1	2.889812
14.218400	0.1	2.893806
14.220067	0.1	2.898336
14.221733	0.1	2.904594
14.223400	0.1	2.912998
14.225067	0.1	2.922356
14.226733	0.1	2.930463
14.228400	0.1	2.936423
14.230067	0.1	2.941251
14.231733	0.1	2.946496
14.233400	0.1	2.951920
14.235067	0.1	2.955437
14.236733	0.1	2.956331
14.238400	0.1	2.956093
14.240067	0.1	2.956748
14.241733	0.1	2.959252
14.243400	0.1	2.963484
14.245067	0.1	2.969384
14.246733	0.1	2.977014
14.248400	0.1	2.986014
14.250067	0.1	2.995670
14.251733	0.1	3.005624
14.253400	0.1	3.015638
14.255067	0.1	3.025294
14.256733	0.1	3.034473
14.258400	0.1	3.043115
14.260067	0.1	3.050447
14.261733	0.1	3.055811
14.263400	0.1	3.059447
14.265067	0.1	3.062964
14.266733	0.1	3.067970
14.268400	0.1	3.075123
14.270067	0.1	3.083587
14.271733	0.1	3.091991
14.273400	0.1	3.099442
14.275067	0.1	3.106475
14.276733	0.1	3.113687
14.278400	0.1	3.120959
14.280067	0.1	3.127396
14.281733	0.1	3.132761
14.283400	0.1	3.137350
14.285067	0.1	3.141821
14.286733	0.1	3.146947
14.288400	0.1	3.152788
14.290067	0.1	3.158450
14.291733	0.1	3.162921
14.293400	0.1	3.166020
14.295067	0.1	3.168702
14.296733	0.1	3.171861
14.298400	0.1	3.175914
14.300067	0.1	3.179968
14.301733	0.1	3.183186
14.303400	0.1	3.185213
14.305067	0.1	3.186345
14.306733	0.1	3.186763
14.308400	0.1	3.186524
14.310067	0.1	3.185570
14.311733	0.1	3.184378
14.313400	0.1	3.183007
14.315067	0.1	3.181577
14.316733	0.1	3.179610
14.318400	0.1	3.176809
14.320067	0.1	3.174424
14.321733	0.1	3.173769
14.323400	0.1	3.174901
14.325067	0.1	3.177107
14.326733	0.1	3.179491
14.328400	0.1	3.180742
14.330067	0.1	3.179372
14.331733	0.1	3.174603
14.333400	0.1	3.167570
14.335067	0.1	3.160775
14.336733	0.1	3.156543
14.338400	0.1	3.156126
14.340067	0.1	3.159583
14.341733	0.1	3.165782
14.343400	0.1	3.171921
14.345067	0.1	3.175318
14.346733	0.1	3.174544
14.348400	0.1	3.170431
14.350067	0.1	3.165424
14.351733	0.1	3.161967
14.353400	0.1	3.160835
14.355067	0.1	3.161669
14.356733	0.1	3.164649
14.358400	0.1	3.169954
14.360067	0.1	3.176093
14.361733	0.1	3.180504
14.363400	0.1	3.182113
14.365067	0.1	3.182590
14.366733	0.1	3.184200
14.368400	0.1	3.187418
14.370067	0.1	3.191710
14.371733	0.1	3.196299
14.373400	0.1	3.200352
14.375067	0.1	3.203690
14.376733	0.1	3.207684
14.378400	0.1	3.213942
14.380067	0.1	3.222943
14.381733	0.1	3.233612
14.383400	0.1	3.243923
14.385067	0.1	3.252149
14.386733	0.1	3.258407
14.388400	0.1	3.264308
14.390067	0.1	3.271759
14.391733	0.1	3.281236
14.393400	0.1	3.292144
14.395067	0.1	3.303588
14.396733	0.1	3.314972
14.398400	0.1	3.326059
14.400067	0.1	3.335953
14.401733	0.1	3.344178
14.403400	0.1	3.351689
14.405067	0.1	3.360927
14.406733	0.1	3.373563
14.408400	0.1	3.389120
14.410067	0.1	3.405035
14.411733	0.1	3.419101
14.413400	0.1	3.430546
14.415067	0.1	3.439844
14.416733	0.1	3.448427
14.418400	0.1	3.457725
14.420067	0.1	3.469289
14.421733	0.1	3.483653
14.423400	0.1	3.499449
14.425067	0.1	3.514469
14.426733	0.1	3.527522
14.428400	0.1	3.538907
14.430067	0.1	3.549278
14.431733	0.1	3.559232
14.433400	0.1	3.568828
14.435067	0.1	3.578902
14.436733	0.1	3.590107
14.438400	0.1	3.602505
14.440067	0.1	3.615797
14.441733	0.1	3.630460
14.443400	0.1	3.646732
14.445067	0.1	3.663421
14.446733	0.1	3.678680
14.448400	0.1	3.691673
14.450067	0.1	3.702760
14.451733	0.1	3.712595
14.453400	0.1	3.721297
14.455067	0.1	3.729224
14.456733	0.1	3.736973
14.458400	0.1	3.745258
14.460067	0.1	3.754974
14.461733	0.1	3.767610
14.463400	0.1	3.783822
14.465067	0.1	3.802359
14.466733	0.1	3.820896
14.468400	0.1	3.838420
14.470067	0.1	3.855825
14.471733	0.1	3.874004
14.473400	0.1	3.893018
14.475067	0.1	3.912390
14.476733	0.1	3.931523
14.478400	0.1	3.950238
14.480067	0.1	3.968835
14.481733	0.1	3.987611
14.483400	0.1	4.006565
14.485067	0.1	4.026234
14.486733	0.1	4.047752
14.488400	0.1	4.071653
14.490067	0.1	4.097462
14.491733	0.1	4.124105
14.493400	0.1	4.151225
14.495067	0.1	4.178763
14.496733	0.1	4.206419
14.498400	0.1	4.233837
14.500067	0.1	4.261315
14.501733	0.1	4.290104
14.503400	0.1	4.322171
14.505067	0.1	4.359126
14.506733	0.1	4.400730
14.508400	0.1	4.445255
14.510067	0.1	4.490316
14.511733	0.1	4.535139
14.513400	0.1	4.580617
14.515067	0.1	4.627466
14.516733	0.1	4.675389
14.518400	0.1	4.723430
14.520067	0.1	4.772008
14.521733	0.1	4.822612
14.523400	0.1	4.876554
14.525067	0.1	4.934073
14.526733	0.1	4.993916
14.528400	0.1	5.054772
14.530067	0.1	5.117059
14.531733	0.1	5.182565
14.533400	0.1	5.253196
14.535067	0.1	5.330026
14.536733	0.1	5.411923
14.538400	0.1	5.496145
14.540067	0.1	5.580306
14.541733	0.1	5.664289
14.543400	0.1	5.749166
14.545067	0.1	5.835474
14.546733	0.1	5.922735
14.548400	0.1	6.011427
14.550067	0.1	6.103099
14.551733	0.1	6.199360
14.553400	0.1	6.300211
14.555067	0.1	6.404341
14.556733	0.1	6.510556
14.558400	0.1	6.618977
14.560067	0.1	6.730795
14.561733	0.1	6.846488
14.563400	0.1	6.965161
14.565067	0.1	7.084966
14.566733	0.1	7.205368
14.568400	0.1	7.327080
14.570067	0.1	7.450045
14.571733	0.1	7.573545
14.573400	0.1	7.697583
14.575067	0.1	7.823050
14.576733	0.1	7.950545
14.578400	0.1	8.080006
14.580067	0.1	8.211017
14.581733	0.1	8.343101
14.583400	0.1	8.474947
14.585067	0.1	8.604944
14.586733	0.1	8.731902
14.588400	0.1	8.855880
14.590067	0.1	8.977831
14.591733	0.1	9.098888
14.593400	0.1	9.219468
14.595067	0.1	9.339631
14.596733	0.1	9.459019
14.598400	0.1	9.576917
14.600067	0.1	9.692371
14.601733	0.1	9.804190
14.603400	0.1	9.910823
14.605067	0.1	10.011614
14.606733	0.1	10.108173
14.608400	0.1	10.203064
14.610067	0.1	10.296822
14.611733	0.1	10.387779
14.613400	0.1	10.474086
14.615067	0.1	10.554910
14.616733	0.1	10.629774
14.618400	0.1	10.697604
14.620067	0.1	10.757864
14.621733	0.1	10.811508
14.623400	0.1	10.860503
14.625067	0.1	10.906041
14.626733	0.1	10.948659
14.628400	0.1	10.987580
14.630067	0.1	11.021376
14.631733	0.1	11.048735
14.633400	0.1	11.068822
14.635067	0.1	11.081398
14.636733	0.1	11.086763
14.638400	0.1	11.085034
14.640067	0.1	11.075617
14.641733	0.1	11.058510
14.643400	0.1	11.034847
14.645067	0.1	11.006714
14.646733	0.1	10.976077
14.648400	0.1	10.943831
14.650067	0.1	10.909558
14.651733	0.1	10.871530
14.653400	0.1	10.828078
14.655067	0.1	10.778309
14.656733	0.1	10.722042
14.658400	0.1	10.659576
14.660067	0.1	10.591031
14.661733	0.1	10.516883
14.663400	0.1	10.438085
14.665067	0.1	10.355890
14.666733	0.1	10.270835
14.668400	0.1	10.183275
14.670067	0.1	10.094166
14.671733	0.1	10.004879
14.673400	0.1	9.916068
14.675067	0.1	9.827614
14.676733	0.1	9.738386
14.678400	0.1	9.646416
14.680067	0.1	9.550989
14.681733	0.1	9.452701
14.683400	0.1	9.352685
14.685067	0.1	9.252608
14.686733	0.1	9.154380
14.688400	0.1	9.059012
14.690067	0.1	8.965850
14.691733	0.1	8.873225
14.693400	0.1	8.779765
14.695067	0.1	8.685053
14.696733	0.1	8.590937
14.698400	0.1	8.499682
14.700067	0.1	8.412600
14.701733	0.1	8.329630
14.703400	0.1	8.249879
14.705067	0.1	8.172691
14.706733	0.1	8.097947
14.708400	0.1	8.026064
14.710067	0.1	7.957340
14.711733	0.1	7.891119
14.713400	0.1	7.826329
14.715067	0.1	7.762433
14.716733	0.1	7.700563
14.718400	0.1	7.642210
14.720067	0.1	7.587553
14.721733	0.1	7.536352
14.723400	0.1	7.488728
14.725067	0.1	7.443786
14.726733	0.1	7.399917
14.728400	0.1	7.356227
14.730067	0.1	7.313431
14.731733	0.1	7.273078
14.733400	0.1	7.235885
14.735067	0.1	7.202149
14.736733	0.1	7.171870
14.738400	0.1	7.143856
14.740067	0.1	7.116378
14.741733	0.1	7.088721
14.743400	0.1	7.061542
14.745067	0.1	7.035733
14.746733	0.1	7.011116
14.748400	0.1	6.986857
14.750067	0.1	6.962717
14.751733	0.1	6.939650
14.753400	0.1	6.918610
14.755067	0.1	6.899000
14.756733	0.1	6.879449
14.758400	0.1	6.859124
14.760067	0.1	6.837845
14.761733	0.1	6.815434
14.763400	0.1	6.792188
14.765067	0.1	6.769121
14.766733	0.1	6.747902
14.768400	0.1	6.729484
14.770067	0.1	6.713510
14.771733	0.1	6.697894
14.773400	0.1	6.680549
14.775067	0.1	6.661117
14.776733	0.1	6.640375
14.778400	0.1	6.619275
14.780067	0.1	6.598771
14.781733	0.1	6.579519
14.783400	0.1	6.562472
14.785067	0.1	6.548167
14.786733	0.1	6.535590
14.788400	0.1	6.522775
14.790067	0.1	6.508470
14.791733	0.1	6.492734
14.793400	0.1	6.476522
14.795067	0.1	6.460011
14.796733	0.1	6.442726
14.798400	0.1	6.424785
14.800067	0.1	6.406904
14.801733	0.1	6.390095
14.803400	0.1	6.374658
14.805067	0.1	6.359816
14.806733	0.1	6.344676
14.808400	0.1	6.328822
14.810067	0.1	6.312251
14.811733	0.1	6.295264
14.813400	0.1	6.277979
14.815067	0.1	6.260395
14.816733	0.1	6.242037
14.818400	0.1	6.222844
14.820067	0.1	6.204009
14.821733	0.1	6.186426
14.823400	0.1	6.169439
14.825067	0.1	6.151975
14.826733	0.1	6.133795
14.828400	0.1	6.115258
14.830067	0.1	6.096542
14.831733	0.1	6.077707
14.833400	0.1	6.058813
14.835067	0.1	6.039918
14.836733	0.1	6.020964
14.838400	0.1	6.001890
14.840067	0.1	5.983353
14.841733	0.1	5.965889
14.843400	0.1	5.948484
14.845067	0.1	5.929649
14.846733	0.1	5.909086
14.848400	0.1	5.887568
14.850067	0.1	5.866051
14.851733	0.1	5.844772
14.853400	0.1	5.823791
14.855067	0.1	5.802751
14.856733	0.1	5.780816
14.858400	0.1	5.757690
14.860067	0.1	5.733788
14.861733	0.1	5.710185
14.863400	0.1	5.687774
14.865067	0.1	5.667091
14.866733	0.1	5.647958
14.868400	0.1	5.629301
14.870067	0.1	5.610586
14.871733	0.1	5.591870
14.873400	0.1	5.572558
14.875067	0.1	5.551696
14.876733	0.1	5.529106
14.878400	0.1	5.505622
14.880067	0.1	5.482614
14.881733	0.1	5.461037
14.883400	0.1	5.441010
14.885067	0.1	5.421877
14.886733	0.1	5.403340
14.888400	0.1	5.385936
14.890067	0.1	5.369783
14.891733	0.1	5.354464
14.893400	0.1	5.339742
14.895067	0.1	5.326152
14.896733	0.1	5.314112
14.898400	0.1	5.303204
14.900067	0.1	5.293072
14.901733	0.1	5.284190
14.903400	0.1	5.277098
14.905067	0.1	5.271972
14.906733	0.1	5.269230
14.908400	0.1	5.269111
14.910067	0.1	5.271077
14.911733	0.1	5.273521
14.913400	0.1	5.275607
14.915067	0.1	5.277813
14.916733	0.1	5.281270
14.918400	0.1	5.285502
14.920067	0.1	5.289257
14.921733	0.1	5.292118
14.923400	0.1	5.295337
14.925067	0.1	5.299926
14.926733	0.1	5.306363
14.928400	0.1	5.315423
14.930067	0.1	5.328060
14.931733	0.1	5.344093
14.933400	0.1	5.361736
14.935067	0.1	5.379439
14.936733	0.1	5.397022
14.938400	0.1	5.415976
14.940067	0.1	5.438030
14.941733	0.1	5.463958
14.943400	0.1	5.493105
14.945067	0.1	5.523920
14.946733	0.1	5.554319
14.948400	0.1	5.582750
14.950067	0.1	5.609691
14.951733	0.1	5.637229
14.953400	0.1	5.666852
14.955067	0.1	5.698085
14.956733	0.1	5.729616
14.958400	0.1	5.760730
14.960067	0.1	5.791605
14.961733	0.1	5.823195
14.963400	0.1	5.855680
14.965067	0.1	5.888522
14.966733	0.1	5.920768
14.968400	0.1	5.951345
14.970067	0.1	5.979896
14.971733	0.1	6.006599
14.973400	0.1	6.032408
14.975067	0.1	6.058336
14.976733	0.1	6.084919
14.978400	0.1	6.112457
14.980067	0.1	6.141127
14.981733	0.1	6.170571
14.983400	0.1	6.199539
14.985067	0.1	6.226242
14.986733	0.1	6.249667
14.988400	0.1	6.269575
14.990067	0.1	6.286085
14.991733	0.1	6.299794
14.993400	0.1	6.312609
14.995067	0.1	6.326497
14.996733	0.1	6.341815
14.998400	0.1	6.357432
15.000067	0.1	6.371558
15.001733	0.1	6.382823
15.003400	0.1	6.390989
15.005067	0.1	6.396532
15.006733	0.1	6.400228
15.008400	0.1	6.402195
15.010067	0.1	6.401897
15.011733	0.1	6.399155
15.013400	0.1	6.394864
15.015067	0.1	6.391347
15.016733	0.1	6.390393
15.018400	0.1	6.391645
15.020067	0.1	6.392777
15.021733	0.1	6.392181
15.023400	0.1	6.390036
15.025067	0.1	6.386876
15.026733	0.1	6.382585
15.028400	0.1	6.377042
15.030067	0.1	6.370545
15.031733	0.1	6.363452
15.033400	0.1	6.356240
15.035067	0.1	6.349206
15.036733	0.1	6.342173
15.038400	0.1	6.334603
15.040067	0.1	6.325841
15.041733	0.1	6.315530
15.043400	0.1	6.303788
15.045067	0.1	6.291747
15.046733	0.1	6.280244
15.048400	0.1	6.268621
15.050067	0.1	6.255985
15.051733	0.1	6.242454
15.053400	0.1	6.228865
15.055067	0.1	6.216526
15.056733	0.1	6.206274
15.058400	0.1	6.198049
15.060067	0.1	6.191254
15.061733	0.1	6.185413
15.063400	0.1	6.179989
15.065067	0.1	6.174982
15.066733	0.1	6.171108
15.068400	0.1	6.168664
15.070067	0.1	6.167055
15.071733	0.1	6.166160
15.073400	0.1	6.166280
15.075067	0.1	6.168068
15.076733	0.1	6.171406
15.078400	0.1	6.175518
15.080067	0.1	6.179631
15.081733	0.1	6.184042
15.083400	0.1	6.189525
15.085067	0.1	6.197155
15.086733	0.1	6.207586
15.088400	0.1	6.220520
15.090067	0.1	6.234885
15.091733	0.1	6.250263
15.093400	0.1	6.267012
15.095067	0.1	6.286145
15.096733	0.1	6.308079
15.098400	0.1	6.331921
15.100067	0.1	6.356538
15.101733	0.1	6.381274
15.103400	0.1	6.406844
15.105067	0.1	6.435037
15.106733	0.1	6.467641
15.108400	0.1	6.504596
15.110067	0.1	6.543935
15.111733	0.1	6.583333
15.113400	0.1	6.621957
15.115067	0.1	6.660521
15.116733	0.1	6.700039
15.118400	0.1	6.741584
15.120067	0.1	6.786287
15.121733	0.1	6.834746
15.123400	0.1	6.886185
15.125067	0.1	6.938935
15.126733	0.1	6.992579
15.128400	0.1	7.047475
15.130067	0.1	7.103503
15.131733	0.1	7.160426
15.133400	0.1	7.218600
15.135067	0.1	7.278681
15.136733	0.1	7.341147
15.138400	0.1	7.406533
15.140067	0.1	7.474900
15.141733	0.1	7.544935
15.143400	0.1	7.616163
15.145067	0.1	7.688761
15.146733	0.1	7.762909
15.148400	0.1	7.838488
15.150067	0.1	7.915915
15.151733	0.1	7.995844
15.153400	0.1	8.078754
15.155067	0.1	8.164227
15.156733	0.1	8.250833
15.158400	0.1	8.337260
15.160067	0.1	8.423448
15.161733	0.1	8.510471
15.163400	0.1	8.599699
15.165067	0.1	8.691490
15.166733	0.1	8.784891
15.168400	0.1	8.878530
15.170067	0.1	8.971513
15.171733	0.1	9.063781
15.173400	0.1	9.156168
15.175067	0.1	9.249449
15.176733	0.1	9.343982
15.178400	0.1	9.439469
15.180067	0.1	9.535313
15.181733	0.1	9.631038
15.183400	0.1	9.725690
15.185067	0.1	9.817839
15.186733	0.1	9.905935
15.188400	0.1	9.988666
15.190067	0.1	10.066391
15.191733	0.1	10.141075
15.193400	0.1	10.214866
15.195067	0.1	10.288239
15.196733	0.1	10.360778
15.198400	0.1	10.431469
15.200067	0.1	10.498703
15.201733	0.1	10.561407
15.203400	0.1	10.619283
15.205067	0.1	10.672630
15.206733	0.1	10.721684
15.208400	0.1	10.766805
15.210067	0.1	10.808290
15.211733	0.1	10.846079
15.213400	0.1	10.880233
15.215067	0.1	10.910810
15.216733	0.1	10.937632
15.218400	0.1	10.959745
15.220067	0.1	10.975481
15.221733	0.1	10.984302
15.223400	0.1	10.986865
15.225067	0.1	10.984719
15.226733	0.1	10.979832
15.228400	0.1	10.973454
15.230067	0.1	10.964871
15.231733	0.1	10.952414
15.233400	0.1	10.934950
15.235067	0.1	10.912896
15.236733	0.1	10.887206
15.238400	0.1	10.859073
15.240067	0.1	10.829926
15.241733	0.1	10.800005
15.243400	0.1	10.767162
15.245067	0.1	10.729731
15.246733	0.1	10.688067
15.248400	0.1	10.644019
15.250067	0.1	10.598839
15.251733	0.1	10.553182
15.253400	0.1	10.506929
15.255067	0.1	10.460199
15.256733	0.1	10.413886
15.258400	0.1	10.368229
15.260067	0.1	10.322750
15.261733	0.1	10.276914
15.263400	0.1	10.230899
15.265067	0.1	10.184706
15.266733	0.1	10.138333
15.268400	0.1	10.092438
15.270067	0.1	10.048628
15.271733	0.1	10.008515
15.273400	0.1	9.973050
15.275067	0.1	9.941996
15.276733	0.1	9.915233
15.278400	0.1	9.892882
15.280067	0.1	9.875477
15.281733	0.1	9.862364
15.283400	0.1	9.852708
15.285067	0.1	9.846509
15.286733	0.1	9.844959
15.288400	0.1	9.849668
15.290067	0.1	9.861291
15.291733	0.1	9.878457
15.293400	0.1	9.899915
15.295067	0.1	9.926320
15.296733	0.1	9.959162
15.298400	0.1	9.999216
15.300067	0.1	10.046542
15.301733	0.1	10.101617
15.303400	0.1	10.164500
15.305067	0.1	10.234774
15.306733	0.1	10.311723
15.308400	0.1	10.395766
15.310067	0.1	10.488451
15.311733	0.1	10.591865
15.313400	0.1	10.707498
15.315067	0.1	10.836125
15.316733	0.1	10.977567
15.318400	0.1	11.130930
15.320067	0.1	11.294783
15.321733	0.1	11.468352
15.323400	0.1	11.652113
15.325067	0.1	11.847080
15.326733	0.1	12.054027
15.328400	0.1	12.273193
15.330067	0.1	12.505711
15.331733	0.1	12.753845
15.333400	0.1	13.020278
15.335067	0.1	13.305784
15.336733	0.1	13.609351
15.338400	0.1	13.930083
15.340067	0.1	14.267863
15.341733	0.1	14.623285
15.343400	0.1	14.997006
15.345067	0.1	15.390814
15.346733	0.1	15.808285
15.348400	0.1	16.254009
15.350067	0.1	16.730786
15.351733	0.1	17.238916
15.353400	0.1	17.777504
15.355067	0.1	18.346490
15.356733	0.1	18.947126
15.358400	0.1	19.581438
15.360067	0.1	20.251633
15.361733	0.1	20.960511
15.363400	0.1	21.710993
15.365067	0.1	22.506119
15.366733	0.1	23.348988
15.368400	0.1	24.243297
15.370067	0.1	25.192083
15.371733	0.1	26.197793
15.373400	0.1	27.262391
15.375067	0.1	28.387787
15.376733	0.1	29.576482
15.378400	0.1	30.833008
15.380067	0.1	32.162787
15.381733	0.1	33.570351
15.383400	0.1	35.059335
15.385067	0.1	36.632898
15.386733	0.1	38.293543
15.388400	0.1	40.044310
15.390067	0.1	41.888478
15.391733	0.1	43.829265
15.393400	0.1	45.871022
15.395067	0.1	48.018935
15.396733	0.1	50.278190
15.398400	0.1	52.653077
15.400067	0.1	55.146876
15.401733	0.1	57.762507
15.403400	0.1	60.503188
15.405067	0.1	63.372199
15.406733	0.1	66.371922
15.408400	0.1	69.504861
15.410067	0.1	72.774355
15.411733	0.1	76.185052
15.413400	0.1	79.741304
15.415067	0.1	83.445077
15.416733	0.1	87.297028
15.418400	0.1	91.298288
15.420067	0.1	95.451301
15.421733	0.1	99.758452
15.423400	0.1	104.221589
15.425067	0.1	108.842856
15.426733	0.1	113.624580
15.428400	0.1	118.568249
15.430067	0.1	123.674877
15.431733	0.1	128.945954
15.433400	0.1	134.383448
15.435067	0.1	139.989802
15.436733	0.1	145.768055
15.438400	0.1	151.721367
15.440067	0.1	157.851825
15.441733	0.1	164.162050
15.443400	0.1	170.656930
15.445067	0.1	177.342843
15.446733	0.1	184.227656
15.448400	0.1	191.320013
15.450067	0.1	198.628378
15.451733	0.1	206.160021
15.453400	0.1	213.923229
15.455067	0.1	221.928669
15.456733	0.1	230.188443
15.458400	0.1	238.715663
15.460067	0.1	247.524455
15.461733	0.1	256.630078
15.463400	0.1	266.046480
15.465067	0.1	275.786476
15.466733	0.1	285.862582
15.468400	0.1	296.288627
15.470067	0.1	307.079870
15.471733	0.1	318.251867
15.473400	0.1	329.816242
15.475067	0.1	341.777643
15.476733	0.1	354.135952
15.478400	0.1	366.888366
15.480067	0.1	380.029284
15.481733	0.1	393.548870
15.483400	0.1	407.432700
15.485067	0.1	421.660568
15.486733	0.1	436.206128
15.488400	0.1	451.038209
15.490067	0.1	466.120211
15.491733	0.1	481.406121
15.493400	0.1	496.838718
15.495067	0.1	512.353391
15.496733	0.1	527.882727
15.498400	0.1	543.356511
15.500067	0.1	558.701906
15.501733	0.1	573.845063
15.503400	0.1	588.711297
15.505067	0.1	603.225625
15.506733	0.1	617.314137
15.508400	0.1	630.905845
15.510067	0.1	643.932917
15.511733	0.1	656.331578
15.513400	0.1	668.045084
15.515067	0.1	679.023247
15.516733	0.1	689.218979
15.518400	0.1	698.591691
15.520067	0.1	707.113308
15.521733	0.1	714.768274
15.523400	0.1	721.548183
15.525067	0.1	727.448268
15.526733	0.1	732.468470
15.528400	0.1	736.617967
15.530067	0.1	739.915594
15.531733	0.1	742.385372
15.533400	0.1	744.054600
15.535067	0.1	744.953140
15.536733	0.1	745.114669
15.538400	0.1	744.579479
15.540067	0.1	743.393644
15.541733	0.1	741.603538
15.543400	0.1	739.252611
15.545067	0.1	736.383363
15.546733	0.1	733.040078
15.548400	0.1	729.267283
15.550067	0.1	725.105210
15.551733	0.1	720.590217
15.553400	0.1	715.757830
15.555067	0.1	710.643691
15.556733	0.1	705.282849
15.558400	0.1	699.708623
15.560067	0.1	693.949681
15.561733	0.1	688.028555
15.563400	0.1	681.966226
15.565067	0.1	675.786714
15.566733	0.1	669.514160
15.568400	0.1	663.169304
15.570067	0.1	656.768480
15.571733	0.1	650.324205
15.573400	0.1	643.848100
15.575067	0.1	637.353220
15.576733	0.1	630.851962
15.578400	0.1	624.352492
15.580067	0.1	617.858983
15.581733	0.1	611.374891
15.583400	0.1	604.904986
15.585067	0.1	598.455167
15.586733	0.1	592.031335
15.588400	0.1	585.639392
15.590067	0.1	579.283332
15.591733	0.1	572.964464
15.593400	0.1	566.682790
15.595067	0.1	560.438130
15.596733	0.1	554.229769
15.598400	0.1	548.058304
15.600067	0.1	541.925284
15.601733	0.1	535.830470
15.603400	0.1	529.771419
15.605067	0.1	523.746999
15.606733	0.1	517.758341
15.608400	0.1	511.804969
15.610067	0.1	505.883247
15.611733	0.1	499.989480
15.613400	0.1	494.123906
15.615067	0.1	488.288968
15.616733	0.1	482.485800
15.618400	0.1	476.713745
15.620067	0.1	470.970241
15.621733	0.1	465.252368
15.623400	0.1	459.559230
15.625067	0.1	453.891722
15.626733	0.1	448.248592
15.628400	0.1	442.626026
15.630067	0.1	437.020030
15.631733	0.1	431.427743
15.633400	0.1	425.847139
15.635067	0.1	420.278395
15.636733	0.1	414.723957
15.638400	0.1	409.186328
15.640067	0.1	403.666044
15.641733	0.1	398.163342
15.643400	0.1	392.678880
15.645067	0.1	387.212836
15.646733	0.1	381.762885
15.648400	0.1	376.324676
15.650067	0.1	370.894991
15.651733	0.1	365.474544
15.653400	0.1	360.067151
15.655067	0.1	354.676208
15.656733	0.1	349.302968
15.658400	0.1	343.946537
15.660067	0.1	338.606020
15.661733	0.1	333.281656
15.663400	0.1	327.974816
15.665067	0.1	322.686751
15.666733	0.1	317.418237
15.668400	0.1	312.169988
15.670067	0.1	306.942720
15.671733	0.1	301.737386
15.673400	0.1	296.555358
15.675067	0.1	291.398364
15.676733	0.1	286.268907
15.678400	0.1	281.170325
15.680067	0.1	276.105659
15.681733	0.1	271.076099
15.683400	0.1	266.081349
15.685067	0.1	261.120454
15.686733	0.1	256.194130
15.688400	0.1	251.305416
15.690067	0.1	246.458307
15.691733	0.1	241.655364
15.693400	0.1	236.898019
15.695067	0.1	232.188000
15.696733	0.1	227.528168
15.698400	0.1	222.921564
15.700067	0.1	218.369437
15.701733	0.1	213.872028
15.703400	0.1	209.430469
15.705067	0.1	205.046547
15.706733	0.1	200.720859
15.708400	0.1	196.453166
15.710067	0.1	192.244422
15.711733	0.1	188.096713
15.713400	0.1	184.012007
15.715067	0.1	179.991256
15.716733	0.1	176.035236
15.718400	0.1	172.144542
15.720067	0.1	168.319653
15.721733	0.1	164.561341
15.723400	0.1	160.870860
15.725067	0.1	157.249102
15.726733	0.1	153.696487
15.728400	0.1	150.213191
15.730067	0.1	146.799633
15.731733	0.1	143.456527
15.733400	0.1	140.183755
15.735067	0.1	136.980542
15.736733	0.1	133.846053
15.738400	0.1	130.780645
15.740067	0.1	127.783843
15.741733	0.1	124.854453
15.743400	0.1	121.991940
15.745067	0.1	119.197018
15.746733	0.1	116.470642
15.748400	0.1	113.813228
15.750067	0.1	111.224658
15.751733	0.1	108.703381
15.753400	0.1	106.247312
15.755067	0.1	103.854603
15.756733	0.1	101.523882
15.758400	0.1	99.253601
15.760067	0.1	97.042328
15.761733	0.1	94.888872
15.763400	0.1	92.792755
15.765067	0.1	90.754395
15.766733	0.1	88.773912
15.768400	0.1	86.850231
15.770067	0.1	84.981983
15.771733	0.1	83.168333
15.773400	0.1	81.408029
15.775067	0.1	79.699521
15.776733	0.1	78.041201
15.778400	0.1	76.431875
15.780067	0.1	74.870412
15.781733	0.1	73.355381
15.783400	0.1	71.884815
15.785067	0.1	70.457045
15.786733	0.1	69.070999
15.788400	0.1	67.725782
15.790067	0.1	66.420797
15.791733	0.1	65.156046
15.793400	0.1	63.932125
15.795067	0.1	62.748555
15.796733	0.1	61.603311
15.798400	0.1	60.494248
15.800067	0.1	59.419278
15.801733	0.1	58.377210
15.803400	0.1	57.367567
15.805067	0.1	56.389812
15.806733	0.1	55.442694
15.808400	0.1	54.524663
15.810067	0.1	53.633633
15.811733	0.1	52.768114
15.813400	0.1	51.927331
15.815067	0.1	51.111582
15.816733	0.1	50.321224
15.818400	0.1	49.556437
15.820067	0.1	48.817161
15.821733	0.1	48.102799
15.823400	0.1	47.411862
15.825067	0.1	46.741727
15.826733	0.1	46.089652
15.828400	0.1	45.453968
15.830067	0.1	44.834080
15.831733	0.1	44.230404
15.833400	0.1	43.643239
15.835067	0.1	43.073359
15.836733	0.1	42.521360
15.838400	0.1	41.986647
15.840067	0.1	41.467609
15.841733	0.1	40.962579
15.843400	0.1	40.470364
15.845067	0.1	39.990427
15.846733	0.1	39.522471
15.848400	0.1	39.067271
15.850067	0.1	38.625481
15.851733	0.1	38.196685
15.853400	0.1	37.778857
15.855067	0.1	37.369850
15.856733	0.1	36.968651
15.858400	0.1	36.575796
15.860067	0.1	36.192181
15.861733	0.1	35.818102
15.863400	0.1	35.453202
15.865067	0.1	35.097124
15.866733	0.1	34.749510
15.868400	0.1	34.410002
15.870067	0.1	34.079196
15.871733	0.1	33.758165
15.873400	0.1	33.446731
15.875067	0.1	33.142688
15.876733	0.1	32.843234
15.878400	0.1	32.546761
15.880067	0.1	32.253983
15.881733	0.1	31.967225
15.883400	0.1	31.687977
15.885067	0.1	31.415464
15.886733	0.1	31.148376
15.888400	0.1	30.887188
15.890067	0.1	30.633392
15.891733	0.1	30.387880
15.893400	0.1	30.150058
15.895067	0.1	29.917838
15.896733	0.1	29.689135
15.898400	0.1	29.463114
15.900067	0.1	29.240550
15.901733	0.1	29.022278
15.903400	0.1	28.809072
15.905067	0.1	28.601589
15.906733	0.1	28.400065
15.908400	0.1	28.204085
15.910067	0.1	28.012754
15.911733	0.1	27.825178
15.913400	0.1	27.641060
15.915067	0.1	27.461352
15.916733	0.1	27.287246
15.918400	0.1	27.118684
15.920067	0.1	26.954295
15.921733	0.1	26.792587
15.923400	0.1	26.633681
15.925067	0.1	26.478769
15.926733	0.1	26.328863
15.928400	0.1	26.183249
15.930067	0.1	26.040854
15.931733	0.1	25.901856
15.933400	0.1	25.767328
15.935067	0.1	25.637330
15.936733	0.1	25.510432
15.938400	0.1	25.385262
15.940067	0.1	25.261582
15.941733	0.1	25.140406
15.943400	0.1	25.022687
15.945067	0.1	24.909438
15.946733	0.1	24.800898
15.948400	0.1	24.696173
15.950067	0.1	24.593712
15.951733	0.1	24.492206
15.953400	0.1	24.392010
15.955067	0.1	24.294259
15.956733	0.1	24.199666
15.958400	0.1	24.107815
15.960067	0.1	24.017812
15.961733	0.1	23.930372
15.963400	0.1	23.846449
15.965067	0.1	23.765267
15.966733	0.1	23.684920
15.968400	0.1	23.604454
15.970067	0.1	23.524584
15.971733	0.1	23.446740
15.973400	0.1	23.371698
15.975067	0.1	23.299636
15.976733	0.1	23.229898
15.978400	0.1	23.160995
15.980067	0.1	23.091735
15.981733	0.1	23.022534
15.983400	0.1	22.954763
15.985067	0.1	22.889556
15.986733	0.1	22.827627
15.988400	0.1	22.768737
15.990067	0.1	22.711636
15.991733	0.1	22.654892
15.993400	0.1	22.598208
15.995067	0.1	22.541942
15.996733	0.1	22.487224
15.998400	0.1	22.435011
16.000067	0.1	22.385420
16.001733	0.1	22.338034
16.003400	0.1	22.292377
16.005067	0.1	22.247971
16.006733	0.1	22.204639
16.008400	0.1	22.162260
16.010067	0.1	22.119821
16.011733	0.1	22.076191
16.013400	0.1	22.031785
16.015067	0.1	21.988453
16.016733	0.1	21.947564
16.018400	0.1	21.909119
16.020067	0.1	21.872581
16.021733	0.1	21.836521
16.023400	0.1	21.799864
16.025067	0.1	21.762432
16.026733	0.1	21.724821
16.028400	0.1	21.687449
16.030067	0.1	21.650494
16.031733	0.1	21.613957
16.033400	0.1	21.577658
16.035067	0.1	21.541537
16.036733	0.1	21.505059
16.038400	0.1	21.467925
16.040067	0.1	21.430792
16.041733	0.1	21.394433
16.043400	0.1	21.358610
16.045067	0.1	21.322192
16.046733	0.1	21.284641
16.048400	0.1	21.245719
16.050067	0.1	21.205307
16.051733	0.1	21.163822
16.053400	0.1	21.121861
16.055067	0.1	21.080376
16.056733	0.1	21.039189
16.058400	0.1	20.997049
16.060067	0.1	20.953001
16.061733	0.1	20.907642
16.063400	0.1	20.861806
16.065067	0.1	20.815910
16.066733	0.1	20.770015
16.068400	0.1	20.723583
16.070067	0.1	20.675839
16.071733	0.1	20.626546
16.073400	0.1	20.576240
16.075067	0.1	20.525934
16.076733	0.1	20.476164
16.078400	0.1	20.426513
16.080067	0.1	20.377339
16.081733	0.1	20.329596
16.083400	0.1	20.283581
16.085067	0.1	20.238401
16.086733	0.1	20.192744
16.088400	0.1	20.146252
16.090067	0.1	20.099283
16.091733	0.1	20.052196
16.093400	0.1	20.005764
16.095067	0.1	19.960166
16.096733	0.1	19.915403
16.098400	0.1	19.871713
16.100067	0.1	19.829215
16.101733	0.1	19.787730
16.103400	0.1	19.746960
16.105067	0.1	19.706966
16.106733	0.1	19.667984
16.108400	0.1	19.630076
16.110067	0.1	19.593657
16.111733	0.1	19.558848
16.113400	0.1	19.525946
16.115067	0.1	19.495310
16.116733	0.1	19.467653
16.118400	0.1	19.442381
16.120067	0.1	19.418360
16.121733	0.1	19.395055
16.123400	0.1	19.372464
16.125067	0.1	19.350053
16.126733	0.1	19.327284
16.128400	0.1	19.305350
16.130067	0.1	19.286038
16.131733	0.1	19.270719
16.133400	0.1	19.259335
16.135067	0.1	19.251169
16.136733	0.1	19.245566
16.138400	0.1	19.241871
16.140067	0.1	19.239486
16.141733	0.1	19.237996
16.143400	0.1	19.237460
16.145067	0.1	19.238414
16.146733	0.1	19.241632
16.148400	0.1	19.247116
16.150067	0.1	19.253732
16.151733	0.1	19.260348
16.153400	0.1	19.266666
16.155067	0.1	19.273342
16.156733	0.1	19.281150
16.158400	0.1	19.290329
16.160067	0.1	19.300402
16.161733	0.1	19.311072
16.163400	0.1	19.322933
16.165067	0.1	19.337000
16.166733	0.1	19.353689
16.168400	0.1	19.372941
16.170067	0.1	19.393803
16.171733	0.1	19.414784
16.173400	0.1	19.434870
16.175067	0.1	19.454838
16.176733	0.1	19.476296
16.178400	0.1	19.499959
16.180067	0.1	19.524337
16.181733	0.1	19.547583
16.183400	0.1	19.569339
16.185067	0.1	19.590319
16.186733	0.1	19.611539
16.188400	0.1	19.633712
16.190067	0.1	19.657255
16.191733	0.1	19.683124
16.193400	0.1	19.711853
16.195067	0.1	19.742907
16.196733	0.1	19.775094
16.198400	0.1	19.807340
16.200067	0.1	19.838215
16.201733	0.1	19.866170
16.203400	0.1	19.890846
16.205067	0.1	19.913555
16.206733	0.1	19.936205
16.208400	0.1	19.960285
16.210067	0.1	19.986154
16.211733	0.1	20.013214
16.213400	0.1	20.041169
16.215067	0.1	20.070316
16.216733	0.1	20.100356
16.218400	0.1	20.129920
16.220067	0.1	20.157815
16.221733	0.1	20.183743
16.223400	0.1	20.207704
16.225067	0.1	20.230175
16.226733	0.1	20.252587
16.228400	0.1	20.276369
16.230067	0.1	20.302118
16.231733	0.1	20.328165
16.233400	0.1	20.352305
16.235067	0.1	20.374061
16.236733	0.1	20.394744
16.238400	0.1	20.415546
16.240067	0.1	20.436229
16.241733	0.1	20.456136
16.243400	0.1	20.475448
16.245067	0.1	20.495058
16.246733	0.1	20.515324
16.248400	0.1	20.535649
16.250067	0.1	20.555319
16.251733	0.1	20.574213
16.253400	0.1	20.592870
16.255067	0.1	20.613076
16.256733	0.1	20.635904
16.258400	0.1	20.660878
16.260067	0.1	20.686091
16.261733	0.1	20.709218
16.263400	0.1	20.730079
16.265067	0.1	20.751001
16.266733	0.1	20.774068
16.268400	0.1	20.798625
16.270067	0.1	20.822049
16.271733	0.1	20.842792
16.273400	0.1	20.861269
16.275067	0.1	20.878495
16.276733	0.1	20.895900
16.278400	0.1	20.914258
16.280067	0.1	20.933987
16.281733	0.1	20.954551
16.283400	0.1	20.975829
16.285067	0.1	20.997943
16.286733	0.1	21.021367
16.288400	0.1	21.046282
16.290067	0.1	21.071972
16.291733	0.1	21.097840
16.293400	0.1	21.123947
16.295067	0.1	21.149935
16.296733	0.1	21.175565
16.298400	0.1	21.200837
16.300067	0.1	21.226467
16.301733	0.1	21.252812
16.303400	0.1	21.279634
16.305067	0.1	21.306635
16.306733	0.1	21.334053
16.308400	0.1	21.362187
16.310067	0.1	21.391095
16.311733	0.1	21.420420
16.313400	0.1	21.449388
16.315067	0.1	21.476747
16.316733	0.1	21.502198
16.318400	0.1	21.527828
16.320067	0.1	21.555902
16.321733	0.1	21.586598
16.323400	0.1	21.618666
16.325067	0.1	21.651031
16.326733	0.1	21.683217
16.328400	0.1	21.715046
16.330067	0.1	21.745921
16.331733	0.1	21.775783
16.333400	0.1	21.805109
16.335067	0.1	21.834971
16.336733	0.1	21.865906
16.338400	0.1	21.897258
16.340067	0.1	21.928133
16.341733	0.1	21.957935
16.343400	0.1	21.986605
16.345067	0.1	22.014679
16.346733	0.1	22.042931
16.348400	0.1	22.071601
16.350067	0.1	22.099973
16.351733	0.1	22.127093
16.353400	0.1	22.153200
16.355067	0.1	22.179366
16.356733	0.1	22.206963
16.358400	0.1	22.236825
16.360067	0.1	22.268833
16.361733	0.1	22.302450
16.363400	0.1	22.336842
16.365067	0.1	22.370876
16.366733	0.1	22.403718
16.368400	0.1	22.434832
16.370067	0.1	22.463740
16.371733	0.1	22.490741
16.373400	0.1	22.517623
16.375067	0.1	22.545816
16.376733	0.1	22.575976
16.378400	0.1	22.608282
16.380067	0.1	22.642614
16.381733	0.1	22.678257
16.383400	0.1	22.713603
16.385067	0.1	22.746743
16.386733	0.1	22.776963
16.388400	0.1	22.806348
16.390067	0.1	22.837819
16.391733	0.1	22.872271
16.393400	0.1	22.908987
16.395067	0.1	22.947551
16.396733	0.1	22.987665
16.398400	0.1	23.028375
16.400067	0.1	23.068906
16.401733	0.1	23.108365
16.403400	0.1	23.146213
16.405067	0.1	23.181917
16.406733	0.1	23.215653
16.408400	0.1	23.248912
16.410067	0.1	23.284258
16.411733	0.1	23.323418
16.413400	0.1	23.365797
16.415067	0.1	23.409308
16.416733	0.1	23.452105
16.418400	0.1	23.493530
16.420067	0.1	23.534419
16.421733	0.1	23.576380
16.423400	0.1	23.619772
16.425067	0.1	23.663045
16.426733	0.1	23.704351
16.428400	0.1	23.744108
16.430067	0.1	23.784639
16.431733	0.1	23.828031
16.433400	0.1	23.874463
16.435067	0.1	23.922743
16.436733	0.1	23.971857
16.438400	0.1	24.021627
16.440067	0.1	24.071635
16.441733	0.1	24.120988
16.443400	0.1	24.168910
16.445067	0.1	24.215819
16.446733	0.1	24.263085
16.448400	0.1	24.312021
16.450067	0.1	24.362685
16.451733	0.1	24.413945
16.453400	0.1	24.464788
16.455067	0.1	24.515332
16.456733	0.1	24.565639
16.458400	0.1	24.615885
16.460067	0.1	24.666609
16.461733	0.1	24.718346
16.463400	0.1	24.771275
16.465067	0.1	24.825336
16.466733	0.1	24.880351
16.468400	0.1	24.936081
16.470067	0.1	24.991573
16.471733	0.1	25.045516
16.473400	0.1	25.097729
16.475067	0.1	25.149645
16.476733	0.1	25.202693
16.478400	0.1	25.257470
16.480067	0.1	25.314631
16.481733	0.1	25.374056
16.483400	0.1	25.433840
16.485067	0.1	25.491597
16.486733	0.1	25.547685
16.488400	0.1	25.604250
16.490067	0.1	25.662662
16.491733	0.1	25.723101
16.493400	0.1	25.785090
16.495067	0.1	25.847496
16.496733	0.1	25.909306
16.498400	0.1	25.970818
16.500067	0.1	26.033522
16.501733	0.1	26.098193
16.503400	0.1	26.163997
16.505067	0.1	26.229204
16.506733	0.1	26.293220
16.508400	0.1	26.357354
16.510067	0.1	26.423754
16.511733	0.1	26.492776
16.513400	0.1	26.563765
16.515067	0.1	26.636185
16.516733	0.1	26.710095
16.518400	0.1	26.785256
16.520067	0.1	26.860716
16.521733	0.1	26.936354
16.523400	0.1	27.012648
16.525067	0.1	27.089776
16.526733	0.1	27.167262
16.528400	0.1	27.244927
16.530067	0.1	27.322413
16.531733	0.1	27.399482
16.533400	0.1	27.476193
16.535067	0.1	27.552904
16.536733	0.1	27.629914
16.538400	0.1	27.708115
16.540067	0.1	27.788164
16.541733	0.1	27.869643
16.543400	0.1	27.951481
16.545067	0.1	28.033258
16.546733	0.1	28.115155
16.548400	0.1	28.197290
16.550067	0.1	28.279545
16.551733	0.1	28.362216
16.553400	0.1	28.446378
16.555067	0.1	28.532626
16.556733	0.1	28.620304
16.558400	0.1	28.708460
16.560067	0.1	28.796973
16.561733	0.1	28.886082
16.563400	0.1	28.974714
16.565067	0.1	29.061498
16.566733	0.1	29.146494
16.568400	0.1	29.230835
16.570067	0.1	29.315295
16.571733	0.1	29.400112
16.573400	0.1	29.485823
16.575067	0.1	29.572906
16.576733	0.1	29.660763
16.578400	0.1	29.748024
16.580067	0.1	29.834570
16.581733	0.1	29.921772
16.583400	0.1	30.010464
16.585067	0.1	30.099632
16.586733	0.1	30.188145
16.588400	0.1	30.276002
16.590067	0.1	30.364575
16.591733	0.1	30.454995
16.593400	0.1	30.547203
16.595067	0.1	30.639948
16.596733	0.1	30.732157
16.598400	0.1	30.824067
16.600067	0.1	30.917348
16.601733	0.1	31.013550
16.603400	0.1	31.112494
16.605067	0.1	31.212987
16.606733	0.1	31.313660
16.608400	0.1	31.413199
16.610067	0.1	31.510355
16.611733	0.1	31.604948
16.613400	0.1	31.698288
16.615067	0.1	31.792702
16.616733	0.1	31.890275
16.618400	0.1	31.991901
16.620067	0.1	32.096686
16.621733	0.1	32.202484
16.623400	0.1	32.306554
16.625067	0.1	32.407465
16.626733	0.1	32.505276
16.628400	0.1	32.600822
16.630067	0.1	32.695057
16.631733	0.1	32.789053
16.633400	0.1	32.883765
16.635067	0.1	32.979252
16.636733	0.1	33.074500
16.638400	0.1	33.167960
16.640067	0.1	33.257904
16.641733	0.1	33.343138
16.643400	0.1	33.424081
16.645067	0.1	33.501985
16.646733	0.1	33.577563
16.648400	0.1	33.651235
16.650067	0.1	33.723416
16.651733	0.1	33.793332
16.653400	0.1	33.859851
16.655067	0.1	33.923032
16.656733	0.1	33.983650
16.658400	0.1	34.041466
16.660067	0.1	34.094813
16.661733	0.1	34.142377
16.663400	0.1	34.185114
16.665067	0.1	34.224810
16.666733	0.1	34.262659
16.668400	0.1	34.298660
16.670067	0.1	34.332873
16.671733	0.1	34.365060
16.673400	0.1	34.394445
16.675067	0.1	34.419837
16.676733	0.1	34.440102
16.678400	0.1	34.455242
16.680067	0.1	34.465792
16.681733	0.1	34.472587
16.683400	0.1	34.476819
16.685067	0.1	34.480276
16.686733	0.1	34.484567
16.688400	0.1	34.489872
16.690067	0.1	34.494700
16.691733	0.1	34.497025
16.693400	0.1	34.495713
16.695067	0.1	34.491183
16.696733	0.1	34.485521
16.698400	0.1	34.481349
16.700067	0.1	34.480097
16.701733	0.1	34.481170
16.703400	0.1	34.482839
16.705067	0.1	34.482839
16.706733	0.1	34.479024
16.708400	0.1	34.471335
16.710067	0.1	34.462454
16.711733	0.1	34.455123
16.713400	0.1	34.450593
16.715067	0.1	34.448387
16.716733	0.1	34.448089
16.718400	0.1	34.449103
16.720067	0.1	34.451070
16.721733	0.1	34.453871
16.723400	0.1	34.457805
16.725067	0.1	34.463229
16.726733	0.1	34.470739
16.728400	0.1	34.481110
16.730067	0.1	34.493806
16.731733	0.1	34.507515
16.733400	0.1	34.521224
16.735067	0.1	34.534635
16.736733	0.1	34.547927
16.738400	0.1	34.561636
16.740067	0.1	34.575762
16.741733	0.1	34.590127
16.743400	0.1	34.604611
16.745067	0.1	34.619512
16.746733	0.1	34.635188
16.748400	0.1	34.652712
16.750067	0.1	34.674110
16.751733	0.1	34.700634
16.753400	0.1	34.731092
16.755067	0.1	34.763159
16.756733	0.1	34.795525
16.758400	0.1	34.827652
16.760067	0.1	34.859600
16.761733	0.1	34.891488
16.763400	0.1	34.922900
16.765067	0.1	34.953596
16.766733	0.1	34.983160
16.768400	0.1	35.011294
16.770067	0.1	35.038891
16.771733	0.1	35.067858
16.773400	0.1	35.099568
16.775067	0.1	35.133245
16.776733	0.1	35.166981
16.778400	0.1	35.200300
16.780067	0.1	35.234573
16.781733	0.1	35.271051
16.783400	0.1	35.309794
16.785067	0.1	35.350027
16.786733	0.1	35.390856
16.788400	0.1	35.431566
16.790067	0.1	35.472693
16.791733	0.1	35.514774
16.793400	0.1	35.557570
16.795067	0.1	35.600784
16.796733	0.1	35.644116
16.798400	0.1	35.687031
16.800067	0.1	35.729470
16.801733	0.1	35.772862
16.803400	0.1	35.818698
16.805067	0.1	35.867216
16.806733	0.1	35.917642
16.808400	0.1	35.968783
16.810067	0.1	36.019864
16.811733	0.1	36.070051
16.813400	0.1	36.119046
16.815067	0.1	36.166968
16.816733	0.1	36.214413
16.818400	0.1	36.261859
16.820067	0.1	36.310377
16.821733	0.1	36.361458
16.823400	0.1	36.415639
16.825067	0.1	36.471071
16.826733	0.1	36.525430
16.828400	0.1	36.577942
16.830067	0.1	36.629917
16.831733	0.1	36.683144
16.833400	0.1	36.738040
16.835067	0.1	36.794665
16.836733	0.1	36.853196
16.838400	0.1	36.913099
16.840067	0.1	36.973240
16.841733	0.1	37.032785
16.843400	0.1	37.091734
16.845067	0.1	37.149908
16.846733	0.1	37.207427
16.848400	0.1	37.265839
16.850067	0.1	37.326636
16.851733	0.1	37.389996
16.853400	0.1	37.454846
16.855067	0.1	37.519934
16.856733	0.1	37.584545
16.858400	0.1	37.648382
16.860067	0.1	37.711801
16.861733	0.1	37.775102
16.863400	0.1	37.838104
16.865067	0.1	37.901404
16.866733	0.1	37.966254
16.868400	0.1	38.033309
16.870067	0.1	38.101079
16.871733	0.1	38.167062
16.873400	0.1	38.229408
16.875067	0.1	38.288655
16.876733	0.1	38.347008
16.878400	0.1	38.407209
16.880067	0.1	38.471582
16.881733	0.1	38.541081
16.883400	0.1	38.614573
16.885067	0.1	38.689139
16.886733	0.1	38.762333
16.888400	0.1	38.833144
16.890067	0.1	38.902225
16.891733	0.1	38.970473
16.893400	0.1	39.038362
16.895067	0.1	39.105954
16.896733	0.1	39.172652
16.898400	0.1	39.237800
16.900067	0.1	39.301517
16.901733	0.1	39.364579
16.903400	0.1	39.428534
16.905067	0.1	39.494994
16.906733	0.1	39.564373
16.908400	0.1	39.634826
16.910067	0.1	39.703670
16.911733	0.1	39.769711
16.913400	0.1	39.833429
16.915067	0.1	39.896014
16.916733	0.1	39.958479
16.918400	0.1	40.021124
16.920067	0.1	40.083053
16.921733	0.1	40.143611
16.923400	0.1	40.202918
16.925067	0.1	40.261092
16.926733	0.1	40.318313
16.928400	0.1	40.375354
16.930067	0.1	40.433052
16.931733	0.1	40.491405
16.933400	0.1	40.549817
16.935067	0.1	40.607097
16.936733	0.1	40.662112
16.938400	0.1	40.714743
16.940067	0.1	40.765467
16.941733	0.1	40.815654
16.943400	0.1	40.866973
16.945067	0.1	40.919962
16.946733	0.1	40.973606
16.948400	0.1	41.026893
16.950067	0.1	41.079106
16.951733	0.1	41.129592
16.953400	0.1	41.177752
16.955067	0.1	41.222634
16.956733	0.1	41.263940
16.958400	0.1	41.302624
16.960067	0.1	41.340473
16.961733	0.1	41.379275
16.963400	0.1	41.420343
16.965067	0.1	41.463497
16.966733	0.1	41.507664
16.968400	0.1	41.551592
16.970067	0.1	41.594269
16.971733	0.1	41.635158
16.973400	0.1	41.675034
16.975067	0.1	41.715088
16.976733	0.1	41.755560
16.978400	0.1	41.795614
16.980067	0.1	41.833940
16.981733	0.1	41.869941
16.983400	0.1	41.903975
16.985067	0.1	41.936340
16.986733	0.1	41.966977
16.988400	0.1	41.996303
16.990067	0.1	42.025509
16.991733	0.1	42.055967
16.993400	0.1	42.087855
16.995067	0.1	42.120400
16.996733	0.1	42.153003
16.998400	0.1	42.186263
17.000067	0.1	42.220655
17.001733	0.1	42.255225
17.003400	0.1	42.288664
17.005067	0.1	42.320135
17.006733	0.1	42.350235
17.008400	0.1	42.381170
17.010067	0.1	42.414966
17.011733	0.1	42.451325
17.013400	0.1	42.488816
17.015067	0.1	42.525473
17.016733	0.1	42.559209
17.018400	0.1	42.589131
17.020067	0.1	42.617026
17.021733	0.1	42.646291
17.023400	0.1	42.678418
17.025067	0.1	42.712393
17.026733	0.1	42.746785
17.028400	0.1	42.781534
17.030067	0.1	42.816940
17.031733	0.1	42.852404
17.033400	0.1	42.886677
17.035067	0.1	42.919638
17.036733	0.1	42.952302
17.038400	0.1	42.985442
17.040067	0.1	43.019417
17.041733	0.1	43.053928
17.043400	0.1	43.088677
17.045067	0.1	43.123605
17.046733	0.1	43.159547
17.048400	0.1	43.196919
17.050067	0.1	43.235603
17.051733	0.1	43.275359
17.053400	0.1	43.316009
17.055067	0.1	43.357256
17.056733	0.1	43.398740
17.058400	0.1	43.440225
17.060067	0.1	43.482425
17.061733	0.1	43.525877
17.063400	0.1	43.570044
17.065067	0.1	43.614211
17.066733	0.1	43.658021
17.068400	0.1	43.701532
17.070067	0.1	43.744507
17.071733	0.1	43.786826
17.073400	0.1	43.828550
17.075067	0.1	43.870571
17.076733	0.1	43.913963
17.078400	0.1	43.959501
17.080067	0.1	44.007721
17.081733	0.1	44.058802
17.083400	0.1	44.111731
17.085067	0.1	44.165316
17.086733	0.1	44.218483
17.088400	0.1	44.270280
17.090067	0.1	44.320467
17.091733	0.1	44.370535
17.093400	0.1	44.422152
17.095067	0.1	44.475260
17.096733	0.1	44.529143
17.098400	0.1	44.583204
17.100067	0.1	44.637146
17.101733	0.1	44.691208
17.103400	0.1	44.745865
17.105067	0.1	44.801655
17.106733	0.1	44.859174
17.108400	0.1	44.918778
17.110067	0.1	44.980827
17.111733	0.1	45.044961
17.113400	0.1	45.109394
17.115067	0.1	45.172098
17.116733	0.1	45.233491
17.118400	0.1	45.295301
17.120067	0.1	45.358482
17.121733	0.1	45.422199
17.123400	0.1	45.485618
17.125067	0.1	45.549276
17.126733	0.1	45.614722
17.128400	0.1	45.682135
17.130067	0.1	45.750025
17.131733	0.1	45.816543
17.133400	0.1	45.881989
17.135067	0.1	45.947733
17.136733	0.1	46.014073
17.138400	0.1	46.080592
17.140067	0.1	46.147111
17.141733	0.1	46.214106
17.143400	0.1	46.281460
17.145067	0.1	46.348634
17.146733	0.1	46.415213
17.148400	0.1	46.481493
17.150067	0.1	46.548191
17.151733	0.1	46.616259
17.153400	0.1	46.686056
17.155067	0.1	46.756866
17.156733	0.1	46.827319
17.158400	0.1	46.896341
17.160067	0.1	46.963873
17.161733	0.1	47.030809
17.163400	0.1	47.098222
17.165067	0.1	47.166052
17.166733	0.1	47.234240
17.168400	0.1	47.303739
17.170067	0.1	47.374609
17.171733	0.1	47.446671
17.173400	0.1	47.519746
17.175067	0.1	47.593298
17.176733	0.1	47.665837
17.178400	0.1	47.737005
17.180067	0.1	47.807458
17.181733	0.1	47.877553
17.183400	0.1	47.948006
17.185067	0.1	48.020247
17.186733	0.1	48.095468
17.188400	0.1	48.173550
17.190067	0.1	48.253778
17.191733	0.1	48.336092
17.193400	0.1	48.421267
17.195067	0.1	48.509720
17.196733	0.1	48.600140
17.198400	0.1	48.690441
17.200067	0.1	48.779610
17.201733	0.1	48.868421
17.203400	0.1	48.958662
17.205067	0.1	49.052361
17.206733	0.1	49.150410
17.208400	0.1	49.252334
17.210067	0.1	49.357179
17.211733	0.1	49.464288
17.213400	0.1	49.572948
17.215067	0.1	49.682084
17.216733	0.1	49.790981
17.218400	0.1	49.900833
17.220067	0.1	50.014678
17.221733	0.1	50.134304
17.223400	0.1	50.259176
17.225067	0.1	50.387684
17.226733	0.1	50.518754
17.228400	0.1	50.651494
17.230067	0.1	50.784949
17.231733	0.1	50.919476
17.233400	0.1	51.056030
17.235067	0.1	51.195028
17.236733	0.1	51.335457
17.238400	0.1	51.476541
17.240067	0.1	51.618579
17.241733	0.1	51.762524
17.243400	0.1	51.908973
17.245067	0.1	52.057210
17.246733	0.1	52.205745
17.248400	0.1	52.354041
17.250067	0.1	52.501860
17.251733	0.1	52.648190
17.253400	0.1	52.792195
17.255067	0.1	52.934829
17.256733	0.1	53.078416
17.258400	0.1	53.223732
17.260067	0.1	53.370300
17.261733	0.1	53.517822
17.263400	0.1	53.666952
17.265067	0.1	53.817752
17.266733	0.1	53.969029
17.268400	0.1	54.119173
17.270067	0.1	54.267887
17.271733	0.1	54.415825
17.273400	0.1	54.563466
17.275067	0.1	54.710689
17.276733	0.1	54.857078
17.278400	0.1	55.002931
17.280067	0.1	55.148784
17.281733	0.1	55.295292
17.283400	0.1	55.442992
17.285067	0.1	55.592361
17.286733	0.1	55.743638
17.288400	0.1	55.897120
17.290067	0.1	56.052986
17.291733	0.1	56.210760
17.293400	0.1	56.369725
17.295067	0.1	56.530002
17.296733	0.1	56.693200
17.298400	0.1	56.860927
17.300067	0.1	57.033483
17.301733	0.1	57.209972
17.303400	0.1	57.389978
17.305067	0.1	57.574574
17.306733	0.1	57.765070
17.308400	0.1	57.962004
17.310067	0.1	58.164600
17.311733	0.1	58.371488
17.313400	0.1	58.581773
17.315067	0.1	58.795336
17.316733	0.1	59.012655
17.318400	0.1	59.234682
17.320067	0.1	59.462610
17.321733	0.1	59.697274
17.323400	0.1	59.937600
17.325067	0.1	60.181800
17.326733	0.1	60.428981
17.328400	0.1	60.679439
17.330067	0.1	60.933474
17.331733	0.1	61.190609
17.333400	0.1	61.450008
17.335067	0.1	61.711255
17.336733	0.1	61.973933
17.338400	0.1	62.237207
17.340067	0.1	62.499885
17.341733	0.1	62.761132
17.343400	0.1	63.020054
17.345067	0.1	63.275997
17.346733	0.1	63.528780
17.348400	0.1	63.777868
17.350067	0.1	64.021770
17.351733	0.1	64.258698
17.353400	0.1	64.488534
17.355067	0.1	64.712588
17.356733	0.1	64.931873
17.358400	0.1	65.145735
17.360067	0.1	65.352682
17.361733	0.1	65.551523
17.363400	0.1	65.741006
17.365067	0.1	65.919880
17.366733	0.1	66.087548
17.368400	0.1	66.244487
17.370067	0.1	66.391651
17.371733	0.1	66.529338
17.373400	0.1	66.656474
17.375067	0.1	66.771571
17.376733	0.1	66.873852
17.378400	0.1	66.963855
17.380067	0.1	67.042414
17.381733	0.1	67.109410
17.383400	0.1	67.163591
17.385067	0.1	67.204062
17.386733	0.1	67.231480
17.388400	0.1	67.247872
17.390067	0.1	67.254428
17.391733	0.1	67.250733
17.393400	0.1	67.235891
17.395067	0.1	67.209903
17.396733	0.1	67.172889
17.398400	0.1	67.125265
17.400067	0.1	67.067985
17.401733	0.1	67.001883
17.403400	0.1	66.927735
17.405067	0.1	66.845838
17.406733	0.1	66.756848
17.408400	0.1	66.660766
17.410067	0.1	66.556100
17.411733	0.1	66.441123
17.413400	0.1	66.315416
17.415067	0.1	66.180591
17.416733	0.1	66.039447
17.418400	0.1	65.894250
17.420067	0.1	65.745894
17.421733	0.1	65.594319
17.423400	0.1	65.438751
17.425067	0.1	65.278117
17.426733	0.1	65.111283
17.428400	0.1	64.938370
17.430067	0.1	64.761523
17.431733	0.1	64.583007
17.433400	0.1	64.403717
17.435067	0.1	64.224009
17.436733	0.1	64.044122
17.438400	0.1	63.864235
17.440067	0.1	63.683514
17.441733	0.1	63.501362
17.443400	0.1	63.317660
17.445067	0.1	63.133661
17.446733	0.1	62.951211
17.448400	0.1	62.771861
17.450067	0.1	62.595431
17.451733	0.1	62.420133
17.453400	0.1	62.244717
17.455067	0.1	62.070135
17.456733	0.1	61.898831
17.458400	0.1	61.732117
17.460067	0.1	61.569337
17.461733	0.1	61.409298
17.463400	0.1	61.250333
17.465067	0.1	61.091546
17.466733	0.1	60.933653
17.468400	0.1	60.778204
17.470067	0.1	60.626630
17.471733	0.1	60.480300
17.473400	0.1	60.340229
17.475067	0.1	60.206715
17.476733	0.1	60.079221
17.478400	0.1	59.956554
17.480067	0.1	59.837345
17.481733	0.1	59.721414
17.483400	0.1	59.609476
17.485067	0.1	59.501890
17.486733	0.1	59.397761
17.488400	0.1	59.295539
17.490067	0.1	59.194211
17.491733	0.1	59.094135
17.493400	0.1	58.996502
17.495067	0.1	58.902565
17.496733	0.1	58.812562
17.498400	0.1	58.726314
17.500067	0.1	58.643583
17.501733	0.1	58.564249
17.503400	0.1	58.488194
17.505067	0.1	58.415714
17.506733	0.1	58.347169
17.508400	0.1	58.282379
17.510067	0.1	58.220807
17.511733	0.1	58.161560
17.513400	0.1	58.104519
17.515067	0.1	58.049861
17.516733	0.1	57.997469
17.518400	0.1	57.946149
17.520067	0.1	57.895187
17.521733	0.1	57.844940
17.523400	0.1	57.796064
17.525067	0.1	57.748977
17.526733	0.1	57.703856
17.528400	0.1	57.661179
17.530067	0.1	57.621006
17.531733	0.1	57.583395
17.533400	0.1	57.548824
17.535067	0.1	57.517055
17.536733	0.1	57.487253
17.538400	0.1	57.458106
17.540067	0.1	57.428661
17.541733	0.1	57.398800
17.543400	0.1	57.369236
17.545067	0.1	57.340625
17.546733	0.1	57.313565
17.548400	0.1	57.288650
17.550067	0.1	57.266596
17.551733	0.1	57.247702
17.553400	0.1	57.231430
17.555067	0.1	57.216767
17.556733	0.1	57.202998
17.558400	0.1	57.189706
17.560067	0.1	57.177011
17.561733	0.1	57.165805
17.563400	0.1	57.157162
17.565067	0.1	57.151679
17.566733	0.1	57.149235
17.568400	0.1	57.149116
17.570067	0.1	57.150248
17.571733	0.1	57.152036
17.573400	0.1	57.155016
17.575067	0.1	57.160262
17.576733	0.1	57.168428
17.578400	0.1	57.178620
17.580067	0.1	57.190064
17.581733	0.1	57.202641
17.583400	0.1	57.216171
17.585067	0.1	57.230118
17.586733	0.1	57.244900
17.588400	0.1	57.261709
17.590067	0.1	57.281200
17.591733	0.1	57.303134
17.593400	0.1	57.326916
17.595067	0.1	57.352427
17.596733	0.1	57.379666
17.598400	0.1	57.408157
17.600067	0.1	57.437841
17.601733	0.1	57.469133
17.603400	0.1	57.502094
17.605067	0.1	57.536367
17.606733	0.1	57.571474
17.608400	0.1	57.606701
17.610067	0.1	57.641271
17.611733	0.1	57.674888
17.613400	0.1	57.708148
17.615067	0.1	57.742063
17.616733	0.1	57.777289
17.618400	0.1	57.813767
17.620067	0.1	57.851676
17.621733	0.1	57.891134
17.623400	0.1	57.931784
17.625067	0.1	57.972196
17.626733	0.1	58.011356
17.628400	0.1	58.048609
17.630067	0.1	58.083836
17.631733	0.1	58.117393
17.633400	0.1	58.150474
17.635067	0.1	58.183614
17.636733	0.1	58.216098
17.638400	0.1	58.246854
17.640067	0.1	58.275942
17.641733	0.1	58.303896
17.643400	0.1	58.331195
17.645067	0.1	58.358315
17.646733	0.1	58.385137
17.648400	0.1	58.411423
17.650067	0.1	58.437351
17.651733	0.1	58.463577
17.653400	0.1	58.489743
17.655067	0.1	58.514599
17.656733	0.1	58.536950
17.658400	0.1	58.556441
17.660067	0.1	58.573846
17.661733	0.1	58.590833
17.663400	0.1	58.608714
17.665067	0.1	58.627132
17.666733	0.1	58.644656
17.668400	0.1	58.659974
17.670067	0.1	58.672610
17.671733	0.1	58.682862
17.673400	0.1	58.691386
17.675067	0.1	58.698836
17.676733	0.1	58.705691
17.678400	0.1	58.712426
17.680067	0.1	58.719102
17.681733	0.1	58.725420
17.683400	0.1	58.730785
17.685067	0.1	58.735613
17.686733	0.1	58.740977
17.688400	0.1	58.747891
17.690067	0.1	58.755819
17.691733	0.1	58.762435
17.693400	0.1	58.764938
17.695067	0.1	58.762494
17.696733	0.1	58.756355
17.698400	0.1	58.748666
17.700067	0.1	58.741454
17.701733	0.1	58.735970
17.703400	0.1	58.732215
17.705067	0.1	58.729056
17.706733	0.1	58.725480
17.708400	0.1	58.721307
17.710067	0.1	58.717254
17.711733	0.1	58.714214
17.713400	0.1	58.712605
17.715067	0.1	58.711830
17.716733	0.1	58.710817
17.718400	0.1	58.708552
17.720067	0.1	58.704618
17.721733	0.1	58.698598
17.723400	0.1	58.690671
17.725067	0.1	58.682088
17.726733	0.1	58.674220
17.728400	0.1	58.668021
17.730067	0.1	58.662895
17.731733	0.1	58.657471
17.733400	0.1	58.650497
17.735067	0.1	58.641437
17.736733	0.1	58.630410
17.738400	0.1	58.618132
17.740067	0.1	58.605615
17.741733	0.1	58.593634
17.743400	0.1	58.582607
17.745067	0.1	58.573130
17.746733	0.1	58.565739
17.748400	0.1	58.560434
17.750067	0.1	58.555845
17.751733	0.1	58.550361
17.753400	0.1	58.543268
17.755067	0.1	58.535341
17.756733	0.1	58.527771
17.758400	0.1	58.521036
17.760067	0.1	58.514897
17.761733	0.1	58.509532
17.763400	0.1	58.505300
17.765067	0.1	58.502916
17.766733	0.1	58.502558
17.768400	0.1	58.504645
17.770067	0.1	58.508876
17.771733	0.1	58.513764
17.773400	0.1	58.516863
17.775067	0.1	58.516983
17.776733	0.1	58.515791
17.778400	0.1	58.515135
17.780067	0.1	58.515552
17.781733	0.1	58.516565
17.783400	0.1	58.519009
17.785067	0.1	58.523539
17.786733	0.1	58.529321
17.788400	0.1	58.534804
17.790067	0.1	58.539334
17.791733	0.1	58.543447
17.793400	0.1	58.548156
17.795067	0.1	58.554712
17.796733	0.1	58.563474
17.798400	0.1	58.573071
17.800067	0.1	58.581594
17.801733	0.1	58.588747
17.803400	0.1	58.596018
17.805067	0.1	58.604780
17.806733	0.1	58.615867
17.808400	0.1	58.629099
17.810067	0.1	58.644298
17.811733	0.1	58.661345
17.813400	0.1	58.680240
17.815067	0.1	58.701698
17.816733	0.1	58.726672
17.818400	0.1	58.754328
17.820067	0.1	58.782402
17.821733	0.1	58.809701
17.823400	0.1	58.836464
17.825067	0.1	58.863047
17.826733	0.1	58.889273
17.828400	0.1	58.915023
17.830067	0.1	58.941249
17.831733	0.1	58.969382
17.833400	0.1	59.000674
17.835067	0.1	59.034589
17.836733	0.1	59.069399
17.838400	0.1	59.104208
17.840067	0.1	59.138898
17.841733	0.1	59.173647
17.843400	0.1	59.208873
17.845067	0.1	59.245411
17.846733	0.1	59.283439
17.848400	0.1	59.321586
17.850067	0.1	59.358660
17.851733	0.1	59.394244
17.853400	0.1	59.429053
17.855067	0.1	59.464935
17.856733	0.1	59.504393
17.858400	0.1	59.549037
17.860067	0.1	59.597853
17.861733	0.1	59.648041
17.863400	0.1	59.697214
17.865067	0.1	59.744660
17.866733	0.1	59.790317
17.868400	0.1	59.833411
17.870067	0.1	59.873585
17.871733	0.1	59.911791
17.873400	0.1	59.949759
17.875067	0.1	59.988919
17.876733	0.1	60.030464
17.878400	0.1	60.074333
17.880067	0.1	60.118679
17.881733	0.1	60.161237
17.883400	0.1	60.201231
17.885067	0.1	60.239140
17.886733	0.1	60.276095
17.888400	0.1	60.312752
17.890067	0.1	60.349706
17.891733	0.1	60.386959
17.893400	0.1	60.423974
17.895067	0.1	60.460035
17.896733	0.1	60.494427
17.898400	0.1	60.526553
17.900067	0.1	60.557011
17.901733	0.1	60.587410
17.903400	0.1	60.619239
17.905067	0.1	60.652856
17.906733	0.1	60.687665
17.908400	0.1	60.722295
17.910067	0.1	60.754362
17.911733	0.1	60.782079
17.913400	0.1	60.805384
17.915067	0.1	60.825650
17.916733	0.1	60.844544
17.918400	0.1	60.863081
17.920067	0.1	60.881082
17.921733	0.1	60.897831
17.923400	0.1	60.912970
17.925067	0.1	60.926739
17.926733	0.1	60.938958
17.928400	0.1	60.949210
17.930067	0.1	60.957793
17.931733	0.1	60.965184
17.933400	0.1	60.971264
17.935067	0.1	60.976151
17.936733	0.1	60.980383
17.938400	0.1	60.984019
17.940067	0.1	60.986940
17.941733	0.1	60.989264
17.943400	0.1	60.991231
17.945067	0.1	60.992781
17.946733	0.1	60.993675
17.948400	0.1	60.993198
17.950067	0.1	60.990576
17.951733	0.1	60.985688
17.953400	0.1	60.979668
17.955067	0.1	60.973827
17.956733	0.1	60.968999
17.958400	0.1	60.964588
17.960067	0.1	60.959522
17.961733	0.1	60.953144
17.963400	0.1	60.946349
17.965067	0.1	60.939435
17.966733	0.1	60.931925
17.968400	0.1	60.922805
17.970067	0.1	60.911540
17.971733	0.1	60.898188
17.973400	0.1	60.883764
17.975067	0.1	60.869399
17.976733	0.1	60.855511
17.978400	0.1	60.841802
17.980067	0.1	60.827318
17.981733	0.1	60.810927
17.983400	0.1	60.791615
17.985067	0.1	60.769740
17.986733	0.1	60.746793
17.988400	0.1	60.724977
17.990067	0.1	60.705725
17.991733	0.1	60.687903
17.993400	0.1	60.669426
17.995067	0.1	60.649041
17.996733	0.1	60.627047
17.998400	0.1	60.604636
18.000067	0.1	60.582939
18.001733	0.1	60.561422
18.003400	0.1	60.539070
18.005067	0.1	60.516123
18.006733	0.1	60.494427
18.008400	0.1	60.474817
18.010067	0.1	60.456637
18.011733	0.1	60.438339
18.013400	0.1	60.417775
18.015067	0.1	60.394052
18.016733	0.1	60.368661
18.018400	0.1	60.344223
18.020067	0.1	60.321990
18.021733	0.1	60.300831
18.023400	0.1	60.278896
18.025067	0.1	60.255233
18.026733	0.1	60.230140
18.028400	0.1	60.205165
18.030067	0.1	60.182217
18.031733	0.1	60.162786
18.033400	0.1	60.147825
18.035067	0.1	60.136799
18.036733	0.1	60.127798
18.038400	0.1	60.118142
18.040067	0.1	60.106281
18.041733	0.1	60.092810
18.043400	0.1	60.079757
18.045067	0.1	60.068313
18.046733	0.1	60.058717
18.048400	0.1	60.050551
18.050067	0.1	60.043041
18.051733	0.1	60.035053
18.053400	0.1	60.026113
18.055067	0.1	60.017232
18.056733	0.1	60.009662
18.058400	0.1	60.003880
18.060067	0.1	59.999410
18.061733	0.1	59.995178
18.063400	0.1	59.991065
18.065067	0.1	59.988741
18.066733	0.1	59.989456
18.068400	0.1	59.992198
18.070067	0.1	59.993271
18.071733	0.1	59.988860
18.073400	0.1	59.978429
18.075067	0.1	59.964541
18.076733	0.1	59.949998
18.078400	0.1	59.936408
18.080067	0.1	59.924606
18.081733	0.1	59.915546
18.083400	0.1	59.908692
18.085067	0.1	59.901837
18.086733	0.1	59.892002
18.088400	0.1	59.877638
18.090067	0.1	59.859399
18.091733	0.1	59.839193
18.093400	0.1	59.818391
18.095067	0.1	59.796933
18.096733	0.1	59.773091
18.098400	0.1	59.744898
18.100067	0.1	59.712414
18.101733	0.1	59.677664
18.103400	0.1	59.642616
18.105067	0.1	59.608403
18.106733	0.1	59.574727
18.108400	0.1	59.540633
18.110067	0.1	59.505049
18.111733	0.1	59.468094
18.113400	0.1	59.429649
18.115067	0.1	59.388641
18.116733	0.1	59.344116
18.118400	0.1	59.295956
18.120067	0.1	59.244636
18.121733	0.1	59.190873
18.123400	0.1	59.135798
18.125067	0.1	59.080068
18.126733	0.1	59.023324
18.128400	0.1	58.965508
18.130067	0.1	58.906916
18.131733	0.1	58.847014
18.133400	0.1	58.785919
18.135067	0.1	58.724765
18.136733	0.1	58.664802
18.138400	0.1	58.606092
18.140067	0.1	58.547381
18.141733	0.1	58.487538
18.143400	0.1	58.426920
18.145067	0.1	58.366302
18.146733	0.1	58.306340
18.148400	0.1	58.247570
18.150067	0.1	58.189336
18.151733	0.1	58.129791
18.153400	0.1	58.067683
18.155067	0.1	58.003727
18.156733	0.1	57.940308
18.158400	0.1	57.878975
18.160067	0.1	57.819549
18.161733	0.1	57.760838
18.163400	0.1	57.702664
18.165067	0.1	57.645682
18.166733	0.1	57.590846
18.168400	0.1	57.538274
18.170067	0.1	57.487074
18.171733	0.1	57.436350
18.173400	0.1	57.385031
18.175067	0.1	57.331983
18.176733	0.1	57.276431
18.178400	0.1	57.219211
18.180067	0.1	57.161692
18.181733	0.1	57.105306
18.183400	0.1	57.050589
18.185067	0.1	56.997720
18.186733	0.1	56.946579
18.188400	0.1	56.896809
18.190067	0.1	56.848410
18.191733	0.1	56.801323
18.193400	0.1	56.754950
18.195067	0.1	56.708578
18.196733	0.1	56.662444
18.198400	0.1	56.617621
18.200067	0.1	56.574467
18.201733	0.1	56.531552
18.203400	0.1	56.487742
18.205067	0.1	56.443158
18.206733	0.1	56.398932
18.208400	0.1	56.355122
18.210067	0.1	56.311193
18.211733	0.1	56.267682
18.213400	0.1	56.226078
18.215067	0.1	56.186977
18.216733	0.1	56.149188
18.218400	0.1	56.111816
18.220067	0.1	56.074921
18.221733	0.1	56.038383
18.223400	0.1	56.002143
18.225067	0.1	55.966381
18.226733	0.1	55.931095
18.228400	0.1	55.896345
18.230067	0.1	55.862430
18.231733	0.1	55.829409
18.233400	0.1	55.796448
18.235067	0.1	55.762950
18.236733	0.1	55.728856
18.238400	0.1	55.694762
18.240067	0.1	55.661860
18.241733	0.1	55.630926
18.243400	0.1	55.601839
18.245067	0.1	55.574182
18.246733	0.1	55.547420
18.248400	0.1	55.520538
18.250067	0.1	55.493000
18.251733	0.1	55.465404
18.253400	0.1	55.438879
18.255067	0.1	55.414561
18.256733	0.1	55.392626
18.258400	0.1	55.372301
18.260067	0.1	55.352035
18.261733	0.1	55.330578
18.263400	0.1	55.307928
18.265067	0.1	55.285457
18.266733	0.1	55.265132
18.268400	0.1	55.248145
18.270067	0.1	55.234555
18.271733	0.1	55.223349
18.273400	0.1	55.213276
18.275067	0.1	55.203441
18.276733	0.1	55.194083
18.278400	0.1	55.186215
18.280067	0.1	55.181030
18.281733	0.1	55.179003
18.283400	0.1	55.180136
18.285067	0.1	55.183831
18.286733	0.1	55.189315
18.288400	0.1	55.196289
18.290067	0.1	55.204812
18.291733	0.1	55.215422
18.293400	0.1	55.227998
18.295067	0.1	55.242363
18.296733	0.1	55.258575
18.298400	0.1	55.277291
18.300067	0.1	55.298451
18.301733	0.1	55.320922
18.303400	0.1	55.343631
18.305067	0.1	55.366519
18.306733	0.1	55.390242
18.308400	0.1	55.415514
18.310067	0.1	55.442396
18.311733	0.1	55.471185
18.313400	0.1	55.502835
18.315067	0.1	55.538658
18.316733	0.1	55.579606
18.318400	0.1	55.624667
18.320067	0.1	55.671457
18.321733	0.1	55.717531
18.323400	0.1	55.761937
18.325067	0.1	55.804554
18.326733	0.1	55.846396
18.328400	0.1	55.888597
18.330067	0.1	55.931214
18.331733	0.1	55.971983
18.333400	0.1	56.008104
18.335067	0.1	56.039098
18.336733	0.1	56.067112
18.338400	0.1	56.095067
18.340067	0.1	56.124094
18.341733	0.1	56.153718
18.343400	0.1	56.182388
18.345067	0.1	56.207958
18.346733	0.1	56.228045
18.348400	0.1	56.241337
18.350067	0.1	56.248132
18.351733	0.1	56.249205
18.353400	0.1	56.244913
18.355067	0.1	56.235674
18.356733	0.1	56.221965
18.358400	0.1	56.204620
18.360067	0.1	56.183580
18.361733	0.1	56.157712
18.363400	0.1	56.125823
18.365067	0.1	56.087676
18.366733	0.1	56.043330
18.368400	0.1	55.993441
18.370067	0.1	55.938724
18.371733	0.1	55.879239
18.373400	0.1	55.813912
18.375067	0.1	55.741313
18.376733	0.1	55.661503
18.378400	0.1	55.576209
18.380067	0.1	55.486742
18.381733	0.1	55.393640
18.383400	0.1	55.297259
18.385067	0.1	55.197063
18.386733	0.1	55.092398
18.388400	0.1	54.983440
18.390067	0.1	54.871682
18.391733	0.1	54.758373
18.393400	0.1	54.643336
18.395067	0.1	54.526273
18.396733	0.1	54.407719
18.398400	0.1	54.287914
18.400067	0.1	54.166380
18.401733	0.1	54.042939
18.403400	0.1	53.918365
18.405067	0.1	53.793791
18.406733	0.1	53.669396
18.408400	0.1	53.544346
18.410067	0.1	53.417924
18.411733	0.1	53.290966
18.413400	0.1	53.165856
18.415067	0.1	53.044382
18.416733	0.1	52.926663
18.418400	0.1	52.811507
18.420067	0.1	52.697602
18.421733	0.1	52.584115
18.423400	0.1	52.470687
18.425067	0.1	52.357856
18.426733	0.1	52.247408
18.428400	0.1	52.141073
18.430067	0.1	52.038375
18.431733	0.1	51.936987
18.433400	0.1	51.834646
18.435067	0.1	51.730695
18.436733	0.1	51.626745
18.438400	0.1	51.526430
18.440067	0.1	51.432434
18.441733	0.1	51.344040
18.443400	0.1	51.257852
18.445067	0.1	51.171425
18.446733	0.1	51.084343
18.448400	0.1	50.997022
18.450067	0.1	50.910655
18.451733	0.1	50.826731
18.453400	0.1	50.746146
18.455067	0.1	50.668481
18.456733	0.1	50.592724
18.458400	0.1	50.517562
18.460067	0.1	50.442222
18.461733	0.1	50.366524
18.463400	0.1	50.290349
18.465067	0.1	50.213280
18.466733	0.1	50.135615
18.468400	0.1	50.059143
18.470067	0.1	49.985769
18.471733	0.1	49.915376
18.473400	0.1	49.844924
18.475067	0.1	49.771550
18.476733	0.1	49.695018
18.478400	0.1	49.617293
18.480067	0.1	49.540344
18.481733	0.1	49.465182
18.483400	0.1	49.391749
18.485067	0.1	49.319687
18.486733	0.1	49.248221
18.488400	0.1	49.176279
18.490067	0.1	49.103263
18.491733	0.1	49.029413
18.493400	0.1	48.955861
18.495067	0.1	48.883322
18.496733	0.1	48.812035
18.498400	0.1	48.741284
18.500067	0.1	48.669878
18.501733	0.1	48.596564
18.503400	0.1	48.521462
18.505067	0.1	48.445645
18.506733	0.1	48.370007
18.508400	0.1	48.294428
18.510067	0.1	48.218968
18.511733	0.1	48.144403
18.513400	0.1	48.071685
18.515067	0.1	48.001173
18.516733	0.1	47.932449
18.518400	0.1	47.864082
18.520067	0.1	47.794047
18.521733	0.1	47.720793
18.523400	0.1	47.644558
18.525067	0.1	47.566298
18.526733	0.1	47.487321
18.528400	0.1	47.408882
18.530067	0.1	47.331992
18.531733	0.1	47.257426
18.533400	0.1	47.185066
18.535067	0.1	47.114196
18.536733	0.1	47.043922
18.538400	0.1	46.973291
18.540067	0.1	46.902659
18.541733	0.1	46.832803
18.543400	0.1	46.763900
18.545067	0.1	46.695116
18.546733	0.1	46.625140
18.548400	0.1	46.553734
18.550067	0.1	46.481791
18.551733	0.1	46.411636
18.553400	0.1	46.344700
18.555067	0.1	46.279970
18.556733	0.1	46.214762
18.558400	0.1	46.147588
18.560067	0.1	46.078864
18.561733	0.1	46.009901
18.563400	0.1	45.941832
18.565067	0.1	45.875314
18.566733	0.1	45.810702
18.568400	0.1	45.748296
18.570067	0.1	45.687499
18.571733	0.1	45.627954
18.573400	0.1	45.569542
18.575067	0.1	45.511546
18.576733	0.1	45.451882
18.578400	0.1	45.389119
18.580067	0.1	45.323077
18.581733	0.1	45.254293
18.583400	0.1	45.184853
18.585067	0.1	45.116725
18.586733	0.1	45.050981
18.588400	0.1	44.987741
18.590067	0.1	44.926229
18.591733	0.1	44.865194
18.593400	0.1	44.803980
18.595067	0.1	44.743183
18.596733	0.1	44.683459
18.598400	0.1	44.625106
18.600067	0.1	44.567886
18.601733	0.1	44.510606
18.603400	0.1	44.451716
18.605067	0.1	44.390443
18.606733	0.1	44.327381
18.608400	0.1	44.263902
18.610067	0.1	44.201436
18.611733	0.1	44.140580
18.613400	0.1	44.081154
18.615067	0.1	44.022086
18.616733	0.1	43.962541
18.618400	0.1	43.902459
18.620067	0.1	43.842437
18.621733	0.1	43.782952
18.623400	0.1	43.724599
18.625067	0.1	43.668034
18.626733	0.1	43.613377
18.628400	0.1	43.559911
18.630067	0.1	43.506744
18.631733	0.1	43.453994
18.633400	0.1	43.401482
18.635067	0.1	43.347600
18.636733	0.1	43.290558
18.638400	0.1	43.230715
18.640067	0.1	43.170335
18.641733	0.1	43.111625
18.643400	0.1	43.055597
18.645067	0.1	43.002191
18.646733	0.1	42.950275
18.648400	0.1	42.898657
18.650067	0.1	42.847040
18.651733	0.1	42.795541
18.653400	0.1	42.744043
18.655067	0.1	42.691949
18.656733	0.1	42.638781
18.658400	0.1	42.585316
18.660067	0.1	42.533698
18.661733	0.1	42.486015
18.663400	0.1	42.442503
18.665067	0.1	42.401734
18.666733	0.1	42.361202
18.668400	0.1	42.318585
18.670067	0.1	42.273405
18.671733	0.1	42.226854
18.673400	0.1	42.180720
18.675067	0.1	42.136135
18.676733	0.1	42.094233
18.678400	0.1	42.055729
18.680067	0.1	42.020145
18.681733	0.1	41.985455
18.683400	0.1	41.949632
18.685067	0.1	41.912320
18.686733	0.1	41.873875
18.688400	0.1	41.834715
18.690067	0.1	41.795495
18.691733	0.1	41.757586
18.693400	0.1	41.722181
18.695067	0.1	41.689339
18.696733	0.1	41.658046
18.698400	0.1	41.627290
18.700067	0.1	41.596475
18.701733	0.1	41.565242
18.703400	0.1	41.533949
18.705067	0.1	41.503790
18.706733	0.1	41.475477
18.708400	0.1	41.448536
18.710067	0.1	41.422191
18.711733	0.1	41.396144
18.713400	0.1	41.370335
18.715067	0.1	41.345182
18.716733	0.1	41.321459
18.718400	0.1	41.299763
18.720067	0.1	41.280212
18.721733	0.1	41.262212
18.723400	0.1	41.244807
18.725067	0.1	41.227164
18.726733	0.1	41.209104
18.728400	0.1	41.190984
18.730067	0.1	41.173163
18.731733	0.1	41.156235
18.733400	0.1	41.140022
18.735067	0.1	41.123393
18.736733	0.1	41.105213
18.738400	0.1	41.086021
18.740067	0.1	41.067185
18.741733	0.1	41.050079
18.743400	0.1	41.035953
18.745067	0.1	41.025641
18.746733	0.1	41.018429
18.748400	0.1	41.012886
18.750067	0.1	41.008058
18.751733	0.1	41.003110
18.753400	0.1	40.997388
18.755067	0.1	40.991011
18.756733	0.1	40.984514
18.758400	0.1	40.978434
18.760067	0.1	40.973904
18.761733	0.1	40.972056
18.763400	0.1	40.972951
18.765067	0.1	40.975514
18.766733	0.1	40.979209
18.768400	0.1	40.984514
18.770067	0.1	40.992203
18.771733	0.1	41.002753
18.773400	0.1	41.015925
18.775067	0.1	41.031840
18.776733	0.1	41.050317
18.778400	0.1	41.071060
18.780067	0.1	41.093888
18.781733	0.1	41.119399
18.783400	0.1	41.148188
18.785067	0.1	41.180971
18.786733	0.1	41.217568
18.788400	0.1	41.256907
18.790067	0.1	41.298392
18.791733	0.1	41.342321
18.793400	0.1	41.388753
18.795067	0.1	41.437330
18.796733	0.1	41.488292
18.798400	0.1	41.542950
18.800067	0.1	41.602554
18.801733	0.1	41.666927
18.803400	0.1	41.734758
18.805067	0.1	41.804912
18.806733	0.1	41.876736
18.808400	0.1	41.949811
18.810067	0.1	42.023602
18.811733	0.1	42.098346
18.813400	0.1	42.174759
18.815067	0.1	42.253378
18.816733	0.1	42.334440
18.818400	0.1	42.417648
18.820067	0.1	42.501869
18.821733	0.1	42.585137
18.823400	0.1	42.665663
18.825067	0.1	42.743149
18.826733	0.1	42.818191
18.828400	0.1	42.891147
18.830067	0.1	42.961898
18.831733	0.1	43.030741
18.833400	0.1	43.098452
18.835067	0.1	43.165925
18.836733	0.1	43.232563
18.838400	0.1	43.296757
18.840067	0.1	43.356838
18.841733	0.1	43.411854
18.843400	0.1	43.461087
18.845067	0.1	43.504479
18.846733	0.1	43.542209
18.848400	0.1	43.574515
18.850067	0.1	43.601456
18.851733	0.1	43.623390
18.853400	0.1	43.641451
18.855067	0.1	43.656769
18.856733	0.1	43.668213
18.858400	0.1	43.673280
18.860067	0.1	43.670359
18.861733	0.1	43.659451
18.863400	0.1	43.642345
18.865067	0.1	43.621185
18.866733	0.1	43.596390
18.868400	0.1	43.566051
18.870067	0.1	43.528023
18.871733	0.1	43.481233
18.873400	0.1	43.425622
18.875067	0.1	43.361368
18.876733	0.1	43.288949
18.878400	0.1	43.208959
18.880067	0.1	43.122413
18.881733	0.1	43.030324
18.883400	0.1	42.933288
18.885067	0.1	42.831245
18.886733	0.1	42.723718
18.888400	0.1	42.610707
18.890067	0.1	42.492452
18.891733	0.1	42.368534
18.893400	0.1	42.238417
18.895067	0.1	42.102161
18.896733	0.1	41.960242
18.898400	0.1	41.812720
18.900067	0.1	41.659238
18.901733	0.1	41.499796
18.903400	0.1	41.335347
18.905067	0.1	41.167142
18.906733	0.1	40.995779
18.908400	0.1	40.821734
18.910067	0.1	40.645661
18.911733	0.1	40.468993
18.913400	0.1	40.292861
18.915067	0.1	40.116968
18.916733	0.1	39.939942
18.918400	0.1	39.760950
18.920067	0.1	39.579751
18.921733	0.1	39.397302
18.923400	0.1	39.215329
18.925067	0.1	39.035025
18.926733	0.1	38.856509
18.928400	0.1	38.679721
18.930067	0.1	38.505378
18.931733	0.1	38.334372
18.933400	0.1	38.166883
18.935067	0.1	38.002910
18.936733	0.1	37.842574
18.938400	0.1	37.685873
18.940067	0.1	37.532809
18.941733	0.1	37.384214
18.943400	0.1	37.241103
18.945067	0.1	37.102880
18.946733	0.1	36.967697
18.948400	0.1	36.834779
18.950067	0.1	36.704483
18.951733	0.1	36.577704
18.953400	0.1	36.453786
18.955067	0.1	36.331596
18.956733	0.1	36.211493
18.958400	0.1	36.094668
18.960067	0.1	35.981478
18.961733	0.1	35.871567
18.963400	0.1	35.764637
18.965067	0.1	35.661342
18.966733	0.1	35.562041
18.968400	0.1	35.466196
18.970067	0.1	35.372081
18.971733	0.1	35.278620
18.973400	0.1	35.186293
18.975067	0.1	35.096051
18.976733	0.1	35.008671
18.978400	0.1	34.923854
18.980067	0.1	34.841063
18.981733	0.1	34.760000
18.983400	0.1	34.680428
18.985067	0.1	34.602346
18.986733	0.1	34.525635
18.988400	0.1	34.450295
18.990067	0.1	34.376206
18.991733	0.1	34.302535
18.993400	0.1	34.228089
18.995067	0.1	34.152331
18.996733	0.1	34.076037
18.998400	0.1	34.000339
19.000067	0.1	33.925476
19.001733	0.1	33.851268
19.003400	0.1	33.777656
19.005067	0.1	33.705117
19.006733	0.1	33.634486
19.008400	0.1	33.566179
19.010067	0.1	33.499302
19.011733	0.1	33.431890
19.013400	0.1	33.362987
19.015067	0.1	33.294143
19.016733	0.1	33.228042
19.018400	0.1	33.165278
19.020067	0.1	33.104302
19.021733	0.1	33.043327
19.023400	0.1	32.982411
19.025067	0.1	32.922568
19.026733	0.1	32.864155
19.028400	0.1	32.806518
19.030067	0.1	32.749357
19.031733	0.1	32.692375
19.033400	0.1	32.635095
19.035067	0.1	32.577397
19.036733	0.1	32.519938
19.038400	0.1	32.463672
19.040067	0.1	32.409610
19.041733	0.1	32.358231
19.043400	0.1	32.308640
19.045067	0.1	32.258811
19.046733	0.1	32.207729
19.048400	0.1	32.155933
19.050067	0.1	32.103779
19.051733	0.1	32.051863
19.053400	0.1	32.001020
19.055067	0.1	31.951787
19.056733	0.1	31.903805
19.058400	0.1	31.856539
19.060067	0.1	31.809153
19.061733	0.1	31.761410
19.063400	0.1	31.713964
19.065067	0.1	31.668069
19.066733	0.1	31.624319
19.068400	0.1	31.582417
19.070067	0.1	31.541290
19.071733	0.1	31.499745
19.073400	0.1	31.456949
19.075067	0.1	31.412842
19.076733	0.1	31.367959
19.078400	0.1	31.323435
19.080067	0.1	31.280758
19.081733	0.1	31.240525
19.083400	0.1	31.202259
19.085067	0.1	31.164529
19.086733	0.1	31.125488
19.088400	0.1	31.084003
19.090067	0.1	31.040611
19.091733	0.1	30.997457
19.093400	0.1	30.955853
19.095067	0.1	30.915799
19.096733	0.1	30.876340
19.098400	0.1	30.836644
19.100067	0.1	30.796232
19.101733	0.1	30.755581
19.103400	0.1	30.715765
19.105067	0.1	30.678036
19.106733	0.1	30.642690
19.108400	0.1	30.608835
19.110067	0.1	30.575218
19.111733	0.1	30.541124
19.113400	0.1	30.506076
19.115067	0.1	30.469837
19.116733	0.1	30.432703
19.118400	0.1	30.395629
19.120067	0.1	30.359866
19.121733	0.1	30.325832
19.123400	0.1	30.293228
19.125067	0.1	30.260863
19.126733	0.1	30.227425
19.128400	0.1	30.192675
19.130067	0.1	30.157210
19.131733	0.1	30.122342
19.133400	0.1	30.089380
19.135067	0.1	30.058863
19.136733	0.1	30.029656
19.138400	0.1	30.000033
19.140067	0.1	29.968860
19.141733	0.1	29.936017
19.143400	0.1	29.902281
19.145067	0.1	29.868426
19.146733	0.1	29.835166
19.148400	0.1	29.802563
19.150067	0.1	29.769840
19.151733	0.1	29.736461
19.153400	0.1	29.702606
19.155067	0.1	29.669048
19.156733	0.1	29.636504
19.158400	0.1	29.605212
19.160067	0.1	29.574634
19.161733	0.1	29.543700
19.163400	0.1	29.511692
19.165067	0.1	29.478492
19.166733	0.1	29.444994
19.168400	0.1	29.412033
19.170067	0.1	29.379727
19.171733	0.1	29.346408
19.173400	0.1	29.310407
19.175067	0.1	29.271724
19.176733	0.1	29.231908
19.178400	0.1	29.192628
19.180067	0.1	29.154898
19.181733	0.1	29.119195
19.183400	0.1	29.084565
19.185067	0.1	29.049100
19.186733	0.1	29.011669
19.188400	0.1	28.972568
19.190067	0.1	28.932275
19.191733	0.1	28.891088
19.193400	0.1	28.848948
19.195067	0.1	28.805913
19.196733	0.1	28.762581
19.198400	0.1	28.719606
19.200067	0.1	28.676750
19.201733	0.1	28.633715
19.203400	0.1	28.590085
19.205067	0.1	28.546156
19.206733	0.1	28.502466
19.208400	0.1	28.459133
19.210067	0.1	28.415741
19.211733	0.1	28.371157
19.213400	0.1	28.324069
19.215067	0.1	28.273942
19.216733	0.1	28.221907
19.218400	0.1	28.170528
19.220067	0.1	28.121533
19.221733	0.1	28.075041
19.223400	0.1	28.029742
19.225067	0.1	27.983369
19.226733	0.1	27.934136
19.228400	0.1	27.882041
19.230067	0.1	27.828635
19.231733	0.1	27.775647
19.233400	0.1	27.723433
19.235067	0.1	27.671220
19.236733	0.1	27.618648
19.238400	0.1	27.566792
19.240067	0.1	27.516784
19.241733	0.1	27.468623
19.243400	0.1	27.420880
19.245067	0.1	27.372600
19.246733	0.1	27.323784
19.248400	0.1	27.273776
19.250067	0.1	27.221801
19.251733	0.1	27.168276
19.253400	0.1	27.114691
19.255067	0.1	27.062000
19.256733	0.1	27.010442
19.258400	0.1	26.960255
19.260067	0.1	26.912095
19.261733	0.1	26.866378
19.263400	0.1	26.822569
19.265067	0.1	26.779296
19.266733	0.1	26.735546
19.268400	0.1	26.691260
19.270067	0.1	26.646437
19.271733	0.1	26.600839
19.273400	0.1	26.554825
19.275067	0.1	26.509227
19.276733	0.1	26.464643
19.278400	0.1	26.421191
19.280067	0.1	26.379229
19.281733	0.1	26.338579
19.283400	0.1	26.298286
19.285067	0.1	26.256861
19.286733	0.1	26.214005
19.288400	0.1	26.169898
19.290067	0.1	26.124658
19.291733	0.1	26.079001
19.293400	0.1	26.034297
19.295067	0.1	25.992097
19.296733	0.1	25.953116
19.298400	0.1	25.916936
19.300067	0.1	25.881650
19.301733	0.1	25.844814
19.303400	0.1	25.805296
19.305067	0.1	25.763930
19.306733	0.1	25.722624
19.308400	0.1	25.682451
19.310067	0.1	25.643410
19.311733	0.1	25.604726
19.313400	0.1	25.566341
19.315067	0.1	25.529446
19.316733	0.1	25.495590
19.318400	0.1	25.465073
19.320067	0.1	25.436403
19.321733	0.1	25.407316
19.323400	0.1	25.376619
19.325067	0.1	25.344552
19.326733	0.1	25.311710
19.328400	0.1	25.277676
19.330067	0.1	25.242092
19.331733	0.1	25.205554
19.333400	0.1	25.169136
19.335067	0.1	25.133969
19.336733	0.1	25.100769
19.338400	0.1	25.069417
19.340067	0.1	25.039913
19.341733	0.1	25.012316
19.343400	0.1	24.985792
19.345067	0.1	24.958135
19.346733	0.1	24.927439
19.348400	0.1	24.893285
19.350067	0.1	24.857225
19.351733	0.1	24.821581
19.353400	0.1	24.787785
19.355067	0.1	24.756195
19.356733	0.1	24.726512
19.358400	0.1	24.697842
19.360067	0.1	24.668814
19.361733	0.1	24.638535
19.363400	0.1	24.607243
19.365067	0.1	24.575712
19.366733	0.1	24.544837
19.368400	0.1	24.514796
19.370067	0.1	24.485172
19.371733	0.1	24.455251
19.373400	0.1	24.424972
19.375067	0.1	24.394633
19.376733	0.1	24.363698
19.378400	0.1	24.331094
19.380067	0.1	24.296702
19.381733	0.1	24.262012
19.383400	0.1	24.228455
19.385067	0.1	24.195494
19.386733	0.1	24.161459
19.388400	0.1	24.125518
19.390067	0.1	24.088503
19.391733	0.1	24.052085
19.393400	0.1	24.017335
19.395067	0.1	23.984434
19.396733	0.1	23.952843
19.398400	0.1	23.922028
19.400067	0.1	23.891391
19.401733	0.1	23.860396
19.403400	0.1	23.828866
19.405067	0.1	23.797037
19.406733	0.1	23.764969
19.408400	0.1	23.732127
19.410067	0.1	23.698510
19.411733	0.1	23.664416
19.413400	0.1	23.630680
19.415067	0.1	23.598672
19.416733	0.1	23.569049
19.418400	0.1	23.541690
19.420067	0.1	23.515822
19.421733	0.1	23.489775
19.423400	0.1	23.461760
19.425067	0.1	23.431660
19.426733	0.1	23.401202
19.428400	0.1	23.372115
19.430067	0.1	23.344935
19.431733	0.1	23.319305
19.433400	0.1	23.294689
19.435067	0.1	23.270251
19.436733	0.1	23.244800
19.438400	0.1	23.218395
19.440067	0.1	23.192288
19.441733	0.1	23.167731
19.443400	0.1	23.144962
19.445067	0.1	23.123623
19.446733	0.1	23.103000
19.448400	0.1	23.081960
19.450067	0.1	23.059191
19.451733	0.1	23.034157
19.453400	0.1	23.008050
19.455067	0.1	22.982301
19.456733	0.1	22.957922
19.458400	0.1	22.935869
19.460067	0.1	22.916557
19.461733	0.1	22.899450
19.463400	0.1	22.883655
19.465067	0.1	22.868456
19.466733	0.1	22.853495
19.468400	0.1	22.838296
19.470067	0.1	22.821845
19.471733	0.1	22.803487
19.473400	0.1	22.783162
19.475067	0.1	22.762062
19.476733	0.1	22.741856
19.478400	0.1	22.723020
19.480067	0.1	22.704126
19.481733	0.1	22.683681
19.483400	0.1	22.661449
19.485067	0.1	22.637249
19.486733	0.1	22.610845
19.488400	0.1	22.582950
19.490067	0.1	22.554637
19.491733	0.1	22.526564
19.493400	0.1	22.498967
19.495067	0.1	22.471608
19.496733	0.1	22.443773
19.498400	0.1	22.414388
19.500067	0.1	22.382916
19.501733	0.1	22.349597
19.503400	0.1	22.314729
19.505067	0.1	22.278370
19.506733	0.1	22.240998
19.508400	0.1	22.203745
19.510067	0.1	22.167326
19.511733	0.1	22.130669
19.513400	0.1	22.091688
19.515067	0.1	22.049011
19.516733	0.1	22.003116
19.518400	0.1	21.955432
19.520067	0.1	21.907152
19.521733	0.1	21.859170
19.523400	0.1	21.811189
19.525067	0.1	21.762432
19.526733	0.1	21.712364
19.528400	0.1	21.661581
19.530067	0.1	21.611155
19.531733	0.1	21.561862
19.533400	0.1	21.514238
19.535067	0.1	21.468402
19.536733	0.1	21.423639
19.538400	0.1	21.379055
19.540067	0.1	21.333875
19.541733	0.1	21.287860
19.543400	0.1	21.241785
19.545067	0.1	21.196545
19.546733	0.1	21.152021
19.548400	0.1	21.107854
19.550067	0.1	21.064223
19.551733	0.1	21.021606
19.553400	0.1	20.980002
19.555067	0.1	20.939113
19.556733	0.1	20.899059
19.558400	0.1	20.859898
19.560067	0.1	20.821811
19.561733	0.1	20.784856
19.563400	0.1	20.748676
19.565067	0.1	20.713152
19.566733	0.1	20.678939
19.568400	0.1	20.646812
19.570067	0.1	20.616473
19.571733	0.1	20.586969
19.573400	0.1	20.557166
19.575067	0.1	20.526589
19.576733	0.1	20.495952
19.578400	0.1	20.466865
19.580067	0.1	20.441116
19.581733	0.1	20.418943
19.583400	0.1	20.399274
19.585067	0.1	20.380498
19.586733	0.1	20.361186
19.588400	0.1	20.340801
19.590067	0.1	20.319582
19.591733	0.1	20.297350
19.593400	0.1	20.273687
19.595067	0.1	20.249308
19.596733	0.1	20.226659
19.598400	0.1	20.207227
19.600067	0.1	20.189704
19.601733	0.1	20.171345
19.603400	0.1	20.150484
19.605067	0.1	20.127357
19.606733	0.1	20.103396
19.608400	0.1	20.080389
19.610067	0.1	20.059706
19.611733	0.1	20.041586
19.613400	0.1	20.025493
19.615067	0.1	20.011069
19.616733	0.1	19.997538
19.618400	0.1	19.983889
19.620067	0.1	19.968630
19.621733	0.1	19.950093
19.623400	0.1	19.927682
19.625067	0.1	19.903005
19.626733	0.1	19.878567
19.628400	0.1	19.855560
19.630067	0.1	19.833626
19.631733	0.1	19.811810
19.633400	0.1	19.789459
19.635067	0.1	19.766272
19.636733	0.1	19.742788
19.638400	0.1	19.719840
19.640067	0.1	19.696833
19.641733	0.1	19.672157
19.643400	0.1	19.645334
19.645067	0.1	19.617380
19.646733	0.1	19.589723
19.648400	0.1	19.562603
19.650067	0.1	19.535841
19.651733	0.1	19.509555
19.653400	0.1	19.484104
19.655067	0.1	19.459010
19.656733	0.1	19.433500
19.658400	0.1	19.406260
19.660067	0.1	19.376696
19.661733	0.1	19.345344
19.663400	0.1	19.313098
19.665067	0.1	19.281150
19.666733	0.1	19.249917
19.668400	0.1	19.219698
19.670067	0.1	19.190968
19.671733	0.1	19.164325
19.673400	0.1	19.139768
19.675067	0.1	19.116462
19.676733	0.1	19.092203
19.678400	0.1	19.064785
19.680067	0.1	19.033612
19.681733	0.1	19.000174
19.683400	0.1	18.966736
19.685067	0.1	18.935026
19.686733	0.1	18.906296
19.688400	0.1	18.880845
19.690067	0.1	18.858076
19.691733	0.1	18.836797
19.693400	0.1	18.816174
19.695067	0.1	18.795849
19.696733	0.1	18.775405
19.698400	0.1	18.753947
19.700067	0.1	18.730522
19.701733	0.1	18.705548
19.703400	0.1	18.680156
19.705067	0.1	18.655301
19.706733	0.1	18.631877
19.708400	0.1	18.610240
19.710067	0.1	18.589736
19.711733	0.1	18.569649
19.713400	0.1	18.549920
19.715067	0.1	18.531145
19.716733	0.1	18.512727
19.718400	0.1	18.493355
19.720067	0.1	18.472851
19.721733	0.1	18.452705
19.723400	0.1	18.433930
19.725067	0.1	18.416525
19.726733	0.1	18.399597
19.728400	0.1	18.381954
19.730067	0.1	18.363477
19.731733	0.1	18.345595
19.733400	0.1	18.329979
19.735067	0.1	18.317164
19.736733	0.1	18.306674
19.738400	0.1	18.297912
19.740067	0.1	18.290759
19.741733	0.1	18.284680
19.743400	0.1	18.278421
19.745067	0.1	18.270911
19.746733	0.1	18.261613
19.748400	0.1	18.251361
19.750067	0.1	18.241824
19.751733	0.1	18.233181
19.753400	0.1	18.224777
19.755067	0.1	18.215717
19.756733	0.1	18.205942
19.758400	0.1	18.196763
19.760067	0.1	18.190206
19.761733	0.1	18.187524
19.763400	0.1	18.188060
19.765067	0.1	18.189610
19.766733	0.1	18.189789
19.768400	0.1	18.187047
19.770067	0.1	18.181683
19.771733	0.1	18.175365
19.773400	0.1	18.169404
19.775067	0.1	18.164338
19.776733	0.1	18.160046
19.778400	0.1	18.155814
19.780067	0.1	18.150986
19.781733	0.1	18.145562
19.783400	0.1	18.138946
19.785067	0.1	18.129767
19.786733	0.1	18.116594
19.788400	0.1	18.100203
19.790067	0.1	18.082977
19.791733	0.1	18.067659
19.793400	0.1	18.055261
19.795067	0.1	18.044711
19.796733	0.1	18.033744
19.798400	0.1	18.020095
19.800067	0.1	18.002332
19.801733	0.1	17.980279
19.803400	0.1	17.954589
19.805067	0.1	17.926396
19.806733	0.1	17.897011
19.808400	0.1	17.867328
19.810067	0.1	17.837645
19.811733	0.1	17.807842
19.813400	0.1	17.777444
19.815067	0.1	17.746271
19.816733	0.1	17.714919
19.818400	0.1	17.683686
19.820067	0.1	17.651917
19.821733	0.1	17.618478
19.823400	0.1	17.583133
19.825067	0.1	17.546536
19.826733	0.1	17.509402
19.828400	0.1	17.472507
19.830067	0.1	17.436088
19.831733	0.1	17.399908
19.833400	0.1	17.364265
19.835067	0.1	17.329455
19.836733	0.1	17.295242
19.838400	0.1	17.260851
19.840067	0.1	17.226041
19.841733	0.1	17.190815
19.843400	0.1	17.155469
19.845067	0.1	17.120780
19.846733	0.1	17.087997
19.848400	0.1	17.057360
19.850067	0.1	17.027498
19.851733	0.1	16.997338
19.853400	0.1	16.967178
19.855067	0.1	16.937913
19.856733	0.1	16.909660
19.858400	0.1	16.881765
19.860067	0.1	16.853512
19.861733	0.1	16.825379
19.863400	0.1	16.798318
19.865067	0.1	16.773225
19.866733	0.1	16.750456
19.868400	0.1	16.729356
19.870067	0.1	16.709150
19.871733	0.1	16.689957
19.873400	0.1	16.672314
19.875067	0.1	16.655863
19.876733	0.1	16.639353
19.878400	0.1	16.621352
19.880067	0.1	16.601742
19.881733	0.1	16.582013
19.883400	0.1	16.564013
19.885067	0.1	16.548158
19.886733	0.1	16.533316
19.888400	0.1	16.517759
19.890067	0.1	16.500057
19.891733	0.1	16.480447
19.893400	0.1	16.460777
19.895067	0.1	16.443552
19.896733	0.1	16.430200
19.898400	0.1	16.420067
19.900067	0.1	16.410650
19.901733	0.1	16.400100
19.903400	0.1	16.388656
19.905067	0.1	16.377212
19.906733	0.1	16.365708
19.908400	0.1	16.353549
19.910067	0.1	16.340257
19.911733	0.1	16.326190
19.913400	0.1	16.312302
19.915067	0.1	16.299130
19.916733	0.1	16.286672
19.918400	0.1	16.274692
19.920067	0.1	16.263307
19.921733	0.1	16.253532
19.923400	0.1	16.246201
19.925067	0.1	16.240359
19.926733	0.1	16.233743
19.928400	0.1	16.225399
19.930067	0.1	16.216219
19.931733	0.1	16.207160
19.933400	0.1	16.197623
19.935067	0.1	16.186477
19.936733	0.1	16.173066
19.938400	0.1	16.158582
19.940067	0.1	16.145707
19.941733	0.1	16.136468
19.943400	0.1	16.130508
19.945067	0.1	16.125799
19.946733	0.1	16.120614
19.948400	0.1	16.113819
19.950067	0.1	16.105414
19.951733	0.1	16.096593
19.953400	0.1	16.088546
19.955067	0.1	16.081990
19.956733	0.1	16.076685
19.958400	0.1	16.070605
19.960067	0.1	16.061843
19.961733	0.1	16.050638
19.963400	0.1	16.038836
19.965067	0.1	16.026736
19.966733	0.1	16.013742
19.968400	0.1	16.000212
19.970067	0.1	15.987338
19.971733	0.1	15.975715
19.973400	0.1	15.965045
19.975067	0.1	15.954913
19.976733	0.1	15.945316
19.978400	0.1	15.936316
19.980067	0.1	15.927614
19.981733	0.1	15.918613
19.983400	0.1	15.907646
19.985067	0.1	15.893341
19.986733	0.1	15.875698
19.988400	0.1	15.855671
19.990067	0.1	15.834630
19.991733	0.1	15.814186
19.993400	0.1	15.795411
19.995067	0.1	15.778781
19.996733	0.1	15.763582
19.998400	0.1	15.748323
20.000067	0.1	15.731574
20.001733	0.1	15.713216
20.003400	0.1	15.694202
20.005067	0.1	15.675367
20.006733	0.1	15.656413
20.008400	0.1	15.636445
20.010067	0.1	15.614987
20.011733	0.1	15.592397
20.013400	0.1	15.569271
20.015067	0.1	15.546263
20.016733	0.1	15.524448
20.018400	0.1	15.504659
20.020067	0.1	15.485943
20.021733	0.1	15.465320
20.023400	0.1	15.440405
20.025067	0.1	15.411497
20.026733	0.1	15.381278
20.028400	0.1	15.352906
20.030067	0.1	15.327931
20.031733	0.1	15.306235
20.033400	0.1	15.287043
20.035067	0.1	15.269996
20.036733	0.1	15.254737
20.038400	0.1	15.240730
20.040067	0.1	15.226365
20.041733	0.1	15.209914
20.043400	0.1	15.190781
20.045067	0.1	15.169621
20.046733	0.1	15.147985
20.048400	0.1	15.128137
20.050067	0.1	15.112103
20.051733	0.1	15.100301
20.053400	0.1	15.091062
20.055067	0.1	15.081526
20.056733	0.1	15.069426
20.058400	0.1	15.054823
20.060067	0.1	15.039028
20.061733	0.1	15.023113
20.063400	0.1	15.006841
20.065067	0.1	14.990152
20.066733	0.1	14.973463
20.068400	0.1	14.957190
20.070067	0.1	14.940859
20.071733	0.1	14.924408
20.073400	0.1	14.908970
20.075067	0.1	14.895857
20.076733	0.1	14.885248
20.078400	0.1	14.876128
20.080067	0.1	14.867366
20.081733	0.1	14.858783
20.083400	0.1	14.850856
20.085067	0.1	14.844001
20.086733	0.1	14.837862
20.088400	0.1	14.831663
20.090067	0.1	14.825047
20.091733	0.1	14.818312
20.093400	0.1	14.811696
20.095067	0.1	14.805079
20.096733	0.1	14.798046
20.098400	0.1	14.790953
20.100067	0.1	14.784039
20.101733	0.1	14.777602
20.103400	0.1	14.771582
20.105067	0.1	14.765621
20.106733	0.1	14.759005
20.108400	0.1	14.751793
20.110067	0.1	14.744998
20.111733	0.1	14.739693
20.113400	0.1	14.736236
20.115067	0.1	14.734388
20.116733	0.1	14.734090
20.118400	0.1	14.734507
20.120067	0.1	14.734269
20.121733	0.1	14.732898
20.123400	0.1	14.730752
20.125067	0.1	14.728607
20.126733	0.1	14.726818
20.128400	0.1	14.725328
20.130067	0.1	14.723957
20.131733	0.1	14.721871
20.133400	0.1	14.718235
20.135067	0.1	14.714242
20.136733	0.1	14.712037
20.138400	0.1	14.713109
20.140067	0.1	14.717341
20.141733	0.1	14.723421
20.143400	0.1	14.728964
20.145067	0.1	14.732183
20.146733	0.1	14.733077
20.148400	0.1	14.733137
20.150067	0.1	14.733911
20.151733	0.1	14.735640
20.153400	0.1	14.737190
20.155067	0.1	14.737845
20.156733	0.1	14.737905
20.158400	0.1	14.738501
20.160067	0.1	14.740468
20.161733	0.1	14.743865
20.163400	0.1	14.748038
20.165067	0.1	14.752270
20.166733	0.1	14.756502
20.168400	0.1	14.761151
20.170067	0.1	14.766634
20.171733	0.1	14.772833
20.173400	0.1	14.779390
20.175067	0.1	14.785887
20.176733	0.1	14.792384
20.178400	0.1	14.799179
20.180067	0.1	14.806927
20.181733	0.1	14.815927
20.183400	0.1	14.825822
20.185067	0.1	14.836193
20.186733	0.1	14.846743
20.188400	0.1	14.857114
20.190067	0.1	14.866532
20.191733	0.1	14.874817
20.193400	0.1	14.882565
20.195067	0.1	14.890493
20.196733	0.1	14.899136
20.198400	0.1	14.908493
20.200067	0.1	14.918269
20.201733	0.1	14.927567
20.203400	0.1	14.935554
20.205067	0.1	14.941395
20.206733	0.1	14.945031
20.208400	0.1	14.946760
20.210067	0.1	14.947415
20.211733	0.1	14.948250
20.213400	0.1	14.950396
20.215067	0.1	14.953435
20.216733	0.1	14.955045
20.218400	0.1	14.952780
20.220067	0.1	14.946462
20.221733	0.1	14.937700
20.223400	0.1	14.927805
20.225067	0.1	14.917732
20.226733	0.1	14.907897
20.228400	0.1	14.898182
20.230067	0.1	14.888109
20.231733	0.1	14.876843
20.233400	0.1	14.863075
20.235067	0.1	14.845730
20.236733	0.1	14.825345
20.238400	0.1	14.803530
20.240067	0.1	14.782251
20.241733	0.1	14.763058
20.243400	0.1	14.745832
20.245067	0.1	14.729083
20.246733	0.1	14.710368
20.248400	0.1	14.688254
20.250067	0.1	14.662982
20.251733	0.1	14.635921
20.253400	0.1	14.608563
20.255067	0.1	14.581443
20.256733	0.1	14.554501
20.258400	0.1	14.527441
20.260067	0.1	14.499665
20.261733	0.1	14.470578
20.263400	0.1	14.440239
20.265067	0.1	14.409305
20.266733	0.1	14.378847
20.268400	0.1	14.349759
20.270067	0.1	14.322103
20.271733	0.1	14.295221
20.273400	0.1	14.268399
20.275067	0.1	14.241100
20.276733	0.1	14.213265
20.278400	0.1	14.185549
20.280067	0.1	14.159084
20.281733	0.1	14.134885
20.283400	0.1	14.112593
20.285067	0.1	14.091254
20.286733	0.1	14.069618
20.288400	0.1	14.046729
20.290067	0.1	14.022172
20.291733	0.1	13.996364
20.293400	0.1	13.970018
20.295067	0.1	13.943733
20.296733	0.1	13.918401
20.298400	0.1	13.894380
20.300067	0.1	13.871730
20.301733	0.1	13.850153
20.303400	0.1	13.829232
20.305067	0.1	13.808251
20.306733	0.1	13.786913
20.308400	0.1	13.766230
20.310067	0.1	13.747693
20.311733	0.1	13.732315
20.313400	0.1	13.719381
20.315067	0.1	13.706625
20.316733	0.1	13.691784
20.318400	0.1	13.673962
20.320067	0.1	13.653994
20.321733	0.1	13.632716
20.323400	0.1	13.610900
20.325067	0.1	13.589145
20.326733	0.1	13.568283
20.328400	0.1	13.548554
20.330067	0.1	13.529719
20.331733	0.1	13.512433
20.333400	0.1	13.497830
20.335067	0.1	13.485671
20.336733	0.1	13.474227
20.338400	0.1	13.461769
20.340067	0.1	13.446987
20.341733	0.1	13.429821
20.343400	0.1	13.411344
20.345067	0.1	13.393701
20.346733	0.1	13.379098
20.348400	0.1	13.368846
20.350067	0.1	13.361693
20.351733	0.1	13.354719
20.353400	0.1	13.345242
20.355067	0.1	13.332725
20.356733	0.1	13.318361
20.358400	0.1	13.304473
20.360067	0.1	13.292373
20.361733	0.1	13.282002
20.363400	0.1	13.272823
20.365067	0.1	13.265253
20.366733	0.1	13.260485
20.368400	0.1	13.258398
20.370067	0.1	13.256551
20.371733	0.1	13.251782
20.373400	0.1	13.242961
20.375067	0.1	13.231815
20.376733	0.1	13.221742
20.378400	0.1	13.214947
20.380067	0.1	13.210774
20.381733	0.1	13.207496
20.383400	0.1	13.204099
20.385067	0.1	13.200761
20.386733	0.1	13.197840
20.388400	0.1	13.195277
20.390067	0.1	13.192714
20.391733	0.1	13.189376
20.393400	0.1	13.185323
20.395067	0.1	13.181449
20.396733	0.1	13.177872
20.398400	0.1	13.173045
20.400067	0.1	13.166607
20.401733	0.1	13.160289
20.403400	0.1	13.155402
20.405067	0.1	13.151348
20.406733	0.1	13.146640
20.408400	0.1	13.140560
20.410067	0.1	13.134242
20.411733	0.1	13.128877
20.413400	0.1	13.124646
20.415067	0.1	13.120294
20.416733	0.1	13.114096
20.418400	0.1	13.104857
20.420067	0.1	13.092697
20.421733	0.1	13.079644
20.423400	0.1	13.067723
20.425067	0.1	13.057829
20.426733	0.1	13.048888
20.428400	0.1	13.039888
20.430067	0.1	13.029993
20.431733	0.1	13.018311
20.433400	0.1	13.004423
20.435067	0.1	12.988568
20.436733	0.1	12.971879
20.438400	0.1	12.955666
20.440067	0.1	12.941123
20.441733	0.1	12.928189
20.443400	0.1	12.915374
20.445067	0.1	12.901367
20.446733	0.1	12.885989
20.448400	0.1	12.869955
20.450067	0.1	12.853385
20.451733	0.1	12.836397
20.453400	0.1	12.818993
20.455067	0.1	12.800813
20.456733	0.1	12.781859
20.458400	0.1	12.762667
20.460067	0.1	12.744368
20.461733	0.1	12.727619
20.463400	0.1	12.712301
20.465067	0.1	12.698115
20.466733	0.1	12.685180
20.468400	0.1	12.673379
20.470067	0.1	12.661815
20.471733	0.1	12.649835
20.473400	0.1	12.637258
20.475067	0.1	12.624682
20.476733	0.1	12.612582
20.478400	0.1	12.600959
20.480067	0.1	12.589336
20.481733	0.1	12.576760
20.483400	0.1	12.563289
20.485067	0.1	12.549938
20.486733	0.1	12.537957
20.488400	0.1	12.527407
20.490067	0.1	12.516976
20.491733	0.1	12.505532
20.493400	0.1	12.492836
20.495067	0.1	12.479008
20.496733	0.1	12.464226
20.498400	0.1	12.448848
20.500067	0.1	12.433947
20.501733	0.1	12.420774
20.503400	0.1	12.410463
20.505067	0.1	12.404085
20.506733	0.1	12.401224
20.508400	0.1	12.399853
20.510067	0.1	12.398184
20.511733	0.1	12.395561
20.513400	0.1	12.391747
20.515067	0.1	12.386740
20.516733	0.1	12.380780
20.518400	0.1	12.374402
20.520067	0.1	12.368322
20.521733	0.1	12.363196
20.523400	0.1	12.358905
20.525067	0.1	12.355209
20.526733	0.1	12.353004
20.528400	0.1	12.353302
20.530067	0.1	12.355448
20.531733	0.1	12.358130
20.533400	0.1	12.359978
20.535067	0.1	12.359739
20.536733	0.1	12.357355
20.538400	0.1	12.354553
20.540067	0.1	12.353481
20.541733	0.1	12.355269
20.543400	0.1	12.359381
20.545067	0.1	12.364984
20.546733	0.1	12.371064
20.548400	0.1	12.376130
20.550067	0.1	12.379528
20.551733	0.1	12.381733
20.553400	0.1	12.384237
20.555067	0.1	12.388469
20.556733	0.1	12.395323
20.558400	0.1	12.404562
20.560067	0.1	12.415410
20.561733	0.1	12.426854
20.563400	0.1	12.438179
20.565067	0.1	12.448788
20.566733	0.1	12.458802
20.568400	0.1	12.468696
20.570067	0.1	12.478591
20.571733	0.1	12.488187
20.573400	0.1	12.497545
20.575067	0.1	12.507380
20.576733	0.1	12.518645
20.578400	0.1	12.532414
20.580067	0.1	12.549103
20.581733	0.1	12.567461
20.583400	0.1	12.585641
20.585067	0.1	12.602092
20.586733	0.1	12.615979
20.588400	0.1	12.627066
20.590067	0.1	12.635768
20.591733	0.1	12.642980
20.593400	0.1	12.649358
20.595067	0.1	12.655259
20.596733	0.1	12.661160
20.598400	0.1	12.667061
20.600067	0.1	12.672127
20.601733	0.1	12.675048
20.603400	0.1	12.675286
20.605067	0.1	12.673677
20.606733	0.1	12.670875
20.608400	0.1	12.666167
20.610067	0.1	12.658478
20.611733	0.1	12.647391
20.613400	0.1	12.633205
20.615067	0.1	12.617112
20.616733	0.1	12.600899
20.618400	0.1	12.585641
20.620067	0.1	12.570322
20.621733	0.1	12.553156
20.623400	0.1	12.533189
20.625067	0.1	12.510837
20.626733	0.1	12.486101
20.628400	0.1	12.458921
20.630067	0.1	12.430609
20.631733	0.1	12.402774
20.633400	0.1	12.375236
20.635067	0.1	12.346507
20.636733	0.1	12.316466
20.638400	0.1	12.286664
20.640067	0.1	12.258530
20.641733	0.1	12.231529
20.643400	0.1	12.204469
20.645067	0.1	12.176514
20.646733	0.1	12.148143
20.648400	0.1	12.120486
20.650067	0.1	12.094796
20.651733	0.1	12.071551
20.653400	0.1	12.050868
20.655067	0.1	12.031794
20.656733	0.1	12.012721
20.658400	0.1	11.992455
20.660067	0.1	11.970938
20.661733	0.1	11.949003
20.663400	0.1	11.928142
20.665067	0.1	11.909784
20.666733	0.1	11.893631
20.668400	0.1	11.877895
20.670067	0.1	11.861444
20.671733	0.1	11.844993
20.673400	0.1	11.830509
20.675067	0.1	11.819840
20.676733	0.1	11.813343
20.678400	0.1	11.810482
20.680067	0.1	11.810184
20.681733	0.1	11.810899
20.683400	0.1	11.810542
20.685067	0.1	11.807204
20.686733	0.1	11.800469
20.688400	0.1	11.792362
20.690067	0.1	11.785806
20.691733	0.1	11.782468
20.693400	0.1	11.782051
20.695067	0.1	11.783303
20.696733	0.1	11.784733
20.698400	0.1	11.785985
20.700067	0.1	11.787832
20.701733	0.1	11.790694
20.703400	0.1	11.794329
20.705067	0.1	11.798859
20.706733	0.1	11.804462
20.708400	0.1	11.810959
20.710067	0.1	11.817575
20.711733	0.1	11.823953
20.713400	0.1	11.830033
20.715067	0.1	11.835576
20.716733	0.1	11.841000
20.718400	0.1	11.847556
20.720067	0.1	11.856318
20.721733	0.1	11.866570
20.723400	0.1	11.876465
20.725067	0.1	11.885167
20.726733	0.1	11.893810
20.728400	0.1	11.904419
20.730067	0.1	11.918009
20.731733	0.1	11.934102
20.733400	0.1	11.951864
20.735067	0.1	11.970759
20.736733	0.1	11.990548
20.738400	0.1	12.010635
20.740067	0.1	12.030185
20.741733	0.1	12.048484
20.743400	0.1	12.064994
20.745067	0.1	12.079836
20.746733	0.1	12.094141
20.748400	0.1	12.109280
20.750067	0.1	12.126208
20.751733	0.1	12.144805
20.753400	0.1	12.164176
20.755067	0.1	12.183727
20.756733	0.1	12.203336
20.758400	0.1	12.223006
20.760067	0.1	12.242258
20.761733	0.1	12.260438
20.763400	0.1	12.277485
20.765067	0.1	12.294055
20.766733	0.1	12.311221
20.768400	0.1	12.329102
20.770067	0.1	12.346745
20.771733	0.1	12.363196
20.773400	0.1	12.378276
20.775067	0.1	12.392879
20.776733	0.1	12.408555
20.778400	0.1	12.426317
20.780067	0.1	12.445629
20.781733	0.1	12.464345
20.783400	0.1	12.480617
20.785067	0.1	12.493850
20.786733	0.1	12.504996
20.788400	0.1	12.515665
20.790067	0.1	12.527586
20.791733	0.1	12.541831
20.793400	0.1	12.558401
20.795067	0.1	12.576044
20.796733	0.1	12.593509
20.798400	0.1	12.610079
20.800067	0.1	12.625755
20.801733	0.1	12.641252
20.803400	0.1	12.657405
20.805067	0.1	12.675167
20.806733	0.1	12.695432
20.808400	0.1	12.718976
20.810067	0.1	12.745143
20.811733	0.1	12.771965
20.813400	0.1	12.797476
20.815067	0.1	12.821377
20.816733	0.1	12.844921
20.818400	0.1	12.870193
20.820067	0.1	12.898982
20.821733	0.1	12.932480
20.823400	0.1	12.970985
20.825067	0.1	13.013483
20.826733	0.1	13.057710
20.828400	0.1	13.101161
20.830067	0.1	13.142587
20.831733	0.1	13.182104
20.833400	0.1	13.220430
20.835067	0.1	13.258160
20.836733	0.1	13.295234
20.838400	0.1	13.331772
20.840067	0.1	13.368488
20.841733	0.1	13.406158
20.843400	0.1	13.444842
20.845067	0.1	13.483585
20.846733	0.1	13.521136
20.848400	0.1	13.556720
20.850067	0.1	13.589919
20.851733	0.1	13.620675
20.853400	0.1	13.648868
20.855067	0.1	13.673724
20.856733	0.1	13.694704
20.858400	0.1	13.711930
20.860067	0.1	13.725937
20.861733	0.1	13.737262
20.863400	0.1	13.746680
20.865067	0.1	13.754428
20.866733	0.1	13.759673
20.868400	0.1	13.760150
20.870067	0.1	13.753415
20.871733	0.1	13.738335
20.873400	0.1	13.715745
20.875067	0.1	13.688207
20.876733	0.1	13.658703
20.878400	0.1	13.628722
20.880067	0.1	13.596893
20.881733	0.1	13.560356
20.883400	0.1	13.518155
20.885067	0.1	13.471783
20.886733	0.1	13.422907
20.888400	0.1	13.372243
20.890067	0.1	13.319672
20.891733	0.1	13.264836
20.893400	0.1	13.207496
20.895067	0.1	13.146997
20.896733	0.1	13.083340
20.898400	0.1	13.017894
20.900067	0.1	12.953044
20.901733	0.1	12.889326
20.903400	0.1	12.825549
20.905067	0.1	12.760580
20.906733	0.1	12.694002
20.908400	0.1	12.626470
20.910067	0.1	12.559057
20.911733	0.1	12.492598
20.913400	0.1	12.427629
20.915067	0.1	12.364627
20.916733	0.1	12.303055
20.918400	0.1	12.242437
20.920067	0.1	12.183011
20.921733	0.1	12.125791
20.923400	0.1	12.071372
20.925067	0.1	12.019039
20.926733	0.1	11.967719
20.928400	0.1	11.916877
20.930067	0.1	11.866987
20.931733	0.1	11.818410
20.933400	0.1	11.771441
20.935067	0.1	11.726380
20.936733	0.1	11.684180
20.938400	0.1	11.645318
20.940067	0.1	11.609078
20.941733	0.1	11.574507
20.943400	0.1	11.541129
20.945067	0.1	11.509240
20.946733	0.1	11.478842
20.948400	0.1	11.449993
20.950067	0.1	11.422933
20.951733	0.1	11.397780
20.953400	0.1	11.374713
20.955067	0.1	11.353613
20.956733	0.1	11.333287
20.958400	0.1	11.312247
20.960067	0.1	11.289776
20.961733	0.1	11.266173
20.963400	0.1	11.242510
20.965067	0.1	11.220158
20.966733	0.1	11.200250
20.968400	0.1	11.183859
20.970067	0.1	11.171580
20.971733	0.1	11.162878
20.973400	0.1	11.155487
20.975067	0.1	11.146665
20.976733	0.1	11.135281
20.978400	0.1	11.122466
20.980067	0.1	11.109710
20.981733	0.1	11.098028
20.983400	0.1	11.087955
20.985067	0.1	11.079252
20.986733	0.1	11.070610
20.988400	0.1	11.060656
20.990067	0.1	11.049510
20.991733	0.1	11.038960
20.993400	0.1	11.030496
20.995067	0.1	11.024416
20.996733	0.1	11.019469
20.998400	0.1	11.014164
21.000067	0.1	11.007727
21.001733	0.1	11.000455
21.003400	0.1	10.993183
21.005067	0.1	10.986627
21.006733	0.1	10.980547
21.008400	0.1	10.973991
21.010067	0.1	10.966600
21.011733	0.1	10.958732
21.013400	0.1	10.951460
21.015067	0.1	10.945202
21.016733	0.1	10.939122
21.018400	0.1	10.932446
21.020067	0.1	10.925770
21.021733	0.1	10.920823
21.023400	0.1	10.919393
21.025067	0.1	10.921658
21.026733	0.1	10.925174
21.028400	0.1	10.927261
21.030067	0.1	10.927022
21.031733	0.1	10.925413
21.033400	0.1	10.923804
21.035067	0.1	10.922790
21.036733	0.1	10.921896
21.038400	0.1	10.920346
21.040067	0.1	10.918201
21.041733	0.1	10.916293
21.043400	0.1	10.915399
21.045067	0.1	10.915518
21.046733	0.1	10.915936
21.048400	0.1	10.915936
21.050067	0.1	10.915578
21.051733	0.1	10.915399
21.053400	0.1	10.915518
21.055067	0.1	10.915757
21.056733	0.1	10.915399
21.058400	0.1	10.914684
21.060067	0.1	10.915042
21.061733	0.1	10.917903
21.063400	0.1	10.923744
21.065067	0.1	10.932625
21.066733	0.1	10.944129
21.068400	0.1	10.955692
21.070067	0.1	10.964096
21.071733	0.1	10.968209
21.073400	0.1	10.969699
21.075067	0.1	10.971308
21.076733	0.1	10.974944
21.078400	0.1	10.981262
21.080067	0.1	10.989726
21.081733	0.1	10.999323
21.083400	0.1	11.009336
21.085067	0.1	11.019827
21.086733	0.1	11.031211
21.088400	0.1	11.044205
21.090067	0.1	11.058927
21.091733	0.1	11.074842
21.093400	0.1	11.090756
21.095067	0.1	11.106015
21.096733	0.1	11.120082
21.098400	0.1	11.132837
21.100067	0.1	11.144043
21.101733	0.1	11.153997
21.103400	0.1	11.163891
21.105067	0.1	11.174560
21.106733	0.1	11.185766
21.108400	0.1	11.197031
21.110067	0.1	11.208118
21.111733	0.1	11.218787
21.113400	0.1	11.228860
21.115067	0.1	11.238397
21.116733	0.1	11.247278
21.118400	0.1	11.254788
21.120067	0.1	11.259855
21.121733	0.1	11.262418
21.123400	0.1	11.263014
21.125067	0.1	11.262477
21.126733	0.1	11.261404
21.128400	0.1	11.260689
21.130067	0.1	11.262060
21.131733	0.1	11.266173
21.133400	0.1	11.271060
21.135067	0.1	11.273087
21.136733	0.1	11.269510
21.138400	0.1	11.260689
21.140067	0.1	11.249483
21.141733	0.1	11.239052
21.143400	0.1	11.231125
21.145067	0.1	11.225165
21.146733	0.1	11.218608
21.148400	0.1	11.208714
21.150067	0.1	11.194647
21.151733	0.1	11.177839
21.153400	0.1	11.160196
21.155067	0.1	11.142493
21.156733	0.1	11.125506
21.158400	0.1	11.110187
21.160067	0.1	11.097015
21.161733	0.1	11.084855
21.163400	0.1	11.072219
21.165067	0.1	11.057974
21.166733	0.1	11.041940
21.168400	0.1	11.024655
21.170067	0.1	11.007250
21.171733	0.1	10.991276
21.173400	0.1	10.977209
21.175067	0.1	10.964692
21.176733	0.1	10.953308
21.178400	0.1	10.942639
21.180067	0.1	10.932208
21.181733	0.1	10.921241
21.183400	0.1	10.909618
21.185067	0.1	10.897875
21.186733	0.1	10.886551
21.188400	0.1	10.875464
21.190067	0.1	10.865033
21.191733	0.1	10.856033
21.193400	0.1	10.848880
21.195067	0.1	10.842741
21.196733	0.1	10.836423
21.198400	0.1	10.829092
21.200067	0.1	10.820270
21.201733	0.1	10.810495
21.203400	0.1	10.800601
21.205067	0.1	10.791660
21.206733	0.1	10.784388
21.208400	0.1	10.778607
21.210067	0.1	10.774732
21.211733	0.1	10.773242
21.213400	0.1	10.774017
21.215067	0.1	10.775924
21.216733	0.1	10.777593
21.218400	0.1	10.777772
21.220067	0.1	10.776222
21.221733	0.1	10.773898
21.223400	0.1	10.771990
21.225067	0.1	10.771514
21.226733	0.1	10.772944
21.228400	0.1	10.776163
21.230067	0.1	10.780454
21.231733	0.1	10.784925
21.233400	0.1	10.788859
21.235067	0.1	10.791422
21.236733	0.1	10.792316
21.238400	0.1	10.791481
21.240067	0.1	10.789574
21.241733	0.1	10.786594
21.243400	0.1	10.782302
21.245067	0.1	10.776997
21.246733	0.1	10.771514
21.248400	0.1	10.766507
21.250067	0.1	10.762156
21.251733	0.1	10.758341
21.253400	0.1	10.755003
21.255067	0.1	10.751784
21.256733	0.1	10.747553
21.258400	0.1	10.741771
21.260067	0.1	10.735155
21.261733	0.1	10.728419
21.263400	0.1	10.721565
21.265067	0.1	10.714651
21.266733	0.1	10.708392
21.268400	0.1	10.703624
21.270067	0.1	10.700346
21.271733	0.1	10.697067
21.273400	0.1	10.691345
21.275067	0.1	10.681689
21.276733	0.1	10.668576
21.278400	0.1	10.653973
21.280067	0.1	10.640085
21.281733	0.1	10.627568
21.283400	0.1	10.615588
21.285067	0.1	10.603548
21.286733	0.1	10.591984
21.288400	0.1	10.581375
21.290067	0.1	10.571361
21.291733	0.1	10.561705
21.293400	0.1	10.552526
21.295067	0.1	10.543526
21.296733	0.1	10.534287
21.298400	0.1	10.524452
21.300067	0.1	10.514796
21.301733	0.1	10.506452
21.303400	0.1	10.499359
21.305067	0.1	10.492206
21.306733	0.1	10.483802
21.308400	0.1	10.473192
21.310067	0.1	10.460556
21.311733	0.1	10.447264
21.313400	0.1	10.434807
21.315067	0.1	10.423840
21.316733	0.1	10.414601
21.318400	0.1	10.407210
21.320067	0.1	10.401428
21.321733	0.1	10.396422
21.323400	0.1	10.390580
21.325067	0.1	10.382593
21.326733	0.1	10.372520
21.328400	0.1	10.361374
21.330067	0.1	10.350109
21.331733	0.1	10.339559
21.333400	0.1	10.330320
21.335067	0.1	10.322869
21.336733	0.1	10.317505
21.338400	0.1	10.314584
21.340067	0.1	10.313571
21.341733	0.1	10.313750
21.343400	0.1	10.314048
21.345067	0.1	10.313213
21.346733	0.1	10.309935
21.348400	0.1	10.303677
21.350067	0.1	10.295630
21.351733	0.1	10.287703
21.353400	0.1	10.280967
21.355067	0.1	10.275663
21.356733	0.1	10.271311
21.358400	0.1	10.267854
21.360067	0.1	10.265887
21.361733	0.1	10.265709
21.363400	0.1	10.266960
21.365067	0.1	10.268868
21.366733	0.1	10.270537
21.368400	0.1	10.271013
21.370067	0.1	10.269881
21.371733	0.1	10.266960
21.373400	0.1	10.262550
21.375067	0.1	10.257424
21.376733	0.1	10.253311
21.378400	0.1	10.251940
21.380067	0.1	10.253609
21.381733	0.1	10.256887
21.383400	0.1	10.259569
21.385067	0.1	10.260702
21.386733	0.1	10.260821
21.388400	0.1	10.261596
21.390067	0.1	10.263622
21.391733	0.1	10.265828
21.393400	0.1	10.267735
21.395067	0.1	10.269642
21.396733	0.1	10.271311
21.398400	0.1	10.271848
21.400067	0.1	10.270954
21.401733	0.1	10.269583
21.403400	0.1	10.269106
21.405067	0.1	10.270537
21.406733	0.1	10.274292
21.408400	0.1	10.279954
21.410067	0.1	10.286093
21.411733	0.1	10.291875
21.413400	0.1	10.296941
21.415067	0.1	10.301173
21.416733	0.1	10.304034
21.418400	0.1	10.305703
21.420067	0.1	10.306895
21.421733	0.1	10.308743
21.423400	0.1	10.311306
21.425067	0.1	10.313929
21.426733	0.1	10.315359
21.428400	0.1	10.315061
21.430067	0.1	10.313512
21.431733	0.1	10.311545
21.433400	0.1	10.309578
21.435067	0.1	10.307909
21.436733	0.1	10.307134
21.438400	0.1	10.307551
21.440067	0.1	10.308505
21.441733	0.1	10.308505
21.443400	0.1	10.306299
21.445067	0.1	10.301412
21.446733	0.1	10.294498
21.448400	0.1	10.287166
21.450067	0.1	10.281087
21.451733	0.1	10.277153
21.453400	0.1	10.274828
21.455067	0.1	10.272742
21.456733	0.1	10.269106
21.458400	0.1	10.263086
21.460067	0.1	10.255576
21.461733	0.1	10.248066
21.463400	0.1	10.241330
21.465067	0.1	10.235012
21.466733	0.1	10.228098
21.468400	0.1	10.219753
21.470067	0.1	10.210336
21.471733	0.1	10.200978
21.473400	0.1	10.192454
21.475067	0.1	10.184587
21.476733	0.1	10.176361
21.478400	0.1	10.167480
21.480067	0.1	10.158122
21.481733	0.1	10.147930
21.483400	0.1	10.137022
21.485067	0.1	10.126353
21.486733	0.1	10.116637
21.488400	0.1	10.107756
21.490067	0.1	10.098756
21.491733	0.1	10.089160
21.493400	0.1	10.079086
21.495067	0.1	10.068536
21.496733	0.1	10.057331
21.498400	0.1	10.046304
21.500067	0.1	10.036767
21.501733	0.1	10.029436
21.503400	0.1	10.024012
21.505067	0.1	10.019959
21.506733	0.1	10.016800
21.508400	0.1	10.014594
21.510067	0.1	10.013283
21.511733	0.1	10.012389
21.513400	0.1	10.011137
21.515067	0.1	10.009111
21.516733	0.1	10.006428
21.518400	0.1	10.003508
21.520067	0.1	10.000349
21.521733	0.1	9.996474
21.523400	0.1	9.992064
21.525067	0.1	9.987832
21.526733	0.1	9.984911
21.528400	0.1	9.983302
21.530067	0.1	9.982229
21.531733	0.1	9.980918
21.533400	0.1	9.979070
21.535067	0.1	9.976864
21.536733	0.1	9.975076
21.538400	0.1	9.974123
21.540067	0.1	9.974182
21.541733	0.1	9.974719
21.543400	0.1	9.974898
21.545067	0.1	9.973467
21.546733	0.1	9.970666
21.548400	0.1	9.968401
21.550067	0.1	9.968579
21.551733	0.1	9.971738
21.553400	0.1	9.976924
21.555067	0.1	9.982825
21.556733	0.1	9.988428
21.558400	0.1	9.993137
21.560067	0.1	9.997368
21.561733	0.1	10.001600
21.563400	0.1	10.005654
21.565067	0.1	10.009409
21.566733	0.1	10.012866
21.568400	0.1	10.015429
21.570067	0.1	10.016680
21.571733	0.1	10.016919
21.573400	0.1	10.017515
21.575067	0.1	10.019541
21.576733	0.1	10.022402
21.578400	0.1	10.025442
21.580067	0.1	10.029197
21.581733	0.1	10.035217
21.583400	0.1	10.043264
21.585067	0.1	10.050953
21.586733	0.1	10.056198
21.588400	0.1	10.059238
21.590067	0.1	10.061801
21.591733	0.1	10.064901
21.593400	0.1	10.069073
21.595067	0.1	10.075033
21.596733	0.1	10.083020
21.598400	0.1	10.091663
21.600067	0.1	10.099590
21.601733	0.1	10.105789
21.603400	0.1	10.110498
21.605067	0.1	10.114849
21.606733	0.1	10.119796
21.608400	0.1	10.125161
21.610067	0.1	10.129214
21.611733	0.1	10.130942
21.613400	0.1	10.131658
21.615067	0.1	10.133863
21.616733	0.1	10.138929
21.618400	0.1	10.145963
21.620067	0.1	10.152937
21.621733	0.1	10.158599
21.623400	0.1	10.162831
21.625067	0.1	10.166228
21.626733	0.1	10.168791
21.628400	0.1	10.170401
21.630067	0.1	10.171474
21.631733	0.1	10.172487
21.633400	0.1	10.172904
21.635067	0.1	10.172248
21.636733	0.1	10.170699
21.638400	0.1	10.168434
21.640067	0.1	10.165573
21.641733	0.1	10.162712
21.643400	0.1	10.160983
21.645067	0.1	10.160924
21.646733	0.1	10.162354
21.648400	0.1	10.164202
21.650067	0.1	10.165394
21.651733	0.1	10.165513
21.653400	0.1	10.164858
21.655067	0.1	10.164202
21.656733	0.1	10.164261
21.658400	0.1	10.165454
21.660067	0.1	10.167719
21.661733	0.1	10.170818
21.663400	0.1	10.174096
21.665067	0.1	10.177494
21.666733	0.1	10.181189
21.668400	0.1	10.185123
21.670067	0.1	10.188521
21.671733	0.1	10.191084
21.673400	0.1	10.193170
21.675067	0.1	10.195673
21.676733	0.1	10.199845
21.678400	0.1	10.206402
21.680067	0.1	10.214449
21.681733	0.1	10.222316
21.683400	0.1	10.229290
21.685067	0.1	10.235847
21.686733	0.1	10.242761
21.688400	0.1	10.250569
21.690067	0.1	10.260046
21.691733	0.1	10.271609
21.693400	0.1	10.284722
21.695067	0.1	10.298134
21.696733	0.1	10.311068
21.698400	0.1	10.323048
21.700067	0.1	10.333777
21.701733	0.1	10.342956
21.703400	0.1	10.350943
21.705067	0.1	10.358871
21.706733	0.1	10.367871
21.708400	0.1	10.378779
21.710067	0.1	10.391117
21.711733	0.1	10.402918
21.713400	0.1	10.412276
21.715067	0.1	10.419429
21.716733	0.1	10.426701
21.718400	0.1	10.436059
21.720067	0.1	10.446966
21.721733	0.1	10.457159
21.723400	0.1	10.464490
21.725067	0.1	10.468245
21.726733	0.1	10.468484
21.728400	0.1	10.465205
21.730067	0.1	10.458649
21.731733	0.1	10.450304
21.733400	0.1	10.442019
21.735067	0.1	10.435403
21.736733	0.1	10.430217
21.738400	0.1	10.424913
21.740067	0.1	10.417343
21.741733	0.1	10.406137
21.743400	0.1	10.391772
21.745067	0.1	10.376037
21.746733	0.1	10.360540
21.748400	0.1	10.345579
21.750067	0.1	10.329962
21.751733	0.1	10.311485
21.753400	0.1	10.288895
21.755067	0.1	10.263444
21.756733	0.1	10.237039
21.758400	0.1	10.210038
21.760067	0.1	10.181547
21.761733	0.1	10.151327
21.763400	0.1	10.120750
21.765067	0.1	10.091782
21.766733	0.1	10.065258
21.768400	0.1	10.040522
21.770067	0.1	10.016263
21.771733	0.1	9.991825
21.773400	0.1	9.966434
21.775067	0.1	9.939314
21.776733	0.1	9.911061
21.778400	0.1	9.882868
21.780067	0.1	9.854794
21.781733	0.1	9.826601
21.783400	0.1	9.798706
21.785067	0.1	9.772301
21.786733	0.1	9.748459
21.788400	0.1	9.727240
21.790067	0.1	9.708226
21.791733	0.1	9.690643
21.793400	0.1	9.673000
21.795067	0.1	9.654344
21.796733	0.1	9.635032
21.798400	0.1	9.616554
21.800067	0.1	9.600461
21.801733	0.1	9.587408
21.803400	0.1	9.576858
21.805067	0.1	9.567977
21.806733	0.1	9.560288
21.808400	0.1	9.553016
21.810067	0.1	9.544492
21.811733	0.1	9.533287
21.813400	0.1	9.519756
21.815067	0.1	9.505749
21.816733	0.1	9.493769
21.818400	0.1	9.485841
21.820067	0.1	9.482205
21.821733	0.1	9.481013
21.823400	0.1	9.480715
21.825067	0.1	9.480358
21.826733	0.1	9.480060
21.828400	0.1	9.480656
21.830067	0.1	9.482921
21.831733	0.1	9.486855
21.833400	0.1	9.491206
21.835067	0.1	9.495080
21.836733	0.1	9.499133
21.838400	0.1	9.505034
21.840067	0.1	9.513140
21.841733	0.1	9.521962
21.843400	0.1	9.530128
21.845067	0.1	9.537340
21.846733	0.1	9.543837
21.848400	0.1	9.549499
21.850067	0.1	9.554089
21.851733	0.1	9.557844
21.853400	0.1	9.561778
21.855067	0.1	9.566963
21.856733	0.1	9.574295
21.858400	0.1	9.583295
21.860067	0.1	9.592295
21.861733	0.1	9.600163
21.863400	0.1	9.607435
21.865067	0.1	9.615243
21.866733	0.1	9.624541
21.868400	0.1	9.635032
21.870067	0.1	9.645880
21.871733	0.1	9.655893
21.873400	0.1	9.664238
21.875067	0.1	9.670795
21.876733	0.1	9.676099
21.878400	0.1	9.680868
21.880067	0.1	9.685219
21.881733	0.1	9.689332
21.883400	0.1	9.693742
21.885067	0.1	9.698690
21.886733	0.1	9.704233
21.888400	0.1	9.709836
21.890067	0.1	9.714485
21.891733	0.1	9.716988
21.893400	0.1	9.717048
21.895067	0.1	9.715736
21.896733	0.1	9.714306
21.898400	0.1	9.714425
21.900067	0.1	9.717525
21.901733	0.1	9.723068
21.903400	0.1	9.728969
21.905067	0.1	9.733260
21.906733	0.1	9.735168
21.908400	0.1	9.735346
21.910067	0.1	9.735048
21.911733	0.1	9.734750
21.913400	0.1	9.733677
21.915067	0.1	9.730936
21.916733	0.1	9.726585
21.918400	0.1	9.721280
21.920067	0.1	9.715736
21.921733	0.1	9.710312
21.923400	0.1	9.704948
21.925067	0.1	9.699643
21.926733	0.1	9.694398
21.928400	0.1	9.689510
21.930067	0.1	9.684563
21.931733	0.1	9.678722
21.933400	0.1	9.671093
21.935067	0.1	9.661317
21.936733	0.1	9.649575
21.938400	0.1	9.637118
21.940067	0.1	9.625018
21.941733	0.1	9.614111
21.943400	0.1	9.605051
21.945067	0.1	9.598077
21.946733	0.1	9.592474
21.948400	0.1	9.587169
21.950067	0.1	9.581805
21.951733	0.1	9.576440
21.953400	0.1	9.570540
21.955067	0.1	9.563566
21.956733	0.1	9.555042
21.958400	0.1	9.545446
21.960067	0.1	9.536028
21.961733	0.1	9.527982
21.963400	0.1	9.522379
21.965067	0.1	9.518743
21.966733	0.1	9.515107
21.968400	0.1	9.510220
21.970067	0.1	9.504378
21.971733	0.1	9.498954
21.973400	0.1	9.495020
21.975067	0.1	9.492159
21.976733	0.1	9.489239
21.978400	0.1	9.485841
21.980067	0.1	9.482086
21.981733	0.1	9.477676
21.983400	0.1	9.472192
21.985067	0.1	9.465278
21.986733	0.1	9.457052
21.988400	0.1	9.448708
21.990067	0.1	9.442449
21.991733	0.1	9.439231
21.993400	0.1	9.438158
21.995067	0.1	9.437621
21.996733	0.1	9.437025
21.998400	0.1	9.437025
22.000067	0.1	9.438336
22.001733	0.1	9.440482
22.003400	0.1	9.442092
22.005067	0.1	9.442092
22.006733	0.1	9.440244
22.008400	0.1	9.436250
22.010067	0.1	9.430767
22.011733	0.1	9.425045
22.013400	0.1	9.420157
22.015067	0.1	9.416223
22.016733	0.1	9.413004
22.018400	0.1	9.410740
22.020067	0.1	9.410740
22.021733	0.1	9.413422
22.023400	0.1	9.417534
22.025067	0.1	9.421170
22.026733	0.1	9.423555
22.028400	0.1	9.424627
22.030067	0.1	9.425343
22.031733	0.1	9.426773
22.033400	0.1	9.429396
22.035067	0.1	9.433091
22.036733	0.1	9.437323
22.038400	0.1	9.440899
22.040067	0.1	9.443462
22.041733	0.1	9.446025
22.043400	0.1	9.450973
22.045067	0.1	9.459496
22.046733	0.1	9.470463
22.048400	0.1	9.481967
22.050067	0.1	9.493113
22.051733	0.1	9.504140
22.053400	0.1	9.515763
22.055067	0.1	9.528936
22.056733	0.1	9.543658
22.058400	0.1	9.558440
22.060067	0.1	9.572030
22.061733	0.1	9.584129
22.063400	0.1	9.594620
22.065067	0.1	9.603203
22.066733	0.1	9.609938
22.068400	0.1	9.615720
22.070067	0.1	9.621978
22.071733	0.1	9.629667
22.073400	0.1	9.638787
22.075067	0.1	9.648622
22.076733	0.1	9.658516
22.078400	0.1	9.668112
22.080067	0.1	9.677470
22.081733	0.1	9.686530
22.083400	0.1	9.695292
22.085067	0.1	9.703518
22.086733	0.1	9.709716
22.088400	0.1	9.712637
22.090067	0.1	9.713173
22.091733	0.1	9.712518
22.093400	0.1	9.710432
22.095067	0.1	9.705663
22.096733	0.1	9.698392
22.098400	0.1	9.690285
22.100067	0.1	9.682656
22.101733	0.1	9.675563
22.103400	0.1	9.668708
22.105067	0.1	9.661854
22.106733	0.1	9.654224
22.108400	0.1	9.644747
22.110067	0.1	9.632886
22.111733	0.1	9.618819
22.113400	0.1	9.603561
22.115067	0.1	9.588302
22.116733	0.1	9.573520
22.118400	0.1	9.558797
22.120067	0.1	9.543419
22.121733	0.1	9.527207
22.123400	0.1	9.510339
22.125067	0.1	9.493292
22.126733	0.1	9.476483
22.128400	0.1	9.459615
22.130067	0.1	9.442211
22.131733	0.1	9.424329
22.133400	0.1	9.406806
22.135067	0.1	9.390772
22.136733	0.1	9.377599
22.138400	0.1	9.367467
22.140067	0.1	9.359301
22.141733	0.1	9.350658
22.143400	0.1	9.339572
22.145067	0.1	9.325743
22.146733	0.1	9.310365
22.148400	0.1	9.295703
22.150067	0.1	9.283901
22.151733	0.1	9.275973
22.153400	0.1	9.271026
22.155067	0.1	9.267152
22.156733	0.1	9.262801
22.158400	0.1	9.257913
22.160067	0.1	9.253681
22.161733	0.1	9.251476
22.163400	0.1	9.251297
22.165067	0.1	9.252608
22.166733	0.1	9.254516
22.168400	0.1	9.256721
22.170067	0.1	9.258867
22.171733	0.1	9.260715
22.173400	0.1	9.261787
22.175067	0.1	9.262205
22.176733	0.1	9.263278
22.178400	0.1	9.266735
22.180067	0.1	9.272934
22.181733	0.1	9.281517
22.183400	0.1	9.292067
22.185067	0.1	9.303570
22.186733	0.1	9.313822
22.188400	0.1	9.320796
22.190067	0.1	9.324074
22.191733	0.1	9.325326
22.193400	0.1	9.326280
22.195067	0.1	9.327770
22.196733	0.1	9.330214
22.198400	0.1	9.334386
22.200067	0.1	9.340883
22.201733	0.1	9.348810
22.203400	0.1	9.356440
22.205067	0.1	9.362996
22.206733	0.1	9.369374
22.208400	0.1	9.376884
22.210067	0.1	9.386123
22.211733	0.1	9.396256
22.213400	0.1	9.405494
22.215067	0.1	9.412349
22.216733	0.1	9.416938
22.218400	0.1	9.420395
22.220067	0.1	9.424091
22.221733	0.1	9.428979
22.223400	0.1	9.435237
22.225067	0.1	9.441972
22.226733	0.1	9.447814
22.228400	0.1	9.451986
22.230067	0.1	9.454072
22.231733	0.1	9.454489
22.233400	0.1	9.454668
22.235067	0.1	9.455741
22.236733	0.1	9.457172
22.238400	0.1	9.456814
22.240067	0.1	9.452940
22.241733	0.1	9.445906
22.243400	0.1	9.437144
22.245067	0.1	9.428621
22.246733	0.1	9.421826
22.248400	0.1	9.417713
22.250067	0.1	9.416044
22.251733	0.1	9.415031
22.253400	0.1	9.412826
22.255067	0.1	9.408057
22.256733	0.1	9.400488
22.258400	0.1	9.391308
22.260067	0.1	9.382487
22.261733	0.1	9.375156
22.263400	0.1	9.368957
22.265067	0.1	9.362817
22.266733	0.1	9.355426
22.268400	0.1	9.346068
22.270067	0.1	9.335042
22.271733	0.1	9.323061
22.273400	0.1	9.310783
22.275067	0.1	9.298921
22.276733	0.1	9.288073
22.278400	0.1	9.278656
22.280067	0.1	9.271026
22.281733	0.1	9.265721
22.283400	0.1	9.262860
22.285067	0.1	9.261311
22.286733	0.1	9.258986
22.288400	0.1	9.254933
22.290067	0.1	9.249569
22.291733	0.1	9.244502
22.293400	0.1	9.240926
22.295067	0.1	9.238840
22.296733	0.1	9.237588
22.298400	0.1	9.237171
22.300067	0.1	9.237946
22.301733	0.1	9.240270
22.303400	0.1	9.244025
22.305067	0.1	9.248376
22.306733	0.1	9.251953
22.308400	0.1	9.254993
22.310067	0.1	9.258807
22.311733	0.1	9.264291
22.313400	0.1	9.271563
22.315067	0.1	9.280444
22.316733	0.1	9.290517
22.318400	0.1	9.300590
22.320067	0.1	9.309650
22.321733	0.1	9.317995
22.323400	0.1	9.326757
22.325067	0.1	9.337366
22.326733	0.1	9.350777
22.328400	0.1	9.367586
22.330067	0.1	9.387553
22.331733	0.1	9.409190
22.333400	0.1	9.430707
22.335067	0.1	9.451151
22.336733	0.1	9.470881
22.338400	0.1	9.490669
22.340067	0.1	9.511173
22.341733	0.1	9.532273
22.343400	0.1	9.554267
22.345067	0.1	9.578407
22.346733	0.1	9.605885
22.348400	0.1	9.636164
22.350067	0.1	9.667874
22.351733	0.1	9.699107
22.353400	0.1	9.728730
22.355067	0.1	9.757400
22.356733	0.1	9.786368
22.358400	0.1	9.816290
22.360067	0.1	9.846688
22.361733	0.1	9.876967
22.363400	0.1	9.907306
22.365067	0.1	9.938777
22.366733	0.1	9.972335
22.368400	0.1	10.008276
22.370067	0.1	10.046125
22.371733	0.1	10.085643
22.373400	0.1	10.126234
22.375067	0.1	10.166824
22.376733	0.1	10.206640
22.378400	0.1	10.245264
22.380067	0.1	10.282934
22.381733	0.1	10.320604
22.383400	0.1	10.359049
22.385067	0.1	10.398627
22.386733	0.1	10.438920
22.388400	0.1	10.479093
22.390067	0.1	10.518313
22.391733	0.1	10.556341
22.393400	0.1	10.593653
22.395067	0.1	10.630727
22.396733	0.1	10.667205
22.398400	0.1	10.703445
22.400067	0.1	10.740817
22.401733	0.1	10.780693
22.403400	0.1	10.822893
22.405067	0.1	10.866345
22.406733	0.1	10.909737
22.408400	0.1	10.951639
22.410067	0.1	10.990859
22.411733	0.1	11.026979
22.413400	0.1	11.060477
22.415067	0.1	11.092425
22.416733	0.1	11.124612
22.418400	0.1	11.158884
22.420067	0.1	11.196614
22.421733	0.1	11.238099
22.423400	0.1	11.282147
22.425067	0.1	11.326493
22.426733	0.1	11.369348
22.428400	0.1	11.411370
22.430067	0.1	11.455060
22.431733	0.1	11.502803
22.433400	0.1	11.554659
22.435067	0.1	11.608482
22.436733	0.1	11.661590
22.438400	0.1	11.713446
22.440067	0.1	11.765719
22.441733	0.1	11.819721
22.443400	0.1	11.875809
22.445067	0.1	11.934341
22.446733	0.1	11.996270
22.448400	0.1	12.062610
22.450067	0.1	12.133420
22.451733	0.1	12.208403
22.453400	0.1	12.287319
22.455067	0.1	12.370349
22.456733	0.1	12.457908
22.458400	0.1	12.550474
22.460067	0.1	12.649000
22.461733	0.1	12.753964
22.463400	0.1	12.864888
22.465067	0.1	12.981296
22.466733	0.1	13.103963
22.468400	0.1	13.234080
22.470067	0.1	13.371826
22.471733	0.1	13.515950
22.473400	0.1	13.665379
22.475067	0.1	13.820172
22.476733	0.1	13.981284
22.478400	0.1	14.149667
22.480067	0.1	14.326394
22.481733	0.1	14.512599
22.483400	0.1	14.709116
22.485067	0.1	14.916480
22.486733	0.1	15.135289
22.488400	0.1	15.366138
22.490067	0.1	15.608312
22.491733	0.1	15.860439
22.493400	0.1	16.121329
22.495067	0.1	16.391815
22.496733	0.1	16.674579
22.498400	0.1	16.972722
22.500067	0.1	17.287196
22.501733	0.1	17.616333
22.503400	0.1	17.958106
22.505067	0.1	18.311442
22.506733	0.1	18.676759
22.508400	0.1	19.055070
22.510067	0.1	19.446732
22.511733	0.1	19.851626
22.513400	0.1	20.268620
22.515067	0.1	20.696462
22.516733	0.1	21.134378
22.518400	0.1	21.581293
22.520067	0.1	22.035183
22.521733	0.1	22.494198
22.523400	0.1	22.957863
22.525067	0.1	23.425819
22.526733	0.1	23.896398
22.528400	0.1	24.366976
22.530067	0.1	24.834396
22.531733	0.1	25.295080
22.533400	0.1	25.745274
22.535067	0.1	26.182355
22.536733	0.1	26.605429
22.538400	0.1	27.014138
22.540067	0.1	27.406813
22.541733	0.1	27.780058
22.543400	0.1	28.129281
22.545067	0.1	28.450252
22.546733	0.1	28.740527
22.548400	0.1	28.999569
22.550067	0.1	29.227557
22.551733	0.1	29.424431
22.553400	0.1	29.589059
22.555067	0.1	29.719951
22.556733	0.1	29.815378
22.558400	0.1	29.873552
22.560067	0.1	29.893460
22.561733	0.1	29.875101
22.563400	0.1	29.818358
22.565067	0.1	29.722692
22.566733	0.1	29.588284
22.568400	0.1	29.416921
22.570067	0.1	29.211106
22.571733	0.1	28.972687
22.573400	0.1	28.702499
22.575067	0.1	28.401317
22.576733	0.1	28.070988
22.578400	0.1	27.713658
22.580067	0.1	27.331175
22.581733	0.1	26.925029
22.583400	0.1	26.497127
22.585067	0.1	26.049794
22.586733	0.1	25.585057
22.588400	0.1	25.105657
22.590067	0.1	24.614634
22.591733	0.1	24.114372
22.593400	0.1	23.607017
22.595067	0.1	23.094536
22.596733	0.1	22.579254
22.598400	0.1	22.063853
22.600067	0.1	21.550418
22.601733	0.1	21.039368
22.603400	0.1	20.530344
22.605067	0.1	20.024003
22.606733	0.1	19.522549
22.608400	0.1	19.029082
22.610067	0.1	18.545748
22.611733	0.1	18.073918
22.613400	0.1	17.614664
22.615067	0.1	17.168225
22.616733	0.1	16.733945
22.618400	0.1	16.312243
22.620067	0.1	15.904129
22.621733	0.1	15.510620
22.623400	0.1	15.132488
22.625067	0.1	14.771105
22.626733	0.1	14.427305
22.628400	0.1	14.100850
22.630067	0.1	13.790370
22.631733	0.1	13.494373
22.633400	0.1	13.211191
22.635067	0.1	12.939812
22.636733	0.1	12.680591
22.638400	0.1	12.435437
22.640067	0.1	12.207092
22.641733	0.1	11.997343
22.643400	0.1	11.805833
22.645067	0.1	11.629999
22.646733	0.1	11.467159
22.648400	0.1	11.315227
22.650067	0.1	11.172951
22.651733	0.1	11.039317
22.653400	0.1	10.914386
22.655067	0.1	10.798693
22.656733	0.1	10.693432
22.658400	0.1	10.599197
22.660067	0.1	10.515392
22.661733	0.1	10.440767
22.663400	0.1	10.374785
22.665067	0.1	10.317326
22.666733	0.1	10.268331
22.668400	0.1	10.227562
22.670067	0.1	10.194064
22.671733	0.1	10.166288
22.673400	0.1	10.142089
22.675067	0.1	10.120571
22.676733	0.1	10.101975
22.678400	0.1	10.087371
22.680067	0.1	10.078550
22.681733	0.1	10.077358
22.683400	0.1	10.084570
22.685067	0.1	10.098577
22.686733	0.1	10.116459
22.688400	0.1	10.135770
22.690067	0.1	10.155857
22.691733	0.1	10.177196
22.693400	0.1	10.200620
22.695067	0.1	10.226608
22.696733	0.1	10.255039
22.698400	0.1	10.284961
22.700067	0.1	10.315478
22.701733	0.1	10.346652
22.703400	0.1	10.378957
22.705067	0.1	10.412992
22.706733	0.1	10.448695
22.708400	0.1	10.486127
22.710067	0.1	10.525466
22.711733	0.1	10.566950
22.713400	0.1	10.610104
22.715067	0.1	10.652900
22.716733	0.1	10.692895
22.718400	0.1	10.728360
22.720067	0.1	10.758877
22.721733	0.1	10.785402
22.723400	0.1	10.809661
22.725067	0.1	10.832728
22.726733	0.1	10.854543
22.728400	0.1	10.874928
22.730067	0.1	10.893346
22.731733	0.1	10.908247
22.733400	0.1	10.917962
22.735067	0.1	10.922731
22.736733	0.1	10.923923
22.738400	0.1	10.922850
22.740067	0.1	10.920168
22.741733	0.1	10.916115
22.743400	0.1	10.909618
22.745067	0.1	10.898472
22.746733	0.1	10.881007
22.748400	0.1	10.857881
22.750067	0.1	10.831237
22.751733	0.1	10.802746
22.753400	0.1	10.771990
22.755067	0.1	10.737956
22.756733	0.1	10.700405
22.758400	0.1	10.659993
22.760067	0.1	10.617495
22.761733	0.1	10.572851
22.763400	0.1	10.525942
22.765067	0.1	10.476351
22.766733	0.1	10.424138
22.768400	0.1	10.370196
22.770067	0.1	10.315240
22.771733	0.1	10.259867
22.773400	0.1	10.204077
22.775067	0.1	10.147751
22.776733	0.1	10.090531
22.778400	0.1	10.032535
22.780067	0.1	9.974182
22.781733	0.1	9.916247
22.783400	0.1	9.858847
22.785067	0.1	9.802104
22.786733	0.1	9.746135
22.788400	0.1	9.691299
22.790067	0.1	9.638012
22.791733	0.1	9.585918
22.793400	0.1	9.534002
22.795067	0.1	9.482325
22.796733	0.1	9.432376
22.798400	0.1	9.385706
22.800067	0.1	9.342671
22.801733	0.1	9.302557
22.803400	0.1	9.264112
22.805067	0.1	9.226859
22.806733	0.1	9.190620
22.808400	0.1	9.154738
22.810067	0.1	9.118438
22.811733	0.1	9.081722
22.813400	0.1	9.045840
22.815067	0.1	9.011984
22.816733	0.1	8.980394
22.818400	0.1	8.951009
22.820067	0.1	8.922875
22.821733	0.1	8.894802
22.823400	0.1	8.866728
22.825067	0.1	8.840025
22.826733	0.1	8.816124
22.828400	0.1	8.795620
22.830067	0.1	8.778990
22.831733	0.1	8.766413
22.833400	0.1	8.756757
22.835067	0.1	8.748174
22.836733	0.1	8.739353
22.838400	0.1	8.729935
22.840067	0.1	8.719802
22.841733	0.1	8.708835
22.843400	0.1	8.697689
22.845067	0.1	8.687079
22.846733	0.1	8.677543
22.848400	0.1	8.669377
22.850067	0.1	8.662344
22.851733	0.1	8.656145
22.853400	0.1	8.650542
22.855067	0.1	8.645535
22.856733	0.1	8.641422
22.858400	0.1	8.638025
22.860067	0.1	8.634389
22.861733	0.1	8.630038
22.863400	0.1	8.625627
22.865067	0.1	8.621753
22.866733	0.1	8.618892
22.868400	0.1	8.616508
22.870067	0.1	8.613706
22.871733	0.1	8.610130
22.873400	0.1	8.606554
22.875067	0.1	8.604646
22.876733	0.1	8.605063
22.878400	0.1	8.606911
22.880067	0.1	8.608878
22.881733	0.1	8.610189
22.883400	0.1	8.610845
22.885067	0.1	8.611084
22.886733	0.1	8.611024
22.888400	0.1	8.610845
22.890067	0.1	8.610368
22.891733	0.1	8.609474
22.893400	0.1	8.608878
22.895067	0.1	8.609832
22.896733	0.1	8.613229
22.898400	0.1	8.619071
22.900067	0.1	8.626104
22.901733	0.1	8.632958
22.903400	0.1	8.638919
22.905067	0.1	8.643330
22.906733	0.1	8.645773
22.908400	0.1	8.646191
22.910067	0.1	8.645535
22.911733	0.1	8.645058
22.913400	0.1	8.645893
22.915067	0.1	8.648754
22.916733	0.1	8.653403
22.918400	0.1	8.658529
22.920067	0.1	8.663178
22.921733	0.1	8.667112
22.923400	0.1	8.671284
22.925067	0.1	8.677125
22.926733	0.1	8.684695
22.928400	0.1	8.692802
22.930067	0.1	8.699716
22.931733	0.1	8.704424
22.933400	0.1	8.707226
22.935067	0.1	8.709550
22.936733	0.1	8.712590
22.938400	0.1	8.716703
22.940067	0.1	8.721471
22.941733	0.1	8.726776
22.943400	0.1	8.732558
22.945067	0.1	8.738936
22.946733	0.1	8.745373
22.948400	0.1	8.750976
22.950067	0.1	8.755684
22.951733	0.1	8.760632
22.953400	0.1	8.767784
22.955067	0.1	8.778155
22.956733	0.1	8.790553
22.958400	0.1	8.802355
22.960067	0.1	8.812428
22.961733	0.1	8.821548
22.963400	0.1	8.831144
22.965067	0.1	8.841634
22.966733	0.1	8.852840
22.968400	0.1	8.864582
22.970067	0.1	8.876741
22.971733	0.1	8.888901
22.973400	0.1	8.901001
22.975067	0.1	8.913279
22.976733	0.1	8.926035
22.978400	0.1	8.939624
22.980067	0.1	8.954526
22.981733	0.1	8.971155
22.983400	0.1	8.989573
22.985067	0.1	9.009004
22.986733	0.1	9.028197
22.988400	0.1	9.046615
22.990067	0.1	9.064735
22.991733	0.1	9.083450
22.993400	0.1	9.103239
22.995067	0.1	9.123803
22.996733	0.1	9.144664
22.998400	0.1	9.165526
23.000067	0.1	9.187222
23.001733	0.1	9.210229
23.003400	0.1	9.233952
23.005067	0.1	9.257496
23.006733	0.1	9.281219
23.008400	0.1	9.306193
23.010067	0.1	9.331942
23.011733	0.1	9.356738
23.013400	0.1	9.379626
23.015067	0.1	9.401739
23.016733	0.1	9.425164
23.018400	0.1	9.450853
23.020067	0.1	9.477735
23.021733	0.1	9.503544
23.023400	0.1	9.526730
23.025067	0.1	9.547115
23.026733	0.1	9.565473
23.028400	0.1	9.583355
23.030067	0.1	9.601832
23.031733	0.1	9.620667
23.033400	0.1	9.638846
23.035067	0.1	9.655715
23.036733	0.1	9.670795
23.038400	0.1	9.683192
23.040067	0.1	9.692252
23.041733	0.1	9.698749
23.043400	0.1	9.704292
23.045067	0.1	9.709836
23.046733	0.1	9.715558
23.048400	0.1	9.720386
23.050067	0.1	9.722949
23.051733	0.1	9.722710
23.053400	0.1	9.720147
23.055067	0.1	9.715915
23.056733	0.1	9.710014
23.058400	0.1	9.702564
23.060067	0.1	9.694517
23.061733	0.1	9.687007
23.063400	0.1	9.680391
23.065067	0.1	9.673238
23.066733	0.1	9.663702
23.068400	0.1	9.651185
23.070067	0.1	9.636999
23.071733	0.1	9.623230
23.073400	0.1	9.611071
23.075067	0.1	9.599925
23.076733	0.1	9.588600
23.078400	0.1	9.576262
23.080067	0.1	9.563029
23.081733	0.1	9.549261
23.083400	0.1	9.535432
23.085067	0.1	9.522200
23.086733	0.1	9.510458
23.088400	0.1	9.500266
23.090067	0.1	9.489954
23.091733	0.1	9.478033
23.093400	0.1	9.464741
23.095067	0.1	9.451449
23.096733	0.1	9.438992
23.098400	0.1	9.427429
23.100067	0.1	9.416521
23.101733	0.1	9.406925
23.103400	0.1	9.399057
23.105067	0.1	9.392620
23.106733	0.1	9.387196
23.108400	0.1	9.382248
23.110067	0.1	9.377242
23.111733	0.1	9.372235
23.113400	0.1	9.368182
23.115067	0.1	9.365082
23.116733	0.1	9.362281
23.118400	0.1	9.359360
23.120067	0.1	9.356380
23.121733	0.1	9.353102
23.123400	0.1	9.348810
23.125067	0.1	9.342850
23.126733	0.1	9.335042
23.128400	0.1	9.326339
23.130067	0.1	9.317875
23.131733	0.1	9.310186
23.133400	0.1	9.303034
23.135067	0.1	9.296537
23.136733	0.1	9.290934
23.138400	0.1	9.286225
23.140067	0.1	9.281874
23.141733	0.1	9.276689
23.143400	0.1	9.269536
23.145067	0.1	9.260059
23.146733	0.1	9.247959
23.148400	0.1	9.233058
23.150067	0.1	9.215713
23.151733	0.1	9.197534
23.153400	0.1	9.180308
23.155067	0.1	9.165109
23.156733	0.1	9.151996
23.158400	0.1	9.140790
23.160067	0.1	9.130955
23.161733	0.1	9.121538
23.163400	0.1	9.110869
23.165067	0.1	9.097994
23.166733	0.1	9.083093
23.168400	0.1	9.066880
23.170067	0.1	9.050012
23.171733	0.1	9.032906
23.173400	0.1	9.015740
23.175067	0.1	8.999050
23.176733	0.1	8.983493
23.178400	0.1	8.969188
23.180067	0.1	8.955062
23.181733	0.1	8.940101
23.183400	0.1	8.924246
23.185067	0.1	8.907915
23.186733	0.1	8.892179
23.188400	0.1	8.877993
23.190067	0.1	8.865834
23.191733	0.1	8.855045
23.193400	0.1	8.844436
23.195067	0.1	8.833111
23.196733	0.1	8.821011
23.198400	0.1	8.808256
23.200067	0.1	8.795023
23.201733	0.1	8.781493
23.203400	0.1	8.767427
23.205067	0.1	8.752525
23.206733	0.1	8.737267
23.208400	0.1	8.723259
23.210067	0.1	8.712113
23.211733	0.1	8.704067
23.213400	0.1	8.698464
23.215067	0.1	8.694232
23.216733	0.1	8.689821
23.218400	0.1	8.683861
23.220067	0.1	8.675993
23.221733	0.1	8.666575
23.223400	0.1	8.656920
23.225067	0.1	8.649231
23.226733	0.1	8.644879
23.228400	0.1	8.643032
23.230067	0.1	8.641482
23.231733	0.1	8.638680
23.233400	0.1	8.634627
23.235067	0.1	8.629859
23.236733	0.1	8.624733
23.238400	0.1	8.619190
23.240067	0.1	8.613945
23.241733	0.1	8.609891
23.243400	0.1	8.607448
23.245067	0.1	8.605779
23.246733	0.1	8.603693
23.248400	0.1	8.600355
23.250067	0.1	8.596182
23.251733	0.1	8.592725
23.253400	0.1	8.591533
23.255067	0.1	8.592964
23.256733	0.1	8.596361
23.258400	0.1	8.600414
23.260067	0.1	8.603573
23.261733	0.1	8.604348
23.263400	0.1	8.601845
23.265067	0.1	8.597076
23.266733	0.1	8.592308
23.268400	0.1	8.589209
23.270067	0.1	8.587420
23.271733	0.1	8.585692
23.273400	0.1	8.583606
23.275067	0.1	8.581579
23.276733	0.1	8.580328
23.278400	0.1	8.580506
23.280067	0.1	8.581698
23.281733	0.1	8.582712
23.283400	0.1	8.582652
23.285067	0.1	8.581579
23.286733	0.1	8.580685
23.288400	0.1	8.580924
23.290067	0.1	8.582116
23.291733	0.1	8.583010
23.293400	0.1	8.582116
23.295067	0.1	8.578837
23.296733	0.1	8.573831
23.298400	0.1	8.569062
23.300067	0.1	8.566499
23.301733	0.1	8.565963
23.303400	0.1	8.565605
23.305067	0.1	8.563638
23.306733	0.1	8.559406
23.308400	0.1	8.553744
23.310067	0.1	8.547783
23.311733	0.1	8.542240
23.313400	0.1	8.537770
23.315067	0.1	8.534849
23.316733	0.1	8.532405
23.318400	0.1	8.528829
23.320067	0.1	8.523882
23.321733	0.1	8.518696
23.323400	0.1	8.514405
23.325067	0.1	8.511544
23.326733	0.1	8.510471
23.328400	0.1	8.510829
23.330067	0.1	8.512140
23.331733	0.1	8.513809
23.333400	0.1	8.515418
23.335067	0.1	8.516610
23.336733	0.1	8.516968
23.338400	0.1	8.516253
23.340067	0.1	8.514584
23.341733	0.1	8.512378
23.343400	0.1	8.510173
23.345067	0.1	8.508504
23.346733	0.1	8.507491
23.348400	0.1	8.505941
23.350067	0.1	8.502484
23.351733	0.1	8.497000
23.353400	0.1	8.490921
23.355067	0.1	8.486808
23.356733	0.1	8.486331
23.358400	0.1	8.488656
23.360067	0.1	8.491397
23.361733	0.1	8.492530
23.363400	0.1	8.491636
23.365067	0.1	8.489609
23.366733	0.1	8.487404
23.368400	0.1	8.485854
23.370067	0.1	8.485497
23.371733	0.1	8.486927
23.373400	0.1	8.490086
23.375067	0.1	8.494020
23.376733	0.1	8.497239
23.378400	0.1	8.497835
23.380067	0.1	8.494854
23.381733	0.1	8.489788
23.383400	0.1	8.485556
23.385067	0.1	8.484126
23.386733	0.1	8.485318
23.388400	0.1	8.487225
23.390067	0.1	8.487762
23.391733	0.1	8.485973
23.393400	0.1	8.482516
23.395067	0.1	8.478821
23.396733	0.1	8.476675
23.398400	0.1	8.476794
23.400067	0.1	8.478404
23.401733	0.1	8.480371
23.403400	0.1	8.482218
23.405067	0.1	8.484126
23.406733	0.1	8.485854
23.408400	0.1	8.487046
23.410067	0.1	8.488060
23.411733	0.1	8.488417
23.413400	0.1	8.487285
23.415067	0.1	8.484662
23.416733	0.1	8.481503
23.418400	0.1	8.479178
23.420067	0.1	8.479000
23.421733	0.1	8.481265
23.423400	0.1	8.484781
23.425067	0.1	8.487344
23.426733	0.1	8.487702
23.428400	0.1	8.485854
23.430067	0.1	8.482814
23.431733	0.1	8.480132
23.433400	0.1	8.478463
23.435067	0.1	8.477986
23.436733	0.1	8.478702
23.438400	0.1	8.480669
23.440067	0.1	8.483768
23.441733	0.1	8.487762
23.443400	0.1	8.491695
23.445067	0.1	8.493543
23.446733	0.1	8.492709
23.448400	0.1	8.490921
23.450067	0.1	8.490623
23.451733	0.1	8.492113
23.453400	0.1	8.493603
23.455067	0.1	8.493960
23.456733	0.1	8.493543
23.458400	0.1	8.492709
23.460067	0.1	8.491278
23.461733	0.1	8.489252
23.463400	0.1	8.486927
23.465067	0.1	8.484781
23.466733	0.1	8.483410
23.468400	0.1	8.484006
23.470067	0.1	8.486629
23.471733	0.1	8.489430
23.473400	0.1	8.490384
23.475067	0.1	8.489490
23.476733	0.1	8.487940
23.478400	0.1	8.487106
23.480067	0.1	8.488060
23.481733	0.1	8.490801
23.483400	0.1	8.493603
23.485067	0.1	8.494556
23.486733	0.1	8.493126
23.488400	0.1	8.490623
23.490067	0.1	8.489311
23.491733	0.1	8.490861
23.493400	0.1	8.495570
23.495067	0.1	8.502484
23.496733	0.1	8.510054
23.498400	0.1	8.516908
23.500067	0.1	8.522749
23.501733	0.1	8.528472
23.503400	0.1	8.534074
23.505067	0.1	8.538962
23.506733	0.1	8.543313
23.508400	0.1	8.548201
23.510067	0.1	8.554400
23.511733	0.1	8.560598
23.513400	0.1	8.565069
23.515067	0.1	8.567036
23.516733	0.1	8.566857
23.518400	0.1	8.566201
23.520067	0.1	8.567751
23.521733	0.1	8.573413
23.523400	0.1	8.583427
23.525067	0.1	8.596898
23.526733	0.1	8.612454
23.528400	0.1	8.628011
23.530067	0.1	8.641899
23.531733	0.1	8.654476
23.533400	0.1	8.667112
23.535067	0.1	8.680106
23.536733	0.1	8.692682
23.538400	0.1	8.704186
23.540067	0.1	8.715630
23.541733	0.1	8.729220
23.543400	0.1	8.746326
23.545067	0.1	8.766056
23.546733	0.1	8.786440
23.548400	0.1	8.806348
23.550067	0.1	8.827031
23.551733	0.1	8.850456
23.553400	0.1	8.877397
23.555067	0.1	8.906365
23.556733	0.1	8.935631
23.558400	0.1	8.964897
23.560067	0.1	8.995057
23.561733	0.1	9.026647
23.563400	0.1	9.060324
23.565067	0.1	9.097040
23.566733	0.1	9.137393
23.568400	0.1	9.180725
23.570067	0.1	9.225786
23.571733	0.1	9.271801
23.573400	0.1	9.319127
23.575067	0.1	9.368361
23.576733	0.1	9.419442
23.578400	0.1	9.472252
23.580067	0.1	9.526849
23.581733	0.1	9.583474
23.583400	0.1	9.643078
23.585067	0.1	9.707094
23.586733	0.1	9.775699
23.588400	0.1	9.847224
23.590067	0.1	9.920598
23.591733	0.1	9.996236
23.593400	0.1	10.075451
23.595067	0.1	10.158718
23.596733	0.1	10.245562
23.598400	0.1	10.335327
23.600067	0.1	10.428012
23.601733	0.1	10.523797
23.603400	0.1	10.622800
23.605067	0.1	10.724903
23.606733	0.1	10.829986
23.608400	0.1	10.938705
23.610067	0.1	11.052252
23.611733	0.1	11.171520
23.613400	0.1	11.296333
23.615067	0.1	11.426092
23.616733	0.1	11.559189
23.618400	0.1	11.694074
23.620067	0.1	11.830331
23.621733	0.1	11.968673
23.623400	0.1	12.110234
23.625067	0.1	12.256683
23.626733	0.1	12.409807
23.628400	0.1	12.570680
23.630067	0.1	12.739003
23.631733	0.1	12.914122
23.633400	0.1	13.095439
23.635067	0.1	13.282538
23.636733	0.1	13.475359
23.638400	0.1	13.673426
23.640067	0.1	13.876677
23.641733	0.1	14.086307
23.643400	0.1	14.304162
23.645067	0.1	14.532030
23.646733	0.1	14.770449
23.648400	0.1	15.018941
23.650067	0.1	15.276612
23.651733	0.1	15.543998
23.653400	0.1	15.822888
23.655067	0.1	16.114653
23.656733	0.1	16.419590
23.658400	0.1	16.737283
23.660067	0.1	17.066718
23.661733	0.1	17.406822
23.663400	0.1	17.757238
23.665067	0.1	18.118144
23.666733	0.1	18.489839
23.668400	0.1	18.872858
23.670067	0.1	19.267977
23.671733	0.1	19.676031
23.673400	0.1	20.096720
23.675067	0.1	20.528973
23.676733	0.1	20.971419
23.678400	0.1	21.422983
23.680067	0.1	21.883251
23.681733	0.1	22.350551
23.683400	0.1	22.821607
23.685067	0.1	23.292722
23.686733	0.1	23.760976
23.688400	0.1	24.224521
23.690067	0.1	24.682762
23.691733	0.1	25.135399
23.693400	0.1	25.581302
23.695067	0.1	26.018263
23.696733	0.1	26.442827
23.698400	0.1	26.850702
23.700067	0.1	27.238013
23.701733	0.1	27.602257
23.703400	0.1	27.941765
23.705067	0.1	28.256060
23.706733	0.1	28.544249
23.708400	0.1	28.803469
23.710067	0.1	29.030086
23.711733	0.1	29.221715
23.713400	0.1	29.377701
23.715067	0.1	29.497685
23.716733	0.1	29.581131
23.718400	0.1	29.627563
23.720067	0.1	29.636444
23.721733	0.1	29.607417
23.723400	0.1	29.540302
23.725067	0.1	29.435756
23.726733	0.1	29.294791
23.728400	0.1	29.117884
23.730067	0.1	28.905393
23.731733	0.1	28.658213
23.733400	0.1	28.378250
23.735067	0.1	28.067948
23.736733	0.1	27.729811
23.738400	0.1	27.366103
23.740067	0.1	26.978554
23.741733	0.1	26.568116
23.743400	0.1	26.136340
23.745067	0.1	25.685610
23.746733	0.1	25.219144
23.748400	0.1	24.739744
23.750067	0.1	24.249674
23.751733	0.1	23.750128
23.753400	0.1	23.242356
23.755067	0.1	22.727908
23.756733	0.1	22.208275
23.758400	0.1	21.685363
23.760067	0.1	21.161856
23.761733	0.1	20.641507
23.763400	0.1	20.127715
23.765067	0.1	19.622208
23.766733	0.1	19.126357
23.768400	0.1	18.641592
23.770067	0.1	18.167676
23.771733	0.1	17.702700
23.773400	0.1	17.245234
23.775067	0.1	16.796173
23.776733	0.1	16.358555
23.778400	0.1	15.935839
23.780067	0.1	15.529037
23.781733	0.1	15.136839
23.783400	0.1	14.757813
23.785067	0.1	14.392377
23.786733	0.1	14.042378
23.788400	0.1	13.709606
23.790067	0.1	13.394535
23.791733	0.1	13.096572
23.793400	0.1	12.814761
23.795067	0.1	12.548209
23.796733	0.1	12.296320
23.798400	0.1	12.058914
23.800067	0.1	11.835159
23.801733	0.1	11.623502
23.803400	0.1	11.422575
23.805067	0.1	11.231483
23.806733	0.1	11.050404
23.808400	0.1	10.880173
23.810067	0.1	10.721148
23.811733	0.1	10.573030
23.813400	0.1	10.435045
23.815067	0.1	10.306001
23.816733	0.1	10.185063
23.818400	0.1	10.071636
23.820067	0.1	9.965540
23.821733	0.1	9.866775
23.823400	0.1	9.775043
23.825067	0.1	9.689928
23.826733	0.1	9.611846
23.828400	0.1	9.542108
23.830067	0.1	9.481252
23.831733	0.1	9.427667
23.833400	0.1	9.378970
23.835067	0.1	9.333253
23.836733	0.1	9.289384
23.838400	0.1	9.246827
23.840067	0.1	9.206296
23.841733	0.1	9.169221
23.843400	0.1	9.136260
23.845067	0.1	9.106815
23.846733	0.1	9.080291
23.848400	0.1	9.056390
23.850067	0.1	9.034694
23.851733	0.1	9.014071
23.853400	0.1	8.993507
23.855067	0.1	8.972407
23.856733	0.1	8.950770
23.858400	0.1	8.929492
23.860067	0.1	8.910239
23.861733	0.1	8.893669
23.863400	0.1	8.878947
23.865067	0.1	8.864284
23.866733	0.1	8.848250
23.868400	0.1	8.831561
23.870067	0.1	8.816541
23.871733	0.1	8.805097
23.873400	0.1	8.796990
23.875067	0.1	8.790494
23.876733	0.1	8.784175
23.878400	0.1	8.776963
23.880067	0.1	8.768499
23.881733	0.1	8.759261
23.883400	0.1	8.749486
23.885067	0.1	8.739412
23.886733	0.1	8.729220
23.888400	0.1	8.719385
23.890067	0.1	8.710087
23.891733	0.1	8.701027
23.893400	0.1	8.691669
23.895067	0.1	8.681834
23.896733	0.1	8.671642
23.898400	0.1	8.661509
23.900067	0.1	8.652270
23.901733	0.1	8.644164
23.903400	0.1	8.636714
23.905067	0.1	8.629382
23.906733	0.1	8.621991
23.908400	0.1	8.614421
23.910067	0.1	8.606971
23.911733	0.1	8.599759
23.913400	0.1	8.592904
23.915067	0.1	8.586288
23.916733	0.1	8.579791
23.918400	0.1	8.574009
23.920067	0.1	8.568645
23.921733	0.1	8.562446
23.923400	0.1	8.554936
23.925067	0.1	8.546651
23.926733	0.1	8.538485
23.928400	0.1	8.530498
23.930067	0.1	8.522273
23.931733	0.1	8.513749
23.933400	0.1	8.505703
23.935067	0.1	8.499325
23.936733	0.1	8.495153
23.938400	0.1	8.492649
23.940067	0.1	8.490921
23.941733	0.1	8.489311
23.943400	0.1	8.486927
23.945067	0.1	8.482397
23.946733	0.1	8.475185
23.948400	0.1	8.466065
23.950067	0.1	8.456588
23.951733	0.1	8.448005
23.953400	0.1	8.441270
23.955067	0.1	8.436442
23.956733	0.1	8.432329
23.958400	0.1	8.427620
23.960067	0.1	8.422316
23.961733	0.1	8.418084
23.963400	0.1	8.415878
23.965067	0.1	8.415282
23.966733	0.1	8.415163
23.968400	0.1	8.414329
23.970067	0.1	8.412719
23.971733	0.1	8.411050
23.973400	0.1	8.409739
23.975067	0.1	8.408487
23.976733	0.1	8.407057
23.978400	0.1	8.405924
23.980067	0.1	8.405328
23.981733	0.1	8.404971
23.983400	0.1	8.403719
23.985067	0.1	8.401096
23.986733	0.1	8.397401
23.988400	0.1	8.393884
23.990067	0.1	8.391381
23.991733	0.1	8.389533
23.993400	0.1	8.387685
23.995067	0.1	8.385480
23.996733	0.1	8.382798
23.998400	0.1	8.380056
24.000067	0.1	8.377910
24.001733	0.1	8.376897
24.003400	0.1	8.376420
24.005067	0.1	8.375943
24.006733	0.1	8.375526
24.008400	0.1	8.375526
24.010067	0.1	8.375824
24.011733	0.1	8.376122
24.013400	0.1	8.376480
24.015067	0.1	8.376658
24.016733	0.1	8.376360
24.018400	0.1	8.375645
24.020067	0.1	8.374990
24.021733	0.1	8.375288
24.023400	0.1	8.376599
24.025067	0.1	8.377851
24.026733	0.1	8.378208
24.028400	0.1	8.378089
24.030067	0.1	8.378149
24.031733	0.1	8.378327
24.033400	0.1	8.377791
24.035067	0.1	8.375586
24.036733	0.1	8.372069
24.038400	0.1	8.368731
24.040067	0.1	8.366406
24.041733	0.1	8.365453
24.043400	0.1	8.365512
24.045067	0.1	8.366406
24.046733	0.1	8.368314
24.048400	0.1	8.371175
24.050067	0.1	8.374274
24.051733	0.1	8.377255
24.053400	0.1	8.380592
24.055067	0.1	8.385003
24.056733	0.1	8.390487
24.058400	0.1	8.395851
24.060067	0.1	8.398891
24.061733	0.1	8.398772
24.063400	0.1	8.397401
24.065067	0.1	8.397699
24.066733	0.1	8.400858
24.068400	0.1	8.406163
24.070067	0.1	8.412600
24.071733	0.1	8.419395
24.073400	0.1	8.425534
24.075067	0.1	8.429289
24.076733	0.1	8.429707
24.078400	0.1	8.427501
24.080067	0.1	8.424521
24.081733	0.1	8.422733
24.083400	0.1	8.423448
24.085067	0.1	8.426607
24.086733	0.1	8.430243
24.088400	0.1	8.432091
24.090067	0.1	8.431614
24.091733	0.1	8.431078
24.093400	0.1	8.432448
24.095067	0.1	8.435071
24.096733	0.1	8.436978
24.098400	0.1	8.437753
24.100067	0.1	8.438290
24.101733	0.1	8.438588
24.103400	0.1	8.438111
24.105067	0.1	8.437396
24.106733	0.1	8.438051
24.108400	0.1	8.440614
24.110067	0.1	8.444310
24.111733	0.1	8.447886
24.113400	0.1	8.450389
24.115067	0.1	8.451939
24.116733	0.1	8.453668
24.118400	0.1	8.456350
24.120067	0.1	8.460045
24.121733	0.1	8.463622
24.123400	0.1	8.465589
24.125067	0.1	8.465708
24.126733	0.1	8.465231
24.128400	0.1	8.464814
24.130067	0.1	8.463502
24.131733	0.1	8.460284
24.133400	0.1	8.456350
24.135067	0.1	8.453727
24.136733	0.1	8.453668
24.138400	0.1	8.456111
24.140067	0.1	8.460343
24.141733	0.1	8.464814
24.143400	0.1	8.467436
24.145067	0.1	8.466960
24.146733	0.1	8.464098
24.148400	0.1	8.460641
24.150067	0.1	8.457661
24.151733	0.1	8.455992
24.153400	0.1	8.456171
24.155067	0.1	8.457900
24.156733	0.1	8.460761
24.158400	0.1	8.464158
24.160067	0.1	8.466840
24.161733	0.1	8.467675
24.163400	0.1	8.467138
24.165067	0.1	8.466840
24.166733	0.1	8.467734
24.168400	0.1	8.469642
24.170067	0.1	8.471847
24.171733	0.1	8.473635
24.173400	0.1	8.474827
24.175067	0.1	8.475483
24.176733	0.1	8.475125
24.178400	0.1	8.473397
24.180067	0.1	8.471191
24.181733	0.1	8.469880
24.183400	0.1	8.470476
24.185067	0.1	8.473099
24.186733	0.1	8.476735
24.188400	0.1	8.480311
24.190067	0.1	8.483649
24.191733	0.1	8.486748
24.193400	0.1	8.489192
24.195067	0.1	8.490384
24.196733	0.1	8.490742
24.198400	0.1	8.491517
24.200067	0.1	8.493841
24.201733	0.1	8.497835
24.203400	0.1	8.502603
24.205067	0.1	8.507431
24.206733	0.1	8.512199
24.208400	0.1	8.517027
24.210067	0.1	8.521498
24.211733	0.1	8.525074
24.213400	0.1	8.527399
24.215067	0.1	8.528650
24.216733	0.1	8.529962
24.218400	0.1	8.532167
24.220067	0.1	8.534551
24.221733	0.1	8.536041
24.223400	0.1	8.536697
24.225067	0.1	8.537472
24.226733	0.1	8.539200
24.228400	0.1	8.541585
24.230067	0.1	8.543492
24.231733	0.1	8.543134
24.233400	0.1	8.539796
24.235067	0.1	8.534968
24.236733	0.1	8.531273
24.238400	0.1	8.530021
24.240067	0.1	8.530856
24.241733	0.1	8.532763
24.243400	0.1	8.534730
24.245067	0.1	8.535862
24.246733	0.1	8.535445
24.248400	0.1	8.533240
24.250067	0.1	8.529544
24.251733	0.1	8.525014
24.253400	0.1	8.520783
24.255067	0.1	8.516968
24.256733	0.1	8.513392
24.258400	0.1	8.510113
24.260067	0.1	8.506954
24.261733	0.1	8.503318
24.263400	0.1	8.498550
24.265067	0.1	8.492232
24.266733	0.1	8.484543
24.268400	0.1	8.476079
24.270067	0.1	8.467675
24.271733	0.1	8.459688
24.273400	0.1	8.452118
24.275067	0.1	8.444787
24.276733	0.1	8.437396
24.278400	0.1	8.431018
24.280067	0.1	8.427442
24.281733	0.1	8.426607
24.283400	0.1	8.426548
24.285067	0.1	8.424998
24.286733	0.1	8.420587
24.288400	0.1	8.413077
24.290067	0.1	8.403481
24.291733	0.1	8.393109
24.293400	0.1	8.383394
24.295067	0.1	8.375228
24.296733	0.1	8.368969
24.298400	0.1	8.363903
24.300067	0.1	8.359075
24.301733	0.1	8.353830
24.303400	0.1	8.348585
24.305067	0.1	8.343876
24.306733	0.1	8.339763
24.308400	0.1	8.336187
24.310067	0.1	8.333385
24.311733	0.1	8.331121
24.313400	0.1	8.328558
24.315067	0.1	8.324624
24.316733	0.1	8.319259
24.318400	0.1	8.313418
24.320067	0.1	8.308352
24.321733	0.1	8.305669
24.323400	0.1	8.305908
24.325067	0.1	8.308352
24.326733	0.1	8.311630
24.328400	0.1	8.313656
24.330067	0.1	8.313358
24.331733	0.1	8.310974
24.333400	0.1	8.307696
24.335067	0.1	8.303881
24.336733	0.1	8.299768
24.338400	0.1	8.295715
24.340067	0.1	8.292139
24.341733	0.1	8.289457
24.343400	0.1	8.287430
24.345067	0.1	8.285463
24.346733	0.1	8.283794
24.348400	0.1	8.283258
24.350067	0.1	8.284092
24.351733	0.1	8.285463
24.353400	0.1	8.286238
24.355067	0.1	8.285940
24.356733	0.1	8.285761
24.358400	0.1	8.287371
24.360067	0.1	8.291305
24.361733	0.1	8.296490
24.363400	0.1	8.301139
24.365067	0.1	8.304239
24.366733	0.1	8.305848
24.368400	0.1	8.306623
24.370067	0.1	8.307577
24.371733	0.1	8.308948
24.373400	0.1	8.310318
24.375067	0.1	8.311511
24.376733	0.1	8.312762
24.378400	0.1	8.314074
24.380067	0.1	8.314968
24.381733	0.1	8.314550
24.383400	0.1	8.313358
24.385067	0.1	8.313060
24.386733	0.1	8.314610
24.388400	0.1	8.316994
24.390067	0.1	8.318961
24.391733	0.1	8.320392
24.393400	0.1	8.322239
24.395067	0.1	8.325339
24.396733	0.1	8.329750
24.398400	0.1	8.334876
24.400067	0.1	8.339704
24.401733	0.1	8.343280
24.403400	0.1	8.345068
24.405067	0.1	8.345426
24.406733	0.1	8.345724
24.408400	0.1	8.347452
24.410067	0.1	8.350850
24.411733	0.1	8.355678
24.413400	0.1	8.361638
24.415067	0.1	8.368671
24.416733	0.1	8.376062
24.418400	0.1	8.382381
24.420067	0.1	8.386553
24.421733	0.1	8.388579
24.423400	0.1	8.388877
24.425067	0.1	8.388043
24.426733	0.1	8.386732
24.428400	0.1	8.386076
24.430067	0.1	8.386851
24.431733	0.1	8.388937
24.433400	0.1	8.392036
24.435067	0.1	8.396090
24.436733	0.1	8.401096
24.438400	0.1	8.406640
24.440067	0.1	8.411468
24.441733	0.1	8.414805
24.443400	0.1	8.416594
24.445067	0.1	8.417070
24.446733	0.1	8.416772
24.448400	0.1	8.416653
24.450067	0.1	8.417786
24.451733	0.1	8.420468
24.453400	0.1	8.424104
24.455067	0.1	8.428097
24.456733	0.1	8.432389
24.458400	0.1	8.437694
24.460067	0.1	8.444846
24.461733	0.1	8.453250
24.463400	0.1	8.460582
24.465067	0.1	8.464695
24.466733	0.1	8.465112
24.468400	0.1	8.463324
24.470067	0.1	8.461655
24.471733	0.1	8.461893
24.473400	0.1	8.463920
24.475067	0.1	8.466840
24.476733	0.1	8.470178
24.478400	0.1	8.473635
24.480067	0.1	8.477450
24.481733	0.1	8.481741
24.483400	0.1	8.486033
24.485067	0.1	8.489430
24.486733	0.1	8.491457
24.488400	0.1	8.492411
24.490067	0.1	8.493543
24.491733	0.1	8.496166
24.493400	0.1	8.500279
24.495067	0.1	8.504808
24.496733	0.1	8.508564
24.498400	0.1	8.511425
24.500067	0.1	8.514166
24.501733	0.1	8.517981
24.503400	0.1	8.522869
24.505067	0.1	8.528114
24.506733	0.1	8.532823
24.508400	0.1	8.537174
24.510067	0.1	8.541823
24.511733	0.1	8.546591
24.513400	0.1	8.550406
24.515067	0.1	8.552373
24.516733	0.1	8.552194
24.518400	0.1	8.550168
24.520067	0.1	8.547247
24.521733	0.1	8.545101
24.523400	0.1	8.545340
24.525067	0.1	8.548320
24.526733	0.1	8.553207
24.528400	0.1	8.558155
24.530067	0.1	8.561492
24.531733	0.1	8.562506
24.533400	0.1	8.561671
24.535067	0.1	8.559883
24.536733	0.1	8.557559
24.538400	0.1	8.555651
24.540067	0.1	8.555711
24.541733	0.1	8.558751
24.543400	0.1	8.564473
24.545067	0.1	8.572221
24.546733	0.1	8.580983
24.548400	0.1	8.589149
24.550067	0.1	8.595527
24.551733	0.1	8.600235
24.553400	0.1	8.604706
24.555067	0.1	8.609713
24.556733	0.1	8.615017
24.558400	0.1	8.620143
24.560067	0.1	8.624495
24.561733	0.1	8.628011
24.563400	0.1	8.630872
24.565067	0.1	8.632958
24.566733	0.1	8.633972
24.568400	0.1	8.634449
24.570067	0.1	8.635581
24.571733	0.1	8.637786
24.573400	0.1	8.641005
24.575067	0.1	8.645297
24.576733	0.1	8.650661
24.578400	0.1	8.656860
24.580067	0.1	8.662463
24.581733	0.1	8.666039
24.583400	0.1	8.667350
24.585067	0.1	8.667589
24.586733	0.1	8.667768
24.588400	0.1	8.668423
24.590067	0.1	8.669913
24.591733	0.1	8.672417
24.593400	0.1	8.676291
24.595067	0.1	8.681596
24.596733	0.1	8.687735
24.598400	0.1	8.693398
24.600067	0.1	8.697689
24.601733	0.1	8.700550
24.603400	0.1	8.701921
24.605067	0.1	8.701683
24.606733	0.1	8.700312
24.608400	0.1	8.698583
24.610067	0.1	8.696676
24.611733	0.1	8.693874
24.613400	0.1	8.689821
24.615067	0.1	8.685470
24.616733	0.1	8.682550
24.618400	0.1	8.681596
24.620067	0.1	8.681775
24.621733	0.1	8.682073
24.623400	0.1	8.682192
24.625067	0.1	8.682371
24.626733	0.1	8.682490
24.628400	0.1	8.681894
24.630067	0.1	8.679867
24.631733	0.1	8.676827
24.633400	0.1	8.674384
24.635067	0.1	8.673490
24.636733	0.1	8.673251
24.638400	0.1	8.672119
24.640067	0.1	8.669675
24.641733	0.1	8.667052
24.643400	0.1	8.665264
24.645067	0.1	8.663714
24.646733	0.1	8.661271
24.648400	0.1	8.657277
24.650067	0.1	8.652449
24.651733	0.1	8.648217
24.653400	0.1	8.645952
24.655067	0.1	8.645893
24.656733	0.1	8.647502
24.658400	0.1	8.649350
24.660067	0.1	8.650065
24.661733	0.1	8.648396
24.663400	0.1	8.644462
24.665067	0.1	8.638561
24.666733	0.1	8.631111
24.668400	0.1	8.623183
24.670067	0.1	8.617282
24.671733	0.1	8.615673
24.673400	0.1	8.618415
24.675067	0.1	8.623779
24.676733	0.1	8.628905
24.678400	0.1	8.631468
24.680067	0.1	8.631647
24.681733	0.1	8.630932
24.683400	0.1	8.629978
24.685067	0.1	8.628190
24.686733	0.1	8.625567
24.688400	0.1	8.623183
24.690067	0.1	8.622289
24.691733	0.1	8.623601
24.693400	0.1	8.626402
24.695067	0.1	8.628548
24.696733	0.1	8.627713
24.698400	0.1	8.623362
24.700067	0.1	8.618415
24.701733	0.1	8.615792
24.703400	0.1	8.615435
24.705067	0.1	8.614660
24.706733	0.1	8.611680
24.708400	0.1	8.607507
24.710067	0.1	8.604348
24.711733	0.1	8.603037
24.713400	0.1	8.602381
24.715067	0.1	8.601010
24.716733	0.1	8.598567
24.718400	0.1	8.595944
24.720067	0.1	8.594513
24.721733	0.1	8.595050
24.723400	0.1	8.597494
24.725067	0.1	8.600891
24.726733	0.1	8.603395
24.728400	0.1	8.603633
24.730067	0.1	8.601785
24.731733	0.1	8.599878
24.733400	0.1	8.599341
24.735067	0.1	8.599461
24.736733	0.1	8.598567
24.738400	0.1	8.596600
24.740067	0.1	8.595169
24.741733	0.1	8.596063
24.743400	0.1	8.598984
24.745067	0.1	8.602620
24.746733	0.1	8.605838
24.748400	0.1	8.608521
24.750067	0.1	8.611024
24.751733	0.1	8.613647
24.753400	0.1	8.616090
24.755067	0.1	8.617938
24.756733	0.1	8.619428
24.758400	0.1	8.620680
24.760067	0.1	8.621514
24.761733	0.1	8.621932
24.763400	0.1	8.622528
24.765067	0.1	8.623899
24.766733	0.1	8.625389
24.768400	0.1	8.625806
24.770067	0.1	8.624435
24.771733	0.1	8.621753
24.773400	0.1	8.618892
24.775067	0.1	8.616865
24.776733	0.1	8.615912
24.778400	0.1	8.616031
24.780067	0.1	8.617461
24.781733	0.1	8.621097
24.783400	0.1	8.627236
24.785067	0.1	8.634568
24.786733	0.1	8.641184
24.788400	0.1	8.645595
24.790067	0.1	8.647681
24.791733	0.1	8.648575
24.793400	0.1	8.650363
24.795067	0.1	8.654178
24.796733	0.1	8.660079
24.798400	0.1	8.667172
24.800067	0.1	8.674384
24.801733	0.1	8.680940
24.803400	0.1	8.687079
24.805067	0.1	8.693159
24.806733	0.1	8.699298
24.808400	0.1	8.705557
24.810067	0.1	8.711994
24.811733	0.1	8.718312
24.813400	0.1	8.724034
24.815067	0.1	8.728803
24.816733	0.1	8.732677
24.818400	0.1	8.736194
24.820067	0.1	8.740128
24.821733	0.1	8.745790
24.823400	0.1	8.753837
24.825067	0.1	8.763612
24.826733	0.1	8.773864
24.828400	0.1	8.784175
24.830067	0.1	8.794427
24.831733	0.1	8.804501
24.833400	0.1	8.814872
24.835067	0.1	8.826197
24.836733	0.1	8.839191
24.838400	0.1	8.854747
24.840067	0.1	8.872390
24.841733	0.1	8.889735
24.843400	0.1	8.904577
24.845067	0.1	8.917630
24.846733	0.1	8.931041
24.848400	0.1	8.945644
24.850067	0.1	8.960665
24.851733	0.1	8.975030
24.853400	0.1	8.988143
24.855067	0.1	9.000600
24.856733	0.1	9.013355
24.858400	0.1	9.027660
24.860067	0.1	9.044171
24.861733	0.1	9.062648
24.863400	0.1	9.082556
24.865067	0.1	9.103954
24.866733	0.1	9.126843
24.868400	0.1	9.150923
24.870067	0.1	9.175540
24.871733	0.1	9.200097
24.873400	0.1	9.224415
24.875067	0.1	9.248794
24.876733	0.1	9.274841
24.878400	0.1	9.304166
24.880067	0.1	9.337247
24.881733	0.1	9.373308
24.883400	0.1	9.411514
24.885067	0.1	9.451449
24.886733	0.1	9.493054
24.888400	0.1	9.536028
24.890067	0.1	9.580076
24.891733	0.1	9.625316
24.893400	0.1	9.671808
24.895067	0.1	9.719074
24.896733	0.1	9.766698
24.898400	0.1	9.814799
24.900067	0.1	9.864033
24.901733	0.1	9.915174
24.903400	0.1	9.968103
24.905067	0.1	10.022402
24.906733	0.1	10.077119
24.908400	0.1	10.131717
24.910067	0.1	10.186971
24.911733	0.1	10.244072
24.913400	0.1	10.302961
24.915067	0.1	10.361851
24.916733	0.1	10.419489
24.918400	0.1	10.475696
24.920067	0.1	10.530174
24.921733	0.1	10.581792
24.923400	0.1	10.629774
24.925067	0.1	10.674179
24.926733	0.1	10.716379
24.928400	0.1	10.757507
24.930067	0.1	10.797740
24.931733	0.1	10.836423
24.933400	0.1	10.872484
24.935067	0.1	10.905207
24.936733	0.1	10.933936
24.938400	0.1	10.958195
24.940067	0.1	10.977030
24.941733	0.1	10.990084
24.943400	0.1	10.997713
24.945067	0.1	11.001230
24.946733	0.1	11.001826
24.948400	0.1	10.999621
24.950067	0.1	10.993541
24.951733	0.1	10.981918
24.953400	0.1	10.964156
24.955067	0.1	10.941148
24.956733	0.1	10.914267
24.958400	0.1	10.884226
24.960067	0.1	10.851384
24.961733	0.1	10.816038
24.963400	0.1	10.777772
24.965067	0.1	10.735751
24.966733	0.1	10.690094
24.968400	0.1	10.642887
24.970067	0.1	10.596514
24.971733	0.1	10.551811
24.973400	0.1	10.507107
24.975067	0.1	10.460139
24.976733	0.1	10.409892
24.978400	0.1	10.356308
24.980067	0.1	10.299802
24.981733	0.1	10.241509
24.983400	0.1	10.183037
24.985067	0.1	10.125638
24.986733	0.1	10.068894
24.988400	0.1	10.011793
24.990067	0.1	9.954036
24.991733	0.1	9.896935
24.993400	0.1	9.842456
24.995067	0.1	9.792030
24.996733	0.1	9.745956
24.998400	0.1	9.702802
25.000067	0.1	9.660602
25.001733	0.1	9.618223
25.003400	0.1	9.575785
25.005067	0.1	9.533287
25.006733	0.1	9.491027
25.008400	0.1	9.450198
25.010067	0.1	9.412647
25.011733	0.1	9.379089
25.013400	0.1	9.349108
25.015067	0.1	9.321213
25.016733	0.1	9.294749
25.018400	0.1	9.269715
25.020067	0.1	9.245575
25.021733	0.1	9.221197
25.023400	0.1	9.196461
25.025067	0.1	9.172440
25.026733	0.1	9.150029
25.028400	0.1	9.128631
25.030067	0.1	9.107233
25.031733	0.1	9.086490
25.033400	0.1	9.068251
25.035067	0.1	9.053708
25.036733	0.1	9.042264
25.038400	0.1	9.031952
25.040067	0.1	9.020687
25.041733	0.1	9.007574
25.043400	0.1	8.993507
25.045067	0.1	8.980096
25.046733	0.1	8.968533
25.048400	0.1	8.958757
25.050067	0.1	8.949936
25.051733	0.1	8.941055
25.053400	0.1	8.932055
25.055067	0.1	8.923770
25.056733	0.1	8.917630
25.058400	0.1	8.914531
25.060067	0.1	8.914233
25.061733	0.1	8.915783
25.063400	0.1	8.917451
25.065067	0.1	8.917034
25.066733	0.1	8.913339
25.068400	0.1	8.907080
25.070067	0.1	8.900106
25.071733	0.1	8.894325
25.073400	0.1	8.889974
25.075067	0.1	8.885861
25.076733	0.1	8.881629
25.078400	0.1	8.878947
25.080067	0.1	8.880020
25.081733	0.1	8.884550
25.083400	0.1	8.890093
25.085067	0.1	8.893848
25.086733	0.1	8.894980
25.088400	0.1	8.894027
25.090067	0.1	8.891821
25.091733	0.1	8.889556
25.093400	0.1	8.888007
25.095067	0.1	8.887590
25.096733	0.1	8.887590
25.098400	0.1	8.886874
25.100067	0.1	8.884967
25.101733	0.1	8.882702
25.103400	0.1	8.881450
25.105067	0.1	8.882046
25.106733	0.1	8.883894
25.108400	0.1	8.885146
25.110067	0.1	8.884669
25.111733	0.1	8.882464
25.113400	0.1	8.879364
25.115067	0.1	8.875847
25.116733	0.1	8.872390
25.118400	0.1	8.869350
25.120067	0.1	8.867086
25.121733	0.1	8.864940
25.123400	0.1	8.862019
25.125067	0.1	8.858324
25.126733	0.1	8.854569
25.128400	0.1	8.850873
25.130067	0.1	8.847356
25.131733	0.1	8.844317
25.133400	0.1	8.841992
25.135067	0.1	8.840859
25.136733	0.1	8.840800
25.138400	0.1	8.840979
25.140067	0.1	8.840383
25.141733	0.1	8.838475
25.143400	0.1	8.835316
25.145067	0.1	8.831502
25.146733	0.1	8.827746
25.148400	0.1	8.824647
25.150067	0.1	8.821965
25.151733	0.1	8.819104
25.153400	0.1	8.815706
25.155067	0.1	8.811534
25.156733	0.1	8.807064
25.158400	0.1	8.803428
25.160067	0.1	8.800924
25.161733	0.1	8.798183
25.163400	0.1	8.793831
25.165067	0.1	8.787990
25.166733	0.1	8.782089
25.168400	0.1	8.777082
25.170067	0.1	8.773268
25.171733	0.1	8.770943
25.173400	0.1	8.770168
25.175067	0.1	8.770466
25.176733	0.1	8.770824
25.178400	0.1	8.770466
25.180067	0.1	8.769215
25.181733	0.1	8.768499
25.183400	0.1	8.769751
25.185067	0.1	8.772851
25.186733	0.1	8.776367
25.188400	0.1	8.778930
25.190067	0.1	8.780122
25.191733	0.1	8.779824
25.193400	0.1	8.778632
25.195067	0.1	8.777202
25.196733	0.1	8.775890
25.198400	0.1	8.774102
25.200067	0.1	8.771241
25.201733	0.1	8.768082
25.203400	0.1	8.766354
25.205067	0.1	8.767129
25.206733	0.1	8.769870
25.208400	0.1	8.773208
25.210067	0.1	8.775712
25.211733	0.1	8.776188
25.213400	0.1	8.774758
25.215067	0.1	8.773506
25.216733	0.1	8.774639
25.218400	0.1	8.778215
25.220067	0.1	8.782447
25.221733	0.1	8.784831
25.223400	0.1	8.784235
25.225067	0.1	8.781612
25.226733	0.1	8.779049
25.228400	0.1	8.778692
25.230067	0.1	8.780957
25.231733	0.1	8.785070
25.233400	0.1	8.789599
25.235067	0.1	8.793355
25.236733	0.1	8.795739
25.238400	0.1	8.796931
25.240067	0.1	8.797527
25.241733	0.1	8.798361
25.243400	0.1	8.799911
25.245067	0.1	8.802057
25.246733	0.1	8.804501
25.248400	0.1	8.807719
25.250067	0.1	8.812249
25.251733	0.1	8.817554
25.253400	0.1	8.822322
25.255067	0.1	8.826137
25.256733	0.1	8.829833
25.258400	0.1	8.834661
25.260067	0.1	8.841813
25.261733	0.1	8.851946
25.263400	0.1	8.864046
25.265067	0.1	8.875728
25.266733	0.1	8.884609
25.268400	0.1	8.890510
25.270067	0.1	8.895159
25.271733	0.1	8.900285
25.273400	0.1	8.906842
25.275067	0.1	8.915186
25.276733	0.1	8.925200
25.278400	0.1	8.936346
25.280067	0.1	8.947731
25.281733	0.1	8.958281
25.283400	0.1	8.967221
25.285067	0.1	8.974612
25.286733	0.1	8.981526
25.288400	0.1	8.989156
25.290067	0.1	8.997083
25.291733	0.1	9.004236
25.293400	0.1	9.010673
25.295067	0.1	9.018183
25.296733	0.1	9.028018
25.298400	0.1	9.039939
25.300067	0.1	9.052873
25.301733	0.1	9.065629
25.303400	0.1	9.077490
25.305067	0.1	9.088457
25.306733	0.1	9.099246
25.308400	0.1	9.110272
25.310067	0.1	9.122372
25.311733	0.1	9.137214
25.313400	0.1	9.155393
25.315067	0.1	9.174884
25.316733	0.1	9.193838
25.318400	0.1	9.212018
25.320067	0.1	9.229720
25.321733	0.1	9.246827
25.323400	0.1	9.263516
25.325067	0.1	9.280325
25.326733	0.1	9.297789
25.328400	0.1	9.316028
25.330067	0.1	9.335280
25.331733	0.1	9.355426
25.333400	0.1	9.376348
25.335067	0.1	9.397626
25.336733	0.1	9.418667
25.338400	0.1	9.439767
25.340067	0.1	9.462059
25.341733	0.1	9.486855
25.343400	0.1	9.514630
25.345067	0.1	9.545088
25.346733	0.1	9.577334
25.348400	0.1	9.610177
25.350067	0.1	9.641827
25.351733	0.1	9.671391
25.353400	0.1	9.699464
25.355067	0.1	9.727359
25.356733	0.1	9.756148
25.358400	0.1	9.786308
25.360067	0.1	9.817660
25.361733	0.1	9.848476
25.363400	0.1	9.876669
25.365067	0.1	9.901763
25.366733	0.1	9.925128
25.368400	0.1	9.947658
25.370067	0.1	9.968937
25.371733	0.1	9.989083
25.373400	0.1	10.008753
25.375067	0.1	10.027707
25.376733	0.1	10.044993
25.378400	0.1	10.059417
25.380067	0.1	10.069788
25.381733	0.1	10.075689
25.383400	0.1	10.077239
25.385067	0.1	10.075331
25.386733	0.1	10.071695
25.388400	0.1	10.068298
25.390067	0.1	10.065795
25.391733	0.1	10.062934
25.393400	0.1	10.058165
25.395067	0.1	10.050655
25.396733	0.1	10.040463
25.398400	0.1	10.028184
25.400067	0.1	10.014535
25.401733	0.1	9.999514
25.403400	0.1	9.982408
25.405067	0.1	9.962500
25.406733	0.1	9.940565
25.408400	0.1	9.918213
25.410067	0.1	9.896875
25.411733	0.1	9.876013
25.413400	0.1	9.853364
25.415067	0.1	9.826959
25.416733	0.1	9.797514
25.418400	0.1	9.767771
25.420067	0.1	9.740174
25.421733	0.1	9.715677
25.423400	0.1	9.693385
25.425067	0.1	9.671867
25.426733	0.1	9.650171
25.428400	0.1	9.627760
25.430067	0.1	9.604276
25.431733	0.1	9.580494
25.433400	0.1	9.557069
25.435067	0.1	9.533287
25.436733	0.1	9.508372
25.438400	0.1	9.483398
25.440067	0.1	9.460450
25.441733	0.1	9.440661
25.443400	0.1	9.423197
25.445067	0.1	9.405792
25.446733	0.1	9.386659
25.448400	0.1	9.365619
25.450067	0.1	9.343923
25.451733	0.1	9.323061
25.453400	0.1	9.303749
25.455067	0.1	9.285749
25.456733	0.1	9.268463
25.458400	0.1	9.251416
25.460067	0.1	9.234727
25.461733	0.1	9.218157
25.463400	0.1	9.201468
25.465067	0.1	9.184182
25.466733	0.1	9.166003
25.468400	0.1	9.147108
25.470067	0.1	9.128094
25.471733	0.1	9.109617
25.473400	0.1	9.092868
25.475067	0.1	9.078563
25.476733	0.1	9.066403
25.478400	0.1	9.055257
25.480067	0.1	9.043813
25.481733	0.1	9.031416
25.483400	0.1	9.017945
25.485067	0.1	9.003759
25.486733	0.1	8.989990
25.488400	0.1	8.978069
25.490067	0.1	8.968235
25.491733	0.1	8.959175
25.493400	0.1	8.948744
25.495067	0.1	8.936644
25.496733	0.1	8.924127
25.498400	0.1	8.912564
25.500067	0.1	8.902431
25.501733	0.1	8.893788
25.503400	0.1	8.886159
25.505067	0.1	8.878887
25.506733	0.1	8.871615
25.508400	0.1	8.864701
25.510067	0.1	8.858443
25.511733	0.1	8.851767
25.513400	0.1	8.843780
25.515067	0.1	8.835078
25.516733	0.1	8.827270
25.518400	0.1	8.821667
25.520067	0.1	8.818627
25.521733	0.1	8.817256
25.523400	0.1	8.816004
25.525067	0.1	8.813978
25.526733	0.1	8.811594
25.528400	0.1	8.809507
25.530067	0.1	8.807898
25.531733	0.1	8.807123
25.533400	0.1	8.807064
25.535067	0.1	8.806885
25.536733	0.1	8.805275
25.538400	0.1	8.801103
25.540067	0.1	8.794189
25.541733	0.1	8.786500
25.543400	0.1	8.780718
25.545067	0.1	8.778573
25.546733	0.1	8.778930
25.548400	0.1	8.779169
25.550067	0.1	8.777381
25.551733	0.1	8.773685
25.553400	0.1	8.770228
25.555067	0.1	8.769036
25.556733	0.1	8.770168
25.558400	0.1	8.771122
25.560067	0.1	8.769274
25.561733	0.1	8.764089
25.563400	0.1	8.757651
25.565067	0.1	8.752227
25.566733	0.1	8.748413
25.568400	0.1	8.745552
25.570067	0.1	8.743108
25.571733	0.1	8.740604
25.573400	0.1	8.738101
25.575067	0.1	8.736134
25.576733	0.1	8.734823
25.578400	0.1	8.733392
25.580067	0.1	8.730114
25.581733	0.1	8.724452
25.583400	0.1	8.717657
25.585067	0.1	8.711696
25.586733	0.1	8.707822
25.588400	0.1	8.706093
25.590067	0.1	8.705795
25.591733	0.1	8.705915
25.593400	0.1	8.705497
25.595067	0.1	8.704186
25.596733	0.1	8.702577
25.598400	0.1	8.701385
25.600067	0.1	8.700669
25.601733	0.1	8.700610
25.603400	0.1	8.700848
25.605067	0.1	8.700491
25.606733	0.1	8.698762
25.608400	0.1	8.695841
25.610067	0.1	8.692682
25.611733	0.1	8.690894
25.613400	0.1	8.691431
25.615067	0.1	8.693934
25.616733	0.1	8.696199
25.618400	0.1	8.696080
25.620067	0.1	8.693338
25.621733	0.1	8.689523
25.623400	0.1	8.686305
25.625067	0.1	8.683801
25.626733	0.1	8.681953
25.628400	0.1	8.681298
25.630067	0.1	8.681834
25.631733	0.1	8.682550
25.633400	0.1	8.682669
25.635067	0.1	8.682788
25.636733	0.1	8.684040
25.638400	0.1	8.686305
25.640067	0.1	8.688689
25.641733	0.1	8.690596
25.643400	0.1	8.691609
25.645067	0.1	8.691669
25.646733	0.1	8.691013
25.648400	0.1	8.690775
25.650067	0.1	8.691371
25.651733	0.1	8.692325
25.653400	0.1	8.693457
25.655067	0.1	8.694888
25.656733	0.1	8.696616
25.658400	0.1	8.697808
25.660067	0.1	8.697510
25.661733	0.1	8.695305
25.663400	0.1	8.692503
25.665067	0.1	8.691311
25.666733	0.1	8.692682
25.668400	0.1	8.695782
25.670067	0.1	8.699239
25.671733	0.1	8.702398
25.673400	0.1	8.704722
25.675067	0.1	8.706093
25.676733	0.1	8.706809
25.678400	0.1	8.707107
25.680067	0.1	8.707703
25.681733	0.1	8.709372
25.683400	0.1	8.711815
25.685067	0.1	8.713723
25.686733	0.1	8.713842
25.688400	0.1	8.712829
25.690067	0.1	8.712829
25.691733	0.1	8.715272
25.693400	0.1	8.719624
25.695067	0.1	8.723915
25.696733	0.1	8.726240
25.698400	0.1	8.725822
25.700067	0.1	8.723438
25.701733	0.1	8.720756
25.703400	0.1	8.719802
25.705067	0.1	8.721650
25.706733	0.1	8.725286
25.708400	0.1	8.729041
25.710067	0.1	8.732200
25.711733	0.1	8.735002
25.713400	0.1	8.737624
25.715067	0.1	8.740128
25.716733	0.1	8.742512
25.718400	0.1	8.744717
25.720067	0.1	8.746028
25.721733	0.1	8.746028
25.723400	0.1	8.744777
25.725067	0.1	8.742929
25.726733	0.1	8.740724
25.728400	0.1	8.737684
25.730067	0.1	8.733929
25.731733	0.1	8.730531
25.733400	0.1	8.728147
25.735067	0.1	8.726955
25.736733	0.1	8.726478
25.738400	0.1	8.726597
25.740067	0.1	8.727551
25.741733	0.1	8.729578
25.743400	0.1	8.732200
25.745067	0.1	8.734525
25.746733	0.1	8.736492
25.748400	0.1	8.738876
25.750067	0.1	8.741797
25.751733	0.1	8.744598
25.753400	0.1	8.747042
25.755067	0.1	8.749009
25.756733	0.1	8.750439
25.758400	0.1	8.750797
25.760067	0.1	8.749843
25.761733	0.1	8.746982
25.763400	0.1	8.742750
25.765067	0.1	8.739234
25.766733	0.1	8.737922
25.768400	0.1	8.738637
25.770067	0.1	8.740426
25.771733	0.1	8.743227
25.773400	0.1	8.747161
25.775067	0.1	8.751393
25.776733	0.1	8.754731
25.778400	0.1	8.757175
25.780067	0.1	8.758963
25.781733	0.1	8.759141
25.783400	0.1	8.756400
25.785067	0.1	8.750797
25.786733	0.1	8.744002
25.788400	0.1	8.738578
25.790067	0.1	8.736134
25.791733	0.1	8.736849
25.793400	0.1	8.740128
25.795067	0.1	8.744121
25.796733	0.1	8.746744
25.798400	0.1	8.747101
25.800067	0.1	8.745850
25.801733	0.1	8.743883
25.803400	0.1	8.741200
25.805067	0.1	8.737445
25.806733	0.1	8.732677
25.808400	0.1	8.728624
25.810067	0.1	8.727313
25.811733	0.1	8.729935
25.813400	0.1	8.735300
25.815067	0.1	8.740306
25.816733	0.1	8.742333
25.818400	0.1	8.740962
25.820067	0.1	8.737267
25.821733	0.1	8.732379
25.823400	0.1	8.727611
25.825067	0.1	8.724988
25.826733	0.1	8.725763
25.828400	0.1	8.729220
25.830067	0.1	8.733631
25.831733	0.1	8.737505
25.833400	0.1	8.740485
25.835067	0.1	8.743525
25.836733	0.1	8.746744
25.838400	0.1	8.749605
25.840067	0.1	8.751810
25.841733	0.1	8.754075
25.843400	0.1	8.756578
25.845067	0.1	8.758784
25.846733	0.1	8.760274
25.848400	0.1	8.761883
25.850067	0.1	8.764208
25.851733	0.1	8.766711
25.853400	0.1	8.768201
25.855067	0.1	8.768619
25.856733	0.1	8.768678
25.858400	0.1	8.768857
25.860067	0.1	8.768738
25.861733	0.1	8.767546
25.863400	0.1	8.765519
25.865067	0.1	8.764267
25.866733	0.1	8.765758
25.868400	0.1	8.770288
25.870067	0.1	8.775473
25.871733	0.1	8.778155
25.873400	0.1	8.777440
25.875067	0.1	8.774758
25.876733	0.1	8.772672
25.878400	0.1	8.772970
25.880067	0.1	8.775473
25.881733	0.1	8.778811
25.883400	0.1	8.782447
25.885067	0.1	8.786500
25.886733	0.1	8.790851
25.888400	0.1	8.794964
25.890067	0.1	8.797944
25.891733	0.1	8.799434
25.893400	0.1	8.799553
25.895067	0.1	8.799017
25.896733	0.1	8.799255
25.898400	0.1	8.801759
25.900067	0.1	8.806706
25.901733	0.1	8.813143
25.903400	0.1	8.819998
25.905067	0.1	8.826554
25.906733	0.1	8.831978
25.908400	0.1	8.835793
25.910067	0.1	8.838237
25.911733	0.1	8.839727
25.913400	0.1	8.840740
25.915067	0.1	8.841694
25.916733	0.1	8.843065
25.918400	0.1	8.844495
25.920067	0.1	8.845330
25.921733	0.1	8.845568
25.923400	0.1	8.845449
25.925067	0.1	8.845211
25.926733	0.1	8.845449
25.928400	0.1	8.846999
25.930067	0.1	8.850098
25.931733	0.1	8.854271
25.933400	0.1	8.858800
25.935067	0.1	8.863211
25.936733	0.1	8.866966
25.938400	0.1	8.868874
25.940067	0.1	8.868516
25.941733	0.1	8.867503
25.943400	0.1	8.867682
25.945067	0.1	8.869291
25.946733	0.1	8.871913
25.948400	0.1	8.875430
25.950067	0.1	8.880020
25.951733	0.1	8.884788
25.953400	0.1	8.888245
25.955067	0.1	8.889735
25.956733	0.1	8.889854
25.958400	0.1	8.889735
25.960067	0.1	8.890212
25.961733	0.1	8.891225
25.963400	0.1	8.892656
25.965067	0.1	8.893908
25.966733	0.1	8.894206
25.968400	0.1	8.892716
25.970067	0.1	8.889795
25.971733	0.1	8.887113
25.973400	0.1	8.886040
25.975067	0.1	8.887232
25.976733	0.1	8.889854
25.978400	0.1	8.892537
25.980067	0.1	8.893788
25.981733	0.1	8.892417
25.983400	0.1	8.888305
25.985067	0.1	8.882702
25.986733	0.1	8.876920
25.988400	0.1	8.871496
25.990067	0.1	8.866728
25.991733	0.1	8.863092
25.993400	0.1	8.860529
25.995067	0.1	8.858562
25.996733	0.1	8.856714
25.998400	0.1	8.854330
26.000067	0.1	8.851529
26.001733	0.1	8.849800
26.003400	0.1	8.850337
26.005067	0.1	8.852602
26.006733	0.1	8.855045
26.008400	0.1	8.856774
26.010067	0.1	8.857012
26.011733	0.1	8.855224
26.013400	0.1	8.851886
26.015067	0.1	8.848131
26.016733	0.1	8.845330
26.018400	0.1	8.845032
26.020067	0.1	8.847476
26.021733	0.1	8.851648
26.023400	0.1	8.855641
26.025067	0.1	8.858502
26.026733	0.1	8.859337
26.028400	0.1	8.856893
26.030067	0.1	8.850575
26.031733	0.1	8.842469
26.033400	0.1	8.835495
26.035067	0.1	8.830905
26.036733	0.1	8.827985
26.038400	0.1	8.825720
26.040067	0.1	8.823872
26.041733	0.1	8.823216
26.043400	0.1	8.824647
26.045067	0.1	8.828164
26.046733	0.1	8.832872
26.048400	0.1	8.838118
26.050067	0.1	8.843244
26.051733	0.1	8.847416
26.053400	0.1	8.849741
26.055067	0.1	8.850039
26.056733	0.1	8.848846
26.058400	0.1	8.847058
26.060067	0.1	8.845687
26.061733	0.1	8.845509
26.063400	0.1	8.846820
26.065067	0.1	8.849085
26.066733	0.1	8.851648
26.068400	0.1	8.853913
26.070067	0.1	8.856059
26.071733	0.1	8.858502
26.073400	0.1	8.861244
26.075067	0.1	8.863807
26.076733	0.1	8.865893
26.078400	0.1	8.867920
26.080067	0.1	8.870602
26.081733	0.1	8.874417
26.083400	0.1	8.879304
26.085067	0.1	8.884490
26.086733	0.1	8.888901
26.088400	0.1	8.891702
26.090067	0.1	8.892656
26.091733	0.1	8.892477
26.093400	0.1	8.892537
26.095067	0.1	8.894384
26.096733	0.1	8.897961
26.098400	0.1	8.901895
26.100067	0.1	8.904279
26.101733	0.1	8.904696
26.103400	0.1	8.904577
26.105067	0.1	8.906186
26.106733	0.1	8.910001
26.108400	0.1	8.915246
26.110067	0.1	8.921207
26.111733	0.1	8.927882
26.113400	0.1	8.935214
26.115067	0.1	8.942843
26.116733	0.1	8.950055
26.118400	0.1	8.955956
26.120067	0.1	8.960248
26.121733	0.1	8.963883
26.123400	0.1	8.968056
26.125067	0.1	8.972824
26.126733	0.1	8.977533
26.128400	0.1	8.982242
26.130067	0.1	8.988321
26.131733	0.1	8.996666
26.133400	0.1	9.006441
26.135067	0.1	9.016276
26.136733	0.1	9.025574
26.138400	0.1	9.034694
26.140067	0.1	9.043873
26.141733	0.1	9.053052
26.143400	0.1	9.062052
26.145067	0.1	9.070337
26.146733	0.1	9.077848
26.148400	0.1	9.085358
26.150067	0.1	9.094239
26.151733	0.1	9.104252
26.153400	0.1	9.113670
26.155067	0.1	9.120763
26.156733	0.1	9.125770
26.158400	0.1	9.130955
26.160067	0.1	9.138644
26.161733	0.1	9.149612
26.163400	0.1	9.163023
26.165067	0.1	9.177507
26.166733	0.1	9.191931
26.168400	0.1	9.205282
26.170067	0.1	9.217084
26.171733	0.1	9.228230
26.173400	0.1	9.239913
26.175067	0.1	9.252489
26.176733	0.1	9.265006
26.178400	0.1	9.276212
26.180067	0.1	9.286583
26.181733	0.1	9.297431
26.183400	0.1	9.310127
26.185067	0.1	9.325684
26.186733	0.1	9.344280
26.188400	0.1	9.364784
26.190067	0.1	9.385646
26.191733	0.1	9.405852
26.193400	0.1	9.425402
26.195067	0.1	9.444655
26.196733	0.1	9.464384
26.198400	0.1	9.485305
26.200067	0.1	9.508074
26.201733	0.1	9.533108
26.203400	0.1	9.560347
26.205067	0.1	9.589077
26.206733	0.1	9.618700
26.208400	0.1	9.649098
26.210067	0.1	9.680331
26.211733	0.1	9.712637
26.213400	0.1	9.746016
26.215067	0.1	9.779811
26.216733	0.1	9.813011
26.218400	0.1	9.845555
26.220067	0.1	9.877802
26.221733	0.1	9.909571
26.223400	0.1	9.940744
26.225067	0.1	9.972394
26.226733	0.1	10.005654
26.228400	0.1	10.040463
26.230067	0.1	10.075808
26.231733	0.1	10.110736
26.233400	0.1	10.145069
26.235067	0.1	10.179163
26.236733	0.1	10.213435
26.238400	0.1	10.246874
26.240067	0.1	10.278226
26.241733	0.1	10.307372
26.243400	0.1	10.334492
26.245067	0.1	10.359526
26.246733	0.1	10.381818
26.248400	0.1	10.401011
26.250067	0.1	10.416926
26.251733	0.1	10.429383
26.253400	0.1	10.439039
26.255067	0.1	10.446907
26.256733	0.1	10.453702
26.258400	0.1	10.459483
26.260067	0.1	10.463536
26.261733	0.1	10.464848
26.263400	0.1	10.462762
26.265067	0.1	10.457040
26.266733	0.1	10.446966
26.268400	0.1	10.431648
26.270067	0.1	10.411740
26.271733	0.1	10.389388
26.273400	0.1	10.366858
26.275067	0.1	10.344864
26.276733	0.1	10.322691
26.278400	0.1	10.298908
26.280067	0.1	10.272265
26.281733	0.1	10.241688
26.283400	0.1	10.207356
26.285067	0.1	10.171354
26.286733	0.1	10.135830
26.288400	0.1	10.100902
26.290067	0.1	10.064781
26.291733	0.1	10.026217
26.293400	0.1	9.986044
26.295067	0.1	9.946228
26.296733	0.1	9.908200
26.298400	0.1	9.872318
26.300067	0.1	9.838224
26.301733	0.1	9.804607
26.303400	0.1	9.769798
26.305067	0.1	9.732962
26.306733	0.1	9.694756
26.308400	0.1	9.656728
26.310067	0.1	9.619833
26.311733	0.1	9.584129
26.313400	0.1	9.549380
26.315067	0.1	9.515524
26.316733	0.1	9.483159
26.318400	0.1	9.452999
26.320067	0.1	9.425343
26.321733	0.1	9.399713
26.323400	0.1	9.375573
26.325067	0.1	9.352565
26.326733	0.1	9.330631
26.328400	0.1	9.309769
26.330067	0.1	9.290100
26.331733	0.1	9.271622
26.333400	0.1	9.254337
26.335067	0.1	9.238065
26.336733	0.1	9.222448
26.338400	0.1	9.207070
26.340067	0.1	9.191871
26.341733	0.1	9.176791
26.343400	0.1	9.161890
26.345067	0.1	9.147227
26.346733	0.1	9.132922
26.348400	0.1	9.119690
26.350067	0.1	9.108365
26.351733	0.1	9.099246
26.353400	0.1	9.092391
26.355067	0.1	9.088159
26.356733	0.1	9.086073
26.358400	0.1	9.084642
26.360067	0.1	9.082556
26.361733	0.1	9.079814
26.363400	0.1	9.077013
26.365067	0.1	9.074271
26.366733	0.1	9.071470
26.368400	0.1	9.068728
26.370067	0.1	9.066761
26.371733	0.1	9.065331
26.373400	0.1	9.063483
26.375067	0.1	9.060026
26.376733	0.1	9.054959
26.378400	0.1	9.050191
26.380067	0.1	9.047688
26.381733	0.1	9.047270
26.383400	0.1	9.047092
26.385067	0.1	9.045840
26.386733	0.1	9.044111
26.388400	0.1	9.043575
26.390067	0.1	9.044588
26.391733	0.1	9.046078
26.393400	0.1	9.047449
26.395067	0.1	9.049297
26.396733	0.1	9.051383
26.398400	0.1	9.052456
26.400067	0.1	9.051323
26.401733	0.1	9.047926
26.403400	0.1	9.042740
26.405067	0.1	9.036840
26.406733	0.1	9.032012
26.408400	0.1	9.029627
26.410067	0.1	9.029747
26.411733	0.1	9.031296
26.413400	0.1	9.032906
26.415067	0.1	9.033084
26.416733	0.1	9.030998
26.418400	0.1	9.026588
26.420067	0.1	9.020746
26.421733	0.1	9.014607
26.423400	0.1	9.009362
26.425067	0.1	9.005368
26.426733	0.1	9.002269
26.428400	0.1	8.999408
26.430067	0.1	8.996308
26.431733	0.1	8.993507
26.433400	0.1	8.991540
26.435067	0.1	8.990408
26.436733	0.1	8.989454
26.438400	0.1	8.988739
26.440067	0.1	8.988977
26.441733	0.1	8.990110
26.443400	0.1	8.991540
26.445067	0.1	8.993149
26.446733	0.1	8.994759
26.448400	0.1	8.995057
26.450067	0.1	8.992673
26.451733	0.1	8.987368
26.453400	0.1	8.980573
26.455067	0.1	8.974195
26.456733	0.1	8.969546
26.458400	0.1	8.966685
26.460067	0.1	8.965314
26.461733	0.1	8.965612
26.463400	0.1	8.967579
26.465067	0.1	8.970023
26.466733	0.1	8.971751
26.468400	0.1	8.972586
26.470067	0.1	8.972705
26.471733	0.1	8.972347
26.473400	0.1	8.972347
26.475067	0.1	8.973420
26.476733	0.1	8.974791
26.478400	0.1	8.975089
26.480067	0.1	8.974016
26.481733	0.1	8.972228
26.483400	0.1	8.970976
26.485067	0.1	8.971572
26.486733	0.1	8.974672
26.488400	0.1	8.979858
26.490067	0.1	8.984745
26.491733	0.1	8.987427
26.493400	0.1	8.988143
26.495067	0.1	8.987964
26.496733	0.1	8.987308
26.498400	0.1	8.985639
26.500067	0.1	8.982957
26.501733	0.1	8.979977
26.503400	0.1	8.978010
26.505067	0.1	8.977891
26.506733	0.1	8.978904
26.508400	0.1	8.979858
26.510067	0.1	8.980334
26.511733	0.1	8.980692
26.513400	0.1	8.981824
26.515067	0.1	8.984030
26.516733	0.1	8.986295
26.518400	0.1	8.987487
26.520067	0.1	8.987189
26.521733	0.1	8.985997
26.523400	0.1	8.984447
26.525067	0.1	8.983076
26.526733	0.1	8.983076
26.528400	0.1	8.985282
26.530067	0.1	8.989037
26.531733	0.1	8.992255
26.533400	0.1	8.993328
26.535067	0.1	8.992315
26.536733	0.1	8.990825
26.538400	0.1	8.990169
26.540067	0.1	8.990169
26.541733	0.1	8.990050
26.543400	0.1	8.989513
26.545067	0.1	8.989156
26.546733	0.1	8.989752
26.548400	0.1	8.991004
26.550067	0.1	8.991838
26.551733	0.1	8.991778
26.553400	0.1	8.991302
26.555067	0.1	8.990408
26.556733	0.1	8.988619
26.558400	0.1	8.985878
26.560067	0.1	8.983195
26.561733	0.1	8.981586
26.563400	0.1	8.980930
26.565067	0.1	8.980215
26.566733	0.1	8.979083
26.568400	0.1	8.977950
26.570067	0.1	8.977175
26.571733	0.1	8.977175
26.573400	0.1	8.978308
26.575067	0.1	8.980692
26.576733	0.1	8.983851
26.578400	0.1	8.986652
26.580067	0.1	8.987845
26.581733	0.1	8.986652
26.583400	0.1	8.984030
26.585067	0.1	8.981944
26.586733	0.1	8.981646
26.588400	0.1	8.982957
26.590067	0.1	8.984984
26.591733	0.1	8.987189
26.593400	0.1	8.989215
26.595067	0.1	8.991242
26.596733	0.1	8.992911
26.598400	0.1	8.992971
26.600067	0.1	8.991063
26.601733	0.1	8.988917
26.603400	0.1	8.988858
26.605067	0.1	8.991719
26.606733	0.1	8.995593
26.608400	0.1	8.998454
26.610067	0.1	8.999944
26.611733	0.1	9.000540
26.613400	0.1	9.000421
26.615067	0.1	8.999587
26.616733	0.1	8.998216
26.618400	0.1	8.996606
26.620067	0.1	8.995355
26.621733	0.1	8.995236
26.623400	0.1	8.997083
26.625067	0.1	9.000421
26.626733	0.1	9.004236
26.628400	0.1	9.008170
26.630067	0.1	9.012104
26.631733	0.1	9.015501
26.633400	0.1	9.017945
26.635067	0.1	9.019971
26.636733	0.1	9.021998
26.638400	0.1	9.023786
26.640067	0.1	9.024501
26.641733	0.1	9.023786
26.643400	0.1	9.022356
26.645067	0.1	9.021760
26.646733	0.1	9.023011
26.648400	0.1	9.026170
26.650067	0.1	9.031773
26.651733	0.1	9.040237
26.653400	0.1	9.050310
26.655067	0.1	9.059728
26.656733	0.1	9.066880
26.658400	0.1	9.071827
26.660067	0.1	9.075404
26.661733	0.1	9.078265
26.663400	0.1	9.080649
26.665067	0.1	9.083152
26.666733	0.1	9.086133
26.668400	0.1	9.089590
26.670067	0.1	9.093524
26.671733	0.1	9.098173
26.673400	0.1	9.103418
26.675067	0.1	9.109140
26.676733	0.1	9.116114
26.678400	0.1	9.124339
26.680067	0.1	9.133578
26.681733	0.1	9.143532
26.683400	0.1	9.153903
26.685067	0.1	9.163321
26.686733	0.1	9.171188
26.688400	0.1	9.178401
26.690067	0.1	9.186447
26.691733	0.1	9.197176
26.693400	0.1	9.211004
26.695067	0.1	9.226442
26.696733	0.1	9.241105
26.698400	0.1	9.253085
26.700067	0.1	9.262264
26.701733	0.1	9.269655
26.703400	0.1	9.276748
26.705067	0.1	9.284437
26.706733	0.1	9.292663
26.708400	0.1	9.300709
26.710067	0.1	9.307743
26.711733	0.1	9.314061
26.713400	0.1	9.320975
26.715067	0.1	9.330273
26.716733	0.1	9.342850
26.718400	0.1	9.357811
26.720067	0.1	9.373189
26.721733	0.1	9.388149
26.723400	0.1	9.403706
26.725067	0.1	9.420634
26.726733	0.1	9.438575
26.728400	0.1	9.456397
26.730067	0.1	9.473324
26.731733	0.1	9.489000
26.733400	0.1	9.503425
26.735067	0.1	9.517372
26.736733	0.1	9.532452
26.738400	0.1	9.549201
26.740067	0.1	9.567142
26.741733	0.1	9.585560
26.743400	0.1	9.604514
26.745067	0.1	9.624303
26.746733	0.1	9.645045
26.748400	0.1	9.667397
26.750067	0.1	9.691716
26.751733	0.1	9.717167
26.753400	0.1	9.742201
26.755067	0.1	9.765745
26.756733	0.1	9.787739
26.758400	0.1	9.809077
26.760067	0.1	9.831608
26.761733	0.1	9.857000
26.763400	0.1	9.886027
26.765067	0.1	9.917856
26.766733	0.1	9.950996
26.768400	0.1	9.984017
26.770067	0.1	10.016978
26.771733	0.1	10.051191
26.773400	0.1	10.087908
26.775067	0.1	10.128260
26.776733	0.1	10.172904
26.778400	0.1	10.220230
26.780067	0.1	10.267735
26.781733	0.1	10.314108
26.783400	0.1	10.360242
26.785067	0.1	10.408164
26.786733	0.1	10.459722
26.788400	0.1	10.515392
26.790067	0.1	10.574639
26.791733	0.1	10.636867
26.793400	0.1	10.702193
26.795067	0.1	10.770202
26.796733	0.1	10.839284
26.798400	0.1	10.907114
26.800067	0.1	10.972143
26.801733	0.1	11.034787
26.803400	0.1	11.097313
26.805067	0.1	11.162461
26.806733	0.1	11.231960
26.808400	0.1	11.305452
26.810067	0.1	11.381388
26.811733	0.1	11.457146
26.813400	0.1	11.530519
26.815067	0.1	11.600316
26.816733	0.1	11.667491
26.818400	0.1	11.733533
26.820067	0.1	11.799336
26.821733	0.1	11.864722
26.823400	0.1	11.929036
26.825067	0.1	11.991859
26.826733	0.1	12.052596
26.828400	0.1	12.109996
26.830067	0.1	12.162865
26.831733	0.1	12.210608
26.833400	0.1	12.253166
26.835067	0.1	12.290359
26.836733	0.1	12.321652
26.838400	0.1	12.347103
26.840067	0.1	12.367547
26.841733	0.1	12.383819
26.843400	0.1	12.396396
26.845067	0.1	12.405158
26.846733	0.1	12.409569
26.848400	0.1	12.408198
26.850067	0.1	12.399972
26.851733	0.1	12.385727
26.853400	0.1	12.367070
26.855067	0.1	12.344182
26.856733	0.1	12.316407
26.858400	0.1	12.284399
26.860067	0.1	12.248934
26.861733	0.1	12.210131
26.863400	0.1	12.168229
26.865067	0.1	12.123883
26.866733	0.1	12.077749
26.868400	0.1	12.029768
26.870067	0.1	11.980057
26.871733	0.1	11.928976
26.873400	0.1	11.877061
26.875067	0.1	11.824728
26.876733	0.1	11.773051
26.878400	0.1	11.723519
26.880067	0.1	11.677206
26.881733	0.1	11.633933
26.883400	0.1	11.592210
26.885067	0.1	11.549891
26.886733	0.1	11.505783
26.888400	0.1	11.460603
26.890067	0.1	11.416376
26.891733	0.1	11.375070
26.893400	0.1	11.337579
26.895067	0.1	11.304141
26.896733	0.1	11.274636
26.898400	0.1	11.248589
26.900067	0.1	11.225939
26.901733	0.1	11.207104
26.903400	0.1	11.192263
26.905067	0.1	11.180998
26.906733	0.1	11.171938
26.908400	0.1	11.163891
26.910067	0.1	11.156619
26.911733	0.1	11.151434
26.913400	0.1	11.148990
26.915067	0.1	11.148394
26.916733	0.1	11.147917
26.918400	0.1	11.146665
26.920067	0.1	11.144698
26.921733	0.1	11.142910
26.923400	0.1	11.142195
26.925067	0.1	11.142791
26.926733	0.1	11.144758
26.928400	0.1	11.148394
26.930067	0.1	11.153520
26.931733	0.1	11.158884
26.933400	0.1	11.162341
26.935067	0.1	11.161388
26.936733	0.1	11.154772
26.938400	0.1	11.142731
26.940067	0.1	11.127175
26.941733	0.1	11.109949
26.943400	0.1	11.092544
26.945067	0.1	11.075378
26.946733	0.1	11.057616
26.948400	0.1	11.038006
26.950067	0.1	11.015118
26.951733	0.1	10.988415
26.953400	0.1	10.958017
26.955067	0.1	10.924817
26.956733	0.1	10.890186
26.958400	0.1	10.855199
26.960067	0.1	10.819913
26.961733	0.1	10.783971
26.963400	0.1	10.747195
26.965067	0.1	10.709048
26.966733	0.1	10.668457
26.968400	0.1	10.625005
26.970067	0.1	10.579467
26.971733	0.1	10.533333
26.973400	0.1	10.487796
26.975067	0.1	10.443748
26.976733	0.1	10.401548
26.978400	0.1	10.360718
26.980067	0.1	10.319770
26.981733	0.1	10.278285
26.983400	0.1	10.236443
26.985067	0.1	10.194421
26.986733	0.1	10.153235
26.988400	0.1	10.114432
26.990067	0.1	10.078073
26.991733	0.1	10.042787
26.993400	0.1	10.008097
26.995067	0.1	9.975136
26.996733	0.1	9.945870
26.998400	0.1	9.920478
27.000067	0.1	9.897709
27.001733	0.1	9.875775
27.003400	0.1	9.853483
27.005067	0.1	9.831071
27.006733	0.1	9.809912
27.008400	0.1	9.791434
27.010067	0.1	9.776354
27.011733	0.1	9.764135
27.013400	0.1	9.752811
27.015067	0.1	9.740234
27.016733	0.1	9.725869
27.018400	0.1	9.711087
27.020067	0.1	9.697855
27.021733	0.1	9.687365
27.023400	0.1	9.679556
27.025067	0.1	9.673656
27.026733	0.1	9.669006
27.028400	0.1	9.665132
27.030067	0.1	9.661913
27.031733	0.1	9.659350
27.033400	0.1	9.657622
27.035067	0.1	9.656489
27.036733	0.1	9.655357
27.038400	0.1	9.654403
27.040067	0.1	9.654224
27.041733	0.1	9.655417
27.043400	0.1	9.658456
27.045067	0.1	9.663642
27.046733	0.1	9.670854
27.048400	0.1	9.679616
27.050067	0.1	9.689272
27.051733	0.1	9.699107
27.053400	0.1	9.708226
27.055067	0.1	9.715856
27.056733	0.1	9.722591
27.058400	0.1	9.729684
27.060067	0.1	9.737671
27.061733	0.1	9.746194
27.063400	0.1	9.755016
27.065067	0.1	9.764493
27.066733	0.1	9.775162
27.068400	0.1	9.787024
27.070067	0.1	9.799898
27.071733	0.1	9.813667
27.073400	0.1	9.828032
27.075067	0.1	9.842516
27.076733	0.1	9.856821
27.078400	0.1	9.871305
27.080067	0.1	9.885908
27.081733	0.1	9.900272
27.083400	0.1	9.914280
27.085067	0.1	9.928287
27.086733	0.1	9.942830
27.088400	0.1	9.958149
27.090067	0.1	9.974957
27.091733	0.1	9.993673
27.093400	0.1	10.014058
27.095067	0.1	10.035158
27.096733	0.1	10.056079
27.098400	0.1	10.076821
27.100067	0.1	10.096849
27.101733	0.1	10.116220
27.103400	0.1	10.136009
27.105067	0.1	10.157347
27.106733	0.1	10.179878
27.108400	0.1	10.202170
27.110067	0.1	10.223807
27.111733	0.1	10.245324
27.113400	0.1	10.267437
27.115067	0.1	10.290266
27.116733	0.1	10.313631
27.118400	0.1	10.338009
27.120067	0.1	10.364354
27.121733	0.1	10.393203
27.123400	0.1	10.424674
27.125067	0.1	10.458768
27.126733	0.1	10.494590
27.128400	0.1	10.530413
27.130067	0.1	10.565401
27.131733	0.1	10.600567
27.133400	0.1	10.638059
27.135067	0.1	10.679782
27.136733	0.1	10.725678
27.138400	0.1	10.773421
27.140067	0.1	10.820211
27.141733	0.1	10.865272
27.143400	0.1	10.911167
27.145067	0.1	10.961295
27.146733	0.1	11.017383
27.148400	0.1	11.078537
27.150067	0.1	11.142314
27.151733	0.1	11.206449
27.153400	0.1	11.270405
27.155067	0.1	11.335135
27.156733	0.1	11.401952
27.158400	0.1	11.471928
27.160067	0.1	11.544884
27.161733	0.1	11.619926
27.163400	0.1	11.696518
27.165067	0.1	11.775256
27.166733	0.1	11.857033
27.168400	0.1	11.942328
27.170067	0.1	12.030960
27.171733	0.1	12.122334
27.173400	0.1	12.216271
27.175067	0.1	12.313844
27.176733	0.1	12.417258
27.178400	0.1	12.527169
27.180067	0.1	12.642146
27.181733	0.1	12.760461
27.183400	0.1	12.881041
27.185067	0.1	13.004900
27.186733	0.1	13.134719
27.188400	0.1	13.272703
27.190067	0.1	13.418794
27.191733	0.1	13.571323
27.193400	0.1	13.729275
27.195067	0.1	13.892890
27.196733	0.1	14.063836
27.198400	0.1	14.243246
27.200067	0.1	14.431477
27.201733	0.1	14.628173
27.203400	0.1	14.832796
27.205067	0.1	15.045405
27.206733	0.1	15.266181
27.208400	0.1	15.495122
27.210067	0.1	15.731812
27.211733	0.1	15.975953
27.213400	0.1	16.228081
27.215067	0.1	16.489507
27.216733	0.1	16.760946
27.218400	0.1	17.041684
27.220067	0.1	17.330111
27.221733	0.1	17.624737
27.223400	0.1	17.924787
27.225067	0.1	18.228830
27.226733	0.1	18.535138
27.228400	0.1	18.842102
27.230067	0.1	19.149066
27.231733	0.1	19.455136
27.233400	0.1	19.759418
27.235067	0.1	20.061017
27.236733	0.1	20.358266
27.238400	0.1	20.648123
27.240067	0.1	20.927848
27.241733	0.1	21.195949
27.243400	0.1	21.452190
27.245067	0.1	21.696926
27.246733	0.1	21.929444
27.248400	0.1	22.147836
27.250067	0.1	22.349478
27.251733	0.1	22.532941
27.253400	0.1	22.697867
27.255067	0.1	22.844316
27.256733	0.1	22.970559
27.258400	0.1	23.073496
27.260067	0.1	23.150386
27.261733	0.1	23.200811
27.263400	0.1	23.226322
27.265067	0.1	23.228468
27.266733	0.1	23.207606
27.268400	0.1	23.163678
27.270067	0.1	23.096324
27.271733	0.1	23.005129
27.273400	0.1	22.889854
27.275067	0.1	22.750677
27.276733	0.1	22.588433
27.278400	0.1	22.404434
27.280067	0.1	22.200407
27.281733	0.1	21.977843
27.283400	0.1	21.737338
27.285067	0.1	21.478773
27.286733	0.1	21.203162
27.288400	0.1	20.912827
27.290067	0.1	20.609499
27.291733	0.1	20.294667
27.293400	0.1	19.970299
27.295067	0.1	19.638361
27.296733	0.1	19.300343
27.298400	0.1	18.957199
27.300067	0.1	18.610777
27.301733	0.1	18.264295
27.303400	0.1	17.920614
27.305067	0.1	17.580391
27.306733	0.1	17.242969
27.308400	0.1	16.907872
27.310067	0.1	16.575516
27.311733	0.1	16.247333
27.313400	0.1	15.925230
27.315067	0.1	15.610755
27.316733	0.1	15.304686
27.318400	0.1	15.007199
27.320067	0.1	14.718653
27.321733	0.1	14.440061
27.323400	0.1	14.172614
27.325067	0.1	13.916255
27.326733	0.1	13.670565
27.328400	0.1	13.435722
27.330067	0.1	13.212026
27.331733	0.1	12.999059
27.333400	0.1	12.795628
27.335067	0.1	12.601257
27.336733	0.1	12.416125
27.338400	0.1	12.239874
27.340067	0.1	12.072743
27.341733	0.1	11.915446
27.343400	0.1	11.769713
27.345067	0.1	11.635900
27.346733	0.1	11.512340
27.348400	0.1	11.396349
27.350067	0.1	11.286081
27.351733	0.1	11.180402
27.353400	0.1	11.077762
27.355067	0.1	10.977805
27.356733	0.1	10.882438
27.358400	0.1	10.794461
27.360067	0.1	10.715008
27.361733	0.1	10.642827
27.363400	0.1	10.576189
27.365067	0.1	10.513604
27.366733	0.1	10.453821
27.368400	0.1	10.395885
27.370067	0.1	10.339201
27.371733	0.1	10.284126
27.373400	0.1	10.232390
27.375067	0.1	10.185481
27.376733	0.1	10.143638
27.378400	0.1	10.105312
27.380067	0.1	10.068477
27.381733	0.1	10.032178
27.383400	0.1	9.996832
27.385067	0.1	9.963573
27.386733	0.1	9.932697
27.388400	0.1	9.903432
27.390067	0.1	9.875000
27.391733	0.1	9.847224
27.393400	0.1	9.820462
27.395067	0.1	9.794355
27.396733	0.1	9.768248
27.398400	0.1	9.741963
27.400067	0.1	9.716273
27.401733	0.1	9.692073
27.403400	0.1	9.670556
27.405067	0.1	9.652556
27.406733	0.1	9.637833
27.408400	0.1	9.625733
27.410067	0.1	9.616137
27.411733	0.1	9.608090
27.413400	0.1	9.599448
27.415067	0.1	9.588540
27.416733	0.1	9.575308
27.418400	0.1	9.561420
27.420067	0.1	9.549201
27.421733	0.1	9.539903
27.423400	0.1	9.533704
27.425067	0.1	9.529830
27.426733	0.1	9.527326
27.428400	0.1	9.524704
27.430067	0.1	9.520233
27.431733	0.1	9.513081
27.433400	0.1	9.504319
27.435067	0.1	9.496213
27.436733	0.1	9.490669
27.438400	0.1	9.487630
27.440067	0.1	9.485424
27.441733	0.1	9.481669
27.443400	0.1	9.474755
27.445067	0.1	9.465397
27.446733	0.1	9.455622
27.448400	0.1	9.447337
27.450067	0.1	9.441674
27.451733	0.1	9.439052
27.453400	0.1	9.438933
27.455067	0.1	9.439648
27.456733	0.1	9.439469
27.458400	0.1	9.437860
27.460067	0.1	9.435475
27.461733	0.1	9.433628
27.463400	0.1	9.433270
27.465067	0.1	9.434403
27.466733	0.1	9.436668
27.468400	0.1	9.438933
27.470067	0.1	9.440303
27.471733	0.1	9.440303
27.473400	0.1	9.439409
27.475067	0.1	9.437979
27.476733	0.1	9.436727
27.478400	0.1	9.436012
27.480067	0.1	9.435773
27.481733	0.1	9.435475
27.483400	0.1	9.434581
27.485067	0.1	9.432912
27.486733	0.1	9.430886
27.488400	0.1	9.428979
27.490067	0.1	9.427429
27.491733	0.1	9.426416
27.493400	0.1	9.425581
27.495067	0.1	9.424508
27.496733	0.1	9.422601
27.498400	0.1	9.420336
27.500067	0.1	9.418727
27.501733	0.1	9.418846
27.503400	0.1	9.420634
27.505067	0.1	9.422958
27.506733	0.1	9.424806
27.508400	0.1	9.425462
27.510067	0.1	9.424747
27.511733	0.1	9.422958
27.513400	0.1	9.421111
27.515067	0.1	9.420276
27.516733	0.1	9.420336
27.518400	0.1	9.420217
27.520067	0.1	9.418727
27.521733	0.1	9.416044
27.523400	0.1	9.413064
27.525067	0.1	9.410680
27.526733	0.1	9.408653
27.528400	0.1	9.406448
27.530067	0.1	9.404302
27.531733	0.1	9.403170
27.533400	0.1	9.404183
27.535067	0.1	9.407282
27.536733	0.1	9.411336
27.538400	0.1	9.414733
27.540067	0.1	9.415627
27.541733	0.1	9.413362
27.543400	0.1	9.409488
27.545067	0.1	9.406925
27.546733	0.1	9.406746
27.548400	0.1	9.407700
27.550067	0.1	9.407580
27.551733	0.1	9.404898
27.553400	0.1	9.398997
27.555067	0.1	9.390712
27.556733	0.1	9.382427
27.558400	0.1	9.377003
27.560067	0.1	9.375394
27.561733	0.1	9.376586
27.563400	0.1	9.378970
27.565067	0.1	9.381176
27.566733	0.1	9.382785
27.568400	0.1	9.383739
27.570067	0.1	9.383858
27.571733	0.1	9.382547
27.573400	0.1	9.379209
27.575067	0.1	9.373844
27.576733	0.1	9.367407
27.578400	0.1	9.361625
27.580067	0.1	9.358407
27.581733	0.1	9.358764
27.583400	0.1	9.362043
27.585067	0.1	9.366572
27.586733	0.1	9.371102
27.588400	0.1	9.374679
27.590067	0.1	9.376944
27.591733	0.1	9.377778
27.593400	0.1	9.377659
27.595067	0.1	9.376646
27.596733	0.1	9.374083
27.598400	0.1	9.370089
27.600067	0.1	9.366572
27.601733	0.1	9.365202
27.603400	0.1	9.366155
27.605067	0.1	9.368361
27.606733	0.1	9.370864
27.608400	0.1	9.373367
27.610067	0.1	9.375394
27.611733	0.1	9.376526
27.613400	0.1	9.377003
27.615067	0.1	9.377361
27.616733	0.1	9.377421
27.618400	0.1	9.376407
27.620067	0.1	9.373963
27.621733	0.1	9.371460
27.623400	0.1	9.371102
27.625067	0.1	9.373427
27.626733	0.1	9.376526
27.628400	0.1	9.377540
27.630067	0.1	9.375871
27.631733	0.1	9.372771
27.633400	0.1	9.369433
27.635067	0.1	9.366870
27.636733	0.1	9.366394
27.638400	0.1	9.368420
27.640067	0.1	9.371937
27.641733	0.1	9.375215
27.643400	0.1	9.377361
27.645067	0.1	9.378017
27.646733	0.1	9.377301
27.648400	0.1	9.376109
27.650067	0.1	9.375811
27.651733	0.1	9.377361
27.653400	0.1	9.380878
27.655067	0.1	9.385288
27.656733	0.1	9.388745
27.658400	0.1	9.390236
27.660067	0.1	9.390593
27.661733	0.1	9.391547
27.663400	0.1	9.393871
27.665067	0.1	9.396792
27.666733	0.1	9.398401
27.668400	0.1	9.397567
27.670067	0.1	9.395242
27.671733	0.1	9.393573
27.673400	0.1	9.393871
27.675067	0.1	9.395362
27.676733	0.1	9.396613
27.678400	0.1	9.397328
27.680067	0.1	9.398163
27.681733	0.1	9.400189
27.683400	0.1	9.403825
27.685067	0.1	9.408236
27.686733	0.1	9.411336
27.688400	0.1	9.411693
27.690067	0.1	9.409905
27.691733	0.1	9.407044
27.693400	0.1	9.404183
27.695067	0.1	9.403468
27.696733	0.1	9.406508
27.698400	0.1	9.412945
27.700067	0.1	9.420992
27.701733	0.1	9.428919
27.703400	0.1	9.435058
27.705067	0.1	9.438217
27.706733	0.1	9.438933
27.708400	0.1	9.439350
27.710067	0.1	9.441138
27.711733	0.1	9.444237
27.713400	0.1	9.448410
27.715067	0.1	9.453357
27.716733	0.1	9.458721
27.718400	0.1	9.463966
27.720067	0.1	9.469092
27.721733	0.1	9.474218
27.723400	0.1	9.478927
27.725067	0.1	9.482504
27.726733	0.1	9.485126
27.728400	0.1	9.487808
27.730067	0.1	9.491027
27.731733	0.1	9.493471
27.733400	0.1	9.493471
27.735067	0.1	9.491206
27.736733	0.1	9.488822
27.738400	0.1	9.488345
27.740067	0.1	9.490610
27.741733	0.1	9.495617
27.743400	0.1	9.502471
27.745067	0.1	9.509624
27.746733	0.1	9.515763
27.748400	0.1	9.519697
27.750067	0.1	9.521008
27.751733	0.1	9.520531
27.753400	0.1	9.519816
27.755067	0.1	9.520531
27.756733	0.1	9.523035
27.758400	0.1	9.526611
27.760067	0.1	9.530247
27.761733	0.1	9.532750
27.763400	0.1	9.533525
27.765067	0.1	9.532631
27.766733	0.1	9.531081
27.768400	0.1	9.530426
27.770067	0.1	9.531201
27.771733	0.1	9.532273
27.773400	0.1	9.532512
27.775067	0.1	9.531618
27.776733	0.1	9.530247
27.778400	0.1	9.529234
27.780067	0.1	9.529472
27.781733	0.1	9.531439
27.783400	0.1	9.534896
27.785067	0.1	9.538949
27.786733	0.1	9.542525
27.788400	0.1	9.545208
27.790067	0.1	9.547055
27.791733	0.1	9.548486
27.793400	0.1	9.549320
27.795067	0.1	9.548843
27.796733	0.1	9.546578
27.798400	0.1	9.542823
27.800067	0.1	9.539009
27.801733	0.1	9.536326
27.803400	0.1	9.534956
27.805067	0.1	9.534538
27.806733	0.1	9.534598
27.808400	0.1	9.535134
27.810067	0.1	9.536028
27.811733	0.1	9.536625
27.813400	0.1	9.536505
27.815067	0.1	9.535492
27.816733	0.1	9.533764
27.818400	0.1	9.532214
27.820067	0.1	9.532095
27.821733	0.1	9.532929
27.823400	0.1	9.533406
27.825067	0.1	9.533227
27.826733	0.1	9.532512
27.828400	0.1	9.531201
27.830067	0.1	9.529532
27.831733	0.1	9.527922
27.833400	0.1	9.526432
27.835067	0.1	9.524644
27.836733	0.1	9.522379
27.838400	0.1	9.519399
27.840067	0.1	9.514988
27.841733	0.1	9.509028
27.843400	0.1	9.503127
27.845067	0.1	9.499193
27.846733	0.1	9.498180
27.848400	0.1	9.499252
27.850067	0.1	9.501458
27.851733	0.1	9.503961
27.853400	0.1	9.505928
27.855067	0.1	9.506882
27.856733	0.1	9.506882
27.858400	0.1	9.506405
27.860067	0.1	9.505571
27.861733	0.1	9.504080
27.863400	0.1	9.501815
27.865067	0.1	9.498835
27.866733	0.1	9.495617
27.868400	0.1	9.493352
27.870067	0.1	9.493054
27.871733	0.1	9.494961
27.873400	0.1	9.498537
27.875067	0.1	9.503127
27.876733	0.1	9.507895
27.878400	0.1	9.511769
27.880067	0.1	9.513498
27.881733	0.1	9.513140
27.883400	0.1	9.512365
27.885067	0.1	9.512425
27.886733	0.1	9.513498
27.888400	0.1	9.514452
27.890067	0.1	9.514213
27.891733	0.1	9.512485
27.893400	0.1	9.510160
27.895067	0.1	9.508372
27.896733	0.1	9.507835
27.898400	0.1	9.508908
27.900067	0.1	9.511054
27.901733	0.1	9.513498
27.903400	0.1	9.516836
27.905067	0.1	9.522081
27.906733	0.1	9.529830
27.908400	0.1	9.539247
27.910067	0.1	9.547890
27.911733	0.1	9.553433
27.913400	0.1	9.555221
27.915067	0.1	9.554804
27.916733	0.1	9.554267
27.918400	0.1	9.555221
27.920067	0.1	9.557963
27.921733	0.1	9.561539
27.923400	0.1	9.565414
27.925067	0.1	9.569526
27.926733	0.1	9.573401
27.928400	0.1	9.575844
27.930067	0.1	9.575666
27.931733	0.1	9.573818
27.933400	0.1	9.572328
27.935067	0.1	9.572864
27.936733	0.1	9.575964
27.938400	0.1	9.581864
27.940067	0.1	9.590149
27.941733	0.1	9.599329
27.943400	0.1	9.607614
27.945067	0.1	9.613693
27.946733	0.1	9.617448
27.948400	0.1	9.619773
27.950067	0.1	9.622455
27.951733	0.1	9.626926
27.953400	0.1	9.633244
27.955067	0.1	9.639800
27.956733	0.1	9.644747
27.958400	0.1	9.647310
27.960067	0.1	9.647728
27.961733	0.1	9.646953
27.963400	0.1	9.647251
27.965067	0.1	9.650171
27.966733	0.1	9.654761
27.968400	0.1	9.658576
27.970067	0.1	9.661019
27.971733	0.1	9.663344
27.973400	0.1	9.666801
27.975067	0.1	9.671391
27.976733	0.1	9.675682
27.978400	0.1	9.677828
27.980067	0.1	9.677470
27.981733	0.1	9.676278
27.983400	0.1	9.676338
27.985067	0.1	9.677828
27.986733	0.1	9.679258
27.988400	0.1	9.679616
27.990067	0.1	9.679676
27.991733	0.1	9.680570
27.993400	0.1	9.682477
27.995067	0.1	9.684861
27.996733	0.1	9.687603
27.998400	0.1	9.690881
28.000067	0.1	9.694279
28.001733	0.1	9.696723
28.003400	0.1	9.697557
28.005067	0.1	9.697259
28.006733	0.1	9.697617
28.008400	0.1	9.699286
28.010067	0.1	9.700955
28.011733	0.1	9.701551
28.013400	0.1	9.701610
28.015067	0.1	9.702385
28.016733	0.1	9.704233
28.018400	0.1	9.706617
28.020067	0.1	9.709299
28.021733	0.1	9.712577
28.023400	0.1	9.716273
28.025067	0.1	9.719670
28.026733	0.1	9.722710
28.028400	0.1	9.725571
28.030067	0.1	9.727955
28.031733	0.1	9.729446
28.033400	0.1	9.730459
28.035067	0.1	9.731770
28.036733	0.1	9.733141
28.038400	0.1	9.733856
28.040067	0.1	9.734393
28.041733	0.1	9.736062
28.043400	0.1	9.739221
28.045067	0.1	9.743035
28.046733	0.1	9.746552
28.048400	0.1	9.750248
28.050067	0.1	9.754778
28.051733	0.1	9.759486
28.053400	0.1	9.763301
28.055067	0.1	9.765983
28.056733	0.1	9.768010
28.058400	0.1	9.769917
28.060067	0.1	9.772003
28.061733	0.1	9.774626
28.063400	0.1	9.777725
28.065067	0.1	9.781540
28.066733	0.1	9.785712
28.068400	0.1	9.788931
28.070067	0.1	9.789706
28.071733	0.1	9.788156
28.073400	0.1	9.786428
28.075067	0.1	9.786785
28.076733	0.1	9.789646
28.078400	0.1	9.793580
28.080067	0.1	9.796203
28.081733	0.1	9.797037
28.083400	0.1	9.797395
28.085067	0.1	9.798647
28.086733	0.1	9.800733
28.088400	0.1	9.803296
28.090067	0.1	9.806753
28.091733	0.1	9.811700
28.093400	0.1	9.818018
28.095067	0.1	9.825051
28.096733	0.1	9.831966
28.098400	0.1	9.837568
28.100067	0.1	9.840668
28.101733	0.1	9.840489
28.103400	0.1	9.837270
28.105067	0.1	9.832085
28.106733	0.1	9.826661
28.108400	0.1	9.822548
28.110067	0.1	9.820879
28.111733	0.1	9.821535
28.113400	0.1	9.823919
28.115067	0.1	9.826959
28.116733	0.1	9.829999
28.118400	0.1	9.832800
28.120067	0.1	9.834886
28.121733	0.1	9.835423
28.123400	0.1	9.833933
28.125067	0.1	9.831370
28.126733	0.1	9.829462
28.128400	0.1	9.828985
28.130067	0.1	9.829343
28.131733	0.1	9.829760
28.133400	0.1	9.829581
28.135067	0.1	9.828687
28.136733	0.1	9.827793
28.138400	0.1	9.827376
28.140067	0.1	9.827376
28.141733	0.1	9.827138
28.143400	0.1	9.825826
28.145067	0.1	9.822846
28.146733	0.1	9.817899
28.148400	0.1	9.811044
28.150067	0.1	9.803117
28.151733	0.1	9.795547
28.153400	0.1	9.789587
28.155067	0.1	9.784937
28.156733	0.1	9.780706
28.158400	0.1	9.776116
28.160067	0.1	9.771586
28.161733	0.1	9.767533
28.163400	0.1	9.763718
28.165067	0.1	9.759665
28.166733	0.1	9.755731
28.168400	0.1	9.753109
28.170067	0.1	9.752036
28.171733	0.1	9.750963
28.173400	0.1	9.748817
28.175067	0.1	9.746433
28.176733	0.1	9.744943
28.178400	0.1	9.743512
28.180067	0.1	9.740472
28.181733	0.1	9.735585
28.183400	0.1	9.730220
28.185067	0.1	9.725273
28.186733	0.1	9.720088
28.188400	0.1	9.714306
28.190067	0.1	9.708703
28.191733	0.1	9.704531
28.193400	0.1	9.701849
28.195067	0.1	9.699643
28.196733	0.1	9.696425
28.198400	0.1	9.691597
28.200067	0.1	9.685636
28.201733	0.1	9.679437
28.203400	0.1	9.673536
28.205067	0.1	9.668768
28.206733	0.1	9.666861
28.208400	0.1	9.668172
28.210067	0.1	9.670973
28.211733	0.1	9.672762
28.213400	0.1	9.672225
28.215067	0.1	9.669424
28.216733	0.1	9.665669
28.218400	0.1	9.663165
28.220067	0.1	9.663582
28.221733	0.1	9.667039
28.223400	0.1	9.671748
28.225067	0.1	9.675682
28.226733	0.1	9.677828
28.228400	0.1	9.678901
28.230067	0.1	9.680033
28.231733	0.1	9.681881
28.233400	0.1	9.683967
28.235067	0.1	9.684861
28.236733	0.1	9.684384
28.238400	0.1	9.683669
28.240067	0.1	9.683729
28.241733	0.1	9.684921
28.243400	0.1	9.687365
28.245067	0.1	9.690583
28.246733	0.1	9.693802
28.248400	0.1	9.695888
28.250067	0.1	9.696127
28.251733	0.1	9.694994
28.253400	0.1	9.694338
28.255067	0.1	9.695590
28.256733	0.1	9.697736
28.258400	0.1	9.698630
28.260067	0.1	9.697736
28.261733	0.1	9.696007
28.263400	0.1	9.694517
28.265067	0.1	9.693266
28.266733	0.1	9.691358
28.268400	0.1	9.688557
28.270067	0.1	9.685815
28.271733	0.1	9.684623
28.273400	0.1	9.685934
28.275067	0.1	9.689510
28.276733	0.1	9.694160
28.278400	0.1	9.698392
28.280067	0.1	9.701551
28.281733	0.1	9.703279
28.283400	0.1	9.703160
28.285067	0.1	9.701491
28.286733	0.1	9.699166
28.288400	0.1	9.697557
28.290067	0.1	9.698153
28.291733	0.1	9.701729
28.293400	0.1	9.707332
28.295067	0.1	9.712697
28.296733	0.1	9.716094
28.298400	0.1	9.717167
28.300067	0.1	9.717167
28.301733	0.1	9.717107
28.303400	0.1	9.716571
28.305067	0.1	9.714187
28.306733	0.1	9.709836
28.308400	0.1	9.704948
28.310067	0.1	9.701789
28.311733	0.1	9.701014
28.313400	0.1	9.702027
28.315067	0.1	9.703577
28.316733	0.1	9.704829
28.318400	0.1	9.706081
28.320067	0.1	9.708644
28.321733	0.1	9.713293
28.323400	0.1	9.718896
28.325067	0.1	9.723306
28.326733	0.1	9.725869
28.328400	0.1	9.727538
28.330067	0.1	9.729207
28.331733	0.1	9.731055
28.333400	0.1	9.732366
28.335067	0.1	9.732187
28.336733	0.1	9.730936
28.338400	0.1	9.730459
28.340067	0.1	9.732366
28.341733	0.1	9.736181
28.343400	0.1	9.740413
28.345067	0.1	9.744287
28.346733	0.1	9.747446
28.348400	0.1	9.748757
28.350067	0.1	9.747506
28.351733	0.1	9.744466
28.353400	0.1	9.742141
28.355067	0.1	9.742380
28.356733	0.1	9.745241
28.358400	0.1	9.748817
28.360067	0.1	9.751261
28.361733	0.1	9.752036
28.363400	0.1	9.751917
28.365067	0.1	9.751678
28.366733	0.1	9.751678
28.368400	0.1	9.751797
28.370067	0.1	9.751857
28.371733	0.1	9.751797
28.373400	0.1	9.751320
28.375067	0.1	9.750546
28.376733	0.1	9.749950
28.378400	0.1	9.749771
28.380067	0.1	9.749234
28.381733	0.1	9.747089
28.383400	0.1	9.743155
28.385067	0.1	9.739102
28.386733	0.1	9.736598
28.388400	0.1	9.736002
28.390067	0.1	9.736539
28.391733	0.1	9.737194
28.393400	0.1	9.737194
28.395067	0.1	9.736360
28.396733	0.1	9.734929
28.398400	0.1	9.733320
28.400067	0.1	9.732128
28.401733	0.1	9.731711
28.403400	0.1	9.731293
28.405067	0.1	9.729744
28.406733	0.1	9.726942
28.408400	0.1	9.723843
28.410067	0.1	9.722114
28.411733	0.1	9.723306
28.413400	0.1	9.727836
28.415067	0.1	9.733677
28.416733	0.1	9.737671
28.418400	0.1	9.738148
28.420067	0.1	9.735644
28.421733	0.1	9.731413
28.423400	0.1	9.726287
28.425067	0.1	9.720624
28.426733	0.1	9.714902
28.428400	0.1	9.709776
28.430067	0.1	9.706081
28.431733	0.1	9.703935
28.433400	0.1	9.702921
28.435067	0.1	9.702266
28.436733	0.1	9.701491
28.438400	0.1	9.700895
28.440067	0.1	9.701372
28.441733	0.1	9.702981
28.443400	0.1	9.704650
28.445067	0.1	9.704888
28.446733	0.1	9.703518
28.448400	0.1	9.701670
28.450067	0.1	9.700716
28.451733	0.1	9.700657
28.453400	0.1	9.700597
28.455067	0.1	9.699226
28.456733	0.1	9.696067
28.458400	0.1	9.692431
28.460067	0.1	9.690583
28.461733	0.1	9.691835
28.463400	0.1	9.695232
28.465067	0.1	9.698988
28.466733	0.1	9.702027
28.468400	0.1	9.703994
28.470067	0.1	9.704710
28.471733	0.1	9.704590
28.473400	0.1	9.704233
28.475067	0.1	9.703756
28.476733	0.1	9.703160
28.478400	0.1	9.703220
28.480067	0.1	9.704829
28.481733	0.1	9.707988
28.483400	0.1	9.710968
28.485067	0.1	9.711803
28.486733	0.1	9.709776
28.488400	0.1	9.705842
28.490067	0.1	9.701908
28.491733	0.1	9.698988
28.493400	0.1	9.697199
28.495067	0.1	9.696842
28.496733	0.1	9.697795
28.498400	0.1	9.699405
28.500067	0.1	9.700835
28.501733	0.1	9.702325
28.503400	0.1	9.704471
28.505067	0.1	9.706736
28.506733	0.1	9.707690
28.508400	0.1	9.706379
28.510067	0.1	9.703220
28.511733	0.1	9.699047
28.513400	0.1	9.694696
28.515067	0.1	9.691716
28.516733	0.1	9.691656
28.518400	0.1	9.694636
28.520067	0.1	9.698988
28.521733	0.1	9.702981
28.523400	0.1	9.706140
28.525067	0.1	9.709418
28.526733	0.1	9.713472
28.528400	0.1	9.717703
28.530067	0.1	9.720862
28.531733	0.1	9.722591
28.533400	0.1	9.723485
28.535067	0.1	9.724439
28.536733	0.1	9.726585
28.538400	0.1	9.729624
28.540067	0.1	9.732366
28.541733	0.1	9.733499
28.543400	0.1	9.732903
28.545067	0.1	9.731293
28.546733	0.1	9.729863
28.548400	0.1	9.729982
28.550067	0.1	9.732485
28.551733	0.1	9.737015
28.553400	0.1	9.742499
28.555067	0.1	9.748340
28.556733	0.1	9.754241
28.558400	0.1	9.759665
28.560067	0.1	9.764374
28.561733	0.1	9.768844
28.563400	0.1	9.773672
28.565067	0.1	9.778500
28.566733	0.1	9.782374
28.568400	0.1	9.785355
28.570067	0.1	9.788573
28.571733	0.1	9.792686
28.573400	0.1	9.798349
28.575067	0.1	9.806455
28.576733	0.1	9.816945
28.578400	0.1	9.828747
28.580067	0.1	9.840489
28.581733	0.1	9.850741
28.583400	0.1	9.858788
28.585067	0.1	9.864569
28.586733	0.1	9.868861
28.588400	0.1	9.872676
28.590067	0.1	9.877265
28.591733	0.1	9.883762
28.593400	0.1	9.891987
28.595067	0.1	9.900988
28.596733	0.1	9.910048
28.598400	0.1	9.919108
28.600067	0.1	9.929419
28.601733	0.1	9.941817
28.603400	0.1	9.955884
28.605067	0.1	9.970368
28.606733	0.1	9.984375
28.608400	0.1	9.998024
28.610067	0.1	10.011793
28.611733	0.1	10.026098
28.613400	0.1	10.040582
28.615067	0.1	10.053814
28.616733	0.1	10.064722
28.618400	0.1	10.074258
28.620067	0.1	10.084510
28.621733	0.1	10.096253
28.623400	0.1	10.109723
28.625067	0.1	10.125816
28.626733	0.1	10.145069
28.628400	0.1	10.166467
28.630067	0.1	10.188640
28.631733	0.1	10.211409
28.633400	0.1	10.235847
28.635067	0.1	10.263205
28.636733	0.1	10.294140
28.638400	0.1	10.328234
28.640067	0.1	10.364175
28.641733	0.1	10.400594
28.643400	0.1	10.436714
28.645067	0.1	10.472954
28.646733	0.1	10.510982
28.648400	0.1	10.552824
28.650067	0.1	10.599256
28.651733	0.1	10.649026
28.653400	0.1	10.700644
28.655067	0.1	10.753871
28.656733	0.1	10.809303
28.658400	0.1	10.867060
28.660067	0.1	10.926665
28.661733	0.1	10.988534
28.663400	0.1	11.053682
28.665067	0.1	11.122823
28.666733	0.1	11.195303
28.668400	0.1	11.270643
28.670067	0.1	11.349381
28.671733	0.1	11.432589
28.673400	0.1	11.520386
28.675067	0.1	11.611582
28.676733	0.1	11.705459
28.678400	0.1	11.802674
28.680067	0.1	11.903942
28.681733	0.1	12.009562
28.683400	0.1	12.119354
28.685067	0.1	12.233556
28.686733	0.1	12.352169
28.688400	0.1	12.474776
28.690067	0.1	12.601198
28.691733	0.1	12.732149
28.693400	0.1	12.868942
28.695067	0.1	13.012410
28.696733	0.1	13.162554
28.698400	0.1	13.317586
28.700067	0.1	13.475359
28.701733	0.1	13.635457
28.703400	0.1	13.799847
28.705067	0.1	13.970435
28.706733	0.1	14.147104
28.708400	0.1	14.328600
28.710067	0.1	14.513493
28.711733	0.1	14.701308
28.713400	0.1	14.892698
28.715067	0.1	15.088857
28.716733	0.1	15.290798
28.718400	0.1	15.498699
28.720067	0.1	15.711964
28.721733	0.1	15.929700
28.723400	0.1	16.151370
28.725067	0.1	16.376854
28.726733	0.1	16.605676
28.728400	0.1	16.837061
28.730067	0.1	17.071785
28.731733	0.1	17.311753
28.733400	0.1	17.558516
28.735067	0.1	17.812551
28.736733	0.1	18.073441
28.738400	0.1	18.340469
28.740067	0.1	18.613518
28.741733	0.1	18.892528
28.743400	0.1	19.177378
28.745067	0.1	19.468428
28.746733	0.1	19.766511
28.748400	0.1	20.072223
28.750067	0.1	20.385326
28.751733	0.1	20.705642
28.753400	0.1	21.033825
28.755067	0.1	21.371247
28.756733	0.1	21.718980
28.758400	0.1	22.077860
28.760067	0.1	22.447766
28.761733	0.1	22.828103
28.763400	0.1	23.218991
28.765067	0.1	23.621859
28.766733	0.1	24.038137
28.768400	0.1	24.469019
28.770067	0.1	24.915101
28.771733	0.1	25.376619
28.773400	0.1	25.852801
28.775067	0.1	26.342870
28.776733	0.1	26.846291
28.778400	0.1	27.362289
28.780067	0.1	27.890624
28.781733	0.1	28.431954
28.783400	0.1	28.987350
28.785067	0.1	29.557468
28.786733	0.1	30.141117
28.788400	0.1	30.736031
28.790067	0.1	31.339826
28.791733	0.1	31.950297
28.793400	0.1	32.565298
28.795067	0.1	33.182802
28.796733	0.1	33.800485
28.798400	0.1	34.416201
28.800067	0.1	35.027625
28.801733	0.1	35.632374
28.803400	0.1	36.226752
28.805067	0.1	36.805930
28.806733	0.1	37.365856
28.808400	0.1	37.904026
28.810067	0.1	38.417997
28.811733	0.1	38.904848
28.813400	0.1	39.361479
28.815067	0.1	39.784672
28.816733	0.1	40.169957
28.818400	0.1	40.512981
28.820067	0.1	40.810587
28.821733	0.1	41.061046
28.823400	0.1	41.263464
28.825067	0.1	41.416767
28.826733	0.1	41.519346
28.828400	0.1	41.569712
28.830067	0.1	41.566851
28.831733	0.1	41.509690
28.833400	0.1	41.397455
28.835067	0.1	41.230443
28.836733	0.1	41.009369
28.838400	0.1	40.734770
28.840067	0.1	40.407064
28.841733	0.1	40.027144
28.843400	0.1	39.596679
28.845067	0.1	39.117458
28.846733	0.1	38.592102
28.848400	0.1	38.024309
28.850067	0.1	37.418368
28.851733	0.1	36.778095
28.853400	0.1	36.106410
28.855067	0.1	35.406532
28.856733	0.1	34.681859
28.858400	0.1	33.934834
28.860067	0.1	33.167901
28.861733	0.1	32.384040
28.863400	0.1	31.587007
28.865067	0.1	30.780794
28.866733	0.1	29.969873
28.868400	0.1	29.158594
28.870067	0.1	28.350295
28.871733	0.1	27.546646
28.873400	0.1	26.748778
28.875067	0.1	25.958361
28.876733	0.1	25.178196
28.878400	0.1	24.412097
28.880067	0.1	23.663999
28.881733	0.1	22.936226
28.883400	0.1	22.229673
28.885067	0.1	21.544637
28.886733	0.1	20.881952
28.888400	0.1	20.242752
28.890067	0.1	19.628168
28.891733	0.1	19.038440
28.893400	0.1	18.473209
28.895067	0.1	17.932058
28.896733	0.1	17.415286
28.898400	0.1	16.923548
[truncated: 258,290 more chars]
