# Supplementary material for: Fade into you: genetic control of pigmentation patterns in red-flesh apple (Malus domestica)
Source: Front Plant Sci. 2025 Jan 13;15:1462545. doi: 10.3389/fpls.2024.1462545 (PMC11770013; doi:10.3389/fpls.2024.1462545)
Supplement: Supplementary file 4 [file DataSheet1.zip › CB A1EXT284NM/CB A1EXT284NM.txt]

URL	chrom://thermo-pfav3ojr/ChromeleonLocal/Instrument Data/Vanquish_MS/Dimitri/VALEMA/Pierre/Echantillons 03-04-24.seq/331.smp/EXT284NM.channel/EXT284NM.chm
Channel	EXT284NM

Injection Information:
Data Vault	ChromeleonLocal
Sequence	Echantillons 03-04-24
Name	CB A1
Number	4
Position	B:A4
Comment	colonne SB-AQ MeOH+5%AA
Processing Method	Quantitative
Instrument Method	VALEMA test separation GRAQ 4
Type	Unknown
Status	Finished
Inject Time	4/3/2024 7:45:25 PM +02:00
Volume (µl)	10.0000
Dilution Factor	1.0000
Weight	1.0000

Chromatogram Data Information:
Time Min. (min)	0.001733
Time Max. (min)	47.000067
Data Points	28200
Detector	UV
Generating Data System	Chromeleon 7.3.2.10759
Exporting Data System	Chromeleon 7.3.2.0
Operator	Administrator
Signal Quantity	Absorbance
Signal Unit	mAU
Signal Min.	-1.266778
Signal Max.	794.512856
Channel	EXT284NM
Driver Name	VDAD.dll
Channel Type	Evaluation
Min. Step (s)	0.1
Max. Step (s)	0.1
Average Step (s)	0.1

Signal Parameter Information:
Signal Info	WVL:284 nm

Chromatogram Data:
Time (min)	Step (s)	Value (mAU)
0.001733	n.a.	0.000000
0.003400	0.1	0.000000
0.005067	0.1	-0.000238
0.006733	0.1	-0.001192
0.008400	0.1	-0.003338
0.010067	0.1	-0.006139
0.011733	0.1	-0.008404
0.013400	0.1	-0.008941
0.015067	0.1	-0.007272
0.016733	0.1	-0.004113
0.018400	0.1	-0.000179
0.020067	0.1	0.004351
0.021733	0.1	0.009358
0.023400	0.1	0.013530
0.025067	0.1	0.014782
0.026733	0.1	0.012159
0.028400	0.1	0.006318
0.030067	0.1	-0.000954
0.031733	0.1	-0.007629
0.033400	0.1	-0.012815
0.035067	0.1	-0.016451
0.036733	0.1	-0.018358
0.038400	0.1	-0.018477
0.040067	0.1	-0.017822
0.041733	0.1	-0.018001
0.043400	0.1	-0.019431
0.045067	0.1	-0.021338
0.046733	0.1	-0.021935
0.048400	0.1	-0.019252
0.050067	0.1	-0.012875
0.051733	0.1	-0.004828
0.053400	0.1	0.002146
0.055067	0.1	0.006795
0.056733	0.1	0.009060
0.058400	0.1	0.009656
0.060067	0.1	0.009894
0.061733	0.1	0.010610
0.063400	0.1	0.012159
0.065067	0.1	0.013888
0.066733	0.1	0.014365
0.068400	0.1	0.012398
0.070067	0.1	0.007987
0.071733	0.1	0.002801
0.073400	0.1	-0.001132
0.075067	0.1	-0.002503
0.076733	0.1	-0.001371
0.078400	0.1	0.000238
0.080067	0.1	-0.000060
0.081733	0.1	-0.002563
0.083400	0.1	-0.006020
0.085067	0.1	-0.009894
0.086733	0.1	-0.013530
0.088400	0.1	-0.015497
0.090067	0.1	-0.015259
0.091733	0.1	-0.013292
0.093400	0.1	-0.010014
0.095067	0.1	-0.005782
0.096733	0.1	-0.000775
0.098400	0.1	0.004947
0.100067	0.1	0.010610
0.101733	0.1	0.015140
0.103400	0.1	0.017226
0.105067	0.1	0.016510
0.106733	0.1	0.014365
0.108400	0.1	0.012755
0.110067	0.1	0.012040
0.111733	0.1	0.010550
0.113400	0.1	0.007868
0.115067	0.1	0.005603
0.116733	0.1	0.004947
0.118400	0.1	0.005722
0.120067	0.1	0.006914
0.121733	0.1	0.006914
0.123400	0.1	0.004828
0.125067	0.1	0.000775
0.126733	0.1	-0.003815
0.128400	0.1	-0.007391
0.130067	0.1	-0.009298
0.131733	0.1	-0.009477
0.133400	0.1	-0.008345
0.135067	0.1	-0.006735
0.136733	0.1	-0.005245
0.138400	0.1	-0.004053
0.140067	0.1	-0.003636
0.141733	0.1	-0.004590
0.143400	0.1	-0.006199
0.145067	0.1	-0.006735
0.146733	0.1	-0.005007
0.148400	0.1	-0.001669
0.150067	0.1	0.001490
0.151733	0.1	0.002980
0.153400	0.1	0.002980
0.155067	0.1	0.002205
0.156733	0.1	0.000536
0.158400	0.1	-0.003099
0.160067	0.1	-0.007987
0.161733	0.1	-0.012219
0.163400	0.1	-0.014901
0.165067	0.1	-0.016272
0.166733	0.1	-0.016928
0.168400	0.1	-0.017047
0.170067	0.1	-0.016570
0.171733	0.1	-0.015795
0.173400	0.1	-0.015080
0.175067	0.1	-0.014603
0.176733	0.1	-0.014365
0.178400	0.1	-0.013709
0.180067	0.1	-0.011981
0.181733	0.1	-0.010073
0.183400	0.1	-0.008762
0.185067	0.1	-0.007331
0.186733	0.1	-0.004709
0.188400	0.1	-0.001490
0.190067	0.1	0.000596
0.191733	0.1	0.000715
0.193400	0.1	-0.000775
0.195067	0.1	-0.003576
0.196733	0.1	-0.007331
0.198400	0.1	-0.010908
0.200067	0.1	-0.013292
0.201733	0.1	-0.014186
0.203400	0.1	-0.014544
0.205067	0.1	-0.015259
0.206733	0.1	-0.016570
0.208400	0.1	-0.017762
0.210067	0.1	-0.017583
0.211733	0.1	-0.015676
0.213400	0.1	-0.013173
0.215067	0.1	-0.011206
0.216733	0.1	-0.009477
0.218400	0.1	-0.007987
0.220067	0.1	-0.007629
0.221733	0.1	-0.009477
0.223400	0.1	-0.013530
0.225067	0.1	-0.018597
0.226733	0.1	-0.022888
0.228400	0.1	-0.024736
0.230067	0.1	-0.023067
0.231733	0.1	-0.018775
0.233400	0.1	-0.014842
0.235067	0.1	-0.014365
0.236733	0.1	-0.017107
0.238400	0.1	-0.020266
0.240067	0.1	-0.021875
0.241733	0.1	-0.022113
0.243400	0.1	-0.021756
0.245067	0.1	-0.021219
0.246733	0.1	-0.020981
0.248400	0.1	-0.021815
0.250067	0.1	-0.023723
0.251733	0.1	-0.025272
0.253400	0.1	-0.024974
0.255067	0.1	-0.022948
0.256733	0.1	-0.020444
0.258400	0.1	-0.018179
0.260067	0.1	-0.015676
0.261733	0.1	-0.012338
0.263400	0.1	-0.009537
0.265067	0.1	-0.009120
0.266733	0.1	-0.010967
0.268400	0.1	-0.013173
0.270067	0.1	-0.014484
0.271733	0.1	-0.014961
0.273400	0.1	-0.015497
0.275067	0.1	-0.016332
0.276733	0.1	-0.016391
0.278400	0.1	-0.014544
0.280067	0.1	-0.011384
0.281733	0.1	-0.008702
0.283400	0.1	-0.008047
0.285067	0.1	-0.009775
0.286733	0.1	-0.013053
0.288400	0.1	-0.016212
0.290067	0.1	-0.018358
0.291733	0.1	-0.019848
0.293400	0.1	-0.020623
0.295067	0.1	-0.019252
0.296733	0.1	-0.014842
0.298400	0.1	-0.009358
0.300067	0.1	-0.006020
0.301733	0.1	-0.006855
0.303400	0.1	-0.011563
0.305067	0.1	-0.018299
0.306733	0.1	-0.024498
0.308400	0.1	-0.028014
0.310067	0.1	-0.028372
0.311733	0.1	-0.026941
0.313400	0.1	-0.025690
0.315067	0.1	-0.025868
0.316733	0.1	-0.027537
0.318400	0.1	-0.029325
0.320067	0.1	-0.029504
0.321733	0.1	-0.027299
0.323400	0.1	-0.023365
0.325067	0.1	-0.019252
0.326733	0.1	-0.016689
0.328400	0.1	-0.016212
0.330067	0.1	-0.017107
0.331733	0.1	-0.018477
0.333400	0.1	-0.019372
0.335067	0.1	-0.019252
0.336733	0.1	-0.018239
0.338400	0.1	-0.016987
0.340067	0.1	-0.015676
0.341733	0.1	-0.014246
0.343400	0.1	-0.012815
0.345067	0.1	-0.012398
0.346733	0.1	-0.014246
0.348400	0.1	-0.019073
0.350067	0.1	-0.026047
0.351733	0.1	-0.033259
0.353400	0.1	-0.038981
0.355067	0.1	-0.042081
0.356733	0.1	-0.041723
0.358400	0.1	-0.038147
0.360067	0.1	-0.032842
0.361733	0.1	-0.028431
0.363400	0.1	-0.026822
0.365067	0.1	-0.028312
0.366733	0.1	-0.031829
0.368400	0.1	-0.035822
0.370067	0.1	-0.038326
0.371733	0.1	-0.037611
0.373400	0.1	-0.034273
0.375067	0.1	-0.030458
0.376733	0.1	-0.028312
0.378400	0.1	-0.028312
0.380067	0.1	-0.030041
0.381733	0.1	-0.032723
0.383400	0.1	-0.034273
0.385067	0.1	-0.032961
0.386733	0.1	-0.029087
0.388400	0.1	-0.024080
0.390067	0.1	-0.019312
0.391733	0.1	-0.015080
0.393400	0.1	-0.011384
0.395067	0.1	-0.009358
0.396733	0.1	-0.010014
0.398400	0.1	-0.012696
0.400067	0.1	-0.016391
0.401733	0.1	-0.020981
0.403400	0.1	-0.026941
0.405067	0.1	-0.033796
0.406733	0.1	-0.039518
0.408400	0.1	-0.040829
0.410067	0.1	-0.035822
0.411733	0.1	-0.026941
0.413400	0.1	-0.019491
0.415067	0.1	-0.017285
0.416733	0.1	-0.019312
0.418400	0.1	-0.022054
0.420067	0.1	-0.023723
0.421733	0.1	-0.024557
0.423400	0.1	-0.024199
0.425067	0.1	-0.021398
0.426733	0.1	-0.015855
0.428400	0.1	-0.009120
0.430067	0.1	-0.003397
0.431733	0.1	0.000298
0.433400	0.1	0.002265
0.435067	0.1	0.003159
0.436733	0.1	0.002742
0.438400	0.1	0.000596
0.440067	0.1	-0.003219
0.441733	0.1	-0.008047
0.443400	0.1	-0.012457
0.445067	0.1	-0.015438
0.446733	0.1	-0.016689
0.448400	0.1	-0.016868
0.450067	0.1	-0.016987
0.451733	0.1	-0.017822
0.453400	0.1	-0.019431
0.455067	0.1	-0.020623
0.456733	0.1	-0.020623
0.458400	0.1	-0.019848
0.460067	0.1	-0.019312
0.461733	0.1	-0.019491
0.463400	0.1	-0.019968
0.465067	0.1	-0.019610
0.466733	0.1	-0.017822
0.468400	0.1	-0.015199
0.470067	0.1	-0.013232
0.471733	0.1	-0.012517
0.473400	0.1	-0.012457
0.475067	0.1	-0.012219
0.476733	0.1	-0.011742
0.478400	0.1	-0.011861
0.480067	0.1	-0.013053
0.481733	0.1	-0.014782
0.483400	0.1	-0.016332
0.485067	0.1	-0.017524
0.486733	0.1	-0.018418
0.488400	0.1	-0.018835
0.490067	0.1	-0.019133
0.491733	0.1	-0.020146
0.493400	0.1	-0.021994
0.495067	0.1	-0.023603
0.496733	0.1	-0.024319
0.498400	0.1	-0.024259
0.500067	0.1	-0.023723
0.501733	0.1	-0.023782
0.503400	0.1	-0.025451
0.505067	0.1	-0.028729
0.506733	0.1	-0.032425
0.508400	0.1	-0.034690
0.510067	0.1	-0.034750
0.511733	0.1	-0.033379
0.513400	0.1	-0.031710
0.515067	0.1	-0.030637
0.516733	0.1	-0.031054
0.518400	0.1	-0.032902
0.520067	0.1	-0.034750
0.521733	0.1	-0.034571
0.523400	0.1	-0.032008
0.525067	0.1	-0.028908
0.526733	0.1	-0.027359
0.528400	0.1	-0.028133
0.530067	0.1	-0.030756
0.531733	0.1	-0.035048
0.533400	0.1	-0.040710
0.535067	0.1	-0.046253
0.536733	0.1	-0.049591
0.538400	0.1	-0.050366
0.540067	0.1	-0.049353
0.541733	0.1	-0.046968
0.543400	0.1	-0.043869
0.545067	0.1	-0.041008
0.546733	0.1	-0.039577
0.548400	0.1	-0.040293
0.550067	0.1	-0.042558
0.551733	0.1	-0.044942
0.553400	0.1	-0.046611
0.555067	0.1	-0.046849
0.556733	0.1	-0.044167
0.558400	0.1	-0.037849
0.560067	0.1	-0.029862
0.561733	0.1	-0.023901
0.563400	0.1	-0.021815
0.565067	0.1	-0.023007
0.566733	0.1	-0.025690
0.568400	0.1	-0.028849
0.570067	0.1	-0.032127
0.571733	0.1	-0.035822
0.573400	0.1	-0.040293
0.575067	0.1	-0.044763
0.576733	0.1	-0.047624
0.578400	0.1	-0.047982
0.580067	0.1	-0.046432
0.581733	0.1	-0.044823
0.583400	0.1	-0.044823
0.585067	0.1	-0.045955
0.586733	0.1	-0.046253
0.588400	0.1	-0.043929
0.590067	0.1	-0.039458
0.591733	0.1	-0.035048
0.593400	0.1	-0.032961
0.595067	0.1	-0.033855
0.596733	0.1	-0.036597
0.598400	0.1	-0.039697
0.600067	0.1	-0.042319
0.601733	0.1	-0.043869
0.603400	0.1	-0.043869
0.605067	0.1	-0.042140
0.606733	0.1	-0.038743
0.608400	0.1	-0.034392
0.610067	0.1	-0.030398
0.611733	0.1	-0.028312
0.613400	0.1	-0.028670
0.615067	0.1	-0.030518
0.616733	0.1	-0.032306
0.618400	0.1	-0.033498
0.620067	0.1	-0.034511
0.621733	0.1	-0.035405
0.623400	0.1	-0.035346
0.625067	0.1	-0.033379
0.626733	0.1	-0.029862
0.628400	0.1	-0.026464
0.630067	0.1	-0.024438
0.631733	0.1	-0.024259
0.633400	0.1	-0.026047
0.635067	0.1	-0.029564
0.636733	0.1	-0.033498
0.638400	0.1	-0.036538
0.640067	0.1	-0.038505
0.641733	0.1	-0.039101
0.643400	0.1	-0.037670
0.645067	0.1	-0.034392
0.646733	0.1	-0.030816
0.648400	0.1	-0.027895
0.650067	0.1	-0.025451
0.651733	0.1	-0.022411
0.653400	0.1	-0.018775
0.655067	0.1	-0.015736
0.656733	0.1	-0.014663
0.658400	0.1	-0.016153
0.660067	0.1	-0.019372
0.661733	0.1	-0.023246
0.663400	0.1	-0.027597
0.665067	0.1	-0.032425
0.666733	0.1	-0.037014
0.668400	0.1	-0.040591
0.670067	0.1	-0.042796
0.671733	0.1	-0.043213
0.673400	0.1	-0.041485
0.675067	0.1	-0.037789
0.676733	0.1	-0.033259
0.678400	0.1	-0.028968
0.680067	0.1	-0.026107
0.681733	0.1	-0.025511
0.683400	0.1	-0.026286
0.685067	0.1	-0.026643
0.686733	0.1	-0.025690
0.688400	0.1	-0.023961
0.690067	0.1	-0.022590
0.691733	0.1	-0.022233
0.693400	0.1	-0.023365
0.695067	0.1	-0.025511
0.696733	0.1	-0.027895
0.698400	0.1	-0.029981
0.700067	0.1	-0.032365
0.701733	0.1	-0.036001
0.703400	0.1	-0.041127
0.705067	0.1	-0.047207
0.706733	0.1	-0.053287
0.708400	0.1	-0.057161
0.710067	0.1	-0.056446
0.711733	0.1	-0.050902
0.713400	0.1	-0.043094
0.715067	0.1	-0.036120
0.716733	0.1	-0.031948
0.718400	0.1	-0.030577
0.720067	0.1	-0.031173
0.721733	0.1	-0.034034
0.723400	0.1	-0.039577
0.725067	0.1	-0.045419
0.726733	0.1	-0.047803
0.728400	0.1	-0.045180
0.730067	0.1	-0.039160
0.731733	0.1	-0.032306
0.733400	0.1	-0.026345
0.735067	0.1	-0.022411
0.736733	0.1	-0.021458
0.738400	0.1	-0.023723
0.740067	0.1	-0.028312
0.741733	0.1	-0.033736
0.743400	0.1	-0.038505
0.745067	0.1	-0.041604
0.746733	0.1	-0.043452
0.748400	0.1	-0.044644
0.750067	0.1	-0.045776
0.751733	0.1	-0.046849
0.753400	0.1	-0.047088
0.755067	0.1	-0.045717
0.756733	0.1	-0.043511
0.758400	0.1	-0.042021
0.760067	0.1	-0.041783
0.761733	0.1	-0.042021
0.763400	0.1	-0.041425
0.765067	0.1	-0.039756
0.766733	0.1	-0.037313
0.768400	0.1	-0.034273
0.770067	0.1	-0.030696
0.771733	0.1	-0.026941
0.773400	0.1	-0.023842
0.775067	0.1	-0.023425
0.776733	0.1	-0.026941
0.778400	0.1	-0.033438
0.780067	0.1	-0.040531
0.781733	0.1	-0.046492
0.783400	0.1	-0.050724
0.785067	0.1	-0.052869
0.786733	0.1	-0.053704
0.788400	0.1	-0.054717
0.790067	0.1	-0.056565
0.791733	0.1	-0.058293
0.793400	0.1	-0.057876
0.795067	0.1	-0.054479
0.796733	0.1	-0.049710
0.798400	0.1	-0.045776
0.800067	0.1	-0.043631
0.801733	0.1	-0.042617
0.803400	0.1	-0.041664
0.805067	0.1	-0.040293
0.806733	0.1	-0.038743
0.808400	0.1	-0.037551
0.810067	0.1	-0.037313
0.811733	0.1	-0.038207
0.813400	0.1	-0.039041
0.815067	0.1	-0.038505
0.816733	0.1	-0.036955
0.818400	0.1	-0.036120
0.820067	0.1	-0.037134
0.821733	0.1	-0.039577
0.823400	0.1	-0.042379
0.825067	0.1	-0.045061
0.826733	0.1	-0.047326
0.828400	0.1	-0.048935
0.830067	0.1	-0.050604
0.831733	0.1	-0.053048
0.833400	0.1	-0.056386
0.835067	0.1	-0.059843
0.836733	0.1	-0.061929
0.838400	0.1	-0.060558
0.840067	0.1	-0.055015
0.841733	0.1	-0.047266
0.843400	0.1	-0.039756
0.845067	0.1	-0.034153
0.846733	0.1	-0.031292
0.848400	0.1	-0.031710
0.850067	0.1	-0.034571
0.851733	0.1	-0.037730
0.853400	0.1	-0.039399
0.855067	0.1	-0.039339
0.856733	0.1	-0.038326
0.858400	0.1	-0.036895
0.860067	0.1	-0.035048
0.861733	0.1	-0.033379
0.863400	0.1	-0.033438
0.865067	0.1	-0.035524
0.866733	0.1	-0.037968
0.868400	0.1	-0.039101
0.870067	0.1	-0.038922
0.871733	0.1	-0.038326
0.873400	0.1	-0.038445
0.875067	0.1	-0.040174
0.876733	0.1	-0.043094
0.878400	0.1	-0.045717
0.880067	0.1	-0.047505
0.881733	0.1	-0.049114
0.883400	0.1	-0.050545
0.885067	0.1	-0.051260
0.886733	0.1	-0.051260
0.888400	0.1	-0.052214
0.890067	0.1	-0.055850
0.891733	0.1	-0.061035
0.893400	0.1	-0.063837
0.895067	0.1	-0.061333
0.896733	0.1	-0.054359
0.898400	0.1	-0.046790
0.900067	0.1	-0.042439
0.901733	0.1	-0.042856
0.903400	0.1	-0.046194
0.905067	0.1	-0.048399
0.906733	0.1	-0.046670
0.908400	0.1	-0.040889
0.910067	0.1	-0.033259
0.911733	0.1	-0.026524
0.913400	0.1	-0.023484
0.915067	0.1	-0.025153
0.916733	0.1	-0.029564
0.918400	0.1	-0.033855
0.920067	0.1	-0.037134
0.921733	0.1	-0.040054
0.923400	0.1	-0.043094
0.925067	0.1	-0.045598
0.926733	0.1	-0.046611
0.928400	0.1	-0.045896
0.930067	0.1	-0.044227
0.931733	0.1	-0.042498
0.933400	0.1	-0.041723
0.935067	0.1	-0.042737
0.936733	0.1	-0.045300
0.938400	0.1	-0.048757
0.940067	0.1	-0.051856
0.941733	0.1	-0.052094
0.943400	0.1	-0.046968
0.945067	0.1	-0.037253
0.946733	0.1	-0.027776
0.948400	0.1	-0.023305
0.950067	0.1	-0.025511
0.951733	0.1	-0.032663
0.953400	0.1	-0.041783
0.955067	0.1	-0.049889
0.956733	0.1	-0.054240
0.958400	0.1	-0.053585
0.960067	0.1	-0.048399
0.961733	0.1	-0.041068
0.963400	0.1	-0.034630
0.965067	0.1	-0.030696
0.966733	0.1	-0.029862
0.968400	0.1	-0.032008
0.970067	0.1	-0.035882
0.971733	0.1	-0.039816
0.973400	0.1	-0.042856
0.975067	0.1	-0.044346
0.976733	0.1	-0.043690
0.978400	0.1	-0.040948
0.980067	0.1	-0.037432
0.981733	0.1	-0.034690
0.983400	0.1	-0.033557
0.985067	0.1	-0.034332
0.986733	0.1	-0.036538
0.988400	0.1	-0.038922
0.990067	0.1	-0.040472
0.991733	0.1	-0.041068
0.993400	0.1	-0.041127
0.995067	0.1	-0.041842
0.996733	0.1	-0.043392
0.998400	0.1	-0.044763
1.000067	0.1	-0.044763
1.001733	0.1	-0.043154
1.003400	0.1	-0.040650
1.005067	0.1	-0.038743
1.006733	0.1	-0.037849
1.008400	0.1	-0.037551
1.010067	0.1	-0.037134
1.011733	0.1	-0.036836
1.013400	0.1	-0.037551
1.015067	0.1	-0.039697
1.016733	0.1	-0.042677
1.018400	0.1	-0.044703
1.020067	0.1	-0.044584
1.021733	0.1	-0.042677
1.023400	0.1	-0.040233
1.025067	0.1	-0.038624
1.026733	0.1	-0.038445
1.028400	0.1	-0.038862
1.030067	0.1	-0.038564
1.031733	0.1	-0.037849
1.033400	0.1	-0.038266
1.035067	0.1	-0.040650
1.036733	0.1	-0.043988
1.038400	0.1	-0.046670
1.040067	0.1	-0.048339
1.041733	0.1	-0.049233
1.043400	0.1	-0.049114
1.045067	0.1	-0.047088
1.046733	0.1	-0.043631
1.048400	0.1	-0.040174
1.050067	0.1	-0.038028
1.051733	0.1	-0.037670
1.053400	0.1	-0.038624
1.055067	0.1	-0.039995
1.056733	0.1	-0.041664
1.058400	0.1	-0.043988
1.060067	0.1	-0.047266
1.061733	0.1	-0.051022
1.063400	0.1	-0.053823
1.065067	0.1	-0.054359
1.066733	0.1	-0.053108
1.068400	0.1	-0.051618
1.070067	0.1	-0.051200
1.071733	0.1	-0.051975
1.073400	0.1	-0.052750
1.075067	0.1	-0.052452
1.076733	0.1	-0.051141
1.078400	0.1	-0.049710
1.080067	0.1	-0.048697
1.081733	0.1	-0.047386
1.083400	0.1	-0.045538
1.085067	0.1	-0.044823
1.086733	0.1	-0.046432
1.088400	0.1	-0.049293
1.090067	0.1	-0.052094
1.091733	0.1	-0.054538
1.093400	0.1	-0.056267
1.095067	0.1	-0.056863
1.096733	0.1	-0.056207
1.098400	0.1	-0.054359
1.100067	0.1	-0.051737
1.101733	0.1	-0.048578
1.103400	0.1	-0.044942
1.105067	0.1	-0.040889
1.106733	0.1	-0.036955
1.108400	0.1	-0.034332
1.110067	0.1	-0.034153
1.111733	0.1	-0.036716
1.113400	0.1	-0.040710
1.115067	0.1	-0.043988
1.116733	0.1	-0.044942
1.118400	0.1	-0.043750
1.120067	0.1	-0.042379
1.121733	0.1	-0.042617
1.123400	0.1	-0.044823
1.125067	0.1	-0.047326
1.126733	0.1	-0.048578
1.128400	0.1	-0.048339
1.130067	0.1	-0.046849
1.131733	0.1	-0.044167
1.133400	0.1	-0.041485
1.135067	0.1	-0.040531
1.136733	0.1	-0.041842
1.138400	0.1	-0.044882
1.140067	0.1	-0.049055
1.141733	0.1	-0.053644
1.143400	0.1	-0.057459
1.145067	0.1	-0.059724
1.146733	0.1	-0.060022
1.148400	0.1	-0.058591
1.150067	0.1	-0.056326
1.151733	0.1	-0.054479
1.153400	0.1	-0.052929
1.155067	0.1	-0.051260
1.156733	0.1	-0.049651
1.158400	0.1	-0.049472
1.160067	0.1	-0.051796
1.161733	0.1	-0.055134
1.163400	0.1	-0.056386
1.165067	0.1	-0.054002
1.166733	0.1	-0.049412
1.168400	0.1	-0.045598
1.170067	0.1	-0.044346
1.171733	0.1	-0.045359
1.173400	0.1	-0.046670
1.175067	0.1	-0.046194
1.176733	0.1	-0.043809
1.178400	0.1	-0.041068
1.180067	0.1	-0.039518
1.181733	0.1	-0.039697
1.183400	0.1	-0.040889
1.185067	0.1	-0.042677
1.186733	0.1	-0.044942
1.188400	0.1	-0.047565
1.190067	0.1	-0.050008
1.191733	0.1	-0.051856
1.193400	0.1	-0.053644
1.195067	0.1	-0.055313
1.196733	0.1	-0.055790
1.198400	0.1	-0.053763
1.200067	0.1	-0.049353
1.201733	0.1	-0.044584
1.203400	0.1	-0.041902
1.205067	0.1	-0.041842
1.206733	0.1	-0.043035
1.208400	0.1	-0.044107
1.210067	0.1	-0.044405
1.211733	0.1	-0.043333
1.213400	0.1	-0.040174
1.215067	0.1	-0.035465
1.216733	0.1	-0.030577
1.218400	0.1	-0.026822
1.220067	0.1	-0.025332
1.221733	0.1	-0.027359
1.223400	0.1	-0.032723
1.225067	0.1	-0.038803
1.226733	0.1	-0.043333
1.228400	0.1	-0.046492
1.230067	0.1	-0.050068
1.231733	0.1	-0.054061
1.233400	0.1	-0.057220
1.235067	0.1	-0.058472
1.236733	0.1	-0.057876
1.238400	0.1	-0.056088
1.240067	0.1	-0.054181
1.241733	0.1	-0.052392
1.243400	0.1	-0.050426
1.245067	0.1	-0.048578
1.246733	0.1	-0.046730
1.248400	0.1	-0.044107
1.250067	0.1	-0.040948
1.251733	0.1	-0.038624
1.253400	0.1	-0.038803
1.255067	0.1	-0.041306
1.256733	0.1	-0.044703
1.258400	0.1	-0.047922
1.260067	0.1	-0.051439
1.261733	0.1	-0.056088
1.263400	0.1	-0.061810
1.265067	0.1	-0.067294
1.266733	0.1	-0.070930
1.268400	0.1	-0.072002
1.270067	0.1	-0.071168
1.271733	0.1	-0.069916
1.273400	0.1	-0.069141
1.275067	0.1	-0.068545
1.276733	0.1	-0.067174
1.278400	0.1	-0.064313
1.280067	0.1	-0.060260
1.281733	0.1	-0.055730
1.283400	0.1	-0.051141
1.285067	0.1	-0.046492
1.286733	0.1	-0.041723
1.288400	0.1	-0.037074
1.290067	0.1	-0.033617
1.291733	0.1	-0.032306
1.293400	0.1	-0.032604
1.295067	0.1	-0.033259
1.296733	0.1	-0.034690
1.298400	0.1	-0.037789
1.300067	0.1	-0.042200
1.301733	0.1	-0.046432
1.303400	0.1	-0.049114
1.305067	0.1	-0.049531
1.306733	0.1	-0.047982
1.308400	0.1	-0.045359
1.310067	0.1	-0.042140
1.311733	0.1	-0.039816
1.313400	0.1	-0.039995
1.315067	0.1	-0.042617
1.316733	0.1	-0.046253
1.318400	0.1	-0.049710
1.320067	0.1	-0.052452
1.321733	0.1	-0.054359
1.323400	0.1	-0.056028
1.325067	0.1	-0.057936
1.326733	0.1	-0.059962
1.328400	0.1	-0.061274
1.330067	0.1	-0.060976
1.331733	0.1	-0.059247
1.333400	0.1	-0.055671
1.335067	0.1	-0.049710
1.336733	0.1	-0.042140
1.338400	0.1	-0.036120
1.340067	0.1	-0.034392
1.341733	0.1	-0.036657
1.343400	0.1	-0.039816
1.345067	0.1	-0.041842
1.346733	0.1	-0.043929
1.348400	0.1	-0.047445
1.350067	0.1	-0.051975
1.351733	0.1	-0.055909
1.353400	0.1	-0.058234
1.355067	0.1	-0.058234
1.356733	0.1	-0.056088
1.358400	0.1	-0.053167
1.360067	0.1	-0.051081
1.361733	0.1	-0.049710
1.363400	0.1	-0.047803
1.365067	0.1	-0.045061
1.366733	0.1	-0.043273
1.368400	0.1	-0.045538
1.370067	0.1	-0.053465
1.371733	0.1	-0.065684
1.373400	0.1	-0.078797
1.375067	0.1	-0.088811
1.376733	0.1	-0.092268
1.378400	0.1	-0.088692
1.380067	0.1	-0.080228
1.381733	0.1	-0.070214
1.383400	0.1	-0.061393
1.385067	0.1	-0.055373
1.386733	0.1	-0.052929
1.388400	0.1	-0.054479
1.390067	0.1	-0.059843
1.391733	0.1	-0.067532
1.393400	0.1	-0.074923
1.395067	0.1	-0.079930
1.396733	0.1	-0.081182
1.398400	0.1	-0.078380
1.400067	0.1	-0.072658
1.401733	0.1	-0.066042
1.403400	0.1	-0.059485
1.405067	0.1	-0.052869
1.406733	0.1	-0.046670
1.408400	0.1	-0.040770
1.410067	0.1	-0.034273
1.411733	0.1	-0.026107
1.413400	0.1	-0.014961
1.415067	0.1	0.000298
1.416733	0.1	0.019073
1.418400	0.1	0.039816
1.420067	0.1	0.060439
1.421733	0.1	0.079691
1.423400	0.1	0.098109
1.425067	0.1	0.117838
1.426733	0.1	0.141084
1.428400	0.1	0.168741
1.430067	0.1	0.200808
1.431733	0.1	0.236988
1.433400	0.1	0.276804
1.435067	0.1	0.318944
1.436733	0.1	0.361741
1.438400	0.1	0.404477
1.440067	0.1	0.446856
1.441733	0.1	0.488818
1.443400	0.1	0.530779
1.445067	0.1	0.573933
1.446733	0.1	0.619769
1.448400	0.1	0.668705
1.450067	0.1	0.720084
1.451733	0.1	0.773609
1.453400	0.1	0.829160
1.455067	0.1	0.885546
1.456733	0.1	0.941038
1.458400	0.1	0.994384
1.460067	0.1	1.045168
1.461733	0.1	1.093209
1.463400	0.1	1.139045
1.465067	0.1	1.183570
1.466733	0.1	1.228750
1.468400	0.1	1.276732
1.470067	0.1	1.327872
1.471733	0.1	1.380146
1.473400	0.1	1.431942
1.475067	0.1	1.483262
1.476733	0.1	1.534581
1.478400	0.1	1.585245
1.480067	0.1	1.634300
1.481733	0.1	1.682460
1.483400	0.1	1.731396
1.485067	0.1	1.781583
1.486733	0.1	1.830936
1.488400	0.1	1.876772
1.490067	0.1	1.919031
1.491733	0.1	1.960635
1.493400	0.1	2.004326
1.495067	0.1	2.050161
1.496733	0.1	2.096713
1.498400	0.1	2.142549
1.500067	0.1	2.187371
1.501733	0.1	2.231240
1.503400	0.1	2.274394
1.505067	0.1	2.317190
1.506733	0.1	2.360463
1.508400	0.1	2.404690
1.510067	0.1	2.450466
1.511733	0.1	2.498925
1.513400	0.1	2.550483
1.515067	0.1	2.603948
1.516733	0.1	2.657414
1.518400	0.1	2.710223
1.520067	0.1	2.763033
1.521733	0.1	2.815724
1.523400	0.1	2.867222
1.525067	0.1	2.916932
1.526733	0.1	2.966285
1.528400	0.1	3.016472
1.530067	0.1	3.066838
1.531733	0.1	3.115893
1.533400	0.1	3.162801
1.535067	0.1	3.208935
1.536733	0.1	3.256321
1.538400	0.1	3.305495
1.540067	0.1	3.354550
1.541733	0.1	3.401518
1.543400	0.1	3.445864
1.545067	0.1	3.488302
1.546733	0.1	3.529787
1.548400	0.1	3.571153
1.550067	0.1	3.612936
1.551733	0.1	3.654778
1.553400	0.1	3.695667
1.555067	0.1	3.735423
1.556733	0.1	3.775537
1.558400	0.1	3.818333
1.560067	0.1	3.865242
1.561733	0.1	3.916919
1.563400	0.1	3.974140
1.565067	0.1	4.037321
1.566733	0.1	4.105449
1.568400	0.1	4.176736
1.570067	0.1	4.249692
1.571733	0.1	4.324317
1.573400	0.1	4.402042
1.575067	0.1	4.485011
1.576733	0.1	4.575134
1.578400	0.1	4.674256
1.580067	0.1	4.783452
1.581733	0.1	4.902900
1.583400	0.1	5.031884
1.585067	0.1	5.169690
1.586733	0.1	5.316735
1.588400	0.1	5.473614
1.590067	0.1	5.639911
1.591733	0.1	5.813837
1.593400	0.1	5.994141
1.595067	0.1	6.182790
1.596733	0.1	6.385208
1.598400	0.1	6.606758
1.600067	0.1	6.849945
1.601733	0.1	7.112861
1.603400	0.1	7.389963
1.605067	0.1	7.674158
1.606733	0.1	7.959903
1.608400	0.1	8.244753
1.610067	0.1	8.529008
1.611733	0.1	8.813680
1.613400	0.1	9.098650
1.615067	0.1	9.381116
1.616733	0.1	9.655595
1.618400	0.1	9.913386
1.620067	0.1	10.142506
1.621733	0.1	10.328770
1.623400	0.1	10.458768
1.625067	0.1	10.522843
1.626733	0.1	10.516525
1.628400	0.1	10.441185
1.630067	0.1	10.302127
1.631733	0.1	10.106683
1.633400	0.1	9.863258
1.635067	0.1	9.581566
1.636733	0.1	9.272457
1.638400	0.1	8.947015
1.640067	0.1	8.615315
1.641733	0.1	8.286000
1.643400	0.1	7.966757
1.645067	0.1	7.663668
1.646733	0.1	7.382572
1.648400	0.1	7.129550
1.650067	0.1	6.909669
1.651733	0.1	6.725490
1.653400	0.1	6.576717
1.655067	0.1	6.460965
1.656733	0.1	6.375075
1.658400	0.1	6.315470
1.660067	0.1	6.278038
1.661733	0.1	6.258488
1.663400	0.1	6.252230
1.665067	0.1	6.254852
1.666733	0.1	6.262958
1.668400	0.1	6.274224
1.670067	0.1	6.287158
1.671733	0.1	6.300569
1.673400	0.1	6.312907
1.675067	0.1	6.321729
1.676733	0.1	6.324709
1.678400	0.1	6.320715
1.680067	0.1	6.309450
1.681733	0.1	6.291032
1.683400	0.1	6.267250
1.685067	0.1	6.241203
1.686733	0.1	6.214261
1.688400	0.1	6.184936
1.690067	0.1	6.150544
1.691733	0.1	6.109417
1.693400	0.1	6.061197
1.695067	0.1	6.007553
1.696733	0.1	5.950928
1.698400	0.1	5.893529
1.700067	0.1	5.835891
1.701733	0.1	5.777657
1.703400	0.1	5.718768
1.705067	0.1	5.659402
1.706733	0.1	5.598665
1.708400	0.1	5.535543
1.710067	0.1	5.471409
1.711733	0.1	5.409241
1.713400	0.1	5.351484
1.715067	0.1	5.298972
1.716733	0.1	5.250097
1.718400	0.1	5.202651
1.720067	0.1	5.155623
1.721733	0.1	5.109847
1.723400	0.1	5.066455
1.725067	0.1	5.024910
1.726733	0.1	4.984677
1.728400	0.1	4.946173
1.730067	0.1	4.910469
1.731733	0.1	4.877687
1.733400	0.1	4.847586
1.735067	0.1	4.818738
1.736733	0.1	4.788637
1.738400	0.1	4.756034
1.740067	0.1	4.722715
1.741733	0.1	4.691899
1.743400	0.1	4.665315
1.745067	0.1	4.641950
1.746733	0.1	4.619718
1.748400	0.1	4.597605
1.750067	0.1	4.576087
1.751733	0.1	4.555404
1.753400	0.1	4.535079
1.755067	0.1	4.514754
1.756733	0.1	4.494608
1.758400	0.1	4.474461
1.760067	0.1	4.454375
1.761733	0.1	4.434884
1.763400	0.1	4.416764
1.765067	0.1	4.401446
1.766733	0.1	4.389525
1.768400	0.1	4.380107
1.770067	0.1	4.371882
1.771733	0.1	4.364014
1.773400	0.1	4.355550
1.775067	0.1	4.345060
1.776733	0.1	4.331291
1.778400	0.1	4.314482
1.780067	0.1	4.297316
1.781733	0.1	4.282236
1.783400	0.1	4.269719
1.785067	0.1	4.258931
1.786733	0.1	4.248977
1.788400	0.1	4.238904
1.790067	0.1	4.227698
1.791733	0.1	4.215420
1.793400	0.1	4.202783
1.795067	0.1	4.190386
1.796733	0.1	4.178763
1.798400	0.1	4.167557
1.800067	0.1	4.156113
1.801733	0.1	4.144073
1.803400	0.1	4.131854
1.805067	0.1	4.119456
1.806733	0.1	4.106403
1.808400	0.1	4.092574
1.810067	0.1	4.078925
1.811733	0.1	4.066527
1.813400	0.1	4.055321
1.815067	0.1	4.043937
1.816733	0.1	4.031241
1.818400	0.1	4.017473
1.820067	0.1	4.003704
1.821733	0.1	3.990174
1.823400	0.1	3.976166
1.825067	0.1	3.961444
1.826733	0.1	3.946841
1.828400	0.1	3.933311
1.830067	0.1	3.920734
1.831733	0.1	3.908277
1.833400	0.1	3.895343
1.835067	0.1	3.882349
1.836733	0.1	3.869593
1.838400	0.1	3.856600
1.840067	0.1	3.842354
1.841733	0.1	3.826857
1.843400	0.1	3.811717
1.845067	0.1	3.799021
1.846733	0.1	3.789306
1.848400	0.1	3.781080
1.850067	0.1	3.773034
1.851733	0.1	3.764868
1.853400	0.1	3.756821
1.855067	0.1	3.749430
1.856733	0.1	3.743112
1.858400	0.1	3.737688
1.860067	0.1	3.732264
1.861733	0.1	3.726244
1.863400	0.1	3.720045
1.865067	0.1	3.713370
1.866733	0.1	3.704071
1.868400	0.1	3.689468
1.870067	0.1	3.669620
1.871733	0.1	3.647387
1.873400	0.1	3.626168
1.875067	0.1	3.607571
1.876733	0.1	3.591955
1.878400	0.1	3.578544
1.880067	0.1	3.565133
1.881733	0.1	3.549636
1.883400	0.1	3.532469
1.885067	0.1	3.515661
1.886733	0.1	3.499210
1.888400	0.1	3.481865
1.890067	0.1	3.463328
1.891733	0.1	3.444195
1.893400	0.1	3.425002
1.895067	0.1	3.405214
1.896733	0.1	3.383517
1.898400	0.1	3.359199
1.900067	0.1	3.333152
1.901733	0.1	3.306508
1.903400	0.1	3.279925
1.905067	0.1	3.253639
1.906733	0.1	3.227890
1.908400	0.1	3.202915
1.910067	0.1	3.178418
1.911733	0.1	3.153444
1.913400	0.1	3.127516
1.915067	0.1	3.101349
1.916733	0.1	3.076196
1.918400	0.1	3.052890
1.920067	0.1	3.031731
1.921733	0.1	3.011882
1.923400	0.1	2.991259
1.925067	0.1	2.967835
1.926733	0.1	2.941668
1.928400	0.1	2.914965
1.930067	0.1	2.890289
1.931733	0.1	2.868772
1.933400	0.1	2.849996
1.935067	0.1	2.833188
1.936733	0.1	2.817691
1.938400	0.1	2.802909
1.940067	0.1	2.787829
1.941733	0.1	2.771914
1.943400	0.1	2.755523
1.945067	0.1	2.739966
1.946733	0.1	2.726138
1.948400	0.1	2.712846
1.950067	0.1	2.699137
1.951733	0.1	2.685189
1.953400	0.1	2.671361
1.955067	0.1	2.657414
1.956733	0.1	2.642632
1.958400	0.1	2.626419
1.960067	0.1	2.609134
1.961733	0.1	2.591849
1.963400	0.1	2.576232
1.965067	0.1	2.563179
1.966733	0.1	2.551377
1.968400	0.1	2.538622
1.970067	0.1	2.524495
1.971733	0.1	2.511203
1.973400	0.1	2.500296
1.975067	0.1	2.490103
1.976733	0.1	2.477467
1.978400	0.1	2.460897
1.980067	0.1	2.441406
1.981733	0.1	2.421618
1.983400	0.1	2.403438
1.985067	0.1	2.387226
1.986733	0.1	2.372980
1.988400	0.1	2.362132
1.990067	0.1	2.356231
1.991733	0.1	2.354860
1.993400	0.1	2.355099
1.995067	0.1	2.353728
1.996733	0.1	2.348840
1.998400	0.1	2.340198
2.000067	0.1	2.329350
2.001733	0.1	2.317965
2.003400	0.1	2.307296
2.005067	0.1	2.297282
2.006733	0.1	2.287686
2.008400	0.1	2.278209
2.010067	0.1	2.268911
2.011733	0.1	2.259314
2.013400	0.1	2.248645
2.015067	0.1	2.236664
2.016733	0.1	2.223671
2.018400	0.1	2.211213
2.020067	0.1	2.201915
2.021733	0.1	2.197504
2.023400	0.1	2.197802
2.025067	0.1	2.200186
2.026733	0.1	2.201259
2.028400	0.1	2.199173
2.030067	0.1	2.194882
2.031733	0.1	2.190352
2.033400	0.1	2.185702
2.035067	0.1	2.179563
2.036733	0.1	2.170622
2.038400	0.1	2.159417
2.040067	0.1	2.148032
2.041733	0.1	2.138496
2.043400	0.1	2.131879
2.045067	0.1	2.128601
2.046733	0.1	2.128542
2.048400	0.1	2.130270
2.050067	0.1	2.131641
2.051733	0.1	2.131105
2.053400	0.1	2.128303
2.055067	0.1	2.123058
2.056733	0.1	2.115309
2.058400	0.1	2.105594
2.060067	0.1	2.094865
2.061733	0.1	2.084553
2.063400	0.1	2.076090
2.065067	0.1	2.069354
2.066733	0.1	2.062559
2.068400	0.1	2.053499
2.070067	0.1	2.041578
2.071733	0.1	2.028465
2.073400	0.1	2.016723
2.075067	0.1	2.007902
2.076733	0.1	2.001584
2.078400	0.1	1.995981
2.080067	0.1	1.989365
2.081733	0.1	1.981437
2.083400	0.1	1.973093
2.085067	0.1	1.965523
2.086733	0.1	1.958966
2.088400	0.1	1.952350
2.090067	0.1	1.943886
2.091733	0.1	1.932800
2.093400	0.1	1.919925
2.095067	0.1	1.906812
2.096733	0.1	1.895368
2.098400	0.1	1.886010
2.100067	0.1	1.877546
2.101733	0.1	1.869083
2.103400	0.1	1.860023
2.105067	0.1	1.850546
2.106733	0.1	1.841486
2.108400	0.1	1.833797
2.110067	0.1	1.827240
2.111733	0.1	1.820445
2.113400	0.1	1.811802
2.115067	0.1	1.801252
2.116733	0.1	1.789749
2.118400	0.1	1.778066
2.120067	0.1	1.766801
2.121733	0.1	1.756728
2.123400	0.1	1.748324
2.125067	0.1	1.741111
2.126733	0.1	1.734078
2.128400	0.1	1.727283
2.130067	0.1	1.721561
2.131733	0.1	1.717031
2.133400	0.1	1.712442
2.135067	0.1	1.706123
2.136733	0.1	1.697064
2.138400	0.1	1.685023
2.140067	0.1	1.670539
2.141733	0.1	1.655042
2.143400	0.1	1.641095
2.145067	0.1	1.631022
2.146733	0.1	1.625359
2.148400	0.1	1.622021
2.150067	0.1	1.617611
2.151733	0.1	1.610279
2.153400	0.1	1.600623
2.155067	0.1	1.590312
2.156733	0.1	1.580119
2.158400	0.1	1.569986
2.160067	0.1	1.559794
2.161733	0.1	1.549065
2.163400	0.1	1.538217
2.165067	0.1	1.528442
2.166733	0.1	1.520276
2.168400	0.1	1.512766
2.170067	0.1	1.504481
2.171733	0.1	1.495361
2.173400	0.1	1.486123
2.175067	0.1	1.476884
2.176733	0.1	1.467228
2.178400	0.1	1.456916
2.180067	0.1	1.446664
2.181733	0.1	1.438141
2.183400	0.1	1.432002
2.185067	0.1	1.427353
2.186733	0.1	1.422703
2.188400	0.1	1.417041
2.190067	0.1	1.410842
2.191733	0.1	1.405597
2.193400	0.1	1.402319
2.195067	0.1	1.400411
2.196733	0.1	1.397848
2.198400	0.1	1.393318
2.200067	0.1	1.387000
2.201733	0.1	1.379788
2.203400	0.1	1.372337
2.205067	0.1	1.364827
2.206733	0.1	1.356542
2.208400	0.1	1.346946
2.210067	0.1	1.336455
2.211733	0.1	1.326025
2.213400	0.1	1.315773
2.215067	0.1	1.305640
2.216733	0.1	1.297057
2.218400	0.1	1.291394
2.220067	0.1	1.288056
2.221733	0.1	1.284897
2.223400	0.1	1.280129
2.225067	0.1	1.274228
2.226733	0.1	1.269579
2.228400	0.1	1.267135
2.230067	0.1	1.265526
2.231733	0.1	1.262903
2.233400	0.1	1.258433
2.235067	0.1	1.251936
2.236733	0.1	1.243651
2.238400	0.1	1.233995
2.240067	0.1	1.222849
2.241733	0.1	1.210630
2.243400	0.1	1.199126
2.245067	0.1	1.190424
2.246733	0.1	1.185477
2.248400	0.1	1.182318
2.250067	0.1	1.177669
2.251733	0.1	1.169801
2.253400	0.1	1.159608
2.255067	0.1	1.149654
2.256733	0.1	1.142025
2.258400	0.1	1.137257
2.260067	0.1	1.134098
2.261733	0.1	1.130164
2.263400	0.1	1.124799
2.265067	0.1	1.119137
2.266733	0.1	1.114428
2.268400	0.1	1.110256
2.270067	0.1	1.105905
2.271733	0.1	1.101136
2.273400	0.1	1.096428
2.275067	0.1	1.092374
2.276733	0.1	1.088977
2.278400	0.1	1.085281
2.280067	0.1	1.080275
2.281733	0.1	1.074314
2.283400	0.1	1.069188
2.285067	0.1	1.066685
2.286733	0.1	1.067340
2.288400	0.1	1.070380
2.290067	0.1	1.073599
2.291733	0.1	1.074791
2.293400	0.1	1.072645
2.295067	0.1	1.067281
2.296733	0.1	1.059830
2.298400	0.1	1.052260
2.300067	0.1	1.047075
2.301733	0.1	1.045048
2.303400	0.1	1.044869
2.305067	0.1	1.045823
2.306733	0.1	1.048565
2.308400	0.1	1.053095
2.310067	0.1	1.057983
2.311733	0.1	1.061916
2.313400	0.1	1.065075
2.315067	0.1	1.067638
2.316733	0.1	1.069188
2.318400	0.1	1.068592
2.320067	0.1	1.065314
2.321733	0.1	1.060128
2.323400	0.1	1.054704
2.325067	0.1	1.051247
2.326733	0.1	1.052082
2.328400	0.1	1.057386
2.330067	0.1	1.064479
2.331733	0.1	1.070321
2.333400	0.1	1.073539
2.335067	0.1	1.074433
2.336733	0.1	1.073897
2.338400	0.1	1.072884
2.340067	0.1	1.072049
2.341733	0.1	1.071751
2.343400	0.1	1.072228
2.345067	0.1	1.074135
2.346733	0.1	1.077890
2.348400	0.1	1.082361
2.350067	0.1	1.085341
2.351733	0.1	1.086295
2.353400	0.1	1.086712
2.355067	0.1	1.088023
2.356733	0.1	1.090229
2.358400	0.1	1.091778
2.360067	0.1	1.091421
2.361733	0.1	1.089931
2.363400	0.1	1.089335
2.365067	0.1	1.089931
2.366733	0.1	1.089692
2.368400	0.1	1.086235
2.370067	0.1	1.079500
2.371733	0.1	1.072049
2.373400	0.1	1.067042
2.375067	0.1	1.065850
2.376733	0.1	1.066387
2.378400	0.1	1.065314
2.380067	0.1	1.061678
2.381733	0.1	1.057029
2.383400	0.1	1.052797
2.385067	0.1	1.049697
2.386733	0.1	1.047671
2.388400	0.1	1.046360
2.390067	0.1	1.045108
2.391733	0.1	1.043022
2.393400	0.1	1.039565
2.395067	0.1	1.034796
2.396733	0.1	1.029909
2.398400	0.1	1.025617
2.400067	0.1	1.021385
2.401733	0.1	1.016557
2.403400	0.1	1.012147
2.405067	0.1	1.009941
2.406733	0.1	1.010537
2.408400	0.1	1.012802
2.410067	0.1	1.014888
2.411733	0.1	1.015127
2.413400	0.1	1.013517
2.415067	0.1	1.011074
2.416733	0.1	1.008511
2.418400	0.1	1.004756
2.420067	0.1	0.998199
2.421733	0.1	0.988960
2.423400	0.1	0.978828
2.425067	0.1	0.969410
2.426733	0.1	0.961602
2.428400	0.1	0.955761
2.430067	0.1	0.952542
2.431733	0.1	0.952661
2.433400	0.1	0.955701
2.435067	0.1	0.959158
2.436733	0.1	0.959933
2.438400	0.1	0.956357
2.440067	0.1	0.949323
2.441733	0.1	0.941157
2.443400	0.1	0.933230
2.445067	0.1	0.926018
2.446733	0.1	0.920594
2.448400	0.1	0.918031
2.450067	0.1	0.917912
2.451733	0.1	0.918925
2.453400	0.1	0.919938
2.455067	0.1	0.919819
2.456733	0.1	0.918150
2.458400	0.1	0.915170
2.460067	0.1	0.911832
2.461733	0.1	0.908852
2.463400	0.1	0.905752
2.465067	0.1	0.901043
2.466733	0.1	0.893951
2.468400	0.1	0.885785
2.470067	0.1	0.879228
2.471733	0.1	0.875771
2.473400	0.1	0.874639
2.475067	0.1	0.874162
2.476733	0.1	0.872493
2.478400	0.1	0.868440
2.480067	0.1	0.862002
2.481733	0.1	0.854731
2.483400	0.1	0.848770
2.485067	0.1	0.845730
2.486733	0.1	0.845611
2.488400	0.1	0.845730
2.490067	0.1	0.843465
2.491733	0.1	0.838757
2.493400	0.1	0.834167
2.495067	0.1	0.832498
2.496733	0.1	0.833929
2.498400	0.1	0.836730
2.500067	0.1	0.839293
2.501733	0.1	0.840724
2.503400	0.1	0.839710
2.505067	0.1	0.834942
2.506733	0.1	0.827134
2.508400	0.1	0.819206
2.510067	0.1	0.813901
2.511733	0.1	0.812054
2.513400	0.1	0.812650
2.515067	0.1	0.813663
2.516733	0.1	0.813305
2.518400	0.1	0.810444
2.520067	0.1	0.805497
2.521733	0.1	0.800371
2.523400	0.1	0.796974
2.525067	0.1	0.795662
2.526733	0.1	0.795662
2.528400	0.1	0.796080
2.530067	0.1	0.796378
2.531733	0.1	0.796378
2.533400	0.1	0.796497
2.535067	0.1	0.797272
2.536733	0.1	0.798643
2.538400	0.1	0.799298
2.540067	0.1	0.797927
2.541733	0.1	0.794590
2.543400	0.1	0.790775
2.545067	0.1	0.787318
2.546733	0.1	0.784159
2.548400	0.1	0.782013
2.550067	0.1	0.780821
2.551733	0.1	0.778496
2.553400	0.1	0.773370
2.555067	0.1	0.766695
2.556733	0.1	0.761688
2.558400	0.1	0.759423
2.560067	0.1	0.757813
2.561733	0.1	0.754833
2.563400	0.1	0.750601
2.565067	0.1	0.746548
2.566733	0.1	0.744402
2.568400	0.1	0.744998
2.570067	0.1	0.747383
2.571733	0.1	0.749588
2.573400	0.1	0.750899
2.575067	0.1	0.752151
2.576733	0.1	0.754416
2.578400	0.1	0.757396
2.580067	0.1	0.759304
2.581733	0.1	0.757873
2.583400	0.1	0.752509
2.585067	0.1	0.744879
2.586733	0.1	0.737727
2.588400	0.1	0.732482
2.590067	0.1	0.728905
2.591733	0.1	0.726759
2.593400	0.1	0.726759
2.595067	0.1	0.729203
2.596733	0.1	0.732720
2.598400	0.1	0.735164
2.600067	0.1	0.735164
2.601733	0.1	0.732899
2.603400	0.1	0.729501
2.605067	0.1	0.725329
2.606733	0.1	0.719070
2.608400	0.1	0.710845
2.610067	0.1	0.703156
2.611733	0.1	0.698149
2.613400	0.1	0.695586
2.615067	0.1	0.694335
2.616733	0.1	0.693917
2.618400	0.1	0.694335
2.620067	0.1	0.695050
2.621733	0.1	0.695229
2.623400	0.1	0.694335
2.625067	0.1	0.692606
2.626733	0.1	0.689685
2.628400	0.1	0.685573
2.630067	0.1	0.682294
2.631733	0.1	0.681639
2.633400	0.1	0.682652
2.635067	0.1	0.682950
2.636733	0.1	0.681937
2.638400	0.1	0.680625
2.640067	0.1	0.679493
2.641733	0.1	0.678361
2.643400	0.1	0.677466
2.645067	0.1	0.678301
2.646733	0.1	0.681877
2.648400	0.1	0.686884
2.650067	0.1	0.690639
2.651733	0.1	0.691950
2.653400	0.1	0.691116
2.655067	0.1	0.688314
2.656733	0.1	0.683725
2.658400	0.1	0.677466
2.660067	0.1	0.670731
2.661733	0.1	0.665844
2.663400	0.1	0.664830
2.665067	0.1	0.667155
2.666733	0.1	0.670493
2.668400	0.1	0.672996
2.670067	0.1	0.674307
2.671733	0.1	0.674009
2.673400	0.1	0.671327
2.675067	0.1	0.666082
2.676733	0.1	0.659525
2.678400	0.1	0.654161
2.680067	0.1	0.652373
2.681733	0.1	0.654578
2.683400	0.1	0.658751
2.685067	0.1	0.661314
2.686733	0.1	0.659764
2.688400	0.1	0.654876
2.690067	0.1	0.649393
2.691733	0.1	0.645816
2.693400	0.1	0.645518
2.695067	0.1	0.647485
2.696733	0.1	0.649095
2.698400	0.1	0.648379
2.700067	0.1	0.644863
2.701733	0.1	0.638783
2.703400	0.1	0.631273
2.705067	0.1	0.624657
2.706733	0.1	0.620723
2.708400	0.1	0.619531
2.710067	0.1	0.620484
2.711733	0.1	0.622690
2.713400	0.1	0.625312
2.715067	0.1	0.626922
2.716733	0.1	0.626326
2.718400	0.1	0.623822
2.720067	0.1	0.620782
2.721733	0.1	0.618458
2.723400	0.1	0.616849
2.725067	0.1	0.615895
2.726733	0.1	0.616252
2.728400	0.1	0.618160
2.730067	0.1	0.619888
2.731733	0.1	0.620246
2.733400	0.1	0.619590
2.735067	0.1	0.619233
2.736733	0.1	0.620067
2.738400	0.1	0.621557
2.740067	0.1	0.622451
2.741733	0.1	0.622094
2.743400	0.1	0.620544
2.745067	0.1	0.618279
2.746733	0.1	0.616252
2.748400	0.1	0.614703
2.750067	0.1	0.612676
2.751733	0.1	0.610352
2.753400	0.1	0.608802
2.755067	0.1	0.608623
2.756733	0.1	0.609517
2.758400	0.1	0.610352
2.760067	0.1	0.610054
2.761733	0.1	0.608385
2.763400	0.1	0.605464
2.765067	0.1	0.601649
2.766733	0.1	0.597656
2.768400	0.1	0.594914
2.770067	0.1	0.594378
2.771733	0.1	0.595629
2.773400	0.1	0.596881
2.775067	0.1	0.597298
2.776733	0.1	0.597179
2.778400	0.1	0.596941
2.780067	0.1	0.596523
2.781733	0.1	0.596464
2.783400	0.1	0.597417
2.785067	0.1	0.599027
2.786733	0.1	0.599802
2.788400	0.1	0.599086
2.790067	0.1	0.597894
2.791733	0.1	0.596762
2.793400	0.1	0.595331
2.795067	0.1	0.593960
2.796733	0.1	0.594139
2.798400	0.1	0.595868
2.800067	0.1	0.597894
2.801733	0.1	0.599086
2.803400	0.1	0.599206
2.805067	0.1	0.597894
2.806733	0.1	0.595689
2.808400	0.1	0.594139
2.810067	0.1	0.594020
2.811733	0.1	0.594676
2.813400	0.1	0.594497
2.815067	0.1	0.592649
2.816733	0.1	0.589609
2.818400	0.1	0.586867
2.820067	0.1	0.585854
2.821733	0.1	0.586271
2.823400	0.1	0.586331
2.825067	0.1	0.584841
2.826733	0.1	0.582516
2.828400	0.1	0.581026
2.830067	0.1	0.581563
2.831733	0.1	0.584424
2.833400	0.1	0.588894
2.835067	0.1	0.593364
2.836733	0.1	0.596285
2.838400	0.1	0.597715
2.840067	0.1	0.597715
2.841733	0.1	0.596046
2.843400	0.1	0.592649
2.845067	0.1	0.588536
2.846733	0.1	0.585496
2.848400	0.1	0.584662
2.850067	0.1	0.586569
2.851733	0.1	0.591219
2.853400	0.1	0.597596
2.855067	0.1	0.604332
2.856733	0.1	0.610888
2.858400	0.1	0.617266
2.860067	0.1	0.622630
2.861733	0.1	0.626564
2.863400	0.1	0.629783
2.865067	0.1	0.633121
2.866733	0.1	0.636339
2.868400	0.1	0.637472
2.870067	0.1	0.634670
2.871733	0.1	0.628054
2.873400	0.1	0.619590
2.875067	0.1	0.611603
2.876733	0.1	0.605226
2.878400	0.1	0.600457
2.880067	0.1	0.596762
2.881733	0.1	0.593960
2.883400	0.1	0.592113
2.885067	0.1	0.591815
2.886733	0.1	0.593126
2.888400	0.1	0.595093
2.890067	0.1	0.596941
2.891733	0.1	0.598192
2.893400	0.1	0.598192
2.895067	0.1	0.597537
2.896733	0.1	0.598371
2.898400	0.1	0.601709
2.900067	0.1	0.606358
2.901733	0.1	0.610292
2.903400	0.1	0.612378
2.905067	0.1	0.612974
2.906733	0.1	0.612974
2.908400	0.1	0.612974
2.910067	0.1	0.613809
2.911733	0.1	0.616550
2.913400	0.1	0.622213
2.915067	0.1	0.630379
2.916733	0.1	0.638723
2.918400	0.1	0.643969
2.920067	0.1	0.643134
2.921733	0.1	0.635266
2.923400	0.1	0.622451
2.925067	0.1	0.609577
2.926733	0.1	0.600755
2.928400	0.1	0.597060
2.930067	0.1	0.596583
2.931733	0.1	0.597477
2.933400	0.1	0.599802
2.935067	0.1	0.604034
2.936733	0.1	0.609338
2.938400	0.1	0.613749
2.940067	0.1	0.616252
2.941733	0.1	0.616252
2.943400	0.1	0.613451
2.945067	0.1	0.608921
2.946733	0.1	0.605345
2.948400	0.1	0.604868
2.950067	0.1	0.608146
2.951733	0.1	0.614286
2.953400	0.1	0.621319
2.955067	0.1	0.626743
2.956733	0.1	0.629008
2.958400	0.1	0.628829
2.960067	0.1	0.627518
2.961733	0.1	0.624836
2.963400	0.1	0.620306
2.965067	0.1	0.615180
2.966733	0.1	0.611484
2.968400	0.1	0.610113
2.970067	0.1	0.610530
2.971733	0.1	0.612140
2.973400	0.1	0.614584
2.975067	0.1	0.616849
2.976733	0.1	0.617504
2.978400	0.1	0.615060
2.980067	0.1	0.609458
2.981733	0.1	0.602961
2.983400	0.1	0.599206
2.985067	0.1	0.599444
2.986733	0.1	0.602007
2.988400	0.1	0.604808
2.990067	0.1	0.607014
2.991733	0.1	0.608623
2.993400	0.1	0.609934
2.995067	0.1	0.610709
2.996733	0.1	0.610471
2.998400	0.1	0.608563
3.000067	0.1	0.605881
3.001733	0.1	0.604034
3.003400	0.1	0.603795
3.005067	0.1	0.604630
3.006733	0.1	0.606060
3.008400	0.1	0.607789
3.010067	0.1	0.608504
3.011733	0.1	0.606179
3.013400	0.1	0.600576
3.015067	0.1	0.593722
3.016733	0.1	0.588715
3.018400	0.1	0.587106
3.020067	0.1	0.587702
3.021733	0.1	0.588775
3.023400	0.1	0.589252
3.025067	0.1	0.589132
3.026733	0.1	0.587881
3.028400	0.1	0.584841
3.030067	0.1	0.579774
3.031733	0.1	0.573754
3.033400	0.1	0.568926
3.035067	0.1	0.567138
3.036733	0.1	0.568688
3.038400	0.1	0.572681
3.040067	0.1	0.577748
3.041733	0.1	0.582337
3.043400	0.1	0.584841
3.045067	0.1	0.584841
3.046733	0.1	0.583351
3.048400	0.1	0.582159
3.050067	0.1	0.582099
3.051733	0.1	0.582159
3.053400	0.1	0.580490
3.055067	0.1	0.576437
3.056733	0.1	0.571489
3.058400	0.1	0.567675
3.060067	0.1	0.566006
3.061733	0.1	0.565946
3.063400	0.1	0.566185
3.065067	0.1	0.566125
3.066733	0.1	0.567317
3.068400	0.1	0.571072
3.070067	0.1	0.576556
3.071733	0.1	0.581503
3.073400	0.1	0.583351
3.075067	0.1	0.580967
3.076733	0.1	0.574768
3.078400	0.1	0.566781
3.080067	0.1	0.559390
3.081733	0.1	0.554502
3.083400	0.1	0.552535
3.085067	0.1	0.553131
3.086733	0.1	0.555456
3.088400	0.1	0.557959
3.090067	0.1	0.559330
3.091733	0.1	0.558972
3.093400	0.1	0.557363
3.095067	0.1	0.555337
3.096733	0.1	0.553429
3.098400	0.1	0.551820
3.100067	0.1	0.550270
3.101733	0.1	0.548303
3.103400	0.1	0.546753
3.105067	0.1	0.547171
3.106733	0.1	0.550091
3.108400	0.1	0.553489
3.110067	0.1	0.554860
3.111733	0.1	0.553727
3.113400	0.1	0.551462
3.115067	0.1	0.549912
3.116733	0.1	0.550449
3.118400	0.1	0.553072
3.120067	0.1	0.555933
3.121733	0.1	0.556886
3.123400	0.1	0.554800
3.125067	0.1	0.549853
3.126733	0.1	0.543058
3.128400	0.1	0.536382
3.130067	0.1	0.532091
3.131733	0.1	0.531793
3.133400	0.1	0.535369
3.135067	0.1	0.540793
3.136733	0.1	0.544786
3.138400	0.1	0.545502
3.140067	0.1	0.544310
3.141733	0.1	0.543237
3.143400	0.1	0.542998
3.145067	0.1	0.543058
3.146733	0.1	0.542998
3.148400	0.1	0.542641
3.150067	0.1	0.541389
3.151733	0.1	0.539303
3.153400	0.1	0.536799
3.155067	0.1	0.534713
3.156733	0.1	0.534356
3.158400	0.1	0.537038
3.160067	0.1	0.541866
3.161733	0.1	0.545740
3.163400	0.1	0.546873
3.165067	0.1	0.545383
3.166733	0.1	0.541925
3.168400	0.1	0.536740
3.170067	0.1	0.530303
3.171733	0.1	0.523090
3.173400	0.1	0.515640
3.175067	0.1	0.509083
3.176733	0.1	0.504732
3.178400	0.1	0.502825
3.180067	0.1	0.501633
3.181733	0.1	0.499606
3.183400	0.1	0.496924
3.185067	0.1	0.495374
3.186733	0.1	0.495315
3.188400	0.1	0.495672
3.190067	0.1	0.495076
3.191733	0.1	0.493169
3.193400	0.1	0.490010
3.195067	0.1	0.485003
3.196733	0.1	0.477612
3.198400	0.1	0.468910
3.200067	0.1	0.460923
3.201733	0.1	0.454664
3.203400	0.1	0.450552
3.205067	0.1	0.449300
3.206733	0.1	0.451565
3.208400	0.1	0.456750
3.210067	0.1	0.463188
3.211733	0.1	0.467598
3.213400	0.1	0.466764
3.215067	0.1	0.459909
3.216733	0.1	0.450492
3.218400	0.1	0.442982
3.220067	0.1	0.439346
3.221733	0.1	0.439346
3.223400	0.1	0.441968
3.225067	0.1	0.445783
3.226733	0.1	0.449359
3.228400	0.1	0.451684
3.230067	0.1	0.452280
3.231733	0.1	0.451326
3.233400	0.1	0.449479
3.235067	0.1	0.447392
3.236733	0.1	0.445783
3.238400	0.1	0.445485
3.240067	0.1	0.446796
3.241733	0.1	0.448585
3.243400	0.1	0.448227
3.245067	0.1	0.443876
3.246733	0.1	0.435472
3.248400	0.1	0.424325
3.250067	0.1	0.412643
3.251733	0.1	0.402510
3.253400	0.1	0.396609
3.255067	0.1	0.397384
3.256733	0.1	0.404656
3.258400	0.1	0.414848
3.260067	0.1	0.423253
3.261733	0.1	0.426829
3.263400	0.1	0.424385
3.265067	0.1	0.416458
3.266733	0.1	0.404537
3.268400	0.1	0.391185
3.270067	0.1	0.379622
3.271733	0.1	0.371993
3.273400	0.1	0.368476
3.275067	0.1	0.368416
3.276733	0.1	0.371397
3.278400	0.1	0.377178
3.280067	0.1	0.384629
3.281733	0.1	0.391662
3.283400	0.1	0.397027
3.285067	0.1	0.400543
3.286733	0.1	0.401914
3.288400	0.1	0.400364
3.290067	0.1	0.396729
3.291733	0.1	0.392318
3.293400	0.1	0.387847
3.295067	0.1	0.382841
3.296733	0.1	0.376284
3.298400	0.1	0.367880
3.300067	0.1	0.358164
3.301733	0.1	0.348270
3.303400	0.1	0.340104
3.305067	0.1	0.335872
3.306733	0.1	0.336468
3.308400	0.1	0.340104
3.310067	0.1	0.344396
3.311733	0.1	0.347674
3.313400	0.1	0.349164
3.315067	0.1	0.349104
3.316733	0.1	0.348628
3.318400	0.1	0.348806
3.320067	0.1	0.349760
3.321733	0.1	0.350416
3.323400	0.1	0.349522
3.325067	0.1	0.346899
3.326733	0.1	0.343323
3.328400	0.1	0.339448
3.330067	0.1	0.335217
3.331733	0.1	0.330210
3.333400	0.1	0.324607
3.335067	0.1	0.318646
3.336733	0.1	0.312448
3.338400	0.1	0.306427
3.340067	0.1	0.301361
3.341733	0.1	0.297546
3.343400	0.1	0.294924
3.345067	0.1	0.294507
3.346733	0.1	0.297606
3.348400	0.1	0.303864
3.350067	0.1	0.311315
3.351733	0.1	0.316978
3.353400	0.1	0.319123
3.355067	0.1	0.317693
3.356733	0.1	0.313580
3.358400	0.1	0.308514
3.360067	0.1	0.304341
3.361733	0.1	0.301898
3.363400	0.1	0.300825
3.365067	0.1	0.300705
3.366733	0.1	0.300944
3.368400	0.1	0.300348
3.370067	0.1	0.297844
3.371733	0.1	0.293911
3.373400	0.1	0.290394
3.375067	0.1	0.289559
3.376733	0.1	0.291526
3.378400	0.1	0.294030
3.380067	0.1	0.294626
3.381733	0.1	0.292957
3.383400	0.1	0.290215
3.385067	0.1	0.288010
3.386733	0.1	0.287473
3.388400	0.1	0.288129
3.390067	0.1	0.288248
3.391733	0.1	0.286639
3.393400	0.1	0.284493
3.395067	0.1	0.283718
3.396733	0.1	0.284612
3.398400	0.1	0.285745
3.400067	0.1	0.285685
3.401733	0.1	0.283718
3.403400	0.1	0.279665
3.405067	0.1	0.273883
3.406733	0.1	0.267327
3.408400	0.1	0.261605
3.410067	0.1	0.257373
3.411733	0.1	0.253916
3.413400	0.1	0.250757
3.415067	0.1	0.248611
3.416733	0.1	0.248492
3.418400	0.1	0.249505
3.420067	0.1	0.250340
3.421733	0.1	0.251174
3.423400	0.1	0.253081
3.425067	0.1	0.255942
3.426733	0.1	0.258267
3.428400	0.1	0.259638
3.430067	0.1	0.261307
3.431733	0.1	0.264764
3.433400	0.1	0.270188
3.435067	0.1	0.276148
3.436733	0.1	0.280797
3.438400	0.1	0.282645
3.440067	0.1	0.281274
3.441733	0.1	0.277221
3.443400	0.1	0.271499
3.445067	0.1	0.265241
3.446733	0.1	0.258803
3.448400	0.1	0.252426
3.450067	0.1	0.247478
3.451733	0.1	0.245869
3.453400	0.1	0.247359
3.455067	0.1	0.250220
3.456733	0.1	0.252962
3.458400	0.1	0.254869
3.460067	0.1	0.256538
3.461733	0.1	0.259101
3.463400	0.1	0.263512
3.465067	0.1	0.268877
3.466733	0.1	0.273705
3.468400	0.1	0.277698
3.470067	0.1	0.282168
3.471733	0.1	0.288069
3.473400	0.1	0.294626
3.475067	0.1	0.300229
3.476733	0.1	0.304222
3.478400	0.1	0.307798
3.480067	0.1	0.312448
3.481733	0.1	0.318825
3.483400	0.1	0.326514
3.485067	0.1	0.334382
3.486733	0.1	0.340521
3.488400	0.1	0.343263
3.490067	0.1	0.342608
3.491733	0.1	0.340581
3.493400	0.1	0.340283
3.495067	0.1	0.342906
3.496733	0.1	0.347078
3.498400	0.1	0.350475
3.500067	0.1	0.352144
3.501733	0.1	0.353098
3.503400	0.1	0.355363
3.505067	0.1	0.359356
3.506733	0.1	0.362515
3.508400	0.1	0.361443
3.510067	0.1	0.356078
3.511733	0.1	0.349641
3.513400	0.1	0.345588
3.515067	0.1	0.344932
3.516733	0.1	0.345767
3.518400	0.1	0.346303
3.520067	0.1	0.346184
3.521733	0.1	0.345707
3.523400	0.1	0.344872
3.525067	0.1	0.342786
3.526733	0.1	0.338912
3.528400	0.1	0.333369
3.530067	0.1	0.326157
3.531733	0.1	0.317454
3.533400	0.1	0.308096
3.535067	0.1	0.299215
3.536733	0.1	0.291109
3.538400	0.1	0.283897
3.540067	0.1	0.277400
3.541733	0.1	0.271261
3.543400	0.1	0.265419
3.545067	0.1	0.260174
3.546733	0.1	0.256121
3.548400	0.1	0.252604
3.550067	0.1	0.248194
3.551733	0.1	0.241995
3.553400	0.1	0.234842
3.555067	0.1	0.227749
3.556733	0.1	0.221133
3.558400	0.1	0.215828
3.560067	0.1	0.213206
3.561733	0.1	0.213385
3.563400	0.1	0.215471
3.565067	0.1	0.219226
3.566733	0.1	0.224710
3.568400	0.1	0.230551
3.570067	0.1	0.234008
3.571733	0.1	0.233114
3.573400	0.1	0.227809
3.575067	0.1	0.220299
3.576733	0.1	0.213623
3.578400	0.1	0.210226
3.580067	0.1	0.210643
3.581733	0.1	0.213206
3.583400	0.1	0.215471
3.585067	0.1	0.216067
3.586733	0.1	0.215590
3.588400	0.1	0.215888
3.590067	0.1	0.218809
3.591733	0.1	0.224233
3.593400	0.1	0.229895
3.595067	0.1	0.233591
3.596733	0.1	0.233769
3.598400	0.1	0.229895
3.600067	0.1	0.223219
3.601733	0.1	0.216544
3.603400	0.1	0.211656
3.605067	0.1	0.207961
3.606733	0.1	0.204444
3.608400	0.1	0.201345
3.610067	0.1	0.199735
3.611733	0.1	0.200689
3.613400	0.1	0.204444
3.615067	0.1	0.210285
3.616733	0.1	0.217140
3.618400	0.1	0.223994
3.620067	0.1	0.229716
3.621733	0.1	0.232458
3.623400	0.1	0.231802
3.625067	0.1	0.229239
3.626733	0.1	0.226676
3.628400	0.1	0.225008
3.630067	0.1	0.224471
3.631733	0.1	0.225365
3.633400	0.1	0.227869
3.635067	0.1	0.230193
3.636733	0.1	0.230014
3.638400	0.1	0.227273
3.640067	0.1	0.224233
3.641733	0.1	0.222385
3.643400	0.1	0.221849
3.645067	0.1	0.221729
3.646733	0.1	0.221252
3.648400	0.1	0.220358
3.650067	0.1	0.219703
3.651733	0.1	0.219882
3.653400	0.1	0.220954
3.655067	0.1	0.223041
3.656733	0.1	0.225306
3.658400	0.1	0.226617
3.660067	0.1	0.226438
3.661733	0.1	0.225067
3.663400	0.1	0.223100
3.665067	0.1	0.221372
3.666733	0.1	0.220478
3.668400	0.1	0.220478
3.670067	0.1	0.220418
3.671733	0.1	0.219345
3.673400	0.1	0.217259
3.675067	0.1	0.214815
3.676733	0.1	0.211895
3.678400	0.1	0.207961
3.680067	0.1	0.203192
3.681733	0.1	0.198543
3.683400	0.1	0.194728
3.685067	0.1	0.192583
3.686733	0.1	0.193179
3.688400	0.1	0.196755
3.690067	0.1	0.201941
3.691733	0.1	0.206947
3.693400	0.1	0.210524
3.695067	0.1	0.212312
3.696733	0.1	0.212014
3.698400	0.1	0.208735
3.700067	0.1	0.202417
3.701733	0.1	0.195801
3.703400	0.1	0.192821
3.705067	0.1	0.194967
3.706733	0.1	0.199974
3.708400	0.1	0.204444
3.710067	0.1	0.206292
3.711733	0.1	0.205934
3.713400	0.1	0.204921
3.715067	0.1	0.205100
3.716733	0.1	0.207126
3.718400	0.1	0.209987
3.720067	0.1	0.211835
3.721733	0.1	0.210941
3.723400	0.1	0.207305
3.725067	0.1	0.202298
3.726733	0.1	0.197530
3.728400	0.1	0.193954
3.730067	0.1	0.192046
3.731733	0.1	0.191987
3.733400	0.1	0.193357
3.735067	0.1	0.194430
3.736733	0.1	0.193357
3.738400	0.1	0.190616
3.740067	0.1	0.188768
3.741733	0.1	0.189543
3.743400	0.1	0.192881
3.745067	0.1	0.198245
3.746733	0.1	0.204861
3.748400	0.1	0.211120
3.750067	0.1	0.215530
3.751733	0.1	0.217199
3.753400	0.1	0.216305
3.755067	0.1	0.214338
3.756733	0.1	0.212789
3.758400	0.1	0.212252
3.760067	0.1	0.212312
3.761733	0.1	0.212193
3.763400	0.1	0.211298
3.765067	0.1	0.209630
3.766733	0.1	0.207305
3.768400	0.1	0.204265
3.770067	0.1	0.201285
3.771733	0.1	0.199795
3.773400	0.1	0.200450
3.775067	0.1	0.202298
3.776733	0.1	0.203908
3.778400	0.1	0.205159
3.780067	0.1	0.207245
3.781733	0.1	0.211358
3.783400	0.1	0.216484
3.785067	0.1	0.220180
3.786733	0.1	0.220597
3.788400	0.1	0.218511
3.790067	0.1	0.215828
3.791733	0.1	0.213027
3.793400	0.1	0.210047
3.795067	0.1	0.207961
3.796733	0.1	0.208855
3.798400	0.1	0.214100
3.800067	0.1	0.223100
3.801733	0.1	0.234127
3.803400	0.1	0.245631
3.805067	0.1	0.255764
3.806733	0.1	0.262320
3.808400	0.1	0.263929
3.810067	0.1	0.260830
3.811733	0.1	0.255108
3.813400	0.1	0.249743
3.815067	0.1	0.247180
3.816733	0.1	0.247836
3.818400	0.1	0.250161
3.820067	0.1	0.252247
3.821733	0.1	0.252664
3.823400	0.1	0.250757
3.825067	0.1	0.246644
3.826733	0.1	0.241458
3.828400	0.1	0.236988
3.830067	0.1	0.234902
3.831733	0.1	0.235558
3.833400	0.1	0.238001
3.835067	0.1	0.241458
3.836733	0.1	0.245571
3.838400	0.1	0.249684
3.840067	0.1	0.252962
3.841733	0.1	0.254989
3.843400	0.1	0.255704
3.845067	0.1	0.254989
3.846733	0.1	0.252426
3.848400	0.1	0.248313
3.850067	0.1	0.243306
3.851733	0.1	0.237346
3.853400	0.1	0.229836
3.855067	0.1	0.222206
3.856733	0.1	0.217021
3.858400	0.1	0.215054
3.860067	0.1	0.215232
3.861733	0.1	0.215769
3.863400	0.1	0.215769
3.865067	0.1	0.215709
3.866733	0.1	0.216484
3.868400	0.1	0.217795
3.870067	0.1	0.218570
3.871733	0.1	0.218928
3.873400	0.1	0.219643
3.875067	0.1	0.221133
3.876733	0.1	0.223041
3.878400	0.1	0.225067
3.880067	0.1	0.227213
3.881733	0.1	0.228882
3.883400	0.1	0.228941
3.885067	0.1	0.226557
3.886733	0.1	0.222206
3.888400	0.1	0.216663
3.890067	0.1	0.210166
3.891733	0.1	0.203490
3.893400	0.1	0.198483
3.895067	0.1	0.196576
3.896733	0.1	0.197411
3.898400	0.1	0.200212
3.900067	0.1	0.205219
3.901733	0.1	0.212431
3.903400	0.1	0.220060
3.905067	0.1	0.225365
3.906733	0.1	0.226736
3.908400	0.1	0.224531
3.910067	0.1	0.220299
3.911733	0.1	0.216126
3.913400	0.1	0.213563
3.915067	0.1	0.212431
3.916733	0.1	0.211775
3.918400	0.1	0.211060
3.920067	0.1	0.210166
3.921733	0.1	0.208199
3.923400	0.1	0.204444
3.925067	0.1	0.199914
3.926733	0.1	0.196457
3.928400	0.1	0.194311
3.930067	0.1	0.192404
3.931733	0.1	0.190139
3.933400	0.1	0.188470
3.935067	0.1	0.188887
3.936733	0.1	0.191927
3.938400	0.1	0.196636
3.940067	0.1	0.201643
3.941733	0.1	0.205696
3.943400	0.1	0.207961
3.945067	0.1	0.208557
3.946733	0.1	0.208378
3.948400	0.1	0.207901
3.950067	0.1	0.207186
3.951733	0.1	0.206649
3.953400	0.1	0.207424
3.955067	0.1	0.209510
3.956733	0.1	0.210941
3.958400	0.1	0.209093
3.960067	0.1	0.202835
3.961733	0.1	0.193656
3.963400	0.1	0.184476
3.965067	0.1	0.177622
3.966733	0.1	0.173330
3.968400	0.1	0.170171
3.970067	0.1	0.167310
3.971733	0.1	0.165522
3.973400	0.1	0.166237
3.975067	0.1	0.169158
3.976733	0.1	0.172794
3.978400	0.1	0.175953
3.980067	0.1	0.177324
3.981733	0.1	0.175357
3.983400	0.1	0.169814
3.985067	0.1	0.162959
3.986733	0.1	0.157774
3.988400	0.1	0.155866
3.990067	0.1	0.156879
3.991733	0.1	0.160515
3.993400	0.1	0.166416
3.995067	0.1	0.172675
3.996733	0.1	0.176072
3.998400	0.1	0.175118
4.000067	0.1	0.171423
4.001733	0.1	0.167549
4.003400	0.1	0.164807
4.005067	0.1	0.163496
4.006733	0.1	0.163794
4.008400	0.1	0.165045
4.010067	0.1	0.166178
4.011733	0.1	0.166535
4.013400	0.1	0.166059
4.015067	0.1	0.164449
4.016733	0.1	0.162363
4.018400	0.1	0.161171
4.020067	0.1	0.162721
4.021733	0.1	0.167370
4.023400	0.1	0.173271
4.025067	0.1	0.177264
4.026733	0.1	0.178158
4.028400	0.1	0.177681
4.030067	0.1	0.177324
4.031733	0.1	0.176072
4.033400	0.1	0.172317
4.035067	0.1	0.166178
4.036733	0.1	0.160277
4.038400	0.1	0.157654
4.040067	0.1	0.158787
4.041733	0.1	0.161946
4.043400	0.1	0.164986
4.045067	0.1	0.167429
4.046733	0.1	0.169337
4.048400	0.1	0.170052
4.050067	0.1	0.168979
4.051733	0.1	0.167429
4.053400	0.1	0.166774
4.055067	0.1	0.166535
4.056733	0.1	0.165880
4.058400	0.1	0.165045
4.060067	0.1	0.163913
4.061733	0.1	0.162601
4.063400	0.1	0.161588
4.065067	0.1	0.160813
4.066733	0.1	0.159502
4.068400	0.1	0.156999
4.070067	0.1	0.153363
4.071733	0.1	0.149250
4.073400	0.1	0.145555
4.075067	0.1	0.143349
4.076733	0.1	0.142694
4.078400	0.1	0.142753
4.080067	0.1	0.142634
4.081733	0.1	0.142872
4.083400	0.1	0.144482
4.085067	0.1	0.147641
4.086733	0.1	0.151336
4.088400	0.1	0.153780
4.090067	0.1	0.154257
4.091733	0.1	0.152767
4.093400	0.1	0.149429
4.095067	0.1	0.145197
4.096733	0.1	0.141561
4.098400	0.1	0.138938
4.100067	0.1	0.136852
4.101733	0.1	0.134349
4.103400	0.1	0.131249
4.105067	0.1	0.128150
4.106733	0.1	0.125766
4.108400	0.1	0.124335
4.110067	0.1	0.124693
4.111733	0.1	0.127554
4.113400	0.1	0.131786
4.115067	0.1	0.135064
4.116733	0.1	0.136197
4.118400	0.1	0.135362
4.120067	0.1	0.133216
4.121733	0.1	0.130355
4.123400	0.1	0.127137
4.125067	0.1	0.123799
4.126733	0.1	0.121057
4.128400	0.1	0.119925
4.130067	0.1	0.120878
4.131733	0.1	0.123858
4.133400	0.1	0.128448
4.135067	0.1	0.133753
4.136733	0.1	0.138402
4.138400	0.1	0.141442
4.140067	0.1	0.142574
4.141733	0.1	0.142455
4.143400	0.1	0.141144
4.145067	0.1	0.138521
4.146733	0.1	0.135481
4.148400	0.1	0.133038
4.150067	0.1	0.131130
4.151733	0.1	0.128925
4.153400	0.1	0.126064
4.155067	0.1	0.122786
4.156733	0.1	0.119030
4.158400	0.1	0.114918
4.160067	0.1	0.111163
4.161733	0.1	0.109434
4.163400	0.1	0.110865
4.165067	0.1	0.115335
4.166733	0.1	0.121415
4.168400	0.1	0.127971
4.170067	0.1	0.134170
4.171733	0.1	0.139892
4.173400	0.1	0.144839
4.175067	0.1	0.148118
4.176733	0.1	0.148177
4.178400	0.1	0.144184
4.180067	0.1	0.137150
4.181733	0.1	0.129104
4.183400	0.1	0.122428
4.185067	0.1	0.119209
4.186733	0.1	0.120640
4.188400	0.1	0.125945
4.190067	0.1	0.132263
4.191733	0.1	0.136554
4.193400	0.1	0.137389
4.195067	0.1	0.136375
4.196733	0.1	0.135899
4.198400	0.1	0.137150
4.200067	0.1	0.139058
4.201733	0.1	0.139892
4.203400	0.1	0.138819
4.205067	0.1	0.135601
4.206733	0.1	0.130415
4.208400	0.1	0.124097
4.210067	0.1	0.118494
4.211733	0.1	0.115335
4.213400	0.1	0.114918
4.215067	0.1	0.115752
4.216733	0.1	0.116229
4.218400	0.1	0.116169
4.220067	0.1	0.116766
4.221733	0.1	0.117779
4.223400	0.1	0.117898
4.225067	0.1	0.116766
4.226733	0.1	0.114739
4.228400	0.1	0.112712
4.230067	0.1	0.111997
4.231733	0.1	0.113726
4.233400	0.1	0.118077
4.235067	0.1	0.123560
4.236733	0.1	0.128329
4.238400	0.1	0.130832
4.240067	0.1	0.130057
4.241733	0.1	0.126421
4.243400	0.1	0.121534
4.245067	0.1	0.117242
4.246733	0.1	0.114918
4.248400	0.1	0.115275
4.250067	0.1	0.116825
4.251733	0.1	0.117123
4.253400	0.1	0.115395
4.255067	0.1	0.113249
4.256733	0.1	0.112355
4.258400	0.1	0.113010
4.260067	0.1	0.113428
4.261733	0.1	0.111282
4.263400	0.1	0.105679
4.265067	0.1	0.098228
4.266733	0.1	0.091851
4.268400	0.1	0.088394
4.270067	0.1	0.088394
4.271733	0.1	0.091791
4.273400	0.1	0.097752
4.275067	0.1	0.104249
4.276733	0.1	0.108957
4.278400	0.1	0.110328
4.280067	0.1	0.108659
4.281733	0.1	0.105977
4.283400	0.1	0.104725
4.285067	0.1	0.106573
4.286733	0.1	0.111222
4.288400	0.1	0.117183
4.290067	0.1	0.122845
4.291733	0.1	0.126302
4.293400	0.1	0.125647
4.295067	0.1	0.121236
4.296733	0.1	0.115573
4.298400	0.1	0.111461
4.300067	0.1	0.110567
4.301733	0.1	0.112534
4.303400	0.1	0.115395
4.305067	0.1	0.117183
4.306733	0.1	0.116646
4.308400	0.1	0.114143
4.310067	0.1	0.111580
4.311733	0.1	0.111222
4.313400	0.1	0.113666
4.315067	0.1	0.117123
4.316733	0.1	0.119090
4.318400	0.1	0.117719
4.320067	0.1	0.113189
4.321733	0.1	0.107646
4.323400	0.1	0.103533
4.325067	0.1	0.102878
4.326733	0.1	0.106275
4.328400	0.1	0.112057
4.330067	0.1	0.117600
4.331733	0.1	0.121176
4.333400	0.1	0.122368
4.335067	0.1	0.122070
4.336733	0.1	0.121713
4.338400	0.1	0.121892
4.340067	0.1	0.122070
4.341733	0.1	0.122428
4.343400	0.1	0.123262
4.345067	0.1	0.124097
4.346733	0.1	0.123680
4.348400	0.1	0.121713
4.350067	0.1	0.118911
4.351733	0.1	0.116348
4.353400	0.1	0.115037
4.355067	0.1	0.116110
4.356733	0.1	0.120163
4.358400	0.1	0.126362
4.360067	0.1	0.133097
4.361733	0.1	0.138938
4.363400	0.1	0.143468
4.365067	0.1	0.146389
4.366733	0.1	0.146925
4.368400	0.1	0.145078
4.370067	0.1	0.142038
4.371733	0.1	0.139475
4.373400	0.1	0.138283
4.375067	0.1	0.138104
4.376733	0.1	0.138164
4.378400	0.1	0.138402
4.380067	0.1	0.139177
4.381733	0.1	0.141501
4.383400	0.1	0.146031
4.385067	0.1	0.152290
4.386733	0.1	0.158966
4.388400	0.1	0.164628
4.390067	0.1	0.168681
4.391733	0.1	0.171721
4.393400	0.1	0.174701
4.395067	0.1	0.177801
4.396733	0.1	0.180125
4.398400	0.1	0.180900
4.400067	0.1	0.179887
4.401733	0.1	0.177860
4.403400	0.1	0.176072
4.405067	0.1	0.175297
4.406733	0.1	0.175297
4.408400	0.1	0.175416
4.410067	0.1	0.175416
4.411733	0.1	0.175297
4.413400	0.1	0.175476
4.415067	0.1	0.176966
4.416733	0.1	0.180900
4.418400	0.1	0.187457
4.420067	0.1	0.195444
4.421733	0.1	0.203073
4.423400	0.1	0.208557
4.425067	0.1	0.211418
4.426733	0.1	0.212729
4.428400	0.1	0.213027
4.430067	0.1	0.211060
4.431733	0.1	0.204623
4.433400	0.1	0.193596
4.435067	0.1	0.181139
4.436733	0.1	0.171483
4.438400	0.1	0.166774
4.440067	0.1	0.167012
4.441733	0.1	0.171483
4.443400	0.1	0.178516
4.445067	0.1	0.185847
4.446733	0.1	0.192165
4.448400	0.1	0.197113
4.450067	0.1	0.199974
4.451733	0.1	0.200212
4.453400	0.1	0.199497
4.455067	0.1	0.200212
4.456733	0.1	0.202417
4.458400	0.1	0.204742
4.460067	0.1	0.206530
4.461733	0.1	0.207543
4.463400	0.1	0.206828
4.465067	0.1	0.203192
4.466733	0.1	0.196457
4.468400	0.1	0.188231
4.470067	0.1	0.181735
4.471733	0.1	0.179529
4.473400	0.1	0.181437
4.475067	0.1	0.185072
4.476733	0.1	0.187218
4.478400	0.1	0.186324
4.480067	0.1	0.183344
4.481733	0.1	0.181377
4.483400	0.1	0.182748
4.485067	0.1	0.186503
4.486733	0.1	0.189483
4.488400	0.1	0.189662
4.490067	0.1	0.187218
4.491733	0.1	0.184059
4.493400	0.1	0.182629
4.495067	0.1	0.183463
4.496733	0.1	0.184774
4.498400	0.1	0.184536
4.500067	0.1	0.182390
4.501733	0.1	0.179946
4.503400	0.1	0.179887
4.505067	0.1	0.184119
4.506733	0.1	0.192404
4.508400	0.1	0.202417
4.510067	0.1	0.210524
4.511733	0.1	0.213087
4.513400	0.1	0.209332
4.515067	0.1	0.202298
4.516733	0.1	0.196099
4.518400	0.1	0.193059
4.520067	0.1	0.192881
4.521733	0.1	0.194430
4.523400	0.1	0.196099
4.525067	0.1	0.196517
4.526733	0.1	0.194371
4.528400	0.1	0.188828
4.530067	0.1	0.181496
4.531733	0.1	0.174999
4.533400	0.1	0.170767
4.535067	0.1	0.169039
4.536733	0.1	0.170350
4.538400	0.1	0.175357
4.540067	0.1	0.183046
4.541733	0.1	0.190854
4.543400	0.1	0.195742
4.545067	0.1	0.195801
4.546733	0.1	0.191510
4.548400	0.1	0.185251
4.550067	0.1	0.179529
4.551733	0.1	0.176132
4.553400	0.1	0.175357
4.555067	0.1	0.175834
4.556733	0.1	0.176787
4.558400	0.1	0.178695
4.560067	0.1	0.181317
4.561733	0.1	0.183165
4.563400	0.1	0.182927
4.565067	0.1	0.181019
4.566733	0.1	0.178814
4.568400	0.1	0.177383
4.570067	0.1	0.177085
4.571733	0.1	0.177562
4.573400	0.1	0.178039
4.575067	0.1	0.178158
4.576733	0.1	0.178635
4.578400	0.1	0.180483
4.580067	0.1	0.183344
4.581733	0.1	0.185847
4.583400	0.1	0.186503
4.585067	0.1	0.184894
4.586733	0.1	0.181913
4.588400	0.1	0.179291
4.590067	0.1	0.177801
4.591733	0.1	0.176489
4.593400	0.1	0.174582
4.595067	0.1	0.172198
4.596733	0.1	0.170290
4.598400	0.1	0.169277
4.600067	0.1	0.169158
4.601733	0.1	0.169396
4.603400	0.1	0.170171
4.605067	0.1	0.172853
4.606733	0.1	0.178099
4.608400	0.1	0.184655
4.610067	0.1	0.189602
4.611733	0.1	0.190794
4.613400	0.1	0.187516
4.615067	0.1	0.180841
4.616733	0.1	0.172555
4.618400	0.1	0.164747
4.620067	0.1	0.160098
4.621733	0.1	0.159740
4.623400	0.1	0.162005
4.625067	0.1	0.164092
4.626733	0.1	0.164568
4.628400	0.1	0.163674
4.630067	0.1	0.162125
4.631733	0.1	0.159621
4.633400	0.1	0.155866
4.635067	0.1	0.151873
4.636733	0.1	0.149846
4.638400	0.1	0.151157
4.640067	0.1	0.154555
4.641733	0.1	0.157237
4.643400	0.1	0.157535
4.645067	0.1	0.156164
4.646733	0.1	0.154912
4.648400	0.1	0.155389
4.650067	0.1	0.158370
4.651733	0.1	0.163436
4.653400	0.1	0.168741
4.655067	0.1	0.172079
4.656733	0.1	0.172555
4.658400	0.1	0.171006
4.660067	0.1	0.168622
4.661733	0.1	0.165522
4.663400	0.1	0.160873
4.665067	0.1	0.154257
4.666733	0.1	0.146568
4.668400	0.1	0.139475
4.670067	0.1	0.135601
4.671733	0.1	0.136912
4.673400	0.1	0.142574
4.675067	0.1	0.149190
4.676733	0.1	0.153959
4.678400	0.1	0.156343
4.680067	0.1	0.155926
4.681733	0.1	0.152349
4.683400	0.1	0.146329
4.685067	0.1	0.139475
4.686733	0.1	0.133455
4.688400	0.1	0.129581
4.690067	0.1	0.128090
4.691733	0.1	0.128508
4.693400	0.1	0.130892
4.695067	0.1	0.135422
4.696733	0.1	0.140846
4.698400	0.1	0.144959
4.700067	0.1	0.146806
4.701733	0.1	0.147283
4.703400	0.1	0.147223
4.705067	0.1	0.146687
4.706733	0.1	0.145853
4.708400	0.1	0.145078
4.710067	0.1	0.144899
4.711733	0.1	0.145257
4.713400	0.1	0.145972
4.715067	0.1	0.146627
4.716733	0.1	0.146925
4.718400	0.1	0.147700
4.720067	0.1	0.149131
4.721733	0.1	0.150979
4.723400	0.1	0.153065
4.725067	0.1	0.155747
4.726733	0.1	0.158489
4.728400	0.1	0.159800
4.730067	0.1	0.158370
4.731733	0.1	0.154376
4.733400	0.1	0.149369
4.735067	0.1	0.145257
4.736733	0.1	0.142574
4.738400	0.1	0.140488
4.740067	0.1	0.138402
4.741733	0.1	0.136435
4.743400	0.1	0.134468
4.745067	0.1	0.132084
4.746733	0.1	0.129163
4.748400	0.1	0.126421
4.750067	0.1	0.124931
4.751733	0.1	0.125468
4.753400	0.1	0.127852
4.755067	0.1	0.130773
4.756733	0.1	0.133395
4.758400	0.1	0.135362
4.760067	0.1	0.136793
4.761733	0.1	0.137985
4.763400	0.1	0.139654
4.765067	0.1	0.141978
4.766733	0.1	0.144601
4.768400	0.1	0.147045
4.770067	0.1	0.149250
4.771733	0.1	0.151575
4.773400	0.1	0.154376
4.775067	0.1	0.157535
4.776733	0.1	0.159562
4.778400	0.1	0.158370
4.780067	0.1	0.153184
4.781733	0.1	0.145912
4.783400	0.1	0.140250
4.785067	0.1	0.139177
4.786733	0.1	0.142694
4.788400	0.1	0.148058
4.790067	0.1	0.151932
4.791733	0.1	0.152767
4.793400	0.1	0.151634
4.795067	0.1	0.149786
4.796733	0.1	0.147104
4.798400	0.1	0.143290
4.800067	0.1	0.138819
4.801733	0.1	0.133932
4.803400	0.1	0.129402
4.805067	0.1	0.126779
4.806733	0.1	0.126898
4.808400	0.1	0.129759
4.810067	0.1	0.134528
4.811733	0.1	0.140309
4.813400	0.1	0.145793
4.815067	0.1	0.149429
4.816733	0.1	0.150085
4.818400	0.1	0.148058
4.820067	0.1	0.144660
4.821733	0.1	0.141323
4.823400	0.1	0.138938
4.825067	0.1	0.137508
4.826733	0.1	0.136554
4.828400	0.1	0.135839
4.830067	0.1	0.135362
4.831733	0.1	0.135243
4.833400	0.1	0.135660
4.835067	0.1	0.136971
4.836733	0.1	0.139236
4.838400	0.1	0.141561
4.840067	0.1	0.142872
4.841733	0.1	0.142813
4.843400	0.1	0.140727
4.845067	0.1	0.135958
4.846733	0.1	0.129402
4.848400	0.1	0.123858
4.850067	0.1	0.122488
4.851733	0.1	0.126481
4.853400	0.1	0.133276
4.855067	0.1	0.139415
4.856733	0.1	0.143468
4.858400	0.1	0.146031
4.860067	0.1	0.147343
4.861733	0.1	0.148058
4.863400	0.1	0.149906
4.865067	0.1	0.153184
4.866733	0.1	0.156522
4.868400	0.1	0.158250
4.870067	0.1	0.157833
4.871733	0.1	0.155926
4.873400	0.1	0.153601
4.875067	0.1	0.151515
4.876733	0.1	0.149250
4.878400	0.1	0.146747
4.880067	0.1	0.144601
4.881733	0.1	0.142992
4.883400	0.1	0.141382
4.885067	0.1	0.139415
4.886733	0.1	0.136614
4.888400	0.1	0.132978
4.890067	0.1	0.129521
4.891733	0.1	0.128031
4.893400	0.1	0.129461
4.895067	0.1	0.133276
4.896733	0.1	0.137389
4.898400	0.1	0.141025
4.900067	0.1	0.144541
4.901733	0.1	0.148177
4.903400	0.1	0.151455
4.905067	0.1	0.154495
4.906733	0.1	0.157356
4.908400	0.1	0.159144
4.910067	0.1	0.158191
4.911733	0.1	0.153661
4.913400	0.1	0.146449
4.915067	0.1	0.138998
4.916733	0.1	0.133932
4.918400	0.1	0.132859
4.920067	0.1	0.135601
4.921733	0.1	0.139952
4.923400	0.1	0.143528
4.925067	0.1	0.146151
4.926733	0.1	0.149965
4.928400	0.1	0.156164
4.930067	0.1	0.164032
4.931733	0.1	0.172496
4.933400	0.1	0.180662
4.935067	0.1	0.187635
4.936733	0.1	0.193238
4.938400	0.1	0.197351
4.940067	0.1	0.199676
4.941733	0.1	0.200510
4.943400	0.1	0.200331
4.945067	0.1	0.199735
4.946733	0.1	0.198841
4.948400	0.1	0.197589
4.950067	0.1	0.195980
4.951733	0.1	0.194550
4.953400	0.1	0.194490
4.955067	0.1	0.196874
4.956733	0.1	0.201762
4.958400	0.1	0.207961
4.960067	0.1	0.214040
4.961733	0.1	0.219405
4.963400	0.1	0.224233
4.965067	0.1	0.229239
4.966733	0.1	0.235796
4.968400	0.1	0.244141
4.970067	0.1	0.252187
4.971733	0.1	0.257075
4.973400	0.1	0.258088
4.975067	0.1	0.258327
4.976733	0.1	0.261843
4.978400	0.1	0.269830
4.980067	0.1	0.279844
4.981733	0.1	0.289440
4.983400	0.1	0.297725
4.985067	0.1	0.304401
4.986733	0.1	0.309527
4.988400	0.1	0.315011
4.990067	0.1	0.322759
4.991733	0.1	0.332475
4.993400	0.1	0.342250
4.995067	0.1	0.350654
4.996733	0.1	0.356972
4.998400	0.1	0.361681
5.000067	0.1	0.365615
5.001733	0.1	0.369966
5.003400	0.1	0.375867
5.005067	0.1	0.383973
5.006733	0.1	0.393689
5.008400	0.1	0.404000
5.010067	0.1	0.414133
5.011733	0.1	0.423431
5.013400	0.1	0.431120
5.015067	0.1	0.436366
5.016733	0.1	0.439048
5.018400	0.1	0.440896
5.020067	0.1	0.444531
5.021733	0.1	0.451267
5.023400	0.1	0.460863
5.025067	0.1	0.472665
5.026733	0.1	0.486255
5.028400	0.1	0.500321
5.030067	0.1	0.512898
5.031733	0.1	0.523448
5.033400	0.1	0.532568
5.035067	0.1	0.540435
5.036733	0.1	0.546396
5.038400	0.1	0.550687
5.040067	0.1	0.554323
5.041733	0.1	0.558078
5.043400	0.1	0.561893
5.045067	0.1	0.565887
5.046733	0.1	0.570118
5.048400	0.1	0.574768
5.050067	0.1	0.580132
5.051733	0.1	0.586510
5.053400	0.1	0.593662
5.055067	0.1	0.600398
5.056733	0.1	0.605822
5.058400	0.1	0.610054
5.060067	0.1	0.613809
5.061733	0.1	0.617683
5.063400	0.1	0.621021
5.065067	0.1	0.622630
5.066733	0.1	0.622928
5.068400	0.1	0.623763
5.070067	0.1	0.626862
5.071733	0.1	0.633001
5.073400	0.1	0.641286
5.075067	0.1	0.649512
5.076733	0.1	0.655174
5.078400	0.1	0.657499
5.080067	0.1	0.658274
5.081733	0.1	0.659585
5.083400	0.1	0.661969
5.085067	0.1	0.664532
5.086733	0.1	0.666022
5.088400	0.1	0.666142
5.090067	0.1	0.664711
5.091733	0.1	0.661671
5.093400	0.1	0.657916
5.095067	0.1	0.655651
5.096733	0.1	0.656962
5.098400	0.1	0.661492
5.100067	0.1	0.666916
5.101733	0.1	0.671029
5.103400	0.1	0.674129
5.105067	0.1	0.678182
5.106733	0.1	0.683844
5.108400	0.1	0.689566
5.110067	0.1	0.692785
5.111733	0.1	0.692844
5.113400	0.1	0.691831
5.115067	0.1	0.692368
5.116733	0.1	0.695348
5.118400	0.1	0.699639
5.120067	0.1	0.703812
5.121733	0.1	0.707150
5.123400	0.1	0.709474
5.125067	0.1	0.711083
5.126733	0.1	0.712276
5.128400	0.1	0.714064
5.130067	0.1	0.717282
5.131733	0.1	0.721932
5.133400	0.1	0.726879
5.135067	0.1	0.730276
5.136733	0.1	0.731289
5.138400	0.1	0.730515
5.140067	0.1	0.729024
5.141733	0.1	0.727832
5.143400	0.1	0.728250
5.145067	0.1	0.731170
5.146733	0.1	0.734925
5.148400	0.1	0.736773
5.150067	0.1	0.735700
5.151733	0.1	0.733316
5.153400	0.1	0.732303
5.155067	0.1	0.733614
5.156733	0.1	0.736296
5.158400	0.1	0.738442
5.160067	0.1	0.738740
5.161733	0.1	0.737488
5.163400	0.1	0.735879
5.165067	0.1	0.735402
5.166733	0.1	0.738263
5.168400	0.1	0.745416
5.170067	0.1	0.754893
5.171733	0.1	0.764012
5.173400	0.1	0.771344
5.175067	0.1	0.776529
5.176733	0.1	0.779450
5.178400	0.1	0.780225
5.180067	0.1	0.780523
5.181733	0.1	0.783324
5.183400	0.1	0.789762
5.185067	0.1	0.797570
5.186733	0.1	0.803232
5.188400	0.1	0.804961
5.190067	0.1	0.803471
5.191733	0.1	0.801444
5.193400	0.1	0.801563
5.195067	0.1	0.804186
5.196733	0.1	0.808239
5.198400	0.1	0.812829
5.200067	0.1	0.817239
5.201733	0.1	0.821114
5.203400	0.1	0.825048
5.205067	0.1	0.830233
5.206733	0.1	0.837445
5.208400	0.1	0.846028
5.210067	0.1	0.854611
5.211733	0.1	0.861585
5.213400	0.1	0.865281
5.215067	0.1	0.865579
5.216733	0.1	0.864506
5.218400	0.1	0.865102
5.220067	0.1	0.868738
5.221733	0.1	0.873029
5.223400	0.1	0.874758
5.225067	0.1	0.873566
5.226733	0.1	0.872374
5.228400	0.1	0.873983
5.230067	0.1	0.878871
5.231733	0.1	0.885189
5.233400	0.1	0.890374
5.235067	0.1	0.893354
5.236733	0.1	0.893772
5.238400	0.1	0.891864
5.240067	0.1	0.889003
5.241733	0.1	0.886798
5.243400	0.1	0.886321
5.245067	0.1	0.887454
5.246733	0.1	0.889123
5.248400	0.1	0.890374
5.250067	0.1	0.890732
5.251733	0.1	0.890553
5.253400	0.1	0.891268
5.255067	0.1	0.894189
5.256733	0.1	0.898719
5.258400	0.1	0.902832
5.260067	0.1	0.904858
5.261733	0.1	0.904560
5.263400	0.1	0.903189
5.265067	0.1	0.902653
5.266733	0.1	0.903606
5.268400	0.1	0.904799
5.270067	0.1	0.904381
5.271733	0.1	0.901938
5.273400	0.1	0.899017
5.275067	0.1	0.897527
5.276733	0.1	0.898063
5.278400	0.1	0.899732
5.280067	0.1	0.901341
5.281733	0.1	0.902057
5.283400	0.1	0.901640
5.285067	0.1	0.901163
5.286733	0.1	0.902593
5.288400	0.1	0.907183
5.290067	0.1	0.913799
5.291733	0.1	0.920117
5.293400	0.1	0.924766
5.295067	0.1	0.927448
5.296733	0.1	0.928462
5.298400	0.1	0.928104
5.300067	0.1	0.926971
5.301733	0.1	0.926375
5.303400	0.1	0.927031
5.305067	0.1	0.928223
5.306733	0.1	0.929058
5.308400	0.1	0.929892
5.310067	0.1	0.931382
5.311733	0.1	0.932932
5.313400	0.1	0.932515
5.315067	0.1	0.929117
5.316733	0.1	0.924528
5.318400	0.1	0.922084
5.320067	0.1	0.922978
5.321733	0.1	0.925183
5.323400	0.1	0.926018
5.325067	0.1	0.925183
5.326733	0.1	0.923932
5.328400	0.1	0.923336
5.330067	0.1	0.923455
5.331733	0.1	0.923753
5.333400	0.1	0.923574
5.335067	0.1	0.922620
5.336733	0.1	0.921011
5.338400	0.1	0.918388
5.340067	0.1	0.915051
5.341733	0.1	0.912011
5.343400	0.1	0.910699
5.345067	0.1	0.911772
5.346733	0.1	0.914335
5.348400	0.1	0.916779
5.350067	0.1	0.917971
5.351733	0.1	0.917673
5.353400	0.1	0.916123
5.355067	0.1	0.913382
5.356733	0.1	0.909686
5.358400	0.1	0.906348
5.360067	0.1	0.905156
5.361733	0.1	0.906766
5.363400	0.1	0.909805
5.365067	0.1	0.912547
5.366733	0.1	0.913441
5.368400	0.1	0.912309
5.370067	0.1	0.909686
5.371733	0.1	0.906050
5.373400	0.1	0.901103
5.375067	0.1	0.894547
5.376733	0.1	0.887573
5.378400	0.1	0.882506
5.380067	0.1	0.880659
5.381733	0.1	0.882089
5.383400	0.1	0.886321
5.385067	0.1	0.891864
5.386733	0.1	0.896156
5.388400	0.1	0.897467
5.390067	0.1	0.895917
5.391733	0.1	0.892699
5.393400	0.1	0.888884
5.395067	0.1	0.884712
5.396733	0.1	0.880241
5.398400	0.1	0.876486
5.400067	0.1	0.874221
5.401733	0.1	0.873625
5.403400	0.1	0.874400
5.405067	0.1	0.875354
5.406733	0.1	0.875771
5.408400	0.1	0.875413
5.410067	0.1	0.873923
5.411733	0.1	0.870764
5.413400	0.1	0.865877
5.415067	0.1	0.859737
5.416733	0.1	0.853956
5.418400	0.1	0.851035
5.420067	0.1	0.851870
5.421733	0.1	0.855207
5.423400	0.1	0.858843
5.425067	0.1	0.860751
5.426733	0.1	0.860095
5.428400	0.1	0.858188
5.430067	0.1	0.857413
5.431733	0.1	0.859559
5.433400	0.1	0.864625
5.435067	0.1	0.870824
5.436733	0.1	0.876963
5.438400	0.1	0.882566
5.440067	0.1	0.886440
5.441733	0.1	0.887156
5.443400	0.1	0.884175
5.445067	0.1	0.877678
5.446733	0.1	0.868440
5.448400	0.1	0.858665
5.450067	0.1	0.850797
5.451733	0.1	0.845671
5.453400	0.1	0.843406
5.455067	0.1	0.844061
5.456733	0.1	0.847578
5.458400	0.1	0.851810
5.460067	0.1	0.854194
5.461733	0.1	0.853837
5.463400	0.1	0.851214
5.465067	0.1	0.847101
5.466733	0.1	0.842691
5.468400	0.1	0.838816
5.470067	0.1	0.835359
5.471733	0.1	0.832439
5.473400	0.1	0.831842
5.475067	0.1	0.834882
5.476733	0.1	0.840604
5.478400	0.1	0.846505
5.480067	0.1	0.850797
5.481733	0.1	0.852227
5.483400	0.1	0.850618
5.485067	0.1	0.846446
5.486733	0.1	0.840366
5.488400	0.1	0.833631
5.490067	0.1	0.828981
5.491733	0.1	0.828564
5.493400	0.1	0.831962
5.495067	0.1	0.836253
5.496733	0.1	0.838220
5.498400	0.1	0.836611
5.500067	0.1	0.831425
5.501733	0.1	0.823617
5.503400	0.1	0.815272
5.505067	0.1	0.808716
5.506733	0.1	0.805318
5.508400	0.1	0.804901
5.510067	0.1	0.806272
5.511733	0.1	0.809133
5.513400	0.1	0.813007
5.515067	0.1	0.817120
5.516733	0.1	0.820458
5.518400	0.1	0.822485
5.520067	0.1	0.823081
5.521733	0.1	0.822902
5.523400	0.1	0.823319
5.525067	0.1	0.824809
5.526733	0.1	0.827014
5.528400	0.1	0.828743
5.530067	0.1	0.828326
5.531733	0.1	0.825167
5.533400	0.1	0.821114
5.535067	0.1	0.818312
5.536733	0.1	0.816524
5.538400	0.1	0.813663
5.540067	0.1	0.809193
5.541733	0.1	0.804663
5.543400	0.1	0.801504
5.545067	0.1	0.799835
5.546733	0.1	0.799537
5.548400	0.1	0.800371
5.550067	0.1	0.801384
5.551733	0.1	0.801265
5.553400	0.1	0.800133
5.555067	0.1	0.799239
5.556733	0.1	0.799596
5.558400	0.1	0.800550
5.560067	0.1	0.800490
5.561733	0.1	0.798702
5.563400	0.1	0.796557
5.565067	0.1	0.795722
5.566733	0.1	0.796199
5.568400	0.1	0.796199
5.570067	0.1	0.794351
5.571733	0.1	0.790060
5.573400	0.1	0.784159
5.575067	0.1	0.777662
5.576733	0.1	0.771344
5.578400	0.1	0.765979
5.580067	0.1	0.762403
5.581733	0.1	0.761390
5.583400	0.1	0.763416
5.585067	0.1	0.767708
5.586733	0.1	0.772238
5.588400	0.1	0.775337
5.590067	0.1	0.777125
5.591733	0.1	0.778496
5.593400	0.1	0.779986
5.595067	0.1	0.781298
5.596733	0.1	0.781655
5.598400	0.1	0.780106
5.600067	0.1	0.776351
5.601733	0.1	0.771046
5.603400	0.1	0.764608
5.605067	0.1	0.757396
5.606733	0.1	0.750601
5.608400	0.1	0.745714
5.610067	0.1	0.743449
5.611733	0.1	0.742018
5.613400	0.1	0.739157
5.615067	0.1	0.734925
5.616733	0.1	0.731230
5.618400	0.1	0.729859
5.620067	0.1	0.730813
5.621733	0.1	0.732720
5.623400	0.1	0.734389
5.625067	0.1	0.735819
5.626733	0.1	0.737071
5.628400	0.1	0.738204
5.630067	0.1	0.739038
5.631733	0.1	0.738502
5.633400	0.1	0.735819
5.635067	0.1	0.731111
5.636733	0.1	0.725687
5.638400	0.1	0.721157
5.640067	0.1	0.719190
5.641733	0.1	0.720143
5.643400	0.1	0.722945
5.645067	0.1	0.725567
5.646733	0.1	0.726402
5.648400	0.1	0.725091
5.650067	0.1	0.722647
5.651733	0.1	0.720382
5.653400	0.1	0.718355
5.655067	0.1	0.715673
5.656733	0.1	0.711918
5.658400	0.1	0.707746
5.660067	0.1	0.704408
5.661733	0.1	0.702143
5.663400	0.1	0.699818
5.665067	0.1	0.696361
5.666733	0.1	0.691772
5.668400	0.1	0.686228
5.670067	0.1	0.679553
5.671733	0.1	0.671744
5.673400	0.1	0.663638
5.675067	0.1	0.656247
5.676733	0.1	0.651181
5.678400	0.1	0.648856
5.680067	0.1	0.648379
5.681733	0.1	0.648081
5.683400	0.1	0.647485
5.685067	0.1	0.647068
5.686733	0.1	0.647843
5.688400	0.1	0.649154
5.690067	0.1	0.648320
5.691733	0.1	0.643075
5.693400	0.1	0.634790
5.695067	0.1	0.626683
5.696733	0.1	0.620008
5.698400	0.1	0.614286
5.700067	0.1	0.609756
5.701733	0.1	0.606775
5.703400	0.1	0.605166
5.705067	0.1	0.604570
5.706733	0.1	0.604868
5.708400	0.1	0.605643
5.710067	0.1	0.606060
5.711733	0.1	0.604868
5.713400	0.1	0.600755
5.715067	0.1	0.594497
5.716733	0.1	0.589073
5.718400	0.1	0.586808
5.720067	0.1	0.587225
5.721733	0.1	0.588119
5.723400	0.1	0.587404
5.725067	0.1	0.584245
5.726733	0.1	0.579119
5.728400	0.1	0.573516
5.730067	0.1	0.568390
5.731733	0.1	0.564575
5.733400	0.1	0.562847
5.735067	0.1	0.563622
5.736733	0.1	0.565946
5.738400	0.1	0.567734
5.740067	0.1	0.567555
5.741733	0.1	0.564635
5.743400	0.1	0.559330
5.745067	0.1	0.552237
5.746733	0.1	0.543952
5.748400	0.1	0.535369
5.750067	0.1	0.528157
5.751733	0.1	0.523269
5.753400	0.1	0.520229
5.755067	0.1	0.518262
5.756733	0.1	0.516534
5.758400	0.1	0.514209
5.760067	0.1	0.510275
5.761733	0.1	0.504553
5.763400	0.1	0.498235
5.765067	0.1	0.493109
5.766733	0.1	0.490069
5.768400	0.1	0.488102
5.770067	0.1	0.485837
5.771733	0.1	0.483692
5.773400	0.1	0.483573
5.775067	0.1	0.485003
5.776733	0.1	0.485599
5.778400	0.1	0.483751
5.780067	0.1	0.480413
5.781733	0.1	0.477314
5.783400	0.1	0.474811
5.785067	0.1	0.472367
5.786733	0.1	0.469685
5.788400	0.1	0.467420
5.790067	0.1	0.465632
5.791733	0.1	0.463367
5.793400	0.1	0.459731
5.795067	0.1	0.454903
5.796733	0.1	0.450194
5.798400	0.1	0.446498
5.800067	0.1	0.444293
5.801733	0.1	0.443101
5.803400	0.1	0.441611
5.805067	0.1	0.439465
5.806733	0.1	0.437737
5.808400	0.1	0.437617
5.810067	0.1	0.438631
5.811733	0.1	0.438929
5.813400	0.1	0.437200
5.815067	0.1	0.433505
5.816733	0.1	0.427961
5.818400	0.1	0.420630
5.820067	0.1	0.411570
5.821733	0.1	0.401676
5.823400	0.1	0.392437
5.825067	0.1	0.384927
5.826733	0.1	0.379264
5.828400	0.1	0.375688
5.830067	0.1	0.374258
5.831733	0.1	0.373960
5.833400	0.1	0.374019
5.835067	0.1	0.374734
5.836733	0.1	0.376582
5.838400	0.1	0.378788
5.840067	0.1	0.380337
5.841733	0.1	0.381231
5.843400	0.1	0.382423
5.845067	0.1	0.384331
5.846733	0.1	0.386596
5.848400	0.1	0.388145
5.850067	0.1	0.387490
5.851733	0.1	0.383556
5.853400	0.1	0.376463
5.855067	0.1	0.367463
5.856733	0.1	0.357926
5.858400	0.1	0.349164
5.860067	0.1	0.343323
5.861733	0.1	0.341415
5.863400	0.1	0.342429
5.865067	0.1	0.344634
5.866733	0.1	0.347674
5.868400	0.1	0.351310
5.870067	0.1	0.354469
5.871733	0.1	0.355661
5.873400	0.1	0.354648
5.875067	0.1	0.351906
5.876733	0.1	0.348091
5.878400	0.1	0.344396
5.880067	0.1	0.342786
5.881733	0.1	0.344336
5.883400	0.1	0.348628
5.885067	0.1	0.354171
5.886733	0.1	0.358462
5.888400	0.1	0.359058
5.890067	0.1	0.354409
5.891733	0.1	0.345111
5.893400	0.1	0.334442
5.895067	0.1	0.326574
5.896733	0.1	0.323772
5.898400	0.1	0.325143
5.900067	0.1	0.327826
5.901733	0.1	0.329256
5.903400	0.1	0.329494
5.905067	0.1	0.329852
5.906733	0.1	0.330627
5.908400	0.1	0.331044
5.910067	0.1	0.330985
5.911733	0.1	0.331640
5.913400	0.1	0.333250
5.915067	0.1	0.334203
5.916733	0.1	0.332534
5.918400	0.1	0.327826
5.920067	0.1	0.321329
5.921733	0.1	0.315070
5.923400	0.1	0.310838
5.925067	0.1	0.309050
5.926733	0.1	0.308752
5.928400	0.1	0.309229
5.930067	0.1	0.310123
5.931733	0.1	0.310063
5.933400	0.1	0.307202
5.935067	0.1	0.301838
5.936733	0.1	0.296831
5.938400	0.1	0.294805
5.940067	0.1	0.295818
5.941733	0.1	0.297248
5.943400	0.1	0.295699
5.945067	0.1	0.290275
5.946733	0.1	0.282943
5.948400	0.1	0.276804
5.950067	0.1	0.274420
5.951733	0.1	0.276506
5.953400	0.1	0.280738
5.955067	0.1	0.283360
5.956733	0.1	0.283003
5.958400	0.1	0.281990
5.960067	0.1	0.283182
5.961733	0.1	0.285983
5.963400	0.1	0.286877
5.965067	0.1	0.283301
5.966733	0.1	0.275970
5.968400	0.1	0.268042
5.970067	0.1	0.262022
5.971733	0.1	0.258744
5.973400	0.1	0.257909
5.975067	0.1	0.258923
5.976733	0.1	0.260592
5.978400	0.1	0.261664
5.980067	0.1	0.260711
5.981733	0.1	0.256836
5.983400	0.1	0.250638
5.985067	0.1	0.244200
5.986733	0.1	0.239432
5.988400	0.1	0.237107
5.990067	0.1	0.237227
5.991733	0.1	0.238597
5.993400	0.1	0.238955
5.995067	0.1	0.236094
5.996733	0.1	0.229657
5.998400	0.1	0.222445
6.000067	0.1	0.217974
6.001733	0.1	0.217557
6.003400	0.1	0.220537
6.005067	0.1	0.225306
6.006733	0.1	0.230491
6.008400	0.1	0.234723
6.010067	0.1	0.237048
6.011733	0.1	0.236988
6.013400	0.1	0.234485
6.015067	0.1	0.229359
6.016733	0.1	0.221670
6.018400	0.1	0.213563
6.020067	0.1	0.208020
6.021733	0.1	0.206172
6.023400	0.1	0.206530
6.025067	0.1	0.206769
6.026733	0.1	0.205636
6.028400	0.1	0.203192
6.030067	0.1	0.200748
6.031733	0.1	0.199199
6.033400	0.1	0.198066
6.035067	0.1	0.196338
6.036733	0.1	0.194132
6.038400	0.1	0.192463
6.040067	0.1	0.192881
6.041733	0.1	0.195265
6.043400	0.1	0.196755
6.045067	0.1	0.195205
6.046733	0.1	0.191450
6.048400	0.1	0.187993
6.050067	0.1	0.186622
6.051733	0.1	0.187993
6.053400	0.1	0.191808
6.055067	0.1	0.196874
6.056733	0.1	0.201225
6.058400	0.1	0.202835
6.060067	0.1	0.201106
6.061733	0.1	0.197232
6.063400	0.1	0.193357
6.065067	0.1	0.191093
6.066733	0.1	0.191271
6.068400	0.1	0.193119
6.070067	0.1	0.194788
6.071733	0.1	0.195086
6.073400	0.1	0.193954
6.075067	0.1	0.191093
6.076733	0.1	0.186086
6.078400	0.1	0.179887
6.080067	0.1	0.174940
6.081733	0.1	0.173092
6.083400	0.1	0.174463
6.085067	0.1	0.177562
6.086733	0.1	0.180900
6.088400	0.1	0.183821
6.090067	0.1	0.186384
6.091733	0.1	0.188828
6.093400	0.1	0.190556
6.095067	0.1	0.189900
6.096733	0.1	0.186682
6.098400	0.1	0.182152
6.100067	0.1	0.177324
6.101733	0.1	0.171781
6.103400	0.1	0.165463
6.105067	0.1	0.160098
6.106733	0.1	0.157356
6.108400	0.1	0.157595
6.110067	0.1	0.159621
6.111733	0.1	0.162184
6.113400	0.1	0.163794
6.115067	0.1	0.162900
6.116733	0.1	0.159442
6.118400	0.1	0.154912
6.120067	0.1	0.150919
6.121733	0.1	0.148058
6.123400	0.1	0.147223
6.125067	0.1	0.149548
6.126733	0.1	0.154316
6.128400	0.1	0.159144
6.130067	0.1	0.161529
6.131733	0.1	0.160635
6.133400	0.1	0.157654
6.135067	0.1	0.154972
6.136733	0.1	0.154018
6.138400	0.1	0.154257
6.140067	0.1	0.154734
6.141733	0.1	0.154912
6.143400	0.1	0.155211
6.145067	0.1	0.156045
6.146733	0.1	0.156939
6.148400	0.1	0.156403
6.150067	0.1	0.153303
6.151733	0.1	0.148296
6.153400	0.1	0.143290
6.155067	0.1	0.139952
6.156733	0.1	0.138104
6.158400	0.1	0.136316
6.160067	0.1	0.133932
6.161733	0.1	0.130892
6.163400	0.1	0.127196
6.165067	0.1	0.122905
6.166733	0.1	0.118315
6.168400	0.1	0.113666
6.170067	0.1	0.109255
6.171733	0.1	0.105441
6.173400	0.1	0.103414
6.175067	0.1	0.104427
6.176733	0.1	0.107586
6.178400	0.1	0.110805
6.180067	0.1	0.113070
6.181733	0.1	0.114620
6.183400	0.1	0.115514
6.185067	0.1	0.115633
6.186733	0.1	0.115633
6.188400	0.1	0.116408
6.190067	0.1	0.118256
6.191733	0.1	0.121295
6.193400	0.1	0.125051
6.195067	0.1	0.128508
6.196733	0.1	0.131249
6.198400	0.1	0.133634
6.200067	0.1	0.135243
6.201733	0.1	0.134468
6.203400	0.1	0.130475
6.205067	0.1	0.124276
6.206733	0.1	0.117958
6.208400	0.1	0.113368
6.210067	0.1	0.111759
6.211733	0.1	0.113070
6.213400	0.1	0.115633
6.215067	0.1	0.117064
6.216733	0.1	0.116110
6.218400	0.1	0.113428
6.220067	0.1	0.110686
6.221733	0.1	0.109434
6.223400	0.1	0.109911
6.225067	0.1	0.110507
6.226733	0.1	0.109851
6.228400	0.1	0.108123
6.230067	0.1	0.106633
6.231733	0.1	0.106335
6.233400	0.1	0.107825
6.235067	0.1	0.111222
6.236733	0.1	0.115275
6.238400	0.1	0.117540
6.240067	0.1	0.116766
6.241733	0.1	0.113845
6.243400	0.1	0.110805
6.245067	0.1	0.109673
6.246733	0.1	0.111043
6.248400	0.1	0.113606
6.250067	0.1	0.115037
6.251733	0.1	0.113606
6.253400	0.1	0.109196
6.255067	0.1	0.103295
6.256733	0.1	0.098228
6.258400	0.1	0.096083
6.260067	0.1	0.097334
6.261733	0.1	0.100195
6.263400	0.1	0.103116
6.265067	0.1	0.105679
6.266733	0.1	0.107110
6.268400	0.1	0.106990
6.270067	0.1	0.106275
6.271733	0.1	0.105917
6.273400	0.1	0.105739
6.275067	0.1	0.105798
6.276733	0.1	0.105917
6.278400	0.1	0.105500
6.280067	0.1	0.103295
6.281733	0.1	0.099719
6.283400	0.1	0.097156
6.285067	0.1	0.097394
6.286733	0.1	0.100434
6.288400	0.1	0.105143
6.290067	0.1	0.110090
6.291733	0.1	0.113845
6.293400	0.1	0.115216
6.295067	0.1	0.114322
6.296733	0.1	0.112772
6.298400	0.1	0.111699
6.300067	0.1	0.110745
6.301733	0.1	0.109613
6.303400	0.1	0.109613
6.305067	0.1	0.112057
6.306733	0.1	0.115931
6.308400	0.1	0.119150
6.310067	0.1	0.121057
6.311733	0.1	0.122249
6.313400	0.1	0.123322
6.315067	0.1	0.123858
6.316733	0.1	0.123620
6.318400	0.1	0.122726
6.320067	0.1	0.121474
6.321733	0.1	0.119686
6.323400	0.1	0.116408
6.325067	0.1	0.111520
6.326733	0.1	0.105917
6.328400	0.1	0.100911
6.330067	0.1	0.097811
6.331733	0.1	0.097573
6.333400	0.1	0.100553
6.335067	0.1	0.106215
6.336733	0.1	0.112772
6.338400	0.1	0.117600
6.340067	0.1	0.119329
6.341733	0.1	0.118852
6.343400	0.1	0.117958
6.345067	0.1	0.117600
6.346733	0.1	0.117481
6.348400	0.1	0.116825
6.350067	0.1	0.114501
6.351733	0.1	0.110447
6.353400	0.1	0.106692
6.355067	0.1	0.105560
6.356733	0.1	0.107646
6.358400	0.1	0.111103
6.360067	0.1	0.113785
6.361733	0.1	0.115335
6.363400	0.1	0.115573
6.365067	0.1	0.114679
6.366733	0.1	0.113487
6.368400	0.1	0.113189
6.370067	0.1	0.114501
6.371733	0.1	0.117242
6.373400	0.1	0.119984
6.375067	0.1	0.121176
6.376733	0.1	0.121057
6.378400	0.1	0.120640
6.380067	0.1	0.120521
6.381733	0.1	0.120640
6.383400	0.1	0.121057
6.385067	0.1	0.122011
6.386733	0.1	0.123799
6.388400	0.1	0.126064
6.390067	0.1	0.128388
6.391733	0.1	0.130296
6.393400	0.1	0.131428
6.395067	0.1	0.131190
6.396733	0.1	0.129581
6.398400	0.1	0.127852
6.400067	0.1	0.127077
6.401733	0.1	0.127375
6.403400	0.1	0.127912
6.405067	0.1	0.128269
6.406733	0.1	0.128806
6.408400	0.1	0.129700
6.410067	0.1	0.130117
6.411733	0.1	0.128031
6.413400	0.1	0.122428
6.415067	0.1	0.114679
6.416733	0.1	0.107348
6.418400	0.1	0.102937
6.420067	0.1	0.103116
6.421733	0.1	0.108421
6.423400	0.1	0.117838
6.425067	0.1	0.128686
6.426733	0.1	0.137806
6.428400	0.1	0.143468
6.430067	0.1	0.145733
6.431733	0.1	0.145316
6.433400	0.1	0.142336
6.435067	0.1	0.137210
6.436733	0.1	0.132203
6.438400	0.1	0.130713
6.440067	0.1	0.134110
6.441733	0.1	0.140905
6.443400	0.1	0.147760
6.445067	0.1	0.151694
6.446733	0.1	0.151515
6.448400	0.1	0.148296
6.450067	0.1	0.144005
6.451733	0.1	0.140250
6.453400	0.1	0.138044
6.455067	0.1	0.137687
6.456733	0.1	0.138879
6.458400	0.1	0.140250
6.460067	0.1	0.140488
6.461733	0.1	0.139773
6.463400	0.1	0.139713
6.465067	0.1	0.140548
6.466733	0.1	0.141740
6.468400	0.1	0.142753
6.470067	0.1	0.142813
6.471733	0.1	0.141263
6.473400	0.1	0.138879
6.475067	0.1	0.137746
6.476733	0.1	0.139296
6.478400	0.1	0.142753
6.480067	0.1	0.145495
6.481733	0.1	0.145793
6.483400	0.1	0.144362
6.485067	0.1	0.142515
6.486733	0.1	0.141025
6.488400	0.1	0.140250
6.490067	0.1	0.140369
6.491733	0.1	0.140548
6.493400	0.1	0.139415
6.495067	0.1	0.136256
6.496733	0.1	0.132561
6.498400	0.1	0.130177
6.500067	0.1	0.129998
6.501733	0.1	0.131845
6.503400	0.1	0.134707
6.505067	0.1	0.137150
6.506733	0.1	0.138521
6.508400	0.1	0.139594
6.510067	0.1	0.141144
6.511733	0.1	0.142515
6.513400	0.1	0.142932
6.515067	0.1	0.142813
6.516733	0.1	0.142992
6.518400	0.1	0.143826
6.520067	0.1	0.145733
6.521733	0.1	0.148952
6.523400	0.1	0.152588
6.525067	0.1	0.155687
6.526733	0.1	0.157893
6.528400	0.1	0.159502
6.530067	0.1	0.161171
6.531733	0.1	0.163794
6.533400	0.1	0.167191
6.535067	0.1	0.170708
6.536733	0.1	0.174105
6.538400	0.1	0.177920
6.540067	0.1	0.182152
6.541733	0.1	0.185907
6.543400	0.1	0.187695
6.545067	0.1	0.186980
6.546733	0.1	0.184894
6.548400	0.1	0.183284
6.550067	0.1	0.182569
6.551733	0.1	0.181496
6.553400	0.1	0.179052
6.555067	0.1	0.176191
6.556733	0.1	0.174582
6.558400	0.1	0.175238
6.560067	0.1	0.178576
6.561733	0.1	0.184238
6.563400	0.1	0.189900
6.565067	0.1	0.192881
6.566733	0.1	0.192523
6.568400	0.1	0.190318
6.570067	0.1	0.187278
6.571733	0.1	0.184119
6.573400	0.1	0.182450
6.575067	0.1	0.183821
6.576733	0.1	0.187576
6.578400	0.1	0.191510
6.580067	0.1	0.194073
6.581733	0.1	0.195742
6.583400	0.1	0.198305
6.585067	0.1	0.203729
6.586733	0.1	0.212312
6.588400	0.1	0.221550
6.590067	0.1	0.227749
6.591733	0.1	0.228941
6.593400	0.1	0.225663
6.595067	0.1	0.220299
6.596733	0.1	0.215411
6.598400	0.1	0.212312
6.600067	0.1	0.212073
6.601733	0.1	0.215769
6.603400	0.1	0.222862
6.605067	0.1	0.230908
6.606733	0.1	0.238121
6.608400	0.1	0.243485
6.610067	0.1	0.246346
6.611733	0.1	0.246465
6.613400	0.1	0.243962
6.615067	0.1	0.240147
6.616733	0.1	0.236511
6.618400	0.1	0.234246
6.620067	0.1	0.234306
6.621733	0.1	0.237465
6.623400	0.1	0.243723
6.625067	0.1	0.251234
6.626733	0.1	0.257552
6.628400	0.1	0.261724
6.630067	0.1	0.263870
6.631733	0.1	0.264347
6.633400	0.1	0.263512
6.635067	0.1	0.262499
6.636733	0.1	0.262201
6.638400	0.1	0.262797
6.640067	0.1	0.264823
6.641733	0.1	0.268936
6.643400	0.1	0.275016
6.645067	0.1	0.281155
6.646733	0.1	0.285029
6.648400	0.1	0.286043
6.650067	0.1	0.285387
6.651733	0.1	0.284553
6.653400	0.1	0.284076
6.655067	0.1	0.285089
6.656733	0.1	0.288904
6.658400	0.1	0.293970
6.660067	0.1	0.295520
6.661733	0.1	0.291467
6.663400	0.1	0.285029
6.665067	0.1	0.280261
6.666733	0.1	0.279129
6.668400	0.1	0.281155
6.670067	0.1	0.284672
6.671733	0.1	0.287294
6.673400	0.1	0.288010
6.675067	0.1	0.287533
6.676733	0.1	0.287473
6.678400	0.1	0.288725
6.680067	0.1	0.291824
6.681733	0.1	0.296772
6.683400	0.1	0.302911
6.685067	0.1	0.308812
6.686733	0.1	0.312984
6.688400	0.1	0.315368
6.690067	0.1	0.316441
6.691733	0.1	0.317156
6.693400	0.1	0.317872
6.695067	0.1	0.319183
6.696733	0.1	0.322104
6.698400	0.1	0.326753
6.700067	0.1	0.331581
6.701733	0.1	0.335038
6.703400	0.1	0.336111
6.705067	0.1	0.333488
6.706733	0.1	0.326991
6.708400	0.1	0.318468
6.710067	0.1	0.309706
6.711733	0.1	0.301182
6.713400	0.1	0.293195
6.715067	0.1	0.287235
6.716733	0.1	0.284970
6.718400	0.1	0.286937
6.720067	0.1	0.292003
6.721733	0.1	0.298440
6.723400	0.1	0.304222
6.725067	0.1	0.307858
6.726733	0.1	0.308692
6.728400	0.1	0.306726
6.730067	0.1	0.302672
6.731733	0.1	0.298381
6.733400	0.1	0.295818
6.735067	0.1	0.295639
6.736733	0.1	0.296712
6.738400	0.1	0.297546
6.740067	0.1	0.297308
6.741733	0.1	0.296652
6.743400	0.1	0.296235
6.745067	0.1	0.296235
6.746733	0.1	0.296593
6.748400	0.1	0.297606
6.750067	0.1	0.299096
6.751733	0.1	0.300348
6.753400	0.1	0.300765
6.755067	0.1	0.300944
6.756733	0.1	0.302196
6.758400	0.1	0.304997
6.760067	0.1	0.308156
6.761733	0.1	0.309765
6.763400	0.1	0.308573
6.765067	0.1	0.305116
6.766733	0.1	0.300884
6.768400	0.1	0.296593
6.770067	0.1	0.292480
6.771733	0.1	0.288606
6.773400	0.1	0.285327
6.775067	0.1	0.282943
6.776733	0.1	0.281572
6.778400	0.1	0.281155
6.780067	0.1	0.282109
6.781733	0.1	0.284016
6.783400	0.1	0.285327
6.785067	0.1	0.285208
6.786733	0.1	0.284195
6.788400	0.1	0.283062
6.790067	0.1	0.281990
6.791733	0.1	0.280619
6.793400	0.1	0.278711
6.795067	0.1	0.276804
6.796733	0.1	0.274956
6.798400	0.1	0.272691
6.800067	0.1	0.270665
6.801733	0.1	0.270009
6.803400	0.1	0.271261
6.805067	0.1	0.273824
6.806733	0.1	0.276327
6.808400	0.1	0.277340
6.810067	0.1	0.277102
6.811733	0.1	0.276983
6.813400	0.1	0.276983
6.815067	0.1	0.275791
6.816733	0.1	0.273347
6.818400	0.1	0.270784
6.820067	0.1	0.269175
6.821733	0.1	0.268638
6.823400	0.1	0.268698
6.825067	0.1	0.268757
6.826733	0.1	0.268042
6.828400	0.1	0.266194
6.830067	0.1	0.263929
6.831733	0.1	0.261784
6.833400	0.1	0.259697
6.835067	0.1	0.257790
6.836733	0.1	0.256658
6.838400	0.1	0.256419
6.840067	0.1	0.256717
6.841733	0.1	0.257432
6.843400	0.1	0.258088
6.845067	0.1	0.257850
6.846733	0.1	0.256658
6.848400	0.1	0.256419
6.850067	0.1	0.258863
6.851733	0.1	0.263155
6.853400	0.1	0.267386
6.855067	0.1	0.270426
6.856733	0.1	0.272155
6.858400	0.1	0.272870
6.860067	0.1	0.272751
6.861733	0.1	0.271797
6.863400	0.1	0.270069
6.865067	0.1	0.267267
6.866733	0.1	0.263214
6.868400	0.1	0.258207
6.870067	0.1	0.253797
6.871733	0.1	0.252664
6.873400	0.1	0.256181
6.875067	0.1	0.263751
6.876733	0.1	0.272810
6.878400	0.1	0.279963
6.880067	0.1	0.282347
6.881733	0.1	0.279546
6.883400	0.1	0.273526
6.885067	0.1	0.266910
6.886733	0.1	0.260711
6.888400	0.1	0.254452
6.890067	0.1	0.249147
6.891733	0.1	0.247121
6.893400	0.1	0.248373
6.895067	0.1	0.249982
6.896733	0.1	0.249803
6.898400	0.1	0.248015
6.900067	0.1	0.246286
6.901733	0.1	0.246465
6.903400	0.1	0.249743
6.905067	0.1	0.255167
6.906733	0.1	0.260413
6.908400	0.1	0.263453
6.910067	0.1	0.263393
6.911733	0.1	0.259995
6.913400	0.1	0.253558
6.915067	0.1	0.246108
6.916733	0.1	0.241399
6.918400	0.1	0.242770
6.920067	0.1	0.250578
6.921733	0.1	0.261843
6.923400	0.1	0.271320
6.925067	0.1	0.275016
6.926733	0.1	0.273287
6.928400	0.1	0.269413
6.930067	0.1	0.265837
6.931733	0.1	0.263393
6.933400	0.1	0.262499
6.935067	0.1	0.264227
6.936733	0.1	0.268817
6.938400	0.1	0.274420
6.940067	0.1	0.277340
6.941733	0.1	0.274897
6.943400	0.1	0.268161
6.945067	0.1	0.260472
6.946733	0.1	0.255466
6.948400	0.1	0.254691
6.950067	0.1	0.257075
6.951733	0.1	0.259995
6.953400	0.1	0.262022
6.955067	0.1	0.263453
6.956733	0.1	0.264645
6.958400	0.1	0.265121
6.960067	0.1	0.264406
6.961733	0.1	0.262201
6.963400	0.1	0.259221
6.965067	0.1	0.256777
6.966733	0.1	0.255704
6.968400	0.1	0.255823
6.970067	0.1	0.256598
6.971733	0.1	0.257492
6.973400	0.1	0.258148
6.975067	0.1	0.258267
6.976733	0.1	0.256538
6.978400	0.1	0.252545
6.980067	0.1	0.247836
6.981733	0.1	0.244856
6.983400	0.1	0.244558
6.985067	0.1	0.246286
6.986733	0.1	0.249326
6.988400	0.1	0.253081
6.990067	0.1	0.256836
6.991733	0.1	0.259519
6.993400	0.1	0.260711
6.995067	0.1	0.261605
6.996733	0.1	0.262916
6.998400	0.1	0.264227
7.000067	0.1	0.264585
7.001733	0.1	0.263274
7.003400	0.1	0.259757
7.005067	0.1	0.255167
7.006733	0.1	0.252485
7.008400	0.1	0.253379
7.010067	0.1	0.256956
7.011733	0.1	0.261605
7.013400	0.1	0.266135
7.015067	0.1	0.269473
7.016733	0.1	0.270545
7.018400	0.1	0.269473
7.020067	0.1	0.267386
7.021733	0.1	0.264704
7.023400	0.1	0.260949
7.025067	0.1	0.257075
7.026733	0.1	0.255346
7.028400	0.1	0.256896
7.030067	0.1	0.260592
7.031733	0.1	0.263810
7.033400	0.1	0.264347
7.035067	0.1	0.262260
7.036733	0.1	0.258744
7.038400	0.1	0.254869
7.040067	0.1	0.251293
7.041733	0.1	0.247955
7.043400	0.1	0.244856
7.045067	0.1	0.243068
7.046733	0.1	0.243783
7.048400	0.1	0.247061
7.050067	0.1	0.252187
7.051733	0.1	0.257969
7.053400	0.1	0.262618
7.055067	0.1	0.264823
7.056733	0.1	0.264525
7.058400	0.1	0.261545
7.060067	0.1	0.256002
7.061733	0.1	0.249505
7.063400	0.1	0.244021
7.065067	0.1	0.240147
7.066733	0.1	0.237763
7.068400	0.1	0.237942
7.070067	0.1	0.241935
7.071733	0.1	0.249445
7.073400	0.1	0.258207
7.075067	0.1	0.265419
7.076733	0.1	0.269234
7.078400	0.1	0.269473
7.080067	0.1	0.266671
7.081733	0.1	0.262320
7.083400	0.1	0.258982
7.085067	0.1	0.257790
7.086733	0.1	0.257730
7.088400	0.1	0.257790
7.090067	0.1	0.258088
7.091733	0.1	0.259161
7.093400	0.1	0.261605
7.095067	0.1	0.265181
7.096733	0.1	0.267982
7.098400	0.1	0.267327
7.100067	0.1	0.262320
7.101733	0.1	0.254929
7.103400	0.1	0.248194
7.105067	0.1	0.243902
7.106733	0.1	0.242353
7.108400	0.1	0.242770
7.110067	0.1	0.243723
7.111733	0.1	0.244379
7.113400	0.1	0.245810
7.115067	0.1	0.249147
7.116733	0.1	0.254095
7.118400	0.1	0.258923
7.120067	0.1	0.261784
7.121733	0.1	0.261605
7.123400	0.1	0.258684
7.125067	0.1	0.254273
7.126733	0.1	0.249743
7.128400	0.1	0.245750
7.130067	0.1	0.242949
7.131733	0.1	0.242233
7.133400	0.1	0.243545
7.135067	0.1	0.245154
7.136733	0.1	0.244975
7.138400	0.1	0.243366
7.140067	0.1	0.241995
7.141733	0.1	0.242710
7.143400	0.1	0.246525
7.145067	0.1	0.253141
7.146733	0.1	0.261128
7.148400	0.1	0.268579
7.150067	0.1	0.274181
7.151733	0.1	0.277519
7.153400	0.1	0.278473
7.155067	0.1	0.277221
7.156733	0.1	0.274479
7.158400	0.1	0.271976
7.160067	0.1	0.270963
7.161733	0.1	0.270486
7.163400	0.1	0.270069
7.165067	0.1	0.270247
7.166733	0.1	0.270426
7.168400	0.1	0.269353
7.170067	0.1	0.267088
7.171733	0.1	0.264883
7.173400	0.1	0.264347
7.175067	0.1	0.265539
7.176733	0.1	0.267267
7.178400	0.1	0.269294
7.180067	0.1	0.272214
7.181733	0.1	0.275970
7.183400	0.1	0.280082
7.185067	0.1	0.284135
7.186733	0.1	0.287116
7.188400	0.1	0.287354
7.190067	0.1	0.284433
7.191733	0.1	0.279903
7.193400	0.1	0.275493
7.195067	0.1	0.271678
7.196733	0.1	0.268400
7.198400	0.1	0.265777
7.200067	0.1	0.264525
7.201733	0.1	0.265598
7.203400	0.1	0.269651
7.205067	0.1	0.276029
7.206733	0.1	0.283420
7.208400	0.1	0.289917
7.210067	0.1	0.293791
7.211733	0.1	0.294626
7.213400	0.1	0.293493
7.215067	0.1	0.292242
7.216733	0.1	0.292361
7.218400	0.1	0.294447
7.220067	0.1	0.298023
7.221733	0.1	0.302017
7.223400	0.1	0.304639
7.225067	0.1	0.304520
7.226733	0.1	0.301957
7.228400	0.1	0.298381
7.230067	0.1	0.294447
7.231733	0.1	0.289977
7.233400	0.1	0.284910
7.235067	0.1	0.279784
7.236733	0.1	0.274658
7.238400	0.1	0.269532
7.240067	0.1	0.264645
7.241733	0.1	0.260711
7.243400	0.1	0.258744
7.245067	0.1	0.259578
7.246733	0.1	0.262856
7.248400	0.1	0.266612
7.250067	0.1	0.269234
7.251733	0.1	0.271380
7.253400	0.1	0.274301
7.255067	0.1	0.278234
7.256733	0.1	0.282586
7.258400	0.1	0.286996
7.260067	0.1	0.290632
7.261733	0.1	0.292718
7.263400	0.1	0.292659
7.265067	0.1	0.290334
7.266733	0.1	0.285923
7.268400	0.1	0.280321
7.270067	0.1	0.273883
7.271733	0.1	0.267088
7.273400	0.1	0.260830
7.275067	0.1	0.255942
7.276733	0.1	0.252426
7.278400	0.1	0.249803
7.280067	0.1	0.248015
7.281733	0.1	0.247657
7.283400	0.1	0.248730
7.285067	0.1	0.250340
7.286733	0.1	0.252187
7.288400	0.1	0.254095
7.290067	0.1	0.255346
7.291733	0.1	0.254273
7.293400	0.1	0.249922
7.295067	0.1	0.242949
7.296733	0.1	0.235379
7.298400	0.1	0.229657
7.300067	0.1	0.227511
7.301733	0.1	0.228465
7.303400	0.1	0.230908
7.305067	0.1	0.233054
7.306733	0.1	0.233650
7.308400	0.1	0.231922
7.310067	0.1	0.227571
7.311733	0.1	0.221968
7.313400	0.1	0.217199
7.315067	0.1	0.214458
7.316733	0.1	0.213861
7.318400	0.1	0.215888
7.320067	0.1	0.220776
7.321733	0.1	0.226319
7.323400	0.1	0.229001
7.325067	0.1	0.226080
7.326733	0.1	0.217497
7.328400	0.1	0.206828
7.330067	0.1	0.199199
7.331733	0.1	0.197649
7.333400	0.1	0.201881
7.335067	0.1	0.208676
7.336733	0.1	0.215113
7.338400	0.1	0.220060
7.340067	0.1	0.223696
7.341733	0.1	0.225663
7.343400	0.1	0.225425
7.345067	0.1	0.222743
7.346733	0.1	0.218034
7.348400	0.1	0.211954
7.350067	0.1	0.206351
7.351733	0.1	0.203192
7.353400	0.1	0.202715
7.355067	0.1	0.204086
7.356733	0.1	0.206292
7.358400	0.1	0.207484
7.360067	0.1	0.205636
7.361733	0.1	0.200212
7.363400	0.1	0.192881
7.365067	0.1	0.185668
7.366733	0.1	0.179887
7.368400	0.1	0.176430
7.370067	0.1	0.176609
7.371733	0.1	0.180304
7.373400	0.1	0.186086
7.375067	0.1	0.191629
7.376733	0.1	0.195742
7.378400	0.1	0.199080
7.380067	0.1	0.203073
7.381733	0.1	0.207841
7.383400	0.1	0.212491
7.385067	0.1	0.215471
7.386733	0.1	0.215530
7.388400	0.1	0.213206
7.390067	0.1	0.209212
7.391733	0.1	0.203788
7.393400	0.1	0.197470
7.395067	0.1	0.191808
7.396733	0.1	0.188112
7.398400	0.1	0.186145
7.400067	0.1	0.184715
7.401733	0.1	0.183523
7.403400	0.1	0.183344
7.405067	0.1	0.185072
7.406733	0.1	0.188231
7.408400	0.1	0.191033
7.410067	0.1	0.192285
7.411733	0.1	0.192642
7.413400	0.1	0.192642
7.415067	0.1	0.192106
7.416733	0.1	0.190794
7.418400	0.1	0.189841
7.420067	0.1	0.190079
7.421733	0.1	0.191569
7.423400	0.1	0.194311
7.425067	0.1	0.197589
7.426733	0.1	0.199378
7.428400	0.1	0.197828
7.430067	0.1	0.194013
7.431733	0.1	0.190139
7.433400	0.1	0.188053
7.435067	0.1	0.188708
7.436733	0.1	0.192165
7.438400	0.1	0.196993
7.440067	0.1	0.200748
7.441733	0.1	0.201941
7.443400	0.1	0.199676
7.445067	0.1	0.193954
7.446733	0.1	0.185430
7.448400	0.1	0.176609
7.450067	0.1	0.170290
7.451733	0.1	0.167966
7.453400	0.1	0.169277
7.455067	0.1	0.173211
7.456733	0.1	0.178635
7.458400	0.1	0.183880
7.460067	0.1	0.187457
7.461733	0.1	0.188887
7.463400	0.1	0.188172
7.465067	0.1	0.185668
7.466733	0.1	0.181854
7.468400	0.1	0.177979
7.470067	0.1	0.175178
7.471733	0.1	0.174105
7.473400	0.1	0.173986
7.475067	0.1	0.173867
7.476733	0.1	0.173807
7.478400	0.1	0.174284
7.480067	0.1	0.174880
7.481733	0.1	0.174940
7.483400	0.1	0.175118
7.485067	0.1	0.176728
7.486733	0.1	0.180244
7.488400	0.1	0.183404
7.490067	0.1	0.182629
7.491733	0.1	0.176489
7.493400	0.1	0.167489
7.495067	0.1	0.159860
7.496733	0.1	0.156879
7.498400	0.1	0.159264
7.500067	0.1	0.165284
7.501733	0.1	0.172496
7.503400	0.1	0.179112
7.505067	0.1	0.183821
7.506733	0.1	0.185490
7.508400	0.1	0.184476
7.510067	0.1	0.182688
7.511733	0.1	0.181913
7.513400	0.1	0.182331
7.515067	0.1	0.182033
7.516733	0.1	0.179529
7.518400	0.1	0.174999
7.520067	0.1	0.170410
7.521733	0.1	0.167489
7.523400	0.1	0.166059
7.525067	0.1	0.165164
7.526733	0.1	0.164509
7.528400	0.1	0.164688
7.530067	0.1	0.165463
7.531733	0.1	0.166059
7.533400	0.1	0.166118
7.535067	0.1	0.165939
7.536733	0.1	0.166118
7.538400	0.1	0.167251
7.540067	0.1	0.170112
7.541733	0.1	0.175178
7.543400	0.1	0.181139
7.545067	0.1	0.185132
7.546733	0.1	0.185788
7.548400	0.1	0.184178
7.550067	0.1	0.182390
7.551733	0.1	0.181377
7.553400	0.1	0.181437
7.555067	0.1	0.182927
7.556733	0.1	0.184238
7.558400	0.1	0.182927
7.560067	0.1	0.178576
7.561733	0.1	0.173211
7.563400	0.1	0.169516
7.565067	0.1	0.168800
7.566733	0.1	0.170887
7.568400	0.1	0.174284
7.570067	0.1	0.177264
7.571733	0.1	0.179529
7.573400	0.1	0.181973
7.575067	0.1	0.184238
7.576733	0.1	0.184774
7.578400	0.1	0.183046
7.580067	0.1	0.180602
7.581733	0.1	0.179291
7.583400	0.1	0.180066
7.585067	0.1	0.182688
7.586733	0.1	0.186384
7.588400	0.1	0.190079
7.590067	0.1	0.192523
7.591733	0.1	0.193357
7.593400	0.1	0.193477
7.595067	0.1	0.194311
7.596733	0.1	0.195980
7.598400	0.1	0.197232
7.600067	0.1	0.196755
7.601733	0.1	0.194550
7.603400	0.1	0.191391
7.605067	0.1	0.188291
7.606733	0.1	0.186324
7.608400	0.1	0.186086
7.610067	0.1	0.187039
7.611733	0.1	0.188112
7.613400	0.1	0.187993
7.615067	0.1	0.186026
7.616733	0.1	0.182986
7.618400	0.1	0.181019
7.620067	0.1	0.182331
7.621733	0.1	0.187516
7.623400	0.1	0.194669
7.625067	0.1	0.201404
7.626733	0.1	0.206590
7.628400	0.1	0.211000
7.630067	0.1	0.215292
7.631733	0.1	0.218630
7.633400	0.1	0.219047
7.635067	0.1	0.215590
7.636733	0.1	0.208497
7.638400	0.1	0.199616
7.640067	0.1	0.191510
7.641733	0.1	0.187039
7.643400	0.1	0.187874
7.645067	0.1	0.194073
7.646733	0.1	0.203371
7.648400	0.1	0.213444
7.650067	0.1	0.223219
7.651733	0.1	0.232101
7.653400	0.1	0.238955
7.655067	0.1	0.242531
7.656733	0.1	0.242472
7.658400	0.1	0.239551
7.660067	0.1	0.236273
7.661733	0.1	0.235617
7.663400	0.1	0.238717
7.665067	0.1	0.244737
7.666733	0.1	0.252485
7.668400	0.1	0.260711
7.670067	0.1	0.267267
7.671733	0.1	0.270009
7.673400	0.1	0.268757
7.675067	0.1	0.265777
7.676733	0.1	0.264347
7.678400	0.1	0.265896
7.680067	0.1	0.268221
7.681733	0.1	0.268996
7.683400	0.1	0.268757
7.685067	0.1	0.269413
7.686733	0.1	0.272512
7.688400	0.1	0.278890
7.690067	0.1	0.288010
7.691733	0.1	0.297725
7.693400	0.1	0.305414
7.695067	0.1	0.309467
7.696733	0.1	0.310659
7.698400	0.1	0.311434
7.700067	0.1	0.313461
7.701733	0.1	0.317276
7.703400	0.1	0.322700
7.705067	0.1	0.328422
7.706733	0.1	0.331938
7.708400	0.1	0.331283
7.710067	0.1	0.327587
7.711733	0.1	0.324547
7.713400	0.1	0.324905
7.715067	0.1	0.328362
7.716733	0.1	0.333488
7.718400	0.1	0.339091
7.720067	0.1	0.343800
7.721733	0.1	0.346363
7.723400	0.1	0.346541
7.725067	0.1	0.345171
7.726733	0.1	0.343263
7.728400	0.1	0.341237
7.730067	0.1	0.338912
7.731733	0.1	0.336468
7.733400	0.1	0.334680
7.735067	0.1	0.333965
7.736733	0.1	0.333786
7.738400	0.1	0.334144
7.740067	0.1	0.335932
7.741733	0.1	0.339806
7.743400	0.1	0.345171
7.745067	0.1	0.350118
7.746733	0.1	0.352204
7.748400	0.1	0.350177
7.750067	0.1	0.344753
7.751733	0.1	0.337839
7.753400	0.1	0.331104
7.755067	0.1	0.325620
7.756733	0.1	0.321448
7.758400	0.1	0.317991
7.760067	0.1	0.315011
7.761733	0.1	0.313222
7.763400	0.1	0.314057
7.765067	0.1	0.317872
7.766733	0.1	0.322342
7.768400	0.1	0.324726
7.770067	0.1	0.324190
7.771733	0.1	0.321805
7.773400	0.1	0.318527
7.775067	0.1	0.314355
7.776733	0.1	0.309646
7.778400	0.1	0.305474
7.780067	0.1	0.302553
7.781733	0.1	0.300169
7.783400	0.1	0.297964
7.785067	0.1	0.296474
7.786733	0.1	0.295699
7.788400	0.1	0.294328
7.790067	0.1	0.291526
7.791733	0.1	0.288486
7.793400	0.1	0.288010
7.795067	0.1	0.291467
7.796733	0.1	0.296354
7.798400	0.1	0.298142
7.800067	0.1	0.294745
7.801733	0.1	0.287712
7.803400	0.1	0.280559
7.805067	0.1	0.275552
7.806733	0.1	0.273883
7.808400	0.1	0.276089
7.810067	0.1	0.281632
7.811733	0.1	0.288248
7.813400	0.1	0.293016
7.815067	0.1	0.294387
7.816733	0.1	0.292659
7.818400	0.1	0.288606
7.820067	0.1	0.283360
7.821733	0.1	0.278950
7.823400	0.1	0.277400
7.825067	0.1	0.278533
7.826733	0.1	0.280738
7.828400	0.1	0.283778
7.830067	0.1	0.287533
7.831733	0.1	0.290453
7.833400	0.1	0.290275
7.835067	0.1	0.287056
7.836733	0.1	0.282586
7.838400	0.1	0.278056
7.840067	0.1	0.273407
7.841733	0.1	0.268817
7.843400	0.1	0.265419
7.845067	0.1	0.264466
7.846733	0.1	0.265718
7.848400	0.1	0.267565
7.850067	0.1	0.269473
7.851733	0.1	0.272036
7.853400	0.1	0.275195
7.855067	0.1	0.277996
7.856733	0.1	0.279665
7.858400	0.1	0.280142
7.860067	0.1	0.279367
7.861733	0.1	0.278294
7.863400	0.1	0.278234
7.865067	0.1	0.279486
7.866733	0.1	0.280619
7.868400	0.1	0.280738
7.870067	0.1	0.280619
7.871733	0.1	0.281334
7.873400	0.1	0.282943
7.875067	0.1	0.284195
7.876733	0.1	0.283957
7.878400	0.1	0.282466
7.880067	0.1	0.281155
7.881733	0.1	0.280321
7.883400	0.1	0.279486
7.885067	0.1	0.278533
7.886733	0.1	0.277758
7.888400	0.1	0.277698
7.890067	0.1	0.279665
7.891733	0.1	0.284076
7.893400	0.1	0.289261
7.895067	0.1	0.293255
7.896733	0.1	0.295520
7.898400	0.1	0.296116
7.900067	0.1	0.294685
7.901733	0.1	0.291586
7.903400	0.1	0.288248
7.905067	0.1	0.286222
7.906733	0.1	0.285685
7.908400	0.1	0.285864
7.910067	0.1	0.285625
7.911733	0.1	0.284374
7.913400	0.1	0.282526
7.915067	0.1	0.281572
7.916733	0.1	0.282288
7.918400	0.1	0.283778
7.920067	0.1	0.284731
7.921733	0.1	0.284970
7.923400	0.1	0.285745
7.925067	0.1	0.288546
7.926733	0.1	0.293434
7.928400	0.1	0.298858
7.930067	0.1	0.302315
7.931733	0.1	0.302553
7.933400	0.1	0.300050
7.935067	0.1	0.296652
7.936733	0.1	0.294447
7.938400	0.1	0.294209
7.940067	0.1	0.295877
7.941733	0.1	0.299335
7.943400	0.1	0.303924
7.945067	0.1	0.308335
7.946733	0.1	0.311434
7.948400	0.1	0.313282
7.950067	0.1	0.314951
7.951733	0.1	0.316620
7.953400	0.1	0.318170
7.955067	0.1	0.319421
7.956733	0.1	0.320017
7.958400	0.1	0.319421
7.960067	0.1	0.317812
7.961733	0.1	0.316024
7.963400	0.1	0.314593
7.965067	0.1	0.314057
7.966733	0.1	0.314534
7.968400	0.1	0.315130
7.970067	0.1	0.314415
7.971733	0.1	0.311375
7.973400	0.1	0.306845
7.975067	0.1	0.303090
7.976733	0.1	0.302255
7.978400	0.1	0.303864
7.980067	0.1	0.306547
7.981733	0.1	0.309527
7.983400	0.1	0.312388
7.985067	0.1	0.314116
7.986733	0.1	0.313699
7.988400	0.1	0.310838
7.990067	0.1	0.306368
7.991733	0.1	0.302911
7.993400	0.1	0.303328
7.995067	0.1	0.308275
7.996733	0.1	0.315666
7.998400	0.1	0.322461
8.000067	0.1	0.326157
8.001733	0.1	0.326574
8.003400	0.1	0.325382
8.005067	0.1	0.324428
8.006733	0.1	0.324845
8.008400	0.1	0.326872
8.010067	0.1	0.330150
8.011733	0.1	0.333250
8.013400	0.1	0.334740
8.015067	0.1	0.333428
8.016733	0.1	0.329494
8.018400	0.1	0.325024
8.020067	0.1	0.322461
8.021733	0.1	0.322163
8.023400	0.1	0.322580
8.025067	0.1	0.322402
8.026733	0.1	0.321031
8.028400	0.1	0.318408
8.030067	0.1	0.314355
8.031733	0.1	0.308752
8.033400	0.1	0.303328
8.035067	0.1	0.300884
8.036733	0.1	0.302672
8.038400	0.1	0.306785
8.040067	0.1	0.309765
8.041733	0.1	0.309289
8.043400	0.1	0.305593
8.045067	0.1	0.300407
8.046733	0.1	0.295758
8.048400	0.1	0.293493
8.050067	0.1	0.294507
8.051733	0.1	0.297368
8.053400	0.1	0.299811
8.055067	0.1	0.300527
8.056733	0.1	0.300229
8.058400	0.1	0.299752
8.060067	0.1	0.298679
8.061733	0.1	0.296235
8.063400	0.1	0.293374
8.065067	0.1	0.291467
8.066733	0.1	0.290513
8.068400	0.1	0.289619
8.070067	0.1	0.289440
8.071733	0.1	0.291288
8.073400	0.1	0.294805
8.075067	0.1	0.297964
8.076733	0.1	0.300467
8.078400	0.1	0.303090
8.080067	0.1	0.305235
8.081733	0.1	0.304163
8.083400	0.1	0.297844
8.085067	0.1	0.287592
8.086733	0.1	0.277638
8.088400	0.1	0.273168
8.090067	0.1	0.276566
8.091733	0.1	0.285804
8.093400	0.1	0.295460
8.095067	0.1	0.301123
8.096733	0.1	0.301301
8.098400	0.1	0.297725
8.100067	0.1	0.293434
8.101733	0.1	0.290751
8.103400	0.1	0.290334
8.105067	0.1	0.290871
8.106733	0.1	0.290394
8.108400	0.1	0.287771
8.110067	0.1	0.283599
8.111733	0.1	0.279546
8.113400	0.1	0.276685
8.115067	0.1	0.275075
8.116733	0.1	0.275075
8.118400	0.1	0.277519
8.120067	0.1	0.282109
8.121733	0.1	0.286937
8.123400	0.1	0.289500
8.125067	0.1	0.289202
8.126733	0.1	0.286758
8.128400	0.1	0.283122
8.130067	0.1	0.279486
8.131733	0.1	0.276983
8.133400	0.1	0.275671
8.135067	0.1	0.275016
8.136733	0.1	0.274301
8.138400	0.1	0.272930
8.140067	0.1	0.270724
8.141733	0.1	0.268400
8.143400	0.1	0.266731
8.145067	0.1	0.265658
8.146733	0.1	0.264049
8.148400	0.1	0.261426
8.150067	0.1	0.258863
8.151733	0.1	0.257552
8.153400	0.1	0.258088
8.155067	0.1	0.259578
8.156733	0.1	0.259936
8.158400	0.1	0.257373
8.160067	0.1	0.252903
8.161733	0.1	0.248909
8.163400	0.1	0.247478
8.165067	0.1	0.249624
8.166733	0.1	0.254989
8.168400	0.1	0.261664
8.170067	0.1	0.266910
8.171733	0.1	0.268757
8.173400	0.1	0.267327
8.175067	0.1	0.263870
8.176733	0.1	0.259519
8.178400	0.1	0.255406
8.180067	0.1	0.252426
8.181733	0.1	0.251234
8.183400	0.1	0.251353
8.185067	0.1	0.252008
8.186733	0.1	0.252545
8.188400	0.1	0.252783
8.190067	0.1	0.253201
8.191733	0.1	0.253201
8.193400	0.1	0.251651
8.195067	0.1	0.248492
8.196733	0.1	0.245273
8.198400	0.1	0.244081
8.200067	0.1	0.245273
8.201733	0.1	0.247478
8.203400	0.1	0.249207
8.205067	0.1	0.249684
8.206733	0.1	0.248075
8.208400	0.1	0.243843
8.210067	0.1	0.237763
8.211733	0.1	0.232041
8.213400	0.1	0.228584
8.215067	0.1	0.227332
8.216733	0.1	0.227451
8.218400	0.1	0.229180
8.220067	0.1	0.233114
8.221733	0.1	0.238717
8.223400	0.1	0.244498
8.225067	0.1	0.249565
8.226733	0.1	0.253260
8.228400	0.1	0.255108
8.230067	0.1	0.255108
8.231733	0.1	0.254214
8.233400	0.1	0.253201
8.235067	0.1	0.252664
8.236733	0.1	0.252366
8.238400	0.1	0.251591
8.240067	0.1	0.248909
8.241733	0.1	0.243485
8.243400	0.1	0.236332
8.245067	0.1	0.229836
8.246733	0.1	0.226021
8.248400	0.1	0.225186
8.250067	0.1	0.227034
8.251733	0.1	0.231147
8.253400	0.1	0.236392
8.255067	0.1	0.240624
8.256733	0.1	0.242233
8.258400	0.1	0.241518
8.260067	0.1	0.239670
8.261733	0.1	0.236928
8.263400	0.1	0.233471
8.265067	0.1	0.230193
8.266733	0.1	0.228345
8.268400	0.1	0.229120
8.270067	0.1	0.232577
8.271733	0.1	0.236750
8.273400	0.1	0.239730
8.275067	0.1	0.241339
8.276733	0.1	0.242591
8.278400	0.1	0.243545
8.280067	0.1	0.243366
8.281733	0.1	0.241816
8.283400	0.1	0.239730
8.285067	0.1	0.238895
8.286733	0.1	0.240386
8.288400	0.1	0.243902
8.290067	0.1	0.248432
8.291733	0.1	0.252724
8.293400	0.1	0.255227
8.295067	0.1	0.254810
8.296733	0.1	0.251710
8.298400	0.1	0.247061
8.300067	0.1	0.242174
8.301733	0.1	0.237405
8.303400	0.1	0.232816
8.305067	0.1	0.229239
8.306733	0.1	0.227749
8.308400	0.1	0.228643
8.310067	0.1	0.231504
8.311733	0.1	0.235260
8.313400	0.1	0.238061
8.315067	0.1	0.238419
8.316733	0.1	0.235617
8.318400	0.1	0.229776
8.320067	0.1	0.222921
8.321733	0.1	0.217855
8.323400	0.1	0.216424
8.325067	0.1	0.217736
8.326733	0.1	0.219464
8.328400	0.1	0.219941
8.330067	0.1	0.218868
8.331733	0.1	0.217080
8.333400	0.1	0.215352
8.335067	0.1	0.214219
8.336733	0.1	0.214279
8.338400	0.1	0.215173
8.340067	0.1	0.214696
8.341733	0.1	0.210524
8.343400	0.1	0.203311
8.345067	0.1	0.196517
8.346733	0.1	0.193179
8.348400	0.1	0.193536
8.350067	0.1	0.195384
8.351733	0.1	0.195622
8.353400	0.1	0.192940
8.355067	0.1	0.188947
8.356733	0.1	0.186503
8.358400	0.1	0.186741
8.360067	0.1	0.189126
8.361733	0.1	0.192344
8.363400	0.1	0.195622
8.365067	0.1	0.198901
8.366733	0.1	0.202239
8.368400	0.1	0.204802
8.370067	0.1	0.205278
8.371733	0.1	0.202775
8.373400	0.1	0.198543
8.375067	0.1	0.194848
8.376733	0.1	0.192881
8.378400	0.1	0.192165
8.380067	0.1	0.191987
8.381733	0.1	0.191808
8.383400	0.1	0.191450
8.385067	0.1	0.190496
8.386733	0.1	0.189304
8.388400	0.1	0.188410
8.390067	0.1	0.187755
8.391733	0.1	0.186861
8.393400	0.1	0.185549
8.395067	0.1	0.184238
8.396733	0.1	0.183642
8.398400	0.1	0.183463
8.400067	0.1	0.182807
8.401733	0.1	0.180900
8.403400	0.1	0.177860
8.405067	0.1	0.173986
8.406733	0.1	0.169814
8.408400	0.1	0.166357
8.410067	0.1	0.164747
8.411733	0.1	0.165582
8.413400	0.1	0.168622
8.415067	0.1	0.173092
8.416733	0.1	0.177681
8.418400	0.1	0.180542
8.420067	0.1	0.180781
8.421733	0.1	0.179112
8.423400	0.1	0.176966
8.425067	0.1	0.175118
8.426733	0.1	0.173867
8.428400	0.1	0.173330
8.430067	0.1	0.173330
8.431733	0.1	0.173271
8.433400	0.1	0.172496
8.435067	0.1	0.170767
8.436733	0.1	0.168860
8.438400	0.1	0.168204
8.440067	0.1	0.169337
8.441733	0.1	0.171185
8.443400	0.1	0.172734
8.445067	0.1	0.173748
8.446733	0.1	0.173509
8.448400	0.1	0.171542
8.450067	0.1	0.168026
8.451733	0.1	0.164032
8.453400	0.1	0.160933
8.455067	0.1	0.160575
8.456733	0.1	0.164151
8.458400	0.1	0.170887
8.460067	0.1	0.178695
8.461733	0.1	0.185192
8.463400	0.1	0.188708
8.465067	0.1	0.187755
8.466733	0.1	0.182450
8.468400	0.1	0.174344
8.470067	0.1	0.166178
8.471733	0.1	0.160635
8.473400	0.1	0.158668
8.475067	0.1	0.159860
8.476733	0.1	0.163853
8.478400	0.1	0.169575
8.480067	0.1	0.174880
8.481733	0.1	0.177503
8.483400	0.1	0.176609
8.485067	0.1	0.173330
8.486733	0.1	0.169992
8.488400	0.1	0.168324
8.490067	0.1	0.167966
8.491733	0.1	0.167310
8.493400	0.1	0.165701
8.495067	0.1	0.164092
8.496733	0.1	0.163853
8.498400	0.1	0.165582
8.500067	0.1	0.168324
8.501733	0.1	0.170887
8.503400	0.1	0.172973
8.505067	0.1	0.174642
8.506733	0.1	0.175953
8.508400	0.1	0.177026
8.510067	0.1	0.178099
8.511733	0.1	0.178933
8.513400	0.1	0.179112
8.515067	0.1	0.178874
8.516733	0.1	0.179470
8.518400	0.1	0.181437
8.520067	0.1	0.183821
8.521733	0.1	0.185311
8.523400	0.1	0.185132
8.525067	0.1	0.183225
8.526733	0.1	0.180006
8.528400	0.1	0.175774
8.530067	0.1	0.170887
8.531733	0.1	0.165939
8.533400	0.1	0.162065
8.535067	0.1	0.160456
8.536733	0.1	0.161469
8.538400	0.1	0.163555
8.540067	0.1	0.165224
8.541733	0.1	0.166416
8.543400	0.1	0.168145
8.545067	0.1	0.171006
8.546733	0.1	0.174761
8.548400	0.1	0.178397
8.550067	0.1	0.180841
8.551733	0.1	0.182271
8.553400	0.1	0.183582
8.555067	0.1	0.185072
8.556733	0.1	0.185490
8.558400	0.1	0.184238
8.560067	0.1	0.183463
8.561733	0.1	0.184715
8.563400	0.1	0.186920
8.565067	0.1	0.188053
8.566733	0.1	0.188231
8.568400	0.1	0.189602
8.570067	0.1	0.193417
8.571733	0.1	0.198662
8.573400	0.1	0.202954
8.575067	0.1	0.204563
8.576733	0.1	0.203490
8.578400	0.1	0.200987
8.580067	0.1	0.198662
8.581733	0.1	0.197530
8.583400	0.1	0.197411
8.585067	0.1	0.196874
8.586733	0.1	0.194609
8.588400	0.1	0.190914
8.590067	0.1	0.187576
8.591733	0.1	0.186443
8.593400	0.1	0.188828
8.595067	0.1	0.194967
8.596733	0.1	0.203013
8.598400	0.1	0.209570
8.600067	0.1	0.212431
8.601733	0.1	0.212193
8.603400	0.1	0.210345
8.605067	0.1	0.208557
8.606733	0.1	0.208378
8.608400	0.1	0.210106
8.610067	0.1	0.212252
8.611733	0.1	0.212550
8.613400	0.1	0.210106
8.615067	0.1	0.205815
8.616733	0.1	0.201583
8.618400	0.1	0.198424
8.620067	0.1	0.195920
8.621733	0.1	0.193536
8.623400	0.1	0.192165
8.625067	0.1	0.192702
8.626733	0.1	0.194490
8.628400	0.1	0.195384
8.630067	0.1	0.194192
8.631733	0.1	0.191689
8.633400	0.1	0.189543
8.635067	0.1	0.187933
8.636733	0.1	0.185967
8.638400	0.1	0.182867
8.640067	0.1	0.178635
8.641733	0.1	0.173748
8.643400	0.1	0.169218
8.645067	0.1	0.166118
8.646733	0.1	0.165343
8.648400	0.1	0.166535
8.650067	0.1	0.167787
8.651733	0.1	0.166893
8.653400	0.1	0.163496
8.655067	0.1	0.159383
8.656733	0.1	0.156641
8.658400	0.1	0.155985
8.660067	0.1	0.156283
8.661733	0.1	0.156164
8.663400	0.1	0.155151
8.665067	0.1	0.153840
8.666733	0.1	0.152409
8.668400	0.1	0.151038
8.670067	0.1	0.150085
8.671733	0.1	0.149250
8.673400	0.1	0.146866
8.675067	0.1	0.141919
8.676733	0.1	0.136316
8.678400	0.1	0.133455
8.680067	0.1	0.134885
8.681733	0.1	0.139356
8.683400	0.1	0.144482
8.685067	0.1	0.148714
8.686733	0.1	0.150561
8.688400	0.1	0.148952
8.690067	0.1	0.143945
8.691733	0.1	0.137210
8.693400	0.1	0.130534
8.695067	0.1	0.124693
8.696733	0.1	0.119209
8.698400	0.1	0.113904
8.700067	0.1	0.109553
8.701733	0.1	0.107467
8.703400	0.1	0.107825
8.705067	0.1	0.109613
8.706733	0.1	0.111699
8.708400	0.1	0.113726
8.710067	0.1	0.115454
8.711733	0.1	0.115633
8.713400	0.1	0.113487
8.715067	0.1	0.109971
8.716733	0.1	0.105917
8.718400	0.1	0.101149
8.720067	0.1	0.095606
8.721733	0.1	0.089884
8.723400	0.1	0.084579
8.725067	0.1	0.080705
8.726733	0.1	0.079632
8.728400	0.1	0.081480
8.730067	0.1	0.085115
8.731733	0.1	0.089407
8.733400	0.1	0.093997
8.735067	0.1	0.098288
8.736733	0.1	0.100911
8.738400	0.1	0.100970
8.740067	0.1	0.098407
8.741733	0.1	0.093043
8.743400	0.1	0.084698
8.745067	0.1	0.075519
8.746733	0.1	0.069439
8.748400	0.1	0.069141
8.750067	0.1	0.073612
8.751733	0.1	0.079334
8.753400	0.1	0.083685
8.755067	0.1	0.086069
8.756733	0.1	0.086963
8.758400	0.1	0.086546
8.760067	0.1	0.085354
8.761733	0.1	0.084400
8.763400	0.1	0.083983
8.765067	0.1	0.083447
8.766733	0.1	0.082672
8.768400	0.1	0.082135
8.770067	0.1	0.081420
8.771733	0.1	0.079930
8.773400	0.1	0.077307
8.775067	0.1	0.073969
8.776733	0.1	0.070751
8.778400	0.1	0.068605
8.780067	0.1	0.067651
8.781733	0.1	0.067532
8.783400	0.1	0.068307
8.785067	0.1	0.069737
8.786733	0.1	0.070870
8.788400	0.1	0.070930
8.790067	0.1	0.069916
8.791733	0.1	0.068367
8.793400	0.1	0.066817
8.795067	0.1	0.066519
8.796733	0.1	0.068426
8.798400	0.1	0.072539
8.800067	0.1	0.077546
8.801733	0.1	0.081420
8.803400	0.1	0.082970
8.805067	0.1	0.082374
8.806733	0.1	0.080526
8.808400	0.1	0.078499
8.810067	0.1	0.077248
8.811733	0.1	0.076771
8.813400	0.1	0.075698
8.815067	0.1	0.073433
8.816733	0.1	0.071168
8.818400	0.1	0.070572
8.820067	0.1	0.072718
8.821733	0.1	0.076473
8.823400	0.1	0.079036
8.825067	0.1	0.079095
8.826733	0.1	0.077784
8.828400	0.1	0.076652
8.830067	0.1	0.076532
8.831733	0.1	0.077128
8.833400	0.1	0.077546
8.835067	0.1	0.077248
8.836733	0.1	0.076294
8.838400	0.1	0.074685
8.840067	0.1	0.071764
8.841733	0.1	0.066757
8.843400	0.1	0.060141
8.845067	0.1	0.054002
8.846733	0.1	0.050902
8.848400	0.1	0.051916
8.850067	0.1	0.055969
8.851733	0.1	0.060797
8.853400	0.1	0.064313
8.855067	0.1	0.065386
8.856733	0.1	0.064194
8.858400	0.1	0.062048
8.860067	0.1	0.060380
8.861733	0.1	0.060201
8.863400	0.1	0.060856
8.865067	0.1	0.061035
8.866733	0.1	0.060558
8.868400	0.1	0.060380
8.870067	0.1	0.060797
8.871733	0.1	0.061512
8.873400	0.1	0.062168
8.875067	0.1	0.062823
8.876733	0.1	0.064135
8.878400	0.1	0.066340
8.880067	0.1	0.068307
8.881733	0.1	0.068367
8.883400	0.1	0.066102
8.885067	0.1	0.063062
8.886733	0.1	0.061691
8.888400	0.1	0.063002
8.890067	0.1	0.066221
8.891733	0.1	0.069439
8.893400	0.1	0.070632
8.895067	0.1	0.068963
8.896733	0.1	0.065625
8.898400	0.1	0.062644
8.900067	0.1	0.061691
8.901733	0.1	0.064135
8.903400	0.1	0.070453
8.905067	0.1	0.078738
8.906733	0.1	0.085711
8.908400	0.1	0.089705
8.910067	0.1	0.091136
8.911733	0.1	0.090599
8.913400	0.1	0.088394
8.915067	0.1	0.084758
8.916733	0.1	0.080228
8.918400	0.1	0.075996
8.920067	0.1	0.073612
8.921733	0.1	0.073612
8.923400	0.1	0.074685
8.925067	0.1	0.074506
8.926733	0.1	0.071704
8.928400	0.1	0.066340
8.930067	0.1	0.060141
8.931733	0.1	0.055492
8.933400	0.1	0.054240
8.935067	0.1	0.056088
8.936733	0.1	0.059009
8.938400	0.1	0.061214
8.940067	0.1	0.061750
8.941733	0.1	0.060499
8.943400	0.1	0.058651
8.945067	0.1	0.058472
8.946733	0.1	0.060797
8.948400	0.1	0.064671
8.950067	0.1	0.068486
8.951733	0.1	0.070870
8.953400	0.1	0.071466
8.955067	0.1	0.070810
8.956733	0.1	0.070035
8.958400	0.1	0.069559
8.960067	0.1	0.068486
8.961733	0.1	0.066161
8.963400	0.1	0.063479
8.965067	0.1	0.061810
8.966733	0.1	0.061929
8.968400	0.1	0.063717
8.970067	0.1	0.066102
8.971733	0.1	0.067413
8.973400	0.1	0.066161
8.975067	0.1	0.062883
8.976733	0.1	0.058711
8.978400	0.1	0.054240
8.980067	0.1	0.050008
8.981733	0.1	0.047266
8.983400	0.1	0.046551
8.985067	0.1	0.046432
8.986733	0.1	0.046194
8.988400	0.1	0.046849
8.990067	0.1	0.049353
8.991733	0.1	0.053048
8.993400	0.1	0.056803
8.995067	0.1	0.060201
8.996733	0.1	0.063539
8.998400	0.1	0.066161
9.000067	0.1	0.067055
9.001733	0.1	0.066459
9.003400	0.1	0.065565
9.005067	0.1	0.065327
9.006733	0.1	0.065684
9.008400	0.1	0.065684
9.010067	0.1	0.063777
9.011733	0.1	0.059962
9.013400	0.1	0.055850
9.015067	0.1	0.053823
9.016733	0.1	0.055313
9.018400	0.1	0.059605
9.020067	0.1	0.064552
9.021733	0.1	0.067532
9.023400	0.1	0.067234
9.025067	0.1	0.063837
9.026733	0.1	0.058591
9.028400	0.1	0.053585
9.030067	0.1	0.050128
9.031733	0.1	0.048161
9.033400	0.1	0.047266
9.035067	0.1	0.047565
9.036733	0.1	0.049174
9.038400	0.1	0.051737
9.040067	0.1	0.054538
9.041733	0.1	0.056446
9.043400	0.1	0.057042
9.045067	0.1	0.056744
9.046733	0.1	0.056207
9.048400	0.1	0.055492
9.050067	0.1	0.054717
9.051733	0.1	0.054598
9.053400	0.1	0.055194
9.055067	0.1	0.056386
9.056733	0.1	0.058413
9.058400	0.1	0.060499
9.060067	0.1	0.061095
9.061733	0.1	0.059128
9.063400	0.1	0.054657
9.065067	0.1	0.048161
9.066733	0.1	0.040829
9.068400	0.1	0.034571
9.070067	0.1	0.031054
9.071733	0.1	0.031233
9.073400	0.1	0.034690
9.075067	0.1	0.039577
9.076733	0.1	0.043690
9.078400	0.1	0.045955
9.080067	0.1	0.045955
9.081733	0.1	0.043988
9.083400	0.1	0.041068
9.085067	0.1	0.038564
9.086733	0.1	0.037611
9.088400	0.1	0.038803
9.090067	0.1	0.041723
9.091733	0.1	0.045300
9.093400	0.1	0.048399
9.095067	0.1	0.050128
9.096733	0.1	0.049591
9.098400	0.1	0.046670
9.100067	0.1	0.042856
9.101733	0.1	0.040233
9.103400	0.1	0.040114
9.105067	0.1	0.041723
9.106733	0.1	0.042617
9.108400	0.1	0.041485
9.110067	0.1	0.039220
9.111733	0.1	0.037432
9.113400	0.1	0.037074
9.115067	0.1	0.038147
9.116733	0.1	0.039756
9.118400	0.1	0.040829
9.120067	0.1	0.041008
9.121733	0.1	0.040293
9.123400	0.1	0.038147
9.125067	0.1	0.034571
9.126733	0.1	0.030637
9.128400	0.1	0.028312
9.130067	0.1	0.029147
9.131733	0.1	0.033677
9.133400	0.1	0.040591
9.135067	0.1	0.047386
9.136733	0.1	0.051558
9.138400	0.1	0.051916
9.140067	0.1	0.049293
9.141733	0.1	0.045955
9.143400	0.1	0.043392
9.145067	0.1	0.041127
9.146733	0.1	0.038147
9.148400	0.1	0.034928
9.150067	0.1	0.033140
9.151733	0.1	0.033677
9.153400	0.1	0.035942
9.155067	0.1	0.038445
9.156733	0.1	0.039756
9.158400	0.1	0.039518
9.160067	0.1	0.038326
9.161733	0.1	0.037134
9.163400	0.1	0.036240
9.165067	0.1	0.035107
9.166733	0.1	0.033796
9.168400	0.1	0.033259
9.170067	0.1	0.034094
9.171733	0.1	0.035822
9.173400	0.1	0.036538
9.175067	0.1	0.034750
9.176733	0.1	0.031412
9.178400	0.1	0.028789
9.180067	0.1	0.027776
9.181733	0.1	0.027120
9.183400	0.1	0.025809
9.185067	0.1	0.024855
9.186733	0.1	0.025690
9.188400	0.1	0.027537
9.190067	0.1	0.027955
9.191733	0.1	0.025511
9.193400	0.1	0.021994
9.195067	0.1	0.020444
9.196733	0.1	0.022471
9.198400	0.1	0.027299
9.200067	0.1	0.033498
9.201733	0.1	0.039756
9.203400	0.1	0.044942
9.205067	0.1	0.048280
9.206733	0.1	0.049531
9.208400	0.1	0.048697
9.210067	0.1	0.046074
9.211733	0.1	0.042260
9.213400	0.1	0.038385
9.215067	0.1	0.035942
9.216733	0.1	0.035763
9.218400	0.1	0.036716
9.220067	0.1	0.037253
9.221733	0.1	0.037253
9.223400	0.1	0.038028
9.225067	0.1	0.040293
9.226733	0.1	0.042677
9.228400	0.1	0.043273
9.230067	0.1	0.041187
9.231733	0.1	0.037432
9.233400	0.1	0.034332
9.235067	0.1	0.033796
9.236733	0.1	0.036955
9.238400	0.1	0.043273
9.240067	0.1	0.049651
9.241733	0.1	0.052512
9.243400	0.1	0.050485
9.245067	0.1	0.045180
9.246733	0.1	0.039697
9.248400	0.1	0.036836
9.250067	0.1	0.038207
9.251733	0.1	0.043035
9.253400	0.1	0.049233
9.255067	0.1	0.055194
9.256733	0.1	0.059843
9.258400	0.1	0.062466
9.260067	0.1	0.062704
9.261733	0.1	0.060856
9.263400	0.1	0.058353
9.265067	0.1	0.056863
9.266733	0.1	0.056624
9.268400	0.1	0.056386
9.270067	0.1	0.055254
9.271733	0.1	0.053823
9.273400	0.1	0.054002
9.275067	0.1	0.056684
9.276733	0.1	0.060976
9.278400	0.1	0.064611
9.280067	0.1	0.065863
9.281733	0.1	0.064850
9.283400	0.1	0.063777
9.285067	0.1	0.064552
9.286733	0.1	0.066519
9.288400	0.1	0.068128
9.290067	0.1	0.068784
9.291733	0.1	0.068724
9.293400	0.1	0.067949
9.295067	0.1	0.066876
9.296733	0.1	0.066519
9.298400	0.1	0.067592
9.300067	0.1	0.069976
9.301733	0.1	0.073612
9.303400	0.1	0.078619
9.305067	0.1	0.084877
9.306733	0.1	0.090778
9.308400	0.1	0.095069
9.310067	0.1	0.097513
9.311733	0.1	0.098825
9.313400	0.1	0.099719
9.315067	0.1	0.101089
9.316733	0.1	0.103593
9.318400	0.1	0.106514
9.320067	0.1	0.108004
9.321733	0.1	0.106692
9.323400	0.1	0.102639
9.325067	0.1	0.097096
9.326733	0.1	0.092745
9.328400	0.1	0.092626
9.330067	0.1	0.097334
9.331733	0.1	0.104725
9.333400	0.1	0.112891
9.335067	0.1	0.120699
9.336733	0.1	0.126541
9.338400	0.1	0.127912
9.340067	0.1	0.124156
9.341733	0.1	0.117779
9.343400	0.1	0.112712
9.345067	0.1	0.111401
9.346733	0.1	0.113726
9.348400	0.1	0.118494
9.350067	0.1	0.124216
9.351733	0.1	0.128806
9.353400	0.1	0.131488
9.355067	0.1	0.133574
9.356733	0.1	0.136614
9.358400	0.1	0.140071
9.360067	0.1	0.142634
9.361733	0.1	0.144303
9.363400	0.1	0.145674
9.365067	0.1	0.146925
9.366733	0.1	0.148237
9.368400	0.1	0.149786
9.370067	0.1	0.150859
9.371733	0.1	0.149965
9.373400	0.1	0.146866
9.375067	0.1	0.143409
9.376733	0.1	0.141680
9.378400	0.1	0.142872
9.380067	0.1	0.146449
9.381733	0.1	0.150204
9.383400	0.1	0.151634
9.385067	0.1	0.150502
9.386733	0.1	0.148594
9.388400	0.1	0.147045
9.390067	0.1	0.145853
9.391733	0.1	0.145078
9.393400	0.1	0.145376
9.395067	0.1	0.147820
9.396733	0.1	0.152230
9.398400	0.1	0.156939
9.400067	0.1	0.160933
9.401733	0.1	0.164568
9.403400	0.1	0.168860
9.405067	0.1	0.174105
9.406733	0.1	0.178933
9.408400	0.1	0.181496
9.410067	0.1	0.181794
9.411733	0.1	0.181675
9.413400	0.1	0.183046
9.415067	0.1	0.186384
9.416733	0.1	0.190616
9.418400	0.1	0.193775
9.420067	0.1	0.194490
9.421733	0.1	0.192404
9.423400	0.1	0.188768
9.425067	0.1	0.185907
9.426733	0.1	0.185251
9.428400	0.1	0.185609
9.430067	0.1	0.184536
9.431733	0.1	0.181317
9.433400	0.1	0.177085
9.435067	0.1	0.173748
9.436733	0.1	0.171900
9.438400	0.1	0.171185
9.440067	0.1	0.171781
9.441733	0.1	0.173569
9.443400	0.1	0.175715
9.445067	0.1	0.178158
9.446733	0.1	0.181794
9.448400	0.1	0.187099
9.450067	0.1	0.192821
9.451733	0.1	0.197172
9.453400	0.1	0.199258
9.455067	0.1	0.199735
9.456733	0.1	0.199556
9.458400	0.1	0.198603
9.460067	0.1	0.196159
9.461733	0.1	0.191867
9.463400	0.1	0.187516
9.465067	0.1	0.185728
9.466733	0.1	0.187993
9.468400	0.1	0.193596
9.470067	0.1	0.200152
9.471733	0.1	0.204921
9.473400	0.1	0.206649
9.475067	0.1	0.205576
9.476733	0.1	0.203252
9.478400	0.1	0.201285
9.480067	0.1	0.200689
9.481733	0.1	0.200808
9.483400	0.1	0.200868
9.485067	0.1	0.201762
9.486733	0.1	0.204444
9.488400	0.1	0.207782
9.490067	0.1	0.209570
9.491733	0.1	0.209332
9.493400	0.1	0.208735
9.495067	0.1	0.209272
9.496733	0.1	0.210762
9.498400	0.1	0.211716
9.500067	0.1	0.211298
9.501733	0.1	0.210583
9.503400	0.1	0.211418
9.505067	0.1	0.214815
9.506733	0.1	0.219822
9.508400	0.1	0.224412
9.510067	0.1	0.226438
9.511733	0.1	0.225186
9.513400	0.1	0.222623
9.515067	0.1	0.221670
9.516733	0.1	0.223637
9.518400	0.1	0.227988
9.520067	0.1	0.233412
9.521733	0.1	0.238180
9.523400	0.1	0.240982
9.525067	0.1	0.242174
9.526733	0.1	0.243068
9.528400	0.1	0.244439
9.530067	0.1	0.246465
9.531733	0.1	0.249147
9.533400	0.1	0.252664
9.535067	0.1	0.256956
9.536733	0.1	0.260770
9.538400	0.1	0.261545
9.540067	0.1	0.258505
9.541733	0.1	0.254810
9.543400	0.1	0.253797
9.545067	0.1	0.256479
9.546733	0.1	0.261545
9.548400	0.1	0.267386
9.550067	0.1	0.273108
9.551733	0.1	0.278711
9.553400	0.1	0.284672
9.555067	0.1	0.291228
9.556733	0.1	0.297666
9.558400	0.1	0.302970
9.560067	0.1	0.308037
9.561733	0.1	0.314355
9.563400	0.1	0.322044
9.565067	0.1	0.329494
9.566733	0.1	0.334799
9.568400	0.1	0.337482
9.570067	0.1	0.338435
9.571733	0.1	0.339091
9.573400	0.1	0.340462
9.575067	0.1	0.342667
9.576733	0.1	0.344992
9.578400	0.1	0.346839
9.580067	0.1	0.348747
9.581733	0.1	0.352442
9.583400	0.1	0.359714
9.585067	0.1	0.370502
9.586733	0.1	0.381887
9.588400	0.1	0.390232
9.590067	0.1	0.393629
9.591733	0.1	0.392914
9.593400	0.1	0.390530
9.595067	0.1	0.389278
9.596733	0.1	0.390649
9.598400	0.1	0.393689
9.600067	0.1	0.396371
9.601733	0.1	0.397325
9.603400	0.1	0.396431
9.605067	0.1	0.394225
9.606733	0.1	0.391483
9.608400	0.1	0.389278
9.610067	0.1	0.389457
9.611733	0.1	0.393450
9.613400	0.1	0.400543
9.615067	0.1	0.407875
9.616733	0.1	0.412047
9.618400	0.1	0.411212
9.620067	0.1	0.406742
9.621733	0.1	0.401974
9.623400	0.1	0.399292
9.625067	0.1	0.398457
9.626733	0.1	0.398099
9.628400	0.1	0.398338
9.630067	0.1	0.399947
9.631733	0.1	0.403106
9.633400	0.1	0.406921
9.635067	0.1	0.410855
9.636733	0.1	0.414372
9.638400	0.1	0.416040
9.640067	0.1	0.415027
9.641733	0.1	0.412941
9.643400	0.1	0.412226
9.645067	0.1	0.414014
9.646733	0.1	0.417173
9.648400	0.1	0.418842
9.650067	0.1	0.416338
9.651733	0.1	0.409424
9.653400	0.1	0.400364
9.655067	0.1	0.392139
9.656733	0.1	0.387132
9.658400	0.1	0.385880
9.660067	0.1	0.387788
9.661733	0.1	0.392020
9.663400	0.1	0.397623
9.665067	0.1	0.403166
9.666733	0.1	0.407338
9.668400	0.1	0.409246
9.670067	0.1	0.408590
9.671733	0.1	0.406206
9.673400	0.1	0.403464
9.675067	0.1	0.401855
9.676733	0.1	0.402033
9.678400	0.1	0.404120
9.680067	0.1	0.406921
9.681733	0.1	0.409126
9.683400	0.1	0.410259
9.685067	0.1	0.410974
9.686733	0.1	0.411689
9.688400	0.1	0.411332
9.690067	0.1	0.409007
9.691733	0.1	0.405550
9.693400	0.1	0.401616
9.695067	0.1	0.396609
9.696733	0.1	0.391006
9.698400	0.1	0.387013
9.700067	0.1	0.386179
9.701733	0.1	0.387788
9.703400	0.1	0.390470
9.705067	0.1	0.392795
9.706733	0.1	0.393152
9.708400	0.1	0.390708
9.710067	0.1	0.386596
9.711733	0.1	0.383258
9.713400	0.1	0.381887
9.715067	0.1	0.382125
9.716733	0.1	0.382721
9.718400	0.1	0.383019
9.720067	0.1	0.383198
9.721733	0.1	0.384152
9.723400	0.1	0.386655
9.725067	0.1	0.390112
9.726733	0.1	0.393212
9.728400	0.1	0.395179
9.730067	0.1	0.395656
9.731733	0.1	0.394225
9.733400	0.1	0.390708
9.735067	0.1	0.386179
9.736733	0.1	0.382245
9.738400	0.1	0.381112
9.740067	0.1	0.383437
9.741733	0.1	0.387847
9.743400	0.1	0.391901
9.745067	0.1	0.393510
9.746733	0.1	0.392914
9.748400	0.1	0.392020
9.750067	0.1	0.391841
9.751733	0.1	0.391960
9.753400	0.1	0.392079
9.755067	0.1	0.392795
9.756733	0.1	0.394106
9.758400	0.1	0.395119
9.760067	0.1	0.395417
9.761733	0.1	0.394940
9.763400	0.1	0.393391
9.765067	0.1	0.391424
9.766733	0.1	0.390351
9.768400	0.1	0.390828
9.770067	0.1	0.392437
9.771733	0.1	0.393331
9.773400	0.1	0.391722
9.775067	0.1	0.388026
9.776733	0.1	0.383973
9.778400	0.1	0.381708
9.780067	0.1	0.383317
9.781733	0.1	0.389040
9.783400	0.1	0.396788
9.785067	0.1	0.403166
9.786733	0.1	0.406206
9.788400	0.1	0.405967
9.790067	0.1	0.403881
9.791733	0.1	0.401437
9.793400	0.1	0.399411
9.795067	0.1	0.398457
9.796733	0.1	0.398934
9.798400	0.1	0.400066
9.800067	0.1	0.401139
9.801733	0.1	0.402033
9.803400	0.1	0.402451
9.805067	0.1	0.402033
9.806733	0.1	0.401020
9.808400	0.1	0.399470
9.810067	0.1	0.397265
9.811733	0.1	0.394046
9.813400	0.1	0.390530
9.815067	0.1	0.388265
9.816733	0.1	0.387788
9.818400	0.1	0.387609
9.820067	0.1	0.386179
9.821733	0.1	0.383616
9.823400	0.1	0.381410
9.825067	0.1	0.380874
9.826733	0.1	0.382721
9.828400	0.1	0.386715
9.830067	0.1	0.392079
9.831733	0.1	0.396788
9.833400	0.1	0.397801
9.835067	0.1	0.392675
9.836733	0.1	0.382841
9.838400	0.1	0.373542
9.840067	0.1	0.369370
9.841733	0.1	0.370622
9.843400	0.1	0.374258
9.845067	0.1	0.377417
9.846733	0.1	0.379443
9.848400	0.1	0.381410
9.850067	0.1	0.383794
9.851733	0.1	0.385463
9.853400	0.1	0.384808
9.855067	0.1	0.381053
9.856733	0.1	0.374615
9.858400	0.1	0.366807
9.860067	0.1	0.359297
9.861733	0.1	0.353277
9.863400	0.1	0.349402
9.865067	0.1	0.347435
9.866733	0.1	0.346005
9.868400	0.1	0.344694
9.870067	0.1	0.344157
9.871733	0.1	0.345767
9.873400	0.1	0.349879
9.875067	0.1	0.355005
9.876733	0.1	0.358701
9.878400	0.1	0.359833
9.880067	0.1	0.358641
9.881733	0.1	0.355959
9.883400	0.1	0.352025
9.885067	0.1	0.347495
9.886733	0.1	0.343621
9.888400	0.1	0.341356
9.890067	0.1	0.339985
9.891733	0.1	0.336885
9.893400	0.1	0.330687
9.895067	0.1	0.323355
9.896733	0.1	0.318587
9.898400	0.1	0.317931
9.900067	0.1	0.319481
9.901733	0.1	0.320911
9.903400	0.1	0.321627
9.905067	0.1	0.322044
9.906733	0.1	0.322282
9.908400	0.1	0.322104
9.910067	0.1	0.321448
9.911733	0.1	0.319958
9.913400	0.1	0.317812
9.915067	0.1	0.315487
9.916733	0.1	0.313580
9.918400	0.1	0.312746
9.920067	0.1	0.314057
9.921733	0.1	0.317335
9.923400	0.1	0.320077
9.925067	0.1	0.319481
9.926733	0.1	0.314772
9.928400	0.1	0.307679
9.930067	0.1	0.300527
9.931733	0.1	0.295222
9.933400	0.1	0.292361
9.935067	0.1	0.290811
9.936733	0.1	0.288725
9.938400	0.1	0.285983
9.940067	0.1	0.283182
9.941733	0.1	0.280678
9.943400	0.1	0.279129
9.945067	0.1	0.278711
9.946733	0.1	0.278413
9.948400	0.1	0.277579
9.950067	0.1	0.276506
9.951733	0.1	0.275671
9.953400	0.1	0.274718
9.955067	0.1	0.272334
9.956733	0.1	0.267744
9.958400	0.1	0.261903
9.960067	0.1	0.257194
9.961733	0.1	0.255167
9.963400	0.1	0.255466
9.965067	0.1	0.255823
9.966733	0.1	0.253856
9.968400	0.1	0.248253
9.970067	0.1	0.240147
9.971733	0.1	0.233173
9.973400	0.1	0.229955
9.975067	0.1	0.229836
9.976733	0.1	0.230312
9.978400	0.1	0.229120
9.980067	0.1	0.225365
9.981733	0.1	0.220060
9.983400	0.1	0.215828
9.985067	0.1	0.214517
9.986733	0.1	0.216246
9.988400	0.1	0.220776
9.990067	0.1	0.228047
9.991733	0.1	0.236511
9.993400	0.1	0.243008
9.995067	0.1	0.244558
9.996733	0.1	0.239968
9.998400	0.1	0.230789
10.000067	0.1	0.220358
10.001733	0.1	0.212252
10.003400	0.1	0.207782
10.005067	0.1	0.206649
10.006733	0.1	0.207126
10.008400	0.1	0.207365
10.010067	0.1	0.206530
10.011733	0.1	0.205219
10.013400	0.1	0.204563
10.015067	0.1	0.205159
10.016733	0.1	0.206888
10.018400	0.1	0.209153
10.020067	0.1	0.211179
10.021733	0.1	0.211597
10.023400	0.1	0.208914
10.025067	0.1	0.203073
10.026733	0.1	0.196219
10.028400	0.1	0.191331
10.030067	0.1	0.190139
10.031733	0.1	0.192046
10.033400	0.1	0.195146
10.035067	0.1	0.197589
10.036733	0.1	0.198424
10.038400	0.1	0.197709
10.040067	0.1	0.195503
10.041733	0.1	0.191450
10.043400	0.1	0.185728
10.045067	0.1	0.179887
10.046733	0.1	0.175059
10.048400	0.1	0.171721
10.050067	0.1	0.169873
10.051733	0.1	0.169158
10.053400	0.1	0.169337
10.055067	0.1	0.170767
10.056733	0.1	0.173330
10.058400	0.1	0.175715
10.060067	0.1	0.176907
10.061733	0.1	0.177085
10.063400	0.1	0.176787
10.065067	0.1	0.176191
10.066733	0.1	0.175893
10.068400	0.1	0.176549
10.070067	0.1	0.177860
10.071733	0.1	0.179410
10.073400	0.1	0.181377
10.075067	0.1	0.184000
10.076733	0.1	0.186801
10.078400	0.1	0.188410
10.080067	0.1	0.187099
10.081733	0.1	0.182450
10.083400	0.1	0.176549
10.085067	0.1	0.171959
10.086733	0.1	0.170350
10.088400	0.1	0.171602
10.090067	0.1	0.174582
10.091733	0.1	0.178218
10.093400	0.1	0.181973
10.095067	0.1	0.184894
10.096733	0.1	0.185549
10.098400	0.1	0.182450
10.100067	0.1	0.175655
10.101733	0.1	0.167370
10.103400	0.1	0.161588
10.105067	0.1	0.160873
10.106733	0.1	0.164092
10.108400	0.1	0.168145
10.110067	0.1	0.171125
10.111733	0.1	0.172853
10.113400	0.1	0.173807
10.115067	0.1	0.174463
10.116733	0.1	0.174582
10.118400	0.1	0.173688
10.120067	0.1	0.172138
10.121733	0.1	0.171065
10.123400	0.1	0.171423
10.125067	0.1	0.172913
10.126733	0.1	0.174880
10.128400	0.1	0.177562
10.130067	0.1	0.180841
10.131733	0.1	0.183642
10.133400	0.1	0.184596
10.135067	0.1	0.182986
10.136733	0.1	0.178933
10.138400	0.1	0.173688
10.140067	0.1	0.168622
10.141733	0.1	0.164330
10.143400	0.1	0.160813
10.145067	0.1	0.158727
10.146733	0.1	0.159085
10.148400	0.1	0.160933
10.150067	0.1	0.162482
10.151733	0.1	0.162780
10.153400	0.1	0.162184
10.155067	0.1	0.161886
10.156733	0.1	0.162244
10.158400	0.1	0.162125
10.160067	0.1	0.160873
10.161733	0.1	0.159323
10.163400	0.1	0.159085
10.165067	0.1	0.161111
10.166733	0.1	0.165045
10.168400	0.1	0.169933
10.170067	0.1	0.174463
10.171733	0.1	0.177085
10.173400	0.1	0.177145
10.175067	0.1	0.175238
10.176733	0.1	0.172615
10.178400	0.1	0.169992
10.180067	0.1	0.168264
10.181733	0.1	0.168502
10.183400	0.1	0.170648
10.185067	0.1	0.173092
10.186733	0.1	0.174403
10.188400	0.1	0.173390
10.190067	0.1	0.169575
10.191733	0.1	0.163734
10.193400	0.1	0.157595
10.195067	0.1	0.153005
10.196733	0.1	0.151277
10.198400	0.1	0.152111
10.200067	0.1	0.154197
10.201733	0.1	0.156701
10.203400	0.1	0.159681
10.205067	0.1	0.163138
10.206733	0.1	0.166357
10.208400	0.1	0.167906
10.210067	0.1	0.167847
10.211733	0.1	0.167668
10.213400	0.1	0.168681
10.215067	0.1	0.170529
10.216733	0.1	0.172079
10.218400	0.1	0.172377
10.220067	0.1	0.170589
10.221733	0.1	0.166655
10.223400	0.1	0.161529
10.225067	0.1	0.156343
10.226733	0.1	0.152349
10.228400	0.1	0.150859
10.230067	0.1	0.153005
10.231733	0.1	0.158131
10.233400	0.1	0.164092
10.235067	0.1	0.168085
10.236733	0.1	0.168979
10.238400	0.1	0.168562
10.240067	0.1	0.169337
10.241733	0.1	0.171065
10.243400	0.1	0.170708
10.245067	0.1	0.165880
10.246733	0.1	0.158310
10.248400	0.1	0.151575
10.250067	0.1	0.148118
10.251733	0.1	0.147820
10.253400	0.1	0.149369
10.255067	0.1	0.151455
10.256733	0.1	0.153780
10.258400	0.1	0.156343
10.260067	0.1	0.159681
10.261733	0.1	0.164688
10.263400	0.1	0.171125
10.265067	0.1	0.176787
10.266733	0.1	0.180185
10.268400	0.1	0.181437
10.270067	0.1	0.181854
10.271733	0.1	0.182688
10.273400	0.1	0.184536
10.275067	0.1	0.186563
10.276733	0.1	0.187576
10.278400	0.1	0.186801
10.280067	0.1	0.184059
10.281733	0.1	0.179410
10.283400	0.1	0.173867
10.285067	0.1	0.170529
10.286733	0.1	0.171125
10.288400	0.1	0.174642
10.290067	0.1	0.179768
10.291733	0.1	0.186086
10.293400	0.1	0.193179
10.295067	0.1	0.200331
10.296733	0.1	0.206411
10.298400	0.1	0.210047
10.300067	0.1	0.210524
10.301733	0.1	0.209153
10.303400	0.1	0.208616
10.305067	0.1	0.210464
10.306733	0.1	0.214160
10.308400	0.1	0.217617
10.310067	0.1	0.218451
10.311733	0.1	0.216484
10.313400	0.1	0.213504
10.315067	0.1	0.211716
10.316733	0.1	0.212729
10.318400	0.1	0.216723
10.320067	0.1	0.222802
10.321733	0.1	0.229716
10.323400	0.1	0.235915
10.325067	0.1	0.240088
10.326733	0.1	0.242054
10.328400	0.1	0.242889
10.330067	0.1	0.244379
10.331733	0.1	0.247657
10.333400	0.1	0.252366
10.335067	0.1	0.257432
10.336733	0.1	0.262558
10.338400	0.1	0.268757
10.340067	0.1	0.277042
10.341733	0.1	0.288188
10.343400	0.1	0.301540
10.345067	0.1	0.315428
10.346733	0.1	0.327230
10.348400	0.1	0.334620
10.350067	0.1	0.337839
10.351733	0.1	0.339627
10.353400	0.1	0.343204
10.355067	0.1	0.350058
10.356733	0.1	0.359178
10.358400	0.1	0.368893
10.360067	0.1	0.378549
10.361733	0.1	0.388205
10.363400	0.1	0.397742
10.365067	0.1	0.407100
10.366733	0.1	0.416398
10.368400	0.1	0.425220
10.370067	0.1	0.432968
10.371733	0.1	0.440240
10.373400	0.1	0.448883
10.375067	0.1	0.460029
10.376733	0.1	0.472903
10.378400	0.1	0.485718
10.380067	0.1	0.497580
10.381733	0.1	0.509083
10.383400	0.1	0.521481
10.385067	0.1	0.535488
10.386733	0.1	0.551224
10.388400	0.1	0.567615
10.390067	0.1	0.583291
10.391733	0.1	0.596583
10.393400	0.1	0.606477
10.395067	0.1	0.613868
10.396733	0.1	0.621557
10.398400	0.1	0.632763
10.400067	0.1	0.648916
10.401733	0.1	0.668883
10.403400	0.1	0.690222
10.405067	0.1	0.711024
10.406733	0.1	0.730097
10.408400	0.1	0.747442
10.410067	0.1	0.764489
10.411733	0.1	0.782967
10.413400	0.1	0.803828
10.415067	0.1	0.826359
10.416733	0.1	0.848532
10.418400	0.1	0.868917
10.420067	0.1	0.887990
10.421733	0.1	0.906766
10.423400	0.1	0.924528
10.425067	0.1	0.940383
10.426733	0.1	0.955641
10.428400	0.1	0.973046
10.430067	0.1	0.993192
10.431733	0.1	1.014590
10.433400	0.1	1.035273
10.435067	0.1	1.054168
10.436733	0.1	1.070917
10.438400	0.1	1.086116
10.440067	0.1	1.100481
10.441733	0.1	1.114667
10.443400	0.1	1.128733
10.445067	0.1	1.143098
10.446733	0.1	1.157940
10.448400	0.1	1.172960
10.450067	0.1	1.187682
10.451733	0.1	1.202166
10.453400	0.1	1.216889
10.455067	0.1	1.231730
10.456733	0.1	1.245081
10.458400	0.1	1.254618
10.460067	0.1	1.259506
10.461733	0.1	1.261711
10.463400	0.1	1.265109
10.465067	0.1	1.272261
10.466733	0.1	1.283467
10.468400	0.1	1.297295
10.470067	0.1	1.311958
10.471733	0.1	1.325846
10.473400	0.1	1.338542
10.475067	0.1	1.350105
10.476733	0.1	1.360059
10.478400	0.1	1.367748
10.480067	0.1	1.373470
10.481733	0.1	1.378357
10.483400	0.1	1.383960
10.485067	0.1	1.390457
10.486733	0.1	1.397133
10.488400	0.1	1.404226
10.490067	0.1	1.412630
10.491733	0.1	1.423419
10.493400	0.1	1.436174
10.495067	0.1	1.449287
10.496733	0.1	1.460791
10.498400	0.1	1.469076
10.500067	0.1	1.473367
10.501733	0.1	1.474559
10.503400	0.1	1.474679
10.505067	0.1	1.475155
10.506733	0.1	1.476109
10.508400	0.1	1.477659
10.510067	0.1	1.480162
10.511733	0.1	1.483619
10.513400	0.1	1.488328
10.515067	0.1	1.493931
10.516733	0.1	1.499236
10.518400	0.1	1.502514
10.520067	0.1	1.503229
10.521733	0.1	1.502633
10.523400	0.1	1.502335
10.525067	0.1	1.503170
10.526733	0.1	1.505673
10.528400	0.1	1.510799
10.530067	0.1	1.519084
10.531733	0.1	1.528859
10.533400	0.1	1.537502
10.535067	0.1	1.543105
10.536733	0.1	1.545191
10.538400	0.1	1.544833
10.540067	0.1	1.544178
10.541733	0.1	1.545131
10.543400	0.1	1.548171
10.545067	0.1	1.552820
10.546733	0.1	1.557827
10.548400	0.1	1.561701
10.550067	0.1	1.563370
10.551733	0.1	1.563430
10.553400	0.1	1.563311
10.555067	0.1	1.563847
10.556733	0.1	1.564622
10.558400	0.1	1.564384
10.560067	0.1	1.562536
10.561733	0.1	1.559913
10.563400	0.1	1.557946
10.565067	0.1	1.557767
10.566733	0.1	1.559436
10.568400	0.1	1.561582
10.570067	0.1	1.562417
10.571733	0.1	1.562059
10.573400	0.1	1.562536
10.575067	0.1	1.565099
10.576733	0.1	1.569331
10.578400	0.1	1.574457
10.580067	0.1	1.580179
10.581733	0.1	1.586020
10.583400	0.1	1.590908
10.585067	0.1	1.593351
10.586733	0.1	1.593828
10.588400	0.1	1.594126
10.590067	0.1	1.595140
10.591733	0.1	1.595914
10.593400	0.1	1.595676
10.595067	0.1	1.595199
10.596733	0.1	1.596212
10.598400	0.1	1.599610
10.600067	0.1	1.604378
10.601733	0.1	1.608193
10.603400	0.1	1.608968
10.605067	0.1	1.605749
10.606733	0.1	1.599789
10.608400	0.1	1.594007
10.610067	0.1	1.590788
10.611733	0.1	1.590014
10.613400	0.1	1.589775
10.615067	0.1	1.589179
10.616733	0.1	1.589179
10.618400	0.1	1.590908
10.620067	0.1	1.594365
10.621733	0.1	1.599312
10.623400	0.1	1.605094
10.625067	0.1	1.609922
10.626733	0.1	1.612008
10.628400	0.1	1.610935
10.630067	0.1	1.607955
10.631733	0.1	1.604796
10.633400	0.1	1.602769
10.635067	0.1	1.601935
10.636733	0.1	1.601338
10.638400	0.1	1.599789
10.640067	0.1	1.597345
10.641733	0.1	1.594603
10.643400	0.1	1.591444
10.645067	0.1	1.586855
10.646733	0.1	1.580894
10.648400	0.1	1.574874
10.650067	0.1	1.569629
10.651733	0.1	1.565039
10.653400	0.1	1.560986
10.655067	0.1	1.557767
10.656733	0.1	1.554728
10.658400	0.1	1.550496
10.660067	0.1	1.545131
10.661733	0.1	1.539886
10.663400	0.1	1.535714
10.665067	0.1	1.531839
10.666733	0.1	1.526773
10.668400	0.1	1.520574
10.670067	0.1	1.514495
10.671733	0.1	1.508832
10.673400	0.1	1.502335
10.675067	0.1	1.494289
10.676733	0.1	1.485527
10.678400	0.1	1.477122
10.680067	0.1	1.469433
10.681733	0.1	1.461506
10.683400	0.1	1.451433
10.685067	0.1	1.438737
10.686733	0.1	1.424968
10.688400	0.1	1.412213
10.690067	0.1	1.401424
10.691733	0.1	1.392543
10.693400	0.1	1.384437
10.695067	0.1	1.375735
10.696733	0.1	1.366198
10.698400	0.1	1.356363
10.700067	0.1	1.345575
10.701733	0.1	1.333058
10.703400	0.1	1.318693
10.705067	0.1	1.302600
10.706733	0.1	1.285374
10.708400	0.1	1.267970
10.710067	0.1	1.251280
10.711733	0.1	1.235247
10.713400	0.1	1.219452
10.715067	0.1	1.203775
10.716733	0.1	1.188040
10.718400	0.1	1.171351
10.720067	0.1	1.154006
10.721733	0.1	1.137495
10.723400	0.1	1.123011
10.725067	0.1	1.110494
10.726733	0.1	1.098812
10.728400	0.1	1.086176
10.730067	0.1	1.071036
10.731733	0.1	1.053155
10.733400	0.1	1.033425
10.735067	0.1	1.013160
10.736733	0.1	0.993490
10.738400	0.1	0.975192
10.740067	0.1	0.958562
10.741733	0.1	0.943780
10.743400	0.1	0.930369
10.745067	0.1	0.918150
10.746733	0.1	0.907183
10.748400	0.1	0.896931
10.750067	0.1	0.885785
10.751733	0.1	0.872791
10.753400	0.1	0.858128
10.755067	0.1	0.843585
10.756733	0.1	0.831425
10.758400	0.1	0.822604
10.760067	0.1	0.815213
10.761733	0.1	0.806153
10.763400	0.1	0.793576
10.765067	0.1	0.778496
10.766733	0.1	0.763774
10.768400	0.1	0.751913
10.770067	0.1	0.742555
10.771733	0.1	0.732899
10.773400	0.1	0.720918
10.775067	0.1	0.707150
10.776733	0.1	0.693202
10.778400	0.1	0.679851
10.780067	0.1	0.668168
10.781733	0.1	0.659764
10.783400	0.1	0.654936
10.785067	0.1	0.652552
10.786733	0.1	0.649691
10.788400	0.1	0.643551
10.790067	0.1	0.633478
10.791733	0.1	0.620306
10.793400	0.1	0.605404
10.795067	0.1	0.590563
10.796733	0.1	0.578284
10.798400	0.1	0.569820
10.800067	0.1	0.563979
10.801733	0.1	0.558317
10.803400	0.1	0.551343
10.805067	0.1	0.543833
10.806733	0.1	0.538051
10.808400	0.1	0.535190
10.810067	0.1	0.533640
10.811733	0.1	0.530660
10.813400	0.1	0.525117
10.815067	0.1	0.517011
10.816733	0.1	0.506640
10.818400	0.1	0.494599
10.820067	0.1	0.483096
10.821733	0.1	0.474870
10.823400	0.1	0.470400
10.825067	0.1	0.468314
10.826733	0.1	0.467062
10.828400	0.1	0.465751
10.830067	0.1	0.463486
10.831733	0.1	0.459731
10.833400	0.1	0.454605
10.835067	0.1	0.448585
10.836733	0.1	0.442565
10.838400	0.1	0.437975
10.840067	0.1	0.436425
10.841733	0.1	0.437558
10.843400	0.1	0.438571
10.845067	0.1	0.436842
10.846733	0.1	0.432551
10.848400	0.1	0.428081
10.850067	0.1	0.425041
10.851733	0.1	0.423253
10.853400	0.1	0.422001
10.855067	0.1	0.421405
10.856733	0.1	0.421584
10.858400	0.1	0.421822
10.860067	0.1	0.421047
10.861733	0.1	0.419557
10.863400	0.1	0.419021
10.865067	0.1	0.419855
10.866733	0.1	0.420928
10.868400	0.1	0.420570
10.870067	0.1	0.418067
10.871733	0.1	0.414431
10.873400	0.1	0.411391
10.875067	0.1	0.410438
10.876733	0.1	0.411749
10.878400	0.1	0.413895
10.880067	0.1	0.415325
10.881733	0.1	0.415981
10.883400	0.1	0.416338
10.885067	0.1	0.416219
10.886733	0.1	0.415027
10.888400	0.1	0.412822
10.890067	0.1	0.410497
10.891733	0.1	0.408709
10.893400	0.1	0.406802
10.895067	0.1	0.404239
10.896733	0.1	0.400364
10.898400	0.1	0.395060
10.900067	0.1	0.389814
10.901733	0.1	0.387728
10.903400	0.1	0.390649
10.905067	0.1	0.397205
10.906733	0.1	0.404239
10.908400	0.1	0.409305
10.910067	0.1	0.412285
10.911733	0.1	0.414133
10.913400	0.1	0.416100
10.915067	0.1	0.419140
10.916733	0.1	0.422776
10.918400	0.1	0.424862
10.920067	0.1	0.422657
10.921733	0.1	0.414491
10.923400	0.1	0.402093
10.925067	0.1	0.389457
10.926733	0.1	0.380397
10.928400	0.1	0.376523
10.930067	0.1	0.377119
10.931733	0.1	0.380039
10.933400	0.1	0.383079
10.935067	0.1	0.384688
10.936733	0.1	0.384033
10.938400	0.1	0.380397
10.940067	0.1	0.374973
10.941733	0.1	0.370681
10.943400	0.1	0.370085
10.945067	0.1	0.372887
10.946733	0.1	0.377059
10.948400	0.1	0.381351
10.950067	0.1	0.385106
10.951733	0.1	0.387609
10.953400	0.1	0.388443
10.955067	0.1	0.387609
10.956733	0.1	0.385463
10.958400	0.1	0.382721
10.960067	0.1	0.380039
10.961733	0.1	0.376880
10.963400	0.1	0.372052
10.965067	0.1	0.365973
10.966733	0.1	0.360668
10.968400	0.1	0.357807
10.970067	0.1	0.357449
10.971733	0.1	0.358641
10.973400	0.1	0.360310
10.975067	0.1	0.361025
10.976733	0.1	0.359476
10.978400	0.1	0.355423
10.980067	0.1	0.350058
10.981733	0.1	0.345469
10.983400	0.1	0.343502
10.985067	0.1	0.344813
10.986733	0.1	0.348210
10.988400	0.1	0.351131
10.990067	0.1	0.351727
10.991733	0.1	0.349879
10.993400	0.1	0.346661
10.995067	0.1	0.342786
10.996733	0.1	0.339270
10.998400	0.1	0.337839
11.000067	0.1	0.339150
11.001733	0.1	0.342011
11.003400	0.1	0.344932
11.005067	0.1	0.347912
11.006733	0.1	0.351667
11.008400	0.1	0.356674
11.010067	0.1	0.362694
11.011733	0.1	0.368178
11.013400	0.1	0.370622
11.015067	0.1	0.368416
11.016733	0.1	0.362873
11.018400	0.1	0.356019
11.020067	0.1	0.349283
11.021733	0.1	0.342906
11.023400	0.1	0.337124
11.025067	0.1	0.333488
11.026733	0.1	0.334263
11.028400	0.1	0.340223
11.030067	0.1	0.348747
11.031733	0.1	0.355899
11.033400	0.1	0.358462
11.035067	0.1	0.356019
11.036733	0.1	0.350893
11.038400	0.1	0.346124
11.040067	0.1	0.343621
11.041733	0.1	0.344038
11.043400	0.1	0.347674
11.045067	0.1	0.353992
11.046733	0.1	0.361383
11.048400	0.1	0.367641
11.050067	0.1	0.371277
11.051733	0.1	0.372291
11.053400	0.1	0.372112
11.055067	0.1	0.372171
11.056733	0.1	0.372827
11.058400	0.1	0.373840
11.060067	0.1	0.374615
11.061733	0.1	0.374615
11.063400	0.1	0.373662
11.065067	0.1	0.372469
11.066733	0.1	0.371873
11.068400	0.1	0.372350
11.070067	0.1	0.374198
11.071733	0.1	0.377715
11.073400	0.1	0.382364
11.075067	0.1	0.386655
11.076733	0.1	0.390112
11.078400	0.1	0.392735
11.080067	0.1	0.393987
11.081733	0.1	0.393510
11.083400	0.1	0.392497
11.085067	0.1	0.392556
11.086733	0.1	0.394106
11.088400	0.1	0.395834
11.090067	0.1	0.396371
11.091733	0.1	0.396073
11.093400	0.1	0.395834
11.095067	0.1	0.396132
11.096733	0.1	0.397563
11.098400	0.1	0.400960
11.100067	0.1	0.406086
11.101733	0.1	0.411570
11.103400	0.1	0.416994
11.105067	0.1	0.422001
11.106733	0.1	0.425756
11.108400	0.1	0.427485
11.110067	0.1	0.427902
11.111733	0.1	0.428557
11.113400	0.1	0.430286
11.115067	0.1	0.432253
11.116733	0.1	0.433803
11.118400	0.1	0.435412
11.120067	0.1	0.437737
11.121733	0.1	0.440896
11.123400	0.1	0.444651
11.125067	0.1	0.448883
11.126733	0.1	0.453353
11.128400	0.1	0.457227
11.130067	0.1	0.459194
11.131733	0.1	0.458479
11.133400	0.1	0.455320
11.135067	0.1	0.450730
11.136733	0.1	0.446439
11.138400	0.1	0.443518
11.140067	0.1	0.441968
11.141733	0.1	0.441611
11.143400	0.1	0.442803
11.145067	0.1	0.445902
11.146733	0.1	0.451386
11.148400	0.1	0.459313
11.150067	0.1	0.468433
11.151733	0.1	0.476241
11.153400	0.1	0.480771
11.155067	0.1	0.482559
11.156733	0.1	0.483990
11.158400	0.1	0.487328
11.160067	0.1	0.492454
11.161733	0.1	0.496805
11.163400	0.1	0.497580
11.165067	0.1	0.494301
11.166733	0.1	0.489652
11.168400	0.1	0.486970
11.170067	0.1	0.488043
11.171733	0.1	0.492215
11.173400	0.1	0.497103
11.175067	0.1	0.501096
11.176733	0.1	0.503838
11.178400	0.1	0.505328
11.180067	0.1	0.504971
11.181733	0.1	0.502527
11.183400	0.1	0.499427
11.185067	0.1	0.497639
11.186733	0.1	0.498056
11.188400	0.1	0.500381
11.190067	0.1	0.503004
11.191733	0.1	0.504553
11.193400	0.1	0.504613
11.195067	0.1	0.504196
11.196733	0.1	0.504494
11.198400	0.1	0.506222
11.200067	0.1	0.509739
11.201733	0.1	0.515103
11.203400	0.1	0.520885
11.205067	0.1	0.524223
11.206733	0.1	0.523388
11.208400	0.1	0.519276
11.210067	0.1	0.514030
11.211733	0.1	0.509739
11.213400	0.1	0.508010
11.215067	0.1	0.509918
11.216733	0.1	0.514269
11.218400	0.1	0.518680
11.220067	0.1	0.520587
11.221733	0.1	0.519335
11.223400	0.1	0.516892
11.225067	0.1	0.516176
11.226733	0.1	0.519335
11.228400	0.1	0.525117
11.230067	0.1	0.530124
11.231733	0.1	0.531197
11.233400	0.1	0.528157
11.235067	0.1	0.523686
11.236733	0.1	0.521481
11.238400	0.1	0.524282
11.240067	0.1	0.531912
11.241733	0.1	0.540733
11.243400	0.1	0.547051
11.245067	0.1	0.550091
11.246733	0.1	0.551641
11.248400	0.1	0.552714
11.250067	0.1	0.552535
11.251733	0.1	0.550628
11.253400	0.1	0.547588
11.255067	0.1	0.544071
11.256733	0.1	0.540495
11.258400	0.1	0.537276
11.260067	0.1	0.534415
11.261733	0.1	0.531375
11.263400	0.1	0.528276
11.265067	0.1	0.526130
11.266733	0.1	0.526428
11.268400	0.1	0.530005
11.270067	0.1	0.536323
11.271733	0.1	0.543058
11.273400	0.1	0.547707
11.275067	0.1	0.549078
11.276733	0.1	0.547588
11.278400	0.1	0.544012
11.280067	0.1	0.538588
11.281733	0.1	0.532448
11.283400	0.1	0.527799
11.285067	0.1	0.526428
11.286733	0.1	0.527084
11.288400	0.1	0.527144
11.290067	0.1	0.525832
11.291733	0.1	0.525236
11.293400	0.1	0.526786
11.295067	0.1	0.529528
11.296733	0.1	0.531316
11.298400	0.1	0.531256
11.300067	0.1	0.529707
11.301733	0.1	0.527144
11.303400	0.1	0.523210
11.305067	0.1	0.517607
11.306733	0.1	0.511408
11.308400	0.1	0.506640
11.310067	0.1	0.505090
11.311733	0.1	0.507534
11.313400	0.1	0.512600
11.315067	0.1	0.517726
11.316733	0.1	0.521421
11.318400	0.1	0.523448
11.320067	0.1	0.523925
11.321733	0.1	0.523329
11.323400	0.1	0.522077
11.325067	0.1	0.519574
11.326733	0.1	0.515938
11.328400	0.1	0.512838
11.330067	0.1	0.511646
11.331733	0.1	0.512719
11.333400	0.1	0.515103
11.335067	0.1	0.516832
11.336733	0.1	0.516832
11.338400	0.1	0.514984
11.340067	0.1	0.511467
11.341733	0.1	0.507295
11.343400	0.1	0.503421
11.345067	0.1	0.499070
11.346733	0.1	0.493288
11.348400	0.1	0.486732
11.350067	0.1	0.481069
11.351733	0.1	0.477076
11.353400	0.1	0.474155
11.355067	0.1	0.471175
11.356733	0.1	0.467539
11.358400	0.1	0.463665
11.360067	0.1	0.460863
11.361733	0.1	0.460982
11.363400	0.1	0.464439
11.365067	0.1	0.469744
11.366733	0.1	0.474811
11.368400	0.1	0.479460
11.370067	0.1	0.484586
11.371733	0.1	0.490606
11.373400	0.1	0.496864
11.375067	0.1	0.501931
11.376733	0.1	0.504673
11.378400	0.1	0.504792
11.380067	0.1	0.503421
11.381733	0.1	0.501156
11.383400	0.1	0.497818
11.385067	0.1	0.492752
11.386733	0.1	0.485957
11.388400	0.1	0.477493
11.390067	0.1	0.468254
11.391733	0.1	0.460029
11.393400	0.1	0.455380
11.395067	0.1	0.455916
11.396733	0.1	0.461578
11.398400	0.1	0.469685
11.400067	0.1	0.475943
11.401733	0.1	0.477552
11.403400	0.1	0.474930
11.405067	0.1	0.470340
11.406733	0.1	0.466228
11.408400	0.1	0.464618
11.410067	0.1	0.465691
11.411733	0.1	0.467658
11.413400	0.1	0.467896
11.415067	0.1	0.465810
11.416733	0.1	0.463426
11.418400	0.1	0.462413
11.420067	0.1	0.462353
11.421733	0.1	0.462234
11.423400	0.1	0.461996
11.425067	0.1	0.461936
11.426733	0.1	0.462174
11.428400	0.1	0.463188
11.430067	0.1	0.465632
11.431733	0.1	0.469089
11.433400	0.1	0.471592
11.435067	0.1	0.470400
11.436733	0.1	0.464916
11.438400	0.1	0.457048
11.440067	0.1	0.449061
11.441733	0.1	0.442445
11.443400	0.1	0.438094
11.445067	0.1	0.436723
11.446733	0.1	0.437856
11.448400	0.1	0.440002
11.450067	0.1	0.441611
11.451733	0.1	0.441313
11.453400	0.1	0.438750
11.455067	0.1	0.435352
11.456733	0.1	0.432849
11.458400	0.1	0.431716
11.460067	0.1	0.431478
11.461733	0.1	0.432551
11.463400	0.1	0.434935
11.465067	0.1	0.437379
11.466733	0.1	0.438094
11.468400	0.1	0.436425
11.470067	0.1	0.433683
11.471733	0.1	0.431716
11.473400	0.1	0.431120
11.475067	0.1	0.431120
11.476733	0.1	0.430346
11.478400	0.1	0.427663
11.480067	0.1	0.423729
11.481733	0.1	0.420809
11.483400	0.1	0.420272
11.485067	0.1	0.421286
11.486733	0.1	0.422120
11.488400	0.1	0.421703
11.490067	0.1	0.420272
11.491733	0.1	0.418663
11.493400	0.1	0.417292
11.495067	0.1	0.416219
11.496733	0.1	0.415266
11.498400	0.1	0.414431
11.500067	0.1	0.413835
11.501733	0.1	0.413418
11.503400	0.1	0.413239
11.505067	0.1	0.413120
11.506733	0.1	0.412166
11.508400	0.1	0.409722
11.510067	0.1	0.406384
11.511733	0.1	0.403285
11.513400	0.1	0.401199
11.515067	0.1	0.400901
11.516733	0.1	0.402570
11.518400	0.1	0.406384
11.520067	0.1	0.412047
11.521733	0.1	0.417948
11.523400	0.1	0.421166
11.525067	0.1	0.419676
11.526733	0.1	0.413597
11.528400	0.1	0.404418
11.530067	0.1	0.394046
11.531733	0.1	0.384748
11.533400	0.1	0.378430
11.535067	0.1	0.376105
11.536733	0.1	0.377774
11.538400	0.1	0.382483
11.540067	0.1	0.389040
11.541733	0.1	0.396132
11.543400	0.1	0.401795
11.545067	0.1	0.403583
11.546733	0.1	0.400484
11.548400	0.1	0.393748
11.550067	0.1	0.386000
11.551733	0.1	0.379860
11.553400	0.1	0.376582
11.555067	0.1	0.375748
11.556733	0.1	0.375927
11.558400	0.1	0.376105
11.560067	0.1	0.375688
11.561733	0.1	0.374436
11.563400	0.1	0.372648
11.565067	0.1	0.370681
11.566733	0.1	0.368178
11.568400	0.1	0.365257
11.570067	0.1	0.362873
11.571733	0.1	0.361323
11.573400	0.1	0.359237
11.575067	0.1	0.355303
11.576733	0.1	0.349939
11.578400	0.1	0.344038
11.580067	0.1	0.337899
11.581733	0.1	0.332057
11.583400	0.1	0.327706
11.585067	0.1	0.326037
11.586733	0.1	0.327587
11.588400	0.1	0.331223
11.590067	0.1	0.334620
11.591733	0.1	0.336409
11.593400	0.1	0.336409
11.595067	0.1	0.335217
11.596733	0.1	0.333786
11.598400	0.1	0.332177
11.600067	0.1	0.329554
11.601733	0.1	0.324845
11.603400	0.1	0.318766
11.605067	0.1	0.312746
11.606733	0.1	0.308514
11.608400	0.1	0.306189
11.610067	0.1	0.304043
11.611733	0.1	0.300467
11.613400	0.1	0.295639
11.615067	0.1	0.291586
11.616733	0.1	0.290453
11.618400	0.1	0.293255
11.620067	0.1	0.299275
11.621733	0.1	0.306606
11.623400	0.1	0.312746
11.625067	0.1	0.316262
11.626733	0.1	0.316978
11.628400	0.1	0.315607
11.630067	0.1	0.314355
11.631733	0.1	0.314593
11.633400	0.1	0.314832
11.635067	0.1	0.312388
11.636733	0.1	0.307262
11.638400	0.1	0.302553
11.640067	0.1	0.300348
11.641733	0.1	0.299871
11.643400	0.1	0.299394
11.645067	0.1	0.298262
11.646733	0.1	0.296712
11.648400	0.1	0.295639
11.650067	0.1	0.295818
11.651733	0.1	0.297427
11.653400	0.1	0.299513
11.655067	0.1	0.301361
11.656733	0.1	0.302196
11.658400	0.1	0.301659
11.660067	0.1	0.299394
11.661733	0.1	0.295043
11.663400	0.1	0.289381
11.665067	0.1	0.284135
11.666733	0.1	0.280380
11.668400	0.1	0.277400
11.670067	0.1	0.274539
11.671733	0.1	0.272274
11.673400	0.1	0.270784
11.675067	0.1	0.268698
11.676733	0.1	0.264823
11.678400	0.1	0.260234
11.680067	0.1	0.257194
11.681733	0.1	0.255942
11.683400	0.1	0.255227
11.685067	0.1	0.254691
11.686733	0.1	0.255942
11.688400	0.1	0.259995
11.690067	0.1	0.265658
11.691733	0.1	0.270486
11.693400	0.1	0.271976
11.695067	0.1	0.269473
11.696733	0.1	0.264764
11.698400	0.1	0.261128
11.700067	0.1	0.259638
11.701733	0.1	0.259519
11.703400	0.1	0.260115
11.705067	0.1	0.261128
11.706733	0.1	0.262022
11.708400	0.1	0.261605
11.710067	0.1	0.259101
11.711733	0.1	0.254154
11.713400	0.1	0.248075
11.715067	0.1	0.242770
11.716733	0.1	0.239670
11.718400	0.1	0.238419
11.720067	0.1	0.238121
11.721733	0.1	0.238597
11.723400	0.1	0.240028
11.725067	0.1	0.242472
11.726733	0.1	0.245273
11.728400	0.1	0.247538
11.730067	0.1	0.248671
11.731733	0.1	0.249207
11.733400	0.1	0.250280
11.735067	0.1	0.252008
11.736733	0.1	0.253379
11.738400	0.1	0.253737
11.740067	0.1	0.252426
11.741733	0.1	0.249267
11.743400	0.1	0.244856
11.745067	0.1	0.240743
11.746733	0.1	0.237525
11.748400	0.1	0.235438
11.750067	0.1	0.234485
11.751733	0.1	0.234783
11.753400	0.1	0.235856
11.755067	0.1	0.236809
11.756733	0.1	0.236988
11.758400	0.1	0.235856
11.760067	0.1	0.233889
11.761733	0.1	0.233531
11.763400	0.1	0.237703
11.765067	0.1	0.247002
11.766733	0.1	0.258863
11.768400	0.1	0.269055
11.770067	0.1	0.274003
11.771733	0.1	0.272036
11.773400	0.1	0.264704
11.775067	0.1	0.255823
11.776733	0.1	0.249147
11.778400	0.1	0.245929
11.780067	0.1	0.245214
11.781733	0.1	0.245929
11.783400	0.1	0.247598
11.785067	0.1	0.250399
11.786733	0.1	0.254393
11.788400	0.1	0.259101
11.790067	0.1	0.263214
11.791733	0.1	0.265479
11.793400	0.1	0.265896
11.795067	0.1	0.266075
11.796733	0.1	0.266790
11.798400	0.1	0.267148
11.800067	0.1	0.266969
11.801733	0.1	0.268579
11.803400	0.1	0.273645
11.805067	0.1	0.280678
11.806733	0.1	0.286758
11.808400	0.1	0.290155
11.810067	0.1	0.290334
11.811733	0.1	0.287950
11.813400	0.1	0.284374
11.815067	0.1	0.281572
11.816733	0.1	0.280738
11.818400	0.1	0.281751
11.820067	0.1	0.282884
11.821733	0.1	0.282288
11.823400	0.1	0.279367
11.825067	0.1	0.274956
11.826733	0.1	0.270188
11.828400	0.1	0.266373
11.830067	0.1	0.264585
11.831733	0.1	0.265181
11.833400	0.1	0.267208
11.835067	0.1	0.269115
11.836733	0.1	0.270426
11.838400	0.1	0.272334
11.840067	0.1	0.276446
11.841733	0.1	0.283182
11.843400	0.1	0.291228
11.845067	0.1	0.298679
11.846733	0.1	0.303864
11.848400	0.1	0.305235
11.850067	0.1	0.302613
11.851733	0.1	0.297844
11.853400	0.1	0.293851
11.855067	0.1	0.292420
11.856733	0.1	0.293136
11.858400	0.1	0.294209
11.860067	0.1	0.294566
11.861733	0.1	0.294566
11.863400	0.1	0.295043
11.865067	0.1	0.296652
11.866733	0.1	0.299752
11.868400	0.1	0.305235
11.870067	0.1	0.313818
11.871733	0.1	0.323892
11.873400	0.1	0.331640
11.875067	0.1	0.333965
11.876733	0.1	0.330687
11.878400	0.1	0.324428
11.880067	0.1	0.319302
11.881733	0.1	0.318706
11.883400	0.1	0.323415
11.885067	0.1	0.331640
11.886733	0.1	0.340998
11.888400	0.1	0.348985
11.890067	0.1	0.353813
11.891733	0.1	0.355959
11.893400	0.1	0.357032
11.895067	0.1	0.357270
11.896733	0.1	0.355661
11.898400	0.1	0.352919
11.900067	0.1	0.350952
11.901733	0.1	0.350893
11.903400	0.1	0.352442
11.905067	0.1	0.355244
11.906733	0.1	0.359595
11.908400	0.1	0.365913
11.910067	0.1	0.373960
11.911733	0.1	0.382006
11.913400	0.1	0.388324
11.915067	0.1	0.392497
11.916733	0.1	0.396013
11.918400	0.1	0.400424
11.920067	0.1	0.405967
11.921733	0.1	0.411034
11.923400	0.1	0.414014
11.925067	0.1	0.414431
11.926733	0.1	0.413060
11.928400	0.1	0.411689
11.930067	0.1	0.412285
11.931733	0.1	0.415504
11.933400	0.1	0.421464
11.935067	0.1	0.429869
11.936733	0.1	0.439286
11.938400	0.1	0.448346
11.940067	0.1	0.457168
11.941733	0.1	0.465632
11.943400	0.1	0.472188
11.945067	0.1	0.476003
11.946733	0.1	0.478268
11.948400	0.1	0.479639
11.950067	0.1	0.479579
11.951733	0.1	0.477910
11.953400	0.1	0.475884
11.955067	0.1	0.474632
11.956733	0.1	0.475049
11.958400	0.1	0.477433
11.960067	0.1	0.481904
11.961733	0.1	0.488341
11.963400	0.1	0.496805
11.965067	0.1	0.506997
11.966733	0.1	0.517368
11.968400	0.1	0.525892
11.970067	0.1	0.531197
11.971733	0.1	0.533938
11.973400	0.1	0.536144
11.975067	0.1	0.539243
11.976733	0.1	0.543237
11.978400	0.1	0.548005
11.980067	0.1	0.553906
11.981733	0.1	0.561714
11.983400	0.1	0.570953
11.985067	0.1	0.580370
11.986733	0.1	0.588656
11.988400	0.1	0.595868
11.990067	0.1	0.602603
11.991733	0.1	0.609160
11.993400	0.1	0.615180
11.995067	0.1	0.620008
11.996733	0.1	0.623047
11.998400	0.1	0.624716
12.000067	0.1	0.626981
12.001733	0.1	0.632167
12.003400	0.1	0.640631
12.005067	0.1	0.650406
12.006733	0.1	0.658512
12.008400	0.1	0.663638
12.010067	0.1	0.666916
12.011733	0.1	0.670254
12.013400	0.1	0.675499
12.015067	0.1	0.683248
12.016733	0.1	0.692189
12.018400	0.1	0.700533
12.020067	0.1	0.707388
12.021733	0.1	0.713587
12.023400	0.1	0.721574
12.025067	0.1	0.732899
12.026733	0.1	0.746727
12.028400	0.1	0.759840
12.030067	0.1	0.769019
12.031733	0.1	0.773907
12.033400	0.1	0.776947
12.035067	0.1	0.780880
12.036733	0.1	0.786603
12.038400	0.1	0.792921
12.040067	0.1	0.798583
12.041733	0.1	0.803769
12.043400	0.1	0.810266
12.045067	0.1	0.819802
12.046733	0.1	0.831902
12.048400	0.1	0.845015
12.050067	0.1	0.857592
12.051733	0.1	0.868678
12.053400	0.1	0.877678
12.055067	0.1	0.884593
12.056733	0.1	0.889838
12.058400	0.1	0.894547
12.060067	0.1	0.900626
12.061733	0.1	0.909865
12.063400	0.1	0.921607
12.065067	0.1	0.932813
12.066733	0.1	0.941455
12.068400	0.1	0.947893
12.070067	0.1	0.953615
12.071733	0.1	0.959575
12.073400	0.1	0.965178
12.075067	0.1	0.969112
12.076733	0.1	0.970781
12.078400	0.1	0.971437
12.080067	0.1	0.972569
12.081733	0.1	0.974596
12.083400	0.1	0.977635
12.085067	0.1	0.982404
12.086733	0.1	0.989556
12.088400	0.1	0.998676
12.090067	0.1	1.008093
12.091733	0.1	1.015067
12.093400	0.1	1.017571
12.095067	0.1	1.015842
12.096733	0.1	1.012027
12.098400	0.1	1.008928
12.100067	0.1	1.008689
12.101733	0.1	1.011372
12.103400	0.1	1.016319
12.105067	0.1	1.023591
12.106733	0.1	1.032829
12.108400	0.1	1.041770
12.110067	0.1	1.047671
12.111733	0.1	1.049638
12.113400	0.1	1.048803
12.115067	0.1	1.047134
12.116733	0.1	1.045466
12.118400	0.1	1.043975
12.120067	0.1	1.042962
12.121733	0.1	1.042962
12.123400	0.1	1.043558
12.125067	0.1	1.043797
12.126733	0.1	1.042962
12.128400	0.1	1.042247
12.130067	0.1	1.043379
12.131733	0.1	1.046181
12.133400	0.1	1.048982
12.135067	0.1	1.050472
12.136733	0.1	1.050770
12.138400	0.1	1.051307
12.140067	0.1	1.053393
12.141733	0.1	1.056552
12.143400	0.1	1.058519
12.145067	0.1	1.057327
12.146733	0.1	1.052499
12.148400	0.1	1.045764
12.150067	0.1	1.039267
12.151733	0.1	1.033783
12.153400	0.1	1.029611
12.155067	0.1	1.027048
12.156733	0.1	1.026094
12.158400	0.1	1.025736
12.160067	0.1	1.025438
12.161733	0.1	1.026154
12.163400	0.1	1.028657
12.165067	0.1	1.032233
12.166733	0.1	1.035392
12.168400	0.1	1.037121
12.170067	0.1	1.037180
12.171733	0.1	1.035154
12.173400	0.1	1.031280
12.175067	0.1	1.026332
12.176733	0.1	1.021206
12.178400	0.1	1.016498
12.180067	0.1	1.012087
12.181733	0.1	1.007676
12.183400	0.1	1.004338
12.185067	0.1	1.003206
12.186733	0.1	1.003325
12.188400	0.1	1.002431
12.190067	0.1	0.999451
12.191733	0.1	0.994206
12.193400	0.1	0.985801
12.195067	0.1	0.974417
12.196733	0.1	0.962794
12.198400	0.1	0.954330
12.200067	0.1	0.949979
12.201733	0.1	0.948787
12.203400	0.1	0.949800
12.205067	0.1	0.952005
12.206733	0.1	0.954390
12.208400	0.1	0.956595
12.210067	0.1	0.959158
12.211733	0.1	0.961900
12.213400	0.1	0.963807
12.215067	0.1	0.963986
12.216733	0.1	0.963032
12.218400	0.1	0.962257
12.220067	0.1	0.963032
12.221733	0.1	0.965536
12.223400	0.1	0.968337
12.225067	0.1	0.969946
12.226733	0.1	0.971198
12.228400	0.1	0.974715
12.230067	0.1	0.981927
12.231733	0.1	0.991702
12.233400	0.1	1.000345
12.235067	0.1	1.004636
12.236733	0.1	1.003981
12.238400	0.1	1.001298
12.240067	0.1	1.000822
12.241733	0.1	1.004934
12.243400	0.1	1.012862
12.245067	0.1	1.022220
12.246733	0.1	1.030266
12.248400	0.1	1.035392
12.250067	0.1	1.038730
12.251733	0.1	1.043022
12.253400	0.1	1.049995
12.255067	0.1	1.059175
12.256733	0.1	1.069546
12.258400	0.1	1.081169
12.260067	0.1	1.093447
12.261733	0.1	1.104117
12.263400	0.1	1.112163
12.265067	0.1	1.119912
12.266733	0.1	1.130045
12.268400	0.1	1.142502
12.270067	0.1	1.155436
12.271733	0.1	1.167774
12.273400	0.1	1.180053
12.275067	0.1	1.192987
12.276733	0.1	1.206637
12.278400	0.1	1.221180
12.280067	0.1	1.237691
12.281733	0.1	1.256228
12.283400	0.1	1.275122
12.285067	0.1	1.292288
12.286733	0.1	1.308203
12.288400	0.1	1.325011
12.290067	0.1	1.344681
12.291733	0.1	1.367390
12.293400	0.1	1.392067
12.295067	0.1	1.416504
12.296733	0.1	1.438379
12.298400	0.1	1.456380
12.300067	0.1	1.471102
12.301733	0.1	1.484513
12.303400	0.1	1.498282
12.305067	0.1	1.513958
12.306733	0.1	1.533091
12.308400	0.1	1.556337
12.310067	0.1	1.581907
12.311733	0.1	1.606763
12.313400	0.1	1.628876
12.315067	0.1	1.649201
12.316733	0.1	1.669884
12.318400	0.1	1.692295
12.320067	0.1	1.715541
12.321733	0.1	1.738429
12.323400	0.1	1.761198
12.325067	0.1	1.784504
12.326733	0.1	1.808107
12.328400	0.1	1.831353
12.330067	0.1	1.853407
12.331733	0.1	1.874566
12.333400	0.1	1.895964
12.335067	0.1	1.918495
12.336733	0.1	1.941860
12.338400	0.1	1.965106
12.340067	0.1	1.987696
12.341733	0.1	2.009809
12.343400	0.1	2.031326
12.345067	0.1	2.051234
12.346733	0.1	2.069116
12.348400	0.1	2.085805
12.350067	0.1	2.102792
12.351733	0.1	2.121508
12.353400	0.1	2.142251
12.355067	0.1	2.164781
12.356733	0.1	2.188981
12.358400	0.1	2.214790
12.360067	0.1	2.241910
12.361733	0.1	2.270758
12.363400	0.1	2.301216
12.365067	0.1	2.331257
12.366733	0.1	2.357721
12.368400	0.1	2.379060
12.370067	0.1	2.396941
12.371733	0.1	2.413571
12.373400	0.1	2.429843
12.375067	0.1	2.445519
12.376733	0.1	2.460838
12.378400	0.1	2.477110
12.380067	0.1	2.495885
12.381733	0.1	2.517939
12.383400	0.1	2.543152
12.385067	0.1	2.570450
12.386733	0.1	2.597869
12.388400	0.1	2.623439
12.390067	0.1	2.646387
12.391733	0.1	2.667248
12.393400	0.1	2.687216
12.395067	0.1	2.707839
12.396733	0.1	2.730549
12.398400	0.1	2.755702
12.400067	0.1	2.781570
12.401733	0.1	2.805770
12.403400	0.1	2.827108
12.405067	0.1	2.846360
12.406733	0.1	2.865613
12.408400	0.1	2.886594
12.410067	0.1	2.909362
12.411733	0.1	2.932608
12.413400	0.1	2.955496
12.415067	0.1	2.977848
12.416733	0.1	3.000200
12.418400	0.1	3.023327
12.420067	0.1	3.047943
12.421733	0.1	3.074289
12.423400	0.1	3.101289
12.425067	0.1	3.126562
12.426733	0.1	3.148794
12.428400	0.1	3.169656
12.430067	0.1	3.193081
12.431733	0.1	3.220380
12.433400	0.1	3.248394
12.435067	0.1	3.271818
12.436733	0.1	3.288508
12.438400	0.1	3.300131
12.440067	0.1	3.310085
12.441733	0.1	3.321052
12.443400	0.1	3.333688
12.445067	0.1	3.346145
12.446733	0.1	3.356993
12.448400	0.1	3.366947
12.450067	0.1	3.377915
12.451733	0.1	3.390730
12.453400	0.1	3.404558
12.455067	0.1	3.417850
12.456733	0.1	3.428817
12.458400	0.1	3.435850
12.460067	0.1	3.438235
12.461733	0.1	3.436864
12.463400	0.1	3.434539
12.465067	0.1	3.433824
12.466733	0.1	3.435135
12.468400	0.1	3.436923
12.470067	0.1	3.438056
12.471733	0.1	3.438354
12.473400	0.1	3.437698
12.475067	0.1	3.435433
12.476733	0.1	3.432155
12.478400	0.1	3.429175
12.480067	0.1	3.427029
12.481733	0.1	3.425122
12.483400	0.1	3.422559
12.485067	0.1	3.418386
12.486733	0.1	3.412366
12.488400	0.1	3.404737
12.490067	0.1	3.395498
12.491733	0.1	3.383994
12.493400	0.1	3.370226
12.495067	0.1	3.355384
12.496733	0.1	3.341496
12.498400	0.1	3.329754
12.500067	0.1	3.319562
12.501733	0.1	3.308714
12.503400	0.1	3.295839
12.505067	0.1	3.282011
12.506733	0.1	3.268898
12.508400	0.1	3.256977
12.510067	0.1	3.245890
12.511733	0.1	3.235400
12.513400	0.1	3.224611
12.515067	0.1	3.212035
12.516733	0.1	3.197253
12.518400	0.1	3.181637
12.520067	0.1	3.167391
12.521733	0.1	3.155351
12.523400	0.1	3.145039
12.525067	0.1	3.135622
12.526733	0.1	3.125847
12.528400	0.1	3.114343
12.530067	0.1	3.100634
12.531733	0.1	3.085792
12.533400	0.1	3.071666
12.535067	0.1	3.059864
12.536733	0.1	3.051460
12.538400	0.1	3.046215
12.540067	0.1	3.042281
12.541733	0.1	3.036618
12.543400	0.1	3.027559
12.545067	0.1	3.015638
12.546733	0.1	3.002405
12.548400	0.1	2.989173
12.550067	0.1	2.977252
12.551733	0.1	2.967596
12.553400	0.1	2.960086
12.555067	0.1	2.953768
12.556733	0.1	2.948225
12.558400	0.1	2.944231
12.560067	0.1	2.942145
12.561733	0.1	2.941191
12.563400	0.1	2.939344
12.565067	0.1	2.935291
12.566733	0.1	2.928555
12.568400	0.1	2.919078
12.570067	0.1	2.907098
12.571733	0.1	2.894581
12.573400	0.1	2.883971
12.575067	0.1	2.875507
12.576733	0.1	2.867580
12.578400	0.1	2.859354
12.580067	0.1	2.850652
12.581733	0.1	2.840996
12.583400	0.1	2.830267
12.585067	0.1	2.818942
12.586733	0.1	2.808213
12.588400	0.1	2.798915
12.590067	0.1	2.791524
12.591733	0.1	2.786040
12.593400	0.1	2.781093
12.595067	0.1	2.774477
12.596733	0.1	2.764940
12.598400	0.1	2.753019
12.600067	0.1	2.739966
12.601733	0.1	2.726793
12.603400	0.1	2.713740
12.605067	0.1	2.700627
12.606733	0.1	2.686799
12.608400	0.1	2.671421
12.610067	0.1	2.653897
12.611733	0.1	2.634466
12.613400	0.1	2.614260
12.615067	0.1	2.593219
12.616733	0.1	2.570629
12.618400	0.1	2.546907
12.620067	0.1	2.523720
12.621733	0.1	2.502024
12.623400	0.1	2.481282
12.625067	0.1	2.460182
12.626733	0.1	2.437890
12.628400	0.1	2.414346
12.630067	0.1	2.390027
12.631733	0.1	2.365589
12.633400	0.1	2.342284
12.635067	0.1	2.321243
12.636733	0.1	2.301991
12.638400	0.1	2.282620
12.640067	0.1	2.261043
12.641733	0.1	2.237618
12.643400	0.1	2.213895
12.645067	0.1	2.190054
12.646733	0.1	2.164960
12.648400	0.1	2.138853
12.650067	0.1	2.112925
12.651733	0.1	2.088070
12.653400	0.1	2.065003
12.655067	0.1	2.044439
12.656733	0.1	2.025426
12.658400	0.1	2.005041
12.660067	0.1	1.981437
12.661733	0.1	1.956344
12.663400	0.1	1.933336
12.665067	0.1	1.913607
12.666733	0.1	1.896024
12.668400	0.1	1.878917
12.670067	0.1	1.861215
12.671733	0.1	1.842320
12.673400	0.1	1.821935
12.675067	0.1	1.800537
12.676733	0.1	1.779318
12.678400	0.1	1.759529
12.680067	0.1	1.741052
12.681733	0.1	1.722872
12.683400	0.1	1.704335
12.685067	0.1	1.686335
12.686733	0.1	1.670003
12.688400	0.1	1.655161
12.690067	0.1	1.640618
12.691733	0.1	1.625180
12.693400	0.1	1.608551
12.695067	0.1	1.590669
12.696733	0.1	1.571655
12.698400	0.1	1.552463
12.700067	0.1	1.533985
12.701733	0.1	1.516759
12.703400	0.1	1.501501
12.705067	0.1	1.487374
12.706733	0.1	1.473069
12.708400	0.1	1.458228
12.710067	0.1	1.443803
12.711733	0.1	1.430273
12.713400	0.1	1.417458
12.715067	0.1	1.405656
12.716733	0.1	1.395345
12.718400	0.1	1.386345
12.720067	0.1	1.376927
12.721733	0.1	1.364827
12.723400	0.1	1.349330
12.725067	0.1	1.332223
12.726733	0.1	1.316011
12.728400	0.1	1.302183
12.730067	0.1	1.290262
12.731733	0.1	1.278877
12.733400	0.1	1.267195
12.735067	0.1	1.255035
12.736733	0.1	1.242340
12.738400	0.1	1.229525
12.740067	0.1	1.216889
12.741733	0.1	1.205444
12.743400	0.1	1.197040
12.745067	0.1	1.192629
12.746733	0.1	1.190782
12.748400	0.1	1.188397
12.750067	0.1	1.182914
12.751733	0.1	1.173556
12.753400	0.1	1.162112
12.755067	0.1	1.151621
12.756733	0.1	1.143217
12.758400	0.1	1.135945
12.760067	0.1	1.128912
12.761733	0.1	1.121283
12.763400	0.1	1.113176
12.765067	0.1	1.105726
12.766733	0.1	1.099587
12.768400	0.1	1.093745
12.770067	0.1	1.087487
12.771733	0.1	1.081646
12.773400	0.1	1.077652
12.775067	0.1	1.075983
12.776733	0.1	1.075745
12.778400	0.1	1.075745
12.780067	0.1	1.074910
12.781733	0.1	1.072824
12.783400	0.1	1.069307
12.785067	0.1	1.065195
12.786733	0.1	1.061857
12.788400	0.1	1.060128
12.790067	0.1	1.059592
12.791733	0.1	1.059115
12.793400	0.1	1.058400
12.795067	0.1	1.058400
12.796733	0.1	1.060247
12.798400	0.1	1.064003
12.800067	0.1	1.068652
12.801733	0.1	1.073182
12.803400	0.1	1.077116
12.805067	0.1	1.079977
12.806733	0.1	1.081288
12.808400	0.1	1.081526
12.810067	0.1	1.082420
12.811733	0.1	1.085758
12.813400	0.1	1.092136
12.815067	0.1	1.100302
12.816733	0.1	1.108646
12.818400	0.1	1.115382
12.820067	0.1	1.119375
12.821733	0.1	1.121581
12.823400	0.1	1.124919
12.825067	0.1	1.131296
12.826733	0.1	1.139939
12.828400	0.1	1.148462
12.830067	0.1	1.155317
12.831733	0.1	1.160443
12.833400	0.1	1.164317
12.835067	0.1	1.167715
12.836733	0.1	1.172125
12.838400	0.1	1.177967
12.840067	0.1	1.184762
12.841733	0.1	1.192868
12.843400	0.1	1.203120
12.845067	0.1	1.215577
12.846733	0.1	1.228213
12.848400	0.1	1.239002
12.850067	0.1	1.247644
12.851733	0.1	1.255751
12.853400	0.1	1.264751
12.855067	0.1	1.274824
12.856733	0.1	1.284957
12.858400	0.1	1.294017
12.860067	0.1	1.301110
12.861733	0.1	1.306951
12.863400	0.1	1.313090
12.865067	0.1	1.320660
12.866733	0.1	1.329601
12.868400	0.1	1.339316
12.870067	0.1	1.349449
12.871733	0.1	1.359403
12.873400	0.1	1.369476
12.875067	0.1	1.380622
12.876733	0.1	1.392782
12.878400	0.1	1.404524
12.880067	0.1	1.414895
12.881733	0.1	1.425028
12.883400	0.1	1.436770
12.885067	0.1	1.450062
12.886733	0.1	1.463235
12.888400	0.1	1.474857
12.890067	0.1	1.485050
12.891733	0.1	1.494169
12.893400	0.1	1.501441
12.895067	0.1	1.505792
12.896733	0.1	1.507938
12.898400	0.1	1.510322
12.900067	0.1	1.515031
12.901733	0.1	1.523137
12.903400	0.1	1.534522
12.905067	0.1	1.547277
12.906733	0.1	1.559377
12.908400	0.1	1.569450
12.910067	0.1	1.577616
12.911733	0.1	1.585364
12.913400	0.1	1.594544
12.915067	0.1	1.605094
12.916733	0.1	1.615644
12.918400	0.1	1.624942
12.920067	0.1	1.632691
12.921733	0.1	1.639128
12.923400	0.1	1.644433
12.925067	0.1	1.648545
12.926733	0.1	1.651883
12.928400	0.1	1.654983
12.930067	0.1	1.658023
12.931733	0.1	1.660466
12.933400	0.1	1.662016
12.935067	0.1	1.662433
12.936733	0.1	1.661778
12.938400	0.1	1.660824
12.940067	0.1	1.661062
12.941733	0.1	1.663566
12.943400	0.1	1.667261
12.945067	0.1	1.669645
12.946733	0.1	1.668930
12.948400	0.1	1.665235
12.950067	0.1	1.660586
12.951733	0.1	1.656592
12.953400	0.1	1.653433
12.955067	0.1	1.650334
12.956733	0.1	1.647353
12.958400	0.1	1.645386
12.960067	0.1	1.645923
12.961733	0.1	1.648963
12.963400	0.1	1.652479
12.965067	0.1	1.654267
12.966733	0.1	1.654029
12.968400	0.1	1.653016
12.970067	0.1	1.651704
12.971733	0.1	1.649141
12.973400	0.1	1.643896
12.975067	0.1	1.636148
12.976733	0.1	1.627624
12.978400	0.1	1.620591
12.980067	0.1	1.616597
12.981733	0.1	1.615048
12.983400	0.1	1.613975
12.985067	0.1	1.611590
12.986733	0.1	1.606643
12.988400	0.1	1.598895
12.990067	0.1	1.589477
12.991733	0.1	1.580298
12.993400	0.1	1.571775
12.995067	0.1	1.563430
12.996733	0.1	1.555026
12.998400	0.1	1.546443
13.000067	0.1	1.536667
13.001733	0.1	1.524389
13.003400	0.1	1.509011
13.005067	0.1	1.492202
13.006733	0.1	1.476109
13.008400	0.1	1.462042
13.010067	0.1	1.449645
13.011733	0.1	1.437247
13.013400	0.1	1.423597
13.015067	0.1	1.408517
13.016733	0.1	1.392245
13.018400	0.1	1.374245
13.020067	0.1	1.353800
13.021733	0.1	1.331329
13.023400	0.1	1.308739
13.025067	0.1	1.287580
13.026733	0.1	1.267910
13.028400	0.1	1.248956
13.030067	0.1	1.230419
13.031733	0.1	1.211882
13.033400	0.1	1.192987
13.035067	0.1	1.174808
13.036733	0.1	1.159489
13.038400	0.1	1.147926
13.040067	0.1	1.137734
13.041733	0.1	1.125097
13.043400	0.1	1.108289
13.045067	0.1	1.087785
13.046733	0.1	1.065016
13.048400	0.1	1.042128
13.050067	0.1	1.021504
13.051733	0.1	1.003981
13.053400	0.1	0.988603
13.055067	0.1	0.974059
13.056733	0.1	0.960350
13.058400	0.1	0.947177
13.060067	0.1	0.934482
13.061733	0.1	0.923991
13.063400	0.1	0.916541
13.065067	0.1	0.910461
13.066733	0.1	0.903070
13.068400	0.1	0.893176
13.070067	0.1	0.881374
13.071733	0.1	0.869274
13.073400	0.1	0.858307
13.075067	0.1	0.849068
13.076733	0.1	0.841200
13.078400	0.1	0.834167
13.080067	0.1	0.827968
13.081733	0.1	0.823855
13.083400	0.1	0.822485
13.085067	0.1	0.822961
13.086733	0.1	0.823498
13.088400	0.1	0.822663
13.090067	0.1	0.819802
13.091733	0.1	0.815511
13.093400	0.1	0.811398
13.095067	0.1	0.808775
13.096733	0.1	0.808477
13.098400	0.1	0.809908
13.100067	0.1	0.811815
13.101733	0.1	0.813425
13.103400	0.1	0.813901
13.105067	0.1	0.813127
13.106733	0.1	0.813484
13.108400	0.1	0.817418
13.110067	0.1	0.824332
13.111733	0.1	0.831068
13.113400	0.1	0.835419
13.115067	0.1	0.837565
13.116733	0.1	0.838876
13.118400	0.1	0.840128
13.120067	0.1	0.842273
13.121733	0.1	0.846386
13.123400	0.1	0.852585
13.125067	0.1	0.859678
13.126733	0.1	0.866652
13.128400	0.1	0.873506
13.130067	0.1	0.880897
13.131733	0.1	0.889242
13.133400	0.1	0.897884
13.135067	0.1	0.905573
13.136733	0.1	0.911236
13.138400	0.1	0.914156
13.140067	0.1	0.914395
13.141733	0.1	0.913382
13.143400	0.1	0.913322
13.145067	0.1	0.915706
13.146733	0.1	0.920653
13.148400	0.1	0.927031
13.150067	0.1	0.933170
13.151733	0.1	0.937760
13.153400	0.1	0.940740
13.155067	0.1	0.942707
13.156733	0.1	0.943899
13.158400	0.1	0.945032
13.160067	0.1	0.946701
13.161733	0.1	0.949442
13.163400	0.1	0.953674
13.165067	0.1	0.960410
13.166733	0.1	0.969708
13.168400	0.1	0.980198
13.170067	0.1	0.990689
13.171733	0.1	0.999928
13.173400	0.1	1.005948
13.175067	0.1	1.007199
13.176733	0.1	1.004577
13.178400	0.1	1.000702
13.180067	0.1	0.998974
13.181733	0.1	1.002193
13.183400	0.1	1.010954
13.185067	0.1	1.022399
13.186733	0.1	1.032054
13.188400	0.1	1.036942
13.190067	0.1	1.037598
13.191733	0.1	1.036584
13.193400	0.1	1.036525
13.195067	0.1	1.038432
13.196733	0.1	1.041770
13.198400	0.1	1.045108
13.200067	0.1	1.048267
13.201733	0.1	1.052737
13.203400	0.1	1.059532
13.205067	0.1	1.067758
13.206733	0.1	1.075268
13.208400	0.1	1.080036
13.210067	0.1	1.080573
13.211733	0.1	1.077235
13.213400	0.1	1.072288
13.215067	0.1	1.068711
13.216733	0.1	1.067996
13.218400	0.1	1.069605
13.220067	0.1	1.071692
13.221733	0.1	1.073539
13.223400	0.1	1.076341
13.225067	0.1	1.082063
13.226733	0.1	1.091003
13.228400	0.1	1.100957
13.230067	0.1	1.108944
13.231733	0.1	1.113772
13.233400	0.1	1.116455
13.235067	0.1	1.119018
13.236733	0.1	1.123607
13.238400	0.1	1.131535
13.240067	0.1	1.142085
13.241733	0.1	1.153290
13.243400	0.1	1.164138
13.245067	0.1	1.175344
13.246733	0.1	1.187503
13.248400	0.1	1.199544
13.250067	0.1	1.209855
13.251733	0.1	1.217842
13.253400	0.1	1.224518
13.255067	0.1	1.231551
13.256733	0.1	1.240969
13.258400	0.1	1.253605
13.260067	0.1	1.268387
13.261733	0.1	1.283288
13.263400	0.1	1.297951
13.265067	0.1	1.313686
13.266733	0.1	1.331747
13.268400	0.1	1.352370
13.270067	0.1	1.374722
13.271733	0.1	1.398385
13.273400	0.1	1.423240
13.275067	0.1	1.449227
13.276733	0.1	1.476228
13.278400	0.1	1.504123
13.280067	0.1	1.532555
13.281733	0.1	1.561642
13.283400	0.1	1.592398
13.285067	0.1	1.625478
13.286733	0.1	1.659691
13.288400	0.1	1.693010
13.290067	0.1	1.725316
13.291733	0.1	1.758456
13.293400	0.1	1.794219
13.295067	0.1	1.833379
13.296733	0.1	1.876891
13.298400	0.1	1.925290
13.300067	0.1	1.977801
13.301733	0.1	2.032995
13.303400	0.1	2.089381
13.305067	0.1	2.145887
13.306733	0.1	2.201736
13.308400	0.1	2.257049
13.310067	0.1	2.313078
13.311733	0.1	2.370596
13.313400	0.1	2.429664
13.315067	0.1	2.491176
13.316733	0.1	2.556861
13.318400	0.1	2.626777
13.320067	0.1	2.698660
13.321733	0.1	2.770722
13.323400	0.1	2.843678
13.325067	0.1	2.918482
13.326733	0.1	2.995670
13.328400	0.1	3.076077
13.330067	0.1	3.160954
13.331733	0.1	3.250599
13.333400	0.1	3.344298
13.335067	0.1	3.441096
13.336733	0.1	3.540397
13.338400	0.1	3.641248
13.340067	0.1	3.743291
13.341733	0.1	3.847599
13.343400	0.1	3.955424
13.345067	0.1	4.066229
13.346733	0.1	4.178465
13.348400	0.1	4.291117
13.350067	0.1	4.404664
13.351733	0.1	4.521370
13.353400	0.1	4.643858
13.355067	0.1	4.773379
13.356733	0.1	4.909158
13.358400	0.1	5.050361
13.360067	0.1	5.196989
13.361733	0.1	5.348981
13.363400	0.1	5.505205
13.365067	0.1	5.665779
13.366733	0.1	5.832196
13.368400	0.1	6.004572
13.370067	0.1	6.181479
13.371733	0.1	6.360948
13.373400	0.1	6.541670
13.375067	0.1	6.723524
13.376733	0.1	6.907762
13.378400	0.1	7.096410
13.380067	0.1	7.291019
13.381733	0.1	7.492185
13.383400	0.1	7.699490
13.385067	0.1	7.912636
13.386733	0.1	8.130551
13.388400	0.1	8.352221
13.390067	0.1	8.576811
13.391733	0.1	8.803785
13.393400	0.1	9.032786
13.395067	0.1	9.265304
13.396733	0.1	9.503663
13.398400	0.1	9.748400
13.400067	0.1	9.997249
13.401733	0.1	10.248006
13.403400	0.1	10.499240
13.405067	0.1	10.749937
13.406733	0.1	11.000455
13.408400	0.1	11.252762
13.410067	0.1	11.507750
13.411733	0.1	11.763871
13.413400	0.1	12.018800
13.415067	0.1	12.270034
13.416733	0.1	12.515248
13.418400	0.1	12.754203
13.420067	0.1	12.989045
13.421733	0.1	13.220967
13.423400	0.1	13.449312
13.425067	0.1	13.673187
13.426733	0.1	13.893367
13.428400	0.1	14.110685
13.430067	0.1	14.324070
13.431733	0.1	14.530242
13.433400	0.1	14.726580
13.435067	0.1	14.913917
13.436733	0.1	15.094400
13.438400	0.1	15.268923
13.440067	0.1	15.435875
13.441733	0.1	15.593887
13.443400	0.1	15.743733
13.445067	0.1	15.886844
13.446733	0.1	16.023637
13.448400	0.1	16.153396
13.450067	0.1	16.275168
13.451733	0.1	16.387821
13.453400	0.1	16.490580
13.455067	0.1	16.583921
13.456733	0.1	16.669930
13.458400	0.1	16.750992
13.460067	0.1	16.827644
13.461733	0.1	16.898752
13.463400	0.1	16.961993
13.465067	0.1	17.015816
13.466733	0.1	17.059685
13.468400	0.1	17.094554
13.470067	0.1	17.122806
13.471733	0.1	17.146946
13.473400	0.1	17.168106
13.475067	0.1	17.185868
13.476733	0.1	17.198504
13.478400	0.1	17.203749
13.480067	0.1	17.200233
13.481733	0.1	17.188431
13.483400	0.1	17.170490
13.485067	0.1	17.147959
13.486733	0.1	17.121435
13.488400	0.1	17.091514
13.490067	0.1	17.058910
13.491733	0.1	17.023862
13.493400	0.1	16.985656
13.495067	0.1	16.942919
13.496733	0.1	16.893805
13.498400	0.1	16.837836
13.500067	0.1	16.776503
13.501733	0.1	16.711117
13.503400	0.1	16.641022
13.505067	0.1	16.563953
13.506733	0.1	16.477824
13.508400	0.1	16.382099
13.510067	0.1	16.278685
13.511733	0.1	16.169191
13.513400	0.1	16.052783
13.515067	0.1	15.928389
13.516733	0.1	15.796603
13.518400	0.1	15.658797
13.520067	0.1	15.515567
13.521733	0.1	15.366555
13.523400	0.1	15.211285
13.525067	0.1	15.050233
13.526733	0.1	14.884294
13.528400	0.1	14.714182
13.530067	0.1	14.539958
13.531733	0.1	14.361144
13.533400	0.1	14.176846
13.535067	0.1	13.985754
13.536733	0.1	13.786615
13.538400	0.1	13.578833
13.540067	0.1	13.363124
13.541733	0.1	13.141633
13.543400	0.1	12.915910
13.545067	0.1	12.685896
13.546733	0.1	12.450159
13.548400	0.1	12.207509
13.550067	0.1	11.957289
13.551733	0.1	11.699975
13.553400	0.1	11.438192
13.555067	0.1	11.175693
13.556733	0.1	10.914744
13.558400	0.1	10.655642
13.560067	0.1	10.397494
13.561733	0.1	10.138631
13.563400	0.1	9.877027
13.565067	0.1	9.611667
13.566733	0.1	9.343029
13.568400	0.1	9.073079
13.570067	0.1	8.803964
13.571733	0.1	8.537353
13.573400	0.1	8.274854
13.575067	0.1	8.017183
13.576733	0.1	7.763684
13.578400	0.1	7.513166
13.580067	0.1	7.264793
13.581733	0.1	7.018447
13.583400	0.1	6.774724
13.585067	0.1	6.534338
13.586733	0.1	6.297768
13.588400	0.1	6.066263
13.590067	0.1	5.840719
13.591733	0.1	5.620599
13.593400	0.1	5.404592
13.595067	0.1	5.191803
13.596733	0.1	4.982472
13.598400	0.1	4.778624
13.600067	0.1	4.582763
13.601733	0.1	4.395962
13.603400	0.1	4.217327
13.605067	0.1	4.046083
13.606733	0.1	3.881753
13.608400	0.1	3.724337
13.610067	0.1	3.574252
13.611733	0.1	3.432572
13.613400	0.1	3.299177
13.615067	0.1	3.171504
13.616733	0.1	3.046334
13.618400	0.1	2.922476
13.620067	0.1	2.801120
13.621733	0.1	2.684236
13.623400	0.1	2.573192
13.625067	0.1	2.468407
13.626733	0.1	2.369106
13.628400	0.1	2.274990
13.630067	0.1	2.187312
13.631733	0.1	2.107144
13.633400	0.1	2.033115
13.635067	0.1	1.962423
13.636733	0.1	1.894057
13.638400	0.1	1.829028
13.640067	0.1	1.767993
13.641733	0.1	1.711607
13.643400	0.1	1.660645
13.645067	0.1	1.613855
13.646733	0.1	1.568914
13.648400	0.1	1.525164
13.650067	0.1	1.483917
13.651733	0.1	1.445353
13.653400	0.1	1.407921
13.655067	0.1	1.370967
13.656733	0.1	1.334906
13.658400	0.1	1.300335
13.660067	0.1	1.267731
13.661733	0.1	1.237750
13.663400	0.1	1.210690
13.665067	0.1	1.186729
13.666733	0.1	1.166582
13.668400	0.1	1.149535
13.670067	0.1	1.132965
13.671733	0.1	1.114488
13.673400	0.1	1.093924
13.675067	0.1	1.073599
13.676733	0.1	1.056790
13.678400	0.1	1.044631
13.680067	0.1	1.035750
13.681733	0.1	1.027644
13.683400	0.1	1.017749
13.685067	0.1	1.004577
13.686733	0.1	0.988245
13.688400	0.1	0.970900
13.690067	0.1	0.955164
13.691733	0.1	0.942469
13.693400	0.1	0.932694
13.695067	0.1	0.924885
13.696733	0.1	0.918210
13.698400	0.1	0.911951
13.700067	0.1	0.905395
13.701733	0.1	0.897825
13.703400	0.1	0.889242
13.705067	0.1	0.880420
13.706733	0.1	0.872672
13.708400	0.1	0.866830
13.710067	0.1	0.862658
13.711733	0.1	0.859320
13.713400	0.1	0.856638
13.715067	0.1	0.854850
13.716733	0.1	0.853539
13.718400	0.1	0.851333
13.720067	0.1	0.846446
13.721733	0.1	0.837922
13.723400	0.1	0.825942
13.725067	0.1	0.813127
13.726733	0.1	0.803113
13.728400	0.1	0.798166
13.730067	0.1	0.797093
13.731733	0.1	0.797391
13.733400	0.1	0.796795
13.735067	0.1	0.794590
13.736733	0.1	0.791490
13.738400	0.1	0.788808
13.740067	0.1	0.787199
13.741733	0.1	0.786603
13.743400	0.1	0.787199
13.745067	0.1	0.789285
13.746733	0.1	0.792682
13.748400	0.1	0.796378
13.750067	0.1	0.799775
13.751733	0.1	0.802636
13.753400	0.1	0.804186
13.755067	0.1	0.803351
13.756733	0.1	0.800431
13.758400	0.1	0.796735
13.760067	0.1	0.793934
13.761733	0.1	0.793517
13.763400	0.1	0.795364
13.765067	0.1	0.797510
13.766733	0.1	0.797689
13.768400	0.1	0.794649
13.770067	0.1	0.788629
13.771733	0.1	0.781119
13.773400	0.1	0.773788
13.775067	0.1	0.768602
13.776733	0.1	0.767112
13.778400	0.1	0.769377
13.780067	0.1	0.773609
13.781733	0.1	0.777006
13.783400	0.1	0.777304
13.785067	0.1	0.774503
13.786733	0.1	0.770748
13.788400	0.1	0.768602
13.790067	0.1	0.768244
13.791733	0.1	0.767648
13.793400	0.1	0.765264
13.795067	0.1	0.761688
13.796733	0.1	0.758827
13.798400	0.1	0.758350
13.800067	0.1	0.760198
13.801733	0.1	0.762880
13.803400	0.1	0.765204
13.805067	0.1	0.766218
13.806733	0.1	0.765741
13.808400	0.1	0.764668
13.810067	0.1	0.764430
13.811733	0.1	0.765562
13.813400	0.1	0.767469
13.815067	0.1	0.769496
13.816733	0.1	0.771046
13.818400	0.1	0.771463
13.820067	0.1	0.770450
13.821733	0.1	0.768423
13.823400	0.1	0.767350
13.825067	0.1	0.768602
13.826733	0.1	0.771463
13.828400	0.1	0.774622
13.830067	0.1	0.777602
13.831733	0.1	0.780344
13.833400	0.1	0.781953
13.835067	0.1	0.781715
13.836733	0.1	0.779450
13.838400	0.1	0.775874
13.840067	0.1	0.772953
13.841733	0.1	0.772297
13.843400	0.1	0.773311
13.845067	0.1	0.773132
13.846733	0.1	0.770509
13.848400	0.1	0.767410
13.850067	0.1	0.766456
13.851733	0.1	0.768304
13.853400	0.1	0.771165
13.855067	0.1	0.773072
13.856733	0.1	0.773013
13.858400	0.1	0.771701
13.860067	0.1	0.769913
13.861733	0.1	0.767827
13.863400	0.1	0.765502
13.865067	0.1	0.763357
13.866733	0.1	0.762105
13.868400	0.1	0.761747
13.870067	0.1	0.761449
13.871733	0.1	0.760555
13.873400	0.1	0.759602
13.875067	0.1	0.758827
13.876733	0.1	0.757754
13.878400	0.1	0.756264
13.880067	0.1	0.756085
13.881733	0.1	0.758469
13.883400	0.1	0.762880
13.885067	0.1	0.767708
13.886733	0.1	0.771344
13.888400	0.1	0.772893
13.890067	0.1	0.772715
13.891733	0.1	0.772357
13.893400	0.1	0.773311
13.895067	0.1	0.775039
13.896733	0.1	0.776589
13.898400	0.1	0.778437
13.900067	0.1	0.781059
13.901733	0.1	0.783086
13.903400	0.1	0.782490
13.905067	0.1	0.779927
13.906733	0.1	0.777602
13.908400	0.1	0.777066
13.910067	0.1	0.777781
13.911733	0.1	0.778914
13.913400	0.1	0.780702
13.915067	0.1	0.783563
13.916733	0.1	0.786364
13.918400	0.1	0.786424
13.920067	0.1	0.782669
13.921733	0.1	0.776649
13.923400	0.1	0.771165
13.925067	0.1	0.768244
13.926733	0.1	0.768960
13.928400	0.1	0.773370
13.930067	0.1	0.780165
13.931733	0.1	0.786364
13.933400	0.1	0.790417
13.935067	0.1	0.793219
13.936733	0.1	0.795662
13.938400	0.1	0.797808
13.940067	0.1	0.800252
13.941733	0.1	0.804246
13.943400	0.1	0.810325
13.945067	0.1	0.817299
13.946733	0.1	0.823677
13.948400	0.1	0.828385
13.950067	0.1	0.831604
13.951733	0.1	0.834405
13.953400	0.1	0.838161
13.955067	0.1	0.844300
13.956733	0.1	0.853300
13.958400	0.1	0.864446
13.960067	0.1	0.875294
13.961733	0.1	0.884056
13.963400	0.1	0.890732
13.965067	0.1	0.896454
13.966733	0.1	0.901818
13.968400	0.1	0.907362
13.970067	0.1	0.914097
13.971733	0.1	0.921845
13.973400	0.1	0.928581
13.975067	0.1	0.933290
13.976733	0.1	0.937223
13.978400	0.1	0.942528
13.980067	0.1	0.950575
13.981733	0.1	0.961542
13.983400	0.1	0.975251
13.985067	0.1	0.990748
13.986733	0.1	1.005590
13.988400	0.1	1.017749
13.990067	0.1	1.026511
13.991733	0.1	1.031935
13.993400	0.1	1.035273
13.995067	0.1	1.040101
13.996733	0.1	1.049876
13.998400	0.1	1.065373
14.000067	0.1	1.084983
14.001733	0.1	1.105547
14.003400	0.1	1.124203
14.005067	0.1	1.140118
14.006733	0.1	1.153767
14.008400	0.1	1.165509
14.010067	0.1	1.175463
14.011733	0.1	1.184881
14.013400	0.1	1.195550
14.015067	0.1	1.208127
14.016733	0.1	1.222432
14.018400	0.1	1.238287
14.020067	0.1	1.255930
14.021733	0.1	1.275957
14.023400	0.1	1.299322
14.025067	0.1	1.324952
14.026733	0.1	1.349866
14.028400	0.1	1.372159
14.030067	0.1	1.392841
14.031733	0.1	1.413763
14.033400	0.1	1.436293
14.035067	0.1	1.461268
14.036733	0.1	1.487553
14.038400	0.1	1.512468
14.040067	0.1	1.534343
14.041733	0.1	1.554608
14.043400	0.1	1.576185
14.045067	0.1	1.600862
14.046733	0.1	1.628697
14.048400	0.1	1.658559
14.050067	0.1	1.689255
14.051733	0.1	1.719833
14.053400	0.1	1.749635
14.055067	0.1	1.777887
14.056733	0.1	1.805008
14.058400	0.1	1.832128
14.060067	0.1	1.859427
14.061733	0.1	1.886070
14.063400	0.1	1.911998
14.065067	0.1	1.938164
14.066733	0.1	1.965881
14.068400	0.1	1.995146
14.070067	0.1	2.024591
14.071733	0.1	2.053082
14.073400	0.1	2.081275
14.075067	0.1	2.110601
14.076733	0.1	2.141595
14.078400	0.1	2.173901
14.080067	0.1	2.206683
14.081733	0.1	2.238572
14.083400	0.1	2.268613
14.085067	0.1	2.297163
14.086733	0.1	2.325177
14.088400	0.1	2.352834
14.090067	0.1	2.379060
14.091733	0.1	2.402783
14.093400	0.1	2.424300
14.095067	0.1	2.445102
14.096733	0.1	2.467692
14.098400	0.1	2.492845
14.100067	0.1	2.518594
14.101733	0.1	2.542615
14.103400	0.1	2.564252
14.105067	0.1	2.584100
14.106733	0.1	2.602637
14.108400	0.1	2.620816
14.110067	0.1	2.638996
14.111733	0.1	2.657175
14.113400	0.1	2.675235
14.115067	0.1	2.692342
14.116733	0.1	2.706587
14.118400	0.1	2.716482
14.120067	0.1	2.723098
14.121733	0.1	2.729058
14.123400	0.1	2.736390
14.125067	0.1	2.744556
14.126733	0.1	2.751827
14.128400	0.1	2.757013
14.130067	0.1	2.760410
14.131733	0.1	2.762675
14.133400	0.1	2.764762
14.135067	0.1	2.767682
14.136733	0.1	2.772212
14.138400	0.1	2.778590
14.140067	0.1	2.786219
14.141733	0.1	2.793253
14.143400	0.1	2.797425
14.145067	0.1	2.798259
14.146733	0.1	2.797246
14.148400	0.1	2.796829
14.150067	0.1	2.797723
14.151733	0.1	2.797485
14.153400	0.1	2.793133
14.155067	0.1	2.783775
14.156733	0.1	2.770543
14.158400	0.1	2.754450
14.160067	0.1	2.736271
14.161733	0.1	2.717734
14.163400	0.1	2.701104
14.165067	0.1	2.687812
14.166733	0.1	2.677679
14.168400	0.1	2.669156
14.170067	0.1	2.659857
14.171733	0.1	2.648056
14.173400	0.1	2.633274
14.175067	0.1	2.616286
14.176733	0.1	2.597749
14.178400	0.1	2.577663
14.180067	0.1	2.556801
14.181733	0.1	2.536059
14.183400	0.1	2.516091
14.185067	0.1	2.497435
14.186733	0.1	2.479613
14.188400	0.1	2.460718
14.190067	0.1	2.439559
14.191733	0.1	2.416790
14.193400	0.1	2.393961
14.195067	0.1	2.371431
14.196733	0.1	2.349019
14.198400	0.1	2.327204
14.200067	0.1	2.306581
14.201733	0.1	2.286017
14.203400	0.1	2.263069
14.205067	0.1	2.236843
14.206733	0.1	2.209365
14.208400	0.1	2.182901
14.210067	0.1	2.157569
14.211733	0.1	2.132476
14.213400	0.1	2.107442
14.215067	0.1	2.082706
14.216733	0.1	2.058268
14.218400	0.1	2.034187
14.220067	0.1	2.010822
14.221733	0.1	1.989007
14.223400	0.1	1.969695
14.225067	0.1	1.953900
14.226733	0.1	1.941025
14.228400	0.1	1.928508
14.230067	0.1	1.913846
14.231733	0.1	1.896918
14.233400	0.1	1.878858
14.235067	0.1	1.860738
14.236733	0.1	1.843274
14.238400	0.1	1.826704
14.240067	0.1	1.810670
14.241733	0.1	1.794934
14.243400	0.1	1.779676
14.245067	0.1	1.766086
14.246733	0.1	1.755416
14.248400	0.1	1.747429
14.250067	0.1	1.740337
14.251733	0.1	1.733184
14.253400	0.1	1.725674
14.255067	0.1	1.717270
14.256733	0.1	1.708269
14.258400	0.1	1.700461
14.260067	0.1	1.695752
14.261733	0.1	1.694799
14.263400	0.1	1.696408
14.265067	0.1	1.698434
14.266733	0.1	1.698911
14.268400	0.1	1.696050
14.270067	0.1	1.688182
14.271733	0.1	1.676142
14.273400	0.1	1.664102
14.275067	0.1	1.656771
14.276733	0.1	1.655817
14.278400	0.1	1.659215
14.280067	0.1	1.664162
14.281733	0.1	1.669347
14.283400	0.1	1.674712
14.285067	0.1	1.679480
14.286733	0.1	1.682818
14.288400	0.1	1.684368
14.290067	0.1	1.684308
14.291733	0.1	1.682878
14.293400	0.1	1.680672
14.295067	0.1	1.678586
14.296733	0.1	1.677394
14.298400	0.1	1.678050
14.300067	0.1	1.680017
14.301733	0.1	1.681268
14.303400	0.1	1.679421
14.305067	0.1	1.673162
14.306733	0.1	1.663029
14.308400	0.1	1.651883
14.310067	0.1	1.643300
14.311733	0.1	1.639068
14.313400	0.1	1.638472
14.315067	0.1	1.639068
14.316733	0.1	1.639545
14.318400	0.1	1.639903
14.320067	0.1	1.639962
14.321733	0.1	1.638651
14.323400	0.1	1.635015
14.325067	0.1	1.628995
14.326733	0.1	1.621902
14.328400	0.1	1.615465
14.330067	0.1	1.610458
14.331733	0.1	1.606882
14.333400	0.1	1.605332
14.335067	0.1	1.606047
14.336733	0.1	1.608372
14.338400	0.1	1.611233
14.340067	0.1	1.614034
14.341733	0.1	1.616180
14.343400	0.1	1.617670
14.345067	0.1	1.618028
14.346733	0.1	1.616418
14.348400	0.1	1.612842
14.350067	0.1	1.609087
14.351733	0.1	1.607299
14.353400	0.1	1.607895
14.355067	0.1	1.609445
14.356733	0.1	1.610041
14.358400	0.1	1.609147
14.360067	0.1	1.607657
14.361733	0.1	1.607776
14.363400	0.1	1.611114
14.365067	0.1	1.617789
14.366733	0.1	1.626492
14.368400	0.1	1.635432
14.370067	0.1	1.643062
14.371733	0.1	1.648963
14.373400	0.1	1.653552
14.375067	0.1	1.657367
14.376733	0.1	1.662314
14.378400	0.1	1.670241
14.380067	0.1	1.680613
14.381733	0.1	1.691640
14.383400	0.1	1.702011
14.385067	0.1	1.711309
14.386733	0.1	1.719415
14.388400	0.1	1.725793
14.390067	0.1	1.730263
14.391733	0.1	1.733780
14.393400	0.1	1.737535
14.395067	0.1	1.741827
14.396733	0.1	1.746059
14.398400	0.1	1.750589
14.400067	0.1	1.756668
14.401733	0.1	1.765072
14.403400	0.1	1.774490
14.405067	0.1	1.783490
14.406733	0.1	1.791835
14.408400	0.1	1.799882
14.410067	0.1	1.808226
14.411733	0.1	1.817644
14.413400	0.1	1.829028
14.415067	0.1	1.841843
14.416733	0.1	1.854122
14.418400	0.1	1.863301
14.420067	0.1	1.868785
14.421733	0.1	1.872301
14.423400	0.1	1.876712
14.425067	0.1	1.883626
14.426733	0.1	1.892209
14.428400	0.1	1.900733
14.430067	0.1	1.908600
14.431733	0.1	1.915932
14.433400	0.1	1.923382
14.435067	0.1	1.931787
14.436733	0.1	1.942158
14.438400	0.1	1.954258
14.440067	0.1	1.966655
14.441733	0.1	1.977682
14.443400	0.1	1.986981
14.445067	0.1	1.995921
14.446733	0.1	2.006173
14.448400	0.1	2.018035
14.450067	0.1	2.030730
14.451733	0.1	2.042711
14.453400	0.1	2.052665
14.455067	0.1	2.060175
14.456733	0.1	2.066672
14.458400	0.1	2.074659
14.460067	0.1	2.085388
14.461733	0.1	2.098441
14.463400	0.1	2.113640
14.465067	0.1	2.131164
14.466733	0.1	2.150238
14.468400	0.1	2.169132
14.470067	0.1	2.187431
14.471733	0.1	2.205551
14.473400	0.1	2.223849
14.475067	0.1	2.242327
14.476733	0.1	2.261281
14.478400	0.1	2.281845
14.480067	0.1	2.305091
14.481733	0.1	2.330840
14.483400	0.1	2.357066
14.485067	0.1	2.382040
14.486733	0.1	2.406240
14.488400	0.1	2.431631
14.490067	0.1	2.459526
14.491733	0.1	2.489507
14.493400	0.1	2.520681
14.495067	0.1	2.553523
14.496733	0.1	2.588928
14.498400	0.1	2.626181
14.500067	0.1	2.663195
14.501733	0.1	2.699018
14.503400	0.1	2.735078
14.505067	0.1	2.773762
14.506733	0.1	2.816379
14.508400	0.1	2.862871
14.510067	0.1	2.912760
14.511733	0.1	2.966345
14.513400	0.1	3.023982
14.515067	0.1	3.085256
14.516733	0.1	3.148556
14.518400	0.1	3.212094
14.520067	0.1	3.274977
14.521733	0.1	3.337920
14.523400	0.1	3.401995
14.525067	0.1	3.468514
14.526733	0.1	3.539324
14.528400	0.1	3.616214
14.530067	0.1	3.699362
14.531733	0.1	3.787220
14.533400	0.1	3.878296
14.535067	0.1	3.972352
14.536733	0.1	4.069805
14.538400	0.1	4.170001
14.540067	0.1	4.271508
14.541733	0.1	4.373849
14.543400	0.1	4.477978
14.545067	0.1	4.584849
14.546733	0.1	4.694760
14.548400	0.1	4.807890
14.550067	0.1	4.924476
14.551733	0.1	5.044759
14.553400	0.1	5.168498
14.555067	0.1	5.295933
14.556733	0.1	5.428076
14.558400	0.1	5.565286
14.560067	0.1	5.707085
14.561733	0.1	5.852998
14.563400	0.1	6.003142
14.565067	0.1	6.156862
14.566733	0.1	6.312490
14.568400	0.1	6.468714
14.570067	0.1	6.626249
14.571733	0.1	6.786526
14.573400	0.1	6.949962
14.575067	0.1	7.115901
14.576733	0.1	7.283450
14.578400	0.1	7.452190
14.580067	0.1	7.622183
14.581733	0.1	7.793725
14.583400	0.1	7.966280
14.585067	0.1	8.138121
14.586733	0.1	8.307279
14.588400	0.1	8.472920
14.590067	0.1	8.635462
14.591733	0.1	8.795858
14.593400	0.1	8.955300
14.595067	0.1	9.114802
14.596733	0.1	9.273708
14.598400	0.1	9.429932
14.600067	0.1	9.581924
14.601733	0.1	9.730161
14.603400	0.1	9.877027
14.605067	0.1	10.024071
14.606733	0.1	10.169328
14.608400	0.1	10.308803
14.610067	0.1	10.440589
14.611733	0.1	10.565580
14.613400	0.1	10.684789
14.615067	0.1	10.798872
14.616733	0.1	10.908724
14.618400	0.1	11.014701
14.620067	0.1	11.115552
14.621733	0.1	11.208654
14.623400	0.1	11.291922
14.625067	0.1	11.365474
14.626733	0.1	11.431874
14.628400	0.1	11.494578
14.630067	0.1	11.554242
14.631733	0.1	11.608363
14.633400	0.1	11.654914
14.635067	0.1	11.694134
14.636733	0.1	11.727513
14.638400	0.1	11.755586
14.640067	0.1	11.777342
14.641733	0.1	11.792064
14.643400	0.1	11.799873
14.645067	0.1	11.801244
14.646733	0.1	11.796952
14.648400	0.1	11.787773
14.650067	0.1	11.773468
14.651733	0.1	11.753143
14.653400	0.1	11.726440
14.655067	0.1	11.694134
14.656733	0.1	11.657000
14.658400	0.1	11.615813
14.660067	0.1	11.571587
14.661733	0.1	11.525334
14.663400	0.1	11.478067
14.665067	0.1	11.429489
14.666733	0.1	11.378229
14.668400	0.1	11.322618
14.670067	0.1	11.263073
14.671733	0.1	11.202694
14.673400	0.1	11.144937
14.675067	0.1	11.091710
14.676733	0.1	11.042536
14.678400	0.1	10.996164
14.680067	0.1	10.951758
14.681733	0.1	10.908962
14.683400	0.1	10.867596
14.685067	0.1	10.827542
14.686733	0.1	10.789514
14.688400	0.1	10.754407
14.690067	0.1	10.722280
14.691733	0.1	10.692061
14.693400	0.1	10.662974
14.695067	0.1	10.635794
14.696733	0.1	10.613084
14.698400	0.1	10.598601
14.700067	0.1	10.595501
14.701733	0.1	10.603607
14.703400	0.1	10.618926
14.705067	0.1	10.636449
14.706733	0.1	10.653854
14.708400	0.1	10.671974
14.710067	0.1	10.693372
14.711733	0.1	10.720850
14.713400	0.1	10.755480
14.715067	0.1	10.795952
14.716733	0.1	10.840834
14.718400	0.1	10.889471
14.720067	0.1	10.941327
14.721733	0.1	10.994554
14.723400	0.1	11.046887
14.725067	0.1	11.097789
14.726733	0.1	11.148036
14.728400	0.1	11.197925
14.730067	0.1	11.247397
14.731733	0.1	11.296809
14.733400	0.1	11.346639
14.735067	0.1	11.396945
14.736733	0.1	11.446179
14.738400	0.1	11.491359
14.740067	0.1	11.529685
14.741733	0.1	11.560441
14.743400	0.1	11.584283
14.745067	0.1	11.603416
14.746733	0.1	11.620224
14.748400	0.1	11.636019
14.750067	0.1	11.650503
14.751733	0.1	11.661649
14.753400	0.1	11.666299
14.755067	0.1	11.661947
14.756733	0.1	11.648715
14.758400	0.1	11.628450
14.760067	0.1	11.602760
14.761733	0.1	11.571408
14.763400	0.1	11.533440
14.765067	0.1	11.488975
14.766733	0.1	11.439682
14.768400	0.1	11.387170
14.770067	0.1	11.332036
14.771733	0.1	11.274040
14.773400	0.1	11.213542
14.775067	0.1	11.151195
14.776733	0.1	11.087537
14.778400	0.1	11.022747
14.780067	0.1	10.955752
14.781733	0.1	10.885418
14.783400	0.1	10.812283
14.785067	0.1	10.737956
14.786733	0.1	10.663510
14.788400	0.1	10.588468
14.790067	0.1	10.511459
14.791733	0.1	10.432363
14.793400	0.1	10.352314
14.795067	0.1	10.272027
14.796733	0.1	10.191680
14.798400	0.1	10.112048
14.800067	0.1	10.034383
14.801733	0.1	9.959579
14.803400	0.1	9.888054
14.805067	0.1	9.819568
14.806733	0.1	9.752989
14.808400	0.1	9.686769
14.810067	0.1	9.620846
14.811733	0.1	9.555996
14.813400	0.1	9.492040
14.815067	0.1	9.427429
14.816733	0.1	9.361268
14.818400	0.1	9.293736
14.820067	0.1	9.225667
14.821733	0.1	9.158254
14.823400	0.1	9.092689
14.825067	0.1	9.029508
14.826733	0.1	8.967996
14.828400	0.1	8.907080
14.830067	0.1	8.846760
14.831733	0.1	8.787633
14.833400	0.1	8.728743
14.835067	0.1	8.668185
14.836733	0.1	8.605004
14.838400	0.1	8.540512
14.840067	0.1	8.476258
14.841733	0.1	8.412898
14.843400	0.1	8.350194
14.845067	0.1	8.287132
14.846733	0.1	8.222044
14.848400	0.1	8.154035
14.850067	0.1	8.083761
14.851733	0.1	8.012057
14.853400	0.1	7.938982
14.855067	0.1	7.864953
14.856733	0.1	7.791102
14.858400	0.1	7.718266
14.860067	0.1	7.645309
14.861733	0.1	7.569612
14.863400	0.1	7.488847
14.865067	0.1	7.403434
14.866733	0.1	7.315100
14.868400	0.1	7.225693
14.870067	0.1	7.137239
14.871733	0.1	7.050813
14.873400	0.1	6.965995
14.875067	0.1	6.881953
14.876733	0.1	6.799043
14.878400	0.1	6.717861
14.880067	0.1	6.638170
14.881733	0.1	6.558478
14.883400	0.1	6.477237
14.885067	0.1	6.394208
14.886733	0.1	6.309748
14.888400	0.1	6.224156
14.890067	0.1	6.138206
14.891733	0.1	6.053746
14.893400	0.1	5.972624
14.895067	0.1	5.895675
14.896733	0.1	5.822003
14.898400	0.1	5.749584
14.900067	0.1	5.676210
14.901733	0.1	5.601406
14.903400	0.1	5.527079
14.905067	0.1	5.456865
14.906733	0.1	5.393386
14.908400	0.1	5.336225
14.910067	0.1	5.284190
14.911733	0.1	5.236447
14.913400	0.1	5.192757
14.915067	0.1	5.152822
14.916733	0.1	5.115927
14.918400	0.1	5.081714
14.920067	0.1	5.050600
14.921733	0.1	5.023182
14.923400	0.1	4.999996
14.925067	0.1	4.982174
14.926733	0.1	4.969955
14.928400	0.1	4.962325
14.930067	0.1	4.958809
14.931733	0.1	4.960299
14.933400	0.1	4.967988
14.935067	0.1	4.981757
14.936733	0.1	4.999519
14.938400	0.1	5.019069
14.940067	0.1	5.039990
14.941733	0.1	5.063832
14.943400	0.1	5.091906
14.945067	0.1	5.124808
14.946733	0.1	5.163312
14.948400	0.1	5.207420
14.950067	0.1	5.255580
14.951733	0.1	5.305052
14.953400	0.1	5.354464
14.955067	0.1	5.404950
14.956733	0.1	5.457759
14.958400	0.1	5.512655
14.960067	0.1	5.568743
14.961733	0.1	5.625069
14.963400	0.1	5.680502
14.965067	0.1	5.734682
14.966733	0.1	5.788148
14.968400	0.1	5.841494
14.970067	0.1	5.895794
14.971733	0.1	5.951643
14.973400	0.1	6.007791
14.975067	0.1	6.061852
14.976733	0.1	6.112457
14.978400	0.1	6.159485
14.980067	0.1	6.203592
14.981733	0.1	6.245911
14.983400	0.1	6.287814
14.985067	0.1	6.330371
14.986733	0.1	6.372989
14.988400	0.1	6.414056
14.990067	0.1	6.452263
14.991733	0.1	6.486714
14.993400	0.1	6.517709
14.995067	0.1	6.546379
14.996733	0.1	6.573081
14.998400	0.1	6.596804
15.000067	0.1	6.616712
15.001733	0.1	6.632746
15.003400	0.1	6.645084
15.005067	0.1	6.654084
15.006733	0.1	6.660521
15.008400	0.1	6.664873
15.010067	0.1	6.666959
15.011733	0.1	6.666124
15.013400	0.1	6.662012
15.015067	0.1	6.654859
15.016733	0.1	6.645561
15.018400	0.1	6.634713
15.020067	0.1	6.622315
15.021733	0.1	6.607533
15.023400	0.1	6.588936
15.025067	0.1	6.565035
15.026733	0.1	6.535411
15.028400	0.1	6.500900
15.030067	0.1	6.463707
15.031733	0.1	6.426454
15.033400	0.1	6.390572
15.035067	0.1	6.356180
15.036733	0.1	6.322146
15.038400	0.1	6.287337
15.040067	0.1	6.251216
15.041733	0.1	6.213308
15.043400	0.1	6.173849
15.045067	0.1	6.134034
15.046733	0.1	6.094635
15.048400	0.1	6.054283
15.050067	0.1	6.010890
15.051733	0.1	5.963982
15.053400	0.1	5.914986
15.055067	0.1	5.866409
15.056733	0.1	5.820155
15.058400	0.1	5.776286
15.060067	0.1	5.733610
15.061733	0.1	5.691111
15.063400	0.1	5.648494
15.065067	0.1	5.605638
15.066733	0.1	5.562604
15.068400	0.1	5.520165
15.070067	0.1	5.480051
15.071733	0.1	5.443871
15.073400	0.1	5.412042
15.075067	0.1	5.383730
15.076733	0.1	5.356968
15.078400	0.1	5.330146
15.080067	0.1	5.303204
15.081733	0.1	5.276442
15.083400	0.1	5.250871
15.085067	0.1	5.228043
15.086733	0.1	5.208254
15.088400	0.1	5.190254
15.090067	0.1	5.172491
15.091733	0.1	5.154550
15.093400	0.1	5.137861
15.095067	0.1	5.124986
15.096733	0.1	5.117536
15.098400	0.1	5.114615
15.100067	0.1	5.113900
15.101733	0.1	5.113900
15.103400	0.1	5.113721
15.105067	0.1	5.113721
15.106733	0.1	5.116403
15.108400	0.1	5.124271
15.110067	0.1	5.137146
15.111733	0.1	5.153239
15.113400	0.1	5.170584
15.115067	0.1	5.186677
15.116733	0.1	5.200386
15.118400	0.1	5.214155
15.120067	0.1	5.232215
15.121733	0.1	5.257011
15.123400	0.1	5.287648
15.125067	0.1	5.321503
15.126733	0.1	5.357087
15.128400	0.1	5.394936
15.130067	0.1	5.435586
15.131733	0.1	5.477548
15.133400	0.1	5.519152
15.135067	0.1	5.560458
15.136733	0.1	5.602777
15.138400	0.1	5.646468
15.140067	0.1	5.691409
15.141733	0.1	5.738736
15.143400	0.1	5.790294
15.145067	0.1	5.846262
15.146733	0.1	5.904794
15.148400	0.1	5.963743
15.150067	0.1	6.022096
15.151733	0.1	6.080807
15.153400	0.1	6.141425
15.155067	0.1	6.205142
15.156733	0.1	6.272495
15.158400	0.1	6.343365
15.160067	0.1	6.415904
15.161733	0.1	6.487728
15.163400	0.1	6.558359
15.165067	0.1	6.628871
15.166733	0.1	6.699980
15.168400	0.1	6.771386
15.170067	0.1	6.842435
15.171733	0.1	6.912053
15.173400	0.1	6.978870
15.175067	0.1	7.042945
15.176733	0.1	7.105887
15.178400	0.1	7.169724
15.180067	0.1	7.235706
15.181733	0.1	7.304311
15.183400	0.1	7.374883
15.185067	0.1	7.445753
15.186733	0.1	7.514894
15.188400	0.1	7.580877
15.190067	0.1	7.643521
15.191733	0.1	7.703424
15.193400	0.1	7.761181
15.195067	0.1	7.814825
15.196733	0.1	7.861734
15.198400	0.1	7.902205
15.200067	0.1	7.939816
15.201733	0.1	7.977844
15.203400	0.1	8.016825
15.205067	0.1	8.054734
15.206733	0.1	8.089066
15.208400	0.1	8.118153
15.210067	0.1	8.140982
15.211733	0.1	8.157373
15.213400	0.1	8.168459
15.215067	0.1	8.175970
15.216733	0.1	8.181453
15.218400	0.1	8.184910
15.220067	0.1	8.184493
15.221733	0.1	8.178175
15.223400	0.1	8.166016
15.225067	0.1	8.149922
15.226733	0.1	8.131266
15.228400	0.1	8.109928
15.230067	0.1	8.084655
15.231733	0.1	8.053780
15.233400	0.1	8.016706
15.235067	0.1	7.974089
15.236733	0.1	7.927299
15.238400	0.1	7.877768
15.240067	0.1	7.826567
15.241733	0.1	7.774592
15.243400	0.1	7.723332
15.245067	0.1	7.674098
15.246733	0.1	7.626653
15.248400	0.1	7.579625
15.250067	0.1	7.530451
15.251733	0.1	7.475555
15.253400	0.1	7.412374
15.255067	0.1	7.340968
15.256733	0.1	7.264317
15.258400	0.1	7.186354
15.260067	0.1	7.110119
15.261733	0.1	7.038355
15.263400	0.1	6.973446
15.265067	0.1	6.915629
15.266733	0.1	6.863058
15.268400	0.1	6.812811
15.270067	0.1	6.763101
15.271733	0.1	6.713570
15.273400	0.1	6.664992
15.275067	0.1	6.618560
15.276733	0.1	6.576002
15.278400	0.1	6.538451
15.280067	0.1	6.505490
15.281733	0.1	6.475389
15.283400	0.1	6.446600
15.285067	0.1	6.418884
15.286733	0.1	6.393373
15.288400	0.1	6.371737
15.290067	0.1	6.355405
15.291733	0.1	6.345630
15.293400	0.1	6.343067
15.295067	0.1	6.347776
15.296733	0.1	6.359578
15.298400	0.1	6.378293
15.300067	0.1	6.404460
15.301733	0.1	6.439150
15.303400	0.1	6.482423
15.305067	0.1	6.532729
15.306733	0.1	6.588579
15.308400	0.1	6.650746
15.310067	0.1	6.721557
15.311733	0.1	6.802738
15.313400	0.1	6.894708
15.315067	0.1	6.997288
15.316733	0.1	7.109762
15.318400	0.1	7.232249
15.320067	0.1	7.365823
15.321733	0.1	7.511557
15.323400	0.1	7.668496
15.325067	0.1	7.835210
15.326733	0.1	8.012355
15.328400	0.1	8.202911
15.330067	0.1	8.409679
15.331733	0.1	8.634210
15.333400	0.1	8.876741
15.335067	0.1	9.137214
15.336733	0.1	9.415866
15.338400	0.1	9.713114
15.340067	0.1	10.029317
15.341733	0.1	10.365904
15.343400	0.1	10.725737
15.345067	0.1	11.110604
15.346733	0.1	11.520804
15.348400	0.1	11.956454
15.350067	0.1	12.417079
15.351733	0.1	12.902499
15.353400	0.1	13.414145
15.355067	0.1	13.955654
15.356733	0.1	14.532209
15.358400	0.1	15.148045
15.360067	0.1	15.806080
15.361733	0.1	16.507567
15.363400	0.1	17.252446
15.365067	0.1	18.041314
15.366733	0.1	18.876733
15.368400	0.1	19.762875
15.370067	0.1	20.703615
15.371733	0.1	21.702827
15.373400	0.1	22.764863
15.375067	0.1	23.892702
15.376733	0.1	25.086941
15.378400	0.1	26.349248
15.380067	0.1	27.684869
15.381733	0.1	29.100181
15.383400	0.1	30.599417
15.385067	0.1	32.184782
15.386733	0.1	33.858361
15.388400	0.1	35.623493
15.390067	0.1	37.485185
15.391733	0.1	39.448919
15.393400	0.1	41.518691
15.395067	0.1	43.696764
15.396733	0.1	45.985463
15.398400	0.1	48.388067
15.400067	0.1	50.909165
15.401733	0.1	53.553525
15.403400	0.1	56.325558
15.405067	0.1	59.229556
15.406733	0.1	62.269095
15.408400	0.1	65.446798
15.410067	0.1	68.765525
15.411733	0.1	72.229270
15.413400	0.1	75.841133
15.415067	0.1	79.603498
15.416733	0.1	83.518629
15.418400	0.1	87.588971
15.420067	0.1	91.816431
15.421733	0.1	96.203154
15.423400	0.1	100.750810
15.425067	0.1	105.460173
15.426733	0.1	110.333032
15.428400	0.1	115.373261
15.430067	0.1	120.586283
15.431733	0.1	125.977524
15.433400	0.1	131.549545
15.435067	0.1	137.302407
15.436733	0.1	143.237122
15.438400	0.1	149.356970
15.440067	0.1	155.666718
15.441733	0.1	162.172625
15.443400	0.1	168.881724
15.445067	0.1	175.801705
15.446733	0.1	182.940136
15.448400	0.1	190.305125
15.450067	0.1	197.906923
15.451733	0.1	205.758286
15.453400	0.1	213.872922
15.455067	0.1	222.264124
15.456733	0.1	230.945959
15.458400	0.1	239.933922
15.460067	0.1	249.243513
15.461733	0.1	258.889393
15.463400	0.1	268.886046
15.465067	0.1	279.247897
15.466733	0.1	289.989489
15.468400	0.1	301.127750
15.470067	0.1	312.680800
15.471733	0.1	324.663778
15.473400	0.1	337.087055
15.475067	0.1	349.957189
15.476733	0.1	363.277517
15.478400	0.1	377.046727
15.480067	0.1	391.259276
15.481733	0.1	405.905807
15.483400	0.1	420.971717
15.485067	0.1	436.434295
15.486733	0.1	452.262309
15.488400	0.1	468.417076
15.490067	0.1	484.853595
15.491733	0.1	501.521140
15.493400	0.1	518.362374
15.495067	0.1	535.310956
15.496733	0.1	552.292678
15.498400	0.1	569.228504
15.500067	0.1	586.037730
15.501733	0.1	602.641261
15.503400	0.1	618.961192
15.505067	0.1	634.916463
15.506733	0.1	650.423685
15.508400	0.1	665.404061
15.510067	0.1	679.783564
15.511733	0.1	693.488878
15.513400	0.1	706.449670
15.515067	0.1	718.607170
15.516733	0.1	729.916735
15.518400	0.1	740.344449
15.520067	0.1	749.865577
15.521733	0.1	758.463666
15.523400	0.1	766.127632
15.525067	0.1	772.850142
15.526733	0.1	778.629767
15.528400	0.1	783.474313
15.530067	0.1	787.402081
15.531733	0.1	790.437805
15.533400	0.1	792.610454
15.535067	0.1	793.954718
15.536733	0.1	794.512856
15.538400	0.1	794.331777
15.540067	0.1	793.457198
15.541733	0.1	791.930425
15.543400	0.1	789.790856
15.545067	0.1	787.081050
15.546733	0.1	783.849405
15.548400	0.1	780.145811
15.550067	0.1	776.017295
15.551733	0.1	771.508501
15.553400	0.1	766.663001
15.555067	0.1	761.522338
15.556733	0.1	756.122694
15.558400	0.1	750.492260
15.560067	0.1	744.652018
15.561733	0.1	738.621935
15.563400	0.1	732.426449
15.565067	0.1	726.093336
15.566733	0.1	719.650133
15.568400	0.1	713.122053
15.570067	0.1	706.528348
15.571733	0.1	699.882668
15.573400	0.1	693.196457
15.575067	0.1	686.479669
15.576733	0.1	679.740887
15.578400	0.1	672.991197
15.580067	0.1	666.242341
15.581733	0.1	659.500221
15.583400	0.1	652.765969
15.585067	0.1	646.042087
15.586733	0.1	639.336266
15.588400	0.1	632.656612
15.590067	0.1	626.006760
15.591733	0.1	619.387008
15.593400	0.1	612.797833
15.595067	0.1	606.240070
15.596733	0.1	599.712169
15.598400	0.1	593.210256
15.600067	0.1	586.733019
15.601733	0.1	580.283259
15.603400	0.1	573.864554
15.605067	0.1	567.479883
15.606733	0.1	561.131809
15.608400	0.1	554.819796
15.610067	0.1	548.539969
15.611733	0.1	542.288515
15.613400	0.1	536.063167
15.615067	0.1	529.863330
15.616733	0.1	523.689003
15.618400	0.1	517.538340
15.620067	0.1	511.409015
15.621733	0.1	505.299598
15.623400	0.1	499.208957
15.625067	0.1	493.135660
15.626733	0.1	487.078398
15.628400	0.1	481.038301
15.630067	0.1	475.017278
15.631733	0.1	469.014255
15.633400	0.1	463.025121
15.635067	0.1	457.046059
15.636733	0.1	451.075938
15.638400	0.1	445.115414
15.640067	0.1	439.165201
15.641733	0.1	433.226075
15.643400	0.1	427.299167
15.645067	0.1	421.385731
15.646733	0.1	415.485764
15.648400	0.1	409.596706
15.650067	0.1	403.714919
15.651733	0.1	397.839033
15.653400	0.1	391.970658
15.655067	0.1	386.111998
15.656733	0.1	380.265080
15.658400	0.1	374.432586
15.660067	0.1	368.618391
15.661733	0.1	362.825177
15.663400	0.1	357.052049
15.665067	0.1	351.295909
15.666733	0.1	345.554611
15.668400	0.1	339.828631
15.670067	0.1	334.119817
15.671733	0.1	328.430672
15.673400	0.1	322.763939
15.675067	0.1	317.121644
15.676733	0.1	311.505753
15.678400	0.1	305.919069
15.680067	0.1	300.364810
15.681733	0.1	294.845777
15.683400	0.1	289.363878
15.685067	0.1	283.920245
15.686733	0.1	278.516190
15.688400	0.1	273.153560
15.690067	0.1	267.832891
15.691733	0.1	262.554125
15.693400	0.1	257.319168
15.695067	0.1	252.133921
15.696733	0.1	247.006014
15.698400	0.1	241.939857
15.700067	0.1	236.934318
15.701733	0.1	231.986000
15.703400	0.1	227.092458
15.705067	0.1	222.253813
15.706733	0.1	217.473103
15.708400	0.1	212.755097
15.710067	0.1	208.103371
15.711733	0.1	203.519714
15.713400	0.1	199.005139
15.715067	0.1	194.560420
15.716733	0.1	190.185201
15.718400	0.1	185.878944
15.720067	0.1	181.642484
15.721733	0.1	177.478860
15.723400	0.1	173.391472
15.725067	0.1	169.381688
15.726733	0.1	165.447841
15.728400	0.1	161.587069
15.730067	0.1	157.798717
15.731733	0.1	154.085049
15.733400	0.1	150.448987
15.735067	0.1	146.890530
15.736733	0.1	143.407353
15.738400	0.1	139.998027
15.740067	0.1	136.662551
15.741733	0.1	133.401879
15.743400	0.1	130.216845
15.745067	0.1	127.108343
15.746733	0.1	124.076433
15.748400	0.1	121.120877
15.750067	0.1	118.239887
15.751733	0.1	115.431256
15.753400	0.1	112.693436
15.755067	0.1	110.026307
15.756733	0.1	107.429630
15.758400	0.1	104.902095
15.760067	0.1	102.440602
15.761733	0.1	100.040501
15.763400	0.1	97.697979
15.765067	0.1	95.412916
15.766733	0.1	93.189245
15.768400	0.1	91.031497
15.770067	0.1	88.942116
15.771733	0.1	86.919015
15.773400	0.1	84.956532
15.775067	0.1	83.049779
15.776733	0.1	81.197147
15.778400	0.1	79.398100
15.780067	0.1	77.650671
15.781733	0.1	75.953130
15.783400	0.1	74.305241
15.785067	0.1	72.706644
15.786733	0.1	71.155850
15.788400	0.1	69.651667
15.790067	0.1	68.193678
15.791733	0.1	66.782300
15.793400	0.1	65.417353
15.795067	0.1	64.096991
15.796733	0.1	62.818173
15.798400	0.1	61.577324
15.800067	0.1	60.372058
15.801733	0.1	59.202138
15.803400	0.1	58.068160
15.805067	0.1	56.970302
15.806733	0.1	55.908266
15.808400	0.1	54.881755
15.810067	0.1	53.890351
15.811733	0.1	52.932027
15.813400	0.1	52.001956
15.815067	0.1	51.095966
15.816733	0.1	50.213698
15.818400	0.1	49.356881
15.820067	0.1	48.526588
15.821733	0.1	47.722462
15.823400	0.1	46.943608
15.825067	0.1	46.189132
15.826733	0.1	45.458141
15.828400	0.1	44.749561
15.830067	0.1	44.061187
15.831733	0.1	43.390157
15.833400	0.1	42.735043
15.835067	0.1	42.096260
15.836733	0.1	41.475716
15.838400	0.1	40.875557
15.840067	0.1	40.296140
15.841733	0.1	39.735022
15.843400	0.1	39.189460
15.845067	0.1	38.658800
15.846733	0.1	38.143220
15.848400	0.1	37.641706
15.850067	0.1	37.152412
15.851733	0.1	36.674263
15.853400	0.1	36.207261
15.855067	0.1	35.752299
15.856733	0.1	35.310449
15.858400	0.1	34.881236
15.860067	0.1	34.462752
15.861733	0.1	34.053030
15.863400	0.1	33.651235
15.865067	0.1	33.257188
15.866733	0.1	32.871129
15.868400	0.1	32.493951
15.870067	0.1	32.126131
15.871733	0.1	31.767847
15.873400	0.1	31.419398
15.875067	0.1	31.081201
15.876733	0.1	30.753853
15.878400	0.1	30.437591
15.880067	0.1	30.131461
15.881733	0.1	29.832365
15.883400	0.1	29.537203
15.885067	0.1	29.244544
15.886733	0.1	28.955640
15.888400	0.1	28.673174
15.890067	0.1	28.398575
15.891733	0.1	28.132560
15.893400	0.1	27.875425
15.895067	0.1	27.626397
15.896733	0.1	27.383448
15.898400	0.1	27.145209
15.900067	0.1	26.912035
15.901733	0.1	26.686074
15.903400	0.1	26.468338
15.905067	0.1	26.257457
15.906733	0.1	26.052059
15.908400	0.1	25.852265
15.910067	0.1	25.658788
15.911733	0.1	25.471570
15.913400	0.1	25.289835
15.915067	0.1	25.114299
15.916733	0.1	24.946572
15.918400	0.1	24.787070
15.920067	0.1	24.633647
15.921733	0.1	24.483503
15.923400	0.1	24.335445
15.925067	0.1	24.189772
15.926733	0.1	24.047257
15.928400	0.1	23.908736
15.930067	0.1	23.775102
15.931733	0.1	23.646893
15.933400	0.1	23.523690
15.935067	0.1	23.404600
15.936733	0.1	23.289026
15.938400	0.1	23.176731
15.940067	0.1	23.068072
15.941733	0.1	22.963168
15.943400	0.1	22.861244
15.945067	0.1	22.759618
15.946733	0.1	22.655667
15.948400	0.1	22.548975
15.950067	0.1	22.440852
15.951733	0.1	22.331895
15.953400	0.1	22.222163
15.955067	0.1	22.111715
15.956733	0.1	22.000910
15.958400	0.1	21.889986
15.960067	0.1	21.778227
15.961733	0.1	21.663965
15.963400	0.1	21.545948
15.965067	0.1	21.425070
15.966733	0.1	21.303595
15.968400	0.1	21.182777
15.970067	0.1	21.061362
15.971733	0.1	20.936908
15.973400	0.1	20.807387
15.975067	0.1	20.672740
15.976733	0.1	20.534517
15.978400	0.1	20.394744
15.980067	0.1	20.254196
15.981733	0.1	20.112516
15.983400	0.1	19.969763
15.985067	0.1	19.826533
15.986733	0.1	19.684137
15.988400	0.1	19.543887
15.990067	0.1	19.406618
15.991733	0.1	19.272329
15.993400	0.1	19.140304
15.995067	0.1	19.009591
15.996733	0.1	18.879653
15.998400	0.1	18.750073
16.000067	0.1	18.620731
16.001733	0.1	18.491686
16.003400	0.1	18.363656
16.005067	0.1	18.237234
16.006733	0.1	18.114031
16.008400	0.1	17.996193
16.010067	0.1	17.884554
16.011733	0.1	17.777682
16.013400	0.1	17.673017
16.015067	0.1	17.568232
16.016733	0.1	17.463387
16.018400	0.1	17.360629
16.020067	0.1	17.261566
16.021733	0.1	17.165900
16.023400	0.1	17.072857
16.025067	0.1	16.982914
16.026733	0.1	16.896964
16.028400	0.1	16.814829
16.030067	0.1	16.735018
16.031733	0.1	16.655744
16.033400	0.1	16.576291
16.035067	0.1	16.497077
16.036733	0.1	16.418577
16.038400	0.1	16.340555
16.040067	0.1	16.263069
16.041733	0.1	16.187132
16.043400	0.1	16.114355
16.045067	0.1	16.045989
16.046733	0.1	15.981616
16.048400	0.1	15.919090
16.050067	0.1	15.856327
16.051733	0.1	15.792430
16.053400	0.1	15.726567
16.055067	0.1	15.657843
16.056733	0.1	15.587748
16.058400	0.1	15.518368
16.060067	0.1	15.449346
16.061733	0.1	15.378595
16.063400	0.1	15.305460
16.065067	0.1	15.231491
16.066733	0.1	15.158118
16.068400	0.1	15.085460
16.070067	0.1	15.013159
16.071733	0.1	14.941634
16.073400	0.1	14.871300
16.075067	0.1	14.801503
16.076733	0.1	14.731170
16.078400	0.1	14.659048
16.080067	0.1	14.583767
16.081733	0.1	14.504672
16.083400	0.1	14.422358
16.085067	0.1	14.339031
16.086733	0.1	14.257372
16.088400	0.1	14.178456
16.090067	0.1	14.101208
16.091733	0.1	14.024437
16.093400	0.1	13.948441
16.095067	0.1	13.874055
16.096733	0.1	13.801933
16.098400	0.1	13.732434
16.100067	0.1	13.665558
16.101733	0.1	13.600469
16.103400	0.1	13.535858
16.105067	0.1	13.470889
16.106733	0.1	13.405085
16.108400	0.1	13.339043
16.110067	0.1	13.274611
16.111733	0.1	13.213754
16.113400	0.1	13.157070
16.115067	0.1	13.104320
16.116733	0.1	13.054670
16.118400	0.1	13.006926
16.120067	0.1	12.959600
16.121733	0.1	12.911261
16.123400	0.1	12.862325
16.125067	0.1	12.815715
16.126733	0.1	12.773753
16.128400	0.1	12.736142
16.130067	0.1	12.700618
16.131733	0.1	12.665869
16.133400	0.1	12.632490
16.135067	0.1	12.600899
16.136733	0.1	12.570203
16.138400	0.1	12.539149
16.140067	0.1	12.507857
16.141733	0.1	12.477577
16.143400	0.1	12.449146
16.145067	0.1	12.422324
16.146733	0.1	12.397290
16.148400	0.1	12.375117
16.150067	0.1	12.356342
16.151733	0.1	12.340487
16.153400	0.1	12.326241
16.155067	0.1	12.312175
16.156733	0.1	12.298764
16.158400	0.1	12.288214
16.160067	0.1	12.282015
16.161733	0.1	12.278438
16.163400	0.1	12.274326
16.165067	0.1	12.268902
16.166733	0.1	12.263895
16.168400	0.1	12.261570
16.170067	0.1	12.263120
16.171733	0.1	12.268008
16.173400	0.1	12.273610
16.175067	0.1	12.277306
16.176733	0.1	12.278558
16.178400	0.1	12.278736
16.180067	0.1	12.279869
16.181733	0.1	12.283624
16.183400	0.1	12.289763
16.185067	0.1	12.296141
16.186733	0.1	12.301327
16.188400	0.1	12.306274
16.190067	0.1	12.312294
16.191733	0.1	12.318791
16.193400	0.1	12.324453
16.195067	0.1	12.329698
16.196733	0.1	12.336553
16.198400	0.1	12.345732
16.200067	0.1	12.356163
16.201733	0.1	12.366355
16.203400	0.1	12.374819
16.205067	0.1	12.381316
16.206733	0.1	12.387336
16.208400	0.1	12.393952
16.210067	0.1	12.401164
16.211733	0.1	12.409271
16.213400	0.1	12.419225
16.215067	0.1	12.431026
16.216733	0.1	12.443364
16.218400	0.1	12.453795
16.220067	0.1	12.460948
16.221733	0.1	12.465597
16.223400	0.1	12.469590
16.225067	0.1	12.474120
16.226733	0.1	12.478889
16.228400	0.1	12.483300
16.230067	0.1	12.487651
16.231733	0.1	12.492300
16.233400	0.1	12.497009
16.235067	0.1	12.501598
16.236733	0.1	12.506843
16.238400	0.1	12.512863
16.240067	0.1	12.518943
16.241733	0.1	12.523771
16.243400	0.1	12.526811
16.245067	0.1	12.528361
16.246733	0.1	12.529195
16.248400	0.1	12.529135
16.250067	0.1	12.527765
16.251733	0.1	12.526394
16.253400	0.1	12.527109
16.255067	0.1	12.530149
16.256733	0.1	12.533308
16.258400	0.1	12.533546
16.260067	0.1	12.529851
16.261733	0.1	12.523950
16.263400	0.1	12.518645
16.265067	0.1	12.515307
16.266733	0.1	12.513936
16.268400	0.1	12.513459
16.270067	0.1	12.512148
16.271733	0.1	12.509526
16.273400	0.1	12.506426
16.275067	0.1	12.503982
16.276733	0.1	12.502969
16.278400	0.1	12.503088
16.280067	0.1	12.503327
16.281733	0.1	12.502969
16.283400	0.1	12.502433
16.285067	0.1	12.502194
16.286733	0.1	12.502015
16.288400	0.1	12.501300
16.290067	0.1	12.500227
16.291733	0.1	12.499512
16.293400	0.1	12.499691
16.295067	0.1	12.501419
16.296733	0.1	12.505174
16.298400	0.1	12.511314
16.300067	0.1	12.518526
16.301733	0.1	12.524009
16.303400	0.1	12.525321
16.305067	0.1	12.522758
16.306733	0.1	12.518109
16.308400	0.1	12.512804
16.310067	0.1	12.506605
16.311733	0.1	12.499572
16.313400	0.1	12.493015
16.315067	0.1	12.488962
16.316733	0.1	12.488783
16.318400	0.1	12.491704
16.320067	0.1	12.495697
16.321733	0.1	12.499274
16.323400	0.1	12.502909
16.325067	0.1	12.507976
16.326733	0.1	12.514294
16.328400	0.1	12.519480
16.330067	0.1	12.521446
16.331733	0.1	12.520254
16.333400	0.1	12.517751
16.335067	0.1	12.516857
16.336733	0.1	12.519122
16.338400	0.1	12.524248
16.340067	0.1	12.531162
16.341733	0.1	12.538791
16.343400	0.1	12.546659
16.345067	0.1	12.554348
16.346733	0.1	12.561024
16.348400	0.1	12.565852
16.350067	0.1	12.569309
16.351733	0.1	12.573005
16.353400	0.1	12.578309
16.355067	0.1	12.584687
16.356733	0.1	12.590767
16.358400	0.1	12.595475
16.360067	0.1	12.597979
16.361733	0.1	12.598038
16.363400	0.1	12.597025
16.365067	0.1	12.597621
16.366733	0.1	12.601674
16.368400	0.1	12.609602
16.370067	0.1	12.621105
16.371733	0.1	12.636245
16.373400	0.1	12.654305
16.375067	0.1	12.672842
16.376733	0.1	12.688757
16.378400	0.1	12.700976
16.380067	0.1	12.711049
16.381733	0.1	12.721062
16.383400	0.1	12.731434
16.385067	0.1	12.741626
16.386733	0.1	12.751878
16.388400	0.1	12.762905
16.390067	0.1	12.774826
16.391733	0.1	12.787104
16.393400	0.1	12.799383
16.395067	0.1	12.811602
16.396733	0.1	12.825073
16.398400	0.1	12.840689
16.400067	0.1	12.857438
16.401733	0.1	12.873293
16.403400	0.1	12.887598
16.405067	0.1	12.901069
16.406733	0.1	12.914360
16.408400	0.1	12.927950
16.410067	0.1	12.941957
16.411733	0.1	12.956918
16.413400	0.1	12.973250
16.415067	0.1	12.990893
16.416733	0.1	13.009609
16.418400	0.1	13.029993
16.420067	0.1	13.052226
16.421733	0.1	13.075651
16.423400	0.1	13.099373
16.425067	0.1	13.123155
16.426733	0.1	13.147057
16.428400	0.1	13.171674
16.430067	0.1	13.197542
16.431733	0.1	13.224066
16.433400	0.1	13.248802
16.435067	0.1	13.268948
16.436733	0.1	13.284088
16.438400	0.1	13.296069
16.440067	0.1	13.308407
16.441733	0.1	13.324560
16.443400	0.1	13.346136
16.445067	0.1	13.372899
16.446733	0.1	13.403178
16.448400	0.1	13.433457
16.450067	0.1	13.460339
16.451733	0.1	13.482989
16.453400	0.1	13.503135
16.455067	0.1	13.523162
16.456733	0.1	13.544322
16.458400	0.1	13.566197
16.460067	0.1	13.588906
16.461733	0.1	13.613523
16.463400	0.1	13.641001
16.465067	0.1	13.670624
16.466733	0.1	13.700724
16.468400	0.1	13.730408
16.470067	0.1	13.759554
16.471733	0.1	13.787926
16.473400	0.1	13.815523
16.475067	0.1	13.843776
16.476733	0.1	13.874293
16.478400	0.1	13.906301
16.480067	0.1	13.937057
16.481733	0.1	13.963998
16.483400	0.1	13.987780
16.485067	0.1	14.011861
16.486733	0.1	14.038921
16.488400	0.1	14.068426
16.490067	0.1	14.098228
16.491733	0.1	14.128269
16.493400	0.1	14.160753
16.495067	0.1	14.196933
16.496733	0.1	14.236391
16.498400	0.1	14.277817
16.500067	0.1	14.320076
16.501733	0.1	14.362157
16.503400	0.1	14.403106
16.505067	0.1	14.442385
16.506733	0.1	14.480174
16.508400	0.1	14.516593
16.510067	0.1	14.552177
16.511733	0.1	14.587582
16.513400	0.1	14.623345
16.515067	0.1	14.659823
16.516733	0.1	14.697076
16.518400	0.1	14.735282
16.520067	0.1	14.775456
16.521733	0.1	14.818490
16.523400	0.1	14.863671
16.525067	0.1	14.909745
16.526733	0.1	14.956654
16.528400	0.1	15.004576
16.530067	0.1	15.052200
16.531733	0.1	15.097798
16.533400	0.1	15.141369
16.535067	0.1	15.184642
16.536733	0.1	15.229882
16.538400	0.1	15.277923
16.540067	0.1	15.328051
16.541733	0.1	15.378238
16.543400	0.1	15.426875
16.545067	0.1	15.474201
16.546733	0.1	15.522064
16.548400	0.1	15.572251
16.550067	0.1	15.625299
16.551733	0.1	15.680374
16.553400	0.1	15.736223
16.555067	0.1	15.792490
16.556733	0.1	15.849114
16.558400	0.1	15.905620
16.560067	0.1	15.960992
16.561733	0.1	16.014935
16.563400	0.1	16.067387
16.565067	0.1	16.119123
16.566733	0.1	16.171933
16.568400	0.1	16.226233
16.570067	0.1	16.280473
16.571733	0.1	16.331972
16.573400	0.1	16.380132
16.575067	0.1	16.426505
16.576733	0.1	16.473235
16.578400	0.1	16.521514
16.580067	0.1	16.572178
16.581733	0.1	16.625405
16.583400	0.1	16.680718
16.585067	0.1	16.737283
16.586733	0.1	16.794206
16.588400	0.1	16.850294
16.590067	0.1	16.904474
16.591733	0.1	16.956867
16.593400	0.1	17.009677
16.595067	0.1	17.065466
16.596733	0.1	17.124296
16.598400	0.1	17.183186
16.600067	0.1	17.238618
16.601733	0.1	17.289342
16.603400	0.1	17.336787
16.605067	0.1	17.383636
16.606733	0.1	17.432333
16.608400	0.1	17.483355
16.610067	0.1	17.535032
16.611733	0.1	17.585398
16.613400	0.1	17.635466
16.615067	0.1	17.687799
16.616733	0.1	17.742993
16.618400	0.1	17.798961
16.620067	0.1	17.853976
16.621733	0.1	17.908693
16.623400	0.1	17.963768
16.625067	0.1	18.018902
16.626733	0.1	18.074037
16.628400	0.1	18.129171
16.630067	0.1	18.183173
16.631733	0.1	18.233479
16.633400	0.1	18.278361
16.635067	0.1	18.318952
16.636733	0.1	18.359483
16.638400	0.1	18.403889
16.640067	0.1	18.452407
16.641733	0.1	18.502058
16.643400	0.1	18.549920
16.645067	0.1	18.595816
16.646733	0.1	18.640639
16.648400	0.1	18.684746
16.650067	0.1	18.727304
16.651733	0.1	18.767000
16.653400	0.1	18.802704
16.655067	0.1	18.834890
16.656733	0.1	18.865765
16.658400	0.1	18.897475
16.660067	0.1	18.930079
16.661733	0.1	18.963040
16.663400	0.1	18.995942
16.665067	0.1	19.027413
16.666733	0.1	19.054891
16.668400	0.1	19.077004
16.670067	0.1	19.094528
16.671733	0.1	19.109548
16.673400	0.1	19.123555
16.675067	0.1	19.136609
16.676733	0.1	19.148530
16.678400	0.1	19.159616
16.680067	0.1	19.170643
16.681733	0.1	19.182087
16.683400	0.1	19.193531
16.685067	0.1	19.203724
16.686733	0.1	19.212545
16.688400	0.1	19.221188
16.690067	0.1	19.230248
16.691733	0.1	19.238712
16.693400	0.1	19.245089
16.695067	0.1	19.249023
16.696733	0.1	19.250454
16.698400	0.1	19.249619
16.700067	0.1	19.247593
16.701733	0.1	19.245089
16.703400	0.1	19.242824
16.705067	0.1	19.241394
16.706733	0.1	19.240798
16.708400	0.1	19.240738
16.710067	0.1	19.241096
16.711733	0.1	19.241334
16.713400	0.1	19.241096
16.715067	0.1	19.240679
16.716733	0.1	19.241155
16.718400	0.1	19.242288
16.720067	0.1	19.242109
16.721733	0.1	19.239486
16.723400	0.1	19.235612
16.725067	0.1	19.232274
16.726733	0.1	19.231619
16.728400	0.1	19.235076
16.730067	0.1	19.242765
16.731733	0.1	19.252778
16.733400	0.1	19.262315
16.735067	0.1	19.269229
16.736733	0.1	19.272627
16.738400	0.1	19.272805
16.740067	0.1	19.271613
16.741733	0.1	19.271196
16.743400	0.1	19.273461
16.745067	0.1	19.279958
16.746733	0.1	19.291462
16.748400	0.1	19.306542
16.750067	0.1	19.321562
16.751733	0.1	19.332946
16.753400	0.1	19.339086
16.755067	0.1	19.341053
16.756733	0.1	19.341887
16.758400	0.1	19.344510
16.760067	0.1	19.351126
16.761733	0.1	19.361914
16.763400	0.1	19.375087
16.765067	0.1	19.388081
16.766733	0.1	19.399286
16.768400	0.1	19.409002
16.770067	0.1	19.418122
16.771733	0.1	19.426526
16.773400	0.1	19.433380
16.775067	0.1	19.439281
16.776733	0.1	19.446136
16.778400	0.1	19.455732
16.780067	0.1	19.468189
16.781733	0.1	19.481720
16.783400	0.1	19.494356
16.785067	0.1	19.505681
16.786733	0.1	19.515814
16.788400	0.1	19.525171
16.790067	0.1	19.534887
16.791733	0.1	19.546510
16.793400	0.1	19.560934
16.795067	0.1	19.577862
16.796733	0.1	19.596280
16.798400	0.1	19.615413
16.800067	0.1	19.634904
16.801733	0.1	19.654275
16.803400	0.1	19.673051
16.805067	0.1	19.690336
16.806733	0.1	19.705595
16.808400	0.1	19.719661
16.810067	0.1	19.733907
16.811733	0.1	19.749345
16.813400	0.1	19.765974
16.815067	0.1	19.783915
16.816733	0.1	19.803823
16.818400	0.1	19.826592
16.820067	0.1	19.851686
16.821733	0.1	19.877614
16.823400	0.1	19.903542
16.825067	0.1	19.929410
16.826733	0.1	19.954563
16.828400	0.1	19.978107
16.830067	0.1	20.001115
16.831733	0.1	20.025374
16.833400	0.1	20.050765
16.835067	0.1	20.076097
16.836733	0.1	20.100714
16.838400	0.1	20.124556
16.840067	0.1	20.148338
16.841733	0.1	20.173134
16.843400	0.1	20.198168
16.845067	0.1	20.222009
16.846733	0.1	20.245374
16.848400	0.1	20.270945
16.850067	0.1	20.300449
16.851733	0.1	20.332814
16.853400	0.1	20.365597
16.855067	0.1	20.396949
16.856733	0.1	20.426334
16.858400	0.1	20.453991
16.860067	0.1	20.480992
16.861733	0.1	20.508887
16.863400	0.1	20.538749
16.865067	0.1	20.571173
16.866733	0.1	20.606281
16.868400	0.1	20.642878
16.870067	0.1	20.679654
16.871733	0.1	20.715715
16.873400	0.1	20.750524
16.875067	0.1	20.783843
16.876733	0.1	20.816149
16.878400	0.1	20.848693
16.880067	0.1	20.882012
16.881733	0.1	20.915748
16.883400	0.1	20.949544
16.885067	0.1	20.984293
16.886733	0.1	21.021010
16.888400	0.1	21.059395
16.890067	0.1	21.097721
16.891733	0.1	21.134735
16.893400	0.1	21.170081
16.895067	0.1	21.203340
16.896733	0.1	21.234871
16.898400	0.1	21.265985
16.900067	0.1	21.296562
16.901733	0.1	21.324815
16.903400	0.1	21.349908
16.905067	0.1	21.373392
16.906733	0.1	21.399261
16.908400	0.1	21.430911
16.910067	0.1	21.469296
16.911733	0.1	21.511914
16.913400	0.1	21.554471
16.915067	0.1	21.593274
16.916733	0.1	21.627070
16.918400	0.1	21.656753
16.920067	0.1	21.684052
16.921733	0.1	21.710516
16.923400	0.1	21.737398
16.925067	0.1	21.765770
16.926733	0.1	21.795811
16.928400	0.1	21.826626
16.930067	0.1	21.856607
16.931733	0.1	21.884323
16.933400	0.1	21.909536
16.935067	0.1	21.932722
16.936733	0.1	21.954657
16.938400	0.1	21.976472
16.940067	0.1	21.999956
16.941733	0.1	22.026719
16.943400	0.1	22.056223
16.945067	0.1	22.085668
16.946733	0.1	22.112252
16.948400	0.1	22.135140
16.950067	0.1	22.155167
16.951733	0.1	22.173287
16.953400	0.1	22.190989
16.955067	0.1	22.210122
16.956733	0.1	22.231699
16.958400	0.1	22.254349
16.960067	0.1	22.275628
16.961733	0.1	22.293450
16.963400	0.1	22.307099
16.965067	0.1	22.318126
16.966733	0.1	22.329570
16.968400	0.1	22.343637
16.970067	0.1	22.359730
16.971733	0.1	22.376777
16.973400	0.1	22.394539
16.975067	0.1	22.413136
16.976733	0.1	22.431137
16.978400	0.1	22.447111
16.980067	0.1	22.461177
16.981733	0.1	22.474946
16.983400	0.1	22.489251
16.985067	0.1	22.503199
16.986733	0.1	22.515537
16.988400	0.1	22.526623
16.990067	0.1	22.537650
16.991733	0.1	22.549511
16.993400	0.1	22.562446
16.995067	0.1	22.576512
16.996733	0.1	22.591294
16.998400	0.1	22.605242
17.000067	0.1	22.616686
17.001733	0.1	22.626163
17.003400	0.1	22.636117
17.005067	0.1	22.647561
17.006733	0.1	22.660257
17.008400	0.1	22.674979
17.010067	0.1	22.692920
17.011733	0.1	22.713782
17.013400	0.1	22.735537
17.015067	0.1	22.755386
17.016733	0.1	22.770883
17.018400	0.1	22.782267
17.020067	0.1	22.792281
17.021733	0.1	22.803904
17.023400	0.1	22.818090
17.025067	0.1	22.834541
17.026733	0.1	22.852363
17.028400	0.1	22.870900
17.030067	0.1	22.889735
17.031733	0.1	22.908451
17.033400	0.1	22.925736
17.035067	0.1	22.940756
17.036733	0.1	22.953810
17.038400	0.1	22.965850
17.040067	0.1	22.978486
17.041733	0.1	22.992672
17.043400	0.1	23.008348
17.045067	0.1	23.025514
17.046733	0.1	23.045303
17.048400	0.1	23.068072
17.050067	0.1	23.091377
17.051733	0.1	23.111941
17.053400	0.1	23.129047
17.055067	0.1	23.143949
17.056733	0.1	23.159267
17.058400	0.1	23.176969
17.060067	0.1	23.197235
17.061733	0.1	23.218335
17.063400	0.1	23.238601
17.065067	0.1	23.257138
17.066733	0.1	23.275317
17.068400	0.1	23.295881
17.070067	0.1	23.320378
17.071733	0.1	23.348214
17.073400	0.1	23.377301
17.075067	0.1	23.405792
17.076733	0.1	23.432614
17.078400	0.1	23.458303
17.080067	0.1	23.483218
17.081733	0.1	23.507358
17.083400	0.1	23.531438
17.085067	0.1	23.557307
17.086733	0.1	23.586692
17.088400	0.1	23.619653
17.090067	0.1	23.653866
17.091733	0.1	23.686291
17.093400	0.1	23.715497
17.095067	0.1	23.742856
17.096733	0.1	23.771287
17.098400	0.1	23.802401
17.100067	0.1	23.835958
17.101733	0.1	23.871125
17.103400	0.1	23.907365
17.105067	0.1	23.944022
17.106733	0.1	23.980977
17.108400	0.1	24.019064
17.110067	0.1	24.059297
17.111733	0.1	24.101855
17.113400	0.1	24.145545
17.115067	0.1	24.188937
17.116733	0.1	24.231674
17.118400	0.1	24.275424
17.120067	0.1	24.322273
17.121733	0.1	24.372818
17.123400	0.1	24.425389
17.125067	0.1	24.477781
17.126733	0.1	24.529459
17.128400	0.1	24.581851
17.130067	0.1	24.636747
17.131733	0.1	24.695159
17.133400	0.1	24.756433
17.135067	0.1	24.818064
17.136733	0.1	24.877907
17.138400	0.1	24.936260
17.140067	0.1	24.995150
17.141733	0.1	25.056602
17.143400	0.1	25.121392
17.145067	0.1	25.188924
17.146733	0.1	25.258483
17.148400	0.1	25.329711
17.150067	0.1	25.402607
17.151733	0.1	25.477828
17.153400	0.1	25.556566
17.155067	0.1	25.640012
17.156733	0.1	25.728048
17.158400	0.1	25.818886
17.160067	0.1	25.911333
17.161733	0.1	26.005270
17.163400	0.1	26.101233
17.165067	0.1	26.199462
17.166733	0.1	26.299836
17.168400	0.1	26.402475
17.170067	0.1	26.508214
17.171733	0.1	26.618661
17.173400	0.1	26.736023
17.175067	0.1	26.861252
17.176733	0.1	26.993396
17.178400	0.1	27.130725
17.180067	0.1	27.272822
17.181733	0.1	27.420761
17.183400	0.1	27.575018
17.185067	0.1	27.735891
17.186733	0.1	27.903499
17.188400	0.1	28.077842
17.190067	0.1	28.258802
17.191733	0.1	28.445901
17.193400	0.1	28.638782
17.195067	0.1	28.838994
17.196733	0.1	29.049339
17.198400	0.1	29.271902
17.200067	0.1	29.506268
17.201733	0.1	29.750587
17.203400	0.1	30.004026
17.205067	0.1	30.266704
17.206733	0.1	30.539336
17.208400	0.1	30.822696
17.210067	0.1	31.117322
17.211733	0.1	31.423213
17.213400	0.1	31.739416
17.215067	0.1	32.065572
17.216733	0.1	32.403411
17.218400	0.1	32.755794
17.220067	0.1	33.123793
17.221733	0.1	33.506276
17.223400	0.1	33.900859
17.225067	0.1	34.305634
17.226733	0.1	34.720661
17.228400	0.1	35.148146
17.230067	0.1	35.590591
17.231733	0.1	36.049309
17.233400	0.1	36.524715
17.235067	0.1	37.016215
17.236733	0.1	37.522676
17.238400	0.1	38.043382
17.240067	0.1	38.578691
17.241733	0.1	39.128902
17.243400	0.1	39.693358
17.245067	0.1	40.271761
17.246733	0.1	40.865483
17.248400	0.1	41.476431
17.250067	0.1	42.106214
17.251733	0.1	42.755785
17.253400	0.1	43.424788
17.255067	0.1	44.111612
17.256733	0.1	44.814351
17.258400	0.1	45.531991
17.260067	0.1	46.264949
17.261733	0.1	47.015431
17.263400	0.1	47.786537
17.265067	0.1	48.580113
17.266733	0.1	49.396101
17.268400	0.1	50.232711
17.270067	0.1	51.088277
17.271733	0.1	51.962617
17.273400	0.1	52.857760
17.275067	0.1	53.775791
17.276733	0.1	54.718378
17.278400	0.1	55.686835
17.280067	0.1	56.682530
17.281733	0.1	57.707313
17.283400	0.1	58.762256
17.285067	0.1	59.846524
17.286733	0.1	60.958508
17.288400	0.1	62.097255
17.290067	0.1	63.263420
17.291733	0.1	64.460281
17.293400	0.1	65.691296
17.295067	0.1	66.958014
17.296733	0.1	68.259303
17.298400	0.1	69.592420
17.300067	0.1	70.954804
17.301733	0.1	72.346453
17.303400	0.1	73.770647
17.305067	0.1	75.230603
17.306733	0.1	76.727156
17.308400	0.1	78.258996
17.310067	0.1	79.823797
17.311733	0.1	81.419413
17.313400	0.1	83.044176
17.315067	0.1	84.696060
17.316733	0.1	86.372857
17.318400	0.1	88.071888
17.320067	0.1	89.791005
17.321733	0.1	91.529017
17.323400	0.1	93.285030
17.325067	0.1	95.057195
17.326733	0.1	96.842414
17.328400	0.1	98.636156
17.330067	0.1	100.433534
17.331733	0.1	102.230257
17.333400	0.1	104.021198
17.335067	0.1	105.800099
17.336733	0.1	107.561177
17.338400	0.1	109.299607
17.340067	0.1	111.012287
17.341733	0.1	112.696595
17.343400	0.1	114.348120
17.345067	0.1	115.960307
17.346733	0.1	117.527373
17.348400	0.1	119.045980
17.350067	0.1	120.512850
17.351733	0.1	121.923454
17.353400	0.1	123.272784
17.355067	0.1	124.556251
17.356733	0.1	125.770636
17.358400	0.1	126.915164
17.360067	0.1	127.990313
17.361733	0.1	128.995665
17.363400	0.1	129.928954
17.365067	0.1	130.786784
17.366733	0.1	131.563910
17.368400	0.1	132.255264
17.370067	0.1	132.858880
17.371733	0.1	133.376249
17.373400	0.1	133.809574
17.375067	0.1	134.160109
17.376733	0.1	134.427913
17.378400	0.1	134.612211
17.380067	0.1	134.711989
17.381733	0.1	134.727486
17.383400	0.1	134.660192
17.385067	0.1	134.512611
17.386733	0.1	134.287485
17.388400	0.1	133.987494
17.390067	0.1	133.614846
17.391733	0.1	133.170493
17.393400	0.1	132.653960
17.395067	0.1	132.065244
17.396733	0.1	131.406553
17.398400	0.1	130.681999
17.400067	0.1	129.895397
17.401733	0.1	129.049130
17.403400	0.1	128.146239
17.405067	0.1	127.191015
17.406733	0.1	126.186498
17.408400	0.1	125.133462
17.410067	0.1	124.032862
17.411733	0.1	122.886784
17.413400	0.1	121.696837
17.415067	0.1	120.464094
17.416733	0.1	119.190402
17.418400	0.1	117.879219
17.420067	0.1	116.536147
17.421733	0.1	115.167088
17.423400	0.1	113.775439
17.425067	0.1	112.361795
17.426733	0.1	110.925681
17.428400	0.1	109.467275
17.430067	0.1	107.988841
17.431733	0.1	106.494075
17.433400	0.1	104.986853
17.435067	0.1	103.469557
17.436733	0.1	101.943499
17.438400	0.1	100.411540
17.440067	0.1	98.878151
17.441733	0.1	97.346490
17.443400	0.1	95.817512
17.445067	0.1	94.292587
17.446733	0.1	92.774337
17.448400	0.1	91.264313
17.450067	0.1	89.762097
17.451733	0.1	88.267391
17.453400	0.1	86.781984
17.455067	0.1	85.308438
17.456733	0.1	83.848422
17.458400	0.1	82.403665
17.460067	0.1	80.977087
17.461733	0.1	79.572206
17.463400	0.1	78.190927
17.465067	0.1	76.832776
17.466733	0.1	75.496201
17.468400	0.1	74.181680
17.470067	0.1	72.891538
17.471733	0.1	71.627562
17.473400	0.1	70.389633
17.475067	0.1	69.177870
17.476733	0.1	67.993466
17.478400	0.1	66.838686
17.480067	0.1	65.715198
17.481733	0.1	64.623181
17.483400	0.1	63.560370
17.485067	0.1	62.524263
17.486733	0.1	61.514322
17.488400	0.1	60.531381
17.490067	0.1	59.576753
17.491733	0.1	58.651451
17.493400	0.1	57.755533
17.495067	0.1	56.887868
17.496733	0.1	56.047085
17.498400	0.1	55.232767
17.500067	0.1	54.445389
17.501733	0.1	53.685430
17.503400	0.1	52.952412
17.505067	0.1	52.244905
17.506733	0.1	51.560822
17.508400	0.1	50.898853
17.510067	0.1	50.258461
17.511733	0.1	49.638393
17.513400	0.1	49.036804
17.515067	0.1	48.453155
17.516733	0.1	47.889593
17.518400	0.1	47.348919
17.520067	0.1	46.831074
17.521733	0.1	46.332779
17.523400	0.1	45.850339
17.525067	0.1	45.381549
17.526733	0.1	44.925573
17.528400	0.1	44.481936
17.530067	0.1	44.051173
17.531733	0.1	43.634358
17.533400	0.1	43.232265
17.535067	0.1	42.845788
17.536733	0.1	42.475166
17.538400	0.1	42.118969
17.540067	0.1	41.773441
17.541733	0.1	41.434410
17.543400	0.1	41.099670
17.545067	0.1	40.770295
17.546733	0.1	40.450039
17.548400	0.1	40.143194
17.550067	0.1	39.851310
17.551733	0.1	39.572182
17.553400	0.1	39.301755
17.555067	0.1	39.036753
17.556733	0.1	38.776221
17.558400	0.1	38.521709
17.560067	0.1	38.275840
17.561733	0.1	38.040998
17.563400	0.1	37.817778
17.565067	0.1	37.604751
17.566733	0.1	37.398996
17.568400	0.1	37.198069
17.570067	0.1	37.001552
17.571733	0.1	36.810162
17.573400	0.1	36.623897
17.575067	0.1	36.441924
17.576733	0.1	36.264243
17.578400	0.1	36.093356
17.580067	0.1	35.932483
17.581733	0.1	35.782399
17.583400	0.1	35.640599
17.585067	0.1	35.503866
17.586733	0.1	35.370769
17.588400	0.1	35.242262
17.590067	0.1	35.118940
17.591733	0.1	34.999790
17.593400	0.1	34.883799
17.595067	0.1	34.771862
17.596733	0.1	34.665706
17.598400	0.1	34.566941
17.600067	0.1	34.476580
17.601733	0.1	34.395160
17.603400	0.1	34.321608
17.605067	0.1	34.253182
17.606733	0.1	34.186782
17.608400	0.1	34.120741
17.610067	0.1	34.055473
17.611733	0.1	33.992650
17.613400	0.1	33.932688
17.615067	0.1	33.874097
17.616733	0.1	33.815088
17.618400	0.1	33.756139
17.620067	0.1	33.699991
17.621733	0.1	33.648910
17.623400	0.1	33.603193
17.625067	0.1	33.561768
17.626733	0.1	33.523085
17.628400	0.1	33.485415
17.630067	0.1	33.447804
17.631733	0.1	33.410134
17.633400	0.1	33.373060
17.635067	0.1	33.337237
17.636733	0.1	33.303680
17.638400	0.1	33.273103
17.640067	0.1	33.244612
17.641733	0.1	33.216955
17.643400	0.1	33.190074
17.645067	0.1	33.165040
17.646733	0.1	33.141615
17.648400	0.1	33.117773
17.650067	0.1	33.092084
17.651733	0.1	33.065083
17.653400	0.1	33.037545
17.655067	0.1	33.008756
17.656733	0.1	32.976749
17.658400	0.1	32.941701
17.660067	0.1	32.906713
17.661733	0.1	32.875242
17.663400	0.1	32.849075
17.665067	0.1	32.826485
17.666733	0.1	32.804849
17.668400	0.1	32.782855
17.670067	0.1	32.760145
17.671733	0.1	32.735409
17.673400	0.1	32.707872
17.675067	0.1	32.678606
17.676733	0.1	32.649042
17.678400	0.1	32.619836
17.680067	0.1	32.591881
17.681733	0.1	32.566013
17.683400	0.1	32.543065
17.685067	0.1	32.522919
17.686733	0.1	32.503786
17.688400	0.1	32.483222
17.690067	0.1	32.460036
17.691733	0.1	32.434883
17.693400	0.1	32.408776
17.695067	0.1	32.382431
17.696733	0.1	32.356383
17.698400	0.1	32.331409
17.700067	0.1	32.307806
17.701733	0.1	32.285335
17.703400	0.1	32.263042
17.705067	0.1	32.239677
17.706733	0.1	32.214942
17.708400	0.1	32.190325
17.710067	0.1	32.167913
17.711733	0.1	32.148482
17.713400	0.1	32.131257
17.715067	0.1	32.115104
17.716733	0.1	32.098951
17.718400	0.1	32.081427
17.720067	0.1	32.061340
17.721733	0.1	32.038929
17.723400	0.1	32.016041
17.725067	0.1	31.995358
17.726733	0.1	31.977179
17.728400	0.1	31.958999
17.730067	0.1	31.938376
17.731733	0.1	31.914951
17.733400	0.1	31.890573
17.735067	0.1	31.867744
17.736733	0.1	31.848731
17.738400	0.1	31.833651
17.740067	0.1	31.820716
17.741733	0.1	31.807425
17.743400	0.1	31.792345
17.745067	0.1	31.775715
17.746733	0.1	31.758310
17.748400	0.1	31.740787
17.750067	0.1	31.722607
17.751733	0.1	31.702699
17.753400	0.1	31.680884
17.755067	0.1	31.659188
17.756733	0.1	31.640233
17.758400	0.1	31.625213
17.760067	0.1	31.613948
17.761733	0.1	31.606020
17.763400	0.1	31.601610
17.765067	0.1	31.600418
17.766733	0.1	31.600298
17.768400	0.1	31.597378
17.770067	0.1	31.588616
17.771733	0.1	31.574668
17.773400	0.1	31.558873
17.775067	0.1	31.544985
17.776733	0.1	31.535031
17.778400	0.1	31.528356
17.780067	0.1	31.522097
17.781733	0.1	31.513872
17.783400	0.1	31.503620
17.785067	0.1	31.492235
17.786733	0.1	31.481149
17.788400	0.1	31.472268
17.790067	0.1	31.466844
17.791733	0.1	31.464638
17.793400	0.1	31.464757
17.795067	0.1	31.466546
17.796733	0.1	31.468870
17.798400	0.1	31.470420
17.800067	0.1	31.470241
17.801733	0.1	31.469287
17.803400	0.1	31.469407
17.805067	0.1	31.471672
17.806733	0.1	31.475129
17.808400	0.1	31.478943
17.810067	0.1	31.483354
17.811733	0.1	31.489255
17.813400	0.1	31.497540
17.815067	0.1	31.508150
17.816733	0.1	31.520845
17.818400	0.1	31.535091
17.820067	0.1	31.550290
17.821733	0.1	31.565728
17.823400	0.1	31.581046
17.825067	0.1	31.597199
17.826733	0.1	31.615319
17.828400	0.1	31.634154
17.830067	0.1	31.651201
17.831733	0.1	31.666698
17.833400	0.1	31.683626
17.835067	0.1	31.703414
17.836733	0.1	31.725826
17.838400	0.1	31.750979
17.840067	0.1	31.779351
17.841733	0.1	31.810047
17.843400	0.1	31.840922
17.845067	0.1	31.870307
17.846733	0.1	31.897726
17.848400	0.1	31.923892
17.850067	0.1	31.949939
17.851733	0.1	31.976702
17.853400	0.1	32.004776
17.855067	0.1	32.034280
17.856733	0.1	32.064440
17.858400	0.1	32.093944
17.860067	0.1	32.122435
17.861733	0.1	32.150449
17.863400	0.1	32.178285
17.865067	0.1	32.206180
17.866733	0.1	32.235207
17.868400	0.1	32.266917
17.870067	0.1	32.301726
17.871733	0.1	32.338979
17.873400	0.1	32.378616
17.875067	0.1	32.420160
17.876733	0.1	32.461526
17.878400	0.1	32.500507
17.880067	0.1	32.536628
17.881733	0.1	32.570662
17.883400	0.1	32.604398
17.885067	0.1	32.638969
17.886733	0.1	32.673957
17.888400	0.1	32.709541
17.890067	0.1	32.746794
17.891733	0.1	32.786490
17.893400	0.1	32.827558
17.895067	0.1	32.867136
17.896733	0.1	32.902779
17.898400	0.1	32.934191
17.900067	0.1	32.961728
17.901733	0.1	32.986106
17.903400	0.1	33.008995
17.905067	0.1	33.031525
17.906733	0.1	33.054294
17.908400	0.1	33.078613
17.910067	0.1	33.105733
17.911733	0.1	33.134224
17.913400	0.1	33.160569
17.915067	0.1	33.182027
17.916733	0.1	33.199074
17.918400	0.1	33.215525
17.920067	0.1	33.235254
17.921733	0.1	33.259632
17.923400	0.1	33.287050
17.925067	0.1	33.314826
17.926733	0.1	33.339920
17.928400	0.1	33.360066
17.930067	0.1	33.374908
17.931733	0.1	33.385756
17.933400	0.1	33.394756
17.935067	0.1	33.403518
17.936733	0.1	33.412757
17.938400	0.1	33.422412
17.940067	0.1	33.432486
17.941733	0.1	33.442320
17.943400	0.1	33.450367
17.945067	0.1	33.454957
17.946733	0.1	33.456387
17.948400	0.1	33.456328
17.950067	0.1	33.457102
17.951733	0.1	33.461096
17.953400	0.1	33.469917
17.955067	0.1	33.483030
17.956733	0.1	33.497574
17.958400	0.1	33.509554
17.960067	0.1	33.516886
17.961733	0.1	33.520104
17.963400	0.1	33.520701
17.965067	0.1	33.519687
17.966733	0.1	33.517899
17.968400	0.1	33.515634
17.970067	0.1	33.513131
17.971733	0.1	33.510389
17.973400	0.1	33.506872
17.975067	0.1	33.500912
17.976733	0.1	33.491435
17.978400	0.1	33.478620
17.980067	0.1	33.464195
17.981733	0.1	33.450904
17.983400	0.1	33.439996
17.985067	0.1	33.430459
17.986733	0.1	33.420148
17.988400	0.1	33.408227
17.990067	0.1	33.394756
17.991733	0.1	33.380391
17.993400	0.1	33.365073
17.995067	0.1	33.348622
17.996733	0.1	33.331456
17.998400	0.1	33.314647
18.000067	0.1	33.297839
18.001733	0.1	33.280255
18.003400	0.1	33.261599
18.005067	0.1	33.242168
18.006733	0.1	33.223214
18.008400	0.1	33.205392
18.010067	0.1	33.187809
18.011733	0.1	33.168079
18.013400	0.1	33.145728
18.015067	0.1	33.122959
18.016733	0.1	33.102157
18.018400	0.1	33.084335
18.020067	0.1	33.068480
18.021733	0.1	33.053102
18.023400	0.1	33.036890
18.025067	0.1	33.019962
18.026733	0.1	33.002915
18.028400	0.1	32.986404
18.030067	0.1	32.970907
18.031733	0.1	32.956900
18.033400	0.1	32.944502
18.035067	0.1	32.932224
18.036733	0.1	32.917978
18.038400	0.1	32.900991
18.040067	0.1	32.882275
18.041733	0.1	32.862546
18.043400	0.1	32.841982
18.045067	0.1	32.821657
18.046733	0.1	32.803359
18.048400	0.1	32.787802
18.050067	0.1	32.774033
18.051733	0.1	32.760622
18.053400	0.1	32.747211
18.055067	0.1	32.733681
18.056733	0.1	32.719733
18.058400	0.1	32.704534
18.060067	0.1	32.687487
18.061733	0.1	32.668771
18.063400	0.1	32.649877
18.065067	0.1	32.632174
18.066733	0.1	32.616379
18.068400	0.1	32.602491
18.070067	0.1	32.589795
18.071733	0.1	32.576563
18.073400	0.1	32.560350
18.075067	0.1	32.539072
18.076733	0.1	32.512607
18.078400	0.1	32.483580
18.080067	0.1	32.455089
18.081733	0.1	32.428267
18.083400	0.1	32.402100
18.085067	0.1	32.375338
18.086733	0.1	32.347502
18.088400	0.1	32.318534
18.090067	0.1	32.287480
18.091733	0.1	32.253625
18.093400	0.1	32.217743
18.095067	0.1	32.181444
18.096733	0.1	32.145323
18.098400	0.1	32.109143
18.100067	0.1	32.072486
18.101733	0.1	32.035174
18.103400	0.1	31.996729
18.105067	0.1	31.956198
18.106733	0.1	31.912746
18.108400	0.1	31.866612
18.110067	0.1	31.818809
18.111733	0.1	31.770470
18.113400	0.1	31.722071
18.115067	0.1	31.673910
18.116733	0.1	31.626524
18.118400	0.1	31.579675
18.120067	0.1	31.532945
18.121733	0.1	31.486632
18.123400	0.1	31.440618
18.125067	0.1	31.393649
18.126733	0.1	31.344773
18.128400	0.1	31.293275
18.130067	0.1	31.239452
18.131733	0.1	31.185450
18.133400	0.1	31.134130
18.135067	0.1	31.086447
18.136733	0.1	31.040551
18.138400	0.1	30.993404
18.140067	0.1	30.943694
18.141733	0.1	30.893030
18.143400	0.1	30.844631
18.145067	0.1	30.799987
18.146733	0.1	30.758383
18.148400	0.1	30.718209
18.150067	0.1	30.678751
18.151733	0.1	30.640127
18.153400	0.1	30.601861
18.155067	0.1	30.561866
18.156733	0.1	30.517699
18.158400	0.1	30.469300
18.160067	0.1	30.419471
18.161733	0.1	30.371072
18.163400	0.1	30.325057
18.165067	0.1	30.281724
18.166733	0.1	30.241312
18.168400	0.1	30.203106
18.170067	0.1	30.165793
18.171733	0.1	30.128421
18.173400	0.1	30.090453
18.175067	0.1	30.052187
18.176733	0.1	30.015053
18.178400	0.1	29.979946
18.180067	0.1	29.946091
18.181733	0.1	29.911222
18.183400	0.1	29.873015
18.185067	0.1	29.830398
18.186733	0.1	29.785933
18.188400	0.1	29.743375
18.190067	0.1	29.704275
18.191733	0.1	29.667737
18.193400	0.1	29.632570
18.195067	0.1	29.598297
18.196733	0.1	29.564323
18.198400	0.1	29.529991
18.200067	0.1	29.495181
18.201733	0.1	29.459895
18.203400	0.1	29.424073
18.205067	0.1	29.388012
18.206733	0.1	29.352309
18.208400	0.1	29.317679
18.210067	0.1	29.284002
18.211733	0.1	29.250445
18.213400	0.1	29.216470
18.215067	0.1	29.182615
18.216733	0.1	29.149296
18.218400	0.1	29.115559
18.220067	0.1	29.080452
18.221733	0.1	29.044093
18.223400	0.1	29.007496
18.225067	0.1	28.971197
18.226733	0.1	28.934361
18.228400	0.1	28.896214
18.230067	0.1	28.858187
18.231733	0.1	28.822126
18.233400	0.1	28.788628
18.235067	0.1	28.756680
18.236733	0.1	28.725387
18.238400	0.1	28.694572
18.240067	0.1	28.664889
18.241733	0.1	28.636874
18.243400	0.1	28.609814
18.245067	0.1	28.581979
18.246733	0.1	28.552117
18.248400	0.1	28.521003
18.250067	0.1	28.490247
18.251733	0.1	28.461220
18.253400	0.1	28.434219
18.255067	0.1	28.408708
18.256733	0.1	28.384091
18.258400	0.1	28.360905
18.260067	0.1	28.339805
18.261733	0.1	28.320016
18.263400	0.1	28.299214
18.265067	0.1	28.275253
18.266733	0.1	28.247895
18.268400	0.1	28.219821
18.270067	0.1	28.193893
18.271733	0.1	28.170587
18.273400	0.1	28.148772
18.275067	0.1	28.127910
18.276733	0.1	28.108360
18.278400	0.1	28.090240
18.280067	0.1	28.072836
18.281733	0.1	28.055312
18.283400	0.1	28.036596
18.285067	0.1	28.016688
18.286733	0.1	27.996482
18.288400	0.1	27.977647
18.290067	0.1	27.961017
18.291733	0.1	27.945461
18.293400	0.1	27.929069
18.295067	0.1	27.911367
18.296733	0.1	27.893843
18.298400	0.1	27.878346
18.300067	0.1	27.866425
18.301733	0.1	27.857842
18.303400	0.1	27.850749
18.305067	0.1	27.843000
18.306733	0.1	27.833642
18.308400	0.1	27.823331
18.310067	0.1	27.812244
18.311733	0.1	27.799548
18.313400	0.1	27.785005
18.315067	0.1	27.770581
18.316733	0.1	27.758838
18.318400	0.1	27.750673
18.320067	0.1	27.745189
18.321733	0.1	27.741136
18.323400	0.1	27.737381
18.325067	0.1	27.733268
18.326733	0.1	27.728321
18.328400	0.1	27.723195
18.330067	0.1	27.718426
18.331733	0.1	27.712824
18.333400	0.1	27.705075
18.335067	0.1	27.695836
18.336733	0.1	27.686657
18.338400	0.1	27.678134
18.340067	0.1	27.668895
18.341733	0.1	27.657570
18.343400	0.1	27.645053
18.345067	0.1	27.633669
18.346733	0.1	27.624311
18.348400	0.1	27.615787
18.350067	0.1	27.606429
18.351733	0.1	27.595522
18.353400	0.1	27.583720
18.355067	0.1	27.572633
18.356733	0.1	27.562560
18.358400	0.1	27.552606
18.360067	0.1	27.541997
18.361733	0.1	27.531387
18.363400	0.1	27.521314
18.365067	0.1	27.510525
18.366733	0.1	27.496876
18.368400	0.1	27.479293
18.370067	0.1	27.458908
18.371733	0.1	27.438523
18.373400	0.1	27.420642
18.375067	0.1	27.405800
18.376733	0.1	27.392031
18.378400	0.1	27.376653
18.380067	0.1	27.358414
18.381733	0.1	27.338089
18.383400	0.1	27.317228
18.385067	0.1	27.297141
18.386733	0.1	27.277948
18.388400	0.1	27.259292
18.390067	0.1	27.239980
18.391733	0.1	27.218939
18.393400	0.1	27.196230
18.395067	0.1	27.172567
18.396733	0.1	27.148189
18.398400	0.1	27.123453
18.400067	0.1	27.098598
18.401733	0.1	27.073802
18.403400	0.1	27.049901
18.405067	0.1	27.026953
18.406733	0.1	27.003111
18.408400	0.1	26.976885
18.410067	0.1	26.949169
18.411733	0.1	26.921870
18.413400	0.1	26.896180
18.415067	0.1	26.871862
18.416733	0.1	26.847781
18.418400	0.1	26.823045
18.420067	0.1	26.797117
18.421733	0.1	26.769878
18.423400	0.1	26.741506
18.425067	0.1	26.712121
18.426733	0.1	26.681902
18.428400	0.1	26.650609
18.430067	0.1	26.618780
18.431733	0.1	26.586951
18.433400	0.1	26.555659
18.435067	0.1	26.525439
18.436733	0.1	26.496710
18.438400	0.1	26.470067
18.440067	0.1	26.445271
18.441733	0.1	26.420833
18.443400	0.1	26.394607
18.445067	0.1	26.365639
18.446733	0.1	26.334168
18.448400	0.1	26.300372
18.450067	0.1	26.263835
18.451733	0.1	26.224674
18.453400	0.1	26.185097
18.455067	0.1	26.146890
18.456733	0.1	26.109041
18.458400	0.1	26.069464
18.460067	0.1	26.028396
18.461733	0.1	25.988700
18.463400	0.1	25.953175
18.465067	0.1	25.923194
18.466733	0.1	25.898220
18.468400	0.1	25.875510
18.470067	0.1	25.850834
18.471733	0.1	25.821091
18.473400	0.1	25.785805
18.475067	0.1	25.746824
18.476733	0.1	25.705577
18.478400	0.1	25.662424
18.480067	0.1	25.618435
18.481733	0.1	25.575878
18.483400	0.1	25.536419
18.485067	0.1	25.498988
18.486733	0.1	25.461616
18.488400	0.1	25.423946
18.490067	0.1	25.386931
18.491733	0.1	25.351168
18.493400	0.1	25.316240
18.495067	0.1	25.281312
18.496733	0.1	25.245251
18.498400	0.1	25.206865
18.500067	0.1	25.165261
18.501733	0.1	25.120439
18.503400	0.1	25.073470
18.505067	0.1	25.026204
18.506733	0.1	24.980666
18.508400	0.1	24.939241
18.510067	0.1	24.903299
18.511733	0.1	24.871410
18.513400	0.1	24.839343
18.515067	0.1	24.803402
18.516733	0.1	24.763168
18.518400	0.1	24.721386
18.520067	0.1	24.681033
18.521733	0.1	24.642648
18.523400	0.1	24.604441
18.525067	0.1	24.565162
18.526733	0.1	24.524571
18.528400	0.1	24.482907
18.530067	0.1	24.440111
18.531733	0.1	24.396481
18.533400	0.1	24.353088
18.535067	0.1	24.311604
18.536733	0.1	24.272861
18.538400	0.1	24.236084
18.540067	0.1	24.199964
18.541733	0.1	24.163784
18.543400	0.1	24.128021
18.545067	0.1	24.092974
18.546733	0.1	24.058224
18.548400	0.1	24.022938
18.550067	0.1	23.986520
18.551733	0.1	23.949267
18.553400	0.1	23.912252
18.555067	0.1	23.876192
18.556733	0.1	23.840488
18.558400	0.1	23.804130
18.560067	0.1	23.766757
18.561733	0.1	23.729266
18.563400	0.1	23.692907
18.565067	0.1	23.658635
18.566733	0.1	23.626210
18.568400	0.1	23.594381
18.570067	0.1	23.561419
18.571733	0.1	23.526491
18.573400	0.1	23.490311
18.575067	0.1	23.454608
18.576733	0.1	23.420276
18.578400	0.1	23.387195
18.580067	0.1	23.355247
18.581733	0.1	23.324491
18.583400	0.1	23.294748
18.585067	0.1	23.265482
18.586733	0.1	23.236574
18.588400	0.1	23.207249
18.590067	0.1	23.175837
18.591733	0.1	23.141028
18.593400	0.1	23.103715
18.595067	0.1	23.066522
18.596733	0.1	23.031355
18.598400	0.1	22.998454
18.600067	0.1	22.966982
18.601733	0.1	22.935571
18.603400	0.1	22.903801
18.605067	0.1	22.871913
18.606733	0.1	22.839846
18.608400	0.1	22.806586
18.610067	0.1	22.771717
18.611733	0.1	22.735955
18.613400	0.1	22.701205
18.615067	0.1	22.669317
18.616733	0.1	22.640647
18.618400	0.1	22.614242
18.620067	0.1	22.588552
18.621733	0.1	22.562982
18.623400	0.1	22.537888
18.625067	0.1	22.513033
18.626733	0.1	22.487463
18.628400	0.1	22.461296
18.630067	0.1	22.436680
18.631733	0.1	22.416057
18.633400	0.1	22.400142
18.635067	0.1	22.387089
18.636733	0.1	22.374035
18.638400	0.1	22.359313
18.640067	0.1	22.343637
18.641733	0.1	22.328378
18.643400	0.1	22.314371
18.645067	0.1	22.302092
18.646733	0.1	22.292556
18.648400	0.1	22.285701
18.650067	0.1	22.280396
18.651733	0.1	22.275986
18.653400	0.1	22.272946
18.655067	0.1	22.272350
18.656733	0.1	22.274913
18.658400	0.1	22.280456
18.660067	0.1	22.288026
18.661733	0.1	22.297086
18.663400	0.1	22.308113
18.665067	0.1	22.321524
18.666733	0.1	22.337617
18.668400	0.1	22.356571
18.670067	0.1	22.378088
18.671733	0.1	22.402109
18.673400	0.1	22.429050
18.675067	0.1	22.458972
18.676733	0.1	22.491456
18.678400	0.1	22.526385
18.680067	0.1	22.564949
18.681733	0.1	22.608401
18.683400	0.1	22.657396
18.685067	0.1	22.711338
18.686733	0.1	22.769095
18.688400	0.1	22.829951
18.690067	0.1	22.894145
18.691733	0.1	22.962333
18.693400	0.1	23.034991
18.695067	0.1	23.111643
18.696733	0.1	23.191155
18.698400	0.1	23.273648
18.700067	0.1	23.361684
18.701733	0.1	23.457767
18.703400	0.1	23.562016
18.705067	0.1	23.672225
18.706733	0.1	23.786904
18.708400	0.1	23.906173
18.710067	0.1	24.031044
18.711733	0.1	24.162473
18.713400	0.1	24.300577
18.715067	0.1	24.443628
18.716733	0.1	24.588944
18.718400	0.1	24.735929
18.720067	0.1	24.887206
18.721733	0.1	25.045218
18.723400	0.1	25.210501
18.725067	0.1	25.383474
18.726733	0.1	25.565030
18.728400	0.1	25.755705
18.730067	0.1	25.955202
18.731733	0.1	26.162328
18.733400	0.1	26.376368
18.735067	0.1	26.597561
18.736733	0.1	26.826443
18.738400	0.1	27.063371
18.740067	0.1	27.308168
18.741733	0.1	27.560653
18.743400	0.1	27.820708
18.745067	0.1	28.088452
18.746733	0.1	28.363945
18.748400	0.1	28.647067
18.750067	0.1	28.937997
18.751733	0.1	29.237451
18.753400	0.1	29.546501
18.755067	0.1	29.864849
18.756733	0.1	30.192556
18.758400	0.1	30.532123
18.760067	0.1	30.886771
18.761733	0.1	31.257810
18.763400	0.1	31.643631
18.765067	0.1	32.041373
18.766733	0.1	32.448830
18.768400	0.1	32.866242
18.770067	0.1	33.295991
18.771733	0.1	33.741297
18.773400	0.1	34.205200
18.775067	0.1	34.689309
18.776733	0.1	35.193982
18.778400	0.1	35.718086
18.780067	0.1	36.260130
18.781733	0.1	36.818745
18.783400	0.1	37.394347
18.785067	0.1	37.988427
18.786733	0.1	38.602295
18.788400	0.1	39.236369
18.790067	0.1	39.889755
18.791733	0.1	40.561559
18.793400	0.1	41.252139
18.795067	0.1	41.962149
18.796733	0.1	42.692485
18.798400	0.1	43.443682
18.800067	0.1	44.214192
18.801733	0.1	45.000258
18.803400	0.1	45.798722
18.805067	0.1	46.607140
18.806733	0.1	47.423783
18.808400	0.1	48.247281
18.810067	0.1	49.077097
18.811733	0.1	49.913529
18.813400	0.1	50.754789
18.815067	0.1	51.595691
18.816733	0.1	52.429620
18.818400	0.1	53.251925
18.820067	0.1	54.060462
18.821733	0.1	54.855648
18.823400	0.1	55.637721
18.825067	0.1	56.404594
18.826733	0.1	57.151440
18.828400	0.1	57.872180
18.830067	0.1	58.561865
18.831733	0.1	59.216205
18.833400	0.1	59.831563
18.835067	0.1	60.404483
18.836733	0.1	60.932282
18.838400	0.1	61.413828
18.840067	0.1	61.848942
18.841733	0.1	62.236492
18.843400	0.1	62.574152
18.845067	0.1	62.859122
18.846733	0.1	63.088957
18.848400	0.1	63.263062
18.850067	0.1	63.381676
18.851733	0.1	63.444439
18.853400	0.1	63.449625
18.855067	0.1	63.395504
18.856733	0.1	63.281540
18.858400	0.1	63.109282
18.860067	0.1	62.882725
18.861733	0.1	62.605444
18.863400	0.1	62.277559
18.865067	0.1	61.896268
18.866733	0.1	61.460081
18.868400	0.1	60.970966
18.870067	0.1	60.432795
18.871733	0.1	59.849266
18.873400	0.1	59.224371
18.875067	0.1	58.563176
18.876733	0.1	57.870988
18.878400	0.1	57.151023
18.880067	0.1	56.404713
18.881733	0.1	55.633071
18.883400	0.1	54.836574
18.885067	0.1	54.016295
18.886733	0.1	53.174797
18.888400	0.1	52.315775
18.890067	0.1	51.442090
18.891733	0.1	50.555947
18.893400	0.1	49.659732
18.895067	0.1	48.757139
18.896733	0.1	47.852340
18.898400	0.1	46.949330
18.900067	0.1	46.051207
18.901733	0.1	45.159760
18.903400	0.1	44.276061
18.905067	0.1	43.400290
18.906733	0.1	42.530897
18.908400	0.1	41.666689
18.910067	0.1	40.809753
18.911733	0.1	39.964857
18.913400	0.1	39.136710
18.915067	0.1	38.327994
18.916733	0.1	37.539246
18.918400	0.1	36.769988
18.920067	0.1	36.019923
18.921733	0.1	35.289230
18.923400	0.1	34.578147
18.925067	0.1	33.886852
18.926733	0.1	33.216180
18.928400	0.1	32.567265
18.930067	0.1	31.940224
18.931733	0.1	31.333687
18.933400	0.1	30.746819
18.935067	0.1	30.180158
18.936733	0.1	29.635133
18.938400	0.1	29.112579
18.940067	0.1	28.611781
18.941733	0.1	28.132083
18.943400	0.1	27.673306
18.945067	0.1	27.234973
18.946733	0.1	26.815535
18.948400	0.1	26.412787
18.950067	0.1	26.025178
18.951733	0.1	25.652947
18.953400	0.1	25.297286
18.955067	0.1	24.957837
18.956733	0.1	24.632634
18.958400	0.1	24.319412
18.960067	0.1	24.017574
18.961733	0.1	23.727836
18.963400	0.1	23.450793
18.965067	0.1	23.186149
18.966733	0.1	22.933306
18.968400	0.1	22.692324
18.970067	0.1	22.463323
18.971733	0.1	22.245528
18.973400	0.1	22.036911
18.975067	0.1	21.835626
18.976733	0.1	21.641554
18.978400	0.1	21.455647
18.980067	0.1	21.278442
18.981733	0.1	21.108986
18.983400	0.1	20.945431
18.985067	0.1	20.787002
18.986733	0.1	20.633699
18.988400	0.1	20.485164
18.990067	0.1	20.340563
18.991733	0.1	20.199598
18.993400	0.1	20.063521
18.995067	0.1	19.933761
18.996733	0.1	19.811095
18.998400	0.1	19.695402
19.000067	0.1	19.585849
19.001733	0.1	19.480528
19.003400	0.1	19.376875
19.005067	0.1	19.272627
19.006733	0.1	19.167603
19.008400	0.1	19.063295
19.010067	0.1	18.962206
19.011733	0.1	18.866361
19.013400	0.1	18.776537
19.015067	0.1	18.691600
19.016733	0.1	18.609167
19.018400	0.1	18.527568
19.020067	0.1	18.447102
19.021733	0.1	18.369139
19.023400	0.1	18.293978
19.025067	0.1	18.220903
19.026733	0.1	18.150331
19.028400	0.1	18.083573
19.030067	0.1	18.020631
19.031733	0.1	17.959894
19.033400	0.1	17.899276
19.035067	0.1	17.838002
19.036733	0.1	17.776788
19.038400	0.1	17.717005
19.040067	0.1	17.659606
19.041733	0.1	17.604591
19.043400	0.1	17.551483
19.045067	0.1	17.498613
19.046733	0.1	17.444612
19.048400	0.1	17.390491
19.050067	0.1	17.338933
19.051733	0.1	17.291666
19.053400	0.1	17.248572
19.055067	0.1	17.208756
19.056733	0.1	17.170490
19.058400	0.1	17.132164
19.060067	0.1	17.093242
19.061733	0.1	17.053724
19.063400	0.1	17.013014
19.065067	0.1	16.969980
19.066733	0.1	16.924978
19.068400	0.1	16.879440
19.070067	0.1	16.834200
19.071733	0.1	16.789676
19.073400	0.1	16.746760
19.075067	0.1	16.706945
19.076733	0.1	16.671122
19.078400	0.1	16.638936
19.080067	0.1	16.608716
19.081733	0.1	16.578437
19.083400	0.1	16.547264
19.085067	0.1	16.515792
19.086733	0.1	16.484023
19.088400	0.1	16.450704
19.090067	0.1	16.415061
19.091733	0.1	16.378344
19.093400	0.1	16.342999
19.095067	0.1	16.310216
19.096733	0.1	16.279222
19.098400	0.1	16.247989
19.100067	0.1	16.214789
19.101733	0.1	16.178967
19.103400	0.1	16.141356
19.105067	0.1	16.103388
19.106733	0.1	16.066075
19.108400	0.1	16.030193
19.110067	0.1	15.996457
19.111733	0.1	15.965224
19.113400	0.1	15.937150
19.115067	0.1	15.911997
19.116733	0.1	15.887917
19.118400	0.1	15.863181
19.120067	0.1	15.837492
19.121733	0.1	15.811623
19.123400	0.1	15.787483
19.125067	0.1	15.766860
19.126733	0.1	15.749098
19.128400	0.1	15.731216
19.130067	0.1	15.711249
19.131733	0.1	15.688659
19.133400	0.1	15.663386
19.135067	0.1	15.636326
19.136733	0.1	15.609206
19.138400	0.1	15.584112
19.140067	0.1	15.561880
19.141733	0.1	15.541733
19.143400	0.1	15.521646
19.145067	0.1	15.500546
19.146733	0.1	15.478612
19.148400	0.1	15.456320
19.150067	0.1	15.435041
19.151733	0.1	15.416325
19.153400	0.1	15.400589
19.155067	0.1	15.386463
19.156733	0.1	15.372098
19.158400	0.1	15.356601
19.160067	0.1	15.340270
19.161733	0.1	15.323640
19.163400	0.1	15.306176
19.165067	0.1	15.286745
19.166733	0.1	15.265764
19.168400	0.1	15.244902
19.170067	0.1	15.225173
19.171733	0.1	15.206457
19.173400	0.1	15.188456
19.175067	0.1	15.171112
19.176733	0.1	15.154243
19.178400	0.1	15.137375
19.180067	0.1	15.120388
19.181733	0.1	15.103818
19.183400	0.1	15.088738
19.185067	0.1	15.074969
19.186733	0.1	15.060247
19.188400	0.1	15.041412
19.190067	0.1	15.017510
19.191733	0.1	14.990331
19.193400	0.1	14.962257
19.195067	0.1	14.934898
19.196733	0.1	14.908732
19.198400	0.1	14.883579
19.200067	0.1	14.859022
19.201733	0.1	14.833928
19.203400	0.1	14.807821
19.205067	0.1	14.781476
19.206733	0.1	14.755310
19.208400	0.1	14.728070
19.210067	0.1	14.698864
19.211733	0.1	14.667929
19.213400	0.1	14.634908
19.215067	0.1	14.599026
19.216733	0.1	14.560820
19.218400	0.1	14.522792
19.220067	0.1	14.487923
19.221733	0.1	14.457048
19.223400	0.1	14.428318
19.225067	0.1	14.399470
19.226733	0.1	14.368654
19.228400	0.1	14.334322
19.230067	0.1	14.296235
19.231733	0.1	14.256121
19.233400	0.1	14.216364
19.235067	0.1	14.179171
19.236733	0.1	14.144481
19.238400	0.1	14.110447
19.240067	0.1	14.075459
19.241733	0.1	14.039815
19.243400	0.1	14.005006
19.245067	0.1	13.972104
19.246733	0.1	13.940812
19.248400	0.1	13.909341
19.250067	0.1	13.875843
19.251733	0.1	13.839663
19.253400	0.1	13.801635
19.255067	0.1	13.764025
19.256733	0.1	13.729275
19.258400	0.1	13.697029
19.260067	0.1	13.664544
19.261733	0.1	13.629735
19.263400	0.1	13.593317
19.265067	0.1	13.557018
19.266733	0.1	13.521672
19.268400	0.1	13.486684
19.270067	0.1	13.450921
19.271733	0.1	13.414443
19.273400	0.1	13.379336
19.275067	0.1	13.347269
19.276733	0.1	13.317347
19.278400	0.1	13.287068
19.280067	0.1	13.254405
19.281733	0.1	13.218761
19.283400	0.1	13.181747
19.285067	0.1	13.146163
19.286733	0.1	13.114334
19.288400	0.1	13.086022
19.290067	0.1	13.059498
19.291733	0.1	13.033272
19.293400	0.1	13.007046
19.295067	0.1	12.981296
19.296733	0.1	12.956322
19.298400	0.1	12.931526
19.300067	0.1	12.905777
19.301733	0.1	12.878598
19.303400	0.1	12.851239
19.305067	0.1	12.826503
19.306733	0.1	12.805820
19.308400	0.1	12.786926
19.310067	0.1	12.766779
19.311733	0.1	12.744606
19.313400	0.1	12.721420
19.315067	0.1	12.697936
19.316733	0.1	12.673796
19.318400	0.1	12.648464
19.320067	0.1	12.623072
19.321733	0.1	12.599231
19.323400	0.1	12.578429
19.325067	0.1	12.561322
19.326733	0.1	12.547196
19.328400	0.1	12.533785
19.330067	0.1	12.519480
19.331733	0.1	12.503863
19.333400	0.1	12.487293
19.335067	0.1	12.470008
19.336733	0.1	12.452484
19.338400	0.1	12.435795
19.340067	0.1	12.419880
19.341733	0.1	12.403668
19.343400	0.1	12.387098
19.345067	0.1	12.370587
19.346733	0.1	12.354077
19.348400	0.1	12.337209
19.350067	0.1	12.319387
19.351733	0.1	12.299598
19.353400	0.1	12.277306
19.355067	0.1	12.253762
19.356733	0.1	12.231410
19.358400	0.1	12.213290
19.360067	0.1	12.200237
19.361733	0.1	12.190104
19.363400	0.1	12.179435
19.365067	0.1	12.166262
19.366733	0.1	12.151182
19.368400	0.1	12.135566
19.370067	0.1	12.119652
19.371733	0.1	12.102128
19.373400	0.1	12.082518
19.375067	0.1	12.061954
19.376733	0.1	12.042106
19.378400	0.1	12.024105
19.380067	0.1	12.007535
19.381733	0.1	11.991323
19.383400	0.1	11.974574
19.385067	0.1	11.956454
19.386733	0.1	11.936844
19.388400	0.1	11.916698
19.390067	0.1	11.897445
19.391733	0.1	11.879624
19.393400	0.1	11.862994
19.395067	0.1	11.846781
19.396733	0.1	11.830867
19.398400	0.1	11.815608
19.400067	0.1	11.800767
19.401733	0.1	11.785568
19.403400	0.1	11.769534
19.405067	0.1	11.752547
19.406733	0.1	11.734188
19.408400	0.1	11.715413
19.410067	0.1	11.698008
19.411733	0.1	11.682928
19.413400	0.1	11.669279
19.415067	0.1	11.655868
19.416733	0.1	11.642159
19.418400	0.1	11.627973
19.420067	0.1	11.613727
19.421733	0.1	11.600137
19.423400	0.1	11.588157
19.425067	0.1	11.577786
19.426733	0.1	11.568011
19.428400	0.1	11.557997
19.430067	0.1	11.548103
19.431733	0.1	11.539102
19.433400	0.1	11.529744
19.435067	0.1	11.518002
19.436733	0.1	11.503757
19.438400	0.1	11.489094
19.440067	0.1	11.475743
19.441733	0.1	11.463702
19.443400	0.1	11.453570
19.445067	0.1	11.447073
19.446733	0.1	11.444689
19.448400	0.1	11.444748
19.450067	0.1	11.446000
19.451733	0.1	11.448026
19.453400	0.1	11.449815
19.455067	0.1	11.449576
19.456733	0.1	11.446775
19.458400	0.1	11.443437
19.460067	0.1	11.441768
19.461733	0.1	11.441887
19.463400	0.1	11.443020
19.465067	0.1	11.445046
19.466733	0.1	11.447907
19.468400	0.1	11.450351
19.470067	0.1	11.451007
19.471733	0.1	11.449755
19.473400	0.1	11.447490
19.475067	0.1	11.445106
19.476733	0.1	11.443079
19.478400	0.1	11.441828
19.480067	0.1	11.441053
19.481733	0.1	11.439622
19.483400	0.1	11.437000
19.485067	0.1	11.434019
19.486733	0.1	11.430979
19.488400	0.1	11.427165
19.490067	0.1	11.422039
19.491733	0.1	11.415601
19.493400	0.1	11.408091
19.495067	0.1	11.399866
19.496733	0.1	11.390627
19.498400	0.1	11.378706
19.500067	0.1	11.362851
19.501733	0.1	11.343539
19.503400	0.1	11.322439
19.505067	0.1	11.300743
19.506733	0.1	11.278392
19.508400	0.1	11.254430
19.510067	0.1	11.227728
19.511733	0.1	11.198879
19.513400	0.1	11.169196
19.515067	0.1	11.139095
19.516733	0.1	11.107982
19.518400	0.1	11.075497
19.520067	0.1	11.041880
19.521733	0.1	11.007548
19.523400	0.1	10.972799
19.525067	0.1	10.937393
19.526733	0.1	10.900915
19.528400	0.1	10.862709
19.530067	0.1	10.822297
19.531733	0.1	10.780216
19.533400	0.1	10.738135
19.535067	0.1	10.697425
19.536733	0.1	10.658622
19.538400	0.1	10.621787
19.540067	0.1	10.586501
19.541733	0.1	10.551811
19.543400	0.1	10.517479
19.545067	0.1	10.484279
19.546733	0.1	10.453046
19.548400	0.1	10.424078
19.550067	0.1	10.396958
19.551733	0.1	10.370970
19.553400	0.1	10.345698
19.555067	0.1	10.320545
19.556733	0.1	10.294378
19.558400	0.1	10.266245
19.560067	0.1	10.236085
19.561733	0.1	10.204256
19.563400	0.1	10.172248
19.565067	0.1	10.142565
19.566733	0.1	10.117412
19.568400	0.1	10.097147
19.570067	0.1	10.080517
19.571733	0.1	10.066331
19.573400	0.1	10.053933
19.575067	0.1	10.042489
19.576733	0.1	10.031105
19.578400	0.1	10.019243
19.580067	0.1	10.006190
19.581733	0.1	9.991527
19.583400	0.1	9.976507
19.585067	0.1	9.964049
19.586733	0.1	9.956360
19.588400	0.1	9.951592
19.590067	0.1	9.944618
19.591733	0.1	9.932042
19.593400	0.1	9.915650
19.595067	0.1	9.900392
19.596733	0.1	9.890378
19.598400	0.1	9.886325
19.600067	0.1	9.885073
19.601733	0.1	9.883166
19.603400	0.1	9.879232
19.605067	0.1	9.874583
19.606733	0.1	9.870351
19.608400	0.1	9.865642
19.610067	0.1	9.858549
19.611733	0.1	9.848476
19.613400	0.1	9.837926
19.615067	0.1	9.830595
19.616733	0.1	9.827376
19.618400	0.1	9.825051
19.620067	0.1	9.819747
19.621733	0.1	9.810031
19.623400	0.1	9.796084
19.625067	0.1	9.778381
19.626733	0.1	9.758235
19.628400	0.1	9.738207
19.630067	0.1	9.720088
19.631733	0.1	9.704471
19.633400	0.1	9.690703
19.635067	0.1	9.677291
19.636733	0.1	9.662808
19.638400	0.1	9.646416
19.640067	0.1	9.627402
19.641733	0.1	9.604455
19.643400	0.1	9.577394
19.645067	0.1	9.547890
19.646733	0.1	9.518505
19.648400	0.1	9.491981
19.650067	0.1	9.470225
19.651733	0.1	9.452284
19.653400	0.1	9.434939
19.655067	0.1	9.415746
19.656733	0.1	9.394646
19.658400	0.1	9.372593
19.660067	0.1	9.349585
19.661733	0.1	9.324194
19.663400	0.1	9.296418
19.665067	0.1	9.268106
19.666733	0.1	9.241641
19.668400	0.1	9.218634
19.670067	0.1	9.199262
19.671733	0.1	9.182156
19.673400	0.1	9.165526
19.675067	0.1	9.148777
19.676733	0.1	9.131253
19.678400	0.1	9.111703
19.680067	0.1	9.089768
19.681733	0.1	9.066880
19.683400	0.1	9.044409
19.685067	0.1	9.022713
19.686733	0.1	9.001136
19.688400	0.1	8.979798
19.690067	0.1	8.960009
19.691733	0.1	8.942545
19.693400	0.1	8.926929
19.695067	0.1	8.911968
19.696733	0.1	8.896649
19.698400	0.1	8.880795
19.700067	0.1	8.864344
19.701733	0.1	8.847595
19.703400	0.1	8.831919
19.705067	0.1	8.818508
19.706733	0.1	8.806825
19.708400	0.1	8.794785
19.710067	0.1	8.780599
19.711733	0.1	8.764089
19.713400	0.1	8.745969
19.715067	0.1	8.727909
19.716733	0.1	8.711756
19.718400	0.1	8.698226
19.720067	0.1	8.686424
19.721733	0.1	8.675397
19.723400	0.1	8.664787
19.725067	0.1	8.654774
19.726733	0.1	8.645595
19.728400	0.1	8.637488
19.730067	0.1	8.629859
19.731733	0.1	8.622230
19.733400	0.1	8.615256
19.735067	0.1	8.609951
19.736733	0.1	8.606256
19.738400	0.1	8.602441
19.740067	0.1	8.596719
19.741733	0.1	8.588553
19.743400	0.1	8.578897
19.745067	0.1	8.569420
19.746733	0.1	8.561373
19.748400	0.1	8.555532
19.750067	0.1	8.552850
19.751733	0.1	8.554102
19.753400	0.1	8.558393
19.755067	0.1	8.562327
19.756733	0.1	8.562625
19.758400	0.1	8.558870
19.760067	0.1	8.552850
19.761733	0.1	8.547187
19.763400	0.1	8.544028
19.765067	0.1	8.544505
19.766733	0.1	8.547724
19.768400	0.1	8.549810
19.770067	0.1	8.547664
19.771733	0.1	8.542240
19.773400	0.1	8.537293
19.775067	0.1	8.535326
19.776733	0.1	8.535982
19.778400	0.1	8.536578
19.780067	0.1	8.534074
19.781733	0.1	8.527518
19.783400	0.1	8.518518
19.785067	0.1	8.510113
19.786733	0.1	8.504093
19.788400	0.1	8.499682
19.790067	0.1	8.495212
19.791733	0.1	8.490325
19.793400	0.1	8.485556
19.795067	0.1	8.481563
19.796733	0.1	8.477152
19.798400	0.1	8.469701
19.800067	0.1	8.458019
19.801733	0.1	8.443177
19.803400	0.1	8.427561
19.805067	0.1	8.413494
19.806733	0.1	8.401633
19.808400	0.1	8.391023
19.810067	0.1	8.379639
19.811733	0.1	8.366168
19.813400	0.1	8.349777
19.815067	0.1	8.330524
19.816733	0.1	8.308948
19.818400	0.1	8.285761
19.820067	0.1	8.262635
19.821733	0.1	8.241475
19.823400	0.1	8.223117
19.825067	0.1	8.206606
19.826733	0.1	8.190811
19.828400	0.1	8.174360
19.830067	0.1	8.155525
19.831733	0.1	8.133591
19.833400	0.1	8.109570
19.835067	0.1	8.086443
19.836733	0.1	8.066297
19.838400	0.1	8.048416
19.840067	0.1	8.031071
19.841733	0.1	8.013845
19.843400	0.1	7.997156
19.845067	0.1	7.980049
19.846733	0.1	7.960916
19.848400	0.1	7.938862
19.850067	0.1	7.915497
19.851733	0.1	7.893384
19.853400	0.1	7.874847
19.855067	0.1	7.860721
19.856733	0.1	7.849396
19.858400	0.1	7.837773
19.860067	0.1	7.823706
19.861733	0.1	7.807792
19.863400	0.1	7.791639
19.865067	0.1	7.776022
19.866733	0.1	7.760942
19.868400	0.1	7.746578
19.870067	0.1	7.733703
19.871733	0.1	7.722438
19.873400	0.1	7.711173
19.875067	0.1	7.698000
19.876733	0.1	7.682920
19.878400	0.1	7.668138
19.880067	0.1	7.656098
19.881733	0.1	7.648230
19.883400	0.1	7.644177
19.885067	0.1	7.641554
19.886733	0.1	7.636607
19.888400	0.1	7.627249
19.890067	0.1	7.615149
19.891733	0.1	7.603944
19.893400	0.1	7.595480
19.895067	0.1	7.588983
19.896733	0.1	7.582784
19.898400	0.1	7.575930
19.900067	0.1	7.568479
19.901733	0.1	7.561207
19.903400	0.1	7.554472
19.905067	0.1	7.547856
19.906733	0.1	7.541061
19.908400	0.1	7.534266
19.910067	0.1	7.527411
19.911733	0.1	7.520855
19.913400	0.1	7.515967
19.915067	0.1	7.513941
19.916733	0.1	7.514239
19.918400	0.1	7.515431
19.920067	0.1	7.515967
19.921733	0.1	7.515073
19.923400	0.1	7.513106
19.925067	0.1	7.511139
19.926733	0.1	7.509292
19.928400	0.1	7.506669
19.930067	0.1	7.503331
19.931733	0.1	7.500053
19.933400	0.1	7.497251
19.935067	0.1	7.494629
19.936733	0.1	7.492125
19.938400	0.1	7.489682
19.940067	0.1	7.486821
19.941733	0.1	7.483602
19.943400	0.1	7.481337
19.945067	0.1	7.481337
19.946733	0.1	7.483066
19.948400	0.1	7.484794
19.950067	0.1	7.485390
19.951733	0.1	7.485450
19.953400	0.1	7.486105
19.955067	0.1	7.487655
19.956733	0.1	7.489562
19.958400	0.1	7.491291
19.960067	0.1	7.492483
19.961733	0.1	7.491827
19.963400	0.1	7.487953
19.965067	0.1	7.480443
19.966733	0.1	7.470429
19.968400	0.1	7.459760
19.970067	0.1	7.450343
19.971733	0.1	7.443727
19.973400	0.1	7.440091
19.975067	0.1	7.438541
19.976733	0.1	7.437885
19.978400	0.1	7.436693
19.980067	0.1	7.432819
19.981733	0.1	7.425011
19.983400	0.1	7.413507
19.985067	0.1	7.399321
19.986733	0.1	7.383585
19.988400	0.1	7.367611
19.990067	0.1	7.353485
19.991733	0.1	7.342458
19.993400	0.1	7.333398
19.995067	0.1	7.324219
19.996733	0.1	7.313669
19.998400	0.1	7.301927
20.000067	0.1	7.289291
20.001733	0.1	7.275045
20.003400	0.1	7.258058
20.005067	0.1	7.238687
20.006733	0.1	7.218600
20.008400	0.1	7.199586
20.010067	0.1	7.181704
20.011733	0.1	7.163823
20.013400	0.1	7.144928
20.015067	0.1	7.124424
20.016733	0.1	7.103205
20.018400	0.1	7.083476
20.020067	0.1	7.066608
20.021733	0.1	7.051409
20.023400	0.1	7.035017
20.025067	0.1	7.015527
20.026733	0.1	6.993533
20.028400	0.1	6.971181
20.030067	0.1	6.950081
20.031733	0.1	6.930948
20.033400	0.1	6.914080
20.035067	0.1	6.898642
20.036733	0.1	6.883562
20.038400	0.1	6.868661
20.040067	0.1	6.854058
20.041733	0.1	6.839216
20.043400	0.1	6.824375
20.045067	0.1	6.810487
20.046733	0.1	6.798089
20.048400	0.1	6.786228
20.050067	0.1	6.774843
20.051733	0.1	6.766081
20.053400	0.1	6.760836
20.055067	0.1	6.757141
20.056733	0.1	6.751895
20.058400	0.1	6.744385
20.060067	0.1	6.736219
20.061733	0.1	6.730259
20.063400	0.1	6.727934
20.065067	0.1	6.727696
20.066733	0.1	6.725133
20.068400	0.1	6.718219
20.070067	0.1	6.709397
20.071733	0.1	6.702364
20.073400	0.1	6.698788
20.075067	0.1	6.698072
20.076733	0.1	6.699384
20.078400	0.1	6.701827
20.080067	0.1	6.703735
20.081733	0.1	6.703616
20.083400	0.1	6.702066
20.085067	0.1	6.701649
20.086733	0.1	6.705046
20.088400	0.1	6.713450
20.090067	0.1	6.726146
20.091733	0.1	6.740928
20.093400	0.1	6.755650
20.095067	0.1	6.769061
20.096733	0.1	6.781638
20.098400	0.1	6.794572
20.100067	0.1	6.808818
20.101733	0.1	6.823540
20.103400	0.1	6.836594
20.105067	0.1	6.846786
20.106733	0.1	6.855131
20.108400	0.1	6.864489
20.110067	0.1	6.877244
20.111733	0.1	6.893516
20.113400	0.1	6.911934
20.115067	0.1	6.930888
20.116733	0.1	6.949604
20.118400	0.1	6.968677
20.120067	0.1	6.989479
20.121733	0.1	7.013202
20.123400	0.1	7.039905
20.125067	0.1	7.068217
20.126733	0.1	7.095814
20.128400	0.1	7.122219
20.130067	0.1	7.148982
20.131733	0.1	7.177830
20.133400	0.1	7.210255
20.135067	0.1	7.246554
20.136733	0.1	7.285297
20.138400	0.1	7.324219
20.140067	0.1	7.363022
20.141733	0.1	7.402838
20.143400	0.1	7.444203
20.145067	0.1	7.486165
20.146733	0.1	7.528127
20.148400	0.1	7.570923
20.150067	0.1	7.616342
20.151733	0.1	7.666111
20.153400	0.1	7.719934
20.155067	0.1	7.775069
20.156733	0.1	7.829905
20.158400	0.1	7.885755
20.160067	0.1	7.944942
20.161733	0.1	8.008123
20.163400	0.1	8.074165
20.165067	0.1	8.142770
20.166733	0.1	8.215428
20.168400	0.1	8.294225
20.170067	0.1	8.379818
20.171733	0.1	8.470595
20.173400	0.1	8.564175
20.175067	0.1	8.658886
20.176733	0.1	8.754254
20.178400	0.1	8.850039
20.180067	0.1	8.946777
20.181733	0.1	9.046019
20.183400	0.1	9.148300
20.185067	0.1	9.252430
20.186733	0.1	9.356917
20.188400	0.1	9.461701
20.190067	0.1	9.567738
20.191733	0.1	9.676040
20.193400	0.1	9.786726
20.195067	0.1	9.899140
20.196733	0.1	10.012150
20.198400	0.1	10.123432
20.200067	0.1	10.230721
20.201733	0.1	10.332347
20.203400	0.1	10.427893
20.205067	0.1	10.518492
20.206733	0.1	10.606409
20.208400	0.1	10.692359
20.210067	0.1	10.774434
20.211733	0.1	10.849655
20.213400	0.1	10.915578
20.215067	0.1	10.970772
20.216733	0.1	11.015535
20.218400	0.1	11.051357
20.220067	0.1	11.079431
20.221733	0.1	11.100352
20.223400	0.1	11.113764
20.225067	0.1	11.117757
20.226733	0.1	11.109710
20.228400	0.1	11.087835
20.230067	0.1	11.052252
20.231733	0.1	11.004389
20.233400	0.1	10.946155
20.235067	0.1	10.879875
20.236733	0.1	10.807098
20.238400	0.1	10.727704
20.240067	0.1	10.640085
20.241733	0.1	10.543228
20.243400	0.1	10.437012
20.245067	0.1	10.322571
20.246733	0.1	10.202110
20.248400	0.1	10.077656
20.250067	0.1	9.950042
20.251733	0.1	9.819389
20.253400	0.1	9.685040
20.255067	0.1	9.546698
20.256733	0.1	9.405315
20.258400	0.1	9.262086
20.260067	0.1	9.117961
20.261733	0.1	8.974314
20.263400	0.1	8.832396
20.265067	0.1	8.692384
20.266733	0.1	8.554280
20.268400	0.1	8.418739
20.270067	0.1	8.286179
20.271733	0.1	8.156181
20.273400	0.1	8.027673
20.275067	0.1	7.900239
20.276733	0.1	7.775128
20.278400	0.1	7.654191
20.280067	0.1	7.538856
20.281733	0.1	7.429719
20.283400	0.1	7.326305
20.285067	0.1	7.227958
20.286733	0.1	7.134378
20.288400	0.1	7.045508
20.290067	0.1	6.961644
20.291733	0.1	6.882728
20.293400	0.1	6.808401
20.295067	0.1	6.737948
20.296733	0.1	6.671429
20.298400	0.1	6.610096
20.300067	0.1	6.554366
20.301733	0.1	6.502808
20.303400	0.1	6.453872
20.305067	0.1	6.407440
20.306733	0.1	6.363929
20.308400	0.1	6.323874
20.310067	0.1	6.286741
20.311733	0.1	6.252051
20.313400	0.1	6.220043
20.315067	0.1	6.191850
20.316733	0.1	6.168485
20.318400	0.1	6.150067
20.320067	0.1	6.134570
20.321733	0.1	6.118179
20.323400	0.1	6.098390
20.325067	0.1	6.076098
20.326733	0.1	6.054104
20.328400	0.1	6.034911
20.330067	0.1	6.019295
20.331733	0.1	6.006778
20.333400	0.1	5.997301
20.335067	0.1	5.990148
20.336733	0.1	5.983055
20.338400	0.1	5.973697
20.340067	0.1	5.962015
20.341733	0.1	5.949796
20.343400	0.1	5.938530
20.345067	0.1	5.929411
20.346733	0.1	5.923093
20.348400	0.1	5.918682
20.350067	0.1	5.915106
20.351733	0.1	5.911708
20.353400	0.1	5.909026
20.355067	0.1	5.907417
20.356733	0.1	5.906523
20.358400	0.1	5.906225
20.360067	0.1	5.907297
20.361733	0.1	5.910576
20.363400	0.1	5.916059
20.365067	0.1	5.922616
20.366733	0.1	5.927921
20.368400	0.1	5.930186
20.370067	0.1	5.930245
20.371733	0.1	5.930961
20.373400	0.1	5.934000
20.375067	0.1	5.938948
20.376733	0.1	5.944908
20.378400	0.1	5.951465
20.380067	0.1	5.958498
20.381733	0.1	5.966246
20.383400	0.1	5.974770
20.385067	0.1	5.983949
20.386733	0.1	5.992830
20.388400	0.1	6.000579
20.390067	0.1	6.006778
20.391733	0.1	6.011904
20.393400	0.1	6.017506
20.395067	0.1	6.025076
20.396733	0.1	6.034911
20.398400	0.1	6.045938
20.400067	0.1	6.056130
20.401733	0.1	6.064654
20.403400	0.1	6.072879
20.405067	0.1	6.082237
20.406733	0.1	6.093562
20.408400	0.1	6.106615
20.410067	0.1	6.119848
20.411733	0.1	6.131292
20.413400	0.1	6.140173
20.415067	0.1	6.146849
20.416733	0.1	6.151915
20.418400	0.1	6.155789
20.420067	0.1	6.159127
20.421733	0.1	6.162286
20.423400	0.1	6.165207
20.425067	0.1	6.168306
20.426733	0.1	6.171525
20.428400	0.1	6.173909
20.430067	0.1	6.174684
20.431733	0.1	6.174505
20.433400	0.1	6.173432
20.435067	0.1	6.169796
20.436733	0.1	6.161869
20.438400	0.1	6.149888
20.440067	0.1	6.136299
20.441733	0.1	6.123841
20.443400	0.1	6.114006
20.445067	0.1	6.106079
20.446733	0.1	6.098450
20.448400	0.1	6.090284
20.450067	0.1	6.081164
20.451733	0.1	6.069541
20.453400	0.1	6.054104
20.455067	0.1	6.035209
20.456733	0.1	6.014824
20.458400	0.1	5.994439
20.460067	0.1	5.973816
20.461733	0.1	5.952418
20.463400	0.1	5.929232
20.465067	0.1	5.903721
20.466733	0.1	5.876661
20.468400	0.1	5.849302
20.470067	0.1	5.823136
20.471733	0.1	5.799890
20.473400	0.1	5.779922
20.475067	0.1	5.762279
20.476733	0.1	5.745054
20.478400	0.1	5.726874
20.480067	0.1	5.707205
20.481733	0.1	5.686581
20.483400	0.1	5.665481
20.485067	0.1	5.643964
20.486733	0.1	5.622268
20.488400	0.1	5.601049
20.490067	0.1	5.581439
20.491733	0.1	5.563796
20.493400	0.1	5.546809
20.495067	0.1	5.528629
20.496733	0.1	5.508244
20.498400	0.1	5.486369
20.500067	0.1	5.465329
20.501733	0.1	5.447388
20.503400	0.1	5.434037
20.505067	0.1	5.425036
20.506733	0.1	5.418063
20.508400	0.1	5.410254
20.510067	0.1	5.400479
20.511733	0.1	5.389452
20.513400	0.1	5.378306
20.515067	0.1	5.366981
20.516733	0.1	5.355299
20.518400	0.1	5.344212
20.520067	0.1	5.335212
20.521733	0.1	5.329073
20.523400	0.1	5.324900
20.525067	0.1	5.319894
20.526733	0.1	5.312264
20.528400	0.1	5.302728
20.530067	0.1	5.293787
20.531733	0.1	5.287350
20.533400	0.1	5.284489
20.535067	0.1	5.285025
20.536733	0.1	5.287409
20.538400	0.1	5.290270
20.540067	0.1	5.292714
20.541733	0.1	5.294860
20.543400	0.1	5.297423
20.545067	0.1	5.301118
20.546733	0.1	5.305708
20.548400	0.1	5.309820
20.550067	0.1	5.311728
20.551733	0.1	5.309761
20.553400	0.1	5.304277
20.555067	0.1	5.297900
20.556733	0.1	5.293787
20.558400	0.1	5.293250
20.560067	0.1	5.295396
20.561733	0.1	5.299032
20.563400	0.1	5.304337
20.565067	0.1	5.311668
20.566733	0.1	5.320847
20.568400	0.1	5.330623
20.570067	0.1	5.338967
20.571733	0.1	5.344153
20.573400	0.1	5.346358
20.575067	0.1	5.347669
20.576733	0.1	5.350530
20.578400	0.1	5.356372
20.580067	0.1	5.364538
20.581733	0.1	5.373538
20.583400	0.1	5.382717
20.585067	0.1	5.391836
20.586733	0.1	5.400181
20.588400	0.1	5.406797
20.590067	0.1	5.411089
20.591733	0.1	5.413115
20.593400	0.1	5.414248
20.595067	0.1	5.416274
20.596733	0.1	5.419731
20.598400	0.1	5.423665
20.600067	0.1	5.426944
20.601733	0.1	5.429626
20.603400	0.1	5.432487
20.605067	0.1	5.436659
20.606733	0.1	5.442024
20.608400	0.1	5.446911
20.610067	0.1	5.449653
20.611733	0.1	5.450070
20.613400	0.1	5.448997
20.615067	0.1	5.448103
20.616733	0.1	5.448461
20.618400	0.1	5.449057
20.620067	0.1	5.447507
20.621733	0.1	5.443216
20.623400	0.1	5.437732
20.625067	0.1	5.433023
20.626733	0.1	5.429328
20.628400	0.1	5.425394
20.630067	0.1	5.419910
20.631733	0.1	5.412877
20.633400	0.1	5.404711
20.635067	0.1	5.395651
20.636733	0.1	5.387068
20.638400	0.1	5.380512
20.640067	0.1	5.376399
20.641733	0.1	5.374313
20.643400	0.1	5.373538
20.645067	0.1	5.373717
20.646733	0.1	5.374492
20.648400	0.1	5.375088
20.650067	0.1	5.374134
20.651733	0.1	5.371154
20.653400	0.1	5.366683
20.655067	0.1	5.362273
20.656733	0.1	5.359531
20.658400	0.1	5.359710
20.660067	0.1	5.362332
20.661733	0.1	5.365730
20.663400	0.1	5.368293
20.665067	0.1	5.369246
20.666733	0.1	5.369544
20.668400	0.1	5.371452
20.670067	0.1	5.376101
20.671733	0.1	5.382717
20.673400	0.1	5.390048
20.675067	0.1	5.397618
20.676733	0.1	5.405665
20.678400	0.1	5.413950
20.680067	0.1	5.421460
20.681733	0.1	5.427778
20.683400	0.1	5.433679
20.685067	0.1	5.440057
20.686733	0.1	5.446852
20.688400	0.1	5.453766
20.690067	0.1	5.461216
20.691733	0.1	5.470515
20.693400	0.1	5.482734
20.695067	0.1	5.496919
20.696733	0.1	5.510450
20.698400	0.1	5.520404
20.700067	0.1	5.526543
20.701733	0.1	5.531967
20.703400	0.1	5.540729
20.705067	0.1	5.554676
20.706733	0.1	5.573690
20.708400	0.1	5.596459
20.710067	0.1	5.620957
20.711733	0.1	5.644799
20.713400	0.1	5.665541
20.715067	0.1	5.682290
20.716733	0.1	5.697310
20.718400	0.1	5.714536
20.720067	0.1	5.736709
20.721733	0.1	5.763233
20.723400	0.1	5.792261
20.725067	0.1	5.822480
20.726733	0.1	5.853117
20.728400	0.1	5.883575
20.730067	0.1	5.913616
20.731733	0.1	5.943299
20.733400	0.1	5.973399
20.735067	0.1	6.004990
20.736733	0.1	6.038368
20.738400	0.1	6.072402
20.740067	0.1	6.106198
20.741733	0.1	6.140054
20.743400	0.1	6.175101
20.745067	0.1	6.211698
20.746733	0.1	6.249607
20.748400	0.1	6.288529
20.750067	0.1	6.328404
20.751733	0.1	6.368935
20.753400	0.1	6.410003
20.755067	0.1	6.451846
20.756733	0.1	6.493688
20.758400	0.1	6.533385
20.760067	0.1	6.569088
20.761733	0.1	6.601096
20.763400	0.1	6.630779
20.765067	0.1	6.660223
20.766733	0.1	6.691456
20.768400	0.1	6.724775
20.770067	0.1	6.757975
20.771733	0.1	6.788433
20.773400	0.1	6.815136
20.775067	0.1	6.838978
20.776733	0.1	6.861687
20.778400	0.1	6.883383
20.780067	0.1	6.902337
20.781733	0.1	6.917596
20.783400	0.1	6.929636
20.785067	0.1	6.939769
20.786733	0.1	6.949068
20.788400	0.1	6.958247
20.790067	0.1	6.967605
20.791733	0.1	6.977499
20.793400	0.1	6.988287
20.795067	0.1	6.999612
20.796733	0.1	7.010520
20.798400	0.1	7.019043
20.800067	0.1	7.024527
20.801733	0.1	7.028103
20.803400	0.1	7.032752
20.805067	0.1	7.040680
20.806733	0.1	7.052184
20.808400	0.1	7.065893
20.810067	0.1	7.080496
20.811733	0.1	7.095516
20.813400	0.1	7.109940
20.815067	0.1	7.122755
20.816733	0.1	7.134855
20.818400	0.1	7.147849
20.820067	0.1	7.163048
20.821733	0.1	7.181287
20.823400	0.1	7.203162
20.825067	0.1	7.228554
20.826733	0.1	7.256151
20.828400	0.1	7.284522
20.830067	0.1	7.312894
20.831733	0.1	7.341743
20.833400	0.1	7.371486
20.835067	0.1	7.401824
20.836733	0.1	7.432104
20.838400	0.1	7.462323
20.840067	0.1	7.493198
20.841733	0.1	7.524968
20.843400	0.1	7.557393
20.845067	0.1	7.589996
20.846733	0.1	7.622421
20.848400	0.1	7.654846
20.850067	0.1	7.687331
20.851733	0.1	7.718325
20.853400	0.1	7.745147
20.855067	0.1	7.766545
20.856733	0.1	7.783354
20.858400	0.1	7.797242
20.860067	0.1	7.808626
20.861733	0.1	7.816554
20.863400	0.1	7.820189
20.865067	0.1	7.820011
20.866733	0.1	7.816196
20.868400	0.1	7.808209
20.870067	0.1	7.796288
20.871733	0.1	7.781029
20.873400	0.1	7.762492
20.875067	0.1	7.740915
20.876733	0.1	7.717073
20.878400	0.1	7.691026
20.880067	0.1	7.660509
20.881733	0.1	7.623136
20.883400	0.1	7.578552
20.885067	0.1	7.528723
20.886733	0.1	7.475853
20.888400	0.1	7.420898
20.890067	0.1	7.363737
20.891733	0.1	7.304132
20.893400	0.1	7.242144
20.895067	0.1	7.177949
20.896733	0.1	7.112623
20.898400	0.1	7.046938
20.900067	0.1	6.981433
20.901733	0.1	6.915987
20.903400	0.1	6.850303
20.905067	0.1	6.784320
20.906733	0.1	6.716967
20.908400	0.1	6.646812
20.910067	0.1	6.573320
20.911733	0.1	6.497860
20.913400	0.1	6.422818
20.915067	0.1	6.349564
20.916733	0.1	6.278456
20.918400	0.1	6.209374
20.920067	0.1	6.142259
20.921733	0.1	6.076336
20.923400	0.1	6.010473
20.925067	0.1	5.945683
20.926733	0.1	5.884946
20.928400	0.1	5.829811
20.930067	0.1	5.779446
20.931733	0.1	5.732119
20.933400	0.1	5.686701
20.935067	0.1	5.642176
20.936733	0.1	5.598188
20.938400	0.1	5.554617
20.940067	0.1	5.510867
20.941733	0.1	5.466342
20.943400	0.1	5.422652
20.945067	0.1	5.382896
20.946733	0.1	5.348444
20.948400	0.1	5.317569
20.950067	0.1	5.287409
20.951733	0.1	5.257249
20.953400	0.1	5.228460
20.955067	0.1	5.201936
20.956733	0.1	5.177141
20.958400	0.1	5.153418
20.960067	0.1	5.131424
20.961733	0.1	5.112231
20.963400	0.1	5.095721
20.965067	0.1	5.080998
20.966733	0.1	5.067170
20.968400	0.1	5.052984
20.970067	0.1	5.037487
20.971733	0.1	5.020917
20.973400	0.1	5.005181
20.975067	0.1	4.992068
20.976733	0.1	4.982233
20.978400	0.1	4.974544
20.980067	0.1	4.967571
20.981733	0.1	4.961789
20.983400	0.1	4.959286
20.985067	0.1	4.960835
20.986733	0.1	4.964114
20.988400	0.1	4.966140
20.990067	0.1	4.966259
20.991733	0.1	4.966200
20.993400	0.1	4.967630
20.995067	0.1	4.971326
20.996733	0.1	4.977227
20.998400	0.1	4.984498
21.000067	0.1	4.991591
21.001733	0.1	4.997075
21.003400	0.1	5.001128
21.005067	0.1	5.005658
21.006733	0.1	5.011857
21.008400	0.1	5.019248
21.010067	0.1	5.026758
21.011733	0.1	5.034566
21.013400	0.1	5.043447
21.015067	0.1	5.054415
21.016733	0.1	5.067528
21.018400	0.1	5.082012
21.020067	0.1	5.097092
21.021733	0.1	5.111635
21.023400	0.1	5.124331
21.025067	0.1	5.135358
21.026733	0.1	5.147457
21.028400	0.1	5.164385
21.030067	0.1	5.187810
21.031733	0.1	5.216539
21.033400	0.1	5.247295
21.035067	0.1	5.276978
21.036733	0.1	5.304158
21.038400	0.1	5.329132
21.040067	0.1	5.352915
21.041733	0.1	5.376399
21.043400	0.1	5.400598
21.045067	0.1	5.426586
21.046733	0.1	5.455077
21.048400	0.1	5.485833
21.050067	0.1	5.518318
21.051733	0.1	5.553007
21.053400	0.1	5.590678
21.055067	0.1	5.631268
21.056733	0.1	5.673468
21.058400	0.1	5.715132
21.060067	0.1	5.754352
21.061733	0.1	5.791486
21.063400	0.1	5.828560
21.065067	0.1	5.868614
21.066733	0.1	5.914569
21.068400	0.1	5.967796
21.070067	0.1	6.027103
21.071733	0.1	6.090463
21.073400	0.1	6.156266
21.075067	0.1	6.223798
21.076733	0.1	6.292940
21.078400	0.1	6.364465
21.080067	0.1	6.439448
21.081733	0.1	6.518364
21.083400	0.1	6.599605
21.085067	0.1	6.680191
21.086733	0.1	6.759227
21.088400	0.1	6.838978
21.090067	0.1	6.921232
21.091733	0.1	7.004798
21.093400	0.1	7.087052
21.095067	0.1	7.167280
21.096733	0.1	7.246793
21.098400	0.1	7.326603
21.100067	0.1	7.406533
21.101733	0.1	7.486523
21.103400	0.1	7.567168
21.105067	0.1	7.648349
21.106733	0.1	7.729114
21.108400	0.1	7.808030
21.110067	0.1	7.884145
21.111733	0.1	7.956863
21.113400	0.1	8.026422
21.115067	0.1	8.092642
21.116733	0.1	8.154333
21.118400	0.1	8.210242
21.120067	0.1	8.259833
21.121733	0.1	8.303166
21.123400	0.1	8.340300
21.125067	0.1	8.370400
21.126733	0.1	8.392275
21.128400	0.1	8.405805
21.130067	0.1	8.412004
21.131733	0.1	8.411289
21.133400	0.1	8.403063
21.135067	0.1	8.386076
21.136733	0.1	8.360386
21.138400	0.1	8.327425
21.140067	0.1	8.289397
21.141733	0.1	8.247376
21.143400	0.1	8.200765
21.145067	0.1	8.148611
21.146733	0.1	8.090377
21.148400	0.1	8.027077
21.150067	0.1	7.960499
21.151733	0.1	7.891894
21.153400	0.1	7.820666
21.155067	0.1	7.746160
21.156733	0.1	7.668794
21.158400	0.1	7.590294
21.160067	0.1	7.512033
21.161733	0.1	7.434369
21.163400	0.1	7.356525
21.165067	0.1	7.277012
21.166733	0.1	7.195175
21.168400	0.1	7.112384
21.170067	0.1	7.031143
21.171733	0.1	6.953001
21.173400	0.1	6.878674
21.175067	0.1	6.807626
21.176733	0.1	6.738484
21.178400	0.1	6.670714
21.180067	0.1	6.606162
21.181733	0.1	6.547392
21.183400	0.1	6.495297
21.185067	0.1	6.449044
21.186733	0.1	6.407261
21.188400	0.1	6.369293
21.190067	0.1	6.335259
21.191733	0.1	6.304860
21.193400	0.1	6.277860
21.195067	0.1	6.255091
21.196733	0.1	6.237686
21.198400	0.1	6.225467
21.200067	0.1	6.217480
21.201733	0.1	6.214142
21.203400	0.1	6.215990
21.205067	0.1	6.222308
21.206733	0.1	6.231308
21.208400	0.1	6.241262
21.210067	0.1	6.251693
21.211733	0.1	6.264151
21.213400	0.1	6.281197
21.215067	0.1	6.304205
21.216733	0.1	6.331861
21.218400	0.1	6.360710
21.220067	0.1	6.386936
21.221733	0.1	6.408751
21.223400	0.1	6.427348
21.225067	0.1	6.445825
21.226733	0.1	6.465912
21.228400	0.1	6.487251
21.230067	0.1	6.508887
21.231733	0.1	6.531299
21.233400	0.1	6.555021
21.235067	0.1	6.579340
21.236733	0.1	6.601632
21.238400	0.1	6.619096
21.240067	0.1	6.630600
21.241733	0.1	6.636739
21.243400	0.1	6.638229
21.245067	0.1	6.636441
21.246733	0.1	6.632507
21.248400	0.1	6.626070
21.250067	0.1	6.615341
21.251733	0.1	6.599367
21.253400	0.1	6.579340
21.255067	0.1	6.558001
21.256733	0.1	6.536186
21.258400	0.1	6.512583
21.260067	0.1	6.485224
21.261733	0.1	6.453634
21.263400	0.1	6.418407
21.265067	0.1	6.380082
21.266733	0.1	6.339193
21.268400	0.1	6.296933
21.270067	0.1	6.254733
21.271733	0.1	6.213308
21.273400	0.1	6.171525
21.275067	0.1	6.127298
21.276733	0.1	6.079138
21.278400	0.1	6.027758
21.280067	0.1	5.974532
21.281733	0.1	5.919218
21.283400	0.1	5.861342
21.285067	0.1	5.801678
21.286733	0.1	5.740822
21.288400	0.1	5.679727
21.290067	0.1	5.620420
21.291733	0.1	5.565346
21.293400	0.1	5.515039
21.295067	0.1	5.467713
21.296733	0.1	5.421281
21.298400	0.1	5.374551
21.300067	0.1	5.327404
21.301733	0.1	5.280376
21.303400	0.1	5.234301
21.305067	0.1	5.189538
21.306733	0.1	5.146087
21.308400	0.1	5.103886
21.310067	0.1	5.063534
21.311733	0.1	5.024851
21.313400	0.1	4.987121
21.315067	0.1	4.950345
21.316733	0.1	4.916251
21.318400	0.1	4.886568
21.320067	0.1	4.860640
21.321733	0.1	4.836262
21.323400	0.1	4.811943
21.325067	0.1	4.787386
21.326733	0.1	4.762709
21.328400	0.1	4.738033
21.330067	0.1	4.713714
21.331733	0.1	4.689873
21.333400	0.1	4.666448
21.335067	0.1	4.644752
21.336733	0.1	4.626632
21.338400	0.1	4.612804
21.340067	0.1	4.601836
21.341733	0.1	4.591823
21.343400	0.1	4.582167
21.345067	0.1	4.573047
21.346733	0.1	4.564822
21.348400	0.1	4.557252
21.350067	0.1	4.549504
21.351733	0.1	4.540563
21.353400	0.1	4.530430
21.355067	0.1	4.519999
21.356733	0.1	4.510820
21.358400	0.1	4.504681
21.360067	0.1	4.503072
21.361733	0.1	4.505933
21.363400	0.1	4.510463
21.365067	0.1	4.512608
21.366733	0.1	4.510045
21.368400	0.1	4.503370
21.370067	0.1	4.494608
21.371733	0.1	4.485190
21.373400	0.1	4.476249
21.375067	0.1	4.469276
21.376733	0.1	4.466415
21.378400	0.1	4.467845
21.380067	0.1	4.471362
21.381733	0.1	4.473686
21.383400	0.1	4.472912
21.385067	0.1	4.469216
21.386733	0.1	4.464627
21.388400	0.1	4.461706
21.390067	0.1	4.461885
21.391733	0.1	4.464150
21.393400	0.1	4.466415
21.395067	0.1	4.467905
21.396733	0.1	4.469097
21.398400	0.1	4.470468
21.400067	0.1	4.471958
21.401733	0.1	4.472852
21.403400	0.1	4.472256
21.405067	0.1	4.470706
21.406733	0.1	4.469574
21.408400	0.1	4.469931
21.410067	0.1	4.471243
21.411733	0.1	4.473031
21.413400	0.1	4.475117
21.415067	0.1	4.477084
21.416733	0.1	4.477918
21.418400	0.1	4.477024
21.420067	0.1	4.474819
21.421733	0.1	4.472077
21.423400	0.1	4.469455
21.425067	0.1	4.467070
21.426733	0.1	4.464686
21.428400	0.1	4.461348
21.430067	0.1	4.456044
21.431733	0.1	4.448355
21.433400	0.1	4.439175
21.435067	0.1	4.430771
21.436733	0.1	4.424691
21.438400	0.1	4.420460
21.440067	0.1	4.416466
21.441733	0.1	4.411459
21.443400	0.1	4.405201
21.445067	0.1	4.397989
21.446733	0.1	4.389763
21.448400	0.1	4.380584
21.450067	0.1	4.370630
21.451733	0.1	4.360199
21.453400	0.1	4.350066
21.455067	0.1	4.340709
21.456733	0.1	4.331649
21.458400	0.1	4.322529
21.460067	0.1	4.313708
21.461733	0.1	4.305959
21.463400	0.1	4.299343
21.465067	0.1	4.293263
21.466733	0.1	4.287005
21.468400	0.1	4.279554
21.470067	0.1	4.269839
21.471733	0.1	4.256785
21.473400	0.1	4.240692
21.475067	0.1	4.223883
21.476733	0.1	4.209936
21.478400	0.1	4.201591
21.480067	0.1	4.199386
21.481733	0.1	4.201174
21.483400	0.1	4.202485
21.485067	0.1	4.199386
21.486733	0.1	4.190982
21.488400	0.1	4.179061
21.490067	0.1	4.166007
21.491733	0.1	4.154086
21.493400	0.1	4.144490
21.495067	0.1	4.137337
21.496733	0.1	4.131437
21.498400	0.1	4.125417
21.500067	0.1	4.118562
21.501733	0.1	4.111946
21.503400	0.1	4.107297
21.505067	0.1	4.105270
21.506733	0.1	4.104793
21.508400	0.1	4.104436
21.510067	0.1	4.103542
21.511733	0.1	4.101575
21.513400	0.1	4.098237
21.515067	0.1	4.093766
21.516733	0.1	4.089654
21.518400	0.1	4.087627
21.520067	0.1	4.088044
21.521733	0.1	4.089415
21.523400	0.1	4.089773
21.525067	0.1	4.088402
21.526733	0.1	4.085660
21.528400	0.1	4.082382
21.530067	0.1	4.078508
21.531733	0.1	4.074514
21.533400	0.1	4.071832
21.535067	0.1	4.071951
21.536733	0.1	4.074514
21.538400	0.1	4.077077
21.540067	0.1	4.076958
21.541733	0.1	4.073859
21.543400	0.1	4.070163
21.545067	0.1	4.069150
21.546733	0.1	4.072309
21.548400	0.1	4.078686
21.550067	0.1	4.085481
21.551733	0.1	4.090429
21.553400	0.1	4.092634
21.555067	0.1	4.092872
21.556733	0.1	4.092396
21.558400	0.1	4.091919
21.560067	0.1	4.091025
21.561733	0.1	4.089475
21.563400	0.1	4.088819
21.565067	0.1	4.090965
21.566733	0.1	4.096151
21.568400	0.1	4.102350
21.570067	0.1	4.107297
21.571733	0.1	4.110873
21.573400	0.1	4.114867
21.575067	0.1	4.119873
21.576733	0.1	4.124522
21.578400	0.1	4.126907
21.580067	0.1	4.127443
21.581733	0.1	4.128397
21.583400	0.1	4.130602
21.585067	0.1	4.133106
21.586733	0.1	4.135192
21.588400	0.1	4.136741
21.590067	0.1	4.138112
21.591733	0.1	4.139960
21.593400	0.1	4.142642
21.595067	0.1	4.145324
21.596733	0.1	4.146993
21.598400	0.1	4.147351
21.600067	0.1	4.147232
21.601733	0.1	4.148424
21.603400	0.1	4.151881
21.605067	0.1	4.155815
21.606733	0.1	4.157543
21.608400	0.1	4.156530
21.610067	0.1	4.155040
21.611733	0.1	4.155576
21.613400	0.1	4.158736
21.615067	0.1	4.163206
21.616733	0.1	4.167199
21.618400	0.1	4.169941
21.620067	0.1	4.171849
21.621733	0.1	4.174233
21.623400	0.1	4.177988
21.625067	0.1	4.183054
21.626733	0.1	4.189432
21.628400	0.1	4.196704
21.630067	0.1	4.203260
21.631733	0.1	4.207552
21.633400	0.1	4.209817
21.635067	0.1	4.212678
21.636733	0.1	4.217565
21.638400	0.1	4.223228
21.640067	0.1	4.227817
21.641733	0.1	4.230500
21.643400	0.1	4.231692
21.645067	0.1	4.232109
21.646733	0.1	4.232228
21.648400	0.1	4.233122
21.650067	0.1	4.236520
21.651733	0.1	4.244030
21.653400	0.1	4.256010
21.655067	0.1	4.271627
21.656733	0.1	4.288554
21.658400	0.1	4.304171
21.660067	0.1	4.316747
21.661733	0.1	4.326344
21.663400	0.1	4.333973
21.665067	0.1	4.340709
21.666733	0.1	4.347921
21.668400	0.1	4.356861
21.670067	0.1	4.368246
21.671733	0.1	4.381836
21.673400	0.1	4.396439
21.675067	0.1	4.409850
21.676733	0.1	4.420102
21.678400	0.1	4.426837
21.680067	0.1	4.432261
21.681733	0.1	4.439771
21.683400	0.1	4.451037
21.685067	0.1	4.465640
21.686733	0.1	4.482806
21.688400	0.1	4.501820
21.690067	0.1	4.522324
21.691733	0.1	4.544378
21.693400	0.1	4.567325
21.695067	0.1	4.589558
21.696733	0.1	4.609585
21.698400	0.1	4.626215
21.700067	0.1	4.638851
21.701733	0.1	4.649222
21.703400	0.1	4.661024
21.705067	0.1	4.676998
21.706733	0.1	4.696548
21.708400	0.1	4.716993
21.710067	0.1	4.736007
21.711733	0.1	4.752457
21.713400	0.1	4.765928
21.715067	0.1	4.775703
21.716733	0.1	4.780948
21.718400	0.1	4.782319
21.720067	0.1	4.782141
21.721733	0.1	4.781962
21.723400	0.1	4.781902
21.725067	0.1	4.780948
21.726733	0.1	4.778028
21.728400	0.1	4.772008
21.730067	0.1	4.763425
21.731733	0.1	4.754305
21.733400	0.1	4.746139
21.735067	0.1	4.737258
21.736733	0.1	4.723966
21.738400	0.1	4.703820
21.740067	0.1	4.677832
21.741733	0.1	4.649163
21.743400	0.1	4.619837
21.745067	0.1	4.589856
21.746733	0.1	4.558087
21.748400	0.1	4.523516
21.750067	0.1	4.487098
21.751733	0.1	4.450679
21.753400	0.1	4.415810
21.755067	0.1	4.382551
21.756733	0.1	4.349053
21.758400	0.1	4.312754
21.760067	0.1	4.273892
21.761733	0.1	4.235685
21.763400	0.1	4.200816
21.765067	0.1	4.168928
21.766733	0.1	4.137218
21.768400	0.1	4.103244
21.770067	0.1	4.066587
21.771733	0.1	4.029215
21.773400	0.1	3.992796
21.775067	0.1	3.957391
21.776733	0.1	3.922403
21.778400	0.1	3.887832
21.780067	0.1	3.854394
21.781733	0.1	3.822923
21.783400	0.1	3.794015
21.785067	0.1	3.767729
21.786733	0.1	3.743112
21.788400	0.1	3.719688
21.790067	0.1	3.697694
21.791733	0.1	3.677547
21.793400	0.1	3.659368
21.795067	0.1	3.643811
21.796733	0.1	3.631890
21.798400	0.1	3.622651
21.800067	0.1	3.613413
21.801733	0.1	3.602207
21.803400	0.1	3.589094
21.805067	0.1	3.574848
21.806733	0.1	3.560126
21.808400	0.1	3.546179
21.810067	0.1	3.534973
21.811733	0.1	3.527463
21.813400	0.1	3.522396
21.815067	0.1	3.518164
21.816733	0.1	3.513932
21.818400	0.1	3.509462
21.820067	0.1	3.505290
21.821733	0.1	3.502488
21.823400	0.1	3.501713
21.825067	0.1	3.503144
21.826733	0.1	3.506243
21.828400	0.1	3.509760
21.830067	0.1	3.512025
21.831733	0.1	3.512860
21.833400	0.1	3.513217
21.835067	0.1	3.513873
21.836733	0.1	3.515065
21.838400	0.1	3.517747
21.840067	0.1	3.523231
21.841733	0.1	3.531754
21.843400	0.1	3.541887
21.845067	0.1	3.551603
21.846733	0.1	3.559530
21.848400	0.1	3.565490
21.850067	0.1	3.571272
21.851733	0.1	3.578246
21.853400	0.1	3.586531
21.855067	0.1	3.595770
21.856733	0.1	3.606439
21.858400	0.1	3.619015
21.860067	0.1	3.632486
21.861733	0.1	3.645003
21.863400	0.1	3.654719
21.865067	0.1	3.660739
21.866733	0.1	3.663957
21.868400	0.1	3.666103
21.870067	0.1	3.668428
21.871733	0.1	3.672123
21.873400	0.1	3.678501
21.875067	0.1	3.687740
21.876733	0.1	3.697872
21.878400	0.1	3.706336
21.880067	0.1	3.712356
21.881733	0.1	3.717721
21.883400	0.1	3.724158
21.885067	0.1	3.731728
21.886733	0.1	3.739298
21.888400	0.1	3.746033
21.890067	0.1	3.751338
21.891733	0.1	3.754378
21.893400	0.1	3.755152
21.895067	0.1	3.755808
21.896733	0.1	3.759027
21.898400	0.1	3.765106
21.900067	0.1	3.771305
21.901733	0.1	3.774107
21.903400	0.1	3.772378
21.905067	0.1	3.768385
21.906733	0.1	3.765166
21.908400	0.1	3.763378
21.910067	0.1	3.762126
21.911733	0.1	3.761113
21.913400	0.1	3.760994
21.915067	0.1	3.762067
21.916733	0.1	3.763497
21.918400	0.1	3.763318
21.920067	0.1	3.759921
21.921733	0.1	3.753841
21.923400	0.1	3.747404
21.925067	0.1	3.742099
21.926733	0.1	3.738523
21.928400	0.1	3.736019
21.930067	0.1	3.733456
21.931733	0.1	3.729820
21.933400	0.1	3.724873
21.935067	0.1	3.719270
21.936733	0.1	3.713668
21.938400	0.1	3.708303
21.940067	0.1	3.702462
21.941733	0.1	3.695846
21.943400	0.1	3.689170
21.945067	0.1	3.682554
21.946733	0.1	3.674805
21.948400	0.1	3.665328
21.950067	0.1	3.655136
21.951733	0.1	3.645897
21.953400	0.1	3.638685
21.955067	0.1	3.633797
21.956733	0.1	3.630579
21.958400	0.1	3.627599
21.960067	0.1	3.623665
21.961733	0.1	3.618658
21.963400	0.1	3.612757
21.965067	0.1	3.605902
21.966733	0.1	3.598750
21.968400	0.1	3.592313
21.970067	0.1	3.587067
21.971733	0.1	3.583133
21.973400	0.1	3.579736
21.975067	0.1	3.574908
21.976733	0.1	3.567577
21.978400	0.1	3.559530
21.980067	0.1	3.553629
21.981733	0.1	3.550649
21.983400	0.1	3.548920
21.985067	0.1	3.546477
21.986733	0.1	3.542423
21.988400	0.1	3.536523
21.990067	0.1	3.530383
21.991733	0.1	3.526807
21.993400	0.1	3.526867
21.995067	0.1	3.529191
21.996733	0.1	3.532410
21.998400	0.1	3.536046
22.000067	0.1	3.539920
22.001733	0.1	3.543735
22.003400	0.1	3.546775
22.005067	0.1	3.547967
22.006733	0.1	3.547847
22.008400	0.1	3.548086
22.010067	0.1	3.549755
22.011733	0.1	3.552795
22.013400	0.1	3.556550
22.015067	0.1	3.560961
22.016733	0.1	3.566385
22.018400	0.1	3.573776
22.020067	0.1	3.583253
22.021733	0.1	3.593266
22.023400	0.1	3.601432
22.025067	0.1	3.607273
22.026733	0.1	3.612519
22.028400	0.1	3.619552
22.030067	0.1	3.629387
22.031733	0.1	3.641248
22.033400	0.1	3.653705
22.035067	0.1	3.665865
22.036733	0.1	3.676772
22.038400	0.1	3.686309
22.040067	0.1	3.696144
22.041733	0.1	3.708422
22.043400	0.1	3.724516
22.045067	0.1	3.744245
22.046733	0.1	3.766179
22.048400	0.1	3.789187
22.050067	0.1	3.812433
22.051733	0.1	3.835559
22.053400	0.1	3.859103
22.055067	0.1	3.883898
22.056733	0.1	3.909528
22.058400	0.1	3.934562
22.060067	0.1	3.957212
22.061733	0.1	3.976286
22.063400	0.1	3.991604
22.065067	0.1	4.003883
22.066733	0.1	4.015267
22.068400	0.1	4.028917
22.070067	0.1	4.046977
22.071733	0.1	4.068554
22.073400	0.1	4.091084
22.075067	0.1	4.112065
22.076733	0.1	4.131019
22.078400	0.1	4.148305
22.080067	0.1	4.163742
22.081733	0.1	4.177332
22.083400	0.1	4.189730
22.085067	0.1	4.201532
22.086733	0.1	4.212499
22.088400	0.1	4.221201
22.090067	0.1	4.225731
22.091733	0.1	4.225493
22.093400	0.1	4.222155
22.095067	0.1	4.218340
22.096733	0.1	4.215360
22.098400	0.1	4.213095
22.100067	0.1	4.210294
22.101733	0.1	4.204929
22.103400	0.1	4.195333
22.105067	0.1	4.182637
22.106733	0.1	4.169941
22.108400	0.1	4.158914
22.110067	0.1	4.148186
22.111733	0.1	4.135967
22.113400	0.1	4.121721
22.115067	0.1	4.105628
22.116733	0.1	4.087925
22.118400	0.1	4.067540
22.120067	0.1	4.042566
22.121733	0.1	4.013598
22.123400	0.1	3.984213
22.125067	0.1	3.958643
22.126733	0.1	3.938735
22.128400	0.1	3.923476
22.130067	0.1	3.910899
22.131733	0.1	3.900230
22.133400	0.1	3.890336
22.135067	0.1	3.878772
22.136733	0.1	3.863096
22.138400	0.1	3.843010
22.140067	0.1	3.821016
22.141733	0.1	3.800452
22.143400	0.1	3.782928
22.145067	0.1	3.768325
22.146733	0.1	3.756762
22.148400	0.1	3.748358
22.150067	0.1	3.742159
22.151733	0.1	3.736735
22.153400	0.1	3.731430
22.155067	0.1	3.726542
22.156733	0.1	3.723026
22.158400	0.1	3.722012
22.160067	0.1	3.725052
22.161733	0.1	3.732801
22.163400	0.1	3.743708
22.165067	0.1	3.754676
22.166733	0.1	3.764332
22.168400	0.1	3.773928
22.170067	0.1	3.786028
22.171733	0.1	3.802121
22.173400	0.1	3.821433
22.175067	0.1	3.841818
22.176733	0.1	3.861308
22.178400	0.1	3.879428
22.180067	0.1	3.897369
22.181733	0.1	3.917039
22.183400	0.1	3.939927
22.185067	0.1	3.966391
22.186733	0.1	3.995538
22.188400	0.1	4.025579
22.190067	0.1	4.054964
22.191733	0.1	4.083097
22.193400	0.1	4.110694
22.195067	0.1	4.139185
22.196733	0.1	4.170060
22.198400	0.1	4.204035
22.200067	0.1	4.240632
22.201733	0.1	4.278362
22.203400	0.1	4.314482
22.205067	0.1	4.347384
22.206733	0.1	4.377723
22.208400	0.1	4.407764
22.210067	0.1	4.438162
22.211733	0.1	4.467130
22.213400	0.1	4.493475
22.215067	0.1	4.518867
22.216733	0.1	4.545093
22.218400	0.1	4.572094
22.220067	0.1	4.598081
22.221733	0.1	4.621148
22.223400	0.1	4.639864
22.225067	0.1	4.653573
22.226733	0.1	4.662454
22.228400	0.1	4.667640
22.230067	0.1	4.670859
22.231733	0.1	4.673839
22.233400	0.1	4.677356
22.235067	0.1	4.679740
22.236733	0.1	4.678130
22.238400	0.1	4.671157
22.240067	0.1	4.659057
22.241733	0.1	4.642785
22.243400	0.1	4.624665
22.245067	0.1	4.607618
22.246733	0.1	4.592479
22.248400	0.1	4.576743
22.250067	0.1	4.557908
22.251733	0.1	4.535497
22.253400	0.1	4.509807
22.255067	0.1	4.480303
22.256733	0.1	4.446030
22.258400	0.1	4.407764
22.260067	0.1	4.367411
22.261733	0.1	4.326880
22.263400	0.1	4.286886
22.265067	0.1	4.247129
22.266733	0.1	4.207433
22.268400	0.1	4.167199
22.270067	0.1	4.125297
22.271733	0.1	4.080892
22.273400	0.1	4.034639
22.275067	0.1	3.988147
22.276733	0.1	3.943146
22.278400	0.1	3.901243
22.280067	0.1	3.863454
22.281733	0.1	3.829658
22.283400	0.1	3.798247
22.285067	0.1	3.766895
22.286733	0.1	3.734470
22.288400	0.1	3.702164
22.290067	0.1	3.671825
22.291733	0.1	3.645063
22.293400	0.1	3.622532
22.295067	0.1	3.603518
22.296733	0.1	3.586352
22.298400	0.1	3.569603
22.300067	0.1	3.552318
22.301733	0.1	3.534198
22.303400	0.1	3.515959
22.305067	0.1	3.499389
22.306733	0.1	3.487468
22.308400	0.1	3.482044
22.310067	0.1	3.481984
22.311733	0.1	3.484607
22.313400	0.1	3.488243
22.315067	0.1	3.493726
22.316733	0.1	3.502548
22.318400	0.1	3.515065
22.320067	0.1	3.530801
22.321733	0.1	3.549218
22.323400	0.1	3.569424
22.325067	0.1	3.590942
22.326733	0.1	3.614247
22.328400	0.1	3.640294
22.330067	0.1	3.669024
22.331733	0.1	3.699482
22.333400	0.1	3.730536
22.335067	0.1	3.761113
22.336733	0.1	3.792405
22.338400	0.1	3.828585
22.340067	0.1	3.873110
22.341733	0.1	3.925860
22.343400	0.1	3.983855
22.345067	0.1	4.043758
22.346733	0.1	4.103601
22.348400	0.1	4.163146
22.350067	0.1	4.224122
22.351733	0.1	4.289091
22.353400	0.1	4.359901
22.355067	0.1	4.436374
22.356733	0.1	4.516542
22.358400	0.1	4.598797
22.360067	0.1	4.682660
22.361733	0.1	4.768729
22.363400	0.1	4.858315
22.365067	0.1	4.954100
22.366733	0.1	5.059064
22.368400	0.1	5.173743
22.370067	0.1	5.296409
22.371733	0.1	5.425454
22.373400	0.1	5.560100
22.375067	0.1	5.699754
22.376733	0.1	5.843163
22.378400	0.1	5.989373
22.380067	0.1	6.139040
22.381733	0.1	6.294728
22.383400	0.1	6.458998
22.385067	0.1	6.633044
22.386733	0.1	6.816566
22.388400	0.1	7.009030
22.390067	0.1	7.210553
22.391733	0.1	7.421792
22.393400	0.1	7.643462
22.395067	0.1	7.876516
22.396733	0.1	8.121968
22.398400	0.1	8.379996
22.400067	0.1	8.649469
22.401733	0.1	8.928717
22.403400	0.1	9.216428
22.405067	0.1	9.512365
22.406733	0.1	9.817780
22.408400	0.1	10.135055
22.410067	0.1	10.466636
22.411733	0.1	10.814548
22.413400	0.1	11.178852
22.415067	0.1	11.557580
22.416733	0.1	11.949421
22.418400	0.1	12.355448
22.420067	0.1	12.778521
22.421733	0.1	13.220967
22.423400	0.1	13.684274
22.425067	0.1	14.169038
22.426733	0.1	14.675439
22.428400	0.1	15.203775
22.430067	0.1	15.753807
22.431733	0.1	16.325058
22.433400	0.1	16.917468
22.435067	0.1	17.532588
22.436733	0.1	18.172742
22.438400	0.1	18.839658
22.440067	0.1	19.534291
22.441733	0.1	20.258428
22.443400	0.1	21.012904
22.445067	0.1	21.796943
22.446733	0.1	22.609056
22.448400	0.1	23.449542
22.450067	0.1	24.320127
22.451733	0.1	25.222184
22.453400	0.1	26.156367
22.455067	0.1	27.123930
22.456733	0.1	28.127136
22.458400	0.1	29.169144
22.460067	0.1	30.253531
22.461733	0.1	31.383695
22.463400	0.1	32.560410
22.465067	0.1	33.782007
22.466733	0.1	35.048129
22.468400	0.1	36.360206
22.470067	0.1	37.720206
22.471733	0.1	39.130094
22.473400	0.1	40.593030
22.475067	0.1	42.114201
22.476733	0.1	43.699506
22.478400	0.1	45.352938
22.480067	0.1	47.077897
22.481733	0.1	48.878315
22.483400	0.1	50.757232
22.485067	0.1	52.716258
22.486733	0.1	54.757479
22.488400	0.1	56.885305
22.490067	0.1	59.106055
22.491733	0.1	61.425928
22.493400	0.1	63.849095
22.495067	0.1	66.378061
22.496733	0.1	69.015447
22.498400	0.1	71.765069
22.500067	0.1	74.630921
22.501733	0.1	77.615504
22.503400	0.1	80.719595
22.505067	0.1	83.943074
22.506733	0.1	87.285166
22.508400	0.1	90.745037
22.510067	0.1	94.321197
22.511733	0.1	98.008996
22.513400	0.1	101.800448
22.515067	0.1	105.687029
22.516733	0.1	109.661824
22.518400	0.1	113.717563
22.520067	0.1	117.843754
22.521733	0.1	122.026034
22.523400	0.1	126.247950
22.525067	0.1	130.492218
22.526733	0.1	134.741136
22.528400	0.1	138.976463
22.530067	0.1	143.179246
22.531733	0.1	147.329160
22.533400	0.1	151.403853
22.535067	0.1	155.379364
22.536733	0.1	159.232507
22.538400	0.1	162.941764
22.540067	0.1	166.487167
22.541733	0.1	169.848750
22.543400	0.1	173.005353
22.545067	0.1	175.934385
22.546733	0.1	178.613256
22.548400	0.1	181.022238
22.550067	0.1	183.145892
22.551733	0.1	184.972297
22.553400	0.1	186.490726
22.555067	0.1	187.691461
22.556733	0.1	188.566219
22.558400	0.1	189.108145
22.560067	0.1	189.310860
22.561733	0.1	189.170312
22.563400	0.1	188.686680
22.565067	0.1	187.864196
22.566733	0.1	186.708819
22.568400	0.1	185.226988
22.570067	0.1	183.428954
22.571733	0.1	181.329678
22.573400	0.1	178.944420
22.575067	0.1	176.285754
22.576733	0.1	173.366378
22.578400	0.1	170.202742
22.580067	0.1	166.813443
22.581733	0.1	163.216660
22.583400	0.1	159.430752
22.585067	0.1	155.474970
22.586733	0.1	151.369223
22.588400	0.1	147.134074
22.590067	0.1	142.791757
22.591733	0.1	138.365337
22.593400	0.1	133.875378
22.595067	0.1	129.338153
22.596733	0.1	124.768205
22.598400	0.1	120.182223
22.600067	0.1	115.598328
22.601733	0.1	111.033506
22.603400	0.1	106.502301
22.605067	0.1	102.018899
22.606733	0.1	97.597784
22.608400	0.1	93.253380
22.610067	0.1	88.997965
22.611733	0.1	84.840899
22.613400	0.1	80.789213
22.615067	0.1	76.849227
22.616733	0.1	73.027198
22.618400	0.1	69.329743
22.620067	0.1	65.763239
22.621733	0.1	62.331799
22.623400	0.1	59.037033
22.625067	0.1	55.879298
22.626733	0.1	52.859131
22.628400	0.1	49.977663
22.630067	0.1	47.236207
22.631733	0.1	44.634941
22.633400	0.1	42.172613
22.635067	0.1	39.846661
22.636733	0.1	37.653866
22.638400	0.1	35.590949
22.640067	0.1	33.654930
22.641733	0.1	31.842710
22.643400	0.1	30.150356
22.645067	0.1	28.573694
22.646733	0.1	27.109505
22.648400	0.1	25.755407
22.650067	0.1	24.507941
22.651733	0.1	23.362400
22.653400	0.1	22.312940
22.655067	0.1	21.353306
22.656733	0.1	20.478071
22.658400	0.1	19.684077
22.660067	0.1	18.969775
22.661733	0.1	18.332602
22.663400	0.1	17.768503
22.665067	0.1	17.271937
22.666733	0.1	16.837538
22.668400	0.1	16.461493
22.670067	0.1	16.141714
22.671733	0.1	15.877486
22.673400	0.1	15.667916
22.675067	0.1	15.511216
22.676733	0.1	15.403629
22.678400	0.1	15.340210
22.680067	0.1	15.316428
22.681733	0.1	15.328706
22.683400	0.1	15.374483
22.685067	0.1	15.452267
22.686733	0.1	15.561164
22.688400	0.1	15.699686
22.690067	0.1	15.865506
22.691733	0.1	16.056062
22.693400	0.1	16.269983
22.695067	0.1	16.506613
22.696733	0.1	16.764403
22.698400	0.1	17.039717
22.700067	0.1	17.328263
22.701733	0.1	17.625869
22.703400	0.1	17.929615
22.705067	0.1	18.237115
22.706733	0.1	18.546761
22.708400	0.1	18.858255
22.710067	0.1	19.171895
22.711733	0.1	19.487025
22.713400	0.1	19.800962
22.715067	0.1	20.109595
22.716733	0.1	20.408334
22.718400	0.1	20.693423
22.720067	0.1	20.961763
22.721733	0.1	21.211149
22.723400	0.1	21.440507
22.725067	0.1	21.649839
22.726733	0.1	21.839560
22.728400	0.1	22.009672
22.730067	0.1	22.158505
22.731733	0.1	22.282542
22.733400	0.1	22.377492
22.735067	0.1	22.439958
22.736733	0.1	22.469462
22.738400	0.1	22.466899
22.740067	0.1	22.432925
22.741733	0.1	22.367240
22.743400	0.1	22.269250
22.745067	0.1	22.138537
22.746733	0.1	21.975936
22.748400	0.1	21.783353
22.750067	0.1	21.562339
22.751733	0.1	21.313371
22.753400	0.1	21.036388
22.755067	0.1	20.731808
22.756733	0.1	20.401241
22.758400	0.1	20.047427
22.760067	0.1	19.672693
22.761733	0.1	19.278349
22.763400	0.1	18.865825
22.765067	0.1	18.438400
22.766733	0.1	17.999531
22.768400	0.1	17.550768
22.770067	0.1	17.091394
22.771733	0.1	16.621352
22.773400	0.1	16.143263
22.775067	0.1	15.660287
22.776733	0.1	15.174569
22.778400	0.1	14.687301
22.780067	0.1	14.200033
22.781733	0.1	13.714612
22.783400	0.1	13.232888
22.785067	0.1	12.756289
22.786733	0.1	12.286425
22.788400	0.1	11.825860
22.790067	0.1	11.377454
22.791733	0.1	10.943473
22.793400	0.1	10.524274
22.795067	0.1	10.118724
22.796733	0.1	9.725690
22.798400	0.1	9.345055
22.800067	0.1	8.976996
22.801733	0.1	8.621157
22.803400	0.1	8.277059
22.805067	0.1	7.945419
22.806733	0.1	7.628859
22.808400	0.1	7.330597
22.810067	0.1	7.051528
22.811733	0.1	6.789387
22.813400	0.1	6.541610
22.815067	0.1	6.306589
22.816733	0.1	6.082714
22.818400	0.1	5.869091
22.820067	0.1	5.666793
22.821733	0.1	5.477488
22.823400	0.1	5.301893
22.825067	0.1	5.139530
22.826733	0.1	4.989624
22.828400	0.1	4.851282
22.830067	0.1	4.723311
22.831733	0.1	4.604340
22.833400	0.1	4.493058
22.835067	0.1	4.388809
22.836733	0.1	4.291356
22.838400	0.1	4.200816
22.840067	0.1	4.117251
22.841733	0.1	4.040778
22.843400	0.1	3.971398
22.845067	0.1	3.908575
22.846733	0.1	3.851712
22.848400	0.1	3.800512
22.850067	0.1	3.753960
22.851733	0.1	3.710330
22.853400	0.1	3.668905
22.855067	0.1	3.629863
22.856733	0.1	3.592909
22.858400	0.1	3.557623
22.860067	0.1	3.524602
22.861733	0.1	3.495932
22.863400	0.1	3.472984
22.865067	0.1	3.454745
22.866733	0.1	3.437996
22.868400	0.1	3.420174
22.870067	0.1	3.401518
22.871733	0.1	3.384292
22.873400	0.1	3.370404
22.875067	0.1	3.359616
22.876733	0.1	3.350198
22.878400	0.1	3.340662
22.880067	0.1	3.330410
22.881733	0.1	3.320277
22.883400	0.1	3.311753
22.885067	0.1	3.306568
22.886733	0.1	3.305733
22.888400	0.1	3.309012
22.890067	0.1	3.314495
22.891733	0.1	3.319562
22.893400	0.1	3.322303
22.895067	0.1	3.322959
22.896733	0.1	3.323198
22.898400	0.1	3.325284
22.900067	0.1	3.330589
22.901733	0.1	3.339231
22.903400	0.1	3.351033
22.905067	0.1	3.365636
22.906733	0.1	3.382027
22.908400	0.1	3.398597
22.910067	0.1	3.413081
22.911733	0.1	3.424645
22.913400	0.1	3.434956
22.915067	0.1	3.446639
22.916733	0.1	3.461480
22.918400	0.1	3.480256
22.920067	0.1	3.503144
22.921733	0.1	3.529608
22.923400	0.1	3.558099
22.925067	0.1	3.586352
22.926733	0.1	3.612995
22.928400	0.1	3.639937
22.930067	0.1	3.670633
22.931733	0.1	3.706455
22.933400	0.1	3.746033
22.935067	0.1	3.787041
22.936733	0.1	3.827632
22.938400	0.1	3.867150
22.940067	0.1	3.906548
22.941733	0.1	3.947258
22.943400	0.1	3.990472
22.945067	0.1	4.036367
22.946733	0.1	4.084289
22.948400	0.1	4.133940
22.950067	0.1	4.185260
22.951733	0.1	4.237592
22.953400	0.1	4.289747
22.955067	0.1	4.342199
22.956733	0.1	4.397095
22.958400	0.1	4.455984
22.960067	0.1	4.518092
22.961733	0.1	4.582525
22.963400	0.1	4.649878
22.965067	0.1	4.721344
22.966733	0.1	4.797697
22.968400	0.1	4.878462
22.970067	0.1	4.962087
22.971733	0.1	5.047679
22.973400	0.1	5.136609
22.975067	0.1	5.231440
22.976733	0.1	5.332828
22.978400	0.1	5.439163
22.980067	0.1	5.547941
22.981733	0.1	5.658150
22.983400	0.1	5.771220
22.985067	0.1	5.889416
22.986733	0.1	6.013751
22.988400	0.1	6.144703
22.990067	0.1	6.281853
22.991733	0.1	6.424368
22.993400	0.1	6.571293
22.995067	0.1	6.722093
22.996733	0.1	6.876946
22.998400	0.1	7.035137
23.000067	0.1	7.195235
23.001733	0.1	7.357479
23.003400	0.1	7.523478
23.005067	0.1	7.693947
23.006733	0.1	7.868767
23.008400	0.1	8.047641
23.010067	0.1	8.230329
23.011733	0.1	8.415163
23.013400	0.1	8.599222
23.015067	0.1	8.779467
23.016733	0.1	8.953989
23.018400	0.1	9.122253
23.020067	0.1	9.284556
23.021733	0.1	9.441197
23.023400	0.1	9.591759
23.025067	0.1	9.734750
23.026733	0.1	9.868861
23.028400	0.1	9.993852
23.030067	0.1	10.110319
23.031733	0.1	10.218919
23.033400	0.1	10.319353
23.035067	0.1	10.409356
23.036733	0.1	10.485352
23.038400	0.1	10.544599
23.040067	0.1	10.585309
23.041733	0.1	10.607184
23.043400	0.1	10.611535
23.045067	0.1	10.600031
23.046733	0.1	10.574759
23.048400	0.1	10.538340
23.050067	0.1	10.492266
23.051733	0.1	10.435343
23.053400	0.1	10.364593
23.055067	0.1	10.277391
23.056733	0.1	10.173083
23.058400	0.1	10.053158
23.060067	0.1	9.920359
23.061733	0.1	9.776652
23.063400	0.1	9.622753
23.065067	0.1	9.457648
23.066733	0.1	9.280265
23.068400	0.1	9.091855
23.070067	0.1	8.896411
23.071733	0.1	8.698166
23.073400	0.1	8.498908
23.075067	0.1	8.297444
23.076733	0.1	8.091152
23.078400	0.1	7.879019
23.080067	0.1	7.663548
23.081733	0.1	7.448316
23.083400	0.1	7.235349
23.085067	0.1	7.024646
23.086733	0.1	6.815970
23.088400	0.1	6.609679
23.090067	0.1	6.407380
23.091733	0.1	6.210924
23.093400	0.1	6.020785
23.095067	0.1	5.836785
23.096733	0.1	5.659581
23.098400	0.1	5.489409
23.100067	0.1	5.325198
23.101733	0.1	5.165577
23.103400	0.1	5.011976
23.105067	0.1	4.867494
23.106733	0.1	4.733742
23.108400	0.1	4.609287
23.110067	0.1	4.491627
23.111733	0.1	4.378259
23.113400	0.1	4.268170
23.115067	0.1	4.162252
23.116733	0.1	4.062176
23.118400	0.1	3.968716
23.120067	0.1	3.881514
23.121733	0.1	3.800035
23.123400	0.1	3.724933
23.125067	0.1	3.656566
23.126733	0.1	3.594160
23.128400	0.1	3.536225
23.130067	0.1	3.481984
23.131733	0.1	3.432036
23.133400	0.1	3.387034
23.135067	0.1	3.346205
23.136733	0.1	3.307700
23.138400	0.1	3.270328
23.140067	0.1	3.234089
23.141733	0.1	3.200352
23.143400	0.1	3.171087
23.145067	0.1	3.147125
23.146733	0.1	3.127456
23.148400	0.1	3.109575
23.150067	0.1	3.090263
23.151733	0.1	3.067196
23.153400	0.1	3.040374
23.155067	0.1	3.012598
23.156733	0.1	2.987087
23.158400	0.1	2.965331
23.160067	0.1	2.947509
23.161733	0.1	2.933443
23.163400	0.1	2.921939
23.165067	0.1	2.910853
23.166733	0.1	2.899110
23.168400	0.1	2.888680
23.170067	0.1	2.881766
23.171733	0.1	2.878130
23.173400	0.1	2.875507
23.175067	0.1	2.871096
23.176733	0.1	2.863467
23.178400	0.1	2.853394
23.180067	0.1	2.842605
23.181733	0.1	2.832711
23.183400	0.1	2.824843
23.185067	0.1	2.818763
23.186733	0.1	2.813637
23.188400	0.1	2.808809
23.190067	0.1	2.804578
23.191733	0.1	2.801001
23.193400	0.1	2.797008
23.195067	0.1	2.791405
23.196733	0.1	2.783835
23.198400	0.1	2.775014
23.200067	0.1	2.766073
23.201733	0.1	2.759218
23.203400	0.1	2.756894
23.205067	0.1	2.759099
23.206733	0.1	2.762437
23.208400	0.1	2.762854
23.210067	0.1	2.758980
23.211733	0.1	2.753198
23.213400	0.1	2.749384
23.215067	0.1	2.749622
23.216733	0.1	2.752781
23.218400	0.1	2.756000
23.220067	0.1	2.757490
23.221733	0.1	2.757669
23.223400	0.1	2.757967
23.225067	0.1	2.758682
23.226733	0.1	2.760053
23.228400	0.1	2.762973
23.230067	0.1	2.767444
23.231733	0.1	2.771616
23.233400	0.1	2.773702
23.235067	0.1	2.774418
23.236733	0.1	2.776325
23.238400	0.1	2.781511
23.240067	0.1	2.790392
23.241733	0.1	2.802551
23.243400	0.1	2.816081
23.245067	0.1	2.827704
23.246733	0.1	2.835512
23.248400	0.1	2.841592
23.250067	0.1	2.849043
23.251733	0.1	2.858579
23.253400	0.1	2.868414
23.255067	0.1	2.875924
23.256733	0.1	2.880156
23.258400	0.1	2.882004
23.260067	0.1	2.882958
23.261733	0.1	2.885103
23.263400	0.1	2.890170
23.265067	0.1	2.898097
23.266733	0.1	2.906919
23.268400	0.1	2.914250
23.270067	0.1	2.919734
23.271733	0.1	2.924860
23.273400	0.1	2.931595
23.275067	0.1	2.940595
23.276733	0.1	2.951026
23.278400	0.1	2.961219
23.280067	0.1	2.969504
23.281733	0.1	2.975166
23.283400	0.1	2.978206
23.285067	0.1	2.978444
23.286733	0.1	2.976418
23.288400	0.1	2.973736
23.290067	0.1	2.970994
23.291733	0.1	2.967954
23.293400	0.1	2.964914
23.295067	0.1	2.962649
23.296733	0.1	2.961338
23.298400	0.1	2.960265
23.300067	0.1	2.958536
23.301733	0.1	2.955437
23.303400	0.1	2.951145
23.305067	0.1	2.946258
23.306733	0.1	2.940238
23.308400	0.1	2.931833
23.310067	0.1	2.920807
23.311733	0.1	2.908230
23.313400	0.1	2.895177
23.315067	0.1	2.882242
23.316733	0.1	2.869785
23.318400	0.1	2.858102
23.320067	0.1	2.847374
23.321733	0.1	2.838075
23.323400	0.1	2.830327
23.325067	0.1	2.823174
23.326733	0.1	2.815843
23.328400	0.1	2.808571
23.330067	0.1	2.802789
23.331733	0.1	2.799630
23.333400	0.1	2.798617
23.335067	0.1	2.796710
23.336733	0.1	2.790213
23.338400	0.1	2.778649
23.340067	0.1	2.764881
23.341733	0.1	2.752304
23.343400	0.1	2.742171
23.345067	0.1	2.734423
23.346733	0.1	2.728760
23.348400	0.1	2.725005
23.350067	0.1	2.723336
23.351733	0.1	2.723754
23.353400	0.1	2.725423
23.355067	0.1	2.727747
23.356733	0.1	2.731145
23.358400	0.1	2.734900
23.360067	0.1	2.737105
23.361733	0.1	2.736688
23.363400	0.1	2.733886
23.365067	0.1	2.729654
23.366733	0.1	2.724588
23.368400	0.1	2.719581
23.370067	0.1	2.715826
23.371733	0.1	2.714217
23.373400	0.1	2.714753
23.375067	0.1	2.717137
23.376733	0.1	2.721191
23.378400	0.1	2.726555
23.380067	0.1	2.731800
23.381733	0.1	2.734184
23.383400	0.1	2.732277
23.385067	0.1	2.727866
23.386733	0.1	2.725005
23.388400	0.1	2.726615
23.390067	0.1	2.733588
23.391733	0.1	2.744019
23.393400	0.1	2.754569
23.395067	0.1	2.762258
23.396733	0.1	2.766609
23.398400	0.1	2.768994
23.400067	0.1	2.770841
23.401733	0.1	2.772391
23.403400	0.1	2.773523
23.405067	0.1	2.775073
23.406733	0.1	2.778948
23.408400	0.1	2.786279
23.410067	0.1	2.795935
23.411733	0.1	2.806246
23.413400	0.1	2.816081
23.415067	0.1	2.824903
23.416733	0.1	2.831876
23.418400	0.1	2.835334
23.420067	0.1	2.834082
23.421733	0.1	2.828658
23.423400	0.1	2.821207
23.425067	0.1	2.815068
23.426733	0.1	2.812624
23.428400	0.1	2.813399
23.430067	0.1	2.814651
23.431733	0.1	2.813935
23.433400	0.1	2.811074
23.435067	0.1	2.806723
23.436733	0.1	2.800703
23.438400	0.1	2.792776
23.440067	0.1	2.783954
23.441733	0.1	2.775371
23.443400	0.1	2.767563
23.445067	0.1	2.761245
23.446733	0.1	2.757907
23.448400	0.1	2.758622
23.450067	0.1	2.762556
23.451733	0.1	2.767265
23.453400	0.1	2.770543
23.455067	0.1	2.772093
23.456733	0.1	2.772272
23.458400	0.1	2.771437
23.460067	0.1	2.770305
23.461733	0.1	2.769768
23.463400	0.1	2.771080
23.465067	0.1	2.774775
23.466733	0.1	2.779424
23.468400	0.1	2.782881
23.470067	0.1	2.784789
23.471733	0.1	2.787233
23.473400	0.1	2.792299
23.475067	0.1	2.800882
23.476733	0.1	2.812624
23.478400	0.1	2.826452
23.480067	0.1	2.842069
23.481733	0.1	2.860069
23.483400	0.1	2.882064
23.485067	0.1	2.908588
23.486733	0.1	2.938152
23.488400	0.1	2.968013
23.490067	0.1	2.996445
23.491733	0.1	3.023148
23.493400	0.1	3.048778
23.495067	0.1	3.074944
23.496733	0.1	3.103852
23.498400	0.1	3.136754
23.500067	0.1	3.173411
23.501733	0.1	3.213525
23.503400	0.1	3.257632
23.505067	0.1	3.305674
23.506733	0.1	3.357470
23.508400	0.1	3.412664
23.510067	0.1	3.470600
23.511733	0.1	3.530562
23.513400	0.1	3.592909
23.515067	0.1	3.658653
23.516733	0.1	3.728748
23.518400	0.1	3.804386
23.520067	0.1	3.886879
23.521733	0.1	3.977061
23.523400	0.1	4.073799
23.525067	0.1	4.175544
23.526733	0.1	4.281342
23.528400	0.1	4.391253
23.530067	0.1	4.506290
23.531733	0.1	4.627407
23.533400	0.1	4.755140
23.535067	0.1	4.889846
23.536733	0.1	5.031824
23.538400	0.1	5.181492
23.540067	0.1	5.339444
23.541733	0.1	5.505562
23.543400	0.1	5.679787
23.545067	0.1	5.863488
23.546733	0.1	6.059647
23.548400	0.1	6.269753
23.550067	0.1	6.492675
23.551733	0.1	6.726265
23.553400	0.1	6.969333
23.555067	0.1	7.221103
23.556733	0.1	7.481933
23.558400	0.1	7.753849
23.560067	0.1	8.038819
23.561733	0.1	8.339048
23.563400	0.1	8.657277
23.565067	0.1	8.995295
23.566733	0.1	9.352863
23.568400	0.1	9.729386
23.570067	0.1	10.125697
23.571733	0.1	10.543764
23.573400	0.1	10.984421
23.575067	0.1	11.446000
23.576733	0.1	11.925996
23.578400	0.1	12.423456
23.580067	0.1	12.940110
23.581733	0.1	13.478757
23.583400	0.1	14.042140
23.585067	0.1	14.631809
23.586733	0.1	15.248180
23.588400	0.1	15.890540
23.590067	0.1	16.557158
23.591733	0.1	17.246784
23.593400	0.1	17.960847
23.595067	0.1	18.701972
23.596733	0.1	19.471825
23.598400	0.1	20.271183
23.600067	0.1	21.100999
23.601733	0.1	21.961929
23.603400	0.1	22.853018
23.605067	0.1	23.772897
23.606733	0.1	24.721803
23.608400	0.1	25.702359
23.610067	0.1	26.717724
23.611733	0.1	27.769925
23.613400	0.1	28.859379
23.615067	0.1	29.985906
23.616733	0.1	31.149091
23.618400	0.1	32.349231
23.620067	0.1	33.588292
23.621733	0.1	34.868600
23.623400	0.1	36.191168
23.625067	0.1	37.555220
23.626733	0.1	38.961055
23.628400	0.1	40.412130
23.630067	0.1	41.913929
23.631733	0.1	43.470147
23.633400	0.1	45.082095
23.635067	0.1	46.751204
23.636733	0.1	48.480454
23.638400	0.1	50.273183
23.640067	0.1	52.132431
23.641733	0.1	54.060701
23.643400	0.1	56.060854
23.645067	0.1	58.136228
23.646733	0.1	60.290996
23.648400	0.1	62.528733
23.650067	0.1	64.853493
23.651733	0.1	67.271415
23.653400	0.1	69.789950
23.655067	0.1	72.414581
23.656733	0.1	75.147872
23.658400	0.1	77.991490
23.660067	0.1	80.947166
23.661733	0.1	84.016805
23.663400	0.1	87.201302
23.665067	0.1	90.500003
23.666733	0.1	93.910938
23.668400	0.1	97.433156
23.670067	0.1	101.065522
23.671733	0.1	104.803747
23.673400	0.1	108.640141
23.675067	0.1	112.566478
23.676733	0.1	116.575308
23.678400	0.1	120.658703
23.680067	0.1	124.807484
23.681733	0.1	129.010506
23.683400	0.1	133.252629
23.685067	0.1	137.514421
23.686733	0.1	141.774603
23.688400	0.1	146.012673
23.690067	0.1	150.208840
23.691733	0.1	154.342303
23.693400	0.1	158.391306
23.695067	0.1	162.335107
23.696733	0.1	166.154871
23.698400	0.1	169.831048
23.700067	0.1	173.340748
23.701733	0.1	176.657866
23.703400	0.1	179.756235
23.705067	0.1	182.613801
23.706733	0.1	185.213279
23.708400	0.1	187.539589
23.710067	0.1	189.578366
23.711733	0.1	191.315364
23.713400	0.1	192.737114
23.715067	0.1	193.831396
23.716733	0.1	194.588911
23.718400	0.1	195.003760
23.720067	0.1	195.073735
23.721733	0.1	194.798720
23.723400	0.1	194.178950
23.725067	0.1	193.216455
23.726733	0.1	191.917252
23.728400	0.1	190.290939
23.730067	0.1	188.348305
23.731733	0.1	186.100256
23.733400	0.1	183.558952
23.735067	0.1	180.737625
23.736733	0.1	177.650820
23.738400	0.1	174.315523
23.740067	0.1	170.751999
23.741733	0.1	166.981469
23.743400	0.1	163.024972
23.745067	0.1	158.904025
23.746733	0.1	154.640088
23.748400	0.1	150.253007
23.750067	0.1	145.761558
23.751733	0.1	141.184398
23.753400	0.1	136.540957
23.755067	0.1	131.851204
23.756733	0.1	127.134986
23.758400	0.1	122.410126
23.760067	0.1	117.691405
23.761733	0.1	112.992591
23.763400	0.1	108.328528
23.765067	0.1	103.715128
23.766733	0.1	99.167710
23.768400	0.1	94.699865
23.770067	0.1	90.323036
23.771733	0.1	86.046701
23.773400	0.1	81.878607
23.775067	0.1	77.824538
23.776733	0.1	73.888187
23.778400	0.1	70.072953
23.780067	0.1	66.382531
23.781733	0.1	62.820617
23.783400	0.1	59.391085
23.785067	0.1	56.097511
23.786733	0.1	52.942577
23.788400	0.1	49.926999
23.790067	0.1	47.049048
23.791733	0.1	44.306162
23.793400	0.1	41.696730
23.795067	0.1	39.219322
23.796733	0.1	36.870720
23.798400	0.1	34.646692
23.800067	0.1	32.543184
23.801733	0.1	30.556919
23.803400	0.1	28.684737
23.805067	0.1	26.924195
23.806733	0.1	25.272788
23.808400	0.1	23.725928
23.810067	0.1	22.277178
23.811733	0.1	20.920636
23.813400	0.1	19.652964
23.815067	0.1	18.471242
23.816733	0.1	17.369808
23.818400	0.1	16.340972
23.820067	0.1	15.379847
23.821733	0.1	14.485241
23.823400	0.1	13.657273
23.825067	0.1	12.894274
23.826733	0.1	12.191535
23.828400	0.1	11.542321
23.830067	0.1	10.940135
23.831733	0.1	10.380090
23.833400	0.1	9.860159
23.835067	0.1	9.381056
23.836733	0.1	8.944035
23.838400	0.1	8.547545
23.840067	0.1	8.186877
23.841733	0.1	7.855654
23.843400	0.1	7.548988
23.845067	0.1	7.265032
23.846733	0.1	7.003248
23.848400	0.1	6.762743
23.850067	0.1	6.541729
23.851733	0.1	6.338299
23.853400	0.1	6.150604
23.855067	0.1	5.977273
23.856733	0.1	5.817473
23.858400	0.1	5.670965
23.860067	0.1	5.536795
23.861733	0.1	5.412698
23.863400	0.1	5.296111
23.865067	0.1	5.186141
23.866733	0.1	5.083382
23.868400	0.1	4.989684
23.870067	0.1	4.906595
23.871733	0.1	4.833997
23.873400	0.1	4.769683
23.875067	0.1	4.710853
23.876733	0.1	4.655004
23.878400	0.1	4.599691
23.880067	0.1	4.543364
23.881733	0.1	4.486800
23.883400	0.1	4.432798
23.885067	0.1	4.383862
23.886733	0.1	4.339636
23.888400	0.1	4.298151
23.890067	0.1	4.257918
23.891733	0.1	4.218936
23.893400	0.1	4.181683
23.895067	0.1	4.145324
23.896733	0.1	4.108668
23.898400	0.1	4.071594
23.900067	0.1	4.034817
23.901733	0.1	3.998637
23.903400	0.1	3.963173
23.905067	0.1	3.928781
23.906733	0.1	3.895462
23.908400	0.1	3.862560
23.910067	0.1	3.829479
23.911733	0.1	3.795505
23.913400	0.1	3.759504
23.915067	0.1	3.722012
23.916733	0.1	3.685355
23.918400	0.1	3.651679
23.920067	0.1	3.620923
23.921733	0.1	3.591299
23.923400	0.1	3.561199
23.925067	0.1	3.530085
23.926733	0.1	3.498733
23.928400	0.1	3.468573
23.930067	0.1	3.440201
23.931733	0.1	3.412008
23.933400	0.1	3.382743
23.935067	0.1	3.352881
23.936733	0.1	3.323734
23.938400	0.1	3.295899
23.940067	0.1	3.268480
23.941733	0.1	3.240764
23.943400	0.1	3.213763
23.945067	0.1	3.189087
23.946733	0.1	3.166378
23.948400	0.1	3.144026
23.950067	0.1	3.121197
23.951733	0.1	3.098369
23.953400	0.1	3.075719
23.955067	0.1	3.053069
23.956733	0.1	3.029764
23.958400	0.1	3.005862
23.960067	0.1	2.982319
23.961733	0.1	2.960980
23.963400	0.1	2.943278
23.965067	0.1	2.928615
23.966733	0.1	2.914965
23.968400	0.1	2.900660
23.970067	0.1	2.885580
23.971733	0.1	2.870560
23.973400	0.1	2.856374
23.975067	0.1	2.842844
23.976733	0.1	2.828717
23.978400	0.1	2.812922
23.980067	0.1	2.795756
23.981733	0.1	2.778292
23.983400	0.1	2.762079
23.985067	0.1	2.748132
23.986733	0.1	2.736747
23.988400	0.1	2.727389
23.990067	0.1	2.718806
23.991733	0.1	2.710581
23.993400	0.1	2.703667
23.995067	0.1	2.697349
23.996733	0.1	2.689362
23.998400	0.1	2.678871
24.000067	0.1	2.667487
24.001733	0.1	2.657831
24.003400	0.1	2.651334
24.005067	0.1	2.648294
24.006733	0.1	2.647519
24.008400	0.1	2.646268
24.010067	0.1	2.642155
24.011733	0.1	2.634823
24.013400	0.1	2.625644
24.015067	0.1	2.615929
24.016733	0.1	2.605617
24.018400	0.1	2.594590
24.020067	0.1	2.584100
24.021733	0.1	2.575636
24.023400	0.1	2.569795
24.025067	0.1	2.566099
24.026733	0.1	2.563656
24.028400	0.1	2.562106
24.030067	0.1	2.561331
24.031733	0.1	2.560973
24.033400	0.1	2.559781
24.035067	0.1	2.556980
24.036733	0.1	2.553225
24.038400	0.1	2.549827
24.040067	0.1	2.547622
24.041733	0.1	2.546728
24.043400	0.1	2.546907
24.045067	0.1	2.548039
24.046733	0.1	2.549768
24.048400	0.1	2.551198
24.050067	0.1	2.550781
24.051733	0.1	2.546847
24.053400	0.1	2.540231
24.055067	0.1	2.533734
24.056733	0.1	2.530098
24.058400	0.1	2.530098
24.060067	0.1	2.532959
24.061733	0.1	2.537668
24.063400	0.1	2.542675
24.065067	0.1	2.546549
24.066733	0.1	2.548218
24.068400	0.1	2.547622
24.070067	0.1	2.545715
24.071733	0.1	2.544284
24.073400	0.1	2.544582
24.075067	0.1	2.547324
24.076733	0.1	2.552688
24.078400	0.1	2.559543
24.080067	0.1	2.565265
24.081733	0.1	2.568484
24.083400	0.1	2.570212
24.085067	0.1	2.571464
24.086733	0.1	2.572596
24.088400	0.1	2.574146
24.090067	0.1	2.577067
24.091733	0.1	2.581895
24.093400	0.1	2.587736
24.095067	0.1	2.592623
24.096733	0.1	2.594412
24.098400	0.1	2.592147
24.100067	0.1	2.587438
24.101733	0.1	2.583206
24.103400	0.1	2.581537
24.105067	0.1	2.582789
24.106733	0.1	2.586544
24.108400	0.1	2.591610
24.110067	0.1	2.596319
24.111733	0.1	2.599478
24.113400	0.1	2.601266
24.115067	0.1	2.602816
24.116733	0.1	2.606154
24.118400	0.1	2.612710
24.120067	0.1	2.621532
24.121733	0.1	2.630294
24.123400	0.1	2.637565
24.125067	0.1	2.642870
24.126733	0.1	2.645433
24.128400	0.1	2.645195
24.130067	0.1	2.643883
24.131733	0.1	2.644003
24.133400	0.1	2.646327
24.135067	0.1	2.649725
24.136733	0.1	2.651572
24.138400	0.1	2.650201
24.140067	0.1	2.646983
24.141733	0.1	2.644956
24.143400	0.1	2.646148
24.145067	0.1	2.649427
24.146733	0.1	2.651990
24.148400	0.1	2.652168
24.150067	0.1	2.652049
24.151733	0.1	2.655327
24.153400	0.1	2.664030
24.155067	0.1	2.676606
24.156733	0.1	2.688646
24.158400	0.1	2.696395
24.160067	0.1	2.699196
24.161733	0.1	2.699793
24.163400	0.1	2.701819
24.165067	0.1	2.707064
24.166733	0.1	2.714992
24.168400	0.1	2.724469
24.170067	0.1	2.734363
24.171733	0.1	2.743840
24.173400	0.1	2.753019
24.175067	0.1	2.762497
24.176733	0.1	2.772033
24.178400	0.1	2.780676
24.180067	0.1	2.788723
24.181733	0.1	2.798021
24.183400	0.1	2.810061
24.185067	0.1	2.824664
24.186733	0.1	2.840519
24.188400	0.1	2.856195
24.190067	0.1	2.870679
24.191733	0.1	2.883792
24.193400	0.1	2.896428
24.195067	0.1	2.910078
24.196733	0.1	2.925575
24.198400	0.1	2.942443
24.200067	0.1	2.959907
24.201733	0.1	2.978444
24.203400	0.1	2.999306
24.205067	0.1	3.022850
24.206733	0.1	3.048837
24.208400	0.1	3.076315
24.210067	0.1	3.103852
24.211733	0.1	3.130436
24.213400	0.1	3.155291
24.215067	0.1	3.177941
24.216733	0.1	3.198803
24.218400	0.1	3.219247
24.220067	0.1	3.239930
24.221733	0.1	3.260672
24.223400	0.1	3.280878
24.225067	0.1	3.300548
24.226733	0.1	3.320754
24.228400	0.1	3.341735
24.230067	0.1	3.362656
24.231733	0.1	3.382325
24.233400	0.1	3.399849
24.235067	0.1	3.415048
24.236733	0.1	3.428102
24.238400	0.1	3.439367
24.240067	0.1	3.449440
24.241733	0.1	3.459096
24.243400	0.1	3.467798
24.245067	0.1	3.474474
24.246733	0.1	3.478706
24.248400	0.1	3.480554
24.250067	0.1	3.479719
24.251733	0.1	3.475905
24.253400	0.1	3.469348
24.255067	0.1	3.460467
24.256733	0.1	3.449440
24.258400	0.1	3.436685
24.260067	0.1	3.422976
24.261733	0.1	3.408313
24.263400	0.1	3.391803
24.265067	0.1	3.371537
24.266733	0.1	3.346861
24.268400	0.1	3.319562
24.270067	0.1	3.292859
24.271733	0.1	3.268957
24.273400	0.1	3.246725
24.275067	0.1	3.222168
24.276733	0.1	3.192604
24.278400	0.1	3.158689
24.280067	0.1	3.123403
24.281733	0.1	3.089190
24.283400	0.1	3.056884
24.285067	0.1	3.025174
24.286733	0.1	2.992094
24.288400	0.1	2.956927
24.290067	0.1	2.920151
24.291733	0.1	2.883136
24.293400	0.1	2.847254
24.295067	0.1	2.812743
24.296733	0.1	2.778709
24.298400	0.1	2.744317
24.300067	0.1	2.709627
24.301733	0.1	2.675653
24.303400	0.1	2.644062
24.305067	0.1	2.615810
24.306733	0.1	2.590060
24.308400	0.1	2.564311
24.310067	0.1	2.536416
24.311733	0.1	2.506733
24.313400	0.1	2.477050
24.315067	0.1	2.448976
24.316733	0.1	2.423585
24.318400	0.1	2.400637
24.320067	0.1	2.378583
24.321733	0.1	2.355278
24.323400	0.1	2.330125
24.325067	0.1	2.305091
24.326733	0.1	2.283096
24.328400	0.1	2.266109
24.330067	0.1	2.254069
24.331733	0.1	2.245486
24.333400	0.1	2.238155
24.335067	0.1	2.230406
24.336733	0.1	2.221465
24.338400	0.1	2.212048
24.340067	0.1	2.203047
24.341733	0.1	2.194643
24.343400	0.1	2.186358
24.345067	0.1	2.177954
24.346733	0.1	2.169788
24.348400	0.1	2.162516
24.350067	0.1	2.156198
24.351733	0.1	2.150238
24.353400	0.1	2.145052
24.355067	0.1	2.141833
24.356733	0.1	2.140939
24.358400	0.1	2.141774
24.360067	0.1	2.142966
24.361733	0.1	2.142966
24.363400	0.1	2.140403
24.365067	0.1	2.134979
24.366733	0.1	2.128661
24.368400	0.1	2.124488
24.370067	0.1	2.124310
24.371733	0.1	2.127171
24.373400	0.1	2.129913
24.375067	0.1	2.129793
24.376733	0.1	2.126873
24.378400	0.1	2.123416
24.380067	0.1	2.121806
24.381733	0.1	2.123475
24.383400	0.1	2.128780
24.385067	0.1	2.136648
24.386733	0.1	2.144814
24.388400	0.1	2.151013
24.390067	0.1	2.154648
24.391733	0.1	2.156198
24.393400	0.1	2.156139
24.395067	0.1	2.154291
24.396733	0.1	2.151311
24.398400	0.1	2.149105
24.400067	0.1	2.149582
24.401733	0.1	2.152860
24.403400	0.1	2.157688
24.405067	0.1	2.162457
24.406733	0.1	2.166212
24.408400	0.1	2.168238
24.410067	0.1	2.168000
24.411733	0.1	2.165258
24.413400	0.1	2.161265
24.415067	0.1	2.158284
24.416733	0.1	2.158046
24.418400	0.1	2.160847
24.420067	0.1	2.166093
24.421733	0.1	2.172172
24.423400	0.1	2.177477
24.425067	0.1	2.181053
24.426733	0.1	2.183020
24.428400	0.1	2.184212
24.430067	0.1	2.186000
24.431733	0.1	2.189756
24.433400	0.1	2.196252
24.435067	0.1	2.204657
24.436733	0.1	2.213180
24.438400	0.1	2.219975
24.440067	0.1	2.223969
24.441733	0.1	2.224922
24.443400	0.1	2.223253
24.445067	0.1	2.220333
24.446733	0.1	2.219081
24.448400	0.1	2.221584
24.450067	0.1	2.227843
24.451733	0.1	2.236366
24.453400	0.1	2.245188
24.455067	0.1	2.252936
24.456733	0.1	2.259016
24.458400	0.1	2.263367
24.460067	0.1	2.266884
24.461733	0.1	2.270281
24.463400	0.1	2.273381
24.465067	0.1	2.275288
24.466733	0.1	2.275646
24.468400	0.1	2.275407
24.470067	0.1	2.276957
24.471733	0.1	2.282024
24.473400	0.1	2.290249
24.475067	0.1	2.299309
24.476733	0.1	2.306521
24.478400	0.1	2.310217
24.480067	0.1	2.311349
24.481733	0.1	2.313018
24.483400	0.1	2.317548
24.485067	0.1	2.323568
24.486733	0.1	2.327740
24.488400	0.1	2.328515
24.490067	0.1	2.327144
24.491733	0.1	2.326429
24.493400	0.1	2.328158
24.495067	0.1	2.332330
24.496733	0.1	2.336800
24.498400	0.1	2.339959
24.500067	0.1	2.342284
24.501733	0.1	2.344966
24.503400	0.1	2.348006
24.505067	0.1	2.349913
24.506733	0.1	2.350092
24.508400	0.1	2.349675
24.510067	0.1	2.350509
24.511733	0.1	2.352536
24.513400	0.1	2.353430
24.515067	0.1	2.351463
24.516733	0.1	2.347112
24.518400	0.1	2.341926
24.520067	0.1	2.336919
24.521733	0.1	2.332032
24.523400	0.1	2.327263
24.525067	0.1	2.322674
24.526733	0.1	2.318800
24.528400	0.1	2.316177
24.530067	0.1	2.314627
24.531733	0.1	2.313137
24.533400	0.1	2.310634
24.535067	0.1	2.306461
24.536733	0.1	2.301872
24.538400	0.1	2.298594
24.540067	0.1	2.297402
24.541733	0.1	2.297640
24.543400	0.1	2.298355
24.545067	0.1	2.298653
24.546733	0.1	2.298653
24.548400	0.1	2.298296
24.550067	0.1	2.297223
24.551733	0.1	2.295733
24.553400	0.1	2.294064
24.555067	0.1	2.291858
24.556733	0.1	2.288878
24.558400	0.1	2.285242
24.560067	0.1	2.281249
24.561733	0.1	2.277434
24.563400	0.1	2.274394
24.565067	0.1	2.272189
24.566733	0.1	2.270401
24.568400	0.1	2.269387
24.570067	0.1	2.269983
24.571733	0.1	2.272546
24.573400	0.1	2.276123
24.575067	0.1	2.279163
24.576733	0.1	2.280712
24.578400	0.1	2.281308
24.580067	0.1	2.282262
24.581733	0.1	2.283573
24.583400	0.1	2.284348
24.585067	0.1	2.283394
24.586733	0.1	2.279520
24.588400	0.1	2.272010
24.590067	0.1	2.261996
24.591733	0.1	2.251744
24.593400	0.1	2.243996
24.595067	0.1	2.240539
24.596733	0.1	2.241492
24.598400	0.1	2.245486
24.600067	0.1	2.251208
24.601733	0.1	2.258122
24.603400	0.1	2.265394
24.605067	0.1	2.272248
24.606733	0.1	2.277315
24.608400	0.1	2.279282
24.610067	0.1	2.278209
24.611733	0.1	2.275527
24.613400	0.1	2.273858
24.615067	0.1	2.275109
24.616733	0.1	2.278626
24.618400	0.1	2.282024
24.620067	0.1	2.283454
24.621733	0.1	2.282500
24.623400	0.1	2.279878
24.625067	0.1	2.277792
24.626733	0.1	2.279163
24.628400	0.1	2.284765
24.630067	0.1	2.292335
24.631733	0.1	2.298594
24.633400	0.1	2.301514
24.635067	0.1	2.301872
24.636733	0.1	2.301455
24.638400	0.1	2.301812
24.640067	0.1	2.302885
24.641733	0.1	2.303839
24.643400	0.1	2.303958
24.645067	0.1	2.303779
24.646733	0.1	2.304256
24.648400	0.1	2.304971
24.650067	0.1	2.305806
24.651733	0.1	2.308190
24.653400	0.1	2.314031
24.655067	0.1	2.323210
24.656733	0.1	2.333403
24.658400	0.1	2.341867
24.660067	0.1	2.347350
24.661733	0.1	2.350032
24.663400	0.1	2.350569
24.665067	0.1	2.350092
24.666733	0.1	2.350271
24.668400	0.1	2.352059
24.670067	0.1	2.355278
24.671733	0.1	2.359569
24.673400	0.1	2.364755
24.675067	0.1	2.370298
24.676733	0.1	2.375245
24.678400	0.1	2.378822
24.680067	0.1	2.381206
24.681733	0.1	2.382815
24.683400	0.1	2.384007
24.685067	0.1	2.384246
24.686733	0.1	2.382159
24.688400	0.1	2.377153
24.690067	0.1	2.370179
24.691733	0.1	2.363622
24.693400	0.1	2.359450
24.695067	0.1	2.358377
24.696733	0.1	2.359033
24.698400	0.1	2.359152
24.700067	0.1	2.357483
24.701733	0.1	2.354741
24.703400	0.1	2.352238
24.705067	0.1	2.350629
24.706733	0.1	2.350390
24.708400	0.1	2.351105
24.710067	0.1	2.351344
24.711733	0.1	2.349734
24.713400	0.1	2.345741
24.715067	0.1	2.340257
24.716733	0.1	2.335251
24.718400	0.1	2.332151
24.720067	0.1	2.330542
24.721733	0.1	2.328634
24.723400	0.1	2.324879
24.725067	0.1	2.319396
24.726733	0.1	2.313495
24.728400	0.1	2.308846
24.730067	0.1	2.305210
24.731733	0.1	2.300680
24.733400	0.1	2.293587
24.735067	0.1	2.283931
24.736733	0.1	2.273202
24.738400	0.1	2.262712
24.740067	0.1	2.253354
24.741733	0.1	2.245665
24.743400	0.1	2.239704
24.745067	0.1	2.235711
24.746733	0.1	2.235234
24.748400	0.1	2.238929
24.750067	0.1	2.244115
24.751733	0.1	2.246916
24.753400	0.1	2.245009
24.755067	0.1	2.238155
24.756733	0.1	2.228081
24.758400	0.1	2.216578
24.760067	0.1	2.204895
24.761733	0.1	2.194226
24.763400	0.1	2.186299
24.765067	0.1	2.182186
24.766733	0.1	2.182007
24.768400	0.1	2.185047
24.770067	0.1	2.189815
24.771733	0.1	2.194166
24.773400	0.1	2.196610
24.775067	0.1	2.196252
24.776733	0.1	2.192140
24.778400	0.1	2.183736
24.780067	0.1	2.172709
24.781733	0.1	2.162397
24.783400	0.1	2.155662
24.785067	0.1	2.153278
24.786733	0.1	2.154648
24.788400	0.1	2.157629
24.790067	0.1	2.160072
24.791733	0.1	2.161384
24.793400	0.1	2.163053
24.795067	0.1	2.165437
24.796733	0.1	2.167404
24.798400	0.1	2.168119
24.800067	0.1	2.167285
24.801733	0.1	2.164543
24.803400	0.1	2.160311
24.805067	0.1	2.156615
24.806733	0.1	2.155602
24.808400	0.1	2.157927
24.810067	0.1	2.162457
24.811733	0.1	2.167285
24.813400	0.1	2.172113
24.815067	0.1	2.177954
24.816733	0.1	2.185047
24.818400	0.1	2.192557
24.820067	0.1	2.199471
24.821733	0.1	2.204836
24.823400	0.1	2.208471
24.825067	0.1	2.210796
24.826733	0.1	2.212167
24.828400	0.1	2.213180
24.830067	0.1	2.215266
24.831733	0.1	2.219617
24.833400	0.1	2.225757
24.835067	0.1	2.232134
24.836733	0.1	2.238393
24.838400	0.1	2.246499
24.840067	0.1	2.258837
24.841733	0.1	2.276063
24.843400	0.1	2.296567
24.845067	0.1	2.316952
24.846733	0.1	2.333462
24.848400	0.1	2.344549
24.850067	0.1	2.351701
24.851733	0.1	2.358854
24.853400	0.1	2.369404
24.855067	0.1	2.384007
24.856733	0.1	2.400994
24.858400	0.1	2.418816
24.860067	0.1	2.436638
24.861733	0.1	2.454221
24.863400	0.1	2.472222
24.865067	0.1	2.491653
24.866733	0.1	2.513349
24.868400	0.1	2.537191
24.870067	0.1	2.561808
24.871733	0.1	2.585828
24.873400	0.1	2.609074
24.875067	0.1	2.632737
24.876733	0.1	2.657652
24.878400	0.1	2.684295
24.880067	0.1	2.713144
24.881733	0.1	2.744615
24.883400	0.1	2.778948
24.885067	0.1	2.816618
24.886733	0.1	2.858102
24.888400	0.1	2.903521
24.890067	0.1	2.951384
24.891733	0.1	2.998829
24.893400	0.1	3.043592
24.895067	0.1	3.086448
24.896733	0.1	3.130913
24.898400	0.1	3.180027
24.900067	0.1	3.233612
24.901733	0.1	3.289759
24.903400	0.1	3.347635
24.905067	0.1	3.407002
24.906733	0.1	3.466904
24.908400	0.1	3.525675
24.910067	0.1	3.582180
24.911733	0.1	3.636360
24.913400	0.1	3.689110
24.915067	0.1	3.741086
24.916733	0.1	3.792882
24.918400	0.1	3.845394
24.920067	0.1	3.899157
24.921733	0.1	3.952742
24.923400	0.1	4.003465
24.925067	0.1	4.050076
24.926733	0.1	4.094124
24.928400	0.1	4.139126
24.930067	0.1	4.186929
24.931733	0.1	4.236043
24.933400	0.1	4.282952
24.935067	0.1	4.324556
24.936733	0.1	4.358948
24.938400	0.1	4.385233
24.940067	0.1	4.403234
24.941733	0.1	4.413605
24.943400	0.1	4.417956
24.945067	0.1	4.417539
24.946733	0.1	4.413665
24.948400	0.1	4.407406
24.950067	0.1	4.399538
24.951733	0.1	4.389227
24.953400	0.1	4.375220
24.955067	0.1	4.357994
24.956733	0.1	4.339099
24.958400	0.1	4.318714
24.960067	0.1	4.295051
24.961733	0.1	4.265666
24.963400	0.1	4.229486
24.965067	0.1	4.187763
24.966733	0.1	4.143119
24.968400	0.1	4.097879
24.970067	0.1	4.052401
24.971733	0.1	4.005254
24.973400	0.1	3.954888
24.975067	0.1	3.901899
24.976733	0.1	3.849089
24.978400	0.1	3.797829
24.980067	0.1	3.747225
24.981733	0.1	3.695786
24.983400	0.1	3.642738
24.985067	0.1	3.587187
24.986733	0.1	3.529191
24.988400	0.1	3.470063
24.990067	0.1	3.411353
24.991733	0.1	3.353894
24.993400	0.1	3.298283
24.995067	0.1	3.245056
24.996733	0.1	3.194034
24.998400	0.1	3.143311
25.000067	0.1	3.091574
25.001733	0.1	3.039837
25.003400	0.1	2.990902
25.005067	0.1	2.946437
25.006733	0.1	2.905965
25.008400	0.1	2.868176
25.010067	0.1	2.831578
25.011733	0.1	2.795279
25.013400	0.1	2.758742
25.015067	0.1	2.721667
25.016733	0.1	2.684474
25.018400	0.1	2.647758
25.020067	0.1	2.612770
25.021733	0.1	2.581239
25.023400	0.1	2.554357
25.025067	0.1	2.531111
25.026733	0.1	2.509594
25.028400	0.1	2.488375
25.030067	0.1	2.466381
25.031733	0.1	2.443433
25.033400	0.1	2.419710
25.035067	0.1	2.396464
25.036733	0.1	2.376259
25.038400	0.1	2.360642
25.040067	0.1	2.349138
25.041733	0.1	2.340377
25.043400	0.1	2.332389
25.045067	0.1	2.322853
25.046733	0.1	2.310574
25.048400	0.1	2.296269
25.050067	0.1	2.280891
25.051733	0.1	2.265751
25.053400	0.1	2.252877
25.055067	0.1	2.243579
25.056733	0.1	2.237737
25.058400	0.1	2.233982
25.060067	0.1	2.230942
25.061733	0.1	2.227783
25.063400	0.1	2.223730
25.065067	0.1	2.218843
25.066733	0.1	2.214253
25.068400	0.1	2.211154
25.070067	0.1	2.209365
25.071733	0.1	2.207041
25.073400	0.1	2.202213
25.075067	0.1	2.194107
25.076733	0.1	2.184272
25.078400	0.1	2.176285
25.080067	0.1	2.172828
25.081733	0.1	2.173722
25.083400	0.1	2.177596
25.085067	0.1	2.182841
25.086733	0.1	2.187491
25.088400	0.1	2.189398
25.090067	0.1	2.188325
25.091733	0.1	2.186120
25.093400	0.1	2.184570
25.095067	0.1	2.183497
25.096733	0.1	2.181173
25.098400	0.1	2.176762
25.100067	0.1	2.171815
25.101733	0.1	2.168238
25.103400	0.1	2.166271
25.105067	0.1	2.165437
25.106733	0.1	2.164960
25.108400	0.1	2.164185
25.110067	0.1	2.162576
25.111733	0.1	2.159476
25.113400	0.1	2.154827
25.115067	0.1	2.149403
25.116733	0.1	2.144277
25.118400	0.1	2.140403
25.120067	0.1	2.138853
25.121733	0.1	2.139926
25.123400	0.1	2.142191
25.125067	0.1	2.143324
25.126733	0.1	2.141595
25.128400	0.1	2.137005
25.130067	0.1	2.130985
25.131733	0.1	2.125859
25.133400	0.1	2.122998
25.135067	0.1	2.122581
25.136733	0.1	2.123416
25.138400	0.1	2.124310
25.140067	0.1	2.125025
25.141733	0.1	2.126217
25.143400	0.1	2.127409
25.145067	0.1	2.127230
25.146733	0.1	2.125383
25.148400	0.1	2.123475
25.150067	0.1	2.122700
25.151733	0.1	2.122998
25.153400	0.1	2.122998
25.155067	0.1	2.121568
25.156733	0.1	2.118468
25.158400	0.1	2.114535
25.160067	0.1	2.110899
25.161733	0.1	2.107978
25.163400	0.1	2.106369
25.165067	0.1	2.107322
25.166733	0.1	2.110839
25.168400	0.1	2.114713
25.170067	0.1	2.116561
25.171733	0.1	2.115369
25.173400	0.1	2.111137
25.175067	0.1	2.104223
25.176733	0.1	2.095580
25.178400	0.1	2.087593
25.180067	0.1	2.083182
25.181733	0.1	2.083659
25.183400	0.1	2.088070
25.185067	0.1	2.094090
25.186733	0.1	2.100170
25.188400	0.1	2.105296
25.190067	0.1	2.109051
25.191733	0.1	2.111852
25.193400	0.1	2.114713
25.195067	0.1	2.117634
25.196733	0.1	2.119124
25.198400	0.1	2.117872
25.200067	0.1	2.114654
25.201733	0.1	2.112389
25.203400	0.1	2.113700
25.205067	0.1	2.118528
25.206733	0.1	2.124727
25.208400	0.1	2.130151
25.210067	0.1	2.134144
25.211733	0.1	2.137005
25.213400	0.1	2.138674
25.215067	0.1	2.138078
25.216733	0.1	2.135456
25.218400	0.1	2.132535
25.220067	0.1	2.130926
25.221733	0.1	2.131224
25.223400	0.1	2.133548
25.225067	0.1	2.138019
25.226733	0.1	2.144158
25.228400	0.1	2.151251
25.230067	0.1	2.159417
25.231733	0.1	2.168656
25.233400	0.1	2.177537
25.235067	0.1	2.183914
25.236733	0.1	2.187073
25.238400	0.1	2.188742
25.240067	0.1	2.191186
25.241733	0.1	2.196551
25.243400	0.1	2.205908
25.245067	0.1	2.219081
25.246733	0.1	2.233148
25.248400	0.1	2.244294
25.250067	0.1	2.250672
25.251733	0.1	2.254367
25.253400	0.1	2.259016
25.255067	0.1	2.266944
25.256733	0.1	2.277911
25.258400	0.1	2.290607
25.260067	0.1	2.303958
25.261733	0.1	2.317667
25.263400	0.1	2.331019
25.265067	0.1	2.342582
25.266733	0.1	2.352238
25.268400	0.1	2.361179
25.270067	0.1	2.371371
25.271733	0.1	2.384186
25.273400	0.1	2.398431
25.275067	0.1	2.410472
25.276733	0.1	2.417624
25.278400	0.1	2.421141
25.280067	0.1	2.424181
25.281733	0.1	2.428174
25.283400	0.1	2.433598
25.285067	0.1	2.441287
25.286733	0.1	2.451301
25.288400	0.1	2.462089
25.290067	0.1	2.471566
25.291733	0.1	2.479315
25.293400	0.1	2.486825
25.295067	0.1	2.494931
25.296733	0.1	2.503097
25.298400	0.1	2.509833
25.300067	0.1	2.514064
25.301733	0.1	2.515793
25.303400	0.1	2.516210
25.305067	0.1	2.516389
25.306733	0.1	2.517104
25.308400	0.1	2.518714
25.310067	0.1	2.520681
25.311733	0.1	2.522111
25.313400	0.1	2.521515
25.315067	0.1	2.517820
25.316733	0.1	2.511084
25.318400	0.1	2.502620
25.320067	0.1	2.494097
25.321733	0.1	2.487362
25.323400	0.1	2.483249
25.325067	0.1	2.481580
25.326733	0.1	2.481461
25.328400	0.1	2.481640
25.330067	0.1	2.481461
25.331733	0.1	2.481043
25.333400	0.1	2.480388
25.335067	0.1	2.479911
25.336733	0.1	2.480984
25.338400	0.1	2.483964
25.340067	0.1	2.487898
25.341733	0.1	2.490997
25.343400	0.1	2.491832
25.345067	0.1	2.490103
25.346733	0.1	2.487242
25.348400	0.1	2.485812
25.350067	0.1	2.488494
25.351733	0.1	2.496004
25.353400	0.1	2.506614
25.355067	0.1	2.516866
25.356733	0.1	2.524197
25.358400	0.1	2.528012
25.360067	0.1	2.529800
25.361733	0.1	2.531588
25.363400	0.1	2.534509
25.365067	0.1	2.537787
25.366733	0.1	2.540589
25.368400	0.1	2.543211
25.370067	0.1	2.546132
25.371733	0.1	2.549470
25.373400	0.1	2.552748
25.375067	0.1	2.555549
25.376733	0.1	2.558410
25.378400	0.1	2.561867
25.380067	0.1	2.565503
25.381733	0.1	2.568066
25.383400	0.1	2.568305
25.385067	0.1	2.565980
25.386733	0.1	2.562344
25.388400	0.1	2.559424
25.390067	0.1	2.558053
25.391733	0.1	2.556920
25.393400	0.1	2.554476
25.395067	0.1	2.550304
25.396733	0.1	2.545118
25.398400	0.1	2.539039
25.400067	0.1	2.532125
25.401733	0.1	2.524555
25.403400	0.1	2.516329
25.405067	0.1	2.506852
25.406733	0.1	2.495825
25.408400	0.1	2.484143
25.410067	0.1	2.473116
25.411733	0.1	2.462924
25.413400	0.1	2.453566
25.415067	0.1	2.445281
25.416733	0.1	2.438069
25.418400	0.1	2.431154
25.420067	0.1	2.423406
25.421733	0.1	2.414286
25.423400	0.1	2.404094
25.425067	0.1	2.393246
25.426733	0.1	2.381981
25.428400	0.1	2.370477
25.430067	0.1	2.359152
25.431733	0.1	2.348602
25.433400	0.1	2.339363
25.435067	0.1	2.333224
25.436733	0.1	2.331495
25.438400	0.1	2.332330
25.440067	0.1	2.331793
25.441733	0.1	2.326667
25.443400	0.1	2.316654
25.445067	0.1	2.303958
25.446733	0.1	2.290666
25.448400	0.1	2.277255
25.450067	0.1	2.264083
25.451733	0.1	2.252400
25.453400	0.1	2.243281
25.455067	0.1	2.236664
25.456733	0.1	2.232015
25.458400	0.1	2.227664
25.460067	0.1	2.221644
25.461733	0.1	2.212405
25.463400	0.1	2.200008
25.465067	0.1	2.186835
25.466733	0.1	2.175927
25.468400	0.1	2.168715
25.470067	0.1	2.164424
25.471733	0.1	2.160728
25.473400	0.1	2.155066
25.475067	0.1	2.146006
25.476733	0.1	2.134264
25.478400	0.1	2.122164
25.480067	0.1	2.111256
25.481733	0.1	2.102077
25.483400	0.1	2.095103
25.485067	0.1	2.090812
25.486733	0.1	2.088070
25.488400	0.1	2.085269
25.490067	0.1	2.081812
25.491733	0.1	2.077341
25.493400	0.1	2.071023
25.495067	0.1	2.062976
25.496733	0.1	2.054930
25.498400	0.1	2.048969
25.500067	0.1	2.046108
25.501733	0.1	2.046049
25.503400	0.1	2.046824
25.505067	0.1	2.045691
25.506733	0.1	2.041519
25.508400	0.1	2.035737
25.510067	0.1	2.030015
25.511733	0.1	2.024114
25.513400	0.1	2.017141
25.515067	0.1	2.009452
25.516733	0.1	2.002478
25.518400	0.1	1.997948
25.520067	0.1	1.996338
25.521733	0.1	1.996458
25.523400	0.1	1.996458
25.525067	0.1	1.995266
25.526733	0.1	1.993120
25.528400	0.1	1.991391
25.530067	0.1	1.990855
25.531733	0.1	1.989961
25.533400	0.1	1.986742
25.535067	0.1	1.981676
25.536733	0.1	1.976967
25.538400	0.1	1.974583
25.540067	0.1	1.974464
25.541733	0.1	1.975000
25.543400	0.1	1.974642
25.545067	0.1	1.972437
25.546733	0.1	1.967967
25.548400	0.1	1.962423
25.550067	0.1	1.958728
25.551733	0.1	1.959384
25.553400	0.1	1.963854
25.555067	0.1	1.969218
25.556733	0.1	1.972497
25.558400	0.1	1.972079
25.560067	0.1	1.968145
25.561733	0.1	1.962006
25.563400	0.1	1.955390
25.565067	0.1	1.949370
25.566733	0.1	1.943827
25.568400	0.1	1.938999
25.570067	0.1	1.935482
25.571733	0.1	1.934052
25.573400	0.1	1.934946
25.575067	0.1	1.937866
25.576733	0.1	1.941264
25.578400	0.1	1.943112
25.580067	0.1	1.942217
25.581733	0.1	1.938462
25.583400	0.1	1.932323
25.585067	0.1	1.924932
25.586733	0.1	1.917422
25.588400	0.1	1.910687
25.590067	0.1	1.904309
25.591733	0.1	1.897574
25.593400	0.1	1.890719
25.595067	0.1	1.885176
25.596733	0.1	1.881778
25.598400	0.1	1.879811
25.600067	0.1	1.878262
25.601733	0.1	1.877427
25.603400	0.1	1.879096
25.605067	0.1	1.883447
25.606733	0.1	1.888216
25.608400	0.1	1.890838
25.610067	0.1	1.890540
25.611733	0.1	1.887977
25.613400	0.1	1.884282
25.615067	0.1	1.880646
25.616733	0.1	1.877904
25.618400	0.1	1.876176
25.620067	0.1	1.875281
25.621733	0.1	1.874626
25.623400	0.1	1.873314
25.625067	0.1	1.871288
25.626733	0.1	1.869798
25.628400	0.1	1.870573
25.630067	0.1	1.873672
25.631733	0.1	1.877546
25.633400	0.1	1.880169
25.635067	0.1	1.880407
25.636733	0.1	1.877964
25.638400	0.1	1.873493
25.640067	0.1	1.869798
25.641733	0.1	1.869023
25.643400	0.1	1.870573
25.645067	0.1	1.871824
25.646733	0.1	1.870692
25.648400	0.1	1.866758
25.650067	0.1	1.861394
25.651733	0.1	1.856923
25.653400	0.1	1.855135
25.655067	0.1	1.857162
25.656733	0.1	1.863182
25.658400	0.1	1.871348
25.660067	0.1	1.878262
25.661733	0.1	1.881182
25.663400	0.1	1.879454
25.665067	0.1	1.874209
25.666733	0.1	1.867592
25.668400	0.1	1.862109
25.670067	0.1	1.859605
25.671733	0.1	1.860380
25.673400	0.1	1.863599
25.675067	0.1	1.868248
25.676733	0.1	1.872838
25.678400	0.1	1.875699
25.680067	0.1	1.875877
25.681733	0.1	1.874387
25.683400	0.1	1.873016
25.685067	0.1	1.872718
25.686733	0.1	1.873136
25.688400	0.1	1.873434
25.690067	0.1	1.873672
25.691733	0.1	1.874030
25.693400	0.1	1.874268
25.695067	0.1	1.874149
25.696733	0.1	1.873255
25.698400	0.1	1.871288
25.700067	0.1	1.869083
25.701733	0.1	1.867414
25.703400	0.1	1.865864
25.705067	0.1	1.863659
25.706733	0.1	1.861692
25.708400	0.1	1.860976
25.710067	0.1	1.861453
25.711733	0.1	1.863241
25.713400	0.1	1.866818
25.715067	0.1	1.872182
25.716733	0.1	1.878679
25.718400	0.1	1.885116
25.720067	0.1	1.889765
25.721733	0.1	1.891136
25.723400	0.1	1.889050
25.725067	0.1	1.884759
25.726733	0.1	1.880288
25.728400	0.1	1.877368
25.730067	0.1	1.876772
25.731733	0.1	1.878381
25.733400	0.1	1.881600
25.735067	0.1	1.885951
25.736733	0.1	1.890957
25.738400	0.1	1.895189
25.740067	0.1	1.896978
25.741733	0.1	1.895845
25.743400	0.1	1.892984
25.745067	0.1	1.889825
25.746733	0.1	1.887024
25.748400	0.1	1.884461
25.750067	0.1	1.882076
25.751733	0.1	1.880467
25.753400	0.1	1.879692
25.755067	0.1	1.879394
25.756733	0.1	1.879156
25.758400	0.1	1.878858
25.760067	0.1	1.878083
25.761733	0.1	1.876831
25.763400	0.1	1.874983
25.765067	0.1	1.872361
25.766733	0.1	1.868427
25.768400	0.1	1.863003
25.770067	0.1	1.857042
25.771733	0.1	1.851916
25.773400	0.1	1.848757
25.775067	0.1	1.847088
25.776733	0.1	1.845777
25.778400	0.1	1.844168
25.780067	0.1	1.841962
25.781733	0.1	1.839340
25.783400	0.1	1.836896
25.785067	0.1	1.835823
25.786733	0.1	1.837015
25.788400	0.1	1.839519
25.790067	0.1	1.841366
25.791733	0.1	1.842201
25.793400	0.1	1.843453
25.795067	0.1	1.845777
25.796733	0.1	1.847208
25.798400	0.1	1.845539
25.800067	0.1	1.840830
25.801733	0.1	1.835108
25.803400	0.1	1.831174
25.805067	0.1	1.830459
25.806733	0.1	1.832485
25.808400	0.1	1.835227
25.810067	0.1	1.837015
25.811733	0.1	1.837671
25.813400	0.1	1.837254
25.815067	0.1	1.835346
25.816733	0.1	1.831353
25.818400	0.1	1.826108
25.820067	0.1	1.821816
25.821733	0.1	1.820326
25.823400	0.1	1.821280
25.825067	0.1	1.823127
25.826733	0.1	1.825631
25.828400	0.1	1.829326
25.830067	0.1	1.833677
25.831733	0.1	1.837134
25.833400	0.1	1.838923
25.835067	0.1	1.839161
25.836733	0.1	1.838029
25.838400	0.1	1.836240
25.840067	0.1	1.834631
25.841733	0.1	1.833499
25.843400	0.1	1.832366
25.845067	0.1	1.830578
25.846733	0.1	1.828253
25.848400	0.1	1.826525
25.850067	0.1	1.826823
25.851733	0.1	1.829565
25.853400	0.1	1.834095
25.855067	0.1	1.839578
25.856733	0.1	1.845181
25.858400	0.1	1.850069
25.860067	0.1	1.853049
25.861733	0.1	1.853347
25.863400	0.1	1.851022
25.865067	0.1	1.846969
25.866733	0.1	1.842022
25.868400	0.1	1.837075
25.870067	0.1	1.833379
25.871733	0.1	1.831770
25.873400	0.1	1.831770
25.875067	0.1	1.832068
25.876733	0.1	1.831770
25.878400	0.1	1.831472
25.880067	0.1	1.832783
25.881733	0.1	1.837194
25.883400	0.1	1.844525
25.885067	0.1	1.852393
25.886733	0.1	1.857817
25.888400	0.1	1.859903
25.890067	0.1	1.860082
25.891733	0.1	1.860261
25.893400	0.1	1.861274
25.895067	0.1	1.862764
25.896733	0.1	1.864076
25.898400	0.1	1.865745
25.900067	0.1	1.868606
25.901733	0.1	1.872420
25.903400	0.1	1.875877
25.905067	0.1	1.877666
25.906733	0.1	1.877487
25.908400	0.1	1.875877
25.910067	0.1	1.874149
25.911733	0.1	1.873970
25.913400	0.1	1.876474
25.915067	0.1	1.881719
25.916733	0.1	1.888514
25.918400	0.1	1.896024
25.920067	0.1	1.903594
25.921733	0.1	1.909733
25.923400	0.1	1.912356
25.925067	0.1	1.911819
25.926733	0.1	1.910687
25.928400	0.1	1.910865
25.930067	0.1	1.911938
25.931733	0.1	1.912773
25.933400	0.1	1.912713
25.935067	0.1	1.913130
25.936733	0.1	1.915217
25.938400	0.1	1.918733
25.940067	0.1	1.922608
25.941733	0.1	1.926363
25.943400	0.1	1.930237
25.945067	0.1	1.934469
25.946733	0.1	1.939356
25.948400	0.1	1.944780
25.950067	0.1	1.949668
25.951733	0.1	1.953125
25.953400	0.1	1.954675
25.955067	0.1	1.953423
25.956733	0.1	1.949370
25.958400	0.1	1.943886
25.960067	0.1	1.939356
25.961733	0.1	1.936734
25.963400	0.1	1.935005
25.965067	0.1	1.932860
25.966733	0.1	1.930177
25.968400	0.1	1.927912
25.970067	0.1	1.926661
25.971733	0.1	1.926184
25.973400	0.1	1.926422
25.975067	0.1	1.927436
25.976733	0.1	1.928210
25.978400	0.1	1.926899
25.980067	0.1	1.922250
25.981733	0.1	1.914024
25.983400	0.1	1.902759
25.985067	0.1	1.890004
25.986733	0.1	1.878262
25.988400	0.1	1.870453
25.990067	0.1	1.868308
25.991733	0.1	1.870453
25.993400	0.1	1.874149
25.995067	0.1	1.877368
25.996733	0.1	1.879752
25.998400	0.1	1.881540
26.000067	0.1	1.882732
26.001733	0.1	1.882076
26.003400	0.1	1.878142
26.005067	0.1	1.870930
26.006733	0.1	1.861334
26.008400	0.1	1.850784
26.010067	0.1	1.840532
26.011733	0.1	1.832128
26.013400	0.1	1.826704
26.015067	0.1	1.824498
26.016733	0.1	1.824558
26.018400	0.1	1.825512
26.020067	0.1	1.826286
26.021733	0.1	1.826406
26.023400	0.1	1.826108
26.025067	0.1	1.826465
26.026733	0.1	1.828075
26.028400	0.1	1.830995
26.030067	0.1	1.834750
26.031733	0.1	1.839280
26.033400	0.1	1.844227
26.035067	0.1	1.848638
26.036733	0.1	1.851320
26.038400	0.1	1.851559
26.040067	0.1	1.849055
26.041733	0.1	1.843929
26.043400	0.1	1.837432
26.045067	0.1	1.832008
26.046733	0.1	1.829565
26.048400	0.1	1.830340
26.050067	0.1	1.832843
26.051733	0.1	1.834810
26.053400	0.1	1.834810
26.055067	0.1	1.833499
26.056733	0.1	1.832306
26.058400	0.1	1.831412
26.060067	0.1	1.829267
26.061733	0.1	1.823962
26.063400	0.1	1.816511
26.065067	0.1	1.809895
26.066733	0.1	1.806796
26.068400	0.1	1.807571
26.070067	0.1	1.811206
26.071733	0.1	1.816034
26.073400	0.1	1.820743
26.075067	0.1	1.823962
26.076733	0.1	1.824916
26.078400	0.1	1.824856
26.080067	0.1	1.824916
26.081733	0.1	1.824796
26.083400	0.1	1.823902
26.085067	0.1	1.823008
26.086733	0.1	1.823127
26.088400	0.1	1.824677
26.090067	0.1	1.826942
26.091733	0.1	1.828611
26.093400	0.1	1.828611
26.095067	0.1	1.826942
26.096733	0.1	1.824916
26.098400	0.1	1.824379
26.100067	0.1	1.826763
26.101733	0.1	1.831949
26.103400	0.1	1.838446
26.105067	0.1	1.845181
26.106733	0.1	1.851380
26.108400	0.1	1.856744
26.110067	0.1	1.861572
26.111733	0.1	1.866102
26.113400	0.1	1.870334
26.115067	0.1	1.874030
26.116733	0.1	1.877010
26.118400	0.1	1.878500
26.120067	0.1	1.877606
26.121733	0.1	1.874209
26.123400	0.1	1.869202
26.125067	0.1	1.864016
26.126733	0.1	1.860619
26.128400	0.1	1.861215
26.130067	0.1	1.866579
26.131733	0.1	1.875222
26.133400	0.1	1.884282
26.135067	0.1	1.891434
26.136733	0.1	1.895428
26.138400	0.1	1.896858
26.140067	0.1	1.897097
26.141733	0.1	1.897693
26.143400	0.1	1.900315
26.145067	0.1	1.905680
26.146733	0.1	1.911879
26.148400	0.1	1.915932
26.150067	0.1	1.917362
26.151733	0.1	1.918256
26.153400	0.1	1.920104
26.155067	0.1	1.923204
26.156733	0.1	1.927018
26.158400	0.1	1.931429
26.160067	0.1	1.936257
26.161733	0.1	1.941621
26.163400	0.1	1.947165
26.165067	0.1	1.952350
26.166733	0.1	1.957059
26.168400	0.1	1.961351
26.170067	0.1	1.965284
26.171733	0.1	1.968622
26.173400	0.1	1.971901
26.175067	0.1	1.976967
26.176733	0.1	1.984716
26.178400	0.1	1.993775
26.180067	0.1	2.002537
26.181733	0.1	2.011359
26.183400	0.1	2.020478
26.185067	0.1	2.029002
26.186733	0.1	2.036154
26.188400	0.1	2.041876
26.190067	0.1	2.046228
26.191733	0.1	2.049983
26.193400	0.1	2.053619
26.195067	0.1	2.056420
26.196733	0.1	2.057910
26.198400	0.1	2.061069
26.200067	0.1	2.070487
26.201733	0.1	2.086878
26.203400	0.1	2.106190
26.205067	0.1	2.123535
26.206733	0.1	2.136827
26.208400	0.1	2.147436
26.210067	0.1	2.157986
26.211733	0.1	2.170146
26.213400	0.1	2.182961
26.215067	0.1	2.194643
26.216733	0.1	2.205134
26.218400	0.1	2.216101
26.220067	0.1	2.229154
26.221733	0.1	2.244771
26.223400	0.1	2.262533
26.225067	0.1	2.281547
26.226733	0.1	2.301037
26.228400	0.1	2.320588
26.230067	0.1	2.338767
26.231733	0.1	2.353907
26.233400	0.1	2.365828
26.235067	0.1	2.376497
26.236733	0.1	2.387464
26.238400	0.1	2.398670
26.240067	0.1	2.409697
26.241733	0.1	2.420843
26.243400	0.1	2.432525
26.245067	0.1	2.443910
26.246733	0.1	2.453327
26.248400	0.1	2.459943
26.250067	0.1	2.463997
26.251733	0.1	2.466619
26.253400	0.1	2.469719
26.255067	0.1	2.475202
26.256733	0.1	2.483249
26.258400	0.1	2.491892
26.260067	0.1	2.497792
26.261733	0.1	2.498746
26.263400	0.1	2.495945
26.265067	0.1	2.493262
26.266733	0.1	2.492845
26.268400	0.1	2.492547
26.270067	0.1	2.488494
26.271733	0.1	2.478957
26.273400	0.1	2.466440
26.275067	0.1	2.454996
26.276733	0.1	2.446413
26.278400	0.1	2.439320
26.280067	0.1	2.430856
26.281733	0.1	2.418995
26.283400	0.1	2.403140
26.285067	0.1	2.384067
26.286733	0.1	2.364159
26.288400	0.1	2.346039
26.290067	0.1	2.330601
26.291733	0.1	2.316356
26.293400	0.1	2.301574
26.295067	0.1	2.285302
26.296733	0.1	2.267003
26.298400	0.1	2.246559
26.300067	0.1	2.224982
26.301733	0.1	2.204001
26.303400	0.1	2.184928
26.305067	0.1	2.168358
26.306733	0.1	2.154768
26.308400	0.1	2.144039
26.310067	0.1	2.134800
26.311733	0.1	2.124310
26.313400	0.1	2.110839
26.315067	0.1	2.094269
26.316733	0.1	2.075613
26.318400	0.1	2.056658
26.320067	0.1	2.039015
26.321733	0.1	2.023399
26.323400	0.1	2.009690
26.325067	0.1	1.998007
26.326733	0.1	1.988411
26.328400	0.1	1.980245
26.330067	0.1	1.972556
26.331733	0.1	1.964450
26.333400	0.1	1.954913
26.335067	0.1	1.944482
26.336733	0.1	1.934648
26.338400	0.1	1.926839
26.340067	0.1	1.920641
26.341733	0.1	1.914263
26.343400	0.1	1.906157
26.345067	0.1	1.896143
26.346733	0.1	1.884878
26.348400	0.1	1.873970
26.350067	0.1	1.865268
26.351733	0.1	1.860201
26.353400	0.1	1.858831
26.355067	0.1	1.859129
26.356733	0.1	1.858592
26.358400	0.1	1.855910
26.360067	0.1	1.851618
26.361733	0.1	1.846850
26.363400	0.1	1.842141
26.365067	0.1	1.837194
26.366733	0.1	1.831293
26.368400	0.1	1.823843
26.370067	0.1	1.814962
26.371733	0.1	1.806200
26.373400	0.1	1.798809
26.375067	0.1	1.792967
26.376733	0.1	1.788855
26.378400	0.1	1.787365
26.380067	0.1	1.787722
26.381733	0.1	1.787782
26.383400	0.1	1.786947
26.385067	0.1	1.786590
26.386733	0.1	1.787484
26.388400	0.1	1.788795
26.390067	0.1	1.789332
26.391733	0.1	1.787901
26.393400	0.1	1.784086
26.395067	0.1	1.778662
26.396733	0.1	1.773059
26.398400	0.1	1.768410
26.400067	0.1	1.765967
26.401733	0.1	1.766026
26.403400	0.1	1.767218
26.405067	0.1	1.767397
26.406733	0.1	1.765549
26.408400	0.1	1.763105
26.410067	0.1	1.762390
26.411733	0.1	1.764178
26.413400	0.1	1.767814
26.415067	0.1	1.772702
26.416733	0.1	1.778364
26.418400	0.1	1.783967
26.420067	0.1	1.787722
26.421733	0.1	1.787841
26.423400	0.1	1.784623
26.425067	0.1	1.779854
26.426733	0.1	1.774728
26.428400	0.1	1.769543
26.430067	0.1	1.764953
26.431733	0.1	1.761794
26.433400	0.1	1.760423
26.435067	0.1	1.759827
26.436733	0.1	1.759231
26.438400	0.1	1.759172
26.440067	0.1	1.761019
26.441733	0.1	1.765072
26.443400	0.1	1.769841
26.445067	0.1	1.773656
26.446733	0.1	1.775980
26.448400	0.1	1.776219
26.450067	0.1	1.774132
26.451733	0.1	1.770377
26.453400	0.1	1.766384
26.455067	0.1	1.763582
26.456733	0.1	1.762509
26.458400	0.1	1.762211
26.460067	0.1	1.760542
26.461733	0.1	1.756847
26.463400	0.1	1.752734
26.465067	0.1	1.749635
26.466733	0.1	1.747429
26.468400	0.1	1.745582
26.470067	0.1	1.743853
26.471733	0.1	1.742542
26.473400	0.1	1.741767
26.475067	0.1	1.741707
26.476733	0.1	1.741767
26.478400	0.1	1.740754
26.480067	0.1	1.738429
26.481733	0.1	1.735926
26.483400	0.1	1.734912
26.485067	0.1	1.737177
26.486733	0.1	1.743078
26.488400	0.1	1.750290
26.490067	0.1	1.754880
26.491733	0.1	1.754761
26.493400	0.1	1.751661
26.495067	0.1	1.749575
26.496733	0.1	1.750767
26.498400	0.1	1.754046
26.500067	0.1	1.756072
26.501733	0.1	1.754582
26.503400	0.1	1.750469
26.505067	0.1	1.746416
26.506733	0.1	1.744747
26.508400	0.1	1.745045
26.510067	0.1	1.745939
26.511733	0.1	1.747072
26.513400	0.1	1.749337
26.515067	0.1	1.753450
26.516733	0.1	1.758933
26.518400	0.1	1.764238
26.520067	0.1	1.767874
26.521733	0.1	1.769185
26.523400	0.1	1.767695
26.525067	0.1	1.763404
26.526733	0.1	1.757860
26.528400	0.1	1.753032
26.530067	0.1	1.749992
26.531733	0.1	1.748920
26.533400	0.1	1.750290
26.535067	0.1	1.753926
26.536733	0.1	1.757920
26.538400	0.1	1.760900
26.540067	0.1	1.762986
26.541733	0.1	1.764357
26.543400	0.1	1.764417
26.545067	0.1	1.762748
26.546733	0.1	1.760364
26.548400	0.1	1.758695
26.550067	0.1	1.758635
26.551733	0.1	1.759827
26.553400	0.1	1.761139
26.555067	0.1	1.761317
26.556733	0.1	1.759291
26.558400	0.1	1.754880
26.560067	0.1	1.749337
26.561733	0.1	1.744330
26.563400	0.1	1.741469
26.565067	0.1	1.741946
26.566733	0.1	1.745820
26.568400	0.1	1.751125
26.570067	0.1	1.755416
26.571733	0.1	1.757681
26.573400	0.1	1.757622
26.575067	0.1	1.754761
26.576733	0.1	1.749992
26.578400	0.1	1.745761
26.580067	0.1	1.744270
26.581733	0.1	1.745999
26.583400	0.1	1.750052
26.585067	0.1	1.754761
26.586733	0.1	1.759052
26.588400	0.1	1.762927
26.590067	0.1	1.766980
26.591733	0.1	1.770318
26.593400	0.1	1.771212
26.595067	0.1	1.769424
26.596733	0.1	1.766920
26.598400	0.1	1.764715
26.600067	0.1	1.762092
26.601733	0.1	1.759172
26.603400	0.1	1.757503
26.605067	0.1	1.758218
26.606733	0.1	1.760781
26.608400	0.1	1.764238
26.610067	0.1	1.767635
26.611733	0.1	1.769900
26.613400	0.1	1.770794
26.615067	0.1	1.770735
26.616733	0.1	1.770854
26.618400	0.1	1.772225
26.620067	0.1	1.775265
26.621733	0.1	1.778841
26.623400	0.1	1.781523
26.625067	0.1	1.782417
26.626733	0.1	1.781702
26.628400	0.1	1.779556
26.630067	0.1	1.777113
26.631733	0.1	1.776636
26.633400	0.1	1.779497
26.635067	0.1	1.784682
26.636733	0.1	1.789868
26.638400	0.1	1.793325
26.640067	0.1	1.794219
26.641733	0.1	1.793206
26.643400	0.1	1.791298
26.645067	0.1	1.789272
26.646733	0.1	1.787782
26.648400	0.1	1.787245
26.650067	0.1	1.788080
26.651733	0.1	1.789928
26.653400	0.1	1.792073
26.655067	0.1	1.794040
26.656733	0.1	1.796007
26.658400	0.1	1.798987
26.660067	0.1	1.803994
26.661733	0.1	1.811206
26.663400	0.1	1.819968
26.665067	0.1	1.828432
26.666733	0.1	1.834571
26.668400	0.1	1.836538
26.670067	0.1	1.834333
26.671733	0.1	1.829743
26.673400	0.1	1.825094
26.675067	0.1	1.821816
26.676733	0.1	1.820564
26.678400	0.1	1.821816
26.680067	0.1	1.826108
26.681733	0.1	1.833737
26.683400	0.1	1.844227
26.685067	0.1	1.856506
26.686733	0.1	1.868546
26.688400	0.1	1.878679
26.690067	0.1	1.886070
26.691733	0.1	1.890361
26.693400	0.1	1.891971
26.695067	0.1	1.892746
26.696733	0.1	1.895309
26.698400	0.1	1.900852
26.700067	0.1	1.908839
26.701733	0.1	1.918197
26.703400	0.1	1.928270
26.705067	0.1	1.938820
26.706733	0.1	1.949728
26.708400	0.1	1.959801
26.710067	0.1	1.967788
26.711733	0.1	1.974344
26.713400	0.1	1.981914
26.715067	0.1	1.992345
26.716733	0.1	2.004266
26.718400	0.1	2.014458
26.720067	0.1	2.021134
26.721733	0.1	2.025008
26.723400	0.1	2.028585
26.725067	0.1	2.035022
26.726733	0.1	2.045870
26.728400	0.1	2.060115
26.730067	0.1	2.074957
26.731733	0.1	2.088368
26.733400	0.1	2.100766
26.735067	0.1	2.113342
26.736733	0.1	2.127230
26.738400	0.1	2.143681
26.740067	0.1	2.162397
26.741733	0.1	2.181053
26.743400	0.1	2.196729
26.745067	0.1	2.207935
26.746733	0.1	2.215862
26.748400	0.1	2.223373
26.750067	0.1	2.233386
26.751733	0.1	2.247870
26.753400	0.1	2.266884
26.755067	0.1	2.288580
26.756733	0.1	2.311111
26.758400	0.1	2.334118
26.760067	0.1	2.356947
26.761733	0.1	2.378702
26.763400	0.1	2.399326
26.765067	0.1	2.420128
26.766733	0.1	2.441406
26.768400	0.1	2.463460
26.770067	0.1	2.487421
26.771733	0.1	2.514959
26.773400	0.1	2.546311
26.775067	0.1	2.579868
26.776733	0.1	2.613843
26.778400	0.1	2.647519
26.780067	0.1	2.680540
26.781733	0.1	2.712667
26.783400	0.1	2.744436
26.785067	0.1	2.776683
26.786733	0.1	2.810955
26.788400	0.1	2.848864
26.790067	0.1	2.891302
26.791733	0.1	2.938390
26.793400	0.1	2.989471
26.795067	0.1	3.042758
26.796733	0.1	3.095687
26.798400	0.1	3.146768
26.800067	0.1	3.196657
26.801733	0.1	3.247082
26.803400	0.1	3.298402
26.805067	0.1	3.349900
26.806733	0.1	3.400743
26.808400	0.1	3.450752
26.810067	0.1	3.500939
26.811733	0.1	3.553272
26.813400	0.1	3.608585
26.815067	0.1	3.665388
26.816733	0.1	3.721655
26.818400	0.1	3.776372
26.820067	0.1	3.828764
26.821733	0.1	3.877700
26.823400	0.1	3.923476
26.825067	0.1	3.967226
26.826733	0.1	4.009784
26.828400	0.1	4.050970
26.830067	0.1	4.090309
26.831733	0.1	4.127264
26.833400	0.1	4.161954
26.835067	0.1	4.195333
26.836733	0.1	4.227162
26.838400	0.1	4.255474
26.840067	0.1	4.278720
26.841733	0.1	4.297376
26.843400	0.1	4.313231
26.845067	0.1	4.326344
26.846733	0.1	4.334212
26.848400	0.1	4.333079
26.850067	0.1	4.321158
26.851733	0.1	4.299581
26.853400	0.1	4.272342
26.855067	0.1	4.244149
26.856733	0.1	4.217625
26.858400	0.1	4.192412
26.860067	0.1	4.166484
26.861733	0.1	4.137397
26.863400	0.1	4.103482
26.865067	0.1	4.064620
26.866733	0.1	4.021943
26.868400	0.1	3.976882
26.870067	0.1	3.929854
26.871733	0.1	3.880322
26.873400	0.1	3.828824
26.875067	0.1	3.777623
26.876733	0.1	3.728807
26.878400	0.1	3.682196
26.880067	0.1	3.635526
26.881733	0.1	3.586412
26.883400	0.1	3.534556
26.885067	0.1	3.480911
26.886733	0.1	3.427506
26.888400	0.1	3.377021
26.890067	0.1	3.331125
26.891733	0.1	3.288865
26.893400	0.1	3.247917
26.895067	0.1	3.207326
26.896733	0.1	3.168583
26.898400	0.1	3.134072
26.900067	0.1	3.104568
26.901733	0.1	3.078759
26.903400	0.1	3.054559
26.905067	0.1	3.030181
26.906733	0.1	3.005266
26.908400	0.1	2.980232
26.910067	0.1	2.955914
26.911733	0.1	2.932489
26.913400	0.1	2.910316
26.915067	0.1	2.889276
26.916733	0.1	2.869189
26.918400	0.1	2.850652
26.920067	0.1	2.834678
26.921733	0.1	2.821326
26.923400	0.1	2.810300
26.925067	0.1	2.800703
26.926733	0.1	2.791226
26.928400	0.1	2.780974
26.930067	0.1	2.769947
26.931733	0.1	2.759636
26.933400	0.1	2.750635
26.935067	0.1	2.741754
26.936733	0.1	2.731264
26.938400	0.1	2.718926
26.940067	0.1	2.705813
26.941733	0.1	2.693594
26.943400	0.1	2.683401
26.945067	0.1	2.674997
26.946733	0.1	2.667010
26.948400	0.1	2.657533
26.950067	0.1	2.646089
26.951733	0.1	2.634406
26.953400	0.1	2.623379
26.955067	0.1	2.611518
26.956733	0.1	2.596259
26.958400	0.1	2.577365
26.960067	0.1	2.556205
26.961733	0.1	2.534688
26.963400	0.1	2.514720
26.965067	0.1	2.498329
26.966733	0.1	2.486527
26.968400	0.1	2.477884
26.970067	0.1	2.470255
26.971733	0.1	2.462328
26.973400	0.1	2.453208
26.975067	0.1	2.440989
26.976733	0.1	2.423704
26.978400	0.1	2.401114
26.980067	0.1	2.375841
26.981733	0.1	2.351344
26.983400	0.1	2.329946
26.985067	0.1	2.312422
26.986733	0.1	2.299011
26.988400	0.1	2.288699
26.990067	0.1	2.279282
26.991733	0.1	2.268970
26.993400	0.1	2.258659
26.995067	0.1	2.250373
26.996733	0.1	2.244771
26.998400	0.1	2.240539
27.000067	0.1	2.236486
27.001733	0.1	2.232134
27.003400	0.1	2.226830
27.005067	0.1	2.219737
27.006733	0.1	2.211094
27.008400	0.1	2.202273
27.010067	0.1	2.194822
27.011733	0.1	2.189815
27.013400	0.1	2.186954
27.015067	0.1	2.185106
27.016733	0.1	2.183736
27.018400	0.1	2.183795
27.020067	0.1	2.186000
27.021733	0.1	2.189338
27.023400	0.1	2.191782
27.025067	0.1	2.193034
27.026733	0.1	2.193809
27.028400	0.1	2.194166
27.030067	0.1	2.194047
27.031733	0.1	2.193153
27.033400	0.1	2.191603
27.035067	0.1	2.189875
27.036733	0.1	2.188444
27.038400	0.1	2.187550
27.040067	0.1	2.187491
27.041733	0.1	2.188683
27.043400	0.1	2.191007
27.045067	0.1	2.193809
27.046733	0.1	2.196789
27.048400	0.1	2.200067
27.050067	0.1	2.203703
27.051733	0.1	2.207875
27.053400	0.1	2.211988
27.055067	0.1	2.214313
27.056733	0.1	2.213180
27.058400	0.1	2.208889
27.060067	0.1	2.203703
27.061733	0.1	2.200306
27.063400	0.1	2.201200
27.065067	0.1	2.208352
27.066733	0.1	2.221584
27.068400	0.1	2.237737
27.070067	0.1	2.252281
27.071733	0.1	2.262294
27.073400	0.1	2.268374
27.075067	0.1	2.273023
27.076733	0.1	2.277255
27.078400	0.1	2.280355
27.080067	0.1	2.282560
27.081733	0.1	2.285540
27.083400	0.1	2.290189
27.085067	0.1	2.295852
27.086733	0.1	2.300978
27.088400	0.1	2.304375
27.090067	0.1	2.306044
27.091733	0.1	2.306581
27.093400	0.1	2.306938
27.095067	0.1	2.308548
27.096733	0.1	2.312184
27.098400	0.1	2.317548
27.100067	0.1	2.323985
27.101733	0.1	2.331317
27.103400	0.1	2.339363
27.105067	0.1	2.347052
27.106733	0.1	2.352715
27.108400	0.1	2.355039
27.110067	0.1	2.354622
27.111733	0.1	2.354264
27.113400	0.1	2.357900
27.115067	0.1	2.366901
27.116733	0.1	2.379418
27.118400	0.1	2.392292
27.120067	0.1	2.402961
27.121733	0.1	2.409220
27.123400	0.1	2.411187
27.125067	0.1	2.412498
27.126733	0.1	2.417505
27.128400	0.1	2.428055
27.130067	0.1	2.443612
27.131733	0.1	2.461851
27.133400	0.1	2.479196
27.135067	0.1	2.492845
27.136733	0.1	2.503693
27.138400	0.1	2.515137
27.140067	0.1	2.529800
27.141733	0.1	2.547503
27.143400	0.1	2.566517
27.145067	0.1	2.586007
27.146733	0.1	2.606750
27.148400	0.1	2.629697
27.150067	0.1	2.654791
27.151733	0.1	2.681434
27.153400	0.1	2.709389
27.155067	0.1	2.738357
27.156733	0.1	2.767384
27.158400	0.1	2.794981
27.160067	0.1	2.821148
27.161733	0.1	2.847195
27.163400	0.1	2.874494
27.165067	0.1	2.904296
27.166733	0.1	2.937079
27.168400	0.1	2.971590
27.170067	0.1	3.006458
27.171733	0.1	3.042460
27.173400	0.1	3.082097
27.175067	0.1	3.126860
27.176733	0.1	3.176034
27.178400	0.1	3.227771
27.180067	0.1	3.280699
27.181733	0.1	3.335059
27.183400	0.1	3.391266
27.185067	0.1	3.448367
27.186733	0.1	3.504694
27.188400	0.1	3.560364
27.190067	0.1	3.618181
27.191733	0.1	3.680825
27.193400	0.1	3.748715
27.195067	0.1	3.820420
27.196733	0.1	3.895581
27.198400	0.1	3.975213
27.200067	0.1	4.060030
27.201733	0.1	4.149258
27.203400	0.1	4.241407
27.205067	0.1	4.336000
27.206733	0.1	4.433155
27.208400	0.1	4.533053
27.210067	0.1	4.635513
27.211733	0.1	4.740775
27.213400	0.1	4.849792
27.215067	0.1	4.963994
27.216733	0.1	5.083561
27.218400	0.1	5.207777
27.220067	0.1	5.335927
27.221733	0.1	5.468071
27.223400	0.1	5.603671
27.225067	0.1	5.741775
27.226733	0.1	5.881429
27.228400	0.1	6.021560
27.230067	0.1	6.161154
27.231733	0.1	6.299138
27.233400	0.1	6.434977
27.235067	0.1	6.568671
27.236733	0.1	6.701172
27.238400	0.1	6.833196
27.240067	0.1	6.963969
27.241733	0.1	7.091284
27.243400	0.1	7.212639
27.245067	0.1	7.325948
27.246733	0.1	7.430554
27.248400	0.1	7.527471
27.250067	0.1	7.619203
27.251733	0.1	7.707715
27.253400	0.1	7.792891
27.255067	0.1	7.873238
27.256733	0.1	7.947267
27.258400	0.1	8.014322
27.260067	0.1	8.073569
27.261733	0.1	8.124114
27.263400	0.1	8.164585
27.265067	0.1	8.193136
27.266733	0.1	8.208454
27.268400	0.1	8.211136
27.270067	0.1	8.203865
27.271733	0.1	8.189261
27.273400	0.1	8.167387
27.275067	0.1	8.136690
27.276733	0.1	8.096159
27.278400	0.1	8.046210
27.280067	0.1	7.987977
27.281733	0.1	7.922888
27.283400	0.1	7.852257
27.285067	0.1	7.777334
27.286733	0.1	7.699073
27.288400	0.1	7.617474
27.290067	0.1	7.530928
27.291733	0.1	7.439256
27.293400	0.1	7.344306
27.295067	0.1	7.248462
27.296733	0.1	7.152498
27.298400	0.1	7.056952
27.300067	0.1	6.963253
27.301733	0.1	6.872654
27.303400	0.1	6.784857
27.305067	0.1	6.699503
27.306733	0.1	6.615878
27.308400	0.1	6.533206
27.310067	0.1	6.450594
27.311733	0.1	6.368101
27.313400	0.1	6.287337
27.315067	0.1	6.209672
27.316733	0.1	6.135762
27.318400	0.1	6.065369
27.320067	0.1	5.997718
27.321733	0.1	5.931914
27.323400	0.1	5.867422
27.325067	0.1	5.804301
27.326733	0.1	5.743146
27.328400	0.1	5.684913
27.330067	0.1	5.630076
27.331733	0.1	5.578518
27.333400	0.1	5.529285
27.335067	0.1	5.481780
27.336733	0.1	5.434871
27.338400	0.1	5.386234
27.340067	0.1	5.334020
27.341733	0.1	5.278409
27.343400	0.1	5.221188
27.345067	0.1	5.163908
27.346733	0.1	5.107642
27.348400	0.1	5.052030
27.350067	0.1	4.995406
27.351733	0.1	4.936040
27.353400	0.1	4.873276
27.355067	0.1	4.807830
27.356733	0.1	4.740954
27.358400	0.1	4.673898
27.360067	0.1	4.607201
27.361733	0.1	4.540861
27.363400	0.1	4.473865
27.365067	0.1	4.403770
27.366733	0.1	4.328311
27.368400	0.1	4.247427
27.370067	0.1	4.162550
27.371733	0.1	4.075468
27.373400	0.1	3.988087
27.375067	0.1	3.901780
27.376733	0.1	3.817499
27.378400	0.1	3.735066
27.380067	0.1	3.652871
27.381733	0.1	3.569126
27.383400	0.1	3.483892
27.385067	0.1	3.399253
27.386733	0.1	3.316403
27.388400	0.1	3.235400
27.390067	0.1	3.156662
27.391733	0.1	3.080964
27.393400	0.1	3.007591
27.395067	0.1	2.934933
27.396733	0.1	2.862275
27.398400	0.1	2.790511
27.400067	0.1	2.721429
27.401733	0.1	2.657056
27.403400	0.1	2.597988
27.405067	0.1	2.543032
27.406733	0.1	2.490461
27.408400	0.1	2.439439
27.410067	0.1	2.389908
27.411733	0.1	2.342224
27.413400	0.1	2.296567
27.415067	0.1	2.252281
27.416733	0.1	2.209008
27.418400	0.1	2.167940
27.420067	0.1	2.131224
27.421733	0.1	2.100527
27.423400	0.1	2.075255
27.425067	0.1	2.052665
27.426733	0.1	2.029956
27.428400	0.1	2.006233
27.430067	0.1	1.982153
27.431733	0.1	1.958609
27.433400	0.1	1.936376
27.435067	0.1	1.915991
27.436733	0.1	1.897633
27.438400	0.1	1.880765
27.440067	0.1	1.865029
27.441733	0.1	1.850784
27.443400	0.1	1.838803
27.445067	0.1	1.829207
27.446733	0.1	1.821816
27.448400	0.1	1.816392
27.450067	0.1	1.812637
27.451733	0.1	1.809418
27.453400	0.1	1.805663
27.455067	0.1	1.800597
27.456733	0.1	1.793861
27.458400	0.1	1.786232
27.460067	0.1	1.779437
27.461733	0.1	1.773834
27.463400	0.1	1.767933
27.465067	0.1	1.761079
27.466733	0.1	1.754105
27.468400	0.1	1.748562
27.470067	0.1	1.744926
27.471733	0.1	1.742840
27.473400	0.1	1.743078
27.475067	0.1	1.746655
27.476733	0.1	1.753271
27.478400	0.1	1.760006
27.480067	0.1	1.763404
27.481733	0.1	1.761615
27.483400	0.1	1.756013
27.485067	0.1	1.749396
27.486733	0.1	1.744151
27.488400	0.1	1.741052
27.490067	0.1	1.739800
27.491733	0.1	1.739800
27.493400	0.1	1.740396
27.495067	0.1	1.741707
27.496733	0.1	1.744330
27.498400	0.1	1.747906
27.500067	0.1	1.750887
27.501733	0.1	1.751423
27.503400	0.1	1.748681
27.505067	0.1	1.743436
27.506733	0.1	1.738489
27.508400	0.1	1.736701
27.510067	0.1	1.739025
27.511733	0.1	1.744449
27.513400	0.1	1.750290
27.515067	0.1	1.754046
27.516733	0.1	1.754284
27.518400	0.1	1.750887
27.520067	0.1	1.745343
27.521733	0.1	1.739681
27.523400	0.1	1.734912
27.525067	0.1	1.730442
27.526733	0.1	1.725257
27.528400	0.1	1.719534
27.530067	0.1	1.714110
27.531733	0.1	1.709819
27.533400	0.1	1.706958
27.535067	0.1	1.705766
27.536733	0.1	1.706064
27.538400	0.1	1.707196
27.540067	0.1	1.707912
27.541733	0.1	1.707435
27.543400	0.1	1.706302
27.545067	0.1	1.705766
27.546733	0.1	1.706004
27.548400	0.1	1.705647
27.550067	0.1	1.704276
27.551733	0.1	1.703620
27.553400	0.1	1.705170
27.555067	0.1	1.707435
27.556733	0.1	1.708388
27.558400	0.1	1.707256
27.560067	0.1	1.704693
27.561733	0.1	1.701295
27.563400	0.1	1.697362
27.565067	0.1	1.692772
27.566733	0.1	1.688242
27.568400	0.1	1.685381
27.570067	0.1	1.685500
27.571733	0.1	1.688540
27.573400	0.1	1.693130
27.575067	0.1	1.697302
27.576733	0.1	1.699269
27.578400	0.1	1.698434
27.580067	0.1	1.695216
27.581733	0.1	1.691401
27.583400	0.1	1.689494
27.585067	0.1	1.690686
27.586733	0.1	1.692891
27.588400	0.1	1.693249
27.590067	0.1	1.691640
27.591733	0.1	1.690507
27.593400	0.1	1.691580
27.595067	0.1	1.693964
27.596733	0.1	1.696229
27.598400	0.1	1.697481
27.600067	0.1	1.696527
27.601733	0.1	1.692474
27.603400	0.1	1.686156
27.605067	0.1	1.679123
27.606733	0.1	1.672685
27.608400	0.1	1.668155
27.610067	0.1	1.666367
27.611733	0.1	1.667202
27.613400	0.1	1.670122
27.615067	0.1	1.673997
27.616733	0.1	1.677573
27.618400	0.1	1.679838
27.620067	0.1	1.680553
27.621733	0.1	1.679480
27.623400	0.1	1.675904
27.625067	0.1	1.669586
27.626733	0.1	1.661837
27.628400	0.1	1.655221
27.630067	0.1	1.652002
27.631733	0.1	1.652777
27.633400	0.1	1.656413
27.635067	0.1	1.661241
27.636733	0.1	1.665235
27.638400	0.1	1.666725
27.640067	0.1	1.665413
27.641733	0.1	1.662433
27.643400	0.1	1.659513
27.645067	0.1	1.657426
27.646733	0.1	1.655817
27.648400	0.1	1.654327
27.650067	0.1	1.653135
27.651733	0.1	1.651585
27.653400	0.1	1.648724
27.655067	0.1	1.645029
27.656733	0.1	1.642108
27.658400	0.1	1.641691
27.660067	0.1	1.644731
27.661733	0.1	1.649797
27.663400	0.1	1.653731
27.665067	0.1	1.654267
27.666733	0.1	1.652181
27.668400	0.1	1.650035
27.670067	0.1	1.649678
27.671733	0.1	1.651466
27.673400	0.1	1.655161
27.675067	0.1	1.660347
27.676733	0.1	1.665771
27.678400	0.1	1.669407
27.680067	0.1	1.670182
27.681733	0.1	1.669228
27.683400	0.1	1.668453
27.685067	0.1	1.668692
27.686733	0.1	1.669526
27.688400	0.1	1.670301
27.690067	0.1	1.670420
27.691733	0.1	1.670063
27.693400	0.1	1.670420
27.695067	0.1	1.672745
27.696733	0.1	1.677036
27.698400	0.1	1.681864
27.700067	0.1	1.685739
27.701733	0.1	1.687825
27.703400	0.1	1.687944
27.705067	0.1	1.686692
27.706733	0.1	1.686156
27.708400	0.1	1.688123
27.710067	0.1	1.692414
27.711733	0.1	1.697600
27.713400	0.1	1.702726
27.715067	0.1	1.707673
27.716733	0.1	1.713216
27.718400	0.1	1.720309
27.720067	0.1	1.728654
27.721733	0.1	1.737058
27.723400	0.1	1.744866
27.725067	0.1	1.752019
27.726733	0.1	1.757503
27.728400	0.1	1.760364
27.730067	0.1	1.760841
27.731733	0.1	1.760662
27.733400	0.1	1.761437
27.735067	0.1	1.763880
27.736733	0.1	1.767874
27.738400	0.1	1.772940
27.740067	0.1	1.777947
27.741733	0.1	1.781821
27.743400	0.1	1.784206
27.745067	0.1	1.786530
27.746733	0.1	1.790166
27.748400	0.1	1.795113
27.750067	0.1	1.800776
27.751733	0.1	1.807451
27.753400	0.1	1.815081
27.755067	0.1	1.821339
27.756733	0.1	1.824141
27.758400	0.1	1.823127
27.760067	0.1	1.819193
27.761733	0.1	1.814187
27.763400	0.1	1.809895
27.765067	0.1	1.807392
27.766733	0.1	1.806915
27.768400	0.1	1.808167
27.770067	0.1	1.810551
27.771733	0.1	1.813889
27.773400	0.1	1.817763
27.775067	0.1	1.821160
27.776733	0.1	1.822889
27.778400	0.1	1.822829
27.780067	0.1	1.821339
27.781733	0.1	1.818895
27.783400	0.1	1.816392
27.785067	0.1	1.814962
27.786733	0.1	1.814783
27.788400	0.1	1.814664
27.790067	0.1	1.813531
27.791733	0.1	1.811326
27.793400	0.1	1.808643
27.795067	0.1	1.805723
27.796733	0.1	1.802802
27.798400	0.1	1.800120
27.800067	0.1	1.797676
27.801733	0.1	1.795471
27.803400	0.1	1.793742
27.805067	0.1	1.792133
27.806733	0.1	1.789630
27.808400	0.1	1.785457
27.810067	0.1	1.779735
27.811733	0.1	1.773596
27.813400	0.1	1.768828
27.815067	0.1	1.766443
27.816733	0.1	1.765549
27.818400	0.1	1.763702
27.820067	0.1	1.758993
27.821733	0.1	1.751423
27.823400	0.1	1.743019
27.825067	0.1	1.736641
27.826733	0.1	1.734495
27.828400	0.1	1.736343
27.830067	0.1	1.740277
27.831733	0.1	1.743257
27.833400	0.1	1.743138
27.835067	0.1	1.739144
27.836733	0.1	1.731396
27.838400	0.1	1.721203
27.840067	0.1	1.711011
27.841733	0.1	1.702488
27.843400	0.1	1.696289
27.845067	0.1	1.693249
27.846733	0.1	1.694143
27.848400	0.1	1.698792
27.850067	0.1	1.704991
27.851733	0.1	1.710713
27.853400	0.1	1.714885
27.855067	0.1	1.717866
27.856733	0.1	1.720846
27.858400	0.1	1.724362
27.860067	0.1	1.727343
27.861733	0.1	1.727641
27.863400	0.1	1.725018
27.865067	0.1	1.721740
27.866733	0.1	1.719415
27.868400	0.1	1.718402
27.870067	0.1	1.718640
27.871733	0.1	1.719475
27.873400	0.1	1.720607
27.875067	0.1	1.722157
27.876733	0.1	1.725018
27.878400	0.1	1.730085
27.880067	0.1	1.736939
27.881733	0.1	1.744032
27.883400	0.1	1.750767
27.885067	0.1	1.756787
27.886733	0.1	1.761198
27.888400	0.1	1.763582
27.890067	0.1	1.764774
27.891733	0.1	1.766801
27.893400	0.1	1.770973
27.895067	0.1	1.775742
27.896733	0.1	1.778066
27.898400	0.1	1.776993
27.900067	0.1	1.775324
27.901733	0.1	1.776338
27.903400	0.1	1.780391
27.905067	0.1	1.785934
27.906733	0.1	1.791477
27.908400	0.1	1.796305
27.910067	0.1	1.800001
27.911733	0.1	1.801789
27.913400	0.1	1.801491
27.915067	0.1	1.799703
27.916733	0.1	1.797378
27.918400	0.1	1.795054
27.920067	0.1	1.792729
27.921733	0.1	1.790762
27.923400	0.1	1.789749
27.925067	0.1	1.790047
27.926733	0.1	1.790941
27.928400	0.1	1.790345
27.930067	0.1	1.787245
27.931733	0.1	1.783252
27.933400	0.1	1.781583
27.935067	0.1	1.783371
27.936733	0.1	1.787365
27.938400	0.1	1.791775
27.940067	0.1	1.795888
27.941733	0.1	1.799882
27.943400	0.1	1.803935
27.945067	0.1	1.807809
27.946733	0.1	1.810849
27.948400	0.1	1.812875
27.950067	0.1	1.814485
27.951733	0.1	1.816511
27.953400	0.1	1.818955
27.955067	0.1	1.821280
27.956733	0.1	1.824319
27.958400	0.1	1.829386
27.960067	0.1	1.836538
27.961733	0.1	1.843929
27.963400	0.1	1.848459
27.965067	0.1	1.847327
27.966733	0.1	1.840651
27.968400	0.1	1.831472
27.970067	0.1	1.822591
27.971733	0.1	1.815438
27.973400	0.1	1.810551
27.975067	0.1	1.807988
27.976733	0.1	1.807094
27.978400	0.1	1.808107
27.980067	0.1	1.812041
27.981733	0.1	1.818717
27.983400	0.1	1.826048
27.985067	0.1	1.831651
27.986733	0.1	1.834929
27.988400	0.1	1.835823
27.990067	0.1	1.835227
27.991733	0.1	1.834571
27.993400	0.1	1.834691
27.995067	0.1	1.834571
27.996733	0.1	1.832783
27.998400	0.1	1.829386
28.000067	0.1	1.826048
28.001733	0.1	1.823247
28.003400	0.1	1.820386
28.005067	0.1	1.817703
28.006733	0.1	1.816452
28.008400	0.1	1.817048
28.010067	0.1	1.819432
28.011733	0.1	1.822949
28.013400	0.1	1.825869
28.015067	0.1	1.826346
28.016733	0.1	1.824379
28.018400	0.1	1.821816
28.020067	0.1	1.820982
28.021733	0.1	1.823306
28.023400	0.1	1.829147
28.025067	0.1	1.837254
28.026733	0.1	1.846016
28.028400	0.1	1.853228
28.030067	0.1	1.856685
28.031733	0.1	1.855850
28.033400	0.1	1.852751
28.035067	0.1	1.850367
28.036733	0.1	1.850426
28.038400	0.1	1.852155
28.040067	0.1	1.853645
28.041733	0.1	1.853645
28.043400	0.1	1.852632
28.045067	0.1	1.850963
28.046733	0.1	1.848340
28.048400	0.1	1.845479
28.050067	0.1	1.843870
28.051733	0.1	1.844764
28.053400	0.1	1.848340
28.055067	0.1	1.853705
28.056733	0.1	1.859307
28.058400	0.1	1.864374
28.060067	0.1	1.869261
28.061733	0.1	1.874447
28.063400	0.1	1.878858
28.065067	0.1	1.880705
28.066733	0.1	1.879990
28.068400	0.1	1.878858
28.070067	0.1	1.879513
28.071733	0.1	1.882434
28.073400	0.1	1.886606
28.075067	0.1	1.890302
28.076733	0.1	1.891852
28.078400	0.1	1.890242
28.080067	0.1	1.885355
28.081733	0.1	1.878142
28.083400	0.1	1.870573
28.085067	0.1	1.863897
28.086733	0.1	1.858771
28.088400	0.1	1.855970
28.090067	0.1	1.856089
28.091733	0.1	1.858711
28.093400	0.1	1.863241
28.095067	0.1	1.869261
28.096733	0.1	1.876414
28.098400	0.1	1.883865
28.100067	0.1	1.890302
28.101733	0.1	1.894593
28.103400	0.1	1.896680
28.105067	0.1	1.897276
28.106733	0.1	1.895666
28.108400	0.1	1.890540
28.110067	0.1	1.882553
28.111733	0.1	1.874209
28.113400	0.1	1.868487
28.115067	0.1	1.866937
28.116733	0.1	1.869440
28.118400	0.1	1.874268
28.120067	0.1	1.878977
28.121733	0.1	1.881778
28.123400	0.1	1.882196
28.125067	0.1	1.880407
28.126733	0.1	1.877189
28.128400	0.1	1.873314
28.130067	0.1	1.869559
28.131733	0.1	1.866341
28.133400	0.1	1.863361
28.135067	0.1	1.859963
28.136733	0.1	1.855612
28.138400	0.1	1.850188
28.140067	0.1	1.844525
28.141733	0.1	1.839280
28.143400	0.1	1.834989
28.145067	0.1	1.832306
28.146733	0.1	1.831830
28.148400	0.1	1.833081
28.150067	0.1	1.834035
28.151733	0.1	1.833022
28.153400	0.1	1.829803
28.155067	0.1	1.825571
28.156733	0.1	1.821160
28.158400	0.1	1.816392
28.160067	0.1	1.811564
28.161733	0.1	1.807332
28.163400	0.1	1.803637
28.165067	0.1	1.799584
28.166733	0.1	1.794994
28.168400	0.1	1.790822
28.170067	0.1	1.787841
28.171733	0.1	1.785636
28.173400	0.1	1.783669
28.175067	0.1	1.781285
28.176733	0.1	1.777768
28.178400	0.1	1.773656
28.180067	0.1	1.770139
28.181733	0.1	1.766861
28.183400	0.1	1.762569
28.185067	0.1	1.756609
28.186733	0.1	1.749516
28.188400	0.1	1.742184
28.190067	0.1	1.736641
28.191733	0.1	1.734376
28.193400	0.1	1.735032
28.195067	0.1	1.736879
28.196733	0.1	1.738668
28.198400	0.1	1.738846
28.200067	0.1	1.735687
28.201733	0.1	1.728714
28.203400	0.1	1.719952
28.205067	0.1	1.712322
28.206733	0.1	1.707316
28.208400	0.1	1.704574
28.210067	0.1	1.702786
28.211733	0.1	1.700878
28.213400	0.1	1.699627
28.215067	0.1	1.700640
28.216733	0.1	1.704216
28.218400	0.1	1.709402
28.220067	0.1	1.714408
28.221733	0.1	1.717210
28.223400	0.1	1.716614
28.225067	0.1	1.713753
28.226733	0.1	1.710415
28.228400	0.1	1.707018
28.230067	0.1	1.703262
28.231733	0.1	1.699090
28.233400	0.1	1.695335
28.235067	0.1	1.693189
28.236733	0.1	1.693428
28.238400	0.1	1.695812
28.240067	0.1	1.699150
28.241733	0.1	1.702309
28.243400	0.1	1.705706
28.245067	0.1	1.711130
28.246733	0.1	1.718879
28.248400	0.1	1.727522
28.250067	0.1	1.735270
28.251733	0.1	1.740933
28.253400	0.1	1.743972
28.255067	0.1	1.743853
28.256733	0.1	1.741111
28.258400	0.1	1.738429
28.260067	0.1	1.738608
28.261733	0.1	1.741886
28.263400	0.1	1.745820
28.265067	0.1	1.748383
28.266733	0.1	1.749098
28.268400	0.1	1.748383
28.270067	0.1	1.747131
28.271733	0.1	1.745641
28.273400	0.1	1.743317
28.275067	0.1	1.740456
28.276733	0.1	1.738489
28.278400	0.1	1.738727
28.280067	0.1	1.741767
28.281733	0.1	1.747668
28.283400	0.1	1.755536
28.285067	0.1	1.763165
28.286733	0.1	1.769006
28.288400	0.1	1.773000
28.290067	0.1	1.775444
28.291733	0.1	1.776338
28.293400	0.1	1.776695
28.295067	0.1	1.778007
28.296733	0.1	1.780748
28.298400	0.1	1.784742
28.300067	0.1	1.790404
28.301733	0.1	1.798689
28.303400	0.1	1.809538
28.305067	0.1	1.821041
28.306733	0.1	1.830816
28.308400	0.1	1.837254
28.310067	0.1	1.839936
28.311733	0.1	1.839876
28.313400	0.1	1.838625
28.315067	0.1	1.837373
28.316733	0.1	1.836419
28.318400	0.1	1.836240
28.320067	0.1	1.838386
28.321733	0.1	1.843870
28.323400	0.1	1.851618
28.325067	0.1	1.859546
28.326733	0.1	1.866222
28.328400	0.1	1.871169
28.330067	0.1	1.874685
28.331733	0.1	1.878381
28.333400	0.1	1.883745
28.335067	0.1	1.891255
28.336733	0.1	1.900077
28.338400	0.1	1.908660
28.340067	0.1	1.915395
28.341733	0.1	1.919210
28.343400	0.1	1.919747
28.345067	0.1	1.917780
28.346733	0.1	1.914203
28.348400	0.1	1.909495
28.350067	0.1	1.904488
28.351733	0.1	1.900971
28.353400	0.1	1.901031
28.355067	0.1	1.904428
28.356733	0.1	1.908600
28.358400	0.1	1.911044
28.360067	0.1	1.910806
28.361733	0.1	1.908839
28.363400	0.1	1.906216
28.365067	0.1	1.902878
28.366733	0.1	1.897872
28.368400	0.1	1.890600
28.370067	0.1	1.881778
28.371733	0.1	1.873732
28.373400	0.1	1.868785
28.375067	0.1	1.867652
28.376733	0.1	1.869142
28.378400	0.1	1.871348
28.380067	0.1	1.871765
28.381733	0.1	1.868188
28.383400	0.1	1.860499
28.385067	0.1	1.850963
28.386733	0.1	1.841426
28.388400	0.1	1.832485
28.390067	0.1	1.824856
28.391733	0.1	1.819730
28.393400	0.1	1.816988
28.395067	0.1	1.814723
28.396733	0.1	1.810968
28.398400	0.1	1.804650
28.400067	0.1	1.796484
28.401733	0.1	1.786590
28.403400	0.1	1.774907
28.405067	0.1	1.763165
28.406733	0.1	1.753867
28.408400	0.1	1.747727
28.410067	0.1	1.743019
28.411733	0.1	1.738429
28.413400	0.1	1.734018
28.415067	0.1	1.730263
28.416733	0.1	1.727164
28.418400	0.1	1.724601
28.420067	0.1	1.722515
28.421733	0.1	1.720250
28.423400	0.1	1.716375
28.425067	0.1	1.710415
28.426733	0.1	1.703203
28.428400	0.1	1.696050
28.430067	0.1	1.689553
28.431733	0.1	1.683712
28.433400	0.1	1.678586
28.435067	0.1	1.674295
28.436733	0.1	1.671136
28.438400	0.1	1.669526
28.440067	0.1	1.668036
28.441733	0.1	1.664162
28.443400	0.1	1.656771
28.445067	0.1	1.647711
28.446733	0.1	1.639307
28.448400	0.1	1.632750
28.450067	0.1	1.628280
28.451733	0.1	1.625896
28.453400	0.1	1.624644
28.455067	0.1	1.623392
28.456733	0.1	1.621723
28.458400	0.1	1.619876
28.460067	0.1	1.618207
28.461733	0.1	1.617253
28.463400	0.1	1.616657
28.465067	0.1	1.615763
28.466733	0.1	1.614809
28.468400	0.1	1.615226
28.470067	0.1	1.618326
28.471733	0.1	1.623511
28.473400	0.1	1.628578
28.475067	0.1	1.632094
28.476733	0.1	1.633883
28.478400	0.1	1.634181
28.480067	0.1	1.632691
28.481733	0.1	1.629174
28.483400	0.1	1.624048
28.485067	0.1	1.618087
28.486733	0.1	1.612783
28.488400	0.1	1.610160
28.490067	0.1	1.610816
28.491733	0.1	1.613081
28.493400	0.1	1.615644
28.495067	0.1	1.619220
28.496733	0.1	1.625300
28.498400	0.1	1.632989
28.500067	0.1	1.639545
28.501733	0.1	1.642823
28.503400	0.1	1.642764
28.505067	0.1	1.640380
28.506733	0.1	1.636982
28.508400	0.1	1.633644
28.510067	0.1	1.631558
28.511733	0.1	1.631916
28.513400	0.1	1.635134
28.515067	0.1	1.640082
28.516733	0.1	1.645208
28.518400	0.1	1.649618
28.520067	0.1	1.652718
28.521733	0.1	1.654625
28.523400	0.1	1.656175
28.525067	0.1	1.658499
28.526733	0.1	1.662374
28.528400	0.1	1.667380
28.530067	0.1	1.672804
28.531733	0.1	1.679123
28.533400	0.1	1.686394
28.535067	0.1	1.693547
28.536733	0.1	1.699984
28.538400	0.1	1.706064
28.540067	0.1	1.711190
28.541733	0.1	1.714289
28.543400	0.1	1.715720
28.545067	0.1	1.717568
28.546733	0.1	1.721084
28.548400	0.1	1.726329
28.550067	0.1	1.733303
28.551733	0.1	1.742840
28.553400	0.1	1.754940
28.555067	0.1	1.767457
28.556733	0.1	1.778424
28.558400	0.1	1.787424
28.560067	0.1	1.795709
28.561733	0.1	1.804769
28.563400	0.1	1.815200
28.565067	0.1	1.826882
28.566733	0.1	1.839280
28.568400	0.1	1.851678
28.570067	0.1	1.862466
28.571733	0.1	1.870751
28.573400	0.1	1.877666
28.575067	0.1	1.884937
28.576733	0.1	1.892805
28.578400	0.1	1.900613
28.580067	0.1	1.908064
28.581733	0.1	1.915634
28.583400	0.1	1.923740
28.585067	0.1	1.932562
28.586733	0.1	1.942098
28.588400	0.1	1.952648
28.590067	0.1	1.964092
28.591733	0.1	1.975656
28.593400	0.1	1.986146
28.595067	0.1	1.994491
28.596733	0.1	2.000630
28.598400	0.1	2.005637
28.600067	0.1	2.011418
28.601733	0.1	2.019048
28.603400	0.1	2.028406
28.605067	0.1	2.038896
28.606733	0.1	2.049565
28.608400	0.1	2.059579
28.610067	0.1	2.068818
28.611733	0.1	2.077401
28.613400	0.1	2.085805
28.615067	0.1	2.093673
28.616733	0.1	2.099753
28.618400	0.1	2.103329
28.620067	0.1	2.105594
28.621733	0.1	2.108872
28.623400	0.1	2.115369
28.625067	0.1	2.125144
28.626733	0.1	2.136946
28.628400	0.1	2.148926
28.630067	0.1	2.159894
28.631733	0.1	2.169848
28.633400	0.1	2.180994
28.635067	0.1	2.195060
28.636733	0.1	2.211154
28.638400	0.1	2.226353
28.640067	0.1	2.238572
28.641733	0.1	2.247691
28.643400	0.1	2.255857
28.645067	0.1	2.265573
28.646733	0.1	2.278149
28.648400	0.1	2.293468
28.650067	0.1	2.310872
28.651733	0.1	2.329528
28.653400	0.1	2.347887
28.655067	0.1	2.364040
28.656733	0.1	2.378047
28.658400	0.1	2.392590
28.660067	0.1	2.409816
28.661733	0.1	2.429724
28.663400	0.1	2.451301
28.665067	0.1	2.473474
28.666733	0.1	2.495825
28.668400	0.1	2.517700
28.670067	0.1	2.538920
28.671733	0.1	2.560795
28.673400	0.1	2.584756
28.675067	0.1	2.611280
28.676733	0.1	2.640009
28.678400	0.1	2.670586
28.680067	0.1	2.702058
28.681733	0.1	2.733588
28.683400	0.1	2.764583
28.685067	0.1	2.795518
28.686733	0.1	2.827168
28.688400	0.1	2.860308
28.690067	0.1	2.895296
28.691733	0.1	2.932549
28.693400	0.1	2.973139
28.695067	0.1	3.018022
28.696733	0.1	3.066898
28.698400	0.1	3.118336
28.700067	0.1	3.171802
28.701733	0.1	3.227771
28.703400	0.1	3.287256
28.705067	0.1	3.350496
28.706733	0.1	3.415704
28.708400	0.1	3.480315
28.710067	0.1	3.543496
28.711733	0.1	3.606379
28.713400	0.1	3.670991
28.715067	0.1	3.738821
28.716733	0.1	3.810525
28.718400	0.1	3.885508
28.720067	0.1	3.962159
28.721733	0.1	4.039049
28.723400	0.1	4.116357
28.725067	0.1	4.196167
28.726733	0.1	4.280746
28.728400	0.1	4.370690
28.730067	0.1	4.464448
28.731733	0.1	4.560352
28.733400	0.1	4.657567
28.735067	0.1	4.755676
28.736733	0.1	4.854083
28.738400	0.1	4.952073
28.740067	0.1	5.050540
28.741733	0.1	5.152226
28.743400	0.1	5.259931
28.745067	0.1	5.374968
28.746733	0.1	5.496621
28.748400	0.1	5.622924
28.750067	0.1	5.751551
28.751733	0.1	5.880058
28.753400	0.1	6.007195
28.755067	0.1	6.133855
28.756733	0.1	6.263316
28.758400	0.1	6.398619
28.760067	0.1	6.541372
28.761733	0.1	6.691039
28.763400	0.1	6.846369
28.765067	0.1	7.006705
28.766733	0.1	7.172227
28.768400	0.1	7.343114
28.770067	0.1	7.518113
28.771733	0.1	7.696331
28.773400	0.1	7.879079
28.775067	0.1	8.068860
28.776733	0.1	8.266807
28.778400	0.1	8.471728
28.780067	0.1	8.681119
28.781733	0.1	8.892716
28.783400	0.1	9.106339
28.785067	0.1	9.323538
28.786733	0.1	9.546161
28.788400	0.1	9.775043
28.790067	0.1	10.009647
28.791733	0.1	10.248483
28.793400	0.1	10.489882
28.795067	0.1	10.733486
28.796733	0.1	10.978163
28.798400	0.1	11.221410
28.800067	0.1	11.460722
28.801733	0.1	11.695088
28.803400	0.1	11.925102
28.805067	0.1	12.151302
28.806733	0.1	12.373210
28.808400	0.1	12.588681
28.810067	0.1	12.794436
28.811733	0.1	12.987316
28.813400	0.1	13.165475
28.815067	0.1	13.327599
28.816733	0.1	13.472379
28.818400	0.1	13.599337
28.820067	0.1	13.708950
28.821733	0.1	13.802410
28.823400	0.1	13.880671
28.825067	0.1	13.943196
28.826733	0.1	13.987780
28.828400	0.1	14.011384
28.830067	0.1	14.011503
28.831733	0.1	13.987602
28.833400	0.1	13.940872
28.835067	0.1	13.872624
28.836733	0.1	13.782919
28.838400	0.1	13.671578
28.840067	0.1	13.539315
28.841733	0.1	13.388396
28.843400	0.1	13.220490
28.845067	0.1	13.035239
28.846733	0.1	12.832762
28.848400	0.1	12.615562
28.850067	0.1	12.385548
28.851733	0.1	12.142659
28.853400	0.1	11.886299
28.855067	0.1	11.617184
28.856733	0.1	11.336685
28.858400	0.1	11.046112
28.860067	0.1	10.746122
28.861733	0.1	10.437370
28.863400	0.1	10.121465
28.865067	0.1	9.802104
28.866733	0.1	9.483040
28.868400	0.1	9.166718
28.870067	0.1	8.853317
28.871733	0.1	8.542121
28.873400	0.1	8.233011
28.875067	0.1	7.927001
28.876733	0.1	7.625401
28.878400	0.1	7.329643
28.880067	0.1	7.041276
28.881733	0.1	6.761492
28.883400	0.1	6.490291
28.885067	0.1	6.226838
28.886733	0.1	5.970359
28.888400	0.1	5.721391
28.890067	0.1	5.481422
28.891733	0.1	5.251706
28.893400	0.1	5.032242
28.895067	0.1	4.822493
28.896733	0.1	4.622519
28.898400	0.1	4.432261
28.900067	0.1	4.251063
28.901733	0.1	4.078329
28.903400	0.1	3.913820
28.905067	0.1	3.758133
28.906733	0.1	3.612459
28.908400	0.1	3.477752
28.910067	0.1	3.353834
28.911733	0.1	3.239751
28.913400	0.1	3.134370
28.915067	0.1	3.036261
28.916733	0.1	2.943456
28.918400	0.1	2.854526
28.920067	0.1	2.769649
28.921733	0.1	2.690792
28.923400	0.1	2.620161
28.925067	0.1	2.558649
28.926733	0.1	2.505481
28.928400	0.1	2.458811
28.930067	0.1	2.416015
28.931733	0.1	2.374649
28.933400	0.1	2.334237
28.935067	0.1	2.296090
28.936733	0.1	2.261758
28.938400	0.1	2.231419
28.940067	0.1	2.204239
28.941733	0.1	2.179206
28.943400	0.1	2.156556
28.945067	0.1	2.137661
28.946733	0.1	2.122760
28.948400	0.1	2.109409
28.950067	0.1	2.095163
28.951733	0.1	2.079845
28.953400	0.1	2.065241
28.955067	0.1	2.052724
28.956733	0.1	2.041996
28.958400	0.1	2.031922
28.960067	0.1	2.022445
28.961733	0.1	2.014578
28.963400	0.1	2.008557
28.965067	0.1	2.003253
28.966733	0.1	1.998246
28.968400	0.1	1.994312
28.970067	0.1	1.992643
28.971733	0.1	1.992881
28.973400	0.1	1.992643
28.975067	0.1	1.989961
28.976733	0.1	1.984716
28.978400	0.1	1.977980
28.980067	0.1	1.971126
28.981733	0.1	1.965284
28.983400	0.1	1.960814
28.985067	0.1	1.957417
28.986733	0.1	1.954317
28.988400	0.1	1.950562
28.990067	0.1	1.945675
28.991733	0.1	1.939535
28.993400	0.1	1.932383
28.995067	0.1	1.924276
28.996733	0.1	1.915157
28.998400	0.1	1.905263
29.000067	0.1	1.894891
29.001733	0.1	1.885295
29.003400	0.1	1.877785
29.005067	0.1	1.872480
29.006733	0.1	1.868308
29.008400	0.1	1.863837
29.010067	0.1	1.858711
29.011733	0.1	1.853407
29.013400	0.1	1.847983
29.015067	0.1	1.842320
29.016733	0.1	1.836181
29.018400	0.1	1.828969
29.020067	0.1	1.820564
29.021733	0.1	1.812816
[truncated: 248,682 more chars]
