# Supplementary material for: Fade into you: genetic control of pigmentation patterns in red-flesh apple (Malus domestica)
Source: Front Plant Sci. 2025 Jan 13;15:1462545. doi: 10.3389/fpls.2024.1462545 (PMC11770013; doi:10.3389/fpls.2024.1462545)
Supplement: Supplementary file 4 [file DataSheet1.zip › CB A1EXT325NM/CB A1EXT325NM.txt]

URL	chrom://thermo-pfav3ojr/ChromeleonLocal/Instrument Data/Vanquish_MS/Dimitri/VALEMA/Pierre/Echantillons 03-04-24.seq/331.smp/EXT325NM.channel/EXT325NM.chm
Channel	EXT325NM

Injection Information:
Data Vault	ChromeleonLocal
Sequence	Echantillons 03-04-24
Name	CB A1
Number	4
Position	B:A4
Comment	colonne SB-AQ MeOH+5%AA
Processing Method	Quantitative
Instrument Method	VALEMA test separation GRAQ 4
Type	Unknown
Status	Finished
Inject Time	4/3/2024 7:45:25 PM +02:00
Volume (µl)	10.0000
Dilution Factor	1.0000
Weight	1.0000

Chromatogram Data Information:
Time Min. (min)	0.001733
Time Max. (min)	47.000067
Data Points	28200
Detector	UV
Generating Data System	Chromeleon 7.3.2.10759
Exporting Data System	Chromeleon 7.3.2.0
Operator	Administrator
Signal Quantity	Absorbance
Signal Unit	mAU
Signal Min.	-4.625202
Signal Max.	1,344.096443
Channel	EXT325NM
Driver Name	VDAD.dll
Channel Type	Evaluation
Min. Step (s)	0.1
Max. Step (s)	0.1
Average Step (s)	0.1

Signal Parameter Information:
Signal Info	WVL:325 nm

Chromatogram Data:
Time (min)	Step (s)	Value (mAU)
0.001733	n.a.	0.000000
0.003400	0.1	-0.000358
0.005067	0.1	-0.002503
0.006733	0.1	-0.007808
0.008400	0.1	-0.015438
0.010067	0.1	-0.022650
0.011733	0.1	-0.027418
0.013400	0.1	-0.030279
0.015067	0.1	-0.033200
0.016733	0.1	-0.037670
0.018400	0.1	-0.044107
0.020067	0.1	-0.051558
0.021733	0.1	-0.058472
0.023400	0.1	-0.062883
0.025067	0.1	-0.063300
0.026733	0.1	-0.060558
0.028400	0.1	-0.057876
0.030067	0.1	-0.058353
0.031733	0.1	-0.062108
0.033400	0.1	-0.066698
0.035067	0.1	-0.069261
0.036733	0.1	-0.068963
0.038400	0.1	-0.066400
0.040067	0.1	-0.062883
0.041733	0.1	-0.058949
0.043400	0.1	-0.054717
0.045067	0.1	-0.050306
0.046733	0.1	-0.046074
0.048400	0.1	-0.042617
0.050067	0.1	-0.041008
0.051733	0.1	-0.041962
0.053400	0.1	-0.044584
0.055067	0.1	-0.046551
0.056733	0.1	-0.045598
0.058400	0.1	-0.040531
0.060067	0.1	-0.032783
0.061733	0.1	-0.025094
0.063400	0.1	-0.020146
0.065067	0.1	-0.019073
0.066733	0.1	-0.020444
0.068400	0.1	-0.021756
0.070067	0.1	-0.020564
0.071733	0.1	-0.016034
0.073400	0.1	-0.009060
0.075067	0.1	-0.002563
0.076733	0.1	0.000894
0.078400	0.1	0.000536
0.080067	0.1	-0.001788
0.081733	0.1	-0.003755
0.083400	0.1	-0.004888
0.085067	0.1	-0.006080
0.086733	0.1	-0.007033
0.088400	0.1	-0.006139
0.090067	0.1	-0.002563
0.091733	0.1	0.003517
0.093400	0.1	0.010192
0.095067	0.1	0.014424
0.096733	0.1	0.014126
0.098400	0.1	0.009596
0.100067	0.1	0.002027
0.101733	0.1	-0.007093
0.103400	0.1	-0.015080
0.105067	0.1	-0.018597
0.106733	0.1	-0.015914
0.108400	0.1	-0.009239
0.110067	0.1	-0.003099
0.111733	0.1	-0.000477
0.113400	0.1	-0.000834
0.115067	0.1	-0.002205
0.116733	0.1	-0.003517
0.118400	0.1	-0.005364
0.120067	0.1	-0.008345
0.121733	0.1	-0.011086
0.123400	0.1	-0.011861
0.125067	0.1	-0.010848
0.126733	0.1	-0.009596
0.128400	0.1	-0.009120
0.130067	0.1	-0.008345
0.131733	0.1	-0.005603
0.133400	0.1	-0.000596
0.135067	0.1	0.004947
0.136733	0.1	0.008941
0.138400	0.1	0.010014
0.140067	0.1	0.007212
0.141733	0.1	0.001013
0.143400	0.1	-0.006735
0.145067	0.1	-0.014246
0.146733	0.1	-0.020862
0.148400	0.1	-0.026584
0.150067	0.1	-0.030577
0.151733	0.1	-0.031710
0.153400	0.1	-0.030458
0.155067	0.1	-0.028789
0.156733	0.1	-0.028014
0.158400	0.1	-0.027299
0.160067	0.1	-0.025630
0.161733	0.1	-0.023305
0.163400	0.1	-0.020862
0.165067	0.1	-0.018179
0.166733	0.1	-0.015557
0.168400	0.1	-0.013828
0.170067	0.1	-0.013351
0.171733	0.1	-0.013232
0.173400	0.1	-0.012338
0.175067	0.1	-0.010192
0.176733	0.1	-0.007391
0.178400	0.1	-0.005484
0.180067	0.1	-0.005364
0.181733	0.1	-0.006497
0.183400	0.1	-0.007629
0.185067	0.1	-0.007451
0.186733	0.1	-0.005305
0.188400	0.1	-0.001967
0.190067	0.1	0.000656
0.191733	0.1	0.000656
0.193400	0.1	-0.002205
0.195067	0.1	-0.006199
0.196733	0.1	-0.008404
0.198400	0.1	-0.006735
0.200067	0.1	-0.002146
0.201733	0.1	0.002444
0.203400	0.1	0.005364
0.205067	0.1	0.006378
0.206733	0.1	0.005305
0.208400	0.1	0.002384
0.210067	0.1	-0.001132
0.211733	0.1	-0.004053
0.213400	0.1	-0.005424
0.215067	0.1	-0.004292
0.216733	0.1	-0.000715
0.218400	0.1	0.004590
0.220067	0.1	0.011563
0.221733	0.1	0.020206
0.223400	0.1	0.028849
0.225067	0.1	0.034511
0.226733	0.1	0.035346
0.228400	0.1	0.032008
0.230067	0.1	0.026286
0.231733	0.1	0.019848
0.233400	0.1	0.013590
0.235067	0.1	0.007987
0.236733	0.1	0.003934
0.238400	0.1	0.002205
0.240067	0.1	0.001490
0.241733	0.1	-0.000238
0.243400	0.1	-0.004053
0.245067	0.1	-0.009060
0.246733	0.1	-0.013113
0.248400	0.1	-0.014305
0.250067	0.1	-0.012100
0.251733	0.1	-0.007510
0.253400	0.1	-0.002086
0.255067	0.1	0.002563
0.256733	0.1	0.004590
0.258400	0.1	0.002921
0.260067	0.1	-0.001371
0.261733	0.1	-0.005662
0.263400	0.1	-0.007629
0.265067	0.1	-0.006974
0.266733	0.1	-0.005543
0.268400	0.1	-0.005305
0.270067	0.1	-0.006914
0.271733	0.1	-0.009596
0.273400	0.1	-0.011861
0.275067	0.1	-0.012755
0.276733	0.1	-0.012457
0.278400	0.1	-0.012100
0.280067	0.1	-0.012755
0.281733	0.1	-0.015020
0.283400	0.1	-0.018239
0.285067	0.1	-0.021636
0.286733	0.1	-0.024736
0.288400	0.1	-0.027418
0.290067	0.1	-0.029445
0.291733	0.1	-0.030577
0.293400	0.1	-0.029922
0.295067	0.1	-0.026643
0.296733	0.1	-0.021815
0.298400	0.1	-0.017762
0.300067	0.1	-0.015497
0.301733	0.1	-0.014901
0.303400	0.1	-0.015140
0.305067	0.1	-0.015259
0.306733	0.1	-0.014603
0.308400	0.1	-0.013828
0.310067	0.1	-0.013471
0.311733	0.1	-0.013769
0.313400	0.1	-0.015676
0.315067	0.1	-0.020325
0.316733	0.1	-0.026226
0.318400	0.1	-0.029683
0.320067	0.1	-0.028551
0.321733	0.1	-0.023961
0.323400	0.1	-0.018418
0.325067	0.1	-0.014722
0.326733	0.1	-0.015199
0.328400	0.1	-0.020325
0.330067	0.1	-0.027895
0.331733	0.1	-0.034690
0.333400	0.1	-0.038505
0.335067	0.1	-0.039041
0.336733	0.1	-0.037313
0.338400	0.1	-0.034332
0.340067	0.1	-0.030875
0.341733	0.1	-0.028074
0.343400	0.1	-0.027418
0.345067	0.1	-0.029743
0.346733	0.1	-0.033617
0.348400	0.1	-0.035644
0.350067	0.1	-0.033617
0.351733	0.1	-0.028670
0.353400	0.1	-0.023544
0.355067	0.1	-0.020087
0.356733	0.1	-0.017941
0.358400	0.1	-0.016332
0.360067	0.1	-0.015676
0.361733	0.1	-0.016689
0.363400	0.1	-0.018895
0.365067	0.1	-0.020206
0.366733	0.1	-0.018895
0.368400	0.1	-0.014961
0.370067	0.1	-0.009894
0.371733	0.1	-0.005245
0.373400	0.1	-0.002861
0.375067	0.1	-0.004411
0.376733	0.1	-0.008821
0.378400	0.1	-0.013053
0.380067	0.1	-0.014842
0.381733	0.1	-0.014782
0.383400	0.1	-0.014067
0.385067	0.1	-0.013411
0.386733	0.1	-0.012875
0.388400	0.1	-0.013232
0.390067	0.1	-0.015795
0.391733	0.1	-0.020325
0.393400	0.1	-0.025094
0.395067	0.1	-0.028074
0.396733	0.1	-0.027478
0.398400	0.1	-0.023007
0.400067	0.1	-0.017464
0.401733	0.1	-0.014603
0.403400	0.1	-0.015318
0.405067	0.1	-0.017583
0.406733	0.1	-0.018656
0.408400	0.1	-0.016868
0.410067	0.1	-0.012636
0.411733	0.1	-0.007510
0.413400	0.1	-0.002623
0.415067	0.1	0.002146
0.416733	0.1	0.006437
0.418400	0.1	0.009239
0.420067	0.1	0.009835
0.421733	0.1	0.007570
0.423400	0.1	0.002384
0.425067	0.1	-0.004292
0.426733	0.1	-0.009775
0.428400	0.1	-0.011861
0.430067	0.1	-0.010073
0.431733	0.1	-0.004530
0.433400	0.1	0.003278
0.435067	0.1	0.010073
0.436733	0.1	0.012994
0.438400	0.1	0.012219
0.440067	0.1	0.009656
0.441733	0.1	0.006676
0.443400	0.1	0.003755
0.445067	0.1	0.001550
0.446733	0.1	0.001073
0.448400	0.1	0.002444
0.450067	0.1	0.004113
0.451733	0.1	0.004292
0.453400	0.1	0.002563
0.455067	0.1	-0.000060
0.456733	0.1	-0.002146
0.458400	0.1	-0.002384
0.460067	0.1	0.000060
0.461733	0.1	0.003695
0.463400	0.1	0.005305
0.465067	0.1	0.003457
0.466733	0.1	-0.000715
0.468400	0.1	-0.005484
0.470067	0.1	-0.009656
0.471733	0.1	-0.012100
0.473400	0.1	-0.012398
0.475067	0.1	-0.011563
0.476733	0.1	-0.011504
0.478400	0.1	-0.013053
0.480067	0.1	-0.015318
0.481733	0.1	-0.016868
0.483400	0.1	-0.016809
0.485067	0.1	-0.015795
0.486733	0.1	-0.014663
0.488400	0.1	-0.013471
0.490067	0.1	-0.011683
0.491733	0.1	-0.009358
0.493400	0.1	-0.008106
0.495067	0.1	-0.009537
0.496733	0.1	-0.013947
0.498400	0.1	-0.020087
0.500067	0.1	-0.025630
0.501733	0.1	-0.028610
0.503400	0.1	-0.028908
0.505067	0.1	-0.027895
0.506733	0.1	-0.026703
0.508400	0.1	-0.024974
0.510067	0.1	-0.022471
0.511733	0.1	-0.020087
0.513400	0.1	-0.019431
0.515067	0.1	-0.021040
0.516733	0.1	-0.024915
0.518400	0.1	-0.029922
0.520067	0.1	-0.034153
0.521733	0.1	-0.035524
0.523400	0.1	-0.032485
0.525067	0.1	-0.024915
0.526733	0.1	-0.015199
0.528400	0.1	-0.007570
0.530067	0.1	-0.005186
0.531733	0.1	-0.007749
0.533400	0.1	-0.012875
0.535067	0.1	-0.017345
0.536733	0.1	-0.019193
0.538400	0.1	-0.017941
0.540067	0.1	-0.014424
0.541733	0.1	-0.010014
0.543400	0.1	-0.006616
0.545067	0.1	-0.005603
0.546733	0.1	-0.007212
0.548400	0.1	-0.010252
0.550067	0.1	-0.012815
0.551733	0.1	-0.014186
0.553400	0.1	-0.015140
0.555067	0.1	-0.015736
0.556733	0.1	-0.015557
0.558400	0.1	-0.014424
0.560067	0.1	-0.012577
0.561733	0.1	-0.010312
0.563400	0.1	-0.008047
0.565067	0.1	-0.006139
0.566733	0.1	-0.004828
0.568400	0.1	-0.004768
0.570067	0.1	-0.006199
0.571733	0.1	-0.009000
0.573400	0.1	-0.011981
0.575067	0.1	-0.013649
0.576733	0.1	-0.013947
0.578400	0.1	-0.014424
0.580067	0.1	-0.016570
0.581733	0.1	-0.019670
0.583400	0.1	-0.021636
0.585067	0.1	-0.021279
0.586733	0.1	-0.018835
0.588400	0.1	-0.014782
0.590067	0.1	-0.009716
0.591733	0.1	-0.005305
0.593400	0.1	-0.003636
0.595067	0.1	-0.005543
0.596733	0.1	-0.010490
0.598400	0.1	-0.016987
0.600067	0.1	-0.022948
0.601733	0.1	-0.026822
0.603400	0.1	-0.028670
0.605067	0.1	-0.029624
0.606733	0.1	-0.029743
0.608400	0.1	-0.027537
0.610067	0.1	-0.022173
0.611733	0.1	-0.015140
0.613400	0.1	-0.009418
0.615067	0.1	-0.006855
0.616733	0.1	-0.007331
0.618400	0.1	-0.009775
0.620067	0.1	-0.013173
0.621733	0.1	-0.015974
0.623400	0.1	-0.015378
0.625067	0.1	-0.009954
0.626733	0.1	-0.001431
0.628400	0.1	0.007331
0.630067	0.1	0.013947
0.631733	0.1	0.017107
0.633400	0.1	0.016332
0.635067	0.1	0.011683
0.636733	0.1	0.003219
0.638400	0.1	-0.007749
0.640067	0.1	-0.018120
0.641733	0.1	-0.024855
0.643400	0.1	-0.027180
0.645067	0.1	-0.026107
0.646733	0.1	-0.021875
0.648400	0.1	-0.014842
0.650067	0.1	-0.005901
0.651733	0.1	0.003517
0.653400	0.1	0.011683
0.655067	0.1	0.016391
0.656733	0.1	0.016451
0.658400	0.1	0.012279
0.660067	0.1	0.006080
0.661733	0.1	0.001073
0.663400	0.1	-0.001192
0.665067	0.1	-0.001311
0.666733	0.1	-0.000894
0.668400	0.1	-0.001192
0.670067	0.1	-0.003040
0.671733	0.1	-0.006080
0.673400	0.1	-0.009060
0.675067	0.1	-0.010669
0.676733	0.1	-0.010967
0.678400	0.1	-0.011086
0.680067	0.1	-0.011563
0.681733	0.1	-0.011504
0.683400	0.1	-0.010967
0.685067	0.1	-0.011504
0.686733	0.1	-0.013828
0.688400	0.1	-0.016689
0.690067	0.1	-0.018120
0.691733	0.1	-0.016809
0.693400	0.1	-0.013292
0.695067	0.1	-0.009656
0.696733	0.1	-0.007510
0.698400	0.1	-0.007689
0.700067	0.1	-0.009358
0.701733	0.1	-0.010550
0.703400	0.1	-0.009418
0.705067	0.1	-0.005603
0.706733	0.1	-0.000477
0.708400	0.1	0.004053
0.710067	0.1	0.007451
0.711733	0.1	0.009835
0.713400	0.1	0.010908
0.715067	0.1	0.009596
0.716733	0.1	0.004888
0.718400	0.1	-0.002682
0.720067	0.1	-0.010669
0.721733	0.1	-0.016451
0.723400	0.1	-0.019252
0.725067	0.1	-0.019491
0.726733	0.1	-0.018001
0.728400	0.1	-0.015557
0.730067	0.1	-0.013590
0.731733	0.1	-0.012815
0.733400	0.1	-0.012457
0.735067	0.1	-0.010908
0.736733	0.1	-0.007868
0.738400	0.1	-0.005662
0.740067	0.1	-0.006378
0.741733	0.1	-0.009775
0.743400	0.1	-0.014305
0.745067	0.1	-0.018597
0.746733	0.1	-0.021279
0.748400	0.1	-0.021160
0.750067	0.1	-0.018597
0.751733	0.1	-0.015974
0.753400	0.1	-0.015199
0.755067	0.1	-0.015974
0.756733	0.1	-0.016570
0.758400	0.1	-0.015914
0.760067	0.1	-0.013709
0.761733	0.1	-0.010788
0.763400	0.1	-0.008404
0.765067	0.1	-0.007689
0.766733	0.1	-0.009000
0.768400	0.1	-0.011504
0.770067	0.1	-0.014305
0.771733	0.1	-0.016868
0.773400	0.1	-0.018537
0.775067	0.1	-0.018358
0.776733	0.1	-0.016153
0.778400	0.1	-0.013709
0.780067	0.1	-0.012994
0.781733	0.1	-0.013649
0.783400	0.1	-0.014365
0.785067	0.1	-0.015199
0.786733	0.1	-0.017107
0.788400	0.1	-0.020385
0.790067	0.1	-0.023425
0.791733	0.1	-0.024140
0.793400	0.1	-0.022769
0.795067	0.1	-0.022411
0.796733	0.1	-0.025630
0.798400	0.1	-0.031650
0.800067	0.1	-0.037074
0.801733	0.1	-0.039339
0.803400	0.1	-0.037789
0.805067	0.1	-0.032604
0.806733	0.1	-0.024736
0.808400	0.1	-0.016093
0.810067	0.1	-0.009000
0.811733	0.1	-0.005007
0.813400	0.1	-0.005722
0.815067	0.1	-0.011206
0.816733	0.1	-0.019550
0.818400	0.1	-0.027657
0.820067	0.1	-0.032902
0.821733	0.1	-0.033677
0.823400	0.1	-0.030816
0.825067	0.1	-0.026941
0.826733	0.1	-0.023663
0.828400	0.1	-0.020802
0.830067	0.1	-0.017941
0.831733	0.1	-0.015557
0.833400	0.1	-0.014603
0.835067	0.1	-0.015318
0.836733	0.1	-0.017643
0.838400	0.1	-0.020981
0.840067	0.1	-0.023961
0.841733	0.1	-0.025153
0.843400	0.1	-0.024974
0.845067	0.1	-0.024736
0.846733	0.1	-0.025034
0.848400	0.1	-0.025451
0.850067	0.1	-0.025570
0.851733	0.1	-0.025570
0.853400	0.1	-0.025272
0.855067	0.1	-0.024676
0.856733	0.1	-0.025094
0.858400	0.1	-0.027955
0.860067	0.1	-0.032187
0.861733	0.1	-0.035346
0.863400	0.1	-0.036299
0.865067	0.1	-0.035763
0.866733	0.1	-0.034273
0.868400	0.1	-0.032783
0.870067	0.1	-0.032783
0.871733	0.1	-0.035048
0.873400	0.1	-0.038385
0.875067	0.1	-0.040531
0.876733	0.1	-0.039816
0.878400	0.1	-0.036478
0.880067	0.1	-0.031650
0.881733	0.1	-0.026584
0.883400	0.1	-0.022769
0.885067	0.1	-0.021756
0.886733	0.1	-0.023663
0.888400	0.1	-0.026762
0.890067	0.1	-0.029385
0.891733	0.1	-0.031292
0.893400	0.1	-0.032544
0.895067	0.1	-0.033855
0.896733	0.1	-0.035763
0.898400	0.1	-0.038326
0.900067	0.1	-0.040472
0.901733	0.1	-0.041187
0.903400	0.1	-0.039697
0.905067	0.1	-0.035703
0.906733	0.1	-0.029922
0.908400	0.1	-0.024259
0.910067	0.1	-0.021696
0.911733	0.1	-0.023246
0.913400	0.1	-0.026524
0.915067	0.1	-0.028491
0.916733	0.1	-0.028253
0.918400	0.1	-0.027895
0.920067	0.1	-0.030100
0.921733	0.1	-0.034869
0.923400	0.1	-0.038862
0.925067	0.1	-0.038564
0.926733	0.1	-0.033617
0.928400	0.1	-0.026882
0.930067	0.1	-0.021517
0.931733	0.1	-0.017822
0.933400	0.1	-0.015199
0.935067	0.1	-0.014782
0.936733	0.1	-0.017345
0.938400	0.1	-0.021160
0.940067	0.1	-0.022888
0.941733	0.1	-0.021219
0.943400	0.1	-0.017107
0.945067	0.1	-0.012219
0.946733	0.1	-0.007749
0.948400	0.1	-0.004172
0.950067	0.1	-0.001252
0.951733	0.1	0.001550
0.953400	0.1	0.004232
0.955067	0.1	0.005543
0.956733	0.1	0.003695
0.958400	0.1	-0.001550
0.960067	0.1	-0.008166
0.961733	0.1	-0.014424
0.963400	0.1	-0.020087
0.965067	0.1	-0.025868
0.966733	0.1	-0.032067
0.968400	0.1	-0.037670
0.970067	0.1	-0.041008
0.971733	0.1	-0.041127
0.973400	0.1	-0.038564
0.975067	0.1	-0.034153
0.976733	0.1	-0.029206
0.978400	0.1	-0.025332
0.980067	0.1	-0.023782
0.981733	0.1	-0.024676
0.983400	0.1	-0.026643
0.985067	0.1	-0.027835
0.986733	0.1	-0.026882
0.988400	0.1	-0.023723
0.990067	0.1	-0.018239
0.991733	0.1	-0.011146
0.993400	0.1	-0.003934
0.995067	0.1	0.001252
0.996733	0.1	0.002742
0.998400	0.1	-0.000119
1.000067	0.1	-0.006318
1.001733	0.1	-0.013232
1.003400	0.1	-0.017822
1.005067	0.1	-0.018775
1.006733	0.1	-0.016332
1.008400	0.1	-0.012338
1.010067	0.1	-0.009656
1.011733	0.1	-0.009835
1.013400	0.1	-0.011802
1.015067	0.1	-0.013590
1.016733	0.1	-0.014484
1.018400	0.1	-0.014961
1.020067	0.1	-0.014842
1.021733	0.1	-0.013709
1.023400	0.1	-0.011861
1.025067	0.1	-0.010610
1.026733	0.1	-0.010908
1.028400	0.1	-0.013351
1.030067	0.1	-0.017047
1.031733	0.1	-0.019550
1.033400	0.1	-0.018477
1.035067	0.1	-0.014365
1.036733	0.1	-0.010610
1.038400	0.1	-0.010788
1.040067	0.1	-0.015736
1.041733	0.1	-0.023127
1.043400	0.1	-0.029922
1.045067	0.1	-0.034630
1.046733	0.1	-0.036776
1.048400	0.1	-0.036478
1.050067	0.1	-0.034809
1.051733	0.1	-0.033617
1.053400	0.1	-0.034034
1.055067	0.1	-0.035584
1.056733	0.1	-0.036657
1.058400	0.1	-0.036299
1.060067	0.1	-0.034869
1.061733	0.1	-0.032961
1.063400	0.1	-0.030577
1.065067	0.1	-0.027597
1.066733	0.1	-0.025868
1.068400	0.1	-0.027657
1.070067	0.1	-0.032663
1.071733	0.1	-0.038624
1.073400	0.1	-0.043035
1.075067	0.1	-0.044703
1.076733	0.1	-0.043690
1.078400	0.1	-0.040352
1.080067	0.1	-0.036001
1.081733	0.1	-0.032127
1.083400	0.1	-0.029027
1.085067	0.1	-0.025630
1.086733	0.1	-0.022292
1.088400	0.1	-0.020862
1.090067	0.1	-0.022233
1.091733	0.1	-0.025392
1.093400	0.1	-0.029027
1.095067	0.1	-0.032723
1.096733	0.1	-0.035167
1.098400	0.1	-0.034750
1.100067	0.1	-0.031471
1.101733	0.1	-0.027239
1.103400	0.1	-0.024259
1.105067	0.1	-0.023305
1.106733	0.1	-0.023901
1.108400	0.1	-0.026107
1.110067	0.1	-0.030756
1.111733	0.1	-0.037909
1.113400	0.1	-0.045598
1.115067	0.1	-0.051320
1.116733	0.1	-0.054300
1.118400	0.1	-0.056148
1.120067	0.1	-0.058532
1.121733	0.1	-0.061631
1.123400	0.1	-0.065088
1.125067	0.1	-0.067890
1.126733	0.1	-0.068605
1.128400	0.1	-0.066221
1.130067	0.1	-0.061333
1.131733	0.1	-0.056148
1.133400	0.1	-0.051916
1.135067	0.1	-0.048399
1.136733	0.1	-0.045180
1.138400	0.1	-0.042975
1.140067	0.1	-0.042319
1.141733	0.1	-0.042677
1.143400	0.1	-0.043809
1.145067	0.1	-0.046134
1.146733	0.1	-0.049055
1.148400	0.1	-0.051141
1.150067	0.1	-0.051618
1.151733	0.1	-0.051677
1.153400	0.1	-0.052512
1.155067	0.1	-0.053585
1.156733	0.1	-0.053167
1.158400	0.1	-0.050664
1.160067	0.1	-0.047326
1.161733	0.1	-0.044525
1.163400	0.1	-0.042737
1.165067	0.1	-0.040650
1.166733	0.1	-0.036955
1.168400	0.1	-0.032365
1.170067	0.1	-0.029266
1.171733	0.1	-0.029087
1.173400	0.1	-0.031412
1.175067	0.1	-0.034094
1.176733	0.1	-0.035107
1.178400	0.1	-0.034094
1.180067	0.1	-0.031888
1.181733	0.1	-0.028789
1.183400	0.1	-0.024498
1.185067	0.1	-0.019133
1.186733	0.1	-0.013709
1.188400	0.1	-0.009894
1.190067	0.1	-0.010192
1.191733	0.1	-0.015974
1.193400	0.1	-0.025153
1.195067	0.1	-0.032604
1.196733	0.1	-0.034273
1.198400	0.1	-0.030458
1.200067	0.1	-0.024676
1.201733	0.1	-0.020623
1.203400	0.1	-0.019372
1.205067	0.1	-0.019848
1.206733	0.1	-0.020564
1.208400	0.1	-0.021517
1.210067	0.1	-0.023723
1.211733	0.1	-0.027776
1.213400	0.1	-0.032723
1.215067	0.1	-0.036478
1.216733	0.1	-0.037193
1.218400	0.1	-0.034750
1.220067	0.1	-0.030398
1.221733	0.1	-0.025809
1.223400	0.1	-0.022829
1.225067	0.1	-0.023127
1.226733	0.1	-0.026345
1.228400	0.1	-0.030279
1.230067	0.1	-0.032365
1.231733	0.1	-0.031531
1.233400	0.1	-0.028133
1.235067	0.1	-0.023723
1.236733	0.1	-0.020802
1.238400	0.1	-0.020981
1.240067	0.1	-0.023305
1.241733	0.1	-0.025272
1.243400	0.1	-0.026166
1.245067	0.1	-0.028074
1.246733	0.1	-0.032425
1.248400	0.1	-0.038087
1.250067	0.1	-0.043273
1.251733	0.1	-0.046611
1.253400	0.1	-0.046551
1.255067	0.1	-0.041664
1.256733	0.1	-0.033200
1.258400	0.1	-0.025511
1.260067	0.1	-0.022233
1.261733	0.1	-0.023663
1.263400	0.1	-0.027418
1.265067	0.1	-0.030458
1.266733	0.1	-0.031292
1.268400	0.1	-0.030279
1.270067	0.1	-0.027776
1.271733	0.1	-0.023484
1.273400	0.1	-0.018179
1.275067	0.1	-0.013947
1.276733	0.1	-0.011921
1.278400	0.1	-0.011861
1.280067	0.1	-0.013530
1.281733	0.1	-0.016928
1.283400	0.1	-0.020623
1.285067	0.1	-0.022829
1.286733	0.1	-0.023007
1.288400	0.1	-0.022352
1.290067	0.1	-0.022352
1.291733	0.1	-0.024080
1.293400	0.1	-0.027537
1.295067	0.1	-0.032425
1.296733	0.1	-0.038743
1.298400	0.1	-0.046313
1.300067	0.1	-0.053465
1.301733	0.1	-0.057638
1.303400	0.1	-0.057697
1.305067	0.1	-0.054300
1.306733	0.1	-0.048935
1.308400	0.1	-0.042558
1.310067	0.1	-0.036001
1.311733	0.1	-0.029266
1.313400	0.1	-0.021696
1.315067	0.1	-0.012696
1.316733	0.1	-0.003040
1.318400	0.1	0.005603
1.320067	0.1	0.012517
1.321733	0.1	0.017822
1.323400	0.1	0.021696
1.325067	0.1	0.025332
1.326733	0.1	0.030756
1.328400	0.1	0.039816
1.330067	0.1	0.054359
1.331733	0.1	0.075400
1.333400	0.1	0.100315
1.335067	0.1	0.124097
1.336733	0.1	0.142872
1.338400	0.1	0.155747
1.340067	0.1	0.163615
1.341733	0.1	0.167668
1.343400	0.1	0.168562
1.345067	0.1	0.165999
1.346733	0.1	0.159740
1.348400	0.1	0.150383
1.350067	0.1	0.139534
1.351733	0.1	0.128508
1.353400	0.1	0.117123
1.355067	0.1	0.105083
1.356733	0.1	0.092804
1.358400	0.1	0.081003
1.360067	0.1	0.069618
1.361733	0.1	0.058413
1.363400	0.1	0.048518
1.365067	0.1	0.042140
1.366733	0.1	0.039637
1.368400	0.1	0.038326
1.370067	0.1	0.035286
1.371733	0.1	0.029206
1.373400	0.1	0.020623
1.375067	0.1	0.011146
1.376733	0.1	0.002801
1.378400	0.1	-0.003517
1.380067	0.1	-0.008523
1.381733	0.1	-0.013173
1.383400	0.1	-0.017822
1.385067	0.1	-0.021279
1.386733	0.1	-0.022590
1.388400	0.1	-0.023544
1.390067	0.1	-0.026405
1.391733	0.1	-0.031233
1.393400	0.1	-0.036061
1.395067	0.1	-0.039220
1.396733	0.1	-0.040054
1.398400	0.1	-0.039577
1.400067	0.1	-0.039220
1.401733	0.1	-0.039577
1.403400	0.1	-0.039577
1.405067	0.1	-0.038385
1.406733	0.1	-0.036776
1.408400	0.1	-0.035644
1.410067	0.1	-0.034630
1.411733	0.1	-0.033677
1.413400	0.1	-0.033855
1.415067	0.1	-0.035644
1.416733	0.1	-0.038624
1.418400	0.1	-0.041842
1.420067	0.1	-0.044167
1.421733	0.1	-0.044048
1.423400	0.1	-0.039935
1.425067	0.1	-0.031650
1.426733	0.1	-0.020564
1.428400	0.1	-0.008643
1.430067	0.1	0.002682
1.431733	0.1	0.012577
1.433400	0.1	0.020981
1.435067	0.1	0.028551
1.436733	0.1	0.035942
1.438400	0.1	0.043631
1.440067	0.1	0.051379
1.441733	0.1	0.058293
1.443400	0.1	0.064373
1.445067	0.1	0.070572
1.446733	0.1	0.078022
1.448400	0.1	0.085652
1.450067	0.1	0.090957
1.451733	0.1	0.093758
1.453400	0.1	0.096500
1.455067	0.1	0.101984
1.456733	0.1	0.111103
1.458400	0.1	0.122845
1.460067	0.1	0.134826
1.461733	0.1	0.144959
1.463400	0.1	0.151873
1.465067	0.1	0.155866
1.466733	0.1	0.158489
1.468400	0.1	0.161231
1.470067	0.1	0.163913
1.471733	0.1	0.165999
1.473400	0.1	0.166714
1.475067	0.1	0.166297
1.476733	0.1	0.165701
1.478400	0.1	0.165701
1.480067	0.1	0.166178
1.481733	0.1	0.167072
1.483400	0.1	0.169396
1.485067	0.1	0.174105
1.486733	0.1	0.181675
1.488400	0.1	0.191033
1.490067	0.1	0.198960
1.491733	0.1	0.202715
1.493400	0.1	0.201345
1.495067	0.1	0.196576
1.496733	0.1	0.193059
1.498400	0.1	0.195384
1.500067	0.1	0.204504
1.501733	0.1	0.218451
1.503400	0.1	0.234306
1.505067	0.1	0.249028
1.506733	0.1	0.259578
1.508400	0.1	0.264108
1.510067	0.1	0.262797
1.511733	0.1	0.257552
1.513400	0.1	0.251532
1.515067	0.1	0.247896
1.516733	0.1	0.248373
1.518400	0.1	0.252485
1.520067	0.1	0.259280
1.521733	0.1	0.267863
1.523400	0.1	0.277519
1.525067	0.1	0.287950
1.526733	0.1	0.299275
1.528400	0.1	0.311196
1.530067	0.1	0.322580
1.531733	0.1	0.332296
1.533400	0.1	0.340343
1.535067	0.1	0.347555
1.536733	0.1	0.354052
1.538400	0.1	0.359476
1.540067	0.1	0.364363
1.541733	0.1	0.369549
1.543400	0.1	0.374556
1.545067	0.1	0.378668
1.546733	0.1	0.382245
1.548400	0.1	0.386596
1.550067	0.1	0.392854
1.551733	0.1	0.400543
1.553400	0.1	0.407696
1.555067	0.1	0.413418
1.556733	0.1	0.418425
1.558400	0.1	0.423372
1.560067	0.1	0.428617
1.561733	0.1	0.434995
1.563400	0.1	0.444412
1.565067	0.1	0.457287
1.566733	0.1	0.472248
1.568400	0.1	0.489056
1.570067	0.1	0.509381
1.571733	0.1	0.534475
1.573400	0.1	0.564039
1.575067	0.1	0.596643
1.576733	0.1	0.630200
1.578400	0.1	0.662744
1.580067	0.1	0.692725
1.581733	0.1	0.720203
1.583400	0.1	0.746548
1.585067	0.1	0.773370
1.586733	0.1	0.801861
1.588400	0.1	0.832915
1.590067	0.1	0.865758
1.591733	0.1	0.898063
1.593400	0.1	0.927925
1.595067	0.1	0.955164
1.596733	0.1	0.979900
1.598400	0.1	1.000762
1.600067	0.1	1.015782
1.601733	0.1	1.025498
1.603400	0.1	1.035929
1.605067	0.1	1.057804
1.606733	0.1	1.103878
1.608400	0.1	1.186907
1.610067	0.1	1.318812
1.611733	0.1	1.508355
1.613400	0.1	1.759529
1.615067	0.1	2.071381
1.616733	0.1	2.437234
1.618400	0.1	2.843440
1.620067	0.1	3.273249
1.621733	0.1	3.711581
1.623400	0.1	4.147291
1.625067	0.1	4.571557
1.626733	0.1	4.975677
1.628400	0.1	5.352259
1.630067	0.1	5.697608
1.631733	0.1	6.012559
1.633400	0.1	6.301463
1.635067	0.1	6.568849
1.636733	0.1	6.816686
1.638400	0.1	7.044197
1.640067	0.1	7.248819
1.641733	0.1	7.427633
1.643400	0.1	7.578552
1.645067	0.1	7.701099
1.646733	0.1	7.796109
1.648400	0.1	7.864476
1.650067	0.1	7.906914
1.651733	0.1	7.923425
1.653400	0.1	7.914186
1.655067	0.1	7.880569
1.656733	0.1	7.824839
1.658400	0.1	7.748783
1.660067	0.1	7.653833
1.661733	0.1	7.542015
1.663400	0.1	7.416904
1.665067	0.1	7.283152
1.666733	0.1	7.144511
1.668400	0.1	7.001520
1.670067	0.1	6.852568
1.671733	0.1	6.696284
1.673400	0.1	6.532491
1.675067	0.1	6.363035
1.676733	0.1	6.190539
1.678400	0.1	6.017149
1.680067	0.1	5.844057
1.681733	0.1	5.671323
1.683400	0.1	5.497575
1.685067	0.1	5.321205
1.686733	0.1	5.143225
1.688400	0.1	4.966140
1.690067	0.1	4.791916
1.691733	0.1	4.620791
1.693400	0.1	4.451275
1.695067	0.1	4.280746
1.696733	0.1	4.107654
1.698400	0.1	3.931999
1.700067	0.1	3.755450
1.701733	0.1	3.580272
1.703400	0.1	3.409386
1.705067	0.1	3.245115
1.706733	0.1	3.088176
1.708400	0.1	2.937913
1.710067	0.1	2.793431
1.711733	0.1	2.653182
1.713400	0.1	2.515137
1.715067	0.1	2.378523
1.716733	0.1	2.244592
1.718400	0.1	2.114952
1.720067	0.1	1.989782
1.721733	0.1	1.869142
1.723400	0.1	1.752913
1.725067	0.1	1.641393
1.726733	0.1	1.534999
1.728400	0.1	1.433671
1.730067	0.1	1.336277
1.731733	0.1	1.242220
1.733400	0.1	1.153231
1.735067	0.1	1.070857
1.736733	0.1	0.995517
1.738400	0.1	0.926673
1.740067	0.1	0.863552
1.741733	0.1	0.804424
1.743400	0.1	0.747144
1.745067	0.1	0.690997
1.746733	0.1	0.636578
1.748400	0.1	0.584126
1.750067	0.1	0.533879
1.751733	0.1	0.487447
1.753400	0.1	0.447214
1.755067	0.1	0.413001
1.756733	0.1	0.381470
1.758400	0.1	0.349462
1.760067	0.1	0.317156
1.761733	0.1	0.286579
1.763400	0.1	0.259101
1.765067	0.1	0.235498
1.766733	0.1	0.215888
1.768400	0.1	0.199616
1.770067	0.1	0.185013
1.771733	0.1	0.169158
1.773400	0.1	0.149250
1.775067	0.1	0.125110
1.776733	0.1	0.099301
1.778400	0.1	0.075579
1.780067	0.1	0.056207
1.781733	0.1	0.041068
1.783400	0.1	0.028908
1.785067	0.1	0.018418
1.786733	0.1	0.009239
1.788400	0.1	0.001490
1.790067	0.1	-0.004888
1.791733	0.1	-0.011086
1.793400	0.1	-0.018716
1.795067	0.1	-0.028968
1.796733	0.1	-0.041068
1.798400	0.1	-0.052989
1.800067	0.1	-0.063896
1.801733	0.1	-0.074744
1.803400	0.1	-0.086010
1.805067	0.1	-0.096738
1.806733	0.1	-0.105619
1.808400	0.1	-0.111580
1.810067	0.1	-0.114620
1.811733	0.1	-0.116110
1.813400	0.1	-0.117958
1.815067	0.1	-0.120878
1.816733	0.1	-0.124455
1.818400	0.1	-0.128388
1.820067	0.1	-0.132620
1.821733	0.1	-0.136375
1.823400	0.1	-0.137925
1.825067	0.1	-0.135899
1.826733	0.1	-0.131667
1.828400	0.1	-0.128806
1.830067	0.1	-0.130534
1.831733	0.1	-0.137448
1.833400	0.1	-0.147462
1.835067	0.1	-0.156820
1.836733	0.1	-0.161707
1.838400	0.1	-0.160337
1.840067	0.1	-0.153124
1.841733	0.1	-0.142097
1.843400	0.1	-0.129879
1.845067	0.1	-0.118852
1.846733	0.1	-0.110388
1.848400	0.1	-0.104249
1.850067	0.1	-0.099897
1.851733	0.1	-0.096917
1.853400	0.1	-0.094354
1.855067	0.1	-0.089467
1.856733	0.1	-0.079691
1.858400	0.1	-0.065446
1.860067	0.1	-0.049353
1.861733	0.1	-0.032961
1.863400	0.1	-0.014842
1.865067	0.1	0.007570
1.866733	0.1	0.035167
1.868400	0.1	0.066042
1.870067	0.1	0.097096
1.871733	0.1	0.126541
1.873400	0.1	0.155389
1.875067	0.1	0.186563
1.876733	0.1	0.223279
1.878400	0.1	0.266194
1.880067	0.1	0.312805
1.881733	0.1	0.359416
1.883400	0.1	0.403881
1.885067	0.1	0.446081
1.886733	0.1	0.485659
1.888400	0.1	0.522375
1.890067	0.1	0.556886
1.891733	0.1	0.590503
1.893400	0.1	0.624657
1.895067	0.1	0.660181
1.896733	0.1	0.695407
1.898400	0.1	0.725985
1.900067	0.1	0.747740
1.901733	0.1	0.758886
1.903400	0.1	0.760078
1.905067	0.1	0.754535
1.906733	0.1	0.745654
1.908400	0.1	0.734746
1.910067	0.1	0.721514
1.911733	0.1	0.705838
1.913400	0.1	0.689089
1.915067	0.1	0.673294
1.916733	0.1	0.658751
1.918400	0.1	0.643790
1.920067	0.1	0.626683
1.921733	0.1	0.606835
1.923400	0.1	0.584722
1.925067	0.1	0.562191
1.926733	0.1	0.541508
1.928400	0.1	0.523806
1.930067	0.1	0.508308
1.931733	0.1	0.492513
1.933400	0.1	0.474215
1.935067	0.1	0.453174
1.936733	0.1	0.431597
1.938400	0.1	0.411928
1.940067	0.1	0.395119
1.941733	0.1	0.380099
1.943400	0.1	0.365019
1.945067	0.1	0.349879
1.946733	0.1	0.335991
1.948400	0.1	0.324607
1.950067	0.1	0.315249
1.951733	0.1	0.306308
1.953400	0.1	0.296593
1.955067	0.1	0.285745
1.956733	0.1	0.273943
1.958400	0.1	0.261664
1.960067	0.1	0.249445
1.961733	0.1	0.236928
1.963400	0.1	0.222921
1.965067	0.1	0.206649
1.966733	0.1	0.189006
1.968400	0.1	0.172019
1.970067	0.1	0.156224
1.971733	0.1	0.140786
1.973400	0.1	0.126839
1.975067	0.1	0.116348
1.976733	0.1	0.109434
1.978400	0.1	0.104845
1.980067	0.1	0.102103
1.981733	0.1	0.101209
1.983400	0.1	0.100851
1.985067	0.1	0.098348
1.986733	0.1	0.091374
1.988400	0.1	0.080466
1.990067	0.1	0.068784
1.991733	0.1	0.059247
1.993400	0.1	0.052989
1.995067	0.1	0.049233
1.996733	0.1	0.046194
1.998400	0.1	0.042081
2.000067	0.1	0.036299
2.001733	0.1	0.029027
2.003400	0.1	0.020981
2.005067	0.1	0.012875
2.006733	0.1	0.004411
2.008400	0.1	-0.004470
2.010067	0.1	-0.012755
2.011733	0.1	-0.019431
2.013400	0.1	-0.024676
2.015067	0.1	-0.029206
2.016733	0.1	-0.033855
2.018400	0.1	-0.038981
2.020067	0.1	-0.043929
2.021733	0.1	-0.047266
2.023400	0.1	-0.047863
2.025067	0.1	-0.045896
2.026733	0.1	-0.042915
2.028400	0.1	-0.041008
2.030067	0.1	-0.041664
2.031733	0.1	-0.044823
2.033400	0.1	-0.050068
2.035067	0.1	-0.056803
2.036733	0.1	-0.062644
2.038400	0.1	-0.065386
2.040067	0.1	-0.065565
2.041733	0.1	-0.066280
2.043400	0.1	-0.068903
2.045067	0.1	-0.072658
2.046733	0.1	-0.076890
2.048400	0.1	-0.081956
2.050067	0.1	-0.087321
2.051733	0.1	-0.091672
2.053400	0.1	-0.093877
2.055067	0.1	-0.094116
2.056733	0.1	-0.093222
2.058400	0.1	-0.092268
2.060067	0.1	-0.092149
2.061733	0.1	-0.093281
2.063400	0.1	-0.095665
2.065067	0.1	-0.099301
2.066733	0.1	-0.103354
2.068400	0.1	-0.105917
2.070067	0.1	-0.106692
2.071733	0.1	-0.107586
2.073400	0.1	-0.110745
2.075067	0.1	-0.115275
2.076733	0.1	-0.118196
2.078400	0.1	-0.117838
2.080067	0.1	-0.115097
2.081733	0.1	-0.111699
2.083400	0.1	-0.109732
2.085067	0.1	-0.110626
2.086733	0.1	-0.113845
2.088400	0.1	-0.117719
2.090067	0.1	-0.121534
2.091733	0.1	-0.125825
2.093400	0.1	-0.129938
2.095067	0.1	-0.131369
2.096733	0.1	-0.128865
2.098400	0.1	-0.124395
2.100067	0.1	-0.120163
2.101733	0.1	-0.116229
2.103400	0.1	-0.112414
2.105067	0.1	-0.109732
2.106733	0.1	-0.109375
2.108400	0.1	-0.111461
2.110067	0.1	-0.114799
2.111733	0.1	-0.118375
2.113400	0.1	-0.121772
2.115067	0.1	-0.125229
2.116733	0.1	-0.128150
2.118400	0.1	-0.129402
2.120067	0.1	-0.128865
2.121733	0.1	-0.128150
2.123400	0.1	-0.128329
2.125067	0.1	-0.127971
2.126733	0.1	-0.124156
2.128400	0.1	-0.116348
2.130067	0.1	-0.106990
2.131733	0.1	-0.099242
2.133400	0.1	-0.094950
2.135067	0.1	-0.093639
2.136733	0.1	-0.093281
2.138400	0.1	-0.092566
2.140067	0.1	-0.092268
2.141733	0.1	-0.093520
2.143400	0.1	-0.095606
2.145067	0.1	-0.096977
2.146733	0.1	-0.096500
2.148400	0.1	-0.092924
2.150067	0.1	-0.086546
2.151733	0.1	-0.079691
2.153400	0.1	-0.074685
2.155067	0.1	-0.070989
2.156733	0.1	-0.067234
2.158400	0.1	-0.063002
2.160067	0.1	-0.058889
2.161733	0.1	-0.055730
2.163400	0.1	-0.054240
2.165067	0.1	-0.054061
2.166733	0.1	-0.053942
2.168400	0.1	-0.052214
2.170067	0.1	-0.048399
2.171733	0.1	-0.043213
2.173400	0.1	-0.038385
2.175067	0.1	-0.034928
2.176733	0.1	-0.032663
2.178400	0.1	-0.031173
2.180067	0.1	-0.030637
2.181733	0.1	-0.031114
2.183400	0.1	-0.031531
2.185067	0.1	-0.030637
2.186733	0.1	-0.028133
2.188400	0.1	-0.024140
2.190067	0.1	-0.019610
2.191733	0.1	-0.015616
2.193400	0.1	-0.012755
2.195067	0.1	-0.010431
2.196733	0.1	-0.007570
2.198400	0.1	-0.004232
2.200067	0.1	-0.001490
2.201733	0.1	0.000715
2.203400	0.1	0.003994
2.205067	0.1	0.008583
2.206733	0.1	0.011921
2.208400	0.1	0.011623
2.210067	0.1	0.009596
2.211733	0.1	0.009954
2.213400	0.1	0.014603
2.215067	0.1	0.022650
2.216733	0.1	0.031292
2.218400	0.1	0.038087
2.220067	0.1	0.042140
2.221733	0.1	0.044167
2.223400	0.1	0.045538
2.225067	0.1	0.047386
2.226733	0.1	0.050187
2.228400	0.1	0.053525
2.230067	0.1	0.055730
2.231733	0.1	0.055730
2.233400	0.1	0.054836
2.235067	0.1	0.055611
2.236733	0.1	0.059247
2.238400	0.1	0.064909
2.240067	0.1	0.070274
2.241733	0.1	0.072539
2.243400	0.1	0.070274
2.245067	0.1	0.064433
2.246733	0.1	0.057697
2.248400	0.1	0.053287
2.250067	0.1	0.052929
2.251733	0.1	0.056088
2.253400	0.1	0.061333
2.255067	0.1	0.066876
2.256733	0.1	0.071228
2.258400	0.1	0.073195
2.260067	0.1	0.073016
2.261733	0.1	0.071883
2.263400	0.1	0.071466
2.265067	0.1	0.072658
2.266733	0.1	0.074625
2.268400	0.1	0.075817
2.270067	0.1	0.075221
2.271733	0.1	0.073552
2.273400	0.1	0.072777
2.275067	0.1	0.073850
2.276733	0.1	0.076056
2.278400	0.1	0.077724
2.280067	0.1	0.077903
2.281733	0.1	0.077248
2.283400	0.1	0.077128
2.285067	0.1	0.078380
2.286733	0.1	0.080287
2.288400	0.1	0.082135
2.290067	0.1	0.083029
2.291733	0.1	0.081897
2.293400	0.1	0.079274
2.295067	0.1	0.077546
2.296733	0.1	0.077605
2.298400	0.1	0.077963
2.300067	0.1	0.078261
2.301733	0.1	0.079334
2.303400	0.1	0.081241
2.305067	0.1	0.082970
2.306733	0.1	0.083745
2.308400	0.1	0.083983
2.310067	0.1	0.084221
2.311733	0.1	0.084698
2.313400	0.1	0.084817
2.315067	0.1	0.084102
2.316733	0.1	0.083029
2.318400	0.1	0.082612
2.320067	0.1	0.083268
2.321733	0.1	0.084460
2.323400	0.1	0.085413
2.325067	0.1	0.085235
2.326733	0.1	0.082850
2.328400	0.1	0.079095
2.330067	0.1	0.076532
2.331733	0.1	0.076711
2.333400	0.1	0.078559
2.335067	0.1	0.080228
2.336733	0.1	0.081956
2.338400	0.1	0.084460
2.340067	0.1	0.086248
2.341733	0.1	0.084639
2.343400	0.1	0.079393
2.345067	0.1	0.072777
2.346733	0.1	0.067353
2.348400	0.1	0.063360
2.350067	0.1	0.059426
2.351733	0.1	0.055611
2.353400	0.1	0.053287
2.355067	0.1	0.054002
2.356733	0.1	0.057995
2.358400	0.1	0.064015
2.360067	0.1	0.070155
2.361733	0.1	0.074744
2.363400	0.1	0.077009
2.365067	0.1	0.076652
2.366733	0.1	0.073493
2.368400	0.1	0.067592
2.370067	0.1	0.059783
2.371733	0.1	0.051439
2.373400	0.1	0.044048
2.375067	0.1	0.038862
2.376733	0.1	0.036776
2.378400	0.1	0.037670
2.380067	0.1	0.040889
2.381733	0.1	0.045538
2.383400	0.1	0.051141
2.385067	0.1	0.056982
2.386733	0.1	0.061274
2.388400	0.1	0.062525
2.390067	0.1	0.060499
2.391733	0.1	0.056088
2.393400	0.1	0.050128
2.395067	0.1	0.044644
2.396733	0.1	0.041962
2.398400	0.1	0.042021
2.400067	0.1	0.042319
2.401733	0.1	0.041068
2.403400	0.1	0.038207
2.405067	0.1	0.035167
2.406733	0.1	0.034750
2.408400	0.1	0.038862
2.410067	0.1	0.046313
2.411733	0.1	0.052929
2.413400	0.1	0.055492
2.415067	0.1	0.054479
2.416733	0.1	0.051796
2.418400	0.1	0.048161
2.420067	0.1	0.043750
2.421733	0.1	0.039399
2.423400	0.1	0.036359
2.425067	0.1	0.035286
2.426733	0.1	0.035763
2.428400	0.1	0.038087
2.430067	0.1	0.042379
2.431733	0.1	0.048280
2.433400	0.1	0.054479
2.435067	0.1	0.058413
2.436733	0.1	0.057697
2.438400	0.1	0.052631
2.440067	0.1	0.045419
2.441733	0.1	0.037909
2.443400	0.1	0.030816
2.445067	0.1	0.024676
2.446733	0.1	0.020623
2.448400	0.1	0.019908
2.450067	0.1	0.022352
2.451733	0.1	0.025392
2.453400	0.1	0.026524
2.455067	0.1	0.025094
2.456733	0.1	0.021458
2.458400	0.1	0.016570
2.460067	0.1	0.012279
2.461733	0.1	0.009894
2.463400	0.1	0.008583
2.465067	0.1	0.006437
2.466733	0.1	0.002742
2.468400	0.1	-0.002325
2.470067	0.1	-0.008047
2.471733	0.1	-0.013113
2.473400	0.1	-0.016272
2.475067	0.1	-0.016510
2.476733	0.1	-0.013709
2.478400	0.1	-0.009000
2.480067	0.1	-0.005066
2.481733	0.1	-0.003994
2.483400	0.1	-0.005901
2.485067	0.1	-0.009477
2.486733	0.1	-0.013828
2.488400	0.1	-0.017643
2.490067	0.1	-0.019252
2.491733	0.1	-0.018418
2.493400	0.1	-0.016868
2.495067	0.1	-0.016272
2.496733	0.1	-0.016868
2.498400	0.1	-0.017166
2.500067	0.1	-0.015855
2.501733	0.1	-0.013649
2.503400	0.1	-0.012875
2.505067	0.1	-0.015140
2.506733	0.1	-0.020683
2.508400	0.1	-0.028849
2.510067	0.1	-0.037253
2.511733	0.1	-0.042379
2.513400	0.1	-0.042260
2.515067	0.1	-0.037611
2.516733	0.1	-0.030637
2.518400	0.1	-0.023961
2.520067	0.1	-0.019193
2.521733	0.1	-0.015974
2.523400	0.1	-0.013947
2.525067	0.1	-0.013173
2.526733	0.1	-0.013351
2.528400	0.1	-0.013590
2.530067	0.1	-0.013292
2.531733	0.1	-0.012696
2.533400	0.1	-0.012338
2.535067	0.1	-0.012755
2.536733	0.1	-0.013947
2.538400	0.1	-0.015020
2.540067	0.1	-0.015795
2.541733	0.1	-0.015676
2.543400	0.1	-0.013828
2.545067	0.1	-0.010192
2.546733	0.1	-0.006557
2.548400	0.1	-0.004470
2.550067	0.1	-0.004053
2.551733	0.1	-0.003934
2.553400	0.1	-0.002801
2.555067	0.1	-0.000834
2.556733	0.1	0.000775
2.558400	0.1	0.000536
2.560067	0.1	-0.002205
2.561733	0.1	-0.007272
2.563400	0.1	-0.012755
2.565067	0.1	-0.016510
2.566733	0.1	-0.018179
2.568400	0.1	-0.019252
2.570067	0.1	-0.021875
2.571733	0.1	-0.026405
2.573400	0.1	-0.030577
2.575067	0.1	-0.031173
2.576733	0.1	-0.027120
2.578400	0.1	-0.020266
2.580067	0.1	-0.013351
2.581733	0.1	-0.009000
2.583400	0.1	-0.009060
2.585067	0.1	-0.013530
2.586733	0.1	-0.018954
2.588400	0.1	-0.020385
2.590067	0.1	-0.015736
2.591733	0.1	-0.006974
2.593400	0.1	0.001788
2.595067	0.1	0.006258
2.596733	0.1	0.004530
2.598400	0.1	-0.001907
2.600067	0.1	-0.010610
2.601733	0.1	-0.020444
2.603400	0.1	-0.030279
2.605067	0.1	-0.038385
2.606733	0.1	-0.042737
2.608400	0.1	-0.042379
2.610067	0.1	-0.037134
2.611733	0.1	-0.027955
2.613400	0.1	-0.017464
2.615067	0.1	-0.008464
2.616733	0.1	-0.002861
2.618400	0.1	-0.001788
2.620067	0.1	-0.005066
2.621733	0.1	-0.010252
2.623400	0.1	-0.014424
2.625067	0.1	-0.016153
2.626733	0.1	-0.015736
2.628400	0.1	-0.014365
2.630067	0.1	-0.013471
2.631733	0.1	-0.013888
2.633400	0.1	-0.014961
2.635067	0.1	-0.015855
2.636733	0.1	-0.016034
2.638400	0.1	-0.015378
2.640067	0.1	-0.013769
2.641733	0.1	-0.012636
2.643400	0.1	-0.013173
2.645067	0.1	-0.015378
2.646733	0.1	-0.018120
2.648400	0.1	-0.019968
2.650067	0.1	-0.019908
2.651733	0.1	-0.018537
2.653400	0.1	-0.017464
2.655067	0.1	-0.017822
2.656733	0.1	-0.019550
2.658400	0.1	-0.022233
2.660067	0.1	-0.024855
2.661733	0.1	-0.025630
2.663400	0.1	-0.023961
2.665067	0.1	-0.020981
2.666733	0.1	-0.018239
2.668400	0.1	-0.016630
2.670067	0.1	-0.016272
2.671733	0.1	-0.016570
2.673400	0.1	-0.015736
2.675067	0.1	-0.012398
2.676733	0.1	-0.007272
2.678400	0.1	-0.002623
2.680067	0.1	0.000298
2.681733	0.1	0.001609
2.683400	0.1	0.001669
2.685067	0.1	0.000298
2.686733	0.1	-0.002146
2.688400	0.1	-0.004053
2.690067	0.1	-0.003815
2.691733	0.1	-0.001907
2.693400	0.1	-0.000536
2.695067	0.1	-0.001729
2.696733	0.1	-0.006199
2.698400	0.1	-0.012875
2.700067	0.1	-0.019252
2.701733	0.1	-0.023365
2.703400	0.1	-0.024557
2.705067	0.1	-0.023901
2.706733	0.1	-0.022352
2.708400	0.1	-0.020206
2.710067	0.1	-0.018120
2.711733	0.1	-0.017703
2.713400	0.1	-0.019252
2.715067	0.1	-0.020862
2.716733	0.1	-0.018895
2.718400	0.1	-0.011086
2.720067	0.1	0.000656
2.721733	0.1	0.010133
2.723400	0.1	0.011921
2.725067	0.1	0.005782
2.726733	0.1	-0.004709
2.728400	0.1	-0.015855
2.730067	0.1	-0.024974
2.731733	0.1	-0.030041
2.733400	0.1	-0.030875
2.735067	0.1	-0.029564
2.736733	0.1	-0.027716
2.738400	0.1	-0.025451
2.740067	0.1	-0.022113
2.741733	0.1	-0.018299
2.743400	0.1	-0.015080
2.745067	0.1	-0.012875
2.746733	0.1	-0.010371
2.748400	0.1	-0.006258
2.750067	0.1	-0.001729
2.751733	0.1	-0.000060
2.753400	0.1	-0.001729
2.755067	0.1	-0.003934
2.756733	0.1	-0.005066
2.758400	0.1	-0.006318
2.760067	0.1	-0.008166
2.761733	0.1	-0.008881
2.763400	0.1	-0.007272
2.765067	0.1	-0.004411
2.766733	0.1	-0.002384
2.768400	0.1	-0.001609
2.770067	0.1	-0.000477
2.771733	0.1	0.002027
2.773400	0.1	0.005066
2.775067	0.1	0.006497
2.776733	0.1	0.004888
2.778400	0.1	0.000298
2.780067	0.1	-0.005424
2.781733	0.1	-0.010192
2.783400	0.1	-0.013113
2.785067	0.1	-0.014126
2.786733	0.1	-0.013173
2.788400	0.1	-0.011086
2.790067	0.1	-0.009179
2.791733	0.1	-0.007689
2.793400	0.1	-0.005662
2.795067	0.1	-0.002623
2.796733	0.1	0.000954
2.798400	0.1	0.005007
2.800067	0.1	0.009656
2.801733	0.1	0.014484
2.803400	0.1	0.018418
2.805067	0.1	0.020087
2.806733	0.1	0.018477
2.808400	0.1	0.014424
2.810067	0.1	0.010133
2.811733	0.1	0.006557
2.813400	0.1	0.003695
2.815067	0.1	0.000775
2.816733	0.1	-0.003159
2.818400	0.1	-0.008762
2.820067	0.1	-0.014901
2.821733	0.1	-0.019133
2.823400	0.1	-0.019014
2.825067	0.1	-0.014126
2.826733	0.1	-0.006676
2.828400	0.1	0.000238
2.830067	0.1	0.004470
2.831733	0.1	0.004828
2.833400	0.1	0.001013
2.835067	0.1	-0.006497
2.836733	0.1	-0.015855
2.838400	0.1	-0.024378
2.840067	0.1	-0.028670
2.841733	0.1	-0.027180
2.843400	0.1	-0.020921
2.845067	0.1	-0.012398
2.846733	0.1	-0.003934
2.848400	0.1	0.002742
2.850067	0.1	0.006795
2.851733	0.1	0.008285
2.853400	0.1	0.007749
2.855067	0.1	0.005424
2.856733	0.1	0.001669
2.858400	0.1	-0.002801
2.860067	0.1	-0.007033
2.861733	0.1	-0.010431
2.863400	0.1	-0.012636
2.865067	0.1	-0.012338
2.866733	0.1	-0.008047
2.868400	0.1	-0.000238
2.870067	0.1	0.008047
2.871733	0.1	0.013530
2.873400	0.1	0.015080
2.875067	0.1	0.014246
2.876733	0.1	0.013351
2.878400	0.1	0.014007
2.880067	0.1	0.015497
2.881733	0.1	0.015438
2.883400	0.1	0.011802
2.885067	0.1	0.005662
2.886733	0.1	0.000834
2.888400	0.1	0.000358
2.890067	0.1	0.004470
2.891733	0.1	0.010669
2.893400	0.1	0.015914
2.895067	0.1	0.018656
2.896733	0.1	0.019133
2.898400	0.1	0.018418
2.900067	0.1	0.017941
2.901733	0.1	0.017881
2.903400	0.1	0.016391
2.905067	0.1	0.011742
2.906733	0.1	0.004828
2.908400	0.1	-0.001729
2.910067	0.1	-0.005305
2.911733	0.1	-0.004351
2.913400	0.1	0.000477
2.915067	0.1	0.006497
2.916733	0.1	0.011206
2.918400	0.1	0.013888
2.920067	0.1	0.015020
2.921733	0.1	0.015140
2.923400	0.1	0.013769
2.925067	0.1	0.011206
2.926733	0.1	0.008404
2.928400	0.1	0.006080
2.930067	0.1	0.003994
2.931733	0.1	0.001967
2.933400	0.1	0.000238
2.935067	0.1	-0.001550
2.936733	0.1	-0.003278
2.938400	0.1	-0.003636
2.940067	0.1	-0.001490
2.941733	0.1	0.003219
2.943400	0.1	0.009596
2.945067	0.1	0.015736
2.946733	0.1	0.020504
2.948400	0.1	0.024676
2.950067	0.1	0.029266
2.951733	0.1	0.032842
2.953400	0.1	0.032544
2.955067	0.1	0.027239
2.956733	0.1	0.018239
2.958400	0.1	0.008285
2.960067	0.1	0.000238
2.961733	0.1	-0.003576
2.963400	0.1	-0.003219
2.965067	0.1	-0.001132
2.966733	0.1	0.000179
2.968400	0.1	0.000179
2.970067	0.1	-0.000358
2.971733	0.1	-0.000596
2.973400	0.1	-0.000417
2.975067	0.1	-0.000596
2.976733	0.1	-0.001729
2.978400	0.1	-0.003338
2.980067	0.1	-0.005066
2.981733	0.1	-0.007033
2.983400	0.1	-0.008941
2.985067	0.1	-0.009894
2.986733	0.1	-0.008941
2.988400	0.1	-0.005901
2.990067	0.1	-0.001967
2.991733	0.1	0.000894
2.993400	0.1	0.001311
2.995067	0.1	-0.001192
2.996733	0.1	-0.006616
2.998400	0.1	-0.014067
3.000067	0.1	-0.021577
3.001733	0.1	-0.027001
3.003400	0.1	-0.028551
3.005067	0.1	-0.026107
3.006733	0.1	-0.021160
3.008400	0.1	-0.016034
3.010067	0.1	-0.012815
3.011733	0.1	-0.012279
3.013400	0.1	-0.013888
3.015067	0.1	-0.016212
3.016733	0.1	-0.017285
3.018400	0.1	-0.015497
3.020067	0.1	-0.010788
3.021733	0.1	-0.004172
3.023400	0.1	0.002503
3.025067	0.1	0.006676
3.026733	0.1	0.007331
3.028400	0.1	0.006080
3.030067	0.1	0.004530
3.031733	0.1	0.002623
3.033400	0.1	0.000000
3.035067	0.1	-0.002563
3.036733	0.1	-0.004232
3.038400	0.1	-0.005126
3.040067	0.1	-0.005603
3.041733	0.1	-0.005484
3.043400	0.1	-0.004470
3.045067	0.1	-0.002861
3.046733	0.1	-0.001073
3.048400	0.1	0.000417
3.050067	0.1	0.000715
3.051733	0.1	-0.000417
3.053400	0.1	-0.002682
3.055067	0.1	-0.005364
3.056733	0.1	-0.006318
3.058400	0.1	-0.004530
3.060067	0.1	-0.001550
3.061733	0.1	-0.000477
3.063400	0.1	-0.002742
3.065067	0.1	-0.007808
3.066733	0.1	-0.013530
3.068400	0.1	-0.017464
3.070067	0.1	-0.018358
3.071733	0.1	-0.016093
3.073400	0.1	-0.011563
3.075067	0.1	-0.007212
3.076733	0.1	-0.006080
3.078400	0.1	-0.008345
3.080067	0.1	-0.011921
3.081733	0.1	-0.014722
3.083400	0.1	-0.015855
3.085067	0.1	-0.014544
3.086733	0.1	-0.010967
3.088400	0.1	-0.006914
3.090067	0.1	-0.004649
3.091733	0.1	-0.005364
3.093400	0.1	-0.008225
3.095067	0.1	-0.011265
3.096733	0.1	-0.012875
3.098400	0.1	-0.012815
3.100067	0.1	-0.012100
3.101733	0.1	-0.011861
3.103400	0.1	-0.012755
3.105067	0.1	-0.014126
3.106733	0.1	-0.014663
3.108400	0.1	-0.013769
3.110067	0.1	-0.011623
3.111733	0.1	-0.008404
3.113400	0.1	-0.005066
3.115067	0.1	-0.003099
3.116733	0.1	-0.003219
3.118400	0.1	-0.004947
3.120067	0.1	-0.007212
3.121733	0.1	-0.008404
3.123400	0.1	-0.007868
3.125067	0.1	-0.007033
3.126733	0.1	-0.007570
3.128400	0.1	-0.009775
3.130067	0.1	-0.012100
3.131733	0.1	-0.013769
3.133400	0.1	-0.016391
3.135067	0.1	-0.021458
3.136733	0.1	-0.027418
3.138400	0.1	-0.031173
3.140067	0.1	-0.030875
3.141733	0.1	-0.026584
3.143400	0.1	-0.019491
3.145067	0.1	-0.011742
3.146733	0.1	-0.005960
3.148400	0.1	-0.003397
3.150067	0.1	-0.003994
3.151733	0.1	-0.007510
3.153400	0.1	-0.013590
3.155067	0.1	-0.019670
3.156733	0.1	-0.022650
3.158400	0.1	-0.021338
3.160067	0.1	-0.016928
3.161733	0.1	-0.011504
3.163400	0.1	-0.006795
3.165067	0.1	-0.004232
3.166733	0.1	-0.004411
3.168400	0.1	-0.007570
3.170067	0.1	-0.012279
3.171733	0.1	-0.016451
3.173400	0.1	-0.018835
3.175067	0.1	-0.019133
3.176733	0.1	-0.017047
3.178400	0.1	-0.013173
3.180067	0.1	-0.009775
3.181733	0.1	-0.009894
3.183400	0.1	-0.014007
3.185067	0.1	-0.019252
3.186733	0.1	-0.022233
3.188400	0.1	-0.022233
3.190067	0.1	-0.021696
3.191733	0.1	-0.024319
3.193400	0.1	-0.030875
3.195067	0.1	-0.038147
3.196733	0.1	-0.042081
3.198400	0.1	-0.040650
3.200067	0.1	-0.034928
3.201733	0.1	-0.027239
3.203400	0.1	-0.021040
3.205067	0.1	-0.019491
3.206733	0.1	-0.023127
3.208400	0.1	-0.028610
3.210067	0.1	-0.032127
3.211733	0.1	-0.032127
3.213400	0.1	-0.029504
3.215067	0.1	-0.025690
3.216733	0.1	-0.021994
3.218400	0.1	-0.019014
3.220067	0.1	-0.016987
3.221733	0.1	-0.016093
3.223400	0.1	-0.016809
3.225067	0.1	-0.018477
3.226733	0.1	-0.020146
3.228400	0.1	-0.021040
3.230067	0.1	-0.021040
3.231733	0.1	-0.019968
3.233400	0.1	-0.017881
3.235067	0.1	-0.016391
3.236733	0.1	-0.017107
3.238400	0.1	-0.018895
3.240067	0.1	-0.019789
3.241733	0.1	-0.019014
3.243400	0.1	-0.017762
3.245067	0.1	-0.017703
3.246733	0.1	-0.019789
3.248400	0.1	-0.023544
3.250067	0.1	-0.027597
3.251733	0.1	-0.030458
3.253400	0.1	-0.030935
3.255067	0.1	-0.028491
3.256733	0.1	-0.023901
3.258400	0.1	-0.019312
3.260067	0.1	-0.016212
3.261733	0.1	-0.015259
3.263400	0.1	-0.017405
3.265067	0.1	-0.022352
3.266733	0.1	-0.027835
3.268400	0.1	-0.031829
3.270067	0.1	-0.033796
3.271733	0.1	-0.033617
3.273400	0.1	-0.031888
3.275067	0.1	-0.029325
3.276733	0.1	-0.026166
3.278400	0.1	-0.022590
3.280067	0.1	-0.018835
3.281733	0.1	-0.015616
3.283400	0.1	-0.014126
3.285067	0.1	-0.015140
3.286733	0.1	-0.017345
3.288400	0.1	-0.019014
3.290067	0.1	-0.019908
3.291733	0.1	-0.020444
3.293400	0.1	-0.021338
3.295067	0.1	-0.022233
3.296733	0.1	-0.022769
3.298400	0.1	-0.023425
3.300067	0.1	-0.024557
3.301733	0.1	-0.026047
3.303400	0.1	-0.027239
3.305067	0.1	-0.027061
3.306733	0.1	-0.024378
3.308400	0.1	-0.019610
3.310067	0.1	-0.015616
3.311733	0.1	-0.015199
3.313400	0.1	-0.019073
3.315067	0.1	-0.025153
3.316733	0.1	-0.030220
3.318400	0.1	-0.032067
3.320067	0.1	-0.031233
3.321733	0.1	-0.030398
3.323400	0.1	-0.031471
3.325067	0.1	-0.033975
3.326733	0.1	-0.037014
3.328400	0.1	-0.040114
3.330067	0.1	-0.042319
3.331733	0.1	-0.042498
3.333400	0.1	-0.040233
3.335067	0.1	-0.036180
3.336733	0.1	-0.032127
3.338400	0.1	-0.029206
3.340067	0.1	-0.026882
3.341733	0.1	-0.024617
3.343400	0.1	-0.022948
3.345067	0.1	-0.023007
3.346733	0.1	-0.024259
3.348400	0.1	-0.025511
3.350067	0.1	-0.026524
3.351733	0.1	-0.027418
3.353400	0.1	-0.027776
3.355067	0.1	-0.027061
3.356733	0.1	-0.024498
3.358400	0.1	-0.018775
3.360067	0.1	-0.010192
3.361733	0.1	-0.001967
3.363400	0.1	0.002623
3.365067	0.1	0.003159
3.366733	0.1	0.001013
3.368400	0.1	-0.002742
3.370067	0.1	-0.007033
3.371733	0.1	-0.010967
3.373400	0.1	-0.014424
3.375067	0.1	-0.017643
3.376733	0.1	-0.019848
3.378400	0.1	-0.019252
3.380067	0.1	-0.014722
3.381733	0.1	-0.006318
3.383400	0.1	0.003517
3.385067	0.1	0.009596
3.386733	0.1	0.008583
3.388400	0.1	0.002205
3.390067	0.1	-0.005841
3.391733	0.1	-0.013351
3.393400	0.1	-0.019789
3.395067	0.1	-0.024676
3.396733	0.1	-0.027776
3.398400	0.1	-0.029802
3.400067	0.1	-0.030875
3.401733	0.1	-0.029325
3.403400	0.1	-0.023723
3.405067	0.1	-0.015974
3.406733	0.1	-0.010014
3.408400	0.1	-0.007987
3.410067	0.1	-0.009000
3.411733	0.1	-0.011384
3.413400	0.1	-0.014186
3.415067	0.1	-0.017047
3.416733	0.1	-0.018835
3.418400	0.1	-0.018358
3.420067	0.1	-0.015914
3.421733	0.1	-0.012875
3.423400	0.1	-0.010014
3.425067	0.1	-0.006914
3.426733	0.1	-0.003040
3.428400	0.1	0.001073
3.430067	0.1	0.003934
3.431733	0.1	0.004232
3.433400	0.1	0.001729
3.435067	0.1	-0.002801
3.436733	0.1	-0.007570
3.438400	0.1	-0.011146
3.440067	0.1	-0.012338
3.441733	0.1	-0.011027
3.443400	0.1	-0.008583
3.445067	0.1	-0.006378
3.446733	0.1	-0.004947
3.448400	0.1	-0.004828
3.450067	0.1	-0.005245
3.451733	0.1	-0.004590
3.453400	0.1	-0.002742
3.455067	0.1	-0.001371
3.456733	0.1	-0.001490
3.458400	0.1	-0.002444
3.460067	0.1	-0.003219
3.461733	0.1	-0.003219
3.463400	0.1	-0.002503
3.465067	0.1	-0.002146
3.466733	0.1	-0.004172
3.468400	0.1	-0.009596
3.470067	0.1	-0.016928
3.471733	0.1	-0.022113
3.473400	0.1	-0.021160
3.475067	0.1	-0.012875
3.476733	0.1	0.000775
3.478400	0.1	0.015974
3.480067	0.1	0.028491
3.481733	0.1	0.035703
3.483400	0.1	0.037313
3.485067	0.1	0.034988
3.486733	0.1	0.031352
3.488400	0.1	0.028253
3.490067	0.1	0.026643
3.491733	0.1	0.027359
3.493400	0.1	0.030756
3.495067	0.1	0.036180
3.496733	0.1	0.043094
3.498400	0.1	0.052929
3.500067	0.1	0.067174
3.501733	0.1	0.084996
3.503400	0.1	0.104129
3.505067	0.1	0.123918
3.506733	0.1	0.145137
3.508400	0.1	0.168026
3.510067	0.1	0.191212
3.511733	0.1	0.212908
3.513400	0.1	0.231683
3.515067	0.1	0.246704
3.516733	0.1	0.258207
3.518400	0.1	0.266910
3.520067	0.1	0.273407
3.521733	0.1	0.277162
3.523400	0.1	0.278533
3.525067	0.1	0.279129
3.526733	0.1	0.280142
3.528400	0.1	0.280678
3.530067	0.1	0.279069
3.531733	0.1	0.274301
3.533400	0.1	0.266016
3.535067	0.1	0.254035
3.536733	0.1	0.239253
3.538400	0.1	0.223458
3.540067	0.1	0.208616
3.541733	0.1	0.195920
3.543400	0.1	0.184655
3.545067	0.1	0.173688
3.546733	0.1	0.163317
3.548400	0.1	0.154376
3.550067	0.1	0.146866
3.551733	0.1	0.140190
3.553400	0.1	0.133038
3.555067	0.1	0.125349
3.556733	0.1	0.118196
3.558400	0.1	0.112176
3.560067	0.1	0.106752
3.561733	0.1	0.101745
3.563400	0.1	0.097752
3.565067	0.1	0.094652
3.566733	0.1	0.091016
3.568400	0.1	0.085771
3.570067	0.1	0.079691
3.571733	0.1	0.075281
3.573400	0.1	0.074148
3.575067	0.1	0.075459
3.576733	0.1	0.077307
3.578400	0.1	0.078857
3.580067	0.1	0.081182
3.581733	0.1	0.084937
3.583400	0.1	0.088632
3.585067	0.1	0.089645
3.586733	0.1	0.086844
3.588400	0.1	0.081003
3.590067	0.1	0.073791
3.591733	0.1	0.066578
3.593400	0.1	0.060976
3.595067	0.1	0.058949
3.596733	0.1	0.061631
3.598400	0.1	0.067532
3.600067	0.1	0.073373
3.601733	0.1	0.076175
3.603400	0.1	0.075579
3.605067	0.1	0.073493
3.606733	0.1	0.072122
3.608400	0.1	0.071764
3.610067	0.1	0.071585
3.611733	0.1	0.070930
3.613400	0.1	0.069559
3.615067	0.1	0.066876
3.616733	0.1	0.062287
3.618400	0.1	0.055850
3.620067	0.1	0.048757
3.621733	0.1	0.042915
3.623400	0.1	0.039637
3.625067	0.1	0.037551
3.626733	0.1	0.034750
3.628400	0.1	0.030935
3.630067	0.1	0.028014
3.631733	0.1	0.028729
3.633400	0.1	0.034869
3.635067	0.1	0.044644
3.636733	0.1	0.054061
3.638400	0.1	0.059783
3.640067	0.1	0.060678
3.641733	0.1	0.057638
3.643400	0.1	0.052392
3.645067	0.1	0.046730
3.646733	0.1	0.042379
3.648400	0.1	0.040591
3.650067	0.1	0.041485
3.651733	0.1	0.044227
3.653400	0.1	0.047207
3.655067	0.1	0.048399
3.656733	0.1	0.046909
3.658400	0.1	0.043869
3.660067	0.1	0.041485
3.661733	0.1	0.040174
3.663400	0.1	0.038683
3.665067	0.1	0.036716
3.666733	0.1	0.036657
3.668400	0.1	0.041068
3.670067	0.1	0.048816
3.671733	0.1	0.055254
3.673400	0.1	0.056922
3.675067	0.1	0.055015
3.676733	0.1	0.052989
3.678400	0.1	0.051379
3.680067	0.1	0.048518
3.681733	0.1	0.044227
3.683400	0.1	0.040054
3.685067	0.1	0.036538
3.686733	0.1	0.033855
3.688400	0.1	0.032783
3.690067	0.1	0.034332
3.691733	0.1	0.038087
3.693400	0.1	0.041723
3.695067	0.1	0.043511
3.696733	0.1	0.043571
3.698400	0.1	0.042915
3.700067	0.1	0.041962
3.701733	0.1	0.040472
3.703400	0.1	0.038803
3.705067	0.1	0.037909
3.706733	0.1	0.039160
3.708400	0.1	0.042677
3.710067	0.1	0.047147
3.711733	0.1	0.050187
3.713400	0.1	0.049531
3.715067	0.1	0.044465
3.716733	0.1	0.035763
3.718400	0.1	0.025213
3.720067	0.1	0.015676
3.721733	0.1	0.010490
3.723400	0.1	0.011683
3.725067	0.1	0.017762
3.726733	0.1	0.025034
3.728400	0.1	0.029802
3.730067	0.1	0.030816
3.731733	0.1	0.029325
3.733400	0.1	0.027418
3.735067	0.1	0.026286
3.736733	0.1	0.026524
3.738400	0.1	0.028372
3.740067	0.1	0.032306
3.741733	0.1	0.038862
3.743400	0.1	0.047326
3.745067	0.1	0.055671
3.746733	0.1	0.061095
3.748400	0.1	0.061452
3.750067	0.1	0.056326
3.751733	0.1	0.048399
3.753400	0.1	0.041544
3.755067	0.1	0.038266
3.756733	0.1	0.039041
3.758400	0.1	0.041962
3.760067	0.1	0.043869
3.761733	0.1	0.042439
3.763400	0.1	0.037968
3.765067	0.1	0.033021
3.766733	0.1	0.030220
3.768400	0.1	0.029981
3.770067	0.1	0.031352
3.771733	0.1	0.032961
3.773400	0.1	0.033736
3.775067	0.1	0.033915
3.776733	0.1	0.034511
3.778400	0.1	0.036001
3.780067	0.1	0.037909
3.781733	0.1	0.039518
3.783400	0.1	0.039935
3.785067	0.1	0.039339
3.786733	0.1	0.038743
3.788400	0.1	0.039816
3.790067	0.1	0.042737
3.791733	0.1	0.046015
3.793400	0.1	0.048280
3.795067	0.1	0.049472
3.796733	0.1	0.050306
3.798400	0.1	0.051081
3.800067	0.1	0.051081
3.801733	0.1	0.049293
3.803400	0.1	0.045955
3.805067	0.1	0.042140
3.806733	0.1	0.038445
3.808400	0.1	0.034809
3.810067	0.1	0.031531
3.811733	0.1	0.029564
3.813400	0.1	0.029325
3.815067	0.1	0.030100
3.816733	0.1	0.031352
3.818400	0.1	0.032604
3.820067	0.1	0.034094
3.821733	0.1	0.036359
3.823400	0.1	0.039279
3.825067	0.1	0.041664
3.826733	0.1	0.042558
3.828400	0.1	0.042200
3.830067	0.1	0.041842
3.831733	0.1	0.042439
3.833400	0.1	0.043571
3.835067	0.1	0.043929
3.836733	0.1	0.043392
3.838400	0.1	0.043094
3.840067	0.1	0.043690
3.841733	0.1	0.044227
3.843400	0.1	0.043869
3.845067	0.1	0.043273
3.846733	0.1	0.044048
3.848400	0.1	0.046551
3.850067	0.1	0.048637
3.851733	0.1	0.048339
3.853400	0.1	0.045300
3.855067	0.1	0.041127
3.856733	0.1	0.038087
3.858400	0.1	0.037730
3.860067	0.1	0.039995
3.861733	0.1	0.043631
3.863400	0.1	0.046909
3.865067	0.1	0.048578
3.866733	0.1	0.049353
3.868400	0.1	0.050187
3.870067	0.1	0.050485
3.871733	0.1	0.048697
3.873400	0.1	0.044644
3.875067	0.1	0.039876
3.876733	0.1	0.035763
3.878400	0.1	0.033021
3.880067	0.1	0.030994
3.881733	0.1	0.028610
3.883400	0.1	0.025034
3.885067	0.1	0.019848
3.886733	0.1	0.013828
3.888400	0.1	0.010550
3.890067	0.1	0.014007
3.891733	0.1	0.024199
3.893400	0.1	0.036478
3.895067	0.1	0.046074
3.896733	0.1	0.051558
3.898400	0.1	0.054538
3.900067	0.1	0.056684
3.901733	0.1	0.057578
3.903400	0.1	0.056326
3.905067	0.1	0.053287
3.906733	0.1	0.048816
3.908400	0.1	0.043511
3.910067	0.1	0.038445
3.911733	0.1	0.035644
3.913400	0.1	0.036836
3.915067	0.1	0.041544
3.916733	0.1	0.047445
3.918400	0.1	0.051856
3.920067	0.1	0.053227
3.921733	0.1	0.052035
3.923400	0.1	0.050247
3.925067	0.1	0.049889
3.926733	0.1	0.051200
3.928400	0.1	0.052214
3.930067	0.1	0.051975
3.931733	0.1	0.051022
3.933400	0.1	0.049591
3.935067	0.1	0.047684
3.936733	0.1	0.045717
3.938400	0.1	0.043869
3.940067	0.1	0.041962
3.941733	0.1	0.040352
3.943400	0.1	0.040412
3.945067	0.1	0.042737
3.946733	0.1	0.046194
3.948400	0.1	0.048339
3.950067	0.1	0.047982
3.951733	0.1	0.046313
3.953400	0.1	0.045180
3.955067	0.1	0.044703
3.956733	0.1	0.044465
3.958400	0.1	0.044942
3.960067	0.1	0.046909
3.961733	0.1	0.049114
3.963400	0.1	0.049114
3.965067	0.1	0.045955
3.966733	0.1	0.040412
3.968400	0.1	0.034153
3.970067	0.1	0.028431
3.971733	0.1	0.023842
3.973400	0.1	0.020325
3.975067	0.1	0.017345
3.976733	0.1	0.014722
3.978400	0.1	0.013053
3.980067	0.1	0.012636
3.981733	0.1	0.013173
3.983400	0.1	0.014782
3.985067	0.1	0.017464
3.986733	0.1	0.020623
3.988400	0.1	0.023544
3.990067	0.1	0.025690
3.991733	0.1	0.027478
3.993400	0.1	0.029504
3.995067	0.1	0.031948
3.996733	0.1	0.034392
3.998400	0.1	0.036359
4.000067	0.1	0.037313
4.001733	0.1	0.037134
4.003400	0.1	0.036478
4.005067	0.1	0.036597
4.006733	0.1	0.037432
4.008400	0.1	0.037491
4.010067	0.1	0.036120
4.011733	0.1	0.033915
4.013400	0.1	0.031888
4.015067	0.1	0.029385
4.016733	0.1	0.025272
4.018400	0.1	0.020087
4.020067	0.1	0.016212
4.021733	0.1	0.015795
4.023400	0.1	0.019252
4.025067	0.1	0.024259
4.026733	0.1	0.027657
4.028400	0.1	0.028849
4.030067	0.1	0.030041
4.031733	0.1	0.032961
4.033400	0.1	0.037134
4.035067	0.1	0.040412
4.036733	0.1	0.040531
4.038400	0.1	0.037253
4.040067	0.1	0.031829
4.041733	0.1	0.026286
4.043400	0.1	0.021040
4.045067	0.1	0.015438
4.046733	0.1	0.008941
4.048400	0.1	0.003338
4.050067	0.1	0.002027
4.051733	0.1	0.006258
4.053400	0.1	0.013888
4.055067	0.1	0.022054
4.056733	0.1	0.029564
4.058400	0.1	0.034809
4.060067	0.1	0.036001
4.061733	0.1	0.033438
4.063400	0.1	0.028789
4.065067	0.1	0.024676
4.066733	0.1	0.024319
4.068400	0.1	0.028908
4.070067	0.1	0.036180
4.071733	0.1	0.041544
4.073400	0.1	0.042200
4.075067	0.1	0.038505
4.076733	0.1	0.032961
4.078400	0.1	0.028312
4.080067	0.1	0.025690
4.081733	0.1	0.024378
4.083400	0.1	0.023246
4.085067	0.1	0.022948
4.086733	0.1	0.025094
4.088400	0.1	0.029624
4.090067	0.1	0.034511
4.091733	0.1	0.037313
4.093400	0.1	0.037372
4.095067	0.1	0.035822
4.096733	0.1	0.033975
4.098400	0.1	0.033021
4.100067	0.1	0.033140
4.101733	0.1	0.032723
4.103400	0.1	0.029683
4.105067	0.1	0.024438
4.106733	0.1	0.019670
4.108400	0.1	0.017822
4.110067	0.1	0.019193
4.111733	0.1	0.022709
4.113400	0.1	0.027180
4.115067	0.1	0.030994
4.116733	0.1	0.033021
4.118400	0.1	0.033081
4.120067	0.1	0.032246
4.121733	0.1	0.030756
4.123400	0.1	0.028193
4.125067	0.1	0.024796
4.126733	0.1	0.021815
4.128400	0.1	0.020266
4.130067	0.1	0.020385
4.131733	0.1	0.021696
4.133400	0.1	0.023007
4.135067	0.1	0.023127
4.136733	0.1	0.021756
4.138400	0.1	0.020564
4.140067	0.1	0.021398
4.141733	0.1	0.023425
4.143400	0.1	0.023901
4.145067	0.1	0.021696
4.146733	0.1	0.019014
4.148400	0.1	0.019670
4.150067	0.1	0.024736
4.151733	0.1	0.031829
4.153400	0.1	0.038028
4.155067	0.1	0.042260
4.156733	0.1	0.044465
4.158400	0.1	0.045121
4.160067	0.1	0.045180
4.161733	0.1	0.044942
4.163400	0.1	0.043452
4.165067	0.1	0.039697
4.166733	0.1	0.034809
4.168400	0.1	0.031054
4.170067	0.1	0.029981
4.171733	0.1	0.030637
4.173400	0.1	0.031352
4.175067	0.1	0.031292
4.176733	0.1	0.031471
4.178400	0.1	0.032485
4.180067	0.1	0.033855
4.181733	0.1	0.034511
4.183400	0.1	0.033796
4.185067	0.1	0.031590
4.186733	0.1	0.027835
4.188400	0.1	0.023007
4.190067	0.1	0.018239
4.191733	0.1	0.015080
4.193400	0.1	0.014663
4.195067	0.1	0.016570
4.196733	0.1	0.019908
4.198400	0.1	0.023961
4.200067	0.1	0.027180
4.201733	0.1	0.028014
4.203400	0.1	0.025630
4.205067	0.1	0.020564
4.206733	0.1	0.013828
4.208400	0.1	0.006139
4.210067	0.1	-0.001013
4.211733	0.1	-0.004888
4.213400	0.1	-0.003695
4.215067	0.1	0.001788
4.216733	0.1	0.009239
4.218400	0.1	0.016630
4.220067	0.1	0.022829
4.221733	0.1	0.027299
4.223400	0.1	0.030100
4.225067	0.1	0.031590
4.226733	0.1	0.032783
4.228400	0.1	0.034273
4.230067	0.1	0.035942
4.231733	0.1	0.036836
4.233400	0.1	0.036180
4.235067	0.1	0.034750
4.236733	0.1	0.033140
4.238400	0.1	0.030637
4.240067	0.1	0.026405
4.241733	0.1	0.021517
4.243400	0.1	0.017345
4.245067	0.1	0.013411
4.246733	0.1	0.009120
4.248400	0.1	0.005484
4.250067	0.1	0.004590
4.251733	0.1	0.007033
4.253400	0.1	0.011384
4.255067	0.1	0.015259
4.256733	0.1	0.017226
4.258400	0.1	0.017643
4.260067	0.1	0.018060
4.261733	0.1	0.020027
4.263400	0.1	0.023127
4.265067	0.1	0.024974
4.266733	0.1	0.023603
4.268400	0.1	0.019789
4.270067	0.1	0.015378
4.271733	0.1	0.011384
4.273400	0.1	0.007927
4.275067	0.1	0.006139
4.276733	0.1	0.007212
4.278400	0.1	0.010550
4.280067	0.1	0.014365
4.281733	0.1	0.017226
4.283400	0.1	0.018835
4.285067	0.1	0.019133
4.286733	0.1	0.018418
4.288400	0.1	0.018001
4.290067	0.1	0.019372
4.291733	0.1	0.022054
4.293400	0.1	0.024021
4.295067	0.1	0.023961
4.296733	0.1	0.022352
4.298400	0.1	0.019550
4.300067	0.1	0.015974
4.301733	0.1	0.012398
4.303400	0.1	0.010788
4.305067	0.1	0.012815
4.306733	0.1	0.017762
4.308400	0.1	0.023305
4.310067	0.1	0.027537
4.311733	0.1	0.029981
4.313400	0.1	0.030756
4.315067	0.1	0.029564
4.316733	0.1	0.025809
4.318400	0.1	0.019968
4.320067	0.1	0.014007
4.321733	0.1	0.011027
4.323400	0.1	0.012696
4.325067	0.1	0.017703
4.326733	0.1	0.023425
4.328400	0.1	0.028551
4.330067	0.1	0.032544
4.331733	0.1	0.034690
4.333400	0.1	0.034392
4.335067	0.1	0.031590
4.336733	0.1	0.026584
4.338400	0.1	0.019968
4.340067	0.1	0.013113
4.341733	0.1	0.008762
4.343400	0.1	0.008762
4.345067	0.1	0.012398
4.346733	0.1	0.016987
4.348400	0.1	0.020742
4.350067	0.1	0.022829
4.351733	0.1	0.022769
4.353400	0.1	0.021577
4.355067	0.1	0.020623
4.356733	0.1	0.020802
4.358400	0.1	0.022352
4.360067	0.1	0.024855
4.361733	0.1	0.027120
4.363400	0.1	0.028729
4.365067	0.1	0.030220
4.366733	0.1	0.031590
4.368400	0.1	0.031412
4.370067	0.1	0.029802
4.371733	0.1	0.028253
4.373400	0.1	0.027537
4.375067	0.1	0.027061
4.376733	0.1	0.026584
4.378400	0.1	0.026524
4.380067	0.1	0.027061
4.381733	0.1	0.027478
4.383400	0.1	0.026882
4.385067	0.1	0.024915
4.386733	0.1	0.021935
4.388400	0.1	0.018716
4.390067	0.1	0.016689
4.391733	0.1	0.017583
4.393400	0.1	0.021636
4.395067	0.1	0.026286
4.396733	0.1	0.028193
4.398400	0.1	0.026047
4.400067	0.1	0.021279
4.401733	0.1	0.015855
4.403400	0.1	0.011683
4.405067	0.1	0.010610
4.406733	0.1	0.013471
4.408400	0.1	0.018895
4.410067	0.1	0.024796
4.411733	0.1	0.029743
4.413400	0.1	0.033617
4.415067	0.1	0.035882
4.416733	0.1	0.035048
4.418400	0.1	0.031531
4.420067	0.1	0.028312
4.421733	0.1	0.027359
4.423400	0.1	0.027061
4.425067	0.1	0.024915
4.426733	0.1	0.021160
4.428400	0.1	0.017583
4.430067	0.1	0.015736
4.431733	0.1	0.015438
4.433400	0.1	0.015855
4.435067	0.1	0.016510
4.436733	0.1	0.017822
4.438400	0.1	0.020027
4.440067	0.1	0.023127
4.441733	0.1	0.026643
4.443400	0.1	0.028849
4.445067	0.1	0.028014
4.446733	0.1	0.023961
4.448400	0.1	0.018001
4.450067	0.1	0.010967
4.451733	0.1	0.003397
4.453400	0.1	-0.003695
4.455067	0.1	-0.007987
4.456733	0.1	-0.008285
4.458400	0.1	-0.005066
4.460067	0.1	0.000536
4.461733	0.1	0.008047
4.463400	0.1	0.016212
4.465067	0.1	0.022113
4.466733	0.1	0.024021
4.468400	0.1	0.022233
4.470067	0.1	0.018656
4.471733	0.1	0.015318
4.473400	0.1	0.013232
4.475067	0.1	0.012994
4.476733	0.1	0.014722
4.478400	0.1	0.017822
4.480067	0.1	0.020504
4.481733	0.1	0.020385
4.483400	0.1	0.016510
4.485067	0.1	0.010610
4.486733	0.1	0.006437
4.488400	0.1	0.007570
4.490067	0.1	0.014246
4.491733	0.1	0.023901
4.493400	0.1	0.033259
4.495067	0.1	0.039995
4.496733	0.1	0.043452
4.498400	0.1	0.044942
4.500067	0.1	0.045717
4.501733	0.1	0.045657
4.503400	0.1	0.044465
4.505067	0.1	0.043035
4.506733	0.1	0.042319
4.508400	0.1	0.042081
4.510067	0.1	0.042200
4.511733	0.1	0.042677
4.513400	0.1	0.042140
4.515067	0.1	0.039101
4.516733	0.1	0.034094
4.518400	0.1	0.029027
4.520067	0.1	0.025213
4.521733	0.1	0.023127
4.523400	0.1	0.023186
4.525067	0.1	0.024676
4.526733	0.1	0.025392
4.528400	0.1	0.023186
4.530067	0.1	0.018358
4.531733	0.1	0.013053
4.533400	0.1	0.009775
4.535067	0.1	0.009596
4.536733	0.1	0.011742
4.538400	0.1	0.014424
4.540067	0.1	0.016630
4.541733	0.1	0.018835
4.543400	0.1	0.021696
4.545067	0.1	0.024855
4.546733	0.1	0.027299
4.548400	0.1	0.028431
4.550067	0.1	0.028133
4.551733	0.1	0.027418
4.553400	0.1	0.027716
4.555067	0.1	0.029206
4.556733	0.1	0.030100
4.558400	0.1	0.028908
4.560067	0.1	0.025570
4.561733	0.1	0.021279
4.563400	0.1	0.017166
4.565067	0.1	0.013590
4.566733	0.1	0.010848
4.568400	0.1	0.009656
4.570067	0.1	0.010192
4.571733	0.1	0.011683
4.573400	0.1	0.014007
4.575067	0.1	0.016630
4.576733	0.1	0.017822
4.578400	0.1	0.015974
4.580067	0.1	0.011802
4.581733	0.1	0.007749
4.583400	0.1	0.005722
4.585067	0.1	0.006139
4.586733	0.1	0.008166
4.588400	0.1	0.011086
4.590067	0.1	0.014544
4.591733	0.1	0.018716
4.593400	0.1	0.022948
4.595067	0.1	0.025690
4.596733	0.1	0.026703
4.598400	0.1	0.027120
4.600067	0.1	0.028014
4.601733	0.1	0.028431
4.603400	0.1	0.026524
4.605067	0.1	0.022233
4.606733	0.1	0.017643
4.608400	0.1	0.015020
4.610067	0.1	0.014722
4.611733	0.1	0.015378
4.613400	0.1	0.015497
4.615067	0.1	0.014782
4.616733	0.1	0.013232
4.618400	0.1	0.011504
4.620067	0.1	0.010610
4.621733	0.1	0.010610
4.623400	0.1	0.010669
4.625067	0.1	0.011742
4.626733	0.1	0.015736
4.628400	0.1	0.021935
4.630067	0.1	0.027657
4.631733	0.1	0.031233
4.633400	0.1	0.032425
4.635067	0.1	0.031888
4.636733	0.1	0.029325
4.638400	0.1	0.024259
4.640067	0.1	0.017643
4.641733	0.1	0.012457
4.643400	0.1	0.011265
4.645067	0.1	0.013947
4.646733	0.1	0.018299
4.648400	0.1	0.022352
4.650067	0.1	0.025213
4.651733	0.1	0.027180
4.653400	0.1	0.029206
4.655067	0.1	0.031352
4.656733	0.1	0.032544
4.658400	0.1	0.032663
4.660067	0.1	0.033021
4.661733	0.1	0.034988
4.663400	0.1	0.037432
4.665067	0.1	0.037670
4.666733	0.1	0.033677
4.668400	0.1	0.026643
4.670067	0.1	0.020206
4.671733	0.1	0.017226
4.673400	0.1	0.017107
4.675067	0.1	0.017285
4.676733	0.1	0.016272
4.678400	0.1	0.014961
4.680067	0.1	0.015914
4.681733	0.1	0.020742
4.683400	0.1	0.028431
4.685067	0.1	0.036061
4.686733	0.1	0.040710
4.688400	0.1	0.040293
4.690067	0.1	0.034809
4.691733	0.1	0.026405
4.693400	0.1	0.018418
4.695067	0.1	0.013769
4.696733	0.1	0.014305
4.698400	0.1	0.019372
4.700067	0.1	0.026047
4.701733	0.1	0.030994
4.703400	0.1	0.033200
4.705067	0.1	0.033915
4.706733	0.1	0.034988
4.708400	0.1	0.037193
4.710067	0.1	0.039399
4.711733	0.1	0.039756
4.713400	0.1	0.038266
4.715067	0.1	0.035882
4.716733	0.1	0.033200
4.718400	0.1	0.030935
4.720067	0.1	0.030339
4.721733	0.1	0.031412
4.723400	0.1	0.033021
4.725067	0.1	0.034690
4.726733	0.1	0.036418
4.728400	0.1	0.037134
4.730067	0.1	0.035942
4.731733	0.1	0.033259
4.733400	0.1	0.030518
4.735067	0.1	0.029087
4.736733	0.1	0.030160
4.738400	0.1	0.033081
4.740067	0.1	0.035822
4.741733	0.1	0.036180
4.743400	0.1	0.033379
4.745067	0.1	0.028074
4.746733	0.1	0.021935
4.748400	0.1	0.016570
4.750067	0.1	0.013411
4.751733	0.1	0.012577
4.753400	0.1	0.012875
4.755067	0.1	0.013888
4.756733	0.1	0.015974
4.758400	0.1	0.019550
4.760067	0.1	0.024855
4.761733	0.1	0.030875
4.763400	0.1	0.035584
4.765067	0.1	0.037432
4.766733	0.1	0.036299
4.768400	0.1	0.033677
4.770067	0.1	0.031710
4.771733	0.1	0.031233
4.773400	0.1	0.030756
4.775067	0.1	0.028670
4.776733	0.1	0.025153
4.778400	0.1	0.022352
4.780067	0.1	0.022352
4.781733	0.1	0.026166
4.783400	0.1	0.033796
4.785067	0.1	0.043571
4.786733	0.1	0.052154
4.788400	0.1	0.056803
4.790067	0.1	0.057876
4.791733	0.1	0.057936
4.793400	0.1	0.058174
4.795067	0.1	0.058293
4.796733	0.1	0.058413
4.798400	0.1	0.058651
4.800067	0.1	0.058532
4.801733	0.1	0.057697
4.803400	0.1	0.056744
4.805067	0.1	0.055790
4.806733	0.1	0.053704
4.808400	0.1	0.049949
4.810067	0.1	0.045776
4.811733	0.1	0.042915
4.813400	0.1	0.042200
4.815067	0.1	0.043273
4.816733	0.1	0.045836
4.818400	0.1	0.050068
4.820067	0.1	0.055134
4.821733	0.1	0.059187
4.823400	0.1	0.060618
4.825067	0.1	0.059068
4.826733	0.1	0.055790
4.828400	0.1	0.052989
4.830067	0.1	0.051379
4.831733	0.1	0.049889
4.833400	0.1	0.047863
4.835067	0.1	0.046432
4.836733	0.1	0.045776
4.838400	0.1	0.044465
4.840067	0.1	0.041366
4.841733	0.1	0.037014
4.843400	0.1	0.033021
4.845067	0.1	0.030756
4.846733	0.1	0.029981
4.848400	0.1	0.030041
4.850067	0.1	0.030518
4.851733	0.1	0.031471
4.853400	0.1	0.033379
4.855067	0.1	0.036120
4.856733	0.1	0.038981
4.858400	0.1	0.041187
4.860067	0.1	0.042617
4.861733	0.1	0.043571
4.863400	0.1	0.044107
4.865067	0.1	0.043929
4.866733	0.1	0.042439
4.868400	0.1	0.039816
4.870067	0.1	0.037909
4.871733	0.1	0.039220
4.873400	0.1	0.043988
4.875067	0.1	0.049829
4.876733	0.1	0.054359
4.878400	0.1	0.056744
4.880067	0.1	0.056386
4.881733	0.1	0.053227
4.883400	0.1	0.047624
4.885067	0.1	0.041306
4.886733	0.1	0.037611
4.888400	0.1	0.039160
4.890067	0.1	0.044644
4.891733	0.1	0.050306
4.893400	0.1	0.053942
4.895067	0.1	0.055909
4.896733	0.1	0.057459
4.898400	0.1	0.059128
4.900067	0.1	0.060499
4.901733	0.1	0.061214
4.903400	0.1	0.061512
4.905067	0.1	0.061512
4.906733	0.1	0.060976
4.908400	0.1	0.060081
4.910067	0.1	0.060141
4.911733	0.1	0.062346
4.913400	0.1	0.066578
4.915067	0.1	0.071466
4.916733	0.1	0.074685
4.918400	0.1	0.073493
4.920067	0.1	0.066400
4.921733	0.1	0.054538
4.923400	0.1	0.041544
4.925067	0.1	0.031650
4.926733	0.1	0.027239
4.928400	0.1	0.027955
4.930067	0.1	0.033081
4.931733	0.1	0.042260
4.933400	0.1	0.053585
4.935067	0.1	0.063002
4.936733	0.1	0.067234
4.938400	0.1	0.066161
4.940067	0.1	0.062108
4.941733	0.1	0.057578
4.943400	0.1	0.053883
4.945067	0.1	0.051677
4.946733	0.1	0.051558
4.948400	0.1	0.053763
4.950067	0.1	0.057876
4.951733	0.1	0.062168
4.953400	0.1	0.063837
4.955067	0.1	0.062227
4.956733	0.1	0.059009
4.958400	0.1	0.056028
4.960067	0.1	0.053763
4.961733	0.1	0.051916
4.963400	0.1	0.050664
4.965067	0.1	0.050843
4.966733	0.1	0.053108
4.968400	0.1	0.056386
4.970067	0.1	0.058353
4.971733	0.1	0.058532
4.973400	0.1	0.059426
4.975067	0.1	0.063419
4.976733	0.1	0.069320
4.978400	0.1	0.073910
4.980067	0.1	0.075698
4.981733	0.1	0.075459
4.983400	0.1	0.074863
4.985067	0.1	0.075102
4.986733	0.1	0.075936
4.988400	0.1	0.076413
4.990067	0.1	0.076175
4.991733	0.1	0.075459
4.993400	0.1	0.075161
4.995067	0.1	0.075638
4.996733	0.1	0.076592
4.998400	0.1	0.076890
5.000067	0.1	0.075698
5.001733	0.1	0.073016
5.003400	0.1	0.070095
5.005067	0.1	0.067592
5.006733	0.1	0.065506
5.008400	0.1	0.064373
5.010067	0.1	0.065446
5.011733	0.1	0.068367
5.013400	0.1	0.070751
5.015067	0.1	0.070751
5.016733	0.1	0.069022
5.018400	0.1	0.067532
5.020067	0.1	0.067592
5.021733	0.1	0.069320
5.023400	0.1	0.071466
5.025067	0.1	0.072718
5.026733	0.1	0.074029
5.028400	0.1	0.076413
5.030067	0.1	0.079155
5.031733	0.1	0.081480
5.033400	0.1	0.083685
5.035067	0.1	0.085473
5.036733	0.1	0.085115
5.038400	0.1	0.081062
5.040067	0.1	0.073671
5.041733	0.1	0.065923
5.043400	0.1	0.060439
5.045067	0.1	0.058234
5.046733	0.1	0.059247
5.048400	0.1	0.062048
5.050067	0.1	0.064313
5.051733	0.1	0.065446
5.053400	0.1	0.065982
5.055067	0.1	0.065684
5.056733	0.1	0.064075
5.058400	0.1	0.062346
5.060067	0.1	0.062764
5.061733	0.1	0.066400
5.063400	0.1	0.072300
5.065067	0.1	0.079155
5.066733	0.1	0.085831
5.068400	0.1	0.091255
5.070067	0.1	0.094056
5.071733	0.1	0.093758
5.073400	0.1	0.091255
5.075067	0.1	0.087440
5.076733	0.1	0.082433
5.078400	0.1	0.076294
5.080067	0.1	0.070691
5.081733	0.1	0.067532
5.083400	0.1	0.067770
5.085067	0.1	0.070930
5.086733	0.1	0.075102
5.088400	0.1	0.078440
5.090067	0.1	0.080347
5.091733	0.1	0.081241
5.093400	0.1	0.081360
5.095067	0.1	0.081182
5.096733	0.1	0.082493
5.098400	0.1	0.086248
5.100067	0.1	0.091016
5.101733	0.1	0.094056
5.103400	0.1	0.093102
5.105067	0.1	0.088692
5.106733	0.1	0.083208
5.108400	0.1	0.078857
5.110067	0.1	0.076532
5.111733	0.1	0.076771
5.113400	0.1	0.079632
5.115067	0.1	0.084519
5.116733	0.1	0.090003
5.118400	0.1	0.093460
5.120067	0.1	0.093400
5.121733	0.1	0.090599
5.123400	0.1	0.086665
5.125067	0.1	0.083208
5.126733	0.1	0.081062
5.128400	0.1	0.080764
5.130067	0.1	0.082672
5.131733	0.1	0.086963
5.133400	0.1	0.091791
5.135067	0.1	0.094712
5.136733	0.1	0.096023
5.138400	0.1	0.098050
5.140067	0.1	0.102401
5.141733	0.1	0.108421
5.143400	0.1	0.113904
5.145067	0.1	0.116169
5.146733	0.1	0.113547
5.148400	0.1	0.106514
5.150067	0.1	0.098050
5.151733	0.1	0.091910
5.153400	0.1	0.089407
5.155067	0.1	0.089705
5.156733	0.1	0.091374
5.158400	0.1	0.093699
5.160067	0.1	0.095963
5.161733	0.1	0.097752
5.163400	0.1	0.099242
5.165067	0.1	0.101328
5.166733	0.1	0.104189
5.168400	0.1	0.105798
5.170067	0.1	0.104189
5.171733	0.1	0.100493
5.173400	0.1	0.097573
5.175067	0.1	0.097275
5.176733	0.1	0.099301
5.178400	0.1	0.102341
5.180067	0.1	0.104606
5.181733	0.1	0.104487
5.183400	0.1	0.101626
5.185067	0.1	0.097871
5.186733	0.1	0.095725
5.188400	0.1	0.095785
5.190067	0.1	0.096858
5.191733	0.1	0.098705
5.193400	0.1	0.101745
5.195067	0.1	0.105619
5.196733	0.1	0.108540
5.198400	0.1	0.109613
5.200067	0.1	0.109375
5.201733	0.1	0.107765
5.203400	0.1	0.103772
5.205067	0.1	0.097871
5.206733	0.1	0.093162
5.208400	0.1	0.091553
5.210067	0.1	0.091791
5.211733	0.1	0.091612
5.213400	0.1	0.090182
5.215067	0.1	0.088155
5.216733	0.1	0.086904
5.218400	0.1	0.088096
5.220067	0.1	0.091791
5.221733	0.1	0.096083
5.223400	0.1	0.099421
5.225067	0.1	0.101745
5.226733	0.1	0.103354
5.228400	0.1	0.104427
5.230067	0.1	0.104964
5.231733	0.1	0.104845
5.233400	0.1	0.103951
5.235067	0.1	0.102580
5.236733	0.1	0.100613
5.238400	0.1	0.097334
5.240067	0.1	0.092685
5.241733	0.1	0.087678
5.243400	0.1	0.084758
5.245067	0.1	0.086308
5.246733	0.1	0.092447
5.248400	0.1	0.100613
5.250067	0.1	0.107586
5.251733	0.1	0.111401
5.253400	0.1	0.112593
5.255067	0.1	0.112653
5.256733	0.1	0.112236
5.258400	0.1	0.111640
5.260067	0.1	0.110865
5.261733	0.1	0.109553
5.263400	0.1	0.107229
5.265067	0.1	0.103891
5.266733	0.1	0.099599
5.268400	0.1	0.094891
5.270067	0.1	0.091553
5.271733	0.1	0.091910
5.273400	0.1	0.095963
5.275067	0.1	0.100493
5.276733	0.1	0.101566
5.278400	0.1	0.097096
5.280067	0.1	0.088513
5.281733	0.1	0.080049
5.283400	0.1	0.075519
5.285067	0.1	0.076056
5.286733	0.1	0.080228
5.288400	0.1	0.086308
5.290067	0.1	0.092626
5.291733	0.1	0.097990
5.293400	0.1	0.102580
5.295067	0.1	0.107467
5.296733	0.1	0.112891
5.298400	0.1	0.117242
5.300067	0.1	0.118613
5.301733	0.1	0.116527
5.303400	0.1	0.112176
5.305067	0.1	0.107765
5.306733	0.1	0.103951
5.308400	0.1	0.100195
5.310067	0.1	0.097334
5.311733	0.1	0.097573
5.313400	0.1	0.101209
5.315067	0.1	0.105917
5.316733	0.1	0.108898
5.318400	0.1	0.109553
5.320067	0.1	0.109315
5.321733	0.1	0.109255
5.323400	0.1	0.109196
5.325067	0.1	0.108898
5.326733	0.1	0.108421
5.328400	0.1	0.108659
5.330067	0.1	0.110745
5.331733	0.1	0.115454
5.333400	0.1	0.122726
5.335067	0.1	0.130355
5.336733	0.1	0.135183
5.338400	0.1	0.135899
5.340067	0.1	0.133574
5.341733	0.1	0.130236
5.343400	0.1	0.127137
5.345067	0.1	0.124991
5.346733	0.1	0.124872
5.348400	0.1	0.127435
5.350067	0.1	0.132024
5.351733	0.1	0.137091
5.353400	0.1	0.141442
5.355067	0.1	0.144720
5.356733	0.1	0.146627
5.358400	0.1	0.146151
5.360067	0.1	0.142336
5.361733	0.1	0.135720
5.363400	0.1	0.127852
5.365067	0.1	0.120640
5.366733	0.1	0.115871
5.368400	0.1	0.115097
5.370067	0.1	0.118315
5.371733	0.1	0.123024
5.373400	0.1	0.126839
5.375067	0.1	0.128925
5.376733	0.1	0.130355
5.378400	0.1	0.131547
5.380067	0.1	0.132144
5.381733	0.1	0.131905
5.383400	0.1	0.130951
5.385067	0.1	0.129104
5.386733	0.1	0.126243
5.388400	0.1	0.123084
5.390067	0.1	0.120163
5.391733	0.1	0.116944
5.393400	0.1	0.112653
5.395067	0.1	0.107706
5.396733	0.1	0.102997
5.398400	0.1	0.099719
5.400067	0.1	0.099778
5.401733	0.1	0.104249
5.403400	0.1	0.111640
5.405067	0.1	0.119030
5.406733	0.1	0.124097
5.408400	0.1	0.126064
5.410067	0.1	0.125349
5.411733	0.1	0.123680
5.413400	0.1	0.122547
5.415067	0.1	0.122011
5.416733	0.1	0.121355
5.418400	0.1	0.120521
5.420067	0.1	0.119627
5.421733	0.1	0.118256
5.423400	0.1	0.116110
5.425067	0.1	0.113785
5.426733	0.1	0.112355
5.428400	0.1	0.112891
5.430067	0.1	0.115812
5.431733	0.1	0.120461
5.433400	0.1	0.125289
5.435067	0.1	0.128865
5.436733	0.1	0.129998
5.438400	0.1	0.128686
5.440067	0.1	0.126660
5.441733	0.1	0.126600
5.443400	0.1	0.129640
5.445067	0.1	0.133872
5.446733	0.1	0.136316
5.448400	0.1	0.136018
5.450067	0.1	0.133693
5.451733	0.1	0.130117
5.453400	0.1	0.126123
5.455067	0.1	0.122905
5.456733	0.1	0.121772
5.458400	0.1	0.123322
5.460067	0.1	0.127018
5.461733	0.1	0.131428
5.463400	0.1	0.135005
5.465067	0.1	0.137746
5.466733	0.1	0.141025
5.468400	0.1	0.145078
5.470067	0.1	0.147522
5.471733	0.1	0.144959
5.473400	0.1	0.136375
5.475067	0.1	0.125289
5.476733	0.1	0.117660
5.478400	0.1	0.116527
5.480067	0.1	0.119925
5.481733	0.1	0.123560
5.483400	0.1	0.124693
5.485067	0.1	0.123322
5.486733	0.1	0.121176
5.488400	0.1	0.120699
5.490067	0.1	0.123203
5.491733	0.1	0.127733
5.493400	0.1	0.131488
5.495067	0.1	0.132918
5.496733	0.1	0.132501
5.498400	0.1	0.131488
5.500067	0.1	0.131190
5.501733	0.1	0.131965
5.503400	0.1	0.133574
5.505067	0.1	0.135601
5.506733	0.1	0.136852
5.508400	0.1	0.135183
5.510067	0.1	0.129044
5.511733	0.1	0.119329
5.513400	0.1	0.108838
5.515067	0.1	0.101149
5.516733	0.1	0.098050
5.518400	0.1	0.098884
5.520067	0.1	0.101924
5.521733	0.1	0.106275
5.523400	0.1	0.111580
5.525067	0.1	0.116944
5.526733	0.1	0.121474
5.528400	0.1	0.125170
5.530067	0.1	0.129163
5.531733	0.1	0.133991
5.533400	0.1	0.138700
5.535067	0.1	0.142038
5.536733	0.1	0.143349
5.538400	0.1	0.142455
5.540067	0.1	0.139952
5.541733	0.1	0.136852
5.543400	0.1	0.134766
5.545067	0.1	0.135422
5.546733	0.1	0.139356
5.548400	0.1	0.144243
5.550067	0.1	0.146091
5.551733	0.1	0.142694
5.553400	0.1	0.135362
5.555067	0.1	0.127375
5.556733	0.1	0.121057
5.558400	0.1	0.117719
5.560067	0.1	0.118554
5.561733	0.1	0.123322
5.563400	0.1	0.129759
5.565067	0.1	0.135362
5.566733	0.1	0.139296
5.568400	0.1	0.140965
5.570067	0.1	0.138998
5.571733	0.1	0.132680
5.573400	0.1	0.123501
5.575067	0.1	0.114083
5.576733	0.1	0.106633
5.578400	0.1	0.103354
5.580067	0.1	0.105560
5.581733	0.1	0.112057
5.583400	0.1	0.119567
5.585067	0.1	0.124872
5.586733	0.1	0.126481
5.588400	0.1	0.124455
5.590067	0.1	0.119567
5.591733	0.1	0.113666
5.593400	0.1	0.109136
5.595067	0.1	0.107646
5.596733	0.1	0.109375
5.598400	0.1	0.113487
5.600067	0.1	0.118971
5.601733	0.1	0.125229
5.603400	0.1	0.130415
5.605067	0.1	0.131488
5.606733	0.1	0.127852
5.608400	0.1	0.122249
5.610067	0.1	0.118494
5.611733	0.1	0.118732
5.613400	0.1	0.122786
5.615067	0.1	0.129163
5.616733	0.1	0.135422
5.618400	0.1	0.139177
5.620067	0.1	0.139415
5.621733	0.1	0.137091
5.623400	0.1	0.133753
5.625067	0.1	0.129819
5.626733	0.1	0.125408
5.628400	0.1	0.121772
5.630067	0.1	0.120580
5.631733	0.1	0.123143
5.633400	0.1	0.129044
5.635067	0.1	0.136077
5.636733	0.1	0.141621
5.638400	0.1	0.144660
5.640067	0.1	0.146389
5.641733	0.1	0.148654
5.643400	0.1	0.151992
5.645067	0.1	0.155509
5.646733	0.1	0.157774
5.648400	0.1	0.157595
5.650067	0.1	0.153959
5.651733	0.1	0.147343
5.653400	0.1	0.140727
5.655067	0.1	0.137270
5.656733	0.1	0.137627
5.658400	0.1	0.140429
5.660067	0.1	0.144124
5.661733	0.1	0.146806
5.663400	0.1	0.146806
5.665067	0.1	0.144064
5.666733	0.1	0.139594
5.668400	0.1	0.134289
5.670067	0.1	0.129044
5.671733	0.1	0.125587
5.673400	0.1	0.125468
5.675067	0.1	0.128448
5.676733	0.1	0.132382
5.678400	0.1	0.134230
5.680067	0.1	0.132620
5.681733	0.1	0.128925
5.683400	0.1	0.126064
5.685067	0.1	0.126243
5.686733	0.1	0.129640
5.688400	0.1	0.134230
5.690067	0.1	0.136852
5.691733	0.1	0.135183
5.693400	0.1	0.129461
5.695067	0.1	0.122488
5.696733	0.1	0.118375
5.698400	0.1	0.118852
5.700067	0.1	0.121892
5.701733	0.1	0.124455
5.703400	0.1	0.126421
5.705067	0.1	0.128984
5.706733	0.1	0.132084
5.708400	0.1	0.134349
5.710067	0.1	0.134289
5.711733	0.1	0.131786
5.713400	0.1	0.128388
5.715067	0.1	0.125766
5.716733	0.1	0.123858
5.718400	0.1	0.121355
5.720067	0.1	0.117660
5.721733	0.1	0.113547
5.723400	0.1	0.110209
5.725067	0.1	0.108123
5.726733	0.1	0.107586
5.728400	0.1	0.108898
5.730067	0.1	0.110686
5.731733	0.1	0.110924
5.733400	0.1	0.109553
5.735067	0.1	0.109196
5.736733	0.1	0.112474
5.738400	0.1	0.119746
5.740067	0.1	0.129282
5.741733	0.1	0.138044
5.743400	0.1	0.142455
5.745067	0.1	0.139952
5.746733	0.1	0.130773
5.748400	0.1	0.118077
5.750067	0.1	0.106633
5.751733	0.1	0.100434
5.753400	0.1	0.100791
5.755067	0.1	0.104964
5.756733	0.1	0.108719
5.758400	0.1	0.109196
5.760067	0.1	0.107229
5.761733	0.1	0.105858
5.763400	0.1	0.107527
5.765067	0.1	0.113130
5.766733	0.1	0.121355
5.768400	0.1	0.129640
5.770067	0.1	0.135303
5.771733	0.1	0.137091
5.773400	0.1	0.134587
5.775067	0.1	0.128686
5.776733	0.1	0.121951
5.778400	0.1	0.116646
5.780067	0.1	0.114024
5.781733	0.1	0.114203
5.783400	0.1	0.116229
5.785067	0.1	0.118136
5.786733	0.1	0.118732
5.788400	0.1	0.117183
5.790067	0.1	0.112712
5.791733	0.1	0.105858
5.793400	0.1	0.099480
5.795067	0.1	0.096917
5.796733	0.1	0.099659
5.798400	0.1	0.106037
5.800067	0.1	0.111818
5.801733	0.1	0.113070
5.803400	0.1	0.109553
5.805067	0.1	0.105500
5.806733	0.1	0.105679
5.808400	0.1	0.110924
5.810067	0.1	0.117540
5.811733	0.1	0.121355
5.813400	0.1	0.120759
5.815067	0.1	0.116289
5.816733	0.1	0.109255
5.818400	0.1	0.102818
5.820067	0.1	0.099838
5.821733	0.1	0.099897
5.823400	0.1	0.100076
5.825067	0.1	0.099063
5.826733	0.1	0.097871
5.828400	0.1	0.097930
5.830067	0.1	0.100195
5.831733	0.1	0.105262
5.833400	0.1	0.112474
5.835067	0.1	0.120044
5.836733	0.1	0.125885
5.838400	0.1	0.128627
5.840067	0.1	0.128567
5.841733	0.1	0.126839
5.843400	0.1	0.123501
5.845067	0.1	0.118971
5.846733	0.1	0.115216
5.848400	0.1	0.113964
5.850067	0.1	0.114858
5.851733	0.1	0.116169
5.853400	0.1	0.116527
5.855067	0.1	0.115693
5.856733	0.1	0.113964
5.858400	0.1	0.111163
5.860067	0.1	0.107288
5.861733	0.1	0.103951
5.863400	0.1	0.103354
5.865067	0.1	0.105858
5.866733	0.1	0.109732
5.868400	0.1	0.113249
5.870067	0.1	0.117004
5.871733	0.1	0.121832
5.873400	0.1	0.125825
5.875067	0.1	0.125706
5.876733	0.1	0.120699
5.878400	0.1	0.113487
5.880067	0.1	0.107646
5.881733	0.1	0.105083
5.883400	0.1	0.105858
5.885067	0.1	0.109553
5.886733	0.1	0.114560
5.888400	0.1	0.118017
5.890067	0.1	0.117838
5.891733	0.1	0.114083
5.893400	0.1	0.108540
5.895067	0.1	0.103354
5.896733	0.1	0.099599
5.898400	0.1	0.097275
5.900067	0.1	0.096321
5.901733	0.1	0.097156
5.903400	0.1	0.099063
5.905067	0.1	0.100672
5.906733	0.1	0.101984
5.908400	0.1	0.103891
5.910067	0.1	0.106275
5.911733	0.1	0.107646
5.913400	0.1	0.108123
5.915067	0.1	0.109196
5.916733	0.1	0.111222
5.918400	0.1	0.112891
5.920067	0.1	0.112832
5.921733	0.1	0.111699
5.923400	0.1	0.112176
5.925067	0.1	0.115812
5.926733	0.1	0.121236
5.928400	0.1	0.125885
5.930067	0.1	0.128388
5.931733	0.1	0.129163
5.933400	0.1	0.128984
5.935067	0.1	0.128090
5.936733	0.1	0.125945
5.938400	0.1	0.121951
5.940067	0.1	0.115693
5.941733	0.1	0.107765
5.943400	0.1	0.100017
5.945067	0.1	0.094414
5.946733	0.1	0.091374
5.948400	0.1	0.089705
5.950067	0.1	0.088751
5.951733	0.1	0.089407
5.953400	0.1	0.091851
5.955067	0.1	0.095069
5.956733	0.1	0.098288
5.958400	0.1	0.101089
5.960067	0.1	0.102639
5.961733	0.1	0.101924
5.963400	0.1	0.098407
5.965067	0.1	0.092804
5.966733	0.1	0.086308
5.968400	0.1	0.080764
5.970067	0.1	0.077486
5.971733	0.1	0.077665
5.973400	0.1	0.081420
5.975067	0.1	0.087142
5.976733	0.1	0.092983
5.978400	0.1	0.098407
5.980067	0.1	0.103176
5.981733	0.1	0.106514
5.983400	0.1	0.107765
5.985067	0.1	0.106812
5.986733	0.1	0.104785
5.988400	0.1	0.102580
5.990067	0.1	0.100374
5.991733	0.1	0.098348
5.993400	0.1	0.096440
5.995067	0.1	0.093520
5.996733	0.1	0.089049
5.998400	0.1	0.083804
6.000067	0.1	0.080049
6.001733	0.1	0.079870
6.003400	0.1	0.082672
6.005067	0.1	0.085652
6.006733	0.1	0.086963
6.008400	0.1	0.087500
6.010067	0.1	0.089049
6.011733	0.1	0.091672
6.013400	0.1	0.094116
6.015067	0.1	0.095725
6.016733	0.1	0.097334
6.018400	0.1	0.099540
6.020067	0.1	0.101984
6.021733	0.1	0.103593
6.023400	0.1	0.103414
6.025067	0.1	0.101089
6.026733	0.1	0.097632
6.028400	0.1	0.094831
6.030067	0.1	0.093937
6.031733	0.1	0.095069
6.033400	0.1	0.097334
6.035067	0.1	0.100255
6.036733	0.1	0.103235
6.038400	0.1	0.104308
6.040067	0.1	0.102222
6.041733	0.1	0.098586
6.043400	0.1	0.096381
6.045067	0.1	0.096679
6.046733	0.1	0.098050
6.048400	0.1	0.099301
6.050067	0.1	0.100553
6.051733	0.1	0.101566
6.053400	0.1	0.101447
6.055067	0.1	0.100672
6.056733	0.1	0.099897
6.058400	0.1	0.098586
6.060067	0.1	0.095785
6.061733	0.1	0.091970
6.063400	0.1	0.088215
6.065067	0.1	0.085533
6.066733	0.1	0.084281
6.068400	0.1	0.084460
6.070067	0.1	0.086129
6.071733	0.1	0.089526
6.073400	0.1	0.093758
6.075067	0.1	0.097394
6.076733	0.1	0.099897
6.078400	0.1	0.101089
6.080067	0.1	0.099838
6.081733	0.1	0.096142
6.083400	0.1	0.092030
6.085067	0.1	0.089943
6.086733	0.1	0.090301
6.088400	0.1	0.092447
6.090067	0.1	0.095487
6.091733	0.1	0.098526
6.093400	0.1	0.100136
6.095067	0.1	0.099540
6.096733	0.1	0.097811
6.098400	0.1	0.097871
6.100067	0.1	0.100672
6.101733	0.1	0.105202
6.103400	0.1	0.109851
6.105067	0.1	0.112414
6.106733	0.1	0.111282
6.108400	0.1	0.107050
6.110067	0.1	0.102699
6.111733	0.1	0.101686
6.113400	0.1	0.105023
6.115067	0.1	0.109792
6.116733	0.1	0.112176
6.118400	0.1	0.110686
6.120067	0.1	0.106514
6.121733	0.1	0.101864
6.123400	0.1	0.097930
6.125067	0.1	0.095308
6.126733	0.1	0.094354
6.128400	0.1	0.094771
6.130067	0.1	0.095606
6.131733	0.1	0.096262
6.133400	0.1	0.096619
6.135067	0.1	0.096798
6.136733	0.1	0.097811
6.138400	0.1	0.100374
6.140067	0.1	0.104249
6.141733	0.1	0.108182
6.143400	0.1	0.111103
6.145067	0.1	0.112653
6.146733	0.1	0.113189
6.148400	0.1	0.113249
6.150067	0.1	0.113249
6.151733	0.1	0.113010
6.153400	0.1	0.111401
6.155067	0.1	0.108004
6.156733	0.1	0.104010
6.158400	0.1	0.100553
6.160067	0.1	0.097573
6.161733	0.1	0.094771
6.163400	0.1	0.092864
6.165067	0.1	0.092268
6.166733	0.1	0.091851
6.168400	0.1	0.089884
6.170067	0.1	0.086069
6.171733	0.1	0.081897
6.173400	0.1	0.079453
6.175067	0.1	0.079751
6.176733	0.1	0.082433
6.178400	0.1	0.086248
6.180067	0.1	0.089645
6.181733	0.1	0.091255
6.183400	0.1	0.090718
6.185067	0.1	0.088930
6.186733	0.1	0.087559
6.188400	0.1	0.088215
6.190067	0.1	0.091672
6.191733	0.1	0.096679
6.193400	0.1	0.100970
6.195067	0.1	0.103116
6.196733	0.1	0.103593
6.198400	0.1	0.103414
6.200067	0.1	0.103235
6.201733	0.1	0.102997
6.203400	0.1	0.102758
6.205067	0.1	0.102639
6.206733	0.1	0.102758
6.208400	0.1	0.103176
6.210067	0.1	0.103533
6.211733	0.1	0.102520
6.213400	0.1	0.099480
6.215067	0.1	0.095844
6.216733	0.1	0.093639
6.218400	0.1	0.093520
6.220067	0.1	0.093639
6.221733	0.1	0.091791
6.223400	0.1	0.087917
6.225067	0.1	0.084519
6.226733	0.1	0.084460
6.228400	0.1	0.088930
6.230067	0.1	0.096977
6.231733	0.1	0.106454
6.233400	0.1	0.115156
6.235067	0.1	0.120521
6.236733	0.1	0.120997
6.238400	0.1	0.117898
6.240067	0.1	0.114501
6.241733	0.1	0.113070
6.243400	0.1	0.113010
6.245067	0.1	0.112116
6.246733	0.1	0.109494
6.248400	0.1	0.106156
6.250067	0.1	0.103891
6.251733	0.1	0.103235
6.253400	0.1	0.103831
6.255067	0.1	0.105321
6.256733	0.1	0.108004
6.258400	0.1	0.111461
6.260067	0.1	0.113547
6.261733	0.1	0.112116
6.263400	0.1	0.107348
6.265067	0.1	0.101328
6.266733	0.1	0.096619
6.268400	0.1	0.095010
6.270067	0.1	0.096440
6.271733	0.1	0.099361
6.273400	0.1	0.102460
6.275067	0.1	0.105381
6.276733	0.1	0.107646
6.278400	0.1	0.108242
6.280067	0.1	0.106335
6.281733	0.1	0.101745
6.283400	0.1	0.096560
6.285067	0.1	0.093818
6.286733	0.1	0.094473
6.288400	0.1	0.096977
6.290067	0.1	0.099480
6.291733	0.1	0.101626
6.293400	0.1	0.104070
6.295067	0.1	0.106812
6.296733	0.1	0.108540
6.298400	0.1	0.107765
6.300067	0.1	0.104606
6.301733	0.1	0.101209
6.303400	0.1	0.100553
6.305067	0.1	0.104129
6.306733	0.1	0.111282
6.308400	0.1	0.120103
6.310067	0.1	0.129282
6.311733	0.1	0.137448
6.313400	0.1	0.142634
6.315067	0.1	0.143468
6.316733	0.1	0.140846
6.318400	0.1	0.136197
6.320067	0.1	0.130832
6.321733	0.1	0.127494
6.323400	0.1	0.129819
6.325067	0.1	0.137925
6.326733	0.1	0.147641
6.328400	0.1	0.154197
6.330067	0.1	0.155151
6.331733	0.1	0.151873
6.333400	0.1	0.148356
6.335067	0.1	0.147998
6.336733	0.1	0.150561
6.338400	0.1	0.153303
6.340067	0.1	0.153184
6.341733	0.1	0.149071
6.343400	0.1	0.142038
6.345067	0.1	0.134707
6.346733	0.1	0.129938
6.348400	0.1	0.128627
6.350067	0.1	0.129700
6.351733	0.1	0.132084
6.353400	0.1	0.136137
6.355067	0.1	0.141799
6.356733	0.1	0.147223
6.358400	0.1	0.149727
6.360067	0.1	0.148654
6.361733	0.1	0.145137
6.363400	0.1	0.140786
6.365067	0.1	0.136316
6.366733	0.1	0.132680
6.368400	0.1	0.131011
6.370067	0.1	0.132024
6.371733	0.1	0.134945
6.373400	0.1	0.137985
6.375067	0.1	0.139952
6.376733	0.1	0.141323
6.378400	0.1	0.143588
6.380067	0.1	0.148356
6.381733	0.1	0.155926
6.383400	0.1	0.165105
6.385067	0.1	0.173569
6.386733	0.1	0.178754
6.388400	0.1	0.178933
6.390067	0.1	0.173688
6.391733	0.1	0.164866
6.393400	0.1	0.155926
6.395067	0.1	0.149071
6.396733	0.1	0.144899
6.398400	0.1	0.143051
6.400067	0.1	0.143170
6.401733	0.1	0.145316
6.403400	0.1	0.149071
6.405067	0.1	0.153542
6.406733	0.1	0.157833
6.408400	0.1	0.160456
6.410067	0.1	0.159621
6.411733	0.1	0.155091
6.413400	0.1	0.149131
6.415067	0.1	0.145018
6.416733	0.1	0.144482
6.418400	0.1	0.146389
6.420067	0.1	0.148177
6.421733	0.1	0.147998
6.423400	0.1	0.145972
6.425067	0.1	0.143290
6.426733	0.1	0.140727
6.428400	0.1	0.138581
6.430067	0.1	0.137746
6.431733	0.1	0.139356
6.433400	0.1	0.143647
6.435067	0.1	0.149429
6.436733	0.1	0.154734
6.438400	0.1	0.158310
6.440067	0.1	0.159860
6.441733	0.1	0.158787
6.443400	0.1	0.154734
6.445067	0.1	0.148416
6.446733	0.1	0.142038
6.448400	0.1	0.138223
6.450067	0.1	0.138342
6.451733	0.1	0.141621
6.453400	0.1	0.146210
6.455067	0.1	0.150025
6.456733	0.1	0.151634
6.458400	0.1	0.150800
6.460067	0.1	0.148594
6.461733	0.1	0.146985
6.463400	0.1	0.146806
6.465067	0.1	0.146985
6.466733	0.1	0.145614
6.468400	0.1	0.143290
6.470067	0.1	0.142872
6.471733	0.1	0.146627
6.473400	0.1	0.153363
6.475067	0.1	0.158608
6.476733	0.1	0.158370
6.478400	0.1	0.152648
6.480067	0.1	0.145197
6.481733	0.1	0.139833
6.483400	0.1	0.138044
6.485067	0.1	0.139475
6.486733	0.1	0.142574
6.488400	0.1	0.146091
6.490067	0.1	0.149369
6.491733	0.1	0.152409
6.493400	0.1	0.155032
6.495067	0.1	0.157297
6.496733	0.1	0.159144
6.498400	0.1	0.159681
6.500067	0.1	0.157714
6.501733	0.1	0.153840
6.503400	0.1	0.149786
6.505067	0.1	0.146627
6.506733	0.1	0.144124
6.508400	0.1	0.142515
6.510067	0.1	0.143230
6.511733	0.1	0.147462
6.513400	0.1	0.154376
6.515067	0.1	0.160158
6.516733	0.1	0.160933
6.518400	0.1	0.156462
6.520067	0.1	0.150204
6.521733	0.1	0.146031
6.523400	0.1	0.146031
6.525067	0.1	0.149608
6.526733	0.1	0.154495
6.528400	0.1	0.158668
6.530067	0.1	0.161886
6.531733	0.1	0.165224
6.533400	0.1	0.168860
6.535067	0.1	0.171661
6.536733	0.1	0.172734
6.538400	0.1	0.171602
6.540067	0.1	0.168324
6.541733	0.1	0.164390
6.543400	0.1	0.162125
6.545067	0.1	0.163317
6.546733	0.1	0.168085
6.548400	0.1	0.174284
6.550067	0.1	0.179052
6.551733	0.1	0.180781
6.553400	0.1	0.179410
6.555067	0.1	0.176430
6.556733	0.1	0.173688
6.558400	0.1	0.172794
6.560067	0.1	0.174463
6.561733	0.1	0.177503
6.563400	0.1	0.180185
6.565067	0.1	0.181794
6.566733	0.1	0.182986
6.568400	0.1	0.185251
6.570067	0.1	0.188589
6.571733	0.1	0.191152
6.573400	0.1	0.191212
6.575067	0.1	0.188708
6.576733	0.1	0.186384
6.578400	0.1	0.188112
6.580067	0.1	0.194848
6.581733	0.1	0.203848
6.583400	0.1	0.211895
6.585067	0.1	0.217438
6.586733	0.1	0.220239
6.588400	0.1	0.220418
6.590067	0.1	0.218809
6.591733	0.1	0.217140
6.593400	0.1	0.217617
6.595067	0.1	0.221670
6.596733	0.1	0.228822
6.598400	0.1	0.236750
6.600067	0.1	0.243425
6.601733	0.1	0.248790
6.603400	0.1	0.253558
6.605067	0.1	0.257909
6.606733	0.1	0.262022
6.608400	0.1	0.265956
6.610067	0.1	0.270069
6.611733	0.1	0.274479
6.613400	0.1	0.278592
6.615067	0.1	0.282407
6.616733	0.1	0.287056
6.618400	0.1	0.292897
6.620067	0.1	0.297785
6.621733	0.1	0.299096
6.623400	0.1	0.297427
6.625067	0.1	0.296593
6.626733	0.1	0.299096
6.628400	0.1	0.304103
6.630067	0.1	0.309646
6.631733	0.1	0.314415
6.633400	0.1	0.317633
6.635067	0.1	0.319898
6.636733	0.1	0.322878
6.638400	0.1	0.328004
6.640067	0.1	0.335574
6.641733	0.1	0.345349
6.643400	0.1	0.356078
6.645067	0.1	0.365436
6.646733	0.1	0.371456
6.648400	0.1	0.374019
6.650067	0.1	0.374794
6.651733	0.1	0.376880
6.653400	0.1	0.382125
6.655067	0.1	0.389755
6.656733	0.1	0.397325
6.658400	0.1	0.402927
6.660067	0.1	0.406384
6.661733	0.1	0.409126
6.663400	0.1	0.412762
6.665067	0.1	0.418067
6.666733	0.1	0.424981
6.668400	0.1	0.433683
6.670067	0.1	0.444174
6.671733	0.1	0.455558
6.673400	0.1	0.466406
6.675067	0.1	0.474513
6.676733	0.1	0.478923
6.678400	0.1	0.480056
6.680067	0.1	0.478804
6.681733	0.1	0.475585
6.683400	0.1	0.471532
6.685067	0.1	0.468910
6.686733	0.1	0.468850
6.688400	0.1	0.470340
6.690067	0.1	0.471294
6.691733	0.1	0.471830
6.693400	0.1	0.473797
6.695067	0.1	0.477910
6.696733	0.1	0.483513
6.698400	0.1	0.489473
6.700067	0.1	0.495493
6.701733	0.1	0.501514
6.703400	0.1	0.506640
6.705067	0.1	0.510037
6.706733	0.1	0.511527
6.708400	0.1	0.511348
6.710067	0.1	0.510156
6.711733	0.1	0.509083
6.713400	0.1	0.508964
6.715067	0.1	0.509620
6.716733	0.1	0.509858
6.718400	0.1	0.508010
6.720067	0.1	0.503957
6.721733	0.1	0.499666
6.723400	0.1	0.497282
6.725067	0.1	0.497997
6.726733	0.1	0.501454
6.728400	0.1	0.504911
6.730067	0.1	0.505030
6.731733	0.1	0.500619
6.733400	0.1	0.493765
6.735067	0.1	0.487268
6.736733	0.1	0.482917
6.738400	0.1	0.481367
6.740067	0.1	0.481904
6.741733	0.1	0.482917
6.743400	0.1	0.483573
6.745067	0.1	0.484109
6.746733	0.1	0.485182
6.748400	0.1	0.486672
6.750067	0.1	0.488281
6.751733	0.1	0.488997
6.753400	0.1	0.487983
6.755067	0.1	0.485361
6.756733	0.1	0.482678
6.758400	0.1	0.481963
6.760067	0.1	0.484347
6.761733	0.1	0.489652
6.763400	0.1	0.495911
6.765067	0.1	0.501096
6.766733	0.1	0.504255
6.768400	0.1	0.504732
6.770067	0.1	0.501454
6.771733	0.1	0.494301
6.773400	0.1	0.484884
6.775067	0.1	0.476360
6.776733	0.1	0.471473
6.778400	0.1	0.471175
6.780067	0.1	0.474930
6.781733	0.1	0.480473
6.783400	0.1	0.483692
6.785067	0.1	0.481427
6.786733	0.1	0.474513
6.788400	0.1	0.466406
6.790067	0.1	0.460804
6.791733	0.1	0.459611
6.793400	0.1	0.462115
6.795067	0.1	0.466108
6.796733	0.1	0.469863
6.798400	0.1	0.472367
6.800067	0.1	0.473142
6.801733	0.1	0.473201
6.803400	0.1	0.474691
6.805067	0.1	0.478864
6.806733	0.1	0.484526
6.808400	0.1	0.489295
6.810067	0.1	0.491858
6.811733	0.1	0.491977
6.813400	0.1	0.490069
6.815067	0.1	0.486672
6.816733	0.1	0.481725
6.818400	0.1	0.474811
6.820067	0.1	0.466824
6.821733	0.1	0.460565
6.823400	0.1	0.458896
6.825067	0.1	0.462711
6.826733	0.1	0.469446
6.828400	0.1	0.475407
6.830067	0.1	0.478566
6.831733	0.1	0.478566
6.833400	0.1	0.476301
6.835067	0.1	0.473619
6.836733	0.1	0.471711
6.838400	0.1	0.470042
6.840067	0.1	0.467420
6.841733	0.1	0.463605
6.843400	0.1	0.460088
6.845067	0.1	0.458896
6.846733	0.1	0.460982
6.848400	0.1	0.465810
6.850067	0.1	0.472426
6.851733	0.1	0.479817
6.853400	0.1	0.487089
6.855067	0.1	0.492871
6.856733	0.1	0.495672
6.858400	0.1	0.495553
6.860067	0.1	0.493825
6.861733	0.1	0.492036
6.863400	0.1	0.491738
6.865067	0.1	0.493050
6.866733	0.1	0.494182
6.868400	0.1	0.493705
6.870067	0.1	0.493348
6.871733	0.1	0.495076
6.873400	0.1	0.498295
6.875067	0.1	0.500500
6.876733	0.1	0.499845
6.878400	0.1	0.495553
6.880067	0.1	0.488162
6.881733	0.1	0.480294
6.883400	0.1	0.475347
6.885067	0.1	0.475884
6.886733	0.1	0.482261
6.888400	0.1	0.492334
6.890067	0.1	0.502229
6.891733	0.1	0.508785
6.893400	0.1	0.510454
6.895067	0.1	0.506818
6.896733	0.1	0.498831
6.898400	0.1	0.489295
6.900067	0.1	0.481248
6.901733	0.1	0.476301
6.903400	0.1	0.474274
6.905067	0.1	0.474274
6.906733	0.1	0.475347
6.908400	0.1	0.476539
6.910067	0.1	0.476658
6.911733	0.1	0.475407
6.913400	0.1	0.473440
6.915067	0.1	0.471473
6.916733	0.1	0.469267
6.918400	0.1	0.467360
6.920067	0.1	0.468016
6.921733	0.1	0.472724
6.923400	0.1	0.480831
6.925067	0.1	0.490785
6.926733	0.1	0.500619
6.928400	0.1	0.508547
6.930067	0.1	0.513017
6.931733	0.1	0.512540
6.933400	0.1	0.507355
6.935067	0.1	0.500143
6.936733	0.1	0.493288
6.938400	0.1	0.486910
6.940067	0.1	0.480890
6.941733	0.1	0.476480
6.943400	0.1	0.475287
6.945067	0.1	0.476837
6.946733	0.1	0.479162
6.948400	0.1	0.480890
6.950067	0.1	0.481546
6.951733	0.1	0.480413
6.953400	0.1	0.476778
6.955067	0.1	0.471473
6.956733	0.1	0.467181
6.958400	0.1	0.466943
6.960067	0.1	0.471950
6.961733	0.1	0.479817
6.963400	0.1	0.486553
6.965067	0.1	0.490010
6.966733	0.1	0.491500
6.968400	0.1	0.492632
6.970067	0.1	0.492811
6.971733	0.1	0.490069
6.973400	0.1	0.483871
6.975067	0.1	0.476182
6.976733	0.1	0.469387
6.978400	0.1	0.465155
6.980067	0.1	0.464439
6.981733	0.1	0.466824
6.983400	0.1	0.470042
6.985067	0.1	0.472069
6.986733	0.1	0.472844
6.988400	0.1	0.473022
6.990067	0.1	0.472724
6.991733	0.1	0.471711
6.993400	0.1	0.470221
6.995067	0.1	0.469387
6.996733	0.1	0.470459
6.998400	0.1	0.474095
7.000067	0.1	0.479519
7.001733	0.1	0.485301
7.003400	0.1	0.489533
7.005067	0.1	0.490427
7.006733	0.1	0.487447
7.008400	0.1	0.482082
7.010067	0.1	0.477135
7.011733	0.1	0.474989
7.013400	0.1	0.476122
7.015067	0.1	0.479996
7.016733	0.1	0.484645
7.018400	0.1	0.486910
7.020067	0.1	0.485659
7.021733	0.1	0.482440
7.023400	0.1	0.479460
7.025067	0.1	0.476778
7.026733	0.1	0.473321
7.028400	0.1	0.468433
7.030067	0.1	0.462830
7.031733	0.1	0.457883
7.033400	0.1	0.455141
7.035067	0.1	0.455558
7.036733	0.1	0.459194
7.038400	0.1	0.464797
7.040067	0.1	0.470400
7.041733	0.1	0.474691
7.043400	0.1	0.477254
7.045067	0.1	0.478029
7.046733	0.1	0.475884
7.048400	0.1	0.470817
7.050067	0.1	0.465095
7.051733	0.1	0.461638
7.053400	0.1	0.461340
7.055067	0.1	0.464022
7.056733	0.1	0.469446
7.058400	0.1	0.476837
7.060067	0.1	0.484765
7.061733	0.1	0.491083
7.063400	0.1	0.493825
7.065067	0.1	0.492096
7.066733	0.1	0.486851
7.068400	0.1	0.480175
7.070067	0.1	0.473976
7.071733	0.1	0.469148
7.073400	0.1	0.466347
7.075067	0.1	0.466585
7.076733	0.1	0.470161
7.078400	0.1	0.475884
7.080067	0.1	0.481606
7.081733	0.1	0.485301
7.083400	0.1	0.485718
7.085067	0.1	0.482678
7.086733	0.1	0.478208
7.088400	0.1	0.475943
7.090067	0.1	0.478387
7.091733	0.1	0.484824
7.093400	0.1	0.491858
7.095067	0.1	0.495791
7.096733	0.1	0.494421
7.098400	0.1	0.488281
7.100067	0.1	0.480950
7.101733	0.1	0.477076
7.103400	0.1	0.478983
7.105067	0.1	0.484109
7.106733	0.1	0.487983
7.108400	0.1	0.488997
7.110067	0.1	0.489116
7.111733	0.1	0.490427
7.113400	0.1	0.492990
7.115067	0.1	0.495255
7.116733	0.1	0.495136
7.118400	0.1	0.491738
7.120067	0.1	0.486136
7.121733	0.1	0.480056
7.123400	0.1	0.474691
7.125067	0.1	0.470340
7.126733	0.1	0.467658
7.128400	0.1	0.467420
7.130067	0.1	0.469744
7.131733	0.1	0.473321
7.133400	0.1	0.476658
7.135067	0.1	0.478745
7.136733	0.1	0.479400
7.138400	0.1	0.478923
7.140067	0.1	0.477672
7.141733	0.1	0.475526
7.143400	0.1	0.472069
7.145067	0.1	0.467360
7.146733	0.1	0.462353
7.148400	0.1	0.459015
7.150067	0.1	0.458837
7.151733	0.1	0.461340
7.153400	0.1	0.464201
7.155067	0.1	0.465632
7.156733	0.1	0.465691
7.158400	0.1	0.464916
7.160067	0.1	0.463724
7.161733	0.1	0.462890
7.163400	0.1	0.463069
7.165067	0.1	0.464320
7.166733	0.1	0.466585
7.168400	0.1	0.468612
7.170067	0.1	0.468373
7.171733	0.1	0.465870
7.173400	0.1	0.463128
7.175067	0.1	0.461519
7.176733	0.1	0.460327
7.178400	0.1	0.458360
7.180067	0.1	0.455618
7.181733	0.1	0.453651
7.183400	0.1	0.453174
7.185067	0.1	0.452936
7.186733	0.1	0.451803
7.188400	0.1	0.449955
7.190067	0.1	0.447452
7.191733	0.1	0.443757
7.193400	0.1	0.439465
7.195067	0.1	0.436783
7.196733	0.1	0.436902
7.198400	0.1	0.438392
7.200067	0.1	0.438988
7.201733	0.1	0.437796
7.203400	0.1	0.435352
7.205067	0.1	0.432849
7.206733	0.1	0.431240
7.208400	0.1	0.431001
7.210067	0.1	0.431836
7.211733	0.1	0.433087
7.213400	0.1	0.434041
7.215067	0.1	0.433862
7.216733	0.1	0.432074
7.218400	0.1	0.428379
7.220067	0.1	0.423193
7.221733	0.1	0.417709
7.223400	0.1	0.413001
7.225067	0.1	0.409365
7.226733	0.1	0.406742
7.228400	0.1	0.404358
7.230067	0.1	0.401378
7.231733	0.1	0.397384
7.233400	0.1	0.392973
7.235067	0.1	0.389099
7.236733	0.1	0.386596
7.238400	0.1	0.385642
7.240067	0.1	0.386953
7.241733	0.1	0.390410
7.243400	0.1	0.393510
7.245067	0.1	0.394464
7.246733	0.1	0.393808
7.248400	0.1	0.393391
7.250067	0.1	0.394046
7.251733	0.1	0.395536
7.253400	0.1	0.396192
7.255067	0.1	0.394702
7.256733	0.1	0.391185
7.258400	0.1	0.386238
7.260067	0.1	0.379860
7.261733	0.1	0.371873
7.263400	0.1	0.363290
7.265067	0.1	0.355780
7.266733	0.1	0.350833
7.268400	0.1	0.348806
7.270067	0.1	0.349402
7.271733	0.1	0.351787
7.273400	0.1	0.354409
7.275067	0.1	0.355482
7.276733	0.1	0.353277
7.278400	0.1	0.347734
7.280067	0.1	0.340700
7.281733	0.1	0.334144
7.283400	0.1	0.329137
7.285067	0.1	0.326276
7.286733	0.1	0.325561
7.288400	0.1	0.326872
7.290067	0.1	0.329733
7.291733	0.1	0.332832
7.293400	0.1	0.334024
7.295067	0.1	0.332177
7.296733	0.1	0.328243
7.298400	0.1	0.323355
7.300067	0.1	0.317752
7.301733	0.1	0.312984
7.303400	0.1	0.311017
7.305067	0.1	0.311613
7.306733	0.1	0.312209
7.308400	0.1	0.311792
7.310067	0.1	0.311077
7.311733	0.1	0.309885
7.313400	0.1	0.307918
7.315067	0.1	0.306129
7.316733	0.1	0.305891
7.318400	0.1	0.307798
7.320067	0.1	0.310838
7.321733	0.1	0.312746
7.323400	0.1	0.311196
7.325067	0.1	0.305653
7.326733	0.1	0.297844
7.328400	0.1	0.289559
7.330067	0.1	0.281870
7.331733	0.1	0.275850
7.333400	0.1	0.272930
7.335067	0.1	0.272751
7.336733	0.1	0.272989
7.338400	0.1	0.271738
7.340067	0.1	0.269949
7.341733	0.1	0.269294
7.343400	0.1	0.269949
7.345067	0.1	0.271201
7.346733	0.1	0.272393
7.348400	0.1	0.272632
7.350067	0.1	0.270844
7.351733	0.1	0.266910
7.353400	0.1	0.261605
7.355067	0.1	0.256121
7.356733	0.1	0.252306
7.358400	0.1	0.251770
7.360067	0.1	0.254452
7.361733	0.1	0.258029
7.363400	0.1	0.259578
7.365067	0.1	0.257730
7.366733	0.1	0.252903
7.368400	0.1	0.246704
7.370067	0.1	0.242353
7.371733	0.1	0.241876
7.373400	0.1	0.244617
7.375067	0.1	0.248253
7.376733	0.1	0.251591
7.378400	0.1	0.254750
7.380067	0.1	0.257850
7.381733	0.1	0.260592
7.383400	0.1	0.262737
7.385067	0.1	0.263333
7.386733	0.1	0.260651
7.388400	0.1	0.253558
7.390067	0.1	0.242829
7.391733	0.1	0.231147
7.393400	0.1	0.221550
7.395067	0.1	0.215292
7.396733	0.1	0.211656
7.398400	0.1	0.208974
7.400067	0.1	0.206053
7.401733	0.1	0.202477
7.403400	0.1	0.199199
7.405067	0.1	0.198007
7.406733	0.1	0.200033
7.408400	0.1	0.204802
7.410067	0.1	0.211000
7.411733	0.1	0.216603
7.413400	0.1	0.219941
7.415067	0.1	0.220239
7.416733	0.1	0.218272
7.418400	0.1	0.215709
7.420067	0.1	0.213325
7.421733	0.1	0.210762
7.423400	0.1	0.208080
7.425067	0.1	0.205994
7.426733	0.1	0.205040
7.428400	0.1	0.204861
7.430067	0.1	0.204861
7.431733	0.1	0.205338
7.433400	0.1	0.206947
7.435067	0.1	0.209153
7.436733	0.1	0.210762
7.438400	0.1	0.211120
7.440067	0.1	0.210404
7.441733	0.1	0.209153
7.443400	0.1	0.208318
7.445067	0.1	0.207961
7.446733	0.1	0.207901
7.448400	0.1	0.208616
7.450067	0.1	0.209808
7.451733	0.1	0.210166
7.453400	0.1	0.209451
7.455067	0.1	0.208139
7.456733	0.1	0.206411
7.458400	0.1	0.204206
7.460067	0.1	0.202119
7.461733	0.1	0.200629
7.463400	0.1	0.198722
7.465067	0.1	0.195086
7.466733	0.1	0.189602
7.468400	0.1	0.183761
7.470067	0.1	0.180185
7.471733	0.1	0.180364
7.473400	0.1	0.183404
7.475067	0.1	0.187576
7.476733	0.1	0.191510
7.478400	0.1	0.194371
7.480067	0.1	0.194728
7.481733	0.1	0.192463
7.483400	0.1	0.189066
7.485067	0.1	0.186205
7.486733	0.1	0.184178
7.488400	0.1	0.182748
7.490067	0.1	0.182092
7.491733	0.1	0.182152
7.493400	0.1	0.182509
7.495067	0.1	0.182331
7.496733	0.1	0.182211
7.498400	0.1	0.183821
7.500067	0.1	0.188231
7.501733	0.1	0.194490
7.503400	0.1	0.200391
7.505067	0.1	0.202954
7.506733	0.1	0.200272
7.508400	0.1	0.193059
7.510067	0.1	0.184417
7.511733	0.1	0.176549
7.513400	0.1	0.170112
7.515067	0.1	0.165343
7.516733	0.1	0.162542
7.518400	0.1	0.161529
7.520067	0.1	0.162184
7.521733	0.1	0.163972
7.523400	0.1	0.166059
7.525067	0.1	0.168264
7.526733	0.1	0.170648
7.528400	0.1	0.173509
7.530067	0.1	0.177681
7.531733	0.1	0.183880
7.533400	0.1	0.191093
7.535067	0.1	0.196934
7.536733	0.1	0.199795
7.538400	0.1	0.199437
7.540067	0.1	0.195861
7.541733	0.1	0.190020
7.543400	0.1	0.183642
7.545067	0.1	0.178516
7.546733	0.1	0.176430
7.548400	0.1	0.177264
7.550067	0.1	0.178635
7.551733	0.1	0.178456
7.553400	0.1	0.176907
7.555067	0.1	0.175715
7.556733	0.1	0.175953
7.558400	0.1	0.177085
7.560067	0.1	0.178278
7.561733	0.1	0.178337
7.563400	0.1	0.176132
7.565067	0.1	0.172317
7.566733	0.1	0.169456
7.568400	0.1	0.169814
7.570067	0.1	0.173330
7.571733	0.1	0.177860
7.573400	0.1	0.181437
7.575067	0.1	0.183582
7.576733	0.1	0.185430
7.578400	0.1	0.187933
7.580067	0.1	0.190675
7.581733	0.1	0.192106
7.583400	0.1	0.190854
7.585067	0.1	0.186980
7.586733	0.1	0.182688
7.588400	0.1	0.180781
7.590067	0.1	0.181198
7.591733	0.1	0.181735
7.593400	0.1	0.180662
7.595067	0.1	0.178635
7.596733	0.1	0.177860
7.598400	0.1	0.179470
7.600067	0.1	0.182450
7.601733	0.1	0.184894
7.603400	0.1	0.185668
7.605067	0.1	0.184834
7.606733	0.1	0.183165
7.608400	0.1	0.182450
7.610067	0.1	0.184238
7.611733	0.1	0.188053
7.613400	0.1	0.191510
7.615067	0.1	0.192821
7.616733	0.1	0.192404
7.618400	0.1	0.191808
7.620067	0.1	0.192106
7.621733	0.1	0.193119
7.623400	0.1	0.194609
7.625067	0.1	0.196576
7.626733	0.1	0.197947
7.628400	0.1	0.196934
7.630067	0.1	0.193238
7.631733	0.1	0.189066
7.633400	0.1	0.186682
7.635067	0.1	0.186026
7.636733	0.1	0.185013
7.638400	0.1	0.181556
7.640067	0.1	0.175536
7.641733	0.1	0.169277
7.643400	0.1	0.164986
7.645067	0.1	0.163794
7.646733	0.1	0.165641
7.648400	0.1	0.169277
7.650067	0.1	0.172853
7.651733	0.1	0.176191
7.653400	0.1	0.180602
7.655067	0.1	0.186205
7.656733	0.1	0.190854
7.658400	0.1	0.192761
7.660067	0.1	0.191391
7.661733	0.1	0.186801
7.663400	0.1	0.181019
7.665067	0.1	0.176787
7.666733	0.1	0.175297
7.668400	0.1	0.176370
7.670067	0.1	0.179827
7.671733	0.1	0.184953
7.673400	0.1	0.190258
7.675067	0.1	0.193834
7.676733	0.1	0.193656
7.678400	0.1	0.189066
7.680067	0.1	0.181854
7.681733	0.1	0.175893
7.683400	0.1	0.173867
7.685067	0.1	0.175834
7.686733	0.1	0.180006
7.688400	0.1	0.184953
7.690067	0.1	0.190318
7.691733	0.1	0.195682
7.693400	0.1	0.199616
7.695067	0.1	0.200570
7.696733	0.1	0.198960
7.698400	0.1	0.196695
7.700067	0.1	0.194550
7.701733	0.1	0.191927
7.703400	0.1	0.188470
7.705067	0.1	0.185370
7.706733	0.1	0.183880
7.708400	0.1	0.184596
7.710067	0.1	0.187933
7.711733	0.1	0.193596
7.713400	0.1	0.199378
7.715067	0.1	0.201762
7.716733	0.1	0.198245
7.718400	0.1	0.189662
7.720067	0.1	0.179887
7.721733	0.1	0.173211
7.723400	0.1	0.172079
7.725067	0.1	0.176132
7.726733	0.1	0.182390
7.728400	0.1	0.187337
7.730067	0.1	0.189722
7.731733	0.1	0.190496
7.733400	0.1	0.190854
7.735067	0.1	0.191033
7.736733	0.1	0.190437
7.738400	0.1	0.187874
7.740067	0.1	0.182986
7.741733	0.1	0.177443
7.743400	0.1	0.174105
7.745067	0.1	0.173569
7.746733	0.1	0.173271
7.748400	0.1	0.170946
7.750067	0.1	0.166953
7.751733	0.1	0.162959
7.753400	0.1	0.160456
7.755067	0.1	0.160098
7.756733	0.1	0.161469
7.758400	0.1	0.163436
7.760067	0.1	0.164390
7.761733	0.1	0.163019
7.763400	0.1	0.159085
7.765067	0.1	0.153899
7.766733	0.1	0.149786
7.768400	0.1	0.147760
7.770067	0.1	0.147820
7.771733	0.1	0.150561
7.773400	0.1	0.156403
7.775067	0.1	0.164032
7.776733	0.1	0.171065
7.778400	0.1	0.176072
7.780067	0.1	0.178874
7.781733	0.1	0.179350
7.783400	0.1	0.177801
7.785067	0.1	0.175178
7.786733	0.1	0.172853
7.788400	0.1	0.171542
7.790067	0.1	0.171125
7.791733	0.1	0.170469
7.793400	0.1	0.169158
7.795067	0.1	0.168264
7.796733	0.1	0.168979
7.798400	0.1	0.170708
7.800067	0.1	0.172257
7.801733	0.1	0.173032
7.803400	0.1	0.173152
7.805067	0.1	0.173032
7.806733	0.1	0.172853
7.808400	0.1	0.172317
7.810067	0.1	0.171542
7.811733	0.1	0.171483
7.813400	0.1	0.172436
7.815067	0.1	0.173926
7.816733	0.1	0.174940
7.818400	0.1	0.174940
7.820067	0.1	0.174522
7.821733	0.1	0.175416
7.823400	0.1	0.178218
7.825067	0.1	0.180960
7.826733	0.1	0.180721
7.828400	0.1	0.176728
7.830067	0.1	0.170589
7.831733	0.1	0.164688
7.833400	0.1	0.161111
7.835067	0.1	0.161350
7.836733	0.1	0.166297
7.838400	0.1	0.174880
7.840067	0.1	0.184119
7.841733	0.1	0.191569
7.843400	0.1	0.196338
7.845067	0.1	0.198483
7.846733	0.1	0.198305
7.848400	0.1	0.196338
7.850067	0.1	0.193656
7.851733	0.1	0.191331
7.853400	0.1	0.189602
7.855067	0.1	0.187755
7.856733	0.1	0.185490
7.858400	0.1	0.183761
7.860067	0.1	0.183105
7.861733	0.1	0.182629
7.863400	0.1	0.181496
7.865067	0.1	0.180125
7.866733	0.1	0.179529
7.868400	0.1	0.179589
7.870067	0.1	0.180602
7.871733	0.1	0.183523
7.873400	0.1	0.188589
7.875067	0.1	0.195861
7.876733	0.1	0.204384
7.878400	0.1	0.211775
7.880067	0.1	0.215411
7.881733	0.1	0.215709
7.883400	0.1	0.215411
7.885067	0.1	0.216126
7.886733	0.1	0.217021
7.888400	0.1	0.217736
7.890067	0.1	0.219286
7.891733	0.1	0.222862
7.893400	0.1	0.227630
7.895067	0.1	0.231087
7.896733	0.1	0.230908
7.898400	0.1	0.227392
7.900067	0.1	0.222147
7.901733	0.1	0.216246
7.903400	0.1	0.210822
7.905067	0.1	0.208378
7.906733	0.1	0.211179
7.908400	0.1	0.219405
7.910067	0.1	0.230670
7.911733	0.1	0.241101
7.913400	0.1	0.248373
7.915067	0.1	0.252187
7.916733	0.1	0.252783
7.918400	0.1	0.250041
7.920067	0.1	0.244677
7.921733	0.1	0.237882
7.923400	0.1	0.230968
7.925067	0.1	0.225246
7.926733	0.1	0.222266
7.928400	0.1	0.222385
7.930067	0.1	0.224054
7.931733	0.1	0.225604
7.933400	0.1	0.226140
7.935067	0.1	0.225961
7.936733	0.1	0.225544
7.938400	0.1	0.225961
7.940067	0.1	0.227749
7.941733	0.1	0.229776
7.943400	0.1	0.230134
7.945067	0.1	0.228643
7.946733	0.1	0.226676
7.948400	0.1	0.224829
7.950067	0.1	0.222743
7.951733	0.1	0.221014
7.953400	0.1	0.221908
7.955067	0.1	0.226975
7.956733	0.1	0.235736
7.958400	0.1	0.246346
7.960067	0.1	0.256419
7.961733	0.1	0.264049
7.963400	0.1	0.268161
7.965067	0.1	0.268281
7.966733	0.1	0.265181
7.968400	0.1	0.260890
7.970067	0.1	0.256956
7.971733	0.1	0.253797
7.973400	0.1	0.251591
7.975067	0.1	0.251532
7.976733	0.1	0.253737
7.978400	0.1	0.256658
7.980067	0.1	0.258386
7.981733	0.1	0.258982
7.983400	0.1	0.260115
7.985067	0.1	0.262082
7.986733	0.1	0.263393
7.988400	0.1	0.262976
7.990067	0.1	0.260890
7.991733	0.1	0.257969
7.993400	0.1	0.254929
7.995067	0.1	0.252604
7.996733	0.1	0.251770
7.998400	0.1	0.253379
8.000067	0.1	0.256956
8.001733	0.1	0.260413
8.003400	0.1	0.261068
8.005067	0.1	0.258148
8.006733	0.1	0.253677
8.008400	0.1	0.250816
8.010067	0.1	0.250757
8.011733	0.1	0.252306
8.013400	0.1	0.253558
8.015067	0.1	0.253499
8.016733	0.1	0.251770
8.018400	0.1	0.248194
8.020067	0.1	0.243783
8.021733	0.1	0.240684
8.023400	0.1	0.239849
8.025067	0.1	0.240564
8.026733	0.1	0.241756
8.028400	0.1	0.242353
8.030067	0.1	0.241339
8.031733	0.1	0.239015
8.033400	0.1	0.236332
8.035067	0.1	0.235200
8.036733	0.1	0.236988
8.038400	0.1	0.240862
8.040067	0.1	0.244617
8.041733	0.1	0.247061
8.043400	0.1	0.248551
8.045067	0.1	0.250101
8.046733	0.1	0.252008
8.048400	0.1	0.254154
8.050067	0.1	0.257134
8.051733	0.1	0.261903
8.053400	0.1	0.267923
8.055067	0.1	0.272930
8.056733	0.1	0.274301
8.058400	0.1	0.270963
8.060067	0.1	0.264168
8.061733	0.1	0.255883
8.063400	0.1	0.247359
8.065067	0.1	0.240624
8.066733	0.1	0.238180
8.068400	0.1	0.241399
8.070067	0.1	0.248373
8.071733	0.1	0.256419
8.073400	0.1	0.264525
8.075067	0.1	0.272751
8.076733	0.1	0.279725
8.078400	0.1	0.283480
8.080067	0.1	0.283480
8.081733	0.1	0.280917
8.083400	0.1	0.277579
8.085067	0.1	0.274181
8.086733	0.1	0.270307
8.088400	0.1	0.266552
8.090067	0.1	0.264704
8.091733	0.1	0.265121
8.093400	0.1	0.266552
8.095067	0.1	0.268757
8.096733	0.1	0.272334
8.098400	0.1	0.276327
8.100067	0.1	0.278175
8.101733	0.1	0.276446
8.103400	0.1	0.272274
8.105067	0.1	0.267804
8.106733	0.1	0.264347
8.108400	0.1	0.261605
8.110067	0.1	0.259459
8.111733	0.1	0.258565
8.113400	0.1	0.259399
8.115067	0.1	0.260592
8.116733	0.1	0.260949
8.118400	0.1	0.261247
8.120067	0.1	0.262678
8.121733	0.1	0.265539
8.123400	0.1	0.269771
8.125067	0.1	0.274658
8.126733	0.1	0.278950
8.128400	0.1	0.281930
8.130067	0.1	0.283957
8.131733	0.1	0.285804
8.133400	0.1	0.287354
8.135067	0.1	0.287473
8.136733	0.1	0.285625
8.138400	0.1	0.282586
8.140067	0.1	0.279367
8.141733	0.1	0.276804
8.143400	0.1	0.275612
8.145067	0.1	0.275373
8.146733	0.1	0.275016
8.148400	0.1	0.274539
8.150067	0.1	0.274777
8.151733	0.1	0.276327
8.153400	0.1	0.279248
8.155067	0.1	0.282645
8.156733	0.1	0.284195
8.158400	0.1	0.282586
8.160067	0.1	0.279009
8.161733	0.1	0.276327
8.163400	0.1	0.276029
8.165067	0.1	0.277996
8.166733	0.1	0.281036
8.168400	0.1	0.283957
8.170067	0.1	0.286281
8.171733	0.1	0.288069
8.173400	0.1	0.288963
8.175067	0.1	0.288427
8.176733	0.1	0.288010
8.178400	0.1	0.290096
8.180067	0.1	0.294209
8.181733	0.1	0.297308
8.183400	0.1	0.297725
8.185067	0.1	0.295639
8.186733	0.1	0.291824
8.188400	0.1	0.287116
8.190067	0.1	0.282645
8.191733	0.1	0.279427
8.193400	0.1	0.277102
8.195067	0.1	0.274360
8.196733	0.1	0.270903
8.198400	0.1	0.267923
8.200067	0.1	0.266612
8.201733	0.1	0.268042
8.203400	0.1	0.272572
8.205067	0.1	0.279009
8.206733	0.1	0.284970
8.208400	0.1	0.288785
8.210067	0.1	0.290394
8.211733	0.1	0.290275
8.213400	0.1	0.289202
8.215067	0.1	0.288725
8.216733	0.1	0.289500
8.218400	0.1	0.290394
8.220067	0.1	0.289917
8.221733	0.1	0.287652
8.223400	0.1	0.283957
8.225067	0.1	0.280380
8.226733	0.1	0.278950
8.228400	0.1	0.279725
8.230067	0.1	0.280917
8.231733	0.1	0.281870
8.233400	0.1	0.282466
8.235067	0.1	0.282407
8.236733	0.1	0.281572
8.238400	0.1	0.280201
8.240067	0.1	0.277996
8.241733	0.1	0.275373
8.243400	0.1	0.274062
8.245067	0.1	0.275970
8.246733	0.1	0.281155
8.248400	0.1	0.288248
8.250067	0.1	0.295043
8.251733	0.1	0.299335
8.253400	0.1	0.300169
8.255067	0.1	0.298083
8.256733	0.1	0.293970
8.258400	0.1	0.289142
8.260067	0.1	0.284791
8.261733	0.1	0.281096
8.263400	0.1	0.277698
8.265067	0.1	0.274301
8.266733	0.1	0.271201
8.268400	0.1	0.269473
8.270067	0.1	0.270545
8.271733	0.1	0.273526
8.273400	0.1	0.276566
8.275067	0.1	0.278950
8.276733	0.1	0.280738
8.278400	0.1	0.281334
8.280067	0.1	0.280261
8.281733	0.1	0.277400
8.283400	0.1	0.272334
8.285067	0.1	0.265241
8.286733	0.1	0.258207
8.288400	0.1	0.253916
8.290067	0.1	0.253260
8.291733	0.1	0.255167
8.293400	0.1	0.257313
8.295067	0.1	0.257969
8.296733	0.1	0.257552
8.298400	0.1	0.257730
8.300067	0.1	0.258505
8.301733	0.1	0.257850
8.303400	0.1	0.255525
8.305067	0.1	0.252604
8.306733	0.1	0.249982
8.308400	0.1	0.247717
8.310067	0.1	0.246048
8.311733	0.1	0.245750
8.313400	0.1	0.247240
8.315067	0.1	0.249743
8.316733	0.1	0.251412
8.318400	0.1	0.251174
8.320067	0.1	0.250101
8.321733	0.1	0.249982
8.323400	0.1	0.251353
8.325067	0.1	0.252664
8.326733	0.1	0.252247
8.328400	0.1	0.249624
8.330067	0.1	0.245512
8.331733	0.1	0.241756
8.333400	0.1	0.240445
8.335067	0.1	0.241578
8.336733	0.1	0.243962
8.338400	0.1	0.247180
8.340067	0.1	0.251055
8.341733	0.1	0.254631
8.343400	0.1	0.257075
8.345067	0.1	0.258088
8.346733	0.1	0.258267
8.348400	0.1	0.258744
8.350067	0.1	0.260830
8.351733	0.1	0.264168
8.353400	0.1	0.266373
8.355067	0.1	0.265598
8.356733	0.1	0.262380
8.358400	0.1	0.259340
8.360067	0.1	0.258863
8.361733	0.1	0.261486
8.363400	0.1	0.266254
8.365067	0.1	0.271678
8.366733	0.1	0.275552
8.368400	0.1	0.275970
8.370067	0.1	0.271976
8.371733	0.1	0.264585
8.373400	0.1	0.257134
8.375067	0.1	0.253439
8.376733	0.1	0.254631
8.378400	0.1	0.259519
8.380067	0.1	0.265658
8.381733	0.1	0.270128
8.383400	0.1	0.271022
8.385067	0.1	0.268459
8.386733	0.1	0.264227
8.388400	0.1	0.259876
8.390067	0.1	0.256062
8.391733	0.1	0.252903
8.393400	0.1	0.250459
8.395067	0.1	0.249684
8.396733	0.1	0.251114
8.398400	0.1	0.253558
8.400067	0.1	0.255227
8.401733	0.1	0.254989
8.403400	0.1	0.253260
8.405067	0.1	0.252366
8.406733	0.1	0.253022
8.408400	0.1	0.253439
8.410067	0.1	0.252366
8.411733	0.1	0.250280
8.413400	0.1	0.247538
8.415067	0.1	0.244439
8.416733	0.1	0.241756
8.418400	0.1	0.239730
8.420067	0.1	0.238359
8.421733	0.1	0.237823
8.423400	0.1	0.238240
8.425067	0.1	0.239253
8.426733	0.1	0.240088
8.428400	0.1	0.240862
8.430067	0.1	0.242531
8.431733	0.1	0.244796
8.433400	0.1	0.246167
8.435067	0.1	0.245988
8.436733	0.1	0.245035
8.438400	0.1	0.244498
8.440067	0.1	0.245094
8.441733	0.1	0.246644
8.443400	0.1	0.247955
8.445067	0.1	0.247598
8.446733	0.1	0.244141
8.448400	0.1	0.237882
8.450067	0.1	0.231564
8.451733	0.1	0.227630
8.453400	0.1	0.225782
8.455067	0.1	0.224352
8.456733	0.1	0.222981
8.458400	0.1	0.222802
8.460067	0.1	0.224292
8.461733	0.1	0.226557
8.463400	0.1	0.228822
8.465067	0.1	0.230730
8.466733	0.1	0.231683
8.468400	0.1	0.231862
8.470067	0.1	0.232041
8.471733	0.1	0.233412
8.473400	0.1	0.236154
8.475067	0.1	0.239015
8.476733	0.1	0.239372
8.478400	0.1	0.236034
8.480067	0.1	0.230432
8.481733	0.1	0.225484
8.483400	0.1	0.222802
8.485067	0.1	0.221849
8.486733	0.1	0.221193
8.488400	0.1	0.219822
8.490067	0.1	0.217974
8.491733	0.1	0.216603
8.493400	0.1	0.215948
8.495067	0.1	0.215471
8.496733	0.1	0.214577
8.498400	0.1	0.213563
8.500067	0.1	0.212908
8.501733	0.1	0.212729
8.503400	0.1	0.212729
8.505067	0.1	0.213027
8.506733	0.1	0.214219
8.508400	0.1	0.216007
8.510067	0.1	0.217199
8.511733	0.1	0.217676
8.513400	0.1	0.218213
8.515067	0.1	0.218987
8.516733	0.1	0.219107
8.518400	0.1	0.217617
8.520067	0.1	0.214636
8.521733	0.1	0.210285
8.523400	0.1	0.204563
8.525067	0.1	0.198603
8.526733	0.1	0.194550
8.528400	0.1	0.193477
8.530067	0.1	0.194550
8.531733	0.1	0.196397
8.533400	0.1	0.198364
8.535067	0.1	0.200093
8.536733	0.1	0.200748
8.538400	0.1	0.200033
8.540067	0.1	0.198901
8.541733	0.1	0.198662
8.543400	0.1	0.199914
8.545067	0.1	0.203371
8.546733	0.1	0.209093
8.548400	0.1	0.215590
8.550067	0.1	0.219822
8.551733	0.1	0.219166
8.553400	0.1	0.213683
8.555067	0.1	0.206709
8.556733	0.1	0.201762
8.558400	0.1	0.201225
8.560067	0.1	0.205874
8.561733	0.1	0.213683
8.563400	0.1	0.220716
8.565067	0.1	0.224292
8.566733	0.1	0.224352
8.568400	0.1	0.221431
8.570067	0.1	0.216842
8.571733	0.1	0.213027
8.573400	0.1	0.211358
8.575067	0.1	0.211656
8.576733	0.1	0.213444
8.578400	0.1	0.215828
8.580067	0.1	0.217319
8.581733	0.1	0.216842
8.583400	0.1	0.213861
8.585067	0.1	0.208855
8.586733	0.1	0.202775
8.588400	0.1	0.196934
8.590067	0.1	0.192285
8.591733	0.1	0.190377
8.593400	0.1	0.193357
8.595067	0.1	0.201464
8.596733	0.1	0.212312
8.598400	0.1	0.222921
8.600067	0.1	0.232101
8.601733	0.1	0.238717
8.603400	0.1	0.240803
8.605067	0.1	0.237465
8.606733	0.1	0.230372
8.608400	0.1	0.222921
8.610067	0.1	0.217915
8.611733	0.1	0.216484
8.613400	0.1	0.217259
8.615067	0.1	0.217199
8.616733	0.1	0.214517
8.618400	0.1	0.210047
8.620067	0.1	0.205517
8.621733	0.1	0.201643
8.623400	0.1	0.198364
8.625067	0.1	0.195682
8.626733	0.1	0.194073
8.628400	0.1	0.194132
8.630067	0.1	0.196159
8.631733	0.1	0.199735
8.633400	0.1	0.204504
8.635067	0.1	0.210404
8.636733	0.1	0.217140
8.638400	0.1	0.223756
8.640067	0.1	0.228763
8.641733	0.1	0.231087
8.643400	0.1	0.230014
8.645067	0.1	0.226736
8.646733	0.1	0.223517
8.648400	0.1	0.221372
8.650067	0.1	0.219226
8.651733	0.1	0.215828
8.653400	0.1	0.210702
8.655067	0.1	0.204325
8.656733	0.1	0.198901
8.658400	0.1	0.197589
8.660067	0.1	0.200629
8.661733	0.1	0.205100
8.663400	0.1	0.208020
8.665067	0.1	0.208974
8.666733	0.1	0.209034
8.668400	0.1	0.208437
8.670067	0.1	0.207186
8.671733	0.1	0.205457
8.673400	0.1	0.203490
8.675067	0.1	0.201702
8.676733	0.1	0.200152
8.678400	0.1	0.197887
8.680067	0.1	0.194073
8.681733	0.1	0.190437
8.683400	0.1	0.190139
8.685067	0.1	0.194132
8.686733	0.1	0.200331
8.688400	0.1	0.206590
8.690067	0.1	0.212073
8.691733	0.1	0.216723
8.693400	0.1	0.220716
8.695067	0.1	0.223815
8.696733	0.1	0.224710
8.698400	0.1	0.221729
8.700067	0.1	0.214875
8.701733	0.1	0.206232
8.703400	0.1	0.199258
8.705067	0.1	0.196278
8.706733	0.1	0.197053
8.708400	0.1	0.199258
8.710067	0.1	0.200391
8.711733	0.1	0.199854
8.713400	0.1	0.198901
8.715067	0.1	0.198960
8.716733	0.1	0.199556
8.718400	0.1	0.199139
8.720067	0.1	0.196934
8.721733	0.1	0.193715
8.723400	0.1	0.190854
8.725067	0.1	0.188530
8.726733	0.1	0.186205
8.728400	0.1	0.184298
8.730067	0.1	0.184059
8.731733	0.1	0.185907
8.733400	0.1	0.188589
8.735067	0.1	0.189483
8.736733	0.1	0.187576
8.738400	0.1	0.184596
8.740067	0.1	0.182867
8.741733	0.1	0.182629
8.743400	0.1	0.182867
8.745067	0.1	0.182867
8.746733	0.1	0.183284
8.748400	0.1	0.185788
8.750067	0.1	0.191271
8.751733	0.1	0.198543
8.753400	0.1	0.204504
8.755067	0.1	0.205934
8.756733	0.1	0.201523
8.758400	0.1	0.193894
8.760067	0.1	0.186741
8.761733	0.1	0.181496
8.763400	0.1	0.177026
8.765067	0.1	0.173271
8.766733	0.1	0.172436
8.768400	0.1	0.176132
8.770067	0.1	0.182211
8.771733	0.1	0.186622
8.773400	0.1	0.186682
8.775067	0.1	0.182629
8.776733	0.1	0.176430
8.778400	0.1	0.170112
8.780067	0.1	0.165284
8.781733	0.1	0.162840
8.783400	0.1	0.162363
8.785067	0.1	0.163436
8.786733	0.1	0.166297
8.788400	0.1	0.171304
8.790067	0.1	0.177681
8.791733	0.1	0.183761
8.793400	0.1	0.188530
8.795067	0.1	0.191808
8.796733	0.1	0.192821
8.798400	0.1	0.190437
8.800067	0.1	0.185490
8.801733	0.1	0.180364
8.803400	0.1	0.176787
8.805067	0.1	0.175715
8.806733	0.1	0.176907
8.808400	0.1	0.179231
8.810067	0.1	0.181794
8.811733	0.1	0.185132
8.813400	0.1	0.189722
8.815067	0.1	0.194371
8.816733	0.1	0.196517
8.818400	0.1	0.194371
8.820067	0.1	0.188530
8.821733	0.1	0.181496
8.823400	0.1	0.175715
8.825067	0.1	0.172615
8.826733	0.1	0.172317
8.828400	0.1	0.173688
8.830067	0.1	0.174761
8.831733	0.1	0.174344
8.833400	0.1	0.172436
8.835067	0.1	0.169635
8.836733	0.1	0.166059
8.838400	0.1	0.163198
8.840067	0.1	0.164092
8.841733	0.1	0.169754
8.843400	0.1	0.177562
8.845067	0.1	0.185072
8.846733	0.1	0.192285
8.848400	0.1	0.199437
8.850067	0.1	0.205040
8.851733	0.1	0.207782
8.853400	0.1	0.208020
8.855067	0.1	0.206888
8.856733	0.1	0.204802
8.858400	0.1	0.201404
8.860067	0.1	0.196636
8.861733	0.1	0.190675
8.863400	0.1	0.184536
8.865067	0.1	0.179708
8.866733	0.1	0.176728
8.868400	0.1	0.175357
8.870067	0.1	0.175595
8.871733	0.1	0.177383
8.873400	0.1	0.179827
8.875067	0.1	0.181735
8.876733	0.1	0.183284
8.878400	0.1	0.185967
8.880067	0.1	0.189722
8.881733	0.1	0.191867
8.883400	0.1	0.191271
8.885067	0.1	0.190020
8.886733	0.1	0.190914
8.888400	0.1	0.194550
8.890067	0.1	0.200272
8.891733	0.1	0.207007
8.893400	0.1	0.213087
8.895067	0.1	0.216305
8.896733	0.1	0.215709
8.898400	0.1	0.212908
8.900067	0.1	0.210524
8.901733	0.1	0.209332
8.903400	0.1	0.207841
8.905067	0.1	0.204682
8.906733	0.1	0.200152
8.908400	0.1	0.195742
8.910067	0.1	0.193357
8.911733	0.1	0.193894
8.913400	0.1	0.196099
8.915067	0.1	0.198483
8.916733	0.1	0.200391
8.918400	0.1	0.201106
8.920067	0.1	0.199318
8.921733	0.1	0.195265
8.923400	0.1	0.190973
8.925067	0.1	0.187814
8.926733	0.1	0.185847
8.928400	0.1	0.185072
8.930067	0.1	0.186145
8.931733	0.1	0.188291
8.933400	0.1	0.189781
8.935067	0.1	0.190198
8.936733	0.1	0.190377
8.938400	0.1	0.191093
8.940067	0.1	0.192940
8.941733	0.1	0.195920
8.943400	0.1	0.198782
8.945067	0.1	0.200212
8.946733	0.1	0.199437
8.948400	0.1	0.196517
8.950067	0.1	0.192821
8.951733	0.1	0.190198
8.953400	0.1	0.188947
8.955067	0.1	0.187457
8.956733	0.1	0.184298
8.958400	0.1	0.181139
8.960067	0.1	0.180781
8.961733	0.1	0.182450
8.963400	0.1	0.182986
8.965067	0.1	0.180781
8.966733	0.1	0.177860
8.968400	0.1	0.177145
8.970067	0.1	0.180006
8.971733	0.1	0.185490
8.973400	0.1	0.191927
8.975067	0.1	0.197709
8.976733	0.1	0.201106
8.978400	0.1	0.201225
8.980067	0.1	0.199437
8.981733	0.1	0.198305
8.983400	0.1	0.199020
8.985067	0.1	0.199854
8.986733	0.1	0.198126
8.988400	0.1	0.192761
8.990067	0.1	0.185132
8.991733	0.1	0.177443
8.993400	0.1	0.171304
8.995067	0.1	0.167370
8.996733	0.1	0.166118
8.998400	0.1	0.167906
9.000067	0.1	0.171781
9.001733	0.1	0.175238
9.003400	0.1	0.175357
9.005067	0.1	0.171840
9.006733	0.1	0.166953
9.008400	0.1	0.163913
9.010067	0.1	0.164390
9.011733	0.1	0.168562
9.013400	0.1	0.174582
9.015067	0.1	0.179648
9.016733	0.1	0.182033
9.018400	0.1	0.181735
9.020067	0.1	0.180781
9.021733	0.1	0.181258
9.023400	0.1	0.183761
9.025067	0.1	0.187576
9.026733	0.1	0.191689
9.028400	0.1	0.195742
9.030067	0.1	0.199139
9.031733	0.1	0.200689
9.033400	0.1	0.200212
9.035067	0.1	0.198364
9.036733	0.1	0.195861
9.038400	0.1	0.192225
9.040067	0.1	0.187039
9.041733	0.1	0.181615
9.043400	0.1	0.179350
9.045067	0.1	0.183105
9.046733	0.1	0.191927
9.048400	0.1	0.201404
9.050067	0.1	0.207186
9.051733	0.1	0.208735
9.053400	0.1	0.207365
9.055067	0.1	0.203192
9.056733	0.1	0.195801
9.058400	0.1	0.186682
9.060067	0.1	0.178695
9.061733	0.1	0.173271
9.063400	0.1	0.170708
9.065067	0.1	0.171363
9.066733	0.1	0.175118
9.068400	0.1	0.180960
9.070067	0.1	0.186622
9.071733	0.1	0.190616
9.073400	0.1	0.192404
9.075067	0.1	0.192523
9.076733	0.1	0.191748
9.078400	0.1	0.191689
9.080067	0.1	0.193119
9.081733	0.1	0.194967
9.083400	0.1	0.194788
9.085067	0.1	0.191391
9.086733	0.1	0.186324
9.088400	0.1	0.183046
9.090067	0.1	0.183761
9.091733	0.1	0.188887
9.093400	0.1	0.197351
9.095067	0.1	0.206828
9.096733	0.1	0.213921
9.098400	0.1	0.216067
9.100067	0.1	0.213265
9.101733	0.1	0.208378
9.103400	0.1	0.203848
9.105067	0.1	0.200033
9.106733	0.1	0.196874
9.108400	0.1	0.194848
9.110067	0.1	0.194013
9.111733	0.1	0.194252
9.113400	0.1	0.194788
9.115067	0.1	0.195801
9.116733	0.1	0.197768
9.118400	0.1	0.199795
9.120067	0.1	0.199556
9.121733	0.1	0.196636
9.123400	0.1	0.193238
9.125067	0.1	0.192404
9.126733	0.1	0.195444
9.128400	0.1	0.200748
9.130067	0.1	0.204861
9.131733	0.1	0.205755
9.133400	0.1	0.203729
9.135067	0.1	0.200748
9.136733	0.1	0.199199
9.138400	0.1	0.200987
9.140067	0.1	0.206172
9.141733	0.1	0.212014
9.143400	0.1	0.214160
9.145067	0.1	0.210583
9.146733	0.1	0.204325
9.148400	0.1	0.200570
9.150067	0.1	0.201941
9.151733	0.1	0.206232
9.153400	0.1	0.209034
9.155067	0.1	0.208199
9.156733	0.1	0.205159
9.158400	0.1	0.203550
9.160067	0.1	0.205517
9.161733	0.1	0.210464
9.163400	0.1	0.215352
9.165067	0.1	0.217855
9.166733	0.1	0.217438
9.168400	0.1	0.214756
9.170067	0.1	0.210881
9.171733	0.1	0.207067
9.173400	0.1	0.204325
9.175067	0.1	0.203013
9.176733	0.1	0.203371
9.178400	0.1	0.205159
9.180067	0.1	0.207782
9.181733	0.1	0.209689
9.183400	0.1	0.209987
9.185067	0.1	0.208616
9.186733	0.1	0.207007
9.188400	0.1	0.206649
9.190067	0.1	0.207484
9.191733	0.1	0.208378
9.193400	0.1	0.208378
9.195067	0.1	0.207007
9.196733	0.1	0.203669
9.198400	0.1	0.198662
9.200067	0.1	0.194371
9.201733	0.1	0.193894
9.203400	0.1	0.197649
9.205067	0.1	0.203371
9.206733	0.1	0.208735
9.208400	0.1	0.212491
9.210067	0.1	0.214636
9.211733	0.1	0.215709
9.213400	0.1	0.216484
9.215067	0.1	0.217676
9.216733	0.1	0.219286
9.218400	0.1	0.220358
9.220067	0.1	0.219464
9.221733	0.1	0.216067
9.223400	0.1	0.210941
9.225067	0.1	0.204563
9.226733	0.1	0.198066
9.228400	0.1	0.193894
9.230067	0.1	0.194252
9.231733	0.1	0.199437
9.233400	0.1	0.207961
9.235067	0.1	0.217617
9.236733	0.1	0.226021
9.238400	0.1	0.231445
9.240067	0.1	0.232995
9.241733	0.1	0.230253
9.243400	0.1	0.224292
9.245067	0.1	0.217557
9.246733	0.1	0.211954
9.248400	0.1	0.208259
9.250067	0.1	0.206828
9.251733	0.1	0.208080
9.253400	0.1	0.210524
9.255067	0.1	0.211418
9.256733	0.1	0.209391
9.258400	0.1	0.205815
9.260067	0.1	0.202835
9.261733	0.1	0.202417
9.263400	0.1	0.205100
9.265067	0.1	0.209749
9.266733	0.1	0.214338
9.268400	0.1	0.217497
9.270067	0.1	0.219882
9.271733	0.1	0.223339
9.273400	0.1	0.228286
9.275067	0.1	0.232220
9.276733	0.1	0.232160
9.278400	0.1	0.227571
9.280067	0.1	0.220299
9.281733	0.1	0.213206
9.283400	0.1	0.208259
9.285067	0.1	0.205696
9.286733	0.1	0.204504
9.288400	0.1	0.204623
9.290067	0.1	0.207126
9.291733	0.1	0.212312
9.293400	0.1	0.219286
9.295067	0.1	0.227332
9.296733	0.1	0.236452
9.298400	0.1	0.246167
9.300067	0.1	0.254333
9.301733	0.1	0.258803
9.303400	0.1	0.259817
9.305067	0.1	0.259399
9.306733	0.1	0.258982
9.308400	0.1	0.259042
9.310067	0.1	0.259399
9.311733	0.1	0.259638
9.313400	0.1	0.259757
9.315067	0.1	0.259042
9.316733	0.1	0.256002
9.318400	0.1	0.250936
9.320067	0.1	0.246465
9.321733	0.1	0.244617
9.323400	0.1	0.245094
9.325067	0.1	0.247180
9.326733	0.1	0.250459
9.328400	0.1	0.254631
9.330067	0.1	0.259042
9.331733	0.1	0.262558
9.333400	0.1	0.265181
9.335067	0.1	0.267625
9.336733	0.1	0.269830
9.338400	0.1	0.271201
9.340067	0.1	0.271618
9.341733	0.1	0.270545
9.343400	0.1	0.267327
9.345067	0.1	0.262439
9.346733	0.1	0.258327
9.348400	0.1	0.256956
9.350067	0.1	0.258207
9.351733	0.1	0.259817
9.353400	0.1	0.260353
9.355067	0.1	0.259638
9.356733	0.1	0.259161
9.358400	0.1	0.260592
9.360067	0.1	0.264585
9.361733	0.1	0.270486
9.363400	0.1	0.277042
9.365067	0.1	0.283062
9.366733	0.1	0.287414
9.368400	0.1	0.289559
9.370067	0.1	0.290513
9.371733	0.1	0.292659
9.373400	0.1	0.297666
9.375067	0.1	0.304103
9.376733	0.1	0.309587
9.378400	0.1	0.312924
9.380067	0.1	0.314653
9.381733	0.1	0.315309
9.383400	0.1	0.315011
9.385067	0.1	0.313938
9.386733	0.1	0.312090
9.388400	0.1	0.308633
9.390067	0.1	0.302672
9.391733	0.1	0.294864
9.393400	0.1	0.287294
9.395067	0.1	0.282526
9.396733	0.1	0.282764
9.398400	0.1	0.288486
9.400067	0.1	0.297666
9.401733	0.1	0.306368
9.403400	0.1	0.311196
9.405067	0.1	0.311077
9.406733	0.1	0.307083
9.408400	0.1	0.301421
9.410067	0.1	0.297010
9.411733	0.1	0.296235
9.413400	0.1	0.299573
9.415067	0.1	0.305891
9.416733	0.1	0.313103
9.418400	0.1	0.319600
9.420067	0.1	0.324607
9.421733	0.1	0.327587
9.423400	0.1	0.328124
9.425067	0.1	0.326872
9.426733	0.1	0.326157
9.428400	0.1	0.328302
9.430067	0.1	0.333130
9.431733	0.1	0.337660
9.433400	0.1	0.339210
9.435067	0.1	0.336885
9.436733	0.1	0.331163
9.438400	0.1	0.324011
9.440067	0.1	0.317991
9.441733	0.1	0.315309
9.443400	0.1	0.317216
9.445067	0.1	0.323057
9.446733	0.1	0.330150
9.448400	0.1	0.334799
9.450067	0.1	0.335276
9.451733	0.1	0.332773
9.453400	0.1	0.329077
9.455067	0.1	0.325799
9.456733	0.1	0.324190
9.458400	0.1	0.324368
9.460067	0.1	0.325263
9.461733	0.1	0.326455
9.463400	0.1	0.328362
9.465067	0.1	0.330746
9.466733	0.1	0.331879
9.468400	0.1	0.330389
9.470067	0.1	0.327349
9.471733	0.1	0.324965
9.473400	0.1	0.324726
9.475067	0.1	0.326276
9.476733	0.1	0.328243
9.478400	0.1	0.330210
9.480067	0.1	0.332475
9.481733	0.1	0.335217
9.483400	0.1	0.338078
9.485067	0.1	0.340760
9.486733	0.1	0.343204
9.488400	0.1	0.345886
9.490067	0.1	0.349522
9.491733	0.1	0.353754
9.493400	0.1	0.356615
9.495067	0.1	0.356317
9.496733	0.1	0.352204
9.498400	0.1	0.344932
9.500067	0.1	0.336468
9.501733	0.1	0.330269
9.503400	0.1	0.329375
9.505067	0.1	0.334620
9.506733	0.1	0.344336
9.508400	0.1	0.355482
9.510067	0.1	0.366032
9.511733	0.1	0.375867
9.513400	0.1	0.384748
9.515067	0.1	0.390828
9.516733	0.1	0.391543
9.518400	0.1	0.387251
9.520067	0.1	0.382364
9.521733	0.1	0.381589
9.523400	0.1	0.386655
9.525067	0.1	0.396907
9.526733	0.1	0.410318
9.528400	0.1	0.424206
9.530067	0.1	0.436902
9.531733	0.1	0.448406
9.533400	0.1	0.459671
9.535067	0.1	0.470579
9.536733	0.1	0.479102
9.538400	0.1	0.483096
9.540067	0.1	0.482678
9.541733	0.1	0.480115
9.543400	0.1	0.477970
9.545067	0.1	0.478208
9.546733	0.1	0.481427
9.548400	0.1	0.487328
9.550067	0.1	0.494361
9.551733	0.1	0.500917
9.553400	0.1	0.506341
9.555067	0.1	0.511467
9.556733	0.1	0.516772
9.558400	0.1	0.521421
9.560067	0.1	0.525236
9.561733	0.1	0.529349
9.563400	0.1	0.534534
9.565067	0.1	0.540555
9.566733	0.1	0.546455
9.568400	0.1	0.551939
9.570067	0.1	0.557721
9.571733	0.1	0.564277
9.573400	0.1	0.571489
9.575067	0.1	0.578582
9.576733	0.1	0.584960
9.578400	0.1	0.591159
9.580067	0.1	0.597239
9.581733	0.1	0.602782
9.583400	0.1	0.608146
9.585067	0.1	0.613928
9.586733	0.1	0.619233
9.588400	0.1	0.622988
9.590067	0.1	0.625849
9.591733	0.1	0.629902
9.593400	0.1	0.636339
9.595067	0.1	0.643849
9.596733	0.1	0.650942
9.598400	0.1	0.657320
9.600067	0.1	0.663161
9.601733	0.1	0.668943
9.603400	0.1	0.675082
9.605067	0.1	0.681400
9.606733	0.1	0.687897
9.608400	0.1	0.694692
9.610067	0.1	0.701428
9.611733	0.1	0.706434
9.613400	0.1	0.708103
9.615067	0.1	0.706852
9.616733	0.1	0.704885
9.618400	0.1	0.703454
9.620067	0.1	0.701964
9.621733	0.1	0.699341
9.623400	0.1	0.695348
9.625067	0.1	0.691354
9.626733	0.1	0.690043
9.628400	0.1	0.692964
9.630067	0.1	0.699520
9.631733	0.1	0.707924
9.633400	0.1	0.715494
9.635067	0.1	0.720501
9.636733	0.1	0.722885
9.638400	0.1	0.723243
9.640067	0.1	0.720620
9.641733	0.1	0.714243
9.643400	0.1	0.706017
9.645067	0.1	0.699878
9.646733	0.1	0.698924
9.648400	0.1	0.703394
9.650067	0.1	0.711680
9.651733	0.1	0.721276
9.653400	0.1	0.730217
9.655067	0.1	0.736475
9.656733	0.1	0.738859
9.658400	0.1	0.738561
9.660067	0.1	0.737965
9.661733	0.1	0.737965
9.663400	0.1	0.737190
9.665067	0.1	0.734329
9.666733	0.1	0.729680
9.668400	0.1	0.725210
9.670067	0.1	0.723004
9.671733	0.1	0.724196
9.673400	0.1	0.727832
9.675067	0.1	0.731885
9.676733	0.1	0.734091
9.678400	0.1	0.733614
9.680067	0.1	0.730932
9.681733	0.1	0.726819
9.683400	0.1	0.721514
9.685067	0.1	0.715554
9.686733	0.1	0.709772
9.688400	0.1	0.705242
9.690067	0.1	0.703514
9.691733	0.1	0.705957
9.693400	0.1	0.712097
9.695067	0.1	0.719547
9.696733	0.1	0.726700
9.698400	0.1	0.732124
9.700067	0.1	0.733733
9.701733	0.1	0.729799
9.703400	0.1	0.721037
9.705067	0.1	0.710726
9.706733	0.1	0.702202
9.708400	0.1	0.697911
9.710067	0.1	0.698805
9.711733	0.1	0.703216
9.713400	0.1	0.707865
9.715067	0.1	0.710249
9.716733	0.1	0.709832
9.718400	0.1	0.707746
9.720067	0.1	0.705302
9.721733	0.1	0.702798
9.723400	0.1	0.700951
9.725067	0.1	0.701189
9.726733	0.1	0.704825
9.728400	0.1	0.712037
9.730067	0.1	0.721574
9.731733	0.1	0.731111
9.733400	0.1	0.738382
9.735067	0.1	0.741482
9.736733	0.1	0.739455
9.738400	0.1	0.733793
9.740067	0.1	0.727117
9.741733	0.1	0.722051
9.743400	0.1	0.720143
9.745067	0.1	0.721335
9.746733	0.1	0.724375
9.748400	0.1	0.728250
9.750067	0.1	0.731885
9.751733	0.1	0.733793
9.753400	0.1	0.732899
9.755067	0.1	0.730336
9.756733	0.1	0.728905
9.758400	0.1	0.730515
9.760067	0.1	0.734329
9.761733	0.1	0.737786
9.763400	0.1	0.739157
9.765067	0.1	0.738323
9.766733	0.1	0.736117
9.768400	0.1	0.733376
9.770067	0.1	0.730693
9.771733	0.1	0.728667
9.773400	0.1	0.727832
9.775067	0.1	0.728250
9.776733	0.1	0.729382
9.778400	0.1	0.731349
9.780067	0.1	0.734329
9.781733	0.1	0.738144
9.783400	0.1	0.742614
9.785067	0.1	0.748158
9.786733	0.1	0.754535
9.788400	0.1	0.759304
9.790067	0.1	0.759423
9.791733	0.1	0.754297
9.793400	0.1	0.747204
9.795067	0.1	0.742257
9.796733	0.1	0.740886
9.798400	0.1	0.741661
9.800067	0.1	0.742376
9.801733	0.1	0.741780
9.803400	0.1	0.739634
9.805067	0.1	0.736237
9.806733	0.1	0.732958
9.808400	0.1	0.730813
9.810067	0.1	0.729203
9.811733	0.1	0.727832
9.813400	0.1	0.727892
9.815067	0.1	0.729442
9.816733	0.1	0.730693
9.818400	0.1	0.729442
9.820067	0.1	0.725567
9.821733	0.1	0.720620
9.823400	0.1	0.716031
9.825067	0.1	0.711680
9.826733	0.1	0.707507
9.828400	0.1	0.705063
9.830067	0.1	0.706554
9.831733	0.1	0.712633
9.833400	0.1	0.721574
9.835067	0.1	0.729740
9.836733	0.1	0.734329
9.838400	0.1	0.734270
9.840067	0.1	0.730097
9.841733	0.1	0.723660
9.843400	0.1	0.717580
9.845067	0.1	0.713706
9.846733	0.1	0.711560
9.848400	0.1	0.709415
9.850067	0.1	0.706673
9.851733	0.1	0.704527
9.853400	0.1	0.703991
9.855067	0.1	0.704706
9.856733	0.1	0.705540
9.858400	0.1	0.705957
9.860067	0.1	0.705242
9.861733	0.1	0.703275
9.863400	0.1	0.701964
9.865067	0.1	0.703454
9.866733	0.1	0.707626
9.868400	0.1	0.712454
9.870067	0.1	0.715196
9.871733	0.1	0.714064
9.873400	0.1	0.710189
9.875067	0.1	0.707090
9.876733	0.1	0.706434
9.878400	0.1	0.706673
9.880067	0.1	0.705123
9.881733	0.1	0.700891
9.883400	0.1	0.694335
9.885067	0.1	0.686348
9.886733	0.1	0.678122
9.888400	0.1	0.671566
9.890067	0.1	0.668287
9.891733	0.1	0.668943
9.893400	0.1	0.671923
9.895067	0.1	0.674307
9.896733	0.1	0.673950
9.898400	0.1	0.669956
9.900067	0.1	0.662804
9.901733	0.1	0.654340
9.903400	0.1	0.647545
9.905067	0.1	0.642598
9.906733	0.1	0.636637
9.908400	0.1	0.627458
9.910067	0.1	0.617385
9.911733	0.1	0.610948
9.913400	0.1	0.609934
9.915067	0.1	0.612974
9.916733	0.1	0.617981
9.918400	0.1	0.622988
9.920067	0.1	0.625432
9.921733	0.1	0.623465
9.923400	0.1	0.617862
9.925067	0.1	0.610590
9.926733	0.1	0.602603
9.928400	0.1	0.593603
9.930067	0.1	0.583410
9.931733	0.1	0.572562
9.933400	0.1	0.562191
9.935067	0.1	0.555038
9.936733	0.1	0.553846
9.938400	0.1	0.557959
9.940067	0.1	0.563204
9.941733	0.1	0.564814
9.943400	0.1	0.561237
9.945067	0.1	0.554204
9.946733	0.1	0.546992
9.948400	0.1	0.541329
9.950067	0.1	0.536799
9.951733	0.1	0.531614
9.953400	0.1	0.525117
9.955067	0.1	0.518978
9.956733	0.1	0.515044
9.958400	0.1	0.513494
9.960067	0.1	0.513971
9.961733	0.1	0.515938
9.963400	0.1	0.517845
9.965067	0.1	0.517190
9.966733	0.1	0.512779
9.968400	0.1	0.505567
9.970067	0.1	0.498116
9.971733	0.1	0.493884
9.973400	0.1	0.494242
9.975067	0.1	0.497520
9.976733	0.1	0.500381
9.978400	0.1	0.500262
9.980067	0.1	0.496507
9.981733	0.1	0.490010
9.983400	0.1	0.483573
9.985067	0.1	0.479758
9.986733	0.1	0.478685
9.988400	0.1	0.478625
9.990067	0.1	0.478029
9.991733	0.1	0.476241
9.993400	0.1	0.472844
9.995067	0.1	0.467539
9.996733	0.1	0.460684
9.998400	0.1	0.454307
10.000067	0.1	0.450671
10.001733	0.1	0.450850
10.003400	0.1	0.453770
10.005067	0.1	0.457644
10.006733	0.1	0.460804
10.008400	0.1	0.462294
10.010067	0.1	0.461996
10.011733	0.1	0.460625
10.013400	0.1	0.459373
10.015067	0.1	0.458300
10.016733	0.1	0.456631
10.018400	0.1	0.454068
10.020067	0.1	0.450552
10.021733	0.1	0.446200
10.023400	0.1	0.441849
10.025067	0.1	0.438929
10.026733	0.1	0.437498
10.028400	0.1	0.436246
10.030067	0.1	0.434101
10.031733	0.1	0.431716
10.033400	0.1	0.430286
10.035067	0.1	0.429750
10.036733	0.1	0.428379
10.038400	0.1	0.424981
10.040067	0.1	0.420094
10.041733	0.1	0.415385
10.043400	0.1	0.412047
10.045067	0.1	0.409901
10.046733	0.1	0.407577
10.048400	0.1	0.404358
10.050067	0.1	0.402451
10.051733	0.1	0.404656
10.053400	0.1	0.410318
10.055067	0.1	0.414729
10.056733	0.1	0.413656
10.058400	0.1	0.408471
10.060067	0.1	0.403523
10.061733	0.1	0.400960
10.063400	0.1	0.399292
10.065067	0.1	0.397146
10.066733	0.1	0.395060
10.068400	0.1	0.393569
10.070067	0.1	0.392377
10.071733	0.1	0.391543
10.073400	0.1	0.391483
10.075067	0.1	0.391841
10.076733	0.1	0.391066
10.078400	0.1	0.388682
10.080067	0.1	0.386000
10.081733	0.1	0.383973
10.083400	0.1	0.383258
10.085067	0.1	0.384331
10.086733	0.1	0.386894
10.088400	0.1	0.389457
10.090067	0.1	0.390768
10.091733	0.1	0.390887
10.093400	0.1	0.390947
10.095067	0.1	0.391364
10.096733	0.1	0.391543
10.098400	0.1	0.390530
10.100067	0.1	0.388384
10.101733	0.1	0.386119
10.103400	0.1	0.384450
10.105067	0.1	0.383139
10.106733	0.1	0.382125
10.108400	0.1	0.381649
10.110067	0.1	0.381887
10.111733	0.1	0.382483
10.113400	0.1	0.382304
10.115067	0.1	0.380039
10.116733	0.1	0.375211
10.118400	0.1	0.368893
10.120067	0.1	0.363946
10.121733	0.1	0.362396
10.123400	0.1	0.364244
10.125067	0.1	0.367582
10.126733	0.1	0.370145
10.128400	0.1	0.370264
10.130067	0.1	0.367343
10.131733	0.1	0.362456
10.133400	0.1	0.358045
10.135067	0.1	0.356257
10.136733	0.1	0.357807
10.138400	0.1	0.361741
10.140067	0.1	0.366271
10.141733	0.1	0.369549
10.143400	0.1	0.370562
10.145067	0.1	0.370383
10.146733	0.1	0.371337
10.148400	0.1	0.374258
10.150067	0.1	0.378370
10.151733	0.1	0.382543
10.153400	0.1	0.385642
10.155067	0.1	0.386000
10.156733	0.1	0.383556
10.158400	0.1	0.380814
10.160067	0.1	0.379562
10.161733	0.1	0.378490
10.163400	0.1	0.375569
10.165067	0.1	0.371039
10.166733	0.1	0.367105
10.168400	0.1	0.365853
10.170067	0.1	0.367939
10.171733	0.1	0.372171
10.173400	0.1	0.376284
10.175067	0.1	0.379384
10.176733	0.1	0.382721
10.178400	0.1	0.387192
10.180067	0.1	0.392020
10.181733	0.1	0.395417
10.183400	0.1	0.396490
10.185067	0.1	0.395000
10.186733	0.1	0.391603
10.188400	0.1	0.388026
10.190067	0.1	0.386000
10.191733	0.1	0.385642
10.193400	0.1	0.386000
10.195067	0.1	0.386953
10.196733	0.1	0.387847
10.198400	0.1	0.387251
10.200067	0.1	0.384748
10.201733	0.1	0.381827
10.203400	0.1	0.380039
10.205067	0.1	0.379503
10.206733	0.1	0.379980
10.208400	0.1	0.380874
10.210067	0.1	0.381410
10.211733	0.1	0.381589
10.213400	0.1	0.381768
10.215067	0.1	0.382006
10.216733	0.1	0.381708
10.218400	0.1	0.380158
10.220067	0.1	0.378072
10.221733	0.1	0.377417
10.223400	0.1	0.379026
10.225067	0.1	0.381231
10.226733	0.1	0.381470
10.228400	0.1	0.378847
10.230067	0.1	0.374436
10.231733	0.1	0.369966
10.233400	0.1	0.367880
10.235067	0.1	0.369787
10.236733	0.1	0.374615
10.238400	0.1	0.379741
10.240067	0.1	0.382364
10.241733	0.1	0.381768
10.243400	0.1	0.379682
10.245067	0.1	0.377595
10.246733	0.1	0.375152
10.248400	0.1	0.371695
10.250067	0.1	0.367641
10.251733	0.1	0.365257
10.253400	0.1	0.366807
10.255067	0.1	0.371754
10.256733	0.1	0.377417
10.258400	0.1	0.382364
10.260067	0.1	0.386894
10.261733	0.1	0.390530
10.263400	0.1	0.391781
10.265067	0.1	0.389874
10.266733	0.1	0.386477
10.268400	0.1	0.384450
10.270067	0.1	0.385523
10.271733	0.1	0.389099
10.273400	0.1	0.392675
10.275067	0.1	0.394046
10.276733	0.1	0.392795
10.278400	0.1	0.390649
10.280067	0.1	0.389516
10.281733	0.1	0.390053
10.283400	0.1	0.391483
10.285067	0.1	0.392318
10.286733	0.1	0.391781
10.288400	0.1	0.390410
10.290067	0.1	0.389636
10.291733	0.1	0.391006
10.293400	0.1	0.395119
10.295067	0.1	0.400424
10.296733	0.1	0.405610
10.298400	0.1	0.410497
10.300067	0.1	0.415504
10.301733	0.1	0.420511
10.303400	0.1	0.425041
10.305067	0.1	0.429332
10.306733	0.1	0.434399
10.308400	0.1	0.440836
10.310067	0.1	0.448227
10.311733	0.1	0.455201
10.313400	0.1	0.460863
10.315067	0.1	0.465810
10.316733	0.1	0.471354
10.318400	0.1	0.478268
10.320067	0.1	0.486195
10.321733	0.1	0.494599
10.323400	0.1	0.503719
10.325067	0.1	0.514030
10.326733	0.1	0.524998
10.328400	0.1	0.534773
10.330067	0.1	0.541568
10.331733	0.1	0.545204
10.333400	0.1	0.547111
10.335067	0.1	0.548899
10.336733	0.1	0.552058
10.338400	0.1	0.557959
10.340067	0.1	0.566959
10.341733	0.1	0.577331
10.343400	0.1	0.586391
10.345067	0.1	0.594199
10.346733	0.1	0.602007
10.348400	0.1	0.610232
10.350067	0.1	0.618100
10.351733	0.1	0.625372
10.353400	0.1	0.632346
10.355067	0.1	0.639856
10.356733	0.1	0.648499
10.358400	0.1	0.657797
10.360067	0.1	0.667632
10.361733	0.1	0.678122
10.363400	0.1	0.689507
10.365067	0.1	0.701487
10.366733	0.1	0.713229
10.368400	0.1	0.724256
10.370067	0.1	0.736117
10.371733	0.1	0.750482
10.373400	0.1	0.766516
10.375067	0.1	0.782371
10.376733	0.1	0.798106
10.378400	0.1	0.814676
10.380067	0.1	0.831664
10.381733	0.1	0.847936
10.383400	0.1	0.863314
10.385067	0.1	0.879049
10.386733	0.1	0.896573
10.388400	0.1	0.916481
10.390067	0.1	0.937700
10.391733	0.1	0.958383
10.393400	0.1	0.978649
10.395067	0.1	0.999570
10.396733	0.1	1.021087
10.398400	0.1	1.041830
10.400067	0.1	1.061976
10.401733	0.1	1.082480
10.403400	0.1	1.103222
10.405067	0.1	1.123011
10.406733	0.1	1.142085
10.408400	0.1	1.161218
10.410067	0.1	1.180470
10.411733	0.1	1.199842
10.413400	0.1	1.221180
10.415067	0.1	1.246691
10.416733	0.1	1.276672
10.418400	0.1	1.309753
10.420067	0.1	1.344860
10.421733	0.1	1.380622
10.423400	0.1	1.414180
10.425067	0.1	1.443088
10.426733	0.1	1.467109
10.428400	0.1	1.488745
10.430067	0.1	1.510799
10.431733	0.1	1.533330
10.433400	0.1	1.554489
10.435067	0.1	1.573324
10.436733	0.1	1.590192
10.438400	0.1	1.606047
10.440067	0.1	1.621664
10.441733	0.1	1.638234
10.443400	0.1	1.656652
10.445067	0.1	1.676977
10.446733	0.1	1.697898
10.448400	0.1	1.718223
10.450067	0.1	1.737535
10.451733	0.1	1.756013
10.453400	0.1	1.774669
10.455067	0.1	1.793742
10.456733	0.1	1.812220
10.458400	0.1	1.828730
10.460067	0.1	1.843572
10.461733	0.1	1.857042
10.463400	0.1	1.868487
10.465067	0.1	1.877248
10.466733	0.1	1.884163
10.468400	0.1	1.890242
10.470067	0.1	1.895785
10.471733	0.1	1.900673
10.473400	0.1	1.904607
10.475067	0.1	1.907230
10.476733	0.1	1.909375
10.478400	0.1	1.912415
10.480067	0.1	1.915991
10.481733	0.1	1.918435
10.483400	0.1	1.918972
10.485067	0.1	1.918316
10.486733	0.1	1.917720
10.488400	0.1	1.917899
10.490067	0.1	1.919031
10.491733	0.1	1.920641
10.493400	0.1	1.921594
10.495067	0.1	1.921475
10.496733	0.1	1.921296
10.498400	0.1	1.922548
10.500067	0.1	1.924694
10.501733	0.1	1.925171
10.503400	0.1	1.922429
10.505067	0.1	1.917064
10.506733	0.1	1.910508
10.508400	0.1	1.904428
10.510067	0.1	1.900256
10.511733	0.1	1.898527
10.513400	0.1	1.898408
10.515067	0.1	1.898170
10.516733	0.1	1.897752
10.518400	0.1	1.898646
10.520067	0.1	1.901627
10.521733	0.1	1.905382
10.523400	0.1	1.907706
10.525067	0.1	1.907706
10.526733	0.1	1.906037
10.528400	0.1	1.903296
10.530067	0.1	1.899779
10.531733	0.1	1.895487
10.533400	0.1	1.891017
10.535067	0.1	1.887798
10.536733	0.1	1.887202
10.538400	0.1	1.888335
10.540067	0.1	1.889348
10.541733	0.1	1.889587
10.543400	0.1	1.889289
10.545067	0.1	1.889169
10.546733	0.1	1.890779
10.548400	0.1	1.895428
10.550067	0.1	1.902461
10.551733	0.1	1.909733
10.553400	0.1	1.915455
10.555067	0.1	1.919031
10.556733	0.1	1.920223
10.558400	0.1	1.919270
10.560067	0.1	1.916885
10.561733	0.1	1.914322
10.563400	0.1	1.913190
10.565067	0.1	1.913965
10.566733	0.1	1.916528
10.568400	0.1	1.920283
10.570067	0.1	1.924574
10.571733	0.1	1.928747
10.573400	0.1	1.932562
10.575067	0.1	1.935780
10.576733	0.1	1.937568
10.578400	0.1	1.936972
10.580067	0.1	1.933932
10.581733	0.1	1.930177
10.583400	0.1	1.927674
10.585067	0.1	1.926601
10.586733	0.1	1.926184
10.588400	0.1	1.925945
10.590067	0.1	1.926541
10.591733	0.1	1.928628
10.593400	0.1	1.932383
10.595067	0.1	1.936555
10.596733	0.1	1.939714
10.598400	0.1	1.942098
10.600067	0.1	1.944542
10.601733	0.1	1.946569
10.603400	0.1	1.947761
10.605067	0.1	1.948774
10.606733	0.1	1.949668
10.608400	0.1	1.949668
10.610067	0.1	1.947165
10.611733	0.1	1.942158
10.613400	0.1	1.936913
10.615067	0.1	1.934171
10.616733	0.1	1.934350
10.618400	0.1	1.936019
10.620067	0.1	1.937986
10.621733	0.1	1.938701
10.623400	0.1	1.936793
10.625067	0.1	1.932502
10.626733	0.1	1.927436
10.628400	0.1	1.923382
10.630067	0.1	1.921117
10.631733	0.1	1.920462
10.633400	0.1	1.920939
10.635067	0.1	1.920760
10.636733	0.1	1.917899
10.638400	0.1	1.912654
10.640067	0.1	1.906932
10.641733	0.1	1.901746
10.643400	0.1	1.897156
10.645067	0.1	1.893222
10.646733	0.1	1.888871
10.648400	0.1	1.881600
10.650067	0.1	1.869917
10.651733	0.1	1.855373
10.653400	0.1	1.840592
10.655067	0.1	1.827896
10.656733	0.1	1.818061
10.658400	0.1	1.810730
10.660067	0.1	1.805067
10.661733	0.1	1.800716
10.663400	0.1	1.796961
10.665067	0.1	1.792848
10.666733	0.1	1.788199
10.668400	0.1	1.782537
10.670067	0.1	1.774669
10.671733	0.1	1.763463
10.673400	0.1	1.749218
10.675067	0.1	1.732707
10.676733	0.1	1.714945
10.678400	0.1	1.697242
10.680067	0.1	1.681566
10.681733	0.1	1.668096
10.683400	0.1	1.654923
10.685067	0.1	1.639903
10.686733	0.1	1.621962
10.688400	0.1	1.601517
10.690067	0.1	1.579940
10.691733	0.1	1.558483
10.693400	0.1	1.538038
10.695067	0.1	1.518965
10.696733	0.1	1.500845
10.698400	0.1	1.483023
10.700067	0.1	1.465261
10.701733	0.1	1.446903
10.703400	0.1	1.426697
10.705067	0.1	1.403987
10.706733	0.1	1.380503
10.708400	0.1	1.359403
10.710067	0.1	1.342595
10.711733	0.1	1.329124
10.713400	0.1	1.315832
10.715067	0.1	1.300275
10.716733	0.1	1.282394
10.718400	0.1	1.263022
10.720067	0.1	1.242042
10.721733	0.1	1.218855
10.723400	0.1	1.193106
10.725067	0.1	1.165390
10.726733	0.1	1.137853
10.728400	0.1	1.113832
10.730067	0.1	1.095295
10.731733	0.1	1.081705
10.733400	0.1	1.070917
10.735067	0.1	1.060844
10.736733	0.1	1.048923
10.738400	0.1	1.032651
10.740067	0.1	1.011193
10.741733	0.1	0.986695
10.743400	0.1	0.962615
10.745067	0.1	0.940800
10.746733	0.1	0.919640
10.748400	0.1	0.897050
10.750067	0.1	0.873804
10.751733	0.1	0.853241
10.753400	0.1	0.837386
10.755067	0.1	0.824571
10.756733	0.1	0.811935
10.758400	0.1	0.798643
10.760067	0.1	0.786424
10.761733	0.1	0.776291
10.763400	0.1	0.767112
10.765067	0.1	0.756860
10.766733	0.1	0.744224
10.768400	0.1	0.728965
10.770067	0.1	0.712156
10.771733	0.1	0.695467
10.773400	0.1	0.681162
10.775067	0.1	0.669718
10.776733	0.1	0.659287
10.778400	0.1	0.647008
10.780067	0.1	0.631869
10.781733	0.1	0.616193
10.783400	0.1	0.604332
10.785067	0.1	0.597954
10.786733	0.1	0.594795
10.788400	0.1	0.591636
10.790067	0.1	0.586927
10.791733	0.1	0.580788
10.793400	0.1	0.573576
10.795067	0.1	0.566006
10.796733	0.1	0.558913
10.798400	0.1	0.553131
10.800067	0.1	0.548899
10.801733	0.1	0.545442
10.803400	0.1	0.541329
10.805067	0.1	0.535786
10.806733	0.1	0.529349
10.808400	0.1	0.522614
10.810067	0.1	0.514865
10.811733	0.1	0.505030
10.813400	0.1	0.494063
10.815067	0.1	0.484884
10.816733	0.1	0.480533
10.818400	0.1	0.481188
10.820067	0.1	0.485003
10.821733	0.1	0.489771
10.823400	0.1	0.493288
10.825067	0.1	0.494361
10.826733	0.1	0.493348
10.828400	0.1	0.491858
10.830067	0.1	0.490844
10.831733	0.1	0.489712
10.833400	0.1	0.486612
10.835067	0.1	0.481367
10.836733	0.1	0.475943
10.838400	0.1	0.471830
10.840067	0.1	0.468791
10.841733	0.1	0.466287
10.843400	0.1	0.465214
10.845067	0.1	0.466466
10.846733	0.1	0.470400
10.848400	0.1	0.476122
10.850067	0.1	0.481904
10.851733	0.1	0.485182
10.853400	0.1	0.484049
10.855067	0.1	0.479043
10.856733	0.1	0.473082
10.858400	0.1	0.468671
10.860067	0.1	0.465095
10.861733	0.1	0.461578
10.863400	0.1	0.459909
10.865067	0.1	0.462592
10.866733	0.1	0.468850
10.868400	0.1	0.474989
10.870067	0.1	0.477850
10.871733	0.1	0.476599
10.873400	0.1	0.471711
10.875067	0.1	0.464261
10.876733	0.1	0.456810
10.878400	0.1	0.452518
10.880067	0.1	0.452220
10.881733	0.1	0.454307
10.883400	0.1	0.456870
10.885067	0.1	0.459254
10.886733	0.1	0.462294
10.888400	0.1	0.466883
10.890067	0.1	0.472188
10.891733	0.1	0.476122
10.893400	0.1	0.477135
10.895067	0.1	0.476003
10.896733	0.1	0.474393
10.898400	0.1	0.472784
10.900067	0.1	0.470579
10.901733	0.1	0.467658
10.903400	0.1	0.464499
10.905067	0.1	0.461757
10.906733	0.1	0.459850
10.908400	0.1	0.459015
10.910067	0.1	0.459194
10.911733	0.1	0.460148
10.913400	0.1	0.462353
10.915067	0.1	0.467002
10.916733	0.1	0.473857
10.918400	0.1	0.480413
10.920067	0.1	0.483692
10.921733	0.1	0.482619
10.923400	0.1	0.478029
10.925067	0.1	0.471234
10.926733	0.1	0.463605
10.928400	0.1	0.455916
10.930067	0.1	0.449181
10.931733	0.1	0.444710
10.933400	0.1	0.443459
10.935067	0.1	0.445008
10.936733	0.1	0.447452
10.938400	0.1	0.449479
10.940067	0.1	0.451028
10.941733	0.1	0.452459
10.943400	0.1	0.454724
10.945067	0.1	0.458777
10.946733	0.1	0.463784
10.948400	0.1	0.466704
10.950067	0.1	0.465393
10.951733	0.1	0.460088
10.953400	0.1	0.453293
10.955067	0.1	0.447512
10.956733	0.1	0.443816
10.958400	0.1	0.441551
10.960067	0.1	0.439405
10.961733	0.1	0.437021
10.963400	0.1	0.434876
10.965067	0.1	0.432849
10.966733	0.1	0.431120
10.968400	0.1	0.430405
10.970067	0.1	0.430942
10.971733	0.1	0.432134
10.973400	0.1	0.432611
10.975067	0.1	0.432253
10.976733	0.1	0.433087
10.978400	0.1	0.435770
10.980067	0.1	0.438392
10.981733	0.1	0.439167
10.983400	0.1	0.438511
10.985067	0.1	0.437081
10.986733	0.1	0.434458
10.988400	0.1	0.429690
10.990067	0.1	0.422776
10.991733	0.1	0.414729
10.993400	0.1	0.406981
10.995067	0.1	0.400424
10.996733	0.1	0.395656
10.998400	0.1	0.393868
11.000067	0.1	0.395834
11.001733	0.1	0.400782
11.003400	0.1	0.406563
11.005067	0.1	0.410855
11.006733	0.1	0.412524
11.008400	0.1	0.412643
11.010067	0.1	0.412703
11.011733	0.1	0.412643
11.013400	0.1	0.410914
11.015067	0.1	0.407457
11.016733	0.1	0.403523
11.018400	0.1	0.400484
11.020067	0.1	0.398278
11.021733	0.1	0.396192
11.023400	0.1	0.393927
11.025067	0.1	0.392735
11.026733	0.1	0.393093
11.028400	0.1	0.393927
11.030067	0.1	0.394225
11.031733	0.1	0.394404
11.033400	0.1	0.395179
11.035067	0.1	0.396788
11.036733	0.1	0.399351
11.038400	0.1	0.402033
11.040067	0.1	0.403345
11.041733	0.1	0.402510
11.043400	0.1	0.400305
11.045067	0.1	0.397444
11.046733	0.1	0.393391
11.048400	0.1	0.387490
11.050067	0.1	0.380993
11.051733	0.1	0.377536
11.053400	0.1	0.380099
11.055067	0.1	0.389278
11.056733	0.1	0.402451
11.058400	0.1	0.415325
11.060067	0.1	0.424564
11.061733	0.1	0.428617
11.063400	0.1	0.427067
11.065067	0.1	0.421643
11.066733	0.1	0.415325
11.068400	0.1	0.410557
11.070067	0.1	0.407577
11.071733	0.1	0.405192
11.073400	0.1	0.401795
11.075067	0.1	0.397444
11.076733	0.1	0.393569
11.078400	0.1	0.393033
11.080067	0.1	0.398397
11.081733	0.1	0.408888
11.083400	0.1	0.420094
11.085067	0.1	0.427544
11.086733	0.1	0.429094
11.088400	0.1	0.425696
11.090067	0.1	0.420392
11.091733	0.1	0.416040
11.093400	0.1	0.413895
11.095067	0.1	0.413299
11.096733	0.1	0.413835
11.098400	0.1	0.416160
11.100067	0.1	0.420868
11.101733	0.1	0.427485
11.103400	0.1	0.433922
11.105067	0.1	0.437975
11.106733	0.1	0.439346
11.108400	0.1	0.439346
11.110067	0.1	0.439644
11.111733	0.1	0.440776
11.113400	0.1	0.442982
11.115067	0.1	0.446439
11.116733	0.1	0.450015
11.118400	0.1	0.450671
11.120067	0.1	0.446618
11.121733	0.1	0.439942
11.123400	0.1	0.434697
11.125067	0.1	0.432253
11.126733	0.1	0.431061
11.128400	0.1	0.429332
11.130067	0.1	0.427485
11.131733	0.1	0.426888
11.133400	0.1	0.428438
11.135067	0.1	0.431538
11.136733	0.1	0.434816
11.138400	0.1	0.437200
11.140067	0.1	0.438213
11.141733	0.1	0.438452
11.143400	0.1	0.438809
11.145067	0.1	0.439763
11.146733	0.1	0.440478
11.148400	0.1	0.441015
11.150067	0.1	0.442863
11.151733	0.1	0.447392
11.153400	0.1	0.453234
11.155067	0.1	0.457525
11.156733	0.1	0.459969
11.158400	0.1	0.462651
11.160067	0.1	0.466347
11.161733	0.1	0.468791
11.163400	0.1	0.467777
11.165067	0.1	0.464261
11.166733	0.1	0.460684
11.168400	0.1	0.458837
11.170067	0.1	0.459313
11.171733	0.1	0.462174
11.173400	0.1	0.465989
11.175067	0.1	0.469327
11.176733	0.1	0.471473
11.178400	0.1	0.472486
11.180067	0.1	0.472248
11.181733	0.1	0.470758
11.183400	0.1	0.469506
11.185067	0.1	0.470161
11.186733	0.1	0.472784
11.188400	0.1	0.475466
11.190067	0.1	0.476837
11.191733	0.1	0.477672
11.193400	0.1	0.479877
11.195067	0.1	0.483513
11.196733	0.1	0.487268
11.198400	0.1	0.489116
11.200067	0.1	0.488222
11.201733	0.1	0.485241
11.203400	0.1	0.481665
11.205067	0.1	0.479281
11.206733	0.1	0.479698
11.208400	0.1	0.483871
11.210067	0.1	0.491738
11.211733	0.1	0.501871
11.213400	0.1	0.511766
11.215067	0.1	0.519335
11.216733	0.1	0.523031
11.218400	0.1	0.522554
11.220067	0.1	0.519156
11.221733	0.1	0.514686
11.223400	0.1	0.510454
11.225067	0.1	0.506520
11.226733	0.1	0.503361
11.228400	0.1	0.501871
11.230067	0.1	0.502348
11.231733	0.1	0.504196
11.233400	0.1	0.506759
11.235067	0.1	0.509977
11.236733	0.1	0.513852
11.238400	0.1	0.517964
11.240067	0.1	0.522018
11.241733	0.1	0.526309
11.243400	0.1	0.531614
11.245067	0.1	0.538111
11.246733	0.1	0.545263
11.248400	0.1	0.551820
11.250067	0.1	0.556350
11.251733	0.1	0.557721
11.253400	0.1	0.555575
11.255067	0.1	0.550509
11.256733	0.1	0.544012
11.258400	0.1	0.538468
11.260067	0.1	0.536382
11.261733	0.1	0.537872
11.263400	0.1	0.540614
11.265067	0.1	0.541925
11.266733	0.1	0.540555
11.268400	0.1	0.537276
11.270067	0.1	0.534356
11.271733	0.1	0.533521
11.273400	0.1	0.534415
11.275067	0.1	0.535548
11.276733	0.1	0.536084
11.278400	0.1	0.535846
11.280067	0.1	0.534713
11.281733	0.1	0.532508
11.283400	0.1	0.529468
11.285067	0.1	0.526845
11.286733	0.1	0.526071
11.288400	0.1	0.527561
11.290067	0.1	0.530779
11.291733	0.1	0.534296
11.293400	0.1	0.537157
11.295067	0.1	0.538528
11.296733	0.1	0.538051
11.298400	0.1	0.535667
11.300067	0.1	0.531912
11.301733	0.1	0.527144
11.303400	0.1	0.521362
11.305067	0.1	0.515640
11.306733	0.1	0.512004
11.308400	0.1	0.511646
11.310067	0.1	0.514209
11.311733	0.1	0.518382
11.313400	0.1	0.523388
11.315067	0.1	0.529349
11.316733	0.1	0.536025
11.318400	0.1	0.542402
11.320067	0.1	0.547111
11.321733	0.1	0.549972
11.323400	0.1	0.551641
11.325067	0.1	0.552356
11.326733	0.1	0.551999
11.328400	0.1	0.549793
11.330067	0.1	0.544667
11.331733	0.1	0.536919
11.333400	0.1	0.528336
11.335067	0.1	0.520706
11.336733	0.1	0.515401
11.338400	0.1	0.513911
11.340067	0.1	0.517011
11.341733	0.1	0.523150
11.343400	0.1	0.529230
11.345067	0.1	0.533402
11.346733	0.1	0.535250
11.348400	0.1	0.535071
11.350067	0.1	0.533521
11.351733	0.1	0.531614
11.353400	0.1	0.530660
11.355067	0.1	0.531077
11.356733	0.1	0.532270
11.358400	0.1	0.533760
11.360067	0.1	0.535071
11.361733	0.1	0.535131
11.363400	0.1	0.533104
11.365067	0.1	0.529587
11.366733	0.1	0.526309
11.368400	0.1	0.524461
11.370067	0.1	0.524461
11.371733	0.1	0.526130
11.373400	0.1	0.528812
11.375067	0.1	0.530362
11.376733	0.1	0.528634
11.378400	0.1	0.524461
11.380067	0.1	0.521123
11.381733	0.1	0.521362
11.383400	0.1	0.524998
11.385067	0.1	0.529110
11.386733	0.1	0.530899
11.388400	0.1	0.530481
11.390067	0.1	0.529945
11.391733	0.1	0.530779
11.393400	0.1	0.531793
11.395067	0.1	0.531673
11.396733	0.1	0.530839
11.398400	0.1	0.530779
11.400067	0.1	0.531554
11.401733	0.1	0.531733
11.403400	0.1	0.530541
11.405067	0.1	0.528634
11.406733	0.1	0.527680
11.408400	0.1	0.528753
11.410067	0.1	0.531077
11.411733	0.1	0.532091
11.413400	0.1	0.529587
11.415067	0.1	0.523508
11.416733	0.1	0.515401
11.418400	0.1	0.507593
11.420067	0.1	0.501633
11.421733	0.1	0.498176
11.423400	0.1	0.497103
11.425067	0.1	0.498056
11.426733	0.1	0.499904
11.428400	0.1	0.500381
11.430067	0.1	0.497937
11.431733	0.1	0.492752
11.433400	0.1	0.486195
11.435067	0.1	0.479758
11.436733	0.1	0.474393
11.438400	0.1	0.470400
11.440067	0.1	0.465930
11.441733	0.1	0.458598
11.443400	0.1	0.449002
11.445067	0.1	0.441074
11.446733	0.1	0.437975
11.448400	0.1	0.440538
11.450067	0.1	0.448287
11.451733	0.1	0.459135
11.453400	0.1	0.469029
11.455067	0.1	0.474393
11.456733	0.1	0.474751
11.458400	0.1	0.471294
11.460067	0.1	0.465632
11.461733	0.1	0.459731
11.463400	0.1	0.455380
11.465067	0.1	0.454009
11.466733	0.1	0.455976
11.468400	0.1	0.459611
11.470067	0.1	0.461638
11.471733	0.1	0.459433
11.473400	0.1	0.453711
11.475067	0.1	0.447691
11.476733	0.1	0.444174
11.478400	0.1	0.443637
11.480067	0.1	0.444710
11.481733	0.1	0.444531
11.483400	0.1	0.440478
11.485067	0.1	0.432491
11.486733	0.1	0.422239
11.488400	0.1	0.412643
11.490067	0.1	0.406325
11.491733	0.1	0.404120
11.493400	0.1	0.404418
11.495067	0.1	0.404835
11.496733	0.1	0.403702
11.498400	0.1	0.400722
11.500067	0.1	0.396073
11.501733	0.1	0.390351
11.503400	0.1	0.385225
11.505067	0.1	0.383198
11.506733	0.1	0.385702
11.508400	0.1	0.392079
11.510067	0.1	0.400066
11.511733	0.1	0.406623
11.513400	0.1	0.408471
11.515067	0.1	0.404060
11.516733	0.1	0.395298
11.518400	0.1	0.386417
11.520067	0.1	0.380814
11.521733	0.1	0.379622
11.523400	0.1	0.381887
11.525067	0.1	0.385821
11.526733	0.1	0.389874
11.528400	0.1	0.392914
11.530067	0.1	0.394464
11.531733	0.1	0.393927
11.533400	0.1	0.390470
11.535067	0.1	0.383794
11.536733	0.1	0.375569
11.538400	0.1	0.368536
11.540067	0.1	0.364661
11.541733	0.1	0.364542
11.543400	0.1	0.367045
11.545067	0.1	0.369012
11.546733	0.1	0.367165
11.548400	0.1	0.361025
11.550067	0.1	0.352979
11.551733	0.1	0.346482
11.553400	0.1	0.343382
11.555067	0.1	0.343561
11.556733	0.1	0.345051
11.558400	0.1	0.345588
11.560067	0.1	0.344872
11.561733	0.1	0.344574
11.563400	0.1	0.344992
11.565067	0.1	0.344217
11.566733	0.1	0.341058
11.568400	0.1	0.336647
11.570067	0.1	0.333011
11.571733	0.1	0.331521
11.573400	0.1	0.333130
11.575067	0.1	0.338614
11.576733	0.1	0.346959
11.578400	0.1	0.355124
11.580067	0.1	0.360012
11.581733	0.1	0.360489
11.583400	0.1	0.356793
11.585067	0.1	0.350177
11.586733	0.1	0.342786
11.588400	0.1	0.337303
11.590067	0.1	0.335336
11.591733	0.1	0.336528
11.593400	0.1	0.338972
11.595067	0.1	0.340879
11.596733	0.1	0.341654
11.598400	0.1	0.341594
11.600067	0.1	0.340521
11.601733	0.1	0.338912
11.603400	0.1	0.338733
11.605067	0.1	0.340879
11.606733	0.1	0.343859
11.608400	0.1	0.345469
11.610067	0.1	0.344992
11.611733	0.1	0.343502
11.613400	0.1	0.342965
11.615067	0.1	0.344396
11.616733	0.1	0.347734
11.618400	0.1	0.351548
11.620067	0.1	0.354767
11.621733	0.1	0.357151
11.623400	0.1	0.358820
11.625067	0.1	0.360072
11.626733	0.1	0.361443
11.628400	0.1	0.363469
11.630067	0.1	0.365615
11.631733	0.1	0.366807
11.633400	0.1	0.366628
11.635067	0.1	0.365496
11.636733	0.1	0.363886
11.638400	0.1	0.362277
11.640067	0.1	0.361443
11.641733	0.1	0.361681
11.643400	0.1	0.362575
11.645067	0.1	0.363469
11.646733	0.1	0.364184
11.648400	0.1	0.365257
11.650067	0.1	0.366867
11.651733	0.1	0.369072
11.653400	0.1	0.371635
11.655067	0.1	0.374138
11.656733	0.1	0.376403
11.658400	0.1	0.378430
11.660067	0.1	0.379860
11.661733	0.1	0.379741
11.663400	0.1	0.377953
11.665067	0.1	0.375927
11.666733	0.1	0.375927
11.668400	0.1	0.377536
11.670067	0.1	0.377953
11.671733	0.1	0.375152
11.673400	0.1	0.369728
11.675067	0.1	0.364244
11.676733	0.1	0.361204
11.678400	0.1	0.361562
11.680067	0.1	0.363648
11.681733	0.1	0.364542
11.683400	0.1	0.362992
11.685067	0.1	0.359297
11.686733	0.1	0.355065
11.688400	0.1	0.352919
11.690067	0.1	0.355065
11.691733	0.1	0.360489
11.693400	0.1	0.365496
11.695067	0.1	0.367343
11.696733	0.1	0.365973
11.698400	0.1	0.363350
11.700067	0.1	0.361979
11.701733	0.1	0.363171
11.703400	0.1	0.366807
11.705067	0.1	0.371158
11.706733	0.1	0.373960
11.708400	0.1	0.373542
11.710067	0.1	0.369787
11.711733	0.1	0.364661
11.713400	0.1	0.361085
11.715067	0.1	0.361025
11.716733	0.1	0.364363
11.718400	0.1	0.369072
11.720067	0.1	0.372887
11.721733	0.1	0.374854
11.723400	0.1	0.374734
11.725067	0.1	0.372350
11.726733	0.1	0.368655
11.728400	0.1	0.366092
11.730067	0.1	0.366449
11.731733	0.1	0.368595
11.733400	0.1	0.369608
11.735067	0.1	0.367284
11.736733	0.1	0.361860
11.738400	0.1	0.355959
11.740067	0.1	0.352144
11.741733	0.1	0.350833
11.743400	0.1	0.350297
11.745067	0.1	0.349045
11.746733	0.1	0.347316
11.748400	0.1	0.345349
11.750067	0.1	0.343204
11.751733	0.1	0.341952
11.753400	0.1	0.343144
11.755067	0.1	0.346959
11.756733	0.1	0.351548
11.758400	0.1	0.354230
11.760067	0.1	0.354111
11.761733	0.1	0.352561
11.763400	0.1	0.351548
11.765067	0.1	0.352025
11.766733	0.1	0.353098
11.768400	0.1	0.353277
11.770067	0.1	0.351131
11.771733	0.1	0.346780
11.773400	0.1	0.341892
11.775067	0.1	0.338912
11.776733	0.1	0.338674
11.778400	0.1	0.340521
11.780067	0.1	0.343263
11.781733	0.1	0.346780
11.783400	0.1	0.351131
11.785067	0.1	0.355840
11.786733	0.1	0.359237
11.788400	0.1	0.360072
11.790067	0.1	0.358820
11.791733	0.1	0.357270
11.793400	0.1	0.356734
11.795067	0.1	0.357449
11.796733	0.1	0.358343
11.798400	0.1	0.358164
11.800067	0.1	0.357091
11.801733	0.1	0.356436
11.803400	0.1	0.356972
11.805067	0.1	0.358701
11.806733	0.1	0.361562
11.808400	0.1	0.365794
11.810067	0.1	0.370741
11.811733	0.1	0.375867
11.813400	0.1	0.380933
11.815067	0.1	0.386000
11.816733	0.1	0.391662
11.818400	0.1	0.397265
11.820067	0.1	0.400603
11.821733	0.1	0.400007
11.823400	0.1	0.396609
11.825067	0.1	0.392973
11.826733	0.1	0.390708
11.828400	0.1	0.389397
11.830067	0.1	0.387013
11.831733	0.1	0.381172
11.833400	0.1	0.371635
11.835067	0.1	0.360727
11.836733	0.1	0.351369
11.838400	0.1	0.346482
11.840067	0.1	0.348151
11.841733	0.1	0.356019
11.843400	0.1	0.367463
11.845067	0.1	0.379264
11.846733	0.1	0.388563
11.848400	0.1	0.393927
11.850067	0.1	0.395715
11.851733	0.1	0.395477
11.853400	0.1	0.394106
11.855067	0.1	0.391662
11.856733	0.1	0.388980
11.858400	0.1	0.387251
11.860067	0.1	0.387251
11.861733	0.1	0.387549
11.863400	0.1	0.385463
11.865067	0.1	0.379443
11.866733	0.1	0.370979
11.868400	0.1	0.363946
11.870067	0.1	0.362217
11.871733	0.1	0.366807
11.873400	0.1	0.375569
11.875067	0.1	0.384748
11.876733	0.1	0.391543
11.878400	0.1	0.395656
11.880067	0.1	0.398636
11.881733	0.1	0.400782
11.883400	0.1	0.400960
11.885067	0.1	0.398695
11.886733	0.1	0.395894
11.888400	0.1	0.394523
11.890067	0.1	0.394881
11.891733	0.1	0.396252
11.893400	0.1	0.398457
11.895067	0.1	0.401497
11.896733	0.1	0.404537
11.898400	0.1	0.406802
11.900067	0.1	0.407934
11.901733	0.1	0.408232
11.903400	0.1	0.408411
11.905067	0.1	0.408709
11.906733	0.1	0.409007
11.908400	0.1	0.409603
11.910067	0.1	0.410914
11.911733	0.1	0.412762
11.913400	0.1	0.414252
11.915067	0.1	0.414908
11.916733	0.1	0.415087
11.918400	0.1	0.415504
11.920067	0.1	0.415862
11.921733	0.1	0.416398
11.923400	0.1	0.417948
11.925067	0.1	0.420749
11.926733	0.1	0.424564
11.928400	0.1	0.429094
11.930067	0.1	0.433624
11.931733	0.1	0.437796
11.933400	0.1	0.441492
11.935067	0.1	0.443995
11.936733	0.1	0.444233
11.938400	0.1	0.442684
11.940067	0.1	0.441313
11.941733	0.1	0.442088
11.943400	0.1	0.446081
11.945067	0.1	0.452876
11.946733	0.1	0.460625
11.948400	0.1	0.467062
11.950067	0.1	0.471294
11.951733	0.1	0.473678
11.953400	0.1	0.474095
11.955067	0.1	0.471532
11.956733	0.1	0.465989
11.958400	0.1	0.459969
11.960067	0.1	0.455976
11.961733	0.1	0.453949
11.963400	0.1	0.453115
11.965067	0.1	0.453532
11.966733	0.1	0.455201
11.968400	0.1	0.457704
11.970067	0.1	0.460863
11.971733	0.1	0.464439
11.973400	0.1	0.468075
11.975067	0.1	0.472009
11.976733	0.1	0.476241
11.978400	0.1	0.479519
11.980067	0.1	0.480294
11.981733	0.1	0.478923
11.983400	0.1	0.478029
11.985067	0.1	0.480235
11.986733	0.1	0.484824
11.988400	0.1	0.488281
11.990067	0.1	0.487506
11.991733	0.1	0.482380
11.993400	0.1	0.475705
11.995067	0.1	0.471652
11.996733	0.1	0.472426
11.998400	0.1	0.477076
12.000067	0.1	0.482798
12.001733	0.1	0.487030
12.003400	0.1	0.488400
12.005067	0.1	0.486970
12.006733	0.1	0.483573
12.008400	0.1	0.479400
12.010067	0.1	0.476062
12.011733	0.1	0.475645
12.013400	0.1	0.479341
12.015067	0.1	0.485539
12.016733	0.1	0.490844
12.018400	0.1	0.493050
12.020067	0.1	0.493169
12.021733	0.1	0.494123
12.023400	0.1	0.497520
12.025067	0.1	0.502408
12.026733	0.1	0.507116
12.028400	0.1	0.510871
12.030067	0.1	0.512898
12.031733	0.1	0.513017
12.033400	0.1	0.512183
12.035067	0.1	0.511229
12.036733	0.1	0.510871
12.038400	0.1	0.512064
12.040067	0.1	0.514746
12.041733	0.1	0.517309
12.043400	0.1	0.519037
12.045067	0.1	0.520587
12.046733	0.1	0.523210
12.048400	0.1	0.527084
12.050067	0.1	0.531554
12.051733	0.1	0.535786
12.053400	0.1	0.539601
12.055067	0.1	0.543654
12.056733	0.1	0.548899
12.058400	0.1	0.555456
12.060067	0.1	0.561655
12.061733	0.1	0.565410
12.063400	0.1	0.566185
12.065067	0.1	0.564873
12.066733	0.1	0.563085
12.068400	0.1	0.562608
12.070067	0.1	0.563979
12.071733	0.1	0.565946
12.073400	0.1	0.567138
12.075067	0.1	0.568092
12.076733	0.1	0.570595
12.078400	0.1	0.575542
12.080067	0.1	0.583112
12.081733	0.1	0.593126
12.083400	0.1	0.603378
12.085067	0.1	0.610948
12.086733	0.1	0.614703
12.088400	0.1	0.615895
12.090067	0.1	0.616372
12.091733	0.1	0.617623
12.093400	0.1	0.619888
12.095067	0.1	0.622571
12.096733	0.1	0.626087
12.098400	0.1	0.631690
12.100067	0.1	0.639796
12.101733	0.1	0.648677
12.103400	0.1	0.655592
12.105067	0.1	0.659108
12.106733	0.1	0.659943
12.108400	0.1	0.659049
12.110067	0.1	0.657678
12.111733	0.1	0.657797
12.113400	0.1	0.660241
12.115067	0.1	0.664055
12.116733	0.1	0.668109
12.118400	0.1	0.672638
12.120067	0.1	0.678480
12.121733	0.1	0.685811
12.123400	0.1	0.694215
12.125067	0.1	0.703096
12.126733	0.1	0.710726
12.128400	0.1	0.715375
12.130067	0.1	0.717163
12.131733	0.1	0.718117
12.133400	0.1	0.719965
12.135067	0.1	0.723124
12.136733	0.1	0.726879
12.138400	0.1	0.730097
12.140067	0.1	0.732422
12.141733	0.1	0.735104
12.143400	0.1	0.739634
12.145067	0.1	0.746727
12.146733	0.1	0.756204
12.148400	0.1	0.766635
12.150067	0.1	0.776112
12.151733	0.1	0.783563
12.153400	0.1	0.789225
12.155067	0.1	0.794113
12.156733	0.1	0.799179
12.158400	0.1	0.803828
12.160067	0.1	0.807345
12.161733	0.1	0.810623
12.163400	0.1	0.815392
12.165067	0.1	0.822187
12.166733	0.1	0.828862
12.168400	0.1	0.831962
12.170067	0.1	0.829756
12.171733	0.1	0.825286
12.173400	0.1	0.823855
12.175067	0.1	0.828207
12.176733	0.1	0.837386
12.178400	0.1	0.849426
12.180067	0.1	0.862420
12.181733	0.1	0.873387
12.183400	0.1	0.880122
12.185067	0.1	0.883579
12.186733	0.1	0.886440
12.188400	0.1	0.889480
12.190067	0.1	0.892103
12.191733	0.1	0.894249
12.193400	0.1	0.897110
12.195067	0.1	0.902116
12.196733	0.1	0.909925
12.198400	0.1	0.920236
12.200067	0.1	0.932872
12.201733	0.1	0.947952
12.203400	0.1	0.964046
12.205067	0.1	0.978112
12.206733	0.1	0.987232
12.208400	0.1	0.990570
12.210067	0.1	0.989854
12.211733	0.1	0.988603
12.213400	0.1	0.990391
12.215067	0.1	0.997365
12.216733	0.1	1.008809
12.218400	0.1	1.021743
12.220067	0.1	1.033306
12.221733	0.1	1.042545
12.223400	0.1	1.050115
12.225067	0.1	1.057804
12.226733	0.1	1.066446
12.228400	0.1	1.075506
12.230067	0.1	1.084924
12.231733	0.1	1.095116
12.233400	0.1	1.105785
12.235067	0.1	1.115978
12.236733	0.1	1.124561
12.238400	0.1	1.130581
12.240067	0.1	1.134038
12.241733	0.1	1.135528
12.243400	0.1	1.136661
12.245067	0.1	1.140893
12.246733	0.1	1.150429
12.248400	0.1	1.163960
12.250067	0.1	1.178384
12.251733	0.1	1.191497
12.253400	0.1	1.202166
12.255067	0.1	1.210272
12.256733	0.1	1.216531
12.258400	0.1	1.222611
12.260067	0.1	1.229703
12.261733	0.1	1.237512
12.263400	0.1	1.245737
12.265067	0.1	1.255214
12.266733	0.1	1.266897
12.268400	0.1	1.280606
12.270067	0.1	1.294315
12.271733	0.1	1.306057
12.273400	0.1	1.315475
12.275067	0.1	1.323283
12.276733	0.1	1.330137
12.278400	0.1	1.336455
12.280067	0.1	1.343548
12.281733	0.1	1.352727
12.283400	0.1	1.364768
12.285067	0.1	1.379252
12.286733	0.1	1.395166
12.288400	0.1	1.411915
12.290067	0.1	1.428902
12.291733	0.1	1.445174
12.293400	0.1	1.459539
12.295067	0.1	1.472235
12.296733	0.1	1.484692
12.298400	0.1	1.496971
12.300067	0.1	1.507640
12.301733	0.1	1.515985
12.303400	0.1	1.523495
12.305067	0.1	1.531303
12.306733	0.1	1.538694
12.308400	0.1	1.545072
12.310067	0.1	1.550853
12.311733	0.1	1.556933
12.313400	0.1	1.563609
12.315067	0.1	1.570761
12.316733	0.1	1.578450
12.318400	0.1	1.586676
12.320067	0.1	1.594603
12.321733	0.1	1.602411
12.323400	0.1	1.610637
12.325067	0.1	1.619101
12.326733	0.1	1.627743
12.328400	0.1	1.637161
12.330067	0.1	1.647949
12.331733	0.1	1.659989
12.333400	0.1	1.672864
12.335067	0.1	1.685798
12.336733	0.1	1.697064
12.338400	0.1	1.705170
12.340067	0.1	1.709461
12.341733	0.1	1.710951
12.343400	0.1	1.711488
12.345067	0.1	1.712859
12.346733	0.1	1.717270
12.348400	0.1	1.726270
12.350067	0.1	1.738608
12.351733	0.1	1.750469
12.353400	0.1	1.758337
12.355067	0.1	1.762152
12.356733	0.1	1.765967
12.358400	0.1	1.773238
12.360067	0.1	1.783133
12.361733	0.1	1.791179
12.363400	0.1	1.794517
12.365067	0.1	1.794934
12.366733	0.1	1.796305
12.368400	0.1	1.800478
12.370067	0.1	1.806498
12.371733	0.1	1.812339
12.373400	0.1	1.817048
12.375067	0.1	1.821637
12.376733	0.1	1.827359
12.378400	0.1	1.833260
12.380067	0.1	1.837015
12.381733	0.1	1.836836
12.383400	0.1	1.834035
12.385067	0.1	1.831591
12.386733	0.1	1.832187
12.388400	0.1	1.836777
12.390067	0.1	1.844406
12.391733	0.1	1.852691
12.393400	0.1	1.859069
12.395067	0.1	1.862109
12.396733	0.1	1.861751
12.398400	0.1	1.858473
12.400067	0.1	1.853407
12.401733	0.1	1.848757
12.403400	0.1	1.847983
12.405067	0.1	1.853585
12.406733	0.1	1.865149
12.408400	0.1	1.879811
12.410067	0.1	1.894355
12.411733	0.1	1.906633
12.413400	0.1	1.915693
12.415067	0.1	1.921237
12.416733	0.1	1.923204
12.418400	0.1	1.921773
12.420067	0.1	1.917005
12.421733	0.1	1.909971
12.423400	0.1	1.903176
12.425067	0.1	1.899541
12.426733	0.1	1.900554
12.428400	0.1	1.905859
12.430067	0.1	1.913130
12.431733	0.1	1.918972
12.433400	0.1	1.920879
12.435067	0.1	1.918554
12.436733	0.1	1.913428
12.438400	0.1	1.908064
12.440067	0.1	1.903832
12.441733	0.1	1.900196
12.443400	0.1	1.896441
12.445067	0.1	1.893461
12.446733	0.1	1.892507
12.448400	0.1	1.894891
12.450067	0.1	1.900911
12.451733	0.1	1.908839
12.453400	0.1	1.916170
12.455067	0.1	1.920641
12.456733	0.1	1.920521
12.458400	0.1	1.914680
12.460067	0.1	1.903951
12.461733	0.1	1.891911
12.463400	0.1	1.881361
12.465067	0.1	1.872063
12.466733	0.1	1.862526
12.468400	0.1	1.853347
12.470067	0.1	1.846075
12.471733	0.1	1.841843
12.473400	0.1	1.840115
12.475067	0.1	1.838923
12.476733	0.1	1.835823
12.478400	0.1	1.829505
12.480067	0.1	1.819968
12.481733	0.1	1.808226
12.483400	0.1	1.795769
12.485067	0.1	1.783013
12.486733	0.1	1.769662
12.488400	0.1	1.755715
12.490067	0.1	1.741469
12.491733	0.1	1.727820
12.493400	0.1	1.716495
12.495067	0.1	1.708567
12.496733	0.1	1.703501
12.498400	0.1	1.698911
12.500067	0.1	1.691759
12.501733	0.1	1.680136
12.503400	0.1	1.663864
12.505067	0.1	1.644313
12.506733	0.1	1.623452
12.508400	0.1	1.603782
12.510067	0.1	1.587689
12.511733	0.1	1.576841
12.513400	0.1	1.570642
12.515067	0.1	1.566172
12.516733	0.1	1.560390
12.518400	0.1	1.552582
12.520067	0.1	1.543999
12.521733	0.1	1.536191
12.523400	0.1	1.529694
12.525067	0.1	1.524150
12.526733	0.1	1.519442
12.528400	0.1	1.515567
12.530067	0.1	1.512051
12.531733	0.1	1.507521
12.533400	0.1	1.500309
12.535067	0.1	1.490057
12.536733	0.1	1.477540
12.538400	0.1	1.463652
12.540067	0.1	1.449585
12.541733	0.1	1.437128
12.543400	0.1	1.426756
12.545067	0.1	1.418591
12.546733	0.1	1.412869
12.548400	0.1	1.409352
12.550067	0.1	1.406491
12.551733	0.1	1.402617
12.553400	0.1	1.397491
12.555067	0.1	1.390696
12.556733	0.1	1.381636
12.558400	0.1	1.370430
12.560067	0.1	1.358390
12.561733	0.1	1.347482
12.563400	0.1	1.339316
12.565067	0.1	1.334727
12.566733	0.1	1.332879
12.568400	0.1	1.331925
12.570067	0.1	1.331031
12.571733	0.1	1.330376
12.573400	0.1	1.330197
12.575067	0.1	1.330137
12.576733	0.1	1.329362
12.578400	0.1	1.327336
12.580067	0.1	1.324415
12.581733	0.1	1.321435
12.583400	0.1	1.318574
12.585067	0.1	1.315415
12.586733	0.1	1.311600
12.588400	0.1	1.307428
12.590067	0.1	1.303434
12.591733	0.1	1.299918
12.593400	0.1	1.296878
12.595067	0.1	1.294315
12.596733	0.1	1.292527
12.598400	0.1	1.291752
12.600067	0.1	1.292408
12.601733	0.1	1.294613
12.603400	0.1	1.297951
12.605067	0.1	1.300693
12.606733	0.1	1.301527
12.608400	0.1	1.300395
12.610067	0.1	1.297414
12.611733	0.1	1.292467
12.613400	0.1	1.286447
12.615067	0.1	1.281917
12.616733	0.1	1.280725
12.618400	0.1	1.281202
12.620067	0.1	1.279533
12.621733	0.1	1.274645
12.623400	0.1	1.268864
12.625067	0.1	1.264632
12.626733	0.1	1.261473
12.628400	0.1	1.256943
12.630067	0.1	1.249373
12.631733	0.1	1.239777
12.633400	0.1	1.231074
12.635067	0.1	1.225948
12.636733	0.1	1.225352
12.638400	0.1	1.227558
12.640067	0.1	1.228809
12.641733	0.1	1.225591
12.643400	0.1	1.216710
12.645067	0.1	1.203895
12.646733	0.1	1.190662
12.648400	0.1	1.180112
12.650067	0.1	1.173318
12.651733	0.1	1.169264
12.653400	0.1	1.166940
12.655067	0.1	1.165986
12.656733	0.1	1.165569
12.658400	0.1	1.164377
12.660067	0.1	1.161814
12.661733	0.1	1.157820
12.663400	0.1	1.150668
12.665067	0.1	1.138330
12.666733	0.1	1.121163
12.668400	0.1	1.102269
12.670067	0.1	1.085639
12.671733	0.1	1.075208
12.673400	0.1	1.072705
12.675067	0.1	1.076162
12.676733	0.1	1.081884
12.678400	0.1	1.086295
12.680067	0.1	1.086116
12.681733	0.1	1.079381
12.683400	0.1	1.068294
12.685067	0.1	1.057088
12.686733	0.1	1.048744
12.688400	0.1	1.042843
12.690067	0.1	1.037777
12.691733	0.1	1.031935
12.693400	0.1	1.024246
12.695067	0.1	1.014710
12.696733	0.1	1.004696
12.698400	0.1	0.997186
12.700067	0.1	0.993729
12.701733	0.1	0.992894
12.703400	0.1	0.991643
12.705067	0.1	0.988483
12.706733	0.1	0.983656
12.708400	0.1	0.978649
12.710067	0.1	0.975132
12.711733	0.1	0.973225
12.713400	0.1	0.971615
12.715067	0.1	0.968754
12.716733	0.1	0.963926
12.718400	0.1	0.957370
12.720067	0.1	0.949264
12.721733	0.1	0.939310
12.723400	0.1	0.926971
12.725067	0.1	0.912309
12.726733	0.1	0.896990
12.728400	0.1	0.883400
12.730067	0.1	0.873804
12.731733	0.1	0.869930
12.733400	0.1	0.872850
12.735067	0.1	0.881493
12.736733	0.1	0.892162
12.738400	0.1	0.900328
12.740067	0.1	0.902772
12.741733	0.1	0.898898
12.743400	0.1	0.889897
12.745067	0.1	0.877440
12.746733	0.1	0.863016
12.748400	0.1	0.847876
12.750067	0.1	0.833631
12.751733	0.1	0.821054
12.753400	0.1	0.810206
12.755067	0.1	0.802338
12.756733	0.1	0.799120
12.758400	0.1	0.799537
12.760067	0.1	0.800312
12.761733	0.1	0.798821
12.763400	0.1	0.794232
12.765067	0.1	0.787616
12.766733	0.1	0.780761
12.768400	0.1	0.774920
12.770067	0.1	0.770330
12.771733	0.1	0.767887
12.773400	0.1	0.767946
12.775067	0.1	0.768721
12.776733	0.1	0.767648
12.778400	0.1	0.764132
12.780067	0.1	0.758827
12.781733	0.1	0.752449
12.783400	0.1	0.746548
12.785067	0.1	0.742674
12.786733	0.1	0.739813
12.788400	0.1	0.736356
12.790067	0.1	0.731945
12.791733	0.1	0.727177
12.793400	0.1	0.722647
12.795067	0.1	0.718772
12.796733	0.1	0.715554
12.798400	0.1	0.712991
12.800067	0.1	0.711262
12.801733	0.1	0.710368
12.803400	0.1	0.709057
12.805067	0.1	0.705540
12.806733	0.1	0.698865
12.808400	0.1	0.690520
12.810067	0.1	0.683248
12.811733	0.1	0.678182
12.813400	0.1	0.674248
12.815067	0.1	0.669837
12.816733	0.1	0.665426
12.818400	0.1	0.662863
12.820067	0.1	0.662684
12.821733	0.1	0.663698
12.823400	0.1	0.665128
12.825067	0.1	0.666559
12.826733	0.1	0.667214
12.828400	0.1	0.667155
12.830067	0.1	0.666857
12.831733	0.1	0.666082
12.833400	0.1	0.663638
12.835067	0.1	0.659049
12.836733	0.1	0.653565
12.838400	0.1	0.649273
12.840067	0.1	0.647485
12.841733	0.1	0.648975
12.843400	0.1	0.653565
12.845067	0.1	0.660181
12.846733	0.1	0.666618
12.848400	0.1	0.670791
12.850067	0.1	0.671327
12.851733	0.1	0.667989
12.853400	0.1	0.662208
12.855067	0.1	0.656009
12.856733	0.1	0.651360
12.858400	0.1	0.649095
12.860067	0.1	0.648975
12.861733	0.1	0.650764
12.863400	0.1	0.654340
12.865067	0.1	0.659347
12.866733	0.1	0.663757
12.868400	0.1	0.664413
12.870067	0.1	0.660002
12.871733	0.1	0.652492
12.873400	0.1	0.645280
12.875067	0.1	0.640452
12.876733	0.1	0.637770
12.878400	0.1	0.634968
12.880067	0.1	0.630796
12.881733	0.1	0.626683
12.883400	0.1	0.624239
12.885067	0.1	0.623524
12.886733	0.1	0.624836
12.888400	0.1	0.629067
12.890067	0.1	0.636041
12.891733	0.1	0.642777
12.893400	0.1	0.645816
12.895067	0.1	0.643969
12.896733	0.1	0.638127
12.898400	0.1	0.630677
12.900067	0.1	0.624836
12.901733	0.1	0.622749
12.903400	0.1	0.623882
12.905067	0.1	0.626266
12.906733	0.1	0.629783
12.908400	0.1	0.634611
12.910067	0.1	0.639617
12.911733	0.1	0.642598
12.913400	0.1	0.642657
12.915067	0.1	0.641465
12.916733	0.1	0.641763
12.918400	0.1	0.645399
12.920067	0.1	0.652075
12.921733	0.1	0.660420
12.923400	0.1	0.668287
12.925067	0.1	0.673652
12.926733	0.1	0.675321
12.928400	0.1	0.674129
12.930067	0.1	0.670970
12.931733	0.1	0.665784
12.933400	0.1	0.658810
12.935067	0.1	0.651479
12.936733	0.1	0.645459
12.938400	0.1	0.641167
12.940067	0.1	0.638545
12.941733	0.1	0.637651
12.943400	0.1	0.638485
12.945067	0.1	0.640988
12.946733	0.1	0.644088
12.948400	0.1	0.646651
12.950067	0.1	0.648737
12.951733	0.1	0.650406
12.953400	0.1	0.650942
12.955067	0.1	0.650108
12.956733	0.1	0.649035
12.958400	0.1	0.649095
12.960067	0.1	0.650108
12.961733	0.1	0.651717
12.963400	0.1	0.654638
12.965067	0.1	0.659883
12.966733	0.1	0.666976
12.968400	0.1	0.673771
12.970067	0.1	0.677884
12.971733	0.1	0.678301
12.973400	0.1	0.675619
12.975067	0.1	0.671744
12.976733	0.1	0.668347
12.978400	0.1	0.665903
12.980067	0.1	0.664175
12.981733	0.1	0.662267
12.983400	0.1	0.659347
12.985067	0.1	0.655711
12.986733	0.1	0.652731
12.988400	0.1	0.650883
12.990067	0.1	0.649631
12.991733	0.1	0.649154
12.993400	0.1	0.651181
12.995067	0.1	0.657320
12.996733	0.1	0.667214
12.998400	0.1	0.678062
13.000067	0.1	0.685811
13.001733	0.1	0.687897
13.003400	0.1	0.684559
13.005067	0.1	0.677526
13.006733	0.1	0.669181
13.008400	0.1	0.662267
13.010067	0.1	0.659227
13.011733	0.1	0.660837
13.013400	0.1	0.665605
13.015067	0.1	0.670612
13.016733	0.1	0.673771
13.018400	0.1	0.674784
13.020067	0.1	0.674903
13.021733	0.1	0.675142
13.023400	0.1	0.675678
13.025067	0.1	0.676036
13.026733	0.1	0.676155
13.028400	0.1	0.676572
13.030067	0.1	0.677705
13.031733	0.1	0.679076
13.033400	0.1	0.680685
13.035067	0.1	0.683069
13.036733	0.1	0.686407
13.038400	0.1	0.689864
13.040067	0.1	0.693083
13.041733	0.1	0.697196
13.043400	0.1	0.703037
13.045067	0.1	0.709772
13.046733	0.1	0.715613
13.048400	0.1	0.718415
13.050067	0.1	0.717878
13.051733	0.1	0.715137
13.053400	0.1	0.712216
13.055067	0.1	0.711083
13.056733	0.1	0.712872
13.058400	0.1	0.716806
13.060067	0.1	0.721395
13.061733	0.1	0.726104
13.063400	0.1	0.730634
13.065067	0.1	0.734746
13.066733	0.1	0.738919
13.068400	0.1	0.744462
13.070067	0.1	0.750780
13.071733	0.1	0.756323
13.073400	0.1	0.760913
13.075067	0.1	0.765920
13.076733	0.1	0.772119
13.078400	0.1	0.778854
13.080067	0.1	0.785053
13.081733	0.1	0.790358
13.083400	0.1	0.795662
13.085067	0.1	0.802279
13.086733	0.1	0.810564
13.088400	0.1	0.819683
13.090067	0.1	0.828147
13.091733	0.1	0.834942
13.093400	0.1	0.839710
13.095067	0.1	0.842691
13.096733	0.1	0.845313
13.098400	0.1	0.849962
13.100067	0.1	0.858307
13.101733	0.1	0.869215
13.103400	0.1	0.879347
13.105067	0.1	0.886381
13.106733	0.1	0.891388
13.108400	0.1	0.897765
13.110067	0.1	0.907242
13.111733	0.1	0.919461
13.113400	0.1	0.932157
13.115067	0.1	0.942826
13.116733	0.1	0.950158
13.118400	0.1	0.954688
13.120067	0.1	0.958264
13.121733	0.1	0.962734
13.123400	0.1	0.968456
13.125067	0.1	0.973046
13.126733	0.1	0.973404
13.128400	0.1	0.970006
13.130067	0.1	0.967085
13.131733	0.1	0.968039
13.133400	0.1	0.972450
13.135067	0.1	0.978172
13.136733	0.1	0.984073
13.138400	0.1	0.989080
13.140067	0.1	0.992119
13.141733	0.1	0.994325
13.143400	0.1	0.998259
13.145067	0.1	1.004636
13.146733	0.1	1.011252
13.148400	0.1	1.016140
13.150067	0.1	1.019418
13.151733	0.1	1.022935
13.153400	0.1	1.027942
13.155067	0.1	1.033425
13.156733	0.1	1.037717
13.158400	0.1	1.040280
13.160067	0.1	1.041591
13.161733	0.1	1.043022
13.163400	0.1	1.045704
13.165067	0.1	1.049340
13.166733	0.1	1.052380
13.168400	0.1	1.054227
13.170067	0.1	1.055896
13.171733	0.1	1.058698
13.173400	0.1	1.062512
13.175067	0.1	1.066029
13.176733	0.1	1.068056
13.178400	0.1	1.068533
13.180067	0.1	1.067817
13.181733	0.1	1.066029
13.183400	0.1	1.063109
13.185067	0.1	1.060546
13.186733	0.1	1.060844
13.188400	0.1	1.064837
13.190067	0.1	1.070499
13.191733	0.1	1.075268
13.193400	0.1	1.077652
13.195067	0.1	1.077116
13.196733	0.1	1.074672
13.198400	0.1	1.072824
13.200067	0.1	1.073361
13.201733	0.1	1.075327
13.203400	0.1	1.076520
13.205067	0.1	1.075745
13.206733	0.1	1.073062
13.208400	0.1	1.068652
13.210067	0.1	1.063526
13.211733	0.1	1.059651
13.213400	0.1	1.058877
13.215067	0.1	1.061499
13.216733	0.1	1.066625
13.218400	0.1	1.073122
13.220067	0.1	1.080036
13.221733	0.1	1.086295
13.223400	0.1	1.090944
13.225067	0.1	1.094461
13.226733	0.1	1.099110
13.228400	0.1	1.107514
13.230067	0.1	1.120865
13.231733	0.1	1.137674
13.233400	0.1	1.154482
13.235067	0.1	1.168430
13.236733	0.1	1.179040
13.238400	0.1	1.187384
13.240067	0.1	1.194656
13.241733	0.1	1.202166
13.243400	0.1	1.210868
13.245067	0.1	1.220882
13.246733	0.1	1.233041
13.248400	0.1	1.249313
13.250067	0.1	1.270115
13.251733	0.1	1.293838
13.253400	0.1	1.318514
13.255067	0.1	1.343429
13.256733	0.1	1.368821
13.258400	0.1	1.394928
13.260067	0.1	1.422346
13.261733	0.1	1.451254
13.263400	0.1	1.481652
13.265067	0.1	1.513660
13.266733	0.1	1.548171
13.268400	0.1	1.586378
13.270067	0.1	1.628876
13.271733	0.1	1.674593
13.273400	0.1	1.721680
13.275067	0.1	1.768947
13.276733	0.1	1.816392
13.278400	0.1	1.864255
13.280067	0.1	1.912773
13.281733	0.1	1.962960
13.283400	0.1	2.015948
13.285067	0.1	2.072573
13.286733	0.1	2.133906
13.288400	0.1	2.201259
13.290067	0.1	2.274752
13.291733	0.1	2.352893
13.293400	0.1	2.433479
13.295067	0.1	2.515078
13.296733	0.1	2.596855
13.298400	0.1	2.678752
13.300067	0.1	2.761841
13.301733	0.1	2.848625
13.303400	0.1	2.941430
13.305067	0.1	3.041268
13.306733	0.1	3.147662
13.308400	0.1	3.259301
13.310067	0.1	3.374875
13.311733	0.1	3.493309
13.313400	0.1	3.613532
13.315067	0.1	3.735244
13.316733	0.1	3.859043
13.318400	0.1	3.985465
13.320067	0.1	4.114568
13.321733	0.1	4.246652
13.323400	0.1	4.382372
13.325067	0.1	4.522741
13.326733	0.1	4.668236
13.328400	0.1	4.818321
13.330067	0.1	4.971385
13.331733	0.1	5.126834
13.333400	0.1	5.286455
13.335067	0.1	5.452454
13.336733	0.1	5.625725
13.338400	0.1	5.806268
13.340067	0.1	5.994678
13.341733	0.1	6.190420
13.343400	0.1	6.391943
13.345067	0.1	6.598235
13.346733	0.1	6.809116
13.348400	0.1	7.024527
13.350067	0.1	7.245422
13.351733	0.1	7.473648
13.353400	0.1	7.709921
13.355067	0.1	7.952929
13.356733	0.1	8.201182
13.358400	0.1	8.454085
13.360067	0.1	8.713127
13.361733	0.1	8.980513
13.363400	0.1	9.256781
13.365067	0.1	9.540916
13.366733	0.1	9.832085
13.368400	0.1	10.131062
13.370067	0.1	10.438741
13.371733	0.1	10.754646
13.373400	0.1	11.077703
13.375067	0.1	11.408807
13.376733	0.1	11.750460
13.378400	0.1	12.104452
13.380067	0.1	12.470246
13.381733	0.1	12.845159
13.383400	0.1	13.226331
13.385067	0.1	13.612212
13.386733	0.1	14.003218
13.388400	0.1	14.400066
13.390067	0.1	14.803947
13.391733	0.1	15.216769
13.393400	0.1	15.639604
13.395067	0.1	16.070784
13.396733	0.1	16.506315
13.398400	0.1	16.942442
13.400067	0.1	17.378331
13.401733	0.1	17.816247
13.403400	0.1	18.258871
13.405067	0.1	18.706740
13.406733	0.1	19.158305
13.408400	0.1	19.611360
13.410067	0.1	20.063163
13.411733	0.1	20.511867
13.413400	0.1	20.957590
13.415067	0.1	21.400811
13.416733	0.1	21.841229
13.418400	0.1	22.277655
13.420067	0.1	22.708298
13.421733	0.1	23.130478
13.423400	0.1	23.541929
13.425067	0.1	23.941638
13.426733	0.1	24.329604
13.428400	0.1	24.706604
13.430067	0.1	25.073709
13.431733	0.1	25.431635
13.433400	0.1	25.780024
13.435067	0.1	26.117624
13.436733	0.1	26.441933
13.438400	0.1	26.750745
13.440067	0.1	27.042808
13.441733	0.1	27.318300
13.443400	0.1	27.579309
13.445067	0.1	27.829530
13.446733	0.1	28.071286
13.448400	0.1	28.302790
13.450067	0.1	28.520347
13.451733	0.1	28.720559
13.453400	0.1	28.901579
13.455067	0.1	29.064121
13.456733	0.1	29.212417
13.458400	0.1	29.351117
13.460067	0.1	29.481949
13.461733	0.1	29.603006
13.463400	0.1	29.710116
13.465067	0.1	29.800178
13.466733	0.1	29.873254
13.468400	0.1	29.932560
13.470067	0.1	29.980959
13.471733	0.1	30.019524
13.473400	0.1	30.048015
13.475067	0.1	30.067148
13.476733	0.1	30.078174
13.478400	0.1	30.081155
13.480067	0.1	30.074777
13.481733	0.1	30.057611
13.483400	0.1	30.028941
13.485067	0.1	29.989185
13.486733	0.1	29.939534
13.488400	0.1	29.881300
13.490067	0.1	29.815258
13.491733	0.1	29.742720
13.493400	0.1	29.664876
13.495067	0.1	29.580356
13.496733	0.1	29.485466
13.498400	0.1	29.377641
13.500067	0.1	29.256703
13.501733	0.1	29.123546
13.503400	0.1	28.979124
13.505067	0.1	28.824093
13.506733	0.1	28.659465
13.508400	0.1	28.485300
13.510067	0.1	28.299751
13.511733	0.1	28.100909
13.513400	0.1	27.889015
13.515067	0.1	27.666570
13.516733	0.1	27.436318
13.518400	0.1	27.199389
13.520067	0.1	26.953460
13.521733	0.1	26.694121
13.523400	0.1	26.418509
13.525067	0.1	26.126684
13.526733	0.1	25.820316
13.528400	0.1	25.501432
13.530067	0.1	25.172831
13.531733	0.1	24.836422
13.533400	0.1	24.491431
13.535067	0.1	24.135293
13.536733	0.1	23.766579
13.538400	0.1	23.386599
13.540067	0.1	22.997559
13.541733	0.1	22.599818
13.543400	0.1	22.192241
13.545067	0.1	21.774770
13.546733	0.1	21.348418
13.548400	0.1	20.913423
13.550067	0.1	20.469071
13.551733	0.1	20.015420
13.553400	0.1	19.553961
13.555067	0.1	19.086958
13.556733	0.1	18.616081
13.558400	0.1	18.142165
13.560067	0.1	17.665387
13.561733	0.1	17.186047
13.563400	0.1	16.705335
13.565067	0.1	16.225458
13.566733	0.1	15.748621
13.568400	0.1	15.275062
13.570067	0.1	14.803708
13.571733	0.1	14.333785
13.573400	0.1	13.865233
13.575067	0.1	13.399065
13.576733	0.1	12.937070
13.578400	0.1	12.480140
13.580067	0.1	12.028278
13.581733	0.1	11.581958
13.583400	0.1	11.142672
13.585067	0.1	10.713220
13.586733	0.1	10.296405
13.588400	0.1	9.892941
13.590067	0.1	9.500266
13.591733	0.1	9.115398
13.593400	0.1	8.738041
13.595067	0.1	8.369566
13.596733	0.1	8.010626
13.598400	0.1	7.661581
13.600067	0.1	7.323087
13.601733	0.1	6.995738
13.603400	0.1	6.679893
13.605067	0.1	6.375492
13.606733	0.1	6.081939
13.608400	0.1	5.799711
13.610067	0.1	5.530060
13.611733	0.1	5.274535
13.613400	0.1	5.033732
13.615067	0.1	4.806698
13.616733	0.1	4.592896
13.618400	0.1	4.391790
13.620067	0.1	4.201889
13.621733	0.1	4.021228
13.623400	0.1	3.847599
13.625067	0.1	3.678620
13.626733	0.1	3.513098
13.628400	0.1	3.352106
13.630067	0.1	3.198505
13.631733	0.1	3.054023
13.633400	0.1	2.918720
13.635067	0.1	2.792716
13.636733	0.1	2.676487
13.638400	0.1	2.569080
13.640067	0.1	2.468109
13.641733	0.1	2.371788
13.643400	0.1	2.280116
13.645067	0.1	2.193034
13.646733	0.1	2.110183
13.648400	0.1	2.032220
13.650067	0.1	1.962066
13.651733	0.1	1.901150
13.653400	0.1	1.846671
13.655067	0.1	1.794040
13.656733	0.1	1.740158
13.658400	0.1	1.685500
13.660067	0.1	1.632810
13.661733	0.1	1.584768
13.663400	0.1	1.543045
13.665067	0.1	1.507163
13.666733	0.1	1.474083
13.668400	0.1	1.440406
13.670067	0.1	1.405180
13.671733	0.1	1.370788
13.673400	0.1	1.339912
13.675067	0.1	1.313210
13.676733	0.1	1.289845
13.678400	0.1	1.269043
13.680067	0.1	1.249135
13.681733	0.1	1.227677
13.683400	0.1	1.203537
13.685067	0.1	1.178563
13.686733	0.1	1.155377
13.688400	0.1	1.135647
13.690067	0.1	1.119196
13.691733	0.1	1.104593
13.693400	0.1	1.089215
13.695067	0.1	1.071155
13.696733	0.1	1.051724
13.698400	0.1	1.034558
13.700067	0.1	1.022935
13.701733	0.1	1.016736
13.703400	0.1	1.012266
13.705067	0.1	1.005709
13.706733	0.1	0.995815
13.708400	0.1	0.983775
13.710067	0.1	0.971854
13.711733	0.1	0.960887
13.713400	0.1	0.950098
13.715067	0.1	0.938177
13.716733	0.1	0.923932
13.718400	0.1	0.907481
13.720067	0.1	0.891328
13.721733	0.1	0.879109
13.723400	0.1	0.872195
13.725067	0.1	0.868917
13.726733	0.1	0.866115
13.728400	0.1	0.862420
13.730067	0.1	0.858665
13.731733	0.1	0.854850
13.733400	0.1	0.850022
13.735067	0.1	0.844598
13.736733	0.1	0.840306
13.738400	0.1	0.837207
13.740067	0.1	0.832915
13.741733	0.1	0.826180
13.743400	0.1	0.818074
13.745067	0.1	0.810444
13.746733	0.1	0.804544
13.748400	0.1	0.800967
13.750067	0.1	0.799358
13.751733	0.1	0.798762
13.753400	0.1	0.797868
13.755067	0.1	0.795484
13.756733	0.1	0.791132
13.758400	0.1	0.785112
13.760067	0.1	0.778377
13.761733	0.1	0.772238
13.763400	0.1	0.767112
13.765067	0.1	0.762284
13.766733	0.1	0.756264
13.768400	0.1	0.748515
13.770067	0.1	0.739694
13.771733	0.1	0.730991
13.773400	0.1	0.723898
13.775067	0.1	0.719845
13.776733	0.1	0.719369
13.778400	0.1	0.720620
13.780067	0.1	0.720143
13.781733	0.1	0.715435
13.783400	0.1	0.707388
13.785067	0.1	0.698447
13.786733	0.1	0.689447
13.788400	0.1	0.679970
13.790067	0.1	0.670075
13.791733	0.1	0.660479
13.793400	0.1	0.652850
13.795067	0.1	0.648737
13.796733	0.1	0.647724
13.798400	0.1	0.647962
13.800067	0.1	0.647247
13.801733	0.1	0.644147
13.803400	0.1	0.638902
13.805067	0.1	0.633359
13.806733	0.1	0.629187
13.808400	0.1	0.626028
13.810067	0.1	0.622332
13.811733	0.1	0.617206
13.813400	0.1	0.611365
13.815067	0.1	0.606775
13.816733	0.1	0.604749
13.818400	0.1	0.605047
13.820067	0.1	0.606477
13.821733	0.1	0.608385
13.823400	0.1	0.610530
13.825067	0.1	0.611901
13.826733	0.1	0.611544
13.828400	0.1	0.609934
13.830067	0.1	0.607848
13.831733	0.1	0.605226
13.833400	0.1	0.601769
13.835067	0.1	0.597954
13.836733	0.1	0.595093
13.838400	0.1	0.594258
13.840067	0.1	0.593841
13.841733	0.1	0.590503
13.843400	0.1	0.582814
13.845067	0.1	0.572801
13.846733	0.1	0.564039
13.848400	0.1	0.559270
13.850067	0.1	0.558615
13.851733	0.1	0.559688
13.853400	0.1	0.559509
13.855067	0.1	0.556588
13.856733	0.1	0.552714
13.858400	0.1	0.551343
13.860067	0.1	0.553846
13.861733	0.1	0.558376
13.863400	0.1	0.562966
13.865067	0.1	0.567436
13.866733	0.1	0.572562
13.868400	0.1	0.577569
13.870067	0.1	0.580728
13.871733	0.1	0.581384
13.873400	0.1	0.580609
13.875067	0.1	0.579238
13.876733	0.1	0.576317
13.878400	0.1	0.570834
13.880067	0.1	0.564098
13.881733	0.1	0.559270
13.883400	0.1	0.557423
13.885067	0.1	0.557244
13.886733	0.1	0.557900
13.888400	0.1	0.559926
13.890067	0.1	0.563145
13.891733	0.1	0.566661
13.893400	0.1	0.570178
13.895067	0.1	0.574827
13.896733	0.1	0.580609
13.898400	0.1	0.585020
13.900067	0.1	0.586033
13.901733	0.1	0.584364
13.903400	0.1	0.581861
13.905067	0.1	0.579894
13.906733	0.1	0.579298
13.908400	0.1	0.580072
13.910067	0.1	0.580788
13.911733	0.1	0.580311
13.913400	0.1	0.578880
13.915067	0.1	0.576675
13.916733	0.1	0.573635
13.918400	0.1	0.571430
13.920067	0.1	0.572026
13.921733	0.1	0.575841
13.923400	0.1	0.581682
13.925067	0.1	0.588179
13.926733	0.1	0.594378
13.928400	0.1	0.599802
13.930067	0.1	0.605226
13.931733	0.1	0.611782
13.933400	0.1	0.618756
13.935067	0.1	0.623524
13.936733	0.1	0.624239
13.938400	0.1	0.621021
13.940067	0.1	0.615776
13.941733	0.1	0.611663
13.943400	0.1	0.610650
13.945067	0.1	0.612199
13.946733	0.1	0.613987
13.948400	0.1	0.615299
13.950067	0.1	0.617981
13.951733	0.1	0.624120
13.953400	0.1	0.633359
13.955067	0.1	0.643551
13.956733	0.1	0.652254
13.958400	0.1	0.658035
13.960067	0.1	0.660718
13.961733	0.1	0.662863
13.963400	0.1	0.667810
13.965067	0.1	0.676274
13.966733	0.1	0.685751
13.968400	0.1	0.693560
13.970067	0.1	0.699639
13.971733	0.1	0.706554
13.973400	0.1	0.717044
13.975067	0.1	0.731766
13.976733	0.1	0.748158
13.978400	0.1	0.762045
13.980067	0.1	0.771463
13.981733	0.1	0.777721
13.983400	0.1	0.783384
13.985067	0.1	0.789821
13.986733	0.1	0.797331
13.988400	0.1	0.805914
13.990067	0.1	0.815213
13.991733	0.1	0.825584
13.993400	0.1	0.837982
13.995067	0.1	0.852287
13.996733	0.1	0.866771
13.998400	0.1	0.879407
14.000067	0.1	0.890315
14.001733	0.1	0.900924
14.003400	0.1	0.912011
14.005067	0.1	0.923753
14.006733	0.1	0.937462
14.008400	0.1	0.955105
14.010067	0.1	0.976980
14.011733	0.1	1.001179
14.013400	0.1	1.025796
14.015067	0.1	1.049221
14.016733	0.1	1.069903
14.018400	0.1	1.087129
14.020067	0.1	1.103044
14.021733	0.1	1.120865
14.023400	0.1	1.142085
14.025067	0.1	1.166046
14.026733	0.1	1.191676
14.028400	0.1	1.217663
14.030067	0.1	1.241922
14.031733	0.1	1.262844
14.033400	0.1	1.281440
14.035067	0.1	1.300812
14.036733	0.1	1.323998
14.038400	0.1	1.352191
14.040067	0.1	1.385152
14.041733	0.1	1.421630
14.043400	0.1	1.459718
14.045067	0.1	1.496792
14.046733	0.1	1.531243
14.048400	0.1	1.562119
14.050067	0.1	1.589716
14.051733	0.1	1.616240
14.053400	0.1	1.644552
14.055067	0.1	1.675427
14.056733	0.1	1.708269
14.058400	0.1	1.742423
14.060067	0.1	1.777470
14.061733	0.1	1.812875
14.063400	0.1	1.848638
14.065067	0.1	1.885235
14.066733	0.1	1.922786
14.068400	0.1	1.959622
14.070067	0.1	1.993895
14.071733	0.1	2.025545
14.073400	0.1	2.055705
14.075067	0.1	2.085507
14.076733	0.1	2.115190
14.078400	0.1	2.145469
14.080067	0.1	2.177298
14.081733	0.1	2.210915
14.083400	0.1	2.244532
14.085067	0.1	2.275288
14.086733	0.1	2.302051
14.088400	0.1	2.327025
14.090067	0.1	2.353490
14.091733	0.1	2.383292
14.093400	0.1	2.415896
14.095067	0.1	2.449274
14.096733	0.1	2.481401
14.098400	0.1	2.511144
14.100067	0.1	2.538264
14.101733	0.1	2.562642
14.103400	0.1	2.583444
14.105067	0.1	2.600670
14.106733	0.1	2.616286
14.108400	0.1	2.632737
14.110067	0.1	2.650321
14.111733	0.1	2.667248
14.113400	0.1	2.682448
14.115067	0.1	2.696455
14.116733	0.1	2.709985
14.118400	0.1	2.722621
14.120067	0.1	2.733886
14.121733	0.1	2.743244
14.123400	0.1	2.749622
14.125067	0.1	2.753139
14.126733	0.1	2.754927
14.128400	0.1	2.756179
14.130067	0.1	2.757549
14.131733	0.1	2.759814
14.133400	0.1	2.763391
14.135067	0.1	2.767205
14.136733	0.1	2.769411
14.138400	0.1	2.768815
14.140067	0.1	2.765894
14.141733	0.1	2.761126
14.143400	0.1	2.754510
14.145067	0.1	2.747357
14.146733	0.1	2.742529
14.148400	0.1	2.741039
14.150067	0.1	2.740741
14.151733	0.1	2.738774
14.153400	0.1	2.732575
14.155067	0.1	2.720177
14.156733	0.1	2.701581
14.158400	0.1	2.678156
14.160067	0.1	2.651215
14.161733	0.1	2.622545
14.163400	0.1	2.594888
14.165067	0.1	2.569974
14.166733	0.1	2.547681
14.168400	0.1	2.526939
14.170067	0.1	2.506673
14.171733	0.1	2.486289
14.173400	0.1	2.465606
14.175067	0.1	2.444148
14.176733	0.1	2.421856
14.178400	0.1	2.399147
14.180067	0.1	2.375662
14.181733	0.1	2.350569
14.183400	0.1	2.322853
14.185067	0.1	2.292156
14.186733	0.1	2.258778
14.188400	0.1	2.224505
14.190067	0.1	2.191126
14.191733	0.1	2.157986
14.193400	0.1	2.123654
14.195067	0.1	2.087832
14.196733	0.1	2.051771
14.198400	0.1	2.016783
14.200067	0.1	1.983404
14.201733	0.1	1.952112
14.203400	0.1	1.922369
14.205067	0.1	1.892269
14.206733	0.1	1.860380
14.208400	0.1	1.826823
14.210067	0.1	1.792312
14.211733	0.1	1.757026
14.213400	0.1	1.720905
14.215067	0.1	1.684070
14.216733	0.1	1.646340
14.218400	0.1	1.608431
14.220067	0.1	1.571655
14.221733	0.1	1.537442
14.223400	0.1	1.506090
14.225067	0.1	1.475632
14.226733	0.1	1.443923
14.228400	0.1	1.411378
14.230067	0.1	1.379430
14.231733	0.1	1.348734
14.233400	0.1	1.318693
14.235067	0.1	1.288712
14.236733	0.1	1.258552
14.238400	0.1	1.227915
14.240067	0.1	1.196683
14.241733	0.1	1.166642
14.243400	0.1	1.140595
14.245067	0.1	1.119614
14.246733	0.1	1.102924
14.248400	0.1	1.089335
14.250067	0.1	1.077533
14.251733	0.1	1.065195
14.253400	0.1	1.050234
14.255067	0.1	1.031697
14.256733	0.1	1.010060
14.258400	0.1	0.986934
14.260067	0.1	0.963926
14.261733	0.1	0.941813
14.263400	0.1	0.921488
14.265067	0.1	0.904918
14.266733	0.1	0.893176
14.268400	0.1	0.885069
14.270067	0.1	0.878274
14.271733	0.1	0.871420
14.273400	0.1	0.864327
14.275067	0.1	0.856578
14.276733	0.1	0.847817
14.278400	0.1	0.837505
14.280067	0.1	0.825942
14.281733	0.1	0.815451
14.283400	0.1	0.808656
14.285067	0.1	0.805557
14.286733	0.1	0.803411
14.288400	0.1	0.799775
14.290067	0.1	0.794232
14.291733	0.1	0.787377
14.293400	0.1	0.780463
14.295067	0.1	0.775039
14.296733	0.1	0.771463
14.298400	0.1	0.769079
14.300067	0.1	0.767291
14.301733	0.1	0.765502
14.303400	0.1	0.763118
14.305067	0.1	0.759125
14.306733	0.1	0.753582
14.308400	0.1	0.747860
14.310067	0.1	0.743985
14.311733	0.1	0.742793
14.313400	0.1	0.742972
14.315067	0.1	0.743270
14.316733	0.1	0.743806
14.318400	0.1	0.745058
14.320067	0.1	0.746667
14.321733	0.1	0.748038
14.323400	0.1	0.749171
14.325067	0.1	0.750899
14.326733	0.1	0.754178
14.328400	0.1	0.758767
14.330067	0.1	0.763416
14.331733	0.1	0.767231
14.333400	0.1	0.769496
14.335067	0.1	0.770688
14.336733	0.1	0.771999
14.338400	0.1	0.775039
14.340067	0.1	0.780463
14.341733	0.1	0.786603
14.343400	0.1	0.790894
14.345067	0.1	0.792205
14.346733	0.1	0.791967
14.348400	0.1	0.792861
14.350067	0.1	0.796318
14.351733	0.1	0.802696
14.353400	0.1	0.811398
14.355067	0.1	0.820816
14.356733	0.1	0.829637
14.358400	0.1	0.837803
14.360067	0.1	0.845552
14.361733	0.1	0.852466
14.363400	0.1	0.858665
14.365067	0.1	0.864327
14.366733	0.1	0.868738
14.368400	0.1	0.871241
14.370067	0.1	0.873089
14.371733	0.1	0.876725
14.373400	0.1	0.884593
14.375067	0.1	0.896812
14.376733	0.1	0.910461
14.378400	0.1	0.920892
14.380067	0.1	0.926495
14.381733	0.1	0.929236
14.383400	0.1	0.931978
14.385067	0.1	0.936627
14.386733	0.1	0.942767
14.388400	0.1	0.948787
14.390067	0.1	0.953734
14.391733	0.1	0.958502
14.393400	0.1	0.964046
14.395067	0.1	0.970364
14.396733	0.1	0.976086
14.398400	0.1	0.980437
14.400067	0.1	0.983715
14.401733	0.1	0.986397
14.403400	0.1	0.988364
14.405067	0.1	0.990152
14.406733	0.1	0.994027
14.408400	0.1	1.001835
14.410067	0.1	1.012385
14.411733	0.1	1.021385
14.413400	0.1	1.025140
14.415067	0.1	1.023769
14.416733	0.1	1.020253
14.418400	0.1	1.017392
14.420067	0.1	1.016319
14.421733	0.1	1.016676
14.423400	0.1	1.018047
14.425067	0.1	1.020074
14.426733	0.1	1.022995
14.428400	0.1	1.027525
14.430067	0.1	1.033366
14.431733	0.1	1.039147
14.433400	0.1	1.043797
14.435067	0.1	1.047611
14.436733	0.1	1.051545
14.438400	0.1	1.056135
14.440067	0.1	1.061738
14.441733	0.1	1.068890
14.443400	0.1	1.079023
14.445067	0.1	1.093209
14.446733	0.1	1.110971
14.448400	0.1	1.130402
14.450067	0.1	1.149654
14.451733	0.1	1.168192
14.453400	0.1	1.185954
14.455067	0.1	1.202047
14.456733	0.1	1.215994
14.458400	0.1	1.229286
14.460067	0.1	1.245081
14.461733	0.1	1.265049
14.463400	0.1	1.288056
14.465067	0.1	1.312316
14.466733	0.1	1.337648
14.468400	0.1	1.364410
14.470067	0.1	1.392484
14.471733	0.1	1.420856
14.473400	0.1	1.449049
14.475067	0.1	1.478136
14.476733	0.1	1.510501
14.478400	0.1	1.547575
14.480067	0.1	1.588047
14.481733	0.1	1.628220
14.483400	0.1	1.666188
14.485067	0.1	1.703084
14.486733	0.1	1.741052
14.488400	0.1	1.781046
14.490067	0.1	1.822412
14.491733	0.1	1.863897
14.493400	0.1	1.905680
14.495067	0.1	1.950085
14.496733	0.1	2.000690
14.498400	0.1	2.059341
14.500067	0.1	2.124071
14.501733	0.1	2.190054
14.503400	0.1	2.253592
14.505067	0.1	2.314210
14.506733	0.1	2.373278
14.508400	0.1	2.433717
14.510067	0.1	2.498210
14.511733	0.1	2.568305
14.513400	0.1	2.643585
14.515067	0.1	2.722323
14.516733	0.1	2.801955
14.518400	0.1	2.880752
14.520067	0.1	2.958358
14.521733	0.1	3.035724
14.523400	0.1	3.114879
14.525067	0.1	3.198743
14.526733	0.1	3.288925
14.528400	0.1	3.383875
14.530067	0.1	3.481984
14.531733	0.1	3.584326
14.533400	0.1	3.692329
14.535067	0.1	3.804803
14.536733	0.1	3.918052
14.538400	0.1	4.029989
14.540067	0.1	4.141689
14.541733	0.1	4.256070
14.543400	0.1	4.374862
14.545067	0.1	4.497946
14.546733	0.1	4.624188
14.548400	0.1	4.752517
14.550067	0.1	4.882336
14.551733	0.1	5.013883
14.553400	0.1	5.147755
14.555067	0.1	5.284846
14.556733	0.1	5.426348
14.558400	0.1	5.573154
14.560067	0.1	5.725384
14.561733	0.1	5.881906
14.563400	0.1	6.040991
14.565067	0.1	6.201685
14.566733	0.1	6.363869
14.568400	0.1	6.527007
14.570067	0.1	6.689728
14.571733	0.1	6.852389
14.573400	0.1	7.015884
14.575067	0.1	7.179797
14.576733	0.1	7.343293
14.578400	0.1	7.506192
14.580067	0.1	7.668257
14.581733	0.1	7.828892
14.583400	0.1	7.988215
14.585067	0.1	8.147240
14.586733	0.1	8.306146
14.588400	0.1	8.464337
14.590067	0.1	8.621216
14.591733	0.1	8.776248
14.593400	0.1	8.928359
14.595067	0.1	9.076715
14.596733	0.1	9.221674
14.598400	0.1	9.364188
14.600067	0.1	9.504796
14.601733	0.1	9.640813
14.603400	0.1	9.768248
14.605067	0.1	9.886087
14.606733	0.1	9.997368
14.608400	0.1	10.104418
14.610067	0.1	10.206640
14.611733	0.1	10.302604
14.613400	0.1	10.392666
14.615067	0.1	10.478140
14.616733	0.1	10.559261
14.618400	0.1	10.634959
14.620067	0.1	10.703743
14.621733	0.1	10.764898
14.623400	0.1	10.818601
14.625067	0.1	10.864676
14.626733	0.1	10.902346
14.628400	0.1	10.931135
14.630067	0.1	10.951281
14.631733	0.1	10.962964
14.633400	0.1	10.966898
14.635067	0.1	10.963977
14.636733	0.1	10.954679
14.638400	0.1	10.938764
14.640067	0.1	10.916174
14.641733	0.1	10.886789
14.643400	0.1	10.850967
14.645067	0.1	10.810435
14.646733	0.1	10.766328
14.648400	0.1	10.717452
14.650067	0.1	10.661603
14.651733	0.1	10.598064
14.653400	0.1	10.527135
14.655067	0.1	10.449649
14.656733	0.1	10.367573
14.658400	0.1	10.282457
14.660067	0.1	10.192872
14.661733	0.1	10.095776
14.663400	0.1	9.991170
14.665067	0.1	9.883345
14.666733	0.1	9.775699
14.668400	0.1	9.667338
14.670067	0.1	9.556115
14.671733	0.1	9.441257
14.673400	0.1	9.323598
14.675067	0.1	9.205401
14.676733	0.1	9.088636
14.678400	0.1	8.973957
14.680067	0.1	8.860648
14.681733	0.1	8.747936
14.683400	0.1	8.635581
14.685067	0.1	8.524776
14.686733	0.1	8.416415
14.688400	0.1	8.309365
14.690067	0.1	8.201302
14.691733	0.1	8.092046
14.693400	0.1	7.983387
14.695067	0.1	7.876814
14.696733	0.1	7.773161
14.698400	0.1	7.672430
14.700067	0.1	7.574678
14.701733	0.1	7.481397
14.703400	0.1	7.394493
14.705067	0.1	7.314206
14.706733	0.1	7.238090
14.708400	0.1	7.163346
14.710067	0.1	7.088304
14.711733	0.1	7.012845
14.713400	0.1	6.938935
14.715067	0.1	6.870330
14.716733	0.1	6.809891
14.718400	0.1	6.756783
14.720067	0.1	6.706596
14.721733	0.1	6.655753
14.723400	0.1	6.603480
14.725067	0.1	6.550849
14.726733	0.1	6.499350
14.728400	0.1	6.449819
14.730067	0.1	6.401837
14.731733	0.1	6.354332
14.733400	0.1	6.307125
14.735067	0.1	6.260515
14.736733	0.1	6.215096
14.738400	0.1	6.171048
14.740067	0.1	6.128252
14.741733	0.1	6.086588
14.743400	0.1	6.045521
14.745067	0.1	6.003917
14.746733	0.1	5.960763
14.748400	0.1	5.915583
14.750067	0.1	5.868912
14.751733	0.1	5.821824
14.753400	0.1	5.775512
14.755067	0.1	5.730927
14.756733	0.1	5.687952
14.758400	0.1	5.645395
14.760067	0.1	5.601645
14.761733	0.1	5.555153
14.763400	0.1	5.505443
14.765067	0.1	5.453289
14.766733	0.1	5.400241
14.768400	0.1	5.347669
14.770067	0.1	5.295337
14.771733	0.1	5.242467
14.773400	0.1	5.189181
14.775067	0.1	5.136788
14.776733	0.1	5.085290
14.778400	0.1	5.033374
14.780067	0.1	4.979074
14.781733	0.1	4.921496
14.783400	0.1	4.861057
14.785067	0.1	4.799128
14.786733	0.1	4.738391
14.788400	0.1	4.683316
14.790067	0.1	4.636228
14.791733	0.1	4.594386
14.793400	0.1	4.552305
14.795067	0.1	4.506588
14.796733	0.1	4.457712
14.798400	0.1	4.408062
14.800067	0.1	4.360140
14.801733	0.1	4.315079
14.803400	0.1	4.272819
14.805067	0.1	4.232705
14.806733	0.1	4.193783
14.808400	0.1	4.154265
14.810067	0.1	4.112900
14.811733	0.1	4.070640
14.813400	0.1	4.029095
14.815067	0.1	3.988087
14.816733	0.1	3.946543
14.818400	0.1	3.903210
14.820067	0.1	3.858030
14.821733	0.1	3.812313
14.823400	0.1	3.768027
14.825067	0.1	3.726363
14.826733	0.1	3.687859
14.828400	0.1	3.653407
14.830067	0.1	3.622473
14.831733	0.1	3.592670
14.833400	0.1	3.560901
14.835067	0.1	3.525973
14.836733	0.1	3.488958
14.838400	0.1	3.451646
14.840067	0.1	3.413975
14.841733	0.1	3.373504
14.843400	0.1	3.329337
14.845067	0.1	3.283322
14.846733	0.1	3.237784
14.848400	0.1	3.193677
14.850067	0.1	3.151059
14.851733	0.1	3.109634
14.853400	0.1	3.069818
14.855067	0.1	3.033042
14.856733	0.1	2.998829
14.858400	0.1	2.964497
14.860067	0.1	2.927661
14.861733	0.1	2.888262
14.863400	0.1	2.847433
14.865067	0.1	2.806604
14.866733	0.1	2.765298
14.868400	0.1	2.722144
14.870067	0.1	2.676666
14.871733	0.1	2.629399
14.873400	0.1	2.581477
14.875067	0.1	2.535224
14.876733	0.1	2.492964
14.878400	0.1	2.454639
14.880067	0.1	2.417147
14.881733	0.1	2.377272
14.883400	0.1	2.334297
14.885067	0.1	2.289415
14.886733	0.1	2.244294
14.888400	0.1	2.200902
14.890067	0.1	2.160847
14.891733	0.1	2.124071
14.893400	0.1	2.089024
14.895067	0.1	2.054811
14.896733	0.1	2.021492
14.898400	0.1	1.988888
14.900067	0.1	1.956165
14.901733	0.1	1.922846
14.903400	0.1	1.889050
14.905067	0.1	1.855433
14.906733	0.1	1.821995
14.908400	0.1	1.787663
14.910067	0.1	1.751721
14.911733	0.1	1.715958
14.913400	0.1	1.683712
14.915067	0.1	1.656950
14.916733	0.1	1.635611
14.918400	0.1	1.617968
14.920067	0.1	1.601398
14.921733	0.1	1.582921
14.923400	0.1	1.560867
14.925067	0.1	1.535535
14.926733	0.1	1.508534
14.928400	0.1	1.482308
14.930067	0.1	1.459122
14.931733	0.1	1.440406
14.933400	0.1	1.425326
14.935067	0.1	1.411975
14.936733	0.1	1.400352
14.938400	0.1	1.391471
14.940067	0.1	1.384616
14.941733	0.1	1.377285
14.943400	0.1	1.368523
14.945067	0.1	1.358748
14.946733	0.1	1.348615
14.948400	0.1	1.339138
14.950067	0.1	1.331151
14.951733	0.1	1.323581
14.953400	0.1	1.313567
14.955067	0.1	1.299203
14.956733	0.1	1.282513
14.958400	0.1	1.267731
14.960067	0.1	1.257539
14.961733	0.1	1.251996
14.963400	0.1	1.249969
14.965067	0.1	1.249671
14.966733	0.1	1.249492
14.968400	0.1	1.248479
14.970067	0.1	1.246154
14.971733	0.1	1.242578
14.973400	0.1	1.238287
14.975067	0.1	1.233399
14.976733	0.1	1.228392
14.978400	0.1	1.225233
14.980067	0.1	1.226187
14.981733	0.1	1.231074
14.983400	0.1	1.238167
14.985067	0.1	1.245141
14.986733	0.1	1.250565
14.988400	0.1	1.253724
14.990067	0.1	1.254499
14.991733	0.1	1.253307
14.993400	0.1	1.251042
14.995067	0.1	1.249194
14.996733	0.1	1.249671
14.998400	0.1	1.253903
15.000067	0.1	1.261592
15.001733	0.1	1.271188
15.003400	0.1	1.280248
15.005067	0.1	1.286626
15.006733	0.1	1.290143
15.008400	0.1	1.292884
15.010067	0.1	1.296580
15.011733	0.1	1.301527
15.013400	0.1	1.307070
15.015067	0.1	1.313031
15.016733	0.1	1.320720
15.018400	0.1	1.331091
15.020067	0.1	1.342893
15.021733	0.1	1.354039
15.023400	0.1	1.363814
15.025067	0.1	1.372039
15.026733	0.1	1.378656
15.028400	0.1	1.384258
15.030067	0.1	1.390636
15.031733	0.1	1.399040
15.033400	0.1	1.409471
15.035067	0.1	1.421094
15.036733	0.1	1.434028
15.038400	0.1	1.449466
15.040067	0.1	1.468301
15.041733	0.1	1.489937
15.043400	0.1	1.512170
15.045067	0.1	1.531780
15.046733	0.1	1.546979
15.048400	0.1	1.558602
15.050067	0.1	1.568973
15.051733	0.1	1.580000
15.053400	0.1	1.592934
15.055067	0.1	1.608551
15.056733	0.1	1.626909
15.058400	0.1	1.647711
15.060067	0.1	1.670778
15.061733	0.1	1.695335
15.063400	0.1	1.721084
15.065067	0.1	1.748383
15.066733	0.1	1.776636
15.068400	0.1	1.803577
15.070067	0.1	1.827061
15.071733	0.1	1.846135
15.073400	0.1	1.862288
15.075067	0.1	1.879037
15.076733	0.1	1.900196
15.078400	0.1	1.927197
15.080067	0.1	1.959503
15.081733	0.1	1.995921
15.083400	0.1	2.034843
15.085067	0.1	2.073825
15.086733	0.1	2.110958
15.088400	0.1	2.146065
15.090067	0.1	2.180278
15.091733	0.1	2.215207
15.093400	0.1	2.252102
15.095067	0.1	2.290905
15.096733	0.1	2.329588
15.098400	0.1	2.366305
15.100067	0.1	2.402306
15.101733	0.1	2.440274
15.103400	0.1	2.481640
15.105067	0.1	2.525330
15.106733	0.1	2.569974
15.108400	0.1	2.614916
15.110067	0.1	2.660871
15.111733	0.1	2.709568
15.113400	0.1	2.762258
15.115067	0.1	2.818346
15.116733	0.1	2.876222
15.118400	0.1	2.934158
15.120067	0.1	2.991140
15.121733	0.1	3.047049
15.123400	0.1	3.101886
15.125067	0.1	3.155768
15.126733	0.1	3.208935
15.128400	0.1	3.262103
15.130067	0.1	3.316403
15.131733	0.1	3.373087
15.133400	0.1	3.433287
15.135067	0.1	3.497243
15.136733	0.1	3.564418
15.138400	0.1	3.633440
15.140067	0.1	3.702283
15.141733	0.1	3.770411
15.143400	0.1	3.839672
15.145067	0.1	3.912330
15.146733	0.1	3.987968
15.148400	0.1	4.064918
15.150067	0.1	4.142165
15.151733	0.1	4.221022
15.153400	0.1	4.303217
15.155067	0.1	4.388988
15.156733	0.1	4.477084
15.158400	0.1	4.567027
15.160067	0.1	4.659117
15.161733	0.1	4.752815
15.163400	0.1	4.846514
15.165067	0.1	4.938901
15.166733	0.1	5.029619
15.168400	0.1	5.119086
15.170067	0.1	5.208314
15.171733	0.1	5.297184
15.173400	0.1	5.384326
15.175067	0.1	5.469680
15.176733	0.1	5.555690
15.178400	0.1	5.644977
15.180067	0.1	5.736173
15.181733	0.1	5.825222
15.183400	0.1	5.909443
15.185067	0.1	5.989015
15.186733	0.1	6.065548
15.188400	0.1	6.140828
15.190067	0.1	6.215215
15.191733	0.1	6.287873
15.193400	0.1	6.357730
15.195067	0.1	6.424249
15.196733	0.1	6.487608
15.198400	0.1	6.547511
15.200067	0.1	6.602705
15.201733	0.1	6.651402
15.203400	0.1	6.693662
15.205067	0.1	6.731451
15.206733	0.1	6.766558
15.208400	0.1	6.799817
15.210067	0.1	6.830872
15.211733	0.1	6.859124
15.213400	0.1	6.883860
15.215067	0.1	6.903589
15.216733	0.1	6.917060
15.218400	0.1	6.923616
15.220067	0.1	6.923080
15.221733	0.1	6.915570
15.223400	0.1	6.902397
15.225067	0.1	6.884993
15.226733	0.1	6.863833
15.228400	0.1	6.838739
15.230067	0.1	6.809771
15.231733	0.1	6.776929
15.233400	0.1	6.739855
15.235067	0.1	6.698907
15.236733	0.1	6.655574
15.238400	0.1	6.611824
15.240067	0.1	6.567896
15.241733	0.1	6.521345
15.243400	0.1	6.469071
15.245067	0.1	6.410242
15.246733	0.1	6.347657
15.248400	0.1	6.284953
15.250067	0.1	6.223143
15.251733	0.1	6.160736
15.253400	0.1	6.096483
15.255067	0.1	6.031394
15.256733	0.1	5.967379
15.258400	0.1	5.905271
15.260067	0.1	5.844534
15.261733	0.1	5.784989
15.263400	0.1	5.727291
15.265067	0.1	5.671442
15.266733	0.1	5.617440
15.268400	0.1	5.566120
15.270067	0.1	5.518914
15.271733	0.1	5.476177
15.273400	0.1	5.437553
15.275067	0.1	5.402565
15.276733	0.1	5.371511
15.278400	0.1	5.345285
15.280067	0.1	5.325377
15.281733	0.1	5.312264
15.283400	0.1	5.305231
15.285067	0.1	5.303324
15.286733	0.1	5.306125
15.288400	0.1	5.314112
15.290067	0.1	5.328656
15.291733	0.1	5.351663
15.293400	0.1	5.385042
15.295067	0.1	5.430162
15.296733	0.1	5.487800
15.298400	0.1	5.557478
15.300067	0.1	5.637586
15.301733	0.1	5.726874
15.303400	0.1	5.825997
15.305067	0.1	5.937040
15.306733	0.1	6.062150
15.308400	0.1	6.203533
15.310067	0.1	6.363929
15.311733	0.1	6.544292
15.313400	0.1	6.741703
15.315067	0.1	6.952107
15.316733	0.1	7.173360
15.318400	0.1	7.407427
15.320067	0.1	7.658661
15.321733	0.1	7.931412
15.323400	0.1	8.228481
15.325067	0.1	8.549750
15.326733	0.1	8.892775
15.328400	0.1	9.256125
15.330067	0.1	9.642840
15.331733	0.1	10.057748
15.333400	0.1	10.503472
15.335067	0.1	10.981084
15.336733	0.1	11.492253
15.338400	0.1	12.037934
15.340067	0.1	12.617172
15.341733	0.1	13.229132
15.343400	0.1	13.876201
15.345067	0.1	14.563204
15.346733	0.1	15.294732
15.348400	0.1	16.074718
15.350067	0.1	16.906441
15.351733	0.1	17.791630
15.353400	0.1	18.730463
15.355067	0.1	19.723774
15.356733	0.1	20.774187
15.358400	0.1	21.886231
15.360067	0.1	23.065449
15.361733	0.1	24.317981
15.363400	0.1	25.650086
15.365067	0.1	27.067782
15.366733	0.1	28.576972
15.368400	0.1	30.181827
15.370067	0.1	31.885387
15.371733	0.1	33.690812
15.373400	0.1	35.601380
15.375067	0.1	37.620845
15.376733	0.1	39.754512
15.378400	0.1	42.009893
15.380067	0.1	44.396165
15.381733	0.1	46.921614
15.383400	0.1	49.592736
15.385067	0.1	52.415493
15.386733	0.1	55.396381
15.388400	0.1	58.542076
15.390067	0.1	61.859850
15.391733	0.1	65.355960
15.393400	0.1	69.035653
15.395067	0.1	72.903637
15.396733	0.1	76.965575
15.398400	0.1	81.228559
15.400067	0.1	85.700100
15.401733	0.1	90.386873
15.403400	0.1	95.294898
15.405067	0.1	100.431925
15.406733	0.1	105.805523
15.408400	0.1	111.420102
15.410067	0.1	117.276735
15.411733	0.1	123.376913
15.413400	0.1	129.724868
15.415067	0.1	136.326083
15.416733	0.1	143.185445
15.418400	0.1	150.308082
15.420067	0.1	157.700310
15.421733	0.1	165.367196
15.423400	0.1	173.309754
15.425067	0.1	181.527387
15.426733	0.1	190.022599
15.428400	0.1	198.800218
15.430067	0.1	207.862688
15.431733	0.1	217.210365
15.433400	0.1	226.846112
15.435067	0.1	236.777320
15.436733	0.1	247.014239
15.438400	0.1	257.567302
15.440067	0.1	268.444912
15.441733	0.1	279.653864
15.443400	0.1	291.200774
15.445067	0.1	303.093988
15.446733	0.1	315.344591
15.448400	0.1	327.967604
15.450067	0.1	340.983650
15.451733	0.1	354.419133
15.453400	0.1	368.302427
15.455067	0.1	382.658922
15.456733	0.1	397.508585
15.458400	0.1	412.869836
15.460067	0.1	428.765978
15.461733	0.1	445.224967
15.463400	0.1	462.275592
15.465067	0.1	479.945450
15.466733	0.1	498.262495
15.468400	0.1	517.255158
15.470067	0.1	536.950263
15.471733	0.1	557.370457
15.473400	0.1	578.533028
15.475067	0.1	600.451684
15.476733	0.1	623.135902
15.478400	0.1	646.583894
15.480067	0.1	670.778791
15.481733	0.1	695.693117
15.483400	0.1	721.292360
15.485067	0.1	747.534975
15.486733	0.1	774.370001
15.488400	0.1	801.736105
15.490067	0.1	829.561581
15.491733	0.1	857.758275
15.493400	0.1	886.213415
15.495067	0.1	914.795334
15.496733	0.1	943.367120
15.498400	0.1	971.796571
15.500067	0.1	999.954581
15.501733	0.1	1,027.711095
15.503400	0.1	1,054.936830
15.505067	0.1	1,081.508284
15.506733	0.1	1,107.304460
15.508400	0.1	1,132.193812
15.510067	0.1	1,156.036684
15.511733	0.1	1,178.705524
15.513400	0.1	1,200.099123
15.515067	0.1	1,220.145119
15.516733	0.1	1,238.788023
15.518400	0.1	1,255.967275
15.520067	0.1	1,271.616117
15.521733	0.1	1,285.686987
15.523400	0.1	1,298.167306
15.525067	0.1	1,309.071023
15.526733	0.1	1,318.425376
15.528400	0.1	1,326.266189
15.530067	0.1	1,332.632860
15.531733	0.1	1,337.559064
15.533400	0.1	1,341.077169
15.535067	0.1	1,343.234858
15.536733	0.1	1,344.096443
15.538400	0.1	1,343.729695
15.540067	0.1	1,342.200002
15.541733	0.1	1,339.580318
15.543400	0.1	1,335.962614
15.545067	0.1	1,331.449171
15.546733	0.1	1,326.131840
15.548400	0.1	1,320.075650
15.550067	0.1	1,313.317020
15.551733	0.1	1,305.888135
15.553400	0.1	1,297.847468
15.555067	0.1	1,289.275246
15.556733	0.1	1,280.245380
15.558400	0.1	1,270.817952
15.560067	0.1	1,261.054889
15.561733	0.1	1,251.021221
15.563400	0.1	1,240.768924
15.565067	0.1	1,230.331196
15.566733	0.1	1,219.726814
15.568400	0.1	1,208.962215
15.570067	0.1	1,198.035431
15.571733	0.1	1,186.948311
15.573400	0.1	1,175.723444
15.575067	0.1	1,164.407203
15.576733	0.1	1,153.055319
15.578400	0.1	1,141.712018
15.580067	0.1	1,130.395837
15.581733	0.1	1,119.104452
15.583400	0.1	1,107.832617
15.585067	0.1	1,096.578008
15.586733	0.1	1,085.331683
15.588400	0.1	1,074.083511
15.590067	0.1	1,062.842432
15.591733	0.1	1,051.634851
15.593400	0.1	1,040.483954
15.595067	0.1	1,029.400946
15.596733	0.1	1,018.389286
15.598400	0.1	1,007.444144
15.600067	0.1	996.550143
15.601733	0.1	985.690772
15.603400	0.1	974.860786
15.605067	0.1	964.062212
15.606733	0.1	953.295884
15.608400	0.1	942.564842
15.610067	0.1	931.877967
15.611733	0.1	921.241636
15.613400	0.1	910.651619
15.615067	0.1	900.101298
15.616733	0.1	889.590853
15.618400	0.1	879.121714
15.620067	0.1	868.688278
15.621733	0.1	858.281068
15.623400	0.1	847.893527
15.625067	0.1	837.523987
15.626733	0.1	827.174355
15.628400	0.1	816.848446
15.630067	0.1	806.548703
15.631733	0.1	796.274471
15.633400	0.1	786.024260
15.635067	0.1	775.798605
15.636733	0.1	765.597866
15.638400	0.1	755.419001
15.640067	0.1	745.257005
15.641733	0.1	735.108419
15.643400	0.1	724.971993
15.645067	0.1	714.848084
15.646733	0.1	704.736632
15.648400	0.1	694.635075
15.650067	0.1	684.543233
15.651733	0.1	674.467008
15.653400	0.1	664.413730
15.655067	0.1	654.385010
15.656733	0.1	644.377508
15.658400	0.1	634.387531
15.660067	0.1	624.413706
15.661733	0.1	614.457823
15.663400	0.1	604.526615
15.665067	0.1	594.630396
15.666733	0.1	584.776854
15.668400	0.1	574.967001
15.670067	0.1	565.195773
15.671733	0.1	555.456135
15.673400	0.1	545.745465
15.675067	0.1	536.067637
15.676733	0.1	526.428850
15.678400	0.1	516.834469
15.680067	0.1	507.289440
15.681733	0.1	497.800559
15.683400	0.1	488.377541
15.685067	0.1	479.030518
15.686733	0.1	469.764797
15.688400	0.1	460.580138
15.690067	0.1	451.474217
15.691733	0.1	442.445662
15.693400	0.1	433.494594
15.695067	0.1	424.623694
15.696733	0.1	415.837432
15.698400	0.1	407.140339
15.700067	0.1	398.535573
15.701733	0.1	390.025877
15.703400	0.1	381.615423
15.705067	0.1	373.310648
15.706733	0.1	365.118645
15.708400	0.1	357.044182
15.710067	0.1	349.088868
15.711733	0.1	341.252467
15.713400	0.1	333.533426
15.715067	0.1	325.930138
15.716733	0.1	318.441708
15.718400	0.1	311.068851
15.720067	0.1	303.814310
15.721733	0.1	296.683746
15.723400	0.1	289.682644
15.725067	0.1	282.813566
15.726733	0.1	276.075439
15.728400	0.1	269.465939
15.730067	0.1	262.985126
15.731733	0.1	256.636456
15.733400	0.1	250.422135
15.735067	0.1	244.338825
15.736733	0.1	238.379850
15.738400	0.1	232.541873
15.740067	0.1	226.828410
15.741733	0.1	221.245600
15.743400	0.1	215.796841
15.745067	0.1	210.480464
15.746733	0.1	205.292476
15.748400	0.1	200.230134
15.750067	0.1	195.293021
15.751733	0.1	190.480720
15.753400	0.1	185.792159
15.755067	0.1	181.225728
15.756733	0.1	176.778804
15.758400	0.1	172.447394
15.760067	0.1	168.227385
15.761733	0.1	164.114902
15.763400	0.1	160.106370
15.765067	0.1	156.200537
15.766733	0.1	152.398953
15.768400	0.1	148.704359
15.770067	0.1	145.116576
15.771733	0.1	141.632744
15.773400	0.1	138.250538
15.775067	0.1	134.969183
15.776733	0.1	131.787308
15.778400	0.1	128.701516
15.780067	0.1	125.707038
15.781733	0.1	122.799702
15.783400	0.1	119.976945
15.785067	0.1	117.235966
15.786733	0.1	114.572889
15.788400	0.1	111.985392
15.790067	0.1	109.474308
15.791733	0.1	107.041961
15.793400	0.1	104.688174
15.795067	0.1	102.409488
15.796733	0.1	100.201076
15.798400	0.1	98.059064
15.800067	0.1	95.980650
15.801733	0.1	93.963688
15.803400	0.1	92.007643
15.805067	0.1	90.111499
15.806733	0.1	88.272815
15.808400	0.1	86.488431
15.810067	0.1	84.755903
15.811733	0.1	83.073502
15.813400	0.1	81.439798
15.815067	0.1	79.853182
15.816733	0.1	78.312640
15.818400	0.1	76.817636
15.820067	0.1	75.368528
15.821733	0.1	73.965077
15.823400	0.1	72.605793
15.825067	0.1	71.287636
15.826733	0.1	70.007388
15.828400	0.1	68.763141
15.830067	0.1	67.553703
15.831733	0.1	66.378001
15.833400	0.1	65.234844
15.835067	0.1	64.123158
15.836733	0.1	63.040856
15.838400	0.1	61.985377
15.840067	0.1	60.955051
15.841733	0.1	59.950176
15.843400	0.1	58.972660
15.845067	0.1	58.024887
15.846733	0.1	57.107571
15.848400	0.1	56.218508
15.850067	0.1	55.353466
15.851733	0.1	54.508332
15.853400	0.1	53.679946
15.855067	0.1	52.866700
15.856733	0.1	52.067879
15.858400	0.1	51.283184
15.860067	0.1	50.513747
15.861733	0.1	49.762133
15.863400	0.1	49.030307
15.865067	0.1	48.316720
15.866733	0.1	47.618571
15.868400	0.1	46.935502
15.870067	0.1	46.269658
15.871733	0.1	45.621755
15.873400	0.1	44.990006
15.875067	0.1	44.372263
15.876733	0.1	43.767216
15.878400	0.1	43.173912
15.880067	0.1	42.591336
15.881733	0.1	42.019191
15.883400	0.1	41.457357
15.885067	0.1	40.906253
15.886733	0.1	40.366950
15.888400	0.1	39.840760
15.890067	0.1	39.327445
15.891733	0.1	38.825216
15.893400	0.1	38.332405
15.895067	0.1	37.849131
15.896733	0.1	37.377241
15.898400	0.1	36.918166
15.900067	0.1	36.472382
15.901733	0.1	36.039235
15.903400	0.1	35.616936
15.905067	0.1	35.202982
15.906733	0.1	34.794571
15.908400	0.1	34.391584
15.910067	0.1	33.997240
15.911733	0.1	33.614697
15.913400	0.1	33.244373
15.915067	0.1	32.885196
15.916733	0.1	32.535674
15.918400	0.1	32.194676
15.920067	0.1	31.860711
15.921733	0.1	31.532647
15.923400	0.1	31.210782
15.925067	0.1	30.897262
15.926733	0.1	30.593397
15.928400	0.1	30.298771
15.930067	0.1	30.012192
15.931733	0.1	29.732766
15.933400	0.1	29.458346
15.935067	0.1	29.184939
15.936733	0.1	28.909506
15.938400	0.1	28.633179
15.940067	0.1	28.360190
15.941733	0.1	28.094472
15.943400	0.1	27.837040
15.945067	0.1	27.587296
15.946733	0.1	27.343632
15.948400	0.1	27.102651
15.950067	0.1	26.860060
15.951733	0.1	26.612701
15.953400	0.1	26.359500
15.955067	0.1	26.101233
15.956733	0.1	25.840522
15.958400	0.1	25.580408
15.960067	0.1	25.321902
15.961733	0.1	25.063159
15.963400	0.1	24.802805
15.965067	0.1	24.541201
15.966733	0.1	24.278821
15.968400	0.1	24.014772
15.970067	0.1	23.748220
15.971733	0.1	23.479463
15.973400	0.1	23.209394
15.975067	0.1	22.939087
15.976733	0.1	22.668542
15.978400	0.1	22.396685
15.980067	0.1	22.122921
15.981733	0.1	21.847965
15.983400	0.1	21.572651
15.985067	0.1	21.295787
15.986733	0.1	21.015407
15.988400	0.1	20.730974
15.990067	0.1	20.444514
15.991733	0.1	20.159425
15.993400	0.1	19.879521
15.995067	0.1	19.607187
15.996733	0.1	19.341232
15.998400	0.1	19.078017
16.000067	0.1	18.814624
16.001733	0.1	18.550874
16.003400	0.1	18.288733
16.005067	0.1	18.030943
16.006733	0.1	17.779530
16.008400	0.1	17.535807
16.010067	0.1	17.299832
16.011733	0.1	17.070950
16.013400	0.1	16.847552
16.015067	0.1	16.628803
16.016733	0.1	16.414584
16.018400	0.1	16.205729
16.020067	0.1	16.003014
16.021733	0.1	15.806736
16.023400	0.1	15.616835
16.025067	0.1	15.433849
16.026733	0.1	15.257896
16.028400	0.1	15.087307
16.030067	0.1	14.919759
16.031733	0.1	14.754058
16.033400	0.1	14.589966
16.035067	0.1	14.427365
16.036733	0.1	14.266790
16.038400	0.1	14.109732
16.040067	0.1	13.957382
16.041733	0.1	13.809682
16.043400	0.1	13.667107
16.045067	0.1	13.531686
16.046733	0.1	13.404489
16.048400	0.1	13.284565
16.050067	0.1	13.169885
16.051733	0.1	13.056577
16.053400	0.1	12.939394
16.055067	0.1	12.815953
16.056733	0.1	12.689055
16.058400	0.1	12.565554
16.060067	0.1	12.450934
16.061733	0.1	12.346149
16.063400	0.1	12.247742
16.065067	0.1	12.151123
16.066733	0.1	12.053908
16.068400	0.1	11.956454
16.070067	0.1	11.860073
16.071733	0.1	11.764587
16.073400	0.1	11.669338
16.075067	0.1	11.574805
16.076733	0.1	11.482716
16.078400	0.1	11.394323
16.080067	0.1	11.308432
16.081733	0.1	11.222780
16.083400	0.1	11.136473
16.085067	0.1	11.049390
16.086733	0.1	10.962189
16.088400	0.1	10.877133
16.090067	0.1	10.797144
16.091733	0.1	10.722280
16.093400	0.1	10.650814
16.095067	0.1	10.581613
16.096733	0.1	10.514081
16.098400	0.1	10.446489
16.100067	0.1	10.377527
16.101733	0.1	10.307611
16.103400	0.1	10.237873
16.105067	0.1	10.168791
16.106733	0.1	10.100902
16.108400	0.1	10.034979
16.110067	0.1	9.970844
16.111733	0.1	9.907067
16.113400	0.1	9.842814
16.115067	0.1	9.779275
16.116733	0.1	9.718121
16.118400	0.1	9.659649
16.120067	0.1	9.602964
16.121733	0.1	9.547294
16.123400	0.1	9.492219
16.125067	0.1	9.437442
16.126733	0.1	9.383917
16.128400	0.1	9.333671
16.130067	0.1	9.286881
16.131733	0.1	9.241522
16.133400	0.1	9.194971
16.135067	0.1	9.147049
16.136733	0.1	9.099246
16.138400	0.1	9.052456
16.140067	0.1	9.007335
16.141733	0.1	8.966029
16.143400	0.1	8.930624
16.145067	0.1	8.900762
16.146733	0.1	8.873523
16.148400	0.1	8.845032
16.150067	0.1	8.813024
16.151733	0.1	8.778155
16.153400	0.1	8.743406
16.155067	0.1	8.710385
16.156733	0.1	8.679152
16.158400	0.1	8.650005
16.160067	0.1	8.623124
16.161733	0.1	8.597553
16.163400	0.1	8.571923
16.165067	0.1	8.546830
16.166733	0.1	8.523822
16.168400	0.1	8.502961
16.170067	0.1	8.482874
16.171733	0.1	8.462310
16.173400	0.1	8.440674
16.175067	0.1	8.417964
16.176733	0.1	8.395553
16.178400	0.1	8.375943
16.180067	0.1	8.359790
16.181733	0.1	8.345664
16.183400	0.1	8.331597
16.185067	0.1	8.316517
16.186733	0.1	8.300365
16.188400	0.1	8.284748
16.190067	0.1	8.271277
16.191733	0.1	8.260251
16.193400	0.1	8.250714
16.195067	0.1	8.241654
16.196733	0.1	8.232534
16.198400	0.1	8.224309
16.200067	0.1	8.217514
16.201733	0.1	8.210660
16.203400	0.1	8.201123
16.205067	0.1	8.187533
16.206733	0.1	8.171142
16.208400	0.1	8.153916
16.210067	0.1	8.136452
16.211733	0.1	8.118570
16.213400	0.1	8.100510
16.215067	0.1	8.082629
16.216733	0.1	8.065641
16.218400	0.1	8.050323
16.220067	0.1	8.035839
16.221733	0.1	8.019090
16.223400	0.1	7.998646
16.225067	0.1	7.977009
16.226733	0.1	7.957161
16.228400	0.1	7.938743
16.230067	0.1	7.918954
16.231733	0.1	7.895411
16.233400	0.1	7.868052
16.235067	0.1	7.838369
16.236733	0.1	7.808030
16.238400	0.1	7.778049
16.240067	0.1	7.748604
16.241733	0.1	7.719458
16.243400	0.1	7.690251
16.245067	0.1	7.661045
16.246733	0.1	7.631898
16.248400	0.1	7.601917
16.250067	0.1	7.569254
16.251733	0.1	7.533074
16.253400	0.1	7.493616
16.255067	0.1	7.451773
16.256733	0.1	7.408917
16.258400	0.1	7.366837
16.260067	0.1	7.327199
16.261733	0.1	7.290304
16.263400	0.1	7.255197
16.265067	0.1	7.219553
16.266733	0.1	7.180214
16.268400	0.1	7.135988
16.270067	0.1	7.089913
16.271733	0.1	7.046104
16.273400	0.1	7.005394
16.275067	0.1	6.965816
16.276733	0.1	6.926001
16.278400	0.1	6.886006
16.280067	0.1	6.845653
16.281733	0.1	6.803751
16.283400	0.1	6.758750
16.285067	0.1	6.710649
16.286733	0.1	6.661475
16.288400	0.1	6.614089
16.290067	0.1	6.569386
16.291733	0.1	6.526590
16.293400	0.1	6.484688
16.295067	0.1	6.443680
16.296733	0.1	6.403208
16.298400	0.1	6.362081
16.300067	0.1	6.319106
16.301733	0.1	6.274522
16.303400	0.1	6.228447
16.305067	0.1	6.180525
16.306733	0.1	6.130815
16.308400	0.1	6.080866
16.310067	0.1	6.033004
16.311733	0.1	5.989552
16.313400	0.1	5.951941
16.315067	0.1	5.918622
16.316733	0.1	5.885780
16.318400	0.1	5.850017
16.320067	0.1	5.810380
16.321733	0.1	5.766929
16.323400	0.1	5.719841
16.325067	0.1	5.670488
16.326733	0.1	5.621851
16.328400	0.1	5.576611
16.330067	0.1	5.534709
16.331733	0.1	5.494178
16.333400	0.1	5.454064
16.335067	0.1	5.414784
16.336733	0.1	5.376578
16.338400	0.1	5.339027
16.340067	0.1	5.301416
16.341733	0.1	5.262971
16.343400	0.1	5.224645
16.345067	0.1	5.187035
16.346733	0.1	5.149365
16.348400	0.1	5.111397
16.350067	0.1	5.073905
16.351733	0.1	5.038321
16.353400	0.1	5.004645
16.355067	0.1	4.971326
16.356733	0.1	4.936517
16.358400	0.1	4.899979
16.360067	0.1	4.863084
16.361733	0.1	4.826606
16.363400	0.1	4.790008
16.365067	0.1	4.752636
16.366733	0.1	4.714787
16.368400	0.1	4.677773
16.370067	0.1	4.642487
16.371733	0.1	4.609466
16.373400	0.1	4.579008
16.375067	0.1	4.550994
16.376733	0.1	4.524887
16.378400	0.1	4.499913
16.380067	0.1	4.474879
16.381733	0.1	4.449725
16.383400	0.1	4.425466
16.385067	0.1	4.403413
16.386733	0.1	4.383087
16.388400	0.1	4.361689
16.390067	0.1	4.335940
16.391733	0.1	4.304886
16.393400	0.1	4.270613
16.395067	0.1	4.236460
16.396733	0.1	4.206121
16.398400	0.1	4.181087
16.400067	0.1	4.159808
16.401733	0.1	4.139304
16.403400	0.1	4.117966
16.405067	0.1	4.096627
16.406733	0.1	4.076839
16.408400	0.1	4.058779
16.410067	0.1	4.041493
16.411733	0.1	4.024029
16.413400	0.1	4.005552
16.415067	0.1	3.985882
16.416733	0.1	3.965438
16.418400	0.1	3.945470
16.420067	0.1	3.927648
16.421733	0.1	3.912747
16.423400	0.1	3.899992
16.425067	0.1	3.887415
16.426733	0.1	3.873468
16.428400	0.1	3.858507
16.430067	0.1	3.844202
16.431733	0.1	3.831387
16.433400	0.1	3.819347
16.435067	0.1	3.806710
16.436733	0.1	3.792584
16.438400	0.1	3.777087
16.440067	0.1	3.761351
16.441733	0.1	3.746987
16.443400	0.1	3.734470
16.445067	0.1	3.722966
16.446733	0.1	3.710330
16.448400	0.1	3.694892
16.450067	0.1	3.677547
16.451733	0.1	3.660918
16.453400	0.1	3.646851
16.455067	0.1	3.635824
16.456733	0.1	3.626764
16.458400	0.1	3.618658
16.460067	0.1	3.611028
16.461733	0.1	3.603935
16.463400	0.1	3.597677
16.465067	0.1	3.591717
16.466733	0.1	3.584981
16.468400	0.1	3.576160
16.470067	0.1	3.564596
16.471733	0.1	3.550649
16.473400	0.1	3.535331
16.475067	0.1	3.520191
16.476733	0.1	3.507495
16.478400	0.1	3.499031
16.480067	0.1	3.495157
16.481733	0.1	3.493846
16.483400	0.1	3.491581
16.485067	0.1	3.484965
16.486733	0.1	3.473103
16.488400	0.1	3.458619
16.490067	0.1	3.445327
16.491733	0.1	3.435314
16.493400	0.1	3.428877
16.495067	0.1	3.425002
16.496733	0.1	3.422559
16.498400	0.1	3.421009
16.500067	0.1	3.420234
16.501733	0.1	3.420115
16.503400	0.1	3.419757
16.505067	0.1	3.417731
16.506733	0.1	3.413558
16.508400	0.1	3.407777
16.510067	0.1	3.400445
16.511733	0.1	3.390968
16.513400	0.1	3.379286
16.515067	0.1	3.366649
16.516733	0.1	3.355324
16.518400	0.1	3.348291
16.520067	0.1	3.347159
16.521733	0.1	3.351093
16.523400	0.1	3.357649
16.525067	0.1	3.363192
16.526733	0.1	3.364265
16.528400	0.1	3.360510
16.530067	0.1	3.354490
16.531733	0.1	3.348708
16.533400	0.1	3.344238
16.535067	0.1	3.340841
16.536733	0.1	3.337860
16.538400	0.1	3.335118
16.540067	0.1	3.332436
16.541733	0.1	3.329456
16.543400	0.1	3.326118
16.545067	0.1	3.322721
16.546733	0.1	3.319681
16.548400	0.1	3.317714
16.550067	0.1	3.317177
16.551733	0.1	3.317058
16.553400	0.1	3.316581
16.555067	0.1	3.315866
16.556733	0.1	3.315568
16.558400	0.1	3.315866
16.560067	0.1	3.315449
16.561733	0.1	3.312409
16.563400	0.1	3.305495
16.565067	0.1	3.295303
16.566733	0.1	3.285051
16.568400	0.1	3.278434
16.570067	0.1	3.276348
16.571733	0.1	3.276587
16.573400	0.1	3.276825
16.575067	0.1	3.277004
16.576733	0.1	3.278077
16.578400	0.1	3.280342
16.580067	0.1	3.282368
16.581733	0.1	3.283024
16.583400	0.1	3.282070
16.585067	0.1	3.279746
16.586733	0.1	3.275693
16.588400	0.1	3.269911
16.590067	0.1	3.263235
16.591733	0.1	3.257156
16.593400	0.1	3.253281
16.595067	0.1	3.252208
16.596733	0.1	3.253162
16.598400	0.1	3.255546
16.600067	0.1	3.258944
16.601733	0.1	3.261745
16.603400	0.1	3.262580
16.605067	0.1	3.261507
16.606733	0.1	3.259778
16.608400	0.1	3.259063
16.610067	0.1	3.260255
16.611733	0.1	3.263176
16.613400	0.1	3.266692
16.615067	0.1	3.269553
16.616733	0.1	3.271401
16.618400	0.1	3.272057
16.620067	0.1	3.271520
16.621733	0.1	3.269792
16.623400	0.1	3.267229
16.625067	0.1	3.264547
16.626733	0.1	3.262103
16.628400	0.1	3.259957
16.630067	0.1	3.258169
16.631733	0.1	3.256798
16.633400	0.1	3.256560
16.635067	0.1	3.258825
16.636733	0.1	3.264070
16.638400	0.1	3.270984
16.640067	0.1	3.277242
16.641733	0.1	3.280163
16.643400	0.1	3.277838
16.645067	0.1	3.271043
16.646733	0.1	3.262460
16.648400	0.1	3.255010
16.650067	0.1	3.250539
16.651733	0.1	3.249705
16.653400	0.1	3.250599
16.655067	0.1	3.250480
16.656733	0.1	3.248632
16.658400	0.1	3.247798
16.660067	0.1	3.250241
16.661733	0.1	3.255010
16.663400	0.1	3.258288
16.665067	0.1	3.256738
16.666733	0.1	3.250063
16.668400	0.1	3.240287
16.670067	0.1	3.229976
16.671733	0.1	3.220678
16.673400	0.1	3.212214
16.675067	0.1	3.204405
16.676733	0.1	3.197730
16.678400	0.1	3.193438
16.680067	0.1	3.191471
16.681733	0.1	3.190041
16.683400	0.1	3.187359
16.685067	0.1	3.182531
16.686733	0.1	3.175378
16.688400	0.1	3.166199
16.690067	0.1	3.155589
16.691733	0.1	3.143549
16.693400	0.1	3.130436
16.695067	0.1	3.117144
16.696733	0.1	3.104270
16.698400	0.1	3.091335
16.700067	0.1	3.077746
16.701733	0.1	3.064573
16.703400	0.1	3.053665
16.705067	0.1	3.045023
16.706733	0.1	3.036678
16.708400	0.1	3.026962
16.710067	0.1	3.015757
16.711733	0.1	3.003538
16.713400	0.1	2.991080
16.715067	0.1	2.979696
16.716733	0.1	2.969802
16.718400	0.1	2.960265
16.720067	0.1	2.949596
16.721733	0.1	2.937257
16.723400	0.1	2.924681
16.725067	0.1	2.913535
16.726733	0.1	2.903819
16.728400	0.1	2.894104
16.730067	0.1	2.883673
16.731733	0.1	2.872884
16.733400	0.1	2.862573
16.735067	0.1	2.852321
16.736733	0.1	2.841175
16.738400	0.1	2.828896
16.740067	0.1	2.816856
16.741733	0.1	2.806485
16.743400	0.1	2.797842
16.745067	0.1	2.790034
16.746733	0.1	2.781689
16.748400	0.1	2.771557
16.750067	0.1	2.760351
16.751733	0.1	2.749801
16.753400	0.1	2.740443
16.755067	0.1	2.731443
16.756733	0.1	2.722323
16.758400	0.1	2.714038
16.760067	0.1	2.707362
16.761733	0.1	2.701998
16.763400	0.1	2.695978
16.765067	0.1	2.686918
16.766733	0.1	2.674163
16.768400	0.1	2.659738
16.770067	0.1	2.647221
16.771733	0.1	2.638877
16.773400	0.1	2.634049
16.775067	0.1	2.630711
16.776733	0.1	2.627194
16.778400	0.1	2.623081
16.780067	0.1	2.618849
16.781733	0.1	2.614916
16.783400	0.1	2.610862
16.785067	0.1	2.605319
16.786733	0.1	2.596975
16.788400	0.1	2.585828
16.790067	0.1	2.574086
16.791733	0.1	2.564728
16.793400	0.1	2.559424
16.795067	0.1	2.557874
16.796733	0.1	2.557755
16.798400	0.1	2.555728
16.800067	0.1	2.548337
16.801733	0.1	2.534568
16.803400	0.1	2.517224
16.805067	0.1	2.500773
16.806733	0.1	2.488077
16.808400	0.1	2.480567
16.810067	0.1	2.479017
16.811733	0.1	2.482474
16.813400	0.1	2.487660
16.815067	0.1	2.490699
16.816733	0.1	2.489865
16.818400	0.1	2.485573
16.820067	0.1	2.478242
16.821733	0.1	2.467930
16.823400	0.1	2.455354
16.825067	0.1	2.441883
16.826733	0.1	2.429187
16.828400	0.1	2.418995
16.830067	0.1	2.412498
16.831733	0.1	2.409220
16.833400	0.1	2.407313
16.835067	0.1	2.404511
16.836733	0.1	2.400279
16.838400	0.1	2.396166
16.840067	0.1	2.393007
16.841733	0.1	2.389133
16.843400	0.1	2.382994
16.845067	0.1	2.374828
16.846733	0.1	2.366543
16.848400	0.1	2.360225
16.850067	0.1	2.356827
16.851733	0.1	2.355516
16.853400	0.1	2.354264
16.855067	0.1	2.351284
16.856733	0.1	2.346456
16.858400	0.1	2.341569
16.860067	0.1	2.338588
16.861733	0.1	2.337873
16.863400	0.1	2.337575
16.865067	0.1	2.335787
16.866733	0.1	2.332211
16.868400	0.1	2.328098
16.870067	0.1	2.324402
16.871733	0.1	2.320826
16.873400	0.1	2.316237
16.875067	0.1	2.309680
16.876733	0.1	2.301097
16.878400	0.1	2.292037
16.880067	0.1	2.285302
16.881733	0.1	2.282083
16.883400	0.1	2.281129
16.885067	0.1	2.279759
16.886733	0.1	2.276182
16.888400	0.1	2.270699
16.890067	0.1	2.264857
16.891733	0.1	2.260208
16.893400	0.1	2.257228
16.895067	0.1	2.254665
16.896733	0.1	2.251625
16.898400	0.1	2.248645
16.900067	0.1	2.247214
16.901733	0.1	2.248526
16.903400	0.1	2.253175
16.905067	0.1	2.259731
16.906733	0.1	2.265215
16.908400	0.1	2.267003
16.910067	0.1	2.263427
16.911733	0.1	2.254307
16.913400	0.1	2.241790
16.915067	0.1	2.229631
16.916733	0.1	2.221406
16.918400	0.1	2.218366
16.920067	0.1	2.219439
16.921733	0.1	2.222598
16.923400	0.1	2.226293
16.925067	0.1	2.229512
16.926733	0.1	2.231896
16.928400	0.1	2.233327
16.930067	0.1	2.233684
16.931733	0.1	2.232075
16.933400	0.1	2.227485
16.935067	0.1	2.220273
16.936733	0.1	2.212763
16.938400	0.1	2.207577
16.940067	0.1	2.206028
16.941733	0.1	2.207160
16.943400	0.1	2.208412
16.945067	0.1	2.207756
16.946733	0.1	2.205789
16.948400	0.1	2.204299
16.950067	0.1	2.203763
16.951733	0.1	2.203882
16.953400	0.1	2.204895
16.955067	0.1	2.205968
16.956733	0.1	2.205551
16.958400	0.1	2.203047
16.960067	0.1	2.200484
16.961733	0.1	2.200484
16.963400	0.1	2.203345
16.965067	0.1	2.206564
16.966733	0.1	2.206445
16.968400	0.1	2.201498
16.970067	0.1	2.193272
16.971733	0.1	2.185524
16.973400	0.1	2.181411
16.975067	0.1	2.182067
16.976733	0.1	2.185106
16.978400	0.1	2.186120
16.980067	0.1	2.182007
16.981733	0.1	2.174258
16.983400	0.1	2.166987
16.985067	0.1	2.164126
16.986733	0.1	2.166331
16.988400	0.1	2.170086
16.990067	0.1	2.171099
16.991733	0.1	2.166927
16.993400	0.1	2.158106
16.995067	0.1	2.148032
16.996733	0.1	2.139807
16.998400	0.1	2.133966
17.000067	0.1	2.129614
17.001733	0.1	2.126694
17.003400	0.1	2.125919
17.005067	0.1	2.126396
17.006733	0.1	2.125979
17.008400	0.1	2.123356
17.010067	0.1	2.119005
17.011733	0.1	2.114058
17.013400	0.1	2.110005
17.015067	0.1	2.107799
17.016733	0.1	2.107442
17.018400	0.1	2.107799
17.020067	0.1	2.107024
17.021733	0.1	2.104342
17.023400	0.1	2.100766
17.025067	0.1	2.097488
17.026733	0.1	2.094507
17.028400	0.1	2.091944
17.030067	0.1	2.090395
17.031733	0.1	2.089203
17.033400	0.1	2.085984
17.035067	0.1	2.079308
17.036733	0.1	2.069771
17.038400	0.1	2.059937
17.040067	0.1	2.052903
17.041733	0.1	2.050519
17.043400	0.1	2.051175
17.045067	0.1	2.051830
17.046733	0.1	2.051115
17.048400	0.1	2.049804
17.050067	0.1	2.049625
17.051733	0.1	2.051413
17.053400	0.1	2.054513
17.055067	0.1	2.058029
17.056733	0.1	2.061784
17.058400	0.1	2.065838
17.060067	0.1	2.069414
17.061733	0.1	2.070785
17.063400	0.1	2.069712
17.065067	0.1	2.067983
17.066733	0.1	2.066851
17.068400	0.1	2.065957
17.070067	0.1	2.065301
17.071733	0.1	2.064705
17.073400	0.1	2.063334
17.075067	0.1	2.061486
17.076733	0.1	2.061486
17.078400	0.1	2.065063
17.080067	0.1	2.071440
17.081733	0.1	2.079249
17.083400	0.1	2.087891
17.085067	0.1	2.096951
17.086733	0.1	2.105892
17.088400	0.1	2.114415
17.090067	0.1	2.121866
17.091733	0.1	2.128363
17.093400	0.1	2.136707
17.095067	0.1	2.149701
17.096733	0.1	2.166510
17.098400	0.1	2.183199
17.100067	0.1	2.197564
17.101733	0.1	2.211213
17.103400	0.1	2.226830
17.105067	0.1	2.244890
17.106733	0.1	2.264142
17.108400	0.1	2.283871
17.110067	0.1	2.304077
17.111733	0.1	2.324879
17.113400	0.1	2.346575
17.115067	0.1	2.370596
17.116733	0.1	2.398670
17.118400	0.1	2.430618
17.120067	0.1	2.463937
17.121733	0.1	2.496064
17.123400	0.1	2.526999
17.125067	0.1	2.558589
17.126733	0.1	2.593041
17.128400	0.1	2.631903
17.130067	0.1	2.675772
17.131733	0.1	2.723992
17.133400	0.1	2.774894
17.135067	0.1	2.827645
17.136733	0.1	2.882600
17.138400	0.1	2.940655
17.140067	0.1	3.002942
17.141733	0.1	3.069937
17.143400	0.1	3.141165
17.145067	0.1	3.215552
17.146733	0.1	3.292144
17.148400	0.1	3.369749
17.150067	0.1	3.448010
17.151733	0.1	3.527940
17.153400	0.1	3.611207
17.155067	0.1	3.699661
17.156733	0.1	3.795684
17.158400	0.1	3.901541
17.160067	0.1	4.017949
17.161733	0.1	4.143536
17.163400	0.1	4.275739
17.165067	0.1	4.412473
17.166733	0.1	4.552245
17.168400	0.1	4.694224
17.170067	0.1	4.839003
17.171733	0.1	4.989028
17.173400	0.1	5.146742
17.175067	0.1	5.313576
17.176733	0.1	5.490184
17.178400	0.1	5.676866
17.180067	0.1	5.873800
17.181733	0.1	6.080568
17.183400	0.1	6.296158
17.185067	0.1	6.520152
17.186733	0.1	6.753505
17.188400	0.1	6.997109
17.190067	0.1	7.250727
17.191733	0.1	7.514418
17.193400	0.1	7.790566
17.195067	0.1	8.081854
17.196733	0.1	8.388341
17.198400	0.1	8.708180
17.200067	0.1	9.039164
17.201733	0.1	9.380043
17.203400	0.1	9.731651
17.205067	0.1	10.096133
17.206733	0.1	10.475398
17.208400	0.1	10.871769
17.210067	0.1	11.286259
17.211733	0.1	11.717201
17.213400	0.1	12.162209
17.215067	0.1	12.620986
17.216733	0.1	13.096631
17.218400	0.1	13.591946
17.220067	0.1	14.106036
17.221733	0.1	14.636219
17.223400	0.1	15.180827
17.225067	0.1	15.740634
17.226733	0.1	16.317845
17.228400	0.1	16.913892
17.230067	0.1	17.528714
17.231733	0.1	18.161477
17.233400	0.1	18.811763
17.235067	0.1	19.480051
17.236733	0.1	20.166935
17.238400	0.1	20.872237
17.240067	0.1	21.595837
17.241733	0.1	22.338153
17.243400	0.1	23.099960
17.245067	0.1	23.881377
17.246733	0.1	24.681033
17.248400	0.1	25.497080
17.250067	0.1	26.329579
17.251733	0.1	27.179839
17.253400	0.1	28.048398
17.255067	0.1	28.935315
17.256733	0.1	29.841782
17.258400	0.1	30.768635
17.260067	0.1	31.715574
17.261733	0.1	32.682182
17.263400	0.1	33.668758
17.265067	0.1	34.675898
17.266733	0.1	35.704198
17.268400	0.1	36.753835
17.270067	0.1	37.825944
17.271733	0.1	38.923802
17.273400	0.1	40.049198
17.275067	0.1	41.201236
17.276733	0.1	42.377176
17.278400	0.1	43.575647
17.280067	0.1	44.798973
17.281733	0.1	46.052578
17.283400	0.1	47.340634
17.285067	0.1	48.664096
17.286733	0.1	50.021771
17.288400	0.1	51.413360
17.290067	0.1	52.840176
17.291733	0.1	54.303709
17.293400	0.1	55.805031
17.295067	0.1	57.345096
17.296733	0.1	58.925275
17.298400	0.1	60.546819
17.300067	0.1	62.211219
17.301733	0.1	63.920144
17.303400	0.1	65.673653
17.305067	0.1	67.469005
17.306733	0.1	69.301788
17.308400	0.1	71.169917
17.310067	0.1	73.074345
17.311733	0.1	75.016026
17.313400	0.1	76.994066
17.315067	0.1	79.006140
17.316733	0.1	81.049686
17.318400	0.1	83.122974
17.320067	0.1	85.223680
17.321733	0.1	87.348168
17.323400	0.1	89.492922
17.325067	0.1	91.654306
17.326733	0.1	93.827611
17.328400	0.1	96.008187
17.330067	0.1	98.192638
17.331733	0.1	100.377387
17.333400	0.1	102.556950
17.335067	0.1	104.723937
17.336733	0.1	106.870658
17.338400	0.1	108.989662
17.340067	0.1	111.074156
17.341733	0.1	113.118059
17.343400	0.1	115.115828
17.345067	0.1	117.061562
17.346733	0.1	118.949480
17.348400	0.1	120.774097
17.350067	0.1	122.530885
17.351733	0.1	124.216326
17.353400	0.1	125.826307
17.355067	0.1	127.354689
17.356733	0.1	128.795453
17.358400	0.1	130.146094
17.360067	0.1	131.406971
17.361733	0.1	132.578142
17.363400	0.1	133.658536
17.365067	0.1	134.645291
17.366733	0.1	135.532745
17.368400	0.1	136.313625
17.370067	0.1	136.983284
17.371733	0.1	137.541541
17.373400	0.1	137.989708
17.375067	0.1	138.329455
17.376733	0.1	138.562628
17.378400	0.1	138.690897
17.380067	0.1	138.716050
17.381733	0.1	138.640650
17.383400	0.1	138.466366
17.385067	0.1	138.193198
17.386733	0.1	137.821504
17.388400	0.1	137.353130
17.390067	0.1	136.791059
17.391733	0.1	136.138805
17.393400	0.1	135.399767
17.395067	0.1	134.577461
17.396733	0.1	133.675762
17.398400	0.1	132.697054
17.400067	0.1	131.642946
17.401733	0.1	130.515583
17.403400	0.1	129.317709
17.405067	0.1	128.052123
17.406733	0.1	126.722165
17.408400	0.1	125.330694
17.410067	0.1	123.880215
17.411733	0.1	122.374900
17.413400	0.1	120.820172
17.415067	0.1	119.220920
17.416733	0.1	117.580182
17.418400	0.1	115.899272
17.420067	0.1	114.179201
17.421733	0.1	112.421639
17.423400	0.1	110.628850
17.425067	0.1	108.802802
17.426733	0.1	106.945938
17.428400	0.1	105.062789
17.430067	0.1	103.159195
17.431733	0.1	101.240641
17.433400	0.1	99.311715
17.435067	0.1	97.374087
17.436733	0.1	95.427936
17.438400	0.1	93.474155
17.440067	0.1	91.515785
17.441733	0.1	89.556580
17.443400	0.1	87.597971
17.445067	0.1	85.639601
17.446733	0.1	83.683555
17.448400	0.1	81.735616
17.450067	0.1	79.801147
17.451733	0.1	77.882533
17.453400	0.1	75.979118
17.455067	0.1	74.090783
17.456733	0.1	72.219197
17.458400	0.1	70.366625
17.460067	0.1	68.535153
17.461733	0.1	66.727463
17.463400	0.1	64.945940
17.465067	0.1	63.192252
17.466733	0.1	61.467890
17.468400	0.1	59.774522
17.470067	0.1	58.112267
17.471733	0.1	56.480709
17.473400	0.1	54.881218
17.475067	0.1	53.317014
17.476733	0.1	51.790777
17.478400	0.1	50.303224
17.480067	0.1	48.852745
17.481733	0.1	47.436538
17.483400	0.1	46.052876
17.485067	0.1	44.702592
17.486733	0.1	43.387237
17.488400	0.1	42.108181
17.490067	0.1	40.865722
17.491733	0.1	39.659085
17.493400	0.1	38.487735
17.495067	0.1	37.352683
17.496733	0.1	36.255243
17.498400	0.1	35.195651
17.500067	0.1	34.172179
17.501733	0.1	33.182087
17.503400	0.1	32.223465
17.505067	0.1	31.295003
17.506733	0.1	30.394258
17.508400	0.1	29.519858
17.510067	0.1	28.674545
17.511733	0.1	27.861418
17.513400	0.1	27.079643
17.515067	0.1	26.325466
17.516733	0.1	25.596620
17.518400	0.1	24.893166
17.520067	0.1	24.214448
17.521733	0.1	23.558916
17.523400	0.1	22.926630
17.525067	0.1	22.319378
17.526733	0.1	21.736206
17.528400	0.1	21.171690
17.530067	0.1	20.620526
17.531733	0.1	20.082117
17.533400	0.1	19.559921
17.535067	0.1	19.057454
17.536733	0.1	18.575193
17.538400	0.1	18.111349
17.540067	0.1	17.664434
17.541733	0.1	17.233671
17.543400	0.1	16.818286
17.545067	0.1	16.417206
17.546733	0.1	16.029120
17.548400	0.1	15.651942
17.550067	0.1	15.283884
17.551733	0.1	14.924944
17.553400	0.1	14.576555
17.555067	0.1	14.240087
17.556733	0.1	13.916076
17.558400	0.1	13.604463
17.560067	0.1	13.304056
17.561733	0.1	13.013006
17.563400	0.1	12.729467
17.565067	0.1	12.452186
17.566733	0.1	12.180925
17.568400	0.1	11.917055
17.570067	0.1	11.662365
17.571733	0.1	11.417628
17.573400	0.1	11.181951
17.575067	0.1	10.955036
17.576733	0.1	10.736824
17.578400	0.1	10.525942
17.580067	0.1	10.320366
17.581733	0.1	10.118902
17.583400	0.1	9.920836
17.585067	0.1	9.725750
17.586733	0.1	9.534658
17.588400	0.1	9.349883
17.590067	0.1	9.173036
17.591733	0.1	9.004534
17.593400	0.1	8.844317
17.595067	0.1	8.691609
17.596733	0.1	8.545399
17.598400	0.1	8.404553
17.600067	0.1	8.267582
17.601733	0.1	8.132935
17.603400	0.1	8.000017
17.605067	0.1	7.870198
17.606733	0.1	7.746160
17.608400	0.1	7.629157
17.610067	0.1	7.517696
17.611733	0.1	7.409156
17.613400	0.1	7.301748
17.615067	0.1	7.195414
17.616733	0.1	7.090867
17.618400	0.1	6.988109
17.620067	0.1	6.887675
17.621733	0.1	6.790936
17.623400	0.1	6.698788
17.625067	0.1	6.611765
17.626733	0.1	6.529510
17.628400	0.1	6.449819
17.630067	0.1	6.370962
17.631733	0.1	6.293595
17.633400	0.1	6.219447
17.635067	0.1	6.149114
17.636733	0.1	6.080985
17.638400	0.1	6.013394
17.640067	0.1	5.946458
17.641733	0.1	5.881787
17.643400	0.1	5.820871
17.645067	0.1	5.763889
17.646733	0.1	5.709112
17.648400	0.1	5.654455
17.650067	0.1	5.598605
17.651733	0.1	5.541683
17.653400	0.1	5.484939
17.655067	0.1	5.429805
17.656733	0.1	5.377055
17.658400	0.1	5.326569
17.660067	0.1	5.277813
17.661733	0.1	5.229473
17.663400	0.1	5.180955
17.665067	0.1	5.132795
17.666733	0.1	5.086720
17.668400	0.1	5.043686
17.670067	0.1	5.002737
17.671733	0.1	4.961789
17.673400	0.1	4.919589
17.675067	0.1	4.877329
17.676733	0.1	4.837990
17.678400	0.1	4.804433
17.680067	0.1	4.777432
17.681733	0.1	4.754544
17.683400	0.1	4.731715
17.685067	0.1	4.705549
17.686733	0.1	4.675389
17.688400	0.1	4.642546
17.690067	0.1	4.608870
17.691733	0.1	4.576266
17.693400	0.1	4.545570
17.695067	0.1	4.516781
17.696733	0.1	4.490733
17.698400	0.1	4.468322
17.700067	0.1	4.448772
17.701733	0.1	4.429639
17.703400	0.1	4.407943
17.705067	0.1	4.382551
17.706733	0.1	4.355371
17.708400	0.1	4.330158
17.710067	0.1	4.309893
17.711733	0.1	4.294932
17.713400	0.1	4.282117
17.715067	0.1	4.267097
17.716733	0.1	4.246772
17.718400	0.1	4.220903
17.720067	0.1	4.191935
17.721733	0.1	4.163444
17.723400	0.1	4.138410
17.725067	0.1	4.117668
17.726733	0.1	4.100263
17.728400	0.1	4.084766
17.730067	0.1	4.069329
17.731733	0.1	4.052162
17.733400	0.1	4.032552
17.735067	0.1	4.011750
17.736733	0.1	3.992081
17.738400	0.1	3.974855
17.740067	0.1	3.959656
17.741733	0.1	3.945530
17.743400	0.1	3.931701
17.745067	0.1	3.917814
17.746733	0.1	3.903628
17.748400	0.1	3.888607
17.750067	0.1	3.871262
17.751733	0.1	3.850162
17.753400	0.1	3.825665
17.755067	0.1	3.799379
17.756733	0.1	3.774286
17.758400	0.1	3.752649
17.760067	0.1	3.733158
17.761733	0.1	3.711999
17.763400	0.1	3.687263
17.765067	0.1	3.660977
17.766733	0.1	3.636480
17.768400	0.1	3.615260
17.770067	0.1	3.596843
17.771733	0.1	3.580153
17.773400	0.1	3.563643
17.775067	0.1	3.544867
17.776733	0.1	3.522396
17.778400	0.1	3.497124
17.780067	0.1	3.472209
17.781733	0.1	3.450275
17.783400	0.1	3.431142
17.785067	0.1	3.413260
17.786733	0.1	3.395856
17.788400	0.1	3.378630
17.790067	0.1	3.361106
17.791733	0.1	3.342509
17.793400	0.1	3.322423
17.795067	0.1	3.301561
17.796733	0.1	3.282428
17.798400	0.1	3.267169
17.800067	0.1	3.255427
17.801733	0.1	3.245473
17.803400	0.1	3.235161
17.805067	0.1	3.222943
17.806733	0.1	3.207326
17.808400	0.1	3.187955
17.810067	0.1	3.167033
17.811733	0.1	3.148854
17.813400	0.1	3.136277
17.815067	0.1	3.128290
17.816733	0.1	3.122330
17.818400	0.1	3.116965
17.820067	0.1	3.112376
17.821733	0.1	3.108919
17.823400	0.1	3.105700
17.825067	0.1	3.100574
17.826733	0.1	3.091812
17.828400	0.1	3.079713
17.830067	0.1	3.065467
17.831733	0.1	3.050149
17.833400	0.1	3.034234
17.835067	0.1	3.018379
17.836733	0.1	3.003359
17.838400	0.1	2.990902
17.840067	0.1	2.983213
17.841733	0.1	2.981782
17.843400	0.1	2.986670
17.845067	0.1	2.996385
17.846733	0.1	3.008247
17.848400	0.1	3.018558
17.850067	0.1	3.024459
17.851733	0.1	3.025413
17.853400	0.1	3.022790
17.855067	0.1	3.018439
17.856733	0.1	3.014147
17.858400	0.1	3.011644
17.860067	0.1	3.012657
17.861733	0.1	3.017485
17.863400	0.1	3.025592
17.865067	0.1	3.036201
17.866733	0.1	3.048063
17.868400	0.1	3.059864
17.870067	0.1	3.071249
17.871733	0.1	3.082574
17.873400	0.1	3.094256
17.875067	0.1	3.106237
17.876733	0.1	3.117204
17.878400	0.1	3.126145
17.880067	0.1	3.134072
17.881733	0.1	3.143549
17.883400	0.1	3.156543
17.885067	0.1	3.173471
17.886733	0.1	3.192783
17.888400	0.1	3.212094
17.890067	0.1	3.230334
17.891733	0.1	3.249049
17.893400	0.1	3.270149
17.895067	0.1	3.293514
17.896733	0.1	3.317356
17.898400	0.1	3.340304
17.900067	0.1	3.362119
17.901733	0.1	3.384233
17.903400	0.1	3.409445
17.905067	0.1	3.439427
17.906733	0.1	3.472984
17.908400	0.1	3.507316
17.910067	0.1	3.540516
17.911733	0.1	3.571391
17.913400	0.1	3.599584
17.915067	0.1	3.625691
17.916733	0.1	3.651858
17.918400	0.1	3.680289
17.920067	0.1	3.711820
17.921733	0.1	3.744781
17.923400	0.1	3.776908
17.925067	0.1	3.806830
17.926733	0.1	3.835380
17.928400	0.1	3.864885
17.930067	0.1	3.897906
17.931733	0.1	3.936291
17.933400	0.1	3.980100
17.935067	0.1	4.027605
17.936733	0.1	4.076600
17.938400	0.1	4.125476
17.940067	0.1	4.172445
17.941733	0.1	4.215420
17.943400	0.1	4.253865
17.945067	0.1	4.289627
17.946733	0.1	4.325748
17.948400	0.1	4.364670
17.950067	0.1	4.407048
17.951733	0.1	4.452706
17.953400	0.1	4.500926
17.955067	0.1	4.548669
17.956733	0.1	4.591048
17.958400	0.1	4.626036
17.960067	0.1	4.655659
17.961733	0.1	4.683614
17.963400	0.1	4.712045
17.965067	0.1	4.741013
17.966733	0.1	4.769743
17.968400	0.1	4.798353
17.970067	0.1	4.827321
17.971733	0.1	4.855752
17.973400	0.1	4.881263
17.975067	0.1	4.901886
17.976733	0.1	4.917682
17.978400	0.1	4.931271
17.980067	0.1	4.945696
17.981733	0.1	4.962504
17.983400	0.1	4.981399
17.985067	0.1	5.000294
17.986733	0.1	5.015314
17.988400	0.1	5.022586
17.990067	0.1	5.020619
17.991733	0.1	5.011142
17.993400	0.1	4.996538
17.995067	0.1	4.978419
17.996733	0.1	4.956961
17.998400	0.1	4.931867
18.000067	0.1	4.904032
18.001733	0.1	4.875183
18.003400	0.1	4.846335
18.005067	0.1	4.817188
18.006733	0.1	4.786432
18.008400	0.1	4.753053
18.010067	0.1	4.715562
18.011733	0.1	4.672766
18.013400	0.1	4.625559
18.015067	0.1	4.576624
18.016733	0.1	4.527629
18.018400	0.1	4.477859
18.020067	0.1	4.424989
18.021733	0.1	4.367113
18.023400	0.1	4.305005
18.025067	0.1	4.241348
18.026733	0.1	4.178107
18.028400	0.1	4.115343
18.030067	0.1	4.052162
18.031733	0.1	3.987968
18.033400	0.1	3.923476
18.035067	0.1	3.860831
18.036733	0.1	3.802002
18.038400	0.1	3.746987
18.040067	0.1	3.693938
18.041733	0.1	3.639877
18.043400	0.1	3.581822
18.045067	0.1	3.519833
18.046733	0.1	3.457070
18.048400	0.1	3.397465
18.050067	0.1	3.343165
18.051733	0.1	3.293812
18.053400	0.1	3.247857
18.055067	0.1	3.204167
18.056733	0.1	3.162027
18.058400	0.1	3.121078
18.060067	0.1	3.081441
18.061733	0.1	3.043056
18.063400	0.1	3.004909
18.065067	0.1	2.966523
18.066733	0.1	2.927721
18.068400	0.1	2.888262
18.070067	0.1	2.848327
18.071733	0.1	2.809584
18.073400	0.1	2.773822
18.075067	0.1	2.741218
18.076733	0.1	2.710879
18.078400	0.1	2.682567
18.080067	0.1	2.656579
18.081733	0.1	2.632916
18.083400	0.1	2.611339
18.085067	0.1	2.591193
18.086733	0.1	2.572239
18.088400	0.1	2.554059
18.090067	0.1	2.535939
18.091733	0.1	2.517879
18.093400	0.1	2.501190
18.095067	0.1	2.486766
18.096733	0.1	2.474606
18.098400	0.1	2.463162
18.100067	0.1	2.450824
18.101733	0.1	2.437115
18.103400	0.1	2.422035
18.105067	0.1	2.405226
18.106733	0.1	2.387524
18.108400	0.1	2.371252
18.110067	0.1	2.358258
18.111733	0.1	2.348840
18.113400	0.1	2.341330
18.115067	0.1	2.333045
18.116733	0.1	2.322078
18.118400	0.1	2.308726
18.120067	0.1	2.295196
18.121733	0.1	2.283514
18.123400	0.1	2.274096
18.125067	0.1	2.265632
18.126733	0.1	2.256632
18.128400	0.1	2.246976
18.130067	0.1	2.237678
18.131733	0.1	2.228975
18.133400	0.1	2.219916
18.135067	0.1	2.209783
18.136733	0.1	2.198160
18.138400	0.1	2.185643
18.140067	0.1	2.173305
18.141733	0.1	2.162099
18.143400	0.1	2.152324
18.145067	0.1	2.144456
18.146733	0.1	2.137780
18.148400	0.1	2.130211
18.150067	0.1	2.120674
18.151733	0.1	2.109885
18.153400	0.1	2.099872
18.155067	0.1	2.092183
18.156733	0.1	2.086818
18.158400	0.1	2.082706
18.160067	0.1	2.078653
18.161733	0.1	2.073050
18.163400	0.1	2.064109
18.165067	0.1	2.051056
18.166733	0.1	2.034485
18.168400	0.1	2.017498
18.170067	0.1	2.003610
18.171733	0.1	1.994610
18.173400	0.1	1.990199
18.175067	0.1	1.989007
18.176733	0.1	1.989305
18.178400	0.1	1.989484
18.180067	0.1	1.988649
18.181733	0.1	1.987040
18.183400	0.1	1.985729
18.185067	0.1	1.984894
18.186733	0.1	1.983106
18.188400	0.1	1.978696
18.190067	0.1	1.971722
18.191733	0.1	1.963377
18.193400	0.1	1.954913
18.195067	0.1	1.946926
18.196733	0.1	1.939952
18.198400	0.1	1.933575
18.200067	0.1	1.926839
18.201733	0.1	1.919210
18.203400	0.1	1.910389
18.205067	0.1	1.900196
18.206733	0.1	1.888692
18.208400	0.1	1.877129
18.210067	0.1	1.867890
18.211733	0.1	1.863122
18.213400	0.1	1.863420
18.215067	0.1	1.867771
18.216733	0.1	1.873970
18.218400	0.1	1.879096
18.220067	0.1	1.881063
18.221733	0.1	1.879394
18.223400	0.1	1.875639
18.225067	0.1	1.871884
18.226733	0.1	1.868606
18.228400	0.1	1.865387
18.230067	0.1	1.862526
18.231733	0.1	1.860559
18.233400	0.1	1.859903
18.235067	0.1	1.860023
18.236733	0.1	1.859009
18.238400	0.1	1.854837
18.240067	0.1	1.847684
18.241733	0.1	1.839399
18.243400	0.1	1.831770
18.245067	0.1	1.826465
18.246733	0.1	1.824260
18.248400	0.1	1.823902
18.250067	0.1	1.823008
18.251733	0.1	1.820445
18.253400	0.1	1.816392
18.255067	0.1	1.810312
18.256733	0.1	1.801074
18.258400	0.1	1.789451
18.260067	0.1	1.778662
18.261733	0.1	1.770914
18.263400	0.1	1.767099
18.265067	0.1	1.766563
18.266733	0.1	1.766741
18.268400	0.1	1.764894
18.270067	0.1	1.761317
18.271733	0.1	1.757622
18.273400	0.1	1.754344
18.275067	0.1	1.751542
18.276733	0.1	1.750469
18.278400	0.1	1.751006
18.280067	0.1	1.751483
18.281733	0.1	1.750767
18.283400	0.1	1.749098
18.285067	0.1	1.746416
18.286733	0.1	1.742363
18.288400	0.1	1.737714
18.290067	0.1	1.734257
18.291733	0.1	1.733244
18.293400	0.1	1.733840
18.295067	0.1	1.733780
18.296733	0.1	1.731455
18.298400	0.1	1.727700
18.300067	0.1	1.724660
18.301733	0.1	1.723349
18.303400	0.1	1.722038
18.305067	0.1	1.719117
18.306733	0.1	1.714766
18.308400	0.1	1.711249
18.310067	0.1	1.710415
18.311733	0.1	1.712680
18.313400	0.1	1.716435
18.315067	0.1	1.718760
18.316733	0.1	1.717270
18.318400	0.1	1.713157
18.320067	0.1	1.709998
18.321733	0.1	1.710236
18.323400	0.1	1.713514
18.325067	0.1	1.718104
18.326733	0.1	1.721978
18.328400	0.1	1.724541
18.330067	0.1	1.727164
18.331733	0.1	1.731455
18.333400	0.1	1.736283
18.335067	0.1	1.739025
18.336733	0.1	1.738727
18.338400	0.1	1.735926
18.340067	0.1	1.731157
18.341733	0.1	1.725316
18.343400	0.1	1.720250
18.345067	0.1	1.717508
18.346733	0.1	1.717687
18.348400	0.1	1.719952
18.350067	0.1	1.722097
18.351733	0.1	1.722396
18.353400	0.1	1.721025
18.355067	0.1	1.719117
18.356733	0.1	1.717091
18.358400	0.1	1.714230
18.360067	0.1	1.709640
18.361733	0.1	1.703858
18.363400	0.1	1.698911
18.365067	0.1	1.696527
18.366733	0.1	1.696825
18.368400	0.1	1.698434
18.370067	0.1	1.700103
18.371733	0.1	1.701415
18.373400	0.1	1.702249
18.375067	0.1	1.702190
18.376733	0.1	1.700699
18.378400	0.1	1.697540
18.380067	0.1	1.692712
18.381733	0.1	1.687527
18.383400	0.1	1.683354
18.385067	0.1	1.679897
18.386733	0.1	1.676738
18.388400	0.1	1.674414
18.390067	0.1	1.674235
18.391733	0.1	1.677156
18.393400	0.1	1.682878
18.395067	0.1	1.689494
18.396733	0.1	1.694024
18.398400	0.1	1.693845
18.400067	0.1	1.688361
18.401733	0.1	1.678825
18.403400	0.1	1.667440
18.405067	0.1	1.655936
18.406733	0.1	1.645327
18.408400	0.1	1.637220
18.410067	0.1	1.633167
18.411733	0.1	1.633465
18.413400	0.1	1.636744
18.415067	0.1	1.640320
18.416733	0.1	1.641274
18.418400	0.1	1.638472
18.420067	0.1	1.633585
18.421733	0.1	1.628041
18.423400	0.1	1.621664
18.425067	0.1	1.614511
18.426733	0.1	1.608014
18.428400	0.1	1.604259
18.430067	0.1	1.603544
18.431733	0.1	1.603544
18.433400	0.1	1.601935
18.435067	0.1	1.599193
18.436733	0.1	1.597107
18.438400	0.1	1.595974
18.440067	0.1	1.595318
18.441733	0.1	1.595557
18.443400	0.1	1.597107
18.445067	0.1	1.598656
18.446733	0.1	1.598477
18.448400	0.1	1.596749
18.450067	0.1	1.594067
18.451733	0.1	1.590133
18.453400	0.1	1.584113
18.455067	0.1	1.576126
18.456733	0.1	1.567006
18.458400	0.1	1.558185
18.460067	0.1	1.550615
18.461733	0.1	1.545072
18.463400	0.1	1.542926
18.465067	0.1	1.545251
18.466733	0.1	1.551569
18.468400	0.1	1.559794
18.470067	0.1	1.566887
18.471733	0.1	1.570106
18.473400	0.1	1.568675
18.475067	0.1	1.563966
18.476733	0.1	1.558483
18.478400	0.1	1.554191
18.480067	0.1	1.551807
18.481733	0.1	1.551032
18.483400	0.1	1.550615
18.485067	0.1	1.549423
18.486733	0.1	1.547873
18.488400	0.1	1.547873
18.490067	0.1	1.549780
18.491733	0.1	1.551390
18.493400	0.1	1.550973
18.495067	0.1	1.548708
18.496733	0.1	1.545727
18.498400	0.1	1.542151
18.500067	0.1	1.537502
18.501733	0.1	1.532436
18.503400	0.1	1.528263
18.505067	0.1	1.525164
18.506733	0.1	1.522958
18.508400	0.1	1.521349
18.510067	0.1	1.518905
18.511733	0.1	1.514733
18.513400	0.1	1.510501
18.515067	0.1	1.508951
18.516733	0.1	1.510978
18.518400	0.1	1.515031
18.520067	0.1	1.518428
18.521733	0.1	1.519144
18.523400	0.1	1.515985
18.525067	0.1	1.509369
18.526733	0.1	1.501620
18.528400	0.1	1.495540
18.530067	0.1	1.492679
18.531733	0.1	1.492441
18.533400	0.1	1.493275
18.535067	0.1	1.494765
18.536733	0.1	1.497448
18.538400	0.1	1.501143
18.540067	0.1	1.503944
18.541733	0.1	1.503885
18.543400	0.1	1.500309
18.545067	0.1	1.494587
18.546733	0.1	1.488984
18.548400	0.1	1.484990
18.550067	0.1	1.482308
18.551733	0.1	1.480937
18.553400	0.1	1.482010
18.555067	0.1	1.486659
18.556733	0.1	1.494825
18.558400	0.1	1.505137
18.560067	0.1	1.515567
18.561733	0.1	1.523972
18.563400	0.1	1.527608
18.565067	0.1	1.524627
18.566733	0.1	1.516104
18.568400	0.1	1.504779
18.570067	0.1	1.493931
18.571733	0.1	1.485229
18.573400	0.1	1.479507
18.575067	0.1	1.477778
18.576733	0.1	1.480699
18.578400	0.1	1.487136
18.580067	0.1	1.494944
18.581733	0.1	1.501680
18.583400	0.1	1.505256
18.585067	0.1	1.504481
18.586733	0.1	1.499891
18.588400	0.1	1.493156
18.590067	0.1	1.486838
18.591733	0.1	1.482725
18.593400	0.1	1.481176
18.595067	0.1	1.482189
18.596733	0.1	1.485944
18.598400	0.1	1.492918
18.600067	0.1	1.501918
18.601733	0.1	1.509786
18.603400	0.1	1.513898
18.605067	0.1	1.514137
18.606733	0.1	1.513064
18.608400	0.1	1.514077
18.610067	0.1	1.517952
18.611733	0.1	1.523435
18.613400	0.1	1.529992
18.615067	0.1	1.538456
18.616733	0.1	1.550138
18.618400	0.1	1.565099
18.620067	0.1	1.581669
18.621733	0.1	1.597047
18.623400	0.1	1.609624
18.625067	0.1	1.619995
18.626733	0.1	1.629174
18.628400	0.1	1.637876
18.630067	0.1	1.646996
18.631733	0.1	1.657605
18.633400	0.1	1.670778
18.635067	0.1	1.685858
18.636733	0.1	1.701892
18.638400	0.1	1.719117
18.640067	0.1	1.739025
18.641733	0.1	1.762569
18.643400	0.1	1.789034
18.645067	0.1	1.816273
18.646733	0.1	1.843572
18.648400	0.1	1.872242
18.650067	0.1	1.903117
18.651733	0.1	1.935184
18.653400	0.1	1.968145
18.655067	0.1	2.003789
18.656733	0.1	2.044141
18.658400	0.1	2.088905
18.660067	0.1	2.136290
18.661733	0.1	2.185166
18.663400	0.1	2.235413
18.665067	0.1	2.287090
18.666733	0.1	2.340377
18.668400	0.1	2.396763
18.670067	0.1	2.458811
18.671733	0.1	2.526939
18.673400	0.1	2.599001
18.675067	0.1	2.674103
18.676733	0.1	2.753496
18.678400	0.1	2.837956
18.680067	0.1	2.925337
18.681733	0.1	3.012896
18.683400	0.1	3.099978
18.685067	0.1	3.189504
18.686733	0.1	3.285587
18.688400	0.1	3.389299
18.690067	0.1	3.499925
18.691733	0.1	3.617466
18.693400	0.1	3.741980
18.695067	0.1	3.872276
18.696733	0.1	4.007459
18.698400	0.1	4.148126
18.700067	0.1	4.295290
18.701733	0.1	4.449487
18.703400	0.1	4.610956
18.705067	0.1	4.779458
18.706733	0.1	4.954398
18.708400	0.1	5.135417
18.710067	0.1	5.322218
18.711733	0.1	5.514026
18.713400	0.1	5.710960
18.715067	0.1	5.914510
18.716733	0.1	6.126464
18.718400	0.1	6.348074
18.720067	0.1	6.580770
18.721733	0.1	6.824971
18.723400	0.1	7.078052
18.725067	0.1	7.336557
18.726733	0.1	7.600785
18.728400	0.1	7.873834
18.730067	0.1	8.158684
18.731733	0.1	8.456350
18.733400	0.1	8.765936
18.735067	0.1	9.084821
18.736733	0.1	9.411216
18.738400	0.1	9.745658
18.740067	0.1	10.090709
18.741733	0.1	10.448218
18.743400	0.1	10.818721
18.745067	0.1	11.201263
18.746733	0.1	11.594654
18.748400	0.1	11.999489
18.750067	0.1	12.417854
18.751733	0.1	12.850345
18.753400	0.1	13.296188
18.755067	0.1	13.754786
18.756733	0.1	14.226974
18.758400	0.1	14.713050
18.760067	0.1	15.213073
18.761733	0.1	15.729011
18.763400	0.1	16.264022
18.765067	0.1	16.819955
18.766733	0.1	17.397405
18.768400	0.1	17.996372
18.770067	0.1	18.615843
18.771733	0.1	19.254447
18.773400	0.1	19.911231
18.775067	0.1	20.585598
18.776733	0.1	21.277965
18.778400	0.1	21.990241
18.780067	0.1	22.725226
18.781733	0.1	23.484827
18.783400	0.1	24.269582
18.785067	0.1	25.080504
18.786733	0.1	25.918664
18.788400	0.1	26.783885
18.790067	0.1	27.675451
18.791733	0.1	28.592648
18.793400	0.1	29.533686
18.795067	0.1	30.496838
18.796733	0.1	31.482102
18.798400	0.1	32.490315
18.800067	0.1	33.522369
18.801733	0.1	34.577908
18.803400	0.1	35.653176
18.805067	0.1	36.743047
18.806733	0.1	37.844481
18.808400	0.1	38.955929
18.810067	0.1	40.073993
18.811733	0.1	41.193845
18.813400	0.1	42.311731
18.815067	0.1	43.425086
18.816733	0.1	44.531706
18.818400	0.1	45.628670
18.820067	0.1	46.711984
18.821733	0.1	47.776762
18.823400	0.1	48.818114
18.825067	0.1	49.832287
18.826733	0.1	50.815943
18.828400	0.1	51.764670
18.830067	0.1	52.671853
18.831733	0.1	53.530577
18.833400	0.1	54.336313
18.835067	0.1	55.086795
18.836733	0.1	55.780176
18.838400	0.1	56.414548
18.840067	0.1	56.987349
18.841733	0.1	57.495299
18.843400	0.1	57.934288
18.845067	0.1	58.300141
18.846733	0.1	58.590535
18.848400	0.1	58.805171
18.850067	0.1	58.945361
18.851733	0.1	59.013013
18.853400	0.1	59.009675
18.855067	0.1	58.934275
18.856733	0.1	58.784190
18.858400	0.1	58.556858
18.860067	0.1	58.251980
18.861733	0.1	57.872597
18.863400	0.1	57.423595
18.865067	0.1	56.908432
18.866733	0.1	56.329433
18.868400	0.1	55.688385
18.870067	0.1	54.986480
18.871733	0.1	54.226223
18.873400	0.1	53.413394
18.875067	0.1	52.554670
18.876733	0.1	51.654700
18.878400	0.1	50.715390
18.880067	0.1	49.737754
18.881733	0.1	48.724297
18.883400	0.1	47.680142
18.885067	0.1	46.611491
18.886733	0.1	45.523229
18.888400	0.1	44.417801
18.890067	0.1	43.296697
18.891733	0.1	42.161765
18.893400	0.1	41.015687
18.895067	0.1	39.863410
18.896733	0.1	38.711073
18.898400	0.1	37.563147
18.900067	0.1	36.420288
18.901733	0.1	35.282376
18.903400	0.1	34.152450
18.905067	0.1	33.036413
18.906733	0.1	31.938674
18.908400	0.1	30.860366
18.910067	0.1	29.801311
18.911733	0.1	28.762342
18.913400	0.1	27.745129
18.915067	0.1	26.750745
18.916733	0.1	25.778653
18.918400	0.1	24.828674
18.920067	0.1	23.902775
18.921733	0.1	23.004533
18.923400	0.1	22.136153
18.925067	0.1	21.297516
18.926733	0.1	20.488442
18.928400	0.1	19.710184
18.930067	0.1	18.963576
18.931733	0.1	18.247248
18.933400	0.1	17.558397
18.935067	0.1	16.895057
18.936733	0.1	16.256572
18.938400	0.1	15.642048
18.940067	0.1	15.051664
18.941733	0.1	14.486552
18.943400	0.1	13.947011
18.945067	0.1	13.431431
18.946733	0.1	12.938560
18.948400	0.1	12.469412
18.950067	0.1	12.025417
18.951733	0.1	11.605800
18.953400	0.1	11.206628
18.955067	0.1	10.824741
18.956733	0.1	10.459901
18.958400	0.1	10.113359
18.960067	0.1	9.784580
18.961733	0.1	9.470702
18.963400	0.1	9.168685
18.965067	0.1	8.877338
18.966733	0.1	8.597792
18.968400	0.1	8.331895
18.970067	0.1	8.080245
18.971733	0.1	7.841707
18.973400	0.1	7.615269
18.975067	0.1	7.400036
18.976733	0.1	7.194579
18.978400	0.1	6.996692
18.980067	0.1	6.804407
18.981733	0.1	6.616533
18.983400	0.1	6.433964
18.985067	0.1	6.259144
18.986733	0.1	6.094039
18.988400	0.1	5.939365
18.990067	0.1	5.794824
18.991733	0.1	5.659938
18.993400	0.1	5.532921
18.995067	0.1	5.411089
18.996733	0.1	5.292237
18.998400	0.1	5.174995
19.000067	0.1	5.059243
19.001733	0.1	4.946649
19.003400	0.1	4.839540
19.005067	0.1	4.738272
19.006733	0.1	4.641235
19.008400	0.1	4.546702
19.010067	0.1	4.453957
19.011733	0.1	4.362822
19.013400	0.1	4.273355
19.015067	0.1	4.185260
19.016733	0.1	4.098118
19.018400	0.1	4.012585
19.020067	0.1	3.930986
19.021733	0.1	3.855109
19.023400	0.1	3.784895
19.025067	0.1	3.718853
19.026733	0.1	3.655255
19.028400	0.1	3.593087
19.030067	0.1	3.532469
19.031733	0.1	3.475249
19.033400	0.1	3.423453
19.035067	0.1	3.377676
19.036733	0.1	3.337085
19.038400	0.1	3.299058
19.040067	0.1	3.261149
19.041733	0.1	3.222108
19.043400	0.1	3.181815
19.045067	0.1	3.139556
19.046733	0.1	3.095031
19.048400	0.1	3.050804
19.050067	0.1	3.010690
19.051733	0.1	2.976656
19.053400	0.1	2.947629
19.055067	0.1	2.920211
19.056733	0.1	2.890885
19.058400	0.1	2.858758
19.060067	0.1	2.825320
19.061733	0.1	2.792776
19.063400	0.1	2.762020
19.065067	0.1	2.732575
19.066733	0.1	2.703905
19.068400	0.1	2.676606
19.070067	0.1	2.651751
19.071733	0.1	2.629161
19.073400	0.1	2.608359
19.075067	0.1	2.589286
19.076733	0.1	2.571523
19.078400	0.1	2.554178
19.080067	0.1	2.534986
19.081733	0.1	2.511323
19.083400	0.1	2.483905
19.085067	0.1	2.456784
19.086733	0.1	2.433300
19.088400	0.1	2.412975
19.090067	0.1	2.394259
19.091733	0.1	2.376676
19.093400	0.1	2.361238
19.095067	0.1	2.348602
19.096733	0.1	2.337456
19.098400	0.1	2.324760
19.100067	0.1	2.308309
19.101733	0.1	2.288401
19.103400	0.1	2.266824
19.105067	0.1	2.245426
19.106733	0.1	2.224565
19.108400	0.1	2.203941
19.110067	0.1	2.183736
19.111733	0.1	2.164483
19.113400	0.1	2.146423
19.115067	0.1	2.129316
19.116733	0.1	2.112270
19.118400	0.1	2.094329
19.120067	0.1	2.076388
19.121733	0.1	2.060831
19.123400	0.1	2.049863
19.125067	0.1	2.043128
19.126733	0.1	2.037645
19.128400	0.1	2.029717
19.130067	0.1	2.017498
19.131733	0.1	2.000928
19.133400	0.1	1.981199
19.135067	0.1	1.960635
19.136733	0.1	1.941323
19.138400	0.1	1.924873
19.140067	0.1	1.912296
19.141733	0.1	1.903474
19.143400	0.1	1.896143
19.145067	0.1	1.887381
19.146733	0.1	1.877248
19.148400	0.1	1.868963
19.150067	0.1	1.864076
19.151733	0.1	1.859963
19.153400	0.1	1.852870
19.155067	0.1	1.841545
19.156733	0.1	1.827121
19.158400	0.1	1.812160
19.160067	0.1	1.799286
19.161733	0.1	1.790166
19.163400	0.1	1.784325
19.165067	0.1	1.779378
19.166733	0.1	1.772761
19.168400	0.1	1.764178
19.170067	0.1	1.755416
19.171733	0.1	1.747608
19.173400	0.1	1.740933
19.175067	0.1	1.735032
19.176733	0.1	1.729012
19.178400	0.1	1.721978
19.180067	0.1	1.713753
19.181733	0.1	1.705468
19.183400	0.1	1.698196
19.185067	0.1	1.692176
19.186733	0.1	1.686752
19.188400	0.1	1.680434
19.190067	0.1	1.672149
19.191733	0.1	1.661182
19.193400	0.1	1.647592
19.195067	0.1	1.633585
19.196733	0.1	1.622498
19.198400	0.1	1.615882
19.200067	0.1	1.612425
19.201733	0.1	1.610160
19.203400	0.1	1.608729
19.205067	0.1	1.608253
19.206733	0.1	1.607657
19.208400	0.1	1.605034
19.210067	0.1	1.599372
19.211733	0.1	1.591146
19.213400	0.1	1.582086
19.215067	0.1	1.573801
19.216733	0.1	1.566351
19.218400	0.1	1.559079
19.220067	0.1	1.553238
19.221733	0.1	1.550615
19.223400	0.1	1.550377
19.225067	0.1	1.549482
19.226733	0.1	1.545131
19.228400	0.1	1.536369
19.230067	0.1	1.525819
19.231733	0.1	1.517713
19.233400	0.1	1.513422
19.235067	0.1	1.510859
19.236733	0.1	1.508415
19.238400	0.1	1.505792
19.240067	0.1	1.501799
19.241733	0.1	1.495838
19.243400	0.1	1.489103
19.245067	0.1	1.483321
19.246733	0.1	1.479089
19.248400	0.1	1.476169
19.250067	0.1	1.473963
19.251733	0.1	1.471996
19.253400	0.1	1.469612
19.255067	0.1	1.466632
19.256733	0.1	1.463294
19.258400	0.1	1.459539
19.260067	0.1	1.454949
19.261733	0.1	1.449347
19.263400	0.1	1.442850
19.265067	0.1	1.435578
19.266733	0.1	1.427710
19.268400	0.1	1.420140
19.270067	0.1	1.414120
19.271733	0.1	1.410127
19.273400	0.1	1.407921
19.275067	0.1	1.407027
19.276733	0.1	1.406968
19.278400	0.1	1.406908
19.280067	0.1	1.406729
19.281733	0.1	1.407087
19.283400	0.1	1.407981
19.285067	0.1	1.408517
19.286733	0.1	1.407147
19.288400	0.1	1.403630
19.290067	0.1	1.398325
19.291733	0.1	1.391411
19.293400	0.1	1.384378
19.295067	0.1	1.380265
19.296733	0.1	1.380622
19.298400	0.1	1.383960
19.300067	0.1	1.386643
19.301733	0.1	1.385450
19.303400	0.1	1.380324
19.305067	0.1	1.373947
19.306733	0.1	1.369357
19.308400	0.1	1.368165
19.310067	0.1	1.370013
19.311733	0.1	1.372576
19.313400	0.1	1.373410
19.315067	0.1	1.372397
19.316733	0.1	1.370907
19.318400	0.1	1.370668
19.320067	0.1	1.372874
19.321733	0.1	1.377821
19.323400	0.1	1.384080
19.325067	0.1	1.388788
19.326733	0.1	1.388788
19.328400	0.1	1.383007
19.330067	0.1	1.373530
19.331733	0.1	1.364172
19.333400	0.1	1.357377
19.335067	0.1	1.353264
19.336733	0.1	1.351118
19.338400	0.1	1.350761
19.340067	0.1	1.352727
19.341733	0.1	1.357079
19.343400	0.1	1.362145
19.345067	0.1	1.365244
19.346733	0.1	1.364768
19.348400	0.1	1.360655
19.350067	0.1	1.354516
19.351733	0.1	1.348972
19.353400	0.1	1.345635
19.355067	0.1	1.344264
19.356733	0.1	1.343310
19.358400	0.1	1.341522
19.360067	0.1	1.339078
19.361733	0.1	1.337111
19.363400	0.1	1.336098
19.365067	0.1	1.336277
19.366733	0.1	1.338422
19.368400	0.1	1.342714
19.370067	0.1	1.347244
19.371733	0.1	1.349509
19.373400	0.1	1.348078
19.375067	0.1	1.342893
19.376733	0.1	1.335859
19.378400	0.1	1.329482
19.380067	0.1	1.325190
19.381733	0.1	1.322389
19.383400	0.1	1.320124
19.385067	0.1	1.318812
19.386733	0.1	1.319468
19.388400	0.1	1.322031
19.390067	0.1	1.326025
19.391733	0.1	1.332164
19.393400	0.1	1.340866
19.395067	0.1	1.350582
19.396733	0.1	1.359046
19.398400	0.1	1.364589
19.400067	0.1	1.367152
19.401733	0.1	1.367807
19.403400	0.1	1.368225
19.405067	0.1	1.369417
19.406733	0.1	1.371205
19.408400	0.1	1.373828
19.410067	0.1	1.378477
19.411733	0.1	1.385272
19.413400	0.1	1.393139
19.415067	0.1	1.401842
19.416733	0.1	1.412094
19.418400	0.1	1.424253
19.420067	0.1	1.437783
19.421733	0.1	1.451552
19.423400	0.1	1.465142
19.425067	0.1	1.479328
19.426733	0.1	1.493871
19.428400	0.1	1.507044
19.430067	0.1	1.518428
19.431733	0.1	1.529515
19.433400	0.1	1.541078
19.435067	0.1	1.552940
19.436733	0.1	1.565755
19.438400	0.1	1.580417
19.440067	0.1	1.596868
19.441733	0.1	1.614928
19.443400	0.1	1.635492
19.445067	0.1	1.659095
19.446733	0.1	1.683831
19.448400	0.1	1.706362
19.450067	0.1	1.726031
19.451733	0.1	1.744926
19.453400	0.1	1.765847
19.455067	0.1	1.789451
19.456733	0.1	1.814485
19.458400	0.1	1.839817
19.460067	0.1	1.866400
19.461733	0.1	1.895189
19.463400	0.1	1.925588
19.465067	0.1	1.956523
19.466733	0.1	1.987875
19.468400	0.1	2.020240
19.470067	0.1	2.053380
19.471733	0.1	2.085745
19.473400	0.1	2.115131
19.475067	0.1	2.140701
19.476733	0.1	2.163887
19.478400	0.1	2.187312
19.480067	0.1	2.212644
19.481733	0.1	2.239168
19.483400	0.1	2.264619
19.485067	0.1	2.287805
19.486733	0.1	2.309144
19.488400	0.1	2.328456
19.490067	0.1	2.344549
19.491733	0.1	2.356947
19.493400	0.1	2.367675
19.495067	0.1	2.379477
19.496733	0.1	2.392233
19.498400	0.1	2.402485
19.500067	0.1	2.406716
19.501733	0.1	2.403677
19.503400	0.1	2.394319
19.505067	0.1	2.380967
19.506733	0.1	2.365649
19.508400	0.1	2.349258
19.510067	0.1	2.331615
19.511733	0.1	2.313197
19.513400	0.1	2.294660
19.515067	0.1	2.275825
19.516733	0.1	2.255380
19.518400	0.1	2.232254
19.520067	0.1	2.207160
19.521733	0.1	2.181411
19.523400	0.1	2.155781
19.525067	0.1	2.129972
19.526733	0.1	2.102733
19.528400	0.1	2.073169
19.530067	0.1	2.041340
19.531733	0.1	2.007961
19.533400	0.1	1.973271
19.535067	0.1	1.936793
19.536733	0.1	1.898944
19.538400	0.1	1.860917
19.540067	0.1	1.822531
19.541733	0.1	1.782954
19.543400	0.1	1.741588
19.545067	0.1	1.699925
19.546733	0.1	1.660764
19.548400	0.1	1.626670
19.550067	0.1	1.598239
19.551733	0.1	1.574338
19.553400	0.1	1.552701
19.555067	0.1	1.531541
19.556733	0.1	1.510620
19.558400	0.1	1.490355
19.560067	0.1	1.469791
19.561733	0.1	1.446784
19.563400	0.1	1.421630
19.565067	0.1	1.397729
19.566733	0.1	1.378059
19.568400	0.1	1.362562
19.570067	0.1	1.349211
19.571733	0.1	1.336992
19.573400	0.1	1.327038
19.575067	0.1	1.321077
19.576733	0.1	1.319885
19.578400	0.1	1.322389
19.580067	0.1	1.326799
19.581733	0.1	1.331806
19.583400	0.1	1.336098
19.585067	0.1	1.338661
19.586733	0.1	1.339555
19.588400	0.1	1.339197
19.590067	0.1	1.337826
19.591733	0.1	1.335919
19.593400	0.1	1.333654
19.595067	0.1	1.331151
19.596733	0.1	1.329243
19.598400	0.1	1.329005
19.600067	0.1	1.330555
19.601733	0.1	1.333714
19.603400	0.1	1.338780
19.605067	0.1	1.345992
19.606733	0.1	1.354158
19.608400	0.1	1.360893
19.610067	0.1	1.365185
19.611733	0.1	1.368940
19.613400	0.1	1.374304
19.615067	0.1	1.380503
19.616733	0.1	1.386225
19.618400	0.1	1.392007
19.620067	0.1	1.398444
19.621733	0.1	1.404703
19.623400	0.1	1.410127
19.625067	0.1	1.415014
19.626733	0.1	1.418889
19.628400	0.1	1.420200
19.630067	0.1	1.417756
19.631733	0.1	1.412392
19.633400	0.1	1.405656
19.635067	0.1	1.398802
19.636733	0.1	1.392126
19.638400	0.1	1.384914
19.640067	0.1	1.376033
19.641733	0.1	1.365423
19.643400	0.1	1.354158
19.645067	0.1	1.343429
19.646733	0.1	1.333773
19.648400	0.1	1.326323
19.650067	0.1	1.322150
19.651733	0.1	1.320601
19.653400	0.1	1.318693
19.655067	0.1	1.313210
19.656733	0.1	1.302958
19.658400	0.1	1.290381
19.660067	0.1	1.278699
19.661733	0.1	1.268447
19.663400	0.1	1.258552
19.665067	0.1	1.248241
19.666733	0.1	1.237691
19.668400	0.1	1.227677
19.670067	0.1	1.218855
19.671733	0.1	1.210749
19.673400	0.1	1.201451
19.675067	0.1	1.190126
19.676733	0.1	1.177728
19.678400	0.1	1.165092
19.680067	0.1	1.151860
19.681733	0.1	1.138032
19.683400	0.1	1.125038
19.685067	0.1	1.113951
19.686733	0.1	1.104891
19.688400	0.1	1.097858
19.690067	0.1	1.093209
19.691733	0.1	1.090646
19.693400	0.1	1.088202
19.695067	0.1	1.083434
19.696733	0.1	1.075864
19.698400	0.1	1.066387
19.700067	0.1	1.055896
19.701733	0.1	1.045704
19.703400	0.1	1.038253
19.705067	0.1	1.034975
19.706733	0.1	1.034856
19.708400	0.1	1.035452
19.710067	0.1	1.036167
19.711733	0.1	1.037777
19.713400	0.1	1.039743
19.715067	0.1	1.039803
19.716733	0.1	1.036525
19.718400	0.1	1.031637
19.720067	0.1	1.028061
19.721733	0.1	1.027227
19.723400	0.1	1.028597
19.725067	0.1	1.031220
19.726733	0.1	1.034439
19.728400	0.1	1.036525
19.730067	0.1	1.035869
19.731733	0.1	1.032531
19.733400	0.1	1.027763
19.735067	0.1	1.022637
19.736733	0.1	1.018822
19.738400	0.1	1.017332
19.740067	0.1	1.017630
19.741733	0.1	1.017809
19.743400	0.1	1.017094
19.745067	0.1	1.016557
19.746733	0.1	1.017094
19.748400	0.1	1.018405
19.750067	0.1	1.019716
19.751733	0.1	1.021028
19.753400	0.1	1.022697
19.755067	0.1	1.024246
19.756733	0.1	1.023471
19.758400	0.1	1.019001
19.760067	0.1	1.012683
19.761733	0.1	1.008034
19.763400	0.1	1.006663
19.765067	0.1	1.007617
19.766733	0.1	1.009405
19.768400	0.1	1.011968
19.770067	0.1	1.015246
19.771733	0.1	1.018345
19.773400	0.1	1.020253
19.775067	0.1	1.021206
19.776733	0.1	1.021624
19.778400	0.1	1.020312
19.780067	0.1	1.016140
19.781733	0.1	1.010537
19.783400	0.1	1.006067
19.785067	0.1	1.003385
19.786733	0.1	1.001000
19.788400	0.1	0.997961
19.790067	0.1	0.994384
19.791733	0.1	0.990987
19.793400	0.1	0.987768
19.795067	0.1	0.984490
19.796733	0.1	0.981033
19.798400	0.1	0.977993
19.800067	0.1	0.976086
19.801733	0.1	0.975609
19.803400	0.1	0.976086
19.805067	0.1	0.976801
19.806733	0.1	0.976443
19.808400	0.1	0.974655
19.810067	0.1	0.972569
19.811733	0.1	0.971437
19.813400	0.1	0.971675
19.815067	0.1	0.972688
19.816733	0.1	0.973165
19.818400	0.1	0.971854
19.820067	0.1	0.968456
19.821733	0.1	0.963628
19.823400	0.1	0.958026
19.825067	0.1	0.951588
19.826733	0.1	0.945032
19.828400	0.1	0.939965
19.830067	0.1	0.936329
19.831733	0.1	0.932992
19.833400	0.1	0.929296
19.835067	0.1	0.926256
19.836733	0.1	0.924707
19.838400	0.1	0.923455
19.840067	0.1	0.920713
19.841733	0.1	0.916123
19.843400	0.1	0.911117
19.845067	0.1	0.908136
19.846733	0.1	0.908554
19.848400	0.1	0.911892
19.850067	0.1	0.916302
19.851733	0.1	0.918984
19.853400	0.1	0.917196
19.855067	0.1	0.910878
19.856733	0.1	0.903070
19.858400	0.1	0.897467
19.860067	0.1	0.895858
19.861733	0.1	0.896990
19.863400	0.1	0.897646
19.865067	0.1	0.895441
19.866733	0.1	0.889957
19.868400	0.1	0.883520
19.870067	0.1	0.879169
19.871733	0.1	0.877976
19.873400	0.1	0.878453
19.875067	0.1	0.879228
19.876733	0.1	0.880301
19.878400	0.1	0.881910
19.880067	0.1	0.883281
19.881733	0.1	0.883460
19.883400	0.1	0.882864
19.885067	0.1	0.882506
19.886733	0.1	0.882566
19.888400	0.1	0.881970
19.890067	0.1	0.879824
19.891733	0.1	0.876427
19.893400	0.1	0.872731
19.895067	0.1	0.868976
19.896733	0.1	0.865281
19.898400	0.1	0.861526
19.900067	0.1	0.857651
19.901733	0.1	0.854671
19.903400	0.1	0.853837
19.905067	0.1	0.855804
19.906733	0.1	0.859797
19.908400	0.1	0.865042
19.910067	0.1	0.870645
19.911733	0.1	0.875950
19.913400	0.1	0.879586
19.915067	0.1	0.880182
19.916733	0.1	0.877798
19.918400	0.1	0.873685
19.920067	0.1	0.869155
19.921733	0.1	0.865638
19.923400	0.1	0.864923
19.925067	0.1	0.867367
19.926733	0.1	0.871420
19.928400	0.1	0.875235
19.930067	0.1	0.878513
19.931733	0.1	0.881851
19.933400	0.1	0.885129
19.935067	0.1	0.887394
19.936733	0.1	0.887930
19.938400	0.1	0.886500
19.940067	0.1	0.883341
19.941733	0.1	0.880361
19.943400	0.1	0.879407
19.945067	0.1	0.880480
19.946733	0.1	0.881434
19.948400	0.1	0.880063
19.950067	0.1	0.875175
19.951733	0.1	0.867963
19.953400	0.1	0.861704
19.955067	0.1	0.859380
19.956733	0.1	0.861228
19.958400	0.1	0.864804
19.960067	0.1	0.867546
19.961733	0.1	0.869334
19.963400	0.1	0.870168
19.965067	0.1	0.869215
19.966733	0.1	0.865877
19.968400	0.1	0.861168
19.970067	0.1	0.856698
19.971733	0.1	0.853181
19.973400	0.1	0.850797
19.975067	0.1	0.850081
19.976733	0.1	0.850976
19.978400	0.1	0.851870
19.980067	0.1	0.850380
19.981733	0.1	0.845075
19.983400	0.1	0.836730
19.985067	0.1	0.828385
19.986733	0.1	0.822604
19.988400	0.1	0.819743
19.990067	0.1	0.818491
19.991733	0.1	0.817776
19.993400	0.1	0.817895
19.995067	0.1	0.819743
19.996733	0.1	0.822425
19.998400	0.1	0.824332
20.000067	0.1	0.824690
20.001733	0.1	0.824332
20.003400	0.1	0.824332
20.005067	0.1	0.824273
20.006733	0.1	0.822961
20.008400	0.1	0.820398
20.010067	0.1	0.818253
20.011733	0.1	0.817835
20.013400	0.1	0.819087
20.015067	0.1	0.821233
20.016733	0.1	0.823736
20.018400	0.1	0.826061
20.020067	0.1	0.827491
20.021733	0.1	0.826716
20.023400	0.1	0.823021
20.025067	0.1	0.817239
20.026733	0.1	0.811696
20.028400	0.1	0.809431
20.030067	0.1	0.812352
20.031733	0.1	0.818491
20.033400	0.1	0.823021
20.035067	0.1	0.822544
20.036733	0.1	0.817478
20.038400	0.1	0.810921
20.040067	0.1	0.806153
20.041733	0.1	0.804424
20.043400	0.1	0.805140
20.045067	0.1	0.806510
20.046733	0.1	0.806630
20.048400	0.1	0.804961
20.050067	0.1	0.801802
20.051733	0.1	0.798345
20.053400	0.1	0.796676
20.055067	0.1	0.798285
20.056733	0.1	0.802636
20.058400	0.1	0.807703
20.060067	0.1	0.812054
20.061733	0.1	0.815213
20.063400	0.1	0.817657
20.065067	0.1	0.819802
20.066733	0.1	0.821590
20.068400	0.1	0.822723
20.070067	0.1	0.822783
20.071733	0.1	0.821352
20.073400	0.1	0.817835
20.075067	0.1	0.812292
20.076733	0.1	0.805974
20.078400	0.1	0.800133
20.080067	0.1	0.794768
20.081733	0.1	0.789642
20.083400	0.1	0.786305
20.085067	0.1	0.787497
20.086733	0.1	0.793994
20.088400	0.1	0.804305
20.090067	0.1	0.816941
20.091733	0.1	0.831306
20.093400	0.1	0.846088
20.095067	0.1	0.859141
20.096733	0.1	0.868499
20.098400	0.1	0.874996
20.100067	0.1	0.880837
20.101733	0.1	0.887036
20.103400	0.1	0.892937
20.105067	0.1	0.898480
20.106733	0.1	0.904083
20.108400	0.1	0.910401
20.110067	0.1	0.917256
20.111733	0.1	0.922859
20.113400	0.1	0.926912
20.115067	0.1	0.932276
20.116733	0.1	0.941873
20.118400	0.1	0.955224
20.120067	0.1	0.968993
20.121733	0.1	0.980496
20.123400	0.1	0.988841
20.125067	0.1	0.993967
20.126733	0.1	0.996232
20.128400	0.1	0.996351
20.130067	0.1	0.996232
20.131733	0.1	0.998676
20.133400	0.1	1.006007
20.135067	0.1	1.018107
20.136733	0.1	1.032412
20.138400	0.1	1.045406
20.140067	0.1	1.055658
20.141733	0.1	1.065373
20.143400	0.1	1.077354
20.145067	0.1	1.091898
20.146733	0.1	1.107812
20.148400	0.1	1.123905
20.150067	0.1	1.138926
20.151733	0.1	1.151681
20.153400	0.1	1.162410
20.155067	0.1	1.173973
20.156733	0.1	1.189470
20.158400	0.1	1.209617
20.160067	0.1	1.232803
20.161733	0.1	1.256526
20.163400	0.1	1.279533
20.165067	0.1	1.301706
20.166733	0.1	1.324058
20.168400	0.1	1.348019
20.170067	0.1	1.374304
20.171733	0.1	1.402497
20.173400	0.1	1.431644
20.175067	0.1	1.460493
20.176733	0.1	1.487672
20.178400	0.1	1.512885
20.180067	0.1	1.537562
20.181733	0.1	1.563728
20.183400	0.1	1.592279
20.185067	0.1	1.623213
20.186733	0.1	1.655579
20.188400	0.1	1.688302
20.190067	0.1	1.720846
20.191733	0.1	1.752734
20.193400	0.1	1.783133
20.195067	0.1	1.811326
20.196733	0.1	1.837134
20.198400	0.1	1.860976
20.200067	0.1	1.884341
20.201733	0.1	1.908839
20.203400	0.1	1.935423
20.205067	0.1	1.964688
20.206733	0.1	1.996637
20.208400	0.1	2.029717
20.210067	0.1	2.060712
20.211733	0.1	2.087832
20.213400	0.1	2.110481
20.215067	0.1	2.128005
20.216733	0.1	2.139866
20.218400	0.1	2.146840
20.220067	0.1	2.150953
20.221733	0.1	2.154470
20.223400	0.1	2.158940
20.225067	0.1	2.165079
20.226733	0.1	2.171338
20.228400	0.1	2.174616
20.230067	0.1	2.172709
20.231733	0.1	2.166748
20.233400	0.1	2.159357
20.235067	0.1	2.152205
20.236733	0.1	2.144635
20.238400	0.1	2.134323
20.240067	0.1	2.119362
20.241733	0.1	2.100408
20.243400	0.1	2.079785
20.245067	0.1	2.059221
20.246733	0.1	2.039313
20.248400	0.1	2.019227
20.250067	0.1	1.996875
20.251733	0.1	1.970470
20.253400	0.1	1.940370
20.255067	0.1	1.908481
20.256733	0.1	1.877248
20.258400	0.1	1.847506
20.260067	0.1	1.818657
20.261733	0.1	1.789630
20.263400	0.1	1.760364
20.265067	0.1	1.731634
20.266733	0.1	1.703203
20.268400	0.1	1.673699
20.270067	0.1	1.643419
20.271733	0.1	1.614869
20.273400	0.1	1.590371
20.275067	0.1	1.569271
20.276733	0.1	1.548052
20.278400	0.1	1.524091
20.280067	0.1	1.498461
20.281733	0.1	1.474083
20.283400	0.1	1.453281
20.285067	0.1	1.436114
20.286733	0.1	1.420975
20.288400	0.1	1.406133
20.290067	0.1	1.391292
20.291733	0.1	1.376152
20.293400	0.1	1.359224
20.295067	0.1	1.340151
20.296733	0.1	1.320124
20.298400	0.1	1.300514
20.300067	0.1	1.283109
20.301733	0.1	1.269698
20.303400	0.1	1.260281
20.305067	0.1	1.252592
20.306733	0.1	1.243949
20.308400	0.1	1.234591
20.310067	0.1	1.227200
20.311733	0.1	1.223862
20.313400	0.1	1.223445
20.315067	0.1	1.223087
20.316733	0.1	1.220286
20.318400	0.1	1.214862
20.320067	0.1	1.208246
20.321733	0.1	1.200974
20.323400	0.1	1.191855
20.325067	0.1	1.181126
20.326733	0.1	1.170814
20.328400	0.1	1.162767
20.330067	0.1	1.157641
20.331733	0.1	1.155496
20.333400	0.1	1.156449
20.335067	0.1	1.160264
20.336733	0.1	1.165211
20.338400	0.1	1.169205
20.340067	0.1	1.171589
20.341733	0.1	1.172662
20.343400	0.1	1.172841
20.345067	0.1	1.172423
20.346733	0.1	1.171589
20.348400	0.1	1.170218
20.350067	0.1	1.168609
20.351733	0.1	1.167893
20.353400	0.1	1.170039
20.355067	0.1	1.175642
20.356733	0.1	1.183271
20.358400	0.1	1.191437
20.360067	0.1	1.199186
20.361733	0.1	1.204968
20.363400	0.1	1.207173
20.365067	0.1	1.206696
20.366733	0.1	1.207233
20.368400	0.1	1.212299
20.370067	0.1	1.221836
20.371733	0.1	1.233757
20.373400	0.1	1.246274
20.375067	0.1	1.258910
20.376733	0.1	1.271427
20.378400	0.1	1.284123
20.380067	0.1	1.297355
20.381733	0.1	1.310229
20.383400	0.1	1.320899
20.385067	0.1	1.328945
20.386733	0.1	1.336694
20.388400	0.1	1.346946
20.390067	0.1	1.360118
20.391733	0.1	1.373887
20.393400	0.1	1.385391
20.395067	0.1	1.393974
20.396733	0.1	1.401305
20.398400	0.1	1.408577
20.400067	0.1	1.415670
20.401733	0.1	1.422227
20.403400	0.1	1.429260
20.405067	0.1	1.438320
20.406733	0.1	1.449168
20.408400	0.1	1.459241
20.410067	0.1	1.465559
20.411733	0.1	1.467288
20.413400	0.1	1.466215
20.415067	0.1	1.464367
20.416733	0.1	1.462817
20.418400	0.1	1.462460
20.420067	0.1	1.464009
20.421733	0.1	1.467884
20.423400	0.1	1.472056
20.425067	0.1	1.472592
20.426733	0.1	1.467049
20.428400	0.1	1.456142
20.430067	0.1	1.442254
20.431733	0.1	1.427353
20.433400	0.1	1.413941
20.435067	0.1	1.403928
20.436733	0.1	1.396656
20.438400	0.1	1.389444
20.440067	0.1	1.379550
20.441733	0.1	1.366377
20.443400	0.1	1.351178
20.445067	0.1	1.335383
20.446733	0.1	1.319349
20.448400	0.1	1.302838
20.450067	0.1	1.285315
20.451733	0.1	1.266956
20.453400	0.1	1.248896
20.455067	0.1	1.232624
20.456733	0.1	1.218438
20.458400	0.1	1.205623
20.460067	0.1	1.192987
20.461733	0.1	1.179755
20.463400	0.1	1.165629
20.465067	0.1	1.150191
20.466733	0.1	1.133204
20.468400	0.1	1.115024
20.470067	0.1	1.097024
20.471733	0.1	1.080155
20.473400	0.1	1.064837
20.475067	0.1	1.051247
20.476733	0.1	1.039743
20.478400	0.1	1.030266
20.480067	0.1	1.021981
20.481733	0.1	1.014054
20.483400	0.1	1.005471
20.485067	0.1	0.995100
20.486733	0.1	0.982225
20.488400	0.1	0.967562
20.490067	0.1	0.952363
20.491733	0.1	0.937522
20.493400	0.1	0.923395
20.495067	0.1	0.909805
20.496733	0.1	0.896871
20.498400	0.1	0.884473
20.500067	0.1	0.872314
20.501733	0.1	0.860035
20.503400	0.1	0.848234
20.505067	0.1	0.837922
20.506733	0.1	0.829518
20.508400	0.1	0.822187
20.510067	0.1	0.815034
20.511733	0.1	0.808358
20.513400	0.1	0.803173
20.515067	0.1	0.800073
20.516733	0.1	0.797808
20.518400	0.1	0.794053
20.520067	0.1	0.787497
20.521733	0.1	0.779688
20.523400	0.1	0.772953
20.525067	0.1	0.767589
20.526733	0.1	0.762224
20.528400	0.1	0.756085
20.530067	0.1	0.750542
20.531733	0.1	0.747681
20.533400	0.1	0.748754
20.535067	0.1	0.753701
20.536733	0.1	0.760376
20.538400	0.1	0.765264
20.540067	0.1	0.766218
20.541733	0.1	0.764430
20.543400	0.1	0.762463
20.545067	0.1	0.760734
20.546733	0.1	0.757694
20.548400	0.1	0.752926
20.550067	0.1	0.748158
20.551733	0.1	0.745058
20.553400	0.1	0.743926
20.555067	0.1	0.744522
20.556733	0.1	0.746548
20.558400	0.1	0.748992
20.560067	0.1	0.750482
20.561733	0.1	0.750601
20.563400	0.1	0.749648
20.565067	0.1	0.748038
20.566733	0.1	0.746131
20.568400	0.1	0.744820
20.570067	0.1	0.744939
20.571733	0.1	0.746250
20.573400	0.1	0.747383
20.575067	0.1	0.747979
20.576733	0.1	0.748634
20.578400	0.1	0.749707
20.580067	0.1	0.751436
20.581733	0.1	0.752986
20.583400	0.1	0.753403
20.585067	0.1	0.753164
20.586733	0.1	0.753641
20.588400	0.1	0.755966
20.590067	0.1	0.760436
20.591733	0.1	0.766277
20.593400	0.1	0.771880
20.595067	0.1	0.776172
20.596733	0.1	0.778079
20.598400	0.1	0.776291
20.600067	0.1	0.770271
20.601733	0.1	0.762761
20.603400	0.1	0.758469
20.605067	0.1	0.760078
20.606733	0.1	0.766099
20.608400	0.1	0.773311
20.610067	0.1	0.779688
20.611733	0.1	0.785351
20.613400	0.1	0.791371
20.615067	0.1	0.798166
20.616733	0.1	0.805318
20.618400	0.1	0.812113
20.620067	0.1	0.817537
20.621733	0.1	0.821471
20.623400	0.1	0.825584
20.625067	0.1	0.831425
20.626733	0.1	0.838816
20.628400	0.1	0.846922
20.630067	0.1	0.856042
20.631733	0.1	0.866592
20.633400	0.1	0.877619
20.635067	0.1	0.887573
20.636733	0.1	0.896156
20.638400	0.1	0.904381
20.640067	0.1	0.913262
20.641733	0.1	0.922263
20.643400	0.1	0.930250
20.645067	0.1	0.937700
20.646733	0.1	0.946641
20.648400	0.1	0.958264
20.650067	0.1	0.970960
20.651733	0.1	0.982463
20.653400	0.1	0.991702
20.655067	0.1	0.999630
20.656733	0.1	1.008332
20.658400	0.1	1.020014
20.660067	0.1	1.035035
20.661733	0.1	1.052320
20.663400	0.1	1.070857
20.665067	0.1	1.090288
20.666733	0.1	1.109719
20.668400	0.1	1.127958
20.670067	0.1	1.144230
20.671733	0.1	1.159191
20.673400	0.1	1.175523
20.675067	0.1	1.195788
20.676733	0.1	1.220167
20.678400	0.1	1.245976
20.680067	0.1	1.270533
20.681733	0.1	1.294196
20.683400	0.1	1.318574
20.685067	0.1	1.343548
20.686733	0.1	1.368344
20.688400	0.1	1.393616
20.690067	0.1	1.420200
20.691733	0.1	1.447439
20.693400	0.1	1.474321
20.695067	0.1	1.501441
20.696733	0.1	1.530707
20.698400	0.1	1.562715
20.700067	0.1	1.596689
20.701733	0.1	1.631916
20.703400	0.1	1.667976
20.705067	0.1	1.703918
20.706733	0.1	1.739025
20.708400	0.1	1.774132
20.710067	0.1	1.811206
20.711733	0.1	1.851857
20.713400	0.1	1.896680
20.715067	0.1	1.945019
20.716733	0.1	1.995623
20.718400	0.1	2.047360
20.720067	0.1	2.098739
20.721733	0.1	2.148748
20.723400	0.1	2.198637
20.725067	0.1	2.250731
20.726733	0.1	2.305925
20.728400	0.1	2.363980
20.730067	0.1	2.424240
20.731733	0.1	2.485812
20.733400	0.1	2.547324
20.735067	0.1	2.608538
20.736733	0.1	2.671182
20.738400	0.1	2.736569
20.740067	0.1	2.804578
20.741733	0.1	2.876222
20.743400	0.1	2.952337
20.745067	0.1	3.030658
20.746733	0.1	3.107310
20.748400	0.1	3.179729
20.750067	0.1	3.247976
20.751733	0.1	3.313720
20.753400	0.1	3.379584
20.755067	0.1	3.446222
20.756733	0.1	3.512085
20.758400	0.1	3.575802
20.760067	0.1	3.638506
20.761733	0.1	3.701508
20.763400	0.1	3.764451
20.765067	0.1	3.826320
20.766733	0.1	3.886760
20.768400	0.1	3.945947
20.770067	0.1	4.003763
20.771733	0.1	4.058838
20.773400	0.1	4.108966
20.775067	0.1	4.153848
20.776733	0.1	4.195214
20.778400	0.1	4.234910
20.780067	0.1	4.274071
20.781733	0.1	4.312873
20.783400	0.1	4.350484
20.785067	0.1	4.385352
20.786733	0.1	4.415870
20.788400	0.1	4.441560
20.790067	0.1	4.463196
20.791733	0.1	4.482866
20.793400	0.1	4.502833
20.795067	0.1	4.524887
20.796733	0.1	4.549265
20.798400	0.1	4.575014
20.800067	0.1	4.600466
20.801733	0.1	4.624069
20.803400	0.1	4.644692
20.805067	0.1	4.662812
20.806733	0.1	4.680932
20.808400	0.1	4.701853
20.810067	0.1	4.727900
20.811733	0.1	4.760325
20.813400	0.1	4.798889
20.815067	0.1	4.842520
20.816733	0.1	4.889787
20.818400	0.1	4.938722
20.820067	0.1	4.987300
20.821733	0.1	5.034805
20.823400	0.1	5.082429
20.825067	0.1	5.131901
20.826733	0.1	5.183816
20.828400	0.1	5.237758
20.830067	0.1	5.294442
20.831733	0.1	5.354762
20.833400	0.1	5.419016
20.835067	0.1	5.486667
20.836733	0.1	5.556822
20.838400	0.1	5.627692
20.840067	0.1	5.697131
20.841733	0.1	5.763889
20.843400	0.1	5.828143
20.845067	0.1	5.890847
20.846733	0.1	5.952180
20.848400	0.1	6.011725
20.850067	0.1	6.069184
20.851733	0.1	6.124318
20.853400	0.1	6.176472
20.855067	0.1	6.224513
20.856733	0.1	6.266773
20.858400	0.1	6.301582
20.860067	0.1	6.328106
20.861733	0.1	6.346286
20.863400	0.1	6.356001
20.865067	0.1	6.358207
20.866733	0.1	6.354034
20.868400	0.1	6.343007
20.870067	0.1	6.323696
20.871733	0.1	6.296158
20.873400	0.1	6.261707
20.875067	0.1	6.221652
20.876733	0.1	6.175518
20.878400	0.1	6.121755
20.880067	0.1	6.059409
20.881733	0.1	5.989015
20.883400	0.1	5.911827
20.885067	0.1	5.828083
20.886733	0.1	5.737603
20.888400	0.1	5.640209
20.890067	0.1	5.536437
20.891733	0.1	5.428255
20.893400	0.1	5.317867
20.895067	0.1	5.205691
20.896733	0.1	5.089820
20.898400	0.1	4.967928
20.900067	0.1	4.840076
20.901733	0.1	4.709780
20.903400	0.1	4.580736
20.905067	0.1	4.454553
20.906733	0.1	4.330516
20.908400	0.1	4.206538
20.910067	0.1	4.080832
20.911733	0.1	3.954113
20.913400	0.1	3.828585
20.915067	0.1	3.705681
20.916733	0.1	3.585041
20.918400	0.1	3.465891
20.920067	0.1	3.348351
20.921733	0.1	3.232718
20.923400	0.1	3.118754
20.925067	0.1	3.005326
20.926733	0.1	2.891779
20.928400	0.1	2.779305
20.930067	0.1	2.671540
20.931733	0.1	2.571762
20.933400	0.1	2.480686
20.935067	0.1	2.397120
20.936733	0.1	2.319098
20.938400	0.1	2.244771
20.940067	0.1	2.172053
20.941733	0.1	2.099633
20.943400	0.1	2.027452
20.945067	0.1	1.956225
20.946733	0.1	1.887262
20.948400	0.1	1.822293
20.950067	0.1	1.761913
20.951733	0.1	1.705945
20.953400	0.1	1.654387
20.955067	0.1	1.607657
20.956733	0.1	1.565635
20.958400	0.1	1.526952
20.960067	0.1	1.490414
20.961733	0.1	1.455188
20.963400	0.1	1.421332
20.965067	0.1	1.389861
20.966733	0.1	1.361609
20.968400	0.1	1.334846
20.970067	0.1	1.307249
20.971733	0.1	1.279175
20.973400	0.1	1.252770
20.975067	0.1	1.230121
20.976733	0.1	1.211882
20.978400	0.1	1.197338
20.980067	0.1	1.184464
20.981733	0.1	1.170993
20.983400	0.1	1.155734
20.985067	0.1	1.138568
20.986733	0.1	1.120210
20.988400	0.1	1.101732
20.990067	0.1	1.084864
20.991733	0.1	1.072109
20.993400	0.1	1.063883
20.995067	0.1	1.057208
20.996733	0.1	1.048684
20.998400	0.1	1.038253
21.000067	0.1	1.028836
21.001733	0.1	1.022995
21.003400	0.1	1.020014
21.005067	0.1	1.017451
21.006733	0.1	1.013935
21.008400	0.1	1.009643
21.010067	0.1	1.004875
21.011733	0.1	1.000404
21.013400	0.1	0.997305
21.015067	0.1	0.995696
21.016733	0.1	0.994384
21.018400	0.1	0.992119
21.020067	0.1	0.988841
21.021733	0.1	0.986099
21.023400	0.1	0.985920
21.025067	0.1	0.989437
21.026733	0.1	0.995636
21.028400	0.1	1.001954
21.030067	0.1	1.006603
21.031733	0.1	1.008391
21.033400	0.1	1.006782
21.035067	0.1	1.003623
21.036733	0.1	1.003027
21.038400	0.1	1.007378
21.040067	0.1	1.015723
21.041733	0.1	1.024842
21.043400	0.1	1.032472
21.045067	0.1	1.038075
21.046733	0.1	1.043260
21.048400	0.1	1.050055
21.050067	0.1	1.058757
21.051733	0.1	1.067638
21.053400	0.1	1.075387
21.055067	0.1	1.083016
21.056733	0.1	1.093686
21.058400	0.1	1.108468
21.060067	0.1	1.124382
21.061733	0.1	1.136780
21.063400	0.1	1.144111
21.065067	0.1	1.148045
21.066733	0.1	1.151681
21.068400	0.1	1.157582
21.070067	0.1	1.166463
21.071733	0.1	1.177132
21.073400	0.1	1.188934
21.075067	0.1	1.203179
21.076733	0.1	1.220942
21.078400	0.1	1.240850
21.080067	0.1	1.260579
21.081733	0.1	1.278758
21.083400	0.1	1.295984
21.085067	0.1	1.314163
21.086733	0.1	1.335561
21.088400	0.1	1.360595
21.090067	0.1	1.387954
21.091733	0.1	1.415432
21.093400	0.1	1.441538
21.095067	0.1	1.465440
21.096733	0.1	1.486719
21.098400	0.1	1.505971
21.100067	0.1	1.524866
21.101733	0.1	1.544654
21.103400	0.1	1.565397
21.105067	0.1	1.585662
21.106733	0.1	1.603961
21.108400	0.1	1.621246
21.110067	0.1	1.639545
21.111733	0.1	1.659513
21.113400	0.1	1.680613
21.115067	0.1	1.703262
21.116733	0.1	1.727462
21.118400	0.1	1.751304
21.120067	0.1	1.771629
21.121733	0.1	1.785040
21.123400	0.1	1.789212
21.125067	0.1	1.785696
21.126733	0.1	1.779199
21.128400	0.1	1.773596
21.130067	0.1	1.769722
21.131733	0.1	1.766801
21.133400	0.1	1.763523
21.135067	0.1	1.758933
21.136733	0.1	1.752436
21.138400	0.1	1.743734
21.140067	0.1	1.733124
21.141733	0.1	1.721799
21.143400	0.1	1.710892
21.145067	0.1	1.701832
21.146733	0.1	1.695871
21.148400	0.1	1.691222
21.150067	0.1	1.682639
21.151733	0.1	1.666129
21.153400	0.1	1.643300
21.155067	0.1	1.618505
21.156733	0.1	1.594722
21.158400	0.1	1.571953
21.160067	0.1	1.548886
21.161733	0.1	1.526117
21.163400	0.1	1.505911
21.165067	0.1	1.489997
21.166733	0.1	1.477242
21.168400	0.1	1.464188
21.170067	0.1	1.448572
21.171733	0.1	1.431227
21.173400	0.1	1.414418
21.175067	0.1	1.398563
21.176733	0.1	1.382470
21.178400	0.1	1.365542
21.180067	0.1	1.347423
21.181733	0.1	1.327574
21.183400	0.1	1.306474
21.185067	0.1	1.286924
21.186733	0.1	1.272917
21.188400	0.1	1.266480
21.190067	0.1	1.266182
21.191733	0.1	1.268447
21.193400	0.1	1.269460
21.195067	0.1	1.267433
21.196733	0.1	1.262128
21.198400	0.1	1.255095
21.200067	0.1	1.248837
21.201733	0.1	1.244903
21.203400	0.1	1.242876
21.205067	0.1	1.241326
21.206733	0.1	1.239359
21.208400	0.1	1.237214
21.210067	0.1	1.236737
21.211733	0.1	1.239538
21.213400	0.1	1.245260
21.215067	0.1	1.252532
21.216733	0.1	1.259565
21.218400	0.1	1.265228
21.220067	0.1	1.269698
21.221733	0.1	1.275003
21.223400	0.1	1.282811
21.225067	0.1	1.292646
21.226733	0.1	1.302540
21.228400	0.1	1.311481
21.230067	0.1	1.319230
21.231733	0.1	1.324356
21.233400	0.1	1.326084
21.235067	0.1	1.325607
21.236733	0.1	1.325548
21.238400	0.1	1.327515
21.240067	0.1	1.330853
21.241733	0.1	1.332998
21.243400	0.1	1.332760
21.245067	0.1	1.331925
21.246733	0.1	1.332283
21.248400	0.1	1.333118
21.250067	0.1	1.332641
21.251733	0.1	1.330137
21.253400	0.1	1.325846
21.255067	0.1	1.320601
21.256733	0.1	1.315057
21.258400	0.1	1.309037
21.260067	0.1	1.302064
21.261733	0.1	1.293957
21.263400	0.1	1.284719
21.265067	0.1	1.275003
21.266733	0.1	1.265645
21.268400	0.1	1.257002
21.270067	0.1	1.249135
21.271733	0.1	1.241624
21.273400	0.1	1.233101
21.275067	0.1	1.221418
21.276733	0.1	1.206517
21.278400	0.1	1.190484
21.280067	0.1	1.175225
21.281733	0.1	1.161516
21.283400	0.1	1.149476
21.285067	0.1	1.139283
21.286733	0.1	1.130402
21.288400	0.1	1.121283
21.290067	0.1	1.110494
21.291733	0.1	1.098335
21.293400	0.1	1.086354
21.295067	0.1	1.074970
21.296733	0.1	1.063585
21.298400	0.1	1.051962
21.300067	0.1	1.040638
21.301733	0.1	1.030445
21.303400	0.1	1.020849
21.305067	0.1	1.011312
21.306733	0.1	1.002133
21.308400	0.1	0.995100
21.310067	0.1	0.990570
21.311733	0.1	0.986815
21.313400	0.1	0.981629
21.315067	0.1	0.975132
21.316733	0.1	0.968278
21.318400	0.1	0.962317
21.320067	0.1	0.958026
21.321733	0.1	0.955522
21.323400	0.1	0.954568
21.325067	0.1	0.954568
21.326733	0.1	0.954926
21.328400	0.1	0.954926
21.330067	0.1	0.954688
21.331733	0.1	0.955224
21.333400	0.1	0.957012
21.335067	0.1	0.958920
21.336733	0.1	0.958741
21.338400	0.1	0.955224
21.340067	0.1	0.949204
21.341733	0.1	0.942946
21.343400	0.1	0.938416
21.345067	0.1	0.936747
21.346733	0.1	0.938296
21.348400	0.1	0.941694
21.350067	0.1	0.944555
21.351733	0.1	0.946105
21.353400	0.1	0.948429
21.355067	0.1	0.953555
21.356733	0.1	0.960589
21.358400	0.1	0.968218
21.360067	0.1	0.976086
21.361733	0.1	0.983894
21.363400	0.1	0.991106
21.365067	0.1	0.997365
21.366733	0.1	1.002133
21.368400	0.1	1.004696
21.370067	0.1	1.004160
21.371733	0.1	1.000524
21.373400	0.1	0.995994
21.375067	0.1	0.993371
21.376733	0.1	0.994504
21.378400	0.1	0.999034
21.380067	0.1	1.005232
21.381733	0.1	1.011133
21.383400	0.1	1.015604
21.385067	0.1	1.019299
21.386733	0.1	1.023114
21.388400	0.1	1.026452
21.390067	0.1	1.028121
21.391733	0.1	1.028538
21.393400	0.1	1.029253
21.395067	0.1	1.031339
21.396733	0.1	1.035214
21.398400	0.1	1.040280
21.400067	0.1	1.045585
21.401733	0.1	1.050651
21.403400	0.1	1.055777
21.405067	0.1	1.061678
21.406733	0.1	1.068175
21.408400	0.1	1.073241
21.410067	0.1	1.074791
21.411733	0.1	1.073301
21.413400	0.1	1.071334
21.415067	0.1	1.071394
21.416733	0.1	1.073599
21.418400	0.1	1.075506
21.420067	0.1	1.074672
21.421733	0.1	1.071096
21.423400	0.1	1.067162
21.425067	0.1	1.065075
21.426733	0.1	1.064897
21.428400	0.1	1.064956
21.430067	0.1	1.062632
21.431733	0.1	1.056552
21.433400	0.1	1.047731
21.435067	0.1	1.038432
21.436733	0.1	1.030266
21.438400	0.1	1.023531
21.440067	0.1	1.018107
21.441733	0.1	1.013100
21.443400	0.1	1.007319
21.445067	0.1	1.001298
21.446733	0.1	0.996947
21.448400	0.1	0.995159
21.450067	0.1	0.994802
21.451733	0.1	0.993013
21.453400	0.1	0.986159
21.455067	0.1	0.972569
21.456733	0.1	0.954866
21.458400	0.1	0.938118
21.460067	0.1	0.926316
21.461733	0.1	0.919640
21.463400	0.1	0.915229
21.465067	0.1	0.910282
21.466733	0.1	0.903606
21.468400	0.1	0.895798
21.470067	0.1	0.888705
21.471733	0.1	0.884056
21.473400	0.1	0.882208
21.475067	0.1	0.881076
21.476733	0.1	0.877023
21.478400	0.1	0.867724
21.480067	0.1	0.853956
21.481733	0.1	0.839293
21.483400	0.1	0.828207
21.485067	0.1	0.822842
21.486733	0.1	0.820816
21.488400	0.1	0.818610
21.490067	0.1	0.815034
21.491733	0.1	0.810683
21.493400	0.1	0.805795
21.495067	0.1	0.799954
21.496733	0.1	0.793099
21.498400	0.1	0.786364
21.500067	0.1	0.781119
21.501733	0.1	0.777245
21.503400	0.1	0.773668
21.505067	0.1	0.769734
21.506733	0.1	0.765741
21.508400	0.1	0.762045
21.510067	0.1	0.758231
21.511733	0.1	0.754118
21.513400	0.1	0.749469
21.515067	0.1	0.743747
21.516733	0.1	0.736177
21.518400	0.1	0.726163
21.520067	0.1	0.714421
21.521733	0.1	0.703573
21.523400	0.1	0.696421
21.525067	0.1	0.693858
21.526733	0.1	0.694990
21.528400	0.1	0.699222
21.530067	0.1	0.706136
21.531733	0.1	0.714421
21.533400	0.1	0.721872
21.535067	0.1	0.726879
21.536733	0.1	0.728786
21.538400	0.1	0.727832
21.540067	0.1	0.724733
21.541733	0.1	0.721395
21.543400	0.1	0.720143
21.545067	0.1	0.722349
21.546733	0.1	0.726581
21.548400	0.1	0.729859
21.550067	0.1	0.729740
21.551733	0.1	0.725806
21.553400	0.1	0.719309
21.555067	0.1	0.712574
21.556733	0.1	0.707388
21.558400	0.1	0.703812
21.560067	0.1	0.700772
21.561733	0.1	0.697255
21.563400	0.1	0.693619
21.565067	0.1	0.690699
21.566733	0.1	0.689149
21.568400	0.1	0.689149
21.570067	0.1	0.689805
21.571733	0.1	0.689745
21.573400	0.1	0.688016
21.575067	0.1	0.684738
21.576733	0.1	0.680804
21.578400	0.1	0.677407
21.580067	0.1	0.676334
21.581733	0.1	0.677824
21.583400	0.1	0.680268
21.585067	0.1	0.680924
21.586733	0.1	0.678480
21.588400	0.1	0.673413
21.590067	0.1	0.668585
21.591733	0.1	0.666857
21.593400	0.1	0.668585
21.595067	0.1	0.671983
21.596733	0.1	0.675798
21.598400	0.1	0.679672
21.600067	0.1	0.683427
21.601733	0.1	0.686944
21.603400	0.1	0.690460
21.605067	0.1	0.693440
21.606733	0.1	0.694871
21.608400	0.1	0.694275
21.610067	0.1	0.691772
21.611733	0.1	0.687599
21.613400	0.1	0.681937
21.615067	0.1	0.675798
21.616733	0.1	0.671566
21.618400	0.1	0.671625
21.620067	0.1	0.676274
21.621733	0.1	0.683129
21.623400	0.1	0.689209
21.625067	0.1	0.692785
21.626733	0.1	0.693083
21.628400	0.1	0.689864
21.630067	0.1	0.684142
21.631733	0.1	0.678301
21.633400	0.1	0.674725
21.635067	0.1	0.674486
21.636733	0.1	0.678003
21.638400	0.1	0.684738
21.640067	0.1	0.692368
21.641733	0.1	0.697851
21.643400	0.1	0.699639
21.645067	0.1	0.698388
21.646733	0.1	0.696600
21.648400	0.1	0.696719
21.650067	0.1	0.699461
21.651733	0.1	0.703871
21.653400	0.1	0.708818
21.655067	0.1	0.713944
21.656733	0.1	0.719369
21.658400	0.1	0.725806
21.660067	0.1	0.732958
21.661733	0.1	0.738561
21.663400	0.1	0.741243
21.665067	0.1	0.741363
21.666733	0.1	0.740290
21.668400	0.1	0.739396
21.670067	0.1	0.740111
21.671733	0.1	0.742555
21.673400	0.1	0.745237
21.675067	0.1	0.746489
21.676733	0.1	0.746429
21.678400	0.1	0.746787
21.680067	0.1	0.749826
21.681733	0.1	0.756323
21.683400	0.1	0.765026
21.685067	0.1	0.773251
21.686733	0.1	0.779390
21.688400	0.1	0.782967
21.690067	0.1	0.784636
21.691733	0.1	0.786126
21.693400	0.1	0.789464
21.695067	0.1	0.795484
21.696733	0.1	0.803649
21.698400	0.1	0.811875
21.700067	0.1	0.817895
21.701733	0.1	0.821352
21.703400	0.1	0.823498
21.705067	0.1	0.824392
21.706733	0.1	0.822961
21.708400	0.1	0.819504
21.710067	0.1	0.815570
21.711733	0.1	0.812471
21.713400	0.1	0.811279
21.715067	0.1	0.812173
21.716733	0.1	0.813901
21.718400	0.1	0.814438
21.720067	0.1	0.812709
21.721733	0.1	0.810683
21.723400	0.1	0.811219
21.725067	0.1	0.814557
21.726733	0.1	0.818372
21.728400	0.1	0.820518
21.730067	0.1	0.820696
21.731733	0.1	0.820160
21.733400	0.1	0.819743
21.735067	0.1	0.819147
21.736733	0.1	0.819087
21.738400	0.1	0.821233
21.740067	0.1	0.825942
21.741733	0.1	0.831723
21.743400	0.1	0.835717
21.745067	0.1	0.836194
21.746733	0.1	0.833035
21.748400	0.1	0.827611
21.750067	0.1	0.821650
21.751733	0.1	0.816226
21.753400	0.1	0.811100
21.755067	0.1	0.805259
21.756733	0.1	0.798225
21.758400	0.1	0.790000
21.760067	0.1	0.781059
21.761733	0.1	0.772357
21.763400	0.1	0.764549
21.765067	0.1	0.758410
21.766733	0.1	0.754952
21.768400	0.1	0.754178
21.770067	0.1	0.754714
21.771733	0.1	0.755250
21.773400	0.1	0.755191
21.775067	0.1	0.755668
21.776733	0.1	0.758648
21.778400	0.1	0.764191
21.780067	0.1	0.769734
21.781733	0.1	0.772476
21.783400	0.1	0.772417
21.785067	0.1	0.771761
21.786733	0.1	0.772774
21.788400	0.1	0.775933
21.790067	0.1	0.779629
21.791733	0.1	0.781477
21.793400	0.1	0.780165
21.795067	0.1	0.776112
21.796733	0.1	0.771165
21.798400	0.1	0.766635
21.800067	0.1	0.762939
21.801733	0.1	0.761390
21.803400	0.1	0.764489
21.805067	0.1	0.772774
21.806733	0.1	0.784218
21.808400	0.1	0.796676
21.810067	0.1	0.808358
21.811733	0.1	0.817478
21.813400	0.1	0.823438
21.815067	0.1	0.827789
21.816733	0.1	0.832379
21.818400	0.1	0.837803
21.820067	0.1	0.844598
21.821733	0.1	0.852406
21.823400	0.1	0.860632
21.825067	0.1	0.870347
21.826733	0.1	0.883460
21.828400	0.1	0.900090
21.830067	0.1	0.918210
21.831733	0.1	0.934720
21.833400	0.1	0.948072
21.835067	0.1	0.958622
21.836733	0.1	0.967860
21.838400	0.1	0.977635
21.840067	0.1	0.989318
21.841733	0.1	1.003027
21.843400	0.1	1.018405
21.845067	0.1	1.034796
21.846733	0.1	1.051784
21.848400	0.1	1.068890
21.850067	0.1	1.085997
21.851733	0.1	1.103103
21.853400	0.1	1.120210
21.855067	0.1	1.136661
21.856733	0.1	1.152337
21.858400	0.1	1.168013
21.860067	0.1	1.184464
21.861733	0.1	1.201809
21.863400	0.1	1.219928
21.865067	0.1	1.238585
21.866733	0.1	1.257181
21.868400	0.1	1.275420
21.870067	0.1	1.293242
21.871733	0.1	1.310527
21.873400	0.1	1.327515
21.875067	0.1	1.344800
21.876733	0.1	1.362443
21.878400	0.1	1.379252
21.880067	0.1	1.393855
21.881733	0.1	1.404822
21.883400	0.1	1.410782
21.885067	0.1	1.412392
21.886733	0.1	1.413703
21.888400	0.1	1.419783
21.890067	0.1	1.432121
21.891733	0.1	1.446724
21.893400	0.1	1.457810
21.895067	0.1	1.462936
21.896733	0.1	1.463235
21.898400	0.1	1.460672
21.900067	0.1	1.456678
21.901733	0.1	1.452923
21.903400	0.1	1.451135
21.905067	0.1	1.452267
21.906733	0.1	1.455188
21.908400	0.1	1.457870
21.910067	0.1	1.458168
21.911733	0.1	1.454890
21.913400	0.1	1.449406
21.915067	0.1	1.444042
21.916733	0.1	1.439154
21.918400	0.1	1.433313
21.920067	0.1	1.426339
21.921733	0.1	1.419842
21.923400	0.1	1.414955
21.925067	0.1	1.410186
21.926733	0.1	1.402438
21.928400	0.1	1.390338
21.930067	0.1	1.376450
21.931733	0.1	1.363754
21.933400	0.1	1.353026
21.935067	0.1	1.343429
21.936733	0.1	1.334906
21.938400	0.1	1.328051
21.940067	0.1	1.322687
21.941733	0.1	1.318216
21.943400	0.1	1.313746
21.945067	0.1	1.308441
21.946733	0.1	1.301646
21.948400	0.1	1.292706
21.950067	0.1	1.282573
21.951733	0.1	1.273215
21.953400	0.1	1.265645
21.955067	0.1	1.258969
21.956733	0.1	1.252234
21.958400	0.1	1.245976
21.960067	0.1	1.241684
21.961733	0.1	1.239777
21.963400	0.1	1.237869
21.965067	0.1	1.232565
21.966733	0.1	1.223087
21.968400	0.1	1.212299
21.970067	0.1	1.204431
21.971733	0.1	1.202583
21.973400	0.1	1.207113
21.975067	0.1	1.216352
21.976733	0.1	1.227140
21.978400	0.1	1.235306
21.980067	0.1	1.237631
21.981733	0.1	1.234174
21.983400	0.1	1.227498
21.985067	0.1	1.220644
21.986733	0.1	1.214802
21.988400	0.1	1.209498
21.990067	0.1	1.204968
21.991733	0.1	1.203001
21.993400	0.1	1.205802
21.995067	0.1	1.213610
21.996733	0.1	1.225352
21.998400	0.1	1.239598
22.000067	0.1	1.254261
22.001733	0.1	1.266837
22.003400	0.1	1.276612
22.005067	0.1	1.284838
22.006733	0.1	1.293898
22.008400	0.1	1.304746
22.010067	0.1	1.315951
22.011733	0.1	1.325369
22.013400	0.1	1.331627
22.015067	0.1	1.335681
22.016733	0.1	1.340509
22.018400	0.1	1.349092
22.020067	0.1	1.362681
22.021733	0.1	1.380384
22.023400	0.1	1.401007
22.025067	0.1	1.423180
22.026733	0.1	1.445055
22.028400	0.1	1.465261
22.030067	0.1	1.483858
22.031733	0.1	1.501739
22.033400	0.1	1.519680
22.035067	0.1	1.538813
22.036733	0.1	1.559854
22.038400	0.1	1.582444
22.040067	0.1	1.606524
22.041733	0.1	1.633287
22.043400	0.1	1.663566
22.045067	0.1	1.696468
22.046733	0.1	1.729548
22.048400	0.1	1.761556
22.050067	0.1	1.793265
22.051733	0.1	1.825869
22.053400	0.1	1.860082
22.055067	0.1	1.896680
22.056733	0.1	1.936376
22.058400	0.1	1.978994
22.060067	0.1	2.023459
22.061733	0.1	2.068341
22.063400	0.1	2.111197
22.065067	0.1	2.148807
22.066733	0.1	2.180159
22.068400	0.1	2.207518
22.070067	0.1	2.234757
22.071733	0.1	2.264321
22.073400	0.1	2.296388
22.075067	0.1	2.330005
22.076733	0.1	2.364040
22.078400	0.1	2.396941
22.080067	0.1	2.427220
22.081733	0.1	2.454519
22.083400	0.1	2.479434
22.085067	0.1	2.503157
22.086733	0.1	2.525747
22.088400	0.1	2.544999
22.090067	0.1	2.559006
22.091733	0.1	2.568305
22.093400	0.1	2.575636
22.095067	0.1	2.582967
22.096733	0.1	2.589047
22.098400	0.1	2.590716
22.100067	0.1	2.585828
22.101733	0.1	2.575159
22.103400	0.1	2.561748
22.105067	0.1	2.548635
22.106733	0.1	2.536953
22.108400	0.1	2.526224
22.110067	0.1	2.514720
22.111733	0.1	2.500892
22.113400	0.1	2.484501
22.115067	0.1	2.465785
22.116733	0.1	2.444685
22.118400	0.1	2.421141
22.120067	0.1	2.395272
22.121733	0.1	2.368271
22.123400	0.1	2.341628
22.125067	0.1	2.316773
22.126733	0.1	2.294302
22.128400	0.1	2.274394
22.130067	0.1	2.256155
22.131733	0.1	2.238035
22.133400	0.1	2.218962
22.135067	0.1	2.200186
22.136733	0.1	2.184272
22.138400	0.1	2.173424
22.140067	0.1	2.167583
22.141733	0.1	2.163947
22.143400	0.1	2.159476
22.145067	0.1	2.154231
22.146733	0.1	2.151251
22.148400	0.1	2.153754
22.150067	0.1	2.162278
22.151733	0.1	2.174497
22.153400	0.1	2.187967
22.155067	0.1	2.202809
22.156733	0.1	2.220869
22.158400	0.1	2.243638
22.160067	0.1	2.271116
22.161733	0.1	2.302349
22.163400	0.1	2.337158
22.165067	0.1	2.376318
22.166733	0.1	2.420604
22.168400	0.1	2.469957
22.170067	0.1	2.525032
22.171733	0.1	2.586723
22.173400	0.1	2.654314
22.175067	0.1	2.725423
22.176733	0.1	2.797842
22.178400	0.1	2.871275
22.180067	0.1	2.946139
22.181733	0.1	3.022433
22.183400	0.1	3.101349
22.185067	0.1	3.184676
22.186733	0.1	3.273070
22.188400	0.1	3.366292
22.190067	0.1	3.463686
22.191733	0.1	3.564775
22.193400	0.1	3.669560
22.195067	0.1	3.778398
22.196733	0.1	3.890991
22.198400	0.1	4.005969
22.200067	0.1	4.121363
22.201733	0.1	4.236162
22.203400	0.1	4.349411
22.205067	0.1	4.459799
22.206733	0.1	4.567027
22.208400	0.1	4.671991
22.210067	0.1	4.776180
22.211733	0.1	4.880607
22.213400	0.1	4.984081
22.215067	0.1	5.083323
22.216733	0.1	5.175650
22.218400	0.1	5.260766
22.220067	0.1	5.340159
22.221733	0.1	5.414546
22.223400	0.1	5.483210
22.225067	0.1	5.545080
22.226733	0.1	5.598963
22.228400	0.1	5.643785
22.230067	0.1	5.679131
22.231733	0.1	5.704642
22.233400	0.1	5.718887
22.235067	0.1	5.720675
22.236733	0.1	5.711377
22.238400	0.1	5.694568
22.240067	0.1	5.672157
22.241733	0.1	5.642593
22.243400	0.1	5.603254
22.245067	0.1	5.553961
22.246733	0.1	5.496145
22.248400	0.1	5.430401
22.250067	0.1	5.355716
22.251733	0.1	5.270660
22.253400	0.1	5.175472
22.255067	0.1	5.071402
22.256733	0.1	4.960716
22.258400	0.1	4.845918
22.260067	0.1	4.728318
22.261733	0.1	4.607559
22.263400	0.1	4.481972
22.265067	0.1	4.350543
22.266733	0.1	4.213274
22.268400	0.1	4.072547
22.270067	0.1	3.931582
22.271733	0.1	3.793121
22.273400	0.1	3.658355
22.275067	0.1	3.527403
22.276733	0.1	3.399670
22.278400	0.1	3.274143
22.280067	0.1	3.149986
22.281733	0.1	3.026545
22.283400	0.1	2.902925
22.285067	0.1	2.779424
22.286733	0.1	2.658069
22.288400	0.1	2.541185
22.290067	0.1	2.430320
22.291733	0.1	2.325058
22.293400	0.1	2.223432
22.295067	0.1	2.124429
22.296733	0.1	2.028942
22.298400	0.1	1.938224
22.300067	0.1	1.853705
22.301733	0.1	1.776219
22.303400	0.1	1.705945
22.305067	0.1	1.642466
22.306733	0.1	1.584888
22.308400	0.1	1.531720
22.310067	0.1	1.482248
22.311733	0.1	1.437128
22.313400	0.1	1.397371
22.315067	0.1	1.363337
22.316733	0.1	1.334429
22.318400	0.1	1.309335
22.320067	0.1	1.287460
22.321733	0.1	1.268804
22.323400	0.1	1.252413
22.325067	0.1	1.237392
22.326733	0.1	1.224577
22.328400	0.1	1.216292
22.330067	0.1	1.214206
22.331733	0.1	1.218557
22.333400	0.1	1.227975
22.335067	0.1	1.239717
22.336733	0.1	1.250327
22.338400	0.1	1.258612
22.340067	0.1	1.266062
22.341733	0.1	1.274526
22.343400	0.1	1.285017
22.345067	0.1	1.298249
22.346733	0.1	1.314879
22.348400	0.1	1.335442
22.350067	0.1	1.360118
22.351733	0.1	1.389086
22.353400	0.1	1.421511
22.355067	0.1	1.455367
22.356733	0.1	1.488388
22.358400	0.1	1.519382
22.360067	0.1	1.548648
22.361733	0.1	1.577497
22.363400	0.1	1.607537
22.365067	0.1	1.639366
22.366733	0.1	1.672804
22.368400	0.1	1.707733
22.370067	0.1	1.745522
22.371733	0.1	1.787186
22.373400	0.1	1.831830
22.375067	0.1	1.877308
22.376733	0.1	1.922906
22.378400	0.1	1.969755
22.380067	0.1	2.019525
22.381733	0.1	2.071619
22.383400	0.1	2.123475
22.385067	0.1	2.173424
22.386733	0.1	2.221406
22.388400	0.1	2.268195
22.390067	0.1	2.314866
22.391733	0.1	2.362967
22.393400	0.1	2.414286
22.395067	0.1	2.470553
22.396733	0.1	2.532840
22.398400	0.1	2.601385
22.400067	0.1	2.675533
22.401733	0.1	2.753377
22.403400	0.1	2.832413
22.405067	0.1	2.910733
22.406733	0.1	2.988041
22.408400	0.1	3.064513
22.410067	0.1	3.139973
22.411733	0.1	3.214777
22.413400	0.1	3.291786
22.415067	0.1	3.375411
22.416733	0.1	3.468096
22.418400	0.1	3.569246
22.420067	0.1	3.676713
22.421733	0.1	3.788054
22.423400	0.1	3.901065
22.425067	0.1	4.015446
22.426733	0.1	4.133761
22.428400	0.1	4.260004
22.430067	0.1	4.396439
22.431733	0.1	4.542291
22.433400	0.1	4.694402
22.435067	0.1	4.850328
22.436733	0.1	5.010367
22.438400	0.1	5.175770
22.440067	0.1	5.346835
22.441733	0.1	5.524695
22.443400	0.1	5.710721
22.445067	0.1	5.904556
22.446733	0.1	6.105721
22.448400	0.1	6.316424
22.450067	0.1	6.539464
22.451733	0.1	6.773830
22.453400	0.1	7.015527
22.455067	0.1	7.261515
22.456733	0.1	7.512272
22.458400	0.1	7.771492
22.460067	0.1	8.042872
22.461733	0.1	8.327961
22.463400	0.1	8.625567
22.465067	0.1	8.933664
22.466733	0.1	9.251774
22.468400	0.1	9.582341
22.470067	0.1	9.927631
22.471733	0.1	10.287703
22.473400	0.1	10.661781
22.475067	0.1	11.049510
22.476733	0.1	11.452318
22.478400	0.1	11.873008
22.480067	0.1	12.313307
22.481733	0.1	12.772919
22.483400	0.1	13.251782
22.485067	0.1	13.751210
22.486733	0.1	14.272452
22.488400	0.1	14.815808
22.490067	0.1	15.381516
22.491733	0.1	15.970946
22.493400	0.1	16.586185
22.495067	0.1	17.229200
22.496733	0.1	17.901183
22.498400	0.1	18.602194
22.500067	0.1	19.331516
22.501733	0.1	20.088912
22.503400	0.1	20.875336
22.505067	0.1	21.691800
22.506733	0.1	22.538484
22.508400	0.1	23.415209
22.510067	0.1	24.321558
22.511733	0.1	25.254668
22.513400	0.1	26.210071
22.515067	0.1	27.184965
22.516733	0.1	28.179051
22.518400	0.1	29.191913
22.520067	0.1	30.223073
22.521733	0.1	31.271162
22.523400	0.1	32.331528
22.525067	0.1	33.395710
22.526733	0.1	34.455003
22.528400	0.1	35.504045
22.530067	0.1	36.540808
22.531733	0.1	37.562730
22.533400	0.1	38.565340
22.535067	0.1	39.542856
22.536733	0.1	40.489318
22.538400	0.1	41.398349
22.540067	0.1	42.264345
22.541733	0.1	43.082061
22.543400	0.1	43.845597
22.545067	0.1	44.549170
22.546733	0.1	45.188549
22.548400	0.1	45.760098
22.550067	0.1	46.261075
22.551733	0.1	46.689692
22.553400	0.1	47.043326
22.555067	0.1	47.317687
22.556733	0.1	47.509196
22.558400	0.1	47.616246
22.560067	0.1	47.637108
22.561733	0.1	47.569874
22.563400	0.1	47.414425
22.565067	0.1	47.173205
22.566733	0.1	46.849909
22.568400	0.1	46.447995
22.570067	0.1	45.970919
22.571733	0.1	45.421663
22.573400	0.1	44.801953
22.575067	0.1	44.113817
22.576733	0.1	43.360713
22.578400	0.1	42.546990
22.580067	0.1	41.677477
22.581733	0.1	40.757361
22.583400	0.1	39.792182
22.585067	0.1	38.787725
22.586733	0.1	37.749889
22.588400	0.1	36.683740
22.590067	0.1	35.592975
22.591733	0.1	34.480276
22.593400	0.1	33.348622
22.595067	0.1	32.202365
22.596733	0.1	31.048598
22.598400	0.1	29.894473
22.600067	0.1	28.743865
22.601733	0.1	27.598979
22.603400	0.1	26.463153
22.605067	0.1	25.340916
22.606733	0.1	24.235846
22.608400	0.1	23.150267
22.610067	0.1	22.086443
22.611733	0.1	21.047295
22.613400	0.1	20.035805
22.615067	0.1	19.053878
22.616733	0.1	18.102826
22.618400	0.1	17.184378
22.620067	0.1	16.299785
22.621733	0.1	15.448750
22.623400	0.1	14.630557
22.625067	0.1	13.844789
22.626733	0.1	13.091505
22.628400	0.1	12.372793
22.630067	0.1	11.692405
22.631733	0.1	11.052073
22.633400	0.1	10.449827
22.635067	0.1	9.881974
22.636733	0.1	9.345294
22.638400	0.1	8.838594
22.640067	0.1	8.362115
22.641733	0.1	7.916213
22.643400	0.1	7.500649
22.645067	0.1	7.114113
22.646733	0.1	6.755352
22.648400	0.1	6.422997
22.650067	0.1	6.115616
22.651733	0.1	5.831838
22.653400	0.1	5.571187
22.655067	0.1	5.334378
22.656733	0.1	5.121708
22.658400	0.1	4.930616
22.660067	0.1	4.757524
22.661733	0.1	4.600823
22.663400	0.1	4.461408
22.665067	0.1	4.339516
22.666733	0.1	4.234314
22.668400	0.1	4.145563
22.670067	0.1	4.073084
22.671733	0.1	4.015267
22.673400	0.1	3.970027
22.675067	0.1	3.936053
22.676733	0.1	3.912509
22.678400	0.1	3.897667
22.680067	0.1	3.889621
22.681733	0.1	3.889263
22.683400	0.1	3.899455
22.685067	0.1	3.921747
22.686733	0.1	3.955841
22.688400	0.1	4.000247
22.690067	0.1	4.052341
22.691733	0.1	4.109144
22.693400	0.1	4.169286
22.695067	0.1	4.233063
22.696733	0.1	4.299760
22.698400	0.1	4.368603
22.700067	0.1	4.439712
22.701733	0.1	4.513443
22.703400	0.1	4.588962
22.705067	0.1	4.664958
22.706733	0.1	4.741073
22.708400	0.1	4.818499
22.710067	0.1	4.898668
22.711733	0.1	4.981458
22.713400	0.1	5.065143
22.715067	0.1	5.147279
22.716733	0.1	5.225718
22.718400	0.1	5.299270
22.720067	0.1	5.367220
22.721733	0.1	5.429864
22.723400	0.1	5.486787
22.725067	0.1	5.536139
22.726733	0.1	5.576611
22.728400	0.1	5.609215
22.730067	0.1	5.636275
22.731733	0.1	5.659938
22.733400	0.1	5.681277
22.735067	0.1	5.699098
22.736733	0.1	5.710602
22.738400	0.1	5.713642
22.740067	0.1	5.706370
22.741733	0.1	5.687058
22.743400	0.1	5.655587
22.745067	0.1	5.614460
22.746733	0.1	5.567551
22.748400	0.1	5.516589
22.750067	0.1	5.460680
22.751733	0.1	5.398572
22.753400	0.1	5.329609
22.755067	0.1	5.253256
22.756733	0.1	5.170524
22.758400	0.1	5.083204
22.760067	0.1	4.992009
22.761733	0.1	4.895628
22.763400	0.1	4.793406
22.765067	0.1	4.686415
22.766733	0.1	4.575491
22.768400	0.1	4.460454
22.770067	0.1	4.341305
22.771733	0.1	4.219473
22.773400	0.1	4.097164
22.775067	0.1	3.975153
22.776733	0.1	3.851891
22.778400	0.1	3.725112
22.780067	0.1	3.594160
22.781733	0.1	3.461540
22.783400	0.1	3.331959
22.785067	0.1	3.208637
22.786733	0.1	3.090680
22.788400	0.1	2.975047
22.790067	0.1	2.860665
22.791733	0.1	2.748847
22.793400	0.1	2.640486
22.795067	0.1	2.534092
22.796733	0.1	2.428234
22.798400	0.1	2.323151
22.800067	0.1	2.220988
22.801733	0.1	2.124369
22.803400	0.1	2.035558
22.805067	0.1	1.955211
22.806733	0.1	1.881361
22.808400	0.1	1.810491
22.810067	0.1	1.739860
22.811733	0.1	1.669645
22.813400	0.1	1.602113
22.815067	0.1	1.538813
22.816733	0.1	1.479268
22.818400	0.1	1.422167
22.820067	0.1	1.368523
22.821733	0.1	1.320839
22.823400	0.1	1.278818
22.825067	0.1	1.240075
22.826733	0.1	1.203716
22.828400	0.1	1.170218
22.830067	0.1	1.138330
22.831733	0.1	1.105726
22.833400	0.1	1.072109
22.835067	0.1	1.039803
22.836733	0.1	1.012147
22.838400	0.1	0.990450
22.840067	0.1	0.973165
22.841733	0.1	0.957489
22.843400	0.1	0.941277
22.845067	0.1	0.923514
22.846733	0.1	0.904322
22.848400	0.1	0.885725
22.850067	0.1	0.869453
22.851733	0.1	0.855565
22.853400	0.1	0.842989
22.855067	0.1	0.831127
22.856733	0.1	0.821054
22.858400	0.1	0.813782
22.860067	0.1	0.809372
22.861733	0.1	0.807345
22.863400	0.1	0.807345
22.865067	0.1	0.808537
22.866733	0.1	0.809193
22.868400	0.1	0.808060
22.870067	0.1	0.806510
22.871733	0.1	0.806332
22.873400	0.1	0.807643
22.875067	0.1	0.809431
22.876733	0.1	0.810802
22.878400	0.1	0.810981
22.880067	0.1	0.809431
22.881733	0.1	0.807107
22.883400	0.1	0.805855
22.885067	0.1	0.806928
22.886733	0.1	0.810564
22.888400	0.1	0.816286
22.890067	0.1	0.823438
22.891733	0.1	0.830948
22.893400	0.1	0.836432
22.895067	0.1	0.838041
22.896733	0.1	0.836432
22.898400	0.1	0.833988
22.900067	0.1	0.832319
22.901733	0.1	0.832081
22.903400	0.1	0.833213
22.905067	0.1	0.835598
22.906733	0.1	0.839829
22.908400	0.1	0.846982
22.910067	0.1	0.856996
22.911733	0.1	0.869334
22.913400	0.1	0.882685
22.915067	0.1	0.895381
22.916733	0.1	0.905991
22.918400	0.1	0.914991
22.920067	0.1	0.924289
22.921733	0.1	0.935972
22.923400	0.1	0.950575
22.925067	0.1	0.966847
22.926733	0.1	0.982583
22.928400	0.1	0.995219
22.930067	0.1	1.002789
22.931733	0.1	1.005650
22.933400	0.1	1.006365
22.935067	0.1	1.007259
22.936733	0.1	1.009643
22.938400	0.1	1.014650
22.940067	0.1	1.022935
22.941733	0.1	1.034319
22.943400	0.1	1.048684
22.945067	0.1	1.065493
22.946733	0.1	1.083195
22.948400	0.1	1.099944
22.950067	0.1	1.114607
22.951733	0.1	1.127005
22.953400	0.1	1.138151
22.955067	0.1	1.149535
22.956733	0.1	1.162410
22.958400	0.1	1.177847
22.960067	0.1	1.196265
22.961733	0.1	1.217783
22.963400	0.1	1.242936
22.965067	0.1	1.271486
22.966733	0.1	1.300991
22.968400	0.1	1.328707
22.970067	0.1	1.353800
22.971733	0.1	1.375914
22.973400	0.1	1.394868
22.975067	0.1	1.411200
22.976733	0.1	1.427531
22.978400	0.1	1.446724
22.980067	0.1	1.470327
22.981733	0.1	1.497686
22.983400	0.1	1.527011
22.985067	0.1	1.556933
22.986733	0.1	1.587033
22.988400	0.1	1.618087
22.990067	0.1	1.652002
22.991733	0.1	1.690149
22.993400	0.1	1.731813
22.995067	0.1	1.775801
22.996733	0.1	1.821518
22.998400	0.1	1.867771
23.000067	0.1	1.912117
23.001733	0.1	1.952529
23.003400	0.1	1.989782
23.005067	0.1	2.026975
23.006733	0.1	2.066255
23.008400	0.1	2.106846
23.010067	0.1	2.146781
23.011733	0.1	2.185941
23.013400	0.1	2.225816
23.015067	0.1	2.267480
23.016733	0.1	2.310574
23.018400	0.1	2.353311
23.020067	0.1	2.394617
23.021733	0.1	2.433956
23.023400	0.1	2.470493
23.025067	0.1	2.503395
23.026733	0.1	2.533376
23.028400	0.1	2.561510
23.030067	0.1	2.586782
23.031733	0.1	2.606630
23.033400	0.1	2.619803
23.035067	0.1	2.628982
23.036733	0.1	2.638877
23.038400	0.1	2.651751
23.040067	0.1	2.664983
23.041733	0.1	2.674699
23.043400	0.1	2.679050
23.045067	0.1	2.677679
23.046733	0.1	2.670348
23.048400	0.1	2.656698
23.050067	0.1	2.636373
23.051733	0.1	2.609015
23.053400	0.1	2.575398
23.055067	0.1	2.537072
23.056733	0.1	2.496004
23.058400	0.1	2.453864
23.060067	0.1	2.411604
23.061733	0.1	2.370954
23.063400	0.1	2.333760
23.065067	0.1	2.299309
23.066733	0.1	2.264261
23.068400	0.1	2.225280
23.070067	0.1	2.180815
23.071733	0.1	2.131403
23.073400	0.1	2.079368
23.075067	0.1	2.026796
23.076733	0.1	1.973689
23.078400	0.1	1.918197
23.080067	0.1	1.859486
23.081733	0.1	1.799286
23.083400	0.1	1.740575
23.085067	0.1	1.685739
23.086733	0.1	1.635134
23.088400	0.1	1.587093
23.090067	0.1	1.539290
23.091733	0.1	1.490176
23.093400	0.1	1.439512
23.095067	0.1	1.388431
23.096733	0.1	1.339018
23.098400	0.1	1.293838
23.100067	0.1	1.254439
23.101733	0.1	1.220882
23.103400	0.1	1.192272
23.105067	0.1	1.167119
23.106733	0.1	1.142323
23.108400	0.1	1.114369
23.110067	0.1	1.082301
23.111733	0.1	1.048386
23.113400	0.1	1.015484
23.115067	0.1	0.985444
23.116733	0.1	0.958562
23.118400	0.1	0.934541
23.120067	0.1	0.912726
23.121733	0.1	0.892043
23.123400	0.1	0.872016
23.125067	0.1	0.853777
23.126733	0.1	0.838339
23.128400	0.1	0.825465
23.130067	0.1	0.814140
23.131733	0.1	0.804544
23.133400	0.1	0.797629
23.135067	0.1	0.794292
23.136733	0.1	0.793397
23.138400	0.1	0.792205
23.140067	0.1	0.788033
23.141733	0.1	0.780463
23.143400	0.1	0.771105
23.145067	0.1	0.762105
23.146733	0.1	0.754237
23.148400	0.1	0.747800
23.150067	0.1	0.742435
23.151733	0.1	0.737309
23.153400	0.1	0.731528
23.155067	0.1	0.724495
23.156733	0.1	0.716269
23.158400	0.1	0.707805
23.160067	0.1	0.700593
23.161733	0.1	0.696003
23.163400	0.1	0.693739
23.165067	0.1	0.692964
23.166733	0.1	0.693321
23.168400	0.1	0.695109
23.170067	0.1	0.698030
23.171733	0.1	0.700951
23.173400	0.1	0.702798
23.175067	0.1	0.703454
23.176733	0.1	0.704229
23.178400	0.1	0.706077
23.180067	0.1	0.708222
23.181733	0.1	0.708759
23.183400	0.1	0.705898
23.185067	0.1	0.699461
23.186733	0.1	0.690639
23.188400	0.1	0.681698
23.190067	0.1	0.674605
23.191733	0.1	0.669956
23.193400	0.1	0.666738
23.195067	0.1	0.664771
23.196733	0.1	0.664234
23.198400	0.1	0.663757
23.200067	0.1	0.661433
23.201733	0.1	0.658155
23.203400	0.1	0.655711
23.205067	0.1	0.654101
23.206733	0.1	0.652611
23.208400	0.1	0.651479
23.210067	0.1	0.651062
23.211733	0.1	0.650346
23.213400	0.1	0.648201
23.215067	0.1	0.644267
23.216733	0.1	0.640154
23.218400	0.1	0.638008
23.220067	0.1	0.637710
23.221733	0.1	0.637114
23.223400	0.1	0.634611
23.225067	0.1	0.630856
23.226733	0.1	0.627577
23.228400	0.1	0.625908
23.230067	0.1	0.626087
23.231733	0.1	0.627697
23.233400	0.1	0.630498
23.235067	0.1	0.634968
23.236733	0.1	0.640810
23.238400	0.1	0.646293
23.240067	0.1	0.649631
23.241733	0.1	0.650227
23.243400	0.1	0.648916
23.245067	0.1	0.646770
23.246733	0.1	0.644565
23.248400	0.1	0.643015
23.250067	0.1	0.642955
23.251733	0.1	0.644743
23.253400	0.1	0.647128
23.255067	0.1	0.648797
23.256733	0.1	0.649631
23.258400	0.1	0.650883
23.260067	0.1	0.653684
23.261733	0.1	0.658035
23.263400	0.1	0.662386
23.265067	0.1	0.664949
23.266733	0.1	0.664651
23.268400	0.1	0.662565
23.270067	0.1	0.661790
23.271733	0.1	0.664651
23.273400	0.1	0.671744
23.275067	0.1	0.682056
23.276733	0.1	0.693142
23.278400	0.1	0.702322
23.280067	0.1	0.708699
23.281733	0.1	0.713348
23.283400	0.1	0.717282
23.285067	0.1	0.720501
23.286733	0.1	0.722885
23.288400	0.1	0.725448
23.290067	0.1	0.728786
23.291733	0.1	0.732362
23.293400	0.1	0.735819
23.295067	0.1	0.738800
23.296733	0.1	0.741541
23.298400	0.1	0.744760
23.300067	0.1	0.749469
23.301733	0.1	0.755727
23.303400	0.1	0.762045
23.305067	0.1	0.766158
23.306733	0.1	0.766277
23.308400	0.1	0.762403
23.310067	0.1	0.755549
23.311733	0.1	0.747860
23.313400	0.1	0.742316
23.315067	0.1	0.741541
23.316733	0.1	0.745952
23.318400	0.1	0.753284
23.320067	0.1	0.759959
23.321733	0.1	0.763655
23.323400	0.1	0.763834
23.325067	0.1	0.761747
23.326733	0.1	0.759125
23.328400	0.1	0.757039
23.330067	0.1	0.755429
23.331733	0.1	0.755072
23.333400	0.1	0.756860
23.335067	0.1	0.759602
23.336733	0.1	0.761032
23.338400	0.1	0.759542
23.340067	0.1	0.755906
23.341733	0.1	0.752509
23.343400	0.1	0.751495
23.345067	0.1	0.752926
23.346733	0.1	0.754774
23.348400	0.1	0.755131
23.350067	0.1	0.753284
23.351733	0.1	0.749171
23.353400	0.1	0.742853
23.355067	0.1	0.735164
23.356733	0.1	0.727952
23.358400	0.1	0.722766
23.360067	0.1	0.719905
23.361733	0.1	0.718296
23.363400	0.1	0.716209
23.365067	0.1	0.713110
23.366733	0.1	0.710547
23.368400	0.1	0.710368
23.370067	0.1	0.711978
23.371733	0.1	0.713766
23.373400	0.1	0.714123
23.375067	0.1	0.711322
23.376733	0.1	0.704765
23.378400	0.1	0.696719
23.380067	0.1	0.690043
23.381733	0.1	0.685155
23.383400	0.1	0.681222
23.385067	0.1	0.678182
23.386733	0.1	0.676632
23.388400	0.1	0.676036
23.390067	0.1	0.675559
23.391733	0.1	0.675321
23.393400	0.1	0.676096
23.395067	0.1	0.678480
23.396733	0.1	0.681639
23.398400	0.1	0.683606
23.400067	0.1	0.682235
23.401733	0.1	0.677347
23.403400	0.1	0.671089
23.405067	0.1	0.667274
23.406733	0.1	0.668585
23.408400	0.1	0.674427
23.410067	0.1	0.680745
23.411733	0.1	0.684023
23.413400	0.1	0.683606
23.415067	0.1	0.680804
23.416733	0.1	0.677288
23.418400	0.1	0.675142
23.420067	0.1	0.676513
23.421733	0.1	0.682056
23.423400	0.1	0.690401
23.425067	0.1	0.699401
23.426733	0.1	0.706613
23.428400	0.1	0.710547
23.430067	0.1	0.710964
23.431733	0.1	0.708163
23.433400	0.1	0.702024
23.435067	0.1	0.693560
23.436733	0.1	0.685215
23.438400	0.1	0.678957
23.440067	0.1	0.675321
23.441733	0.1	0.673294
23.443400	0.1	0.671625
23.445067	0.1	0.669897
23.446733	0.1	0.668705
23.448400	0.1	0.669062
23.450067	0.1	0.670910
23.451733	0.1	0.672758
23.453400	0.1	0.673652
23.455067	0.1	0.673473
23.456733	0.1	0.672042
23.458400	0.1	0.669241
23.460067	0.1	0.665665
23.461733	0.1	0.662625
23.463400	0.1	0.661612
23.465067	0.1	0.664115
23.466733	0.1	0.670314
23.468400	0.1	0.678003
23.470067	0.1	0.683963
23.471733	0.1	0.687003
23.473400	0.1	0.688911
23.475067	0.1	0.692070
23.476733	0.1	0.697076
23.478400	0.1	0.703692
23.480067	0.1	0.711739
23.481733	0.1	0.721335
23.483400	0.1	0.731826
23.485067	0.1	0.740945
23.486733	0.1	0.747204
23.488400	0.1	0.751436
23.490067	0.1	0.754893
23.491733	0.1	0.758469
23.493400	0.1	0.762999
23.495067	0.1	0.768960
23.496733	0.1	0.775456
23.498400	0.1	0.781238
23.500067	0.1	0.786185
23.501733	0.1	0.791311
23.503400	0.1	0.798106
23.505067	0.1	0.806987
23.506733	0.1	0.817657
23.508400	0.1	0.829697
23.510067	0.1	0.843167
23.511733	0.1	0.858665
23.513400	0.1	0.877023
23.515067	0.1	0.897646
23.516733	0.1	0.918627
23.518400	0.1	0.939488
23.520067	0.1	0.961840
23.521733	0.1	0.986397
23.523400	0.1	1.011968
23.525067	0.1	1.037419
23.526733	0.1	1.062512
23.528400	0.1	1.087010
23.530067	0.1	1.111090
23.531733	0.1	1.136303
23.533400	0.1	1.164734
23.535067	0.1	1.197457
23.536733	0.1	1.233757
23.538400	0.1	1.271904
23.540067	0.1	1.310527
23.541733	0.1	1.350105
23.543400	0.1	1.393318
23.545067	0.1	1.442731
23.546733	0.1	1.498818
23.548400	0.1	1.559734
23.550067	0.1	1.622975
23.551733	0.1	1.686633
23.553400	0.1	1.748979
23.555067	0.1	1.809776
23.556733	0.1	1.870215
23.558400	0.1	1.933217
23.560067	0.1	2.001464
23.561733	0.1	2.076328
23.563400	0.1	2.156496
23.565067	0.1	2.240062
23.566733	0.1	2.326846
23.568400	0.1	2.419174
23.570067	0.1	2.518714
23.571733	0.1	2.624989
23.573400	0.1	2.737165
23.575067	0.1	2.854765
23.576733	0.1	2.977312
23.578400	0.1	3.104389
23.580067	0.1	3.236115
23.581733	0.1	3.373742
23.583400	0.1	3.518701
23.585067	0.1	3.670991
23.586733	0.1	3.829599
23.588400	0.1	3.994107
23.590067	0.1	4.164636
23.591733	0.1	4.341603
23.593400	0.1	4.525006
23.595067	0.1	4.714132
23.596733	0.1	4.907608
23.598400	0.1	5.105794
23.600067	0.1	5.311191
23.601733	0.1	5.526185
23.603400	0.1	5.751729
23.605067	0.1	5.988002
23.606733	0.1	6.234885
23.608400	0.1	6.491244
23.610067	0.1	6.754816
23.611733	0.1	7.023275
23.613400	0.1	7.296801
23.615067	0.1	7.578552
23.616733	0.1	7.871628
23.618400	0.1	8.176506
23.620067	0.1	8.491457
23.621733	0.1	8.815051
23.623400	0.1	9.146512
23.625067	0.1	9.485663
23.626733	0.1	9.834111
23.628400	0.1	10.194779
23.630067	0.1	10.570050
23.631733	0.1	10.960580
23.633400	0.1	11.366308
23.635067	0.1	11.787356
23.636733	0.1	12.223960
23.638400	0.1	12.676419
23.640067	0.1	13.145686
23.641733	0.1	13.632596
23.643400	0.1	14.136732
23.645067	0.1	14.657796
23.646733	0.1	15.196980
23.648400	0.1	15.756548
23.650067	0.1	16.339243
23.651733	0.1	16.947866
23.653400	0.1	17.584563
23.655067	0.1	18.249155
23.656733	0.1	18.939854
23.658400	0.1	19.656719
23.660067	0.1	20.401717
23.661733	0.1	21.175565
23.663400	0.1	21.976889
23.665067	0.1	22.804142
23.666733	0.1	23.657383
23.668400	0.1	24.537684
23.670067	0.1	25.445940
23.671733	0.1	26.381613
23.673400	0.1	27.342440
23.675067	0.1	28.326334
23.676733	0.1	29.331984
23.678400	0.1	30.358316
23.680067	0.1	31.403067
23.681733	0.1	32.461407
23.683400	0.1	33.526661
23.685067	0.1	34.591438
23.686733	0.1	35.649361
23.688400	0.1	36.696853
23.690067	0.1	37.732305
23.691733	0.1	38.753571
23.693400	0.1	39.755347
23.695067	0.1	40.729346
23.696733	0.1	41.668179
23.698400	0.1	42.566123
23.700067	0.1	43.419125
23.701733	0.1	44.223550
23.703400	0.1	44.975701
23.705067	0.1	45.670750
23.706733	0.1	46.302619
23.708400	0.1	46.864870
23.710067	0.1	47.352734
23.711733	0.1	47.763708
23.713400	0.1	48.096004
23.715067	0.1	48.347536
23.716733	0.1	48.516038
23.718400	0.1	48.599842
23.720067	0.1	48.598531
23.721733	0.1	48.511448
23.723400	0.1	48.337880
23.725067	0.1	48.078361
23.726733	0.1	47.735157
23.728400	0.1	47.311070
23.730067	0.1	46.809259
23.731733	0.1	46.232047
23.733400	0.1	45.581940
23.735067	0.1	44.862929
23.736733	0.1	44.079187
23.738400	0.1	43.234828
23.740067	0.1	42.335036
23.741733	0.1	41.385057
23.743400	0.1	40.390315
23.745067	0.1	39.357069
23.746733	0.1	38.291218
23.748400	0.1	37.197473
23.750067	0.1	36.080184
23.751733	0.1	34.943523
23.753400	0.1	33.790292
23.755067	0.1	32.623114
23.756733	0.1	31.447770
23.758400	0.1	30.272664
23.760067	0.1	29.105129
23.761733	0.1	27.948500
23.763400	0.1	26.802780
23.765067	0.1	25.666775
23.766733	0.1	24.541499
23.768400	0.1	23.431899
23.770067	0.1	22.343935
23.771733	0.1	21.281661
23.773400	0.1	20.247341
23.775067	0.1	19.242467
23.776733	0.1	18.268586
23.778400	0.1	17.327787
23.780067	0.1	16.422094
23.781733	0.1	15.552700
23.783400	0.1	14.719010
23.785067	0.1	13.919891
23.786733	0.1	13.153852
23.788400	0.1	12.419165
23.790067	0.1	11.715055
23.791733	0.1	11.042953
23.793400	0.1	10.404826
23.795067	0.1	9.800912
23.796733	0.1	9.230018
23.798400	0.1	8.690119
23.800067	0.1	8.178950
23.801733	0.1	7.695258
23.803400	0.1	7.238865
23.805067	0.1	6.809950
23.806733	0.1	6.408990
23.808400	0.1	6.035328
23.810067	0.1	5.687535
23.811733	0.1	5.364001
23.813400	0.1	5.061686
23.815067	0.1	4.777789
23.816733	0.1	4.511595
23.818400	0.1	4.263640
23.820067	0.1	4.033804
23.821733	0.1	3.821135
23.823400	0.1	3.625334
23.825067	0.1	3.446698
23.826733	0.1	3.283978
23.828400	0.1	3.134072
23.830067	0.1	2.993882
23.831733	0.1	2.861798
23.833400	0.1	2.737165
23.835067	0.1	2.619803
23.836733	0.1	2.510131
23.838400	0.1	2.409816
23.840067	0.1	2.320647
23.841733	0.1	2.242386
23.843400	0.1	2.172172
23.845067	0.1	2.106488
23.846733	0.1	2.042949
23.848400	0.1	1.981318
23.850067	0.1	1.922965
23.851733	0.1	1.869440
23.853400	0.1	1.821995
23.855067	0.1	1.781106
23.856733	0.1	1.745761
23.858400	0.1	1.713336
23.860067	0.1	1.681328
23.861733	0.1	1.649320
23.863400	0.1	1.618326
23.865067	0.1	1.589656
23.866733	0.1	1.563788
23.868400	0.1	1.539648
23.870067	0.1	1.515567
23.871733	0.1	1.491189
23.873400	0.1	1.468062
23.875067	0.1	1.448095
23.876733	0.1	1.432240
23.878400	0.1	1.419783
23.880067	0.1	1.408160
23.881733	0.1	1.394510
23.883400	0.1	1.377821
23.885067	0.1	1.359701
23.886733	0.1	1.341999
23.888400	0.1	1.325011
23.890067	0.1	1.308203
23.891733	0.1	1.292169
23.893400	0.1	1.278162
23.895067	0.1	1.266837
23.896733	0.1	1.256526
23.898400	0.1	1.244664
23.900067	0.1	1.229525
23.901733	0.1	1.211047
23.903400	0.1	1.190722
23.905067	0.1	1.170755
23.906733	0.1	1.152933
23.908400	0.1	1.138747
23.910067	0.1	1.128852
23.911733	0.1	1.122594
23.913400	0.1	1.117945
23.915067	0.1	1.112402
23.916733	0.1	1.103818
23.918400	0.1	1.091123
23.920067	0.1	1.074016
23.921733	0.1	1.052558
23.923400	0.1	1.027644
23.925067	0.1	1.001597
23.926733	0.1	0.978589
23.928400	0.1	0.961125
23.930067	0.1	0.947952
23.931733	0.1	0.935495
23.933400	0.1	0.921190
23.935067	0.1	0.905573
23.936733	0.1	0.890315
23.938400	0.1	0.876367
23.940067	0.1	0.863791
23.941733	0.1	0.852406
23.943400	0.1	0.842571
23.945067	0.1	0.836074
23.946733	0.1	0.833929
23.948400	0.1	0.834227
23.950067	0.1	0.833094
23.951733	0.1	0.828147
23.953400	0.1	0.819922
23.955067	0.1	0.810146
23.956733	0.1	0.799954
23.958400	0.1	0.790656
23.960067	0.1	0.783443
23.961733	0.1	0.777364
23.963400	0.1	0.770330
23.965067	0.1	0.760973
23.966733	0.1	0.749409
23.968400	0.1	0.737131
23.970067	0.1	0.725448
23.971733	0.1	0.715196
23.973400	0.1	0.707269
23.975067	0.1	0.702500
23.976733	0.1	0.700235
23.978400	0.1	0.699103
23.980067	0.1	0.698209
23.981733	0.1	0.697196
23.983400	0.1	0.695884
23.985067	0.1	0.694573
23.986733	0.1	0.693262
23.988400	0.1	0.690401
23.990067	0.1	0.684321
23.991733	0.1	0.675380
23.993400	0.1	0.665426
23.995067	0.1	0.656545
23.996733	0.1	0.650823
23.998400	0.1	0.649571
24.000067	0.1	0.651956
24.001733	0.1	0.656009
24.003400	0.1	0.660181
24.005067	0.1	0.664651
24.006733	0.1	0.670493
24.008400	0.1	0.676990
24.010067	0.1	0.681162
24.011733	0.1	0.680447
24.013400	0.1	0.675798
24.015067	0.1	0.670373
24.016733	0.1	0.666022
24.018400	0.1	0.662804
24.020067	0.1	0.660539
24.021733	0.1	0.659108
24.023400	0.1	0.658572
24.025067	0.1	0.659287
24.026733	0.1	0.661194
24.028400	0.1	0.662386
24.030067	0.1	0.661075
24.031733	0.1	0.658631
24.033400	0.1	0.658512
24.035067	0.1	0.662863
24.036733	0.1	0.670791
24.038400	0.1	0.680566
24.040067	0.1	0.690281
24.041733	0.1	0.697553
24.043400	0.1	0.701189
24.045067	0.1	0.703275
24.046733	0.1	0.706732
24.048400	0.1	0.712752
24.050067	0.1	0.720382
24.051733	0.1	0.727475
24.053400	0.1	0.732303
24.055067	0.1	0.733852
24.056733	0.1	0.732660
24.058400	0.1	0.730455
24.060067	0.1	0.729501
24.061733	0.1	0.732124
24.063400	0.1	0.739157
24.065067	0.1	0.749767
24.066733	0.1	0.762939
24.068400	0.1	0.777304
24.070067	0.1	0.790715
24.071733	0.1	0.802040
24.073400	0.1	0.811577
24.075067	0.1	0.819802
24.076733	0.1	0.827134
24.078400	0.1	0.835121
24.080067	0.1	0.845194
24.081733	0.1	0.856996
24.083400	0.1	0.868440
24.085067	0.1	0.878334
24.086733	0.1	0.887752
24.088400	0.1	0.899136
24.090067	0.1	0.913143
24.091733	0.1	0.927448
24.093400	0.1	0.938177
24.095067	0.1	0.943244
24.096733	0.1	0.944912
24.098400	0.1	0.947714
24.100067	0.1	0.954390
24.101733	0.1	0.964344
24.103400	0.1	0.975072
24.105067	0.1	0.984788
24.106733	0.1	0.992954
24.108400	0.1	1.000524
24.110067	0.1	1.008630
24.111733	0.1	1.017630
24.113400	0.1	1.026690
24.115067	0.1	1.034200
24.116733	0.1	1.039028
24.118400	0.1	1.041651
24.120067	0.1	1.044214
24.121733	0.1	1.049101
24.123400	0.1	1.056969
24.125067	0.1	1.066864
24.126733	0.1	1.076222
24.128400	0.1	1.082480
24.130067	0.1	1.084268
24.131733	0.1	1.082301
24.133400	0.1	1.079261
24.135067	0.1	1.077533
24.136733	0.1	1.078188
24.138400	0.1	1.081467
24.140067	0.1	1.087070
24.141733	0.1	1.094043
24.143400	0.1	1.102269
24.145067	0.1	1.112461
24.146733	0.1	1.123965
24.148400	0.1	1.134813
24.150067	0.1	1.143396
24.151733	0.1	1.149654
24.153400	0.1	1.154840
24.155067	0.1	1.160264
24.156733	0.1	1.166701
24.158400	0.1	1.175284
24.160067	0.1	1.186907
24.161733	0.1	1.200974
24.163400	0.1	1.215160
24.165067	0.1	1.226902
24.166733	0.1	1.235902
24.168400	0.1	1.244366
24.170067	0.1	1.254499
24.171733	0.1	1.266956
24.173400	0.1	1.281381
24.175067	0.1	1.297236
24.176733	0.1	1.314163
24.178400	0.1	1.330912
24.180067	0.1	1.347125
24.181733	0.1	1.364231
24.183400	0.1	1.384199
24.185067	0.1	1.406789
24.186733	0.1	1.430988
24.188400	0.1	1.455963
24.190067	0.1	1.480758
24.191733	0.1	1.505017
24.193400	0.1	1.528323
24.195067	0.1	1.550675
24.196733	0.1	1.572788
24.198400	0.1	1.596391
24.200067	0.1	1.622975
24.201733	0.1	1.652718
24.203400	0.1	1.684070
24.205067	0.1	1.715124
24.206733	0.1	1.744330
24.208400	0.1	1.770914
24.210067	0.1	1.795650
24.211733	0.1	1.821220
24.213400	0.1	1.850546
24.215067	0.1	1.884878
24.216733	0.1	1.923382
24.218400	0.1	1.964331
24.220067	0.1	2.005339
24.221733	0.1	2.044201
24.223400	0.1	2.080143
24.225067	0.1	2.113164
24.226733	0.1	2.142966
24.228400	0.1	2.169430
24.230067	0.1	2.193570
24.231733	0.1	2.217472
24.233400	0.1	2.242565
24.235067	0.1	2.268911
24.236733	0.1	2.295137
24.238400	0.1	2.318680
24.240067	0.1	2.336860
24.241733	0.1	2.348364
24.243400	0.1	2.354205
24.245067	0.1	2.356112
24.246733	0.1	2.355337
24.248400	0.1	2.352417
24.250067	0.1	2.347767
24.251733	0.1	2.342403
24.253400	0.1	2.337396
24.255067	0.1	2.332926
24.256733	0.1	2.328515
24.258400	0.1	2.323032
24.260067	0.1	2.314389
24.261733	0.1	2.300203
24.263400	0.1	2.279580
24.265067	0.1	2.253533
24.266733	0.1	2.223313
24.268400	0.1	2.189517
24.270067	0.1	2.152920
24.271733	0.1	2.114773
24.273400	0.1	2.075732
24.275067	0.1	2.034903
24.276733	0.1	1.991928
24.278400	0.1	1.947701
24.280067	0.1	1.903296
24.281733	0.1	1.858652
24.283400	0.1	1.813173
24.285067	0.1	1.766443
24.286733	0.1	1.718581
24.288400	0.1	1.669407
24.290067	0.1	1.618922
24.291733	0.1	1.567543
24.293400	0.1	1.514733
24.295067	0.1	1.459658
24.296733	0.1	1.403332
24.298400	0.1	1.348436
24.300067	0.1	1.297414
24.301733	0.1	1.251876
24.303400	0.1	1.212359
24.305067	0.1	1.177192
24.306733	0.1	1.142681
24.308400	0.1	1.105666
24.310067	0.1	1.066029
24.311733	0.1	1.025438
24.313400	0.1	0.985503
24.315067	0.1	0.947595
24.316733	0.1	0.912547
24.318400	0.1	0.880420
24.320067	0.1	0.851095
24.321733	0.1	0.824094
24.323400	0.1	0.798225
24.325067	0.1	0.772059
24.326733	0.1	0.745535
24.328400	0.1	0.719667
24.330067	0.1	0.695348
24.331733	0.1	0.672519
24.333400	0.1	0.652134
24.335067	0.1	0.635982
24.336733	0.1	0.624120
24.338400	0.1	0.614226
24.340067	0.1	0.604630
24.341733	0.1	0.595927
24.343400	0.1	0.589073
24.345067	0.1	0.583768
24.346733	0.1	0.577509
24.348400	0.1	0.567257
24.350067	0.1	0.553489
24.351733	0.1	0.540197
24.353400	0.1	0.531077
24.355067	0.1	0.526547
24.356733	0.1	0.524402
24.358400	0.1	0.522792
24.360067	0.1	0.522614
24.361733	0.1	0.525475
24.363400	0.1	0.530720
24.365067	0.1	0.535727
24.366733	0.1	0.537396
24.368400	0.1	0.534296
24.370067	0.1	0.526667
24.371733	0.1	0.516117
24.373400	0.1	0.504494
24.375067	0.1	0.492752
24.376733	0.1	0.482380
24.378400	0.1	0.476062
24.380067	0.1	0.475287
24.381733	0.1	0.478745
24.383400	0.1	0.483453
24.385067	0.1	0.487149
24.386733	0.1	0.489533
24.388400	0.1	0.491500
24.390067	0.1	0.494123
24.391733	0.1	0.498056
24.393400	0.1	0.502229
24.395067	0.1	0.504196
24.396733	0.1	0.502884
24.398400	0.1	0.499725
24.400067	0.1	0.496626
24.401733	0.1	0.494003
24.403400	0.1	0.491083
24.405067	0.1	0.488281
24.406733	0.1	0.487685
24.408400	0.1	0.490904
24.410067	0.1	0.497162
24.411733	0.1	0.503123
24.413400	0.1	0.505865
24.415067	0.1	0.505507
24.416733	0.1	0.504971
24.418400	0.1	0.507116
24.420067	0.1	0.512838
24.421733	0.1	0.521004
24.423400	0.1	0.529587
24.425067	0.1	0.535607
24.426733	0.1	0.536561
24.428400	0.1	0.532389
24.430067	0.1	0.526011
24.431733	0.1	0.521302
24.433400	0.1	0.521243
24.435067	0.1	0.525892
24.436733	0.1	0.532746
24.438400	0.1	0.539124
24.440067	0.1	0.542998
24.441733	0.1	0.544012
24.443400	0.1	0.542939
24.445067	0.1	0.540257
24.446733	0.1	0.536263
24.448400	0.1	0.532806
24.450067	0.1	0.531495
24.451733	0.1	0.531793
24.453400	0.1	0.532568
24.455067	0.1	0.533521
24.456733	0.1	0.534415
24.458400	0.1	0.534475
24.460067	0.1	0.533998
24.461733	0.1	0.534654
24.463400	0.1	0.537455
24.465067	0.1	0.542522
24.466733	0.1	0.549912
24.468400	0.1	0.559092
24.470067	0.1	0.568688
24.471733	0.1	0.576437
24.473400	0.1	0.580311
24.475067	0.1	0.579000
24.476733	0.1	0.573397
24.478400	0.1	0.566483
24.480067	0.1	0.561476
24.481733	0.1	0.559092
24.483400	0.1	0.557900
24.485067	0.1	0.557303
24.486733	0.1	0.557721
24.488400	0.1	0.558734
24.490067	0.1	0.560105
24.491733	0.1	0.562549
24.493400	0.1	0.567019
24.495067	0.1	0.573874
24.496733	0.1	0.581622
24.498400	0.1	0.587523
24.500067	0.1	0.589311
24.501733	0.1	0.587821
24.503400	0.1	0.585675
24.505067	0.1	0.584483
24.506733	0.1	0.584483
24.508400	0.1	0.585020
24.510067	0.1	0.585616
24.511733	0.1	0.587404
24.513400	0.1	0.591517
24.515067	0.1	0.597358
24.516733	0.1	0.603676
24.518400	0.1	0.610054
24.520067	0.1	0.616550
24.521733	0.1	0.622332
24.523400	0.1	0.625610
24.525067	0.1	0.624895
24.526733	0.1	0.620306
24.528400	0.1	0.613213
24.530067	0.1	0.604570
24.531733	0.1	0.594795
24.533400	0.1	0.585020
24.535067	0.1	0.577569
24.536733	0.1	0.574470
24.538400	0.1	0.575841
24.540067	0.1	0.578880
24.541733	0.1	0.581086
24.543400	0.1	0.582874
24.545067	0.1	0.586748
24.546733	0.1	0.593305
24.548400	0.1	0.600398
24.550067	0.1	0.605404
24.551733	0.1	0.607133
24.553400	0.1	0.606537
24.555067	0.1	0.605524
24.556733	0.1	0.605106
24.558400	0.1	0.604510
24.560067	0.1	0.602722
24.561733	0.1	0.599444
24.563400	0.1	0.594616
24.565067	0.1	0.589013
24.566733	0.1	0.584960
24.568400	0.1	0.584424
24.570067	0.1	0.587165
24.571733	0.1	0.591576
24.573400	0.1	0.595987
24.575067	0.1	0.598848
24.576733	0.1	0.598908
24.578400	0.1	0.596285
24.580067	0.1	0.593901
24.581733	0.1	0.594378
24.583400	0.1	0.597477
24.585067	0.1	0.600457
24.586733	0.1	0.601709
24.588400	0.1	0.601172
24.590067	0.1	0.599384
24.591733	0.1	0.596345
24.593400	0.1	0.592470
24.595067	0.1	0.589132
24.596733	0.1	0.587761
24.598400	0.1	0.587821
24.600067	0.1	0.587344
24.601733	0.1	0.585675
24.603400	0.1	0.583410
24.605067	0.1	0.580072
24.606733	0.1	0.574589
24.608400	0.1	0.567615
24.610067	0.1	0.561237
24.611733	0.1	0.556767
24.613400	0.1	0.554562
24.615067	0.1	0.555635
24.616733	0.1	0.561118
24.618400	0.1	0.569522
24.620067	0.1	0.577271
24.621733	0.1	0.581503
24.623400	0.1	0.581324
24.625067	0.1	0.577748
24.626733	0.1	0.572801
24.628400	0.1	0.568330
24.630067	0.1	0.565767
24.631733	0.1	0.566125
24.633400	0.1	0.569165
24.635067	0.1	0.573576
24.636733	0.1	0.578284
24.638400	0.1	0.582635
24.640067	0.1	0.584960
24.641733	0.1	0.582635
24.643400	0.1	0.574946
24.645067	0.1	0.563920
24.646733	0.1	0.554025
24.648400	0.1	0.549257
24.650067	0.1	0.550509
24.651733	0.1	0.554562
24.653400	0.1	0.557303
24.655067	0.1	0.557900
24.656733	0.1	0.558198
24.658400	0.1	0.559568
24.660067	0.1	0.561893
24.661733	0.1	0.563622
24.663400	0.1	0.563264
24.665067	0.1	0.561357
24.666733	0.1	0.560045
24.668400	0.1	0.561476
24.670067	0.1	0.566125
24.671733	0.1	0.572562
24.673400	0.1	0.577688
24.675067	0.1	0.579178
24.676733	0.1	0.577629
24.678400	0.1	0.574827
24.680067	0.1	0.571370
24.681733	0.1	0.568032
24.683400	0.1	0.566125
24.685067	0.1	0.565648
24.686733	0.1	0.564575
24.688400	0.1	0.561416
24.690067	0.1	0.557065
24.691733	0.1	0.553370
24.693400	0.1	0.550866
24.695067	0.1	0.549018
24.696733	0.1	0.547290
24.698400	0.1	0.545383
24.700067	0.1	0.543714
24.701733	0.1	0.543356
24.703400	0.1	0.544190
24.705067	0.1	0.544727
24.706733	0.1	0.543118
24.708400	0.1	0.539422
24.710067	0.1	0.535727
24.711733	0.1	0.534177
24.713400	0.1	0.534534
24.715067	0.1	0.535250
24.716733	0.1	0.535548
24.718400	0.1	0.535250
24.720067	0.1	0.534058
24.721733	0.1	0.531256
24.723400	0.1	0.527263
24.725067	0.1	0.523925
24.726733	0.1	0.522614
24.728400	0.1	0.522792
24.730067	0.1	0.522554
24.731733	0.1	0.520468
24.733400	0.1	0.516713
24.735067	0.1	0.513196
24.736733	0.1	0.511467
24.738400	0.1	0.510216
24.740067	0.1	0.507355
24.741733	0.1	0.502884
24.743400	0.1	0.498176
24.745067	0.1	0.493526
24.746733	0.1	0.488043
24.748400	0.1	0.481546
24.750067	0.1	0.475109
24.751733	0.1	0.469804
24.753400	0.1	0.466883
24.755067	0.1	0.467360
24.756733	0.1	0.471175
24.758400	0.1	0.476241
24.760067	0.1	0.479758
24.761733	0.1	0.480413
24.763400	0.1	0.478983
24.765067	0.1	0.477672
24.766733	0.1	0.478148
24.768400	0.1	0.479937
24.770067	0.1	0.480413
24.771733	0.1	0.477791
24.773400	0.1	0.473380
24.775067	0.1	0.469804
24.776733	0.1	0.468493
24.778400	0.1	0.469327
24.780067	0.1	0.471890
24.781733	0.1	0.475585
24.783400	0.1	0.479519
24.785067	0.1	0.482976
24.786733	0.1	0.486136
24.788400	0.1	0.489235
24.790067	0.1	0.491917
24.791733	0.1	0.494659
24.793400	0.1	0.499487
24.795067	0.1	0.507891
24.796733	0.1	0.519276
24.798400	0.1	0.532031
24.800067	0.1	0.544667
24.801733	0.1	0.556111
24.803400	0.1	0.564873
24.805067	0.1	0.570297
24.806733	0.1	0.572801
24.808400	0.1	0.574350
24.810067	0.1	0.577450
24.811733	0.1	0.584185
24.813400	0.1	0.594497
24.815067	0.1	0.606656
24.816733	0.1	0.619412
24.818400	0.1	0.632465
24.820067	0.1	0.645578
24.821733	0.1	0.658155
24.823400	0.1	0.670195
24.825067	0.1	0.683010
24.826733	0.1	0.697255
24.828400	0.1	0.710726
24.830067	0.1	0.721395
24.831733	0.1	0.730693
24.833400	0.1	0.741661
24.835067	0.1	0.756025
24.836733	0.1	0.774026
24.838400	0.1	0.795066
24.840067	0.1	0.818014
24.841733	0.1	0.841379
24.843400	0.1	0.863731
24.845067	0.1	0.885129
24.846733	0.1	0.906825
24.848400	0.1	0.929833
24.850067	0.1	0.953913
24.851733	0.1	0.978351
24.853400	0.1	1.003146
24.855067	0.1	1.029968
24.856733	0.1	1.060426
24.858400	0.1	1.094103
24.860067	0.1	1.129985
24.861733	0.1	1.167238
24.863400	0.1	1.205683
24.865067	0.1	1.244903
24.866733	0.1	1.284421
24.868400	0.1	1.324117
24.870067	0.1	1.365066
24.871733	0.1	1.408160
24.873400	0.1	1.454294
24.875067	0.1	1.505256
24.876733	0.1	1.562357
24.878400	0.1	1.625121
24.880067	0.1	1.690686
24.881733	0.1	1.756430
24.883400	0.1	1.821935
24.885067	0.1	1.888991
24.886733	0.1	1.959086
24.888400	0.1	2.032817
24.890067	0.1	2.110422
24.891733	0.1	2.192557
24.893400	0.1	2.278686
24.895067	0.1	2.366781
24.896733	0.1	2.456069
24.898400	0.1	2.548456
24.900067	0.1	2.646327
24.901733	0.1	2.750158
24.903400	0.1	2.857983
24.905067	0.1	2.966941
24.906733	0.1	3.075302
24.908400	0.1	3.182590
24.910067	0.1	3.289581
24.911733	0.1	3.397107
24.913400	0.1	3.505349
24.915067	0.1	3.613174
24.916733	0.1	3.719509
24.918400	0.1	3.823638
24.920067	0.1	3.925622
24.921733	0.1	4.025042
24.923400	0.1	4.121065
24.925067	0.1	4.213155
24.926733	0.1	4.300297
24.928400	0.1	4.381299
24.930067	0.1	4.455984
24.931733	0.1	4.525423
24.933400	0.1	4.590631
24.935067	0.1	4.650831
24.936733	0.1	4.703760
24.938400	0.1	4.747868
24.940067	0.1	4.784107
24.941733	0.1	4.814208
24.943400	0.1	4.837215
24.945067	0.1	4.850388
24.946733	0.1	4.852832
24.948400	0.1	4.845679
24.950067	0.1	4.830420
24.951733	0.1	4.808486
24.953400	0.1	4.780829
24.955067	0.1	4.747391
24.956733	0.1	4.707039
24.958400	0.1	4.659176
24.960067	0.1	4.603625
24.961733	0.1	4.541338
24.963400	0.1	4.474700
24.965067	0.1	4.405201
24.966733	0.1	4.331708
24.968400	0.1	4.251898
24.970067	0.1	4.165292
24.971733	0.1	4.073859
24.973400	0.1	3.980220
24.975067	0.1	3.886223
24.976733	0.1	3.792346
24.978400	0.1	3.697992
24.980067	0.1	3.602088
24.981733	0.1	3.504038
24.983400	0.1	3.404021
24.985067	0.1	3.303468
24.986733	0.1	3.204644
24.988400	0.1	3.108680
24.990067	0.1	3.014028
24.991733	0.1	2.918840
24.993400	0.1	2.823115
24.995067	0.1	2.728164
24.996733	0.1	2.634943
24.998400	0.1	2.544344
25.000067	0.1	2.457082
25.001733	0.1	2.373457
25.003400	0.1	2.292931
25.005067	0.1	2.214790
25.006733	0.1	2.137959
25.008400	0.1	2.061367
25.010067	0.1	1.984954
25.011733	0.1	1.909673
25.013400	0.1	1.836777
25.015067	0.1	1.767278
25.016733	0.1	1.702607
25.018400	0.1	1.643360
25.020067	0.1	1.588345
25.021733	0.1	1.536131
25.023400	0.1	1.486361
25.025067	0.1	1.439214
25.026733	0.1	1.395166
25.028400	0.1	1.354337
25.030067	0.1	1.315475
25.031733	0.1	1.276076
25.033400	0.1	1.233757
25.035067	0.1	1.188338
25.036733	0.1	1.142740
25.038400	0.1	1.102090
25.040067	0.1	1.069665
25.041733	0.1	1.044333
25.043400	0.1	1.022041
25.045067	0.1	0.999153
25.046733	0.1	0.974059
25.048400	0.1	0.947118
25.050067	0.1	0.921190
25.051733	0.1	0.900149
25.053400	0.1	0.885606
25.055067	0.1	0.875413
25.056733	0.1	0.865579
25.058400	0.1	0.853598
25.060067	0.1	0.840366
25.061733	0.1	0.827491
25.063400	0.1	0.814736
25.065067	0.1	0.801802
25.066733	0.1	0.789940
25.068400	0.1	0.779390
25.070067	0.1	0.768423
25.071733	0.1	0.755549
25.073400	0.1	0.741839
25.075067	0.1	0.729799
25.076733	0.1	0.720263
25.078400	0.1	0.711978
25.080067	0.1	0.703871
25.081733	0.1	0.696898
25.083400	0.1	0.691891
25.085067	0.1	0.688314
25.086733	0.1	0.685573
25.088400	0.1	0.683844
25.090067	0.1	0.682414
25.091733	0.1	0.679255
25.093400	0.1	0.673533
25.095067	0.1	0.666380
25.096733	0.1	0.659406
25.098400	0.1	0.652731
25.100067	0.1	0.646114
25.101733	0.1	0.641584
25.103400	0.1	0.642002
25.105067	0.1	0.647485
25.106733	0.1	0.655532
25.108400	0.1	0.662565
25.110067	0.1	0.665784
25.111733	0.1	0.663340
25.113400	0.1	0.656009
25.115067	0.1	0.647247
25.116733	0.1	0.641048
25.118400	0.1	0.639081
25.120067	0.1	0.639021
25.121733	0.1	0.636876
25.123400	0.1	0.630498
25.125067	0.1	0.620961
25.126733	0.1	0.611305
25.128400	0.1	0.604749
25.130067	0.1	0.602961
25.131733	0.1	0.604868
25.133400	0.1	0.607669
25.135067	0.1	0.609517
25.136733	0.1	0.609994
25.138400	0.1	0.608563
25.140067	0.1	0.605106
25.141733	0.1	0.601172
25.143400	0.1	0.598311
25.145067	0.1	0.597656
25.146733	0.1	0.600398
25.148400	0.1	0.606597
25.150067	0.1	0.613511
25.151733	0.1	0.618041
25.153400	0.1	0.619590
25.155067	0.1	0.619829
25.156733	0.1	0.620127
25.158400	0.1	0.620067
25.160067	0.1	0.618041
25.161733	0.1	0.613451
25.163400	0.1	0.608325
25.165067	0.1	0.605047
25.166733	0.1	0.603974
25.168400	0.1	0.604034
25.170067	0.1	0.604749
25.171733	0.1	0.606895
25.173400	0.1	0.610888
25.175067	0.1	0.615656
25.176733	0.1	0.618875
25.178400	0.1	0.618994
25.180067	0.1	0.616193
25.181733	0.1	0.611663
25.183400	0.1	0.606597
25.185067	0.1	0.602126
25.186733	0.1	0.598967
25.188400	0.1	0.597000
25.190067	0.1	0.596404
25.191733	0.1	0.597537
25.193400	0.1	0.599742
25.195067	0.1	0.601351
25.196733	0.1	0.601232
25.198400	0.1	0.599444
25.200067	0.1	0.596583
25.201733	0.1	0.593364
25.203400	0.1	0.591159
25.205067	0.1	0.591576
25.206733	0.1	0.594854
25.208400	0.1	0.599861
25.210067	0.1	0.604868
25.211733	0.1	0.608981
25.213400	0.1	0.612080
25.215067	0.1	0.614107
25.216733	0.1	0.614762
25.218400	0.1	0.614762
25.220067	0.1	0.615656
25.221733	0.1	0.617385
25.223400	0.1	0.618637
25.225067	0.1	0.618696
25.226733	0.1	0.618696
25.228400	0.1	0.620365
25.230067	0.1	0.623941
25.231733	0.1	0.628352
25.233400	0.1	0.632465
25.235067	0.1	0.635684
25.236733	0.1	0.638068
25.238400	0.1	0.639975
25.240067	0.1	0.640869
25.241733	0.1	0.639677
25.243400	0.1	0.636876
25.245067	0.1	0.634611
25.246733	0.1	0.634909
25.248400	0.1	0.638545
25.250067	0.1	0.644803
25.251733	0.1	0.652134
25.253400	0.1	0.660002
25.255067	0.1	0.669420
25.256733	0.1	0.680983
25.258400	0.1	0.692725
25.260067	0.1	0.702381
25.261733	0.1	0.709355
25.263400	0.1	0.714541
25.265067	0.1	0.718176
25.266733	0.1	0.720799
25.268400	0.1	0.724495
25.270067	0.1	0.731766
25.271733	0.1	0.743389
25.273400	0.1	0.758290
25.275067	0.1	0.773847
25.276733	0.1	0.786603
25.278400	0.1	0.794351
25.280067	0.1	0.798166
25.281733	0.1	0.801563
25.283400	0.1	0.807345
25.285067	0.1	0.815928
25.286733	0.1	0.825942
25.288400	0.1	0.835657
25.290067	0.1	0.844181
25.291733	0.1	0.851572
25.293400	0.1	0.858069
25.295067	0.1	0.864506
25.296733	0.1	0.871599
25.298400	0.1	0.878990
25.300067	0.1	0.884354
25.301733	0.1	0.886083
25.303400	0.1	0.886023
25.305067	0.1	0.887930
25.306733	0.1	0.894547
25.308400	0.1	0.905335
25.310067	0.1	0.917792
25.311733	0.1	0.929594
25.313400	0.1	0.939250
25.315067	0.1	0.946760
25.316733	0.1	0.952900
25.318400	0.1	0.957549
25.320067	0.1	0.960350
25.321733	0.1	0.962019
25.323400	0.1	0.964284
25.325067	0.1	0.969172
25.326733	0.1	0.978589
25.328400	0.1	0.992417
25.330067	0.1	1.007676
25.331733	0.1	1.020193
25.333400	0.1	1.028121
25.335067	0.1	1.031876
25.336733	0.1	1.033425
25.338400	0.1	1.035810
25.340067	0.1	1.041830
25.341733	0.1	1.052558
25.343400	0.1	1.066625
25.345067	0.1	1.080811
25.346733	0.1	1.092732
25.348400	0.1	1.102984
25.350067	0.1	1.114667
25.351733	0.1	1.129508
25.353400	0.1	1.146376
25.355067	0.1	1.162708
25.356733	0.1	1.177132
25.358400	0.1	1.190126
25.360067	0.1	1.202822
25.361733	0.1	1.215577
25.363400	0.1	1.229107
25.365067	0.1	1.244426
25.366733	0.1	1.261354
25.368400	0.1	1.278400
25.370067	0.1	1.294255
25.371733	0.1	1.308501
25.373400	0.1	1.320124
25.375067	0.1	1.327813
25.376733	0.1	1.330912
25.378400	0.1	1.330912
25.380067	0.1	1.330853
25.381733	0.1	1.333058
25.383400	0.1	1.336753
25.385067	0.1	1.339316
25.386733	0.1	1.339376
25.388400	0.1	1.337349
25.390067	0.1	1.334012
25.391733	0.1	1.329601
25.393400	0.1	1.323700
25.395067	0.1	1.315594
25.396733	0.1	1.305580
25.398400	0.1	1.294434
25.400067	0.1	1.282752
25.401733	0.1	1.270175
25.403400	0.1	1.256943
25.405067	0.1	1.243293
25.406733	0.1	1.229644
25.408400	0.1	1.216710
25.410067	0.1	1.204610
25.411733	0.1	1.192570
25.413400	0.1	1.179516
25.415067	0.1	1.165450
25.416733	0.1	1.150429
25.418400	0.1	1.134455
25.420067	0.1	1.118183
25.421733	0.1	1.102924
25.423400	0.1	1.088500
25.425067	0.1	1.073420
25.426733	0.1	1.057446
25.428400	0.1	1.042247
25.430067	0.1	1.029074
25.431733	0.1	1.016796
25.433400	0.1	1.003265
25.435067	0.1	0.987649
25.436733	0.1	0.971019
25.438400	0.1	0.954986
25.440067	0.1	0.940681
25.441733	0.1	0.928938
25.443400	0.1	0.919998
25.445067	0.1	0.912070
25.446733	0.1	0.903070
25.448400	0.1	0.891984
25.450067	0.1	0.879228
25.451733	0.1	0.865638
25.453400	0.1	0.851274
25.455067	0.1	0.836253
25.456733	0.1	0.821888
25.458400	0.1	0.810623
25.460067	0.1	0.803590
25.461733	0.1	0.799120
25.463400	0.1	0.794053
25.465067	0.1	0.785887
25.466733	0.1	0.774741
25.468400	0.1	0.762880
25.470067	0.1	0.751734
25.471733	0.1	0.740945
25.473400	0.1	0.729501
25.475067	0.1	0.717521
25.476733	0.1	0.705838
25.478400	0.1	0.693977
25.480067	0.1	0.681460
25.481733	0.1	0.669777
25.483400	0.1	0.661850
25.485067	0.1	0.658810
25.486733	0.1	0.659466
25.488400	0.1	0.662208
25.490067	0.1	0.665188
25.491733	0.1	0.665963
25.493400	0.1	0.661910
25.495067	0.1	0.652850
25.496733	0.1	0.641227
25.498400	0.1	0.631630
25.500067	0.1	0.627577
25.501733	0.1	0.629127
25.503400	0.1	0.633061
25.505067	0.1	0.636160
25.506733	0.1	0.637054
25.508400	0.1	0.636101
25.510067	0.1	0.634193
25.511733	0.1	0.632107
25.513400	0.1	0.629962
25.515067	0.1	0.626624
25.516733	0.1	0.621200
25.518400	0.1	0.613749
25.520067	0.1	0.605285
25.521733	0.1	0.598192
25.523400	0.1	0.594914
25.525067	0.1	0.595868
25.526733	0.1	0.599384
25.528400	0.1	0.604212
25.530067	0.1	0.610530
25.531733	0.1	0.618041
25.533400	0.1	0.625193
25.535067	0.1	0.630498
25.536733	0.1	0.633895
25.538400	0.1	0.635564
25.540067	0.1	0.635207
25.541733	0.1	0.631928
25.543400	0.1	0.625968
25.545067	0.1	0.618756
25.546733	0.1	0.612497
25.548400	0.1	0.608265
25.550067	0.1	0.605285
25.551733	0.1	0.602007
25.553400	0.1	0.597894
25.555067	0.1	0.593245
25.556733	0.1	0.588119
25.558400	0.1	0.582576
25.560067	0.1	0.576973
25.561733	0.1	0.572264
25.563400	0.1	0.569165
25.565067	0.1	0.567377
25.566733	0.1	0.565827
25.568400	0.1	0.563026
25.570067	0.1	0.558138
25.571733	0.1	0.551581
25.573400	0.1	0.545204
25.575067	0.1	0.541031
25.576733	0.1	0.538886
25.578400	0.1	0.536859
25.580067	0.1	0.533581
25.581733	0.1	0.528634
25.583400	0.1	0.521898
25.585067	0.1	0.513673
25.586733	0.1	0.504077
25.588400	0.1	0.493586
25.590067	0.1	0.483334
25.591733	0.1	0.474751
25.593400	0.1	0.469029
25.595067	0.1	0.466168
25.596733	0.1	0.464737
25.598400	0.1	0.463069
25.600067	0.1	0.460982
25.601733	0.1	0.458956
25.603400	0.1	0.457704
25.605067	0.1	0.456870
25.606733	0.1	0.455499
25.608400	0.1	0.452936
25.610067	0.1	0.448704
25.611733	0.1	0.443459
25.613400	0.1	0.438571
25.615067	0.1	0.434697
25.616733	0.1	0.430942
25.618400	0.1	0.426650
25.620067	0.1	0.421822
25.621733	0.1	0.418007
25.623400	0.1	0.417352
25.625067	0.1	0.420272
25.626733	0.1	0.424027
25.628400	0.1	0.426173
25.630067	0.1	0.427008
25.631733	0.1	0.428319
25.633400	0.1	0.430524
25.635067	0.1	0.431776
25.636733	0.1	0.429511
25.638400	0.1	0.423253
25.640067	0.1	0.415564
25.641733	0.1	0.409186
25.643400	0.1	0.404596
25.645067	0.1	0.400960
25.646733	0.1	0.398994
25.648400	0.1	0.399768
25.650067	0.1	0.403285
25.651733	0.1	0.407457
25.653400	0.1	0.410378
25.655067	0.1	0.411630
25.656733	0.1	0.412226
25.658400	0.1	0.412226
25.660067	0.1	0.411689
25.661733	0.1	0.411630
25.663400	0.1	0.413597
25.665067	0.1	0.418067
25.666733	0.1	0.423789
25.668400	0.1	0.428140
25.670067	0.1	0.429153
25.671733	0.1	0.426054
25.673400	0.1	0.419080
25.675067	0.1	0.409842
25.676733	0.1	0.401437
25.678400	0.1	0.396252
25.680067	0.1	0.394940
25.681733	0.1	0.396490
25.683400	0.1	0.399470
25.685067	0.1	0.403345
25.686733	0.1	0.408232
25.688400	0.1	0.413656
25.690067	0.1	0.417769
25.691733	0.1	0.418365
25.693400	0.1	0.415087
25.695067	0.1	0.410259
25.696733	0.1	0.407517
25.698400	0.1	0.408351
25.700067	0.1	0.412464
25.701733	0.1	0.418723
25.703400	0.1	0.424683
25.705067	0.1	0.427425
25.706733	0.1	0.425935
25.708400	0.1	0.420988
25.710067	0.1	0.413716
25.711733	0.1	0.405848
25.713400	0.1	0.400245
25.715067	0.1	0.399232
25.716733	0.1	0.402451
25.718400	0.1	0.406921
25.720067	0.1	0.410497
25.721733	0.1	0.412464
25.723400	0.1	0.412285
25.725067	0.1	0.409722
25.726733	0.1	0.405550
25.728400	0.1	0.401557
25.730067	0.1	0.398576
25.731733	0.1	0.397205
25.733400	0.1	0.397444
25.735067	0.1	0.398934
25.736733	0.1	0.401080
25.738400	0.1	0.402868
25.740067	0.1	0.403702
25.741733	0.1	0.403762
25.743400	0.1	0.402808
25.745067	0.1	0.400901
25.746733	0.1	0.399470
25.748400	0.1	0.399590
25.750067	0.1	0.399649
25.751733	0.1	0.397027
25.753400	0.1	0.390708
25.755067	0.1	0.381887
25.756733	0.1	0.373006
25.758400	0.1	0.367165
25.760067	0.1	0.366151
25.761733	0.1	0.369906
25.763400	0.1	0.376165
25.765067	0.1	0.380456
25.766733	0.1	0.379562
25.768400	0.1	0.374973
25.770067	0.1	0.370681
25.771733	0.1	0.368774
25.773400	0.1	0.368834
25.775067	0.1	0.368834
25.776733	0.1	0.367045
25.778400	0.1	0.363410
25.780067	0.1	0.359058
25.781733	0.1	0.355184
25.783400	0.1	0.352085
25.785067	0.1	0.349402
25.786733	0.1	0.347018
25.788400	0.1	0.345528
25.790067	0.1	0.345290
25.791733	0.1	0.345469
25.793400	0.1	0.345588
25.795067	0.1	0.345767
25.796733	0.1	0.346780
25.798400	0.1	0.349164
25.800067	0.1	0.352740
25.801733	0.1	0.355661
25.803400	0.1	0.356972
25.805067	0.1	0.356913
25.806733	0.1	0.355363
25.808400	0.1	0.351667
25.810067	0.1	0.346065
25.811733	0.1	0.340402
25.813400	0.1	0.337243
25.815067	0.1	0.337064
25.816733	0.1	0.337660
25.818400	0.1	0.337183
25.820067	0.1	0.336170
25.821733	0.1	0.335157
25.823400	0.1	0.334382
25.825067	0.1	0.334203
25.826733	0.1	0.335455
25.828400	0.1	0.338793
25.830067	0.1	0.343263
25.831733	0.1	0.346839
25.833400	0.1	0.347853
25.835067	0.1	0.346243
25.836733	0.1	0.342667
25.838400	0.1	0.337839
25.840067	0.1	0.331700
25.841733	0.1	0.324428
25.843400	0.1	0.317335
25.845067	0.1	0.312269
25.846733	0.1	0.310779
25.848400	0.1	0.313401
25.850067	0.1	0.319421
25.851733	0.1	0.327468
25.853400	0.1	0.335991
25.855067	0.1	0.343442
25.856733	0.1	0.348866
25.858400	0.1	0.352263
25.860067	0.1	0.353575
25.861733	0.1	0.352919
25.863400	0.1	0.350952
25.865067	0.1	0.348389
25.866733	0.1	0.345528
25.868400	0.1	0.342727
25.870067	0.1	0.340104
25.871733	0.1	0.338376
25.873400	0.1	0.338256
25.875067	0.1	0.339329
25.876733	0.1	0.339985
25.878400	0.1	0.339031
25.880067	0.1	0.336945
25.881733	0.1	0.334978
25.883400	0.1	0.334084
25.885067	0.1	0.334561
25.886733	0.1	0.335634
25.888400	0.1	0.335932
25.890067	0.1	0.335515
25.891733	0.1	0.335753
25.893400	0.1	0.337064
25.895067	0.1	0.338852
25.896733	0.1	0.340581
25.898400	0.1	0.341535
25.900067	0.1	0.340939
25.901733	0.1	0.338674
25.903400	0.1	0.335872
25.905067	0.1	0.334799
25.906733	0.1	0.336647
25.908400	0.1	0.339806
25.910067	0.1	0.340939
25.911733	0.1	0.338256
25.913400	0.1	0.332952
25.915067	0.1	0.327647
25.916733	0.1	0.324368
25.918400	0.1	0.323594
25.920067	0.1	0.324309
25.921733	0.1	0.325024
25.923400	0.1	0.324905
25.925067	0.1	0.323474
25.926733	0.1	0.321090
25.928400	0.1	0.319064
25.930067	0.1	0.318885
25.931733	0.1	0.321388
25.933400	0.1	0.325978
25.935067	0.1	0.330687
25.936733	0.1	0.333726
25.938400	0.1	0.335097
25.940067	0.1	0.336111
25.941733	0.1	0.338078
25.943400	0.1	0.341117
25.945067	0.1	0.343919
25.946733	0.1	0.345767
25.948400	0.1	0.347614
25.950067	0.1	0.350714
25.951733	0.1	0.355601
25.953400	0.1	0.360310
25.955067	0.1	0.361741
25.956733	0.1	0.358939
25.958400	0.1	0.353754
25.960067	0.1	0.348687
25.961733	0.1	0.345528
25.963400	0.1	0.345290
25.965067	0.1	0.347972
25.966733	0.1	0.351667
25.968400	0.1	0.353456
25.970067	0.1	0.351071
25.971733	0.1	0.345171
25.973400	0.1	0.338852
25.975067	0.1	0.334442
25.976733	0.1	0.332057
25.978400	0.1	0.330210
25.980067	0.1	0.328124
25.981733	0.1	0.326693
25.983400	0.1	0.327468
25.985067	0.1	0.330269
25.986733	0.1	0.332654
25.988400	0.1	0.332594
25.990067	0.1	0.330389
25.991733	0.1	0.328183
25.993400	0.1	0.326812
25.995067	0.1	0.324965
25.996733	0.1	0.321746
25.998400	0.1	0.319541
26.000067	0.1	0.320792
26.001733	0.1	0.324309
26.003400	0.1	0.327110
26.005067	0.1	0.328124
26.006733	0.1	0.327528
26.008400	0.1	0.324786
26.010067	0.1	0.319302
26.011733	0.1	0.313044
26.013400	0.1	0.308871
26.015067	0.1	0.307500
26.016733	0.1	0.307977
26.018400	0.1	0.309229
26.020067	0.1	0.310242
26.021733	0.1	0.310779
26.023400	0.1	0.311852
26.025067	0.1	0.314891
26.026733	0.1	0.319600
26.028400	0.1	0.324011
26.030067	0.1	0.326037
26.031733	0.1	0.324786
26.033400	0.1	0.320971
26.035067	0.1	0.316441
26.036733	0.1	0.313342
26.038400	0.1	0.313818
26.040067	0.1	0.318766
26.041733	0.1	0.326991
26.043400	0.1	0.335634
26.045067	0.1	0.341892
26.046733	0.1	0.344992
26.048400	0.1	0.345051
26.050067	0.1	0.341594
26.051733	0.1	0.334024
26.053400	0.1	0.323951
26.055067	0.1	0.315368
26.056733	0.1	0.311077
26.058400	0.1	0.311434
26.060067	0.1	0.315189
26.061733	0.1	0.320494
26.063400	0.1	0.325203
26.065067	0.1	0.327587
26.066733	0.1	0.327170
26.068400	0.1	0.324965
26.070067	0.1	0.322759
26.071733	0.1	0.321984
26.073400	0.1	0.323772
26.075067	0.1	0.327706
26.076733	0.1	0.331461
26.078400	0.1	0.333428
26.080067	0.1	0.335336
26.081733	0.1	0.339508
26.083400	0.1	0.345469
26.085067	0.1	0.351071
26.086733	0.1	0.355661
26.088400	0.1	0.359237
26.090067	0.1	0.361085
26.091733	0.1	0.360012
26.093400	0.1	0.355780
26.095067	0.1	0.349522
26.096733	0.1	0.343621
26.098400	0.1	0.340760
26.100067	0.1	0.342727
26.101733	0.1	0.349343
26.103400	0.1	0.358462
26.105067	0.1	0.366569
26.106733	0.1	0.371516
26.108400	0.1	0.372887
26.110067	0.1	0.371516
26.111733	0.1	0.369966
26.113400	0.1	0.370085
26.115067	0.1	0.370860
26.116733	0.1	0.369728
26.118400	0.1	0.366807
26.120067	0.1	0.365436
26.121733	0.1	0.369310
26.123400	0.1	0.378370
26.125067	0.1	0.389040
26.126733	0.1	0.397801
26.128400	0.1	0.404000
26.130067	0.1	0.408828
26.131733	0.1	0.413835
26.133400	0.1	0.419796
26.135067	0.1	0.425756
26.136733	0.1	0.429451
26.138400	0.1	0.430226
26.140067	0.1	0.429273
26.141733	0.1	0.427902
26.143400	0.1	0.427604
26.145067	0.1	0.429928
26.146733	0.1	0.435948
26.148400	0.1	0.443995
26.150067	0.1	0.451744
26.151733	0.1	0.459194
26.153400	0.1	0.468135
26.155067	0.1	0.478804
26.156733	0.1	0.488937
26.158400	0.1	0.497103
26.160067	0.1	0.503957
26.161733	0.1	0.509977
26.163400	0.1	0.515163
26.165067	0.1	0.520051
26.166733	0.1	0.525415
26.168400	0.1	0.531614
26.170067	0.1	0.539422
26.171733	0.1	0.549078
26.173400	0.1	0.559330
26.175067	0.1	0.568926
26.176733	0.1	0.577450
26.178400	0.1	0.585258
26.180067	0.1	0.593066
26.181733	0.1	0.601947
26.183400	0.1	0.612676
26.185067	0.1	0.625312
26.186733	0.1	0.639141
26.188400	0.1	0.653267
26.190067	0.1	0.667095
26.191733	0.1	0.680387
26.193400	0.1	0.693679
26.195067	0.1	0.707030
26.196733	0.1	0.720084
26.198400	0.1	0.733435
26.200067	0.1	0.748873
26.201733	0.1	0.766754
26.203400	0.1	0.785470
26.205067	0.1	0.803590
26.206733	0.1	0.821233
26.208400	0.1	0.839651
26.210067	0.1	0.860155
26.211733	0.1	0.883877
26.213400	0.1	0.910163
26.215067	0.1	0.936806
26.216733	0.1	0.962138
26.218400	0.1	0.985503
26.220067	0.1	1.006842
26.221733	0.1	1.026034
26.223400	0.1	1.042903
26.225067	0.1	1.057506
26.226733	0.1	1.071990
26.228400	0.1	1.089871
26.230067	0.1	1.111865
26.231733	0.1	1.134873
26.233400	0.1	1.156926
26.235067	0.1	1.179040
26.236733	0.1	1.202762
26.238400	0.1	1.227558
26.240067	0.1	1.251757
26.241733	0.1	1.274526
26.243400	0.1	1.296520
26.245067	0.1	1.318455
26.246733	0.1	1.339912
26.248400	0.1	1.359105
26.250067	0.1	1.373231
26.251733	0.1	1.380205
26.253400	0.1	1.379371
26.255067	0.1	1.372337
26.256733	0.1	1.362622
26.258400	0.1	1.353920
26.260067	0.1	1.348853
26.261733	0.1	1.348496
26.263400	0.1	1.351237
26.265067	0.1	1.353085
26.266733	0.1	1.351118
26.268400	0.1	1.345396
26.270067	0.1	1.337528
26.271733	0.1	1.328409
26.273400	0.1	1.317978
26.275067	0.1	1.305342
26.276733	0.1	1.289487
26.278400	0.1	1.270235
26.280067	0.1	1.248658
26.281733	0.1	1.226187
26.283400	0.1	1.203537
26.285067	0.1	1.180828
26.286733	0.1	1.157761
26.288400	0.1	1.134336
26.290067	0.1	1.111090
26.291733	0.1	1.088679
26.293400	0.1	1.067400
26.295067	0.1	1.048386
26.296733	0.1	1.030982
26.298400	0.1	1.011908
26.300067	0.1	0.987470
26.301733	0.1	0.956893
26.303400	0.1	0.922084
26.305067	0.1	0.886500
26.306733	0.1	0.852644
26.308400	0.1	0.821650
26.310067	0.1	0.793636
26.311733	0.1	0.768602
26.313400	0.1	0.746369
26.315067	0.1	0.726819
26.316733	0.1	0.708699
26.318400	0.1	0.689805
26.320067	0.1	0.669658
26.321733	0.1	0.649154
26.323400	0.1	0.629425
26.325067	0.1	0.610888
26.326733	0.1	0.593841
26.328400	0.1	0.577867
26.330067	0.1	0.562668
26.331733	0.1	0.548482
26.333400	0.1	0.536084
26.335067	0.1	0.525236
26.336733	0.1	0.514925
26.338400	0.1	0.504315
26.340067	0.1	0.493944
26.341733	0.1	0.484645
26.343400	0.1	0.476360
26.345067	0.1	0.468850
26.346733	0.1	0.460982
26.348400	0.1	0.451148
26.350067	0.1	0.438511
26.351733	0.1	0.424266
26.353400	0.1	0.410199
26.355067	0.1	0.397623
26.356733	0.1	0.386775
26.358400	0.1	0.377834
26.360067	0.1	0.371635
26.361733	0.1	0.368536
26.363400	0.1	0.367343
26.365067	0.1	0.365913
26.366733	0.1	0.363886
26.368400	0.1	0.362575
26.370067	0.1	0.362635
26.371733	0.1	0.362992
26.373400	0.1	0.362635
26.375067	0.1	0.361562
26.376733	0.1	0.359416
26.378400	0.1	0.355899
26.380067	0.1	0.351548
26.381733	0.1	0.347614
26.383400	0.1	0.345528
26.385067	0.1	0.346303
26.386733	0.1	0.349164
26.388400	0.1	0.351429
26.390067	0.1	0.351846
26.391733	0.1	0.350893
26.393400	0.1	0.349045
26.395067	0.1	0.346899
26.396733	0.1	0.345886
26.398400	0.1	0.346839
26.400067	0.1	0.348330
26.401733	0.1	0.348389
26.403400	0.1	0.346303
26.405067	0.1	0.343323
26.406733	0.1	0.341773
26.408400	0.1	0.342786
26.410067	0.1	0.344455
26.411733	0.1	0.343680
26.413400	0.1	0.338972
26.415067	0.1	0.331819
26.416733	0.1	0.325322
26.418400	0.1	0.321805
26.420067	0.1	0.321031
26.421733	0.1	0.321627
26.423400	0.1	0.323176
26.425067	0.1	0.325680
26.426733	0.1	0.328183
26.428400	0.1	0.329375
26.430067	0.1	0.328779
26.431733	0.1	0.327230
26.433400	0.1	0.325620
26.435067	0.1	0.323653
26.436733	0.1	0.320733
26.438400	0.1	0.317633
26.440067	0.1	0.315368
26.441733	0.1	0.313520
26.443400	0.1	0.310838
26.445067	0.1	0.306726
26.446733	0.1	0.301600
26.448400	0.1	0.297368
26.450067	0.1	0.295997
26.451733	0.1	0.297964
26.453400	0.1	0.302434
26.455067	0.1	0.308394
26.456733	0.1	0.315189
26.458400	0.1	0.321925
26.460067	0.1	0.327945
26.461733	0.1	0.333309
26.463400	0.1	0.337124
26.465067	0.1	0.337005
26.466733	0.1	0.332654
26.468400	0.1	0.327349
26.470067	0.1	0.324667
26.471733	0.1	0.325501
26.473400	0.1	0.328243
26.475067	0.1	0.330865
26.476733	0.1	0.332117
26.478400	0.1	0.331938
26.480067	0.1	0.330865
26.481733	0.1	0.328720
26.483400	0.1	0.325501
26.485067	0.1	0.321567
26.486733	0.1	0.317633
26.488400	0.1	0.314116
26.490067	0.1	0.311792
26.491733	0.1	0.311494
26.493400	0.1	0.313342
26.495067	0.1	0.316739
26.496733	0.1	0.321329
26.498400	0.1	0.326812
26.500067	0.1	0.332117
26.501733	0.1	0.335336
26.503400	0.1	0.335217
26.505067	0.1	0.332415
26.506733	0.1	0.328779
26.508400	0.1	0.325739
26.510067	0.1	0.324965
26.511733	0.1	0.328600
26.513400	0.1	0.336945
26.515067	0.1	0.347435
26.516733	0.1	0.356317
26.518400	0.1	0.360966
26.520067	0.1	0.360191
26.521733	0.1	0.354290
26.523400	0.1	0.345826
26.525067	0.1	0.338435
26.526733	0.1	0.333726
26.528400	0.1	0.330687
26.530067	0.1	0.327349
26.531733	0.1	0.322998
26.533400	0.1	0.318766
26.535067	0.1	0.316679
26.536733	0.1	0.318229
26.538400	0.1	0.322938
26.540067	0.1	0.329912
26.541733	0.1	0.337660
26.543400	0.1	0.343800
26.545067	0.1	0.346065
26.546733	0.1	0.344396
26.548400	0.1	0.339746
26.550067	0.1	0.332654
26.551733	0.1	0.324368
26.553400	0.1	0.317216
26.555067	0.1	0.313759
26.556733	0.1	0.314474
26.558400	0.1	0.317097
26.560067	0.1	0.318110
26.561733	0.1	0.315845
26.563400	0.1	0.312090
26.565067	0.1	0.310242
26.566733	0.1	0.312030
26.568400	0.1	0.316143
26.570067	0.1	0.319362
26.571733	0.1	0.319481
26.573400	0.1	0.316858
26.575067	0.1	0.312805
26.576733	0.1	0.308454
26.578400	0.1	0.304282
26.580067	0.1	0.300646
26.581733	0.1	0.298560
26.583400	0.1	0.299931
26.585067	0.1	0.304937
26.586733	0.1	0.311315
26.588400	0.1	0.316143
26.590067	0.1	0.316918
26.591733	0.1	0.313044
26.593400	0.1	0.306666
26.595067	0.1	0.301123
26.596733	0.1	0.297844
26.598400	0.1	0.296712
26.600067	0.1	0.297487
26.601733	0.1	0.300050
26.603400	0.1	0.303209
26.605067	0.1	0.305355
26.606733	0.1	0.305831
26.608400	0.1	0.305235
26.610067	0.1	0.304878
26.611733	0.1	0.306010
26.613400	0.1	0.308812
26.615067	0.1	0.312984
26.616733	0.1	0.318170
26.618400	0.1	0.324190
26.620067	0.1	0.329554
26.621733	0.1	0.332773
26.623400	0.1	0.334442
26.625067	0.1	0.336468
26.626733	0.1	0.338733
26.628400	0.1	0.339627
26.630067	0.1	0.338376
26.631733	0.1	0.335574
26.633400	0.1	0.332952
26.635067	0.1	0.332475
26.636733	0.1	0.335097
26.638400	0.1	0.339806
26.640067	0.1	0.344515
26.641733	0.1	0.347972
26.643400	0.1	0.349879
26.645067	0.1	0.350297
26.646733	0.1	0.349641
26.648400	0.1	0.349164
26.650067	0.1	0.349879
26.651733	0.1	0.352323
26.653400	0.1	0.356793
26.655067	0.1	0.362813
26.656733	0.1	0.369072
26.658400	0.1	0.374198
26.660067	0.1	0.377357
26.661733	0.1	0.378311
26.663400	0.1	0.377417
26.665067	0.1	0.375509
26.666733	0.1	0.374734
26.668400	0.1	0.376940
26.670067	0.1	0.382245
26.671733	0.1	0.388801
26.673400	0.1	0.394821
26.675067	0.1	0.399232
26.676733	0.1	0.402212
26.678400	0.1	0.404656
26.680067	0.1	0.407279
26.681733	0.1	0.410616
26.683400	0.1	0.415504
26.685067	0.1	0.421822
26.686733	0.1	0.427544
26.688400	0.1	0.430822
26.690067	0.1	0.432611
26.691733	0.1	0.435710
26.693400	0.1	0.442088
26.695067	0.1	0.452220
26.696733	0.1	0.465095
26.698400	0.1	0.478625
26.700067	0.1	0.490308
26.701733	0.1	0.498414
26.703400	0.1	0.501692
26.705067	0.1	0.500321
26.706733	0.1	0.496924
26.708400	0.1	0.495791
26.710067	0.1	0.499666
26.711733	0.1	0.509143
26.713400	0.1	0.522554
26.715067	0.1	0.537992
26.716733	0.1	0.554204
26.718400	0.1	0.571132
26.720067	0.1	0.588357
26.721733	0.1	0.605047
26.723400	0.1	0.619471
26.725067	0.1	0.629783
26.726733	0.1	0.636101
26.728400	0.1	0.642419
26.730067	0.1	0.652790
26.731733	0.1	0.668168
26.733400	0.1	0.687301
26.735067	0.1	0.708580
26.736733	0.1	0.729442
26.738400	0.1	0.746965
26.740067	0.1	0.760734
26.741733	0.1	0.773132
26.743400	0.1	0.786901
26.745067	0.1	0.802457
26.746733	0.1	0.818253
26.748400	0.1	0.833213
26.750067	0.1	0.848413
26.751733	0.1	0.866056
26.753400	0.1	0.887275
26.755067	0.1	0.912547
26.756733	0.1	0.942230
26.758400	0.1	0.975490
26.760067	0.1	1.009643
26.761733	0.1	1.041770
26.763400	0.1	1.071096
26.765067	0.1	1.100123
26.766733	0.1	1.131713
26.768400	0.1	1.165032
26.770067	0.1	1.196802
26.771733	0.1	1.225233
26.773400	0.1	1.251638
26.775067	0.1	1.279533
26.776733	0.1	1.312494
26.778400	0.1	1.352131
26.780067	0.1	1.398027
26.781733	0.1	1.448393
26.783400	0.1	1.500547
26.785067	0.1	1.551390
26.786733	0.1	1.599312
26.788400	0.1	1.646042
26.790067	0.1	1.694918
26.791733	0.1	1.746833
26.793400	0.1	1.801252
26.795067	0.1	1.857638
26.796733	0.1	1.916230
26.798400	0.1	1.977027
26.800067	0.1	2.039433
26.801733	0.1	2.102316
26.803400	0.1	2.165377
26.805067	0.1	2.228975
26.806733	0.1	2.294064
26.808400	0.1	2.361596
26.810067	0.1	2.431512
26.811733	0.1	2.502322
26.813400	0.1	2.571464
26.815067	0.1	2.636850
26.816733	0.1	2.698541
26.818400	0.1	2.757490
26.820067	0.1	2.814412
26.821733	0.1	2.870560
26.823400	0.1	2.927303
26.825067	0.1	2.984703
26.826733	0.1	3.040791
26.828400	0.1	3.093183
26.830067	0.1	3.140509
26.831733	0.1	3.181637
26.833400	0.1	3.216386
26.835067	0.1	3.246010
26.836733	0.1	3.271938
26.838400	0.1	3.295183
26.840067	0.1	3.315926
26.841733	0.1	3.333211
26.843400	0.1	3.345013
26.845067	0.1	3.350437
26.846733	0.1	3.349662
26.848400	0.1	3.342450
26.850067	0.1	3.328085
26.851733	0.1	3.307224
26.853400	0.1	3.281653
26.855067	0.1	3.253281
26.856733	0.1	3.222585
26.858400	0.1	3.189266
26.860067	0.1	3.152967
26.861733	0.1	3.113032
26.863400	0.1	3.069520
26.865067	0.1	3.024042
26.866733	0.1	2.978027
26.868400	0.1	2.931595
26.870067	0.1	2.884209
26.871733	0.1	2.835393
26.873400	0.1	2.784968
26.875067	0.1	2.733708
26.876733	0.1	2.682626
26.878400	0.1	2.632380
26.880067	0.1	2.582312
26.881733	0.1	2.530873
26.883400	0.1	2.477229
26.885067	0.1	2.422214
26.886733	0.1	2.366901
26.888400	0.1	2.312124
26.890067	0.1	2.258718
26.891733	0.1	2.207756
26.893400	0.1	2.160609
26.895067	0.1	2.119243
26.896733	0.1	2.084851
26.898400	0.1	2.057016
26.900067	0.1	2.033711
26.901733	0.1	2.011299
26.903400	0.1	1.986802
26.905067	0.1	1.959503
26.906733	0.1	1.931429
26.908400	0.1	1.905799
26.910067	0.1	1.885235
26.911733	0.1	1.870692
26.913400	0.1	1.861572
26.915067	0.1	1.855910
26.916733	0.1	1.850546
26.918400	0.1	1.843095
26.920067	0.1	1.834035
26.921733	0.1	1.826167
26.923400	0.1	1.820922
26.925067	0.1	1.817286
26.926733	0.1	1.813233
26.928400	0.1	1.807213
26.930067	0.1	1.799345
26.931733	0.1	1.791477
26.933400	0.1	1.784504
26.935067	0.1	1.777232
26.936733	0.1	1.767755
26.938400	0.1	1.755715
26.940067	0.1	1.743198
26.941733	0.1	1.732409
26.943400	0.1	1.722515
26.945067	0.1	1.711011
26.946733	0.1	1.695991
26.948400	0.1	1.677394
26.950067	0.1	1.656294
26.951733	0.1	1.633346
26.953400	0.1	1.609266
26.955067	0.1	1.585364
26.956733	0.1	1.562774
26.958400	0.1	1.541734
26.960067	0.1	1.522303
26.961733	0.1	1.504421
26.963400	0.1	1.486361
26.965067	0.1	1.465619
26.966733	0.1	1.442254
26.968400	0.1	1.419008
26.970067	0.1	1.398444
26.971733	0.1	1.379728
26.973400	0.1	1.359463
26.975067	0.1	1.334071
26.976733	0.1	1.303852
26.978400	0.1	1.272857
26.980067	0.1	1.245141
26.981733	0.1	1.221895
26.983400	0.1	1.201749
26.985067	0.1	1.182616
26.986733	0.1	1.163840
26.988400	0.1	1.147270
26.990067	0.1	1.134873
26.991733	0.1	1.126230
26.993400	0.1	1.119435
26.995067	0.1	1.112640
26.996733	0.1	1.104534
26.998400	0.1	1.094163
27.000067	0.1	1.081765
27.001733	0.1	1.069009
27.003400	0.1	1.057684
27.005067	0.1	1.048505
27.006733	0.1	1.041353
27.008400	0.1	1.036167
27.010067	0.1	1.031995
27.011733	0.1	1.027167
27.013400	0.1	1.020968
27.015067	0.1	1.013339
27.016733	0.1	1.005352
27.018400	0.1	0.999153
27.020067	0.1	0.995815
27.021733	0.1	0.994444
27.023400	0.1	0.994265
27.025067	0.1	0.995100
27.026733	0.1	0.996172
27.028400	0.1	0.995994
27.030067	0.1	0.993133
27.031733	0.1	0.987947
27.033400	0.1	0.983238
27.035067	0.1	0.981569
27.036733	0.1	0.982165
27.038400	0.1	0.982046
27.040067	0.1	0.980914
27.041733	0.1	0.981212
27.043400	0.1	0.984788
27.045067	0.1	0.991225
27.046733	0.1	0.998795
27.048400	0.1	1.005828
27.050067	0.1	1.010299
27.051733	0.1	1.011074
27.053400	0.1	1.009345
27.055067	0.1	1.007617
27.056733	0.1	1.007438
27.058400	0.1	1.008332
27.060067	0.1	1.009226
27.061733	0.1	1.009405
27.063400	0.1	1.008391
27.065067	0.1	1.006246
27.066733	0.1	1.004160
27.068400	0.1	1.004398
27.070067	0.1	1.008868
27.071733	0.1	1.017451
27.073400	0.1	1.027763
27.075067	0.1	1.037240
27.076733	0.1	1.045346
27.078400	0.1	1.053333
27.080067	0.1	1.062751
27.081733	0.1	1.073599
27.083400	0.1	1.084626
27.085067	0.1	1.093924
27.086733	0.1	1.100004
27.088400	0.1	1.102924
27.090067	0.1	1.103878
27.091733	0.1	1.104057
27.093400	0.1	1.104474
27.095067	0.1	1.106501
27.096733	0.1	1.111448
27.098400	0.1	1.119793
27.100067	0.1	1.130283
27.101733	0.1	1.140058
27.103400	0.1	1.146555
27.105067	0.1	1.149535
27.106733	0.1	1.150906
27.108400	0.1	1.153469
27.110067	0.1	1.158953
27.111733	0.1	1.167297
27.113400	0.1	1.178444
27.115067	0.1	1.192153
27.116733	0.1	1.207292
27.118400	0.1	1.221716
27.120067	0.1	1.234412
27.121733	0.1	1.245737
27.123400	0.1	1.256168
27.125067	0.1	1.265585
27.126733	0.1	1.274765
27.128400	0.1	1.285613
27.130067	0.1	1.299679
27.131733	0.1	1.317322
27.133400	0.1	1.337767
27.135067	0.1	1.359820
27.136733	0.1	1.382530
27.138400	0.1	1.406610
27.140067	0.1	1.433313
27.141733	0.1	1.461804
27.143400	0.1	1.489401
27.145067	0.1	1.515329
27.146733	0.1	1.541436
27.148400	0.1	1.570642
27.150067	0.1	1.604796
27.151733	0.1	1.643717
27.153400	0.1	1.685619
27.155067	0.1	1.728356
27.156733	0.1	1.771033
27.158400	0.1	1.814008
27.160067	0.1	1.857638
27.161733	0.1	1.901329
27.163400	0.1	1.944900
27.165067	0.1	1.989842
27.166733	0.1	2.038181
27.168400	0.1	2.090216
27.170067	0.1	2.144873
27.171733	0.1	2.202153
27.173400	0.1	2.263785
27.175067	0.1	2.331793
27.176733	0.1	2.406538
27.178400	0.1	2.486468
27.180067	0.1	2.568603
27.181733	0.1	2.649844
27.183400	0.1	2.729654
27.185067	0.1	2.810896
27.186733	0.1	2.896726
27.188400	0.1	2.988637
27.190067	0.1	3.086209
27.191733	0.1	3.188789
27.193400	0.1	3.296793
27.195067	0.1	3.411234
27.196733	0.1	3.532768
27.198400	0.1	3.660918
27.200067	0.1	3.794492
27.201733	0.1	3.931701
27.203400	0.1	4.071653
27.205067	0.1	4.215718
27.206733	0.1	4.366517
27.208400	0.1	4.525662
27.210067	0.1	4.692972
27.211733	0.1	4.868210
27.213400	0.1	5.051554
27.215067	0.1	5.241931
27.216733	0.1	5.436421
27.218400	0.1	5.632580
27.220067	0.1	5.829633
27.221733	0.1	6.029070
27.223400	0.1	6.233454
27.225067	0.1	6.444216
27.226733	0.1	6.660343
27.228400	0.1	6.879270
27.230067	0.1	7.098556
27.231733	0.1	7.316888
27.233400	0.1	7.533908
27.235067	0.1	7.750154
27.236733	0.1	7.966400
27.238400	0.1	8.181394
27.240067	0.1	8.390844
27.241733	0.1	8.589566
27.243400	0.1	8.775533
27.245067	0.1	8.949578
27.246733	0.1	9.114087
27.248400	0.1	9.272278
27.250067	0.1	9.426296
27.251733	0.1	9.574771
27.253400	0.1	9.712697
27.255067	0.1	9.835423
27.256733	0.1	9.941400
27.258400	0.1	10.030985
27.260067	0.1	10.104180
27.261733	0.1	10.160924
27.263400	0.1	10.203004
27.265067	0.1	10.233045
27.266733	0.1	10.252417
27.268400	0.1	10.258675
27.270067	0.1	10.247827
27.271733	0.1	10.218859
27.273400	0.1	10.175169
27.275067	0.1	10.120690
27.276733	0.1	10.056854
27.278400	0.1	9.983600
27.280067	0.1	9.901286
27.281733	0.1	9.810448
27.283400	0.1	9.710670
27.285067	0.1	9.601296
27.286733	0.1	9.482682
27.288400	0.1	9.355903
27.290067	0.1	9.223223
27.291733	0.1	9.087802
27.293400	0.1	8.952320
27.295067	0.1	8.817852
27.296733	0.1	8.684218
27.298400	0.1	8.550644
27.300067	0.1	8.415461
27.301733	0.1	8.276403
27.303400	0.1	8.132518
27.305067	0.1	7.987202
27.306733	0.1	7.846058
27.308400	0.1	7.713736
27.310067	0.1	7.592679
27.311733	0.1	7.482827
27.313400	0.1	7.380188
27.315067	0.1	7.279575
27.316733	0.1	7.178724
27.318400	0.1	7.079125
27.320067	0.1	6.983042
27.321733	0.1	6.891370
27.323400	0.1	6.803453
27.325067	0.1	6.718636
27.326733	0.1	6.637156
27.328400	0.1	6.560028
27.330067	0.1	6.487012
27.331733	0.1	6.416142
27.333400	0.1	6.345749
27.335067	0.1	6.275177
27.336733	0.1	6.204129
27.338400	0.1	6.132305
27.340067	0.1	6.060243
27.341733	0.1	5.988419
27.343400	0.1	5.916834
27.345067	0.1	5.844057
27.346733	0.1	5.767525
27.348400	0.1	5.685568
27.350067	0.1	5.599022
27.351733	0.1	5.509496
27.353400	0.1	5.417824
27.355067	0.1	5.323530
27.356733	0.1	5.225241
27.358400	0.1	5.122185
27.360067	0.1	5.014301
27.361733	0.1	4.901648
27.363400	0.1	4.783452
27.365067	0.1	4.660428
27.366733	0.1	4.534424
27.368400	0.1	4.406810
27.370067	0.1	4.277408
27.371733	0.1	4.146040
27.373400	0.1	4.013658
27.375067	0.1	3.881574
27.376733	0.1	3.750503
27.378400	0.1	3.619910
27.380067	0.1	3.489077
27.381733	0.1	3.357470
27.383400	0.1	3.224850
27.385067	0.1	3.090739
27.386733	0.1	2.954781
27.388400	0.1	2.818942
27.390067	0.1	2.686799
27.391733	0.1	2.561569
27.393400	0.1	2.443493
27.395067	0.1	2.330005
27.396733	0.1	2.218902
27.398400	0.1	2.110303
27.400067	0.1	2.006054
27.401733	0.1	1.906455
27.403400	0.1	1.810074
27.405067	0.1	1.715839
27.406733	0.1	1.623869
27.408400	0.1	1.535297
27.410067	0.1	1.451910
27.411733	0.1	1.374602
27.413400	0.1	1.302183
27.415067	0.1	1.233101
27.416733	0.1	1.167476
27.418400	0.1	1.105785
27.420067	0.1	1.047671
27.421733	0.1	0.992954
27.423400	0.1	0.942409
27.425067	0.1	0.897586
27.426733	0.1	0.859439
27.428400	0.1	0.827611
27.430067	0.1	0.800192
27.431733	0.1	0.775099
27.433400	0.1	0.750005
27.435067	0.1	0.723600
27.436733	0.1	0.695527
27.438400	0.1	0.666738
27.440067	0.1	0.639379
27.441733	0.1	0.616193
27.443400	0.1	0.597775
27.445067	0.1	0.582039
27.446733	0.1	0.565589
27.448400	0.1	0.546753
27.450067	0.1	0.526488
27.451733	0.1	0.506878
27.453400	0.1	0.490606
27.455067	0.1	0.479221
27.456733	0.1	0.471771
27.458400	0.1	0.465214
27.460067	0.1	0.457346
27.461733	0.1	0.448167
27.463400	0.1	0.439107
27.465067	0.1	0.431359
27.466733	0.1	0.426173
27.468400	0.1	0.423968
27.470067	0.1	0.423551
27.471733	0.1	0.422359
27.473400	0.1	0.418425
27.475067	0.1	0.411868
27.476733	0.1	0.404418
27.478400	0.1	0.398099
27.480067	0.1	0.394106
27.481733	0.1	0.392497
27.483400	0.1	0.392675
27.485067	0.1	0.393629
27.486733	0.1	0.394404
27.488400	0.1	0.394583
27.490067	0.1	0.394285
27.491733	0.1	0.394225
27.493400	0.1	0.394106
27.495067	0.1	0.392556
27.496733	0.1	0.388682
27.498400	0.1	0.383496
27.500067	0.1	0.379443
27.501733	0.1	0.378847
27.503400	0.1	0.381947
27.505067	0.1	0.386357
27.506733	0.1	0.389516
27.508400	0.1	0.390947
27.510067	0.1	0.391066
27.511733	0.1	0.390112
27.513400	0.1	0.388861
27.515067	0.1	0.389099
27.516733	0.1	0.390530
27.518400	0.1	0.390053
27.520067	0.1	0.385642
27.521733	0.1	0.379145
27.523400	0.1	0.374019
27.525067	0.1	0.371695
27.526733	0.1	0.370741
27.528400	0.1	0.368655
27.530067	0.1	0.365078
27.531733	0.1	0.361979
27.533400	0.1	0.361145
27.535067	0.1	0.363290
27.536733	0.1	0.367343
27.538400	0.1	0.371218
27.540067	0.1	0.373185
27.541733	0.1	0.372648
27.543400	0.1	0.369966
27.545067	0.1	0.366926
27.546733	0.1	0.365376
27.548400	0.1	0.364423
27.550067	0.1	0.361800
27.551733	0.1	0.357091
27.553400	0.1	0.351727
27.555067	0.1	0.346959
27.556733	0.1	0.343561
27.558400	0.1	0.342846
27.560067	0.1	0.345230
27.561733	0.1	0.348747
27.563400	0.1	0.350177
27.565067	0.1	0.347495
27.566733	0.1	0.340998
27.568400	0.1	0.333428
27.570067	0.1	0.327885
27.571733	0.1	0.326157
27.573400	0.1	0.328183
27.575067	0.1	0.332892
27.576733	0.1	0.338316
27.578400	0.1	0.342965
27.580067	0.1	0.346482
27.581733	0.1	0.348508
27.583400	0.1	0.348449
27.585067	0.1	0.346541
27.586733	0.1	0.344157
27.588400	0.1	0.341475
27.590067	0.1	0.337601
27.591733	0.1	0.332296
27.593400	0.1	0.326991
27.595067	0.1	0.322700
27.596733	0.1	0.319004
27.598400	0.1	0.315249
27.600067	0.1	0.312507
27.601733	0.1	0.313401
27.603400	0.1	0.319183
27.605067	0.1	0.327289
27.606733	0.1	0.332892
27.608400	0.1	0.333369
27.610067	0.1	0.330031
27.611733	0.1	0.324726
27.613400	0.1	0.318229
27.615067	0.1	0.311911
27.616733	0.1	0.308037
27.618400	0.1	0.307560
27.620067	0.1	0.308216
27.621733	0.1	0.306368
27.623400	0.1	0.300348
27.625067	0.1	0.292301
27.626733	0.1	0.285983
27.628400	0.1	0.282884
27.630067	0.1	0.281751
27.631733	0.1	0.281990
27.633400	0.1	0.284374
27.635067	0.1	0.288844
27.636733	0.1	0.294089
27.638400	0.1	0.298679
27.640067	0.1	0.301480
27.641733	0.1	0.302374
27.643400	0.1	0.302374
27.645067	0.1	0.302374
27.646733	0.1	0.303149
27.648400	0.1	0.303805
27.650067	0.1	0.302374
27.651733	0.1	0.297725
27.653400	0.1	0.291884
27.655067	0.1	0.288129
27.656733	0.1	0.287414
27.658400	0.1	0.288785
27.660067	0.1	0.290751
27.661733	0.1	0.292540
27.663400	0.1	0.294507
27.665067	0.1	0.297546
27.666733	0.1	0.301301
27.668400	0.1	0.303924
27.670067	0.1	0.303328
27.671733	0.1	0.298917
27.673400	0.1	0.292659
27.675067	0.1	0.287592
27.676733	0.1	0.285506
27.678400	0.1	0.286520
27.680067	0.1	0.289559
27.681733	0.1	0.293195
27.683400	0.1	0.296474
27.685067	0.1	0.299156
27.686733	0.1	0.302315
27.688400	0.1	0.307977
27.690067	0.1	0.317574
27.691733	0.1	0.330150
27.693400	0.1	0.342131
27.695067	0.1	0.350475
27.696733	0.1	0.354707
27.698400	0.1	0.356495
27.700067	0.1	0.358164
27.701733	0.1	0.361741
27.703400	0.1	0.367343
27.705067	0.1	0.373721
27.706733	0.1	0.379086
27.708400	0.1	0.382245
27.710067	0.1	0.383735
27.711733	0.1	0.385106
27.713400	0.1	0.387430
27.715067	0.1	0.390053
27.716733	0.1	0.391901
27.718400	0.1	0.392497
27.720067	0.1	0.392377
27.721733	0.1	0.393212
27.723400	0.1	0.396609
27.725067	0.1	0.403643
27.726733	0.1	0.414073
27.728400	0.1	0.425696
27.730067	0.1	0.435770
27.731733	0.1	0.443041
27.733400	0.1	0.447989
27.735067	0.1	0.451922
27.736733	0.1	0.456631
27.738400	0.1	0.463545
27.740067	0.1	0.471890
27.741733	0.1	0.479579
27.743400	0.1	0.486195
27.745067	0.1	0.492096
27.746733	0.1	0.496984
27.748400	0.1	0.500202
27.750067	0.1	0.501514
27.751733	0.1	0.501812
27.753400	0.1	0.504434
27.755067	0.1	0.512719
27.756733	0.1	0.525951
27.758400	0.1	0.539660
27.760067	0.1	0.549138
27.761733	0.1	0.552833
27.763400	0.1	0.551581
27.765067	0.1	0.547648
27.766733	0.1	0.543356
27.768400	0.1	0.540018
27.770067	0.1	0.538766
27.771733	0.1	0.540614
27.773400	0.1	0.545025
27.775067	0.1	0.549734
27.776733	0.1	0.552356
27.778400	0.1	0.551581
27.780067	0.1	0.546753
27.781733	0.1	0.538290
27.783400	0.1	0.528157
27.785067	0.1	0.518978
27.786733	0.1	0.512660
27.788400	0.1	0.508785
27.790067	0.1	0.505507
27.791733	0.1	0.501514
27.793400	0.1	0.497103
27.795067	0.1	0.492454
27.796733	0.1	0.486732
27.798400	0.1	0.478864
27.800067	0.1	0.469208
27.801733	0.1	0.459731
27.803400	0.1	0.452936
27.805067	0.1	0.450552
27.806733	0.1	0.451624
27.808400	0.1	0.453293
27.810067	0.1	0.453174
27.811733	0.1	0.450313
27.813400	0.1	0.444531
27.815067	0.1	0.435770
27.816733	0.1	0.424027
27.818400	0.1	0.410616
27.820067	0.1	0.398457
27.821733	0.1	0.389755
27.823400	0.1	0.384927
27.825067	0.1	0.383258
27.826733	0.1	0.383675
27.828400	0.1	0.385463
27.830067	0.1	0.387669
27.831733	0.1	0.389516
27.833400	0.1	0.390410
27.835067	0.1	0.390530
27.836733	0.1	0.389934
27.838400	0.1	0.388265
27.840067	0.1	0.385404
27.841733	0.1	0.381529
27.843400	0.1	0.376046
27.845067	0.1	0.368893
27.846733	0.1	0.361621
27.848400	0.1	0.356913
27.850067	0.1	0.356853
27.851733	0.1	0.361562
27.853400	0.1	0.368834
27.855067	0.1	0.374854
27.856733	0.1	0.377357
27.858400	0.1	0.377834
27.860067	0.1	0.378907
27.861733	0.1	0.380754
27.863400	0.1	0.381589
27.865067	0.1	0.380039
27.866733	0.1	0.376642
27.868400	0.1	0.373065
27.870067	0.1	0.371218
27.871733	0.1	0.371635
27.873400	0.1	0.373423
27.875067	0.1	0.375271
27.876733	0.1	0.376761
27.878400	0.1	0.377655
27.880067	0.1	0.378370
27.881733	0.1	0.380516
27.883400	0.1	0.385106
27.885067	0.1	0.391603
27.886733	0.1	0.398934
27.888400	0.1	0.406623
27.890067	0.1	0.414133
27.891733	0.1	0.420451
27.893400	0.1	0.425398
27.895067	0.1	0.429213
27.896733	0.1	0.431597
27.898400	0.1	0.431895
27.900067	0.1	0.430465
27.901733	0.1	0.429213
27.903400	0.1	0.430107
27.905067	0.1	0.433147
27.906733	0.1	0.436664
27.908400	0.1	0.439346
27.910067	0.1	0.441611
27.911733	0.1	0.444472
27.913400	0.1	0.447691
27.915067	0.1	0.449896
27.916733	0.1	0.450313
27.918400	0.1	0.449300
27.920067	0.1	0.447571
27.921733	0.1	0.445843
27.923400	0.1	0.444531
27.925067	0.1	0.444174
27.926733	0.1	0.446081
27.928400	0.1	0.451744
27.930067	0.1	0.460506
27.931733	0.1	0.469327
27.933400	0.1	0.475705
27.935067	0.1	0.479877
27.936733	0.1	0.482917
27.938400	0.1	0.484109
27.940067	0.1	0.482202
27.941733	0.1	0.478029
27.943400	0.1	0.474095
27.945067	0.1	0.472486
27.946733	0.1	0.473678
27.948400	0.1	0.477195
27.950067	0.1	0.482619
27.951733	0.1	0.489175
27.953400	0.1	0.495374
27.955067	0.1	0.500143
27.956733	0.1	0.503957
27.958400	0.1	0.506938
27.960067	0.1	0.508785
27.961733	0.1	0.509918
27.963400	0.1	0.510812
27.965067	0.1	0.510573
27.966733	0.1	0.507712
27.968400	0.1	0.503242
27.970067	0.1	0.499487
27.971733	0.1	0.496626
27.973400	0.1	0.493526
27.975067	0.1	0.490487
27.976733	0.1	0.488699
27.978400	0.1	0.488341
27.980067	0.1	0.487745
27.981733	0.1	0.485241
27.983400	0.1	0.481129
27.985067	0.1	0.477016
27.986733	0.1	0.473738
27.988400	0.1	0.470996
27.990067	0.1	0.468671
27.991733	0.1	0.467062
27.993400	0.1	0.465989
27.995067	0.1	0.464439
27.996733	0.1	0.461459
27.998400	0.1	0.457108
28.000067	0.1	0.452578
28.001733	0.1	0.448704
28.003400	0.1	0.444889
28.005067	0.1	0.441670
28.006733	0.1	0.441313
28.008400	0.1	0.445247
28.010067	0.1	0.452042
28.011733	0.1	0.458479
28.013400	0.1	0.461280
28.015067	0.1	0.458539
28.016733	0.1	0.450850
28.018400	0.1	0.441372
28.020067	0.1	0.433922
28.021733	0.1	0.430167
28.023400	0.1	0.429392
28.025067	0.1	0.429511
28.026733	0.1	0.428855
28.028400	0.1	0.426769
28.030067	0.1	0.424385
28.031733	0.1	0.422716
28.033400	0.1	0.421286
28.035067	0.1	0.419796
28.036733	0.1	0.419259
28.038400	0.1	0.419736
28.040067	0.1	0.420511
28.041733	0.1	0.420690
28.043400	0.1	0.420153
28.045067	0.1	0.419557
28.046733	0.1	0.419498
28.048400	0.1	0.419855
28.050067	0.1	0.420094
28.051733	0.1	0.419199
28.053400	0.1	0.416458
28.055067	0.1	0.412107
28.056733	0.1	0.407875
28.058400	0.1	0.405729
28.060067	0.1	0.405967
28.061733	0.1	0.406265
28.063400	0.1	0.404120
28.065067	0.1	0.399411
28.066733	0.1	0.393987
28.068400	0.1	0.390053
28.070067	0.1	0.389159
28.071733	0.1	0.391543
28.073400	0.1	0.394821
28.075067	0.1	0.394940
28.076733	0.1	0.390232
28.078400	0.1	0.381827
28.080067	0.1	0.372291
28.081733	0.1	0.364006
28.083400	0.1	0.358224
28.085067	0.1	0.354826
28.086733	0.1	0.353515
28.088400	0.1	0.352860
28.090067	0.1	0.351667
28.091733	0.1	0.349641
28.093400	0.1	0.347316
28.095067	0.1	0.344932
28.096733	0.1	0.342906
28.098400	0.1	0.341594
28.100067	0.1	0.340998
28.101733	0.1	0.340641
28.103400	0.1	0.340164
28.105067	0.1	0.338614
28.106733	0.1	0.335217
28.108400	0.1	0.329137
28.110067	0.1	0.320256
28.111733	0.1	0.309944
28.113400	0.1	0.301123
28.115067	0.1	0.296295
28.116733	0.1	0.295341
28.118400	0.1	0.296712
28.120067	0.1	0.299990
28.121733	0.1	0.304937
28.123400	0.1	0.309765
28.125067	0.1	0.311494
28.126733	0.1	0.308156
28.128400	0.1	0.300765
28.130067	0.1	0.292301
28.131733	0.1	0.285447
28.133400	0.1	0.282168
28.135067	0.1	0.282764
28.136733	0.1	0.285447
28.138400	0.1	0.286877
28.140067	0.1	0.285506
28.141733	0.1	0.283062
28.143400	0.1	0.281811
28.145067	0.1	0.282228
28.146733	0.1	0.283718
28.148400	0.1	0.285745
28.150067	0.1	0.287414
28.151733	0.1	0.287533
28.153400	0.1	0.285685
28.155067	0.1	0.282288
28.156733	0.1	0.277936
28.158400	0.1	0.273168
28.160067	0.1	0.267386
28.161733	0.1	0.259995
28.163400	0.1	0.251830
28.165067	0.1	0.244558
28.166733	0.1	0.239790
28.168400	0.1	0.239074
28.170067	0.1	0.243425
28.171733	0.1	0.252306
28.173400	0.1	0.264168
28.175067	0.1	0.276864
28.176733	0.1	0.288010
28.178400	0.1	0.295699
28.180067	0.1	0.299335
28.181733	0.1	0.299335
28.183400	0.1	0.296772
28.185067	0.1	0.293374
28.186733	0.1	0.290751
28.188400	0.1	0.288665
28.190067	0.1	0.285149
28.191733	0.1	0.279307
28.193400	0.1	0.273466
28.195067	0.1	0.270188
28.196733	0.1	0.270486
28.198400	0.1	0.273883
28.200067	0.1	0.278354
28.201733	0.1	0.281751
28.203400	0.1	0.283897
28.205067	0.1	0.286520
28.206733	0.1	0.290394
28.208400	0.1	0.294089
28.210067	0.1	0.295997
28.211733	0.1	0.295639
28.213400	0.1	0.293076
28.215067	0.1	0.289738
28.216733	0.1	0.287771
28.218400	0.1	0.287890
28.220067	0.1	0.290036
28.221733	0.1	0.293791
28.223400	0.1	0.298619
28.225067	0.1	0.303984
28.226733	0.1	0.309110
28.228400	0.1	0.313342
28.230067	0.1	0.316381
28.231733	0.1	0.319123
28.233400	0.1	0.323355
28.235067	0.1	0.329793
28.236733	0.1	0.337720
28.238400	0.1	0.346184
28.240067	0.1	0.354171
28.241733	0.1	0.360429
28.243400	0.1	0.364363
28.245067	0.1	0.367463
28.246733	0.1	0.371456
28.248400	0.1	0.376761
28.250067	0.1	0.382364
28.251733	0.1	0.387728
28.253400	0.1	0.393152
28.255067	0.1	0.398457
28.256733	0.1	0.402510
28.258400	0.1	0.404000
28.260067	0.1	0.403762
28.261733	0.1	0.404239
28.263400	0.1	0.406444
28.265067	0.1	0.409782
28.266733	0.1	0.414610
28.268400	0.1	0.422299
28.270067	0.1	0.432372
28.271733	0.1	0.442565
28.273400	0.1	0.450373
28.275067	0.1	0.455797
28.276733	0.1	0.460863
28.278400	0.1	0.466585
28.280067	0.1	0.472128
28.281733	0.1	0.476062
28.283400	0.1	0.478506
28.285067	0.1	0.481010
28.286733	0.1	0.484705
28.288400	0.1	0.489473
28.290067	0.1	0.494719
28.291733	0.1	0.500858
28.293400	0.1	0.509203
28.295067	0.1	0.520170
28.296733	0.1	0.532031
28.298400	0.1	0.542104
28.300067	0.1	0.548840
28.301733	0.1	0.551820
28.303400	0.1	0.552416
28.305067	0.1	0.552774
28.306733	0.1	0.554442
28.308400	0.1	0.558019
28.310067	0.1	0.563324
28.311733	0.1	0.569463
28.313400	0.1	0.575244
28.315067	0.1	0.580788
28.316733	0.1	0.587583
28.318400	0.1	0.597060
28.320067	0.1	0.609040
28.321733	0.1	0.621915
28.323400	0.1	0.633955
28.325067	0.1	0.644207
28.326733	0.1	0.652552
28.328400	0.1	0.659883
28.330067	0.1	0.667512
28.331733	0.1	0.674903
28.333400	0.1	0.680625
28.335067	0.1	0.683427
28.336733	0.1	0.683427
28.338400	0.1	0.682950
28.340067	0.1	0.685275
28.341733	0.1	0.691950
28.343400	0.1	0.701547
28.345067	0.1	0.711501
28.346733	0.1	0.720322
28.348400	0.1	0.727892
28.350067	0.1	0.734329
28.351733	0.1	0.738859
28.353400	0.1	0.740409
28.355067	0.1	0.738561
28.356733	0.1	0.734210
28.358400	0.1	0.729203
28.360067	0.1	0.725567
28.361733	0.1	0.723600
28.363400	0.1	0.722170
28.365067	0.1	0.720143
28.366733	0.1	0.716627
28.368400	0.1	0.710368
28.370067	0.1	0.700951
28.371733	0.1	0.689864
28.373400	0.1	0.678837
28.375067	0.1	0.668287
28.376733	0.1	0.657797
28.378400	0.1	0.647128
28.380067	0.1	0.636399
28.381733	0.1	0.625432
28.383400	0.1	0.614166
28.385067	0.1	0.603199
28.386733	0.1	0.592947
28.388400	0.1	0.583649
28.390067	0.1	0.576198
28.391733	0.1	0.571489
28.393400	0.1	0.568986
28.395067	0.1	0.567019
28.396733	0.1	0.563920
28.398400	0.1	0.559211
28.400067	0.1	0.552535
28.401733	0.1	0.542998
28.403400	0.1	0.529468
28.405067	0.1	0.512838
28.406733	0.1	0.495672
28.408400	0.1	0.480294
28.410067	0.1	0.467658
28.411733	0.1	0.458658
28.413400	0.1	0.454187
28.415067	0.1	0.452697
28.416733	0.1	0.450671
28.418400	0.1	0.445426
28.420067	0.1	0.436723
28.421733	0.1	0.426173
28.423400	0.1	0.415802
28.425067	0.1	0.406921
28.426733	0.1	0.399709
28.428400	0.1	0.392973
28.430067	0.1	0.384748
28.431733	0.1	0.374317
28.433400	0.1	0.362515
28.435067	0.1	0.351310
28.436733	0.1	0.342727
28.438400	0.1	0.337183
28.440067	0.1	0.333369
28.441733	0.1	0.329971
28.443400	0.1	0.326693
28.445067	0.1	0.323117
28.446733	0.1	0.318766
28.448400	0.1	0.312865
28.450067	0.1	0.304759
28.451733	0.1	0.295222
28.453400	0.1	0.286460
28.455067	0.1	0.280142
28.456733	0.1	0.276685
28.458400	0.1	0.275850
28.460067	0.1	0.276566
28.461733	0.1	0.277221
28.463400	0.1	0.276923
28.465067	0.1	0.275016
28.466733	0.1	0.271559
28.468400	0.1	0.267029
28.470067	0.1	0.261903
28.471733	0.1	0.256479
28.473400	0.1	0.251234
28.475067	0.1	0.247300
28.476733	0.1	0.245273
28.478400	0.1	0.244379
28.480067	0.1	0.243425
28.481733	0.1	0.242293
28.483400	0.1	0.241935
28.485067	0.1	0.242353
28.486733	0.1	0.243425
28.488400	0.1	0.245214
28.490067	0.1	0.247777
28.491733	0.1	0.250340
28.493400	0.1	0.252604
28.495067	0.1	0.254750
28.496733	0.1	0.256121
28.498400	0.1	0.255525
28.500067	0.1	0.253022
28.501733	0.1	0.250578
28.503400	0.1	0.249386
28.505067	0.1	0.249803
28.506733	0.1	0.252187
28.508400	0.1	0.256836
28.510067	0.1	0.262916
28.511733	0.1	0.268936
28.513400	0.1	0.274479
28.515067	0.1	0.279784
28.516733	0.1	0.284970
28.518400	0.1	0.289619
28.520067	0.1	0.293553
28.521733	0.1	0.296175
28.523400	0.1	0.296891
28.525067	0.1	0.296295
28.526733	0.1	0.296474
28.528400	0.1	0.299096
28.530067	0.1	0.304043
28.531733	0.1	0.309944
28.533400	0.1	0.315070
28.535067	0.1	0.318944
28.536733	0.1	0.322521
28.538400	0.1	0.326931
28.540067	0.1	0.331819
28.541733	0.1	0.335515
28.543400	0.1	0.336528
28.545067	0.1	0.335634
28.546733	0.1	0.334919
28.548400	0.1	0.336468
28.550067	0.1	0.341535
28.551733	0.1	0.350416
28.553400	0.1	0.362039
28.555067	0.1	0.374436
28.556733	0.1	0.386536
28.558400	0.1	0.398457
28.560067	0.1	0.409842
28.561733	0.1	0.419438
28.563400	0.1	0.426590
28.565067	0.1	0.430763
28.566733	0.1	0.432193
28.568400	0.1	0.432849
28.570067	0.1	0.436544
28.571733	0.1	0.445902
28.573400	0.1	0.460029
28.575067	0.1	0.475287
28.576733	0.1	0.487745
28.578400	0.1	0.496507
28.580067	0.1	0.503361
28.581733	0.1	0.511050
28.583400	0.1	0.520647
28.585067	0.1	0.531256
28.586733	0.1	0.541508
28.588400	0.1	0.550449
28.590067	0.1	0.557601
28.591733	0.1	0.563800
28.593400	0.1	0.569820
28.595067	0.1	0.575006
28.596733	0.1	0.578582
28.598400	0.1	0.581145
28.600067	0.1	0.584304
28.601733	0.1	0.588596
28.603400	0.1	0.593483
28.605067	0.1	0.597656
28.606733	0.1	0.599861
28.608400	0.1	0.600338
28.610067	0.1	0.600457
28.611733	0.1	0.602067
28.613400	0.1	0.606179
28.615067	0.1	0.612259
28.616733	0.1	0.618041
28.618400	0.1	0.621140
28.620067	0.1	0.620842
28.621733	0.1	0.617802
28.623400	0.1	0.613332
28.625067	0.1	0.608981
28.626733	0.1	0.606954
28.628400	0.1	0.609219
28.630067	0.1	0.616550
28.631733	0.1	0.627101
28.633400	0.1	0.637472
28.635067	0.1	0.645340
28.636733	0.1	0.650883
28.638400	0.1	0.655353
28.640067	0.1	0.660002
28.641733	0.1	0.664949
28.643400	0.1	0.668764
28.645067	0.1	0.669181
28.646733	0.1	0.665724
28.648400	0.1	0.660420
28.650067	0.1	0.656247
28.651733	0.1	0.655532
28.653400	0.1	0.659227
28.655067	0.1	0.665486
28.656733	0.1	0.670970
28.658400	0.1	0.673235
28.660067	0.1	0.671268
28.661733	0.1	0.665844
28.663400	0.1	0.659406
28.665067	0.1	0.654280
28.666733	0.1	0.651240
28.668400	0.1	0.649750
28.670067	0.1	0.649214
28.671733	0.1	0.650048
28.673400	0.1	0.653267
28.675067	0.1	0.658870
28.676733	0.1	0.665307
28.678400	0.1	0.671208
28.680067	0.1	0.675738
28.681733	0.1	0.679076
28.683400	0.1	0.681758
28.685067	0.1	0.683844
28.686733	0.1	0.686169
28.688400	0.1	0.691354
28.690067	0.1	0.701368
28.691733	0.1	0.715256
28.693400	0.1	0.730574
28.695067	0.1	0.745654
28.696733	0.1	0.760198
28.698400	0.1	0.774503
28.700067	0.1	0.788629
28.701733	0.1	0.802577
28.703400	0.1	0.815988
28.705067	0.1	0.828207
28.706733	0.1	0.839293
28.708400	0.1	0.850976
28.710067	0.1	0.865221
28.711733	0.1	0.882387
28.713400	0.1	0.901341
28.715067	0.1	0.920594
28.716733	0.1	0.939250
28.718400	0.1	0.957131
28.720067	0.1	0.975192
28.721733	0.1	0.995457
28.723400	0.1	1.019180
28.725067	0.1	1.046002
28.726733	0.1	1.073778
28.728400	0.1	1.100481
28.730067	0.1	1.125872
28.731733	0.1	1.151919
28.733400	0.1	1.179576
28.735067	0.1	1.207411
28.736733	0.1	1.233637
28.738400	0.1	1.259029
28.740067	0.1	1.285553
28.741733	0.1	1.314521
28.743400	0.1	1.346767
28.745067	0.1	1.382709
28.746733	0.1	1.421869
28.748400	0.1	1.462519
28.750067	0.1	1.502991
28.751733	0.1	1.542747
28.753400	0.1	1.582682
28.755067	0.1	1.624107
28.756733	0.1	1.667380
28.758400	0.1	1.712144
28.760067	0.1	1.757443
28.761733	0.1	1.802206
28.763400	0.1	1.845360
28.765067	0.1	1.887024
28.766733	0.1	1.929224
28.768400	0.1	1.974762
28.770067	0.1	2.025724
28.771733	0.1	2.083719
28.773400	0.1	2.148807
28.775067	0.1	2.217770
28.776733	0.1	2.285838
28.778400	0.1	2.350152
28.780067	0.1	2.411366
28.781733	0.1	2.472341
28.783400	0.1	2.535463
28.785067	0.1	2.601803
28.786733	0.1	2.671302
28.788400	0.1	2.743840
28.790067	0.1	2.818704
28.791733	0.1	2.894402
28.793400	0.1	2.969563
28.795067	0.1	3.043175
28.796733	0.1	3.114760
28.798400	0.1	3.185213
28.800067	0.1	3.256321
28.801733	0.1	3.328562
28.803400	0.1	3.401220
28.805067	0.1	3.473520
28.806733	0.1	3.545106
28.808400	0.1	3.615082
28.810067	0.1	3.681720
28.811733	0.1	3.742814
28.813400	0.1	3.796995
28.815067	0.1	3.844738
28.816733	0.1	3.886819
28.818400	0.1	3.924251
28.820067	0.1	3.957868
28.821733	0.1	3.986895
28.823400	0.1	4.009247
28.825067	0.1	4.023671
28.826733	0.1	4.031420
28.828400	0.1	4.035056
28.830067	0.1	4.036665
28.831733	0.1	4.035652
28.833400	0.1	4.029274
28.835067	0.1	4.015029
28.836733	0.1	3.992081
28.838400	0.1	3.961087
28.840067	0.1	3.922045
28.841733	0.1	3.874660
28.843400	0.1	3.820181
28.845067	0.1	3.761173
28.846733	0.1	3.698945
28.848400	0.1	3.633738
28.850067	0.1	3.565431
28.851733	0.1	3.493905
28.853400	0.1	3.418744
28.855067	0.1	3.339827
28.856733	0.1	3.257215
28.858400	0.1	3.170967
28.860067	0.1	3.081441
28.861733	0.1	2.989054
28.863400	0.1	2.894283
28.865067	0.1	2.797723
28.866733	0.1	2.700448
28.868400	0.1	2.603710
28.870067	0.1	2.508998
28.871733	0.1	2.417028
28.873400	0.1	2.327681
28.875067	0.1	2.240896
28.876733	0.1	2.156198
28.878400	0.1	2.073050
28.880067	0.1	1.991153
28.881733	0.1	1.910508
28.883400	0.1	1.831114
28.885067	0.1	1.753092
28.886733	0.1	1.677096
28.888400	0.1	1.604140
28.890067	0.1	1.534283
28.891733	0.1	1.466870
28.893400	0.1	1.401782
28.895067	0.1	1.339674
28.896733	0.1	1.281023
28.898400	0.1	1.225710
28.900067	0.1	1.173019
28.901733	0.1	1.122177
28.903400	0.1	1.074433
28.905067	0.1	1.032472
28.906733	0.1	0.997543
28.908400	0.1	0.968218
28.910067	0.1	0.941396
28.911733	0.1	0.913978
28.913400	0.1	0.885367
28.915067	0.1	0.857472
28.916733	0.1	0.831962
28.918400	0.1	0.809610
28.920067	0.1	0.791013
28.921733	0.1	0.775814
28.923400	0.1	0.761986
28.925067	0.1	0.748634
28.926733	0.1	0.737190
28.928400	0.1	0.728965
28.930067	0.1	0.722528
28.931733	0.1	0.715911
28.933400	0.1	0.709176
28.935067	0.1	0.703156
28.936733	0.1	0.698566
28.938400	0.1	0.695288
28.940067	0.1	0.693083
28.941733	0.1	0.692070
28.943400	0.1	0.692487
28.945067	0.1	0.694692
28.946733	0.1	0.698805
28.948400	0.1	0.704825
28.950067	0.1	0.711620
28.951733	0.1	0.717878
28.953400	0.1	0.723243
28.955067	0.1	0.728369
28.956733	0.1	0.733018
28.958400	0.1	0.736535
28.960067	0.1	0.738204
28.961733	0.1	0.737250
28.963400	0.1	0.732482
28.965067	0.1	0.725269
28.966733	0.1	0.719845
28.968400	0.1	0.719965
28.970067	0.1	0.726104
28.971733	0.1	0.736296
28.973400	0.1	0.748456
28.975067	0.1	0.760198
28.976733	0.1	0.769079
28.978400	0.1	0.773490
28.980067	0.1	0.773251
28.981733	0.1	0.768960
28.983400	0.1	0.760853
28.985067	0.1	0.749409
28.986733	0.1	0.736475
28.988400	0.1	0.724852
28.990067	0.1	0.716686
28.991733	0.1	0.711381
28.993400	0.1	0.706911
28.995067	0.1	0.701428
28.996733	0.1	0.694037
28.998400	0.1	0.685036
29.000067	0.1	0.675738
29.001733	0.1	0.667274
29.003400	0.1	0.659287
29.005067	0.1	0.650823
29.006733	0.1	0.641584
29.008400	0.1	0.632644
29.010067	0.1	0.625193
29.011733	0.1	0.619233
29.013400	0.1	0.613809
29.015067	0.1	0.608385
29.016733	0.1	0.602484
29.018400	0.1	0.595391
29.020067	0.1	0.586391
29.021733	0.1	0.576139
29.023400	0.1	0.565290
29.025067	0.1	0.553966
29.026733	0.1	0.541866
29.028400	0.1	0.529528
29.030067	0.1	0.518918
29.031733	0.1	0.512362
29.033400	0.1	0.511587
29.035067	0.1	0.515699
29.036733	0.1	0.520766
29.038400	0.1	0.522435
29.040067	0.1	0.519276
29.041733	0.1	0.512838
29.043400	0.1	0.504494
29.045067	0.1	0.494778
29.046733	0.1	0.484049
29.048400	0.1	0.473976
29.050067	0.1	0.465989
29.051733	0.1	0.459552
29.053400	0.1	0.453115
29.055067	0.1	0.446618
29.056733	0.1	0.441909
29.058400	0.1	0.440538
29.060067	0.1	0.441909
29.061733	0.1	0.443935
29.063400	0.1	0.444949
29.065067	0.1	0.444770
29.066733	0.1	0.444531
29.068400	0.1	0.444770
29.070067	0.1	0.443697
29.071733	0.1	0.439167
29.073400	0.1	0.431597
29.075067	0.1	0.423670
29.076733	0.1	0.417292
29.078400	0.1	0.412405
29.080067	0.1	0.407636
29.081733	0.1	0.402689
29.083400	0.1	0.397682
29.085067	0.1	0.393391
29.086733	0.1	0.391901
29.088400	0.1	0.394344
29.090067	0.1	0.399292
29.091733	0.1	0.403702
29.093400	0.1	0.405431
29.095067	0.1	0.403225
29.096733	0.1	0.396550
29.098400	0.1	0.386536
29.100067	0.1	0.375628
29.101733	0.1	0.365734
29.103400	0.1	0.357330
29.105067	0.1	0.350952
29.106733	0.1	0.348032
29.108400	0.1	0.348866
29.110067	0.1	0.351608
29.111733	0.1	0.353515
29.113400	0.1	0.353396
29.115067	0.1	0.351071
29.116733	0.1	0.347197
29.118400	0.1	0.343740
29.120067	0.1	0.342846
29.121733	0.1	0.344813
29.123400	0.1	0.347853
[truncated: 254,201 more chars]
