# Supplementary material for: Fade into you: genetic control of pigmentation patterns in red-flesh apple (Malus domestica)
Source: Front Plant Sci. 2025 Jan 13;15:1462545. doi: 10.3389/fpls.2024.1462545 (PMC11770013; doi:10.3389/fpls.2024.1462545)
Supplement: Supplementary file 4 [file DataSheet1.zip › CB A1UV_VIS_1/CB A1UV_VIS_1.txt]

URL	chrom://thermo-pfav3ojr/ChromeleonLocal/Instrument Data/Vanquish_MS/Dimitri/VALEMA/Pierre/Echantillons 03-04-24.seq/331.smp/UV_VIS_1.channel/UV_VIS_1.chm
Channel	UV_VIS_1

Injection Information:
Data Vault	ChromeleonLocal
Sequence	Echantillons 03-04-24
Name	CB A1
Number	4
Position	B:A4
Comment	colonne SB-AQ MeOH+5%AA
Processing Method	Quantitative
Instrument Method	VALEMA test separation GRAQ 4
Type	Unknown
Status	Finished
Inject Time	4/3/2024 7:45:25 PM +02:00
Volume (µl)	10.0000
Dilution Factor	1.0000
Weight	1.0000

Chromatogram Data Information:
Time Min. (min)	0.001733
Time Max. (min)	47.000067
Data Points	28200
Detector	UV
Generating Data System	Chromeleon 7.3.2.10759
Exporting Data System	Chromeleon 7.3.2.0
Operator	Instrument Controller
Signal Quantity	Absorbance
Signal Unit	mAU
Signal Min.	-0.959714
Signal Max.	660.793009
Channel	UV_VIS_1
Driver Name	VDAD.dll
Channel Type	Evaluation
Min. Step (s)	0.1
Max. Step (s)	0.1
Average Step (s)	0.1

Signal Parameter Information:
Signal Info	WVL:279 nm

Chromatogram Data:
Time (min)	Step (s)	Value (mAU)
0.001733	n.a.	0.000000
0.003400	0.1	0.000196
0.005067	0.1	0.001113
0.006733	0.1	0.002915
0.008400	0.1	0.005029
0.010067	0.1	0.007534
0.011733	0.1	0.011614
0.013400	0.1	0.017709
0.015067	0.1	0.024522
0.016733	0.1	0.029453
0.018400	0.1	0.029737
0.020067	0.1	0.024685
0.021733	0.1	0.016890
0.023400	0.1	0.009853
0.025067	0.1	0.005052
0.026733	0.1	0.002170
0.028400	0.1	0.000810
0.030067	0.1	0.000596
0.031733	0.1	0.000764
0.033400	0.1	0.001327
0.035067	0.1	0.003376
0.036733	0.1	0.007059
0.038400	0.1	0.010440
0.040067	0.1	0.011260
0.041733	0.1	0.009215
0.043400	0.1	0.005984
0.045067	0.1	0.003269
0.046733	0.1	0.001215
0.048400	0.1	-0.001355
0.050067	0.1	-0.005141
0.051733	0.1	-0.009076
0.053400	0.1	-0.010845
0.055067	0.1	-0.008680
0.056733	0.1	-0.002799
0.058400	0.1	0.004726
0.060067	0.1	0.011381
0.061733	0.1	0.015637
0.063400	0.1	0.017234
0.065067	0.1	0.016252
0.066733	0.1	0.012619
0.068400	0.1	0.007055
0.070067	0.1	0.001858
0.071733	0.1	-0.000587
0.073400	0.1	-0.000042
0.075067	0.1	0.002044
0.076733	0.1	0.004042
0.078400	0.1	0.004182
0.080067	0.1	0.001355
0.081733	0.1	-0.003390
0.083400	0.1	-0.007446
0.085067	0.1	-0.008419
0.086733	0.1	-0.005523
0.088400	0.1	-0.000079
0.090067	0.1	0.005323
0.091733	0.1	0.008368
0.093400	0.1	0.007972
0.095067	0.1	0.004629
0.096733	0.1	0.000275
0.098400	0.1	-0.002664
0.100067	0.1	-0.002705
0.101733	0.1	-0.000051
0.103400	0.1	0.004047
0.105067	0.1	0.008331
0.106733	0.1	0.012298
0.108400	0.1	0.015893
0.110067	0.1	0.018496
0.111733	0.1	0.019181
0.113400	0.1	0.017942
0.115067	0.1	0.015912
0.116733	0.1	0.014119
0.118400	0.1	0.012778
0.120067	0.1	0.011944
0.121733	0.1	0.011977
0.123400	0.1	0.012908
0.125067	0.1	0.014058
0.126733	0.1	0.014156
0.128400	0.1	0.011772
0.130067	0.1	0.006850
0.131733	0.1	0.001811
0.133400	0.1	-0.000573
0.135067	0.1	0.000191
0.136733	0.1	0.002920
0.138400	0.1	0.006347
0.140067	0.1	0.009732
0.141733	0.1	0.012857
0.143400	0.1	0.015348
0.145067	0.1	0.016117
0.146733	0.1	0.014254
0.148400	0.1	0.009905
0.150067	0.1	0.003809
0.151733	0.1	-0.002943
0.153400	0.1	-0.008270
0.155067	0.1	-0.009630
0.156733	0.1	-0.006445
0.158400	0.1	-0.001341
0.160067	0.1	0.001951
0.161733	0.1	0.001965
0.163400	0.1	0.000214
0.165067	0.1	-0.001206
0.166733	0.1	-0.001807
0.168400	0.1	-0.002286
0.170067	0.1	-0.003283
0.171733	0.1	-0.004997
0.173400	0.1	-0.006724
0.175067	0.1	-0.006631
0.176733	0.1	-0.003353
0.178400	0.1	0.002012
0.180067	0.1	0.006729
0.181733	0.1	0.008796
0.183400	0.1	0.007898
0.185067	0.1	0.004806
0.186733	0.1	0.000596
0.188400	0.1	-0.004214
0.190067	0.1	-0.009970
0.191733	0.1	-0.016508
0.193400	0.1	-0.021793
0.195067	0.1	-0.023548
0.196733	0.1	-0.021807
0.198400	0.1	-0.018170
0.200067	0.1	-0.013420
0.201733	0.1	-0.007753
0.203400	0.1	-0.002515
0.205067	0.1	0.000354
0.206733	0.1	0.000047
0.208400	0.1	-0.002990
0.210067	0.1	-0.007465
0.211733	0.1	-0.011432
0.213400	0.1	-0.012997
0.215067	0.1	-0.011227
0.216733	0.1	-0.007222
0.218400	0.1	-0.003763
0.220067	0.1	-0.002948
0.221733	0.1	-0.004615
0.223400	0.1	-0.006831
0.225067	0.1	-0.007665
0.226733	0.1	-0.006696
0.228400	0.1	-0.005173
0.230067	0.1	-0.004899
0.231733	0.1	-0.006673
0.233400	0.1	-0.010007
0.235067	0.1	-0.014086
0.236733	0.1	-0.018319
0.238400	0.1	-0.022314
0.240067	0.1	-0.025881
0.241733	0.1	-0.028536
0.243400	0.1	-0.029095
0.245067	0.1	-0.026557
0.246733	0.1	-0.021243
0.248400	0.1	-0.014794
0.250067	0.1	-0.009057
0.251733	0.1	-0.004596
0.253400	0.1	-0.000764
0.255067	0.1	0.002393
0.256733	0.1	0.003628
0.258400	0.1	0.002366
0.260067	0.1	-0.000321
0.261733	0.1	-0.003483
0.263400	0.1	-0.007367
0.265067	0.1	-0.011995
0.266733	0.1	-0.016489
0.268400	0.1	-0.020098
0.270067	0.1	-0.022608
0.271733	0.1	-0.023926
0.273400	0.1	-0.023870
0.275067	0.1	-0.022468
0.276733	0.1	-0.020079
0.278400	0.1	-0.016852
0.280067	0.1	-0.012680
0.281733	0.1	-0.007679
0.283400	0.1	-0.002645
0.285067	0.1	0.000875
0.286733	0.1	0.001704
0.288400	0.1	0.000289
0.290067	0.1	-0.002449
0.291733	0.1	-0.006235
0.293400	0.1	-0.010445
0.295067	0.1	-0.013248
0.296733	0.1	-0.012838
0.298400	0.1	-0.009271
0.300067	0.1	-0.004326
0.301733	0.1	0.000685
0.303400	0.1	0.005481
0.305067	0.1	0.009127
0.306733	0.1	0.009853
0.308400	0.1	0.006785
0.310067	0.1	0.000759
0.311733	0.1	-0.006407
0.313400	0.1	-0.012950
0.315067	0.1	-0.017486
0.316733	0.1	-0.019409
0.318400	0.1	-0.019409
0.320067	0.1	-0.018496
0.321733	0.1	-0.017276
0.323400	0.1	-0.016587
0.325067	0.1	-0.017239
0.326733	0.1	-0.018990
0.328400	0.1	-0.020470
0.330067	0.1	-0.020387
0.331733	0.1	-0.019195
0.333400	0.1	-0.018612
0.335067	0.1	-0.019553
0.336733	0.1	-0.021602
0.338400	0.1	-0.024009
0.340067	0.1	-0.026287
0.341733	0.1	-0.028037
0.343400	0.1	-0.029104
0.345067	0.1	-0.029667
0.346733	0.1	-0.029593
0.348400	0.1	-0.028168
0.350067	0.1	-0.024848
0.351733	0.1	-0.020172
0.353400	0.1	-0.015590
0.355067	0.1	-0.012186
0.356733	0.1	-0.009984
0.358400	0.1	-0.008708
0.360067	0.1	-0.008438
0.361733	0.1	-0.009267
0.363400	0.1	-0.011022
0.365067	0.1	-0.013271
0.366733	0.1	-0.015022
0.368400	0.1	-0.014985
0.370067	0.1	-0.012792
0.371733	0.1	-0.009527
0.373400	0.1	-0.006892
0.375067	0.1	-0.006184
0.376733	0.1	-0.008103
0.378400	0.1	-0.012317
0.380067	0.1	-0.016880
0.381733	0.1	-0.019497
0.383400	0.1	-0.019879
0.385067	0.1	-0.019423
0.386733	0.1	-0.019153
0.388400	0.1	-0.019418
0.390067	0.1	-0.020792
0.391733	0.1	-0.023679
0.393400	0.1	-0.027255
0.395067	0.1	-0.030142
0.396733	0.1	-0.032042
0.398400	0.1	-0.033830
0.400067	0.1	-0.035516
0.401733	0.1	-0.035353
0.403400	0.1	-0.032084
0.405067	0.1	-0.026990
0.406733	0.1	-0.022743
0.408400	0.1	-0.020568
0.410067	0.1	-0.019409
0.411733	0.1	-0.017863
0.413400	0.1	-0.015860
0.415067	0.1	-0.014612
0.416733	0.1	-0.015497
0.418400	0.1	-0.019018
0.420067	0.1	-0.024317
0.421733	0.1	-0.029616
0.423400	0.1	-0.033244
0.425067	0.1	-0.034440
0.426733	0.1	-0.033602
0.428400	0.1	-0.031912
0.430067	0.1	-0.030138
0.431733	0.1	-0.028284
0.433400	0.1	-0.026366
0.435067	0.1	-0.024522
0.436733	0.1	-0.022929
0.438400	0.1	-0.021802
0.440067	0.1	-0.020782
0.441733	0.1	-0.018836
0.443400	0.1	-0.015688
0.445067	0.1	-0.012820
0.446733	0.1	-0.011893
0.448400	0.1	-0.013025
0.450067	0.1	-0.015129
0.451733	0.1	-0.016782
0.453400	0.1	-0.016973
0.455067	0.1	-0.016121
0.456733	0.1	-0.015716
0.458400	0.1	-0.016904
0.460067	0.1	-0.019544
0.461733	0.1	-0.022314
0.463400	0.1	-0.023865
0.465067	0.1	-0.024089
0.466733	0.1	-0.023800
0.468400	0.1	-0.023455
0.470067	0.1	-0.022980
0.471733	0.1	-0.022477
0.473400	0.1	-0.022091
0.475067	0.1	-0.021318
0.476733	0.1	-0.019358
0.478400	0.1	-0.016401
0.480067	0.1	-0.013635
0.481733	0.1	-0.012047
0.483400	0.1	-0.011926
0.485067	0.1	-0.013066
0.486733	0.1	-0.015218
0.488400	0.1	-0.018766
0.490067	0.1	-0.024191
0.491733	0.1	-0.030342
0.493400	0.1	-0.034287
0.495067	0.1	-0.033565
0.496733	0.1	-0.028298
0.498400	0.1	-0.021085
0.500067	0.1	-0.015339
0.501733	0.1	-0.013458
0.503400	0.1	-0.015902
0.505067	0.1	-0.021481
0.506733	0.1	-0.028228
0.508400	0.1	-0.034352
0.510067	0.1	-0.038543
0.511733	0.1	-0.040275
0.513400	0.1	-0.040196
0.515067	0.1	-0.038752
0.516733	0.1	-0.035241
0.518400	0.1	-0.029290
0.520067	0.1	-0.022217
0.521733	0.1	-0.016093
0.523400	0.1	-0.012196
0.525067	0.1	-0.010431
0.526733	0.1	-0.009923
0.528400	0.1	-0.009863
0.530067	0.1	-0.009835
0.531733	0.1	-0.009364
0.533400	0.1	-0.007963
0.535067	0.1	-0.006310
0.536733	0.1	-0.006501
0.538400	0.1	-0.010356
0.540067	0.1	-0.017500
0.541733	0.1	-0.025360
0.543400	0.1	-0.031455
0.545067	0.1	-0.035022
0.546733	0.1	-0.036322
0.548400	0.1	-0.036047
0.550067	0.1	-0.035213
0.551733	0.1	-0.034217
0.553400	0.1	-0.032443
0.555067	0.1	-0.029071
0.556733	0.1	-0.024238
0.558400	0.1	-0.019437
0.560067	0.1	-0.016424
0.561733	0.1	-0.015981
0.563400	0.1	-0.017690
0.565067	0.1	-0.020741
0.566733	0.1	-0.025011
0.568400	0.1	-0.030566
0.570067	0.1	-0.036648
0.571733	0.1	-0.041719
0.573400	0.1	-0.044079
0.575067	0.1	-0.042757
0.576733	0.1	-0.038096
0.578400	0.1	-0.031372
0.580067	0.1	-0.024131
0.581733	0.1	-0.017737
0.583400	0.1	-0.013113
0.585067	0.1	-0.010957
0.586733	0.1	-0.011651
0.588400	0.1	-0.014813
0.590067	0.1	-0.019157
0.591733	0.1	-0.022915
0.593400	0.1	-0.024955
0.595067	0.1	-0.026026
0.596733	0.1	-0.028070
0.598400	0.1	-0.031930
0.600067	0.1	-0.036387
0.601733	0.1	-0.038925
0.603400	0.1	-0.037216
0.605067	0.1	-0.031008
0.606733	0.1	-0.022291
0.608400	0.1	-0.014100
0.610067	0.1	-0.009700
0.611733	0.1	-0.011311
0.613400	0.1	-0.018300
0.615067	0.1	-0.027069
0.616733	0.1	-0.033816
0.618400	0.1	-0.036950
0.620067	0.1	-0.036955
0.621733	0.1	-0.035148
0.623400	0.1	-0.032657
0.625067	0.1	-0.030207
0.626733	0.1	-0.028131
0.628400	0.1	-0.025937
0.630067	0.1	-0.022799
0.631733	0.1	-0.018775
0.633400	0.1	-0.014668
0.635067	0.1	-0.011125
0.636733	0.1	-0.009099
0.638400	0.1	-0.009984
0.640067	0.1	-0.014049
0.641733	0.1	-0.019814
0.643400	0.1	-0.025569
0.645067	0.1	-0.030263
0.646733	0.1	-0.033462
0.648400	0.1	-0.035702
0.650067	0.1	-0.037979
0.651733	0.1	-0.040364
0.653400	0.1	-0.042212
0.655067	0.1	-0.043567
0.656733	0.1	-0.044815
0.658400	0.1	-0.045132
0.660067	0.1	-0.042901
0.661733	0.1	-0.037747
0.663400	0.1	-0.031013
0.665067	0.1	-0.024755
0.666733	0.1	-0.021039
0.668400	0.1	-0.020899
0.670067	0.1	-0.023316
0.671733	0.1	-0.026249
0.673400	0.1	-0.028657
0.675067	0.1	-0.030845
0.676733	0.1	-0.033104
0.678400	0.1	-0.034859
0.680067	0.1	-0.035604
0.681733	0.1	-0.035437
0.683400	0.1	-0.034799
0.685067	0.1	-0.034762
0.686733	0.1	-0.036373
0.688400	0.1	-0.039185
0.690067	0.1	-0.041653
0.691733	0.1	-0.042566
0.693400	0.1	-0.041630
0.695067	0.1	-0.039078
0.696733	0.1	-0.035278
0.698400	0.1	-0.030822
0.700067	0.1	-0.026780
0.701733	0.1	-0.024354
0.703400	0.1	-0.024401
0.705067	0.1	-0.026892
0.706733	0.1	-0.030207
0.708400	0.1	-0.032261
0.710067	0.1	-0.032648
0.711733	0.1	-0.032242
0.713400	0.1	-0.031595
0.715067	0.1	-0.030650
0.716733	0.1	-0.029467
0.718400	0.1	-0.028885
0.720067	0.1	-0.029877
0.721733	0.1	-0.032340
0.723400	0.1	-0.035265
0.725067	0.1	-0.037784
0.726733	0.1	-0.039400
0.728400	0.1	-0.039628
0.730067	0.1	-0.038329
0.731733	0.1	-0.036163
0.733400	0.1	-0.034389
0.735067	0.1	-0.033989
0.736733	0.1	-0.035199
0.738400	0.1	-0.037784
0.740067	0.1	-0.040820
0.741733	0.1	-0.042384
0.743400	0.1	-0.041141
0.745067	0.1	-0.037677
0.746733	0.1	-0.033355
0.748400	0.1	-0.029262
0.750067	0.1	-0.026450
0.751733	0.1	-0.025984
0.753400	0.1	-0.028298
0.755067	0.1	-0.032387
0.756733	0.1	-0.035833
0.758400	0.1	-0.036475
0.760067	0.1	-0.034273
0.761733	0.1	-0.030976
0.763400	0.1	-0.028224
0.765067	0.1	-0.026664
0.766733	0.1	-0.026184
0.768400	0.1	-0.026012
0.770067	0.1	-0.025220
0.771733	0.1	-0.023595
0.773400	0.1	-0.021858
0.775067	0.1	-0.021118
0.776733	0.1	-0.022147
0.778400	0.1	-0.024941
0.780067	0.1	-0.028778
0.781733	0.1	-0.033029
0.783400	0.1	-0.037453
0.785067	0.1	-0.041584
0.786733	0.1	-0.044676
0.788400	0.1	-0.046021
0.790067	0.1	-0.044890
0.791733	0.1	-0.041071
0.793400	0.1	-0.035744
0.795067	0.1	-0.030566
0.796733	0.1	-0.026161
0.798400	0.1	-0.022487
0.800067	0.1	-0.019916
0.801733	0.1	-0.019036
0.803400	0.1	-0.020149
0.805067	0.1	-0.023325
0.806733	0.1	-0.028191
0.808400	0.1	-0.033421
0.810067	0.1	-0.037090
0.811733	0.1	-0.038268
0.813400	0.1	-0.038156
0.815067	0.1	-0.038883
0.816733	0.1	-0.041164
0.818400	0.1	-0.043814
0.820067	0.1	-0.045439
0.821733	0.1	-0.045756
0.823400	0.1	-0.045039
0.825067	0.1	-0.043260
0.826733	0.1	-0.040648
0.828400	0.1	-0.038380
0.830067	0.1	-0.037733
0.831733	0.1	-0.038678
0.833400	0.1	-0.040294
0.835067	0.1	-0.042184
0.836733	0.1	-0.044899
0.838400	0.1	-0.048843
0.840067	0.1	-0.053057
0.841733	0.1	-0.055325
0.843400	0.1	-0.053877
0.845067	0.1	-0.049151
0.846733	0.1	-0.043330
0.848400	0.1	-0.038384
0.850067	0.1	-0.035525
0.851733	0.1	-0.035320
0.853400	0.1	-0.037169
0.855067	0.1	-0.039279
0.856733	0.1	-0.039865
0.858400	0.1	-0.038859
0.860067	0.1	-0.038035
0.861733	0.1	-0.038468
0.863400	0.1	-0.039334
0.865067	0.1	-0.039688
0.866733	0.1	-0.039237
0.868400	0.1	-0.037211
0.870067	0.1	-0.032783
0.871733	0.1	-0.027162
0.873400	0.1	-0.023209
0.875067	0.1	-0.022361
0.876733	0.1	-0.023353
0.878400	0.1	-0.024638
0.880067	0.1	-0.026459
0.881733	0.1	-0.029565
0.883400	0.1	-0.033490
0.885067	0.1	-0.036941
0.886733	0.1	-0.038673
0.888400	0.1	-0.037835
0.890067	0.1	-0.035060
0.891733	0.1	-0.032638
0.893400	0.1	-0.032182
0.895067	0.1	-0.033136
0.896733	0.1	-0.033900
0.898400	0.1	-0.033509
0.900067	0.1	-0.032298
0.901733	0.1	-0.031469
0.903400	0.1	-0.032238
0.905067	0.1	-0.034887
0.906733	0.1	-0.038389
0.908400	0.1	-0.041164
0.910067	0.1	-0.042021
0.911733	0.1	-0.040284
0.913400	0.1	-0.036145
0.915067	0.1	-0.031441
0.916733	0.1	-0.028857
0.918400	0.1	-0.029891
0.920067	0.1	-0.033490
0.921733	0.1	-0.036769
0.923400	0.1	-0.037928
0.925067	0.1	-0.037747
0.926733	0.1	-0.037709
0.928400	0.1	-0.038021
0.930067	0.1	-0.037621
0.931733	0.1	-0.035735
0.933400	0.1	-0.033141
0.935067	0.1	-0.031600
0.936733	0.1	-0.032303
0.938400	0.1	-0.034706
0.940067	0.1	-0.037057
0.941733	0.1	-0.038017
0.943400	0.1	-0.037341
0.945067	0.1	-0.035390
0.946733	0.1	-0.032890
0.948400	0.1	-0.030887
0.950067	0.1	-0.030058
0.951733	0.1	-0.030152
0.953400	0.1	-0.030417
0.955067	0.1	-0.030426
0.956733	0.1	-0.030347
0.958400	0.1	-0.030641
0.960067	0.1	-0.031698
0.961733	0.1	-0.033258
0.963400	0.1	-0.034240
0.965067	0.1	-0.033691
0.966733	0.1	-0.032075
0.968400	0.1	-0.031227
0.970067	0.1	-0.032568
0.971733	0.1	-0.035469
0.973400	0.1	-0.038035
0.975067	0.1	-0.039185
0.976733	0.1	-0.039386
0.978400	0.1	-0.039581
0.980067	0.1	-0.040233
0.981733	0.1	-0.041560
0.983400	0.1	-0.043744
0.985067	0.1	-0.046236
0.986733	0.1	-0.047707
0.988400	0.1	-0.046804
0.990067	0.1	-0.043064
0.991733	0.1	-0.038045
0.993400	0.1	-0.034557
0.995067	0.1	-0.034007
0.996733	0.1	-0.035567
0.998400	0.1	-0.037742
1.000067	0.1	-0.039642
1.001733	0.1	-0.041043
1.003400	0.1	-0.041910
1.005067	0.1	-0.041947
1.006733	0.1	-0.040834
1.008400	0.1	-0.038869
1.010067	0.1	-0.037351
1.011733	0.1	-0.037742
1.013400	0.1	-0.040140
1.015067	0.1	-0.043376
1.016733	0.1	-0.046724
1.018400	0.1	-0.050170
1.020067	0.1	-0.053537
1.021733	0.1	-0.056471
1.023400	0.1	-0.058259
1.025067	0.1	-0.057803
1.026733	0.1	-0.055050
1.028400	0.1	-0.052028
1.030067	0.1	-0.051218
1.031733	0.1	-0.053165
1.033400	0.1	-0.056052
1.035067	0.1	-0.057481
1.036733	0.1	-0.056610
1.038400	0.1	-0.054617
1.040067	0.1	-0.053369
1.041733	0.1	-0.053570
1.043400	0.1	-0.054152
1.045067	0.1	-0.053518
1.046733	0.1	-0.051479
1.048400	0.1	-0.049453
1.050067	0.1	-0.048620
1.051733	0.1	-0.048457
1.053400	0.1	-0.047307
1.055067	0.1	-0.044163
1.056733	0.1	-0.040005
1.058400	0.1	-0.037500
1.060067	0.1	-0.038925
1.061733	0.1	-0.044405
1.063400	0.1	-0.052322
1.065067	0.1	-0.060350
1.066733	0.1	-0.065891
1.068400	0.1	-0.066971
1.070067	0.1	-0.063097
1.071733	0.1	-0.055325
1.073400	0.1	-0.046417
1.075067	0.1	-0.039740
1.076733	0.1	-0.037183
1.078400	0.1	-0.038319
1.080067	0.1	-0.041230
1.081733	0.1	-0.044107
1.083400	0.1	-0.046543
1.085067	0.1	-0.049141
1.086733	0.1	-0.052173
1.088400	0.1	-0.054869
1.090067	0.1	-0.055940
1.091733	0.1	-0.054748
1.093400	0.1	-0.052187
1.095067	0.1	-0.050156
1.096733	0.1	-0.049938
1.098400	0.1	-0.050813
1.100067	0.1	-0.050920
1.101733	0.1	-0.049975
1.103400	0.1	-0.049248
1.105067	0.1	-0.049160
1.106733	0.1	-0.048988
1.108400	0.1	-0.048080
1.110067	0.1	-0.046263
1.111733	0.1	-0.043851
1.113400	0.1	-0.041104
1.115067	0.1	-0.038259
1.116733	0.1	-0.036471
1.118400	0.1	-0.037225
1.120067	0.1	-0.040350
1.121733	0.1	-0.043926
1.123400	0.1	-0.045970
1.125067	0.1	-0.045877
1.126733	0.1	-0.044527
1.128400	0.1	-0.043171
1.130067	0.1	-0.042710
1.131733	0.1	-0.043609
1.133400	0.1	-0.045705
1.135067	0.1	-0.048089
1.136733	0.1	-0.049481
1.138400	0.1	-0.049174
1.140067	0.1	-0.047870
1.141733	0.1	-0.046841
1.143400	0.1	-0.046496
1.145067	0.1	-0.046468
1.146733	0.1	-0.046664
1.148400	0.1	-0.047097
1.150067	0.1	-0.047125
1.151733	0.1	-0.046003
1.153400	0.1	-0.043907
1.155067	0.1	-0.041686
1.156733	0.1	-0.040047
1.158400	0.1	-0.039628
1.160067	0.1	-0.041137
1.161733	0.1	-0.044731
1.163400	0.1	-0.050184
1.165067	0.1	-0.057197
1.166733	0.1	-0.064489
1.168400	0.1	-0.069621
1.170067	0.1	-0.070850
1.171733	0.1	-0.068769
1.173400	0.1	-0.065700
1.175067	0.1	-0.063600
1.176733	0.1	-0.062715
1.178400	0.1	-0.062082
1.180067	0.1	-0.060480
1.181733	0.1	-0.057113
1.183400	0.1	-0.052368
1.185067	0.1	-0.047432
1.186733	0.1	-0.042790
1.188400	0.1	-0.038003
1.190067	0.1	-0.033467
1.191733	0.1	-0.031139
1.193400	0.1	-0.032606
1.195067	0.1	-0.037230
1.196733	0.1	-0.042683
1.198400	0.1	-0.046650
1.200067	0.1	-0.048052
1.201733	0.1	-0.047251
1.203400	0.1	-0.045653
1.205067	0.1	-0.044624
1.206733	0.1	-0.044429
1.208400	0.1	-0.044475
1.210067	0.1	-0.044662
1.211733	0.1	-0.045747
1.213400	0.1	-0.047917
1.215067	0.1	-0.049807
1.216733	0.1	-0.050012
1.218400	0.1	-0.048829
1.220067	0.1	-0.047311
1.221733	0.1	-0.045723
1.223400	0.1	-0.044028
1.225067	0.1	-0.042869
1.226733	0.1	-0.043227
1.228400	0.1	-0.045183
1.230067	0.1	-0.047470
1.231733	0.1	-0.048555
1.233400	0.1	-0.047968
1.235067	0.1	-0.046333
1.236733	0.1	-0.044485
1.238400	0.1	-0.043111
1.240067	0.1	-0.043092
1.241733	0.1	-0.045197
1.243400	0.1	-0.049346
1.245067	0.1	-0.054725
1.246733	0.1	-0.060438
1.248400	0.1	-0.065314
1.250067	0.1	-0.067758
1.251733	0.1	-0.066739
1.253400	0.1	-0.062482
1.255067	0.1	-0.055847
1.256733	0.1	-0.048233
1.258400	0.1	-0.042175
1.260067	0.1	-0.040103
1.261733	0.1	-0.042212
1.263400	0.1	-0.046780
1.265067	0.1	-0.051931
1.266733	0.1	-0.056271
1.268400	0.1	-0.058725
1.270067	0.1	-0.058501
1.271733	0.1	-0.055665
1.273400	0.1	-0.051460
1.275067	0.1	-0.047483
1.276733	0.1	-0.044811
1.278400	0.1	-0.044052
1.280067	0.1	-0.045313
1.281733	0.1	-0.047847
1.283400	0.1	-0.050371
1.285067	0.1	-0.052056
1.286733	0.1	-0.053183
1.288400	0.1	-0.054711
1.290067	0.1	-0.056569
1.291733	0.1	-0.057067
1.293400	0.1	-0.054822
1.295067	0.1	-0.050673
1.296733	0.1	-0.047111
1.298400	0.1	-0.046054
1.300067	0.1	-0.047674
1.301733	0.1	-0.050780
1.303400	0.1	-0.053602
1.305067	0.1	-0.054566
1.306733	0.1	-0.052820
1.308400	0.1	-0.048461
1.310067	0.1	-0.042552
1.311733	0.1	-0.036899
1.313400	0.1	-0.033421
1.315067	0.1	-0.033458
1.316733	0.1	-0.037109
1.318400	0.1	-0.043130
1.320067	0.1	-0.050026
1.321733	0.1	-0.057104
1.323400	0.1	-0.064094
1.325067	0.1	-0.070361
1.326733	0.1	-0.075437
1.328400	0.1	-0.079568
1.330067	0.1	-0.082725
1.331733	0.1	-0.083824
1.333400	0.1	-0.081672
1.335067	0.1	-0.076080
1.336733	0.1	-0.068042
1.338400	0.1	-0.059162
1.340067	0.1	-0.051297
1.341733	0.1	-0.046007
1.343400	0.1	-0.043535
1.345067	0.1	-0.042780
1.346733	0.1	-0.042594
1.348400	0.1	-0.042655
1.350067	0.1	-0.043497
1.351733	0.1	-0.045644
1.353400	0.1	-0.048624
1.355067	0.1	-0.051386
1.356733	0.1	-0.053388
1.358400	0.1	-0.054999
1.360067	0.1	-0.057034
1.361733	0.1	-0.059665
1.363400	0.1	-0.061826
1.365067	0.1	-0.062613
1.366733	0.1	-0.062836
1.368400	0.1	-0.063879
1.370067	0.1	-0.065709
1.371733	0.1	-0.067246
1.373400	0.1	-0.068010
1.375067	0.1	-0.068643
1.376733	0.1	-0.070259
1.378400	0.1	-0.072750
1.380067	0.1	-0.074375
1.381733	0.1	-0.074077
1.383400	0.1	-0.073109
1.385067	0.1	-0.073435
1.386733	0.1	-0.075749
1.388400	0.1	-0.079134
1.390067	0.1	-0.081602
1.391733	0.1	-0.081332
1.393400	0.1	-0.078334
1.395067	0.1	-0.074613
1.396733	0.1	-0.072550
1.398400	0.1	-0.073025
1.400067	0.1	-0.075107
1.401733	0.1	-0.077281
1.403400	0.1	-0.077705
1.405067	0.1	-0.074268
1.406733	0.1	-0.066836
1.408400	0.1	-0.058399
1.410067	0.1	-0.052042
1.411733	0.1	-0.047972
1.413400	0.1	-0.043595
1.415067	0.1	-0.035134
1.416733	0.1	-0.019684
1.418400	0.1	0.002868
1.420067	0.1	0.029556
1.421733	0.1	0.056713
1.423400	0.1	0.083251
1.425067	0.1	0.110921
1.426733	0.1	0.141542
1.428400	0.1	0.175158
1.430067	0.1	0.210730
1.431733	0.1	0.246768
1.433400	0.1	0.281939
1.435067	0.1	0.316557
1.436733	0.1	0.352282
1.438400	0.1	0.389959
1.440067	0.1	0.429237
1.441733	0.1	0.470220
1.443400	0.1	0.514193
1.445067	0.1	0.562440
1.446733	0.1	0.614333
1.448400	0.1	0.667116
1.450067	0.1	0.718106
1.451733	0.1	0.766455
1.453400	0.1	0.812793
1.455067	0.1	0.858605
1.456733	0.1	0.905483
1.458400	0.1	0.954121
1.460067	0.1	1.004194
1.461733	0.1	1.054890
1.463400	0.1	1.105340
1.465067	0.1	1.155240
1.466733	0.1	1.205700
1.468400	0.1	1.258566
1.470067	0.1	1.314119
1.471733	0.1	1.370395
1.473400	0.1	1.425059
1.475067	0.1	1.477101
1.476733	0.1	1.526964
1.478400	0.1	1.575737
1.480067	0.1	1.624334
1.481733	0.1	1.672935
1.483400	0.1	1.721242
1.485067	0.1	1.769061
1.486733	0.1	1.816698
1.488400	0.1	1.864946
1.490067	0.1	1.914105
1.491733	0.1	1.963321
1.493400	0.1	2.011163
1.495067	0.1	2.056966
1.496733	0.1	2.101832
1.498400	0.1	2.147425
1.500067	0.1	2.193642
1.501733	0.1	2.238960
1.503400	0.1	2.282481
1.505067	0.1	2.324404
1.506733	0.1	2.365862
1.508400	0.1	2.408638
1.510067	0.1	2.453839
1.511733	0.1	2.501383
1.513400	0.1	2.550827
1.515067	0.1	2.601962
1.516733	0.1	2.654376
1.518400	0.1	2.707024
1.520067	0.1	2.758903
1.521733	0.1	2.810243
1.523400	0.1	2.862168
1.525067	0.1	2.915189
1.526733	0.1	2.968716
1.528400	0.1	3.021755
1.530067	0.1	3.073565
1.531733	0.1	3.123912
1.533400	0.1	3.173142
1.535067	0.1	3.222018
1.536733	0.1	3.271610
1.538400	0.1	3.323583
1.540067	0.1	3.379523
1.541733	0.1	3.439165
1.543400	0.1	3.499989
1.545067	0.1	3.558788
1.546733	0.1	3.613336
1.548400	0.1	3.663567
1.550067	0.1	3.711767
1.551733	0.1	3.760182
1.553400	0.1	3.809123
1.555067	0.1	3.858786
1.556733	0.1	3.911210
1.558400	0.1	3.968813
1.560067	0.1	4.031947
1.561733	0.1	4.099086
1.563400	0.1	4.169168
1.565067	0.1	4.242938
1.566733	0.1	4.321761
1.568400	0.1	4.406562
1.570067	0.1	4.497990
1.571733	0.1	4.595811
1.573400	0.1	4.699361
1.575067	0.1	4.810179
1.576733	0.1	4.932149
1.578400	0.1	5.068337
1.580067	0.1	5.219141
1.581733	0.1	5.382593
1.583400	0.1	5.556117
1.585067	0.1	5.738568
1.586733	0.1	5.929777
1.588400	0.1	6.128955
1.590067	0.1	6.334386
1.591733	0.1	6.544418
1.593400	0.1	6.759353
1.595067	0.1	6.982447
1.596733	0.1	7.218583
1.598400	0.1	7.471940
1.600067	0.1	7.743859
1.601733	0.1	8.031582
1.603400	0.1	8.329093
1.605067	0.1	8.630105
1.606733	0.1	8.930857
1.608400	0.1	9.230613
1.610067	0.1	9.530880
1.611733	0.1	9.834315
1.613400	0.1	10.142904
1.615067	0.1	10.455577
1.616733	0.1	10.766150
1.618400	0.1	11.062808
1.620067	0.1	11.329632
1.621733	0.1	11.549364
1.623400	0.1	11.706683
1.625067	0.1	11.791256
1.626733	0.1	11.799042
1.628400	0.1	11.730990
1.630067	0.1	11.590733
1.631733	0.1	11.383784
1.633400	0.1	11.117989
1.635067	0.1	10.802993
1.636733	0.1	10.449188
1.638400	0.1	10.067374
1.640067	0.1	9.669182
1.641733	0.1	9.267079
1.643400	0.1	8.872529
1.645067	0.1	8.494612
1.646733	0.1	8.140947
1.648400	0.1	7.817969
1.650067	0.1	7.530106
1.651733	0.1	7.280237
1.653400	0.1	7.070429
1.655067	0.1	6.901389
1.656733	0.1	6.771740
1.658400	0.1	6.678593
1.660067	0.1	6.618816
1.661733	0.1	6.588814
1.663400	0.1	6.582770
1.665067	0.1	6.592856
1.666733	0.1	6.612395
1.668400	0.1	6.637522
1.670067	0.1	6.665867
1.671733	0.1	6.695590
1.673400	0.1	6.725891
1.675067	0.1	6.757053
1.676733	0.1	6.788913
1.678400	0.1	6.819335
1.680067	0.1	6.844937
1.681733	0.1	6.862967
1.683400	0.1	6.871931
1.685067	0.1	6.870986
1.686733	0.1	6.860080
1.688400	0.1	6.840555
1.690067	0.1	6.814851
1.691733	0.1	6.785411
1.693400	0.1	6.753588
1.695067	0.1	6.718985
1.696733	0.1	6.680381
1.698400	0.1	6.637401
1.700067	0.1	6.591040
1.701733	0.1	6.542727
1.703400	0.1	6.493204
1.705067	0.1	6.442931
1.706733	0.1	6.393171
1.708400	0.1	6.345459
1.710067	0.1	6.299908
1.711733	0.1	6.255279
1.713400	0.1	6.211167
1.715067	0.1	6.169020
1.716733	0.1	6.130575
1.718400	0.1	6.096251
1.720067	0.1	6.065010
1.721733	0.1	6.035175
1.723400	0.1	6.005326
1.725067	0.1	5.974588
1.726733	0.1	5.942890
1.728400	0.1	5.911263
1.730067	0.1	5.880990
1.731733	0.1	5.851956
1.733400	0.1	5.822824
1.735067	0.1	5.792822
1.736733	0.1	5.762461
1.738400	0.1	5.733361
1.740067	0.1	5.707378
1.741733	0.1	5.685044
1.743400	0.1	5.665408
1.745067	0.1	5.647088
1.746733	0.1	5.628997
1.748400	0.1	5.610958
1.750067	0.1	5.593523
1.751733	0.1	5.576876
1.753400	0.1	5.560401
1.755067	0.1	5.543409
1.756733	0.1	5.525541
1.758400	0.1	5.506813
1.760067	0.1	5.488032
1.761733	0.1	5.470659
1.763400	0.1	5.455785
1.765067	0.1	5.443487
1.766733	0.1	5.432894
1.768400	0.1	5.422598
1.770067	0.1	5.411087
1.771733	0.1	5.397392
1.773400	0.1	5.381536
1.775067	0.1	5.364395
1.776733	0.1	5.347203
1.778400	0.1	5.330793
1.780067	0.1	5.315249
1.781733	0.1	5.300143
1.783400	0.1	5.284855
1.785067	0.1	5.269246
1.786733	0.1	5.253814
1.788400	0.1	5.238960
1.790067	0.1	5.224971
1.791733	0.1	5.212445
1.793400	0.1	5.202224
1.795067	0.1	5.195024
1.796733	0.1	5.190382
1.798400	0.1	5.186023
1.800067	0.1	5.179234
1.801733	0.1	5.168677
1.803400	0.1	5.154419
1.805067	0.1	5.137259
1.806733	0.1	5.118852
1.808400	0.1	5.100942
1.810067	0.1	5.083913
1.811733	0.1	5.067163
1.813400	0.1	5.050683
1.815067	0.1	5.035871
1.816733	0.1	5.024709
1.818400	0.1	5.017510
1.820067	0.1	5.011735
1.821733	0.1	5.003652
1.823400	0.1	4.991004
1.825067	0.1	4.974338
1.826733	0.1	4.956354
1.828400	0.1	4.939474
1.830067	0.1	4.923991
1.831733	0.1	4.909076
1.833400	0.1	4.894552
1.835067	0.1	4.880913
1.836733	0.1	4.868149
1.838400	0.1	4.855995
1.840067	0.1	4.845038
1.841733	0.1	4.835934
1.843400	0.1	4.827403
1.845067	0.1	4.816731
1.846733	0.1	4.803049
1.848400	0.1	4.788456
1.850067	0.1	4.774979
1.851733	0.1	4.762327
1.853400	0.1	4.749144
1.855067	0.1	4.735133
1.856733	0.1	4.721186
1.858400	0.1	4.707854
1.860067	0.1	4.693731
1.861733	0.1	4.676208
1.863400	0.1	4.654494
1.865067	0.1	4.630391
1.866733	0.1	4.606079
1.868400	0.1	4.582466
1.870067	0.1	4.559080
1.871733	0.1	4.534922
1.873400	0.1	4.509757
1.875067	0.1	4.484011
1.876733	0.1	4.457813
1.878400	0.1	4.431033
1.880067	0.1	4.403628
1.881733	0.1	4.375540
1.883400	0.1	4.346701
1.885067	0.1	4.317178
1.886733	0.1	4.287404
1.888400	0.1	4.258063
1.890067	0.1	4.229201
1.891733	0.1	4.200097
1.893400	0.1	4.170383
1.895067	0.1	4.140781
1.896733	0.1	4.112492
1.898400	0.1	4.085735
1.900067	0.1	4.059011
1.901733	0.1	4.030545
1.903400	0.1	4.000734
1.905067	0.1	3.972068
1.906733	0.1	3.946344
1.908400	0.1	3.922801
1.910067	0.1	3.899536
1.911733	0.1	3.875629
1.913400	0.1	3.850879
1.915067	0.1	3.824621
1.916733	0.1	3.795736
1.918400	0.1	3.764001
1.920067	0.1	3.731321
1.921733	0.1	3.700606
1.923400	0.1	3.673485
1.925067	0.1	3.649555
1.926733	0.1	3.627567
1.928400	0.1	3.607045
1.930067	0.1	3.588544
1.931733	0.1	3.572255
1.933400	0.1	3.556767
1.935067	0.1	3.539347
1.936733	0.1	3.518062
1.938400	0.1	3.493857
1.940067	0.1	3.469726
1.941733	0.1	3.448026
1.943400	0.1	3.429037
1.945067	0.1	3.411188
1.946733	0.1	3.392682
1.948400	0.1	3.373376
1.950067	0.1	3.354955
1.951733	0.1	3.339341
1.953400	0.1	3.326740
1.955067	0.1	3.314852
1.956733	0.1	3.300519
1.958400	0.1	3.282521
1.960067	0.1	3.262414
1.961733	0.1	3.243107
1.963400	0.1	3.226767
1.965067	0.1	3.213221
1.966733	0.1	3.200015
1.968400	0.1	3.184942
1.970067	0.1	3.168280
1.971733	0.1	3.151638
1.973400	0.1	3.136015
1.975067	0.1	3.121300
1.976733	0.1	3.105858
1.978400	0.1	3.088103
1.980067	0.1	3.069434
1.981733	0.1	3.052945
1.983400	0.1	3.039618
1.985067	0.1	3.028349
1.986733	0.1	3.018198
1.988400	0.1	3.008773
1.990067	0.1	2.999874
1.991733	0.1	2.991185
1.993400	0.1	2.981904
1.995067	0.1	2.971366
1.996733	0.1	2.959874
1.998400	0.1	2.948116
2.000067	0.1	2.936153
2.001733	0.1	2.923557
2.003400	0.1	2.910001
2.005067	0.1	2.895677
2.006733	0.1	2.881470
2.008400	0.1	2.868208
2.010067	0.1	2.855523
2.011733	0.1	2.842373
2.013400	0.1	2.828971
2.015067	0.1	2.816981
2.016733	0.1	2.807332
2.018400	0.1	2.799327
2.020067	0.1	2.792333
2.021733	0.1	2.786494
2.023400	0.1	2.781181
2.025067	0.1	2.774913
2.026733	0.1	2.767444
2.028400	0.1	2.759816
2.030067	0.1	2.752361
2.031733	0.1	2.745003
2.033400	0.1	2.739136
2.035067	0.1	2.736738
2.036733	0.1	2.737516
2.038400	0.1	2.738256
2.040067	0.1	2.735024
2.041733	0.1	2.725609
2.043400	0.1	2.710819
2.045067	0.1	2.694395
2.046733	0.1	2.681096
2.048400	0.1	2.673501
2.050067	0.1	2.670242
2.051733	0.1	2.667471
2.053400	0.1	2.662251
2.055067	0.1	2.654507
2.056733	0.1	2.645687
2.058400	0.1	2.636584
2.060067	0.1	2.627405
2.061733	0.1	2.618572
2.063400	0.1	2.610316
2.065067	0.1	2.602427
2.066733	0.1	2.594390
2.068400	0.1	2.585161
2.070067	0.1	2.573677
2.071733	0.1	2.560243
2.073400	0.1	2.546771
2.075067	0.1	2.535367
2.076733	0.1	2.526687
2.078400	0.1	2.519870
2.080067	0.1	2.513723
2.081733	0.1	2.507218
2.083400	0.1	2.499232
2.085067	0.1	2.489118
2.086733	0.1	2.476969
2.088400	0.1	2.462775
2.090067	0.1	2.446403
2.091733	0.1	2.428605
2.093400	0.1	2.411250
2.095067	0.1	2.396428
2.096733	0.1	2.385480
2.098400	0.1	2.378202
2.100067	0.1	2.372670
2.101733	0.1	2.365997
2.103400	0.1	2.355869
2.105067	0.1	2.342272
2.106733	0.1	2.327333
2.108400	0.1	2.313000
2.110067	0.1	2.299864
2.111733	0.1	2.287999
2.113400	0.1	2.277335
2.115067	0.1	2.267151
2.116733	0.1	2.256641
2.118400	0.1	2.245829
2.120067	0.1	2.234988
2.121733	0.1	2.224017
2.123400	0.1	2.212878
2.125067	0.1	2.202024
2.126733	0.1	2.192073
2.128400	0.1	2.182722
2.130067	0.1	2.172571
2.131733	0.1	2.160566
2.133400	0.1	2.146820
2.135067	0.1	2.132407
2.136733	0.1	2.119364
2.138400	0.1	2.109534
2.140067	0.1	2.102703
2.141733	0.1	2.096710
2.143400	0.1	2.089571
2.145067	0.1	2.080505
2.146733	0.1	2.069259
2.148400	0.1	2.056076
2.150067	0.1	2.041878
2.151733	0.1	2.027415
2.153400	0.1	2.012746
2.155067	0.1	1.997855
2.156733	0.1	1.983177
2.158400	0.1	1.969319
2.160067	0.1	1.956648
2.161733	0.1	1.945500
2.163400	0.1	1.936276
2.165067	0.1	1.928871
2.166733	0.1	1.922515
2.168400	0.1	1.916196
2.170067	0.1	1.908764
2.171733	0.1	1.899111
2.173400	0.1	1.886939
2.175067	0.1	1.873053
2.176733	0.1	1.858515
2.178400	0.1	1.843730
2.180067	0.1	1.829057
2.181733	0.1	1.815762
2.183400	0.1	1.805034
2.185067	0.1	1.796456
2.186733	0.1	1.788503
2.188400	0.1	1.779851
2.190067	0.1	1.769979
2.191733	0.1	1.758975
2.193400	0.1	1.747073
2.195067	0.1	1.734700
2.196733	0.1	1.722774
2.198400	0.1	1.712409
2.200067	0.1	1.704311
2.201733	0.1	1.698188
2.203400	0.1	1.692949
2.205067	0.1	1.687538
2.206733	0.1	1.680953
2.208400	0.1	1.672115
2.210067	0.1	1.661149
2.211733	0.1	1.649801
2.213400	0.1	1.639142
2.215067	0.1	1.628236
2.216733	0.1	1.616334
2.218400	0.1	1.604394
2.220067	0.1	1.593428
2.221733	0.1	1.583593
2.223400	0.1	1.574890
2.225067	0.1	1.567081
2.226733	0.1	1.559658
2.228400	0.1	1.552389
2.230067	0.1	1.545139
2.231733	0.1	1.537669
2.233400	0.1	1.529688
2.235067	0.1	1.520920
2.236733	0.1	1.511802
2.238400	0.1	1.503658
2.240067	0.1	1.497366
2.241733	0.1	1.492309
2.243400	0.1	1.487210
2.245067	0.1	1.481432
2.246733	0.1	1.475029
2.248400	0.1	1.468286
2.250067	0.1	1.461389
2.251733	0.1	1.454647
2.253400	0.1	1.449049
2.255067	0.1	1.445068
2.256733	0.1	1.440998
2.258400	0.1	1.434549
2.260067	0.1	1.425645
2.261733	0.1	1.416281
2.263400	0.1	1.408719
2.265067	0.1	1.404043
2.266733	0.1	1.401394
2.268400	0.1	1.398292
2.270067	0.1	1.392495
2.271733	0.1	1.384192
2.273400	0.1	1.375689
2.275067	0.1	1.368299
2.276733	0.1	1.361086
2.278400	0.1	1.352881
2.280067	0.1	1.343885
2.281733	0.1	1.335228
2.283400	0.1	1.328117
2.285067	0.1	1.323470
2.286733	0.1	1.321575
2.288400	0.1	1.321677
2.290067	0.1	1.322613
2.291733	0.1	1.323828
2.293400	0.1	1.325007
2.295067	0.1	1.325463
2.296733	0.1	1.324974
2.298400	0.1	1.324485
2.300067	0.1	1.325468
2.301733	0.1	1.328825
2.303400	0.1	1.334241
2.305067	0.1	1.340713
2.306733	0.1	1.347559
2.308400	0.1	1.353906
2.310067	0.1	1.357878
2.311733	0.1	1.358339
2.313400	0.1	1.356979
2.315067	0.1	1.357011
2.316733	0.1	1.359736
2.318400	0.1	1.363759
2.320067	0.1	1.367703
2.321733	0.1	1.371978
2.323400	0.1	1.377701
2.325067	0.1	1.385179
2.326733	0.1	1.393510
2.328400	0.1	1.401203
2.330067	0.1	1.407173
2.331733	0.1	1.411117
2.333400	0.1	1.413333
2.335067	0.1	1.414870
2.336733	0.1	1.417319
2.338400	0.1	1.421534
2.340067	0.1	1.426814
2.341733	0.1	1.431694
2.343400	0.1	1.434940
2.345067	0.1	1.436044
2.346733	0.1	1.435871
2.348400	0.1	1.436765
2.350067	0.1	1.440556
2.351733	0.1	1.446637
2.353400	0.1	1.453054
2.355067	0.1	1.458395
2.356733	0.1	1.461790
2.358400	0.1	1.462465
2.360067	0.1	1.460351
2.361733	0.1	1.457008
2.363400	0.1	1.455122
2.365067	0.1	1.456216
2.366733	0.1	1.459243
2.368400	0.1	1.461790
2.370067	0.1	1.462190
2.371733	0.1	1.460118
2.373400	0.1	1.456160
2.375067	0.1	1.451778
2.376733	0.1	1.448896
2.378400	0.1	1.448593
2.380067	0.1	1.450186
2.381733	0.1	1.451182
2.383400	0.1	1.448346
2.385067	0.1	1.440030
2.386733	0.1	1.428043
2.388400	0.1	1.416551
2.390067	0.1	1.408625
2.391733	0.1	1.404458
2.393400	0.1	1.403037
2.395067	0.1	1.403699
2.396733	0.1	1.405175
2.398400	0.1	1.405333
2.400067	0.1	1.403308
2.401733	0.1	1.400313
2.403400	0.1	1.397622
2.405067	0.1	1.395037
2.406733	0.1	1.391489
2.408400	0.1	1.386413
2.410067	0.1	1.380257
2.411733	0.1	1.373948
2.413400	0.1	1.368276
2.415067	0.1	1.363526
2.416733	0.1	1.359317
2.418400	0.1	1.355046
2.420067	0.1	1.350376
2.421733	0.1	1.344965
2.423400	0.1	1.338283
2.425067	0.1	1.330413
2.426733	0.1	1.322357
2.428400	0.1	1.315167
2.430067	0.1	1.309114
2.431733	0.1	1.303339
2.433400	0.1	1.296131
2.435067	0.1	1.286501
2.436733	0.1	1.275861
2.438400	0.1	1.266743
2.440067	0.1	1.260289
2.441733	0.1	1.256373
2.443400	0.1	1.254464
2.445067	0.1	1.253076
2.446733	0.1	1.250501
2.448400	0.1	1.246859
2.450067	0.1	1.243884
2.451733	0.1	1.243106
2.453400	0.1	1.244708
2.455067	0.1	1.247195
2.456733	0.1	1.248070
2.458400	0.1	1.245379
2.460067	0.1	1.238985
2.461733	0.1	1.230948
2.463400	0.1	1.223818
2.465067	0.1	1.218137
2.466733	0.1	1.213071
2.468400	0.1	1.208480
2.470067	0.1	1.204549
2.471733	0.1	1.200391
2.473400	0.1	1.194887
2.475067	0.1	1.188102
2.476733	0.1	1.181099
2.478400	0.1	1.175245
2.480067	0.1	1.172014
2.481733	0.1	1.171916
2.483400	0.1	1.173327
2.485067	0.1	1.173825
2.486733	0.1	1.172414
2.488400	0.1	1.169425
2.490067	0.1	1.165457
2.491733	0.1	1.161299
2.493400	0.1	1.157974
2.495067	0.1	1.156046
2.496733	0.1	1.154901
2.498400	0.1	1.153178
2.500067	0.1	1.150197
2.501733	0.1	1.146449
2.503400	0.1	1.142491
2.505067	0.1	1.138360
2.506733	0.1	1.134127
2.508400	0.1	1.130006
2.510067	0.1	1.125825
2.511733	0.1	1.121452
2.513400	0.1	1.117392
2.515067	0.1	1.114025
2.516733	0.1	1.111017
2.518400	0.1	1.108167
2.520067	0.1	1.106095
2.521733	0.1	1.105391
2.523400	0.1	1.105680
2.525067	0.1	1.105778
2.526733	0.1	1.104381
2.528400	0.1	1.100809
2.530067	0.1	1.094965
2.531733	0.1	1.087012
2.533400	0.1	1.077936
2.535067	0.1	1.069531
2.536733	0.1	1.063338
2.538400	0.1	1.060017
2.540067	0.1	1.059449
2.541733	0.1	1.060623
2.543400	0.1	1.062043
2.545067	0.1	1.062704
2.546733	0.1	1.062425
2.548400	0.1	1.061251
2.550067	0.1	1.058965
2.551733	0.1	1.055123
2.553400	0.1	1.049875
2.555067	0.1	1.044492
2.556733	0.1	1.040441
2.558400	0.1	1.038248
2.560067	0.1	1.037600
2.561733	0.1	1.037866
2.563400	0.1	1.038192
2.565067	0.1	1.037703
2.566733	0.1	1.036357
2.568400	0.1	1.034914
2.570067	0.1	1.033600
2.571733	0.1	1.031710
2.573400	0.1	1.029000
2.575067	0.1	1.026075
2.576733	0.1	1.023388
2.578400	0.1	1.020953
2.580067	0.1	1.019058
2.581733	0.1	1.018532
2.583400	0.1	1.019877
2.585067	0.1	1.022168
2.586733	0.1	1.023789
2.588400	0.1	1.023505
2.590067	0.1	1.020450
2.591733	0.1	1.014960
2.593400	0.1	1.008706
2.595067	0.1	1.002625
2.596733	0.1	0.996268
2.598400	0.1	0.989460
2.600067	0.1	0.983062
2.601733	0.1	0.978289
2.603400	0.1	0.975737
2.605067	0.1	0.975197
2.606733	0.1	0.976031
2.608400	0.1	0.977614
2.610067	0.1	0.979407
2.611733	0.1	0.980417
2.613400	0.1	0.979099
2.615067	0.1	0.974941
2.616733	0.1	0.969479
2.618400	0.1	0.964897
2.620067	0.1	0.962284
2.621733	0.1	0.961432
2.623400	0.1	0.961618
2.625067	0.1	0.961968
2.626733	0.1	0.961488
2.628400	0.1	0.959639
2.630067	0.1	0.957004
2.631733	0.1	0.954657
2.633400	0.1	0.953209
2.635067	0.1	0.952538
2.636733	0.1	0.951658
2.638400	0.1	0.949306
2.640067	0.1	0.945185
2.641733	0.1	0.940142
2.643400	0.1	0.935602
2.645067	0.1	0.932515
2.646733	0.1	0.930945
2.648400	0.1	0.931122
2.650067	0.1	0.933153
2.651733	0.1	0.935649
2.653400	0.1	0.936459
2.655067	0.1	0.934801
2.656733	0.1	0.931569
2.658400	0.1	0.928040
2.660067	0.1	0.925413
2.661733	0.1	0.924668
2.663400	0.1	0.925977
2.665067	0.1	0.928505
2.666733	0.1	0.930643
2.668400	0.1	0.930545
2.670067	0.1	0.927118
2.671733	0.1	0.920710
2.673400	0.1	0.913227
2.675067	0.1	0.907369
2.676733	0.1	0.905264
2.678400	0.1	0.907383
2.680067	0.1	0.912361
2.681733	0.1	0.917381
2.683400	0.1	0.919574
2.685067	0.1	0.918186
2.686733	0.1	0.914731
2.688400	0.1	0.910852
2.690067	0.1	0.907159
2.691733	0.1	0.903723
2.693400	0.1	0.900594
2.695067	0.1	0.898037
2.696733	0.1	0.896328
2.698400	0.1	0.895197
2.700067	0.1	0.894032
2.701733	0.1	0.892612
2.703400	0.1	0.891215
2.705067	0.1	0.890261
2.706733	0.1	0.890042
2.708400	0.1	0.890433
2.710067	0.1	0.890950
2.711733	0.1	0.890922
2.713400	0.1	0.889553
2.715067	0.1	0.886638
2.716733	0.1	0.883015
2.718400	0.1	0.879532
2.720067	0.1	0.876468
2.721733	0.1	0.874568
2.723400	0.1	0.875285
2.725067	0.1	0.879224
2.726733	0.1	0.884924
2.728400	0.1	0.889553
2.730067	0.1	0.890489
2.731733	0.1	0.886656
2.733400	0.1	0.879145
2.735067	0.1	0.870433
2.736733	0.1	0.862684
2.738400	0.1	0.857315
2.740067	0.1	0.855578
2.741733	0.1	0.857888
2.743400	0.1	0.862586
2.745067	0.1	0.866940
2.746733	0.1	0.869907
2.748400	0.1	0.872449
2.750067	0.1	0.875066
2.751733	0.1	0.877003
2.753400	0.1	0.877744
2.755067	0.1	0.877553
2.756733	0.1	0.876295
2.758400	0.1	0.873054
2.760067	0.1	0.867569
2.761733	0.1	0.861064
2.763400	0.1	0.855210
2.765067	0.1	0.851252
2.766733	0.1	0.850162
2.768400	0.1	0.852053
2.770067	0.1	0.855438
2.771733	0.1	0.858186
2.773400	0.1	0.858782
2.775067	0.1	0.856491
2.776733	0.1	0.851741
2.778400	0.1	0.846712
2.780067	0.1	0.844290
2.781733	0.1	0.845557
2.783400	0.1	0.848589
2.785067	0.1	0.850190
2.786733	0.1	0.848570
2.788400	0.1	0.844267
2.790067	0.1	0.839522
2.791733	0.1	0.836672
2.793400	0.1	0.836561
2.795067	0.1	0.838125
2.796733	0.1	0.839890
2.798400	0.1	0.841836
2.800067	0.1	0.845208
2.801733	0.1	0.850167
2.803400	0.1	0.854698
2.805067	0.1	0.856398
2.806733	0.1	0.854544
2.808400	0.1	0.850288
2.810067	0.1	0.845469
2.811733	0.1	0.841487
2.813400	0.1	0.839140
2.815067	0.1	0.838637
2.816733	0.1	0.839392
2.818400	0.1	0.840491
2.820067	0.1	0.841594
2.821733	0.1	0.842591
2.823400	0.1	0.842903
2.825067	0.1	0.842018
2.826733	0.1	0.840235
2.828400	0.1	0.838176
2.830067	0.1	0.835839
2.831733	0.1	0.832872
2.833400	0.1	0.829757
2.835067	0.1	0.828016
2.836733	0.1	0.829264
2.838400	0.1	0.834316
2.840067	0.1	0.842381
2.841733	0.1	0.851233
2.843400	0.1	0.858367
2.845067	0.1	0.861953
2.846733	0.1	0.861757
2.848400	0.1	0.859392
2.850067	0.1	0.856789
2.851733	0.1	0.854838
2.853400	0.1	0.853683
2.855067	0.1	0.853785
2.856733	0.1	0.855988
2.858400	0.1	0.860188
2.860067	0.1	0.864896
2.861733	0.1	0.868556
2.863400	0.1	0.870316
2.865067	0.1	0.869925
2.866733	0.1	0.867960
2.868400	0.1	0.865464
2.870067	0.1	0.863024
2.871733	0.1	0.861003
2.873400	0.1	0.860114
2.875067	0.1	0.861133
2.876733	0.1	0.864211
2.878400	0.1	0.868505
2.880067	0.1	0.872575
2.881733	0.1	0.875359
2.883400	0.1	0.876426
2.885067	0.1	0.875881
2.886733	0.1	0.875024
2.888400	0.1	0.875844
2.890067	0.1	0.878940
2.891733	0.1	0.882768
2.893400	0.1	0.885394
2.895067	0.1	0.886102
2.896733	0.1	0.885292
2.898400	0.1	0.883625
2.900067	0.1	0.881692
2.901733	0.1	0.880267
2.903400	0.1	0.880281
2.905067	0.1	0.882028
2.906733	0.1	0.884663
2.908400	0.1	0.886563
2.910067	0.1	0.886214
2.911733	0.1	0.883462
2.913400	0.1	0.880021
2.915067	0.1	0.877818
2.916733	0.1	0.877022
2.918400	0.1	0.876179
2.920067	0.1	0.874088
2.921733	0.1	0.871285
2.923400	0.1	0.869613
2.925067	0.1	0.870144
2.926733	0.1	0.871904
2.928400	0.1	0.873148
2.930067	0.1	0.873464
2.931733	0.1	0.874368
2.933400	0.1	0.878000
2.935067	0.1	0.884971
2.936733	0.1	0.893124
2.938400	0.1	0.898889
2.940067	0.1	0.900370
2.941733	0.1	0.898927
2.943400	0.1	0.896985
2.945067	0.1	0.894978
2.946733	0.1	0.891532
2.948400	0.1	0.885963
2.950067	0.1	0.879606
2.951733	0.1	0.874354
2.953400	0.1	0.870773
2.955067	0.1	0.868822
2.956733	0.1	0.869604
2.958400	0.1	0.874260
2.960067	0.1	0.881567
2.961733	0.1	0.888142
2.963400	0.1	0.891280
2.965067	0.1	0.891294
2.966733	0.1	0.890591
2.968400	0.1	0.890573
2.970067	0.1	0.890591
2.971733	0.1	0.889706
2.973400	0.1	0.887695
2.975067	0.1	0.884710
2.976733	0.1	0.881581
2.978400	0.1	0.879630
2.980067	0.1	0.879234
2.981733	0.1	0.879741
2.983400	0.1	0.880351
2.985067	0.1	0.879844
2.986733	0.1	0.877054
2.988400	0.1	0.872756
2.990067	0.1	0.869194
2.991733	0.1	0.867690
2.993400	0.1	0.867532
2.995067	0.1	0.866982
2.996733	0.1	0.864854
2.998400	0.1	0.861362
3.000067	0.1	0.857776
3.001733	0.1	0.855271
3.003400	0.1	0.854144
3.005067	0.1	0.854405
3.006733	0.1	0.856095
3.008400	0.1	0.858670
3.010067	0.1	0.860975
3.011733	0.1	0.861823
3.013400	0.1	0.860733
3.015067	0.1	0.858163
3.016733	0.1	0.855043
3.018400	0.1	0.852467
3.020067	0.1	0.851508
3.021733	0.1	0.852710
3.023400	0.1	0.855769
3.025067	0.1	0.859336
3.026733	0.1	0.861166
3.028400	0.1	0.859573
3.030067	0.1	0.855392
3.031733	0.1	0.851336
3.033400	0.1	0.849133
3.035067	0.1	0.848598
3.036733	0.1	0.848775
3.038400	0.1	0.848640
3.040067	0.1	0.847494
3.041733	0.1	0.845343
3.043400	0.1	0.842605
3.045067	0.1	0.839983
3.046733	0.1	0.838372
3.048400	0.1	0.838065
3.050067	0.1	0.838307
3.051733	0.1	0.837944
3.053400	0.1	0.836025
3.055067	0.1	0.832537
3.056733	0.1	0.828658
3.058400	0.1	0.825603
3.060067	0.1	0.823545
3.061733	0.1	0.822325
3.063400	0.1	0.821864
3.065067	0.1	0.821482
3.066733	0.1	0.820803
3.068400	0.1	0.820616
3.070067	0.1	0.820993
3.071733	0.1	0.820565
3.073400	0.1	0.819089
3.075067	0.1	0.818414
3.076733	0.1	0.819969
3.078400	0.1	0.822968
3.080067	0.1	0.825580
3.081733	0.1	0.826684
3.083400	0.1	0.826009
3.085067	0.1	0.823359
3.086733	0.1	0.818698
3.088400	0.1	0.812695
3.090067	0.1	0.806577
3.091733	0.1	0.801506
3.093400	0.1	0.797892
3.095067	0.1	0.795135
3.096733	0.1	0.792528
3.098400	0.1	0.790176
3.100067	0.1	0.788863
3.101733	0.1	0.789319
3.103400	0.1	0.791466
3.105067	0.1	0.793776
3.106733	0.1	0.794106
3.108400	0.1	0.791745
3.110067	0.1	0.788155
3.111733	0.1	0.785356
3.113400	0.1	0.784001
3.115067	0.1	0.783196
3.116733	0.1	0.781803
3.118400	0.1	0.779703
3.120067	0.1	0.777976
3.121733	0.1	0.777673
3.123400	0.1	0.778618
3.125067	0.1	0.780039
3.126733	0.1	0.781887
3.128400	0.1	0.784495
3.130067	0.1	0.787158
3.131733	0.1	0.788216
3.133400	0.1	0.787009
3.135067	0.1	0.785021
3.136733	0.1	0.783480
3.138400	0.1	0.781203
3.140067	0.1	0.776877
3.141733	0.1	0.771242
3.143400	0.1	0.765626
3.145067	0.1	0.760630
3.146733	0.1	0.756397
3.148400	0.1	0.752597
3.150067	0.1	0.748639
3.151733	0.1	0.744606
3.153400	0.1	0.741738
3.155067	0.1	0.741398
3.156733	0.1	0.743372
3.158400	0.1	0.745784
3.160067	0.1	0.746869
3.161733	0.1	0.745854
3.163400	0.1	0.743051
3.165067	0.1	0.739684
3.166733	0.1	0.736821
3.168400	0.1	0.734744
3.170067	0.1	0.732741
3.171733	0.1	0.729216
3.173400	0.1	0.723349
3.175067	0.1	0.716210
3.176733	0.1	0.709170
3.178400	0.1	0.702827
3.180067	0.1	0.697696
3.181733	0.1	0.694059
3.183400	0.1	0.691619
3.185067	0.1	0.690059
3.186733	0.1	0.688997
3.188400	0.1	0.687917
3.190067	0.1	0.686711
3.191733	0.1	0.685309
3.193400	0.1	0.683200
3.195067	0.1	0.680187
3.196733	0.1	0.677197
3.198400	0.1	0.675707
3.200067	0.1	0.675805
3.201733	0.1	0.675833
3.203400	0.1	0.674608
3.205067	0.1	0.672583
3.206733	0.1	0.670832
3.208400	0.1	0.669332
3.210067	0.1	0.666128
3.211733	0.1	0.659339
3.213400	0.1	0.650147
3.215067	0.1	0.642017
3.216733	0.1	0.637108
3.218400	0.1	0.634738
3.220067	0.1	0.632931
3.221733	0.1	0.630189
3.223400	0.1	0.626552
3.225067	0.1	0.623614
3.226733	0.1	0.623260
3.228400	0.1	0.625979
3.230067	0.1	0.630207
3.231733	0.1	0.633351
3.233400	0.1	0.633756
3.235067	0.1	0.631129
3.236733	0.1	0.625779
3.238400	0.1	0.618850
3.240067	0.1	0.612293
3.241733	0.1	0.607409
3.243400	0.1	0.604121
3.245067	0.1	0.601420
3.246733	0.1	0.598175
3.248400	0.1	0.594133
3.250067	0.1	0.590165
3.251733	0.1	0.586975
3.253400	0.1	0.584237
3.255067	0.1	0.581779
3.256733	0.1	0.580493
3.258400	0.1	0.580866
3.260067	0.1	0.581471
3.261733	0.1	0.580144
3.263400	0.1	0.576121
3.265067	0.1	0.570444
3.266733	0.1	0.564391
3.268400	0.1	0.558225
3.270067	0.1	0.551823
3.271733	0.1	0.545699
3.273400	0.1	0.540689
3.275067	0.1	0.536996
3.276733	0.1	0.534300
3.278400	0.1	0.532558
3.280067	0.1	0.531930
3.281733	0.1	0.531720
3.283400	0.1	0.531022
3.285067	0.1	0.530696
3.286733	0.1	0.532554
3.288400	0.1	0.536791
3.290067	0.1	0.541830
3.291733	0.1	0.545471
3.293400	0.1	0.545448
3.295067	0.1	0.540675
3.296733	0.1	0.532409
3.298400	0.1	0.523147
3.300067	0.1	0.515259
3.301733	0.1	0.510416
3.303400	0.1	0.508856
3.305067	0.1	0.509182
3.306733	0.1	0.509536
3.308400	0.1	0.508851
3.310067	0.1	0.506928
3.311733	0.1	0.503925
3.313400	0.1	0.500269
3.315067	0.1	0.496185
3.316733	0.1	0.491282
3.318400	0.1	0.485610
3.320067	0.1	0.480372
3.321733	0.1	0.476479
3.323400	0.1	0.473391
3.325067	0.1	0.469913
3.326733	0.1	0.465489
3.328400	0.1	0.460581
3.330067	0.1	0.455892
3.331733	0.1	0.451240
3.333400	0.1	0.445778
3.335067	0.1	0.439454
3.336733	0.1	0.433624
3.338400	0.1	0.430038
3.340067	0.1	0.429344
3.341733	0.1	0.430364
3.343400	0.1	0.431100
3.345067	0.1	0.430378
3.346733	0.1	0.428334
3.348400	0.1	0.425656
3.350067	0.1	0.422648
3.351733	0.1	0.419449
3.353400	0.1	0.416706
3.355067	0.1	0.415291
3.356733	0.1	0.415090
3.358400	0.1	0.415067
3.360067	0.1	0.414695
3.361733	0.1	0.414071
3.363400	0.1	0.412660
3.365067	0.1	0.409847
3.366733	0.1	0.406341
3.368400	0.1	0.403300
3.370067	0.1	0.401069
3.371733	0.1	0.399458
3.373400	0.1	0.398280
3.375067	0.1	0.397116
3.376733	0.1	0.395235
3.378400	0.1	0.392119
3.380067	0.1	0.388105
3.381733	0.1	0.383877
3.383400	0.1	0.379342
3.385067	0.1	0.374545
3.386733	0.1	0.371384
3.388400	0.1	0.372152
3.390067	0.1	0.376957
3.391733	0.1	0.383630
3.393400	0.1	0.389135
3.395067	0.1	0.391076
3.396733	0.1	0.388576
3.398400	0.1	0.382303
3.400067	0.1	0.374164
3.401733	0.1	0.366378
3.403400	0.1	0.360436
3.405067	0.1	0.356636
3.406733	0.1	0.354280
3.408400	0.1	0.352510
3.410067	0.1	0.350703
3.411733	0.1	0.348412
3.413400	0.1	0.345702
3.415067	0.1	0.342978
3.416733	0.1	0.340296
3.418400	0.1	0.337311
3.420067	0.1	0.333805
3.421733	0.1	0.330112
3.423400	0.1	0.327379
3.425067	0.1	0.326829
3.426733	0.1	0.328654
3.428400	0.1	0.332128
3.430067	0.1	0.336417
3.431733	0.1	0.340389
3.433400	0.1	0.342508
3.435067	0.1	0.342010
3.436733	0.1	0.339346
3.438400	0.1	0.335537
3.440067	0.1	0.332012
3.441733	0.1	0.329823
3.443400	0.1	0.328720
3.445067	0.1	0.328347
3.446733	0.1	0.328943
3.448400	0.1	0.330377
3.450067	0.1	0.332193
3.451733	0.1	0.334308
3.453400	0.1	0.336659
3.455067	0.1	0.338727
3.456733	0.1	0.339574
3.458400	0.1	0.338233
3.460067	0.1	0.334345
3.461733	0.1	0.328645
3.463400	0.1	0.322731
3.465067	0.1	0.318252
3.466733	0.1	0.316263
3.468400	0.1	0.317651
3.470067	0.1	0.323434
3.471733	0.1	0.333325
3.473400	0.1	0.344869
3.475067	0.1	0.355523
3.476733	0.1	0.364482
3.478400	0.1	0.372045
3.480067	0.1	0.378918
3.481733	0.1	0.386033
3.483400	0.1	0.393405
3.485067	0.1	0.399677
3.486733	0.1	0.403728
3.488400	0.1	0.405856
3.490067	0.1	0.407393
3.491733	0.1	0.409801
3.493400	0.1	0.413749
3.495067	0.1	0.418522
3.496733	0.1	0.422229
3.498400	0.1	0.422816
3.500067	0.1	0.419356
3.501733	0.1	0.412269
3.503400	0.1	0.402848
3.505067	0.1	0.393349
3.506733	0.1	0.386592
3.508400	0.1	0.384334
3.510067	0.1	0.386047
3.511733	0.1	0.388916
3.513400	0.1	0.389675
3.515067	0.1	0.386764
3.516733	0.1	0.380496
3.518400	0.1	0.372692
3.520067	0.1	0.366163
3.521733	0.1	0.362797
3.523400	0.1	0.362168
3.525067	0.1	0.362899
3.526733	0.1	0.364198
3.528400	0.1	0.365279
3.530067	0.1	0.364413
3.531733	0.1	0.359956
3.533400	0.1	0.351975
3.535067	0.1	0.341940
3.536733	0.1	0.331276
3.538400	0.1	0.320915
3.540067	0.1	0.311881
3.541733	0.1	0.304966
3.543400	0.1	0.299606
3.545067	0.1	0.294168
3.546733	0.1	0.287988
3.548400	0.1	0.282298
3.550067	0.1	0.278829
3.551733	0.1	0.278093
3.553400	0.1	0.279206
3.555067	0.1	0.280486
3.556733	0.1	0.280100
3.558400	0.1	0.277087
3.560067	0.1	0.272081
3.561733	0.1	0.266591
3.563400	0.1	0.261860
3.565067	0.1	0.258381
3.566733	0.1	0.255988
3.568400	0.1	0.254000
3.570067	0.1	0.251960
3.571733	0.1	0.250717
3.573400	0.1	0.251909
3.575067	0.1	0.255872
3.576733	0.1	0.260998
3.578400	0.1	0.265292
3.580067	0.1	0.267769
3.581733	0.1	0.268435
3.583400	0.1	0.267876
3.585067	0.1	0.266740
3.586733	0.1	0.265054
3.588400	0.1	0.262242
3.590067	0.1	0.258381
3.591733	0.1	0.255140
3.593400	0.1	0.254367
3.595067	0.1	0.256118
3.596733	0.1	0.259010
3.598400	0.1	0.261632
3.600067	0.1	0.262670
3.601733	0.1	0.261194
3.603400	0.1	0.257525
3.605067	0.1	0.252677
3.606733	0.1	0.247397
3.608400	0.1	0.242540
3.610067	0.1	0.239308
3.611733	0.1	0.238717
3.613400	0.1	0.241012
3.615067	0.1	0.245026
3.616733	0.1	0.248477
3.618400	0.1	0.249594
3.620067	0.1	0.248547
3.621733	0.1	0.247271
3.623400	0.1	0.248007
3.625067	0.1	0.251555
3.626733	0.1	0.256491
3.628400	0.1	0.260081
3.630067	0.1	0.260286
3.631733	0.1	0.257390
3.633400	0.1	0.253720
3.635067	0.1	0.251196
3.636733	0.1	0.249888
3.638400	0.1	0.249175
3.640067	0.1	0.248500
3.641733	0.1	0.247480
3.643400	0.1	0.246656
3.645067	0.1	0.246917
3.646733	0.1	0.247890
3.648400	0.1	0.248444
3.650067	0.1	0.248225
3.651733	0.1	0.247681
3.653400	0.1	0.247485
3.655067	0.1	0.247839
3.656733	0.1	0.247960
3.658400	0.1	0.246596
3.660067	0.1	0.243518
3.661733	0.1	0.240593
3.663400	0.1	0.240160
3.665067	0.1	0.242223
3.666733	0.1	0.244784
3.668400	0.1	0.246810
3.670067	0.1	0.249152
3.671733	0.1	0.252733
3.673400	0.1	0.257236
3.675067	0.1	0.261418
3.676733	0.1	0.263914
3.678400	0.1	0.263602
3.680067	0.1	0.259532
3.681733	0.1	0.251764
3.683400	0.1	0.242507
3.685067	0.1	0.235015
3.686733	0.1	0.231070
3.688400	0.1	0.230605
3.690067	0.1	0.232714
3.691733	0.1	0.236067
3.693400	0.1	0.239280
3.695067	0.1	0.241613
3.696733	0.1	0.243126
3.698400	0.1	0.244211
3.700067	0.1	0.244947
3.701733	0.1	0.245078
3.703400	0.1	0.244556
3.705067	0.1	0.243643
3.706733	0.1	0.242242
3.708400	0.1	0.239965
3.710067	0.1	0.237152
3.711733	0.1	0.234274
3.713400	0.1	0.231019
3.715067	0.1	0.227462
3.716733	0.1	0.224807
3.718400	0.1	0.224034
3.720067	0.1	0.224924
3.721733	0.1	0.226800
3.723400	0.1	0.229441
3.725067	0.1	0.232714
3.726733	0.1	0.235732
3.728400	0.1	0.237133
3.730067	0.1	0.236561
3.731733	0.1	0.235331
3.733400	0.1	0.234670
3.735067	0.1	0.234265
3.736733	0.1	0.233441
3.738400	0.1	0.232481
3.740067	0.1	0.231923
3.741733	0.1	0.231876
3.743400	0.1	0.232202
3.745067	0.1	0.232598
3.746733	0.1	0.232933
3.748400	0.1	0.233687
3.750067	0.1	0.235327
3.751733	0.1	0.237334
3.753400	0.1	0.238535
3.755067	0.1	0.238307
3.756733	0.1	0.237133
3.758400	0.1	0.236169
3.760067	0.1	0.236472
3.761733	0.1	0.238661
3.763400	0.1	0.242954
3.765067	0.1	0.248784
3.766733	0.1	0.254298
3.768400	0.1	0.256631
3.770067	0.1	0.253408
3.771733	0.1	0.245376
3.773400	0.1	0.236896
3.775067	0.1	0.232775
3.776733	0.1	0.234870
3.778400	0.1	0.241189
3.780067	0.1	0.247653
3.781733	0.1	0.250856
3.783400	0.1	0.249739
3.785067	0.1	0.245660
3.786733	0.1	0.241483
3.788400	0.1	0.239704
3.790067	0.1	0.240859
3.791733	0.1	0.243960
3.793400	0.1	0.248384
3.795067	0.1	0.254125
3.796733	0.1	0.260593
3.798400	0.1	0.266791
3.800067	0.1	0.272184
3.801733	0.1	0.276305
3.803400	0.1	0.278298
3.805067	0.1	0.278233
3.806733	0.1	0.277399
3.808400	0.1	0.276580
3.810067	0.1	0.275807
3.811733	0.1	0.275439
3.813400	0.1	0.275825
3.815067	0.1	0.276733
3.816733	0.1	0.277646
3.818400	0.1	0.277911
3.820067	0.1	0.277054
3.821733	0.1	0.275713
3.823400	0.1	0.275616
3.825067	0.1	0.277893
3.826733	0.1	0.281255
3.828400	0.1	0.282964
3.830067	0.1	0.281562
3.831733	0.1	0.277949
3.833400	0.1	0.274801
3.835067	0.1	0.274344
3.836733	0.1	0.275862
3.838400	0.1	0.276822
3.840067	0.1	0.276514
3.841733	0.1	0.276389
3.843400	0.1	0.277269
3.845067	0.1	0.278517
3.846733	0.1	0.279336
3.848400	0.1	0.279699
3.850067	0.1	0.280482
3.851733	0.1	0.282442
3.853400	0.1	0.284752
3.855067	0.1	0.285483
3.856733	0.1	0.283252
3.858400	0.1	0.277832
3.860067	0.1	0.270372
3.861733	0.1	0.263331
3.863400	0.1	0.258936
3.865067	0.1	0.258107
3.866733	0.1	0.260468
3.868400	0.1	0.264291
3.870067	0.1	0.267229
3.871733	0.1	0.267713
3.873400	0.1	0.265585
3.875067	0.1	0.261934
3.876733	0.1	0.258088
3.878400	0.1	0.254689
3.880067	0.1	0.251927
3.881733	0.1	0.249734
3.883400	0.1	0.247885
3.885067	0.1	0.246614
3.886733	0.1	0.246465
3.888400	0.1	0.247378
3.890067	0.1	0.248826
3.891733	0.1	0.250363
3.893400	0.1	0.251508
3.895067	0.1	0.251611
3.896733	0.1	0.250037
3.898400	0.1	0.246763
3.900067	0.1	0.242628
3.901733	0.1	0.238335
3.903400	0.1	0.233850
3.905067	0.1	0.229101
3.906733	0.1	0.224411
3.908400	0.1	0.220672
3.910067	0.1	0.218740
3.911733	0.1	0.218186
3.913400	0.1	0.217785
3.915067	0.1	0.217310
3.916733	0.1	0.217613
3.918400	0.1	0.219243
3.920067	0.1	0.221743
3.921733	0.1	0.224193
3.923400	0.1	0.226116
3.925067	0.1	0.227718
3.926733	0.1	0.229576
3.928400	0.1	0.231783
3.930067	0.1	0.233175
3.931733	0.1	0.232258
3.933400	0.1	0.229012
3.935067	0.1	0.224947
3.936733	0.1	0.221371
3.938400	0.1	0.218367
3.940067	0.1	0.215736
3.941733	0.1	0.213473
3.943400	0.1	0.211485
3.945067	0.1	0.210265
3.946733	0.1	0.211024
3.948400	0.1	0.214083
3.950067	0.1	0.217878
3.951733	0.1	0.220267
3.953400	0.1	0.220425
3.955067	0.1	0.218684
3.956733	0.1	0.215652
3.958400	0.1	0.211983
3.960067	0.1	0.207769
3.961733	0.1	0.202786
3.963400	0.1	0.197832
3.965067	0.1	0.194437
3.966733	0.1	0.193715
3.968400	0.1	0.196178
3.970067	0.1	0.201482
3.971733	0.1	0.207862
3.973400	0.1	0.213101
3.975067	0.1	0.216132
3.976733	0.1	0.216886
3.978400	0.1	0.215317
3.980067	0.1	0.211871
3.981733	0.1	0.208071
3.983400	0.1	0.205478
3.985067	0.1	0.204407
3.986733	0.1	0.204011
3.988400	0.1	0.203135
3.990067	0.1	0.201194
3.991733	0.1	0.198809
3.993400	0.1	0.197096
3.995067	0.1	0.196719
3.996733	0.1	0.197724
3.998400	0.1	0.199266
4.000067	0.1	0.200206
4.001733	0.1	0.200476
4.003400	0.1	0.200910
4.005067	0.1	0.202004
4.006733	0.1	0.203256
4.008400	0.1	0.203690
4.010067	0.1	0.202716
4.011733	0.1	0.200216
4.013400	0.1	0.195829
4.015067	0.1	0.189142
4.016733	0.1	0.181100
4.018400	0.1	0.174213
4.020067	0.1	0.170916
4.021733	0.1	0.172062
4.023400	0.1	0.176360
4.025067	0.1	0.180914
4.026733	0.1	0.182758
4.028400	0.1	0.180840
4.030067	0.1	0.176649
4.031733	0.1	0.172840
4.033400	0.1	0.171438
4.035067	0.1	0.172840
4.036733	0.1	0.176057
4.038400	0.1	0.179172
4.040067	0.1	0.179796
4.041733	0.1	0.176928
4.043400	0.1	0.172332
4.045067	0.1	0.168900
4.046733	0.1	0.167857
4.048400	0.1	0.168299
4.050067	0.1	0.169352
4.051733	0.1	0.171224
4.053400	0.1	0.173752
4.055067	0.1	0.175443
4.056733	0.1	0.174385
4.058400	0.1	0.170004
4.060067	0.1	0.164201
4.061733	0.1	0.160104
4.063400	0.1	0.159396
4.065067	0.1	0.161370
4.066733	0.1	0.164020
4.068400	0.1	0.165734
4.070067	0.1	0.166520
4.071733	0.1	0.167396
4.073400	0.1	0.168253
4.075067	0.1	0.167750
4.076733	0.1	0.165687
4.078400	0.1	0.163903
4.080067	0.1	0.164765
4.081733	0.1	0.169058
4.083400	0.1	0.175168
4.085067	0.1	0.180262
4.086733	0.1	0.182455
4.088400	0.1	0.181813
4.090067	0.1	0.179443
4.091733	0.1	0.176374
4.093400	0.1	0.173622
4.095067	0.1	0.172043
4.096733	0.1	0.171387
4.098400	0.1	0.170725
4.100067	0.1	0.170087
4.101733	0.1	0.170134
4.103400	0.1	0.170316
4.105067	0.1	0.169352
4.106733	0.1	0.167107
4.108400	0.1	0.164565
4.110067	0.1	0.162404
4.111733	0.1	0.160616
4.113400	0.1	0.159643
4.115067	0.1	0.160486
4.116733	0.1	0.162991
4.118400	0.1	0.166069
4.120067	0.1	0.169366
4.121733	0.1	0.172770
4.123400	0.1	0.175168
4.125067	0.1	0.175321
4.126733	0.1	0.173165
4.128400	0.1	0.169980
4.130067	0.1	0.167605
4.131733	0.1	0.166735
4.133400	0.1	0.166292
4.135067	0.1	0.164723
4.136733	0.1	0.161426
4.138400	0.1	0.157063
4.140067	0.1	0.153086
4.141733	0.1	0.150884
4.143400	0.1	0.151042
4.145067	0.1	0.153035
4.146733	0.1	0.155759
4.148400	0.1	0.158092
4.150067	0.1	0.159149
4.151733	0.1	0.158283
4.153400	0.1	0.155214
4.155067	0.1	0.150502
4.156733	0.1	0.145580
4.158400	0.1	0.141975
4.160067	0.1	0.140271
4.161733	0.1	0.140104
4.163400	0.1	0.141351
4.165067	0.1	0.144541
4.166733	0.1	0.149771
4.168400	0.1	0.156057
4.170067	0.1	0.161533
4.171733	0.1	0.164350
4.173400	0.1	0.163778
4.175067	0.1	0.160262
4.176733	0.1	0.155191
4.178400	0.1	0.150627
4.180067	0.1	0.147675
4.181733	0.1	0.145650
4.183400	0.1	0.143452
4.185067	0.1	0.140923
4.186733	0.1	0.138613
4.188400	0.1	0.136769
4.190067	0.1	0.135377
4.191733	0.1	0.134562
4.193400	0.1	0.134264
4.195067	0.1	0.134381
4.196733	0.1	0.135782
4.198400	0.1	0.139647
4.200067	0.1	0.145249
4.201733	0.1	0.149924
4.203400	0.1	0.151740
4.205067	0.1	0.151005
4.206733	0.1	0.148960
4.208400	0.1	0.146138
4.210067	0.1	0.142660
4.211733	0.1	0.139433
4.213400	0.1	0.137785
4.215067	0.1	0.137798
4.216733	0.1	0.138585
4.218400	0.1	0.140048
4.220067	0.1	0.142576
4.221733	0.1	0.145673
4.223400	0.1	0.148164
4.225067	0.1	0.148881
4.226733	0.1	0.147577
4.228400	0.1	0.145300
4.230067	0.1	0.142753
4.231733	0.1	0.139624
4.233400	0.1	0.135754
4.235067	0.1	0.131461
4.236733	0.1	0.127209
4.238400	0.1	0.123936
4.240067	0.1	0.122846
4.241733	0.1	0.124448
4.243400	0.1	0.127661
4.245067	0.1	0.130893
4.246733	0.1	0.133729
4.248400	0.1	0.136811
4.250067	0.1	0.140364
4.251733	0.1	0.143438
4.253400	0.1	0.144658
4.255067	0.1	0.143629
4.256733	0.1	0.141189
4.258400	0.1	0.138795
4.260067	0.1	0.137952
4.261733	0.1	0.139303
4.263400	0.1	0.141761
4.265067	0.1	0.143046
4.266733	0.1	0.141845
4.268400	0.1	0.139079
4.270067	0.1	0.136676
4.271733	0.1	0.135801
4.273400	0.1	0.136434
4.275067	0.1	0.137654
4.276733	0.1	0.138227
4.278400	0.1	0.137379
4.280067	0.1	0.135088
4.281733	0.1	0.131889
4.283400	0.1	0.128667
4.285067	0.1	0.126711
4.286733	0.1	0.127153
4.288400	0.1	0.129766
4.290067	0.1	0.133063
4.291733	0.1	0.135712
4.293400	0.1	0.137351
4.295067	0.1	0.138017
4.296733	0.1	0.137715
4.298400	0.1	0.136653
4.300067	0.1	0.135261
4.301733	0.1	0.133691
4.303400	0.1	0.131880
4.305067	0.1	0.130394
4.306733	0.1	0.130683
4.308400	0.1	0.133500
4.310067	0.1	0.137519
4.311733	0.1	0.140597
4.313400	0.1	0.141729
4.315067	0.1	0.141170
4.316733	0.1	0.139894
4.318400	0.1	0.139000
4.320067	0.1	0.138665
4.321733	0.1	0.138148
4.323400	0.1	0.137310
4.325067	0.1	0.136886
4.326733	0.1	0.137244
4.328400	0.1	0.138301
4.330067	0.1	0.140043
4.331733	0.1	0.142236
4.333400	0.1	0.144411
4.335067	0.1	0.146576
4.336733	0.1	0.149291
4.338400	0.1	0.152616
4.340067	0.1	0.155349
4.341733	0.1	0.156211
4.343400	0.1	0.155498
4.345067	0.1	0.154371
4.346733	0.1	0.153068
4.348400	0.1	0.151074
4.350067	0.1	0.148765
4.351733	0.1	0.147722
4.353400	0.1	0.149519
4.355067	0.1	0.154362
4.356733	0.1	0.160998
4.358400	0.1	0.167880
4.360067	0.1	0.173841
4.361733	0.1	0.178209
4.363400	0.1	0.181021
4.365067	0.1	0.182642
4.366733	0.1	0.183042
4.368400	0.1	0.182134
4.370067	0.1	0.180346
4.371733	0.1	0.178441
4.373400	0.1	0.177179
4.375067	0.1	0.177333
4.376733	0.1	0.179233
4.378400	0.1	0.182041
4.380067	0.1	0.184602
4.381733	0.1	0.186926
4.383400	0.1	0.189575
4.385067	0.1	0.191955
4.386733	0.1	0.192528
4.388400	0.1	0.190712
4.390067	0.1	0.187787
4.391733	0.1	0.185976
4.393400	0.1	0.186698
4.395067	0.1	0.190120
4.396733	0.1	0.196048
4.398400	0.1	0.203364
4.400067	0.1	0.209450
4.401733	0.1	0.212258
4.403400	0.1	0.212123
4.405067	0.1	0.210991
4.406733	0.1	0.210470
4.408400	0.1	0.210591
4.410067	0.1	0.210721
4.411733	0.1	0.211266
4.413400	0.1	0.212924
4.415067	0.1	0.215480
4.416733	0.1	0.218758
4.418400	0.1	0.222931
4.420067	0.1	0.227103
4.421733	0.1	0.229795
4.423400	0.1	0.230651
4.425067	0.1	0.230079
4.426733	0.1	0.228044
4.428400	0.1	0.225217
4.430067	0.1	0.224048
4.431733	0.1	0.226386
4.433400	0.1	0.230856
4.435067	0.1	0.234442
4.436733	0.1	0.236253
4.438400	0.1	0.238097
4.440067	0.1	0.241045
4.441733	0.1	0.243536
4.443400	0.1	0.243536
4.445067	0.1	0.240821
4.446733	0.1	0.236910
4.448400	0.1	0.234102
4.450067	0.1	0.234074
4.451733	0.1	0.236523
4.453400	0.1	0.239303
4.455067	0.1	0.240086
4.456733	0.1	0.238139
4.458400	0.1	0.234782
4.460067	0.1	0.232365
4.461733	0.1	0.232453
4.463400	0.1	0.234409
4.465067	0.1	0.236337
4.466733	0.1	0.237171
4.468400	0.1	0.237152
4.470067	0.1	0.236603
4.471733	0.1	0.235308
4.473400	0.1	0.233278
4.475067	0.1	0.231457
4.476733	0.1	0.230819
4.478400	0.1	0.231126
4.480067	0.1	0.231569
4.481733	0.1	0.232169
4.483400	0.1	0.233050
4.485067	0.1	0.233287
4.486733	0.1	0.231862
4.488400	0.1	0.228956
4.490067	0.1	0.225939
4.491733	0.1	0.224072
4.493400	0.1	0.223359
4.495067	0.1	0.223173
4.496733	0.1	0.223485
4.498400	0.1	0.224719
4.500067	0.1	0.226535
4.501733	0.1	0.227881
4.503400	0.1	0.227992
4.505067	0.1	0.226586
4.506733	0.1	0.224006
4.508400	0.1	0.221832
4.510067	0.1	0.221631
4.511733	0.1	0.222977
4.513400	0.1	0.224030
4.515067	0.1	0.223694
4.516733	0.1	0.222432
4.518400	0.1	0.221110
4.520067	0.1	0.219438
4.521733	0.1	0.216374
4.523400	0.1	0.211946
4.525067	0.1	0.207517
4.526733	0.1	0.204016
4.528400	0.1	0.201408
4.530067	0.1	0.199592
4.531733	0.1	0.199098
4.533400	0.1	0.200951
4.535067	0.1	0.205105
4.536733	0.1	0.209333
4.538400	0.1	0.210865
4.540067	0.1	0.208747
4.541733	0.1	0.204672
4.543400	0.1	0.201664
4.545067	0.1	0.201594
4.546733	0.1	0.203932
4.548400	0.1	0.207042
4.550067	0.1	0.210190
4.551733	0.1	0.213566
4.553400	0.1	0.216947
4.555067	0.1	0.219834
4.556733	0.1	0.222335
4.558400	0.1	0.224365
4.560067	0.1	0.224956
4.561733	0.1	0.223317
4.563400	0.1	0.219415
4.565067	0.1	0.213794
4.566733	0.1	0.207783
4.568400	0.1	0.203145
4.570067	0.1	0.200756
4.571733	0.1	0.199899
4.573400	0.1	0.199527
4.575067	0.1	0.199741
4.576733	0.1	0.201068
4.578400	0.1	0.203047
4.580067	0.1	0.204276
4.581733	0.1	0.203676
4.583400	0.1	0.201939
4.585067	0.1	0.201180
4.586733	0.1	0.202642
4.588400	0.1	0.205566
4.590067	0.1	0.208230
4.591733	0.1	0.209333
4.593400	0.1	0.208407
4.595067	0.1	0.205431
4.596733	0.1	0.200798
4.598400	0.1	0.195699
4.600067	0.1	0.191783
4.601733	0.1	0.190120
4.603400	0.1	0.190777
4.605067	0.1	0.192700
4.606733	0.1	0.194279
4.608400	0.1	0.194805
4.610067	0.1	0.194777
4.611733	0.1	0.195061
4.613400	0.1	0.195871
4.615067	0.1	0.196407
4.616733	0.1	0.196220
4.618400	0.1	0.195908
4.620067	0.1	0.195503
4.621733	0.1	0.193934
4.623400	0.1	0.190455
4.625067	0.1	0.185291
4.626733	0.1	0.179447
4.628400	0.1	0.174302
4.630067	0.1	0.170809
4.631733	0.1	0.169235
4.633400	0.1	0.169724
4.635067	0.1	0.172271
4.636733	0.1	0.176150
4.638400	0.1	0.180146
4.640067	0.1	0.183410
4.641733	0.1	0.186129
4.643400	0.1	0.189249
4.645067	0.1	0.193380
4.646733	0.1	0.198032
4.648400	0.1	0.201552
4.650067	0.1	0.202213
4.651733	0.1	0.200039
4.653400	0.1	0.196556
4.655067	0.1	0.192896
4.656733	0.1	0.189687
4.658400	0.1	0.187890
4.660067	0.1	0.187778
4.661733	0.1	0.188071
4.663400	0.1	0.187191
4.665067	0.1	0.184672
4.666733	0.1	0.181105
4.668400	0.1	0.177599
4.670067	0.1	0.175382
4.671733	0.1	0.175321
4.673400	0.1	0.177468
4.675067	0.1	0.180793
4.676733	0.1	0.183685
4.678400	0.1	0.185384
4.680067	0.1	0.186502
4.681733	0.1	0.187643
4.683400	0.1	0.188332
4.685067	0.1	0.187200
4.686733	0.1	0.183107
4.688400	0.1	0.176723
4.690067	0.1	0.171033
4.691733	0.1	0.169021
4.693400	0.1	0.170907
4.695067	0.1	0.174562
4.696733	0.1	0.177836
4.698400	0.1	0.179452
4.700067	0.1	0.179177
4.701733	0.1	0.177850
4.703400	0.1	0.176439
4.705067	0.1	0.175312
4.706733	0.1	0.174143
4.708400	0.1	0.172588
4.710067	0.1	0.171456
4.711733	0.1	0.172257
4.713400	0.1	0.175131
4.715067	0.1	0.178791
4.716733	0.1	0.182404
4.718400	0.1	0.185766
4.720067	0.1	0.188150
4.721733	0.1	0.188737
4.723400	0.1	0.187228
4.725067	0.1	0.184053
4.726733	0.1	0.180518
4.728400	0.1	0.177836
4.730067	0.1	0.175927
4.731733	0.1	0.173911
4.733400	0.1	0.171582
4.735067	0.1	0.169994
4.736733	0.1	0.170316
4.738400	0.1	0.172635
4.740067	0.1	0.175913
4.741733	0.1	0.178809
4.743400	0.1	0.180714
4.745067	0.1	0.182260
4.746733	0.1	0.184379
4.748400	0.1	0.186646
4.750067	0.1	0.187461
4.751733	0.1	0.186092
4.753400	0.1	0.183810
4.755067	0.1	0.182497
4.756733	0.1	0.182809
4.758400	0.1	0.184318
4.760067	0.1	0.186488
4.761733	0.1	0.188621
4.763400	0.1	0.189790
4.765067	0.1	0.189678
4.766733	0.1	0.188723
4.768400	0.1	0.187499
4.770067	0.1	0.186455
4.771733	0.1	0.185641
4.773400	0.1	0.184784
4.775067	0.1	0.183857
4.776733	0.1	0.183275
4.778400	0.1	0.183419
4.780067	0.1	0.184192
4.781733	0.1	0.185343
4.783400	0.1	0.187149
4.785067	0.1	0.190204
4.786733	0.1	0.194102
4.788400	0.1	0.197184
4.790067	0.1	0.197659
4.791733	0.1	0.194646
4.793400	0.1	0.188579
4.795067	0.1	0.181291
4.796733	0.1	0.175536
4.798400	0.1	0.173044
4.800067	0.1	0.172802
4.801733	0.1	0.172202
4.803400	0.1	0.169831
4.805067	0.1	0.166451
4.806733	0.1	0.163959
4.808400	0.1	0.164029
4.810067	0.1	0.166916
4.811733	0.1	0.171186
4.813400	0.1	0.175047
4.815067	0.1	0.177464
4.816733	0.1	0.178064
4.818400	0.1	0.176891
4.820067	0.1	0.174767
4.821733	0.1	0.172826
4.823400	0.1	0.171238
4.825067	0.1	0.169300
4.826733	0.1	0.166637
4.828400	0.1	0.164025
4.830067	0.1	0.163065
4.831733	0.1	0.164649
4.833400	0.1	0.167554
4.835067	0.1	0.169463
4.836733	0.1	0.169352
4.838400	0.1	0.167866
4.840067	0.1	0.166050
4.841733	0.1	0.164788
4.843400	0.1	0.164742
4.845067	0.1	0.166292
4.846733	0.1	0.169086
4.848400	0.1	0.171443
4.850067	0.1	0.171540
4.851733	0.1	0.169519
4.853400	0.1	0.166958
4.855067	0.1	0.164532
4.856733	0.1	0.162157
4.858400	0.1	0.160662
4.860067	0.1	0.161352
4.861733	0.1	0.164760
4.863400	0.1	0.170614
4.865067	0.1	0.177776
4.866733	0.1	0.184327
4.868400	0.1	0.188584
4.870067	0.1	0.189785
4.871733	0.1	0.188188
4.873400	0.1	0.184760
4.875067	0.1	0.180332
4.876733	0.1	0.175424
4.878400	0.1	0.170772
4.880067	0.1	0.167079
4.881733	0.1	0.164146
4.883400	0.1	0.161156
4.885067	0.1	0.157873
4.886733	0.1	0.155061
4.888400	0.1	0.153836
4.890067	0.1	0.154595
4.891733	0.1	0.156867
4.893400	0.1	0.160094
4.895067	0.1	0.163768
4.896733	0.1	0.167610
4.898400	0.1	0.171643
4.900067	0.1	0.175545
4.901733	0.1	0.178432
4.903400	0.1	0.179410
4.905067	0.1	0.178232
4.906733	0.1	0.175294
4.908400	0.1	0.171051
4.910067	0.1	0.166325
4.911733	0.1	0.162954
4.913400	0.1	0.162884
4.915067	0.1	0.166660
4.916733	0.1	0.173189
4.918400	0.1	0.180681
4.920067	0.1	0.187042
4.921733	0.1	0.190460
4.923400	0.1	0.190828
4.925067	0.1	0.190083
4.926733	0.1	0.190153
4.928400	0.1	0.191005
4.930067	0.1	0.191848
4.931733	0.1	0.193133
4.933400	0.1	0.195894
4.935067	0.1	0.200104
4.936733	0.1	0.204700
4.938400	0.1	0.208421
4.940067	0.1	0.210577
4.941733	0.1	0.211447
4.943400	0.1	0.211862
4.945067	0.1	0.212980
4.946733	0.1	0.216234
4.948400	0.1	0.222335
4.950067	0.1	0.230442
4.951733	0.1	0.238512
4.953400	0.1	0.244481
4.955067	0.1	0.247657
4.956733	0.1	0.248863
4.958400	0.1	0.249231
4.960067	0.1	0.249348
4.961733	0.1	0.249157
4.963400	0.1	0.248663
4.965067	0.1	0.249296
4.966733	0.1	0.253492
4.968400	0.1	0.261934
4.970067	0.1	0.272486
4.971733	0.1	0.282270
4.973400	0.1	0.289869
4.975067	0.1	0.295192
4.976733	0.1	0.298382
4.978400	0.1	0.299863
4.980067	0.1	0.300962
4.981733	0.1	0.303248
4.983400	0.1	0.307695
4.985067	0.1	0.314559
4.986733	0.1	0.323425
4.988400	0.1	0.333330
4.990067	0.1	0.343267
4.991733	0.1	0.352375
4.993400	0.1	0.359952
4.995067	0.1	0.365954
4.996733	0.1	0.371314
4.998400	0.1	0.376874
5.000067	0.1	0.382317
5.001733	0.1	0.386978
5.003400	0.1	0.390834
5.005067	0.1	0.394331
5.006733	0.1	0.398629
5.008400	0.1	0.405642
5.010067	0.1	0.415975
5.011733	0.1	0.427747
5.013400	0.1	0.438392
5.015067	0.1	0.446807
5.016733	0.1	0.453517
5.018400	0.1	0.459570
5.020067	0.1	0.465754
5.021733	0.1	0.472702
5.023400	0.1	0.480842
5.025067	0.1	0.489997
5.026733	0.1	0.499231
5.028400	0.1	0.507524
5.030067	0.1	0.514709
5.031733	0.1	0.521587
5.033400	0.1	0.529080
5.035067	0.1	0.537252
5.036733	0.1	0.545238
5.038400	0.1	0.552046
5.040067	0.1	0.557005
5.041733	0.1	0.559851
5.043400	0.1	0.561397
5.045067	0.1	0.563595
5.046733	0.1	0.568251
5.048400	0.1	0.576009
5.050067	0.1	0.586226
5.051733	0.1	0.597350
5.053400	0.1	0.607516
5.055067	0.1	0.614803
5.056733	0.1	0.618100
5.058400	0.1	0.618626
5.060067	0.1	0.619320
5.061733	0.1	0.622151
5.063400	0.1	0.626994
5.065067	0.1	0.632610
5.066733	0.1	0.637751
5.068400	0.1	0.642254
5.070067	0.1	0.646929
5.071733	0.1	0.651791
5.073400	0.1	0.655865
5.075067	0.1	0.658841
5.076733	0.1	0.661379
5.078400	0.1	0.663847
5.080067	0.1	0.665924
5.081733	0.1	0.667409
5.083400	0.1	0.668461
5.085067	0.1	0.669127
5.086733	0.1	0.669258
5.088400	0.1	0.668899
5.090067	0.1	0.668908
5.091733	0.1	0.670566
5.093400	0.1	0.673961
5.095067	0.1	0.677649
5.096733	0.1	0.680452
5.098400	0.1	0.682347
5.100067	0.1	0.683684
5.101733	0.1	0.684811
5.103400	0.1	0.686115
5.105067	0.1	0.687474
5.106733	0.1	0.688182
5.108400	0.1	0.688010
5.110067	0.1	0.687893
5.111733	0.1	0.689276
5.113400	0.1	0.693016
5.115067	0.1	0.698674
5.116733	0.1	0.704466
5.118400	0.1	0.708555
5.120067	0.1	0.710776
5.121733	0.1	0.712443
5.123400	0.1	0.715037
5.125067	0.1	0.719256
5.126733	0.1	0.724373
5.128400	0.1	0.728760
5.130067	0.1	0.731745
5.131733	0.1	0.734353
5.133400	0.1	0.738078
5.135067	0.1	0.743596
5.136733	0.1	0.750320
5.138400	0.1	0.756965
5.140067	0.1	0.762609
5.141733	0.1	0.766567
5.143400	0.1	0.768388
5.145067	0.1	0.768746
5.146733	0.1	0.768909
5.148400	0.1	0.769198
5.150067	0.1	0.769738
5.151733	0.1	0.771466
5.153400	0.1	0.775014
5.155067	0.1	0.780090
5.156733	0.1	0.785994
5.158400	0.1	0.791699
5.160067	0.1	0.796341
5.161733	0.1	0.800150
5.163400	0.1	0.804043
5.165067	0.1	0.808118
5.166733	0.1	0.811196
5.168400	0.1	0.812481
5.170067	0.1	0.813063
5.171733	0.1	0.814800
5.173400	0.1	0.818307
5.175067	0.1	0.822856
5.176733	0.1	0.827941
5.178400	0.1	0.834111
5.180067	0.1	0.841618
5.181733	0.1	0.849403
5.183400	0.1	0.856263
5.185067	0.1	0.861892
5.186733	0.1	0.866815
5.188400	0.1	0.872156
5.190067	0.1	0.879224
5.191733	0.1	0.888803
5.193400	0.1	0.900826
5.195067	0.1	0.914400
5.196733	0.1	0.928193
5.198400	0.1	0.940766
5.200067	0.1	0.950382
5.201733	0.1	0.955868
5.203400	0.1	0.958084
5.205067	0.1	0.959495
5.206733	0.1	0.962168
5.208400	0.1	0.966485
5.210067	0.1	0.971723
5.211733	0.1	0.977200
5.213400	0.1	0.982466
5.215067	0.1	0.987295
5.216733	0.1	0.991570
5.218400	0.1	0.995160
5.220067	0.1	0.998476
5.221733	0.1	1.002769
5.223400	0.1	1.009023
5.225067	0.1	1.016757
5.226733	0.1	1.024432
5.228400	0.1	1.030932
5.230067	0.1	1.036427
5.231733	0.1	1.042024
5.233400	0.1	1.047961
5.235067	0.1	1.052581
5.236733	0.1	1.054276
5.238400	0.1	1.053913
5.240067	0.1	1.053871
5.241733	0.1	1.055347
5.243400	0.1	1.058346
5.245067	0.1	1.062877
5.246733	0.1	1.068315
5.248400	0.1	1.073042
5.250067	0.1	1.075845
5.251733	0.1	1.076874
5.253400	0.1	1.077321
5.255067	0.1	1.078579
5.256733	0.1	1.080944
5.258400	0.1	1.082961
5.260067	0.1	1.083077
5.261733	0.1	1.081298
5.263400	0.1	1.078597
5.265067	0.1	1.076064
5.266733	0.1	1.074998
5.268400	0.1	1.076269
5.270067	0.1	1.078621
5.271733	0.1	1.079082
5.273400	0.1	1.076171
5.275067	0.1	1.071570
5.276733	0.1	1.068031
5.278400	0.1	1.066932
5.280067	0.1	1.068092
5.281733	0.1	1.070690
5.283400	0.1	1.073722
5.285067	0.1	1.076260
5.286733	0.1	1.077862
5.288400	0.1	1.078788
5.290067	0.1	1.079678
5.291733	0.1	1.081312
5.293400	0.1	1.084199
5.295067	0.1	1.088008
5.296733	0.1	1.091748
5.298400	0.1	1.094597
5.300067	0.1	1.096306
5.301733	0.1	1.096888
5.303400	0.1	1.096413
5.305067	0.1	1.095203
5.306733	0.1	1.093801
5.308400	0.1	1.092805
5.310067	0.1	1.092702
5.311733	0.1	1.093578
5.313400	0.1	1.095138
5.315067	0.1	1.096893
5.316733	0.1	1.098360
5.318400	0.1	1.099524
5.320067	0.1	1.101014
5.321733	0.1	1.102807
5.323400	0.1	1.103366
5.325067	0.1	1.101135
5.326733	0.1	1.096576
5.328400	0.1	1.091976
5.330067	0.1	1.089135
5.331733	0.1	1.088018
5.333400	0.1	1.088027
5.335067	0.1	1.089117
5.336733	0.1	1.091077
5.338400	0.1	1.093270
5.340067	0.1	1.094914
5.341733	0.1	1.094951
5.343400	0.1	1.092907
5.345067	0.1	1.089945
5.346733	0.1	1.088432
5.348400	0.1	1.089820
5.350067	0.1	1.092819
5.351733	0.1	1.094490
5.353400	0.1	1.093410
5.355067	0.1	1.090448
5.356733	0.1	1.086723
5.358400	0.1	1.082872
5.360067	0.1	1.079901
5.361733	0.1	1.078886
5.363400	0.1	1.079710
5.365067	0.1	1.080846
5.366733	0.1	1.081112
5.368400	0.1	1.081233
5.370067	0.1	1.082295
5.371733	0.1	1.083575
5.373400	0.1	1.083710
5.375067	0.1	1.082523
5.376733	0.1	1.080218
5.378400	0.1	1.076804
5.380067	0.1	1.072921
5.381733	0.1	1.069303
5.383400	0.1	1.065820
5.385067	0.1	1.062173
5.386733	0.1	1.058830
5.388400	0.1	1.056711
5.390067	0.1	1.056432
5.391733	0.1	1.058057
5.393400	0.1	1.061265
5.395067	0.1	1.065475
5.396733	0.1	1.069927
5.398400	0.1	1.073657
5.400067	0.1	1.075505
5.401733	0.1	1.074537
5.403400	0.1	1.070718
5.405067	0.1	1.064874
5.406733	0.1	1.058122
5.408400	0.1	1.051808
5.410067	0.1	1.047580
5.411733	0.1	1.046411
5.413400	0.1	1.047677
5.415067	0.1	1.049759
5.416733	0.1	1.051459
5.418400	0.1	1.052748
5.420067	0.1	1.054197
5.421733	0.1	1.055789
5.423400	0.1	1.056748
5.425067	0.1	1.056045
5.426733	0.1	1.052646
5.428400	0.1	1.046513
5.430067	0.1	1.039663
5.431733	0.1	1.034997
5.433400	0.1	1.033777
5.435067	0.1	1.034709
5.436733	0.1	1.035356
5.438400	0.1	1.033852
5.440067	0.1	1.029205
5.441733	0.1	1.021856
5.443400	0.1	1.014825
5.445067	0.1	1.011882
5.446733	0.1	1.013884
5.448400	0.1	1.018373
5.450067	0.1	1.022667
5.451733	0.1	1.025768
5.453400	0.1	1.027486
5.455067	0.1	1.027607
5.456733	0.1	1.026229
5.458400	0.1	1.023668
5.460067	0.1	1.020087
5.461733	0.1	1.015663
5.463400	0.1	1.010685
5.465067	0.1	1.005619
5.466733	0.1	1.001190
5.468400	0.1	0.998373
5.470067	0.1	0.998103
5.471733	0.1	1.000264
5.473400	0.1	1.003346
5.475067	0.1	1.005805
5.476733	0.1	1.007123
5.478400	0.1	1.007463
5.480067	0.1	1.007416
5.481733	0.1	1.007589
5.483400	0.1	1.007849
5.485067	0.1	1.007081
5.486733	0.1	1.004403
5.488400	0.1	1.000664
5.490067	0.1	0.997540
5.491733	0.1	0.995421
5.493400	0.1	0.993675
5.495067	0.1	0.992068
5.496733	0.1	0.990909
5.498400	0.1	0.990583
5.500067	0.1	0.991337
5.501733	0.1	0.993125
5.503400	0.1	0.995388
5.505067	0.1	0.997335
5.506733	0.1	0.998848
5.508400	0.1	1.000646
5.510067	0.1	1.003291
5.511733	0.1	1.006783
5.513400	0.1	1.010741
5.515067	0.1	1.014164
5.516733	0.1	1.015710
5.518400	0.1	1.014522
5.520067	0.1	1.010960
5.521733	0.1	1.006676
5.523400	0.1	1.003272
5.525067	0.1	1.001097
5.526733	0.1	0.999435
5.528400	0.1	0.997079
5.530067	0.1	0.993046
5.531733	0.1	0.987472
5.533400	0.1	0.981372
5.535067	0.1	0.975649
5.536733	0.1	0.970671
5.538400	0.1	0.966447
5.540067	0.1	0.963025
5.541733	0.1	0.960813
5.543400	0.1	0.960459
5.545067	0.1	0.962331
5.546733	0.1	0.966187
5.548400	0.1	0.970927
5.550067	0.1	0.974936
5.551733	0.1	0.976892
5.553400	0.1	0.976152
5.555067	0.1	0.972636
5.556733	0.1	0.967230
5.558400	0.1	0.961823
5.560067	0.1	0.958024
5.561733	0.1	0.956133
5.563400	0.1	0.955719
5.565067	0.1	0.956580
5.566733	0.1	0.958382
5.568400	0.1	0.959923
5.570067	0.1	0.960124
5.571733	0.1	0.959313
5.573400	0.1	0.958629
5.575067	0.1	0.958764
5.576733	0.1	0.958885
5.578400	0.1	0.956678
5.580067	0.1	0.950797
5.581733	0.1	0.942950
5.583400	0.1	0.936142
5.585067	0.1	0.931663
5.586733	0.1	0.929139
5.588400	0.1	0.928347
5.590067	0.1	0.929455
5.591733	0.1	0.932366
5.593400	0.1	0.936543
5.595067	0.1	0.941013
5.596733	0.1	0.944645
5.598400	0.1	0.947029
5.600067	0.1	0.948352
5.601733	0.1	0.948054
5.603400	0.1	0.944766
5.605067	0.1	0.937958
5.606733	0.1	0.929013
5.608400	0.1	0.920747
5.610067	0.1	0.915779
5.611733	0.1	0.914573
5.613400	0.1	0.915453
5.615067	0.1	0.916892
5.616733	0.1	0.918773
5.618400	0.1	0.920980
5.620067	0.1	0.922629
5.621733	0.1	0.923397
5.623400	0.1	0.923751
5.625067	0.1	0.923518
5.626733	0.1	0.922130
5.628400	0.1	0.919905
5.630067	0.1	0.917045
5.631733	0.1	0.912235
5.633400	0.1	0.904109
5.635067	0.1	0.893772
5.636733	0.1	0.884081
5.638400	0.1	0.876766
5.640067	0.1	0.872146
5.641733	0.1	0.871080
5.643400	0.1	0.874726
5.645067	0.1	0.882261
5.646733	0.1	0.890256
5.648400	0.1	0.895220
5.650067	0.1	0.896361
5.651733	0.1	0.894954
5.653400	0.1	0.891960
5.655067	0.1	0.888030
5.656733	0.1	0.884375
5.658400	0.1	0.881692
5.660067	0.1	0.879709
5.661733	0.1	0.878656
5.663400	0.1	0.878898
5.665067	0.1	0.878782
5.666733	0.1	0.875774
5.668400	0.1	0.869748
5.670067	0.1	0.862712
5.671733	0.1	0.856691
5.673400	0.1	0.852975
5.675067	0.1	0.851415
5.676733	0.1	0.850419
5.678400	0.1	0.848453
5.680067	0.1	0.845101
5.681733	0.1	0.841045
5.683400	0.1	0.837194
5.685067	0.1	0.833385
5.686733	0.1	0.828267
5.688400	0.1	0.821212
5.690067	0.1	0.813827
5.691733	0.1	0.808504
5.693400	0.1	0.805943
5.695067	0.1	0.805440
5.696733	0.1	0.806758
5.698400	0.1	0.809766
5.700067	0.1	0.812961
5.701733	0.1	0.814032
5.703400	0.1	0.811992
5.705067	0.1	0.807960
5.706733	0.1	0.803336
5.708400	0.1	0.798325
5.710067	0.1	0.792905
5.711733	0.1	0.787769
5.713400	0.1	0.783573
5.715067	0.1	0.780267
5.716733	0.1	0.777659
5.718400	0.1	0.775903
5.720067	0.1	0.774581
5.721733	0.1	0.772136
5.723400	0.1	0.767275
5.725067	0.1	0.759992
5.726733	0.1	0.751242
5.728400	0.1	0.742879
5.730067	0.1	0.737160
5.731733	0.1	0.734967
5.733400	0.1	0.735042
5.735067	0.1	0.734860
5.736733	0.1	0.732020
5.738400	0.1	0.726134
5.740067	0.1	0.719139
5.741733	0.1	0.713472
5.743400	0.1	0.710539
5.745067	0.1	0.710161
5.746733	0.1	0.710785
5.748400	0.1	0.710748
5.750067	0.1	0.709365
5.751733	0.1	0.706748
5.753400	0.1	0.703288
5.755067	0.1	0.699717
5.756733	0.1	0.696792
5.758400	0.1	0.694613
5.760067	0.1	0.693039
5.761733	0.1	0.692415
5.763400	0.1	0.693062
5.765067	0.1	0.694310
5.766733	0.1	0.694320
5.768400	0.1	0.691377
5.770067	0.1	0.685733
5.771733	0.1	0.679847
5.773400	0.1	0.676317
5.775067	0.1	0.675260
5.776733	0.1	0.674264
5.778400	0.1	0.671246
5.780067	0.1	0.666571
5.781733	0.1	0.662296
5.783400	0.1	0.659740
5.785067	0.1	0.658203
5.786733	0.1	0.656378
5.788400	0.1	0.653891
5.790067	0.1	0.651195
5.791733	0.1	0.648778
5.793400	0.1	0.646426
5.795067	0.1	0.643185
5.796733	0.1	0.638203
5.798400	0.1	0.631600
5.800067	0.1	0.624550
5.801733	0.1	0.618789
5.803400	0.1	0.615949
5.805067	0.1	0.616531
5.806733	0.1	0.619325
5.808400	0.1	0.622310
5.810067	0.1	0.623651
5.811733	0.1	0.622137
5.813400	0.1	0.617714
5.815067	0.1	0.611176
5.816733	0.1	0.603423
5.818400	0.1	0.595381
5.820067	0.1	0.588004
5.821733	0.1	0.581751
5.823400	0.1	0.576461
5.825067	0.1	0.572056
5.826733	0.1	0.568586
5.828400	0.1	0.565574
5.830067	0.1	0.562430
5.831733	0.1	0.559501
5.833400	0.1	0.557825
5.835067	0.1	0.558388
5.836733	0.1	0.561601
5.838400	0.1	0.566687
5.840067	0.1	0.571581
5.841733	0.1	0.574044
5.843400	0.1	0.572912
5.845067	0.1	0.568484
5.846733	0.1	0.562309
5.848400	0.1	0.556344
5.850067	0.1	0.551441
5.851733	0.1	0.547189
5.853400	0.1	0.543632
5.855067	0.1	0.541471
5.856733	0.1	0.540107
5.858400	0.1	0.537699
5.860067	0.1	0.533899
5.861733	0.1	0.530519
5.863400	0.1	0.529159
5.865067	0.1	0.529843
5.866733	0.1	0.531846
5.868400	0.1	0.534020
5.870067	0.1	0.534700
5.871733	0.1	0.532344
5.873400	0.1	0.526491
5.875067	0.1	0.518714
5.876733	0.1	0.512525
5.878400	0.1	0.511142
5.880067	0.1	0.514989
5.881733	0.1	0.521592
5.883400	0.1	0.527571
5.885067	0.1	0.530807
5.886733	0.1	0.531236
5.888400	0.1	0.529806
5.890067	0.1	0.526793
5.891733	0.1	0.521666
5.893400	0.1	0.514681
5.895067	0.1	0.507273
5.896733	0.1	0.500726
5.898400	0.1	0.494970
5.900067	0.1	0.489219
5.901733	0.1	0.483897
5.903400	0.1	0.480595
5.905067	0.1	0.479892
5.906733	0.1	0.480851
5.908400	0.1	0.482453
5.910067	0.1	0.483831
5.911733	0.1	0.483496
5.913400	0.1	0.480385
5.915067	0.1	0.475529
5.916733	0.1	0.471645
5.918400	0.1	0.470760
5.920067	0.1	0.472055
5.921733	0.1	0.472656
5.923400	0.1	0.470839
5.925067	0.1	0.466905
5.926733	0.1	0.461563
5.928400	0.1	0.455361
5.930067	0.1	0.449098
5.931733	0.1	0.443473
5.933400	0.1	0.438360
5.935067	0.1	0.433447
5.936733	0.1	0.429195
5.938400	0.1	0.425973
5.940067	0.1	0.423403
5.941733	0.1	0.421591
5.943400	0.1	0.421698
5.945067	0.1	0.424362
5.946733	0.1	0.428543
5.948400	0.1	0.432092
5.950067	0.1	0.433135
5.951733	0.1	0.431025
5.953400	0.1	0.426299
5.955067	0.1	0.420506
5.956733	0.1	0.415975
5.958400	0.1	0.414406
5.960067	0.1	0.415421
5.961733	0.1	0.417125
5.963400	0.1	0.417680
5.965067	0.1	0.415826
5.966733	0.1	0.410522
5.968400	0.1	0.401302
5.970067	0.1	0.389181
5.971733	0.1	0.376808
5.973400	0.1	0.366950
5.975067	0.1	0.360962
5.976733	0.1	0.358266
5.978400	0.1	0.357078
5.980067	0.1	0.356291
5.981733	0.1	0.356291
5.983400	0.1	0.357567
5.985067	0.1	0.359518
5.986733	0.1	0.360911
5.988400	0.1	0.360911
5.990067	0.1	0.359667
5.991733	0.1	0.358261
5.993400	0.1	0.357525
5.995067	0.1	0.356883
5.996733	0.1	0.355286
5.998400	0.1	0.352738
6.000067	0.1	0.349791
6.001733	0.1	0.346657
6.003400	0.1	0.343253
6.005067	0.1	0.339118
6.006733	0.1	0.333274
6.008400	0.1	0.325432
6.010067	0.1	0.317185
6.011733	0.1	0.310922
6.013400	0.1	0.307621
6.015067	0.1	0.306410
6.016733	0.1	0.305786
6.018400	0.1	0.304380
6.020067	0.1	0.301404
6.021733	0.1	0.298149
6.023400	0.1	0.297478
6.025067	0.1	0.300170
6.026733	0.1	0.303737
6.028400	0.1	0.305464
6.030067	0.1	0.304380
6.031733	0.1	0.300840
6.033400	0.1	0.296133
6.035067	0.1	0.291765
6.036733	0.1	0.288030
6.038400	0.1	0.284007
6.040067	0.1	0.278968
6.041733	0.1	0.273734
6.043400	0.1	0.270563
6.045067	0.1	0.271066
6.046733	0.1	0.274451
6.048400	0.1	0.278582
6.050067	0.1	0.281739
6.051733	0.1	0.282628
6.053400	0.1	0.280566
6.055067	0.1	0.276421
6.056733	0.1	0.271783
6.058400	0.1	0.267322
6.060067	0.1	0.263513
6.061733	0.1	0.261473
6.063400	0.1	0.261418
6.065067	0.1	0.261441
6.066733	0.1	0.259327
6.068400	0.1	0.255071
6.070067	0.1	0.251182
6.071733	0.1	0.250032
6.073400	0.1	0.250959
6.075067	0.1	0.251089
6.076733	0.1	0.248700
6.078400	0.1	0.244575
6.080067	0.1	0.240779
6.081733	0.1	0.238866
6.083400	0.1	0.238791
6.085067	0.1	0.239662
6.086733	0.1	0.240807
6.088400	0.1	0.241478
6.090067	0.1	0.240868
6.091733	0.1	0.238996
6.093400	0.1	0.236593
6.095067	0.1	0.234237
6.096733	0.1	0.232207
6.098400	0.1	0.230828
6.100067	0.1	0.230214
6.101733	0.1	0.229566
6.103400	0.1	0.227555
6.105067	0.1	0.223950
6.106733	0.1	0.220006
6.108400	0.1	0.216914
6.110067	0.1	0.214688
6.111733	0.1	0.212821
6.113400	0.1	0.211275
6.115067	0.1	0.210409
6.116733	0.1	0.210395
6.118400	0.1	0.211308
6.120067	0.1	0.212989
6.121733	0.1	0.214688
6.123400	0.1	0.215606
6.125067	0.1	0.215303
6.126733	0.1	0.213501
6.128400	0.1	0.210246
6.130067	0.1	0.205901
6.131733	0.1	0.200844
6.133400	0.1	0.195405
6.135067	0.1	0.190116
6.136733	0.1	0.185566
6.138400	0.1	0.182102
6.140067	0.1	0.179750
6.141733	0.1	0.178078
6.143400	0.1	0.176737
6.145067	0.1	0.176136
6.146733	0.1	0.176746
6.148400	0.1	0.178204
6.150067	0.1	0.179317
6.151733	0.1	0.178865
6.153400	0.1	0.176486
6.155067	0.1	0.172560
6.156733	0.1	0.167638
6.158400	0.1	0.162153
6.160067	0.1	0.156518
6.161733	0.1	0.151470
6.163400	0.1	0.147675
6.165067	0.1	0.145151
6.166733	0.1	0.144150
6.168400	0.1	0.145570
6.170067	0.1	0.149338
6.171733	0.1	0.153994
6.173400	0.1	0.158628
6.175067	0.1	0.163172
6.176733	0.1	0.167098
6.178400	0.1	0.169245
6.180067	0.1	0.168369
6.181733	0.1	0.163801
6.183400	0.1	0.156318
6.185067	0.1	0.147820
6.186733	0.1	0.139978
6.188400	0.1	0.134259
6.190067	0.1	0.132103
6.191733	0.1	0.133766
6.193400	0.1	0.137519
6.195067	0.1	0.141007
6.196733	0.1	0.143326
6.198400	0.1	0.145249
6.200067	0.1	0.147359
6.201733	0.1	0.148718
6.203400	0.1	0.148453
6.205067	0.1	0.147801
6.206733	0.1	0.148704
6.208400	0.1	0.151349
6.210067	0.1	0.154227
6.211733	0.1	0.155270
6.213400	0.1	0.153119
6.215067	0.1	0.148364
6.216733	0.1	0.143400
6.218400	0.1	0.140402
6.220067	0.1	0.139507
6.221733	0.1	0.139172
6.223400	0.1	0.137715
6.225067	0.1	0.134641
6.226733	0.1	0.131023
6.228400	0.1	0.128769
6.230067	0.1	0.129039
6.231733	0.1	0.131465
6.233400	0.1	0.134818
6.235067	0.1	0.137719
6.236733	0.1	0.138781
6.238400	0.1	0.137370
6.240067	0.1	0.134404
6.241733	0.1	0.131982
6.243400	0.1	0.131736
6.245067	0.1	0.133323
6.246733	0.1	0.135181
6.248400	0.1	0.136290
6.250067	0.1	0.136350
6.251733	0.1	0.135466
6.253400	0.1	0.134334
6.255067	0.1	0.133659
6.256733	0.1	0.133356
6.258400	0.1	0.133286
6.260067	0.1	0.134353
6.261733	0.1	0.137347
6.263400	0.1	0.141249
6.265067	0.1	0.144206
6.266733	0.1	0.145240
6.268400	0.1	0.144318
6.270067	0.1	0.142283
6.271733	0.1	0.140574
6.273400	0.1	0.140094
6.275067	0.1	0.140383
6.276733	0.1	0.140141
6.278400	0.1	0.138478
6.280067	0.1	0.135568
6.281733	0.1	0.132332
6.283400	0.1	0.129994
6.285067	0.1	0.129691
6.286733	0.1	0.131261
6.288400	0.1	0.133123
6.290067	0.1	0.134506
6.291733	0.1	0.136364
6.293400	0.1	0.139452
6.295067	0.1	0.142939
6.296733	0.1	0.145361
6.298400	0.1	0.146627
6.300067	0.1	0.147922
6.301733	0.1	0.149454
6.303400	0.1	0.150069
6.305067	0.1	0.148998
6.306733	0.1	0.146497
6.308400	0.1	0.143098
6.310067	0.1	0.139284
6.311733	0.1	0.135680
6.313400	0.1	0.133105
6.315067	0.1	0.131950
6.316733	0.1	0.131526
6.318400	0.1	0.130623
6.320067	0.1	0.128825
6.321733	0.1	0.126646
6.323400	0.1	0.125137
6.325067	0.1	0.125780
6.326733	0.1	0.129482
6.328400	0.1	0.134972
6.330067	0.1	0.139433
6.331733	0.1	0.141170
6.333400	0.1	0.140695
6.335067	0.1	0.139177
6.336733	0.1	0.137575
6.338400	0.1	0.137165
6.340067	0.1	0.138739
6.341733	0.1	0.141696
6.343400	0.1	0.144970
6.345067	0.1	0.148010
6.346733	0.1	0.150646
6.348400	0.1	0.152690
6.350067	0.1	0.153705
6.351733	0.1	0.153147
6.353400	0.1	0.151172
6.355067	0.1	0.148942
6.356733	0.1	0.147508
6.358400	0.1	0.146935
6.360067	0.1	0.146558
6.361733	0.1	0.145994
6.363400	0.1	0.145570
6.365067	0.1	0.145999
6.366733	0.1	0.147908
6.368400	0.1	0.150967
6.370067	0.1	0.153403
6.371733	0.1	0.153920
6.373400	0.1	0.154004
6.375067	0.1	0.156639
6.376733	0.1	0.162725
6.378400	0.1	0.169976
6.380067	0.1	0.175047
6.381733	0.1	0.175959
6.383400	0.1	0.172798
6.385067	0.1	0.167415
6.386733	0.1	0.162437
6.388400	0.1	0.159759
6.390067	0.1	0.160146
6.391733	0.1	0.163512
6.393400	0.1	0.168192
6.395067	0.1	0.171233
6.396733	0.1	0.170986
6.398400	0.1	0.168406
6.400067	0.1	0.165603
6.401733	0.1	0.164164
6.403400	0.1	0.164662
6.405067	0.1	0.166963
6.406733	0.1	0.170604
6.408400	0.1	0.174777
6.410067	0.1	0.178167
6.411733	0.1	0.179592
6.413400	0.1	0.179326
6.415067	0.1	0.178125
6.416733	0.1	0.175042
6.418400	0.1	0.169030
6.420067	0.1	0.161966
6.421733	0.1	0.157645
6.423400	0.1	0.158683
6.425067	0.1	0.165268
6.426733	0.1	0.175396
6.428400	0.1	0.186162
6.430067	0.1	0.195238
6.431733	0.1	0.201305
6.433400	0.1	0.203541
6.435067	0.1	0.201561
6.436733	0.1	0.196444
6.438400	0.1	0.190637
6.440067	0.1	0.186069
6.441733	0.1	0.182875
6.443400	0.1	0.179936
6.445067	0.1	0.176704
6.446733	0.1	0.174348
6.448400	0.1	0.174604
6.450067	0.1	0.177571
6.451733	0.1	0.181454
6.453400	0.1	0.184551
6.455067	0.1	0.186935
6.456733	0.1	0.189650
6.458400	0.1	0.192691
6.460067	0.1	0.194781
6.461733	0.1	0.194618
6.463400	0.1	0.192029
6.465067	0.1	0.188607
6.466733	0.1	0.186730
6.468400	0.1	0.187457
6.470067	0.1	0.190195
6.471733	0.1	0.194199
6.473400	0.1	0.198814
6.475067	0.1	0.202609
6.476733	0.1	0.204067
6.478400	0.1	0.202968
6.480067	0.1	0.200616
6.481733	0.1	0.198376
6.483400	0.1	0.196300
6.485067	0.1	0.193967
6.486733	0.1	0.191792
6.488400	0.1	0.190204
6.490067	0.1	0.188896
6.491733	0.1	0.187554
6.493400	0.1	0.186176
6.495067	0.1	0.184970
6.496733	0.1	0.184453
6.498400	0.1	0.184826
6.500067	0.1	0.185310
6.501733	0.1	0.184774
6.503400	0.1	0.183186
6.505067	0.1	0.182050
6.506733	0.1	0.183210
6.508400	0.1	0.187205
6.510067	0.1	0.192672
6.511733	0.1	0.197338
6.513400	0.1	0.199690
6.515067	0.1	0.199671
6.516733	0.1	0.198199
6.518400	0.1	0.196178
6.520067	0.1	0.193827
6.521733	0.1	0.191405
6.523400	0.1	0.189990
6.525067	0.1	0.190460
6.526733	0.1	0.192318
6.528400	0.1	0.194334
6.530067	0.1	0.196099
6.531733	0.1	0.198400
6.533400	0.1	0.202185
6.535067	0.1	0.207280
6.536733	0.1	0.212295
6.538400	0.1	0.215922
6.540067	0.1	0.218134
6.541733	0.1	0.219690
6.543400	0.1	0.221212
6.545067	0.1	0.223233
6.546733	0.1	0.226297
6.548400	0.1	0.230265
6.550067	0.1	0.233939
6.551733	0.1	0.235909
6.553400	0.1	0.235396
6.555067	0.1	0.232332
6.556733	0.1	0.227122
6.558400	0.1	0.221003
6.560067	0.1	0.216174
6.561733	0.1	0.214227
6.563400	0.1	0.214893
6.565067	0.1	0.216775
6.566733	0.1	0.218889
6.568400	0.1	0.221538
6.570067	0.1	0.225310
6.571733	0.1	0.230009
6.573400	0.1	0.235434
6.575067	0.1	0.241688
6.576733	0.1	0.247634
6.578400	0.1	0.250963
6.580067	0.1	0.250414
6.581733	0.1	0.246735
6.583400	0.1	0.241878
6.585067	0.1	0.237976
6.586733	0.1	0.236216
6.588400	0.1	0.236221
6.590067	0.1	0.237445
6.591733	0.1	0.240849
6.593400	0.1	0.247657
6.595067	0.1	0.257287
6.596733	0.1	0.267592
6.598400	0.1	0.276123
6.600067	0.1	0.281027
6.601733	0.1	0.281786
6.603400	0.1	0.279606
6.605067	0.1	0.276761
6.606733	0.1	0.274717
6.608400	0.1	0.273227
6.610067	0.1	0.272309
6.611733	0.1	0.273348
6.613400	0.1	0.277185
6.615067	0.1	0.282740
6.616733	0.1	0.287606
6.618400	0.1	0.289707
6.620067	0.1	0.288901
6.621733	0.1	0.286563
6.623400	0.1	0.284160
6.625067	0.1	0.282675
6.626733	0.1	0.282507
6.628400	0.1	0.283695
6.630067	0.1	0.286316
6.631733	0.1	0.290205
6.633400	0.1	0.295076
6.635067	0.1	0.301045
6.636733	0.1	0.307839
6.638400	0.1	0.313385
6.640067	0.1	0.314582
6.641733	0.1	0.310312
6.643400	0.1	0.302992
6.645067	0.1	0.296733
6.646733	0.1	0.294526
6.648400	0.1	0.297059
6.650067	0.1	0.303118
6.651733	0.1	0.310526
6.653400	0.1	0.317050
6.655067	0.1	0.320780
6.656733	0.1	0.320752
6.658400	0.1	0.317944
6.660067	0.1	0.314782
6.661733	0.1	0.313004
6.663400	0.1	0.312850
6.665067	0.1	0.313874
6.666733	0.1	0.315504
6.668400	0.1	0.317888
6.670067	0.1	0.322019
6.671733	0.1	0.328105
6.673400	0.1	0.334494
6.675067	0.1	0.338610
6.676733	0.1	0.338685
6.678400	0.1	0.335071
6.680067	0.1	0.330345
6.681733	0.1	0.327197
6.683400	0.1	0.326447
6.685067	0.1	0.327183
6.686733	0.1	0.327779
6.688400	0.1	0.327341
6.690067	0.1	0.326438
6.691733	0.1	0.325665
6.693400	0.1	0.324394
6.695067	0.1	0.321399
6.696733	0.1	0.316203
6.698400	0.1	0.310196
6.700067	0.1	0.305707
6.701733	0.1	0.303886
6.703400	0.1	0.304584
6.705067	0.1	0.307322
6.706733	0.1	0.311546
6.708400	0.1	0.316990
6.710067	0.1	0.323369
6.711733	0.1	0.329604
6.713400	0.1	0.334186
6.715067	0.1	0.336366
6.716733	0.1	0.336287
6.718400	0.1	0.334266
6.720067	0.1	0.330447
6.721733	0.1	0.325418
6.723400	0.1	0.320715
6.725067	0.1	0.318200
6.726733	0.1	0.319215
6.728400	0.1	0.323658
6.730067	0.1	0.329297
6.731733	0.1	0.333167
6.733400	0.1	0.333823
6.735067	0.1	0.331784
6.736733	0.1	0.329050
6.738400	0.1	0.327807
6.740067	0.1	0.328510
6.741733	0.1	0.329874
6.743400	0.1	0.330610
6.745067	0.1	0.330289
6.746733	0.1	0.328864
6.748400	0.1	0.326294
6.750067	0.1	0.322913
6.751733	0.1	0.319495
6.753400	0.1	0.316561
6.755067	0.1	0.314144
6.756733	0.1	0.312035
6.758400	0.1	0.309944
6.760067	0.1	0.307602
6.761733	0.1	0.305218
6.763400	0.1	0.303811
6.765067	0.1	0.304519
6.766733	0.1	0.307718
6.768400	0.1	0.312710
6.770067	0.1	0.317786
6.771733	0.1	0.321055
6.773400	0.1	0.321502
6.775067	0.1	0.319378
6.776733	0.1	0.316021
6.778400	0.1	0.312389
6.780067	0.1	0.308477
6.781733	0.1	0.304994
6.783400	0.1	0.303532
6.785067	0.1	0.304468
6.786733	0.1	0.306647
6.788400	0.1	0.308980
6.790067	0.1	0.311043
6.791733	0.1	0.312673
6.793400	0.1	0.313614
6.795067	0.1	0.313949
6.796733	0.1	0.314228
6.798400	0.1	0.314428
6.800067	0.1	0.313921
6.801733	0.1	0.312873
6.803400	0.1	0.312012
6.805067	0.1	0.311299
6.806733	0.1	0.310075
6.808400	0.1	0.307914
6.810067	0.1	0.304566
6.811733	0.1	0.299825
6.813400	0.1	0.293902
6.815067	0.1	0.287364
6.816733	0.1	0.281194
6.818400	0.1	0.277292
6.820067	0.1	0.277455
6.821733	0.1	0.281115
6.823400	0.1	0.285618
6.825067	0.1	0.288747
6.826733	0.1	0.290251
6.828400	0.1	0.291108
6.830067	0.1	0.291835
6.831733	0.1	0.291937
6.833400	0.1	0.291578
6.835067	0.1	0.292459
6.836733	0.1	0.295904
6.838400	0.1	0.301423
6.840067	0.1	0.307099
6.841733	0.1	0.310494
6.843400	0.1	0.310363
6.845067	0.1	0.307802
6.846733	0.1	0.304817
6.848400	0.1	0.302731
6.850067	0.1	0.301925
6.851733	0.1	0.301790
6.853400	0.1	0.301553
6.855067	0.1	0.301739
6.856733	0.1	0.303714
6.858400	0.1	0.307471
6.860067	0.1	0.311239
6.861733	0.1	0.313050
6.863400	0.1	0.311779
6.865067	0.1	0.307634
6.866733	0.1	0.302340
6.868400	0.1	0.298200
6.870067	0.1	0.296487
6.871733	0.1	0.296952
6.873400	0.1	0.298587
6.875067	0.1	0.300435
6.876733	0.1	0.301953
6.878400	0.1	0.302801
6.880067	0.1	0.302605
6.881733	0.1	0.301125
6.883400	0.1	0.298442
6.885067	0.1	0.295234
6.886733	0.1	0.292705
6.888400	0.1	0.291388
6.890067	0.1	0.290861
6.891733	0.1	0.291006
6.893400	0.1	0.292268
6.895067	0.1	0.294656
6.896733	0.1	0.297581
6.898400	0.1	0.300054
6.900067	0.1	0.300962
6.901733	0.1	0.299918
6.903400	0.1	0.297208
6.905067	0.1	0.292789
6.906733	0.1	0.286549
6.908400	0.1	0.279662
6.910067	0.1	0.274521
6.911733	0.1	0.272742
6.913400	0.1	0.274102
6.915067	0.1	0.277786
6.916733	0.1	0.283001
6.918400	0.1	0.288123
6.920067	0.1	0.290945
6.921733	0.1	0.290065
6.923400	0.1	0.285893
6.925067	0.1	0.280403
6.926733	0.1	0.275671
6.928400	0.1	0.272929
6.930067	0.1	0.272449
6.931733	0.1	0.273753
6.933400	0.1	0.276393
6.935067	0.1	0.280160
6.936733	0.1	0.283672
6.938400	0.1	0.284389
6.940067	0.1	0.281241
6.941733	0.1	0.275886
6.943400	0.1	0.271117
6.945067	0.1	0.269064
6.946733	0.1	0.270400
6.948400	0.1	0.274200
6.950067	0.1	0.278521
6.951733	0.1	0.281283
6.953400	0.1	0.281585
6.955067	0.1	0.280249
6.956733	0.1	0.278740
6.958400	0.1	0.278126
6.960067	0.1	0.278908
6.961733	0.1	0.280989
6.963400	0.1	0.283923
6.965067	0.1	0.286973
6.966733	0.1	0.288957
6.968400	0.1	0.288696
6.970067	0.1	0.285930
6.971733	0.1	0.281720
6.973400	0.1	0.277981
6.975067	0.1	0.276347
6.976733	0.1	0.277213
6.978400	0.1	0.279779
6.980067	0.1	0.282461
6.981733	0.1	0.283686
6.983400	0.1	0.282940
6.985067	0.1	0.280659
6.986733	0.1	0.277599
6.988400	0.1	0.275131
6.990067	0.1	0.274512
6.991733	0.1	0.276025
6.993400	0.1	0.279625
6.995067	0.1	0.285055
6.996733	0.1	0.291341
6.998400	0.1	0.296826
7.000067	0.1	0.299723
7.001733	0.1	0.299118
7.003400	0.1	0.295294
7.005067	0.1	0.289199
7.006733	0.1	0.282004
7.008400	0.1	0.274973
7.010067	0.1	0.269520
7.011733	0.1	0.267052
7.013400	0.1	0.268193
7.015067	0.1	0.272095
7.016733	0.1	0.276905
7.018400	0.1	0.281027
7.020067	0.1	0.284417
7.021733	0.1	0.288361
7.023400	0.1	0.293204
7.025067	0.1	0.297609
7.026733	0.1	0.300012
7.028400	0.1	0.299546
7.030067	0.1	0.296268
7.031733	0.1	0.291397
7.033400	0.1	0.286740
7.035067	0.1	0.283425
7.036733	0.1	0.280840
7.038400	0.1	0.277045
7.040067	0.1	0.271020
7.041733	0.1	0.264142
7.043400	0.1	0.258870
7.045067	0.1	0.257031
7.046733	0.1	0.259262
7.048400	0.1	0.264603
7.050067	0.1	0.270838
7.051733	0.1	0.276011
7.053400	0.1	0.279485
7.055067	0.1	0.281339
7.056733	0.1	0.281436
7.058400	0.1	0.279914
7.060067	0.1	0.278070
7.061733	0.1	0.277720
7.063400	0.1	0.279341
7.065067	0.1	0.281548
7.066733	0.1	0.282740
7.068400	0.1	0.282591
7.070067	0.1	0.281562
7.071733	0.1	0.279723
7.073400	0.1	0.276752
7.075067	0.1	0.272770
7.076733	0.1	0.268463
7.078400	0.1	0.264589
7.080067	0.1	0.261716
7.081733	0.1	0.260165
7.083400	0.1	0.260011
7.085067	0.1	0.261040
7.086733	0.1	0.262093
7.088400	0.1	0.261250
7.090067	0.1	0.257613
7.091733	0.1	0.252323
7.093400	0.1	0.247657
7.095067	0.1	0.245436
7.096733	0.1	0.246409
7.098400	0.1	0.250586
7.100067	0.1	0.256854
7.101733	0.1	0.262782
7.103400	0.1	0.266335
7.105067	0.1	0.267522
7.106733	0.1	0.267862
7.108400	0.1	0.268957
7.110067	0.1	0.271341
7.111733	0.1	0.274023
7.113400	0.1	0.275429
7.115067	0.1	0.274912
7.116733	0.1	0.272915
7.118400	0.1	0.269837
7.120067	0.1	0.265925
7.121733	0.1	0.262312
7.123400	0.1	0.260617
7.125067	0.1	0.261548
7.126733	0.1	0.264500
7.128400	0.1	0.268193
7.130067	0.1	0.271425
7.131733	0.1	0.273259
7.133400	0.1	0.273101
7.135067	0.1	0.270777
7.136733	0.1	0.266475
7.138400	0.1	0.261329
7.140067	0.1	0.257622
7.141733	0.1	0.256621
7.143400	0.1	0.256943
7.145067	0.1	0.256598
7.146733	0.1	0.255308
7.148400	0.1	0.253762
7.150067	0.1	0.252039
7.151733	0.1	0.250009
7.153400	0.1	0.248286
7.155067	0.1	0.247918
7.156733	0.1	0.249422
7.158400	0.1	0.252649
7.160067	0.1	0.257324
7.161733	0.1	0.263001
7.163400	0.1	0.268598
7.165067	0.1	0.272971
7.166733	0.1	0.275341
7.168400	0.1	0.275318
7.170067	0.1	0.274321
7.171733	0.1	0.275373
7.173400	0.1	0.279658
7.175067	0.1	0.285278
7.176733	0.1	0.289856
7.178400	0.1	0.292477
7.180067	0.1	0.293455
7.181733	0.1	0.293585
7.183400	0.1	0.293469
7.185067	0.1	0.293399
7.186733	0.1	0.293665
7.188400	0.1	0.294079
7.190067	0.1	0.293702
7.191733	0.1	0.292105
7.193400	0.1	0.289697
7.195067	0.1	0.287215
7.196733	0.1	0.285832
7.198400	0.1	0.286577
7.200067	0.1	0.289665
7.201733	0.1	0.295630
7.203400	0.1	0.305413
7.205067	0.1	0.317916
7.206733	0.1	0.329223
7.208400	0.1	0.335830
7.210067	0.1	0.337474
7.211733	0.1	0.336110
7.213400	0.1	0.333865
7.215067	0.1	0.332245
7.216733	0.1	0.331723
7.218400	0.1	0.332063
7.220067	0.1	0.332929
7.221733	0.1	0.333716
7.223400	0.1	0.333786
7.225067	0.1	0.333325
7.226733	0.1	0.333246
7.228400	0.1	0.333940
7.230067	0.1	0.334238
7.231733	0.1	0.331975
7.233400	0.1	0.326652
7.235067	0.1	0.320738
7.236733	0.1	0.317027
7.238400	0.1	0.315751
7.240067	0.1	0.315350
7.241733	0.1	0.314903
7.243400	0.1	0.314973
7.245067	0.1	0.316366
7.246733	0.1	0.318843
7.248400	0.1	0.321344
7.250067	0.1	0.323099
7.251733	0.1	0.324016
7.253400	0.1	0.323919
7.255067	0.1	0.322107
7.256733	0.1	0.318340
7.258400	0.1	0.314009
7.260067	0.1	0.311211
7.261733	0.1	0.310843
7.263400	0.1	0.312338
7.265067	0.1	0.314382
7.266733	0.1	0.315737
7.268400	0.1	0.316161
7.270067	0.1	0.316212
7.271733	0.1	0.316314
7.273400	0.1	0.316328
7.275067	0.1	0.315723
7.276733	0.1	0.313888
7.278400	0.1	0.310214
7.280067	0.1	0.304473
7.281733	0.1	0.297423
7.283400	0.1	0.290936
7.285067	0.1	0.287415
7.286733	0.1	0.288137
7.288400	0.1	0.291737
7.290067	0.1	0.295253
7.291733	0.1	0.296575
7.293400	0.1	0.295187
7.295067	0.1	0.291457
7.296733	0.1	0.286410
7.298400	0.1	0.281748
7.300067	0.1	0.278894
7.301733	0.1	0.278233
7.303400	0.1	0.279248
7.305067	0.1	0.280682
7.306733	0.1	0.280766
7.308400	0.1	0.278503
7.310067	0.1	0.274703
7.311733	0.1	0.270871
7.313400	0.1	0.267746
7.315067	0.1	0.265073
7.316733	0.1	0.262288
7.318400	0.1	0.259746
7.320067	0.1	0.258801
7.321733	0.1	0.260128
7.323400	0.1	0.262745
7.325067	0.1	0.264994
7.326733	0.1	0.265916
7.328400	0.1	0.265460
7.330067	0.1	0.264049
7.331733	0.1	0.262805
7.333400	0.1	0.263415
7.335067	0.1	0.266521
7.336733	0.1	0.271127
7.338400	0.1	0.275476
7.340067	0.1	0.277748
7.341733	0.1	0.276659
7.343400	0.1	0.272081
7.345067	0.1	0.265241
7.346733	0.1	0.258456
7.348400	0.1	0.253976
7.350067	0.1	0.252393
7.351733	0.1	0.252882
7.353400	0.1	0.255071
7.355067	0.1	0.259108
7.356733	0.1	0.263932
7.358400	0.1	0.267611
7.360067	0.1	0.269213
7.361733	0.1	0.269385
7.363400	0.1	0.269101
7.365067	0.1	0.268253
7.366733	0.1	0.265958
7.368400	0.1	0.261897
7.370067	0.1	0.256784
7.371733	0.1	0.251783
7.373400	0.1	0.247532
7.375067	0.1	0.243918
7.376733	0.1	0.240854
7.378400	0.1	0.238833
7.380067	0.1	0.238870
7.381733	0.1	0.241739
7.383400	0.1	0.246684
7.385067	0.1	0.251541
7.386733	0.1	0.254321
7.388400	0.1	0.254158
7.390067	0.1	0.250987
7.391733	0.1	0.245599
7.393400	0.1	0.240160
7.395067	0.1	0.237264
7.396733	0.1	0.237869
7.398400	0.1	0.240826
7.400067	0.1	0.244663
7.401733	0.1	0.248752
7.403400	0.1	0.252458
7.405067	0.1	0.254628
7.406733	0.1	0.254102
7.408400	0.1	0.250181
7.410067	0.1	0.243485
7.411733	0.1	0.236281
7.413400	0.1	0.230833
7.415067	0.1	0.227550
7.416733	0.1	0.225613
7.418400	0.1	0.224872
7.420067	0.1	0.225804
7.421733	0.1	0.228393
7.423400	0.1	0.231927
7.425067	0.1	0.235257
7.426733	0.1	0.237012
7.428400	0.1	0.236682
7.430067	0.1	0.235662
7.431733	0.1	0.236118
7.433400	0.1	0.238419
7.435067	0.1	0.240752
7.436733	0.1	0.241478
7.438400	0.1	0.240579
7.440067	0.1	0.238982
7.441733	0.1	0.237217
7.443400	0.1	0.235350
7.445067	0.1	0.233538
7.446733	0.1	0.232216
7.448400	0.1	0.232076
7.450067	0.1	0.233552
7.451733	0.1	0.235946
7.453400	0.1	0.237925
7.455067	0.1	0.238754
7.456733	0.1	0.238232
7.458400	0.1	0.236589
7.460067	0.1	0.234935
7.461733	0.1	0.234339
7.463400	0.1	0.234502
7.465067	0.1	0.234400
7.466733	0.1	0.233497
7.468400	0.1	0.232044
7.470067	0.1	0.230907
7.471733	0.1	0.231029
7.473400	0.1	0.232682
7.475067	0.1	0.235611
7.476733	0.1	0.239168
7.478400	0.1	0.241711
7.480067	0.1	0.241362
7.481733	0.1	0.237841
7.483400	0.1	0.232439
7.485067	0.1	0.226968
7.486733	0.1	0.223164
7.488400	0.1	0.222055
7.490067	0.1	0.223215
7.491733	0.1	0.225054
7.493400	0.1	0.226414
7.495067	0.1	0.227294
7.496733	0.1	0.227722
7.498400	0.1	0.227098
7.500067	0.1	0.225217
7.501733	0.1	0.222865
7.503400	0.1	0.221427
7.505067	0.1	0.222246
7.506733	0.1	0.225538
7.508400	0.1	0.229701
7.510067	0.1	0.232342
7.511733	0.1	0.231951
7.513400	0.1	0.228579
7.515067	0.1	0.223950
7.516733	0.1	0.220798
7.518400	0.1	0.220812
7.520067	0.1	0.223145
7.521733	0.1	0.225520
7.523400	0.1	0.226465
7.525067	0.1	0.225911
7.526733	0.1	0.224612
7.528400	0.1	0.223978
7.530067	0.1	0.225324
7.531733	0.1	0.228067
7.533400	0.1	0.229790
7.535067	0.1	0.228593
7.536733	0.1	0.224602
7.538400	0.1	0.219676
7.540067	0.1	0.215955
7.541733	0.1	0.214376
7.543400	0.1	0.215187
7.545067	0.1	0.218609
7.546733	0.1	0.223699
7.548400	0.1	0.228789
7.550067	0.1	0.233292
7.551733	0.1	0.237115
7.553400	0.1	0.239080
7.555067	0.1	0.238102
7.556733	0.1	0.235229
7.558400	0.1	0.232263
7.560067	0.1	0.229585
7.561733	0.1	0.227229
7.563400	0.1	0.226176
7.565067	0.1	0.227159
7.566733	0.1	0.229641
7.568400	0.1	0.232272
7.570067	0.1	0.233785
7.571733	0.1	0.233403
7.573400	0.1	0.230614
7.575067	0.1	0.225557
7.576733	0.1	0.220197
7.578400	0.1	0.217608
7.580067	0.1	0.219508
7.581733	0.1	0.225143
7.583400	0.1	0.231778
7.585067	0.1	0.236458
7.586733	0.1	0.237953
7.588400	0.1	0.236994
7.590067	0.1	0.234973
7.591733	0.1	0.232798
7.593400	0.1	0.230954
7.595067	0.1	0.230367
7.596733	0.1	0.232146
7.598400	0.1	0.235848
7.600067	0.1	0.239494
7.601733	0.1	0.241953
7.603400	0.1	0.243592
7.605067	0.1	0.244924
7.606733	0.1	0.246051
7.608400	0.1	0.246712
7.610067	0.1	0.246218
7.611733	0.1	0.244537
7.613400	0.1	0.243522
7.615067	0.1	0.245366
7.616733	0.1	0.249799
7.618400	0.1	0.254163
7.620067	0.1	0.256607
7.621733	0.1	0.258153
7.623400	0.1	0.260896
7.625067	0.1	0.265231
7.626733	0.1	0.269455
7.628400	0.1	0.271299
7.630067	0.1	0.269539
7.631733	0.1	0.264929
7.633400	0.1	0.260300
7.635067	0.1	0.258693
7.636733	0.1	0.260505
7.638400	0.1	0.263252
7.640067	0.1	0.264952
7.641733	0.1	0.266475
7.643400	0.1	0.269869
7.645067	0.1	0.275699
7.646733	0.1	0.282913
7.648400	0.1	0.289958
7.650067	0.1	0.295285
7.651733	0.1	0.298196
7.653400	0.1	0.299481
7.655067	0.1	0.300477
7.656733	0.1	0.301762
7.658400	0.1	0.303546
7.660067	0.1	0.306438
7.661733	0.1	0.311052
7.663400	0.1	0.317083
7.665067	0.1	0.323588
7.666733	0.1	0.329870
7.668400	0.1	0.335220
7.670067	0.1	0.338261
7.671733	0.1	0.337916
7.673400	0.1	0.334894
7.675067	0.1	0.331188
7.676733	0.1	0.328724
7.678400	0.1	0.329078
7.680067	0.1	0.332966
7.681733	0.1	0.338829
7.683400	0.1	0.343299
7.685067	0.1	0.344366
7.686733	0.1	0.343397
7.688400	0.1	0.342922
7.690067	0.1	0.343658
7.691733	0.1	0.344962
7.693400	0.1	0.346350
7.695067	0.1	0.347523
7.696733	0.1	0.347970
7.698400	0.1	0.347649
7.700067	0.1	0.347877
7.701733	0.1	0.350908
7.703400	0.1	0.358382
7.705067	0.1	0.369716
7.706733	0.1	0.381833
7.708400	0.1	0.391016
7.710067	0.1	0.395365
7.711733	0.1	0.395230
7.713400	0.1	0.391961
7.715067	0.1	0.386978
7.716733	0.1	0.381730
7.718400	0.1	0.377679
7.720067	0.1	0.376320
7.721733	0.1	0.378848
7.723400	0.1	0.384990
7.725067	0.1	0.392743
7.726733	0.1	0.399798
7.728400	0.1	0.404767
7.730067	0.1	0.407114
7.731733	0.1	0.406839
7.733400	0.1	0.404250
7.735067	0.1	0.399775
7.736733	0.1	0.394466
7.738400	0.1	0.390313
7.740067	0.1	0.388976
7.741733	0.1	0.390583
7.743400	0.1	0.393614
7.745067	0.1	0.395868
7.746733	0.1	0.396189
7.748400	0.1	0.394848
7.750067	0.1	0.392348
7.751733	0.1	0.389116
7.753400	0.1	0.386117
7.755067	0.1	0.384254
7.756733	0.1	0.383426
7.758400	0.1	0.382676
7.760067	0.1	0.381218
7.761733	0.1	0.379118
7.763400	0.1	0.376706
7.765067	0.1	0.373847
7.766733	0.1	0.370624
7.768400	0.1	0.367681
7.770067	0.1	0.365200
7.771733	0.1	0.362531
7.773400	0.1	0.359234
7.775067	0.1	0.356124
7.776733	0.1	0.354573
7.778400	0.1	0.354880
7.780067	0.1	0.356026
7.781733	0.1	0.356445
7.783400	0.1	0.354783
7.785067	0.1	0.350368
7.786733	0.1	0.343784
7.788400	0.1	0.337404
7.790067	0.1	0.334280
7.791733	0.1	0.335630
7.793400	0.1	0.339639
7.795067	0.1	0.342596
7.796733	0.1	0.341530
7.798400	0.1	0.336086
7.800067	0.1	0.328314
7.801733	0.1	0.321129
7.803400	0.1	0.316054
7.805067	0.1	0.312226
7.806733	0.1	0.308305
7.808400	0.1	0.304519
7.810067	0.1	0.302317
7.811733	0.1	0.302847
7.813400	0.1	0.306494
7.815067	0.1	0.313031
7.816733	0.1	0.321358
7.818400	0.1	0.329418
7.820067	0.1	0.335164
7.821733	0.1	0.337712
7.823400	0.1	0.337744
7.825067	0.1	0.337088
7.826733	0.1	0.336808
7.828400	0.1	0.335877
7.830067	0.1	0.332962
7.831733	0.1	0.328775
7.833400	0.1	0.325306
7.835067	0.1	0.323611
7.836733	0.1	0.323374
7.838400	0.1	0.324245
7.840067	0.1	0.326168
7.841733	0.1	0.328217
7.843400	0.1	0.329008
7.845067	0.1	0.328240
7.846733	0.1	0.326554
7.848400	0.1	0.324389
7.850067	0.1	0.321530
7.851733	0.1	0.317902
7.853400	0.1	0.314671
7.855067	0.1	0.312952
7.856733	0.1	0.312147
7.858400	0.1	0.311537
7.860067	0.1	0.311998
7.861733	0.1	0.314335
7.863400	0.1	0.317637
7.865067	0.1	0.320203
7.866733	0.1	0.321139
7.868400	0.1	0.320803
7.870067	0.1	0.320002
7.871733	0.1	0.319332
7.873400	0.1	0.319476
7.875067	0.1	0.320952
7.876733	0.1	0.323383
7.878400	0.1	0.325232
7.880067	0.1	0.324841
7.881733	0.1	0.322238
7.883400	0.1	0.319579
7.885067	0.1	0.319178
7.886733	0.1	0.321274
7.888400	0.1	0.324077
7.890067	0.1	0.325688
7.891733	0.1	0.325395
7.893400	0.1	0.323527
7.895067	0.1	0.320794
7.896733	0.1	0.318130
7.898400	0.1	0.316487
7.900067	0.1	0.316147
7.901733	0.1	0.316654
7.903400	0.1	0.317488
7.905067	0.1	0.318089
7.906733	0.1	0.317800
7.908400	0.1	0.316626
7.910067	0.1	0.315406
7.911733	0.1	0.315397
7.913400	0.1	0.317623
7.915067	0.1	0.321646
7.916733	0.1	0.325441
7.918400	0.1	0.327486
7.920067	0.1	0.327965
7.921733	0.1	0.327742
7.923400	0.1	0.327309
7.925067	0.1	0.327141
7.926733	0.1	0.328100
7.928400	0.1	0.330568
7.930067	0.1	0.333386
7.931733	0.1	0.334643
7.933400	0.1	0.333441
7.935067	0.1	0.330396
7.936733	0.1	0.326745
7.938400	0.1	0.323723
7.940067	0.1	0.322443
7.941733	0.1	0.323420
7.943400	0.1	0.325791
7.945067	0.1	0.327514
7.946733	0.1	0.327509
7.948400	0.1	0.327048
7.950067	0.1	0.328231
7.951733	0.1	0.331593
7.953400	0.1	0.335798
7.955067	0.1	0.339500
7.956733	0.1	0.342783
7.958400	0.1	0.346010
7.960067	0.1	0.348343
7.961733	0.1	0.348492
7.963400	0.1	0.346014
7.965067	0.1	0.341353
7.966733	0.1	0.335844
7.968400	0.1	0.331579
7.970067	0.1	0.330219
7.971733	0.1	0.331867
7.973400	0.1	0.335136
7.975067	0.1	0.338415
7.976733	0.1	0.341232
7.978400	0.1	0.344394
7.980067	0.1	0.348557
7.981733	0.1	0.352957
7.983400	0.1	0.356077
7.985067	0.1	0.357288
7.986733	0.1	0.357213
7.988400	0.1	0.356613
7.990067	0.1	0.355551
7.991733	0.1	0.353423
7.993400	0.1	0.349497
7.995067	0.1	0.343667
7.996733	0.1	0.336734
7.998400	0.1	0.330205
8.000067	0.1	0.326289
8.001733	0.1	0.326615
8.003400	0.1	0.330401
8.005067	0.1	0.335071
8.006733	0.1	0.338950
8.008400	0.1	0.341982
8.010067	0.1	0.344100
8.011733	0.1	0.344911
8.013400	0.1	0.344925
8.015067	0.1	0.345241
8.016733	0.1	0.346117
8.018400	0.1	0.346657
8.020067	0.1	0.346079
8.021733	0.1	0.344710
8.023400	0.1	0.343067
8.025067	0.1	0.340622
8.026733	0.1	0.336836
8.028400	0.1	0.332771
8.030067	0.1	0.330340
8.031733	0.1	0.330578
8.033400	0.1	0.333344
8.035067	0.1	0.337944
8.036733	0.1	0.343514
8.038400	0.1	0.348859
8.040067	0.1	0.352194
8.041733	0.1	0.352021
8.043400	0.1	0.348343
8.045067	0.1	0.342275
8.046733	0.1	0.335169
8.048400	0.1	0.328831
8.050067	0.1	0.325325
8.051733	0.1	0.325656
8.053400	0.1	0.329516
8.055067	0.1	0.335774
8.056733	0.1	0.342615
8.058400	0.1	0.348068
8.060067	0.1	0.350880
8.061733	0.1	0.350918
8.063400	0.1	0.349064
8.065067	0.1	0.346885
8.066733	0.1	0.345851
8.068400	0.1	0.345805
8.070067	0.1	0.345162
8.071733	0.1	0.343635
8.073400	0.1	0.343034
8.075067	0.1	0.344072
8.076733	0.1	0.343854
8.078400	0.1	0.338964
8.080067	0.1	0.330256
8.081733	0.1	0.322131
8.083400	0.1	0.318279
8.085067	0.1	0.319718
8.086733	0.1	0.324878
8.088400	0.1	0.330065
8.090067	0.1	0.331621
8.091733	0.1	0.328622
8.093400	0.1	0.322959
8.095067	0.1	0.317674
8.096733	0.1	0.315378
8.098400	0.1	0.316789
8.100067	0.1	0.320729
8.101733	0.1	0.325576
8.103400	0.1	0.329749
8.105067	0.1	0.331784
8.106733	0.1	0.330959
8.108400	0.1	0.327597
8.110067	0.1	0.323215
8.111733	0.1	0.319718
8.113400	0.1	0.317791
8.115067	0.1	0.316999
8.116733	0.1	0.317153
8.118400	0.1	0.318401
8.120067	0.1	0.320068
8.121733	0.1	0.320692
8.123400	0.1	0.319611
8.125067	0.1	0.317502
8.126733	0.1	0.315118
8.128400	0.1	0.312631
8.130067	0.1	0.310154
8.131733	0.1	0.308170
8.133400	0.1	0.307183
8.135067	0.1	0.306927
8.136733	0.1	0.306070
8.138400	0.1	0.303257
8.140067	0.1	0.299127
8.141733	0.1	0.296361
8.143400	0.1	0.296496
8.145067	0.1	0.298196
8.146733	0.1	0.299453
8.148400	0.1	0.299439
8.150067	0.1	0.298466
8.151733	0.1	0.297432
8.153400	0.1	0.296417
8.155067	0.1	0.294265
8.156733	0.1	0.290032
8.158400	0.1	0.283835
8.160067	0.1	0.276896
8.161733	0.1	0.271876
8.163400	0.1	0.271900
8.165067	0.1	0.277408
8.166733	0.1	0.284682
8.168400	0.1	0.289110
8.170067	0.1	0.289246
8.171733	0.1	0.286535
8.173400	0.1	0.282968
8.175067	0.1	0.279858
8.176733	0.1	0.277502
8.178400	0.1	0.275467
8.180067	0.1	0.273315
8.181733	0.1	0.270852
8.183400	0.1	0.268081
8.185067	0.1	0.264975
8.186733	0.1	0.261245
8.188400	0.1	0.256938
8.190067	0.1	0.253422
8.191733	0.1	0.252458
8.193400	0.1	0.254009
8.195067	0.1	0.256267
8.196733	0.1	0.258228
8.198400	0.1	0.260603
8.200067	0.1	0.263955
8.201733	0.1	0.267336
8.203400	0.1	0.268943
8.205067	0.1	0.267532
8.206733	0.1	0.263168
8.208400	0.1	0.257185
8.210067	0.1	0.252267
8.211733	0.1	0.251569
8.213400	0.1	0.255564
8.215067	0.1	0.260770
8.216733	0.1	0.263536
8.218400	0.1	0.263574
8.220067	0.1	0.262177
8.221733	0.1	0.259331
8.223400	0.1	0.254745
8.225067	0.1	0.250167
8.226733	0.1	0.248044
8.228400	0.1	0.248724
8.230067	0.1	0.250884
8.231733	0.1	0.253380
8.233400	0.1	0.255695
8.235067	0.1	0.257706
8.236733	0.1	0.259299
8.238400	0.1	0.259704
8.240067	0.1	0.257972
8.241733	0.1	0.254218
8.243400	0.1	0.249213
8.245067	0.1	0.243657
8.246733	0.1	0.238861
8.248400	0.1	0.236728
8.250067	0.1	0.238549
8.251733	0.1	0.244272
8.253400	0.1	0.252440
8.255067	0.1	0.260705
8.256733	0.1	0.266903
8.258400	0.1	0.269981
8.260067	0.1	0.270200
8.261733	0.1	0.268980
8.263400	0.1	0.268533
8.265067	0.1	0.269925
8.266733	0.1	0.271718
8.268400	0.1	0.271774
8.270067	0.1	0.269497
8.271733	0.1	0.265688
8.273400	0.1	0.261380
8.275067	0.1	0.257520
8.276733	0.1	0.255243
8.278400	0.1	0.255401
8.280067	0.1	0.257776
8.281733	0.1	0.260989
8.283400	0.1	0.263224
8.285067	0.1	0.262978
8.286733	0.1	0.260067
8.288400	0.1	0.256137
8.290067	0.1	0.253445
8.291733	0.1	0.253483
8.293400	0.1	0.256766
8.295067	0.1	0.262442
8.296733	0.1	0.267732
8.298400	0.1	0.269413
8.300067	0.1	0.266512
8.301733	0.1	0.260570
8.303400	0.1	0.253655
8.305067	0.1	0.246936
8.306733	0.1	0.240942
8.308400	0.1	0.236565
8.310067	0.1	0.235145
8.311733	0.1	0.236984
8.313400	0.1	0.240682
8.315067	0.1	0.244598
8.316733	0.1	0.247760
8.318400	0.1	0.249255
8.320067	0.1	0.248365
8.321733	0.1	0.245413
8.323400	0.1	0.241571
8.325067	0.1	0.238158
8.326733	0.1	0.236104
8.328400	0.1	0.235317
8.330067	0.1	0.234805
8.331733	0.1	0.233613
8.333400	0.1	0.231280
8.335067	0.1	0.228011
8.336733	0.1	0.224919
8.338400	0.1	0.223219
8.340067	0.1	0.223354
8.341733	0.1	0.225240
8.343400	0.1	0.228635
8.345067	0.1	0.232975
8.346733	0.1	0.236989
8.348400	0.1	0.238959
8.350067	0.1	0.238111
8.351733	0.1	0.234838
8.353400	0.1	0.229585
8.355067	0.1	0.222740
8.356733	0.1	0.215494
8.358400	0.1	0.209818
8.360067	0.1	0.207252
8.361733	0.1	0.208123
8.363400	0.1	0.211671
8.365067	0.1	0.216165
8.366733	0.1	0.219089
8.368400	0.1	0.218297
8.370067	0.1	0.213496
8.371733	0.1	0.206702
8.373400	0.1	0.200705
8.375067	0.1	0.196928
8.376733	0.1	0.195084
8.378400	0.1	0.194577
8.380067	0.1	0.195410
8.381733	0.1	0.197776
8.383400	0.1	0.201305
8.385067	0.1	0.205343
8.386733	0.1	0.209361
8.388400	0.1	0.212546
8.390067	0.1	0.214023
8.391733	0.1	0.213641
8.393400	0.1	0.211885
8.395067	0.1	0.209440
8.396733	0.1	0.207196
8.398400	0.1	0.205846
8.400067	0.1	0.204663
8.401733	0.1	0.201711
8.403400	0.1	0.196327
8.405067	0.1	0.190237
8.406733	0.1	0.185524
8.408400	0.1	0.183005
8.410067	0.1	0.182618
8.411733	0.1	0.183838
8.413400	0.1	0.185892
8.415067	0.1	0.188290
8.416733	0.1	0.190903
8.418400	0.1	0.193571
8.420067	0.1	0.195880
8.421733	0.1	0.197263
8.423400	0.1	0.197617
8.425067	0.1	0.197669
8.426733	0.1	0.198209
8.428400	0.1	0.198665
8.430067	0.1	0.197361
8.431733	0.1	0.193841
8.433400	0.1	0.189869
8.435067	0.1	0.187336
8.436733	0.1	0.186670
8.438400	0.1	0.187736
8.440067	0.1	0.190563
8.441733	0.1	0.194656
8.443400	0.1	0.198437
8.445067	0.1	0.199969
8.446733	0.1	0.198400
8.448400	0.1	0.194917
8.450067	0.1	0.191783
8.451733	0.1	0.190283
8.453400	0.1	0.190134
8.455067	0.1	0.190302
8.456733	0.1	0.189957
8.458400	0.1	0.189007
8.460067	0.1	0.188332
8.461733	0.1	0.189561
8.463400	0.1	0.193832
8.465067	0.1	0.200039
8.466733	0.1	0.205371
8.468400	0.1	0.208132
8.470067	0.1	0.208667
8.471733	0.1	0.207601
8.473400	0.1	0.204509
8.475067	0.1	0.198735
8.476733	0.1	0.191061
8.478400	0.1	0.183745
8.480067	0.1	0.178618
8.481733	0.1	0.175610
8.483400	0.1	0.173706
8.485067	0.1	0.172858
8.486733	0.1	0.174185
8.488400	0.1	0.178544
8.490067	0.1	0.185398
8.491733	0.1	0.193007
8.493400	0.1	0.199541
8.495067	0.1	0.203601
8.496733	0.1	0.204421
8.498400	0.1	0.202507
8.500067	0.1	0.199508
8.501733	0.1	0.197040
8.503400	0.1	0.195992
8.505067	0.1	0.196593
8.506733	0.1	0.198437
8.508400	0.1	0.200551
8.510067	0.1	0.202381
8.511733	0.1	0.204430
8.513400	0.1	0.206870
8.515067	0.1	0.208355
8.516733	0.1	0.207573
8.518400	0.1	0.204965
8.520067	0.1	0.202456
8.521733	0.1	0.202046
8.523400	0.1	0.204574
8.525067	0.1	0.209380
8.526733	0.1	0.214973
8.528400	0.1	0.219946
8.530067	0.1	0.222935
8.531733	0.1	0.222689
8.533400	0.1	0.219317
8.535067	0.1	0.214502
8.536733	0.1	0.210027
8.538400	0.1	0.206893
8.540067	0.1	0.205291
8.541733	0.1	0.204700
8.543400	0.1	0.204705
8.545067	0.1	0.205520
8.546733	0.1	0.207201
8.548400	0.1	0.209380
8.550067	0.1	0.211890
8.551733	0.1	0.214619
8.553400	0.1	0.217212
8.555067	0.1	0.219406
8.556733	0.1	0.221487
8.558400	0.1	0.223811
8.560067	0.1	0.225818
8.561733	0.1	0.226907
8.563400	0.1	0.227625
8.565067	0.1	0.228505
8.566733	0.1	0.229091
8.568400	0.1	0.229273
8.570067	0.1	0.229981
8.571733	0.1	0.231848
8.573400	0.1	0.234218
8.575067	0.1	0.235853
8.576733	0.1	0.235937
8.578400	0.1	0.234190
8.580067	0.1	0.230893
8.581733	0.1	0.226954
8.583400	0.1	0.223541
8.585067	0.1	0.221790
8.586733	0.1	0.222623
8.588400	0.1	0.226116
8.590067	0.1	0.231299
8.591733	0.1	0.236649
8.593400	0.1	0.240626
8.595067	0.1	0.242675
8.596733	0.1	0.243350
8.598400	0.1	0.243201
8.600067	0.1	0.242358
8.601733	0.1	0.240677
8.603400	0.1	0.237687
8.605067	0.1	0.233375
8.606733	0.1	0.228602
8.608400	0.1	0.224002
8.610067	0.1	0.219746
8.611733	0.1	0.216770
8.613400	0.1	0.216602
8.615067	0.1	0.219578
8.616733	0.1	0.223783
8.618400	0.1	0.226651
8.620067	0.1	0.227438
8.621733	0.1	0.227606
8.623400	0.1	0.228775
8.625067	0.1	0.230880
8.626733	0.1	0.232779
8.628400	0.1	0.233683
8.630067	0.1	0.233222
8.631733	0.1	0.231150
8.633400	0.1	0.227899
8.635067	0.1	0.224593
8.636733	0.1	0.221813
8.638400	0.1	0.219308
8.640067	0.1	0.217045
8.641733	0.1	0.215499
8.643400	0.1	0.215028
8.645067	0.1	0.215303
8.646733	0.1	0.215662
8.648400	0.1	0.216058
8.650067	0.1	0.217063
8.651733	0.1	0.218507
8.653400	0.1	0.218875
8.655067	0.1	0.216635
8.656733	0.1	0.211750
8.658400	0.1	0.205198
8.660067	0.1	0.197901
8.661733	0.1	0.190944
8.663400	0.1	0.185785
8.665067	0.1	0.183489
8.666733	0.1	0.183992
8.668400	0.1	0.186288
8.670067	0.1	0.188560
8.671733	0.1	0.188136
8.673400	0.1	0.183610
8.675067	0.1	0.177119
8.676733	0.1	0.172174
8.678400	0.1	0.170115
8.680067	0.1	0.170232
8.681733	0.1	0.171219
8.683400	0.1	0.171922
8.685067	0.1	0.171531
8.686733	0.1	0.169226
8.688400	0.1	0.164942
8.690067	0.1	0.160267
8.691733	0.1	0.157054
8.693400	0.1	0.155810
8.695067	0.1	0.155894
8.696733	0.1	0.156406
8.698400	0.1	0.156621
8.700067	0.1	0.156290
8.701733	0.1	0.155731
8.703400	0.1	0.154818
8.705067	0.1	0.152802
8.706733	0.1	0.149757
8.708400	0.1	0.146721
8.710067	0.1	0.144155
8.711733	0.1	0.141752
8.713400	0.1	0.139503
8.715067	0.1	0.137864
8.716733	0.1	0.137128
8.718400	0.1	0.137221
8.720067	0.1	0.137761
8.721733	0.1	0.138404
8.723400	0.1	0.138935
8.725067	0.1	0.139130
8.726733	0.1	0.139261
8.728400	0.1	0.139955
8.730067	0.1	0.140872
8.731733	0.1	0.140727
8.733400	0.1	0.138995
8.735067	0.1	0.136155
8.736733	0.1	0.132332
8.738400	0.1	0.127526
8.740067	0.1	0.122767
8.741733	0.1	0.119689
8.743400	0.1	0.119340
8.745067	0.1	0.121435
8.746733	0.1	0.124504
8.748400	0.1	0.127135
8.750067	0.1	0.128928
8.751733	0.1	0.129626
8.753400	0.1	0.127796
8.755067	0.1	0.121868
8.756733	0.1	0.112536
8.758400	0.1	0.103055
8.760067	0.1	0.097123
8.761733	0.1	0.096997
8.763400	0.1	0.102883
8.765067	0.1	0.112643
8.766733	0.1	0.122311
8.768400	0.1	0.128439
8.770067	0.1	0.130101
8.771733	0.1	0.128150
8.773400	0.1	0.123945
8.775067	0.1	0.119139
8.776733	0.1	0.115326
8.778400	0.1	0.113421
8.780067	0.1	0.113323
8.781733	0.1	0.114110
8.783400	0.1	0.114455
8.785067	0.1	0.113370
8.786733	0.1	0.110832
8.788400	0.1	0.107666
8.790067	0.1	0.105095
8.791733	0.1	0.104127
8.793400	0.1	0.104802
8.795067	0.1	0.106744
8.796733	0.1	0.110022
8.798400	0.1	0.114669
8.800067	0.1	0.120015
8.801733	0.1	0.124839
8.803400	0.1	0.127750
8.805067	0.1	0.127670
8.806733	0.1	0.124634
8.808400	0.1	0.120089
8.810067	0.1	0.116089
8.811733	0.1	0.113724
8.813400	0.1	0.112350
8.815067	0.1	0.110813
8.816733	0.1	0.109253
8.818400	0.1	0.109081
8.820067	0.1	0.111070
8.821733	0.1	0.114143
8.823400	0.1	0.116378
8.825067	0.1	0.116769
8.826733	0.1	0.115288
8.828400	0.1	0.112201
8.830067	0.1	0.108210
8.831733	0.1	0.104518
8.833400	0.1	0.102371
8.835067	0.1	0.102464
8.836733	0.1	0.104583
8.838400	0.1	0.107558
8.840067	0.1	0.110040
8.841733	0.1	0.111558
8.843400	0.1	0.112620
8.845067	0.1	0.113826
8.846733	0.1	0.115060
8.848400	0.1	0.115479
8.850067	0.1	0.114581
8.851733	0.1	0.112848
8.853400	0.1	0.111028
8.855067	0.1	0.109342
8.856733	0.1	0.107954
8.858400	0.1	0.107442
8.860067	0.1	0.108322
8.861733	0.1	0.110688
8.863400	0.1	0.114152
8.865067	0.1	0.117514
8.866733	0.1	0.119330
8.868400	0.1	0.119279
8.870067	0.1	0.118189
8.871733	0.1	0.116820
8.873400	0.1	0.115489
8.875067	0.1	0.114199
8.876733	0.1	0.112457
8.878400	0.1	0.110208
8.880067	0.1	0.108620
8.881733	0.1	0.108252
8.883400	0.1	0.108071
8.885067	0.1	0.107158
8.886733	0.1	0.106334
8.888400	0.1	0.107619
8.890067	0.1	0.111661
8.891733	0.1	0.116359
8.893400	0.1	0.119116
8.895067	0.1	0.119568
8.896733	0.1	0.119186
8.898400	0.1	0.119079
8.900067	0.1	0.118557
8.901733	0.1	0.116085
8.903400	0.1	0.111749
8.905067	0.1	0.107768
8.906733	0.1	0.105994
8.908400	0.1	0.105980
8.910067	0.1	0.105943
8.911733	0.1	0.105044
8.913400	0.1	0.104001
8.915067	0.1	0.103591
8.916733	0.1	0.103712
8.918400	0.1	0.103926
8.920067	0.1	0.104406
8.921733	0.1	0.105714
8.923400	0.1	0.107647
8.925067	0.1	0.109067
8.926733	0.1	0.109319
8.928400	0.1	0.108685
8.930067	0.1	0.107400
8.931733	0.1	0.105575
8.933400	0.1	0.103819
8.935067	0.1	0.102692
8.936733	0.1	0.102348
8.938400	0.1	0.103260
8.940067	0.1	0.106385
8.941733	0.1	0.111884
8.943400	0.1	0.118394
8.945067	0.1	0.124117
8.946733	0.1	0.127838
8.948400	0.1	0.129049
8.950067	0.1	0.127642
8.951733	0.1	0.123940
8.953400	0.1	0.118976
8.955067	0.1	0.113882
8.956733	0.1	0.109300
8.958400	0.1	0.106255
8.960067	0.1	0.105854
8.961733	0.1	0.107274
8.963400	0.1	0.108136
8.965067	0.1	0.107293
8.966733	0.1	0.105817
8.968400	0.1	0.105300
8.970067	0.1	0.105887
8.971733	0.1	0.106110
8.973400	0.1	0.104629
8.975067	0.1	0.101971
8.976733	0.1	0.100238
8.978400	0.1	0.101328
8.980067	0.1	0.105062
8.981733	0.1	0.109337
8.983400	0.1	0.112285
8.985067	0.1	0.113430
8.986733	0.1	0.112844
8.988400	0.1	0.110362
8.990067	0.1	0.105603
8.991733	0.1	0.098725
8.993400	0.1	0.091312
8.995067	0.1	0.085565
8.996733	0.1	0.082557
8.998400	0.1	0.081849
9.000067	0.1	0.082827
9.001733	0.1	0.085314
9.003400	0.1	0.088969
9.005067	0.1	0.093235
9.006733	0.1	0.097579
9.008400	0.1	0.100881
9.010067	0.1	0.101556
9.011733	0.1	0.099223
9.013400	0.1	0.095167
9.015067	0.1	0.090939
9.016733	0.1	0.087363
9.018400	0.1	0.084657
9.020067	0.1	0.083055
9.021733	0.1	0.082767
9.023400	0.1	0.083232
9.025067	0.1	0.083363
9.026733	0.1	0.082492
9.028400	0.1	0.080466
9.030067	0.1	0.077616
9.031733	0.1	0.075321
9.033400	0.1	0.075032
9.035067	0.1	0.076224
9.036733	0.1	0.076680
9.038400	0.1	0.075251
9.040067	0.1	0.073146
9.041733	0.1	0.072466
9.043400	0.1	0.074301
9.045067	0.1	0.078264
9.046733	0.1	0.083251
9.048400	0.1	0.088150
9.050067	0.1	0.091936
9.051733	0.1	0.093598
9.053400	0.1	0.092350
9.055067	0.1	0.088345
9.056733	0.1	0.083158
9.058400	0.1	0.078753
9.060067	0.1	0.075959
9.061733	0.1	0.074436
9.063400	0.1	0.073388
9.065067	0.1	0.072210
9.066733	0.1	0.071423
9.068400	0.1	0.072573
9.070067	0.1	0.076191
9.071733	0.1	0.080862
9.073400	0.1	0.084643
9.075067	0.1	0.086320
9.076733	0.1	0.085565
9.078400	0.1	0.082948
9.080067	0.1	0.080131
9.081733	0.1	0.078962
9.083400	0.1	0.079637
9.085067	0.1	0.080494
9.086733	0.1	0.079959
9.088400	0.1	0.077998
9.090067	0.1	0.075074
9.091733	0.1	0.070860
9.093400	0.1	0.065481
9.095067	0.1	0.060638
9.096733	0.1	0.058026
9.098400	0.1	0.057779
9.100067	0.1	0.058915
9.101733	0.1	0.060303
9.103400	0.1	0.061151
9.105067	0.1	0.061220
9.106733	0.1	0.060666
9.108400	0.1	0.059959
9.110067	0.1	0.059446
9.111733	0.1	0.058683
9.113400	0.1	0.057113
9.115067	0.1	0.055358
9.116733	0.1	0.054557
9.118400	0.1	0.054855
9.120067	0.1	0.055335
9.121733	0.1	0.055321
9.123400	0.1	0.055614
9.125067	0.1	0.057677
9.126733	0.1	0.061472
9.128400	0.1	0.065314
9.130067	0.1	0.067754
9.131733	0.1	0.068555
9.133400	0.1	0.068322
9.135067	0.1	0.067973
9.136733	0.1	0.068084
9.138400	0.1	0.068159
9.140067	0.1	0.067228
9.141733	0.1	0.065328
9.143400	0.1	0.063814
9.145067	0.1	0.064024
9.146733	0.1	0.065961
9.148400	0.1	0.068299
9.150067	0.1	0.069877
9.151733	0.1	0.070850
9.153400	0.1	0.071349
9.155067	0.1	0.070627
9.156733	0.1	0.068685
9.158400	0.1	0.066622
9.160067	0.1	0.065323
9.161733	0.1	0.064997
9.163400	0.1	0.065276
9.165067	0.1	0.065346
9.166733	0.1	0.064028
9.168400	0.1	0.060750
9.170067	0.1	0.056708
9.171733	0.1	0.053882
9.173400	0.1	0.053532
9.175067	0.1	0.056103
9.176733	0.1	0.060783
9.178400	0.1	0.065430
9.180067	0.1	0.067977
9.181733	0.1	0.067768
9.183400	0.1	0.065635
9.185067	0.1	0.063237
9.186733	0.1	0.062147
9.188400	0.1	0.063102
9.190067	0.1	0.065761
9.191733	0.1	0.069053
9.193400	0.1	0.071670
9.195067	0.1	0.072778
9.196733	0.1	0.072327
9.198400	0.1	0.070604
9.200067	0.1	0.068024
9.201733	0.1	0.065039
9.203400	0.1	0.061998
9.205067	0.1	0.058939
9.206733	0.1	0.055577
9.208400	0.1	0.051921
9.210067	0.1	0.048759
9.211733	0.1	0.046892
9.213400	0.1	0.046389
9.215067	0.1	0.046971
9.216733	0.1	0.048699
9.218400	0.1	0.051605
9.220067	0.1	0.054948
9.221733	0.1	0.057174
9.223400	0.1	0.056829
9.225067	0.1	0.053844
9.226733	0.1	0.050077
9.228400	0.1	0.048215
9.230067	0.1	0.049667
9.231733	0.1	0.054007
9.233400	0.1	0.060131
9.235067	0.1	0.067032
9.236733	0.1	0.073779
9.238400	0.1	0.079512
9.240067	0.1	0.083568
9.241733	0.1	0.085644
9.243400	0.1	0.086091
9.245067	0.1	0.085896
9.246733	0.1	0.085556
9.248400	0.1	0.084620
9.250067	0.1	0.082701
9.251733	0.1	0.079810
9.253400	0.1	0.076038
9.255067	0.1	0.071819
9.256733	0.1	0.068261
9.258400	0.1	0.066734
9.260067	0.1	0.067973
9.261733	0.1	0.071772
9.263400	0.1	0.077370
9.265067	0.1	0.083805
9.266733	0.1	0.090585
9.268400	0.1	0.097319
9.270067	0.1	0.102604
9.271733	0.1	0.104881
9.273400	0.1	0.103805
9.275067	0.1	0.099922
9.276733	0.1	0.094534
9.278400	0.1	0.089919
9.280067	0.1	0.087731
9.281733	0.1	0.087307
9.283400	0.1	0.086627
9.285067	0.1	0.084676
9.286733	0.1	0.082916
9.288400	0.1	0.083921
9.290067	0.1	0.088294
9.291733	0.1	0.094227
9.293400	0.1	0.099745
9.295067	0.1	0.103982
9.296733	0.1	0.107051
9.298400	0.1	0.109430
9.300067	0.1	0.111680
9.301733	0.1	0.114725
9.303400	0.1	0.119195
9.305067	0.1	0.123987
9.306733	0.1	0.127084
9.308400	0.1	0.128127
9.310067	0.1	0.128727
9.311733	0.1	0.130334
9.313400	0.1	0.132741
9.315067	0.1	0.134399
9.316733	0.1	0.133808
9.318400	0.1	0.130939
9.320067	0.1	0.127619
9.321733	0.1	0.126576
9.323400	0.1	0.129375
9.325067	0.1	0.135163
9.326733	0.1	0.141608
9.328400	0.1	0.146767
9.330067	0.1	0.150600
9.331733	0.1	0.154390
9.333400	0.1	0.158232
9.335067	0.1	0.160420
9.336733	0.1	0.159708
9.338400	0.1	0.157366
9.340067	0.1	0.156756
9.341733	0.1	0.160248
9.343400	0.1	0.166413
9.345067	0.1	0.171121
9.346733	0.1	0.171782
9.348400	0.1	0.169505
9.350067	0.1	0.166926
9.351733	0.1	0.165491
9.353400	0.1	0.165361
9.355067	0.1	0.166199
9.356733	0.1	0.167112
9.358400	0.1	0.167326
9.360067	0.1	0.167764
9.361733	0.1	0.170642
9.363400	0.1	0.176732
9.365067	0.1	0.183703
9.366733	0.1	0.187708
9.368400	0.1	0.186488
9.370067	0.1	0.181003
9.371733	0.1	0.174497
9.373400	0.1	0.170344
9.375067	0.1	0.170493
9.376733	0.1	0.174572
9.378400	0.1	0.180001
9.380067	0.1	0.184169
9.381733	0.1	0.186362
9.383400	0.1	0.187024
9.385067	0.1	0.186507
9.386733	0.1	0.185547
9.388400	0.1	0.185729
9.390067	0.1	0.188490
9.391733	0.1	0.193804
9.393400	0.1	0.200253
9.395067	0.1	0.206181
9.396733	0.1	0.210493
9.398400	0.1	0.212346
9.400067	0.1	0.210735
9.401733	0.1	0.205343
9.403400	0.1	0.197664
9.405067	0.1	0.190218
9.406733	0.1	0.184844
9.408400	0.1	0.182483
9.410067	0.1	0.183405
9.411733	0.1	0.186767
9.413400	0.1	0.191121
9.415067	0.1	0.195759
9.416733	0.1	0.200756
9.418400	0.1	0.205352
9.420067	0.1	0.207913
9.421733	0.1	0.207829
9.423400	0.1	0.206120
9.425067	0.1	0.204127
9.426733	0.1	0.202637
9.428400	0.1	0.202390
9.430067	0.1	0.204523
9.431733	0.1	0.209599
9.433400	0.1	0.216439
9.435067	0.1	0.222307
9.436733	0.1	0.224207
9.438400	0.1	0.220672
9.440067	0.1	0.213310
9.441733	0.1	0.206036
9.443400	0.1	0.202358
9.445067	0.1	0.203121
9.446733	0.1	0.206446
9.448400	0.1	0.209650
9.450067	0.1	0.211294
9.451733	0.1	0.211815
9.453400	0.1	0.212565
9.455067	0.1	0.214302
9.456733	0.1	0.217226
9.458400	0.1	0.221604
9.460067	0.1	0.226749
9.461733	0.1	0.230973
9.463400	0.1	0.233217
9.465067	0.1	0.233850
9.466733	0.1	0.233995
9.468400	0.1	0.234647
9.470067	0.1	0.236332
9.471733	0.1	0.238982
9.473400	0.1	0.241818
9.475067	0.1	0.243904
9.476733	0.1	0.244724
9.478400	0.1	0.244174
9.480067	0.1	0.242190
9.481733	0.1	0.238786
9.483400	0.1	0.234889
9.485067	0.1	0.232006
9.486733	0.1	0.230581
9.488400	0.1	0.229944
9.490067	0.1	0.229510
9.491733	0.1	0.228961
9.493400	0.1	0.228183
9.495067	0.1	0.227750
9.496733	0.1	0.228318
9.498400	0.1	0.230051
9.500067	0.1	0.233240
9.501733	0.1	0.238228
9.503400	0.1	0.244468
9.505067	0.1	0.250423
9.506733	0.1	0.253972
9.508400	0.1	0.253790
9.510067	0.1	0.251140
9.511733	0.1	0.248994
9.513400	0.1	0.249227
9.515067	0.1	0.252039
9.516733	0.1	0.257334
9.518400	0.1	0.264393
9.520067	0.1	0.271443
9.521733	0.1	0.277334
9.523400	0.1	0.282270
9.525067	0.1	0.286112
9.526733	0.1	0.288063
9.528400	0.1	0.288230
9.530067	0.1	0.287592
9.531733	0.1	0.286875
9.533400	0.1	0.286442
9.535067	0.1	0.286498
9.536733	0.1	0.287392
9.538400	0.1	0.289800
9.540067	0.1	0.293646
9.541733	0.1	0.297879
9.543400	0.1	0.302005
9.545067	0.1	0.306186
9.546733	0.1	0.310079
9.548400	0.1	0.312631
9.550067	0.1	0.312589
9.551733	0.1	0.309604
9.553400	0.1	0.304598
9.555067	0.1	0.299159
9.556733	0.1	0.295667
9.558400	0.1	0.296375
9.560067	0.1	0.301222
9.561733	0.1	0.307984
9.563400	0.1	0.314619
9.565067	0.1	0.320291
9.566733	0.1	0.325060
9.568400	0.1	0.329423
9.570067	0.1	0.333656
9.571733	0.1	0.337609
9.573400	0.1	0.341260
9.575067	0.1	0.344883
9.576733	0.1	0.348869
9.578400	0.1	0.353502
9.580067	0.1	0.358471
9.581733	0.1	0.362834
9.583400	0.1	0.365684
9.585067	0.1	0.366704
9.586733	0.1	0.366014
9.588400	0.1	0.363919
9.590067	0.1	0.361204
9.591733	0.1	0.359355
9.593400	0.1	0.359663
9.595067	0.1	0.361907
9.596733	0.1	0.364631
9.598400	0.1	0.366992
9.600067	0.1	0.369176
9.601733	0.1	0.371221
9.603400	0.1	0.373046
9.605067	0.1	0.375295
9.606733	0.1	0.378746
9.608400	0.1	0.383388
9.610067	0.1	0.388413
9.611733	0.1	0.392376
9.613400	0.1	0.393703
9.615067	0.1	0.392394
9.616733	0.1	0.390317
9.618400	0.1	0.389023
9.620067	0.1	0.388757
9.621733	0.1	0.389782
9.623400	0.1	0.392818
9.625067	0.1	0.397428
9.626733	0.1	0.401712
9.628400	0.1	0.404515
9.630067	0.1	0.406164
9.631733	0.1	0.406788
9.633400	0.1	0.406303
9.635067	0.1	0.405470
9.636733	0.1	0.404757
9.638400	0.1	0.403631
9.640067	0.1	0.401628
9.641733	0.1	0.399314
9.643400	0.1	0.398168
9.645067	0.1	0.399258
9.646733	0.1	0.401959
9.648400	0.1	0.404655
9.650067	0.1	0.405964
9.651733	0.1	0.405209
9.653400	0.1	0.402606
9.655067	0.1	0.398895
9.656733	0.1	0.394746
9.658400	0.1	0.390839
9.660067	0.1	0.388110
9.661733	0.1	0.386974
9.663400	0.1	0.386988
9.665067	0.1	0.387765
9.666733	0.1	0.388790
9.668400	0.1	0.389018
9.670067	0.1	0.388101
9.671733	0.1	0.386788
9.673400	0.1	0.385502
9.675067	0.1	0.383910
9.676733	0.1	0.382224
9.678400	0.1	0.381763
9.680067	0.1	0.383775
9.681733	0.1	0.387961
9.683400	0.1	0.392348
9.685067	0.1	0.394834
9.686733	0.1	0.394876
9.688400	0.1	0.392990
9.690067	0.1	0.389549
9.691733	0.1	0.385074
9.693400	0.1	0.380520
9.695067	0.1	0.376999
9.696733	0.1	0.375137
9.698400	0.1	0.374760
9.700067	0.1	0.375826
9.701733	0.1	0.378671
9.703400	0.1	0.382820
9.705067	0.1	0.386983
9.706733	0.1	0.390238
9.708400	0.1	0.392408
9.710067	0.1	0.393400
9.711733	0.1	0.393111
9.713400	0.1	0.391817
9.715067	0.1	0.389698
9.716733	0.1	0.386722
9.718400	0.1	0.383239
9.720067	0.1	0.379812
9.721733	0.1	0.376888
9.723400	0.1	0.375058
9.725067	0.1	0.374913
9.726733	0.1	0.376911
9.728400	0.1	0.380981
9.730067	0.1	0.385516
9.731733	0.1	0.387952
9.733400	0.1	0.386955
9.735067	0.1	0.383654
9.736733	0.1	0.380720
9.738400	0.1	0.380198
9.740067	0.1	0.381838
9.741733	0.1	0.383840
9.743400	0.1	0.385367
9.745067	0.1	0.386764
9.746733	0.1	0.387854
9.748400	0.1	0.388320
9.750067	0.1	0.388701
9.751733	0.1	0.389488
9.753400	0.1	0.390452
9.755067	0.1	0.391295
9.756733	0.1	0.392217
9.758400	0.1	0.393861
9.760067	0.1	0.396017
9.761733	0.1	0.396818
9.763400	0.1	0.394881
9.765067	0.1	0.391542
9.766733	0.1	0.389060
9.768400	0.1	0.387779
9.770067	0.1	0.386601
9.771733	0.1	0.385232
9.773400	0.1	0.384529
9.775067	0.1	0.384809
9.776733	0.1	0.384939
9.778400	0.1	0.383561
9.780067	0.1	0.380478
9.781733	0.1	0.376822
9.783400	0.1	0.374387
9.785067	0.1	0.374387
9.786733	0.1	0.376706
9.788400	0.1	0.380324
9.790067	0.1	0.384301
9.791733	0.1	0.388268
9.793400	0.1	0.391863
9.795067	0.1	0.393912
9.796733	0.1	0.393246
9.798400	0.1	0.390233
9.800067	0.1	0.386382
9.801733	0.1	0.382788
9.803400	0.1	0.379710
9.805067	0.1	0.376990
9.806733	0.1	0.374448
9.808400	0.1	0.372664
9.810067	0.1	0.372846
9.811733	0.1	0.375235
9.813400	0.1	0.378648
9.815067	0.1	0.381987
9.816733	0.1	0.384734
9.818400	0.1	0.386056
9.820067	0.1	0.384948
9.821733	0.1	0.381409
9.823400	0.1	0.376850
9.825067	0.1	0.373065
9.826733	0.1	0.370848
9.828400	0.1	0.370112
9.830067	0.1	0.370811
9.831733	0.1	0.372622
9.833400	0.1	0.374047
9.835067	0.1	0.373535
9.836733	0.1	0.370918
9.838400	0.1	0.366913
9.840067	0.1	0.362480
9.841733	0.1	0.358960
9.843400	0.1	0.357307
9.845067	0.1	0.357162
9.846733	0.1	0.357423
9.848400	0.1	0.357311
9.850067	0.1	0.356501
9.851733	0.1	0.354475
9.853400	0.1	0.350517
9.855067	0.1	0.345018
9.856733	0.1	0.340217
9.858400	0.1	0.338545
9.860067	0.1	0.340771
9.861733	0.1	0.346061
9.863400	0.1	0.352687
9.865067	0.1	0.358685
9.866733	0.1	0.362559
9.868400	0.1	0.363979
9.870067	0.1	0.364096
9.871733	0.1	0.364371
9.873400	0.1	0.364655
9.875067	0.1	0.363579
9.876733	0.1	0.360641
9.878400	0.1	0.356534
9.880067	0.1	0.351816
9.881733	0.1	0.346554
9.883400	0.1	0.341297
9.885067	0.1	0.337311
9.886733	0.1	0.335379
9.888400	0.1	0.334773
9.890067	0.1	0.334112
9.891733	0.1	0.333069
9.893400	0.1	0.332547
9.895067	0.1	0.332864
9.896733	0.1	0.332603
9.898400	0.1	0.329940
9.900067	0.1	0.324715
9.901733	0.1	0.318699
9.903400	0.1	0.314028
9.905067	0.1	0.311504
9.906733	0.1	0.310708
9.908400	0.1	0.311104
9.910067	0.1	0.312277
9.911733	0.1	0.313749
9.913400	0.1	0.315332
9.915067	0.1	0.317493
9.916733	0.1	0.320473
9.918400	0.1	0.322959
9.920067	0.1	0.322768
9.921733	0.1	0.319085
9.923400	0.1	0.312780
9.925067	0.1	0.304766
9.926733	0.1	0.295960
9.928400	0.1	0.288775
9.930067	0.1	0.286219
9.931733	0.1	0.288882
9.933400	0.1	0.294265
9.935067	0.1	0.298698
9.936733	0.1	0.299755
9.938400	0.1	0.297776
9.940067	0.1	0.295122
9.941733	0.1	0.293888
9.943400	0.1	0.294414
9.945067	0.1	0.295020
9.946733	0.1	0.293311
9.948400	0.1	0.288766
9.950067	0.1	0.283653
9.951733	0.1	0.280435
9.953400	0.1	0.279262
9.955067	0.1	0.278577
9.956733	0.1	0.277106
9.958400	0.1	0.274866
9.960067	0.1	0.273040
9.961733	0.1	0.272868
9.963400	0.1	0.274405
9.965067	0.1	0.276659
9.966733	0.1	0.278167
9.968400	0.1	0.276952
9.970067	0.1	0.271676
9.971733	0.1	0.263765
9.973400	0.1	0.256603
9.975067	0.1	0.251983
9.976733	0.1	0.248947
9.978400	0.1	0.246195
9.980067	0.1	0.243294
9.981733	0.1	0.239713
9.983400	0.1	0.235206
9.985067	0.1	0.231112
9.986733	0.1	0.229571
9.988400	0.1	0.231490
9.990067	0.1	0.235802
9.991733	0.1	0.239927
9.993400	0.1	0.241268
9.995067	0.1	0.239033
9.996733	0.1	0.234218
9.998400	0.1	0.228439
10.000067	0.1	0.222898
10.001733	0.1	0.218041
10.003400	0.1	0.214255
10.005067	0.1	0.212113
10.006733	0.1	0.211848
10.008400	0.1	0.212817
10.010067	0.1	0.213878
10.011733	0.1	0.214567
10.013400	0.1	0.215853
10.015067	0.1	0.219103
10.016733	0.1	0.224020
10.018400	0.1	0.227904
10.020067	0.1	0.227536
10.021733	0.1	0.221734
10.023400	0.1	0.212379
10.025067	0.1	0.203275
10.026733	0.1	0.197487
10.028400	0.1	0.195699
10.030067	0.1	0.197045
10.031733	0.1	0.200490
10.033400	0.1	0.205329
10.035067	0.1	0.210861
10.036733	0.1	0.216053
10.038400	0.1	0.219718
10.040067	0.1	0.221385
10.041733	0.1	0.221860
10.043400	0.1	0.222460
10.045067	0.1	0.223569
10.046733	0.1	0.223997
10.048400	0.1	0.221906
10.050067	0.1	0.217161
10.051733	0.1	0.212211
10.053400	0.1	0.209901
10.055067	0.1	0.210726
10.056733	0.1	0.212714
10.058400	0.1	0.213576
10.060067	0.1	0.212300
10.061733	0.1	0.209059
10.063400	0.1	0.204765
10.065067	0.1	0.200691
10.066733	0.1	0.197771
10.068400	0.1	0.196551
10.070067	0.1	0.197012
10.071733	0.1	0.198078
10.073400	0.1	0.198223
10.075067	0.1	0.196784
10.076733	0.1	0.193939
10.078400	0.1	0.190404
10.080067	0.1	0.187308
10.081733	0.1	0.185217
10.083400	0.1	0.183769
10.085067	0.1	0.182800
10.086733	0.1	0.182856
10.088400	0.1	0.184337
10.090067	0.1	0.186889
10.091733	0.1	0.189831
10.093400	0.1	0.193012
10.095067	0.1	0.197059
10.096733	0.1	0.201818
10.098400	0.1	0.205413
10.100067	0.1	0.206307
10.101733	0.1	0.205152
10.103400	0.1	0.203582
10.105067	0.1	0.202646
10.106733	0.1	0.202404
10.108400	0.1	0.201715
10.110067	0.1	0.199042
10.111733	0.1	0.194404
10.113400	0.1	0.189422
10.115067	0.1	0.185459
10.116733	0.1	0.182977
10.118400	0.1	0.181831
10.120067	0.1	0.181575
10.121733	0.1	0.181892
10.123400	0.1	0.182772
10.125067	0.1	0.184067
10.126733	0.1	0.185627
10.128400	0.1	0.187848
10.130067	0.1	0.191112
10.131733	0.1	0.194884
10.133400	0.1	0.198162
10.135067	0.1	0.200388
10.136733	0.1	0.201720
10.138400	0.1	0.202768
10.140067	0.1	0.203815
10.141733	0.1	0.204504
10.143400	0.1	0.204421
10.145067	0.1	0.203485
10.146733	0.1	0.201655
10.148400	0.1	0.198297
10.150067	0.1	0.193012
10.151733	0.1	0.187000
10.153400	0.1	0.181915
10.155067	0.1	0.178386
10.156733	0.1	0.176835
10.158400	0.1	0.177594
10.160067	0.1	0.179624
10.161733	0.1	0.181133
10.163400	0.1	0.181529
10.165067	0.1	0.181594
10.166733	0.1	0.182451
10.168400	0.1	0.184663
10.170067	0.1	0.188178
10.171733	0.1	0.192672
10.173400	0.1	0.197296
10.175067	0.1	0.200374
10.176733	0.1	0.200411
10.178400	0.1	0.197655
10.180067	0.1	0.193967
10.181733	0.1	0.190968
10.183400	0.1	0.188597
10.185067	0.1	0.185845
10.186733	0.1	0.182278
10.188400	0.1	0.178497
10.190067	0.1	0.175550
10.191733	0.1	0.174064
10.193400	0.1	0.174334
10.195067	0.1	0.176691
10.196733	0.1	0.180574
10.198400	0.1	0.183838
10.200067	0.1	0.184420
10.201733	0.1	0.182185
10.203400	0.1	0.178497
10.205067	0.1	0.174972
10.206733	0.1	0.173235
10.208400	0.1	0.174250
10.210067	0.1	0.177030
10.211733	0.1	0.179522
10.213400	0.1	0.181049
10.215067	0.1	0.182656
10.216733	0.1	0.184630
10.218400	0.1	0.185575
10.220067	0.1	0.184593
10.221733	0.1	0.182260
10.223400	0.1	0.179573
10.225067	0.1	0.177873
10.226733	0.1	0.178320
10.228400	0.1	0.180379
10.230067	0.1	0.182362
10.231733	0.1	0.183224
10.233400	0.1	0.182907
10.235067	0.1	0.181925
10.236733	0.1	0.180900
10.238400	0.1	0.180462
10.240067	0.1	0.181128
10.241733	0.1	0.182623
10.243400	0.1	0.184034
10.245067	0.1	0.184709
10.246733	0.1	0.184379
10.248400	0.1	0.182712
10.250067	0.1	0.179908
10.251733	0.1	0.177487
10.253400	0.1	0.177124
10.255067	0.1	0.178893
10.256733	0.1	0.181776
10.258400	0.1	0.185091
10.260067	0.1	0.188956
10.261733	0.1	0.193501
10.263400	0.1	0.197650
10.265067	0.1	0.199471
10.266733	0.1	0.198283
10.268400	0.1	0.195596
10.270067	0.1	0.193585
10.271733	0.1	0.193408
10.273400	0.1	0.194749
10.275067	0.1	0.196369
10.276733	0.1	0.196882
10.278400	0.1	0.195545
10.280067	0.1	0.193045
10.281733	0.1	0.191601
10.283400	0.1	0.193259
10.285067	0.1	0.197534
10.286733	0.1	0.201743
10.288400	0.1	0.203801
10.290067	0.1	0.203950
10.291733	0.1	0.203648
10.293400	0.1	0.203988
10.295067	0.1	0.205608
10.296733	0.1	0.208984
10.298400	0.1	0.213617
10.300067	0.1	0.217604
10.301733	0.1	0.219075
10.303400	0.1	0.218051
10.305067	0.1	0.216896
10.306733	0.1	0.218400
10.308400	0.1	0.223280
10.310067	0.1	0.229846
10.311733	0.1	0.235662
10.313400	0.1	0.239536
10.315067	0.1	0.242088
10.316733	0.1	0.244156
10.318400	0.1	0.245874
10.320067	0.1	0.247480
10.321733	0.1	0.249720
10.323400	0.1	0.253366
10.325067	0.1	0.258680
10.326733	0.1	0.264910
10.328400	0.1	0.270754
10.330067	0.1	0.275411
10.331733	0.1	0.278987
10.333400	0.1	0.282396
10.335067	0.1	0.287406
10.336733	0.1	0.296002
10.338400	0.1	0.308310
10.340067	0.1	0.321236
10.341733	0.1	0.330196
10.343400	0.1	0.332939
10.345067	0.1	0.331183
10.346733	0.1	0.328524
10.348400	0.1	0.327514
10.350067	0.1	0.328477
10.351733	0.1	0.330680
10.353400	0.1	0.334028
10.355067	0.1	0.338540
10.356733	0.1	0.343281
10.358400	0.1	0.347430
10.360067	0.1	0.351402
10.361733	0.1	0.356324
10.363400	0.1	0.363430
10.365067	0.1	0.373502
10.366733	0.1	0.386070
10.368400	0.1	0.398909
10.370067	0.1	0.409293
10.371733	0.1	0.416678
10.373400	0.1	0.423356
10.375067	0.1	0.431780
10.376733	0.1	0.442290
10.378400	0.1	0.453675
10.380067	0.1	0.464739
10.381733	0.1	0.475012
10.383400	0.1	0.484926
10.385067	0.1	0.495343
10.386733	0.1	0.506402
10.388400	0.1	0.517257
10.390067	0.1	0.527366
10.391733	0.1	0.537536
10.393400	0.1	0.549415
10.395067	0.1	0.563781
10.396733	0.1	0.579515
10.398400	0.1	0.594892
10.400067	0.1	0.609257
10.401733	0.1	0.623004
10.403400	0.1	0.636601
10.405067	0.1	0.650370
10.406733	0.1	0.665104
10.408400	0.1	0.682189
10.410067	0.1	0.702380
10.411733	0.1	0.724331
10.413400	0.1	0.745296
10.415067	0.1	0.763456
10.416733	0.1	0.778791
10.418400	0.1	0.792141
10.420067	0.1	0.804812
10.421733	0.1	0.818814
10.423400	0.1	0.835806
10.425067	0.1	0.855229
10.426733	0.1	0.874363
10.428400	0.1	0.890596
10.430067	0.1	0.903425
10.431733	0.1	0.914223
10.433400	0.1	0.924468
10.435067	0.1	0.934806
10.436733	0.1	0.945660
10.438400	0.1	0.957604
10.440067	0.1	0.970890
10.441733	0.1	0.985423
10.443400	0.1	1.000967
10.445067	0.1	1.017191
10.446733	0.1	1.033447
10.448400	0.1	1.048818
10.450067	0.1	1.062672
10.451733	0.1	1.075724
10.453400	0.1	1.090076
10.455067	0.1	1.107166
10.456733	0.1	1.125694
10.458400	0.1	1.142495
10.460067	0.1	1.155022
10.461733	0.1	1.162710
10.463400	0.1	1.167189
10.465067	0.1	1.171059
10.466733	0.1	1.176093
10.468400	0.1	1.183068
10.470067	0.1	1.192354
10.471733	0.1	1.203497
10.473400	0.1	1.215073
10.475067	0.1	1.225341
10.476733	0.1	1.233271
10.478400	0.1	1.239190
10.480067	0.1	1.243791
10.481733	0.1	1.247120
10.483400	0.1	1.249192
10.485067	0.1	1.250487
10.486733	0.1	1.251902
10.488400	0.1	1.254915
10.490067	0.1	1.260680
10.491733	0.1	1.268671
10.493400	0.1	1.277067
10.495067	0.1	1.284173
10.496733	0.1	1.289407
10.498400	0.1	1.293239
10.500067	0.1	1.296825
10.501733	0.1	1.301500
10.503400	0.1	1.307465
10.505067	0.1	1.313100
10.506733	0.1	1.317132
10.508400	0.1	1.320518
10.510067	0.1	1.324569
10.511733	0.1	1.329151
10.513400	0.1	1.334134
10.515067	0.1	1.340387
10.516733	0.1	1.348313
10.518400	0.1	1.356583
10.520067	0.1	1.362809
10.521733	0.1	1.365417
10.523400	0.1	1.365417
10.525067	0.1	1.365668
10.526733	0.1	1.368001
10.528400	0.1	1.371950
10.530067	0.1	1.376215
10.531733	0.1	1.380532
10.533400	0.1	1.385668
10.535067	0.1	1.391773
10.536733	0.1	1.397384
10.538400	0.1	1.400467
10.540067	0.1	1.400337
10.541733	0.1	1.398441
10.543400	0.1	1.396658
10.545067	0.1	1.395307
10.546733	0.1	1.393422
10.548400	0.1	1.390614
10.550067	0.1	1.387745
10.551733	0.1	1.385962
10.553400	0.1	1.385594
10.555067	0.1	1.386157
10.556733	0.1	1.386995
10.558400	0.1	1.387671
10.560067	0.1	1.388066
10.561733	0.1	1.388621
10.563400	0.1	1.390106
10.565067	0.1	1.393179
10.566733	0.1	1.398055
10.568400	0.1	1.404160
10.570067	0.1	1.410157
10.571733	0.1	1.414688
10.573400	0.1	1.417231
10.575067	0.1	1.418390
10.576733	0.1	1.419680
10.578400	0.1	1.422483
10.580067	0.1	1.426237
10.581733	0.1	1.428146
10.583400	0.1	1.425892
10.585067	0.1	1.420807
10.586733	0.1	1.416774
10.588400	0.1	1.416276
10.590067	0.1	1.419070
10.591733	0.1	1.423927
10.593400	0.1	1.429808
10.595067	0.1	1.435638
10.596733	0.1	1.440318
10.598400	0.1	1.442949
10.600067	0.1	1.442996
10.601733	0.1	1.440505
10.603400	0.1	1.436314
10.605067	0.1	1.431829
10.606733	0.1	1.428253
10.608400	0.1	1.425687
10.610067	0.1	1.423513
10.611733	0.1	1.421827
10.613400	0.1	1.422018
10.615067	0.1	1.425580
10.616733	0.1	1.432160
10.618400	0.1	1.439061
10.620067	0.1	1.443475
10.621733	0.1	1.444430
10.623400	0.1	1.442428
10.625067	0.1	1.439000
10.626733	0.1	1.436449
10.628400	0.1	1.436332
10.630067	0.1	1.438120
10.631733	0.1	1.439825
10.633400	0.1	1.440044
10.635067	0.1	1.439247
10.636733	0.1	1.438535
10.638400	0.1	1.437892
10.640067	0.1	1.436812
10.641733	0.1	1.435708
10.643400	0.1	1.435406
10.645067	0.1	1.436323
10.646733	0.1	1.437995
10.648400	0.1	1.438842
10.650067	0.1	1.437040
10.651733	0.1	1.431932
10.653400	0.1	1.425007
10.655067	0.1	1.419112
10.656733	0.1	1.415508
10.658400	0.1	1.412393
10.660067	0.1	1.407117
10.661733	0.1	1.399009
10.663400	0.1	1.389747
10.665067	0.1	1.381557
10.666733	0.1	1.375834
10.668400	0.1	1.372918
10.670067	0.1	1.371740
10.671733	0.1	1.369994
10.673400	0.1	1.365501
10.675067	0.1	1.357649
10.676733	0.1	1.347759
10.678400	0.1	1.337691
10.680067	0.1	1.328052
10.681733	0.1	1.318608
10.683400	0.1	1.309505
10.685067	0.1	1.300876
10.686733	0.1	1.291963
10.688400	0.1	1.281705
10.690067	0.1	1.270301
10.691733	0.1	1.259162
10.693400	0.1	1.249104
10.695067	0.1	1.239665
10.696733	0.1	1.229979
10.698400	0.1	1.219413
10.700067	0.1	1.207492
10.701733	0.1	1.194323
10.703400	0.1	1.181015
10.705067	0.1	1.169085
10.706733	0.1	1.159050
10.708400	0.1	1.150016
10.710067	0.1	1.140591
10.711733	0.1	1.129583
10.713400	0.1	1.116046
10.715067	0.1	1.099934
10.716733	0.1	1.082676
10.718400	0.1	1.066662
10.720067	0.1	1.054076
10.721733	0.1	1.045885
10.723400	0.1	1.040893
10.725067	0.1	1.036176
10.726733	0.1	1.029014
10.728400	0.1	1.017973
10.730067	0.1	1.002946
10.731733	0.1	0.985917
10.733400	0.1	0.970359
10.735067	0.1	0.957907
10.736733	0.1	0.946955
10.738400	0.1	0.935355
10.740067	0.1	0.922671
10.741733	0.1	0.909613
10.743400	0.1	0.897148
10.745067	0.1	0.885865
10.746733	0.1	0.875122
10.748400	0.1	0.863667
10.750067	0.1	0.850945
10.751733	0.1	0.837334
10.753400	0.1	0.823885
10.755067	0.1	0.812369
10.756733	0.1	0.804043
10.758400	0.1	0.797920
10.760067	0.1	0.791457
10.761733	0.1	0.782651
10.763400	0.1	0.770371
10.765067	0.1	0.754385
10.766733	0.1	0.736667
10.768400	0.1	0.720676
10.770067	0.1	0.708639
10.771733	0.1	0.700606
10.773400	0.1	0.695260
10.775067	0.1	0.690841
10.776733	0.1	0.685942
10.778400	0.1	0.679828
10.780067	0.1	0.671963
10.781733	0.1	0.661593
10.783400	0.1	0.648526
10.785067	0.1	0.634063
10.786733	0.1	0.620796
10.788400	0.1	0.611842
10.790067	0.1	0.609080
10.791733	0.1	0.610976
10.793400	0.1	0.612899
10.795067	0.1	0.610063
10.796733	0.1	0.600731
10.798400	0.1	0.587292
10.800067	0.1	0.573690
10.801733	0.1	0.562384
10.803400	0.1	0.554179
10.805067	0.1	0.549271
10.806733	0.1	0.547338
10.808400	0.1	0.547143
10.810067	0.1	0.546481
10.811733	0.1	0.543096
10.813400	0.1	0.536279
10.815067	0.1	0.527464
10.816733	0.1	0.518956
10.818400	0.1	0.512288
10.820067	0.1	0.508083
10.821733	0.1	0.506556
10.823400	0.1	0.506882
10.825067	0.1	0.506784
10.826733	0.1	0.504218
10.828400	0.1	0.499492
10.830067	0.1	0.494821
10.831733	0.1	0.491878
10.833400	0.1	0.490602
10.835067	0.1	0.490341
10.836733	0.1	0.490835
10.838400	0.1	0.491343
10.840067	0.1	0.490318
10.841733	0.1	0.486639
10.843400	0.1	0.480814
10.845067	0.1	0.474793
10.846733	0.1	0.470211
10.848400	0.1	0.467012
10.850067	0.1	0.464059
10.851733	0.1	0.460530
10.853400	0.1	0.456818
10.855067	0.1	0.454518
10.856733	0.1	0.454918
10.858400	0.1	0.457414
10.860067	0.1	0.459934
10.861733	0.1	0.460697
10.863400	0.1	0.459277
10.865067	0.1	0.456716
10.866733	0.1	0.455054
10.868400	0.1	0.455505
10.870067	0.1	0.457093
10.871733	0.1	0.457801
10.873400	0.1	0.456693
10.875067	0.1	0.454276
10.876733	0.1	0.451524
10.878400	0.1	0.449340
10.880067	0.1	0.448064
10.881733	0.1	0.446667
10.883400	0.1	0.443505
10.885067	0.1	0.438369
10.886733	0.1	0.432781
10.888400	0.1	0.428366
10.890067	0.1	0.426169
10.891733	0.1	0.426956
10.893400	0.1	0.430853
10.895067	0.1	0.436674
10.896733	0.1	0.442700
10.898400	0.1	0.447943
10.900067	0.1	0.451636
10.901733	0.1	0.452809
10.903400	0.1	0.451249
10.905067	0.1	0.447724
10.906733	0.1	0.443771
10.908400	0.1	0.441172
10.910067	0.1	0.440455
10.911733	0.1	0.440571
10.913400	0.1	0.440585
10.915067	0.1	0.440641
10.916733	0.1	0.440893
10.918400	0.1	0.440297
10.920067	0.1	0.437591
10.921733	0.1	0.433568
10.923400	0.1	0.430536
10.925067	0.1	0.429307
10.926733	0.1	0.428674
10.928400	0.1	0.427719
10.930067	0.1	0.426644
10.931733	0.1	0.425666
10.933400	0.1	0.424492
10.935067	0.1	0.422811
10.936733	0.1	0.420683
10.938400	0.1	0.418620
10.940067	0.1	0.417344
10.941733	0.1	0.417279
10.943400	0.1	0.418038
10.945067	0.1	0.418606
10.946733	0.1	0.418755
10.948400	0.1	0.419151
10.950067	0.1	0.419482
10.951733	0.1	0.418383
10.953400	0.1	0.415440
10.955067	0.1	0.412036
10.956733	0.1	0.410108
10.958400	0.1	0.410266
10.960067	0.1	0.411412
10.961733	0.1	0.411859
10.963400	0.1	0.410513
10.965067	0.1	0.407402
10.966733	0.1	0.402997
10.968400	0.1	0.397903
10.970067	0.1	0.393265
10.971733	0.1	0.389889
10.973400	0.1	0.387500
10.975067	0.1	0.385721
10.976733	0.1	0.384655
10.978400	0.1	0.384613
10.980067	0.1	0.386122
10.981733	0.1	0.389242
10.983400	0.1	0.392799
10.985067	0.1	0.395128
10.986733	0.1	0.395472
10.988400	0.1	0.394247
10.990067	0.1	0.392352
10.991733	0.1	0.390406
10.993400	0.1	0.388590
10.995067	0.1	0.386829
10.996733	0.1	0.385265
10.998400	0.1	0.384478
11.000067	0.1	0.384618
11.001733	0.1	0.385451
11.003400	0.1	0.387612
11.005067	0.1	0.392045
11.006733	0.1	0.397759
11.008400	0.1	0.402108
11.010067	0.1	0.403398
11.011733	0.1	0.401642
11.013400	0.1	0.397749
11.015067	0.1	0.393847
11.016733	0.1	0.392739
11.018400	0.1	0.395202
11.020067	0.1	0.399235
11.021733	0.1	0.402401
11.023400	0.1	0.403482
11.025067	0.1	0.402639
11.026733	0.1	0.401232
11.028400	0.1	0.400613
11.030067	0.1	0.400255
11.031733	0.1	0.398201
11.033400	0.1	0.393922
11.035067	0.1	0.389433
11.036733	0.1	0.387020
11.038400	0.1	0.387304
11.040067	0.1	0.389684
11.041733	0.1	0.392986
11.043400	0.1	0.396152
11.045067	0.1	0.399309
11.046733	0.1	0.403081
11.048400	0.1	0.407011
11.050067	0.1	0.410243
11.051733	0.1	0.413144
11.053400	0.1	0.416627
11.055067	0.1	0.420688
11.056733	0.1	0.424213
11.058400	0.1	0.425605
11.060067	0.1	0.423845
11.061733	0.1	0.419626
11.063400	0.1	0.415216
11.065067	0.1	0.412823
11.066733	0.1	0.413363
11.068400	0.1	0.416706
11.070067	0.1	0.421978
11.071733	0.1	0.427496
11.073400	0.1	0.431286
11.075067	0.1	0.432180
11.076733	0.1	0.430616
11.078400	0.1	0.428571
11.080067	0.1	0.428488
11.081733	0.1	0.431729
11.083400	0.1	0.437563
11.085067	0.1	0.443766
11.086733	0.1	0.448669
11.088400	0.1	0.451920
11.090067	0.1	0.453657
11.091733	0.1	0.454774
11.093400	0.1	0.457037
11.095067	0.1	0.461126
11.096733	0.1	0.465601
11.098400	0.1	0.468767
11.100067	0.1	0.470653
11.101733	0.1	0.472474
11.103400	0.1	0.475235
11.105067	0.1	0.479072
11.106733	0.1	0.483743
11.108400	0.1	0.489173
11.110067	0.1	0.495221
11.111733	0.1	0.501745
11.113400	0.1	0.509056
11.115067	0.1	0.516744
11.116733	0.1	0.522533
11.118400	0.1	0.524330
11.120067	0.1	0.523096
11.121733	0.1	0.522286
11.123400	0.1	0.524446
11.125067	0.1	0.528921
11.126733	0.1	0.532684
11.128400	0.1	0.532838
11.130067	0.1	0.528921
11.131733	0.1	0.523748
11.133400	0.1	0.521163
11.135067	0.1	0.522630
11.136733	0.1	0.526807
11.138400	0.1	0.531096
11.140067	0.1	0.532847
11.141733	0.1	0.530835
11.143400	0.1	0.526528
11.145067	0.1	0.523231
11.146733	0.1	0.523520
11.148400	0.1	0.527631
11.150067	0.1	0.534174
11.151733	0.1	0.541313
11.153400	0.1	0.547282
11.155067	0.1	0.551413
11.156733	0.1	0.554631
11.158400	0.1	0.557941
11.160067	0.1	0.561094
11.161733	0.1	0.562747
11.163400	0.1	0.561653
11.165067	0.1	0.558305
11.166733	0.1	0.555087
11.168400	0.1	0.554258
11.170067	0.1	0.556242
11.171733	0.1	0.560614
11.173400	0.1	0.567152
11.175067	0.1	0.574496
11.176733	0.1	0.579697
11.178400	0.1	0.580661
11.180067	0.1	0.577699
11.181733	0.1	0.572656
11.183400	0.1	0.567669
11.185067	0.1	0.564675
11.186733	0.1	0.564684
11.188400	0.1	0.566803
11.190067	0.1	0.568940
11.191733	0.1	0.570160
11.193400	0.1	0.571539
11.195067	0.1	0.574528
11.196733	0.1	0.578947
11.198400	0.1	0.583013
11.200067	0.1	0.585034
11.201733	0.1	0.584833
11.203400	0.1	0.583469
11.205067	0.1	0.582011
11.206733	0.1	0.580736
11.208400	0.1	0.578691
11.210067	0.1	0.574570
11.211733	0.1	0.568596
11.213400	0.1	0.563180
11.215067	0.1	0.561532
11.216733	0.1	0.565401
11.218400	0.1	0.573359
11.220067	0.1	0.581709
11.221733	0.1	0.587488
11.223400	0.1	0.590342
11.225067	0.1	0.592177
11.226733	0.1	0.595525
11.228400	0.1	0.601104
11.230067	0.1	0.607218
11.231733	0.1	0.611953
11.233400	0.1	0.614757
11.235067	0.1	0.615939
11.236733	0.1	0.616000
11.238400	0.1	0.614990
11.240067	0.1	0.612508
11.241733	0.1	0.608894
11.243400	0.1	0.605644
11.245067	0.1	0.604247
11.246733	0.1	0.605132
11.248400	0.1	0.607315
11.250067	0.1	0.609332
11.251733	0.1	0.610608
11.253400	0.1	0.611250
11.255067	0.1	0.610682
11.256733	0.1	0.607879
11.258400	0.1	0.602915
11.260067	0.1	0.597308
11.261733	0.1	0.592940
11.263400	0.1	0.590538
11.265067	0.1	0.589266
11.266733	0.1	0.588289
11.268400	0.1	0.588167
11.270067	0.1	0.589960
11.271733	0.1	0.593350
11.273400	0.1	0.597094
11.275067	0.1	0.600689
11.276733	0.1	0.604489
11.278400	0.1	0.608759
11.280067	0.1	0.613243
11.281733	0.1	0.617220
11.283400	0.1	0.619828
11.285067	0.1	0.620359
11.286733	0.1	0.618170
11.288400	0.1	0.613006
11.290067	0.1	0.605942
11.291733	0.1	0.599329
11.293400	0.1	0.595348
11.295067	0.1	0.594850
11.296733	0.1	0.597103
11.298400	0.1	0.600121
11.300067	0.1	0.601667
11.301733	0.1	0.600782
11.303400	0.1	0.598258
11.305067	0.1	0.595581
11.306733	0.1	0.593476
11.308400	0.1	0.591488
11.310067	0.1	0.588968
11.311733	0.1	0.585834
11.313400	0.1	0.582431
11.315067	0.1	0.579371
11.316733	0.1	0.576996
11.318400	0.1	0.575301
11.320067	0.1	0.574728
11.321733	0.1	0.575637
11.323400	0.1	0.577639
11.325067	0.1	0.580335
11.326733	0.1	0.583804
11.328400	0.1	0.587571
11.330067	0.1	0.590333
11.331733	0.1	0.591371
11.333400	0.1	0.590822
11.335067	0.1	0.588275
11.336733	0.1	0.583311
11.338400	0.1	0.577443
11.340067	0.1	0.573187
11.341733	0.1	0.571432
11.343400	0.1	0.571162
11.345067	0.1	0.570840
11.346733	0.1	0.569238
11.348400	0.1	0.565867
11.350067	0.1	0.561387
11.351733	0.1	0.557187
11.353400	0.1	0.554402
11.355067	0.1	0.553573
11.356733	0.1	0.554291
11.358400	0.1	0.554868
11.360067	0.1	0.553941
11.361733	0.1	0.552135
11.363400	0.1	0.550565
11.365067	0.1	0.548949
11.366733	0.1	0.546565
11.368400	0.1	0.543706
11.370067	0.1	0.540805
11.371733	0.1	0.537517
11.373400	0.1	0.533396
11.375067	0.1	0.528726
11.376733	0.1	0.524465
11.378400	0.1	0.521829
11.380067	0.1	0.521801
11.381733	0.1	0.524423
11.383400	0.1	0.528716
11.385067	0.1	0.533531
11.386733	0.1	0.538034
11.388400	0.1	0.541219
11.390067	0.1	0.541713
11.391733	0.1	0.538980
11.393400	0.1	0.534216
11.395067	0.1	0.529396
11.396733	0.1	0.525820
11.398400	0.1	0.523548
11.400067	0.1	0.521364
11.401733	0.1	0.517541
11.403400	0.1	0.511380
11.405067	0.1	0.504139
11.406733	0.1	0.498616
11.408400	0.1	0.497354
11.410067	0.1	0.500558
11.411733	0.1	0.506104
11.413400	0.1	0.511925
11.415067	0.1	0.517033
11.416733	0.1	0.520139
11.418400	0.1	0.519971
11.420067	0.1	0.516768
11.421733	0.1	0.511613
11.423400	0.1	0.505322
11.425067	0.1	0.499003
11.426733	0.1	0.494216
11.428400	0.1	0.491580
11.430067	0.1	0.490397
11.431733	0.1	0.489792
11.433400	0.1	0.489354
11.435067	0.1	0.488996
11.436733	0.1	0.488535
11.438400	0.1	0.487277
11.440067	0.1	0.484404
11.441733	0.1	0.480134
11.443400	0.1	0.475906
11.445067	0.1	0.473210
11.446733	0.1	0.472744
11.448400	0.1	0.474495
11.450067	0.1	0.477512
11.451733	0.1	0.479994
11.453400	0.1	0.480674
11.455067	0.1	0.479654
11.456733	0.1	0.477410
11.458400	0.1	0.474146
11.460067	0.1	0.470728
11.461733	0.1	0.468651
11.463400	0.1	0.468548
11.465067	0.1	0.469903
11.466733	0.1	0.471901
11.468400	0.1	0.473545
11.470067	0.1	0.474290
11.471733	0.1	0.474593
11.473400	0.1	0.474858
11.475067	0.1	0.475002
11.476733	0.1	0.474593
11.478400	0.1	0.472651
11.480067	0.1	0.468590
11.481733	0.1	0.463417
11.483400	0.1	0.459142
11.485067	0.1	0.457368
11.486733	0.1	0.458453
11.488400	0.1	0.461475
11.490067	0.1	0.464739
11.491733	0.1	0.466998
11.493400	0.1	0.468576
11.495067	0.1	0.470248
11.496733	0.1	0.471612
11.498400	0.1	0.472046
11.500067	0.1	0.471747
11.501733	0.1	0.471096
11.503400	0.1	0.470718
11.505067	0.1	0.471715
11.506733	0.1	0.474146
11.508400	0.1	0.475966
11.510067	0.1	0.474909
11.511733	0.1	0.471161
11.513400	0.1	0.466951
11.515067	0.1	0.463533
11.516733	0.1	0.460171
11.518400	0.1	0.455836
11.520067	0.1	0.450625
11.521733	0.1	0.445680
11.523400	0.1	0.442113
11.525067	0.1	0.440413
11.526733	0.1	0.440865
11.528400	0.1	0.443519
11.530067	0.1	0.447971
11.531733	0.1	0.453526
11.533400	0.1	0.458891
11.535067	0.1	0.462360
11.536733	0.1	0.463123
11.538400	0.1	0.461391
11.540067	0.1	0.457498
11.541733	0.1	0.451580
11.543400	0.1	0.444129
11.545067	0.1	0.436977
11.546733	0.1	0.432753
11.548400	0.1	0.432683
11.550067	0.1	0.434956
11.551733	0.1	0.435859
11.553400	0.1	0.433661
11.555067	0.1	0.430262
11.556733	0.1	0.427775
11.558400	0.1	0.426052
11.560067	0.1	0.424581
11.561733	0.1	0.423938
11.563400	0.1	0.424874
11.565067	0.1	0.426816
11.566733	0.1	0.427496
11.568400	0.1	0.424548
11.570067	0.1	0.417386
11.571733	0.1	0.407821
11.573400	0.1	0.399351
11.575067	0.1	0.394667
11.576733	0.1	0.393759
11.578400	0.1	0.394946
11.580067	0.1	0.396688
11.581733	0.1	0.398057
11.583400	0.1	0.398536
11.585067	0.1	0.397442
11.586733	0.1	0.393963
11.588400	0.1	0.388441
11.590067	0.1	0.382820
11.591733	0.1	0.379370
11.593400	0.1	0.379072
11.595067	0.1	0.380836
11.596733	0.1	0.382913
11.598400	0.1	0.384655
11.600067	0.1	0.385833
11.601733	0.1	0.385121
11.603400	0.1	0.381274
11.605067	0.1	0.375425
11.606733	0.1	0.370387
11.608400	0.1	0.367872
11.610067	0.1	0.367356
11.611733	0.1	0.367109
11.613400	0.1	0.366024
11.615067	0.1	0.364431
11.616733	0.1	0.362950
11.618400	0.1	0.361549
11.620067	0.1	0.360305
11.621733	0.1	0.359886
11.623400	0.1	0.360887
11.625067	0.1	0.363332
11.626733	0.1	0.366657
11.628400	0.1	0.369782
11.630067	0.1	0.370843
11.631733	0.1	0.367868
11.633400	0.1	0.360692
11.635067	0.1	0.351719
11.636733	0.1	0.344156
11.638400	0.1	0.340003
11.640067	0.1	0.339374
11.641733	0.1	0.340398
11.643400	0.1	0.340682
11.645067	0.1	0.339583
11.646733	0.1	0.338163
11.648400	0.1	0.337195
11.650067	0.1	0.336668
11.651733	0.1	0.336729
11.653400	0.1	0.337451
11.655067	0.1	0.338168
11.656733	0.1	0.338037
11.658400	0.1	0.336496
11.660067	0.1	0.333437
11.661733	0.1	0.329558
11.663400	0.1	0.325865
11.665067	0.1	0.323197
11.666733	0.1	0.322200
11.668400	0.1	0.322834
11.670067	0.1	0.323993
11.671733	0.1	0.324072
11.673400	0.1	0.322252
11.675067	0.1	0.319122
11.676733	0.1	0.315569
11.678400	0.1	0.311737
11.680067	0.1	0.307895
11.681733	0.1	0.304924
11.683400	0.1	0.303318
11.685067	0.1	0.302745
11.686733	0.1	0.302428
11.688400	0.1	0.301511
11.690067	0.1	0.299667
11.691733	0.1	0.297679
11.693400	0.1	0.296519
11.695067	0.1	0.296296
11.696733	0.1	0.296850
11.698400	0.1	0.298321
11.700067	0.1	0.300556
11.701733	0.1	0.303034
11.703400	0.1	0.305218
11.705067	0.1	0.306480
11.706733	0.1	0.305925
11.708400	0.1	0.302694
11.710067	0.1	0.296975
11.711733	0.1	0.290708
11.713400	0.1	0.286251
11.715067	0.1	0.284449
11.716733	0.1	0.284673
11.718400	0.1	0.285646
11.720067	0.1	0.285637
11.721733	0.1	0.283383
11.723400	0.1	0.279499
11.725067	0.1	0.276249
11.726733	0.1	0.275578
11.728400	0.1	0.277744
11.730067	0.1	0.281450
11.731733	0.1	0.284482
11.733400	0.1	0.284920
11.735067	0.1	0.282894
11.736733	0.1	0.280379
11.738400	0.1	0.278885
11.740067	0.1	0.278414
11.741733	0.1	0.278209
11.743400	0.1	0.277488
11.745067	0.1	0.275956
11.746733	0.1	0.274149
11.748400	0.1	0.272933
11.750067	0.1	0.272128
11.751733	0.1	0.270456
11.753400	0.1	0.267574
11.755067	0.1	0.264817
11.756733	0.1	0.263513
11.758400	0.1	0.264114
11.760067	0.1	0.266354
11.761733	0.1	0.268896
11.763400	0.1	0.270056
11.765067	0.1	0.269525
11.766733	0.1	0.268333
11.768400	0.1	0.267928
11.770067	0.1	0.270046
11.771733	0.1	0.275453
11.773400	0.1	0.282261
11.775067	0.1	0.287308
11.776733	0.1	0.288826
11.778400	0.1	0.287076
11.780067	0.1	0.283788
11.781733	0.1	0.281674
11.783400	0.1	0.282722
11.785067	0.1	0.286661
11.786733	0.1	0.291932
11.788400	0.1	0.297385
11.790067	0.1	0.301790
11.791733	0.1	0.303527
11.793400	0.1	0.302354
11.795067	0.1	0.300338
11.796733	0.1	0.300095
11.798400	0.1	0.302377
11.800067	0.1	0.305292
11.801733	0.1	0.306508
11.803400	0.1	0.305772
11.805067	0.1	0.304733
11.806733	0.1	0.304976
11.808400	0.1	0.306591
11.810067	0.1	0.308435
11.811733	0.1	0.309488
11.813400	0.1	0.309646
11.815067	0.1	0.309353
11.816733	0.1	0.308943
11.818400	0.1	0.308719
11.820067	0.1	0.309190
11.821733	0.1	0.310312
11.823400	0.1	0.311011
11.825067	0.1	0.310098
11.826733	0.1	0.307541
11.828400	0.1	0.304719
11.830067	0.1	0.302941
11.831733	0.1	0.301925
11.833400	0.1	0.300710
11.835067	0.1	0.299462
11.836733	0.1	0.299583
11.838400	0.1	0.302410
11.840067	0.1	0.307756
11.841733	0.1	0.313893
11.843400	0.1	0.319118
11.845067	0.1	0.322801
11.846733	0.1	0.324845
11.848400	0.1	0.325334
11.850067	0.1	0.325218
11.851733	0.1	0.326354
11.853400	0.1	0.329716
11.855067	0.1	0.333916
11.856733	0.1	0.336552
11.858400	0.1	0.336482
11.860067	0.1	0.334075
11.861733	0.1	0.330429
11.863400	0.1	0.327397
11.865067	0.1	0.327090
11.866733	0.1	0.330051
11.868400	0.1	0.334363
11.870067	0.1	0.337409
11.871733	0.1	0.338233
11.873400	0.1	0.337865
11.875067	0.1	0.337763
11.876733	0.1	0.338517
11.878400	0.1	0.340249
11.880067	0.1	0.343141
11.881733	0.1	0.346708
11.883400	0.1	0.349637
11.885067	0.1	0.351542
11.886733	0.1	0.353716
11.888400	0.1	0.357479
11.890067	0.1	0.363193
11.891733	0.1	0.370815
11.893400	0.1	0.379533
11.895067	0.1	0.387179
11.896733	0.1	0.391528
11.898400	0.1	0.391854
11.900067	0.1	0.389153
11.901733	0.1	0.385516
11.903400	0.1	0.383123
11.905067	0.1	0.383426
11.906733	0.1	0.386727
11.908400	0.1	0.392194
11.910067	0.1	0.398508
11.911733	0.1	0.404846
11.913400	0.1	0.410802
11.915067	0.1	0.415640
11.916733	0.1	0.418634
11.918400	0.1	0.419747
11.920067	0.1	0.419426
11.921733	0.1	0.418625
11.923400	0.1	0.419007
11.925067	0.1	0.421628
11.926733	0.1	0.425912
11.928400	0.1	0.431212
11.930067	0.1	0.437978
11.931733	0.1	0.446159
11.933400	0.1	0.454457
11.935067	0.1	0.461917
11.936733	0.1	0.468385
11.938400	0.1	0.473498
11.940067	0.1	0.476702
11.941733	0.1	0.477834
11.943400	0.1	0.477405
11.945067	0.1	0.476828
11.946733	0.1	0.477666
11.948400	0.1	0.480535
11.950067	0.1	0.485121
11.951733	0.1	0.490644
11.953400	0.1	0.496400
11.955067	0.1	0.502109
11.956733	0.1	0.507445
11.958400	0.1	0.511706
11.960067	0.1	0.514453
11.961733	0.1	0.515897
11.963400	0.1	0.516395
11.965067	0.1	0.516609
11.966733	0.1	0.518109
11.968400	0.1	0.522519
11.970067	0.1	0.530244
11.971733	0.1	0.540335
11.973400	0.1	0.550984
11.975067	0.1	0.560009
11.976733	0.1	0.565494
11.978400	0.1	0.567092
11.980067	0.1	0.566700
11.981733	0.1	0.567422
11.983400	0.1	0.571259
11.985067	0.1	0.577490
11.986733	0.1	0.583921
11.988400	0.1	0.589299
11.990067	0.1	0.594002
11.991733	0.1	0.599422
11.993400	0.1	0.606594
11.995067	0.1	0.614449
11.996733	0.1	0.620652
11.998400	0.1	0.624256
12.000067	0.1	0.626431
12.001733	0.1	0.629243
12.003400	0.1	0.633989
12.005067	0.1	0.640070
12.006733	0.1	0.646100
12.008400	0.1	0.651949
12.010067	0.1	0.658557
12.011733	0.1	0.666440
12.013400	0.1	0.675428
12.015067	0.1	0.685123
12.016733	0.1	0.694930
12.018400	0.1	0.704154
12.020067	0.1	0.712373
12.021733	0.1	0.719363
12.023400	0.1	0.725118
12.025067	0.1	0.730753
12.026733	0.1	0.738152
12.028400	0.1	0.748169
12.030067	0.1	0.760383
12.031733	0.1	0.773803
12.033400	0.1	0.786842
12.035067	0.1	0.798027
12.036733	0.1	0.806944
12.038400	0.1	0.814139
12.040067	0.1	0.820979
12.041733	0.1	0.828914
12.043400	0.1	0.837860
12.045067	0.1	0.846391
12.046733	0.1	0.853711
12.048400	0.1	0.860258
12.050067	0.1	0.866922
12.051733	0.1	0.874563
12.053400	0.1	0.883220
12.055067	0.1	0.891979
12.056733	0.1	0.900235
12.058400	0.1	0.908272
12.060067	0.1	0.916328
12.061733	0.1	0.923648
12.063400	0.1	0.929544
12.065067	0.1	0.934997
12.066733	0.1	0.941581
12.068400	0.1	0.949576
12.070067	0.1	0.958475
12.071733	0.1	0.967989
12.073400	0.1	0.977605
12.075067	0.1	0.986676
12.076733	0.1	0.994834
12.078400	0.1	1.001623
12.080067	0.1	1.006685
12.081733	0.1	1.010662
12.083400	0.1	1.014727
12.085067	0.1	1.019170
12.086733	0.1	1.023305
12.088400	0.1	1.026522
12.090067	0.1	1.028734
12.091733	0.1	1.030206
12.093400	0.1	1.031985
12.095067	0.1	1.035933
12.096733	0.1	1.042876
12.098400	0.1	1.051514
12.100067	0.1	1.060045
12.101733	0.1	1.067999
12.103400	0.1	1.075766
12.105067	0.1	1.082970
12.106733	0.1	1.088222
12.108400	0.1	1.090225
12.110067	0.1	1.088590
12.111733	0.1	1.084246
12.113400	0.1	1.079286
12.115067	0.1	1.075524
12.116733	0.1	1.073154
12.118400	0.1	1.071896
12.120067	0.1	1.072455
12.121733	0.1	1.075338
12.123400	0.1	1.079575
12.125067	0.1	1.083654
12.126733	0.1	1.086234
12.128400	0.1	1.086690
12.130067	0.1	1.085475
12.131733	0.1	1.083282
12.133400	0.1	1.080246
12.135067	0.1	1.076451
12.136733	0.1	1.072511
12.138400	0.1	1.069275
12.140067	0.1	1.067161
12.141733	0.1	1.066457
12.143400	0.1	1.067417
12.145067	0.1	1.069666
12.146733	0.1	1.072185
12.148400	0.1	1.073359
12.150067	0.1	1.071682
12.151733	0.1	1.067538
12.153400	0.1	1.063179
12.155067	0.1	1.060325
12.156733	0.1	1.058988
12.158400	0.1	1.058639
12.160067	0.1	1.058825
12.161733	0.1	1.058634
12.163400	0.1	1.056739
12.165067	0.1	1.052315
12.166733	0.1	1.045708
12.168400	0.1	1.038322
12.170067	0.1	1.031924
12.171733	0.1	1.027710
12.173400	0.1	1.025866
12.175067	0.1	1.025754
12.176733	0.1	1.026252
12.178400	0.1	1.026546
12.180067	0.1	1.026653
12.181733	0.1	1.026783
12.183400	0.1	1.026224
12.185067	0.1	1.023398
12.186733	0.1	1.017391
12.188400	0.1	1.009190
12.190067	0.1	1.000576
12.191733	0.1	0.992501
12.193400	0.1	0.985269
12.195067	0.1	0.978769
12.196733	0.1	0.972757
12.198400	0.1	0.967947
12.200067	0.1	0.965414
12.201733	0.1	0.964915
12.203400	0.1	0.965158
12.205067	0.1	0.965027
12.206733	0.1	0.963593
12.208400	0.1	0.959947
12.210067	0.1	0.953889
12.211733	0.1	0.946638
12.213400	0.1	0.940263
12.215067	0.1	0.936440
12.216733	0.1	0.935723
12.218400	0.1	0.937083
12.220067	0.1	0.938377
12.221733	0.1	0.938447
12.223400	0.1	0.938321
12.225067	0.1	0.939867
12.226733	0.1	0.943863
12.228400	0.1	0.949567
12.230067	0.1	0.955160
12.231733	0.1	0.958717
12.233400	0.1	0.958969
12.235067	0.1	0.955616
12.236733	0.1	0.949907
12.238400	0.1	0.944478
12.240067	0.1	0.942107
12.241733	0.1	0.944654
12.243400	0.1	0.952319
12.245067	0.1	0.963383
12.246733	0.1	0.975295
12.248400	0.1	0.986373
12.250067	0.1	0.996068
12.251733	0.1	1.004031
12.253400	0.1	1.010401
12.255067	0.1	1.016529
12.256733	0.1	1.023621
12.258400	0.1	1.031258
12.260067	0.1	1.038490
12.261733	0.1	1.045577
12.263400	0.1	1.054020
12.265067	0.1	1.065265
12.266733	0.1	1.079161
12.268400	0.1	1.094262
12.270067	0.1	1.108986
12.271733	0.1	1.121694
12.273400	0.1	1.131208
12.275067	0.1	1.138179
12.276733	0.1	1.145047
12.278400	0.1	1.154551
12.280067	0.1	1.168041
12.281733	0.1	1.184926
12.283400	0.1	1.204205
12.285067	0.1	1.225318
12.286733	0.1	1.246980
12.288400	0.1	1.267469
12.290067	0.1	1.286110
12.291733	0.1	1.302906
12.293400	0.1	1.317821
12.295067	0.1	1.331391
12.296733	0.1	1.345230
12.298400	0.1	1.361528
12.300067	0.1	1.381603
12.301733	0.1	1.404723
12.303400	0.1	1.428975
12.305067	0.1	1.452523
12.306733	0.1	1.474228
12.308400	0.1	1.494181
12.310067	0.1	1.513413
12.311733	0.1	1.532631
12.313400	0.1	1.551593
12.315067	0.1	1.569735
12.316733	0.1	1.587397
12.318400	0.1	1.605768
12.320067	0.1	1.625475
12.321733	0.1	1.645964
12.323400	0.1	1.666220
12.325067	0.1	1.685894
12.326733	0.1	1.705983
12.328400	0.1	1.728251
12.330067	0.1	1.753145
12.331733	0.1	1.778533
12.333400	0.1	1.801858
12.335067	0.1	1.822826
12.336733	0.1	1.842920
12.338400	0.1	1.863786
12.340067	0.1	1.886757
12.341733	0.1	1.911633
12.343400	0.1	1.936052
12.345067	0.1	1.957980
12.346733	0.1	1.978111
12.348400	0.1	1.998455
12.350067	0.1	2.019657
12.351733	0.1	2.041166
12.353400	0.1	2.062977
12.355067	0.1	2.085632
12.356733	0.1	2.108985
12.358400	0.1	2.131974
12.360067	0.1	2.153707
12.361733	0.1	2.174615
12.363400	0.1	2.195691
12.365067	0.1	2.216925
12.366733	0.1	2.237973
12.368400	0.1	2.259482
12.370067	0.1	2.282849
12.371733	0.1	2.308572
12.373400	0.1	2.334891
12.375067	0.1	2.359012
12.376733	0.1	2.379832
12.378400	0.1	2.398123
12.380067	0.1	2.414901
12.381733	0.1	2.430975
12.383400	0.1	2.447437
12.385067	0.1	2.465495
12.386733	0.1	2.485965
12.388400	0.1	2.509039
12.390067	0.1	2.533980
12.391733	0.1	2.558981
12.393400	0.1	2.582213
12.395067	0.1	2.603112
12.396733	0.1	2.622483
12.398400	0.1	2.641468
12.400067	0.1	2.660649
12.401733	0.1	2.680179
12.403400	0.1	2.700123
12.405067	0.1	2.719942
12.406733	0.1	2.738931
12.408400	0.1	2.758084
12.410067	0.1	2.779816
12.411733	0.1	2.805493
12.413400	0.1	2.834299
12.415067	0.1	2.863589
12.416733	0.1	2.890015
12.418400	0.1	2.911706
12.420067	0.1	2.929480
12.421733	0.1	2.945219
12.423400	0.1	2.960362
12.425067	0.1	2.976623
12.426733	0.1	2.995580
12.428400	0.1	3.016940
12.430067	0.1	3.038826
12.431733	0.1	3.059781
12.433400	0.1	3.079455
12.435067	0.1	3.097001
12.436733	0.1	3.110664
12.438400	0.1	3.120350
12.440067	0.1	3.128746
12.441733	0.1	3.139162
12.443400	0.1	3.153714
12.445067	0.1	3.172681
12.446733	0.1	3.193971
12.448400	0.1	3.214027
12.450067	0.1	3.230451
12.451733	0.1	3.243368
12.453400	0.1	3.254088
12.455067	0.1	3.263517
12.456733	0.1	3.272048
12.458400	0.1	3.279778
12.460067	0.1	3.286102
12.461733	0.1	3.290004
12.463400	0.1	3.291206
12.465067	0.1	3.290516
12.466733	0.1	3.288924
12.468400	0.1	3.286949
12.470067	0.1	3.284523
12.471733	0.1	3.281324
12.473400	0.1	3.277380
12.475067	0.1	3.272928
12.476733	0.1	3.268067
12.478400	0.1	3.262693
12.480067	0.1	3.256840
12.481733	0.1	3.250847
12.483400	0.1	3.244723
12.485067	0.1	3.237701
12.486733	0.1	3.229324
12.488400	0.1	3.220369
12.490067	0.1	3.211875
12.491733	0.1	3.203503
12.493400	0.1	3.193808
12.495067	0.1	3.181752
12.496733	0.1	3.167456
12.498400	0.1	3.152140
12.500067	0.1	3.137407
12.501733	0.1	3.124154
12.503400	0.1	3.112326
12.505067	0.1	3.101686
12.506733	0.1	3.092363
12.508400	0.1	3.084084
12.510067	0.1	3.075353
12.511733	0.1	3.064536
12.513400	0.1	3.051669
12.515067	0.1	3.038398
12.516733	0.1	3.025993
12.518400	0.1	3.014170
12.520067	0.1	3.002295
12.521733	0.1	2.990579
12.523400	0.1	2.979152
12.525067	0.1	2.967082
12.526733	0.1	2.953452
12.528400	0.1	2.938872
12.530067	0.1	2.925172
12.531733	0.1	2.914080
12.533400	0.1	2.906336
12.535067	0.1	2.901428
12.536733	0.1	2.898001
12.538400	0.1	2.894835
12.540067	0.1	2.891347
12.541733	0.1	2.886923
12.543400	0.1	2.880571
12.545067	0.1	2.871798
12.546733	0.1	2.860893
12.548400	0.1	2.848520
12.550067	0.1	2.835817
12.551733	0.1	2.824464
12.553400	0.1	2.816045
12.555067	0.1	2.810862
12.556733	0.1	2.807328
12.558400	0.1	2.802992
12.560067	0.1	2.796445
12.561733	0.1	2.788119
12.563400	0.1	2.779639
12.565067	0.1	2.772156
12.566733	0.1	2.765185
12.568400	0.1	2.757143
12.570067	0.1	2.747010
12.571733	0.1	2.735290
12.573400	0.1	2.723802
12.575067	0.1	2.714824
12.576733	0.1	2.709595
12.578400	0.1	2.706884
12.580067	0.1	2.703504
12.581733	0.1	2.696724
12.583400	0.1	2.686209
12.585067	0.1	2.673846
12.586733	0.1	2.661850
12.588400	0.1	2.650889
12.590067	0.1	2.640109
12.591733	0.1	2.628472
12.593400	0.1	2.615945
12.595067	0.1	2.603843
12.596733	0.1	2.593752
12.598400	0.1	2.585864
12.600067	0.1	2.579009
12.601733	0.1	2.571852
12.603400	0.1	2.563247
12.605067	0.1	2.552294
12.606733	0.1	2.538795
12.608400	0.1	2.523577
12.610067	0.1	2.507782
12.611733	0.1	2.491544
12.613400	0.1	2.474105
12.615067	0.1	2.454626
12.616733	0.1	2.432754
12.618400	0.1	2.409164
12.620067	0.1	2.385341
12.621733	0.1	2.362607
12.623400	0.1	2.341536
12.625067	0.1	2.322011
12.626733	0.1	2.303724
12.628400	0.1	2.286672
12.630067	0.1	2.270807
12.631733	0.1	2.255496
12.633400	0.1	2.239826
12.635067	0.1	2.223044
12.636733	0.1	2.204492
12.638400	0.1	2.183882
12.640067	0.1	2.161590
12.641733	0.1	2.138051
12.643400	0.1	2.113273
12.645067	0.1	2.087480
12.646733	0.1	2.061315
12.648400	0.1	2.035331
12.650067	0.1	2.010250
12.651733	0.1	1.987428
12.653400	0.1	1.967447
12.655067	0.1	1.948937
12.656733	0.1	1.929975
12.658400	0.1	1.909505
12.660067	0.1	1.887470
12.661733	0.1	1.865067
12.663400	0.1	1.844079
12.665067	0.1	1.824875
12.666733	0.1	1.805732
12.668400	0.1	1.784558
12.670067	0.1	1.761215
12.671733	0.1	1.738085
12.673400	0.1	1.718029
12.675067	0.1	1.701452
12.676733	0.1	1.686476
12.678400	0.1	1.671780
12.680067	0.1	1.657498
12.681733	0.1	1.643780
12.683400	0.1	1.630378
12.685067	0.1	1.617391
12.686733	0.1	1.605344
12.688400	0.1	1.594159
12.690067	0.1	1.582275
12.691733	0.1	1.567649
12.693400	0.1	1.549930
12.695067	0.1	1.531290
12.696733	0.1	1.514228
12.698400	0.1	1.499075
12.700067	0.1	1.484593
12.701733	0.1	1.470065
12.703400	0.1	1.456314
12.705067	0.1	1.444686
12.706733	0.1	1.435201
12.708400	0.1	1.426684
12.710067	0.1	1.418032
12.711733	0.1	1.408365
12.713400	0.1	1.397203
12.715067	0.1	1.385123
12.716733	0.1	1.373151
12.718400	0.1	1.361435
12.720067	0.1	1.349137
12.721733	0.1	1.335288
12.723400	0.1	1.319749
12.725067	0.1	1.303717
12.726733	0.1	1.288960
12.728400	0.1	1.276503
12.730067	0.1	1.266440
12.731733	0.1	1.258096
12.733400	0.1	1.249928
12.735067	0.1	1.240270
12.736733	0.1	1.229141
12.738400	0.1	1.218421
12.740067	0.1	1.209970
12.741733	0.1	1.204680
12.743400	0.1	1.202789
12.745067	0.1	1.203292
12.746733	0.1	1.203460
12.748400	0.1	1.200489
12.750067	0.1	1.193611
12.751733	0.1	1.184605
12.753400	0.1	1.176689
12.755067	0.1	1.172833
12.756733	0.1	1.173965
12.758400	0.1	1.177839
12.760067	0.1	1.180181
12.761733	0.1	1.177811
12.763400	0.1	1.170742
12.765067	0.1	1.161597
12.766733	0.1	1.153639
12.768400	0.1	1.148707
12.770067	0.1	1.146547
12.771733	0.1	1.145834
12.773400	0.1	1.144987
12.775067	0.1	1.142342
12.776733	0.1	1.137196
12.778400	0.1	1.130817
12.780067	0.1	1.125522
12.781733	0.1	1.122723
12.783400	0.1	1.122435
12.785067	0.1	1.123883
12.786733	0.1	1.125988
12.788400	0.1	1.127832
12.790067	0.1	1.129014
12.791733	0.1	1.129718
12.793400	0.1	1.130570
12.795067	0.1	1.132013
12.796733	0.1	1.133583
12.798400	0.1	1.134588
12.800067	0.1	1.135459
12.801733	0.1	1.137406
12.803400	0.1	1.141294
12.805067	0.1	1.147301
12.806733	0.1	1.154663
12.808400	0.1	1.161462
12.810067	0.1	1.166393
12.811733	0.1	1.170412
12.813400	0.1	1.175185
12.815067	0.1	1.181006
12.816733	0.1	1.187436
12.818400	0.1	1.194729
12.820067	0.1	1.203464
12.821733	0.1	1.213257
12.823400	0.1	1.222524
12.825067	0.1	1.229807
12.826733	0.1	1.235330
12.828400	0.1	1.240680
12.830067	0.1	1.247288
12.831733	0.1	1.255861
12.833400	0.1	1.266254
12.835067	0.1	1.277025
12.836733	0.1	1.286063
12.838400	0.1	1.293034
12.840067	0.1	1.300606
12.841733	0.1	1.312010
12.843400	0.1	1.327847
12.845067	0.1	1.345738
12.846733	0.1	1.362599
12.848400	0.1	1.377044
12.850067	0.1	1.389654
12.851733	0.1	1.401482
12.853400	0.1	1.413426
12.855067	0.1	1.426479
12.856733	0.1	1.441124
12.858400	0.1	1.456607
12.860067	0.1	1.471494
12.861733	0.1	1.484831
12.863400	0.1	1.496635
12.865067	0.1	1.507173
12.866733	0.1	1.516305
12.868400	0.1	1.524137
12.870067	0.1	1.531914
12.871733	0.1	1.541721
12.873400	0.1	1.554834
12.875067	0.1	1.570517
12.876733	0.1	1.587137
12.878400	0.1	1.604077
12.880067	0.1	1.621363
12.881733	0.1	1.638266
12.883400	0.1	1.653675
12.885067	0.1	1.667403
12.886733	0.1	1.680222
12.888400	0.1	1.693228
12.890067	0.1	1.707682
12.891733	0.1	1.724646
12.893400	0.1	1.743636
12.895067	0.1	1.762277
12.896733	0.1	1.777951
12.898400	0.1	1.789462
12.900067	0.1	1.797830
12.901733	0.1	1.805560
12.903400	0.1	1.814663
12.905067	0.1	1.825891
12.906733	0.1	1.839129
12.908400	0.1	1.853434
12.910067	0.1	1.867251
12.911733	0.1	1.879088
12.913400	0.1	1.888201
12.915067	0.1	1.895293
12.916733	0.1	1.902622
12.918400	0.1	1.912396
12.920067	0.1	1.924285
12.921733	0.1	1.935600
12.923400	0.1	1.944201
12.925067	0.1	1.950064
12.926733	0.1	1.954702
12.928400	0.1	1.959912
12.930067	0.1	1.966422
12.931733	0.1	1.973547
12.933400	0.1	1.980369
12.935067	0.1	1.986260
12.936733	0.1	1.990390
12.938400	0.1	1.992332
12.940067	0.1	1.993026
12.941733	0.1	1.993817
12.943400	0.1	1.995121
12.945067	0.1	1.996886
12.946733	0.1	1.999335
12.948400	0.1	2.002567
12.950067	0.1	2.006041
12.951733	0.1	2.008756
12.953400	0.1	2.009948
12.955067	0.1	2.009696
12.956733	0.1	2.008569
12.958400	0.1	2.006800
12.960067	0.1	2.004011
12.961733	0.1	1.999973
12.963400	0.1	1.995568
12.965067	0.1	1.992239
12.966733	0.1	1.990329
12.968400	0.1	1.989035
12.970067	0.1	1.987726
12.971733	0.1	1.986502
12.973400	0.1	1.985817
12.975067	0.1	1.985738
12.976733	0.1	1.985016
12.978400	0.1	1.981487
12.980067	0.1	1.973617
12.981733	0.1	1.961403
12.983400	0.1	1.946962
12.985067	0.1	1.933719
12.986733	0.1	1.923731
12.988400	0.1	1.916424
12.990067	0.1	1.909574
12.991733	0.1	1.900592
12.993400	0.1	1.888075
12.995067	0.1	1.872969
12.996733	0.1	1.857574
12.998400	0.1	1.843497
13.000067	0.1	1.830985
13.001733	0.1	1.819329
13.003400	0.1	1.807548
13.005067	0.1	1.794798
13.006733	0.1	1.780107
13.008400	0.1	1.762472
13.010067	0.1	1.741615
13.011733	0.1	1.718276
13.013400	0.1	1.694150
13.015067	0.1	1.671328
13.016733	0.1	1.650807
13.018400	0.1	1.631840
13.020067	0.1	1.613516
13.021733	0.1	1.595863
13.023400	0.1	1.578536
13.025067	0.1	1.559937
13.026733	0.1	1.538824
13.028400	0.1	1.515588
13.030067	0.1	1.490773
13.031733	0.1	1.463988
13.033400	0.1	1.435233
13.035067	0.1	1.405105
13.036733	0.1	1.373729
13.038400	0.1	1.341761
13.040067	0.1	1.311237
13.041733	0.1	1.283647
13.043400	0.1	1.258375
13.045067	0.1	1.233942
13.046733	0.1	1.209960
13.048400	0.1	1.187194
13.050067	0.1	1.166146
13.051733	0.1	1.146239
13.053400	0.1	1.126165
13.055067	0.1	1.105024
13.056733	0.1	1.082951
13.058400	0.1	1.060450
13.060067	0.1	1.038127
13.061733	0.1	1.017428
13.063400	0.1	1.000175
13.065067	0.1	0.986806
13.066733	0.1	0.976031
13.068400	0.1	0.966010
13.070067	0.1	0.955211
13.071733	0.1	0.942992
13.073400	0.1	0.929814
13.075067	0.1	0.916985
13.076733	0.1	0.905995
13.078400	0.1	0.897646
13.080067	0.1	0.891471
13.081733	0.1	0.885958
13.083400	0.1	0.879606
13.085067	0.1	0.871988
13.086733	0.1	0.863639
13.088400	0.1	0.855648
13.090067	0.1	0.849664
13.091733	0.1	0.847084
13.093400	0.1	0.848263
13.095067	0.1	0.852346
13.096733	0.1	0.857231
13.098400	0.1	0.860137
13.100067	0.1	0.859415
13.101733	0.1	0.855871
13.103400	0.1	0.851885
13.105067	0.1	0.848989
13.106733	0.1	0.847089
13.108400	0.1	0.846060
13.110067	0.1	0.846456
13.111733	0.1	0.848081
13.113400	0.1	0.849576
13.115067	0.1	0.850339
13.116733	0.1	0.851424
13.118400	0.1	0.853851
13.120067	0.1	0.857292
13.121733	0.1	0.860398
13.123400	0.1	0.862605
13.125067	0.1	0.865068
13.126733	0.1	0.868789
13.128400	0.1	0.873287
13.130067	0.1	0.878070
13.131733	0.1	0.883788
13.133400	0.1	0.891127
13.135067	0.1	0.899411
13.136733	0.1	0.907206
13.138400	0.1	0.914033
13.140067	0.1	0.920473
13.141733	0.1	0.926629
13.143400	0.1	0.931905
13.145067	0.1	0.935989
13.146733	0.1	0.939085
13.148400	0.1	0.941521
13.150067	0.1	0.943504
13.151733	0.1	0.945060
13.153400	0.1	0.946536
13.155067	0.1	0.948682
13.156733	0.1	0.951914
13.158400	0.1	0.955882
13.160067	0.1	0.960156
13.161733	0.1	0.964734
13.163400	0.1	0.969805
13.165067	0.1	0.975640
13.166733	0.1	0.982373
13.168400	0.1	0.989656
13.170067	0.1	0.996636
13.171733	0.1	1.002215
13.173400	0.1	1.005623
13.175067	0.1	1.007351
13.176733	0.1	1.009046
13.178400	0.1	1.012003
13.180067	0.1	1.016166
13.181733	0.1	1.020706
13.183400	0.1	1.025316
13.185067	0.1	1.030602
13.186733	0.1	1.036748
13.188400	0.1	1.042853
13.190067	0.1	1.048301
13.191733	0.1	1.053172
13.193400	0.1	1.057074
13.195067	0.1	1.059384
13.196733	0.1	1.060707
13.198400	0.1	1.062853
13.200067	0.1	1.067263
13.201733	0.1	1.073764
13.203400	0.1	1.081186
13.205067	0.1	1.088646
13.206733	0.1	1.095328
13.208400	0.1	1.100199
13.210067	0.1	1.103021
13.211733	0.1	1.104958
13.213400	0.1	1.107501
13.215067	0.1	1.110984
13.216733	0.1	1.114374
13.218400	0.1	1.116744
13.220067	0.1	1.118816
13.221733	0.1	1.122267
13.223400	0.1	1.127035
13.225067	0.1	1.130914
13.226733	0.1	1.132726
13.228400	0.1	1.133834
13.230067	0.1	1.135836
13.231733	0.1	1.138672
13.233400	0.1	1.141746
13.235067	0.1	1.145536
13.236733	0.1	1.151185
13.238400	0.1	1.158980
13.240067	0.1	1.167879
13.241733	0.1	1.177024
13.243400	0.1	1.186957
13.245067	0.1	1.198202
13.246733	0.1	1.209602
13.248400	0.1	1.219581
13.250067	0.1	1.228005
13.251733	0.1	1.235660
13.253400	0.1	1.243055
13.255067	0.1	1.250482
13.256733	0.1	1.258636
13.258400	0.1	1.268857
13.260067	0.1	1.282115
13.261733	0.1	1.297719
13.263400	0.1	1.313966
13.265067	0.1	1.329938
13.266733	0.1	1.345673
13.268400	0.1	1.361510
13.270067	0.1	1.378111
13.271733	0.1	1.396281
13.273400	0.1	1.416504
13.275067	0.1	1.438553
13.276733	0.1	1.461860
13.278400	0.1	1.486107
13.280067	0.1	1.510759
13.281733	0.1	1.534987
13.283400	0.1	1.558769
13.285067	0.1	1.582932
13.286733	0.1	1.608161
13.288400	0.1	1.635044
13.290067	0.1	1.664329
13.291733	0.1	1.695799
13.293400	0.1	1.727943
13.295067	0.1	1.759846
13.296733	0.1	1.792004
13.298400	0.1	1.825145
13.300067	0.1	1.859623
13.301733	0.1	1.895549
13.303400	0.1	1.933477
13.305067	0.1	1.974707
13.306733	0.1	2.019973
13.308400	0.1	2.068505
13.310067	0.1	2.119122
13.311733	0.1	2.171746
13.313400	0.1	2.227100
13.315067	0.1	2.285135
13.316733	0.1	2.344009
13.318400	0.1	2.401145
13.320067	0.1	2.455660
13.321733	0.1	2.508797
13.323400	0.1	2.562180
13.325067	0.1	2.617221
13.326733	0.1	2.675545
13.328400	0.1	2.738861
13.330067	0.1	2.808315
13.331733	0.1	2.883482
13.333400	0.1	2.962109
13.335067	0.1	3.041611
13.336733	0.1	3.121109
13.338400	0.1	3.201710
13.340067	0.1	3.285352
13.341733	0.1	3.373087
13.343400	0.1	3.464068
13.345067	0.1	3.556800
13.346733	0.1	3.650668
13.348400	0.1	3.745747
13.350067	0.1	3.842302
13.351733	0.1	3.941115
13.353400	0.1	4.043127
13.355067	0.1	4.148739
13.356733	0.1	4.258249
13.358400	0.1	4.371889
13.360067	0.1	4.488919
13.361733	0.1	4.608571
13.363400	0.1	4.731077
13.365067	0.1	4.856796
13.366733	0.1	4.986208
13.368400	0.1	5.120980
13.370067	0.1	5.262331
13.371733	0.1	5.408577
13.373400	0.1	5.556773
13.375067	0.1	5.706460
13.376733	0.1	5.859886
13.378400	0.1	6.018914
13.380067	0.1	6.183013
13.381733	0.1	6.350479
13.383400	0.1	6.520338
13.385067	0.1	6.692465
13.386733	0.1	6.866986
13.388400	0.1	7.044389
13.390067	0.1	7.226025
13.391733	0.1	7.413654
13.393400	0.1	7.607811
13.395067	0.1	7.806732
13.396733	0.1	8.007125
13.398400	0.1	8.206540
13.400067	0.1	8.405270
13.401733	0.1	8.605383
13.403400	0.1	8.807899
13.405067	0.1	9.012050
13.406733	0.1	9.217067
13.408400	0.1	9.422950
13.410067	0.1	9.629740
13.411733	0.1	9.837057
13.413400	0.1	10.043988
13.415067	0.1	10.249256
13.416733	0.1	10.451837
13.418400	0.1	10.651001
13.420067	0.1	10.846443
13.421733	0.1	11.039097
13.423400	0.1	11.230167
13.425067	0.1	11.418471
13.426733	0.1	11.600773
13.428400	0.1	11.775540
13.430067	0.1	11.944380
13.431733	0.1	12.109601
13.433400	0.1	12.272103
13.435067	0.1	12.431229
13.436733	0.1	12.585539
13.438400	0.1	12.733657
13.440067	0.1	12.874659
13.441733	0.1	13.007745
13.443400	0.1	13.132449
13.445067	0.1	13.249326
13.446733	0.1	13.359743
13.448400	0.1	13.464643
13.450067	0.1	13.563703
13.451733	0.1	13.656239
13.453400	0.1	13.742307
13.455067	0.1	13.821828
13.456733	0.1	13.893903
13.458400	0.1	13.958588
13.460067	0.1	14.017099
13.461733	0.1	14.069653
13.463400	0.1	14.115991
13.465067	0.1	14.157384
13.466733	0.1	14.195433
13.468400	0.1	14.229883
13.470067	0.1	14.259317
13.471733	0.1	14.282735
13.473400	0.1	14.299857
13.475067	0.1	14.311238
13.476733	0.1	14.317893
13.478400	0.1	14.320165
13.480067	0.1	14.317716
13.481733	0.1	14.310400
13.483400	0.1	14.298735
13.485067	0.1	14.283848
13.486733	0.1	14.266404
13.488400	0.1	14.245454
13.490067	0.1	14.219163
13.491733	0.1	14.186609
13.493400	0.1	14.148992
13.495067	0.1	14.108890
13.496733	0.1	14.067707
13.498400	0.1	14.024586
13.500067	0.1	13.977699
13.501733	0.1	13.925438
13.503400	0.1	13.866490
13.505067	0.1	13.799705
13.506733	0.1	13.724812
13.508400	0.1	13.643587
13.510067	0.1	13.559316
13.511733	0.1	13.473998
13.513400	0.1	13.386495
13.515067	0.1	13.293820
13.516733	0.1	13.193856
13.518400	0.1	13.086479
13.520067	0.1	12.972746
13.521733	0.1	12.853681
13.523400	0.1	12.729992
13.525067	0.1	12.602434
13.526733	0.1	12.471098
13.528400	0.1	12.334618
13.530067	0.1	12.191189
13.531733	0.1	12.039873
13.533400	0.1	11.880877
13.535067	0.1	11.715381
13.536733	0.1	11.544945
13.538400	0.1	11.371216
13.540067	0.1	11.195657
13.541733	0.1	11.018571
13.543400	0.1	10.838597
13.545067	0.1	10.653860
13.546733	0.1	10.463293
13.548400	0.1	10.266462
13.550067	0.1	10.063280
13.551733	0.1	9.854422
13.553400	0.1	9.641703
13.555067	0.1	9.427704
13.556733	0.1	9.214124
13.558400	0.1	9.000786
13.560067	0.1	8.786628
13.561733	0.1	8.570692
13.563400	0.1	8.352660
13.565067	0.1	8.133054
13.566733	0.1	7.912759
13.568400	0.1	7.692212
13.570067	0.1	7.471587
13.571733	0.1	7.251673
13.573400	0.1	7.033790
13.575067	0.1	6.818739
13.576733	0.1	6.606504
13.578400	0.1	6.397022
13.580067	0.1	6.190590
13.581733	0.1	5.987254
13.583400	0.1	5.786633
13.585067	0.1	5.588415
13.586733	0.1	5.392167
13.588400	0.1	5.197707
13.590067	0.1	5.006418
13.591733	0.1	4.820973
13.593400	0.1	4.643616
13.595067	0.1	4.474889
13.596733	0.1	4.313285
13.598400	0.1	4.156264
13.600067	0.1	4.001753
13.601733	0.1	3.849114
13.603400	0.1	3.699451
13.605067	0.1	3.554560
13.606733	0.1	3.415593
13.608400	0.1	3.283140
13.610067	0.1	3.157584
13.611733	0.1	3.038249
13.613400	0.1	2.923626
13.615067	0.1	2.812836
13.616733	0.1	2.705706
13.618400	0.1	2.602311
13.620067	0.1	2.503349
13.621733	0.1	2.409709
13.623400	0.1	2.321461
13.625067	0.1	2.238285
13.626733	0.1	2.160422
13.628400	0.1	2.088030
13.630067	0.1	2.020355
13.631733	0.1	1.956290
13.633400	0.1	1.895209
13.635067	0.1	1.836731
13.636733	0.1	1.779986
13.638400	0.1	1.723482
13.640067	0.1	1.666402
13.641733	0.1	1.610122
13.643400	0.1	1.557511
13.645067	0.1	1.510596
13.646733	0.1	1.469832
13.648400	0.1	1.434633
13.650067	0.1	1.403312
13.651733	0.1	1.373850
13.653400	0.1	1.345114
13.655067	0.1	1.316392
13.656733	0.1	1.287106
13.658400	0.1	1.257909
13.660067	0.1	1.230463
13.661733	0.1	1.206156
13.663400	0.1	1.185415
13.665067	0.1	1.167245
13.666733	0.1	1.149536
13.668400	0.1	1.130393
13.670067	0.1	1.109513
13.671733	0.1	1.088437
13.673400	0.1	1.069624
13.675067	0.1	1.055021
13.676733	0.1	1.044725
13.678400	0.1	1.036869
13.680067	0.1	1.028990
13.681733	0.1	1.019402
13.683400	0.1	1.007728
13.685067	0.1	0.994713
13.686733	0.1	0.981144
13.688400	0.1	0.967118
13.690067	0.1	0.952845
13.691733	0.1	0.939826
13.693400	0.1	0.930261
13.695067	0.1	0.924943
13.696733	0.1	0.922401
13.698400	0.1	0.920445
13.700067	0.1	0.917930
13.701733	0.1	0.914959
13.703400	0.1	0.912058
13.705067	0.1	0.908957
13.706733	0.1	0.903942
13.708400	0.1	0.895257
13.710067	0.1	0.883406
13.711733	0.1	0.871629
13.713400	0.1	0.863820
13.715067	0.1	0.861227
13.716733	0.1	0.861436
13.718400	0.1	0.861236
13.720067	0.1	0.859629
13.721733	0.1	0.857520
13.723400	0.1	0.855559
13.725067	0.1	0.853147
13.726733	0.1	0.849580
13.728400	0.1	0.845329
13.730067	0.1	0.841771
13.731733	0.1	0.840244
13.733400	0.1	0.840579
13.735067	0.1	0.840630
13.736733	0.1	0.838251
13.738400	0.1	0.833198
13.740067	0.1	0.826586
13.741733	0.1	0.819759
13.743400	0.1	0.814046
13.745067	0.1	0.811061
13.746733	0.1	0.812099
13.748400	0.1	0.816416
13.750067	0.1	0.821110
13.751733	0.1	0.823387
13.753400	0.1	0.822349
13.755067	0.1	0.819243
13.756733	0.1	0.816402
13.758400	0.1	0.815517
13.760067	0.1	0.816332
13.761733	0.1	0.817156
13.763400	0.1	0.817198
13.765067	0.1	0.817473
13.766733	0.1	0.818968
13.768400	0.1	0.821105
13.770067	0.1	0.822814
13.771733	0.1	0.823960
13.773400	0.1	0.824593
13.775067	0.1	0.824262
13.776733	0.1	0.823089
13.778400	0.1	0.822200
13.780067	0.1	0.822907
13.781733	0.1	0.825753
13.783400	0.1	0.829846
13.785067	0.1	0.833734
13.786733	0.1	0.836868
13.788400	0.1	0.839168
13.790067	0.1	0.840090
13.791733	0.1	0.839545
13.793400	0.1	0.838418
13.795067	0.1	0.837063
13.796733	0.1	0.834670
13.798400	0.1	0.830800
13.800067	0.1	0.826535
13.801733	0.1	0.823420
13.803400	0.1	0.822479
13.805067	0.1	0.824160
13.806733	0.1	0.828216
13.808400	0.1	0.833455
13.810067	0.1	0.837985
13.811733	0.1	0.840183
13.813400	0.1	0.839792
13.815067	0.1	0.838046
13.816733	0.1	0.836537
13.818400	0.1	0.835895
13.820067	0.1	0.835573
13.821733	0.1	0.834703
13.823400	0.1	0.832821
13.825067	0.1	0.830153
13.826733	0.1	0.827666
13.828400	0.1	0.826558
13.830067	0.1	0.827080
13.831733	0.1	0.828020
13.833400	0.1	0.828221
13.835067	0.1	0.828379
13.836733	0.1	0.829743
13.838400	0.1	0.831848
13.840067	0.1	0.833166
13.841733	0.1	0.832952
13.843400	0.1	0.831666
13.845067	0.1	0.830339
13.846733	0.1	0.829711
13.848400	0.1	0.829934
13.850067	0.1	0.831173
13.851733	0.1	0.834074
13.853400	0.1	0.839015
13.855067	0.1	0.845040
13.856733	0.1	0.849855
13.858400	0.1	0.851066
13.860067	0.1	0.847504
13.861733	0.1	0.839732
13.863400	0.1	0.830102
13.865067	0.1	0.822279
13.866733	0.1	0.818977
13.868400	0.1	0.819978
13.870067	0.1	0.822903
13.871733	0.1	0.825003
13.873400	0.1	0.824234
13.875067	0.1	0.820588
13.876733	0.1	0.816504
13.878400	0.1	0.814828
13.880067	0.1	0.816425
13.881733	0.1	0.820020
13.883400	0.1	0.823997
13.885067	0.1	0.827741
13.886733	0.1	0.831010
13.888400	0.1	0.832998
13.890067	0.1	0.832905
13.891733	0.1	0.830819
13.893400	0.1	0.827219
13.895067	0.1	0.822735
13.896733	0.1	0.819010
13.898400	0.1	0.818106
13.900067	0.1	0.820369
13.901733	0.1	0.824579
13.903400	0.1	0.829562
13.905067	0.1	0.834074
13.906733	0.1	0.836798
13.908400	0.1	0.837715
13.910067	0.1	0.837906
13.911733	0.1	0.838065
13.913400	0.1	0.838260
13.915067	0.1	0.838381
13.916733	0.1	0.837920
13.918400	0.1	0.836346
13.920067	0.1	0.834372
13.921733	0.1	0.833375
13.923400	0.1	0.833566
13.925067	0.1	0.833999
13.926733	0.1	0.834065
13.928400	0.1	0.834046
13.930067	0.1	0.834255
13.931733	0.1	0.834526
13.933400	0.1	0.834730
13.935067	0.1	0.835285
13.936733	0.1	0.837436
13.938400	0.1	0.842712
13.940067	0.1	0.851327
13.941733	0.1	0.861571
13.943400	0.1	0.870936
13.945067	0.1	0.877925
13.946733	0.1	0.882996
13.948400	0.1	0.887569
13.950067	0.1	0.892198
13.951733	0.1	0.895993
13.953400	0.1	0.897259
13.955067	0.1	0.894996
13.956733	0.1	0.890531
13.958400	0.1	0.887453
13.960067	0.1	0.889222
13.961733	0.1	0.896561
13.963400	0.1	0.907378
13.965067	0.1	0.918536
13.966733	0.1	0.927695
13.968400	0.1	0.934321
13.970067	0.1	0.939020
13.971733	0.1	0.942633
13.973400	0.1	0.946475
13.975067	0.1	0.952301
13.976733	0.1	0.961060
13.978400	0.1	0.972087
13.980067	0.1	0.983737
13.981733	0.1	0.994396
13.983400	0.1	1.003519
13.985067	0.1	1.011924
13.986733	0.1	1.020781
13.988400	0.1	1.031035
13.990067	0.1	1.043682
13.991733	0.1	1.058904
13.993400	0.1	1.074956
13.995067	0.1	1.088912
13.996733	0.1	1.098537
13.998400	0.1	1.103771
14.000067	0.1	1.106975
14.001733	0.1	1.111352
14.003400	0.1	1.119007
14.005067	0.1	1.130225
14.006733	0.1	1.143650
14.008400	0.1	1.156949
14.010067	0.1	1.168801
14.011733	0.1	1.180470
14.013400	0.1	1.194398
14.015067	0.1	1.211292
14.016733	0.1	1.229453
14.018400	0.1	1.246394
14.020067	0.1	1.260918
14.021733	0.1	1.273979
14.023400	0.1	1.287460
14.025067	0.1	1.302771
14.026733	0.1	1.320434
14.028400	0.1	1.339773
14.030067	0.1	1.359438
14.031733	0.1	1.378828
14.033400	0.1	1.398404
14.035067	0.1	1.418795
14.036733	0.1	1.440039
14.038400	0.1	1.461329
14.040067	0.1	1.481781
14.041733	0.1	1.501245
14.043400	0.1	1.520128
14.045067	0.1	1.539271
14.046733	0.1	1.560217
14.048400	0.1	1.584250
14.050067	0.1	1.611146
14.051733	0.1	1.639114
14.053400	0.1	1.666183
14.055067	0.1	1.691673
14.056733	0.1	1.716325
14.058400	0.1	1.740912
14.060067	0.1	1.765387
14.061733	0.1	1.789508
14.063400	0.1	1.813537
14.065067	0.1	1.837830
14.066733	0.1	1.862291
14.068400	0.1	1.886776
14.070067	0.1	1.911144
14.071733	0.1	1.934762
14.073400	0.1	1.957100
14.075067	0.1	1.979028
14.076733	0.1	2.002488
14.078400	0.1	2.028677
14.080067	0.1	2.057166
14.081733	0.1	2.086451
14.083400	0.1	2.115066
14.085067	0.1	2.142582
14.086733	0.1	2.169395
14.088400	0.1	2.195416
14.090067	0.1	2.220045
14.091733	0.1	2.243328
14.093400	0.1	2.265670
14.095067	0.1	2.286960
14.096733	0.1	2.307058
14.098400	0.1	2.326341
14.100067	0.1	2.344837
14.101733	0.1	2.361494
14.103400	0.1	2.375520
14.105067	0.1	2.387776
14.106733	0.1	2.400349
14.108400	0.1	2.415581
14.110067	0.1	2.435031
14.111733	0.1	2.458035
14.113400	0.1	2.481439
14.115067	0.1	2.501491
14.116733	0.1	2.516364
14.118400	0.1	2.526809
14.120067	0.1	2.534362
14.121733	0.1	2.540308
14.123400	0.1	2.546045
14.125067	0.1	2.552946
14.126733	0.1	2.561426
14.128400	0.1	2.570665
14.130067	0.1	2.579601
14.131733	0.1	2.587843
14.133400	0.1	2.594939
14.135067	0.1	2.600024
14.136733	0.1	2.602958
14.138400	0.1	2.604737
14.140067	0.1	2.606120
14.141733	0.1	2.606432
14.143400	0.1	2.604695
14.145067	0.1	2.601137
14.146733	0.1	2.596676
14.148400	0.1	2.591517
14.150067	0.1	2.585091
14.151733	0.1	2.577296
14.153400	0.1	2.569617
14.155067	0.1	2.563954
14.156733	0.1	2.560504
14.158400	0.1	2.557938
14.160067	0.1	2.555256
14.161733	0.1	2.552196
14.163400	0.1	2.547866
14.165067	0.1	2.540378
14.166733	0.1	2.528396
14.168400	0.1	2.512690
14.170067	0.1	2.495432
14.171733	0.1	2.478026
14.173400	0.1	2.460782
14.175067	0.1	2.444210
14.176733	0.1	2.428652
14.178400	0.1	2.414011
14.180067	0.1	2.401420
14.181733	0.1	2.392186
14.183400	0.1	2.384507
14.185067	0.1	2.374467
14.186733	0.1	2.360060
14.188400	0.1	2.342355
14.190067	0.1	2.323412
14.191733	0.1	2.304153
14.193400	0.1	2.284334
14.195067	0.1	2.263915
14.196733	0.1	2.243002
14.198400	0.1	2.220925
14.200067	0.1	2.197269
14.201733	0.1	2.173297
14.203400	0.1	2.150885
14.205067	0.1	2.130815
14.206733	0.1	2.112389
14.208400	0.1	2.094498
14.210067	0.1	2.076779
14.211733	0.1	2.059611
14.213400	0.1	2.043303
14.215067	0.1	2.027517
14.216733	0.1	2.011228
14.218400	0.1	1.993407
14.220067	0.1	1.973938
14.221733	0.1	1.953705
14.223400	0.1	1.933947
14.225067	0.1	1.915735
14.226733	0.1	1.899968
14.228400	0.1	1.887111
14.230067	0.1	1.876736
14.231733	0.1	1.867530
14.233400	0.1	1.858170
14.235067	0.1	1.848559
14.236733	0.1	1.839576
14.238400	0.1	1.831525
14.240067	0.1	1.823734
14.241733	0.1	1.815325
14.243400	0.1	1.805439
14.245067	0.1	1.793359
14.246733	0.1	1.779562
14.248400	0.1	1.766263
14.250067	0.1	1.756144
14.251733	0.1	1.750961
14.253400	0.1	1.750621
14.255067	0.1	1.752749
14.256733	0.1	1.753881
14.258400	0.1	1.751548
14.260067	0.1	1.745294
14.261733	0.1	1.736688
14.263400	0.1	1.728600
14.265067	0.1	1.723142
14.266733	0.1	1.719869
14.268400	0.1	1.716721
14.270067	0.1	1.712353
14.271733	0.1	1.707477
14.273400	0.1	1.704688
14.275067	0.1	1.706453
14.276733	0.1	1.712851
14.278400	0.1	1.721620
14.280067	0.1	1.730039
14.281733	0.1	1.736404
14.283400	0.1	1.740148
14.285067	0.1	1.741219
14.286733	0.1	1.739534
14.288400	0.1	1.735473
14.290067	0.1	1.730686
14.291733	0.1	1.726900
14.293400	0.1	1.724297
14.295067	0.1	1.722174
14.296733	0.1	1.720525
14.298400	0.1	1.719799
14.300067	0.1	1.720148
14.301733	0.1	1.721745
14.303400	0.1	1.724735
14.305067	0.1	1.728483
14.306733	0.1	1.731357
14.308400	0.1	1.731948
14.310067	0.1	1.730318
14.311733	0.1	1.727426
14.313400	0.1	1.724176
14.315067	0.1	1.721242
14.316733	0.1	1.719021
14.318400	0.1	1.717433
14.320067	0.1	1.715925
14.321733	0.1	1.713685
14.323400	0.1	1.710136
14.325067	0.1	1.705438
14.326733	0.1	1.700083
14.328400	0.1	1.694378
14.330067	0.1	1.688688
14.331733	0.1	1.683235
14.333400	0.1	1.678178
14.335067	0.1	1.674127
14.336733	0.1	1.671403
14.338400	0.1	1.669703
14.340067	0.1	1.668702
14.341733	0.1	1.667961
14.343400	0.1	1.667351
14.345067	0.1	1.667878
14.346733	0.1	1.670327
14.348400	0.1	1.673307
14.350067	0.1	1.674332
14.351733	0.1	1.672646
14.353400	0.1	1.669782
14.355067	0.1	1.667910
14.356733	0.1	1.668110
14.358400	0.1	1.669982
14.360067	0.1	1.672721
14.361733	0.1	1.676343
14.363400	0.1	1.681466
14.365067	0.1	1.687980
14.366733	0.1	1.694448
14.368400	0.1	1.699482
14.370067	0.1	1.703310
14.371733	0.1	1.706723
14.373400	0.1	1.709466
14.375067	0.1	1.711138
14.376733	0.1	1.712912
14.378400	0.1	1.716628
14.380067	0.1	1.723012
14.381733	0.1	1.731915
14.383400	0.1	1.742928
14.385067	0.1	1.754770
14.386733	0.1	1.765476
14.388400	0.1	1.774174
14.390067	0.1	1.781671
14.391733	0.1	1.789145
14.393400	0.1	1.796987
14.395067	0.1	1.804587
14.396733	0.1	1.811362
14.398400	0.1	1.817606
14.400067	0.1	1.823562
14.401733	0.1	1.829141
14.403400	0.1	1.834938
14.405067	0.1	1.841998
14.406733	0.1	1.851148
14.408400	0.1	1.862831
14.410067	0.1	1.876117
14.411733	0.1	1.888447
14.413400	0.1	1.897812
14.415067	0.1	1.904177
14.416733	0.1	1.908941
14.418400	0.1	1.913994
14.420067	0.1	1.920490
14.421733	0.1	1.928513
14.423400	0.1	1.938092
14.425067	0.1	1.949086
14.426733	0.1	1.960332
14.428400	0.1	1.970376
14.430067	0.1	1.978795
14.431733	0.1	1.985664
14.433400	0.1	1.990437
14.435067	0.1	1.993170
14.436733	0.1	1.996076
14.438400	0.1	2.001971
14.440067	0.1	2.011503
14.441733	0.1	2.023135
14.443400	0.1	2.035256
14.445067	0.1	2.047229
14.446733	0.1	2.058875
14.448400	0.1	2.069734
14.450067	0.1	2.078796
14.451733	0.1	2.085641
14.453400	0.1	2.091713
14.455067	0.1	2.099485
14.456733	0.1	2.110219
14.458400	0.1	2.123164
14.460067	0.1	2.136505
14.461733	0.1	2.149041
14.463400	0.1	2.161083
14.465067	0.1	2.173223
14.466733	0.1	2.185158
14.468400	0.1	2.196534
14.470067	0.1	2.207500
14.471733	0.1	2.218243
14.473400	0.1	2.229288
14.475067	0.1	2.241880
14.476733	0.1	2.257209
14.478400	0.1	2.275254
14.480067	0.1	2.294714
14.481733	0.1	2.314611
14.483400	0.1	2.335245
14.485067	0.1	2.357136
14.486733	0.1	2.380186
14.488400	0.1	2.404316
14.490067	0.1	2.429965
14.491733	0.1	2.457313
14.493400	0.1	2.485407
14.495067	0.1	2.513276
14.496733	0.1	2.541705
14.498400	0.1	2.572336
14.500067	0.1	2.605668
14.501733	0.1	2.640956
14.503400	0.1	2.677049
14.505067	0.1	2.713082
14.506733	0.1	2.749371
14.508400	0.1	2.787290
14.510067	0.1	2.827840
14.511733	0.1	2.871291
14.513400	0.1	2.918267
14.515067	0.1	2.970030
14.516733	0.1	3.026794
14.518400	0.1	3.086491
14.520067	0.1	3.146641
14.521733	0.1	3.207061
14.523400	0.1	3.269836
14.525067	0.1	3.337059
14.526733	0.1	3.408911
14.528400	0.1	3.483477
14.530067	0.1	3.558551
14.531733	0.1	3.633476
14.533400	0.1	3.709011
14.535067	0.1	3.786138
14.536733	0.1	3.865673
14.538400	0.1	3.948533
14.540067	0.1	4.036031
14.541733	0.1	4.129303
14.543400	0.1	4.228386
14.545067	0.1	4.332657
14.546733	0.1	4.441477
14.548400	0.1	4.553464
14.550067	0.1	4.666317
14.551733	0.1	4.778290
14.553400	0.1	4.889588
14.555067	0.1	5.002422
14.556733	0.1	5.120034
14.558400	0.1	5.244864
14.560067	0.1	5.377075
14.561733	0.1	5.514603
14.563400	0.1	5.654711
14.565067	0.1	5.795467
14.566733	0.1	5.936134
14.568400	0.1	6.077583
14.570067	0.1	6.222026
14.571733	0.1	6.371103
14.573400	0.1	6.524515
14.575067	0.1	6.680712
14.576733	0.1	6.838199
14.578400	0.1	6.995825
14.580067	0.1	7.152683
14.581733	0.1	7.308228
14.583400	0.1	7.462516
14.585067	0.1	7.616277
14.586733	0.1	7.770415
14.588400	0.1	7.925155
14.590067	0.1	8.079750
14.591733	0.1	8.233427
14.593400	0.1	8.386550
14.595067	0.1	8.540065
14.596733	0.1	8.693375
14.598400	0.1	8.843644
14.600067	0.1	8.988325
14.601733	0.1	9.127511
14.603400	0.1	9.263209
14.605067	0.1	9.397161
14.606733	0.1	9.529358
14.608400	0.1	9.658625
14.610067	0.1	9.784107
14.611733	0.1	9.905412
14.613400	0.1	10.022251
14.615067	0.1	10.134215
14.616733	0.1	10.240255
14.618400	0.1	10.338863
14.620067	0.1	10.429104
14.621733	0.1	10.511293
14.623400	0.1	10.586916
14.625067	0.1	10.658139
14.626733	0.1	10.726689
14.628400	0.1	10.792655
14.630067	0.1	10.854825
14.631733	0.1	10.911524
14.633400	0.1	10.961094
14.635067	0.1	11.002678
14.636733	0.1	11.036294
14.638400	0.1	11.062371
14.640067	0.1	11.081724
14.641733	0.1	11.095628
14.643400	0.1	11.104885
14.645067	0.1	11.109249
14.646733	0.1	11.108136
14.648400	0.1	11.100895
14.650067	0.1	11.086427
14.651733	0.1	11.064392
14.653400	0.1	11.036680
14.655067	0.1	11.006375
14.656733	0.1	10.975418
14.658400	0.1	10.943725
14.660067	0.1	10.909741
14.661733	0.1	10.871780
14.663400	0.1	10.829829
14.665067	0.1	10.785325
14.666733	0.1	10.738806
14.668400	0.1	10.689651
14.670067	0.1	10.638009
14.671733	0.1	10.584705
14.673400	0.1	10.529966
14.675067	0.1	10.474357
14.676733	0.1	10.420075
14.678400	0.1	10.369648
14.680067	0.1	10.323306
14.681733	0.1	10.278821
14.683400	0.1	10.234360
14.685067	0.1	10.190150
14.686733	0.1	10.147183
14.688400	0.1	10.106391
14.690067	0.1	10.069474
14.691733	0.1	10.038470
14.693400	0.1	10.014381
14.695067	0.1	9.997124
14.696733	0.1	9.986316
14.698400	0.1	9.981347
14.700067	0.1	9.981426
14.701733	0.1	9.985371
14.703400	0.1	9.991606
14.705067	0.1	9.999610
14.706733	0.1	10.010516
14.708400	0.1	10.025366
14.710067	0.1	10.044156
14.711733	0.1	10.066861
14.713400	0.1	10.093926
14.715067	0.1	10.125698
14.716733	0.1	10.162145
14.718400	0.1	10.202560
14.720067	0.1	10.245256
14.721733	0.1	10.288749
14.723400	0.1	10.333229
14.725067	0.1	10.379660
14.726733	0.1	10.427930
14.728400	0.1	10.476261
14.730067	0.1	10.522343
14.731733	0.1	10.564928
14.733400	0.1	10.604197
14.735067	0.1	10.641310
14.736733	0.1	10.677595
14.738400	0.1	10.713376
14.740067	0.1	10.747793
14.741733	0.1	10.779863
14.743400	0.1	10.809186
14.745067	0.1	10.835435
14.746733	0.1	10.857582
14.748400	0.1	10.874295
14.750067	0.1	10.884954
14.751733	0.1	10.889848
14.753400	0.1	10.889340
14.755067	0.1	10.883282
14.756733	0.1	10.871924
14.758400	0.1	10.856367
14.760067	0.1	10.837321
14.761733	0.1	10.814206
14.763400	0.1	10.785670
14.765067	0.1	10.750685
14.766733	0.1	10.709520
14.768400	0.1	10.664170
14.770067	0.1	10.617320
14.771733	0.1	10.570404
14.773400	0.1	10.522786
14.775067	0.1	10.472806
14.776733	0.1	10.419018
14.778400	0.1	10.360512
14.780067	0.1	10.297229
14.781733	0.1	10.230369
14.783400	0.1	10.161828
14.785067	0.1	10.092817
14.786733	0.1	10.023117
14.788400	0.1	9.952341
14.790067	0.1	9.881528
14.791733	0.1	9.811856
14.793400	0.1	9.742854
14.795067	0.1	9.673731
14.796733	0.1	9.605088
14.798400	0.1	9.538136
14.800067	0.1	9.473679
14.801733	0.1	9.411862
14.803400	0.1	9.352011
14.805067	0.1	9.292732
14.806733	0.1	9.232513
14.808400	0.1	9.170584
14.810067	0.1	9.106966
14.811733	0.1	9.042635
14.813400	0.1	8.979756
14.815067	0.1	8.920264
14.816733	0.1	8.864370
14.818400	0.1	8.810917
14.820067	0.1	8.758167
14.821733	0.1	8.704495
14.823400	0.1	8.649058
14.825067	0.1	8.591954
14.826733	0.1	8.534347
14.828400	0.1	8.478169
14.830067	0.1	8.424055
14.831733	0.1	8.370276
14.833400	0.1	8.315160
14.835067	0.1	8.258941
14.836733	0.1	8.202819
14.838400	0.1	8.147685
14.840067	0.1	8.093361
14.841733	0.1	8.038734
14.843400	0.1	7.982384
14.845067	0.1	7.922906
14.846733	0.1	7.859389
14.848400	0.1	7.792017
14.850067	0.1	7.722559
14.851733	0.1	7.654112
14.853400	0.1	7.589194
14.855067	0.1	7.527801
14.856733	0.1	7.467521
14.858400	0.1	7.405472
14.860067	0.1	7.340163
14.861733	0.1	7.271492
14.863400	0.1	7.199789
14.865067	0.1	7.125875
14.866733	0.1	7.051472
14.868400	0.1	6.978409
14.870067	0.1	6.907554
14.871733	0.1	6.838413
14.873400	0.1	6.768946
14.875067	0.1	6.696149
14.876733	0.1	6.618253
14.878400	0.1	6.536669
14.880067	0.1	6.455323
14.881733	0.1	6.377939
14.883400	0.1	6.305734
14.885067	0.1	6.237272
14.886733	0.1	6.169807
14.888400	0.1	6.101439
14.890067	0.1	6.032451
14.891733	0.1	5.964306
14.893400	0.1	5.897619
14.895067	0.1	5.832105
14.896733	0.1	5.767616
14.898400	0.1	5.704388
14.900067	0.1	5.643046
14.901733	0.1	5.584061
14.903400	0.1	5.527302
14.905067	0.1	5.472712
14.906733	0.1	5.420665
14.908400	0.1	5.371873
14.910067	0.1	5.327142
14.911733	0.1	5.286853
14.913400	0.1	5.251076
14.915067	0.1	5.219956
14.916733	0.1	5.193539
14.918400	0.1	5.172025
14.920067	0.1	5.156104
14.921733	0.1	5.146395
14.923400	0.1	5.142889
14.925067	0.1	5.144831
14.926733	0.1	5.150521
14.928400	0.1	5.157986
14.930067	0.1	5.166242
14.931733	0.1	5.175825
14.933400	0.1	5.188081
14.935067	0.1	5.204394
14.936733	0.1	5.226131
14.938400	0.1	5.253777
14.940067	0.1	5.285973
14.941733	0.1	5.321149
14.943400	0.1	5.359440
14.945067	0.1	5.401345
14.946733	0.1	5.446589
14.948400	0.1	5.495176
14.950067	0.1	5.547549
14.951733	0.1	5.603484
14.953400	0.1	5.662432
14.955067	0.1	5.724467
14.956733	0.1	5.789506
14.958400	0.1	5.856408
14.960067	0.1	5.924245
14.961733	0.1	5.993298
14.963400	0.1	6.063841
14.965067	0.1	6.135092
14.966733	0.1	6.205733
14.968400	0.1	6.274520
14.970067	0.1	6.340323
14.971733	0.1	6.402666
14.973400	0.1	6.462489
14.975067	0.1	6.521302
14.976733	0.1	6.579701
14.978400	0.1	6.637238
14.980067	0.1	6.693229
14.981733	0.1	6.747120
14.983400	0.1	6.798613
14.985067	0.1	6.847554
14.986733	0.1	6.893612
14.988400	0.1	6.936509
14.990067	0.1	6.976430
14.991733	0.1	7.013814
14.993400	0.1	7.049185
14.995067	0.1	7.082676
14.996733	0.1	7.113344
14.998400	0.1	7.139896
15.000067	0.1	7.161545
15.001733	0.1	7.177573
15.003400	0.1	7.187580
15.005067	0.1	7.192856
15.006733	0.1	7.195836
15.008400	0.1	7.197866
15.010067	0.1	7.198239
15.011733	0.1	7.195305
15.013400	0.1	7.187943
15.015067	0.1	7.175864
15.016733	0.1	7.159342
15.018400	0.1	7.139193
15.020067	0.1	7.116389
15.021733	0.1	7.091286
15.023400	0.1	7.063728
15.025067	0.1	7.033353
15.026733	0.1	6.999946
15.028400	0.1	6.964216
15.030067	0.1	6.927815
15.031733	0.1	6.891848
15.033400	0.1	6.855857
15.035067	0.1	6.818450
15.036733	0.1	6.778170
15.038400	0.1	6.734408
15.040067	0.1	6.688451
15.041733	0.1	6.642519
15.043400	0.1	6.597387
15.045067	0.1	6.552017
15.046733	0.1	6.505274
15.048400	0.1	6.456547
15.050067	0.1	6.405106
15.051733	0.1	6.350279
15.053400	0.1	6.292546
15.055067	0.1	6.233933
15.056733	0.1	6.177011
15.058400	0.1	6.123064
15.060067	0.1	6.071101
15.061733	0.1	6.019245
15.063400	0.1	5.966625
15.065067	0.1	5.912692
15.066733	0.1	5.856440
15.068400	0.1	5.797795
15.070067	0.1	5.738470
15.071733	0.1	5.680867
15.073400	0.1	5.627051
15.075067	0.1	5.578669
15.076733	0.1	5.536508
15.078400	0.1	5.499958
15.080067	0.1	5.467595
15.081733	0.1	5.437946
15.083400	0.1	5.409420
15.085067	0.1	5.380795
15.086733	0.1	5.351682
15.088400	0.1	5.321992
15.090067	0.1	5.292213
15.091733	0.1	5.263952
15.093400	0.1	5.238862
15.095067	0.1	5.217614
15.096733	0.1	5.200491
15.098400	0.1	5.187383
15.100067	0.1	5.177143
15.101733	0.1	5.168426
15.103400	0.1	5.160905
15.105067	0.1	5.155178
15.106733	0.1	5.151210
15.108400	0.1	5.148132
15.110067	0.1	5.146577
15.111733	0.1	5.148933
15.113400	0.1	5.156919
15.115067	0.1	5.170451
15.116733	0.1	5.187676
15.118400	0.1	5.206154
15.120067	0.1	5.225427
15.121733	0.1	5.246764
15.123400	0.1	5.270396
15.125067	0.1	5.294951
15.126733	0.1	5.318862
15.128400	0.1	5.341610
15.130067	0.1	5.364669
15.131733	0.1	5.390784
15.133400	0.1	5.421448
15.135067	0.1	5.456135
15.136733	0.1	5.493886
15.138400	0.1	5.533905
15.140067	0.1	5.575400
15.141733	0.1	5.618348
15.143400	0.1	5.663224
15.145067	0.1	5.709534
15.146733	0.1	5.756440
15.148400	0.1	5.804561
15.150067	0.1	5.855816
15.151733	0.1	5.911589
15.153400	0.1	5.971403
15.155067	0.1	6.032963
15.156733	0.1	6.093341
15.158400	0.1	6.150994
15.160067	0.1	6.206599
15.161733	0.1	6.261566
15.163400	0.1	6.316965
15.165067	0.1	6.374032
15.166733	0.1	6.434345
15.168400	0.1	6.498848
15.170067	0.1	6.567119
15.171733	0.1	6.637727
15.173400	0.1	6.709141
15.175067	0.1	6.780000
15.176733	0.1	6.849132
15.178400	0.1	6.915727
15.180067	0.1	6.979331
15.181733	0.1	7.040082
15.183400	0.1	7.099248
15.185067	0.1	7.158974
15.186733	0.1	7.220367
15.188400	0.1	7.282053
15.190067	0.1	7.341565
15.191733	0.1	7.397477
15.193400	0.1	7.449747
15.195067	0.1	7.499056
15.196733	0.1	7.545562
15.198400	0.1	7.588426
15.200067	0.1	7.626857
15.201733	0.1	7.660766
15.203400	0.1	7.690662
15.205067	0.1	7.717712
15.206733	0.1	7.743076
15.208400	0.1	7.767081
15.210067	0.1	7.789205
15.211733	0.1	7.808446
15.213400	0.1	7.823547
15.215067	0.1	7.832954
15.216733	0.1	7.835664
15.218400	0.1	7.832707
15.220067	0.1	7.826621
15.221733	0.1	7.819049
15.223400	0.1	7.809540
15.225067	0.1	7.796856
15.226733	0.1	7.780590
15.228400	0.1	7.760720
15.230067	0.1	7.736827
15.231733	0.1	7.709041
15.233400	0.1	7.678512
15.235067	0.1	7.645781
15.236733	0.1	7.609678
15.238400	0.1	7.569124
15.240067	0.1	7.524998
15.241733	0.1	7.479400
15.243400	0.1	7.433956
15.245067	0.1	7.388871
15.246733	0.1	7.343041
15.248400	0.1	7.294766
15.250067	0.1	7.242695
15.251733	0.1	7.187007
15.253400	0.1	7.129330
15.255067	0.1	7.071164
15.256733	0.1	7.012933
15.258400	0.1	6.954684
15.260067	0.1	6.896453
15.261733	0.1	6.837882
15.263400	0.1	6.778785
15.265067	0.1	6.720242
15.266733	0.1	6.663827
15.268400	0.1	6.610132
15.270067	0.1	6.558867
15.271733	0.1	6.509339
15.273400	0.1	6.460506
15.275067	0.1	6.411723
15.276733	0.1	6.363592
15.278400	0.1	6.317734
15.280067	0.1	6.276206
15.281733	0.1	6.240681
15.283400	0.1	6.211335
15.285067	0.1	6.186860
15.286733	0.1	6.166194
15.288400	0.1	6.149653
15.290067	0.1	6.137895
15.291733	0.1	6.130943
15.293400	0.1	6.128945
15.295067	0.1	6.132461
15.296733	0.1	6.141830
15.298400	0.1	6.157421
15.300067	0.1	6.179358
15.301733	0.1	6.206520
15.303400	0.1	6.237268
15.305067	0.1	6.271368
15.306733	0.1	6.310791
15.308400	0.1	6.358549
15.310067	0.1	6.416775
15.311733	0.1	6.486299
15.313400	0.1	6.567254
15.315067	0.1	6.658998
15.316733	0.1	6.759888
15.318400	0.1	6.867507
15.320067	0.1	6.979858
15.321733	0.1	7.097083
15.323400	0.1	7.221419
15.325067	0.1	7.355446
15.326733	0.1	7.501110
15.328400	0.1	7.659830
15.330067	0.1	7.832563
15.331733	0.1	8.019507
15.333400	0.1	8.220240
15.335067	0.1	8.434574
15.336733	0.1	8.663512
15.338400	0.1	8.909153
15.340067	0.1	9.173318
15.341733	0.1	9.456142
15.343400	0.1	9.756284
15.345067	0.1	10.073124
15.346733	0.1	10.408112
15.348400	0.1	10.763416
15.350067	0.1	11.140462
15.351733	0.1	11.540451
15.353400	0.1	11.965227
15.355067	0.1	12.416993
15.356733	0.1	12.897626
15.358400	0.1	13.408805
15.360067	0.1	13.952353
15.361733	0.1	14.530295
15.363400	0.1	15.145312
15.365067	0.1	15.800521
15.366733	0.1	16.498156
15.368400	0.1	17.239563
15.370067	0.1	18.026643
15.371733	0.1	18.862318
15.373400	0.1	19.749175
15.375067	0.1	20.688167
15.376733	0.1	21.679457
15.378400	0.1	22.724667
15.380067	0.1	23.827977
15.381733	0.1	24.995264
15.383400	0.1	26.232288
15.385067	0.1	27.543306
15.386733	0.1	28.930772
15.388400	0.1	30.395994
15.390067	0.1	31.940369
15.391733	0.1	33.566281
15.393400	0.1	35.276990
15.395067	0.1	37.076515
15.396733	0.1	38.969833
15.398400	0.1	40.962040
15.400067	0.1	43.057296
15.401733	0.1	45.258896
15.403400	0.1	47.569010
15.405067	0.1	49.988269
15.406733	0.1	52.516731
15.408400	0.1	55.155968
15.410067	0.1	57.910029
15.411733	0.1	60.784207
15.413400	0.1	63.782842
15.415067	0.1	66.908086
15.416733	0.1	70.160609
15.418400	0.1	73.540993
15.420067	0.1	77.050822
15.421733	0.1	80.692740
15.423400	0.1	84.469509
15.425067	0.1	88.383458
15.426733	0.1	92.436783
15.428400	0.1	96.631521
15.430067	0.1	100.969323
15.431733	0.1	105.451858
15.433400	0.1	110.081378
15.435067	0.1	114.861312
15.436733	0.1	119.795948
15.438400	0.1	124.888918
15.440067	0.1	130.143031
15.441733	0.1	135.561652
15.443400	0.1	141.148958
15.445067	0.1	146.909533
15.446733	0.1	152.849304
15.448400	0.1	158.976284
15.450067	0.1	165.299992
15.451733	0.1	171.831069
15.453400	0.1	178.580769
15.455067	0.1	185.559732
15.456733	0.1	192.778525
15.458400	0.1	200.249553
15.460067	0.1	207.986180
15.461733	0.1	216.000276
15.463400	0.1	224.303189
15.465067	0.1	232.908433
15.466733	0.1	241.830736
15.468400	0.1	251.083854
15.470067	0.1	260.680546
15.471733	0.1	270.632319
15.473400	0.1	280.948580
15.475067	0.1	291.636819
15.476733	0.1	302.702082
15.478400	0.1	314.144641
15.480067	0.1	325.958520
15.481733	0.1	338.132861
15.483400	0.1	350.653651
15.485067	0.1	363.502116
15.486733	0.1	376.651842
15.488400	0.1	390.068978
15.490067	0.1	403.714730
15.491733	0.1	417.547380
15.493400	0.1	431.522159
15.495067	0.1	445.587743
15.496733	0.1	459.683580
15.498400	0.1	473.743622
15.500067	0.1	487.700846
15.501733	0.1	501.487316
15.503400	0.1	515.035219
15.505067	0.1	528.279036
15.506733	0.1	541.154310
15.508400	0.1	553.595792
15.510067	0.1	565.538589
15.511733	0.1	576.920664
15.513400	0.1	587.685444
15.515067	0.1	597.784655
15.516733	0.1	607.179790
15.518400	0.1	615.841337
15.520067	0.1	623.747726
15.521733	0.1	630.883929
15.523400	0.1	637.240816
15.525067	0.1	642.816066
15.526733	0.1	647.612969
15.528400	0.1	651.637857
15.530067	0.1	654.901430
15.531733	0.1	657.422133
15.533400	0.1	659.225346
15.535067	0.1	660.338971
15.536733	0.1	660.793009
15.538400	0.1	660.623746
15.540067	0.1	659.872792
15.541733	0.1	658.581136
15.543400	0.1	656.788299
15.545067	0.1	654.533939
15.546733	0.1	651.855977
15.548400	0.1	648.789793
15.550067	0.1	645.369483
15.551733	0.1	641.627429
15.553400	0.1	637.595002
15.555067	0.1	633.304734
15.556733	0.1	628.789613
15.558400	0.1	624.079588
15.560067	0.1	619.200254
15.561733	0.1	614.174917
15.563400	0.1	609.024694
15.565067	0.1	603.766847
15.566733	0.1	598.416287
15.568400	0.1	592.987706
15.570067	0.1	587.495673
15.571733	0.1	581.954690
15.573400	0.1	576.379262
15.575067	0.1	570.782591
15.576733	0.1	565.174674
15.578400	0.1	559.562524
15.580067	0.1	553.951348
15.581733	0.1	548.344502
15.583400	0.1	542.744720
15.585067	0.1	537.156258
15.586733	0.1	531.583974
15.588400	0.1	526.030604
15.590067	0.1	520.496942
15.591733	0.1	514.984960
15.593400	0.1	509.498795
15.595067	0.1	504.041790
15.596733	0.1	498.614517
15.598400	0.1	493.215262
15.600067	0.1	487.841443
15.601733	0.1	482.491972
15.603400	0.1	477.168714
15.605067	0.1	471.875109
15.606733	0.1	466.613463
15.608400	0.1	461.382727
15.610067	0.1	456.178636
15.611733	0.1	450.996338
15.613400	0.1	445.832373
15.615067	0.1	440.685037
15.616733	0.1	435.554451
15.618400	0.1	430.442072
15.620067	0.1	425.349255
15.621733	0.1	420.275899
15.623400	0.1	415.220396
15.625067	0.1	410.180460
15.626733	0.1	405.153977
15.628400	0.1	400.140076
15.630067	0.1	395.139070
15.631733	0.1	390.151111
15.633400	0.1	385.176591
15.635067	0.1	380.217084
15.636733	0.1	375.272856
15.638400	0.1	370.340869
15.640067	0.1	365.417423
15.641733	0.1	360.500794
15.643400	0.1	355.590456
15.645067	0.1	350.686284
15.646733	0.1	345.789306
15.648400	0.1	340.901092
15.650067	0.1	336.022023
15.651733	0.1	331.150941
15.653400	0.1	326.286089
15.655067	0.1	321.426560
15.656733	0.1	316.574266
15.658400	0.1	311.733946
15.660067	0.1	306.909676
15.661733	0.1	302.101835
15.663400	0.1	297.308010
15.665067	0.1	292.525888
15.666733	0.1	287.755765
15.668400	0.1	283.000786
15.670067	0.1	278.264070
15.671733	0.1	273.547047
15.673400	0.1	268.850480
15.675067	0.1	264.175115
15.676733	0.1	259.522107
15.678400	0.1	254.893941
15.680067	0.1	250.293263
15.681733	0.1	245.720805
15.683400	0.1	241.176603
15.685067	0.1	236.662529
15.686733	0.1	232.181750
15.688400	0.1	227.736477
15.690067	0.1	223.327596
15.691733	0.1	218.955986
15.693400	0.1	214.623101
15.695067	0.1	210.329872
15.696733	0.1	206.076480
15.698400	0.1	201.864750
15.700067	0.1	197.699289
15.701733	0.1	193.583821
15.703400	0.1	189.517844
15.705067	0.1	185.499652
15.706733	0.1	181.530886
15.708400	0.1	177.615392
15.710067	0.1	173.755079
15.711733	0.1	169.949248
15.713400	0.1	166.197778
15.715067	0.1	162.503245
15.716733	0.1	158.869471
15.718400	0.1	155.298365
15.720067	0.1	151.788923
15.721733	0.1	148.339346
15.723400	0.1	144.949053
15.725067	0.1	141.618680
15.726733	0.1	138.349356
15.728400	0.1	135.142091
15.730067	0.1	131.997243
15.731733	0.1	128.915091
15.733400	0.1	125.896814
15.735067	0.1	122.943339
15.736733	0.1	120.053939
15.738400	0.1	117.227519
15.740067	0.1	114.463852
15.741733	0.1	111.762574
15.743400	0.1	109.122759
15.745067	0.1	106.543992
15.746733	0.1	104.026934
15.748400	0.1	101.572219
15.750067	0.1	99.179270
15.751733	0.1	96.846586
15.753400	0.1	94.572362
15.755067	0.1	92.354613
15.756733	0.1	90.192477
15.758400	0.1	88.087260
15.760067	0.1	86.040287
15.761733	0.1	84.050205
15.763400	0.1	82.113622
15.765067	0.1	80.227833
15.766733	0.1	78.392210
15.768400	0.1	76.607773
15.770067	0.1	74.876081
15.771733	0.1	73.197219
15.773400	0.1	71.568303
15.775067	0.1	69.985027
15.776733	0.1	68.444526
15.778400	0.1	66.946517
15.780067	0.1	65.492117
15.781733	0.1	64.082048
15.783400	0.1	62.716077
15.785067	0.1	61.393394
15.786733	0.1	60.113035
15.788400	0.1	58.873412
15.790067	0.1	57.671852
15.791733	0.1	56.506130
15.793400	0.1	55.375658
15.795067	0.1	54.279878
15.796733	0.1	53.217150
15.798400	0.1	52.186046
15.800067	0.1	51.185992
15.801733	0.1	50.216066
15.803400	0.1	49.274406
15.805067	0.1	48.360350
15.806733	0.1	47.475873
15.808400	0.1	46.622865
15.810067	0.1	45.800274
15.811733	0.1	45.004957
15.813400	0.1	44.233887
15.815067	0.1	43.484909
15.816733	0.1	42.756600
15.818400	0.1	42.048553
15.820067	0.1	41.361656
15.821733	0.1	40.696864
15.823400	0.1	40.053502
15.825067	0.1	39.429264
15.826733	0.1	38.822037
15.828400	0.1	38.231220
15.830067	0.1	37.657335
15.831733	0.1	37.101395
15.833400	0.1	36.564386
15.835067	0.1	36.046361
15.836733	0.1	35.546012
15.838400	0.1	35.060602
15.840067	0.1	34.586694
15.841733	0.1	34.122029
15.843400	0.1	33.666967
15.845067	0.1	33.223899
15.846733	0.1	32.795253
15.848400	0.1	32.381737
15.850067	0.1	31.981911
15.851733	0.1	31.593074
15.853400	0.1	31.212671
15.855067	0.1	30.839080
15.856733	0.1	30.471818
15.858400	0.1	30.111745
15.860067	0.1	29.760967
15.861733	0.1	29.421728
15.863400	0.1	29.094848
15.865067	0.1	28.779083
15.866733	0.1	28.471709
15.868400	0.1	28.170655
15.870067	0.1	27.875989
15.871733	0.1	27.588522
15.873400	0.1	27.308059
15.875067	0.1	27.033514
15.876733	0.1	26.763645
15.878400	0.1	26.498260
15.880067	0.1	26.238845
15.881733	0.1	25.986726
15.883400	0.1	25.741467
15.885067	0.1	25.501931
15.886733	0.1	25.267941
15.888400	0.1	25.040428
15.890067	0.1	24.820026
15.891733	0.1	24.605989
15.893400	0.1	24.397406
15.895067	0.1	24.194811
15.896733	0.1	23.999545
15.898400	0.1	23.811813
15.900067	0.1	23.630084
15.901733	0.1	23.452421
15.903400	0.1	23.278166
15.905067	0.1	23.108101
15.906733	0.1	22.943155
15.908400	0.1	22.783205
15.910067	0.1	22.627329
15.911733	0.1	22.475282
15.913400	0.1	22.328706
15.915067	0.1	22.190264
15.916733	0.1	22.060680
15.918400	0.1	21.937280
15.920067	0.1	21.816455
15.921733	0.1	21.697073
15.923400	0.1	21.581147
15.925067	0.1	21.470920
15.926733	0.1	21.365951
15.928400	0.1	21.263883
15.930067	0.1	21.163304
15.931733	0.1	21.064938
15.933400	0.1	20.970372
15.935067	0.1	20.879991
15.936733	0.1	20.792265
15.938400	0.1	20.705648
15.940067	0.1	20.620544
15.941733	0.1	20.538270
15.943400	0.1	20.458889
15.945067	0.1	20.381375
15.946733	0.1	20.305002
15.948400	0.1	20.229579
15.950067	0.1	20.154389
15.951733	0.1	20.077825
15.953400	0.1	19.998387
15.955067	0.1	19.915644
15.956733	0.1	19.830568
15.958400	0.1	19.744975
15.960067	0.1	19.660322
15.961733	0.1	19.576908
15.963400	0.1	19.494081
15.965067	0.1	19.410728
15.966733	0.1	19.325740
15.968400	0.1	19.238475
15.970067	0.1	19.148961
15.971733	0.1	19.057738
15.973400	0.1	18.965276
15.975067	0.1	18.870924
15.976733	0.1	18.773261
15.978400	0.1	18.672287
15.980067	0.1	18.570106
15.981733	0.1	18.468909
15.983400	0.1	18.369597
15.985067	0.1	18.271822
15.986733	0.1	18.174062
15.988400	0.1	18.074410
15.990067	0.1	17.972467
15.991733	0.1	17.869677
15.993400	0.1	17.767749
15.995067	0.1	17.667860
15.996733	0.1	17.570672
15.998400	0.1	17.476250
16.000067	0.1	17.384384
16.001733	0.1	17.294721
16.003400	0.1	17.206501
16.005067	0.1	17.118650
16.006733	0.1	17.031124
16.008400	0.1	16.945526
16.010067	0.1	16.862806
16.011733	0.1	16.781823
16.013400	0.1	16.701790
16.015067	0.1	16.624485
16.016733	0.1	16.552517
16.018400	0.1	16.486514
16.020067	0.1	16.424796
16.021733	0.1	16.364669
16.023400	0.1	16.304054
16.025067	0.1	16.242312
16.026733	0.1	16.179485
16.028400	0.1	16.115764
16.030067	0.1	16.052253
16.031733	0.1	15.990715
16.033400	0.1	15.932154
16.035067	0.1	15.876410
16.036733	0.1	15.822668
16.038400	0.1	15.769843
16.040067	0.1	15.717070
16.041733	0.1	15.664296
16.043400	0.1	15.611695
16.045067	0.1	15.558661
16.046733	0.1	15.504030
16.048400	0.1	15.446777
16.050067	0.1	15.386343
16.051733	0.1	15.323125
16.053400	0.1	15.259050
16.055067	0.1	15.196600
16.056733	0.1	15.136800
16.058400	0.1	15.078713
16.060067	0.1	15.020515
16.061733	0.1	14.960594
16.063400	0.1	14.898162
16.065067	0.1	14.833049
16.066733	0.1	14.765463
16.068400	0.1	14.696210
16.070067	0.1	14.626277
16.071733	0.1	14.555734
16.073400	0.1	14.484064
16.075067	0.1	14.411607
16.076733	0.1	14.339271
16.078400	0.1	14.267196
16.080067	0.1	14.194767
16.081733	0.1	14.121276
16.083400	0.1	14.046491
16.085067	0.1	13.971091
16.086733	0.1	13.896003
16.088400	0.1	13.821423
16.090067	0.1	13.747090
16.091733	0.1	13.672616
16.093400	0.1	13.597482
16.095067	0.1	13.521826
16.096733	0.1	13.446864
16.098400	0.1	13.373755
16.100067	0.1	13.302513
16.101733	0.1	13.232534
16.103400	0.1	13.163607
16.105067	0.1	13.096039
16.106733	0.1	13.030688
16.108400	0.1	12.968653
16.110067	0.1	12.909966
16.111733	0.1	12.853397
16.113400	0.1	12.798030
16.115067	0.1	12.743748
16.116733	0.1	12.690621
16.118400	0.1	12.638699
16.120067	0.1	12.587681
16.121733	0.1	12.537101
16.123400	0.1	12.487294
16.125067	0.1	12.439373
16.126733	0.1	12.394511
16.128400	0.1	12.353365
16.130067	0.1	12.315656
16.131733	0.1	12.280294
16.133400	0.1	12.246096
16.135067	0.1	12.212447
16.136733	0.1	12.179809
16.138400	0.1	12.149801
16.140067	0.1	12.123538
16.141733	0.1	12.099794
16.143400	0.1	12.076357
16.145067	0.1	12.052539
16.146733	0.1	12.029540
16.148400	0.1	12.009507
16.150067	0.1	11.994345
16.151733	0.1	11.984664
16.153400	0.1	11.979365
16.155067	0.1	11.976119
16.156733	0.1	11.972762
16.158400	0.1	11.968566
16.160067	0.1	11.963500
16.161733	0.1	11.956831
16.163400	0.1	11.948086
16.165067	0.1	11.938885
16.166733	0.1	11.932156
16.168400	0.1	11.929898
16.170067	0.1	11.932128
16.171733	0.1	11.936883
16.173400	0.1	11.941143
16.175067	0.1	11.942713
16.176733	0.1	11.941264
16.178400	0.1	11.937930
16.180067	0.1	11.934442
16.181733	0.1	11.932622
16.183400	0.1	11.934005
16.185067	0.1	11.939798
16.186733	0.1	11.950601
16.188400	0.1	11.965707
16.190067	0.1	11.983137
16.191733	0.1	12.000981
16.193400	0.1	12.018033
16.195067	0.1	12.033051
16.196733	0.1	12.044795
16.198400	0.1	12.053368
16.200067	0.1	12.060246
16.201733	0.1	12.066709
16.203400	0.1	12.073293
16.205067	0.1	12.080465
16.206733	0.1	12.088930
16.208400	0.1	12.099296
16.210067	0.1	12.111506
16.211733	0.1	12.124572
16.213400	0.1	12.137117
16.215067	0.1	12.148027
16.216733	0.1	12.156875
16.218400	0.1	12.163888
16.220067	0.1	12.169867
16.221733	0.1	12.176307
16.223400	0.1	12.184707
16.225067	0.1	12.195129
16.226733	0.1	12.206147
16.228400	0.1	12.216219
16.230067	0.1	12.224847
16.231733	0.1	12.232666
16.233400	0.1	12.240713
16.235067	0.1	12.249686
16.236733	0.1	12.259362
16.238400	0.1	12.268303
16.240067	0.1	12.275004
16.241733	0.1	12.279297
16.243400	0.1	12.281681
16.245067	0.1	12.282059
16.246733	0.1	12.280825
16.248400	0.1	12.280252
16.250067	0.1	12.283046
16.251733	0.1	12.290427
16.253400	0.1	12.301677
16.255067	0.1	12.314064
16.256733	0.1	12.324108
16.258400	0.1	12.329984
16.260067	0.1	12.332308
16.261733	0.1	12.333449
16.263400	0.1	12.335922
16.265067	0.1	12.340206
16.266733	0.1	12.344592
16.268400	0.1	12.347922
16.270067	0.1	12.350692
16.271733	0.1	12.353524
16.273400	0.1	12.356732
16.275067	0.1	12.360662
16.276733	0.1	12.364951
16.278400	0.1	12.368863
16.280067	0.1	12.372774
16.281733	0.1	12.378031
16.283400	0.1	12.385095
16.285067	0.1	12.392630
16.286733	0.1	12.398716
16.288400	0.1	12.402525
16.290067	0.1	12.404798
16.291733	0.1	12.407028
16.293400	0.1	12.409999
16.295067	0.1	12.413492
16.296733	0.1	12.417738
16.298400	0.1	12.423545
16.300067	0.1	12.431010
16.301733	0.1	12.439317
16.303400	0.1	12.447233
16.305067	0.1	12.453641
16.306733	0.1	12.458065
16.308400	0.1	12.460798
16.310067	0.1	12.462791
16.311733	0.1	12.465264
16.313400	0.1	12.468779
16.315067	0.1	12.473585
16.316733	0.1	12.480561
16.318400	0.1	12.490205
16.320067	0.1	12.501129
16.321733	0.1	12.510982
16.323400	0.1	12.518601
16.325067	0.1	12.524473
16.326733	0.1	12.529371
16.328400	0.1	12.533711
16.330067	0.1	12.538400
16.331733	0.1	12.544473
16.333400	0.1	12.552040
16.335067	0.1	12.561125
16.336733	0.1	12.572184
16.338400	0.1	12.584669
16.340067	0.1	12.596385
16.341733	0.1	12.605670
16.343400	0.1	12.613083
16.345067	0.1	12.619779
16.346733	0.1	12.626448
16.348400	0.1	12.634560
16.350067	0.1	12.645465
16.351733	0.1	12.658210
16.353400	0.1	12.670560
16.355067	0.1	12.681214
16.356733	0.1	12.690346
16.358400	0.1	12.699296
16.360067	0.1	12.709806
16.361733	0.1	12.721941
16.363400	0.1	12.733624
16.365067	0.1	12.743142
16.366733	0.1	12.750844
16.368400	0.1	12.758602
16.370067	0.1	12.768838
16.371733	0.1	12.783026
16.373400	0.1	12.800712
16.375067	0.1	12.820531
16.376733	0.1	12.841304
16.378400	0.1	12.861555
16.380067	0.1	12.879367
16.381733	0.1	12.893719
16.383400	0.1	12.905602
16.385067	0.1	12.917500
16.386733	0.1	12.931549
16.388400	0.1	12.947740
16.390067	0.1	12.964178
16.391733	0.1	12.979466
16.393400	0.1	12.994469
16.395067	0.1	13.011168
16.396733	0.1	13.030604
16.398400	0.1	13.052411
16.400067	0.1	13.075480
16.401733	0.1	13.098614
16.403400	0.1	13.120701
16.405067	0.1	13.140598
16.406733	0.1	13.157530
16.408400	0.1	13.171709
16.410067	0.1	13.184669
16.411733	0.1	13.198988
16.413400	0.1	13.216678
16.415067	0.1	13.237470
16.416733	0.1	13.259668
16.418400	0.1	13.282257
16.420067	0.1	13.305433
16.421733	0.1	13.329759
16.423400	0.1	13.355752
16.425067	0.1	13.383571
16.426733	0.1	13.412349
16.428400	0.1	13.440237
16.430067	0.1	13.466212
16.431733	0.1	13.491171
16.433400	0.1	13.516620
16.435067	0.1	13.543046
16.436733	0.1	13.569761
16.438400	0.1	13.595638
16.440067	0.1	13.619731
16.441733	0.1	13.641883
16.443400	0.1	13.663434
16.445067	0.1	13.686302
16.446733	0.1	13.710968
16.448400	0.1	13.736533
16.450067	0.1	13.762042
16.451733	0.1	13.787486
16.453400	0.1	13.814066
16.455067	0.1	13.842918
16.456733	0.1	13.873442
16.458400	0.1	13.903929
16.460067	0.1	13.933294
16.461733	0.1	13.961354
16.463400	0.1	13.988661
16.465067	0.1	14.016437
16.466733	0.1	14.045793
16.468400	0.1	14.076829
16.470067	0.1	14.108322
16.471733	0.1	14.138478
16.473400	0.1	14.166385
16.475067	0.1	14.192900
16.476733	0.1	14.219815
16.478400	0.1	14.248127
16.480067	0.1	14.277403
16.481733	0.1	14.306875
16.483400	0.1	14.336309
16.485067	0.1	14.366475
16.486733	0.1	14.399327
16.488400	0.1	14.436259
16.490067	0.1	14.475961
16.491733	0.1	14.515277
16.493400	0.1	14.551780
16.495067	0.1	14.585722
16.496733	0.1	14.619869
16.498400	0.1	14.656666
16.500067	0.1	14.696093
16.501733	0.1	14.736895
16.503400	0.1	14.777957
16.505067	0.1	14.818017
16.506733	0.1	14.856164
16.508400	0.1	14.893417
16.510067	0.1	14.932533
16.511733	0.1	14.975141
16.513400	0.1	15.019858
16.515067	0.1	15.063952
16.516733	0.1	15.106127
16.518400	0.1	15.147361
16.520067	0.1	15.189853
16.521733	0.1	15.235301
16.523400	0.1	15.283725
16.525067	0.1	15.333993
16.526733	0.1	15.385100
16.528400	0.1	15.436076
16.530067	0.1	15.486041
16.531733	0.1	15.535653
16.533400	0.1	15.586377
16.535067	0.1	15.637912
16.536733	0.1	15.688557
16.538400	0.1	15.738010
16.540067	0.1	15.788474
16.541733	0.1	15.842360
16.543400	0.1	15.899139
16.545067	0.1	15.955721
16.546733	0.1	16.010078
16.548400	0.1	16.063117
16.550067	0.1	16.116938
16.551733	0.1	16.172319
16.553400	0.1	16.228617
16.555067	0.1	16.285232
16.556733	0.1	16.342248
16.558400	0.1	16.399822
16.560067	0.1	16.457494
16.561733	0.1	16.514589
16.563400	0.1	16.571153
16.565067	0.1	16.627489
16.566733	0.1	16.683345
16.568400	0.1	16.739117
16.570067	0.1	16.796673
16.571733	0.1	16.857055
16.573400	0.1	16.918448
16.575067	0.1	16.977764
16.576733	0.1	17.033364
16.578400	0.1	17.085811
16.580067	0.1	17.137215
16.581733	0.1	17.189984
16.583400	0.1	17.245263
16.585067	0.1	17.302488
16.586733	0.1	17.360151
16.588400	0.1	17.417111
16.590067	0.1	17.473418
16.591733	0.1	17.530252
16.593400	0.1	17.588725
16.595067	0.1	17.648223
16.596733	0.1	17.706254
16.598400	0.1	17.760801
16.600067	0.1	17.812345
16.601733	0.1	17.862837
16.603400	0.1	17.914269
16.605067	0.1	17.968547
16.606733	0.1	18.026517
16.608400	0.1	18.086578
16.610067	0.1	18.145861
16.611733	0.1	18.202770
16.613400	0.1	18.257578
16.615067	0.1	18.311427
16.616733	0.1	18.365295
16.618400	0.1	18.419623
16.620067	0.1	18.474506
16.621733	0.1	18.529617
16.623400	0.1	18.584421
16.625067	0.1	18.638819
16.626733	0.1	18.693018
16.628400	0.1	18.746783
16.630067	0.1	18.799817
16.631733	0.1	18.852730
16.633400	0.1	18.906659
16.635067	0.1	18.961984
16.636733	0.1	19.017975
16.638400	0.1	19.073412
16.640067	0.1	19.126786
16.641733	0.1	19.176602
16.643400	0.1	19.222470
16.645067	0.1	19.265837
16.646733	0.1	19.308860
16.648400	0.1	19.352529
16.650067	0.1	19.396297
16.651733	0.1	19.439003
16.653400	0.1	19.479385
16.655067	0.1	19.515855
16.656733	0.1	19.547269
16.658400	0.1	19.574612
16.660067	0.1	19.600820
16.661733	0.1	19.628573
16.663400	0.1	19.658958
16.665067	0.1	19.691456
16.666733	0.1	19.724141
16.668400	0.1	19.754674
16.670067	0.1	19.781520
16.671733	0.1	19.804128
16.673400	0.1	19.822405
16.675067	0.1	19.836519
16.676733	0.1	19.847518
16.678400	0.1	19.857562
16.680067	0.1	19.868417
16.681733	0.1	19.880133
16.683400	0.1	19.892044
16.685067	0.1	19.903951
16.686733	0.1	19.915346
16.688400	0.1	19.924776
16.690067	0.1	19.930974
16.691733	0.1	19.934028
16.693400	0.1	19.934988
16.695067	0.1	19.934853
16.696733	0.1	19.934382
16.698400	0.1	19.934378
16.700067	0.1	19.935756
16.701733	0.1	19.939165
16.703400	0.1	19.944147
16.705067	0.1	19.949297
16.706733	0.1	19.953433
16.708400	0.1	19.956394
16.710067	0.1	19.958690
16.711733	0.1	19.960594
16.713400	0.1	19.962052
16.715067	0.1	19.963230
16.716733	0.1	19.964306
16.718400	0.1	19.964911
16.720067	0.1	19.964678
16.721733	0.1	19.963868
16.723400	0.1	19.962927
16.725067	0.1	19.962001
16.726733	0.1	19.961069
16.728400	0.1	19.960525
16.730067	0.1	19.961847
16.731733	0.1	19.966783
16.733400	0.1	19.975225
16.735067	0.1	19.984948
16.736733	0.1	19.993582
16.738400	0.1	20.000306
16.740067	0.1	20.006117
16.741733	0.1	20.012516
16.743400	0.1	20.020176
16.745067	0.1	20.028986
16.746733	0.1	20.038574
16.748400	0.1	20.048516
16.750067	0.1	20.058006
16.751733	0.1	20.065829
16.753400	0.1	20.071697
16.755067	0.1	20.077024
16.756733	0.1	20.083664
16.758400	0.1	20.092479
16.760067	0.1	20.103222
16.761733	0.1	20.115268
16.763400	0.1	20.128358
16.765067	0.1	20.142333
16.766733	0.1	20.156181
16.768400	0.1	20.167776
16.770067	0.1	20.175269
16.771733	0.1	20.179297
16.773400	0.1	20.183399
16.775067	0.1	20.191190
16.776733	0.1	20.203325
16.778400	0.1	20.218096
16.780067	0.1	20.233891
16.781733	0.1	20.249588
16.783400	0.1	20.263782
16.785067	0.1	20.275158
16.786733	0.1	20.283647
16.788400	0.1	20.291191
16.790067	0.1	20.300825
16.791733	0.1	20.314283
16.793400	0.1	20.330786
16.795067	0.1	20.348192
16.796733	0.1	20.364649
16.798400	0.1	20.379294
16.800067	0.1	20.393068
16.801733	0.1	20.408328
16.803400	0.1	20.426321
16.805067	0.1	20.446205
16.806733	0.1	20.466461
16.808400	0.1	20.486098
16.810067	0.1	20.505269
16.811733	0.1	20.525306
16.813400	0.1	20.547076
16.815067	0.1	20.569870
16.816733	0.1	20.592734
16.818400	0.1	20.615724
16.820067	0.1	20.639119
16.821733	0.1	20.662672
16.823400	0.1	20.686467
16.825067	0.1	20.711254
16.826733	0.1	20.737243
16.828400	0.1	20.763618
16.830067	0.1	20.789611
16.831733	0.1	20.815432
16.833400	0.1	20.841658
16.835067	0.1	20.868159
16.836733	0.1	20.894655
16.838400	0.1	20.922152
16.840067	0.1	20.952313
16.841733	0.1	20.985547
16.843400	0.1	21.020421
16.845067	0.1	21.054638
16.846733	0.1	21.086410
16.848400	0.1	21.115113
16.850067	0.1	21.141055
16.851733	0.1	21.165381
16.853400	0.1	21.190145
16.855067	0.1	21.217326
16.856733	0.1	21.247794
16.858400	0.1	21.281550
16.860067	0.1	21.317755
16.861733	0.1	21.354668
16.863400	0.1	21.390845
16.865067	0.1	21.426338
16.866733	0.1	21.461849
16.868400	0.1	21.497305
16.870067	0.1	21.532099
16.871733	0.1	21.566101
16.873400	0.1	21.599764
16.875067	0.1	21.633660
16.876733	0.1	21.668170
16.878400	0.1	21.703281
16.880067	0.1	21.738536
16.881733	0.1	21.773628
16.883400	0.1	21.808716
16.885067	0.1	21.843840
16.886733	0.1	21.878569
16.888400	0.1	21.912968
16.890067	0.1	21.948651
16.891733	0.1	21.987702
16.893400	0.1	22.030096
16.895067	0.1	22.073002
16.896733	0.1	22.112979
16.898400	0.1	22.149044
16.900067	0.1	22.182819
16.901733	0.1	22.216192
16.903400	0.1	22.250209
16.905067	0.1	22.285050
16.906733	0.1	22.319872
16.908400	0.1	22.353483
16.910067	0.1	22.385572
16.911733	0.1	22.416711
16.913400	0.1	22.447598
16.915067	0.1	22.478933
16.916733	0.1	22.511934
16.918400	0.1	22.547808
16.920067	0.1	22.586286
16.921733	0.1	22.625425
16.923400	0.1	22.663181
16.925067	0.1	22.698296
16.926733	0.1	22.730422
16.928400	0.1	22.760332
16.930067	0.1	22.789319
16.931733	0.1	22.817771
16.933400	0.1	22.844821
16.935067	0.1	22.869855
16.936733	0.1	22.893730
16.938400	0.1	22.917618
16.940067	0.1	22.941697
16.941733	0.1	22.965879
16.943400	0.1	22.990690
16.945067	0.1	23.016478
16.946733	0.1	23.042425
16.948400	0.1	23.067221
16.950067	0.1	23.090574
16.951733	0.1	23.113028
16.953400	0.1	23.134626
16.955067	0.1	23.155059
16.956733	0.1	23.174351
16.958400	0.1	23.192507
16.960067	0.1	23.209723
16.961733	0.1	23.227241
16.963400	0.1	23.246631
16.965067	0.1	23.268145
16.966733	0.1	23.290641
16.968400	0.1	23.312797
16.970067	0.1	23.333654
16.971733	0.1	23.352578
16.973400	0.1	23.369044
16.975067	0.1	23.382762
16.976733	0.1	23.394441
16.978400	0.1	23.406004
16.980067	0.1	23.419238
16.981733	0.1	23.434302
16.983400	0.1	23.450200
16.985067	0.1	23.466218
16.986733	0.1	23.482321
16.988400	0.1	23.498265
16.990067	0.1	23.512766
16.991733	0.1	23.524403
16.993400	0.1	23.533623
16.995067	0.1	23.542917
16.996733	0.1	23.554508
16.998400	0.1	23.568389
17.000067	0.1	23.583346
17.001733	0.1	23.599104
17.003400	0.1	23.616282
17.005067	0.1	23.634825
17.006733	0.1	23.653451
17.008400	0.1	23.670797
17.010067	0.1	23.686588
17.011733	0.1	23.701307
17.013400	0.1	23.715799
17.015067	0.1	23.731380
17.016733	0.1	23.748865
17.018400	0.1	23.767580
17.020067	0.1	23.786151
17.021733	0.1	23.804121
17.023400	0.1	23.821988
17.025067	0.1	23.840033
17.026733	0.1	23.857979
17.028400	0.1	23.875148
17.030067	0.1	23.890166
17.031733	0.1	23.902031
17.033400	0.1	23.912168
17.035067	0.1	23.923996
17.036733	0.1	23.940243
17.038400	0.1	23.961212
17.040067	0.1	23.985119
17.041733	0.1	24.009566
17.043400	0.1	24.032672
17.045067	0.1	24.053282
17.046733	0.1	24.071289
17.048400	0.1	24.088109
17.050067	0.1	24.105650
17.051733	0.1	24.124496
17.053400	0.1	24.144063
17.055067	0.1	24.163933
17.056733	0.1	24.183542
17.058400	0.1	24.201847
17.060067	0.1	24.218513
17.061733	0.1	24.234341
17.063400	0.1	24.250392
17.065067	0.1	24.267291
17.066733	0.1	24.285750
17.068400	0.1	24.307529
17.070067	0.1	24.334337
17.071733	0.1	24.365303
17.073400	0.1	24.397140
17.075067	0.1	24.426943
17.076733	0.1	24.453960
17.078400	0.1	24.479344
17.080067	0.1	24.504834
17.081733	0.1	24.531628
17.083400	0.1	24.559922
17.085067	0.1	24.588895
17.086733	0.1	24.617468
17.088400	0.1	24.645156
17.090067	0.1	24.672230
17.091733	0.1	24.699396
17.093400	0.1	24.727737
17.095067	0.1	24.758638
17.096733	0.1	24.792925
17.098400	0.1	24.829921
17.100067	0.1	24.867905
17.101733	0.1	24.905270
17.103400	0.1	24.941303
17.105067	0.1	24.976297
17.106733	0.1	25.011245
17.108400	0.1	25.047036
17.110067	0.1	25.084280
17.111733	0.1	25.123400
17.113400	0.1	25.163828
17.115067	0.1	25.204290
17.116733	0.1	25.244937
17.118400	0.1	25.287806
17.120067	0.1	25.334447
17.121733	0.1	25.384147
17.123400	0.1	25.434764
17.125067	0.1	25.484497
17.126733	0.1	25.533037
17.128400	0.1	25.581266
17.130067	0.1	25.630165
17.131733	0.1	25.680782
17.133400	0.1	25.733938
17.135067	0.1	25.788778
17.136733	0.1	25.843508
17.138400	0.1	25.897729
17.140067	0.1	25.952547
17.141733	0.1	26.009255
17.143400	0.1	26.068580
17.145067	0.1	26.130732
17.146733	0.1	26.195850
17.148400	0.1	26.263767
17.150067	0.1	26.333649
17.151733	0.1	26.404290
17.153400	0.1	26.474223
17.155067	0.1	26.542493
17.156733	0.1	26.610047
17.158400	0.1	26.679160
17.160067	0.1	26.751673
17.161733	0.1	26.828572
17.163400	0.1	26.910612
17.165067	0.1	26.998417
17.166733	0.1	27.091750
17.168400	0.1	27.189292
17.170067	0.1	27.289731
17.171733	0.1	27.392884
17.173400	0.1	27.499739
17.175067	0.1	27.611069
17.176733	0.1	27.726102
17.178400	0.1	27.843611
17.180067	0.1	27.963775
17.181733	0.1	28.088149
17.183400	0.1	28.218264
17.185067	0.1	28.354498
17.186733	0.1	28.496226
17.188400	0.1	28.643250
17.190067	0.1	28.796722
17.191733	0.1	28.957813
17.193400	0.1	29.126611
17.195067	0.1	29.303464
17.196733	0.1	29.489873
17.198400	0.1	29.686480
17.200067	0.1	29.891459
17.201733	0.1	30.102255
17.203400	0.1	30.317963
17.205067	0.1	30.538966
17.206733	0.1	30.765883
17.208400	0.1	31.000013
17.210067	0.1	31.243516
17.211733	0.1	31.499006
17.213400	0.1	31.768605
17.215067	0.1	32.052090
17.216733	0.1	32.346817
17.218400	0.1	32.649813
17.220067	0.1	32.959478
17.221733	0.1	33.276118
17.223400	0.1	33.601383
17.225067	0.1	33.937087
17.226733	0.1	34.284825
17.228400	0.1	34.645926
17.230067	0.1	35.021002
17.231733	0.1	35.410076
17.233400	0.1	35.813213
17.235067	0.1	36.230497
17.236733	0.1	36.661616
17.238400	0.1	37.105880
17.240067	0.1	37.562628
17.241733	0.1	38.032024
17.243400	0.1	38.514794
17.245067	0.1	39.010807
17.246733	0.1	39.519114
17.248400	0.1	40.039336
17.250067	0.1	40.571960
17.251733	0.1	41.117678
17.253400	0.1	41.677239
17.255067	0.1	42.252094
17.256733	0.1	42.843986
17.258400	0.1	43.453625
17.260067	0.1	44.080555
17.261733	0.1	44.724052
17.263400	0.1	45.384024
17.265067	0.1	46.061096
17.266733	0.1	46.755807
17.268400	0.1	47.468082
17.270067	0.1	48.197564
17.271733	0.1	48.944093
17.273400	0.1	49.707932
17.275067	0.1	50.489511
17.276733	0.1	51.289490
17.278400	0.1	52.109915
17.280067	0.1	52.954312
17.281733	0.1	53.825053
17.283400	0.1	54.721371
17.285067	0.1	55.640540
17.286733	0.1	56.580762
17.288400	0.1	57.543069
17.290067	0.1	58.530788
17.291733	0.1	59.547261
17.293400	0.1	60.594105
17.295067	0.1	61.671166
17.296733	0.1	62.777121
17.298400	0.1	63.910522
17.300067	0.1	65.070777
17.301733	0.1	66.257948
17.303400	0.1	67.472281
17.305067	0.1	68.714465
17.306733	0.1	69.985469
17.308400	0.1	71.286215
17.310067	0.1	72.617075
17.311733	0.1	73.976414
17.313400	0.1	75.360346
17.315067	0.1	76.764985
17.316733	0.1	78.188437
17.318400	0.1	79.630162
17.320067	0.1	81.089400
17.321733	0.1	82.564503
17.323400	0.1	84.053222
17.325067	0.1	85.553927
17.326733	0.1	87.066307
17.328400	0.1	88.589615
17.330067	0.1	90.120104
17.331733	0.1	91.650626
17.333400	0.1	93.172561
17.335067	0.1	94.679264
17.336733	0.1	96.168169
17.338400	0.1	97.638723
17.340067	0.1	99.089788
17.341733	0.1	100.519741
17.343400	0.1	101.926620
17.345067	0.1	103.306836
17.346733	0.1	104.654734
17.348400	0.1	105.963675
17.350067	0.1	107.227550
17.351733	0.1	108.441725
17.353400	0.1	109.602749
17.355067	0.1	110.707162
17.356733	0.1	111.751440
17.358400	0.1	112.734055
17.360067	0.1	113.655659
17.361733	0.1	114.515871
17.363400	0.1	115.312128
17.365067	0.1	116.041992
17.366733	0.1	116.704470
17.368400	0.1	117.298956
17.370067	0.1	117.823999
17.371733	0.1	118.277599
17.373400	0.1	118.658431
17.375067	0.1	118.966894
17.376733	0.1	119.204926
17.378400	0.1	119.374357
17.380067	0.1	119.474866
17.381733	0.1	119.504300
17.383400	0.1	119.461198
17.385067	0.1	119.346539
17.386733	0.1	119.163557
17.388400	0.1	118.916482
17.390067	0.1	118.608805
17.391733	0.1	118.242130
17.393400	0.1	117.816753
17.395067	0.1	117.333154
17.396733	0.1	116.792754
17.398400	0.1	116.197472
17.400067	0.1	115.549476
17.401733	0.1	114.850602
17.403400	0.1	114.101195
17.405067	0.1	113.300625
17.406733	0.1	112.449341
17.408400	0.1	111.550163
17.410067	0.1	110.608582
17.411733	0.1	109.631303
17.413400	0.1	108.623449
17.415067	0.1	107.586794
17.416733	0.1	106.520369
17.418400	0.1	105.423187
17.420067	0.1	104.297167
17.421733	0.1	103.146201
17.423400	0.1	101.972385
17.425067	0.1	100.775361
17.426733	0.1	99.555766
17.428400	0.1	98.317526
17.430067	0.1	97.066411
17.431733	0.1	95.806778
17.433400	0.1	94.539439
17.435067	0.1	93.262885
17.436733	0.1	91.976388
17.438400	0.1	90.681394
17.440067	0.1	89.380853
17.441733	0.1	88.078505
17.443400	0.1	86.778281
17.445067	0.1	85.483636
17.446733	0.1	84.196692
17.448400	0.1	82.917810
17.450067	0.1	81.647020
17.451733	0.1	80.385576
17.453400	0.1	79.135215
17.455067	0.1	77.897138
17.456733	0.1	76.671545
17.458400	0.1	75.457436
17.460067	0.1	74.254405
17.461733	0.1	73.064743
17.463400	0.1	71.891896
17.465067	0.1	70.737954
17.466733	0.1	69.604339
17.468400	0.1	68.492396
17.470067	0.1	67.402106
17.471733	0.1	66.332500
17.473400	0.1	65.283831
17.475067	0.1	64.257844
17.476733	0.1	63.256635
17.478400	0.1	62.281983
17.480067	0.1	61.334744
17.481733	0.1	60.414542
17.483400	0.1	59.520216
17.485067	0.1	58.649518
17.486733	0.1	57.799374
17.488400	0.1	56.968695
17.490067	0.1	56.159725
17.491733	0.1	55.375509
17.493400	0.1	54.617422
17.495067	0.1	53.885109
17.496733	0.1	53.177746
17.498400	0.1	52.494458
17.500067	0.1	51.833731
17.501733	0.1	51.193927
17.503400	0.1	50.574187
17.505067	0.1	49.974136
17.506733	0.1	49.393377
17.508400	0.1	48.831641
17.510067	0.1	48.288875
17.511733	0.1	47.764769
17.513400	0.1	47.258665
17.515067	0.1	46.769888
17.516733	0.1	46.297875
17.518400	0.1	45.842319
17.520067	0.1	45.403279
17.521733	0.1	44.980529
17.523400	0.1	44.572898
17.525067	0.1	44.178544
17.526733	0.1	43.796105
17.528400	0.1	43.425500
17.530067	0.1	43.067406
17.531733	0.1	42.722006
17.533400	0.1	42.388053
17.535067	0.1	42.063231
17.536733	0.1	41.745640
17.538400	0.1	41.435286
17.540067	0.1	41.133929
17.541733	0.1	40.843226
17.543400	0.1	40.563149
17.545067	0.1	40.292619
17.546733	0.1	40.031183
17.548400	0.1	39.779614
17.550067	0.1	39.538755
17.551733	0.1	39.308122
17.553400	0.1	39.085397
17.555067	0.1	38.867388
17.556733	0.1	38.652467
17.558400	0.1	38.441890
17.560067	0.1	38.238247
17.561733	0.1	38.043144
17.563400	0.1	37.856493
17.565067	0.1	37.676790
17.566733	0.1	37.502428
17.568400	0.1	37.333793
17.570067	0.1	37.173065
17.571733	0.1	37.020962
17.573400	0.1	36.875340
17.575067	0.1	36.733695
17.576733	0.1	36.595175
17.578400	0.1	36.460203
17.580067	0.1	36.329743
17.581733	0.1	36.204844
17.583400	0.1	36.085499
17.585067	0.1	35.970518
17.586733	0.1	35.859342
17.588400	0.1	35.753227
17.590067	0.1	35.653911
17.591733	0.1	35.561849
17.593400	0.1	35.475758
17.595067	0.1	35.393951
17.596733	0.1	35.316343
17.598400	0.1	35.244464
17.600067	0.1	35.179090
17.601733	0.1	35.118721
17.603400	0.1	35.060584
17.605067	0.1	35.002767
17.606733	0.1	34.945742
17.608400	0.1	34.892149
17.610067	0.1	34.844587
17.611733	0.1	34.802859
17.613400	0.1	34.763496
17.615067	0.1	34.722877
17.616733	0.1	34.680180
17.618400	0.1	34.636934
17.620067	0.1	34.595262
17.621733	0.1	34.556622
17.623400	0.1	34.520756
17.625067	0.1	34.486568
17.626733	0.1	34.454139
17.628400	0.1	34.424639
17.630067	0.1	34.398465
17.631733	0.1	34.374525
17.633400	0.1	34.351205
17.635067	0.1	34.327451
17.636733	0.1	34.302897
17.638400	0.1	34.277332
17.640067	0.1	34.251013
17.641733	0.1	34.225485
17.643400	0.1	34.202873
17.645067	0.1	34.184209
17.646733	0.1	34.168744
17.648400	0.1	34.154560
17.650067	0.1	34.139557
17.651733	0.1	34.122104
17.653400	0.1	34.101405
17.655067	0.1	34.077964
17.656733	0.1	34.053414
17.658400	0.1	34.029353
17.660067	0.1	34.006708
17.661733	0.1	33.985795
17.663400	0.1	33.965921
17.665067	0.1	33.945860
17.666733	0.1	33.925539
17.668400	0.1	33.906382
17.670067	0.1	33.889250
17.671733	0.1	33.872807
17.673400	0.1	33.854516
17.675067	0.1	33.832788
17.676733	0.1	33.807848
17.678400	0.1	33.781002
17.680067	0.1	33.753389
17.681733	0.1	33.725626
17.683400	0.1	33.698306
17.685067	0.1	33.672527
17.686733	0.1	33.649229
17.688400	0.1	33.628186
17.690067	0.1	33.608307
17.691733	0.1	33.588558
17.693400	0.1	33.568474
17.695067	0.1	33.547930
17.696733	0.1	33.526123
17.698400	0.1	33.501694
17.700067	0.1	33.474420
17.701733	0.1	33.445903
17.703400	0.1	33.418224
17.705067	0.1	33.392711
17.706733	0.1	33.370005
17.708400	0.1	33.350429
17.710067	0.1	33.333916
17.711733	0.1	33.319360
17.713400	0.1	33.304193
17.715067	0.1	33.285744
17.716733	0.1	33.263224
17.718400	0.1	33.237971
17.720067	0.1	33.212625
17.721733	0.1	33.190190
17.723400	0.1	33.172206
17.725067	0.1	33.157528
17.726733	0.1	33.143344
17.728400	0.1	33.127130
17.730067	0.1	33.108043
17.731733	0.1	33.087353
17.733400	0.1	33.067297
17.735067	0.1	33.049821
17.736733	0.1	33.035977
17.738400	0.1	33.025132
17.740067	0.1	33.014496
17.741733	0.1	33.000996
17.743400	0.1	32.984195
17.745067	0.1	32.965960
17.746733	0.1	32.947566
17.748400	0.1	32.929070
17.750067	0.1	32.911086
17.751733	0.1	32.895245
17.753400	0.1	32.882481
17.755067	0.1	32.872101
17.756733	0.1	32.862979
17.758400	0.1	32.854965
17.760067	0.1	32.848399
17.761733	0.1	32.842616
17.763400	0.1	32.836185
17.765067	0.1	32.828236
17.766733	0.1	32.818322
17.768400	0.1	32.806015
17.770067	0.1	32.791961
17.771733	0.1	32.778140
17.773400	0.1	32.766084
17.775067	0.1	32.755998
17.776733	0.1	32.747644
17.778400	0.1	32.740873
17.780067	0.1	32.735462
17.781733	0.1	32.731034
17.783400	0.1	32.727034
17.785067	0.1	32.723104
17.786733	0.1	32.719895
17.788400	0.1	32.718726
17.790067	0.1	32.720370
17.791733	0.1	32.724375
17.793400	0.1	32.729087
17.795067	0.1	32.732803
17.796733	0.1	32.735351
17.798400	0.1	32.737758
17.800067	0.1	32.741060
17.801733	0.1	32.745963
17.803400	0.1	32.752533
17.805067	0.1	32.760096
17.806733	0.1	32.767872
17.808400	0.1	32.775560
17.810067	0.1	32.782964
17.811733	0.1	32.789907
17.813400	0.1	32.797046
17.815067	0.1	32.805731
17.816733	0.1	32.816813
17.818400	0.1	32.830173
17.820067	0.1	32.844925
17.821733	0.1	32.860306
17.823400	0.1	32.876432
17.825067	0.1	32.893913
17.826733	0.1	32.913093
17.828400	0.1	32.933950
17.830067	0.1	32.956032
17.831733	0.1	32.978570
17.833400	0.1	33.001029
17.835067	0.1	33.023260
17.836733	0.1	33.045081
17.838400	0.1	33.066515
17.840067	0.1	33.088406
17.841733	0.1	33.111856
17.843400	0.1	33.137328
17.845067	0.1	33.164993
17.846733	0.1	33.195582
17.848400	0.1	33.230027
17.850067	0.1	33.268025
17.851733	0.1	33.307243
17.853400	0.1	33.344505
17.855067	0.1	33.377865
17.856733	0.1	33.407658
17.858400	0.1	33.435645
17.860067	0.1	33.463221
17.861733	0.1	33.490891
17.863400	0.1	33.519403
17.865067	0.1	33.550505
17.866733	0.1	33.585564
17.868400	0.1	33.623478
17.870067	0.1	33.661681
17.871733	0.1	33.699051
17.873400	0.1	33.736220
17.875067	0.1	33.774083
17.876733	0.1	33.812975
17.878400	0.1	33.852621
17.880067	0.1	33.891867
17.881733	0.1	33.928980
17.883400	0.1	33.963262
17.885067	0.1	33.995872
17.886733	0.1	34.028669
17.888400	0.1	34.063119
17.890067	0.1	34.099412
17.891733	0.1	34.135785
17.893400	0.1	34.169685
17.895067	0.1	34.199390
17.896733	0.1	34.224596
17.898400	0.1	34.246808
17.900067	0.1	34.268536
17.901733	0.1	34.291497
17.903400	0.1	34.316196
17.905067	0.1	34.342548
17.906733	0.1	34.370292
17.908400	0.1	34.399177
17.910067	0.1	34.428895
17.911733	0.1	34.458945
17.913400	0.1	34.488188
17.915067	0.1	34.514801
17.916733	0.1	34.537604
17.918400	0.1	34.556659
17.920067	0.1	34.572142
17.921733	0.1	34.584659
17.923400	0.1	34.596436
17.925067	0.1	34.610233
17.926733	0.1	34.627048
17.928400	0.1	34.645302
17.930067	0.1	34.661870
17.931733	0.1	34.674169
17.933400	0.1	34.681489
17.935067	0.1	34.685093
17.936733	0.1	34.687389
17.938400	0.1	34.690248
17.940067	0.1	34.693931
17.941733	0.1	34.698215
17.943400	0.1	34.703650
17.945067	0.1	34.710630
17.946733	0.1	34.718602
17.948400	0.1	34.726625
17.950067	0.1	34.733806
17.951733	0.1	34.739417
17.953400	0.1	34.743398
17.955067	0.1	34.745657
17.956733	0.1	34.744935
17.958400	0.1	34.740125
17.960067	0.1	34.732390
17.961733	0.1	34.724111
17.963400	0.1	34.716111
17.965067	0.1	34.706867
17.966733	0.1	34.694620
17.968400	0.1	34.680101
17.970067	0.1	34.666425
17.971733	0.1	34.656199
17.973400	0.1	34.649917
17.975067	0.1	34.646415
17.976733	0.1	34.643537
17.978400	0.1	34.639030
17.980067	0.1	34.631458
17.981733	0.1	34.620394
17.983400	0.1	34.606154
17.985067	0.1	34.589176
17.986733	0.1	34.569963
17.988400	0.1	34.549679
17.990067	0.1	34.529688
17.991733	0.1	34.510577
17.993400	0.1	34.492803
17.995067	0.1	34.477478
17.996733	0.1	34.464956
17.998400	0.1	34.453804
18.000067	0.1	34.442470
18.001733	0.1	34.430837
18.003400	0.1	34.419387
18.005067	0.1	34.407824
18.006733	0.1	34.395033
18.008400	0.1	34.380052
18.010067	0.1	34.363261
18.011733	0.1	34.346338
18.013400	0.1	34.330548
18.015067	0.1	34.315758
18.016733	0.1	34.301449
18.018400	0.1	34.287642
18.020067	0.1	34.274343
18.021733	0.1	34.260652
18.023400	0.1	34.245462
18.025067	0.1	34.229038
18.026733	0.1	34.213080
18.028400	0.1	34.199106
18.030067	0.1	34.187208
18.031733	0.1	34.176130
18.033400	0.1	34.164526
18.035067	0.1	34.152516
18.036733	0.1	34.141103
18.038400	0.1	34.130444
18.040067	0.1	34.119687
18.041733	0.1	34.108139
18.043400	0.1	34.096590
18.045067	0.1	34.086769
18.046733	0.1	34.079007
18.048400	0.1	34.071296
18.050067	0.1	34.061791
18.051733	0.1	34.051305
18.053400	0.1	34.042047
18.055067	0.1	34.035095
18.056733	0.1	34.029842
18.058400	0.1	34.024506
18.060067	0.1	34.016757
18.061733	0.1	34.005069
18.063400	0.1	33.990322
18.065067	0.1	33.975286
18.066733	0.1	33.962107
18.068400	0.1	33.950759
18.070067	0.1	33.939574
18.071733	0.1	33.926694
18.073400	0.1	33.911211
18.075067	0.1	33.893250
18.076733	0.1	33.872896
18.078400	0.1	33.849562
18.080067	0.1	33.823028
18.081733	0.1	33.794637
18.083400	0.1	33.766436
18.085067	0.1	33.739298
18.086733	0.1	33.712536
18.088400	0.1	33.685286
18.090067	0.1	33.657583
18.091733	0.1	33.629243
18.093400	0.1	33.598845
18.095067	0.1	33.565220
18.096733	0.1	33.528945
18.098400	0.1	33.491557
18.100067	0.1	33.453936
18.101733	0.1	33.415672
18.103400	0.1	33.375858
18.105067	0.1	33.334405
18.106733	0.1	33.291862
18.108400	0.1	33.248640
18.110067	0.1	33.205072
18.111733	0.1	33.161207
18.113400	0.1	33.116564
18.115067	0.1	33.070869
18.116733	0.1	33.024168
18.118400	0.1	32.976661
18.120067	0.1	32.929205
18.121733	0.1	32.882839
18.123400	0.1	32.837521
18.125067	0.1	32.792264
18.126733	0.1	32.746047
18.128400	0.1	32.698084
18.130067	0.1	32.647955
18.131733	0.1	32.595764
18.133400	0.1	32.542101
18.135067	0.1	32.487996
18.136733	0.1	32.435106
18.138400	0.1	32.385299
18.140067	0.1	32.338863
18.141733	0.1	32.293852
18.143400	0.1	32.248478
18.145067	0.1	32.202713
18.146733	0.1	32.157167
18.148400	0.1	32.112291
18.150067	0.1	32.068631
18.151733	0.1	32.025711
18.153400	0.1	31.981468
18.155067	0.1	31.934697
18.156733	0.1	31.887158
18.158400	0.1	31.841970
18.160067	0.1	31.800885
18.161733	0.1	31.763217
18.163400	0.1	31.726467
18.165067	0.1	31.688102
18.166733	0.1	31.647109
18.168400	0.1	31.604171
18.170067	0.1	31.560957
18.171733	0.1	31.518675
18.173400	0.1	31.477204
18.175067	0.1	31.436365
18.176733	0.1	31.396402
18.178400	0.1	31.357049
18.180067	0.1	31.317975
18.181733	0.1	31.279917
18.183400	0.1	31.243940
18.185067	0.1	31.209867
18.186733	0.1	31.175851
18.188400	0.1	31.139250
18.190067	0.1	31.098197
18.191733	0.1	31.053121
18.193400	0.1	31.007128
18.195067	0.1	30.964026
18.196733	0.1	30.925307
18.198400	0.1	30.889269
18.200067	0.1	30.853269
18.201733	0.1	30.816314
18.203400	0.1	30.779098
18.205067	0.1	30.741976
18.206733	0.1	30.704280
18.208400	0.1	30.665929
18.210067	0.1	30.628396
18.211733	0.1	30.592866
18.213400	0.1	30.558030
18.215067	0.1	30.521699
18.216733	0.1	30.484209
18.218400	0.1	30.448055
18.220067	0.1	30.414742
18.221733	0.1	30.383859
18.223400	0.1	30.354145
18.225067	0.1	30.324087
18.226733	0.1	30.291984
18.228400	0.1	30.256547
18.230067	0.1	30.218079
18.231733	0.1	30.178772
18.233400	0.1	30.141096
18.235067	0.1	30.105966
18.236733	0.1	30.072923
18.238400	0.1	30.041621
18.240067	0.1	30.012615
18.241733	0.1	29.986375
18.243400	0.1	29.961914
18.245067	0.1	29.937052
18.246733	0.1	29.909685
18.248400	0.1	29.878803
18.250067	0.1	29.845173
18.251733	0.1	29.811217
18.253400	0.1	29.779300
18.255067	0.1	29.749675
18.256733	0.1	29.720650
18.258400	0.1	29.691178
18.260067	0.1	29.662116
18.261733	0.1	29.634461
18.263400	0.1	29.608179
18.265067	0.1	29.582684
18.266733	0.1	29.557152
18.268400	0.1	29.531415
18.270067	0.1	29.506660
18.271733	0.1	29.484420
18.273400	0.1	29.464760
18.275067	0.1	29.445826
18.276733	0.1	29.425714
18.278400	0.1	29.404466
18.280067	0.1	29.383739
18.281733	0.1	29.364843
18.283400	0.1	29.347707
18.285067	0.1	29.331869
18.286733	0.1	29.317029
18.288400	0.1	29.302612
18.290067	0.1	29.287948
18.291733	0.1	29.272572
18.293400	0.1	29.256144
18.295067	0.1	29.239128
18.296733	0.1	29.223249
18.298400	0.1	29.209931
18.300067	0.1	29.198662
18.301733	0.1	29.187617
18.303400	0.1	29.175566
18.305067	0.1	29.162979
18.306733	0.1	29.151621
18.308400	0.1	29.142965
18.310067	0.1	29.137405
18.311733	0.1	29.134471
18.313400	0.1	29.132548
18.315067	0.1	29.129307
18.316733	0.1	29.123346
18.318400	0.1	29.114904
18.320067	0.1	29.104976
18.321733	0.1	29.094592
18.323400	0.1	29.084766
18.325067	0.1	29.076012
18.326733	0.1	29.067923
18.328400	0.1	29.059863
18.330067	0.1	29.051811
18.331733	0.1	29.044724
18.333400	0.1	29.039634
18.335067	0.1	29.036435
18.336733	0.1	29.033967
18.338400	0.1	29.030829
18.340067	0.1	29.026181
18.341733	0.1	29.020053
18.343400	0.1	29.013236
18.345067	0.1	29.006740
18.346733	0.1	29.000649
18.348400	0.1	28.993688
18.350067	0.1	28.984090
18.351733	0.1	28.970856
18.353400	0.1	28.954661
18.355067	0.1	28.937687
18.356733	0.1	28.921929
18.358400	0.1	28.907871
18.360067	0.1	28.894902
18.361733	0.1	28.882325
18.363400	0.1	28.869724
18.365067	0.1	28.856788
18.366733	0.1	28.843069
18.368400	0.1	28.828066
18.370067	0.1	28.811456
18.371733	0.1	28.793011
18.373400	0.1	28.772661
18.375067	0.1	28.751451
18.376733	0.1	28.731087
18.378400	0.1	28.711641
18.380067	0.1	28.691571
18.381733	0.1	28.670663
18.383400	0.1	28.650728
18.385067	0.1	28.632404
18.386733	0.1	28.613405
18.388400	0.1	28.591347
18.390067	0.1	28.566318
18.391733	0.1	28.539752
18.393400	0.1	28.512599
18.395067	0.1	28.485167
18.396733	0.1	28.457562
18.398400	0.1	28.429553
18.400067	0.1	28.400840
18.401733	0.1	28.371913
18.403400	0.1	28.343792
18.405067	0.1	28.316630
18.406733	0.1	28.289636
18.408400	0.1	28.261971
18.410067	0.1	28.233319
18.411733	0.1	28.204075
18.413400	0.1	28.175209
18.415067	0.1	28.147143
18.416733	0.1	28.118985
18.418400	0.1	28.089616
18.420067	0.1	28.059003
18.421733	0.1	28.027468
18.423400	0.1	27.994891
18.425067	0.1	27.961712
18.426733	0.1	27.929344
18.428400	0.1	27.898918
18.430067	0.1	27.870648
18.431733	0.1	27.843681
18.433400	0.1	27.816342
18.435067	0.1	27.787350
18.436733	0.1	27.756440
18.438400	0.1	27.723839
18.440067	0.1	27.690097
18.441733	0.1	27.656048
18.443400	0.1	27.622166
18.445067	0.1	27.588308
18.446733	0.1	27.553500
18.448400	0.1	27.516009
18.450067	0.1	27.475273
18.451733	0.1	27.433392
18.453400	0.1	27.393200
18.455067	0.1	27.355878
18.456733	0.1	27.321093
18.458400	0.1	27.288082
18.460067	0.1	27.255849
18.461733	0.1	27.223653
18.463400	0.1	27.191164
18.465067	0.1	27.157576
18.466733	0.1	27.122181
18.468400	0.1	27.085631
18.470067	0.1	27.048499
18.471733	0.1	27.009961
18.473400	0.1	26.969579
18.475067	0.1	26.928638
18.476733	0.1	26.888633
18.478400	0.1	26.849830
18.480067	0.1	26.811515
18.481733	0.1	26.772982
18.483400	0.1	26.734532
18.485067	0.1	26.696851
18.486733	0.1	26.659025
18.488400	0.1	26.619020
18.490067	0.1	26.576105
18.491733	0.1	26.531220
18.493400	0.1	26.485673
18.495067	0.1	26.440979
18.496733	0.1	26.398734
18.498400	0.1	26.359498
18.500067	0.1	26.322356
18.501733	0.1	26.285807
18.503400	0.1	26.248936
18.505067	0.1	26.211203
18.506733	0.1	26.171180
18.508400	0.1	26.127561
18.510067	0.1	26.081568
18.511733	0.1	26.035951
18.513400	0.1	25.991951
18.515067	0.1	25.949152
18.516733	0.1	25.907159
18.518400	0.1	25.866381
18.520067	0.1	25.827782
18.521733	0.1	25.791274
18.523400	0.1	25.754496
18.525067	0.1	25.714566
18.526733	0.1	25.670775
18.528400	0.1	25.624577
18.530067	0.1	25.577694
18.531733	0.1	25.531496
18.533400	0.1	25.487389
18.535067	0.1	25.446080
18.536733	0.1	25.406531
18.538400	0.1	25.366396
18.540067	0.1	25.323941
18.541733	0.1	25.279648
18.543400	0.1	25.235321
18.545067	0.1	25.192532
18.546733	0.1	25.152667
18.548400	0.1	25.116671
18.550067	0.1	25.083711
18.551733	0.1	25.051278
18.553400	0.1	25.017061
18.555067	0.1	24.980479
18.556733	0.1	24.942583
18.558400	0.1	24.904781
18.560067	0.1	24.867598
18.561733	0.1	24.830345
18.563400	0.1	24.791863
18.565067	0.1	24.751984
18.566733	0.1	24.712286
18.568400	0.1	24.675094
18.570067	0.1	24.641342
18.571733	0.1	24.609780
18.573400	0.1	24.578352
18.575067	0.1	24.545565
18.576733	0.1	24.510431
18.578400	0.1	24.472410
18.580067	0.1	24.432014
18.581733	0.1	24.391473
18.583400	0.1	24.354015
18.585067	0.1	24.321214
18.586733	0.1	24.291426
18.588400	0.1	24.261381
18.590067	0.1	24.228990
18.591733	0.1	24.194107
18.593400	0.1	24.157357
18.595067	0.1	24.119527
18.596733	0.1	24.081743
18.598400	0.1	24.045422
18.600067	0.1	24.011438
18.601733	0.1	23.979116
18.603400	0.1	23.946962
18.605067	0.1	23.914566
18.606733	0.1	23.882431
18.608400	0.1	23.850310
18.610067	0.1	23.817299
18.611733	0.1	23.783590
18.613400	0.1	23.750882
18.615067	0.1	23.720958
18.616733	0.1	23.694518
18.618400	0.1	23.670890
18.620067	0.1	23.648301
18.621733	0.1	23.624646
18.623400	0.1	23.598638
18.625067	0.1	23.569926
18.626733	0.1	23.538531
18.628400	0.1	23.505390
18.630067	0.1	23.473105
18.631733	0.1	23.444789
18.633400	0.1	23.421925
18.635067	0.1	23.403564
18.636733	0.1	23.387345
18.638400	0.1	23.370949
18.640067	0.1	23.353254
18.641733	0.1	23.334986
18.643400	0.1	23.317835
18.645067	0.1	23.302776
18.646733	0.1	23.289938
18.648400	0.1	23.279237
18.650067	0.1	23.270617
18.651733	0.1	23.264210
18.653400	0.1	23.259800
18.655067	0.1	23.256252
18.656733	0.1	23.252447
18.658400	0.1	23.248820
18.660067	0.1	23.246808
18.661733	0.1	23.246976
18.663400	0.1	23.248955
18.665067	0.1	23.252950
18.666733	0.1	23.259763
18.668400	0.1	23.269993
18.670067	0.1	23.283963
18.671733	0.1	23.301896
18.673400	0.1	23.323875
18.675067	0.1	23.349156
18.676733	0.1	23.375833
18.678400	0.1	23.402395
18.680067	0.1	23.429650
18.681733	0.1	23.460318
18.683400	0.1	23.496836
18.685067	0.1	23.539453
18.686733	0.1	23.586145
18.688400	0.1	23.634778
18.690067	0.1	23.685251
18.691733	0.1	23.739012
18.693400	0.1	23.797588
18.695067	0.1	23.861909
18.696733	0.1	23.931926
18.698400	0.1	24.006404
18.700067	0.1	24.083722
18.701733	0.1	24.162997
18.703400	0.1	24.244017
18.705067	0.1	24.326821
18.706733	0.1	24.412135
18.708400	0.1	24.501556
18.710067	0.1	24.596532
18.711733	0.1	24.697213
18.713400	0.1	24.802750
18.715067	0.1	24.913494
18.716733	0.1	25.031832
18.718400	0.1	25.159810
18.720067	0.1	25.296658
18.721733	0.1	25.439397
18.723400	0.1	25.585396
18.725067	0.1	25.733877
18.726733	0.1	25.885580
18.728400	0.1	26.041940
18.730067	0.1	26.204214
18.731733	0.1	26.372671
18.733400	0.1	26.546288
18.735067	0.1	26.723691
18.736733	0.1	26.905327
18.738400	0.1	27.093729
18.740067	0.1	27.291188
18.741733	0.1	27.498100
18.743400	0.1	27.713543
18.745067	0.1	27.936203
18.746733	0.1	28.164634
18.748400	0.1	28.397893
18.750067	0.1	28.636316
18.751733	0.1	28.881081
18.753400	0.1	29.133386
18.755067	0.1	29.394086
18.756733	0.1	29.664054
18.758400	0.1	29.944438
18.760067	0.1	30.235788
18.761733	0.1	30.537536
18.763400	0.1	30.849394
18.765067	0.1	31.172494
18.766733	0.1	31.508063
18.768400	0.1	31.855907
18.770067	0.1	32.215240
18.771733	0.1	32.585976
18.773400	0.1	32.968996
18.775067	0.1	33.365963
18.776733	0.1	33.778637
18.778400	0.1	34.208056
18.780067	0.1	34.654345
18.781733	0.1	35.117045
18.783400	0.1	35.595759
18.785067	0.1	36.090282
18.786733	0.1	36.599948
18.788400	0.1	37.123612
18.790067	0.1	37.661027
18.791733	0.1	38.213450
18.793400	0.1	38.782544
18.795067	0.1	39.369552
18.796733	0.1	39.974852
18.798400	0.1	40.597580
18.800067	0.1	41.236267
18.801733	0.1	41.889525
18.803400	0.1	42.555612
18.805067	0.1	43.232166
18.806733	0.1	43.917042
18.808400	0.1	44.609127
18.810067	0.1	45.307935
18.811733	0.1	46.011931
18.813400	0.1	46.717515
18.815067	0.1	47.420389
18.816733	0.1	48.117698
18.818400	0.1	48.808265
18.820067	0.1	49.490589
18.821733	0.1	50.161607
18.823400	0.1	50.818087
18.825067	0.1	51.457840
18.826733	0.1	52.078692
18.828400	0.1	52.677221
18.830067	0.1	53.249840
18.831733	0.1	53.794570
18.833400	0.1	54.310127
18.835067	0.1	54.793782
18.836733	0.1	55.241999
18.838400	0.1	55.652377
18.840067	0.1	56.023058
18.841733	0.1	56.351498
18.843400	0.1	56.635370
18.845067	0.1	56.873732
18.846733	0.1	57.066279
18.848400	0.1	57.212035
18.850067	0.1	57.310071
18.851733	0.1	57.360497
18.853400	0.1	57.363613
18.855067	0.1	57.319333
18.856733	0.1	57.227821
18.858400	0.1	57.089320
18.860067	0.1	56.903656
18.861733	0.1	56.671016
18.863400	0.1	56.392639
18.865067	0.1	56.070667
18.866733	0.1	55.706822
18.868400	0.1	55.301501
18.870067	0.1	54.854997
18.871733	0.1	54.369303
18.873400	0.1	53.847893
18.875067	0.1	53.294194
18.876733	0.1	52.711540
18.878400	0.1	52.103610
18.880067	0.1	51.473104
18.881733	0.1	50.821044
18.883400	0.1	50.148014
18.885067	0.1	49.455226
18.886733	0.1	48.744804
18.888400	0.1	48.019467
18.890067	0.1	47.281748
18.891733	0.1	46.533770
18.893400	0.1	45.777611
18.895067	0.1	45.015700
18.896733	0.1	44.250921
18.898400	0.1	43.486413
18.900067	0.1	42.724549
18.901733	0.1	41.966573
18.903400	0.1	41.213711
18.905067	0.1	40.467414
18.906733	0.1	39.728428
18.908400	0.1	38.997089
18.910067	0.1	38.274056
18.911733	0.1	37.560212
18.913400	0.1	36.857021
18.915067	0.1	36.167237
18.916733	0.1	35.494007
18.918400	0.1	34.838473
18.920067	0.1	34.198975
18.921733	0.1	33.573825
18.923400	0.1	32.964242
18.925067	0.1	32.373061
18.926733	0.1	31.801309
18.928400	0.1	31.247414
18.930067	0.1	30.709449
18.931733	0.1	30.186926
18.933400	0.1	29.680859
18.935067	0.1	29.192879
18.936733	0.1	28.724233
18.938400	0.1	28.275317
18.940067	0.1	27.845399
18.941733	0.1	27.432935
18.943400	0.1	27.036760
18.945067	0.1	26.655910
18.946733	0.1	26.288591
18.948400	0.1	25.933185
18.950067	0.1	25.589913
18.951733	0.1	25.260118
18.953400	0.1	24.944679
18.955067	0.1	24.644113
18.956733	0.1	24.358886
18.958400	0.1	24.088621
18.960067	0.1	23.831618
18.961733	0.1	23.585446
18.963400	0.1	23.348192
18.965067	0.1	23.119249
18.966733	0.1	22.898810
18.968400	0.1	22.687097
18.970067	0.1	22.484353
18.971733	0.1	22.291257
18.973400	0.1	22.108285
18.975067	0.1	21.934127
18.976733	0.1	21.765735
18.978400	0.1	21.600756
18.980067	0.1	21.438673
18.981733	0.1	21.279776
18.983400	0.1	21.125353
18.985067	0.1	20.978311
18.986733	0.1	20.841449
18.988400	0.1	20.715077
18.990067	0.1	20.596529
18.991733	0.1	20.482037
18.993400	0.1	20.368947
18.995067	0.1	20.256247
18.996733	0.1	20.144694
18.998400	0.1	20.036497
19.000067	0.1	19.933558
19.001733	0.1	19.835876
19.003400	0.1	19.741589
19.005067	0.1	19.648215
19.006733	0.1	19.554370
19.008400	0.1	19.460609
19.010067	0.1	19.369130
19.011733	0.1	19.282429
19.013400	0.1	19.200696
19.015067	0.1	19.121971
19.016733	0.1	19.045104
19.018400	0.1	18.970179
19.020067	0.1	18.897275
19.021733	0.1	18.826714
19.023400	0.1	18.759277
19.025067	0.1	18.695290
19.026733	0.1	18.633613
19.028400	0.1	18.572179
19.030067	0.1	18.509482
19.031733	0.1	18.445235
19.033400	0.1	18.380843
19.035067	0.1	18.318933
19.036733	0.1	18.260959
19.038400	0.1	18.206523
19.040067	0.1	18.154955
19.041733	0.1	18.106028
19.043400	0.1	18.059490
19.045067	0.1	18.014465
19.046733	0.1	17.970051
19.048400	0.1	17.926400
19.050067	0.1	17.884173
19.051733	0.1	17.843447
19.053400	0.1	17.803418
19.055067	0.1	17.762510
19.056733	0.1	17.719469
19.058400	0.1	17.674863
19.060067	0.1	17.630742
19.061733	0.1	17.588679
19.063400	0.1	17.548921
19.065067	0.1	17.511132
19.066733	0.1	17.475095
19.068400	0.1	17.440743
19.070067	0.1	17.407713
19.071733	0.1	17.375066
19.073400	0.1	17.341580
19.075067	0.1	17.306320
19.076733	0.1	17.269338
19.078400	0.1	17.232038
19.080067	0.1	17.195847
19.081733	0.1	17.160494
19.083400	0.1	17.124810
19.085067	0.1	17.089006
19.086733	0.1	17.054537
19.088400	0.1	17.021722
19.090067	0.1	16.989042
19.091733	0.1	16.955002
19.093400	0.1	16.919863
19.095067	0.1	16.885633
19.096733	0.1	16.854238
19.098400	0.1	16.825357
19.100067	0.1	16.796892
19.101733	0.1	16.767662
19.103400	0.1	16.738633
19.105067	0.1	16.711084
19.106733	0.1	16.684230
19.108400	0.1	16.655442
19.110067	0.1	16.622813
19.111733	0.1	16.586795
19.113400	0.1	16.549937
19.115067	0.1	16.516196
19.116733	0.1	16.489127
19.118400	0.1	16.468856
19.120067	0.1	16.452144
19.121733	0.1	16.435292
19.123400	0.1	16.416139
19.125067	0.1	16.394355
19.126733	0.1	16.370877
19.128400	0.1	16.347058
19.130067	0.1	16.324441
19.131733	0.1	16.304385
19.133400	0.1	16.287006
19.135067	0.1	16.270722
19.136733	0.1	16.253288
19.138400	0.1	16.233609
19.140067	0.1	16.213134
19.141733	0.1	16.194335
19.143400	0.1	16.177711
19.145067	0.1	16.161730
19.146733	0.1	16.144584
19.148400	0.1	16.125240
19.150067	0.1	16.104803
19.151733	0.1	16.086134
19.153400	0.1	16.070604
19.155067	0.1	16.056765
19.156733	0.1	16.042404
19.158400	0.1	16.026683
19.160067	0.1	16.010213
19.161733	0.1	15.993710
19.163400	0.1	15.976974
19.165067	0.1	15.959097
19.166733	0.1	15.939767
19.168400	0.1	15.920349
19.170067	0.1	15.902938
19.171733	0.1	15.888503
19.173400	0.1	15.876046
19.175067	0.1	15.863432
19.176733	0.1	15.848982
19.178400	0.1	15.831892
19.180067	0.1	15.811464
19.181733	0.1	15.787631
19.183400	0.1	15.762039
19.185067	0.1	15.737037
19.186733	0.1	15.714113
19.188400	0.1	15.693125
19.190067	0.1	15.672152
19.191733	0.1	15.648897
19.193400	0.1	15.622624
19.195067	0.1	15.594284
19.196733	0.1	15.565227
19.198400	0.1	15.536211
19.200067	0.1	15.507573
19.201733	0.1	15.479629
19.203400	0.1	15.452243
19.205067	0.1	15.424602
19.206733	0.1	15.396089
19.208400	0.1	15.366920
19.210067	0.1	15.337518
19.211733	0.1	15.307465
19.213400	0.1	15.275790
19.215067	0.1	15.242407
19.216733	0.1	15.208516
19.218400	0.1	15.175259
19.220067	0.1	15.142290
19.221733	0.1	15.107975
19.223400	0.1	15.071360
19.225067	0.1	15.033614
19.226733	0.1	14.996841
19.228400	0.1	14.961697
19.230067	0.1	14.927150
19.231733	0.1	14.892207
19.233400	0.1	14.856695
19.235067	0.1	14.820276
19.236733	0.1	14.782310
19.238400	0.1	14.742981
19.240067	0.1	14.703600
19.241733	0.1	14.666216
19.243400	0.1	14.632526
19.245067	0.1	14.602034
19.246733	0.1	14.571846
19.248400	0.1	14.538257
19.250067	0.1	14.498672
19.251733	0.1	14.453554
19.253400	0.1	14.406564
19.255067	0.1	14.361483
19.256733	0.1	14.319662
19.258400	0.1	14.280914
19.260067	0.1	14.245086
19.261733	0.1	14.211913
19.263400	0.1	14.180006
19.265067	0.1	14.146795
19.266733	0.1	14.110310
19.268400	0.1	14.071390
19.270067	0.1	14.033178
19.271733	0.1	13.998142
19.273400	0.1	13.966020
19.275067	0.1	13.934798
19.276733	0.1	13.903086
19.278400	0.1	13.870429
19.280067	0.1	13.836054
19.281733	0.1	13.799509
19.283400	0.1	13.762056
19.285067	0.1	13.725809
19.286733	0.1	13.692123
19.288400	0.1	13.661450
19.290067	0.1	13.633324
19.291733	0.1	13.606297
19.293400	0.1	13.579023
19.295067	0.1	13.551260
19.296733	0.1	13.523852
19.298400	0.1	13.497686
19.300067	0.1	13.472675
19.301733	0.1	13.447832
19.303400	0.1	13.422463
19.305067	0.1	13.397085
19.306733	0.1	13.372926
19.308400	0.1	13.350709
19.310067	0.1	13.330043
19.311733	0.1	13.309876
19.313400	0.1	13.289549
19.315067	0.1	13.269447
19.316733	0.1	13.250201
19.318400	0.1	13.231160
19.320067	0.1	13.210392
19.321733	0.1	13.186759
19.323400	0.1	13.161283
19.325067	0.1	13.136431
19.326733	0.1	13.114163
19.328400	0.1	13.094079
19.330067	0.1	13.073888
19.331733	0.1	13.052123
19.333400	0.1	13.029431
19.335067	0.1	13.007401
19.336733	0.1	12.987363
19.338400	0.1	12.970013
19.340067	0.1	12.954688
19.341733	0.1	12.939097
19.343400	0.1	12.921090
19.345067	0.1	12.900662
19.346733	0.1	12.879749
19.348400	0.1	12.860401
19.350067	0.1	12.843325
19.351733	0.1	12.827837
19.353400	0.1	12.812419
19.355067	0.1	12.795567
19.356733	0.1	12.776935
19.358400	0.1	12.757396
19.360067	0.1	12.737829
19.361733	0.1	12.718090
19.363400	0.1	12.697591
19.365067	0.1	12.677088
19.366733	0.1	12.658490
19.368400	0.1	12.642639
19.370067	0.1	12.628413
19.371733	0.1	12.613852
19.373400	0.1	12.598084
19.375067	0.1	12.582103
19.376733	0.1	12.566955
19.378400	0.1	12.551756
19.380067	0.1	12.534675
19.381733	0.1	12.515201
19.383400	0.1	12.494386
19.385067	0.1	12.473715
19.386733	0.1	12.454279
19.388400	0.1	12.436477
19.390067	0.1	12.419648
19.391733	0.1	12.402078
19.393400	0.1	12.382311
19.395067	0.1	12.360620
19.396733	0.1	12.338469
19.398400	0.1	12.317174
19.400067	0.1	12.297975
19.401733	0.1	12.281900
19.403400	0.1	12.268564
19.405067	0.1	12.256205
19.406733	0.1	12.242929
19.408400	0.1	12.227432
19.410067	0.1	12.209085
19.411733	0.1	12.187697
19.413400	0.1	12.164353
19.415067	0.1	12.142002
19.416733	0.1	12.123459
19.418400	0.1	12.109471
19.420067	0.1	12.099128
19.421733	0.1	12.090607
19.423400	0.1	12.081563
19.425067	0.1	12.070062
19.426733	0.1	12.055589
19.428400	0.1	12.039719
19.430067	0.1	12.025260
19.431733	0.1	12.013810
19.433400	0.1	12.004152
19.435067	0.1	11.993530
19.436733	0.1	11.980282
19.438400	0.1	11.965237
19.440067	0.1	11.950838
19.441733	0.1	11.939192
19.443400	0.1	11.930391
19.445067	0.1	11.922955
19.446733	0.1	11.915979
19.448400	0.1	11.909809
19.450067	0.1	11.904687
19.451733	0.1	11.900198
19.453400	0.1	11.895765
19.455067	0.1	11.890726
19.456733	0.1	11.884384
19.458400	0.1	11.877031
19.460067	0.1	11.870842
19.461733	0.1	11.868365
19.463400	0.1	11.869431
19.465067	0.1	11.870735
19.466733	0.1	11.869124
19.468400	0.1	11.864407
19.470067	0.1	11.859005
19.471733	0.1	11.855681
19.473400	0.1	11.855401
19.475067	0.1	11.856607
19.476733	0.1	11.856337
19.478400	0.1	11.852458
19.480067	0.1	11.845259
19.481733	0.1	11.836733
19.483400	0.1	11.828649
19.485067	0.1	11.821552
19.486733	0.1	11.815154
19.488400	0.1	11.809133
19.490067	0.1	11.803242
19.491733	0.1	11.796630
19.493400	0.1	11.787680
19.495067	0.1	11.775251
19.496733	0.1	11.759894
19.498400	0.1	11.743326
19.500067	0.1	11.726841
19.501733	0.1	11.710720
19.503400	0.1	11.694599
19.505067	0.1	11.677379
19.506733	0.1	11.657318
19.508400	0.1	11.632941
19.510067	0.1	11.604060
19.511733	0.1	11.572149
19.513400	0.1	11.539552
19.515067	0.1	11.508381
19.516733	0.1	11.479440
19.518400	0.1	11.451608
19.520067	0.1	11.423212
19.521733	0.1	11.393316
19.523400	0.1	11.361064
19.525067	0.1	11.325749
19.526733	0.1	11.288165
19.528400	0.1	11.250428
19.530067	0.1	11.214279
19.531733	0.1	11.179699
19.533400	0.1	11.145300
19.535067	0.1	11.110008
19.536733	0.1	11.073812
19.538400	0.1	11.037164
19.540067	0.1	11.000605
19.541733	0.1	10.964973
19.543400	0.1	10.930877
19.545067	0.1	10.897755
19.546733	0.1	10.864954
19.548400	0.1	10.833014
19.550067	0.1	10.802513
19.551733	0.1	10.772902
19.553400	0.1	10.743034
19.555067	0.1	10.712729
19.556733	0.1	10.683658
19.558400	0.1	10.657790
19.560067	0.1	10.635303
19.561733	0.1	10.615056
19.563400	0.1	10.596290
19.565067	0.1	10.578721
19.566733	0.1	10.561803
19.568400	0.1	10.545286
19.570067	0.1	10.529584
19.571733	0.1	10.514809
19.573400	0.1	10.500485
19.575067	0.1	10.486608
19.576733	0.1	10.473696
19.578400	0.1	10.461765
19.580067	0.1	10.450343
19.581733	0.1	10.438906
19.583400	0.1	10.427064
19.585067	0.1	10.414668
19.586733	0.1	10.401937
19.588400	0.1	10.389043
19.590067	0.1	10.375655
19.591733	0.1	10.361513
19.593400	0.1	10.347497
19.595067	0.1	10.335720
19.596733	0.1	10.328293
19.598400	0.1	10.325392
19.600067	0.1	10.324884
19.601733	0.1	10.324279
19.603400	0.1	10.322463
19.605067	0.1	10.319226
19.606733	0.1	10.314104
19.608400	0.1	10.306649
19.610067	0.1	10.297187
19.611733	0.1	10.286663
19.613400	0.1	10.276376
19.615067	0.1	10.267491
19.616733	0.1	10.259836
19.618400	0.1	10.251789
19.620067	0.1	10.241931
19.621733	0.1	10.230117
19.623400	0.1	10.216832
19.625067	0.1	10.202038
19.626733	0.1	10.185265
19.628400	0.1	10.166648
19.630067	0.1	10.147244
19.631733	0.1	10.128687
19.633400	0.1	10.112603
19.635067	0.1	10.099644
19.636733	0.1	10.088678
19.638400	0.1	10.076649
19.640067	0.1	10.060179
19.641733	0.1	10.038279
19.643400	0.1	10.013157
19.645067	0.1	9.988309
19.646733	0.1	9.966185
19.648400	0.1	9.946879
19.650067	0.1	9.928560
19.651733	0.1	9.908946
19.653400	0.1	9.886283
19.655067	0.1	9.859637
19.656733	0.1	9.829164
19.658400	0.1	9.796461
19.660067	0.1	9.764181
19.661733	0.1	9.734673
19.663400	0.1	9.708856
19.665067	0.1	9.686206
19.666733	0.1	9.665336
19.668400	0.1	9.644418
19.670067	0.1	9.621871
19.671733	0.1	9.597419
19.673400	0.1	9.572459
19.675067	0.1	9.548757
19.676733	0.1	9.526713
19.678400	0.1	9.505628
19.680067	0.1	9.484966
19.681733	0.1	9.464533
19.683400	0.1	9.444575
19.685067	0.1	9.425511
19.686733	0.1	9.406777
19.688400	0.1	9.387610
19.690067	0.1	9.368788
19.691733	0.1	9.351587
19.693400	0.1	9.336062
19.695067	0.1	9.321291
19.696733	0.1	9.306483
19.698400	0.1	9.291531
19.700067	0.1	9.276285
19.701733	0.1	9.260196
19.703400	0.1	9.243139
19.705067	0.1	9.225588
19.706733	0.1	9.207749
19.708400	0.1	9.189821
19.710067	0.1	9.172647
19.711733	0.1	9.157071
19.713400	0.1	9.143231
19.715067	0.1	9.130724
19.716733	0.1	9.119553
19.718400	0.1	9.110649
19.720067	0.1	9.104433
19.721733	0.1	9.099687
19.723400	0.1	9.094491
19.725067	0.1	9.086961
19.726733	0.1	9.075818
19.728400	0.1	9.061345
19.730067	0.1	9.045708
19.731733	0.1	9.031901
19.733400	0.1	9.021992
19.735067	0.1	9.015701
19.736733	0.1	9.011086
19.738400	0.1	9.006532
19.740067	0.1	9.000930
19.741733	0.1	8.993354
19.743400	0.1	8.984515
19.745067	0.1	8.976818
19.746733	0.1	8.971696
19.748400	0.1	8.968594
19.750067	0.1	8.966555
19.751733	0.1	8.964939
19.753400	0.1	8.963137
19.755067	0.1	8.960762
19.756733	0.1	8.957717
19.758400	0.1	8.953898
19.760067	0.1	8.949153
19.761733	0.1	8.943393
19.763400	0.1	8.937018
19.765067	0.1	8.930964
19.766733	0.1	8.925730
19.768400	0.1	8.921535
19.770067	0.1	8.919439
19.771733	0.1	8.920250
19.773400	0.1	8.922466
19.775067	0.1	8.923421
19.776733	0.1	8.921749
19.778400	0.1	8.917633
19.780067	0.1	8.912557
19.781733	0.1	8.908859
19.783400	0.1	8.907947
19.785067	0.1	8.909111
19.786733	0.1	8.909856
19.788400	0.1	8.907220
19.790067	0.1	8.899742
19.791733	0.1	8.888668
19.793400	0.1	8.876431
19.795067	0.1	8.863951
19.796733	0.1	8.851187
19.798400	0.1	8.839075
19.800067	0.1	8.828905
19.801733	0.1	8.820933
19.803400	0.1	8.814163
19.805067	0.1	8.806838
19.806733	0.1	8.797077
19.808400	0.1	8.783611
19.810067	0.1	8.766539
19.811733	0.1	8.747103
19.813400	0.1	8.726865
19.815067	0.1	8.707009
19.816733	0.1	8.687638
19.818400	0.1	8.668327
19.820067	0.1	8.649449
19.821733	0.1	8.631842
19.823400	0.1	8.615558
19.825067	0.1	8.599572
19.826733	0.1	8.582301
19.828400	0.1	8.562785
19.830067	0.1	8.541849
19.831733	0.1	8.521215
19.833400	0.1	8.501294
19.835067	0.1	8.481075
19.836733	0.1	8.459892
19.838400	0.1	8.437913
19.840067	0.1	8.415398
19.841733	0.1	8.392539
19.843400	0.1	8.370015
19.845067	0.1	8.348860
19.846733	0.1	8.329111
19.848400	0.1	8.309619
19.850067	0.1	8.289856
19.851733	0.1	8.270522
19.853400	0.1	8.252459
19.855067	0.1	8.235741
19.856733	0.1	8.219727
19.858400	0.1	8.203913
19.860067	0.1	8.187951
19.861733	0.1	8.171173
19.863400	0.1	8.153324
19.865067	0.1	8.135275
19.866733	0.1	8.118632
19.868400	0.1	8.104742
19.870067	0.1	8.093710
19.871733	0.1	8.084597
19.873400	0.1	8.076215
19.875067	0.1	8.067475
19.876733	0.1	8.057752
19.878400	0.1	8.046981
19.880067	0.1	8.035526
19.881733	0.1	8.024294
19.883400	0.1	8.014394
19.885067	0.1	8.006124
19.886733	0.1	7.998538
19.888400	0.1	7.990357
19.890067	0.1	7.981015
19.891733	0.1	7.971004
19.893400	0.1	7.961616
19.895067	0.1	7.953900
19.896733	0.1	7.947357
19.898400	0.1	7.940289
19.900067	0.1	7.931646
19.901733	0.1	7.922319
19.903400	0.1	7.914393
19.905067	0.1	7.909425
19.906733	0.1	7.907096
19.908400	0.1	7.905350
19.910067	0.1	7.902379
19.911733	0.1	7.897792
19.913400	0.1	7.892000
19.915067	0.1	7.885890
19.916733	0.1	7.880833
19.918400	0.1	7.877685
19.920067	0.1	7.875804
19.921733	0.1	7.873541
19.923400	0.1	7.870225
19.925067	0.1	7.867077
19.926733	0.1	7.865368
19.928400	0.1	7.865014
19.930067	0.1	7.865336
19.931733	0.1	7.865513
19.933400	0.1	7.864763
19.935067	0.1	7.863357
19.936733	0.1	7.862593
19.938400	0.1	7.862998
19.940067	0.1	7.863375
19.941733	0.1	7.862211
19.943400	0.1	7.859129
19.945067	0.1	7.854826
19.946733	0.1	7.850262
19.948400	0.1	7.846216
19.950067	0.1	7.843203
19.951733	0.1	7.841219
19.953400	0.1	7.840344
19.955067	0.1	7.841522
19.956733	0.1	7.845201
19.958400	0.1	7.849713
19.960067	0.1	7.852409
19.961733	0.1	7.851906
19.963400	0.1	7.848670
19.965067	0.1	7.844022
19.966733	0.1	7.839194
19.968400	0.1	7.835170
19.970067	0.1	7.832670
19.971733	0.1	7.831976
19.973400	0.1	7.832511
19.975067	0.1	7.832334
19.976733	0.1	7.829075
19.978400	0.1	7.822160
19.980067	0.1	7.813186
19.981733	0.1	7.803869
19.983400	0.1	7.794611
19.985067	0.1	7.784837
19.986733	0.1	7.773922
19.988400	0.1	7.761866
19.990067	0.1	7.749074
19.991733	0.1	7.735826
19.993400	0.1	7.722205
19.995067	0.1	7.708040
19.996733	0.1	7.693004
19.998400	0.1	7.677176
20.000067	0.1	7.661222
20.001733	0.1	7.645609
20.003400	0.1	7.629809
20.005067	0.1	7.612845
20.006733	0.1	7.594810
20.008400	0.1	7.577566
20.010067	0.1	7.563122
20.011733	0.1	7.550870
20.013400	0.1	7.537226
20.015067	0.1	7.518795
20.016733	0.1	7.495270
20.018400	0.1	7.468709
20.020067	0.1	7.441551
20.021733	0.1	7.415926
20.023400	0.1	7.392932
20.025067	0.1	7.372303
20.026733	0.1	7.353839
20.028400	0.1	7.338137
20.030067	0.1	7.324824
20.031733	0.1	7.311599
20.033400	0.1	7.296405
20.035067	0.1	7.279045
20.036733	0.1	7.260437
20.038400	0.1	7.242127
20.040067	0.1	7.226011
20.041733	0.1	7.212707
20.043400	0.1	7.200898
20.045067	0.1	7.188991
20.046733	0.1	7.176627
20.048400	0.1	7.163915
20.050067	0.1	7.150806
20.051733	0.1	7.138038
20.053400	0.1	7.126974
20.055067	0.1	7.117935
20.056733	0.1	7.110024
20.058400	0.1	7.101898
20.060067	0.1	7.092087
20.061733	0.1	7.079821
20.063400	0.1	7.065786
20.065067	0.1	7.052273
20.066733	0.1	7.042396
20.068400	0.1	7.037716
20.070067	0.1	7.037683
20.071733	0.1	7.041036
20.073400	0.1	7.045600
20.075067	0.1	7.048454
20.076733	0.1	7.048408
20.078400	0.1	7.046848
20.080067	0.1	7.045926
20.081733	0.1	7.046848
20.083400	0.1	7.049385
20.085067	0.1	7.052296
20.086733	0.1	7.054447
20.088400	0.1	7.055635
20.090067	0.1	7.056356
20.091733	0.1	7.057870
20.093400	0.1	7.061819
20.095067	0.1	7.068841
20.096733	0.1	7.078429
20.098400	0.1	7.090126
20.100067	0.1	7.103644
20.101733	0.1	7.118457
20.103400	0.1	7.133735
20.105067	0.1	7.148413
20.106733	0.1	7.161833
20.108400	0.1	7.174313
20.110067	0.1	7.186555
20.111733	0.1	7.198998
20.113400	0.1	7.212223
20.115067	0.1	7.227012
20.116733	0.1	7.243878
20.118400	0.1	7.262942
20.120067	0.1	7.283683
20.121733	0.1	7.305304
20.123400	0.1	7.328042
20.125067	0.1	7.352806
20.126733	0.1	7.379055
20.128400	0.1	7.405058
20.130067	0.1	7.430306
20.131733	0.1	7.456080
20.133400	0.1	7.483591
20.135067	0.1	7.512686
20.136733	0.1	7.542642
20.138400	0.1	7.573240
20.140067	0.1	7.604985
20.141733	0.1	7.638847
20.143400	0.1	7.675895
20.145067	0.1	7.716580
20.146733	0.1	7.760068
20.148400	0.1	7.804767
20.150067	0.1	7.849671
20.151733	0.1	7.894845
20.153400	0.1	7.941113
20.155067	0.1	7.989532
20.156733	0.1	8.040932
20.158400	0.1	8.095545
20.160067	0.1	8.152924
20.161733	0.1	8.212328
20.163400	0.1	8.273395
20.165067	0.1	8.336492
20.166733	0.1	8.402504
20.168400	0.1	8.472367
20.170067	0.1	8.546379
20.171733	0.1	8.623484
20.173400	0.1	8.702017
20.175067	0.1	8.781436
20.176733	0.1	8.862456
20.178400	0.1	8.946015
20.180067	0.1	9.032716
20.181733	0.1	9.122649
20.183400	0.1	9.215283
20.185067	0.1	9.309649
20.186733	0.1	9.404738
20.188400	0.1	9.499947
20.190067	0.1	9.595407
20.191733	0.1	9.691757
20.193400	0.1	9.789844
20.195067	0.1	9.890334
20.196733	0.1	9.992532
20.198400	0.1	10.093683
20.200067	0.1	10.190620
20.201733	0.1	10.282188
20.203400	0.1	10.369322
20.205067	0.1	10.452652
20.206733	0.1	10.531386
20.208400	0.1	10.604793
20.210067	0.1	10.673357
20.211733	0.1	10.737763
20.213400	0.1	10.797330
20.215067	0.1	10.850332
20.216733	0.1	10.895249
20.218400	0.1	10.931715
20.220067	0.1	10.960121
20.221733	0.1	10.979590
20.223400	0.1	10.988093
20.225067	0.1	10.985280
20.226733	0.1	10.972861
20.228400	0.1	10.951865
20.230067	0.1	10.921895
20.231733	0.1	10.882500
20.233400	0.1	10.833549
20.235067	0.1	10.774881
20.236733	0.1	10.706317
20.238400	0.1	10.628235
20.240067	0.1	10.541840
20.241733	0.1	10.448587
20.243400	0.1	10.349695
20.245067	0.1	10.246187
20.246733	0.1	10.138503
20.248400	0.1	10.026037
20.250067	0.1	9.908043
20.251733	0.1	9.784610
20.253400	0.1	9.656530
20.255067	0.1	9.524697
20.256733	0.1	9.389804
20.258400	0.1	9.252732
20.260067	0.1	9.115180
20.261733	0.1	8.979929
20.263400	0.1	8.849297
20.265067	0.1	8.722637
20.266733	0.1	8.597407
20.268400	0.1	8.472730
20.270067	0.1	8.349805
20.271733	0.1	8.229460
20.273400	0.1	8.111354
20.275067	0.1	7.995316
20.276733	0.1	7.881573
20.278400	0.1	7.770071
20.280067	0.1	7.661297
20.281733	0.1	7.556933
20.283400	0.1	7.458688
20.285067	0.1	7.367483
20.286733	0.1	7.283799
20.288400	0.1	7.207473
20.290067	0.1	7.137149
20.291733	0.1	7.070741
20.293400	0.1	7.006926
20.295067	0.1	6.946018
20.296733	0.1	6.888849
20.298400	0.1	6.835246
20.300067	0.1	6.784331
20.301733	0.1	6.735693
20.303400	0.1	6.689215
20.305067	0.1	6.644516
20.306733	0.1	6.601638
20.308400	0.1	6.561568
20.310067	0.1	6.525079
20.311733	0.1	6.491649
20.313400	0.1	6.459854
20.315067	0.1	6.428431
20.316733	0.1	6.397245
20.318400	0.1	6.367629
20.320067	0.1	6.341734
20.321733	0.1	6.321152
20.323400	0.1	6.306008
20.325067	0.1	6.295084
20.326733	0.1	6.286674
20.328400	0.1	6.278991
20.330067	0.1	6.270120
20.331733	0.1	6.258688
20.333400	0.1	6.245109
20.335067	0.1	6.231372
20.336733	0.1	6.219223
20.338400	0.1	6.208918
20.340067	0.1	6.199502
20.341733	0.1	6.190273
20.343400	0.1	6.181579
20.345067	0.1	6.173854
20.346733	0.1	6.166883
20.348400	0.1	6.160513
20.350067	0.1	6.155116
20.351733	0.1	6.151157
20.353400	0.1	6.148764
20.355067	0.1	6.147767
20.356733	0.1	6.147916
20.358400	0.1	6.149150
20.360067	0.1	6.151497
20.361733	0.1	6.154445
20.363400	0.1	6.157164
20.365067	0.1	6.160061
20.366733	0.1	6.164527
20.368400	0.1	6.170357
20.370067	0.1	6.174836
20.371733	0.1	6.175232
20.373400	0.1	6.171544
20.375067	0.1	6.166743
20.376733	0.1	6.164680
20.378400	0.1	6.167223
20.380067	0.1	6.173239
20.381733	0.1	6.180611
20.383400	0.1	6.188508
20.385067	0.1	6.197304
20.386733	0.1	6.207209
20.388400	0.1	6.217919
20.390067	0.1	6.229179
20.391733	0.1	6.240699
20.393400	0.1	6.251610
20.395067	0.1	6.260835
20.396733	0.1	6.268225
20.398400	0.1	6.274553
20.400067	0.1	6.280625
20.401733	0.1	6.287051
20.403400	0.1	6.294246
20.405067	0.1	6.301934
20.406733	0.1	6.309096
20.408400	0.1	6.314586
20.410067	0.1	6.318041
20.411733	0.1	6.320146
20.413400	0.1	6.322251
20.415067	0.1	6.326060
20.416733	0.1	6.332798
20.418400	0.1	6.341776
20.420067	0.1	6.350223
20.421733	0.1	6.355136
20.423400	0.1	6.355695
20.425067	0.1	6.354074
20.426733	0.1	6.353413
20.428400	0.1	6.355098
20.430067	0.1	6.358647
20.431733	0.1	6.362679
20.433400	0.1	6.365157
20.435067	0.1	6.364612
20.436733	0.1	6.361376
20.438400	0.1	6.356174
20.440067	0.1	6.348728
20.441733	0.1	6.338758
20.443400	0.1	6.327089
20.445067	0.1	6.314814
20.446733	0.1	6.302292
20.448400	0.1	6.289189
20.450067	0.1	6.274926
20.451733	0.1	6.258986
20.453400	0.1	6.241063
20.455067	0.1	6.221444
20.456733	0.1	6.201044
20.458400	0.1	6.180648
20.460067	0.1	6.161002
20.461733	0.1	6.143064
20.463400	0.1	6.126659
20.465067	0.1	6.110175
20.466733	0.1	6.092340
20.468400	0.1	6.073029
20.470067	0.1	6.052488
20.471733	0.1	6.031119
20.473400	0.1	6.009722
20.475067	0.1	5.989280
20.476733	0.1	5.970760
20.478400	0.1	5.954397
20.480067	0.1	5.938783
20.481733	0.1	5.921880
20.483400	0.1	5.902969
20.485067	0.1	5.882503
20.486733	0.1	5.860887
20.488400	0.1	5.838564
20.490067	0.1	5.816203
20.491733	0.1	5.794340
20.493400	0.1	5.773320
20.495067	0.1	5.753408
20.496733	0.1	5.734498
20.498400	0.1	5.715941
20.500067	0.1	5.697408
20.501733	0.1	5.679475
20.503400	0.1	5.662860
20.505067	0.1	5.648141
20.506733	0.1	5.636015
20.508400	0.1	5.626632
20.510067	0.1	5.619093
20.511733	0.1	5.612243
20.513400	0.1	5.605835
20.515067	0.1	5.600504
20.516733	0.1	5.596266
20.518400	0.1	5.591898
20.520067	0.1	5.586413
20.521733	0.1	5.580345
20.523400	0.1	5.574976
20.525067	0.1	5.571051
20.526733	0.1	5.568615
20.528400	0.1	5.567218
20.530067	0.1	5.566161
20.531733	0.1	5.565220
20.533400	0.1	5.565276
20.535067	0.1	5.567032
20.536733	0.1	5.569328
20.538400	0.1	5.570240
20.540067	0.1	5.569165
20.541733	0.1	5.566869
20.543400	0.1	5.564345
20.545067	0.1	5.562222
20.546733	0.1	5.560881
20.548400	0.1	5.560718
20.550067	0.1	5.562129
20.551733	0.1	5.565104
20.553400	0.1	5.568909
20.555067	0.1	5.572699
20.556733	0.1	5.576350
20.558400	0.1	5.579740
20.560067	0.1	5.582017
20.561733	0.1	5.582804
20.563400	0.1	5.583051
20.565067	0.1	5.583703
20.566733	0.1	5.585235
20.568400	0.1	5.588336
20.570067	0.1	5.593318
20.571733	0.1	5.599461
20.573400	0.1	5.605980
20.575067	0.1	5.613216
20.576733	0.1	5.621915
20.578400	0.1	5.631982
20.580067	0.1	5.642693
20.581733	0.1	5.653137
20.583400	0.1	5.662609
20.585067	0.1	5.671256
20.586733	0.1	5.679447
20.588400	0.1	5.686777
20.590067	0.1	5.692546
20.591733	0.1	5.696369
20.593400	0.1	5.698004
20.595067	0.1	5.697240
20.596733	0.1	5.694530
20.598400	0.1	5.691634
20.600067	0.1	5.690828
20.601733	0.1	5.693217
20.603400	0.1	5.698083
20.605067	0.1	5.703410
20.606733	0.1	5.707098
20.608400	0.1	5.708579
20.610067	0.1	5.708872
20.611733	0.1	5.708979
20.613400	0.1	5.709217
20.615067	0.1	5.709557
20.616733	0.1	5.709706
20.618400	0.1	5.709589
20.620067	0.1	5.709417
20.621733	0.1	5.708714
20.623400	0.1	5.706432
20.625067	0.1	5.701771
20.626733	0.1	5.694390
20.628400	0.1	5.685054
20.630067	0.1	5.675782
20.631733	0.1	5.668178
20.633400	0.1	5.661701
20.635067	0.1	5.654460
20.636733	0.1	5.645449
20.638400	0.1	5.635261
20.640067	0.1	5.624834
20.641733	0.1	5.614860
20.643400	0.1	5.606813
20.645067	0.1	5.602618
20.646733	0.1	5.602697
20.648400	0.1	5.605412
20.650067	0.1	5.608131
20.651733	0.1	5.608206
20.653400	0.1	5.604173
20.655067	0.1	5.597137
20.656733	0.1	5.589928
20.658400	0.1	5.584559
20.660067	0.1	5.581509
20.661733	0.1	5.580271
20.663400	0.1	5.579642
20.665067	0.1	5.578590
20.666733	0.1	5.577113
20.668400	0.1	5.575973
20.670067	0.1	5.575893
20.671733	0.1	5.577146
20.673400	0.1	5.579423
20.675067	0.1	5.582012
20.676733	0.1	5.584680
20.678400	0.1	5.588005
20.680067	0.1	5.592247
20.681733	0.1	5.596704
20.683400	0.1	5.600918
20.685067	0.1	5.605901
20.686733	0.1	5.613319
20.688400	0.1	5.623377
20.690067	0.1	5.634385
20.691733	0.1	5.644704
20.693400	0.1	5.653920
20.695067	0.1	5.662027
20.696733	0.1	5.669007
20.698400	0.1	5.675494
20.700067	0.1	5.682693
20.701733	0.1	5.691210
20.703400	0.1	5.700425
20.705067	0.1	5.709804
20.706733	0.1	5.719843
20.708400	0.1	5.731010
20.710067	0.1	5.743406
20.711733	0.1	5.757743
20.713400	0.1	5.774545
20.715067	0.1	5.792612
20.716733	0.1	5.810079
20.718400	0.1	5.826368
20.720067	0.1	5.842294
20.721733	0.1	5.859034
20.723400	0.1	5.877228
20.725067	0.1	5.896613
20.726733	0.1	5.917251
20.728400	0.1	5.940357
20.730067	0.1	5.966378
20.731733	0.1	5.993759
20.733400	0.1	6.020814
20.735067	0.1	6.047096
20.736733	0.1	6.072908
20.738400	0.1	6.098980
20.740067	0.1	6.126422
20.741733	0.1	6.156159
20.743400	0.1	6.188354
20.745067	0.1	6.222399
20.746733	0.1	6.256667
20.748400	0.1	6.288863
20.750067	0.1	6.317771
20.751733	0.1	6.344197
20.753400	0.1	6.369469
20.755067	0.1	6.394000
20.756733	0.1	6.418047
20.758400	0.1	6.442717
20.760067	0.1	6.469432
20.761733	0.1	6.498871
20.763400	0.1	6.530653
20.765067	0.1	6.563384
20.766733	0.1	6.594826
20.768400	0.1	6.622770
20.770067	0.1	6.646300
20.771733	0.1	6.665909
20.773400	0.1	6.682705
20.775067	0.1	6.698058
20.776733	0.1	6.713192
20.778400	0.1	6.728815
20.780067	0.1	6.745406
20.781733	0.1	6.762980
20.783400	0.1	6.780452
20.785067	0.1	6.796252
20.786733	0.1	6.809500
20.788400	0.1	6.820201
20.790067	0.1	6.828769
20.791733	0.1	6.835377
20.793400	0.1	6.840318
20.795067	0.1	6.844816
20.796733	0.1	6.850236
20.798400	0.1	6.856527
20.800067	0.1	6.862520
20.801733	0.1	6.867605
20.803400	0.1	6.872411
20.805067	0.1	6.878213
20.806733	0.1	6.885827
20.808400	0.1	6.894581
20.810067	0.1	6.903405
20.811733	0.1	6.912625
20.813400	0.1	6.923224
20.815067	0.1	6.935289
20.816733	0.1	6.948486
20.818400	0.1	6.962707
20.820067	0.1	6.977939
20.821733	0.1	6.994391
20.823400	0.1	7.012156
20.825067	0.1	7.030503
20.826733	0.1	7.048529
20.828400	0.1	7.066433
20.830067	0.1	7.085856
20.831733	0.1	7.108673
20.833400	0.1	7.135295
20.835067	0.1	7.164306
20.836733	0.1	7.193899
20.838400	0.1	7.223361
20.840067	0.1	7.253233
20.841733	0.1	7.284093
20.843400	0.1	7.314784
20.845067	0.1	7.342594
20.846733	0.1	7.365476
20.848400	0.1	7.383535
20.850067	0.1	7.398385
20.851733	0.1	7.412126
20.853400	0.1	7.426688
20.855067	0.1	7.443181
20.856733	0.1	7.461361
20.858400	0.1	7.479559
20.860067	0.1	7.495242
20.861733	0.1	7.506036
20.863400	0.1	7.511121
20.865067	0.1	7.511755
20.866733	0.1	7.510157
20.868400	0.1	7.507419
20.870067	0.1	7.502195
20.871733	0.1	7.492248
20.873400	0.1	7.477379
20.875067	0.1	7.459302
20.876733	0.1	7.438958
20.878400	0.1	7.415749
20.880067	0.1	7.389085
20.881733	0.1	7.359181
20.883400	0.1	7.326370
20.885067	0.1	7.290165
20.886733	0.1	7.249285
20.888400	0.1	7.203110
20.890067	0.1	7.152813
20.891733	0.1	7.100375
20.893400	0.1	7.046978
20.895067	0.1	6.992943
20.896733	0.1	6.938479
20.898400	0.1	6.883545
20.900067	0.1	6.827768
20.901733	0.1	6.771167
20.903400	0.1	6.714179
20.905067	0.1	6.657196
20.906733	0.1	6.600628
20.908400	0.1	6.544674
20.910067	0.1	6.488902
20.911733	0.1	6.432571
20.913400	0.1	6.374875
20.915067	0.1	6.315457
20.916733	0.1	6.255317
20.918400	0.1	6.196378
20.920067	0.1	6.139567
20.921733	0.1	6.084437
20.923400	0.1	6.031012
20.925067	0.1	5.980502
20.926733	0.1	5.933535
20.928400	0.1	5.889456
20.930067	0.1	5.847551
20.931733	0.1	5.807164
20.933400	0.1	5.767164
20.935067	0.1	5.726428
20.936733	0.1	5.684504
20.938400	0.1	5.641882
20.940067	0.1	5.600038
20.941733	0.1	5.560755
20.943400	0.1	5.524992
20.945067	0.1	5.492717
20.946733	0.1	5.463385
20.948400	0.1	5.435864
20.950067	0.1	5.408954
20.951733	0.1	5.382434
20.953400	0.1	5.357279
20.955067	0.1	5.335072
20.956733	0.1	5.316976
20.958400	0.1	5.302690
20.960067	0.1	5.290783
20.961733	0.1	5.279579
20.963400	0.1	5.267486
20.965067	0.1	5.253586
20.966733	0.1	5.237977
20.968400	0.1	5.221786
20.970067	0.1	5.207132
20.971733	0.1	5.195867
20.973400	0.1	5.188091
20.975067	0.1	5.182633
20.976733	0.1	5.178400
20.978400	0.1	5.174913
20.980067	0.1	5.172393
20.981733	0.1	5.171117
20.983400	0.1	5.170759
20.985067	0.1	5.170954
20.986733	0.1	5.171760
20.988400	0.1	5.172808
20.990067	0.1	5.172440
20.991733	0.1	5.169325
20.993400	0.1	5.164961
20.995067	0.1	5.162871
20.996733	0.1	5.165306
20.998400	0.1	5.171802
21.000067	0.1	5.179732
21.001733	0.1	5.185958
21.003400	0.1	5.189506
21.005067	0.1	5.192105
21.006733	0.1	5.196119
21.008400	0.1	5.203220
21.010067	0.1	5.214592
21.011733	0.1	5.230410
21.013400	0.1	5.248808
21.015067	0.1	5.266699
21.016733	0.1	5.282010
21.018400	0.1	5.295291
21.020067	0.1	5.308911
21.021733	0.1	5.324157
21.023400	0.1	5.339985
21.025067	0.1	5.354951
21.026733	0.1	5.369224
21.028400	0.1	5.384008
21.030067	0.1	5.399808
21.031733	0.1	5.416172
21.033400	0.1	5.432735
21.035067	0.1	5.449830
21.036733	0.1	5.468000
21.038400	0.1	5.487418
21.040067	0.1	5.507921
21.041733	0.1	5.529593
21.043400	0.1	5.553723
21.045067	0.1	5.582264
21.046733	0.1	5.615433
21.048400	0.1	5.650707
21.050067	0.1	5.685091
21.051733	0.1	5.717739
21.053400	0.1	5.749934
21.055067	0.1	5.783387
21.056733	0.1	5.818964
21.058400	0.1	5.856794
21.060067	0.1	5.896832
21.061733	0.1	5.938462
21.063400	0.1	5.980679
21.065067	0.1	6.023827
21.066733	0.1	6.069620
21.068400	0.1	6.118836
21.070067	0.1	6.170971
21.071733	0.1	6.225328
21.073400	0.1	6.281179
21.075067	0.1	6.338689
21.076733	0.1	6.399830
21.078400	0.1	6.466382
21.080067	0.1	6.537545
21.081733	0.1	6.610653
21.083400	0.1	6.684093
21.085067	0.1	6.758501
21.086733	0.1	6.834525
21.088400	0.1	6.910856
21.090067	0.1	6.985543
21.091733	0.1	7.058196
21.093400	0.1	7.130299
21.095067	0.1	7.203501
21.096733	0.1	7.278277
21.098400	0.1	7.354501
21.100067	0.1	7.432094
21.101733	0.1	7.510716
21.103400	0.1	7.589520
21.105067	0.1	7.667523
21.106733	0.1	7.743952
21.108400	0.1	7.818183
21.110067	0.1	7.889373
21.111733	0.1	7.956349
21.113400	0.1	8.018562
21.115067	0.1	8.076821
21.116733	0.1	8.131871
21.118400	0.1	8.182754
21.120067	0.1	8.227415
21.121733	0.1	8.264608
21.123400	0.1	8.294806
21.125067	0.1	8.319197
21.126733	0.1	8.337991
21.128400	0.1	8.350727
21.130067	0.1	8.357796
21.131733	0.1	8.359938
21.133400	0.1	8.356348
21.135067	0.1	8.344883
21.136733	0.1	8.324655
21.138400	0.1	8.297530
21.140067	0.1	8.266261
21.141733	0.1	8.231658
21.143400	0.1	8.192202
21.145067	0.1	8.146162
21.146733	0.1	8.093282
21.148400	0.1	8.034343
21.150067	0.1	7.970068
21.151733	0.1	7.901029
21.153400	0.1	7.828306
21.155067	0.1	7.753763
21.156733	0.1	7.679323
21.158400	0.1	7.605487
21.160067	0.1	7.531056
21.161733	0.1	7.454897
21.163400	0.1	7.377756
21.165067	0.1	7.301951
21.166733	0.1	7.229336
21.168400	0.1	7.159766
21.170067	0.1	7.091430
21.171733	0.1	7.022023
21.173400	0.1	6.950321
21.175067	0.1	6.877729
21.176733	0.1	6.807530
21.178400	0.1	6.741965
21.180067	0.1	6.681359
21.181733	0.1	6.625862
21.183400	0.1	6.575938
21.185067	0.1	6.531533
21.186733	0.1	6.492157
21.188400	0.1	6.457502
21.190067	0.1	6.427439
21.191733	0.1	6.401856
21.193400	0.1	6.380542
21.195067	0.1	6.362963
21.196733	0.1	6.348318
21.198400	0.1	6.336044
21.200067	0.1	6.325906
21.201733	0.1	6.317431
21.203400	0.1	6.310362
21.205067	0.1	6.305347
21.206733	0.1	6.303699
21.208400	0.1	6.306833
21.210067	0.1	6.315499
21.211733	0.1	6.329142
21.213400	0.1	6.346395
21.215067	0.1	6.366139
21.216733	0.1	6.388081
21.218400	0.1	6.412189
21.220067	0.1	6.437656
21.221733	0.1	6.462820
21.223400	0.1	6.486704
21.225067	0.1	6.509935
21.226733	0.1	6.533326
21.228400	0.1	6.556511
21.230067	0.1	6.578574
21.231733	0.1	6.598905
21.233400	0.1	6.617066
21.235067	0.1	6.632307
21.236733	0.1	6.644111
21.238400	0.1	6.653117
21.240067	0.1	6.661024
21.241733	0.1	6.668381
21.243400	0.1	6.672950
21.245067	0.1	6.672172
21.246733	0.1	6.666542
21.248400	0.1	6.658668
21.250067	0.1	6.650281
21.251733	0.1	6.641210
21.253400	0.1	6.630141
21.255067	0.1	6.615967
21.256733	0.1	6.598574
21.258400	0.1	6.578057
21.260067	0.1	6.554122
21.261733	0.1	6.526979
21.263400	0.1	6.497293
21.265067	0.1	6.465111
21.266733	0.1	6.429642
21.268400	0.1	6.389655
21.270067	0.1	6.344500
21.271733	0.1	6.295270
21.273400	0.1	6.244639
21.275067	0.1	6.195186
21.276733	0.1	6.147600
21.278400	0.1	6.100442
21.280067	0.1	6.051906
21.281733	0.1	6.001322
21.283400	0.1	5.949312
21.285067	0.1	5.897363
21.286733	0.1	5.846582
21.288400	0.1	5.796594
21.290067	0.1	5.746516
21.291733	0.1	5.696681
21.293400	0.1	5.648104
21.295067	0.1	5.600895
21.296733	0.1	5.554305
21.298400	0.1	5.507763
21.300067	0.1	5.461429
21.301733	0.1	5.416144
21.303400	0.1	5.373005
21.305067	0.1	5.332762
21.306733	0.1	5.295626
21.308400	0.1	5.261092
21.310067	0.1	5.227625
21.311733	0.1	5.193511
21.313400	0.1	5.158423
21.315067	0.1	5.123415
21.316733	0.1	5.089748
21.318400	0.1	5.058330
21.320067	0.1	5.029491
21.321733	0.1	5.003191
21.323400	0.1	4.979521
21.325067	0.1	4.958478
21.326733	0.1	4.939195
21.328400	0.1	4.920554
21.330067	0.1	4.902184
21.331733	0.1	4.883972
21.333400	0.1	4.865411
21.335067	0.1	4.846514
21.336733	0.1	4.828689
21.338400	0.1	4.813564
21.340067	0.1	4.801741
21.341733	0.1	4.792749
21.343400	0.1	4.785261
21.345067	0.1	4.777294
21.346733	0.1	4.767491
21.348400	0.1	4.756530
21.350067	0.1	4.746299
21.351733	0.1	4.737698
21.353400	0.1	4.730364
21.355067	0.1	4.724176
21.356733	0.1	4.719920
21.358400	0.1	4.718332
21.360067	0.1	4.718644
21.361733	0.1	4.718606
21.363400	0.1	4.716022
21.365067	0.1	4.710103
21.366733	0.1	4.701992
21.368400	0.1	4.694038
21.370067	0.1	4.688106
21.371733	0.1	4.684483
21.373400	0.1	4.682727
21.375067	0.1	4.682881
21.376733	0.1	4.685009
21.378400	0.1	4.687770
21.380067	0.1	4.688501
21.381733	0.1	4.685312
21.383400	0.1	4.678690
21.385067	0.1	4.671118
21.386733	0.1	4.665600
21.388400	0.1	4.664161
21.390067	0.1	4.666797
21.391733	0.1	4.671901
21.393400	0.1	4.677484
21.395067	0.1	4.681819
21.396733	0.1	4.683752
21.398400	0.1	4.683542
21.400067	0.1	4.683454
21.401733	0.1	4.686583
21.403400	0.1	4.694550
21.405067	0.1	4.706075
21.406733	0.1	4.717405
21.408400	0.1	4.724558
21.410067	0.1	4.725782
21.411733	0.1	4.722388
21.413400	0.1	4.717084
21.415067	0.1	4.711724
21.416733	0.1	4.707007
21.418400	0.1	4.703193
21.420067	0.1	4.699985
21.421733	0.1	4.696911
21.423400	0.1	4.694369
21.425067	0.1	4.693223
21.426733	0.1	4.693242
21.428400	0.1	4.693167
21.430067	0.1	4.692022
21.431733	0.1	4.689735
21.433400	0.1	4.687016
21.435067	0.1	4.684469
21.436733	0.1	4.681386
21.438400	0.1	4.676017
21.440067	0.1	4.667230
21.441733	0.1	4.655770
21.443400	0.1	4.644189
21.445067	0.1	4.634946
21.446733	0.1	4.628380
21.448400	0.1	4.623192
21.450067	0.1	4.618666
21.451733	0.1	4.615127
21.453400	0.1	4.612170
21.455067	0.1	4.608100
21.456733	0.1	4.601576
21.458400	0.1	4.592910
21.460067	0.1	4.583881
21.461733	0.1	4.576026
21.463400	0.1	4.568798
21.465067	0.1	4.560356
21.466733	0.1	4.549846
21.468400	0.1	4.537855
21.470067	0.1	4.525594
21.471733	0.1	4.514321
21.473400	0.1	4.504262
21.475067	0.1	4.494325
21.476733	0.1	4.483727
21.478400	0.1	4.472979
21.480067	0.1	4.462893
21.481733	0.1	4.453487
21.483400	0.1	4.443862
21.485067	0.1	4.433244
21.486733	0.1	4.422097
21.488400	0.1	4.411689
21.490067	0.1	4.402809
21.491733	0.1	4.395149
21.493400	0.1	4.387419
21.495067	0.1	4.378287
21.496733	0.1	4.367991
21.498400	0.1	4.358361
21.500067	0.1	4.350692
21.501733	0.1	4.344550
21.503400	0.1	4.339409
21.505067	0.1	4.336177
21.506733	0.1	4.335549
21.508400	0.1	4.335819
21.510067	0.1	4.334203
21.511733	0.1	4.330045
21.513400	0.1	4.325514
21.515067	0.1	4.322762
21.516733	0.1	4.321858
21.518400	0.1	4.321495
21.520067	0.1	4.320196
21.521733	0.1	4.316974
21.523400	0.1	4.312033
21.525067	0.1	4.306948
21.526733	0.1	4.303763
21.528400	0.1	4.303562
21.530067	0.1	4.306128
21.531733	0.1	4.310445
21.533400	0.1	4.315088
21.535067	0.1	4.319162
21.536733	0.1	4.322594
21.538400	0.1	4.324890
21.540067	0.1	4.324694
21.541733	0.1	4.321374
21.543400	0.1	4.316368
21.545067	0.1	4.312592
21.546733	0.1	4.312228
21.548400	0.1	4.315078
21.550067	0.1	4.319092
21.551733	0.1	4.322361
21.553400	0.1	4.324326
21.555067	0.1	4.325444
21.556733	0.1	4.326375
21.558400	0.1	4.327628
21.560067	0.1	4.329733
21.561733	0.1	4.333127
21.563400	0.1	4.337896
21.565067	0.1	4.343586
21.566733	0.1	4.348927
21.568400	0.1	4.352625
21.570067	0.1	4.355232
21.571733	0.1	4.358971
21.573400	0.1	4.365114
21.575067	0.1	4.372257
21.576733	0.1	4.377631
21.578400	0.1	4.379773
21.580067	0.1	4.379642
21.581733	0.1	4.379041
21.583400	0.1	4.378906
21.585067	0.1	4.379246
21.586733	0.1	4.379838
21.588400	0.1	4.380527
21.590067	0.1	4.381444
21.591733	0.1	4.383349
21.593400	0.1	4.387232
21.595067	0.1	4.392844
21.596733	0.1	4.398921
21.598400	0.1	4.405328
21.600067	0.1	4.412811
21.601733	0.1	4.420732
21.603400	0.1	4.427065
21.605067	0.1	4.430627
21.606733	0.1	4.432397
21.608400	0.1	4.434250
21.610067	0.1	4.437431
21.611733	0.1	4.442288
21.613400	0.1	4.448625
21.615067	0.1	4.456206
21.616733	0.1	4.464700
21.618400	0.1	4.472900
21.620067	0.1	4.479229
21.621733	0.1	4.483163
21.623400	0.1	4.485692
21.625067	0.1	4.488626
21.626733	0.1	4.493282
21.628400	0.1	4.499652
21.630067	0.1	4.506977
21.631733	0.1	4.514549
21.633400	0.1	4.521906
21.635067	0.1	4.529087
21.636733	0.1	4.536100
21.638400	0.1	4.542186
21.640067	0.1	4.546619
21.641733	0.1	4.549669
21.643400	0.1	4.552295
21.645067	0.1	4.555532
21.646733	0.1	4.559937
21.648400	0.1	4.564961
21.650067	0.1	4.569432
21.651733	0.1	4.573353
21.653400	0.1	4.578209
21.655067	0.1	4.585236
21.656733	0.1	4.594279
21.658400	0.1	4.604249
21.660067	0.1	4.614210
21.661733	0.1	4.624231
21.663400	0.1	4.635178
21.665067	0.1	4.647477
21.666733	0.1	4.660715
21.668400	0.1	4.674206
21.670067	0.1	4.687128
21.671733	0.1	4.699198
21.673400	0.1	4.711710
21.675067	0.1	4.726481
21.676733	0.1	4.744483
21.678400	0.1	4.766029
21.680067	0.1	4.790407
21.681733	0.1	4.815105
21.683400	0.1	4.837192
21.685067	0.1	4.855734
21.686733	0.1	4.872223
21.688400	0.1	4.888778
21.690067	0.1	4.906445
21.691733	0.1	4.924927
21.693400	0.1	4.943642
21.695067	0.1	4.962981
21.696733	0.1	4.983800
21.698400	0.1	5.006022
21.700067	0.1	5.028825
21.701733	0.1	5.051321
21.703400	0.1	5.072784
21.705067	0.1	5.093017
21.706733	0.1	5.111815
21.708400	0.1	5.128547
21.710067	0.1	5.143280
21.711733	0.1	5.157259
21.713400	0.1	5.171495
21.715067	0.1	5.185422
21.716733	0.1	5.196887
21.718400	0.1	5.203648
21.720067	0.1	5.205777
21.721733	0.1	5.205967
21.723400	0.1	5.207355
21.725067	0.1	5.211481
21.726733	0.1	5.217358
21.728400	0.1	5.222042
21.730067	0.1	5.222280
21.731733	0.1	5.215690
21.733400	0.1	5.201520
21.735067	0.1	5.181101
21.736733	0.1	5.156319
21.738400	0.1	5.127890
21.740067	0.1	5.096425
21.741733	0.1	5.063917
21.743400	0.1	5.032253
21.745067	0.1	5.000918
21.746733	0.1	4.967637
21.748400	0.1	4.931241
21.750067	0.1	4.892987
21.751733	0.1	4.854845
21.753400	0.1	4.817848
21.755067	0.1	4.782006
21.756733	0.1	4.746025
21.758400	0.1	4.707375
21.760067	0.1	4.664254
21.761733	0.1	4.617311
21.763400	0.1	4.568701
21.765067	0.1	4.520542
21.766733	0.1	4.474618
21.768400	0.1	4.431964
21.770067	0.1	4.392331
21.771733	0.1	4.354883
21.773400	0.1	4.318883
21.775067	0.1	4.283367
21.776733	0.1	4.246836
21.778400	0.1	4.208204
21.780067	0.1	4.168306
21.781733	0.1	4.129298
21.783400	0.1	4.092655
21.785067	0.1	4.059249
21.786733	0.1	4.029474
21.788400	0.1	4.002582
21.790067	0.1	3.977134
21.791733	0.1	3.951807
21.793400	0.1	3.926009
21.795067	0.1	3.900505
21.796733	0.1	3.876779
21.798400	0.1	3.855405
21.800067	0.1	3.835494
21.801733	0.1	3.816364
21.803400	0.1	3.799307
21.805067	0.1	3.786543
21.806733	0.1	3.778813
21.808400	0.1	3.774324
21.810067	0.1	3.769663
21.811733	0.1	3.762837
21.813400	0.1	3.755181
21.815067	0.1	3.748941
21.816733	0.1	3.743931
21.818400	0.1	3.738306
21.820067	0.1	3.731502
21.821733	0.1	3.724382
21.823400	0.1	3.717337
21.825067	0.1	3.710468
21.826733	0.1	3.704950
21.828400	0.1	3.702296
21.830067	0.1	3.702641
21.831733	0.1	3.704969
21.833400	0.1	3.708503
21.835067	0.1	3.713160
21.836733	0.1	3.718380
21.838400	0.1	3.722529
21.840067	0.1	3.724773
21.841733	0.1	3.726119
21.843400	0.1	3.727656
21.845067	0.1	3.730068
21.846733	0.1	3.734017
21.848400	0.1	3.739204
21.850067	0.1	3.744205
21.851733	0.1	3.748052
21.853400	0.1	3.751395
21.855067	0.1	3.755670
21.856733	0.1	3.761398
21.858400	0.1	3.768103
21.860067	0.1	3.775647
21.861733	0.1	3.784411
21.863400	0.1	3.794432
21.865067	0.1	3.804807
21.866733	0.1	3.813840
21.868400	0.1	3.819978
21.870067	0.1	3.822809
21.871733	0.1	3.823568
21.873400	0.1	3.824425
21.875067	0.1	3.827084
21.876733	0.1	3.832537
21.878400	0.1	3.841249
21.880067	0.1	3.852379
21.881733	0.1	3.864109
21.883400	0.1	3.875042
21.885067	0.1	3.884481
21.886733	0.1	3.892211
21.888400	0.1	3.898069
21.890067	0.1	3.901511
21.891733	0.1	3.902582
21.893400	0.1	3.903150
21.895067	0.1	3.905310
21.896733	0.1	3.909119
21.898400	0.1	3.913171
21.900067	0.1	3.916007
21.901733	0.1	3.916239
21.903400	0.1	3.913306
21.905067	0.1	3.908626
21.906733	0.1	3.904398
21.908400	0.1	3.901683
21.910067	0.1	3.900477
21.911733	0.1	3.900020
21.913400	0.1	3.898679
21.915067	0.1	3.895075
21.916733	0.1	3.889455
21.918400	0.1	3.883177
21.920067	0.1	3.877608
21.921733	0.1	3.873762
21.923400	0.1	3.871759
21.925067	0.1	3.870013
21.926733	0.1	3.866339
21.928400	0.1	3.860216
21.930067	0.1	3.853189
21.931733	0.1	3.847280
21.933400	0.1	3.843354
21.935067	0.1	3.840737
21.936733	0.1	3.838493
21.938400	0.1	3.836290
21.940067	0.1	3.833571
21.941733	0.1	3.829114
21.943400	0.1	3.822078
21.945067	0.1	3.812844
21.946733	0.1	3.802595
21.948400	0.1	3.792755
21.950067	0.1	3.784867
21.951733	0.1	3.780099
21.953400	0.1	3.778418
21.955067	0.1	3.778376
21.956733	0.1	3.778115
21.958400	0.1	3.776336
21.960067	0.1	3.772322
21.961733	0.1	3.765719
21.963400	0.1	3.756597
21.965067	0.1	3.745528
21.966733	0.1	3.733691
21.968400	0.1	3.723009
21.970067	0.1	3.714939
21.971733	0.1	3.709048
21.973400	0.1	3.704168
21.975067	0.1	3.700382
21.976733	0.1	3.698911
21.978400	0.1	3.700084
21.980067	0.1	3.701914
21.981733	0.1	3.701644
21.983400	0.1	3.698361
21.985067	0.1	3.693518
21.986733	0.1	3.689299
21.988400	0.1	3.687162
21.990067	0.1	3.687632
21.991733	0.1	3.690170
21.993400	0.1	3.692987
21.995067	0.1	3.693989
21.996733	0.1	3.692135
21.998400	0.1	3.688326
22.000067	0.1	3.685015
22.001733	0.1	3.684182
22.003400	0.1	3.686016
22.005067	0.1	3.689616
22.006733	0.1	3.693230
22.008400	0.1	3.694431
22.010067	0.1	3.692037
22.011733	0.1	3.687637
22.013400	0.1	3.684522
22.015067	0.1	3.685262
22.016733	0.1	3.689816
22.018400	0.1	3.695842
22.020067	0.1	3.701295
22.021733	0.1	3.706245
22.023400	0.1	3.712187
22.025067	0.1	3.720196
22.026733	0.1	3.729491
22.028400	0.1	3.737588
22.030067	0.1	3.742678
22.031733	0.1	3.745789
22.033400	0.1	3.749761
22.035067	0.1	3.756378
22.036733	0.1	3.765738
22.038400	0.1	3.777319
22.040067	0.1	3.790478
22.041733	0.1	3.804169
22.043400	0.1	3.817184
22.045067	0.1	3.829272
22.046733	0.1	3.841463
22.048400	0.1	3.854772
22.050067	0.1	3.869352
22.051733	0.1	3.884500
22.053400	0.1	3.898954
22.055067	0.1	3.911923
22.056733	0.1	3.924081
22.058400	0.1	3.937548
22.060067	0.1	3.955043
22.061733	0.1	3.977385
22.063400	0.1	4.001684
22.065067	0.1	4.023742
22.066733	0.1	4.041959
22.068400	0.1	4.057367
22.070067	0.1	4.071253
22.071733	0.1	4.084292
22.073400	0.1	4.096944
22.075067	0.1	4.109298
22.076733	0.1	4.121242
22.078400	0.1	4.133075
22.080067	0.1	4.145359
22.081733	0.1	4.158299
22.083400	0.1	4.171501
22.085067	0.1	4.183860
22.086733	0.1	4.193843
22.088400	0.1	4.200405
22.090067	0.1	4.203292
22.091733	0.1	4.202686
22.093400	0.1	4.199548
22.095067	0.1	4.195878
22.096733	0.1	4.192865
22.098400	0.1	4.189797
22.100067	0.1	4.185997
22.101733	0.1	4.181941
22.103400	0.1	4.177471
22.105067	0.1	4.171045
22.106733	0.1	4.161391
22.108400	0.1	4.148758
22.110067	0.1	4.134811
22.111733	0.1	4.121540
22.113400	0.1	4.109484
22.115067	0.1	4.096995
22.116733	0.1	4.082308
22.118400	0.1	4.065749
22.120067	0.1	4.048767
22.121733	0.1	4.031691
22.123400	0.1	4.013521
22.125067	0.1	3.993576
22.126733	0.1	3.972868
22.128400	0.1	3.953390
22.130067	0.1	3.936072
22.131733	0.1	3.919988
22.133400	0.1	3.903829
22.135067	0.1	3.887638
22.136733	0.1	3.872663
22.138400	0.1	3.860272
22.140067	0.1	3.851075
22.141733	0.1	3.844504
22.143400	0.1	3.839107
22.145067	0.1	3.833296
22.146733	0.1	3.826418
22.148400	0.1	3.819172
22.150067	0.1	3.812951
22.151733	0.1	3.809007
22.153400	0.1	3.807805
22.155067	0.1	3.808546
22.156733	0.1	3.810320
22.158400	0.1	3.813519
22.160067	0.1	3.818390
22.161733	0.1	3.823536
22.163400	0.1	3.827829
22.165067	0.1	3.831936
22.166733	0.1	3.836993
22.168400	0.1	3.843405
22.170067	0.1	3.851256
22.171733	0.1	3.861287
22.173400	0.1	3.874823
22.175067	0.1	3.892188
22.176733	0.1	3.911937
22.178400	0.1	3.931979
22.180067	0.1	3.951192
22.181733	0.1	3.969846
22.183400	0.1	3.988580
22.185067	0.1	4.007719
22.186733	0.1	4.027733
22.188400	0.1	4.049232
22.190067	0.1	4.072315
22.191733	0.1	4.096217
22.193400	0.1	4.119817
22.195067	0.1	4.142397
22.196733	0.1	4.164153
22.198400	0.1	4.186328
22.200067	0.1	4.210384
22.201733	0.1	4.236232
22.203400	0.1	4.262212
22.205067	0.1	4.287292
22.206733	0.1	4.312042
22.208400	0.1	4.337248
22.210067	0.1	4.362203
22.211733	0.1	4.384937
22.213400	0.1	4.403833
22.215067	0.1	4.418497
22.216733	0.1	4.429808
22.218400	0.1	4.439764
22.220067	0.1	4.450628
22.221733	0.1	4.463824
22.223400	0.1	4.479494
22.225067	0.1	4.496537
22.226733	0.1	4.513273
22.228400	0.1	4.528062
22.230067	0.1	4.538898
22.231733	0.1	4.543932
22.233400	0.1	4.542773
22.235067	0.1	4.536393
22.236733	0.1	4.526475
22.238400	0.1	4.515005
22.240067	0.1	4.503517
22.241733	0.1	4.492570
22.243400	0.1	4.481943
22.245067	0.1	4.471140
22.246733	0.1	4.459289
22.248400	0.1	4.444891
22.250067	0.1	4.426287
22.251733	0.1	4.402869
22.253400	0.1	4.375912
22.255067	0.1	4.347949
22.256733	0.1	4.321225
22.258400	0.1	4.296624
22.260067	0.1	4.272913
22.261733	0.1	4.247022
22.263400	0.1	4.216828
22.265067	0.1	4.183762
22.266733	0.1	4.151026
22.268400	0.1	4.119934
22.270067	0.1	4.089684
22.271733	0.1	4.059458
22.273400	0.1	4.029428
22.275067	0.1	4.000352
22.276733	0.1	3.972398
22.278400	0.1	3.944468
22.280067	0.1	3.915261
22.281733	0.1	3.884705
22.283400	0.1	3.854106
22.285067	0.1	3.825207
22.286733	0.1	3.799074
22.288400	0.1	3.776196
22.290067	0.1	3.757258
22.291733	0.1	3.742562
22.293400	0.1	3.730846
22.295067	0.1	3.719656
22.296733	0.1	3.707483
22.298400	0.1	3.695008
22.300067	0.1	3.683711
22.301733	0.1	3.674533
22.303400	0.1	3.668512
22.305067	0.1	3.666566
22.306733	0.1	3.668200
22.308400	0.1	3.672219
22.310067	0.1	3.678165
22.311733	0.1	3.685919
22.313400	0.1	3.695139
22.315067	0.1	3.705472
22.316733	0.1	3.716601
22.318400	0.1	3.728294
22.320067	0.1	3.740569
22.321733	0.1	3.754050
22.323400	0.1	3.770571
22.325067	0.1	3.792485
22.326733	0.1	3.819927
22.328400	0.1	3.849743
22.330067	0.1	3.878870
22.331733	0.1	3.907429
22.333400	0.1	3.937474
22.335067	0.1	3.970400
22.336733	0.1	4.006564
22.338400	0.1	4.046620
22.340067	0.1	4.092017
22.341733	0.1	4.143408
22.343400	0.1	4.199450
22.345067	0.1	4.258039
22.346733	0.1	4.318054
22.348400	0.1	4.379028
22.350067	0.1	4.440406
22.351733	0.1	4.502605
22.353400	0.1	4.567569
22.355067	0.1	4.637102
22.356733	0.1	4.711645
22.358400	0.1	4.791096
22.360067	0.1	4.875739
22.361733	0.1	4.966017
22.363400	0.1	5.061766
22.365067	0.1	5.162200
22.366733	0.1	5.266997
22.368400	0.1	5.377126
22.370067	0.1	5.493877
22.371733	0.1	5.617510
22.373400	0.1	5.747383
22.375067	0.1	5.882937
22.376733	0.1	6.024027
22.378400	0.1	6.170571
22.380067	0.1	6.322344
22.381733	0.1	6.479281
22.383400	0.1	6.641825
22.385067	0.1	6.810464
22.386733	0.1	6.985511
22.388400	0.1	7.167989
22.390067	0.1	7.359618
22.391733	0.1	7.561557
22.393400	0.1	7.774220
22.395067	0.1	7.997127
22.396733	0.1	8.228472
22.398400	0.1	8.466230
22.400067	0.1	8.710022
22.401733	0.1	8.961651
22.403400	0.1	9.223935
22.405067	0.1	9.498806
22.406733	0.1	9.786077
22.408400	0.1	10.084319
22.410067	0.1	10.392740
22.411733	0.1	10.711821
22.413400	0.1	11.042920
22.415067	0.1	11.388129
22.416733	0.1	11.750031
22.418400	0.1	12.130551
22.420067	0.1	12.529609
22.421733	0.1	12.945333
22.423400	0.1	13.375939
22.425067	0.1	13.821288
22.426733	0.1	14.283038
22.428400	0.1	14.763889
22.430067	0.1	15.266417
22.431733	0.1	15.791650
22.433400	0.1	16.339193
22.435067	0.1	16.908715
22.436733	0.1	17.499914
22.438400	0.1	18.112003
22.440067	0.1	18.745074
22.441733	0.1	19.400967
22.443400	0.1	20.082048
22.445067	0.1	20.790636
22.446733	0.1	21.529123
22.448400	0.1	22.299066
22.450067	0.1	23.100572
22.451733	0.1	23.933272
22.453400	0.1	24.797223
22.455067	0.1	25.692796
22.456733	0.1	26.621236
22.458400	0.1	27.585048
22.460067	0.1	28.586192
22.461733	0.1	29.625068
22.463400	0.1	30.702432
22.465067	0.1	31.820145
22.466733	0.1	32.979776
22.468400	0.1	34.182826
22.470067	0.1	35.432577
22.471733	0.1	36.733840
22.473400	0.1	38.089948
22.475067	0.1	39.501335
22.476733	0.1	40.968070
22.478400	0.1	42.493250
22.480067	0.1	44.082953
22.481733	0.1	45.743366
22.483400	0.1	47.478238
22.485067	0.1	49.288720
22.486733	0.1	51.176096
22.488400	0.1	53.144367
22.490067	0.1	55.199764
22.491733	0.1	57.348209
22.493400	0.1	59.593082
22.495067	0.1	61.935470
22.496733	0.1	64.376965
22.498400	0.1	66.921176
22.500067	0.1	69.572311
22.501733	0.1	72.333580
22.503400	0.1	75.206803
22.505067	0.1	78.192498
22.506733	0.1	81.289872
22.508400	0.1	84.496820
22.510067	0.1	87.810070
22.511733	0.1	91.225370
22.513400	0.1	94.737318
22.515067	0.1	98.339496
22.516733	0.1	102.024553
22.518400	0.1	105.783139
22.520067	0.1	109.603936
22.521733	0.1	113.475151
22.523400	0.1	117.384070
22.525067	0.1	121.315816
22.526733	0.1	125.253634
22.528400	0.1	129.179577
22.530067	0.1	133.074741
22.531733	0.1	136.919702
22.533400	0.1	140.695381
22.535067	0.1	144.383325
22.536733	0.1	147.964144
22.538400	0.1	151.416250
22.540067	0.1	154.717090
22.541733	0.1	157.845183
22.543400	0.1	160.780386
22.545067	0.1	163.502670
22.546733	0.1	165.992435
22.548400	0.1	168.232499
22.550067	0.1	170.209110
22.551733	0.1	171.911055
22.553400	0.1	173.327937
22.555067	0.1	174.449734
22.556733	0.1	175.267747
22.558400	0.1	175.775308
22.560067	0.1	175.968111
22.561733	0.1	175.844315
22.563400	0.1	175.404116
22.565067	0.1	174.649353
22.566733	0.1	173.584339
22.568400	0.1	172.217139
22.570067	0.1	170.559245
22.571733	0.1	168.623394
22.573400	0.1	166.421868
22.575067	0.1	163.966310
22.576733	0.1	161.267845
22.578400	0.1	158.338165
22.580067	0.1	155.192646
22.581733	0.1	151.851759
22.583400	0.1	148.337395
22.585067	0.1	144.669344
22.586733	0.1	140.866274
22.588400	0.1	136.947036
22.590067	0.1	132.929408
22.591733	0.1	128.830001
22.593400	0.1	124.666127
22.595067	0.1	120.456247
22.596733	0.1	116.218552
22.598400	0.1	111.969570
22.600067	0.1	107.723870
22.601733	0.1	103.494967
22.603400	0.1	99.296183
22.605067	0.1	95.141172
22.606733	0.1	91.043878
22.608400	0.1	87.017175
22.610067	0.1	83.071506
22.611733	0.1	79.214913
22.613400	0.1	75.453846
22.615067	0.1	71.794293
22.616733	0.1	68.242471
22.618400	0.1	64.804475
22.620067	0.1	61.485837
22.621733	0.1	58.291513
22.623400	0.1	55.225468
22.625067	0.1	52.290014
22.626733	0.1	49.485895
22.628400	0.1	46.813120
22.630067	0.1	44.270814
22.631733	0.1	41.856333
22.633400	0.1	39.566276
22.635067	0.1	37.398823
22.636733	0.1	35.354178
22.638400	0.1	33.432404
22.640067	0.1	31.631407
22.641733	0.1	29.947418
22.643400	0.1	28.376151
22.645067	0.1	26.913080
22.646733	0.1	25.553401
22.648400	0.1	24.292632
22.650067	0.1	23.127575
22.651733	0.1	22.056079
22.653400	0.1	21.075173
22.655067	0.1	20.180438
22.656733	0.1	19.367342
22.658400	0.1	18.631974
22.660067	0.1	17.970577
22.661733	0.1	17.379117
22.663400	0.1	16.852925
22.665067	0.1	16.387305
22.666733	0.1	15.979339
22.668400	0.1	15.628231
22.670067	0.1	15.333253
22.671733	0.1	15.091794
22.673400	0.1	14.899503
22.675067	0.1	14.752117
22.676733	0.1	14.646533
22.678400	0.1	14.580456
22.680067	0.1	14.552055
22.681733	0.1	14.560041
22.683400	0.1	14.602900
22.685067	0.1	14.677895
22.686733	0.1	14.781496
22.688400	0.1	14.910446
22.690067	0.1	15.062233
22.691733	0.1	15.234859
22.693400	0.1	15.426893
22.695067	0.1	15.637809
22.696733	0.1	15.867432
22.698400	0.1	16.114507
22.700067	0.1	16.375952
22.701733	0.1	16.647968
22.703400	0.1	16.927952
22.705067	0.1	17.214976
22.706733	0.1	17.508501
22.708400	0.1	17.807148
22.710067	0.1	18.108273
22.711733	0.1	18.408312
22.713400	0.1	18.703281
22.715067	0.1	18.988755
22.716733	0.1	19.260664
22.718400	0.1	19.517140
22.720067	0.1	19.758916
22.721733	0.1	19.987510
22.723400	0.1	20.203516
22.725067	0.1	20.405655
22.726733	0.1	20.590704
22.728400	0.1	20.754631
22.730067	0.1	20.894064
22.731733	0.1	21.007159
22.733400	0.1	21.092929
22.735067	0.1	21.150108
22.736733	0.1	21.177810
22.738400	0.1	21.176268
22.740067	0.1	21.145726
22.741733	0.1	21.085516
22.743400	0.1	20.994646
22.745067	0.1	20.872988
22.746733	0.1	20.721853
22.748400	0.1	20.543234
22.750067	0.1	20.338818
22.751733	0.1	20.109811
22.753400	0.1	19.857013
22.755067	0.1	19.580754
22.756733	0.1	19.281209
22.758400	0.1	18.958794
22.760067	0.1	18.614763
22.761733	0.1	18.251459
22.763400	0.1	17.871140
22.765067	0.1	17.475146
22.766733	0.1	17.064544
22.768400	0.1	16.640457
22.770067	0.1	16.204170
22.771733	0.1	15.758122
22.773400	0.1	15.306217
22.775067	0.1	14.852611
22.776733	0.1	14.400641
22.778400	0.1	13.952530
22.780067	0.1	13.508815
22.781733	0.1	13.068453
22.783400	0.1	12.630979
22.785067	0.1	12.197811
22.786733	0.1	11.770385
22.788400	0.1	11.348831
22.790067	0.1	10.933611
22.791733	0.1	10.526851
22.793400	0.1	10.131197
22.795067	0.1	9.748237
22.796733	0.1	9.378586
22.798400	0.1	9.022816
22.800067	0.1	8.681770
22.801733	0.1	8.356269
22.803400	0.1	8.046515
22.805067	0.1	7.751435
22.806733	0.1	7.469011
22.808400	0.1	7.197871
22.810067	0.1	6.937715
22.811733	0.1	6.688428
22.813400	0.1	6.449958
22.815067	0.1	6.223018
22.816733	0.1	6.009354
22.818400	0.1	5.811313
22.820067	0.1	5.630180
22.821733	0.1	5.464274
22.823400	0.1	5.309400
22.825067	0.1	5.161781
22.826733	0.1	5.020229
22.828400	0.1	4.885779
22.830067	0.1	4.760488
22.831733	0.1	4.646252
22.833400	0.1	4.543229
22.835067	0.1	4.449328
22.836733	0.1	4.362254
22.838400	0.1	4.281257
22.840067	0.1	4.206155
22.841733	0.1	4.136683
22.843400	0.1	4.073009
22.845067	0.1	4.015141
22.846733	0.1	3.962382
22.848400	0.1	3.914228
22.850067	0.1	3.870516
22.851733	0.1	3.830395
22.853400	0.1	3.792690
22.855067	0.1	3.756643
22.856733	0.1	3.721984
22.858400	0.1	3.688917
22.860067	0.1	3.657932
22.861733	0.1	3.629630
22.863400	0.1	3.604614
22.865067	0.1	3.583184
22.866733	0.1	3.564744
22.868400	0.1	3.547813
22.870067	0.1	3.531324
22.871733	0.1	3.515463
22.873400	0.1	3.501130
22.875067	0.1	3.489149
22.876733	0.1	3.479756
22.878400	0.1	3.472646
22.880067	0.1	3.467612
22.881733	0.1	3.464632
22.883400	0.1	3.462983
22.885067	0.1	3.461507
22.886733	0.1	3.459714
22.888400	0.1	3.457908
22.890067	0.1	3.456823
22.891733	0.1	3.457326
22.893400	0.1	3.459714
22.895067	0.1	3.463640
22.896733	0.1	3.468753
22.898400	0.1	3.474802
22.900067	0.1	3.480990
22.901733	0.1	3.486425
22.903400	0.1	3.491417
22.905067	0.1	3.497475
22.906733	0.1	3.506159
22.908400	0.1	3.518728
22.910067	0.1	3.535892
22.911733	0.1	3.556516
22.913400	0.1	3.577145
22.915067	0.1	3.594602
22.916733	0.1	3.609089
22.918400	0.1	3.623702
22.920067	0.1	3.641285
22.921733	0.1	3.662575
22.923400	0.1	3.686310
22.925067	0.1	3.710687
22.926733	0.1	3.735698
22.928400	0.1	3.763195
22.930067	0.1	3.794138
22.931733	0.1	3.827224
22.933400	0.1	3.860570
22.935067	0.1	3.893301
22.936733	0.1	3.925320
22.938400	0.1	3.957222
22.940067	0.1	3.990512
22.941733	0.1	4.026573
22.943400	0.1	4.065400
22.945067	0.1	4.105805
22.946733	0.1	4.146500
22.948400	0.1	4.187119
22.950067	0.1	4.228870
22.951733	0.1	4.273723
22.953400	0.1	4.322901
22.955067	0.1	4.376541
22.956733	0.1	4.434008
22.958400	0.1	4.493915
22.960067	0.1	4.555043
22.961733	0.1	4.618182
22.963400	0.1	4.685647
22.965067	0.1	4.758113
22.966733	0.1	4.833811
22.968400	0.1	4.910901
22.970067	0.1	4.988122
22.971733	0.1	5.064225
22.973400	0.1	5.139606
22.975067	0.1	5.217418
22.976733	0.1	5.301242
22.978400	0.1	5.392744
22.980067	0.1	5.491916
22.981733	0.1	5.597905
22.983400	0.1	5.709273
22.985067	0.1	5.824538
22.986733	0.1	5.942918
22.988400	0.1	6.064461
22.990067	0.1	6.189789
22.991733	0.1	6.319666
22.993400	0.1	6.454680
22.995067	0.1	6.595510
22.996733	0.1	6.742948
22.998400	0.1	6.896844
23.000067	0.1	7.055239
23.001733	0.1	7.215082
23.003400	0.1	7.374440
23.005067	0.1	7.533869
23.006733	0.1	7.694676
23.008400	0.1	7.856605
23.010067	0.1	8.018119
23.011733	0.1	8.178204
23.013400	0.1	8.337353
23.015067	0.1	8.497178
23.016733	0.1	8.658622
23.018400	0.1	8.820295
23.020067	0.1	8.978918
23.021733	0.1	9.131557
23.023400	0.1	9.277007
23.025067	0.1	9.414945
23.026733	0.1	9.544371
23.028400	0.1	9.663585
23.030067	0.1	9.771651
23.031733	0.1	9.869076
23.033400	0.1	9.956844
23.035067	0.1	10.034880
23.036733	0.1	10.101572
23.038400	0.1	10.155253
23.040067	0.1	10.195682
23.041733	0.1	10.223119
23.043400	0.1	10.236930
23.045067	0.1	10.235920
23.046733	0.1	10.219296
23.048400	0.1	10.187365
23.050067	0.1	10.141479
23.051733	0.1	10.082955
23.053400	0.1	10.011815
23.055067	0.1	9.926902
23.056733	0.1	9.827167
23.058400	0.1	9.712493
23.060067	0.1	9.584455
23.061733	0.1	9.446838
23.063400	0.1	9.303354
23.065067	0.1	9.154724
23.066733	0.1	8.999337
23.068400	0.1	8.835495
23.070067	0.1	8.662175
23.071733	0.1	8.479445
23.073400	0.1	8.289316
23.075067	0.1	8.095372
23.076733	0.1	7.900596
23.078400	0.1	7.705931
23.080067	0.1	7.511592
23.081733	0.1	7.318552
23.083400	0.1	7.127631
23.085067	0.1	6.938060
23.086733	0.1	6.748261
23.088400	0.1	6.558071
23.090067	0.1	6.369357
23.091733	0.1	6.184620
23.093400	0.1	6.005378
23.095067	0.1	5.831989
23.096733	0.1	5.664756
23.098400	0.1	5.504829
23.100067	0.1	5.352981
23.101733	0.1	5.207793
23.103400	0.1	5.067056
23.105067	0.1	4.930515
23.106733	0.1	4.799892
23.108400	0.1	4.676729
23.110067	0.1	4.561092
23.111733	0.1	4.452132
23.113400	0.1	4.348923
23.115067	0.1	4.250892
23.116733	0.1	4.158327
23.118400	0.1	4.072483
23.120067	0.1	3.995206
23.121733	0.1	3.927653
23.123400	0.1	3.868518
23.125067	0.1	3.814478
23.126733	0.1	3.762785
23.128400	0.1	3.712345
23.130067	0.1	3.662994
23.131733	0.1	3.614714
23.133400	0.1	3.567208
23.135067	0.1	3.520628
23.136733	0.1	3.476688
23.138400	0.1	3.437391
23.140067	0.1	3.402950
23.141733	0.1	3.372300
23.143400	0.1	3.344435
23.145067	0.1	3.318531
23.146733	0.1	3.293953
23.148400	0.1	3.270470
23.150067	0.1	3.248006
23.151733	0.1	3.226497
23.153400	0.1	3.206301
23.155067	0.1	3.188248
23.156733	0.1	3.172988
23.158400	0.1	3.160737
23.160067	0.1	3.151046
23.161733	0.1	3.142506
23.163400	0.1	3.133081
23.165067	0.1	3.120895
23.166733	0.1	3.105621
23.168400	0.1	3.089309
23.170067	0.1	3.074766
23.171733	0.1	3.063260
23.173400	0.1	3.054584
23.175067	0.1	3.047828
23.176733	0.1	3.041578
23.178400	0.1	3.034808
23.180067	0.1	3.027632
23.181733	0.1	3.020568
23.183400	0.1	3.013778
23.185067	0.1	3.007026
23.186733	0.1	2.999767
23.188400	0.1	2.991520
23.190067	0.1	2.982714
23.191733	0.1	2.974831
23.193400	0.1	2.969657
23.195067	0.1	2.967911
23.196733	0.1	2.968260
23.198400	0.1	2.967934
23.200067	0.1	2.964726
23.201733	0.1	2.959161
23.203400	0.1	2.953806
23.205067	0.1	2.949820
23.206733	0.1	2.945843
23.208400	0.1	2.940721
23.210067	0.1	2.934993
23.211733	0.1	2.929727
23.213400	0.1	2.925852
23.215067	0.1	2.924232
23.216733	0.1	2.925172
23.218400	0.1	2.927938
23.220067	0.1	2.931422
23.221733	0.1	2.935375
23.223400	0.1	2.939915
23.225067	0.1	2.943850
23.226733	0.1	2.946011
23.228400	0.1	2.948130
23.230067	0.1	2.953415
23.231733	0.1	2.962160
23.233400	0.1	2.971520
23.235067	0.1	2.978807
23.236733	0.1	2.982961
23.238400	0.1	2.984311
23.240067	0.1	2.984540
23.241733	0.1	2.985802
23.243400	0.1	2.989811
23.245067	0.1	2.997876
23.246733	0.1	3.010025
23.248400	0.1	3.023441
23.250067	0.1	3.034426
23.251733	0.1	3.041886
23.253400	0.1	3.047418
23.255067	0.1	3.053267
23.256733	0.1	3.060773
23.258400	0.1	3.069453
23.260067	0.1	3.077621
23.261733	0.1	3.083851
23.263400	0.1	3.087870
23.265067	0.1	3.090813
23.266733	0.1	3.094543
23.268400	0.1	3.100256
23.270067	0.1	3.107828
23.271733	0.1	3.116014
23.273400	0.1	3.123251
23.275067	0.1	3.128764
23.276733	0.1	3.132983
23.278400	0.1	3.137230
23.280067	0.1	3.142268
23.281733	0.1	3.147149
23.283400	0.1	3.150320
23.285067	0.1	3.151344
23.286733	0.1	3.150655
23.288400	0.1	3.148736
23.290067	0.1	3.145938
23.291733	0.1	3.142254
23.293400	0.1	3.137384
23.295067	0.1	3.131530
23.296733	0.1	3.125789
23.298400	0.1	3.121519
23.300067	0.1	3.119498
23.301733	0.1	3.118888
23.303400	0.1	3.116769
23.305067	0.1	3.110077
23.306733	0.1	3.098403
23.308400	0.1	3.084457
23.310067	0.1	3.071912
23.311733	0.1	3.062813
23.313400	0.1	3.056731
23.315067	0.1	3.052023
23.316733	0.1	3.047800
23.318400	0.1	3.043837
23.320067	0.1	3.038696
23.321733	0.1	3.030091
23.323400	0.1	3.017909
23.325067	0.1	3.004544
23.326733	0.1	2.992200
23.328400	0.1	2.981680
23.330067	0.1	2.972670
23.331733	0.1	2.963850
23.333400	0.1	2.953750
23.335067	0.1	2.942597
23.336733	0.1	2.932390
23.338400	0.1	2.924767
23.340067	0.1	2.919436
23.341733	0.1	2.914695
23.343400	0.1	2.908786
23.345067	0.1	2.901037
23.346733	0.1	2.892520
23.348400	0.1	2.885037
23.350067	0.1	2.879221
23.351733	0.1	2.874197
23.353400	0.1	2.869079
23.355067	0.1	2.864152
23.356733	0.1	2.860171
23.358400	0.1	2.857274
23.360067	0.1	2.855156
23.361733	0.1	2.853540
23.363400	0.1	2.851766
23.365067	0.1	2.849367
23.366733	0.1	2.847798
23.368400	0.1	2.849861
23.370067	0.1	2.856641
23.371733	0.1	2.866117
23.373400	0.1	2.874769
23.375067	0.1	2.879752
23.376733	0.1	2.880138
23.378400	0.1	2.877344
23.380067	0.1	2.874341
23.381733	0.1	2.873987
23.383400	0.1	2.877829
23.385067	0.1	2.885642
23.386733	0.1	2.895459
23.388400	0.1	2.904255
23.390067	0.1	2.910206
23.391733	0.1	2.914080
23.393400	0.1	2.917484
23.395067	0.1	2.921214
23.396733	0.1	2.925866
23.398400	0.1	2.931696
23.400067	0.1	2.937634
23.401733	0.1	2.941843
23.403400	0.1	2.943235
23.405067	0.1	2.942174
23.406733	0.1	2.940129
23.408400	0.1	2.938965
23.410067	0.1	2.940116
23.411733	0.1	2.943897
23.413400	0.1	2.949708
23.415067	0.1	2.956260
23.416733	0.1	2.961648
23.418400	0.1	2.964046
23.420067	0.1	2.962868
23.421733	0.1	2.959645
23.423400	0.1	2.957527
23.425067	0.1	2.958532
23.426733	0.1	2.961652
23.428400	0.1	2.964330
23.430067	0.1	2.964553
23.431733	0.1	2.961410
23.433400	0.1	2.955557
23.435067	0.1	2.949140
23.436733	0.1	2.943873
23.438400	0.1	2.939659
23.440067	0.1	2.935845
23.441733	0.1	2.932572
23.443400	0.1	2.929899
23.445067	0.1	2.927370
23.446733	0.1	2.924684
23.448400	0.1	2.921354
23.450067	0.1	2.916600
23.451733	0.1	2.911100
23.453400	0.1	2.907426
23.455067	0.1	2.907473
23.456733	0.1	2.910495
23.458400	0.1	2.913680
23.460067	0.1	2.914728
23.461733	0.1	2.914402
23.463400	0.1	2.915547
23.465067	0.1	2.919491
23.466733	0.1	2.925075
23.468400	0.1	2.930784
23.470067	0.1	2.936427
23.471733	0.1	2.942514
23.473400	0.1	2.948777
23.475067	0.1	2.954793
23.476733	0.1	2.961857
23.478400	0.1	2.972325
23.480067	0.1	2.987017
23.481733	0.1	3.004293
23.483400	0.1	3.022067
23.485067	0.1	3.039758
23.486733	0.1	3.057779
23.488400	0.1	3.076713
23.490067	0.1	3.097868
23.491733	0.1	3.122762
23.493400	0.1	3.151316
23.495067	0.1	3.182110
23.496733	0.1	3.214153
23.498400	0.1	3.247657
23.500067	0.1	3.283676
23.501733	0.1	3.322810
23.503400	0.1	3.364431
23.505067	0.1	3.407751
23.506733	0.1	3.453009
23.508400	0.1	3.501521
23.510067	0.1	3.554733
23.511733	0.1	3.613061
23.513400	0.1	3.675600
23.515067	0.1	3.740578
23.516733	0.1	3.806427
23.518400	0.1	3.873114
23.520067	0.1	3.942270
23.521733	0.1	4.016105
23.523400	0.1	4.096320
23.525067	0.1	4.183156
23.526733	0.1	4.275572
23.528400	0.1	4.372755
23.530067	0.1	4.475075
23.531733	0.1	4.583630
23.533400	0.1	4.699300
23.535067	0.1	4.822230
23.536733	0.1	4.952550
23.538400	0.1	5.091298
23.540067	0.1	5.239560
23.541733	0.1	5.397089
23.543400	0.1	5.562655
23.545067	0.1	5.735746
23.546733	0.1	5.917237
23.548400	0.1	6.108074
23.550067	0.1	6.308462
23.551733	0.1	6.518709
23.553400	0.1	6.739614
23.555067	0.1	6.972244
23.556733	0.1	7.218248
23.558400	0.1	7.479442
23.560067	0.1	7.756306
23.561733	0.1	8.047335
23.563400	0.1	8.350411
23.565067	0.1	8.665146
23.566733	0.1	8.994034
23.568400	0.1	9.340593
23.570067	0.1	9.706304
23.571733	0.1	10.090265
23.573400	0.1	10.491856
23.575067	0.1	10.912372
23.576733	0.1	11.353800
23.578400	0.1	11.816919
23.580067	0.1	12.300578
23.581733	0.1	12.802579
23.583400	0.1	13.321694
23.585067	0.1	13.858713
23.586733	0.1	14.415635
23.588400	0.1	14.995132
23.590067	0.1	15.600584
23.591733	0.1	16.234806
23.593400	0.1	16.898308
23.595067	0.1	17.589638
23.596733	0.1	18.307227
23.598400	0.1	19.050255
23.600067	0.1	19.818544
23.601733	0.1	20.612916
23.603400	0.1	21.435334
23.605067	0.1	22.287639
23.606733	0.1	23.170142
23.608400	0.1	24.081902
23.610067	0.1	25.022402
23.611733	0.1	25.993222
23.613400	0.1	26.997537
23.615067	0.1	28.037848
23.616733	0.1	29.114685
23.618400	0.1	30.227224
23.620067	0.1	31.374418
23.621733	0.1	32.556490
23.623400	0.1	33.776234
23.625067	0.1	35.037845
23.626733	0.1	36.343886
23.628400	0.1	37.694401
23.630067	0.1	39.089215
23.631733	0.1	40.529841
23.633400	0.1	42.018322
23.635067	0.1	43.556592
23.636733	0.1	45.148172
23.638400	0.1	46.797982
23.640067	0.1	48.509967
23.641733	0.1	50.286851
23.643400	0.1	52.131573
23.645067	0.1	54.048146
23.646733	0.1	56.040888
23.648400	0.1	58.113127
23.650067	0.1	60.267621
23.651733	0.1	62.508066
23.653400	0.1	64.839386
23.655067	0.1	67.266473
23.656733	0.1	69.792951
23.658400	0.1	72.421106
23.660067	0.1	75.152256
23.661733	0.1	77.986657
23.663400	0.1	80.924011
23.665067	0.1	83.964383
23.666733	0.1	87.108063
23.668400	0.1	90.354676
23.670067	0.1	93.703284
23.671733	0.1	97.152293
23.673400	0.1	100.697917
23.675067	0.1	104.333214
23.676733	0.1	108.048851
23.678400	0.1	111.834351
23.680067	0.1	115.678311
23.681733	0.1	119.567243
23.683400	0.1	123.486100
23.685067	0.1	127.419927
23.686733	0.1	131.352884
23.688400	0.1	135.266800
23.690067	0.1	139.143020
23.691733	0.1	142.964334
23.693400	0.1	146.713257
23.695067	0.1	150.369434
23.696733	0.1	153.909936
23.698400	0.1	157.311913
23.700067	0.1	160.554894
23.701733	0.1	163.620529
23.703400	0.1	166.490488
23.705067	0.1	169.145297
23.706733	0.1	171.564063
23.708400	0.1	173.725877
23.710067	0.1	175.614166
23.711733	0.1	177.219128
23.713400	0.1	178.534361
23.715067	0.1	179.552185
23.716733	0.1	180.262933
23.718400	0.1	180.657944
23.720067	0.1	180.732957
23.721733	0.1	180.488280
23.723400	0.1	179.925785
23.725067	0.1	179.047221
23.726733	0.1	177.855729
23.728400	0.1	176.357920
23.730067	0.1	174.564230
23.731733	0.1	172.486981
23.733400	0.1	170.138073
23.735067	0.1	167.529648
23.736733	0.1	164.675866
23.738400	0.1	161.593394
23.740067	0.1	158.301895
23.741733	0.1	154.822972
23.743400	0.1	151.176602
23.745067	0.1	147.379791
23.746733	0.1	143.448543
23.748400	0.1	139.399371
23.750067	0.1	135.250227
23.751733	0.1	131.021137
23.753400	0.1	126.732378
23.755067	0.1	122.401854
23.756733	0.1	118.045216
23.758400	0.1	113.677462
23.760067	0.1	109.313657
23.761733	0.1	104.968525
23.763400	0.1	100.656264
23.765067	0.1	96.390778
23.766733	0.1	92.185331
23.768400	0.1	88.051078
23.770067	0.1	83.997054
23.771733	0.1	80.031646
23.773400	0.1	76.162801
23.775067	0.1	72.397520
23.776733	0.1	68.742316
23.778400	0.1	65.203486
23.780067	0.1	61.786422
23.781733	0.1	58.494574
23.783400	0.1	55.328803
23.785067	0.1	52.288720
23.786733	0.1	49.374555
23.788400	0.1	46.586520
23.790067	0.1	43.923315
23.791733	0.1	41.382634
23.793400	0.1	38.962411
23.795067	0.1	36.661224
23.796733	0.1	34.478367
23.798400	0.1	32.413062
23.800067	0.1	30.463282
23.801733	0.1	28.625657
23.803400	0.1	26.895800
23.805067	0.1	25.268574
23.806733	0.1	23.738965
23.808400	0.1	22.303015
23.810067	0.1	20.957300
23.811733	0.1	19.697649
23.813400	0.1	18.519252
23.815067	0.1	17.418107
23.816733	0.1	16.391408
23.818400	0.1	15.436183
23.820067	0.1	14.548316
23.821733	0.1	13.723369
23.823400	0.1	12.958078
23.825067	0.1	12.250301
23.826733	0.1	11.597653
23.828400	0.1	10.996312
23.830067	0.1	10.440871
23.831733	0.1	9.926106
23.833400	0.1	9.448817
23.835067	0.1	9.007570
23.836733	0.1	8.601374
23.838400	0.1	8.228738
23.840067	0.1	7.887739
23.841733	0.1	7.576444
23.843400	0.1	7.292377
23.845067	0.1	7.032175
23.846733	0.1	6.792583
23.848400	0.1	6.571151
23.850067	0.1	6.366083
23.851733	0.1	6.176243
23.853400	0.1	6.001368
23.855067	0.1	5.841767
23.856733	0.1	5.697086
23.858400	0.1	5.565453
23.860067	0.1	5.444284
23.861733	0.1	5.331272
23.863400	0.1	5.225013
23.865067	0.1	5.125599
23.866733	0.1	5.034176
23.868400	0.1	4.951791
23.870067	0.1	4.878547
23.871733	0.1	4.813056
23.873400	0.1	4.752758
23.875067	0.1	4.694802
23.876733	0.1	4.637316
23.878400	0.1	4.580268
23.880067	0.1	4.524752
23.881733	0.1	4.471582
23.883400	0.1	4.421207
23.885067	0.1	4.374762
23.886733	0.1	4.333653
23.888400	0.1	4.297514
23.890067	0.1	4.263930
23.891733	0.1	4.230281
23.893400	0.1	4.195301
23.895067	0.1	4.159324
23.896733	0.1	4.123603
23.898400	0.1	4.089498
23.900067	0.1	4.057810
23.901733	0.1	4.028589
23.903400	0.1	4.001549
23.905067	0.1	3.976170
23.906733	0.1	3.951294
23.908400	0.1	3.925208
23.910067	0.1	3.896719
23.911733	0.1	3.865836
23.913400	0.1	3.833133
23.915067	0.1	3.799121
23.916733	0.1	3.764001
23.918400	0.1	3.727674
23.920067	0.1	3.690715
23.921733	0.1	3.654971
23.923400	0.1	3.621960
23.925067	0.1	3.591194
23.926733	0.1	3.560754
23.928400	0.1	3.529484
23.930067	0.1	3.498532
23.931733	0.1	3.470411
23.933400	0.1	3.446690
23.935067	0.1	3.426578
23.936733	0.1	3.407612
23.938400	0.1	3.388068
23.940067	0.1	3.367886
23.941733	0.1	3.347131
23.943400	0.1	3.325338
23.945067	0.1	3.301986
23.946733	0.1	3.276742
23.948400	0.1	3.250316
23.950067	0.1	3.224863
23.951733	0.1	3.202381
23.953400	0.1	3.183028
23.955067	0.1	3.165170
23.956733	0.1	3.146236
23.958400	0.1	3.124326
23.960067	0.1	3.099903
23.961733	0.1	3.075423
23.963400	0.1	3.053229
23.965067	0.1	3.034244
23.966733	0.1	3.018314
23.968400	0.1	3.004819
23.970067	0.1	2.992563
23.971733	0.1	2.980242
23.973400	0.1	2.967413
23.975067	0.1	2.954099
23.976733	0.1	2.939901
23.978400	0.1	2.924548
23.980067	0.1	2.908846
23.981733	0.1	2.894606
23.983400	0.1	2.883459
23.985067	0.1	2.875221
23.986733	0.1	2.868366
23.988400	0.1	2.862252
23.990067	0.1	2.857163
23.991733	0.1	2.852385
23.993400	0.1	2.845731
23.995067	0.1	2.835193
23.996733	0.1	2.821209
23.998400	0.1	2.806699
24.000067	0.1	2.794429
24.001733	0.1	2.785479
24.003400	0.1	2.779709
24.005067	0.1	2.776012
24.006733	0.1	2.772734
24.008400	0.1	2.768729
24.010067	0.1	2.763681
24.011733	0.1	2.757884
24.013400	0.1	2.752389
24.015067	0.1	2.748352
24.016733	0.1	2.745744
24.018400	0.1	2.743457
24.020067	0.1	2.740514
24.021733	0.1	2.736887
24.023400	0.1	2.733325
24.025067	0.1	2.730042
24.026733	0.1	2.726265
24.028400	0.1	2.721590
24.030067	0.1	2.716766
24.031733	0.1	2.712938
24.033400	0.1	2.710386
24.035067	0.1	2.707923
24.036733	0.1	2.704063
24.038400	0.1	2.698950
24.040067	0.1	2.694344
24.041733	0.1	2.691909
24.043400	0.1	2.691923
24.045067	0.1	2.693245
24.046733	0.1	2.694377
24.048400	0.1	2.694991
24.050067	0.1	2.695848
24.051733	0.1	2.696807
24.053400	0.1	2.696216
24.055067	0.1	2.692738
24.056733	0.1	2.687257
24.058400	0.1	2.682651
24.060067	0.1	2.681175
24.061733	0.1	2.682558
24.063400	0.1	2.685492
24.065067	0.1	2.689534
24.066733	0.1	2.694237
24.068400	0.1	2.697874
24.070067	0.1	2.698610
24.071733	0.1	2.696151
24.073400	0.1	2.691355
24.075067	0.1	2.685301
24.076733	0.1	2.679424
24.078400	0.1	2.675964
24.080067	0.1	2.676900
24.081733	0.1	2.681995
24.083400	0.1	2.688887
24.085067	0.1	2.695345
24.086733	0.1	2.700333
24.088400	0.1	2.703499
24.090067	0.1	2.705394
24.091733	0.1	2.707555
24.093400	0.1	2.711019
24.095067	0.1	2.715038
24.096733	0.1	2.717515
24.098400	0.1	2.717297
24.100067	0.1	2.715681
24.101733	0.1	2.714964
24.103400	0.1	2.716626
24.105067	0.1	2.721036
24.106733	0.1	2.727159
24.108400	0.1	2.732412
24.110067	0.1	2.734018
24.111733	0.1	2.731099
24.113400	0.1	2.725837
24.115067	0.1	2.722512
24.116733	0.1	2.724398
24.118400	0.1	2.730996
24.120067	0.1	2.738852
24.121733	0.1	2.744868
24.123400	0.1	2.748244
24.125067	0.1	2.750005
24.126733	0.1	2.751471
24.128400	0.1	2.753856
24.130067	0.1	2.758205
24.131733	0.1	2.763905
24.133400	0.1	2.768468
24.135067	0.1	2.770224
24.136733	0.1	2.769842
24.138400	0.1	2.769181
24.140067	0.1	2.769460
24.141733	0.1	2.770508
24.143400	0.1	2.771528
24.145067	0.1	2.772450
24.146733	0.1	2.774121
24.148400	0.1	2.777199
24.150067	0.1	2.781260
24.151733	0.1	2.785535
24.153400	0.1	2.789716
24.155067	0.1	2.793409
24.156733	0.1	2.795924
24.158400	0.1	2.797265
24.160067	0.1	2.798326
24.161733	0.1	2.800194
24.163400	0.1	2.803709
24.165067	0.1	2.809754
24.166733	0.1	2.818983
24.168400	0.1	2.830299
24.170067	0.1	2.840864
24.171733	0.1	2.848520
24.173400	0.1	2.852804
24.175067	0.1	2.854280
24.176733	0.1	2.854611
24.178400	0.1	2.856366
24.180067	0.1	2.861386
24.181733	0.1	2.869475
24.183400	0.1	2.879072
24.185067	0.1	2.889256
24.186733	0.1	2.900292
24.188400	0.1	2.912409
24.190067	0.1	2.925131
24.191733	0.1	2.937997
24.193400	0.1	2.951152
24.195067	0.1	2.965024
24.196733	0.1	2.979799
24.198400	0.1	2.995324
24.200067	0.1	3.011376
24.201733	0.1	3.027874
24.203400	0.1	3.044419
24.205067	0.1	3.059958
24.206733	0.1	3.074151
24.208400	0.1	3.088778
24.210067	0.1	3.106324
24.211733	0.1	3.127698
24.213400	0.1	3.151926
24.215067	0.1	3.176848
24.216733	0.1	3.199582
24.218400	0.1	3.217957
24.220067	0.1	3.232392
24.221733	0.1	3.245543
24.223400	0.1	3.260132
24.225067	0.1	3.277180
24.226733	0.1	3.295797
24.228400	0.1	3.314186
24.230067	0.1	3.331117
24.231733	0.1	3.346791
24.233400	0.1	3.362396
24.235067	0.1	3.378722
24.236733	0.1	3.395565
24.238400	0.1	3.412003
24.240067	0.1	3.426434
24.241733	0.1	3.437027
24.243400	0.1	3.442885
24.245067	0.1	3.444618
24.246733	0.1	3.443644
24.248400	0.1	3.441158
24.250067	0.1	3.437935
24.251733	0.1	3.434573
24.253400	0.1	3.431025
24.255067	0.1	3.426108
24.256733	0.1	3.418275
24.258400	0.1	3.407383
24.260067	0.1	3.395183
24.261733	0.1	3.383001
24.263400	0.1	3.369539
24.265067	0.1	3.352501
24.266733	0.1	3.331797
24.268400	0.1	3.309781
24.270067	0.1	3.288733
24.271733	0.1	3.269338
24.273400	0.1	3.251168
24.275067	0.1	3.233091
24.276733	0.1	3.213086
24.278400	0.1	3.188709
24.280067	0.1	3.158478
24.281733	0.1	3.123153
24.283400	0.1	3.085663
24.285067	0.1	3.049150
24.286733	0.1	3.014896
24.288400	0.1	2.982053
24.290067	0.1	2.949554
24.291733	0.1	2.917866
24.293400	0.1	2.888441
24.295067	0.1	2.861731
24.296733	0.1	2.836375
24.298400	0.1	2.810527
24.300067	0.1	2.782918
24.301733	0.1	2.752915
24.303400	0.1	2.721432
24.305067	0.1	2.691080
24.306733	0.1	2.663778
24.308400	0.1	2.638986
24.310067	0.1	2.615321
24.311733	0.1	2.592895
24.313400	0.1	2.572564
24.315067	0.1	2.553966
24.316733	0.1	2.535605
24.318400	0.1	2.516471
24.320067	0.1	2.497449
24.321733	0.1	2.480731
24.323400	0.1	2.467204
24.325067	0.1	2.455362
24.326733	0.1	2.443278
24.328400	0.1	2.430687
24.330067	0.1	2.418836
24.331733	0.1	2.408675
24.333400	0.1	2.399967
24.335067	0.1	2.392349
24.336733	0.1	2.385634
24.338400	0.1	2.378928
24.340067	0.1	2.371077
24.341733	0.1	2.362225
24.343400	0.1	2.353927
24.345067	0.1	2.347403
24.346733	0.1	2.342472
24.348400	0.1	2.338183
24.350067	0.1	2.333499
24.351733	0.1	2.328116
24.353400	0.1	2.322919
24.355067	0.1	2.319263
24.356733	0.1	2.318164
24.358400	0.1	2.319361
24.360067	0.1	2.320819
24.361733	0.1	2.320460
24.363400	0.1	2.318094
24.365067	0.1	2.315077
24.366733	0.1	2.312777
24.368400	0.1	2.311519
24.370067	0.1	2.310416
24.371733	0.1	2.308371
24.373400	0.1	2.305428
24.375067	0.1	2.302756
24.376733	0.1	2.301550
24.378400	0.1	2.302071
24.380067	0.1	2.303408
24.381733	0.1	2.304283
24.383400	0.1	2.304181
24.385067	0.1	2.303477
24.386733	0.1	2.302635
24.388400	0.1	2.302192
24.390067	0.1	2.303240
24.391733	0.1	2.307091
24.393400	0.1	2.314020
24.395067	0.1	2.322607
24.396733	0.1	2.330588
24.398400	0.1	2.336111
24.400067	0.1	2.338425
24.401733	0.1	2.338379
24.403400	0.1	2.337913
24.405067	0.1	2.338374
24.406733	0.1	2.339510
24.408400	0.1	2.340134
24.410067	0.1	2.339557
24.411733	0.1	2.338360
24.413400	0.1	2.337671
24.415067	0.1	2.338397
24.416733	0.1	2.341294
24.418400	0.1	2.346584
24.420067	0.1	2.353354
24.421733	0.1	2.360079
24.423400	0.1	2.365415
24.425067	0.1	2.368181
24.426733	0.1	2.367687
24.428400	0.1	2.364796
24.430067	0.1	2.361941
24.431733	0.1	2.361615
24.433400	0.1	2.365187
24.435067	0.1	2.372498
24.436733	0.1	2.381923
24.438400	0.1	2.391161
24.440067	0.1	2.398477
24.441733	0.1	2.403553
24.443400	0.1	2.407455
24.445067	0.1	2.411478
24.446733	0.1	2.415776
24.448400	0.1	2.419576
24.450067	0.1	2.423045
24.451733	0.1	2.427828
24.453400	0.1	2.435041
24.455067	0.1	2.443567
24.456733	0.1	2.450561
24.458400	0.1	2.453574
24.460067	0.1	2.452703
24.461733	0.1	2.450538
24.463400	0.1	2.449919
24.465067	0.1	2.452019
24.466733	0.1	2.456405
24.468400	0.1	2.462142
24.470067	0.1	2.468335
24.471733	0.1	2.474114
24.473400	0.1	2.478883
24.475067	0.1	2.482757
24.476733	0.1	2.486091
24.478400	0.1	2.489025
24.480067	0.1	2.492242
24.481733	0.1	2.496908
24.483400	0.1	2.502813
24.485067	0.1	2.508084
24.486733	0.1	2.511553
24.488400	0.1	2.513640
24.490067	0.1	2.515046
24.491733	0.1	2.516024
24.493400	0.1	2.516974
24.495067	0.1	2.518985
24.496733	0.1	2.522916
24.498400	0.1	2.528196
24.500067	0.1	2.533547
24.501733	0.1	2.538334
24.503400	0.1	2.542525
24.505067	0.1	2.545603
24.506733	0.1	2.546320
24.508400	0.1	2.544099
24.510067	0.1	2.540150
24.511733	0.1	2.536369
24.513400	0.1	2.533672
24.515067	0.1	2.531968
24.516733	0.1	2.530701
24.518400	0.1	2.528913
24.520067	0.1	2.525793
24.521733	0.1	2.521928
24.523400	0.1	2.519200
24.525067	0.1	2.518874
24.526733	0.1	2.520713
24.528400	0.1	2.523456
24.530067	0.1	2.525467
24.531733	0.1	2.525398
24.533400	0.1	2.522571
24.535067	0.1	2.517262
24.536733	0.1	2.510892
24.538400	0.1	2.504997
24.540067	0.1	2.500187
24.541733	0.1	2.496885
24.543400	0.1	2.495958
24.545067	0.1	2.497444
24.546733	0.1	2.499959
24.548400	0.1	2.501458
24.550067	0.1	2.500340
24.551733	0.1	2.496736
24.553400	0.1	2.491889
24.555067	0.1	2.486371
24.556733	0.1	2.480000
24.558400	0.1	2.472973
24.560067	0.1	2.466626
24.561733	0.1	2.463167
24.563400	0.1	2.464093
24.565067	0.1	2.469085
24.566733	0.1	2.476363
24.568400	0.1	2.483404
24.570067	0.1	2.488336
24.571733	0.1	2.491418
24.573400	0.1	2.493858
24.575067	0.1	2.495702
24.576733	0.1	2.496154
24.578400	0.1	2.494701
24.580067	0.1	2.491246
24.581733	0.1	2.486287
24.583400	0.1	2.481025
24.585067	0.1	2.476661
24.586733	0.1	2.473653
24.588400	0.1	2.471800
24.590067	0.1	2.470817
24.591733	0.1	2.470524
24.593400	0.1	2.470464
24.595067	0.1	2.470310
24.596733	0.1	2.470217
24.598400	0.1	2.470226
24.600067	0.1	2.470016
24.601733	0.1	2.469495
24.603400	0.1	2.469462
24.605067	0.1	2.471325
24.606733	0.1	2.475255
24.608400	0.1	2.479446
24.610067	0.1	2.481914
24.611733	0.1	2.482231
24.613400	0.1	2.481299
24.615067	0.1	2.480382
24.616733	0.1	2.480187
24.618400	0.1	2.480503
24.620067	0.1	2.480918
24.621733	0.1	2.481253
24.623400	0.1	2.481351
24.625067	0.1	2.481285
24.626733	0.1	2.481262
24.628400	0.1	2.481053
24.630067	0.1	2.480419
24.631733	0.1	2.480089
24.633400	0.1	2.481220
24.635067	0.1	2.483618
24.636733	0.1	2.486240
24.638400	0.1	2.488499
24.640067	0.1	2.489593
24.641733	0.1	2.488540
24.643400	0.1	2.485951
24.645067	0.1	2.484405
24.646733	0.1	2.486249
24.648400	0.1	2.491320
24.650067	0.1	2.497588
24.651733	0.1	2.503232
24.653400	0.1	2.507246
24.655067	0.1	2.509207
24.656733	0.1	2.509742
24.658400	0.1	2.510557
24.660067	0.1	2.512475
24.661733	0.1	2.514464
24.663400	0.1	2.515474
24.665067	0.1	2.516191
24.666733	0.1	2.517961
24.668400	0.1	2.520937
24.670067	0.1	2.524075
24.671733	0.1	2.526566
24.673400	0.1	2.528890
24.675067	0.1	2.532355
24.676733	0.1	2.537370
24.678400	0.1	2.542576
24.680067	0.1	2.545803
24.681733	0.1	2.545868
24.683400	0.1	2.544369
24.685067	0.1	2.544643
24.686733	0.1	2.547647
24.688400	0.1	2.550930
24.690067	0.1	2.552108
24.691733	0.1	2.551163
24.693400	0.1	2.549472
24.695067	0.1	2.547945
24.696733	0.1	2.546459
24.698400	0.1	2.544625
24.700067	0.1	2.542520
24.701733	0.1	2.540196
24.703400	0.1	2.536681
24.705067	0.1	2.531125
24.706733	0.1	2.524350
24.708400	0.1	2.517910
24.710067	0.1	2.512750
24.711733	0.1	2.508839
24.713400	0.1	2.505067
24.715067	0.1	2.500471
24.716733	0.1	2.496019
24.718400	0.1	2.493691
24.720067	0.1	2.493924
24.721733	0.1	2.495227
24.723400	0.1	2.495837
24.725067	0.1	2.495013
24.726733	0.1	2.492936
24.728400	0.1	2.489812
24.730067	0.1	2.485127
24.731733	0.1	2.478231
24.733400	0.1	2.469420
24.735067	0.1	2.459949
24.736733	0.1	2.451381
24.738400	0.1	2.444694
24.740067	0.1	2.439539
24.741733	0.1	2.435124
24.743400	0.1	2.431604
24.745067	0.1	2.429234
24.746733	0.1	2.426924
24.748400	0.1	2.423250
24.750067	0.1	2.418216
24.751733	0.1	2.412810
24.753400	0.1	2.407650
24.755067	0.1	2.402733
24.756733	0.1	2.397834
24.758400	0.1	2.393210
24.760067	0.1	2.389671
24.761733	0.1	2.387385
24.763400	0.1	2.385885
24.765067	0.1	2.385005
24.766733	0.1	2.384419
24.768400	0.1	2.383254
24.770067	0.1	2.381075
24.771733	0.1	2.378365
24.773400	0.1	2.375529
24.775067	0.1	2.372232
24.776733	0.1	2.368395
24.778400	0.1	2.364451
24.780067	0.1	2.360116
24.781733	0.1	2.354602
24.783400	0.1	2.348586
24.785067	0.1	2.344153
24.786733	0.1	2.342830
24.788400	0.1	2.344763
24.790067	0.1	2.349014
24.791733	0.1	2.353974
24.793400	0.1	2.358356
24.795067	0.1	2.361671
24.796733	0.1	2.363813
24.798400	0.1	2.364884
24.800067	0.1	2.364973
24.801733	0.1	2.363930
24.803400	0.1	2.362332
24.805067	0.1	2.361825
24.806733	0.1	2.363245
24.808400	0.1	2.365303
24.810067	0.1	2.366398
24.811733	0.1	2.366216
24.813400	0.1	2.365028
24.815067	0.1	2.363571
24.816733	0.1	2.363469
24.818400	0.1	2.366006
24.820067	0.1	2.370900
24.821733	0.1	2.377224
24.823400	0.1	2.384437
24.825067	0.1	2.391692
24.826733	0.1	2.398062
24.828400	0.1	2.403557
24.830067	0.1	2.408847
24.831733	0.1	2.414631
24.833400	0.1	2.421387
24.835067	0.1	2.428913
24.836733	0.1	2.436363
24.838400	0.1	2.443041
24.840067	0.1	2.449201
24.841733	0.1	2.455842
24.843400	0.1	2.463418
24.845067	0.1	2.471483
24.846733	0.1	2.480024
24.848400	0.1	2.489919
24.850067	0.1	2.501309
24.851733	0.1	2.512806
24.853400	0.1	2.522715
24.855067	0.1	2.530743
24.856733	0.1	2.538324
24.858400	0.1	2.546990
24.860067	0.1	2.557454
24.861733	0.1	2.570353
24.863400	0.1	2.586385
24.865067	0.1	2.605370
24.866733	0.1	2.626190
24.868400	0.1	2.647666
24.870067	0.1	2.669338
24.871733	0.1	2.691369
24.873400	0.1	2.713557
24.875067	0.1	2.735276
24.876733	0.1	2.756761
24.878400	0.1	2.779216
24.880067	0.1	2.802969
24.881733	0.1	2.826876
24.883400	0.1	2.850322
24.885067	0.1	2.874932
24.886733	0.1	2.903356
24.888400	0.1	2.936316
24.890067	0.1	2.972204
24.891733	0.1	3.009499
24.893400	0.1	3.048247
24.895067	0.1	3.089281
24.896733	0.1	3.132657
24.898400	0.1	3.177142
24.900067	0.1	3.221254
24.901733	0.1	3.264053
24.903400	0.1	3.305208
24.905067	0.1	3.345599
24.906733	0.1	3.387057
24.908400	0.1	3.430690
24.910067	0.1	3.476562
24.911733	0.1	3.524502
24.913400	0.1	3.573969
24.915067	0.1	3.623855
24.916733	0.1	3.672671
24.918400	0.1	3.719041
24.920067	0.1	3.762608
24.921733	0.1	3.803964
24.923400	0.1	3.843806
24.925067	0.1	3.882642
24.926733	0.1	3.921031
24.928400	0.1	3.959504
24.930067	0.1	3.997902
24.931733	0.1	4.034732
24.933400	0.1	4.067663
24.935067	0.1	4.095449
24.936733	0.1	4.118620
24.938400	0.1	4.137922
24.940067	0.1	4.153317
24.941733	0.1	4.164986
24.943400	0.1	4.173927
24.945067	0.1	4.180660
24.946733	0.1	4.184530
24.948400	0.1	4.184707
24.950067	0.1	4.180660
24.951733	0.1	4.172055
24.953400	0.1	4.158583
24.955067	0.1	4.140008
24.956733	0.1	4.117186
24.958400	0.1	4.092306
24.960067	0.1	4.067109
24.961733	0.1	4.041465
24.963400	0.1	4.014024
24.965067	0.1	3.983569
24.966733	0.1	3.949143
24.968400	0.1	3.909990
24.970067	0.1	3.867066
24.971733	0.1	3.823130
24.973400	0.1	3.780234
24.975067	0.1	3.738599
24.976733	0.1	3.698166
24.978400	0.1	3.659613
24.980067	0.1	3.622770
24.981733	0.1	3.585294
24.983400	0.1	3.544716
24.985067	0.1	3.500660
24.986733	0.1	3.453880
24.988400	0.1	3.405050
24.990067	0.1	3.355318
24.991733	0.1	3.306377
24.993400	0.1	3.259471
24.995067	0.1	3.215014
24.996733	0.1	3.173179
24.998400	0.1	3.134189
25.000067	0.1	3.097961
25.001733	0.1	3.063669
25.003400	0.1	3.029867
25.005067	0.1	2.995320
25.006733	0.1	2.959729
25.008400	0.1	2.923943
25.010067	0.1	2.889326
25.011733	0.1	2.856706
25.013400	0.1	2.825991
25.015067	0.1	2.796454
25.016733	0.1	2.767397
25.018400	0.1	2.739094
25.020067	0.1	2.712565
25.021733	0.1	2.688156
25.023400	0.1	2.665352
25.025067	0.1	2.643550
25.026733	0.1	2.622167
25.028400	0.1	2.601040
25.030067	0.1	2.580471
25.031733	0.1	2.560178
25.033400	0.1	2.539847
25.035067	0.1	2.520382
25.036733	0.1	2.503134
25.038400	0.1	2.489029
25.040067	0.1	2.478133
25.041733	0.1	2.469122
25.043400	0.1	2.459981
25.045067	0.1	2.449434
25.046733	0.1	2.437541
25.048400	0.1	2.425793
25.050067	0.1	2.416493
25.051733	0.1	2.410742
25.053400	0.1	2.407026
25.055067	0.1	2.402673
25.056733	0.1	2.396503
25.058400	0.1	2.389359
25.060067	0.1	2.382714
25.061733	0.1	2.377899
25.063400	0.1	2.375362
25.065067	0.1	2.373890
25.066733	0.1	2.371902
25.068400	0.1	2.369327
25.070067	0.1	2.367054
25.071733	0.1	2.365252
25.073400	0.1	2.363054
25.075067	0.1	2.359743
25.076733	0.1	2.355473
25.078400	0.1	2.350900
25.080067	0.1	2.346938
25.081733	0.1	2.345215
25.083400	0.1	2.347585
25.085067	0.1	2.353974
25.086733	0.1	2.361638
25.088400	0.1	2.366998
25.090067	0.1	2.367729
25.091733	0.1	2.363529
25.093400	0.1	2.355957
25.095067	0.1	2.347738
25.096733	0.1	2.341424
25.098400	0.1	2.338067
25.100067	0.1	2.337163
25.101733	0.1	2.337759
25.103400	0.1	2.339040
25.105067	0.1	2.340274
25.106733	0.1	2.340795
25.108400	0.1	2.340390
25.110067	0.1	2.339529
25.111733	0.1	2.339170
25.113400	0.1	2.339981
25.115067	0.1	2.341233
25.116733	0.1	2.340968
25.118400	0.1	2.338002
25.120067	0.1	2.333201
25.121733	0.1	2.328493
25.123400	0.1	2.325345
25.125067	0.1	2.324148
25.126733	0.1	2.324223
25.128400	0.1	2.324316
25.130067	0.1	2.323259
25.131733	0.1	2.320940
25.133400	0.1	2.318644
25.135067	0.1	2.317778
25.136733	0.1	2.318206
25.138400	0.1	2.318118
25.140067	0.1	2.315626
25.141733	0.1	2.310802
25.143400	0.1	2.306080
25.145067	0.1	2.304544
25.146733	0.1	2.307231
25.148400	0.1	2.312115
25.150067	0.1	2.315831
25.151733	0.1	2.316311
25.153400	0.1	2.313745
25.155067	0.1	2.309447
25.156733	0.1	2.304283
25.158400	0.1	2.298737
25.160067	0.1	2.293736
25.161733	0.1	2.290150
25.163400	0.1	2.288083
25.165067	0.1	2.287352
25.166733	0.1	2.287976
25.168400	0.1	2.290001
25.170067	0.1	2.293075
25.171733	0.1	2.296222
25.173400	0.1	2.298136
25.175067	0.1	2.297983
25.176733	0.1	2.296176
25.178400	0.1	2.294015
25.180067	0.1	2.292483
25.181733	0.1	2.291668
25.183400	0.1	2.291095
25.185067	0.1	2.290392
25.186733	0.1	2.289419
25.188400	0.1	2.288227
25.190067	0.1	2.287515
25.191733	0.1	2.288511
25.193400	0.1	2.291617
25.195067	0.1	2.295398
25.196733	0.1	2.297638
25.198400	0.1	2.297377
25.200067	0.1	2.295608
25.201733	0.1	2.294122
25.203400	0.1	2.293647
25.205067	0.1	2.293549
25.206733	0.1	2.293470
25.208400	0.1	2.294020
25.210067	0.1	2.295896
25.211733	0.1	2.299156
25.213400	0.1	2.303394
25.215067	0.1	2.308520
25.216733	0.1	2.314514
25.218400	0.1	2.320036
25.220067	0.1	2.323054
25.221733	0.1	2.323366
25.223400	0.1	2.323142
25.225067	0.1	2.324828
25.226733	0.1	2.329317
25.228400	0.1	2.335818
25.230067	0.1	2.342672
25.231733	0.1	2.348307
25.233400	0.1	2.351869
25.235067	0.1	2.353848
25.236733	0.1	2.355934
25.238400	0.1	2.359445
25.240067	0.1	2.364563
25.241733	0.1	2.370840
25.243400	0.1	2.377564
25.245067	0.1	2.384190
25.246733	0.1	2.390677
25.248400	0.1	2.397294
25.250067	0.1	2.404614
25.251733	0.1	2.413411
25.253400	0.1	2.423972
25.255067	0.1	2.435395
25.256733	0.1	2.445844
25.258400	0.1	2.454231
25.260067	0.1	2.461541
25.261733	0.1	2.469490
25.263400	0.1	2.478370
25.265067	0.1	2.487041
25.266733	0.1	2.494724
25.268400	0.1	2.502226
25.270067	0.1	2.511186
25.271733	0.1	2.522096
25.273400	0.1	2.533915
25.275067	0.1	2.545589
25.276733	0.1	2.556811
25.278400	0.1	2.567349
25.280067	0.1	2.576625
25.281733	0.1	2.584062
25.283400	0.1	2.589868
25.285067	0.1	2.595461
25.286733	0.1	2.602716
25.288400	0.1	2.612118
25.290067	0.1	2.622078
25.291733	0.1	2.630437
25.293400	0.1	2.635964
25.295067	0.1	2.638726
25.296733	0.1	2.640057
25.298400	0.1	2.642078
25.300067	0.1	2.646679
25.301733	0.1	2.654120
25.303400	0.1	2.662162
25.305067	0.1	2.667564
25.306733	0.1	2.669115
25.308400	0.1	2.668044
25.310067	0.1	2.665962
25.311733	0.1	2.664137
25.313400	0.1	2.663652
25.315067	0.1	2.664733
25.316733	0.1	2.666288
25.318400	0.1	2.666791
25.320067	0.1	2.665874
25.321733	0.1	2.664663
25.323400	0.1	2.664416
25.325067	0.1	2.665161
25.326733	0.1	2.666116
25.328400	0.1	2.667215
25.330067	0.1	2.668872
25.331733	0.1	2.670530
25.333400	0.1	2.671117
25.335067	0.1	2.670586
25.336733	0.1	2.670274
25.338400	0.1	2.671517
25.340067	0.1	2.674018
25.341733	0.1	2.676318
25.343400	0.1	2.677813
25.345067	0.1	2.679238
25.346733	0.1	2.681767
25.348400	0.1	2.686270
25.350067	0.1	2.692947
25.351733	0.1	2.701152
25.353400	0.1	2.709851
25.355067	0.1	2.718996
25.356733	0.1	2.729371
25.358400	0.1	2.740878
25.360067	0.1	2.752524
25.361733	0.1	2.763877
25.363400	0.1	2.775462
25.365067	0.1	2.787183
25.366733	0.1	2.797409
25.368400	0.1	2.804543
25.370067	0.1	2.808236
25.371733	0.1	2.809167
25.373400	0.1	2.808901
25.375067	0.1	2.809050
25.376733	0.1	2.810014
25.378400	0.1	2.810801
25.380067	0.1	2.809968
25.381733	0.1	2.807225
25.383400	0.1	2.803751
25.385067	0.1	2.800226
25.386733	0.1	2.796254
25.388400	0.1	2.792147
25.390067	0.1	2.789227
25.391733	0.1	2.788166
25.393400	0.1	2.788254
25.395067	0.1	2.788180
25.396733	0.1	2.787015
25.398400	0.1	2.784273
25.400067	0.1	2.779700
25.401733	0.1	2.773339
25.403400	0.1	2.765362
25.405067	0.1	2.755756
25.406733	0.1	2.744766
25.408400	0.1	2.732920
25.410067	0.1	2.720030
25.411733	0.1	2.705515
25.413400	0.1	2.689674
25.415067	0.1	2.673459
25.416733	0.1	2.657711
25.418400	0.1	2.643247
25.420067	0.1	2.630684
25.421733	0.1	2.619540
25.423400	0.1	2.608355
25.425067	0.1	2.596006
25.426733	0.1	2.583074
25.428400	0.1	2.571456
25.430067	0.1	2.561919
25.431733	0.1	2.552848
25.433400	0.1	2.542203
25.435067	0.1	2.530040
25.436733	0.1	2.518771
25.438400	0.1	2.510943
25.440067	0.1	2.506753
25.441733	0.1	2.503791
25.443400	0.1	2.499153
25.445067	0.1	2.491344
25.446733	0.1	2.480289
25.448400	0.1	2.467032
25.450067	0.1	2.453700
25.451733	0.1	2.442580
25.453400	0.1	2.434878
25.455067	0.1	2.430640
25.456733	0.1	2.428996
25.458400	0.1	2.428289
25.460067	0.1	2.426761
25.461733	0.1	2.423124
25.463400	0.1	2.416540
25.465067	0.1	2.407134
25.466733	0.1	2.395925
25.468400	0.1	2.383315
25.470067	0.1	2.368819
25.471733	0.1	2.352786
25.473400	0.1	2.337173
25.475067	0.1	2.324451
25.476733	0.1	2.315957
25.478400	0.1	2.311179
25.480067	0.1	2.308134
25.481733	0.1	2.304516
25.483400	0.1	2.299380
25.485067	0.1	2.293806
25.486733	0.1	2.289140
25.488400	0.1	2.284977
25.490067	0.1	2.279538
25.491733	0.1	2.271719
25.493400	0.1	2.262234
25.495067	0.1	2.252846
25.496733	0.1	2.245111
25.498400	0.1	2.239691
25.500067	0.1	2.236399
25.501733	0.1	2.234653
25.503400	0.1	2.233279
25.505067	0.1	2.230909
25.506733	0.1	2.227607
25.508400	0.1	2.224478
25.510067	0.1	2.221670
25.511733	0.1	2.218126
25.513400	0.1	2.213083
25.515067	0.1	2.206867
25.516733	0.1	2.200240
25.518400	0.1	2.193428
25.520067	0.1	2.186289
25.521733	0.1	2.179192
25.523400	0.1	2.173288
25.525067	0.1	2.169823
25.526733	0.1	2.169255
25.528400	0.1	2.170801
25.530067	0.1	2.172641
25.531733	0.1	2.173153
25.533400	0.1	2.172589
25.535067	0.1	2.172557
25.536733	0.1	2.173767
25.538400	0.1	2.175332
25.540067	0.1	2.175854
25.541733	0.1	2.174480
25.543400	0.1	2.170852
25.545067	0.1	2.165204
25.546733	0.1	2.159104
25.548400	0.1	2.154983
25.550067	0.1	2.154331
25.551733	0.1	2.156319
25.553400	0.1	2.158163
25.555067	0.1	2.157004
25.556733	0.1	2.151863
25.558400	0.1	2.144328
25.560067	0.1	2.137166
25.561733	0.1	2.132454
25.563400	0.1	2.130950
25.565067	0.1	2.131853
25.566733	0.1	2.133125
25.568400	0.1	2.132980
25.570067	0.1	2.131197
25.571733	0.1	2.128477
25.573400	0.1	2.125353
25.575067	0.1	2.122088
25.576733	0.1	2.118661
25.578400	0.1	2.114838
25.580067	0.1	2.110424
25.581733	0.1	2.105222
25.583400	0.1	2.099746
25.585067	0.1	2.095867
25.586733	0.1	2.095257
25.588400	0.1	2.097255
25.590067	0.1	2.099331
25.591733	0.1	2.099052
25.593400	0.1	2.094968
25.595067	0.1	2.087266
25.596733	0.1	2.078619
25.598400	0.1	2.072314
25.600067	0.1	2.069371
25.601733	0.1	2.068835
25.603400	0.1	2.069804
25.605067	0.1	2.071592
25.606733	0.1	2.072644
25.608400	0.1	2.071545
25.610067	0.1	2.069152
25.611733	0.1	2.066945
25.613400	0.1	2.064183
25.615067	0.1	2.059652
25.616733	0.1	2.054689
25.618400	0.1	2.051909
25.620067	0.1	2.052300
25.621733	0.1	2.054889
25.623400	0.1	2.058437
25.625067	0.1	2.062088
25.626733	0.1	2.064458
25.628400	0.1	2.063918
25.630067	0.1	2.060165
25.631733	0.1	2.054702
25.633400	0.1	2.049971
25.635067	0.1	2.048095
25.636733	0.1	2.050032
25.638400	0.1	2.055410
25.640067	0.1	2.062414
25.641733	0.1	2.067885
25.643400	0.1	2.069003
25.645067	0.1	2.065641
25.646733	0.1	2.060421
25.648400	0.1	2.056095
25.650067	0.1	2.053608
25.651733	0.1	2.052626
25.653400	0.1	2.052910
25.655067	0.1	2.054390
25.656733	0.1	2.056267
25.658400	0.1	2.056840
25.660067	0.1	2.055052
25.661733	0.1	2.051792
25.663400	0.1	2.049170
25.665067	0.1	2.048924
25.666733	0.1	2.051140
25.668400	0.1	2.054218
25.670067	0.1	2.056174
25.671733	0.1	2.056123
25.673400	0.1	2.054996
25.675067	0.1	2.054586
25.676733	0.1	2.055787
25.678400	0.1	2.058283
25.680067	0.1	2.061334
25.681733	0.1	2.064542
25.683400	0.1	2.068179
25.685067	0.1	2.072300
25.686733	0.1	2.075932
25.688400	0.1	2.077916
25.690067	0.1	2.078391
25.691733	0.1	2.078307
25.693400	0.1	2.077925
25.695067	0.1	2.076840
25.696733	0.1	2.074512
25.698400	0.1	2.070176
25.700067	0.1	2.064030
25.701733	0.1	2.058130
25.703400	0.1	2.055052
25.705067	0.1	2.056044
25.706733	0.1	2.060151
25.708400	0.1	2.064887
25.710067	0.1	2.068193
25.711733	0.1	2.069706
25.713400	0.1	2.070311
25.715067	0.1	2.070665
25.716733	0.1	2.070097
25.718400	0.1	2.067108
25.720067	0.1	2.061483
25.721733	0.1	2.055801
25.723400	0.1	2.053324
25.725067	0.1	2.054409
25.726733	0.1	2.057012
25.728400	0.1	2.059694
25.730067	0.1	2.061888
25.731733	0.1	2.063490
25.733400	0.1	2.065622
25.735067	0.1	2.069436
25.736733	0.1	2.074358
25.738400	0.1	2.078726
25.740067	0.1	2.081655
25.741733	0.1	2.083257
25.743400	0.1	2.082908
25.745067	0.1	2.079201
25.746733	0.1	2.072514
25.748400	0.1	2.065492
25.750067	0.1	2.060737
25.751733	0.1	2.059415
25.753400	0.1	2.061366
25.755067	0.1	2.065548
25.756733	0.1	2.070591
25.758400	0.1	2.075164
25.760067	0.1	2.077613
25.761733	0.1	2.075997
25.763400	0.1	2.069692
25.765067	0.1	2.060849
25.766733	0.1	2.052984
25.768400	0.1	2.048211
25.770067	0.1	2.046418
25.771733	0.1	2.046567
25.773400	0.1	2.047666
25.775067	0.1	2.049035
25.776733	0.1	2.050232
25.778400	0.1	2.050479
25.780067	0.1	2.048779
25.781733	0.1	2.045115
25.783400	0.1	2.040947
25.785067	0.1	2.037813
25.786733	0.1	2.036025
25.788400	0.1	2.035070
25.790067	0.1	2.034586
25.791733	0.1	2.034586
25.793400	0.1	2.035256
25.795067	0.1	2.036765
25.796733	0.1	2.038586
25.798400	0.1	2.039429
25.800067	0.1	2.038586
25.801733	0.1	2.036826
25.803400	0.1	2.035568
25.805067	0.1	2.035666
25.806733	0.1	2.036621
25.808400	0.1	2.036844
25.810067	0.1	2.035056
25.811733	0.1	2.031606
25.813400	0.1	2.027857
25.815067	0.1	2.024318
25.816733	0.1	2.020309
25.818400	0.1	2.015312
25.820067	0.1	2.009813
25.821733	0.1	2.005273
25.823400	0.1	2.003205
25.825067	0.1	2.003764
25.826733	0.1	2.006339
25.828400	0.1	2.010777
25.830067	0.1	2.016556
25.831733	0.1	2.022176
25.833400	0.1	2.026809
25.835067	0.1	2.030628
25.836733	0.1	2.032937
25.838400	0.1	2.032109
25.840067	0.1	2.027783
25.841733	0.1	2.021971
25.843400	0.1	2.017603
25.845067	0.1	2.016285
25.846733	0.1	2.018018
25.848400	0.1	2.022679
25.850067	0.1	2.030288
25.851733	0.1	2.039825
25.853400	0.1	2.049245
25.855067	0.1	2.056621
25.856733	0.1	2.061068
25.858400	0.1	2.062763
25.860067	0.1	2.062283
25.861733	0.1	2.060281
25.863400	0.1	2.057408
25.865067	0.1	2.054321
25.866733	0.1	2.051988
25.868400	0.1	2.051215
25.870067	0.1	2.051988
25.871733	0.1	2.053641
25.873400	0.1	2.055354
25.875067	0.1	2.056905
25.876733	0.1	2.058754
25.878400	0.1	2.060649
25.880067	0.1	2.061077
25.881733	0.1	2.058703
25.883400	0.1	2.053832
25.885067	0.1	2.048463
25.886733	0.1	2.045264
25.888400	0.1	2.046619
25.890067	0.1	2.053264
25.891733	0.1	2.062512
25.893400	0.1	2.069557
25.895067	0.1	2.071853
25.896733	0.1	2.070419
25.898400	0.1	2.067569
25.900067	0.1	2.065394
25.901733	0.1	2.065329
25.903400	0.1	2.067867
25.905067	0.1	2.072426
25.906733	0.1	2.077478
25.908400	0.1	2.081934
25.910067	0.1	2.086032
25.911733	0.1	2.090409
25.913400	0.1	2.095420
25.915067	0.1	2.101189
25.916733	0.1	2.107089
25.918400	0.1	2.111765
25.920067	0.1	2.114852
25.921733	0.1	2.117879
25.923400	0.1	2.122233
25.925067	0.1	2.127737
25.926733	0.1	2.133525
25.928400	0.1	2.138354
25.930067	0.1	2.140547
25.931733	0.1	2.139378
25.933400	0.1	2.135909
25.935067	0.1	2.132319
25.936733	0.1	2.131001
25.938400	0.1	2.133534
25.940067	0.1	2.139714
25.941733	0.1	2.147434
25.943400	0.1	2.153991
25.945067	0.1	2.158419
25.946733	0.1	2.161930
25.948400	0.1	2.165479
25.950067	0.1	2.168631
25.951733	0.1	2.170703
25.953400	0.1	2.171448
25.955067	0.1	2.171048
25.956733	0.1	2.169977
25.958400	0.1	2.168706
25.960067	0.1	2.167788
25.961733	0.1	2.167765
25.963400	0.1	2.168543
25.965067	0.1	2.169190
25.966733	0.1	2.168855
25.968400	0.1	2.167523
25.970067	0.1	2.165902
25.971733	0.1	2.164403
25.973400	0.1	2.162359
25.975067	0.1	2.158782
25.976733	0.1	2.153483
25.978400	0.1	2.146615
25.980067	0.1	2.138065
25.981733	0.1	2.128412
25.983400	0.1	2.119979
25.985067	0.1	2.115597
25.986733	0.1	2.115788
25.988400	0.1	2.117921
25.990067	0.1	2.118330
25.991733	0.1	2.114563
25.993400	0.1	2.105972
25.995067	0.1	2.093744
25.996733	0.1	2.080617
25.998400	0.1	2.069972
26.000067	0.1	2.064160
26.001733	0.1	2.063103
26.003400	0.1	2.064640
26.005067	0.1	2.066339
26.006733	0.1	2.067126
26.008400	0.1	2.067024
26.010067	0.1	2.065962
26.011733	0.1	2.063802
26.013400	0.1	2.061226
26.015067	0.1	2.059732
26.016733	0.1	2.060053
26.018400	0.1	2.061254
26.020067	0.1	2.061683
26.021733	0.1	2.059843
26.023400	0.1	2.055159
26.025067	0.1	2.048742
26.026733	0.1	2.042609
26.028400	0.1	2.038283
26.030067	0.1	2.036579
26.031733	0.1	2.037277
26.033400	0.1	2.038907
26.035067	0.1	2.039978
26.036733	0.1	2.039880
26.038400	0.1	2.038400
26.040067	0.1	2.035201
26.041733	0.1	2.030544
26.043400	0.1	2.025901
26.045067	0.1	2.023056
26.046733	0.1	2.023177
26.048400	0.1	2.026367
26.050067	0.1	2.031219
26.051733	0.1	2.035378
26.053400	0.1	2.037315
26.055067	0.1	2.037031
26.056733	0.1	2.035131
26.058400	0.1	2.032155
26.060067	0.1	2.028961
26.061733	0.1	2.026404
26.063400	0.1	2.024453
26.065067	0.1	2.022758
26.066733	0.1	2.021869
26.068400	0.1	2.022986
26.070067	0.1	2.026609
26.071733	0.1	2.032062
26.073400	0.1	2.038465
26.075067	0.1	2.045375
26.076733	0.1	2.052104
26.078400	0.1	2.057133
26.080067	0.1	2.059010
26.081733	0.1	2.057501
26.083400	0.1	2.053892
26.085067	0.1	2.050563
26.086733	0.1	2.049683
26.088400	0.1	2.051578
26.090067	0.1	2.054428
26.091733	0.1	2.055913
26.093400	0.1	2.055345
26.095067	0.1	2.053957
26.096733	0.1	2.052998
26.098400	0.1	2.052318
26.100067	0.1	2.051457
26.101733	0.1	2.050875
26.103400	0.1	2.051266
26.105067	0.1	2.052812
26.106733	0.1	2.055853
26.108400	0.1	2.060961
26.110067	0.1	2.067597
26.111733	0.1	2.073869
26.113400	0.1	2.078181
26.115067	0.1	2.080067
26.116733	0.1	2.080207
26.118400	0.1	2.080854
26.120067	0.1	2.084160
26.121733	0.1	2.089636
26.123400	0.1	2.095038
26.125067	0.1	2.098973
26.126733	0.1	2.101427
26.128400	0.1	2.102731
26.130067	0.1	2.103415
26.131733	0.1	2.104435
26.133400	0.1	2.106014
26.135067	0.1	2.107481
26.136733	0.1	2.108971
26.138400	0.1	2.111588
26.140067	0.1	2.115886
26.141733	0.1	2.121022
26.143400	0.1	2.125385
26.145067	0.1	2.128342
26.146733	0.1	2.130782
26.148400	0.1	2.133437
26.150067	0.1	2.135858
26.151733	0.1	2.137716
26.153400	0.1	2.139756
26.155067	0.1	2.142764
26.156733	0.1	2.147057
26.158400	0.1	2.152822
26.160067	0.1	2.159672
26.161733	0.1	2.166266
26.163400	0.1	2.170978
26.165067	0.1	2.173092
26.166733	0.1	2.173721
26.168400	0.1	2.175285
26.170067	0.1	2.179472
26.171733	0.1	2.185591
26.173400	0.1	2.191328
26.175067	0.1	2.195556
26.176733	0.1	2.199789
26.178400	0.1	2.205912
26.180067	0.1	2.213479
26.181733	0.1	2.220129
26.183400	0.1	2.224455
26.185067	0.1	2.227784
26.186733	0.1	2.232706
26.188400	0.1	2.240431
26.190067	0.1	2.250280
26.191733	0.1	2.260497
26.193400	0.1	2.269493
26.195067	0.1	2.277694
26.196733	0.1	2.287282
26.198400	0.1	2.299249
26.200067	0.1	2.312320
26.201733	0.1	2.324921
26.203400	0.1	2.336651
26.205067	0.1	2.347408
26.206733	0.1	2.356726
26.208400	0.1	2.364521
26.210067	0.1	2.371431
26.211733	0.1	2.379026
26.213400	0.1	2.389681
26.215067	0.1	2.405038
26.216733	0.1	2.424610
26.218400	0.1	2.445560
26.220067	0.1	2.463958
26.221733	0.1	2.477844
26.223400	0.1	2.488713
26.225067	0.1	2.499507
26.226733	0.1	2.512131
26.228400	0.1	2.526981
26.230067	0.1	2.543884
26.231733	0.1	2.562609
26.233400	0.1	2.582348
26.235067	0.1	2.601715
26.236733	0.1	2.619806
26.238400	0.1	2.636900
26.240067	0.1	2.653389
26.241733	0.1	2.668239
26.243400	0.1	2.680016
26.245067	0.1	2.689362
26.246733	0.1	2.698954
26.248400	0.1	2.710558
26.250067	0.1	2.723061
26.251733	0.1	2.733823
26.253400	0.1	2.741124
26.255067	0.1	2.745171
26.256733	0.1	2.747038
26.258400	0.1	2.746796
26.260067	0.1	2.743807
26.261733	0.1	2.738480
26.263400	0.1	2.732337
26.265067	0.1	2.726698
26.266733	0.1	2.721688
26.268400	0.1	2.716705
26.270067	0.1	2.711816
26.271733	0.1	2.707560
26.273400	0.1	2.703452
26.275067	0.1	2.698158
26.276733	0.1	2.691029
26.278400	0.1	2.681795
26.280067	0.1	2.669422
26.281733	0.1	2.653142
26.283400	0.1	2.633878
26.285067	0.1	2.613883
26.286733	0.1	2.595652
26.288400	0.1	2.580727
26.290067	0.1	2.568220
26.291733	0.1	2.555079
26.293400	0.1	2.538655
26.295067	0.1	2.518920
26.296733	0.1	2.498152
26.298400	0.1	2.478710
26.300067	0.1	2.461066
26.301733	0.1	2.443730
26.303400	0.1	2.424871
26.305067	0.1	2.403902
26.306733	0.1	2.382081
26.308400	0.1	2.361527
26.310067	0.1	2.343324
26.311733	0.1	2.327207
26.313400	0.1	2.312483
26.315067	0.1	2.298397
26.316733	0.1	2.284157
26.318400	0.1	2.269042
26.320067	0.1	2.252585
26.321733	0.1	2.235128
26.323400	0.1	2.218294
26.325067	0.1	2.204110
26.326733	0.1	2.193376
26.328400	0.1	2.185246
26.330067	0.1	2.178252
26.331733	0.1	2.171299
26.333400	0.1	2.163616
26.335067	0.1	2.154298
26.336733	0.1	2.142945
26.338400	0.1	2.130326
26.340067	0.1	2.118079
26.341733	0.1	2.107937
26.343400	0.1	2.100314
26.345067	0.1	2.093795
26.346733	0.1	2.086665
26.348400	0.1	2.078018
26.350067	0.1	2.067778
26.351733	0.1	2.056691
26.353400	0.1	2.045729
26.355067	0.1	2.035596
26.356733	0.1	2.027270
26.358400	0.1	2.021827
26.360067	0.1	2.019349
26.361733	0.1	2.019061
26.363400	0.1	2.020104
26.365067	0.1	2.021058
26.366733	0.1	2.019922
26.368400	0.1	2.016216
26.370067	0.1	2.011671
26.371733	0.1	2.007815
26.373400	0.1	2.004448
26.375067	0.1	2.000411
26.376733	0.1	1.994758
26.378400	0.1	1.987461
26.380067	0.1	1.980034
26.381733	0.1	1.975098
26.383400	0.1	1.974427
26.385067	0.1	1.977598
26.386733	0.1	1.982301
26.388400	0.1	1.985501
26.390067	0.1	1.985491
26.391733	0.1	1.983647
26.393400	0.1	1.982735
26.395067	0.1	1.983102
26.396733	0.1	1.982348
26.398400	0.1	1.979079
26.400067	0.1	1.974665
26.401733	0.1	1.971195
26.403400	0.1	1.969696
26.405067	0.1	1.970036
26.406733	0.1	1.971563
26.408400	0.1	1.973510
26.410067	0.1	1.974753
26.411733	0.1	1.974464
26.413400	0.1	1.972709
26.415067	0.1	1.969687
26.416733	0.1	1.965561
26.418400	0.1	1.961119
26.420067	0.1	1.957212
26.421733	0.1	1.953994
26.423400	0.1	1.951405
26.425067	0.1	1.949593
26.426733	0.1	1.948364
26.428400	0.1	1.947060
26.430067	0.1	1.945565
26.431733	0.1	1.944569
26.433400	0.1	1.944397
26.435067	0.1	1.944453
26.436733	0.1	1.944029
26.438400	0.1	1.943484
26.440067	0.1	1.944168
26.441733	0.1	1.946599
26.443400	0.1	1.949440
26.445067	0.1	1.950949
26.446733	0.1	1.951014
26.448400	0.1	1.950935
26.450067	0.1	1.951195
26.451733	0.1	1.950758
26.453400	0.1	1.948434
26.455067	0.1	1.943563
26.456733	0.1	1.936108
26.458400	0.1	1.928117
26.460067	0.1	1.924080
26.461733	0.1	1.927488
26.463400	0.1	1.937677
26.465067	0.1	1.950795
26.466733	0.1	1.962371
26.468400	0.1	1.969086
26.470067	0.1	1.969291
26.471733	0.1	1.962902
26.473400	0.1	1.951624
26.475067	0.1	1.939060
26.476733	0.1	1.929440
26.478400	0.1	1.925463
26.480067	0.1	1.926948
26.481733	0.1	1.931246
26.483400	0.1	1.935274
26.485067	0.1	1.937430
26.486733	0.1	1.937575
26.488400	0.1	1.936415
26.490067	0.1	1.935586
26.491733	0.1	1.936429
26.493400	0.1	1.938264
26.495067	0.1	1.939349
26.496733	0.1	1.939326
26.498400	0.1	1.939069
26.500067	0.1	1.938995
26.501733	0.1	1.939186
26.503400	0.1	1.940052
26.505067	0.1	1.941831
26.506733	0.1	1.944285
26.508400	0.1	1.946855
26.510067	0.1	1.948867
26.511733	0.1	1.949919
26.513400	0.1	1.950487
26.515067	0.1	1.952080
26.516733	0.1	1.956220
26.518400	0.1	1.962702
26.520067	0.1	1.969100
26.521733	0.1	1.972336
26.523400	0.1	1.971098
26.525067	0.1	1.966930
26.526733	0.1	1.962534
26.528400	0.1	1.959181
26.530067	0.1	1.956304
26.531733	0.1	1.953319
26.533400	0.1	1.950655
26.535067	0.1	1.948830
26.536733	0.1	1.947605
26.538400	0.1	1.946790
26.540067	0.1	1.946897
26.541733	0.1	1.948699
26.543400	0.1	1.952541
26.545067	0.1	1.957845
26.546733	0.1	1.962739
26.548400	0.1	1.964974
26.550067	0.1	1.963684
26.551733	0.1	1.959759
26.553400	0.1	1.954860
26.555067	0.1	1.950618
26.556733	0.1	1.947652
26.558400	0.1	1.945086
26.560067	0.1	1.941766
26.561733	0.1	1.938087
26.563400	0.1	1.936043
26.565067	0.1	1.937286
26.566733	0.1	1.941235
26.568400	0.1	1.945328
26.570067	0.1	1.947354
26.571733	0.1	1.947251
26.573400	0.1	1.946567
26.575067	0.1	1.946739
26.576733	0.1	1.948192
26.578400	0.1	1.950311
26.580067	0.1	1.951987
26.581733	0.1	1.952457
26.583400	0.1	1.951731
26.585067	0.1	1.949971
26.586733	0.1	1.947153
26.588400	0.1	1.943810
26.590067	0.1	1.941235
26.591733	0.1	1.940303
26.593400	0.1	1.940788
26.595067	0.1	1.941784
26.596733	0.1	1.942110
26.598400	0.1	1.941249
26.600067	0.1	1.940257
26.601733	0.1	1.940718
26.603400	0.1	1.943065
26.605067	0.1	1.946473
26.606733	0.1	1.949877
26.608400	0.1	1.952876
26.610067	0.1	1.955573
26.611733	0.1	1.958227
26.613400	0.1	1.961314
26.615067	0.1	1.964858
26.616733	0.1	1.968020
26.618400	0.1	1.969961
26.620067	0.1	1.970418
26.621733	0.1	1.969170
26.623400	0.1	1.965915
26.625067	0.1	1.961198
26.626733	0.1	1.956881
26.628400	0.1	1.954688
26.630067	0.1	1.954963
26.631733	0.1	1.957151
26.633400	0.1	1.960308
26.635067	0.1	1.963419
26.636733	0.1	1.966166
26.638400	0.1	1.968988
26.640067	0.1	1.972136
26.641733	0.1	1.975675
26.643400	0.1	1.979941
26.645067	0.1	1.984858
26.646733	0.1	1.989380
26.648400	0.1	1.992318
26.650067	0.1	1.993291
26.651733	0.1	1.992164
26.653400	0.1	1.988523
26.655067	0.1	1.982986
26.656733	0.1	1.977948
26.658400	0.1	1.975782
26.660067	0.1	1.976890
26.661733	0.1	1.979866
26.663400	0.1	1.983568
26.665067	0.1	1.988481
26.666733	0.1	1.995531
26.668400	0.1	2.004458
26.670067	0.1	2.013757
26.671733	0.1	2.021720
26.673400	0.1	2.027489
26.675067	0.1	2.031624
26.676733	0.1	2.035541
26.678400	0.1	2.040230
26.680067	0.1	2.045450
26.681733	0.1	2.050102
26.683400	0.1	2.053357
26.685067	0.1	2.055531
26.686733	0.1	2.057846
26.688400	0.1	2.061529
26.690067	0.1	2.066833
26.691733	0.1	2.072933
26.693400	0.1	2.079112
26.695067	0.1	2.085585
26.696733	0.1	2.092561
26.698400	0.1	2.099471
26.700067	0.1	2.105585
26.701733	0.1	2.110745
26.703400	0.1	2.115532
26.705067	0.1	2.120920
26.706733	0.1	2.127285
26.708400	0.1	2.134354
26.710067	0.1	2.142331
26.711733	0.1	2.151974
26.713400	0.1	2.163337
26.715067	0.1	2.175458
26.716733	0.1	2.187421
26.718400	0.1	2.199113
26.720067	0.1	2.210508
26.721733	0.1	2.220641
26.723400	0.1	2.228082
26.725067	0.1	2.232618
26.726733	0.1	2.236026
26.728400	0.1	2.241014
26.730067	0.1	2.249335
26.731733	0.1	2.261265
26.733400	0.1	2.276604
26.735067	0.1	2.295179
26.736733	0.1	2.316120
26.738400	0.1	2.337298
26.740067	0.1	2.356092
26.741733	0.1	2.371054
26.743400	0.1	2.382640
26.745067	0.1	2.392386
26.746733	0.1	2.402132
26.748400	0.1	2.414021
26.750067	0.1	2.430114
26.751733	0.1	2.450529
26.753400	0.1	2.473178
26.755067	0.1	2.496038
26.756733	0.1	2.517994
26.758400	0.1	2.538455
26.760067	0.1	2.557924
26.761733	0.1	2.577421
26.763400	0.1	2.597263
26.765067	0.1	2.617119
26.766733	0.1	2.636737
26.768400	0.1	2.656588
26.770067	0.1	2.678051
26.771733	0.1	2.702726
26.773400	0.1	2.731332
26.775067	0.1	2.763141
26.776733	0.1	2.796524
26.778400	0.1	2.830341
26.780067	0.1	2.864995
26.781733	0.1	2.901624
26.783400	0.1	2.940204
26.785067	0.1	2.979375
26.786733	0.1	3.018025
26.788400	0.1	3.056186
26.790067	0.1	3.095046
26.791733	0.1	3.136699
26.793400	0.1	3.182995
26.795067	0.1	3.234008
26.796733	0.1	3.287629
26.798400	0.1	3.341003
26.800067	0.1	3.392515
26.801733	0.1	3.442471
26.803400	0.1	3.492464
26.805067	0.1	3.543934
26.806733	0.1	3.597056
26.808400	0.1	3.651078
26.810067	0.1	3.705202
26.811733	0.1	3.759358
26.813400	0.1	3.814013
26.815067	0.1	3.868449
26.816733	0.1	3.920631
26.818400	0.1	3.969641
26.820067	0.1	4.016585
26.821733	0.1	4.063095
26.823400	0.1	4.109973
26.825067	0.1	4.156916
26.826733	0.1	4.203054
26.828400	0.1	4.247562
26.830067	0.1	4.289672
26.831733	0.1	4.328666
26.833400	0.1	4.364187
26.835067	0.1	4.396294
26.836733	0.1	4.425081
26.838400	0.1	4.449892
26.840067	0.1	4.468970
26.841733	0.1	4.481399
26.843400	0.1	4.488868
26.845067	0.1	4.493729
26.846733	0.1	4.496076
26.848400	0.1	4.493874
26.850067	0.1	4.485380
26.851733	0.1	4.470716
26.853400	0.1	4.451494
26.855067	0.1	4.429747
26.856733	0.1	4.407489
26.858400	0.1	4.385468
26.860067	0.1	4.361798
26.861733	0.1	4.333043
26.863400	0.1	4.296866
26.865067	0.1	4.253872
26.866733	0.1	4.207189
26.868400	0.1	4.160013
26.870067	0.1	4.113750
26.871733	0.1	4.067617
26.873400	0.1	4.019840
26.875067	0.1	3.969781
26.876733	0.1	3.918619
26.878400	0.1	3.868421
26.880067	0.1	3.820625
26.881733	0.1	3.774716
26.883400	0.1	3.728881
26.885067	0.1	3.681928
26.886733	0.1	3.634156
26.888400	0.1	3.586640
26.890067	0.1	3.540358
26.891733	0.1	3.496101
26.893400	0.1	3.454634
26.895067	0.1	3.416752
26.896733	0.1	3.383099
26.898400	0.1	3.353581
26.900067	0.1	3.326940
26.901733	0.1	3.301152
26.903400	0.1	3.274200
26.905067	0.1	3.244723
26.906733	0.1	3.212923
26.908400	0.1	3.181258
26.910067	0.1	3.153128
26.911733	0.1	3.130059
26.913400	0.1	3.110850
26.915067	0.1	3.093788
26.916733	0.1	3.078240
26.918400	0.1	3.064135
26.920067	0.1	3.051660
26.921733	0.1	3.041350
26.923400	0.1	3.033341
26.925067	0.1	3.026747
26.926733	0.1	3.021164
26.928400	0.1	3.017779
26.930067	0.1	3.017043
26.931733	0.1	3.016591
26.933400	0.1	3.012950
26.935067	0.1	3.004298
26.936733	0.1	2.991590
26.938400	0.1	2.977620
26.940067	0.1	2.964879
26.941733	0.1	2.954067
26.943400	0.1	2.944600
26.945067	0.1	2.936195
26.946733	0.1	2.928968
26.948400	0.1	2.921671
26.950067	0.1	2.911421
26.951733	0.1	2.896031
26.953400	0.1	2.875943
26.955067	0.1	2.854038
26.956733	0.1	2.833484
26.958400	0.1	2.815481
26.960067	0.1	2.799383
26.961733	0.1	2.784585
26.963400	0.1	2.771248
26.965067	0.1	2.759420
26.966733	0.1	2.748221
26.968400	0.1	2.735746
26.970067	0.1	2.720025
26.971733	0.1	2.700691
26.973400	0.1	2.679443
26.975067	0.1	2.658321
26.976733	0.1	2.637752
26.978400	0.1	2.616905
26.980067	0.1	2.595345
26.981733	0.1	2.573845
26.983400	0.1	2.554297
26.985067	0.1	2.538478
26.986733	0.1	2.526110
26.988400	0.1	2.515083
26.990067	0.1	2.504122
26.991733	0.1	2.493793
26.993400	0.1	2.484741
26.995067	0.1	2.476056
26.996733	0.1	2.466044
26.998400	0.1	2.454575
27.000067	0.1	2.443390
27.001733	0.1	2.434342
27.003400	0.1	2.428163
27.005067	0.1	2.424088
27.006733	0.1	2.420084
27.008400	0.1	2.414524
27.010067	0.1	2.407273
27.011733	0.1	2.398933
27.013400	0.1	2.390668
27.015067	0.1	2.384954
27.016733	0.1	2.384139
27.018400	0.1	2.387720
27.020067	0.1	2.392493
27.021733	0.1	2.395464
27.023400	0.1	2.395716
27.025067	0.1	2.393825
27.026733	0.1	2.390658
27.028400	0.1	2.387408
27.030067	0.1	2.385746
27.031733	0.1	2.386789
27.033400	0.1	2.390984
27.035067	0.1	2.398971
27.036733	0.1	2.410351
27.038400	0.1	2.422067
27.040067	0.1	2.430039
27.041733	0.1	2.432084
27.043400	0.1	2.428917
27.045067	0.1	2.423190
27.046733	0.1	2.417914
27.048400	0.1	2.415427
27.050067	0.1	2.416959
27.051733	0.1	2.422272
27.053400	0.1	2.429662
27.055067	0.1	2.436675
27.056733	0.1	2.441565
27.058400	0.1	2.444666
27.060067	0.1	2.447674
27.061733	0.1	2.451604
27.063400	0.1	2.456503
27.065067	0.1	2.462068
27.066733	0.1	2.468000
27.068400	0.1	2.474375
27.070067	0.1	2.481407
27.071733	0.1	2.488992
27.073400	0.1	2.497234
27.075067	0.1	2.506571
27.076733	0.1	2.516690
27.078400	0.1	2.525840
27.080067	0.1	2.531856
27.081733	0.1	2.534185
27.083400	0.1	2.534944
27.085067	0.1	2.537584
27.086733	0.1	2.543968
27.088400	0.1	2.552988
27.090067	0.1	2.562697
27.091733	0.1	2.572439
27.093400	0.1	2.581710
27.095067	0.1	2.589058
27.096733	0.1	2.594129
27.098400	0.1	2.599023
27.100067	0.1	2.605827
27.101733	0.1	2.614069
27.103400	0.1	2.621608
27.105067	0.1	2.627294
27.106733	0.1	2.632262
27.108400	0.1	2.638600
27.110067	0.1	2.647224
27.111733	0.1	2.657003
27.113400	0.1	2.665478
27.115067	0.1	2.670810
27.116733	0.1	2.673548
27.118400	0.1	2.676323
27.120067	0.1	2.681231
27.121733	0.1	2.688272
27.123400	0.1	2.696612
27.125067	0.1	2.705846
27.126733	0.1	2.715592
27.128400	0.1	2.725399
27.130067	0.1	2.734866
27.131733	0.1	2.742880
27.133400	0.1	2.748538
27.135067	0.1	2.753320
27.136733	0.1	2.760529
27.138400	0.1	2.772855
27.140067	0.1	2.791090
27.141733	0.1	2.813716
27.143400	0.1	2.837661
27.145067	0.1	2.860473
27.146733	0.1	2.881526
27.148400	0.1	2.901508
27.150067	0.1	2.921969
27.151733	0.1	2.944660
27.153400	0.1	2.970318
27.155067	0.1	2.998570
27.156733	0.1	3.028619
27.158400	0.1	3.059595
27.160067	0.1	3.090906
27.161733	0.1	3.122417
27.163400	0.1	3.154413
27.165067	0.1	3.187703
27.166733	0.1	3.223470
27.168400	0.1	3.262530
27.170067	0.1	3.304621
27.171733	0.1	3.348351
27.173400	0.1	3.392380
27.175067	0.1	3.436562
27.176733	0.1	3.481614
27.178400	0.1	3.528395
27.180067	0.1	3.577541
27.181733	0.1	3.629280
27.183400	0.1	3.683800
27.185067	0.1	3.741775
27.186733	0.1	3.803652
27.188400	0.1	3.868900
27.190067	0.1	3.936277
27.191733	0.1	4.004808
27.193400	0.1	4.075062
27.195067	0.1	4.148842
27.196733	0.1	4.227273
27.198400	0.1	4.310408
27.200067	0.1	4.398213
27.201733	0.1	4.490339
27.203400	0.1	4.585637
27.205067	0.1	4.683179
27.206733	0.1	4.783180
27.208400	0.1	4.886044
27.210067	0.1	4.991614
27.211733	0.1	5.100234
27.213400	0.1	5.213111
27.215067	0.1	5.331165
27.216733	0.1	5.454747
27.218400	0.1	5.584313
27.220067	0.1	5.720127
27.221733	0.1	5.861293
27.223400	0.1	6.005582
27.225067	0.1	6.150771
27.226733	0.1	6.296141
27.228400	0.1	6.441739
27.230067	0.1	6.586751
27.231733	0.1	6.730007
27.233400	0.1	6.870995
27.235067	0.1	7.009129
27.236733	0.1	7.143030
27.238400	0.1	7.271240
27.240067	0.1	7.393379
27.241733	0.1	7.510697
27.243400	0.1	7.626056
27.245067	0.1	7.742117
27.246733	0.1	7.858472
27.248400	0.1	7.971572
27.250067	0.1	8.077938
27.251733	0.1	8.175955
27.253400	0.1	8.265190
27.255067	0.1	8.345316
27.256733	0.1	8.415640
27.258400	0.1	8.475469
27.260067	0.1	8.524344
27.261733	0.1	8.561951
27.263400	0.1	8.588680
27.265067	0.1	8.605667
27.266733	0.1	8.613383
27.268400	0.1	8.610995
27.270067	0.1	8.597919
27.271733	0.1	8.574934
27.273400	0.1	8.542775
27.275067	0.1	8.500614
27.276733	0.1	8.446937
27.278400	0.1	8.381787
27.280067	0.1	8.307523
27.281733	0.1	8.227420
27.283400	0.1	8.143634
27.285067	0.1	8.056154
27.286733	0.1	7.963693
27.288400	0.1	7.865578
27.290067	0.1	7.762578
27.291733	0.1	7.656673
27.293400	0.1	7.549813
27.295067	0.1	7.442138
27.296733	0.1	7.332535
27.298400	0.1	7.221345
27.300067	0.1	7.110112
27.301733	0.1	6.999075
27.303400	0.1	6.887224
27.305067	0.1	6.774487
27.306733	0.1	6.662407
27.308400	0.1	6.552995
27.310067	0.1	6.447108
27.311733	0.1	6.343978
27.313400	0.1	6.242935
27.315067	0.1	6.144871
27.316733	0.1	6.051073
27.318400	0.1	5.961866
27.320067	0.1	5.876981
27.321733	0.1	5.795946
27.323400	0.1	5.717864
27.325067	0.1	5.641738
27.326733	0.1	5.567083
27.328400	0.1	5.493839
27.330067	0.1	5.422011
27.331733	0.1	5.352004
27.333400	0.1	5.284757
27.335067	0.1	5.220724
27.336733	0.1	5.159010
27.338400	0.1	5.098381
27.340067	0.1	5.038390
27.341733	0.1	4.978701
27.343400	0.1	4.919060
27.345067	0.1	4.860363
27.346733	0.1	4.803431
27.348400	0.1	4.747002
27.350067	0.1	4.689046
27.351733	0.1	4.629167
27.353400	0.1	4.568109
27.355067	0.1	4.506307
27.356733	0.1	4.443838
27.358400	0.1	4.380955
27.360067	0.1	4.318068
27.361733	0.1	4.255064
27.363400	0.1	4.191049
27.365067	0.1	4.124963
27.366733	0.1	4.056240
27.368400	0.1	3.985348
27.370067	0.1	3.913892
27.371733	0.1	3.843987
27.373400	0.1	3.777118
27.375067	0.1	3.713029
27.376733	0.1	3.649420
27.378400	0.1	3.583306
27.380067	0.1	3.513214
27.381733	0.1	3.440348
27.383400	0.1	3.367830
27.385067	0.1	3.298572
27.386733	0.1	3.233752
27.388400	0.1	3.172564
27.390067	0.1	3.112773
27.391733	0.1	3.052051
27.393400	0.1	2.989541
27.395067	0.1	2.926588
27.396733	0.1	2.865451
27.398400	0.1	2.807262
27.400067	0.1	2.751942
27.401733	0.1	2.699411
27.403400	0.1	2.650018
27.405067	0.1	2.604178
27.406733	0.1	2.561812
27.408400	0.1	2.522520
27.410067	0.1	2.485760
27.411733	0.1	2.450608
27.413400	0.1	2.416233
27.415067	0.1	2.382491
27.416733	0.1	2.349340
27.418400	0.1	2.316833
27.420067	0.1	2.285875
27.421733	0.1	2.257139
27.423400	0.1	2.229880
27.425067	0.1	2.203644
27.426733	0.1	2.179532
27.428400	0.1	2.158652
27.430067	0.1	2.140817
27.431733	0.1	2.125124
27.433400	0.1	2.110731
27.435067	0.1	2.097208
27.436733	0.1	2.084314
27.438400	0.1	2.071327
27.440067	0.1	2.057315
27.441733	0.1	2.042414
27.443400	0.1	2.028137
27.445067	0.1	2.016369
27.446733	0.1	2.007866
27.448400	0.1	2.001370
27.450067	0.1	1.994646
27.451733	0.1	1.986688
27.453400	0.1	1.978828
27.455067	0.1	1.973393
27.456733	0.1	1.971191
27.458400	0.1	1.970641
27.460067	0.1	1.969431
27.461733	0.1	1.966627
27.463400	0.1	1.962874
27.465067	0.1	1.959102
27.466733	0.1	1.955777
27.468400	0.1	1.952816
27.470067	0.1	1.950073
27.471733	0.1	1.947964
27.473400	0.1	1.946772
27.475067	0.1	1.945570
27.476733	0.1	1.943014
27.478400	0.1	1.939405
27.480067	0.1	1.936764
27.481733	0.1	1.936089
27.483400	0.1	1.936010
27.485067	0.1	1.935004
27.486733	0.1	1.933137
27.488400	0.1	1.931139
27.490067	0.1	1.929728
27.491733	0.1	1.929989
27.493400	0.1	1.932830
27.495067	0.1	1.937281
27.496733	0.1	1.940466
27.498400	0.1	1.940490
27.500067	0.1	1.938529
27.501733	0.1	1.937053
27.503400	0.1	1.937253
27.505067	0.1	1.938753
27.506733	0.1	1.940513
27.508400	0.1	1.941626
27.510067	0.1	1.941454
27.511733	0.1	1.940094
27.513400	0.1	1.939042
27.515067	0.1	1.939763
27.516733	0.1	1.941263
27.518400	0.1	1.940983
27.520067	0.1	1.937603
27.521733	0.1	1.931740
27.523400	0.1	1.925207
27.525067	0.1	1.919628
27.526733	0.1	1.915358
27.528400	0.1	1.912117
27.530067	0.1	1.910301
27.531733	0.1	1.910799
27.533400	0.1	1.913458
27.535067	0.1	1.916569
27.536733	0.1	1.918445
27.538400	0.1	1.918590
27.540067	0.1	1.916862
27.541733	0.1	1.912671
27.543400	0.1	1.906161
27.545067	0.1	1.899586
27.546733	0.1	1.896112
27.548400	0.1	1.896885
27.550067	0.1	1.900163
27.551733	0.1	1.903581
27.553400	0.1	1.906063
27.555067	0.1	1.907456
27.556733	0.1	1.908117
27.558400	0.1	1.908722
27.560067	0.1	1.909435
27.561733	0.1	1.909747
27.563400	0.1	1.909356
27.565067	0.1	1.908545
27.566733	0.1	1.907735
27.568400	0.1	1.906711
27.570067	0.1	1.904476
27.571733	0.1	1.900797
27.573400	0.1	1.897360
27.575067	0.1	1.896168
27.576733	0.1	1.897616
27.578400	0.1	1.900611
27.580067	0.1	1.903614
27.581733	0.1	1.905384
27.583400	0.1	1.905141
27.585067	0.1	1.902641
27.586733	0.1	1.898543
27.588400	0.1	1.894138
27.590067	0.1	1.890729
27.591733	0.1	1.889006
27.593400	0.1	1.888364
27.595067	0.1	1.887735
27.596733	0.1	1.887074
27.598400	0.1	1.887018
27.600067	0.1	1.887167
27.601733	0.1	1.885886
27.603400	0.1	1.882492
27.605067	0.1	1.878310
27.606733	0.1	1.874594
27.608400	0.1	1.870967
27.610067	0.1	1.866571
27.611733	0.1	1.861556
27.613400	0.1	1.857341
27.615067	0.1	1.855558
27.616733	0.1	1.856885
27.618400	0.1	1.860848
27.620067	0.1	1.866096
27.621733	0.1	1.871013
27.623400	0.1	1.874594
27.625067	0.1	1.876331
27.626733	0.1	1.875861
27.628400	0.1	1.873435
27.630067	0.1	1.870128
27.631733	0.1	1.867055
27.633400	0.1	1.864592
27.635067	0.1	1.862482
27.636733	0.1	1.860526
27.638400	0.1	1.859101
27.640067	0.1	1.858696
27.641733	0.1	1.859334
27.643400	0.1	1.861020
27.645067	0.1	1.863693
27.646733	0.1	1.866650
27.648400	0.1	1.868755
27.650067	0.1	1.868908
27.651733	0.1	1.866976
27.653400	0.1	1.864401
27.655067	0.1	1.862901
27.656733	0.1	1.862929
27.658400	0.1	1.863758
27.660067	0.1	1.864391
27.661733	0.1	1.864131
27.663400	0.1	1.862524
27.665067	0.1	1.859637
27.666733	0.1	1.856405
27.668400	0.1	1.853947
27.670067	0.1	1.853197
27.671733	0.1	1.855087
27.673400	0.1	1.859502
27.675067	0.1	1.864387
27.676733	0.1	1.867684
27.678400	0.1	1.869523
27.680067	0.1	1.871497
27.681733	0.1	1.874603
27.683400	0.1	1.878217
27.685067	0.1	1.880941
27.686733	0.1	1.882282
27.688400	0.1	1.882887
27.690067	0.1	1.883670
27.691733	0.1	1.885560
27.693400	0.1	1.889057
27.695067	0.1	1.892955
27.696733	0.1	1.895106
27.698400	0.1	1.895134
27.700067	0.1	1.894725
27.701733	0.1	1.895572
27.703400	0.1	1.898143
27.705067	0.1	1.902012
27.706733	0.1	1.906320
27.708400	0.1	1.910026
27.710067	0.1	1.912019
27.711733	0.1	1.911540
27.713400	0.1	1.909067
27.715067	0.1	1.906632
27.716733	0.1	1.906375
27.718400	0.1	1.909123
27.720067	0.1	1.914389
27.721733	0.1	1.921244
27.723400	0.1	1.928913
27.725067	0.1	1.936667
27.726733	0.1	1.943349
27.728400	0.1	1.947880
27.730067	0.1	1.950446
27.731733	0.1	1.952383
27.733400	0.1	1.955000
27.735067	0.1	1.958730
27.736733	0.1	1.963149
27.738400	0.1	1.967759
27.740067	0.1	1.972411
27.741733	0.1	1.976984
27.743400	0.1	1.981151
27.745067	0.1	1.984579
27.746733	0.1	1.986823
27.748400	0.1	1.987410
27.750067	0.1	1.986539
27.751733	0.1	1.985291
27.753400	0.1	1.984844
27.755067	0.1	1.985850
27.756733	0.1	1.988015
27.758400	0.1	1.990232
27.760067	0.1	1.992071
27.761733	0.1	1.994451
27.763400	0.1	1.997896
27.765067	0.1	2.001771
27.766733	0.1	2.005361
27.768400	0.1	2.008076
27.770067	0.1	2.008933
27.771733	0.1	2.007540
27.773400	0.1	2.005138
27.775067	0.1	2.003401
27.776733	0.1	2.002683
27.778400	0.1	2.002036
27.780067	0.1	2.000886
27.781733	0.1	2.000034
27.783400	0.1	2.000448
27.785067	0.1	2.001724
27.786733	0.1	2.002250
27.788400	0.1	2.000146
27.790067	0.1	1.994208
27.791733	0.1	1.985151
27.793400	0.1	1.975838
27.795067	0.1	1.969342
27.796733	0.1	1.966525
27.798400	0.1	1.965966
27.800067	0.1	1.965901
27.801733	0.1	1.965705
27.803400	0.1	1.965594
27.805067	0.1	1.965603
27.806733	0.1	1.965002
27.808400	0.1	1.962609
27.810067	0.1	1.957905
27.811733	0.1	1.951763
27.813400	0.1	1.945873
27.815067	0.1	1.941295
27.816733	0.1	1.937696
27.818400	0.1	1.934357
27.820067	0.1	1.931386
27.821733	0.1	1.929323
27.823400	0.1	1.928210
27.825067	0.1	1.927721
27.826733	0.1	1.927214
27.828400	0.1	1.925654
27.830067	0.1	1.922543
27.831733	0.1	1.918776
27.833400	0.1	1.915791
27.835067	0.1	1.914059
27.836733	0.1	1.912913
27.838400	0.1	1.911479
27.840067	0.1	1.909169
27.841733	0.1	1.905942
27.843400	0.1	1.902371
27.845067	0.1	1.899498
27.846733	0.1	1.898548
27.848400	0.1	1.900243
27.850067	0.1	1.904028
27.851733	0.1	1.908191
27.853400	0.1	1.911083
27.855067	0.1	1.912736
27.856733	0.1	1.914920
27.858400	0.1	1.918841
27.860067	0.1	1.923381
27.861733	0.1	1.926692
27.863400	0.1	1.928406
27.865067	0.1	1.929137
27.866733	0.1	1.929435
27.868400	0.1	1.930436
27.870067	0.1	1.933170
27.871733	0.1	1.936764
27.873400	0.1	1.939600
27.875067	0.1	1.941165
27.876733	0.1	1.941626
27.878400	0.1	1.941477
27.880067	0.1	1.941482
27.881733	0.1	1.942101
27.883400	0.1	1.943163
27.885067	0.1	1.944206
27.886733	0.1	1.944900
27.888400	0.1	1.945542
27.890067	0.1	1.947065
27.891733	0.1	1.949924
27.893400	0.1	1.953384
27.895067	0.1	1.956401
27.896733	0.1	1.958865
27.898400	0.1	1.961463
27.900067	0.1	1.964779
27.901733	0.1	1.968844
27.903400	0.1	1.973137
27.905067	0.1	1.976895
27.906733	0.1	1.979461
27.908400	0.1	1.980183
27.910067	0.1	1.978944
27.911733	0.1	1.976765
27.913400	0.1	1.974851
27.915067	0.1	1.973431
27.916733	0.1	1.972537
27.918400	0.1	1.973351
27.920067	0.1	1.977622
27.921733	0.1	1.985636
27.923400	0.1	1.995317
27.925067	0.1	2.003419
27.926733	0.1	2.008025
27.928400	0.1	2.009980
27.930067	0.1	2.011200
27.931733	0.1	2.012374
27.933400	0.1	2.012923
27.935067	0.1	2.012113
27.936733	0.1	2.010195
27.938400	0.1	2.008583
27.940067	0.1	2.008318
27.941733	0.1	2.008914
27.943400	0.1	2.009217
27.945067	0.1	2.008732
27.946733	0.1	2.007708
27.948400	0.1	2.006195
27.950067	0.1	2.004025
27.951733	0.1	2.002115
27.953400	0.1	2.002227
27.955067	0.1	2.004760
27.956733	0.1	2.008341
27.958400	0.1	2.011806
27.960067	0.1	2.015438
27.961733	0.1	2.020323
27.963400	0.1	2.027084
27.965067	0.1	2.034749
27.966733	0.1	2.040789
27.968400	0.1	2.043080
27.970067	0.1	2.041245
27.971733	0.1	2.036244
27.973400	0.1	2.029948
27.975067	0.1	2.024719
27.976733	0.1	2.022395
27.978400	0.1	2.023685
27.980067	0.1	2.028039
27.981733	0.1	2.033873
27.983400	0.1	2.039000
27.985067	0.1	2.041440
27.986733	0.1	2.040872
27.988400	0.1	2.039564
27.990067	0.1	2.040272
27.991733	0.1	2.043340
27.993400	0.1	2.046553
27.995067	0.1	2.047271
27.996733	0.1	2.044737
27.998400	0.1	2.040374
28.000067	0.1	2.036295
28.001733	0.1	2.034353
28.003400	0.1	2.035862
28.005067	0.1	2.040574
28.006733	0.1	2.046442
28.008400	0.1	2.051173
28.010067	0.1	2.053641
28.011733	0.1	2.053780
28.013400	0.1	2.052332
28.015067	0.1	2.050875
28.016733	0.1	2.051168
28.018400	0.1	2.053892
28.020067	0.1	2.058861
28.021733	0.1	2.065683
28.023400	0.1	2.072961
28.025067	0.1	2.078395
28.026733	0.1	2.080924
28.028400	0.1	2.081380
28.030067	0.1	2.080663
28.031733	0.1	2.079164
28.033400	0.1	2.077776
28.035067	0.1	2.077548
28.036733	0.1	2.079145
28.038400	0.1	2.082861
28.040067	0.1	2.088319
28.041733	0.1	2.094884
28.043400	0.1	2.102000
28.045067	0.1	2.108775
28.046733	0.1	2.114424
28.048400	0.1	2.119159
28.050067	0.1	2.123807
28.051733	0.1	2.128650
28.053400	0.1	2.133106
28.055067	0.1	2.136333
28.056733	0.1	2.137893
28.058400	0.1	2.138219
28.060067	0.1	2.138289
28.061733	0.1	2.138675
28.063400	0.1	2.139611
28.065067	0.1	2.141250
28.066733	0.1	2.143458
28.068400	0.1	2.146186
28.070067	0.1	2.149767
28.071733	0.1	2.154224
28.073400	0.1	2.158573
28.075067	0.1	2.161218
28.076733	0.1	2.161111
28.078400	0.1	2.159011
28.080067	0.1	2.157078
28.081733	0.1	2.157022
28.083400	0.1	2.159285
28.085067	0.1	2.163481
28.086733	0.1	2.168496
28.088400	0.1	2.172831
28.090067	0.1	2.175039
28.091733	0.1	2.174387
28.093400	0.1	2.171812
28.095067	0.1	2.169460
28.096733	0.1	2.168417
28.098400	0.1	2.167467
28.100067	0.1	2.164589
28.101733	0.1	2.159574
28.103400	0.1	2.154694
28.105067	0.1	2.152310
28.106733	0.1	2.152305
28.108400	0.1	2.153111
28.110067	0.1	2.154424
28.111733	0.1	2.157399
28.113400	0.1	2.162494
28.115067	0.1	2.168100
28.116733	0.1	2.171877
28.118400	0.1	2.172911
28.120067	0.1	2.172156
28.121733	0.1	2.171183
28.123400	0.1	2.170987
28.125067	0.1	2.171812
28.126733	0.1	2.173348
28.128400	0.1	2.174308
28.130067	0.1	2.172887
28.131733	0.1	2.168878
28.133400	0.1	2.163653
28.135067	0.1	2.158014
28.136733	0.1	2.151919
28.138400	0.1	2.145567
28.140067	0.1	2.139295
28.141733	0.1	2.133208
28.143400	0.1	2.127388
28.145067	0.1	2.122433
28.146733	0.1	2.119127
28.148400	0.1	2.116971
28.150067	0.1	2.113725
28.151733	0.1	2.107178
28.153400	0.1	2.097231
28.155067	0.1	2.086419
28.156733	0.1	2.078279
28.158400	0.1	2.074656
28.160067	0.1	2.074344
28.161733	0.1	2.074144
28.163400	0.1	2.071206
28.165067	0.1	2.064472
28.166733	0.1	2.054679
28.168400	0.1	2.043811
28.170067	0.1	2.034549
28.171733	0.1	2.029077
28.173400	0.1	2.027797
28.175067	0.1	2.029003
28.176733	0.1	2.030022
28.178400	0.1	2.028826
28.180067	0.1	2.025100
28.181733	0.1	2.019703
28.183400	0.1	2.013594
28.185067	0.1	2.007755
28.186733	0.1	2.003140
28.188400	0.1	1.999778
28.190067	0.1	1.996611
28.191733	0.1	1.992593
28.193400	0.1	1.988080
28.195067	0.1	1.984532
28.196733	0.1	1.982800
28.198400	0.1	1.982595
28.200067	0.1	1.983042
28.201733	0.1	1.982804
28.203400	0.1	1.979982
28.205067	0.1	1.973431
28.206733	0.1	1.964369
28.208400	0.1	1.955694
28.210067	0.1	1.949803
28.211733	0.1	1.947363
28.213400	0.1	1.947498
28.215067	0.1	1.948164
28.216733	0.1	1.947046
28.218400	0.1	1.942865
28.220067	0.1	1.936103
28.221733	0.1	1.928844
28.223400	0.1	1.923167
28.225067	0.1	1.919623
28.226733	0.1	1.917803
28.228400	0.1	1.917062
28.230067	0.1	1.916508
28.231733	0.1	1.916015
28.233400	0.1	1.916592
28.235067	0.1	1.918734
28.236733	0.1	1.922059
28.238400	0.1	1.926320
28.240067	0.1	1.931135
28.241733	0.1	1.935093
28.243400	0.1	1.936420
28.245067	0.1	1.934776
28.246733	0.1	1.931675
28.248400	0.1	1.929174
28.250067	0.1	1.928378
28.251733	0.1	1.929002
28.253400	0.1	1.930026
28.255067	0.1	1.930599
28.256733	0.1	1.930427
28.258400	0.1	1.929821
28.260067	0.1	1.929351
28.261733	0.1	1.929342
28.263400	0.1	1.929910
28.265067	0.1	1.930911
28.266733	0.1	1.932262
28.268400	0.1	1.933910
28.270067	0.1	1.935582
28.271733	0.1	1.937170
28.273400	0.1	1.938841
28.275067	0.1	1.940881
28.276733	0.1	1.944103
28.278400	0.1	1.949575
28.280067	0.1	1.957160
28.281733	0.1	1.964909
28.283400	0.1	1.970618
28.285067	0.1	1.973701
28.286733	0.1	1.975177
28.288400	0.1	1.976313
28.290067	0.1	1.977780
28.291733	0.1	1.979251
28.293400	0.1	1.979279
28.295067	0.1	1.976797
28.296733	0.1	1.973300
28.298400	0.1	1.971601
28.300067	0.1	1.972751
28.301733	0.1	1.975964
28.303400	0.1	1.980374
28.305067	0.1	1.985487
28.306733	0.1	1.990749
28.308400	0.1	1.995815
28.310067	0.1	2.001110
28.311733	0.1	2.007028
28.313400	0.1	2.012854
28.315067	0.1	2.017412
28.316733	0.1	2.020448
28.318400	0.1	2.022935
28.320067	0.1	2.026539
28.321733	0.1	2.032104
28.323400	0.1	2.038442
28.325067	0.1	2.043531
28.326733	0.1	2.046567
28.328400	0.1	2.048453
28.330067	0.1	2.050665
28.331733	0.1	2.053496
28.333400	0.1	2.055489
28.335067	0.1	2.055527
28.336733	0.1	2.054921
28.338400	0.1	2.056179
28.340067	0.1	2.060658
28.341733	0.1	2.068006
28.343400	0.1	2.076044
28.345067	0.1	2.081618
28.346733	0.1	2.082987
28.348400	0.1	2.081082
28.350067	0.1	2.078339
28.351733	0.1	2.076789
28.353400	0.1	2.077119
28.355067	0.1	2.079234
28.356733	0.1	2.082633
28.358400	0.1	2.086167
28.360067	0.1	2.088533
28.361733	0.1	2.089101
28.363400	0.1	2.087490
28.365067	0.1	2.083648
28.366733	0.1	2.078991
28.368400	0.1	2.075438
28.370067	0.1	2.073268
28.371733	0.1	2.071573
28.373400	0.1	2.069692
28.375067	0.1	2.066889
28.376733	0.1	2.062283
28.378400	0.1	2.055587
28.380067	0.1	2.047061
28.381733	0.1	2.037445
28.383400	0.1	2.027988
28.385067	0.1	2.019466
28.386733	0.1	2.012062
28.388400	0.1	2.006441
28.390067	0.1	2.003456
28.391733	0.1	2.002590
28.393400	0.1	2.001682
28.395067	0.1	1.998651
28.396733	0.1	1.993240
28.398400	0.1	1.986423
28.400067	0.1	1.978544
28.401733	0.1	1.969314
28.403400	0.1	1.959181
28.405067	0.1	1.949421
28.406733	0.1	1.941146
28.408400	0.1	1.934702
28.410067	0.1	1.929826
28.411733	0.1	1.926259
28.413400	0.1	1.923856
28.415067	0.1	1.922403
28.416733	0.1	1.921607
28.418400	0.1	1.921072
28.420067	0.1	1.920643
28.421733	0.1	1.920681
28.423400	0.1	1.920946
28.425067	0.1	1.919554
28.426733	0.1	1.914129
28.428400	0.1	1.903907
28.430067	0.1	1.890482
28.431733	0.1	1.876447
28.433400	0.1	1.863763
28.435067	0.1	1.853690
28.436733	0.1	1.847371
28.438400	0.1	1.845425
28.440067	0.1	1.846789
28.441733	0.1	1.848610
28.443400	0.1	1.848410
28.445067	0.1	1.845951
28.446733	0.1	1.842603
28.448400	0.1	1.840033
28.450067	0.1	1.839483
28.451733	0.1	1.840629
28.453400	0.1	1.841974
28.455067	0.1	1.842626
28.456733	0.1	1.842310
28.458400	0.1	1.841122
28.460067	0.1	1.839674
28.461733	0.1	1.838123
28.463400	0.1	1.836200
28.465067	0.1	1.834179
28.466733	0.1	1.832508
28.468400	0.1	1.831120
28.470067	0.1	1.829830
28.471733	0.1	1.828461
28.473400	0.1	1.826580
28.475067	0.1	1.823846
28.476733	0.1	1.820666
28.478400	0.1	1.817937
28.480067	0.1	1.816181
28.481733	0.1	1.815241
28.483400	0.1	1.815036
28.485067	0.1	1.816009
28.486733	0.1	1.818356
28.488400	0.1	1.821299
28.490067	0.1	1.823800
28.491733	0.1	1.826058
28.493400	0.1	1.828712
28.495067	0.1	1.831157
28.496733	0.1	1.832605
28.498400	0.1	1.833686
28.500067	0.1	1.835153
28.501733	0.1	1.836261
28.503400	0.1	1.836000
28.505067	0.1	1.834668
28.506733	0.1	1.833392
28.508400	0.1	1.832875
28.510067	0.1	1.833276
28.511733	0.1	1.835031
28.513400	0.1	1.838338
28.515067	0.1	1.841900
28.516733	0.1	1.843888
28.518400	0.1	1.844452
28.520067	0.1	1.845937
28.521733	0.1	1.850375
28.523400	0.1	1.857253
28.525067	0.1	1.864117
28.526733	0.1	1.868964
28.528400	0.1	1.871646
28.530067	0.1	1.873197
28.531733	0.1	1.874794
28.533400	0.1	1.877537
28.535067	0.1	1.882021
28.536733	0.1	1.887796
28.538400	0.1	1.894301
28.540067	0.1	1.901924
28.541733	0.1	1.910911
28.543400	0.1	1.920089
28.545067	0.1	1.927419
28.546733	0.1	1.931568
28.548400	0.1	1.933090
28.550067	0.1	1.933933
28.551733	0.1	1.936075
28.553400	0.1	1.940634
28.555067	0.1	1.946925
28.556733	0.1	1.952578
28.558400	0.1	1.955805
28.560067	0.1	1.957519
28.561733	0.1	1.960648
28.563400	0.1	1.967535
28.565067	0.1	1.978106
28.566733	0.1	1.990376
28.568400	0.1	2.002474
28.570067	0.1	2.013831
28.571733	0.1	2.024607
28.573400	0.1	2.034716
28.575067	0.1	2.043839
28.576733	0.1	2.052486
28.578400	0.1	2.062116
28.580067	0.1	2.072956
28.581733	0.1	2.083224
28.583400	0.1	2.091387
28.585067	0.1	2.097441
28.586733	0.1	2.102596
28.588400	0.1	2.109115
28.590067	0.1	2.118442
28.591733	0.1	2.129474
28.593400	0.1	2.140305
28.595067	0.1	2.150307
28.596733	0.1	2.159555
28.598400	0.1	2.168324
28.600067	0.1	2.177334
28.601733	0.1	2.187262
28.603400	0.1	2.197642
28.605067	0.1	2.206946
28.606733	0.1	2.214168
28.608400	0.1	2.219924
28.610067	0.1	2.225558
28.611733	0.1	2.232012
28.613400	0.1	2.239589
28.615067	0.1	2.247640
28.616733	0.1	2.255123
28.618400	0.1	2.262080
28.620067	0.1	2.269614
28.621733	0.1	2.278280
28.623400	0.1	2.287803
28.625067	0.1	2.297726
28.626733	0.1	2.307729
28.628400	0.1	2.318043
28.630067	0.1	2.329540
28.631733	0.1	2.342653
28.633400	0.1	2.356628
28.635067	0.1	2.370556
28.636733	0.1	2.384684
28.638400	0.1	2.399581
28.640067	0.1	2.414421
28.641733	0.1	2.427879
28.643400	0.1	2.440526
28.645067	0.1	2.454366
28.646733	0.1	2.469956
28.648400	0.1	2.485658
28.650067	0.1	2.500080
28.651733	0.1	2.514366
28.653400	0.1	2.531069
28.655067	0.1	2.551354
28.656733	0.1	2.574460
28.658400	0.1	2.598958
28.660067	0.1	2.623633
28.661733	0.1	2.647871
28.663400	0.1	2.671797
28.665067	0.1	2.695965
28.666733	0.1	2.721045
28.668400	0.1	2.747583
28.670067	0.1	2.775155
28.671733	0.1	2.802489
28.673400	0.1	2.829232
28.675067	0.1	2.856562
28.676733	0.1	2.885773
28.678400	0.1	2.917573
28.680067	0.1	2.952288
28.681733	0.1	2.989918
28.683400	0.1	3.030444
28.685067	0.1	3.074161
28.686733	0.1	3.121225
28.688400	0.1	3.171242
28.690067	0.1	3.223554
28.691733	0.1	3.277776
28.693400	0.1	3.334070
28.695067	0.1	3.392445
28.696733	0.1	3.452068
28.698400	0.1	3.511836
28.700067	0.1	3.571119
28.701733	0.1	3.630091
28.703400	0.1	3.689812
28.705067	0.1	3.751870
28.706733	0.1	3.817598
28.708400	0.1	3.887615
28.710067	0.1	3.962163
28.711733	0.1	4.040995
28.713400	0.1	4.122504
28.715067	0.1	4.204637
28.716733	0.1	4.287185
28.718400	0.1	4.371102
28.720067	0.1	4.456188
28.721733	0.1	4.542107
28.723400	0.1	4.630419
28.725067	0.1	4.723403
28.726733	0.1	4.821871
28.728400	0.1	4.925071
28.730067	0.1	5.031540
28.731733	0.1	5.139485
28.733400	0.1	5.247793
28.735067	0.1	5.357126
28.736733	0.1	5.469164
28.738400	0.1	5.584741
28.740067	0.1	5.703364
28.741733	0.1	5.824454
28.743400	0.1	5.948171
28.745067	0.1	6.074808
28.746733	0.1	6.204257
28.748400	0.1	6.336602
28.750067	0.1	6.472678
28.751733	0.1	6.613168
28.753400	0.1	6.757663
28.755067	0.1	6.905599
28.756733	0.1	7.057395
28.758400	0.1	7.213559
28.760067	0.1	7.374003
28.761733	0.1	7.539149
28.763400	0.1	7.710205
28.765067	0.1	7.887934
28.766733	0.1	8.072471
28.768400	0.1	8.263979
28.770067	0.1	8.462085
28.771733	0.1	8.665482
28.773400	0.1	8.873218
28.775067	0.1	9.085741
28.776733	0.1	9.304220
28.778400	0.1	9.529302
28.780067	0.1	9.760996
28.781733	0.1	9.999136
28.783400	0.1	10.243403
28.785067	0.1	10.494031
28.786733	0.1	10.752017
28.788400	0.1	11.017350
28.790067	0.1	11.287942
28.791733	0.1	11.561345
28.793400	0.1	11.836030
28.795067	0.1	12.110658
28.796733	0.1	12.383461
28.798400	0.1	12.652488
28.800067	0.1	12.916820
28.801733	0.1	13.176934
28.803400	0.1	13.433085
28.805067	0.1	13.684435
28.806733	0.1	13.929787
28.808400	0.1	14.167670
28.810067	0.1	14.396156
28.811733	0.1	14.613397
28.813400	0.1	14.817431
28.815067	0.1	15.005884
28.816733	0.1	15.176632
28.818400	0.1	15.328247
28.820067	0.1	15.459759
28.821733	0.1	15.569981
28.823400	0.1	15.657302
28.825067	0.1	15.721126
28.826733	0.1	15.762327
28.828400	0.1	15.781345
28.830067	0.1	15.777806
28.831733	0.1	15.752111
28.833400	0.1	15.704511
28.835067	0.1	15.633795
28.836733	0.1	15.538773
28.838400	0.1	15.419321
28.840067	0.1	15.275804
28.841733	0.1	15.108939
28.843400	0.1	14.919839
28.845067	0.1	14.709537
28.846733	0.1	14.478988
28.848400	0.1	14.229473
28.850067	0.1	13.962886
28.851733	0.1	13.681408
28.853400	0.1	13.386616
28.855067	0.1	13.079271
28.856733	0.1	12.760176
28.858400	0.1	12.430712
28.860067	0.1	12.092660
28.861733	0.1	11.748080
28.863400	0.1	11.398923
28.865067	0.1	11.046594
28.866733	0.1	10.692058
28.868400	0.1	10.336153
28.870067	0.1	9.980323
28.871733	0.1	9.626774
28.873400	0.1	9.277416
28.875067	0.1	8.933409
28.876733	0.1	8.595809
28.878400	0.1	8.265283
28.880067	0.1	7.941849
28.881733	0.1	7.626009
28.883400	0.1	7.319003
28.885067	0.1	7.021059
28.886733	0.1	6.730887
28.888400	0.1	6.447849
28.890067	0.1	6.172978
28.891733	0.1	5.907989
28.893400	0.1	5.654898
28.895067	0.1	5.415571
28.896733	0.1	5.189953
28.898400	0.1	4.975679
28.900067	0.1	4.770453
28.901733	0.1	4.573888
28.903400	0.1	4.387400
28.905067	0.1	4.213066
28.906733	0.1	4.051705
28.908400	0.1	3.902246
28.910067	0.1	3.763665
28.911733	0.1	3.636056
28.913400	0.1	3.518825
28.915067	0.1	3.409293
28.916733	0.1	3.304398
28.918400	0.1	3.203470
28.920067	0.1	3.108620
28.921733	0.1	3.022207
28.923400	0.1	2.944935
28.925067	0.1	2.875971
28.926733	0.1	2.813111
28.928400	0.1	2.753735
28.930067	0.1	2.697054
28.931733	0.1	2.644272
28.933400	0.1	2.596271
28.935067	0.1	2.552732
28.936733	0.1	2.513034
28.938400	0.1	2.477025
28.940067	0.1	2.445276
28.941733	0.1	2.418659
28.943400	0.1	2.397415
28.945067	0.1	2.380456
28.946733	0.1	2.365350
28.948400	0.1	2.349559
28.950067	0.1	2.332563
28.951733	0.1	2.316432
28.953400	0.1	2.303743
28.955067	0.1	2.295128
28.956733	0.1	2.288646
28.958400	0.1	2.281168
28.960067	0.1	2.270914
28.961733	0.1	2.258276
28.963400	0.1	2.244455
28.965067	0.1	2.230792
28.966733	0.1	2.219272
28.968400	0.1	2.211859
28.970067	0.1	2.208874
28.971733	0.1	2.208524
28.973400	0.1	2.208161
28.975067	0.1	2.205763
28.976733	0.1	2.200566
28.978400	0.1	2.193302
28.980067	0.1	2.185418
28.981733	0.1	2.177609
28.983400	0.1	2.169642
28.985067	0.1	2.161320
28.986733	0.1	2.152715
28.988400	0.1	2.144049
28.990067	0.1	2.136072
28.991733	0.1	2.130000
28.993400	0.1	2.125949
28.995067	0.1	2.122186
28.996733	0.1	2.116775
28.998400	0.1	2.109604
29.000067	0.1	2.102358
29.001733	0.1	2.096682
29.003400	0.1	2.092496
29.005067	0.1	2.088137
29.006733	0.1	2.082293
29.008400	0.1	2.075136
29.010067	0.1	2.067052
29.011733	0.1	2.058251
29.013400	0.1	2.049604
29.015067	0.1	2.042116
29.016733	0.1	2.035806
29.018400	0.1	2.030083
29.020067	0.1	2.024169
29.021733	0.1	2.016914
29.023400	0.1	2.007615
29.025067	0.1	1.997263
[truncated: 248,588 more chars]
