# Supplementary material for: Fade into you: genetic control of pigmentation patterns in red-flesh apple (Malus domestica)
Source: Front Plant Sci. 2025 Jan 13;15:1462545. doi: 10.3389/fpls.2024.1462545 (PMC11770013; doi:10.3389/fpls.2024.1462545)
Supplement: Supplementary file 4 [file DataSheet1.zip › CB A1UV_VIS_2/CB A1UV_VIS_2.txt]

URL	chrom://thermo-pfav3ojr/ChromeleonLocal/Instrument Data/Vanquish_MS/Dimitri/VALEMA/Pierre/Echantillons 03-04-24.seq/331.smp/UV_VIS_2.channel/UV_VIS_2.chm
Channel	UV_VIS_2

Injection Information:
Data Vault	ChromeleonLocal
Sequence	Echantillons 03-04-24
Name	CB A1
Number	4
Position	B:A4
Comment	colonne SB-AQ MeOH+5%AA
Processing Method	Quantitative
Instrument Method	VALEMA test separation GRAQ 4
Type	Unknown
Status	Finished
Inject Time	4/3/2024 7:45:25 PM +02:00
Volume (µl)	10.0000
Dilution Factor	1.0000
Weight	1.0000

Chromatogram Data Information:
Time Min. (min)	0.001733
Time Max. (min)	47.000067
Data Points	28200
Detector	UV
Generating Data System	Chromeleon 7.3.2.10759
Exporting Data System	Chromeleon 7.3.2.0
Operator	Instrument Controller
Signal Quantity	Absorbance
Signal Unit	mAU
Signal Min.	-3.546458
Signal Max.	1,203.845820
Channel	UV_VIS_2
Driver Name	VDAD.dll
Channel Type	Evaluation
Min. Step (s)	0.1
Max. Step (s)	0.1
Average Step (s)	0.1

Signal Parameter Information:
Signal Info	WVL:312 nm

Chromatogram Data:
Time (min)	Step (s)	Value (mAU)
0.001733	n.a.	0.000000
0.003400	0.1	-0.000191
0.005067	0.1	-0.001164
0.006733	0.1	-0.003409
0.008400	0.1	-0.006971
0.010067	0.1	-0.011767
0.011733	0.1	-0.016987
0.013400	0.1	-0.021057
0.015067	0.1	-0.023660
0.016733	0.1	-0.026110
0.018400	0.1	-0.029230
0.020067	0.1	-0.033067
0.021733	0.1	-0.037947
0.023400	0.1	-0.044387
0.025067	0.1	-0.052480
0.026733	0.1	-0.061481
0.028400	0.1	-0.069509
0.030067	0.1	-0.074487
0.031733	0.1	-0.075470
0.033400	0.1	-0.073044
0.035067	0.1	-0.068545
0.036733	0.1	-0.062548
0.038400	0.1	-0.054887
0.040067	0.1	-0.046506
0.041733	0.1	-0.039339
0.043400	0.1	-0.034296
0.045067	0.1	-0.030887
0.046733	0.1	-0.027944
0.048400	0.1	-0.024270
0.050067	0.1	-0.019725
0.051733	0.1	-0.015125
0.053400	0.1	-0.010869
0.055067	0.1	-0.006887
0.056733	0.1	-0.003809
0.058400	0.1	-0.002780
0.060067	0.1	-0.004396
0.061733	0.1	-0.007739
0.063400	0.1	-0.010226
0.065067	0.1	-0.009043
0.066733	0.1	-0.003539
0.068400	0.1	0.003879
0.070067	0.1	0.009760
0.071733	0.1	0.012387
0.073400	0.1	0.012298
0.075067	0.1	0.010738
0.076733	0.1	0.008461
0.078400	0.1	0.005257
0.080067	0.1	0.000810
0.081733	0.1	-0.003437
0.083400	0.1	-0.005323
0.085067	0.1	-0.005253
0.086733	0.1	-0.005756
0.088400	0.1	-0.007907
0.090067	0.1	-0.010235
0.091733	0.1	-0.010850
0.093400	0.1	-0.009183
0.095067	0.1	-0.005788
0.096733	0.1	-0.001593
0.098400	0.1	0.002086
0.100067	0.1	0.004014
0.101733	0.1	0.004177
0.103400	0.1	0.003693
0.105067	0.1	0.003590
0.106733	0.1	0.004121
0.108400	0.1	0.004945
0.110067	0.1	0.005644
0.111733	0.1	0.006212
0.113400	0.1	0.007013
0.115067	0.1	0.008265
0.116733	0.1	0.009756
0.118400	0.1	0.011185
0.120067	0.1	0.012117
0.121733	0.1	0.011786
0.123400	0.1	0.010016
0.125067	0.1	0.007637
0.126733	0.1	0.005392
0.128400	0.1	0.003306
0.130067	0.1	0.001141
0.131733	0.1	-0.000917
0.133400	0.1	-0.002524
0.135067	0.1	-0.003660
0.136733	0.1	-0.004149
0.138400	0.1	-0.003674
0.140067	0.1	-0.002515
0.141733	0.1	-0.001155
0.143400	0.1	0.000079
0.145067	0.1	0.001057
0.146733	0.1	0.001993
0.148400	0.1	0.003055
0.150067	0.1	0.003944
0.151733	0.1	0.004419
0.153400	0.1	0.004568
0.155067	0.1	0.004391
0.156733	0.1	0.003790
0.158400	0.1	0.003129
0.160067	0.1	0.003134
0.161733	0.1	0.004270
0.163400	0.1	0.006496
0.165067	0.1	0.008964
0.166733	0.1	0.010035
0.168400	0.1	0.008368
0.170067	0.1	0.004279
0.171733	0.1	-0.000321
0.173400	0.1	-0.003637
0.175067	0.1	-0.005448
0.176733	0.1	-0.006710
0.178400	0.1	-0.008564
0.180067	0.1	-0.011837
0.181733	0.1	-0.016261
0.183400	0.1	-0.019814
0.185067	0.1	-0.019912
0.186733	0.1	-0.015670
0.188400	0.1	-0.008768
0.190067	0.1	-0.002361
0.191733	0.1	0.001476
0.193400	0.1	0.003260
0.195067	0.1	0.004126
0.196733	0.1	0.003842
0.198400	0.1	0.001844
0.200067	0.1	-0.001374
0.201733	0.1	-0.004731
0.203400	0.1	-0.007492
0.205067	0.1	-0.009523
0.206733	0.1	-0.011148
0.208400	0.1	-0.012894
0.210067	0.1	-0.015073
0.211733	0.1	-0.016885
0.213400	0.1	-0.016503
0.215067	0.1	-0.012806
0.216733	0.1	-0.006547
0.218400	0.1	0.000093
0.220067	0.1	0.004917
0.221733	0.1	0.007041
0.223400	0.1	0.007013
0.225067	0.1	0.005933
0.226733	0.1	0.004680
0.228400	0.1	0.003688
0.230067	0.1	0.002682
0.231733	0.1	0.000405
0.233400	0.1	-0.004023
0.235067	0.1	-0.009290
0.236733	0.1	-0.013160
0.238400	0.1	-0.015073
0.240067	0.1	-0.015656
0.241733	0.1	-0.014715
0.243400	0.1	-0.011721
0.245067	0.1	-0.007707
0.246733	0.1	-0.005043
0.248400	0.1	-0.005155
0.250067	0.1	-0.007320
0.251733	0.1	-0.009718
0.253400	0.1	-0.011409
0.255067	0.1	-0.013001
0.256733	0.1	-0.015316
0.258400	0.1	-0.017993
0.260067	0.1	-0.020023
0.261733	0.1	-0.021043
0.263400	0.1	-0.021229
0.265067	0.1	-0.020685
0.266733	0.1	-0.019595
0.268400	0.1	-0.018422
0.270067	0.1	-0.017500
0.271733	0.1	-0.016987
0.273400	0.1	-0.017346
0.275067	0.1	-0.019060
0.276733	0.1	-0.021830
0.278400	0.1	-0.024349
0.280067	0.1	-0.024866
0.281733	0.1	-0.022282
0.283400	0.1	-0.017267
0.285067	0.1	-0.012033
0.286733	0.1	-0.008633
0.288400	0.1	-0.007488
0.290067	0.1	-0.007511
0.291733	0.1	-0.007278
0.293400	0.1	-0.006598
0.295067	0.1	-0.007055
0.296733	0.1	-0.010091
0.298400	0.1	-0.015106
0.300067	0.1	-0.020368
0.301733	0.1	-0.024484
0.303400	0.1	-0.026445
0.305067	0.1	-0.025770
0.306733	0.1	-0.023348
0.308400	0.1	-0.020559
0.310067	0.1	-0.017625
0.311733	0.1	-0.014263
0.313400	0.1	-0.011055
0.315067	0.1	-0.009066
0.316733	0.1	-0.008834
0.318400	0.1	-0.009993
0.320067	0.1	-0.011697
0.321733	0.1	-0.013588
0.323400	0.1	-0.015986
0.325067	0.1	-0.018980
0.326733	0.1	-0.021611
0.328400	0.1	-0.022454
0.330067	0.1	-0.021234
0.331733	0.1	-0.019153
0.333400	0.1	-0.017281
0.335067	0.1	-0.015548
0.336733	0.1	-0.013420
0.338400	0.1	-0.011083
0.340067	0.1	-0.009830
0.341733	0.1	-0.010841
0.343400	0.1	-0.013374
0.345067	0.1	-0.015381
0.346733	0.1	-0.015823
0.348400	0.1	-0.014706
0.350067	0.1	-0.012023
0.351733	0.1	-0.008671
0.353400	0.1	-0.006785
0.355067	0.1	-0.007655
0.356733	0.1	-0.010510
0.358400	0.1	-0.013690
0.360067	0.1	-0.015907
0.361733	0.1	-0.016610
0.363400	0.1	-0.015851
0.365067	0.1	-0.014040
0.366733	0.1	-0.011967
0.368400	0.1	-0.010417
0.370067	0.1	-0.009886
0.371733	0.1	-0.010198
0.373400	0.1	-0.010328
0.375067	0.1	-0.009607
0.376733	0.1	-0.008363
0.378400	0.1	-0.006747
0.380067	0.1	-0.004610
0.381733	0.1	-0.002598
0.383400	0.1	-0.001686
0.385067	0.1	-0.002035
0.386733	0.1	-0.003269
0.388400	0.1	-0.005355
0.390067	0.1	-0.008726
0.391733	0.1	-0.013588
0.393400	0.1	-0.019274
0.395067	0.1	-0.024531
0.396733	0.1	-0.028638
0.398400	0.1	-0.031563
0.400067	0.1	-0.032946
0.401733	0.1	-0.032093
0.403400	0.1	-0.028936
0.405067	0.1	-0.024308
0.406733	0.1	-0.019292
0.408400	0.1	-0.014533
0.410067	0.1	-0.010338
0.411733	0.1	-0.007148
0.413400	0.1	-0.005411
0.415067	0.1	-0.005411
0.416733	0.1	-0.007194
0.418400	0.1	-0.009951
0.420067	0.1	-0.012405
0.421733	0.1	-0.013895
0.423400	0.1	-0.014305
0.425067	0.1	-0.013667
0.426733	0.1	-0.012452
0.428400	0.1	-0.011222
0.430067	0.1	-0.009919
0.431733	0.1	-0.008079
0.433400	0.1	-0.005444
0.435067	0.1	-0.002417
0.436733	0.1	-0.000335
0.438400	0.1	-0.000768
0.440067	0.1	-0.003916
0.441733	0.1	-0.007884
0.443400	0.1	-0.009993
0.445067	0.1	-0.008922
0.446733	0.1	-0.005350
0.448400	0.1	-0.001239
0.450067	0.1	0.001327
0.451733	0.1	0.001593
0.453400	0.1	0.000587
0.455067	0.1	-0.000633
0.456733	0.1	-0.002398
0.458400	0.1	-0.005020
0.460067	0.1	-0.007469
0.461733	0.1	-0.008456
0.463400	0.1	-0.008042
0.465067	0.1	-0.007376
0.466733	0.1	-0.007232
0.468400	0.1	-0.007800
0.470067	0.1	-0.009299
0.471733	0.1	-0.011376
0.473400	0.1	-0.012722
0.475067	0.1	-0.012345
0.476733	0.1	-0.010640
0.478400	0.1	-0.008629
0.480067	0.1	-0.006473
0.481733	0.1	-0.003893
0.483400	0.1	-0.001485
0.485067	0.1	-0.000312
0.486733	0.1	-0.000647
0.488400	0.1	-0.001709
0.490067	0.1	-0.002431
0.491733	0.1	-0.002570
0.493400	0.1	-0.002938
0.495067	0.1	-0.004261
0.496733	0.1	-0.006338
0.498400	0.1	-0.008503
0.500067	0.1	-0.010193
0.501733	0.1	-0.010855
0.503400	0.1	-0.009988
0.505067	0.1	-0.007981
0.506733	0.1	-0.006515
0.508400	0.1	-0.007367
0.510067	0.1	-0.010487
0.511733	0.1	-0.013760
0.513400	0.1	-0.015181
0.515067	0.1	-0.014883
0.516733	0.1	-0.014585
0.518400	0.1	-0.015339
0.520067	0.1	-0.016480
0.521733	0.1	-0.016973
0.523400	0.1	-0.017295
0.525067	0.1	-0.018878
0.526733	0.1	-0.021732
0.528400	0.1	-0.024014
0.530067	0.1	-0.023954
0.531733	0.1	-0.021365
0.533400	0.1	-0.017709
0.535067	0.1	-0.014813
0.536733	0.1	-0.013523
0.538400	0.1	-0.013793
0.540067	0.1	-0.015222
0.541733	0.1	-0.016601
0.543400	0.1	-0.016112
0.545067	0.1	-0.013323
0.546733	0.1	-0.010137
0.548400	0.1	-0.008508
0.550067	0.1	-0.007958
0.551733	0.1	-0.006636
0.553400	0.1	-0.003814
0.555067	0.1	-0.000698
0.556733	0.1	0.000750
0.558400	0.1	-0.000703
0.560067	0.1	-0.005048
0.561733	0.1	-0.010901
0.563400	0.1	-0.016000
0.565067	0.1	-0.019222
0.566733	0.1	-0.021234
0.568400	0.1	-0.022561
0.570067	0.1	-0.022715
0.571733	0.1	-0.021555
0.573400	0.1	-0.020023
0.575067	0.1	-0.019097
0.576733	0.1	-0.019018
0.578400	0.1	-0.019632
0.580067	0.1	-0.020624
0.581733	0.1	-0.021472
0.583400	0.1	-0.021136
0.585067	0.1	-0.018678
0.586733	0.1	-0.014836
0.588400	0.1	-0.011511
0.590067	0.1	-0.009621
0.591733	0.1	-0.008643
0.593400	0.1	-0.007711
0.595067	0.1	-0.006631
0.596733	0.1	-0.006072
0.598400	0.1	-0.006743
0.600067	0.1	-0.008740
0.601733	0.1	-0.011609
0.603400	0.1	-0.014557
0.605067	0.1	-0.017108
0.606733	0.1	-0.019688
0.608400	0.1	-0.022808
0.610067	0.1	-0.026007
0.611733	0.1	-0.028270
0.613400	0.1	-0.029295
0.615067	0.1	-0.030091
0.616733	0.1	-0.031763
0.618400	0.1	-0.033975
0.620067	0.1	-0.035269
0.621733	0.1	-0.034180
0.623400	0.1	-0.030203
0.625067	0.1	-0.024610
0.626733	0.1	-0.019632
0.628400	0.1	-0.016326
0.630067	0.1	-0.014259
0.631733	0.1	-0.013160
0.633400	0.1	-0.013541
0.635067	0.1	-0.015395
0.636733	0.1	-0.017388
0.638400	0.1	-0.018356
0.640067	0.1	-0.019004
0.641733	0.1	-0.020596
0.643400	0.1	-0.022831
0.645067	0.1	-0.024401
0.646733	0.1	-0.024922
0.648400	0.1	-0.025188
0.650067	0.1	-0.025863
0.651733	0.1	-0.027036
0.653400	0.1	-0.028657
0.655067	0.1	-0.030221
0.656733	0.1	-0.030380
0.658400	0.1	-0.027800
0.660067	0.1	-0.022762
0.661733	0.1	-0.017318
0.663400	0.1	-0.013597
0.665067	0.1	-0.012484
0.666733	0.1	-0.013504
0.668400	0.1	-0.015190
0.670067	0.1	-0.016405
0.671733	0.1	-0.017337
0.673400	0.1	-0.018659
0.675067	0.1	-0.020564
0.676733	0.1	-0.022645
0.678400	0.1	-0.023874
0.680067	0.1	-0.023106
0.681733	0.1	-0.020694
0.683400	0.1	-0.018878
0.685067	0.1	-0.019125
0.686733	0.1	-0.020019
0.688400	0.1	-0.019036
0.690067	0.1	-0.015888
0.691733	0.1	-0.012890
0.693400	0.1	-0.012354
0.695067	0.1	-0.014720
0.696733	0.1	-0.018892
0.698400	0.1	-0.022897
0.700067	0.1	-0.024498
0.701733	0.1	-0.023022
0.703400	0.1	-0.019972
0.705067	0.1	-0.016713
0.706733	0.1	-0.013057
0.708400	0.1	-0.008610
0.710067	0.1	-0.003963
0.711733	0.1	-0.000582
0.713400	0.1	0.000019
0.715067	0.1	-0.002407
0.716733	0.1	-0.006305
0.718400	0.1	-0.009523
0.720067	0.1	-0.010929
0.721733	0.1	-0.011250
0.723400	0.1	-0.012680
0.725067	0.1	-0.016713
0.726733	0.1	-0.022585
0.728400	0.1	-0.028433
0.730067	0.1	-0.032601
0.731733	0.1	-0.033975
0.733400	0.1	-0.032694
0.735067	0.1	-0.030003
0.736733	0.1	-0.026971
0.738400	0.1	-0.024298
0.740067	0.1	-0.022794
0.741733	0.1	-0.022841
0.743400	0.1	-0.023581
0.745067	0.1	-0.023493
0.746733	0.1	-0.021509
0.748400	0.1	-0.017551
0.750067	0.1	-0.012554
0.751733	0.1	-0.007930
0.753400	0.1	-0.004480
0.755067	0.1	-0.001756
0.756733	0.1	0.001099
0.758400	0.1	0.003907
0.760067	0.1	0.005425
0.761733	0.1	0.004331
0.763400	0.1	0.000205
0.765067	0.1	-0.005635
0.766733	0.1	-0.011111
0.768400	0.1	-0.015474
0.770067	0.1	-0.018873
0.771733	0.1	-0.020950
0.773400	0.1	-0.021206
0.775067	0.1	-0.019930
0.776733	0.1	-0.018007
0.778400	0.1	-0.016065
0.780067	0.1	-0.014305
0.781733	0.1	-0.013192
0.783400	0.1	-0.013011
0.785067	0.1	-0.013267
0.786733	0.1	-0.013779
0.788400	0.1	-0.015032
0.790067	0.1	-0.017057
0.791733	0.1	-0.019060
0.793400	0.1	-0.019884
0.795067	0.1	-0.018710
0.796733	0.1	-0.015623
0.798400	0.1	-0.011767
0.800067	0.1	-0.008754
0.801733	0.1	-0.007753
0.803400	0.1	-0.009043
0.805067	0.1	-0.012247
0.806733	0.1	-0.016349
0.808400	0.1	-0.020242
0.810067	0.1	-0.023800
0.811733	0.1	-0.027311
0.813400	0.1	-0.030287
0.815067	0.1	-0.032061
0.816733	0.1	-0.032512
0.818400	0.1	-0.031968
0.820067	0.1	-0.031074
0.821733	0.1	-0.030235
0.823400	0.1	-0.029360
0.825067	0.1	-0.028862
0.826733	0.1	-0.029737
0.828400	0.1	-0.032093
0.830067	0.1	-0.034790
0.831733	0.1	-0.036978
0.833400	0.1	-0.038710
0.835067	0.1	-0.039861
0.836733	0.1	-0.040056
0.838400	0.1	-0.039809
0.840067	0.1	-0.040308
0.841733	0.1	-0.041947
0.843400	0.1	-0.043437
0.845067	0.1	-0.042431
0.846733	0.1	-0.037444
0.848400	0.1	-0.029444
0.850067	0.1	-0.021276
0.851733	0.1	-0.015469
0.853400	0.1	-0.012778
0.855067	0.1	-0.012540
0.856733	0.1	-0.013853
0.858400	0.1	-0.016051
0.860067	0.1	-0.018771
0.861733	0.1	-0.022105
0.863400	0.1	-0.026147
0.865067	0.1	-0.030212
0.866733	0.1	-0.033118
0.868400	0.1	-0.033923
0.870067	0.1	-0.032820
0.871733	0.1	-0.031460
0.873400	0.1	-0.031614
0.875067	0.1	-0.033551
0.876733	0.1	-0.036373
0.878400	0.1	-0.039083
0.880067	0.1	-0.041202
0.881733	0.1	-0.042967
0.883400	0.1	-0.044247
0.885067	0.1	-0.043451
0.886733	0.1	-0.039139
0.888400	0.1	-0.032210
0.890067	0.1	-0.025705
0.891733	0.1	-0.022664
0.893400	0.1	-0.023912
0.895067	0.1	-0.027199
0.896733	0.1	-0.028890
0.898400	0.1	-0.027413
0.900067	0.1	-0.024615
0.901733	0.1	-0.022813
0.903400	0.1	-0.021863
0.905067	0.1	-0.020280
0.906733	0.1	-0.017746
0.908400	0.1	-0.015208
0.910067	0.1	-0.013211
0.911733	0.1	-0.011544
0.913400	0.1	-0.010459
0.915067	0.1	-0.010678
0.916733	0.1	-0.012424
0.918400	0.1	-0.015348
0.920067	0.1	-0.019143
0.921733	0.1	-0.023423
0.923400	0.1	-0.027511
0.925067	0.1	-0.030557
0.926733	0.1	-0.031842
0.928400	0.1	-0.031330
0.930067	0.1	-0.029658
0.931733	0.1	-0.027101
0.933400	0.1	-0.023972
0.935067	0.1	-0.021784
0.936733	0.1	-0.022142
0.938400	0.1	-0.024657
0.940067	0.1	-0.027395
0.941733	0.1	-0.028997
0.943400	0.1	-0.029271
0.945067	0.1	-0.028219
0.946733	0.1	-0.026203
0.948400	0.1	-0.024731
0.950067	0.1	-0.025220
0.951733	0.1	-0.027209
0.953400	0.1	-0.028806
0.955067	0.1	-0.028596
0.956733	0.1	-0.026710
0.958400	0.1	-0.024107
0.960067	0.1	-0.021658
0.961733	0.1	-0.020629
0.963400	0.1	-0.022324
0.965067	0.1	-0.026086
0.966733	0.1	-0.029667
0.968400	0.1	-0.031823
0.970067	0.1	-0.032494
0.971733	0.1	-0.031292
0.973400	0.1	-0.027670
0.975067	0.1	-0.022054
0.976733	0.1	-0.016065
0.978400	0.1	-0.011269
0.980067	0.1	-0.008084
0.981733	0.1	-0.006352
0.983400	0.1	-0.006510
0.985067	0.1	-0.009271
0.986733	0.1	-0.014203
0.988400	0.1	-0.019358
0.990067	0.1	-0.022780
0.991733	0.1	-0.023921
0.993400	0.1	-0.023823
0.995067	0.1	-0.024280
0.996733	0.1	-0.026203
0.998400	0.1	-0.028661
1.000067	0.1	-0.030329
1.001733	0.1	-0.031535
1.003400	0.1	-0.033774
1.005067	0.1	-0.037188
1.006733	0.1	-0.039828
1.008400	0.1	-0.039749
1.010067	0.1	-0.036643
1.011733	0.1	-0.031763
1.013400	0.1	-0.027125
1.015067	0.1	-0.024219
1.016733	0.1	-0.022859
1.018400	0.1	-0.021388
1.020067	0.1	-0.018543
1.021733	0.1	-0.015171
1.023400	0.1	-0.013197
1.025067	0.1	-0.013136
1.026733	0.1	-0.013928
1.028400	0.1	-0.014631
1.030067	0.1	-0.015399
1.031733	0.1	-0.017108
1.033400	0.1	-0.020317
1.035067	0.1	-0.024950
1.036733	0.1	-0.030617
1.038400	0.1	-0.035977
1.040067	0.1	-0.039013
1.041733	0.1	-0.039400
1.043400	0.1	-0.038869
1.045067	0.1	-0.038547
1.046733	0.1	-0.037658
1.048400	0.1	-0.035218
1.050067	0.1	-0.031558
1.051733	0.1	-0.027716
1.053400	0.1	-0.024596
1.055067	0.1	-0.022985
1.056733	0.1	-0.023795
1.058400	0.1	-0.027441
1.060067	0.1	-0.032731
1.061733	0.1	-0.036797
1.063400	0.1	-0.036992
1.065067	0.1	-0.033402
1.066733	0.1	-0.028564
1.068400	0.1	-0.025034
1.070067	0.1	-0.024131
1.071733	0.1	-0.025667
1.073400	0.1	-0.028280
1.075067	0.1	-0.030762
1.076733	0.1	-0.032610
1.078400	0.1	-0.033532
1.080067	0.1	-0.033458
1.081733	0.1	-0.032731
1.083400	0.1	-0.031735
1.085067	0.1	-0.030985
1.086733	0.1	-0.031353
1.088400	0.1	-0.033360
1.090067	0.1	-0.036415
1.091733	0.1	-0.039134
1.093400	0.1	-0.040131
1.095067	0.1	-0.038808
1.096733	0.1	-0.035889
1.098400	0.1	-0.033006
1.100067	0.1	-0.031730
1.101733	0.1	-0.032801
1.103400	0.1	-0.035865
1.105067	0.1	-0.040312
1.106733	0.1	-0.045546
1.108400	0.1	-0.049728
1.110067	0.1	-0.050208
1.111733	0.1	-0.046273
1.113400	0.1	-0.039958
1.115067	0.1	-0.034007
1.116733	0.1	-0.029844
1.118400	0.1	-0.027618
1.120067	0.1	-0.027739
1.121733	0.1	-0.031004
1.123400	0.1	-0.036950
1.125067	0.1	-0.043456
1.126733	0.1	-0.048280
1.128400	0.1	-0.050426
1.130067	0.1	-0.050529
1.131733	0.1	-0.049672
1.133400	0.1	-0.047986
1.135067	0.1	-0.045346
1.136733	0.1	-0.042645
1.138400	0.1	-0.040703
1.140067	0.1	-0.038831
1.141733	0.1	-0.036103
1.143400	0.1	-0.033430
1.145067	0.1	-0.032648
1.146733	0.1	-0.034175
1.148400	0.1	-0.036545
1.150067	0.1	-0.037975
1.151733	0.1	-0.038035
1.153400	0.1	-0.037798
1.155067	0.1	-0.038710
1.156733	0.1	-0.041523
1.158400	0.1	-0.045304
1.160067	0.1	-0.047674
1.161733	0.1	-0.046985
1.163400	0.1	-0.044084
1.165067	0.1	-0.041407
1.166733	0.1	-0.040205
1.168400	0.1	-0.039316
1.170067	0.1	-0.037034
1.171733	0.1	-0.033071
1.173400	0.1	-0.028601
1.175067	0.1	-0.025416
1.176733	0.1	-0.024335
1.178400	0.1	-0.024252
1.180067	0.1	-0.023479
1.181733	0.1	-0.021691
1.183400	0.1	-0.019991
1.185067	0.1	-0.019465
1.186733	0.1	-0.020261
1.188400	0.1	-0.021937
1.190067	0.1	-0.023628
1.191733	0.1	-0.024354
1.193400	0.1	-0.024275
1.195067	0.1	-0.024750
1.196733	0.1	-0.026817
1.198400	0.1	-0.030175
1.200067	0.1	-0.033639
1.201733	0.1	-0.036145
1.203400	0.1	-0.036857
1.205067	0.1	-0.035334
1.206733	0.1	-0.032303
1.208400	0.1	-0.029346
1.210067	0.1	-0.027642
1.211733	0.1	-0.027986
1.213400	0.1	-0.030836
1.215067	0.1	-0.034976
1.216733	0.1	-0.038031
1.218400	0.1	-0.038720
1.220067	0.1	-0.036983
1.221733	0.1	-0.033025
1.223400	0.1	-0.027739
1.225067	0.1	-0.023004
1.226733	0.1	-0.020545
1.228400	0.1	-0.021281
1.230067	0.1	-0.025053
1.231733	0.1	-0.030184
1.233400	0.1	-0.034347
1.235067	0.1	-0.036615
1.236733	0.1	-0.037942
1.238400	0.1	-0.039730
1.240067	0.1	-0.042245
1.241733	0.1	-0.044233
1.243400	0.1	-0.043856
1.245067	0.1	-0.040261
1.246733	0.1	-0.034715
1.248400	0.1	-0.030054
1.250067	0.1	-0.028517
1.251733	0.1	-0.030021
1.253400	0.1	-0.032345
1.255067	0.1	-0.033127
1.256733	0.1	-0.031567
1.258400	0.1	-0.028396
1.260067	0.1	-0.024973
1.261733	0.1	-0.022515
1.263400	0.1	-0.021886
1.265067	0.1	-0.023586
1.266733	0.1	-0.027250
1.268400	0.1	-0.031553
1.270067	0.1	-0.034869
1.271733	0.1	-0.036117
1.273400	0.1	-0.035246
1.275067	0.1	-0.033127
1.276733	0.1	-0.031060
1.278400	0.1	-0.030282
1.280067	0.1	-0.030920
1.281733	0.1	-0.031884
1.283400	0.1	-0.032163
1.285067	0.1	-0.031744
1.286733	0.1	-0.031185
1.288400	0.1	-0.030654
1.290067	0.1	-0.029798
1.291733	0.1	-0.028168
1.293400	0.1	-0.025602
1.295067	0.1	-0.022571
1.296733	0.1	-0.020126
1.298400	0.1	-0.019143
1.300067	0.1	-0.019991
1.301733	0.1	-0.022980
1.303400	0.1	-0.027991
1.305067	0.1	-0.033556
1.306733	0.1	-0.037709
1.308400	0.1	-0.040135
1.310067	0.1	-0.041998
1.311733	0.1	-0.043632
1.313400	0.1	-0.044121
1.315067	0.1	-0.042808
1.316733	0.1	-0.039618
1.318400	0.1	-0.034533
1.320067	0.1	-0.027632
1.321733	0.1	-0.019278
1.323400	0.1	-0.009942
1.325067	0.1	0.000335
1.326733	0.1	0.012433
1.328400	0.1	0.027283
1.330067	0.1	0.044219
1.331733	0.1	0.061546
1.333400	0.1	0.078697
1.335067	0.1	0.096387
1.336733	0.1	0.114562
1.338400	0.1	0.131787
1.340067	0.1	0.146488
1.341733	0.1	0.157268
1.343400	0.1	0.162497
1.345067	0.1	0.161282
1.346733	0.1	0.154320
1.348400	0.1	0.143140
1.350067	0.1	0.129240
1.351733	0.1	0.113905
1.353400	0.1	0.098031
1.355067	0.1	0.081710
1.356733	0.1	0.064578
1.358400	0.1	0.047251
1.360067	0.1	0.031758
1.361733	0.1	0.019940
1.363400	0.1	0.012047
1.365067	0.1	0.007134
1.366733	0.1	0.003907
1.368400	0.1	0.001336
1.370067	0.1	-0.001262
1.371733	0.1	-0.004359
1.373400	0.1	-0.008163
1.375067	0.1	-0.012624
1.376733	0.1	-0.017602
1.378400	0.1	-0.022948
1.380067	0.1	-0.028433
1.381733	0.1	-0.033746
1.383400	0.1	-0.038310
1.385067	0.1	-0.041267
1.386733	0.1	-0.042226
1.388400	0.1	-0.041872
1.390067	0.1	-0.041337
1.391733	0.1	-0.041309
1.393400	0.1	-0.042487
1.395067	0.1	-0.046096
1.396733	0.1	-0.052587
1.398400	0.1	-0.060583
1.400067	0.1	-0.067865
1.401733	0.1	-0.072722
1.403400	0.1	-0.074496
1.405067	0.1	-0.073621
1.406733	0.1	-0.071195
1.408400	0.1	-0.068359
1.410067	0.1	-0.065817
1.411733	0.1	-0.063768
1.413400	0.1	-0.062091
1.415067	0.1	-0.060531
1.416733	0.1	-0.058981
1.418400	0.1	-0.057342
1.420067	0.1	-0.055302
1.421733	0.1	-0.052648
1.423400	0.1	-0.049351
1.425067	0.1	-0.045137
1.426733	0.1	-0.039604
1.428400	0.1	-0.032596
1.430067	0.1	-0.024508
1.431733	0.1	-0.016200
1.433400	0.1	-0.008191
1.435067	0.1	0.000196
1.436733	0.1	0.010245
1.438400	0.1	0.022408
1.440067	0.1	0.035902
1.441733	0.1	0.049346
1.443400	0.1	0.061556
1.445067	0.1	0.072094
1.446733	0.1	0.081542
1.448400	0.1	0.091339
1.450067	0.1	0.102809
1.451733	0.1	0.116066
1.453400	0.1	0.129952
1.455067	0.1	0.142832
1.456733	0.1	0.153892
1.458400	0.1	0.163601
1.460067	0.1	0.172784
1.461733	0.1	0.181934
1.463400	0.1	0.191303
1.465067	0.1	0.201068
1.466733	0.1	0.211084
1.468400	0.1	0.220411
1.470067	0.1	0.227839
1.471733	0.1	0.233287
1.473400	0.1	0.237953
1.475067	0.1	0.243359
1.476733	0.1	0.250395
1.478400	0.1	0.258842
1.480067	0.1	0.267704
1.481733	0.1	0.276333
1.483400	0.1	0.284738
1.485067	0.1	0.292752
1.486733	0.1	0.299639
1.488400	0.1	0.304794
1.490067	0.1	0.308640
1.491733	0.1	0.312314
1.493400	0.1	0.316650
1.495067	0.1	0.321954
1.496733	0.1	0.328105
1.498400	0.1	0.334927
1.500067	0.1	0.342745
1.501733	0.1	0.351556
1.503400	0.1	0.360431
1.505067	0.1	0.368753
1.506733	0.1	0.377013
1.508400	0.1	0.385838
1.510067	0.1	0.395137
1.511733	0.1	0.404660
1.513400	0.1	0.414927
1.515067	0.1	0.426969
1.516733	0.1	0.441093
1.518400	0.1	0.456679
1.520067	0.1	0.472297
1.521733	0.1	0.486034
1.523400	0.1	0.497140
1.525067	0.1	0.506863
1.526733	0.1	0.516907
1.528400	0.1	0.528391
1.530067	0.1	0.541890
1.531733	0.1	0.557434
1.533400	0.1	0.574556
1.535067	0.1	0.591781
1.536733	0.1	0.606589
1.538400	0.1	0.617499
1.540067	0.1	0.625635
1.541733	0.1	0.633341
1.543400	0.1	0.641658
1.545067	0.1	0.649570
1.546733	0.1	0.656024
1.548400	0.1	0.661667
1.550067	0.1	0.667805
1.551733	0.1	0.674883
1.553400	0.1	0.682315
1.555067	0.1	0.688862
1.556733	0.1	0.694050
1.558400	0.1	0.699456
1.560067	0.1	0.707200
1.561733	0.1	0.717668
1.563400	0.1	0.730343
1.565067	0.1	0.745431
1.566733	0.1	0.763396
1.568400	0.1	0.784048
1.570067	0.1	0.806833
1.571733	0.1	0.830945
1.573400	0.1	0.854838
1.575067	0.1	0.876263
1.576733	0.1	0.893571
1.578400	0.1	0.907113
1.580067	0.1	0.918913
1.581733	0.1	0.930997
1.583400	0.1	0.943854
1.585067	0.1	0.956082
1.586733	0.1	0.965628
1.588400	0.1	0.970713
1.590067	0.1	0.970070
1.591733	0.1	0.963886
1.593400	0.1	0.954098
1.595067	0.1	0.942321
1.596733	0.1	0.928272
1.598400	0.1	0.910908
1.600067	0.1	0.890563
1.601733	0.1	0.869478
1.603400	0.1	0.851378
1.605067	0.1	0.842218
1.606733	0.1	0.851275
1.608400	0.1	0.890144
1.610067	0.1	0.969935
1.611733	0.1	1.098569
1.613400	0.1	1.279549
1.615067	0.1	1.512282
1.616733	0.1	1.791865
1.618400	0.1	2.108160
1.620067	0.1	2.446566
1.621733	0.1	2.790317
1.623400	0.1	3.123414
1.625067	0.1	3.434080
1.626733	0.1	3.716606
1.628400	0.1	3.970042
1.630067	0.1	4.196251
1.631733	0.1	4.398930
1.633400	0.1	4.582237
1.635067	0.1	4.749093
1.636733	0.1	4.900917
1.638400	0.1	5.038520
1.640067	0.1	5.162917
1.641733	0.1	5.275887
1.643400	0.1	5.379356
1.645067	0.1	5.473825
1.646733	0.1	5.558277
1.648400	0.1	5.631298
1.650067	0.1	5.692043
1.651733	0.1	5.740551
1.653400	0.1	5.777287
1.655067	0.1	5.802321
1.656733	0.1	5.815406
1.658400	0.1	5.816142
1.660067	0.1	5.803788
1.661733	0.1	5.777879
1.663400	0.1	5.738349
1.665067	0.1	5.685370
1.666733	0.1	5.620997
1.668400	0.1	5.549076
1.670067	0.1	5.472121
1.671733	0.1	5.389955
1.673400	0.1	5.301461
1.675067	0.1	5.206005
1.676733	0.1	5.102837
1.678400	0.1	4.990892
1.680067	0.1	4.870738
1.681733	0.1	4.745256
1.683400	0.1	4.617418
1.685067	0.1	4.488537
1.686733	0.1	4.358930
1.688400	0.1	4.229038
1.690067	0.1	4.099156
1.691733	0.1	3.968813
1.693400	0.1	3.837869
1.695067	0.1	3.707502
1.696733	0.1	3.578626
1.698400	0.1	3.450415
1.700067	0.1	3.321762
1.701733	0.1	3.193091
1.703400	0.1	3.065835
1.705067	0.1	2.940791
1.706733	0.1	2.817777
1.708400	0.1	2.696798
1.710067	0.1	2.579009
1.711733	0.1	2.465267
1.713400	0.1	2.354439
1.715067	0.1	2.244813
1.716733	0.1	2.136831
1.718400	0.1	2.033487
1.720067	0.1	1.937770
1.721733	0.1	1.849877
1.723400	0.1	1.766891
1.725067	0.1	1.684926
1.726733	0.1	1.601707
1.728400	0.1	1.518009
1.730067	0.1	1.436500
1.731733	0.1	1.359009
1.733400	0.1	1.285593
1.735067	0.1	1.215739
1.736733	0.1	1.149122
1.738400	0.1	1.085522
1.740067	0.1	1.025526
1.741733	0.1	0.970881
1.743400	0.1	0.922792
1.745067	0.1	0.880361
1.746733	0.1	0.841864
1.748400	0.1	0.806456
1.750067	0.1	0.773538
1.751733	0.1	0.742045
1.753400	0.1	0.711172
1.755067	0.1	0.680713
1.756733	0.1	0.650636
1.758400	0.1	0.620931
1.760067	0.1	0.591949
1.761733	0.1	0.564256
1.763400	0.1	0.538053
1.765067	0.1	0.513471
1.766733	0.1	0.491557
1.768400	0.1	0.473913
1.770067	0.1	0.460786
1.771733	0.1	0.450057
1.773400	0.1	0.438932
1.775067	0.1	0.426555
1.776733	0.1	0.414196
1.778400	0.1	0.403421
1.780067	0.1	0.394513
1.781733	0.1	0.386261
1.783400	0.1	0.377302
1.785067	0.1	0.367095
1.786733	0.1	0.355565
1.788400	0.1	0.343095
1.790067	0.1	0.330871
1.791733	0.1	0.320501
1.793400	0.1	0.313316
1.795067	0.1	0.309651
1.796733	0.1	0.308058
1.798400	0.1	0.306168
1.800067	0.1	0.302801
1.801733	0.1	0.298452
1.803400	0.1	0.293758
1.805067	0.1	0.288645
1.806733	0.1	0.282777
1.808400	0.1	0.276025
1.810067	0.1	0.268854
1.811733	0.1	0.262274
1.813400	0.1	0.257189
1.815067	0.1	0.254079
1.816733	0.1	0.252859
1.818400	0.1	0.252551
1.820067	0.1	0.251741
1.821733	0.1	0.250088
1.823400	0.1	0.248938
1.825067	0.1	0.249352
1.826733	0.1	0.250000
1.828400	0.1	0.248360
1.830067	0.1	0.243420
1.831733	0.1	0.236291
1.833400	0.1	0.229287
1.835067	0.1	0.224835
1.836733	0.1	0.223937
1.838400	0.1	0.225413
1.840067	0.1	0.227187
1.841733	0.1	0.227918
1.843400	0.1	0.227774
1.845067	0.1	0.228374
1.846733	0.1	0.231732
1.848400	0.1	0.238908
1.850067	0.1	0.249175
1.851733	0.1	0.260281
1.853400	0.1	0.270321
1.855067	0.1	0.279504
1.856733	0.1	0.290102
1.858400	0.1	0.304687
1.860067	0.1	0.323323
1.861733	0.1	0.343048
1.863400	0.1	0.361046
1.865067	0.1	0.377428
1.866733	0.1	0.394713
1.868400	0.1	0.415281
1.870067	0.1	0.439156
1.871733	0.1	0.464777
1.873400	0.1	0.491813
1.875067	0.1	0.521606
1.876733	0.1	0.555059
1.878400	0.1	0.591329
1.880067	0.1	0.628526
1.881733	0.1	0.665314
1.883400	0.1	0.701426
1.885067	0.1	0.736881
1.886733	0.1	0.771726
1.888400	0.1	0.806162
1.890067	0.1	0.839713
1.891733	0.1	0.870805
1.893400	0.1	0.897842
1.895067	0.1	0.919583
1.896733	0.1	0.934931
1.898400	0.1	0.943989
1.900067	0.1	0.948529
1.901733	0.1	0.950661
1.903400	0.1	0.951770
1.905067	0.1	0.952273
1.906733	0.1	0.951285
1.908400	0.1	0.946834
1.910067	0.1	0.937488
1.911733	0.1	0.923947
1.913400	0.1	0.908305
1.915067	0.1	0.891387
1.916733	0.1	0.872174
1.918400	0.1	0.850041
1.920067	0.1	0.825720
1.921733	0.1	0.800360
1.923400	0.1	0.775098
1.925067	0.1	0.750530
1.926733	0.1	0.726199
1.928400	0.1	0.701626
1.930067	0.1	0.677411
1.931733	0.1	0.654603
1.933400	0.1	0.633649
1.935067	0.1	0.614501
1.936733	0.1	0.596768
1.938400	0.1	0.579744
1.940067	0.1	0.562952
1.941733	0.1	0.546947
1.943400	0.1	0.533154
1.945067	0.1	0.522118
1.946733	0.1	0.512190
1.948400	0.1	0.501010
1.950067	0.1	0.487752
1.951733	0.1	0.473317
1.953400	0.1	0.458849
1.955067	0.1	0.445102
1.956733	0.1	0.433065
1.958400	0.1	0.423789
1.960067	0.1	0.417070
1.961733	0.1	0.411398
1.963400	0.1	0.405754
1.965067	0.1	0.400417
1.966733	0.1	0.395998
1.968400	0.1	0.392175
1.970067	0.1	0.387207
1.971733	0.1	0.378755
1.973400	0.1	0.366145
1.975067	0.1	0.351523
1.976733	0.1	0.337726
1.978400	0.1	0.325963
1.980067	0.1	0.315765
1.981733	0.1	0.306042
1.983400	0.1	0.295877
1.985067	0.1	0.285022
1.986733	0.1	0.274493
1.988400	0.1	0.266498
1.990067	0.1	0.262833
1.991733	0.1	0.263010
1.993400	0.1	0.264500
1.995067	0.1	0.264701
1.996733	0.1	0.262181
1.998400	0.1	0.256561
2.000067	0.1	0.248333
2.001733	0.1	0.238582
2.003400	0.1	0.228249
2.005067	0.1	0.217925
2.006733	0.1	0.208816
2.008400	0.1	0.203010
2.010067	0.1	0.201776
2.011733	0.1	0.204206
2.013400	0.1	0.207867
2.015067	0.1	0.210172
2.016733	0.1	0.209874
2.018400	0.1	0.207680
2.020067	0.1	0.205119
2.021733	0.1	0.202963
2.023400	0.1	0.200574
2.025067	0.1	0.196733
2.026733	0.1	0.191629
2.028400	0.1	0.187298
2.030067	0.1	0.185561
2.031733	0.1	0.186292
2.033400	0.1	0.187904
2.035067	0.1	0.188830
2.036733	0.1	0.188285
2.038400	0.1	0.185627
2.040067	0.1	0.180244
2.041733	0.1	0.172607
2.043400	0.1	0.164583
2.045067	0.1	0.157873
2.046733	0.1	0.152662
2.048400	0.1	0.148588
2.050067	0.1	0.145994
2.051733	0.1	0.145324
2.053400	0.1	0.146194
2.055067	0.1	0.147470
2.056733	0.1	0.148076
2.058400	0.1	0.147871
2.060067	0.1	0.147359
2.061733	0.1	0.146739
2.063400	0.1	0.146162
2.065067	0.1	0.146306
2.066733	0.1	0.147307
2.068400	0.1	0.147754
2.070067	0.1	0.146101
2.071733	0.1	0.142334
2.073400	0.1	0.137598
2.075067	0.1	0.133323
2.076733	0.1	0.130683
2.078400	0.1	0.129933
2.080067	0.1	0.130143
2.081733	0.1	0.129691
2.083400	0.1	0.127549
2.085067	0.1	0.124048
2.086733	0.1	0.120341
2.088400	0.1	0.117184
2.090067	0.1	0.114278
2.091733	0.1	0.110641
2.093400	0.1	0.105896
2.095067	0.1	0.101458
2.096733	0.1	0.099163
2.098400	0.1	0.098832
2.100067	0.1	0.098664
2.101733	0.1	0.097603
2.103400	0.1	0.096234
2.105067	0.1	0.095768
2.106733	0.1	0.096718
2.108400	0.1	0.098939
2.110067	0.1	0.102324
2.111733	0.1	0.106422
2.113400	0.1	0.110222
2.115067	0.1	0.112979
2.116733	0.1	0.114623
2.118400	0.1	0.115153
2.120067	0.1	0.114446
2.121733	0.1	0.112727
2.123400	0.1	0.110683
2.125067	0.1	0.109226
2.126733	0.1	0.109007
2.128400	0.1	0.109794
2.130067	0.1	0.110809
2.131733	0.1	0.111079
2.133400	0.1	0.109007
2.135067	0.1	0.103721
2.136733	0.1	0.097156
2.138400	0.1	0.092709
2.140067	0.1	0.092038
2.141733	0.1	0.094427
2.143400	0.1	0.098445
2.145067	0.1	0.103409
2.146733	0.1	0.109044
2.148400	0.1	0.114446
2.150067	0.1	0.118152
2.151733	0.1	0.119433
2.153400	0.1	0.119046
2.155067	0.1	0.118599
2.156733	0.1	0.119638
2.158400	0.1	0.123065
2.160067	0.1	0.128513
2.161733	0.1	0.134585
2.163400	0.1	0.139368
2.165067	0.1	0.140462
2.166733	0.1	0.136551
2.168400	0.1	0.129286
2.170067	0.1	0.122255
2.171733	0.1	0.118315
2.173400	0.1	0.118632
2.175067	0.1	0.122832
2.176733	0.1	0.129165
2.178400	0.1	0.135321
2.180067	0.1	0.139647
2.181733	0.1	0.141677
2.183400	0.1	0.142059
2.185067	0.1	0.142353
2.186733	0.1	0.144253
2.188400	0.1	0.148718
2.190067	0.1	0.155363
2.191733	0.1	0.162018
2.193400	0.1	0.165836
2.195067	0.1	0.165589
2.196733	0.1	0.162618
2.198400	0.1	0.159573
2.200067	0.1	0.158492
2.201733	0.1	0.159829
2.203400	0.1	0.162665
2.205067	0.1	0.165412
2.206733	0.1	0.166916
2.208400	0.1	0.167326
2.210067	0.1	0.167331
2.211733	0.1	0.166921
2.213400	0.1	0.165924
2.215067	0.1	0.165254
2.216733	0.1	0.166758
2.218400	0.1	0.171452
2.220067	0.1	0.177943
2.221733	0.1	0.183205
2.223400	0.1	0.185142
2.225067	0.1	0.183582
2.226733	0.1	0.178902
2.228400	0.1	0.171629
2.230067	0.1	0.163484
2.231733	0.1	0.157058
2.233400	0.1	0.154427
2.235067	0.1	0.156327
2.236733	0.1	0.162022
2.238400	0.1	0.169957
2.240067	0.1	0.178493
2.241733	0.1	0.185999
2.243400	0.1	0.191042
2.245067	0.1	0.192951
2.246733	0.1	0.192178
2.248400	0.1	0.190185
2.250067	0.1	0.188896
2.251733	0.1	0.189748
2.253400	0.1	0.192872
2.255067	0.1	0.196942
2.256733	0.1	0.200053
2.258400	0.1	0.200947
2.260067	0.1	0.199839
2.261733	0.1	0.197641
2.263400	0.1	0.194660
2.265067	0.1	0.190847
2.266733	0.1	0.186795
2.268400	0.1	0.183629
2.270067	0.1	0.182274
2.271733	0.1	0.182898
2.273400	0.1	0.184854
2.275067	0.1	0.187661
2.276733	0.1	0.191238
2.278400	0.1	0.195056
2.280067	0.1	0.198195
2.281733	0.1	0.200220
2.283400	0.1	0.201412
2.285067	0.1	0.202111
2.286733	0.1	0.202414
2.288400	0.1	0.202060
2.290067	0.1	0.200183
2.291733	0.1	0.196076
2.293400	0.1	0.190544
2.295067	0.1	0.185496
2.296733	0.1	0.182181
2.298400	0.1	0.180863
2.300067	0.1	0.181580
2.301733	0.1	0.183955
2.303400	0.1	0.186767
2.305067	0.1	0.188663
2.306733	0.1	0.189054
2.308400	0.1	0.188113
2.310067	0.1	0.186157
2.311733	0.1	0.183256
2.313400	0.1	0.179489
2.315067	0.1	0.175652
2.316733	0.1	0.172732
2.318400	0.1	0.170637
2.320067	0.1	0.168756
2.321733	0.1	0.167633
2.323400	0.1	0.168392
2.325067	0.1	0.170544
2.326733	0.1	0.172001
2.328400	0.1	0.171056
2.330067	0.1	0.167694
2.331733	0.1	0.163913
2.333400	0.1	0.162488
2.335067	0.1	0.164690
2.336733	0.1	0.169147
2.338400	0.1	0.172984
2.340067	0.1	0.174353
2.341733	0.1	0.173715
2.343400	0.1	0.172327
2.345067	0.1	0.170418
2.346733	0.1	0.167717
2.348400	0.1	0.164681
2.350067	0.1	0.162087
2.351733	0.1	0.160323
2.353400	0.1	0.159321
2.355067	0.1	0.158823
2.356733	0.1	0.158465
2.358400	0.1	0.157463
2.360067	0.1	0.155214
2.361733	0.1	0.152574
2.363400	0.1	0.151224
2.365067	0.1	0.152015
2.366733	0.1	0.154749
2.368400	0.1	0.158781
2.370067	0.1	0.163130
2.371733	0.1	0.166255
2.373400	0.1	0.166669
2.375067	0.1	0.163894
2.376733	0.1	0.158465
2.378400	0.1	0.151610
2.380067	0.1	0.144891
2.381733	0.1	0.139275
2.383400	0.1	0.134502
2.385067	0.1	0.130022
2.386733	0.1	0.126110
2.388400	0.1	0.123344
2.390067	0.1	0.121337
2.391733	0.1	0.118976
2.393400	0.1	0.115782
2.395067	0.1	0.112597
2.396733	0.1	0.110888
2.398400	0.1	0.111195
2.400067	0.1	0.112709
2.401733	0.1	0.114348
2.403400	0.1	0.115773
2.405067	0.1	0.117347
2.406733	0.1	0.119419
2.408400	0.1	0.121412
2.410067	0.1	0.121580
2.411733	0.1	0.118604
2.413400	0.1	0.113379
2.415067	0.1	0.108103
2.416733	0.1	0.103936
2.418400	0.1	0.100723
2.420067	0.1	0.098455
2.421733	0.1	0.097672
2.423400	0.1	0.098557
2.425067	0.1	0.100252
2.426733	0.1	0.101151
2.428400	0.1	0.099959
2.430067	0.1	0.096508
2.431733	0.1	0.091805
2.433400	0.1	0.087894
2.435067	0.1	0.086967
2.436733	0.1	0.089942
2.438400	0.1	0.095759
2.440067	0.1	0.101551
2.441733	0.1	0.104220
2.443400	0.1	0.102883
2.445067	0.1	0.099153
2.446733	0.1	0.094958
2.448400	0.1	0.091181
2.450067	0.1	0.087991
2.451733	0.1	0.085123
2.453400	0.1	0.082352
2.455067	0.1	0.080587
2.456733	0.1	0.081132
2.458400	0.1	0.083735
2.460067	0.1	0.086655
2.461733	0.1	0.088247
2.463400	0.1	0.087977
2.465067	0.1	0.086394
2.466733	0.1	0.084671
2.468400	0.1	0.084229
2.470067	0.1	0.085607
2.471733	0.1	0.087488
2.473400	0.1	0.087642
2.475067	0.1	0.084550
2.476733	0.1	0.078320
2.478400	0.1	0.070743
2.480067	0.1	0.064219
2.481733	0.1	0.060420
2.483400	0.1	0.059567
2.485067	0.1	0.060508
2.486733	0.1	0.061747
2.488400	0.1	0.062408
2.490067	0.1	0.062278
2.491733	0.1	0.061649
2.493400	0.1	0.061425
2.495067	0.1	0.062287
2.496733	0.1	0.063637
2.498400	0.1	0.064354
2.500067	0.1	0.064471
2.501733	0.1	0.065058
2.503400	0.1	0.066669
2.505067	0.1	0.068131
2.506733	0.1	0.067330
2.508400	0.1	0.063786
2.510067	0.1	0.059311
2.511733	0.1	0.055656
2.513400	0.1	0.053365
2.515067	0.1	0.052480
2.516733	0.1	0.052457
2.518400	0.1	0.051809
2.520067	0.1	0.049490
2.521733	0.1	0.045910
2.523400	0.1	0.042343
2.525067	0.1	0.039847
2.526733	0.1	0.038636
2.528400	0.1	0.038426
2.530067	0.1	0.039111
2.531733	0.1	0.040503
2.533400	0.1	0.042175
2.535067	0.1	0.043921
2.536733	0.1	0.046133
2.538400	0.1	0.049579
2.540067	0.1	0.054291
2.541733	0.1	0.058971
2.543400	0.1	0.061905
2.545067	0.1	0.062492
2.546733	0.1	0.061751
2.548400	0.1	0.061165
2.550067	0.1	0.061244
2.551733	0.1	0.061295
2.553400	0.1	0.060410
2.555067	0.1	0.058599
2.556733	0.1	0.056494
2.558400	0.1	0.054482
2.560067	0.1	0.052359
2.561733	0.1	0.049481
2.563400	0.1	0.045742
2.565067	0.1	0.042059
2.566733	0.1	0.039251
2.568400	0.1	0.037402
2.570067	0.1	0.036368
2.571733	0.1	0.036098
2.573400	0.1	0.036671
2.575067	0.1	0.037886
2.576733	0.1	0.039344
2.578400	0.1	0.041099
2.580067	0.1	0.043353
2.581733	0.1	0.045323
2.583400	0.1	0.045272
2.585067	0.1	0.042124
2.586733	0.1	0.036554
2.588400	0.1	0.030538
2.590067	0.1	0.026566
2.591733	0.1	0.026519
2.593400	0.1	0.030398
2.595067	0.1	0.036396
2.596733	0.1	0.042552
2.598400	0.1	0.048005
2.600067	0.1	0.052569
2.601733	0.1	0.056019
2.603400	0.1	0.057891
2.605067	0.1	0.057677
2.606733	0.1	0.055479
2.608400	0.1	0.052280
2.610067	0.1	0.049337
2.611733	0.1	0.047223
2.613400	0.1	0.045439
2.615067	0.1	0.043637
2.616733	0.1	0.042589
2.618400	0.1	0.043460
2.620067	0.1	0.046571
2.621733	0.1	0.051004
2.623400	0.1	0.055223
2.625067	0.1	0.057747
2.626733	0.1	0.057421
2.628400	0.1	0.054287
2.630067	0.1	0.049500
2.631733	0.1	0.044089
2.633400	0.1	0.038515
2.635067	0.1	0.033542
2.636733	0.1	0.030394
2.638400	0.1	0.029765
2.640067	0.1	0.031078
2.641733	0.1	0.032829
2.643400	0.1	0.033611
2.645067	0.1	0.032680
2.646733	0.1	0.029965
2.648400	0.1	0.026473
2.650067	0.1	0.023833
2.651733	0.1	0.023143
2.653400	0.1	0.024550
2.655067	0.1	0.027679
2.656733	0.1	0.032005
2.658400	0.1	0.036722
2.660067	0.1	0.040452
2.661733	0.1	0.042031
2.663400	0.1	0.041630
2.665067	0.1	0.040554
2.666733	0.1	0.040326
2.668400	0.1	0.041993
2.670067	0.1	0.045281
2.671733	0.1	0.048676
2.673400	0.1	0.050613
2.675067	0.1	0.050589
2.676733	0.1	0.049216
2.678400	0.1	0.046967
2.680067	0.1	0.043325
2.681733	0.1	0.038361
2.683400	0.1	0.033793
2.685067	0.1	0.031269
2.686733	0.1	0.030803
2.688400	0.1	0.031278
2.690067	0.1	0.031320
2.691733	0.1	0.029979
2.693400	0.1	0.027390
2.695067	0.1	0.024601
2.696733	0.1	0.022585
2.698400	0.1	0.021732
2.700067	0.1	0.021919
2.701733	0.1	0.022878
2.703400	0.1	0.024708
2.705067	0.1	0.027507
2.706733	0.1	0.030571
2.708400	0.1	0.032852
2.710067	0.1	0.033858
2.711733	0.1	0.033723
2.713400	0.1	0.032643
2.715067	0.1	0.030417
2.716733	0.1	0.027209
2.718400	0.1	0.024620
2.720067	0.1	0.024606
2.721733	0.1	0.026980
2.723400	0.1	0.029323
2.725067	0.1	0.029872
2.726733	0.1	0.029230
2.728400	0.1	0.028941
2.730067	0.1	0.029723
2.731733	0.1	0.031255
2.733400	0.1	0.032918
2.735067	0.1	0.034673
2.736733	0.1	0.037197
2.738400	0.1	0.041402
2.740067	0.1	0.047577
2.741733	0.1	0.054361
2.743400	0.1	0.059344
2.745067	0.1	0.061314
2.746733	0.1	0.061002
2.748400	0.1	0.059796
2.750067	0.1	0.058375
2.751733	0.1	0.056596
2.753400	0.1	0.054347
2.755067	0.1	0.051996
2.756733	0.1	0.050007
2.758400	0.1	0.048769
2.760067	0.1	0.048876
2.761733	0.1	0.050645
2.763400	0.1	0.053262
2.765067	0.1	0.055446
2.766733	0.1	0.056508
2.768400	0.1	0.056238
2.770067	0.1	0.054766
2.771733	0.1	0.052634
2.773400	0.1	0.050431
2.775067	0.1	0.048415
2.776733	0.1	0.046804
2.778400	0.1	0.046259
2.780067	0.1	0.047279
2.781733	0.1	0.049667
2.783400	0.1	0.052978
2.785067	0.1	0.056685
2.786733	0.1	0.060177
2.788400	0.1	0.062925
2.790067	0.1	0.064168
2.791733	0.1	0.063181
2.793400	0.1	0.060322
2.795067	0.1	0.056829
2.796733	0.1	0.053463
2.798400	0.1	0.050063
2.800067	0.1	0.046669
2.801733	0.1	0.044079
2.803400	0.1	0.042897
2.805067	0.1	0.042720
2.806733	0.1	0.042748
2.808400	0.1	0.042985
2.810067	0.1	0.044093
2.811733	0.1	0.045816
2.813400	0.1	0.046915
2.815067	0.1	0.046878
2.816733	0.1	0.046440
2.818400	0.1	0.046645
2.820067	0.1	0.047856
2.821733	0.1	0.049849
2.823400	0.1	0.052620
2.825067	0.1	0.055935
2.826733	0.1	0.058706
2.828400	0.1	0.060070
2.830067	0.1	0.060308
2.831733	0.1	0.060028
2.833400	0.1	0.059535
2.835067	0.1	0.059172
2.836733	0.1	0.059078
2.838400	0.1	0.058636
2.840067	0.1	0.057025
2.841733	0.1	0.054217
2.843400	0.1	0.051539
2.845067	0.1	0.050538
2.846733	0.1	0.051572
2.848400	0.1	0.053900
2.850067	0.1	0.056191
2.851733	0.1	0.056913
2.853400	0.1	0.055465
2.855067	0.1	0.052769
2.856733	0.1	0.050375
2.858400	0.1	0.049425
2.860067	0.1	0.050380
2.861733	0.1	0.053025
2.863400	0.1	0.056261
2.865067	0.1	0.058264
2.866733	0.1	0.057910
2.868400	0.1	0.055935
2.870067	0.1	0.054170
2.871733	0.1	0.053863
2.873400	0.1	0.054883
2.875067	0.1	0.056326
2.876733	0.1	0.057379
2.878400	0.1	0.057407
2.880067	0.1	0.056261
2.881733	0.1	0.054678
2.883400	0.1	0.053728
2.885067	0.1	0.053518
2.886733	0.1	0.053146
2.888400	0.1	0.051903
2.890067	0.1	0.049761
2.891733	0.1	0.046995
2.893400	0.1	0.044242
2.895067	0.1	0.042049
2.896733	0.1	0.040182
2.898400	0.1	0.038678
2.900067	0.1	0.038804
2.901733	0.1	0.041244
2.903400	0.1	0.044899
2.905067	0.1	0.047944
2.906733	0.1	0.049029
2.908400	0.1	0.048238
2.910067	0.1	0.046943
2.911733	0.1	0.046189
2.913400	0.1	0.046161
2.915067	0.1	0.046701
2.916733	0.1	0.047274
2.918400	0.1	0.047116
2.920067	0.1	0.045723
2.921733	0.1	0.043148
2.923400	0.1	0.039916
2.925067	0.1	0.036950
2.926733	0.1	0.035437
2.928400	0.1	0.036214
2.930067	0.1	0.039134
2.931733	0.1	0.042999
2.933400	0.1	0.046245
2.935067	0.1	0.048601
2.936733	0.1	0.051097
2.938400	0.1	0.053495
2.940067	0.1	0.054170
2.941733	0.1	0.053090
2.943400	0.1	0.052354
2.945067	0.1	0.053658
2.946733	0.1	0.056578
2.948400	0.1	0.059442
2.950067	0.1	0.061216
2.951733	0.1	0.062045
2.953400	0.1	0.062496
2.955067	0.1	0.062832
2.956733	0.1	0.062552
2.958400	0.1	0.060722
2.960067	0.1	0.057165
2.961733	0.1	0.052713
2.963400	0.1	0.048457
2.965067	0.1	0.045248
2.966733	0.1	0.043348
2.968400	0.1	0.042520
2.970067	0.1	0.042776
2.971733	0.1	0.044308
2.973400	0.1	0.046468
2.975067	0.1	0.047777
2.976733	0.1	0.047372
2.978400	0.1	0.045388
2.980067	0.1	0.042086
2.981733	0.1	0.037849
2.983400	0.1	0.033411
2.985067	0.1	0.029439
2.986733	0.1	0.026589
2.988400	0.1	0.025672
2.990067	0.1	0.026929
2.991733	0.1	0.029705
2.993400	0.1	0.032992
2.995067	0.1	0.035558
2.996733	0.1	0.035935
2.998400	0.1	0.033737
3.000067	0.1	0.030473
3.001733	0.1	0.028093
3.003400	0.1	0.027558
3.005067	0.1	0.029099
3.006733	0.1	0.032671
3.008400	0.1	0.037705
3.010067	0.1	0.043116
3.011733	0.1	0.047646
3.013400	0.1	0.049742
3.015067	0.1	0.047977
3.016733	0.1	0.042845
3.018400	0.1	0.037448
3.020067	0.1	0.035092
3.021733	0.1	0.036522
3.023400	0.1	0.040140
3.025067	0.1	0.044010
3.026733	0.1	0.047046
3.028400	0.1	0.048815
3.030067	0.1	0.049295
3.031733	0.1	0.048894
3.033400	0.1	0.047963
3.035067	0.1	0.046431
3.036733	0.1	0.044429
3.038400	0.1	0.042748
3.040067	0.1	0.041942
3.041733	0.1	0.041514
3.043400	0.1	0.040699
3.045067	0.1	0.039358
3.046733	0.1	0.038021
3.048400	0.1	0.037020
3.050067	0.1	0.036270
3.051733	0.1	0.036303
3.053400	0.1	0.038049
3.055067	0.1	0.041318
3.056733	0.1	0.044480
3.058400	0.1	0.045919
3.060067	0.1	0.045346
3.061733	0.1	0.043460
3.063400	0.1	0.040974
3.065067	0.1	0.038813
3.066733	0.1	0.037914
3.068400	0.1	0.038063
3.070067	0.1	0.038045
3.071733	0.1	0.037155
3.073400	0.1	0.035018
3.075067	0.1	0.030976
3.076733	0.1	0.025835
3.078400	0.1	0.022086
3.080067	0.1	0.021085
3.081733	0.1	0.022338
3.083400	0.1	0.024945
3.085067	0.1	0.027912
3.086733	0.1	0.030673
3.088400	0.1	0.033835
3.090067	0.1	0.037756
3.091733	0.1	0.041169
3.093400	0.1	0.042277
3.095067	0.1	0.040606
3.096733	0.1	0.037304
3.098400	0.1	0.034235
3.100067	0.1	0.032894
3.101733	0.1	0.033742
3.103400	0.1	0.036312
3.105067	0.1	0.039483
3.106733	0.1	0.041802
3.108400	0.1	0.042287
3.110067	0.1	0.040825
3.111733	0.1	0.037709
3.113400	0.1	0.033448
3.115067	0.1	0.029150
3.116733	0.1	0.026179
3.118400	0.1	0.024843
3.120067	0.1	0.024070
3.121733	0.1	0.023018
3.123400	0.1	0.022193
3.125067	0.1	0.022436
3.126733	0.1	0.023423
3.128400	0.1	0.024182
3.130067	0.1	0.024908
3.131733	0.1	0.026594
3.133400	0.1	0.028997
3.135067	0.1	0.030808
3.136733	0.1	0.031013
3.138400	0.1	0.029542
3.140067	0.1	0.027446
3.141733	0.1	0.026142
3.143400	0.1	0.026198
3.145067	0.1	0.027283
3.146733	0.1	0.028810
3.148400	0.1	0.030086
3.150067	0.1	0.030315
3.151733	0.1	0.029118
3.153400	0.1	0.027134
3.155067	0.1	0.025546
3.156733	0.1	0.024941
3.158400	0.1	0.025444
3.160067	0.1	0.027400
3.161733	0.1	0.030734
3.163400	0.1	0.034035
3.165067	0.1	0.035777
3.166733	0.1	0.036019
3.168400	0.1	0.035670
3.170067	0.1	0.034971
3.171733	0.1	0.033639
3.173400	0.1	0.031660
3.175067	0.1	0.029933
3.176733	0.1	0.029616
3.178400	0.1	0.030613
3.180067	0.1	0.031563
3.181733	0.1	0.031679
3.183400	0.1	0.031963
3.185067	0.1	0.034054
3.186733	0.1	0.038124
3.188400	0.1	0.042063
3.190067	0.1	0.043074
3.191733	0.1	0.040191
3.193400	0.1	0.035055
3.195067	0.1	0.030245
3.196733	0.1	0.027544
3.198400	0.1	0.027395
3.200067	0.1	0.028973
3.201733	0.1	0.030575
3.203400	0.1	0.030636
3.205067	0.1	0.028675
3.206733	0.1	0.025202
3.208400	0.1	0.021150
3.210067	0.1	0.017905
3.211733	0.1	0.016792
3.213400	0.1	0.017672
3.215067	0.1	0.019050
3.216733	0.1	0.020098
3.218400	0.1	0.021588
3.220067	0.1	0.024359
3.221733	0.1	0.027549
3.223400	0.1	0.029025
3.225067	0.1	0.027465
3.226733	0.1	0.023870
3.228400	0.1	0.020657
3.230067	0.1	0.019167
3.231733	0.1	0.019018
3.233400	0.1	0.019344
3.235067	0.1	0.019725
3.236733	0.1	0.020512
3.238400	0.1	0.021663
3.240067	0.1	0.021472
3.241733	0.1	0.018179
3.243400	0.1	0.012578
3.245067	0.1	0.007679
3.246733	0.1	0.006012
3.248400	0.1	0.007888
3.250067	0.1	0.012023
3.251733	0.1	0.016899
3.253400	0.1	0.021383
3.255067	0.1	0.024633
3.256733	0.1	0.025779
3.258400	0.1	0.024289
3.260067	0.1	0.020820
3.261733	0.1	0.016978
3.263400	0.1	0.013988
3.265067	0.1	0.011497
3.266733	0.1	0.008279
3.268400	0.1	0.004498
3.270067	0.1	0.002198
3.271733	0.1	0.003357
3.273400	0.1	0.007991
3.275067	0.1	0.014105
3.276733	0.1	0.019106
3.278400	0.1	0.021229
3.280067	0.1	0.020005
3.281733	0.1	0.016317
3.283400	0.1	0.011986
3.285067	0.1	0.008447
3.286733	0.1	0.005923
3.288400	0.1	0.004247
3.290067	0.1	0.003455
3.291733	0.1	0.003073
3.293400	0.1	0.001737
3.295067	0.1	-0.001071
3.296733	0.1	-0.003669
3.298400	0.1	-0.004345
3.300067	0.1	-0.003697
3.301733	0.1	-0.003297
3.303400	0.1	-0.003208
3.305067	0.1	-0.001788
3.306733	0.1	0.002193
3.308400	0.1	0.007749
3.310067	0.1	0.012042
3.311733	0.1	0.012801
3.313400	0.1	0.010068
3.315067	0.1	0.005891
3.316733	0.1	0.002547
3.318400	0.1	0.000787
3.320067	0.1	0.000023
3.321733	0.1	-0.000158
3.323400	0.1	0.000377
3.325067	0.1	0.002049
3.326733	0.1	0.005024
3.328400	0.1	0.008023
3.330067	0.1	0.008931
3.331733	0.1	0.007036
3.333400	0.1	0.003716
3.335067	0.1	0.000834
3.336733	0.1	-0.001262
3.338400	0.1	-0.003465
3.340067	0.1	-0.005788
3.341733	0.1	-0.007097
3.343400	0.1	-0.006594
3.345067	0.1	-0.004447
3.346733	0.1	-0.001453
3.348400	0.1	0.001271
3.350067	0.1	0.002780
3.351733	0.1	0.002887
3.353400	0.1	0.002417
3.355067	0.1	0.002813
3.356733	0.1	0.004643
3.358400	0.1	0.006305
3.360067	0.1	0.005797
3.361733	0.1	0.003777
3.363400	0.1	0.002645
3.365067	0.1	0.002948
3.366733	0.1	0.003073
3.368400	0.1	0.002258
3.370067	0.1	0.001625
3.371733	0.1	0.002342
3.373400	0.1	0.004098
3.375067	0.1	0.005728
3.376733	0.1	0.006366
3.378400	0.1	0.005630
3.380067	0.1	0.003916
3.381733	0.1	0.002407
3.383400	0.1	0.002235
3.385067	0.1	0.003534
3.386733	0.1	0.005094
3.388400	0.1	0.005239
3.390067	0.1	0.003111
3.391733	0.1	-0.001006
3.393400	0.1	-0.005933
3.395067	0.1	-0.010096
3.396733	0.1	-0.012354
3.398400	0.1	-0.012508
3.400067	0.1	-0.010966
3.401733	0.1	-0.008517
3.403400	0.1	-0.006338
3.405067	0.1	-0.005099
3.406733	0.1	-0.004503
3.408400	0.1	-0.004522
3.410067	0.1	-0.005681
3.411733	0.1	-0.007548
3.413400	0.1	-0.008517
3.415067	0.1	-0.007283
3.416733	0.1	-0.003730
3.418400	0.1	0.001313
3.420067	0.1	0.006701
3.421733	0.1	0.011167
3.423400	0.1	0.013406
3.425067	0.1	0.012834
3.426733	0.1	0.009849
3.428400	0.1	0.005318
3.430067	0.1	0.000587
3.431733	0.1	-0.002831
3.433400	0.1	-0.003967
3.435067	0.1	-0.002412
3.436733	0.1	0.001309
3.438400	0.1	0.005444
3.440067	0.1	0.008456
3.441733	0.1	0.010263
3.443400	0.1	0.011106
3.445067	0.1	0.010212
3.446733	0.1	0.006952
3.448400	0.1	0.002147
3.450067	0.1	-0.003013
3.451733	0.1	-0.008033
3.453400	0.1	-0.012531
3.455067	0.1	-0.015460
3.456733	0.1	-0.015087
3.458400	0.1	-0.010147
3.460067	0.1	-0.001229
3.461733	0.1	0.009388
3.463400	0.1	0.019372
3.465067	0.1	0.027632
3.466733	0.1	0.034459
3.468400	0.1	0.040531
3.470067	0.1	0.045663
3.471733	0.1	0.048801
3.473400	0.1	0.049477
3.475067	0.1	0.048634
3.476733	0.1	0.047628
3.478400	0.1	0.047511
3.480067	0.1	0.048848
3.481733	0.1	0.051032
3.483400	0.1	0.052666
3.485067	0.1	0.052820
3.486733	0.1	0.051125
3.488400	0.1	0.047744
3.490067	0.1	0.043991
3.491733	0.1	0.042380
3.493400	0.1	0.045206
3.495067	0.1	0.052731
3.496733	0.1	0.063148
3.498400	0.1	0.074687
3.500067	0.1	0.087251
3.501733	0.1	0.101742
3.503400	0.1	0.118515
3.505067	0.1	0.137095
3.506733	0.1	0.156895
3.508400	0.1	0.177347
3.510067	0.1	0.197720
3.511733	0.1	0.217129
3.513400	0.1	0.234242
3.515067	0.1	0.247611
3.516733	0.1	0.256919
3.518400	0.1	0.263662
3.520067	0.1	0.269976
3.521733	0.1	0.276542
3.523400	0.1	0.282251
3.525067	0.1	0.285553
3.526733	0.1	0.285227
3.528400	0.1	0.280794
3.530067	0.1	0.272528
3.531733	0.1	0.260565
3.533400	0.1	0.244635
3.535067	0.1	0.224859
3.536733	0.1	0.202963
3.538400	0.1	0.182707
3.540067	0.1	0.167685
3.541733	0.1	0.158302
3.543400	0.1	0.152267
3.545067	0.1	0.147647
3.546733	0.1	0.144010
3.548400	0.1	0.141254
3.550067	0.1	0.139005
3.551733	0.1	0.136397
3.553400	0.1	0.131330
3.555067	0.1	0.121808
3.556733	0.1	0.108918
3.558400	0.1	0.096546
3.560067	0.1	0.087810
3.561733	0.1	0.083414
3.563400	0.1	0.082594
3.565067	0.1	0.084005
3.566733	0.1	0.086082
3.568400	0.1	0.087516
3.570067	0.1	0.087125
3.571733	0.1	0.083880
3.573400	0.1	0.078236
3.575067	0.1	0.072392
3.576733	0.1	0.068066
3.578400	0.1	0.065197
3.580067	0.1	0.062878
3.581733	0.1	0.060047
3.583400	0.1	0.055917
3.585067	0.1	0.050790
3.586733	0.1	0.046073
3.588400	0.1	0.043265
3.590067	0.1	0.042845
3.591733	0.1	0.044061
3.593400	0.1	0.045928
3.595067	0.1	0.048098
3.596733	0.1	0.050575
3.598400	0.1	0.053165
3.600067	0.1	0.055283
3.601733	0.1	0.056205
3.603400	0.1	0.055498
3.605067	0.1	0.053183
3.606733	0.1	0.049644
3.608400	0.1	0.045574
3.610067	0.1	0.041723
3.611733	0.1	0.038412
3.613400	0.1	0.035930
3.615067	0.1	0.035027
3.616733	0.1	0.035968
3.618400	0.1	0.037639
3.620067	0.1	0.038380
3.621733	0.1	0.037458
3.623400	0.1	0.035223
3.625067	0.1	0.031842
3.626733	0.1	0.026952
3.628400	0.1	0.021043
3.630067	0.1	0.016335
3.631733	0.1	0.015604
3.633400	0.1	0.019842
3.635067	0.1	0.027134
3.636733	0.1	0.034091
3.638400	0.1	0.038049
3.640067	0.1	0.038333
3.641733	0.1	0.036145
3.643400	0.1	0.033448
3.645067	0.1	0.031660
3.646733	0.1	0.031078
3.648400	0.1	0.031288
3.650067	0.1	0.032056
3.651733	0.1	0.033234
3.653400	0.1	0.034375
3.655067	0.1	0.035646
3.656733	0.1	0.037630
3.658400	0.1	0.039581
3.660067	0.1	0.039586
3.661733	0.1	0.036974
3.663400	0.1	0.033304
3.665067	0.1	0.030687
3.666733	0.1	0.029667
3.668400	0.1	0.029453
3.670067	0.1	0.029551
3.671733	0.1	0.029840
3.673400	0.1	0.029840
3.675067	0.1	0.028987
3.676733	0.1	0.027269
3.678400	0.1	0.025360
3.680067	0.1	0.023991
3.681733	0.1	0.022915
3.683400	0.1	0.021169
3.685067	0.1	0.018287
3.686733	0.1	0.015143
3.688400	0.1	0.013360
3.690067	0.1	0.013751
3.691733	0.1	0.015921
3.693400	0.1	0.018650
3.695067	0.1	0.020429
3.696733	0.1	0.020554
3.698400	0.1	0.019507
3.700067	0.1	0.018156
3.701733	0.1	0.017155
3.703400	0.1	0.017015
3.705067	0.1	0.018175
3.706733	0.1	0.020578
3.708400	0.1	0.023544
3.710067	0.1	0.026142
3.711733	0.1	0.027590
3.713400	0.1	0.027595
3.715067	0.1	0.026268
3.716733	0.1	0.024270
3.718400	0.1	0.023022
3.720067	0.1	0.023586
3.721733	0.1	0.025360
3.723400	0.1	0.027013
3.725067	0.1	0.028196
3.726733	0.1	0.029216
3.728400	0.1	0.030086
3.730067	0.1	0.030603
3.731733	0.1	0.030333
3.733400	0.1	0.028978
3.735067	0.1	0.027367
3.736733	0.1	0.026566
3.738400	0.1	0.026016
3.740067	0.1	0.024131
3.741733	0.1	0.020410
3.743400	0.1	0.016061
3.745067	0.1	0.012587
3.746733	0.1	0.010538
3.748400	0.1	0.009877
3.750067	0.1	0.010426
3.751733	0.1	0.011534
3.753400	0.1	0.012685
3.755067	0.1	0.013993
3.756733	0.1	0.015674
3.758400	0.1	0.017476
3.760067	0.1	0.018724
3.761733	0.1	0.019046
3.763400	0.1	0.018687
3.765067	0.1	0.018096
3.766733	0.1	0.017472
3.768400	0.1	0.016731
3.770067	0.1	0.015921
3.771733	0.1	0.015208
3.773400	0.1	0.014817
3.775067	0.1	0.015446
3.776733	0.1	0.017602
3.778400	0.1	0.020023
3.780067	0.1	0.020554
3.781733	0.1	0.018706
3.783400	0.1	0.016140
3.785067	0.1	0.014864
3.786733	0.1	0.015227
3.788400	0.1	0.015842
3.790067	0.1	0.015553
3.791733	0.1	0.014952
3.793400	0.1	0.015395
3.795067	0.1	0.017015
3.796733	0.1	0.018701
3.798400	0.1	0.019805
3.800067	0.1	0.020959
3.801733	0.1	0.022976
3.803400	0.1	0.025202
3.805067	0.1	0.026096
3.806733	0.1	0.025118
3.808400	0.1	0.022957
3.810067	0.1	0.020727
3.811733	0.1	0.019446
3.813400	0.1	0.019395
3.815067	0.1	0.020117
3.816733	0.1	0.021495
3.818400	0.1	0.023581
3.820067	0.1	0.025630
3.821733	0.1	0.026259
3.823400	0.1	0.024629
3.825067	0.1	0.021863
3.826733	0.1	0.020587
3.828400	0.1	0.022091
3.830067	0.1	0.025039
3.831733	0.1	0.027469
3.833400	0.1	0.028596
3.835067	0.1	0.028145
3.836733	0.1	0.026221
3.838400	0.1	0.024424
3.840067	0.1	0.024913
3.841733	0.1	0.028349
3.843400	0.1	0.033025
3.845067	0.1	0.035451
3.846733	0.1	0.033150
3.848400	0.1	0.027381
3.850067	0.1	0.021639
3.851733	0.1	0.018398
3.853400	0.1	0.018259
3.855067	0.1	0.020950
3.856733	0.1	0.025942
3.858400	0.1	0.032266
3.860067	0.1	0.037937
3.861733	0.1	0.040685
3.863400	0.1	0.039865
3.865067	0.1	0.037109
3.866733	0.1	0.034813
3.868400	0.1	0.034440
3.870067	0.1	0.035656
3.871733	0.1	0.036722
3.873400	0.1	0.036363
3.875067	0.1	0.034487
3.876733	0.1	0.031013
3.878400	0.1	0.025714
3.880067	0.1	0.019548
3.881733	0.1	0.014794
3.883400	0.1	0.013001
3.885067	0.1	0.013434
3.886733	0.1	0.014082
3.888400	0.1	0.013812
3.890067	0.1	0.012945
3.891733	0.1	0.012014
3.893400	0.1	0.011115
3.895067	0.1	0.010729
3.896733	0.1	0.012196
3.898400	0.1	0.016592
3.900067	0.1	0.022957
3.901733	0.1	0.028647
3.903400	0.1	0.031739
3.905067	0.1	0.032377
3.906733	0.1	0.031535
3.908400	0.1	0.029313
3.910067	0.1	0.025406
3.911733	0.1	0.021155
3.913400	0.1	0.019516
3.915067	0.1	0.022179
3.916733	0.1	0.027702
3.918400	0.1	0.032829
3.920067	0.1	0.035032
3.921733	0.1	0.034175
3.923400	0.1	0.032182
3.925067	0.1	0.030887
3.926733	0.1	0.030175
3.928400	0.1	0.028261
3.930067	0.1	0.023823
3.931733	0.1	0.017355
3.933400	0.1	0.010696
3.935067	0.1	0.006291
3.936733	0.1	0.005956
3.938400	0.1	0.009439
3.940067	0.1	0.014985
3.941733	0.1	0.020885
3.943400	0.1	0.025695
3.945067	0.1	0.028107
3.946733	0.1	0.027716
3.948400	0.1	0.025500
3.950067	0.1	0.023004
3.951733	0.1	0.021234
3.953400	0.1	0.020275
3.955067	0.1	0.019595
3.956733	0.1	0.018561
3.958400	0.1	0.016671
3.960067	0.1	0.013849
3.961733	0.1	0.010915
3.963400	0.1	0.009043
3.965067	0.1	0.008671
3.966733	0.1	0.009127
3.968400	0.1	0.009770
3.970067	0.1	0.010761
3.971733	0.1	0.012117
3.973400	0.1	0.013025
3.975067	0.1	0.012899
3.976733	0.1	0.012368
3.978400	0.1	0.012526
3.980067	0.1	0.013504
3.981733	0.1	0.014240
3.983400	0.1	0.013607
3.985067	0.1	0.011539
3.986733	0.1	0.008871
3.988400	0.1	0.006435
3.990067	0.1	0.004913
3.991733	0.1	0.004712
3.993400	0.1	0.004955
3.995067	0.1	0.003516
3.996733	0.1	-0.000335
3.998400	0.1	-0.004158
4.000067	0.1	-0.004726
4.001733	0.1	-0.001215
4.003400	0.1	0.005048
4.005067	0.1	0.012396
4.006733	0.1	0.019409
4.008400	0.1	0.024978
4.010067	0.1	0.028494
4.011733	0.1	0.030124
4.013400	0.1	0.030776
4.015067	0.1	0.030934
4.016733	0.1	0.030072
4.018400	0.1	0.027949
4.020067	0.1	0.025351
4.021733	0.1	0.022943
4.023400	0.1	0.020270
4.025067	0.1	0.016466
4.026733	0.1	0.011954
4.028400	0.1	0.008545
4.030067	0.1	0.007330
4.031733	0.1	0.007614
4.033400	0.1	0.008536
4.035067	0.1	0.010091
4.036733	0.1	0.012130
4.038400	0.1	0.014338
4.040067	0.1	0.017229
4.041733	0.1	0.021113
4.043400	0.1	0.024363
4.045067	0.1	0.024498
4.046733	0.1	0.020829
4.048400	0.1	0.014897
4.050067	0.1	0.009062
4.051733	0.1	0.005458
4.053400	0.1	0.005378
4.055067	0.1	0.008601
4.056733	0.1	0.013602
4.058400	0.1	0.018128
4.060067	0.1	0.019805
4.061733	0.1	0.017546
4.063400	0.1	0.012759
4.065067	0.1	0.008442
4.066733	0.1	0.006570
4.068400	0.1	0.006407
4.070067	0.1	0.006002
4.071733	0.1	0.004545
4.073400	0.1	0.002980
4.075067	0.1	0.003087
4.076733	0.1	0.005784
4.078400	0.1	0.009555
4.080067	0.1	0.011777
4.081733	0.1	0.011888
4.083400	0.1	0.012126
4.085067	0.1	0.014836
4.086733	0.1	0.020093
4.088400	0.1	0.025849
4.090067	0.1	0.029653
4.091733	0.1	0.029937
4.093400	0.1	0.026380
4.095067	0.1	0.020303
4.096733	0.1	0.014198
4.098400	0.1	0.009034
4.100067	0.1	0.003208
4.101733	0.1	-0.004130
4.103400	0.1	-0.010622
4.105067	0.1	-0.012866
4.106733	0.1	-0.009905
4.108400	0.1	-0.003395
4.110067	0.1	0.004051
4.111733	0.1	0.009430
4.113400	0.1	0.010519
4.115067	0.1	0.008098
4.116733	0.1	0.005425
4.118400	0.1	0.005243
4.120067	0.1	0.007958
4.121733	0.1	0.011888
4.123400	0.1	0.014561
4.125067	0.1	0.014361
4.126733	0.1	0.011413
4.128400	0.1	0.007157
4.130067	0.1	0.003944
4.131733	0.1	0.004070
4.133400	0.1	0.007618
4.135067	0.1	0.012289
4.136733	0.1	0.015744
4.138400	0.1	0.017001
4.140067	0.1	0.016256
4.141733	0.1	0.014603
4.143400	0.1	0.013416
4.145067	0.1	0.013076
4.146733	0.1	0.012727
4.148400	0.1	0.011693
4.150067	0.1	0.010035
4.151733	0.1	0.007981
4.153400	0.1	0.006105
4.155067	0.1	0.005467
4.156733	0.1	0.007027
4.158400	0.1	0.010822
4.160067	0.1	0.015567
4.161733	0.1	0.019073
4.163400	0.1	0.019497
4.165067	0.1	0.016489
4.166733	0.1	0.011311
4.168400	0.1	0.006109
4.170067	0.1	0.002934
4.171733	0.1	0.002864
4.173400	0.1	0.005672
4.175067	0.1	0.009905
4.176733	0.1	0.013383
4.178400	0.1	0.014310
4.180067	0.1	0.012242
4.181733	0.1	0.008242
4.183400	0.1	0.004442
4.185067	0.1	0.002882
4.186733	0.1	0.003837
4.188400	0.1	0.005723
4.190067	0.1	0.007031
4.191733	0.1	0.007404
4.193400	0.1	0.006962
4.195067	0.1	0.006040
4.196733	0.1	0.005038
4.198400	0.1	0.004247
4.200067	0.1	0.004224
4.201733	0.1	0.005420
4.203400	0.1	0.007143
4.205067	0.1	0.007795
4.206733	0.1	0.006449
4.208400	0.1	0.003553
4.210067	0.1	-0.000098
4.211733	0.1	-0.004061
4.213400	0.1	-0.007860
4.215067	0.1	-0.010999
4.216733	0.1	-0.013132
4.218400	0.1	-0.013490
4.220067	0.1	-0.011395
4.221733	0.1	-0.007674
4.223400	0.1	-0.004447
4.225067	0.1	-0.003115
4.226733	0.1	-0.003120
4.228400	0.1	-0.002990
4.230067	0.1	-0.001756
4.231733	0.1	0.000601
4.233400	0.1	0.003069
4.235067	0.1	0.004792
4.236733	0.1	0.006147
4.238400	0.1	0.007795
4.240067	0.1	0.009509
4.241733	0.1	0.010370
4.243400	0.1	0.009220
4.245067	0.1	0.005751
4.246733	0.1	0.001425
4.248400	0.1	-0.001588
4.250067	0.1	-0.002170
4.251733	0.1	-0.001206
4.253400	0.1	-0.001206
4.255067	0.1	-0.003795
4.256733	0.1	-0.007399
4.258400	0.1	-0.008862
4.260067	0.1	-0.007260
4.261733	0.1	-0.004461
4.263400	0.1	-0.002277
4.265067	0.1	-0.001201
4.266733	0.1	-0.001458
4.268400	0.1	-0.003069
4.270067	0.1	-0.005355
4.271733	0.1	-0.007302
4.273400	0.1	-0.008312
4.275067	0.1	-0.008401
4.276733	0.1	-0.007744
4.278400	0.1	-0.006859
4.280067	0.1	-0.006962
4.281733	0.1	-0.008792
4.283400	0.1	-0.011665
4.285067	0.1	-0.014054
4.286733	0.1	-0.014687
4.288400	0.1	-0.013197
4.290067	0.1	-0.010147
4.291733	0.1	-0.006612
4.293400	0.1	-0.003381
4.295067	0.1	-0.000410
4.296733	0.1	0.002570
4.298400	0.1	0.005448
4.300067	0.1	0.008061
4.301733	0.1	0.009937
4.303400	0.1	0.009616
4.305067	0.1	0.006026
4.306733	0.1	0.000265
4.308400	0.1	-0.004945
4.310067	0.1	-0.007343
4.311733	0.1	-0.006566
4.313400	0.1	-0.003544
4.315067	0.1	0.000829
4.316733	0.1	0.005648
4.318400	0.1	0.009639
4.320067	0.1	0.011553
4.321733	0.1	0.010710
4.323400	0.1	0.007516
4.325067	0.1	0.003260
4.326733	0.1	-0.000726
4.328400	0.1	-0.003423
4.330067	0.1	-0.004307
4.331733	0.1	-0.003586
4.333400	0.1	-0.002063
4.335067	0.1	-0.000750
4.336733	0.1	-0.000289
4.338400	0.1	-0.000969
4.340067	0.1	-0.002747
4.341733	0.1	-0.004661
4.343400	0.1	-0.005942
4.345067	0.1	-0.007646
4.346733	0.1	-0.011399
4.348400	0.1	-0.017225
4.350067	0.1	-0.023386
4.351733	0.1	-0.027367
4.353400	0.1	-0.026887
4.355067	0.1	-0.021486
4.356733	0.1	-0.013653
4.358400	0.1	-0.007143
4.360067	0.1	-0.004177
4.361733	0.1	-0.004517
4.363400	0.1	-0.006105
4.365067	0.1	-0.006421
4.366733	0.1	-0.004587
4.368400	0.1	-0.002133
4.370067	0.1	-0.001029
4.371733	0.1	-0.001676
4.373400	0.1	-0.003329
4.375067	0.1	-0.005215
4.376733	0.1	-0.006473
4.378400	0.1	-0.006030
4.380067	0.1	-0.003637
4.381733	0.1	-0.000619
4.383400	0.1	0.001350
4.385067	0.1	0.001951
4.386733	0.1	0.002147
4.388400	0.1	0.002724
4.390067	0.1	0.003790
4.391733	0.1	0.005066
4.393400	0.1	0.005830
4.395067	0.1	0.005169
4.396733	0.1	0.002906
4.398400	0.1	-0.000196
4.400067	0.1	-0.002873
4.401733	0.1	-0.004144
4.403400	0.1	-0.004061
4.405067	0.1	-0.003865
4.406733	0.1	-0.005262
4.408400	0.1	-0.009141
4.410067	0.1	-0.014612
4.411733	0.1	-0.019344
4.413400	0.1	-0.021025
4.415067	0.1	-0.019143
4.416733	0.1	-0.015078
4.418400	0.1	-0.010403
4.420067	0.1	-0.005960
4.421733	0.1	-0.002226
4.423400	0.1	0.000745
4.425067	0.1	0.003548
4.426733	0.1	0.006263
4.428400	0.1	0.007893
4.430067	0.1	0.008005
4.431733	0.1	0.007376
4.433400	0.1	0.006519
4.435067	0.1	0.005546
4.436733	0.1	0.004950
4.438400	0.1	0.005076
4.440067	0.1	0.005402
4.441733	0.1	0.004969
4.443400	0.1	0.003343
4.445067	0.1	0.001271
4.446733	0.1	0.000359
4.448400	0.1	0.001732
4.450067	0.1	0.005183
4.451733	0.1	0.009844
4.453400	0.1	0.014589
4.455067	0.1	0.017420
4.456733	0.1	0.016396
4.458400	0.1	0.011646
4.460067	0.1	0.005406
4.461733	0.1	0.000573
4.463400	0.1	-0.000866
4.465067	0.1	0.000922
4.466733	0.1	0.003944
4.468400	0.1	0.006002
4.470067	0.1	0.005956
4.471733	0.1	0.004089
4.473400	0.1	0.001569
4.475067	0.1	-0.000894
4.476733	0.1	-0.003595
4.478400	0.1	-0.007120
4.480067	0.1	-0.011721
4.481733	0.1	-0.017220
4.483400	0.1	-0.022897
4.485067	0.1	-0.027660
4.486733	0.1	-0.030505
4.488400	0.1	-0.030580
4.490067	0.1	-0.027167
4.491733	0.1	-0.020484
4.493400	0.1	-0.012773
4.495067	0.1	-0.007218
4.496733	0.1	-0.005267
4.498400	0.1	-0.006109
4.500067	0.1	-0.008517
4.501733	0.1	-0.011842
4.503400	0.1	-0.015656
4.505067	0.1	-0.019185
4.506733	0.1	-0.021113
4.508400	0.1	-0.020405
4.510067	0.1	-0.017644
4.511733	0.1	-0.014384
4.513400	0.1	-0.011367
4.515067	0.1	-0.008573
4.516733	0.1	-0.006198
4.518400	0.1	-0.004400
4.520067	0.1	-0.003069
4.521733	0.1	-0.002421
4.523400	0.1	-0.002794
4.525067	0.1	-0.003926
4.526733	0.1	-0.005211
4.528400	0.1	-0.006268
4.530067	0.1	-0.006873
4.531733	0.1	-0.007013
4.533400	0.1	-0.006729
4.535067	0.1	-0.005765
4.536733	0.1	-0.004387
4.538400	0.1	-0.003977
4.540067	0.1	-0.005723
4.541733	0.1	-0.009062
4.543400	0.1	-0.012047
4.545067	0.1	-0.013071
4.546733	0.1	-0.011711
4.548400	0.1	-0.008023
4.550067	0.1	-0.002584
4.551733	0.1	0.002799
4.553400	0.1	0.006035
4.555067	0.1	0.006463
4.556733	0.1	0.004740
4.558400	0.1	0.001579
4.560067	0.1	-0.002258
4.561733	0.1	-0.005392
4.563400	0.1	-0.006217
4.565067	0.1	-0.004135
4.566733	0.1	-0.000130
4.568400	0.1	0.004047
4.570067	0.1	0.007059
4.571733	0.1	0.008331
4.573400	0.1	0.007828
4.575067	0.1	0.005742
4.576733	0.1	0.002217
4.578400	0.1	-0.002696
4.580067	0.1	-0.008848
4.581733	0.1	-0.015683
4.583400	0.1	-0.022016
4.585067	0.1	-0.026110
4.586733	0.1	-0.026310
4.588400	0.1	-0.022654
4.590067	0.1	-0.017281
4.591733	0.1	-0.011949
4.593400	0.1	-0.006594
4.595067	0.1	-0.001304
4.596733	0.1	0.002203
4.598400	0.1	0.002519
4.600067	0.1	0.000731
4.601733	0.1	-0.001034
4.603400	0.1	-0.002244
4.605067	0.1	-0.003418
4.606733	0.1	-0.004489
4.608400	0.1	-0.005118
4.610067	0.1	-0.004978
4.611733	0.1	-0.003683
4.613400	0.1	-0.001700
4.615067	0.1	-0.000414
4.616733	0.1	-0.000703
4.618400	0.1	-0.001760
4.620067	0.1	-0.001839
4.621733	0.1	-0.000191
4.623400	0.1	0.002058
4.625067	0.1	0.003353
4.626733	0.1	0.003269
4.628400	0.1	0.002156
4.630067	0.1	-0.000075
4.631733	0.1	-0.003669
4.633400	0.1	-0.007702
4.635067	0.1	-0.010459
4.636733	0.1	-0.011348
4.638400	0.1	-0.011516
4.640067	0.1	-0.012303
4.641733	0.1	-0.013313
4.643400	0.1	-0.012852
4.645067	0.1	-0.010361
4.646733	0.1	-0.007120
4.648400	0.1	-0.004657
4.650067	0.1	-0.003469
4.651733	0.1	-0.003525
4.653400	0.1	-0.005160
4.655067	0.1	-0.008438
4.656733	0.1	-0.012424
4.658400	0.1	-0.016117
4.660067	0.1	-0.018915
4.661733	0.1	-0.019702
4.663400	0.1	-0.017136
4.665067	0.1	-0.011101
4.666733	0.1	-0.003162
4.668400	0.1	0.004605
4.670067	0.1	0.010622
4.671733	0.1	0.013546
4.673400	0.1	0.012168
4.675067	0.1	0.006626
4.676733	0.1	-0.001066
4.678400	0.1	-0.008363
4.680067	0.1	-0.013616
4.681733	0.1	-0.016512
4.683400	0.1	-0.017853
4.685067	0.1	-0.019032
4.686733	0.1	-0.021239
4.688400	0.1	-0.024769
4.690067	0.1	-0.028391
4.691733	0.1	-0.029546
4.693400	0.1	-0.026133
4.695067	0.1	-0.018659
4.696733	0.1	-0.010175
4.698400	0.1	-0.003609
4.700067	0.1	-0.000126
4.701733	0.1	-0.000158
4.703400	0.1	-0.003744
4.705067	0.1	-0.009285
4.706733	0.1	-0.014082
4.708400	0.1	-0.016624
4.710067	0.1	-0.017267
4.711733	0.1	-0.017220
4.713400	0.1	-0.017341
4.715067	0.1	-0.017285
4.716733	0.1	-0.016051
4.718400	0.1	-0.013416
4.720067	0.1	-0.010282
4.721733	0.1	-0.008014
4.723400	0.1	-0.007893
4.725067	0.1	-0.010305
4.726733	0.1	-0.014096
4.728400	0.1	-0.017462
4.730067	0.1	-0.019344
4.731733	0.1	-0.019735
4.733400	0.1	-0.019204
4.735067	0.1	-0.018063
4.736733	0.1	-0.016196
4.738400	0.1	-0.013988
4.740067	0.1	-0.012754
4.741733	0.1	-0.013630
4.743400	0.1	-0.015860
4.745067	0.1	-0.016978
4.746733	0.1	-0.015493
4.748400	0.1	-0.012377
4.750067	0.1	-0.009639
4.751733	0.1	-0.008927
4.753400	0.1	-0.010673
4.755067	0.1	-0.013174
4.756733	0.1	-0.013746
4.758400	0.1	-0.011516
4.760067	0.1	-0.008242
4.761733	0.1	-0.006491
4.763400	0.1	-0.007390
4.765067	0.1	-0.009690
4.766733	0.1	-0.010710
4.768400	0.1	-0.008936
4.770067	0.1	-0.005835
4.771733	0.1	-0.004116
4.773400	0.1	-0.005262
4.775067	0.1	-0.009434
4.776733	0.1	-0.015865
4.778400	0.1	-0.022654
4.780067	0.1	-0.027460
4.781733	0.1	-0.029160
4.783400	0.1	-0.028270
4.785067	0.1	-0.025770
4.786733	0.1	-0.022338
4.788400	0.1	-0.018533
4.790067	0.1	-0.014594
4.791733	0.1	-0.010482
4.793400	0.1	-0.006324
4.795067	0.1	-0.002133
4.796733	0.1	0.002314
4.798400	0.1	0.006682
4.800067	0.1	0.009686
4.801733	0.1	0.009979
4.803400	0.1	0.007269
4.805067	0.1	0.002417
4.806733	0.1	-0.003139
4.808400	0.1	-0.007814
4.810067	0.1	-0.010394
4.811733	0.1	-0.010664
4.813400	0.1	-0.008936
4.815067	0.1	-0.005695
4.816733	0.1	-0.002268
4.818400	0.1	-0.000270
4.820067	0.1	0.000205
4.821733	0.1	0.000601
4.823400	0.1	0.002249
4.825067	0.1	0.005467
4.826733	0.1	0.009341
4.828400	0.1	0.012140
4.830067	0.1	0.012526
4.831733	0.1	0.010515
4.833400	0.1	0.007283
4.835067	0.1	0.004508
4.836733	0.1	0.003641
4.838400	0.1	0.004964
4.840067	0.1	0.006892
4.841733	0.1	0.006971
4.843400	0.1	0.004210
4.845067	0.1	0.000098
4.846733	0.1	-0.002971
4.848400	0.1	-0.003693
4.850067	0.1	-0.002310
4.851733	0.1	0.000289
4.853400	0.1	0.003483
4.855067	0.1	0.007027
4.856733	0.1	0.010678
4.858400	0.1	0.013774
4.860067	0.1	0.015120
4.861733	0.1	0.013947
4.863400	0.1	0.011330
4.865067	0.1	0.009807
4.866733	0.1	0.011120
4.868400	0.1	0.015027
4.870067	0.1	0.019879
4.871733	0.1	0.023483
4.873400	0.1	0.024037
4.875067	0.1	0.021122
4.876733	0.1	0.016075
4.878400	0.1	0.011153
4.880067	0.1	0.008345
4.881733	0.1	0.008726
4.883400	0.1	0.012172
4.885067	0.1	0.017206
4.886733	0.1	0.021858
4.888400	0.1	0.025127
4.890067	0.1	0.027395
4.891733	0.1	0.029337
4.893400	0.1	0.030478
4.895067	0.1	0.029486
4.896733	0.1	0.026184
4.898400	0.1	0.022030
4.900067	0.1	0.018692
4.901733	0.1	0.017141
4.903400	0.1	0.017658
4.905067	0.1	0.019465
4.906733	0.1	0.020927
4.908400	0.1	0.020941
4.910067	0.1	0.019236
4.911733	0.1	0.015427
4.913400	0.1	0.009555
4.915067	0.1	0.003353
4.916733	0.1	-0.001034
4.918400	0.1	-0.003073
4.920067	0.1	-0.003497
4.921733	0.1	-0.002529
4.923400	0.1	0.000643
4.925067	0.1	0.006519
4.926733	0.1	0.014016
4.928400	0.1	0.021150
4.930067	0.1	0.026096
4.931733	0.1	0.027670
4.933400	0.1	0.026021
4.935067	0.1	0.022184
4.936733	0.1	0.017211
4.938400	0.1	0.012415
4.940067	0.1	0.009243
4.941733	0.1	0.008419
4.943400	0.1	0.009518
4.945067	0.1	0.011334
4.946733	0.1	0.012736
4.948400	0.1	0.013495
4.950067	0.1	0.014170
4.951733	0.1	0.015004
4.953400	0.1	0.015353
4.955067	0.1	0.014729
4.956733	0.1	0.013877
4.958400	0.1	0.014035
4.960067	0.1	0.015395
4.961733	0.1	0.017039
4.963400	0.1	0.018422
4.965067	0.1	0.020047
4.966733	0.1	0.022710
4.968400	0.1	0.026780
4.970067	0.1	0.031777
4.971733	0.1	0.036466
4.973400	0.1	0.040112
4.975067	0.1	0.043083
4.976733	0.1	0.045961
4.978400	0.1	0.048913
4.980067	0.1	0.051614
4.981733	0.1	0.053165
4.983400	0.1	0.052615
4.985067	0.1	0.049784
4.986733	0.1	0.045728
4.988400	0.1	0.042352
4.990067	0.1	0.041109
4.991733	0.1	0.041830
4.993400	0.1	0.042934
4.995067	0.1	0.042953
4.996733	0.1	0.041882
4.998400	0.1	0.041099
5.000067	0.1	0.042091
5.001733	0.1	0.045137
5.003400	0.1	0.049029
5.005067	0.1	0.052196
5.006733	0.1	0.053546
5.008400	0.1	0.053011
5.010067	0.1	0.052126
5.011733	0.1	0.052885
5.013400	0.1	0.055204
5.015067	0.1	0.056839
5.016733	0.1	0.056075
5.018400	0.1	0.053425
5.020067	0.1	0.050715
5.021733	0.1	0.048922
5.023400	0.1	0.047204
5.025067	0.1	0.044727
5.026733	0.1	0.042650
5.028400	0.1	0.043092
5.030067	0.1	0.046599
5.031733	0.1	0.051693
5.033400	0.1	0.056876
5.035067	0.1	0.061742
5.036733	0.1	0.065663
5.038400	0.1	0.067796
5.040067	0.1	0.068895
5.041733	0.1	0.070715
5.043400	0.1	0.073495
5.045067	0.1	0.076653
5.046733	0.1	0.080955
5.048400	0.1	0.087274
5.050067	0.1	0.094422
5.051733	0.1	0.100196
5.053400	0.1	0.103037
5.055067	0.1	0.102413
5.056733	0.1	0.099265
5.058400	0.1	0.095344
5.060067	0.1	0.091158
5.061733	0.1	0.085714
5.063400	0.1	0.078655
5.065067	0.1	0.071661
5.066733	0.1	0.067148
5.068400	0.1	0.066203
5.070067	0.1	0.068154
5.071733	0.1	0.071614
5.073400	0.1	0.075819
5.075067	0.1	0.081062
5.076733	0.1	0.087651
5.078400	0.1	0.095004
5.080067	0.1	0.102022
5.081733	0.1	0.107810
5.083400	0.1	0.111745
5.085067	0.1	0.113705
5.086733	0.1	0.114474
5.088400	0.1	0.114823
5.090067	0.1	0.114208
5.091733	0.1	0.111558
5.093400	0.1	0.106925
5.095067	0.1	0.101593
5.096733	0.1	0.097477
5.098400	0.1	0.096592
5.100067	0.1	0.099516
5.101733	0.1	0.104601
5.103400	0.1	0.109831
5.105067	0.1	0.114013
5.106733	0.1	0.116187
5.108400	0.1	0.115801
5.110067	0.1	0.113677
5.111733	0.1	0.111470
5.113400	0.1	0.109989
5.115067	0.1	0.108755
5.116733	0.1	0.106674
5.118400	0.1	0.102692
5.120067	0.1	0.096834
5.121733	0.1	0.090911
5.123400	0.1	0.087465
5.125067	0.1	0.088159
5.126733	0.1	0.093332
5.128400	0.1	0.102106
5.130067	0.1	0.112299
5.131733	0.1	0.121314
5.133400	0.1	0.127312
5.135067	0.1	0.128876
5.136733	0.1	0.125268
5.138400	0.1	0.118301
5.140067	0.1	0.112033
5.141733	0.1	0.109398
5.143400	0.1	0.110148
5.145067	0.1	0.112848
5.146733	0.1	0.117240
5.148400	0.1	0.122762
5.150067	0.1	0.126767
5.151733	0.1	0.126692
5.153400	0.1	0.122651
5.155067	0.1	0.116606
5.156733	0.1	0.110804
5.158400	0.1	0.107042
5.160067	0.1	0.106078
5.161733	0.1	0.107577
5.163400	0.1	0.110758
5.165067	0.1	0.114599
5.166733	0.1	0.117817
5.168400	0.1	0.119591
5.170067	0.1	0.120285
5.171733	0.1	0.120546
5.173400	0.1	0.120224
5.175067	0.1	0.119456
5.176733	0.1	0.119228
5.178400	0.1	0.119759
5.180067	0.1	0.120057
5.181733	0.1	0.119503
5.183400	0.1	0.118334
5.185067	0.1	0.116834
5.186733	0.1	0.114990
5.188400	0.1	0.112364
5.190067	0.1	0.108597
5.191733	0.1	0.104671
5.193400	0.1	0.102702
5.195067	0.1	0.104127
5.196733	0.1	0.108629
5.198400	0.1	0.114059
5.200067	0.1	0.117463
5.201733	0.1	0.117165
5.203400	0.1	0.113826
5.205067	0.1	0.109100
5.206733	0.1	0.104168
5.208400	0.1	0.100038
5.210067	0.1	0.097807
5.211733	0.1	0.097854
5.213400	0.1	0.099605
5.215067	0.1	0.102441
5.216733	0.1	0.106231
5.218400	0.1	0.110571
5.220067	0.1	0.114208
5.221733	0.1	0.115978
5.223400	0.1	0.116066
5.225067	0.1	0.115526
5.226733	0.1	0.114804
5.228400	0.1	0.113980
5.230067	0.1	0.113808
5.231733	0.1	0.114725
5.233400	0.1	0.115857
5.235067	0.1	0.116434
5.236733	0.1	0.116844
5.238400	0.1	0.117859
5.240067	0.1	0.119773
5.241733	0.1	0.121561
5.243400	0.1	0.121142
5.245067	0.1	0.117342
5.246733	0.1	0.111079
5.248400	0.1	0.104699
5.250067	0.1	0.100839
5.251733	0.1	0.101039
5.253400	0.1	0.104965
5.255067	0.1	0.111465
5.256733	0.1	0.119614
5.258400	0.1	0.128192
5.260067	0.1	0.135419
5.261733	0.1	0.139740
5.263400	0.1	0.140406
5.265067	0.1	0.137449
5.266733	0.1	0.131633
5.268400	0.1	0.124667
5.270067	0.1	0.118888
5.271733	0.1	0.115717
5.273400	0.1	0.114669
5.275067	0.1	0.114692
5.276733	0.1	0.115461
5.278400	0.1	0.117049
5.280067	0.1	0.119386
5.281733	0.1	0.122008
5.283400	0.1	0.123852
5.285067	0.1	0.123978
5.286733	0.1	0.122674
5.288400	0.1	0.121538
5.290067	0.1	0.122162
5.291733	0.1	0.124988
5.293400	0.1	0.129105
5.295067	0.1	0.132984
5.296733	0.1	0.135601
5.298400	0.1	0.136700
5.300067	0.1	0.136201
5.301733	0.1	0.134530
5.303400	0.1	0.132681
5.305067	0.1	0.131112
5.306733	0.1	0.129878
5.308400	0.1	0.129859
5.310067	0.1	0.131680
5.311733	0.1	0.134138
5.313400	0.1	0.135493
5.315067	0.1	0.135647
5.316733	0.1	0.136159
5.318400	0.1	0.137826
5.320067	0.1	0.139205
5.321733	0.1	0.138409
5.323400	0.1	0.135163
5.325067	0.1	0.130464
5.326733	0.1	0.125719
5.328400	0.1	0.122148
5.330067	0.1	0.120224
5.331733	0.1	0.120034
5.333400	0.1	0.121836
5.335067	0.1	0.125482
5.336733	0.1	0.129794
5.338400	0.1	0.132895
5.340067	0.1	0.133449
5.341733	0.1	0.131680
5.343400	0.1	0.128723
5.345067	0.1	0.125444
5.346733	0.1	0.122488
5.348400	0.1	0.120630
5.350067	0.1	0.120378
5.351733	0.1	0.121421
5.353400	0.1	0.122990
5.355067	0.1	0.124616
5.356733	0.1	0.126045
5.358400	0.1	0.127140
5.360067	0.1	0.128113
5.361733	0.1	0.129594
5.363400	0.1	0.132150
5.365067	0.1	0.135256
5.366733	0.1	0.137426
5.368400	0.1	0.137785
5.370067	0.1	0.137044
5.371733	0.1	0.136965
5.373400	0.1	0.139037
5.375067	0.1	0.143517
5.376733	0.1	0.149352
5.378400	0.1	0.154753
5.380067	0.1	0.158241
5.381733	0.1	0.159526
5.383400	0.1	0.159051
5.385067	0.1	0.157161
5.386733	0.1	0.154371
5.388400	0.1	0.151447
5.390067	0.1	0.148737
5.391733	0.1	0.146120
5.393400	0.1	0.143852
5.395067	0.1	0.142278
5.396733	0.1	0.140695
5.398400	0.1	0.138399
5.400067	0.1	0.136364
5.401733	0.1	0.136206
5.403400	0.1	0.138334
5.405067	0.1	0.141743
5.406733	0.1	0.144737
5.408400	0.1	0.145403
5.410067	0.1	0.142390
5.411733	0.1	0.136583
5.413400	0.1	0.130911
5.415067	0.1	0.127363
5.416733	0.1	0.125626
5.418400	0.1	0.124951
5.420067	0.1	0.125305
5.421733	0.1	0.126874
5.423400	0.1	0.129864
5.425067	0.1	0.134106
5.426733	0.1	0.138399
5.428400	0.1	0.141338
5.430067	0.1	0.143033
5.431733	0.1	0.145081
5.433400	0.1	0.148653
5.435067	0.1	0.152774
5.436733	0.1	0.154902
5.438400	0.1	0.153324
5.440067	0.1	0.148881
5.441733	0.1	0.144234
5.443400	0.1	0.141640
5.445067	0.1	0.141640
5.446733	0.1	0.143596
5.448400	0.1	0.146506
5.450067	0.1	0.149021
5.451733	0.1	0.150204
5.453400	0.1	0.150395
5.455067	0.1	0.150264
5.456733	0.1	0.149780
5.458400	0.1	0.148704
5.460067	0.1	0.147228
5.461733	0.1	0.146017
5.463400	0.1	0.145701
5.465067	0.1	0.146050
5.466733	0.1	0.146125
5.468400	0.1	0.145617
5.470067	0.1	0.145333
5.471733	0.1	0.145808
5.473400	0.1	0.146152
5.475067	0.1	0.145007
5.476733	0.1	0.142511
5.478400	0.1	0.140681
5.480067	0.1	0.140998
5.481733	0.1	0.142511
5.483400	0.1	0.143615
5.485067	0.1	0.144327
5.486733	0.1	0.145822
5.488400	0.1	0.148648
5.490067	0.1	0.152001
5.491733	0.1	0.154446
5.493400	0.1	0.154856
5.495067	0.1	0.152714
5.496733	0.1	0.148248
5.498400	0.1	0.142399
5.500067	0.1	0.136201
5.501733	0.1	0.130474
5.503400	0.1	0.126362
5.505067	0.1	0.125244
5.506733	0.1	0.126907
5.508400	0.1	0.129375
5.510067	0.1	0.131303
5.511733	0.1	0.132797
5.513400	0.1	0.134101
5.515067	0.1	0.135237
5.516733	0.1	0.136336
5.518400	0.1	0.137496
5.520067	0.1	0.138786
5.521733	0.1	0.140425
5.523400	0.1	0.142786
5.525067	0.1	0.146404
5.526733	0.1	0.151359
5.528400	0.1	0.156169
5.530067	0.1	0.158474
5.531733	0.1	0.157217
5.533400	0.1	0.153370
5.535067	0.1	0.148788
5.536733	0.1	0.144998
5.538400	0.1	0.142697
5.540067	0.1	0.141994
5.541733	0.1	0.142637
5.543400	0.1	0.143517
5.545067	0.1	0.143289
5.546733	0.1	0.142204
5.548400	0.1	0.142022
5.550067	0.1	0.143731
5.551733	0.1	0.146204
5.553400	0.1	0.147563
5.555067	0.1	0.146935
5.556733	0.1	0.144225
5.558400	0.1	0.139344
5.560067	0.1	0.132821
5.561733	0.1	0.126394
5.563400	0.1	0.121961
5.565067	0.1	0.119936
5.566733	0.1	0.119414
5.568400	0.1	0.120108
5.570067	0.1	0.122674
5.571733	0.1	0.127051
5.573400	0.1	0.132066
5.575067	0.1	0.136765
5.576733	0.1	0.140821
5.578400	0.1	0.143382
5.580067	0.1	0.143293
5.581733	0.1	0.141137
5.583400	0.1	0.139340
5.585067	0.1	0.139712
5.586733	0.1	0.142031
5.588400	0.1	0.144760
5.590067	0.1	0.145892
5.591733	0.1	0.144080
5.593400	0.1	0.139950
5.595067	0.1	0.135484
5.596733	0.1	0.132252
5.598400	0.1	0.131037
5.600067	0.1	0.132066
5.601733	0.1	0.135018
5.603400	0.1	0.139410
5.605067	0.1	0.144518
5.606733	0.1	0.148765
5.608400	0.1	0.150697
5.610067	0.1	0.150590
5.611733	0.1	0.149556
5.613400	0.1	0.147955
5.615067	0.1	0.145612
5.616733	0.1	0.142800
5.618400	0.1	0.140765
5.620067	0.1	0.141058
5.621733	0.1	0.143913
5.623400	0.1	0.147661
5.625067	0.1	0.150315
5.626733	0.1	0.151321
5.628400	0.1	0.151442
5.630067	0.1	0.151149
5.631733	0.1	0.149803
5.633400	0.1	0.147098
5.635067	0.1	0.144565
5.636733	0.1	0.144406
5.638400	0.1	0.146488
5.640067	0.1	0.147754
5.641733	0.1	0.145924
5.643400	0.1	0.141878
5.645067	0.1	0.137570
5.646733	0.1	0.133868
5.648400	0.1	0.131042
5.650067	0.1	0.129524
5.651733	0.1	0.129454
5.653400	0.1	0.130627
5.655067	0.1	0.132872
5.656733	0.1	0.135540
5.658400	0.1	0.137244
5.660067	0.1	0.137226
5.661733	0.1	0.136290
5.663400	0.1	0.135489
5.665067	0.1	0.134478
5.666733	0.1	0.132024
5.668400	0.1	0.127968
5.670067	0.1	0.124020
5.671733	0.1	0.122273
5.673400	0.1	0.123167
5.675067	0.1	0.125403
5.676733	0.1	0.127777
5.678400	0.1	0.130185
5.680067	0.1	0.132825
5.681733	0.1	0.135084
5.683400	0.1	0.135633
5.685067	0.1	0.133980
5.686733	0.1	0.131284
5.688400	0.1	0.129333
5.690067	0.1	0.129133
5.691733	0.1	0.129952
5.693400	0.1	0.129417
5.695067	0.1	0.125249
5.696733	0.1	0.117170
5.698400	0.1	0.107577
5.700067	0.1	0.100364
5.701733	0.1	0.098157
5.703400	0.1	0.100750
5.705067	0.1	0.106278
5.706733	0.1	0.112643
5.708400	0.1	0.117840
5.710067	0.1	0.120378
5.711733	0.1	0.120094
5.713400	0.1	0.117747
5.715067	0.1	0.113896
5.716733	0.1	0.109244
5.718400	0.1	0.105263
5.720067	0.1	0.103000
5.721733	0.1	0.102124
5.723400	0.1	0.102376
5.725067	0.1	0.104690
5.726733	0.1	0.109198
5.728400	0.1	0.113756
5.730067	0.1	0.116006
5.731733	0.1	0.115349
5.733400	0.1	0.112657
5.735067	0.1	0.109114
5.736733	0.1	0.105491
5.738400	0.1	0.102352
5.740067	0.1	0.100387
5.741733	0.1	0.099652
5.743400	0.1	0.099069
5.745067	0.1	0.097738
5.746733	0.1	0.096094
5.748400	0.1	0.094892
5.750067	0.1	0.094101
5.751733	0.1	0.093537
5.753400	0.1	0.093589
5.755067	0.1	0.094557
5.756733	0.1	0.095856
5.758400	0.1	0.096569
5.760067	0.1	0.096159
5.761733	0.1	0.094892
5.763400	0.1	0.094222
5.765067	0.1	0.095535
5.766733	0.1	0.098003
5.768400	0.1	0.099195
5.770067	0.1	0.097849
5.771733	0.1	0.095116
5.773400	0.1	0.093002
5.775067	0.1	0.092057
5.776733	0.1	0.090930
5.778400	0.1	0.087991
5.780067	0.1	0.083135
5.781733	0.1	0.077658
5.783400	0.1	0.072597
5.785067	0.1	0.068187
5.786733	0.1	0.064834
5.788400	0.1	0.063474
5.790067	0.1	0.064611
5.791733	0.1	0.067912
5.793400	0.1	0.072997
5.795067	0.1	0.079689
5.796733	0.1	0.087321
5.798400	0.1	0.094441
5.800067	0.1	0.099274
5.801733	0.1	0.100648
5.803400	0.1	0.098948
5.805067	0.1	0.095912
5.806733	0.1	0.092858
5.808400	0.1	0.089859
5.810067	0.1	0.087093
5.811733	0.1	0.085509
5.813400	0.1	0.085584
5.815067	0.1	0.086520
5.816733	0.1	0.087065
5.818400	0.1	0.086511
5.820067	0.1	0.084443
5.821733	0.1	0.080466
5.823400	0.1	0.075079
5.825067	0.1	0.069882
5.826733	0.1	0.066096
5.828400	0.1	0.063563
5.830067	0.1	0.061835
5.831733	0.1	0.061840
5.833400	0.1	0.065113
5.835067	0.1	0.071288
5.836733	0.1	0.077551
5.838400	0.1	0.081146
5.840067	0.1	0.081477
5.841733	0.1	0.079405
5.843400	0.1	0.075991
5.845067	0.1	0.072471
5.846733	0.1	0.070026
5.848400	0.1	0.069113
5.850067	0.1	0.069328
5.851733	0.1	0.070054
5.853400	0.1	0.071353
5.855067	0.1	0.073970
5.856733	0.1	0.078008
5.858400	0.1	0.082268
5.860067	0.1	0.084783
5.861733	0.1	0.084215
5.863400	0.1	0.081398
5.865067	0.1	0.079107
5.866733	0.1	0.079870
5.868400	0.1	0.083875
5.870067	0.1	0.088653
5.871733	0.1	0.091065
5.873400	0.1	0.089915
5.875067	0.1	0.086259
5.876733	0.1	0.081607
5.878400	0.1	0.076625
5.880067	0.1	0.071586
5.881733	0.1	0.067051
5.883400	0.1	0.064117
5.885067	0.1	0.064201
5.886733	0.1	0.068094
5.888400	0.1	0.074548
5.890067	0.1	0.080392
5.891733	0.1	0.083200
5.893400	0.1	0.083228
5.895067	0.1	0.082101
5.896733	0.1	0.080601
5.898400	0.1	0.078240
5.900067	0.1	0.074804
5.901733	0.1	0.071595
5.903400	0.1	0.070110
5.905067	0.1	0.070245
5.906733	0.1	0.070403
5.908400	0.1	0.068885
5.910067	0.1	0.064932
5.911733	0.1	0.059302
5.913400	0.1	0.054124
5.915067	0.1	0.051553
5.916733	0.1	0.052243
5.918400	0.1	0.055172
5.920067	0.1	0.058557
5.921733	0.1	0.060839
5.923400	0.1	0.061654
5.925067	0.1	0.061672
5.926733	0.1	0.061304
5.928400	0.1	0.060336
5.930067	0.1	0.058594
5.931733	0.1	0.056084
5.933400	0.1	0.053179
5.935067	0.1	0.051204
5.936733	0.1	0.051865
5.938400	0.1	0.055195
5.940067	0.1	0.059097
5.941733	0.1	0.061984
5.943400	0.1	0.063819
5.945067	0.1	0.064680
5.946733	0.1	0.064531
5.948400	0.1	0.063679
5.950067	0.1	0.062585
5.951733	0.1	0.061868
5.953400	0.1	0.061947
5.955067	0.1	0.062557
5.956733	0.1	0.063116
5.958400	0.1	0.063246
5.960067	0.1	0.062692
5.961733	0.1	0.061211
5.963400	0.1	0.058706
5.965067	0.1	0.055796
5.966733	0.1	0.054212
5.968400	0.1	0.055498
5.970067	0.1	0.058785
5.971733	0.1	0.061225
5.973400	0.1	0.061202
5.975067	0.1	0.059698
5.976733	0.1	0.058534
5.978400	0.1	0.058268
5.980067	0.1	0.057966
5.981733	0.1	0.056978
5.983400	0.1	0.056210
5.985067	0.1	0.056708
5.986733	0.1	0.057975
5.988400	0.1	0.058650
5.990067	0.1	0.057961
5.991733	0.1	0.056112
5.993400	0.1	0.053891
5.995067	0.1	0.051777
5.996733	0.1	0.049556
5.998400	0.1	0.047213
6.000067	0.1	0.045793
6.001733	0.1	0.046901
6.003400	0.1	0.051344
6.005067	0.1	0.057979
6.006733	0.1	0.064536
6.008400	0.1	0.069751
6.010067	0.1	0.073472
6.011733	0.1	0.074701
6.013400	0.1	0.071647
6.015067	0.1	0.064103
6.016733	0.1	0.054329
6.018400	0.1	0.045286
6.020067	0.1	0.038887
6.021733	0.1	0.035986
6.023400	0.1	0.036866
6.025067	0.1	0.041104
6.026733	0.1	0.046943
6.028400	0.1	0.051530
6.030067	0.1	0.052545
6.031733	0.1	0.049872
6.033400	0.1	0.045751
6.035067	0.1	0.043237
6.036733	0.1	0.044079
6.038400	0.1	0.047605
6.040067	0.1	0.051893
6.041733	0.1	0.055842
6.043400	0.1	0.059386
6.045067	0.1	0.062115
6.046733	0.1	0.062794
6.048400	0.1	0.060704
6.050067	0.1	0.056671
6.051733	0.1	0.052610
6.053400	0.1	0.050287
6.055067	0.1	0.050403
6.056733	0.1	0.052368
6.058400	0.1	0.054743
6.060067	0.1	0.056536
6.061733	0.1	0.058031
6.063400	0.1	0.059516
6.065067	0.1	0.059833
6.066733	0.1	0.057640
6.068400	0.1	0.053314
6.070067	0.1	0.048755
6.071733	0.1	0.045747
6.073400	0.1	0.044685
6.075067	0.1	0.045151
6.076733	0.1	0.047069
6.078400	0.1	0.050222
6.080067	0.1	0.053179
6.081733	0.1	0.054063
6.083400	0.1	0.052396
6.085067	0.1	0.049253
6.086733	0.1	0.045667
6.088400	0.1	0.042175
6.090067	0.1	0.039521
6.091733	0.1	0.038263
6.093400	0.1	0.038277
6.095067	0.1	0.039162
6.096733	0.1	0.040447
6.098400	0.1	0.041574
6.100067	0.1	0.042394
6.101733	0.1	0.043297
6.103400	0.1	0.044364
6.105067	0.1	0.045206
6.106733	0.1	0.045886
6.108400	0.1	0.046724
6.110067	0.1	0.047525
6.111733	0.1	0.048219
6.113400	0.1	0.049551
6.115067	0.1	0.051982
6.116733	0.1	0.054049
6.118400	0.1	0.052890
6.120067	0.1	0.047227
6.121733	0.1	0.038799
6.123400	0.1	0.030398
6.125067	0.1	0.023707
6.126733	0.1	0.018971
6.128400	0.1	0.016033
6.130067	0.1	0.015348
6.131733	0.1	0.017728
6.133400	0.1	0.023283
6.135067	0.1	0.030673
6.136733	0.1	0.037458
6.138400	0.1	0.041625
6.140067	0.1	0.043223
6.141733	0.1	0.044163
6.143400	0.1	0.046352
6.145067	0.1	0.049928
6.146733	0.1	0.053383
6.148400	0.1	0.054920
6.150067	0.1	0.053421
6.151733	0.1	0.048890
6.153400	0.1	0.042561
6.155067	0.1	0.036247
6.156733	0.1	0.031372
6.158400	0.1	0.028932
6.160067	0.1	0.029658
6.161733	0.1	0.033136
6.163400	0.1	0.037304
6.165067	0.1	0.040010
6.166733	0.1	0.040997
6.168400	0.1	0.041910
6.170067	0.1	0.043944
6.171733	0.1	0.046794
6.173400	0.1	0.050040
6.175067	0.1	0.053179
6.176733	0.1	0.054468
6.178400	0.1	0.052266
6.180067	0.1	0.046920
6.181733	0.1	0.040112
6.183400	0.1	0.033476
6.185067	0.1	0.028429
6.186733	0.1	0.026454
6.188400	0.1	0.028708
6.190067	0.1	0.034594
6.191733	0.1	0.041504
6.193400	0.1	0.046734
6.195067	0.1	0.049011
6.196733	0.1	0.048336
6.198400	0.1	0.045365
6.200067	0.1	0.041109
6.201733	0.1	0.036466
6.203400	0.1	0.031791
6.205067	0.1	0.026869
6.206733	0.1	0.021537
6.208400	0.1	0.016605
6.210067	0.1	0.013816
6.211733	0.1	0.014277
6.213400	0.1	0.017905
6.215067	0.1	0.024084
6.216733	0.1	0.031278
6.218400	0.1	0.037095
6.220067	0.1	0.040336
6.221733	0.1	0.041793
6.223400	0.1	0.042771
6.225067	0.1	0.044052
6.226733	0.1	0.045146
6.228400	0.1	0.044531
6.230067	0.1	0.041886
6.231733	0.1	0.038720
6.233400	0.1	0.036363
6.235067	0.1	0.035278
6.236733	0.1	0.035502
6.238400	0.1	0.036559
6.240067	0.1	0.038045
6.241733	0.1	0.040126
6.243400	0.1	0.042995
6.245067	0.1	0.046459
6.246733	0.1	0.049951
6.248400	0.1	0.052582
6.250067	0.1	0.053700
6.251733	0.1	0.053509
6.253400	0.1	0.052783
6.255067	0.1	0.051828
6.256733	0.1	0.050515
6.258400	0.1	0.049053
6.260067	0.1	0.048121
6.261733	0.1	0.048154
6.263400	0.1	0.048950
6.265067	0.1	0.050110
6.266733	0.1	0.051390
6.268400	0.1	0.052471
6.270067	0.1	0.052759
6.271733	0.1	0.051889
6.273400	0.1	0.050450
6.275067	0.1	0.049775
6.276733	0.1	0.050864
6.278400	0.1	0.053858
6.280067	0.1	0.057896
6.281733	0.1	0.061472
6.283400	0.1	0.063451
6.285067	0.1	0.063046
6.286733	0.1	0.059870
6.288400	0.1	0.055186
6.290067	0.1	0.051474
6.291733	0.1	0.050450
6.293400	0.1	0.052541
6.295067	0.1	0.056997
6.296733	0.1	0.061486
6.298400	0.1	0.062939
6.300067	0.1	0.060215
6.301733	0.1	0.055502
6.303400	0.1	0.052354
6.305067	0.1	0.052643
6.306733	0.1	0.056112
6.308400	0.1	0.061565
6.310067	0.1	0.066943
6.311733	0.1	0.069486
6.313400	0.1	0.067470
6.315067	0.1	0.061556
6.316733	0.1	0.054240
6.318400	0.1	0.048936
6.320067	0.1	0.048694
6.321733	0.1	0.053877
6.323400	0.1	0.061528
6.325067	0.1	0.067968
6.326733	0.1	0.071512
6.328400	0.1	0.072243
6.330067	0.1	0.070576
6.331733	0.1	0.067572
6.333400	0.1	0.065374
6.335067	0.1	0.065840
6.336733	0.1	0.069276
6.338400	0.1	0.074334
6.340067	0.1	0.078948
6.341733	0.1	0.081859
6.343400	0.1	0.082967
6.345067	0.1	0.082441
6.346733	0.1	0.080499
6.348400	0.1	0.078166
6.350067	0.1	0.077249
6.351733	0.1	0.078739
6.353400	0.1	0.081696
6.355067	0.1	0.084485
6.356733	0.1	0.086282
6.358400	0.1	0.087093
6.360067	0.1	0.087563
6.361733	0.1	0.088844
6.363400	0.1	0.091493
6.365067	0.1	0.094562
6.366733	0.1	0.096513
6.368400	0.1	0.096764
6.370067	0.1	0.095535
6.371733	0.1	0.092816
6.373400	0.1	0.088708
6.375067	0.1	0.084853
6.376733	0.1	0.083758
6.378400	0.1	0.085915
6.380067	0.1	0.089109
6.381733	0.1	0.091298
6.383400	0.1	0.092452
6.385067	0.1	0.093216
6.386733	0.1	0.093710
6.388400	0.1	0.093970
6.390067	0.1	0.094455
6.391733	0.1	0.095363
6.393400	0.1	0.095973
6.395067	0.1	0.095489
6.396733	0.1	0.094320
6.398400	0.1	0.093705
6.400067	0.1	0.094105
6.401733	0.1	0.094413
6.403400	0.1	0.093160
6.405067	0.1	0.090315
6.406733	0.1	0.087675
6.408400	0.1	0.087279
6.410067	0.1	0.089444
6.411733	0.1	0.092755
6.413400	0.1	0.095600
6.415067	0.1	0.096909
6.416733	0.1	0.096452
6.418400	0.1	0.095316
6.420067	0.1	0.095144
6.421733	0.1	0.096201
6.423400	0.1	0.097002
6.425067	0.1	0.096201
6.426733	0.1	0.093947
6.428400	0.1	0.091093
6.430067	0.1	0.088471
6.431733	0.1	0.087135
6.433400	0.1	0.087959
6.435067	0.1	0.090967
6.436733	0.1	0.095582
6.438400	0.1	0.100504
6.440067	0.1	0.103735
6.441733	0.1	0.103940
6.443400	0.1	0.100904
6.445067	0.1	0.094920
6.446733	0.1	0.087540
6.448400	0.1	0.081807
6.450067	0.1	0.080150
6.451733	0.1	0.082674
6.453400	0.1	0.087908
6.455067	0.1	0.093877
6.456733	0.1	0.098371
6.458400	0.1	0.099782
6.460067	0.1	0.098441
6.461733	0.1	0.096536
6.463400	0.1	0.095735
6.465067	0.1	0.095130
6.466733	0.1	0.092424
6.468400	0.1	0.087079
6.470067	0.1	0.081360
6.471733	0.1	0.078226
6.473400	0.1	0.079013
6.475067	0.1	0.082841
6.476733	0.1	0.087647
6.478400	0.1	0.091768
6.480067	0.1	0.094264
6.481733	0.1	0.094627
6.483400	0.1	0.093095
6.485067	0.1	0.090720
6.486733	0.1	0.088657
6.488400	0.1	0.087526
6.490067	0.1	0.087256
6.491733	0.1	0.087707
6.493400	0.1	0.089137
6.495067	0.1	0.091475
6.496733	0.1	0.093696
6.498400	0.1	0.095251
6.500067	0.1	0.096955
6.501733	0.1	0.099423
6.503400	0.1	0.101929
6.505067	0.1	0.103391
6.506733	0.1	0.103153
6.508400	0.1	0.100979
6.510067	0.1	0.097547
6.511733	0.1	0.094636
6.513400	0.1	0.093896
6.515067	0.1	0.095572
6.516733	0.1	0.098506
6.518400	0.1	0.100741
6.520067	0.1	0.100401
6.521733	0.1	0.097067
6.523400	0.1	0.092438
6.525067	0.1	0.088960
6.526733	0.1	0.088015
6.528400	0.1	0.089542
6.530067	0.1	0.092564
6.531733	0.1	0.095638
6.533400	0.1	0.097370
6.535067	0.1	0.097109
6.536733	0.1	0.095693
6.538400	0.1	0.095037
6.540067	0.1	0.096639
6.541733	0.1	0.100667
6.543400	0.1	0.106045
6.545067	0.1	0.111558
6.546733	0.1	0.116578
6.548400	0.1	0.120634
6.550067	0.1	0.123177
6.551733	0.1	0.123978
6.553400	0.1	0.123442
6.555067	0.1	0.122939
6.556733	0.1	0.124173
6.558400	0.1	0.127396
6.560067	0.1	0.131149
6.561733	0.1	0.134110
6.563400	0.1	0.136457
6.565067	0.1	0.139214
6.566733	0.1	0.142809
6.568400	0.1	0.146721
6.570067	0.1	0.150353
6.571733	0.1	0.153678
6.573400	0.1	0.157119
6.575067	0.1	0.160639
6.576733	0.1	0.163503
6.578400	0.1	0.165300
6.580067	0.1	0.166656
6.581733	0.1	0.168555
6.583400	0.1	0.171154
6.585067	0.1	0.173217
6.586733	0.1	0.173193
6.588400	0.1	0.170954
6.590067	0.1	0.168020
6.591733	0.1	0.166488
6.593400	0.1	0.168085
6.595067	0.1	0.173207
6.596733	0.1	0.180602
6.598400	0.1	0.187964
6.600067	0.1	0.192965
6.601733	0.1	0.194940
6.603400	0.1	0.195825
6.605067	0.1	0.198497
6.606733	0.1	0.204216
6.608400	0.1	0.211876
6.610067	0.1	0.219550
6.611733	0.1	0.226046
6.613400	0.1	0.231015
6.615067	0.1	0.234637
6.616733	0.1	0.237483
6.618400	0.1	0.240109
6.620067	0.1	0.242619
6.621733	0.1	0.244635
6.623400	0.1	0.245720
6.625067	0.1	0.246242
6.626733	0.1	0.247853
6.628400	0.1	0.252319
6.630067	0.1	0.260039
6.631733	0.1	0.270060
6.633400	0.1	0.280910
6.635067	0.1	0.291225
6.636733	0.1	0.299974
6.638400	0.1	0.306866
6.640067	0.1	0.312552
6.641733	0.1	0.317651
6.643400	0.1	0.322191
6.645067	0.1	0.326848
6.646733	0.1	0.332887
6.648400	0.1	0.340431
6.650067	0.1	0.348380
6.651733	0.1	0.355849
6.653400	0.1	0.362927
6.655067	0.1	0.370401
6.656733	0.1	0.378783
6.658400	0.1	0.387738
6.660067	0.1	0.396143
6.661733	0.1	0.402560
6.663400	0.1	0.405987
6.665067	0.1	0.406518
6.666733	0.1	0.405344
6.668400	0.1	0.404459
6.670067	0.1	0.405847
6.671733	0.1	0.409978
6.673400	0.1	0.415659
6.675067	0.1	0.421489
6.676733	0.1	0.426816
6.678400	0.1	0.431947
6.680067	0.1	0.437587
6.681733	0.1	0.443831
6.683400	0.1	0.450239
6.685067	0.1	0.456362
6.686733	0.1	0.461647
6.688400	0.1	0.465191
6.690067	0.1	0.466448
6.691733	0.1	0.466323
6.693400	0.1	0.466611
6.695067	0.1	0.467924
6.696733	0.1	0.469289
6.698400	0.1	0.470197
6.700067	0.1	0.471463
6.701733	0.1	0.473591
6.703400	0.1	0.476041
6.705067	0.1	0.478411
6.706733	0.1	0.480809
6.708400	0.1	0.482751
6.710067	0.1	0.483301
6.711733	0.1	0.482285
6.713400	0.1	0.480083
6.715067	0.1	0.477033
6.716733	0.1	0.473903
6.718400	0.1	0.472073
6.720067	0.1	0.472604
6.721733	0.1	0.475175
6.723400	0.1	0.478383
6.725067	0.1	0.480968
6.726733	0.1	0.482020
6.728400	0.1	0.481084
6.730067	0.1	0.478770
6.731733	0.1	0.476590
6.733400	0.1	0.475724
6.735067	0.1	0.476344
6.736733	0.1	0.478099
6.738400	0.1	0.480507
6.740067	0.1	0.482341
6.741733	0.1	0.482039
6.743400	0.1	0.479673
6.745067	0.1	0.477480
6.746733	0.1	0.477377
6.748400	0.1	0.479124
6.750067	0.1	0.481335
6.751733	0.1	0.482923
6.753400	0.1	0.483226
6.755067	0.1	0.481713
6.756733	0.1	0.478220
6.758400	0.1	0.473727
6.760067	0.1	0.469936
6.761733	0.1	0.467971
6.763400	0.1	0.467906
6.765067	0.1	0.468791
6.766733	0.1	0.469494
6.768400	0.1	0.469815
6.770067	0.1	0.470118
6.771733	0.1	0.470397
6.773400	0.1	0.470425
6.775067	0.1	0.470383
6.776733	0.1	0.470690
6.778400	0.1	0.471165
6.780067	0.1	0.471016
6.781733	0.1	0.470011
6.783400	0.1	0.468772
6.785067	0.1	0.468171
6.786733	0.1	0.468805
6.788400	0.1	0.470923
6.790067	0.1	0.474351
6.791733	0.1	0.478206
6.793400	0.1	0.481089
6.795067	0.1	0.481731
6.796733	0.1	0.479729
6.798400	0.1	0.475608
6.800067	0.1	0.470043
6.801733	0.1	0.463640
6.803400	0.1	0.457917
6.805067	0.1	0.455333
6.806733	0.1	0.457279
6.808400	0.1	0.462621
6.810067	0.1	0.468544
6.811733	0.1	0.472460
6.813400	0.1	0.473591
6.815067	0.1	0.472800
6.816733	0.1	0.470821
6.818400	0.1	0.467813
6.820067	0.1	0.464316
6.821733	0.1	0.461615
6.823400	0.1	0.461205
6.825067	0.1	0.463910
6.826733	0.1	0.468702
6.828400	0.1	0.472525
6.830067	0.1	0.472772
6.831733	0.1	0.469894
6.833400	0.1	0.466895
6.835067	0.1	0.466011
6.836733	0.1	0.466486
6.838400	0.1	0.465969
6.840067	0.1	0.463328
6.841733	0.1	0.459417
6.843400	0.1	0.455719
6.845067	0.1	0.453093
6.846733	0.1	0.451840
6.848400	0.1	0.452204
6.850067	0.1	0.454462
6.851733	0.1	0.458509
6.853400	0.1	0.463068
6.855067	0.1	0.466369
6.856733	0.1	0.467547
6.858400	0.1	0.466537
6.860067	0.1	0.463524
6.861733	0.1	0.459380
6.863400	0.1	0.455659
6.865067	0.1	0.453689
6.866733	0.1	0.453959
6.868400	0.1	0.456520
6.870067	0.1	0.461009
6.871733	0.1	0.465703
6.873400	0.1	0.467836
6.875067	0.1	0.465834
6.876733	0.1	0.461042
6.878400	0.1	0.456492
6.880067	0.1	0.454513
6.881733	0.1	0.456073
6.883400	0.1	0.460804
6.885067	0.1	0.466807
6.886733	0.1	0.471724
6.888400	0.1	0.474066
6.890067	0.1	0.473498
6.891733	0.1	0.471016
6.893400	0.1	0.468264
6.895067	0.1	0.466006
6.896733	0.1	0.464139
6.898400	0.1	0.463161
6.900067	0.1	0.464101
6.901733	0.1	0.466579
6.903400	0.1	0.468800
6.905067	0.1	0.469927
6.906733	0.1	0.470541
6.908400	0.1	0.471184
6.910067	0.1	0.472125
6.911733	0.1	0.473731
6.913400	0.1	0.476073
6.915067	0.1	0.478467
6.916733	0.1	0.480264
6.918400	0.1	0.481918
6.920067	0.1	0.484297
6.921733	0.1	0.487282
6.923400	0.1	0.489843
6.925067	0.1	0.490835
6.926733	0.1	0.489336
6.928400	0.1	0.485117
6.930067	0.1	0.479254
6.931733	0.1	0.473922
6.933400	0.1	0.471105
6.935067	0.1	0.471561
6.936733	0.1	0.474500
6.938400	0.1	0.477801
6.940067	0.1	0.479221
6.941733	0.1	0.478094
6.943400	0.1	0.475580
6.945067	0.1	0.473270
6.946733	0.1	0.472087
6.948400	0.1	0.471948
6.950067	0.1	0.472153
6.951733	0.1	0.472353
6.953400	0.1	0.472940
6.955067	0.1	0.474467
6.956733	0.1	0.476940
6.958400	0.1	0.479566
6.960067	0.1	0.481494
6.961733	0.1	0.482574
6.963400	0.1	0.482998
6.965067	0.1	0.482993
6.966733	0.1	0.483035
6.968400	0.1	0.483240
6.970067	0.1	0.482923
6.971733	0.1	0.481321
6.973400	0.1	0.478453
6.975067	0.1	0.475352
6.976733	0.1	0.473219
6.978400	0.1	0.471873
6.980067	0.1	0.469848
6.981733	0.1	0.466565
6.983400	0.1	0.463380
6.985067	0.1	0.461861
6.986733	0.1	0.461936
6.988400	0.1	0.462253
6.990067	0.1	0.461717
6.991733	0.1	0.460241
6.993400	0.1	0.458383
6.995067	0.1	0.456576
6.996733	0.1	0.454867
6.998400	0.1	0.453559
7.000067	0.1	0.453573
7.001733	0.1	0.455696
7.003400	0.1	0.459617
7.005067	0.1	0.463864
7.006733	0.1	0.466765
7.008400	0.1	0.467789
7.010067	0.1	0.467366
7.011733	0.1	0.465731
7.013400	0.1	0.463240
7.015067	0.1	0.461293
7.016733	0.1	0.461717
7.018400	0.1	0.465447
7.020067	0.1	0.471417
7.021733	0.1	0.476982
7.023400	0.1	0.480092
7.025067	0.1	0.480446
7.026733	0.1	0.478583
7.028400	0.1	0.474802
7.030067	0.1	0.469177
7.031733	0.1	0.462593
7.033400	0.1	0.457009
7.035067	0.1	0.453927
7.036733	0.1	0.452898
7.038400	0.1	0.452278
7.040067	0.1	0.451286
7.041733	0.1	0.450481
7.043400	0.1	0.450416
7.045067	0.1	0.451119
7.046733	0.1	0.452627
7.048400	0.1	0.455054
7.050067	0.1	0.458453
7.051733	0.1	0.462416
7.053400	0.1	0.465601
7.055067	0.1	0.466728
7.056733	0.1	0.465703
7.058400	0.1	0.463128
7.060067	0.1	0.459887
7.061733	0.1	0.457140
7.063400	0.1	0.455258
7.065067	0.1	0.453480
7.066733	0.1	0.451361
7.068400	0.1	0.449545
7.070067	0.1	0.448986
7.071733	0.1	0.450215
7.073400	0.1	0.453112
7.075067	0.1	0.456902
7.076733	0.1	0.460269
7.078400	0.1	0.461964
7.080067	0.1	0.461838
7.081733	0.1	0.460744
7.083400	0.1	0.459352
7.085067	0.1	0.457796
7.086733	0.1	0.455556
7.088400	0.1	0.452166
7.090067	0.1	0.448413
7.091733	0.1	0.445582
7.093400	0.1	0.443938
7.095067	0.1	0.442858
7.096733	0.1	0.441754
7.098400	0.1	0.440902
7.100067	0.1	0.441093
7.101733	0.1	0.442606
7.103400	0.1	0.444786
7.105067	0.1	0.446569
7.106733	0.1	0.447528
7.108400	0.1	0.448162
7.110067	0.1	0.449158
7.111733	0.1	0.450672
7.113400	0.1	0.452250
7.115067	0.1	0.453205
7.116733	0.1	0.453172
7.118400	0.1	0.452367
7.120067	0.1	0.451310
7.121733	0.1	0.450523
7.123400	0.1	0.450439
7.125067	0.1	0.451514
7.126733	0.1	0.454299
7.128400	0.1	0.458849
7.130067	0.1	0.463841
7.131733	0.1	0.467016
7.133400	0.1	0.467072
7.135067	0.1	0.464679
7.136733	0.1	0.461647
7.138400	0.1	0.459352
7.140067	0.1	0.457913
7.141733	0.1	0.456693
7.143400	0.1	0.455161
7.145067	0.1	0.453284
7.146733	0.1	0.451286
7.148400	0.1	0.449140
7.150067	0.1	0.446406
7.151733	0.1	0.442592
7.153400	0.1	0.437791
7.155067	0.1	0.433074
7.156733	0.1	0.429661
7.158400	0.1	0.428162
7.160067	0.1	0.429018
7.161733	0.1	0.432394
7.163400	0.1	0.436795
7.165067	0.1	0.439747
7.166733	0.1	0.440567
7.168400	0.1	0.440478
7.170067	0.1	0.440166
7.171733	0.1	0.438676
7.173400	0.1	0.434429
7.175067	0.1	0.427035
7.176733	0.1	0.418536
7.178400	0.1	0.412189
7.180067	0.1	0.409582
7.181733	0.1	0.410024
7.183400	0.1	0.412264
7.185067	0.1	0.415263
7.186733	0.1	0.417614
7.188400	0.1	0.417968
7.190067	0.1	0.416297
7.191733	0.1	0.414117
7.193400	0.1	0.412981
7.195067	0.1	0.413270
7.196733	0.1	0.414392
7.198400	0.1	0.415556
7.200067	0.1	0.416096
7.201733	0.1	0.415379
7.203400	0.1	0.413042
7.205067	0.1	0.409554
7.206733	0.1	0.406182
7.208400	0.1	0.404357
7.210067	0.1	0.404632
7.211733	0.1	0.405735
7.213400	0.1	0.405656
7.215067	0.1	0.403533
7.216733	0.1	0.399719
7.218400	0.1	0.395123
7.220067	0.1	0.390918
7.221733	0.1	0.387956
7.223400	0.1	0.386084
7.225067	0.1	0.384254
7.226733	0.1	0.381269
7.228400	0.1	0.376855
7.230067	0.1	0.372655
7.231733	0.1	0.370904
7.233400	0.1	0.371514
7.235067	0.1	0.372389
7.236733	0.1	0.372306
7.238400	0.1	0.371491
7.240067	0.1	0.369991
7.241733	0.1	0.366978
7.243400	0.1	0.362080
7.245067	0.1	0.356464
7.246733	0.1	0.351872
7.248400	0.1	0.349055
7.250067	0.1	0.347341
7.251733	0.1	0.345483
7.253400	0.1	0.342703
7.255067	0.1	0.339025
7.256733	0.1	0.334973
7.258400	0.1	0.331439
7.260067	0.1	0.329656
7.261733	0.1	0.330033
7.263400	0.1	0.331276
7.265067	0.1	0.331579
7.266733	0.1	0.330391
7.268400	0.1	0.328687
7.270067	0.1	0.327663
7.271733	0.1	0.327197
7.273400	0.1	0.325819
7.275067	0.1	0.322307
7.276733	0.1	0.317227
7.278400	0.1	0.312938
7.280067	0.1	0.311430
7.281733	0.1	0.312417
7.283400	0.1	0.314084
7.285067	0.1	0.314880
7.286733	0.1	0.314028
7.288400	0.1	0.311341
7.290067	0.1	0.306885
7.291733	0.1	0.300882
7.293400	0.1	0.294107
7.295067	0.1	0.287420
7.296733	0.1	0.281120
7.298400	0.1	0.275685
7.300067	0.1	0.272291
7.301733	0.1	0.271588
7.303400	0.1	0.272244
7.305067	0.1	0.272035
7.306733	0.1	0.270368
7.308400	0.1	0.268100
7.310067	0.1	0.265678
7.311733	0.1	0.263299
7.313400	0.1	0.261776
7.315067	0.1	0.261697
7.316733	0.1	0.262400
7.318400	0.1	0.262354
7.320067	0.1	0.259969
7.321733	0.1	0.254447
7.323400	0.1	0.246898
7.325067	0.1	0.240058
7.326733	0.1	0.235597
7.328400	0.1	0.232761
7.330067	0.1	0.230577
7.331733	0.1	0.229520
7.333400	0.1	0.229785
7.335067	0.1	0.229874
7.336733	0.1	0.228174
7.338400	0.1	0.225008
7.340067	0.1	0.222800
7.341733	0.1	0.224193
7.343400	0.1	0.229697
7.345067	0.1	0.237203
7.346733	0.1	0.243308
7.348400	0.1	0.245105
7.350067	0.1	0.241497
7.351733	0.1	0.233664
7.353400	0.1	0.224733
7.355067	0.1	0.217729
7.356733	0.1	0.212761
7.358400	0.1	0.207657
7.360067	0.1	0.201636
7.361733	0.1	0.196202
7.363400	0.1	0.192933
7.365067	0.1	0.192230
7.366733	0.1	0.193422
7.368400	0.1	0.194907
7.370067	0.1	0.195359
7.371733	0.1	0.195103
7.373400	0.1	0.195331
7.375067	0.1	0.196807
7.376733	0.1	0.199457
7.378400	0.1	0.202181
7.380067	0.1	0.203513
7.381733	0.1	0.203121
7.383400	0.1	0.201962
7.385067	0.1	0.200653
7.386733	0.1	0.198460
7.388400	0.1	0.194521
7.390067	0.1	0.189235
7.391733	0.1	0.183978
7.393400	0.1	0.179787
7.395067	0.1	0.176523
7.396733	0.1	0.173524
7.398400	0.1	0.170739
7.400067	0.1	0.168490
7.401733	0.1	0.166618
7.403400	0.1	0.165096
7.405067	0.1	0.164220
7.406733	0.1	0.163559
7.408400	0.1	0.162036
7.410067	0.1	0.159084
7.411733	0.1	0.154939
7.413400	0.1	0.150590
7.415067	0.1	0.147223
7.416733	0.1	0.144737
7.418400	0.1	0.141654
7.420067	0.1	0.137235
7.421733	0.1	0.132779
7.423400	0.1	0.130381
7.425067	0.1	0.130925
7.426733	0.1	0.133701
7.428400	0.1	0.137412
7.430067	0.1	0.140951
7.431733	0.1	0.143806
7.433400	0.1	0.146371
7.435067	0.1	0.149352
7.436733	0.1	0.152648
7.438400	0.1	0.155144
7.440067	0.1	0.155410
7.441733	0.1	0.152756
7.443400	0.1	0.147917
7.445067	0.1	0.142325
7.446733	0.1	0.136923
7.448400	0.1	0.132620
7.450067	0.1	0.130874
7.451733	0.1	0.132723
7.453400	0.1	0.137389
7.455067	0.1	0.142590
7.456733	0.1	0.146478
7.458400	0.1	0.148378
7.460067	0.1	0.147861
7.461733	0.1	0.145072
7.463400	0.1	0.141445
7.465067	0.1	0.138180
7.466733	0.1	0.135126
7.468400	0.1	0.131787
7.470067	0.1	0.128294
7.471733	0.1	0.125635
7.473400	0.1	0.125226
7.475067	0.1	0.127531
7.476733	0.1	0.131037
7.478400	0.1	0.133244
7.480067	0.1	0.132807
7.481733	0.1	0.130045
7.483400	0.1	0.126050
7.485067	0.1	0.122022
7.486733	0.1	0.118273
7.488400	0.1	0.113943
7.490067	0.1	0.108872
7.491733	0.1	0.104606
7.493400	0.1	0.102888
7.495067	0.1	0.104439
7.496733	0.1	0.108639
7.498400	0.1	0.113342
7.500067	0.1	0.116178
7.501733	0.1	0.116313
7.503400	0.1	0.114380
7.505067	0.1	0.111829
7.506733	0.1	0.110553
7.508400	0.1	0.111801
7.510067	0.1	0.115088
7.511733	0.1	0.118646
7.513400	0.1	0.120974
7.515067	0.1	0.121654
7.516733	0.1	0.120965
7.518400	0.1	0.119158
7.520067	0.1	0.116518
7.521733	0.1	0.114078
7.523400	0.1	0.113179
7.525067	0.1	0.113887
7.526733	0.1	0.114879
7.528400	0.1	0.114818
7.530067	0.1	0.113654
7.531733	0.1	0.112667
7.533400	0.1	0.113286
7.535067	0.1	0.115978
7.536733	0.1	0.119992
7.538400	0.1	0.123740
7.540067	0.1	0.125472
7.541733	0.1	0.124169
7.543400	0.1	0.120532
7.545067	0.1	0.116918
7.546733	0.1	0.115493
7.548400	0.1	0.116802
7.550067	0.1	0.120131
7.551733	0.1	0.124346
7.553400	0.1	0.128392
7.555067	0.1	0.131363
7.556733	0.1	0.132658
7.558400	0.1	0.131796
7.560067	0.1	0.128071
7.561733	0.1	0.121575
7.563400	0.1	0.114036
7.565067	0.1	0.107256
7.566733	0.1	0.101714
7.568400	0.1	0.097500
7.570067	0.1	0.095377
7.571733	0.1	0.096182
7.573400	0.1	0.099950
7.575067	0.1	0.106180
7.576733	0.1	0.114194
7.578400	0.1	0.122553
7.580067	0.1	0.128821
7.581733	0.1	0.131195
7.583400	0.1	0.129724
7.585067	0.1	0.125412
7.586733	0.1	0.119521
7.588400	0.1	0.113859
7.590067	0.1	0.110483
7.591733	0.1	0.110543
7.593400	0.1	0.113705
7.595067	0.1	0.118562
7.596733	0.1	0.123349
7.598400	0.1	0.126669
7.600067	0.1	0.127377
7.601733	0.1	0.124681
7.603400	0.1	0.119405
7.605067	0.1	0.114008
7.606733	0.1	0.111093
7.608400	0.1	0.112276
7.610067	0.1	0.117361
7.611733	0.1	0.124020
7.613400	0.1	0.129309
7.615067	0.1	0.131871
7.616733	0.1	0.131926
7.618400	0.1	0.130017
7.620067	0.1	0.127233
7.621733	0.1	0.125268
7.623400	0.1	0.124634
7.625067	0.1	0.124304
7.626733	0.1	0.123773
7.628400	0.1	0.123819
7.630067	0.1	0.125249
7.631733	0.1	0.127777
7.633400	0.1	0.129878
7.635067	0.1	0.130031
7.636733	0.1	0.128634
7.638400	0.1	0.127703
7.640067	0.1	0.128699
7.641733	0.1	0.131181
7.643400	0.1	0.133505
7.645067	0.1	0.134902
7.646733	0.1	0.136360
7.648400	0.1	0.138809
7.650067	0.1	0.141026
7.651733	0.1	0.140560
7.653400	0.1	0.136499
7.655067	0.1	0.130450
7.656733	0.1	0.124825
7.658400	0.1	0.120979
7.660067	0.1	0.119191
7.661733	0.1	0.119205
7.663400	0.1	0.120276
7.665067	0.1	0.121798
7.666733	0.1	0.123647
7.668400	0.1	0.124876
7.670067	0.1	0.123810
7.671733	0.1	0.120415
7.673400	0.1	0.117044
7.675067	0.1	0.116210
7.676733	0.1	0.118902
7.678400	0.1	0.124550
7.680067	0.1	0.131167
7.681733	0.1	0.136276
7.683400	0.1	0.138641
7.685067	0.1	0.138683
7.686733	0.1	0.137538
7.688400	0.1	0.135619
7.690067	0.1	0.132457
7.691733	0.1	0.128699
7.693400	0.1	0.126623
7.695067	0.1	0.127479
7.696733	0.1	0.129733
7.698400	0.1	0.130013
7.700067	0.1	0.126190
7.701733	0.1	0.119954
7.703400	0.1	0.115051
7.705067	0.1	0.113607
7.706733	0.1	0.115549
7.708400	0.1	0.119973
7.710067	0.1	0.125766
7.711733	0.1	0.131237
7.713400	0.1	0.134250
7.715067	0.1	0.133379
7.716733	0.1	0.129025
7.718400	0.1	0.123428
7.720067	0.1	0.119251
7.721733	0.1	0.117808
7.723400	0.1	0.119009
7.725067	0.1	0.122017
7.726733	0.1	0.125128
7.728400	0.1	0.126408
7.730067	0.1	0.125417
7.731733	0.1	0.123023
7.733400	0.1	0.120252
7.735067	0.1	0.118427
7.736733	0.1	0.118893
7.738400	0.1	0.121659
7.740067	0.1	0.125207
7.741733	0.1	0.128346
7.743400	0.1	0.131121
7.745067	0.1	0.133845
7.746733	0.1	0.136076
7.748400	0.1	0.136881
7.750067	0.1	0.135559
7.751733	0.1	0.131754
7.753400	0.1	0.125896
7.755067	0.1	0.119521
7.756733	0.1	0.114073
7.758400	0.1	0.109905
7.760067	0.1	0.107037
7.761733	0.1	0.105593
7.763400	0.1	0.105281
7.765067	0.1	0.105370
7.766733	0.1	0.105463
7.768400	0.1	0.105528
7.770067	0.1	0.105188
7.771733	0.1	0.103642
7.773400	0.1	0.100560
7.775067	0.1	0.096895
7.776733	0.1	0.094511
7.778400	0.1	0.094641
7.780067	0.1	0.097104
7.781733	0.1	0.101058
7.783400	0.1	0.105719
7.785067	0.1	0.110199
7.786733	0.1	0.113640
7.788400	0.1	0.115912
7.790067	0.1	0.117170
7.791733	0.1	0.117207
7.793400	0.1	0.116020
7.795067	0.1	0.114529
7.796733	0.1	0.113891
7.798400	0.1	0.114203
7.800067	0.1	0.114623
7.801733	0.1	0.114185
7.803400	0.1	0.112578
7.805067	0.1	0.110767
7.806733	0.1	0.110203
7.808400	0.1	0.111181
7.810067	0.1	0.112844
7.811733	0.1	0.114939
7.813400	0.1	0.118408
7.815067	0.1	0.123563
7.816733	0.1	0.128681
7.818400	0.1	0.131484
7.820067	0.1	0.131438
7.821733	0.1	0.129449
7.823400	0.1	0.126483
7.825067	0.1	0.123233
7.826733	0.1	0.120359
7.828400	0.1	0.118711
7.830067	0.1	0.119251
7.831733	0.1	0.122800
7.833400	0.1	0.129482
7.835067	0.1	0.137645
7.836733	0.1	0.144532
7.838400	0.1	0.148900
7.840067	0.1	0.151210
7.841733	0.1	0.151303
7.843400	0.1	0.148010
7.845067	0.1	0.141165
7.846733	0.1	0.132760
7.848400	0.1	0.125873
7.850067	0.1	0.122618
7.851733	0.1	0.123661
7.853400	0.1	0.129156
7.855067	0.1	0.138222
7.856733	0.1	0.147903
7.858400	0.1	0.154446
7.860067	0.1	0.155889
7.861733	0.1	0.153612
7.863400	0.1	0.150888
7.865067	0.1	0.149407
7.866733	0.1	0.148313
7.868400	0.1	0.146665
7.870067	0.1	0.144928
7.871733	0.1	0.144239
7.873400	0.1	0.145291
7.875067	0.1	0.147773
7.876733	0.1	0.150767
7.878400	0.1	0.153552
7.880067	0.1	0.155373
7.881733	0.1	0.155680
7.883400	0.1	0.155056
7.885067	0.1	0.154795
7.886733	0.1	0.155219
7.888400	0.1	0.155806
7.890067	0.1	0.156709
7.891733	0.1	0.158618
7.893400	0.1	0.161156
7.895067	0.1	0.162744
7.896733	0.1	0.162153
7.898400	0.1	0.159643
7.900067	0.1	0.156546
7.901733	0.1	0.154399
7.903400	0.1	0.154735
7.905067	0.1	0.158274
7.906733	0.1	0.163577
7.908400	0.1	0.167880
7.910067	0.1	0.169687
7.911733	0.1	0.170027
7.913400	0.1	0.171349
7.915067	0.1	0.175131
7.916733	0.1	0.180472
7.918400	0.1	0.185343
7.920067	0.1	0.188127
7.921733	0.1	0.187722
7.923400	0.1	0.183969
7.925067	0.1	0.178786
7.926733	0.1	0.175401
7.928400	0.1	0.175899
7.930067	0.1	0.179736
7.931733	0.1	0.184895
7.933400	0.1	0.189897
7.935067	0.1	0.194116
7.936733	0.1	0.197077
7.938400	0.1	0.198744
7.940067	0.1	0.199708
7.941733	0.1	0.200300
7.943400	0.1	0.200034
7.945067	0.1	0.198525
7.946733	0.1	0.196933
7.948400	0.1	0.197259
7.950067	0.1	0.199932
7.951733	0.1	0.203233
7.953400	0.1	0.205208
7.955067	0.1	0.204882
7.956733	0.1	0.202423
7.958400	0.1	0.199494
7.960067	0.1	0.198274
7.961733	0.1	0.199284
7.963400	0.1	0.201268
7.965067	0.1	0.203005
7.966733	0.1	0.204276
7.968400	0.1	0.205408
7.970067	0.1	0.206623
7.971733	0.1	0.207759
7.973400	0.1	0.208383
7.975067	0.1	0.208495
7.976733	0.1	0.208984
7.978400	0.1	0.210647
7.980067	0.1	0.213110
7.981733	0.1	0.215797
7.983400	0.1	0.219005
7.985067	0.1	0.223224
7.986733	0.1	0.227974
7.988400	0.1	0.231857
7.990067	0.1	0.234158
7.991733	0.1	0.235396
7.993400	0.1	0.236006
7.995067	0.1	0.236179
7.996733	0.1	0.236561
7.998400	0.1	0.237608
8.000067	0.1	0.238949
8.001733	0.1	0.239834
8.003400	0.1	0.239746
8.005067	0.1	0.238623
8.006733	0.1	0.236109
8.008400	0.1	0.231750
8.010067	0.1	0.226819
8.011733	0.1	0.224276
8.013400	0.1	0.225976
8.015067	0.1	0.230945
8.016733	0.1	0.236775
8.018400	0.1	0.241431
8.020067	0.1	0.243201
8.021733	0.1	0.240607
8.023400	0.1	0.233985
8.025067	0.1	0.226153
8.026733	0.1	0.220351
8.028400	0.1	0.217892
8.030067	0.1	0.218283
8.031733	0.1	0.220425
8.033400	0.1	0.222954
8.035067	0.1	0.224579
8.036733	0.1	0.225082
8.038400	0.1	0.225352
8.040067	0.1	0.226051
8.041733	0.1	0.226959
8.043400	0.1	0.227923
8.045067	0.1	0.229478
8.046733	0.1	0.231499
8.048400	0.1	0.232081
8.050067	0.1	0.229161
8.051733	0.1	0.223136
8.053400	0.1	0.216775
8.055067	0.1	0.212761
8.056733	0.1	0.212421
8.058400	0.1	0.215760
8.060067	0.1	0.221357
8.061733	0.1	0.227033
8.063400	0.1	0.231429
8.065067	0.1	0.234330
8.066733	0.1	0.235410
8.068400	0.1	0.233999
8.070067	0.1	0.230214
8.071733	0.1	0.225506
8.073400	0.1	0.222316
8.075067	0.1	0.222684
8.076733	0.1	0.226418
8.078400	0.1	0.231159
8.080067	0.1	0.234828
8.081733	0.1	0.237115
8.083400	0.1	0.238395
8.085067	0.1	0.238246
8.086733	0.1	0.236165
8.088400	0.1	0.233026
8.090067	0.1	0.230568
8.091733	0.1	0.229725
8.093400	0.1	0.230111
8.095067	0.1	0.230572
8.096733	0.1	0.230232
8.098400	0.1	0.228924
8.100067	0.1	0.226917
8.101733	0.1	0.224961
8.103400	0.1	0.224281
8.105067	0.1	0.225580
8.106733	0.1	0.228253
8.108400	0.1	0.231219
8.110067	0.1	0.233985
8.111733	0.1	0.236300
8.113400	0.1	0.237455
8.115067	0.1	0.237143
8.116733	0.1	0.236020
8.118400	0.1	0.234609
8.120067	0.1	0.233189
8.121733	0.1	0.232803
8.123400	0.1	0.234246
8.125067	0.1	0.236491
8.126733	0.1	0.237585
8.128400	0.1	0.236928
8.130067	0.1	0.235867
8.131733	0.1	0.235946
8.133400	0.1	0.237059
8.135067	0.1	0.237706
8.136733	0.1	0.236863
8.138400	0.1	0.235299
8.140067	0.1	0.234633
8.141733	0.1	0.235089
8.143400	0.1	0.235043
8.145067	0.1	0.233110
8.146733	0.1	0.230190
8.148400	0.1	0.229045
8.150067	0.1	0.231555
8.151733	0.1	0.236891
8.153400	0.1	0.242596
8.155067	0.1	0.246814
8.156733	0.1	0.249441
8.158400	0.1	0.251206
8.160067	0.1	0.252295
8.161733	0.1	0.252784
8.163400	0.1	0.253394
8.165067	0.1	0.254628
8.166733	0.1	0.256025
8.168400	0.1	0.257040
8.170067	0.1	0.257185
8.171733	0.1	0.255541
8.173400	0.1	0.252044
8.175067	0.1	0.248156
8.176733	0.1	0.245119
8.178400	0.1	0.243299
8.180067	0.1	0.242968
8.181733	0.1	0.244142
8.183400	0.1	0.246684
8.185067	0.1	0.250470
8.186733	0.1	0.254423
8.188400	0.1	0.256891
8.190067	0.1	0.257352
8.191733	0.1	0.256328
8.193400	0.1	0.254042
8.195067	0.1	0.250302
8.196733	0.1	0.245646
8.198400	0.1	0.241729
8.200067	0.1	0.239736
8.201733	0.1	0.239378
8.203400	0.1	0.239722
8.205067	0.1	0.240258
8.206733	0.1	0.241022
8.208400	0.1	0.241706
8.210067	0.1	0.241315
8.211733	0.1	0.239043
8.213400	0.1	0.234931
8.215067	0.1	0.230055
8.216733	0.1	0.226325
8.218400	0.1	0.225208
8.220067	0.1	0.226842
8.221733	0.1	0.230516
8.223400	0.1	0.235126
8.225067	0.1	0.239285
8.226733	0.1	0.241613
8.228400	0.1	0.241143
8.230067	0.1	0.237827
8.231733	0.1	0.233194
8.233400	0.1	0.229497
8.235067	0.1	0.228160
8.236733	0.1	0.229334
8.238400	0.1	0.232030
8.240067	0.1	0.234512
8.241733	0.1	0.235336
8.243400	0.1	0.234228
8.245067	0.1	0.232048
8.246733	0.1	0.229958
8.248400	0.1	0.228430
8.250067	0.1	0.227154
8.251733	0.1	0.226214
8.253400	0.1	0.227038
8.255067	0.1	0.230558
8.256733	0.1	0.235112
8.258400	0.1	0.238204
8.260067	0.1	0.239252
8.261733	0.1	0.239671
8.263400	0.1	0.240952
8.265067	0.1	0.242800
8.266733	0.1	0.243634
8.268400	0.1	0.242847
8.270067	0.1	0.241213
8.271733	0.1	0.239299
8.273400	0.1	0.236691
8.275067	0.1	0.233087
8.276733	0.1	0.229212
8.278400	0.1	0.226465
8.280067	0.1	0.225785
8.281733	0.1	0.226838
8.283400	0.1	0.228141
8.285067	0.1	0.228314
8.286733	0.1	0.227308
8.288400	0.1	0.226200
8.290067	0.1	0.225999
8.291733	0.1	0.227164
8.293400	0.1	0.229683
8.295067	0.1	0.233031
8.296733	0.1	0.236090
8.298400	0.1	0.237301
8.300067	0.1	0.235420
8.301733	0.1	0.230661
8.303400	0.1	0.224938
8.305067	0.1	0.220560
8.306733	0.1	0.218609
8.308400	0.1	0.219238
8.310067	0.1	0.222395
8.311733	0.1	0.226819
8.313400	0.1	0.230153
8.315067	0.1	0.230749
8.316733	0.1	0.228323
8.318400	0.1	0.223662
8.320067	0.1	0.218800
8.321733	0.1	0.215871
8.323400	0.1	0.215322
8.325067	0.1	0.216071
8.326733	0.1	0.217096
8.328400	0.1	0.217771
8.330067	0.1	0.217231
8.331733	0.1	0.215252
8.333400	0.1	0.213254
8.335067	0.1	0.212537
8.336733	0.1	0.212481
8.338400	0.1	0.211932
8.340067	0.1	0.211028
8.341733	0.1	0.210218
8.343400	0.1	0.209007
8.345067	0.1	0.207098
8.346733	0.1	0.205184
8.348400	0.1	0.203820
8.350067	0.1	0.202744
8.351733	0.1	0.201445
8.353400	0.1	0.200127
8.355067	0.1	0.199475
8.356733	0.1	0.199531
8.358400	0.1	0.199703
8.360067	0.1	0.199419
8.361733	0.1	0.198302
8.363400	0.1	0.196407
8.365067	0.1	0.194265
8.366733	0.1	0.192593
8.368400	0.1	0.192146
8.370067	0.1	0.193249
8.371733	0.1	0.195303
8.373400	0.1	0.197194
8.375067	0.1	0.198046
8.376733	0.1	0.197710
8.378400	0.1	0.196579
8.380067	0.1	0.194572
8.381733	0.1	0.191242
8.383400	0.1	0.187000
8.385067	0.1	0.183135
8.386733	0.1	0.181091
8.388400	0.1	0.181994
8.390067	0.1	0.185701
8.391733	0.1	0.190479
8.393400	0.1	0.194488
8.395067	0.1	0.197142
8.396733	0.1	0.198386
8.398400	0.1	0.198213
8.400067	0.1	0.197375
8.401733	0.1	0.196714
8.403400	0.1	0.196174
8.405067	0.1	0.195354
8.406733	0.1	0.193673
8.408400	0.1	0.190306
8.410067	0.1	0.185501
8.411733	0.1	0.180732
8.413400	0.1	0.177058
8.415067	0.1	0.174753
8.416733	0.1	0.174548
8.418400	0.1	0.177128
8.420067	0.1	0.181515
8.421733	0.1	0.185706
8.423400	0.1	0.188076
8.425067	0.1	0.187694
8.426733	0.1	0.184439
8.428400	0.1	0.178949
8.430067	0.1	0.172514
8.431733	0.1	0.167130
8.433400	0.1	0.164462
8.435067	0.1	0.164905
8.436733	0.1	0.167717
8.438400	0.1	0.171456
8.440067	0.1	0.174935
8.441733	0.1	0.177668
8.443400	0.1	0.179256
8.445067	0.1	0.179242
8.446733	0.1	0.177408
8.448400	0.1	0.173636
8.450067	0.1	0.168337
8.451733	0.1	0.163047
8.453400	0.1	0.159694
8.455067	0.1	0.159619
8.456733	0.1	0.162930
8.458400	0.1	0.168071
8.460067	0.1	0.172942
8.461733	0.1	0.176555
8.463400	0.1	0.178376
8.465067	0.1	0.177319
8.466733	0.1	0.172979
8.468400	0.1	0.166744
8.470067	0.1	0.160895
8.471733	0.1	0.157235
8.473400	0.1	0.156430
8.475067	0.1	0.157920
8.476733	0.1	0.160434
8.478400	0.1	0.162763
8.480067	0.1	0.164174
8.481733	0.1	0.164369
8.483400	0.1	0.162884
8.485067	0.1	0.159014
8.486733	0.1	0.153384
8.488400	0.1	0.148588
8.490067	0.1	0.146748
8.491733	0.1	0.147177
8.493400	0.1	0.147391
8.495067	0.1	0.145952
8.496733	0.1	0.143629
8.498400	0.1	0.141752
8.500067	0.1	0.140825
8.501733	0.1	0.141095
8.503400	0.1	0.142846
8.505067	0.1	0.145803
8.506733	0.1	0.149542
8.508400	0.1	0.153729
8.510067	0.1	0.157151
8.511733	0.1	0.157836
8.513400	0.1	0.154641
8.515067	0.1	0.148350
8.516733	0.1	0.141007
8.518400	0.1	0.134734
8.520067	0.1	0.131303
8.521733	0.1	0.131303
8.523400	0.1	0.133454
8.525067	0.1	0.135754
8.526733	0.1	0.136970
8.528400	0.1	0.136546
8.530067	0.1	0.134441
8.531733	0.1	0.131470
8.533400	0.1	0.129188
8.535067	0.1	0.128238
8.536733	0.1	0.127242
8.538400	0.1	0.124830
8.540067	0.1	0.121742
8.541733	0.1	0.119526
8.543400	0.1	0.118609
8.545067	0.1	0.118557
8.546733	0.1	0.119247
8.548400	0.1	0.121277
8.550067	0.1	0.125109
8.551733	0.1	0.129854
8.553400	0.1	0.134059
8.555067	0.1	0.137533
8.556733	0.1	0.140709
8.558400	0.1	0.143284
8.560067	0.1	0.144751
8.561733	0.1	0.145100
8.563400	0.1	0.144448
8.565067	0.1	0.142795
8.566733	0.1	0.140239
8.568400	0.1	0.137351
8.570067	0.1	0.135172
8.571733	0.1	0.134148
8.573400	0.1	0.133547
8.575067	0.1	0.132537
8.576733	0.1	0.130981
8.578400	0.1	0.128844
8.580067	0.1	0.126017
8.581733	0.1	0.122976
8.583400	0.1	0.120630
8.585067	0.1	0.119526
8.586733	0.1	0.119754
8.588400	0.1	0.121458
8.590067	0.1	0.124639
8.591733	0.1	0.128495
8.593400	0.1	0.131493
8.595067	0.1	0.132653
8.596733	0.1	0.132248
8.598400	0.1	0.131107
8.600067	0.1	0.130278
8.601733	0.1	0.130339
8.603400	0.1	0.130143
8.605067	0.1	0.128141
8.606733	0.1	0.124942
8.608400	0.1	0.122585
8.610067	0.1	0.122194
8.611733	0.1	0.123223
8.613400	0.1	0.124336
8.615067	0.1	0.124746
8.616733	0.1	0.124495
8.618400	0.1	0.123950
8.620067	0.1	0.123852
8.621733	0.1	0.124900
8.623400	0.1	0.126706
8.625067	0.1	0.128155
8.626733	0.1	0.128732
8.628400	0.1	0.128616
8.630067	0.1	0.128150
8.631733	0.1	0.128094
8.633400	0.1	0.128993
8.635067	0.1	0.130273
8.636733	0.1	0.130986
8.638400	0.1	0.130655
8.640067	0.1	0.129337
8.641733	0.1	0.127698
8.643400	0.1	0.126753
8.645067	0.1	0.127018
8.646733	0.1	0.127968
8.648400	0.1	0.128523
8.650067	0.1	0.128141
8.651733	0.1	0.126986
8.653400	0.1	0.125444
8.655067	0.1	0.123903
8.656733	0.1	0.122562
8.658400	0.1	0.121626
8.660067	0.1	0.121742
8.661733	0.1	0.123326
8.663400	0.1	0.125519
8.665067	0.1	0.126767
8.666733	0.1	0.126315
8.668400	0.1	0.124685
8.670067	0.1	0.123098
8.671733	0.1	0.122497
8.673400	0.1	0.122823
8.675067	0.1	0.122925
8.676733	0.1	0.121556
8.678400	0.1	0.118827
8.680067	0.1	0.116099
8.681733	0.1	0.114297
8.683400	0.1	0.113482
8.685067	0.1	0.113714
8.686733	0.1	0.115102
8.688400	0.1	0.117226
8.690067	0.1	0.119009
8.691733	0.1	0.119489
8.693400	0.1	0.118790
8.695067	0.1	0.118129
8.696733	0.1	0.118427
8.698400	0.1	0.119521
8.700067	0.1	0.121403
8.701733	0.1	0.124904
8.703400	0.1	0.129780
8.705067	0.1	0.133635
8.706733	0.1	0.133966
8.708400	0.1	0.130651
8.710067	0.1	0.125836
8.711733	0.1	0.121449
8.713400	0.1	0.117579
8.715067	0.1	0.113323
8.716733	0.1	0.108117
8.718400	0.1	0.102292
8.720067	0.1	0.096913
8.721733	0.1	0.092941
8.723400	0.1	0.090539
8.725067	0.1	0.089197
8.726733	0.1	0.088369
8.728400	0.1	0.088480
8.730067	0.1	0.090571
8.731733	0.1	0.094743
8.733400	0.1	0.100429
8.735067	0.1	0.107284
8.736733	0.1	0.114189
8.738400	0.1	0.118967
8.740067	0.1	0.119857
8.741733	0.1	0.116630
8.743400	0.1	0.110478
8.745067	0.1	0.103479
8.746733	0.1	0.097840
8.748400	0.1	0.094925
8.750067	0.1	0.094776
8.751733	0.1	0.096518
8.753400	0.1	0.098930
8.755067	0.1	0.100876
8.756733	0.1	0.101640
8.758400	0.1	0.101235
8.760067	0.1	0.100257
8.761733	0.1	0.099465
8.763400	0.1	0.099391
8.765067	0.1	0.100015
8.766733	0.1	0.100699
8.768400	0.1	0.100564
8.770067	0.1	0.099316
8.771733	0.1	0.097700
8.773400	0.1	0.097021
8.775067	0.1	0.098092
8.776733	0.1	0.100359
8.778400	0.1	0.102441
8.780067	0.1	0.103256
8.781733	0.1	0.102059
8.783400	0.1	0.098692
8.785067	0.1	0.094390
8.786733	0.1	0.090874
8.788400	0.1	0.088895
8.790067	0.1	0.088140
8.791733	0.1	0.087768
8.793400	0.1	0.087195
8.795067	0.1	0.086715
8.796733	0.1	0.086860
8.798400	0.1	0.087777
8.800067	0.1	0.089537
8.801733	0.1	0.091991
8.803400	0.1	0.094590
8.805067	0.1	0.096657
8.806733	0.1	0.097835
8.808400	0.1	0.098469
8.810067	0.1	0.099065
8.811733	0.1	0.099549
8.813400	0.1	0.099889
8.815067	0.1	0.100518
8.816733	0.1	0.101482
8.818400	0.1	0.101980
8.820067	0.1	0.100932
8.821733	0.1	0.097989
8.823400	0.1	0.094213
8.825067	0.1	0.091530
8.826733	0.1	0.091391
8.828400	0.1	0.093984
8.830067	0.1	0.098017
8.831733	0.1	0.101090
8.833400	0.1	0.101579
8.835067	0.1	0.100224
8.836733	0.1	0.099088
8.838400	0.1	0.099721
8.840067	0.1	0.102283
8.841733	0.1	0.105253
8.843400	0.1	0.106199
8.845067	0.1	0.103614
8.846733	0.1	0.098408
8.848400	0.1	0.093183
8.850067	0.1	0.089626
8.851733	0.1	0.087661
8.853400	0.1	0.087279
8.855067	0.1	0.088969
8.856733	0.1	0.091982
8.858400	0.1	0.094483
8.860067	0.1	0.095684
8.861733	0.1	0.096150
8.863400	0.1	0.096569
8.865067	0.1	0.097579
8.866733	0.1	0.099991
8.868400	0.1	0.103540
8.870067	0.1	0.106497
8.871733	0.1	0.107894
8.873400	0.1	0.108574
8.875067	0.1	0.109673
8.876733	0.1	0.111503
8.878400	0.1	0.113626
8.880067	0.1	0.115624
8.881733	0.1	0.117510
8.883400	0.1	0.119102
8.885067	0.1	0.119777
8.886733	0.1	0.118935
8.888400	0.1	0.116415
8.890067	0.1	0.112634
8.891733	0.1	0.107964
8.893400	0.1	0.102301
8.895067	0.1	0.096243
8.896733	0.1	0.091591
8.898400	0.1	0.089644
8.900067	0.1	0.090366
8.901733	0.1	0.093402
8.903400	0.1	0.097943
8.905067	0.1	0.102110
8.906733	0.1	0.104173
8.908400	0.1	0.103698
8.910067	0.1	0.101360
8.911733	0.1	0.098958
8.913400	0.1	0.098767
8.915067	0.1	0.101356
8.916733	0.1	0.104778
8.918400	0.1	0.106515
8.920067	0.1	0.105835
8.921733	0.1	0.104513
8.923400	0.1	0.104797
8.925067	0.1	0.106478
8.926733	0.1	0.107386
8.928400	0.1	0.106646
8.930067	0.1	0.105388
8.931733	0.1	0.104336
8.933400	0.1	0.103209
8.935067	0.1	0.102418
8.936733	0.1	0.103032
8.938400	0.1	0.105449
8.940067	0.1	0.108876
8.941733	0.1	0.111884
8.943400	0.1	0.113267
8.945067	0.1	0.112751
8.946733	0.1	0.110869
8.948400	0.1	0.107889
8.950067	0.1	0.103759
8.951733	0.1	0.099409
8.953400	0.1	0.096378
8.955067	0.1	0.095093
8.956733	0.1	0.094594
8.958400	0.1	0.093840
8.960067	0.1	0.093072
8.961733	0.1	0.094050
8.963400	0.1	0.098096
8.965067	0.1	0.103777
8.966733	0.1	0.107721
8.968400	0.1	0.107759
8.970067	0.1	0.104494
8.971733	0.1	0.100550
8.973400	0.1	0.098492
8.975067	0.1	0.098986
8.976733	0.1	0.100974
8.978400	0.1	0.102911
8.980067	0.1	0.103274
8.981733	0.1	0.101128
8.983400	0.1	0.097058
8.985067	0.1	0.092844
8.986733	0.1	0.089495
8.988400	0.1	0.086655
8.990067	0.1	0.084084
8.991733	0.1	0.082450
8.993400	0.1	0.081989
8.995067	0.1	0.081868
8.996733	0.1	0.081593
8.998400	0.1	0.081463
9.000067	0.1	0.081258
9.001733	0.1	0.080010
9.003400	0.1	0.077682
9.005067	0.1	0.075907
9.006733	0.1	0.076289
9.008400	0.1	0.078701
9.010067	0.1	0.081644
9.011733	0.1	0.083582
9.013400	0.1	0.083963
9.015067	0.1	0.083251
9.016733	0.1	0.082119
9.018400	0.1	0.080978
9.020067	0.1	0.080387
9.021733	0.1	0.080904
9.023400	0.1	0.082743
9.025067	0.1	0.086026
9.026733	0.1	0.090552
9.028400	0.1	0.095353
9.030067	0.1	0.099149
9.031733	0.1	0.100811
9.033400	0.1	0.099912
9.035067	0.1	0.097458
9.036733	0.1	0.095684
9.038400	0.1	0.096131
9.040067	0.1	0.098092
9.041733	0.1	0.099684
9.043400	0.1	0.100285
9.045067	0.1	0.101035
9.046733	0.1	0.102958
9.048400	0.1	0.105491
9.050067	0.1	0.107125
9.051733	0.1	0.107172
9.053400	0.1	0.106152
9.055067	0.1	0.104401
9.056733	0.1	0.101593
9.058400	0.1	0.097724
9.060067	0.1	0.093533
9.061733	0.1	0.090096
9.063400	0.1	0.088410
9.065067	0.1	0.088504
9.066733	0.1	0.089193
9.068400	0.1	0.089495
9.070067	0.1	0.089500
9.071733	0.1	0.089658
9.073400	0.1	0.090310
9.075067	0.1	0.091456
9.076733	0.1	0.092583
9.078400	0.1	0.093132
9.080067	0.1	0.093058
9.081733	0.1	0.093039
9.083400	0.1	0.094385
9.085067	0.1	0.098073
9.086733	0.1	0.103312
9.088400	0.1	0.107912
9.090067	0.1	0.110613
9.091733	0.1	0.111372
9.093400	0.1	0.109943
9.095067	0.1	0.106436
9.096733	0.1	0.101873
9.098400	0.1	0.096606
9.100067	0.1	0.090208
9.101733	0.1	0.083386
9.103400	0.1	0.078585
9.105067	0.1	0.077817
9.106733	0.1	0.080415
9.108400	0.1	0.083866
9.110067	0.1	0.086534
9.111733	0.1	0.088359
9.113400	0.1	0.089607
9.115067	0.1	0.091069
9.116733	0.1	0.094441
9.118400	0.1	0.100555
9.120067	0.1	0.108033
9.121733	0.1	0.114604
9.123400	0.1	0.118907
9.125067	0.1	0.120695
9.126733	0.1	0.120644
9.128400	0.1	0.120467
9.130067	0.1	0.121449
9.131733	0.1	0.122534
9.133400	0.1	0.121314
9.135067	0.1	0.116779
9.136733	0.1	0.110334
9.138400	0.1	0.104401
9.140067	0.1	0.100755
9.141733	0.1	0.100075
9.143400	0.1	0.102399
9.145067	0.1	0.107116
9.146733	0.1	0.112522
9.148400	0.1	0.116830
9.150067	0.1	0.119209
9.151733	0.1	0.119256
9.153400	0.1	0.117063
9.155067	0.1	0.113896
9.156733	0.1	0.111647
9.158400	0.1	0.111680
9.160067	0.1	0.114194
9.161733	0.1	0.118492
9.163400	0.1	0.123610
9.165067	0.1	0.128536
9.166733	0.1	0.132187
9.168400	0.1	0.133505
9.170067	0.1	0.131908
9.171733	0.1	0.127875
9.173400	0.1	0.122855
9.175067	0.1	0.118189
9.176733	0.1	0.114581
9.178400	0.1	0.112606
9.180067	0.1	0.112718
9.181733	0.1	0.115130
9.183400	0.1	0.119982
9.185067	0.1	0.126264
9.186733	0.1	0.131549
9.188400	0.1	0.134022
9.190067	0.1	0.133603
9.191733	0.1	0.131037
9.193400	0.1	0.127065
9.195067	0.1	0.122180
9.196733	0.1	0.116751
9.198400	0.1	0.111326
9.200067	0.1	0.106995
9.201733	0.1	0.105123
9.203400	0.1	0.106166
9.205067	0.1	0.109319
9.206733	0.1	0.113524
9.208400	0.1	0.118120
9.210067	0.1	0.122404
9.211733	0.1	0.125295
9.213400	0.1	0.126064
9.215067	0.1	0.125091
9.216733	0.1	0.123759
9.218400	0.1	0.123526
9.220067	0.1	0.124793
9.221733	0.1	0.126585
9.223400	0.1	0.127475
9.225067	0.1	0.126348
9.226733	0.1	0.122259
9.228400	0.1	0.114888
9.230067	0.1	0.106022
9.231733	0.1	0.099558
9.233400	0.1	0.098976
9.235067	0.1	0.105011
9.236733	0.1	0.115526
9.238400	0.1	0.126581
9.240067	0.1	0.134273
9.241733	0.1	0.136667
9.243400	0.1	0.134204
9.245067	0.1	0.128872
9.246733	0.1	0.123088
9.248400	0.1	0.118851
9.250067	0.1	0.117673
9.251733	0.1	0.120173
9.253400	0.1	0.124918
9.255067	0.1	0.129100
9.256733	0.1	0.130995
9.258400	0.1	0.130828
9.260067	0.1	0.129985
9.261733	0.1	0.130162
9.263400	0.1	0.132457
9.265067	0.1	0.136807
9.266733	0.1	0.141575
9.268400	0.1	0.143764
9.270067	0.1	0.141524
9.271733	0.1	0.136420
9.273400	0.1	0.131829
9.275067	0.1	0.129258
9.276733	0.1	0.127596
9.278400	0.1	0.126231
9.280067	0.1	0.126744
9.281733	0.1	0.130506
9.283400	0.1	0.136518
9.285067	0.1	0.142255
9.286733	0.1	0.145552
9.288400	0.1	0.145691
9.290067	0.1	0.143237
9.291733	0.1	0.139638
9.293400	0.1	0.137179
9.295067	0.1	0.137975
9.296733	0.1	0.142371
9.298400	0.1	0.149030
9.300067	0.1	0.155978
9.301733	0.1	0.161100
9.303400	0.1	0.163144
9.305067	0.1	0.162520
9.306733	0.1	0.160872
9.308400	0.1	0.160174
9.310067	0.1	0.161235
9.311733	0.1	0.162818
9.313400	0.1	0.163154
9.315067	0.1	0.162162
9.316733	0.1	0.161445
9.318400	0.1	0.162674
9.320067	0.1	0.166451
9.321733	0.1	0.172481
9.323400	0.1	0.180104
9.325067	0.1	0.188528
9.326733	0.1	0.196672
9.328400	0.1	0.203252
9.330067	0.1	0.207247
9.331733	0.1	0.207825
9.333400	0.1	0.204174
9.335067	0.1	0.196686
9.336733	0.1	0.188230
9.338400	0.1	0.182609
9.340067	0.1	0.181403
9.341733	0.1	0.183783
9.343400	0.1	0.188840
9.345067	0.1	0.196043
9.346733	0.1	0.203736
9.348400	0.1	0.209343
9.350067	0.1	0.211326
9.351733	0.1	0.209827
9.353400	0.1	0.206088
9.355067	0.1	0.202302
9.356733	0.1	0.200639
9.358400	0.1	0.201194
9.360067	0.1	0.202120
9.361733	0.1	0.202116
9.363400	0.1	0.201594
9.365067	0.1	0.201901
9.366733	0.1	0.204295
9.368400	0.1	0.209091
9.370067	0.1	0.215247
9.371733	0.1	0.221166
9.373400	0.1	0.225855
9.375067	0.1	0.229049
9.376733	0.1	0.230479
9.378400	0.1	0.229524
9.380067	0.1	0.226526
9.381733	0.1	0.224151
9.383400	0.1	0.225538
9.385067	0.1	0.230866
9.386733	0.1	0.237231
9.388400	0.1	0.241436
9.390067	0.1	0.242032
9.391733	0.1	0.239820
9.393400	0.1	0.237650
9.395067	0.1	0.238470
9.396733	0.1	0.242162
9.398400	0.1	0.245599
9.400067	0.1	0.246284
9.401733	0.1	0.244756
9.403400	0.1	0.243299
9.405067	0.1	0.243140
9.406733	0.1	0.243834
9.408400	0.1	0.244714
9.410067	0.1	0.245683
9.411733	0.1	0.246749
9.413400	0.1	0.247848
9.415067	0.1	0.249147
9.416733	0.1	0.250721
9.418400	0.1	0.252179
9.420067	0.1	0.253269
9.421733	0.1	0.253972
9.423400	0.1	0.254214
9.425067	0.1	0.254251
9.426733	0.1	0.254423
9.428400	0.1	0.254251
9.430067	0.1	0.253082
9.431733	0.1	0.251769
9.433400	0.1	0.252170
9.435067	0.1	0.254791
9.436733	0.1	0.258167
9.438400	0.1	0.260379
9.440067	0.1	0.260486
9.441733	0.1	0.258829
9.443400	0.1	0.256803
9.445067	0.1	0.255946
9.446733	0.1	0.256859
9.448400	0.1	0.259150
9.450067	0.1	0.262395
9.451733	0.1	0.266782
9.453400	0.1	0.272170
9.455067	0.1	0.276868
9.456733	0.1	0.278559
9.458400	0.1	0.276808
9.460067	0.1	0.273637
9.461733	0.1	0.271401
9.463400	0.1	0.270884
9.465067	0.1	0.271192
9.466733	0.1	0.271033
9.468400	0.1	0.270298
9.470067	0.1	0.269958
9.471733	0.1	0.270912
9.473400	0.1	0.273478
9.475067	0.1	0.277157
9.476733	0.1	0.280174
9.478400	0.1	0.280449
9.480067	0.1	0.277869
9.481733	0.1	0.274754
9.483400	0.1	0.273455
9.485067	0.1	0.274582
9.486733	0.1	0.277860
9.488400	0.1	0.282964
9.490067	0.1	0.288985
9.491733	0.1	0.293967
9.493400	0.1	0.295783
9.495067	0.1	0.294042
9.496733	0.1	0.291248
9.498400	0.1	0.291024
9.500067	0.1	0.294768
9.501733	0.1	0.300789
9.503400	0.1	0.306503
9.505067	0.1	0.310852
9.506733	0.1	0.314661
9.508400	0.1	0.319127
9.510067	0.1	0.324375
9.511733	0.1	0.329609
9.513400	0.1	0.334317
9.515067	0.1	0.338564
9.516733	0.1	0.342396
9.518400	0.1	0.345418
9.520067	0.1	0.346843
9.521733	0.1	0.346401
9.523400	0.1	0.345032
9.525067	0.1	0.344408
9.526733	0.1	0.345660
9.528400	0.1	0.348641
9.530067	0.1	0.352706
9.531733	0.1	0.357484
9.533400	0.1	0.362606
9.535067	0.1	0.367812
9.536733	0.1	0.373148
9.538400	0.1	0.378806
9.540067	0.1	0.384543
9.541733	0.1	0.389148
9.543400	0.1	0.391705
9.545067	0.1	0.393344
9.546733	0.1	0.396315
9.548400	0.1	0.401456
9.550067	0.1	0.407430
9.551733	0.1	0.412492
9.553400	0.1	0.416259
9.555067	0.1	0.419794
9.556733	0.1	0.424404
9.558400	0.1	0.430569
9.560067	0.1	0.437740
9.561733	0.1	0.444986
9.563400	0.1	0.451962
9.565067	0.1	0.459217
9.566733	0.1	0.467482
9.568400	0.1	0.476893
9.570067	0.1	0.486798
9.571733	0.1	0.495892
9.573400	0.1	0.502737
9.575067	0.1	0.506742
9.576733	0.1	0.508563
9.578400	0.1	0.509252
9.580067	0.1	0.509885
9.581733	0.1	0.511971
9.583400	0.1	0.516814
9.585067	0.1	0.524223
9.586733	0.1	0.532600
9.588400	0.1	0.540782
9.590067	0.1	0.549033
9.591733	0.1	0.557564
9.593400	0.1	0.565513
9.595067	0.1	0.571711
9.596733	0.1	0.575325
9.598400	0.1	0.576559
9.600067	0.1	0.577224
9.601733	0.1	0.579366
9.603400	0.1	0.583339
9.605067	0.1	0.587991
9.606733	0.1	0.591953
9.608400	0.1	0.594123
9.610067	0.1	0.594119
9.611733	0.1	0.592782
9.613400	0.1	0.591432
9.615067	0.1	0.590989
9.616733	0.1	0.592242
9.618400	0.1	0.595902
9.620067	0.1	0.601690
9.621733	0.1	0.607874
9.623400	0.1	0.612596
9.625067	0.1	0.615730
9.626733	0.1	0.618333
9.628400	0.1	0.620619
9.630067	0.1	0.621877
9.631733	0.1	0.621793
9.633400	0.1	0.620633
9.635067	0.1	0.619115
9.636733	0.1	0.618487
9.638400	0.1	0.619409
9.640067	0.1	0.620787
9.641733	0.1	0.620903
9.643400	0.1	0.619362
9.645067	0.1	0.617239
9.646733	0.1	0.615711
9.648400	0.1	0.615506
9.650067	0.1	0.616759
9.651733	0.1	0.618813
9.653400	0.1	0.621132
9.655067	0.1	0.624028
9.656733	0.1	0.627628
9.658400	0.1	0.630692
9.660067	0.1	0.631502
9.661733	0.1	0.629881
9.663400	0.1	0.626887
9.665067	0.1	0.622957
9.666733	0.1	0.618254
9.668400	0.1	0.614021
9.670067	0.1	0.611399
9.671733	0.1	0.609751
9.673400	0.1	0.607762
9.675067	0.1	0.604973
9.676733	0.1	0.601592
9.678400	0.1	0.598328
9.680067	0.1	0.596293
9.681733	0.1	0.596554
9.683400	0.1	0.599385
9.685067	0.1	0.603865
9.686733	0.1	0.608745
9.688400	0.1	0.613099
9.690067	0.1	0.616112
9.691733	0.1	0.617187
9.693400	0.1	0.616219
9.695067	0.1	0.613844
9.696733	0.1	0.611544
9.698400	0.1	0.610771
9.700067	0.1	0.612019
9.701733	0.1	0.614850
9.703400	0.1	0.618184
9.705067	0.1	0.620768
9.706733	0.1	0.622198
9.708400	0.1	0.622999
9.710067	0.1	0.623087
9.711733	0.1	0.621597
9.713400	0.1	0.618459
9.715067	0.1	0.614873
9.716733	0.1	0.612247
9.718400	0.1	0.610929
9.720067	0.1	0.610240
9.721733	0.1	0.609616
9.723400	0.1	0.609271
9.725067	0.1	0.609430
9.726733	0.1	0.609737
9.728400	0.1	0.610040
9.730067	0.1	0.610752
9.731733	0.1	0.612084
9.733400	0.1	0.613588
9.735067	0.1	0.614738
9.736733	0.1	0.615595
9.738400	0.1	0.616568
9.740067	0.1	0.617513
9.741733	0.1	0.617648
9.743400	0.1	0.616643
9.745067	0.1	0.615222
9.746733	0.1	0.614538
9.748400	0.1	0.615432
9.750067	0.1	0.618137
9.751733	0.1	0.622110
9.753400	0.1	0.625816
9.755067	0.1	0.627278
9.756733	0.1	0.625146
9.758400	0.1	0.619972
9.760067	0.1	0.614710
9.761733	0.1	0.612345
9.763400	0.1	0.612712
9.765067	0.1	0.613094
9.766733	0.1	0.611604
9.768400	0.1	0.608480
9.770067	0.1	0.605132
9.771733	0.1	0.603483
9.773400	0.1	0.605285
9.775067	0.1	0.610463
9.776733	0.1	0.616559
9.778400	0.1	0.621099
9.780067	0.1	0.624051
9.781733	0.1	0.627097
9.783400	0.1	0.631046
9.785067	0.1	0.634799
9.786733	0.1	0.637104
9.788400	0.1	0.638375
9.790067	0.1	0.639441
9.791733	0.1	0.639712
9.793400	0.1	0.638324
9.795067	0.1	0.635930
9.796733	0.1	0.633486
9.798400	0.1	0.630729
9.800067	0.1	0.627176
9.801733	0.1	0.623390
9.803400	0.1	0.620210
9.805067	0.1	0.617472
9.806733	0.1	0.614361
9.808400	0.1	0.610771
9.810067	0.1	0.607339
9.811733	0.1	0.604582
9.813400	0.1	0.603083
9.815067	0.1	0.603627
9.816733	0.1	0.606109
9.818400	0.1	0.609411
9.820067	0.1	0.612913
9.821733	0.1	0.616992
9.823400	0.1	0.621509
9.825067	0.1	0.624796
9.826733	0.1	0.625229
9.828400	0.1	0.622929
9.830067	0.1	0.619399
9.831733	0.1	0.616079
9.833400	0.1	0.613523
9.835067	0.1	0.611837
9.836733	0.1	0.611264
9.838400	0.1	0.611478
9.840067	0.1	0.610789
9.841733	0.1	0.607474
9.843400	0.1	0.602049
9.845067	0.1	0.597034
9.846733	0.1	0.594351
9.848400	0.1	0.593737
9.850067	0.1	0.593825
9.851733	0.1	0.593979
9.853400	0.1	0.594188
9.855067	0.1	0.594188
9.856733	0.1	0.593350
9.858400	0.1	0.591199
9.860067	0.1	0.588107
9.861733	0.1	0.585387
9.863400	0.1	0.584405
9.865067	0.1	0.585327
9.866733	0.1	0.586626
9.868400	0.1	0.586179
9.870067	0.1	0.582994
9.871733	0.1	0.578021
9.873400	0.1	0.573262
9.875067	0.1	0.569760
9.876733	0.1	0.566845
9.878400	0.1	0.563730
9.880067	0.1	0.560740
9.881733	0.1	0.558342
9.883400	0.1	0.556125
9.885067	0.1	0.553220
9.886733	0.1	0.549285
9.888400	0.1	0.545005
9.890067	0.1	0.542020
9.891733	0.1	0.542179
9.893400	0.1	0.545816
9.895067	0.1	0.550840
9.896733	0.1	0.554197
9.898400	0.1	0.554030
9.900067	0.1	0.550477
9.901733	0.1	0.545010
9.903400	0.1	0.539306
9.905067	0.1	0.534258
9.906733	0.1	0.529783
9.908400	0.1	0.525801
9.910067	0.1	0.522770
9.911733	0.1	0.520656
9.913400	0.1	0.518365
9.915067	0.1	0.514942
9.916733	0.1	0.510830
9.918400	0.1	0.507073
9.920067	0.1	0.503766
9.921733	0.1	0.500232
9.923400	0.1	0.495999
9.925067	0.1	0.490965
9.926733	0.1	0.485522
9.928400	0.1	0.480385
9.930067	0.1	0.475906
9.931733	0.1	0.472064
9.933400	0.1	0.468539
9.935067	0.1	0.464912
9.936733	0.1	0.461391
9.938400	0.1	0.458555
9.940067	0.1	0.455957
9.941733	0.1	0.452218
9.943400	0.1	0.446611
9.945067	0.1	0.439957
9.946733	0.1	0.433768
9.948400	0.1	0.429358
9.950067	0.1	0.427635
9.951733	0.1	0.428255
9.953400	0.1	0.429223
9.955067	0.1	0.428748
9.956733	0.1	0.426727
9.958400	0.1	0.423603
9.960067	0.1	0.418858
9.961733	0.1	0.411337
9.963400	0.1	0.401032
9.965067	0.1	0.390168
9.966733	0.1	0.382164
9.968400	0.1	0.379179
9.970067	0.1	0.380697
9.971733	0.1	0.384385
9.973400	0.1	0.387775
9.975067	0.1	0.389246
9.976733	0.1	0.388236
9.978400	0.1	0.385307
9.980067	0.1	0.381800
9.981733	0.1	0.378327
9.983400	0.1	0.374201
9.985067	0.1	0.369269
9.986733	0.1	0.364850
9.988400	0.1	0.361637
9.990067	0.1	0.358750
9.991733	0.1	0.356175
9.993400	0.1	0.355924
9.995067	0.1	0.358899
9.996733	0.1	0.362382
9.998400	0.1	0.362536
10.000067	0.1	0.358163
10.001733	0.1	0.350880
10.003400	0.1	0.342908
10.005067	0.1	0.335919
10.006733	0.1	0.331048
10.008400	0.1	0.328934
10.010067	0.1	0.329469
10.011733	0.1	0.331826
10.013400	0.1	0.334880
10.015067	0.1	0.337497
10.016733	0.1	0.338438
10.018400	0.1	0.336589
10.020067	0.1	0.331951
10.021733	0.1	0.326238
10.023400	0.1	0.321781
10.025067	0.1	0.319830
10.026733	0.1	0.320165
10.028400	0.1	0.321697
10.030067	0.1	0.323006
10.031733	0.1	0.322983
10.033400	0.1	0.321483
10.035067	0.1	0.319183
10.036733	0.1	0.317157
10.038400	0.1	0.316058
10.040067	0.1	0.315765
10.041733	0.1	0.316370
10.043400	0.1	0.318429
10.045067	0.1	0.321520
10.046733	0.1	0.323779
10.048400	0.1	0.323523
10.050067	0.1	0.320706
10.051733	0.1	0.316487
10.053400	0.1	0.311970
10.055067	0.1	0.307737
10.056733	0.1	0.304091
10.058400	0.1	0.301264
10.060067	0.1	0.299583
10.061733	0.1	0.299257
10.063400	0.1	0.299960
10.065067	0.1	0.301045
10.066733	0.1	0.302037
10.068400	0.1	0.303104
10.070067	0.1	0.304659
10.071733	0.1	0.306536
10.073400	0.1	0.308319
10.075067	0.1	0.309888
10.076733	0.1	0.311020
10.078400	0.1	0.311187
10.080067	0.1	0.309814
10.081733	0.1	0.306647
10.083400	0.1	0.302666
10.085067	0.1	0.299965
10.086733	0.1	0.299490
10.088400	0.1	0.299904
10.090067	0.1	0.299811
10.091733	0.1	0.299513
10.093400	0.1	0.299774
10.095067	0.1	0.300310
10.096733	0.1	0.300030
10.098400	0.1	0.298074
10.100067	0.1	0.294670
10.101733	0.1	0.291155
10.103400	0.1	0.289027
10.105067	0.1	0.288817
10.106733	0.1	0.289925
10.108400	0.1	0.291187
10.110067	0.1	0.291876
10.111733	0.1	0.292119
10.113400	0.1	0.291951
10.115067	0.1	0.290792
10.116733	0.1	0.288337
10.118400	0.1	0.284743
10.120067	0.1	0.280230
10.121733	0.1	0.275546
10.123400	0.1	0.271769
10.125067	0.1	0.269422
10.126733	0.1	0.268253
10.128400	0.1	0.267695
10.130067	0.1	0.267797
10.131733	0.1	0.269441
10.133400	0.1	0.273022
10.135067	0.1	0.277427
10.136733	0.1	0.281129
10.138400	0.1	0.283476
10.140067	0.1	0.284524
10.141733	0.1	0.284989
10.143400	0.1	0.285981
10.145067	0.1	0.287401
10.146733	0.1	0.287713
10.148400	0.1	0.286005
10.150067	0.1	0.283099
10.151733	0.1	0.280216
10.153400	0.1	0.277823
10.155067	0.1	0.276240
10.156733	0.1	0.276323
10.158400	0.1	0.278857
10.160067	0.1	0.283350
10.161733	0.1	0.287709
10.163400	0.1	0.289301
10.165067	0.1	0.287197
10.166733	0.1	0.283294
10.168400	0.1	0.280226
10.170067	0.1	0.278843
10.171733	0.1	0.278852
10.173400	0.1	0.280025
10.175067	0.1	0.282056
10.176733	0.1	0.284403
10.178400	0.1	0.286419
10.180067	0.1	0.287401
10.181733	0.1	0.287304
10.183400	0.1	0.287318
10.185067	0.1	0.288500
10.186733	0.1	0.290228
10.188400	0.1	0.291355
10.190067	0.1	0.291811
10.191733	0.1	0.291853
10.193400	0.1	0.291313
10.195067	0.1	0.290256
10.196733	0.1	0.288966
10.198400	0.1	0.287788
10.200067	0.1	0.287630
10.201733	0.1	0.289250
10.203400	0.1	0.291937
10.205067	0.1	0.293711
10.206733	0.1	0.293157
10.208400	0.1	0.290694
10.210067	0.1	0.287653
10.211733	0.1	0.285036
10.213400	0.1	0.283471
10.215067	0.1	0.282931
10.216733	0.1	0.282424
10.218400	0.1	0.281050
10.220067	0.1	0.279187
10.221733	0.1	0.278028
10.223400	0.1	0.278223
10.225067	0.1	0.279588
10.226733	0.1	0.282074
10.228400	0.1	0.285953
10.230067	0.1	0.290568
10.231733	0.1	0.294461
10.233400	0.1	0.296771
10.235067	0.1	0.297427
10.236733	0.1	0.297013
10.238400	0.1	0.296845
10.240067	0.1	0.297721
10.241733	0.1	0.298824
10.243400	0.1	0.298922
10.245067	0.1	0.297851
10.246733	0.1	0.296268
10.248400	0.1	0.294624
10.250067	0.1	0.292999
10.251733	0.1	0.291429
10.253400	0.1	0.289949
10.255067	0.1	0.288035
10.256733	0.1	0.285045
10.258400	0.1	0.281595
10.260067	0.1	0.279397
10.261733	0.1	0.279560
10.263400	0.1	0.281841
10.265067	0.1	0.285115
10.266733	0.1	0.288109
10.268400	0.1	0.290405
10.270067	0.1	0.292677
10.271733	0.1	0.295667
10.273400	0.1	0.299080
10.275067	0.1	0.301357
10.276733	0.1	0.301055
10.278400	0.1	0.298559
10.280067	0.1	0.295769
10.281733	0.1	0.294535
10.283400	0.1	0.295211
10.285067	0.1	0.296882
10.286733	0.1	0.298875
10.288400	0.1	0.301208
10.290067	0.1	0.303881
10.291733	0.1	0.307113
10.293400	0.1	0.311458
10.295067	0.1	0.317027
10.296733	0.1	0.323020
10.298400	0.1	0.328720
10.300067	0.1	0.334121
10.301733	0.1	0.338941
10.303400	0.1	0.342447
10.305067	0.1	0.344501
10.306733	0.1	0.345535
10.308400	0.1	0.346038
10.310067	0.1	0.346792
10.311733	0.1	0.348724
10.313400	0.1	0.351900
10.315067	0.1	0.355765
10.316733	0.1	0.360506
10.318400	0.1	0.366741
10.320067	0.1	0.374219
10.321733	0.1	0.381880
10.323400	0.1	0.389009
10.325067	0.1	0.395910
10.326733	0.1	0.403621
10.328400	0.1	0.412939
10.330067	0.1	0.423347
10.331733	0.1	0.432828
10.333400	0.1	0.439403
10.335067	0.1	0.443021
10.336733	0.1	0.445545
10.338400	0.1	0.449275
10.340067	0.1	0.455515
10.341733	0.1	0.463761
10.343400	0.1	0.472157
10.345067	0.1	0.478993
10.346733	0.1	0.483938
10.348400	0.1	0.488050
10.350067	0.1	0.493019
10.351733	0.1	0.500316
10.353400	0.1	0.510537
10.355067	0.1	0.523361
10.356733	0.1	0.538179
10.358400	0.1	0.554221
10.360067	0.1	0.570402
10.361733	0.1	0.585853
10.363400	0.1	0.599995
10.365067	0.1	0.612149
10.366733	0.1	0.622091
10.368400	0.1	0.630571
10.370067	0.1	0.638575
10.371733	0.1	0.647139
10.373400	0.1	0.657416
10.375067	0.1	0.669700
10.376733	0.1	0.682930
10.378400	0.1	0.696266
10.380067	0.1	0.710259
10.381733	0.1	0.725775
10.383400	0.1	0.742679
10.385067	0.1	0.760411
10.386733	0.1	0.778758
10.388400	0.1	0.797929
10.390067	0.1	0.818293
10.391733	0.1	0.839503
10.393400	0.1	0.860202
10.395067	0.1	0.879569
10.396733	0.1	0.898503
10.398400	0.1	0.918042
10.400067	0.1	0.937977
10.401733	0.1	0.958210
10.403400	0.1	0.979733
10.405067	0.1	1.003160
10.406733	0.1	1.027700
10.408400	0.1	1.052013
10.410067	0.1	1.075198
10.411733	0.1	1.097070
10.413400	0.1	1.118244
10.415067	0.1	1.140041
10.416733	0.1	1.163725
10.418400	0.1	1.189215
10.420067	0.1	1.214757
10.421733	0.1	1.238631
10.423400	0.1	1.260983
10.425067	0.1	1.283498
10.426733	0.1	1.308089
10.428400	0.1	1.335498
10.430067	0.1	1.364285
10.431733	0.1	1.391945
10.433400	0.1	1.417263
10.435067	0.1	1.440765
10.436733	0.1	1.463182
10.438400	0.1	1.484188
10.440067	0.1	1.502712
10.441733	0.1	1.518303
10.443400	0.1	1.532589
10.445067	0.1	1.548626
10.446733	0.1	1.568184
10.448400	0.1	1.589931
10.450067	0.1	1.610634
10.451733	0.1	1.628106
10.453400	0.1	1.642699
10.455067	0.1	1.655691
10.456733	0.1	1.667710
10.458400	0.1	1.678988
10.460067	0.1	1.689489
10.461733	0.1	1.698686
10.463400	0.1	1.706504
10.465067	0.1	1.714015
10.466733	0.1	1.722560
10.468400	0.1	1.732782
10.470067	0.1	1.744688
10.471733	0.1	1.757662
10.473400	0.1	1.770123
10.475067	0.1	1.779823
10.476733	0.1	1.784824
10.478400	0.1	1.784773
10.480067	0.1	1.781420
10.481733	0.1	1.777406
10.483400	0.1	1.774649
10.485067	0.1	1.773625
10.486733	0.1	1.773662
10.488400	0.1	1.774598
10.490067	0.1	1.777643
10.491733	0.1	1.783576
10.493400	0.1	1.791110
10.495067	0.1	1.797858
10.496733	0.1	1.801681
10.498400	0.1	1.801262
10.500067	0.1	1.797108
10.501733	0.1	1.791785
10.503400	0.1	1.787795
10.505067	0.1	1.785969
10.506733	0.1	1.786305
10.508400	0.1	1.788600
10.510067	0.1	1.792349
10.511733	0.1	1.796791
10.513400	0.1	1.800647
10.515067	0.1	1.802305
10.516733	0.1	1.800726
10.518400	0.1	1.796037
10.520067	0.1	1.789462
10.521733	0.1	1.782724
10.523400	0.1	1.777592
10.525067	0.1	1.775254
10.526733	0.1	1.775366
10.528400	0.1	1.776423
10.530067	0.1	1.777248
10.531733	0.1	1.777611
10.533400	0.1	1.778249
10.535067	0.1	1.780470
10.536733	0.1	1.784898
10.538400	0.1	1.790663
10.540067	0.1	1.796093
10.541733	0.1	1.800251
10.543400	0.1	1.803609
10.545067	0.1	1.806640
10.546733	0.1	1.808410
10.548400	0.1	1.807334
10.550067	0.1	1.802873
10.551733	0.1	1.796414
10.553400	0.1	1.790626
10.555067	0.1	1.787865
10.556733	0.1	1.789238
10.558400	0.1	1.794212
10.560067	0.1	1.800540
10.561733	0.1	1.805774
10.563400	0.1	1.808945
10.565067	0.1	1.810091
10.566733	0.1	1.809369
10.568400	0.1	1.807278
10.570067	0.1	1.804992
10.571733	0.1	1.804121
10.573400	0.1	1.805811
10.575067	0.1	1.809662
10.576733	0.1	1.814440
10.578400	0.1	1.819571
10.580067	0.1	1.824647
10.581733	0.1	1.828512
10.583400	0.1	1.830743
10.585067	0.1	1.832531
10.586733	0.1	1.834845
10.588400	0.1	1.837076
10.590067	0.1	1.838324
10.591733	0.1	1.838878
10.593400	0.1	1.839581
10.595067	0.1	1.840335
10.596733	0.1	1.840335
10.598400	0.1	1.839213
10.600067	0.1	1.837346
10.601733	0.1	1.835702
10.603400	0.1	1.835446
10.605067	0.1	1.836787
10.606733	0.1	1.838570
10.608400	0.1	1.839409
10.610067	0.1	1.838640
10.611733	0.1	1.836079
10.613400	0.1	1.831627
10.615067	0.1	1.825956
10.616733	0.1	1.820554
10.618400	0.1	1.816191
10.620067	0.1	1.812507
10.621733	0.1	1.809471
10.623400	0.1	1.807590
10.625067	0.1	1.806710
10.626733	0.1	1.806179
10.628400	0.1	1.806319
10.630067	0.1	1.808065
10.631733	0.1	1.811082
10.633400	0.1	1.813951
10.635067	0.1	1.815548
10.636733	0.1	1.815273
10.638400	0.1	1.812959
10.640067	0.1	1.808763
10.641733	0.1	1.802687
10.643400	0.1	1.794798
10.645067	0.1	1.785862
10.646733	0.1	1.777024
10.648400	0.1	1.769238
10.650067	0.1	1.763101
10.651733	0.1	1.758356
10.653400	0.1	1.753676
10.655067	0.1	1.747902
10.656733	0.1	1.740954
10.658400	0.1	1.733080
10.660067	0.1	1.724591
10.661733	0.1	1.716493
10.663400	0.1	1.709303
10.665067	0.1	1.701606
10.666733	0.1	1.691026
10.668400	0.1	1.676157
10.670067	0.1	1.657913
10.671733	0.1	1.639477
10.673400	0.1	1.624152
10.675067	0.1	1.612646
10.676733	0.1	1.603067
10.678400	0.1	1.593563
10.680067	0.1	1.583705
10.681733	0.1	1.573381
10.683400	0.1	1.561916
10.685067	0.1	1.548450
10.686733	0.1	1.532417
10.688400	0.1	1.513804
10.690067	0.1	1.493003
10.691733	0.1	1.470586
10.693400	0.1	1.447652
10.695067	0.1	1.425953
10.696733	0.1	1.406977
10.698400	0.1	1.391005
10.700067	0.1	1.377650
10.701733	0.1	1.366721
10.703400	0.1	1.357514
10.705067	0.1	1.347894
10.706733	0.1	1.335270
10.708400	0.1	1.318385
10.710067	0.1	1.297579
10.711733	0.1	1.273607
10.713400	0.1	1.246743
10.715067	0.1	1.217313
10.716733	0.1	1.186896
10.718400	0.1	1.157988
10.720067	0.1	1.132358
10.721733	0.1	1.110216
10.723400	0.1	1.090579
10.725067	0.1	1.072381
10.726733	0.1	1.055575
10.728400	0.1	1.040762
10.730067	0.1	1.027258
10.731733	0.1	1.012385
10.733400	0.1	0.993349
10.735067	0.1	0.969311
10.736733	0.1	0.941711
10.738400	0.1	0.913180
10.740067	0.1	0.886326
10.741733	0.1	0.862842
10.743400	0.1	0.842968
10.745067	0.1	0.826092
10.746733	0.1	0.811890
10.748400	0.1	0.799950
10.750067	0.1	0.788947
10.751733	0.1	0.776970
10.753400	0.1	0.762423
10.755067	0.1	0.745272
10.756733	0.1	0.726976
10.758400	0.1	0.708723
10.760067	0.1	0.691032
10.761733	0.1	0.674585
10.763400	0.1	0.659926
10.765067	0.1	0.647125
10.766733	0.1	0.635940
10.768400	0.1	0.625588
10.770067	0.1	0.614971
10.771733	0.1	0.603897
10.773400	0.1	0.592899
10.775067	0.1	0.582063
10.776733	0.1	0.571515
10.778400	0.1	0.561923
10.780067	0.1	0.553355
10.781733	0.1	0.545164
10.783400	0.1	0.536907
10.785067	0.1	0.528530
10.786733	0.1	0.520363
10.788400	0.1	0.513061
10.790067	0.1	0.506882
10.791733	0.1	0.501485
10.793400	0.1	0.496255
10.795067	0.1	0.489927
10.796733	0.1	0.481489
10.798400	0.1	0.471687
10.800067	0.1	0.462476
10.801733	0.1	0.455594
10.803400	0.1	0.451775
10.805067	0.1	0.450131
10.806733	0.1	0.448534
10.808400	0.1	0.445358
10.810067	0.1	0.440609
10.811733	0.1	0.435314
10.813400	0.1	0.430057
10.815067	0.1	0.423933
10.816733	0.1	0.415603
10.818400	0.1	0.405530
10.820067	0.1	0.396441
10.821733	0.1	0.391328
10.823400	0.1	0.390857
10.825067	0.1	0.392501
10.826733	0.1	0.392417
10.828400	0.1	0.388632
10.830067	0.1	0.382569
10.831733	0.1	0.377321
10.833400	0.1	0.374527
10.835067	0.1	0.373474
10.836733	0.1	0.372725
10.838400	0.1	0.371216
10.840067	0.1	0.368273
10.841733	0.1	0.364287
10.843400	0.1	0.361088
10.845067	0.1	0.360184
10.846733	0.1	0.361041
10.848400	0.1	0.362080
10.850067	0.1	0.362517
10.851733	0.1	0.362620
10.853400	0.1	0.363039
10.855067	0.1	0.363942
10.856733	0.1	0.364813
10.858400	0.1	0.365172
10.860067	0.1	0.365064
10.861733	0.1	0.364897
10.863400	0.1	0.364953
10.865067	0.1	0.365265
10.866733	0.1	0.365842
10.868400	0.1	0.366564
10.870067	0.1	0.366922
10.871733	0.1	0.366415
10.873400	0.1	0.365139
10.875067	0.1	0.363765
10.876733	0.1	0.362988
10.878400	0.1	0.362964
10.880067	0.1	0.363295
10.881733	0.1	0.363123
10.883400	0.1	0.361269
10.885067	0.1	0.356808
10.886733	0.1	0.350364
10.888400	0.1	0.344669
10.890067	0.1	0.342540
10.891733	0.1	0.344617
10.893400	0.1	0.349716
10.895067	0.1	0.356045
10.896733	0.1	0.361502
10.898400	0.1	0.364399
10.900067	0.1	0.364473
10.901733	0.1	0.362825
10.903400	0.1	0.360534
10.905067	0.1	0.358177
10.906733	0.1	0.356603
10.908400	0.1	0.356794
10.910067	0.1	0.358517
10.911733	0.1	0.360464
10.913400	0.1	0.362084
10.915067	0.1	0.364156
10.916733	0.1	0.366820
10.918400	0.1	0.368725
10.920067	0.1	0.368925
10.921733	0.1	0.367993
10.923400	0.1	0.366955
10.925067	0.1	0.366140
10.926733	0.1	0.365335
10.928400	0.1	0.364278
10.930067	0.1	0.362955
10.931733	0.1	0.361553
10.933400	0.1	0.360031
10.935067	0.1	0.358149
10.936733	0.1	0.355900
10.938400	0.1	0.353679
10.940067	0.1	0.351849
10.941733	0.1	0.350201
10.943400	0.1	0.348766
10.945067	0.1	0.348361
10.946733	0.1	0.349311
10.948400	0.1	0.350643
10.950067	0.1	0.351309
10.951733	0.1	0.351234
10.953400	0.1	0.350331
10.955067	0.1	0.347914
10.956733	0.1	0.344068
10.958400	0.1	0.339914
10.960067	0.1	0.336217
10.961733	0.1	0.333213
10.963400	0.1	0.331332
10.965067	0.1	0.331020
10.966733	0.1	0.331975
10.968400	0.1	0.333078
10.970067	0.1	0.333604
10.971733	0.1	0.334177
10.973400	0.1	0.335593
10.975067	0.1	0.337195
10.976733	0.1	0.337716
10.978400	0.1	0.336901
10.980067	0.1	0.335486
10.981733	0.1	0.334117
10.983400	0.1	0.332980
10.985067	0.1	0.332328
10.986733	0.1	0.332580
10.988400	0.1	0.333488
10.990067	0.1	0.334154
10.991733	0.1	0.333954
10.993400	0.1	0.332943
10.995067	0.1	0.332114
10.996733	0.1	0.332776
10.998400	0.1	0.334997
11.000067	0.1	0.337688
11.001733	0.1	0.339793
11.003400	0.1	0.340664
11.005067	0.1	0.339886
11.006733	0.1	0.337134
11.008400	0.1	0.332282
11.010067	0.1	0.326056
11.011733	0.1	0.320124
11.013400	0.1	0.316063
11.015067	0.1	0.314303
11.016733	0.1	0.314121
11.018400	0.1	0.314522
11.020067	0.1	0.315220
11.021733	0.1	0.316212
11.023400	0.1	0.316738
11.025067	0.1	0.316114
11.026733	0.1	0.314862
11.028400	0.1	0.314037
11.030067	0.1	0.313795
11.031733	0.1	0.313176
11.033400	0.1	0.311676
11.035067	0.1	0.310591
11.036733	0.1	0.311933
11.038400	0.1	0.316156
11.040067	0.1	0.322149
11.041733	0.1	0.328948
11.043400	0.1	0.335914
11.045067	0.1	0.341698
11.046733	0.1	0.344301
11.048400	0.1	0.342675
11.050067	0.1	0.337851
11.051733	0.1	0.332235
11.053400	0.1	0.327737
11.055067	0.1	0.324803
11.056733	0.1	0.323085
11.058400	0.1	0.322443
11.060067	0.1	0.323141
11.061733	0.1	0.325129
11.063400	0.1	0.327802
11.065067	0.1	0.330494
11.066733	0.1	0.332412
11.068400	0.1	0.332780
11.070067	0.1	0.331625
11.071733	0.1	0.330103
11.073400	0.1	0.330089
11.075067	0.1	0.332454
11.076733	0.1	0.335313
11.078400	0.1	0.335905
11.080067	0.1	0.333944
11.081733	0.1	0.331486
11.083400	0.1	0.330280
11.085067	0.1	0.331053
11.086733	0.1	0.334182
11.088400	0.1	0.338880
11.090067	0.1	0.342797
11.091733	0.1	0.344175
11.093400	0.1	0.343723
11.095067	0.1	0.343309
11.096733	0.1	0.343686
11.098400	0.1	0.344496
11.100067	0.1	0.345730
11.101733	0.1	0.347858
11.103400	0.1	0.350773
11.105067	0.1	0.353274
11.106733	0.1	0.353870
11.108400	0.1	0.351840
11.110067	0.1	0.347416
11.111733	0.1	0.341660
11.113400	0.1	0.336221
11.115067	0.1	0.332501
11.116733	0.1	0.330531
11.118400	0.1	0.329157
11.120067	0.1	0.328072
11.121733	0.1	0.328491
11.123400	0.1	0.331411
11.125067	0.1	0.336440
11.126733	0.1	0.342075
11.128400	0.1	0.346527
11.130067	0.1	0.348967
11.131733	0.1	0.349893
11.133400	0.1	0.350270
11.135067	0.1	0.350820
11.136733	0.1	0.351788
11.138400	0.1	0.352762
11.140067	0.1	0.352762
11.141733	0.1	0.351183
11.143400	0.1	0.349116
11.145067	0.1	0.349409
11.146733	0.1	0.354266
11.148400	0.1	0.362764
11.150067	0.1	0.371593
11.151733	0.1	0.377758
11.153400	0.1	0.380268
11.155067	0.1	0.379868
11.156733	0.1	0.377884
11.158400	0.1	0.375165
11.160067	0.1	0.371970
11.161733	0.1	0.368664
11.163400	0.1	0.366047
11.165067	0.1	0.365018
11.166733	0.1	0.365959
11.168400	0.1	0.368133
11.170067	0.1	0.369931
11.171733	0.1	0.370126
11.173400	0.1	0.369027
11.175067	0.1	0.368338
11.176733	0.1	0.369931
11.178400	0.1	0.374834
11.180067	0.1	0.382881
11.181733	0.1	0.392105
11.183400	0.1	0.399817
11.185067	0.1	0.404990
11.186733	0.1	0.408501
11.188400	0.1	0.410988
11.190067	0.1	0.412143
11.191733	0.1	0.412306
11.193400	0.1	0.412581
11.195067	0.1	0.412920
11.196733	0.1	0.412632
11.198400	0.1	0.412739
11.200067	0.1	0.415146
11.201733	0.1	0.419575
11.203400	0.1	0.423896
11.205067	0.1	0.426937
11.206733	0.1	0.428762
11.208400	0.1	0.429680
11.210067	0.1	0.431021
11.211733	0.1	0.434974
11.213400	0.1	0.441992
11.215067	0.1	0.449419
11.216733	0.1	0.453768
11.218400	0.1	0.453969
11.220067	0.1	0.451268
11.221733	0.1	0.447156
11.223400	0.1	0.443351
11.225067	0.1	0.441791
11.226733	0.1	0.443258
11.228400	0.1	0.447575
11.230067	0.1	0.454569
11.231733	0.1	0.463631
11.233400	0.1	0.472893
11.235067	0.1	0.479789
11.236733	0.1	0.482872
11.238400	0.1	0.482793
11.240067	0.1	0.481321
11.241733	0.1	0.480008
11.243400	0.1	0.479757
11.245067	0.1	0.480502
11.246733	0.1	0.481079
11.248400	0.1	0.480553
11.250067	0.1	0.479179
11.251733	0.1	0.477657
11.253400	0.1	0.476153
11.255067	0.1	0.473913
11.256733	0.1	0.470048
11.258400	0.1	0.465196
11.260067	0.1	0.461424
11.261733	0.1	0.460357
11.263400	0.1	0.461885
11.265067	0.1	0.464413
11.266733	0.1	0.466155
11.268400	0.1	0.466285
11.270067	0.1	0.465019
11.271733	0.1	0.463095
11.273400	0.1	0.461615
11.275067	0.1	0.461857
11.276733	0.1	0.464474
11.278400	0.1	0.468465
11.280067	0.1	0.471668
11.281733	0.1	0.472460
11.283400	0.1	0.470434
11.285067	0.1	0.466332
11.286733	0.1	0.461605
11.288400	0.1	0.457512
11.290067	0.1	0.454416
11.291733	0.1	0.451896
11.293400	0.1	0.449461
11.295067	0.1	0.446960
11.296733	0.1	0.444679
11.298400	0.1	0.443826
11.300067	0.1	0.445792
11.301733	0.1	0.450048
11.303400	0.1	0.453773
11.305067	0.1	0.454015
11.306733	0.1	0.450183
11.308400	0.1	0.444627
11.310067	0.1	0.440679
11.311733	0.1	0.440204
11.313400	0.1	0.442956
11.315067	0.1	0.447729
11.316733	0.1	0.453428
11.318400	0.1	0.458965
11.320067	0.1	0.463109
11.321733	0.1	0.465172
11.323400	0.1	0.465456
11.325067	0.1	0.464828
11.326733	0.1	0.464162
11.328400	0.1	0.464111
11.330067	0.1	0.464357
11.331733	0.1	0.463231
11.333400	0.1	0.459417
11.335067	0.1	0.453801
11.336733	0.1	0.448832
11.338400	0.1	0.446653
11.340067	0.1	0.447608
11.341733	0.1	0.450183
11.343400	0.1	0.452390
11.345067	0.1	0.452916
11.346733	0.1	0.451589
11.348400	0.1	0.449535
11.350067	0.1	0.448483
11.351733	0.1	0.449209
11.353400	0.1	0.451137
11.355067	0.1	0.453456
11.356733	0.1	0.455575
11.358400	0.1	0.457033
11.360067	0.1	0.457931
11.361733	0.1	0.458686
11.363400	0.1	0.458728
11.365067	0.1	0.456418
11.366733	0.1	0.451119
11.368400	0.1	0.444390
11.370067	0.1	0.438476
11.371733	0.1	0.434602
11.373400	0.1	0.433396
11.375067	0.1	0.435449
11.376733	0.1	0.440227
11.378400	0.1	0.445289
11.380067	0.1	0.447892
11.381733	0.1	0.447412
11.383400	0.1	0.445521
11.385067	0.1	0.444553
11.386733	0.1	0.446038
11.388400	0.1	0.449782
11.390067	0.1	0.453908
11.391733	0.1	0.456222
11.393400	0.1	0.455352
11.395067	0.1	0.451077
11.396733	0.1	0.444609
11.398400	0.1	0.437945
11.400067	0.1	0.432390
11.401733	0.1	0.427994
11.403400	0.1	0.424045
11.405067	0.1	0.419710
11.406733	0.1	0.414951
11.408400	0.1	0.410993
11.410067	0.1	0.409354
11.411733	0.1	0.410574
11.413400	0.1	0.413661
11.415067	0.1	0.416357
11.416733	0.1	0.416674
11.418400	0.1	0.414681
11.420067	0.1	0.412320
11.421733	0.1	0.411328
11.423400	0.1	0.412161
11.425067	0.1	0.414657
11.426733	0.1	0.418285
11.428400	0.1	0.421777
11.430067	0.1	0.423412
11.431733	0.1	0.421954
11.433400	0.1	0.417284
11.435067	0.1	0.410886
11.436733	0.1	0.405009
11.438400	0.1	0.400292
11.440067	0.1	0.395472
11.441733	0.1	0.390182
11.443400	0.1	0.386299
11.445067	0.1	0.385856
11.446733	0.1	0.388664
11.448400	0.1	0.392776
11.450067	0.1	0.396403
11.451733	0.1	0.398727
11.453400	0.1	0.399384
11.455067	0.1	0.398043
11.456733	0.1	0.394741
11.458400	0.1	0.389973
11.460067	0.1	0.384022
11.461733	0.1	0.377023
11.463400	0.1	0.369679
11.465067	0.1	0.363197
11.466733	0.1	0.358764
11.468400	0.1	0.357190
11.470067	0.1	0.358108
11.471733	0.1	0.359612
11.473400	0.1	0.359793
11.475067	0.1	0.358028
11.476733	0.1	0.354503
11.478400	0.1	0.350000
11.480067	0.1	0.345907
11.481733	0.1	0.342764
11.483400	0.1	0.339723
11.485067	0.1	0.336524
11.486733	0.1	0.334643
11.488400	0.1	0.335462
11.490067	0.1	0.337870
11.491733	0.1	0.338787
11.493400	0.1	0.335998
11.495067	0.1	0.329609
11.496733	0.1	0.321502
11.498400	0.1	0.314019
11.500067	0.1	0.308692
11.501733	0.1	0.305241
11.503400	0.1	0.302079
11.505067	0.1	0.298503
11.506733	0.1	0.295513
11.508400	0.1	0.294321
11.510067	0.1	0.295304
11.511733	0.1	0.297893
11.513400	0.1	0.300445
11.515067	0.1	0.301013
11.516733	0.1	0.299122
11.518400	0.1	0.296123
11.520067	0.1	0.293325
11.521733	0.1	0.290354
11.523400	0.1	0.285800
11.525067	0.1	0.279308
11.526733	0.1	0.272412
11.528400	0.1	0.267159
11.530067	0.1	0.264803
11.531733	0.1	0.265422
11.533400	0.1	0.267928
11.535067	0.1	0.270810
11.536733	0.1	0.273329
11.538400	0.1	0.275439
11.540067	0.1	0.276831
11.541733	0.1	0.276770
11.543400	0.1	0.274493
11.545067	0.1	0.269604
11.546733	0.1	0.262638
11.548400	0.1	0.255019
11.550067	0.1	0.248868
11.551733	0.1	0.246172
11.553400	0.1	0.247331
11.555067	0.1	0.251085
11.556733	0.1	0.255704
11.558400	0.1	0.259518
11.560067	0.1	0.261106
11.561733	0.1	0.260300
11.563400	0.1	0.258479
11.565067	0.1	0.256957
11.566733	0.1	0.255262
11.568400	0.1	0.252035
11.570067	0.1	0.247448
11.571733	0.1	0.243299
11.573400	0.1	0.240984
11.575067	0.1	0.240551
11.576733	0.1	0.241608
11.578400	0.1	0.244016
11.580067	0.1	0.247257
11.581733	0.1	0.250163
11.583400	0.1	0.252025
11.585067	0.1	0.253245
11.586733	0.1	0.253990
11.588400	0.1	0.253306
11.590067	0.1	0.250442
11.591733	0.1	0.246381
11.593400	0.1	0.243317
11.595067	0.1	0.242684
11.596733	0.1	0.244174
11.598400	0.1	0.246675
11.600067	0.1	0.249473
11.601733	0.1	0.252728
11.603400	0.1	0.256486
11.605067	0.1	0.259588
11.606733	0.1	0.260635
11.608400	0.1	0.259615
11.610067	0.1	0.257762
11.611733	0.1	0.256491
11.613400	0.1	0.256514
11.615067	0.1	0.257450
11.616733	0.1	0.258479
11.618400	0.1	0.259127
11.620067	0.1	0.258950
11.621733	0.1	0.257650
11.623400	0.1	0.255718
11.625067	0.1	0.253832
11.626733	0.1	0.252016
11.628400	0.1	0.249892
11.630067	0.1	0.247350
11.631733	0.1	0.244700
11.633400	0.1	0.242395
11.635067	0.1	0.240961
11.636733	0.1	0.240840
11.638400	0.1	0.241986
11.640067	0.1	0.243834
11.641733	0.1	0.245851
11.643400	0.1	0.247611
11.645067	0.1	0.248402
11.646733	0.1	0.247830
11.648400	0.1	0.246731
11.650067	0.1	0.246577
11.651733	0.1	0.248170
11.653400	0.1	0.251117
11.655067	0.1	0.253776
11.656733	0.1	0.254023
11.658400	0.1	0.251578
11.660067	0.1	0.248719
11.661733	0.1	0.247816
11.663400	0.1	0.249194
11.665067	0.1	0.251578
11.666733	0.1	0.253189
11.668400	0.1	0.252547
11.670067	0.1	0.249757
11.671733	0.1	0.246502
11.673400	0.1	0.244305
11.675067	0.1	0.243792
11.676733	0.1	0.245310
11.678400	0.1	0.249054
11.680067	0.1	0.254465
11.681733	0.1	0.260328
11.683400	0.1	0.265399
11.685067	0.1	0.268673
11.686733	0.1	0.269907
11.688400	0.1	0.269529
11.690067	0.1	0.267844
11.691733	0.1	0.265203
11.693400	0.1	0.262414
11.695067	0.1	0.260035
11.696733	0.1	0.258018
11.698400	0.1	0.256626
11.700067	0.1	0.256775
11.701733	0.1	0.258745
11.703400	0.1	0.261478
11.705067	0.1	0.263704
11.706733	0.1	0.264607
11.708400	0.1	0.263527
11.710067	0.1	0.260351
11.711733	0.1	0.255890
11.713400	0.1	0.251243
11.715067	0.1	0.247271
11.716733	0.1	0.244710
11.718400	0.1	0.244360
11.720067	0.1	0.246563
11.721733	0.1	0.250521
11.723400	0.1	0.254549
11.725067	0.1	0.257026
11.726733	0.1	0.257376
11.728400	0.1	0.256244
11.730067	0.1	0.255010
11.731733	0.1	0.255560
11.733400	0.1	0.259290
11.735067	0.1	0.265143
11.736733	0.1	0.269949
11.738400	0.1	0.271276
11.740067	0.1	0.269115
11.741733	0.1	0.265217
11.743400	0.1	0.261362
11.745067	0.1	0.258083
11.746733	0.1	0.255643
11.748400	0.1	0.255336
11.750067	0.1	0.257958
11.751733	0.1	0.262135
11.753400	0.1	0.265697
11.755067	0.1	0.267481
11.756733	0.1	0.267820
11.758400	0.1	0.267974
11.760067	0.1	0.268733
11.761733	0.1	0.270102
11.763400	0.1	0.271890
11.765067	0.1	0.273609
11.766733	0.1	0.274354
11.768400	0.1	0.273460
11.770067	0.1	0.271392
11.771733	0.1	0.269264
11.773400	0.1	0.267280
11.775067	0.1	0.264598
11.776733	0.1	0.260617
11.778400	0.1	0.255592
11.780067	0.1	0.250614
11.781733	0.1	0.246903
11.783400	0.1	0.244775
11.785067	0.1	0.243890
11.786733	0.1	0.244072
11.788400	0.1	0.245105
11.790067	0.1	0.246461
11.791733	0.1	0.247872
11.793400	0.1	0.249906
11.795067	0.1	0.253296
11.796733	0.1	0.257636
11.798400	0.1	0.261399
11.800067	0.1	0.263690
11.801733	0.1	0.265469
11.803400	0.1	0.268263
11.805067	0.1	0.271806
11.806733	0.1	0.274433
11.808400	0.1	0.275457
11.810067	0.1	0.275443
11.811733	0.1	0.274847
11.813400	0.1	0.274037
11.815067	0.1	0.273730
11.816733	0.1	0.274288
11.818400	0.1	0.275276
11.820067	0.1	0.276123
11.821733	0.1	0.276575
11.823400	0.1	0.275970
11.825067	0.1	0.273208
11.826733	0.1	0.268565
11.828400	0.1	0.264249
11.830067	0.1	0.262549
11.831733	0.1	0.264426
11.833400	0.1	0.269110
11.835067	0.1	0.274274
11.836733	0.1	0.277683
11.838400	0.1	0.278801
11.840067	0.1	0.278456
11.841733	0.1	0.277637
11.843400	0.1	0.277073
11.845067	0.1	0.277171
11.846733	0.1	0.278065
11.848400	0.1	0.279523
11.850067	0.1	0.280873
11.851733	0.1	0.281390
11.853400	0.1	0.280868
11.855067	0.1	0.279932
11.856733	0.1	0.280146
11.858400	0.1	0.283052
11.860067	0.1	0.288640
11.861733	0.1	0.295248
11.863400	0.1	0.300556
11.865067	0.1	0.303015
11.866733	0.1	0.302694
11.868400	0.1	0.300626
11.870067	0.1	0.298116
11.871733	0.1	0.296673
11.873400	0.1	0.297134
11.875067	0.1	0.298414
11.876733	0.1	0.298345
11.878400	0.1	0.296645
11.880067	0.1	0.295700
11.881733	0.1	0.297385
11.883400	0.1	0.300473
11.885067	0.1	0.302014
11.886733	0.1	0.300421
11.888400	0.1	0.296752
11.890067	0.1	0.293851
11.891733	0.1	0.294219
11.893400	0.1	0.297860
11.895067	0.1	0.302647
11.896733	0.1	0.306815
11.898400	0.1	0.309846
11.900067	0.1	0.311676
11.901733	0.1	0.312813
11.903400	0.1	0.314252
11.905067	0.1	0.316426
11.906733	0.1	0.318708
11.908400	0.1	0.320240
11.910067	0.1	0.321446
11.911733	0.1	0.323961
11.913400	0.1	0.328464
11.915067	0.1	0.333614
11.916733	0.1	0.337232
11.918400	0.1	0.338019
11.920067	0.1	0.336245
11.921733	0.1	0.333251
11.923400	0.1	0.330969
11.925067	0.1	0.331714
11.926733	0.1	0.336720
11.928400	0.1	0.344245
11.930067	0.1	0.350056
11.931733	0.1	0.350992
11.933400	0.1	0.348343
11.935067	0.1	0.346573
11.936733	0.1	0.348729
11.938400	0.1	0.354042
11.940067	0.1	0.359896
11.941733	0.1	0.364473
11.943400	0.1	0.367234
11.945067	0.1	0.368594
11.946733	0.1	0.369987
11.948400	0.1	0.372953
11.950067	0.1	0.377903
11.951733	0.1	0.383900
11.953400	0.1	0.389251
11.955067	0.1	0.392762
11.956733	0.1	0.394452
11.958400	0.1	0.394881
11.960067	0.1	0.394257
11.961733	0.1	0.391994
11.963400	0.1	0.387486
11.965067	0.1	0.381703
11.966733	0.1	0.376841
11.968400	0.1	0.374457
11.970067	0.1	0.374839
11.971733	0.1	0.377442
11.973400	0.1	0.381628
11.975067	0.1	0.387053
11.976733	0.1	0.392995
11.978400	0.1	0.397931
11.980067	0.1	0.400767
11.981733	0.1	0.401782
11.983400	0.1	0.401605
11.985067	0.1	0.400399
11.986733	0.1	0.398485
11.988400	0.1	0.396566
11.990067	0.1	0.395281
11.991733	0.1	0.395109
11.993400	0.1	0.395784
11.995067	0.1	0.396003
11.996733	0.1	0.394718
11.998400	0.1	0.392208
12.000067	0.1	0.390033
12.001733	0.1	0.390327
12.003400	0.1	0.394201
12.005067	0.1	0.400478
12.006733	0.1	0.406741
12.008400	0.1	0.411691
12.010067	0.1	0.415738
12.011733	0.1	0.419565
12.013400	0.1	0.422918
12.015067	0.1	0.424809
12.016733	0.1	0.424460
12.018400	0.1	0.422276
12.020067	0.1	0.419873
12.021733	0.1	0.419044
12.023400	0.1	0.420664
12.025067	0.1	0.424101
12.026733	0.1	0.427761
12.028400	0.1	0.430858
12.030067	0.1	0.433894
12.031733	0.1	0.437316
12.033400	0.1	0.440753
12.035067	0.1	0.443580
12.036733	0.1	0.445377
12.038400	0.1	0.445922
12.040067	0.1	0.444870
12.041733	0.1	0.442015
12.043400	0.1	0.438285
12.045067	0.1	0.435831
12.046733	0.1	0.436674
12.048400	0.1	0.441056
12.050067	0.1	0.447016
12.051733	0.1	0.451780
12.053400	0.1	0.454043
12.055067	0.1	0.454700
12.056733	0.1	0.455566
12.058400	0.1	0.458229
12.060067	0.1	0.463547
12.061733	0.1	0.471468
12.063400	0.1	0.480837
12.065067	0.1	0.489224
12.066733	0.1	0.494029
12.068400	0.1	0.494826
12.070067	0.1	0.494211
12.071733	0.1	0.495748
12.073400	0.1	0.500721
12.075067	0.1	0.507296
12.076733	0.1	0.512660
12.078400	0.1	0.515720
12.080067	0.1	0.517373
12.081733	0.1	0.518574
12.083400	0.1	0.519888
12.085067	0.1	0.522346
12.086733	0.1	0.526607
12.088400	0.1	0.531725
12.090067	0.1	0.536116
12.091733	0.1	0.539240
12.093400	0.1	0.542225
12.095067	0.1	0.546686
12.096733	0.1	0.552805
12.098400	0.1	0.559282
12.100067	0.1	0.564181
12.101733	0.1	0.565937
12.103400	0.1	0.564917
12.105067	0.1	0.562835
12.106733	0.1	0.560670
12.108400	0.1	0.558542
12.110067	0.1	0.556936
12.111733	0.1	0.557224
12.113400	0.1	0.560936
12.115067	0.1	0.568163
12.116733	0.1	0.576922
12.118400	0.1	0.584773
12.120067	0.1	0.590691
12.121733	0.1	0.595129
12.123400	0.1	0.598719
12.125067	0.1	0.601634
12.126733	0.1	0.603907
12.128400	0.1	0.605765
12.130067	0.1	0.607851
12.131733	0.1	0.611017
12.133400	0.1	0.615460
12.135067	0.1	0.620643
12.136733	0.1	0.625695
12.138400	0.1	0.629891
12.140067	0.1	0.633602
12.141733	0.1	0.638408
12.143400	0.1	0.645448
12.145067	0.1	0.654147
12.146733	0.1	0.662464
12.148400	0.1	0.668503
12.150067	0.1	0.672233
12.151733	0.1	0.675321
12.153400	0.1	0.679553
12.155067	0.1	0.685970
12.156733	0.1	0.694734
12.158400	0.1	0.704858
12.160067	0.1	0.715023
12.161733	0.1	0.724895
12.163400	0.1	0.734278
12.165067	0.1	0.741770
12.166733	0.1	0.745906
12.168400	0.1	0.746786
12.170067	0.1	0.745920
12.171733	0.1	0.745337
12.173400	0.1	0.746534
12.175067	0.1	0.749608
12.176733	0.1	0.753803
12.178400	0.1	0.758767
12.180067	0.1	0.764625
12.181733	0.1	0.771494
12.183400	0.1	0.779238
12.185067	0.1	0.787545
12.186733	0.1	0.796388
12.188400	0.1	0.805608
12.190067	0.1	0.814511
12.191733	0.1	0.822754
12.193400	0.1	0.830484
12.195067	0.1	0.837427
12.196733	0.1	0.842870
12.198400	0.1	0.846302
12.200067	0.1	0.848249
12.201733	0.1	0.850521
12.203400	0.1	0.855052
12.205067	0.1	0.862228
12.206733	0.1	0.870819
12.208400	0.1	0.879341
12.210067	0.1	0.887462
12.211733	0.1	0.895956
12.213400	0.1	0.905511
12.215067	0.1	0.916058
12.216733	0.1	0.927337
12.218400	0.1	0.939337
12.220067	0.1	0.951756
12.221733	0.1	0.963500
12.223400	0.1	0.973963
12.225067	0.1	0.984077
12.226733	0.1	0.995216
12.228400	0.1	1.008105
12.230067	0.1	1.022364
12.231733	0.1	1.036441
12.233400	0.1	1.049181
12.235067	0.1	1.060702
12.236733	0.1	1.070914
12.238400	0.1	1.079086
12.240067	0.1	1.085214
12.241733	0.1	1.090774
12.243400	0.1	1.098304
12.245067	0.1	1.109596
12.246733	0.1	1.123901
12.248400	0.1	1.138537
12.250067	0.1	1.151273
12.251733	0.1	1.162016
12.253400	0.1	1.172228
12.255067	0.1	1.183203
12.256733	0.1	1.195250
12.258400	0.1	1.208112
12.260067	0.1	1.221844
12.261733	0.1	1.236782
12.263400	0.1	1.252661
12.265067	0.1	1.268676
12.266733	0.1	1.284494
12.268400	0.1	1.300368
12.270067	0.1	1.316336
12.271733	0.1	1.331884
12.273400	0.1	1.346651
12.275067	0.1	1.361007
12.276733	0.1	1.375484
12.278400	0.1	1.389883
12.280067	0.1	1.403810
12.281733	0.1	1.417701
12.283400	0.1	1.432365
12.285067	0.1	1.447964
12.286733	0.1	1.463918
12.288400	0.1	1.479536
12.290067	0.1	1.494405
12.291733	0.1	1.508608
12.293400	0.1	1.522745
12.295067	0.1	1.537823
12.296733	0.1	1.554964
12.298400	0.1	1.574568
12.300067	0.1	1.595207
12.301733	0.1	1.613917
12.303400	0.1	1.628585
12.305067	0.1	1.640082
12.306733	0.1	1.651212
12.308400	0.1	1.663687
12.310067	0.1	1.677242
12.311733	0.1	1.690998
12.313400	0.1	1.704320
12.315067	0.1	1.716628
12.316733	0.1	1.728004
12.318400	0.1	1.740186
12.320067	0.1	1.754994
12.321733	0.1	1.771883
12.323400	0.1	1.788624
12.325067	0.1	1.803427
12.326733	0.1	1.815581
12.328400	0.1	1.825294
12.330067	0.1	1.833546
12.331733	0.1	1.841495
12.333400	0.1	1.850044
12.335067	0.1	1.859735
12.336733	0.1	1.870492
12.338400	0.1	1.881756
12.340067	0.1	1.892750
12.341733	0.1	1.902725
12.343400	0.1	1.911307
12.345067	0.1	1.918525
12.346733	0.1	1.924690
12.348400	0.1	1.930306
12.350067	0.1	1.935945
12.351733	0.1	1.942227
12.353400	0.1	1.949272
12.355067	0.1	1.956592
12.356733	0.1	1.963824
12.358400	0.1	1.970865
12.360067	0.1	1.977584
12.361733	0.1	1.983931
12.363400	0.1	1.989985
12.365067	0.1	1.995512
12.366733	0.1	2.000267
12.368400	0.1	2.004858
12.370067	0.1	2.010260
12.371733	0.1	2.016542
12.373400	0.1	2.022651
12.375067	0.1	2.027508
12.376733	0.1	2.031415
12.378400	0.1	2.036174
12.380067	0.1	2.043438
12.381733	0.1	2.052975
12.383400	0.1	2.062977
12.385067	0.1	2.071783
12.386733	0.1	2.079206
12.388400	0.1	2.086256
12.390067	0.1	2.093320
12.391733	0.1	2.099806
12.393400	0.1	2.105474
12.395067	0.1	2.110102
12.396733	0.1	2.113050
12.398400	0.1	2.114507
12.400067	0.1	2.115620
12.401733	0.1	2.117446
12.403400	0.1	2.120812
12.405067	0.1	2.126186
12.406733	0.1	2.133581
12.408400	0.1	2.142699
12.410067	0.1	2.152729
12.411733	0.1	2.162340
12.413400	0.1	2.170568
12.415067	0.1	2.177488
12.416733	0.1	2.183472
12.418400	0.1	2.188389
12.420067	0.1	2.192031
12.421733	0.1	2.194508
12.423400	0.1	2.196156
12.425067	0.1	2.197768
12.426733	0.1	2.200762
12.428400	0.1	2.206415
12.430067	0.1	2.214406
12.431733	0.1	2.222480
12.433400	0.1	2.228129
12.435067	0.1	2.230355
12.436733	0.1	2.229698
12.438400	0.1	2.227519
12.440067	0.1	2.226019
12.441733	0.1	2.227505
12.443400	0.1	2.232231
12.445067	0.1	2.237675
12.446733	0.1	2.240664
12.448400	0.1	2.239384
12.450067	0.1	2.233894
12.451733	0.1	2.226140
12.453400	0.1	2.218685
12.455067	0.1	2.213144
12.456733	0.1	2.210452
12.458400	0.1	2.210638
12.460067	0.1	2.211598
12.461733	0.1	2.210485
12.463400	0.1	2.206573
12.465067	0.1	2.201246
12.466733	0.1	2.195537
12.468400	0.1	2.189106
12.470067	0.1	2.181488
12.471733	0.1	2.173018
12.473400	0.1	2.164096
12.475067	0.1	2.154633
12.476733	0.1	2.144845
12.478400	0.1	2.135383
12.480067	0.1	2.125972
12.481733	0.1	2.115481
12.483400	0.1	2.104053
12.485067	0.1	2.093166
12.486733	0.1	2.083168
12.488400	0.1	2.072630
12.490067	0.1	2.060640
12.491733	0.1	2.048174
12.493400	0.1	2.036789
12.495067	0.1	2.026618
12.496733	0.1	2.015722
12.498400	0.1	2.001603
12.500067	0.1	1.983852
12.501733	0.1	1.964979
12.503400	0.1	1.948313
12.505067	0.1	1.934958
12.506733	0.1	1.922939
12.508400	0.1	1.909388
12.510067	0.1	1.893612
12.511733	0.1	1.877523
12.513400	0.1	1.863223
12.515067	0.1	1.851288
12.516733	0.1	1.841197
12.518400	0.1	1.832042
12.520067	0.1	1.822920
12.521733	0.1	1.813038
12.523400	0.1	1.801499
12.525067	0.1	1.787688
12.526733	0.1	1.772335
12.528400	0.1	1.757927
12.530067	0.1	1.747073
12.531733	0.1	1.740069
12.533400	0.1	1.734677
12.535067	0.1	1.728437
12.536733	0.1	1.720460
12.538400	0.1	1.711724
12.540067	0.1	1.704074
12.541733	0.1	1.698136
12.543400	0.1	1.692576
12.545067	0.1	1.685950
12.546733	0.1	1.678406
12.548400	0.1	1.671012
12.550067	0.1	1.664357
12.551733	0.1	1.657978
12.553400	0.1	1.650378
12.555067	0.1	1.640613
12.556733	0.1	1.630168
12.558400	0.1	1.621828
12.560067	0.1	1.616911
12.561733	0.1	1.614690
12.563400	0.1	1.613824
12.565067	0.1	1.613423
12.566733	0.1	1.612948
12.568400	0.1	1.611719
12.570067	0.1	1.609139
12.571733	0.1	1.605367
12.573400	0.1	1.601470
12.575067	0.1	1.598732
12.576733	0.1	1.597279
12.578400	0.1	1.595593
12.580067	0.1	1.592604
12.581733	0.1	1.589353
12.583400	0.1	1.587351
12.585067	0.1	1.586704
12.586733	0.1	1.586648
12.588400	0.1	1.586620
12.590067	0.1	1.586499
12.591733	0.1	1.586233
12.593400	0.1	1.585335
12.595067	0.1	1.583421
12.596733	0.1	1.581269
12.598400	0.1	1.579975
12.600067	0.1	1.579355
12.601733	0.1	1.578252
12.603400	0.1	1.575970
12.605067	0.1	1.572603
12.606733	0.1	1.568194
12.608400	0.1	1.562270
12.610067	0.1	1.554387
12.611733	0.1	1.545162
12.613400	0.1	1.536235
12.615067	0.1	1.528752
12.616733	0.1	1.522684
12.618400	0.1	1.517273
12.620067	0.1	1.511532
12.621733	0.1	1.505418
12.623400	0.1	1.499858
12.625067	0.1	1.494754
12.626733	0.1	1.488589
12.628400	0.1	1.480370
12.630067	0.1	1.470353
12.631733	0.1	1.459164
12.633400	0.1	1.447862
12.635067	0.1	1.438269
12.636733	0.1	1.431517
12.638400	0.1	1.426837
12.640067	0.1	1.422367
12.641733	0.1	1.416607
12.643400	0.1	1.409175
12.645067	0.1	1.400053
12.646733	0.1	1.388849
12.648400	0.1	1.375782
12.650067	0.1	1.362185
12.651733	0.1	1.349128
12.653400	0.1	1.336415
12.655067	0.1	1.323423
12.656733	0.1	1.309859
12.658400	0.1	1.295339
12.660067	0.1	1.279688
12.661733	0.1	1.263889
12.663400	0.1	1.249714
12.665067	0.1	1.238207
12.666733	0.1	1.228857
12.668400	0.1	1.220182
12.670067	0.1	1.210966
12.671733	0.1	1.200866
12.673400	0.1	1.190500
12.675067	0.1	1.181210
12.676733	0.1	1.173732
12.678400	0.1	1.167180
12.680067	0.1	1.159860
12.681733	0.1	1.150514
12.683400	0.1	1.139077
12.685067	0.1	1.126905
12.686733	0.1	1.115804
12.688400	0.1	1.106584
12.690067	0.1	1.099231
12.691733	0.1	1.093461
12.693400	0.1	1.088325
12.695067	0.1	1.082360
12.696733	0.1	1.074593
12.698400	0.1	1.065326
12.700067	0.1	1.055808
12.701733	0.1	1.046872
12.703400	0.1	1.038173
12.705067	0.1	1.029018
12.706733	0.1	1.019225
12.708400	0.1	1.009055
12.710067	0.1	0.999304
12.711733	0.1	0.991290
12.713400	0.1	0.985647
12.715067	0.1	0.981451
12.716733	0.1	0.977064
12.718400	0.1	0.970853
12.720067	0.1	0.961493
12.721733	0.1	0.949115
12.723400	0.1	0.935649
12.725067	0.1	0.923239
12.726733	0.1	0.912356
12.728400	0.1	0.902051
12.730067	0.1	0.891732
12.731733	0.1	0.882153
12.733400	0.1	0.874344
12.735067	0.1	0.867988
12.736733	0.1	0.861553
12.738400	0.1	0.854190
12.740067	0.1	0.846623
12.741733	0.1	0.839732
12.743400	0.1	0.833129
12.745067	0.1	0.825939
12.746733	0.1	0.817711
12.748400	0.1	0.808216
12.750067	0.1	0.797678
12.751733	0.1	0.786730
12.753400	0.1	0.775657
12.755067	0.1	0.764653
12.756733	0.1	0.754902
12.758400	0.1	0.747815
12.760067	0.1	0.743018
12.761733	0.1	0.738441
12.763400	0.1	0.732229
12.765067	0.1	0.723368
12.766733	0.1	0.711540
12.768400	0.1	0.697835
12.770067	0.1	0.684559
12.771733	0.1	0.673765
12.773400	0.1	0.666426
12.775067	0.1	0.662194
12.776733	0.1	0.659181
12.778400	0.1	0.655251
12.780067	0.1	0.649597
12.781733	0.1	0.642934
12.783400	0.1	0.637076
12.785067	0.1	0.633672
12.786733	0.1	0.632098
12.788400	0.1	0.629835
12.790067	0.1	0.625635
12.791733	0.1	0.620782
12.793400	0.1	0.617136
12.795067	0.1	0.615167
12.796733	0.1	0.613602
12.798400	0.1	0.610929
12.800067	0.1	0.607269
12.801733	0.1	0.603655
12.803400	0.1	0.600149
12.805067	0.1	0.596396
12.806733	0.1	0.592717
12.808400	0.1	0.589453
12.810067	0.1	0.586603
12.811733	0.1	0.584736
12.813400	0.1	0.584410
12.815067	0.1	0.584666
12.816733	0.1	0.583911
12.818400	0.1	0.581937
12.820067	0.1	0.579320
12.821733	0.1	0.575590
12.823400	0.1	0.569848
12.825067	0.1	0.562845
12.826733	0.1	0.556656
12.828400	0.1	0.552628
12.830067	0.1	0.550491
12.831733	0.1	0.549075
12.833400	0.1	0.547492
12.835067	0.1	0.545844
12.836733	0.1	0.545071
12.838400	0.1	0.545895
12.840067	0.1	0.547715
12.841733	0.1	0.549089
12.843400	0.1	0.549178
12.845067	0.1	0.548144
12.846733	0.1	0.546789
12.848400	0.1	0.546402
12.850067	0.1	0.548051
12.851733	0.1	0.551343
12.853400	0.1	0.554360
12.855067	0.1	0.555124
12.856733	0.1	0.552884
12.858400	0.1	0.548568
12.860067	0.1	0.543734
12.861733	0.1	0.539105
12.863400	0.1	0.534598
12.865067	0.1	0.530365
12.866733	0.1	0.527315
12.868400	0.1	0.526439
12.870067	0.1	0.527850
12.871733	0.1	0.530621
12.873400	0.1	0.533266
12.875067	0.1	0.534011
12.876733	0.1	0.531338
12.878400	0.1	0.525806
12.880067	0.1	0.520642
12.881733	0.1	0.518789
12.883400	0.1	0.519878
12.885067	0.1	0.521345
12.886733	0.1	0.521936
12.888400	0.1	0.522928
12.890067	0.1	0.526076
12.891733	0.1	0.531636
12.893400	0.1	0.538127
12.895067	0.1	0.543077
12.896733	0.1	0.544447
12.898400	0.1	0.542141
12.900067	0.1	0.538109
12.901733	0.1	0.534547
12.903400	0.1	0.531892
12.905067	0.1	0.529005
12.906733	0.1	0.525084
12.908400	0.1	0.521014
12.910067	0.1	0.518658
12.911733	0.1	0.519068
12.913400	0.1	0.521955
12.915067	0.1	0.526272
12.916733	0.1	0.530318
12.918400	0.1	0.532242
12.920067	0.1	0.531636
12.921733	0.1	0.530258
12.923400	0.1	0.530407
12.925067	0.1	0.532740
12.926733	0.1	0.535999
12.928400	0.1	0.538426
12.930067	0.1	0.539287
12.931733	0.1	0.539361
12.933400	0.1	0.539557
12.935067	0.1	0.539580
12.936733	0.1	0.539185
12.938400	0.1	0.539375
12.940067	0.1	0.541280
12.941733	0.1	0.544931
12.943400	0.1	0.549145
12.945067	0.1	0.552195
12.946733	0.1	0.552828
12.948400	0.1	0.550891
12.950067	0.1	0.547399
12.951733	0.1	0.543953
12.953400	0.1	0.541708
12.955067	0.1	0.540758
12.956733	0.1	0.540367
12.958400	0.1	0.539771
12.960067	0.1	0.539031
12.961733	0.1	0.538649
12.963400	0.1	0.538258
12.965067	0.1	0.536875
12.966733	0.1	0.534770
12.968400	0.1	0.533820
12.970067	0.1	0.535711
12.971733	0.1	0.540591
12.973400	0.1	0.546756
12.975067	0.1	0.551278
12.976733	0.1	0.551934
12.978400	0.1	0.548894
12.980067	0.1	0.544782
12.981733	0.1	0.543254
12.983400	0.1	0.545960
12.985067	0.1	0.551022
12.986733	0.1	0.555608
12.988400	0.1	0.558589
12.990067	0.1	0.560237
12.991733	0.1	0.561345
12.993400	0.1	0.562523
12.995067	0.1	0.563059
12.996733	0.1	0.561592
12.998400	0.1	0.558347
13.000067	0.1	0.555147
13.001733	0.1	0.553513
13.003400	0.1	0.554081
13.005067	0.1	0.556624
13.006733	0.1	0.559357
13.008400	0.1	0.559581
13.010067	0.1	0.555981
13.011733	0.1	0.549778
13.013400	0.1	0.543827
13.015067	0.1	0.540912
13.016733	0.1	0.542253
13.018400	0.1	0.547008
13.020067	0.1	0.553122
13.021733	0.1	0.558891
13.023400	0.1	0.563492
13.025067	0.1	0.566449
13.026733	0.1	0.567436
13.028400	0.1	0.566645
13.030067	0.1	0.564754
13.031733	0.1	0.562770
13.033400	0.1	0.562160
13.035067	0.1	0.564102
13.036733	0.1	0.568284
13.038400	0.1	0.573057
13.040067	0.1	0.577075
13.041733	0.1	0.580284
13.043400	0.1	0.583045
13.045067	0.1	0.585145
13.046733	0.1	0.586486
13.048400	0.1	0.587930
13.050067	0.1	0.590710
13.051733	0.1	0.595227
13.053400	0.1	0.600838
13.055067	0.1	0.606473
13.056733	0.1	0.611125
13.058400	0.1	0.614324
13.060067	0.1	0.616345
13.061733	0.1	0.617672
13.063400	0.1	0.618822
13.065067	0.1	0.620787
13.066733	0.1	0.624522
13.068400	0.1	0.629956
13.070067	0.1	0.635902
13.071733	0.1	0.640601
13.073400	0.1	0.642743
13.075067	0.1	0.642710
13.076733	0.1	0.642608
13.078400	0.1	0.644652
13.080067	0.1	0.649528
13.081733	0.1	0.656499
13.083400	0.1	0.664610
13.085067	0.1	0.673202
13.086733	0.1	0.681626
13.088400	0.1	0.689523
13.090067	0.1	0.696909
13.091733	0.1	0.703600
13.093400	0.1	0.709728
13.095067	0.1	0.716550
13.096733	0.1	0.724867
13.098400	0.1	0.733486
13.100067	0.1	0.740471
13.101733	0.1	0.744807
13.103400	0.1	0.746963
13.105067	0.1	0.748886
13.106733	0.1	0.753044
13.108400	0.1	0.760858
13.110067	0.1	0.771708
13.111733	0.1	0.783307
13.113400	0.1	0.793040
13.115067	0.1	0.799447
13.116733	0.1	0.803298
13.118400	0.1	0.806954
13.120067	0.1	0.812295
13.121733	0.1	0.819382
13.123400	0.1	0.826432
13.125067	0.1	0.831308
13.126733	0.1	0.833641
13.128400	0.1	0.835033
13.130067	0.1	0.837450
13.131733	0.1	0.841841
13.133400	0.1	0.847755
13.135067	0.1	0.853944
13.136733	0.1	0.859629
13.138400	0.1	0.865087
13.140067	0.1	0.870880
13.141733	0.1	0.877106
13.143400	0.1	0.883630
13.145067	0.1	0.890265
13.146733	0.1	0.896719
13.148400	0.1	0.902619
13.150067	0.1	0.907267
13.151733	0.1	0.909790
13.153400	0.1	0.910275
13.155067	0.1	0.910480
13.156733	0.1	0.912547
13.158400	0.1	0.916948
13.160067	0.1	0.922461
13.161733	0.1	0.927327
13.163400	0.1	0.929711
13.165067	0.1	0.928906
13.166733	0.1	0.926242
13.168400	0.1	0.923513
13.170067	0.1	0.921632
13.171733	0.1	0.921115
13.173400	0.1	0.922154
13.175067	0.1	0.924245
13.176733	0.1	0.926810
13.178400	0.1	0.929749
13.180067	0.1	0.933255
13.181733	0.1	0.937730
13.183400	0.1	0.943560
13.185067	0.1	0.950629
13.186733	0.1	0.958010
13.188400	0.1	0.964100
13.190067	0.1	0.967304
13.191733	0.1	0.967239
13.193400	0.1	0.965097
13.195067	0.1	0.962568
13.196733	0.1	0.961167
13.198400	0.1	0.961972
13.200067	0.1	0.964836
13.201733	0.1	0.967947
13.203400	0.1	0.969283
13.205067	0.1	0.968790
13.206733	0.1	0.968170
13.208400	0.1	0.968780
13.210067	0.1	0.970252
13.211733	0.1	0.971244
13.213400	0.1	0.971355
13.215067	0.1	0.971872
13.216733	0.1	0.974443
13.218400	0.1	0.979663
13.220067	0.1	0.987034
13.221733	0.1	0.995481
13.223400	0.1	1.003970
13.225067	0.1	1.012082
13.226733	0.1	1.019994
13.228400	0.1	1.028040
13.230067	0.1	1.036469
13.231733	0.1	1.045447
13.233400	0.1	1.055780
13.235067	0.1	1.068953
13.236733	0.1	1.085242
13.238400	0.1	1.102635
13.240067	0.1	1.119250
13.241733	0.1	1.135911
13.243400	0.1	1.154649
13.245067	0.1	1.175869
13.246733	0.1	1.198100
13.248400	0.1	1.220042
13.250067	0.1	1.241909
13.251733	0.1	1.264438
13.253400	0.1	1.287670
13.255067	0.1	1.311270
13.256733	0.1	1.335749
13.258400	0.1	1.363005
13.260067	0.1	1.395247
13.261733	0.1	1.432928
13.263400	0.1	1.474065
13.265067	0.1	1.515700
13.266733	0.1	1.555919
13.268400	0.1	1.594825
13.270067	0.1	1.634099
13.271733	0.1	1.675212
13.273400	0.1	1.718514
13.275067	0.1	1.764991
13.276733	0.1	1.817327
13.278400	0.1	1.877588
13.280067	0.1	1.945030
13.281733	0.1	2.016802
13.283400	0.1	2.090023
13.285067	0.1	2.163160
13.286733	0.1	2.236119
13.288400	0.1	2.309582
13.290067	0.1	2.384307
13.291733	0.1	2.460959
13.293400	0.1	2.540397
13.295067	0.1	2.623852
13.296733	0.1	2.712430
13.298400	0.1	2.806489
13.300067	0.1	2.905400
13.301733	0.1	3.008172
13.303400	0.1	3.114678
13.305067	0.1	3.225799
13.306733	0.1	3.342344
13.308400	0.1	3.464096
13.310067	0.1	3.589657
13.311733	0.1	3.717444
13.313400	0.1	3.847131
13.315067	0.1	3.979639
13.316733	0.1	4.115449
13.318400	0.1	4.253746
13.320067	0.1	4.394013
13.321733	0.1	4.537604
13.323400	0.1	4.687123
13.325067	0.1	4.844521
13.326733	0.1	5.009752
13.328400	0.1	5.181092
13.330067	0.1	5.356935
13.331733	0.1	5.537239
13.333400	0.1	5.722921
13.335067	0.1	5.914182
13.336733	0.1	6.109895
13.338400	0.1	6.309212
13.340067	0.1	6.513153
13.341733	0.1	6.723502
13.343400	0.1	6.940477
13.345067	0.1	7.162844
13.346733	0.1	7.390049
13.348400	0.1	7.623369
13.350067	0.1	7.864670
13.351733	0.1	8.114679
13.353400	0.1	8.372865
13.355067	0.1	8.638720
13.356733	0.1	8.912599
13.358400	0.1	9.195292
13.360067	0.1	9.487337
13.361733	0.1	9.788359
13.363400	0.1	10.097208
13.365067	0.1	10.412778
13.366733	0.1	10.734573
13.368400	0.1	11.063274
13.370067	0.1	11.400948
13.371733	0.1	11.749603
13.373400	0.1	12.109494
13.375067	0.1	12.479387
13.376733	0.1	12.857853
13.378400	0.1	13.244329
13.380067	0.1	13.639592
13.381733	0.1	14.044680
13.383400	0.1	14.459626
13.385067	0.1	14.883871
13.386733	0.1	15.317374
13.388400	0.1	15.760390
13.390067	0.1	16.212533
13.391733	0.1	16.673123
13.393400	0.1	17.141602
13.395067	0.1	17.617443
13.396733	0.1	18.099989
13.398400	0.1	18.587918
13.400067	0.1	19.078474
13.401733	0.1	19.568759
13.403400	0.1	20.058383
13.405067	0.1	20.549614
13.406733	0.1	21.044277
13.408400	0.1	21.541398
13.410067	0.1	22.037770
13.411733	0.1	22.530225
13.413400	0.1	23.017647
13.415067	0.1	23.501036
13.416733	0.1	23.981677
13.418400	0.1	24.459376
13.420067	0.1	24.932823
13.421733	0.1	25.401115
13.423400	0.1	25.863387
13.425067	0.1	26.317257
13.426733	0.1	26.759557
13.428400	0.1	27.188221
13.430067	0.1	27.602506
13.431733	0.1	28.002211
13.433400	0.1	28.387797
13.435067	0.1	28.760028
13.436733	0.1	29.118517
13.438400	0.1	29.462124
13.440067	0.1	29.790634
13.441733	0.1	30.103931
13.443400	0.1	30.400381
13.445067	0.1	30.678054
13.446733	0.1	30.936897
13.448400	0.1	31.178673
13.450067	0.1	31.405948
13.451733	0.1	31.621340
13.453400	0.1	31.825830
13.455067	0.1	32.017636
13.456733	0.1	32.194061
13.458400	0.1	32.353806
13.460067	0.1	32.497412
13.461733	0.1	32.626451
13.463400	0.1	32.742322
13.465067	0.1	32.845326
13.466733	0.1	32.934863
13.468400	0.1	33.010142
13.470067	0.1	33.070417
13.471733	0.1	33.115437
13.473400	0.1	33.146599
13.475067	0.1	33.166395
13.476733	0.1	33.175908
13.478400	0.1	33.174669
13.480067	0.1	33.163116
13.481733	0.1	33.142976
13.483400	0.1	33.115125
13.485067	0.1	33.078366
13.486733	0.1	33.030305
13.488400	0.1	32.969192
13.490067	0.1	32.895529
13.491733	0.1	32.811691
13.493400	0.1	32.719597
13.495067	0.1	32.619117
13.496733	0.1	32.508397
13.498400	0.1	32.385127
13.500067	0.1	32.248185
13.501733	0.1	32.098987
13.503400	0.1	31.940644
13.505067	0.1	31.774873
13.506733	0.1	31.600525
13.508400	0.1	31.415056
13.510067	0.1	31.216103
13.511733	0.1	31.002285
13.513400	0.1	30.773808
13.515067	0.1	30.532195
13.516733	0.1	30.278820
13.518400	0.1	30.013830
13.520067	0.1	29.736855
13.521733	0.1	29.447749
13.523400	0.1	29.145498
13.525067	0.1	28.827474
13.526733	0.1	28.491872
13.528400	0.1	28.140228
13.530067	0.1	27.776486
13.531733	0.1	27.404125
13.533400	0.1	27.023759
13.535067	0.1	26.632813
13.536733	0.1	26.227995
13.538400	0.1	25.808262
13.540067	0.1	25.375192
13.541733	0.1	24.931408
13.543400	0.1	24.479046
13.545067	0.1	24.019061
13.546733	0.1	23.551248
13.548400	0.1	23.074662
13.550067	0.1	22.588153
13.551733	0.1	22.090641
13.553400	0.1	21.581561
13.555067	0.1	21.062084
13.556733	0.1	20.535910
13.558400	0.1	20.008413
13.560067	0.1	19.484065
13.561733	0.1	18.963460
13.563400	0.1	18.443102
13.565067	0.1	17.918916
13.566733	0.1	17.389790
13.568400	0.1	16.857944
13.570067	0.1	16.326983
13.571733	0.1	15.800158
13.573400	0.1	15.279353
13.575067	0.1	14.764480
13.576733	0.1	14.254502
13.578400	0.1	13.749087
13.580067	0.1	13.248860
13.581733	0.1	12.754868
13.583400	0.1	12.268540
13.585067	0.1	11.791592
13.586733	0.1	11.325311
13.588400	0.1	10.870039
13.590067	0.1	10.425202
13.591733	0.1	9.990176
13.593400	0.1	9.565507
13.595067	0.1	9.152968
13.596733	0.1	8.754325
13.598400	0.1	8.370243
13.600067	0.1	8.000094
13.601733	0.1	7.642624
13.603400	0.1	7.297425
13.605067	0.1	6.965166
13.606733	0.1	6.645983
13.608400	0.1	6.338647
13.610067	0.1	6.041666
13.611733	0.1	5.754554
13.613400	0.1	5.478254
13.615067	0.1	5.214470
13.616733	0.1	4.964457
13.618400	0.1	4.728436
13.620067	0.1	4.505822
13.621733	0.1	4.296126
13.623400	0.1	4.099193
13.625067	0.1	3.914051
13.626733	0.1	3.738166
13.628400	0.1	3.568875
13.630067	0.1	3.405297
13.631733	0.1	3.248411
13.633400	0.1	3.099712
13.635067	0.1	2.960013
13.636733	0.1	2.829270
13.638400	0.1	2.707033
13.640067	0.1	2.592984
13.641733	0.1	2.486748
13.643400	0.1	2.387231
13.645067	0.1	2.293154
13.646733	0.1	2.204170
13.648400	0.1	2.120878
13.650067	0.1	2.043541
13.651733	0.1	1.971382
13.653400	0.1	1.903158
13.655067	0.1	1.837891
13.656733	0.1	1.775161
13.658400	0.1	1.715403
13.660067	0.1	1.659528
13.661733	0.1	1.607989
13.663400	0.1	1.560608
13.665067	0.1	1.516929
13.666733	0.1	1.476514
13.668400	0.1	1.438814
13.670067	0.1	1.402670
13.671733	0.1	1.366646
13.673400	0.1	1.330278
13.675067	0.1	1.294576
13.676733	0.1	1.261286
13.678400	0.1	1.231604
13.680067	0.1	1.205415
13.681733	0.1	1.181895
13.683400	0.1	1.160018
13.685067	0.1	1.138821
13.686733	0.1	1.117964
13.688400	0.1	1.097801
13.690067	0.1	1.078807
13.691733	0.1	1.061005
13.693400	0.1	1.043919
13.695067	0.1	1.027114
13.696733	0.1	1.010606
13.698400	0.1	0.994615
13.700067	0.1	0.979421
13.701733	0.1	0.965567
13.703400	0.1	0.953381
13.705067	0.1	0.942280
13.706733	0.1	0.931057
13.708400	0.1	0.918931
13.710067	0.1	0.906358
13.711733	0.1	0.894703
13.713400	0.1	0.884864
13.715067	0.1	0.876766
13.716733	0.1	0.869874
13.718400	0.1	0.863350
13.720067	0.1	0.855997
13.721733	0.1	0.846596
13.723400	0.1	0.834614
13.725067	0.1	0.820663
13.726733	0.1	0.806334
13.728400	0.1	0.793468
13.730067	0.1	0.783247
13.731733	0.1	0.775796
13.733400	0.1	0.770427
13.735067	0.1	0.766004
13.736733	0.1	0.761389
13.738400	0.1	0.755908
13.740067	0.1	0.749817
13.741733	0.1	0.743675
13.743400	0.1	0.737035
13.745067	0.1	0.729100
13.746733	0.1	0.720192
13.748400	0.1	0.711051
13.750067	0.1	0.701942
13.751733	0.1	0.693197
13.753400	0.1	0.685272
13.755067	0.1	0.678678
13.756733	0.1	0.674296
13.758400	0.1	0.672406
13.760067	0.1	0.671474
13.761733	0.1	0.669700
13.763400	0.1	0.666869
13.765067	0.1	0.663474
13.766733	0.1	0.659507
13.768400	0.1	0.654166
13.770067	0.1	0.646589
13.771733	0.1	0.637621
13.773400	0.1	0.629476
13.775067	0.1	0.623083
13.776733	0.1	0.617509
13.778400	0.1	0.612121
13.780067	0.1	0.607306
13.781733	0.1	0.602850
13.783400	0.1	0.597774
13.785067	0.1	0.592447
13.786733	0.1	0.588717
13.788400	0.1	0.587087
13.790067	0.1	0.585616
13.791733	0.1	0.582230
13.793400	0.1	0.576722
13.795067	0.1	0.570104
13.796733	0.1	0.563427
13.798400	0.1	0.557867
13.800067	0.1	0.555106
13.801733	0.1	0.555934
13.803400	0.1	0.558724
13.805067	0.1	0.560810
13.806733	0.1	0.560782
13.808400	0.1	0.558328
13.810067	0.1	0.553331
13.811733	0.1	0.546109
13.813400	0.1	0.538104
13.815067	0.1	0.531701
13.816733	0.1	0.528432
13.818400	0.1	0.527459
13.820067	0.1	0.527026
13.821733	0.1	0.526854
13.823400	0.1	0.527781
13.825067	0.1	0.529764
13.826733	0.1	0.531520
13.828400	0.1	0.531157
13.830067	0.1	0.527194
13.831733	0.1	0.519808
13.833400	0.1	0.511422
13.835067	0.1	0.505466
13.836733	0.1	0.503790
13.838400	0.1	0.505513
13.840067	0.1	0.508390
13.841733	0.1	0.510435
13.843400	0.1	0.510225
13.845067	0.1	0.507189
13.846733	0.1	0.502132
13.848400	0.1	0.497010
13.850067	0.1	0.493811
13.851733	0.1	0.493401
13.853400	0.1	0.495180
13.855067	0.1	0.497987
13.856733	0.1	0.501261
13.858400	0.1	0.504963
13.860067	0.1	0.508684
13.861733	0.1	0.511338
13.863400	0.1	0.512223
13.865067	0.1	0.511818
13.866733	0.1	0.510956
13.868400	0.1	0.509713
13.870067	0.1	0.507943
13.871733	0.1	0.506034
13.873400	0.1	0.504502
13.875067	0.1	0.503915
13.876733	0.1	0.504870
13.878400	0.1	0.507478
13.880067	0.1	0.511366
13.881733	0.1	0.515427
13.883400	0.1	0.517406
13.885067	0.1	0.515413
13.886733	0.1	0.510211
13.888400	0.1	0.504921
13.890067	0.1	0.501964
13.891733	0.1	0.501131
13.893400	0.1	0.500944
13.895067	0.1	0.500893
13.896733	0.1	0.500968
13.898400	0.1	0.500614
13.900067	0.1	0.499599
13.901733	0.1	0.498598
13.903400	0.1	0.498164
13.905067	0.1	0.498262
13.906733	0.1	0.498956
13.908400	0.1	0.500511
13.910067	0.1	0.502914
13.911733	0.1	0.505904
13.913400	0.1	0.509261
13.915067	0.1	0.512684
13.916733	0.1	0.515417
13.918400	0.1	0.516512
13.920067	0.1	0.515725
13.921733	0.1	0.513992
13.923400	0.1	0.512735
13.925067	0.1	0.513000
13.926733	0.1	0.515324
13.928400	0.1	0.519380
13.930067	0.1	0.523846
13.931733	0.1	0.528037
13.933400	0.1	0.533252
13.935067	0.1	0.540675
13.936733	0.1	0.549513
13.938400	0.1	0.558374
13.940067	0.1	0.566798
13.941733	0.1	0.574840
13.943400	0.1	0.582486
13.945067	0.1	0.589476
13.946733	0.1	0.595045
13.948400	0.1	0.598407
13.950067	0.1	0.599707
13.951733	0.1	0.600363
13.953400	0.1	0.602743
13.955067	0.1	0.608969
13.956733	0.1	0.619427
13.958400	0.1	0.632140
13.960067	0.1	0.643614
13.961733	0.1	0.651125
13.963400	0.1	0.654636
13.965067	0.1	0.656722
13.966733	0.1	0.660382
13.968400	0.1	0.666995
13.970067	0.1	0.676429
13.971733	0.1	0.688145
13.973400	0.1	0.701561
13.975067	0.1	0.716527
13.976733	0.1	0.733053
13.978400	0.1	0.750013
13.980067	0.1	0.765682
13.981733	0.1	0.779871
13.983400	0.1	0.793980
13.985067	0.1	0.808742
13.986733	0.1	0.823359
13.988400	0.1	0.837208
13.990067	0.1	0.850880
13.991733	0.1	0.865520
13.993400	0.1	0.881972
13.995067	0.1	0.899970
13.996733	0.1	0.918088
13.998400	0.1	0.935080
14.000067	0.1	0.950955
14.001733	0.1	0.966550
14.003400	0.1	0.982573
14.005067	0.1	0.999365
14.006733	0.1	1.017051
14.008400	0.1	1.035705
14.010067	0.1	1.055379
14.011733	0.1	1.076320
14.013400	0.1	1.098802
14.015067	0.1	1.123077
14.016733	0.1	1.149531
14.018400	0.1	1.178170
14.020067	0.1	1.208349
14.021733	0.1	1.239316
14.023400	0.1	1.270426
14.025067	0.1	1.301155
14.026733	0.1	1.331037
14.028400	0.1	1.359708
14.030067	0.1	1.387689
14.031733	0.1	1.416537
14.033400	0.1	1.447285
14.035067	0.1	1.479592
14.036733	0.1	1.512859
14.038400	0.1	1.547202
14.040067	0.1	1.583295
14.041733	0.1	1.621703
14.043400	0.1	1.662239
14.045067	0.1	1.704013
14.046733	0.1	1.746444
14.048400	0.1	1.789229
14.050067	0.1	1.831497
14.051733	0.1	1.872471
14.053400	0.1	1.912559
14.055067	0.1	1.952844
14.056733	0.1	1.994451
14.058400	0.1	2.038195
14.060067	0.1	2.083881
14.061733	0.1	2.130265
14.063400	0.1	2.176031
14.065067	0.1	2.220981
14.066733	0.1	2.265824
14.068400	0.1	2.310523
14.070067	0.1	2.354058
14.071733	0.1	2.395730
14.073400	0.1	2.435460
14.075067	0.1	2.473420
14.076733	0.1	2.510468
14.078400	0.1	2.547787
14.080067	0.1	2.585766
14.081733	0.1	2.624141
14.083400	0.1	2.662977
14.085067	0.1	2.703131
14.086733	0.1	2.745655
14.088400	0.1	2.790252
14.090067	0.1	2.835062
14.091733	0.1	2.878495
14.093400	0.1	2.920134
14.095067	0.1	2.959934
14.096733	0.1	2.997611
14.098400	0.1	3.032340
14.100067	0.1	3.062771
14.101733	0.1	3.087958
14.103400	0.1	3.108280
14.105067	0.1	3.125533
14.106733	0.1	3.142259
14.108400	0.1	3.160508
14.110067	0.1	3.181351
14.111733	0.1	3.204760
14.113400	0.1	3.229436
14.115067	0.1	3.253636
14.116733	0.1	3.275946
14.118400	0.1	3.294782
14.120067	0.1	3.308617
14.121733	0.1	3.317907
14.123400	0.1	3.325418
14.125067	0.1	3.333595
14.126733	0.1	3.342526
14.128400	0.1	3.350736
14.130067	0.1	3.356612
14.131733	0.1	3.358973
14.133400	0.1	3.357395
14.135067	0.1	3.352663
14.136733	0.1	3.346466
14.138400	0.1	3.340468
14.140067	0.1	3.336109
14.141733	0.1	3.334079
14.143400	0.1	3.333129
14.145067	0.1	3.330894
14.146733	0.1	3.326321
14.148400	0.1	3.320309
14.150067	0.1	3.313641
14.151733	0.1	3.305194
14.153400	0.1	3.292705
14.155067	0.1	3.274744
14.156733	0.1	3.251932
14.158400	0.1	3.226358
14.160067	0.1	3.199810
14.161733	0.1	3.173104
14.163400	0.1	3.146739
14.165067	0.1	3.120862
14.166733	0.1	3.095148
14.168400	0.1	3.069676
14.170067	0.1	3.044950
14.171733	0.1	3.020428
14.173400	0.1	2.994193
14.175067	0.1	2.963981
14.176733	0.1	2.928474
14.178400	0.1	2.888320
14.180067	0.1	2.845745
14.181733	0.1	2.803039
14.183400	0.1	2.761828
14.185067	0.1	2.723136
14.186733	0.1	2.687387
14.188400	0.1	2.653906
14.190067	0.1	2.620402
14.191733	0.1	2.584029
14.193400	0.1	2.543228
14.195067	0.1	2.498180
14.196733	0.1	2.450277
14.198400	0.1	2.401290
14.200067	0.1	2.352186
14.201733	0.1	2.303310
14.203400	0.1	2.255873
14.205067	0.1	2.211286
14.206733	0.1	2.169078
14.208400	0.1	2.127290
14.210067	0.1	2.084565
14.211733	0.1	2.041124
14.213400	0.1	1.997799
14.215067	0.1	1.954436
14.216733	0.1	1.910119
14.218400	0.1	1.864815
14.220067	0.1	1.819711
14.221733	0.1	1.775841
14.223400	0.1	1.733112
14.225067	0.1	1.690648
14.226733	0.1	1.648003
14.228400	0.1	1.605647
14.230067	0.1	1.564356
14.231733	0.1	1.524361
14.233400	0.1	1.485138
14.235067	0.1	1.446004
14.236733	0.1	1.406763
14.238400	0.1	1.367694
14.240067	0.1	1.329170
14.241733	0.1	1.291838
14.243400	0.1	1.256503
14.245067	0.1	1.223451
14.246733	0.1	1.192139
14.248400	0.1	1.161797
14.250067	0.1	1.132605
14.251733	0.1	1.105811
14.253400	0.1	1.082458
14.255067	0.1	1.062644
14.256733	0.1	1.045340
14.258400	0.1	1.028618
14.260067	0.1	1.010932
14.261733	0.1	0.992347
14.263400	0.1	0.974122
14.265067	0.1	0.957162
14.266733	0.1	0.941167
14.268400	0.1	0.925385
14.270067	0.1	0.910037
14.271733	0.1	0.896649
14.273400	0.1	0.886614
14.275067	0.1	0.879774
14.276733	0.1	0.874847
14.278400	0.1	0.870191
14.280067	0.1	0.863811
14.281733	0.1	0.853720
14.283400	0.1	0.839303
14.285067	0.1	0.822362
14.286733	0.1	0.806111
14.288400	0.1	0.792840
14.290067	0.1	0.782842
14.291733	0.1	0.775135
14.293400	0.1	0.768439
14.295067	0.1	0.762022
14.296733	0.1	0.756201
14.298400	0.1	0.751978
14.300067	0.1	0.749892
14.301733	0.1	0.749435
14.303400	0.1	0.749561
14.305067	0.1	0.749333
14.306733	0.1	0.747712
14.308400	0.1	0.743815
14.310067	0.1	0.738297
14.311733	0.1	0.733226
14.313400	0.1	0.729985
14.315067	0.1	0.728536
14.316733	0.1	0.728304
14.318400	0.1	0.728904
14.320067	0.1	0.730469
14.321733	0.1	0.732942
14.323400	0.1	0.735126
14.325067	0.1	0.735330
14.326733	0.1	0.733025
14.328400	0.1	0.729091
14.330067	0.1	0.725179
14.331733	0.1	0.723149
14.333400	0.1	0.724057
14.335067	0.1	0.727540
14.336733	0.1	0.732439
14.338400	0.1	0.737370
14.340067	0.1	0.741398
14.341733	0.1	0.745179
14.343400	0.1	0.750301
14.345067	0.1	0.757189
14.346733	0.1	0.764886
14.348400	0.1	0.772453
14.350067	0.1	0.779186
14.351733	0.1	0.784439
14.353400	0.1	0.788043
14.355067	0.1	0.790418
14.356733	0.1	0.792369
14.358400	0.1	0.795103
14.360067	0.1	0.799620
14.361733	0.1	0.805934
14.363400	0.1	0.813105
14.365067	0.1	0.819950
14.366733	0.1	0.826097
14.368400	0.1	0.832272
14.370067	0.1	0.839122
14.371733	0.1	0.846349
14.373400	0.1	0.853115
14.375067	0.1	0.858484
14.376733	0.1	0.861734
14.378400	0.1	0.863182
14.380067	0.1	0.864645
14.381733	0.1	0.868486
14.383400	0.1	0.875895
14.385067	0.1	0.885944
14.386733	0.1	0.896757
14.388400	0.1	0.907285
14.390067	0.1	0.917246
14.391733	0.1	0.925837
14.393400	0.1	0.931812
14.395067	0.1	0.935048
14.396733	0.1	0.937497
14.398400	0.1	0.941325
14.400067	0.1	0.945926
14.401733	0.1	0.948524
14.403400	0.1	0.947388
14.405067	0.1	0.943281
14.406733	0.1	0.938526
14.408400	0.1	0.935518
14.410067	0.1	0.935118
14.411733	0.1	0.936501
14.413400	0.1	0.938904
14.415067	0.1	0.942443
14.416733	0.1	0.947025
14.418400	0.1	0.951695
14.420067	0.1	0.955570
14.421733	0.1	0.958708
14.423400	0.1	0.961646
14.425067	0.1	0.964496
14.426733	0.1	0.967174
14.428400	0.1	0.969768
14.430067	0.1	0.972520
14.431733	0.1	0.975723
14.433400	0.1	0.979477
14.435067	0.1	0.983803
14.436733	0.1	0.988608
14.438400	0.1	0.992976
14.440067	0.1	0.996096
14.441733	0.1	0.999034
14.443400	0.1	1.003989
14.445067	0.1	1.012287
14.446733	0.1	1.023919
14.448400	0.1	1.037926
14.450067	0.1	1.052432
14.451733	0.1	1.065466
14.453400	0.1	1.076646
14.455067	0.1	1.086979
14.456733	0.1	1.097475
14.458400	0.1	1.108982
14.460067	0.1	1.121811
14.461733	0.1	1.135436
14.463400	0.1	1.149946
14.465067	0.1	1.167194
14.466733	0.1	1.189206
14.468400	0.1	1.215958
14.470067	0.1	1.245243
14.471733	0.1	1.274440
14.473400	0.1	1.302408
14.475067	0.1	1.329770
14.476733	0.1	1.357803
14.478400	0.1	1.387340
14.480067	0.1	1.418423
14.481733	0.1	1.450605
14.483400	0.1	1.483504
14.485067	0.1	1.516854
14.486733	0.1	1.550713
14.488400	0.1	1.586219
14.490067	0.1	1.625083
14.491733	0.1	1.667803
14.493400	0.1	1.713131
14.495067	0.1	1.759068
14.496733	0.1	1.804251
14.498400	0.1	1.848722
14.500067	0.1	1.893486
14.501733	0.1	1.939815
14.503400	0.1	1.988979
14.505067	0.1	2.041985
14.506733	0.1	2.099122
14.508400	0.1	2.159574
14.510067	0.1	2.221898
14.511733	0.1	2.284781
14.513400	0.1	2.347557
14.515067	0.1	2.410659
14.516733	0.1	2.475604
14.518400	0.1	2.544117
14.520067	0.1	2.617282
14.521733	0.1	2.694903
14.523400	0.1	2.775560
14.525067	0.1	2.857838
14.526733	0.1	2.941242
14.528400	0.1	3.026198
14.530067	0.1	3.113425
14.531733	0.1	3.203196
14.533400	0.1	3.295131
14.535067	0.1	3.388561
14.536733	0.1	3.483393
14.538400	0.1	3.581238
14.540067	0.1	3.684256
14.541733	0.1	3.792592
14.543400	0.1	3.904318
14.545067	0.1	4.017381
14.546733	0.1	4.130662
14.548400	0.1	4.244158
14.550067	0.1	4.358720
14.551733	0.1	4.475508
14.553400	0.1	4.595839
14.555067	0.1	4.720991
14.556733	0.1	4.851283
14.558400	0.1	4.985640
14.560067	0.1	5.122055
14.561733	0.1	5.258578
14.563400	0.1	5.394416
14.565067	0.1	5.530682
14.566733	0.1	5.669664
14.568400	0.1	5.812929
14.570067	0.1	5.960041
14.571733	0.1	6.108996
14.573400	0.1	6.258097
14.575067	0.1	6.406792
14.576733	0.1	6.554546
14.578400	0.1	6.700829
14.580067	0.1	6.846306
14.581733	0.1	6.992593
14.583400	0.1	7.140553
14.585067	0.1	7.289327
14.586733	0.1	7.437430
14.588400	0.1	7.584607
14.590067	0.1	7.731575
14.591733	0.1	7.877592
14.593400	0.1	8.019595
14.595067	0.1	8.154330
14.596733	0.1	8.280519
14.598400	0.1	8.399338
14.600067	0.1	8.513727
14.601733	0.1	8.626846
14.603400	0.1	8.740425
14.605067	0.1	8.854610
14.606733	0.1	8.968478
14.608400	0.1	9.079706
14.610067	0.1	9.184727
14.611733	0.1	9.280606
14.613400	0.1	9.366623
14.615067	0.1	9.443909
14.616733	0.1	9.514303
14.618400	0.1	9.579486
14.620067	0.1	9.640753
14.621733	0.1	9.699203
14.623400	0.1	9.755115
14.625067	0.1	9.807097
14.626733	0.1	9.852871
14.628400	0.1	9.890739
14.630067	0.1	9.920043
14.631733	0.1	9.941044
14.633400	0.1	9.954828
14.635067	0.1	9.962455
14.636733	0.1	9.963838
14.638400	0.1	9.958087
14.640067	0.1	9.944686
14.641733	0.1	9.923996
14.643400	0.1	9.897086
14.645067	0.1	9.865449
14.646733	0.1	9.830478
14.648400	0.1	9.792526
14.650067	0.1	9.750598
14.651733	0.1	9.703599
14.653400	0.1	9.651422
14.655067	0.1	9.594699
14.656733	0.1	9.534569
14.658400	0.1	9.472165
14.660067	0.1	9.407713
14.661733	0.1	9.340486
14.663400	0.1	9.269165
14.665067	0.1	9.192224
14.666733	0.1	9.109243
14.668400	0.1	9.021563
14.670067	0.1	8.930932
14.671733	0.1	8.838763
14.673400	0.1	8.747051
14.675067	0.1	8.657961
14.676733	0.1	8.571940
14.678400	0.1	8.487343
14.680067	0.1	8.402020
14.681733	0.1	8.315058
14.683400	0.1	8.227383
14.685067	0.1	8.141370
14.686733	0.1	8.059866
14.688400	0.1	7.984433
14.690067	0.1	7.914132
14.691733	0.1	7.846463
14.693400	0.1	7.779049
14.695067	0.1	7.711020
14.696733	0.1	7.643681
14.698400	0.1	7.579373
14.700067	0.1	7.519494
14.701733	0.1	7.464043
14.703400	0.1	7.412508
14.705067	0.1	7.364536
14.706733	0.1	7.319953
14.708400	0.1	7.278668
14.710067	0.1	7.240530
14.711733	0.1	7.205326
14.713400	0.1	7.172693
14.715067	0.1	7.142141
14.716733	0.1	7.113433
14.718400	0.1	7.086960
14.720067	0.1	7.063355
14.721733	0.1	7.042727
14.723400	0.1	7.024338
14.725067	0.1	7.006503
14.726733	0.1	6.987462
14.728400	0.1	6.966917
14.730067	0.1	6.946060
14.731733	0.1	6.926036
14.733400	0.1	6.907294
14.735067	0.1	6.889678
14.736733	0.1	6.872378
14.738400	0.1	6.854483
14.740067	0.1	6.835777
14.741733	0.1	6.816252
14.743400	0.1	6.795176
14.745067	0.1	6.772080
14.746733	0.1	6.747684
14.748400	0.1	6.722715
14.750067	0.1	6.696661
14.751733	0.1	6.667529
14.753400	0.1	6.632572
14.755067	0.1	6.590728
14.756733	0.1	6.544152
14.758400	0.1	6.495933
14.760067	0.1	6.447299
14.761733	0.1	6.398046
14.763400	0.1	6.348244
14.765067	0.1	6.298181
14.766733	0.1	6.247694
14.768400	0.1	6.196522
14.770067	0.1	6.144783
14.771733	0.1	6.092484
14.773400	0.1	6.039212
14.775067	0.1	5.984530
14.776733	0.1	5.927929
14.778400	0.1	5.868953
14.780067	0.1	5.808109
14.781733	0.1	5.747220
14.783400	0.1	5.688365
14.785067	0.1	5.632173
14.786733	0.1	5.577039
14.788400	0.1	5.520759
14.790067	0.1	5.462877
14.791733	0.1	5.404605
14.793400	0.1	5.347254
14.795067	0.1	5.291668
14.796733	0.1	5.238079
14.798400	0.1	5.185702
14.800067	0.1	5.133525
14.801733	0.1	5.081589
14.803400	0.1	5.030693
14.805067	0.1	4.981053
14.806733	0.1	4.932117
14.808400	0.1	4.883395
14.810067	0.1	4.834500
14.811733	0.1	4.784665
14.813400	0.1	4.733182
14.815067	0.1	4.680259
14.816733	0.1	4.627160
14.818400	0.1	4.575569
14.820067	0.1	4.526647
14.821733	0.1	4.480709
14.823400	0.1	4.437459
14.825067	0.1	4.395870
14.826733	0.1	4.354636
14.828400	0.1	4.313220
14.830067	0.1	4.271809
14.831733	0.1	4.230696
14.833400	0.1	4.189722
14.835067	0.1	4.148297
14.836733	0.1	4.105731
14.838400	0.1	4.061270
14.840067	0.1	4.014554
14.841733	0.1	3.966438
14.843400	0.1	3.918326
14.845067	0.1	3.871107
14.846733	0.1	3.825086
14.848400	0.1	3.779917
14.850067	0.1	3.734054
14.851733	0.1	3.685486
14.853400	0.1	3.633802
14.855067	0.1	3.580377
14.856733	0.1	3.526560
14.858400	0.1	3.472865
14.860067	0.1	3.419537
14.861733	0.1	3.366950
14.863400	0.1	3.315755
14.865067	0.1	3.266847
14.866733	0.1	3.220476
14.868400	0.1	3.175284
14.870067	0.1	3.128750
14.871733	0.1	3.078948
14.873400	0.1	3.025723
14.875067	0.1	2.969988
14.876733	0.1	2.913214
14.878400	0.1	2.857302
14.880067	0.1	2.803416
14.881733	0.1	2.751225
14.883400	0.1	2.699830
14.885067	0.1	2.648770
14.886733	0.1	2.598274
14.888400	0.1	2.548750
14.890067	0.1	2.500089
14.891733	0.1	2.451492
14.893400	0.1	2.402053
14.895067	0.1	2.351943
14.896733	0.1	2.302616
14.898400	0.1	2.254923
14.900067	0.1	2.208119
14.901733	0.1	2.161763
14.903400	0.1	2.116975
14.905067	0.1	2.074810
14.906733	0.1	2.035075
14.908400	0.1	1.997165
14.910067	0.1	1.960490
14.911733	0.1	1.923973
14.913400	0.1	1.886524
14.915067	0.1	1.848172
14.916733	0.1	1.810174
14.918400	0.1	1.774319
14.920067	0.1	1.741694
14.921733	0.1	1.711771
14.923400	0.1	1.682988
14.925067	0.1	1.653978
14.926733	0.1	1.624273
14.928400	0.1	1.594624
14.930067	0.1	1.566270
14.931733	0.1	1.539923
14.933400	0.1	1.516053
14.935067	0.1	1.495108
14.936733	0.1	1.476929
14.938400	0.1	1.460779
14.940067	0.1	1.446106
14.941733	0.1	1.432560
14.943400	0.1	1.419503
14.945067	0.1	1.406404
14.946733	0.1	1.393650
14.948400	0.1	1.382316
14.950067	0.1	1.372853
14.951733	0.1	1.364388
14.953400	0.1	1.356271
14.955067	0.1	1.349165
14.956733	0.1	1.343447
14.958400	0.1	1.338092
14.960067	0.1	1.331959
14.961733	0.1	1.325030
14.963400	0.1	1.318487
14.965067	0.1	1.313831
14.966733	0.1	1.311521
14.968400	0.1	1.310445
14.970067	0.1	1.308918
14.971733	0.1	1.306096
14.973400	0.1	1.303260
14.975067	0.1	1.303032
14.976733	0.1	1.306189
14.978400	0.1	1.310799
14.980067	0.1	1.314795
14.981733	0.1	1.316969
14.983400	0.1	1.316429
14.985067	0.1	1.313607
14.986733	0.1	1.310459
14.988400	0.1	1.308806
14.990067	0.1	1.309635
14.991733	0.1	1.313440
14.993400	0.1	1.319842
14.995067	0.1	1.327177
14.996733	0.1	1.333677
14.998400	0.1	1.338795
15.000067	0.1	1.342651
15.001733	0.1	1.344862
15.003400	0.1	1.344760
15.005067	0.1	1.342692
15.006733	0.1	1.340788
15.008400	0.1	1.341738
15.010067	0.1	1.346497
15.011733	0.1	1.353663
15.013400	0.1	1.361161
15.015067	0.1	1.368001
15.016733	0.1	1.374683
15.018400	0.1	1.382395
15.020067	0.1	1.391633
15.021733	0.1	1.401524
15.023400	0.1	1.410684
15.025067	0.1	1.418064
15.026733	0.1	1.423140
15.028400	0.1	1.426977
15.030067	0.1	1.432044
15.031733	0.1	1.439787
15.033400	0.1	1.449971
15.035067	0.1	1.462088
15.036733	0.1	1.475634
15.038400	0.1	1.489674
15.040067	0.1	1.502838
15.041733	0.1	1.514177
15.043400	0.1	1.524580
15.045067	0.1	1.536673
15.046733	0.1	1.552324
15.048400	0.1	1.570913
15.050067	0.1	1.590322
15.051733	0.1	1.608818
15.053400	0.1	1.625870
15.055067	0.1	1.641675
15.056733	0.1	1.656250
15.058400	0.1	1.669405
15.060067	0.1	1.682029
15.061733	0.1	1.696474
15.063400	0.1	1.715072
15.065067	0.1	1.737997
15.066733	0.1	1.762668
15.068400	0.1	1.786309
15.070067	0.1	1.808731
15.071733	0.1	1.831497
15.073400	0.1	1.855535
15.075067	0.1	1.880713
15.076733	0.1	1.906822
15.078400	0.1	1.934157
15.080067	0.1	1.963219
15.081733	0.1	1.994227
15.083400	0.1	2.026926
15.085067	0.1	2.060784
15.086733	0.1	2.095276
15.088400	0.1	2.129907
15.090067	0.1	2.164198
15.091733	0.1	2.198489
15.093400	0.1	2.233754
15.095067	0.1	2.270183
15.096733	0.1	2.307096
15.098400	0.1	2.343995
15.100067	0.1	2.381103
15.101733	0.1	2.419543
15.103400	0.1	2.460615
15.105067	0.1	2.504704
15.106733	0.1	2.551228
15.108400	0.1	2.599400
15.110067	0.1	2.648449
15.111733	0.1	2.698237
15.113400	0.1	2.749786
15.115067	0.1	2.803877
15.116733	0.1	2.859617
15.118400	0.1	2.915435
15.120067	0.1	2.970905
15.121733	0.1	3.026975
15.123400	0.1	3.084671
15.125067	0.1	3.144168
15.126733	0.1	3.204965
15.128400	0.1	3.266511
15.130067	0.1	3.328561
15.131733	0.1	3.391006
15.133400	0.1	3.453977
15.135067	0.1	3.518462
15.136733	0.1	3.586090
15.138400	0.1	3.658230
15.140067	0.1	3.735353
15.141733	0.1	3.816588
15.143400	0.1	3.899755
15.145067	0.1	3.982116
15.146733	0.1	4.061912
15.148400	0.1	4.139496
15.150067	0.1	4.216582
15.151733	0.1	4.294934
15.153400	0.1	4.376434
15.155067	0.1	4.462851
15.156733	0.1	4.554410
15.158400	0.1	4.649865
15.160067	0.1	4.748125
15.161733	0.1	4.848437
15.163400	0.1	4.948797
15.165067	0.1	5.045775
15.166733	0.1	5.137417
15.168400	0.1	5.225628
15.170067	0.1	5.314378
15.171733	0.1	5.406598
15.173400	0.1	5.503432
15.175067	0.1	5.604508
15.176733	0.1	5.707196
15.178400	0.1	5.807178
15.180067	0.1	5.901572
15.181733	0.1	5.990486
15.183400	0.1	6.075492
15.185067	0.1	6.157882
15.186733	0.1	6.238138
15.188400	0.1	6.316574
15.190067	0.1	6.393446
15.191733	0.1	6.467830
15.193400	0.1	6.538024
15.195067	0.1	6.603780
15.196733	0.1	6.666253
15.198400	0.1	6.725811
15.200067	0.1	6.781681
15.201733	0.1	6.833347
15.203400	0.1	6.880946
15.205067	0.1	6.924700
15.206733	0.1	6.964891
15.208400	0.1	7.001553
15.210067	0.1	7.034102
15.211733	0.1	7.061712
15.213400	0.1	7.083127
15.215067	0.1	7.096282
15.216733	0.1	7.099793
15.218400	0.1	7.094787
15.220067	0.1	7.084357
15.221733	0.1	7.071686
15.223400	0.1	7.058815
15.225067	0.1	7.045539
15.226733	0.1	7.029125
15.228400	0.1	7.006503
15.230067	0.1	6.976505
15.231733	0.1	6.939657
15.233400	0.1	6.897342
15.235067	0.1	6.851456
15.236733	0.1	6.803344
15.238400	0.1	6.752983
15.240067	0.1	6.699855
15.241733	0.1	6.644111
15.243400	0.1	6.586211
15.245067	0.1	6.526308
15.246733	0.1	6.464343
15.248400	0.1	6.399658
15.250067	0.1	6.330935
15.251733	0.1	6.257906
15.253400	0.1	6.182436
15.255067	0.1	6.106975
15.256733	0.1	6.032372
15.258400	0.1	5.958090
15.260067	0.1	5.884315
15.261733	0.1	5.812426
15.263400	0.1	5.743639
15.265067	0.1	5.678320
15.266733	0.1	5.616164
15.268400	0.1	5.556075
15.270067	0.1	5.496615
15.271733	0.1	5.437462
15.273400	0.1	5.379603
15.275067	0.1	5.324632
15.276733	0.1	5.274625
15.278400	0.1	5.231225
15.280067	0.1	5.194293
15.281733	0.1	5.162186
15.283400	0.1	5.133552
15.285067	0.1	5.108588
15.286733	0.1	5.088961
15.288400	0.1	5.076909
15.290067	0.1	5.073897
15.291733	0.1	5.079787
15.293400	0.1	5.093641
15.295067	0.1	5.115010
15.296733	0.1	5.144360
15.298400	0.1	5.183378
15.300067	0.1	5.234531
15.301733	0.1	5.299244
15.303400	0.1	5.377019
15.305067	0.1	5.466607
15.306733	0.1	5.567232
15.308400	0.1	5.679005
15.310067	0.1	5.802801
15.311733	0.1	5.939770
15.313400	0.1	6.090836
15.315067	0.1	6.256327
15.316733	0.1	6.436328
15.318400	0.1	6.631636
15.320067	0.1	6.843838
15.321733	0.1	7.074317
15.323400	0.1	7.323776
15.325067	0.1	7.592207
15.326733	0.1	7.879329
15.328400	0.1	8.185669
15.330067	0.1	8.513043
15.331733	0.1	8.864203
15.333400	0.1	9.242245
15.335067	0.1	9.649564
15.336733	0.1	10.086838
15.338400	0.1	10.553794
15.340067	0.1	11.051013
15.341733	0.1	11.580409
15.343400	0.1	12.144549
15.345067	0.1	12.745983
15.346733	0.1	13.386793
15.348400	0.1	14.068568
15.350067	0.1	14.792825
15.351733	0.1	15.561460
15.353400	0.1	16.377047
15.355067	0.1	17.242329
15.356733	0.1	18.160194
15.358400	0.1	19.134386
15.360067	0.1	20.169113
15.361733	0.1	21.268427
15.363400	0.1	22.436744
15.365067	0.1	23.678965
15.366733	0.1	24.999278
15.368400	0.1	26.400266
15.370067	0.1	27.884259
15.371733	0.1	29.455344
15.373400	0.1	31.119492
15.375067	0.1	32.883231
15.376733	0.1	34.752637
15.378400	0.1	36.732862
15.380067	0.1	38.828310
15.381733	0.1	41.043866
15.383400	0.1	43.385807
15.385067	0.1	45.860978
15.386733	0.1	48.475764
15.388400	0.1	51.236316
15.390067	0.1	54.148929
15.391733	0.1	57.219476
15.393400	0.1	60.453182
15.395067	0.1	63.855057
15.396733	0.1	67.430143
15.398400	0.1	71.183494
15.400067	0.1	75.120279
15.401733	0.1	79.246215
15.403400	0.1	83.567798
15.405067	0.1	88.091279
15.406733	0.1	92.821238
15.408400	0.1	97.760945
15.410067	0.1	102.913999
15.411733	0.1	108.285062
15.413400	0.1	113.878879
15.415067	0.1	119.699375
15.416733	0.1	125.750071
15.418400	0.1	132.034421
15.420067	0.1	138.555700
15.421733	0.1	145.316855
15.423400	0.1	152.320559
15.425067	0.1	159.570365
15.426733	0.1	167.071466
15.428400	0.1	174.828568
15.430067	0.1	182.844000
15.431733	0.1	191.119160
15.433400	0.1	199.657013
15.435067	0.1	208.462570
15.436733	0.1	217.541242
15.438400	0.1	226.897653
15.440067	0.1	236.536921
15.441733	0.1	246.466538
15.443400	0.1	256.697117
15.445067	0.1	267.242533
15.446733	0.1	278.118993
15.448400	0.1	289.342706
15.450067	0.1	300.928457
15.451733	0.1	312.890373
15.453400	0.1	325.244377
15.455067	0.1	338.009447
15.456733	0.1	351.207285
15.458400	0.1	364.862508
15.460067	0.1	379.000930
15.461733	0.1	393.646411
15.463400	0.1	408.822126
15.465067	0.1	424.552909
15.466733	0.1	440.864047
15.468400	0.1	457.780413
15.470067	0.1	475.327601
15.471733	0.1	493.530101
15.473400	0.1	512.406119
15.475067	0.1	531.964871
15.476733	0.1	552.207996
15.478400	0.1	573.131191
15.480067	0.1	594.725507
15.481733	0.1	616.977625
15.483400	0.1	639.865152
15.485067	0.1	663.350719
15.486733	0.1	687.383232
15.488400	0.1	711.903307
15.490067	0.1	736.844475
15.491733	0.1	762.130600
15.493400	0.1	787.672736
15.495067	0.1	813.366175
15.496733	0.1	839.092080
15.498400	0.1	864.727470
15.500067	0.1	890.152981
15.501733	0.1	915.248693
15.503400	0.1	939.891828
15.505067	0.1	963.964049
15.506733	0.1	987.350970
15.508400	0.1	1,009.933377
15.510067	0.1	1,031.592126
15.511733	0.1	1,052.225173
15.513400	0.1	1,071.749158
15.515067	0.1	1,090.081717
15.516733	0.1	1,107.135905
15.518400	0.1	1,122.837920
15.520067	0.1	1,137.141158
15.521733	0.1	1,150.022574
15.523400	0.1	1,161.476342
15.525067	0.1	1,171.510672
15.526733	0.1	1,180.139222
15.528400	0.1	1,187.375240
15.530067	0.1	1,193.238372
15.531733	0.1	1,197.762979
15.533400	0.1	1,200.999833
15.535067	0.1	1,203.008593
15.536733	0.1	1,203.845820
15.538400	0.1	1,203.564239
15.540067	0.1	1,202.221323
15.541733	0.1	1,199.885477
15.543400	0.1	1,196.635781
15.545067	0.1	1,192.552318
15.546733	0.1	1,187.706265
15.548400	0.1	1,182.160574
15.550067	0.1	1,175.973999
15.551733	0.1	1,169.203698
15.553400	0.1	1,161.908336
15.555067	0.1	1,154.143322
15.556733	0.1	1,145.955567
15.558400	0.1	1,137.393262
15.560067	0.1	1,128.514089
15.561733	0.1	1,119.374550
15.563400	0.1	1,110.016449
15.565067	0.1	1,100.466965
15.566733	0.1	1,090.747561
15.568400	0.1	1,080.883114
15.570067	0.1	1,070.905222
15.571733	0.1	1,060.844959
15.573400	0.1	1,050.723569
15.575067	0.1	1,040.555030
15.576733	0.1	1,030.354915
15.578400	0.1	1,020.138390
15.580067	0.1	1,009.911612
15.581733	0.1	999.674146
15.583400	0.1	989.429672
15.585067	0.1	979.189008
15.586733	0.1	968.965568
15.588400	0.1	958.773481
15.590067	0.1	948.627238
15.591733	0.1	938.537294
15.593400	0.1	928.506270
15.595067	0.1	918.530692
15.596733	0.1	908.604153
15.598400	0.1	898.720320
15.600067	0.1	888.877004
15.601733	0.1	879.076259
15.603400	0.1	869.319919
15.605067	0.1	859.607682
15.606733	0.1	849.938338
15.608400	0.1	840.310013
15.610067	0.1	830.720333
15.611733	0.1	821.168139
15.613400	0.1	811.654707
15.615067	0.1	802.182137
15.616733	0.1	792.750065
15.618400	0.1	783.354594
15.620067	0.1	773.989997
15.621733	0.1	764.651323
15.623400	0.1	755.337002
15.625067	0.1	746.049435
15.626733	0.1	736.791674
15.628400	0.1	727.563641
15.630067	0.1	718.362281
15.631733	0.1	709.184199
15.633400	0.1	700.026728
15.635067	0.1	690.886230
15.636733	0.1	681.758403
15.638400	0.1	672.643572
15.640067	0.1	663.547880
15.641733	0.1	654.475066
15.643400	0.1	645.421032
15.645067	0.1	636.378108
15.646733	0.1	627.341355
15.648400	0.1	618.311363
15.650067	0.1	609.293287
15.651733	0.1	600.292972
15.653400	0.1	591.314142
15.655067	0.1	582.359625
15.656733	0.1	573.431878
15.658400	0.1	564.529566
15.660067	0.1	555.647892
15.661733	0.1	546.784774
15.663400	0.1	537.943007
15.665067	0.1	529.126013
15.666733	0.1	520.335483
15.668400	0.1	511.573270
15.670067	0.1	502.842218
15.671733	0.1	494.145556
15.673400	0.1	485.487502
15.675067	0.1	476.873075
15.676733	0.1	468.305438
15.678400	0.1	459.784116
15.680067	0.1	451.307209
15.681733	0.1	442.875200
15.683400	0.1	434.492496
15.685067	0.1	426.165970
15.686733	0.1	417.902456
15.688400	0.1	409.707264
15.690067	0.1	401.584027
15.691733	0.1	393.534620
15.693400	0.1	385.559374
15.695067	0.1	377.658657
15.696733	0.1	369.834639
15.698400	0.1	362.092015
15.700067	0.1	354.436743
15.701733	0.1	346.873007
15.703400	0.1	339.402352
15.705067	0.1	332.025830
15.706733	0.1	324.745206
15.708400	0.1	317.561217
15.710067	0.1	310.473042
15.711733	0.1	303.481855
15.713400	0.1	296.592815
15.715067	0.1	289.811539
15.716733	0.1	283.140205
15.718400	0.1	276.578283
15.720067	0.1	270.125717
15.721733	0.1	263.784593
15.723400	0.1	257.558236
15.725067	0.1	251.449370
15.726733	0.1	245.458535
15.728400	0.1	239.584046
15.730067	0.1	233.823774
15.731733	0.1	228.176606
15.733400	0.1	222.642902
15.735067	0.1	217.224085
15.736733	0.1	211.920822
15.738400	0.1	206.732894
15.740067	0.1	201.660828
15.741733	0.1	196.705205
15.743400	0.1	191.865084
15.745067	0.1	187.138803
15.746733	0.1	182.524934
15.748400	0.1	178.021626
15.750067	0.1	173.627087
15.751733	0.1	169.340847
15.753400	0.1	165.163074
15.755067	0.1	161.093227
15.756733	0.1	157.130249
15.758400	0.1	153.272706
15.760067	0.1	149.517893
15.761733	0.1	145.861763
15.763400	0.1	142.301163
15.765067	0.1	138.835451
15.766733	0.1	135.465516
15.768400	0.1	132.192038
15.770067	0.1	129.014794
15.771733	0.1	125.931534
15.773400	0.1	122.937006
15.775067	0.1	120.025342
15.776733	0.1	117.194145
15.778400	0.1	114.444136
15.780067	0.1	111.775026
15.781733	0.1	109.183649
15.783400	0.1	106.666302
15.785067	0.1	104.221329
15.786733	0.1	101.848669
15.788400	0.1	99.548507
15.790067	0.1	97.320792
15.791733	0.1	95.164534
15.793400	0.1	93.077286
15.795067	0.1	91.055236
15.796733	0.1	89.093931
15.798400	0.1	87.189730
15.800067	0.1	85.340911
15.801733	0.1	83.547123
15.803400	0.1	81.807785
15.805067	0.1	80.121812
15.806733	0.1	78.488388
15.808400	0.1	76.906537
15.810067	0.1	75.374208
15.811733	0.1	73.888400
15.813400	0.1	72.445902
15.815067	0.1	71.044574
15.816733	0.1	69.683567
15.818400	0.1	68.362504
15.820067	0.1	67.081549
15.821733	0.1	65.841125
15.823400	0.1	64.640618
15.825067	0.1	63.477880
15.826733	0.1	62.349890
15.828400	0.1	61.253617
15.830067	0.1	60.186917
15.831733	0.1	59.148795
15.833400	0.1	58.138892
15.835067	0.1	57.157306
15.836733	0.1	56.204111
15.838400	0.1	55.278232
15.840067	0.1	54.377457
15.841733	0.1	53.500207
15.843400	0.1	52.646836
15.845067	0.1	51.818006
15.846733	0.1	51.012253
15.848400	0.1	50.226529
15.850067	0.1	49.458225
15.851733	0.1	48.705768
15.853400	0.1	47.968747
15.855067	0.1	47.248504
15.856733	0.1	46.547153
15.858400	0.1	45.865136
15.860067	0.1	45.200586
15.861733	0.1	44.551478
15.863400	0.1	43.917038
15.865067	0.1	43.297238
15.866733	0.1	42.692386
15.868400	0.1	42.102910
15.870067	0.1	41.528516
15.871733	0.1	40.968270
15.873400	0.1	40.421784
15.875067	0.1	39.888700
15.876733	0.1	39.366856
15.878400	0.1	38.853469
15.880067	0.1	38.348339
15.881733	0.1	37.853839
15.883400	0.1	37.371968
15.885067	0.1	36.902870
15.886733	0.1	36.445432
15.888400	0.1	35.998053
15.890067	0.1	35.559828
15.891733	0.1	35.131420
15.893400	0.1	34.713727
15.895067	0.1	34.306441
15.896733	0.1	33.909017
15.898400	0.1	33.521554
15.900067	0.1	33.144034
15.901733	0.1	32.776147
15.903400	0.1	32.417947
15.905067	0.1	32.069734
15.906733	0.1	31.731934
15.908400	0.1	31.405287
15.910067	0.1	31.090039
15.911733	0.1	30.784351
15.913400	0.1	30.485094
15.915067	0.1	30.190921
15.916733	0.1	29.903525
15.918400	0.1	29.625380
15.920067	0.1	29.357197
15.921733	0.1	29.097963
15.923400	0.1	28.846432
15.925067	0.1	28.601298
15.926733	0.1	28.361175
15.928400	0.1	28.125579
15.930067	0.1	27.895458
15.931733	0.1	27.672336
15.933400	0.1	27.456847
15.935067	0.1	27.247714
15.936733	0.1	27.042097
15.938400	0.1	26.837457
15.940067	0.1	26.633134
15.941733	0.1	26.429859
15.943400	0.1	26.228013
15.945067	0.1	26.026964
15.946733	0.1	25.825817
15.948400	0.1	25.624172
15.950067	0.1	25.422154
15.951733	0.1	25.220085
15.953400	0.1	25.017550
15.955067	0.1	24.812841
15.956733	0.1	24.604192
15.958400	0.1	24.391487
15.960067	0.1	24.175518
15.961733	0.1	23.955656
15.963400	0.1	23.730295
15.965067	0.1	23.499602
15.966733	0.1	23.265397
15.968400	0.1	23.028427
15.970067	0.1	22.787727
15.971733	0.1	22.542528
15.973400	0.1	22.293297
15.975067	0.1	22.040666
15.976733	0.1	21.784343
15.978400	0.1	21.523894
15.980067	0.1	21.259892
15.981733	0.1	20.993585
15.983400	0.1	20.726006
15.985067	0.1	20.457800
15.986733	0.1	20.189150
15.988400	0.1	19.919900
15.990067	0.1	19.649752
15.991733	0.1	19.378383
15.993400	0.1	19.105766
15.995067	0.1	18.833131
15.996733	0.1	18.563555
15.998400	0.1	18.300493
16.000067	0.1	18.044715
16.001733	0.1	17.793886
16.003400	0.1	17.545559
16.005067	0.1	17.299140
16.006733	0.1	17.055362
16.008400	0.1	16.815444
16.010067	0.1	16.580825
16.011733	0.1	16.352637
16.013400	0.1	16.131145
16.015067	0.1	15.916168
16.016733	0.1	15.707370
16.018400	0.1	15.504030
16.020067	0.1	15.305444
16.021733	0.1	15.111542
16.023400	0.1	14.922423
16.025067	0.1	14.738096
16.026733	0.1	14.559301
16.028400	0.1	14.387476
16.030067	0.1	14.223084
16.031733	0.1	14.064703
16.033400	0.1	13.910271
16.035067	0.1	13.758559
16.036733	0.1	13.609491
16.038400	0.1	13.463702
16.040067	0.1	13.321200
16.041733	0.1	13.180771
16.043400	0.1	13.042036
16.045067	0.1	12.907153
16.046733	0.1	12.778668
16.048400	0.1	12.656357
16.050067	0.1	12.537660
16.051733	0.1	12.420630
16.053400	0.1	12.304764
16.055067	0.1	12.189848
16.056733	0.1	12.075650
16.058400	0.1	11.962662
16.060067	0.1	11.851918
16.061733	0.1	11.743889
16.063400	0.1	11.638082
16.065067	0.1	11.533406
16.066733	0.1	11.429181
16.068400	0.1	11.326130
16.070067	0.1	11.225967
16.071733	0.1	11.129868
16.073400	0.1	11.037076
16.075067	0.1	10.945154
16.076733	0.1	10.852329
16.078400	0.1	10.759109
16.080067	0.1	10.666871
16.081733	0.1	10.575959
16.083400	0.1	10.485644
16.085067	0.1	10.395111
16.086733	0.1	10.304316
16.088400	0.1	10.214276
16.090067	0.1	10.126452
16.091733	0.1	10.041436
16.093400	0.1	9.958483
16.095067	0.1	9.876322
16.096733	0.1	9.794207
16.098400	0.1	9.712628
16.100067	0.1	9.632865
16.101733	0.1	9.555765
16.103400	0.1	9.481134
16.105067	0.1	9.408118
16.106733	0.1	9.336295
16.108400	0.1	9.266110
16.110067	0.1	9.198049
16.111733	0.1	9.131739
16.113400	0.1	9.066192
16.115067	0.1	9.000758
16.116733	0.1	8.935267
16.118400	0.1	8.869367
16.120067	0.1	8.802684
16.121733	0.1	8.736211
16.123400	0.1	8.672294
16.125067	0.1	8.612652
16.126733	0.1	8.556778
16.128400	0.1	8.502775
16.130067	0.1	8.449852
16.131733	0.1	8.399226
16.133400	0.1	8.352348
16.135067	0.1	8.308822
16.136733	0.1	8.266284
16.138400	0.1	8.222228
16.140067	0.1	8.175690
16.141733	0.1	8.127643
16.143400	0.1	8.080127
16.145067	0.1	8.035074
16.146733	0.1	7.993607
16.148400	0.1	7.956000
16.150067	0.1	7.922058
16.151733	0.1	7.890901
16.153400	0.1	7.860856
16.155067	0.1	7.830486
16.156733	0.1	7.799440
16.158400	0.1	7.768120
16.160067	0.1	7.737284
16.161733	0.1	7.707882
16.163400	0.1	7.680682
16.165067	0.1	7.655667
16.166733	0.1	7.632230
16.168400	0.1	7.610386
16.170067	0.1	7.590945
16.171733	0.1	7.574009
16.173400	0.1	7.557720
16.175067	0.1	7.539485
16.176733	0.1	7.518907
16.178400	0.1	7.498846
16.180067	0.1	7.482497
16.181733	0.1	7.469482
16.183400	0.1	7.456341
16.185067	0.1	7.440443
16.186733	0.1	7.421542
16.188400	0.1	7.400918
16.190067	0.1	7.380540
16.191733	0.1	7.362184
16.193400	0.1	7.346720
16.195067	0.1	7.333998
16.196733	0.1	7.322952
16.198400	0.1	7.312568
16.200067	0.1	7.302840
16.201733	0.1	7.293774
16.203400	0.1	7.284540
16.205067	0.1	7.274481
16.206733	0.1	7.263450
16.208400	0.1	7.251026
16.210067	0.1	7.236884
16.211733	0.1	7.221792
16.213400	0.1	7.206914
16.215067	0.1	7.192330
16.216733	0.1	7.177531
16.218400	0.1	7.162532
16.220067	0.1	7.147188
16.221733	0.1	7.130648
16.223400	0.1	7.112427
16.225067	0.1	7.093088
16.226733	0.1	7.073754
16.228400	0.1	7.055118
16.230067	0.1	7.036556
16.231733	0.1	7.016491
16.233400	0.1	6.993646
16.235067	0.1	6.967844
16.236733	0.1	6.940174
16.238400	0.1	6.912560
16.240067	0.1	6.886232
16.241733	0.1	6.860849
16.243400	0.1	6.835512
16.245067	0.1	6.809798
16.246733	0.1	6.783702
16.248400	0.1	6.756787
16.250067	0.1	6.727846
16.251733	0.1	6.696018
16.253400	0.1	6.661355
16.255067	0.1	6.624367
16.256733	0.1	6.586136
16.258400	0.1	6.548013
16.260067	0.1	6.510993
16.261733	0.1	6.475854
16.263400	0.1	6.442927
16.265067	0.1	6.411728
16.266733	0.1	6.381511
16.268400	0.1	6.351480
16.270067	0.1	6.320458
16.271733	0.1	6.287079
16.273400	0.1	6.250371
16.275067	0.1	6.210390
16.276733	0.1	6.168946
16.278400	0.1	6.129043
16.280067	0.1	6.092531
16.281733	0.1	6.058398
16.283400	0.1	6.023683
16.285067	0.1	5.986220
16.286733	0.1	5.946285
16.288400	0.1	5.905377
16.290067	0.1	5.864440
16.291733	0.1	5.823690
16.293400	0.1	5.783448
16.295067	0.1	5.744137
16.296733	0.1	5.705324
16.298400	0.1	5.666232
16.300067	0.1	5.627144
16.301733	0.1	5.589090
16.303400	0.1	5.552620
16.305067	0.1	5.517248
16.306733	0.1	5.481509
16.308400	0.1	5.443604
16.310067	0.1	5.402700
16.311733	0.1	5.359645
16.313400	0.1	5.316171
16.315067	0.1	5.273763
16.316733	0.1	5.233209
16.318400	0.1	5.194172
16.320067	0.1	5.155401
16.321733	0.1	5.116318
16.323400	0.1	5.077687
16.325067	0.1	5.039992
16.326733	0.1	5.002427
16.328400	0.1	4.964070
16.330067	0.1	4.924890
16.331733	0.1	4.885509
16.333400	0.1	4.847036
16.335067	0.1	4.810975
16.336733	0.1	4.778281
16.338400	0.1	4.748143
16.340067	0.1	4.718238
16.341733	0.1	4.686932
16.343400	0.1	4.654736
16.345067	0.1	4.622736
16.346733	0.1	4.590373
16.348400	0.1	4.555872
16.350067	0.1	4.518405
16.351733	0.1	4.479024
16.353400	0.1	4.440011
16.355067	0.1	4.403302
16.356733	0.1	4.369053
16.358400	0.1	4.336513
16.360067	0.1	4.305416
16.361733	0.1	4.275651
16.363400	0.1	4.246994
16.365067	0.1	4.219525
16.366733	0.1	4.193126
16.368400	0.1	4.166788
16.370067	0.1	4.139319
16.371733	0.1	4.110830
16.373400	0.1	4.082671
16.375067	0.1	4.055644
16.376733	0.1	4.029600
16.378400	0.1	4.004589
16.380067	0.1	3.980515
16.381733	0.1	3.956007
16.383400	0.1	3.929371
16.385067	0.1	3.900626
16.386733	0.1	3.872137
16.388400	0.1	3.846982
16.390067	0.1	3.826502
16.391733	0.1	3.809188
16.393400	0.1	3.792224
16.395067	0.1	3.773673
16.396733	0.1	3.753370
16.398400	0.1	3.732457
16.400067	0.1	3.711856
16.401733	0.1	3.691483
16.403400	0.1	3.671292
16.405067	0.1	3.652349
16.406733	0.1	3.635958
16.408400	0.1	3.621993
16.410067	0.1	3.608740
16.411733	0.1	3.594006
16.413400	0.1	3.575976
16.415067	0.1	3.554244
16.416733	0.1	3.530746
16.418400	0.1	3.508655
16.420067	0.1	3.490145
16.421733	0.1	3.475822
16.423400	0.1	3.465367
16.425067	0.1	3.457628
16.426733	0.1	3.450713
16.428400	0.1	3.442527
16.430067	0.1	3.431668
16.431733	0.1	3.418634
16.433400	0.1	3.405563
16.435067	0.1	3.394024
16.436733	0.1	3.384054
16.438400	0.1	3.375392
16.440067	0.1	3.367751
16.441733	0.1	3.359946
16.443400	0.1	3.350382
16.445067	0.1	3.338698
16.446733	0.1	3.326037
16.448400	0.1	3.313683
16.450067	0.1	3.302121
16.451733	0.1	3.291229
16.453400	0.1	3.280677
16.455067	0.1	3.269687
16.456733	0.1	3.257249
16.458400	0.1	3.243415
16.460067	0.1	3.229976
16.461733	0.1	3.219126
16.463400	0.1	3.211712
16.465067	0.1	3.207014
16.466733	0.1	3.203298
16.468400	0.1	3.198790
16.470067	0.1	3.193282
16.471733	0.1	3.188229
16.473400	0.1	3.184462
16.475067	0.1	3.180681
16.476733	0.1	3.175046
16.478400	0.1	3.167028
16.480067	0.1	3.157179
16.481733	0.1	3.146436
16.483400	0.1	3.135866
16.485067	0.1	3.126306
16.486733	0.1	3.118399
16.488400	0.1	3.112624
16.490067	0.1	3.108848
16.491733	0.1	3.106315
16.493400	0.1	3.103935
16.495067	0.1	3.100429
16.496733	0.1	3.095265
16.498400	0.1	3.089402
16.500067	0.1	3.084172
16.501733	0.1	3.079814
16.503400	0.1	3.075371
16.505067	0.1	3.069821
16.506733	0.1	3.063357
16.508400	0.1	3.057262
16.510067	0.1	3.052573
16.511733	0.1	3.049355
16.513400	0.1	3.047371
16.515067	0.1	3.046757
16.516733	0.1	3.047553
16.518400	0.1	3.048955
16.520067	0.1	3.049872
16.521733	0.1	3.050310
16.523400	0.1	3.051111
16.525067	0.1	3.052624
16.526733	0.1	3.054370
16.528400	0.1	3.055632
16.530067	0.1	3.055953
16.531733	0.1	3.055353
16.533400	0.1	3.054272
16.535067	0.1	3.053448
16.536733	0.1	3.053020
16.538400	0.1	3.051902
16.540067	0.1	3.048973
16.541733	0.1	3.044521
16.543400	0.1	3.039888
16.545067	0.1	3.036573
16.546733	0.1	3.035744
16.548400	0.1	3.037490
16.550067	0.1	3.040298
16.551733	0.1	3.042440
16.553400	0.1	3.043953
16.555067	0.1	3.046268
16.556733	0.1	3.050207
16.558400	0.1	3.055041
16.560067	0.1	3.059199
16.561733	0.1	3.061737
16.563400	0.1	3.062906
16.565067	0.1	3.063143
16.566733	0.1	3.062086
16.568400	0.1	3.059763
16.570067	0.1	3.057974
16.571733	0.1	3.058701
16.573400	0.1	3.061919
16.575067	0.1	3.066026
16.576733	0.1	3.069523
16.578400	0.1	3.072266
16.580067	0.1	3.075241
16.581733	0.1	3.079036
16.583400	0.1	3.082911
16.585067	0.1	3.085705
16.586733	0.1	3.087074
16.588400	0.1	3.087446
16.590067	0.1	3.087437
16.591733	0.1	3.087623
16.593400	0.1	3.088592
16.595067	0.1	3.090878
16.596733	0.1	3.094170
16.598400	0.1	3.097318
16.600067	0.1	3.100089
16.601733	0.1	3.103907
16.603400	0.1	3.109956
16.605067	0.1	3.117640
16.606733	0.1	3.125151
16.608400	0.1	3.131093
16.610067	0.1	3.135414
16.611733	0.1	3.138790
16.613400	0.1	3.141928
16.615067	0.1	3.145970
16.616733	0.1	3.152010
16.618400	0.1	3.159540
16.620067	0.1	3.166627
16.621733	0.1	3.171791
16.623400	0.1	3.174613
16.625067	0.1	3.175433
16.626733	0.1	3.175549
16.628400	0.1	3.177240
16.630067	0.1	3.182595
16.631733	0.1	3.191927
16.633400	0.1	3.203289
16.635067	0.1	3.214069
16.636733	0.1	3.222860
16.638400	0.1	3.229813
16.640067	0.1	3.235443
16.641733	0.1	3.239764
16.643400	0.1	3.242753
16.645067	0.1	3.244574
16.646733	0.1	3.245040
16.648400	0.1	3.244001
16.650067	0.1	3.242050
16.651733	0.1	3.240057
16.653400	0.1	3.238628
16.655067	0.1	3.238157
16.656733	0.1	3.238688
16.658400	0.1	3.239755
16.660067	0.1	3.241142
16.661733	0.1	3.243168
16.663400	0.1	3.245347
16.665067	0.1	3.245510
16.666733	0.1	3.241715
16.668400	0.1	3.234223
16.670067	0.1	3.224802
16.671733	0.1	3.214958
16.673400	0.1	3.205114
16.675067	0.1	3.195228
16.676733	0.1	3.185687
16.678400	0.1	3.176713
16.680067	0.1	3.167437
16.681733	0.1	3.157067
16.683400	0.1	3.146483
16.685067	0.1	3.137169
16.686733	0.1	3.129011
16.688400	0.1	3.120424
16.690067	0.1	3.110245
16.691733	0.1	3.098175
16.693400	0.1	3.084098
16.695067	0.1	3.068331
16.696733	0.1	3.052242
16.698400	0.1	3.037849
16.700067	0.1	3.026337
16.701733	0.1	3.016805
16.703400	0.1	3.006565
16.705067	0.1	2.993336
16.706733	0.1	2.977690
16.708400	0.1	2.962509
16.710067	0.1	2.949391
16.711733	0.1	2.936888
16.713400	0.1	2.922639
16.715067	0.1	2.906253
16.716733	0.1	2.889968
16.718400	0.1	2.876613
16.720067	0.1	2.867067
16.721733	0.1	2.859281
16.723400	0.1	2.849763
16.725067	0.1	2.836562
16.726733	0.1	2.820729
16.728400	0.1	2.804794
16.730067	0.1	2.790736
16.731733	0.1	2.779346
16.733400	0.1	2.770191
16.735067	0.1	2.761548
16.736733	0.1	2.751495
16.738400	0.1	2.739402
16.740067	0.1	2.726042
16.741733	0.1	2.712957
16.743400	0.1	2.701716
16.745067	0.1	2.692584
16.746733	0.1	2.684034
16.748400	0.1	2.674647
16.750067	0.1	2.664602
16.751733	0.1	2.654293
16.753400	0.1	2.643391
16.755067	0.1	2.631848
16.756733	0.1	2.620108
16.758400	0.1	2.608444
16.760067	0.1	2.596998
16.761733	0.1	2.586064
16.763400	0.1	2.575773
16.765067	0.1	2.566092
16.766733	0.1	2.557230
16.768400	0.1	2.549635
16.770067	0.1	2.543074
16.771733	0.1	2.536452
16.773400	0.1	2.529034
16.775067	0.1	2.520964
16.776733	0.1	2.512336
16.778400	0.1	2.502832
16.780067	0.1	2.492368
16.781733	0.1	2.481570
16.783400	0.1	2.471819
16.785067	0.1	2.464950
16.786733	0.1	2.461877
16.788400	0.1	2.461234
16.790067	0.1	2.459912
16.791733	0.1	2.455497
16.793400	0.1	2.448154
16.795067	0.1	2.439548
16.796733	0.1	2.430733
16.798400	0.1	2.422142
16.800067	0.1	2.414919
16.801733	0.1	2.410635
16.803400	0.1	2.409462
16.805067	0.1	2.409490
16.806733	0.1	2.407916
16.808400	0.1	2.402910
16.810067	0.1	2.394579
16.811733	0.1	2.384144
16.813400	0.1	2.372926
16.815067	0.1	2.362509
16.816733	0.1	2.354654
16.818400	0.1	2.349894
16.820067	0.1	2.347003
16.821733	0.1	2.344321
16.823400	0.1	2.340395
16.825067	0.1	2.333610
16.826733	0.1	2.323189
16.828400	0.1	2.310639
16.830067	0.1	2.299277
16.831733	0.1	2.292283
16.833400	0.1	2.290653
16.835067	0.1	2.292576
16.836733	0.1	2.294430
16.838400	0.1	2.292870
16.840067	0.1	2.286551
16.841733	0.1	2.276688
16.843400	0.1	2.266043
16.845067	0.1	2.256664
16.846733	0.1	2.248907
16.848400	0.1	2.242597
16.850067	0.1	2.237218
16.851733	0.1	2.231398
16.853400	0.1	2.224166
16.855067	0.1	2.216129
16.856733	0.1	2.208767
16.858400	0.1	2.203318
16.860067	0.1	2.199761
16.861733	0.1	2.196585
16.863400	0.1	2.192361
16.865067	0.1	2.187141
16.866733	0.1	2.181665
16.868400	0.1	2.176310
16.870067	0.1	2.171239
16.871733	0.1	2.166796
16.873400	0.1	2.163099
16.875067	0.1	2.159942
16.876733	0.1	2.156957
16.878400	0.1	2.153548
16.880067	0.1	2.149884
16.881733	0.1	2.147341
16.883400	0.1	2.146456
16.885067	0.1	2.145832
16.886733	0.1	2.143979
16.888400	0.1	2.140617
16.890067	0.1	2.136184
16.891733	0.1	2.131080
16.893400	0.1	2.125455
16.895067	0.1	2.119578
16.896733	0.1	2.114214
16.898400	0.1	2.109744
16.900067	0.1	2.105376
16.901733	0.1	2.100314
16.903400	0.1	2.095052
16.905067	0.1	2.090991
16.906733	0.1	2.089120
16.908400	0.1	2.089040
16.910067	0.1	2.089608
16.911733	0.1	2.090377
16.913400	0.1	2.091322
16.915067	0.1	2.091862
16.916733	0.1	2.091383
16.918400	0.1	2.090195
16.920067	0.1	2.088794
16.921733	0.1	2.087462
16.923400	0.1	2.087094
16.925067	0.1	2.088593
16.926733	0.1	2.091150
16.928400	0.1	2.092584
16.930067	0.1	2.091513
16.931733	0.1	2.087909
16.933400	0.1	2.082428
16.935067	0.1	2.076458
16.936733	0.1	2.071541
16.938400	0.1	2.068211
16.940067	0.1	2.066474
16.941733	0.1	2.066507
16.943400	0.1	2.067867
16.945067	0.1	2.068975
16.946733	0.1	2.068253
16.948400	0.1	2.065254
16.950067	0.1	2.060723
16.951733	0.1	2.055890
16.953400	0.1	2.051876
16.955067	0.1	2.049487
16.956733	0.1	2.048938
16.958400	0.1	2.049729
16.960067	0.1	2.050726
16.961733	0.1	2.050200
16.963400	0.1	2.047028
16.965067	0.1	2.042172
16.966733	0.1	2.037771
16.968400	0.1	2.034851
16.970067	0.1	2.032779
16.971733	0.1	2.030805
16.973400	0.1	2.029105
16.975067	0.1	2.027676
16.976733	0.1	2.025571
16.978400	0.1	2.022339
16.980067	0.1	2.018805
16.981733	0.1	2.015899
16.983400	0.1	2.013911
16.985067	0.1	2.012202
16.986733	0.1	2.009301
16.988400	0.1	2.004774
16.990067	0.1	2.000271
16.991733	0.1	1.997589
16.993400	0.1	1.996839
16.995067	0.1	1.997030
16.996733	0.1	1.996998
16.998400	0.1	1.995922
17.000067	0.1	1.993976
17.001733	0.1	1.992211
17.003400	0.1	1.990912
17.005067	0.1	1.988770
17.006733	0.1	1.984681
17.008400	0.1	1.979088
17.010067	0.1	1.973431
17.011733	0.1	1.969412
17.013400	0.1	1.968220
17.015067	0.1	1.969431
17.016733	0.1	1.971191
17.018400	0.1	1.972052
17.020067	0.1	1.971982
17.021733	0.1	1.971093
17.023400	0.1	1.968541
17.025067	0.1	1.963219
17.026733	0.1	1.955060
17.028400	0.1	1.945454
17.030067	0.1	1.936490
17.031733	0.1	1.929752
17.033400	0.1	1.926147
17.035067	0.1	1.925868
17.036733	0.1	1.927419
17.038400	0.1	1.928066
17.040067	0.1	1.926152
17.041733	0.1	1.922045
17.043400	0.1	1.917193
17.045067	0.1	1.913239
17.046733	0.1	1.911023
17.048400	0.1	1.909845
17.050067	0.1	1.908755
17.051733	0.1	1.907726
17.053400	0.1	1.906767
17.055067	0.1	1.904899
17.056733	0.1	1.901062
17.058400	0.1	1.895898
17.060067	0.1	1.891800
17.061733	0.1	1.891004
17.063400	0.1	1.893966
17.065067	0.1	1.899539
17.066733	0.1	1.906310
17.068400	0.1	1.913714
17.070067	0.1	1.921593
17.071733	0.1	1.928862
17.073400	0.1	1.933626
17.075067	0.1	1.935228
17.076733	0.1	1.935167
17.078400	0.1	1.935810
17.080067	0.1	1.939149
17.081733	0.1	1.946175
17.083400	0.1	1.955992
17.085067	0.1	1.966124
17.086733	0.1	1.974329
17.088400	0.1	1.979852
17.090067	0.1	1.983666
17.091733	0.1	1.987698
17.093400	0.1	1.993896
17.095067	0.1	2.003927
17.096733	0.1	2.018390
17.098400	0.1	2.036234
17.100067	0.1	2.055741
17.101733	0.1	2.075592
17.103400	0.1	2.095103
17.105067	0.1	2.114079
17.106733	0.1	2.132640
17.108400	0.1	2.151155
17.110067	0.1	2.169805
17.111733	0.1	2.188301
17.113400	0.1	2.206857
17.115067	0.1	2.227305
17.116733	0.1	2.252427
17.118400	0.1	2.284008
17.120067	0.1	2.321703
17.121733	0.1	2.363706
17.123400	0.1	2.408037
17.125067	0.1	2.453509
17.126733	0.1	2.500280
17.128400	0.1	2.549612
17.130067	0.1	2.602558
17.131733	0.1	2.658912
17.133400	0.1	2.718112
17.135067	0.1	2.780147
17.136733	0.1	2.844743
17.138400	0.1	2.910998
17.140067	0.1	2.978290
17.141733	0.1	3.046962
17.143400	0.1	3.118496
17.145067	0.1	3.194800
17.146733	0.1	3.277399
17.148400	0.1	3.367234
17.150067	0.1	3.464310
17.151733	0.1	3.567510
17.153400	0.1	3.675199
17.155067	0.1	3.786334
17.156733	0.1	3.901422
17.158400	0.1	4.022047
17.160067	0.1	4.149652
17.161733	0.1	4.285173
17.163400	0.1	4.428835
17.165067	0.1	4.579900
17.166733	0.1	4.737237
17.168400	0.1	4.900503
17.170067	0.1	5.070888
17.171733	0.1	5.250243
17.173400	0.1	5.439483
17.175067	0.1	5.638478
17.176733	0.1	5.846857
17.178400	0.1	6.065033
17.180067	0.1	6.294330
17.181733	0.1	6.535626
17.183400	0.1	6.788997
17.185067	0.1	7.055029
17.186733	0.1	7.334747
17.188400	0.1	7.627988
17.190067	0.1	7.933495
17.191733	0.1	8.250619
17.193400	0.1	8.579870
17.195067	0.1	8.922103
17.196733	0.1	9.278017
17.198400	0.1	9.648060
17.200067	0.1	10.032184
17.201733	0.1	10.430426
17.203400	0.1	10.843882
17.205067	0.1	11.274526
17.206733	0.1	11.724588
17.208400	0.1	12.195995
17.210067	0.1	12.689387
17.211733	0.1	13.203993
17.213400	0.1	13.738740
17.215067	0.1	14.292961
17.216733	0.1	14.866530
17.218400	0.1	15.459810
17.220067	0.1	16.072779
17.221733	0.1	16.704449
17.223400	0.1	17.353906
17.225067	0.1	18.021846
17.226733	0.1	18.710513
17.228400	0.1	19.422248
17.230067	0.1	20.158542
17.231733	0.1	20.919875
17.233400	0.1	21.706009
17.235067	0.1	22.516409
17.236733	0.1	23.350348
17.238400	0.1	24.206974
17.240067	0.1	25.085900
17.241733	0.1	25.987416
17.243400	0.1	26.912396
17.245067	0.1	27.862005
17.246733	0.1	28.836774
17.248400	0.1	29.835939
17.250067	0.1	30.858563
17.251733	0.1	31.904839
17.253400	0.1	32.975790
17.255067	0.1	34.072227
17.256733	0.1	35.194620
17.258400	0.1	36.344086
17.260067	0.1	37.522567
17.261733	0.1	38.731401
17.263400	0.1	39.970162
17.265067	0.1	41.237203
17.266733	0.1	42.531751
17.268400	0.1	43.854988
17.270067	0.1	45.208996
17.271733	0.1	46.595605
17.273400	0.1	48.015998
17.275067	0.1	49.471208
17.276733	0.1	50.963163
17.278400	0.1	52.494821
17.280067	0.1	54.068705
17.281733	0.1	55.685747
17.283400	0.1	57.345536
17.285067	0.1	59.047258
17.286733	0.1	60.790470
17.288400	0.1	62.575992
17.290067	0.1	64.406516
17.291733	0.1	66.285236
17.293400	0.1	68.213712
17.295067	0.1	70.192134
17.296733	0.1	72.221700
17.298400	0.1	74.305320
17.300067	0.1	76.445192
17.301733	0.1	78.640934
17.303400	0.1	80.890437
17.305067	0.1	83.191400
17.306733	0.1	85.542491
17.308400	0.1	87.943771
17.310067	0.1	90.395655
17.311733	0.1	92.897206
17.313400	0.1	95.445691
17.315067	0.1	98.037347
17.316733	0.1	100.667975
17.318400	0.1	103.333416
17.320067	0.1	106.030302
17.321733	0.1	108.756479
17.323400	0.1	111.510381
17.325067	0.1	114.289103
17.326733	0.1	117.086722
17.328400	0.1	119.894454
17.330067	0.1	122.702546
17.331733	0.1	125.502199
17.333400	0.1	128.285722
17.335067	0.1	131.045897
17.336733	0.1	133.776460
17.338400	0.1	136.472285
17.340067	0.1	139.127802
17.341733	0.1	141.735915
17.343400	0.1	144.289336
17.345067	0.1	146.781835
17.346733	0.1	149.206901
17.348400	0.1	151.556251
17.350067	0.1	153.820925
17.351733	0.1	155.992634
17.353400	0.1	158.063779
17.355067	0.1	160.027975
17.356733	0.1	161.881065
17.358400	0.1	163.620948
17.360067	0.1	165.246315
17.361733	0.1	166.754755
17.363400	0.1	168.141606
17.365067	0.1	169.400815
17.366733	0.1	170.527124
17.368400	0.1	171.517683
17.370067	0.1	172.372172
17.371733	0.1	173.091772
17.373400	0.1	173.677900
17.375067	0.1	174.131226
17.376733	0.1	174.451526
17.378400	0.1	174.638345
17.380067	0.1	174.692031
17.381733	0.1	174.615155
17.383400	0.1	174.412201
17.385067	0.1	174.086429
17.386733	0.1	173.638743
17.388400	0.1	173.069919
17.390067	0.1	172.381993
17.391733	0.1	171.577558
17.393400	0.1	170.659474
17.395067	0.1	169.631206
17.396733	0.1	168.496636
17.398400	0.1	167.259895
17.400067	0.1	165.925725
17.401733	0.1	164.499409
17.403400	0.1	162.986205
17.405067	0.1	161.391101
17.406733	0.1	159.718408
17.408400	0.1	157.970940
17.410067	0.1	156.150116
17.411733	0.1	154.257710
17.413400	0.1	152.297556
17.415067	0.1	150.275142
17.416733	0.1	148.195755
17.418400	0.1	146.063590
17.420067	0.1	143.883093
17.421733	0.1	141.659356
17.423400	0.1	139.396778
17.425067	0.1	137.098851
17.426733	0.1	134.768696
17.428400	0.1	132.408897
17.430067	0.1	130.021479
17.431733	0.1	127.608795
17.433400	0.1	125.174611
17.435067	0.1	122.723468
17.436733	0.1	120.258946
17.438400	0.1	117.784240
17.440067	0.1	115.303910
17.441733	0.1	112.823127
17.443400	0.1	110.345339
17.445067	0.1	107.872118
17.446733	0.1	105.404407
17.448400	0.1	102.943373
17.450067	0.1	100.491378
17.451733	0.1	98.052826
17.453400	0.1	95.633608
17.455067	0.1	93.239215
17.456733	0.1	90.873721
17.458400	0.1	88.539869
17.460067	0.1	86.238235
17.461733	0.1	83.967228
17.463400	0.1	81.726103
17.465067	0.1	79.517188
17.466733	0.1	77.343918
17.468400	0.1	75.208223
17.470067	0.1	73.110829
17.471733	0.1	71.052914
17.473400	0.1	69.036423
17.475067	0.1	67.062704
17.476733	0.1	65.131756
17.478400	0.1	63.243448
17.480067	0.1	61.399071
17.481733	0.1	59.600957
17.483400	0.1	57.850513
17.485067	0.1	56.147678
17.486733	0.1	54.492382
17.488400	0.1	52.884882
17.490067	0.1	51.324638
17.491733	0.1	49.810023
17.493400	0.1	48.339400
17.495067	0.1	46.912101
17.496733	0.1	45.528072
17.498400	0.1	44.186814
17.500067	0.1	42.887614
17.501733	0.1	41.630771
17.503400	0.1	40.417700
17.505067	0.1	39.248862
17.506733	0.1	38.122037
17.508400	0.1	37.033213
17.510067	0.1	35.978672
17.511733	0.1	34.956811
17.513400	0.1	33.968342
17.515067	0.1	33.014505
17.516733	0.1	32.095783
17.518400	0.1	31.211674
17.520067	0.1	30.359933
17.521733	0.1	29.537259
17.523400	0.1	28.740885
17.525067	0.1	27.968618
17.526733	0.1	27.218801
17.528400	0.1	26.491135
17.530067	0.1	25.786920
17.531733	0.1	25.107637
17.533400	0.1	24.453313
17.535067	0.1	23.822403
17.536733	0.1	23.213057
17.538400	0.1	22.624438
17.540067	0.1	22.056578
17.541733	0.1	21.508620
17.543400	0.1	20.978274
17.545067	0.1	20.463583
17.546733	0.1	19.963961
17.548400	0.1	19.479450
17.550067	0.1	19.010012
17.551733	0.1	18.554572
17.553400	0.1	18.110564
17.555067	0.1	17.675934
17.556733	0.1	17.251368
17.558400	0.1	16.839262
17.560067	0.1	16.441229
17.561733	0.1	16.057058
17.563400	0.1	15.685176
17.565067	0.1	15.323572
17.566733	0.1	14.970624
17.568400	0.1	14.625848
17.570067	0.1	14.290181
17.571733	0.1	13.964940
17.573400	0.1	13.650595
17.575067	0.1	13.347203
17.576733	0.1	13.055042
17.578400	0.1	12.774169
17.580067	0.1	12.504002
17.581733	0.1	12.243232
17.583400	0.1	11.990168
17.585067	0.1	11.743610
17.586733	0.1	11.503212
17.588400	0.1	11.269017
17.590067	0.1	11.041532
17.591733	0.1	10.822066
17.593400	0.1	10.611629
17.595067	0.1	10.410356
17.596733	0.1	10.217759
17.598400	0.1	10.032072
17.600067	0.1	9.850613
17.601733	0.1	9.672046
17.603400	0.1	9.497572
17.605067	0.1	9.328877
17.606733	0.1	9.166012
17.608400	0.1	9.008721
17.610067	0.1	8.858261
17.611733	0.1	8.716127
17.613400	0.1	8.582002
17.615067	0.1	8.453964
17.616733	0.1	8.330364
17.618400	0.1	8.209907
17.620067	0.1	8.090641
17.621733	0.1	7.971027
17.623400	0.1	7.851478
17.625067	0.1	7.734019
17.626733	0.1	7.621432
17.628400	0.1	7.515913
17.630067	0.1	7.417407
17.631733	0.1	7.323697
17.633400	0.1	7.232288
17.635067	0.1	7.142075
17.636733	0.1	7.053469
17.638400	0.1	6.966935
17.640067	0.1	6.882241
17.641733	0.1	6.799302
17.643400	0.1	6.718263
17.645067	0.1	6.638416
17.646733	0.1	6.558448
17.648400	0.1	6.477810
17.650067	0.1	6.397190
17.651733	0.1	6.318032
17.653400	0.1	6.242362
17.655067	0.1	6.172061
17.656733	0.1	6.107329
17.658400	0.1	6.046901
17.660067	0.1	5.989694
17.661733	0.1	5.934676
17.663400	0.1	5.879584
17.665067	0.1	5.822172
17.666733	0.1	5.762847
17.668400	0.1	5.704286
17.670067	0.1	5.648774
17.671733	0.1	5.597067
17.673400	0.1	5.548820
17.675067	0.1	5.502915
17.676733	0.1	5.458142
17.678400	0.1	5.413904
17.680067	0.1	5.369908
17.681733	0.1	5.325563
17.683400	0.1	5.280273
17.685067	0.1	5.234377
17.686733	0.1	5.189255
17.688400	0.1	5.146223
17.690067	0.1	5.106111
17.691733	0.1	5.069408
17.693400	0.1	5.035778
17.695067	0.1	5.003954
17.696733	0.1	4.972206
17.698400	0.1	4.939153
17.700067	0.1	4.904615
17.701733	0.1	4.869415
17.703400	0.1	4.834356
17.705067	0.1	4.799818
17.706733	0.1	4.766700
17.708400	0.1	4.736832
17.710067	0.1	4.711109
17.711733	0.1	4.688441
17.713400	0.1	4.666890
17.715067	0.1	4.644715
17.716733	0.1	4.620887
17.718400	0.1	4.595532
17.720067	0.1	4.569716
17.721733	0.1	4.544407
17.723400	0.1	4.519806
17.725067	0.1	4.495839
17.726733	0.1	4.472383
17.728400	0.1	4.448518
17.730067	0.1	4.422623
17.731733	0.1	4.394315
17.733400	0.1	4.365263
17.735067	0.1	4.337174
17.736733	0.1	4.310370
17.738400	0.1	4.284782
17.740067	0.1	4.260587
17.741733	0.1	4.237345
17.743400	0.1	4.213573
17.745067	0.1	4.187883
17.746733	0.1	4.160595
17.748400	0.1	4.133768
17.750067	0.1	4.109377
17.751733	0.1	4.088162
17.753400	0.1	4.069889
17.755067	0.1	4.053651
17.756733	0.1	4.037637
17.758400	0.1	4.019304
17.760067	0.1	3.997022
17.761733	0.1	3.971830
17.763400	0.1	3.946610
17.765067	0.1	3.923583
17.766733	0.1	3.902828
17.768400	0.1	3.882730
17.770067	0.1	3.861580
17.771733	0.1	3.838553
17.773400	0.1	3.813491
17.775067	0.1	3.787074
17.776733	0.1	3.761114
17.778400	0.1	3.737006
17.780067	0.1	3.714189
17.781733	0.1	3.691157
17.783400	0.1	3.667632
17.785067	0.1	3.644894
17.786733	0.1	3.624368
17.788400	0.1	3.606090
17.790067	0.1	3.588083
17.791733	0.1	3.567827
17.793400	0.1	3.544549
17.795067	0.1	3.519692
17.796733	0.1	3.495202
17.798400	0.1	3.471938
17.800067	0.1	3.449786
17.801733	0.1	3.428995
17.803400	0.1	3.410149
17.805067	0.1	3.392748
17.806733	0.1	3.375807
17.808400	0.1	3.359523
17.810067	0.1	3.344421
17.811733	0.1	3.329781
17.813400	0.1	3.314489
17.815067	0.1	3.298693
17.816733	0.1	3.283648
17.818400	0.1	3.270609
17.820067	0.1	3.259904
17.821733	0.1	3.250656
17.823400	0.1	3.241315
17.825067	0.1	3.230916
17.826733	0.1	3.219494
17.828400	0.1	3.206846
17.830067	0.1	3.192332
17.831733	0.1	3.176183
17.833400	0.1	3.159805
17.835067	0.1	3.145142
17.836733	0.1	3.134119
17.838400	0.1	3.127395
17.840067	0.1	3.123116
17.841733	0.1	3.117966
17.843400	0.1	3.110440
17.845067	0.1	3.102375
17.846733	0.1	3.096438
17.848400	0.1	3.093118
17.850067	0.1	3.091469
17.851733	0.1	3.091288
17.853400	0.1	3.092918
17.855067	0.1	3.096131
17.856733	0.1	3.100284
17.858400	0.1	3.105067
17.860067	0.1	3.110389
17.861733	0.1	3.115796
17.863400	0.1	3.120177
17.865067	0.1	3.122222
17.866733	0.1	3.121374
17.868400	0.1	3.118366
17.870067	0.1	3.114953
17.871733	0.1	3.113630
17.873400	0.1	3.117039
17.875067	0.1	3.126496
17.876733	0.1	3.140918
17.878400	0.1	3.157230
17.880067	0.1	3.171917
17.881733	0.1	3.182865
17.883400	0.1	3.190665
17.885067	0.1	3.197803
17.886733	0.1	3.206190
17.888400	0.1	3.216220
17.890067	0.1	3.227848
17.891733	0.1	3.241217
17.893400	0.1	3.256593
17.895067	0.1	3.274316
17.896733	0.1	3.294055
17.898400	0.1	3.314503
17.900067	0.1	3.334656
17.901733	0.1	3.355043
17.903400	0.1	3.377181
17.905067	0.1	3.401949
17.906733	0.1	3.428510
17.908400	0.1	3.454797
17.910067	0.1	3.479305
17.911733	0.1	3.502709
17.913400	0.1	3.526965
17.915067	0.1	3.552707
17.916733	0.1	3.579105
17.918400	0.1	3.605811
17.920067	0.1	3.633238
17.921733	0.1	3.662095
17.923400	0.1	3.693439
17.925067	0.1	3.727148
17.926733	0.1	3.760527
17.928400	0.1	3.790911
17.930067	0.1	3.819186
17.931733	0.1	3.848607
17.933400	0.1	3.880933
17.935067	0.1	3.915532
17.936733	0.1	3.950889
17.938400	0.1	3.985614
17.940067	0.1	4.019393
17.941733	0.1	4.053735
17.943400	0.1	4.090206
17.945067	0.1	4.128525
17.946733	0.1	4.167450
17.948400	0.1	4.206258
17.950067	0.1	4.244582
17.951733	0.1	4.281541
17.953400	0.1	4.315521
17.955067	0.1	4.345663
17.956733	0.1	4.373519
17.958400	0.1	4.402190
17.960067	0.1	4.434092
17.961733	0.1	4.469696
17.963400	0.1	4.507131
17.965067	0.1	4.542838
17.966733	0.1	4.573814
17.968400	0.1	4.599555
17.970067	0.1	4.621530
17.971733	0.1	4.641102
17.973400	0.1	4.658857
17.975067	0.1	4.675491
17.976733	0.1	4.691961
17.978400	0.1	4.708325
17.980067	0.1	4.723198
17.981733	0.1	4.735077
17.983400	0.1	4.743799
17.985067	0.1	4.750197
17.986733	0.1	4.754951
17.988400	0.1	4.758276
17.990067	0.1	4.760190
17.991733	0.1	4.760032
17.993400	0.1	4.756278
17.995067	0.1	4.748213
17.996733	0.1	4.736711
17.998400	0.1	4.722602
18.000067	0.1	4.705908
18.001733	0.1	4.686764
18.003400	0.1	4.665833
18.005067	0.1	4.643667
18.006733	0.1	4.619821
18.008400	0.1	4.592785
18.010067	0.1	4.561255
18.011733	0.1	4.525399
18.013400	0.1	4.486176
18.015067	0.1	4.443903
18.016733	0.1	4.398478
18.018400	0.1	4.350608
18.020067	0.1	4.301826
18.021733	0.1	4.253611
18.023400	0.1	4.206798
18.025067	0.1	4.161075
18.026733	0.1	4.114909
18.028400	0.1	4.066839
18.030067	0.1	4.017102
18.031733	0.1	3.967406
18.033400	0.1	3.919071
18.035067	0.1	3.871983
18.036733	0.1	3.825212
18.038400	0.1	3.778352
18.040067	0.1	3.731931
18.041733	0.1	3.686217
18.043400	0.1	3.640577
18.045067	0.1	3.594286
18.046733	0.1	3.547170
18.048400	0.1	3.499496
18.050067	0.1	3.451454
18.051733	0.1	3.402890
18.053400	0.1	3.354023
18.055067	0.1	3.306181
18.056733	0.1	3.261217
18.058400	0.1	3.220281
18.060067	0.1	3.183135
18.061733	0.1	3.148112
18.063400	0.1	3.113272
18.065067	0.1	3.077937
18.066733	0.1	3.042752
18.068400	0.1	3.008605
18.070067	0.1	2.975906
18.071733	0.1	2.944791
18.073400	0.1	2.915552
18.075067	0.1	2.888376
18.076733	0.1	2.862932
18.078400	0.1	2.838974
18.080067	0.1	2.816794
18.081733	0.1	2.796496
18.083400	0.1	2.777553
18.085067	0.1	2.759025
18.086733	0.1	2.739611
18.088400	0.1	2.718046
18.090067	0.1	2.693995
18.091733	0.1	2.668658
18.093400	0.1	2.644174
18.095067	0.1	2.622060
18.096733	0.1	2.602586
18.098400	0.1	2.585235
18.100067	0.1	2.568681
18.101733	0.1	2.550720
18.103400	0.1	2.529509
18.105067	0.1	2.505686
18.106733	0.1	2.482319
18.108400	0.1	2.462044
18.110067	0.1	2.445430
18.111733	0.1	2.431665
18.113400	0.1	2.419278
18.115067	0.1	2.406570
18.116733	0.1	2.392060
18.118400	0.1	2.375171
18.120067	0.1	2.356428
18.121733	0.1	2.336567
18.123400	0.1	2.316353
18.125067	0.1	2.296930
18.126733	0.1	2.279324
18.128400	0.1	2.264236
18.130067	0.1	2.252306
18.131733	0.1	2.243277
18.133400	0.1	2.235631
18.135067	0.1	2.227561
18.136733	0.1	2.218266
18.138400	0.1	2.208529
18.140067	0.1	2.199286
18.141733	0.1	2.189758
18.143400	0.1	2.178377
18.145067	0.1	2.164897
18.146733	0.1	2.150591
18.148400	0.1	2.136892
18.150067	0.1	2.124244
18.151733	0.1	2.112435
18.153400	0.1	2.101148
18.155067	0.1	2.089869
18.156733	0.1	2.078488
18.158400	0.1	2.068356
18.160067	0.1	2.060784
18.161733	0.1	2.054721
18.163400	0.1	2.047578
18.165067	0.1	2.037594
18.166733	0.1	2.024770
18.168400	0.1	2.010940
18.170067	0.1	1.998954
18.171733	0.1	1.990427
18.173400	0.1	1.984397
18.175067	0.1	1.978804
18.176733	0.1	1.972672
18.178400	0.1	1.966842
18.180067	0.1	1.962832
18.181733	0.1	1.960658
18.183400	0.1	1.957747
18.185067	0.1	1.951125
18.186733	0.1	1.940816
18.188400	0.1	1.929821
18.190067	0.1	1.921053
18.191733	0.1	1.915344
18.193400	0.1	1.911516
18.195067	0.1	1.907558
18.196733	0.1	1.902562
18.198400	0.1	1.897817
18.200067	0.1	1.895041
18.201733	0.1	1.893784
18.203400	0.1	1.892010
18.205067	0.1	1.888662
18.206733	0.1	1.883865
18.208400	0.1	1.877570
18.210067	0.1	1.869723
18.211733	0.1	1.861285
18.213400	0.1	1.853998
18.215067	0.1	1.849118
18.216733	0.1	1.846799
18.218400	0.1	1.846319
18.220067	0.1	1.846156
18.221733	0.1	1.844536
18.223400	0.1	1.840522
18.225067	0.1	1.834310
18.226733	0.1	1.827031
18.228400	0.1	1.820293
18.230067	0.1	1.815022
18.231733	0.1	1.810882
18.233400	0.1	1.806775
18.235067	0.1	1.801588
18.236733	0.1	1.795171
18.238400	0.1	1.788745
18.240067	0.1	1.783865
18.241733	0.1	1.780977
18.243400	0.1	1.779022
18.245067	0.1	1.776684
18.246733	0.1	1.774007
18.248400	0.1	1.772228
18.250067	0.1	1.771944
18.251733	0.1	1.771515
18.253400	0.1	1.768270
18.255067	0.1	1.761592
18.256733	0.1	1.754058
18.258400	0.1	1.748931
18.260067	0.1	1.746849
18.261733	0.1	1.745499
18.263400	0.1	1.742123
18.265067	0.1	1.735832
18.266733	0.1	1.728009
18.268400	0.1	1.720875
18.270067	0.1	1.716088
18.271733	0.1	1.713955
18.273400	0.1	1.712963
18.275067	0.1	1.710788
18.276733	0.1	1.706332
18.278400	0.1	1.700548
18.280067	0.1	1.695501
18.281733	0.1	1.692716
18.283400	0.1	1.692069
18.285067	0.1	1.692218
18.286733	0.1	1.691971
18.288400	0.1	1.691328
18.290067	0.1	1.691421
18.291733	0.1	1.692828
18.293400	0.1	1.694057
18.295067	0.1	1.692795
18.296733	0.1	1.688320
18.298400	0.1	1.682155
18.300067	0.1	1.676888
18.301733	0.1	1.674504
18.303400	0.1	1.675542
18.305067	0.1	1.678942
18.306733	0.1	1.682481
18.308400	0.1	1.684483
18.310067	0.1	1.685410
18.311733	0.1	1.686434
18.313400	0.1	1.687170
18.315067	0.1	1.686234
18.316733	0.1	1.683296
18.318400	0.1	1.679808
18.320067	0.1	1.678048
18.321733	0.1	1.678714
18.323400	0.1	1.679896
18.325067	0.1	1.679780
18.326733	0.1	1.679463
18.328400	0.1	1.681475
18.330067	0.1	1.685880
18.331733	0.1	1.689424
18.333400	0.1	1.689089
18.335067	0.1	1.685326
18.336733	0.1	1.681158
18.338400	0.1	1.678914
18.340067	0.1	1.678709
18.341733	0.1	1.679729
18.343400	0.1	1.681736
18.345067	0.1	1.685130
18.346733	0.1	1.689848
18.348400	0.1	1.694523
18.350067	0.1	1.697638
18.351733	0.1	1.699338
18.353400	0.1	1.700874
18.355067	0.1	1.702411
18.356733	0.1	1.702858
18.358400	0.1	1.701228
18.360067	0.1	1.697196
18.361733	0.1	1.691720
18.363400	0.1	1.687361
18.365067	0.1	1.685875
18.366733	0.1	1.686015
18.368400	0.1	1.685615
18.370067	0.1	1.684632
18.371733	0.1	1.684423
18.373400	0.1	1.685722
18.375067	0.1	1.687934
18.376733	0.1	1.689424
18.378400	0.1	1.688683
18.380067	0.1	1.685126
18.381733	0.1	1.678569
18.383400	0.1	1.669354
18.385067	0.1	1.659440
18.386733	0.1	1.651361
18.388400	0.1	1.646033
18.390067	0.1	1.642518
18.391733	0.1	1.639468
18.393400	0.1	1.636115
18.395067	0.1	1.632157
18.396733	0.1	1.627463
18.398400	0.1	1.622392
18.400067	0.1	1.618108
18.401733	0.1	1.615854
18.403400	0.1	1.615696
18.405067	0.1	1.616464
18.406733	0.1	1.616725
18.408400	0.1	1.615528
18.410067	0.1	1.612860
18.411733	0.1	1.609768
18.413400	0.1	1.607472
18.415067	0.1	1.606364
18.416733	0.1	1.606029
18.418400	0.1	1.606047
18.420067	0.1	1.606522
18.421733	0.1	1.607477
18.423400	0.1	1.607924
18.425067	0.1	1.605963
18.426733	0.1	1.600520
18.428400	0.1	1.593097
18.430067	0.1	1.586671
18.431733	0.1	1.582853
18.433400	0.1	1.581362
18.435067	0.1	1.581567
18.436733	0.1	1.583146
18.438400	0.1	1.585456
18.440067	0.1	1.587025
18.441733	0.1	1.586517
18.443400	0.1	1.583798
18.445067	0.1	1.579970
18.446733	0.1	1.576594
18.448400	0.1	1.574531
18.450067	0.1	1.573404
18.451733	0.1	1.572324
18.453400	0.1	1.570778
18.455067	0.1	1.569032
18.456733	0.1	1.567937
18.458400	0.1	1.567923
18.460067	0.1	1.568324
18.461733	0.1	1.567919
18.463400	0.1	1.565800
18.465067	0.1	1.562014
18.466733	0.1	1.557712
18.468400	0.1	1.554606
18.470067	0.1	1.554056
18.471733	0.1	1.555909
18.473400	0.1	1.557730
18.475067	0.1	1.556394
18.476733	0.1	1.551206
18.478400	0.1	1.544645
18.480067	0.1	1.540165
18.481733	0.1	1.539821
18.483400	0.1	1.542955
18.485067	0.1	1.546484
18.486733	0.1	1.547281
18.488400	0.1	1.544734
18.490067	0.1	1.540701
18.491733	0.1	1.537493
18.493400	0.1	1.535951
18.495067	0.1	1.535299
18.496733	0.1	1.534484
18.498400	0.1	1.532841
18.500067	0.1	1.529977
18.501733	0.1	1.525898
18.503400	0.1	1.521204
18.505067	0.1	1.517152
18.506733	0.1	1.514740
18.508400	0.1	1.513646
18.510067	0.1	1.512934
18.511733	0.1	1.512594
18.513400	0.1	1.513399
18.515067	0.1	1.515704
18.516733	0.1	1.518861
18.518400	0.1	1.521711
18.520067	0.1	1.523234
18.521733	0.1	1.522624
18.523400	0.1	1.519523
18.525067	0.1	1.514698
18.526733	0.1	1.509683
18.528400	0.1	1.505567
18.530067	0.1	1.502819
18.531733	0.1	1.501399
18.533400	0.1	1.500808
18.535067	0.1	1.500733
18.536733	0.1	1.501204
18.538400	0.1	1.501734
18.540067	0.1	1.501432
18.541733	0.1	1.499867
18.543400	0.1	1.497464
18.545067	0.1	1.495373
18.546733	0.1	1.494898
18.548400	0.1	1.496635
18.550067	0.1	1.500300
18.551733	0.1	1.505092
18.553400	0.1	1.509544
18.555067	0.1	1.511397
18.556733	0.1	1.508761
18.558400	0.1	1.502042
18.560067	0.1	1.494149
18.561733	0.1	1.488477
18.563400	0.1	1.486633
18.565067	0.1	1.488095
18.566733	0.1	1.491266
18.568400	0.1	1.494600
18.570067	0.1	1.497692
18.571733	0.1	1.501422
18.573400	0.1	1.506885
18.575067	0.1	1.514563
18.576733	0.1	1.523308
18.578400	0.1	1.529930
18.580067	0.1	1.531960
18.581733	0.1	1.530289
18.583400	0.1	1.527625
18.585067	0.1	1.525967
18.586733	0.1	1.526494
18.588400	0.1	1.530102
18.590067	0.1	1.536184
18.591733	0.1	1.541963
18.593400	0.1	1.544994
18.595067	0.1	1.545632
18.596733	0.1	1.545567
18.598400	0.1	1.545660
18.600067	0.1	1.546084
18.601733	0.1	1.547211
18.603400	0.1	1.549860
18.605067	0.1	1.554689
18.606733	0.1	1.561088
18.608400	0.1	1.567621
18.610067	0.1	1.573446
18.611733	0.1	1.578853
18.613400	0.1	1.585004
18.615067	0.1	1.592981
18.616733	0.1	1.602583
18.618400	0.1	1.612403
18.620067	0.1	1.621153
18.621733	0.1	1.628636
18.623400	0.1	1.635961
18.625067	0.1	1.645018
18.626733	0.1	1.657177
18.628400	0.1	1.672087
18.630067	0.1	1.688479
18.631733	0.1	1.705689
18.633400	0.1	1.723501
18.635067	0.1	1.741815
18.636733	0.1	1.761066
18.638400	0.1	1.782007
18.640067	0.1	1.805304
18.641733	0.1	1.831544
18.643400	0.1	1.860992
18.645067	0.1	1.893477
18.646733	0.1	1.928736
18.648400	0.1	1.966758
18.650067	0.1	2.007675
18.651733	0.1	2.051233
18.653400	0.1	2.096617
18.655067	0.1	2.143504
18.656733	0.1	2.192347
18.658400	0.1	2.243449
18.660067	0.1	2.296893
18.661733	0.1	2.353368
18.663400	0.1	2.413848
18.665067	0.1	2.478510
18.666733	0.1	2.547423
18.668400	0.1	2.621869
18.670067	0.1	2.702889
18.671733	0.1	2.789591
18.673400	0.1	2.880408
18.675067	0.1	2.974612
18.676733	0.1	3.072182
18.678400	0.1	3.173603
18.680067	0.1	3.279755
18.681733	0.1	3.391509
18.683400	0.1	3.509186
18.685067	0.1	3.632000
18.686733	0.1	3.758930
18.688400	0.1	3.890381
18.690067	0.1	4.028296
18.691733	0.1	4.174756
18.693400	0.1	4.330510
18.695067	0.1	4.494525
18.696733	0.1	4.664660
18.698400	0.1	4.839199
18.700067	0.1	5.018390
18.701733	0.1	5.204463
18.703400	0.1	5.400032
18.705067	0.1	5.606697
18.706733	0.1	5.824552
18.708400	0.1	6.052917
18.710067	0.1	6.291349
18.711733	0.1	6.539458
18.713400	0.1	6.796392
18.715067	0.1	7.061306
18.716733	0.1	7.334603
18.718400	0.1	7.618633
18.720067	0.1	7.915781
18.721733	0.1	8.225995
18.723400	0.1	8.547297
18.725067	0.1	8.877739
18.726733	0.1	9.216564
18.728400	0.1	9.564706
18.730067	0.1	9.924541
18.731733	0.1	10.297899
18.733400	0.1	10.684435
18.735067	0.1	11.082930
18.736733	0.1	11.492963
18.738400	0.1	11.914792
18.740067	0.1	12.349221
18.741733	0.1	12.797923
18.743400	0.1	13.263067
18.745067	0.1	13.746433
18.746733	0.1	14.248346
18.748400	0.1	14.766869
18.750067	0.1	15.299059
18.751733	0.1	15.843501
18.753400	0.1	16.401117
18.755067	0.1	16.974555
18.756733	0.1	17.567198
18.758400	0.1	18.181447
18.760067	0.1	18.817550
18.761733	0.1	19.474574
18.763400	0.1	20.152321
18.765067	0.1	20.851931
18.766733	0.1	21.574921
18.768400	0.1	22.322154
18.770067	0.1	23.093708
18.771733	0.1	23.889504
18.773400	0.1	24.709818
18.775067	0.1	25.555207
18.776733	0.1	26.426772
18.778400	0.1	27.326909
18.780067	0.1	28.258842
18.781733	0.1	29.224898
18.783400	0.1	30.225380
18.785067	0.1	31.258976
18.786733	0.1	32.324041
18.788400	0.1	33.419472
18.790067	0.1	34.544263
18.791733	0.1	35.697459
18.793400	0.1	36.879769
18.795067	0.1	38.093175
18.796733	0.1	39.338009
18.798400	0.1	40.612184
18.800067	0.1	41.912794
18.801733	0.1	43.236883
18.803400	0.1	44.581797
18.805067	0.1	45.945463
18.806733	0.1	47.325990
18.808400	0.1	48.721205
18.810067	0.1	50.127883
18.811733	0.1	51.541203
18.813400	0.1	52.955793
18.815067	0.1	54.366421
18.816733	0.1	55.767796
18.818400	0.1	57.155369
18.820067	0.1	58.525261
18.821733	0.1	59.872665
18.823400	0.1	61.191325
18.825067	0.1	62.474292
18.826733	0.1	63.714790
18.828400	0.1	64.906743
18.830067	0.1	66.044945
18.831733	0.1	67.125196
18.833400	0.1	68.143555
18.835067	0.1	69.095371
18.836733	0.1	69.975923
18.838400	0.1	70.781196
18.840067	0.1	71.507073
18.841733	0.1	72.148969
18.843400	0.1	72.703166
18.845067	0.1	73.167440
18.846733	0.1	73.540155
18.848400	0.1	73.819603
18.850067	0.1	74.004168
18.851733	0.1	74.092522
18.853400	0.1	74.083423
18.855067	0.1	73.975907
18.856733	0.1	73.770010
18.858400	0.1	73.467428
18.860067	0.1	73.072133
18.861733	0.1	72.589223
18.863400	0.1	72.022169
18.865067	0.1	71.372134
18.866733	0.1	70.640361
18.868400	0.1	69.829966
18.870067	0.1	68.945377
18.871733	0.1	67.990972
18.873400	0.1	66.970578
18.875067	0.1	65.887836
18.876733	0.1	64.747133
18.878400	0.1	63.553955
18.880067	0.1	62.313657
18.881733	0.1	61.030407
18.883400	0.1	59.708082
18.885067	0.1	58.351574
18.886733	0.1	56.966748
18.888400	0.1	55.559520
18.890067	0.1	54.135071
18.891733	0.1	52.697845
18.893400	0.1	51.252181
18.895067	0.1	49.802549
18.896733	0.1	48.352610
18.898400	0.1	46.905102
18.900067	0.1	45.463843
18.901733	0.1	44.033569
18.903400	0.1	42.617321
18.905067	0.1	41.216095
18.906733	0.1	39.831279
18.908400	0.1	38.465816
18.910067	0.1	37.123100
18.911733	0.1	35.806173
18.913400	0.1	34.518209
18.915067	0.1	33.262493
18.916733	0.1	32.041022
18.918400	0.1	30.853245
18.920067	0.1	29.696524
18.921733	0.1	28.568776
18.923400	0.1	27.470775
18.925067	0.1	26.405640
18.926733	0.1	25.376603
18.928400	0.1	24.385154
18.930067	0.1	23.430870
18.931733	0.1	22.512600
18.933400	0.1	21.629618
18.935067	0.1	20.782105
18.936733	0.1	19.970299
18.938400	0.1	19.193366
18.940067	0.1	18.449565
18.941733	0.1	17.737313
18.943400	0.1	17.055753
18.945067	0.1	16.403962
18.946733	0.1	15.780330
18.948400	0.1	15.183100
18.950067	0.1	14.611166
18.951733	0.1	14.064657
18.953400	0.1	13.544429
18.955067	0.1	13.050954
18.956733	0.1	12.584175
18.958400	0.1	12.142835
18.960067	0.1	11.723270
18.961733	0.1	11.320850
18.963400	0.1	10.933536
18.965067	0.1	10.562902
18.966733	0.1	10.211263
18.968400	0.1	9.878683
18.970067	0.1	9.563132
18.971733	0.1	9.262390
18.973400	0.1	8.975212
18.975067	0.1	8.701324
18.976733	0.1	8.440549
18.978400	0.1	8.192342
18.980067	0.1	7.955791
18.981733	0.1	7.729712
18.983400	0.1	7.513207
18.985067	0.1	7.305769
18.986733	0.1	7.106666
18.988400	0.1	6.915499
18.990067	0.1	6.732494
18.991733	0.1	6.557284
18.993400	0.1	6.388612
18.995067	0.1	6.225533
18.996733	0.1	6.068028
18.998400	0.1	5.917088
19.000067	0.1	5.774288
19.001733	0.1	5.640276
19.003400	0.1	5.513816
19.005067	0.1	5.393163
19.006733	0.1	5.277465
19.008400	0.1	5.166251
19.010067	0.1	5.058758
19.011733	0.1	4.954357
19.013400	0.1	4.853015
19.015067	0.1	4.755068
19.016733	0.1	4.661200
19.018400	0.1	4.571858
19.020067	0.1	4.485906
19.021733	0.1	4.401114
19.023400	0.1	4.317043
19.025067	0.1	4.236219
19.026733	0.1	4.161247
19.028400	0.1	4.092306
19.030067	0.1	4.028580
19.031733	0.1	3.969581
19.033400	0.1	3.913557
19.035067	0.1	3.857380
19.036733	0.1	3.799289
19.038400	0.1	3.740080
19.040067	0.1	3.681993
19.041733	0.1	3.627297
19.043400	0.1	3.576535
19.045067	0.1	3.528073
19.046733	0.1	3.480539
19.048400	0.1	3.434829
19.050067	0.1	3.393060
19.051733	0.1	3.356026
19.053400	0.1	3.321823
19.055067	0.1	3.287261
19.056733	0.1	3.250404
19.058400	0.1	3.211186
19.060067	0.1	3.170809
19.061733	0.1	3.131321
19.063400	0.1	3.094906
19.065067	0.1	3.062752
19.066733	0.1	3.034133
19.068400	0.1	3.007124
19.070067	0.1	2.980381
19.071733	0.1	2.953522
19.073400	0.1	2.926718
19.075067	0.1	2.900697
19.076733	0.1	2.875850
19.078400	0.1	2.850937
19.080067	0.1	2.824035
19.081733	0.1	2.794983
19.083400	0.1	2.765767
19.085067	0.1	2.738088
19.086733	0.1	2.711420
19.088400	0.1	2.684351
19.090067	0.1	2.657007
19.091733	0.1	2.630930
19.093400	0.1	2.607200
19.095067	0.1	2.585850
19.096733	0.1	2.566725
19.098400	0.1	2.549654
19.100067	0.1	2.533807
19.101733	0.1	2.517942
19.103400	0.1	2.501253
19.105067	0.1	2.483460
19.106733	0.1	2.464354
19.108400	0.1	2.443832
19.110067	0.1	2.422365
19.111733	0.1	2.400936
19.113400	0.1	2.380456
19.115067	0.1	2.361005
19.116733	0.1	2.342011
19.118400	0.1	2.323417
19.120067	0.1	2.305903
19.121733	0.1	2.289731
19.123400	0.1	2.274388
19.125067	0.1	2.259482
19.126733	0.1	2.245167
19.128400	0.1	2.231738
19.130067	0.1	2.219682
19.131733	0.1	2.209600
19.133400	0.1	2.200981
19.135067	0.1	2.191868
19.136733	0.1	2.180855
19.138400	0.1	2.168170
19.140067	0.1	2.154699
19.141733	0.1	2.141166
19.143400	0.1	2.128072
19.145067	0.1	2.115769
19.146733	0.1	2.104342
19.148400	0.1	2.093548
19.150067	0.1	2.084044
19.151733	0.1	2.077525
19.153400	0.1	2.073972
19.155067	0.1	2.070600
19.156733	0.1	2.064700
19.158400	0.1	2.055843
19.160067	0.1	2.045617
19.161733	0.1	2.036374
19.163400	0.1	2.029175
19.165067	0.1	2.022814
19.166733	0.1	2.015652
19.168400	0.1	2.007638
19.170067	0.1	1.999987
19.171733	0.1	1.993724
19.173400	0.1	1.988816
19.175067	0.1	1.984071
19.176733	0.1	1.977794
19.178400	0.1	1.968816
19.180067	0.1	1.957235
19.181733	0.1	1.944671
19.183400	0.1	1.933216
19.185067	0.1	1.923586
19.186733	0.1	1.914748
19.188400	0.1	1.905872
19.190067	0.1	1.897956
19.191733	0.1	1.892489
19.193400	0.1	1.889109
19.195067	0.1	1.885807
19.196733	0.1	1.880447
19.198400	0.1	1.871656
19.200067	0.1	1.859819
19.201733	0.1	1.847195
19.203400	0.1	1.835674
19.205067	0.1	1.825583
19.206733	0.1	1.816764
19.208400	0.1	1.809187
19.210067	0.1	1.802561
19.211733	0.1	1.796102
19.213400	0.1	1.789038
19.215067	0.1	1.781010
19.216733	0.1	1.772158
19.218400	0.1	1.762686
19.220067	0.1	1.752367
19.221733	0.1	1.740553
19.223400	0.1	1.726844
19.225067	0.1	1.711636
19.226733	0.1	1.696069
19.228400	0.1	1.681931
19.230067	0.1	1.670751
19.231733	0.1	1.662574
19.233400	0.1	1.656278
19.235067	0.1	1.650346
19.236733	0.1	1.643426
19.238400	0.1	1.634425
19.240067	0.1	1.622345
19.241733	0.1	1.607514
19.243400	0.1	1.592739
19.245067	0.1	1.581414
19.246733	0.1	1.574233
19.248400	0.1	1.569139
19.250067	0.1	1.564045
19.251733	0.1	1.557991
19.253400	0.1	1.550550
19.255067	0.1	1.541544
19.256733	0.1	1.530894
19.258400	0.1	1.518801
19.260067	0.1	1.506736
19.261733	0.1	1.496901
19.263400	0.1	1.490181
19.265067	0.1	1.485869
19.266733	0.1	1.482908
19.268400	0.1	1.480272
19.270067	0.1	1.477068
19.271733	0.1	1.472640
19.273400	0.1	1.466474
19.275067	0.1	1.458433
19.276733	0.1	1.448751
19.278400	0.1	1.437855
19.280067	0.1	1.426660
19.281733	0.1	1.416481
19.283400	0.1	1.408355
19.285067	0.1	1.402749
19.286733	0.1	1.399703
19.288400	0.1	1.399023
19.290067	0.1	1.400206
19.291733	0.1	1.402204
19.293400	0.1	1.403475
19.295067	0.1	1.402879
19.296733	0.1	1.400872
19.298400	0.1	1.399056
19.300067	0.1	1.398101
19.301733	0.1	1.397007
19.303400	0.1	1.394441
19.305067	0.1	1.390073
19.306733	0.1	1.384793
19.308400	0.1	1.380206
19.310067	0.1	1.377692
19.311733	0.1	1.377254
19.313400	0.1	1.377328
19.315067	0.1	1.376206
19.316733	0.1	1.373598
19.318400	0.1	1.370260
19.320067	0.1	1.366711
19.321733	0.1	1.363307
19.323400	0.1	1.360993
19.325067	0.1	1.360700
19.326733	0.1	1.362008
19.328400	0.1	1.363014
19.330067	0.1	1.361785
19.331733	0.1	1.357882
19.333400	0.1	1.352751
19.335067	0.1	1.348616
19.336733	0.1	1.346474
19.338400	0.1	1.345533
19.340067	0.1	1.344611
19.341733	0.1	1.343358
19.343400	0.1	1.341980
19.345067	0.1	1.340411
19.346733	0.1	1.338474
19.348400	0.1	1.336546
19.350067	0.1	1.335312
19.351733	0.1	1.334911
19.353400	0.1	1.334669
19.355067	0.1	1.333966
19.356733	0.1	1.333039
19.358400	0.1	1.332206
19.360067	0.1	1.331079
19.361733	0.1	1.329081
19.363400	0.1	1.326087
19.365067	0.1	1.322427
19.366733	0.1	1.318422
19.368400	0.1	1.314371
19.370067	0.1	1.310539
19.371733	0.1	1.306888
19.373400	0.1	1.303703
19.375067	0.1	1.301616
19.376733	0.1	1.300364
19.378400	0.1	1.299148
19.380067	0.1	1.298017
19.381733	0.1	1.297146
19.383400	0.1	1.295852
19.385067	0.1	1.294217
19.386733	0.1	1.294506
19.388400	0.1	1.299125
19.390067	0.1	1.308052
19.391733	0.1	1.318674
19.393400	0.1	1.327726
19.395067	0.1	1.333286
19.396733	0.1	1.335195
19.398400	0.1	1.334101
19.400067	0.1	1.330669
19.401733	0.1	1.326287
19.403400	0.1	1.323540
19.405067	0.1	1.324541
19.406733	0.1	1.329193
19.408400	0.1	1.335652
19.410067	0.1	1.342450
19.411733	0.1	1.349482
19.413400	0.1	1.356746
19.415067	0.1	1.363610
19.416733	0.1	1.369696
19.418400	0.1	1.375405
19.420067	0.1	1.381189
19.421733	0.1	1.387503
19.423400	0.1	1.395233
19.425067	0.1	1.404709
19.426733	0.1	1.414795
19.428400	0.1	1.423853
19.430067	0.1	1.431224
19.431733	0.1	1.437953
19.433400	0.1	1.446395
19.435067	0.1	1.458400
19.436733	0.1	1.473799
19.438400	0.1	1.491038
19.440067	0.1	1.508449
19.441733	0.1	1.524836
19.443400	0.1	1.539965
19.445067	0.1	1.554913
19.446733	0.1	1.571537
19.448400	0.1	1.591062
19.450067	0.1	1.612916
19.451733	0.1	1.634974
19.453400	0.1	1.655198
19.455067	0.1	1.672949
19.456733	0.1	1.689182
19.458400	0.1	1.706318
19.460067	0.1	1.727319
19.461733	0.1	1.753359
19.463400	0.1	1.782896
19.465067	0.1	1.813648
19.466733	0.1	1.844135
19.468400	0.1	1.873220
19.470067	0.1	1.900010
19.471733	0.1	1.924424
19.473400	0.1	1.947144
19.475067	0.1	1.969137
19.476733	0.1	1.990953
19.478400	0.1	2.012332
19.480067	0.1	2.032882
19.481733	0.1	2.052514
19.483400	0.1	2.070745
19.485067	0.1	2.086940
19.486733	0.1	2.101436
19.488400	0.1	2.115159
19.490067	0.1	2.128794
19.491733	0.1	2.142931
19.493400	0.1	2.157381
19.495067	0.1	2.170084
19.496733	0.1	2.178447
19.498400	0.1	2.181735
19.500067	0.1	2.180976
19.501733	0.1	2.177348
19.503400	0.1	2.171961
19.505067	0.1	2.165977
19.506733	0.1	2.159169
19.508400	0.1	2.149800
19.510067	0.1	2.136924
19.511733	0.1	2.121059
19.513400	0.1	2.102829
19.515067	0.1	2.082312
19.516733	0.1	2.059480
19.518400	0.1	2.034954
19.520067	0.1	2.009664
19.521733	0.1	1.983894
19.523400	0.1	1.957645
19.525067	0.1	1.931060
19.526733	0.1	1.903842
19.528400	0.1	1.874985
19.530067	0.1	1.843413
19.531733	0.1	1.809401
19.533400	0.1	1.775078
19.535067	0.1	1.742691
19.536733	0.1	1.712800
19.538400	0.1	1.684288
19.540067	0.1	1.655729
19.541733	0.1	1.626676
19.543400	0.1	1.597987
19.545067	0.1	1.570946
19.546733	0.1	1.546340
19.548400	0.1	1.524105
19.550067	0.1	1.503523
19.551733	0.1	1.483681
19.553400	0.1	1.463927
19.555067	0.1	1.443438
19.556733	0.1	1.421431
19.558400	0.1	1.398674
19.560067	0.1	1.377370
19.561733	0.1	1.359168
19.563400	0.1	1.344299
19.565067	0.1	1.331996
19.566733	0.1	1.321076
19.568400	0.1	1.310189
19.570067	0.1	1.298296
19.571733	0.1	1.285579
19.573400	0.1	1.273416
19.575067	0.1	1.263078
19.576733	0.1	1.255209
19.578400	0.1	1.250259
19.580067	0.1	1.247828
19.581733	0.1	1.246370
19.583400	0.1	1.245057
19.585067	0.1	1.244331
19.586733	0.1	1.244545
19.588400	0.1	1.245639
19.590067	0.1	1.247721
19.591733	0.1	1.251302
19.593400	0.1	1.256927
19.595067	0.1	1.263828
19.596733	0.1	1.269639
19.598400	0.1	1.272461
19.600067	0.1	1.272596
19.601733	0.1	1.272070
19.603400	0.1	1.273435
19.605067	0.1	1.278645
19.606733	0.1	1.287926
19.608400	0.1	1.299507
19.610067	0.1	1.310431
19.611733	0.1	1.318287
19.613400	0.1	1.322762
19.615067	0.1	1.324918
19.616733	0.1	1.325598
19.618400	0.1	1.325775
19.620067	0.1	1.327023
19.621733	0.1	1.330120
19.623400	0.1	1.334264
19.625067	0.1	1.338231
19.626733	0.1	1.341593
19.628400	0.1	1.344322
19.630067	0.1	1.346259
19.631733	0.1	1.347172
19.633400	0.1	1.346152
19.635067	0.1	1.341659
19.636733	0.1	1.333803
19.638400	0.1	1.325626
19.640067	0.1	1.320392
19.641733	0.1	1.318250
19.643400	0.1	1.316485
19.645067	0.1	1.312606
19.646733	0.1	1.305714
19.648400	0.1	1.295628
19.650067	0.1	1.282799
19.651733	0.1	1.268676
19.653400	0.1	1.255176
19.655067	0.1	1.244005
19.656733	0.1	1.235730
19.658400	0.1	1.229229
19.660067	0.1	1.222719
19.661733	0.1	1.215120
19.663400	0.1	1.206449
19.665067	0.1	1.197285
19.666733	0.1	1.187539
19.668400	0.1	1.176512
19.670067	0.1	1.165052
19.671733	0.1	1.155492
19.673400	0.1	1.148377
19.675067	0.1	1.141708
19.676733	0.1	1.133704
19.678400	0.1	1.124572
19.680067	0.1	1.115603
19.681733	0.1	1.107743
19.683400	0.1	1.100767
19.685067	0.1	1.093107
19.686733	0.1	1.083203
19.688400	0.1	1.071636
19.690067	0.1	1.061023
19.691733	0.1	1.053442
19.693400	0.1	1.048595
19.695067	0.1	1.044138
19.696733	0.1	1.037628
19.698400	0.1	1.028273
19.700067	0.1	1.017414
19.701733	0.1	1.007691
19.703400	0.1	1.001493
19.705067	0.1	0.999393
19.706733	0.1	0.999891
19.708400	0.1	1.000273
19.710067	0.1	0.998056
19.711733	0.1	0.992641
19.713400	0.1	0.985689
19.715067	0.1	0.980208
19.716733	0.1	0.979207
19.718400	0.1	0.983654
19.720067	0.1	0.991258
19.721733	0.1	0.997707
19.723400	0.1	0.999453
19.725067	0.1	0.996031
19.726733	0.1	0.990131
19.728400	0.1	0.985232
19.730067	0.1	0.983309
19.731733	0.1	0.984562
19.733400	0.1	0.988138
19.735067	0.1	0.992804
19.736733	0.1	0.996999
19.738400	0.1	0.999016
19.740067	0.1	0.998341
19.741733	0.1	0.996129
19.743400	0.1	0.993679
19.745067	0.1	0.991528
19.746733	0.1	0.990131
19.748400	0.1	0.990573
19.750067	0.1	0.993637
19.751733	0.1	0.998327
19.753400	0.1	1.002555
19.755067	0.1	1.004948
19.756733	0.1	1.005521
19.758400	0.1	1.005088
19.760067	0.1	1.004208
19.761733	0.1	1.003076
19.763400	0.1	1.002895
19.765067	0.1	1.005442
19.766733	0.1	1.010434
19.768400	0.1	1.015016
19.770067	0.1	1.016404
19.771733	0.1	1.014136
19.773400	0.1	1.009814
19.775067	0.1	1.005214
19.776733	0.1	1.001260
19.778400	0.1	0.998317
19.780067	0.1	0.996254
19.781733	0.1	0.994704
19.783400	0.1	0.993554
19.785067	0.1	0.992697
19.786733	0.1	0.992408
19.788400	0.1	0.993903
19.790067	0.1	0.997894
19.791733	0.1	1.003067
19.793400	0.1	1.006960
19.795067	0.1	1.007942
19.796733	0.1	1.005800
19.798400	0.1	1.000911
19.800067	0.1	0.994243
19.801733	0.1	0.987574
19.803400	0.1	0.982429
19.805067	0.1	0.979155
19.806733	0.1	0.977353
19.808400	0.1	0.976506
19.810067	0.1	0.975868
19.811733	0.1	0.974345
19.813400	0.1	0.971160
19.815067	0.1	0.966471
19.816733	0.1	0.960748
19.818400	0.1	0.953577
19.820067	0.1	0.944301
19.821733	0.1	0.933665
19.823400	0.1	0.923807
19.825067	0.1	0.916710
19.826733	0.1	0.912682
19.828400	0.1	0.910060
19.830067	0.1	0.906680
19.831733	0.1	0.901730
19.833400	0.1	0.896407
19.835067	0.1	0.892836
19.836733	0.1	0.892333
19.838400	0.1	0.894112
19.840067	0.1	0.895471
19.841733	0.1	0.894205
19.843400	0.1	0.890507
19.845067	0.1	0.885767
19.846733	0.1	0.880579
19.848400	0.1	0.874917
19.850067	0.1	0.869385
19.851733	0.1	0.865096
19.853400	0.1	0.862400
19.855067	0.1	0.860598
19.856733	0.1	0.858577
19.858400	0.1	0.855788
19.860067	0.1	0.852952
19.861733	0.1	0.851010
19.863400	0.1	0.849608
19.865067	0.1	0.847182
19.866733	0.1	0.841832
19.868400	0.1	0.832779
19.870067	0.1	0.821510
19.871733	0.1	0.810749
19.873400	0.1	0.802698
19.875067	0.1	0.798418
19.876733	0.1	0.797440
19.878400	0.1	0.797980
19.880067	0.1	0.798451
19.881733	0.1	0.798493
19.883400	0.1	0.798707
19.885067	0.1	0.799708
19.886733	0.1	0.801412
19.888400	0.1	0.803270
19.890067	0.1	0.804667
19.891733	0.1	0.805072
19.893400	0.1	0.803964
19.895067	0.1	0.800961
19.896733	0.1	0.796518
19.898400	0.1	0.792369
19.900067	0.1	0.790386
19.901733	0.1	0.790735
19.903400	0.1	0.791745
19.905067	0.1	0.791899
19.906733	0.1	0.791531
19.908400	0.1	0.792262
19.910067	0.1	0.794935
19.911733	0.1	0.798795
19.913400	0.1	0.802535
19.915067	0.1	0.805254
19.916733	0.1	0.806572
19.918400	0.1	0.806609
19.920067	0.1	0.806241
19.921733	0.1	0.806763
19.923400	0.1	0.808504
19.925067	0.1	0.810237
19.926733	0.1	0.810437
19.928400	0.1	0.809077
19.930067	0.1	0.807964
19.931733	0.1	0.809054
19.933400	0.1	0.812416
19.935067	0.1	0.816123
19.936733	0.1	0.818009
19.938400	0.1	0.817063
19.940067	0.1	0.813613
19.941733	0.1	0.809003
19.943400	0.1	0.805310
19.945067	0.1	0.804211
19.946733	0.1	0.805622
19.948400	0.1	0.807946
19.950067	0.1	0.809226
19.951733	0.1	0.808025
19.953400	0.1	0.803806
19.955067	0.1	0.796979
19.956733	0.1	0.789138
19.958400	0.1	0.782507
19.960067	0.1	0.778390
19.961733	0.1	0.776374
19.963400	0.1	0.775517
19.965067	0.1	0.775820
19.966733	0.1	0.777813
19.968400	0.1	0.780984
19.970067	0.1	0.783321
19.971733	0.1	0.782716
19.973400	0.1	0.778581
19.975067	0.1	0.772136
19.976733	0.1	0.765231
19.978400	0.1	0.759247
19.980067	0.1	0.754846
19.981733	0.1	0.752141
19.983400	0.1	0.750828
19.985067	0.1	0.750497
19.986733	0.1	0.750991
19.988400	0.1	0.752122
19.990067	0.1	0.752984
19.991733	0.1	0.752546
19.993400	0.1	0.750939
19.995067	0.1	0.749258
19.996733	0.1	0.748429
19.998400	0.1	0.748467
20.000067	0.1	0.748760
20.001733	0.1	0.748835
20.003400	0.1	0.748392
20.005067	0.1	0.747703
20.006733	0.1	0.747931
20.008400	0.1	0.749729
20.010067	0.1	0.752201
20.011733	0.1	0.753948
20.013400	0.1	0.754083
20.015067	0.1	0.751964
20.016733	0.1	0.747400
20.018400	0.1	0.741580
20.020067	0.1	0.736606
20.021733	0.1	0.733892
20.023400	0.1	0.733812
20.025067	0.1	0.735987
20.026733	0.1	0.738869
20.028400	0.1	0.740471
20.030067	0.1	0.739908
20.031733	0.1	0.737421
20.033400	0.1	0.733971
20.035067	0.1	0.731521
20.036733	0.1	0.731712
20.038400	0.1	0.733952
20.040067	0.1	0.736131
20.041733	0.1	0.736834
20.043400	0.1	0.735903
20.045067	0.1	0.734017
20.046733	0.1	0.732290
20.048400	0.1	0.731349
20.050067	0.1	0.730911
20.051733	0.1	0.730152
20.053400	0.1	0.728136
20.055067	0.1	0.724788
20.056733	0.1	0.721533
20.058400	0.1	0.720206
20.060067	0.1	0.721682
20.061733	0.1	0.725696
20.063400	0.1	0.730827
20.065067	0.1	0.734925
20.066733	0.1	0.736308
20.068400	0.1	0.734585
20.070067	0.1	0.730967
20.071733	0.1	0.727810
20.073400	0.1	0.727046
20.075067	0.1	0.729272
20.076733	0.1	0.734213
20.078400	0.1	0.741282
20.080067	0.1	0.749878
20.081733	0.1	0.759531
20.083400	0.1	0.769640
20.085067	0.1	0.778907
20.086733	0.1	0.785626
20.088400	0.1	0.789245
20.090067	0.1	0.791182
20.091733	0.1	0.793482
20.093400	0.1	0.797254
20.095067	0.1	0.802367
20.096733	0.1	0.808099
20.098400	0.1	0.814218
20.100067	0.1	0.821203
20.101733	0.1	0.829324
20.103400	0.1	0.838144
20.105067	0.1	0.847369
20.106733	0.1	0.857357
20.108400	0.1	0.868379
20.110067	0.1	0.880123
20.111733	0.1	0.891993
20.113400	0.1	0.903732
20.115067	0.1	0.915569
20.116733	0.1	0.927774
20.118400	0.1	0.940510
20.120067	0.1	0.953963
20.121733	0.1	0.968101
20.123400	0.1	0.982741
20.125067	0.1	0.998233
20.126733	0.1	1.014979
20.128400	0.1	1.031957
20.130067	0.1	1.047147
20.131733	0.1	1.059631
20.133400	0.1	1.070267
20.135067	0.1	1.080781
20.136733	0.1	1.093191
20.138400	0.1	1.109219
20.140067	0.1	1.129075
20.141733	0.1	1.151413
20.143400	0.1	1.174570
20.145067	0.1	1.197089
20.146733	0.1	1.218040
20.148400	0.1	1.237383
20.150067	0.1	1.255842
20.151733	0.1	1.274990
20.153400	0.1	1.296629
20.155067	0.1	1.321188
20.156733	0.1	1.347954
20.158400	0.1	1.376416
20.160067	0.1	1.406102
20.161733	0.1	1.436551
20.163400	0.1	1.467788
20.165067	0.1	1.499634
20.166733	0.1	1.531658
20.168400	0.1	1.564492
20.170067	0.1	1.600171
20.171733	0.1	1.640278
20.173400	0.1	1.683747
20.175067	0.1	1.727524
20.176733	0.1	1.769839
20.178400	0.1	1.811571
20.180067	0.1	1.854314
20.181733	0.1	1.898222
20.183400	0.1	1.942310
20.185067	0.1	1.986325
20.186733	0.1	2.031345
20.188400	0.1	2.078121
20.190067	0.1	2.125916
20.191733	0.1	2.173893
20.193400	0.1	2.222895
20.195067	0.1	2.274029
20.196733	0.1	2.326081
20.198400	0.1	2.376023
20.200067	0.1	2.421844
20.201733	0.1	2.464345
20.203400	0.1	2.506007
20.205067	0.1	2.548299
20.206733	0.1	2.590814
20.208400	0.1	2.632476
20.210067	0.1	2.672346
20.211733	0.1	2.709832
20.213400	0.1	2.744370
20.215067	0.1	2.774270
20.216733	0.1	2.797507
20.218400	0.1	2.814308
20.220067	0.1	2.827104
20.221733	0.1	2.838159
20.223400	0.1	2.848050
20.225067	0.1	2.855607
20.226733	0.1	2.858997
20.228400	0.1	2.857316
20.230067	0.1	2.850648
20.231733	0.1	2.838951
20.233400	0.1	2.821689
20.235067	0.1	2.798648
20.236733	0.1	2.770633
20.238400	0.1	2.739490
20.240067	0.1	2.707285
20.241733	0.1	2.674949
20.243400	0.1	2.641757
20.245067	0.1	2.606008
20.246733	0.1	2.566138
20.248400	0.1	2.521728
20.250067	0.1	2.473756
20.251733	0.1	2.423846
20.253400	0.1	2.373005
20.255067	0.1	2.321303
20.256733	0.1	2.268320
20.258400	0.1	2.213973
20.260067	0.1	2.159402
20.261733	0.1	2.106614
20.263400	0.1	2.056798
20.265067	0.1	2.009296
20.266733	0.1	1.962595
20.268400	0.1	1.915945
20.270067	0.1	1.869239
20.271733	0.1	1.822114
20.273400	0.1	1.774551
20.275067	0.1	1.727762
20.276733	0.1	1.683431
20.278400	0.1	1.641917
20.280067	0.1	1.602103
20.281733	0.1	1.563425
20.283400	0.1	1.526680
20.285067	0.1	1.492752
20.286733	0.1	1.461599
20.288400	0.1	1.432649
20.290067	0.1	1.405277
20.291733	0.1	1.378702
20.293400	0.1	1.352406
20.295067	0.1	1.326739
20.296733	0.1	1.302618
20.298400	0.1	1.281095
20.300067	0.1	1.262943
20.301733	0.1	1.247949
20.303400	0.1	1.234622
20.305067	0.1	1.221225
20.306733	0.1	1.206850
20.308400	0.1	1.191446
20.310067	0.1	1.175604
20.311733	0.1	1.160488
20.313400	0.1	1.146952
20.315067	0.1	1.135063
20.316733	0.1	1.124530
20.318400	0.1	1.115133
20.320067	0.1	1.106882
20.321733	0.1	1.099445
20.323400	0.1	1.091887
20.325067	0.1	1.083990
20.326733	0.1	1.076981
20.328400	0.1	1.072469
20.330067	0.1	1.070960
20.331733	0.1	1.070765
20.333400	0.1	1.069237
20.335067	0.1	1.065494
20.336733	0.1	1.060711
20.338400	0.1	1.056646
20.340067	0.1	1.054634
20.341733	0.1	1.055198
20.343400	0.1	1.057945
20.345067	0.1	1.062141
20.346733	0.1	1.067370
20.348400	0.1	1.073410
20.350067	0.1	1.079841
20.351733	0.1	1.085764
20.353400	0.1	1.089824
20.355067	0.1	1.091096
20.356733	0.1	1.090225
20.358400	0.1	1.089284
20.360067	0.1	1.090406
20.361733	0.1	1.094542
20.363400	0.1	1.101266
20.365067	0.1	1.109391
20.366733	0.1	1.117825
20.368400	0.1	1.126463
20.370067	0.1	1.136092
20.371733	0.1	1.147357
20.373400	0.1	1.160032
20.375067	0.1	1.173206
20.376733	0.1	1.186049
20.378400	0.1	1.198547
20.380067	0.1	1.211106
20.381733	0.1	1.223632
20.383400	0.1	1.235576
20.385067	0.1	1.246817
20.386733	0.1	1.257411
20.388400	0.1	1.267395
20.390067	0.1	1.277355
20.391733	0.1	1.287600
20.393400	0.1	1.297104
20.395067	0.1	1.304736
20.396733	0.1	1.311013
20.398400	0.1	1.317603
20.400067	0.1	1.325472
20.401733	0.1	1.334380
20.403400	0.1	1.343968
20.405067	0.1	1.353994
20.406733	0.1	1.363633
20.408400	0.1	1.371899
20.410067	0.1	1.378679
20.411733	0.1	1.384350
20.413400	0.1	1.388979
20.415067	0.1	1.392267
20.416733	0.1	1.393622
20.418400	0.1	1.392448
20.420067	0.1	1.389245
20.421733	0.1	1.386078
20.423400	0.1	1.384858
20.425067	0.1	1.385161
20.426733	0.1	1.384639
20.428400	0.1	1.381426
20.430067	0.1	1.375237
20.431733	0.1	1.367247
20.433400	0.1	1.359088
20.435067	0.1	1.351065
20.436733	0.1	1.341938
20.438400	0.1	1.331088
20.440067	0.1	1.319703
20.441733	0.1	1.309388
20.443400	0.1	1.300429
20.445067	0.1	1.292005
20.446733	0.1	1.283153
20.448400	0.1	1.272829
20.450067	0.1	1.260145
20.451733	0.1	1.245192
20.453400	0.1	1.229253
20.455067	0.1	1.213835
20.456733	0.1	1.199129
20.458400	0.1	1.183487
20.460067	0.1	1.164814
20.461733	0.1	1.142710
20.463400	0.1	1.119329
20.465067	0.1	1.097587
20.466733	0.1	1.078527
20.468400	0.1	1.061559
20.470067	0.1	1.046578
20.471733	0.1	1.033931
20.473400	0.1	1.023221
20.475067	0.1	1.013684
20.476733	0.1	1.004604
20.478400	0.1	0.994699
20.480067	0.1	0.982280
20.481733	0.1	0.966503
20.483400	0.1	0.948147
20.485067	0.1	0.929423
20.486733	0.1	0.912272
20.488400	0.1	0.896440
20.490067	0.1	0.880025
20.491733	0.1	0.862191
20.493400	0.1	0.843834
20.495067	0.1	0.825915
20.496733	0.1	0.809133
20.498400	0.1	0.794572
20.500067	0.1	0.782888
20.501733	0.1	0.773999
20.503400	0.1	0.767643
20.505067	0.1	0.763345
20.506733	0.1	0.760239
20.508400	0.1	0.757524
20.510067	0.1	0.754842
20.511733	0.1	0.752001
20.513400	0.1	0.748583
20.515067	0.1	0.744071
20.516733	0.1	0.737943
20.518400	0.1	0.729780
20.520067	0.1	0.719856
20.521733	0.1	0.709607
20.523400	0.1	0.701067
20.525067	0.1	0.695637
20.526733	0.1	0.693216
20.528400	0.1	0.692820
20.530067	0.1	0.693784
20.531733	0.1	0.695596
20.533400	0.1	0.697374
20.535067	0.1	0.698036
20.536733	0.1	0.696820
20.538400	0.1	0.694282
20.540067	0.1	0.692457
20.541733	0.1	0.692690
20.543400	0.1	0.694208
20.545067	0.1	0.695866
20.546733	0.1	0.697630
20.548400	0.1	0.699568
20.550067	0.1	0.701216
20.551733	0.1	0.702618
20.553400	0.1	0.704532
20.555067	0.1	0.707041
20.556733	0.1	0.709016
20.558400	0.1	0.709365
20.560067	0.1	0.708066
20.561733	0.1	0.705710
20.563400	0.1	0.703037
20.565067	0.1	0.701034
20.566733	0.1	0.700774
20.568400	0.1	0.702376
20.570067	0.1	0.704750
20.571733	0.1	0.707475
20.573400	0.1	0.711703
20.575067	0.1	0.717868
20.576733	0.1	0.724201
20.578400	0.1	0.728536
20.580067	0.1	0.730613
20.581733	0.1	0.731982
20.583400	0.1	0.734208
20.585067	0.1	0.737766
20.586733	0.1	0.742218
20.588400	0.1	0.746846
20.590067	0.1	0.751377
20.591733	0.1	0.755885
20.593400	0.1	0.760332
20.595067	0.1	0.764453
20.596733	0.1	0.768052
20.598400	0.1	0.771461
20.600067	0.1	0.775387
20.601733	0.1	0.779950
20.603400	0.1	0.784225
20.605067	0.1	0.787084
20.606733	0.1	0.788695
20.608400	0.1	0.790330
20.610067	0.1	0.792821
20.611733	0.1	0.796188
20.613400	0.1	0.800332
20.615067	0.1	0.805422
20.616733	0.1	0.811699
20.618400	0.1	0.819056
20.620067	0.1	0.826870
20.621733	0.1	0.834386
20.623400	0.1	0.841427
20.625067	0.1	0.848435
20.626733	0.1	0.855653
20.628400	0.1	0.862251
20.630067	0.1	0.867178
20.631733	0.1	0.871061
20.633400	0.1	0.875886
20.635067	0.1	0.882861
20.636733	0.1	0.891802
20.638400	0.1	0.902368
20.640067	0.1	0.914088
20.641733	0.1	0.925427
20.643400	0.1	0.934899
20.645067	0.1	0.942638
20.646733	0.1	0.949437
20.648400	0.1	0.955998
20.650067	0.1	0.963928
20.651733	0.1	0.975067
20.653400	0.1	0.989577
20.655067	0.1	1.006154
20.656733	0.1	1.023305
20.658400	0.1	1.039463
20.660067	0.1	1.053233
20.661733	0.1	1.064460
20.663400	0.1	1.075114
20.665067	0.1	1.088283
20.666733	0.1	1.105280
20.668400	0.1	1.124716
20.670067	0.1	1.144945
20.671733	0.1	1.166174
20.673400	0.1	1.189914
20.675067	0.1	1.216684
20.676733	0.1	1.244526
20.678400	0.1	1.270603
20.680067	0.1	1.294068
20.681733	0.1	1.316438
20.683400	0.1	1.339680
20.685067	0.1	1.364439
20.686733	0.1	1.390032
20.688400	0.1	1.415904
20.690067	0.1	1.442269
20.691733	0.1	1.469632
20.693400	0.1	1.498163
20.695067	0.1	1.527690
20.696733	0.1	1.558531
20.698400	0.1	1.591351
20.700067	0.1	1.625777
20.701733	0.1	1.660348
20.703400	0.1	1.694118
20.705067	0.1	1.727380
20.706733	0.1	1.761094
20.708400	0.1	1.796302
20.710067	0.1	1.833979
20.711733	0.1	1.874785
20.713400	0.1	1.918841
20.715067	0.1	1.965873
20.716733	0.1	2.015587
20.718400	0.1	2.067620
20.720067	0.1	2.121460
20.721733	0.1	2.176934
20.723400	0.1	2.234406
20.725067	0.1	2.293661
20.726733	0.1	2.353252
20.728400	0.1	2.411837
20.730067	0.1	2.469746
20.731733	0.1	2.528448
20.733400	0.1	2.589426
20.735067	0.1	2.653692
20.736733	0.1	2.720836
20.738400	0.1	2.789241
20.740067	0.1	2.858033
20.741733	0.1	2.927720
20.743400	0.1	2.998607
20.745067	0.1	3.069695
20.746733	0.1	3.139507
20.748400	0.1	3.206986
20.750067	0.1	3.271615
20.751733	0.1	3.333958
20.753400	0.1	3.395970
20.755067	0.1	3.460115
20.756733	0.1	3.527850
20.758400	0.1	3.598412
20.760067	0.1	3.668936
20.761733	0.1	3.736354
20.763400	0.1	3.799470
20.765067	0.1	3.859098
20.766733	0.1	3.916165
20.768400	0.1	3.970340
20.770067	0.1	4.020878
20.771733	0.1	4.067789
20.773400	0.1	4.111780
20.775067	0.1	4.153484
20.776733	0.1	4.192716
20.778400	0.1	4.228759
20.780067	0.1	4.261220
20.781733	0.1	4.290440
20.783400	0.1	4.317015
20.785067	0.1	4.340732
20.786733	0.1	4.360494
20.788400	0.1	4.376075
20.790067	0.1	4.389179
20.791733	0.1	4.402269
20.793400	0.1	4.416746
20.795067	0.1	4.432648
20.796733	0.1	4.449287
20.798400	0.1	4.465422
20.800067	0.1	4.479913
20.801733	0.1	4.492858
20.803400	0.1	4.505464
20.805067	0.1	4.518726
20.806733	0.1	4.532803
20.808400	0.1	4.547588
20.810067	0.1	4.563457
20.811733	0.1	4.581278
20.813400	0.1	4.601739
20.815067	0.1	4.624776
20.816733	0.1	4.649898
20.818400	0.1	4.676888
20.820067	0.1	4.705694
20.821733	0.1	4.736315
20.823400	0.1	4.769051
20.825067	0.1	4.803995
20.826733	0.1	4.840670
20.828400	0.1	4.878882
20.830067	0.1	4.919413
20.831733	0.1	4.963763
20.833400	0.1	5.013393
20.835067	0.1	5.068602
20.836733	0.1	5.127662
20.838400	0.1	5.187034
20.840067	0.1	5.243211
20.841733	0.1	5.295100
20.843400	0.1	5.344730
20.845067	0.1	5.395119
20.846733	0.1	5.447008
20.848400	0.1	5.498375
20.850067	0.1	5.547171
20.851733	0.1	5.592755
20.853400	0.1	5.634581
20.855067	0.1	5.671363
20.856733	0.1	5.702008
20.858400	0.1	5.726633
20.860067	0.1	5.746479
20.861733	0.1	5.762600
20.863400	0.1	5.774503
20.865067	0.1	5.780631
20.866733	0.1	5.779983
20.868400	0.1	5.772607
20.870067	0.1	5.758763
20.871733	0.1	5.738325
20.873400	0.1	5.711191
20.875067	0.1	5.677277
20.876733	0.1	5.635750
20.878400	0.1	5.585616
20.880067	0.1	5.527004
20.881733	0.1	5.461443
20.883400	0.1	5.391650
20.885067	0.1	5.320162
20.886733	0.1	5.247085
20.888400	0.1	5.170112
20.890067	0.1	5.086716
20.891733	0.1	4.995880
20.893400	0.1	4.898119
20.895067	0.1	4.794667
20.896733	0.1	4.686997
20.898400	0.1	4.576477
20.900067	0.1	4.464155
20.901733	0.1	4.350650
20.903400	0.1	4.235925
20.905067	0.1	4.119547
20.906733	0.1	4.001879
20.908400	0.1	3.884579
20.910067	0.1	3.768993
20.911733	0.1	3.654775
20.913400	0.1	3.541103
20.915067	0.1	3.428096
20.916733	0.1	3.316333
20.918400	0.1	3.206260
20.920067	0.1	3.098287
20.921733	0.1	2.992400
20.923400	0.1	2.888520
20.925067	0.1	2.787532
20.926733	0.1	2.690437
20.928400	0.1	2.596844
20.930067	0.1	2.505952
20.931733	0.1	2.417476
20.933400	0.1	2.331110
20.935067	0.1	2.247249
20.936733	0.1	2.167299
20.938400	0.1	2.092025
20.940067	0.1	2.020923
20.941733	0.1	1.953263
20.943400	0.1	1.888494
20.945067	0.1	1.826207
20.946733	0.1	1.766407
20.948400	0.1	1.709033
20.950067	0.1	1.653475
20.951733	0.1	1.600035
20.953400	0.1	1.550801
20.955067	0.1	1.507592
20.956733	0.1	1.469837
20.958400	0.1	1.434986
20.960067	0.1	1.400709
20.961733	0.1	1.366534
20.963400	0.1	1.333137
20.965067	0.1	1.301100
20.966733	0.1	1.270804
20.968400	0.1	1.242603
20.970067	0.1	1.216903
20.971733	0.1	1.194016
20.973400	0.1	1.173639
20.975067	0.1	1.155147
20.976733	0.1	1.137834
20.978400	0.1	1.120353
20.980067	0.1	1.101657
20.981733	0.1	1.082686
20.983400	0.1	1.065577
20.985067	0.1	1.051547
20.986733	0.1	1.040101
20.988400	0.1	1.030047
20.990067	0.1	1.021144
20.991733	0.1	1.014159
20.993400	0.1	1.009274
20.995067	0.1	1.005218
20.996733	0.1	1.000683
20.998400	0.1	0.995765
21.000067	0.1	0.991523
21.001733	0.1	0.988827
21.003400	0.1	0.987565
21.005067	0.1	0.986611
21.006733	0.1	0.985200
21.008400	0.1	0.983686
21.010067	0.1	0.982522
21.011733	0.1	0.982154
21.013400	0.1	0.983272
21.015067	0.1	0.985772
21.016733	0.1	0.988417
21.018400	0.1	0.989931
21.020067	0.1	0.990508
21.021733	0.1	0.992226
21.023400	0.1	0.996361
21.025067	0.1	1.001311
21.026733	0.1	1.005377
21.028400	0.1	1.009381
21.030067	0.1	1.014587
21.031733	0.1	1.021032
21.033400	0.1	1.028604
21.035067	0.1	1.037703
21.036733	0.1	1.048897
21.038400	0.1	1.061992
21.040067	0.1	1.075082
21.041733	0.1	1.085661
21.043400	0.1	1.092986
21.045067	0.1	1.098649
21.046733	0.1	1.105294
21.048400	0.1	1.115063
21.050067	0.1	1.128749
21.051733	0.1	1.145545
21.053400	0.1	1.163711
21.055067	0.1	1.181341
21.056733	0.1	1.197150
21.058400	0.1	1.211171
21.060067	0.1	1.224326
21.061733	0.1	1.237746
21.063400	0.1	1.252573
21.065067	0.1	1.269872
21.066733	0.1	1.290278
21.068400	0.1	1.313966
21.070067	0.1	1.341454
21.071733	0.1	1.373072
21.073400	0.1	1.407238
21.075067	0.1	1.441189
21.076733	0.1	1.473203
21.078400	0.1	1.503131
21.080067	0.1	1.531658
21.081733	0.1	1.559528
21.083400	0.1	1.587286
21.085067	0.1	1.615477
21.086733	0.1	1.645046
21.088400	0.1	1.677428
21.090067	0.1	1.713191
21.091733	0.1	1.750905
21.093400	0.1	1.788256
21.095067	0.1	1.824056
21.096733	0.1	1.858571
21.098400	0.1	1.892564
21.100067	0.1	1.926892
21.101733	0.1	1.962180
21.103400	0.1	1.997496
21.105067	0.1	2.030772
21.106733	0.1	2.061389
21.108400	0.1	2.090540
21.110067	0.1	2.119392
21.111733	0.1	2.148622
21.113400	0.1	2.178522
21.115067	0.1	2.208138
21.116733	0.1	2.235621
21.118400	0.1	2.259626
21.120067	0.1	2.279496
21.121733	0.1	2.294900
21.123400	0.1	2.306406
21.125067	0.1	2.315203
21.126733	0.1	2.321978
21.128400	0.1	2.326868
21.130067	0.1	2.329787
21.131733	0.1	2.330267
21.133400	0.1	2.327710
21.135067	0.1	2.321978
21.136733	0.1	2.313619
21.138400	0.1	2.303170
21.140067	0.1	2.290504
21.141733	0.1	2.275431
21.143400	0.1	2.258155
21.145067	0.1	2.238592
21.146733	0.1	2.216864
21.148400	0.1	2.193884
21.150067	0.1	2.169991
21.151733	0.1	2.144077
21.153400	0.1	2.114950
21.155067	0.1	2.082335
21.156733	0.1	2.046996
21.158400	0.1	2.011005
21.160067	0.1	1.976439
21.161733	0.1	1.943079
21.163400	0.1	1.908839
21.165067	0.1	1.872280
21.166733	0.1	1.834133
21.168400	0.1	1.796586
21.170067	0.1	1.761471
21.171733	0.1	1.729070
21.173400	0.1	1.698476
21.175067	0.1	1.669233
21.176733	0.1	1.642182
21.178400	0.1	1.618243
21.180067	0.1	1.596804
21.181733	0.1	1.576007
21.183400	0.1	1.554852
21.185067	0.1	1.534205
21.186733	0.1	1.514987
21.188400	0.1	1.497027
21.190067	0.1	1.480426
21.191733	0.1	1.466302
21.193400	0.1	1.456034
21.195067	0.1	1.450456
21.196733	0.1	1.449143
21.198400	0.1	1.450032
21.200067	0.1	1.450293
21.201733	0.1	1.447783
21.203400	0.1	1.442158
21.205067	0.1	1.435098
21.206733	0.1	1.429305
21.208400	0.1	1.427410
21.210067	0.1	1.431154
21.211733	0.1	1.440588
21.213400	0.1	1.454121
21.215067	0.1	1.469338
21.216733	0.1	1.483974
21.218400	0.1	1.496770
21.220067	0.1	1.507453
21.221733	0.1	1.516291
21.223400	0.1	1.524389
21.225067	0.1	1.533167
21.226733	0.1	1.542810
21.228400	0.1	1.552189
21.230067	0.1	1.560031
21.231733	0.1	1.565875
21.233400	0.1	1.570228
21.235067	0.1	1.573958
21.236733	0.1	1.577768
21.238400	0.1	1.582606
21.240067	0.1	1.589055
21.241733	0.1	1.596231
21.243400	0.1	1.602392
21.245067	0.1	1.606196
21.246733	0.1	1.606857
21.248400	0.1	1.604040
21.250067	0.1	1.598201
21.251733	0.1	1.590839
21.253400	0.1	1.583695
21.255067	0.1	1.577451
21.256733	0.1	1.571337
21.258400	0.1	1.563970
21.260067	0.1	1.554983
21.261733	0.1	1.545702
21.263400	0.1	1.537539
21.265067	0.1	1.529846
21.266733	0.1	1.520026
21.268400	0.1	1.506056
21.270067	0.1	1.488649
21.271733	0.1	1.470409
21.273400	0.1	1.452877
21.275067	0.1	1.435210
21.276733	0.1	1.415983
21.278400	0.1	1.394642
21.280067	0.1	1.370977
21.281733	0.1	1.345207
21.283400	0.1	1.318790
21.285067	0.1	1.293565
21.286733	0.1	1.270249
21.288400	0.1	1.248810
21.290067	0.1	1.229164
21.291733	0.1	1.210761
21.293400	0.1	1.193085
21.295067	0.1	1.176740
21.296733	0.1	1.162407
21.298400	0.1	1.149261
21.300067	0.1	1.135822
21.301733	0.1	1.121592
21.303400	0.1	1.107329
21.305067	0.1	1.094332
21.306733	0.1	1.083044
21.308400	0.1	1.072534
21.310067	0.1	1.061843
21.311733	0.1	1.051030
21.313400	0.1	1.040651
21.315067	0.1	1.031384
21.316733	0.1	1.023612
21.318400	0.1	1.016473
21.320067	0.1	1.008245
21.321733	0.1	0.998033
21.323400	0.1	0.986615
21.325067	0.1	0.975407
21.326733	0.1	0.965134
21.328400	0.1	0.956384
21.330067	0.1	0.950168
21.331733	0.1	0.946708
21.333400	0.1	0.945027
21.335067	0.1	0.944352
21.336733	0.1	0.944864
21.338400	0.1	0.946708
21.340067	0.1	0.949106
21.341733	0.1	0.951183
21.343400	0.1	0.952850
21.345067	0.1	0.954065
21.346733	0.1	0.954629
21.348400	0.1	0.954638
21.350067	0.1	0.954000
21.351733	0.1	0.952175
21.353400	0.1	0.949157
21.355067	0.1	0.946377
21.356733	0.1	0.946010
21.358400	0.1	0.948948
21.360067	0.1	0.954489
21.361733	0.1	0.961600
21.363400	0.1	0.968934
21.365067	0.1	0.974433
21.366733	0.1	0.976715
21.368400	0.1	0.976897
21.370067	0.1	0.977702
21.371733	0.1	0.980571
21.373400	0.1	0.984883
21.375067	0.1	0.989866
21.376733	0.1	0.995840
21.378400	0.1	1.003616
21.380067	0.1	1.013465
21.381733	0.1	1.024711
21.383400	0.1	1.036022
21.385067	0.1	1.046038
21.386733	0.1	1.053652
21.388400	0.1	1.058308
21.390067	0.1	1.060367
21.391733	0.1	1.060525
21.393400	0.1	1.058993
21.395067	0.1	1.056152
21.396733	0.1	1.053647
21.398400	0.1	1.053568
21.400067	0.1	1.056734
21.401733	0.1	1.062015
21.403400	0.1	1.067086
21.405067	0.1	1.070248
21.406733	0.1	1.071971
21.408400	0.1	1.074211
21.410067	0.1	1.078849
21.411733	0.1	1.087077
21.413400	0.1	1.098565
21.415067	0.1	1.110747
21.416733	0.1	1.120311
21.418400	0.1	1.125582
21.420067	0.1	1.127003
21.421733	0.1	1.125848
21.423400	0.1	1.122933
21.425067	0.1	1.118700
21.426733	0.1	1.113722
21.428400	0.1	1.108469
21.430067	0.1	1.103180
21.431733	0.1	1.097773
21.433400	0.1	1.091221
21.435067	0.1	1.082364
21.436733	0.1	1.071705
21.438400	0.1	1.061363
21.440067	0.1	1.053442
21.441733	0.1	1.048455
21.443400	0.1	1.045302
21.445067	0.1	1.042970
21.446733	0.1	1.041004
21.448400	0.1	1.038485
21.450067	0.1	1.034443
21.451733	0.1	1.028818
21.453400	0.1	1.022005
21.455067	0.1	1.014085
21.456733	0.1	1.004781
21.458400	0.1	0.993991
21.460067	0.1	0.982527
21.461733	0.1	0.971439
21.463400	0.1	0.960464
21.465067	0.1	0.948692
21.466733	0.1	0.936105
21.468400	0.1	0.923071
21.470067	0.1	0.909460
21.471733	0.1	0.895187
21.473400	0.1	0.880943
21.475067	0.1	0.868132
21.476733	0.1	0.857888
21.478400	0.1	0.849837
21.480067	0.1	0.842237
21.481733	0.1	0.833850
21.483400	0.1	0.825301
21.485067	0.1	0.817901
21.486733	0.1	0.811759
21.488400	0.1	0.805901
21.490067	0.1	0.799657
21.491733	0.1	0.793003
21.493400	0.1	0.785724
21.495067	0.1	0.777282
21.496733	0.1	0.767689
21.498400	0.1	0.758115
21.500067	0.1	0.750208
21.501733	0.1	0.744779
21.503400	0.1	0.741403
21.505067	0.1	0.739098
21.506733	0.1	0.736965
21.508400	0.1	0.734222
21.510067	0.1	0.730231
21.511733	0.1	0.724886
21.513400	0.1	0.718222
21.515067	0.1	0.710143
21.516733	0.1	0.701412
21.518400	0.1	0.693654
21.520067	0.1	0.687898
21.521733	0.1	0.684075
21.523400	0.1	0.681556
21.525067	0.1	0.680126
21.526733	0.1	0.680229
21.528400	0.1	0.681533
21.530067	0.1	0.682091
21.531733	0.1	0.679847
21.533400	0.1	0.674147
21.535067	0.1	0.665807
21.536733	0.1	0.656871
21.538400	0.1	0.649430
21.540067	0.1	0.644708
21.541733	0.1	0.643493
21.543400	0.1	0.645639
21.545067	0.1	0.649416
21.546733	0.1	0.652652
21.548400	0.1	0.654012
21.550067	0.1	0.653262
21.551733	0.1	0.651241
21.553400	0.1	0.649467
21.555067	0.1	0.649211
21.556733	0.1	0.650445
21.558400	0.1	0.651646
21.560067	0.1	0.651148
21.561733	0.1	0.649136
21.563400	0.1	0.647437
21.565067	0.1	0.647344
21.566733	0.1	0.648615
21.568400	0.1	0.649542
21.570067	0.1	0.648214
21.571733	0.1	0.644801
21.573400	0.1	0.641295
21.575067	0.1	0.639111
21.576733	0.1	0.638231
21.578400	0.1	0.638305
21.580067	0.1	0.639525
21.581733	0.1	0.641462
21.583400	0.1	0.641835
21.585067	0.1	0.639022
21.586733	0.1	0.634496
21.588400	0.1	0.630757
21.590067	0.1	0.628266
21.591733	0.1	0.625793
21.593400	0.1	0.622855
21.595067	0.1	0.620075
21.596733	0.1	0.617900
21.598400	0.1	0.616759
21.600067	0.1	0.617299
21.601733	0.1	0.619129
21.603400	0.1	0.620652
21.605067	0.1	0.620731
21.606733	0.1	0.619832
21.608400	0.1	0.619492
21.610067	0.1	0.620764
21.611733	0.1	0.623083
21.613400	0.1	0.624796
21.615067	0.1	0.624633
21.616733	0.1	0.622626
21.618400	0.1	0.620028
21.620067	0.1	0.618133
21.621733	0.1	0.617318
21.623400	0.1	0.617709
21.625067	0.1	0.619516
21.626733	0.1	0.622706
21.628400	0.1	0.627129
21.630067	0.1	0.632796
21.631733	0.1	0.639306
21.633400	0.1	0.645379
21.635067	0.1	0.649421
21.636733	0.1	0.651018
21.638400	0.1	0.651702
21.640067	0.1	0.653090
21.641733	0.1	0.654864
21.643400	0.1	0.656028
21.645067	0.1	0.657174
21.646733	0.1	0.660149
21.648400	0.1	0.665607
21.650067	0.1	0.671973
21.651733	0.1	0.677295
21.653400	0.1	0.681258
21.655067	0.1	0.684755
21.656733	0.1	0.688336
21.658400	0.1	0.692094
21.660067	0.1	0.696392
21.661733	0.1	0.701630
21.663400	0.1	0.707530
21.665067	0.1	0.713128
21.666733	0.1	0.717919
21.668400	0.1	0.722795
21.670067	0.1	0.728858
21.671733	0.1	0.735810
21.673400	0.1	0.742497
21.675067	0.1	0.748555
21.676733	0.1	0.754609
21.678400	0.1	0.760816
21.680067	0.1	0.766185
21.681733	0.1	0.770316
21.683400	0.1	0.774665
21.685067	0.1	0.781026
21.686733	0.1	0.789640
21.688400	0.1	0.799615
21.690067	0.1	0.810018
21.691733	0.1	0.819890
21.693400	0.1	0.828062
21.695067	0.1	0.833711
21.696733	0.1	0.837110
21.698400	0.1	0.839294
21.700067	0.1	0.841245
21.701733	0.1	0.843904
21.703400	0.1	0.848356
21.705067	0.1	0.855098
21.706733	0.1	0.863094
21.708400	0.1	0.870419
21.710067	0.1	0.876323
21.711733	0.1	0.881865
21.713400	0.1	0.887699
21.715067	0.1	0.892789
21.716733	0.1	0.896123
21.718400	0.1	0.898265
21.720067	0.1	0.900850
21.721733	0.1	0.905008
21.723400	0.1	0.910098
21.725067	0.1	0.914331
21.726733	0.1	0.916705
21.728400	0.1	0.917572
21.730067	0.1	0.917260
21.731733	0.1	0.915132
21.733400	0.1	0.910736
21.735067	0.1	0.905041
21.736733	0.1	0.900240
21.738400	0.1	0.898833
21.740067	0.1	0.901609
21.741733	0.1	0.906033
21.743400	0.1	0.908063
21.745067	0.1	0.905930
21.746733	0.1	0.900952
21.748400	0.1	0.894745
21.750067	0.1	0.887257
21.751733	0.1	0.877706
21.753400	0.1	0.866060
21.755067	0.1	0.853068
21.756733	0.1	0.839913
21.758400	0.1	0.828318
21.760067	0.1	0.819997
21.761733	0.1	0.815364
21.763400	0.1	0.813268
21.765067	0.1	0.811643
21.766733	0.1	0.808300
21.768400	0.1	0.801724
21.770067	0.1	0.791722
21.771733	0.1	0.779419
21.773400	0.1	0.766786
21.775067	0.1	0.755675
21.776733	0.1	0.746557
21.778400	0.1	0.738706
21.780067	0.1	0.732178
21.781733	0.1	0.727931
21.783400	0.1	0.725775
21.785067	0.1	0.723554
21.786733	0.1	0.718846
21.788400	0.1	0.711507
21.790067	0.1	0.703940
21.791733	0.1	0.698599
21.793400	0.1	0.696024
21.795067	0.1	0.695279
21.796733	0.1	0.695349
21.798400	0.1	0.695810
21.800067	0.1	0.696373
21.801733	0.1	0.696606
21.803400	0.1	0.696657
21.805067	0.1	0.697738
21.806733	0.1	0.701216
21.808400	0.1	0.706757
21.810067	0.1	0.711833
21.811733	0.1	0.714208
21.813400	0.1	0.714874
21.815067	0.1	0.717114
21.816733	0.1	0.722879
21.818400	0.1	0.731256
21.820067	0.1	0.739936
21.821733	0.1	0.747102
21.823400	0.1	0.752793
21.825067	0.1	0.758725
21.826733	0.1	0.766153
21.828400	0.1	0.774902
21.830067	0.1	0.784835
21.831733	0.1	0.796304
21.833400	0.1	0.809329
21.835067	0.1	0.823583
21.836733	0.1	0.838698
21.838400	0.1	0.853813
21.840067	0.1	0.867443
21.841733	0.1	0.878666
21.843400	0.1	0.888105
21.845067	0.1	0.897478
21.846733	0.1	0.908803
21.848400	0.1	0.923323
21.850067	0.1	0.940529
21.851733	0.1	0.958913
21.853400	0.1	0.977493
21.855067	0.1	0.995980
21.856733	0.1	1.014061
21.858400	0.1	1.031319
21.860067	0.1	1.047719
21.861733	0.1	1.063957
21.863400	0.1	1.080949
21.865067	0.1	1.098784
21.866733	0.1	1.116684
21.868400	0.1	1.134109
21.870067	0.1	1.151036
21.871733	0.1	1.166840
21.873400	0.1	1.179748
21.875067	0.1	1.188242
21.876733	0.1	1.193238
21.878400	0.1	1.198603
21.880067	0.1	1.208396
21.881733	0.1	1.223274
21.883400	0.1	1.240456
21.885067	0.1	1.256969
21.886733	0.1	1.271605
21.888400	0.1	1.283735
21.890067	0.1	1.292462
21.891733	0.1	1.298292
21.893400	0.1	1.303745
21.895067	0.1	1.311121
21.896733	0.1	1.320411
21.898400	0.1	1.329267
21.900067	0.1	1.335219
21.901733	0.1	1.337864
21.903400	0.1	1.338152
21.905067	0.1	1.336341
21.906733	0.1	1.331861
21.908400	0.1	1.324858
21.910067	0.1	1.316923
21.911733	0.1	1.309854
21.913400	0.1	1.304378
21.915067	0.1	1.300252
21.916733	0.1	1.296531
21.918400	0.1	1.291931
21.920067	0.1	1.285509
21.921733	0.1	1.277518
21.923400	0.1	1.269891
21.925067	0.1	1.264811
21.926733	0.1	1.262175
21.928400	0.1	1.259441
21.930067	0.1	1.254170
21.931733	0.1	1.245798
21.933400	0.1	1.235013
21.935067	0.1	1.222556
21.936733	0.1	1.209262
21.938400	0.1	1.196479
21.940067	0.1	1.185527
21.941733	0.1	1.177327
21.943400	0.1	1.172512
21.945067	0.1	1.170542
21.946733	0.1	1.169434
21.948400	0.1	1.167287
21.950067	0.1	1.163250
21.951733	0.1	1.157192
21.953400	0.1	1.149597
21.955067	0.1	1.141499
21.956733	0.1	1.133885
21.958400	0.1	1.127329
21.960067	0.1	1.122109
21.961733	0.1	1.118970
21.963400	0.1	1.118951
21.965067	0.1	1.121401
21.966733	0.1	1.123743
21.968400	0.1	1.124027
21.970067	0.1	1.122146
21.971733	0.1	1.118835
21.973400	0.1	1.114961
21.975067	0.1	1.111766
21.976733	0.1	1.110565
21.978400	0.1	1.111985
21.980067	0.1	1.115729
21.981733	0.1	1.120646
21.983400	0.1	1.125569
21.985067	0.1	1.130532
21.986733	0.1	1.136423
21.988400	0.1	1.143510
21.990067	0.1	1.151110
21.991733	0.1	1.158584
21.993400	0.1	1.165899
21.995067	0.1	1.173168
21.996733	0.1	1.180503
21.998400	0.1	1.188642
22.000067	0.1	1.198966
22.001733	0.1	1.212168
22.003400	0.1	1.226910
22.005067	0.1	1.240470
22.006733	0.1	1.251465
22.008400	0.1	1.261323
22.010067	0.1	1.272573
22.011733	0.1	1.286226
22.013400	0.1	1.301565
22.015067	0.1	1.317211
22.016733	0.1	1.331680
22.018400	0.1	1.344928
22.020067	0.1	1.359382
22.021733	0.1	1.377477
22.023400	0.1	1.399061
22.025067	0.1	1.422158
22.026733	0.1	1.444840
22.028400	0.1	1.466270
22.030067	0.1	1.487061
22.031733	0.1	1.509027
22.033400	0.1	1.534298
22.035067	0.1	1.563947
22.036733	0.1	1.597046
22.038400	0.1	1.631207
22.040067	0.1	1.664101
22.041733	0.1	1.695133
22.043400	0.1	1.725457
22.045067	0.1	1.756460
22.046733	0.1	1.788978
22.048400	0.1	1.823362
22.050067	0.1	1.859809
22.051733	0.1	1.898906
22.053400	0.1	1.941174
22.055067	0.1	1.986041
22.056733	0.1	2.032234
22.058400	0.1	2.079103
22.060067	0.1	2.126517
22.061733	0.1	2.173739
22.063400	0.1	2.219528
22.065067	0.1	2.263365
22.066733	0.1	2.305964
22.068400	0.1	2.348390
22.070067	0.1	2.391031
22.071733	0.1	2.433141
22.073400	0.1	2.473653
22.075067	0.1	2.512587
22.076733	0.1	2.550739
22.078400	0.1	2.588178
22.080067	0.1	2.624108
22.081733	0.1	2.657357
22.083400	0.1	2.686628
22.085067	0.1	2.711113
22.086733	0.1	2.730717
22.088400	0.1	2.745586
22.090067	0.1	2.755793
22.091733	0.1	2.762014
22.093400	0.1	2.766107
22.095067	0.1	2.769763
22.096733	0.1	2.773050
22.098400	0.1	2.774904
22.100067	0.1	2.773898
22.101733	0.1	2.768473
22.103400	0.1	2.757288
22.105067	0.1	2.739751
22.106733	0.1	2.716728
22.108400	0.1	2.690707
22.110067	0.1	2.664337
22.111733	0.1	2.638646
22.113400	0.1	2.612784
22.115067	0.1	2.585682
22.116733	0.1	2.557733
22.118400	0.1	2.529970
22.120067	0.1	2.501844
22.121733	0.1	2.471185
22.123400	0.1	2.437001
22.125067	0.1	2.401117
22.126733	0.1	2.366314
22.128400	0.1	2.334379
22.130067	0.1	2.305652
22.131733	0.1	2.279244
22.133400	0.1	2.254103
22.135067	0.1	2.229959
22.136733	0.1	2.207323
22.138400	0.1	2.187337
22.140067	0.1	2.170894
22.141733	0.1	2.157488
22.143400	0.1	2.145614
22.145067	0.1	2.134508
22.146733	0.1	2.125078
22.148400	0.1	2.119546
22.150067	0.1	2.119779
22.151733	0.1	2.126005
22.153400	0.1	2.137497
22.155067	0.1	2.153409
22.156733	0.1	2.172361
22.158400	0.1	2.192780
22.160067	0.1	2.214932
22.161733	0.1	2.241000
22.163400	0.1	2.272194
22.165067	0.1	2.307207
22.166733	0.1	2.344814
22.168400	0.1	2.386468
22.170067	0.1	2.435059
22.171733	0.1	2.492173
22.173400	0.1	2.556969
22.175067	0.1	2.626767
22.176733	0.1	2.698908
22.178400	0.1	2.772529
22.180067	0.1	2.848241
22.181733	0.1	2.926160
22.183400	0.1	3.005560
22.185067	0.1	3.086976
22.186733	0.1	3.172900
22.188400	0.1	3.264910
22.190067	0.1	3.361725
22.191733	0.1	3.461353
22.193400	0.1	3.563357
22.195067	0.1	3.667865
22.196733	0.1	3.773896
22.198400	0.1	3.880030
22.200067	0.1	3.985795
22.201733	0.1	4.091607
22.203400	0.1	4.197992
22.205067	0.1	4.304908
22.206733	0.1	4.411773
22.208400	0.1	4.518325
22.210067	0.1	4.624245
22.211733	0.1	4.728022
22.213400	0.1	4.827967
22.215067	0.1	4.923935
22.216733	0.1	5.016974
22.218400	0.1	5.107615
22.220067	0.1	5.194717
22.221733	0.1	5.275891
22.223400	0.1	5.348916
22.225067	0.1	5.412390
22.226733	0.1	5.465420
22.228400	0.1	5.507348
22.230067	0.1	5.538333
22.231733	0.1	5.559498
22.233400	0.1	5.571749
22.235067	0.1	5.575190
22.236733	0.1	5.569919
22.238400	0.1	5.556317
22.240067	0.1	5.534319
22.241733	0.1	5.503609
22.243400	0.1	5.464242
22.245067	0.1	5.416288
22.246733	0.1	5.359235
22.248400	0.1	5.292697
22.250067	0.1	5.217213
22.251733	0.1	5.133240
22.253400	0.1	5.040662
22.255067	0.1	4.939982
22.256733	0.1	4.832167
22.258400	0.1	4.717712
22.260067	0.1	4.597316
22.261733	0.1	4.472509
22.263400	0.1	4.345216
22.265067	0.1	4.216782
22.266733	0.1	4.087193
22.268400	0.1	3.955336
22.270067	0.1	3.820132
22.271733	0.1	3.681905
22.273400	0.1	3.542844
22.275067	0.1	3.405530
22.276733	0.1	3.271159
22.278400	0.1	3.139460
22.280067	0.1	3.009983
22.281733	0.1	2.883053
22.283400	0.1	2.759225
22.285067	0.1	2.638488
22.286733	0.1	2.520764
22.288400	0.1	2.407022
22.290067	0.1	2.298942
22.291733	0.1	2.196976
22.293400	0.1	2.099606
22.295067	0.1	2.005207
22.296733	0.1	1.913966
22.298400	0.1	1.827325
22.300067	0.1	1.745885
22.301733	0.1	1.668870
22.303400	0.1	1.596059
22.305067	0.1	1.528882
22.306733	0.1	1.468696
22.308400	0.1	1.415415
22.310067	0.1	1.368863
22.311733	0.1	1.329198
22.313400	0.1	1.295307
22.315067	0.1	1.265206
22.316733	0.1	1.238184
22.318400	0.1	1.214575
22.320067	0.1	1.193942
22.321733	0.1	1.175413
22.323400	0.1	1.159296
22.325067	0.1	1.146868
22.326733	0.1	1.139250
22.328400	0.1	1.136526
22.330067	0.1	1.137415
22.331733	0.1	1.140479
22.333400	0.1	1.145424
22.335067	0.1	1.152693
22.336733	0.1	1.162742
22.338400	0.1	1.175767
22.340067	0.1	1.191734
22.341733	0.1	1.210496
22.343400	0.1	1.231637
22.345067	0.1	1.254510
22.346733	0.1	1.278711
22.348400	0.1	1.304448
22.350067	0.1	1.332541
22.351733	0.1	1.363819
22.353400	0.1	1.398395
22.355067	0.1	1.435950
22.356733	0.1	1.476412
22.358400	0.1	1.519392
22.360067	0.1	1.563677
22.361733	0.1	1.607975
22.363400	0.1	1.651756
22.365067	0.1	1.695170
22.366733	0.1	1.739357
22.368400	0.1	1.786524
22.370067	0.1	1.838035
22.371733	0.1	1.892843
22.373400	0.1	1.949049
22.375067	0.1	2.006399
22.376733	0.1	2.066274
22.378400	0.1	2.129483
22.380067	0.1	2.195076
22.381733	0.1	2.261563
22.383400	0.1	2.328902
22.385067	0.1	2.398957
22.386733	0.1	2.474021
22.388400	0.1	2.554939
22.390067	0.1	2.640686
22.391733	0.1	2.729595
22.393400	0.1	2.820562
22.395067	0.1	2.913182
22.396733	0.1	3.007660
22.398400	0.1	3.105109
22.400067	0.1	3.207442
22.401733	0.1	3.316277
22.403400	0.1	3.431714
22.405067	0.1	3.552511
22.406733	0.1	3.677625
22.408400	0.1	3.807410
22.410067	0.1	3.943439
22.411733	0.1	4.087188
22.413400	0.1	4.238305
22.415067	0.1	4.394385
22.416733	0.1	4.553082
22.418400	0.1	4.714439
22.420067	0.1	4.880670
22.421733	0.1	5.054595
22.423400	0.1	5.239360
22.425067	0.1	5.437671
22.426733	0.1	5.649319
22.428400	0.1	5.870848
22.430067	0.1	6.098752
22.431733	0.1	6.332276
22.433400	0.1	6.573014
22.435067	0.1	6.822813
22.436733	0.1	7.082876
22.438400	0.1	7.354054
22.440067	0.1	7.636845
22.441733	0.1	7.931916
22.443400	0.1	8.240836
22.445067	0.1	8.564945
22.446733	0.1	8.903681
22.448400	0.1	9.255060
22.450067	0.1	9.618006
22.451733	0.1	9.993468
22.453400	0.1	10.382840
22.455067	0.1	10.786378
22.456733	0.1	11.204006
22.458400	0.1	11.636489
22.460067	0.1	12.085140
22.461733	0.1	12.551164
22.463400	0.1	13.035564
22.465067	0.1	13.538902
22.466733	0.1	14.061374
22.468400	0.1	14.603492
22.470067	0.1	15.166365
22.471733	0.1	15.751328
22.473400	0.1	16.359729
22.475067	0.1	16.992684
22.476733	0.1	17.651026
22.478400	0.1	18.335744
22.480067	0.1	19.048210
22.481733	0.1	19.789832
22.483400	0.1	20.562233
22.485067	0.1	21.367604
22.486733	0.1	22.208355
22.488400	0.1	23.086551
22.490067	0.1	24.004006
22.491733	0.1	24.962793
22.493400	0.1	25.965115
22.495067	0.1	27.012201
22.496733	0.1	28.104046
22.498400	0.1	29.240572
22.500067	0.1	30.422658
22.501733	0.1	31.651929
22.503400	0.1	32.929666
22.505067	0.1	34.256149
22.506733	0.1	35.630749
22.508400	0.1	37.051961
22.510067	0.1	38.518026
22.511733	0.1	40.028351
22.513400	0.1	41.582519
22.515067	0.1	43.177595
22.516733	0.1	44.808048
22.518400	0.1	46.467613
22.520067	0.1	48.150648
22.521733	0.1	49.852757
22.523400	0.1	51.569766
22.525067	0.1	53.295847
22.526733	0.1	55.023432
22.528400	0.1	56.744884
22.530067	0.1	58.452492
22.531733	0.1	60.136686
22.533400	0.1	61.786640
22.535067	0.1	63.393018
22.536733	0.1	64.948318
22.538400	0.1	66.445069
22.540067	0.1	67.875087
22.541733	0.1	69.229486
22.543400	0.1	70.498851
22.545067	0.1	71.673868
22.546733	0.1	72.745886
22.548400	0.1	73.706647
22.550067	0.1	74.548270
22.551733	0.1	75.264387
22.553400	0.1	75.850650
22.555067	0.1	76.303566
22.556733	0.1	76.620309
22.558400	0.1	76.800278
22.560067	0.1	76.845754
22.561733	0.1	76.759295
22.563400	0.1	76.540257
22.565067	0.1	76.185940
22.566733	0.1	75.696004
22.568400	0.1	75.073503
22.570067	0.1	74.322685
22.571733	0.1	73.447735
22.573400	0.1	72.453152
22.575067	0.1	71.344674
22.576733	0.1	70.129777
22.578400	0.1	68.817064
22.580067	0.1	67.415107
22.581733	0.1	65.931394
22.583400	0.1	64.372397
22.585067	0.1	62.745055
22.586733	0.1	61.057843
22.588400	0.1	59.320387
22.590067	0.1	57.542096
22.591733	0.1	55.731409
22.593400	0.1	53.895861
22.595067	0.1	52.042515
22.596733	0.1	50.178422
22.598400	0.1	48.310105
22.600067	0.1	46.443190
22.601733	0.1	44.583483
22.603400	0.1	42.737308
22.605067	0.1	40.910668
22.606733	0.1	39.109266
22.608400	0.1	37.339018
22.610067	0.1	35.605296
22.611733	0.1	33.912230
22.613400	0.1	32.263557
22.615067	0.1	30.663074
22.616733	0.1	29.113046
22.618400	0.1	27.613677
22.620067	0.1	26.165466
22.621733	0.1	24.770577
22.623400	0.1	23.431135
22.625067	0.1	22.148266
22.626733	0.1	20.922893
22.628400	0.1	19.755345
22.630067	0.1	18.644477
22.631733	0.1	17.589252
22.633400	0.1	16.590371
22.635067	0.1	15.648347
22.636733	0.1	14.760951
22.638400	0.1	13.925014
22.640067	0.1	13.139341
22.641733	0.1	12.404351
22.643400	0.1	11.719991
22.645067	0.1	11.084732
22.646733	0.1	10.496425
22.648400	0.1	9.953156
22.650067	0.1	9.452505
22.651733	0.1	8.991174
22.653400	0.1	8.566775
22.655067	0.1	8.178465
22.656733	0.1	7.825205
22.658400	0.1	7.504993
22.660067	0.1	7.215994
22.661733	0.1	6.957161
22.663400	0.1	6.727912
22.665067	0.1	6.527654
22.666733	0.1	6.355578
22.668400	0.1	6.210734
22.670067	0.1	6.091441
22.671733	0.1	5.994970
22.673400	0.1	5.919174
22.675067	0.1	5.863123
22.676733	0.1	5.825912
22.678400	0.1	5.806438
22.680067	0.1	5.803299
22.681733	0.1	5.814540
22.683400	0.1	5.838559
22.685067	0.1	5.874829
22.686733	0.1	5.923258
22.688400	0.1	5.984115
22.690067	0.1	6.057667
22.691733	0.1	6.142366
22.693400	0.1	6.234758
22.695067	0.1	6.331969
22.696733	0.1	6.433306
22.698400	0.1	6.539668
22.700067	0.1	6.652335
22.701733	0.1	6.771660
22.703400	0.1	6.896546
22.705067	0.1	7.025390
22.706733	0.1	7.157428
22.708400	0.1	7.292819
22.710067	0.1	7.431107
22.711733	0.1	7.569757
22.713400	0.1	7.705330
22.715067	0.1	7.835771
22.716733	0.1	7.959986
22.718400	0.1	8.076369
22.720067	0.1	8.183932
22.721733	0.1	8.283579
22.723400	0.1	8.376241
22.725067	0.1	8.461070
22.726733	0.1	8.536726
22.728400	0.1	8.603465
22.730067	0.1	8.662441
22.731733	0.1	8.713375
22.733400	0.1	8.753939
22.735067	0.1	8.781329
22.736733	0.1	8.793976
22.738400	0.1	8.791829
22.740067	0.1	8.775508
22.741733	0.1	8.745636
22.743400	0.1	8.702544
22.745067	0.1	8.646352
22.746733	0.1	8.577392
22.748400	0.1	8.496637
22.750067	0.1	8.404907
22.751733	0.1	8.301740
22.753400	0.1	8.185902
22.755067	0.1	8.057095
22.756733	0.1	7.917006
22.758400	0.1	7.768855
22.760067	0.1	7.615513
22.761733	0.1	7.457468
22.763400	0.1	7.292633
22.765067	0.1	7.118490
22.766733	0.1	6.934772
22.768400	0.1	6.743749
22.770067	0.1	6.547919
22.771733	0.1	6.348509
22.773400	0.1	6.145858
22.775067	0.1	5.940534
22.776733	0.1	5.734321
22.778400	0.1	5.529439
22.780067	0.1	5.326900
22.781733	0.1	5.126526
22.783400	0.1	4.928084
22.785067	0.1	4.731612
22.786733	0.1	4.537222
22.788400	0.1	4.345221
22.790067	0.1	4.156535
22.791733	0.1	3.973106
22.793400	0.1	3.796732
22.795067	0.1	3.627404
22.796733	0.1	3.464012
22.798400	0.1	3.305939
22.800067	0.1	3.153300
22.801733	0.1	3.006561
22.803400	0.1	2.866057
22.805067	0.1	2.731001
22.806733	0.1	2.599312
22.808400	0.1	2.469895
22.810067	0.1	2.344484
22.811733	0.1	2.225703
22.813400	0.1	2.114936
22.815067	0.1	2.012607
22.816733	0.1	1.918497
22.818400	0.1	1.831367
22.820067	0.1	1.749313
22.821733	0.1	1.671165
22.823400	0.1	1.597698
22.825067	0.1	1.530345
22.826733	0.1	1.468849
22.828400	0.1	1.411610
22.830067	0.1	1.357640
22.831733	0.1	1.307023
22.833400	0.1	1.259958
22.835067	0.1	1.216461
22.836733	0.1	1.176428
22.838400	0.1	1.139021
22.840067	0.1	1.102858
22.841733	0.1	1.067552
22.843400	0.1	1.034322
22.845067	0.1	1.004902
22.846733	0.1	0.979863
22.848400	0.1	0.958354
22.850067	0.1	0.939616
22.851733	0.1	0.923444
22.853400	0.1	0.909143
22.855067	0.1	0.895620
22.856733	0.1	0.882684
22.858400	0.1	0.871085
22.860067	0.1	0.861390
22.861733	0.1	0.853352
22.863400	0.1	0.845762
22.865067	0.1	0.837096
22.866733	0.1	0.827336
22.868400	0.1	0.818120
22.870067	0.1	0.810605
22.871733	0.1	0.804421
22.873400	0.1	0.798847
22.875067	0.1	0.794022
22.876733	0.1	0.790949
22.878400	0.1	0.790469
22.880067	0.1	0.792397
22.881733	0.1	0.795680
22.883400	0.1	0.799117
22.885067	0.1	0.801892
22.886733	0.1	0.803843
22.888400	0.1	0.805873
22.890067	0.1	0.808905
22.891733	0.1	0.812435
22.893400	0.1	0.815568
22.895067	0.1	0.818637
22.896733	0.1	0.822949
22.898400	0.1	0.829822
22.900067	0.1	0.839252
22.901733	0.1	0.849236
22.903400	0.1	0.857376
22.905067	0.1	0.862875
22.906733	0.1	0.867043
22.908400	0.1	0.872342
22.910067	0.1	0.880333
22.911733	0.1	0.890549
22.913400	0.1	0.901520
22.915067	0.1	0.912137
22.916733	0.1	0.922242
22.918400	0.1	0.932962
22.920067	0.1	0.945954
22.921733	0.1	0.961344
22.923400	0.1	0.977470
22.925067	0.1	0.992892
22.926733	0.1	1.007458
22.928400	0.1	1.021437
22.930067	0.1	1.034630
22.931733	0.1	1.046937
22.933400	0.1	1.059114
22.935067	0.1	1.072311
22.936733	0.1	1.087664
22.938400	0.1	1.106113
22.940067	0.1	1.127110
22.941733	0.1	1.148670
22.943400	0.1	1.169513
22.945067	0.1	1.189648
22.946733	0.1	1.209034
22.948400	0.1	1.227232
22.950067	0.1	1.244494
22.951733	0.1	1.262170
22.953400	0.1	1.282101
22.955067	0.1	1.305379
22.956733	0.1	1.331395
22.958400	0.1	1.358730
22.960067	0.1	1.386907
22.961733	0.1	1.416425
22.963400	0.1	1.447895
22.965067	0.1	1.481925
22.966733	0.1	1.518503
22.968400	0.1	1.556007
22.970067	0.1	1.592208
22.971733	0.1	1.626755
22.973400	0.1	1.661237
22.975067	0.1	1.697238
22.976733	0.1	1.735478
22.978400	0.1	1.776400
22.980067	0.1	1.820824
22.981733	0.1	1.869500
22.983400	0.1	1.921672
22.985067	0.1	1.974902
22.986733	0.1	2.027256
22.988400	0.1	2.079117
22.990067	0.1	2.132100
22.991733	0.1	2.187160
22.993400	0.1	2.244515
22.995067	0.1	2.304222
22.996733	0.1	2.366509
22.998400	0.1	2.431753
23.000067	0.1	2.499758
23.001733	0.1	2.569705
23.003400	0.1	2.640923
23.005067	0.1	2.712766
23.006733	0.1	2.784240
23.008400	0.1	2.854397
23.010067	0.1	2.922877
23.011733	0.1	2.990286
23.013400	0.1	3.057690
23.015067	0.1	3.125062
23.016733	0.1	3.190963
23.018400	0.1	3.254456
23.020067	0.1	3.316263
23.021733	0.1	3.377488
23.023400	0.1	3.438038
23.025067	0.1	3.496250
23.026733	0.1	3.549834
23.028400	0.1	3.597466
23.030067	0.1	3.639520
23.031733	0.1	3.677043
23.033400	0.1	3.710487
23.035067	0.1	3.739395
23.036733	0.1	3.762809
23.038400	0.1	3.779912
23.040067	0.1	3.790730
23.041733	0.1	3.796052
23.043400	0.1	3.796732
23.045067	0.1	3.793249
23.046733	0.1	3.785342
23.048400	0.1	3.771558
23.050067	0.1	3.750278
23.051733	0.1	3.721267
23.053400	0.1	3.685416
23.055067	0.1	3.643623
23.056733	0.1	3.595999
23.058400	0.1	3.541899
23.060067	0.1	3.481456
23.061733	0.1	3.415924
23.063400	0.1	3.346275
23.065067	0.1	3.273273
23.066733	0.1	3.198022
23.068400	0.1	3.121141
23.070067	0.1	3.042570
23.071733	0.1	2.962598
23.073400	0.1	2.881535
23.075067	0.1	2.798922
23.076733	0.1	2.714391
23.078400	0.1	2.628444
23.080067	0.1	2.541533
23.081733	0.1	2.453453
23.083400	0.1	2.364484
23.085067	0.1	2.276530
23.086733	0.1	2.192203
23.088400	0.1	2.112379
23.090067	0.1	2.035312
23.091733	0.1	1.958138
23.093400	0.1	1.878892
23.095067	0.1	1.797844
23.096733	0.1	1.717489
23.098400	0.1	1.640990
23.100067	0.1	1.570648
23.101733	0.1	1.507113
23.103400	0.1	1.449562
23.105067	0.1	1.396704
23.106733	0.1	1.347652
23.108400	0.1	1.301947
23.110067	0.1	1.258515
23.111733	0.1	1.215204
23.113400	0.1	1.170994
23.115067	0.1	1.127454
23.116733	0.1	1.086858
23.118400	0.1	1.050048
23.120067	0.1	1.016315
23.121733	0.1	0.984622
23.123400	0.1	0.954550
23.125067	0.1	0.926270
23.126733	0.1	0.900212
23.128400	0.1	0.876603
23.130067	0.1	0.855257
23.131733	0.1	0.835476
23.133400	0.1	0.816290
23.135067	0.1	0.797422
23.136733	0.1	0.779564
23.138400	0.1	0.763601
23.140067	0.1	0.750567
23.141733	0.1	0.741021
23.143400	0.1	0.733775
23.145067	0.1	0.727000
23.146733	0.1	0.720439
23.148400	0.1	0.714748
23.150067	0.1	0.709421
23.151733	0.1	0.702697
23.153400	0.1	0.693318
23.155067	0.1	0.681989
23.156733	0.1	0.671088
23.158400	0.1	0.663158
23.160067	0.1	0.659302
23.161733	0.1	0.658468
23.163400	0.1	0.658282
23.165067	0.1	0.656866
23.166733	0.1	0.653849
23.168400	0.1	0.649774
23.170067	0.1	0.644661
23.171733	0.1	0.637728
23.173400	0.1	0.628834
23.175067	0.1	0.619306
23.176733	0.1	0.610864
23.178400	0.1	0.604587
23.180067	0.1	0.601006
23.181733	0.1	0.600088
23.183400	0.1	0.600968
23.185067	0.1	0.602053
23.186733	0.1	0.601644
23.188400	0.1	0.598752
23.190067	0.1	0.593774
23.191733	0.1	0.588400
23.193400	0.1	0.584414
23.195067	0.1	0.582277
23.196733	0.1	0.581336
23.198400	0.1	0.580666
23.200067	0.1	0.579148
23.201733	0.1	0.575720
23.203400	0.1	0.570063
23.205067	0.1	0.563134
23.206733	0.1	0.556838
23.208400	0.1	0.552814
23.210067	0.1	0.551669
23.211733	0.1	0.553327
23.213400	0.1	0.556665
23.215067	0.1	0.558994
23.216733	0.1	0.557895
23.218400	0.1	0.553466
23.220067	0.1	0.547678
23.221733	0.1	0.542519
23.223400	0.1	0.538570
23.225067	0.1	0.534705
23.226733	0.1	0.529978
23.228400	0.1	0.525592
23.230067	0.1	0.523510
23.231733	0.1	0.524027
23.233400	0.1	0.525787
23.235067	0.1	0.526947
23.236733	0.1	0.525955
23.238400	0.1	0.522658
23.240067	0.1	0.518747
23.241733	0.1	0.516293
23.243400	0.1	0.516525
23.245067	0.1	0.520195
23.246733	0.1	0.527301
23.248400	0.1	0.535911
23.250067	0.1	0.542714
23.251733	0.1	0.545755
23.253400	0.1	0.546360
23.255067	0.1	0.547301
23.256733	0.1	0.549504
23.258400	0.1	0.552158
23.260067	0.1	0.554640
23.261733	0.1	0.556665
23.263400	0.1	0.558188
23.265067	0.1	0.559902
23.266733	0.1	0.562416
23.268400	0.1	0.565387
23.270067	0.1	0.568465
23.271733	0.1	0.572000
23.273400	0.1	0.576368
23.275067	0.1	0.581453
23.276733	0.1	0.586729
23.278400	0.1	0.591832
23.280067	0.1	0.597225
23.281733	0.1	0.603697
23.283400	0.1	0.611227
23.285067	0.1	0.618990
23.286733	0.1	0.625798
23.288400	0.1	0.630477
23.290067	0.1	0.632638
23.291733	0.1	0.633351
23.293400	0.1	0.634487
23.295067	0.1	0.637528
23.296733	0.1	0.642557
23.298400	0.1	0.648075
23.300067	0.1	0.652419
23.301733	0.1	0.655651
23.303400	0.1	0.659232
23.305067	0.1	0.663823
23.306733	0.1	0.668052
23.308400	0.1	0.670250
23.310067	0.1	0.671204
23.311733	0.1	0.673961
23.313400	0.1	0.680354
23.315067	0.1	0.689044
23.316733	0.1	0.696876
23.318400	0.1	0.700448
23.320067	0.1	0.697779
23.321733	0.1	0.690240
23.323400	0.1	0.681742
23.325067	0.1	0.675642
23.326733	0.1	0.673048
23.328400	0.1	0.673672
23.330067	0.1	0.676927
23.331733	0.1	0.681556
23.333400	0.1	0.685612
23.335067	0.1	0.687470
23.336733	0.1	0.686711
23.338400	0.1	0.684042
23.340067	0.1	0.680420
23.341733	0.1	0.676350
23.343400	0.1	0.671647
23.345067	0.1	0.665635
23.346733	0.1	0.658189
23.348400	0.1	0.650724
23.350067	0.1	0.645723
23.351733	0.1	0.644731
23.353400	0.1	0.647018
23.355067	0.1	0.650235
23.356733	0.1	0.651600
23.358400	0.1	0.648904
23.360067	0.1	0.642133
23.361733	0.1	0.633462
23.363400	0.1	0.624890
23.365067	0.1	0.617001
23.366733	0.1	0.609984
23.368400	0.1	0.604382
23.370067	0.1	0.601164
23.371733	0.1	0.601518
23.373400	0.1	0.605327
23.375067	0.1	0.610068
23.376733	0.1	0.612633
23.378400	0.1	0.611902
23.380067	0.1	0.608927
23.381733	0.1	0.605248
23.383400	0.1	0.601229
23.385067	0.1	0.595800
23.386733	0.1	0.588223
23.388400	0.1	0.580330
23.390067	0.1	0.575697
23.391733	0.1	0.575758
23.393400	0.1	0.578407
23.395067	0.1	0.580763
23.396733	0.1	0.581588
23.398400	0.1	0.581457
23.400067	0.1	0.581653
23.401733	0.1	0.582244
23.403400	0.1	0.581760
23.405067	0.1	0.579478
23.406733	0.1	0.576777
23.408400	0.1	0.575641
23.410067	0.1	0.576992
23.411733	0.1	0.580596
23.413400	0.1	0.585234
23.415067	0.1	0.588889
23.416733	0.1	0.590240
23.418400	0.1	0.589895
23.420067	0.1	0.589532
23.421733	0.1	0.590188
23.423400	0.1	0.591706
23.425067	0.1	0.593062
23.426733	0.1	0.592917
23.428400	0.1	0.590389
23.430067	0.1	0.585951
23.431733	0.1	0.581145
23.433400	0.1	0.577280
23.435067	0.1	0.575106
23.436733	0.1	0.575129
23.438400	0.1	0.577471
23.440067	0.1	0.581718
23.441733	0.1	0.586607
23.443400	0.1	0.590174
23.445067	0.1	0.591390
23.446733	0.1	0.591152
23.448400	0.1	0.590952
23.450067	0.1	0.591525
23.451733	0.1	0.593113
23.453400	0.1	0.596019
23.455067	0.1	0.600447
23.456733	0.1	0.605416
23.458400	0.1	0.608899
23.460067	0.1	0.609863
23.461733	0.1	0.609504
23.463400	0.1	0.610361
23.465067	0.1	0.614212
23.466733	0.1	0.620876
23.468400	0.1	0.628801
23.470067	0.1	0.636098
23.471733	0.1	0.641551
23.473400	0.1	0.645383
23.475067	0.1	0.648480
23.476733	0.1	0.650962
23.478400	0.1	0.652676
23.480067	0.1	0.654659
23.481733	0.1	0.659088
23.483400	0.1	0.668135
23.485067	0.1	0.682212
23.486733	0.1	0.699032
23.488400	0.1	0.715917
23.490067	0.1	0.731908
23.491733	0.1	0.746995
23.493400	0.1	0.761310
23.495067	0.1	0.775242
23.496733	0.1	0.789431
23.498400	0.1	0.804258
23.500067	0.1	0.819317
23.501733	0.1	0.834200
23.503400	0.1	0.849469
23.505067	0.1	0.866195
23.506733	0.1	0.885115
23.508400	0.1	0.906121
23.510067	0.1	0.928286
23.511733	0.1	0.950978
23.513400	0.1	0.975081
23.515067	0.1	1.002559
23.516733	0.1	1.034569
23.518400	0.1	1.070541
23.520067	0.1	1.109256
23.521733	0.1	1.149927
23.523400	0.1	1.191748
23.525067	0.1	1.233858
23.526733	0.1	1.276224
23.528400	0.1	1.319968
23.530067	0.1	1.366311
23.531733	0.1	1.415419
23.533400	0.1	1.466665
23.535067	0.1	1.519779
23.536733	0.1	1.575118
23.538400	0.1	1.633442
23.540067	0.1	1.695692
23.541733	0.1	1.762509
23.543400	0.1	1.834086
23.545067	0.1	1.910538
23.546733	0.1	1.992234
23.548400	0.1	2.079648
23.550067	0.1	2.173185
23.551733	0.1	2.272939
23.553400	0.1	2.378239
23.555067	0.1	2.487754
23.556733	0.1	2.600229
23.558400	0.1	2.715038
23.560067	0.1	2.832618
23.561733	0.1	2.954630
23.563400	0.1	3.082771
23.565067	0.1	3.217636
23.566733	0.1	3.359653
23.568400	0.1	3.510173
23.570067	0.1	3.670836
23.571733	0.1	3.842269
23.573400	0.1	4.023528
23.575067	0.1	4.212670
23.576733	0.1	4.408313
23.578400	0.1	4.610512
23.580067	0.1	4.820013
23.581733	0.1	5.037636
23.583400	0.1	5.264562
23.585067	0.1	5.502258
23.586733	0.1	5.751969
23.588400	0.1	6.014286
23.590067	0.1	6.288830
23.591733	0.1	6.574602
23.593400	0.1	6.870497
23.595067	0.1	7.175445
23.596733	0.1	7.489230
23.598400	0.1	7.813862
23.600067	0.1	8.152332
23.601733	0.1	8.505643
23.603400	0.1	8.872584
23.605067	0.1	9.251805
23.606733	0.1	9.643184
23.608400	0.1	10.047886
23.610067	0.1	10.466953
23.611733	0.1	10.900088
23.613400	0.1	11.346508
23.615067	0.1	11.806125
23.616733	0.1	12.279674
23.618400	0.1	12.768479
23.620067	0.1	13.274262
23.621733	0.1	13.798447
23.623400	0.1	14.341692
23.625067	0.1	14.904211
23.626733	0.1	15.485687
23.628400	0.1	16.085580
23.630067	0.1	16.704467
23.631733	0.1	17.344011
23.633400	0.1	18.005539
23.635067	0.1	18.689539
23.636733	0.1	19.396548
23.638400	0.1	20.128200
23.640067	0.1	20.886371
23.641733	0.1	21.672160
23.643400	0.1	22.487286
23.645067	0.1	23.334664
23.646733	0.1	24.216929
23.648400	0.1	25.136205
23.650067	0.1	26.094476
23.651733	0.1	27.092933
23.653400	0.1	28.131548
23.655067	0.1	29.209838
23.656733	0.1	30.327854
23.658400	0.1	31.486568
23.660067	0.1	32.687872
23.661733	0.1	33.934219
23.663400	0.1	35.227914
23.665067	0.1	36.570453
23.666733	0.1	37.962305
23.668400	0.1	39.402964
23.670067	0.1	40.890868
23.671733	0.1	42.423517
23.673400	0.1	43.997588
23.675067	0.1	45.608995
23.676733	0.1	47.253519
23.678400	0.1	48.927236
23.680067	0.1	50.625503
23.681733	0.1	52.342042
23.683400	0.1	54.069725
23.685067	0.1	55.801706
23.686733	0.1	57.531260
23.688400	0.1	59.250915
23.690067	0.1	60.952511
23.691733	0.1	62.627830
23.693400	0.1	64.269048
23.695067	0.1	65.868325
23.696733	0.1	67.416392
23.698400	0.1	68.902355
23.700067	0.1	70.315674
23.701733	0.1	71.647810
23.703400	0.1	72.891112
23.705067	0.1	74.037425
23.706733	0.1	75.078798
23.708400	0.1	76.008472
23.710067	0.1	76.820287
23.711733	0.1	77.507538
23.713400	0.1	78.063887
23.715067	0.1	78.485143
23.716733	0.1	78.769168
23.718400	0.1	78.914850
23.720067	0.1	78.921611
23.721733	0.1	78.789028
23.723400	0.1	78.516882
23.725067	0.1	78.106253
23.726733	0.1	77.559888
23.728400	0.1	76.880879
23.730067	0.1	76.072710
23.731733	0.1	75.140740
23.733400	0.1	74.091149
23.735067	0.1	72.928988
23.736733	0.1	71.659237
23.738400	0.1	70.288866
23.740067	0.1	68.827076
23.741733	0.1	67.284177
23.743400	0.1	65.670055
23.745067	0.1	63.992799
23.746733	0.1	62.258630
23.748400	0.1	60.473252
23.750067	0.1	58.643445
23.751733	0.1	56.777783
23.753400	0.1	54.886178
23.755067	0.1	52.978657
23.756733	0.1	51.063686
23.758400	0.1	49.147797
23.760067	0.1	47.236807
23.761733	0.1	45.336499
23.763400	0.1	43.451842
23.765067	0.1	41.587041
23.766733	0.1	39.746990
23.768400	0.1	37.937658
23.770067	0.1	36.164634
23.771733	0.1	34.432220
23.773400	0.1	32.744012
23.775067	0.1	31.102984
23.776733	0.1	29.511014
23.778400	0.1	27.969033
23.780067	0.1	26.478288
23.781733	0.1	25.041471
23.783400	0.1	23.661368
23.785067	0.1	22.338321
23.786733	0.1	21.070847
23.788400	0.1	19.858377
23.790067	0.1	18.701600
23.791733	0.1	17.600665
23.793400	0.1	16.554450
23.795067	0.1	15.560980
23.796733	0.1	14.617904
23.798400	0.1	13.723113
23.800067	0.1	12.875432
23.801733	0.1	12.074560
23.803400	0.1	11.320678
23.805067	0.1	10.613678
23.806733	0.1	9.951643
23.808400	0.1	9.330790
23.810067	0.1	8.747848
23.811733	0.1	8.201501
23.813400	0.1	7.691453
23.815067	0.1	7.217587
23.816733	0.1	6.779553
23.818400	0.1	6.375653
23.820067	0.1	6.002150
23.821733	0.1	5.654525
23.823400	0.1	5.329596
23.825067	0.1	5.026353
23.826733	0.1	4.744390
23.828400	0.1	4.482437
23.830067	0.1	4.238747
23.831733	0.1	4.012212
23.833400	0.1	3.802967
23.835067	0.1	3.611469
23.836733	0.1	3.436757
23.838400	0.1	3.276803
23.840067	0.1	3.130175
23.841733	0.1	2.996423
23.843400	0.1	2.875254
23.845067	0.1	2.765651
23.846733	0.1	2.665357
23.848400	0.1	2.571517
23.850067	0.1	2.482235
23.851733	0.1	2.397089
23.853400	0.1	2.316469
23.855067	0.1	2.241121
23.856733	0.1	2.171765
23.858400	0.1	2.108817
23.860067	0.1	2.052025
23.861733	0.1	1.999941
23.863400	0.1	1.950646
23.865067	0.1	1.903139
23.866733	0.1	1.857551
23.868400	0.1	1.814556
23.870067	0.1	1.775087
23.871733	0.1	1.739892
23.873400	0.1	1.709037
23.875067	0.1	1.682071
23.876733	0.1	1.658276
23.878400	0.1	1.636213
23.880067	0.1	1.614108
23.881733	0.1	1.591160
23.883400	0.1	1.567435
23.885067	0.1	1.543150
23.886733	0.1	1.518629
23.888400	0.1	1.494116
23.890067	0.1	1.469525
23.891733	0.1	1.444826
23.893400	0.1	1.420635
23.895067	0.1	1.398213
23.896733	0.1	1.378227
23.898400	0.1	1.359903
23.900067	0.1	1.341766
23.901733	0.1	1.322618
23.903400	0.1	1.302399
23.905067	0.1	1.282874
23.906733	0.1	1.266222
23.908400	0.1	1.252387
23.910067	0.1	1.239143
23.911733	0.1	1.224345
23.913400	0.1	1.207199
23.915067	0.1	1.188098
23.916733	0.1	1.167795
23.918400	0.1	1.146570
23.920067	0.1	1.124335
23.921733	0.1	1.101280
23.923400	0.1	1.078341
23.925067	0.1	1.057000
23.926733	0.1	1.038471
23.928400	0.1	1.023146
23.930067	0.1	1.010536
23.931733	0.1	0.999342
23.933400	0.1	0.987654
23.935067	0.1	0.973768
23.936733	0.1	0.957344
23.938400	0.1	0.939644
23.940067	0.1	0.922140
23.941733	0.1	0.905213
23.943400	0.1	0.888836
23.945067	0.1	0.873916
23.946733	0.1	0.861608
23.948400	0.1	0.851694
23.950067	0.1	0.842880
23.951733	0.1	0.834116
23.953400	0.1	0.824854
23.955067	0.1	0.814833
23.956733	0.1	0.803913
23.958400	0.1	0.791852
23.960067	0.1	0.778530
23.961733	0.1	0.764607
23.963400	0.1	0.751503
23.965067	0.1	0.740038
23.966733	0.1	0.729808
23.968400	0.1	0.720331
23.970067	0.1	0.711824
23.971733	0.1	0.704746
23.973400	0.1	0.699614
23.975067	0.1	0.696671
23.976733	0.1	0.694799
23.978400	0.1	0.691856
23.980067	0.1	0.686110
23.981733	0.1	0.677155
23.983400	0.1	0.666291
23.985067	0.1	0.655483
23.986733	0.1	0.645830
23.988400	0.1	0.637691
23.990067	0.1	0.631409
23.991733	0.1	0.627129
23.993400	0.1	0.624317
23.995067	0.1	0.622142
23.996733	0.1	0.620345
23.998400	0.1	0.619213
24.000067	0.1	0.618850
24.001733	0.1	0.618887
24.003400	0.1	0.618817
24.005067	0.1	0.618338
24.006733	0.1	0.617239
24.008400	0.1	0.615194
24.010067	0.1	0.611902
24.011733	0.1	0.607395
24.013400	0.1	0.602617
24.015067	0.1	0.599250
24.016733	0.1	0.598398
24.018400	0.1	0.599879
24.020067	0.1	0.602338
24.021733	0.1	0.604158
24.023400	0.1	0.604838
24.025067	0.1	0.605066
24.026733	0.1	0.605239
24.028400	0.1	0.605099
24.030067	0.1	0.604447
24.031733	0.1	0.603213
24.033400	0.1	0.601737
24.035067	0.1	0.601248
24.036733	0.1	0.603236
24.038400	0.1	0.608503
24.040067	0.1	0.617108
24.041733	0.1	0.628186
24.043400	0.1	0.639264
24.045067	0.1	0.647334
24.046733	0.1	0.651637
24.048400	0.1	0.654170
24.050067	0.1	0.657393
24.051733	0.1	0.662087
24.053400	0.1	0.667339
24.055067	0.1	0.672508
24.056733	0.1	0.678757
24.058400	0.1	0.687800
24.060067	0.1	0.699679
24.061733	0.1	0.712634
24.063400	0.1	0.724727
24.065067	0.1	0.735004
24.066733	0.1	0.743587
24.068400	0.1	0.751130
24.070067	0.1	0.758413
24.071733	0.1	0.765901
24.073400	0.1	0.773165
24.075067	0.1	0.779070
24.076733	0.1	0.783098
24.078400	0.1	0.786544
24.080067	0.1	0.791703
24.081733	0.1	0.800039
24.083400	0.1	0.811671
24.085067	0.1	0.826204
24.086733	0.1	0.843052
24.088400	0.1	0.860887
24.090067	0.1	0.877888
24.091733	0.1	0.892612
24.093400	0.1	0.904459
24.095067	0.1	0.913963
24.096733	0.1	0.921967
24.098400	0.1	0.928733
24.100067	0.1	0.934680
24.101733	0.1	0.940966
24.103400	0.1	0.948468
24.105067	0.1	0.956948
24.106733	0.1	0.965553
24.108400	0.1	0.973558
24.110067	0.1	0.980832
24.111733	0.1	0.987691
24.113400	0.1	0.994205
24.115067	0.1	1.000115
24.116733	0.1	1.005097
24.118400	0.1	1.008902
24.120067	0.1	1.011887
24.121733	0.1	1.015165
24.123400	0.1	1.019994
24.125067	0.1	1.027263
24.126733	0.1	1.036646
24.128400	0.1	1.046350
24.130067	0.1	1.054858
24.131733	0.1	1.061670
24.133400	0.1	1.066290
24.135067	0.1	1.068916
24.136733	0.1	1.071184
24.138400	0.1	1.074509
24.140067	0.1	1.079044
24.141733	0.1	1.084805
24.143400	0.1	1.092507
24.145067	0.1	1.102993
24.146733	0.1	1.116106
24.148400	0.1	1.130360
24.150067	0.1	1.144093
24.151733	0.1	1.156726
24.153400	0.1	1.168433
24.155067	0.1	1.178589
24.156733	0.1	1.185657
24.158400	0.1	1.189155
24.160067	0.1	1.190943
24.161733	0.1	1.193881
24.163400	0.1	1.199758
24.165067	0.1	1.209117
24.166733	0.1	1.222352
24.168400	0.1	1.239646
24.170067	0.1	1.259604
24.171733	0.1	1.279218
24.173400	0.1	1.296201
24.175067	0.1	1.310911
24.176733	0.1	1.325449
24.178400	0.1	1.341100
24.180067	0.1	1.357337
24.181733	0.1	1.373407
24.183400	0.1	1.389678
24.185067	0.1	1.407336
24.186733	0.1	1.427373
24.188400	0.1	1.450167
24.190067	0.1	1.475969
24.191733	0.1	1.505218
24.193400	0.1	1.537851
24.195067	0.1	1.572743
24.196733	0.1	1.608338
24.198400	0.1	1.643756
24.200067	0.1	1.678797
24.201733	0.1	1.713312
24.203400	0.1	1.747077
24.205067	0.1	1.780088
24.206733	0.1	1.812689
24.208400	0.1	1.845453
24.210067	0.1	1.878738
24.211733	0.1	1.913155
24.213400	0.1	1.950120
24.215067	0.1	1.990502
24.216733	0.1	2.033226
24.218400	0.1	2.076542
24.220067	0.1	2.119252
24.221733	0.1	2.160366
24.223400	0.1	2.199449
24.225067	0.1	2.236916
24.226733	0.1	2.273023
24.228400	0.1	2.307957
24.230067	0.1	2.342467
24.231733	0.1	2.376554
24.233400	0.1	2.408633
24.235067	0.1	2.437141
24.236733	0.1	2.461947
24.238400	0.1	2.483707
24.240067	0.1	2.502333
24.241733	0.1	2.516666
24.243400	0.1	2.525826
24.245067	0.1	2.530459
24.246733	0.1	2.532406
24.248400	0.1	2.533365
24.250067	0.1	2.534357
24.251733	0.1	2.535922
24.253400	0.1	2.537188
24.255067	0.1	2.535610
24.256733	0.1	2.528736
24.258400	0.1	2.515884
24.260067	0.1	2.497602
24.261733	0.1	2.474170
24.263400	0.1	2.445583
24.265067	0.1	2.412503
24.266733	0.1	2.376079
24.268400	0.1	2.337447
24.270067	0.1	2.297624
24.271733	0.1	2.256916
24.273400	0.1	2.214699
24.275067	0.1	2.169786
24.276733	0.1	2.121110
24.278400	0.1	2.068528
24.280067	0.1	2.012835
24.281733	0.1	1.955372
24.283400	0.1	1.897821
24.285067	0.1	1.841420
24.286733	0.1	1.786384
24.288400	0.1	1.732656
24.290067	0.1	1.680669
24.291733	0.1	1.630718
24.293400	0.1	1.582135
24.295067	0.1	1.533343
24.296733	0.1	1.482302
24.298400	0.1	1.427629
24.300067	0.1	1.370120
24.301733	0.1	1.312243
24.303400	0.1	1.256489
24.305067	0.1	1.204573
24.306733	0.1	1.157154
24.308400	0.1	1.113354
24.310067	0.1	1.070513
24.311733	0.1	1.025512
24.313400	0.1	0.977586
24.315067	0.1	0.930070
24.316733	0.1	0.888440
24.318400	0.1	0.855494
24.320067	0.1	0.828835
24.321733	0.1	0.803447
24.323400	0.1	0.775447
24.325067	0.1	0.743489
24.326733	0.1	0.708685
24.328400	0.1	0.674007
24.330067	0.1	0.642738
24.331733	0.1	0.616591
24.333400	0.1	0.594854
24.335067	0.1	0.575515
24.336733	0.1	0.557238
24.338400	0.1	0.539958
24.340067	0.1	0.524088
24.341733	0.1	0.509722
24.343400	0.1	0.496320
24.345067	0.1	0.483431
24.346733	0.1	0.471785
24.348400	0.1	0.462518
24.350067	0.1	0.455230
24.351733	0.1	0.447854
24.353400	0.1	0.438765
24.355067	0.1	0.428376
24.356733	0.1	0.418141
24.358400	0.1	0.409451
24.360067	0.1	0.403463
24.361733	0.1	0.399994
24.363400	0.1	0.396962
24.365067	0.1	0.392725
24.366733	0.1	0.387868
24.368400	0.1	0.383644
24.370067	0.1	0.380678
24.371733	0.1	0.379826
24.373400	0.1	0.381703
24.375067	0.1	0.385297
24.376733	0.1	0.388799
24.378400	0.1	0.391095
24.380067	0.1	0.391598
24.381733	0.1	0.390029
24.383400	0.1	0.386913
24.385067	0.1	0.383412
24.386733	0.1	0.380380
24.388400	0.1	0.378042
24.390067	0.1	0.376902
24.391733	0.1	0.378229
24.393400	0.1	0.382438
24.395067	0.1	0.387826
24.396733	0.1	0.391817
24.398400	0.1	0.392967
24.400067	0.1	0.391784
24.401733	0.1	0.390178
24.403400	0.1	0.389963
24.405067	0.1	0.391882
24.406733	0.1	0.395807
24.408400	0.1	0.401079
24.410067	0.1	0.406415
24.411733	0.1	0.410480
24.413400	0.1	0.412646
24.415067	0.1	0.413042
24.416733	0.1	0.412487
24.418400	0.1	0.411603
24.420067	0.1	0.410071
24.421733	0.1	0.408143
24.423400	0.1	0.407826
24.425067	0.1	0.410974
24.426733	0.1	0.417028
24.428400	0.1	0.423607
24.430067	0.1	0.428520
24.431733	0.1	0.430741
24.433400	0.1	0.430294
24.435067	0.1	0.427901
24.436733	0.1	0.424869
24.438400	0.1	0.422918
24.440067	0.1	0.423226
24.441733	0.1	0.425773
24.443400	0.1	0.429885
24.445067	0.1	0.434415
24.446733	0.1	0.437712
24.448400	0.1	0.438895
24.450067	0.1	0.438797
24.451733	0.1	0.438490
24.453400	0.1	0.438495
24.455067	0.1	0.439975
24.456733	0.1	0.444278
24.458400	0.1	0.451021
24.460067	0.1	0.458597
24.461733	0.1	0.465899
24.463400	0.1	0.472423
24.465067	0.1	0.477466
24.466733	0.1	0.479813
24.468400	0.1	0.478514
24.470067	0.1	0.473987
24.471733	0.1	0.468506
24.473400	0.1	0.464986
24.475067	0.1	0.464828
24.476733	0.1	0.467133
24.478400	0.1	0.470039
24.480067	0.1	0.472888
24.481733	0.1	0.476460
24.483400	0.1	0.480707
24.485067	0.1	0.484083
24.486733	0.1	0.485745
24.488400	0.1	0.486565
24.490067	0.1	0.487715
24.491733	0.1	0.489429
24.493400	0.1	0.491086
24.495067	0.1	0.491804
24.496733	0.1	0.490951
24.498400	0.1	0.488786
24.500067	0.1	0.486528
24.501733	0.1	0.485601
24.503400	0.1	0.486514
24.505067	0.1	0.488260
24.506733	0.1	0.489340
24.508400	0.1	0.489498
24.510067	0.1	0.489531
24.511733	0.1	0.489964
24.513400	0.1	0.491459
24.515067	0.1	0.495231
24.516733	0.1	0.501559
24.518400	0.1	0.509005
24.520067	0.1	0.515836
24.521733	0.1	0.521117
24.523400	0.1	0.524153
24.525067	0.1	0.524451
24.526733	0.1	0.522723
24.528400	0.1	0.520321
24.530067	0.1	0.517578
24.531733	0.1	0.514411
24.533400	0.1	0.511869
24.535067	0.1	0.511347
24.536733	0.1	0.512931
24.538400	0.1	0.515506
24.540067	0.1	0.517811
24.541733	0.1	0.518761
24.543400	0.1	0.517727
24.545067	0.1	0.514621
24.546733	0.1	0.509401
24.548400	0.1	0.502327
24.550067	0.1	0.494705
24.551733	0.1	0.488176
24.553400	0.1	0.483650
24.555067	0.1	0.481536
24.556733	0.1	0.481862
24.558400	0.1	0.483519
24.560067	0.1	0.484986
24.561733	0.1	0.485796
24.563400	0.1	0.486183
24.565067	0.1	0.486849
24.566733	0.1	0.489000
24.568400	0.1	0.492651
24.570067	0.1	0.495734
24.571733	0.1	0.496092
24.573400	0.1	0.493685
24.575067	0.1	0.490393
24.576733	0.1	0.487687
24.578400	0.1	0.485331
24.580067	0.1	0.482802
24.581733	0.1	0.480679
24.583400	0.1	0.479817
24.585067	0.1	0.480046
24.586733	0.1	0.480255
24.588400	0.1	0.479864
24.590067	0.1	0.479524
24.591733	0.1	0.479957
24.593400	0.1	0.480833
24.595067	0.1	0.481480
24.596733	0.1	0.481969
24.598400	0.1	0.482379
24.600067	0.1	0.481820
24.601733	0.1	0.479212
24.603400	0.1	0.474616
24.605067	0.1	0.469745
24.606733	0.1	0.466867
24.608400	0.1	0.466490
24.610067	0.1	0.467105
24.611733	0.1	0.467454
24.613400	0.1	0.467668
24.615067	0.1	0.468139
24.616733	0.1	0.468730
24.618400	0.1	0.469685
24.620067	0.1	0.471277
24.621733	0.1	0.472320
24.623400	0.1	0.471021
24.625067	0.1	0.467240
24.626733	0.1	0.462662
24.628400	0.1	0.459081
24.630067	0.1	0.457182
24.631733	0.1	0.456823
24.633400	0.1	0.457638
24.635067	0.1	0.458867
24.636733	0.1	0.459473
24.638400	0.1	0.458886
24.640067	0.1	0.457307
24.641733	0.1	0.455575
24.643400	0.1	0.454523
24.645067	0.1	0.454206
24.646733	0.1	0.454420
24.648400	0.1	0.455221
24.650067	0.1	0.456441
24.651733	0.1	0.457759
24.653400	0.1	0.459482
24.655067	0.1	0.462793
24.656733	0.1	0.468674
24.658400	0.1	0.476092
24.660067	0.1	0.482057
24.661733	0.1	0.484171
24.663400	0.1	0.482793
24.665067	0.1	0.480013
24.666733	0.1	0.477131
24.668400	0.1	0.473880
24.670067	0.1	0.470071
24.671733	0.1	0.467072
24.673400	0.1	0.466648
24.675067	0.1	0.468977
24.676733	0.1	0.472842
24.678400	0.1	0.476823
24.680067	0.1	0.479827
24.681733	0.1	0.481522
24.683400	0.1	0.482039
24.685067	0.1	0.481349
24.686733	0.1	0.479389
24.688400	0.1	0.476614
24.690067	0.1	0.473591
24.691733	0.1	0.470285
24.693400	0.1	0.466453
24.695067	0.1	0.462290
24.696733	0.1	0.458793
24.698400	0.1	0.457405
24.700067	0.1	0.458397
24.701733	0.1	0.460399
24.703400	0.1	0.462015
24.705067	0.1	0.462732
24.706733	0.1	0.462127
24.708400	0.1	0.459389
24.710067	0.1	0.454239
24.711733	0.1	0.447542
24.713400	0.1	0.441046
24.715067	0.1	0.436543
24.716733	0.1	0.434685
24.718400	0.1	0.434602
24.720067	0.1	0.435105
24.721733	0.1	0.435878
24.723400	0.1	0.437051
24.725067	0.1	0.438089
24.726733	0.1	0.438271
24.728400	0.1	0.437587
24.730067	0.1	0.435645
24.731733	0.1	0.431272
24.733400	0.1	0.424488
24.735067	0.1	0.417545
24.736733	0.1	0.412911
24.738400	0.1	0.411002
24.740067	0.1	0.409759
24.741733	0.1	0.406303
24.743400	0.1	0.399807
24.745067	0.1	0.392720
24.746733	0.1	0.387980
24.748400	0.1	0.385712
24.750067	0.1	0.383751
24.751733	0.1	0.380469
24.753400	0.1	0.376175
24.755067	0.1	0.372552
24.756733	0.1	0.371384
24.758400	0.1	0.373092
24.760067	0.1	0.376254
24.761733	0.1	0.378699
24.763400	0.1	0.378909
24.765067	0.1	0.376492
24.766733	0.1	0.371779
24.768400	0.1	0.365647
24.770067	0.1	0.359868
24.771733	0.1	0.356585
24.773400	0.1	0.356291
24.775067	0.1	0.357428
24.776733	0.1	0.358536
24.778400	0.1	0.359518
24.780067	0.1	0.360762
24.781733	0.1	0.362354
24.783400	0.1	0.364250
24.785067	0.1	0.366573
24.786733	0.1	0.369698
24.788400	0.1	0.374066
24.790067	0.1	0.379565
24.791733	0.1	0.385330
24.793400	0.1	0.390531
24.795067	0.1	0.395193
24.796733	0.1	0.399607
24.798400	0.1	0.403444
24.800067	0.1	0.406126
24.801733	0.1	0.407537
24.803400	0.1	0.408343
24.805067	0.1	0.409940
24.806733	0.1	0.414043
24.808400	0.1	0.421735
24.810067	0.1	0.432078
24.811733	0.1	0.441899
24.813400	0.1	0.448357
24.815067	0.1	0.452097
24.816733	0.1	0.456763
24.818400	0.1	0.465401
24.820067	0.1	0.478141
24.821733	0.1	0.492930
24.823400	0.1	0.507082
24.825067	0.1	0.518574
24.826733	0.1	0.527594
24.828400	0.1	0.536605
24.830067	0.1	0.547813
24.831733	0.1	0.561094
24.833400	0.1	0.575362
24.835067	0.1	0.590482
24.836733	0.1	0.606496
24.838400	0.1	0.622813
24.840067	0.1	0.639437
24.841733	0.1	0.657537
24.843400	0.1	0.677956
24.845067	0.1	0.700299
24.846733	0.1	0.723419
24.848400	0.1	0.746376
24.850067	0.1	0.769095
24.851733	0.1	0.792104
24.853400	0.1	0.815559
24.855067	0.1	0.839033
24.856733	0.1	0.862852
24.858400	0.1	0.888924
24.860067	0.1	0.918997
24.861733	0.1	0.952706
24.863400	0.1	0.988417
24.865067	0.1	1.025354
24.866733	0.1	1.063808
24.868400	0.1	1.104111
24.870067	0.1	1.146342
24.871733	0.1	1.190137
24.873400	0.1	1.234408
24.875067	0.1	1.278655
24.876733	0.1	1.324262
24.878400	0.1	1.373491
24.880067	0.1	1.427662
24.881733	0.1	1.486633
24.883400	0.1	1.549176
24.885067	0.1	1.613372
24.886733	0.1	1.677363
24.888400	0.1	1.740549
24.890067	0.1	1.803925
24.891733	0.1	1.869146
24.893400	0.1	1.937505
24.895067	0.1	2.009552
24.896733	0.1	2.085711
24.898400	0.1	2.166741
24.900067	0.1	2.252473
24.901733	0.1	2.341093
24.903400	0.1	2.430719
24.905067	0.1	2.520429
24.906733	0.1	2.609706
24.908400	0.1	2.698945
24.910067	0.1	2.790242
24.911733	0.1	2.885521
24.913400	0.1	2.984116
24.915067	0.1	3.082929
24.916733	0.1	3.178804
24.918400	0.1	3.270633
24.920067	0.1	3.358824
24.921733	0.1	3.443430
24.923400	0.1	3.524148
24.925067	0.1	3.601504
24.926733	0.1	3.676452
24.928400	0.1	3.749602
24.930067	0.1	3.821054
24.931733	0.1	3.889659
24.933400	0.1	3.952663
24.935067	0.1	4.007583
24.936733	0.1	4.053996
24.938400	0.1	4.092976
24.940067	0.1	4.125992
24.941733	0.1	4.154001
24.943400	0.1	4.176921
24.945067	0.1	4.194020
24.946733	0.1	4.204488
24.948400	0.1	4.207725
24.950067	0.1	4.203082
24.951733	0.1	4.189895
24.953400	0.1	4.168418
24.955067	0.1	4.139682
24.956733	0.1	4.104306
24.958400	0.1	4.062522
24.960067	0.1	4.014811
24.961733	0.1	3.962023
24.963400	0.1	3.905180
24.965067	0.1	3.844844
24.966733	0.1	3.780867
24.968400	0.1	3.712671
24.970067	0.1	3.639483
24.971733	0.1	3.561699
24.973400	0.1	3.481475
24.975067	0.1	3.401004
24.976733	0.1	3.321031
24.978400	0.1	3.240621
24.980067	0.1	3.157584
24.981733	0.1	3.070449
24.983400	0.1	2.979930
24.985067	0.1	2.888315
24.986733	0.1	2.797935
24.988400	0.1	2.709557
24.990067	0.1	2.622237
24.991733	0.1	2.535419
24.993400	0.1	2.450077
24.995067	0.1	2.367278
24.996733	0.1	2.287100
24.998400	0.1	2.208911
25.000067	0.1	2.132040
25.001733	0.1	2.056723
25.003400	0.1	1.983587
25.005067	0.1	1.912070
25.006733	0.1	1.841136
25.008400	0.1	1.770789
25.010067	0.1	1.701871
25.011733	0.1	1.635379
25.013400	0.1	1.572180
25.015067	0.1	1.512794
25.016733	0.1	1.456928
25.018400	0.1	1.403554
25.020067	0.1	1.351936
25.021733	0.1	1.302091
25.023400	0.1	1.254072
25.025067	0.1	1.207674
25.026733	0.1	1.163306
25.028400	0.1	1.122337
25.030067	0.1	1.086206
25.031733	0.1	1.055463
25.033400	0.1	1.028613
25.035067	0.1	1.002210
25.036733	0.1	0.973162
25.038400	0.1	0.941101
25.040067	0.1	0.908249
25.041733	0.1	0.877045
25.043400	0.1	0.848141
25.045067	0.1	0.820928
25.046733	0.1	0.795149
25.048400	0.1	0.771116
25.050067	0.1	0.749361
25.051733	0.1	0.730730
25.053400	0.1	0.715884
25.055067	0.1	0.704387
25.056733	0.1	0.694944
25.058400	0.1	0.686077
25.060067	0.1	0.676475
25.061733	0.1	0.665640
25.063400	0.1	0.654361
25.065067	0.1	0.643819
25.066733	0.1	0.634189
25.068400	0.1	0.624759
25.070067	0.1	0.614673
25.071733	0.1	0.603427
25.073400	0.1	0.591613
25.075067	0.1	0.580833
25.076733	0.1	0.572037
25.078400	0.1	0.564568
25.080067	0.1	0.556950
25.081733	0.1	0.548358
25.083400	0.1	0.539818
25.085067	0.1	0.533769
25.086733	0.1	0.532120
25.088400	0.1	0.534449
25.090067	0.1	0.538132
25.091733	0.1	0.540367
25.093400	0.1	0.539827
25.095067	0.1	0.536926
25.096733	0.1	0.532959
25.098400	0.1	0.528917
25.100067	0.1	0.525224
25.101733	0.1	0.522151
25.103400	0.1	0.519790
25.105067	0.1	0.517895
25.106733	0.1	0.515911
25.108400	0.1	0.513555
25.110067	0.1	0.511562
25.111733	0.1	0.510756
25.113400	0.1	0.510323
25.115067	0.1	0.508265
25.116733	0.1	0.503408
25.118400	0.1	0.496367
25.120067	0.1	0.489308
25.121733	0.1	0.484665
25.123400	0.1	0.483291
25.125067	0.1	0.484497
25.126733	0.1	0.487422
25.128400	0.1	0.490989
25.130067	0.1	0.493755
25.131733	0.1	0.494905
25.133400	0.1	0.494579
25.135067	0.1	0.493098
25.136733	0.1	0.490681
25.138400	0.1	0.487687
25.140067	0.1	0.484814
25.141733	0.1	0.483221
25.143400	0.1	0.483901
25.145067	0.1	0.486728
25.146733	0.1	0.490309
25.148400	0.1	0.492674
25.150067	0.1	0.492395
25.151733	0.1	0.489368
25.153400	0.1	0.484549
25.155067	0.1	0.479119
25.156733	0.1	0.473978
25.158400	0.1	0.469680
25.160067	0.1	0.466411
25.161733	0.1	0.463980
25.163400	0.1	0.462630
25.165067	0.1	0.463217
25.166733	0.1	0.466099
25.168400	0.1	0.470649
25.170067	0.1	0.475757
25.171733	0.1	0.480129
25.173400	0.1	0.482635
25.175067	0.1	0.483058
25.176733	0.1	0.482155
25.178400	0.1	0.481065
25.180067	0.1	0.480800
25.181733	0.1	0.481526
25.183400	0.1	0.482681
25.185067	0.1	0.484143
25.186733	0.1	0.486062
25.188400	0.1	0.487859
25.190067	0.1	0.488409
25.191733	0.1	0.487179
25.193400	0.1	0.485303
25.195067	0.1	0.484730
25.196733	0.1	0.486048
25.198400	0.1	0.488223
25.200067	0.1	0.490136
25.201733	0.1	0.491380
25.203400	0.1	0.492060
25.205067	0.1	0.492600
25.206733	0.1	0.493620
25.208400	0.1	0.495338
25.210067	0.1	0.497056
25.211733	0.1	0.498178
25.213400	0.1	0.499319
25.215067	0.1	0.501256
25.216733	0.1	0.503510
25.218400	0.1	0.505047
25.220067	0.1	0.505345
25.221733	0.1	0.504702
25.223400	0.1	0.504381
25.225067	0.1	0.505778
25.226733	0.1	0.509643
25.228400	0.1	0.516120
25.230067	0.1	0.524339
25.231733	0.1	0.532628
25.233400	0.1	0.539795
25.235067	0.1	0.545690
25.236733	0.1	0.550635
25.238400	0.1	0.555287
25.240067	0.1	0.560605
25.241733	0.1	0.567064
25.243400	0.1	0.574165
25.245067	0.1	0.581131
25.246733	0.1	0.587814
25.248400	0.1	0.594980
25.250067	0.1	0.603441
25.251733	0.1	0.612838
25.253400	0.1	0.621732
25.255067	0.1	0.629216
25.256733	0.1	0.636005
25.258400	0.1	0.643553
25.260067	0.1	0.652852
25.261733	0.1	0.664452
25.263400	0.1	0.678198
25.265067	0.1	0.692373
25.266733	0.1	0.704848
25.268400	0.1	0.715111
25.270067	0.1	0.723875
25.271733	0.1	0.731056
25.273400	0.1	0.735587
25.275067	0.1	0.737719
25.276733	0.1	0.740052
25.278400	0.1	0.745202
25.280067	0.1	0.753417
25.281733	0.1	0.763205
25.283400	0.1	0.773417
25.285067	0.1	0.784160
25.286733	0.1	0.796090
25.288400	0.1	0.809245
25.290067	0.1	0.822828
25.291733	0.1	0.835601
25.293400	0.1	0.845995
25.295067	0.1	0.852509
25.296733	0.1	0.854926
25.298400	0.1	0.855005
25.300067	0.1	0.855098
25.301733	0.1	0.856523
25.303400	0.1	0.859825
25.305067	0.1	0.865241
25.306733	0.1	0.872263
25.308400	0.1	0.879718
25.310067	0.1	0.886489
25.311733	0.1	0.891951
25.313400	0.1	0.895634
25.315067	0.1	0.896999
25.316733	0.1	0.896310
25.318400	0.1	0.894922
25.320067	0.1	0.894135
25.321733	0.1	0.894479
25.323400	0.1	0.895923
25.325067	0.1	0.897907
25.326733	0.1	0.899606
25.328400	0.1	0.900901
25.330067	0.1	0.902372
25.331733	0.1	0.904314
25.333400	0.1	0.906400
25.335067	0.1	0.907858
25.336733	0.1	0.908091
25.338400	0.1	0.907890
25.340067	0.1	0.909264
25.341733	0.1	0.913660
25.343400	0.1	0.920855
25.345067	0.1	0.929600
25.346733	0.1	0.938904
25.348400	0.1	0.948743
25.350067	0.1	0.959681
25.351733	0.1	0.971616
25.353400	0.1	0.983588
25.355067	0.1	0.994871
25.356733	0.1	1.005400
25.358400	0.1	1.015267
25.360067	0.1	1.024771
25.361733	0.1	1.034704
25.363400	0.1	1.045442
25.365067	0.1	1.056590
25.366733	0.1	1.067733
25.368400	0.1	1.078201
25.370067	0.1	1.087193
25.371733	0.1	1.094174
25.373400	0.1	1.098453
25.375067	0.1	1.099813
25.376733	0.1	1.099505
25.378400	0.1	1.099114
25.380067	0.1	1.098951
25.381733	0.1	1.098164
25.383400	0.1	1.095948
25.385067	0.1	1.092735
25.386733	0.1	1.090448
25.388400	0.1	1.090295
25.390067	0.1	1.090816
25.391733	0.1	1.089866
25.393400	0.1	1.086905
25.395067	0.1	1.082430
25.396733	0.1	1.077140
25.398400	0.1	1.071203
25.400067	0.1	1.063175
25.401733	0.1	1.051622
25.403400	0.1	1.037978
25.405067	0.1	1.025191
25.406733	0.1	1.014085
25.408400	0.1	1.003216
25.410067	0.1	0.991691
25.411733	0.1	0.980361
25.413400	0.1	0.970257
25.415067	0.1	0.961237
25.416733	0.1	0.952757
25.418400	0.1	0.944608
25.420067	0.1	0.936324
25.421733	0.1	0.927104
25.423400	0.1	0.916724
25.425067	0.1	0.905525
25.426733	0.1	0.893213
25.428400	0.1	0.878642
25.430067	0.1	0.861408
25.431733	0.1	0.843131
25.433400	0.1	0.826740
25.435067	0.1	0.814386
25.436733	0.1	0.805948
25.438400	0.1	0.799596
25.440067	0.1	0.793082
25.441733	0.1	0.784574
25.443400	0.1	0.773640
25.445067	0.1	0.761542
25.446733	0.1	0.750013
25.448400	0.1	0.739773
25.450067	0.1	0.730529
25.451733	0.1	0.721663
25.453400	0.1	0.712154
25.455067	0.1	0.700727
25.456733	0.1	0.687409
25.458400	0.1	0.674133
25.460067	0.1	0.663036
25.461733	0.1	0.655083
25.463400	0.1	0.649816
25.465067	0.1	0.645421
25.466733	0.1	0.639884
25.468400	0.1	0.632675
25.470067	0.1	0.624321
25.471733	0.1	0.614841
25.473400	0.1	0.603590
25.475067	0.1	0.590873
25.476733	0.1	0.579087
25.478400	0.1	0.571189
25.480067	0.1	0.567874
25.481733	0.1	0.566924
25.483400	0.1	0.564945
25.485067	0.1	0.559413
25.486733	0.1	0.550132
25.488400	0.1	0.539222
25.490067	0.1	0.529117
25.491733	0.1	0.520861
25.493400	0.1	0.514542
25.495067	0.1	0.510486
25.496733	0.1	0.509042
25.498400	0.1	0.509275
25.500067	0.1	0.509308
25.501733	0.1	0.508018
25.503400	0.1	0.505196
25.505067	0.1	0.500460
25.506733	0.1	0.493350
25.508400	0.1	0.484455
25.510067	0.1	0.475440
25.511733	0.1	0.467808
25.513400	0.1	0.462099
25.515067	0.1	0.458257
25.516733	0.1	0.456362
25.518400	0.1	0.457056
25.520067	0.1	0.460688
25.521733	0.1	0.466276
25.523400	0.1	0.472055
25.525067	0.1	0.476744
25.526733	0.1	0.479557
25.528400	0.1	0.479966
25.530067	0.1	0.478025
25.531733	0.1	0.474364
25.533400	0.1	0.469987
25.535067	0.1	0.466169
25.536733	0.1	0.463766
25.538400	0.1	0.462458
25.540067	0.1	0.461349
25.541733	0.1	0.460166
25.543400	0.1	0.459081
25.545067	0.1	0.457806
25.546733	0.1	0.455799
25.548400	0.1	0.453168
25.550067	0.1	0.450290
25.551733	0.1	0.446709
25.553400	0.1	0.441563
25.555067	0.1	0.435249
25.556733	0.1	0.429456
25.558400	0.1	0.425386
25.560067	0.1	0.422648
25.561733	0.1	0.420120
25.563400	0.1	0.417051
25.565067	0.1	0.412911
25.566733	0.1	0.407491
25.568400	0.1	0.401302
25.570067	0.1	0.394997
25.571733	0.1	0.388967
25.573400	0.1	0.383803
25.575067	0.1	0.379877
25.576733	0.1	0.376781
25.578400	0.1	0.374005
25.580067	0.1	0.371397
25.581733	0.1	0.368874
25.583400	0.1	0.366643
25.585067	0.1	0.365037
25.586733	0.1	0.363165
25.588400	0.1	0.358932
25.590067	0.1	0.351593
25.591733	0.1	0.343029
25.593400	0.1	0.335216
25.595067	0.1	0.328342
25.596733	0.1	0.322373
25.598400	0.1	0.317930
25.600067	0.1	0.315090
25.601733	0.1	0.313227
25.603400	0.1	0.311886
25.605067	0.1	0.310568
25.606733	0.1	0.308212
25.608400	0.1	0.304049
25.610067	0.1	0.298568
25.611733	0.1	0.293115
25.613400	0.1	0.288752
25.615067	0.1	0.285748
25.616733	0.1	0.284314
25.618400	0.1	0.284952
25.620067	0.1	0.287364
25.621733	0.1	0.289879
25.623400	0.1	0.290391
25.625067	0.1	0.287900
25.626733	0.1	0.283686
25.628400	0.1	0.280249
25.630067	0.1	0.278694
25.631733	0.1	0.278284
25.633400	0.1	0.278340
25.635067	0.1	0.278656
25.636733	0.1	0.278600
25.638400	0.1	0.277804
25.640067	0.1	0.276873
25.641733	0.1	0.276328
25.643400	0.1	0.275960
25.645067	0.1	0.275560
25.646733	0.1	0.275299
25.648400	0.1	0.275145
25.650067	0.1	0.274512
25.651733	0.1	0.272444
25.653400	0.1	0.268472
25.655067	0.1	0.263425
25.656733	0.1	0.259099
25.658400	0.1	0.257376
25.660067	0.1	0.259136
25.661733	0.1	0.263043
25.663400	0.1	0.266102
25.665067	0.1	0.266456
25.666733	0.1	0.264929
25.668400	0.1	0.263290
25.670067	0.1	0.262009
25.671733	0.1	0.260863
25.673400	0.1	0.260491
25.675067	0.1	0.262032
25.676733	0.1	0.265879
25.678400	0.1	0.271187
25.680067	0.1	0.276305
25.681733	0.1	0.279662
25.683400	0.1	0.281120
25.685067	0.1	0.282405
25.686733	0.1	0.285329
25.688400	0.1	0.290214
25.690067	0.1	0.295914
25.691733	0.1	0.300580
25.693400	0.1	0.302661
25.695067	0.1	0.301693
25.696733	0.1	0.298540
25.698400	0.1	0.294819
25.700067	0.1	0.291811
25.701733	0.1	0.289381
25.703400	0.1	0.286628
25.705067	0.1	0.283811
25.706733	0.1	0.282209
25.708400	0.1	0.282642
25.710067	0.1	0.285334
25.711733	0.1	0.289958
25.713400	0.1	0.295099
25.715067	0.1	0.298610
25.716733	0.1	0.299206
25.718400	0.1	0.297469
25.720067	0.1	0.294680
25.721733	0.1	0.291443
25.723400	0.1	0.287872
25.725067	0.1	0.284016
25.726733	0.1	0.280030
25.728400	0.1	0.276328
25.730067	0.1	0.273264
25.731733	0.1	0.271127
25.733400	0.1	0.270568
25.735067	0.1	0.272063
25.736733	0.1	0.275220
25.738400	0.1	0.279173
25.740067	0.1	0.282768
25.741733	0.1	0.284370
25.743400	0.1	0.282791
25.745067	0.1	0.278549
25.746733	0.1	0.274144
25.748400	0.1	0.272617
25.750067	0.1	0.274628
25.751733	0.1	0.277534
25.753400	0.1	0.278172
25.755067	0.1	0.275900
25.756733	0.1	0.272333
25.758400	0.1	0.268640
25.760067	0.1	0.264430
25.761733	0.1	0.259038
25.763400	0.1	0.252542
25.765067	0.1	0.245986
25.766733	0.1	0.240998
25.768400	0.1	0.239080
25.770067	0.1	0.240747
25.771733	0.1	0.244477
25.773400	0.1	0.247429
25.775067	0.1	0.247974
25.776733	0.1	0.246251
25.778400	0.1	0.242740
25.780067	0.1	0.238228
25.781733	0.1	0.234521
25.783400	0.1	0.233040
25.785067	0.1	0.233394
25.786733	0.1	0.234414
25.788400	0.1	0.235545
25.790067	0.1	0.236742
25.791733	0.1	0.237720
25.793400	0.1	0.237646
25.795067	0.1	0.235755
25.796733	0.1	0.231955
25.798400	0.1	0.226991
25.800067	0.1	0.221925
25.801733	0.1	0.217436
25.803400	0.1	0.214158
25.805067	0.1	0.213054
25.806733	0.1	0.214428
25.808400	0.1	0.217101
25.810067	0.1	0.219443
25.811733	0.1	0.220672
25.813400	0.1	0.220733
25.815067	0.1	0.219820
25.816733	0.1	0.218665
25.818400	0.1	0.218544
25.820067	0.1	0.220365
25.821733	0.1	0.223843
25.823400	0.1	0.227732
25.825067	0.1	0.230568
25.826733	0.1	0.231303
25.828400	0.1	0.229659
25.830067	0.1	0.226321
25.831733	0.1	0.222968
25.833400	0.1	0.221566
25.835067	0.1	0.222605
25.836733	0.1	0.224398
25.838400	0.1	0.224910
25.840067	0.1	0.223722
25.841733	0.1	0.221259
25.843400	0.1	0.217455
25.845067	0.1	0.212924
25.846733	0.1	0.210013
25.848400	0.1	0.210577
25.850067	0.1	0.213431
25.851733	0.1	0.215536
25.853400	0.1	0.215243
25.855067	0.1	0.213352
25.856733	0.1	0.211629
25.858400	0.1	0.211066
25.860067	0.1	0.211135
25.861733	0.1	0.210297
25.863400	0.1	0.207401
25.865067	0.1	0.203131
25.866733	0.1	0.200095
25.868400	0.1	0.200570
25.870067	0.1	0.204258
25.871733	0.1	0.208803
25.873400	0.1	0.211759
25.875067	0.1	0.212053
25.876733	0.1	0.210297
25.878400	0.1	0.207950
25.880067	0.1	0.206423
25.881733	0.1	0.206428
25.883400	0.1	0.207685
25.885067	0.1	0.209920
25.886733	0.1	0.213408
25.888400	0.1	0.217576
25.890067	0.1	0.220267
25.891733	0.1	0.219829
25.893400	0.1	0.217184
25.895067	0.1	0.215038
25.896733	0.1	0.215215
25.898400	0.1	0.217115
25.900067	0.1	0.219401
25.901733	0.1	0.222018
25.903400	0.1	0.225222
25.905067	0.1	0.227825
25.906733	0.1	0.227951
25.908400	0.1	0.224984
25.910067	0.1	0.220384
25.911733	0.1	0.216519
25.913400	0.1	0.214735
25.915067	0.1	0.214782
25.916733	0.1	0.215764
25.918400	0.1	0.217021
25.920067	0.1	0.218134
25.921733	0.1	0.218931
25.923400	0.1	0.219420
25.925067	0.1	0.219392
25.926733	0.1	0.218689
25.928400	0.1	0.217664
25.930067	0.1	0.216835
25.931733	0.1	0.216663
25.933400	0.1	0.217771
25.935067	0.1	0.220030
25.936733	0.1	0.221850
25.938400	0.1	0.221781
25.940067	0.1	0.220463
25.941733	0.1	0.219950
25.943400	0.1	0.221729
25.945067	0.1	0.225543
25.946733	0.1	0.229827
25.948400	0.1	0.232910
25.950067	0.1	0.233566
25.951733	0.1	0.231219
25.953400	0.1	0.226037
25.955067	0.1	0.219140
25.956733	0.1	0.212337
25.958400	0.1	0.206721
25.960067	0.1	0.201776
25.961733	0.1	0.197063
25.963400	0.1	0.194074
25.965067	0.1	0.195089
25.966733	0.1	0.200849
25.968400	0.1	0.210013
25.970067	0.1	0.220332
25.971733	0.1	0.229878
25.973400	0.1	0.237217
25.975067	0.1	0.241254
25.976733	0.1	0.241445
25.978400	0.1	0.237459
25.980067	0.1	0.229175
25.981733	0.1	0.218437
25.983400	0.1	0.209208
25.985067	0.1	0.203801
25.986733	0.1	0.200975
25.988400	0.1	0.199317
25.990067	0.1	0.199364
25.991733	0.1	0.201412
25.993400	0.1	0.204351
25.995067	0.1	0.207229
25.996733	0.1	0.209832
25.998400	0.1	0.211666
26.000067	0.1	0.212090
26.001733	0.1	0.211289
26.003400	0.1	0.210009
26.005067	0.1	0.208933
26.006733	0.1	0.208593
26.008400	0.1	0.208761
26.010067	0.1	0.208565
26.011733	0.1	0.208099
26.013400	0.1	0.208304
26.015067	0.1	0.209175
26.016733	0.1	0.209697
26.018400	0.1	0.209240
26.020067	0.1	0.208090
26.021733	0.1	0.207089
26.023400	0.1	0.206842
26.025067	0.1	0.207317
26.026733	0.1	0.208132
26.028400	0.1	0.208728
26.030067	0.1	0.208486
26.031733	0.1	0.207289
26.033400	0.1	0.205594
26.035067	0.1	0.203811
26.036733	0.1	0.202465
26.038400	0.1	0.202684
26.040067	0.1	0.204910
26.041733	0.1	0.207615
26.043400	0.1	0.208132
26.045067	0.1	0.204891
26.046733	0.1	0.198982
26.048400	0.1	0.193403
26.050067	0.1	0.191149
26.051733	0.1	0.193906
26.053400	0.1	0.201170
26.055067	0.1	0.210144
26.056733	0.1	0.217380
26.058400	0.1	0.221101
26.060067	0.1	0.221869
26.061733	0.1	0.221371
26.063400	0.1	0.220514
26.065067	0.1	0.219066
26.066733	0.1	0.217189
26.068400	0.1	0.216067
26.070067	0.1	0.216654
26.071733	0.1	0.218842
26.073400	0.1	0.221478
26.075067	0.1	0.222698
26.076733	0.1	0.221543
26.078400	0.1	0.219019
26.080067	0.1	0.216663
26.081733	0.1	0.215094
26.083400	0.1	0.214432
26.085067	0.1	0.214702
26.086733	0.1	0.215387
26.088400	0.1	0.215946
26.090067	0.1	0.216900
26.091733	0.1	0.219294
26.093400	0.1	0.222996
26.095067	0.1	0.226740
26.096733	0.1	0.229664
26.098400	0.1	0.231788
26.100067	0.1	0.233087
26.101733	0.1	0.233697
26.103400	0.1	0.234838
26.105067	0.1	0.237902
26.106733	0.1	0.242856
26.108400	0.1	0.248505
26.110067	0.1	0.253315
26.111733	0.1	0.255848
26.113400	0.1	0.255695
26.115067	0.1	0.254316
26.116733	0.1	0.254088
26.118400	0.1	0.256361
26.120067	0.1	0.260873
26.121733	0.1	0.266721
26.123400	0.1	0.273013
26.125067	0.1	0.278605
26.126733	0.1	0.282447
26.128400	0.1	0.284207
26.130067	0.1	0.284123
26.131733	0.1	0.282987
26.133400	0.1	0.282903
26.135067	0.1	0.286428
26.136733	0.1	0.293609
26.138400	0.1	0.301357
26.140067	0.1	0.306931
26.141733	0.1	0.310442
26.143400	0.1	0.313115
26.145067	0.1	0.315569
26.146733	0.1	0.318456
26.148400	0.1	0.322890
26.150067	0.1	0.329479
26.151733	0.1	0.337157
26.153400	0.1	0.343802
26.155067	0.1	0.348380
26.156733	0.1	0.351709
26.158400	0.1	0.355123
26.160067	0.1	0.358992
26.161733	0.1	0.362801
26.163400	0.1	0.366741
26.165067	0.1	0.372129
26.166733	0.1	0.379435
26.168400	0.1	0.387635
26.170067	0.1	0.395766
26.171733	0.1	0.403379
26.173400	0.1	0.409936
26.175067	0.1	0.415123
26.176733	0.1	0.419454
26.178400	0.1	0.424013
26.180067	0.1	0.430145
26.181733	0.1	0.438755
26.183400	0.1	0.449154
26.185067	0.1	0.459342
26.186733	0.1	0.468199
26.188400	0.1	0.476823
26.190067	0.1	0.487221
26.191733	0.1	0.500088
26.193400	0.1	0.514602
26.195067	0.1	0.529946
26.196733	0.1	0.545946
26.198400	0.1	0.562277
26.200067	0.1	0.578132
26.201733	0.1	0.593499
26.203400	0.1	0.609350
26.205067	0.1	0.626352
26.206733	0.1	0.644354
26.208400	0.1	0.662892
26.210067	0.1	0.681477
26.211733	0.1	0.699749
26.213400	0.1	0.717505
26.215067	0.1	0.734678
26.216733	0.1	0.751414
26.218400	0.1	0.767857
26.220067	0.1	0.783931
26.221733	0.1	0.799848
26.223400	0.1	0.816192
26.225067	0.1	0.833562
26.226733	0.1	0.852351
26.228400	0.1	0.872482
26.230067	0.1	0.893143
26.231733	0.1	0.913194
26.233400	0.1	0.931742
26.235067	0.1	0.948654
26.236733	0.1	0.964878
26.238400	0.1	0.981875
26.240067	0.1	1.000143
26.241733	0.1	1.018797
26.243400	0.1	1.036730
26.245067	0.1	1.053005
26.246733	0.1	1.066527
26.248400	0.1	1.076511
26.250067	0.1	1.082895
26.251733	0.1	1.086635
26.253400	0.1	1.089703
26.255067	0.1	1.093540
26.256733	0.1	1.097717
26.258400	0.1	1.101037
26.260067	0.1	1.103440
26.261733	0.1	1.105857
26.263400	0.1	1.108432
26.265067	0.1	1.109722
26.266733	0.1	1.108069
26.268400	0.1	1.103031
26.270067	0.1	1.094895
26.271733	0.1	1.083896
26.273400	0.1	1.070583
26.275067	0.1	1.056003
26.276733	0.1	1.041288
26.278400	0.1	1.027719
26.280067	0.1	1.016073
26.281733	0.1	1.004920
26.283400	0.1	0.990941
26.285067	0.1	0.971695
26.286733	0.1	0.947556
26.288400	0.1	0.920664
26.290067	0.1	0.893064
26.291733	0.1	0.866354
26.293400	0.1	0.842158
26.295067	0.1	0.821468
26.296733	0.1	0.803140
26.298400	0.1	0.784537
26.300067	0.1	0.764169
26.301733	0.1	0.742860
26.303400	0.1	0.722012
26.305067	0.1	0.701789
26.306733	0.1	0.681384
26.308400	0.1	0.659875
26.310067	0.1	0.636806
26.311733	0.1	0.612419
26.313400	0.1	0.587320
26.315067	0.1	0.562244
26.316733	0.1	0.537978
26.318400	0.1	0.515613
26.320067	0.1	0.496614
26.321733	0.1	0.481298
26.323400	0.1	0.468330
26.325067	0.1	0.456404
26.326733	0.1	0.445074
26.328400	0.1	0.434215
26.330067	0.1	0.423500
26.331733	0.1	0.412771
26.333400	0.1	0.402355
26.335067	0.1	0.393013
26.336733	0.1	0.385479
26.338400	0.1	0.379649
26.340067	0.1	0.374503
26.341733	0.1	0.368790
26.343400	0.1	0.361730
26.345067	0.1	0.353693
26.346733	0.1	0.345823
26.348400	0.1	0.338121
26.350067	0.1	0.328757
26.351733	0.1	0.316212
26.353400	0.1	0.301525
26.355067	0.1	0.287807
26.356733	0.1	0.277511
26.358400	0.1	0.270652
26.360067	0.1	0.265567
26.361733	0.1	0.260547
26.363400	0.1	0.255150
26.365067	0.1	0.250475
26.366733	0.1	0.247746
26.368400	0.1	0.246959
26.370067	0.1	0.247010
26.371733	0.1	0.246572
26.373400	0.1	0.244905
26.375067	0.1	0.241939
26.376733	0.1	0.237934
26.378400	0.1	0.233157
26.380067	0.1	0.227904
26.381733	0.1	0.223271
26.383400	0.1	0.220630
26.385067	0.1	0.219727
26.386733	0.1	0.218917
26.388400	0.1	0.216831
26.390067	0.1	0.212761
26.391733	0.1	0.206949
26.393400	0.1	0.201198
26.395067	0.1	0.197687
26.396733	0.1	0.196956
26.398400	0.1	0.198092
26.400067	0.1	0.200383
26.401733	0.1	0.203354
26.403400	0.1	0.205841
26.405067	0.1	0.206139
26.406733	0.1	0.203671
26.408400	0.1	0.200099
26.410067	0.1	0.197971
26.411733	0.1	0.198395
26.413400	0.1	0.200821
26.415067	0.1	0.204379
26.416733	0.1	0.208481
26.418400	0.1	0.212421
26.420067	0.1	0.214535
26.421733	0.1	0.212933
26.423400	0.1	0.207769
26.425067	0.1	0.201594
26.426733	0.1	0.197026
26.428400	0.1	0.195177
26.430067	0.1	0.195773
26.431733	0.1	0.197301
26.433400	0.1	0.197561
26.435067	0.1	0.195485
26.436733	0.1	0.192448
26.438400	0.1	0.191042
26.440067	0.1	0.192672
26.441733	0.1	0.196616
26.443400	0.1	0.200733
26.445067	0.1	0.203112
26.446733	0.1	0.203904
26.448400	0.1	0.204877
26.450067	0.1	0.207149
26.451733	0.1	0.210484
26.453400	0.1	0.213976
26.455067	0.1	0.216365
26.456733	0.1	0.216574
26.458400	0.1	0.214963
26.460067	0.1	0.212789
26.461733	0.1	0.209929
26.463400	0.1	0.205096
26.465067	0.1	0.198600
26.466733	0.1	0.193305
26.468400	0.1	0.192439
26.470067	0.1	0.196882
26.471733	0.1	0.204518
26.473400	0.1	0.211759
26.475067	0.1	0.215978
26.476733	0.1	0.216956
26.478400	0.1	0.215950
26.480067	0.1	0.213864
26.481733	0.1	0.211014
26.483400	0.1	0.207913
26.485067	0.1	0.205413
26.486733	0.1	0.203797
26.488400	0.1	0.202288
26.490067	0.1	0.200253
26.491733	0.1	0.198102
26.493400	0.1	0.196351
26.495067	0.1	0.194749
26.496733	0.1	0.192714
26.498400	0.1	0.190330
26.500067	0.1	0.188770
26.501733	0.1	0.189496
26.503400	0.1	0.192737
26.505067	0.1	0.197166
26.506733	0.1	0.201128
26.508400	0.1	0.203410
26.510067	0.1	0.203154
26.511733	0.1	0.200388
26.513400	0.1	0.196509
26.515067	0.1	0.193412
26.516733	0.1	0.192267
26.518400	0.1	0.193547
26.520067	0.1	0.197114
26.521733	0.1	0.202022
26.523400	0.1	0.207080
26.525067	0.1	0.211303
26.526733	0.1	0.213934
26.528400	0.1	0.214987
26.530067	0.1	0.214917
26.531733	0.1	0.213473
26.533400	0.1	0.210516
26.535067	0.1	0.207541
26.536733	0.1	0.206698
26.538400	0.1	0.208234
26.540067	0.1	0.210549
26.541733	0.1	0.212588
26.543400	0.1	0.214349
26.545067	0.1	0.215648
26.546733	0.1	0.216006
26.548400	0.1	0.215452
26.550067	0.1	0.214605
26.551733	0.1	0.213962
26.553400	0.1	0.213319
26.555067	0.1	0.212397
26.556733	0.1	0.211420
26.558400	0.1	0.210577
26.560067	0.1	0.209603
26.561733	0.1	0.208262
26.563400	0.1	0.206889
26.565067	0.1	0.205934
26.566733	0.1	0.204900
26.568400	0.1	0.202600
26.570067	0.1	0.198451
26.571733	0.1	0.193259
26.573400	0.1	0.188746
26.575067	0.1	0.186390
26.576733	0.1	0.186726
26.578400	0.1	0.189031
26.580067	0.1	0.191559
26.581733	0.1	0.193417
26.583400	0.1	0.195201
26.585067	0.1	0.197091
26.586733	0.1	0.198456
26.588400	0.1	0.199424
26.590067	0.1	0.201170
26.591733	0.1	0.204463
26.593400	0.1	0.208197
26.595067	0.1	0.210241
26.596733	0.1	0.209706
26.598400	0.1	0.207420
26.600067	0.1	0.204560
26.601733	0.1	0.201836
26.603400	0.1	0.199894
26.605067	0.1	0.199350
26.606733	0.1	0.200109
26.608400	0.1	0.201347
26.610067	0.1	0.202069
26.611733	0.1	0.201724
26.613400	0.1	0.201021
26.615067	0.1	0.201352
26.616733	0.1	0.203303
26.618400	0.1	0.206670
26.620067	0.1	0.211117
26.621733	0.1	0.215690
26.623400	0.1	0.218847
26.625067	0.1	0.219680
26.626733	0.1	0.218591
26.628400	0.1	0.217091
26.630067	0.1	0.217021
26.631733	0.1	0.219052
26.633400	0.1	0.222195
26.635067	0.1	0.224840
26.636733	0.1	0.226013
26.638400	0.1	0.225743
26.640067	0.1	0.224630
26.641733	0.1	0.223545
26.643400	0.1	0.223303
26.645067	0.1	0.223960
26.646733	0.1	0.224970
26.648400	0.1	0.226251
26.650067	0.1	0.228155
26.651733	0.1	0.230833
26.653400	0.1	0.234209
26.655067	0.1	0.237925
26.656733	0.1	0.241036
26.658400	0.1	0.242782
26.660067	0.1	0.243448
26.661733	0.1	0.244053
26.663400	0.1	0.245646
26.665067	0.1	0.248849
26.666733	0.1	0.253832
26.668400	0.1	0.260263
26.670067	0.1	0.266847
26.671733	0.1	0.271713
26.673400	0.1	0.274205
26.675067	0.1	0.275783
26.676733	0.1	0.278251
26.678400	0.1	0.281543
26.680067	0.1	0.284421
26.681733	0.1	0.286796
26.683400	0.1	0.289986
26.685067	0.1	0.294880
26.686733	0.1	0.301236
26.688400	0.1	0.308622
26.690067	0.1	0.316878
26.691733	0.1	0.325874
26.693400	0.1	0.334946
26.695067	0.1	0.343034
26.696733	0.1	0.349949
26.698400	0.1	0.356706
26.700067	0.1	0.364264
26.701733	0.1	0.372319
26.703400	0.1	0.379398
26.705067	0.1	0.384115
26.706733	0.1	0.386592
26.708400	0.1	0.388795
26.710067	0.1	0.393521
26.711733	0.1	0.402625
26.713400	0.1	0.415645
26.715067	0.1	0.429847
26.716733	0.1	0.442313
26.718400	0.1	0.452576
26.720067	0.1	0.462574
26.721733	0.1	0.474234
26.723400	0.1	0.488153
26.725067	0.1	0.503827
26.726733	0.1	0.519771
26.728400	0.1	0.533857
26.730067	0.1	0.544852
26.731733	0.1	0.553895
26.733400	0.1	0.563869
26.735067	0.1	0.577350
26.736733	0.1	0.595036
26.738400	0.1	0.615329
26.740067	0.1	0.635665
26.741733	0.1	0.654780
26.743400	0.1	0.673477
26.745067	0.1	0.693216
26.746733	0.1	0.714390
26.748400	0.1	0.736159
26.750067	0.1	0.757831
26.751733	0.1	0.779200
26.753400	0.1	0.799941
26.755067	0.1	0.820002
26.756733	0.1	0.840276
26.758400	0.1	0.862395
26.760067	0.1	0.887611
26.761733	0.1	0.915667
26.763400	0.1	0.945488
26.765067	0.1	0.976692
26.766733	0.1	1.009707
26.768400	0.1	1.044818
26.770067	0.1	1.081554
26.771733	0.1	1.119240
26.773400	0.1	1.157881
26.775067	0.1	1.198095
26.776733	0.1	1.240121
26.778400	0.1	1.283176
26.780067	0.1	1.326129
26.781733	0.1	1.368923
26.783400	0.1	1.412733
26.785067	0.1	1.458935
26.786733	0.1	1.508207
26.788400	0.1	1.560147
26.790067	0.1	1.614070
26.791733	0.1	1.669978
26.793400	0.1	1.727757
26.795067	0.1	1.786062
26.796733	0.1	1.842934
26.798400	0.1	1.897616
26.800067	0.1	1.951498
26.801733	0.1	2.007098
26.803400	0.1	2.066325
26.805067	0.1	2.129502
26.806733	0.1	2.195518
26.808400	0.1	2.262886
26.810067	0.1	2.330276
26.811733	0.1	2.396116
26.813400	0.1	2.458845
26.815067	0.1	2.517798
26.816733	0.1	2.573854
26.818400	0.1	2.629193
26.820067	0.1	2.685650
26.821733	0.1	2.743206
26.823400	0.1	2.800426
26.825067	0.1	2.855686
26.826733	0.1	2.907705
26.828400	0.1	2.955864
26.830067	0.1	3.000172
26.831733	0.1	3.040452
26.833400	0.1	3.076131
26.835067	0.1	3.107223
26.836733	0.1	3.134497
26.838400	0.1	3.158306
26.840067	0.1	3.177891
26.841733	0.1	3.191484
26.843400	0.1	3.197324
26.845067	0.1	3.195158
26.846733	0.1	3.186329
26.848400	0.1	3.172336
26.850067	0.1	3.154213
26.851733	0.1	3.133006
26.853400	0.1	3.109891
26.855067	0.1	3.085290
26.856733	0.1	3.058244
26.858400	0.1	3.027390
26.860067	0.1	2.992270
26.861733	0.1	2.953075
26.863400	0.1	2.909726
26.865067	0.1	2.862192
26.866733	0.1	2.811486
26.868400	0.1	2.759136
26.870067	0.1	2.705925
26.871733	0.1	2.651555
26.873400	0.1	2.594958
26.875067	0.1	2.535735
26.876733	0.1	2.475651
26.878400	0.1	2.417322
26.880067	0.1	2.361573
26.881733	0.1	2.307678
26.883400	0.1	2.255291
26.885067	0.1	2.204566
26.886733	0.1	2.155649
26.888400	0.1	2.109190
26.890067	0.1	2.065767
26.891733	0.1	2.024416
26.893400	0.1	1.983303
26.895067	0.1	1.941775
26.896733	0.1	1.900583
26.898400	0.1	1.860484
26.900067	0.1	1.822286
26.901733	0.1	1.787613
26.903400	0.1	1.757746
26.905067	0.1	1.732260
26.906733	0.1	1.709317
26.908400	0.1	1.687338
26.910067	0.1	1.666313
26.911733	0.1	1.647002
26.913400	0.1	1.629340
26.915067	0.1	1.612725
26.916733	0.1	1.597083
26.918400	0.1	1.583030
26.920067	0.1	1.570969
26.921733	0.1	1.560282
26.923400	0.1	1.549874
26.925067	0.1	1.539430
26.926733	0.1	1.529693
26.928400	0.1	1.521390
26.930067	0.1	1.514363
26.931733	0.1	1.507634
26.933400	0.1	1.499918
26.935067	0.1	1.490288
26.936733	0.1	1.478577
26.938400	0.1	1.465259
26.940067	0.1	1.451308
26.941733	0.1	1.438065
26.943400	0.1	1.426642
26.945067	0.1	1.416714
26.946733	0.1	1.406483
26.948400	0.1	1.394404
26.950067	0.1	1.380011
26.951733	0.1	1.363354
26.953400	0.1	1.344923
26.955067	0.1	1.325589
26.956733	0.1	1.305984
26.958400	0.1	1.286506
26.960067	0.1	1.267823
26.961733	0.1	1.250543
26.963400	0.1	1.234422
26.965067	0.1	1.218221
26.966733	0.1	1.200181
26.968400	0.1	1.178905
26.970067	0.1	1.154151
26.971733	0.1	1.127212
26.973400	0.1	1.100805
26.975067	0.1	1.077554
26.976733	0.1	1.058159
26.978400	0.1	1.041507
26.980067	0.1	1.026127
26.981733	0.1	1.011463
26.983400	0.1	0.997940
26.985067	0.1	0.986028
26.986733	0.1	0.975523
26.988400	0.1	0.965255
26.990067	0.1	0.953916
26.991733	0.1	0.941548
26.993400	0.1	0.929344
26.995067	0.1	0.918149
26.996733	0.1	0.908100
26.998400	0.1	0.899048
27.000067	0.1	0.890484
27.001733	0.1	0.882219
27.003400	0.1	0.875145
27.005067	0.1	0.870600
27.006733	0.1	0.869138
27.008400	0.1	0.869632
27.010067	0.1	0.869688
27.011733	0.1	0.867629
27.013400	0.1	0.863643
27.015067	0.1	0.859187
27.016733	0.1	0.856104
27.018400	0.1	0.855830
27.020067	0.1	0.858731
27.021733	0.1	0.863755
27.023400	0.1	0.868356
27.025067	0.1	0.869939
27.026733	0.1	0.868179
27.028400	0.1	0.864803
27.030067	0.1	0.861455
27.031733	0.1	0.858689
27.033400	0.1	0.856412
27.035067	0.1	0.854530
27.036733	0.1	0.853045
27.038400	0.1	0.852174
27.040067	0.1	0.852682
27.041733	0.1	0.854903
27.043400	0.1	0.857618
27.045067	0.1	0.859071
27.046733	0.1	0.858749
27.048400	0.1	0.857818
27.050067	0.1	0.857725
27.051733	0.1	0.858470
27.053400	0.1	0.858833
27.055067	0.1	0.857674
27.056733	0.1	0.855043
27.058400	0.1	0.852873
27.060067	0.1	0.853408
27.061733	0.1	0.856393
27.063400	0.1	0.859252
27.065067	0.1	0.859909
27.066733	0.1	0.858647
27.068400	0.1	0.857478
27.070067	0.1	0.858358
27.071733	0.1	0.861860
27.073400	0.1	0.867494
27.075067	0.1	0.874507
27.076733	0.1	0.881813
27.078400	0.1	0.888212
27.080067	0.1	0.893478
27.081733	0.1	0.898410
27.083400	0.1	0.903681
27.085067	0.1	0.909884
27.086733	0.1	0.917977
27.088400	0.1	0.927900
27.090067	0.1	0.937409
27.091733	0.1	0.943742
27.093400	0.1	0.946186
27.095067	0.1	0.946051
27.096733	0.1	0.945101
27.098400	0.1	0.945157
27.100067	0.1	0.947621
27.101733	0.1	0.951919
27.103400	0.1	0.955923
27.105067	0.1	0.958694
27.106733	0.1	0.961474
27.108400	0.1	0.965940
27.110067	0.1	0.972725
27.111733	0.1	0.981148
27.113400	0.1	0.989409
27.115067	0.1	0.995644
27.116733	0.1	0.999738
27.118400	0.1	1.003561
27.120067	0.1	1.009149
27.121733	0.1	1.017083
27.123400	0.1	1.027063
27.125067	0.1	1.038932
27.126733	0.1	1.052227
27.128400	0.1	1.066015
27.130067	0.1	1.080339
27.131733	0.1	1.096544
27.133400	0.1	1.115245
27.135067	0.1	1.135264
27.136733	0.1	1.154770
27.138400	0.1	1.172642
27.140067	0.1	1.189122
27.141733	0.1	1.205606
27.143400	0.1	1.223800
27.145067	0.1	1.245495
27.146733	0.1	1.272359
27.148400	0.1	1.304247
27.150067	0.1	1.339018
27.151733	0.1	1.374744
27.153400	0.1	1.410428
27.155067	0.1	1.445236
27.156733	0.1	1.478735
27.158400	0.1	1.511876
27.160067	0.1	1.546857
27.161733	0.1	1.585195
27.163400	0.1	1.626625
27.165067	0.1	1.670159
27.166733	0.1	1.715049
27.168400	0.1	1.760875
27.170067	0.1	1.807860
27.171733	0.1	1.856769
27.173400	0.1	1.908382
27.175067	0.1	1.963307
27.176733	0.1	2.022050
27.178400	0.1	2.085036
27.180067	0.1	2.152240
27.181733	0.1	2.223165
27.183400	0.1	2.297238
27.185067	0.1	2.373974
27.186733	0.1	2.453248
27.188400	0.1	2.535363
27.190067	0.1	2.620392
27.191733	0.1	2.708114
27.193400	0.1	2.799053
27.195067	0.1	2.895254
27.196733	0.1	2.999315
27.198400	0.1	3.112275
27.200067	0.1	3.233068
27.201733	0.1	3.359821
27.203400	0.1	3.491226
27.205067	0.1	3.626761
27.206733	0.1	3.765714
27.208400	0.1	3.907303
27.210067	0.1	4.052427
27.211733	0.1	4.203683
27.213400	0.1	4.362809
27.215067	0.1	4.529506
27.216733	0.1	4.702136
27.218400	0.1	4.878473
27.220067	0.1	5.056877
27.221733	0.1	5.237255
27.223400	0.1	5.420395
27.225067	0.1	5.606585
27.226733	0.1	5.795588
27.228400	0.1	5.988008
27.230067	0.1	6.184978
27.231733	0.1	6.385306
27.233400	0.1	6.584791
27.235067	0.1	6.779539
27.236733	0.1	6.968230
27.238400	0.1	7.151277
27.240067	0.1	7.329620
27.241733	0.1	7.504490
27.243400	0.1	7.676948
27.245067	0.1	7.846677
27.246733	0.1	8.011516
27.248400	0.1	8.168519
27.250067	0.1	8.315248
27.251733	0.1	8.450705
27.253400	0.1	8.575520
27.255067	0.1	8.690599
27.256733	0.1	8.796123
27.258400	0.1	8.892007
27.260067	0.1	8.978066
27.261733	0.1	9.053512
27.263400	0.1	9.117126
27.265067	0.1	9.167641
27.266733	0.1	9.204089
27.268400	0.1	9.226683
27.270067	0.1	9.237276
27.271733	0.1	9.238268
27.273400	0.1	9.231116
27.275067	0.1	9.215893
27.276733	0.1	9.191949
27.278400	0.1	9.158845
27.280067	0.1	9.116451
27.281733	0.1	9.064558
27.283400	0.1	9.003212
27.285067	0.1	8.933712
27.286733	0.1	8.858298
27.288400	0.1	8.779014
27.290067	0.1	8.697598
27.291733	0.1	8.615549
27.293400	0.1	8.533667
27.295067	0.1	8.452418
27.296733	0.1	8.372208
27.298400	0.1	8.292911
27.300067	0.1	8.214363
27.301733	0.1	8.137263
27.303400	0.1	8.062446
27.305067	0.1	7.990059
27.306733	0.1	7.920316
27.308400	0.1	7.854342
27.310067	0.1	7.793484
27.311733	0.1	7.737530
27.313400	0.1	7.684105
27.315067	0.1	7.631090
27.316733	0.1	7.579420
27.318400	0.1	7.532141
27.320067	0.1	7.490595
27.321733	0.1	7.453226
27.323400	0.1	7.417845
27.325067	0.1	7.383632
27.326733	0.1	7.350999
27.328400	0.1	7.320526
27.330067	0.1	7.291636
27.331733	0.1	7.262300
27.333400	0.1	7.230681
27.335067	0.1	7.196562
27.336733	0.1	7.160334
27.338400	0.1	7.121637
27.340067	0.1	7.079216
27.341733	0.1	7.031276
27.343400	0.1	6.976267
27.345067	0.1	6.913440
27.346733	0.1	6.843070
27.348400	0.1	6.766543
27.350067	0.1	6.685248
27.351733	0.1	6.599198
27.353400	0.1	6.507360
27.355067	0.1	6.408673
27.356733	0.1	6.302539
27.358400	0.1	6.188899
27.360067	0.1	6.067781
27.361733	0.1	5.938923
27.363400	0.1	5.802489
27.365067	0.1	5.659373
27.366733	0.1	5.510505
27.368400	0.1	5.356669
27.370067	0.1	5.199155
27.371733	0.1	5.039740
27.373400	0.1	4.879786
27.375067	0.1	4.719510
27.376733	0.1	4.558275
27.378400	0.1	4.395233
27.380067	0.1	4.229466
27.381733	0.1	4.060445
27.383400	0.1	3.889292
27.385067	0.1	3.718943
27.386733	0.1	3.552143
27.388400	0.1	3.389572
27.390067	0.1	3.230078
27.391733	0.1	3.072438
27.393400	0.1	2.916828
27.395067	0.1	2.764380
27.396733	0.1	2.616039
27.398400	0.1	2.472461
27.400067	0.1	2.334435
27.401733	0.1	2.202950
27.403400	0.1	2.078740
27.405067	0.1	1.961612
27.406733	0.1	1.850058
27.408400	0.1	1.741876
27.410067	0.1	1.636106
27.411733	0.1	1.533930
27.413400	0.1	1.437305
27.415067	0.1	1.347414
27.416733	0.1	1.264084
27.418400	0.1	1.186216
27.420067	0.1	1.113350
27.421733	0.1	1.046322
27.423400	0.1	0.985479
27.425067	0.1	0.929595
27.426733	0.1	0.876938
27.428400	0.1	0.826018
27.430067	0.1	0.776099
27.431733	0.1	0.728089
27.433400	0.1	0.683810
27.435067	0.1	0.644019
27.436733	0.1	0.608168
27.438400	0.1	0.575809
27.440067	0.1	0.547292
27.441733	0.1	0.522900
27.443400	0.1	0.501834
27.445067	0.1	0.482211
27.446733	0.1	0.461973
27.448400	0.1	0.440078
27.450067	0.1	0.417400
27.451733	0.1	0.396241
27.453400	0.1	0.378867
27.455067	0.1	0.366629
27.456733	0.1	0.359635
27.458400	0.1	0.356706
27.460067	0.1	0.355425
27.461733	0.1	0.352846
27.463400	0.1	0.347276
27.465067	0.1	0.339071
27.466733	0.1	0.329441
27.468400	0.1	0.319486
27.470067	0.1	0.310154
27.471733	0.1	0.302000
27.473400	0.1	0.295299
27.475067	0.1	0.290410
27.476733	0.1	0.287248
27.478400	0.1	0.284724
27.480067	0.1	0.281502
27.481733	0.1	0.276915
27.483400	0.1	0.270829
27.485067	0.1	0.263238
27.486733	0.1	0.254908
27.488400	0.1	0.247806
27.490067	0.1	0.243806
27.491733	0.1	0.242903
27.493400	0.1	0.243550
27.495067	0.1	0.244915
27.496733	0.1	0.247457
27.498400	0.1	0.250898
27.500067	0.1	0.253688
27.501733	0.1	0.254982
27.503400	0.1	0.255075
27.505067	0.1	0.254028
27.506733	0.1	0.251718
27.508400	0.1	0.248640
27.510067	0.1	0.245911
27.511733	0.1	0.244910
27.513400	0.1	0.246647
27.515067	0.1	0.250950
27.516733	0.1	0.256412
27.518400	0.1	0.261264
27.520067	0.1	0.264477
27.521733	0.1	0.265720
27.523400	0.1	0.264365
27.525067	0.1	0.259923
27.526733	0.1	0.253227
27.528400	0.1	0.245413
27.530067	0.1	0.236896
27.531733	0.1	0.228425
27.533400	0.1	0.221711
27.535067	0.1	0.218363
27.536733	0.1	0.219196
27.538400	0.1	0.224095
27.540067	0.1	0.231527
27.541733	0.1	0.238898
27.543400	0.1	0.244114
27.545067	0.1	0.246516
27.546733	0.1	0.246558
27.548400	0.1	0.245008
27.550067	0.1	0.242321
27.551733	0.1	0.238824
27.553400	0.1	0.234903
27.555067	0.1	0.231019
27.556733	0.1	0.227955
27.558400	0.1	0.225920
27.560067	0.1	0.224048
27.561733	0.1	0.222004
27.563400	0.1	0.220686
27.565067	0.1	0.220533
27.566733	0.1	0.220565
27.568400	0.1	0.219871
27.570067	0.1	0.218591
27.571733	0.1	0.216546
27.573400	0.1	0.213073
27.575067	0.1	0.208765
27.576733	0.1	0.205659
27.578400	0.1	0.205138
27.580067	0.1	0.206414
27.581733	0.1	0.207541
27.583400	0.1	0.207466
27.585067	0.1	0.206721
27.586733	0.1	0.206470
27.588400	0.1	0.206791
27.590067	0.1	0.206460
27.591733	0.1	0.204835
27.593400	0.1	0.202707
27.595067	0.1	0.200840
27.596733	0.1	0.199252
27.598400	0.1	0.198311
27.600067	0.1	0.198437
27.601733	0.1	0.198493
27.603400	0.1	0.196602
27.605067	0.1	0.192355
27.606733	0.1	0.186884
27.608400	0.1	0.181743
27.610067	0.1	0.178353
27.611733	0.1	0.177450
27.613400	0.1	0.178213
27.615067	0.1	0.178739
27.616733	0.1	0.177738
27.618400	0.1	0.175261
27.620067	0.1	0.172090
27.621733	0.1	0.169519
27.623400	0.1	0.169040
27.625067	0.1	0.170642
27.626733	0.1	0.172304
27.628400	0.1	0.172169
27.630067	0.1	0.170646
27.631733	0.1	0.169426
27.633400	0.1	0.169491
27.635067	0.1	0.170795
27.636733	0.1	0.172616
27.638400	0.1	0.174148
27.640067	0.1	0.176071
27.641733	0.1	0.179964
27.643400	0.1	0.185696
27.645067	0.1	0.191289
27.646733	0.1	0.194721
27.648400	0.1	0.194921
27.650067	0.1	0.191787
27.651733	0.1	0.186143
27.653400	0.1	0.179783
27.655067	0.1	0.174399
27.656733	0.1	0.170455
27.658400	0.1	0.167838
27.660067	0.1	0.166730
27.661733	0.1	0.167307
27.663400	0.1	0.169175
27.665067	0.1	0.171647
27.666733	0.1	0.174381
27.668400	0.1	0.177664
27.670067	0.1	0.181654
27.671733	0.1	0.185375
27.673400	0.1	0.186968
27.675067	0.1	0.185180
27.676733	0.1	0.180756
27.678400	0.1	0.176323
27.680067	0.1	0.174888
27.681733	0.1	0.177822
27.683400	0.1	0.183815
27.685067	0.1	0.190525
27.686733	0.1	0.196355
27.688400	0.1	0.200341
27.690067	0.1	0.202637
27.691733	0.1	0.204770
27.693400	0.1	0.207676
27.695067	0.1	0.210670
27.696733	0.1	0.212886
27.698400	0.1	0.214661
27.700067	0.1	0.217264
27.701733	0.1	0.221659
27.703400	0.1	0.227802
27.705067	0.1	0.234996
27.706733	0.1	0.242214
27.708400	0.1	0.248579
27.710067	0.1	0.254051
27.711733	0.1	0.258819
27.713400	0.1	0.262582
27.715067	0.1	0.265506
27.716733	0.1	0.268770
27.718400	0.1	0.273339
27.720067	0.1	0.278973
27.721733	0.1	0.284910
27.723400	0.1	0.291020
27.725067	0.1	0.297939
27.726733	0.1	0.306536
27.728400	0.1	0.317302
27.730067	0.1	0.329814
27.731733	0.1	0.342224
27.733400	0.1	0.352217
27.735067	0.1	0.358778
27.736733	0.1	0.362764
27.738400	0.1	0.366010
27.740067	0.1	0.370066
27.741733	0.1	0.375584
27.743400	0.1	0.382517
27.745067	0.1	0.390494
27.746733	0.1	0.399235
27.748400	0.1	0.408809
27.750067	0.1	0.419081
27.751733	0.1	0.428990
27.753400	0.1	0.437205
27.755067	0.1	0.443668
27.756733	0.1	0.449559
27.758400	0.1	0.455431
27.760067	0.1	0.460711
27.761733	0.1	0.464804
27.763400	0.1	0.467203
27.765067	0.1	0.467235
27.766733	0.1	0.464777
27.768400	0.1	0.460832
27.770067	0.1	0.456879
27.771733	0.1	0.453708
27.773400	0.1	0.451389
27.775067	0.1	0.450029
27.776733	0.1	0.449484
27.778400	0.1	0.448674
27.780067	0.1	0.446467
27.781733	0.1	0.443291
27.783400	0.1	0.440823
27.785067	0.1	0.440148
27.786733	0.1	0.440739
27.788400	0.1	0.440716
27.790067	0.1	0.437829
27.791733	0.1	0.431505
27.793400	0.1	0.423840
27.795067	0.1	0.417363
27.796733	0.1	0.412185
27.798400	0.1	0.406601
27.800067	0.1	0.399132
27.801733	0.1	0.389251
27.803400	0.1	0.377912
27.805067	0.1	0.367425
27.806733	0.1	0.359616
27.808400	0.1	0.354294
27.810067	0.1	0.349884
27.811733	0.1	0.345027
27.813400	0.1	0.339397
27.815067	0.1	0.333251
27.816733	0.1	0.326610
27.818400	0.1	0.319323
27.820067	0.1	0.311509
27.821733	0.1	0.303709
27.823400	0.1	0.296817
27.825067	0.1	0.291532
27.826733	0.1	0.287360
27.828400	0.1	0.282773
27.830067	0.1	0.276929
27.831733	0.1	0.270815
27.833400	0.1	0.266498
27.835067	0.1	0.265227
27.836733	0.1	0.265935
27.838400	0.1	0.265939
27.840067	0.1	0.263951
27.841733	0.1	0.261483
27.843400	0.1	0.260752
27.845067	0.1	0.262288
27.846733	0.1	0.264980
27.848400	0.1	0.267671
27.850067	0.1	0.269790
27.851733	0.1	0.270680
27.853400	0.1	0.269706
27.855067	0.1	0.267248
27.856733	0.1	0.264514
27.858400	0.1	0.262633
27.860067	0.1	0.262540
27.861733	0.1	0.264747
27.863400	0.1	0.268784
27.865067	0.1	0.273646
27.866733	0.1	0.278493
27.868400	0.1	0.282805
27.870067	0.1	0.286447
27.871733	0.1	0.289711
27.873400	0.1	0.293381
27.875067	0.1	0.298535
27.876733	0.1	0.305776
27.878400	0.1	0.314498
27.880067	0.1	0.323169
27.881733	0.1	0.330508
27.883400	0.1	0.336156
27.885067	0.1	0.340207
27.886733	0.1	0.342918
27.888400	0.1	0.345013
27.890067	0.1	0.346978
27.891733	0.1	0.348031
27.893400	0.1	0.347276
27.895067	0.1	0.345260
27.896733	0.1	0.343784
27.898400	0.1	0.344701
27.900067	0.1	0.348459
27.901733	0.1	0.353665
27.903400	0.1	0.358736
27.905067	0.1	0.363151
27.906733	0.1	0.367085
27.908400	0.1	0.371397
27.910067	0.1	0.376995
27.911733	0.1	0.383169
27.913400	0.1	0.387528
27.915067	0.1	0.388431
27.916733	0.1	0.386802
27.918400	0.1	0.384827
27.920067	0.1	0.384063
27.921733	0.1	0.385274
27.923400	0.1	0.388478
27.925067	0.1	0.392864
27.926733	0.1	0.397754
27.928400	0.1	0.403174
27.930067	0.1	0.408934
27.931733	0.1	0.413894
27.933400	0.1	0.416790
27.935067	0.1	0.417614
27.936733	0.1	0.417568
27.938400	0.1	0.417810
27.940067	0.1	0.419291
27.941733	0.1	0.423030
27.943400	0.1	0.428916
27.945067	0.1	0.435174
27.946733	0.1	0.439943
27.948400	0.1	0.442439
27.950067	0.1	0.442876
27.951733	0.1	0.442285
27.953400	0.1	0.441954
27.955067	0.1	0.442509
27.956733	0.1	0.443971
27.958400	0.1	0.446266
27.960067	0.1	0.448772
27.961733	0.1	0.450038
27.963400	0.1	0.448613
27.965067	0.1	0.444106
27.966733	0.1	0.437954
27.968400	0.1	0.433172
27.970067	0.1	0.431915
27.971733	0.1	0.433447
27.973400	0.1	0.435556
27.975067	0.1	0.437102
27.976733	0.1	0.438145
27.978400	0.1	0.439133
27.980067	0.1	0.440553
27.981733	0.1	0.442425
27.983400	0.1	0.443752
27.985067	0.1	0.442900
27.986733	0.1	0.439067
27.988400	0.1	0.433438
27.990067	0.1	0.428003
27.991733	0.1	0.423188
27.993400	0.1	0.417754
27.995067	0.1	0.411305
27.996733	0.1	0.405330
27.998400	0.1	0.401433
28.000067	0.1	0.399724
28.001733	0.1	0.399197
28.003400	0.1	0.398606
28.005067	0.1	0.397144
28.006733	0.1	0.394955
28.008400	0.1	0.392902
28.010067	0.1	0.391826
28.011733	0.1	0.391891
28.013400	0.1	0.392301
28.015067	0.1	0.392254
28.016733	0.1	0.391835
28.018400	0.1	0.391444
28.020067	0.1	0.390946
28.021733	0.1	0.389628
28.023400	0.1	0.386969
28.025067	0.1	0.383556
28.026733	0.1	0.380683
28.028400	0.1	0.378592
28.030067	0.1	0.376101
28.031733	0.1	0.372273
28.033400	0.1	0.367765
28.035067	0.1	0.364194
28.036733	0.1	0.362359
28.038400	0.1	0.361768
28.040067	0.1	0.361772
28.041733	0.1	0.361972
28.043400	0.1	0.362140
28.045067	0.1	0.362494
28.046733	0.1	0.363458
28.048400	0.1	0.365139
28.050067	0.1	0.367207
28.051733	0.1	0.368878
28.053400	0.1	0.369293
28.055067	0.1	0.368138
28.056733	0.1	0.366070
28.058400	0.1	0.364259
28.060067	0.1	0.363179
28.061733	0.1	0.362028
28.063400	0.1	0.359444
28.065067	0.1	0.354736
28.066733	0.1	0.348403
28.068400	0.1	0.341171
28.070067	0.1	0.333642
28.071733	0.1	0.326890
28.073400	0.1	0.321819
28.075067	0.1	0.318368
28.076733	0.1	0.315746
28.078400	0.1	0.312873
28.080067	0.1	0.309101
28.081733	0.1	0.304957
28.083400	0.1	0.301455
28.085067	0.1	0.298657
28.086733	0.1	0.295779
28.088400	0.1	0.292477
28.090067	0.1	0.288910
28.091733	0.1	0.285096
28.093400	0.1	0.281292
28.095067	0.1	0.278149
28.096733	0.1	0.275262
28.098400	0.1	0.270819
28.100067	0.1	0.263900
28.101733	0.1	0.255774
28.103400	0.1	0.248533
28.105067	0.1	0.243108
28.106733	0.1	0.238768
28.108400	0.1	0.234512
28.110067	0.1	0.230726
28.111733	0.1	0.228789
28.113400	0.1	0.229287
28.115067	0.1	0.231680
28.116733	0.1	0.235345
28.118400	0.1	0.239187
28.120067	0.1	0.241068
28.121733	0.1	0.240197
28.123400	0.1	0.238763
28.125067	0.1	0.238945
28.126733	0.1	0.240128
28.128400	0.1	0.240067
28.130067	0.1	0.237632
28.131733	0.1	0.233608
28.133400	0.1	0.228886
28.135067	0.1	0.223415
28.136733	0.1	0.217296
28.138400	0.1	0.211336
28.140067	0.1	0.206544
28.141733	0.1	0.203834
28.143400	0.1	0.203578
28.145067	0.1	0.205003
28.146733	0.1	0.206497
28.148400	0.1	0.206702
28.150067	0.1	0.205012
28.151733	0.1	0.201222
28.153400	0.1	0.195950
28.155067	0.1	0.191112
28.156733	0.1	0.188295
28.158400	0.1	0.187135
28.160067	0.1	0.186418
28.161733	0.1	0.186125
28.163400	0.1	0.187312
28.165067	0.1	0.190306
28.166733	0.1	0.194036
28.168400	0.1	0.196798
28.170067	0.1	0.197189
28.171733	0.1	0.195131
28.173400	0.1	0.192388
28.175067	0.1	0.190903
28.176733	0.1	0.190437
28.178400	0.1	0.189315
28.180067	0.1	0.186781
28.181733	0.1	0.183405
28.183400	0.1	0.180514
28.185067	0.1	0.179731
28.186733	0.1	0.181459
28.188400	0.1	0.184109
28.190067	0.1	0.185617
28.191733	0.1	0.184900
28.193400	0.1	0.182046
28.195067	0.1	0.178190
28.196733	0.1	0.174926
28.198400	0.1	0.173156
28.200067	0.1	0.172784
28.201733	0.1	0.173142
28.203400	0.1	0.173477
28.205067	0.1	0.173408
28.206733	0.1	0.173221
28.208400	0.1	0.173589
28.210067	0.1	0.174860
28.211733	0.1	0.176798
28.213400	0.1	0.178721
28.215067	0.1	0.179876
28.216733	0.1	0.180635
28.218400	0.1	0.182972
28.220067	0.1	0.188104
28.221733	0.1	0.194502
28.223400	0.1	0.199750
28.225067	0.1	0.203033
28.226733	0.1	0.204798
28.228400	0.1	0.205729
28.230067	0.1	0.206376
28.231733	0.1	0.207527
28.233400	0.1	0.210297
28.235067	0.1	0.215131
28.236733	0.1	0.221329
28.238400	0.1	0.228165
28.240067	0.1	0.235392
28.241733	0.1	0.242312
28.243400	0.1	0.247732
28.245067	0.1	0.251057
28.246733	0.1	0.253362
28.248400	0.1	0.257455
28.250067	0.1	0.265557
28.251733	0.1	0.276491
28.253400	0.1	0.286526
28.255067	0.1	0.292975
28.256733	0.1	0.295974
28.258400	0.1	0.297097
28.260067	0.1	0.297390
28.261733	0.1	0.297283
28.263400	0.1	0.298005
28.265067	0.1	0.301180
28.266733	0.1	0.306820
28.268400	0.1	0.313404
28.270067	0.1	0.319597
28.271733	0.1	0.325046
28.273400	0.1	0.330391
28.275067	0.1	0.336575
28.276733	0.1	0.343849
28.278400	0.1	0.351504
28.280067	0.1	0.358238
28.281733	0.1	0.363020
28.283400	0.1	0.366038
28.285067	0.1	0.368352
28.286733	0.1	0.370955
28.288400	0.1	0.374466
28.290067	0.1	0.379500
28.291733	0.1	0.386713
28.293400	0.1	0.396045
28.295067	0.1	0.406150
28.296733	0.1	0.415570
28.298400	0.1	0.424203
28.300067	0.1	0.432953
28.301733	0.1	0.442322
28.303400	0.1	0.451738
28.305067	0.1	0.460241
28.306733	0.1	0.467733
28.308400	0.1	0.475096
28.310067	0.1	0.482989
28.311733	0.1	0.491478
28.313400	0.1	0.500432
28.315067	0.1	0.509494
28.316733	0.1	0.518374
28.318400	0.1	0.527333
28.320067	0.1	0.536311
28.321733	0.1	0.544442
28.323400	0.1	0.551613
28.325067	0.1	0.559473
28.326733	0.1	0.569778
28.328400	0.1	0.582365
28.330067	0.1	0.594975
28.331733	0.1	0.604889
28.333400	0.1	0.610687
28.335067	0.1	0.613071
28.336733	0.1	0.614524
28.338400	0.1	0.617723
28.340067	0.1	0.623870
28.341733	0.1	0.631954
28.343400	0.1	0.639316
28.345067	0.1	0.643674
28.346733	0.1	0.644955
28.348400	0.1	0.644620
28.350067	0.1	0.643847
28.351733	0.1	0.643190
28.353400	0.1	0.642925
28.355067	0.1	0.642627
28.356733	0.1	0.641248
28.358400	0.1	0.638049
28.360067	0.1	0.633197
28.361733	0.1	0.627385
28.363400	0.1	0.621160
28.365067	0.1	0.614538
28.366733	0.1	0.607339
28.368400	0.1	0.599823
28.370067	0.1	0.593080
28.371733	0.1	0.588247
28.373400	0.1	0.585113
28.375067	0.1	0.582049
28.376733	0.1	0.577625
28.378400	0.1	0.571571
28.380067	0.1	0.563781
28.381733	0.1	0.553750
28.383400	0.1	0.541639
28.385067	0.1	0.528432
28.386733	0.1	0.514803
28.388400	0.1	0.501024
28.390067	0.1	0.488115
28.391733	0.1	0.477666
28.393400	0.1	0.470160
28.395067	0.1	0.464353
28.396733	0.1	0.458788
28.398400	0.1	0.452320
28.400067	0.1	0.443137
28.401733	0.1	0.429675
28.403400	0.1	0.412455
28.405067	0.1	0.394043
28.406733	0.1	0.377088
28.408400	0.1	0.362769
28.410067	0.1	0.351649
28.411733	0.1	0.344659
28.413400	0.1	0.341642
28.415067	0.1	0.340706
28.416733	0.1	0.339909
28.418400	0.1	0.337940
28.420067	0.1	0.333195
28.421733	0.1	0.324128
28.423400	0.1	0.310936
28.425067	0.1	0.295225
28.426733	0.1	0.278484
28.428400	0.1	0.262028
28.430067	0.1	0.247196
28.431733	0.1	0.234470
28.433400	0.1	0.223247
28.435067	0.1	0.213129
28.436733	0.1	0.204728
28.438400	0.1	0.198623
28.440067	0.1	0.194260
28.441733	0.1	0.190628
28.443400	0.1	0.187177
28.445067	0.1	0.183475
28.446733	0.1	0.178795
28.448400	0.1	0.173072
28.450067	0.1	0.168025
28.451733	0.1	0.166302
28.453400	0.1	0.168639
28.455067	0.1	0.172462
28.456733	0.1	0.174306
28.458400	0.1	0.172658
28.460067	0.1	0.167983
28.461733	0.1	0.161394
28.463400	0.1	0.154111
28.465067	0.1	0.147205
28.466733	0.1	0.141035
28.468400	0.1	0.135610
28.470067	0.1	0.132043
28.471733	0.1	0.132076
28.473400	0.1	0.135386
28.475067	0.1	0.138944
28.476733	0.1	0.140145
28.478400	0.1	0.138870
28.480067	0.1	0.136103
28.481733	0.1	0.132588
28.483400	0.1	0.129323
28.485067	0.1	0.127386
28.486733	0.1	0.127116
28.488400	0.1	0.128224
28.490067	0.1	0.130162
28.491733	0.1	0.132024
28.493400	0.1	0.132923
28.495067	0.1	0.132821
28.496733	0.1	0.132499
28.498400	0.1	0.132513
28.500067	0.1	0.132653
28.501733	0.1	0.132713
28.503400	0.1	0.133780
28.505067	0.1	0.137947
28.506733	0.1	0.145873
28.508400	0.1	0.154874
28.510067	0.1	0.160844
28.511733	0.1	0.162153
28.513400	0.1	0.160821
28.515067	0.1	0.160271
28.516733	0.1	0.162902
28.518400	0.1	0.168853
28.520067	0.1	0.175894
28.521733	0.1	0.181133
28.523400	0.1	0.183177
28.525067	0.1	0.182944
28.526733	0.1	0.182725
28.528400	0.1	0.184234
28.530067	0.1	0.187880
28.531733	0.1	0.193366
28.533400	0.1	0.199694
28.535067	0.1	0.205436
28.536733	0.1	0.209543
28.538400	0.1	0.211387
28.540067	0.1	0.210954
28.541733	0.1	0.209748
28.543400	0.1	0.210335
28.545067	0.1	0.214395
28.546733	0.1	0.221971
28.548400	0.1	0.232467
28.550067	0.1	0.245003
28.551733	0.1	0.257846
28.553400	0.1	0.268868
28.555067	0.1	0.276910
28.556733	0.1	0.282340
28.558400	0.1	0.286461
28.560067	0.1	0.291290
28.561733	0.1	0.299071
28.563400	0.1	0.310899
28.565067	0.1	0.325972
28.566733	0.1	0.342028
28.568400	0.1	0.356324
28.570067	0.1	0.367332
28.571733	0.1	0.375854
28.573400	0.1	0.383398
28.575067	0.1	0.390033
28.576733	0.1	0.395449
28.578400	0.1	0.401386
28.580067	0.1	0.410858
28.581733	0.1	0.424590
28.583400	0.1	0.439775
28.585067	0.1	0.452623
28.586733	0.1	0.461279
28.588400	0.1	0.466676
28.590067	0.1	0.470970
28.591733	0.1	0.475440
28.593400	0.1	0.480278
28.595067	0.1	0.485755
28.596733	0.1	0.492395
28.598400	0.1	0.500563
28.600067	0.1	0.510016
28.601733	0.1	0.519529
28.603400	0.1	0.528321
28.605067	0.1	0.537285
28.606733	0.1	0.547147
28.608400	0.1	0.556917
28.610067	0.1	0.565033
28.611733	0.1	0.571306
28.613400	0.1	0.577373
28.615067	0.1	0.584819
28.616733	0.1	0.593322
28.618400	0.1	0.601630
28.620067	0.1	0.609658
28.621733	0.1	0.618133
28.623400	0.1	0.626799
28.625067	0.1	0.634585
28.626733	0.1	0.641113
28.628400	0.1	0.646817
28.630067	0.1	0.652368
28.631733	0.1	0.658566
28.633400	0.1	0.666063
28.635067	0.1	0.674706
28.636733	0.1	0.683451
28.638400	0.1	0.691675
28.640067	0.1	0.699861
28.641733	0.1	0.709058
28.643400	0.1	0.720429
28.645067	0.1	0.734660
28.646733	0.1	0.751619
28.648400	0.1	0.770376
28.650067	0.1	0.788914
28.651733	0.1	0.804709
28.653400	0.1	0.816463
28.655067	0.1	0.825012
28.656733	0.1	0.832430
28.658400	0.1	0.840542
28.660067	0.1	0.850293
28.661733	0.1	0.862204
28.663400	0.1	0.876556
28.665067	0.1	0.892994
28.666733	0.1	0.910829
28.668400	0.1	0.929567
28.670067	0.1	0.948939
28.671733	0.1	0.968911
28.673400	0.1	0.989591
28.675067	0.1	1.011295
28.676733	0.1	1.034527
28.678400	0.1	1.059235
28.680067	0.1	1.084465
28.681733	0.1	1.109457
28.683400	0.1	1.134695
28.685067	0.1	1.161606
28.686733	0.1	1.191837
28.688400	0.1	1.226272
28.690067	0.1	1.263535
28.691733	0.1	1.300317
28.693400	0.1	1.334576
28.695067	0.1	1.367354
28.696733	0.1	1.401319
28.698400	0.1	1.439238
28.700067	0.1	1.482759
28.701733	0.1	1.531192
28.703400	0.1	1.582219
28.705067	0.1	1.633954
28.706733	0.1	1.685903
28.708400	0.1	1.738272
28.710067	0.1	1.791427
28.711733	0.1	1.846026
28.713400	0.1	1.902529
28.715067	0.1	1.961184
28.716733	0.1	2.022758
28.718400	0.1	2.087308
28.720067	0.1	2.152966
28.721733	0.1	2.218015
28.723400	0.1	2.282821
28.725067	0.1	2.348833
28.726733	0.1	2.417369
28.728400	0.1	2.489248
28.730067	0.1	2.564429
28.731733	0.1	2.642432
28.733400	0.1	2.723155
28.735067	0.1	2.806946
28.736733	0.1	2.894001
28.738400	0.1	2.983422
28.740067	0.1	3.073630
28.741733	0.1	3.164248
28.743400	0.1	3.256076
28.745067	0.1	3.349530
28.746733	0.1	3.444720
28.748400	0.1	3.542323
28.750067	0.1	3.643390
28.751733	0.1	3.748690
28.753400	0.1	3.858223
28.755067	0.1	3.971197
28.756733	0.1	4.086690
28.758400	0.1	4.204279
28.760067	0.1	4.324573
28.761733	0.1	4.449217
28.763400	0.1	4.579695
28.765067	0.1	4.716315
28.766733	0.1	4.858496
28.768400	0.1	5.005291
28.770067	0.1	5.154936
28.771733	0.1	5.305260
28.773400	0.1	5.456358
28.775067	0.1	5.611326
28.776733	0.1	5.773269
28.778400	0.1	5.942974
28.780067	0.1	6.119646
28.781733	0.1	6.302455
28.783400	0.1	6.490918
28.785067	0.1	6.684521
28.786733	0.1	6.882711
28.788400	0.1	7.084394
28.790067	0.1	7.287571
28.791733	0.1	7.490548
28.793400	0.1	7.693106
28.795067	0.1	7.896158
28.796733	0.1	8.100481
28.798400	0.1	8.305344
28.800067	0.1	8.508656
28.801733	0.1	8.708444
28.803400	0.1	8.903202
28.805067	0.1	9.091333
28.806733	0.1	9.271605
28.808400	0.1	9.443890
28.810067	0.1	9.608665
28.811733	0.1	9.765653
28.813400	0.1	9.913608
28.815067	0.1	10.050936
28.816733	0.1	10.175654
28.818400	0.1	10.285787
28.820067	0.1	10.380666
28.821733	0.1	10.460950
28.823400	0.1	10.527386
28.825067	0.1	10.579615
28.826733	0.1	10.615899
28.828400	0.1	10.633944
28.830067	0.1	10.632235
28.831733	0.1	10.611126
28.833400	0.1	10.572299
28.835067	0.1	10.516723
28.836733	0.1	10.443702
28.838400	0.1	10.352354
28.840067	0.1	10.243217
28.841733	0.1	10.117651
28.843400	0.1	9.976388
28.845067	0.1	9.819600
28.846733	0.1	9.647631
28.848400	0.1	9.461408
28.850067	0.1	9.262417
28.851733	0.1	9.052004
28.853400	0.1	8.831155
28.855067	0.1	8.601584
28.856733	0.1	8.365558
28.858400	0.1	8.123536
28.860067	0.1	7.874030
28.861733	0.1	7.616510
28.863400	0.1	7.352736
28.865067	0.1	7.085511
28.866733	0.1	6.817579
28.868400	0.1	6.551314
28.870067	0.1	6.288672
28.871733	0.1	6.030626
28.873400	0.1	5.776696
28.875067	0.1	5.525327
28.876733	0.1	5.275225
28.878400	0.1	5.026958
28.880067	0.1	4.783068
28.881733	0.1	4.546223
28.883400	0.1	4.317197
28.885067	0.1	4.094490
28.886733	0.1	3.876532
28.888400	0.1	3.664251
28.890067	0.1	3.460883
28.891733	0.1	3.269250
28.893400	0.1	3.089495
28.895067	0.1	2.919640
28.896733	0.1	2.757683
28.898400	0.1	2.602660
28.900067	0.1	2.454501
28.901733	0.1	2.313247
28.903400	0.1	2.178513
28.905067	0.1	2.050297
28.906733	0.1	1.929915
28.908400	0.1	1.818980
28.910067	0.1	1.717559
28.911733	0.1	1.624082
28.913400	0.1	1.536612
28.915067	0.1	1.453613
28.916733	0.1	1.374609
28.918400	0.1	1.300434
28.920067	0.1	1.232387
28.921733	0.1	1.171157
28.923400	0.1	1.116409
28.925067	0.1	1.067175
28.926733	0.1	1.022932
28.928400	0.1	0.983891
28.930067	0.1	0.949865
28.931733	0.1	0.919234
28.933400	0.1	0.890093
28.935067	0.1	0.861892
28.936733	0.1	0.835080
28.938400	0.1	0.809915
28.940067	0.1	0.786618
28.941733	0.1	0.765938
28.943400	0.1	0.748755
28.945067	0.1	0.735219
28.946733	0.1	0.724969
28.948400	0.1	0.717868
28.950067	0.1	0.713295
28.951733	0.1	0.709728
28.953400	0.1	0.706138
28.955067	0.1	0.702869
28.956733	0.1	0.700741
28.958400	0.1	0.699693
28.960067	0.1	0.698599
28.961733	0.1	0.696336
28.963400	0.1	0.692648
28.965067	0.1	0.687977
28.966733	0.1	0.683027
28.968400	0.1	0.678441
28.970067	0.1	0.674156
28.971733	0.1	0.669318
28.973400	0.1	0.663428
28.975067	0.1	0.657076
28.976733	0.1	0.651092
28.978400	0.1	0.645663
28.980067	0.1	0.640759
28.981733	0.1	0.636559
28.983400	0.1	0.633164
28.985067	0.1	0.630524
28.986733	0.1	0.628233
28.988400	0.1	0.625220
28.990067	0.1	0.620265
28.991733	0.1	0.612992
28.993400	0.1	0.603851
28.995067	0.1	0.593751
28.996733	0.1	0.583809
28.998400	0.1	0.574961
29.000067	0.1	0.567879
29.001733	0.1	0.562640
29.003400	0.1	0.558030
29.005067	0.1	0.552465
29.006733	0.1	0.545713
29.008400	0.1	0.538672
29.010067	0.1	0.531510
29.011733	0.1	0.523333
29.013400	0.1	0.513941
29.015067	0.1	0.504483
29.016733	0.1	0.495925
29.018400	0.1	0.488372
29.020067	0.1	0.481722
29.021733	0.1	0.475720
29.023400	0.1	0.469605
29.025067	0.1	0.462723
29.026733	0.1	0.455091
29.028400	0.1	0.447105
29.030067	0.1	0.439188
29.031733	0.1	0.431817
29.033400	0.1	0.425023
29.035067	0.1	0.418075
29.036733	0.1	0.410415
29.038400	0.1	0.402164
29.040067	0.1	0.393498
29.041733	0.1	0.384832
29.043400	0.1	0.377498
29.045067	0.1	0.372706
29.046733	0.1	0.370042
29.048400	0.1	0.367849
29.050067	0.1	0.364645
29.051733	0.1	0.359849
29.053400	0.1	0.353823
29.055067	0.1	0.347728
29.056733	0.1	0.342871
29.058400	0.1	0.339840
29.060067	0.1	0.338866
29.061733	0.1	0.340082
29.063400	0.1	0.342606
29.065067	0.1	0.344608
29.066733	0.1	0.344259
29.068400	0.1	0.340189
29.070067	0.1	0.332221
29.071733	0.1	0.321916
29.073400	0.1	0.312082
29.075067	0.1	0.305339
29.076733	0.1	0.302684
29.078400	0.1	0.303187
29.080067	0.1	0.305031
29.081733	0.1	0.306768
29.083400	0.1	0.307756
29.085067	0.1	0.308049
29.086733	0.1	0.308105
29.088400	0.1	0.307732
29.090067	0.1	0.305451
29.091733	0.1	0.299849
29.093400	0.1	0.291187
29.095067	0.1	0.281315
29.096733	0.1	0.272831
29.098400	0.1	0.268104
29.100067	0.1	0.267732
29.101733	0.1	0.269506
29.103400	0.1	0.270545
29.105067	0.1	0.270111
29.106733	0.1	0.268901
29.108400	0.1	0.266987
29.110067	0.1	0.264039
29.111733	0.1	0.260165
29.113400	0.1	0.255792
29.115067	0.1	0.251550
29.116733	0.1	0.248384
29.118400	0.1	0.246991
29.120067	0.1	0.246670
29.121733	0.1	0.245897
29.123400	0.1	0.244570
29.125067	0.1	0.243690
29.126733	0.1	0.243206
29.128400	0.1	0.242684
29.130067	0.1	0.242619
29.131733	0.1	0.243317
29.133400	0.1	0.244244
29.135067	0.1	0.244877
29.136733	0.1	0.244859
29.138400	0.1	0.243536
29.140067	0.1	0.240207
29.141733	0.1	0.234959
29.143400	0.1	0.229008
29.145067	0.1	0.223834
[truncated: 254,055 more chars]
