# Supplementary material for: Fade into you: genetic control of pigmentation patterns in red-flesh apple (Malus domestica)
Source: Front Plant Sci. 2025 Jan 13;15:1462545. doi: 10.3389/fpls.2024.1462545 (PMC11770013; doi:10.3389/fpls.2024.1462545)
Supplement: Supplementary file 4 [file DataSheet1.zip › CB A1UV_VIS_3/CB A1UV_VIS_3.txt]

URL	chrom://thermo-pfav3ojr/ChromeleonLocal/Instrument Data/Vanquish_MS/Dimitri/VALEMA/Pierre/Echantillons 03-04-24.seq/331.smp/UV_VIS_3.channel/UV_VIS_3.chm
Channel	UV_VIS_3

Injection Information:
Data Vault	ChromeleonLocal
Sequence	Echantillons 03-04-24
Name	CB A1
Number	4
Position	B:A4
Comment	colonne SB-AQ MeOH+5%AA
Processing Method	Quantitative
Instrument Method	VALEMA test separation GRAQ 4
Type	Unknown
Status	Finished
Inject Time	4/3/2024 7:45:25 PM +02:00
Volume (µl)	10.0000
Dilution Factor	1.0000
Weight	1.0000

Chromatogram Data Information:
Time Min. (min)	0.001733
Time Max. (min)	47.000067
Data Points	28200
Detector	UV
Generating Data System	Chromeleon 7.3.2.10759
Exporting Data System	Chromeleon 7.3.2.0
Operator	Instrument Controller
Signal Quantity	Absorbance
Signal Unit	mAU
Signal Min.	-5.727066
Signal Max.	632.718546
Channel	UV_VIS_3
Driver Name	VDAD.dll
Channel Type	Evaluation
Min. Step (s)	0.1
Max. Step (s)	0.1
Average Step (s)	0.1

Signal Parameter Information:
Signal Info	WVL:350 nm

Chromatogram Data:
Time (min)	Step (s)	Value (mAU)
0.001733	n.a.	0.000000
0.003400	0.1	-0.000284
0.005067	0.1	-0.001919
0.006733	0.1	-0.006058
0.008400	0.1	-0.012126
0.010067	0.1	-0.018021
0.011733	0.1	-0.022398
0.013400	0.1	-0.025611
0.015067	0.1	-0.028950
0.016733	0.1	-0.033975
0.018400	0.1	-0.041598
0.020067	0.1	-0.050492
0.021733	0.1	-0.057579
0.023400	0.1	-0.061225
0.025067	0.1	-0.062506
0.026733	0.1	-0.062659
0.028400	0.1	-0.061756
0.030067	0.1	-0.059716
0.031733	0.1	-0.056438
0.033400	0.1	-0.051837
0.035067	0.1	-0.046836
0.036733	0.1	-0.043293
0.038400	0.1	-0.042222
0.040067	0.1	-0.042906
0.041733	0.1	-0.043749
0.043400	0.1	-0.043795
0.045067	0.1	-0.043414
0.046733	0.1	-0.042981
0.048400	0.1	-0.041253
0.050067	0.1	-0.036568
0.051733	0.1	-0.029113
0.053400	0.1	-0.020899
0.055067	0.1	-0.013732
0.056733	0.1	-0.008447
0.058400	0.1	-0.005718
0.060067	0.1	-0.005793
0.061733	0.1	-0.007586
0.063400	0.1	-0.009495
0.065067	0.1	-0.010501
0.066733	0.1	-0.010007
0.068400	0.1	-0.007604
0.070067	0.1	-0.003884
0.071733	0.1	-0.000922
0.073400	0.1	-0.000889
0.075067	0.1	-0.004028
0.076733	0.1	-0.008359
0.078400	0.1	-0.011297
0.080067	0.1	-0.011767
0.081733	0.1	-0.010659
0.083400	0.1	-0.009504
0.085067	0.1	-0.009588
0.086733	0.1	-0.011963
0.088400	0.1	-0.017104
0.090067	0.1	-0.023767
0.091733	0.1	-0.029164
0.093400	0.1	-0.031465
0.095067	0.1	-0.031628
0.096733	0.1	-0.031879
0.098400	0.1	-0.032983
0.100067	0.1	-0.033751
0.101733	0.1	-0.032098
0.103400	0.1	-0.026454
0.105067	0.1	-0.017458
0.106733	0.1	-0.008028
0.108400	0.1	-0.001206
0.110067	0.1	0.001639
0.111733	0.1	0.001192
0.113400	0.1	-0.000671
0.115067	0.1	-0.002366
0.116733	0.1	-0.003474
0.118400	0.1	-0.004200
0.120067	0.1	-0.004107
0.121733	0.1	-0.002133
0.123400	0.1	0.002086
0.125067	0.1	0.007404
0.126733	0.1	0.011069
0.128400	0.1	0.009551
0.130067	0.1	0.001281
0.131733	0.1	-0.010938
0.133400	0.1	-0.021732
0.135067	0.1	-0.027344
0.136733	0.1	-0.027707
0.138400	0.1	-0.025686
0.140067	0.1	-0.024117
0.141733	0.1	-0.023390
0.143400	0.1	-0.022547
0.145067	0.1	-0.021281
0.146733	0.1	-0.020089
0.148400	0.1	-0.019665
0.150067	0.1	-0.020396
0.151733	0.1	-0.022152
0.153400	0.1	-0.024335
0.155067	0.1	-0.026226
0.156733	0.1	-0.026817
0.158400	0.1	-0.024880
0.160067	0.1	-0.020238
0.161733	0.1	-0.014119
0.163400	0.1	-0.008377
0.165067	0.1	-0.005439
0.166733	0.1	-0.007064
0.168400	0.1	-0.012289
0.170067	0.1	-0.018245
0.171733	0.1	-0.022883
0.173400	0.1	-0.025933
0.175067	0.1	-0.028154
0.176733	0.1	-0.029989
0.178400	0.1	-0.030552
0.180067	0.1	-0.028028
0.181733	0.1	-0.021430
0.183400	0.1	-0.011944
0.185067	0.1	-0.002477
0.186733	0.1	0.003926
0.188400	0.1	0.005863
0.190067	0.1	0.003991
0.191733	0.1	0.000028
0.193400	0.1	-0.004051
0.195067	0.1	-0.006659
0.196733	0.1	-0.007316
0.198400	0.1	-0.006598
0.200067	0.1	-0.005756
0.201733	0.1	-0.006328
0.203400	0.1	-0.009206
0.205067	0.1	-0.013746
0.206733	0.1	-0.018380
0.208400	0.1	-0.022282
0.210067	0.1	-0.025542
0.211733	0.1	-0.027698
0.213400	0.1	-0.027926
0.215067	0.1	-0.026361
0.216733	0.1	-0.023474
0.218400	0.1	-0.019111
0.220067	0.1	-0.013360
0.221733	0.1	-0.007637
0.223400	0.1	-0.003516
0.225067	0.1	-0.000983
0.226733	0.1	0.000671
0.228400	0.1	0.001309
0.230067	0.1	0.000745
0.231733	0.1	-0.000675
0.233400	0.1	-0.002966
0.235067	0.1	-0.006193
0.236733	0.1	-0.009593
0.238400	0.1	-0.012009
0.240067	0.1	-0.012643
0.241733	0.1	-0.011218
0.243400	0.1	-0.008033
0.245067	0.1	-0.004256
0.246733	0.1	-0.001905
0.248400	0.1	-0.002868
0.250067	0.1	-0.006841
0.251733	0.1	-0.010962
0.253400	0.1	-0.012536
0.255067	0.1	-0.011073
0.256733	0.1	-0.007758
0.258400	0.1	-0.004694
0.260067	0.1	-0.003958
0.261733	0.1	-0.005830
0.263400	0.1	-0.008885
0.265067	0.1	-0.011851
0.266733	0.1	-0.014184
0.268400	0.1	-0.015893
0.270067	0.1	-0.017690
0.271733	0.1	-0.020284
0.273400	0.1	-0.023274
0.275067	0.1	-0.025034
0.276733	0.1	-0.024089
0.278400	0.1	-0.021001
0.280067	0.1	-0.017863
0.281733	0.1	-0.015865
0.283400	0.1	-0.014910
0.285067	0.1	-0.014585
0.286733	0.1	-0.013961
0.288400	0.1	-0.012103
0.290067	0.1	-0.009639
0.291733	0.1	-0.008810
0.293400	0.1	-0.011292
0.295067	0.1	-0.016135
0.296733	0.1	-0.020782
0.298400	0.1	-0.023767
0.300067	0.1	-0.024978
0.301733	0.1	-0.024205
0.303400	0.1	-0.021067
0.305067	0.1	-0.016084
0.306733	0.1	-0.010794
0.308400	0.1	-0.006719
0.310067	0.1	-0.003963
0.311733	0.1	-0.001434
0.313400	0.1	0.001662
0.315067	0.1	0.005327
0.316733	0.1	0.008582
0.318400	0.1	0.009490
0.320067	0.1	0.006785
0.321733	0.1	0.001136
0.323400	0.1	-0.005323
0.325067	0.1	-0.010347
0.326733	0.1	-0.012890
0.328400	0.1	-0.013593
0.330067	0.1	-0.013821
0.331733	0.1	-0.014319
0.333400	0.1	-0.015171
0.335067	0.1	-0.016773
0.336733	0.1	-0.019642
0.338400	0.1	-0.023460
0.340067	0.1	-0.027353
0.341733	0.1	-0.030608
0.343400	0.1	-0.032764
0.345067	0.1	-0.033951
0.346733	0.1	-0.034622
0.348400	0.1	-0.034440
0.350067	0.1	-0.032149
0.351733	0.1	-0.027679
0.353400	0.1	-0.023413
0.355067	0.1	-0.021583
0.356733	0.1	-0.021337
0.358400	0.1	-0.020154
0.360067	0.1	-0.017718
0.361733	0.1	-0.016894
0.363400	0.1	-0.019753
0.365067	0.1	-0.024568
0.366733	0.1	-0.028550
0.368400	0.1	-0.031139
0.370067	0.1	-0.032629
0.371733	0.1	-0.032457
0.373400	0.1	-0.030636
0.375067	0.1	-0.028438
0.376733	0.1	-0.026259
0.378400	0.1	-0.023013
0.380067	0.1	-0.018058
0.381733	0.1	-0.012419
0.383400	0.1	-0.007809
0.385067	0.1	-0.004997
0.386733	0.1	-0.003143
0.388400	0.1	-0.000922
0.390067	0.1	0.001835
0.391733	0.1	0.004256
0.393400	0.1	0.005602
0.395067	0.1	0.005388
0.396733	0.1	0.003166
0.398400	0.1	-0.000671
0.400067	0.1	-0.004438
0.401733	0.1	-0.006352
0.403400	0.1	-0.006123
0.405067	0.1	-0.005127
0.406733	0.1	-0.004875
0.408400	0.1	-0.005388
0.410067	0.1	-0.005835
0.411733	0.1	-0.005998
0.413400	0.1	-0.005895
0.415067	0.1	-0.005369
0.416733	0.1	-0.004424
0.418400	0.1	-0.003250
0.420067	0.1	-0.001956
0.421733	0.1	-0.000671
0.423400	0.1	0.000279
0.425067	0.1	0.000796
0.426733	0.1	0.000997
0.428400	0.1	0.000601
0.430067	0.1	-0.000689
0.431733	0.1	-0.002244
0.433400	0.1	-0.003199
0.435067	0.1	-0.003674
0.436733	0.1	-0.004172
0.438400	0.1	-0.004759
0.440067	0.1	-0.006133
0.441733	0.1	-0.009858
0.443400	0.1	-0.015907
0.445067	0.1	-0.021574
0.446733	0.1	-0.024117
0.448400	0.1	-0.023111
0.450067	0.1	-0.020065
0.451733	0.1	-0.016885
0.453400	0.1	-0.014943
0.455067	0.1	-0.014897
0.456733	0.1	-0.016582
0.458400	0.1	-0.019106
0.460067	0.1	-0.021206
0.461733	0.1	-0.022245
0.463400	0.1	-0.022729
0.465067	0.1	-0.023223
0.466733	0.1	-0.023292
0.468400	0.1	-0.022235
0.470067	0.1	-0.020233
0.471733	0.1	-0.018333
0.473400	0.1	-0.017495
0.475067	0.1	-0.017653
0.476733	0.1	-0.017835
0.478400	0.1	-0.017351
0.480067	0.1	-0.016848
0.481733	0.1	-0.017420
0.483400	0.1	-0.018668
0.485067	0.1	-0.018966
0.486733	0.1	-0.017541
0.488400	0.1	-0.015083
0.490067	0.1	-0.012699
0.491733	0.1	-0.010706
0.493400	0.1	-0.008778
0.495067	0.1	-0.006757
0.496733	0.1	-0.004494
0.498400	0.1	-0.001942
0.500067	0.1	-0.000093
0.501733	0.1	-0.000685
0.503400	0.1	-0.004321
0.505067	0.1	-0.009341
0.506733	0.1	-0.012582
0.508400	0.1	-0.011958
0.510067	0.1	-0.008889
0.511733	0.1	-0.007320
0.513400	0.1	-0.009667
0.515067	0.1	-0.014133
0.516733	0.1	-0.017011
0.518400	0.1	-0.016992
0.520067	0.1	-0.015683
0.521733	0.1	-0.014547
0.523400	0.1	-0.013509
0.525067	0.1	-0.012461
0.526733	0.1	-0.012135
0.528400	0.1	-0.012862
0.530067	0.1	-0.014086
0.531733	0.1	-0.015516
0.533400	0.1	-0.017476
0.535067	0.1	-0.019828
0.536733	0.1	-0.021551
0.538400	0.1	-0.021779
0.540067	0.1	-0.020508
0.541733	0.1	-0.018403
0.543400	0.1	-0.016852
0.545067	0.1	-0.017490
0.546733	0.1	-0.020638
0.548400	0.1	-0.024484
0.550067	0.1	-0.026715
0.551733	0.1	-0.026487
0.553400	0.1	-0.024503
0.555067	0.1	-0.021816
0.556733	0.1	-0.019148
0.558400	0.1	-0.016857
0.560067	0.1	-0.015083
0.561733	0.1	-0.013430
0.563400	0.1	-0.011334
0.565067	0.1	-0.009593
0.566733	0.1	-0.009947
0.568400	0.1	-0.013118
0.570067	0.1	-0.018505
0.571733	0.1	-0.025011
0.573400	0.1	-0.031297
0.575067	0.1	-0.035670
0.576733	0.1	-0.035870
0.578400	0.1	-0.030473
0.580067	0.1	-0.021122
0.581733	0.1	-0.011958
0.583400	0.1	-0.006575
0.585067	0.1	-0.006482
0.586733	0.1	-0.011600
0.588400	0.1	-0.020168
0.590067	0.1	-0.028401
0.591733	0.1	-0.032922
0.593400	0.1	-0.033430
0.595067	0.1	-0.031814
0.596733	0.1	-0.029560
0.598400	0.1	-0.026948
0.600067	0.1	-0.024103
0.601733	0.1	-0.021523
0.603400	0.1	-0.019134
0.605067	0.1	-0.016000
0.606733	0.1	-0.011944
0.608400	0.1	-0.008605
0.610067	0.1	-0.007818
0.611733	0.1	-0.009588
0.613400	0.1	-0.012512
0.615067	0.1	-0.015800
0.616733	0.1	-0.019758
0.618400	0.1	-0.024284
0.620067	0.1	-0.028191
0.621733	0.1	-0.029877
0.623400	0.1	-0.028512
0.625067	0.1	-0.024857
0.626733	0.1	-0.020098
0.628400	0.1	-0.014240
0.630067	0.1	-0.006887
0.631733	0.1	0.001602
0.633400	0.1	0.009993
0.635067	0.1	0.015795
0.636733	0.1	0.016363
0.638400	0.1	0.011236
0.640067	0.1	0.002389
0.641733	0.1	-0.007595
0.643400	0.1	-0.016210
0.645067	0.1	-0.021053
0.646733	0.1	-0.021253
0.648400	0.1	-0.018394
0.650067	0.1	-0.014999
0.651733	0.1	-0.012545
0.653400	0.1	-0.011437
0.655067	0.1	-0.011651
0.656733	0.1	-0.012484
0.658400	0.1	-0.013020
0.660067	0.1	-0.013434
0.661733	0.1	-0.014487
0.663400	0.1	-0.015376
0.665067	0.1	-0.013849
0.666733	0.1	-0.009229
0.668400	0.1	-0.003669
0.670067	0.1	-0.000126
0.671733	0.1	-0.000093
0.673400	0.1	-0.002440
0.675067	0.1	-0.004475
0.676733	0.1	-0.004848
0.678400	0.1	-0.004959
0.680067	0.1	-0.006994
0.681733	0.1	-0.011511
0.683400	0.1	-0.017127
0.685067	0.1	-0.021290
0.686733	0.1	-0.021742
0.688400	0.1	-0.018338
0.690067	0.1	-0.013052
0.691733	0.1	-0.008103
0.693400	0.1	-0.005178
0.695067	0.1	-0.005476
0.696733	0.1	-0.008708
0.698400	0.1	-0.012550
0.700067	0.1	-0.014282
0.701733	0.1	-0.013262
0.703400	0.1	-0.011302
0.705067	0.1	-0.010128
0.706733	0.1	-0.009621
0.708400	0.1	-0.009225
0.710067	0.1	-0.009034
0.711733	0.1	-0.008717
0.713400	0.1	-0.007520
0.715067	0.1	-0.005732
0.716733	0.1	-0.004335
0.718400	0.1	-0.003958
0.720067	0.1	-0.005201
0.721733	0.1	-0.008680
0.723400	0.1	-0.013788
0.725067	0.1	-0.018482
0.726733	0.1	-0.021136
0.728400	0.1	-0.022282
0.730067	0.1	-0.023069
0.731733	0.1	-0.022650
0.733400	0.1	-0.019604
0.735067	0.1	-0.014803
0.736733	0.1	-0.010356
0.738400	0.1	-0.006999
0.740067	0.1	-0.003669
0.741733	0.1	0.000820
0.743400	0.1	0.006054
0.745067	0.1	0.010156
0.746733	0.1	0.010901
0.748400	0.1	0.006994
0.750067	0.1	0.000037
0.751733	0.1	-0.005662
0.753400	0.1	-0.006622
0.755067	0.1	-0.003050
0.756733	0.1	0.001574
0.758400	0.1	0.003362
0.760067	0.1	0.001262
0.761733	0.1	-0.002752
0.763400	0.1	-0.006482
0.765067	0.1	-0.009174
0.766733	0.1	-0.011073
0.768400	0.1	-0.012643
0.770067	0.1	-0.013574
0.771733	0.1	-0.012647
0.773400	0.1	-0.009574
0.775067	0.1	-0.006137
0.776733	0.1	-0.004843
0.778400	0.1	-0.007180
0.780067	0.1	-0.012405
0.781733	0.1	-0.017625
0.783400	0.1	-0.019940
0.785067	0.1	-0.018524
0.786733	0.1	-0.014375
0.788400	0.1	-0.009062
0.790067	0.1	-0.004726
0.791733	0.1	-0.003707
0.793400	0.1	-0.006612
0.795067	0.1	-0.011353
0.796733	0.1	-0.015432
0.798400	0.1	-0.018557
0.800067	0.1	-0.021877
0.801733	0.1	-0.025718
0.803400	0.1	-0.029169
0.805067	0.1	-0.031786
0.806733	0.1	-0.034347
0.808400	0.1	-0.037393
0.810067	0.1	-0.040480
0.811733	0.1	-0.043139
0.813400	0.1	-0.044797
0.815067	0.1	-0.044741
0.816733	0.1	-0.043088
0.818400	0.1	-0.040415
0.820067	0.1	-0.037136
0.821733	0.1	-0.033546
0.823400	0.1	-0.029560
0.825067	0.1	-0.024936
0.826733	0.1	-0.019944
0.828400	0.1	-0.015572
0.830067	0.1	-0.013257
0.831733	0.1	-0.013844
0.833400	0.1	-0.016540
0.835067	0.1	-0.019665
0.836733	0.1	-0.022165
0.838400	0.1	-0.024308
0.840067	0.1	-0.026901
0.841733	0.1	-0.029611
0.843400	0.1	-0.030785
0.845067	0.1	-0.029705
0.846733	0.1	-0.027795
0.848400	0.1	-0.026864
0.850067	0.1	-0.027632
0.851733	0.1	-0.029975
0.853400	0.1	-0.033043
0.855067	0.1	-0.035102
0.856733	0.1	-0.034189
0.858400	0.1	-0.029532
0.860067	0.1	-0.022897
0.861733	0.1	-0.017886
0.863400	0.1	-0.016899
0.865067	0.1	-0.018706
0.866733	0.1	-0.019739
0.868400	0.1	-0.018305
0.870067	0.1	-0.016368
0.871733	0.1	-0.016666
0.873400	0.1	-0.019688
0.875067	0.1	-0.023632
0.876733	0.1	-0.026529
0.878400	0.1	-0.028135
0.880067	0.1	-0.029509
0.881733	0.1	-0.031455
0.883400	0.1	-0.033956
0.885067	0.1	-0.036326
0.886733	0.1	-0.037220
0.888400	0.1	-0.035246
0.890067	0.1	-0.030478
0.891733	0.1	-0.024806
0.893400	0.1	-0.020480
0.895067	0.1	-0.018515
0.896733	0.1	-0.018594
0.898400	0.1	-0.019809
0.900067	0.1	-0.021425
0.901733	0.1	-0.023311
0.903400	0.1	-0.025490
0.905067	0.1	-0.027581
0.906733	0.1	-0.028992
0.908400	0.1	-0.029169
0.910067	0.1	-0.028112
0.911733	0.1	-0.026519
0.913400	0.1	-0.024964
0.915067	0.1	-0.023246
0.916733	0.1	-0.020866
0.918400	0.1	-0.018217
0.920067	0.1	-0.016373
0.921733	0.1	-0.015488
0.923400	0.1	-0.015022
0.925067	0.1	-0.015097
0.926733	0.1	-0.016033
0.928400	0.1	-0.017234
0.930067	0.1	-0.017886
0.931733	0.1	-0.018463
0.933400	0.1	-0.020331
0.935067	0.1	-0.023986
0.936733	0.1	-0.028647
0.938400	0.1	-0.033122
0.940067	0.1	-0.036382
0.941733	0.1	-0.037472
0.943400	0.1	-0.035912
0.945067	0.1	-0.032713
0.946733	0.1	-0.030003
0.948400	0.1	-0.029346
0.950067	0.1	-0.030892
0.951733	0.1	-0.033891
0.953400	0.1	-0.036946
0.955067	0.1	-0.038072
0.956733	0.1	-0.035688
0.958400	0.1	-0.029602
0.960067	0.1	-0.020890
0.961733	0.1	-0.011688
0.963400	0.1	-0.004731
0.965067	0.1	-0.001723
0.966733	0.1	-0.001891
0.968400	0.1	-0.003111
0.970067	0.1	-0.004517
0.971733	0.1	-0.007171
0.973400	0.1	-0.011963
0.975067	0.1	-0.018170
0.976733	0.1	-0.024196
0.978400	0.1	-0.028252
0.980067	0.1	-0.028783
0.981733	0.1	-0.026217
0.983400	0.1	-0.023409
0.985067	0.1	-0.022803
0.986733	0.1	-0.024359
0.988400	0.1	-0.026668
0.990067	0.1	-0.028373
0.991733	0.1	-0.028443
0.993400	0.1	-0.026580
0.995067	0.1	-0.023204
0.996733	0.1	-0.019269
0.998400	0.1	-0.016312
1.000067	0.1	-0.015469
1.001733	0.1	-0.016140
1.003400	0.1	-0.016363
1.005067	0.1	-0.014645
1.006733	0.1	-0.011241
1.008400	0.1	-0.007842
1.010067	0.1	-0.005946
1.011733	0.1	-0.005476
1.013400	0.1	-0.005048
1.015067	0.1	-0.004107
1.016733	0.1	-0.004037
1.018400	0.1	-0.006272
1.020067	0.1	-0.010384
1.021733	0.1	-0.014631
1.023400	0.1	-0.017346
1.025067	0.1	-0.018016
1.026733	0.1	-0.017551
1.028400	0.1	-0.017607
1.030067	0.1	-0.019325
1.031733	0.1	-0.021751
1.033400	0.1	-0.022291
1.035067	0.1	-0.019632
1.036733	0.1	-0.014906
1.038400	0.1	-0.010268
1.040067	0.1	-0.007469
1.041733	0.1	-0.007469
1.043400	0.1	-0.009909
1.045067	0.1	-0.013001
1.046733	0.1	-0.015236
1.048400	0.1	-0.016862
1.050067	0.1	-0.019064
1.051733	0.1	-0.022184
1.053400	0.1	-0.024880
1.055067	0.1	-0.025220
1.056733	0.1	-0.022873
1.058400	0.1	-0.019199
1.060067	0.1	-0.015022
1.061733	0.1	-0.010403
1.063400	0.1	-0.006664
1.065067	0.1	-0.006258
1.066733	0.1	-0.009644
1.068400	0.1	-0.014156
1.070067	0.1	-0.016633
1.071733	0.1	-0.015930
1.073400	0.1	-0.013425
1.075067	0.1	-0.011623
1.076733	0.1	-0.011823
1.078400	0.1	-0.013607
1.080067	0.1	-0.016037
1.081733	0.1	-0.018203
1.083400	0.1	-0.018771
1.085067	0.1	-0.016368
1.086733	0.1	-0.011120
1.088400	0.1	-0.005458
1.090067	0.1	-0.002454
1.091733	0.1	-0.003115
1.093400	0.1	-0.006063
1.095067	0.1	-0.009676
1.096733	0.1	-0.012787
1.098400	0.1	-0.014571
1.100067	0.1	-0.015358
1.101733	0.1	-0.016238
1.103400	0.1	-0.017709
1.105067	0.1	-0.019409
1.106733	0.1	-0.020349
1.108400	0.1	-0.019465
1.110067	0.1	-0.016447
1.111733	0.1	-0.012196
1.113400	0.1	-0.008428
1.115067	0.1	-0.006510
1.116733	0.1	-0.006948
1.118400	0.1	-0.009513
1.120067	0.1	-0.012983
1.121733	0.1	-0.016037
1.123400	0.1	-0.018920
1.125067	0.1	-0.022752
1.126733	0.1	-0.027777
1.128400	0.1	-0.032657
1.130067	0.1	-0.035134
1.131733	0.1	-0.033858
1.133400	0.1	-0.029691
1.135067	0.1	-0.025136
1.136733	0.1	-0.022608
1.138400	0.1	-0.023060
1.140067	0.1	-0.026063
1.141733	0.1	-0.030710
1.143400	0.1	-0.035889
1.145067	0.1	-0.040117
1.146733	0.1	-0.042068
1.148400	0.1	-0.041276
1.150067	0.1	-0.038203
1.151733	0.1	-0.033989
1.153400	0.1	-0.030152
1.155067	0.1	-0.027735
1.156733	0.1	-0.027074
1.158400	0.1	-0.028168
1.160067	0.1	-0.030589
1.161733	0.1	-0.033583
1.163400	0.1	-0.036741
1.165067	0.1	-0.039996
1.166733	0.1	-0.042715
1.168400	0.1	-0.043679
1.170067	0.1	-0.042547
1.171733	0.1	-0.040219
1.173400	0.1	-0.037421
1.175067	0.1	-0.034380
1.176733	0.1	-0.031819
1.178400	0.1	-0.030594
1.180067	0.1	-0.030473
1.181733	0.1	-0.030417
1.183400	0.1	-0.029611
1.185067	0.1	-0.027632
1.186733	0.1	-0.024554
1.188400	0.1	-0.021029
1.190067	0.1	-0.018054
1.191733	0.1	-0.016796
1.193400	0.1	-0.018026
1.195067	0.1	-0.021360
1.196733	0.1	-0.025621
1.198400	0.1	-0.029420
1.200067	0.1	-0.031772
1.201733	0.1	-0.032694
1.203400	0.1	-0.032801
1.205067	0.1	-0.032457
1.206733	0.1	-0.031772
1.208400	0.1	-0.031060
1.210067	0.1	-0.030380
1.211733	0.1	-0.029248
1.213400	0.1	-0.027409
1.215067	0.1	-0.024871
1.216733	0.1	-0.021881
1.218400	0.1	-0.019763
1.220067	0.1	-0.020145
1.221733	0.1	-0.022794
1.223400	0.1	-0.025793
1.225067	0.1	-0.028033
1.226733	0.1	-0.030017
1.228400	0.1	-0.032578
1.230067	0.1	-0.035632
1.231733	0.1	-0.037909
1.233400	0.1	-0.037798
1.235067	0.1	-0.034897
1.236733	0.1	-0.030571
1.238400	0.1	-0.026510
1.240067	0.1	-0.023185
1.241733	0.1	-0.020517
1.243400	0.1	-0.018976
1.245067	0.1	-0.018938
1.246733	0.1	-0.020042
1.248400	0.1	-0.021649
1.250067	0.1	-0.022901
1.251733	0.1	-0.022450
1.253400	0.1	-0.019204
1.255067	0.1	-0.013695
1.256733	0.1	-0.008498
1.258400	0.1	-0.006566
1.260067	0.1	-0.008829
1.261733	0.1	-0.013402
1.263400	0.1	-0.016945
1.265067	0.1	-0.017248
1.266733	0.1	-0.015590
1.268400	0.1	-0.015548
1.270067	0.1	-0.019423
1.271733	0.1	-0.027120
1.273400	0.1	-0.036657
1.275067	0.1	-0.044461
1.276733	0.1	-0.046995
1.278400	0.1	-0.043381
1.280067	0.1	-0.035451
1.281733	0.1	-0.025756
1.283400	0.1	-0.016876
1.285067	0.1	-0.011069
1.286733	0.1	-0.009243
1.288400	0.1	-0.011008
1.290067	0.1	-0.015600
1.291733	0.1	-0.021528
1.293400	0.1	-0.026338
1.295067	0.1	-0.027837
1.296733	0.1	-0.025416
1.298400	0.1	-0.020685
1.300067	0.1	-0.016596
1.301733	0.1	-0.015227
1.303400	0.1	-0.017257
1.305067	0.1	-0.022920
1.306733	0.1	-0.031167
1.308400	0.1	-0.038203
1.310067	0.1	-0.040010
1.311733	0.1	-0.036531
1.313400	0.1	-0.031469
1.315067	0.1	-0.028312
1.316733	0.1	-0.027576
1.318400	0.1	-0.027418
1.320067	0.1	-0.025625
1.321733	0.1	-0.020685
1.323400	0.1	-0.012042
1.325067	0.1	0.000214
1.326733	0.1	0.016200
1.328400	0.1	0.035693
1.330067	0.1	0.056755
1.331733	0.1	0.076476
1.333400	0.1	0.093803
1.335067	0.1	0.110473
1.336733	0.1	0.128350
1.338400	0.1	0.147205
1.340067	0.1	0.165538
1.341733	0.1	0.181175
1.343400	0.1	0.191615
1.345067	0.1	0.196216
1.346733	0.1	0.196504
1.348400	0.1	0.193100
1.350067	0.1	0.184593
1.351733	0.1	0.170195
1.353400	0.1	0.151540
1.355067	0.1	0.131517
1.356733	0.1	0.112397
1.358400	0.1	0.095190
1.360067	0.1	0.080364
1.361733	0.1	0.068373
1.363400	0.1	0.059209
1.365067	0.1	0.051889
1.366733	0.1	0.044955
1.368400	0.1	0.037905
1.370067	0.1	0.031032
1.371733	0.1	0.024047
1.373400	0.1	0.016815
1.375067	0.1	0.010887
1.376733	0.1	0.008075
1.378400	0.1	0.008279
1.380067	0.1	0.009760
1.381733	0.1	0.010510
1.383400	0.1	0.009248
1.385067	0.1	0.005811
1.386733	0.1	0.000484
1.388400	0.1	-0.006147
1.390067	0.1	-0.013099
1.391733	0.1	-0.019860
1.393400	0.1	-0.026389
1.395067	0.1	-0.032252
1.396733	0.1	-0.036815
1.398400	0.1	-0.039814
1.400067	0.1	-0.041956
1.401733	0.1	-0.045015
1.403400	0.1	-0.049956
1.405067	0.1	-0.055837
1.406733	0.1	-0.061220
1.408400	0.1	-0.065346
1.410067	0.1	-0.068420
1.411733	0.1	-0.071079
1.413400	0.1	-0.073002
1.415067	0.1	-0.073137
1.416733	0.1	-0.071609
1.418400	0.1	-0.069998
1.420067	0.1	-0.069593
1.421733	0.1	-0.069914
1.423400	0.1	-0.069016
1.425067	0.1	-0.065342
1.426733	0.1	-0.059283
1.428400	0.1	-0.052620
1.430067	0.1	-0.046552
1.431733	0.1	-0.041123
1.433400	0.1	-0.036010
1.435067	0.1	-0.031264
1.436733	0.1	-0.027632
1.438400	0.1	-0.025900
1.440067	0.1	-0.025723
1.441733	0.1	-0.026128
1.443400	0.1	-0.026431
1.445067	0.1	-0.025677
1.446733	0.1	-0.023162
1.448400	0.1	-0.019618
1.450067	0.1	-0.016107
1.451733	0.1	-0.012545
1.453400	0.1	-0.008387
1.455067	0.1	-0.003856
1.456733	0.1	0.000009
1.458400	0.1	0.002263
1.460067	0.1	0.003362
1.461733	0.1	0.005271
1.463400	0.1	0.009523
1.465067	0.1	0.015828
1.466733	0.1	0.023013
1.468400	0.1	0.030575
1.470067	0.1	0.038920
1.471733	0.1	0.048270
1.473400	0.1	0.057905
1.475067	0.1	0.066855
1.476733	0.1	0.074906
1.478400	0.1	0.082003
1.480067	0.1	0.087041
1.481733	0.1	0.088676
1.483400	0.1	0.087228
1.485067	0.1	0.084531
1.486733	0.1	0.081924
1.488400	0.1	0.079717
1.490067	0.1	0.078119
1.491733	0.1	0.077100
1.493400	0.1	0.076029
1.495067	0.1	0.074790
1.496733	0.1	0.074496
1.498400	0.1	0.076536
1.500067	0.1	0.080741
1.501733	0.1	0.084937
1.503400	0.1	0.086869
1.505067	0.1	0.086441
1.506733	0.1	0.085728
1.508400	0.1	0.086529
1.510067	0.1	0.088294
1.511733	0.1	0.089477
1.513400	0.1	0.090101
1.515067	0.1	0.091861
1.516733	0.1	0.096150
1.518400	0.1	0.102757
1.520067	0.1	0.109910
1.521733	0.1	0.115680
1.523400	0.1	0.120150
1.525067	0.1	0.125649
1.526733	0.1	0.133929
1.528400	0.1	0.144527
1.530067	0.1	0.155931
1.531733	0.1	0.166763
1.533400	0.1	0.175987
1.535067	0.1	0.183359
1.536733	0.1	0.189650
1.538400	0.1	0.195801
1.540067	0.1	0.201860
1.541733	0.1	0.207117
1.543400	0.1	0.211028
1.545067	0.1	0.214074
1.546733	0.1	0.217604
1.548400	0.1	0.222982
1.550067	0.1	0.230828
1.551733	0.1	0.240514
1.553400	0.1	0.250661
1.555067	0.1	0.260780
1.556733	0.1	0.271550
1.558400	0.1	0.283234
1.560067	0.1	0.294982
1.561733	0.1	0.306470
1.563400	0.1	0.319295
1.565067	0.1	0.335998
1.566733	0.1	0.358131
1.568400	0.1	0.384944
1.570067	0.1	0.413940
1.571733	0.1	0.443538
1.573400	0.1	0.474066
1.575067	0.1	0.506043
1.576733	0.1	0.540009
1.578400	0.1	0.577476
1.580067	0.1	0.619204
1.581733	0.1	0.662892
1.583400	0.1	0.704364
1.585067	0.1	0.740923
1.586733	0.1	0.773151
1.588400	0.1	0.803345
1.590067	0.1	0.831885
1.591733	0.1	0.855844
1.593400	0.1	0.871024
1.595067	0.1	0.874372
1.596733	0.1	0.865129
1.598400	0.1	0.844630
1.600067	0.1	0.815070
1.601733	0.1	0.779931
1.603400	0.1	0.746883
1.605067	0.1	0.729039
1.606733	0.1	0.742497
1.608400	0.1	0.803247
1.610067	0.1	0.925986
1.611733	0.1	1.122947
1.613400	0.1	1.401664
1.615067	0.1	1.763906
1.616733	0.1	2.206001
1.618400	0.1	2.717781
1.620067	0.1	3.282381
1.621733	0.1	3.879974
1.623400	0.1	4.492057
1.625067	0.1	5.103280
1.626733	0.1	5.701836
1.628400	0.1	6.278371
1.630067	0.1	6.825286
1.631733	0.1	7.337867
1.633400	0.1	7.814583
1.635067	0.1	8.255471
1.636733	0.1	8.660760
1.638400	0.1	9.030085
1.640067	0.1	9.361235
1.641733	0.1	9.649852
1.643400	0.1	9.891531
1.645067	0.1	10.083071
1.646733	0.1	10.222066
1.648400	0.1	10.308190
1.650067	0.1	10.345075
1.651733	0.1	10.338831
1.653400	0.1	10.294695
1.655067	0.1	10.215738
1.656733	0.1	10.104342
1.658400	0.1	9.964397
1.660067	0.1	9.801597
1.661733	0.1	9.622015
1.663400	0.1	9.430852
1.665067	0.1	9.231712
1.666733	0.1	9.026383
1.668400	0.1	8.815760
1.670067	0.1	8.600662
1.671733	0.1	8.381302
1.673400	0.1	8.157520
1.675067	0.1	7.930519
1.676733	0.1	7.703458
1.678400	0.1	7.479475
1.680067	0.1	7.259571
1.681733	0.1	7.043188
1.683400	0.1	6.829458
1.685067	0.1	6.616530
1.686733	0.1	6.401869
1.688400	0.1	6.184243
1.690067	0.1	5.964246
1.691733	0.1	5.743694
1.693400	0.1	5.525476
1.695067	0.1	5.312399
1.696733	0.1	5.105068
1.698400	0.1	4.901504
1.700067	0.1	4.699156
1.701733	0.1	4.496980
1.703400	0.1	4.296168
1.705067	0.1	4.099384
1.706733	0.1	3.908733
1.708400	0.1	3.723777
1.710067	0.1	3.541932
1.711733	0.1	3.361632
1.713400	0.1	3.184825
1.715067	0.1	3.015287
1.716733	0.1	2.855249
1.718400	0.1	2.705003
1.720067	0.1	2.564057
1.721733	0.1	2.430314
1.723400	0.1	2.299901
1.725067	0.1	2.170359
1.726733	0.1	2.042796
1.728400	0.1	1.919940
1.730067	0.1	1.803469
1.731733	0.1	1.693680
1.733400	0.1	1.590210
1.735067	0.1	1.492426
1.736733	0.1	1.399741
1.738400	0.1	1.311977
1.740067	0.1	1.229150
1.741733	0.1	1.150565
1.743400	0.1	1.074583
1.745067	0.1	0.999761
1.746733	0.1	0.926782
1.748400	0.1	0.858703
1.750067	0.1	0.797957
1.751733	0.1	0.743908
1.753400	0.1	0.694073
1.755067	0.1	0.646785
1.756733	0.1	0.601779
1.758400	0.1	0.558607
1.760067	0.1	0.515492
1.761733	0.1	0.471133
1.763400	0.1	0.426937
1.765067	0.1	0.385894
1.766733	0.1	0.349870
1.768400	0.1	0.318973
1.770067	0.1	0.291886
1.771733	0.1	0.265916
1.773400	0.1	0.238819
1.775067	0.1	0.211159
1.776733	0.1	0.185608
1.778400	0.1	0.164527
1.780067	0.1	0.148779
1.781733	0.1	0.137123
1.783400	0.1	0.126441
1.785067	0.1	0.113677
1.786733	0.1	0.097305
1.788400	0.1	0.077141
1.790067	0.1	0.054296
1.791733	0.1	0.031176
1.793400	0.1	0.010552
1.795067	0.1	-0.005704
1.796733	0.1	-0.017527
1.798400	0.1	-0.026412
1.800067	0.1	-0.033597
1.801733	0.1	-0.038957
1.803400	0.1	-0.042273
1.805067	0.1	-0.044485
1.806733	0.1	-0.047116
1.808400	0.1	-0.051702
1.810067	0.1	-0.058860
1.811733	0.1	-0.067609
1.813400	0.1	-0.076634
1.815067	0.1	-0.085379
1.816733	0.1	-0.093784
1.818400	0.1	-0.102357
1.820067	0.1	-0.111964
1.821733	0.1	-0.122772
1.823400	0.1	-0.133598
1.825067	0.1	-0.142772
1.826733	0.1	-0.150022
1.828400	0.1	-0.156248
1.830067	0.1	-0.161151
1.831733	0.1	-0.163773
1.833400	0.1	-0.165077
1.835067	0.1	-0.166795
1.836733	0.1	-0.168867
1.838400	0.1	-0.170087
1.840067	0.1	-0.169659
1.841733	0.1	-0.167382
1.843400	0.1	-0.163447
1.845067	0.1	-0.158995
1.846733	0.1	-0.156458
1.848400	0.1	-0.158236
1.850067	0.1	-0.164518
1.851733	0.1	-0.172281
1.853400	0.1	-0.176844
1.855067	0.1	-0.175480
1.856733	0.1	-0.169114
1.858400	0.1	-0.160001
1.860067	0.1	-0.148807
1.861733	0.1	-0.134930
1.863400	0.1	-0.118599
1.865067	0.1	-0.101449
1.866733	0.1	-0.085286
1.868400	0.1	-0.069821
1.870067	0.1	-0.051521
1.871733	0.1	-0.026459
1.873400	0.1	0.005579
1.875067	0.1	0.041071
1.876733	0.1	0.076885
1.878400	0.1	0.113174
1.880067	0.1	0.151638
1.881733	0.1	0.192453
1.883400	0.1	0.233529
1.885067	0.1	0.272132
1.886733	0.1	0.306885
1.888400	0.1	0.338526
1.890067	0.1	0.369195
1.891733	0.1	0.400878
1.893400	0.1	0.433871
1.895067	0.1	0.466583
1.896733	0.1	0.496595
1.898400	0.1	0.521741
1.900067	0.1	0.541322
1.901733	0.1	0.556437
1.903400	0.1	0.568414
1.905067	0.1	0.577522
1.906733	0.1	0.583408
1.908400	0.1	0.585336
1.910067	0.1	0.582761
1.911733	0.1	0.576372
1.913400	0.1	0.567720
1.915067	0.1	0.557867
1.916733	0.1	0.546440
1.918400	0.1	0.531883
1.920067	0.1	0.513503
1.921733	0.1	0.493247
1.923400	0.1	0.473941
1.925067	0.1	0.456665
1.926733	0.1	0.440758
1.928400	0.1	0.424664
1.930067	0.1	0.406993
1.931733	0.1	0.388091
1.933400	0.1	0.369544
1.935067	0.1	0.352506
1.936733	0.1	0.337218
1.938400	0.1	0.323015
1.940067	0.1	0.309041
1.941733	0.1	0.295476
1.943400	0.1	0.283322
1.945067	0.1	0.272891
1.946733	0.1	0.263038
1.948400	0.1	0.252086
1.950067	0.1	0.239238
1.951733	0.1	0.225301
1.953400	0.1	0.212444
1.955067	0.1	0.202283
1.956733	0.1	0.194181
1.958400	0.1	0.186185
1.960067	0.1	0.176965
1.961733	0.1	0.166395
1.963400	0.1	0.154651
1.965067	0.1	0.141468
1.966733	0.1	0.127587
1.968400	0.1	0.115391
1.970067	0.1	0.106222
1.971733	0.1	0.098697
1.973400	0.1	0.090576
1.975067	0.1	0.081011
1.976733	0.1	0.070934
1.978400	0.1	0.062077
1.980067	0.1	0.055414
1.981733	0.1	0.050566
1.983400	0.1	0.046440
1.985067	0.1	0.041616
1.986733	0.1	0.034422
1.988400	0.1	0.024261
1.990067	0.1	0.012377
1.991733	0.1	0.000303
1.993400	0.1	-0.011218
1.995067	0.1	-0.021337
1.996733	0.1	-0.029057
1.998400	0.1	-0.034529
2.000067	0.1	-0.039409
2.001733	0.1	-0.046073
2.003400	0.1	-0.056508
2.005067	0.1	-0.070655
2.006733	0.1	-0.085747
2.008400	0.1	-0.098506
2.010067	0.1	-0.107735
2.011733	0.1	-0.114311
2.013400	0.1	-0.119363
2.015067	0.1	-0.122986
2.016733	0.1	-0.124862
2.018400	0.1	-0.125673
2.020067	0.1	-0.127279
2.021733	0.1	-0.131405
2.023400	0.1	-0.138520
2.025067	0.1	-0.147768
2.026733	0.1	-0.157184
2.028400	0.1	-0.164653
2.030067	0.1	-0.169035
2.031733	0.1	-0.170111
2.033400	0.1	-0.168802
2.035067	0.1	-0.167741
2.036733	0.1	-0.169603
2.038400	0.1	-0.174716
2.040067	0.1	-0.181184
2.041733	0.1	-0.187079
2.043400	0.1	-0.192020
2.045067	0.1	-0.197086
2.046733	0.1	-0.203950
2.048400	0.1	-0.213385
2.050067	0.1	-0.224398
2.051733	0.1	-0.234824
2.053400	0.1	-0.242367
2.055067	0.1	-0.245702
2.056733	0.1	-0.245245
2.058400	0.1	-0.242703
2.060067	0.1	-0.239550
2.061733	0.1	-0.236100
2.063400	0.1	-0.232854
2.065067	0.1	-0.231783
2.066733	0.1	-0.234661
2.068400	0.1	-0.240980
2.070067	0.1	-0.248486
2.071733	0.1	-0.254614
2.073400	0.1	-0.257418
2.075067	0.1	-0.256822
2.076733	0.1	-0.254926
2.078400	0.1	-0.254256
2.080067	0.1	-0.255746
2.081733	0.1	-0.258330
2.083400	0.1	-0.260314
2.085067	0.1	-0.261026
2.086733	0.1	-0.261045
2.088400	0.1	-0.261012
2.090067	0.1	-0.260719
2.091733	0.1	-0.260184
2.093400	0.1	-0.260440
2.095067	0.1	-0.262447
2.096733	0.1	-0.266759
2.098400	0.1	-0.273841
2.100067	0.1	-0.282843
2.101733	0.1	-0.290675
2.103400	0.1	-0.293995
2.105067	0.1	-0.292007
2.106733	0.1	-0.286810
2.108400	0.1	-0.281399
2.110067	0.1	-0.277990
2.111733	0.1	-0.277027
2.113400	0.1	-0.277078
2.115067	0.1	-0.276221
2.116733	0.1	-0.273995
2.118400	0.1	-0.271462
2.120067	0.1	-0.269604
2.121733	0.1	-0.268463
2.123400	0.1	-0.267951
2.125067	0.1	-0.268552
2.126733	0.1	-0.270568
2.128400	0.1	-0.273082
2.130067	0.1	-0.274302
2.131733	0.1	-0.273022
2.133400	0.1	-0.269418
2.135067	0.1	-0.264295
2.136733	0.1	-0.258209
2.138400	0.1	-0.251564
2.140067	0.1	-0.245217
2.141733	0.1	-0.240779
2.143400	0.1	-0.239699
2.145067	0.1	-0.241739
2.146733	0.1	-0.245352
2.148400	0.1	-0.248696
2.150067	0.1	-0.249348
2.151733	0.1	-0.245324
2.153400	0.1	-0.237199
2.155067	0.1	-0.227680
2.156733	0.1	-0.219811
2.158400	0.1	-0.215429
2.160067	0.1	-0.214283
2.161733	0.1	-0.214465
2.163400	0.1	-0.213441
2.165067	0.1	-0.209659
2.166733	0.1	-0.204206
2.168400	0.1	-0.199066
2.170067	0.1	-0.194097
2.171733	0.1	-0.187643
2.173400	0.1	-0.178916
2.175067	0.1	-0.168988
2.176733	0.1	-0.160336
2.178400	0.1	-0.155265
2.180067	0.1	-0.154255
2.181733	0.1	-0.155773
2.183400	0.1	-0.157007
2.185067	0.1	-0.155405
2.186733	0.1	-0.151116
2.188400	0.1	-0.146767
2.190067	0.1	-0.144052
2.191733	0.1	-0.142027
2.193400	0.1	-0.138571
2.195067	0.1	-0.132197
2.196733	0.1	-0.122893
2.198400	0.1	-0.112476
2.200067	0.1	-0.103936
2.201733	0.1	-0.099260
2.203400	0.1	-0.098119
2.205067	0.1	-0.098599
2.206733	0.1	-0.098767
2.208400	0.1	-0.097603
2.210067	0.1	-0.094664
2.211733	0.1	-0.090147
2.213400	0.1	-0.085616
2.215067	0.1	-0.082981
2.216733	0.1	-0.082641
2.218400	0.1	-0.083633
2.220067	0.1	-0.084653
2.221733	0.1	-0.084504
2.223400	0.1	-0.082734
2.225067	0.1	-0.080294
2.226733	0.1	-0.078939
2.228400	0.1	-0.079139
2.230067	0.1	-0.078711
2.231733	0.1	-0.074962
2.233400	0.1	-0.068108
2.235067	0.1	-0.060829
2.236733	0.1	-0.054743
2.238400	0.1	-0.049248
2.240067	0.1	-0.043772
2.241733	0.1	-0.038538
2.243400	0.1	-0.033244
2.245067	0.1	-0.027670
2.246733	0.1	-0.023171
2.248400	0.1	-0.021691
2.250067	0.1	-0.023046
2.251733	0.1	-0.024568
2.253400	0.1	-0.023572
2.255067	0.1	-0.019441
2.256733	0.1	-0.013914
2.258400	0.1	-0.009262
2.260067	0.1	-0.006035
2.261733	0.1	-0.002971
2.263400	0.1	0.000740
2.265067	0.1	0.003385
2.266733	0.1	0.002268
2.268400	0.1	-0.002719
2.270067	0.1	-0.009066
2.271733	0.1	-0.014878
2.273400	0.1	-0.019539
2.275067	0.1	-0.022021
2.276733	0.1	-0.021127
2.278400	0.1	-0.016997
2.280067	0.1	-0.011059
2.281733	0.1	-0.004503
2.283400	0.1	0.002636
2.285067	0.1	0.010617
2.286733	0.1	0.018678
2.288400	0.1	0.025090
2.290067	0.1	0.027907
2.291733	0.1	0.025905
2.293400	0.1	0.020093
2.295067	0.1	0.013579
2.296733	0.1	0.008703
2.298400	0.1	0.005132
2.300067	0.1	0.001695
2.301733	0.1	-0.001271
2.303400	0.1	-0.002454
2.305067	0.1	-0.001271
2.306733	0.1	0.001867
2.308400	0.1	0.006049
2.310067	0.1	0.010231
2.311733	0.1	0.013527
2.313400	0.1	0.015553
2.315067	0.1	0.016759
2.316733	0.1	0.017765
2.318400	0.1	0.018245
2.320067	0.1	0.017546
2.321733	0.1	0.016415
2.323400	0.1	0.016862
2.325067	0.1	0.020103
2.326733	0.1	0.025388
2.328400	0.1	0.030813
2.330067	0.1	0.034417
2.331733	0.1	0.034994
2.333400	0.1	0.032885
2.335067	0.1	0.029956
2.336733	0.1	0.027898
2.338400	0.1	0.026887
2.340067	0.1	0.026622
2.341733	0.1	0.027488
2.343400	0.1	0.029695
2.345067	0.1	0.032368
2.346733	0.1	0.034138
2.348400	0.1	0.034212
2.350067	0.1	0.032820
2.351733	0.1	0.030743
2.353400	0.1	0.028280
2.355067	0.1	0.025001
2.356733	0.1	0.021001
2.358400	0.1	0.017504
2.360067	0.1	0.015651
2.361733	0.1	0.015688
2.363400	0.1	0.017020
2.365067	0.1	0.018599
2.366733	0.1	0.019954
2.368400	0.1	0.021257
2.370067	0.1	0.022058
2.371733	0.1	0.021448
2.373400	0.1	0.019358
2.375067	0.1	0.016643
2.376733	0.1	0.013891
2.378400	0.1	0.010836
2.380067	0.1	0.007004
2.381733	0.1	0.003148
2.383400	0.1	0.001192
2.385067	0.1	0.002296
2.386733	0.1	0.005802
2.388400	0.1	0.009867
2.390067	0.1	0.012512
2.391733	0.1	0.012605
2.393400	0.1	0.010435
2.395067	0.1	0.006859
2.396733	0.1	0.002193
2.398400	0.1	-0.003525
2.400067	0.1	-0.009276
2.401733	0.1	-0.012862
2.403400	0.1	-0.012470
2.405067	0.1	-0.008433
2.406733	0.1	-0.003092
2.408400	0.1	0.000666
2.410067	0.1	0.001201
2.411733	0.1	-0.000885
2.413400	0.1	-0.003502
2.415067	0.1	-0.004675
2.416733	0.1	-0.003465
2.418400	0.1	-0.000121
2.420067	0.1	0.003860
2.421733	0.1	0.006179
2.423400	0.1	0.005062
2.425067	0.1	0.000917
2.426733	0.1	-0.003711
2.428400	0.1	-0.006272
2.430067	0.1	-0.005872
2.431733	0.1	-0.003297
2.433400	0.1	-0.000345
2.435067	0.1	0.001094
2.436733	0.1	0.000172
2.438400	0.1	-0.002584
2.440067	0.1	-0.005686
2.441733	0.1	-0.007357
2.443400	0.1	-0.006747
2.445067	0.1	-0.004731
2.446733	0.1	-0.003073
2.448400	0.1	-0.003469
2.450067	0.1	-0.006906
2.451733	0.1	-0.012727
2.453400	0.1	-0.018403
2.455067	0.1	-0.021546
2.456733	0.1	-0.022096
2.458400	0.1	-0.021588
2.460067	0.1	-0.021104
2.461733	0.1	-0.021583
2.463400	0.1	-0.024503
2.465067	0.1	-0.030324
2.466733	0.1	-0.037625
2.468400	0.1	-0.044252
2.470067	0.1	-0.047842
2.471733	0.1	-0.046226
2.473400	0.1	-0.039199
2.475067	0.1	-0.029737
2.476733	0.1	-0.022170
2.478400	0.1	-0.018990
2.480067	0.1	-0.019893
2.481733	0.1	-0.023302
2.483400	0.1	-0.028242
2.485067	0.1	-0.034655
2.486733	0.1	-0.042343
2.488400	0.1	-0.049612
2.490067	0.1	-0.053020
2.491733	0.1	-0.050124
2.493400	0.1	-0.042235
2.495067	0.1	-0.033388
2.496733	0.1	-0.027632
2.498400	0.1	-0.026957
2.500067	0.1	-0.030566
2.501733	0.1	-0.036173
2.503400	0.1	-0.041584
2.505067	0.1	-0.044820
2.506733	0.1	-0.044531
2.508400	0.1	-0.040699
2.510067	0.1	-0.034631
2.511733	0.1	-0.028745
2.513400	0.1	-0.025579
2.515067	0.1	-0.025602
2.516733	0.1	-0.026752
2.518400	0.1	-0.027400
2.520067	0.1	-0.028373
2.521733	0.1	-0.030985
2.523400	0.1	-0.034925
2.525067	0.1	-0.038897
2.526733	0.1	-0.042035
2.528400	0.1	-0.044466
2.530067	0.1	-0.046398
2.531733	0.1	-0.047288
2.533400	0.1	-0.046403
2.535067	0.1	-0.043460
2.536733	0.1	-0.038757
2.538400	0.1	-0.033192
2.540067	0.1	-0.027376
2.541733	0.1	-0.021290
2.543400	0.1	-0.015479
2.545067	0.1	-0.011534
2.546733	0.1	-0.011222
2.548400	0.1	-0.015111
2.550067	0.1	-0.021509
2.551733	0.1	-0.026757
2.553400	0.1	-0.027893
2.555067	0.1	-0.025271
2.556733	0.1	-0.021481
2.558400	0.1	-0.017891
2.560067	0.1	-0.013798
2.561733	0.1	-0.009020
2.563400	0.1	-0.005476
2.565067	0.1	-0.005155
2.566733	0.1	-0.008005
2.568400	0.1	-0.012605
2.570067	0.1	-0.017569
2.571733	0.1	-0.021905
2.573400	0.1	-0.025141
2.575067	0.1	-0.027358
2.576733	0.1	-0.028443
2.578400	0.1	-0.028000
2.580067	0.1	-0.026245
2.581733	0.1	-0.024564
2.583400	0.1	-0.024782
2.585067	0.1	-0.027181
2.586733	0.1	-0.029532
2.588400	0.1	-0.029420
2.590067	0.1	-0.026952
2.591733	0.1	-0.024331
2.593400	0.1	-0.023227
2.595067	0.1	-0.022911
2.596733	0.1	-0.021486
2.598400	0.1	-0.018291
2.600067	0.1	-0.014207
2.601733	0.1	-0.010640
2.603400	0.1	-0.008643
2.605067	0.1	-0.008605
2.606733	0.1	-0.010482
2.608400	0.1	-0.013839
2.610067	0.1	-0.017714
2.611733	0.1	-0.021309
2.613400	0.1	-0.024037
2.615067	0.1	-0.024149
2.616733	0.1	-0.019348
2.618400	0.1	-0.010179
2.620067	0.1	-0.000582
2.621733	0.1	0.005458
2.623400	0.1	0.006743
2.625067	0.1	0.004750
2.626733	0.1	0.001709
2.628400	0.1	-0.000731
2.630067	0.1	-0.001951
2.631733	0.1	-0.002515
2.633400	0.1	-0.003395
2.635067	0.1	-0.005467
2.636733	0.1	-0.009662
2.638400	0.1	-0.015711
2.640067	0.1	-0.021448
2.641733	0.1	-0.024899
2.643400	0.1	-0.025602
2.645067	0.1	-0.023842
2.646733	0.1	-0.020424
2.648400	0.1	-0.016750
2.650067	0.1	-0.013951
2.651733	0.1	-0.012619
2.653400	0.1	-0.013351
2.655067	0.1	-0.016233
2.656733	0.1	-0.019735
2.658400	0.1	-0.021202
2.660067	0.1	-0.019376
2.661733	0.1	-0.016005
2.663400	0.1	-0.014068
2.665067	0.1	-0.014906
2.666733	0.1	-0.017304
2.668400	0.1	-0.019027
2.670067	0.1	-0.019260
2.671733	0.1	-0.018757
2.673400	0.1	-0.017537
2.675067	0.1	-0.014193
2.676733	0.1	-0.008321
2.678400	0.1	-0.002342
2.680067	0.1	0.000265
2.681733	0.1	-0.001476
2.683400	0.1	-0.005295
2.685067	0.1	-0.008140
2.686733	0.1	-0.008997
2.688400	0.1	-0.009434
2.690067	0.1	-0.011213
2.691733	0.1	-0.014324
2.693400	0.1	-0.017388
2.695067	0.1	-0.018566
2.696733	0.1	-0.016703
2.698400	0.1	-0.012810
2.700067	0.1	-0.009458
2.701733	0.1	-0.008172
2.703400	0.1	-0.008261
2.705067	0.1	-0.008177
2.706733	0.1	-0.007036
2.708400	0.1	-0.004997
2.710067	0.1	-0.003087
2.711733	0.1	-0.002389
2.713400	0.1	-0.002971
2.715067	0.1	-0.003795
2.716733	0.1	-0.004005
2.718400	0.1	-0.004326
2.720067	0.1	-0.005816
2.721733	0.1	-0.007870
2.723400	0.1	-0.009015
2.725067	0.1	-0.008992
2.726733	0.1	-0.009048
2.728400	0.1	-0.010263
2.730067	0.1	-0.012107
2.731733	0.1	-0.013132
2.733400	0.1	-0.012503
2.735067	0.1	-0.010724
2.736733	0.1	-0.008950
2.738400	0.1	-0.007511
2.740067	0.1	-0.006370
2.741733	0.1	-0.006254
2.743400	0.1	-0.007399
2.745067	0.1	-0.008638
2.746733	0.1	-0.008652
2.748400	0.1	-0.006687
2.750067	0.1	-0.002389
2.751733	0.1	0.003511
2.753400	0.1	0.009364
2.755067	0.1	0.014203
2.756733	0.1	0.017718
2.758400	0.1	0.019087
2.760067	0.1	0.017518
2.761733	0.1	0.013551
2.763400	0.1	0.009183
2.765067	0.1	0.006449
2.766733	0.1	0.005588
2.768400	0.1	0.005122
2.770067	0.1	0.003423
2.771733	0.1	-0.000023
2.773400	0.1	-0.003991
2.775067	0.1	-0.006394
2.776733	0.1	-0.005746
2.778400	0.1	-0.002068
2.780067	0.1	0.002957
2.781733	0.1	0.007008
2.783400	0.1	0.008605
2.785067	0.1	0.007940
2.786733	0.1	0.006040
2.788400	0.1	0.003506
2.790067	0.1	0.000615
2.791733	0.1	-0.001923
2.793400	0.1	-0.002966
2.795067	0.1	-0.001621
2.796733	0.1	0.001923
2.798400	0.1	0.006114
2.800067	0.1	0.009029
2.801733	0.1	0.010063
2.803400	0.1	0.009951
2.805067	0.1	0.008792
2.806733	0.1	0.005732
2.808400	0.1	0.001225
2.810067	0.1	-0.002384
2.811733	0.1	-0.003492
2.813400	0.1	-0.002836
2.815067	0.1	-0.001956
2.816733	0.1	-0.001341
2.818400	0.1	-0.000028
2.820067	0.1	0.003353
2.821733	0.1	0.008978
2.823400	0.1	0.015283
2.825067	0.1	0.019222
2.826733	0.1	0.017416
2.828400	0.1	0.009146
2.830067	0.1	-0.002203
2.831733	0.1	-0.012326
2.833400	0.1	-0.019292
2.835067	0.1	-0.022962
2.836733	0.1	-0.023367
2.838400	0.1	-0.020908
2.840067	0.1	-0.017118
2.841733	0.1	-0.014664
2.843400	0.1	-0.015842
2.845067	0.1	-0.020596
2.846733	0.1	-0.026589
2.848400	0.1	-0.031129
2.850067	0.1	-0.032289
2.851733	0.1	-0.029122
2.853400	0.1	-0.022347
2.855067	0.1	-0.014519
2.856733	0.1	-0.008242
2.858400	0.1	-0.004340
2.860067	0.1	-0.002426
2.861733	0.1	-0.002300
2.863400	0.1	-0.003641
2.865067	0.1	-0.005686
2.866733	0.1	-0.007744
2.868400	0.1	-0.009164
2.870067	0.1	-0.009513
2.871733	0.1	-0.008969
2.873400	0.1	-0.008098
2.875067	0.1	-0.007218
2.876733	0.1	-0.006109
2.878400	0.1	-0.004387
2.880067	0.1	-0.002030
2.881733	0.1	0.000554
2.883400	0.1	0.002314
2.885067	0.1	0.001974
2.886733	0.1	-0.000605
2.888400	0.1	-0.004335
2.890067	0.1	-0.008019
2.891733	0.1	-0.011013
2.893400	0.1	-0.013104
2.895067	0.1	-0.013625
2.896733	0.1	-0.011399
2.898400	0.1	-0.006398
2.900067	0.1	-0.000503
2.901733	0.1	0.004163
2.903400	0.1	0.006119
2.905067	0.1	0.004447
2.906733	0.1	0.000447
2.908400	0.1	-0.002570
2.910067	0.1	-0.003139
2.911733	0.1	-0.003441
2.913400	0.1	-0.006435
2.915067	0.1	-0.012387
2.916733	0.1	-0.018887
2.918400	0.1	-0.023437
2.920067	0.1	-0.024731
2.921733	0.1	-0.022682
2.923400	0.1	-0.018482
2.925067	0.1	-0.013928
2.926733	0.1	-0.010449
2.928400	0.1	-0.009211
2.930067	0.1	-0.011036
2.931733	0.1	-0.015558
2.933400	0.1	-0.021020
2.935067	0.1	-0.025099
2.936733	0.1	-0.026245
2.938400	0.1	-0.024731
2.940067	0.1	-0.021961
2.941733	0.1	-0.018580
2.943400	0.1	-0.013947
2.945067	0.1	-0.008103
2.946733	0.1	-0.003101
2.948400	0.1	-0.000922
2.950067	0.1	-0.001267
2.951733	0.1	-0.002328
2.953400	0.1	-0.003055
2.955067	0.1	-0.003902
2.956733	0.1	-0.005453
2.958400	0.1	-0.007362
2.960067	0.1	-0.009011
2.961733	0.1	-0.009933
2.963400	0.1	-0.009616
2.965067	0.1	-0.008009
2.966733	0.1	-0.006035
2.968400	0.1	-0.005001
2.970067	0.1	-0.005537
2.971733	0.1	-0.007334
2.973400	0.1	-0.010189
2.975067	0.1	-0.014692
2.976733	0.1	-0.020801
2.978400	0.1	-0.026859
2.980067	0.1	-0.031530
2.981733	0.1	-0.034883
2.983400	0.1	-0.036652
2.985067	0.1	-0.035455
2.986733	0.1	-0.030552
2.988400	0.1	-0.023511
2.990067	0.1	-0.017136
2.991733	0.1	-0.013453
2.993400	0.1	-0.013113
2.995067	0.1	-0.015427
2.996733	0.1	-0.018706
2.998400	0.1	-0.020992
3.000067	0.1	-0.021011
3.001733	0.1	-0.019041
3.003400	0.1	-0.016722
3.005067	0.1	-0.015129
3.006733	0.1	-0.013565
3.008400	0.1	-0.011018
3.010067	0.1	-0.008172
3.011733	0.1	-0.006920
3.013400	0.1	-0.007646
3.015067	0.1	-0.008508
3.016733	0.1	-0.008140
3.018400	0.1	-0.007516
3.020067	0.1	-0.008666
3.021733	0.1	-0.012638
3.023400	0.1	-0.018501
3.025067	0.1	-0.023893
3.026733	0.1	-0.026948
3.028400	0.1	-0.027586
3.030067	0.1	-0.026687
3.031733	0.1	-0.024815
3.033400	0.1	-0.022165
3.035067	0.1	-0.019055
3.036733	0.1	-0.015851
3.038400	0.1	-0.012885
3.040067	0.1	-0.011045
3.041733	0.1	-0.011208
3.043400	0.1	-0.013039
3.045067	0.1	-0.016168
3.046733	0.1	-0.021262
3.048400	0.1	-0.028275
3.050067	0.1	-0.035008
3.051733	0.1	-0.038012
3.053400	0.1	-0.035157
3.055067	0.1	-0.027511
3.056733	0.1	-0.018333
3.058400	0.1	-0.010724
3.060067	0.1	-0.006063
3.061733	0.1	-0.004703
3.063400	0.1	-0.007059
3.065067	0.1	-0.012466
3.066733	0.1	-0.018617
3.068400	0.1	-0.023367
3.070067	0.1	-0.025951
3.071733	0.1	-0.026338
3.073400	0.1	-0.024769
3.075067	0.1	-0.022519
3.076733	0.1	-0.021802
3.078400	0.1	-0.024047
3.080067	0.1	-0.028461
3.081733	0.1	-0.032685
3.083400	0.1	-0.035083
3.085067	0.1	-0.035767
3.086733	0.1	-0.035227
3.088400	0.1	-0.033271
3.090067	0.1	-0.029542
3.091733	0.1	-0.024927
3.093400	0.1	-0.021583
3.095067	0.1	-0.020978
3.096733	0.1	-0.022510
3.098400	0.1	-0.024219
3.100067	0.1	-0.024531
3.101733	0.1	-0.023390
3.103400	0.1	-0.021486
3.105067	0.1	-0.019372
3.106733	0.1	-0.017718
3.108400	0.1	-0.017211
3.110067	0.1	-0.017718
3.111733	0.1	-0.018734
3.113400	0.1	-0.020959
3.115067	0.1	-0.025146
3.116733	0.1	-0.029504
3.118400	0.1	-0.031078
3.120067	0.1	-0.029085
3.121733	0.1	-0.025146
3.123400	0.1	-0.021383
3.125067	0.1	-0.019311
3.126733	0.1	-0.019316
3.128400	0.1	-0.020536
3.130067	0.1	-0.021718
3.131733	0.1	-0.022054
3.133400	0.1	-0.021583
3.135067	0.1	-0.021174
3.136733	0.1	-0.022007
3.138400	0.1	-0.024829
3.140067	0.1	-0.029090
3.141733	0.1	-0.032918
3.143400	0.1	-0.034585
3.145067	0.1	-0.034170
3.146733	0.1	-0.032862
3.148400	0.1	-0.031190
3.150067	0.1	-0.029346
3.151733	0.1	-0.027847
3.153400	0.1	-0.026482
3.155067	0.1	-0.023847
3.156733	0.1	-0.018640
3.158400	0.1	-0.011562
3.160067	0.1	-0.005327
3.161733	0.1	-0.002268
3.163400	0.1	-0.002705
3.165067	0.1	-0.005490
3.166733	0.1	-0.009183
3.168400	0.1	-0.012973
3.170067	0.1	-0.016070
3.171733	0.1	-0.016703
3.173400	0.1	-0.013844
3.175067	0.1	-0.009313
3.176733	0.1	-0.006412
3.178400	0.1	-0.007083
3.180067	0.1	-0.010976
3.181733	0.1	-0.016754
3.183400	0.1	-0.023525
3.185067	0.1	-0.030631
3.186733	0.1	-0.036824
3.188400	0.1	-0.040461
3.190067	0.1	-0.040624
3.191733	0.1	-0.038245
3.193400	0.1	-0.035241
3.195067	0.1	-0.032908
3.196733	0.1	-0.031749
3.198400	0.1	-0.031320
3.200067	0.1	-0.030207
3.201733	0.1	-0.028070
3.203400	0.1	-0.026589
3.205067	0.1	-0.026892
3.206733	0.1	-0.027651
3.208400	0.1	-0.026417
3.210067	0.1	-0.022030
3.211733	0.1	-0.015665
3.213400	0.1	-0.010105
3.215067	0.1	-0.008033
3.216733	0.1	-0.009988
3.218400	0.1	-0.014245
3.220067	0.1	-0.018640
3.221733	0.1	-0.021826
3.223400	0.1	-0.023278
3.225067	0.1	-0.022789
3.226733	0.1	-0.020410
3.228400	0.1	-0.017160
3.230067	0.1	-0.015087
3.231733	0.1	-0.016037
3.233400	0.1	-0.019977
3.235067	0.1	-0.024876
3.236733	0.1	-0.028140
3.238400	0.1	-0.027842
3.240067	0.1	-0.024009
3.241733	0.1	-0.018850
3.243400	0.1	-0.014347
3.245067	0.1	-0.010966
3.246733	0.1	-0.008983
3.248400	0.1	-0.009127
3.250067	0.1	-0.011735
3.251733	0.1	-0.016410
3.253400	0.1	-0.022138
3.255067	0.1	-0.027181
3.256733	0.1	-0.030007
3.258400	0.1	-0.031111
3.260067	0.1	-0.032326
3.261733	0.1	-0.033947
3.263400	0.1	-0.034464
3.265067	0.1	-0.032960
3.266733	0.1	-0.030398
3.268400	0.1	-0.028322
3.270067	0.1	-0.027311
3.271733	0.1	-0.027292
3.273400	0.1	-0.027795
3.275067	0.1	-0.028173
3.276733	0.1	-0.028452
3.278400	0.1	-0.029108
3.280067	0.1	-0.030249
3.281733	0.1	-0.031930
3.283400	0.1	-0.034450
3.285067	0.1	-0.037565
3.286733	0.1	-0.040126
3.288400	0.1	-0.040554
3.290067	0.1	-0.038152
3.291733	0.1	-0.034561
3.293400	0.1	-0.032503
3.295067	0.1	-0.033048
3.296733	0.1	-0.035232
3.298400	0.1	-0.037146
3.300067	0.1	-0.037053
3.301733	0.1	-0.034343
3.303400	0.1	-0.029504
3.305067	0.1	-0.024084
3.306733	0.1	-0.020647
3.308400	0.1	-0.020857
3.310067	0.1	-0.023930
3.311733	0.1	-0.028140
3.313400	0.1	-0.032145
3.315067	0.1	-0.034338
3.316733	0.1	-0.033081
3.318400	0.1	-0.028699
3.320067	0.1	-0.023977
3.321733	0.1	-0.022203
3.323400	0.1	-0.025081
3.325067	0.1	-0.031744
3.326733	0.1	-0.038845
3.328400	0.1	-0.041956
3.330067	0.1	-0.038673
3.331733	0.1	-0.030897
3.333400	0.1	-0.022738
3.335067	0.1	-0.016866
3.336733	0.1	-0.014142
3.338400	0.1	-0.014575
3.340067	0.1	-0.017080
3.341733	0.1	-0.019642
3.343400	0.1	-0.020503
3.345067	0.1	-0.019330
3.346733	0.1	-0.017420
3.348400	0.1	-0.016862
3.350067	0.1	-0.019534
3.351733	0.1	-0.025681
3.353400	0.1	-0.033309
3.355067	0.1	-0.039581
3.356733	0.1	-0.042501
3.358400	0.1	-0.041709
3.360067	0.1	-0.038454
3.361733	0.1	-0.034636
3.363400	0.1	-0.031451
3.365067	0.1	-0.028815
3.366733	0.1	-0.026356
3.368400	0.1	-0.024638
3.370067	0.1	-0.024065
3.371733	0.1	-0.024345
3.373400	0.1	-0.025923
3.375067	0.1	-0.029407
3.376733	0.1	-0.033965
3.378400	0.1	-0.037719
3.380067	0.1	-0.039041
3.381733	0.1	-0.037374
3.383400	0.1	-0.033346
3.385067	0.1	-0.028308
3.386733	0.1	-0.023674
3.388400	0.1	-0.020084
3.390067	0.1	-0.017337
3.391733	0.1	-0.015348
3.393400	0.1	-0.014454
3.395067	0.1	-0.014729
3.396733	0.1	-0.015325
3.398400	0.1	-0.014696
3.400067	0.1	-0.012065
3.401733	0.1	-0.008824
3.403400	0.1	-0.007590
3.405067	0.1	-0.009462
3.406733	0.1	-0.013122
3.408400	0.1	-0.016592
3.410067	0.1	-0.018682
3.411733	0.1	-0.019325
3.413400	0.1	-0.019078
3.415067	0.1	-0.018468
3.416733	0.1	-0.018356
3.418400	0.1	-0.019767
3.420067	0.1	-0.022501
3.421733	0.1	-0.025262
3.423400	0.1	-0.026939
3.425067	0.1	-0.027143
3.426733	0.1	-0.026282
3.428400	0.1	-0.025514
3.430067	0.1	-0.026328
3.431733	0.1	-0.029653
3.433400	0.1	-0.035116
3.435067	0.1	-0.040871
3.436733	0.1	-0.044499
3.438400	0.1	-0.045006
3.440067	0.1	-0.043544
3.441733	0.1	-0.041807
3.443400	0.1	-0.040899
3.445067	0.1	-0.041155
3.446733	0.1	-0.041579
3.448400	0.1	-0.040340
3.450067	0.1	-0.036522
3.451733	0.1	-0.030510
3.453400	0.1	-0.023264
3.455067	0.1	-0.016373
3.456733	0.1	-0.011404
3.458400	0.1	-0.007995
3.460067	0.1	-0.004396
3.461733	0.1	-0.000158
3.463400	0.1	0.003278
3.465067	0.1	0.004079
3.466733	0.1	0.001625
3.468400	0.1	-0.002356
3.470067	0.1	-0.004671
3.471733	0.1	-0.003530
3.473400	0.1	0.000354
3.475067	0.1	0.005509
3.476733	0.1	0.010827
3.478400	0.1	0.015539
3.480067	0.1	0.019399
3.481733	0.1	0.021905
3.483400	0.1	0.021458
3.485067	0.1	0.016834
3.486733	0.1	0.008671
3.488400	0.1	-0.001439
3.490067	0.1	-0.011930
3.491733	0.1	-0.020824
3.493400	0.1	-0.026301
3.495067	0.1	-0.028266
3.496733	0.1	-0.027833
3.498400	0.1	-0.025062
3.500067	0.1	-0.018668
3.501733	0.1	-0.007134
3.503400	0.1	0.010752
3.505067	0.1	0.034613
3.506733	0.1	0.061467
3.508400	0.1	0.087610
3.510067	0.1	0.110883
3.511733	0.1	0.130930
3.513400	0.1	0.148704
3.515067	0.1	0.165598
3.516733	0.1	0.182204
3.518400	0.1	0.198167
3.520067	0.1	0.212817
3.521733	0.1	0.225399
3.523400	0.1	0.235024
3.525067	0.1	0.240854
3.526733	0.1	0.242642
3.528400	0.1	0.241064
3.530067	0.1	0.237105
3.531733	0.1	0.231322
3.533400	0.1	0.224048
3.535067	0.1	0.216002
3.536733	0.1	0.208113
3.538400	0.1	0.200612
3.540067	0.1	0.192942
3.541733	0.1	0.184905
3.543400	0.1	0.176993
3.545067	0.1	0.168988
3.546733	0.1	0.159699
3.548400	0.1	0.148700
3.550067	0.1	0.137328
3.551733	0.1	0.127382
3.553400	0.1	0.119624
3.555067	0.1	0.114227
3.556733	0.1	0.111950
3.558400	0.1	0.113263
3.560067	0.1	0.116494
3.561733	0.1	0.118706
3.563400	0.1	0.118567
3.565067	0.1	0.116709
3.566733	0.1	0.114217
3.568400	0.1	0.112215
3.570067	0.1	0.111158
3.571733	0.1	0.109822
3.573400	0.1	0.107088
3.575067	0.1	0.103582
3.576733	0.1	0.099824
3.578400	0.1	0.094557
3.580067	0.1	0.086292
3.581733	0.1	0.075614
3.583400	0.1	0.065467
3.585067	0.1	0.059158
3.586733	0.1	0.057896
3.588400	0.1	0.060415
3.590067	0.1	0.064457
3.591733	0.1	0.067656
3.593400	0.1	0.068326
3.595067	0.1	0.066478
3.596733	0.1	0.063009
3.598400	0.1	0.058212
3.600067	0.1	0.052433
3.601733	0.1	0.047078
3.603400	0.1	0.043637
3.605067	0.1	0.042338
3.606733	0.1	0.042384
3.608400	0.1	0.043004
3.610067	0.1	0.043847
3.611733	0.1	0.044890
3.613400	0.1	0.046156
3.615067	0.1	0.047311
3.616733	0.1	0.047376
3.618400	0.1	0.045430
3.620067	0.1	0.041770
3.621733	0.1	0.038138
3.623400	0.1	0.036750
3.625067	0.1	0.038906
3.626733	0.1	0.044033
3.628400	0.1	0.049826
3.630067	0.1	0.053737
3.631733	0.1	0.054729
3.633400	0.1	0.053463
3.635067	0.1	0.050659
3.636733	0.1	0.046100
3.638400	0.1	0.039944
3.640067	0.1	0.033812
3.641733	0.1	0.029751
3.643400	0.1	0.028801
3.645067	0.1	0.030627
3.646733	0.1	0.034096
3.648400	0.1	0.038003
3.650067	0.1	0.041164
3.651733	0.1	0.042240
3.653400	0.1	0.040657
3.655067	0.1	0.037858
3.656733	0.1	0.036662
3.658400	0.1	0.038701
3.660067	0.1	0.042403
3.661733	0.1	0.044378
3.663400	0.1	0.043013
3.665067	0.1	0.039078
3.666733	0.1	0.033500
3.668400	0.1	0.027078
3.670067	0.1	0.021416
3.671733	0.1	0.017900
3.673400	0.1	0.016037
3.675067	0.1	0.014389
3.676733	0.1	0.013462
3.678400	0.1	0.015916
3.680067	0.1	0.022971
3.681733	0.1	0.031856
3.683400	0.1	0.038268
3.685067	0.1	0.040876
3.686733	0.1	0.042040
3.688400	0.1	0.044121
3.690067	0.1	0.046915
3.691733	0.1	0.048685
3.693400	0.1	0.048326
3.695067	0.1	0.046236
3.696733	0.1	0.043707
3.698400	0.1	0.042305
3.700067	0.1	0.043125
3.701733	0.1	0.045975
3.703400	0.1	0.049197
3.705067	0.1	0.050748
3.706733	0.1	0.049961
3.708400	0.1	0.047623
3.710067	0.1	0.044340
3.711733	0.1	0.040522
3.713400	0.1	0.036866
3.715067	0.1	0.034017
3.716733	0.1	0.032620
3.718400	0.1	0.033011
3.720067	0.1	0.034492
3.721733	0.1	0.035530
3.723400	0.1	0.035032
3.725067	0.1	0.033309
3.726733	0.1	0.031744
3.728400	0.1	0.031390
3.730067	0.1	0.031921
3.731733	0.1	0.031600
3.733400	0.1	0.028680
3.735067	0.1	0.023684
3.736733	0.1	0.018980
3.738400	0.1	0.015777
3.740067	0.1	0.013728
3.741733	0.1	0.012890
3.743400	0.1	0.013295
3.745067	0.1	0.013555
3.746733	0.1	0.012182
3.748400	0.1	0.009206
3.750067	0.1	0.005630
3.751733	0.1	0.002719
3.753400	0.1	0.001844
3.755067	0.1	0.003912
3.756733	0.1	0.008433
3.758400	0.1	0.013653
3.760067	0.1	0.018198
3.761733	0.1	0.022282
3.763400	0.1	0.026599
3.765067	0.1	0.030394
3.766733	0.1	0.031809
3.768400	0.1	0.030422
3.770067	0.1	0.027814
3.771733	0.1	0.025863
3.773400	0.1	0.025830
3.775067	0.1	0.027874
3.776733	0.1	0.030510
3.778400	0.1	0.031553
3.780067	0.1	0.029611
3.781733	0.1	0.024857
3.783400	0.1	0.019260
3.785067	0.1	0.015963
3.786733	0.1	0.017411
3.788400	0.1	0.023474
3.790067	0.1	0.031572
3.791733	0.1	0.038501
3.793400	0.1	0.042226
3.795067	0.1	0.042245
3.796733	0.1	0.039320
3.798400	0.1	0.035223
3.800067	0.1	0.032387
3.801733	0.1	0.032769
3.803400	0.1	0.036051
3.805067	0.1	0.039516
3.806733	0.1	0.040247
3.808400	0.1	0.037146
3.810067	0.1	0.031129
3.811733	0.1	0.024135
3.813400	0.1	0.018412
3.815067	0.1	0.015725
3.816733	0.1	0.016191
3.818400	0.1	0.018738
3.820067	0.1	0.022389
3.821733	0.1	0.025877
3.823400	0.1	0.027725
3.825067	0.1	0.027749
3.826733	0.1	0.027334
3.828400	0.1	0.028056
3.830067	0.1	0.029891
3.831733	0.1	0.031209
3.833400	0.1	0.030771
3.835067	0.1	0.028941
3.836733	0.1	0.027050
3.838400	0.1	0.026287
3.840067	0.1	0.026785
3.841733	0.1	0.027739
3.843400	0.1	0.028512
3.845067	0.1	0.029257
3.846733	0.1	0.030412
3.848400	0.1	0.032024
3.850067	0.1	0.033705
3.851733	0.1	0.035106
3.853400	0.1	0.036038
3.855067	0.1	0.036019
3.856733	0.1	0.034203
3.858400	0.1	0.029989
3.860067	0.1	0.023372
3.861733	0.1	0.015562
3.863400	0.1	0.009481
3.865067	0.1	0.008424
3.866733	0.1	0.013323
3.868400	0.1	0.021840
3.870067	0.1	0.030608
3.871733	0.1	0.037644
3.873400	0.1	0.042384
3.875067	0.1	0.044825
3.876733	0.1	0.045495
3.878400	0.1	0.045411
3.880067	0.1	0.044936
3.881733	0.1	0.043530
3.883400	0.1	0.041472
3.885067	0.1	0.040233
3.886733	0.1	0.040163
3.888400	0.1	0.039670
3.890067	0.1	0.037891
3.891733	0.1	0.036596
3.893400	0.1	0.037979
3.895067	0.1	0.041872
3.896733	0.1	0.045910
3.898400	0.1	0.047348
3.900067	0.1	0.045025
3.901733	0.1	0.040466
3.903400	0.1	0.036852
3.905067	0.1	0.036070
3.906733	0.1	0.037253
3.908400	0.1	0.038906
3.910067	0.1	0.040778
3.911733	0.1	0.042845
3.913400	0.1	0.044075
3.915067	0.1	0.043386
3.916733	0.1	0.041667
3.918400	0.1	0.041714
3.920067	0.1	0.045057
3.921733	0.1	0.049677
3.923400	0.1	0.051954
3.925067	0.1	0.050226
3.926733	0.1	0.045630
3.928400	0.1	0.040075
3.930067	0.1	0.034482
3.931733	0.1	0.029020
3.933400	0.1	0.023986
3.935067	0.1	0.020182
3.936733	0.1	0.018831
3.938400	0.1	0.020810
3.940067	0.1	0.025369
3.941733	0.1	0.030231
3.943400	0.1	0.033630
3.945067	0.1	0.035721
3.946733	0.1	0.037681
3.948400	0.1	0.040149
3.950067	0.1	0.042366
3.951733	0.1	0.042696
3.953400	0.1	0.040433
3.955067	0.1	0.036657
3.956733	0.1	0.033006
3.958400	0.1	0.030654
3.960067	0.1	0.030221
3.961733	0.1	0.031386
3.963400	0.1	0.032894
3.965067	0.1	0.033462
3.966733	0.1	0.032829
3.968400	0.1	0.032270
3.970067	0.1	0.033057
3.971733	0.1	0.034519
3.973400	0.1	0.035120
3.975067	0.1	0.034729
3.976733	0.1	0.034519
3.978400	0.1	0.035847
3.980067	0.1	0.039623
3.981733	0.1	0.045286
3.983400	0.1	0.050431
3.985067	0.1	0.052378
3.986733	0.1	0.050217
3.988400	0.1	0.045071
3.990067	0.1	0.038738
3.991733	0.1	0.032685
3.993400	0.1	0.027562
3.995067	0.1	0.022920
3.996733	0.1	0.017844
3.998400	0.1	0.012964
4.000067	0.1	0.011278
4.001733	0.1	0.015334
4.003400	0.1	0.023916
4.005067	0.1	0.032978
4.006733	0.1	0.039330
4.008400	0.1	0.042706
4.010067	0.1	0.044517
4.011733	0.1	0.045248
4.013400	0.1	0.043679
4.015067	0.1	0.038850
4.016733	0.1	0.032238
4.018400	0.1	0.026696
4.020067	0.1	0.023772
4.021733	0.1	0.023018
4.023400	0.1	0.022980
4.025067	0.1	0.022561
4.026733	0.1	0.022100
4.028400	0.1	0.023018
4.030067	0.1	0.026291
4.031733	0.1	0.031316
4.033400	0.1	0.035949
4.035067	0.1	0.038440
4.036733	0.1	0.039148
4.038400	0.1	0.039479
4.040067	0.1	0.039898
4.041733	0.1	0.039767
4.043400	0.1	0.038510
4.045067	0.1	0.036121
4.046733	0.1	0.032447
4.048400	0.1	0.027171
4.050067	0.1	0.021122
4.051733	0.1	0.016298
4.053400	0.1	0.014184
4.055067	0.1	0.014645
4.056733	0.1	0.016363
4.058400	0.1	0.017988
4.060067	0.1	0.019162
4.061733	0.1	0.020661
4.063400	0.1	0.023418
4.065067	0.1	0.027688
4.066733	0.1	0.032857
4.068400	0.1	0.037379
4.070067	0.1	0.039153
4.071733	0.1	0.036634
4.073400	0.1	0.030552
4.075067	0.1	0.024484
4.076733	0.1	0.022152
4.078400	0.1	0.024242
4.080067	0.1	0.028987
4.081733	0.1	0.034813
4.083400	0.1	0.041509
4.085067	0.1	0.049118
4.086733	0.1	0.056564
4.088400	0.1	0.061728
4.090067	0.1	0.062436
4.091733	0.1	0.057840
4.093400	0.1	0.049197
4.095067	0.1	0.038762
4.096733	0.1	0.028554
4.098400	0.1	0.020615
4.100067	0.1	0.017439
4.101733	0.1	0.020433
4.103400	0.1	0.027847
4.105067	0.1	0.036038
4.106733	0.1	0.042357
4.108400	0.1	0.045705
4.110067	0.1	0.046249
4.111733	0.1	0.045509
4.113400	0.1	0.045178
4.115067	0.1	0.045728
4.116733	0.1	0.046692
4.118400	0.1	0.047456
4.120067	0.1	0.048066
4.121733	0.1	0.049346
4.123400	0.1	0.051796
4.125067	0.1	0.054738
4.126733	0.1	0.056648
4.128400	0.1	0.056429
4.130067	0.1	0.054431
4.131733	0.1	0.051814
4.133400	0.1	0.049514
4.135067	0.1	0.047726
4.136733	0.1	0.046231
4.138400	0.1	0.044913
4.140067	0.1	0.043483
4.141733	0.1	0.041532
4.143400	0.1	0.039232
4.145067	0.1	0.037276
4.146733	0.1	0.036363
4.148400	0.1	0.037244
4.150067	0.1	0.040196
4.151733	0.1	0.044168
4.153400	0.1	0.047744
4.155067	0.1	0.050277
4.156733	0.1	0.051032
4.158400	0.1	0.048745
4.160067	0.1	0.043223
4.161733	0.1	0.036447
4.163400	0.1	0.031437
4.165067	0.1	0.030221
4.166733	0.1	0.032792
4.168400	0.1	0.037444
4.170067	0.1	0.041844
4.171733	0.1	0.044173
4.173400	0.1	0.043791
4.175067	0.1	0.040955
4.176733	0.1	0.036499
4.178400	0.1	0.031986
4.180067	0.1	0.028699
4.181733	0.1	0.026915
4.183400	0.1	0.026408
4.185067	0.1	0.026566
4.186733	0.1	0.026585
4.188400	0.1	0.026315
4.190067	0.1	0.026645
4.191733	0.1	0.028601
4.193400	0.1	0.031996
4.195067	0.1	0.035693
4.196733	0.1	0.039255
4.198400	0.1	0.042771
4.200067	0.1	0.045169
4.201733	0.1	0.044750
4.203400	0.1	0.041481
4.205067	0.1	0.037439
4.206733	0.1	0.034980
4.208400	0.1	0.034967
4.210067	0.1	0.036494
4.211733	0.1	0.037812
4.213400	0.1	0.037807
4.215067	0.1	0.036927
4.216733	0.1	0.036522
4.218400	0.1	0.037225
4.220067	0.1	0.038156
4.221733	0.1	0.038003
4.223400	0.1	0.036857
4.225067	0.1	0.036107
4.226733	0.1	0.036769
4.228400	0.1	0.038506
4.230067	0.1	0.040042
4.231733	0.1	0.040215
4.233400	0.1	0.039055
4.235067	0.1	0.037653
4.236733	0.1	0.036745
4.238400	0.1	0.036149
4.240067	0.1	0.035930
4.241733	0.1	0.037439
4.243400	0.1	0.041625
4.245067	0.1	0.046790
4.246733	0.1	0.049914
4.248400	0.1	0.049751
4.250067	0.1	0.047958
4.251733	0.1	0.046841
4.253400	0.1	0.046762
4.255067	0.1	0.047237
4.256733	0.1	0.048806
4.258400	0.1	0.051945
4.260067	0.1	0.055865
4.261733	0.1	0.058878
4.263400	0.1	0.059311
4.265067	0.1	0.056899
4.266733	0.1	0.053542
4.268400	0.1	0.051754
4.270067	0.1	0.052350
4.271733	0.1	0.054166
4.273400	0.1	0.055861
4.275067	0.1	0.056946
4.276733	0.1	0.056890
4.278400	0.1	0.054943
4.280067	0.1	0.051185
4.281733	0.1	0.046575
4.283400	0.1	0.042245
4.285067	0.1	0.039097
4.286733	0.1	0.037812
4.288400	0.1	0.038729
4.290067	0.1	0.041220
4.291733	0.1	0.043903
4.293400	0.1	0.045919
4.295067	0.1	0.047116
4.296733	0.1	0.047311
4.298400	0.1	0.046687
4.300067	0.1	0.046180
4.301733	0.1	0.046613
4.303400	0.1	0.048024
4.305067	0.1	0.049602
4.306733	0.1	0.050138
4.308400	0.1	0.048839
4.310067	0.1	0.046142
4.311733	0.1	0.043819
4.313400	0.1	0.043004
4.315067	0.1	0.042859
4.316733	0.1	0.042128
4.318400	0.1	0.040582
4.320067	0.1	0.038473
4.321733	0.1	0.035921
4.323400	0.1	0.033458
4.325067	0.1	0.032401
4.326733	0.1	0.033919
4.328400	0.1	0.038100
4.330067	0.1	0.044042
4.331733	0.1	0.049877
4.333400	0.1	0.053081
4.335067	0.1	0.052559
4.336733	0.1	0.050082
4.338400	0.1	0.048676
4.340067	0.1	0.049733
4.341733	0.1	0.051451
4.343400	0.1	0.051144
4.345067	0.1	0.048485
4.346733	0.1	0.045123
4.348400	0.1	0.042263
4.350067	0.1	0.039581
4.351733	0.1	0.036303
4.353400	0.1	0.033402
4.355067	0.1	0.033490
4.356733	0.1	0.037984
4.358400	0.1	0.045355
4.360067	0.1	0.052289
4.361733	0.1	0.055814
4.363400	0.1	0.054250
4.365067	0.1	0.047716
4.366733	0.1	0.038687
4.368400	0.1	0.031004
4.370067	0.1	0.027786
4.371733	0.1	0.030166
4.373400	0.1	0.037383
4.375067	0.1	0.047269
4.376733	0.1	0.056429
4.378400	0.1	0.061574
4.380067	0.1	0.061607
4.381733	0.1	0.057970
4.383400	0.1	0.053388
4.385067	0.1	0.049979
4.386733	0.1	0.048070
4.388400	0.1	0.046906
4.390067	0.1	0.045644
4.391733	0.1	0.043609
4.393400	0.1	0.040601
4.395067	0.1	0.037299
4.396733	0.1	0.035088
4.398400	0.1	0.034603
4.400067	0.1	0.035171
4.401733	0.1	0.036531
4.403400	0.1	0.039111
4.405067	0.1	0.042301
4.406733	0.1	0.044908
4.408400	0.1	0.047102
4.410067	0.1	0.049490
4.411733	0.1	0.051223
4.413400	0.1	0.051381
4.415067	0.1	0.050995
4.416733	0.1	0.051465
4.418400	0.1	0.052555
4.420067	0.1	0.053863
4.421733	0.1	0.056447
4.423400	0.1	0.061034
4.425067	0.1	0.066338
4.426733	0.1	0.070338
4.428400	0.1	0.071698
4.430067	0.1	0.069570
4.431733	0.1	0.063945
4.433400	0.1	0.056317
4.435067	0.1	0.048969
4.436733	0.1	0.043255
4.438400	0.1	0.039116
4.440067	0.1	0.036624
4.441733	0.1	0.036857
4.443400	0.1	0.040410
4.445067	0.1	0.046352
4.446733	0.1	0.052638
4.448400	0.1	0.057025
4.450067	0.1	0.058427
4.451733	0.1	0.057570
4.453400	0.1	0.055865
4.455067	0.1	0.054538
4.456733	0.1	0.054296
4.458400	0.1	0.055176
4.460067	0.1	0.056797
4.461733	0.1	0.058385
4.463400	0.1	0.058706
4.465067	0.1	0.057067
4.466733	0.1	0.053779
4.468400	0.1	0.049346
4.470067	0.1	0.044405
4.471733	0.1	0.039833
4.473400	0.1	0.035921
4.475067	0.1	0.032899
4.476733	0.1	0.031739
4.478400	0.1	0.033122
4.480067	0.1	0.036741
4.481733	0.1	0.041677
4.483400	0.1	0.046287
4.485067	0.1	0.048508
4.486733	0.1	0.047856
4.488400	0.1	0.046012
4.490067	0.1	0.044610
4.491733	0.1	0.044019
4.493400	0.1	0.044233
4.495067	0.1	0.045593
4.496733	0.1	0.048382
4.498400	0.1	0.052345
4.500067	0.1	0.056899
4.501733	0.1	0.061537
4.503400	0.1	0.065821
4.505067	0.1	0.068713
4.506733	0.1	0.069011
4.508400	0.1	0.067051
4.510067	0.1	0.064578
4.511733	0.1	0.062585
4.513400	0.1	0.060578
4.515067	0.1	0.058091
4.516733	0.1	0.055754
4.518400	0.1	0.054804
4.520067	0.1	0.055786
4.521733	0.1	0.057626
4.523400	0.1	0.058906
4.525067	0.1	0.059446
4.526733	0.1	0.059423
4.528400	0.1	0.058534
4.530067	0.1	0.056615
4.531733	0.1	0.053770
4.533400	0.1	0.050506
4.535067	0.1	0.048392
4.536733	0.1	0.049141
4.538400	0.1	0.052778
4.540067	0.1	0.057360
4.541733	0.1	0.060471
4.543400	0.1	0.060801
4.545067	0.1	0.058692
4.546733	0.1	0.055428
4.548400	0.1	0.052704
4.550067	0.1	0.052233
4.551733	0.1	0.054692
4.553400	0.1	0.058920
4.555067	0.1	0.063144
4.556733	0.1	0.066650
4.558400	0.1	0.069523
4.560067	0.1	0.071251
4.561733	0.1	0.071097
4.563400	0.1	0.069584
4.565067	0.1	0.067763
4.566733	0.1	0.065952
4.568400	0.1	0.064471
4.570067	0.1	0.063847
4.571733	0.1	0.064098
4.573400	0.1	0.064936
4.575067	0.1	0.065952
4.576733	0.1	0.066524
4.578400	0.1	0.066035
4.580067	0.1	0.064294
4.581733	0.1	0.062073
4.583400	0.1	0.060857
4.585067	0.1	0.061635
4.586733	0.1	0.064266
4.588400	0.1	0.067982
4.590067	0.1	0.072415
4.591733	0.1	0.077528
4.593400	0.1	0.082543
4.595067	0.1	0.085714
4.596733	0.1	0.085263
4.598400	0.1	0.080653
4.600067	0.1	0.073537
4.601733	0.1	0.067195
4.603400	0.1	0.064080
4.605067	0.1	0.064149
4.606733	0.1	0.065686
4.608400	0.1	0.066985
4.610067	0.1	0.067251
4.611733	0.1	0.066762
4.613400	0.1	0.065947
4.615067	0.1	0.064438
4.616733	0.1	0.061998
4.618400	0.1	0.059390
4.620067	0.1	0.057756
4.621733	0.1	0.057775
4.623400	0.1	0.059190
4.625067	0.1	0.060839
4.626733	0.1	0.061560
4.628400	0.1	0.060997
4.630067	0.1	0.059679
4.631733	0.1	0.058445
4.633400	0.1	0.057803
4.635067	0.1	0.058073
4.636733	0.1	0.059451
4.638400	0.1	0.061304
4.640067	0.1	0.062124
4.641733	0.1	0.060922
4.643400	0.1	0.058152
4.645067	0.1	0.054422
4.646733	0.1	0.049290
4.648400	0.1	0.042329
4.650067	0.1	0.034249
4.651733	0.1	0.026943
4.653400	0.1	0.022845
4.655067	0.1	0.023581
4.656733	0.1	0.029178
4.658400	0.1	0.038268
4.660067	0.1	0.048531
4.661733	0.1	0.057481
4.663400	0.1	0.063791
4.665067	0.1	0.067926
4.666733	0.1	0.071251
4.668400	0.1	0.074464
4.670067	0.1	0.076802
4.671733	0.1	0.076354
4.673400	0.1	0.071488
4.675067	0.1	0.063009
4.676733	0.1	0.054478
4.678400	0.1	0.049328
4.680067	0.1	0.048033
4.681733	0.1	0.048722
4.683400	0.1	0.050464
4.685067	0.1	0.053998
4.686733	0.1	0.058962
4.688400	0.1	0.063134
4.690067	0.1	0.064820
4.691733	0.1	0.063945
4.693400	0.1	0.061267
4.695067	0.1	0.057658
4.696733	0.1	0.054310
4.698400	0.1	0.052955
4.700067	0.1	0.054687
4.701733	0.1	0.058515
4.703400	0.1	0.062026
4.705067	0.1	0.063488
4.706733	0.1	0.062939
4.708400	0.1	0.062063
4.710067	0.1	0.062794
4.711733	0.1	0.065123
4.713400	0.1	0.067116
4.715067	0.1	0.067754
4.716733	0.1	0.068382
4.718400	0.1	0.070618
4.720067	0.1	0.073668
4.721733	0.1	0.075279
4.723400	0.1	0.074813
4.725067	0.1	0.073430
4.726733	0.1	0.071609
4.728400	0.1	0.069006
4.730067	0.1	0.065910
4.731733	0.1	0.063083
4.733400	0.1	0.060992
4.735067	0.1	0.060173
4.736733	0.1	0.061207
4.738400	0.1	0.063763
4.740067	0.1	0.066506
4.741733	0.1	0.067949
4.743400	0.1	0.067446
4.745067	0.1	0.065994
4.746733	0.1	0.065416
4.748400	0.1	0.066026
4.750067	0.1	0.066538
4.751733	0.1	0.065733
4.753400	0.1	0.063209
4.755067	0.1	0.059935
4.756733	0.1	0.058031
4.758400	0.1	0.058888
4.760067	0.1	0.061463
4.761733	0.1	0.063111
4.763400	0.1	0.062529
4.765067	0.1	0.061216
4.766733	0.1	0.061151
4.768400	0.1	0.062422
4.770067	0.1	0.064303
4.771733	0.1	0.066767
4.773400	0.1	0.069882
4.775067	0.1	0.072699
4.776733	0.1	0.074147
4.778400	0.1	0.074785
4.780067	0.1	0.076168
4.781733	0.1	0.078846
4.783400	0.1	0.081887
4.785067	0.1	0.083996
4.786733	0.1	0.084369
4.788400	0.1	0.082292
4.790067	0.1	0.077207
4.791733	0.1	0.069812
4.793400	0.1	0.062180
4.795067	0.1	0.056974
4.796733	0.1	0.056284
4.798400	0.1	0.060345
4.800067	0.1	0.067181
4.801733	0.1	0.073714
4.803400	0.1	0.077733
4.805067	0.1	0.079125
4.806733	0.1	0.078916
4.808400	0.1	0.077593
4.810067	0.1	0.075167
4.811733	0.1	0.072676
4.813400	0.1	0.071893
4.815067	0.1	0.073104
4.816733	0.1	0.074543
4.818400	0.1	0.074883
4.820067	0.1	0.075079
4.821733	0.1	0.076857
4.823400	0.1	0.080545
4.825067	0.1	0.085025
4.826733	0.1	0.089123
4.828400	0.1	0.092457
4.830067	0.1	0.094394
4.831733	0.1	0.093495
4.833400	0.1	0.089384
4.835067	0.1	0.083838
4.836733	0.1	0.078720
4.838400	0.1	0.074320
4.840067	0.1	0.070343
4.841733	0.1	0.067302
4.843400	0.1	0.066063
4.845067	0.1	0.066711
4.846733	0.1	0.068471
4.848400	0.1	0.070361
4.850067	0.1	0.071977
4.851733	0.1	0.073658
4.853400	0.1	0.075516
4.855067	0.1	0.077165
4.856733	0.1	0.078757
4.858400	0.1	0.080750
4.860067	0.1	0.082892
4.861733	0.1	0.084718
4.863400	0.1	0.086161
4.865067	0.1	0.087195
4.866733	0.1	0.087922
4.868400	0.1	0.088387
4.870067	0.1	0.087568
4.871733	0.1	0.084033
4.873400	0.1	0.078315
4.875067	0.1	0.073169
4.876733	0.1	0.071176
4.878400	0.1	0.072946
4.880067	0.1	0.077677
4.881733	0.1	0.084466
4.883400	0.1	0.092294
4.885067	0.1	0.099465
4.886733	0.1	0.104136
4.888400	0.1	0.105454
4.890067	0.1	0.103549
4.891733	0.1	0.098771
4.893400	0.1	0.092248
4.895067	0.1	0.086422
4.896733	0.1	0.083321
4.898400	0.1	0.082864
4.900067	0.1	0.083852
4.901733	0.1	0.085901
4.903400	0.1	0.089146
4.905067	0.1	0.092960
4.906733	0.1	0.096275
4.908400	0.1	0.097626
4.910067	0.1	0.095158
4.911733	0.1	0.088592
4.913400	0.1	0.080606
4.915067	0.1	0.075172
4.916733	0.1	0.074916
4.918400	0.1	0.079861
4.920067	0.1	0.087777
4.921733	0.1	0.095442
4.923400	0.1	0.100094
4.925067	0.1	0.100839
4.926733	0.1	0.099195
4.928400	0.1	0.097835
4.930067	0.1	0.098445
4.931733	0.1	0.100317
4.933400	0.1	0.101184
4.935067	0.1	0.100001
4.936733	0.1	0.098208
4.938400	0.1	0.097542
4.940067	0.1	0.098017
4.941733	0.1	0.098296
4.943400	0.1	0.096592
4.945067	0.1	0.091502
4.946733	0.1	0.083670
4.948400	0.1	0.076490
4.950067	0.1	0.073728
4.951733	0.1	0.076699
4.953400	0.1	0.084229
4.955067	0.1	0.093733
4.956733	0.1	0.102022
4.958400	0.1	0.106595
4.960067	0.1	0.106646
4.961733	0.1	0.103363
4.963400	0.1	0.099665
4.965067	0.1	0.098352
4.966733	0.1	0.099642
4.968400	0.1	0.101486
4.970067	0.1	0.102180
4.971733	0.1	0.101570
4.973400	0.1	0.100234
4.975067	0.1	0.098567
4.976733	0.1	0.096876
4.978400	0.1	0.095679
4.980067	0.1	0.095163
4.981733	0.1	0.095260
4.983400	0.1	0.095936
4.985067	0.1	0.096834
4.986733	0.1	0.097682
4.988400	0.1	0.098832
4.990067	0.1	0.100592
4.991733	0.1	0.102436
4.993400	0.1	0.103647
4.995067	0.1	0.104154
4.996733	0.1	0.103852
4.998400	0.1	0.102283
5.000067	0.1	0.099582
5.001733	0.1	0.096140
5.003400	0.1	0.092057
5.005067	0.1	0.088206
5.006733	0.1	0.086441
5.008400	0.1	0.088266
5.010067	0.1	0.093621
5.011733	0.1	0.100727
5.013400	0.1	0.107088
5.015067	0.1	0.110660
5.016733	0.1	0.110497
5.018400	0.1	0.107326
5.020067	0.1	0.103046
5.021733	0.1	0.099139
5.023400	0.1	0.095945
5.025067	0.1	0.093458
5.026733	0.1	0.092029
5.028400	0.1	0.092066
5.030067	0.1	0.093728
5.031733	0.1	0.096681
5.033400	0.1	0.099558
5.035067	0.1	0.100685
5.036733	0.1	0.100140
5.038400	0.1	0.099693
5.040067	0.1	0.100406
5.041733	0.1	0.101998
5.043400	0.1	0.103740
5.045067	0.1	0.104830
5.046733	0.1	0.104960
5.048400	0.1	0.104294
5.050067	0.1	0.102650
5.051733	0.1	0.099600
5.053400	0.1	0.095051
5.055067	0.1	0.089779
5.056733	0.1	0.086026
5.058400	0.1	0.086231
5.060067	0.1	0.090827
5.061733	0.1	0.098310
5.063400	0.1	0.107009
5.065067	0.1	0.115940
5.066733	0.1	0.124304
5.068400	0.1	0.131088
5.070067	0.1	0.135456
5.071733	0.1	0.136849
5.073400	0.1	0.135140
5.075067	0.1	0.131140
5.076733	0.1	0.126120
5.078400	0.1	0.120462
5.080067	0.1	0.113840
5.081733	0.1	0.106976
5.083400	0.1	0.101924
5.085067	0.1	0.100513
5.086733	0.1	0.102813
5.088400	0.1	0.107139
5.090067	0.1	0.111517
5.091733	0.1	0.115116
5.093400	0.1	0.118008
5.095067	0.1	0.120215
5.096733	0.1	0.121603
5.098400	0.1	0.122339
5.100067	0.1	0.123009
5.101733	0.1	0.124373
5.103400	0.1	0.126828
5.105067	0.1	0.129398
5.106733	0.1	0.129957
5.108400	0.1	0.127759
5.110067	0.1	0.124555
5.111733	0.1	0.122152
5.113400	0.1	0.120346
5.115067	0.1	0.117752
5.116733	0.1	0.113798
5.118400	0.1	0.109607
5.120067	0.1	0.106669
5.121733	0.1	0.105225
5.123400	0.1	0.104452
5.125067	0.1	0.103614
5.126733	0.1	0.102776
5.128400	0.1	0.102790
5.130067	0.1	0.104583
5.131733	0.1	0.108159
5.133400	0.1	0.112783
5.135067	0.1	0.117891
5.136733	0.1	0.122846
5.138400	0.1	0.126031
5.140067	0.1	0.125659
5.141733	0.1	0.121878
5.143400	0.1	0.117086
5.145067	0.1	0.114106
5.146733	0.1	0.114786
5.148400	0.1	0.119130
5.150067	0.1	0.124797
5.151733	0.1	0.128252
5.153400	0.1	0.127521
5.155067	0.1	0.123912
5.156733	0.1	0.120779
5.158400	0.1	0.120811
5.160067	0.1	0.123647
5.161733	0.1	0.126217
5.163400	0.1	0.126599
5.165067	0.1	0.126050
5.166733	0.1	0.126250
5.168400	0.1	0.127018
5.170067	0.1	0.126855
5.171733	0.1	0.124662
5.173400	0.1	0.121417
5.175067	0.1	0.119419
5.176733	0.1	0.119647
5.178400	0.1	0.121426
5.180067	0.1	0.123712
5.181733	0.1	0.125812
5.183400	0.1	0.127517
5.185067	0.1	0.128867
5.186733	0.1	0.129770
5.188400	0.1	0.130143
5.190067	0.1	0.130152
5.191733	0.1	0.129743
5.193400	0.1	0.128443
5.195067	0.1	0.126255
5.196733	0.1	0.124318
5.198400	0.1	0.124075
5.200067	0.1	0.125784
5.201733	0.1	0.128010
5.203400	0.1	0.128620
5.205067	0.1	0.126753
5.206733	0.1	0.123791
5.208400	0.1	0.121682
5.210067	0.1	0.121398
5.211733	0.1	0.123186
5.213400	0.1	0.126697
5.215067	0.1	0.130809
5.216733	0.1	0.134297
5.218400	0.1	0.136718
5.220067	0.1	0.138269
5.221733	0.1	0.139060
5.223400	0.1	0.138837
5.225067	0.1	0.137612
5.226733	0.1	0.135927
5.228400	0.1	0.134027
5.230067	0.1	0.131824
5.231733	0.1	0.129719
5.233400	0.1	0.128443
5.235067	0.1	0.128080
5.236733	0.1	0.128215
5.238400	0.1	0.128783
5.240067	0.1	0.129826
5.241733	0.1	0.130772
5.243400	0.1	0.131140
5.245067	0.1	0.131065
5.246733	0.1	0.130581
5.248400	0.1	0.129659
5.250067	0.1	0.129226
5.251733	0.1	0.130287
5.253400	0.1	0.132066
5.255067	0.1	0.132639
5.256733	0.1	0.131023
5.258400	0.1	0.127894
5.260067	0.1	0.124900
5.261733	0.1	0.123251
5.263400	0.1	0.122949
5.265067	0.1	0.123130
5.266733	0.1	0.123004
5.268400	0.1	0.123177
5.270067	0.1	0.124783
5.271733	0.1	0.126641
5.273400	0.1	0.126208
5.275067	0.1	0.123554
5.276733	0.1	0.121575
5.278400	0.1	0.122641
5.280067	0.1	0.126464
5.281733	0.1	0.130176
5.283400	0.1	0.130804
5.285067	0.1	0.128071
5.286733	0.1	0.124341
5.288400	0.1	0.122571
5.290067	0.1	0.123833
5.291733	0.1	0.126194
5.293400	0.1	0.126595
5.295067	0.1	0.123498
5.296733	0.1	0.117901
5.298400	0.1	0.113249
5.300067	0.1	0.112825
5.301733	0.1	0.116359
5.303400	0.1	0.121240
5.305067	0.1	0.126441
5.306733	0.1	0.132481
5.308400	0.1	0.138711
5.310067	0.1	0.143205
5.311733	0.1	0.144904
5.313400	0.1	0.144523
5.315067	0.1	0.143349
5.316733	0.1	0.142185
5.318400	0.1	0.141291
5.320067	0.1	0.140406
5.321733	0.1	0.138828
5.323400	0.1	0.136397
5.325067	0.1	0.134460
5.326733	0.1	0.135219
5.328400	0.1	0.139354
5.330067	0.1	0.144290
5.331733	0.1	0.146138
5.333400	0.1	0.143670
5.335067	0.1	0.139256
5.336733	0.1	0.135913
5.338400	0.1	0.135070
5.340067	0.1	0.136499
5.341733	0.1	0.138660
5.343400	0.1	0.139540
5.345067	0.1	0.138488
5.346733	0.1	0.137007
5.348400	0.1	0.136942
5.350067	0.1	0.138474
5.351733	0.1	0.140537
5.353400	0.1	0.142474
5.355067	0.1	0.144662
5.356733	0.1	0.147372
5.358400	0.1	0.149827
5.360067	0.1	0.151042
5.361733	0.1	0.151172
5.363400	0.1	0.151163
5.365067	0.1	0.151079
5.366733	0.1	0.149924
5.368400	0.1	0.147461
5.370067	0.1	0.144597
5.371733	0.1	0.141808
5.373400	0.1	0.138986
5.375067	0.1	0.136392
5.376733	0.1	0.134129
5.378400	0.1	0.131996
5.380067	0.1	0.130455
5.381733	0.1	0.130297
5.383400	0.1	0.131507
5.385067	0.1	0.133212
5.386733	0.1	0.134683
5.388400	0.1	0.136164
5.390067	0.1	0.138264
5.391733	0.1	0.140718
5.393400	0.1	0.142483
5.395067	0.1	0.142832
5.396733	0.1	0.141691
5.398400	0.1	0.139340
5.400067	0.1	0.136737
5.401733	0.1	0.135335
5.403400	0.1	0.135815
5.405067	0.1	0.137798
5.406733	0.1	0.140378
5.408400	0.1	0.142637
5.410067	0.1	0.144755
5.411733	0.1	0.147568
5.413400	0.1	0.150446
5.415067	0.1	0.151391
5.416733	0.1	0.149044
5.418400	0.1	0.143768
5.420067	0.1	0.137547
5.421733	0.1	0.132769
5.423400	0.1	0.130576
5.425067	0.1	0.131321
5.426733	0.1	0.135284
5.428400	0.1	0.141808
5.430067	0.1	0.149081
5.431733	0.1	0.154902
5.433400	0.1	0.157068
5.435067	0.1	0.154064
5.436733	0.1	0.146143
5.438400	0.1	0.135936
5.440067	0.1	0.127270
5.441733	0.1	0.122497
5.443400	0.1	0.121957
5.445067	0.1	0.125449
5.446733	0.1	0.131931
5.448400	0.1	0.138860
5.450067	0.1	0.143531
5.451733	0.1	0.145198
5.453400	0.1	0.144909
5.455067	0.1	0.143731
5.456733	0.1	0.142292
5.458400	0.1	0.141365
5.460067	0.1	0.141519
5.461733	0.1	0.142860
5.463400	0.1	0.145552
5.465067	0.1	0.149356
5.466733	0.1	0.152579
5.468400	0.1	0.153198
5.470067	0.1	0.151084
5.471733	0.1	0.147996
5.473400	0.1	0.145179
5.475067	0.1	0.142343
5.476733	0.1	0.139028
5.478400	0.1	0.134874
5.480067	0.1	0.128946
5.481733	0.1	0.121086
5.483400	0.1	0.113421
5.485067	0.1	0.108797
5.486733	0.1	0.108038
5.488400	0.1	0.109929
5.490067	0.1	0.112765
5.491733	0.1	0.114972
5.493400	0.1	0.116001
5.495067	0.1	0.117305
5.496733	0.1	0.120890
5.498400	0.1	0.126981
5.500067	0.1	0.133426
5.501733	0.1	0.137310
5.503400	0.1	0.137580
5.505067	0.1	0.135857
5.506733	0.1	0.134502
5.508400	0.1	0.134367
5.510067	0.1	0.134441
5.511733	0.1	0.133412
5.513400	0.1	0.130986
5.515067	0.1	0.127889
5.516733	0.1	0.125421
5.518400	0.1	0.124956
5.520067	0.1	0.127577
5.521733	0.1	0.133566
5.523400	0.1	0.141528
5.525067	0.1	0.148606
5.526733	0.1	0.152262
5.528400	0.1	0.151778
5.530067	0.1	0.148322
5.531733	0.1	0.143964
5.533400	0.1	0.140378
5.535067	0.1	0.138376
5.536733	0.1	0.137994
5.538400	0.1	0.138399
5.540067	0.1	0.138208
5.541733	0.1	0.136239
5.543400	0.1	0.132201
5.545067	0.1	0.127289
5.546733	0.1	0.123726
5.548400	0.1	0.123130
5.550067	0.1	0.125072
5.551733	0.1	0.127871
5.553400	0.1	0.130725
5.555067	0.1	0.134185
5.556733	0.1	0.138744
5.558400	0.1	0.144360
5.560067	0.1	0.150851
5.561733	0.1	0.157650
5.563400	0.1	0.163126
5.565067	0.1	0.165086
5.566733	0.1	0.162357
5.568400	0.1	0.155922
5.570067	0.1	0.149170
5.571733	0.1	0.146041
5.573400	0.1	0.147494
5.575067	0.1	0.150776
5.576733	0.1	0.152560
5.578400	0.1	0.151498
5.580067	0.1	0.148127
5.581733	0.1	0.143857
5.583400	0.1	0.140057
5.585067	0.1	0.137216
5.586733	0.1	0.135438
5.588400	0.1	0.135261
5.590067	0.1	0.136727
5.591733	0.1	0.138809
5.593400	0.1	0.140769
5.595067	0.1	0.142683
5.596733	0.1	0.144551
5.598400	0.1	0.146031
5.600067	0.1	0.147144
5.601733	0.1	0.148173
5.603400	0.1	0.148863
5.605067	0.1	0.148509
5.606733	0.1	0.146618
5.608400	0.1	0.143135
5.610067	0.1	0.138837
5.611733	0.1	0.135149
5.613400	0.1	0.133282
5.615067	0.1	0.133738
5.616733	0.1	0.136383
5.618400	0.1	0.140551
5.620067	0.1	0.145095
5.621733	0.1	0.149063
5.623400	0.1	0.152420
5.625067	0.1	0.155605
5.626733	0.1	0.158898
5.628400	0.1	0.162218
5.630067	0.1	0.164728
5.631733	0.1	0.165352
5.633400	0.1	0.163787
5.635067	0.1	0.160569
5.636733	0.1	0.157212
5.638400	0.1	0.156024
5.640067	0.1	0.158255
5.641733	0.1	0.163158
5.643400	0.1	0.169287
5.645067	0.1	0.174874
5.646733	0.1	0.177450
5.648400	0.1	0.175354
5.650067	0.1	0.169557
5.651733	0.1	0.162725
5.653400	0.1	0.156672
5.655067	0.1	0.151414
5.656733	0.1	0.146162
5.658400	0.1	0.140825
5.660067	0.1	0.136402
5.661733	0.1	0.134208
5.663400	0.1	0.135130
5.665067	0.1	0.138590
5.666733	0.1	0.142697
5.668400	0.1	0.146371
5.670067	0.1	0.149654
5.671733	0.1	0.152062
5.673400	0.1	0.153282
5.675067	0.1	0.154544
5.676733	0.1	0.157324
5.678400	0.1	0.161673
5.680067	0.1	0.166143
5.681733	0.1	0.168867
5.683400	0.1	0.168732
5.685067	0.1	0.165747
5.686733	0.1	0.160970
5.688400	0.1	0.156821
5.690067	0.1	0.156080
5.691733	0.1	0.159256
5.693400	0.1	0.163782
5.695067	0.1	0.166562
5.696733	0.1	0.166870
5.698400	0.1	0.166204
5.700067	0.1	0.166157
5.701733	0.1	0.167247
5.703400	0.1	0.168630
5.705067	0.1	0.168313
5.706733	0.1	0.165161
5.708400	0.1	0.160281
5.710067	0.1	0.155554
5.711733	0.1	0.152024
5.713400	0.1	0.149836
5.715067	0.1	0.148779
5.716733	0.1	0.148406
5.718400	0.1	0.147764
5.720067	0.1	0.146008
5.721733	0.1	0.143694
5.723400	0.1	0.142893
5.725067	0.1	0.145650
5.726733	0.1	0.152006
5.728400	0.1	0.159331
5.730067	0.1	0.164304
5.731733	0.1	0.165589
5.733400	0.1	0.164164
5.735067	0.1	0.161985
5.736733	0.1	0.160658
5.738400	0.1	0.160425
5.740067	0.1	0.159801
5.741733	0.1	0.156746
5.743400	0.1	0.150623
5.745067	0.1	0.142949
5.746733	0.1	0.136374
5.748400	0.1	0.132672
5.750067	0.1	0.131130
5.751733	0.1	0.129575
5.753400	0.1	0.127344
5.755067	0.1	0.125957
5.756733	0.1	0.126921
5.758400	0.1	0.130297
5.760067	0.1	0.134991
5.761733	0.1	0.139237
5.763400	0.1	0.141696
5.765067	0.1	0.142721
5.766733	0.1	0.143698
5.768400	0.1	0.145212
5.770067	0.1	0.146469
5.771733	0.1	0.146548
5.773400	0.1	0.145650
5.775067	0.1	0.145026
5.776733	0.1	0.145738
5.778400	0.1	0.147508
5.780067	0.1	0.148956
5.781733	0.1	0.149189
5.783400	0.1	0.148891
5.785067	0.1	0.149379
5.786733	0.1	0.151084
5.788400	0.1	0.153780
5.790067	0.1	0.156946
5.791733	0.1	0.158921
5.793400	0.1	0.158148
5.795067	0.1	0.155615
5.796733	0.1	0.153589
5.798400	0.1	0.152495
5.800067	0.1	0.151275
5.801733	0.1	0.149803
5.803400	0.1	0.149519
5.805067	0.1	0.152057
5.806733	0.1	0.157133
5.808400	0.1	0.161766
5.810067	0.1	0.162888
5.811733	0.1	0.160532
5.813400	0.1	0.156690
5.815067	0.1	0.152383
5.816733	0.1	0.148220
5.818400	0.1	0.146185
5.820067	0.1	0.147750
5.821733	0.1	0.151582
5.823400	0.1	0.155228
5.825067	0.1	0.157286
5.826733	0.1	0.157445
5.828400	0.1	0.156197
5.830067	0.1	0.154246
5.831733	0.1	0.151992
5.833400	0.1	0.150301
5.835067	0.1	0.150441
5.836733	0.1	0.152616
5.838400	0.1	0.155708
5.840067	0.1	0.157962
5.841733	0.1	0.157938
5.843400	0.1	0.155196
5.845067	0.1	0.150045
5.846733	0.1	0.143424
5.848400	0.1	0.137221
5.850067	0.1	0.133612
5.851733	0.1	0.133361
5.853400	0.1	0.134972
5.855067	0.1	0.136094
5.856733	0.1	0.135857
5.858400	0.1	0.135275
5.860067	0.1	0.135787
5.861733	0.1	0.138055
5.863400	0.1	0.141454
5.865067	0.1	0.144322
5.866733	0.1	0.145440
5.868400	0.1	0.145389
5.870067	0.1	0.145594
5.871733	0.1	0.146287
5.873400	0.1	0.146567
5.875067	0.1	0.145747
5.876733	0.1	0.143936
5.878400	0.1	0.141864
5.880067	0.1	0.140206
5.881733	0.1	0.139587
5.883400	0.1	0.141268
5.885067	0.1	0.146213
5.886733	0.1	0.153226
5.888400	0.1	0.159359
5.890067	0.1	0.162423
5.891733	0.1	0.162162
5.893400	0.1	0.159452
5.895067	0.1	0.155554
5.896733	0.1	0.151549
5.898400	0.1	0.147866
5.900067	0.1	0.144490
5.901733	0.1	0.141608
5.903400	0.1	0.140197
5.905067	0.1	0.141654
5.906733	0.1	0.145938
5.908400	0.1	0.150246
5.910067	0.1	0.150516
5.911733	0.1	0.144923
5.913400	0.1	0.135438
5.915067	0.1	0.126055
5.916733	0.1	0.120061
5.918400	0.1	0.118809
5.920067	0.1	0.121798
5.921733	0.1	0.127330
5.923400	0.1	0.133775
5.925067	0.1	0.139955
5.926733	0.1	0.144709
5.928400	0.1	0.147102
5.930067	0.1	0.147182
5.931733	0.1	0.146516
5.933400	0.1	0.147247
5.935067	0.1	0.150013
5.936733	0.1	0.153542
5.938400	0.1	0.156029
5.940067	0.1	0.156318
5.941733	0.1	0.154264
5.943400	0.1	0.150735
5.945067	0.1	0.147275
5.946733	0.1	0.145189
5.948400	0.1	0.144686
5.950067	0.1	0.145021
5.951733	0.1	0.145212
5.953400	0.1	0.144383
5.955067	0.1	0.142423
5.956733	0.1	0.140406
5.958400	0.1	0.139372
5.960067	0.1	0.139186
5.961733	0.1	0.139107
5.963400	0.1	0.138828
5.965067	0.1	0.138660
5.966733	0.1	0.138991
5.968400	0.1	0.139861
5.970067	0.1	0.141184
5.971733	0.1	0.143000
5.973400	0.1	0.145161
5.975067	0.1	0.146949
5.976733	0.1	0.147531
5.978400	0.1	0.146562
5.980067	0.1	0.144700
5.981733	0.1	0.142907
5.983400	0.1	0.141268
5.985067	0.1	0.139335
5.986733	0.1	0.137347
5.988400	0.1	0.136588
5.990067	0.1	0.138031
5.991733	0.1	0.140886
5.993400	0.1	0.143345
5.995067	0.1	0.144052
5.996733	0.1	0.142367
5.998400	0.1	0.138674
6.000067	0.1	0.134544
6.001733	0.1	0.131694
6.003400	0.1	0.130436
6.005067	0.1	0.129533
6.006733	0.1	0.127642
6.008400	0.1	0.124695
6.010067	0.1	0.122022
6.011733	0.1	0.121226
6.013400	0.1	0.123000
6.015067	0.1	0.126823
6.016733	0.1	0.131321
6.018400	0.1	0.134758
6.020067	0.1	0.136169
6.021733	0.1	0.136541
6.023400	0.1	0.137896
6.025067	0.1	0.140998
6.026733	0.1	0.144904
6.028400	0.1	0.148094
6.030067	0.1	0.149771
6.031733	0.1	0.149952
6.033400	0.1	0.148239
6.035067	0.1	0.144290
6.036733	0.1	0.139861
6.038400	0.1	0.138185
6.040067	0.1	0.141007
6.041733	0.1	0.147191
6.043400	0.1	0.153845
6.045067	0.1	0.157682
6.046733	0.1	0.156402
6.048400	0.1	0.150492
6.050067	0.1	0.142865
6.051733	0.1	0.136159
6.053400	0.1	0.131228
6.055067	0.1	0.127675
6.056733	0.1	0.125240
6.058400	0.1	0.124574
6.060067	0.1	0.126115
6.061733	0.1	0.129230
6.063400	0.1	0.133035
6.065067	0.1	0.137351
6.066733	0.1	0.142991
6.068400	0.1	0.150762
6.070067	0.1	0.160020
6.071733	0.1	0.168290
6.073400	0.1	0.172281
6.075067	0.1	0.169990
6.076733	0.1	0.162544
6.078400	0.1	0.153873
6.080067	0.1	0.147861
6.081733	0.1	0.145384
6.083400	0.1	0.144332
6.085067	0.1	0.141887
6.086733	0.1	0.136667
6.088400	0.1	0.130055
6.090067	0.1	0.125286
6.091733	0.1	0.124271
6.093400	0.1	0.126325
6.095067	0.1	0.129957
6.096733	0.1	0.134227
6.098400	0.1	0.138390
6.100067	0.1	0.141212
6.101733	0.1	0.141342
6.103400	0.1	0.138590
6.105067	0.1	0.134539
6.106733	0.1	0.131801
6.108400	0.1	0.132262
6.110067	0.1	0.135833
6.111733	0.1	0.140653
6.113400	0.1	0.144248
6.115067	0.1	0.145016
6.116733	0.1	0.143303
6.118400	0.1	0.141086
6.120067	0.1	0.140104
6.121733	0.1	0.140513
6.123400	0.1	0.141878
6.125067	0.1	0.144239
6.126733	0.1	0.147671
6.128400	0.1	0.151470
6.130067	0.1	0.154157
6.131733	0.1	0.154786
6.133400	0.1	0.153533
6.135067	0.1	0.151149
6.136733	0.1	0.148537
6.138400	0.1	0.146353
6.140067	0.1	0.144779
6.141733	0.1	0.143903
6.143400	0.1	0.143652
6.145067	0.1	0.143577
6.146733	0.1	0.143386
6.148400	0.1	0.142902
6.150067	0.1	0.141589
6.151733	0.1	0.139396
6.153400	0.1	0.137798
6.155067	0.1	0.138446
6.156733	0.1	0.141342
6.158400	0.1	0.145007
6.160067	0.1	0.147773
6.161733	0.1	0.148579
6.163400	0.1	0.147279
6.165067	0.1	0.144388
6.166733	0.1	0.140490
6.168400	0.1	0.136583
6.170067	0.1	0.134236
6.171733	0.1	0.134315
6.173400	0.1	0.136578
6.175067	0.1	0.140304
6.176733	0.1	0.143992
6.178400	0.1	0.145929
6.180067	0.1	0.146176
6.181733	0.1	0.146702
6.183400	0.1	0.149012
6.185067	0.1	0.152583
6.186733	0.1	0.155643
6.188400	0.1	0.156872
6.190067	0.1	0.155792
6.191733	0.1	0.152690
6.193400	0.1	0.148858
6.195067	0.1	0.145459
6.196733	0.1	0.142828
6.198400	0.1	0.141351
6.200067	0.1	0.141342
6.201733	0.1	0.142269
6.203400	0.1	0.143787
6.205067	0.1	0.146520
6.206733	0.1	0.149985
6.208400	0.1	0.151838
6.210067	0.1	0.150790
6.211733	0.1	0.148481
6.213400	0.1	0.147629
6.215067	0.1	0.149142
6.216733	0.1	0.151889
6.218400	0.1	0.154842
6.220067	0.1	0.157617
6.221733	0.1	0.159298
6.223400	0.1	0.158423
6.225067	0.1	0.154604
6.226733	0.1	0.149049
6.228400	0.1	0.143335
6.230067	0.1	0.138651
6.231733	0.1	0.135624
6.233400	0.1	0.134124
6.235067	0.1	0.133859
6.236733	0.1	0.135507
6.238400	0.1	0.139750
6.240067	0.1	0.145077
6.241733	0.1	0.148918
6.243400	0.1	0.150446
6.245067	0.1	0.150087
6.246733	0.1	0.148099
6.248400	0.1	0.144681
6.250067	0.1	0.140257
6.251733	0.1	0.135670
6.253400	0.1	0.132248
6.255067	0.1	0.131535
6.256733	0.1	0.134786
6.258400	0.1	0.141519
6.260067	0.1	0.148825
6.261733	0.1	0.153291
6.263400	0.1	0.154017
6.265067	0.1	0.153198
6.266733	0.1	0.153170
6.268400	0.1	0.154101
6.270067	0.1	0.154674
6.271733	0.1	0.153780
6.273400	0.1	0.151698
6.275067	0.1	0.149766
6.276733	0.1	0.148611
6.278400	0.1	0.147289
6.280067	0.1	0.144467
6.281733	0.1	0.139996
6.283400	0.1	0.135172
6.285067	0.1	0.131852
6.286733	0.1	0.131382
6.288400	0.1	0.133975
6.290067	0.1	0.138925
6.291733	0.1	0.144928
6.293400	0.1	0.150632
6.295067	0.1	0.155806
6.296733	0.1	0.160523
6.298400	0.1	0.163415
6.300067	0.1	0.162683
6.301733	0.1	0.158036
6.303400	0.1	0.151074
6.305067	0.1	0.144863
6.306733	0.1	0.142152
6.308400	0.1	0.142842
6.310067	0.1	0.144509
6.311733	0.1	0.145528
6.313400	0.1	0.146530
6.315067	0.1	0.148839
6.316733	0.1	0.152509
6.318400	0.1	0.156313
6.320067	0.1	0.159144
6.321733	0.1	0.160919
6.323400	0.1	0.162213
6.325067	0.1	0.163261
6.326733	0.1	0.163927
6.328400	0.1	0.164802
6.330067	0.1	0.166888
6.331733	0.1	0.169850
6.333400	0.1	0.171782
6.335067	0.1	0.171447
6.336733	0.1	0.169445
6.338400	0.1	0.166469
6.340067	0.1	0.162711
6.341733	0.1	0.159414
6.343400	0.1	0.158651
6.345067	0.1	0.161403
6.346733	0.1	0.166660
6.348400	0.1	0.172309
6.350067	0.1	0.176728
6.351733	0.1	0.179359
6.353400	0.1	0.180374
6.355067	0.1	0.180546
6.356733	0.1	0.180146
6.358400	0.1	0.178372
6.360067	0.1	0.174758
6.361733	0.1	0.170423
6.363400	0.1	0.167466
6.365067	0.1	0.167433
6.366733	0.1	0.170041
6.368400	0.1	0.172788
6.370067	0.1	0.172649
6.371733	0.1	0.168765
6.373400	0.1	0.163298
6.375067	0.1	0.159964
6.376733	0.1	0.161175
6.378400	0.1	0.166222
6.380067	0.1	0.172970
6.381733	0.1	0.179657
6.383400	0.1	0.184202
6.385067	0.1	0.184574
6.386733	0.1	0.180672
6.388400	0.1	0.174609
6.390067	0.1	0.168914
6.391733	0.1	0.164462
6.393400	0.1	0.160709
6.395067	0.1	0.157170
6.396733	0.1	0.153608
6.398400	0.1	0.150008
6.400067	0.1	0.147466
6.401733	0.1	0.147796
6.403400	0.1	0.151782
6.405067	0.1	0.158302
6.406733	0.1	0.165384
6.408400	0.1	0.171256
6.410067	0.1	0.174586
6.411733	0.1	0.175000
6.413400	0.1	0.173608
6.415067	0.1	0.172108
6.416733	0.1	0.171196
6.418400	0.1	0.170353
6.420067	0.1	0.169147
6.421733	0.1	0.168160
6.423400	0.1	0.168281
6.425067	0.1	0.169207
6.426733	0.1	0.169962
6.428400	0.1	0.170856
6.430067	0.1	0.172975
6.431733	0.1	0.176090
6.433400	0.1	0.178521
6.435067	0.1	0.178767
6.436733	0.1	0.176798
6.438400	0.1	0.174032
6.440067	0.1	0.171913
6.441733	0.1	0.170600
6.443400	0.1	0.169333
6.445067	0.1	0.167731
6.446733	0.1	0.166451
6.448400	0.1	0.166697
6.450067	0.1	0.168812
6.451733	0.1	0.171703
6.453400	0.1	0.173962
6.455067	0.1	0.175158
6.456733	0.1	0.175801
6.458400	0.1	0.176383
6.460067	0.1	0.176970
6.461733	0.1	0.177603
6.463400	0.1	0.178451
6.465067	0.1	0.179294
6.466733	0.1	0.179568
6.468400	0.1	0.178879
6.470067	0.1	0.177035
6.471733	0.1	0.173859
6.473400	0.1	0.170236
6.475067	0.1	0.168518
6.476733	0.1	0.170371
6.478400	0.1	0.175089
6.480067	0.1	0.180798
6.481733	0.1	0.185454
6.483400	0.1	0.186469
6.485067	0.1	0.182134
6.486733	0.1	0.173547
6.488400	0.1	0.163605
6.490067	0.1	0.154614
6.491733	0.1	0.147955
6.493400	0.1	0.144471
6.495067	0.1	0.143815
6.496733	0.1	0.145147
6.498400	0.1	0.148811
6.500067	0.1	0.154981
6.501733	0.1	0.161799
6.503400	0.1	0.166856
6.505067	0.1	0.169594
6.506733	0.1	0.171117
6.508400	0.1	0.172178
6.510067	0.1	0.172439
6.511733	0.1	0.171675
6.513400	0.1	0.170735
6.515067	0.1	0.171056
6.516733	0.1	0.173734
6.518400	0.1	0.178395
6.520067	0.1	0.182856
6.521733	0.1	0.184579
6.523400	0.1	0.182935
6.525067	0.1	0.179177
6.526733	0.1	0.174385
6.528400	0.1	0.169203
6.530067	0.1	0.164802
6.531733	0.1	0.162483
6.533400	0.1	0.162977
6.535067	0.1	0.165701
6.536733	0.1	0.168798
6.538400	0.1	0.170879
6.540067	0.1	0.171792
6.541733	0.1	0.171978
6.543400	0.1	0.172337
6.545067	0.1	0.173673
6.546733	0.1	0.175317
6.548400	0.1	0.175517
6.550067	0.1	0.173282
6.551733	0.1	0.169268
6.553400	0.1	0.165682
6.555067	0.1	0.165333
6.556733	0.1	0.169296
6.558400	0.1	0.175722
6.560067	0.1	0.181561
6.561733	0.1	0.184863
6.563400	0.1	0.185333
6.565067	0.1	0.183731
6.566733	0.1	0.181384
6.568400	0.1	0.179731
6.570067	0.1	0.179480
6.571733	0.1	0.180406
6.573400	0.1	0.181380
6.575067	0.1	0.180607
6.576733	0.1	0.177315
6.578400	0.1	0.173291
6.580067	0.1	0.171661
6.581733	0.1	0.173743
6.583400	0.1	0.177808
6.585067	0.1	0.181566
6.586733	0.1	0.184109
6.588400	0.1	0.184854
6.590067	0.1	0.183303
6.591733	0.1	0.180276
6.593400	0.1	0.177356
6.595067	0.1	0.175340
6.596733	0.1	0.174060
6.598400	0.1	0.172844
6.600067	0.1	0.170884
6.601733	0.1	0.167810
6.603400	0.1	0.164057
6.605067	0.1	0.160579
6.606733	0.1	0.158669
6.608400	0.1	0.159326
6.610067	0.1	0.162013
6.611733	0.1	0.165231
6.613400	0.1	0.168169
6.615067	0.1	0.170576
6.616733	0.1	0.172160
6.618400	0.1	0.172979
6.620067	0.1	0.172933
6.621733	0.1	0.171252
6.623400	0.1	0.167973
6.625067	0.1	0.164942
6.626733	0.1	0.164625
6.628400	0.1	0.168486
6.630067	0.1	0.175685
6.631733	0.1	0.183564
6.633400	0.1	0.189906
6.635067	0.1	0.194488
6.636733	0.1	0.198237
6.638400	0.1	0.200961
6.640067	0.1	0.201096
6.641733	0.1	0.198083
6.643400	0.1	0.193464
6.645067	0.1	0.189417
6.646733	0.1	0.187461
6.648400	0.1	0.188234
6.650067	0.1	0.191750
6.651733	0.1	0.197701
6.653400	0.1	0.205515
6.655067	0.1	0.214120
6.656733	0.1	0.221999
6.658400	0.1	0.228100
6.660067	0.1	0.232351
6.661733	0.1	0.234288
6.663400	0.1	0.232537
6.665067	0.1	0.226828
6.666733	0.1	0.219210
6.668400	0.1	0.212509
6.670067	0.1	0.208304
6.671733	0.1	0.206269
6.673400	0.1	0.205431
6.675067	0.1	0.205319
6.676733	0.1	0.205683
6.678400	0.1	0.206158
6.680067	0.1	0.206754
6.681733	0.1	0.207741
6.683400	0.1	0.209417
6.685067	0.1	0.212262
6.686733	0.1	0.216397
6.688400	0.1	0.221035
6.690067	0.1	0.224998
6.691733	0.1	0.227406
6.693400	0.1	0.227774
6.695067	0.1	0.225869
6.696733	0.1	0.221729
6.698400	0.1	0.216374
6.700067	0.1	0.211955
6.701733	0.1	0.210358
6.703400	0.1	0.212104
6.705067	0.1	0.216407
6.706733	0.1	0.221636
6.708400	0.1	0.226116
6.710067	0.1	0.228682
6.711733	0.1	0.228570
6.713400	0.1	0.225757
6.715067	0.1	0.221739
6.716733	0.1	0.218614
6.718400	0.1	0.217319
6.720067	0.1	0.217594
6.721733	0.1	0.219038
6.723400	0.1	0.221175
6.725067	0.1	0.222889
6.726733	0.1	0.223550
6.728400	0.1	0.224137
6.730067	0.1	0.225720
6.731733	0.1	0.228062
6.733400	0.1	0.230605
6.735067	0.1	0.233026
6.736733	0.1	0.234158
6.738400	0.1	0.232044
6.740067	0.1	0.225976
6.741733	0.1	0.217366
6.743400	0.1	0.208742
6.745067	0.1	0.202483
6.746733	0.1	0.199764
6.748400	0.1	0.199936
6.750067	0.1	0.201296
6.751733	0.1	0.202535
6.753400	0.1	0.203289
6.755067	0.1	0.204206
6.756733	0.1	0.206307
6.758400	0.1	0.208956
6.760067	0.1	0.209706
6.761733	0.1	0.207480
6.763400	0.1	0.204113
6.765067	0.1	0.202237
6.766733	0.1	0.203494
6.768400	0.1	0.207969
6.770067	0.1	0.214125
6.771733	0.1	0.219811
6.773400	0.1	0.222824
6.775067	0.1	0.221627
6.776733	0.1	0.216947
6.778400	0.1	0.211047
6.780067	0.1	0.205566
6.781733	0.1	0.201114
6.783400	0.1	0.198358
6.785067	0.1	0.198386
6.786733	0.1	0.201659
6.788400	0.1	0.207052
6.790067	0.1	0.212532
6.791733	0.1	0.216090
6.793400	0.1	0.216449
6.795067	0.1	0.213580
6.796733	0.1	0.208500
6.798400	0.1	0.202744
6.800067	0.1	0.197887
6.801733	0.1	0.194837
6.803400	0.1	0.193859
6.805067	0.1	0.194935
6.806733	0.1	0.197403
6.808400	0.1	0.199778
6.810067	0.1	0.200579
6.811733	0.1	0.199713
6.813400	0.1	0.198688
6.815067	0.1	0.199238
6.816733	0.1	0.202158
6.818400	0.1	0.206959
6.820067	0.1	0.212295
6.821733	0.1	0.216980
6.823400	0.1	0.220523
6.825067	0.1	0.222805
6.826733	0.1	0.223792
6.828400	0.1	0.223750
6.830067	0.1	0.223317
6.831733	0.1	0.223317
6.833400	0.1	0.224598
6.835067	0.1	0.227354
6.836733	0.1	0.230246
6.838400	0.1	0.231070
6.840067	0.1	0.228984
6.841733	0.1	0.225375
6.843400	0.1	0.222116
6.845067	0.1	0.220072
6.846733	0.1	0.219224
6.848400	0.1	0.219224
6.850067	0.1	0.220109
6.851733	0.1	0.222186
6.853400	0.1	0.224900
6.855067	0.1	0.227029
6.856733	0.1	0.227918
6.858400	0.1	0.227713
6.860067	0.1	0.226796
6.861733	0.1	0.225464
6.863400	0.1	0.223517
6.865067	0.1	0.220132
6.866733	0.1	0.215215
6.868400	0.1	0.210661
6.870067	0.1	0.208537
6.871733	0.1	0.208695
6.873400	0.1	0.209766
6.875067	0.1	0.211517
6.876733	0.1	0.214218
6.878400	0.1	0.216952
6.880067	0.1	0.218661
6.881733	0.1	0.219219
6.883400	0.1	0.219075
6.885067	0.1	0.219001
6.886733	0.1	0.219545
6.888400	0.1	0.220700
6.890067	0.1	0.222297
6.891733	0.1	0.223638
6.893400	0.1	0.223573
6.895067	0.1	0.222260
6.896733	0.1	0.220914
6.898400	0.1	0.219336
6.900067	0.1	0.216463
6.901733	0.1	0.212416
6.903400	0.1	0.208491
6.905067	0.1	0.206809
6.906733	0.1	0.209366
6.908400	0.1	0.216132
6.910067	0.1	0.224491
6.911733	0.1	0.230903
6.913400	0.1	0.233734
6.915067	0.1	0.234121
6.916733	0.1	0.233799
6.918400	0.1	0.232998
6.920067	0.1	0.231103
6.921733	0.1	0.228821
6.923400	0.1	0.228770
6.925067	0.1	0.232793
6.926733	0.1	0.239187
6.928400	0.1	0.244398
6.930067	0.1	0.246414
6.931733	0.1	0.245068
6.933400	0.1	0.241315
6.935067	0.1	0.237119
6.936733	0.1	0.233660
6.938400	0.1	0.230009
6.940067	0.1	0.224430
6.941733	0.1	0.216807
6.943400	0.1	0.209766
6.945067	0.1	0.206642
6.946733	0.1	0.208276
6.948400	0.1	0.212756
6.950067	0.1	0.217319
6.951733	0.1	0.220132
6.953400	0.1	0.221287
6.955067	0.1	0.222512
6.956733	0.1	0.225194
6.958400	0.1	0.228654
6.960067	0.1	0.230982
6.961733	0.1	0.231261
6.963400	0.1	0.230209
6.965067	0.1	0.228481
6.966733	0.1	0.225706
6.968400	0.1	0.222181
6.970067	0.1	0.219657
6.971733	0.1	0.218833
6.973400	0.1	0.218260
6.975067	0.1	0.217268
6.976733	0.1	0.217194
6.978400	0.1	0.218111
6.980067	0.1	0.217864
6.981733	0.1	0.216034
6.983400	0.1	0.215205
6.985067	0.1	0.216896
6.986733	0.1	0.219890
6.988400	0.1	0.222954
6.990067	0.1	0.225850
6.991733	0.1	0.228239
6.993400	0.1	0.229990
6.995067	0.1	0.231625
6.996733	0.1	0.233529
6.998400	0.1	0.235368
7.000067	0.1	0.236016
7.001733	0.1	0.234121
7.003400	0.1	0.229678
7.005067	0.1	0.224607
7.006733	0.1	0.220989
7.008400	0.1	0.219550
7.010067	0.1	0.220360
7.011733	0.1	0.223345
7.013400	0.1	0.227173
7.015067	0.1	0.229380
7.016733	0.1	0.229003
7.018400	0.1	0.227480
7.020067	0.1	0.226493
7.021733	0.1	0.226484
7.023400	0.1	0.227005
7.025067	0.1	0.227280
7.026733	0.1	0.226772
7.028400	0.1	0.225403
7.030067	0.1	0.223769
7.031733	0.1	0.223131
7.033400	0.1	0.224272
7.035067	0.1	0.226335
7.036733	0.1	0.227555
7.038400	0.1	0.226963
7.040067	0.1	0.224793
7.041733	0.1	0.221618
7.043400	0.1	0.217985
7.045067	0.1	0.214675
7.046733	0.1	0.212765
7.048400	0.1	0.213245
7.050067	0.1	0.216374
7.051733	0.1	0.221464
7.053400	0.1	0.227159
7.055067	0.1	0.232132
7.056733	0.1	0.235210
7.058400	0.1	0.235420
7.060067	0.1	0.233087
7.061733	0.1	0.229673
7.063400	0.1	0.225855
7.065067	0.1	0.221231
7.066733	0.1	0.216374
7.068400	0.1	0.214074
7.070067	0.1	0.217026
7.071733	0.1	0.224495
7.073400	0.1	0.232332
7.075067	0.1	0.236365
7.076733	0.1	0.235471
7.078400	0.1	0.231322
7.080067	0.1	0.225920
7.081733	0.1	0.220644
7.083400	0.1	0.216598
7.085067	0.1	0.214428
7.086733	0.1	0.214279
7.088400	0.1	0.216202
7.090067	0.1	0.220416
7.091733	0.1	0.226805
7.093400	0.1	0.233501
7.095067	0.1	0.237464
7.096733	0.1	0.237133
7.098400	0.1	0.233874
7.100067	0.1	0.230754
7.101733	0.1	0.229776
7.103400	0.1	0.230321
7.105067	0.1	0.230577
7.106733	0.1	0.229673
7.108400	0.1	0.228146
7.110067	0.1	0.226768
7.111733	0.1	0.225636
7.113400	0.1	0.225245
7.115067	0.1	0.226945
7.116733	0.1	0.230921
7.118400	0.1	0.235094
7.120067	0.1	0.236686
7.121733	0.1	0.234544
7.123400	0.1	0.230074
7.125067	0.1	0.226549
7.126733	0.1	0.227448
7.128400	0.1	0.234204
7.130067	0.1	0.245068
7.131733	0.1	0.255797
7.133400	0.1	0.261762
7.135067	0.1	0.260635
7.136733	0.1	0.254102
7.138400	0.1	0.246153
7.140067	0.1	0.239159
7.141733	0.1	0.232793
7.143400	0.1	0.226223
7.145067	0.1	0.219815
7.146733	0.1	0.215569
7.148400	0.1	0.215839
7.150067	0.1	0.220719
7.151733	0.1	0.227359
7.153400	0.1	0.232630
7.155067	0.1	0.235504
7.156733	0.1	0.236887
7.158400	0.1	0.238228
7.160067	0.1	0.240281
7.161733	0.1	0.243052
7.163400	0.1	0.246456
7.165067	0.1	0.250298
7.166733	0.1	0.254051
7.168400	0.1	0.256910
7.170067	0.1	0.258009
7.171733	0.1	0.257073
7.173400	0.1	0.254363
7.175067	0.1	0.250321
7.176733	0.1	0.246796
7.178400	0.1	0.246451
7.180067	0.1	0.249557
7.181733	0.1	0.253278
7.183400	0.1	0.253846
7.185067	0.1	0.248868
7.186733	0.1	0.238838
7.188400	0.1	0.227108
7.190067	0.1	0.218065
7.191733	0.1	0.214754
7.193400	0.1	0.217240
7.195067	0.1	0.223271
7.196733	0.1	0.230605
7.198400	0.1	0.237413
7.200067	0.1	0.241292
7.201733	0.1	0.240132
7.203400	0.1	0.234046
7.205067	0.1	0.225697
7.206733	0.1	0.218744
7.208400	0.1	0.215741
7.210067	0.1	0.217166
7.211733	0.1	0.221618
7.213400	0.1	0.226153
7.215067	0.1	0.227583
7.216733	0.1	0.225115
7.218400	0.1	0.221184
7.220067	0.1	0.218921
7.221733	0.1	0.219718
7.223400	0.1	0.222591
7.225067	0.1	0.224817
7.226733	0.1	0.224044
7.228400	0.1	0.220886
7.230067	0.1	0.218167
7.231733	0.1	0.217194
7.233400	0.1	0.216807
7.235067	0.1	0.216174
7.236733	0.1	0.216006
7.238400	0.1	0.216952
7.240067	0.1	0.218777
7.241733	0.1	0.220723
7.243400	0.1	0.221306
7.245067	0.1	0.218898
7.246733	0.1	0.214130
7.248400	0.1	0.210470
7.250067	0.1	0.210428
7.251733	0.1	0.212914
7.253400	0.1	0.215871
7.255067	0.1	0.218628
7.256733	0.1	0.220714
7.258400	0.1	0.221473
7.260067	0.1	0.221431
7.261733	0.1	0.221785
7.263400	0.1	0.222535
7.265067	0.1	0.222791
7.266733	0.1	0.222372
7.268400	0.1	0.221720
7.270067	0.1	0.220691
7.271733	0.1	0.219028
7.273400	0.1	0.217021
7.275067	0.1	0.214605
7.276733	0.1	0.211610
7.278400	0.1	0.209496
7.280067	0.1	0.210176
7.281733	0.1	0.213226
7.283400	0.1	0.216463
7.285067	0.1	0.218549
7.286733	0.1	0.219550
7.288400	0.1	0.219671
7.290067	0.1	0.218512
7.291733	0.1	0.216109
7.293400	0.1	0.214074
7.295067	0.1	0.213957
7.296733	0.1	0.214442
7.298400	0.1	0.212486
7.300067	0.1	0.207368
7.301733	0.1	0.200961
7.303400	0.1	0.195326
7.305067	0.1	0.192062
7.306733	0.1	0.191936
7.308400	0.1	0.194684
7.310067	0.1	0.200095
7.311733	0.1	0.207797
7.313400	0.1	0.216402
7.315067	0.1	0.223797
7.316733	0.1	0.227881
7.318400	0.1	0.227392
7.320067	0.1	0.222786
7.321733	0.1	0.216323
7.323400	0.1	0.210418
7.325067	0.1	0.206078
7.326733	0.1	0.203787
7.328400	0.1	0.204337
7.330067	0.1	0.207382
7.331733	0.1	0.210665
7.333400	0.1	0.212109
7.335067	0.1	0.211690
7.336733	0.1	0.210670
7.338400	0.1	0.210279
7.340067	0.1	0.211000
7.341733	0.1	0.212216
7.343400	0.1	0.212993
7.345067	0.1	0.213091
7.346733	0.1	0.212984
7.348400	0.1	0.212938
7.350067	0.1	0.212151
7.351733	0.1	0.210144
7.353400	0.1	0.208141
7.355067	0.1	0.207475
7.356733	0.1	0.208155
7.358400	0.1	0.210153
7.360067	0.1	0.214293
7.361733	0.1	0.220370
7.363400	0.1	0.225473
7.365067	0.1	0.226079
7.366733	0.1	0.221911
7.368400	0.1	0.216411
7.370067	0.1	0.213841
7.371733	0.1	0.216011
7.373400	0.1	0.220621
7.375067	0.1	0.223313
7.376733	0.1	0.221659
7.378400	0.1	0.216695
7.380067	0.1	0.211839
7.381733	0.1	0.210046
7.383400	0.1	0.210791
7.385067	0.1	0.211019
7.386733	0.1	0.209217
7.388400	0.1	0.207452
7.390067	0.1	0.209310
7.391733	0.1	0.215787
7.393400	0.1	0.223848
7.395067	0.1	0.229417
7.396733	0.1	0.230921
7.398400	0.1	0.229781
7.400067	0.1	0.228286
7.401733	0.1	0.227387
7.403400	0.1	0.226693
7.405067	0.1	0.225860
7.406733	0.1	0.224775
7.408400	0.1	0.223545
7.410067	0.1	0.223117
7.411733	0.1	0.224323
7.413400	0.1	0.226349
7.415067	0.1	0.227587
7.416733	0.1	0.227368
7.418400	0.1	0.226009
7.420067	0.1	0.224193
7.421733	0.1	0.222921
7.423400	0.1	0.223238
7.425067	0.1	0.225115
7.426733	0.1	0.227117
7.428400	0.1	0.227802
7.430067	0.1	0.226595
7.431733	0.1	0.223201
7.433400	0.1	0.217948
7.435067	0.1	0.212430
7.436733	0.1	0.208439
7.438400	0.1	0.206791
7.440067	0.1	0.207131
7.441733	0.1	0.208495
7.443400	0.1	0.210414
7.445067	0.1	0.213054
7.446733	0.1	0.216346
7.448400	0.1	0.219531
7.450067	0.1	0.222037
7.451733	0.1	0.224235
7.453400	0.1	0.226405
7.455067	0.1	0.227839
7.456733	0.1	0.227867
7.458400	0.1	0.227038
7.460067	0.1	0.226251
7.461733	0.1	0.225054
7.463400	0.1	0.222004
7.465067	0.1	0.216719
7.466733	0.1	0.210721
7.468400	0.1	0.206172
7.470067	0.1	0.203927
7.471733	0.1	0.202721
7.473400	0.1	0.200574
7.475067	0.1	0.197301
7.476733	0.1	0.194660
7.478400	0.1	0.194493
7.480067	0.1	0.197506
7.481733	0.1	0.202730
7.483400	0.1	0.207969
7.485067	0.1	0.211503
7.486733	0.1	0.212700
7.488400	0.1	0.211336
7.490067	0.1	0.207732
7.491733	0.1	0.203196
7.493400	0.1	0.199480
7.495067	0.1	0.197929
7.496733	0.1	0.199368
7.498400	0.1	0.203867
7.500067	0.1	0.210027
7.501733	0.1	0.215215
7.503400	0.1	0.217091
7.505067	0.1	0.215322
7.506733	0.1	0.211629
7.508400	0.1	0.207950
7.510067	0.1	0.204486
7.511733	0.1	0.200146
7.513400	0.1	0.195084
7.515067	0.1	0.191466
7.516733	0.1	0.191205
7.518400	0.1	0.193948
7.520067	0.1	0.197561
7.521733	0.1	0.199988
7.523400	0.1	0.200318
7.525067	0.1	0.198674
7.526733	0.1	0.196602
7.528400	0.1	0.196728
7.530067	0.1	0.200444
7.531733	0.1	0.206754
7.533400	0.1	0.213175
7.535067	0.1	0.217208
7.536733	0.1	0.217729
7.538400	0.1	0.214987
7.540067	0.1	0.209408
7.541733	0.1	0.202274
7.543400	0.1	0.196686
7.545067	0.1	0.195145
7.546733	0.1	0.197054
7.548400	0.1	0.200444
7.550067	0.1	0.204332
7.551733	0.1	0.207983
7.553400	0.1	0.209790
7.555067	0.1	0.208225
7.556733	0.1	0.203089
7.558400	0.1	0.195494
7.560067	0.1	0.187638
7.561733	0.1	0.182521
7.563400	0.1	0.182204
7.565067	0.1	0.185911
7.566733	0.1	0.190930
7.568400	0.1	0.195219
7.570067	0.1	0.198414
7.571733	0.1	0.200849
7.573400	0.1	0.202670
7.575067	0.1	0.204211
7.576733	0.1	0.206148
7.578400	0.1	0.208667
7.580067	0.1	0.211210
7.581733	0.1	0.213156
7.583400	0.1	0.214274
7.585067	0.1	0.214516
7.586733	0.1	0.213920
7.588400	0.1	0.212742
7.590067	0.1	0.211205
7.591733	0.1	0.209413
7.593400	0.1	0.207489
7.595067	0.1	0.205878
7.596733	0.1	0.205468
7.598400	0.1	0.206688
7.600067	0.1	0.208574
7.601733	0.1	0.209603
7.603400	0.1	0.209082
7.605067	0.1	0.207694
7.606733	0.1	0.207121
7.608400	0.1	0.208523
7.610067	0.1	0.210982
7.611733	0.1	0.212439
7.613400	0.1	0.211941
7.615067	0.1	0.210418
7.616733	0.1	0.209711
7.618400	0.1	0.211019
7.620067	0.1	0.213906
7.621733	0.1	0.217129
7.623400	0.1	0.220304
7.625067	0.1	0.223750
7.626733	0.1	0.227368
7.628400	0.1	0.230740
7.630067	0.1	0.233948
7.631733	0.1	0.237781
7.633400	0.1	0.242256
7.635067	0.1	0.245278
7.636733	0.1	0.244523
7.638400	0.1	0.240505
7.640067	0.1	0.235564
7.641733	0.1	0.230581
7.643400	0.1	0.225129
7.645067	0.1	0.219531
7.646733	0.1	0.214865
7.648400	0.1	0.212109
7.650067	0.1	0.212146
7.651733	0.1	0.215531
7.653400	0.1	0.221515
7.655067	0.1	0.227559
7.656733	0.1	0.230731
7.658400	0.1	0.230134
7.660067	0.1	0.227680
7.661733	0.1	0.226130
7.663400	0.1	0.226269
7.665067	0.1	0.226167
7.666733	0.1	0.223597
7.668400	0.1	0.218865
7.670067	0.1	0.214726
7.671733	0.1	0.213585
7.673400	0.1	0.215443
7.675067	0.1	0.218763
7.676733	0.1	0.222283
7.678400	0.1	0.225822
7.680067	0.1	0.229799
7.681733	0.1	0.233985
7.683400	0.1	0.237310
7.685067	0.1	0.239182
7.686733	0.1	0.240225
7.688400	0.1	0.241515
7.690067	0.1	0.243722
7.691733	0.1	0.246437
7.693400	0.1	0.248379
7.695067	0.1	0.248784
7.696733	0.1	0.248025
7.698400	0.1	0.246661
7.700067	0.1	0.245199
7.701733	0.1	0.244724
7.703400	0.1	0.246200
7.705067	0.1	0.249380
7.706733	0.1	0.252621
7.708400	0.1	0.253245
7.710067	0.1	0.249231
7.711733	0.1	0.241334
7.713400	0.1	0.232765
7.715067	0.1	0.226912
7.716733	0.1	0.225473
7.718400	0.1	0.227853
7.720067	0.1	0.231569
7.721733	0.1	0.233999
7.723400	0.1	0.233897
7.725067	0.1	0.231559
7.726733	0.1	0.228598
7.728400	0.1	0.226786
7.730067	0.1	0.226554
7.731733	0.1	0.227042
7.733400	0.1	0.226949
7.735067	0.1	0.225166
7.736733	0.1	0.221469
7.738400	0.1	0.216831
7.740067	0.1	0.213441
7.741733	0.1	0.213962
7.743400	0.1	0.218833
7.745067	0.1	0.224803
7.746733	0.1	0.227825
7.748400	0.1	0.226549
7.750067	0.1	0.222512
7.751733	0.1	0.218060
7.753400	0.1	0.214926
7.755067	0.1	0.213860
7.756733	0.1	0.214628
7.758400	0.1	0.216742
7.760067	0.1	0.220090
7.761733	0.1	0.223946
7.763400	0.1	0.226246
7.765067	0.1	0.224612
7.766733	0.1	0.218330
7.768400	0.1	0.209589
7.770067	0.1	0.202479
7.771733	0.1	0.200211
7.773400	0.1	0.203140
7.775067	0.1	0.208365
7.776733	0.1	0.211275
7.778400	0.1	0.208924
7.780067	0.1	0.202279
7.781733	0.1	0.195052
7.783400	0.1	0.190684
7.785067	0.1	0.190334
7.786733	0.1	0.193338
7.788400	0.1	0.198851
7.790067	0.1	0.206409
7.791733	0.1	0.215229
7.793400	0.1	0.224020
7.795067	0.1	0.232044
7.796733	0.1	0.239047
7.798400	0.1	0.244002
7.800067	0.1	0.245431
7.801733	0.1	0.242996
7.803400	0.1	0.237916
7.805067	0.1	0.232123
7.806733	0.1	0.226637
7.808400	0.1	0.220696
7.810067	0.1	0.213673
7.811733	0.1	0.207284
7.813400	0.1	0.204463
7.815067	0.1	0.206782
7.816733	0.1	0.213427
7.818400	0.1	0.221841
7.820067	0.1	0.229306
7.821733	0.1	0.234074
7.823400	0.1	0.235504
7.825067	0.1	0.233823
7.826733	0.1	0.229832
7.828400	0.1	0.224151
7.830067	0.1	0.217729
7.831733	0.1	0.213021
7.833400	0.1	0.212267
7.835067	0.1	0.214726
7.836733	0.1	0.217119
7.838400	0.1	0.216854
7.840067	0.1	0.214446
7.841733	0.1	0.212300
7.843400	0.1	0.211732
7.845067	0.1	0.212453
7.846733	0.1	0.214027
7.848400	0.1	0.215964
7.850067	0.1	0.217580
7.851733	0.1	0.218735
7.853400	0.1	0.220067
7.855067	0.1	0.222377
7.856733	0.1	0.226186
7.858400	0.1	0.231410
7.860067	0.1	0.236896
7.861733	0.1	0.240575
7.863400	0.1	0.240523
7.865067	0.1	0.236696
7.866733	0.1	0.231457
7.868400	0.1	0.227368
7.870067	0.1	0.225040
7.871733	0.1	0.224095
7.873400	0.1	0.224770
7.875067	0.1	0.227303
7.876733	0.1	0.230852
7.878400	0.1	0.233995
7.880067	0.1	0.236239
7.881733	0.1	0.238069
7.883400	0.1	0.239583
7.885067	0.1	0.239792
7.886733	0.1	0.237762
7.888400	0.1	0.234139
7.890067	0.1	0.230987
7.891733	0.1	0.230232
7.893400	0.1	0.232435
7.895067	0.1	0.237138
7.896733	0.1	0.243271
7.898400	0.1	0.248561
7.900067	0.1	0.250684
7.901733	0.1	0.249255
7.903400	0.1	0.245776
7.905067	0.1	0.242055
7.906733	0.1	0.238675
7.908400	0.1	0.235066
7.910067	0.1	0.230488
7.911733	0.1	0.224803
7.913400	0.1	0.219573
7.915067	0.1	0.217315
7.916733	0.1	0.218642
7.918400	0.1	0.222116
7.920067	0.1	0.226540
7.921733	0.1	0.230996
7.923400	0.1	0.233855
7.925067	0.1	0.233776
7.926733	0.1	0.231238
7.928400	0.1	0.228439
7.930067	0.1	0.227513
7.931733	0.1	0.228966
7.933400	0.1	0.231592
7.935067	0.1	0.233427
7.936733	0.1	0.233031
7.938400	0.1	0.230242
7.940067	0.1	0.226046
7.941733	0.1	0.222372
7.943400	0.1	0.221143
7.945067	0.1	0.222297
7.946733	0.1	0.223597
7.948400	0.1	0.223257
7.950067	0.1	0.221627
7.951733	0.1	0.220598
7.953400	0.1	0.222274
7.955067	0.1	0.227210
7.956733	0.1	0.233804
7.958400	0.1	0.239927
7.960067	0.1	0.244258
7.961733	0.1	0.246288
7.963400	0.1	0.246316
7.965067	0.1	0.245292
7.966733	0.1	0.244053
7.968400	0.1	0.242861
7.970067	0.1	0.241450
7.971733	0.1	0.238740
7.973400	0.1	0.233813
7.975067	0.1	0.227545
7.976733	0.1	0.222037
7.978400	0.1	0.219056
7.980067	0.1	0.219140
7.981733	0.1	0.221366
7.983400	0.1	0.224076
7.985067	0.1	0.225906
7.986733	0.1	0.226437
7.988400	0.1	0.225892
7.990067	0.1	0.224793
7.991733	0.1	0.224290
7.993400	0.1	0.225860
7.995067	0.1	0.230079
7.996733	0.1	0.235564
7.998400	0.1	0.239462
8.000067	0.1	0.240179
8.001733	0.1	0.239066
8.003400	0.1	0.238558
8.005067	0.1	0.239741
8.006733	0.1	0.242158
8.008400	0.1	0.244803
8.010067	0.1	0.246661
8.011733	0.1	0.247657
8.013400	0.1	0.248738
8.015067	0.1	0.250330
8.016733	0.1	0.251746
8.018400	0.1	0.251899
8.020067	0.1	0.250204
8.021733	0.1	0.246647
8.023400	0.1	0.241250
8.025067	0.1	0.234614
8.026733	0.1	0.228654
8.028400	0.1	0.225399
8.030067	0.1	0.225143
8.031733	0.1	0.226134
8.033400	0.1	0.225930
8.035067	0.1	0.223601
8.036733	0.1	0.220328
8.038400	0.1	0.217888
8.040067	0.1	0.217319
8.041733	0.1	0.218633
8.043400	0.1	0.221180
8.045067	0.1	0.224281
8.046733	0.1	0.227359
8.048400	0.1	0.229455
8.050067	0.1	0.229529
8.051733	0.1	0.227625
8.053400	0.1	0.224686
8.055067	0.1	0.221389
8.056733	0.1	0.218237
8.058400	0.1	0.215876
8.060067	0.1	0.214777
8.061733	0.1	0.214889
8.063400	0.1	0.215648
8.065067	0.1	0.216593
8.066733	0.1	0.217701
8.068400	0.1	0.218903
8.070067	0.1	0.220011
8.071733	0.1	0.221087
8.073400	0.1	0.222977
8.075067	0.1	0.226786
8.076733	0.1	0.231434
8.078400	0.1	0.233436
8.080067	0.1	0.231084
8.081733	0.1	0.226283
8.083400	0.1	0.221552
8.085067	0.1	0.218055
8.086733	0.1	0.216342
8.088400	0.1	0.216546
8.090067	0.1	0.218186
8.091733	0.1	0.221115
8.093400	0.1	0.225957
8.095067	0.1	0.232575
8.096733	0.1	0.239322
8.098400	0.1	0.244556
8.100067	0.1	0.247834
8.101733	0.1	0.249855
8.103400	0.1	0.251732
8.105067	0.1	0.253743
8.106733	0.1	0.254940
8.108400	0.1	0.254302
8.110067	0.1	0.251820
8.111733	0.1	0.247811
8.113400	0.1	0.242130
8.115067	0.1	0.235788
8.116733	0.1	0.231750
8.118400	0.1	0.232365
8.120067	0.1	0.236994
8.121733	0.1	0.242586
8.123400	0.1	0.246330
8.125067	0.1	0.247583
8.126733	0.1	0.247196
8.128400	0.1	0.246563
8.130067	0.1	0.246838
8.131733	0.1	0.247620
8.133400	0.1	0.247722
8.135067	0.1	0.247112
8.136733	0.1	0.246875
8.138400	0.1	0.248030
8.140067	0.1	0.250288
8.141733	0.1	0.252235
8.143400	0.1	0.252924
8.145067	0.1	0.252700
8.146733	0.1	0.252407
8.148400	0.1	0.252030
8.150067	0.1	0.250838
8.151733	0.1	0.249003
8.153400	0.1	0.247606
8.155067	0.1	0.246912
8.156733	0.1	0.246386
8.158400	0.1	0.246405
8.160067	0.1	0.248631
8.161733	0.1	0.254335
8.163400	0.1	0.262433
8.165067	0.1	0.269795
8.166733	0.1	0.273893
8.168400	0.1	0.274489
8.170067	0.1	0.272943
8.171733	0.1	0.270889
8.173400	0.1	0.269436
8.175067	0.1	0.268989
8.176733	0.1	0.269311
8.178400	0.1	0.269343
8.180067	0.1	0.268104
8.181733	0.1	0.265976
8.183400	0.1	0.264077
8.185067	0.1	0.263075
8.186733	0.1	0.263089
8.188400	0.1	0.263425
8.190067	0.1	0.263117
8.191733	0.1	0.261907
8.193400	0.1	0.259345
8.195067	0.1	0.254316
8.196733	0.1	0.246898
8.198400	0.1	0.239024
8.200067	0.1	0.232439
8.201733	0.1	0.227382
8.203400	0.1	0.224160
8.205067	0.1	0.224239
8.206733	0.1	0.228542
8.208400	0.1	0.236095
8.210067	0.1	0.244468
8.211733	0.1	0.250773
8.213400	0.1	0.253711
8.215067	0.1	0.254810
8.216733	0.1	0.255657
8.218400	0.1	0.255611
8.220067	0.1	0.254242
8.221733	0.1	0.253120
8.223400	0.1	0.253939
8.225067	0.1	0.257115
8.226733	0.1	0.261851
8.228400	0.1	0.266768
8.230067	0.1	0.270908
8.231733	0.1	0.273786
8.233400	0.1	0.274694
8.235067	0.1	0.272347
8.236733	0.1	0.265776
8.238400	0.1	0.256333
8.240067	0.1	0.247881
8.241733	0.1	0.243699
8.243400	0.1	0.243643
8.245067	0.1	0.244491
8.246733	0.1	0.243210
8.248400	0.1	0.239522
8.250067	0.1	0.235424
8.251733	0.1	0.233529
8.253400	0.1	0.235182
8.255067	0.1	0.239280
8.256733	0.1	0.243387
8.258400	0.1	0.245636
8.260067	0.1	0.245650
8.261733	0.1	0.244379
8.263400	0.1	0.242754
8.265067	0.1	0.241115
8.266733	0.1	0.240207
8.268400	0.1	0.240710
8.270067	0.1	0.241566
8.271733	0.1	0.241087
8.273400	0.1	0.239527
8.275067	0.1	0.238628
8.276733	0.1	0.239532
8.278400	0.1	0.242176
8.280067	0.1	0.245553
8.281733	0.1	0.248016
8.283400	0.1	0.248067
8.285067	0.1	0.245566
8.286733	0.1	0.242372
8.288400	0.1	0.241059
8.290067	0.1	0.242554
8.291733	0.1	0.245520
8.293400	0.1	0.248179
8.295067	0.1	0.250293
8.296733	0.1	0.252593
8.298400	0.1	0.254447
8.300067	0.1	0.254167
8.301733	0.1	0.251252
8.303400	0.1	0.246773
8.305067	0.1	0.242349
8.306733	0.1	0.239178
8.308400	0.1	0.237324
8.310067	0.1	0.235806
8.311733	0.1	0.233753
8.313400	0.1	0.231499
8.315067	0.1	0.230484
8.316733	0.1	0.231843
8.318400	0.1	0.235024
8.320067	0.1	0.238279
8.321733	0.1	0.240779
8.323400	0.1	0.243182
8.325067	0.1	0.246195
8.326733	0.1	0.249995
8.328400	0.1	0.254866
8.330067	0.1	0.260696
8.331733	0.1	0.265646
8.333400	0.1	0.266791
8.335067	0.1	0.262600
8.336733	0.1	0.254456
8.338400	0.1	0.245776
8.340067	0.1	0.240244
8.341733	0.1	0.239559
8.343400	0.1	0.241832
8.345067	0.1	0.243648
8.346733	0.1	0.244044
8.348400	0.1	0.244989
8.350067	0.1	0.248626
8.351733	0.1	0.254563
8.353400	0.1	0.259858
8.355067	0.1	0.261548
8.356733	0.1	0.258936
8.358400	0.1	0.253925
8.360067	0.1	0.249930
8.361733	0.1	0.249757
8.363400	0.1	0.253343
8.365067	0.1	0.257986
8.366733	0.1	0.261446
8.368400	0.1	0.263606
8.370067	0.1	0.264966
8.371733	0.1	0.265287
8.373400	0.1	0.264123
8.375067	0.1	0.261446
8.376733	0.1	0.257650
8.378400	0.1	0.253953
8.380067	0.1	0.252323
8.381733	0.1	0.253976
8.383400	0.1	0.258498
8.385067	0.1	0.264901
8.386733	0.1	0.272351
8.388400	0.1	0.279578
8.390067	0.1	0.284757
8.391733	0.1	0.286563
8.393400	0.1	0.285069
8.395067	0.1	0.281651
8.396733	0.1	0.278261
8.398400	0.1	0.276160
8.400067	0.1	0.275336
8.401733	0.1	0.274819
8.403400	0.1	0.273543
8.405067	0.1	0.271248
8.406733	0.1	0.268416
8.408400	0.1	0.265846
8.410067	0.1	0.264766
8.411733	0.1	0.265976
8.413400	0.1	0.268277
8.415067	0.1	0.268840
8.416733	0.1	0.266251
8.418400	0.1	0.261981
8.420067	0.1	0.258330
8.421733	0.1	0.256565
8.423400	0.1	0.256989
8.425067	0.1	0.258842
8.426733	0.1	0.259858
8.428400	0.1	0.258107
8.430067	0.1	0.254666
8.431733	0.1	0.252286
8.433400	0.1	0.251629
8.435067	0.1	0.251243
8.436733	0.1	0.250777
8.438400	0.1	0.251546
8.440067	0.1	0.254172
8.441733	0.1	0.257902
8.443400	0.1	0.261813
8.445067	0.1	0.265180
8.446733	0.1	0.267331
8.448400	0.1	0.267900
8.450067	0.1	0.266493
8.451733	0.1	0.262787
8.453400	0.1	0.257469
8.455067	0.1	0.251830
8.456733	0.1	0.246791
8.458400	0.1	0.243336
8.460067	0.1	0.242661
8.461733	0.1	0.244789
8.463400	0.1	0.248160
8.465067	0.1	0.251541
8.466733	0.1	0.254959
8.468400	0.1	0.258358
8.470067	0.1	0.260952
8.471733	0.1	0.262260
8.473400	0.1	0.262088
8.475067	0.1	0.260142
8.476733	0.1	0.256575
8.478400	0.1	0.252347
8.480067	0.1	0.248798
8.481733	0.1	0.246745
8.483400	0.1	0.246246
8.485067	0.1	0.247946
8.486733	0.1	0.252789
8.488400	0.1	0.259187
8.490067	0.1	0.263439
8.491733	0.1	0.264072
8.493400	0.1	0.262768
8.495067	0.1	0.261199
8.496733	0.1	0.259937
8.498400	0.1	0.259313
8.500067	0.1	0.259164
8.501733	0.1	0.258409
8.503400	0.1	0.255993
8.505067	0.1	0.252309
8.506733	0.1	0.249078
8.508400	0.1	0.247583
8.510067	0.1	0.247369
8.511733	0.1	0.247429
8.513400	0.1	0.247816
8.515067	0.1	0.248817
8.516733	0.1	0.249832
8.518400	0.1	0.250265
8.520067	0.1	0.250549
8.521733	0.1	0.250926
8.523400	0.1	0.250246
8.525067	0.1	0.247527
8.526733	0.1	0.243788
8.528400	0.1	0.240682
8.530067	0.1	0.238172
8.531733	0.1	0.235457
8.533400	0.1	0.233352
8.535067	0.1	0.233208
8.536733	0.1	0.234563
8.538400	0.1	0.235736
8.540067	0.1	0.236025
8.541733	0.1	0.236039
8.543400	0.1	0.235657
8.545067	0.1	0.233282
8.546733	0.1	0.228835
8.548400	0.1	0.225548
8.550067	0.1	0.226642
8.551733	0.1	0.231671
8.553400	0.1	0.237743
8.555067	0.1	0.242582
8.556733	0.1	0.245427
8.558400	0.1	0.246977
8.560067	0.1	0.249208
8.561733	0.1	0.253771
8.563400	0.1	0.260281
8.565067	0.1	0.266610
8.566733	0.1	0.270382
8.568400	0.1	0.270274
8.570067	0.1	0.266833
8.571733	0.1	0.262144
8.573400	0.1	0.258000
8.575067	0.1	0.254740
8.576733	0.1	0.252007
8.578400	0.1	0.249357
8.580067	0.1	0.246442
8.581733	0.1	0.243932
8.583400	0.1	0.243406
8.585067	0.1	0.245343
8.586733	0.1	0.248062
8.588400	0.1	0.249106
8.590067	0.1	0.247457
8.591733	0.1	0.244235
8.593400	0.1	0.241413
8.595067	0.1	0.240086
8.596733	0.1	0.240151
8.598400	0.1	0.241529
8.600067	0.1	0.244216
8.601733	0.1	0.247229
8.603400	0.1	0.248561
8.605067	0.1	0.246796
8.606733	0.1	0.243229
8.608400	0.1	0.241371
8.610067	0.1	0.243625
8.611733	0.1	0.249580
8.613400	0.1	0.257110
8.615067	0.1	0.263550
8.616733	0.1	0.266689
8.618400	0.1	0.266060
8.620067	0.1	0.263271
8.621733	0.1	0.260985
8.623400	0.1	0.261231
8.625067	0.1	0.264044
8.626733	0.1	0.267639
8.628400	0.1	0.269753
8.630067	0.1	0.269338
8.631733	0.1	0.267662
8.633400	0.1	0.266726
8.635067	0.1	0.266326
8.636733	0.1	0.264635
8.638400	0.1	0.261408
8.640067	0.1	0.258577
8.641733	0.1	0.257916
8.643400	0.1	0.258945
8.645067	0.1	0.259373
8.646733	0.1	0.257841
8.648400	0.1	0.255569
8.650067	0.1	0.254707
8.651733	0.1	0.255546
8.653400	0.1	0.256803
8.655067	0.1	0.258153
8.656733	0.1	0.260356
8.658400	0.1	0.263201
8.660067	0.1	0.265124
8.661733	0.1	0.264701
8.663400	0.1	0.261869
8.665067	0.1	0.257902
8.666733	0.1	0.254465
8.668400	0.1	0.252970
8.670067	0.1	0.254400
8.671733	0.1	0.258922
8.673400	0.1	0.265446
8.675067	0.1	0.271285
8.676733	0.1	0.273236
8.678400	0.1	0.270666
8.680067	0.1	0.266400
8.681733	0.1	0.263201
8.683400	0.1	0.261213
8.685067	0.1	0.259448
8.686733	0.1	0.257655
8.688400	0.1	0.255816
8.690067	0.1	0.253855
8.691733	0.1	0.252686
8.693400	0.1	0.253799
8.695067	0.1	0.257175
8.696733	0.1	0.260524
8.698400	0.1	0.261259
8.700067	0.1	0.259089
8.701733	0.1	0.256505
8.703400	0.1	0.256286
8.705067	0.1	0.258689
8.706733	0.1	0.262056
8.708400	0.1	0.265306
8.710067	0.1	0.268184
8.711733	0.1	0.270181
8.713400	0.1	0.270507
8.715067	0.1	0.268682
8.716733	0.1	0.265688
8.718400	0.1	0.263695
8.720067	0.1	0.263574
8.721733	0.1	0.263816
8.723400	0.1	0.262475
8.725067	0.1	0.259094
8.726733	0.1	0.254549
8.728400	0.1	0.249990
8.730067	0.1	0.246400
8.731733	0.1	0.244635
8.733400	0.1	0.245334
8.735067	0.1	0.248719
8.736733	0.1	0.254461
8.738400	0.1	0.261473
8.740067	0.1	0.267946
8.741733	0.1	0.272305
8.743400	0.1	0.274000
8.745067	0.1	0.273203
8.746733	0.1	0.270410
8.748400	0.1	0.266158
8.750067	0.1	0.261338
8.751733	0.1	0.257916
8.753400	0.1	0.257860
8.755067	0.1	0.260938
8.756733	0.1	0.264617
8.758400	0.1	0.266433
8.760067	0.1	0.265292
8.761733	0.1	0.260933
8.763400	0.1	0.254195
8.765067	0.1	0.247406
8.766733	0.1	0.242540
8.768400	0.1	0.239378
8.770067	0.1	0.236505
8.771733	0.1	0.233352
8.773400	0.1	0.230945
8.775067	0.1	0.230973
8.776733	0.1	0.233660
8.778400	0.1	0.237273
8.780067	0.1	0.240305
8.781733	0.1	0.242777
8.783400	0.1	0.245287
8.785067	0.1	0.247518
8.786733	0.1	0.248090
8.788400	0.1	0.246661
8.790067	0.1	0.245031
8.791733	0.1	0.244919
8.793400	0.1	0.245781
8.795067	0.1	0.246051
8.796733	0.1	0.245585
8.798400	0.1	0.245306
8.800067	0.1	0.245553
8.801733	0.1	0.246568
8.803400	0.1	0.248780
8.805067	0.1	0.251117
8.806733	0.1	0.250959
8.808400	0.1	0.246819
8.810067	0.1	0.240318
8.811733	0.1	0.235084
8.813400	0.1	0.234148
8.815067	0.1	0.237669
8.816733	0.1	0.242861
8.818400	0.1	0.246512
8.820067	0.1	0.247341
8.821733	0.1	0.245953
8.823400	0.1	0.243061
8.825067	0.1	0.239108
8.826733	0.1	0.235648
8.828400	0.1	0.234749
8.830067	0.1	0.237017
8.831733	0.1	0.241566
8.833400	0.1	0.246773
8.835067	0.1	0.250619
8.836733	0.1	0.251685
8.838400	0.1	0.250004
8.840067	0.1	0.247289
8.841733	0.1	0.246037
8.843400	0.1	0.247108
8.845067	0.1	0.249189
8.846733	0.1	0.251248
8.848400	0.1	0.254107
8.850067	0.1	0.258787
8.851733	0.1	0.264077
8.853400	0.1	0.267485
8.855067	0.1	0.268454
8.856733	0.1	0.268547
8.858400	0.1	0.268128
8.860067	0.1	0.264752
8.861733	0.1	0.256188
8.863400	0.1	0.243974
8.865067	0.1	0.232700
8.866733	0.1	0.226288
8.868400	0.1	0.225375
8.870067	0.1	0.228081
8.871733	0.1	0.232402
8.873400	0.1	0.237403
8.875067	0.1	0.242512
8.876733	0.1	0.246530
8.878400	0.1	0.248197
8.880067	0.1	0.247629
8.881733	0.1	0.245846
8.883400	0.1	0.243643
8.885067	0.1	0.242079
8.886733	0.1	0.242465
8.888400	0.1	0.245459
8.890067	0.1	0.251215
8.891733	0.1	0.259364
8.893400	0.1	0.268412
8.895067	0.1	0.276128
8.896733	0.1	0.280365
8.898400	0.1	0.279900
8.900067	0.1	0.275997
8.901733	0.1	0.271834
8.903400	0.1	0.269813
8.905067	0.1	0.270368
8.906733	0.1	0.272123
8.908400	0.1	0.272617
8.910067	0.1	0.270181
8.911733	0.1	0.265064
8.913400	0.1	0.258884
8.915067	0.1	0.253925
8.916733	0.1	0.251839
8.918400	0.1	0.252882
8.920067	0.1	0.256710
8.921733	0.1	0.262647
8.923400	0.1	0.268836
8.925067	0.1	0.272961
8.926733	0.1	0.274060
8.928400	0.1	0.272742
8.930067	0.1	0.270135
8.931733	0.1	0.267471
8.933400	0.1	0.266386
8.935067	0.1	0.268682
8.936733	0.1	0.274773
8.938400	0.1	0.282610
8.940067	0.1	0.289050
8.941733	0.1	0.291672
8.943400	0.1	0.289520
8.945067	0.1	0.283029
8.946733	0.1	0.273413
8.948400	0.1	0.262428
8.950067	0.1	0.252374
8.951733	0.1	0.245189
8.953400	0.1	0.241809
8.955067	0.1	0.242344
8.956733	0.1	0.246023
8.958400	0.1	0.251108
8.960067	0.1	0.255322
8.961733	0.1	0.256705
8.963400	0.1	0.254777
8.965067	0.1	0.251271
8.966733	0.1	0.249236
8.968400	0.1	0.250814
8.970067	0.1	0.255546
8.971733	0.1	0.260836
8.973400	0.1	0.263806
8.975067	0.1	0.262773
8.976733	0.1	0.258046
8.978400	0.1	0.252067
8.980067	0.1	0.247997
8.981733	0.1	0.247252
8.983400	0.1	0.248374
8.985067	0.1	0.248803
8.986733	0.1	0.247150
8.988400	0.1	0.243918
8.990067	0.1	0.240854
8.991733	0.1	0.239382
8.993400	0.1	0.240030
8.995067	0.1	0.243057
8.996733	0.1	0.247979
8.998400	0.1	0.253315
9.000067	0.1	0.258144
9.001733	0.1	0.262782
9.003400	0.1	0.267159
9.005067	0.1	0.269488
9.006733	0.1	0.267532
9.008400	0.1	0.260938
9.010067	0.1	0.251546
9.011733	0.1	0.242000
9.013400	0.1	0.234866
9.015067	0.1	0.232114
9.016733	0.1	0.234470
9.018400	0.1	0.240975
9.020067	0.1	0.249255
9.021733	0.1	0.256849
9.023400	0.1	0.262060
9.025067	0.1	0.263993
9.026733	0.1	0.262535
9.028400	0.1	0.258535
9.030067	0.1	0.253920
9.031733	0.1	0.250870
9.033400	0.1	0.250349
9.035067	0.1	0.251783
9.036733	0.1	0.253865
9.038400	0.1	0.255266
9.040067	0.1	0.255480
9.041733	0.1	0.255094
9.043400	0.1	0.254684
9.045067	0.1	0.253487
9.046733	0.1	0.250284
9.048400	0.1	0.245818
9.050067	0.1	0.242507
9.051733	0.1	0.241585
9.053400	0.1	0.242302
9.055067	0.1	0.243639
9.056733	0.1	0.245394
9.058400	0.1	0.247858
9.060067	0.1	0.251578
9.061733	0.1	0.256426
9.063400	0.1	0.260351
9.065067	0.1	0.260416
9.066733	0.1	0.255471
9.068400	0.1	0.247043
9.070067	0.1	0.238339
9.071733	0.1	0.232942
9.073400	0.1	0.233599
9.075067	0.1	0.240700
9.076733	0.1	0.251681
9.078400	0.1	0.262423
9.080067	0.1	0.269292
9.081733	0.1	0.270582
9.083400	0.1	0.267597
9.085067	0.1	0.263476
9.086733	0.1	0.260333
9.088400	0.1	0.258763
9.090067	0.1	0.259164
9.091733	0.1	0.260924
9.093400	0.1	0.261893
9.095067	0.1	0.260700
9.096733	0.1	0.258163
9.098400	0.1	0.256035
9.100067	0.1	0.255685
9.101733	0.1	0.257394
9.103400	0.1	0.259951
9.105067	0.1	0.261934
9.106733	0.1	0.263439
9.108400	0.1	0.265446
9.110067	0.1	0.268109
9.111733	0.1	0.270768
9.113400	0.1	0.272794
9.115067	0.1	0.274233
9.116733	0.1	0.275872
9.118400	0.1	0.278121
9.120067	0.1	0.280207
9.121733	0.1	0.281292
9.123400	0.1	0.281325
9.125067	0.1	0.280221
9.126733	0.1	0.277916
9.128400	0.1	0.275350
9.130067	0.1	0.273939
9.131733	0.1	0.274056
9.133400	0.1	0.275061
9.135067	0.1	0.276691
9.136733	0.1	0.279667
9.138400	0.1	0.284319
9.140067	0.1	0.289553
9.141733	0.1	0.293911
9.143400	0.1	0.296561
9.145067	0.1	0.297213
9.146733	0.1	0.295658
9.148400	0.1	0.291420
9.150067	0.1	0.284533
9.151733	0.1	0.276845
9.153400	0.1	0.271015
9.155067	0.1	0.268109
9.156733	0.1	0.267141
9.158400	0.1	0.266926
9.160067	0.1	0.267532
9.161733	0.1	0.269762
9.163400	0.1	0.273599
9.165067	0.1	0.277534
9.166733	0.1	0.279602
9.168400	0.1	0.279318
9.170067	0.1	0.278265
9.171733	0.1	0.278037
9.173400	0.1	0.278470
9.175067	0.1	0.278167
9.176733	0.1	0.276417
9.178400	0.1	0.274461
9.180067	0.1	0.274018
9.181733	0.1	0.275103
9.183400	0.1	0.276738
9.185067	0.1	0.278992
9.186733	0.1	0.282805
9.188400	0.1	0.287923
9.190067	0.1	0.291918
9.191733	0.1	0.291984
9.193400	0.1	0.287578
9.195067	0.1	0.281022
9.196733	0.1	0.275848
9.198400	0.1	0.274661
9.200067	0.1	0.277404
9.201733	0.1	0.281283
9.203400	0.1	0.283439
9.205067	0.1	0.284128
9.206733	0.1	0.285949
9.208400	0.1	0.289632
9.210067	0.1	0.292873
9.211733	0.1	0.294079
9.213400	0.1	0.294242
9.215067	0.1	0.294703
9.216733	0.1	0.295551
9.218400	0.1	0.295700
9.220067	0.1	0.293576
9.221733	0.1	0.289320
9.223400	0.1	0.285567
9.225067	0.1	0.285096
9.226733	0.1	0.288677
9.228400	0.1	0.294340
9.230067	0.1	0.298396
9.231733	0.1	0.298298
9.233400	0.1	0.293818
9.235067	0.1	0.285776
9.236733	0.1	0.275755
9.238400	0.1	0.266861
9.240067	0.1	0.262647
9.241733	0.1	0.264337
9.243400	0.1	0.269632
9.245067	0.1	0.274675
9.246733	0.1	0.277078
9.248400	0.1	0.277054
9.250067	0.1	0.276091
9.251733	0.1	0.274861
9.253400	0.1	0.272766
9.255067	0.1	0.268966
9.256733	0.1	0.263425
9.258400	0.1	0.257562
9.260067	0.1	0.253757
9.261733	0.1	0.253413
9.263400	0.1	0.255913
9.265067	0.1	0.259792
9.266733	0.1	0.263918
9.268400	0.1	0.267802
9.270067	0.1	0.271020
9.271733	0.1	0.272677
9.273400	0.1	0.272277
9.275067	0.1	0.270256
9.276733	0.1	0.267052
9.278400	0.1	0.262787
9.280067	0.1	0.258312
9.281733	0.1	0.255611
9.283400	0.1	0.256216
9.285067	0.1	0.259569
9.286733	0.1	0.264309
9.288400	0.1	0.270200
9.290067	0.1	0.277287
9.291733	0.1	0.284584
9.293400	0.1	0.290512
9.295067	0.1	0.293572
9.296733	0.1	0.292640
9.298400	0.1	0.287620
9.300067	0.1	0.279932
9.301733	0.1	0.272230
9.303400	0.1	0.267364
9.305067	0.1	0.266610
9.306733	0.1	0.269026
9.308400	0.1	0.273283
9.310067	0.1	0.279290
9.311733	0.1	0.286847
9.313400	0.1	0.293530
9.315067	0.1	0.295765
9.316733	0.1	0.292268
9.318400	0.1	0.285567
9.320067	0.1	0.279699
9.321733	0.1	0.276724
9.323400	0.1	0.276328
9.325067	0.1	0.277697
9.326733	0.1	0.279718
9.328400	0.1	0.280291
9.330067	0.1	0.278070
9.331733	0.1	0.274745
9.333400	0.1	0.273534
9.335067	0.1	0.275620
9.336733	0.1	0.279099
9.338400	0.1	0.280915
9.340067	0.1	0.279746
9.341733	0.1	0.276826
9.343400	0.1	0.274018
9.345067	0.1	0.272142
9.346733	0.1	0.270959
9.348400	0.1	0.270032
9.350067	0.1	0.269501
9.351733	0.1	0.269935
9.353400	0.1	0.271378
9.355067	0.1	0.273283
9.356733	0.1	0.275094
9.358400	0.1	0.276319
9.360067	0.1	0.277096
9.361733	0.1	0.278498
9.363400	0.1	0.281162
9.365067	0.1	0.284365
9.366733	0.1	0.286768
9.368400	0.1	0.287518
9.370067	0.1	0.287108
9.371733	0.1	0.286982
9.373400	0.1	0.288091
9.375067	0.1	0.290242
9.376733	0.1	0.292910
9.378400	0.1	0.295858
9.380067	0.1	0.298722
9.381733	0.1	0.300696
9.383400	0.1	0.300901
9.385067	0.1	0.299453
9.386733	0.1	0.297604
9.388400	0.1	0.295704
9.390067	0.1	0.293045
9.391733	0.1	0.290028
9.393400	0.1	0.287783
9.395067	0.1	0.287052
9.396733	0.1	0.288924
9.398400	0.1	0.294466
9.400067	0.1	0.302638
9.401733	0.1	0.310144
9.403400	0.1	0.313809
9.405067	0.1	0.312584
9.406733	0.1	0.307597
9.408400	0.1	0.301306
9.410067	0.1	0.296445
9.411733	0.1	0.294633
9.413400	0.1	0.296105
9.415067	0.1	0.300528
9.416733	0.1	0.307062
9.418400	0.1	0.314098
9.420067	0.1	0.319444
9.421733	0.1	0.321032
9.423400	0.1	0.318158
9.425067	0.1	0.311658
9.426733	0.1	0.302796
9.428400	0.1	0.293222
9.430067	0.1	0.285376
9.431733	0.1	0.281907
9.433400	0.1	0.284649
9.435067	0.1	0.293693
9.436733	0.1	0.306880
9.438400	0.1	0.320128
9.440067	0.1	0.329264
9.441733	0.1	0.332366
9.443400	0.1	0.330089
9.445067	0.1	0.324189
9.446733	0.1	0.316338
9.448400	0.1	0.307877
9.450067	0.1	0.299904
9.451733	0.1	0.293339
9.453400	0.1	0.289218
9.455067	0.1	0.288421
9.456733	0.1	0.290256
9.458400	0.1	0.292379
9.460067	0.1	0.292868
9.461733	0.1	0.291904
9.463400	0.1	0.291495
9.465067	0.1	0.293497
9.466733	0.1	0.297679
9.468400	0.1	0.302102
9.470067	0.1	0.304771
9.471733	0.1	0.304678
9.473400	0.1	0.302498
9.475067	0.1	0.300510
9.476733	0.1	0.300482
9.478400	0.1	0.302042
9.480067	0.1	0.303807
9.481733	0.1	0.305078
9.483400	0.1	0.305949
9.485067	0.1	0.306540
9.486733	0.1	0.307201
9.488400	0.1	0.308850
9.490067	0.1	0.311499
9.491733	0.1	0.313753
9.493400	0.1	0.314810
9.495067	0.1	0.315481
9.496733	0.1	0.317334
9.498400	0.1	0.321832
9.500067	0.1	0.329707
9.501733	0.1	0.340347
9.503400	0.1	0.351183
9.505067	0.1	0.358527
9.506733	0.1	0.360445
9.508400	0.1	0.357679
9.510067	0.1	0.351700
9.511733	0.1	0.343937
9.513400	0.1	0.336091
9.515067	0.1	0.329749
9.516733	0.1	0.325991
9.518400	0.1	0.325544
9.520067	0.1	0.328678
9.521733	0.1	0.334205
9.523400	0.1	0.339667
9.525067	0.1	0.343248
9.526733	0.1	0.344701
9.528400	0.1	0.344715
9.530067	0.1	0.344035
9.531733	0.1	0.343346
9.533400	0.1	0.343430
9.535067	0.1	0.344594
9.536733	0.1	0.346759
9.538400	0.1	0.350261
9.540067	0.1	0.355439
9.541733	0.1	0.361945
9.543400	0.1	0.368482
9.545067	0.1	0.372999
9.546733	0.1	0.373991
9.548400	0.1	0.372226
9.550067	0.1	0.370122
9.551733	0.1	0.369027
9.553400	0.1	0.368836
9.555067	0.1	0.370243
9.556733	0.1	0.374699
9.558400	0.1	0.382029
9.560067	0.1	0.390015
9.561733	0.1	0.396292
9.563400	0.1	0.400045
9.565067	0.1	0.402294
9.566733	0.1	0.404660
9.568400	0.1	0.407840
9.570067	0.1	0.411617
9.571733	0.1	0.415761
9.573400	0.1	0.420241
9.575067	0.1	0.424567
9.576733	0.1	0.427687
9.578400	0.1	0.429093
9.580067	0.1	0.429424
9.581733	0.1	0.429549
9.583400	0.1	0.429773
9.585067	0.1	0.430522
9.586733	0.1	0.432595
9.588400	0.1	0.435840
9.590067	0.1	0.438788
9.591733	0.1	0.440706
9.593400	0.1	0.442541
9.595067	0.1	0.445372
9.596733	0.1	0.449433
9.598400	0.1	0.454113
9.600067	0.1	0.457866
9.601733	0.1	0.459510
9.603400	0.1	0.459822
9.605067	0.1	0.460790
9.606733	0.1	0.463775
9.608400	0.1	0.469154
9.610067	0.1	0.476073
9.611733	0.1	0.481727
9.613400	0.1	0.482998
9.615067	0.1	0.479589
9.616733	0.1	0.474141
9.618400	0.1	0.469177
9.620067	0.1	0.465107
9.621733	0.1	0.461303
9.623400	0.1	0.457466
9.625067	0.1	0.453489
9.626733	0.1	0.449857
9.628400	0.1	0.448152
9.630067	0.1	0.449722
9.631733	0.1	0.453894
9.633400	0.1	0.458807
9.635067	0.1	0.463426
9.636733	0.1	0.467668
9.638400	0.1	0.471771
9.640067	0.1	0.476013
9.641733	0.1	0.480562
9.643400	0.1	0.485056
9.645067	0.1	0.487869
9.646733	0.1	0.487203
9.648400	0.1	0.483748
9.650067	0.1	0.480497
9.651733	0.1	0.479599
9.653400	0.1	0.481023
9.655067	0.1	0.483938
9.656733	0.1	0.487738
9.658400	0.1	0.491631
9.660067	0.1	0.494067
9.661733	0.1	0.493615
9.663400	0.1	0.490122
9.665067	0.1	0.484562
9.666733	0.1	0.478374
9.668400	0.1	0.473480
9.670067	0.1	0.471412
9.671733	0.1	0.471803
9.673400	0.1	0.472972
9.675067	0.1	0.473959
9.676733	0.1	0.474793
9.678400	0.1	0.475552
9.680067	0.1	0.476371
9.681733	0.1	0.478006
9.683400	0.1	0.481289
9.685067	0.1	0.485699
9.686733	0.1	0.489377
9.688400	0.1	0.491012
9.690067	0.1	0.491193
9.691733	0.1	0.491743
9.693400	0.1	0.493485
9.695067	0.1	0.495436
9.696733	0.1	0.496283
9.698400	0.1	0.495655
9.700067	0.1	0.494123
9.701733	0.1	0.492539
9.703400	0.1	0.491263
9.705067	0.1	0.490109
9.706733	0.1	0.489028
9.708400	0.1	0.488246
9.710067	0.1	0.487752
9.711733	0.1	0.487035
9.713400	0.1	0.485484
9.715067	0.1	0.482718
9.716733	0.1	0.478709
9.718400	0.1	0.474071
9.720067	0.1	0.470011
9.721733	0.1	0.467831
9.723400	0.1	0.468330
9.725067	0.1	0.470695
9.726733	0.1	0.472870
9.728400	0.1	0.473559
9.730067	0.1	0.473014
9.731733	0.1	0.472623
9.733400	0.1	0.474225
9.735067	0.1	0.478597
9.736733	0.1	0.484246
9.738400	0.1	0.488334
9.740067	0.1	0.489028
9.741733	0.1	0.486551
9.743400	0.1	0.482737
9.745067	0.1	0.480036
9.746733	0.1	0.479855
9.748400	0.1	0.482281
9.750067	0.1	0.487231
9.751733	0.1	0.494574
9.753400	0.1	0.503114
9.755067	0.1	0.510169
9.756733	0.1	0.512861
9.758400	0.1	0.509908
9.760067	0.1	0.502425
9.761733	0.1	0.493159
9.763400	0.1	0.484786
9.765067	0.1	0.478779
9.766733	0.1	0.475384
9.768400	0.1	0.474094
9.770067	0.1	0.474569
9.771733	0.1	0.476846
9.773400	0.1	0.480446
9.775067	0.1	0.484153
9.776733	0.1	0.486854
9.778400	0.1	0.488497
9.780067	0.1	0.490360
9.781733	0.1	0.493671
9.783400	0.1	0.497526
9.785067	0.1	0.499338
9.786733	0.1	0.497424
9.788400	0.1	0.492102
9.790067	0.1	0.484800
9.791733	0.1	0.477410
9.793400	0.1	0.472218
9.795067	0.1	0.471268
9.796733	0.1	0.474928
9.798400	0.1	0.481526
9.800067	0.1	0.488274
9.801733	0.1	0.492535
9.803400	0.1	0.493540
9.805067	0.1	0.493075
9.806733	0.1	0.493494
9.808400	0.1	0.495487
9.810067	0.1	0.498467
9.811733	0.1	0.501773
9.813400	0.1	0.504795
9.815067	0.1	0.507152
9.816733	0.1	0.509121
9.818400	0.1	0.511208
9.820067	0.1	0.513671
9.821733	0.1	0.516246
9.823400	0.1	0.517834
9.825067	0.1	0.517024
9.826733	0.1	0.513042
9.828400	0.1	0.506183
9.830067	0.1	0.497997
9.831733	0.1	0.491138
9.833400	0.1	0.487766
9.835067	0.1	0.487301
9.836733	0.1	0.487245
9.838400	0.1	0.486379
9.840067	0.1	0.485303
9.841733	0.1	0.484725
9.843400	0.1	0.484902
9.845067	0.1	0.485713
9.846733	0.1	0.486802
9.848400	0.1	0.488046
9.850067	0.1	0.489699
9.851733	0.1	0.492041
9.853400	0.1	0.494900
9.855067	0.1	0.497745
9.856733	0.1	0.500274
9.858400	0.1	0.502174
9.860067	0.1	0.502844
9.861733	0.1	0.501876
9.863400	0.1	0.499515
9.865067	0.1	0.496502
9.866733	0.1	0.493359
9.868400	0.1	0.490183
9.870067	0.1	0.487012
9.871733	0.1	0.484274
9.873400	0.1	0.482742
9.875067	0.1	0.482081
9.876733	0.1	0.480590
9.878400	0.1	0.477675
9.880067	0.1	0.474975
9.881733	0.1	0.474635
9.883400	0.1	0.477722
9.885067	0.1	0.483040
9.886733	0.1	0.487333
9.888400	0.1	0.488483
9.890067	0.1	0.487994
9.891733	0.1	0.489103
9.893400	0.1	0.493312
9.895067	0.1	0.498686
9.896733	0.1	0.501215
9.898400	0.1	0.498290
9.900067	0.1	0.491259
9.901733	0.1	0.484358
9.903400	0.1	0.481145
9.905067	0.1	0.481931
9.906733	0.1	0.484074
9.908400	0.1	0.484348
9.910067	0.1	0.481252
9.911733	0.1	0.475137
9.913400	0.1	0.467268
9.915067	0.1	0.459412
9.916733	0.1	0.452958
9.918400	0.1	0.448176
9.920067	0.1	0.444930
9.921733	0.1	0.443193
9.923400	0.1	0.442890
9.925067	0.1	0.444446
9.926733	0.1	0.448222
9.928400	0.1	0.452986
9.930067	0.1	0.456413
9.931733	0.1	0.456902
9.933400	0.1	0.454239
9.935067	0.1	0.449382
9.936733	0.1	0.443887
9.938400	0.1	0.439603
9.940067	0.1	0.438313
9.941733	0.1	0.440218
9.943400	0.1	0.443500
9.945067	0.1	0.446066
9.946733	0.1	0.447039
9.948400	0.1	0.446569
9.950067	0.1	0.445065
9.951733	0.1	0.442783
9.953400	0.1	0.439207
9.955067	0.1	0.433773
9.956733	0.1	0.428157
9.958400	0.1	0.425489
9.960067	0.1	0.426588
9.961733	0.1	0.429517
9.963400	0.1	0.432180
9.965067	0.1	0.433060
9.966733	0.1	0.431202
9.968400	0.1	0.427063
9.970067	0.1	0.422015
9.971733	0.1	0.416888
9.973400	0.1	0.411500
9.975067	0.1	0.405400
9.976733	0.1	0.398746
9.978400	0.1	0.392366
9.980067	0.1	0.387006
9.981733	0.1	0.383193
9.983400	0.1	0.381800
9.985067	0.1	0.383649
9.986733	0.1	0.388292
9.988400	0.1	0.393619
9.990067	0.1	0.396622
9.991733	0.1	0.395160
9.993400	0.1	0.389204
9.995067	0.1	0.380957
9.996733	0.1	0.374103
9.998400	0.1	0.371695
10.000067	0.1	0.373730
10.001733	0.1	0.377120
10.003400	0.1	0.378662
10.005067	0.1	0.377595
10.006733	0.1	0.375123
10.008400	0.1	0.372902
10.010067	0.1	0.372468
10.011733	0.1	0.374345
10.013400	0.1	0.377032
10.015067	0.1	0.378070
10.016733	0.1	0.376781
10.018400	0.1	0.374932
10.020067	0.1	0.374382
10.021733	0.1	0.375528
10.023400	0.1	0.378452
10.025067	0.1	0.383174
10.026733	0.1	0.388431
10.028400	0.1	0.391938
10.030067	0.1	0.392138
10.031733	0.1	0.388869
10.033400	0.1	0.382918
10.035067	0.1	0.375924
10.036733	0.1	0.369987
10.038400	0.1	0.366364
10.040067	0.1	0.364557
10.041733	0.1	0.363239
10.043400	0.1	0.361837
10.045067	0.1	0.360259
10.046733	0.1	0.358168
10.048400	0.1	0.355602
10.050067	0.1	0.353148
10.051733	0.1	0.351146
10.053400	0.1	0.349288
10.055067	0.1	0.347034
10.056733	0.1	0.344291
10.058400	0.1	0.341977
10.060067	0.1	0.342163
10.061733	0.1	0.346787
10.063400	0.1	0.355598
10.065067	0.1	0.365796
10.066733	0.1	0.373935
10.068400	0.1	0.378396
10.070067	0.1	0.379663
10.071733	0.1	0.378401
10.073400	0.1	0.375095
10.075067	0.1	0.371337
10.076733	0.1	0.369274
10.078400	0.1	0.369479
10.080067	0.1	0.370527
10.081733	0.1	0.370620
10.083400	0.1	0.368878
10.085067	0.1	0.365721
10.086733	0.1	0.362522
10.088400	0.1	0.360566
10.090067	0.1	0.360315
10.091733	0.1	0.361321
10.093400	0.1	0.362550
10.095067	0.1	0.363216
10.096733	0.1	0.363407
10.098400	0.1	0.363300
10.100067	0.1	0.361823
10.101733	0.1	0.357721
10.103400	0.1	0.352226
10.105067	0.1	0.348636
10.106733	0.1	0.349144
10.108400	0.1	0.353437
10.110067	0.1	0.359821
10.111733	0.1	0.366583
10.113400	0.1	0.372222
10.115067	0.1	0.375421
10.116733	0.1	0.375486
10.118400	0.1	0.372552
10.120067	0.1	0.367658
10.121733	0.1	0.362881
10.123400	0.1	0.360524
10.125067	0.1	0.361111
10.126733	0.1	0.362648
10.128400	0.1	0.362797
10.130067	0.1	0.361190
10.131733	0.1	0.359067
10.133400	0.1	0.357414
10.135067	0.1	0.356194
10.136733	0.1	0.354885
10.138400	0.1	0.353237
10.140067	0.1	0.352156
10.141733	0.1	0.353218
10.143400	0.1	0.356957
10.145067	0.1	0.362131
10.146733	0.1	0.366517
10.148400	0.1	0.368748
10.150067	0.1	0.369395
10.151733	0.1	0.369865
10.153400	0.1	0.370452
10.155067	0.1	0.370522
10.156733	0.1	0.369963
10.158400	0.1	0.369181
10.160067	0.1	0.368250
10.161733	0.1	0.367202
10.163400	0.1	0.366666
10.165067	0.1	0.367556
10.166733	0.1	0.369991
10.168400	0.1	0.372664
10.170067	0.1	0.373656
10.171733	0.1	0.372231
10.173400	0.1	0.369395
10.175067	0.1	0.366783
10.176733	0.1	0.365204
10.178400	0.1	0.364077
10.180067	0.1	0.362094
10.181733	0.1	0.358457
10.183400	0.1	0.353516
10.185067	0.1	0.348240
10.186733	0.1	0.343644
10.188400	0.1	0.340827
10.190067	0.1	0.340799
10.191733	0.1	0.344045
10.193400	0.1	0.350229
10.195067	0.1	0.357702
10.196733	0.1	0.363896
10.198400	0.1	0.366908
10.200067	0.1	0.366098
10.201733	0.1	0.362550
10.203400	0.1	0.359458
10.205067	0.1	0.359742
10.206733	0.1	0.362904
10.208400	0.1	0.365688
10.210067	0.1	0.365870
10.211733	0.1	0.364287
10.213400	0.1	0.362881
10.215067	0.1	0.361986
10.216733	0.1	0.360687
10.218400	0.1	0.358960
10.220067	0.1	0.357861
10.221733	0.1	0.357796
10.223400	0.1	0.358061
10.225067	0.1	0.358112
10.226733	0.1	0.357945
10.228400	0.1	0.357414
10.230067	0.1	0.356324
10.231733	0.1	0.355123
10.233400	0.1	0.354825
10.235067	0.1	0.356282
10.236733	0.1	0.359244
10.238400	0.1	0.362508
10.240067	0.1	0.365064
10.241733	0.1	0.366364
10.243400	0.1	0.365912
10.245067	0.1	0.363714
10.246733	0.1	0.360887
10.248400	0.1	0.358955
10.250067	0.1	0.358233
10.251733	0.1	0.357185
10.253400	0.1	0.353921
10.255067	0.1	0.347900
10.256733	0.1	0.340207
10.258400	0.1	0.333400
10.260067	0.1	0.330769
10.261733	0.1	0.333902
10.263400	0.1	0.340729
10.265067	0.1	0.347206
10.266733	0.1	0.350913
10.268400	0.1	0.352366
10.270067	0.1	0.353511
10.271733	0.1	0.355989
10.273400	0.1	0.360436
10.275067	0.1	0.366266
10.276733	0.1	0.371691
10.278400	0.1	0.374578
10.280067	0.1	0.374042
10.281733	0.1	0.371486
10.283400	0.1	0.369214
10.285067	0.1	0.368403
10.286733	0.1	0.369600
10.288400	0.1	0.373260
10.290067	0.1	0.378620
10.291733	0.1	0.383724
10.293400	0.1	0.386960
10.295067	0.1	0.387966
10.296733	0.1	0.387845
10.298400	0.1	0.388408
10.300067	0.1	0.390769
10.301733	0.1	0.394997
10.303400	0.1	0.400310
10.305067	0.1	0.405526
10.306733	0.1	0.409931
10.308400	0.1	0.413139
10.310067	0.1	0.414774
10.311733	0.1	0.415477
10.313400	0.1	0.416762
10.315067	0.1	0.419500
10.316733	0.1	0.423947
10.318400	0.1	0.430066
10.320067	0.1	0.436944
10.321733	0.1	0.443053
10.323400	0.1	0.447030
10.325067	0.1	0.448176
10.326733	0.1	0.447375
10.328400	0.1	0.446816
10.330067	0.1	0.447752
10.331733	0.1	0.450206
10.333400	0.1	0.454593
10.335067	0.1	0.461293
10.336733	0.1	0.469894
10.338400	0.1	0.479999
10.340067	0.1	0.491403
10.341733	0.1	0.503394
10.343400	0.1	0.514793
10.345067	0.1	0.524437
10.346733	0.1	0.531538
10.348400	0.1	0.535627
10.350067	0.1	0.536507
10.351733	0.1	0.534724
10.353400	0.1	0.531878
10.355067	0.1	0.530202
10.356733	0.1	0.531781
10.358400	0.1	0.537881
10.360067	0.1	0.548144
10.361733	0.1	0.560465
10.363400	0.1	0.572656
10.365067	0.1	0.584149
10.366733	0.1	0.595651
10.368400	0.1	0.607232
10.370067	0.1	0.617467
10.371733	0.1	0.624843
10.373400	0.1	0.629784
10.375067	0.1	0.634538
10.376733	0.1	0.641043
10.378400	0.1	0.649649
10.380067	0.1	0.659996
10.381733	0.1	0.672126
10.383400	0.1	0.686240
10.385067	0.1	0.701803
10.386733	0.1	0.717673
10.388400	0.1	0.732937
10.390067	0.1	0.746977
10.391733	0.1	0.759312
10.393400	0.1	0.769733
10.395067	0.1	0.778278
10.396733	0.1	0.785477
10.398400	0.1	0.792374
10.400067	0.1	0.799741
10.401733	0.1	0.808300
10.403400	0.1	0.819457
10.405067	0.1	0.834465
10.406733	0.1	0.852924
10.408400	0.1	0.872822
10.410067	0.1	0.891811
10.411733	0.1	0.908431
10.413400	0.1	0.923187
10.415067	0.1	0.938503
10.416733	0.1	0.955984
10.418400	0.1	0.974303
10.420067	0.1	0.991202
10.421733	0.1	1.005931
10.423400	0.1	1.019100
10.425067	0.1	1.031836
10.426733	0.1	1.045088
10.428400	0.1	1.059533
10.430067	0.1	1.076059
10.431733	0.1	1.095147
10.433400	0.1	1.115524
10.435067	0.1	1.134817
10.436733	0.1	1.151571
10.438400	0.1	1.166048
10.440067	0.1	1.179581
10.441733	0.1	1.193243
10.443400	0.1	1.207097
10.445067	0.1	1.220587
10.446733	0.1	1.233188
10.448400	0.1	1.244815
10.450067	0.1	1.255916
10.451733	0.1	1.266696
10.453400	0.1	1.276536
10.455067	0.1	1.284615
10.456733	0.1	1.290790
10.458400	0.1	1.295703
10.460067	0.1	1.299796
10.461733	0.1	1.302259
10.463400	0.1	1.301994
10.465067	0.1	1.299442
10.466733	0.1	1.297332
10.468400	0.1	1.299628
10.470067	0.1	1.308979
10.471733	0.1	1.324480
10.473400	0.1	1.341584
10.475067	0.1	1.355023
10.476733	0.1	1.361584
10.478400	0.1	1.360537
10.480067	0.1	1.353258
10.481733	0.1	1.342837
10.483400	0.1	1.333021
10.485067	0.1	1.326436
10.486733	0.1	1.323274
10.488400	0.1	1.322087
10.490067	0.1	1.321733
10.491733	0.1	1.321961
10.493400	0.1	1.322865
10.495067	0.1	1.324881
10.496733	0.1	1.328140
10.498400	0.1	1.331591
10.500067	0.1	1.334338
10.501733	0.1	1.337295
10.503400	0.1	1.341910
10.505067	0.1	1.347284
10.506733	0.1	1.350520
10.508400	0.1	1.349980
10.510067	0.1	1.346068
10.511733	0.1	1.339712
10.513400	0.1	1.332108
10.515067	0.1	1.325062
10.516733	0.1	1.320667
10.518400	0.1	1.320196
10.520067	0.1	1.323153
10.521733	0.1	1.327852
10.523400	0.1	1.332043
10.525067	0.1	1.332834
10.526733	0.1	1.328401
10.528400	0.1	1.320369
10.530067	0.1	1.312960
10.531733	0.1	1.309104
10.533400	0.1	1.308755
10.535067	0.1	1.311139
10.536733	0.1	1.315870
10.538400	0.1	1.321710
10.540067	0.1	1.326692
10.541733	0.1	1.329659
10.543400	0.1	1.330762
10.545067	0.1	1.330613
10.546733	0.1	1.329547
10.548400	0.1	1.328271
10.550067	0.1	1.327903
10.551733	0.1	1.328564
10.553400	0.1	1.329025
10.555067	0.1	1.328127
10.556733	0.1	1.325873
10.558400	0.1	1.323256
10.560067	0.1	1.321314
10.561733	0.1	1.320550
10.563400	0.1	1.321035
10.565067	0.1	1.322632
10.566733	0.1	1.324671
10.568400	0.1	1.326082
10.570067	0.1	1.325989
10.571733	0.1	1.324085
10.573400	0.1	1.320965
10.575067	0.1	1.317887
10.576733	0.1	1.315810
10.578400	0.1	1.315251
10.580067	0.1	1.316620
10.581733	0.1	1.319433
10.583400	0.1	1.322362
10.585067	0.1	1.324494
10.586733	0.1	1.325626
10.588400	0.1	1.325905
10.590067	0.1	1.325742
10.591733	0.1	1.325849
10.593400	0.1	1.327326
10.595067	0.1	1.330883
10.596733	0.1	1.335768
10.598400	0.1	1.340644
10.600067	0.1	1.345370
10.601733	0.1	1.350143
10.603400	0.1	1.353635
10.605067	0.1	1.354050
10.606733	0.1	1.351167
10.608400	0.1	1.346427
10.610067	0.1	1.341840
10.611733	0.1	1.338948
10.613400	0.1	1.338157
10.615067	0.1	1.339037
10.616733	0.1	1.340657
10.618400	0.1	1.341840
10.620067	0.1	1.341784
10.621733	0.1	1.340457
10.623400	0.1	1.338460
10.625067	0.1	1.336643
10.626733	0.1	1.335545
10.628400	0.1	1.335321
10.630067	0.1	1.335959
10.631733	0.1	1.336941
10.633400	0.1	1.336895
10.635067	0.1	1.334483
10.636733	0.1	1.329849
10.638400	0.1	1.324615
10.640067	0.1	1.320723
10.641733	0.1	1.318897
10.643400	0.1	1.317533
10.645067	0.1	1.314292
10.646733	0.1	1.309426
10.648400	0.1	1.305691
10.650067	0.1	1.304625
10.651733	0.1	1.304643
10.653400	0.1	1.303027
10.655067	0.1	1.298664
10.656733	0.1	1.292299
10.658400	0.1	1.284708
10.660067	0.1	1.275865
10.661733	0.1	1.265975
10.663400	0.1	1.256079
10.665067	0.1	1.247162
10.666733	0.1	1.239469
10.668400	0.1	1.232824
10.670067	0.1	1.227148
10.671733	0.1	1.222100
10.673400	0.1	1.216144
10.675067	0.1	1.206961
10.676733	0.1	1.193751
10.678400	0.1	1.178212
10.680067	0.1	1.162430
10.681733	0.1	1.147306
10.683400	0.1	1.133932
10.685067	0.1	1.124688
10.686733	0.1	1.121219
10.688400	0.1	1.122477
10.690067	0.1	1.125452
10.691733	0.1	1.126719
10.693400	0.1	1.123310
10.695067	0.1	1.113997
10.696733	0.1	1.099980
10.698400	0.1	1.083328
10.700067	0.1	1.065717
10.701733	0.1	1.048730
10.703400	0.1	1.033433
10.705067	0.1	1.019295
10.706733	0.1	1.004906
10.708400	0.1	0.990028
10.710067	0.1	0.976417
10.711733	0.1	0.965996
10.713400	0.1	0.958103
10.715067	0.1	0.949521
10.716733	0.1	0.938200
10.718400	0.1	0.925851
10.720067	0.1	0.915485
10.721733	0.1	0.907336
10.723400	0.1	0.898223
10.725067	0.1	0.884384
10.726733	0.1	0.864910
10.728400	0.1	0.842717
10.730067	0.1	0.822241
10.731733	0.1	0.806637
10.733400	0.1	0.796225
10.735067	0.1	0.788444
10.736733	0.1	0.780448
10.738400	0.1	0.771717
10.740067	0.1	0.763247
10.741733	0.1	0.755517
10.743400	0.1	0.748155
10.745067	0.1	0.740224
10.746733	0.1	0.730441
10.748400	0.1	0.718175
10.750067	0.1	0.704401
10.751733	0.1	0.690874
10.753400	0.1	0.678459
10.755067	0.1	0.667307
10.756733	0.1	0.657788
10.758400	0.1	0.649602
10.760067	0.1	0.641085
10.761733	0.1	0.631143
10.763400	0.1	0.620945
10.765067	0.1	0.612712
10.766733	0.1	0.607283
10.768400	0.1	0.603367
10.770067	0.1	0.598738
10.771733	0.1	0.591613
10.773400	0.1	0.581308
10.775067	0.1	0.568642
10.776733	0.1	0.555781
10.778400	0.1	0.544698
10.780067	0.1	0.536037
10.781733	0.1	0.530072
10.783400	0.1	0.526975
10.785067	0.1	0.525606
10.786733	0.1	0.524251
10.788400	0.1	0.522691
10.790067	0.1	0.521727
10.791733	0.1	0.521168
10.793400	0.1	0.519725
10.795067	0.1	0.516512
10.796733	0.1	0.511301
10.798400	0.1	0.504185
10.800067	0.1	0.496199
10.801733	0.1	0.488972
10.803400	0.1	0.483342
10.805067	0.1	0.479333
10.806733	0.1	0.476632
10.808400	0.1	0.474565
10.810067	0.1	0.472688
10.811733	0.1	0.470798
10.813400	0.1	0.467994
10.815067	0.1	0.463151
10.816733	0.1	0.456730
10.818400	0.1	0.450737
10.820067	0.1	0.447072
10.821733	0.1	0.446853
10.823400	0.1	0.450332
10.825067	0.1	0.456092
10.826733	0.1	0.461093
10.828400	0.1	0.462802
10.830067	0.1	0.461149
10.831733	0.1	0.457736
10.833400	0.1	0.454159
10.835067	0.1	0.451198
10.836733	0.1	0.448264
10.838400	0.1	0.444222
10.840067	0.1	0.439445
10.841733	0.1	0.435770
10.843400	0.1	0.434592
10.845067	0.1	0.436069
10.846733	0.1	0.438835
10.848400	0.1	0.440367
10.850067	0.1	0.438858
10.851733	0.1	0.434564
10.853400	0.1	0.429247
10.855067	0.1	0.424664
10.856733	0.1	0.421721
10.858400	0.1	0.421000
10.860067	0.1	0.422685
10.861733	0.1	0.425451
10.863400	0.1	0.427570
10.865067	0.1	0.428944
10.866733	0.1	0.430010
10.868400	0.1	0.430564
10.870067	0.1	0.430876
10.871733	0.1	0.431645
10.873400	0.1	0.432488
10.875067	0.1	0.432017
10.876733	0.1	0.429461
10.878400	0.1	0.425619
10.880067	0.1	0.422560
10.881733	0.1	0.422080
10.883400	0.1	0.423850
10.885067	0.1	0.425726
10.886733	0.1	0.426369
10.888400	0.1	0.426513
10.890067	0.1	0.427198
10.891733	0.1	0.428311
10.893400	0.1	0.429442
10.895067	0.1	0.430574
10.896733	0.1	0.431631
10.898400	0.1	0.432394
10.900067	0.1	0.432674
10.901733	0.1	0.432758
10.903400	0.1	0.433410
10.905067	0.1	0.434490
10.906733	0.1	0.434564
10.908400	0.1	0.432655
10.910067	0.1	0.429596
10.911733	0.1	0.427049
10.913400	0.1	0.425237
10.915067	0.1	0.422723
10.916733	0.1	0.418974
10.918400	0.1	0.415863
10.920067	0.1	0.415142
10.921733	0.1	0.416706
10.923400	0.1	0.420548
10.925067	0.1	0.426988
10.926733	0.1	0.434346
10.928400	0.1	0.439337
10.930067	0.1	0.440171
10.931733	0.1	0.437857
10.933400	0.1	0.435156
10.935067	0.1	0.434457
10.936733	0.1	0.435640
10.938400	0.1	0.436371
10.940067	0.1	0.435016
10.941733	0.1	0.432059
10.943400	0.1	0.428488
10.945067	0.1	0.424697
10.946733	0.1	0.421349
10.948400	0.1	0.419538
10.950067	0.1	0.419528
10.951733	0.1	0.419891
10.953400	0.1	0.418825
10.955067	0.1	0.416446
10.956733	0.1	0.414704
10.958400	0.1	0.415016
10.960067	0.1	0.416986
10.961733	0.1	0.419258
10.963400	0.1	0.420590
10.965067	0.1	0.420385
10.966733	0.1	0.418988
10.968400	0.1	0.417074
10.970067	0.1	0.414778
10.971733	0.1	0.412054
10.973400	0.1	0.409428
10.975067	0.1	0.407877
10.976733	0.1	0.407803
10.978400	0.1	0.408627
10.980067	0.1	0.409959
10.981733	0.1	0.411966
10.983400	0.1	0.414238
10.985067	0.1	0.415714
10.986733	0.1	0.415770
10.988400	0.1	0.414317
10.990067	0.1	0.411374
10.991733	0.1	0.407086
10.993400	0.1	0.401912
10.995067	0.1	0.396948
10.996733	0.1	0.393903
10.998400	0.1	0.394159
11.000067	0.1	0.397870
11.001733	0.1	0.403696
11.003400	0.1	0.409461
11.005067	0.1	0.413065
11.006733	0.1	0.412799
11.008400	0.1	0.408050
11.010067	0.1	0.400119
11.011733	0.1	0.391700
11.013400	0.1	0.384981
11.015067	0.1	0.380450
11.016733	0.1	0.377726
11.018400	0.1	0.376818
11.020067	0.1	0.378308
11.021733	0.1	0.382564
11.023400	0.1	0.388478
11.025067	0.1	0.393805
11.026733	0.1	0.397358
11.028400	0.1	0.399631
11.030067	0.1	0.401335
11.031733	0.1	0.402271
11.033400	0.1	0.401763
11.035067	0.1	0.399938
11.036733	0.1	0.398136
11.038400	0.1	0.397782
11.040067	0.1	0.398885
11.041733	0.1	0.400068
11.043400	0.1	0.400171
11.045067	0.1	0.399337
11.046733	0.1	0.398187
11.048400	0.1	0.396441
11.050067	0.1	0.392962
11.051733	0.1	0.387379
11.053400	0.1	0.380967
11.055067	0.1	0.375751
11.056733	0.1	0.373479
11.058400	0.1	0.375356
11.060067	0.1	0.381232
11.061733	0.1	0.389055
11.063400	0.1	0.395831
11.065067	0.1	0.399337
11.066733	0.1	0.398844
11.068400	0.1	0.395295
11.070067	0.1	0.391183
11.071733	0.1	0.389148
11.073400	0.1	0.390289
11.075067	0.1	0.394136
11.076733	0.1	0.399123
11.078400	0.1	0.403086
11.080067	0.1	0.404813
11.081733	0.1	0.404818
11.083400	0.1	0.404180
11.085067	0.1	0.403249
11.086733	0.1	0.401796
11.088400	0.1	0.400292
11.090067	0.1	0.400087
11.091733	0.1	0.401698
11.093400	0.1	0.403598
11.095067	0.1	0.403868
11.096733	0.1	0.402238
11.098400	0.1	0.399468
11.100067	0.1	0.396171
11.101733	0.1	0.393279
11.103400	0.1	0.392580
11.105067	0.1	0.395207
11.106733	0.1	0.399621
11.108400	0.1	0.402620
11.110067	0.1	0.402769
11.111733	0.1	0.401777
11.113400	0.1	0.401856
11.115067	0.1	0.403351
11.116733	0.1	0.405591
11.118400	0.1	0.408185
11.120067	0.1	0.410909
11.121733	0.1	0.413377
11.123400	0.1	0.415463
11.125067	0.1	0.417433
11.126733	0.1	0.419556
11.128400	0.1	0.422029
11.130067	0.1	0.425093
11.131733	0.1	0.428115
11.133400	0.1	0.429461
11.135067	0.1	0.428199
11.136733	0.1	0.425153
11.138400	0.1	0.421917
11.140067	0.1	0.420013
11.141733	0.1	0.420813
11.143400	0.1	0.424688
11.145067	0.1	0.430257
11.146733	0.1	0.435305
11.148400	0.1	0.438201
11.150067	0.1	0.438383
11.151733	0.1	0.436432
11.153400	0.1	0.433759
11.155067	0.1	0.431435
11.156733	0.1	0.429391
11.158400	0.1	0.427868
11.160067	0.1	0.428115
11.161733	0.1	0.430178
11.163400	0.1	0.432320
11.165067	0.1	0.433726
11.166733	0.1	0.435715
11.168400	0.1	0.439142
11.170067	0.1	0.441941
11.171733	0.1	0.441023
11.173400	0.1	0.436343
11.175067	0.1	0.430988
11.176733	0.1	0.427845
11.178400	0.1	0.427417
11.180067	0.1	0.428054
11.181733	0.1	0.427482
11.183400	0.1	0.424851
11.185067	0.1	0.421610
11.186733	0.1	0.419882
11.188400	0.1	0.420618
11.190067	0.1	0.423286
11.191733	0.1	0.426453
11.193400	0.1	0.428944
11.195067	0.1	0.430923
11.196733	0.1	0.433545
11.198400	0.1	0.437726
11.200067	0.1	0.443095
11.201733	0.1	0.447817
11.203400	0.1	0.450220
11.205067	0.1	0.450588
11.206733	0.1	0.450588
11.208400	0.1	0.451328
11.210067	0.1	0.452460
11.211733	0.1	0.453023
11.213400	0.1	0.453009
11.215067	0.1	0.453461
11.216733	0.1	0.455524
11.218400	0.1	0.459282
11.220067	0.1	0.462979
11.221733	0.1	0.464348
11.223400	0.1	0.462621
11.225067	0.1	0.458881
11.226733	0.1	0.455123
11.228400	0.1	0.452632
11.230067	0.1	0.451473
11.231733	0.1	0.451319
11.233400	0.1	0.451314
11.235067	0.1	0.450457
11.236733	0.1	0.449121
11.238400	0.1	0.448776
11.240067	0.1	0.450546
11.241733	0.1	0.454905
11.243400	0.1	0.461652
11.245067	0.1	0.469405
11.246733	0.1	0.475892
11.248400	0.1	0.479375
11.250067	0.1	0.479314
11.251733	0.1	0.476176
11.253400	0.1	0.471794
11.255067	0.1	0.468497
11.256733	0.1	0.467468
11.258400	0.1	0.468483
11.260067	0.1	0.470048
11.261733	0.1	0.469605
11.263400	0.1	0.465214
11.265067	0.1	0.457726
11.266733	0.1	0.450481
11.268400	0.1	0.446239
11.270067	0.1	0.444870
11.271733	0.1	0.444707
11.273400	0.1	0.444977
11.275067	0.1	0.445861
11.276733	0.1	0.447612
11.278400	0.1	0.450164
11.280067	0.1	0.452725
11.281733	0.1	0.454169
11.283400	0.1	0.454122
11.285067	0.1	0.453028
11.286733	0.1	0.450811
11.288400	0.1	0.446830
11.290067	0.1	0.441857
11.291733	0.1	0.438076
11.293400	0.1	0.436422
11.295067	0.1	0.435826
11.296733	0.1	0.434970
11.298400	0.1	0.433675
11.300067	0.1	0.432516
11.301733	0.1	0.431980
11.303400	0.1	0.432329
11.305067	0.1	0.433400
11.306733	0.1	0.434099
11.308400	0.1	0.432557
11.310067	0.1	0.427971
11.311733	0.1	0.422341
11.313400	0.1	0.419123
11.315067	0.1	0.420515
11.316733	0.1	0.426276
11.318400	0.1	0.434131
11.320067	0.1	0.441130
11.321733	0.1	0.445405
11.323400	0.1	0.447277
11.325067	0.1	0.448190
11.326733	0.1	0.448450
11.328400	0.1	0.446942
11.330067	0.1	0.442867
11.331733	0.1	0.437303
11.333400	0.1	0.433098
11.335067	0.1	0.432343
11.336733	0.1	0.434299
11.338400	0.1	0.436683
11.340067	0.1	0.438238
11.341733	0.1	0.439510
11.343400	0.1	0.441233
11.345067	0.1	0.442923
11.346733	0.1	0.443701
11.348400	0.1	0.443226
11.350067	0.1	0.441973
11.351733	0.1	0.440958
11.353400	0.1	0.440432
11.355067	0.1	0.439896
11.356733	0.1	0.439771
11.358400	0.1	0.441736
11.360067	0.1	0.446835
11.361733	0.1	0.453889
11.363400	0.1	0.460353
11.365067	0.1	0.464260
11.366733	0.1	0.465172
11.368400	0.1	0.464674
11.370067	0.1	0.465214
11.371733	0.1	0.467445
11.373400	0.1	0.469801
11.375067	0.1	0.470546
11.376733	0.1	0.468958
11.378400	0.1	0.465554
11.380067	0.1	0.462472
11.381733	0.1	0.461857
11.383400	0.1	0.463054
11.385067	0.1	0.463245
11.386733	0.1	0.460469
11.388400	0.1	0.455049
11.390067	0.1	0.449130
11.391733	0.1	0.445456
11.393400	0.1	0.445717
11.395067	0.1	0.449410
11.396733	0.1	0.454583
11.398400	0.1	0.460008
11.400067	0.1	0.465778
11.401733	0.1	0.471356
11.403400	0.1	0.474844
11.405067	0.1	0.475440
11.406733	0.1	0.474616
11.408400	0.1	0.473475
11.410067	0.1	0.471207
11.411733	0.1	0.467184
11.413400	0.1	0.462425
11.415067	0.1	0.458341
11.416733	0.1	0.455421
11.418400	0.1	0.453377
11.420067	0.1	0.452120
11.421733	0.1	0.451924
11.423400	0.1	0.452818
11.425067	0.1	0.454481
11.426733	0.1	0.456306
11.428400	0.1	0.457228
11.430067	0.1	0.456483
11.431733	0.1	0.454267
11.433400	0.1	0.451216
11.435067	0.1	0.448162
11.436733	0.1	0.445964
11.438400	0.1	0.444744
11.440067	0.1	0.444036
11.441733	0.1	0.443589
11.443400	0.1	0.442909
11.445067	0.1	0.441256
11.446733	0.1	0.438816
11.448400	0.1	0.436576
11.450067	0.1	0.435230
11.451733	0.1	0.434811
11.453400	0.1	0.434904
11.455067	0.1	0.435337
11.456733	0.1	0.436231
11.458400	0.1	0.436991
11.460067	0.1	0.437032
11.461733	0.1	0.437247
11.463400	0.1	0.438890
11.465067	0.1	0.442360
11.466733	0.1	0.447268
11.468400	0.1	0.452339
11.470067	0.1	0.456278
11.471733	0.1	0.458807
11.473400	0.1	0.459789
11.475067	0.1	0.458499
11.476733	0.1	0.454127
11.478400	0.1	0.446080
11.480067	0.1	0.434709
11.481733	0.1	0.422387
11.483400	0.1	0.412827
11.485067	0.1	0.408851
11.486733	0.1	0.411011
11.488400	0.1	0.417591
11.490067	0.1	0.425521
11.491733	0.1	0.431817
11.493400	0.1	0.434676
11.495067	0.1	0.433736
11.496733	0.1	0.430127
11.498400	0.1	0.425437
11.500067	0.1	0.420325
11.501733	0.1	0.415551
11.503400	0.1	0.412590
11.505067	0.1	0.411738
11.506733	0.1	0.411938
11.508400	0.1	0.411929
11.510067	0.1	0.410425
11.511733	0.1	0.407565
11.513400	0.1	0.405335
11.515067	0.1	0.404618
11.516733	0.1	0.404450
11.518400	0.1	0.404259
11.520067	0.1	0.404161
11.521733	0.1	0.403845
11.523400	0.1	0.403025
11.525067	0.1	0.402364
11.526733	0.1	0.402606
11.528400	0.1	0.402974
11.530067	0.1	0.401810
11.531733	0.1	0.398662
11.533400	0.1	0.394564
11.535067	0.1	0.390522
11.536733	0.1	0.386992
11.538400	0.1	0.383961
11.540067	0.1	0.380832
11.541733	0.1	0.377423
11.543400	0.1	0.374713
11.545067	0.1	0.373884
11.546733	0.1	0.375342
11.548400	0.1	0.378778
11.550067	0.1	0.383416
11.551733	0.1	0.388380
11.553400	0.1	0.393260
11.555067	0.1	0.397735
11.556733	0.1	0.400720
11.558400	0.1	0.400743
11.560067	0.1	0.397223
11.561733	0.1	0.390937
11.563400	0.1	0.383276
11.565067	0.1	0.375723
11.566733	0.1	0.370154
11.568400	0.1	0.368715
11.570067	0.1	0.372622
11.571733	0.1	0.380767
11.573400	0.1	0.389591
11.575067	0.1	0.395859
11.576733	0.1	0.399468
11.578400	0.1	0.402015
11.580067	0.1	0.403756
11.581733	0.1	0.403617
11.583400	0.1	0.401465
11.585067	0.1	0.398639
11.586733	0.1	0.396143
11.588400	0.1	0.394122
11.590067	0.1	0.392855
11.591733	0.1	0.392497
11.593400	0.1	0.392324
11.595067	0.1	0.391286
11.596733	0.1	0.389498
11.598400	0.1	0.388939
11.600067	0.1	0.391849
11.601733	0.1	0.398355
11.603400	0.1	0.406359
11.605067	0.1	0.413475
11.606733	0.1	0.418443
11.608400	0.1	0.421116
11.610067	0.1	0.421475
11.611733	0.1	0.418862
11.613400	0.1	0.412916
11.615067	0.1	0.405009
11.616733	0.1	0.397554
11.618400	0.1	0.392171
11.620067	0.1	0.389409
11.621733	0.1	0.389372
11.623400	0.1	0.391561
11.625067	0.1	0.394541
11.626733	0.1	0.396618
11.628400	0.1	0.396641
11.630067	0.1	0.393945
11.631733	0.1	0.388380
11.633400	0.1	0.381288
11.635067	0.1	0.375584
11.636733	0.1	0.373917
11.638400	0.1	0.376729
11.640067	0.1	0.382252
11.641733	0.1	0.388031
11.643400	0.1	0.392040
11.645067	0.1	0.392948
11.646733	0.1	0.390662
11.648400	0.1	0.386620
11.650067	0.1	0.383034
11.651733	0.1	0.382098
11.653400	0.1	0.384869
11.655067	0.1	0.390317
11.656733	0.1	0.396185
11.658400	0.1	0.400636
11.660067	0.1	0.403295
11.661733	0.1	0.405195
11.663400	0.1	0.407668
11.665067	0.1	0.411673
11.666733	0.1	0.417214
11.668400	0.1	0.422383
11.670067	0.1	0.424301
11.671733	0.1	0.421875
11.673400	0.1	0.416734
11.675067	0.1	0.411756
11.676733	0.1	0.409139
11.678400	0.1	0.409163
11.680067	0.1	0.410494
11.681733	0.1	0.412250
11.683400	0.1	0.415100
11.685067	0.1	0.419724
11.686733	0.1	0.424762
11.688400	0.1	0.427412
11.690067	0.1	0.426341
11.691733	0.1	0.422578
11.693400	0.1	0.417763
11.695067	0.1	0.413316
11.696733	0.1	0.410797
11.698400	0.1	0.411230
11.700067	0.1	0.413544
11.701733	0.1	0.415137
11.703400	0.1	0.414406
11.705067	0.1	0.411882
11.706733	0.1	0.409484
11.708400	0.1	0.408860
11.710067	0.1	0.410038
11.711733	0.1	0.411938
11.713400	0.1	0.414015
11.715067	0.1	0.417014
11.716733	0.1	0.422187
11.718400	0.1	0.429507
11.720067	0.1	0.437433
11.721733	0.1	0.444409
11.723400	0.1	0.449275
11.725067	0.1	0.450853
11.726733	0.1	0.448860
11.728400	0.1	0.444469
11.730067	0.1	0.439021
11.731733	0.1	0.433326
11.733400	0.1	0.428222
11.735067	0.1	0.424441
11.736733	0.1	0.421628
11.738400	0.1	0.418662
11.740067	0.1	0.415049
11.741733	0.1	0.411379
11.743400	0.1	0.408776
11.745067	0.1	0.407929
11.746733	0.1	0.408245
11.748400	0.1	0.408785
11.750067	0.1	0.409279
11.751733	0.1	0.409386
11.753400	0.1	0.408413
11.755067	0.1	0.406508
11.756733	0.1	0.405042
11.758400	0.1	0.404962
11.760067	0.1	0.405549
11.761733	0.1	0.405731
11.763400	0.1	0.405600
11.765067	0.1	0.405833
11.766733	0.1	0.406718
11.768400	0.1	0.408171
11.770067	0.1	0.409842
11.771733	0.1	0.411547
11.773400	0.1	0.413461
11.775067	0.1	0.415500
11.776733	0.1	0.417237
11.778400	0.1	0.417861
11.780067	0.1	0.415919
11.781733	0.1	0.410792
11.783400	0.1	0.404492
11.785067	0.1	0.400175
11.786733	0.1	0.398867
11.788400	0.1	0.399016
11.790067	0.1	0.399030
11.791733	0.1	0.398844
11.793400	0.1	0.398727
11.795067	0.1	0.397796
11.796733	0.1	0.395426
11.798400	0.1	0.393372
11.800067	0.1	0.394182
11.801733	0.1	0.398085
11.803400	0.1	0.403025
11.805067	0.1	0.407244
11.806733	0.1	0.410820
11.808400	0.1	0.415035
11.810067	0.1	0.420492
11.811733	0.1	0.425931
11.813400	0.1	0.429577
11.815067	0.1	0.431095
11.816733	0.1	0.431272
11.818400	0.1	0.430625
11.820067	0.1	0.429112
11.821733	0.1	0.426187
11.823400	0.1	0.421102
11.825067	0.1	0.413992
11.826733	0.1	0.406508
11.828400	0.1	0.401535
11.830067	0.1	0.401633
11.831733	0.1	0.406848
11.833400	0.1	0.414476
11.835067	0.1	0.421256
11.836733	0.1	0.425014
11.838400	0.1	0.424478
11.840067	0.1	0.419631
11.841733	0.1	0.412464
11.843400	0.1	0.405810
11.845067	0.1	0.401316
11.846733	0.1	0.399319
11.848400	0.1	0.399244
11.850067	0.1	0.399742
11.851733	0.1	0.399901
11.853400	0.1	0.400352
11.855067	0.1	0.402215
11.856733	0.1	0.405232
11.858400	0.1	0.408096
11.860067	0.1	0.410364
11.861733	0.1	0.412702
11.863400	0.1	0.415458
11.865067	0.1	0.418280
11.866733	0.1	0.420907
11.868400	0.1	0.423049
11.870067	0.1	0.423654
11.871733	0.1	0.421745
11.873400	0.1	0.418155
11.875067	0.1	0.414904
11.876733	0.1	0.413116
11.878400	0.1	0.412506
11.880067	0.1	0.412418
11.881733	0.1	0.412446
11.883400	0.1	0.412334
11.885067	0.1	0.412157
11.886733	0.1	0.412660
11.888400	0.1	0.414522
11.890067	0.1	0.417465
11.891733	0.1	0.420520
11.893400	0.1	0.422541
11.895067	0.1	0.422653
11.896733	0.1	0.420688
11.898400	0.1	0.417349
11.900067	0.1	0.414331
11.901733	0.1	0.413782
11.903400	0.1	0.416711
11.905067	0.1	0.422192
11.906733	0.1	0.428529
11.908400	0.1	0.434476
11.910067	0.1	0.439100
11.911733	0.1	0.441675
11.913400	0.1	0.441927
11.915067	0.1	0.440180
11.916733	0.1	0.438136
11.918400	0.1	0.438574
11.920067	0.1	0.442807
11.921733	0.1	0.449489
11.923400	0.1	0.456050
11.925067	0.1	0.460041
11.926733	0.1	0.459645
11.928400	0.1	0.454672
11.930067	0.1	0.447477
11.931733	0.1	0.441712
11.933400	0.1	0.439300
11.935067	0.1	0.438984
11.936733	0.1	0.438457
11.938400	0.1	0.437172
11.940067	0.1	0.436106
11.941733	0.1	0.435933
11.943400	0.1	0.436623
11.945067	0.1	0.438020
11.946733	0.1	0.440022
11.948400	0.1	0.442402
11.950067	0.1	0.444972
11.951733	0.1	0.448152
11.953400	0.1	0.452437
11.955067	0.1	0.457224
11.956733	0.1	0.461498
11.958400	0.1	0.464660
11.960067	0.1	0.465261
11.961733	0.1	0.461615
11.963400	0.1	0.455007
11.965067	0.1	0.449265
11.966733	0.1	0.446774
11.968400	0.1	0.447058
11.970067	0.1	0.448590
11.971733	0.1	0.449647
11.973400	0.1	0.448795
11.975067	0.1	0.446173
11.976733	0.1	0.443188
11.978400	0.1	0.440893
11.980067	0.1	0.439952
11.981733	0.1	0.441419
11.983400	0.1	0.445433
11.985067	0.1	0.450318
11.986733	0.1	0.454281
11.988400	0.1	0.456683
11.990067	0.1	0.457736
11.991733	0.1	0.458327
11.993400	0.1	0.459189
11.995067	0.1	0.459799
11.996733	0.1	0.458965
11.998400	0.1	0.456134
12.000067	0.1	0.452264
12.001733	0.1	0.449792
12.003400	0.1	0.450662
12.005067	0.1	0.454476
12.006733	0.1	0.459077
12.008400	0.1	0.462024
12.010067	0.1	0.462062
12.011733	0.1	0.460139
12.013400	0.1	0.458602
12.015067	0.1	0.459002
12.016733	0.1	0.460711
12.018400	0.1	0.461992
12.020067	0.1	0.462588
12.021733	0.1	0.463789
12.023400	0.1	0.465596
12.025067	0.1	0.465801
12.026733	0.1	0.462155
12.028400	0.1	0.454774
12.030067	0.1	0.446509
12.031733	0.1	0.441009
12.033400	0.1	0.440502
12.035067	0.1	0.444851
12.036733	0.1	0.451594
12.038400	0.1	0.457396
12.040067	0.1	0.460735
12.041733	0.1	0.462295
12.043400	0.1	0.462853
12.045067	0.1	0.462732
12.046733	0.1	0.462681
12.048400	0.1	0.463417
12.050067	0.1	0.465056
12.051733	0.1	0.467296
12.053400	0.1	0.469266
12.055067	0.1	0.470192
12.056733	0.1	0.470453
12.058400	0.1	0.470807
12.060067	0.1	0.471296
12.061733	0.1	0.471505
12.063400	0.1	0.471557
12.065067	0.1	0.472250
12.066733	0.1	0.474034
12.068400	0.1	0.476525
12.070067	0.1	0.478849
12.071733	0.1	0.480064
12.073400	0.1	0.480311
12.075067	0.1	0.481345
12.076733	0.1	0.484805
12.078400	0.1	0.490723
12.080067	0.1	0.498202
12.081733	0.1	0.506048
12.083400	0.1	0.512321
12.085067	0.1	0.514630
12.086733	0.1	0.512186
12.088400	0.1	0.507296
12.090067	0.1	0.503287
12.091733	0.1	0.501331
12.093400	0.1	0.500763
12.095067	0.1	0.501135
12.096733	0.1	0.502323
12.098400	0.1	0.504120
12.100067	0.1	0.506779
12.101733	0.1	0.510449
12.103400	0.1	0.514020
12.105067	0.1	0.516237
12.106733	0.1	0.517643
12.108400	0.1	0.520023
12.110067	0.1	0.524083
12.111733	0.1	0.528861
12.113400	0.1	0.533080
12.115067	0.1	0.535818
12.116733	0.1	0.536419
12.118400	0.1	0.535292
12.120067	0.1	0.534109
12.121733	0.1	0.534235
12.123400	0.1	0.536120
12.125067	0.1	0.540228
12.126733	0.1	0.546728
12.128400	0.1	0.554728
12.130067	0.1	0.562854
12.131733	0.1	0.569886
12.133400	0.1	0.574947
12.135067	0.1	0.577997
12.136733	0.1	0.579865
12.138400	0.1	0.581387
12.140067	0.1	0.582682
12.141733	0.1	0.583795
12.143400	0.1	0.585360
12.145067	0.1	0.587888
12.146733	0.1	0.591306
12.148400	0.1	0.595301
12.150067	0.1	0.599124
12.151733	0.1	0.601509
12.153400	0.1	0.601476
12.155067	0.1	0.599106
12.156733	0.1	0.595753
12.158400	0.1	0.593122
12.160067	0.1	0.591641
12.161733	0.1	0.590654
12.163400	0.1	0.590091
12.165067	0.1	0.590570
12.166733	0.1	0.591753
12.168400	0.1	0.592205
12.170067	0.1	0.591814
12.171733	0.1	0.592717
12.173400	0.1	0.596656
12.175067	0.1	0.602934
12.176733	0.1	0.609905
12.178400	0.1	0.616913
12.180067	0.1	0.623614
12.181733	0.1	0.628927
12.183400	0.1	0.631884
12.185067	0.1	0.632601
12.186733	0.1	0.632028
12.188400	0.1	0.631018
12.190067	0.1	0.630058
12.191733	0.1	0.629718
12.193400	0.1	0.630585
12.195067	0.1	0.632745
12.196733	0.1	0.635795
12.198400	0.1	0.639088
12.200067	0.1	0.641812
12.201733	0.1	0.643753
12.203400	0.1	0.645868
12.205067	0.1	0.648866
12.206733	0.1	0.651903
12.208400	0.1	0.653793
12.210067	0.1	0.654948
12.211733	0.1	0.656536
12.213400	0.1	0.658580
12.215067	0.1	0.660368
12.216733	0.1	0.661747
12.218400	0.1	0.663335
12.220067	0.1	0.666161
12.221733	0.1	0.670790
12.223400	0.1	0.676173
12.225067	0.1	0.680080
12.226733	0.1	0.680988
12.228400	0.1	0.679493
12.230067	0.1	0.677872
12.231733	0.1	0.678045
12.233400	0.1	0.680164
12.235067	0.1	0.683451
12.236733	0.1	0.687423
12.238400	0.1	0.691554
12.240067	0.1	0.694152
12.241733	0.1	0.693211
12.243400	0.1	0.688862
12.245067	0.1	0.683623
12.246733	0.1	0.680354
12.248400	0.1	0.680545
12.250067	0.1	0.684178
12.251733	0.1	0.690338
12.253400	0.1	0.697379
12.255067	0.1	0.703782
12.256733	0.1	0.709188
12.258400	0.1	0.713547
12.260067	0.1	0.716532
12.261733	0.1	0.718245
12.263400	0.1	0.718911
12.265067	0.1	0.718287
12.266733	0.1	0.716215
12.268400	0.1	0.713379
12.270067	0.1	0.710809
12.271733	0.1	0.708699
12.273400	0.1	0.707065
12.275067	0.1	0.706725
12.276733	0.1	0.707633
12.278400	0.1	0.708131
12.280067	0.1	0.707633
12.281733	0.1	0.708071
12.283400	0.1	0.711656
12.285067	0.1	0.718539
12.286733	0.1	0.726688
12.288400	0.1	0.733552
12.290067	0.1	0.737486
12.291733	0.1	0.737798
12.293400	0.1	0.735107
12.295067	0.1	0.731857
12.296733	0.1	0.730716
12.298400	0.1	0.732858
12.300067	0.1	0.737649
12.301733	0.1	0.742660
12.303400	0.1	0.745226
12.305067	0.1	0.744881
12.306733	0.1	0.743014
12.308400	0.1	0.740658
12.310067	0.1	0.738460
12.311733	0.1	0.737784
12.313400	0.1	0.739563
12.315067	0.1	0.743223
12.316733	0.1	0.747726
12.318400	0.1	0.752416
12.320067	0.1	0.756839
12.321733	0.1	0.760127
12.323400	0.1	0.760574
12.325067	0.1	0.757370
12.326733	0.1	0.752467
12.328400	0.1	0.748797
12.330067	0.1	0.747656
12.331733	0.1	0.748760
12.333400	0.1	0.751247
12.335067	0.1	0.753985
12.336733	0.1	0.755778
12.338400	0.1	0.756504
12.340067	0.1	0.757743
12.341733	0.1	0.761426
12.343400	0.1	0.768090
12.345067	0.1	0.777170
12.346733	0.1	0.787945
12.348400	0.1	0.799107
12.350067	0.1	0.808085
12.351733	0.1	0.812141
12.353400	0.1	0.810311
12.355067	0.1	0.804034
12.356733	0.1	0.795443
12.358400	0.1	0.785827
12.360067	0.1	0.776923
12.361733	0.1	0.771619
12.363400	0.1	0.771927
12.365067	0.1	0.777147
12.366733	0.1	0.784863
12.368400	0.1	0.793287
12.370067	0.1	0.801836
12.371733	0.1	0.809813
12.373400	0.1	0.815974
12.375067	0.1	0.819010
12.376733	0.1	0.818330
12.378400	0.1	0.815210
12.380067	0.1	0.812230
12.381733	0.1	0.811461
12.383400	0.1	0.813734
12.385067	0.1	0.818516
12.386733	0.1	0.824630
12.388400	0.1	0.830833
12.390067	0.1	0.835098
12.391733	0.1	0.835131
12.393400	0.1	0.830600
12.395067	0.1	0.823899
12.396733	0.1	0.818446
12.398400	0.1	0.816183
12.400067	0.1	0.816258
12.401733	0.1	0.816477
12.403400	0.1	0.816216
12.405067	0.1	0.817007
12.406733	0.1	0.819946
12.408400	0.1	0.823904
12.410067	0.1	0.826791
12.411733	0.1	0.827676
12.413400	0.1	0.827229
12.415067	0.1	0.826553
12.416733	0.1	0.826009
12.418400	0.1	0.825562
12.420067	0.1	0.825766
12.421733	0.1	0.827285
12.423400	0.1	0.829478
12.425067	0.1	0.830572
12.426733	0.1	0.829278
12.428400	0.1	0.826227
12.430067	0.1	0.823685
12.431733	0.1	0.823652
12.433400	0.1	0.826600
12.435067	0.1	0.831401
12.436733	0.1	0.835690
12.438400	0.1	0.837245
12.440067	0.1	0.835648
12.441733	0.1	0.832239
12.443400	0.1	0.828649
12.445067	0.1	0.826102
12.446733	0.1	0.825524
12.448400	0.1	0.827122
12.450067	0.1	0.829976
12.451733	0.1	0.832640
12.453400	0.1	0.833776
12.455067	0.1	0.832672
12.456733	0.1	0.829636
12.458400	0.1	0.825203
12.460067	0.1	0.819382
12.461733	0.1	0.812523
12.463400	0.1	0.805832
12.465067	0.1	0.800206
12.466733	0.1	0.795522
12.468400	0.1	0.791708
12.470067	0.1	0.789524
12.471733	0.1	0.789026
12.473400	0.1	0.788993
12.475067	0.1	0.789161
12.476733	0.1	0.790628
12.478400	0.1	0.793147
12.480067	0.1	0.794330
12.481733	0.1	0.792351
12.483400	0.1	0.787806
12.485067	0.1	0.782507
12.486733	0.1	0.777352
12.488400	0.1	0.771894
12.490067	0.1	0.765678
12.491733	0.1	0.759247
12.493400	0.1	0.753747
12.495067	0.1	0.749738
12.496733	0.1	0.746674
12.498400	0.1	0.744150
12.500067	0.1	0.742828
12.501733	0.1	0.743382
12.503400	0.1	0.745873
12.505067	0.1	0.749910
12.506733	0.1	0.754017
12.508400	0.1	0.756341
12.510067	0.1	0.756392
12.511733	0.1	0.754772
12.513400	0.1	0.752043
12.515067	0.1	0.748853
12.516733	0.1	0.746087
12.518400	0.1	0.743861
12.520067	0.1	0.741417
12.521733	0.1	0.738245
12.523400	0.1	0.734883
12.525067	0.1	0.732229
12.526733	0.1	0.730297
12.528400	0.1	0.728392
12.530067	0.1	0.726087
12.531733	0.1	0.722888
12.533400	0.1	0.718157
12.535067	0.1	0.712182
12.536733	0.1	0.706124
12.538400	0.1	0.701095
12.540067	0.1	0.697440
12.541733	0.1	0.694469
12.543400	0.1	0.691782
12.545067	0.1	0.690087
12.546733	0.1	0.689821
12.548400	0.1	0.690273
12.550067	0.1	0.690189
12.551733	0.1	0.688550
12.553400	0.1	0.685207
12.555067	0.1	0.681444
12.556733	0.1	0.679200
12.558400	0.1	0.678822
12.560067	0.1	0.678585
12.561733	0.1	0.676811
12.563400	0.1	0.673267
12.565067	0.1	0.668592
12.566733	0.1	0.663791
12.568400	0.1	0.659800
12.570067	0.1	0.656461
12.571733	0.1	0.652578
12.573400	0.1	0.647581
12.575067	0.1	0.642329
12.576733	0.1	0.638049
12.578400	0.1	0.635451
12.580067	0.1	0.635060
12.581733	0.1	0.637160
12.583400	0.1	0.641597
12.585067	0.1	0.647698
12.586733	0.1	0.653979
12.588400	0.1	0.658892
12.590067	0.1	0.662459
12.591733	0.1	0.665719
12.593400	0.1	0.668424
12.595067	0.1	0.668918
12.596733	0.1	0.666203
12.598400	0.1	0.660722
12.600067	0.1	0.654166
12.601733	0.1	0.649192
12.603400	0.1	0.647805
12.605067	0.1	0.649597
12.606733	0.1	0.652377
12.608400	0.1	0.654240
12.610067	0.1	0.654929
12.611733	0.1	0.655488
12.613400	0.1	0.656927
12.615067	0.1	0.659246
12.616733	0.1	0.661486
12.618400	0.1	0.662478
12.620067	0.1	0.661416
12.621733	0.1	0.658608
12.623400	0.1	0.656038
12.625067	0.1	0.656052
12.626733	0.1	0.659139
12.628400	0.1	0.663917
12.630067	0.1	0.668662
12.631733	0.1	0.671870
12.633400	0.1	0.672517
12.635067	0.1	0.671106
12.636733	0.1	0.669546
12.638400	0.1	0.669551
12.640067	0.1	0.671386
12.641733	0.1	0.673886
12.643400	0.1	0.675730
12.645067	0.1	0.676285
12.646733	0.1	0.675432
12.648400	0.1	0.673435
12.650067	0.1	0.670780
12.651733	0.1	0.668350
12.653400	0.1	0.667521
12.655067	0.1	0.668964
12.656733	0.1	0.671688
12.658400	0.1	0.673868
12.660067	0.1	0.674468
12.661733	0.1	0.673831
12.663400	0.1	0.672764
12.665067	0.1	0.671512
12.666733	0.1	0.669947
12.668400	0.1	0.667796
12.670067	0.1	0.664275
12.671733	0.1	0.658911
12.673400	0.1	0.652717
12.675067	0.1	0.647707
12.676733	0.1	0.645616
12.678400	0.1	0.647157
12.680067	0.1	0.651972
12.681733	0.1	0.659130
12.683400	0.1	0.667670
12.685067	0.1	0.676401
12.686733	0.1	0.682995
12.688400	0.1	0.684862
12.690067	0.1	0.681705
12.691733	0.1	0.675526
12.693400	0.1	0.668387
12.695067	0.1	0.661532
12.696733	0.1	0.655376
12.698400	0.1	0.649970
12.700067	0.1	0.645993
12.701733	0.1	0.644396
12.703400	0.1	0.644806
12.705067	0.1	0.645439
12.706733	0.1	0.644871
12.708400	0.1	0.642999
12.710067	0.1	0.640778
12.711733	0.1	0.640065
12.713400	0.1	0.643046
12.715067	0.1	0.650152
12.716733	0.1	0.658673
12.718400	0.1	0.664382
12.720067	0.1	0.664564
12.721733	0.1	0.659330
12.723400	0.1	0.650911
12.725067	0.1	0.641933
12.726733	0.1	0.633840
12.728400	0.1	0.626892
12.730067	0.1	0.621611
12.731733	0.1	0.619171
12.733400	0.1	0.620196
12.735067	0.1	0.623637
12.736733	0.1	0.627125
12.738400	0.1	0.628289
12.740067	0.1	0.626207
12.741733	0.1	0.621942
12.743400	0.1	0.617113
12.745067	0.1	0.612508
12.746733	0.1	0.608363
12.748400	0.1	0.604587
12.750067	0.1	0.600698
12.751733	0.1	0.596568
12.753400	0.1	0.592805
12.755067	0.1	0.590100
12.756733	0.1	0.588708
12.758400	0.1	0.588521
12.760067	0.1	0.589285
12.761733	0.1	0.590896
12.763400	0.1	0.593606
12.765067	0.1	0.597620
12.766733	0.1	0.601951
12.768400	0.1	0.604452
12.770067	0.1	0.603776
12.771733	0.1	0.600624
12.773400	0.1	0.596945
12.775067	0.1	0.594743
12.776733	0.1	0.594934
12.778400	0.1	0.596107
12.780067	0.1	0.595674
12.781733	0.1	0.593197
12.783400	0.1	0.590957
12.785067	0.1	0.590915
12.786733	0.1	0.592675
12.788400	0.1	0.594216
12.790067	0.1	0.593709
12.791733	0.1	0.590994
12.793400	0.1	0.587231
12.795067	0.1	0.583306
12.796733	0.1	0.579320
12.798400	0.1	0.575283
12.800067	0.1	0.571548
12.801733	0.1	0.568228
12.803400	0.1	0.564754
12.805067	0.1	0.561052
12.806733	0.1	0.558523
12.808400	0.1	0.558421
12.810067	0.1	0.560149
12.811733	0.1	0.562165
12.813400	0.1	0.563487
12.815067	0.1	0.563781
12.816733	0.1	0.563147
12.818400	0.1	0.562016
12.820067	0.1	0.560787
12.821733	0.1	0.559739
12.823400	0.1	0.559660
12.825067	0.1	0.561620
12.826733	0.1	0.565196
12.828400	0.1	0.568461
12.830067	0.1	0.570300
12.831733	0.1	0.570766
12.833400	0.1	0.569876
12.835067	0.1	0.567702
12.836733	0.1	0.564330
12.838400	0.1	0.559920
12.840067	0.1	0.555585
12.841733	0.1	0.553108
12.843400	0.1	0.553587
12.845067	0.1	0.556610
12.846733	0.1	0.560340
12.848400	0.1	0.562654
12.850067	0.1	0.562188
12.851733	0.1	0.559054
12.853400	0.1	0.555473
12.855067	0.1	0.554193
12.856733	0.1	0.555627
12.858400	0.1	0.557681
12.860067	0.1	0.558207
12.861733	0.1	0.556647
12.863400	0.1	0.553844
12.865067	0.1	0.551194
12.866733	0.1	0.549406
12.868400	0.1	0.547753
12.870067	0.1	0.545210
12.871733	0.1	0.542374
12.873400	0.1	0.541005
12.875067	0.1	0.541508
12.876733	0.1	0.542379
12.878400	0.1	0.542435
12.880067	0.1	0.541820
12.881733	0.1	0.541173
12.883400	0.1	0.541299
12.885067	0.1	0.543320
12.886733	0.1	0.548298
12.888400	0.1	0.556121
12.890067	0.1	0.564787
12.891733	0.1	0.571553
12.893400	0.1	0.574794
12.895067	0.1	0.575338
12.896733	0.1	0.575469
12.898400	0.1	0.576414
12.900067	0.1	0.578179
12.901733	0.1	0.580996
12.903400	0.1	0.584456
12.905067	0.1	0.586514
12.906733	0.1	0.585550
12.908400	0.1	0.581951
12.910067	0.1	0.577015
12.911733	0.1	0.571865
12.913400	0.1	0.567664
12.915067	0.1	0.565588
12.916733	0.1	0.566002
12.918400	0.1	0.567771
12.920067	0.1	0.569122
12.921733	0.1	0.569536
12.923400	0.1	0.570072
12.925067	0.1	0.571706
12.926733	0.1	0.573974
12.928400	0.1	0.575203
12.930067	0.1	0.573583
12.931733	0.1	0.568451
12.933400	0.1	0.561872
12.935067	0.1	0.558184
12.936733	0.1	0.560442
12.938400	0.1	0.567716
12.940067	0.1	0.576251
12.941733	0.1	0.582454
12.943400	0.1	0.585457
12.945067	0.1	0.587227
12.946733	0.1	0.589448
12.948400	0.1	0.591576
12.950067	0.1	0.592647
12.951733	0.1	0.592689
12.953400	0.1	0.592251
12.955067	0.1	0.591921
12.956733	0.1	0.591599
12.958400	0.1	0.590319
12.960067	0.1	0.587315
12.961733	0.1	0.583050
12.963400	0.1	0.579120
12.965067	0.1	0.576978
12.966733	0.1	0.576922
12.968400	0.1	0.578598
12.970067	0.1	0.581793
12.971733	0.1	0.586878
12.973400	0.1	0.594533
12.975067	0.1	0.604098
12.976733	0.1	0.612694
12.978400	0.1	0.617024
12.980067	0.1	0.615511
12.981733	0.1	0.609094
12.983400	0.1	0.600321
12.985067	0.1	0.591297
12.986733	0.1	0.582719
12.988400	0.1	0.574687
12.990067	0.1	0.568144
12.991733	0.1	0.564908
12.993400	0.1	0.565569
12.995067	0.1	0.568582
12.996733	0.1	0.572042
12.998400	0.1	0.575073
13.000067	0.1	0.577103
13.001733	0.1	0.577192
13.003400	0.1	0.575306
13.005067	0.1	0.573099
13.006733	0.1	0.572037
13.008400	0.1	0.571813
13.010067	0.1	0.571250
13.011733	0.1	0.570021
13.013400	0.1	0.568950
13.015067	0.1	0.568791
13.016733	0.1	0.569811
13.018400	0.1	0.572130
13.020067	0.1	0.575157
13.021733	0.1	0.577564
13.023400	0.1	0.578780
13.025067	0.1	0.579492
13.026733	0.1	0.580545
13.028400	0.1	0.582426
13.030067	0.1	0.585043
13.031733	0.1	0.587264
13.033400	0.1	0.587958
13.035067	0.1	0.587385
13.036733	0.1	0.586486
13.038400	0.1	0.585327
13.040067	0.1	0.583404
13.041733	0.1	0.581141
13.043400	0.1	0.580153
13.045067	0.1	0.581290
13.046733	0.1	0.582822
13.048400	0.1	0.582510
13.050067	0.1	0.580698
13.051733	0.1	0.579511
13.053400	0.1	0.580559
13.055067	0.1	0.584391
13.056733	0.1	0.590626
13.058400	0.1	0.597928
13.060067	0.1	0.604470
13.061733	0.1	0.609034
13.063400	0.1	0.611511
13.065067	0.1	0.612768
13.066733	0.1	0.614352
13.068400	0.1	0.617318
13.070067	0.1	0.621025
13.071733	0.1	0.624107
13.073400	0.1	0.625853
13.075067	0.1	0.626347
13.076733	0.1	0.626291
13.078400	0.1	0.626682
13.080067	0.1	0.628191
13.081733	0.1	0.630831
13.083400	0.1	0.634426
13.085067	0.1	0.638869
13.086733	0.1	0.643730
13.088400	0.1	0.648457
13.090067	0.1	0.652624
13.091733	0.1	0.655828
13.093400	0.1	0.658147
13.095067	0.1	0.659972
13.096733	0.1	0.661053
13.098400	0.1	0.661160
13.100067	0.1	0.661248
13.101733	0.1	0.662566
13.103400	0.1	0.665574
13.105067	0.1	0.670352
13.106733	0.1	0.676820
13.108400	0.1	0.684373
13.110067	0.1	0.692355
13.111733	0.1	0.700643
13.113400	0.1	0.709035
13.115067	0.1	0.716331
13.116733	0.1	0.720760
13.118400	0.1	0.721333
13.120067	0.1	0.718627
13.121733	0.1	0.714255
13.123400	0.1	0.710026
13.125067	0.1	0.707465
13.126733	0.1	0.707265
13.128400	0.1	0.708727
13.130067	0.1	0.710515
13.131733	0.1	0.712173
13.133400	0.1	0.714227
13.135067	0.1	0.716904
13.136733	0.1	0.719605
13.138400	0.1	0.722092
13.140067	0.1	0.725552
13.141733	0.1	0.731493
13.143400	0.1	0.739959
13.145067	0.1	0.749473
13.146733	0.1	0.758129
13.148400	0.1	0.764439
13.150067	0.1	0.767927
13.151733	0.1	0.769394
13.153400	0.1	0.770343
13.155067	0.1	0.771419
13.156733	0.1	0.771992
13.158400	0.1	0.771852
13.160067	0.1	0.771955
13.161733	0.1	0.772965
13.163400	0.1	0.774981
13.165067	0.1	0.778367
13.166733	0.1	0.782763
13.168400	0.1	0.786702
13.170067	0.1	0.788844
13.171733	0.1	0.788798
13.173400	0.1	0.787205
13.175067	0.1	0.784821
13.176733	0.1	0.781692
13.178400	0.1	0.778050
13.180067	0.1	0.774725
13.181733	0.1	0.772858
13.183400	0.1	0.773352
13.185067	0.1	0.775424
13.186733	0.1	0.777217
13.188400	0.1	0.778460
13.190067	0.1	0.780094
13.191733	0.1	0.781710
13.193400	0.1	0.781883
13.195067	0.1	0.780262
13.196733	0.1	0.778120
13.198400	0.1	0.777328
13.200067	0.1	0.778497
13.201733	0.1	0.780183
13.203400	0.1	0.780732
13.205067	0.1	0.779843
13.206733	0.1	0.777654
13.208400	0.1	0.774176
13.210067	0.1	0.770185
13.211733	0.1	0.767447
13.213400	0.1	0.767452
13.215067	0.1	0.770697
13.216733	0.1	0.776914
13.218400	0.1	0.784774
13.220067	0.1	0.791368
13.221733	0.1	0.792975
13.223400	0.1	0.787638
13.225067	0.1	0.777431
13.226733	0.1	0.767456
13.228400	0.1	0.762152
13.230067	0.1	0.762483
13.231733	0.1	0.765924
13.233400	0.1	0.768728
13.235067	0.1	0.768704
13.236733	0.1	0.766325
13.238400	0.1	0.763098
13.240067	0.1	0.759712
13.241733	0.1	0.756225
13.243400	0.1	0.753114
13.245067	0.1	0.751251
13.246733	0.1	0.750562
13.248400	0.1	0.749608
13.250067	0.1	0.747312
13.251733	0.1	0.744881
13.253400	0.1	0.745137
13.255067	0.1	0.749649
13.256733	0.1	0.757743
13.258400	0.1	0.768150
13.260067	0.1	0.779661
13.261733	0.1	0.790744
13.263400	0.1	0.799955
13.265067	0.1	0.806176
13.266733	0.1	0.808705
13.268400	0.1	0.808151
13.270067	0.1	0.806735
13.271733	0.1	0.806623
13.273400	0.1	0.808048
13.275067	0.1	0.809943
13.276733	0.1	0.812188
13.278400	0.1	0.815624
13.280067	0.1	0.820444
13.281733	0.1	0.826376
13.283400	0.1	0.833911
13.285067	0.1	0.843713
13.286733	0.1	0.855485
13.288400	0.1	0.868468
13.290067	0.1	0.882456
13.291733	0.1	0.897651
13.293400	0.1	0.913804
13.295067	0.1	0.929870
13.296733	0.1	0.944748
13.298400	0.1	0.958615
13.300067	0.1	0.972650
13.301733	0.1	0.987556
13.303400	0.1	1.003547
13.305067	0.1	1.020888
13.306733	0.1	1.039584
13.308400	0.1	1.059729
13.310067	0.1	1.081605
13.311733	0.1	1.104879
13.313400	0.1	1.128735
13.315067	0.1	1.152628
13.316733	0.1	1.176428
13.318400	0.1	1.200265
13.320067	0.1	1.223842
13.321733	0.1	1.246058
13.323400	0.1	1.266706
13.325067	0.1	1.288191
13.326733	0.1	1.313654
13.328400	0.1	1.344094
13.330067	0.1	1.377892
13.331733	0.1	1.412388
13.333400	0.1	1.445939
13.335067	0.1	1.478740
13.336733	0.1	1.511923
13.338400	0.1	1.546210
13.340067	0.1	1.581507
13.341733	0.1	1.617298
13.343400	0.1	1.653256
13.345067	0.1	1.690001
13.346733	0.1	1.729461
13.348400	0.1	1.773676
13.350067	0.1	1.822431
13.351733	0.1	1.872592
13.353400	0.1	1.920620
13.355067	0.1	1.965449
13.356733	0.1	2.009277
13.358400	0.1	2.056370
13.360067	0.1	2.110163
13.361733	0.1	2.170750
13.363400	0.1	2.235132
13.365067	0.1	2.299449
13.366733	0.1	2.360907
13.368400	0.1	2.418500
13.370067	0.1	2.472857
13.371733	0.1	2.526306
13.373400	0.1	2.582278
13.375067	0.1	2.643093
13.376733	0.1	2.708579
13.378400	0.1	2.777060
13.380067	0.1	2.847025
13.381733	0.1	2.917885
13.383400	0.1	2.990002
13.385067	0.1	3.063660
13.386733	0.1	3.138338
13.388400	0.1	3.213985
13.390067	0.1	3.292197
13.391733	0.1	3.375062
13.393400	0.1	3.463137
13.395067	0.1	3.554919
13.396733	0.1	3.647725
13.398400	0.1	3.738748
13.400067	0.1	3.826953
13.401733	0.1	3.914372
13.403400	0.1	4.003001
13.405067	0.1	4.090983
13.406733	0.1	4.174849
13.408400	0.1	4.254393
13.410067	0.1	4.332755
13.411733	0.1	4.413472
13.413400	0.1	4.498465
13.415067	0.1	4.586438
13.416733	0.1	4.673568
13.418400	0.1	4.757042
13.420067	0.1	4.837262
13.421733	0.1	4.916247
13.423400	0.1	4.994860
13.425067	0.1	5.072015
13.426733	0.1	5.146447
13.428400	0.1	5.218731
13.430067	0.1	5.290713
13.431733	0.1	5.362872
13.433400	0.1	5.433969
13.435067	0.1	5.503162
13.436733	0.1	5.570720
13.438400	0.1	5.636597
13.440067	0.1	5.699620
13.441733	0.1	5.758265
13.443400	0.1	5.811998
13.445067	0.1	5.861772
13.446733	0.1	5.909167
13.448400	0.1	5.954718
13.450067	0.1	5.997247
13.451733	0.1	6.035254
13.453400	0.1	6.068447
13.455067	0.1	6.097751
13.456733	0.1	6.124177
13.458400	0.1	6.148219
13.460067	0.1	6.170552
13.461733	0.1	6.191903
13.463400	0.1	6.211828
13.465067	0.1	6.228983
13.466733	0.1	6.242911
13.468400	0.1	6.255051
13.470067	0.1	6.267233
13.471733	0.1	6.279084
13.473400	0.1	6.288537
13.475067	0.1	6.294274
13.476733	0.1	6.296136
13.478400	0.1	6.294711
13.480067	0.1	6.291596
13.481733	0.1	6.288257
13.483400	0.1	6.284774
13.485067	0.1	6.280527
13.486733	0.1	6.274343
13.488400	0.1	6.263861
13.490067	0.1	6.247703
13.491733	0.1	6.227707
13.493400	0.1	6.207065
13.495067	0.1	6.187474
13.496733	0.1	6.168382
13.498400	0.1	6.147423
13.500067	0.1	6.122375
13.501733	0.1	6.093802
13.503400	0.1	6.064195
13.505067	0.1	6.034602
13.506733	0.1	6.003631
13.508400	0.1	5.969089
13.510067	0.1	5.929889
13.511733	0.1	5.887523
13.513400	0.1	5.845213
13.515067	0.1	5.804463
13.516733	0.1	5.763243
13.518400	0.1	5.717999
13.520067	0.1	5.666446
13.521733	0.1	5.608723
13.523400	0.1	5.547144
13.525067	0.1	5.484596
13.526733	0.1	5.423091
13.528400	0.1	5.363286
13.530067	0.1	5.303901
13.531733	0.1	5.242396
13.533400	0.1	5.177478
13.535067	0.1	5.109236
13.536733	0.1	5.037375
13.538400	0.1	4.961318
13.540067	0.1	4.881253
13.541733	0.1	4.798593
13.543400	0.1	4.715533
13.545067	0.1	4.633307
13.546733	0.1	4.551588
13.548400	0.1	4.469492
13.550067	0.1	4.385938
13.551733	0.1	4.299572
13.553400	0.1	4.209601
13.555067	0.1	4.116655
13.556733	0.1	4.022354
13.558400	0.1	3.927872
13.560067	0.1	3.833254
13.561733	0.1	3.738515
13.563400	0.1	3.643953
13.565067	0.1	3.548930
13.566733	0.1	3.452175
13.568400	0.1	3.353599
13.570067	0.1	3.254763
13.571733	0.1	3.157961
13.573400	0.1	3.065015
13.575067	0.1	2.976591
13.576733	0.1	2.892651
13.578400	0.1	2.812394
13.580067	0.1	2.733544
13.581733	0.1	2.653440
13.583400	0.1	2.571261
13.585067	0.1	2.488014
13.586733	0.1	2.404517
13.588400	0.1	2.321303
13.590067	0.1	2.239724
13.591733	0.1	2.161055
13.593400	0.1	2.085431
13.595067	0.1	2.012411
13.596733	0.1	1.941575
13.598400	0.1	1.872862
13.600067	0.1	1.806333
13.601733	0.1	1.741699
13.603400	0.1	1.678560
13.605067	0.1	1.617074
13.606733	0.1	1.558335
13.608400	0.1	1.504258
13.610067	0.1	1.456453
13.611733	0.1	1.414721
13.613400	0.1	1.376458
13.615067	0.1	1.338385
13.616733	0.1	1.299125
13.618400	0.1	1.259088
13.620067	0.1	1.218473
13.621733	0.1	1.177220
13.623400	0.1	1.136535
13.625067	0.1	1.099054
13.626733	0.1	1.067310
13.628400	0.1	1.042220
13.630067	0.1	1.022625
13.631733	0.1	1.006369
13.633400	0.1	0.990913
13.635067	0.1	0.973288
13.636733	0.1	0.951434
13.638400	0.1	0.926079
13.640067	0.1	0.900123
13.641733	0.1	0.876044
13.643400	0.1	0.854451
13.645067	0.1	0.835094
13.646733	0.1	0.818372
13.648400	0.1	0.805128
13.650067	0.1	0.795419
13.651733	0.1	0.788253
13.653400	0.1	0.782213
13.655067	0.1	0.775964
13.656733	0.1	0.768811
13.658400	0.1	0.760835
13.660067	0.1	0.751778
13.661733	0.1	0.740765
13.663400	0.1	0.728127
13.665067	0.1	0.715982
13.666733	0.1	0.705970
13.668400	0.1	0.697901
13.670067	0.1	0.691009
13.671733	0.1	0.684829
13.673400	0.1	0.679004
13.675067	0.1	0.673793
13.676733	0.1	0.670026
13.678400	0.1	0.667870
13.680067	0.1	0.666589
13.681733	0.1	0.665276
13.683400	0.1	0.663348
13.685067	0.1	0.661020
13.686733	0.1	0.659260
13.688400	0.1	0.658743
13.690067	0.1	0.658883
13.691733	0.1	0.657975
13.693400	0.1	0.654822
13.695067	0.1	0.650105
13.696733	0.1	0.644722
13.698400	0.1	0.637802
13.700067	0.1	0.629383
13.701733	0.1	0.622482
13.703400	0.1	0.619576
13.705067	0.1	0.619907
13.706733	0.1	0.621183
13.708400	0.1	0.621476
13.710067	0.1	0.620298
13.711733	0.1	0.619218
13.713400	0.1	0.620182
13.715067	0.1	0.622859
13.716733	0.1	0.624824
13.718400	0.1	0.624424
13.720067	0.1	0.622370
13.721733	0.1	0.620000
13.723400	0.1	0.617635
13.725067	0.1	0.615045
13.726733	0.1	0.611837
13.728400	0.1	0.607567
13.730067	0.1	0.602654
13.731733	0.1	0.598407
13.733400	0.1	0.596181
13.735067	0.1	0.596768
13.736733	0.1	0.599446
13.738400	0.1	0.602179
13.740067	0.1	0.603329
13.741733	0.1	0.602514
13.743400	0.1	0.600000
13.745067	0.1	0.596270
13.746733	0.1	0.592070
13.748400	0.1	0.588428
13.750067	0.1	0.586030
13.751733	0.1	0.585075
13.753400	0.1	0.585821
13.755067	0.1	0.588554
13.756733	0.1	0.592838
13.758400	0.1	0.597560
13.760067	0.1	0.601872
13.761733	0.1	0.605783
13.763400	0.1	0.609313
13.765067	0.1	0.611884
13.766733	0.1	0.612764
13.768400	0.1	0.611036
13.770067	0.1	0.605639
13.771733	0.1	0.596675
13.773400	0.1	0.585541
13.775067	0.1	0.573467
13.776733	0.1	0.561532
13.778400	0.1	0.552074
13.780067	0.1	0.547972
13.781733	0.1	0.549755
13.783400	0.1	0.554728
13.785067	0.1	0.559678
13.786733	0.1	0.562766
13.788400	0.1	0.563264
13.790067	0.1	0.561285
13.791733	0.1	0.557522
13.793400	0.1	0.552838
13.795067	0.1	0.548200
13.796733	0.1	0.544200
13.798400	0.1	0.540535
13.800067	0.1	0.536800
13.801733	0.1	0.533345
13.803400	0.1	0.530416
13.805067	0.1	0.527697
13.806733	0.1	0.525229
13.808400	0.1	0.523143
13.810067	0.1	0.520530
13.811733	0.1	0.516144
13.813400	0.1	0.509918
13.815067	0.1	0.503180
13.816733	0.1	0.498104
13.818400	0.1	0.496916
13.820067	0.1	0.500372
13.821733	0.1	0.506891
13.823400	0.1	0.513522
13.825067	0.1	0.517839
13.826733	0.1	0.519543
13.828400	0.1	0.519557
13.830067	0.1	0.517759
13.831733	0.1	0.513373
13.833400	0.1	0.507291
13.835067	0.1	0.502034
13.836733	0.1	0.499589
13.838400	0.1	0.500586
13.840067	0.1	0.504525
13.841733	0.1	0.509392
13.843400	0.1	0.512549
13.845067	0.1	0.513126
13.846733	0.1	0.512307
13.848400	0.1	0.511389
13.850067	0.1	0.511026
13.851733	0.1	0.511776
13.853400	0.1	0.514067
13.855067	0.1	0.517336
13.856733	0.1	0.520195
13.858400	0.1	0.521666
13.860067	0.1	0.521610
13.861733	0.1	0.520428
13.863400	0.1	0.518970
13.865067	0.1	0.518053
13.866733	0.1	0.517936
13.868400	0.1	0.518542
13.870067	0.1	0.519031
13.871733	0.1	0.517620
13.873400	0.1	0.513340
13.875067	0.1	0.507380
13.876733	0.1	0.502043
13.878400	0.1	0.499268
13.880067	0.1	0.500120
13.881733	0.1	0.504344
13.883400	0.1	0.510290
13.885067	0.1	0.515683
13.886733	0.1	0.518258
13.888400	0.1	0.516535
13.890067	0.1	0.510714
13.891733	0.1	0.502728
13.893400	0.1	0.495268
13.895067	0.1	0.490146
13.896733	0.1	0.487966
13.898400	0.1	0.489019
13.900067	0.1	0.493461
13.901733	0.1	0.500819
13.903400	0.1	0.509568
13.905067	0.1	0.517145
13.906733	0.1	0.520968
13.908400	0.1	0.520227
13.910067	0.1	0.516572
13.911733	0.1	0.512586
13.913400	0.1	0.509815
13.915067	0.1	0.507915
13.916733	0.1	0.505801
13.918400	0.1	0.503664
13.920067	0.1	0.503119
13.921733	0.1	0.505173
13.923400	0.1	0.508730
13.925067	0.1	0.512041
13.926733	0.1	0.514602
13.928400	0.1	0.516335
13.930067	0.1	0.516782
13.931733	0.1	0.516404
13.933400	0.1	0.516879
13.935067	0.1	0.518919
13.936733	0.1	0.521243
13.938400	0.1	0.522551
13.940067	0.1	0.522812
13.941733	0.1	0.522258
13.943400	0.1	0.520558
13.945067	0.1	0.518137
13.946733	0.1	0.517378
13.948400	0.1	0.520409
13.950067	0.1	0.525815
13.951733	0.1	0.529406
13.953400	0.1	0.528311
13.955067	0.1	0.523319
13.956733	0.1	0.517382
13.958400	0.1	0.513066
13.960067	0.1	0.511203
13.961733	0.1	0.510961
13.963400	0.1	0.511440
13.965067	0.1	0.512609
13.966733	0.1	0.514411
13.968400	0.1	0.516595
13.970067	0.1	0.519529
13.971733	0.1	0.523515
13.973400	0.1	0.527021
13.975067	0.1	0.527124
13.976733	0.1	0.522872
13.978400	0.1	0.517140
13.980067	0.1	0.513736
13.981733	0.1	0.513960
13.983400	0.1	0.516707
13.985067	0.1	0.520591
13.986733	0.1	0.525429
13.988400	0.1	0.531534
13.990067	0.1	0.537955
13.991733	0.1	0.542956
13.993400	0.1	0.545997
13.995067	0.1	0.547585
13.996733	0.1	0.547920
13.998400	0.1	0.547441
14.000067	0.1	0.547082
14.001733	0.1	0.546887
14.003400	0.1	0.545643
14.005067	0.1	0.542398
14.006733	0.1	0.537853
14.008400	0.1	0.533815
14.010067	0.1	0.530919
14.011733	0.1	0.528269
14.013400	0.1	0.525517
14.015067	0.1	0.523995
14.016733	0.1	0.525741
14.018400	0.1	0.531324
14.020067	0.1	0.538668
14.021733	0.1	0.544768
14.023400	0.1	0.548624
14.025067	0.1	0.551911
14.026733	0.1	0.556684
14.028400	0.1	0.562719
14.030067	0.1	0.567925
14.031733	0.1	0.570766
14.033400	0.1	0.571478
14.035067	0.1	0.571692
14.036733	0.1	0.572950
14.038400	0.1	0.574784
14.040067	0.1	0.575427
14.041733	0.1	0.574756
14.043400	0.1	0.575031
14.045067	0.1	0.578547
14.046733	0.1	0.585434
14.048400	0.1	0.593695
14.050067	0.1	0.600996
14.051733	0.1	0.605769
14.053400	0.1	0.607483
14.055067	0.1	0.607190
14.056733	0.1	0.607101
14.058400	0.1	0.609290
14.060067	0.1	0.614310
14.061733	0.1	0.620596
14.063400	0.1	0.626086
14.065067	0.1	0.630184
14.066733	0.1	0.633742
14.068400	0.1	0.638207
14.070067	0.1	0.645104
14.071733	0.1	0.655414
14.073400	0.1	0.668331
14.075067	0.1	0.680964
14.076733	0.1	0.690417
14.078400	0.1	0.695558
14.080067	0.1	0.696816
14.081733	0.1	0.695740
14.083400	0.1	0.694799
14.085067	0.1	0.696462
14.086733	0.1	0.701621
14.088400	0.1	0.708969
14.090067	0.1	0.716224
14.091733	0.1	0.721850
14.093400	0.1	0.725645
14.095067	0.1	0.727964
14.096733	0.1	0.728918
14.098400	0.1	0.728583
14.100067	0.1	0.727116
14.101733	0.1	0.725025
14.103400	0.1	0.723735
14.105067	0.1	0.724425
14.106733	0.1	0.726725
14.108400	0.1	0.729593
14.110067	0.1	0.732546
14.111733	0.1	0.735628
14.113400	0.1	0.738841
14.115067	0.1	0.741966
14.116733	0.1	0.744821
14.118400	0.1	0.746967
14.120067	0.1	0.747456
14.121733	0.1	0.745570
14.123400	0.1	0.741691
14.125067	0.1	0.737356
14.126733	0.1	0.734543
14.128400	0.1	0.734311
14.130067	0.1	0.736485
14.131733	0.1	0.740732
14.133400	0.1	0.746381
14.135067	0.1	0.751480
14.136733	0.1	0.754190
14.138400	0.1	0.754781
14.140067	0.1	0.754870
14.141733	0.1	0.755298
14.143400	0.1	0.755605
14.145067	0.1	0.754939
14.146733	0.1	0.753198
14.148400	0.1	0.751251
14.150067	0.1	0.750031
14.151733	0.1	0.749314
14.153400	0.1	0.747805
14.155067	0.1	0.744695
14.156733	0.1	0.740304
14.158400	0.1	0.735256
14.160067	0.1	0.729999
14.161733	0.1	0.725556
14.163400	0.1	0.723992
14.165067	0.1	0.726916
14.166733	0.1	0.734129
14.168400	0.1	0.744029
14.170067	0.1	0.753701
14.171733	0.1	0.759084
14.173400	0.1	0.757128
14.175067	0.1	0.748560
14.176733	0.1	0.737472
14.178400	0.1	0.728145
14.180067	0.1	0.722567
14.181733	0.1	0.720453
14.183400	0.1	0.720713
14.185067	0.1	0.722194
14.186733	0.1	0.723400
14.188400	0.1	0.722851
14.190067	0.1	0.720224
14.191733	0.1	0.716504
14.193400	0.1	0.712690
14.195067	0.1	0.709463
14.196733	0.1	0.707475
14.198400	0.1	0.706371
14.200067	0.1	0.704238
14.201733	0.1	0.699409
14.203400	0.1	0.692541
14.205067	0.1	0.685803
14.206733	0.1	0.680769
14.208400	0.1	0.677640
14.210067	0.1	0.674920
14.211733	0.1	0.670296
14.213400	0.1	0.663488
14.215067	0.1	0.656894
14.216733	0.1	0.652918
14.218400	0.1	0.651856
14.220067	0.1	0.651991
14.221733	0.1	0.650869
14.223400	0.1	0.647274
14.225067	0.1	0.642305
14.226733	0.1	0.638170
14.228400	0.1	0.635856
14.230067	0.1	0.634096
14.231733	0.1	0.630822
14.233400	0.1	0.625001
14.235067	0.1	0.617527
14.236733	0.1	0.610556
14.238400	0.1	0.605579
14.240067	0.1	0.602310
14.241733	0.1	0.599367
14.243400	0.1	0.596237
14.245067	0.1	0.594393
14.246733	0.1	0.595222
14.248400	0.1	0.597411
14.250067	0.1	0.598184
14.251733	0.1	0.596503
14.253400	0.1	0.593020
14.255067	0.1	0.588107
14.256733	0.1	0.582011
14.258400	0.1	0.575394
14.260067	0.1	0.568880
14.261733	0.1	0.563241
14.263400	0.1	0.559576
14.265067	0.1	0.558235
14.266733	0.1	0.558030
14.268400	0.1	0.557085
14.270067	0.1	0.554523
14.271733	0.1	0.551087
14.273400	0.1	0.548237
14.275067	0.1	0.546817
14.276733	0.1	0.546221
14.278400	0.1	0.545322
14.280067	0.1	0.544204
14.281733	0.1	0.544046
14.283400	0.1	0.545825
14.285067	0.1	0.549848
14.286733	0.1	0.555520
14.288400	0.1	0.561033
14.290067	0.1	0.563995
14.291733	0.1	0.562989
14.293400	0.1	0.558593
14.295067	0.1	0.552624
14.296733	0.1	0.546612
14.298400	0.1	0.541182
14.300067	0.1	0.536516
14.301733	0.1	0.533052
14.303400	0.1	0.531659
14.305067	0.1	0.532754
14.306733	0.1	0.535538
14.308400	0.1	0.538910
14.310067	0.1	0.542141
14.311733	0.1	0.544093
14.313400	0.1	0.543469
14.315067	0.1	0.540558
14.316733	0.1	0.537327
14.318400	0.1	0.535124
14.320067	0.1	0.533024
14.321733	0.1	0.529438
14.323400	0.1	0.524851
14.325067	0.1	0.521573
14.326733	0.1	0.521024
14.328400	0.1	0.522616
14.330067	0.1	0.524940
14.331733	0.1	0.527226
14.333400	0.1	0.529666
14.335067	0.1	0.532512
14.336733	0.1	0.535338
14.338400	0.1	0.537252
14.340067	0.1	0.537899
14.341733	0.1	0.538197
14.343400	0.1	0.539226
14.345067	0.1	0.541206
14.346733	0.1	0.544041
14.348400	0.1	0.547860
14.350067	0.1	0.552391
14.351733	0.1	0.556828
14.353400	0.1	0.560721
14.355067	0.1	0.564228
14.356733	0.1	0.567478
14.358400	0.1	0.570486
14.360067	0.1	0.573499
14.361733	0.1	0.577276
14.363400	0.1	0.582384
14.365067	0.1	0.587907
14.366733	0.1	0.591772
14.368400	0.1	0.592908
14.370067	0.1	0.592526
14.371733	0.1	0.592833
14.373400	0.1	0.594584
14.375067	0.1	0.596377
14.376733	0.1	0.596601
14.378400	0.1	0.595180
14.380067	0.1	0.593406
14.381733	0.1	0.592424
14.383400	0.1	0.592251
14.385067	0.1	0.592242
14.386733	0.1	0.592065
14.388400	0.1	0.592032
14.390067	0.1	0.592326
14.391733	0.1	0.592372
14.393400	0.1	0.592261
14.395067	0.1	0.593853
14.396733	0.1	0.598701
14.398400	0.1	0.606077
14.400067	0.1	0.614226
14.401733	0.1	0.621933
14.403400	0.1	0.628303
14.405067	0.1	0.632606
14.406733	0.1	0.635241
14.408400	0.1	0.637672
14.410067	0.1	0.640592
14.411733	0.1	0.643358
14.413400	0.1	0.645784
14.415067	0.1	0.648759
14.416733	0.1	0.652601
14.418400	0.1	0.657034
14.420067	0.1	0.662468
14.421733	0.1	0.669356
14.423400	0.1	0.676569
14.425067	0.1	0.681905
14.426733	0.1	0.684191
14.428400	0.1	0.684066
14.430067	0.1	0.682739
14.431733	0.1	0.681779
14.433400	0.1	0.683507
14.435067	0.1	0.689258
14.436733	0.1	0.698329
14.438400	0.1	0.709677
14.440067	0.1	0.722366
14.441733	0.1	0.734744
14.443400	0.1	0.745086
14.445067	0.1	0.752793
14.446733	0.1	0.758115
14.448400	0.1	0.761426
14.450067	0.1	0.763400
14.451733	0.1	0.765547
14.453400	0.1	0.769622
14.455067	0.1	0.776555
14.456733	0.1	0.786250
14.458400	0.1	0.798288
14.460067	0.1	0.812346
14.461733	0.1	0.828151
14.463400	0.1	0.845180
14.465067	0.1	0.861846
14.466733	0.1	0.876458
14.468400	0.1	0.889795
14.470067	0.1	0.904058
14.471733	0.1	0.919476
14.473400	0.1	0.934522
14.475067	0.1	0.948203
14.476733	0.1	0.960841
14.478400	0.1	0.973577
14.480067	0.1	0.987849
14.481733	0.1	1.005321
14.483400	0.1	1.027249
14.485067	0.1	1.053233
14.486733	0.1	1.080860
14.488400	0.1	1.106560
14.490067	0.1	1.127706
14.491733	0.1	1.144432
14.493400	0.1	1.159557
14.495067	0.1	1.176670
14.496733	0.1	1.197173
14.498400	0.1	1.219525
14.500067	0.1	1.242338
14.501733	0.1	1.267004
14.503400	0.1	1.295717
14.505067	0.1	1.327852
14.506733	0.1	1.360299
14.508400	0.1	1.390986
14.510067	0.1	1.420248
14.511733	0.1	1.449371
14.513400	0.1	1.479741
14.515067	0.1	1.512631
14.516733	0.1	1.548538
14.518400	0.1	1.586815
14.520067	0.1	1.626280
14.521733	0.1	1.666364
14.523400	0.1	1.707771
14.525067	0.1	1.751729
14.526733	0.1	1.798915
14.528400	0.1	1.849267
14.530067	0.1	1.901970
14.531733	0.1	1.954986
14.533400	0.1	2.005780
14.535067	0.1	2.053343
14.536733	0.1	2.098861
14.538400	0.1	2.144552
14.540067	0.1	2.192440
14.541733	0.1	2.243761
14.543400	0.1	2.299105
14.545067	0.1	2.358807
14.546733	0.1	2.422468
14.548400	0.1	2.488550
14.550067	0.1	2.555153
14.551733	0.1	2.621105
14.553400	0.1	2.686251
14.555067	0.1	2.750941
14.556733	0.1	2.815872
14.558400	0.1	2.882411
14.560067	0.1	2.951720
14.561733	0.1	3.023469
14.563400	0.1	3.096615
14.565067	0.1	3.170427
14.566733	0.1	3.244393
14.568400	0.1	3.318489
14.570067	0.1	3.393414
14.571733	0.1	3.470117
14.573400	0.1	3.548977
14.575067	0.1	3.629206
14.576733	0.1	3.709453
14.578400	0.1	3.788783
14.580067	0.1	3.867010
14.581733	0.1	3.944677
14.583400	0.1	4.022452
14.585067	0.1	4.100213
14.586733	0.1	4.177229
14.588400	0.1	4.253234
14.590067	0.1	4.328312
14.591733	0.1	4.401710
14.593400	0.1	4.472318
14.595067	0.1	4.540561
14.596733	0.1	4.607365
14.598400	0.1	4.672180
14.600067	0.1	4.733787
14.601733	0.1	4.791874
14.603400	0.1	4.847217
14.605067	0.1	4.900959
14.606733	0.1	4.953486
14.608400	0.1	5.004611
14.610067	0.1	5.054665
14.611733	0.1	5.103387
14.613400	0.1	5.148952
14.615067	0.1	5.189572
14.616733	0.1	5.224724
14.618400	0.1	5.254974
14.620067	0.1	5.281335
14.621733	0.1	5.304036
14.623400	0.1	5.322499
14.625067	0.1	5.336897
14.626733	0.1	5.348702
14.628400	0.1	5.359212
14.630067	0.1	5.367682
14.631733	0.1	5.371757
14.633400	0.1	5.369880
14.635067	0.1	5.362472
14.636733	0.1	5.351389
14.638400	0.1	5.338755
14.640067	0.1	5.325307
14.641733	0.1	5.309386
14.643400	0.1	5.288627
14.645067	0.1	5.262080
14.646733	0.1	5.230089
14.648400	0.1	5.194126
14.650067	0.1	5.157148
14.651733	0.1	5.121091
14.653400	0.1	5.084579
14.655067	0.1	5.045114
14.656733	0.1	5.002273
14.658400	0.1	4.957337
14.660067	0.1	4.910994
14.661733	0.1	4.862323
14.663400	0.1	4.809806
14.665067	0.1	4.753051
14.666733	0.1	4.692846
14.668400	0.1	4.629847
14.670067	0.1	4.564775
14.671733	0.1	4.499322
14.673400	0.1	4.435009
14.675067	0.1	4.371498
14.676733	0.1	4.307171
14.678400	0.1	4.241699
14.680067	0.1	4.177270
14.681733	0.1	4.115892
14.683400	0.1	4.056185
14.685067	0.1	3.994321
14.686733	0.1	3.928151
14.688400	0.1	3.859252
14.690067	0.1	3.790529
14.691733	0.1	3.723386
14.693400	0.1	3.658324
14.695067	0.1	3.596344
14.696733	0.1	3.537964
14.698400	0.1	3.482113
14.700067	0.1	3.427262
14.701733	0.1	3.373274
14.703400	0.1	3.321017
14.705067	0.1	3.270162
14.706733	0.1	3.219047
14.708400	0.1	3.166990
14.710067	0.1	3.115092
14.711733	0.1	3.064382
14.713400	0.1	3.014910
14.715067	0.1	2.967422
14.716733	0.1	2.923217
14.718400	0.1	2.881777
14.720067	0.1	2.841470
14.721733	0.1	2.802000
14.723400	0.1	2.764012
14.725067	0.1	2.727765
14.726733	0.1	2.693771
14.728400	0.1	2.662679
14.730067	0.1	2.633943
14.731733	0.1	2.606106
14.733400	0.1	2.578143
14.735067	0.1	2.549873
14.736733	0.1	2.521719
14.738400	0.1	2.494203
14.740067	0.1	2.467302
14.741733	0.1	2.440331
14.743400	0.1	2.413113
14.745067	0.1	2.387101
14.746733	0.1	2.364293
14.748400	0.1	2.344875
14.750067	0.1	2.326719
14.751733	0.1	2.307519
14.753400	0.1	2.286928
14.755067	0.1	2.266080
14.756733	0.1	2.245666
14.758400	0.1	2.225474
14.760067	0.1	2.205619
14.761733	0.1	2.186941
14.763400	0.1	2.170294
14.765067	0.1	2.156007
14.766733	0.1	2.143313
14.768400	0.1	2.130219
14.770067	0.1	2.114968
14.771733	0.1	2.097734
14.773400	0.1	2.080137
14.775067	0.1	2.063797
14.776733	0.1	2.050074
14.778400	0.1	2.039736
14.780067	0.1	2.032220
14.781733	0.1	2.025706
14.783400	0.1	2.017529
14.785067	0.1	2.005319
14.786733	0.1	1.988681
14.788400	0.1	1.969421
14.790067	0.1	1.950231
14.791733	0.1	1.933412
14.793400	0.1	1.919926
14.795067	0.1	1.909006
14.796733	0.1	1.898417
14.798400	0.1	1.885360
14.800067	0.1	1.868792
14.801733	0.1	1.850831
14.803400	0.1	1.834501
14.805067	0.1	1.821085
14.806733	0.1	1.810207
14.808400	0.1	1.800777
14.810067	0.1	1.791366
14.811733	0.1	1.780773
14.813400	0.1	1.768754
14.815067	0.1	1.755469
14.816733	0.1	1.740316
14.818400	0.1	1.722910
14.820067	0.1	1.704767
14.821733	0.1	1.688250
14.823400	0.1	1.674225
14.825067	0.1	1.662001
14.826733	0.1	1.650974
14.828400	0.1	1.641042
14.830067	0.1	1.631528
14.831733	0.1	1.620967
14.833400	0.1	1.608548
14.835067	0.1	1.594936
14.836733	0.1	1.581325
14.838400	0.1	1.568296
14.840067	0.1	1.555681
14.841733	0.1	1.543052
14.843400	0.1	1.530140
14.845067	0.1	1.517134
14.846733	0.1	1.504486
14.848400	0.1	1.492323
14.850067	0.1	1.480184
14.851733	0.1	1.467001
14.853400	0.1	1.451448
14.855067	0.1	1.432961
14.856733	0.1	1.412383
14.858400	0.1	1.391429
14.860067	0.1	1.372392
14.861733	0.1	1.357147
14.863400	0.1	1.345165
14.865067	0.1	1.334269
14.866733	0.1	1.323428
14.868400	0.1	1.313002
14.870067	0.1	1.302673
14.871733	0.1	1.290985
14.873400	0.1	1.276955
14.875067	0.1	1.260978
14.876733	0.1	1.243753
14.878400	0.1	1.225695
14.880067	0.1	1.207436
14.881733	0.1	1.189448
14.883400	0.1	1.171441
14.885067	0.1	1.153601
14.886733	0.1	1.138006
14.888400	0.1	1.126956
14.890067	0.1	1.119841
14.891733	0.1	1.113690
14.893400	0.1	1.106458
14.895067	0.1	1.098118
14.896733	0.1	1.089014
14.898400	0.1	1.078937
14.900067	0.1	1.068413
14.901733	0.1	1.059198
14.903400	0.1	1.052064
14.905067	0.1	1.045652
14.906733	0.1	1.038150
14.908400	0.1	1.028730
14.910067	0.1	1.017395
14.911733	0.1	1.004790
14.913400	0.1	0.992273
14.915067	0.1	0.981297
14.916733	0.1	0.972399
14.918400	0.1	0.965083
14.920067	0.1	0.958862
14.921733	0.1	0.954038
14.923400	0.1	0.950792
14.925067	0.1	0.948375
14.926733	0.1	0.945874
14.928400	0.1	0.942308
14.930067	0.1	0.936487
14.931733	0.1	0.928347
14.933400	0.1	0.919700
14.935067	0.1	0.913013
14.936733	0.1	0.909413
14.938400	0.1	0.908058
14.940067	0.1	0.907741
14.941733	0.1	0.908007
14.943400	0.1	0.908240
14.945067	0.1	0.907285
14.946733	0.1	0.904645
14.948400	0.1	0.901255
14.950067	0.1	0.898298
14.951733	0.1	0.895769
14.953400	0.1	0.892505
14.955067	0.1	0.887141
14.956733	0.1	0.879848
14.958400	0.1	0.873026
14.960067	0.1	0.869525
14.961733	0.1	0.870125
14.963400	0.1	0.873026
14.965067	0.1	0.875816
14.966733	0.1	0.877432
14.968400	0.1	0.877706
14.970067	0.1	0.876198
14.971733	0.1	0.872780
14.973400	0.1	0.868831
14.975067	0.1	0.866698
14.976733	0.1	0.867862
14.978400	0.1	0.872295
14.980067	0.1	0.878791
14.981733	0.1	0.885515
14.983400	0.1	0.890517
14.985067	0.1	0.892105
14.986733	0.1	0.889525
14.988400	0.1	0.883932
14.990067	0.1	0.878018
14.991733	0.1	0.874563
14.993400	0.1	0.874996
14.995067	0.1	0.878675
14.996733	0.1	0.883387
14.998400	0.1	0.887485
15.000067	0.1	0.891020
15.001733	0.1	0.894028
15.003400	0.1	0.895401
15.005067	0.1	0.894647
15.006733	0.1	0.893213
15.008400	0.1	0.892966
15.010067	0.1	0.894666
15.011733	0.1	0.898154
15.013400	0.1	0.902126
15.015067	0.1	0.904589
15.016733	0.1	0.905441
15.018400	0.1	0.907020
15.020067	0.1	0.911476
15.021733	0.1	0.918675
15.023400	0.1	0.926722
15.025067	0.1	0.933702
15.026733	0.1	0.938578
15.028400	0.1	0.941325
15.030067	0.1	0.942899
15.031733	0.1	0.944622
15.033400	0.1	0.947169
15.035067	0.1	0.950634
15.036733	0.1	0.955332
15.038400	0.1	0.961889
15.040067	0.1	0.970527
15.041733	0.1	0.979975
15.043400	0.1	0.987668
15.045067	0.1	0.992278
15.046733	0.1	0.995179
15.048400	0.1	0.998378
15.050067	0.1	1.002708
15.051733	0.1	1.008683
15.053400	0.1	1.017298
15.055067	0.1	1.028869
15.056733	0.1	1.041722
15.058400	0.1	1.053228
15.060067	0.1	1.061722
15.061733	0.1	1.067398
15.063400	0.1	1.072246
15.065067	0.1	1.078858
15.066733	0.1	1.088534
15.068400	0.1	1.100339
15.070067	0.1	1.112139
15.071733	0.1	1.122374
15.073400	0.1	1.131045
15.075067	0.1	1.139385
15.076733	0.1	1.148875
15.078400	0.1	1.160358
15.080067	0.1	1.173676
15.081733	0.1	1.188079
15.083400	0.1	1.203320
15.085067	0.1	1.219842
15.086733	0.1	1.237728
15.088400	0.1	1.256047
15.090067	0.1	1.273407
15.091733	0.1	1.288648
15.093400	0.1	1.301528
15.095067	0.1	1.313635
15.096733	0.1	1.327782
15.098400	0.1	1.345226
15.100067	0.1	1.364606
15.101733	0.1	1.384509
15.103400	0.1	1.405356
15.105067	0.1	1.427536
15.106733	0.1	1.449557
15.108400	0.1	1.469515
15.110067	0.1	1.487751
15.111733	0.1	1.506652
15.113400	0.1	1.528161
15.115067	0.1	1.552328
15.116733	0.1	1.577698
15.118400	0.1	1.602829
15.120067	0.1	1.627542
15.121733	0.1	1.652334
15.123400	0.1	1.677116
15.125067	0.1	1.701359
15.126733	0.1	1.725177
15.128400	0.1	1.749764
15.130067	0.1	1.776130
15.131733	0.1	1.803637
15.133400	0.1	1.831087
15.135067	0.1	1.859176
15.136733	0.1	1.889854
15.138400	0.1	1.923540
15.140067	0.1	1.958692
15.141733	0.1	1.993426
15.143400	0.1	2.026507
15.145067	0.1	2.057422
15.146733	0.1	2.086177
15.148400	0.1	2.113124
15.150067	0.1	2.139532
15.151733	0.1	2.168231
15.153400	0.1	2.202271
15.155067	0.1	2.242541
15.156733	0.1	2.287542
15.158400	0.1	2.334514
15.160067	0.1	2.380284
15.161733	0.1	2.422859
15.163400	0.1	2.463036
15.165067	0.1	2.503591
15.166733	0.1	2.546064
15.168400	0.1	2.589202
15.170067	0.1	2.631140
15.171733	0.1	2.671634
15.173400	0.1	2.711429
15.175067	0.1	2.750913
15.176733	0.1	2.789730
15.178400	0.1	2.826941
15.180067	0.1	2.861684
15.181733	0.1	2.893964
15.183400	0.1	2.924846
15.185067	0.1	2.956488
15.186733	0.1	2.991343
15.188400	0.1	3.029765
15.190067	0.1	3.068950
15.191733	0.1	3.105425
15.193400	0.1	3.137360
15.195067	0.1	3.164443
15.196733	0.1	3.187824
15.198400	0.1	3.210055
15.200067	0.1	3.233296
15.201733	0.1	3.257594
15.203400	0.1	3.281683
15.205067	0.1	3.304831
15.206733	0.1	3.327029
15.208400	0.1	3.347970
15.210067	0.1	3.366503
15.211733	0.1	3.381092
15.213400	0.1	3.391043
15.215067	0.1	3.397190
15.216733	0.1	3.400543
15.218400	0.1	3.401306
15.220067	0.1	3.399579
15.221733	0.1	3.395234
15.223400	0.1	3.387551
15.225067	0.1	3.376491
15.226733	0.1	3.363569
15.228400	0.1	3.350335
15.230067	0.1	3.337064
15.231733	0.1	3.323788
15.233400	0.1	3.311206
15.235067	0.1	3.299816
15.236733	0.1	3.289161
15.238400	0.1	3.278316
15.240067	0.1	3.266339
15.241733	0.1	3.252230
15.243400	0.1	3.234772
15.245067	0.1	3.213421
15.246733	0.1	3.189137
15.248400	0.1	3.163596
15.250067	0.1	3.138585
15.251733	0.1	3.115367
15.253400	0.1	3.093537
15.255067	0.1	3.071264
15.256733	0.1	3.047585
15.258400	0.1	3.023949
15.260067	0.1	3.002421
15.261733	0.1	2.983217
15.263400	0.1	2.965727
15.265067	0.1	2.950197
15.266733	0.1	2.936847
15.268400	0.1	2.924786
15.270067	0.1	2.913042
15.271733	0.1	2.901941
15.273400	0.1	2.892874
15.275067	0.1	2.887254
15.276733	0.1	2.886108
15.278400	0.1	2.890131
15.280067	0.1	2.899207
15.281733	0.1	2.912357
15.283400	0.1	2.928954
15.285067	0.1	2.949196
15.286733	0.1	2.972516
15.288400	0.1	2.996740
15.290067	0.1	3.020517
15.291733	0.1	3.045560
15.293400	0.1	3.075036
15.295067	0.1	3.111195
15.296733	0.1	3.154739
15.298400	0.1	3.205179
15.300067	0.1	3.261985
15.301733	0.1	3.325120
15.303400	0.1	3.394932
15.305067	0.1	3.472473
15.306733	0.1	3.558951
15.308400	0.1	3.654552
15.310067	0.1	3.758431
15.311733	0.1	3.869520
15.313400	0.1	3.987993
15.315067	0.1	4.115375
15.316733	0.1	4.252573
15.318400	0.1	4.398879
15.320067	0.1	4.552952
15.321733	0.1	4.713768
15.323400	0.1	4.881462
15.325067	0.1	5.058590
15.326733	0.1	5.249586
15.328400	0.1	5.456503
15.330067	0.1	5.676737
15.331733	0.1	5.906536
15.333400	0.1	6.145034
15.335067	0.1	6.395024
15.336733	0.1	6.661317
15.338400	0.1	6.947373
15.340067	0.1	7.253382
15.341733	0.1	7.578586
15.343400	0.1	7.923576
15.345067	0.1	8.289381
15.346733	0.1	8.676350
15.348400	0.1	9.084954
15.350067	0.1	9.516357
15.351733	0.1	9.971922
15.353400	0.1	10.453067
15.355067	0.1	10.961290
15.356733	0.1	11.498393
15.358400	0.1	12.066574
15.360067	0.1	12.668353
15.361733	0.1	13.307263
15.363400	0.1	13.987636
15.365067	0.1	14.711893
15.366733	0.1	15.479247
15.368400	0.1	16.288538
15.370067	0.1	17.141397
15.371733	0.1	18.041413
15.373400	0.1	18.991614
15.375067	0.1	19.994802
15.376733	0.1	21.054777
15.378400	0.1	22.175815
15.380067	0.1	23.361901
15.381733	0.1	24.616881
15.383400	0.1	25.945311
15.385067	0.1	27.352260
15.386733	0.1	28.840881
15.388400	0.1	30.410937
15.390067	0.1	32.060510
15.391733	0.1	33.788532
15.393400	0.1	35.597035
15.395067	0.1	37.492742
15.396733	0.1	39.485139
15.398400	0.1	41.581462
15.400067	0.1	43.783863
15.401733	0.1	46.091704
15.403400	0.1	48.504709
15.405067	0.1	51.023052
15.406733	0.1	53.647514
15.408400	0.1	56.380876
15.410067	0.1	59.227180
15.411733	0.1	62.189749
15.413400	0.1	65.271063
15.415067	0.1	68.473816
15.416733	0.1	71.800645
15.418400	0.1	75.252797
15.420067	0.1	78.828968
15.421733	0.1	82.526221
15.423400	0.1	86.343074
15.425067	0.1	90.281242
15.426733	0.1	94.344532
15.428400	0.1	98.537169
15.430067	0.1	102.862185
15.431733	0.1	107.320179
15.433400	0.1	111.909597
15.435067	0.1	116.629182
15.436733	0.1	121.480818
15.438400	0.1	126.469704
15.440067	0.1	131.601766
15.441733	0.1	136.881443
15.443400	0.1	142.312413
15.445067	0.1	147.899720
15.446733	0.1	153.650837
15.448400	0.1	159.574878
15.450067	0.1	165.680866
15.451733	0.1	171.978031
15.453400	0.1	178.476926
15.455067	0.1	185.188274
15.456733	0.1	192.122064
15.458400	0.1	199.288833
15.460067	0.1	206.700675
15.461733	0.1	214.371197
15.463400	0.1	222.315928
15.465067	0.1	230.551292
15.466733	0.1	239.091767
15.468400	0.1	247.949725
15.470067	0.1	257.136319
15.471733	0.1	266.660303
15.473400	0.1	276.528858
15.475067	0.1	286.749918
15.476733	0.1	297.330693
15.478400	0.1	308.273700
15.480067	0.1	319.574890
15.481733	0.1	331.223836
15.483400	0.1	343.203903
15.485067	0.1	355.492574
15.486733	0.1	368.062193
15.488400	0.1	380.879124
15.490067	0.1	393.903195
15.491733	0.1	407.090630
15.493400	0.1	420.396114
15.495067	0.1	433.769441
15.496733	0.1	447.151713
15.498400	0.1	460.477327
15.500067	0.1	473.679379
15.501733	0.1	486.692130
15.503400	0.1	499.450188
15.505067	0.1	511.889160
15.506733	0.1	523.946626
15.508400	0.1	535.561713
15.510067	0.1	546.677067
15.511733	0.1	557.242190
15.513400	0.1	567.212981
15.515067	0.1	576.548358
15.516733	0.1	585.210552
15.518400	0.1	593.169351
15.520067	0.1	600.403357
15.521733	0.1	606.898317
15.523400	0.1	612.646212
15.525067	0.1	617.644694
15.526733	0.1	621.897262
15.528400	0.1	625.414639
15.530067	0.1	628.214181
15.531733	0.1	630.317382
15.533400	0.1	631.748937
15.535067	0.1	632.538018
15.536733	0.1	632.718546
15.538400	0.1	632.326282
15.540067	0.1	631.396231
15.541733	0.1	629.965240
15.543400	0.1	628.074050
15.545067	0.1	625.762945
15.546733	0.1	623.067883
15.548400	0.1	620.021900
15.550067	0.1	616.656291
15.551733	0.1	612.999416
15.553400	0.1	609.077179
15.555067	0.1	604.915326
15.556733	0.1	600.539600
15.558400	0.1	595.974625
15.560067	0.1	591.245439
15.561733	0.1	586.380200
15.563400	0.1	581.408288
15.565067	0.1	576.354294
15.566733	0.1	571.234292
15.568400	0.1	566.056781
15.570067	0.1	560.825184
15.571733	0.1	555.542294
15.573400	0.1	550.216125
15.575067	0.1	544.860112
15.576733	0.1	539.487238
15.578400	0.1	534.106829
15.580067	0.1	528.726425
15.581733	0.1	523.354672
15.583400	0.1	518.000657
15.585067	0.1	512.669036
15.586733	0.1	507.358299
15.588400	0.1	502.065304
15.590067	0.1	496.788729
15.591733	0.1	491.529215
15.593400	0.1	486.289631
15.595067	0.1	481.073969
15.596733	0.1	475.884625
15.598400	0.1	470.722006
15.600067	0.1	465.585585
15.601733	0.1	460.473812
15.603400	0.1	455.384944
15.605067	0.1	450.318018
15.606733	0.1	445.271833
15.608400	0.1	440.245392
15.610067	0.1	435.239380
15.611733	0.1	430.254830
15.613400	0.1	425.291565
15.615067	0.1	420.349026
15.616733	0.1	415.426428
15.618400	0.1	410.522311
15.620067	0.1	405.636207
15.621733	0.1	400.769273
15.623400	0.1	395.921464
15.625067	0.1	391.089782
15.626733	0.1	386.270723
15.628400	0.1	381.462681
15.630067	0.1	376.665364
15.631733	0.1	371.877989
15.633400	0.1	367.098488
15.635067	0.1	362.324817
15.636733	0.1	357.556567
15.638400	0.1	352.794570
15.640067	0.1	348.040006
15.641733	0.1	343.295206
15.643400	0.1	338.563980
15.645067	0.1	333.848773
15.646733	0.1	329.147890
15.648400	0.1	324.456608
15.650067	0.1	319.770086
15.651733	0.1	315.085086
15.653400	0.1	310.400944
15.655067	0.1	305.720154
15.656733	0.1	301.047070
15.658400	0.1	296.385610
15.660067	0.1	291.738133
15.661733	0.1	287.105106
15.663400	0.1	282.484670
15.665067	0.1	277.873921
15.666733	0.1	273.272712
15.668400	0.1	268.685916
15.670067	0.1	264.119837
15.671733	0.1	259.577306
15.673400	0.1	255.058059
15.675067	0.1	250.561889
15.676733	0.1	246.089516
15.678400	0.1	241.641244
15.680067	0.1	237.216233
15.681733	0.1	232.813475
15.683400	0.1	228.433893
15.685067	0.1	224.082209
15.686733	0.1	219.765650
15.688400	0.1	215.488691
15.690067	0.1	211.249832
15.691733	0.1	207.045232
15.693400	0.1	202.873848
15.695067	0.1	198.738147
15.696733	0.1	194.641794
15.698400	0.1	190.587938
15.700067	0.1	186.579121
15.701733	0.1	182.618033
15.703400	0.1	178.707419
15.705067	0.1	174.848936
15.706733	0.1	171.042420
15.708400	0.1	167.286708
15.710067	0.1	163.581171
15.711733	0.1	159.926103
15.713400	0.1	156.322369
15.715067	0.1	152.771739
15.716733	0.1	149.276774
15.718400	0.1	145.839653
15.720067	0.1	142.461690
15.721733	0.1	139.143868
15.723400	0.1	135.886325
15.725067	0.1	132.688410
15.726733	0.1	129.550356
15.728400	0.1	126.472898
15.730067	0.1	123.455497
15.731733	0.1	120.496834
15.733400	0.1	117.596877
15.735067	0.1	114.756804
15.736733	0.1	111.976671
15.738400	0.1	109.255407
15.740067	0.1	106.592733
15.741733	0.1	103.988792
15.743400	0.1	101.443497
15.745067	0.1	98.957145
15.746733	0.1	96.530393
15.748400	0.1	94.163963
15.750067	0.1	91.858124
15.751733	0.1	89.612166
15.753400	0.1	87.424801
15.755067	0.1	85.294177
15.756733	0.1	83.217528
15.758400	0.1	81.192004
15.760067	0.1	79.215923
15.761733	0.1	77.289688
15.763400	0.1	75.415270
15.765067	0.1	73.593562
15.766733	0.1	71.823234
15.768400	0.1	70.102941
15.770067	0.1	68.432721
15.771733	0.1	66.812597
15.773400	0.1	65.240464
15.775067	0.1	63.711666
15.776733	0.1	62.221526
15.778400	0.1	60.768807
15.780067	0.1	59.355786
15.781733	0.1	57.985433
15.783400	0.1	56.659039
15.785067	0.1	55.375784
15.786733	0.1	54.133153
15.788400	0.1	52.927355
15.790067	0.1	51.754774
15.791733	0.1	50.613885
15.793400	0.1	49.505243
15.795067	0.1	48.429892
15.796733	0.1	47.388445
15.798400	0.1	46.380959
15.800067	0.1	45.405761
15.801733	0.1	44.459505
15.803400	0.1	43.540048
15.805067	0.1	42.647002
15.806733	0.1	41.779219
15.808400	0.1	40.935054
15.810067	0.1	40.114275
15.811733	0.1	39.318111
15.813400	0.1	38.548051
15.815067	0.1	37.803776
15.816733	0.1	37.082625
15.818400	0.1	36.382205
15.820067	0.1	35.701990
15.821733	0.1	35.041776
15.823400	0.1	34.400197
15.825067	0.1	33.775247
15.826733	0.1	33.165822
15.828400	0.1	32.572304
15.830067	0.1	31.996039
15.831733	0.1	31.438391
15.833400	0.1	30.899383
15.835067	0.1	30.377400
15.836733	0.1	29.869955
15.838400	0.1	29.374650
15.840067	0.1	28.890283
15.841733	0.1	28.416766
15.843400	0.1	27.953829
15.845067	0.1	27.501145
15.846733	0.1	27.059144
15.848400	0.1	26.628505
15.850067	0.1	26.209219
15.851733	0.1	25.800760
15.853400	0.1	25.402051
15.855067	0.1	25.010821
15.856733	0.1	24.624341
15.858400	0.1	24.242071
15.860067	0.1	23.866864
15.861733	0.1	23.502233
15.863400	0.1	23.149243
15.865067	0.1	22.806292
15.866733	0.1	22.471156
15.868400	0.1	22.142823
15.870067	0.1	21.821004
15.871733	0.1	21.505253
15.873400	0.1	21.195831
15.875067	0.1	20.894255
15.876733	0.1	20.602080
15.878400	0.1	20.319386
15.880067	0.1	20.044022
15.881733	0.1	19.771829
15.883400	0.1	19.499548
15.885067	0.1	19.228063
15.886733	0.1	18.960647
15.888400	0.1	18.698773
15.890067	0.1	18.441277
15.891733	0.1	18.186630
15.893400	0.1	17.934828
15.895067	0.1	17.687348
15.896733	0.1	17.446256
15.898400	0.1	17.213305
15.900067	0.1	16.988269
15.901733	0.1	16.768277
15.903400	0.1	16.550245
15.905067	0.1	16.333740
15.906733	0.1	16.120225
15.908400	0.1	15.909886
15.910067	0.1	15.701335
15.911733	0.1	15.494861
15.913400	0.1	15.293513
15.915067	0.1	15.100087
15.916733	0.1	14.914251
15.918400	0.1	14.733328
15.920067	0.1	14.555077
15.921733	0.1	14.378824
15.923400	0.1	14.204648
15.925067	0.1	14.032526
15.926733	0.1	13.862243
15.928400	0.1	13.694013
15.930067	0.1	13.528499
15.931733	0.1	13.366272
15.933400	0.1	13.208292
15.935067	0.1	13.055941
15.936733	0.1	12.909109
15.938400	0.1	12.765145
15.940067	0.1	12.620916
15.941733	0.1	12.475499
15.943400	0.1	12.330972
15.945067	0.1	12.190603
15.946733	0.1	12.056096
15.948400	0.1	11.926605
15.950067	0.1	11.800104
15.951733	0.1	11.674822
15.953400	0.1	11.549173
15.955067	0.1	11.421801
15.956733	0.1	11.293059
15.958400	0.1	11.165757
15.960067	0.1	11.043120
15.961733	0.1	10.926123
15.963400	0.1	10.812781
15.965067	0.1	10.699597
15.966733	0.1	10.584299
15.968400	0.1	10.467274
15.970067	0.1	10.350035
15.971733	0.1	10.233480
15.973400	0.1	10.118028
15.975067	0.1	10.004141
15.976733	0.1	9.892294
15.978400	0.1	9.782994
15.980067	0.1	9.676917
15.981733	0.1	9.574033
15.983400	0.1	9.472393
15.985067	0.1	9.369217
15.986733	0.1	9.264033
15.988400	0.1	9.159688
15.990067	0.1	9.059557
15.991733	0.1	8.964785
15.993400	0.1	8.874005
15.995067	0.1	8.784635
15.996733	0.1	8.694702
15.998400	0.1	8.603488
16.000067	0.1	8.511213
16.001733	0.1	8.418569
16.003400	0.1	8.326457
16.005067	0.1	8.235900
16.006733	0.1	8.147885
16.008400	0.1	8.062939
16.010067	0.1	7.980745
16.011733	0.1	7.900014
16.013400	0.1	7.819114
16.015067	0.1	7.737339
16.016733	0.1	7.655350
16.018400	0.1	7.574498
16.020067	0.1	7.496160
16.021733	0.1	7.421258
16.023400	0.1	7.350054
16.025067	0.1	7.282323
16.026733	0.1	7.217843
16.028400	0.1	7.156474
16.030067	0.1	7.097293
16.031733	0.1	7.037879
16.033400	0.1	6.975466
16.035067	0.1	6.908448
16.036733	0.1	6.837305
16.038400	0.1	6.765132
16.040067	0.1	6.696451
16.041733	0.1	6.634537
16.043400	0.1	6.579543
16.045067	0.1	6.528697
16.046733	0.1	6.478187
16.048400	0.1	6.425255
16.050067	0.1	6.369804
16.051733	0.1	6.314456
16.053400	0.1	6.261845
16.055067	0.1	6.212159
16.056733	0.1	6.164345
16.058400	0.1	6.117993
16.060067	0.1	6.072782
16.061733	0.1	6.027920
16.063400	0.1	5.983072
16.065067	0.1	5.938406
16.066733	0.1	5.893586
16.068400	0.1	5.848231
16.070067	0.1	5.803234
16.071733	0.1	5.760156
16.073400	0.1	5.719443
16.075067	0.1	5.680253
16.076733	0.1	5.641659
16.078400	0.1	5.603237
16.080067	0.1	5.565346
16.081733	0.1	5.528834
16.083400	0.1	5.493830
16.085067	0.1	5.459320
16.086733	0.1	5.423939
16.088400	0.1	5.387082
16.090067	0.1	5.349382
16.091733	0.1	5.311966
16.093400	0.1	5.275868
16.095067	0.1	5.241381
16.096733	0.1	5.207276
16.098400	0.1	5.172296
16.100067	0.1	5.137031
16.101733	0.1	5.103103
16.103400	0.1	5.071317
16.105067	0.1	5.040877
16.106733	0.1	5.010511
16.108400	0.1	4.979917
16.110067	0.1	4.949570
16.111733	0.1	4.919688
16.113400	0.1	4.889644
16.115067	0.1	4.859352
16.116733	0.1	4.830910
16.118400	0.1	4.806826
16.120067	0.1	4.787329
16.121733	0.1	4.770509
16.123400	0.1	4.753526
16.125067	0.1	4.733643
16.126733	0.1	4.709647
16.128400	0.1	4.682401
16.130067	0.1	4.654233
16.131733	0.1	4.627598
16.133400	0.1	4.603346
16.135067	0.1	4.580552
16.136733	0.1	4.558275
16.138400	0.1	4.536584
16.140067	0.1	4.516244
16.141733	0.1	4.498386
16.143400	0.1	4.484132
16.145067	0.1	4.473529
16.146733	0.1	4.464756
16.148400	0.1	4.455321
16.150067	0.1	4.443745
16.151733	0.1	4.429668
16.153400	0.1	4.413417
16.155067	0.1	4.395810
16.156733	0.1	4.377700
16.158400	0.1	4.359866
16.160067	0.1	4.343600
16.161733	0.1	4.329574
16.163400	0.1	4.316522
16.165067	0.1	4.302920
16.166733	0.1	4.288708
16.168400	0.1	4.274365
16.170067	0.1	4.260088
16.171733	0.1	4.246137
16.173400	0.1	4.233103
16.175067	0.1	4.222067
16.176733	0.1	4.214086
16.178400	0.1	4.208814
16.180067	0.1	4.204293
16.181733	0.1	4.198761
16.183400	0.1	4.192274
16.185067	0.1	4.186262
16.186733	0.1	4.181452
16.188400	0.1	4.176898
16.190067	0.1	4.171189
16.191733	0.1	4.163701
16.193400	0.1	4.154802
16.195067	0.1	4.145186
16.196733	0.1	4.135375
16.198400	0.1	4.126281
16.200067	0.1	4.118988
16.201733	0.1	4.113461
16.203400	0.1	4.108245
16.205067	0.1	4.101205
16.206733	0.1	4.091137
16.208400	0.1	4.079626
16.210067	0.1	4.069917
16.211733	0.1	4.063649
16.213400	0.1	4.059542
16.215067	0.1	4.055221
16.216733	0.1	4.049605
16.218400	0.1	4.042932
16.220067	0.1	4.035039
16.221733	0.1	4.025232
16.223400	0.1	4.013623
16.225067	0.1	4.001581
16.226733	0.1	3.990605
16.228400	0.1	3.980687
16.230067	0.1	3.970317
16.231733	0.1	3.958088
16.233400	0.1	3.943676
16.235067	0.1	3.927951
16.236733	0.1	3.912621
16.238400	0.1	3.898949
16.240067	0.1	3.886768
16.241733	0.1	3.874851
16.243400	0.1	3.861827
16.245067	0.1	3.847010
16.246733	0.1	3.830940
16.248400	0.1	3.815056
16.250067	0.1	3.800639
16.251733	0.1	3.787186
16.253400	0.1	3.772434
16.255067	0.1	3.754627
16.256733	0.1	3.734110
16.258400	0.1	3.712303
16.260067	0.1	3.690110
16.261733	0.1	3.668694
16.263400	0.1	3.650035
16.265067	0.1	3.634677
16.266733	0.1	3.620773
16.268400	0.1	3.605834
16.270067	0.1	3.588595
16.271733	0.1	3.569862
16.273400	0.1	3.550830
16.275067	0.1	3.531119
16.276733	0.1	3.509996
16.278400	0.1	3.487910
16.280067	0.1	3.465731
16.281733	0.1	3.443905
16.283400	0.1	3.422983
16.285067	0.1	3.403910
16.286733	0.1	3.387108
16.288400	0.1	3.372002
16.290067	0.1	3.357441
16.291733	0.1	3.341958
16.293400	0.1	3.324673
16.295067	0.1	3.306023
16.296733	0.1	3.286754
16.298400	0.1	3.267010
16.300067	0.1	3.246637
16.301733	0.1	3.225347
16.303400	0.1	3.203088
16.305067	0.1	3.180453
16.306733	0.1	3.158115
16.308400	0.1	3.136401
16.310067	0.1	3.115400
16.311733	0.1	3.094897
16.313400	0.1	3.074338
16.315067	0.1	3.053318
16.316733	0.1	3.032130
16.318400	0.1	3.011571
16.320067	0.1	2.992228
16.321733	0.1	2.974281
16.323400	0.1	2.957783
16.325067	0.1	2.942826
16.326733	0.1	2.929433
16.328400	0.1	2.917321
16.330067	0.1	2.905442
16.331733	0.1	2.892343
16.333400	0.1	2.877526
16.335067	0.1	2.861782
16.336733	0.1	2.845908
16.338400	0.1	2.829954
16.340067	0.1	2.812953
16.341733	0.1	2.793311
16.343400	0.1	2.771090
16.345067	0.1	2.748901
16.346733	0.1	2.729371
16.348400	0.1	2.713003
16.350067	0.1	2.698549
16.351733	0.1	2.684039
16.353400	0.1	2.668183
16.355067	0.1	2.651708
16.356733	0.1	2.636337
16.358400	0.1	2.622884
16.360067	0.1	2.611154
16.361733	0.1	2.600132
16.363400	0.1	2.588020
16.365067	0.1	2.573268
16.366733	0.1	2.556075
16.368400	0.1	2.538934
16.370067	0.1	2.524923
16.371733	0.1	2.514920
16.373400	0.1	2.507027
16.375067	0.1	2.498752
16.376733	0.1	2.488731
16.378400	0.1	2.475991
16.380067	0.1	2.459674
16.381733	0.1	2.440605
16.383400	0.1	2.421825
16.385067	0.1	2.406775
16.386733	0.1	2.396656
16.388400	0.1	2.389480
16.390067	0.1	2.382044
16.391733	0.1	2.372446
16.393400	0.1	2.360810
16.395067	0.1	2.348954
16.396733	0.1	2.339114
16.398400	0.1	2.331948
16.400067	0.1	2.326495
16.401733	0.1	2.321391
16.403400	0.1	2.315002
16.405067	0.1	2.306174
16.406733	0.1	2.296106
16.408400	0.1	2.287654
16.410067	0.1	2.281433
16.411733	0.1	2.274960
16.413400	0.1	2.266471
16.415067	0.1	2.257009
16.416733	0.1	2.248473
16.418400	0.1	2.241610
16.420067	0.1	2.236492
16.421733	0.1	2.233288
16.423400	0.1	2.230858
16.425067	0.1	2.226732
16.426733	0.1	2.219882
16.428400	0.1	2.211365
16.430067	0.1	2.202443
16.431733	0.1	2.193837
16.433400	0.1	2.185786
16.435067	0.1	2.177930
16.436733	0.1	2.169744
16.438400	0.1	2.161269
16.440067	0.1	2.153502
16.441733	0.1	2.147206
16.443400	0.1	2.141763
16.445067	0.1	2.136468
16.446733	0.1	2.131914
16.448400	0.1	2.128757
16.450067	0.1	2.126377
16.451733	0.1	2.124030
16.453400	0.1	2.122340
16.455067	0.1	2.122605
16.456733	0.1	2.124901
16.458400	0.1	2.127173
16.460067	0.1	2.126405
16.461733	0.1	2.120892
16.463400	0.1	2.111620
16.465067	0.1	2.101632
16.466733	0.1	2.093799
16.468400	0.1	2.088882
16.470067	0.1	2.085562
16.471733	0.1	2.081902
16.473400	0.1	2.076696
16.475067	0.1	2.069930
16.476733	0.1	2.062647
16.478400	0.1	2.056276
16.480067	0.1	2.051415
16.481733	0.1	2.047443
16.483400	0.1	2.043843
16.485067	0.1	2.041264
16.486733	0.1	2.040570
16.488400	0.1	2.041659
16.490067	0.1	2.043988
16.491733	0.1	2.047024
16.493400	0.1	2.049445
16.495067	0.1	2.049217
16.496733	0.1	2.045492
16.498400	0.1	2.040053
16.500067	0.1	2.036300
16.501733	0.1	2.036383
16.503400	0.1	2.039261
16.505067	0.1	2.041897
16.506733	0.1	2.042511
16.508400	0.1	2.042348
16.510067	0.1	2.043648
16.511733	0.1	2.046586
16.513400	0.1	2.049669
16.515067	0.1	2.052006
16.516733	0.1	2.053143
16.518400	0.1	2.052058
16.520067	0.1	2.048723
16.521733	0.1	2.045422
16.523400	0.1	2.044733
16.525067	0.1	2.047098
16.526733	0.1	2.051210
16.528400	0.1	2.055690
16.530067	0.1	2.059815
16.531733	0.1	2.063410
16.533400	0.1	2.066852
16.535067	0.1	2.070442
16.536733	0.1	2.073278
16.538400	0.1	2.074209
16.540067	0.1	2.074004
16.541733	0.1	2.074554
16.543400	0.1	2.076360
16.545067	0.1	2.078097
16.546733	0.1	2.078232
16.548400	0.1	2.076463
16.550067	0.1	2.073273
16.551733	0.1	2.069529
16.553400	0.1	2.066563
16.555067	0.1	2.064994
16.556733	0.1	2.064123
16.558400	0.1	2.062931
16.560067	0.1	2.061105
16.561733	0.1	2.059387
16.563400	0.1	2.058814
16.565067	0.1	2.059732
16.566733	0.1	2.062120
16.568400	0.1	2.066102
16.570067	0.1	2.071448
16.571733	0.1	2.076160
16.573400	0.1	2.076705
16.575067	0.1	2.071247
16.576733	0.1	2.061767
16.578400	0.1	2.052160
16.580067	0.1	2.045194
16.581733	0.1	2.040863
16.583400	0.1	2.037217
16.585067	0.1	2.033217
16.586733	0.1	2.029822
16.588400	0.1	2.028327
16.590067	0.1	2.028886
16.591733	0.1	2.030418
16.593400	0.1	2.031201
16.595067	0.1	2.030474
16.596733	0.1	2.029166
16.598400	0.1	2.028672
16.600067	0.1	2.029552
16.601733	0.1	2.031070
16.603400	0.1	2.031880
16.605067	0.1	2.031396
16.606733	0.1	2.030092
16.608400	0.1	2.028923
16.610067	0.1	2.028383
16.611733	0.1	2.028150
16.613400	0.1	2.028025
16.615067	0.1	2.028006
16.616733	0.1	2.027471
16.618400	0.1	2.025729
16.620067	0.1	2.022977
16.621733	0.1	2.019200
16.623400	0.1	2.013468
16.625067	0.1	2.005552
16.626733	0.1	1.997240
16.628400	0.1	1.991778
16.630067	0.1	1.991978
16.631733	0.1	1.997780
16.633400	0.1	2.005980
16.635067	0.1	2.012844
16.636733	0.1	2.016099
16.638400	0.1	2.015159
16.640067	0.1	2.010795
16.641733	0.1	2.005058
16.643400	0.1	2.000937
16.645067	0.1	2.000472
16.646733	0.1	2.002534
16.648400	0.1	2.004034
16.650067	0.1	2.002944
16.651733	0.1	1.998981
16.653400	0.1	1.993170
16.655067	0.1	1.987489
16.656733	0.1	1.983442
16.658400	0.1	1.981570
16.660067	0.1	1.982306
16.661733	0.1	1.985179
16.663400	0.1	1.987917
16.665067	0.1	1.988341
16.666733	0.1	1.986357
16.668400	0.1	1.983321
16.670067	0.1	1.980499
16.671733	0.1	1.978488
16.673400	0.1	1.977598
16.675067	0.1	1.977724
16.676733	0.1	1.977999
16.678400	0.1	1.977598
16.680067	0.1	1.976141
16.681733	0.1	1.973212
16.683400	0.1	1.968779
16.685067	0.1	1.963382
16.686733	0.1	1.957221
16.688400	0.1	1.949994
16.690067	0.1	1.941640
16.691733	0.1	1.932653
16.693400	0.1	1.924071
16.695067	0.1	1.917351
16.696733	0.1	1.913277
16.698400	0.1	1.910757
16.700067	0.1	1.907567
16.701733	0.1	1.902306
16.703400	0.1	1.895269
16.705067	0.1	1.887679
16.706733	0.1	1.879921
16.708400	0.1	1.871428
16.710067	0.1	1.862436
16.711733	0.1	1.854110
16.713400	0.1	1.847139
16.715067	0.1	1.841574
16.716733	0.1	1.837211
16.718400	0.1	1.833620
16.720067	0.1	1.830272
16.721733	0.1	1.826943
16.723400	0.1	1.823371
16.725067	0.1	1.819022
16.726733	0.1	1.814109
16.728400	0.1	1.809718
16.730067	0.1	1.805960
16.731733	0.1	1.801904
16.733400	0.1	1.797439
16.735067	0.1	1.792992
16.736733	0.1	1.787599
16.738400	0.1	1.779529
16.740067	0.1	1.769047
16.741733	0.1	1.758682
16.743400	0.1	1.750332
16.745067	0.1	1.743557
16.746733	0.1	1.736823
16.748400	0.1	1.729657
16.750067	0.1	1.723114
16.751733	0.1	1.718360
16.753400	0.1	1.715515
16.755067	0.1	1.713648
16.756733	0.1	1.711189
16.758400	0.1	1.706253
16.760067	0.1	1.697172
16.761733	0.1	1.684385
16.763400	0.1	1.671361
16.765067	0.1	1.662131
16.766733	0.1	1.658308
16.768400	0.1	1.658611
16.770067	0.1	1.660082
16.771733	0.1	1.659789
16.773400	0.1	1.656553
16.775067	0.1	1.651379
16.776733	0.1	1.645749
16.778400	0.1	1.640632
16.780067	0.1	1.637153
16.781733	0.1	1.636134
16.783400	0.1	1.636660
16.785067	0.1	1.636157
16.786733	0.1	1.632217
16.788400	0.1	1.624622
16.790067	0.1	1.615919
16.791733	0.1	1.609866
16.793400	0.1	1.608445
16.795067	0.1	1.610196
16.796733	0.1	1.612171
16.798400	0.1	1.612767
16.800067	0.1	1.612143
16.801733	0.1	1.610736
16.803400	0.1	1.608236
16.805067	0.1	1.604306
16.806733	0.1	1.599751
16.808400	0.1	1.595770
16.810067	0.1	1.592683
16.811733	0.1	1.590056
16.813400	0.1	1.587351
16.815067	0.1	1.584115
16.816733	0.1	1.580119
16.818400	0.1	1.575677
16.820067	0.1	1.571737
16.821733	0.1	1.569316
16.823400	0.1	1.568445
16.825067	0.1	1.568203
16.826733	0.1	1.567854
16.828400	0.1	1.567244
16.830067	0.1	1.566429
16.831733	0.1	1.565535
16.833400	0.1	1.565241
16.835067	0.1	1.566247
16.836733	0.1	1.567532
16.838400	0.1	1.567188
16.840067	0.1	1.564780
16.841733	0.1	1.561167
16.843400	0.1	1.557404
16.845067	0.1	1.554410
16.846733	0.1	1.552259
16.848400	0.1	1.550210
16.850067	0.1	1.547909
16.851733	0.1	1.545721
16.853400	0.1	1.543774
16.855067	0.1	1.541507
16.856733	0.1	1.538694
16.858400	0.1	1.536575
16.860067	0.1	1.536696
16.861733	0.1	1.538927
16.863400	0.1	1.541623
16.865067	0.1	1.543108
16.866733	0.1	1.542717
16.868400	0.1	1.541083
16.870067	0.1	1.538703
16.871733	0.1	1.534866
16.873400	0.1	1.529437
16.875067	0.1	1.524156
16.876733	0.1	1.520659
16.878400	0.1	1.518722
16.880067	0.1	1.517516
16.881733	0.1	1.516961
16.883400	0.1	1.517017
16.885067	0.1	1.516817
16.886733	0.1	1.515388
16.888400	0.1	1.513031
16.890067	0.1	1.511415
16.891733	0.1	1.511644
16.893400	0.1	1.512617
16.895067	0.1	1.512412
16.896733	0.1	1.510554
16.898400	0.1	1.507835
16.900067	0.1	1.504947
16.901733	0.1	1.502042
16.903400	0.1	1.498857
16.905067	0.1	1.494926
16.906733	0.1	1.490298
16.908400	0.1	1.486414
16.910067	0.1	1.485720
16.911733	0.1	1.489487
16.913400	0.1	1.496379
16.915067	0.1	1.503443
16.916733	0.1	1.508323
16.918400	0.1	1.510838
16.920067	0.1	1.512473
16.921733	0.1	1.513958
16.923400	0.1	1.513986
16.925067	0.1	1.511173
16.926733	0.1	1.506526
16.928400	0.1	1.503010
16.930067	0.1	1.502498
16.931733	0.1	1.503332
16.933400	0.1	1.502316
16.935067	0.1	1.498838
16.936733	0.1	1.495006
16.938400	0.1	1.493255
16.940067	0.1	1.494996
16.941733	0.1	1.499830
16.943400	0.1	1.505632
16.945067	0.1	1.510028
16.946733	0.1	1.511783
16.948400	0.1	1.511085
16.950067	0.1	1.508603
16.951733	0.1	1.504621
16.953400	0.1	1.499606
16.955067	0.1	1.495024
16.956733	0.1	1.492593
16.958400	0.1	1.492877
16.960067	0.1	1.494954
16.961733	0.1	1.496952
16.963400	0.1	1.496631
16.965067	0.1	1.492947
16.966733	0.1	1.487257
16.968400	0.1	1.481995
16.970067	0.1	1.478945
16.971733	0.1	1.478912
16.973400	0.1	1.481380
16.975067	0.1	1.484896
16.976733	0.1	1.488272
16.978400	0.1	1.490782
16.980067	0.1	1.491527
16.981733	0.1	1.489772
16.983400	0.1	1.486428
16.985067	0.1	1.484263
16.986733	0.1	1.485185
16.988400	0.1	1.487825
16.990067	0.1	1.489031
16.991733	0.1	1.487206
16.993400	0.1	1.483215
16.995067	0.1	1.478712
16.996733	0.1	1.474451
16.998400	0.1	1.470130
17.000067	0.1	1.465594
17.001733	0.1	1.462023
17.003400	0.1	1.460598
17.005067	0.1	1.460230
17.006733	0.1	1.458572
17.008400	0.1	1.454628
17.010067	0.1	1.449119
17.011733	0.1	1.443424
17.013400	0.1	1.438768
17.015067	0.1	1.436356
17.016733	0.1	1.437184
17.018400	0.1	1.440914
17.020067	0.1	1.445725
17.021733	0.1	1.449902
17.023400	0.1	1.453026
17.025067	0.1	1.455080
17.026733	0.1	1.455471
17.028400	0.1	1.453543
17.030067	0.1	1.448840
17.031733	0.1	1.441003
17.033400	0.1	1.430982
17.035067	0.1	1.421445
17.036733	0.1	1.415005
17.038400	0.1	1.412351
17.040067	0.1	1.412355
17.041733	0.1	1.413603
17.043400	0.1	1.414907
17.045067	0.1	1.415047
17.046733	0.1	1.413557
17.048400	0.1	1.411135
17.050067	0.1	1.408421
17.051733	0.1	1.405468
17.053400	0.1	1.402572
17.055067	0.1	1.400290
17.056733	0.1	1.398348
17.058400	0.1	1.395410
17.060067	0.1	1.390986
17.061733	0.1	1.386707
17.063400	0.1	1.384853
17.065067	0.1	1.386297
17.066733	0.1	1.390032
17.068400	0.1	1.393985
17.070067	0.1	1.396388
17.071733	0.1	1.396537
17.073400	0.1	1.395443
17.075067	0.1	1.394935
17.076733	0.1	1.395713
17.078400	0.1	1.397454
17.080067	0.1	1.399731
17.081733	0.1	1.401757
17.083400	0.1	1.402176
17.085067	0.1	1.400262
17.086733	0.1	1.397398
17.088400	0.1	1.395927
17.090067	0.1	1.396718
17.091733	0.1	1.399517
17.093400	0.1	1.404383
17.095067	0.1	1.411135
17.096733	0.1	1.419033
17.098400	0.1	1.427731
17.100067	0.1	1.437161
17.101733	0.1	1.446833
17.103400	0.1	1.456058
17.105067	0.1	1.464598
17.106733	0.1	1.472840
17.108400	0.1	1.480826
17.110067	0.1	1.487359
17.111733	0.1	1.491383
17.113400	0.1	1.493553
17.115067	0.1	1.495685
17.116733	0.1	1.499709
17.118400	0.1	1.507336
17.120067	0.1	1.519290
17.121733	0.1	1.534200
17.123400	0.1	1.549451
17.125067	0.1	1.563746
17.126733	0.1	1.577497
17.128400	0.1	1.590606
17.130067	0.1	1.602089
17.131733	0.1	1.612236
17.133400	0.1	1.623165
17.135067	0.1	1.636930
17.136733	0.1	1.653954
17.138400	0.1	1.672935
17.140067	0.1	1.691943
17.141733	0.1	1.709955
17.143400	0.1	1.727627
17.145067	0.1	1.746481
17.146733	0.1	1.767334
17.148400	0.1	1.789625
17.150067	0.1	1.812107
17.151733	0.1	1.833886
17.153400	0.1	1.855297
17.155067	0.1	1.878166
17.156733	0.1	1.904825
17.158400	0.1	1.935982
17.160067	0.1	1.969780
17.161733	0.1	2.003624
17.163400	0.1	2.036206
17.165067	0.1	2.067694
17.166733	0.1	2.099145
17.168400	0.1	2.131579
17.170067	0.1	2.165418
17.171733	0.1	2.201167
17.173400	0.1	2.239705
17.175067	0.1	2.281731
17.176733	0.1	2.327142
17.178400	0.1	2.374845
17.180067	0.1	2.423800
17.181733	0.1	2.473872
17.183400	0.1	2.525062
17.185067	0.1	2.577254
17.186733	0.1	2.631093
17.188400	0.1	2.687513
17.190067	0.1	2.746563
17.191733	0.1	2.807700
17.193400	0.1	2.870290
17.195067	0.1	2.933699
17.196733	0.1	2.998151
17.198400	0.1	3.065183
17.200067	0.1	3.136592
17.201733	0.1	3.213445
17.203400	0.1	3.295438
17.205067	0.1	3.380785
17.206733	0.1	3.467514
17.208400	0.1	3.554993
17.210067	0.1	3.643958
17.211733	0.1	3.735754
17.213400	0.1	3.831661
17.215067	0.1	3.932086
17.216733	0.1	4.036124
17.218400	0.1	4.142574
17.220067	0.1	4.250980
17.221733	0.1	4.362036
17.223400	0.1	4.477040
17.225067	0.1	4.595811
17.226733	0.1	4.716162
17.228400	0.1	4.836628
17.230067	0.1	4.957533
17.231733	0.1	5.079373
17.233400	0.1	5.202382
17.235067	0.1	5.327086
17.236733	0.1	5.454174
17.238400	0.1	5.583623
17.240067	0.1	5.714470
17.241733	0.1	5.845558
17.243400	0.1	5.976246
17.245067	0.1	6.106934
17.246733	0.1	6.239163
17.248400	0.1	6.374088
17.250067	0.1	6.510895
17.251733	0.1	6.647748
17.253400	0.1	6.783493
17.255067	0.1	6.917459
17.256733	0.1	7.048878
17.258400	0.1	7.177331
17.260067	0.1	7.302845
17.261733	0.1	7.425617
17.263400	0.1	7.546553
17.265067	0.1	7.667528
17.266733	0.1	7.790071
17.268400	0.1	7.914114
17.270067	0.1	8.038268
17.271733	0.1	8.161496
17.273400	0.1	8.283914
17.275067	0.1	8.405847
17.276733	0.1	8.527148
17.278400	0.1	8.647963
17.280067	0.1	8.769189
17.281733	0.1	8.892166
17.283400	0.1	9.017466
17.285067	0.1	9.143460
17.286733	0.1	9.267097
17.288400	0.1	9.386702
17.290067	0.1	9.503383
17.291733	0.1	9.620180
17.293400	0.1	9.740861
17.295067	0.1	9.868187
17.296733	0.1	10.001753
17.298400	0.1	10.138787
17.300067	0.1	10.277508
17.301733	0.1	10.417877
17.303400	0.1	10.560807
17.305067	0.1	10.708231
17.306733	0.1	10.861298
17.308400	0.1	11.018435
17.310067	0.1	11.177571
17.311733	0.1	11.338973
17.313400	0.1	11.504539
17.315067	0.1	11.675730
17.316733	0.1	11.852761
17.318400	0.1	12.035295
17.320067	0.1	12.223278
17.321733	0.1	12.416509
17.323400	0.1	12.614243
17.325067	0.1	12.815604
17.326733	0.1	13.019699
17.328400	0.1	13.225605
17.330067	0.1	13.432526
17.331733	0.1	13.639075
17.333400	0.1	13.843505
17.335067	0.1	14.045364
17.336733	0.1	14.245836
17.338400	0.1	14.447276
17.340067	0.1	14.652121
17.341733	0.1	14.859843
17.343400	0.1	15.065661
17.345067	0.1	15.264219
17.346733	0.1	15.453859
17.348400	0.1	15.636645
17.350067	0.1	15.815226
17.351733	0.1	15.989924
17.353400	0.1	16.158130
17.355067	0.1	16.316772
17.356733	0.1	16.465089
17.358400	0.1	16.604238
17.360067	0.1	16.735173
17.361733	0.1	16.856981
17.363400	0.1	16.966625
17.365067	0.1	17.061615
17.366733	0.1	17.142626
17.368400	0.1	17.212774
17.370067	0.1	17.275396
17.371733	0.1	17.332123
17.373400	0.1	17.381199
17.375067	0.1	17.417823
17.376733	0.1	17.436952
17.378400	0.1	17.437111
17.380067	0.1	17.421911
17.381733	0.1	17.396682
17.383400	0.1	17.364537
17.385067	0.1	17.326120
17.386733	0.1	17.279997
17.388400	0.1	17.223004
17.390067	0.1	17.152661
17.391733	0.1	17.069131
17.393400	0.1	16.974509
17.395067	0.1	16.871430
17.396733	0.1	16.762079
17.398400	0.1	16.646967
17.400067	0.1	16.524545
17.401733	0.1	16.392507
17.403400	0.1	16.249400
17.405067	0.1	16.095769
17.406733	0.1	15.934296
17.408400	0.1	15.767436
17.410067	0.1	15.595271
17.411733	0.1	15.416588
17.413400	0.1	15.231087
17.415067	0.1	15.040156
17.416733	0.1	14.846297
17.418400	0.1	14.651353
17.420067	0.1	14.454657
17.421733	0.1	14.253580
17.423400	0.1	14.046584
17.425067	0.1	13.834541
17.426733	0.1	13.619014
17.428400	0.1	13.400726
17.430067	0.1	13.179653
17.431733	0.1	12.955656
17.433400	0.1	12.728688
17.435067	0.1	12.498689
17.436733	0.1	12.266007
17.438400	0.1	12.032203
17.440067	0.1	11.799252
17.441733	0.1	11.567627
17.443400	0.1	11.336776
17.445067	0.1	11.107116
17.446733	0.1	10.879617
17.448400	0.1	10.654153
17.450067	0.1	10.429802
17.451733	0.1	10.206169
17.453400	0.1	9.983890
17.455067	0.1	9.763897
17.456733	0.1	9.546280
17.458400	0.1	9.330716
17.460067	0.1	9.117546
17.461733	0.1	8.907598
17.463400	0.1	8.701035
17.465067	0.1	8.497150
17.466733	0.1	8.295546
17.468400	0.1	8.096574
17.470067	0.1	7.901140
17.471733	0.1	7.710969
17.473400	0.1	7.527564
17.475067	0.1	7.350319
17.476733	0.1	7.176911
17.478400	0.1	7.005543
17.480067	0.1	6.835698
17.481733	0.1	6.667320
17.483400	0.1	6.500897
17.485067	0.1	6.338172
17.486733	0.1	6.180871
17.488400	0.1	6.029145
17.490067	0.1	5.882173
17.491733	0.1	5.739811
17.493400	0.1	5.602972
17.495067	0.1	5.471865
17.496733	0.1	5.345242
17.498400	0.1	5.221772
17.500067	0.1	5.100388
17.501733	0.1	4.980187
17.503400	0.1	4.861876
17.505067	0.1	4.748460
17.506733	0.1	4.643030
17.508400	0.1	4.546121
17.510067	0.1	4.455610
17.511733	0.1	4.368108
17.513400	0.1	4.280335
17.515067	0.1	4.191021
17.516733	0.1	4.101819
17.518400	0.1	4.015178
17.520067	0.1	3.932253
17.521733	0.1	3.853627
17.523400	0.1	3.779950
17.525067	0.1	3.710473
17.526733	0.1	3.642612
17.528400	0.1	3.574537
17.530067	0.1	3.506984
17.531733	0.1	3.441558
17.533400	0.1	3.378424
17.535067	0.1	3.316845
17.536733	0.1	3.257119
17.538400	0.1	3.200900
17.540067	0.1	3.149463
17.541733	0.1	3.102026
17.543400	0.1	3.056386
17.545067	0.1	3.011008
17.546733	0.1	2.965825
17.548400	0.1	2.921605
17.550067	0.1	2.879277
17.551733	0.1	2.839714
17.553400	0.1	2.803528
17.555067	0.1	2.770368
17.556733	0.1	2.738549
17.558400	0.1	2.705832
17.560067	0.1	2.670847
17.561733	0.1	2.633873
17.563400	0.1	2.596811
17.565067	0.1	2.561877
17.566733	0.1	2.529938
17.568400	0.1	2.500825
17.570067	0.1	2.474259
17.571733	0.1	2.449583
17.573400	0.1	2.426021
17.575067	0.1	2.403413
17.576733	0.1	2.382183
17.578400	0.1	2.362207
17.580067	0.1	2.342123
17.581733	0.1	2.320660
17.583400	0.1	2.298169
17.585067	0.1	2.275724
17.586733	0.1	2.253470
17.588400	0.1	2.230653
17.590067	0.1	2.206969
17.591733	0.1	2.183360
17.593400	0.1	2.161050
17.595067	0.1	2.140598
17.596733	0.1	2.122214
17.598400	0.1	2.106042
17.600067	0.1	2.091872
17.601733	0.1	2.079103
17.603400	0.1	2.067094
17.605067	0.1	2.055448
17.606733	0.1	2.044672
17.608400	0.1	2.035946
17.610067	0.1	2.028989
17.611733	0.1	2.021533
17.613400	0.1	2.011820
17.615067	0.1	2.000253
17.616733	0.1	1.988322
17.618400	0.1	1.976974
17.620067	0.1	1.966194
17.621733	0.1	1.955559
17.623400	0.1	1.944532
17.625067	0.1	1.932420
17.626733	0.1	1.918855
17.628400	0.1	1.904494
17.630067	0.1	1.891032
17.631733	0.1	1.880433
17.633400	0.1	1.873667
17.635067	0.1	1.869621
17.636733	0.1	1.865481
17.638400	0.1	1.858850
17.640067	0.1	1.849579
17.641733	0.1	1.839288
17.643400	0.1	1.829411
17.645067	0.1	1.820643
17.646733	0.1	1.813951
17.648400	0.1	1.810468
17.650067	0.1	1.810044
17.651733	0.1	1.811474
17.653400	0.1	1.813620
17.655067	0.1	1.815148
17.656733	0.1	1.814691
17.658400	0.1	1.811595
17.660067	0.1	1.805476
17.661733	0.1	1.796219
17.663400	0.1	1.785136
17.665067	0.1	1.774607
17.666733	0.1	1.765909
17.668400	0.1	1.758742
17.670067	0.1	1.753038
17.671733	0.1	1.749475
17.673400	0.1	1.748097
17.675067	0.1	1.747822
17.676733	0.1	1.747315
17.678400	0.1	1.745955
17.680067	0.1	1.743720
17.681733	0.1	1.740707
17.683400	0.1	1.737629
17.685067	0.1	1.736106
17.686733	0.1	1.737382
17.688400	0.1	1.740535
17.690067	0.1	1.743250
17.691733	0.1	1.744716
17.693400	0.1	1.746202
17.695067	0.1	1.748423
17.696733	0.1	1.750118
17.698400	0.1	1.749606
17.700067	0.1	1.746574
17.701733	0.1	1.742085
17.703400	0.1	1.737550
17.705067	0.1	1.733848
17.706733	0.1	1.731138
17.708400	0.1	1.729298
17.710067	0.1	1.728223
17.711733	0.1	1.727878
17.713400	0.1	1.727929
17.715067	0.1	1.727552
17.716733	0.1	1.726281
17.718400	0.1	1.724651
17.720067	0.1	1.723524
17.721733	0.1	1.723114
17.723400	0.1	1.722942
17.725067	0.1	1.722840
17.726733	0.1	1.723417
17.728400	0.1	1.724917
17.730067	0.1	1.726337
17.731733	0.1	1.726514
17.733400	0.1	1.725503
17.735067	0.1	1.724013
17.736733	0.1	1.721736
17.738400	0.1	1.717224
17.740067	0.1	1.710127
17.741733	0.1	1.702495
17.743400	0.1	1.697121
17.745067	0.1	1.695245
17.746733	0.1	1.695203
17.748400	0.1	1.693633
17.750067	0.1	1.688930
17.751733	0.1	1.682518
17.753400	0.1	1.676581
17.755067	0.1	1.671826
17.756733	0.1	1.667794
17.758400	0.1	1.664283
17.760067	0.1	1.661456
17.761733	0.1	1.659077
17.763400	0.1	1.656418
17.765067	0.1	1.652185
17.766733	0.1	1.645396
17.768400	0.1	1.636958
17.770067	0.1	1.628962
17.771733	0.1	1.622802
17.773400	0.1	1.619053
17.775067	0.1	1.617479
17.776733	0.1	1.616483
17.778400	0.1	1.614681
17.780067	0.1	1.612636
17.781733	0.1	1.611011
17.783400	0.1	1.608268
17.785067	0.1	1.601721
17.786733	0.1	1.590368
17.788400	0.1	1.575784
17.790067	0.1	1.560738
17.791733	0.1	1.547495
17.793400	0.1	1.537534
17.795067	0.1	1.532310
17.796733	0.1	1.532738
17.798400	0.1	1.537390
17.800067	0.1	1.542349
17.801733	0.1	1.544021
17.803400	0.1	1.541846
17.805067	0.1	1.537683
17.806733	0.1	1.533488
17.808400	0.1	1.530298
17.810067	0.1	1.528761
17.811733	0.1	1.529325
17.813400	0.1	1.531597
17.815067	0.1	1.533953
17.816733	0.1	1.534005
17.818400	0.1	1.530182
17.820067	0.1	1.523849
17.821733	0.1	1.518754
17.823400	0.1	1.517320
17.825067	0.1	1.518540
17.826733	0.1	1.520151
17.828400	0.1	1.521059
17.830067	0.1	1.521278
17.831733	0.1	1.521287
17.833400	0.1	1.521413
17.835067	0.1	1.521590
17.836733	0.1	1.522056
17.838400	0.1	1.523071
17.840067	0.1	1.523946
17.841733	0.1	1.523476
17.843400	0.1	1.521339
17.845067	0.1	1.518605
17.846733	0.1	1.516948
17.848400	0.1	1.517483
17.850067	0.1	1.520566
17.851733	0.1	1.526312
17.853400	0.1	1.534391
17.855067	0.1	1.543020
17.856733	0.1	1.549535
17.858400	0.1	1.552873
17.860067	0.1	1.554512
17.861733	0.1	1.556631
17.863400	0.1	1.560226
17.865067	0.1	1.564445
17.866733	0.1	1.567858
17.868400	0.1	1.570890
17.870067	0.1	1.575444
17.871733	0.1	1.582592
17.873400	0.1	1.592208
17.875067	0.1	1.603370
17.876733	0.1	1.614029
17.878400	0.1	1.622015
17.880067	0.1	1.627137
17.881733	0.1	1.631440
17.883400	0.1	1.637288
17.885067	0.1	1.645898
17.886733	0.1	1.656883
17.888400	0.1	1.668502
17.890067	0.1	1.679379
17.891733	0.1	1.690006
17.893400	0.1	1.702225
17.895067	0.1	1.717359
17.896733	0.1	1.734258
17.898400	0.1	1.750025
17.900067	0.1	1.762654
17.901733	0.1	1.771967
17.903400	0.1	1.778756
17.905067	0.1	1.784340
17.906733	0.1	1.790836
17.908400	0.1	1.800722
17.910067	0.1	1.815315
17.911733	0.1	1.834002
17.913400	0.1	1.855185
17.915067	0.1	1.877220
17.916733	0.1	1.898981
17.918400	0.1	1.920243
17.920067	0.1	1.940383
17.921733	0.1	1.957314
17.923400	0.1	1.969272
17.925067	0.1	1.977207
17.926733	0.1	1.984388
17.928400	0.1	1.994055
17.930067	0.1	2.007801
17.931733	0.1	2.025235
17.933400	0.1	2.044127
17.935067	0.1	2.061664
17.936733	0.1	2.077026
17.938400	0.1	2.092193
17.940067	0.1	2.109469
17.941733	0.1	2.129138
17.943400	0.1	2.149348
17.945067	0.1	2.167751
17.946733	0.1	2.183719
17.948400	0.1	2.198583
17.950067	0.1	2.213242
17.951733	0.1	2.227318
17.953400	0.1	2.241014
17.955067	0.1	2.255775
17.956733	0.1	2.272753
17.958400	0.1	2.291957
17.960067	0.1	2.312381
17.961733	0.1	2.331585
17.963400	0.1	2.346653
17.965067	0.1	2.357019
17.966733	0.1	2.365061
17.968400	0.1	2.373690
17.970067	0.1	2.384167
17.971733	0.1	2.396186
17.973400	0.1	2.409010
17.975067	0.1	2.421541
17.976733	0.1	2.432414
17.978400	0.1	2.440684
17.980067	0.1	2.446137
17.981733	0.1	2.449239
17.983400	0.1	2.450980
17.985067	0.1	2.452102
17.986733	0.1	2.452484
17.988400	0.1	2.451818
17.990067	0.1	2.450258
17.991733	0.1	2.447590
17.993400	0.1	2.442934
17.995067	0.1	2.436060
17.996733	0.1	2.428279
17.998400	0.1	2.421285
18.000067	0.1	2.415315
18.001733	0.1	2.408875
18.003400	0.1	2.400023
18.005067	0.1	2.387930
18.006733	0.1	2.373154
18.008400	0.1	2.356265
18.010067	0.1	2.336744
18.011733	0.1	2.314197
18.013400	0.1	2.290648
18.015067	0.1	2.269661
18.016733	0.1	2.252483
18.018400	0.1	2.237116
18.020067	0.1	2.221256
18.021733	0.1	2.203835
18.023400	0.1	2.184003
18.025067	0.1	2.161055
18.026733	0.1	2.135448
18.028400	0.1	2.108775
18.030067	0.1	2.082586
18.031733	0.1	2.057175
18.033400	0.1	2.031624
18.035067	0.1	2.005529
18.036733	0.1	1.979801
18.038400	0.1	1.955582
18.040067	0.1	1.933193
18.041733	0.1	1.911642
18.043400	0.1	1.888992
18.045067	0.1	1.864266
18.046733	0.1	1.839171
18.048400	0.1	1.817094
18.050067	0.1	1.800181
18.051733	0.1	1.787371
18.053400	0.1	1.774896
18.055067	0.1	1.759389
18.056733	0.1	1.740498
18.058400	0.1	1.720181
18.060067	0.1	1.700944
18.061733	0.1	1.684381
18.063400	0.1	1.670066
18.065067	0.1	1.656027
18.066733	0.1	1.640492
18.068400	0.1	1.623523
18.070067	0.1	1.606811
18.071733	0.1	1.591723
18.073400	0.1	1.578610
18.075067	0.1	1.567556
18.076733	0.1	1.558405
18.078400	0.1	1.550685
18.080067	0.1	1.543975
18.081733	0.1	1.537991
18.083400	0.1	1.532165
18.085067	0.1	1.525553
18.086733	0.1	1.517874
18.088400	0.1	1.510223
18.090067	0.1	1.504323
18.091733	0.1	1.501217
18.093400	0.1	1.500421
18.095067	0.1	1.500733
18.096733	0.1	1.501832
18.098400	0.1	1.503555
18.100067	0.1	1.504244
18.101733	0.1	1.502093
18.103400	0.1	1.496929
18.105067	0.1	1.489753
18.106733	0.1	1.482321
18.108400	0.1	1.476663
18.110067	0.1	1.473231
18.111733	0.1	1.470516
18.113400	0.1	1.467187
18.115067	0.1	1.463168
18.116733	0.1	1.458582
18.118400	0.1	1.453133
18.120067	0.1	1.447215
18.121733	0.1	1.441934
18.123400	0.1	1.437631
18.125067	0.1	1.433496
18.126733	0.1	1.428872
18.128400	0.1	1.423988
18.130067	0.1	1.419000
18.131733	0.1	1.413827
18.133400	0.1	1.409608
18.135067	0.1	1.408155
18.136733	0.1	1.409519
18.138400	0.1	1.411662
18.140067	0.1	1.411992
18.141733	0.1	1.408812
18.143400	0.1	1.402777
18.145067	0.1	1.396732
18.146733	0.1	1.392998
18.148400	0.1	1.391433
18.150067	0.1	1.390222
18.151733	0.1	1.387768
18.153400	0.1	1.383685
18.155067	0.1	1.378716
18.156733	0.1	1.374097
18.158400	0.1	1.370134
18.160067	0.1	1.365859
18.161733	0.1	1.360737
18.163400	0.1	1.355470
18.165067	0.1	1.350888
18.166733	0.1	1.347410
18.168400	0.1	1.345132
18.170067	0.1	1.342953
18.171733	0.1	1.338818
18.173400	0.1	1.331931
18.175067	0.1	1.324015
18.176733	0.1	1.317775
18.178400	0.1	1.314757
18.180067	0.1	1.314562
18.181733	0.1	1.315167
18.183400	0.1	1.314222
18.185067	0.1	1.310799
18.186733	0.1	1.305472
18.188400	0.1	1.299297
18.190067	0.1	1.293877
18.191733	0.1	1.291167
18.193400	0.1	1.292080
18.195067	0.1	1.295763
18.196733	0.1	1.300094
18.198400	0.1	1.302864
18.200067	0.1	1.303242
18.201733	0.1	1.301882
18.203400	0.1	1.299642
18.205067	0.1	1.296764
18.206733	0.1	1.292950
18.208400	0.1	1.288182
18.210067	0.1	1.283437
18.211733	0.1	1.279777
18.213400	0.1	1.276885
18.215067	0.1	1.273593
18.216733	0.1	1.269565
18.218400	0.1	1.266086
18.220067	0.1	1.264857
18.221733	0.1	1.266138
18.223400	0.1	1.268559
18.225067	0.1	1.270981
18.226733	0.1	1.273500
18.228400	0.1	1.276061
18.230067	0.1	1.277286
18.231733	0.1	1.275572
18.233400	0.1	1.270357
18.235067	0.1	1.262380
18.236733	0.1	1.253784
18.238400	0.1	1.246710
18.240067	0.1	1.241402
18.241733	0.1	1.236768
18.243400	0.1	1.232349
18.245067	0.1	1.228973
18.246733	0.1	1.228401
18.248400	0.1	1.232098
18.250067	0.1	1.239344
18.251733	0.1	1.246994
18.253400	0.1	1.251609
18.255067	0.1	1.251837
18.256733	0.1	1.248857
18.258400	0.1	1.244727
18.260067	0.1	1.240163
18.261733	0.1	1.234757
18.263400	0.1	1.229113
18.265067	0.1	1.225383
18.266733	0.1	1.225201
18.268400	0.1	1.227749
18.270067	0.1	1.230258
18.271733	0.1	1.230631
18.273400	0.1	1.229029
18.275067	0.1	1.226668
18.276733	0.1	1.224615
18.278400	0.1	1.223744
18.280067	0.1	1.224359
18.281733	0.1	1.225518
18.283400	0.1	1.225444
18.285067	0.1	1.222854
18.286733	0.1	1.218636
18.288400	0.1	1.215525
18.290067	0.1	1.214971
18.291733	0.1	1.215292
18.293400	0.1	1.214198
18.295067	0.1	1.212051
18.296733	0.1	1.210822
18.298400	0.1	1.210812
18.300067	0.1	1.210351
18.301733	0.1	1.208400
18.303400	0.1	1.205686
18.305067	0.1	1.203106
18.306733	0.1	1.200330
18.308400	0.1	1.196805
18.310067	0.1	1.192945
18.311733	0.1	1.189597
18.313400	0.1	1.187385
18.315067	0.1	1.186812
18.316733	0.1	1.187688
18.318400	0.1	1.188451
18.320067	0.1	1.187706
18.321733	0.1	1.186319
18.323400	0.1	1.186612
18.325067	0.1	1.189336
18.326733	0.1	1.192782
18.328400	0.1	1.195413
18.330067	0.1	1.198077
18.331733	0.1	1.202459
18.333400	0.1	1.208503
18.335067	0.1	1.214207
18.336733	0.1	1.216978
18.338400	0.1	1.215022
18.340067	0.1	1.208633
18.341733	0.1	1.200689
18.343400	0.1	1.195162
18.345067	0.1	1.194440
18.346733	0.1	1.197974
18.348400	0.1	1.203544
18.350067	0.1	1.209020
18.351733	0.1	1.213006
18.353400	0.1	1.214645
18.355067	0.1	1.213667
18.356733	0.1	1.210524
18.358400	0.1	1.206067
18.360067	0.1	1.201276
18.361733	0.1	1.197085
18.363400	0.1	1.193699
18.365067	0.1	1.190710
18.366733	0.1	1.188531
18.368400	0.1	1.188368
18.370067	0.1	1.190440
18.371733	0.1	1.193699
18.373400	0.1	1.196819
18.375067	0.1	1.198850
18.376733	0.1	1.199548
18.378400	0.1	1.199339
18.380067	0.1	1.198878
18.381733	0.1	1.198770
18.383400	0.1	1.198696
18.385067	0.1	1.197038
18.386733	0.1	1.192335
18.388400	0.1	1.185043
18.390067	0.1	1.177615
18.391733	0.1	1.172228
18.393400	0.1	1.168866
18.395067	0.1	1.166658
18.396733	0.1	1.165504
18.398400	0.1	1.165937
18.400067	0.1	1.168777
18.401733	0.1	1.173951
18.403400	0.1	1.179548
18.405067	0.1	1.183585
18.406733	0.1	1.186030
18.408400	0.1	1.187725
18.410067	0.1	1.188796
18.411733	0.1	1.188940
18.413400	0.1	1.187716
18.415067	0.1	1.184586
18.416733	0.1	1.179953
18.418400	0.1	1.175492
18.420067	0.1	1.172456
18.421733	0.1	1.170575
18.423400	0.1	1.169364
18.425067	0.1	1.168689
18.426733	0.1	1.167725
18.428400	0.1	1.164982
18.430067	0.1	1.159976
18.431733	0.1	1.154649
18.433400	0.1	1.152125
18.435067	0.1	1.153527
18.436733	0.1	1.157816
18.438400	0.1	1.164032
18.440067	0.1	1.170943
18.441733	0.1	1.175855
18.443400	0.1	1.176628
18.445067	0.1	1.173471
18.446733	0.1	1.167543
18.448400	0.1	1.159851
18.450067	0.1	1.152032
18.451733	0.1	1.146002
18.453400	0.1	1.142267
18.455067	0.1	1.139720
18.456733	0.1	1.137410
18.458400	0.1	1.135510
18.460067	0.1	1.134621
18.461733	0.1	1.135077
18.463400	0.1	1.136661
18.465067	0.1	1.138714
18.466733	0.1	1.140628
18.468400	0.1	1.141811
18.470067	0.1	1.141094
18.471733	0.1	1.137457
18.473400	0.1	1.131538
18.475067	0.1	1.125466
18.476733	0.1	1.121694
18.478400	0.1	1.122239
18.480067	0.1	1.127101
18.481733	0.1	1.133536
18.483400	0.1	1.138467
18.485067	0.1	1.140870
18.486733	0.1	1.140893
18.488400	0.1	1.138910
18.490067	0.1	1.136125
18.491733	0.1	1.134244
18.493400	0.1	1.134076
18.495067	0.1	1.134994
18.496733	0.1	1.135608
18.498400	0.1	1.134570
18.500067	0.1	1.131659
18.501733	0.1	1.128567
18.503400	0.1	1.127282
18.505067	0.1	1.127911
18.506733	0.1	1.128856
18.508400	0.1	1.128353
18.510067	0.1	1.125303
18.511733	0.1	1.119329
18.513400	0.1	1.111459
18.515067	0.1	1.104656
18.516733	0.1	1.101624
18.518400	0.1	1.102020
18.520067	0.1	1.102895
18.521733	0.1	1.101731
18.523400	0.1	1.098802
18.525067	0.1	1.096707
18.526733	0.1	1.097163
18.528400	0.1	1.098611
18.530067	0.1	1.098043
18.531733	0.1	1.095016
18.533400	0.1	1.092148
18.535067	0.1	1.091380
18.536733	0.1	1.091491
18.538400	0.1	1.090225
18.540067	0.1	1.087165
18.541733	0.1	1.083459
18.543400	0.1	1.079869
18.545067	0.1	1.076185
18.546733	0.1	1.072418
18.548400	0.1	1.070048
18.550067	0.1	1.070453
18.551733	0.1	1.072567
18.553400	0.1	1.074132
18.555067	0.1	1.074565
18.556733	0.1	1.074937
18.558400	0.1	1.075733
18.560067	0.1	1.076185
18.561733	0.1	1.075994
18.563400	0.1	1.076306
18.565067	0.1	1.078239
18.566733	0.1	1.081158
18.568400	0.1	1.083286
18.570067	0.1	1.083692
18.571733	0.1	1.082802
18.573400	0.1	1.080828
18.575067	0.1	1.077154
18.576733	0.1	1.071715
18.578400	0.1	1.065829
18.580067	0.1	1.061484
18.581733	0.1	1.060166
18.583400	0.1	1.062206
18.585067	0.1	1.066881
18.586733	0.1	1.072767
18.588400	0.1	1.078350
18.590067	0.1	1.082704
18.591733	0.1	1.085619
18.593400	0.1	1.087179
18.595067	0.1	1.087189
18.596733	0.1	1.084935
18.598400	0.1	1.079487
18.600067	0.1	1.070583
18.601733	0.1	1.059510
18.603400	0.1	1.048511
18.605067	0.1	1.039444
18.606733	0.1	1.033871
18.608400	0.1	1.033125
18.610067	0.1	1.037195
18.611733	0.1	1.044394
18.613400	0.1	1.052259
18.615067	0.1	1.058495
18.616733	0.1	1.062397
18.618400	0.1	1.065354
18.620067	0.1	1.068651
18.621733	0.1	1.071561
18.623400	0.1	1.072162
18.625067	0.1	1.069591
18.626733	0.1	1.065237
18.628400	0.1	1.061838
18.630067	0.1	1.062145
18.631733	0.1	1.067119
18.633400	0.1	1.074020
18.635067	0.1	1.078360
18.636733	0.1	1.078383
18.638400	0.1	1.075757
18.640067	0.1	1.072679
18.641733	0.1	1.070471
18.643400	0.1	1.070430
18.645067	0.1	1.073899
18.646733	0.1	1.080744
18.648400	0.1	1.088856
18.650067	0.1	1.095650
18.651733	0.1	1.099734
18.653400	0.1	1.101294
18.655067	0.1	1.101382
18.656733	0.1	1.101205
18.658400	0.1	1.102132
18.660067	0.1	1.105489
18.661733	0.1	1.111636
18.663400	0.1	1.120153
18.665067	0.1	1.131203
18.666733	0.1	1.144642
18.668400	0.1	1.158128
18.670067	0.1	1.168684
18.671733	0.1	1.175795
18.673400	0.1	1.181536
18.675067	0.1	1.188475
18.676733	0.1	1.198072
18.678400	0.1	1.210086
18.680067	0.1	1.222598
18.681733	0.1	1.233239
18.683400	0.1	1.241653
18.685067	0.1	1.250072
18.686733	0.1	1.261020
18.688400	0.1	1.275260
18.690067	0.1	1.291777
18.691733	0.1	1.309072
18.693400	0.1	1.326269
18.695067	0.1	1.343149
18.696733	0.1	1.359954
18.698400	0.1	1.376611
18.700067	0.1	1.392504
18.701733	0.1	1.407638
18.703400	0.1	1.422721
18.705067	0.1	1.438409
18.706733	0.1	1.455769
18.708400	0.1	1.476617
18.710067	0.1	1.502275
18.711733	0.1	1.532175
18.713400	0.1	1.563891
18.715067	0.1	1.594163
18.716733	0.1	1.620427
18.718400	0.1	1.642541
18.720067	0.1	1.662765
18.721733	0.1	1.683808
18.723400	0.1	1.707175
18.725067	0.1	1.733103
18.726733	0.1	1.761410
18.728400	0.1	1.791776
18.730067	0.1	1.823697
18.731733	0.1	1.857155
18.733400	0.1	1.892736
18.735067	0.1	1.930883
18.736733	0.1	1.971894
18.738400	0.1	2.016113
18.740067	0.1	2.063503
18.741733	0.1	2.113208
18.743400	0.1	2.163383
18.745067	0.1	2.211742
18.746733	0.1	2.257237
18.748400	0.1	2.300921
18.750067	0.1	2.344544
18.751733	0.1	2.389117
18.753400	0.1	2.435381
18.755067	0.1	2.484508
18.756733	0.1	2.537649
18.758400	0.1	2.595261
18.760067	0.1	2.656630
18.761733	0.1	2.720216
18.763400	0.1	2.785176
18.765067	0.1	2.852175
18.766733	0.1	2.922192
18.768400	0.1	2.995343
18.770067	0.1	3.071064
18.771733	0.1	3.148946
18.773400	0.1	3.229263
18.775067	0.1	3.312426
18.776733	0.1	3.397665
18.778400	0.1	3.483198
18.780067	0.1	3.568749
18.781733	0.1	3.656647
18.783400	0.1	3.749267
18.785067	0.1	3.846888
18.786733	0.1	3.948412
18.788400	0.1	4.053144
18.790067	0.1	4.160954
18.791733	0.1	4.271362
18.793400	0.1	4.384024
18.795067	0.1	4.499680
18.796733	0.1	4.619039
18.798400	0.1	4.741582
18.800067	0.1	4.866421
18.801733	0.1	4.993584
18.803400	0.1	5.123671
18.805067	0.1	5.256450
18.806733	0.1	5.390937
18.808400	0.1	5.527316
18.810067	0.1	5.667214
18.811733	0.1	5.811062
18.813400	0.1	5.955878
18.815067	0.1	6.097057
18.816733	0.1	6.232071
18.818400	0.1	6.361422
18.820067	0.1	6.487439
18.821733	0.1	6.613065
18.823400	0.1	6.739809
18.825067	0.1	6.866450
18.826733	0.1	6.990614
18.828400	0.1	7.111044
18.830067	0.1	7.227575
18.831733	0.1	7.339702
18.833400	0.1	7.446208
18.835067	0.1	7.545846
18.836733	0.1	7.638149
18.838400	0.1	7.724254
18.840067	0.1	7.806146
18.841733	0.1	7.884027
18.843400	0.1	7.955125
18.845067	0.1	8.016038
18.846733	0.1	8.065850
18.848400	0.1	8.106381
18.850067	0.1	8.140127
18.851733	0.1	8.168346
18.853400	0.1	8.190591
18.855067	0.1	8.204686
18.856733	0.1	8.207369
18.858400	0.1	8.196495
18.860067	0.1	8.172435
18.861733	0.1	8.137338
18.863400	0.1	8.093910
18.865067	0.1	8.043819
18.866733	0.1	7.986967
18.868400	0.1	7.923315
18.870067	0.1	7.853969
18.871733	0.1	7.779426
18.873400	0.1	7.697991
18.875067	0.1	7.607429
18.876733	0.1	7.507992
18.878400	0.1	7.401872
18.880067	0.1	7.290090
18.881733	0.1	7.171789
18.883400	0.1	7.046354
18.885067	0.1	6.915149
18.886733	0.1	6.781202
18.888400	0.1	6.647459
18.890067	0.1	6.515384
18.891733	0.1	6.385176
18.893400	0.1	6.256374
18.895067	0.1	6.127455
18.896733	0.1	5.996008
18.898400	0.1	5.859900
18.900067	0.1	5.718684
18.901733	0.1	5.574329
18.903400	0.1	5.430155
18.905067	0.1	5.288669
18.906733	0.1	5.150409
18.908400	0.1	5.014543
18.910067	0.1	4.880531
18.911733	0.1	4.749037
18.913400	0.1	4.621022
18.915067	0.1	4.496616
18.916733	0.1	4.375377
18.918400	0.1	4.256866
18.920067	0.1	4.140246
18.921733	0.1	4.024394
18.923400	0.1	3.909147
18.925067	0.1	3.796103
18.926733	0.1	3.688117
18.928400	0.1	3.587543
18.930067	0.1	3.494816
18.931733	0.1	3.408859
18.933400	0.1	3.328170
18.935067	0.1	3.251014
18.936733	0.1	3.175410
18.938400	0.1	3.099837
18.940067	0.1	3.024610
18.941733	0.1	2.951953
18.943400	0.1	2.884241
18.945067	0.1	2.822215
18.946733	0.1	2.764342
18.948400	0.1	2.707886
18.950067	0.1	2.651578
18.951733	0.1	2.597133
18.953400	0.1	2.547354
18.955067	0.1	2.503321
18.956733	0.1	2.463884
18.958400	0.1	2.426989
18.960067	0.1	2.391040
18.961733	0.1	2.355180
18.963400	0.1	2.318854
18.965067	0.1	2.281792
18.966733	0.1	2.244571
18.968400	0.1	2.208119
18.970067	0.1	2.172654
18.971733	0.1	2.137930
18.973400	0.1	2.104342
18.975067	0.1	2.073133
18.976733	0.1	2.045478
18.978400	0.1	2.021729
18.980067	0.1	2.001347
18.981733	0.1	1.982884
18.983400	0.1	1.963875
18.985067	0.1	1.941761
18.986733	0.1	1.915670
18.988400	0.1	1.886953
18.990067	0.1	1.857886
18.991733	0.1	1.829672
18.993400	0.1	1.802114
18.995067	0.1	1.775296
18.996733	0.1	1.749853
18.998400	0.1	1.725936
19.000067	0.1	1.703650
19.001733	0.1	1.683310
19.003400	0.1	1.664087
19.005067	0.1	1.643812
19.006733	0.1	1.620674
19.008400	0.1	1.595444
19.010067	0.1	1.571598
19.011733	0.1	1.551760
19.013400	0.1	1.535257
19.015067	0.1	1.520077
19.016733	0.1	1.505101
19.018400	0.1	1.489581
19.020067	0.1	1.472286
19.021733	0.1	1.452388
19.023400	0.1	1.430111
19.025067	0.1	1.407135
19.026733	0.1	1.386604
19.028400	0.1	1.370688
19.030067	0.1	1.358450
19.031733	0.1	1.347275
19.033400	0.1	1.335340
19.035067	0.1	1.322459
19.036733	0.1	1.309570
19.038400	0.1	1.297519
19.040067	0.1	1.286208
19.041733	0.1	1.275390
19.043400	0.1	1.265435
19.045067	0.1	1.256755
19.046733	0.1	1.249551
19.048400	0.1	1.244033
19.050067	0.1	1.239865
19.051733	0.1	1.235544
19.053400	0.1	1.229569
19.055067	0.1	1.222529
19.056733	0.1	1.216885
19.058400	0.1	1.214207
19.060067	0.1	1.213178
19.061733	0.1	1.210826
19.063400	0.1	1.205369
19.065067	0.1	1.197401
19.066733	0.1	1.188773
19.068400	0.1	1.181266
19.070067	0.1	1.176409
19.071733	0.1	1.174659
19.073400	0.1	1.174342
19.075067	0.1	1.173108
19.076733	0.1	1.170621
19.078400	0.1	1.168861
19.080067	0.1	1.169108
19.081733	0.1	1.169546
19.083400	0.1	1.166896
19.085067	0.1	1.160307
19.086733	0.1	1.152754
19.088400	0.1	1.147934
19.090067	0.1	1.146807
19.091733	0.1	1.147711
19.093400	0.1	1.148474
19.095067	0.1	1.147483
19.096733	0.1	1.143608
19.098400	0.1	1.136828
19.100067	0.1	1.128633
19.101733	0.1	1.120651
19.103400	0.1	1.113140
19.105067	0.1	1.105447
19.106733	0.1	1.097419
19.108400	0.1	1.089852
19.110067	0.1	1.083808
19.111733	0.1	1.080153
19.113400	0.1	1.079259
19.115067	0.1	1.080073
19.116733	0.1	1.080390
19.118400	0.1	1.078807
19.120067	0.1	1.075980
19.121733	0.1	1.073335
19.123400	0.1	1.071021
19.125067	0.1	1.068385
19.126733	0.1	1.065591
19.128400	0.1	1.063026
19.130067	0.1	1.059924
19.131733	0.1	1.055491
19.133400	0.1	1.050611
19.135067	0.1	1.047002
19.136733	0.1	1.045684
19.138400	0.1	1.046774
19.140067	0.1	1.049335
19.141733	0.1	1.051524
19.143400	0.1	1.052194
19.145067	0.1	1.051999
19.146733	0.1	1.051971
19.148400	0.1	1.051663
19.150067	0.1	1.049750
19.151733	0.1	1.046094
19.153400	0.1	1.041680
19.155067	0.1	1.037093
19.156733	0.1	1.032478
19.158400	0.1	1.028795
19.160067	0.1	1.027379
19.161733	0.1	1.028003
19.163400	0.1	1.028827
19.165067	0.1	1.028259
19.166733	0.1	1.025675
19.168400	0.1	1.020953
19.170067	0.1	1.014909
19.171733	0.1	1.009414
19.173400	0.1	1.005852
19.175067	0.1	1.003942
19.176733	0.1	1.002308
19.178400	0.1	0.999817
19.180067	0.1	0.996557
19.181733	0.1	0.993693
19.183400	0.1	0.992594
19.185067	0.1	0.993721
19.186733	0.1	0.996082
19.188400	0.1	0.998159
19.190067	0.1	0.998876
19.191733	0.1	0.997572
19.193400	0.1	0.994834
19.195067	0.1	0.992916
19.196733	0.1	0.993498
19.198400	0.1	0.995742
19.200067	0.1	0.997391
19.201733	0.1	0.996990
19.203400	0.1	0.994592
19.205067	0.1	0.990797
19.206733	0.1	0.986140
19.208400	0.1	0.981619
19.210067	0.1	0.978792
19.211733	0.1	0.978694
19.213400	0.1	0.980529
19.215067	0.1	0.982019
19.216733	0.1	0.981716
19.218400	0.1	0.980375
19.220067	0.1	0.979775
19.221733	0.1	0.980836
19.223400	0.1	0.982927
19.225067	0.1	0.984650
19.226733	0.1	0.985544
19.228400	0.1	0.986648
19.230067	0.1	0.988967
19.231733	0.1	0.991565
19.233400	0.1	0.992054
19.235067	0.1	0.989269
19.236733	0.1	0.984380
19.238400	0.1	0.978601
19.240067	0.1	0.972669
19.241733	0.1	0.968869
19.243400	0.1	0.969409
19.245067	0.1	0.972911
19.246733	0.1	0.976059
19.248400	0.1	0.977255
19.250067	0.1	0.976692
19.251733	0.1	0.975514
19.253400	0.1	0.975719
19.255067	0.1	0.978308
19.256733	0.1	0.981772
19.258400	0.1	0.983877
19.260067	0.1	0.983882
19.261733	0.1	0.982047
19.263400	0.1	0.978354
19.265067	0.1	0.973041
19.266733	0.1	0.967756
19.268400	0.1	0.964496
19.270067	0.1	0.963761
19.271733	0.1	0.964408
19.273400	0.1	0.964678
19.275067	0.1	0.963304
19.276733	0.1	0.960161
19.278400	0.1	0.955807
19.280067	0.1	0.951239
19.281733	0.1	0.948110
19.283400	0.1	0.947593
19.285067	0.1	0.949302
19.286733	0.1	0.951886
19.288400	0.1	0.953991
19.290067	0.1	0.955062
19.291733	0.1	0.955402
19.293400	0.1	0.955299
19.295067	0.1	0.954708
19.296733	0.1	0.953842
19.298400	0.1	0.953525
19.300067	0.1	0.954485
19.301733	0.1	0.956981
19.303400	0.1	0.960771
19.305067	0.1	0.964133
19.306733	0.1	0.964869
19.308400	0.1	0.962857
19.310067	0.1	0.960100
19.311733	0.1	0.958652
19.313400	0.1	0.959062
19.315067	0.1	0.960827
19.316733	0.1	0.963793
19.318400	0.1	0.967621
19.320067	0.1	0.970736
19.321733	0.1	0.971179
19.323400	0.1	0.968515
19.325067	0.1	0.964282
19.326733	0.1	0.960510
19.328400	0.1	0.958340
19.330067	0.1	0.957921
19.331733	0.1	0.958703
19.333400	0.1	0.959937
19.335067	0.1	0.961078
19.336733	0.1	0.961665
19.338400	0.1	0.961469
19.340067	0.1	0.961102
19.341733	0.1	0.962014
19.343400	0.1	0.964864
19.345067	0.1	0.967979
19.346733	0.1	0.968790
19.348400	0.1	0.966415
19.350067	0.1	0.961879
19.351733	0.1	0.957157
19.353400	0.1	0.954047
19.355067	0.1	0.953251
19.356733	0.1	0.955290
19.358400	0.1	0.960757
19.360067	0.1	0.968431
19.361733	0.1	0.975495
19.363400	0.1	0.979989
19.365067	0.1	0.980999
19.366733	0.1	0.978285
19.368400	0.1	0.973111
19.370067	0.1	0.967346
19.371733	0.1	0.961749
19.373400	0.1	0.956184
19.375067	0.1	0.950759
19.376733	0.1	0.946173
19.378400	0.1	0.943397
19.380067	0.1	0.943509
19.381733	0.1	0.947234
19.383400	0.1	0.953889
19.385067	0.1	0.961544
19.386733	0.1	0.968650
19.388400	0.1	0.974867
19.390067	0.1	0.980357
19.391733	0.1	0.985102
19.393400	0.1	0.988683
19.395067	0.1	0.990471
19.396733	0.1	0.990131
19.398400	0.1	0.988287
19.400067	0.1	0.986303
19.401733	0.1	0.985563
19.403400	0.1	0.987342
19.405067	0.1	0.992548
19.406733	0.1	1.000841
19.408400	0.1	1.010802
19.410067	0.1	1.020441
19.411733	0.1	1.027840
19.413400	0.1	1.032637
19.415067	0.1	1.036273
19.416733	0.1	1.040101
19.418400	0.1	1.043975
19.420067	0.1	1.047044
19.421733	0.1	1.049107
19.423400	0.1	1.051235
19.425067	0.1	1.055175
19.426733	0.1	1.061726
19.428400	0.1	1.070397
19.430067	0.1	1.080800
19.431733	0.1	1.092926
19.433400	0.1	1.105829
19.435067	0.1	1.117126
19.436733	0.1	1.125224
19.438400	0.1	1.132218
19.440067	0.1	1.142048
19.441733	0.1	1.155720
19.443400	0.1	1.171194
19.445067	0.1	1.186957
19.446733	0.1	1.203096
19.448400	0.1	1.220154
19.450067	0.1	1.238240
19.451733	0.1	1.256936
19.453400	0.1	1.275535
19.455067	0.1	1.293039
19.456733	0.1	1.308485
19.458400	0.1	1.321537
19.460067	0.1	1.332578
19.461733	0.1	1.343037
19.463400	0.1	1.355028
19.465067	0.1	1.369747
19.466733	0.1	1.386818
19.468400	0.1	1.404667
19.470067	0.1	1.421561
19.471733	0.1	1.436993
19.473400	0.1	1.451555
19.475067	0.1	1.466209
19.476733	0.1	1.482368
19.478400	0.1	1.501027
19.480067	0.1	1.521837
19.481733	0.1	1.543695
19.483400	0.1	1.565474
19.485067	0.1	1.585805
19.486733	0.1	1.603314
19.488400	0.1	1.617698
19.490067	0.1	1.629838
19.491733	0.1	1.640683
19.493400	0.1	1.650606
19.495067	0.1	1.659198
19.496733	0.1	1.665154
19.498400	0.1	1.667123
19.500067	0.1	1.665005
19.501733	0.1	1.659980
19.503400	0.1	1.653191
19.505067	0.1	1.644916
19.506733	0.1	1.635295
19.508400	0.1	1.625163
19.510067	0.1	1.615686
19.511733	0.1	1.607453
19.513400	0.1	1.599984
19.515067	0.1	1.592124
19.516733	0.1	1.582806
19.518400	0.1	1.571104
19.520067	0.1	1.555732
19.521733	0.1	1.535201
19.523400	0.1	1.508952
19.525067	0.1	1.478898
19.526733	0.1	1.449301
19.528400	0.1	1.423522
19.530067	0.1	1.401422
19.531733	0.1	1.380942
19.533400	0.1	1.360425
19.535067	0.1	1.339354
19.536733	0.1	1.318799
19.538400	0.1	1.300182
19.540067	0.1	1.282934
19.541733	0.1	1.264592
19.543400	0.1	1.243213
19.545067	0.1	1.219301
19.546733	0.1	1.195311
19.548400	0.1	1.173350
19.550067	0.1	1.153983
19.551733	0.1	1.136893
19.553400	0.1	1.121368
19.555067	0.1	1.106807
19.556733	0.1	1.093717
19.558400	0.1	1.083002
19.560067	0.1	1.073764
19.561733	0.1	1.063510
19.563400	0.1	1.050928
19.565067	0.1	1.036823
19.566733	0.1	1.022662
19.568400	0.1	1.009740
19.570067	0.1	0.998843
19.571733	0.1	0.989973
19.573400	0.1	0.982690
19.575067	0.1	0.976813
19.576733	0.1	0.972804
19.578400	0.1	0.971179
19.580067	0.1	0.971630
19.581733	0.1	0.973251
19.583400	0.1	0.974997
19.585067	0.1	0.975849
19.586733	0.1	0.975612
19.588400	0.1	0.975714
19.590067	0.1	0.978219
19.591733	0.1	0.983733
19.593400	0.1	0.990070
19.595067	0.1	0.993218
19.596733	0.1	0.990876
19.598400	0.1	0.985204
19.600067	0.1	0.980445
19.601733	0.1	0.978513
19.603400	0.1	0.978243
19.605067	0.1	0.977903
19.606733	0.1	0.977307
19.608400	0.1	0.977647
19.610067	0.1	0.979695
19.611733	0.1	0.983248
19.613400	0.1	0.987831
19.615067	0.1	0.993065
19.616733	0.1	0.998788
19.618400	0.1	1.005270
19.620067	0.1	1.012832
19.621733	0.1	1.020823
19.623400	0.1	1.027207
19.625067	0.1	1.029731
19.626733	0.1	1.027370
19.628400	0.1	1.020916
19.630067	0.1	1.012618
19.631733	0.1	1.005009
19.633400	0.1	0.999859
19.635067	0.1	0.997693
19.636733	0.1	0.997400
19.638400	0.1	0.996906
19.640067	0.1	0.995500
19.641733	0.1	0.994354
19.643400	0.1	0.994257
19.645067	0.1	0.994187
19.646733	0.1	0.992226
19.648400	0.1	0.987216
19.650067	0.1	0.979635
19.651733	0.1	0.971071
19.653400	0.1	0.962703
19.655067	0.1	0.954727
19.656733	0.1	0.947444
19.658400	0.1	0.941651
19.660067	0.1	0.937628
19.661733	0.1	0.934848
19.663400	0.1	0.932892
19.665067	0.1	0.932277
19.666733	0.1	0.934228
19.668400	0.1	0.938512
19.670067	0.1	0.941618
19.671733	0.1	0.939458
19.673400	0.1	0.931527
19.675067	0.1	0.920654
19.676733	0.1	0.909595
19.678400	0.1	0.899518
19.680067	0.1	0.891150
19.681733	0.1	0.885106
19.683400	0.1	0.881199
19.685067	0.1	0.878992
19.686733	0.1	0.878652
19.688400	0.1	0.880118
19.690067	0.1	0.881767
19.691733	0.1	0.881418
19.693400	0.1	0.879029
19.695067	0.1	0.876952
19.696733	0.1	0.876896
19.698400	0.1	0.877716
19.700067	0.1	0.876747
19.701733	0.1	0.872375
19.703400	0.1	0.864686
19.705067	0.1	0.854596
19.706733	0.1	0.843136
19.708400	0.1	0.831881
19.710067	0.1	0.823643
19.711733	0.1	0.820952
19.713400	0.1	0.823522
19.715067	0.1	0.828430
19.716733	0.1	0.832668
19.718400	0.1	0.834940
19.720067	0.1	0.835480
19.721733	0.1	0.835233
19.723400	0.1	0.835173
19.725067	0.1	0.835666
19.726733	0.1	0.836663
19.728400	0.1	0.838526
19.730067	0.1	0.841697
19.731733	0.1	0.845506
19.733400	0.1	0.848533
19.735067	0.1	0.849795
19.736733	0.1	0.848803
19.738400	0.1	0.845753
19.740067	0.1	0.841720
19.741733	0.1	0.837520
19.743400	0.1	0.832644
19.745067	0.1	0.825757
19.746733	0.1	0.816397
19.748400	0.1	0.806563
19.750067	0.1	0.800015
19.751733	0.1	0.799261
19.753400	0.1	0.803689
19.755067	0.1	0.810754
19.756733	0.1	0.818050
19.758400	0.1	0.824304
19.760067	0.1	0.829184
19.761733	0.1	0.832560
19.763400	0.1	0.834148
19.765067	0.1	0.833450
19.766733	0.1	0.829902
19.768400	0.1	0.824220
19.770067	0.1	0.819084
19.771733	0.1	0.817035
19.773400	0.1	0.818362
19.775067	0.1	0.821589
19.776733	0.1	0.824830
19.778400	0.1	0.826675
19.780067	0.1	0.826810
19.781733	0.1	0.825804
19.783400	0.1	0.823946
19.785067	0.1	0.821259
19.786733	0.1	0.818595
19.788400	0.1	0.816560
19.790067	0.1	0.814311
19.791733	0.1	0.811471
19.793400	0.1	0.809147
19.795067	0.1	0.808281
19.796733	0.1	0.808774
19.798400	0.1	0.809613
19.800067	0.1	0.809054
19.801733	0.1	0.805953
19.803400	0.1	0.801175
19.805067	0.1	0.797021
19.806733	0.1	0.795224
19.808400	0.1	0.795280
19.810067	0.1	0.794698
19.811733	0.1	0.791792
19.813400	0.1	0.787387
19.815067	0.1	0.783568
19.816733	0.1	0.781845
19.818400	0.1	0.782460
19.820067	0.1	0.784756
19.821733	0.1	0.787638
19.823400	0.1	0.790115
19.825067	0.1	0.791932
19.826733	0.1	0.793356
19.828400	0.1	0.794590
19.830067	0.1	0.795405
19.831733	0.1	0.795214
19.833400	0.1	0.793613
19.835067	0.1	0.790185
19.836733	0.1	0.784211
19.838400	0.1	0.775219
19.840067	0.1	0.763787
19.841733	0.1	0.751703
19.843400	0.1	0.741086
19.845067	0.1	0.733566
19.846733	0.1	0.730320
19.848400	0.1	0.731680
19.850067	0.1	0.736392
19.851733	0.1	0.742287
19.853400	0.1	0.747778
19.855067	0.1	0.752276
19.856733	0.1	0.755410
19.858400	0.1	0.756653
19.860067	0.1	0.755689
19.861733	0.1	0.752974
19.863400	0.1	0.750129
19.865067	0.1	0.748783
19.866733	0.1	0.749310
19.868400	0.1	0.751666
19.870067	0.1	0.755456
19.871733	0.1	0.758879
19.873400	0.1	0.759363
19.875067	0.1	0.755945
19.876733	0.1	0.750651
19.878400	0.1	0.746823
19.880067	0.1	0.746190
19.881733	0.1	0.748113
19.883400	0.1	0.751042
19.885067	0.1	0.754003
19.886733	0.1	0.756932
19.888400	0.1	0.759684
19.890067	0.1	0.761119
19.891733	0.1	0.760201
19.893400	0.1	0.757300
19.895067	0.1	0.753449
19.896733	0.1	0.749342
19.898400	0.1	0.745901
19.900067	0.1	0.744900
19.901733	0.1	0.747554
19.903400	0.1	0.753035
19.905067	0.1	0.759317
19.906733	0.1	0.764853
19.908400	0.1	0.769282
19.910067	0.1	0.772839
19.911733	0.1	0.775047
19.913400	0.1	0.774544
19.915067	0.1	0.770497
19.916733	0.1	0.763964
19.918400	0.1	0.757887
19.920067	0.1	0.755391
19.921733	0.1	0.757743
19.923400	0.1	0.763838
19.925067	0.1	0.771005
19.926733	0.1	0.776108
19.928400	0.1	0.776951
19.930067	0.1	0.773501
19.931733	0.1	0.768034
19.933400	0.1	0.763675
19.935067	0.1	0.762222
19.936733	0.1	0.763009
19.938400	0.1	0.763624
19.940067	0.1	0.762446
19.941733	0.1	0.760015
19.943400	0.1	0.757412
19.945067	0.1	0.755135
19.946733	0.1	0.753510
19.948400	0.1	0.752849
19.950067	0.1	0.753296
19.951733	0.1	0.754464
19.953400	0.1	0.755009
19.955067	0.1	0.753794
19.956733	0.1	0.751503
19.958400	0.1	0.749896
19.960067	0.1	0.749785
19.961733	0.1	0.750753
19.963400	0.1	0.751796
19.965067	0.1	0.751344
19.966733	0.1	0.747987
19.968400	0.1	0.742157
19.970067	0.1	0.736513
19.971733	0.1	0.734157
19.973400	0.1	0.736103
19.975067	0.1	0.740322
19.976733	0.1	0.743773
19.978400	0.1	0.745133
19.980067	0.1	0.745459
19.981733	0.1	0.747014
19.983400	0.1	0.751354
19.985067	0.1	0.758092
19.986733	0.1	0.765473
19.988400	0.1	0.771889
19.990067	0.1	0.776197
19.991733	0.1	0.777100
19.993400	0.1	0.773654
19.995067	0.1	0.766790
19.996733	0.1	0.759265
19.998400	0.1	0.753514
20.000067	0.1	0.750022
20.001733	0.1	0.747694
20.003400	0.1	0.745151
20.005067	0.1	0.741538
20.006733	0.1	0.736928
20.008400	0.1	0.732397
20.010067	0.1	0.729174
20.011733	0.1	0.727447
20.013400	0.1	0.726334
20.015067	0.1	0.724839
20.016733	0.1	0.722753
20.018400	0.1	0.720695
20.020067	0.1	0.719246
20.021733	0.1	0.718376
20.023400	0.1	0.717430
20.025067	0.1	0.715652
20.026733	0.1	0.712681
20.028400	0.1	0.708872
20.030067	0.1	0.705407
20.031733	0.1	0.704131
20.033400	0.1	0.706809
20.035067	0.1	0.713961
20.036733	0.1	0.723978
20.038400	0.1	0.733640
20.040067	0.1	0.740262
20.041733	0.1	0.743214
20.043400	0.1	0.743028
20.045067	0.1	0.740197
20.046733	0.1	0.735722
20.048400	0.1	0.731759
20.050067	0.1	0.730022
20.051733	0.1	0.729961
20.053400	0.1	0.729603
20.055067	0.1	0.727056
20.056733	0.1	0.721267
20.058400	0.1	0.713407
20.060067	0.1	0.706399
20.061733	0.1	0.701984
20.063400	0.1	0.699898
20.065067	0.1	0.699274
20.066733	0.1	0.699600
20.068400	0.1	0.700457
20.070067	0.1	0.701444
20.071733	0.1	0.702902
20.073400	0.1	0.705332
20.075067	0.1	0.707894
20.076733	0.1	0.709575
20.078400	0.1	0.711158
20.080067	0.1	0.713854
20.081733	0.1	0.717253
20.083400	0.1	0.720192
20.085067	0.1	0.722227
20.086733	0.1	0.724043
20.088400	0.1	0.726618
20.090067	0.1	0.729514
20.091733	0.1	0.731098
20.093400	0.1	0.730748
20.095067	0.1	0.729733
20.096733	0.1	0.729873
20.098400	0.1	0.732066
20.100067	0.1	0.735973
20.101733	0.1	0.740541
20.103400	0.1	0.744914
20.105067	0.1	0.749347
20.106733	0.1	0.754436
20.108400	0.1	0.759112
20.110067	0.1	0.761002
20.111733	0.1	0.758893
20.113400	0.1	0.753440
20.115067	0.1	0.746297
20.116733	0.1	0.739805
20.118400	0.1	0.736113
20.120067	0.1	0.735414
20.121733	0.1	0.735838
20.123400	0.1	0.735736
20.125067	0.1	0.735782
20.126733	0.1	0.738194
20.128400	0.1	0.743731
20.130067	0.1	0.750846
20.131733	0.1	0.757808
20.133400	0.1	0.763885
20.135067	0.1	0.769366
20.136733	0.1	0.775396
20.138400	0.1	0.782739
20.140067	0.1	0.790674
20.141733	0.1	0.797752
20.143400	0.1	0.803429
20.145067	0.1	0.808472
20.146733	0.1	0.813613
20.148400	0.1	0.818470
20.150067	0.1	0.822539
20.151733	0.1	0.826195
20.153400	0.1	0.830060
20.155067	0.1	0.834353
20.156733	0.1	0.839215
20.158400	0.1	0.844970
20.160067	0.1	0.851788
20.161733	0.1	0.859229
20.163400	0.1	0.866582
20.165067	0.1	0.874144
20.166733	0.1	0.883033
20.168400	0.1	0.893208
20.170067	0.1	0.903080
20.171733	0.1	0.911276
20.173400	0.1	0.917558
20.175067	0.1	0.921930
20.176733	0.1	0.924226
20.178400	0.1	0.925348
20.180067	0.1	0.927490
20.181733	0.1	0.932282
20.183400	0.1	0.939681
20.185067	0.1	0.948301
20.186733	0.1	0.956571
20.188400	0.1	0.963807
20.190067	0.1	0.970131
20.191733	0.1	0.976105
20.193400	0.1	0.982932
20.195067	0.1	0.991402
20.196733	0.1	1.000459
20.198400	0.1	1.007845
20.200067	0.1	1.011984
20.201733	0.1	1.013959
20.203400	0.1	1.017302
20.205067	0.1	1.024064
20.206733	0.1	1.032418
20.208400	0.1	1.039766
20.210067	0.1	1.045717
20.211733	0.1	1.050858
20.213400	0.1	1.055161
20.215067	0.1	1.058760
20.216733	0.1	1.062211
20.218400	0.1	1.065168
20.220067	0.1	1.066807
20.221733	0.1	1.067915
20.223400	0.1	1.070951
20.225067	0.1	1.077550
20.226733	0.1	1.086327
20.228400	0.1	1.093317
20.230067	0.1	1.095152
20.231733	0.1	1.092097
20.233400	0.1	1.087156
20.235067	0.1	1.082933
20.236733	0.1	1.079491
20.238400	0.1	1.074760
20.240067	0.1	1.067515
20.241733	0.1	1.059440
20.243400	0.1	1.052977
20.245067	0.1	1.048143
20.246733	0.1	1.043263
20.248400	0.1	1.038043
20.250067	0.1	1.034453
20.251733	0.1	1.034089
20.253400	0.1	1.036078
20.255067	0.1	1.038103
20.256733	0.1	1.037735
20.258400	0.1	1.032990
20.260067	0.1	1.023603
20.261733	0.1	1.011775
20.263400	0.1	1.000818
20.265067	0.1	0.992669
20.266733	0.1	0.986462
20.268400	0.1	0.980045
20.270067	0.1	0.972683
20.271733	0.1	0.965414
20.273400	0.1	0.959183
20.275067	0.1	0.953418
20.276733	0.1	0.947099
20.278400	0.1	0.939756
20.280067	0.1	0.930945
20.281733	0.1	0.920817
20.283400	0.1	0.911010
20.285067	0.1	0.903537
20.286733	0.1	0.898987
20.288400	0.1	0.896575
20.290067	0.1	0.895597
20.291733	0.1	0.896049
20.293400	0.1	0.898284
20.295067	0.1	0.902452
20.296733	0.1	0.907369
20.298400	0.1	0.910428
20.300067	0.1	0.909460
20.301733	0.1	0.904142
20.303400	0.1	0.895797
20.305067	0.1	0.886326
20.306733	0.1	0.877222
20.308400	0.1	0.869865
20.310067	0.1	0.865730
20.311733	0.1	0.865259
20.313400	0.1	0.867434
20.315067	0.1	0.870284
20.316733	0.1	0.871341
20.318400	0.1	0.869120
20.320067	0.1	0.864668
20.321733	0.1	0.860901
20.323400	0.1	0.860365
20.325067	0.1	0.863131
20.326733	0.1	0.867164
20.328400	0.1	0.870423
20.330067	0.1	0.871960
20.331733	0.1	0.872295
20.333400	0.1	0.873422
20.335067	0.1	0.876677
20.336733	0.1	0.880822
20.338400	0.1	0.883327
20.340067	0.1	0.882722
20.341733	0.1	0.879015
20.343400	0.1	0.873343
20.345067	0.1	0.868104
20.346733	0.1	0.866135
20.348400	0.1	0.868714
20.350067	0.1	0.874856
20.351733	0.1	0.882661
20.353400	0.1	0.890307
20.355067	0.1	0.896044
20.356733	0.1	0.898787
20.358400	0.1	0.898526
20.360067	0.1	0.895909
20.361733	0.1	0.892431
20.363400	0.1	0.890461
20.365067	0.1	0.891569
20.366733	0.1	0.895639
20.368400	0.1	0.901800
20.370067	0.1	0.909148
20.371733	0.1	0.916873
20.373400	0.1	0.924421
20.375067	0.1	0.931416
20.376733	0.1	0.937888
20.378400	0.1	0.944277
20.380067	0.1	0.950689
20.381733	0.1	0.956967
20.383400	0.1	0.963062
20.385067	0.1	0.968748
20.386733	0.1	0.973595
20.388400	0.1	0.977428
20.390067	0.1	0.980506
20.391733	0.1	0.983463
20.393400	0.1	0.986867
20.395067	0.1	0.990340
20.396733	0.1	0.992944
20.398400	0.1	0.994774
20.400067	0.1	0.997242
20.401733	0.1	1.001409
20.403400	0.1	1.007109
20.405067	0.1	1.013181
20.406733	0.1	1.017684
20.408400	0.1	1.019123
20.410067	0.1	1.018317
20.411733	0.1	1.017428
20.413400	0.1	1.017223
20.415067	0.1	1.016958
20.416733	0.1	1.016459
20.418400	0.1	1.016548
20.420067	0.1	1.017409
20.421733	0.1	1.017749
20.423400	0.1	1.016110
20.425067	0.1	1.012739
20.426733	0.1	1.009358
20.428400	0.1	1.007225
20.430067	0.1	1.006061
20.431733	0.1	1.004385
20.433400	0.1	1.000436
20.435067	0.1	0.993670
20.436733	0.1	0.985172
20.438400	0.1	0.976333
20.440067	0.1	0.968091
20.441733	0.1	0.961092
20.443400	0.1	0.955588
20.445067	0.1	0.951188
20.446733	0.1	0.947528
20.448400	0.1	0.944706
20.450067	0.1	0.942405
20.451733	0.1	0.939784
20.453400	0.1	0.936538
20.455067	0.1	0.933115
20.456733	0.1	0.929786
20.458400	0.1	0.925544
20.460067	0.1	0.918517
20.461733	0.1	0.908189
20.463400	0.1	0.896244
20.465067	0.1	0.885404
20.466733	0.1	0.877809
20.468400	0.1	0.873460
20.470067	0.1	0.870130
20.471733	0.1	0.865068
20.473400	0.1	0.856863
20.475067	0.1	0.846465
20.476733	0.1	0.836435
20.478400	0.1	0.828784
20.480067	0.1	0.823964
20.481733	0.1	0.821510
20.483400	0.1	0.820486
20.485067	0.1	0.819904
20.486733	0.1	0.819121
20.488400	0.1	0.817170
20.490067	0.1	0.812225
20.491733	0.1	0.803201
20.493400	0.1	0.791606
20.495067	0.1	0.780285
20.496733	0.1	0.770548
20.498400	0.1	0.761943
20.500067	0.1	0.754003
20.501733	0.1	0.747009
20.503400	0.1	0.741426
20.505067	0.1	0.737160
20.506733	0.1	0.733449
20.508400	0.1	0.729528
20.510067	0.1	0.725500
20.511733	0.1	0.722460
20.513400	0.1	0.721132
20.515067	0.1	0.720317
20.516733	0.1	0.718101
20.518400	0.1	0.714152
20.520067	0.1	0.709537
20.521733	0.1	0.705565
20.523400	0.1	0.703391
20.525067	0.1	0.703689
20.526733	0.1	0.706050
20.528400	0.1	0.708732
20.530067	0.1	0.709612
20.531733	0.1	0.707651
20.533400	0.1	0.703773
20.535067	0.1	0.700289
20.536733	0.1	0.698636
20.538400	0.1	0.698268
20.540067	0.1	0.698473
20.541733	0.1	0.699000
20.543400	0.1	0.698753
20.545067	0.1	0.696178
20.546733	0.1	0.691102
20.548400	0.1	0.685216
20.550067	0.1	0.680643
20.551733	0.1	0.678180
20.553400	0.1	0.677551
20.555067	0.1	0.678240
20.556733	0.1	0.679418
20.558400	0.1	0.680499
20.560067	0.1	0.681523
20.561733	0.1	0.682119
20.563400	0.1	0.681691
20.565067	0.1	0.680354
20.566733	0.1	0.678385
20.568400	0.1	0.675749
20.570067	0.1	0.673169
20.571733	0.1	0.672312
20.573400	0.1	0.673984
20.575067	0.1	0.676541
20.576733	0.1	0.677062
20.578400	0.1	0.674454
20.580067	0.1	0.670711
20.581733	0.1	0.668704
20.583400	0.1	0.669700
20.585067	0.1	0.672559
20.586733	0.1	0.674939
20.588400	0.1	0.675805
20.590067	0.1	0.675926
20.591733	0.1	0.676569
20.593400	0.1	0.678762
20.595067	0.1	0.682264
20.596733	0.1	0.684853
20.598400	0.1	0.684322
20.600067	0.1	0.680727
20.601733	0.1	0.675791
20.603400	0.1	0.670892
20.605067	0.1	0.666869
20.606733	0.1	0.664690
20.608400	0.1	0.664527
20.610067	0.1	0.665155
20.611733	0.1	0.665714
20.613400	0.1	0.666394
20.615067	0.1	0.667297
20.616733	0.1	0.668084
20.618400	0.1	0.668648
20.620067	0.1	0.669295
20.621733	0.1	0.670482
20.623400	0.1	0.672601
20.625067	0.1	0.675903
20.626733	0.1	0.680378
20.628400	0.1	0.685789
20.630067	0.1	0.691614
20.631733	0.1	0.697393
20.633400	0.1	0.702580
20.635067	0.1	0.706227
20.636733	0.1	0.707968
20.638400	0.1	0.708587
20.640067	0.1	0.708629
20.641733	0.1	0.708085
20.643400	0.1	0.707302
20.645067	0.1	0.706892
20.646733	0.1	0.707824
20.648400	0.1	0.711591
20.650067	0.1	0.718404
20.651733	0.1	0.726022
20.653400	0.1	0.731791
20.655067	0.1	0.734818
20.656733	0.1	0.735703
20.658400	0.1	0.735796
20.660067	0.1	0.736620
20.661733	0.1	0.738855
20.663400	0.1	0.742222
20.665067	0.1	0.746474
20.666733	0.1	0.751792
20.668400	0.1	0.758222
20.670067	0.1	0.765286
20.671733	0.1	0.771680
20.673400	0.1	0.776085
20.675067	0.1	0.778977
20.676733	0.1	0.782409
20.678400	0.1	0.787443
20.680067	0.1	0.792621
20.681733	0.1	0.795643
20.683400	0.1	0.795866
20.685067	0.1	0.794665
20.686733	0.1	0.794381
20.688400	0.1	0.796863
20.690067	0.1	0.802143
20.691733	0.1	0.808681
20.693400	0.1	0.814837
20.695067	0.1	0.819708
20.696733	0.1	0.823671
20.698400	0.1	0.828374
20.700067	0.1	0.835499
20.701733	0.1	0.845208
20.703400	0.1	0.856263
20.705067	0.1	0.867732
20.706733	0.1	0.879518
20.708400	0.1	0.891108
20.710067	0.1	0.901502
20.711733	0.1	0.910154
20.713400	0.1	0.916920
20.715067	0.1	0.922116
20.716733	0.1	0.927378
20.718400	0.1	0.935039
20.720067	0.1	0.946238
20.721733	0.1	0.960235
20.723400	0.1	0.974978
20.725067	0.1	0.988585
20.726733	0.1	1.000776
20.728400	0.1	1.012716
20.730067	0.1	1.025395
20.731733	0.1	1.038448
20.733400	0.1	1.051216
20.735067	0.1	1.064236
20.736733	0.1	1.078132
20.738400	0.1	1.092753
20.740067	0.1	1.108218
20.741733	0.1	1.125182
20.743400	0.1	1.143878
20.745067	0.1	1.163338
20.746733	0.1	1.181667
20.748400	0.1	1.197387
20.750067	0.1	1.210966
20.751733	0.1	1.224196
20.753400	0.1	1.238263
20.755067	0.1	1.253858
20.756733	0.1	1.271963
20.758400	0.1	1.292811
20.760067	0.1	1.315004
20.761733	0.1	1.336550
20.763400	0.1	1.356243
20.765067	0.1	1.374236
20.766733	0.1	1.391903
20.768400	0.1	1.410842
20.770067	0.1	1.431508
20.771733	0.1	1.453171
20.773400	0.1	1.475047
20.775067	0.1	1.497264
20.776733	0.1	1.520715
20.778400	0.1	1.545404
20.780067	0.1	1.569614
20.781733	0.1	1.591509
20.783400	0.1	1.610811
20.785067	0.1	1.628757
20.786733	0.1	1.647505
20.788400	0.1	1.669293
20.790067	0.1	1.694863
20.791733	0.1	1.723277
20.793400	0.1	1.753462
20.795067	0.1	1.784335
20.796733	0.1	1.814137
20.798400	0.1	1.841178
20.800067	0.1	1.865490
20.801733	0.1	1.889742
20.803400	0.1	1.917672
20.805067	0.1	1.951028
20.806733	0.1	1.988653
20.808400	0.1	2.028188
20.810067	0.1	2.067527
20.811733	0.1	2.105436
20.813400	0.1	2.142037
20.815067	0.1	2.178675
20.816733	0.1	2.216953
20.818400	0.1	2.258033
20.820067	0.1	2.302551
20.821733	0.1	2.350090
20.823400	0.1	2.398938
20.825067	0.1	2.447283
20.826733	0.1	2.494757
20.828400	0.1	2.542334
20.830067	0.1	2.591102
20.831733	0.1	2.641724
20.833400	0.1	2.693650
20.835067	0.1	2.744850
20.836733	0.1	2.793954
20.838400	0.1	2.841204
20.840067	0.1	2.886783
20.841733	0.1	2.930448
20.843400	0.1	2.972875
20.845067	0.1	3.015674
20.846733	0.1	3.060154
20.848400	0.1	3.106040
20.850067	0.1	3.151037
20.851733	0.1	3.192369
20.853400	0.1	3.228774
20.855067	0.1	3.260789
20.856733	0.1	3.289292
20.858400	0.1	3.314014
20.860067	0.1	3.334130
20.861733	0.1	3.349488
20.863400	0.1	3.360151
20.865067	0.1	3.365898
20.866733	0.1	3.366582
20.868400	0.1	3.361981
20.870067	0.1	3.351560
20.871733	0.1	3.335471
20.873400	0.1	3.315560
20.875067	0.1	3.293743
20.876733	0.1	3.269608
20.878400	0.1	3.240993
20.880067	0.1	3.206534
20.881733	0.1	3.167270
20.883400	0.1	3.126250
20.885067	0.1	3.085951
20.886733	0.1	3.046161
20.888400	0.1	3.005061
20.890067	0.1	2.961010
20.891733	0.1	2.912292
20.893400	0.1	2.857507
20.895067	0.1	2.797600
20.896733	0.1	2.735336
20.898400	0.1	2.672388
20.900067	0.1	2.608383
20.901733	0.1	2.542324
20.903400	0.1	2.474599
20.905067	0.1	2.407436
20.906733	0.1	2.342854
20.908400	0.1	2.281344
20.910067	0.1	2.223067
20.911733	0.1	2.168119
20.913400	0.1	2.114661
20.915067	0.1	2.059145
20.916733	0.1	1.999578
20.918400	0.1	1.937239
20.920067	0.1	1.874734
20.921733	0.1	1.813625
20.923400	0.1	1.754314
20.925067	0.1	1.697312
20.926733	0.1	1.643514
20.928400	0.1	1.593414
20.930067	0.1	1.546494
20.931733	0.1	1.501502
20.933400	0.1	1.457380
20.935067	0.1	1.414274
20.936733	0.1	1.373496
20.938400	0.1	1.335926
20.940067	0.1	1.301025
20.941733	0.1	1.268047
20.943400	0.1	1.237229
20.945067	0.1	1.209034
20.946733	0.1	1.183092
20.948400	0.1	1.158677
20.950067	0.1	1.136111
20.951733	0.1	1.116525
20.953400	0.1	1.099822
20.955067	0.1	1.084534
20.956733	0.1	1.069331
20.958400	0.1	1.053354
20.960067	0.1	1.036022
20.961733	0.1	1.017731
20.963400	0.1	1.000063
20.965067	0.1	0.984175
20.966733	0.1	0.969823
20.968400	0.1	0.956603
20.970067	0.1	0.944817
20.971733	0.1	0.934526
20.973400	0.1	0.924994
20.975067	0.1	0.915267
20.976733	0.1	0.904682
20.978400	0.1	0.893357
20.980067	0.1	0.882419
20.981733	0.1	0.873189
20.983400	0.1	0.866675
20.985067	0.1	0.863275
20.986733	0.1	0.862353
20.988400	0.1	0.862367
20.990067	0.1	0.861017
20.991733	0.1	0.856216
20.993400	0.1	0.848030
20.995067	0.1	0.838535
20.996733	0.1	0.829962
20.998400	0.1	0.823978
21.000067	0.1	0.820956
21.001733	0.1	0.819266
21.003400	0.1	0.817222
21.005067	0.1	0.815275
21.006733	0.1	0.814879
21.008400	0.1	0.816081
21.010067	0.1	0.817301
21.011733	0.1	0.817180
21.013400	0.1	0.815755
21.015067	0.1	0.813897
21.016733	0.1	0.812095
21.018400	0.1	0.810162
21.020067	0.1	0.808067
21.021733	0.1	0.806535
21.023400	0.1	0.806400
21.025067	0.1	0.807331
21.026733	0.1	0.807457
21.028400	0.1	0.804975
21.030067	0.1	0.799685
21.031733	0.1	0.792639
21.033400	0.1	0.785561
21.035067	0.1	0.780392
21.036733	0.1	0.777962
21.038400	0.1	0.777226
21.040067	0.1	0.776527
21.041733	0.1	0.775298
21.043400	0.1	0.774441
21.045067	0.1	0.775526
21.046733	0.1	0.779494
21.048400	0.1	0.785836
21.050067	0.1	0.793273
21.051733	0.1	0.801031
21.053400	0.1	0.808872
21.055067	0.1	0.815950
21.056733	0.1	0.820244
21.058400	0.1	0.819941
21.060067	0.1	0.815326
21.061733	0.1	0.808928
21.063400	0.1	0.803848
21.065067	0.1	0.801506
21.066733	0.1	0.801575
21.068400	0.1	0.803652
21.070067	0.1	0.807503
21.071733	0.1	0.812905
21.073400	0.1	0.819801
21.075067	0.1	0.827401
21.076733	0.1	0.834018
21.078400	0.1	0.838586
21.080067	0.1	0.841846
21.081733	0.1	0.846041
21.083400	0.1	0.852807
21.085067	0.1	0.861627
21.086733	0.1	0.871005
21.088400	0.1	0.879955
21.090067	0.1	0.888240
21.091733	0.1	0.896002
21.093400	0.1	0.903355
21.095067	0.1	0.910037
21.096733	0.1	0.915485
21.098400	0.1	0.919420
21.100067	0.1	0.922638
21.101733	0.1	0.926787
21.103400	0.1	0.932436
21.105067	0.1	0.938163
21.106733	0.1	0.942210
21.108400	0.1	0.944212
21.110067	0.1	0.945656
21.111733	0.1	0.948966
21.113400	0.1	0.955309
21.115067	0.1	0.963374
21.116733	0.1	0.970690
21.118400	0.1	0.975919
21.120067	0.1	0.979463
21.121733	0.1	0.981810
21.123400	0.1	0.982848
21.125067	0.1	0.982932
21.126733	0.1	0.983085
21.128400	0.1	0.984143
21.130067	0.1	0.985917
21.131733	0.1	0.987435
21.133400	0.1	0.987975
21.135067	0.1	0.987737
21.136733	0.1	0.987481
21.138400	0.1	0.987523
21.140067	0.1	0.987262
21.141733	0.1	0.985879
21.143400	0.1	0.983137
21.145067	0.1	0.979388
21.146733	0.1	0.975188
21.148400	0.1	0.970634
21.150067	0.1	0.965153
21.151733	0.1	0.958266
21.153400	0.1	0.950526
21.155067	0.1	0.943420
21.156733	0.1	0.937311
21.158400	0.1	0.930526
21.160067	0.1	0.922107
21.161733	0.1	0.913376
21.163400	0.1	0.906023
21.165067	0.1	0.901055
21.166733	0.1	0.898661
21.168400	0.1	0.898032
21.170067	0.1	0.898261
21.171733	0.1	0.898456
21.173400	0.1	0.897581
21.175067	0.1	0.895499
21.176733	0.1	0.892696
21.178400	0.1	0.889250
21.180067	0.1	0.885390
21.181733	0.1	0.881720
21.183400	0.1	0.878721
21.185067	0.1	0.877073
21.186733	0.1	0.877418
21.188400	0.1	0.878847
21.190067	0.1	0.878964
21.191733	0.1	0.875946
21.193400	0.1	0.869776
21.195067	0.1	0.862074
21.196733	0.1	0.855648
21.198400	0.1	0.853119
21.200067	0.1	0.854935
21.201733	0.1	0.859089
21.203400	0.1	0.863275
21.205067	0.1	0.866763
21.206733	0.1	0.869627
21.208400	0.1	0.871201
21.210067	0.1	0.870437
21.211733	0.1	0.867196
21.213400	0.1	0.862340
21.215067	0.1	0.856817
21.216733	0.1	0.851387
21.218400	0.1	0.846828
21.220067	0.1	0.843946
21.221733	0.1	0.843750
21.223400	0.1	0.846777
21.225067	0.1	0.852137
21.226733	0.1	0.858605
21.228400	0.1	0.865469
21.230067	0.1	0.871895
21.231733	0.1	0.877297
21.233400	0.1	0.881595
21.235067	0.1	0.884123
21.236733	0.1	0.884179
21.238400	0.1	0.882340
21.240067	0.1	0.879820
21.241733	0.1	0.877343
21.243400	0.1	0.875145
21.245067	0.1	0.873394
21.246733	0.1	0.872221
21.248400	0.1	0.871252
21.250067	0.1	0.869757
21.251733	0.1	0.867476
21.253400	0.1	0.864281
21.255067	0.1	0.859681
21.256733	0.1	0.853390
21.258400	0.1	0.845767
21.260067	0.1	0.838139
21.261733	0.1	0.833105
21.263400	0.1	0.832449
21.265067	0.1	0.834661
21.266733	0.1	0.836290
21.268400	0.1	0.834935
21.270067	0.1	0.830241
21.271733	0.1	0.823904
21.273400	0.1	0.818879
21.275067	0.1	0.817082
21.276733	0.1	0.817589
21.278400	0.1	0.817594
21.280067	0.1	0.814912
21.281733	0.1	0.809678
21.283400	0.1	0.803922
21.285067	0.1	0.799838
21.286733	0.1	0.798595
21.288400	0.1	0.800020
21.290067	0.1	0.802497
21.291733	0.1	0.803499
21.293400	0.1	0.800849
21.295067	0.1	0.794213
21.296733	0.1	0.785463
21.298400	0.1	0.776830
21.300067	0.1	0.769002
21.301733	0.1	0.761957
21.303400	0.1	0.756159
21.305067	0.1	0.752076
21.306733	0.1	0.749473
21.308400	0.1	0.747284
21.310067	0.1	0.743838
21.311733	0.1	0.737957
21.313400	0.1	0.730422
21.315067	0.1	0.723824
21.316733	0.1	0.720643
21.318400	0.1	0.721393
21.320067	0.1	0.724653
21.321733	0.1	0.728369
21.323400	0.1	0.730841
21.325067	0.1	0.730883
21.326733	0.1	0.728304
21.328400	0.1	0.724308
21.330067	0.1	0.720788
21.331733	0.1	0.719177
21.333400	0.1	0.720252
21.335067	0.1	0.724364
21.336733	0.1	0.730944
21.338400	0.1	0.738390
21.340067	0.1	0.744835
21.341733	0.1	0.748285
21.343400	0.1	0.746408
21.345067	0.1	0.738138
21.346733	0.1	0.725430
21.348400	0.1	0.712089
21.350067	0.1	0.701626
21.351733	0.1	0.696350
21.353400	0.1	0.696681
21.355067	0.1	0.700857
21.356733	0.1	0.706050
21.358400	0.1	0.710278
21.360067	0.1	0.713635
21.361733	0.1	0.717933
21.363400	0.1	0.724597
21.365067	0.1	0.732816
21.366733	0.1	0.740206
21.368400	0.1	0.744457
21.370067	0.1	0.743917
21.371733	0.1	0.738436
21.373400	0.1	0.730073
21.375067	0.1	0.721901
21.376733	0.1	0.716806
21.378400	0.1	0.717039
21.380067	0.1	0.722953
21.381733	0.1	0.732141
21.383400	0.1	0.740830
21.385067	0.1	0.746036
21.386733	0.1	0.747233
21.388400	0.1	0.747005
21.390067	0.1	0.748760
21.391733	0.1	0.753179
21.393400	0.1	0.758837
21.395067	0.1	0.764909
21.396733	0.1	0.770963
21.398400	0.1	0.775773
21.400067	0.1	0.777990
21.401733	0.1	0.777440
21.403400	0.1	0.775391
21.405067	0.1	0.773347
21.406733	0.1	0.771848
21.408400	0.1	0.770614
21.410067	0.1	0.769142
21.411733	0.1	0.767028
21.413400	0.1	0.764425
21.415067	0.1	0.761785
21.416733	0.1	0.758818
21.418400	0.1	0.754967
21.420067	0.1	0.750772
21.421733	0.1	0.747624
21.423400	0.1	0.746204
21.425067	0.1	0.745449
21.426733	0.1	0.744150
21.428400	0.1	0.743354
21.430067	0.1	0.745258
21.431733	0.1	0.749915
21.433400	0.1	0.754963
21.435067	0.1	0.758087
21.436733	0.1	0.758679
21.438400	0.1	0.757477
21.440067	0.1	0.755396
21.441733	0.1	0.752816
21.443400	0.1	0.750069
21.445067	0.1	0.748592
21.446733	0.1	0.750315
21.448400	0.1	0.755191
21.450067	0.1	0.760616
21.451733	0.1	0.763750
21.453400	0.1	0.763163
21.455067	0.1	0.759005
21.456733	0.1	0.752918
21.458400	0.1	0.747018
21.460067	0.1	0.742320
21.461733	0.1	0.738651
21.463400	0.1	0.735861
21.465067	0.1	0.734408
21.466733	0.1	0.734488
21.468400	0.1	0.735316
21.470067	0.1	0.735633
21.471733	0.1	0.734837
21.473400	0.1	0.733109
21.475067	0.1	0.731000
21.476733	0.1	0.730446
21.478400	0.1	0.733812
21.480067	0.1	0.740001
21.481733	0.1	0.744187
21.483400	0.1	0.742436
21.485067	0.1	0.735228
21.486733	0.1	0.726404
21.488400	0.1	0.719414
21.490067	0.1	0.714799
21.491733	0.1	0.710883
21.493400	0.1	0.706259
21.495067	0.1	0.701109
21.496733	0.1	0.696206
21.498400	0.1	0.691577
21.500067	0.1	0.687125
21.501733	0.1	0.683628
21.503400	0.1	0.681849
21.505067	0.1	0.681514
21.506733	0.1	0.682063
21.508400	0.1	0.683195
21.510067	0.1	0.684429
21.511733	0.1	0.685183
21.513400	0.1	0.685072
21.515067	0.1	0.684010
21.516733	0.1	0.682482
21.518400	0.1	0.680927
21.520067	0.1	0.678906
21.521733	0.1	0.675870
21.523400	0.1	0.672387
21.525067	0.1	0.669798
21.526733	0.1	0.669244
21.528400	0.1	0.670943
21.530067	0.1	0.673588
21.531733	0.1	0.675246
21.533400	0.1	0.674883
21.535067	0.1	0.672294
21.536733	0.1	0.667968
21.538400	0.1	0.663614
21.540067	0.1	0.660969
21.541733	0.1	0.660182
21.543400	0.1	0.660326
21.545067	0.1	0.660741
21.546733	0.1	0.661528
21.548400	0.1	0.663283
21.550067	0.1	0.666268
21.551733	0.1	0.669709
21.553400	0.1	0.672257
21.555067	0.1	0.672834
21.556733	0.1	0.670897
21.558400	0.1	0.666589
21.560067	0.1	0.660606
21.561733	0.1	0.654249
21.563400	0.1	0.650077
21.565067	0.1	0.650226
21.566733	0.1	0.653579
21.568400	0.1	0.656750
21.570067	0.1	0.657602
21.571733	0.1	0.656806
21.573400	0.1	0.656517
21.575067	0.1	0.657495
21.576733	0.1	0.658273
21.578400	0.1	0.657625
21.580067	0.1	0.655828
21.581733	0.1	0.653127
21.583400	0.1	0.649160
21.585067	0.1	0.643842
21.586733	0.1	0.637695
21.588400	0.1	0.632028
21.590067	0.1	0.628517
21.591733	0.1	0.627241
21.593400	0.1	0.626636
21.595067	0.1	0.625947
21.596733	0.1	0.625672
21.598400	0.1	0.626100
21.600067	0.1	0.627218
21.601733	0.1	0.628736
21.603400	0.1	0.630035
21.605067	0.1	0.631092
21.606733	0.1	0.632512
21.608400	0.1	0.634482
21.610067	0.1	0.636610
21.611733	0.1	0.638771
21.613400	0.1	0.641569
21.615067	0.1	0.645518
21.616733	0.1	0.649863
21.618400	0.1	0.653025
21.620067	0.1	0.654543
21.621733	0.1	0.655977
21.623400	0.1	0.658752
21.625067	0.1	0.662315
21.626733	0.1	0.665342
21.628400	0.1	0.667511
21.630067	0.1	0.669719
21.631733	0.1	0.672620
21.633400	0.1	0.674780
21.635067	0.1	0.673817
21.636733	0.1	0.670031
21.638400	0.1	0.666860
21.640067	0.1	0.667213
21.641733	0.1	0.670650
21.643400	0.1	0.674622
21.645067	0.1	0.676755
21.646733	0.1	0.675926
21.648400	0.1	0.672806
21.650067	0.1	0.669272
21.651733	0.1	0.666692
21.653400	0.1	0.665244
21.655067	0.1	0.664517
21.656733	0.1	0.664382
21.658400	0.1	0.665677
21.660067	0.1	0.669304
21.661733	0.1	0.674683
21.663400	0.1	0.680396
21.665067	0.1	0.686012
21.666733	0.1	0.691251
21.668400	0.1	0.694259
21.670067	0.1	0.693188
21.671733	0.1	0.688671
21.673400	0.1	0.682902
21.675067	0.1	0.677630
21.676733	0.1	0.674264
21.678400	0.1	0.674552
21.680067	0.1	0.679526
21.681733	0.1	0.688159
21.683400	0.1	0.697942
21.685067	0.1	0.706348
21.686733	0.1	0.711386
21.688400	0.1	0.712117
21.690067	0.1	0.709170
21.691733	0.1	0.704159
21.693400	0.1	0.698557
21.695067	0.1	0.693458
21.696733	0.1	0.690022
21.698400	0.1	0.689654
21.700067	0.1	0.693109
21.701733	0.1	0.699251
21.703400	0.1	0.705174
21.705067	0.1	0.707982
21.706733	0.1	0.706664
21.708400	0.1	0.702380
21.710067	0.1	0.697095
21.711733	0.1	0.692178
21.713400	0.1	0.688406
21.715067	0.1	0.686962
21.716733	0.1	0.689323
21.718400	0.1	0.695251
21.720067	0.1	0.701952
21.721733	0.1	0.706501
21.723400	0.1	0.708154
21.725067	0.1	0.707647
21.726733	0.1	0.705798
21.728400	0.1	0.703423
21.730067	0.1	0.701440
21.731733	0.1	0.700476
21.733400	0.1	0.699884
21.735067	0.1	0.697807
21.736733	0.1	0.693444
21.738400	0.1	0.688690
21.740067	0.1	0.686399
21.741733	0.1	0.688229
21.743400	0.1	0.693910
21.745067	0.1	0.700904
21.746733	0.1	0.705654
21.748400	0.1	0.706338
21.750067	0.1	0.704117
21.751733	0.1	0.701239
21.753400	0.1	0.698254
21.755067	0.1	0.694562
21.756733	0.1	0.690869
21.758400	0.1	0.688741
21.760067	0.1	0.688308
21.761733	0.1	0.687917
21.763400	0.1	0.686087
21.765067	0.1	0.683214
21.766733	0.1	0.681104
21.768400	0.1	0.681020
21.770067	0.1	0.682613
21.771733	0.1	0.685123
21.773400	0.1	0.688615
21.775067	0.1	0.692974
21.776733	0.1	0.696434
21.778400	0.1	0.696452
21.780067	0.1	0.692136
21.781733	0.1	0.684685
21.783400	0.1	0.676033
21.785067	0.1	0.668401
21.786733	0.1	0.663791
21.788400	0.1	0.662315
21.790067	0.1	0.662329
21.791733	0.1	0.662510
21.793400	0.1	0.662701
21.795067	0.1	0.663237
21.796733	0.1	0.664573
21.798400	0.1	0.667153
21.800067	0.1	0.671316
21.801733	0.1	0.677058
21.803400	0.1	0.684210
21.805067	0.1	0.693370
21.806733	0.1	0.705170
21.808400	0.1	0.717938
21.810067	0.1	0.728196
21.811733	0.1	0.733747
21.813400	0.1	0.735307
21.815067	0.1	0.735177
21.816733	0.1	0.734963
21.818400	0.1	0.735074
21.820067	0.1	0.735959
21.821733	0.1	0.738343
21.823400	0.1	0.742157
21.825067	0.1	0.746245
21.826733	0.1	0.749500
21.828400	0.1	0.751955
21.830067	0.1	0.754907
21.831733	0.1	0.759638
21.833400	0.1	0.765887
21.835067	0.1	0.772439
21.836733	0.1	0.778637
21.838400	0.1	0.784206
21.840067	0.1	0.788928
21.841733	0.1	0.793389
21.843400	0.1	0.798861
21.845067	0.1	0.806274
21.846733	0.1	0.815894
21.848400	0.1	0.827555
21.850067	0.1	0.840817
21.851733	0.1	0.854707
21.853400	0.1	0.866870
21.855067	0.1	0.874531
21.856733	0.1	0.877772
21.858400	0.1	0.880104
21.860067	0.1	0.885474
21.861733	0.1	0.895537
21.863400	0.1	0.908943
21.865067	0.1	0.922522
21.866733	0.1	0.933753
21.868400	0.1	0.941670
21.870067	0.1	0.945986
21.871733	0.1	0.947104
21.873400	0.1	0.947192
21.875067	0.1	0.949530
21.876733	0.1	0.955872
21.878400	0.1	0.965269
21.880067	0.1	0.975002
21.881733	0.1	0.982448
21.883400	0.1	0.986988
21.885067	0.1	0.989903
21.886733	0.1	0.992562
21.888400	0.1	0.995416
21.890067	0.1	0.998117
21.891733	0.1	1.000385
21.893400	0.1	1.002555
21.895067	0.1	1.004934
21.896733	0.1	1.006643
21.898400	0.1	1.005819
21.900067	0.1	1.001591
21.901733	0.1	0.995793
21.903400	0.1	0.991947
21.905067	0.1	0.991761
21.906733	0.1	0.993311
21.908400	0.1	0.993456
21.910067	0.1	0.990951
21.911733	0.1	0.986778
21.913400	0.1	0.982773
21.915067	0.1	0.980329
21.916733	0.1	0.979919
21.918400	0.1	0.981046
21.920067	0.1	0.982089
21.921733	0.1	0.981190
21.923400	0.1	0.977861
21.925067	0.1	0.972687
21.926733	0.1	0.966154
21.928400	0.1	0.958727
21.930067	0.1	0.951476
21.931733	0.1	0.945656
21.933400	0.1	0.941791
21.935067	0.1	0.939318
21.936733	0.1	0.936780
21.938400	0.1	0.932827
21.940067	0.1	0.927513
21.941733	0.1	0.922191
21.943400	0.1	0.918251
21.945067	0.1	0.915937
21.946733	0.1	0.914261
21.948400	0.1	0.911979
21.950067	0.1	0.908505
21.951733	0.1	0.903867
21.953400	0.1	0.898330
21.955067	0.1	0.892421
21.956733	0.1	0.886251
21.958400	0.1	0.878931
21.960067	0.1	0.870046
21.961733	0.1	0.860933
21.963400	0.1	0.853660
21.965067	0.1	0.849334
21.966733	0.1	0.847224
21.968400	0.1	0.845515
21.970067	0.1	0.842968
21.971733	0.1	0.839191
21.973400	0.1	0.834055
21.975067	0.1	0.828579
21.976733	0.1	0.825236
21.978400	0.1	0.825590
21.980067	0.1	0.828998
21.981733	0.1	0.833781
21.983400	0.1	0.838055
21.985067	0.1	0.840537
21.986733	0.1	0.841334
21.988400	0.1	0.840900
21.990067	0.1	0.839098
21.991733	0.1	0.835904
21.993400	0.1	0.832183
21.995067	0.1	0.829436
21.996733	0.1	0.828668
21.998400	0.1	0.829473
22.000067	0.1	0.830158
22.001733	0.1	0.829035
22.003400	0.1	0.826297
22.005067	0.1	0.824085
22.006733	0.1	0.824542
22.008400	0.1	0.828332
22.010067	0.1	0.834609
22.011733	0.1	0.841222
22.013400	0.1	0.845366
22.015067	0.1	0.845524
22.016733	0.1	0.842796
22.018400	0.1	0.839545
22.020067	0.1	0.837133
22.021733	0.1	0.835662
22.023400	0.1	0.835229
22.025067	0.1	0.836463
22.026733	0.1	0.840086
22.028400	0.1	0.846284
22.030067	0.1	0.854554
22.031733	0.1	0.863853
22.033400	0.1	0.872565
22.035067	0.1	0.878745
22.036733	0.1	0.881068
22.038400	0.1	0.879797
22.040067	0.1	0.876980
22.041733	0.1	0.875178
22.043400	0.1	0.875816
22.045067	0.1	0.878852
22.046733	0.1	0.883532
22.048400	0.1	0.889502
22.050067	0.1	0.896971
22.051733	0.1	0.905432
22.053400	0.1	0.913581
22.055067	0.1	0.920747
22.056733	0.1	0.927267
22.058400	0.1	0.933860
22.060067	0.1	0.940887
22.061733	0.1	0.947840
22.063400	0.1	0.953982
22.065067	0.1	0.959071
22.066733	0.1	0.963341
22.068400	0.1	0.967886
22.070067	0.1	0.974103
22.071733	0.1	0.982396
22.073400	0.1	0.992767
22.075067	0.1	1.005214
22.076733	0.1	1.018504
22.078400	0.1	1.030522
22.080067	0.1	1.039808
22.081733	0.1	1.045773
22.083400	0.1	1.048651
22.085067	0.1	1.049382
22.086733	0.1	1.049251
22.088400	0.1	1.049838
22.090067	0.1	1.052022
22.091733	0.1	1.054746
22.093400	0.1	1.056138
22.095067	0.1	1.055738
22.096733	0.1	1.054616
22.098400	0.1	1.053708
22.100067	0.1	1.052655
22.101733	0.1	1.050495
22.103400	0.1	1.047193
22.105067	0.1	1.043989
22.106733	0.1	1.042560
22.108400	0.1	1.044120
22.110067	0.1	1.048311
22.111733	0.1	1.052665
22.113400	0.1	1.053661
22.115067	0.1	1.049060
22.116733	0.1	1.040054
22.118400	0.1	1.030606
22.120067	0.1	1.023654
22.121733	0.1	1.018341
22.123400	0.1	1.011887
22.125067	0.1	1.003360
22.126733	0.1	0.994569
22.128400	0.1	0.987975
22.130067	0.1	0.984664
22.131733	0.1	0.984087
22.133400	0.1	0.984962
22.135067	0.1	0.985982
22.136733	0.1	0.986475
22.138400	0.1	0.987179
22.140067	0.1	0.989055
22.141733	0.1	0.991225
22.143400	0.1	0.991547
22.145067	0.1	0.988711
22.146733	0.1	0.983058
22.148400	0.1	0.977004
22.150067	0.1	0.974159
22.151733	0.1	0.976371
22.153400	0.1	0.982829
22.155067	0.1	0.992487
22.156733	0.1	1.004892
22.158400	0.1	1.018452
22.160067	0.1	1.030583
22.161733	0.1	1.039822
22.163400	0.1	1.046560
22.165067	0.1	1.052129
22.166733	0.1	1.058062
22.168400	0.1	1.065847
22.170067	0.1	1.076409
22.171733	0.1	1.089787
22.173400	0.1	1.105727
22.175067	0.1	1.124269
22.176733	0.1	1.145215
22.178400	0.1	1.167739
22.180067	0.1	1.190682
22.181733	0.1	1.212978
22.183400	0.1	1.234426
22.185067	0.1	1.255902
22.186733	0.1	1.278291
22.188400	0.1	1.301360
22.190067	0.1	1.323819
22.191733	0.1	1.344746
22.193400	0.1	1.365151
22.195067	0.1	1.386972
22.196733	0.1	1.410414
22.198400	0.1	1.434027
22.200067	0.1	1.457161
22.201733	0.1	1.480738
22.203400	0.1	1.505441
22.205067	0.1	1.530470
22.206733	0.1	1.554568
22.208400	0.1	1.577502
22.210067	0.1	1.600152
22.211733	0.1	1.623542
22.213400	0.1	1.647547
22.215067	0.1	1.670583
22.216733	0.1	1.690974
22.218400	0.1	1.708427
22.220067	0.1	1.723892
22.221733	0.1	1.738709
22.223400	0.1	1.754025
22.225067	0.1	1.770128
22.226733	0.1	1.786123
22.228400	0.1	1.800666
22.230067	0.1	1.812587
22.231733	0.1	1.821243
22.233400	0.1	1.826356
22.235067	0.1	1.827544
22.236733	0.1	1.825290
22.238400	0.1	1.821583
22.240067	0.1	1.817737
22.241733	0.1	1.813038
22.243400	0.1	1.806323
22.245067	0.1	1.796479
22.246733	0.1	1.781811
22.248400	0.1	1.761587
22.250067	0.1	1.737531
22.251733	0.1	1.712432
22.253400	0.1	1.687892
22.255067	0.1	1.664073
22.256733	0.1	1.641051
22.258400	0.1	1.618573
22.260067	0.1	1.594820
22.261733	0.1	1.567695
22.263400	0.1	1.536855
22.265067	0.1	1.503425
22.266733	0.1	1.468896
22.268400	0.1	1.434372
22.270067	0.1	1.400495
22.271733	0.1	1.367899
22.273400	0.1	1.336597
22.275067	0.1	1.305630
22.276733	0.1	1.274566
22.278400	0.1	1.244294
22.280067	0.1	1.215334
22.281733	0.1	1.186868
22.283400	0.1	1.158481
22.285067	0.1	1.131198
22.286733	0.1	1.106337
22.288400	0.1	1.084516
22.290067	0.1	1.065615
22.291733	0.1	1.048874
22.293400	0.1	1.032799
22.295067	0.1	1.015486
22.296733	0.1	0.995821
22.298400	0.1	0.974978
22.300067	0.1	0.955891
22.301733	0.1	0.939872
22.303400	0.1	0.925483
22.305067	0.1	0.911267
22.306733	0.1	0.896952
22.308400	0.1	0.882014
22.310067	0.1	0.865832
22.311733	0.1	0.849278
22.313400	0.1	0.834339
22.315067	0.1	0.822702
22.316733	0.1	0.815559
22.318400	0.1	0.813319
22.320067	0.1	0.814516
22.321733	0.1	0.816509
22.323400	0.1	0.817794
22.325067	0.1	0.818395
22.326733	0.1	0.819149
22.328400	0.1	0.821226
22.330067	0.1	0.824928
22.331733	0.1	0.829427
22.333400	0.1	0.834335
22.335067	0.1	0.839857
22.336733	0.1	0.845771
22.338400	0.1	0.852309
22.340067	0.1	0.860291
22.341733	0.1	0.869622
22.343400	0.1	0.880002
22.345067	0.1	0.892165
22.346733	0.1	0.906540
22.348400	0.1	0.921860
22.350067	0.1	0.935690
22.351733	0.1	0.945847
22.353400	0.1	0.952124
22.355067	0.1	0.956804
22.356733	0.1	0.962531
22.358400	0.1	0.970503
22.360067	0.1	0.981130
22.361733	0.1	0.994946
22.363400	0.1	1.012464
22.365067	0.1	1.033042
22.366733	0.1	1.054583
22.368400	0.1	1.074551
22.370067	0.1	1.091207
22.371733	0.1	1.104758
22.373400	0.1	1.117103
22.375067	0.1	1.129853
22.376733	0.1	1.143096
22.378400	0.1	1.155827
22.380067	0.1	1.166957
22.381733	0.1	1.176279
22.383400	0.1	1.184717
22.385067	0.1	1.193467
22.386733	0.1	1.203245
22.388400	0.1	1.214268
22.390067	0.1	1.226612
22.391733	0.1	1.240107
22.393400	0.1	1.254380
22.395067	0.1	1.269528
22.396733	0.1	1.286343
22.398400	0.1	1.305714
22.400067	0.1	1.327782
22.401733	0.1	1.351461
22.403400	0.1	1.374749
22.405067	0.1	1.395452
22.406733	0.1	1.412462
22.408400	0.1	1.427182
22.410067	0.1	1.442661
22.411733	0.1	1.460556
22.413400	0.1	1.479890
22.415067	0.1	1.498945
22.416733	0.1	1.517450
22.418400	0.1	1.537139
22.420067	0.1	1.559956
22.421733	0.1	1.585698
22.423400	0.1	1.612334
22.425067	0.1	1.638378
22.426733	0.1	1.664483
22.428400	0.1	1.692786
22.430067	0.1	1.724395
22.431733	0.1	1.757951
22.433400	0.1	1.791194
22.435067	0.1	1.823106
22.436733	0.1	1.854650
22.438400	0.1	1.888457
22.440067	0.1	1.926715
22.441733	0.1	1.969319
22.443400	0.1	2.014898
22.445067	0.1	2.063094
22.446733	0.1	2.114838
22.448400	0.1	2.170065
22.450067	0.1	2.226625
22.451733	0.1	2.282700
22.453400	0.1	2.338891
22.455067	0.1	2.397131
22.456733	0.1	2.458650
22.458400	0.1	2.523386
22.460067	0.1	2.590893
22.461733	0.1	2.660723
22.463400	0.1	2.731900
22.465067	0.1	2.803612
22.466733	0.1	2.877107
22.468400	0.1	2.955976
22.470067	0.1	3.043180
22.471733	0.1	3.137602
22.473400	0.1	3.234842
22.475067	0.1	3.331965
22.476733	0.1	3.430424
22.478400	0.1	3.533736
22.480067	0.1	3.643204
22.481733	0.1	3.757137
22.483400	0.1	3.873762
22.485067	0.1	3.993316
22.486733	0.1	4.117186
22.488400	0.1	4.246435
22.490067	0.1	4.381612
22.491733	0.1	4.522935
22.493400	0.1	4.670536
22.495067	0.1	4.824423
22.496733	0.1	4.984131
22.498400	0.1	5.148998
22.500067	0.1	5.318359
22.501733	0.1	5.491679
22.503400	0.1	5.669561
22.505067	0.1	5.854336
22.506733	0.1	6.047599
22.508400	0.1	6.247032
22.510067	0.1	6.448068
22.511733	0.1	6.648689
22.513400	0.1	6.851060
22.515067	0.1	7.058606
22.516733	0.1	7.272796
22.518400	0.1	7.493147
22.520067	0.1	7.718443
22.521733	0.1	7.946156
22.523400	0.1	8.172826
22.525067	0.1	8.396548
22.526733	0.1	8.617570
22.528400	0.1	8.836230
22.530067	0.1	9.051291
22.531733	0.1	9.260788
22.533400	0.1	9.463909
22.535067	0.1	9.660535
22.536733	0.1	9.849682
22.538400	0.1	10.029539
22.540067	0.1	10.198560
22.541733	0.1	10.356274
22.543400	0.1	10.503116
22.545067	0.1	10.639019
22.546733	0.1	10.762857
22.548400	0.1	10.873019
22.550067	0.1	10.967394
22.551733	0.1	11.043428
22.553400	0.1	11.099102
22.555067	0.1	11.134292
22.556733	0.1	11.150381
22.558400	0.1	11.148364
22.560067	0.1	11.128932
22.561733	0.1	11.093384
22.563400	0.1	11.042659
22.565067	0.1	10.976647
22.566733	0.1	10.894658
22.568400	0.1	10.795319
22.570067	0.1	10.676854
22.571733	0.1	10.539074
22.573400	0.1	10.384251
22.575067	0.1	10.214970
22.576733	0.1	10.032752
22.578400	0.1	9.839181
22.580067	0.1	9.636418
22.581733	0.1	9.426442
22.583400	0.1	9.210156
22.585067	0.1	8.987710
22.586733	0.1	8.759527
22.588400	0.1	8.525602
22.590067	0.1	8.284715
22.591733	0.1	8.036154
22.593400	0.1	7.781275
22.595067	0.1	7.522744
22.596733	0.1	7.262980
22.598400	0.1	7.003653
22.600067	0.1	6.746305
22.601733	0.1	6.492725
22.603400	0.1	6.244299
22.605067	0.1	6.000642
22.606733	0.1	5.759993
22.608400	0.1	5.521574
22.610067	0.1	5.286243
22.611733	0.1	5.055401
22.613400	0.1	4.830724
22.615067	0.1	4.613930
22.616733	0.1	4.405850
22.618400	0.1	4.206044
22.620067	0.1	4.014019
22.621733	0.1	3.830222
22.623400	0.1	3.654887
22.625067	0.1	3.487058
22.626733	0.1	3.325595
22.628400	0.1	3.170124
22.630067	0.1	3.020940
22.631733	0.1	2.878876
22.633400	0.1	2.745474
22.635067	0.1	2.621934
22.636733	0.1	2.507437
22.638400	0.1	2.399613
22.640067	0.1	2.296572
22.641733	0.1	2.198410
22.643400	0.1	2.107248
22.645067	0.1	2.025249
22.646733	0.1	1.952397
22.648400	0.1	1.885961
22.650067	0.1	1.822449
22.651733	0.1	1.760582
22.653400	0.1	1.702057
22.655067	0.1	1.649465
22.656733	0.1	1.604035
22.658400	0.1	1.565190
22.660067	0.1	1.531504
22.661733	0.1	1.501902
22.663400	0.1	1.476277
22.665067	0.1	1.455043
22.666733	0.1	1.438074
22.668400	0.1	1.424388
22.670067	0.1	1.412760
22.671733	0.1	1.402306
22.673400	0.1	1.392746
22.675067	0.1	1.383685
22.676733	0.1	1.374185
22.678400	0.1	1.364192
22.680067	0.1	1.355903
22.681733	0.1	1.352965
22.683400	0.1	1.358115
22.685067	0.1	1.370753
22.686733	0.1	1.387186
22.688400	0.1	1.403294
22.690067	0.1	1.416812
22.691733	0.1	1.427857
22.693400	0.1	1.437836
22.695067	0.1	1.447755
22.696733	0.1	1.457841
22.698400	0.1	1.468309
22.700067	0.1	1.479522
22.701733	0.1	1.491625
22.703400	0.1	1.504486
22.705067	0.1	1.517506
22.706733	0.1	1.530540
22.708400	0.1	1.544948
22.710067	0.1	1.562377
22.711733	0.1	1.583104
22.713400	0.1	1.606271
22.715067	0.1	1.630127
22.716733	0.1	1.651892
22.718400	0.1	1.669428
22.720067	0.1	1.682914
22.721733	0.1	1.693354
22.723400	0.1	1.700823
22.725067	0.1	1.705610
22.726733	0.1	1.709419
22.728400	0.1	1.714141
22.730067	0.1	1.720041
22.731733	0.1	1.726095
22.733400	0.1	1.731501
22.735067	0.1	1.735697
22.736733	0.1	1.737750
22.738400	0.1	1.737098
22.740067	0.1	1.734314
22.741733	0.1	1.730355
22.743400	0.1	1.725284
22.745067	0.1	1.717922
22.746733	0.1	1.706365
22.748400	0.1	1.689172
22.750067	0.1	1.666602
22.751733	0.1	1.641023
22.753400	0.1	1.616376
22.755067	0.1	1.596357
22.756733	0.1	1.581372
22.758400	0.1	1.567514
22.760067	0.1	1.549828
22.761733	0.1	1.525916
22.763400	0.1	1.496579
22.765067	0.1	1.464654
22.766733	0.1	1.432579
22.768400	0.1	1.400714
22.770067	0.1	1.368709
22.771733	0.1	1.337533
22.773400	0.1	1.308983
22.775067	0.1	1.284350
22.776733	0.1	1.263455
22.778400	0.1	1.243805
22.780067	0.1	1.221709
22.781733	0.1	1.195348
22.783400	0.1	1.166044
22.785067	0.1	1.136619
22.786733	0.1	1.109447
22.788400	0.1	1.085876
22.790067	0.1	1.065675
22.791733	0.1	1.046658
22.793400	0.1	1.026285
22.795067	0.1	1.003821
22.796733	0.1	0.980236
22.798400	0.1	0.956520
22.800067	0.1	0.932901
22.801733	0.1	0.909586
22.803400	0.1	0.887476
22.805067	0.1	0.867802
22.806733	0.1	0.851136
22.808400	0.1	0.836779
22.810067	0.1	0.823247
22.811733	0.1	0.809683
22.813400	0.1	0.796029
22.815067	0.1	0.781878
22.816733	0.1	0.766735
22.818400	0.1	0.751284
22.820067	0.1	0.737021
22.821733	0.1	0.724825
22.823400	0.1	0.714241
22.825067	0.1	0.703940
22.826733	0.1	0.693072
22.828400	0.1	0.682320
22.830067	0.1	0.673467
22.831733	0.1	0.667381
22.833400	0.1	0.663367
22.835067	0.1	0.660457
22.836733	0.1	0.657234
22.838400	0.1	0.651968
22.840067	0.1	0.644787
22.841733	0.1	0.638207
22.843400	0.1	0.635092
22.845067	0.1	0.636703
22.846733	0.1	0.641407
22.848400	0.1	0.645164
22.850067	0.1	0.644433
22.851733	0.1	0.638999
22.853400	0.1	0.631972
22.855067	0.1	0.626980
22.856733	0.1	0.625546
22.858400	0.1	0.626785
22.860067	0.1	0.628522
22.861733	0.1	0.628680
22.863400	0.1	0.626747
22.865067	0.1	0.623809
22.866733	0.1	0.620484
22.868400	0.1	0.616401
22.870067	0.1	0.612242
22.871733	0.1	0.609956
22.873400	0.1	0.610398
22.875067	0.1	0.612391
22.876733	0.1	0.614356
22.878400	0.1	0.615716
22.880067	0.1	0.616433
22.881733	0.1	0.615981
22.883400	0.1	0.613597
22.885067	0.1	0.610002
22.886733	0.1	0.608293
22.888400	0.1	0.611609
22.890067	0.1	0.619763
22.891733	0.1	0.629025
22.893400	0.1	0.635423
22.895067	0.1	0.638035
22.896733	0.1	0.638571
22.898400	0.1	0.638883
22.900067	0.1	0.639791
22.901733	0.1	0.641071
22.903400	0.1	0.642180
22.905067	0.1	0.643535
22.906733	0.1	0.646212
22.908400	0.1	0.650329
22.910067	0.1	0.654925
22.911733	0.1	0.659171
22.913400	0.1	0.663190
22.915067	0.1	0.667432
22.916733	0.1	0.671381
22.918400	0.1	0.673770
22.920067	0.1	0.674161
22.921733	0.1	0.674189
22.923400	0.1	0.676722
22.925067	0.1	0.682985
22.926733	0.1	0.691242
22.928400	0.1	0.698538
22.930067	0.1	0.703242
22.931733	0.1	0.706268
22.933400	0.1	0.709500
22.935067	0.1	0.712946
22.936733	0.1	0.715381
22.938400	0.1	0.717524
22.940067	0.1	0.721607
22.941733	0.1	0.727349
22.943400	0.1	0.730879
22.945067	0.1	0.728671
22.946733	0.1	0.721221
22.948400	0.1	0.712406
22.950067	0.1	0.706036
22.951733	0.1	0.703861
22.953400	0.1	0.706059
22.955067	0.1	0.711940
22.956733	0.1	0.720369
22.958400	0.1	0.730408
22.960067	0.1	0.741165
22.961733	0.1	0.751442
22.963400	0.1	0.760243
22.965067	0.1	0.767438
22.966733	0.1	0.773296
22.968400	0.1	0.777612
22.970067	0.1	0.780001
22.971733	0.1	0.781151
22.973400	0.1	0.782576
22.975067	0.1	0.784807
22.976733	0.1	0.787312
22.978400	0.1	0.790013
22.980067	0.1	0.793380
22.981733	0.1	0.797440
22.983400	0.1	0.802097
22.985067	0.1	0.807825
22.986733	0.1	0.815219
22.988400	0.1	0.824113
22.990067	0.1	0.833333
22.991733	0.1	0.841683
22.993400	0.1	0.849073
22.995067	0.1	0.856020
22.996733	0.1	0.862833
22.998400	0.1	0.869874
23.000067	0.1	0.877646
23.001733	0.1	0.886144
23.003400	0.1	0.894791
23.005067	0.1	0.903169
23.006733	0.1	0.911811
23.008400	0.1	0.921739
23.010067	0.1	0.932645
23.011733	0.1	0.942457
23.013400	0.1	0.949404
23.015067	0.1	0.953814
23.016733	0.1	0.957469
23.018400	0.1	0.961968
23.020067	0.1	0.967970
23.021733	0.1	0.975197
23.023400	0.1	0.982867
23.025067	0.1	0.990834
23.026733	0.1	0.999668
23.028400	0.1	1.009372
23.030067	0.1	1.018532
23.031733	0.1	1.025042
23.033400	0.1	1.028311
23.035067	0.1	1.029931
23.036733	0.1	1.031407
23.038400	0.1	1.032762
23.040067	0.1	1.033782
23.041733	0.1	1.034886
23.043400	0.1	1.036129
23.045067	0.1	1.036506
23.046733	0.1	1.034667
23.048400	0.1	1.029973
23.050067	0.1	1.023193
23.051733	0.1	1.016115
23.053400	0.1	1.009940
23.055067	0.1	1.004296
23.056733	0.1	0.998182
23.058400	0.1	0.991146
23.060067	0.1	0.983048
23.061733	0.1	0.973591
23.063400	0.1	0.962769
23.065067	0.1	0.950829
23.066733	0.1	0.937874
23.068400	0.1	0.924245
23.070067	0.1	0.910275
23.071733	0.1	0.896123
23.073400	0.1	0.882824
23.075067	0.1	0.871881
23.076733	0.1	0.863271
23.078400	0.1	0.855145
23.080067	0.1	0.845618
23.081733	0.1	0.834186
23.083400	0.1	0.821222
23.085067	0.1	0.807196
23.086733	0.1	0.793054
23.088400	0.1	0.780392
23.090067	0.1	0.770595
23.091733	0.1	0.763531
23.093400	0.1	0.756662
23.095067	0.1	0.746539
23.096733	0.1	0.732043
23.098400	0.1	0.715568
23.100067	0.1	0.700420
23.101733	0.1	0.688084
23.103400	0.1	0.678743
23.105067	0.1	0.672620
23.106733	0.1	0.669174
23.108400	0.1	0.666892
23.110067	0.1	0.664657
23.111733	0.1	0.662501
23.113400	0.1	0.661090
23.115067	0.1	0.660494
23.116733	0.1	0.659572
23.118400	0.1	0.656871
23.120067	0.1	0.651679
23.121733	0.1	0.644303
23.123400	0.1	0.636089
23.125067	0.1	0.629006
23.126733	0.1	0.624689
23.128400	0.1	0.623506
23.130067	0.1	0.624293
23.131733	0.1	0.625001
23.133400	0.1	0.623739
23.135067	0.1	0.620284
23.136733	0.1	0.616438
23.138400	0.1	0.613434
23.140067	0.1	0.610137
23.141733	0.1	0.605499
23.143400	0.1	0.601192
23.145067	0.1	0.599511
23.146733	0.1	0.599939
23.148400	0.1	0.599995
23.150067	0.1	0.598389
23.151733	0.1	0.595544
23.153400	0.1	0.592517
23.155067	0.1	0.590701
23.156733	0.1	0.591096
23.158400	0.1	0.593606
23.160067	0.1	0.597602
23.161733	0.1	0.601620
23.163400	0.1	0.603371
23.165067	0.1	0.601755
23.166733	0.1	0.597634
23.168400	0.1	0.592628
23.170067	0.1	0.588354
23.171733	0.1	0.585834
23.173400	0.1	0.584987
23.175067	0.1	0.584945
23.176733	0.1	0.584736
23.178400	0.1	0.583734
23.180067	0.1	0.581518
23.181733	0.1	0.577620
23.183400	0.1	0.572279
23.185067	0.1	0.566631
23.186733	0.1	0.562305
23.188400	0.1	0.561280
23.190067	0.1	0.564773
23.191733	0.1	0.571767
23.193400	0.1	0.579990
23.195067	0.1	0.587702
23.196733	0.1	0.593718
23.198400	0.1	0.596866
23.200067	0.1	0.596866
23.201733	0.1	0.594719
23.203400	0.1	0.591460
23.205067	0.1	0.587725
23.206733	0.1	0.584414
23.208400	0.1	0.582472
23.210067	0.1	0.581914
23.211733	0.1	0.581397
23.213400	0.1	0.579730
23.215067	0.1	0.577928
23.216733	0.1	0.578328
23.218400	0.1	0.581555
23.220067	0.1	0.585555
23.221733	0.1	0.587441
23.223400	0.1	0.585630
23.225067	0.1	0.580931
23.226733	0.1	0.575962
23.228400	0.1	0.573033
23.230067	0.1	0.572763
23.231733	0.1	0.574375
23.233400	0.1	0.576624
23.235067	0.1	0.578398
23.236733	0.1	0.578668
23.238400	0.1	0.576577
23.240067	0.1	0.572023
23.241733	0.1	0.566514
23.243400	0.1	0.562901
23.245067	0.1	0.563264
23.246733	0.1	0.567292
23.248400	0.1	0.572894
23.250067	0.1	0.578114
23.251733	0.1	0.582305
23.253400	0.1	0.585620
23.255067	0.1	0.588116
23.256733	0.1	0.589471
23.258400	0.1	0.589439
23.260067	0.1	0.588899
23.261733	0.1	0.589057
23.263400	0.1	0.589141
23.265067	0.1	0.586743
23.266733	0.1	0.580805
23.268400	0.1	0.573094
23.270067	0.1	0.567026
23.271733	0.1	0.565699
23.273400	0.1	0.569751
23.275067	0.1	0.576288
23.276733	0.1	0.581350
23.278400	0.1	0.583013
23.280067	0.1	0.581606
23.281733	0.1	0.578756
23.283400	0.1	0.576288
23.285067	0.1	0.575120
23.286733	0.1	0.575399
23.288400	0.1	0.576894
23.290067	0.1	0.578789
23.291733	0.1	0.579706
23.293400	0.1	0.578105
23.295067	0.1	0.573294
23.296733	0.1	0.566179
23.298400	0.1	0.558239
23.300067	0.1	0.551078
23.301733	0.1	0.546994
23.303400	0.1	0.548079
23.305067	0.1	0.554565
23.306733	0.1	0.564582
23.308400	0.1	0.574975
23.310067	0.1	0.583064
23.311733	0.1	0.587697
23.313400	0.1	0.588745
23.315067	0.1	0.586957
23.316733	0.1	0.584410
23.318400	0.1	0.583706
23.320067	0.1	0.586044
23.321733	0.1	0.590160
23.323400	0.1	0.593704
23.325067	0.1	0.595246
23.326733	0.1	0.595041
23.328400	0.1	0.594924
23.330067	0.1	0.596875
23.331733	0.1	0.600456
23.333400	0.1	0.602775
23.335067	0.1	0.601988
23.336733	0.1	0.599087
23.338400	0.1	0.596442
23.340067	0.1	0.596270
23.341733	0.1	0.599241
23.343400	0.1	0.603353
23.345067	0.1	0.605690
23.346733	0.1	0.605225
23.348400	0.1	0.603087
23.350067	0.1	0.600624
23.351733	0.1	0.597937
23.353400	0.1	0.594519
23.355067	0.1	0.590724
23.356733	0.1	0.587991
23.358400	0.1	0.588084
23.360067	0.1	0.591772
23.361733	0.1	0.597551
23.363400	0.1	0.602510
23.365067	0.1	0.604941
23.366733	0.1	0.605327
23.368400	0.1	0.604433
23.370067	0.1	0.602002
23.371733	0.1	0.598095
23.373400	0.1	0.593867
23.375067	0.1	0.590617
23.376733	0.1	0.589415
23.378400	0.1	0.591334
23.380067	0.1	0.596587
23.381733	0.1	0.603329
23.383400	0.1	0.608717
23.385067	0.1	0.611483
23.386733	0.1	0.612116
23.388400	0.1	0.611353
23.390067	0.1	0.609648
23.391733	0.1	0.607236
23.393400	0.1	0.604182
23.395067	0.1	0.600792
23.396733	0.1	0.597620
23.398400	0.1	0.595665
23.400067	0.1	0.596130
23.401733	0.1	0.598803
23.403400	0.1	0.601686
23.405067	0.1	0.603069
23.406733	0.1	0.602999
23.408400	0.1	0.602668
23.410067	0.1	0.603241
23.411733	0.1	0.605113
23.413400	0.1	0.607870
23.415067	0.1	0.611120
23.416733	0.1	0.614864
23.418400	0.1	0.619041
23.420067	0.1	0.623115
23.421733	0.1	0.626575
23.423400	0.1	0.629565
23.425067	0.1	0.632107
23.426733	0.1	0.633509
23.428400	0.1	0.633691
23.430067	0.1	0.633695
23.431733	0.1	0.634058
23.433400	0.1	0.634142
23.435067	0.1	0.633146
23.436733	0.1	0.630985
23.438400	0.1	0.628433
23.440067	0.1	0.626338
23.441733	0.1	0.624894
23.443400	0.1	0.623986
23.445067	0.1	0.623195
23.446733	0.1	0.621728
23.448400	0.1	0.620200
23.450067	0.1	0.620768
23.451733	0.1	0.623614
23.453400	0.1	0.625448
23.455067	0.1	0.623087
23.456733	0.1	0.616456
23.458400	0.1	0.607953
23.460067	0.1	0.600466
23.461733	0.1	0.595250
23.463400	0.1	0.591767
23.465067	0.1	0.589951
23.466733	0.1	0.590989
23.468400	0.1	0.595301
23.470067	0.1	0.601751
23.471733	0.1	0.608987
23.473400	0.1	0.615977
23.475067	0.1	0.621881
23.476733	0.1	0.626622
23.478400	0.1	0.630314
23.480067	0.1	0.632103
23.481733	0.1	0.630864
23.483400	0.1	0.626836
23.485067	0.1	0.621681
23.486733	0.1	0.617360
23.488400	0.1	0.615646
23.490067	0.1	0.617984
23.491733	0.1	0.623986
23.493400	0.1	0.630855
23.495067	0.1	0.635344
23.496733	0.1	0.635586
23.498400	0.1	0.631362
23.500067	0.1	0.624084
23.501733	0.1	0.616536
23.503400	0.1	0.611832
23.505067	0.1	0.611693
23.506733	0.1	0.615721
23.508400	0.1	0.622696
23.510067	0.1	0.631362
23.511733	0.1	0.639716
23.513400	0.1	0.645900
23.515067	0.1	0.649737
23.516733	0.1	0.652294
23.518400	0.1	0.654715
23.520067	0.1	0.657444
23.521733	0.1	0.660210
23.523400	0.1	0.663544
23.525067	0.1	0.669584
23.526733	0.1	0.679484
23.528400	0.1	0.691246
23.530067	0.1	0.701854
23.531733	0.1	0.710492
23.533400	0.1	0.718185
23.535067	0.1	0.725430
23.536733	0.1	0.731698
23.538400	0.1	0.737277
23.540067	0.1	0.743954
23.541733	0.1	0.753347
23.543400	0.1	0.765566
23.545067	0.1	0.779456
23.546733	0.1	0.793571
23.548400	0.1	0.806479
23.550067	0.1	0.816775
23.551733	0.1	0.824691
23.553400	0.1	0.832849
23.555067	0.1	0.843694
23.556733	0.1	0.857548
23.558400	0.1	0.873837
23.560067	0.1	0.892272
23.561733	0.1	0.912342
23.563400	0.1	0.933260
23.565067	0.1	0.954289
23.566733	0.1	0.974671
23.568400	0.1	0.994010
23.570067	0.1	1.012809
23.571733	0.1	1.032134
23.573400	0.1	1.052711
23.575067	0.1	1.074877
23.576733	0.1	1.099915
23.578400	0.1	1.129699
23.580067	0.1	1.163995
23.581733	0.1	1.199637
23.583400	0.1	1.233099
23.585067	0.1	1.263213
23.586733	0.1	1.291716
23.588400	0.1	1.322022
23.590067	0.1	1.357286
23.591733	0.1	1.398954
23.593400	0.1	1.445496
23.595067	0.1	1.492482
23.596733	0.1	1.536594
23.598400	0.1	1.579239
23.600067	0.1	1.623710
23.601733	0.1	1.671240
23.603400	0.1	1.721750
23.605067	0.1	1.774863
23.606733	0.1	1.829248
23.608400	0.1	1.883698
23.610067	0.1	1.939060
23.611733	0.1	1.997668
23.613400	0.1	2.061152
23.615067	0.1	2.129115
23.616733	0.1	2.199500
23.618400	0.1	2.270215
23.620067	0.1	2.340376
23.621733	0.1	2.410412
23.623400	0.1	2.482217
23.625067	0.1	2.558408
23.626733	0.1	2.640132
23.628400	0.1	2.726149
23.630067	0.1	2.815016
23.631733	0.1	2.907394
23.633400	0.1	3.004461
23.635067	0.1	3.104885
23.636733	0.1	3.205794
23.638400	0.1	3.305729
23.640067	0.1	3.405390
23.641733	0.1	3.506765
23.643400	0.1	3.612218
23.645067	0.1	3.723507
23.646733	0.1	3.841380
23.648400	0.1	3.966219
23.650067	0.1	4.098327
23.651733	0.1	4.237546
23.653400	0.1	4.383386
23.655067	0.1	4.535541
23.656733	0.1	4.693442
23.658400	0.1	4.855511
23.660067	0.1	5.020523
23.661733	0.1	5.189762
23.663400	0.1	5.365862
23.665067	0.1	5.549532
23.666733	0.1	5.739769
23.668400	0.1	5.936013
23.670067	0.1	6.138436
23.671733	0.1	6.347811
23.673400	0.1	6.565019
23.675067	0.1	6.789109
23.676733	0.1	7.016812
23.678400	0.1	7.244959
23.680067	0.1	7.472252
23.681733	0.1	7.698406
23.683400	0.1	7.923390
23.685067	0.1	8.148174
23.686733	0.1	8.374546
23.688400	0.1	8.603083
23.690067	0.1	8.831988
23.691733	0.1	9.058299
23.693400	0.1	9.279284
23.695067	0.1	9.492897
23.696733	0.1	9.697652
23.698400	0.1	9.892294
23.700067	0.1	10.075942
23.701733	0.1	10.248669
23.703400	0.1	10.410515
23.705067	0.1	10.559824
23.706733	0.1	10.694093
23.708400	0.1	10.811938
23.710067	0.1	10.913359
23.711733	0.1	10.998757
23.713400	0.1	11.068368
23.715067	0.1	11.121961
23.716733	0.1	11.158218
23.718400	0.1	11.175163
23.720067	0.1	11.171787
23.721733	0.1	11.148402
23.723400	0.1	11.105663
23.725067	0.1	11.043842
23.726733	0.1	10.962933
23.728400	0.1	10.863366
23.730067	0.1	10.746447
23.731733	0.1	10.613850
23.733400	0.1	10.466580
23.735067	0.1	10.304805
23.736733	0.1	10.129050
23.738400	0.1	9.941063
23.740067	0.1	9.742868
23.741733	0.1	9.535030
23.743400	0.1	9.316825
23.745067	0.1	9.088586
23.746733	0.1	8.852421
23.748400	0.1	8.610236
23.750067	0.1	8.362439
23.751733	0.1	8.108849
23.753400	0.1	7.849974
23.755067	0.1	7.587555
23.756733	0.1	7.324498
23.758400	0.1	7.063695
23.760067	0.1	6.807074
23.761733	0.1	6.555319
23.763400	0.1	6.307210
23.765067	0.1	6.060475
23.766733	0.1	5.814545
23.768400	0.1	5.571516
23.770067	0.1	5.334355
23.771733	0.1	5.104607
23.773400	0.1	4.881606
23.775067	0.1	4.663966
23.776733	0.1	4.451540
23.778400	0.1	4.245318
23.780067	0.1	4.046015
23.781733	0.1	3.853976
23.783400	0.1	3.669891
23.785067	0.1	3.494341
23.786733	0.1	3.327350
23.788400	0.1	3.169109
23.790067	0.1	3.020000
23.791733	0.1	2.880017
23.793400	0.1	2.748049
23.795067	0.1	2.621762
23.796733	0.1	2.499740
23.798400	0.1	2.382952
23.800067	0.1	2.272939
23.801733	0.1	2.170317
23.803400	0.1	2.074875
23.805067	0.1	1.985803
23.806733	0.1	1.902115
23.808400	0.1	1.822705
23.810067	0.1	1.746286
23.811733	0.1	1.672725
23.813400	0.1	1.604198
23.815067	0.1	1.543565
23.816733	0.1	1.491937
23.818400	0.1	1.448006
23.820067	0.1	1.409319
23.821733	0.1	1.373822
23.823400	0.1	1.340224
23.825067	0.1	1.307768
23.826733	0.1	1.276261
23.828400	0.1	1.245760
23.830067	0.1	1.216400
23.831733	0.1	1.188754
23.833400	0.1	1.163697
23.835067	0.1	1.142034
23.836733	0.1	1.124670
23.838400	0.1	1.112316
23.840067	0.1	1.104833
23.841733	0.1	1.101256
23.843400	0.1	1.100102
23.845067	0.1	1.099720
23.846733	0.1	1.099366
23.848400	0.1	1.099454
23.850067	0.1	1.099985
23.851733	0.1	1.099613
23.853400	0.1	1.097000
23.855067	0.1	1.092181
23.856733	0.1	1.086565
23.858400	0.1	1.081992
23.860067	0.1	1.079221
23.861733	0.1	1.077564
23.863400	0.1	1.076311
23.865067	0.1	1.075105
23.866733	0.1	1.073168
23.868400	0.1	1.069857
23.870067	0.1	1.066057
23.871733	0.1	1.063258
23.873400	0.1	1.061307
23.875067	0.1	1.058625
23.876733	0.1	1.054341
23.878400	0.1	1.049587
23.880067	0.1	1.046746
23.881733	0.1	1.047077
23.883400	0.1	1.049084
23.885067	0.1	1.049573
23.886733	0.1	1.046015
23.888400	0.1	1.037898
23.890067	0.1	1.026443
23.891733	0.1	1.013698
23.893400	0.1	1.002210
23.895067	0.1	0.994201
23.896733	0.1	0.989703
23.898400	0.1	0.986555
23.900067	0.1	0.982261
23.901733	0.1	0.975202
23.903400	0.1	0.964724
23.905067	0.1	0.951407
23.906733	0.1	0.937125
23.908400	0.1	0.923830
23.910067	0.1	0.912282
23.911733	0.1	0.902629
23.913400	0.1	0.895197
23.915067	0.1	0.890177
23.916733	0.1	0.886698
23.918400	0.1	0.882801
23.920067	0.1	0.876868
23.921733	0.1	0.868668
23.923400	0.1	0.858246
23.925067	0.1	0.845343
23.926733	0.1	0.830768
23.928400	0.1	0.816439
23.930067	0.1	0.803177
23.931733	0.1	0.790060
23.933400	0.1	0.776220
23.935067	0.1	0.761990
23.936733	0.1	0.748266
23.938400	0.1	0.736229
23.940067	0.1	0.727321
23.941733	0.1	0.722064
23.943400	0.1	0.718944
23.945067	0.1	0.715661
23.946733	0.1	0.711144
23.948400	0.1	0.705482
23.950067	0.1	0.699158
23.951733	0.1	0.693141
23.953400	0.1	0.688052
23.955067	0.1	0.682753
23.956733	0.1	0.675302
23.958400	0.1	0.665560
23.960067	0.1	0.655628
23.961733	0.1	0.647362
23.963400	0.1	0.641015
23.965067	0.1	0.636019
23.966733	0.1	0.631502
23.968400	0.1	0.626431
23.970067	0.1	0.620359
23.971733	0.1	0.613644
23.973400	0.1	0.607213
23.975067	0.1	0.602393
23.976733	0.1	0.599883
23.978400	0.1	0.598896
23.980067	0.1	0.597686
23.981733	0.1	0.594803
23.983400	0.1	0.590440
23.985067	0.1	0.586780
23.986733	0.1	0.585574
23.988400	0.1	0.585774
23.990067	0.1	0.584689
23.991733	0.1	0.580926
23.993400	0.1	0.575772
23.995067	0.1	0.571595
23.996733	0.1	0.569033
23.998400	0.1	0.567012
24.000067	0.1	0.565238
24.001733	0.1	0.565248
24.003400	0.1	0.568684
24.005067	0.1	0.575152
24.006733	0.1	0.582035
24.008400	0.1	0.586296
24.010067	0.1	0.586268
24.011733	0.1	0.581965
24.013400	0.1	0.574477
24.015067	0.1	0.565927
24.016733	0.1	0.558947
24.018400	0.1	0.554598
24.020067	0.1	0.552153
24.021733	0.1	0.551259
24.023400	0.1	0.552326
24.025067	0.1	0.555059
24.026733	0.1	0.558263
24.028400	0.1	0.560698
24.030067	0.1	0.562062
24.031733	0.1	0.563688
24.033400	0.1	0.566863
24.035067	0.1	0.570654
24.036733	0.1	0.572624
24.038400	0.1	0.571068
24.040067	0.1	0.566323
24.041733	0.1	0.560675
24.043400	0.1	0.556866
24.045067	0.1	0.556284
24.046733	0.1	0.557909
24.048400	0.1	0.559250
24.050067	0.1	0.559068
24.051733	0.1	0.558551
24.053400	0.1	0.559846
24.055067	0.1	0.564074
24.056733	0.1	0.570822
24.058400	0.1	0.578780
24.060067	0.1	0.586077
24.061733	0.1	0.591329
24.063400	0.1	0.595124
24.065067	0.1	0.598943
24.066733	0.1	0.602938
24.068400	0.1	0.606333
24.070067	0.1	0.608708
24.071733	0.1	0.609816
24.073400	0.1	0.609523
24.075067	0.1	0.608275
24.076733	0.1	0.606743
24.078400	0.1	0.605704
24.080067	0.1	0.606482
24.081733	0.1	0.610263
24.083400	0.1	0.617336
24.085067	0.1	0.626720
24.086733	0.1	0.635921
24.088400	0.1	0.641537
24.090067	0.1	0.641276
24.091733	0.1	0.636405
24.093400	0.1	0.631195
24.095067	0.1	0.628969
24.096733	0.1	0.629900
24.098400	0.1	0.632759
24.100067	0.1	0.636973
24.101733	0.1	0.642100
24.103400	0.1	0.646356
24.105067	0.1	0.647996
24.106733	0.1	0.648005
24.108400	0.1	0.649029
24.110067	0.1	0.652289
24.111733	0.1	0.656974
24.113400	0.1	0.661132
24.115067	0.1	0.662510
24.116733	0.1	0.660382
24.118400	0.1	0.656554
24.120067	0.1	0.653905
24.121733	0.1	0.654021
24.123400	0.1	0.656005
24.125067	0.1	0.657877
24.126733	0.1	0.658855
24.128400	0.1	0.658990
24.130067	0.1	0.657756
24.131733	0.1	0.654901
24.133400	0.1	0.651581
24.135067	0.1	0.649262
24.136733	0.1	0.648219
24.138400	0.1	0.647390
24.140067	0.1	0.645691
24.141733	0.1	0.643777
24.143400	0.1	0.643628
24.145067	0.1	0.646599
24.146733	0.1	0.652294
24.148400	0.1	0.658734
24.150067	0.1	0.663796
24.151733	0.1	0.666268
24.153400	0.1	0.665751
24.155067	0.1	0.663293
24.156733	0.1	0.661677
24.158400	0.1	0.663130
24.160067	0.1	0.667153
24.161733	0.1	0.672084
24.163400	0.1	0.677253
24.165067	0.1	0.682566
24.166733	0.1	0.687419
24.168400	0.1	0.691148
24.170067	0.1	0.694273
24.171733	0.1	0.698362
24.173400	0.1	0.704057
24.175067	0.1	0.710050
24.176733	0.1	0.714641
24.178400	0.1	0.717491
24.180067	0.1	0.719391
24.181733	0.1	0.721221
24.183400	0.1	0.723768
24.185067	0.1	0.727796
24.186733	0.1	0.733878
24.188400	0.1	0.742311
24.190067	0.1	0.752616
24.191733	0.1	0.763028
24.193400	0.1	0.771671
24.195067	0.1	0.778525
24.196733	0.1	0.785161
24.198400	0.1	0.792765
24.200067	0.1	0.801235
24.201733	0.1	0.809650
24.203400	0.1	0.816584
24.205067	0.1	0.820630
24.206733	0.1	0.821757
24.208400	0.1	0.821603
24.210067	0.1	0.822563
24.211733	0.1	0.826647
24.213400	0.1	0.834242
24.215067	0.1	0.843760
24.216733	0.1	0.852766
24.218400	0.1	0.859746
24.220067	0.1	0.864621
24.221733	0.1	0.867350
24.223400	0.1	0.867033
24.225067	0.1	0.863061
24.226733	0.1	0.856309
24.228400	0.1	0.848887
24.230067	0.1	0.843257
24.231733	0.1	0.841348
24.233400	0.1	0.843951
24.235067	0.1	0.850530
24.236733	0.1	0.859234
24.238400	0.1	0.867578
24.240067	0.1	0.873739
24.241733	0.1	0.876929
24.243400	0.1	0.876426
24.245067	0.1	0.871443
24.246733	0.1	0.863136
24.248400	0.1	0.855047
24.250067	0.1	0.850447
24.251733	0.1	0.849692
24.253400	0.1	0.850423
24.255067	0.1	0.850414
24.256733	0.1	0.849408
24.258400	0.1	0.847504
24.260067	0.1	0.843583
24.261733	0.1	0.836649
24.263400	0.1	0.827205
24.265067	0.1	0.816877
24.266733	0.1	0.807606
24.268400	0.1	0.800667
24.270067	0.1	0.795699
24.271733	0.1	0.790884
24.273400	0.1	0.784318
24.275067	0.1	0.775889
24.276733	0.1	0.767498
24.278400	0.1	0.761002
24.280067	0.1	0.756490
24.281733	0.1	0.752006
24.283400	0.1	0.744574
24.285067	0.1	0.732252
24.286733	0.1	0.715316
24.288400	0.1	0.696429
24.290067	0.1	0.679865
24.291733	0.1	0.668904
24.293400	0.1	0.663372
24.295067	0.1	0.659931
24.296733	0.1	0.655083
24.298400	0.1	0.647865
24.300067	0.1	0.639735
24.301733	0.1	0.632075
24.303400	0.1	0.624517
24.305067	0.1	0.616806
24.306733	0.1	0.610370
24.308400	0.1	0.605551
24.310067	0.1	0.599963
24.311733	0.1	0.591679
24.313400	0.1	0.581299
24.315067	0.1	0.570528
24.316733	0.1	0.560596
24.318400	0.1	0.551860
24.320067	0.1	0.544298
24.321733	0.1	0.537909
24.323400	0.1	0.532083
24.325067	0.1	0.525680
24.326733	0.1	0.518621
24.328400	0.1	0.512912
24.330067	0.1	0.511170
24.331733	0.1	0.514057
24.333400	0.1	0.519245
24.335067	0.1	0.522807
24.336733	0.1	0.522304
24.338400	0.1	0.518635
24.340067	0.1	0.514411
24.341733	0.1	0.510956
24.343400	0.1	0.507352
24.345067	0.1	0.502164
24.346733	0.1	0.495776
24.348400	0.1	0.490081
24.350067	0.1	0.486081
24.351733	0.1	0.483003
24.353400	0.1	0.479999
24.355067	0.1	0.477755
24.356733	0.1	0.478053
24.358400	0.1	0.482253
24.360067	0.1	0.489615
24.361733	0.1	0.497308
24.363400	0.1	0.503100
24.365067	0.1	0.507105
24.366733	0.1	0.510509
24.368400	0.1	0.513797
24.370067	0.1	0.516498
24.371733	0.1	0.518179
24.373400	0.1	0.519259
24.375067	0.1	0.519953
24.376733	0.1	0.518854
24.378400	0.1	0.514239
24.380067	0.1	0.506877
24.381733	0.1	0.500050
24.383400	0.1	0.496628
24.385067	0.1	0.496861
24.386733	0.1	0.498970
24.388400	0.1	0.501149
24.390067	0.1	0.502854
24.391733	0.1	0.504768
24.393400	0.1	0.507790
24.395067	0.1	0.511790
24.396733	0.1	0.515529
24.398400	0.1	0.517759
24.400067	0.1	0.517867
24.401733	0.1	0.516046
24.403400	0.1	0.513694
24.405067	0.1	0.512572
24.406733	0.1	0.512875
24.408400	0.1	0.513410
24.410067	0.1	0.514337
24.411733	0.1	0.517392
24.413400	0.1	0.522635
24.415067	0.1	0.527021
24.416733	0.1	0.527138
24.418400	0.1	0.522011
24.420067	0.1	0.513489
24.421733	0.1	0.505866
24.423400	0.1	0.503235
24.425067	0.1	0.505694
24.426733	0.1	0.510262
24.428400	0.1	0.514495
24.430067	0.1	0.517219
24.431733	0.1	0.518346
24.433400	0.1	0.519310
24.435067	0.1	0.521485
24.436733	0.1	0.524018
24.438400	0.1	0.524730
24.440067	0.1	0.522966
24.441733	0.1	0.520623
24.443400	0.1	0.520078
24.445067	0.1	0.521298
24.446733	0.1	0.522160
24.448400	0.1	0.521308
24.450067	0.1	0.519906
24.451733	0.1	0.520386
24.453400	0.1	0.523287
24.455067	0.1	0.526519
24.456733	0.1	0.528493
24.458400	0.1	0.529895
24.460067	0.1	0.531813
24.461733	0.1	0.533937
24.463400	0.1	0.534826
24.465067	0.1	0.533299
24.466733	0.1	0.529699
24.468400	0.1	0.525252
24.470067	0.1	0.520675
24.471733	0.1	0.516735
24.473400	0.1	0.514509
24.475067	0.1	0.514025
24.476733	0.1	0.514407
24.478400	0.1	0.515431
24.480067	0.1	0.517531
24.481733	0.1	0.520675
24.483400	0.1	0.524209
24.485067	0.1	0.527496
24.486733	0.1	0.529750
24.488400	0.1	0.529885
24.490067	0.1	0.527897
24.491733	0.1	0.525042
24.493400	0.1	0.522533
24.495067	0.1	0.521559
24.496733	0.1	0.523292
24.498400	0.1	0.527524
24.500067	0.1	0.532102
24.501733	0.1	0.534873
24.503400	0.1	0.535804
24.505067	0.1	0.535781
24.506733	0.1	0.535031
24.508400	0.1	0.534207
24.510067	0.1	0.534793
24.511733	0.1	0.537862
24.513400	0.1	0.543525
24.515067	0.1	0.550761
24.516733	0.1	0.557234
24.518400	0.1	0.560204
24.520067	0.1	0.558617
24.521733	0.1	0.554128
24.523400	0.1	0.549466
24.525067	0.1	0.545764
24.526733	0.1	0.542300
24.528400	0.1	0.539152
24.530067	0.1	0.538365
24.531733	0.1	0.541531
24.533400	0.1	0.547734
24.535067	0.1	0.554183
24.536733	0.1	0.558132
24.538400	0.1	0.558803
24.540067	0.1	0.557546
24.541733	0.1	0.556167
24.543400	0.1	0.555771
24.545067	0.1	0.556894
24.546733	0.1	0.559990
24.548400	0.1	0.564922
24.550067	0.1	0.569797
24.551733	0.1	0.571506
24.553400	0.1	0.568619
24.555067	0.1	0.562696
24.556733	0.1	0.555958
24.558400	0.1	0.549401
24.560067	0.1	0.543748
24.561733	0.1	0.540889
24.563400	0.1	0.543273
24.565067	0.1	0.551613
24.566733	0.1	0.563553
24.568400	0.1	0.574794
24.570067	0.1	0.582128
24.571733	0.1	0.585453
24.573400	0.1	0.586449
24.575067	0.1	0.586007
24.576733	0.1	0.583967
24.578400	0.1	0.580754
24.580067	0.1	0.577653
24.581733	0.1	0.575967
24.583400	0.1	0.577159
24.585067	0.1	0.582114
24.586733	0.1	0.589420
24.588400	0.1	0.595935
24.590067	0.1	0.599008
24.591733	0.1	0.597946
24.593400	0.1	0.594235
24.595067	0.1	0.590351
24.596733	0.1	0.587893
24.598400	0.1	0.586733
24.600067	0.1	0.585737
24.601733	0.1	0.583949
24.603400	0.1	0.580964
24.605067	0.1	0.576503
24.606733	0.1	0.570440
24.608400	0.1	0.563520
24.610067	0.1	0.557606
24.611733	0.1	0.555175
24.613400	0.1	0.558286
24.615067	0.1	0.567366
24.616733	0.1	0.580195
24.618400	0.1	0.592312
24.620067	0.1	0.599590
24.621733	0.1	0.600624
24.623400	0.1	0.596913
24.625067	0.1	0.590868
24.626733	0.1	0.583739
24.628400	0.1	0.575664
24.630067	0.1	0.566817
24.631733	0.1	0.557890
24.633400	0.1	0.549941
24.635067	0.1	0.543981
24.636733	0.1	0.540884
24.638400	0.1	0.541150
24.640067	0.1	0.544214
24.641733	0.1	0.548149
24.643400	0.1	0.550207
24.645067	0.1	0.548037
24.646733	0.1	0.541620
24.648400	0.1	0.534109
24.650067	0.1	0.529634
24.651733	0.1	0.529941
24.653400	0.1	0.533466
24.655067	0.1	0.537196
24.656733	0.1	0.539208
24.658400	0.1	0.539962
24.660067	0.1	0.541010
24.661733	0.1	0.542561
24.663400	0.1	0.543646
24.665067	0.1	0.543739
24.666733	0.1	0.542831
24.668400	0.1	0.541108
24.670067	0.1	0.539529
24.671733	0.1	0.539515
24.673400	0.1	0.541434
24.675067	0.1	0.544162
24.676733	0.1	0.546155
24.678400	0.1	0.546537
24.680067	0.1	0.545210
24.681733	0.1	0.542421
24.683400	0.1	0.538742
24.685067	0.1	0.535347
24.686733	0.1	0.533513
24.688400	0.1	0.533690
24.690067	0.1	0.535040
24.691733	0.1	0.536023
24.693400	0.1	0.535878
24.695067	0.1	0.534989
24.696733	0.1	0.533424
24.698400	0.1	0.530831
24.700067	0.1	0.527720
24.701733	0.1	0.525750
24.703400	0.1	0.526197
24.705067	0.1	0.528460
24.706733	0.1	0.530877
24.708400	0.1	0.532609
24.710067	0.1	0.533699
24.711733	0.1	0.534072
24.713400	0.1	0.533066
24.715067	0.1	0.529923
24.716733	0.1	0.524973
24.718400	0.1	0.519929
24.720067	0.1	0.516777
24.721733	0.1	0.516623
24.723400	0.1	0.519166
24.725067	0.1	0.522938
24.726733	0.1	0.526244
24.728400	0.1	0.528279
24.730067	0.1	0.529559
24.731733	0.1	0.530872
24.733400	0.1	0.531939
24.735067	0.1	0.531678
24.736733	0.1	0.529401
24.738400	0.1	0.525564
24.740067	0.1	0.521648
24.741733	0.1	0.518928
24.743400	0.1	0.517727
24.745067	0.1	0.517634
24.746733	0.1	0.518002
24.748400	0.1	0.518812
24.750067	0.1	0.520577
24.751733	0.1	0.522896
24.753400	0.1	0.524730
24.755067	0.1	0.526244
24.756733	0.1	0.528414
24.758400	0.1	0.531115
24.760067	0.1	0.533056
24.761733	0.1	0.533164
24.763400	0.1	0.531329
24.765067	0.1	0.528325
24.766733	0.1	0.525122
24.768400	0.1	0.522314
24.770067	0.1	0.520493
24.771733	0.1	0.520176
24.773400	0.1	0.520758
24.775067	0.1	0.520968
24.776733	0.1	0.520740
24.778400	0.1	0.520870
24.780067	0.1	0.520959
24.781733	0.1	0.519776
24.783400	0.1	0.517769
24.785067	0.1	0.517280
24.786733	0.1	0.519999
24.788400	0.1	0.525177
24.790067	0.1	0.530393
24.791733	0.1	0.533871
24.793400	0.1	0.536097
24.795067	0.1	0.538775
24.796733	0.1	0.542128
24.798400	0.1	0.544684
24.800067	0.1	0.546132
24.801733	0.1	0.547948
24.803400	0.1	0.550761
24.805067	0.1	0.553313
24.806733	0.1	0.554225
24.808400	0.1	0.553625
24.810067	0.1	0.552987
24.811733	0.1	0.553373
24.813400	0.1	0.554649
24.815067	0.1	0.556493
24.816733	0.1	0.559068
24.818400	0.1	0.562794
24.820067	0.1	0.568181
24.821733	0.1	0.575581
24.823400	0.1	0.584931
24.825067	0.1	0.595944
24.826733	0.1	0.608023
24.828400	0.1	0.619674
24.830067	0.1	0.629099
24.831733	0.1	0.635944
24.833400	0.1	0.641919
24.835067	0.1	0.649020
24.836733	0.1	0.657472
24.838400	0.1	0.666403
24.840067	0.1	0.676182
24.841733	0.1	0.688410
24.843400	0.1	0.703386
24.845067	0.1	0.719116
24.846733	0.1	0.733449
24.848400	0.1	0.746073
24.850067	0.1	0.758269
24.851733	0.1	0.771312
24.853400	0.1	0.785259
24.855067	0.1	0.799783
24.856733	0.1	0.815927
24.858400	0.1	0.835438
24.860067	0.1	0.858344
24.861733	0.1	0.882247
24.863400	0.1	0.904198
24.865067	0.1	0.923066
24.866733	0.1	0.939914
24.868400	0.1	0.956617
24.870067	0.1	0.974275
24.871733	0.1	0.992636
24.873400	0.1	1.011384
24.875067	0.1	1.031598
24.876733	0.1	1.055086
24.878400	0.1	1.082812
24.880067	0.1	1.114612
24.881733	0.1	1.149816
24.883400	0.1	1.187306
24.885067	0.1	1.225681
24.886733	0.1	1.263772
24.888400	0.1	1.301090
24.890067	0.1	1.338422
24.891733	0.1	1.377803
24.893400	0.1	1.420970
24.895067	0.1	1.468002
24.896733	0.1	1.517739
24.898400	0.1	1.568981
24.900067	0.1	1.621209
24.901733	0.1	1.674378
24.903400	0.1	1.727752
24.905067	0.1	1.779795
24.906733	0.1	1.830095
24.908400	0.1	1.880256
24.910067	0.1	1.932117
24.911733	0.1	1.985780
24.913400	0.1	2.039257
24.915067	0.1	2.090186
24.916733	0.1	2.138182
24.918400	0.1	2.185348
24.920067	0.1	2.234415
24.921733	0.1	2.286704
24.923400	0.1	2.341368
24.925067	0.1	2.395483
24.926733	0.1	2.445332
24.928400	0.1	2.488792
24.930067	0.1	2.525821
24.931733	0.1	2.557188
24.933400	0.1	2.584113
24.935067	0.1	2.607922
24.936733	0.1	2.629082
24.938400	0.1	2.647396
24.940067	0.1	2.662959
24.941733	0.1	2.675573
24.943400	0.1	2.683653
24.945067	0.1	2.685459
24.946733	0.1	2.680980
24.948400	0.1	2.671923
24.950067	0.1	2.660346
24.951733	0.1	2.647447
24.953400	0.1	2.633091
24.955067	0.1	2.616374
24.956733	0.1	2.596057
24.958400	0.1	2.570418
24.960067	0.1	2.538301
24.961733	0.1	2.500638
24.963400	0.1	2.459753
24.965067	0.1	2.417644
24.966733	0.1	2.374845
24.968400	0.1	2.330383
24.970067	0.1	2.283584
24.971733	0.1	2.235728
24.973400	0.1	2.188794
24.975067	0.1	2.143136
24.976733	0.1	2.097217
24.978400	0.1	2.049208
24.980067	0.1	1.998688
24.981733	0.1	1.946837
24.983400	0.1	1.894915
24.985067	0.1	1.843306
24.986733	0.1	1.792046
24.988400	0.1	1.741438
24.990067	0.1	1.691519
24.991733	0.1	1.641344
24.993400	0.1	1.590210
24.995067	0.1	1.539537
24.996733	0.1	1.491634
24.998400	0.1	1.447191
25.000067	0.1	1.405552
25.001733	0.1	1.365962
25.003400	0.1	1.327521
25.005067	0.1	1.289360
25.006733	0.1	1.250864
25.008400	0.1	1.211828
25.010067	0.1	1.173192
25.011733	0.1	1.137103
25.013400	0.1	1.105652
25.015067	0.1	1.079380
25.016733	0.1	1.056637
25.018400	0.1	1.034969
25.020067	0.1	1.013135
25.021733	0.1	0.990769
25.023400	0.1	0.967449
25.025067	0.1	0.943374
25.026733	0.1	0.919974
25.028400	0.1	0.899150
25.030067	0.1	0.881804
25.031733	0.1	0.866908
25.033400	0.1	0.852570
25.035067	0.1	0.838060
25.036733	0.1	0.823508
25.038400	0.1	0.808453
25.040067	0.1	0.792365
25.041733	0.1	0.775880
25.043400	0.1	0.760304
25.045067	0.1	0.746641
25.046733	0.1	0.735126
25.048400	0.1	0.725007
25.050067	0.1	0.715284
25.051733	0.1	0.705444
25.053400	0.1	0.695405
25.055067	0.1	0.685602
25.056733	0.1	0.677020
25.058400	0.1	0.670422
25.060067	0.1	0.665928
25.061733	0.1	0.663223
25.063400	0.1	0.661504
25.065067	0.1	0.659660
25.066733	0.1	0.656592
25.068400	0.1	0.651614
25.070067	0.1	0.644862
25.071733	0.1	0.637039
25.073400	0.1	0.628973
25.075067	0.1	0.621793
25.076733	0.1	0.616601
25.078400	0.1	0.613518
25.080067	0.1	0.611697
25.081733	0.1	0.610300
25.083400	0.1	0.609085
25.085067	0.1	0.608042
25.086733	0.1	0.606677
25.088400	0.1	0.603995
25.090067	0.1	0.599409
25.091733	0.1	0.594072
25.093400	0.1	0.590836
25.095067	0.1	0.591530
25.096733	0.1	0.594999
25.098400	0.1	0.598766
25.100067	0.1	0.601122
25.101733	0.1	0.600796
25.103400	0.1	0.596517
25.105067	0.1	0.588303
25.106733	0.1	0.578621
25.108400	0.1	0.570887
25.110067	0.1	0.566514
25.111733	0.1	0.564535
25.113400	0.1	0.564009
25.115067	0.1	0.565271
25.116733	0.1	0.568735
25.118400	0.1	0.573266
25.120067	0.1	0.576405
25.121733	0.1	0.576954
25.123400	0.1	0.576181
25.125067	0.1	0.575273
25.126733	0.1	0.573378
25.128400	0.1	0.569546
25.130067	0.1	0.564759
25.131733	0.1	0.560591
25.133400	0.1	0.557844
25.135067	0.1	0.557015
25.136733	0.1	0.558021
25.138400	0.1	0.559147
25.140067	0.1	0.558118
25.141733	0.1	0.554770
25.143400	0.1	0.551739
25.145067	0.1	0.551948
25.146733	0.1	0.555655
25.148400	0.1	0.560842
25.150067	0.1	0.565848
25.151733	0.1	0.570058
25.153400	0.1	0.572857
25.155067	0.1	0.573830
25.156733	0.1	0.573476
25.158400	0.1	0.572735
25.160067	0.1	0.572265
25.161733	0.1	0.572726
25.163400	0.1	0.574337
25.165067	0.1	0.575804
25.166733	0.1	0.575064
25.168400	0.1	0.571231
25.170067	0.1	0.565643
25.171733	0.1	0.561425
25.173400	0.1	0.561094
25.175067	0.1	0.563865
25.176733	0.1	0.566309
25.178400	0.1	0.566090
25.180067	0.1	0.563767
25.181733	0.1	0.560973
25.183400	0.1	0.558682
25.185067	0.1	0.556991
25.186733	0.1	0.555338
25.188400	0.1	0.553592
25.190067	0.1	0.553038
25.191733	0.1	0.554700
25.193400	0.1	0.557713
25.195067	0.1	0.560451
25.196733	0.1	0.562463
25.198400	0.1	0.564680
25.200067	0.1	0.567767
25.201733	0.1	0.570957
25.203400	0.1	0.572894
25.205067	0.1	0.572698
25.206733	0.1	0.570579
25.208400	0.1	0.567855
25.210067	0.1	0.565713
25.211733	0.1	0.563874
25.213400	0.1	0.561536
25.215067	0.1	0.559259
25.216733	0.1	0.559003
25.218400	0.1	0.562049
25.220067	0.1	0.567352
25.221733	0.1	0.571986
25.223400	0.1	0.573392
25.225067	0.1	0.571585
25.226733	0.1	0.569024
25.228400	0.1	0.568237
25.230067	0.1	0.570286
25.231733	0.1	0.574952
25.233400	0.1	0.580857
25.235067	0.1	0.585970
25.236733	0.1	0.589411
25.238400	0.1	0.591595
25.240067	0.1	0.592130
25.241733	0.1	0.589937
25.243400	0.1	0.585541
25.245067	0.1	0.581280
25.246733	0.1	0.579343
25.248400	0.1	0.579893
25.250067	0.1	0.581434
25.251733	0.1	0.583204
25.253400	0.1	0.586179
25.255067	0.1	0.591660
25.256733	0.1	0.599828
25.258400	0.1	0.609411
25.260067	0.1	0.618082
25.261733	0.1	0.623981
25.263400	0.1	0.627209
25.265067	0.1	0.629337
25.266733	0.1	0.632158
25.268400	0.1	0.637053
25.270067	0.1	0.644187
25.271733	0.1	0.652215
25.273400	0.1	0.659726
25.275067	0.1	0.666776
25.276733	0.1	0.674063
25.278400	0.1	0.681444
25.280067	0.1	0.688494
25.281733	0.1	0.695121
25.283400	0.1	0.701072
25.285067	0.1	0.706343
25.286733	0.1	0.712317
25.288400	0.1	0.721016
25.290067	0.1	0.732648
25.291733	0.1	0.745053
25.293400	0.1	0.755698
25.295067	0.1	0.763629
25.296733	0.1	0.770246
25.298400	0.1	0.778427
25.300067	0.1	0.789710
25.301733	0.1	0.802907
25.303400	0.1	0.816234
25.305067	0.1	0.829119
25.306733	0.1	0.841627
25.308400	0.1	0.853930
25.310067	0.1	0.866628
25.311733	0.1	0.880249
25.313400	0.1	0.894591
25.315067	0.1	0.908710
25.316733	0.1	0.921562
25.318400	0.1	0.933376
25.320067	0.1	0.946382
25.321733	0.1	0.963183
25.323400	0.1	0.984422
25.325067	0.1	1.008618
25.326733	0.1	1.034071
25.328400	0.1	1.059985
25.330067	0.1	1.085871
25.331733	0.1	1.111086
25.333400	0.1	1.135692
25.335067	0.1	1.160782
25.336733	0.1	1.186924
25.338400	0.1	1.213150
25.340067	0.1	1.238855
25.341733	0.1	1.265351
25.343400	0.1	1.293430
25.345067	0.1	1.321458
25.346733	0.1	1.347917
25.348400	0.1	1.373827
25.350067	0.1	1.401687
25.351733	0.1	1.433026
25.353400	0.1	1.466740
25.355067	0.1	1.500039
25.356733	0.1	1.531332
25.358400	0.1	1.561097
25.360067	0.1	1.589754
25.361733	0.1	1.616264
25.363400	0.1	1.639677
25.365067	0.1	1.661093
25.366733	0.1	1.682816
25.368400	0.1	1.705885
25.370067	0.1	1.729326
25.371733	0.1	1.751836
25.373400	0.1	1.772880
25.375067	0.1	1.791348
25.376733	0.1	1.804917
25.378400	0.1	1.812545
25.380067	0.1	1.816102
25.381733	0.1	1.818468
25.383400	0.1	1.821080
25.385067	0.1	1.823497
25.386733	0.1	1.824186
25.388400	0.1	1.822240
25.390067	0.1	1.818058
25.391733	0.1	1.812475
25.393400	0.1	1.805970
25.395067	0.1	1.798142
25.396733	0.1	1.787506
25.398400	0.1	1.773159
25.400067	0.1	1.756158
25.401733	0.1	1.738514
25.403400	0.1	1.721294
25.405067	0.1	1.703696
25.406733	0.1	1.683854
25.408400	0.1	1.660637
25.410067	0.1	1.634420
25.411733	0.1	1.606843
25.413400	0.1	1.580096
25.415067	0.1	1.555281
25.416733	0.1	1.531513
25.418400	0.1	1.507076
25.420067	0.1	1.481189
25.421733	0.1	1.454619
25.423400	0.1	1.428984
25.425067	0.1	1.405459
25.426733	0.1	1.384392
25.428400	0.1	1.365743
25.430067	0.1	1.348723
25.431733	0.1	1.331707
25.433400	0.1	1.313533
25.435067	0.1	1.294515
25.436733	0.1	1.275660
25.438400	0.1	1.257001
25.440067	0.1	1.236964
25.441733	0.1	1.214040
25.443400	0.1	1.189150
25.445067	0.1	1.164908
25.446733	0.1	1.142649
25.448400	0.1	1.122211
25.450067	0.1	1.103692
25.451733	0.1	1.087314
25.453400	0.1	1.072632
25.455067	0.1	1.058811
25.456733	0.1	1.044925
25.458400	0.1	1.030555
25.460067	0.1	1.015938
25.461733	0.1	1.000916
25.463400	0.1	0.985339
25.465067	0.1	0.970331
25.466733	0.1	0.957754
25.468400	0.1	0.948398
25.470067	0.1	0.941060
25.471733	0.1	0.933874
25.473400	0.1	0.926089
25.475067	0.1	0.917623
25.476733	0.1	0.907616
25.478400	0.1	0.894726
25.480067	0.1	0.878843
25.481733	0.1	0.861576
25.483400	0.1	0.845394
25.485067	0.1	0.832691
25.486733	0.1	0.824295
25.488400	0.1	0.818404
25.490067	0.1	0.812444
25.491733	0.1	0.805627
25.493400	0.1	0.798753
25.495067	0.1	0.792407
25.496733	0.1	0.786199
25.498400	0.1	0.779517
25.500067	0.1	0.772905
25.501733	0.1	0.768150
25.503400	0.1	0.766455
25.505067	0.1	0.766777
25.506733	0.1	0.766511
25.508400	0.1	0.763652
25.510067	0.1	0.757813
25.511733	0.1	0.749887
25.513400	0.1	0.741598
25.515067	0.1	0.734944
25.516733	0.1	0.731559
25.518400	0.1	0.732155
25.520067	0.1	0.735852
25.521733	0.1	0.740392
25.523400	0.1	0.743698
25.525067	0.1	0.745002
25.526733	0.1	0.744751
25.528400	0.1	0.743880
25.530067	0.1	0.742716
25.531733	0.1	0.740802
25.533400	0.1	0.738003
25.535067	0.1	0.734916
25.536733	0.1	0.732127
25.538400	0.1	0.729933
25.540067	0.1	0.728806
25.541733	0.1	0.728816
25.543400	0.1	0.728425
25.545067	0.1	0.725673
25.546733	0.1	0.720457
25.548400	0.1	0.714674
25.550067	0.1	0.710785
25.551733	0.1	0.710227
25.553400	0.1	0.712280
25.555067	0.1	0.714283
25.556733	0.1	0.713193
25.558400	0.1	0.707521
25.560067	0.1	0.698394
25.561733	0.1	0.688364
25.563400	0.1	0.679023
25.565067	0.1	0.670473
25.566733	0.1	0.662953
25.568400	0.1	0.657677
25.570067	0.1	0.655451
25.571733	0.1	0.655237
25.573400	0.1	0.655064
25.575067	0.1	0.653923
25.576733	0.1	0.651730
25.578400	0.1	0.648061
25.580067	0.1	0.642198
25.581733	0.1	0.633593
25.583400	0.1	0.621895
25.585067	0.1	0.607586
25.586733	0.1	0.592261
25.588400	0.1	0.577718
25.590067	0.1	0.565695
25.591733	0.1	0.557760
25.593400	0.1	0.554123
25.595067	0.1	0.553206
25.596733	0.1	0.552791
25.598400	0.1	0.550593
25.600067	0.1	0.544814
25.601733	0.1	0.535888
25.603400	0.1	0.526672
25.605067	0.1	0.520069
25.606733	0.1	0.517098
25.608400	0.1	0.516661
25.610067	0.1	0.516181
25.611733	0.1	0.513038
25.613400	0.1	0.506295
25.615067	0.1	0.497196
25.616733	0.1	0.488241
25.618400	0.1	0.482053
25.620067	0.1	0.480032
25.621733	0.1	0.481098
25.623400	0.1	0.482737
25.625067	0.1	0.483459
25.626733	0.1	0.483068
25.628400	0.1	0.481382
25.630067	0.1	0.478225
25.631733	0.1	0.473824
25.633400	0.1	0.468786
25.635067	0.1	0.464022
25.636733	0.1	0.460595
25.638400	0.1	0.459473
25.640067	0.1	0.460967
25.641733	0.1	0.463934
25.643400	0.1	0.466271
25.645067	0.1	0.466551
25.646733	0.1	0.464921
25.648400	0.1	0.462797
25.650067	0.1	0.461633
25.651733	0.1	0.461624
25.653400	0.1	0.461680
25.655067	0.1	0.460618
25.656733	0.1	0.458267
25.658400	0.1	0.455929
25.660067	0.1	0.455645
25.661733	0.1	0.458485
25.663400	0.1	0.463598
25.665067	0.1	0.468730
25.666733	0.1	0.471678
25.668400	0.1	0.471622
25.670067	0.1	0.469079
25.671733	0.1	0.465140
25.673400	0.1	0.460790
25.675067	0.1	0.456297
25.676733	0.1	0.451524
25.678400	0.1	0.447235
25.680067	0.1	0.445172
25.681733	0.1	0.446052
25.683400	0.1	0.448376
25.685067	0.1	0.449861
25.686733	0.1	0.449652
25.688400	0.1	0.448339
25.690067	0.1	0.446313
25.691733	0.1	0.443696
25.693400	0.1	0.441433
25.695067	0.1	0.440571
25.696733	0.1	0.440772
25.698400	0.1	0.440846
25.700067	0.1	0.439854
25.701733	0.1	0.437633
25.703400	0.1	0.435095
25.705067	0.1	0.433344
25.706733	0.1	0.432953
25.708400	0.1	0.434690
25.710067	0.1	0.438821
25.711733	0.1	0.443752
25.713400	0.1	0.446746
25.715067	0.1	0.445759
25.716733	0.1	0.441126
25.718400	0.1	0.435403
25.720067	0.1	0.430630
25.721733	0.1	0.427109
25.723400	0.1	0.425098
25.725067	0.1	0.425484
25.726733	0.1	0.428003
25.728400	0.1	0.430648
25.730067	0.1	0.431896
25.731733	0.1	0.431915
25.733400	0.1	0.431431
25.735067	0.1	0.430723
25.736733	0.1	0.429517
25.738400	0.1	0.427826
25.740067	0.1	0.426699
25.741733	0.1	0.426741
25.743400	0.1	0.426918
25.745067	0.1	0.425945
25.746733	0.1	0.423710
25.748400	0.1	0.420888
25.750067	0.1	0.418061
25.751733	0.1	0.415975
25.753400	0.1	0.415719
25.755067	0.1	0.417288
25.756733	0.1	0.419291
25.758400	0.1	0.420716
25.760067	0.1	0.421628
25.761733	0.1	0.421857
25.763400	0.1	0.420674
25.765067	0.1	0.418597
25.766733	0.1	0.417507
25.768400	0.1	0.418127
25.770067	0.1	0.419216
25.771733	0.1	0.419407
25.773400	0.1	0.418909
25.775067	0.1	0.419677
25.776733	0.1	0.423281
25.778400	0.1	0.428790
25.780067	0.1	0.433531
25.781733	0.1	0.434965
25.783400	0.1	0.431277
25.785067	0.1	0.422248
25.786733	0.1	0.410601
25.788400	0.1	0.400804
25.790067	0.1	0.395840
25.791733	0.1	0.395658
25.793400	0.1	0.398303
25.795067	0.1	0.402019
25.796733	0.1	0.405880
25.798400	0.1	0.409111
25.800067	0.1	0.411193
25.801733	0.1	0.412036
25.803400	0.1	0.411449
25.805067	0.1	0.409270
25.806733	0.1	0.406420
25.808400	0.1	0.404450
25.810067	0.1	0.403351
25.811733	0.1	0.401796
25.813400	0.1	0.399472
25.815067	0.1	0.397004
25.816733	0.1	0.395030
25.818400	0.1	0.394913
25.820067	0.1	0.397903
25.821733	0.1	0.403048
25.823400	0.1	0.408320
25.825067	0.1	0.413004
25.826733	0.1	0.417177
25.828400	0.1	0.420199
25.830067	0.1	0.421535
25.831733	0.1	0.421875
25.833400	0.1	0.421749
25.835067	0.1	0.420203
25.836733	0.1	0.415985
25.838400	0.1	0.409177
25.840067	0.1	0.401381
25.841733	0.1	0.395263
25.843400	0.1	0.393563
25.845067	0.1	0.397209
25.846733	0.1	0.404250
25.848400	0.1	0.411072
25.850067	0.1	0.415184
25.851733	0.1	0.417028
25.853400	0.1	0.418816
25.855067	0.1	0.421749
25.856733	0.1	0.424827
25.858400	0.1	0.425624
25.860067	0.1	0.422304
25.861733	0.1	0.415756
25.863400	0.1	0.409000
25.865067	0.1	0.404092
25.866733	0.1	0.400790
25.868400	0.1	0.397908
25.870067	0.1	0.394927
25.871733	0.1	0.392459
25.873400	0.1	0.391598
25.875067	0.1	0.392618
25.876733	0.1	0.394592
25.878400	0.1	0.396599
25.880067	0.1	0.398597
25.881733	0.1	0.400795
25.883400	0.1	0.402546
25.885067	0.1	0.402932
25.886733	0.1	0.402252
25.888400	0.1	0.401605
25.890067	0.1	0.401055
25.891733	0.1	0.400017
25.893400	0.1	0.398699
25.895067	0.1	0.397540
25.896733	0.1	0.396059
25.898400	0.1	0.393144
25.900067	0.1	0.388380
25.901733	0.1	0.383053
25.903400	0.1	0.379295
25.905067	0.1	0.377921
25.906733	0.1	0.377847
25.908400	0.1	0.377912
25.910067	0.1	0.378392
25.911733	0.1	0.380143
25.913400	0.1	0.383011
25.915067	0.1	0.385675
25.916733	0.1	0.387141
25.918400	0.1	0.388017
25.920067	0.1	0.389265
25.921733	0.1	0.390504
25.923400	0.1	0.390881
25.925067	0.1	0.390597
25.926733	0.1	0.390592
25.928400	0.1	0.391630
25.930067	0.1	0.393977
25.931733	0.1	0.397423
25.933400	0.1	0.402033
25.935067	0.1	0.407849
25.936733	0.1	0.413535
25.938400	0.1	0.416972
25.940067	0.1	0.417423
25.941733	0.1	0.416092
25.943400	0.1	0.414145
25.945067	0.1	0.411472
25.946733	0.1	0.407896
25.948400	0.1	0.403989
25.950067	0.1	0.400008
25.951733	0.1	0.395570
25.953400	0.1	0.390965
25.955067	0.1	0.388082
25.956733	0.1	0.389707
25.958400	0.1	0.397083
25.960067	0.1	0.407700
25.961733	0.1	0.416990
25.963400	0.1	0.422969
25.965067	0.1	0.427463
25.966733	0.1	0.432148
25.968400	0.1	0.435491
25.970067	0.1	0.434765
25.971733	0.1	0.430024
25.973400	0.1	0.425032
25.975067	0.1	0.423403
25.976733	0.1	0.424669
25.978400	0.1	0.425507
25.980067	0.1	0.423342
25.981733	0.1	0.417638
25.983400	0.1	0.409503
25.985067	0.1	0.400948
25.986733	0.1	0.393563
25.988400	0.1	0.387807
25.990067	0.1	0.383826
25.991733	0.1	0.382341
25.993400	0.1	0.384361
25.995067	0.1	0.389777
25.996733	0.1	0.396497
25.998400	0.1	0.401945
26.000067	0.1	0.404855
26.001733	0.1	0.404869
26.003400	0.1	0.401787
26.005067	0.1	0.396231
26.006733	0.1	0.390005
26.008400	0.1	0.384734
26.010067	0.1	0.381065
26.011733	0.1	0.379491
26.013400	0.1	0.380618
26.015067	0.1	0.384068
26.016733	0.1	0.388040
26.018400	0.1	0.390327
26.020067	0.1	0.390019
26.021733	0.1	0.388720
26.023400	0.1	0.389433
26.025067	0.1	0.393731
26.026733	0.1	0.400306
26.028400	0.1	0.406154
26.030067	0.1	0.408706
26.031733	0.1	0.407277
26.033400	0.1	0.403686
26.035067	0.1	0.401298
26.036733	0.1	0.402527
26.038400	0.1	0.406909
26.040067	0.1	0.411365
26.041733	0.1	0.412953
26.043400	0.1	0.411519
26.045067	0.1	0.408730
26.046733	0.1	0.405475
26.048400	0.1	0.401987
26.050067	0.1	0.398909
26.051733	0.1	0.396934
26.053400	0.1	0.396464
26.055067	0.1	0.397828
26.056733	0.1	0.401386
26.058400	0.1	0.406979
26.060067	0.1	0.413125
26.061733	0.1	0.417568
26.063400	0.1	0.419104
26.065067	0.1	0.418145
26.066733	0.1	0.415882
26.068400	0.1	0.413838
26.070067	0.1	0.413354
26.071733	0.1	0.414215
26.073400	0.1	0.414751
26.075067	0.1	0.414369
26.076733	0.1	0.414792
26.078400	0.1	0.417656
26.080067	0.1	0.422145
26.081733	0.1	0.425931
26.083400	0.1	0.427547
26.085067	0.1	0.427300
26.086733	0.1	0.426113
26.088400	0.1	0.424813
26.090067	0.1	0.424599
26.091733	0.1	0.426220
26.093400	0.1	0.428953
26.095067	0.1	0.431919
26.096733	0.1	0.435412
26.098400	0.1	0.439570
26.100067	0.1	0.442998
26.101733	0.1	0.443822
26.103400	0.1	0.441591
26.105067	0.1	0.438220
26.106733	0.1	0.437186
26.108400	0.1	0.440925
26.110067	0.1	0.448669
26.111733	0.1	0.456730
26.113400	0.1	0.461526
26.115067	0.1	0.462448
26.116733	0.1	0.461247
26.118400	0.1	0.460036
26.120067	0.1	0.460315
26.121733	0.1	0.462430
26.123400	0.1	0.465857
26.125067	0.1	0.470313
26.126733	0.1	0.476092
26.128400	0.1	0.483482
26.130067	0.1	0.492176
26.131733	0.1	0.500591
26.133400	0.1	0.506355
26.135067	0.1	0.508875
26.136733	0.1	0.510593
26.138400	0.1	0.514877
26.140067	0.1	0.523780
26.141733	0.1	0.537429
26.143400	0.1	0.553634
26.145067	0.1	0.568409
26.146733	0.1	0.578617
26.148400	0.1	0.584014
26.150067	0.1	0.586333
26.151733	0.1	0.587413
26.153400	0.1	0.588866
26.155067	0.1	0.592158
26.156733	0.1	0.597946
26.158400	0.1	0.605960
26.160067	0.1	0.615567
26.161733	0.1	0.626082
26.163400	0.1	0.636932
26.165067	0.1	0.647786
26.166733	0.1	0.658580
26.168400	0.1	0.669165
26.170067	0.1	0.678855
26.171733	0.1	0.687037
26.173400	0.1	0.694259
26.175067	0.1	0.702012
26.176733	0.1	0.711889
26.178400	0.1	0.724760
26.180067	0.1	0.739913
26.181733	0.1	0.755452
26.183400	0.1	0.770283
26.185067	0.1	0.784928
26.186733	0.1	0.800691
26.188400	0.1	0.819284
26.190067	0.1	0.841576
26.191733	0.1	0.866298
26.193400	0.1	0.891718
26.195067	0.1	0.917092
26.196733	0.1	0.941842
26.198400	0.1	0.965549
26.200067	0.1	0.989209
26.201733	0.1	1.014569
26.203400	0.1	1.041670
26.205067	0.1	1.068516
26.206733	0.1	1.093689
26.208400	0.1	1.117871
26.210067	0.1	1.142607
26.211733	0.1	1.169122
26.213400	0.1	1.198477
26.215067	0.1	1.231115
26.216733	0.1	1.265677
26.218400	0.1	1.299493
26.220067	0.1	1.331200
26.221733	0.1	1.362162
26.223400	0.1	1.394893
26.225067	0.1	1.430600
26.226733	0.1	1.468351
26.228400	0.1	1.505762
26.230067	0.1	1.540529
26.231733	0.1	1.571826
26.233400	0.1	1.600278
26.235067	0.1	1.626606
26.236733	0.1	1.650820
26.238400	0.1	1.673158
26.240067	0.1	1.695133
26.241733	0.1	1.718360
26.243400	0.1	1.742761
26.245067	0.1	1.767040
26.246733	0.1	1.790295
26.248400	0.1	1.812074
26.250067	0.1	1.831832
26.251733	0.1	1.849076
26.253400	0.1	1.863302
26.255067	0.1	1.873663
26.256733	0.1	1.879428
26.258400	0.1	1.880899
26.260067	0.1	1.879293
26.261733	0.1	1.875665
26.263400	0.1	1.870026
26.265067	0.1	1.860904
26.266733	0.1	1.846547
26.268400	0.1	1.827548
26.270067	0.1	1.806961
26.271733	0.1	1.786919
26.273400	0.1	1.766277
26.275067	0.1	1.742602
26.276733	0.1	1.714975
26.278400	0.1	1.684534
26.280067	0.1	1.653116
26.281733	0.1	1.621442
26.283400	0.1	1.588766
26.285067	0.1	1.554615
26.286733	0.1	1.519909
26.288400	0.1	1.485772
26.290067	0.1	1.452127
26.291733	0.1	1.417957
26.293400	0.1	1.382311
26.295067	0.1	1.345244
26.296733	0.1	1.307963
26.298400	0.1	1.271637
26.300067	0.1	1.236489
26.301733	0.1	1.202133
26.303400	0.1	1.168153
26.305067	0.1	1.134239
26.306733	0.1	1.100572
26.308400	0.1	1.067771
26.310067	0.1	1.035403
26.311733	0.1	1.002131
26.313400	0.1	0.967756
26.315067	0.1	0.933525
26.316733	0.1	0.900859
26.318400	0.1	0.870842
26.320067	0.1	0.843783
26.321733	0.1	0.819219
26.323400	0.1	0.796379
26.325067	0.1	0.774283
26.326733	0.1	0.752485
26.328400	0.1	0.731586
26.330067	0.1	0.712229
26.331733	0.1	0.694711
26.333400	0.1	0.679218
26.335067	0.1	0.665360
26.336733	0.1	0.652806
26.338400	0.1	0.641444
26.340067	0.1	0.630054
26.341733	0.1	0.616908
26.343400	0.1	0.602081
26.345067	0.1	0.587353
26.346733	0.1	0.573657
26.348400	0.1	0.560079
26.350067	0.1	0.546202
26.351733	0.1	0.533764
26.353400	0.1	0.524200
26.355067	0.1	0.516172
26.356733	0.1	0.506714
26.358400	0.1	0.494123
26.360067	0.1	0.479612
26.361733	0.1	0.465796
26.363400	0.1	0.454504
26.365067	0.1	0.446714
26.366733	0.1	0.442835
26.368400	0.1	0.442080
26.370067	0.1	0.442797
26.371733	0.1	0.443696
26.373400	0.1	0.444204
26.375067	0.1	0.443845
26.376733	0.1	0.441964
26.378400	0.1	0.438262
26.380067	0.1	0.433167
26.381733	0.1	0.427542
26.383400	0.1	0.422425
26.385067	0.1	0.419132
26.386733	0.1	0.418737
26.388400	0.1	0.420874
26.390067	0.1	0.423859
26.391733	0.1	0.425829
26.393400	0.1	0.425549
26.395067	0.1	0.422942
26.396733	0.1	0.419333
26.398400	0.1	0.416855
26.400067	0.1	0.416934
26.401733	0.1	0.419160
26.403400	0.1	0.421763
26.405067	0.1	0.422555
26.406733	0.1	0.420068
26.408400	0.1	0.414541
26.410067	0.1	0.407752
26.411733	0.1	0.401768
26.413400	0.1	0.397712
26.415067	0.1	0.395817
26.416733	0.1	0.395901
26.418400	0.1	0.396990
26.420067	0.1	0.397530
26.421733	0.1	0.396566
26.423400	0.1	0.394410
26.425067	0.1	0.392399
26.426733	0.1	0.391854
26.428400	0.1	0.393144
26.430067	0.1	0.395626
26.431733	0.1	0.398369
26.433400	0.1	0.400762
26.435067	0.1	0.402397
26.436733	0.1	0.402601
26.438400	0.1	0.400464
26.440067	0.1	0.395947
26.441733	0.1	0.390750
26.443400	0.1	0.386969
26.445067	0.1	0.385433
26.446733	0.1	0.385661
26.448400	0.1	0.386694
26.450067	0.1	0.387765
26.451733	0.1	0.388408
26.453400	0.1	0.388473
26.455067	0.1	0.388431
26.456733	0.1	0.389381
26.458400	0.1	0.392059
26.460067	0.1	0.395803
26.461733	0.1	0.399011
26.463400	0.1	0.400576
26.465067	0.1	0.400641
26.466733	0.1	0.399994
26.468400	0.1	0.399449
26.470067	0.1	0.399840
26.471733	0.1	0.401265
26.473400	0.1	0.402709
26.475067	0.1	0.403440
26.476733	0.1	0.404078
26.478400	0.1	0.405461
26.480067	0.1	0.406606
26.481733	0.1	0.405549
26.483400	0.1	0.402024
26.485067	0.1	0.397186
26.486733	0.1	0.391719
26.488400	0.1	0.385894
26.490067	0.1	0.380888
26.491733	0.1	0.378639
26.493400	0.1	0.379723
26.495067	0.1	0.382066
26.496733	0.1	0.382848
26.498400	0.1	0.381405
26.500067	0.1	0.379286
26.501733	0.1	0.378089
26.503400	0.1	0.378448
26.505067	0.1	0.380343
26.506733	0.1	0.383006
26.508400	0.1	0.385009
26.510067	0.1	0.385400
26.511733	0.1	0.384683
26.513400	0.1	0.383956
26.515067	0.1	0.383486
26.516733	0.1	0.383379
26.518400	0.1	0.384455
26.520067	0.1	0.386760
26.521733	0.1	0.388804
26.523400	0.1	0.389032
26.525067	0.1	0.387370
26.526733	0.1	0.385079
26.528400	0.1	0.383584
26.530067	0.1	0.383724
26.531733	0.1	0.385218
26.533400	0.1	0.386960
26.535067	0.1	0.388613
26.536733	0.1	0.390848
26.538400	0.1	0.393884
26.540067	0.1	0.397009
26.541733	0.1	0.399104
26.543400	0.1	0.399230
26.545067	0.1	0.397488
26.546733	0.1	0.394862
26.548400	0.1	0.391710
26.550067	0.1	0.387342
26.551733	0.1	0.381549
26.553400	0.1	0.375272
26.555067	0.1	0.369754
26.556733	0.1	0.365991
26.558400	0.1	0.364538
26.560067	0.1	0.364990
26.561733	0.1	0.365893
26.563400	0.1	0.365707
26.565067	0.1	0.363700
26.566733	0.1	0.360170
26.568400	0.1	0.356352
26.570067	0.1	0.353782
26.571733	0.1	0.353376
26.573400	0.1	0.355779
26.575067	0.1	0.360925
26.576733	0.1	0.366298
26.578400	0.1	0.368375
26.580067	0.1	0.366271
26.581733	0.1	0.362508
26.583400	0.1	0.360780
26.585067	0.1	0.362946
26.586733	0.1	0.367216
26.588400	0.1	0.369512
26.590067	0.1	0.367570
26.591733	0.1	0.362960
26.593400	0.1	0.358690
26.595067	0.1	0.356268
26.596733	0.1	0.355323
26.598400	0.1	0.354992
26.600067	0.1	0.354988
26.601733	0.1	0.355411
26.603400	0.1	0.356440
26.605067	0.1	0.358280
26.606733	0.1	0.360855
26.608400	0.1	0.363863
26.610067	0.1	0.367449
26.611733	0.1	0.372087
26.613400	0.1	0.377344
26.615067	0.1	0.381595
26.616733	0.1	0.383547
26.618400	0.1	0.383449
26.620067	0.1	0.382834
26.621733	0.1	0.382769
26.623400	0.1	0.383309
26.625067	0.1	0.385088
26.626733	0.1	0.388627
26.628400	0.1	0.392003
26.630067	0.1	0.392026
26.631733	0.1	0.387840
26.633400	0.1	0.382154
26.635067	0.1	0.378629
26.636733	0.1	0.378718
26.638400	0.1	0.381721
26.640067	0.1	0.386685
26.641733	0.1	0.392580
26.643400	0.1	0.397903
26.645067	0.1	0.401568
26.646733	0.1	0.403225
26.648400	0.1	0.403356
26.650067	0.1	0.403635
26.651733	0.1	0.405814
26.653400	0.1	0.409987
26.655067	0.1	0.414969
26.656733	0.1	0.420003
26.658400	0.1	0.425372
26.660067	0.1	0.431170
26.661733	0.1	0.436562
26.663400	0.1	0.440199
26.665067	0.1	0.440953
26.666733	0.1	0.438951
26.668400	0.1	0.435901
26.670067	0.1	0.433684
26.671733	0.1	0.432874
26.673400	0.1	0.433107
26.675067	0.1	0.434392
26.676733	0.1	0.437270
26.678400	0.1	0.442010
26.680067	0.1	0.448441
26.681733	0.1	0.455850
26.683400	0.1	0.462965
26.685067	0.1	0.468753
26.686733	0.1	0.472916
26.688400	0.1	0.475436
26.690067	0.1	0.476232
26.691733	0.1	0.475864
26.693400	0.1	0.476255
26.695067	0.1	0.479864
26.696733	0.1	0.488055
26.698400	0.1	0.500591
26.700067	0.1	0.516288
26.701733	0.1	0.532991
26.703400	0.1	0.547278
26.705067	0.1	0.556530
26.706733	0.1	0.561755
26.708400	0.1	0.566323
26.710067	0.1	0.571893
26.711733	0.1	0.577150
26.713400	0.1	0.580689
26.715067	0.1	0.583925
26.716733	0.1	0.590160
26.718400	0.1	0.601113
26.720067	0.1	0.615539
26.721733	0.1	0.630575
26.723400	0.1	0.643572
26.725067	0.1	0.653625
26.726733	0.1	0.661928
26.728400	0.1	0.670687
26.730067	0.1	0.681938
26.731733	0.1	0.696774
26.733400	0.1	0.714492
26.735067	0.1	0.732895
26.736733	0.1	0.749929
26.738400	0.1	0.764700
26.740067	0.1	0.777533
26.741733	0.1	0.789580
26.743400	0.1	0.802595
26.745067	0.1	0.818670
26.746733	0.1	0.839103
26.748400	0.1	0.863476
26.750067	0.1	0.889930
26.751733	0.1	0.916203
26.753400	0.1	0.940580
26.755067	0.1	0.962075
26.756733	0.1	0.980739
26.758400	0.1	0.998648
26.760067	0.1	1.019114
26.761733	0.1	1.044055
26.763400	0.1	1.073545
26.765067	0.1	1.107487
26.766733	0.1	1.145205
26.768400	0.1	1.184531
26.770067	0.1	1.222584
26.771733	0.1	1.257178
26.773400	0.1	1.288573
26.775067	0.1	1.319968
26.776733	0.1	1.355032
26.778400	0.1	1.395848
26.780067	0.1	1.442442
26.781733	0.1	1.492472
26.783400	0.1	1.542205
26.785067	0.1	1.589302
26.786733	0.1	1.634797
26.788400	0.1	1.681657
26.790067	0.1	1.731869
26.791733	0.1	1.785615
26.793400	0.1	1.842505
26.795067	0.1	1.902115
26.796733	0.1	1.963354
26.798400	0.1	2.024421
26.800067	0.1	2.084221
26.801733	0.1	2.143979
26.803400	0.1	2.206317
26.805067	0.1	2.272497
26.806733	0.1	2.341229
26.808400	0.1	2.410165
26.810067	0.1	2.478058
26.811733	0.1	2.545030
26.813400	0.1	2.611275
26.815067	0.1	2.676463
26.816733	0.1	2.739462
26.818400	0.1	2.798280
26.820067	0.1	2.852385
26.821733	0.1	2.904916
26.823400	0.1	2.960167
26.825067	0.1	3.018775
26.826733	0.1	3.077188
26.828400	0.1	3.130930
26.830067	0.1	3.176760
26.831733	0.1	3.213985
26.833400	0.1	3.244802
26.835067	0.1	3.272132
26.836733	0.1	3.297790
26.838400	0.1	3.322242
26.840067	0.1	3.344202
26.841733	0.1	3.361334
26.843400	0.1	3.372268
26.845067	0.1	3.376938
26.846733	0.1	3.375611
26.848400	0.1	3.368794
26.850067	0.1	3.357143
26.851733	0.1	3.341269
26.853400	0.1	3.321986
26.855067	0.1	3.299592
26.856733	0.1	3.273129
26.858400	0.1	3.241948
26.860067	0.1	3.207233
26.861733	0.1	3.170674
26.863400	0.1	3.132750
26.865067	0.1	3.093397
26.866733	0.1	3.053145
26.868400	0.1	3.012544
26.870067	0.1	2.971147
26.871733	0.1	2.928120
26.873400	0.1	2.883547
26.875067	0.1	2.838164
26.876733	0.1	2.792217
26.878400	0.1	2.745576
26.880067	0.1	2.698731
26.881733	0.1	2.652886
26.883400	0.1	2.609314
26.885067	0.1	2.569403
26.886733	0.1	2.534385
26.888400	0.1	2.503386
26.890067	0.1	2.472880
26.891733	0.1	2.439884
26.893400	0.1	2.404707
26.895067	0.1	2.369941
26.896733	0.1	2.338481
26.898400	0.1	2.312707
26.900067	0.1	2.293657
26.901733	0.1	2.280842
26.903400	0.1	2.272958
26.905067	0.1	2.268059
26.906733	0.1	2.263850
26.908400	0.1	2.259170
26.910067	0.1	2.254671
26.911733	0.1	2.251398
26.913400	0.1	2.249591
26.915067	0.1	2.248818
26.916733	0.1	2.248134
26.918400	0.1	2.246662
26.920067	0.1	2.244343
26.921733	0.1	2.242276
26.923400	0.1	2.242089
26.925067	0.1	2.244208
26.926733	0.1	2.247081
26.928400	0.1	2.248646
26.930067	0.1	2.247277
26.931733	0.1	2.241884
26.933400	0.1	2.232795
26.935067	0.1	2.221428
26.936733	0.1	2.209065
26.938400	0.1	2.196711
26.940067	0.1	2.185018
26.941733	0.1	2.173688
26.943400	0.1	2.161339
26.945067	0.1	2.146009
26.946733	0.1	2.126382
26.948400	0.1	2.102512
26.950067	0.1	2.075410
26.951733	0.1	2.046139
26.953400	0.1	2.015121
26.955067	0.1	1.982506
26.956733	0.1	1.949142
26.958400	0.1	1.916364
26.960067	0.1	1.885267
26.961733	0.1	1.855548
26.963400	0.1	1.825029
26.965067	0.1	1.791692
26.966733	0.1	1.755590
26.968400	0.1	1.717568
26.970067	0.1	1.677508
26.971733	0.1	1.634867
26.973400	0.1	1.590308
26.975067	0.1	1.546224
26.976733	0.1	1.505106
26.978400	0.1	1.467541
26.980067	0.1	1.432486
26.981733	0.1	1.398930
26.983400	0.1	1.366488
26.985067	0.1	1.334888
26.986733	0.1	1.303935
26.988400	0.1	1.273951
26.990067	0.1	1.245392
26.991733	0.1	1.217993
26.993400	0.1	1.190668
26.995067	0.1	1.162533
26.996733	0.1	1.133862
26.998400	0.1	1.105992
27.000067	0.1	1.079990
27.001733	0.1	1.055701
27.003400	0.1	1.032366
27.005067	0.1	1.009866
27.006733	0.1	0.988883
27.008400	0.1	0.969972
27.010067	0.1	0.953097
27.011733	0.1	0.938228
27.013400	0.1	0.925637
27.015067	0.1	0.915774
27.016733	0.1	0.908789
27.018400	0.1	0.903937
27.020067	0.1	0.900012
27.021733	0.1	0.896156
27.023400	0.1	0.891578
27.025067	0.1	0.885138
27.026733	0.1	0.876123
27.028400	0.1	0.865669
27.030067	0.1	0.856724
27.031733	0.1	0.851662
27.033400	0.1	0.850358
27.035067	0.1	0.851145
27.036733	0.1	0.852798
27.038400	0.1	0.854977
27.040067	0.1	0.857399
27.041733	0.1	0.859452
27.043400	0.1	0.860863
27.045067	0.1	0.862153
27.046733	0.1	0.864333
27.048400	0.1	0.868095
27.050067	0.1	0.873273
27.051733	0.1	0.879001
27.053400	0.1	0.884421
27.055067	0.1	0.889767
27.056733	0.1	0.896608
27.058400	0.1	0.906466
27.060067	0.1	0.919080
27.061733	0.1	0.932352
27.063400	0.1	0.944361
27.065067	0.1	0.954783
27.066733	0.1	0.963565
27.068400	0.1	0.969670
27.070067	0.1	0.972976
27.071733	0.1	0.975849
27.073400	0.1	0.981209
27.075067	0.1	0.990583
27.076733	0.1	1.004077
27.078400	0.1	1.020357
27.080067	0.1	1.037456
27.081733	0.1	1.054392
27.083400	0.1	1.070555
27.085067	0.1	1.084358
27.086733	0.1	1.094360
27.088400	0.1	1.101200
27.090067	0.1	1.107506
27.091733	0.1	1.115869
27.093400	0.1	1.126900
27.095067	0.1	1.139198
27.096733	0.1	1.151115
27.098400	0.1	1.162463
27.100067	0.1	1.174640
27.101733	0.1	1.189313
27.103400	0.1	1.206519
27.105067	0.1	1.224703
27.106733	0.1	1.242580
27.108400	0.1	1.259698
27.110067	0.1	1.275665
27.111733	0.1	1.290408
27.113400	0.1	1.304960
27.115067	0.1	1.320480
27.116733	0.1	1.336648
27.118400	0.1	1.352816
27.120067	0.1	1.370134
27.121733	0.1	1.390697
27.123400	0.1	1.414604
27.125067	0.1	1.439205
27.126733	0.1	1.461692
27.128400	0.1	1.481893
27.130067	0.1	1.502102
27.131733	0.1	1.524868
27.133400	0.1	1.551346
27.135067	0.1	1.581460
27.136733	0.1	1.615444
27.138400	0.1	1.653940
27.140067	0.1	1.696125
27.141733	0.1	1.739366
27.143400	0.1	1.781425
27.145067	0.1	1.821835
27.146733	0.1	1.861649
27.148400	0.1	1.902729
27.150067	0.1	1.946781
27.151733	0.1	1.994395
27.153400	0.1	2.045305
27.155067	0.1	2.098740
27.156733	0.1	2.153013
27.158400	0.1	2.206247
27.160067	0.1	2.257586
27.161733	0.1	2.307240
27.163400	0.1	2.357066
27.165067	0.1	2.410952
27.166733	0.1	2.472447
27.168400	0.1	2.542101
27.170067	0.1	2.617831
27.171733	0.1	2.697464
27.173400	0.1	2.780333
27.175067	0.1	2.866313
27.176733	0.1	2.954486
27.178400	0.1	3.044261
27.180067	0.1	3.136778
27.181733	0.1	3.233822
27.183400	0.1	3.336524
27.185067	0.1	3.445745
27.186733	0.1	3.561839
27.188400	0.1	3.683576
27.190067	0.1	3.808625
27.191733	0.1	3.935588
27.193400	0.1	4.065419
27.195067	0.1	4.201084
27.196733	0.1	4.345081
27.198400	0.1	4.497217
27.200067	0.1	4.655556
27.201733	0.1	4.819338
27.203400	0.1	4.990194
27.205067	0.1	5.170964
27.206733	0.1	5.363915
27.208400	0.1	5.568913
27.210067	0.1	5.783206
27.211733	0.1	6.003724
27.213400	0.1	6.228401
27.215067	0.1	6.455537
27.216733	0.1	6.684558
27.218400	0.1	6.917287
27.220067	0.1	7.156413
27.221733	0.1	7.403148
27.223400	0.1	7.656706
27.225067	0.1	7.914621
27.226733	0.1	8.174111
27.228400	0.1	8.433876
27.230067	0.1	8.693635
27.231733	0.1	8.952855
27.233400	0.1	9.211088
27.235067	0.1	9.467388
27.236733	0.1	9.719119
27.238400	0.1	9.963061
27.240067	0.1	10.197205
27.241733	0.1	10.420936
27.243400	0.1	10.634186
27.245067	0.1	10.836441
27.246733	0.1	11.026314
27.248400	0.1	11.201557
27.250067	0.1	11.359667
27.251733	0.1	11.499058
27.253400	0.1	11.620242
27.255067	0.1	11.725659
27.256733	0.1	11.817613
27.258400	0.1	11.896347
27.260067	0.1	11.959290
27.261733	0.1	12.001493
27.263400	0.1	12.017954
27.265067	0.1	12.006960
27.266733	0.1	11.970992
27.268400	0.1	11.914121
27.270067	0.1	11.838921
27.271733	0.1	11.745514
27.273400	0.1	11.632643
27.275067	0.1	11.499398
27.276733	0.1	11.346517
27.278400	0.1	11.176481
27.280067	0.1	10.992000
27.281733	0.1	10.794732
27.283400	0.1	10.585138
27.285067	0.1	10.362142
27.286733	0.1	10.124324
27.288400	0.1	9.872890
27.290067	0.1	9.611547
27.291733	0.1	9.343526
27.293400	0.1	9.070304
27.295067	0.1	8.792095
27.296733	0.1	8.508838
27.298400	0.1	8.221110
27.300067	0.1	7.929890
27.301733	0.1	7.636878
27.303400	0.1	7.345239
27.305067	0.1	7.057730
27.306733	0.1	6.774827
27.308400	0.1	6.496431
27.310067	0.1	6.223926
27.311733	0.1	5.959705
27.313400	0.1	5.704826
27.315067	0.1	5.457983
27.316733	0.1	5.217064
27.318400	0.1	4.980853
27.320067	0.1	4.749456
27.321733	0.1	4.524747
27.323400	0.1	4.309881
27.325067	0.1	4.107067
27.326733	0.1	3.915871
27.328400	0.1	3.733928
27.330067	0.1	3.559091
27.331733	0.1	3.391085
27.333400	0.1	3.230623
27.335067	0.1	3.077500
27.336733	0.1	2.931142
27.338400	0.1	2.791928
27.340067	0.1	2.660546
27.341733	0.1	2.537100
27.343400	0.1	2.421313
27.345067	0.1	2.313154
27.346733	0.1	2.212562
27.348400	0.1	2.119131
27.350067	0.1	2.032826
27.351733	0.1	1.953561
27.353400	0.1	1.879698
27.355067	0.1	1.808726
27.356733	0.1	1.739161
27.358400	0.1	1.670578
27.360067	0.1	1.602820
27.361733	0.1	1.536408
27.363400	0.1	1.473469
27.365067	0.1	1.416523
27.366733	0.1	1.365650
27.368400	0.1	1.318706
27.370067	0.1	1.274212
27.371733	0.1	1.231679
27.373400	0.1	1.190794
27.375067	0.1	1.152069
27.376733	0.1	1.116507
27.378400	0.1	1.084316
27.380067	0.1	1.055049
27.381733	0.1	1.028245
27.383400	0.1	1.003281
27.385067	0.1	0.979123
27.386733	0.1	0.954387
27.388400	0.1	0.927732
27.390067	0.1	0.898838
27.391733	0.1	0.869222
27.393400	0.1	0.841371
27.395067	0.1	0.817156
27.396733	0.1	0.797044
27.398400	0.1	0.780160
27.400067	0.1	0.765258
27.401733	0.1	0.751745
27.403400	0.1	0.739140
27.405067	0.1	0.726394
27.406733	0.1	0.712792
27.408400	0.1	0.698776
27.410067	0.1	0.685221
27.411733	0.1	0.672638
27.413400	0.1	0.661402
27.415067	0.1	0.651921
27.416733	0.1	0.643888
27.418400	0.1	0.636028
27.420067	0.1	0.627111
27.421733	0.1	0.617150
27.423400	0.1	0.607274
27.425067	0.1	0.598263
27.426733	0.1	0.590240
27.428400	0.1	0.583767
27.430067	0.1	0.579190
27.431733	0.1	0.575338
27.433400	0.1	0.569872
27.435067	0.1	0.560763
27.436733	0.1	0.548097
27.438400	0.1	0.534342
27.440067	0.1	0.522616
27.441733	0.1	0.514667
27.443400	0.1	0.510183
27.445067	0.1	0.507622
27.446733	0.1	0.505345
27.448400	0.1	0.502882
27.450067	0.1	0.500814
27.451733	0.1	0.499012
27.453400	0.1	0.496618
27.455067	0.1	0.492753
27.456733	0.1	0.486323
27.458400	0.1	0.477410
27.460067	0.1	0.468642
27.461733	0.1	0.462988
27.463400	0.1	0.461312
27.465067	0.1	0.463175
27.466733	0.1	0.467850
27.468400	0.1	0.473438
27.470067	0.1	0.476767
27.471733	0.1	0.475608
27.473400	0.1	0.470807
27.475067	0.1	0.465405
27.476733	0.1	0.461489
27.478400	0.1	0.458560
27.480067	0.1	0.454877
27.481733	0.1	0.450234
27.483400	0.1	0.447128
27.485067	0.1	0.448283
27.486733	0.1	0.453223
27.488400	0.1	0.458471
27.490067	0.1	0.461070
27.491733	0.1	0.460846
27.493400	0.1	0.459440
27.495067	0.1	0.458439
27.496733	0.1	0.458700
27.498400	0.1	0.459943
27.500067	0.1	0.460763
27.501733	0.1	0.459915
27.503400	0.1	0.457396
27.505067	0.1	0.454001
27.506733	0.1	0.450513
27.508400	0.1	0.447324
27.510067	0.1	0.444781
27.511733	0.1	0.443491
27.513400	0.1	0.443892
27.515067	0.1	0.445605
27.516733	0.1	0.447365
27.518400	0.1	0.447943
27.520067	0.1	0.447123
27.521733	0.1	0.445540
27.523400	0.1	0.443761
27.525067	0.1	0.441973
27.526733	0.1	0.440553
27.528400	0.1	0.440478
27.530067	0.1	0.442197
27.531733	0.1	0.444483
27.533400	0.1	0.445205
27.535067	0.1	0.443226
27.536733	0.1	0.439393
27.538400	0.1	0.435379
27.540067	0.1	0.432096
27.541733	0.1	0.429656
27.543400	0.1	0.427864
27.545067	0.1	0.426648
27.546733	0.1	0.426848
27.548400	0.1	0.430122
27.550067	0.1	0.436730
27.551733	0.1	0.443715
27.553400	0.1	0.446523
27.555067	0.1	0.442858
27.556733	0.1	0.434807
27.558400	0.1	0.427198
27.560067	0.1	0.423323
27.561733	0.1	0.422490
27.563400	0.1	0.421871
27.565067	0.1	0.419663
27.566733	0.1	0.416241
27.568400	0.1	0.413237
27.570067	0.1	0.412115
27.571733	0.1	0.412846
27.573400	0.1	0.413526
27.575067	0.1	0.411761
27.576733	0.1	0.406401
27.578400	0.1	0.398145
27.580067	0.1	0.389400
27.581733	0.1	0.382978
27.583400	0.1	0.380152
27.585067	0.1	0.380245
27.586733	0.1	0.381796
27.588400	0.1	0.383393
27.590067	0.1	0.383751
27.591733	0.1	0.382331
27.593400	0.1	0.379933
27.595067	0.1	0.377526
27.596733	0.1	0.375225
27.598400	0.1	0.372902
27.600067	0.1	0.370620
27.601733	0.1	0.368613
27.603400	0.1	0.367016
27.605067	0.1	0.365470
27.606733	0.1	0.363975
27.608400	0.1	0.363644
27.610067	0.1	0.365609
27.611733	0.1	0.369982
27.613400	0.1	0.375924
27.615067	0.1	0.381619
27.616733	0.1	0.384841
27.618400	0.1	0.384729
27.620067	0.1	0.382266
27.621733	0.1	0.378429
27.623400	0.1	0.373386
27.625067	0.1	0.367230
27.626733	0.1	0.360198
27.628400	0.1	0.352887
27.630067	0.1	0.346759
27.631733	0.1	0.343565
27.633400	0.1	0.343579
27.635067	0.1	0.345302
27.636733	0.1	0.347486
27.638400	0.1	0.350331
27.640067	0.1	0.354010
27.641733	0.1	0.357339
27.643400	0.1	0.358806
27.645067	0.1	0.358163
27.646733	0.1	0.356534
27.648400	0.1	0.355104
27.650067	0.1	0.353879
27.651733	0.1	0.352515
27.653400	0.1	0.351542
27.655067	0.1	0.351882
27.656733	0.1	0.353828
27.658400	0.1	0.356520
27.660067	0.1	0.358452
27.661733	0.1	0.358708
27.663400	0.1	0.357525
27.665067	0.1	0.355598
27.666733	0.1	0.353283
27.668400	0.1	0.350857
27.670067	0.1	0.348818
27.671733	0.1	0.347346
27.673400	0.1	0.346419
27.675067	0.1	0.346527
27.676733	0.1	0.347733
27.678400	0.1	0.348426
27.680067	0.1	0.346620
27.681733	0.1	0.342610
27.683400	0.1	0.339099
27.685067	0.1	0.338303
27.686733	0.1	0.340282
27.688400	0.1	0.344566
27.690067	0.1	0.350876
27.691733	0.1	0.357591
27.693400	0.1	0.361474
27.695067	0.1	0.360310
27.696733	0.1	0.355304
27.698400	0.1	0.349781
27.700067	0.1	0.346191
27.701733	0.1	0.345204
27.703400	0.1	0.346215
27.705067	0.1	0.347532
27.706733	0.1	0.347770
27.708400	0.1	0.347663
27.710067	0.1	0.348999
27.711733	0.1	0.352124
27.713400	0.1	0.355830
27.715067	0.1	0.359039
27.716733	0.1	0.361875
27.718400	0.1	0.365130
27.720067	0.1	0.368506
27.721733	0.1	0.370261
27.723400	0.1	0.369349
27.725067	0.1	0.366452
27.726733	0.1	0.362811
27.728400	0.1	0.359430
27.730067	0.1	0.357293
27.731733	0.1	0.357009
27.733400	0.1	0.358573
27.735067	0.1	0.361856
27.736733	0.1	0.366545
27.738400	0.1	0.371765
27.740067	0.1	0.376594
27.741733	0.1	0.380613
27.743400	0.1	0.383602
27.745067	0.1	0.385344
27.746733	0.1	0.386247
27.748400	0.1	0.387602
27.750067	0.1	0.390019
27.751733	0.1	0.392348
27.753400	0.1	0.393172
27.755067	0.1	0.392795
27.756733	0.1	0.393335
27.758400	0.1	0.396762
27.760067	0.1	0.402783
27.761733	0.1	0.408846
27.763400	0.1	0.411542
27.765067	0.1	0.408720
27.766733	0.1	0.402057
27.768400	0.1	0.396031
27.770067	0.1	0.393181
27.771733	0.1	0.392357
27.773400	0.1	0.391738
27.775067	0.1	0.391076
27.776733	0.1	0.390825
27.778400	0.1	0.390802
27.780067	0.1	0.390271
27.781733	0.1	0.388934
27.783400	0.1	0.387412
27.785067	0.1	0.386597
27.786733	0.1	0.386774
27.788400	0.1	0.388054
27.790067	0.1	0.390410
27.791733	0.1	0.392352
27.793400	0.1	0.391621
27.795067	0.1	0.387602
27.796733	0.1	0.381856
27.798400	0.1	0.376408
27.800067	0.1	0.371942
27.801733	0.1	0.367393
27.803400	0.1	0.361172
27.805067	0.1	0.353083
27.806733	0.1	0.344901
27.808400	0.1	0.338489
27.810067	0.1	0.334391
27.811733	0.1	0.332692
27.813400	0.1	0.333833
27.815067	0.1	0.337944
27.816733	0.1	0.343896
27.818400	0.1	0.349549
27.820067	0.1	0.353185
27.821733	0.1	0.354736
27.823400	0.1	0.355016
27.825067	0.1	0.354331
27.826733	0.1	0.353130
27.828400	0.1	0.352729
27.830067	0.1	0.353782
27.831733	0.1	0.354447
27.833400	0.1	0.351612
27.835067	0.1	0.344291
27.836733	0.1	0.334848
27.838400	0.1	0.327090
27.840067	0.1	0.323704
27.841733	0.1	0.324519
27.843400	0.1	0.327006
27.845067	0.1	0.328789
27.846733	0.1	0.329218
27.848400	0.1	0.328692
27.850067	0.1	0.328054
27.851733	0.1	0.327746
27.853400	0.1	0.326787
27.855067	0.1	0.324035
27.856733	0.1	0.320016
27.858400	0.1	0.316026
27.860067	0.1	0.312552
27.861733	0.1	0.309567
27.863400	0.1	0.307285
27.865067	0.1	0.306233
27.866733	0.1	0.307043
27.868400	0.1	0.309935
27.870067	0.1	0.314317
27.871733	0.1	0.319215
27.873400	0.1	0.323621
27.875067	0.1	0.326713
27.876733	0.1	0.328119
27.878400	0.1	0.327737
27.880067	0.1	0.325772
27.881733	0.1	0.323211
27.883400	0.1	0.321409
27.885067	0.1	0.321111
27.886733	0.1	0.322107
27.888400	0.1	0.323313
27.890067	0.1	0.323574
27.891733	0.1	0.322801
27.893400	0.1	0.321902
27.895067	0.1	0.321791
27.896733	0.1	0.322424
27.898400	0.1	0.322592
27.900067	0.1	0.321018
27.901733	0.1	0.318019
27.903400	0.1	0.315532
27.905067	0.1	0.314736
27.906733	0.1	0.314629
27.908400	0.1	0.314312
27.910067	0.1	0.314680
27.911733	0.1	0.316883
27.913400	0.1	0.320962
27.915067	0.1	0.325986
27.916733	0.1	0.330117
27.918400	0.1	0.331448
27.920067	0.1	0.329344
27.921733	0.1	0.324869
27.923400	0.1	0.320356
27.925067	0.1	0.318489
27.926733	0.1	0.320738
27.928400	0.1	0.326470
27.930067	0.1	0.333772
27.931733	0.1	0.340804
27.933400	0.1	0.346615
27.935067	0.1	0.351029
27.936733	0.1	0.353884
27.938400	0.1	0.354890
27.940067	0.1	0.353903
27.941733	0.1	0.351230
27.943400	0.1	0.347719
27.945067	0.1	0.343923
27.946733	0.1	0.339919
27.948400	0.1	0.336310
27.950067	0.1	0.334294
27.951733	0.1	0.334466
27.953400	0.1	0.336091
27.955067	0.1	0.337563
27.956733	0.1	0.337730
27.958400	0.1	0.336757
27.960067	0.1	0.334741
27.961733	0.1	0.330545
27.963400	0.1	0.324058
27.965067	0.1	0.317851
27.966733	0.1	0.314163
27.968400	0.1	0.312692
27.970067	0.1	0.312985
27.971733	0.1	0.315928
27.973400	0.1	0.321665
27.975067	0.1	0.328603
27.976733	0.1	0.334485
27.978400	0.1	0.337726
27.980067	0.1	0.338480
27.981733	0.1	0.338489
27.983400	0.1	0.339570
27.985067	0.1	0.342075
27.986733	0.1	0.345032
27.988400	0.1	0.347602
27.990067	0.1	0.349609
27.991733	0.1	0.351137
27.993400	0.1	0.352473
27.995067	0.1	0.353479
27.996733	0.1	0.352971
27.998400	0.1	0.349963
28.000067	0.1	0.344715
28.001733	0.1	0.338037
28.003400	0.1	0.330913
28.005067	0.1	0.324808
28.006733	0.1	0.321479
28.008400	0.1	0.321823
28.010067	0.1	0.324664
28.011733	0.1	0.327392
28.013400	0.1	0.328175
28.015067	0.1	0.326671
28.016733	0.1	0.323546
28.018400	0.1	0.320342
28.020067	0.1	0.318675
28.021733	0.1	0.319136
28.023400	0.1	0.321171
28.025067	0.1	0.323630
28.026733	0.1	0.325069
28.028400	0.1	0.324389
28.030067	0.1	0.321986
28.031733	0.1	0.319555
28.033400	0.1	0.318689
28.035067	0.1	0.319723
28.036733	0.1	0.321497
28.038400	0.1	0.323146
28.040067	0.1	0.325432
28.041733	0.1	0.328640
28.043400	0.1	0.331365
28.045067	0.1	0.332934
28.046733	0.1	0.334387
28.048400	0.1	0.336277
28.050067	0.1	0.337972
28.051733	0.1	0.338969
28.053400	0.1	0.339393
28.055067	0.1	0.339509
28.056733	0.1	0.339504
28.058400	0.1	0.339369
28.060067	0.1	0.338727
28.061733	0.1	0.336603
28.063400	0.1	0.332142
28.065067	0.1	0.325907
28.066733	0.1	0.319369
28.068400	0.1	0.313427
28.070067	0.1	0.308682
28.071733	0.1	0.306219
28.073400	0.1	0.306466
28.075067	0.1	0.307495
28.076733	0.1	0.306242
28.078400	0.1	0.302140
28.080067	0.1	0.298168
28.081733	0.1	0.297502
28.083400	0.1	0.300184
28.085067	0.1	0.303886
28.086733	0.1	0.306680
28.088400	0.1	0.308091
28.090067	0.1	0.308314
28.091733	0.1	0.307942
28.093400	0.1	0.308468
28.095067	0.1	0.310838
28.096733	0.1	0.313492
28.098400	0.1	0.313944
28.100067	0.1	0.311499
28.101733	0.1	0.307285
28.103400	0.1	0.302787
28.105067	0.1	0.299201
28.106733	0.1	0.297241
28.108400	0.1	0.296705
28.110067	0.1	0.296244
28.111733	0.1	0.294461
28.113400	0.1	0.291681
28.115067	0.1	0.289739
28.116733	0.1	0.290074
28.118400	0.1	0.293115
28.120067	0.1	0.298526
28.121733	0.1	0.304906
28.123400	0.1	0.310433
28.125067	0.1	0.314028
28.126733	0.1	0.315080
28.128400	0.1	0.313232
28.130067	0.1	0.308603
28.131733	0.1	0.301502
28.133400	0.1	0.293017
28.135067	0.1	0.285399
28.136733	0.1	0.280184
28.138400	0.1	0.277692
28.140067	0.1	0.278591
28.141733	0.1	0.283071
28.143400	0.1	0.289055
28.145067	0.1	0.294088
28.146733	0.1	0.297753
28.148400	0.1	0.300915
28.150067	0.1	0.304291
28.151733	0.1	0.307960
28.153400	0.1	0.310745
28.155067	0.1	0.310820
28.156733	0.1	0.307611
28.158400	0.1	0.302605
28.160067	0.1	0.298126
28.161733	0.1	0.295397
28.163400	0.1	0.294233
28.165067	0.1	0.294615
28.166733	0.1	0.296910
28.168400	0.1	0.300338
28.170067	0.1	0.303141
28.171733	0.1	0.304361
28.173400	0.1	0.304463
28.175067	0.1	0.304426
28.176733	0.1	0.304268
28.178400	0.1	0.303155
28.180067	0.1	0.300845
28.181733	0.1	0.297748
28.183400	0.1	0.294298
28.185067	0.1	0.290796
28.186733	0.1	0.287280
28.188400	0.1	0.283709
28.190067	0.1	0.280552
28.191733	0.1	0.278899
28.193400	0.1	0.280114
28.195067	0.1	0.284961
28.196733	0.1	0.292626
28.198400	0.1	0.300719
28.200067	0.1	0.306522
28.201733	0.1	0.308482
28.203400	0.1	0.306861
28.205067	0.1	0.303360
28.206733	0.1	0.299863
28.208400	0.1	0.296924
28.210067	0.1	0.293800
28.211733	0.1	0.290144
28.213400	0.1	0.287285
28.215067	0.1	0.287564
28.216733	0.1	0.291960
28.218400	0.1	0.298773
28.220067	0.1	0.305269
28.221733	0.1	0.310242
28.223400	0.1	0.314619
28.225067	0.1	0.319588
28.226733	0.1	0.324603
28.228400	0.1	0.327816
28.230067	0.1	0.328110
28.231733	0.1	0.325767
28.233400	0.1	0.321264
28.235067	0.1	0.315029
28.236733	0.1	0.308757
28.238400	0.1	0.304845
28.240067	0.1	0.303960
28.241733	0.1	0.304710
28.243400	0.1	0.306079
28.245067	0.1	0.308696
28.246733	0.1	0.313255
28.248400	0.1	0.318903
28.250067	0.1	0.323737
28.251733	0.1	0.326089
28.253400	0.1	0.325483
28.255067	0.1	0.323802
28.256733	0.1	0.324855
28.258400	0.1	0.331276
28.260067	0.1	0.341958
28.261733	0.1	0.352939
28.263400	0.1	0.360440
28.265067	0.1	0.362932
28.266733	0.1	0.361651
28.268400	0.1	0.359751
28.270067	0.1	0.359332
28.271733	0.1	0.359602
28.273400	0.1	0.358713
28.275067	0.1	0.356152
28.276733	0.1	0.352887
28.278400	0.1	0.350280
28.280067	0.1	0.349120
28.281733	0.1	0.349218
28.283400	0.1	0.349781
28.285067	0.1	0.350196
28.286733	0.1	0.349884
28.288400	0.1	0.348445
28.290067	0.1	0.346689
28.291733	0.1	0.346252
28.293400	0.1	0.347402
28.295067	0.1	0.348468
28.296733	0.1	0.347854
28.298400	0.1	0.345996
28.300067	0.1	0.344370
28.301733	0.1	0.343700
28.303400	0.1	0.344603
28.305067	0.1	0.348333
28.306733	0.1	0.354988
28.308400	0.1	0.362485
28.310067	0.1	0.368422
28.311733	0.1	0.371803
28.313400	0.1	0.372957
28.315067	0.1	0.373260
28.316733	0.1	0.374978
28.318400	0.1	0.379472
28.320067	0.1	0.385218
28.321733	0.1	0.389256
28.323400	0.1	0.390122
28.325067	0.1	0.388632
28.326733	0.1	0.387123
28.328400	0.1	0.387817
28.330067	0.1	0.390597
28.331733	0.1	0.393037
28.333400	0.1	0.393041
28.335067	0.1	0.390392
28.336733	0.1	0.385921
28.338400	0.1	0.380743
28.340067	0.1	0.375998
28.341733	0.1	0.372618
28.343400	0.1	0.371314
28.345067	0.1	0.372757
28.346733	0.1	0.377405
28.348400	0.1	0.384641
28.350067	0.1	0.392217
28.351733	0.1	0.397735
28.353400	0.1	0.400497
28.355067	0.1	0.401395
28.356733	0.1	0.401796
28.358400	0.1	0.402210
28.360067	0.1	0.401987
28.361733	0.1	0.400366
28.363400	0.1	0.397591
28.365067	0.1	0.395281
28.366733	0.1	0.395672
28.368400	0.1	0.399644
28.370067	0.1	0.405456
28.371733	0.1	0.409964
28.373400	0.1	0.411216
28.375067	0.1	0.409903
28.376733	0.1	0.408245
28.378400	0.1	0.407421
28.380067	0.1	0.406792
28.381733	0.1	0.405503
28.383400	0.1	0.403593
28.385067	0.1	0.401125
28.386733	0.1	0.397675
28.388400	0.1	0.393563
28.390067	0.1	0.390299
28.391733	0.1	0.388813
28.393400	0.1	0.388692
28.395067	0.1	0.389256
28.396733	0.1	0.389572
28.398400	0.1	0.388608
28.400067	0.1	0.386466
28.401733	0.1	0.384222
28.403400	0.1	0.382643
28.405067	0.1	0.381549
28.406733	0.1	0.379742
28.408400	0.1	0.376226
28.410067	0.1	0.371370
28.411733	0.1	0.365986
28.413400	0.1	0.360440
28.415067	0.1	0.355314
28.416733	0.1	0.351225
28.418400	0.1	0.348142
28.420067	0.1	0.345972
28.421733	0.1	0.344822
28.423400	0.1	0.344240
28.425067	0.1	0.343076
28.426733	0.1	0.340780
28.428400	0.1	0.337888
28.430067	0.1	0.334773
28.431733	0.1	0.331253
28.433400	0.1	0.327872
28.435067	0.1	0.326089
28.436733	0.1	0.326554
28.438400	0.1	0.328091
28.440067	0.1	0.328454
28.441733	0.1	0.325749
28.443400	0.1	0.319472
28.445067	0.1	0.311029
28.446733	0.1	0.303085
28.448400	0.1	0.297851
28.450067	0.1	0.295448
28.451733	0.1	0.293986
28.453400	0.1	0.291709
28.455067	0.1	0.288640
28.456733	0.1	0.285869
28.458400	0.1	0.284174
28.460067	0.1	0.283876
28.461733	0.1	0.284701
28.463400	0.1	0.285334
28.465067	0.1	0.284668
28.466733	0.1	0.283900
28.468400	0.1	0.285436
28.470067	0.1	0.289669
28.471733	0.1	0.294871
28.473400	0.1	0.299532
28.475067	0.1	0.302754
28.476733	0.1	0.303704
28.478400	0.1	0.302326
28.480067	0.1	0.299243
28.481733	0.1	0.294605
28.483400	0.1	0.288682
28.485067	0.1	0.283071
28.486733	0.1	0.279769
28.488400	0.1	0.279569
28.490067	0.1	0.281902
28.491733	0.1	0.285599
28.493400	0.1	0.289422
28.495067	0.1	0.292342
28.496733	0.1	0.293767
28.498400	0.1	0.293595
28.500067	0.1	0.292668
28.501733	0.1	0.291993
28.503400	0.1	0.290680
28.505067	0.1	0.287089
28.506733	0.1	0.282316
28.508400	0.1	0.279713
28.510067	0.1	0.280757
28.511733	0.1	0.283639
28.513400	0.1	0.285939
28.515067	0.1	0.286717
28.516733	0.1	0.286060
28.518400	0.1	0.284798
28.520067	0.1	0.284514
28.521733	0.1	0.286442
28.523400	0.1	0.290601
28.525067	0.1	0.296701
28.526733	0.1	0.304752
28.528400	0.1	0.313856
28.530067	0.1	0.321860
28.531733	0.1	0.327178
28.533400	0.1	0.330131
28.535067	0.1	0.332044
28.536733	0.1	0.334135
28.538400	0.1	0.337283
28.540067	0.1	0.342089
28.541733	0.1	0.348296
28.543400	0.1	0.353688
28.545067	0.1	0.354890
28.546733	0.1	0.350489
28.548400	0.1	0.342303
28.550067	0.1	0.333660
28.551733	0.1	0.327691
28.553400	0.1	0.326536
28.555067	0.1	0.330699
28.556733	0.1	0.338876
28.558400	0.1	0.348613
28.560067	0.1	0.357367
28.561733	0.1	0.364105
28.563400	0.1	0.369595
28.565067	0.1	0.374336
28.566733	0.1	0.377665
28.568400	0.1	0.379300
28.570067	0.1	0.380487
28.571733	0.1	0.383239
28.573400	0.1	0.388734
28.575067	0.1	0.396920
28.576733	0.1	0.406918
28.578400	0.1	0.417028
28.580067	0.1	0.424790
28.581733	0.1	0.427952
28.583400	0.1	0.426043
28.585067	0.1	0.421368
28.586733	0.1	0.417726
28.588400	0.1	0.417866
28.590067	0.1	0.421950
28.591733	0.1	0.427640
28.593400	0.1	0.432138
28.595067	0.1	0.434709
28.596733	0.1	0.436264
28.598400	0.1	0.436958
28.600067	0.1	0.436259
28.601733	0.1	0.434620
28.603400	0.1	0.433335
28.605067	0.1	0.433223
28.606733	0.1	0.433796
28.608400	0.1	0.433759
28.610067	0.1	0.432422
28.611733	0.1	0.430183
28.613400	0.1	0.427444
28.615067	0.1	0.424064
28.616733	0.1	0.420497
28.618400	0.1	0.418308
28.620067	0.1	0.418411
28.621733	0.1	0.420194
28.623400	0.1	0.421940
28.625067	0.1	0.421358
28.626733	0.1	0.417149
28.628400	0.1	0.410615
28.630067	0.1	0.404487
28.631733	0.1	0.400431
28.633400	0.1	0.398145
28.635067	0.1	0.396133
28.636733	0.1	0.392809
28.638400	0.1	0.387207
28.640067	0.1	0.379747
28.641733	0.1	0.372324
28.643400	0.1	0.366778
28.645067	0.1	0.363383
28.646733	0.1	0.361283
28.648400	0.1	0.359830
28.650067	0.1	0.358862
28.651733	0.1	0.358094
28.653400	0.1	0.356506
28.655067	0.1	0.352561
28.656733	0.1	0.345842
28.658400	0.1	0.338517
28.660067	0.1	0.333968
28.661733	0.1	0.334112
28.663400	0.1	0.338783
28.665067	0.1	0.346559
28.666733	0.1	0.354964
28.668400	0.1	0.360580
28.670067	0.1	0.361148
28.671733	0.1	0.357642
28.673400	0.1	0.352720
28.675067	0.1	0.347393
28.676733	0.1	0.340370
28.678400	0.1	0.330741
28.680067	0.1	0.320217
28.681733	0.1	0.311844
28.683400	0.1	0.307052
28.685067	0.1	0.305399
28.686733	0.1	0.306168
28.688400	0.1	0.308789
28.690067	0.1	0.312394
28.691733	0.1	0.316100
28.693400	0.1	0.319541
28.695067	0.1	0.322652
28.696733	0.1	0.325209
28.698400	0.1	0.327304
28.700067	0.1	0.329651
28.701733	0.1	0.332566
28.703400	0.1	0.334810
28.705067	0.1	0.334634
28.706733	0.1	0.331928
28.708400	0.1	0.328128
28.710067	0.1	0.324976
28.711733	0.1	0.324068
28.713400	0.1	0.326214
28.715067	0.1	0.331262
28.716733	0.1	0.338443
28.718400	0.1	0.345898
28.720067	0.1	0.350769
28.721733	0.1	0.351002
28.723400	0.1	0.346680
28.725067	0.1	0.339444
28.726733	0.1	0.331500
28.728400	0.1	0.324952
28.730067	0.1	0.321264
28.731733	0.1	0.321204
28.733400	0.1	0.324612
28.735067	0.1	0.330252
28.736733	0.1	0.336594
28.738400	0.1	0.342401
28.740067	0.1	0.346680
28.741733	0.1	0.348529
28.743400	0.1	0.347733
28.745067	0.1	0.345884
28.746733	0.1	0.345758
28.748400	0.1	0.349167
28.750067	0.1	0.355635
28.751733	0.1	0.362773
28.753400	0.1	0.368073
28.755067	0.1	0.370690
28.756733	0.1	0.371551
28.758400	0.1	0.372059
28.760067	0.1	0.373218
28.761733	0.1	0.375705
28.763400	0.1	0.379658
28.765067	0.1	0.384422
28.766733	0.1	0.389218
28.768400	0.1	0.394033
28.770067	0.1	0.399319
28.771733	0.1	0.405116
28.773400	0.1	0.410937
28.775067	0.1	0.416329
28.776733	0.1	0.421409
28.778400	0.1	0.427375
28.780067	0.1	0.435780
28.781733	0.1	0.446416
28.783400	0.1	0.457377
28.785067	0.1	0.466807
28.786733	0.1	0.473219
28.788400	0.1	0.476181
28.790067	0.1	0.477280
28.791733	0.1	0.479077
28.793400	0.1	0.483347
28.795067	0.1	0.490616
28.796733	0.1	0.500283
28.798400	0.1	0.510458
28.800067	0.1	0.519082
28.801733	0.1	0.525676
28.803400	0.1	0.531240
28.805067	0.1	0.537196
28.806733	0.1	0.544791
28.808400	0.1	0.554235
28.810067	0.1	0.563990
28.811733	0.1	0.571939
28.813400	0.1	0.577504
28.815067	0.1	0.581611
28.816733	0.1	0.584875
28.818400	0.1	0.587599
28.820067	0.1	0.590729
28.821733	0.1	0.594985
28.823400	0.1	0.599958
28.825067	0.1	0.604987
28.826733	0.1	0.610235
28.828400	0.1	0.616149
28.830067	0.1	0.622300
28.831733	0.1	0.627772
28.833400	0.1	0.631544
28.835067	0.1	0.631963
28.836733	0.1	0.627735
28.838400	0.1	0.619786
28.840067	0.1	0.610705
28.841733	0.1	0.602542
28.843400	0.1	0.596093
28.845067	0.1	0.591557
28.846733	0.1	0.589089
28.848400	0.1	0.588517
28.850067	0.1	0.588479
28.851733	0.1	0.586878
28.853400	0.1	0.582254
28.855067	0.1	0.574500
28.856733	0.1	0.564912
28.858400	0.1	0.555138
28.860067	0.1	0.545480
28.861733	0.1	0.535161
28.863400	0.1	0.523916
28.865067	0.1	0.512698
28.866733	0.1	0.503385
28.868400	0.1	0.497526
28.870067	0.1	0.494774
28.871733	0.1	0.492977
28.873400	0.1	0.490141
28.875067	0.1	0.486691
28.876733	0.1	0.485340
28.878400	0.1	0.487249
28.880067	0.1	0.489401
28.881733	0.1	0.487040
28.883400	0.1	0.477973
28.885067	0.1	0.464083
28.886733	0.1	0.449368
28.888400	0.1	0.437163
28.890067	0.1	0.429321
28.891733	0.1	0.426322
28.893400	0.1	0.427202
28.895067	0.1	0.430215
28.896733	0.1	0.434066
28.898400	0.1	0.438425
28.900067	0.1	0.443365
28.901733	0.1	0.448572
28.903400	0.1	0.452846
28.905067	0.1	0.454593
28.906733	0.1	0.452981
28.908400	0.1	0.448772
28.910067	0.1	0.443649
28.911733	0.1	0.439463
28.913400	0.1	0.438313
28.915067	0.1	0.441582
28.916733	0.1	0.448679
28.918400	0.1	0.457121
28.920067	0.1	0.463813
28.921733	0.1	0.467212
28.923400	0.1	0.468181
28.925067	0.1	0.468669
28.926733	0.1	0.470746
28.928400	0.1	0.475678
28.930067	0.1	0.482672
28.931733	0.1	0.489471
28.933400	0.1	0.494374
28.935067	0.1	0.497010
28.936733	0.1	0.498104
28.938400	0.1	0.499762
28.940067	0.1	0.504386
28.941733	0.1	0.512125
28.943400	0.1	0.520935
28.945067	0.1	0.529052
28.946733	0.1	0.535473
28.948400	0.1	0.539864
28.950067	0.1	0.543632
28.951733	0.1	0.549336
28.953400	0.1	0.558053
28.955067	0.1	0.567883
28.956733	0.1	0.575609
28.958400	0.1	0.579027
28.960067	0.1	0.577695
28.961733	0.1	0.573047
28.963400	0.1	0.567799
28.965067	0.1	0.564344
28.966733	0.1	0.563320
28.968400	0.1	0.563329
28.970067	0.1	0.563180
28.971733	0.1	0.563664
28.973400	0.1	0.565713
28.975067	0.1	0.568251
28.976733	0.1	0.569108
28.978400	0.1	0.567460
28.980067	0.1	0.564316
28.981733	0.1	0.560754
28.983400	0.1	0.556810
28.985067	0.1	0.552009
28.986733	0.1	0.546300
28.988400	0.1	0.541038
28.990067	0.1	0.538626
28.991733	0.1	0.540428
28.993400	0.1	0.544703
28.995067	0.1	0.547334
28.996733	0.1	0.545317
28.998400	0.1	0.538239
29.000067	0.1	0.526388
29.001733	0.1	0.510323
29.003400	0.1	0.492227
29.005067	0.1	0.475305
29.006733	0.1	0.462099
29.008400	0.1	0.453684
29.010067	0.1	0.449847
29.011733	0.1	0.450178
29.013400	0.1	0.454364
29.015067	0.1	0.460804
29.016733	0.1	0.466141
29.018400	0.1	0.467040
29.020067	0.1	0.462206
29.021733	0.1	0.452767
29.023400	0.1	0.441242
29.025067	0.1	0.430117
29.026733	0.1	0.420776
29.028400	0.1	0.413922
29.030067	0.1	0.410336
29.031733	0.1	0.409614
29.033400	0.1	0.409125
29.035067	0.1	0.406294
29.036733	0.1	0.401484
29.038400	0.1	0.397172
29.040067	0.1	0.394792
29.041733	0.1	0.393824
29.043400	0.1	0.392809
29.045067	0.1	0.389852
29.046733	0.1	0.383644
29.048400	0.1	0.374801
29.050067	0.1	0.364841
29.051733	0.1	0.354541
29.053400	0.1	0.344808
29.055067	0.1	0.337414
29.056733	0.1	0.333721
29.058400	0.1	0.333902
29.060067	0.1	0.337330
29.061733	0.1	0.342708
29.063400	0.1	0.348631
29.065067	0.1	0.354792
29.066733	0.1	0.360981
29.068400	0.1	0.365088
29.070067	0.1	0.364473
29.071733	0.1	0.359435
29.073400	0.1	0.353465
29.075067	0.1	0.349898
29.076733	0.1	0.349218
29.078400	0.1	0.349134
29.080067	0.1	0.346988
29.081733	0.1	0.342140
29.083400	0.1	0.336217
29.085067	0.1	0.331406
29.086733	0.1	0.328827
29.088400	0.1	0.328380
29.090067	0.1	0.329753
29.091733	0.1	0.332701
29.093400	0.1	0.336436
29.095067	0.1	0.339821
29.096733	0.1	0.342014
29.098400	0.1	0.342568
29.100067	0.1	0.341651
29.101733	0.1	0.339961
29.103400	0.1	0.337395
29.105067	0.1	0.332617
29.106733	0.1	0.324622
29.108400	0.1	0.314112
29.110067	0.1	0.303024
29.111733	0.1	0.293199
29.113400	0.1	0.286158
29.115067	0.1	0.283783
29.116733	0.1	0.287564
29.118400	0.1	0.296747
29.120067	0.1	0.308282
29.121733	0.1	0.318629
29.123400	0.1	0.325195
29.125067	0.1	0.326335
29.126733	0.1	0.322014
29.128400	0.1	0.315118
29.130067	0.1	0.309427
29.131733	0.1	0.306047
29.133400	0.1	0.304114
29.135067	0.1	0.303290
29.136733	0.1	0.303369
29.138400	0.1	0.302931
29.140067	0.1	0.300072
29.141733	0.1	0.294289
29.143400	0.1	0.286964
29.145067	0.1	0.279997
29.146733	0.1	0.274489
29.148400	0.1	0.270931
29.150067	0.1	0.270070
29.151733	0.1	0.272524
29.153400	0.1	0.277543
29.155067	0.1	0.283252
29.156733	0.1	0.287727
29.158400	0.1	0.289283
29.160067	0.1	0.287429
29.161733	0.1	0.283401
29.163400	0.1	0.278763
29.165067	0.1	0.274284
29.166733	0.1	0.270018
29.168400	0.1	0.265520
29.170067	0.1	0.260742
29.171733	0.1	0.256826
[truncated: 254,121 more chars]
