# Supplementary material for: Fade into you: genetic control of pigmentation patterns in red-flesh apple (Malus domestica)
Source: Front Plant Sci. 2025 Jan 13;15:1462545. doi: 10.3389/fpls.2024.1462545 (PMC11770013; doi:10.3389/fpls.2024.1462545)
Supplement: Supplementary file 4 [file DataSheet1.zip › CB A1UV_VIS_4/CB A1UV_VIS_4.txt]

URL	chrom://thermo-pfav3ojr/ChromeleonLocal/Instrument Data/Vanquish_MS/Dimitri/VALEMA/Pierre/Echantillons 03-04-24.seq/331.smp/UV_VIS_4.channel/UV_VIS_4.chm
Channel	UV_VIS_4

Injection Information:
Data Vault	ChromeleonLocal
Sequence	Echantillons 03-04-24
Name	CB A1
Number	4
Position	B:A4
Comment	colonne SB-AQ MeOH+5%AA
Processing Method	Quantitative
Instrument Method	VALEMA test separation GRAQ 4
Type	Unknown
Status	Finished
Inject Time	4/3/2024 7:45:25 PM +02:00
Volume (µl)	10.0000
Dilution Factor	1.0000
Weight	1.0000

Chromatogram Data Information:
Time Min. (min)	0.001733
Time Max. (min)	47.000067
Data Points	28200
Detector	UV
Generating Data System	Chromeleon 7.3.2.10759
Exporting Data System	Chromeleon 7.3.2.0
Operator	Instrument Controller
Signal Quantity	Absorbance
Signal Unit	mAU
Signal Min.	-7.753489
Signal Max.	29.697213
Channel	UV_VIS_4
Driver Name	VDAD.dll
Channel Type	Evaluation
Min. Step (s)	0.1
Max. Step (s)	0.1
Average Step (s)	0.1

Signal Parameter Information:
Signal Info	WVL:512 nm

Chromatogram Data:
Time (min)	Step (s)	Value (mAU)
0.001733	n.a.	0.000000
0.003400	0.1	-0.000061
0.005067	0.1	-0.000531
0.006733	0.1	-0.002291
0.008400	0.1	-0.006286
0.010067	0.1	-0.012377
0.011733	0.1	-0.018897
0.013400	0.1	-0.024070
0.015067	0.1	-0.027488
0.016733	0.1	-0.030142
0.018400	0.1	-0.033467
0.020067	0.1	-0.038263
0.021733	0.1	-0.044126
0.023400	0.1	-0.049765
0.025067	0.1	-0.054045
0.026733	0.1	-0.056606
0.028400	0.1	-0.057453
0.030067	0.1	-0.056527
0.031733	0.1	-0.053779
0.033400	0.1	-0.049262
0.035067	0.1	-0.043446
0.036733	0.1	-0.037337
0.038400	0.1	-0.031800
0.040067	0.1	-0.027209
0.041733	0.1	-0.023721
0.043400	0.1	-0.021257
0.045067	0.1	-0.019134
0.046733	0.1	-0.016540
0.048400	0.1	-0.013490
0.050067	0.1	-0.010477
0.051733	0.1	-0.007693
0.053400	0.1	-0.005593
0.055067	0.1	-0.005285
0.056733	0.1	-0.007208
0.058400	0.1	-0.010198
0.060067	0.1	-0.012661
0.061733	0.1	-0.014277
0.063400	0.1	-0.016042
0.065067	0.1	-0.018887
0.066733	0.1	-0.022664
0.068400	0.1	-0.026301
0.070067	0.1	-0.028634
0.071733	0.1	-0.029155
0.073400	0.1	-0.028126
0.075067	0.1	-0.026268
0.076733	0.1	-0.024457
0.078400	0.1	-0.023269
0.080067	0.1	-0.022524
0.081733	0.1	-0.021691
0.083400	0.1	-0.020792
0.085067	0.1	-0.020205
0.086733	0.1	-0.019879
0.088400	0.1	-0.019423
0.090067	0.1	-0.018519
0.091733	0.1	-0.016987
0.093400	0.1	-0.014924
0.095067	0.1	-0.012852
0.096733	0.1	-0.011632
0.098400	0.1	-0.011972
0.100067	0.1	-0.013551
0.101733	0.1	-0.015097
0.103400	0.1	-0.015609
0.105067	0.1	-0.015139
0.106733	0.1	-0.014375
0.108400	0.1	-0.013891
0.110067	0.1	-0.013919
0.111733	0.1	-0.014598
0.113400	0.1	-0.015711
0.115067	0.1	-0.016415
0.116733	0.1	-0.016214
0.118400	0.1	-0.015628
0.120067	0.1	-0.015465
0.121733	0.1	-0.016284
0.123400	0.1	-0.018249
0.125067	0.1	-0.020759
0.126733	0.1	-0.022626
0.128400	0.1	-0.023106
0.130067	0.1	-0.022575
0.131733	0.1	-0.022091
0.133400	0.1	-0.022626
0.135067	0.1	-0.024126
0.136733	0.1	-0.025285
0.138400	0.1	-0.025118
0.140067	0.1	-0.024186
0.141733	0.1	-0.023525
0.143400	0.1	-0.023553
0.145067	0.1	-0.024270
0.146733	0.1	-0.025565
0.148400	0.1	-0.027143
0.150067	0.1	-0.028480
0.151733	0.1	-0.029053
0.153400	0.1	-0.028871
0.155067	0.1	-0.028675
0.156733	0.1	-0.029248
0.158400	0.1	-0.030706
0.160067	0.1	-0.032643
0.161733	0.1	-0.034487
0.163400	0.1	-0.035362
0.165067	0.1	-0.034296
0.166733	0.1	-0.031302
0.168400	0.1	-0.027763
0.170067	0.1	-0.025071
0.171733	0.1	-0.023241
0.173400	0.1	-0.021309
0.175067	0.1	-0.018673
0.176733	0.1	-0.015944
0.178400	0.1	-0.014706
0.180067	0.1	-0.015958
0.181733	0.1	-0.018817
0.183400	0.1	-0.021635
0.185067	0.1	-0.023595
0.186733	0.1	-0.024680
0.188400	0.1	-0.025290
0.190067	0.1	-0.025961
0.191733	0.1	-0.026720
0.193400	0.1	-0.027125
0.195067	0.1	-0.026990
0.196733	0.1	-0.026510
0.198400	0.1	-0.025830
0.200067	0.1	-0.024894
0.201733	0.1	-0.023996
0.203400	0.1	-0.024014
0.205067	0.1	-0.025742
0.206733	0.1	-0.029146
0.208400	0.1	-0.033271
0.210067	0.1	-0.036652
0.211733	0.1	-0.037979
0.213400	0.1	-0.036662
0.215067	0.1	-0.033248
0.216733	0.1	-0.029560
0.218400	0.1	-0.027539
0.220067	0.1	-0.027511
0.221733	0.1	-0.028368
0.223400	0.1	-0.029108
0.225067	0.1	-0.029751
0.226733	0.1	-0.031060
0.228400	0.1	-0.033416
0.230067	0.1	-0.035889
0.231733	0.1	-0.036894
0.233400	0.1	-0.035907
0.235067	0.1	-0.034021
0.236733	0.1	-0.032755
0.238400	0.1	-0.032424
0.240067	0.1	-0.031982
0.241733	0.1	-0.030305
0.243400	0.1	-0.027297
0.245067	0.1	-0.023847
0.246733	0.1	-0.020983
0.248400	0.1	-0.019264
0.250067	0.1	-0.018813
0.251733	0.1	-0.019474
0.253400	0.1	-0.020759
0.255067	0.1	-0.021709
0.256733	0.1	-0.021537
0.258400	0.1	-0.020564
0.260067	0.1	-0.019958
0.261733	0.1	-0.020587
0.263400	0.1	-0.022287
0.265067	0.1	-0.024149
0.266733	0.1	-0.025555
0.268400	0.1	-0.026547
0.270067	0.1	-0.027595
0.271733	0.1	-0.029262
0.273400	0.1	-0.031302
0.275067	0.1	-0.032526
0.276733	0.1	-0.032447
0.278400	0.1	-0.032084
0.280067	0.1	-0.032634
0.281733	0.1	-0.034263
0.283400	0.1	-0.036098
0.285067	0.1	-0.037025
0.286733	0.1	-0.036582
0.288400	0.1	-0.034957
0.290067	0.1	-0.032508
0.291733	0.1	-0.029588
0.293400	0.1	-0.026291
0.295067	0.1	-0.022575
0.296733	0.1	-0.019055
0.298400	0.1	-0.017118
0.300067	0.1	-0.017853
0.301733	0.1	-0.021192
0.303400	0.1	-0.025723
0.305067	0.1	-0.029351
0.306733	0.1	-0.030692
0.308400	0.1	-0.029868
0.310067	0.1	-0.028037
0.311733	0.1	-0.026221
0.313400	0.1	-0.024601
0.315067	0.1	-0.023195
0.316733	0.1	-0.022366
0.318400	0.1	-0.022310
0.320067	0.1	-0.022715
0.321733	0.1	-0.023427
0.323400	0.1	-0.024838
0.325067	0.1	-0.027190
0.326733	0.1	-0.029779
0.328400	0.1	-0.031432
0.330067	0.1	-0.031479
0.331733	0.1	-0.030422
0.333400	0.1	-0.029407
0.335067	0.1	-0.028834
0.336733	0.1	-0.028186
0.338400	0.1	-0.027148
0.340067	0.1	-0.025947
0.341733	0.1	-0.025039
0.343400	0.1	-0.024741
0.345067	0.1	-0.024838
0.346733	0.1	-0.024666
0.348400	0.1	-0.023823
0.350067	0.1	-0.022640
0.351733	0.1	-0.021835
0.353400	0.1	-0.021853
0.355067	0.1	-0.022743
0.356733	0.1	-0.024252
0.358400	0.1	-0.025849
0.360067	0.1	-0.027171
0.361733	0.1	-0.028512
0.363400	0.1	-0.030282
0.365067	0.1	-0.032140
0.366733	0.1	-0.033360
0.368400	0.1	-0.033705
0.370067	0.1	-0.033295
0.371733	0.1	-0.032312
0.373400	0.1	-0.030864
0.375067	0.1	-0.028666
0.376733	0.1	-0.025528
0.378400	0.1	-0.021993
0.380067	0.1	-0.018738
0.381733	0.1	-0.016196
0.383400	0.1	-0.014766
0.385067	0.1	-0.014477
0.386733	0.1	-0.014957
0.388400	0.1	-0.016079
0.390067	0.1	-0.017933
0.391733	0.1	-0.020079
0.393400	0.1	-0.021607
0.395067	0.1	-0.022161
0.396733	0.1	-0.022291
0.398400	0.1	-0.022645
0.400067	0.1	-0.023283
0.401733	0.1	-0.023465
0.403400	0.1	-0.022212
0.405067	0.1	-0.019711
0.406733	0.1	-0.017695
0.408400	0.1	-0.017742
0.410067	0.1	-0.019604
0.411733	0.1	-0.021723
0.413400	0.1	-0.022748
0.415067	0.1	-0.021886
0.416733	0.1	-0.018994
0.418400	0.1	-0.015250
0.420067	0.1	-0.012573
0.421733	0.1	-0.012005
0.423400	0.1	-0.013439
0.425067	0.1	-0.016517
0.426733	0.1	-0.020615
0.428400	0.1	-0.024471
0.430067	0.1	-0.026971
0.431733	0.1	-0.028051
0.433400	0.1	-0.028084
0.435067	0.1	-0.027129
0.436733	0.1	-0.025262
0.438400	0.1	-0.022911
0.440067	0.1	-0.020578
0.441733	0.1	-0.018696
0.443400	0.1	-0.017728
0.445067	0.1	-0.018082
0.446733	0.1	-0.019693
0.448400	0.1	-0.021658
0.450067	0.1	-0.022664
0.451733	0.1	-0.022072
0.453400	0.1	-0.020312
0.455067	0.1	-0.017933
0.456733	0.1	-0.015241
0.458400	0.1	-0.012885
0.460067	0.1	-0.011753
0.461733	0.1	-0.012056
0.463400	0.1	-0.012964
0.465067	0.1	-0.013346
0.466733	0.1	-0.012768
0.468400	0.1	-0.011749
0.470067	0.1	-0.010910
0.471733	0.1	-0.010505
0.473400	0.1	-0.010855
0.475067	0.1	-0.012284
0.476733	0.1	-0.014259
0.478400	0.1	-0.015418
0.480067	0.1	-0.015055
0.481733	0.1	-0.013798
0.483400	0.1	-0.012661
0.485067	0.1	-0.012256
0.486733	0.1	-0.012778
0.488400	0.1	-0.014002
0.490067	0.1	-0.015474
0.491733	0.1	-0.017015
0.493400	0.1	-0.018822
0.495067	0.1	-0.020880
0.496733	0.1	-0.022682
0.498400	0.1	-0.023483
0.500067	0.1	-0.022799
0.501733	0.1	-0.021053
0.503400	0.1	-0.019176
0.505067	0.1	-0.017215
0.506733	0.1	-0.014249
0.508400	0.1	-0.010179
0.510067	0.1	-0.006529
0.511733	0.1	-0.004964
0.513400	0.1	-0.005779
0.515067	0.1	-0.008331
0.516733	0.1	-0.012177
0.518400	0.1	-0.017108
0.520067	0.1	-0.022538
0.521733	0.1	-0.027269
0.523400	0.1	-0.030324
0.525067	0.1	-0.031758
0.526733	0.1	-0.032056
0.528400	0.1	-0.031199
0.530067	0.1	-0.029122
0.531733	0.1	-0.026585
0.533400	0.1	-0.024727
0.535067	0.1	-0.023763
0.536733	0.1	-0.023106
0.538400	0.1	-0.022431
0.540067	0.1	-0.021877
0.541733	0.1	-0.021644
0.543400	0.1	-0.021979
0.545067	0.1	-0.023074
0.546733	0.1	-0.024890
0.548400	0.1	-0.027269
0.550067	0.1	-0.029816
0.551733	0.1	-0.031735
0.553400	0.1	-0.032429
0.555067	0.1	-0.031819
0.556733	0.1	-0.029975
0.558400	0.1	-0.027376
0.560067	0.1	-0.025150
0.561733	0.1	-0.024242
0.563400	0.1	-0.024531
0.565067	0.1	-0.024973
0.566733	0.1	-0.024759
0.568400	0.1	-0.024149
0.570067	0.1	-0.023707
0.571733	0.1	-0.023623
0.573400	0.1	-0.024191
0.575067	0.1	-0.025830
0.576733	0.1	-0.028517
0.578400	0.1	-0.031563
0.580067	0.1	-0.034152
0.581733	0.1	-0.035856
0.583400	0.1	-0.036373
0.585067	0.1	-0.035428
0.586733	0.1	-0.033323
0.588400	0.1	-0.031055
0.590067	0.1	-0.029611
0.591733	0.1	-0.029164
0.593400	0.1	-0.029127
0.595067	0.1	-0.028899
0.596733	0.1	-0.028242
0.598400	0.1	-0.027418
0.600067	0.1	-0.026822
0.601733	0.1	-0.026207
0.603400	0.1	-0.025094
0.605067	0.1	-0.023739
0.606733	0.1	-0.022771
0.608400	0.1	-0.022464
0.610067	0.1	-0.022943
0.611733	0.1	-0.024242
0.613400	0.1	-0.026044
0.615067	0.1	-0.027758
0.616733	0.1	-0.028759
0.618400	0.1	-0.028717
0.620067	0.1	-0.027786
0.621733	0.1	-0.026589
0.623400	0.1	-0.025984
0.625067	0.1	-0.026622
0.626733	0.1	-0.028731
0.628400	0.1	-0.031977
0.630067	0.1	-0.035102
0.631733	0.1	-0.036545
0.633400	0.1	-0.035795
0.635067	0.1	-0.033658
0.636733	0.1	-0.031423
0.638400	0.1	-0.030096
0.640067	0.1	-0.029807
0.641733	0.1	-0.029625
0.643400	0.1	-0.028536
0.645067	0.1	-0.026398
0.646733	0.1	-0.024149
0.648400	0.1	-0.023153
0.650067	0.1	-0.024233
0.651733	0.1	-0.027088
0.653400	0.1	-0.030673
0.655067	0.1	-0.034086
0.656733	0.1	-0.036815
0.658400	0.1	-0.038529
0.660067	0.1	-0.039060
0.661733	0.1	-0.038282
0.663400	0.1	-0.035781
0.665067	0.1	-0.031227
0.666733	0.1	-0.025113
0.668400	0.1	-0.018938
0.670067	0.1	-0.014324
0.671733	0.1	-0.012028
0.673400	0.1	-0.012042
0.675067	0.1	-0.014151
0.676733	0.1	-0.017458
0.678400	0.1	-0.020200
0.680067	0.1	-0.021276
0.681733	0.1	-0.021332
0.683400	0.1	-0.021546
0.685067	0.1	-0.022170
0.686733	0.1	-0.022589
0.688400	0.1	-0.022124
0.690067	0.1	-0.020578
0.691733	0.1	-0.018422
0.693400	0.1	-0.016405
0.695067	0.1	-0.015027
0.696733	0.1	-0.014408
0.698400	0.1	-0.014422
0.700067	0.1	-0.015004
0.701733	0.1	-0.016224
0.703400	0.1	-0.017909
0.705067	0.1	-0.019451
0.706733	0.1	-0.020228
0.708400	0.1	-0.019921
0.710067	0.1	-0.018496
0.711733	0.1	-0.016401
0.713400	0.1	-0.014501
0.715067	0.1	-0.013490
0.716733	0.1	-0.013676
0.718400	0.1	-0.015087
0.720067	0.1	-0.017378
0.721733	0.1	-0.020037
0.723400	0.1	-0.022994
0.725067	0.1	-0.026408
0.726733	0.1	-0.029830
0.728400	0.1	-0.032336
0.730067	0.1	-0.033095
0.731733	0.1	-0.031800
0.733400	0.1	-0.028899
0.735067	0.1	-0.025616
0.736733	0.1	-0.023381
0.738400	0.1	-0.022911
0.740067	0.1	-0.023819
0.741733	0.1	-0.025094
0.743400	0.1	-0.025970
0.745067	0.1	-0.026301
0.746733	0.1	-0.026301
0.748400	0.1	-0.026459
0.750067	0.1	-0.027372
0.751733	0.1	-0.029062
0.753400	0.1	-0.030692
0.755067	0.1	-0.031064
0.756733	0.1	-0.029593
0.758400	0.1	-0.026817
0.760067	0.1	-0.023763
0.761733	0.1	-0.020829
0.763400	0.1	-0.017867
0.765067	0.1	-0.015022
0.766733	0.1	-0.012890
0.768400	0.1	-0.012154
0.770067	0.1	-0.013178
0.771733	0.1	-0.015614
0.773400	0.1	-0.018757
0.775067	0.1	-0.022319
0.776733	0.1	-0.026063
0.778400	0.1	-0.029332
0.780067	0.1	-0.031465
0.781733	0.1	-0.032317
0.783400	0.1	-0.032177
0.785067	0.1	-0.031120
0.786733	0.1	-0.028890
0.788400	0.1	-0.025658
0.790067	0.1	-0.022310
0.791733	0.1	-0.019791
0.793400	0.1	-0.018841
0.795067	0.1	-0.019968
0.796733	0.1	-0.023018
0.798400	0.1	-0.027162
0.800067	0.1	-0.031367
0.801733	0.1	-0.034394
0.803400	0.1	-0.035083
0.805067	0.1	-0.033411
0.806733	0.1	-0.030738
0.808400	0.1	-0.028694
0.810067	0.1	-0.027893
0.811733	0.1	-0.027628
0.813400	0.1	-0.026920
0.815067	0.1	-0.025695
0.816733	0.1	-0.024601
0.818400	0.1	-0.024326
0.820067	0.1	-0.025178
0.821733	0.1	-0.026743
0.823400	0.1	-0.028117
0.825067	0.1	-0.028810
0.826733	0.1	-0.029164
0.828400	0.1	-0.029844
0.830067	0.1	-0.031255
0.831733	0.1	-0.033327
0.833400	0.1	-0.035581
0.835067	0.1	-0.037258
0.836733	0.1	-0.037686
0.838400	0.1	-0.036713
0.840067	0.1	-0.034957
0.841733	0.1	-0.033635
0.843400	0.1	-0.033635
0.845067	0.1	-0.034724
0.846733	0.1	-0.036303
0.848400	0.1	-0.038380
0.850067	0.1	-0.041192
0.851733	0.1	-0.044550
0.853400	0.1	-0.047814
0.855067	0.1	-0.050170
0.856733	0.1	-0.051190
0.858400	0.1	-0.051013
0.860067	0.1	-0.049816
0.861733	0.1	-0.047702
0.863400	0.1	-0.045155
0.865067	0.1	-0.042636
0.866733	0.1	-0.039884
0.868400	0.1	-0.036298
0.870067	0.1	-0.032028
0.871733	0.1	-0.028345
0.873400	0.1	-0.026650
0.875067	0.1	-0.027427
0.876733	0.1	-0.030138
0.878400	0.1	-0.033439
0.880067	0.1	-0.035847
0.881733	0.1	-0.036899
0.883400	0.1	-0.037532
0.885067	0.1	-0.038841
0.886733	0.1	-0.040629
0.888400	0.1	-0.041882
0.890067	0.1	-0.042212
0.891733	0.1	-0.041923
0.893400	0.1	-0.041192
0.895067	0.1	-0.040331
0.896733	0.1	-0.040135
0.898400	0.1	-0.041104
0.900067	0.1	-0.042832
0.901733	0.1	-0.044550
0.903400	0.1	-0.046007
0.905067	0.1	-0.047376
0.906733	0.1	-0.048634
0.908400	0.1	-0.049598
0.910067	0.1	-0.049868
0.911733	0.1	-0.048592
0.913400	0.1	-0.045444
0.915067	0.1	-0.041695
0.916733	0.1	-0.039288
0.918400	0.1	-0.038906
0.920067	0.1	-0.039795
0.921733	0.1	-0.041099
0.923400	0.1	-0.042180
0.925067	0.1	-0.042426
0.926733	0.1	-0.041854
0.928400	0.1	-0.041337
0.930067	0.1	-0.041793
0.931733	0.1	-0.043088
0.933400	0.1	-0.043861
0.935067	0.1	-0.042650
0.936733	0.1	-0.039260
0.938400	0.1	-0.034771
0.940067	0.1	-0.030678
0.941733	0.1	-0.028317
0.943400	0.1	-0.028475
0.945067	0.1	-0.030757
0.946733	0.1	-0.033630
0.948400	0.1	-0.035535
0.950067	0.1	-0.035665
0.951733	0.1	-0.033830
0.953400	0.1	-0.030529
0.955067	0.1	-0.027255
0.956733	0.1	-0.025770
0.958400	0.1	-0.026519
0.960067	0.1	-0.028582
0.961733	0.1	-0.030785
0.963400	0.1	-0.032177
0.965067	0.1	-0.032266
0.966733	0.1	-0.031381
0.968400	0.1	-0.030342
0.970067	0.1	-0.029807
0.971733	0.1	-0.029909
0.973400	0.1	-0.030422
0.975067	0.1	-0.031204
0.976733	0.1	-0.032252
0.978400	0.1	-0.033267
0.980067	0.1	-0.033644
0.981733	0.1	-0.033230
0.983400	0.1	-0.032987
0.985067	0.1	-0.034375
0.986733	0.1	-0.037607
0.988400	0.1	-0.041160
0.990067	0.1	-0.043376
0.991733	0.1	-0.043567
0.993400	0.1	-0.041593
0.995067	0.1	-0.037695
0.996733	0.1	-0.032978
0.998400	0.1	-0.029122
1.000067	0.1	-0.027250
1.001733	0.1	-0.027632
1.003400	0.1	-0.030049
1.005067	0.1	-0.033774
1.006733	0.1	-0.037495
1.008400	0.1	-0.039912
1.010067	0.1	-0.040438
1.011733	0.1	-0.039469
1.013400	0.1	-0.038040
1.015067	0.1	-0.037104
1.016733	0.1	-0.036890
1.018400	0.1	-0.037006
1.020067	0.1	-0.037216
1.021733	0.1	-0.037733
1.023400	0.1	-0.038799
1.025067	0.1	-0.040275
1.026733	0.1	-0.041639
1.028400	0.1	-0.042366
1.030067	0.1	-0.042543
1.031733	0.1	-0.042589
1.033400	0.1	-0.042361
1.035067	0.1	-0.041313
1.036733	0.1	-0.039521
1.038400	0.1	-0.037905
1.040067	0.1	-0.037309
1.041733	0.1	-0.037602
1.043400	0.1	-0.038138
1.045067	0.1	-0.038859
1.046733	0.1	-0.040368
1.048400	0.1	-0.042887
1.050067	0.1	-0.045421
1.051733	0.1	-0.046291
1.053400	0.1	-0.044694
1.055067	0.1	-0.041495
1.056733	0.1	-0.038324
1.058400	0.1	-0.036224
1.060067	0.1	-0.035083
1.061733	0.1	-0.034119
1.063400	0.1	-0.033081
1.065067	0.1	-0.032727
1.066733	0.1	-0.033905
1.068400	0.1	-0.036545
1.070067	0.1	-0.039903
1.071733	0.1	-0.043195
1.073400	0.1	-0.045663
1.075067	0.1	-0.046738
1.076733	0.1	-0.046394
1.078400	0.1	-0.044932
1.080067	0.1	-0.042594
1.081733	0.1	-0.039916
1.083400	0.1	-0.037998
1.085067	0.1	-0.037896
1.086733	0.1	-0.039600
1.088400	0.1	-0.041942
1.090067	0.1	-0.043609
1.091733	0.1	-0.044131
1.093400	0.1	-0.043991
1.095067	0.1	-0.043907
1.096733	0.1	-0.043903
1.098400	0.1	-0.043469
1.100067	0.1	-0.042692
1.101733	0.1	-0.042324
1.103400	0.1	-0.043046
1.105067	0.1	-0.044992
1.106733	0.1	-0.047339
1.108400	0.1	-0.048499
1.110067	0.1	-0.047437
1.111733	0.1	-0.044601
1.113400	0.1	-0.041360
1.115067	0.1	-0.038831
1.116733	0.1	-0.037351
1.118400	0.1	-0.037020
1.120067	0.1	-0.037914
1.121733	0.1	-0.039381
1.123400	0.1	-0.040070
1.125067	0.1	-0.039237
1.126733	0.1	-0.037523
1.128400	0.1	-0.036294
1.130067	0.1	-0.036145
1.131733	0.1	-0.036596
1.133400	0.1	-0.037393
1.135067	0.1	-0.039143
1.136733	0.1	-0.042440
1.138400	0.1	-0.046631
1.140067	0.1	-0.049826
1.141733	0.1	-0.050310
1.143400	0.1	-0.047912
1.145067	0.1	-0.044261
1.146733	0.1	-0.041798
1.148400	0.1	-0.041947
1.150067	0.1	-0.044322
1.151733	0.1	-0.047693
1.153400	0.1	-0.051074
1.155067	0.1	-0.053826
1.156733	0.1	-0.055535
1.158400	0.1	-0.055591
1.160067	0.1	-0.053630
1.161733	0.1	-0.050515
1.163400	0.1	-0.047912
1.165067	0.1	-0.046715
1.166733	0.1	-0.046715
1.168400	0.1	-0.047423
1.170067	0.1	-0.048736
1.171733	0.1	-0.050720
1.173400	0.1	-0.052825
1.175067	0.1	-0.053998
1.176733	0.1	-0.053695
1.178400	0.1	-0.052243
1.180067	0.1	-0.050589
1.181733	0.1	-0.049844
1.183400	0.1	-0.050371
1.185067	0.1	-0.051348
1.186733	0.1	-0.051432
1.188400	0.1	-0.049970
1.190067	0.1	-0.047535
1.191733	0.1	-0.045369
1.193400	0.1	-0.044545
1.195067	0.1	-0.045188
1.196733	0.1	-0.046273
1.198400	0.1	-0.046808
1.200067	0.1	-0.046929
1.201733	0.1	-0.047185
1.203400	0.1	-0.047432
1.205067	0.1	-0.047148
1.206733	0.1	-0.046408
1.208400	0.1	-0.045933
1.210067	0.1	-0.046487
1.211733	0.1	-0.048294
1.213400	0.1	-0.050543
1.215067	0.1	-0.051986
1.216733	0.1	-0.052247
1.218400	0.1	-0.051870
1.220067	0.1	-0.051344
1.221733	0.1	-0.050594
1.223400	0.1	-0.049183
1.225067	0.1	-0.046720
1.226733	0.1	-0.043563
1.228400	0.1	-0.040676
1.230067	0.1	-0.038585
1.231733	0.1	-0.037267
1.233400	0.1	-0.036671
1.235067	0.1	-0.036587
1.236733	0.1	-0.036526
1.238400	0.1	-0.036112
1.240067	0.1	-0.035600
1.241733	0.1	-0.035753
1.243400	0.1	-0.036960
1.245067	0.1	-0.038790
1.246733	0.1	-0.040638
1.248400	0.1	-0.042156
1.250067	0.1	-0.043036
1.251733	0.1	-0.042999
1.253400	0.1	-0.042100
1.255067	0.1	-0.040731
1.256733	0.1	-0.039311
1.258400	0.1	-0.038184
1.260067	0.1	-0.037840
1.261733	0.1	-0.038682
1.263400	0.1	-0.040582
1.265067	0.1	-0.042757
1.266733	0.1	-0.044191
1.268400	0.1	-0.044373
1.270067	0.1	-0.043567
1.271733	0.1	-0.041979
1.273400	0.1	-0.039623
1.275067	0.1	-0.037309
1.276733	0.1	-0.036508
1.278400	0.1	-0.037835
1.280067	0.1	-0.040159
1.281733	0.1	-0.041514
1.283400	0.1	-0.040960
1.285067	0.1	-0.039237
1.286733	0.1	-0.037723
1.288400	0.1	-0.037281
1.290067	0.1	-0.038021
1.291733	0.1	-0.039604
1.293400	0.1	-0.041588
1.295067	0.1	-0.043865
1.296733	0.1	-0.046785
1.298400	0.1	-0.050934
1.300067	0.1	-0.056736
1.301733	0.1	-0.064019
1.303400	0.1	-0.072443
1.305067	0.1	-0.082091
1.306733	0.1	-0.093165
1.308400	0.1	-0.105114
1.310067	0.1	-0.116578
1.311733	0.1	-0.126138
1.313400	0.1	-0.133081
1.315067	0.1	-0.137421
1.316733	0.1	-0.139163
1.318400	0.1	-0.137743
1.320067	0.1	-0.132294
1.321733	0.1	-0.122231
1.323400	0.1	-0.107377
1.325067	0.1	-0.088052
1.326733	0.1	-0.065183
1.328400	0.1	-0.040033
1.330067	0.1	-0.014049
1.331733	0.1	0.010985
1.333400	0.1	0.033034
1.335067	0.1	0.050375
1.336733	0.1	0.062166
1.338400	0.1	0.068457
1.340067	0.1	0.069942
1.341733	0.1	0.067996
1.343400	0.1	0.064345
1.345067	0.1	0.060019
1.346733	0.1	0.054711
1.348400	0.1	0.047409
1.350067	0.1	0.037896
1.351733	0.1	0.027460
1.353400	0.1	0.017681
1.355067	0.1	0.009029
1.356733	0.1	0.001192
1.358400	0.1	-0.005853
1.360067	0.1	-0.011781
1.361733	0.1	-0.016396
1.363400	0.1	-0.020028
1.365067	0.1	-0.023250
1.366733	0.1	-0.025965
1.368400	0.1	-0.027539
1.370067	0.1	-0.028140
1.371733	0.1	-0.028787
1.373400	0.1	-0.030412
1.375067	0.1	-0.033840
1.376733	0.1	-0.039968
1.378400	0.1	-0.049006
1.380067	0.1	-0.059870
1.381733	0.1	-0.070869
1.383400	0.1	-0.080778
1.385067	0.1	-0.089309
1.386733	0.1	-0.097216
1.388400	0.1	-0.105933
1.390067	0.1	-0.116588
1.391733	0.1	-0.129174
1.393400	0.1	-0.142907
1.395067	0.1	-0.157310
1.396733	0.1	-0.172569
1.398400	0.1	-0.189315
1.400067	0.1	-0.208244
1.401733	0.1	-0.229315
1.403400	0.1	-0.251308
1.405067	0.1	-0.272314
1.406733	0.1	-0.291159
1.408400	0.1	-0.308449
1.410067	0.1	-0.325888
1.411733	0.1	-0.344538
1.413400	0.1	-0.364273
1.415067	0.1	-0.384618
1.416733	0.1	-0.405181
1.418400	0.1	-0.425209
1.420067	0.1	-0.443626
1.421733	0.1	-0.459822
1.423400	0.1	-0.473955
1.425067	0.1	-0.486481
1.426733	0.1	-0.497685
1.428400	0.1	-0.507850
1.430067	0.1	-0.517489
1.431733	0.1	-0.527389
1.433400	0.1	-0.537978
1.435067	0.1	-0.548279
1.436733	0.1	-0.556237
1.438400	0.1	-0.560633
1.440067	0.1	-0.562044
1.441733	0.1	-0.561955
1.443400	0.1	-0.561615
1.445067	0.1	-0.561574
1.446733	0.1	-0.561820
1.448400	0.1	-0.562402
1.450067	0.1	-0.563497
1.451733	0.1	-0.564610
1.453400	0.1	-0.564894
1.455067	0.1	-0.564442
1.456733	0.1	-0.564069
1.458400	0.1	-0.563688
1.460067	0.1	-0.562347
1.461733	0.1	-0.559734
1.463400	0.1	-0.556484
1.465067	0.1	-0.553420
1.466733	0.1	-0.551315
1.468400	0.1	-0.550589
1.470067	0.1	-0.551026
1.471733	0.1	-0.552302
1.473400	0.1	-0.554579
1.475067	0.1	-0.558016
1.476733	0.1	-0.562328
1.478400	0.1	-0.567175
1.480067	0.1	-0.572507
1.481733	0.1	-0.578291
1.483400	0.1	-0.584056
1.485067	0.1	-0.589327
1.486733	0.1	-0.594552
1.488400	0.1	-0.600768
1.490067	0.1	-0.608163
1.491733	0.1	-0.615674
1.493400	0.1	-0.621937
1.495067	0.1	-0.626491
1.496733	0.1	-0.629937
1.498400	0.1	-0.633500
1.500067	0.1	-0.638175
1.501733	0.1	-0.644038
1.503400	0.1	-0.650268
1.505067	0.1	-0.655325
1.506733	0.1	-0.657421
1.508400	0.1	-0.655968
1.510067	0.1	-0.652177
1.511733	0.1	-0.647581
1.513400	0.1	-0.642505
1.515067	0.1	-0.636433
1.516733	0.1	-0.629197
1.518400	0.1	-0.621239
1.520067	0.1	-0.612726
1.521733	0.1	-0.602975
1.523400	0.1	-0.591096
1.525067	0.1	-0.577164
1.526733	0.1	-0.562500
1.528400	0.1	-0.548582
1.530067	0.1	-0.535622
1.531733	0.1	-0.522677
1.533400	0.1	-0.509112
1.535067	0.1	-0.495124
1.536733	0.1	-0.481051
1.538400	0.1	-0.467123
1.540067	0.1	-0.453647
1.541733	0.1	-0.441112
1.543400	0.1	-0.430504
1.545067	0.1	-0.422741
1.546733	0.1	-0.417670
1.548400	0.1	-0.414411
1.550067	0.1	-0.412092
1.551733	0.1	-0.410001
1.553400	0.1	-0.407491
1.555067	0.1	-0.403933
1.556733	0.1	-0.398764
1.558400	0.1	-0.391658
1.560067	0.1	-0.382885
1.561733	0.1	-0.373377
1.563400	0.1	-0.364035
1.565067	0.1	-0.355374
1.566733	0.1	-0.347910
1.568400	0.1	-0.342177
1.570067	0.1	-0.338922
1.571733	0.1	-0.339742
1.573400	0.1	-0.346997
1.575067	0.1	-0.362894
1.576733	0.1	-0.389181
1.578400	0.1	-0.427621
1.580067	0.1	-0.480716
1.581733	0.1	-0.551934
1.583400	0.1	-0.645090
1.585067	0.1	-0.764197
1.586733	0.1	-0.914354
1.588400	0.1	-1.101913
1.590067	0.1	-1.333570
1.591733	0.1	-1.615956
1.593400	0.1	-1.954939
1.595067	0.1	-2.354584
1.596733	0.1	-2.816403
1.598400	0.1	-3.337846
1.600067	0.1	-3.909720
1.601733	0.1	-4.514982
1.603400	0.1	-5.129101
1.605067	0.1	-5.720258
1.606733	0.1	-6.249920
1.608400	0.1	-6.675064
1.610067	0.1	-6.951811
1.611733	0.1	-7.040175
1.613400	0.1	-6.909235
1.615067	0.1	-6.541749
1.616733	0.1	-5.937079
1.618400	0.1	-5.111373
1.620067	0.1	-4.094951
1.621733	0.1	-2.928376
1.623400	0.1	-1.657358
1.625067	0.1	-0.326768
1.626733	0.1	1.023659
1.628400	0.1	2.360819
1.630067	0.1	3.658459
1.631733	0.1	4.896373
1.633400	0.1	6.059068
1.635067	0.1	7.134285
1.636733	0.1	8.111508
1.638400	0.1	8.981572
1.640067	0.1	9.737993
1.641733	0.1	10.377686
1.643400	0.1	10.900414
1.645067	0.1	11.308626
1.646733	0.1	11.606868
1.648400	0.1	11.800728
1.650067	0.1	11.896994
1.651733	0.1	11.904170
1.653400	0.1	11.832388
1.655067	0.1	11.692820
1.656733	0.1	11.496809
1.658400	0.1	11.255257
1.660067	0.1	10.978538
1.661733	0.1	10.675928
1.663400	0.1	10.354677
1.665067	0.1	10.020696
1.666733	0.1	9.679827
1.668400	0.1	9.337291
1.670067	0.1	8.996478
1.671733	0.1	8.659302
1.673400	0.1	8.327239
1.675067	0.1	8.001556
1.676733	0.1	7.682806
1.678400	0.1	7.370752
1.680067	0.1	7.065078
1.681733	0.1	6.766026
1.683400	0.1	6.474163
1.685067	0.1	6.189668
1.686733	0.1	5.911961
1.688400	0.1	5.640103
1.690067	0.1	5.373736
1.691733	0.1	5.113133
1.693400	0.1	4.858160
1.695067	0.1	4.608277
1.696733	0.1	4.363363
1.698400	0.1	4.123650
1.700067	0.1	3.889422
1.701733	0.1	3.661104
1.703400	0.1	3.439556
1.705067	0.1	3.225934
1.706733	0.1	3.021262
1.708400	0.1	2.826033
1.710067	0.1	2.639983
1.711733	0.1	2.462044
1.713400	0.1	2.290965
1.715067	0.1	2.125907
1.716733	0.1	1.966562
1.718400	0.1	1.812838
1.720067	0.1	1.664949
1.721733	0.1	1.523439
1.723400	0.1	1.388853
1.725067	0.1	1.261570
1.726733	0.1	1.141420
1.728400	0.1	1.027100
1.730067	0.1	0.916468
1.731733	0.1	0.808053
1.733400	0.1	0.702273
1.735067	0.1	0.600894
1.736733	0.1	0.505350
1.738400	0.1	0.415640
1.740067	0.1	0.330606
1.741733	0.1	0.248905
1.743400	0.1	0.169873
1.745067	0.1	0.093514
1.746733	0.1	0.020210
1.748400	0.1	-0.049202
1.750067	0.1	-0.113905
1.751733	0.1	-0.173892
1.753400	0.1	-0.230060
1.755067	0.1	-0.283616
1.756733	0.1	-0.335276
1.758400	0.1	-0.384944
1.760067	0.1	-0.432213
1.761733	0.1	-0.476977
1.763400	0.1	-0.519501
1.765067	0.1	-0.559823
1.766733	0.1	-0.597378
1.768400	0.1	-0.631879
1.770067	0.1	-0.663851
1.771733	0.1	-0.693784
1.773400	0.1	-0.721463
1.775067	0.1	-0.746218
1.776733	0.1	-0.767703
1.778400	0.1	-0.786697
1.780067	0.1	-0.804714
1.781733	0.1	-0.822730
1.783400	0.1	-0.840607
1.785067	0.1	-0.857571
1.786733	0.1	-0.873003
1.788400	0.1	-0.887015
1.790067	0.1	-0.900212
1.791733	0.1	-0.912845
1.793400	0.1	-0.924189
1.795067	0.1	-0.933101
1.796733	0.1	-0.939402
1.798400	0.1	-0.944124
1.800067	0.1	-0.948608
1.801733	0.1	-0.953721
1.803400	0.1	-0.959514
1.805067	0.1	-0.965479
1.806733	0.1	-0.971323
1.808400	0.1	-0.977032
1.810067	0.1	-0.982438
1.811733	0.1	-0.987411
1.813400	0.1	-0.991961
1.815067	0.1	-0.996143
1.816733	0.1	-0.999942
1.818400	0.1	-1.003486
1.820067	0.1	-1.006969
1.821733	0.1	-1.010052
1.823400	0.1	-1.011770
1.825067	0.1	-1.011607
1.826733	0.1	-1.010033
1.828400	0.1	-1.007714
1.830067	0.1	-1.004953
1.831733	0.1	-1.002052
1.833400	0.1	-0.999523
1.835067	0.1	-0.997903
1.836733	0.1	-0.997563
1.838400	0.1	-0.998522
1.840067	0.1	-1.000152
1.841733	0.1	-1.001158
1.843400	0.1	-1.000445
1.845067	0.1	-0.998001
1.846733	0.1	-0.994746
1.848400	0.1	-0.991751
1.850067	0.1	-0.989628
1.851733	0.1	-0.988184
1.853400	0.1	-0.986597
1.855067	0.1	-0.984264
1.856733	0.1	-0.981255
1.858400	0.1	-0.977693
1.860067	0.1	-0.972948
1.861733	0.1	-0.965609
1.863400	0.1	-0.954419
1.865067	0.1	-0.939174
1.866733	0.1	-0.920258
1.868400	0.1	-0.897376
1.870067	0.1	-0.869534
1.871733	0.1	-0.836165
1.873400	0.1	-0.797617
1.875067	0.1	-0.754804
1.876733	0.1	-0.708746
1.878400	0.1	-0.660610
1.880067	0.1	-0.611423
1.881733	0.1	-0.561341
1.883400	0.1	-0.509908
1.885067	0.1	-0.457689
1.886733	0.1	-0.407323
1.888400	0.1	-0.362252
1.890067	0.1	-0.324384
1.891733	0.1	-0.293194
1.893400	0.1	-0.267033
1.895067	0.1	-0.245138
1.896733	0.1	-0.228500
1.898400	0.1	-0.218432
1.900067	0.1	-0.214665
1.901733	0.1	-0.215601
1.903400	0.1	-0.219899
1.905067	0.1	-0.227145
1.906733	0.1	-0.237129
1.908400	0.1	-0.249236
1.910067	0.1	-0.263159
1.911733	0.1	-0.279318
1.913400	0.1	-0.297870
1.915067	0.1	-0.318070
1.916733	0.1	-0.338862
1.918400	0.1	-0.359709
1.920067	0.1	-0.380431
1.921733	0.1	-0.400669
1.923400	0.1	-0.419952
1.925067	0.1	-0.437913
1.926733	0.1	-0.453931
1.928400	0.1	-0.467421
1.930067	0.1	-0.478704
1.931733	0.1	-0.488595
1.933400	0.1	-0.497061
1.935067	0.1	-0.503617
1.936733	0.1	-0.508237
1.938400	0.1	-0.511291
1.940067	0.1	-0.513690
1.941733	0.1	-0.516917
1.943400	0.1	-0.521867
1.945067	0.1	-0.527999
1.946733	0.1	-0.534151
1.948400	0.1	-0.539399
1.950067	0.1	-0.543101
1.951733	0.1	-0.545285
1.953400	0.1	-0.546840
1.955067	0.1	-0.548605
1.956733	0.1	-0.550747
1.958400	0.1	-0.553103
1.960067	0.1	-0.555613
1.961733	0.1	-0.558146
1.963400	0.1	-0.560191
1.965067	0.1	-0.561052
1.966733	0.1	-0.560475
1.968400	0.1	-0.559045
1.970067	0.1	-0.558048
1.971733	0.1	-0.558775
1.973400	0.1	-0.561713
1.975067	0.1	-0.566291
1.976733	0.1	-0.571231
1.978400	0.1	-0.575385
1.980067	0.1	-0.578244
1.981733	0.1	-0.579599
1.983400	0.1	-0.579329
1.985067	0.1	-0.578128
1.986733	0.1	-0.577411
1.988400	0.1	-0.578007
1.990067	0.1	-0.579613
1.991733	0.1	-0.581550
1.993400	0.1	-0.583511
1.995067	0.1	-0.585504
1.996733	0.1	-0.587525
1.998400	0.1	-0.589616
2.000067	0.1	-0.591706
2.001733	0.1	-0.593513
2.003400	0.1	-0.594920
2.005067	0.1	-0.595935
2.006733	0.1	-0.596312
2.008400	0.1	-0.595930
2.010067	0.1	-0.595422
2.011733	0.1	-0.595753
2.013400	0.1	-0.597080
2.015067	0.1	-0.598752
2.016733	0.1	-0.600112
2.018400	0.1	-0.600656
2.020067	0.1	-0.599972
2.021733	0.1	-0.598063
2.023400	0.1	-0.595595
2.025067	0.1	-0.593867
2.026733	0.1	-0.594049
2.028400	0.1	-0.596279
2.030067	0.1	-0.599865
2.031733	0.1	-0.603879
2.033400	0.1	-0.607418
2.035067	0.1	-0.609895
2.036733	0.1	-0.611162
2.038400	0.1	-0.611269
2.040067	0.1	-0.610407
2.041733	0.1	-0.608978
2.043400	0.1	-0.607353
2.045067	0.1	-0.605867
2.046733	0.1	-0.604871
2.048400	0.1	-0.604568
2.050067	0.1	-0.604694
2.051733	0.1	-0.604587
2.053400	0.1	-0.603776
2.055067	0.1	-0.602338
2.056733	0.1	-0.600447
2.058400	0.1	-0.597890
2.060067	0.1	-0.594528
2.061733	0.1	-0.590831
2.063400	0.1	-0.587380
2.065067	0.1	-0.584484
2.066733	0.1	-0.582361
2.068400	0.1	-0.580763
2.070067	0.1	-0.578873
2.071733	0.1	-0.576144
2.073400	0.1	-0.572759
2.075067	0.1	-0.569345
2.076733	0.1	-0.566756
2.078400	0.1	-0.565536
2.080067	0.1	-0.565234
2.081733	0.1	-0.564675
2.083400	0.1	-0.563129
2.085067	0.1	-0.560726
2.086733	0.1	-0.558016
2.088400	0.1	-0.555487
2.090067	0.1	-0.553499
2.091733	0.1	-0.552367
2.093400	0.1	-0.552200
2.095067	0.1	-0.552498
2.096733	0.1	-0.552079
2.098400	0.1	-0.549946
2.100067	0.1	-0.546412
2.101733	0.1	-0.542798
2.103400	0.1	-0.539934
2.105067	0.1	-0.537643
2.106733	0.1	-0.535320
2.108400	0.1	-0.532442
2.110067	0.1	-0.528726
2.111733	0.1	-0.523948
2.113400	0.1	-0.517690
2.115067	0.1	-0.509662
2.116733	0.1	-0.500418
2.118400	0.1	-0.491277
2.120067	0.1	-0.483464
2.121733	0.1	-0.477596
2.123400	0.1	-0.473480
2.125067	0.1	-0.470239
2.126733	0.1	-0.466933
2.128400	0.1	-0.463007
2.130067	0.1	-0.458197
2.131733	0.1	-0.452506
2.133400	0.1	-0.446504
2.135067	0.1	-0.440758
2.136733	0.1	-0.434835
2.138400	0.1	-0.428017
2.140067	0.1	-0.420613
2.141733	0.1	-0.413498
2.143400	0.1	-0.407160
2.145067	0.1	-0.401554
2.146733	0.1	-0.396431
2.148400	0.1	-0.391551
2.150067	0.1	-0.386545
2.151733	0.1	-0.381018
2.153400	0.1	-0.374764
2.155067	0.1	-0.367761
2.156733	0.1	-0.360040
2.158400	0.1	-0.351849
2.160067	0.1	-0.343905
2.161733	0.1	-0.337018
2.163400	0.1	-0.331649
2.165067	0.1	-0.327462
2.166733	0.1	-0.323215
2.168400	0.1	-0.317679
2.170067	0.1	-0.310917
2.171733	0.1	-0.303900
2.173400	0.1	-0.297246
2.175067	0.1	-0.291034
2.176733	0.1	-0.285166
2.178400	0.1	-0.279448
2.180067	0.1	-0.273748
2.181733	0.1	-0.268035
2.183400	0.1	-0.262237
2.185067	0.1	-0.256342
2.186733	0.1	-0.250642
2.188400	0.1	-0.245511
2.190067	0.1	-0.240924
2.191733	0.1	-0.236519
2.193400	0.1	-0.232384
2.195067	0.1	-0.229226
2.196733	0.1	-0.227559
2.198400	0.1	-0.226963
2.200067	0.1	-0.226051
2.201733	0.1	-0.223215
2.203400	0.1	-0.217645
2.205067	0.1	-0.210055
2.206733	0.1	-0.202642
2.208400	0.1	-0.197706
2.210067	0.1	-0.195927
2.211733	0.1	-0.196015
2.213400	0.1	-0.195783
2.215067	0.1	-0.193818
2.216733	0.1	-0.190465
2.218400	0.1	-0.187145
2.220067	0.1	-0.184509
2.221733	0.1	-0.181859
2.223400	0.1	-0.178227
2.225067	0.1	-0.173273
2.226733	0.1	-0.167163
2.228400	0.1	-0.160350
2.230067	0.1	-0.153724
2.231733	0.1	-0.148220
2.233400	0.1	-0.144001
2.235067	0.1	-0.140625
2.236733	0.1	-0.137668
2.238400	0.1	-0.134576
2.240067	0.1	-0.130977
2.241733	0.1	-0.127349
2.243400	0.1	-0.124676
2.245067	0.1	-0.123284
2.246733	0.1	-0.122492
2.248400	0.1	-0.121300
2.250067	0.1	-0.119200
2.251733	0.1	-0.116052
2.253400	0.1	-0.111843
2.255067	0.1	-0.106976
2.256733	0.1	-0.102525
2.258400	0.1	-0.099628
2.260067	0.1	-0.098585
2.261733	0.1	-0.098809
2.263400	0.1	-0.099856
2.265067	0.1	-0.101570
2.266733	0.1	-0.103028
2.268400	0.1	-0.102888
2.270067	0.1	-0.100825
2.271733	0.1	-0.097873
2.273400	0.1	-0.095405
2.275067	0.1	-0.094082
2.276733	0.1	-0.093374
2.278400	0.1	-0.092196
2.280067	0.1	-0.090008
2.281733	0.1	-0.087149
2.283400	0.1	-0.084098
2.285067	0.1	-0.081025
2.286733	0.1	-0.078236
2.288400	0.1	-0.076401
2.290067	0.1	-0.075675
2.291733	0.1	-0.075158
2.293400	0.1	-0.073919
2.295067	0.1	-0.072112
2.296733	0.1	-0.070487
2.298400	0.1	-0.069523
2.300067	0.1	-0.069276
2.301733	0.1	-0.069113
2.303400	0.1	-0.067931
2.305067	0.1	-0.065290
2.306733	0.1	-0.061844
2.308400	0.1	-0.058622
2.310067	0.1	-0.056261
2.311733	0.1	-0.054874
2.313400	0.1	-0.054385
2.315067	0.1	-0.054571
2.316733	0.1	-0.055009
2.318400	0.1	-0.055660
2.320067	0.1	-0.056829
2.321733	0.1	-0.058236
2.323400	0.1	-0.059227
2.325067	0.1	-0.059740
2.326733	0.1	-0.060298
2.328400	0.1	-0.061207
2.330067	0.1	-0.061728
2.331733	0.1	-0.060364
2.333400	0.1	-0.056461
2.335067	0.1	-0.051083
2.336733	0.1	-0.046305
2.338400	0.1	-0.043730
2.340067	0.1	-0.043553
2.341733	0.1	-0.045118
2.343400	0.1	-0.047898
2.345067	0.1	-0.051442
2.346733	0.1	-0.054715
2.348400	0.1	-0.056536
2.350067	0.1	-0.056797
2.351733	0.1	-0.056378
2.353400	0.1	-0.055833
2.355067	0.1	-0.054967
2.356733	0.1	-0.053286
2.358400	0.1	-0.050440
2.360067	0.1	-0.046887
2.361733	0.1	-0.043856
2.363400	0.1	-0.042156
2.365067	0.1	-0.041355
2.366733	0.1	-0.040513
2.368400	0.1	-0.039302
2.370067	0.1	-0.038487
2.371733	0.1	-0.039083
2.373400	0.1	-0.041230
2.375067	0.1	-0.043982
2.376733	0.1	-0.045798
2.378400	0.1	-0.045425
2.380067	0.1	-0.042692
2.381733	0.1	-0.038575
2.383400	0.1	-0.034715
2.385067	0.1	-0.032457
2.386733	0.1	-0.032005
2.388400	0.1	-0.032787
2.390067	0.1	-0.034138
2.391733	0.1	-0.035474
2.393400	0.1	-0.036373
2.395067	0.1	-0.036787
2.396733	0.1	-0.036829
2.398400	0.1	-0.036815
2.400067	0.1	-0.037467
2.401733	0.1	-0.039092
2.403400	0.1	-0.040717
2.405067	0.1	-0.040908
2.406733	0.1	-0.039213
2.408400	0.1	-0.036336
2.410067	0.1	-0.033183
2.411733	0.1	-0.030231
2.413400	0.1	-0.027958
2.415067	0.1	-0.027134
2.416733	0.1	-0.027982
2.418400	0.1	-0.029751
2.420067	0.1	-0.031427
2.421733	0.1	-0.032401
2.423400	0.1	-0.032587
2.425067	0.1	-0.032354
2.426733	0.1	-0.032233
2.428400	0.1	-0.032540
2.430067	0.1	-0.033299
2.431733	0.1	-0.034352
2.433400	0.1	-0.035330
2.435067	0.1	-0.035726
2.436733	0.1	-0.035227
2.438400	0.1	-0.033942
2.440067	0.1	-0.032680
2.441733	0.1	-0.032568
2.443400	0.1	-0.033900
2.445067	0.1	-0.035828
2.446733	0.1	-0.037211
2.448400	0.1	-0.037393
2.450067	0.1	-0.036564
2.451733	0.1	-0.035567
2.453400	0.1	-0.035092
2.455067	0.1	-0.035022
2.456733	0.1	-0.035008
2.458400	0.1	-0.035348
2.460067	0.1	-0.036601
2.461733	0.1	-0.038468
2.463400	0.1	-0.039884
2.465067	0.1	-0.040233
2.466733	0.1	-0.039916
2.468400	0.1	-0.039628
2.470067	0.1	-0.039707
2.471733	0.1	-0.040401
2.473400	0.1	-0.041588
2.475067	0.1	-0.042212
2.476733	0.1	-0.041369
2.478400	0.1	-0.039469
2.480067	0.1	-0.037700
2.481733	0.1	-0.037150
2.483400	0.1	-0.038426
2.485067	0.1	-0.041192
2.486733	0.1	-0.044229
2.488400	0.1	-0.046249
2.490067	0.1	-0.047027
2.491733	0.1	-0.047353
2.493400	0.1	-0.047786
2.495067	0.1	-0.048243
2.496733	0.1	-0.048797
2.498400	0.1	-0.049444
2.500067	0.1	-0.049709
2.501733	0.1	-0.049425
2.503400	0.1	-0.049160
2.505067	0.1	-0.049691
2.506733	0.1	-0.051544
2.508400	0.1	-0.054701
2.510067	0.1	-0.058305
2.511733	0.1	-0.061174
2.513400	0.1	-0.062771
2.515067	0.1	-0.063404
2.516733	0.1	-0.063390
2.518400	0.1	-0.062799
2.520067	0.1	-0.062073
2.521733	0.1	-0.061803
2.523400	0.1	-0.061882
2.525067	0.1	-0.061719
2.526733	0.1	-0.061123
2.528400	0.1	-0.060298
2.530067	0.1	-0.059372
2.531733	0.1	-0.058254
2.533400	0.1	-0.056927
2.535067	0.1	-0.055712
2.536733	0.1	-0.054850
2.538400	0.1	-0.054212
2.540067	0.1	-0.053579
2.541733	0.1	-0.052699
2.543400	0.1	-0.051279
2.545067	0.1	-0.049444
2.546733	0.1	-0.047791
2.548400	0.1	-0.046869
2.550067	0.1	-0.046981
2.551733	0.1	-0.048289
2.553400	0.1	-0.050706
2.555067	0.1	-0.053928
2.556733	0.1	-0.057849
2.558400	0.1	-0.062608
2.560067	0.1	-0.067828
2.561733	0.1	-0.072592
2.563400	0.1	-0.076098
2.565067	0.1	-0.077710
2.566733	0.1	-0.076913
2.568400	0.1	-0.073975
2.570067	0.1	-0.070035
2.571733	0.1	-0.066245
2.573400	0.1	-0.063167
2.575067	0.1	-0.061141
2.576733	0.1	-0.060727
2.578400	0.1	-0.062212
2.580067	0.1	-0.064708
2.581733	0.1	-0.066473
2.583400	0.1	-0.066417
2.585067	0.1	-0.064881
2.586733	0.1	-0.063083
2.588400	0.1	-0.062254
2.590067	0.1	-0.062911
2.591733	0.1	-0.064657
2.593400	0.1	-0.066832
2.595067	0.1	-0.068936
2.596733	0.1	-0.070576
2.598400	0.1	-0.071344
2.600067	0.1	-0.070846
2.601733	0.1	-0.069141
2.603400	0.1	-0.066981
2.605067	0.1	-0.064978
2.606733	0.1	-0.062915
2.608400	0.1	-0.060364
2.610067	0.1	-0.057649
2.611733	0.1	-0.055637
2.613400	0.1	-0.054999
2.615067	0.1	-0.056196
2.616733	0.1	-0.059493
2.618400	0.1	-0.064196
2.620067	0.1	-0.068671
2.621733	0.1	-0.071432
2.623400	0.1	-0.071689
2.625067	0.1	-0.069542
2.626733	0.1	-0.066212
2.628400	0.1	-0.063162
2.630067	0.1	-0.061174
2.631733	0.1	-0.060559
2.633400	0.1	-0.061085
2.635067	0.1	-0.061728
2.636733	0.1	-0.061672
2.638400	0.1	-0.061248
2.640067	0.1	-0.061104
2.641733	0.1	-0.061383
2.643400	0.1	-0.062082
2.645067	0.1	-0.063223
2.646733	0.1	-0.064755
2.648400	0.1	-0.066608
2.650067	0.1	-0.068629
2.651733	0.1	-0.070576
2.653400	0.1	-0.072489
2.655067	0.1	-0.074310
2.656733	0.1	-0.075442
2.658400	0.1	-0.075330
2.660067	0.1	-0.074022
2.661733	0.1	-0.071935
2.663400	0.1	-0.069574
2.665067	0.1	-0.067265
2.666733	0.1	-0.064969
2.668400	0.1	-0.062636
2.670067	0.1	-0.060410
2.671733	0.1	-0.058524
2.673400	0.1	-0.057234
2.675067	0.1	-0.056867
2.676733	0.1	-0.057649
2.678400	0.1	-0.059344
2.680067	0.1	-0.061137
2.681733	0.1	-0.062152
2.683400	0.1	-0.062231
2.685067	0.1	-0.061793
2.686733	0.1	-0.061099
2.688400	0.1	-0.060350
2.690067	0.1	-0.059814
2.691733	0.1	-0.059353
2.693400	0.1	-0.058520
2.695067	0.1	-0.057654
2.696733	0.1	-0.057742
2.698400	0.1	-0.058915
2.700067	0.1	-0.060149
2.701733	0.1	-0.060406
2.703400	0.1	-0.059279
2.705067	0.1	-0.057034
2.706733	0.1	-0.054464
2.708400	0.1	-0.052322
2.710067	0.1	-0.051013
2.711733	0.1	-0.050911
2.713400	0.1	-0.052480
2.715067	0.1	-0.055768
2.716733	0.1	-0.059842
2.718400	0.1	-0.063092
2.720067	0.1	-0.064396
2.721733	0.1	-0.064145
2.723400	0.1	-0.063619
2.725067	0.1	-0.063432
2.726733	0.1	-0.063130
2.728400	0.1	-0.062003
2.730067	0.1	-0.059726
2.731733	0.1	-0.056787
2.733400	0.1	-0.054520
2.735067	0.1	-0.054110
2.736733	0.1	-0.055274
2.738400	0.1	-0.056378
2.740067	0.1	-0.056000
2.741733	0.1	-0.053975
2.743400	0.1	-0.050990
2.745067	0.1	-0.048215
2.746733	0.1	-0.046929
2.748400	0.1	-0.047758
2.750067	0.1	-0.050417
2.751733	0.1	-0.053826
2.753400	0.1	-0.056401
2.755067	0.1	-0.057104
2.756733	0.1	-0.055898
2.758400	0.1	-0.053137
2.760067	0.1	-0.049532
2.761733	0.1	-0.046492
2.763400	0.1	-0.045160
2.765067	0.1	-0.045137
2.766733	0.1	-0.045146
2.768400	0.1	-0.044913
2.770067	0.1	-0.045137
2.771733	0.1	-0.046152
2.773400	0.1	-0.047577
2.775067	0.1	-0.049043
2.776733	0.1	-0.050603
2.778400	0.1	-0.052233
2.780067	0.1	-0.053602
2.781733	0.1	-0.054380
2.783400	0.1	-0.054245
2.785067	0.1	-0.053211
2.786733	0.1	-0.052094
2.788400	0.1	-0.051730
2.790067	0.1	-0.051935
2.791733	0.1	-0.051875
2.793400	0.1	-0.051218
2.795067	0.1	-0.050389
2.796733	0.1	-0.050114
2.798400	0.1	-0.050832
2.800067	0.1	-0.052364
2.801733	0.1	-0.054073
2.803400	0.1	-0.055209
2.805067	0.1	-0.055437
2.806733	0.1	-0.055134
2.808400	0.1	-0.054827
2.810067	0.1	-0.054915
2.811733	0.1	-0.055996
2.813400	0.1	-0.058245
2.815067	0.1	-0.060569
2.816733	0.1	-0.061290
2.818400	0.1	-0.059498
2.820067	0.1	-0.055679
2.821733	0.1	-0.051600
2.823400	0.1	-0.048913
2.825067	0.1	-0.047763
2.826733	0.1	-0.047460
2.828400	0.1	-0.047884
2.830067	0.1	-0.049192
2.831733	0.1	-0.050659
2.833400	0.1	-0.050860
2.835067	0.1	-0.049286
2.836733	0.1	-0.047181
2.838400	0.1	-0.046189
2.840067	0.1	-0.046799
2.841733	0.1	-0.048503
2.843400	0.1	-0.050589
2.845067	0.1	-0.052275
2.846733	0.1	-0.052731
2.848400	0.1	-0.051232
2.850067	0.1	-0.047521
2.851733	0.1	-0.042212
2.853400	0.1	-0.036866
2.855067	0.1	-0.033397
2.856733	0.1	-0.033006
2.858400	0.1	-0.035609
2.860067	0.1	-0.040149
2.861733	0.1	-0.045095
2.863400	0.1	-0.048899
2.865067	0.1	-0.050678
2.866733	0.1	-0.050277
2.868400	0.1	-0.047898
2.870067	0.1	-0.044168
2.871733	0.1	-0.040391
2.873400	0.1	-0.037835
2.875067	0.1	-0.036657
2.876733	0.1	-0.036079
2.878400	0.1	-0.035772
2.880067	0.1	-0.036284
2.881733	0.1	-0.038142
2.883400	0.1	-0.041123
2.885067	0.1	-0.044275
2.886733	0.1	-0.046431
2.888400	0.1	-0.046976
2.890067	0.1	-0.046273
2.891733	0.1	-0.045178
2.893400	0.1	-0.044145
2.895067	0.1	-0.043069
2.896733	0.1	-0.041868
2.898400	0.1	-0.040750
2.900067	0.1	-0.040159
2.901733	0.1	-0.040494
2.903400	0.1	-0.041681
2.905067	0.1	-0.043171
2.906733	0.1	-0.044494
2.908400	0.1	-0.045463
2.910067	0.1	-0.045793
2.911733	0.1	-0.045239
2.913400	0.1	-0.044280
2.915067	0.1	-0.043856
2.916733	0.1	-0.044163
2.918400	0.1	-0.044457
2.920067	0.1	-0.044168
2.921733	0.1	-0.043623
2.923400	0.1	-0.043828
2.925067	0.1	-0.045355
2.926733	0.1	-0.047553
2.928400	0.1	-0.048988
2.930067	0.1	-0.048750
2.931733	0.1	-0.047204
2.933400	0.1	-0.045486
2.935067	0.1	-0.044350
2.936733	0.1	-0.043730
2.938400	0.1	-0.043442
2.940067	0.1	-0.043702
2.941733	0.1	-0.044508
2.943400	0.1	-0.045337
2.945067	0.1	-0.046007
2.946733	0.1	-0.047055
2.948400	0.1	-0.048424
2.950067	0.1	-0.048932
2.951733	0.1	-0.047884
2.953400	0.1	-0.045928
2.955067	0.1	-0.043805
2.956733	0.1	-0.041681
2.958400	0.1	-0.039865
2.960067	0.1	-0.039451
2.961733	0.1	-0.041714
2.963400	0.1	-0.046408
2.965067	0.1	-0.051255
2.966733	0.1	-0.053896
2.968400	0.1	-0.053602
2.970067	0.1	-0.051120
2.971733	0.1	-0.048080
2.973400	0.1	-0.046347
2.975067	0.1	-0.047102
2.976733	0.1	-0.050366
2.978400	0.1	-0.054874
2.980067	0.1	-0.058585
2.981733	0.1	-0.059986
2.983400	0.1	-0.058901
2.985067	0.1	-0.056410
2.986733	0.1	-0.054422
2.988400	0.1	-0.054273
2.990067	0.1	-0.055437
2.991733	0.1	-0.056229
2.993400	0.1	-0.055633
2.995067	0.1	-0.053896
2.996733	0.1	-0.051819
2.998400	0.1	-0.050310
3.000067	0.1	-0.050152
3.001733	0.1	-0.051260
3.003400	0.1	-0.052652
3.005067	0.1	-0.053467
3.006733	0.1	-0.053491
3.008400	0.1	-0.053081
3.010067	0.1	-0.052876
3.011733	0.1	-0.053151
3.013400	0.1	-0.053556
3.015067	0.1	-0.053667
3.016733	0.1	-0.053374
3.018400	0.1	-0.052638
3.020067	0.1	-0.051530
3.021733	0.1	-0.050450
3.023400	0.1	-0.049789
3.025067	0.1	-0.049486
3.026733	0.1	-0.049174
3.028400	0.1	-0.048415
3.030067	0.1	-0.046897
3.031733	0.1	-0.044568
3.033400	0.1	-0.041774
3.035067	0.1	-0.039367
3.036733	0.1	-0.038315
3.038400	0.1	-0.039106
3.040067	0.1	-0.041556
3.041733	0.1	-0.045155
3.043400	0.1	-0.049588
3.045067	0.1	-0.054543
3.046733	0.1	-0.059106
3.048400	0.1	-0.062301
3.050067	0.1	-0.064219
3.051733	0.1	-0.065868
3.053400	0.1	-0.068089
3.055067	0.1	-0.070976
3.056733	0.1	-0.073775
3.058400	0.1	-0.075116
3.060067	0.1	-0.073994
3.061733	0.1	-0.070464
3.063400	0.1	-0.065514
3.065067	0.1	-0.060746
3.066733	0.1	-0.057314
3.068400	0.1	-0.055153
3.070067	0.1	-0.053961
3.071733	0.1	-0.053826
3.073400	0.1	-0.054608
3.075067	0.1	-0.055833
3.076733	0.1	-0.056899
3.078400	0.1	-0.057225
3.080067	0.1	-0.056769
3.081733	0.1	-0.056187
3.083400	0.1	-0.055889
3.085067	0.1	-0.055698
3.086733	0.1	-0.055446
3.088400	0.1	-0.055176
3.090067	0.1	-0.054776
3.091733	0.1	-0.054138
3.093400	0.1	-0.053570
3.095067	0.1	-0.053532
3.096733	0.1	-0.053942
3.098400	0.1	-0.054147
3.100067	0.1	-0.053765
3.101733	0.1	-0.053095
3.103400	0.1	-0.052727
3.105067	0.1	-0.052997
3.106733	0.1	-0.053742
3.108400	0.1	-0.054562
3.110067	0.1	-0.055069
3.111733	0.1	-0.054841
3.113400	0.1	-0.053747
3.115067	0.1	-0.052475
3.116733	0.1	-0.052075
3.118400	0.1	-0.053016
3.120067	0.1	-0.054832
3.121733	0.1	-0.056578
3.123400	0.1	-0.057635
3.125067	0.1	-0.058133
3.126733	0.1	-0.058571
3.128400	0.1	-0.059325
3.130067	0.1	-0.060336
3.131733	0.1	-0.061034
3.133400	0.1	-0.060899
3.135067	0.1	-0.060047
3.136733	0.1	-0.059097
3.138400	0.1	-0.058585
3.140067	0.1	-0.058338
3.141733	0.1	-0.057942
3.143400	0.1	-0.057728
3.145067	0.1	-0.058278
3.146733	0.1	-0.059274
3.148400	0.1	-0.059628
3.150067	0.1	-0.058552
3.151733	0.1	-0.056359
3.153400	0.1	-0.054212
3.155067	0.1	-0.053155
3.156733	0.1	-0.053416
3.158400	0.1	-0.054501
3.160067	0.1	-0.055721
3.161733	0.1	-0.056410
3.163400	0.1	-0.056168
3.165067	0.1	-0.055237
3.166733	0.1	-0.054385
3.168400	0.1	-0.054296
3.170067	0.1	-0.055204
3.171733	0.1	-0.057206
3.173400	0.1	-0.060392
3.175067	0.1	-0.064368
3.176733	0.1	-0.068042
3.178400	0.1	-0.070189
3.180067	0.1	-0.070375
3.181733	0.1	-0.069481
3.183400	0.1	-0.068941
3.185067	0.1	-0.069188
3.186733	0.1	-0.069547
3.188400	0.1	-0.069295
3.190067	0.1	-0.068378
3.191733	0.1	-0.067404
3.193400	0.1	-0.066822
3.195067	0.1	-0.066049
3.196733	0.1	-0.064252
3.198400	0.1	-0.061770
3.200067	0.1	-0.059693
3.201733	0.1	-0.058231
3.203400	0.1	-0.056908
3.205067	0.1	-0.055847
3.206733	0.1	-0.055558
3.208400	0.1	-0.056210
3.210067	0.1	-0.057798
3.211733	0.1	-0.060126
3.213400	0.1	-0.062492
3.215067	0.1	-0.063879
3.216733	0.1	-0.063567
3.218400	0.1	-0.061644
3.220067	0.1	-0.059060
3.221733	0.1	-0.056885
3.223400	0.1	-0.055665
3.225067	0.1	-0.055241
3.226733	0.1	-0.054808
3.228400	0.1	-0.053700
3.230067	0.1	-0.052457
3.231733	0.1	-0.052452
3.233400	0.1	-0.054492
3.235067	0.1	-0.058161
3.236733	0.1	-0.062101
3.238400	0.1	-0.064457
3.240067	0.1	-0.063861
3.241733	0.1	-0.060597
3.243400	0.1	-0.056555
3.245067	0.1	-0.053686
3.246733	0.1	-0.052694
3.248400	0.1	-0.053192
3.250067	0.1	-0.054203
3.251733	0.1	-0.054338
3.253400	0.1	-0.052769
3.255067	0.1	-0.050315
3.256733	0.1	-0.048853
3.258400	0.1	-0.049393
3.260067	0.1	-0.051232
3.261733	0.1	-0.053318
3.263400	0.1	-0.055796
3.265067	0.1	-0.059498
3.266733	0.1	-0.064075
3.268400	0.1	-0.067656
3.270067	0.1	-0.068750
3.271733	0.1	-0.067814
3.273400	0.1	-0.066487
3.275067	0.1	-0.065882
3.276733	0.1	-0.065868
3.278400	0.1	-0.065686
3.280067	0.1	-0.065137
3.281733	0.1	-0.064690
3.283400	0.1	-0.064303
3.285067	0.1	-0.063134
3.286733	0.1	-0.060727
3.288400	0.1	-0.057649
3.290067	0.1	-0.054864
3.291733	0.1	-0.053025
3.293400	0.1	-0.052387
3.295067	0.1	-0.052936
3.296733	0.1	-0.054245
3.298400	0.1	-0.055418
3.300067	0.1	-0.055777
3.301733	0.1	-0.055176
3.303400	0.1	-0.053775
3.305067	0.1	-0.052191
3.306733	0.1	-0.051442
3.308400	0.1	-0.052005
3.310067	0.1	-0.053262
3.311733	0.1	-0.054338
3.313400	0.1	-0.054925
3.315067	0.1	-0.054822
3.316733	0.1	-0.053924
3.318400	0.1	-0.052820
3.320067	0.1	-0.052331
3.321733	0.1	-0.052662
3.323400	0.1	-0.053509
3.325067	0.1	-0.054492
3.326733	0.1	-0.055283
3.328400	0.1	-0.055628
3.330067	0.1	-0.055349
3.331733	0.1	-0.054543
3.333400	0.1	-0.053379
3.335067	0.1	-0.051819
3.336733	0.1	-0.049854
3.338400	0.1	-0.047833
3.340067	0.1	-0.046389
3.341733	0.1	-0.045891
3.343400	0.1	-0.046096
3.345067	0.1	-0.046492
3.346733	0.1	-0.046715
3.348400	0.1	-0.046594
3.350067	0.1	-0.046184
3.351733	0.1	-0.045798
3.353400	0.1	-0.046110
3.355067	0.1	-0.047823
3.356733	0.1	-0.050869
3.358400	0.1	-0.054222
3.360067	0.1	-0.056755
3.361733	0.1	-0.058031
3.363400	0.1	-0.058254
3.365067	0.1	-0.057695
3.366733	0.1	-0.056475
3.368400	0.1	-0.055195
3.370067	0.1	-0.054999
3.371733	0.1	-0.056559
3.373400	0.1	-0.059423
3.375067	0.1	-0.062669
3.376733	0.1	-0.065593
3.378400	0.1	-0.067581
3.380067	0.1	-0.068084
3.381733	0.1	-0.066948
3.383400	0.1	-0.064634
3.385067	0.1	-0.062166
3.386733	0.1	-0.060750
3.388400	0.1	-0.061048
3.390067	0.1	-0.062627
3.391733	0.1	-0.064271
3.393400	0.1	-0.065030
3.395067	0.1	-0.064690
3.396733	0.1	-0.063488
3.398400	0.1	-0.062161
3.400067	0.1	-0.061532
3.401733	0.1	-0.061570
3.403400	0.1	-0.061495
3.405067	0.1	-0.060685
3.406733	0.1	-0.059046
3.408400	0.1	-0.057057
3.410067	0.1	-0.055358
3.411733	0.1	-0.054026
3.413400	0.1	-0.052829
3.415067	0.1	-0.051879
3.416733	0.1	-0.051716
3.418400	0.1	-0.052592
3.420067	0.1	-0.053830
3.421733	0.1	-0.054222
3.423400	0.1	-0.053314
3.425067	0.1	-0.052145
3.426733	0.1	-0.052005
3.428400	0.1	-0.052750
3.430067	0.1	-0.053244
3.431733	0.1	-0.052862
3.433400	0.1	-0.051856
3.435067	0.1	-0.050920
3.436733	0.1	-0.050720
3.438400	0.1	-0.051446
3.440067	0.1	-0.052899
3.441733	0.1	-0.054799
3.443400	0.1	-0.056429
3.445067	0.1	-0.056634
3.446733	0.1	-0.055050
3.448400	0.1	-0.052792
3.450067	0.1	-0.051213
3.451733	0.1	-0.050613
3.453400	0.1	-0.050603
3.455067	0.1	-0.050981
3.456733	0.1	-0.052019
3.458400	0.1	-0.053928
3.460067	0.1	-0.056108
3.461733	0.1	-0.057155
3.463400	0.1	-0.056038
3.465067	0.1	-0.053253
3.466733	0.1	-0.050603
3.468400	0.1	-0.050035
3.470067	0.1	-0.052550
3.471733	0.1	-0.057896
3.473400	0.1	-0.065258
3.475067	0.1	-0.074166
3.476733	0.1	-0.084583
3.478400	0.1	-0.096532
3.480067	0.1	-0.110054
3.481733	0.1	-0.125337
3.483400	0.1	-0.142199
3.485067	0.1	-0.159470
3.486733	0.1	-0.175568
3.488400	0.1	-0.189501
3.490067	0.1	-0.201114
3.491733	0.1	-0.210558
3.493400	0.1	-0.217855
3.495067	0.1	-0.222605
3.496733	0.1	-0.224202
3.498400	0.1	-0.222432
3.500067	0.1	-0.217455
3.501733	0.1	-0.208970
3.503400	0.1	-0.196081
3.505067	0.1	-0.178590
3.506733	0.1	-0.158059
3.508400	0.1	-0.137058
3.510067	0.1	-0.117640
3.511733	0.1	-0.100508
3.513400	0.1	-0.085081
3.515067	0.1	-0.070315
3.516733	0.1	-0.055842
3.518400	0.1	-0.042375
3.520067	0.1	-0.030701
3.521733	0.1	-0.020810
3.523400	0.1	-0.012442
3.525067	0.1	-0.005797
3.526733	0.1	-0.001220
3.528400	0.1	0.001388
3.530067	0.1	0.002463
3.531733	0.1	0.002352
3.533400	0.1	0.001378
3.535067	0.1	0.000312
3.536733	0.1	-0.000014
3.538400	0.1	0.000303
3.540067	0.1	0.000461
3.541733	0.1	-0.000014
3.543400	0.1	-0.001187
3.545067	0.1	-0.003073
3.546733	0.1	-0.005285
3.548400	0.1	-0.007101
3.550067	0.1	-0.008037
3.551733	0.1	-0.007949
3.553400	0.1	-0.006780
3.555067	0.1	-0.004345
3.556733	0.1	-0.000587
3.558400	0.1	0.003823
3.560067	0.1	0.007409
3.561733	0.1	0.008796
3.563400	0.1	0.007940
3.565067	0.1	0.006221
3.566733	0.1	0.005318
3.568400	0.1	0.005942
3.570067	0.1	0.007702
3.571733	0.1	0.009914
3.573400	0.1	0.011963
3.575067	0.1	0.013080
3.576733	0.1	0.012619
3.578400	0.1	0.010547
3.580067	0.1	0.007432
3.581733	0.1	0.004005
3.583400	0.1	0.000871
3.585067	0.1	-0.001593
3.586733	0.1	-0.003632
3.588400	0.1	-0.005905
3.590067	0.1	-0.008433
3.591733	0.1	-0.010347
3.593400	0.1	-0.010915
3.595067	0.1	-0.010398
3.596733	0.1	-0.009746
3.598400	0.1	-0.009476
3.600067	0.1	-0.009434
3.601733	0.1	-0.009262
3.603400	0.1	-0.008610
3.605067	0.1	-0.007385
3.606733	0.1	-0.005863
3.608400	0.1	-0.004615
3.610067	0.1	-0.004475
3.611733	0.1	-0.005988
3.613400	0.1	-0.008810
3.615067	0.1	-0.012121
3.616733	0.1	-0.015395
3.618400	0.1	-0.018231
3.620067	0.1	-0.019716
3.621733	0.1	-0.019041
3.623400	0.1	-0.016666
3.625067	0.1	-0.014063
3.626733	0.1	-0.012149
3.628400	0.1	-0.010650
3.630067	0.1	-0.009001
3.631733	0.1	-0.007367
3.633400	0.1	-0.006533
3.635067	0.1	-0.007288
3.636733	0.1	-0.009770
3.638400	0.1	-0.013071
3.640067	0.1	-0.015870
3.641733	0.1	-0.017346
3.643400	0.1	-0.017420
3.645067	0.1	-0.016578
3.646733	0.1	-0.015544
3.648400	0.1	-0.015036
3.650067	0.1	-0.015497
3.651733	0.1	-0.016703
3.653400	0.1	-0.017504
3.655067	0.1	-0.016768
3.656733	0.1	-0.014594
3.658400	0.1	-0.012135
3.660067	0.1	-0.010785
3.661733	0.1	-0.011167
3.663400	0.1	-0.012410
3.665067	0.1	-0.013057
3.666733	0.1	-0.012578
3.668400	0.1	-0.011497
3.670067	0.1	-0.010668
3.671733	0.1	-0.010980
3.673400	0.1	-0.013197
3.675067	0.1	-0.017094
3.676733	0.1	-0.021108
3.678400	0.1	-0.023460
3.680067	0.1	-0.023716
3.681733	0.1	-0.022869
3.683400	0.1	-0.022086
3.685067	0.1	-0.021779
3.686733	0.1	-0.021630
3.688400	0.1	-0.020955
3.690067	0.1	-0.019232
3.691733	0.1	-0.016601
3.693400	0.1	-0.014068
3.695067	0.1	-0.013132
3.696733	0.1	-0.014873
3.698400	0.1	-0.019199
3.700067	0.1	-0.024955
3.701733	0.1	-0.030422
3.703400	0.1	-0.033984
3.705067	0.1	-0.035218
3.706733	0.1	-0.035106
3.708400	0.1	-0.034566
3.710067	0.1	-0.033560
3.711733	0.1	-0.031828
3.713400	0.1	-0.029383
3.715067	0.1	-0.026263
3.716733	0.1	-0.022496
3.718400	0.1	-0.018640
3.720067	0.1	-0.015879
3.721733	0.1	-0.014873
3.723400	0.1	-0.014985
3.725067	0.1	-0.015246
3.726733	0.1	-0.015502
3.728400	0.1	-0.016270
3.730067	0.1	-0.017872
3.731733	0.1	-0.019954
3.733400	0.1	-0.021830
3.735067	0.1	-0.023209
3.736733	0.1	-0.024564
3.738400	0.1	-0.026217
3.740067	0.1	-0.027264
3.741733	0.1	-0.026501
3.743400	0.1	-0.024093
3.745067	0.1	-0.021714
3.746733	0.1	-0.021295
3.748400	0.1	-0.023502
3.750067	0.1	-0.027288
3.751733	0.1	-0.031036
3.753400	0.1	-0.033705
3.755067	0.1	-0.034771
3.756733	0.1	-0.034161
3.758400	0.1	-0.032731
3.760067	0.1	-0.031875
3.761733	0.1	-0.032261
3.763400	0.1	-0.033504
3.765067	0.1	-0.034859
3.766733	0.1	-0.035805
3.768400	0.1	-0.035889
3.770067	0.1	-0.034459
3.771733	0.1	-0.031092
3.773400	0.1	-0.026301
3.775067	0.1	-0.021653
3.776733	0.1	-0.018836
3.778400	0.1	-0.018240
3.780067	0.1	-0.019176
3.781733	0.1	-0.021048
3.783400	0.1	-0.023497
3.785067	0.1	-0.025746
3.786733	0.1	-0.026631
3.788400	0.1	-0.025663
3.790067	0.1	-0.023982
3.791733	0.1	-0.023432
3.793400	0.1	-0.024694
3.795067	0.1	-0.026957
3.796733	0.1	-0.029085
3.798400	0.1	-0.030496
3.800067	0.1	-0.031167
3.801733	0.1	-0.031358
3.803400	0.1	-0.031162
3.805067	0.1	-0.030403
3.806733	0.1	-0.028997
3.808400	0.1	-0.027278
3.810067	0.1	-0.025975
3.811733	0.1	-0.025504
3.813400	0.1	-0.025136
3.815067	0.1	-0.023800
3.816733	0.1	-0.021700
3.818400	0.1	-0.020112
3.820067	0.1	-0.019921
3.821733	0.1	-0.021146
3.823400	0.1	-0.023181
3.825067	0.1	-0.025174
3.826733	0.1	-0.026533
3.828400	0.1	-0.027344
3.830067	0.1	-0.027921
3.831733	0.1	-0.027968
3.833400	0.1	-0.026640
3.835067	0.1	-0.023516
3.836733	0.1	-0.019129
3.838400	0.1	-0.014948
3.840067	0.1	-0.012652
3.841733	0.1	-0.013178
3.843400	0.1	-0.016117
3.845067	0.1	-0.019935
3.846733	0.1	-0.022929
3.848400	0.1	-0.024415
3.850067	0.1	-0.024918
3.851733	0.1	-0.025383
3.853400	0.1	-0.026170
3.855067	0.1	-0.026738
3.856733	0.1	-0.026380
3.858400	0.1	-0.024987
3.860067	0.1	-0.022803
3.861733	0.1	-0.020089
3.863400	0.1	-0.017337
3.865067	0.1	-0.015222
3.866733	0.1	-0.014310
3.868400	0.1	-0.014575
3.870067	0.1	-0.015069
3.871733	0.1	-0.014831
3.873400	0.1	-0.013872
3.875067	0.1	-0.012680
3.876733	0.1	-0.011818
3.878400	0.1	-0.012019
3.880067	0.1	-0.013704
3.881733	0.1	-0.016335
3.883400	0.1	-0.018659
3.885067	0.1	-0.019795
3.886733	0.1	-0.019781
3.888400	0.1	-0.018915
3.890067	0.1	-0.017215
3.891733	0.1	-0.014920
3.893400	0.1	-0.012694
3.895067	0.1	-0.010845
3.896733	0.1	-0.009201
3.898400	0.1	-0.007851
3.900067	0.1	-0.007283
3.901733	0.1	-0.007642
3.903400	0.1	-0.008554
3.905067	0.1	-0.009853
3.906733	0.1	-0.011893
3.908400	0.1	-0.014775
3.910067	0.1	-0.017970
3.911733	0.1	-0.020592
3.913400	0.1	-0.021728
3.915067	0.1	-0.021067
3.916733	0.1	-0.019129
3.918400	0.1	-0.016275
3.920067	0.1	-0.012377
3.921733	0.1	-0.007907
3.923400	0.1	-0.004251
3.925067	0.1	-0.002491
3.926733	0.1	-0.002426
3.928400	0.1	-0.003087
3.930067	0.1	-0.003744
3.931733	0.1	-0.004168
3.933400	0.1	-0.004494
3.935067	0.1	-0.004922
3.936733	0.1	-0.005430
3.938400	0.1	-0.006044
3.940067	0.1	-0.007227
3.941733	0.1	-0.009383
3.943400	0.1	-0.012121
3.945067	0.1	-0.014454
3.946733	0.1	-0.015716
3.948400	0.1	-0.016196
3.950067	0.1	-0.016629
3.951733	0.1	-0.017304
3.953400	0.1	-0.017984
3.955067	0.1	-0.018394
3.956733	0.1	-0.018366
3.958400	0.1	-0.017947
3.960067	0.1	-0.017481
3.961733	0.1	-0.017066
3.963400	0.1	-0.016484
3.965067	0.1	-0.015977
3.966733	0.1	-0.016224
3.968400	0.1	-0.017271
3.970067	0.1	-0.018482
3.971733	0.1	-0.019525
3.973400	0.1	-0.020778
3.975067	0.1	-0.022510
3.976733	0.1	-0.024219
3.978400	0.1	-0.025113
3.980067	0.1	-0.024801
3.981733	0.1	-0.023390
3.983400	0.1	-0.021379
3.985067	0.1	-0.019595
3.986733	0.1	-0.018873
3.988400	0.1	-0.019604
3.990067	0.1	-0.021392
3.991733	0.1	-0.023153
3.993400	0.1	-0.023562
3.995067	0.1	-0.021830
3.996733	0.1	-0.018561
3.998400	0.1	-0.015534
4.000067	0.1	-0.014128
4.001733	0.1	-0.014058
4.003400	0.1	-0.014119
4.005067	0.1	-0.013700
4.006733	0.1	-0.012890
4.008400	0.1	-0.011921
4.010067	0.1	-0.011204
4.011733	0.1	-0.011129
4.013400	0.1	-0.011576
4.015067	0.1	-0.011907
4.016733	0.1	-0.011493
4.018400	0.1	-0.010375
4.020067	0.1	-0.009169
4.021733	0.1	-0.008470
4.023400	0.1	-0.008545
4.025067	0.1	-0.009318
4.026733	0.1	-0.010515
4.028400	0.1	-0.012079
4.030067	0.1	-0.014161
4.031733	0.1	-0.016554
4.033400	0.1	-0.018510
4.035067	0.1	-0.019348
4.036733	0.1	-0.019148
4.038400	0.1	-0.018450
4.040067	0.1	-0.017732
4.041733	0.1	-0.017076
4.043400	0.1	-0.016284
4.045067	0.1	-0.015306
4.046733	0.1	-0.014110
4.048400	0.1	-0.012452
4.050067	0.1	-0.010342
4.051733	0.1	-0.008116
4.053400	0.1	-0.006109
4.055067	0.1	-0.004792
4.056733	0.1	-0.004605
4.058400	0.1	-0.005537
4.060067	0.1	-0.007208
4.061733	0.1	-0.008824
4.063400	0.1	-0.009304
4.065067	0.1	-0.008345
4.066733	0.1	-0.006966
4.068400	0.1	-0.006501
4.070067	0.1	-0.007274
4.071733	0.1	-0.008475
4.073400	0.1	-0.009248
4.075067	0.1	-0.009662
4.076733	0.1	-0.010272
4.078400	0.1	-0.011367
4.080067	0.1	-0.012997
4.081733	0.1	-0.015078
4.083400	0.1	-0.017309
4.085067	0.1	-0.019311
4.086733	0.1	-0.020619
4.088400	0.1	-0.020629
4.090067	0.1	-0.019171
4.091733	0.1	-0.016978
4.093400	0.1	-0.015064
4.095067	0.1	-0.014091
4.096733	0.1	-0.014091
4.098400	0.1	-0.014538
4.100067	0.1	-0.014687
4.101733	0.1	-0.013821
4.103400	0.1	-0.011614
4.105067	0.1	-0.008657
4.106733	0.1	-0.006324
4.108400	0.1	-0.005630
4.110067	0.1	-0.006426
4.111733	0.1	-0.007679
4.113400	0.1	-0.008559
4.115067	0.1	-0.009052
4.116733	0.1	-0.009486
4.118400	0.1	-0.009895
4.120067	0.1	-0.010198
4.121733	0.1	-0.010333
4.123400	0.1	-0.010082
4.125067	0.1	-0.009402
4.126733	0.1	-0.008931
4.128400	0.1	-0.009439
4.130067	0.1	-0.010990
4.131733	0.1	-0.012973
4.133400	0.1	-0.014598
4.135067	0.1	-0.015539
4.136733	0.1	-0.016140
4.138400	0.1	-0.016871
4.140067	0.1	-0.017905
4.141733	0.1	-0.019372
4.143400	0.1	-0.021229
4.145067	0.1	-0.022738
4.146733	0.1	-0.023046
4.148400	0.1	-0.022245
4.150067	0.1	-0.021071
4.151733	0.1	-0.019628
4.153400	0.1	-0.017285
4.155067	0.1	-0.013993
4.156733	0.1	-0.010994
4.158400	0.1	-0.009607
4.160067	0.1	-0.009602
4.161733	0.1	-0.009779
4.163400	0.1	-0.009551
4.165067	0.1	-0.009104
4.166733	0.1	-0.008545
4.168400	0.1	-0.007781
4.170067	0.1	-0.006901
4.171733	0.1	-0.006263
4.173400	0.1	-0.006519
4.175067	0.1	-0.008121
4.176733	0.1	-0.010659
4.178400	0.1	-0.013192
4.180067	0.1	-0.015153
4.181733	0.1	-0.016508
4.183400	0.1	-0.017267
4.185067	0.1	-0.017420
4.186733	0.1	-0.016997
4.188400	0.1	-0.015735
4.190067	0.1	-0.013215
4.191733	0.1	-0.009788
4.193400	0.1	-0.006813
4.195067	0.1	-0.005476
4.196733	0.1	-0.005653
4.198400	0.1	-0.006310
4.200067	0.1	-0.006766
4.201733	0.1	-0.006831
4.203400	0.1	-0.006314
4.205067	0.1	-0.005569
4.206733	0.1	-0.005551
4.208400	0.1	-0.006682
4.210067	0.1	-0.008405
4.211733	0.1	-0.009788
4.213400	0.1	-0.010161
4.215067	0.1	-0.009546
4.216733	0.1	-0.008596
4.218400	0.1	-0.007660
4.220067	0.1	-0.006342
4.221733	0.1	-0.004484
4.223400	0.1	-0.002710
4.225067	0.1	-0.001765
4.226733	0.1	-0.002137
4.228400	0.1	-0.004107
4.230067	0.1	-0.007437
4.231733	0.1	-0.011092
4.233400	0.1	-0.013621
4.235067	0.1	-0.014226
4.236733	0.1	-0.013690
4.238400	0.1	-0.013676
4.240067	0.1	-0.014994
4.241733	0.1	-0.017192
4.243400	0.1	-0.019204
4.245067	0.1	-0.020033
4.246733	0.1	-0.019483
4.248400	0.1	-0.017984
4.250067	0.1	-0.016000
4.251733	0.1	-0.014058
4.253400	0.1	-0.012778
4.255067	0.1	-0.012428
4.256733	0.1	-0.012405
4.258400	0.1	-0.011697
4.260067	0.1	-0.010277
4.261733	0.1	-0.009234
4.263400	0.1	-0.009616
4.265067	0.1	-0.011921
4.266733	0.1	-0.015912
4.268400	0.1	-0.020550
4.270067	0.1	-0.024601
4.271733	0.1	-0.026999
4.273400	0.1	-0.026966
4.275067	0.1	-0.024559
4.276733	0.1	-0.020573
4.278400	0.1	-0.016042
4.280067	0.1	-0.012382
4.281733	0.1	-0.011078
4.283400	0.1	-0.012573
4.285067	0.1	-0.015674
4.286733	0.1	-0.018450
4.288400	0.1	-0.019739
4.290067	0.1	-0.019879
4.291733	0.1	-0.019721
4.293400	0.1	-0.019460
4.295067	0.1	-0.018831
4.296733	0.1	-0.017518
4.298400	0.1	-0.015260
4.300067	0.1	-0.012382
4.301733	0.1	-0.009877
4.303400	0.1	-0.008591
4.305067	0.1	-0.008517
4.306733	0.1	-0.008955
4.308400	0.1	-0.009220
4.310067	0.1	-0.009052
4.311733	0.1	-0.008713
4.313400	0.1	-0.008857
4.315067	0.1	-0.010007
4.316733	0.1	-0.012042
4.318400	0.1	-0.014431
4.320067	0.1	-0.016480
4.321733	0.1	-0.017243
4.323400	0.1	-0.015800
4.325067	0.1	-0.012200
4.326733	0.1	-0.007828
4.328400	0.1	-0.004102
4.330067	0.1	-0.001453
4.331733	0.1	-0.000140
4.333400	0.1	-0.000633
4.335067	0.1	-0.002692
4.336733	0.1	-0.005369
4.338400	0.1	-0.007930
4.340067	0.1	-0.009979
4.341733	0.1	-0.011292
4.343400	0.1	-0.012117
4.345067	0.1	-0.013011
4.346733	0.1	-0.014198
4.348400	0.1	-0.015101
4.350067	0.1	-0.014929
4.351733	0.1	-0.013411
4.353400	0.1	-0.011027
4.355067	0.1	-0.008871
4.356733	0.1	-0.007851
4.358400	0.1	-0.007851
4.360067	0.1	-0.007758
4.361733	0.1	-0.006775
4.363400	0.1	-0.005411
4.365067	0.1	-0.004722
4.366733	0.1	-0.005192
4.368400	0.1	-0.006612
4.370067	0.1	-0.008298
4.371733	0.1	-0.009295
4.373400	0.1	-0.008857
4.375067	0.1	-0.007190
4.376733	0.1	-0.005551
4.378400	0.1	-0.005332
4.380067	0.1	-0.007073
4.381733	0.1	-0.010091
4.383400	0.1	-0.012894
4.385067	0.1	-0.014147
4.386733	0.1	-0.013462
4.388400	0.1	-0.011483
4.390067	0.1	-0.009332
4.391733	0.1	-0.008028
4.393400	0.1	-0.008028
4.395067	0.1	-0.008917
4.396733	0.1	-0.009499
4.398400	0.1	-0.008759
4.400067	0.1	-0.006859
4.401733	0.1	-0.005118
4.403400	0.1	-0.005052
4.405067	0.1	-0.007190
4.406733	0.1	-0.010566
4.408400	0.1	-0.013458
4.410067	0.1	-0.014515
4.411733	0.1	-0.013453
4.413400	0.1	-0.011111
4.415067	0.1	-0.008829
4.416733	0.1	-0.007367
4.418400	0.1	-0.006529
4.420067	0.1	-0.005751
4.421733	0.1	-0.004582
4.423400	0.1	-0.002701
4.425067	0.1	-0.000177
4.426733	0.1	0.002277
4.428400	0.1	0.003697
4.430067	0.1	0.003437
4.431733	0.1	0.001732
4.433400	0.1	-0.000410
4.435067	0.1	-0.002393
4.436733	0.1	-0.004629
4.438400	0.1	-0.007497
4.440067	0.1	-0.010640
4.441733	0.1	-0.013402
4.443400	0.1	-0.015260
4.445067	0.1	-0.015851
4.446733	0.1	-0.015143
4.448400	0.1	-0.013644
4.450067	0.1	-0.011772
4.451733	0.1	-0.009071
4.453400	0.1	-0.005006
4.455067	0.1	-0.000098
4.456733	0.1	0.003972
4.458400	0.1	0.005504
4.460067	0.1	0.004279
4.461733	0.1	0.001653
4.463400	0.1	-0.001043
4.465067	0.1	-0.003641
4.466733	0.1	-0.006752
4.468400	0.1	-0.010631
4.470067	0.1	-0.014729
4.471733	0.1	-0.018119
4.473400	0.1	-0.020084
4.475067	0.1	-0.020419
4.476733	0.1	-0.019218
4.478400	0.1	-0.016331
4.480067	0.1	-0.011763
4.481733	0.1	-0.006696
4.483400	0.1	-0.002990
4.485067	0.1	-0.001579
4.486733	0.1	-0.002026
4.488400	0.1	-0.003409
4.490067	0.1	-0.004955
4.491733	0.1	-0.006082
4.493400	0.1	-0.006258
4.495067	0.1	-0.005183
4.496733	0.1	-0.003218
4.498400	0.1	-0.001434
4.500067	0.1	-0.000587
4.501733	0.1	-0.000447
4.503400	0.1	-0.000349
4.505067	0.1	0.000158
4.506733	0.1	0.000936
4.508400	0.1	0.001304
4.510067	0.1	0.001015
4.511733	0.1	0.000880
4.513400	0.1	0.001634
4.515067	0.1	0.003353
4.516733	0.1	0.005993
4.518400	0.1	0.009318
4.520067	0.1	0.012526
4.521733	0.1	0.014533
4.523400	0.1	0.014263
4.525067	0.1	0.011167
4.526733	0.1	0.005984
4.528400	0.1	0.000373
4.530067	0.1	-0.004210
4.531733	0.1	-0.007106
4.533400	0.1	-0.008349
4.535067	0.1	-0.008359
4.536733	0.1	-0.007534
4.538400	0.1	-0.006119
4.540067	0.1	-0.004638
4.541733	0.1	-0.003865
4.543400	0.1	-0.004079
4.545067	0.1	-0.004820
4.546733	0.1	-0.005541
4.548400	0.1	-0.005984
4.550067	0.1	-0.005895
4.551733	0.1	-0.004973
4.553400	0.1	-0.003232
4.555067	0.1	-0.000838
4.556733	0.1	0.002072
4.558400	0.1	0.004913
4.560067	0.1	0.006561
4.561733	0.1	0.006361
4.563400	0.1	0.004806
4.565067	0.1	0.002901
4.566733	0.1	0.001322
4.568400	0.1	0.000228
4.570067	0.1	-0.000312
4.571733	0.1	-0.000116
4.573400	0.1	0.000815
4.575067	0.1	0.001979
4.576733	0.1	0.002785
4.578400	0.1	0.003264
4.580067	0.1	0.003930
4.581733	0.1	0.004983
4.583400	0.1	0.006217
4.585067	0.1	0.007330
4.586733	0.1	0.008051
4.588400	0.1	0.007995
4.590067	0.1	0.006696
4.591733	0.1	0.004056
4.593400	0.1	0.000633
4.595067	0.1	-0.002547
4.596733	0.1	-0.004331
4.598400	0.1	-0.004140
4.600067	0.1	-0.002580
4.601733	0.1	-0.000992
4.603400	0.1	-0.000391
4.605067	0.1	-0.000848
4.606733	0.1	-0.001569
4.608400	0.1	-0.001364
4.610067	0.1	0.000475
4.611733	0.1	0.003465
4.613400	0.1	0.006412
4.615067	0.1	0.008396
4.616733	0.1	0.008889
4.618400	0.1	0.007870
4.620067	0.1	0.006291
4.621733	0.1	0.005388
4.623400	0.1	0.005355
4.625067	0.1	0.005299
4.626733	0.1	0.004200
4.628400	0.1	0.001905
4.630067	0.1	-0.000768
4.631733	0.1	-0.003078
4.633400	0.1	-0.004717
4.635067	0.1	-0.005378
4.636733	0.1	-0.005024
4.638400	0.1	-0.004210
4.640067	0.1	-0.003399
4.641733	0.1	-0.002454
4.643400	0.1	-0.001248
4.645067	0.1	-0.000237
4.646733	0.1	0.000303
4.648400	0.1	0.000983
4.650067	0.1	0.002333
4.651733	0.1	0.003958
4.653400	0.1	0.005318
4.655067	0.1	0.006142
4.656733	0.1	0.006137
4.658400	0.1	0.005197
4.660067	0.1	0.003586
4.661733	0.1	0.001616
4.663400	0.1	-0.000587
4.665067	0.1	-0.002934
4.666733	0.1	-0.004903
4.668400	0.1	-0.005527
4.670067	0.1	-0.004135
4.671733	0.1	-0.001322
4.673400	0.1	0.001295
4.675067	0.1	0.002435
4.676733	0.1	0.001914
4.678400	0.1	0.000298
4.680067	0.1	-0.001350
4.681733	0.1	-0.001849
4.683400	0.1	-0.000661
4.685067	0.1	0.001648
4.686733	0.1	0.004112
4.688400	0.1	0.006128
4.690067	0.1	0.007488
4.691733	0.1	0.008168
4.693400	0.1	0.008354
4.695067	0.1	0.008242
4.696733	0.1	0.007977
4.698400	0.1	0.007660
4.700067	0.1	0.007139
4.701733	0.1	0.006026
4.703400	0.1	0.004321
4.705067	0.1	0.002491
4.706733	0.1	0.000750
4.708400	0.1	-0.000820
4.710067	0.1	-0.001877
4.711733	0.1	-0.002328
4.713400	0.1	-0.002440
4.715067	0.1	-0.002203
4.716733	0.1	-0.001397
4.718400	0.1	0.000037
4.720067	0.1	0.002184
4.721733	0.1	0.005234
4.723400	0.1	0.009113
4.725067	0.1	0.013220
4.726733	0.1	0.016447
4.728400	0.1	0.017826
4.730067	0.1	0.017239
4.731733	0.1	0.015264
4.733400	0.1	0.012633
4.735067	0.1	0.010207
4.736733	0.1	0.008829
4.738400	0.1	0.008922
4.740067	0.1	0.010263
4.741733	0.1	0.012042
4.743400	0.1	0.013183
4.745067	0.1	0.012987
4.746733	0.1	0.011460
4.748400	0.1	0.009318
4.750067	0.1	0.007539
4.751733	0.1	0.006664
4.753400	0.1	0.006631
4.755067	0.1	0.006957
4.756733	0.1	0.007045
4.758400	0.1	0.006603
4.760067	0.1	0.006012
4.761733	0.1	0.005984
4.763400	0.1	0.006915
4.765067	0.1	0.008792
4.766733	0.1	0.011297
4.768400	0.1	0.013663
4.770067	0.1	0.015050
4.771733	0.1	0.015213
4.773400	0.1	0.014724
4.775067	0.1	0.014626
4.776733	0.1	0.015842
4.778400	0.1	0.018533
4.780067	0.1	0.021784
4.781733	0.1	0.024177
4.783400	0.1	0.024950
4.785067	0.1	0.024606
4.786733	0.1	0.024452
4.788400	0.1	0.025318
4.790067	0.1	0.026580
4.791733	0.1	0.026887
4.793400	0.1	0.025835
4.795067	0.1	0.024512
4.796733	0.1	0.024177
4.798400	0.1	0.024959
4.800067	0.1	0.025905
4.801733	0.1	0.025984
4.803400	0.1	0.025015
4.805067	0.1	0.023544
4.806733	0.1	0.021863
4.808400	0.1	0.019777
4.810067	0.1	0.017392
4.811733	0.1	0.015576
4.813400	0.1	0.015292
4.815067	0.1	0.016401
4.816733	0.1	0.017700
4.818400	0.1	0.018366
4.820067	0.1	0.018352
4.821733	0.1	0.017746
4.823400	0.1	0.016596
4.825067	0.1	0.015185
4.826733	0.1	0.013928
4.828400	0.1	0.012950
4.830067	0.1	0.012293
4.831733	0.1	0.012261
4.833400	0.1	0.013043
4.835067	0.1	0.014445
4.836733	0.1	0.016107
4.838400	0.1	0.017658
4.840067	0.1	0.018990
4.841733	0.1	0.020359
4.843400	0.1	0.021937
4.845067	0.1	0.023241
4.846733	0.1	0.023353
4.848400	0.1	0.021844
4.850067	0.1	0.019222
4.851733	0.1	0.016754
4.853400	0.1	0.015986
4.855067	0.1	0.017588
4.856733	0.1	0.020578
4.858400	0.1	0.023260
4.860067	0.1	0.024629
4.861733	0.1	0.024615
4.863400	0.1	0.023660
4.865067	0.1	0.022547
4.866733	0.1	0.021709
4.868400	0.1	0.020675
4.870067	0.1	0.018892
4.871733	0.1	0.016917
4.873400	0.1	0.016168
4.875067	0.1	0.017481
4.876733	0.1	0.020200
4.878400	0.1	0.023032
4.880067	0.1	0.025220
4.881733	0.1	0.026701
4.883400	0.1	0.027721
4.885067	0.1	0.028610
4.886733	0.1	0.029625
4.888400	0.1	0.030743
4.890067	0.1	0.031483
4.891733	0.1	0.031064
4.893400	0.1	0.028969
4.895067	0.1	0.025863
4.896733	0.1	0.023427
4.898400	0.1	0.022510
4.900067	0.1	0.022370
4.901733	0.1	0.022147
4.903400	0.1	0.021704
4.905067	0.1	0.020969
4.906733	0.1	0.019819
4.908400	0.1	0.018626
4.910067	0.1	0.018138
4.911733	0.1	0.018720
4.913400	0.1	0.020079
4.915067	0.1	0.021714
4.916733	0.1	0.023460
4.918400	0.1	0.025188
4.920067	0.1	0.026301
4.921733	0.1	0.026142
4.923400	0.1	0.024829
4.925067	0.1	0.023334
4.926733	0.1	0.022510
4.928400	0.1	0.022464
4.930067	0.1	0.022952
4.931733	0.1	0.023590
4.933400	0.1	0.023698
4.935067	0.1	0.022650
4.936733	0.1	0.020363
4.938400	0.1	0.017462
4.940067	0.1	0.015236
4.941733	0.1	0.014887
4.943400	0.1	0.016829
4.945067	0.1	0.020377
4.946733	0.1	0.024005
4.948400	0.1	0.026557
4.950067	0.1	0.027991
4.951733	0.1	0.028675
4.953400	0.1	0.028745
4.955067	0.1	0.028214
4.956733	0.1	0.027278
4.958400	0.1	0.026366
4.960067	0.1	0.025872
4.961733	0.1	0.025905
4.963400	0.1	0.026161
4.965067	0.1	0.026128
4.966733	0.1	0.025393
4.968400	0.1	0.023968
4.970067	0.1	0.022505
4.971733	0.1	0.021993
4.973400	0.1	0.022971
4.975067	0.1	0.025155
4.976733	0.1	0.027786
4.978400	0.1	0.030161
4.980067	0.1	0.032187
4.981733	0.1	0.034259
4.983400	0.1	0.036447
4.985067	0.1	0.038277
4.986733	0.1	0.039311
4.988400	0.1	0.039255
4.990067	0.1	0.037826
4.991733	0.1	0.035358
4.993400	0.1	0.032964
4.995067	0.1	0.031367
4.996733	0.1	0.030212
4.998400	0.1	0.028890
5.000067	0.1	0.027390
5.001733	0.1	0.025933
5.003400	0.1	0.024540
5.005067	0.1	0.023474
5.006733	0.1	0.023041
5.008400	0.1	0.022640
5.010067	0.1	0.021299
5.011733	0.1	0.019120
5.013400	0.1	0.017267
5.015067	0.1	0.016792
5.016733	0.1	0.018002
5.018400	0.1	0.020619
5.020067	0.1	0.024121
5.021733	0.1	0.027805
5.023400	0.1	0.030766
5.025067	0.1	0.032070
5.026733	0.1	0.031339
5.028400	0.1	0.029341
5.030067	0.1	0.027423
5.031733	0.1	0.026389
5.033400	0.1	0.025858
5.035067	0.1	0.024764
5.036733	0.1	0.022640
5.038400	0.1	0.020005
5.040067	0.1	0.017644
5.041733	0.1	0.016112
5.043400	0.1	0.015674
5.045067	0.1	0.016359
5.046733	0.1	0.017812
5.048400	0.1	0.019115
5.050067	0.1	0.019367
5.051733	0.1	0.018603
5.053400	0.1	0.017872
5.055067	0.1	0.018682
5.056733	0.1	0.022068
5.058400	0.1	0.027451
5.060067	0.1	0.033071
5.061733	0.1	0.037733
5.063400	0.1	0.041286
5.065067	0.1	0.043558
5.066733	0.1	0.044089
5.068400	0.1	0.042687
5.070067	0.1	0.039437
5.071733	0.1	0.034687
5.073400	0.1	0.029337
5.075067	0.1	0.024680
5.076733	0.1	0.022110
5.078400	0.1	0.022454
5.080067	0.1	0.025085
5.081733	0.1	0.028298
5.083400	0.1	0.030613
5.085067	0.1	0.031623
5.086733	0.1	0.031749
5.088400	0.1	0.031441
5.090067	0.1	0.030762
5.091733	0.1	0.029481
5.093400	0.1	0.027581
5.095067	0.1	0.025625
5.096733	0.1	0.024284
5.098400	0.1	0.023758
5.100067	0.1	0.023767
5.101733	0.1	0.023823
5.103400	0.1	0.023982
5.105067	0.1	0.025211
5.106733	0.1	0.028149
5.108400	0.1	0.032033
5.110067	0.1	0.035521
5.111733	0.1	0.037774
5.113400	0.1	0.038315
5.115067	0.1	0.036703
5.116733	0.1	0.032932
5.118400	0.1	0.028079
5.120067	0.1	0.024056
5.121733	0.1	0.022301
5.123400	0.1	0.023032
5.125067	0.1	0.025667
5.126733	0.1	0.029388
5.128400	0.1	0.033374
5.130067	0.1	0.036797
5.131733	0.1	0.039022
5.133400	0.1	0.039912
5.135067	0.1	0.039763
5.136733	0.1	0.038818
5.138400	0.1	0.037136
5.140067	0.1	0.035367
5.141733	0.1	0.034906
5.143400	0.1	0.036499
5.145067	0.1	0.039255
5.146733	0.1	0.041369
5.148400	0.1	0.041667
5.150067	0.1	0.040256
5.151733	0.1	0.037798
5.153400	0.1	0.034762
5.155067	0.1	0.031623
5.156733	0.1	0.029141
5.158400	0.1	0.027893
5.160067	0.1	0.027777
5.161733	0.1	0.028219
5.163400	0.1	0.029001
5.165067	0.1	0.030384
5.166733	0.1	0.032475
5.168400	0.1	0.034915
5.170067	0.1	0.037169
5.171733	0.1	0.038799
5.173400	0.1	0.039670
5.175067	0.1	0.040117
5.176733	0.1	0.040503
5.178400	0.1	0.040447
5.180067	0.1	0.038808
5.181733	0.1	0.034953
5.183400	0.1	0.029900
5.185067	0.1	0.025691
5.186733	0.1	0.023786
5.188400	0.1	0.024531
5.190067	0.1	0.027511
5.191733	0.1	0.031604
5.193400	0.1	0.034980
5.195067	0.1	0.035898
5.196733	0.1	0.034017
5.198400	0.1	0.030934
5.200067	0.1	0.028908
5.201733	0.1	0.028913
5.203400	0.1	0.030291
5.205067	0.1	0.031902
5.206733	0.1	0.032885
5.208400	0.1	0.032773
5.210067	0.1	0.031791
5.211733	0.1	0.030920
5.213400	0.1	0.030897
5.215067	0.1	0.031102
5.216733	0.1	0.030342
5.218400	0.1	0.028652
5.220067	0.1	0.027325
5.221733	0.1	0.027190
5.223400	0.1	0.027856
5.225067	0.1	0.028838
5.226733	0.1	0.030473
5.228400	0.1	0.033355
5.230067	0.1	0.037584
5.231733	0.1	0.042417
5.233400	0.1	0.046366
5.235067	0.1	0.048182
5.236733	0.1	0.047842
5.238400	0.1	0.046520
5.240067	0.1	0.045346
5.241733	0.1	0.044345
5.243400	0.1	0.042738
5.245067	0.1	0.040298
5.246733	0.1	0.038096
5.248400	0.1	0.037546
5.250067	0.1	0.038892
5.251733	0.1	0.041099
5.253400	0.1	0.042897
5.255067	0.1	0.043632
5.256733	0.1	0.043218
5.258400	0.1	0.041928
5.260067	0.1	0.040275
5.261733	0.1	0.038459
5.263400	0.1	0.036359
5.265067	0.1	0.034259
5.266733	0.1	0.032862
5.268400	0.1	0.032382
5.270067	0.1	0.032242
5.271733	0.1	0.031940
5.273400	0.1	0.031716
5.275067	0.1	0.032131
5.276733	0.1	0.033299
5.278400	0.1	0.034776
5.280067	0.1	0.035926
5.281733	0.1	0.036424
5.283400	0.1	0.036187
5.285067	0.1	0.035199
5.286733	0.1	0.033751
5.288400	0.1	0.032433
5.290067	0.1	0.031763
5.291733	0.1	0.032065
5.293400	0.1	0.033448
5.295067	0.1	0.035525
5.296733	0.1	0.037332
5.298400	0.1	0.037677
5.300067	0.1	0.035912
5.301733	0.1	0.032624
5.303400	0.1	0.029174
5.305067	0.1	0.026873
5.306733	0.1	0.026724
5.308400	0.1	0.029015
5.310067	0.1	0.033090
5.311733	0.1	0.037830
5.313400	0.1	0.042222
5.315067	0.1	0.045286
5.316733	0.1	0.046333
5.318400	0.1	0.045709
5.320067	0.1	0.044904
5.321733	0.1	0.045551
5.323400	0.1	0.048210
5.325067	0.1	0.052056
5.326733	0.1	0.055614
5.328400	0.1	0.057612
5.330067	0.1	0.057174
5.331733	0.1	0.053998
5.333400	0.1	0.048908
5.335067	0.1	0.043968
5.336733	0.1	0.041351
5.338400	0.1	0.041719
5.340067	0.1	0.043828
5.341733	0.1	0.046049
5.343400	0.1	0.047679
5.345067	0.1	0.048592
5.346733	0.1	0.048769
5.348400	0.1	0.048452
5.350067	0.1	0.048210
5.351733	0.1	0.048443
5.353400	0.1	0.048932
5.355067	0.1	0.049057
5.356733	0.1	0.048322
5.358400	0.1	0.046580
5.360067	0.1	0.044354
5.361733	0.1	0.042641
5.363400	0.1	0.041937
5.365067	0.1	0.041821
5.366733	0.1	0.041709
5.368400	0.1	0.041509
5.370067	0.1	0.041127
5.371733	0.1	0.040107
5.373400	0.1	0.038357
5.375067	0.1	0.036573
5.376733	0.1	0.035549
5.378400	0.1	0.035795
5.380067	0.1	0.037374
5.381733	0.1	0.039744
5.383400	0.1	0.042175
5.385067	0.1	0.044247
5.386733	0.1	0.045700
5.388400	0.1	0.046506
5.390067	0.1	0.047176
5.391733	0.1	0.048378
5.393400	0.1	0.050175
5.395067	0.1	0.052126
5.396733	0.1	0.053635
5.398400	0.1	0.054091
5.400067	0.1	0.053262
5.401733	0.1	0.051446
5.403400	0.1	0.049309
5.405067	0.1	0.047772
5.406733	0.1	0.047423
5.408400	0.1	0.047879
5.410067	0.1	0.048238
5.411733	0.1	0.048056
5.413400	0.1	0.047754
5.415067	0.1	0.047958
5.416733	0.1	0.048559
5.418400	0.1	0.048750
5.420067	0.1	0.048117
5.421733	0.1	0.046990
5.423400	0.1	0.045812
5.425067	0.1	0.044610
5.426733	0.1	0.043414
5.428400	0.1	0.042864
5.430067	0.1	0.043679
5.431733	0.1	0.045877
5.433400	0.1	0.048843
5.435067	0.1	0.051656
5.436733	0.1	0.053430
5.438400	0.1	0.053896
5.440067	0.1	0.053602
5.441733	0.1	0.053472
5.443400	0.1	0.053863
5.445067	0.1	0.054426
5.446733	0.1	0.054878
5.448400	0.1	0.055330
5.450067	0.1	0.055726
5.451733	0.1	0.055805
5.453400	0.1	0.055577
5.455067	0.1	0.055176
5.456733	0.1	0.054333
5.458400	0.1	0.052680
5.460067	0.1	0.050436
5.461733	0.1	0.048359
5.463400	0.1	0.047167
5.465067	0.1	0.046920
5.466733	0.1	0.046939
5.468400	0.1	0.046431
5.470067	0.1	0.045057
5.471733	0.1	0.043069
5.473400	0.1	0.041137
5.475067	0.1	0.039721
5.476733	0.1	0.038655
5.478400	0.1	0.037546
5.480067	0.1	0.036438
5.481733	0.1	0.035949
5.483400	0.1	0.036811
5.485067	0.1	0.039265
5.486733	0.1	0.042799
5.488400	0.1	0.046589
5.490067	0.1	0.050096
5.491733	0.1	0.053039
5.493400	0.1	0.055279
5.495067	0.1	0.056894
5.496733	0.1	0.058087
5.498400	0.1	0.058631
5.500067	0.1	0.057914
5.501733	0.1	0.055674
5.503400	0.1	0.052429
5.505067	0.1	0.049099
5.506733	0.1	0.046575
5.508400	0.1	0.045351
5.510067	0.1	0.045239
5.511733	0.1	0.045612
5.513400	0.1	0.045868
5.515067	0.1	0.045476
5.516733	0.1	0.044359
5.518400	0.1	0.043451
5.520067	0.1	0.044210
5.521733	0.1	0.047148
5.523400	0.1	0.051283
5.525067	0.1	0.054999
5.526733	0.1	0.057262
5.528400	0.1	0.058184
5.530067	0.1	0.058790
5.531733	0.1	0.059851
5.533400	0.1	0.060727
5.535067	0.1	0.060056
5.536733	0.1	0.057719
5.538400	0.1	0.055018
5.540067	0.1	0.053081
5.541733	0.1	0.051931
5.543400	0.1	0.050999
5.545067	0.1	0.049951
5.546733	0.1	0.048922
5.548400	0.1	0.048243
5.550067	0.1	0.048266
5.551733	0.1	0.049225
5.553400	0.1	0.050883
5.555067	0.1	0.052429
5.556733	0.1	0.052880
5.558400	0.1	0.051628
5.560067	0.1	0.049025
5.561733	0.1	0.046380
5.563400	0.1	0.045039
5.565067	0.1	0.045421
5.566733	0.1	0.046915
5.568400	0.1	0.048820
5.570067	0.1	0.050887
5.571733	0.1	0.052876
5.573400	0.1	0.054166
5.575067	0.1	0.054124
5.576733	0.1	0.052983
5.578400	0.1	0.051986
5.580067	0.1	0.052201
5.581733	0.1	0.053765
5.583400	0.1	0.056410
5.585067	0.1	0.059553
5.586733	0.1	0.062021
5.588400	0.1	0.062427
5.590067	0.1	0.060154
5.591733	0.1	0.055991
5.593400	0.1	0.051884
5.595067	0.1	0.050003
5.596733	0.1	0.051474
5.598400	0.1	0.055330
5.600067	0.1	0.059516
5.601733	0.1	0.062981
5.603400	0.1	0.065751
5.605067	0.1	0.067530
5.606733	0.1	0.067530
5.608400	0.1	0.065481
5.610067	0.1	0.062054
5.611733	0.1	0.058492
5.613400	0.1	0.055977
5.615067	0.1	0.054939
5.616733	0.1	0.055013
5.618400	0.1	0.055768
5.620067	0.1	0.056834
5.621733	0.1	0.057523
5.623400	0.1	0.057053
5.625067	0.1	0.055148
5.626733	0.1	0.052298
5.628400	0.1	0.049551
5.630067	0.1	0.047991
5.631733	0.1	0.048284
5.633400	0.1	0.050506
5.635067	0.1	0.053947
5.636733	0.1	0.057295
5.638400	0.1	0.059693
5.640067	0.1	0.061141
5.641733	0.1	0.061817
5.643400	0.1	0.061933
5.645067	0.1	0.061998
5.646733	0.1	0.062231
5.648400	0.1	0.062422
5.650067	0.1	0.062231
5.651733	0.1	0.061253
5.653400	0.1	0.059321
5.655067	0.1	0.056904
5.656733	0.1	0.054850
5.658400	0.1	0.053789
5.660067	0.1	0.054049
5.661733	0.1	0.055684
5.663400	0.1	0.057993
5.665067	0.1	0.059321
5.666733	0.1	0.058170
5.668400	0.1	0.054841
5.670067	0.1	0.051511
5.671733	0.1	0.050403
5.673400	0.1	0.051917
5.675067	0.1	0.054883
5.676733	0.1	0.058250
5.678400	0.1	0.061523
5.680067	0.1	0.064047
5.681733	0.1	0.065276
5.683400	0.1	0.065407
5.685067	0.1	0.064922
5.686733	0.1	0.064038
5.688400	0.1	0.062929
5.690067	0.1	0.061993
5.691733	0.1	0.061444
5.693400	0.1	0.061090
5.695067	0.1	0.060927
5.696733	0.1	0.061193
5.698400	0.1	0.061588
5.700067	0.1	0.061463
5.701733	0.1	0.060806
5.703400	0.1	0.060210
5.705067	0.1	0.059656
5.706733	0.1	0.058198
5.708400	0.1	0.055395
5.710067	0.1	0.051972
5.711733	0.1	0.048992
5.713400	0.1	0.047227
5.715067	0.1	0.046999
5.716733	0.1	0.048098
5.718400	0.1	0.050142
5.720067	0.1	0.052885
5.721733	0.1	0.055851
5.723400	0.1	0.058045
5.725067	0.1	0.058608
5.726733	0.1	0.058035
5.728400	0.1	0.057979
5.730067	0.1	0.059330
5.731733	0.1	0.061304
5.733400	0.1	0.062725
5.735067	0.1	0.063269
5.736733	0.1	0.063456
5.738400	0.1	0.063940
5.740067	0.1	0.065034
5.741733	0.1	0.066450
5.743400	0.1	0.067507
5.745067	0.1	0.067782
5.746733	0.1	0.067241
5.748400	0.1	0.065910
5.750067	0.1	0.063968
5.751733	0.1	0.062142
5.753400	0.1	0.060978
5.755067	0.1	0.060238
5.756733	0.1	0.059386
5.758400	0.1	0.058115
5.760067	0.1	0.056494
5.761733	0.1	0.054818
5.763400	0.1	0.053607
5.765067	0.1	0.053486
5.766733	0.1	0.054603
5.768400	0.1	0.056433
5.770067	0.1	0.058352
5.771733	0.1	0.059903
5.773400	0.1	0.060704
5.775067	0.1	0.060606
5.776733	0.1	0.060038
5.778400	0.1	0.059744
5.780067	0.1	0.059931
5.781733	0.1	0.060042
5.783400	0.1	0.059884
5.785067	0.1	0.060140
5.786733	0.1	0.061286
5.788400	0.1	0.062604
5.790067	0.1	0.062934
5.791733	0.1	0.061993
5.793400	0.1	0.060624
5.795067	0.1	0.060024
5.796733	0.1	0.060732
5.798400	0.1	0.062101
5.800067	0.1	0.063311
5.801733	0.1	0.064452
5.803400	0.1	0.065975
5.805067	0.1	0.067842
5.806733	0.1	0.069528
5.808400	0.1	0.070450
5.810067	0.1	0.070245
5.811733	0.1	0.068857
5.813400	0.1	0.066543
5.815067	0.1	0.063628
5.816733	0.1	0.060708
5.818400	0.1	0.058804
5.820067	0.1	0.058739
5.821733	0.1	0.060252
5.823400	0.1	0.062319
5.825067	0.1	0.064312
5.826733	0.1	0.066380
5.828400	0.1	0.068643
5.830067	0.1	0.070627
5.831733	0.1	0.071763
5.833400	0.1	0.072238
5.835067	0.1	0.072708
5.836733	0.1	0.073286
5.838400	0.1	0.073561
5.840067	0.1	0.073207
5.841733	0.1	0.072177
5.843400	0.1	0.070799
5.845067	0.1	0.069682
5.846733	0.1	0.068853
5.848400	0.1	0.067605
5.850067	0.1	0.065626
5.851733	0.1	0.063665
5.853400	0.1	0.063004
5.855067	0.1	0.064415
5.856733	0.1	0.067656
5.858400	0.1	0.071852
5.860067	0.1	0.076047
5.861733	0.1	0.079307
5.863400	0.1	0.081090
5.865067	0.1	0.081640
5.866733	0.1	0.081756
5.868400	0.1	0.082008
5.870067	0.1	0.082213
5.871733	0.1	0.081584
5.873400	0.1	0.079526
5.875067	0.1	0.076378
5.876733	0.1	0.073207
5.878400	0.1	0.070906
5.880067	0.1	0.069742
5.881733	0.1	0.069682
5.883400	0.1	0.070878
5.885067	0.1	0.073407
5.886733	0.1	0.076625
5.888400	0.1	0.079456
5.890067	0.1	0.081179
5.891733	0.1	0.081561
5.893400	0.1	0.080578
5.895067	0.1	0.078361
5.896733	0.1	0.075148
5.898400	0.1	0.071535
5.900067	0.1	0.068638
5.901733	0.1	0.067623
5.903400	0.1	0.068950
5.905067	0.1	0.071791
5.906733	0.1	0.074450
5.908400	0.1	0.075744
5.910067	0.1	0.075526
5.911733	0.1	0.073989
5.913400	0.1	0.071479
5.915067	0.1	0.068597
5.916733	0.1	0.065975
5.918400	0.1	0.064019
5.920067	0.1	0.062892
5.921733	0.1	0.062627
5.923400	0.1	0.062981
5.925067	0.1	0.063204
5.926733	0.1	0.062650
5.928400	0.1	0.061560
5.930067	0.1	0.060550
5.931733	0.1	0.060070
5.933400	0.1	0.060927
5.935067	0.1	0.063921
5.936733	0.1	0.068517
5.938400	0.1	0.072834
5.940067	0.1	0.075083
5.941733	0.1	0.074748
5.943400	0.1	0.072760
5.945067	0.1	0.070641
5.946733	0.1	0.069472
5.948400	0.1	0.069588
5.950067	0.1	0.070897
5.951733	0.1	0.073137
5.953400	0.1	0.075614
5.955067	0.1	0.077034
5.956733	0.1	0.076573
5.958400	0.1	0.074827
5.960067	0.1	0.073137
5.961733	0.1	0.072275
5.963400	0.1	0.072261
5.965067	0.1	0.072648
5.966733	0.1	0.072410
5.968400	0.1	0.070678
5.970067	0.1	0.068131
5.971733	0.1	0.066808
5.973400	0.1	0.068238
5.975067	0.1	0.072094
5.976733	0.1	0.076531
5.978400	0.1	0.079665
5.980067	0.1	0.080862
5.981733	0.1	0.080601
5.983400	0.1	0.079391
5.985067	0.1	0.077458
5.986733	0.1	0.075260
5.988400	0.1	0.073630
5.990067	0.1	0.073416
5.991733	0.1	0.075037
5.993400	0.1	0.077970
5.995067	0.1	0.080629
5.996733	0.1	0.081290
5.998400	0.1	0.079433
6.000067	0.1	0.076219
6.001733	0.1	0.073472
6.003400	0.1	0.072061
6.005067	0.1	0.071633
6.006733	0.1	0.071558
6.008400	0.1	0.071591
6.010067	0.1	0.071959
6.011733	0.1	0.073160
6.013400	0.1	0.075018
6.015067	0.1	0.076299
6.016733	0.1	0.076112
6.018400	0.1	0.074925
6.020067	0.1	0.073649
6.021733	0.1	0.072499
6.023400	0.1	0.071106
6.025067	0.1	0.069505
6.026733	0.1	0.068489
6.028400	0.1	0.068569
6.030067	0.1	0.069458
6.031733	0.1	0.070590
6.033400	0.1	0.071577
6.035067	0.1	0.072485
6.036733	0.1	0.073761
6.038400	0.1	0.075563
6.040067	0.1	0.077356
6.041733	0.1	0.078129
6.043400	0.1	0.077337
6.045067	0.1	0.075772
6.046733	0.1	0.074850
6.048400	0.1	0.074990
6.050067	0.1	0.075363
6.051733	0.1	0.075274
6.053400	0.1	0.074864
6.055067	0.1	0.074613
6.056733	0.1	0.074953
6.058400	0.1	0.075917
6.060067	0.1	0.076923
6.061733	0.1	0.077346
6.063400	0.1	0.076932
6.065067	0.1	0.075842
6.066733	0.1	0.074627
6.068400	0.1	0.073919
6.070067	0.1	0.074003
6.071733	0.1	0.074720
6.073400	0.1	0.075460
6.075067	0.1	0.075637
6.076733	0.1	0.075479
6.078400	0.1	0.075698
6.080067	0.1	0.076471
6.081733	0.1	0.077509
6.083400	0.1	0.078971
6.085067	0.1	0.081179
6.086733	0.1	0.083381
6.088400	0.1	0.084182
6.090067	0.1	0.083381
6.091733	0.1	0.082445
6.093400	0.1	0.082962
6.095067	0.1	0.084923
6.096733	0.1	0.086753
6.098400	0.1	0.087023
6.100067	0.1	0.085663
6.101733	0.1	0.083651
6.103400	0.1	0.082017
6.105067	0.1	0.081169
6.106733	0.1	0.080881
6.108400	0.1	0.080769
6.110067	0.1	0.080797
6.111733	0.1	0.081076
6.113400	0.1	0.081165
6.115067	0.1	0.080229
6.116733	0.1	0.077845
6.118400	0.1	0.074613
6.120067	0.1	0.072126
6.121733	0.1	0.071991
6.123400	0.1	0.074548
6.125067	0.1	0.078888
6.126733	0.1	0.083605
6.128400	0.1	0.087186
6.130067	0.1	0.088583
6.131733	0.1	0.087926
6.133400	0.1	0.086068
6.135067	0.1	0.083805
6.136733	0.1	0.081835
6.138400	0.1	0.080648
6.140067	0.1	0.080178
6.141733	0.1	0.079949
6.143400	0.1	0.079516
6.145067	0.1	0.078524
6.146733	0.1	0.076885
6.148400	0.1	0.075069
6.150067	0.1	0.073938
6.151733	0.1	0.074184
6.153400	0.1	0.075870
6.155067	0.1	0.078222
6.156733	0.1	0.080019
6.158400	0.1	0.080527
6.160067	0.1	0.079959
6.161733	0.1	0.078990
6.163400	0.1	0.078054
6.165067	0.1	0.077188
6.166733	0.1	0.076485
6.168400	0.1	0.076587
6.170067	0.1	0.078431
6.171733	0.1	0.081924
6.173400	0.1	0.085332
6.175067	0.1	0.086781
6.176733	0.1	0.085868
6.178400	0.1	0.083433
6.180067	0.1	0.080327
6.181733	0.1	0.076988
6.183400	0.1	0.073840
6.185067	0.1	0.071423
6.186733	0.1	0.070068
6.188400	0.1	0.069980
6.190067	0.1	0.071335
6.191733	0.1	0.074166
6.193400	0.1	0.078017
6.195067	0.1	0.081710
6.196733	0.1	0.083810
6.198400	0.1	0.083800
6.200067	0.1	0.082292
6.201733	0.1	0.080336
6.203400	0.1	0.078650
6.205067	0.1	0.077109
6.206733	0.1	0.075144
6.208400	0.1	0.072871
6.210067	0.1	0.071214
6.211733	0.1	0.070804
6.213400	0.1	0.071507
6.215067	0.1	0.072895
6.216733	0.1	0.074641
6.218400	0.1	0.076443
6.220067	0.1	0.078040
6.221733	0.1	0.079330
6.223400	0.1	0.080238
6.225067	0.1	0.080527
6.226733	0.1	0.079749
6.228400	0.1	0.077896
6.230067	0.1	0.076070
6.231733	0.1	0.075880
6.233400	0.1	0.078036
6.235067	0.1	0.081877
6.236733	0.1	0.085835
6.238400	0.1	0.088234
6.240067	0.1	0.088285
6.241733	0.1	0.086562
6.243400	0.1	0.084084
6.245067	0.1	0.081514
6.246733	0.1	0.079335
6.248400	0.1	0.078231
6.250067	0.1	0.078753
6.251733	0.1	0.080797
6.253400	0.1	0.083605
6.255067	0.1	0.086231
6.256733	0.1	0.088252
6.258400	0.1	0.089929
6.260067	0.1	0.091530
6.261733	0.1	0.092895
6.263400	0.1	0.093789
6.265067	0.1	0.094096
6.266733	0.1	0.093491
6.268400	0.1	0.091582
6.270067	0.1	0.088643
6.271733	0.1	0.085891
6.273400	0.1	0.084885
6.275067	0.1	0.086199
6.276733	0.1	0.088769
6.278400	0.1	0.090962
6.280067	0.1	0.092131
6.281733	0.1	0.092927
6.283400	0.1	0.094045
6.285067	0.1	0.094874
6.286733	0.1	0.094064
6.288400	0.1	0.091158
6.290067	0.1	0.087130
6.291733	0.1	0.083582
6.293400	0.1	0.081751
6.295067	0.1	0.081770
6.296733	0.1	0.082767
6.298400	0.1	0.083963
6.300067	0.1	0.085323
6.301733	0.1	0.087093
6.303400	0.1	0.089309
6.305067	0.1	0.091791
6.306733	0.1	0.094231
6.308400	0.1	0.096182
6.310067	0.1	0.096993
6.311733	0.1	0.096159
6.313400	0.1	0.093980
6.315067	0.1	0.091335
6.316733	0.1	0.088937
6.318400	0.1	0.087121
6.320067	0.1	0.085984
6.321733	0.1	0.085486
6.323400	0.1	0.085696
6.325067	0.1	0.087023
6.326733	0.1	0.089877
6.328400	0.1	0.093984
6.330067	0.1	0.098506
6.331733	0.1	0.102585
6.333400	0.1	0.105444
6.335067	0.1	0.106478
6.336733	0.1	0.105752
6.338400	0.1	0.103991
6.340067	0.1	0.102273
6.341733	0.1	0.101728
6.343400	0.1	0.102525
6.345067	0.1	0.103060
6.346733	0.1	0.101342
6.348400	0.1	0.097197
6.350067	0.1	0.092275
6.351733	0.1	0.088462
6.353400	0.1	0.086739
6.355067	0.1	0.086902
6.356733	0.1	0.088392
6.358400	0.1	0.091335
6.360067	0.1	0.096182
6.361733	0.1	0.102273
6.363400	0.1	0.107512
6.365067	0.1	0.109724
6.366733	0.1	0.108178
6.368400	0.1	0.104005
6.370067	0.1	0.099377
6.371733	0.1	0.096052
6.373400	0.1	0.094594
6.375067	0.1	0.094539
6.376733	0.1	0.094972
6.378400	0.1	0.095353
6.380067	0.1	0.096038
6.381733	0.1	0.097570
6.383400	0.1	0.099558
6.385067	0.1	0.100886
6.386733	0.1	0.100732
6.388400	0.1	0.099158
6.390067	0.1	0.096913
6.391733	0.1	0.094725
6.393400	0.1	0.092927
6.395067	0.1	0.091731
6.396733	0.1	0.091451
6.398400	0.1	0.092220
6.400067	0.1	0.093817
6.401733	0.1	0.095973
6.403400	0.1	0.098487
6.405067	0.1	0.100774
6.406733	0.1	0.102203
6.408400	0.1	0.103069
6.410067	0.1	0.104229
6.411733	0.1	0.105654
6.413400	0.1	0.106525
6.415067	0.1	0.106702
6.416733	0.1	0.106818
6.418400	0.1	0.106781
6.420067	0.1	0.105565
6.421733	0.1	0.102976
6.423400	0.1	0.100094
6.425067	0.1	0.097519
6.426733	0.1	0.094795
6.428400	0.1	0.091824
6.430067	0.1	0.089495
6.431733	0.1	0.088732
6.433400	0.1	0.089286
6.435067	0.1	0.089947
6.436733	0.1	0.090133
6.438400	0.1	0.090580
6.440067	0.1	0.092150
6.441733	0.1	0.094785
6.443400	0.1	0.097626
6.445067	0.1	0.099470
6.446733	0.1	0.099456
6.448400	0.1	0.097873
6.450067	0.1	0.096178
6.451733	0.1	0.095656
6.453400	0.1	0.096424
6.455067	0.1	0.097924
6.456733	0.1	0.099647
6.458400	0.1	0.101277
6.460067	0.1	0.102562
6.461733	0.1	0.103177
6.463400	0.1	0.102879
6.465067	0.1	0.101626
6.466733	0.1	0.099535
6.468400	0.1	0.096797
6.470067	0.1	0.093579
6.471733	0.1	0.090026
6.473400	0.1	0.086427
6.475067	0.1	0.083386
6.476733	0.1	0.081887
6.478400	0.1	0.082888
6.480067	0.1	0.086338
6.481733	0.1	0.090697
6.483400	0.1	0.094115
6.485067	0.1	0.095642
6.486733	0.1	0.095274
6.488400	0.1	0.093747
6.490067	0.1	0.092178
6.491733	0.1	0.091256
6.493400	0.1	0.091004
6.495067	0.1	0.091270
6.496733	0.1	0.091908
6.498400	0.1	0.092471
6.500067	0.1	0.092285
6.501733	0.1	0.091102
6.503400	0.1	0.089714
6.505067	0.1	0.089421
6.506733	0.1	0.090902
6.508400	0.1	0.093719
6.510067	0.1	0.096536
6.511733	0.1	0.097901
6.513400	0.1	0.097249
6.515067	0.1	0.095214
6.516733	0.1	0.093007
6.518400	0.1	0.091461
6.520067	0.1	0.090715
6.521733	0.1	0.090748
6.523400	0.1	0.091642
6.525067	0.1	0.093086
6.526733	0.1	0.094236
6.528400	0.1	0.094376
6.530067	0.1	0.093565
6.531733	0.1	0.092573
6.533400	0.1	0.092015
6.535067	0.1	0.091828
6.536733	0.1	0.091763
6.538400	0.1	0.091842
6.540067	0.1	0.092136
6.541733	0.1	0.092620
6.543400	0.1	0.093631
6.545067	0.1	0.095675
6.546733	0.1	0.098385
6.548400	0.1	0.100425
6.550067	0.1	0.100755
6.551733	0.1	0.099256
6.553400	0.1	0.096504
6.555067	0.1	0.093575
6.556733	0.1	0.091563
6.558400	0.1	0.091186
6.560067	0.1	0.092550
6.561733	0.1	0.094953
6.563400	0.1	0.097002
6.565067	0.1	0.097547
6.566733	0.1	0.096522
6.568400	0.1	0.094837
6.570067	0.1	0.093803
6.571733	0.1	0.094501
6.573400	0.1	0.097025
6.575067	0.1	0.100168
6.576733	0.1	0.102255
6.578400	0.1	0.102432
6.580067	0.1	0.101244
6.581733	0.1	0.099894
6.583400	0.1	0.099489
6.585067	0.1	0.101025
6.586733	0.1	0.104862
6.588400	0.1	0.109882
6.590067	0.1	0.114143
6.591733	0.1	0.116341
6.593400	0.1	0.116075
6.595067	0.1	0.113328
6.596733	0.1	0.108709
6.598400	0.1	0.103572
6.600067	0.1	0.099377
6.601733	0.1	0.096979
6.603400	0.1	0.096262
6.605067	0.1	0.096434
6.606733	0.1	0.096755
6.608400	0.1	0.097007
6.610067	0.1	0.097323
6.611733	0.1	0.097873
6.613400	0.1	0.098739
6.615067	0.1	0.099954
6.616733	0.1	0.101468
6.618400	0.1	0.103004
6.620067	0.1	0.104257
6.621733	0.1	0.105123
6.623400	0.1	0.105626
6.625067	0.1	0.105728
6.626733	0.1	0.105281
6.628400	0.1	0.103833
6.630067	0.1	0.100858
6.631733	0.1	0.096811
6.633400	0.1	0.093523
6.635067	0.1	0.092760
6.636733	0.1	0.094399
6.638400	0.1	0.096480
6.640067	0.1	0.097346
6.641733	0.1	0.097095
6.643400	0.1	0.096625
6.645067	0.1	0.096322
6.646733	0.1	0.096234
6.648400	0.1	0.096420
6.650067	0.1	0.096713
6.651733	0.1	0.096764
6.653400	0.1	0.096359
6.655067	0.1	0.095307
6.656733	0.1	0.093854
6.658400	0.1	0.092993
6.660067	0.1	0.093458
6.661733	0.1	0.094902
6.663400	0.1	0.096769
6.665067	0.1	0.099237
6.666733	0.1	0.102455
6.668400	0.1	0.105733
6.670067	0.1	0.108108
6.671733	0.1	0.109063
6.673400	0.1	0.108653
6.675067	0.1	0.107586
6.676733	0.1	0.107153
6.678400	0.1	0.108210
6.680067	0.1	0.110297
6.681733	0.1	0.112220
6.683400	0.1	0.113412
6.685067	0.1	0.114036
6.686733	0.1	0.114092
6.688400	0.1	0.113137
6.690067	0.1	0.111093
6.691733	0.1	0.108643
6.693400	0.1	0.106506
6.695067	0.1	0.104806
6.696733	0.1	0.103209
6.698400	0.1	0.101114
6.700067	0.1	0.098017
6.701733	0.1	0.094161
6.703400	0.1	0.090804
6.705067	0.1	0.089216
6.706733	0.1	0.089547
6.708400	0.1	0.091256
6.710067	0.1	0.093933
6.711733	0.1	0.096941
6.713400	0.1	0.099107
6.715067	0.1	0.099964
6.716733	0.1	0.100387
6.718400	0.1	0.101165
6.720067	0.1	0.101812
6.721733	0.1	0.101649
6.723400	0.1	0.101123
6.725067	0.1	0.101388
6.726733	0.1	0.103158
6.728400	0.1	0.105998
6.730067	0.1	0.108397
6.731733	0.1	0.108820
6.733400	0.1	0.106916
6.735067	0.1	0.103600
6.736733	0.1	0.100350
6.738400	0.1	0.098459
6.740067	0.1	0.098497
6.741733	0.1	0.099922
6.743400	0.1	0.101379
6.745067	0.1	0.101617
6.746733	0.1	0.100387
6.748400	0.1	0.098669
6.750067	0.1	0.097905
6.751733	0.1	0.098664
6.753400	0.1	0.100248
6.755067	0.1	0.101724
6.756733	0.1	0.102725
6.758400	0.1	0.103260
6.760067	0.1	0.103260
6.761733	0.1	0.102567
6.763400	0.1	0.101258
6.765067	0.1	0.099763
6.766733	0.1	0.098739
6.768400	0.1	0.098809
6.770067	0.1	0.100005
6.771733	0.1	0.101528
6.773400	0.1	0.101854
6.775067	0.1	0.099349
6.776733	0.1	0.093896
6.778400	0.1	0.087512
6.780067	0.1	0.082627
6.781733	0.1	0.080355
6.783400	0.1	0.080541
6.785067	0.1	0.082552
6.786733	0.1	0.085523
6.788400	0.1	0.088294
6.790067	0.1	0.089994
6.791733	0.1	0.090585
6.793400	0.1	0.090636
6.795067	0.1	0.090906
6.796733	0.1	0.092187
6.798400	0.1	0.094734
6.800067	0.1	0.097752
6.801733	0.1	0.100080
6.803400	0.1	0.101533
6.805067	0.1	0.102855
6.806733	0.1	0.104215
6.808400	0.1	0.104578
6.810067	0.1	0.102804
6.811733	0.1	0.098846
6.813400	0.1	0.094124
6.815067	0.1	0.090688
6.816733	0.1	0.089523
6.818400	0.1	0.090017
6.820067	0.1	0.091074
6.821733	0.1	0.092289
6.823400	0.1	0.093929
6.825067	0.1	0.095959
6.826733	0.1	0.097752
6.828400	0.1	0.098664
6.830067	0.1	0.098664
6.831733	0.1	0.098464
6.833400	0.1	0.099097
6.835067	0.1	0.101300
6.836733	0.1	0.104848
6.838400	0.1	0.108578
6.840067	0.1	0.111321
6.841733	0.1	0.112779
6.843400	0.1	0.113295
6.845067	0.1	0.113170
6.846733	0.1	0.112471
6.848400	0.1	0.111419
6.850067	0.1	0.110804
6.851733	0.1	0.111526
6.853400	0.1	0.113435
6.855067	0.1	0.115642
6.856733	0.1	0.117626
6.858400	0.1	0.119307
6.860067	0.1	0.120620
6.861733	0.1	0.121766
6.863400	0.1	0.123237
6.865067	0.1	0.125021
6.866733	0.1	0.126227
6.868400	0.1	0.126013
6.870067	0.1	0.124513
6.871733	0.1	0.122427
6.873400	0.1	0.120229
6.875067	0.1	0.118362
6.876733	0.1	0.117156
6.878400	0.1	0.116383
6.880067	0.1	0.115717
6.881733	0.1	0.115293
6.883400	0.1	0.115326
6.885067	0.1	0.115642
6.886733	0.1	0.115889
6.888400	0.1	0.116108
6.890067	0.1	0.116560
6.891733	0.1	0.117142
6.893400	0.1	0.117416
6.895067	0.1	0.117314
6.896733	0.1	0.117267
6.898400	0.1	0.117514
6.900067	0.1	0.117612
6.901733	0.1	0.116723
6.903400	0.1	0.114413
6.905067	0.1	0.111088
6.906733	0.1	0.107656
6.908400	0.1	0.104653
6.910067	0.1	0.102078
6.911733	0.1	0.100364
6.913400	0.1	0.100564
6.915067	0.1	0.103046
6.916733	0.1	0.106753
6.918400	0.1	0.110092
6.920067	0.1	0.112364
6.921733	0.1	0.114124
6.923400	0.1	0.116085
6.925067	0.1	0.118245
6.926733	0.1	0.119954
6.928400	0.1	0.120257
6.930067	0.1	0.118692
6.931733	0.1	0.115931
6.933400	0.1	0.113170
6.935067	0.1	0.111163
6.936733	0.1	0.110078
6.938400	0.1	0.109808
6.940067	0.1	0.110273
6.941733	0.1	0.111368
6.943400	0.1	0.112816
6.945067	0.1	0.114166
6.946733	0.1	0.114855
6.948400	0.1	0.114529
6.950067	0.1	0.113430
6.951733	0.1	0.112364
6.953400	0.1	0.111945
6.955067	0.1	0.111931
6.956733	0.1	0.111428
6.958400	0.1	0.110022
6.960067	0.1	0.108406
6.961733	0.1	0.107391
6.963400	0.1	0.107088
6.965067	0.1	0.107377
6.966733	0.1	0.108168
6.968400	0.1	0.109011
6.970067	0.1	0.109356
6.971733	0.1	0.109300
6.973400	0.1	0.109375
6.975067	0.1	0.109742
6.976733	0.1	0.110203
6.978400	0.1	0.110618
6.980067	0.1	0.111046
6.981733	0.1	0.111777
6.983400	0.1	0.113184
6.985067	0.1	0.115461
6.986733	0.1	0.118255
6.988400	0.1	0.120681
6.990067	0.1	0.121794
6.991733	0.1	0.121244
6.993400	0.1	0.119479
6.995067	0.1	0.117384
6.996733	0.1	0.115656
6.998400	0.1	0.114241
7.000067	0.1	0.112457
7.001733	0.1	0.110148
7.003400	0.1	0.108383
7.005067	0.1	0.108387
7.006733	0.1	0.110031
7.008400	0.1	0.112015
7.010067	0.1	0.113249
7.011733	0.1	0.113840
7.013400	0.1	0.114362
7.015067	0.1	0.114660
7.016733	0.1	0.114143
7.018400	0.1	0.112904
7.020067	0.1	0.111596
7.021733	0.1	0.110678
7.023400	0.1	0.110306
7.025067	0.1	0.110567
7.026733	0.1	0.111372
7.028400	0.1	0.112373
7.030067	0.1	0.113044
7.031733	0.1	0.112974
7.033400	0.1	0.112178
7.035067	0.1	0.111056
7.036733	0.1	0.110385
7.038400	0.1	0.111251
7.040067	0.1	0.114129
7.041733	0.1	0.118115
7.043400	0.1	0.121570
7.045067	0.1	0.123088
7.046733	0.1	0.121952
7.048400	0.1	0.118408
7.050067	0.1	0.113570
7.051733	0.1	0.108830
7.053400	0.1	0.105249
7.055067	0.1	0.103195
7.056733	0.1	0.102809
7.058400	0.1	0.104667
7.060067	0.1	0.108755
7.061733	0.1	0.113212
7.063400	0.1	0.115419
7.065067	0.1	0.114646
7.066733	0.1	0.112648
7.068400	0.1	0.111582
7.070067	0.1	0.112406
7.071733	0.1	0.114995
7.073400	0.1	0.118664
7.075067	0.1	0.122376
7.076733	0.1	0.124923
7.078400	0.1	0.125356
7.080067	0.1	0.123680
7.081733	0.1	0.121086
7.083400	0.1	0.119167
7.085067	0.1	0.118525
7.086733	0.1	0.118664
7.088400	0.1	0.119312
7.090067	0.1	0.120746
7.091733	0.1	0.122967
7.093400	0.1	0.125533
7.095067	0.1	0.127936
7.096733	0.1	0.129589
7.098400	0.1	0.129882
7.100067	0.1	0.128439
7.101733	0.1	0.125514
7.103400	0.1	0.122353
7.105067	0.1	0.120550
7.106733	0.1	0.121030
7.108400	0.1	0.123722
7.110067	0.1	0.127563
7.111733	0.1	0.130557
7.113400	0.1	0.130953
7.115067	0.1	0.128881
7.116733	0.1	0.126199
7.118400	0.1	0.124695
7.120067	0.1	0.125030
7.121733	0.1	0.127079
7.123400	0.1	0.130241
7.125067	0.1	0.133421
7.126733	0.1	0.135475
7.128400	0.1	0.135973
7.130067	0.1	0.135228
7.131733	0.1	0.133845
7.133400	0.1	0.132448
7.135067	0.1	0.131358
7.136733	0.1	0.130483
7.138400	0.1	0.129696
7.140067	0.1	0.129184
7.141733	0.1	0.129356
7.143400	0.1	0.130613
7.145067	0.1	0.132783
7.146733	0.1	0.134879
7.148400	0.1	0.135936
7.150067	0.1	0.135889
7.151733	0.1	0.135209
7.153400	0.1	0.134320
7.155067	0.1	0.133514
7.156733	0.1	0.132993
7.158400	0.1	0.132723
7.160067	0.1	0.132462
7.161733	0.1	0.132043
7.163400	0.1	0.131633
7.165067	0.1	0.131354
7.166733	0.1	0.130795
7.168400	0.1	0.129072
7.170067	0.1	0.125626
7.171733	0.1	0.121202
7.173400	0.1	0.117868
7.175067	0.1	0.117393
7.176733	0.1	0.119694
7.178400	0.1	0.123256
7.180067	0.1	0.126772
7.181733	0.1	0.129975
7.183400	0.1	0.132979
7.185067	0.1	0.135349
7.186733	0.1	0.136280
7.188400	0.1	0.135414
7.190067	0.1	0.132914
7.191733	0.1	0.129221
7.193400	0.1	0.125160
7.195067	0.1	0.121845
7.196733	0.1	0.120224
7.198400	0.1	0.120616
7.200067	0.1	0.122539
7.201733	0.1	0.124807
7.203400	0.1	0.126190
7.205067	0.1	0.126297
7.206733	0.1	0.125649
7.208400	0.1	0.124862
7.210067	0.1	0.124327
7.211733	0.1	0.124248
7.213400	0.1	0.124667
7.215067	0.1	0.125868
7.216733	0.1	0.128262
7.218400	0.1	0.131368
7.220067	0.1	0.133896
7.221733	0.1	0.135032
7.223400	0.1	0.134697
7.225067	0.1	0.132849
7.226733	0.1	0.129389
7.228400	0.1	0.124821
7.230067	0.1	0.120541
7.231733	0.1	0.118106
7.233400	0.1	0.118059
7.235067	0.1	0.119563
7.236733	0.1	0.121291
7.238400	0.1	0.122571
7.240067	0.1	0.123540
7.241733	0.1	0.124429
7.243400	0.1	0.125142
7.245067	0.1	0.125505
7.246733	0.1	0.125547
7.248400	0.1	0.125561
7.250067	0.1	0.125868
7.251733	0.1	0.126460
7.253400	0.1	0.126921
7.255067	0.1	0.126674
7.256733	0.1	0.125458
7.258400	0.1	0.123498
7.260067	0.1	0.121421
7.261733	0.1	0.119950
7.263400	0.1	0.119563
7.265067	0.1	0.120210
7.266733	0.1	0.121491
7.268400	0.1	0.122916
7.270067	0.1	0.123945
7.271733	0.1	0.124192
7.273400	0.1	0.123768
7.275067	0.1	0.123074
7.276733	0.1	0.122245
7.278400	0.1	0.121258
7.280067	0.1	0.120369
7.281733	0.1	0.119838
7.283400	0.1	0.119633
7.285067	0.1	0.119861
7.286733	0.1	0.120816
7.288400	0.1	0.122320
7.290067	0.1	0.123549
7.291733	0.1	0.123708
7.293400	0.1	0.122511
7.295067	0.1	0.120276
7.296733	0.1	0.117775
7.298400	0.1	0.115777
7.300067	0.1	0.114632
7.301733	0.1	0.114595
7.303400	0.1	0.115894
7.305067	0.1	0.118287
7.306733	0.1	0.121132
7.308400	0.1	0.123796
7.310067	0.1	0.125826
7.311733	0.1	0.127223
7.313400	0.1	0.128485
7.315067	0.1	0.130166
7.316733	0.1	0.132453
7.318400	0.1	0.135037
7.320067	0.1	0.136974
7.321733	0.1	0.137310
7.323400	0.1	0.136327
7.325067	0.1	0.135209
7.326733	0.1	0.134674
7.328400	0.1	0.134972
7.330067	0.1	0.136215
7.331733	0.1	0.137747
7.333400	0.1	0.138376
7.335067	0.1	0.137649
7.336733	0.1	0.135950
7.338400	0.1	0.133682
7.340067	0.1	0.131223
7.341733	0.1	0.129216
7.343400	0.1	0.128294
7.345067	0.1	0.128876
7.346733	0.1	0.130679
7.348400	0.1	0.132481
7.350067	0.1	0.133459
7.351733	0.1	0.134297
7.353400	0.1	0.135950
7.355067	0.1	0.138045
7.356733	0.1	0.139307
7.358400	0.1	0.138977
7.360067	0.1	0.137291
7.361733	0.1	0.134837
7.363400	0.1	0.132411
7.365067	0.1	0.131195
7.366733	0.1	0.131992
7.368400	0.1	0.134213
7.370067	0.1	0.136537
7.371733	0.1	0.138315
7.373400	0.1	0.139708
7.375067	0.1	0.140984
7.376733	0.1	0.142492
7.378400	0.1	0.144588
7.380067	0.1	0.146884
7.381733	0.1	0.148127
7.383400	0.1	0.147447
7.385067	0.1	0.145254
7.386733	0.1	0.142693
7.388400	0.1	0.140746
7.390067	0.1	0.139633
7.391733	0.1	0.138865
7.393400	0.1	0.137901
7.395067	0.1	0.136816
7.396733	0.1	0.136257
7.398400	0.1	0.136746
7.400067	0.1	0.138041
7.401733	0.1	0.139386
7.403400	0.1	0.140355
7.405067	0.1	0.141081
7.406733	0.1	0.141477
7.408400	0.1	0.140909
7.410067	0.1	0.139261
7.411733	0.1	0.137440
7.413400	0.1	0.136499
7.415067	0.1	0.136769
7.416733	0.1	0.137817
7.418400	0.1	0.138613
7.420067	0.1	0.138101
7.421733	0.1	0.136388
7.423400	0.1	0.134814
7.425067	0.1	0.134516
7.426733	0.1	0.135466
7.428400	0.1	0.136984
7.430067	0.1	0.138367
7.431733	0.1	0.139014
7.433400	0.1	0.138506
7.435067	0.1	0.136774
7.436733	0.1	0.134148
7.438400	0.1	0.131167
7.440067	0.1	0.128690
7.441733	0.1	0.127801
7.443400	0.1	0.128769
7.445067	0.1	0.130613
7.446733	0.1	0.132248
7.448400	0.1	0.132993
7.450067	0.1	0.132262
7.451733	0.1	0.130264
7.453400	0.1	0.128532
7.455067	0.1	0.128625
7.456733	0.1	0.130851
7.458400	0.1	0.134395
7.460067	0.1	0.138064
7.461733	0.1	0.140755
7.463400	0.1	0.141887
7.465067	0.1	0.141654
7.466733	0.1	0.140755
7.468400	0.1	0.139610
7.470067	0.1	0.138152
7.471733	0.1	0.136630
7.473400	0.1	0.135768
7.475067	0.1	0.135833
7.476733	0.1	0.136513
7.478400	0.1	0.137459
7.480067	0.1	0.138278
7.481733	0.1	0.138446
7.483400	0.1	0.137594
7.485067	0.1	0.135931
7.486733	0.1	0.134292
7.488400	0.1	0.133426
7.490067	0.1	0.133161
7.491733	0.1	0.132723
7.493400	0.1	0.132029
7.495067	0.1	0.131768
7.496733	0.1	0.132252
7.498400	0.1	0.133100
7.500067	0.1	0.133747
7.501733	0.1	0.133659
7.503400	0.1	0.132658
7.505067	0.1	0.131261
7.506733	0.1	0.130306
7.508400	0.1	0.130059
7.510067	0.1	0.130134
7.511733	0.1	0.130264
7.513400	0.1	0.130488
7.515067	0.1	0.130963
7.516733	0.1	0.131899
7.518400	0.1	0.133328
7.520067	0.1	0.134911
7.521733	0.1	0.135968
7.523400	0.1	0.136085
7.525067	0.1	0.135642
7.526733	0.1	0.135349
7.528400	0.1	0.135507
7.530067	0.1	0.135899
7.531733	0.1	0.136406
7.533400	0.1	0.137310
7.535067	0.1	0.138716
7.536733	0.1	0.140453
7.538400	0.1	0.142339
7.540067	0.1	0.143982
7.541733	0.1	0.144881
7.543400	0.1	0.145026
7.545067	0.1	0.144863
7.546733	0.1	0.144872
7.548400	0.1	0.145137
7.550067	0.1	0.145235
7.551733	0.1	0.144755
7.553400	0.1	0.143806
7.555067	0.1	0.142846
7.556733	0.1	0.142315
7.558400	0.1	0.142469
7.560067	0.1	0.142995
7.561733	0.1	0.143000
7.563400	0.1	0.141859
7.565067	0.1	0.139768
7.566733	0.1	0.137337
7.568400	0.1	0.135344
7.570067	0.1	0.134362
7.571733	0.1	0.134343
7.573400	0.1	0.134939
7.575067	0.1	0.135731
7.576733	0.1	0.136327
7.578400	0.1	0.136755
7.580067	0.1	0.137612
7.581733	0.1	0.139717
7.583400	0.1	0.143368
7.585067	0.1	0.147764
7.586733	0.1	0.151712
7.588400	0.1	0.154371
7.590067	0.1	0.155433
7.591733	0.1	0.155442
7.593400	0.1	0.155261
7.595067	0.1	0.154912
7.596733	0.1	0.153794
7.598400	0.1	0.151829
7.600067	0.1	0.149729
7.601733	0.1	0.148178
7.603400	0.1	0.147354
7.605067	0.1	0.147256
7.606733	0.1	0.148136
7.608400	0.1	0.150125
7.610067	0.1	0.152616
7.611733	0.1	0.154651
7.613400	0.1	0.156001
7.615067	0.1	0.157282
7.616733	0.1	0.158753
7.618400	0.1	0.159722
7.620067	0.1	0.159382
7.621733	0.1	0.157836
7.623400	0.1	0.155857
7.625067	0.1	0.154101
7.626733	0.1	0.152863
7.628400	0.1	0.152318
7.630067	0.1	0.152411
7.631733	0.1	0.152830
7.633400	0.1	0.153417
7.635067	0.1	0.154250
7.636733	0.1	0.155144
7.638400	0.1	0.155759
7.640067	0.1	0.156150
7.641733	0.1	0.156527
7.643400	0.1	0.156867
7.645067	0.1	0.157114
7.646733	0.1	0.157189
7.648400	0.1	0.156774
7.650067	0.1	0.155466
7.651733	0.1	0.153179
7.653400	0.1	0.150595
7.655067	0.1	0.148797
7.656733	0.1	0.148336
7.658400	0.1	0.149002
7.660067	0.1	0.150334
7.661733	0.1	0.151885
7.663400	0.1	0.153310
7.665067	0.1	0.154418
7.666733	0.1	0.155088
7.668400	0.1	0.155298
7.670067	0.1	0.155009
7.671733	0.1	0.153915
7.673400	0.1	0.151480
7.675067	0.1	0.147778
7.676733	0.1	0.144066
7.678400	0.1	0.142008
7.680067	0.1	0.142334
7.681733	0.1	0.144392
7.683400	0.1	0.146725
7.685067	0.1	0.147796
7.686733	0.1	0.147074
7.688400	0.1	0.145566
7.690067	0.1	0.144932
7.691733	0.1	0.145943
7.693400	0.1	0.148122
7.695067	0.1	0.150520
7.696733	0.1	0.151950
7.698400	0.1	0.151242
7.700067	0.1	0.148588
7.701733	0.1	0.145934
7.703400	0.1	0.145086
7.705067	0.1	0.146423
7.706733	0.1	0.149338
7.708400	0.1	0.153100
7.710067	0.1	0.156867
7.711733	0.1	0.159428
7.713400	0.1	0.159806
7.715067	0.1	0.158036
7.716733	0.1	0.154939
7.718400	0.1	0.151508
7.720067	0.1	0.148807
7.721733	0.1	0.147857
7.723400	0.1	0.149123
7.725067	0.1	0.152104
7.726733	0.1	0.155722
7.728400	0.1	0.159177
7.730067	0.1	0.162167
7.731733	0.1	0.164681
7.733400	0.1	0.166707
7.735067	0.1	0.168169
7.736733	0.1	0.168951
7.738400	0.1	0.168928
7.740067	0.1	0.168071
7.741733	0.1	0.166656
7.743400	0.1	0.164919
7.745067	0.1	0.162660
7.746733	0.1	0.159666
7.748400	0.1	0.156420
7.750067	0.1	0.153827
7.751733	0.1	0.152341
7.753400	0.1	0.151778
7.755067	0.1	0.151917
7.756733	0.1	0.152611
7.758400	0.1	0.153473
7.760067	0.1	0.154083
7.761733	0.1	0.154087
7.763400	0.1	0.153081
7.765067	0.1	0.151321
7.766733	0.1	0.149948
7.768400	0.1	0.149799
7.770067	0.1	0.150804
7.771733	0.1	0.152360
7.773400	0.1	0.153547
7.775067	0.1	0.153668
7.776733	0.1	0.152909
7.778400	0.1	0.152071
7.780067	0.1	0.151717
7.781733	0.1	0.151847
7.783400	0.1	0.152392
7.785067	0.1	0.153375
7.786733	0.1	0.154660
7.788400	0.1	0.156020
7.790067	0.1	0.157403
7.791733	0.1	0.158809
7.793400	0.1	0.160066
7.795067	0.1	0.161007
7.796733	0.1	0.161603
7.798400	0.1	0.161720
7.800067	0.1	0.161328
7.801733	0.1	0.160891
7.803400	0.1	0.160960
7.805067	0.1	0.161417
7.806733	0.1	0.161524
7.808400	0.1	0.160737
7.810067	0.1	0.159033
7.811733	0.1	0.156546
7.813400	0.1	0.153431
7.815067	0.1	0.149901
7.816733	0.1	0.146623
7.818400	0.1	0.144821
7.820067	0.1	0.145044
7.821733	0.1	0.146562
7.823400	0.1	0.148597
7.825067	0.1	0.151168
7.826733	0.1	0.154302
7.828400	0.1	0.157175
7.830067	0.1	0.158413
7.831733	0.1	0.157421
7.833400	0.1	0.154939
7.835067	0.1	0.152332
7.836733	0.1	0.150767
7.838400	0.1	0.150991
7.840067	0.1	0.153133
7.841733	0.1	0.156309
7.843400	0.1	0.158739
7.845067	0.1	0.159070
7.846733	0.1	0.157896
7.848400	0.1	0.157449
7.850067	0.1	0.159144
7.851733	0.1	0.162022
7.853400	0.1	0.164066
7.855067	0.1	0.164425
7.856733	0.1	0.163745
7.858400	0.1	0.162954
7.860067	0.1	0.162427
7.861733	0.1	0.162181
7.863400	0.1	0.162125
7.865067	0.1	0.161906
7.866733	0.1	0.161012
7.868400	0.1	0.159312
7.870067	0.1	0.157454
7.871733	0.1	0.156537
7.873400	0.1	0.157021
7.875067	0.1	0.158162
7.876733	0.1	0.158860
7.878400	0.1	0.158381
7.880067	0.1	0.156518
7.881733	0.1	0.153785
7.883400	0.1	0.151102
7.885067	0.1	0.149077
7.886733	0.1	0.147978
7.888400	0.1	0.148010
7.890067	0.1	0.149263
7.891733	0.1	0.151540
7.893400	0.1	0.154106
7.895067	0.1	0.156057
7.896733	0.1	0.157221
7.898400	0.1	0.157966
7.900067	0.1	0.158320
7.901733	0.1	0.158069
7.903400	0.1	0.157193
7.905067	0.1	0.155913
7.906733	0.1	0.154697
7.908400	0.1	0.154348
7.910067	0.1	0.155540
7.911733	0.1	0.158176
7.913400	0.1	0.161650
7.915067	0.1	0.165561
7.916733	0.1	0.169650
7.918400	0.1	0.173426
7.920067	0.1	0.176225
7.921733	0.1	0.177491
7.923400	0.1	0.176970
7.925067	0.1	0.174907
7.926733	0.1	0.172034
7.928400	0.1	0.169175
7.930067	0.1	0.166744
7.931733	0.1	0.164555
7.933400	0.1	0.162432
7.935067	0.1	0.160853
7.936733	0.1	0.160704
7.938400	0.1	0.162292
7.940067	0.1	0.164979
7.941733	0.1	0.167745
7.943400	0.1	0.169608
7.945067	0.1	0.169757
7.946733	0.1	0.168108
7.948400	0.1	0.165785
7.950067	0.1	0.164341
7.951733	0.1	0.164378
7.953400	0.1	0.165054
7.955067	0.1	0.165319
7.956733	0.1	0.165319
7.958400	0.1	0.165878
7.960067	0.1	0.167084
7.961733	0.1	0.168183
7.963400	0.1	0.168565
7.965067	0.1	0.168029
7.966733	0.1	0.166148
7.968400	0.1	0.162320
7.970067	0.1	0.156998
7.971733	0.1	0.151964
7.973400	0.1	0.148769
7.975067	0.1	0.147489
7.976733	0.1	0.147391
7.978400	0.1	0.148267
7.980067	0.1	0.150255
7.981733	0.1	0.152937
7.983400	0.1	0.155508
7.985067	0.1	0.157445
7.986733	0.1	0.158441
7.988400	0.1	0.158059
7.990067	0.1	0.155861
7.991733	0.1	0.151861
7.993400	0.1	0.147093
7.995067	0.1	0.143610
7.996733	0.1	0.143154
7.998400	0.1	0.145519
8.000067	0.1	0.148704
8.001733	0.1	0.150721
8.003400	0.1	0.150874
8.005067	0.1	0.149566
8.006733	0.1	0.147410
8.008400	0.1	0.145026
8.010067	0.1	0.143405
8.011733	0.1	0.143633
8.013400	0.1	0.145817
8.015067	0.1	0.148606
8.016733	0.1	0.150343
8.018400	0.1	0.150772
8.020067	0.1	0.150981
8.021733	0.1	0.151256
8.023400	0.1	0.150539
8.025067	0.1	0.148527
8.026733	0.1	0.146744
8.028400	0.1	0.146944
8.030067	0.1	0.149738
8.031733	0.1	0.154744
8.033400	0.1	0.160886
8.035067	0.1	0.166446
8.036733	0.1	0.169878
8.038400	0.1	0.170739
8.040067	0.1	0.169463
8.041733	0.1	0.166502
8.043400	0.1	0.162325
8.045067	0.1	0.158013
8.046733	0.1	0.155088
8.048400	0.1	0.154506
8.050067	0.1	0.155973
8.051733	0.1	0.158339
8.053400	0.1	0.160509
8.055067	0.1	0.162018
8.056733	0.1	0.162981
8.058400	0.1	0.163796
8.060067	0.1	0.164709
8.061733	0.1	0.165347
8.063400	0.1	0.165189
8.065067	0.1	0.164467
8.066733	0.1	0.164011
8.068400	0.1	0.164532
8.070067	0.1	0.166385
8.071733	0.1	0.169105
8.073400	0.1	0.171345
8.075067	0.1	0.172090
8.076733	0.1	0.171582
8.078400	0.1	0.170544
8.080067	0.1	0.169305
8.081733	0.1	0.168164
8.083400	0.1	0.167601
8.085067	0.1	0.167754
8.086733	0.1	0.168136
8.088400	0.1	0.168332
8.090067	0.1	0.168406
8.091733	0.1	0.168490
8.093400	0.1	0.168639
8.095067	0.1	0.169026
8.096733	0.1	0.170115
8.098400	0.1	0.172295
8.100067	0.1	0.175238
8.101733	0.1	0.178055
8.103400	0.1	0.180090
8.105067	0.1	0.181184
8.106733	0.1	0.181347
8.108400	0.1	0.180490
8.110067	0.1	0.178595
8.111733	0.1	0.176006
8.113400	0.1	0.173431
8.115067	0.1	0.171582
8.116733	0.1	0.170716
8.118400	0.1	0.170800
8.120067	0.1	0.171852
8.121733	0.1	0.173706
8.123400	0.1	0.175899
8.125067	0.1	0.177976
8.126733	0.1	0.179671
8.128400	0.1	0.180951
8.130067	0.1	0.181855
8.131733	0.1	0.182157
8.133400	0.1	0.181631
8.135067	0.1	0.180383
8.136733	0.1	0.178753
8.138400	0.1	0.177058
8.140067	0.1	0.175564
8.141733	0.1	0.174250
8.143400	0.1	0.172779
8.145067	0.1	0.171070
8.146733	0.1	0.169380
8.148400	0.1	0.167917
8.150067	0.1	0.167098
8.151733	0.1	0.167596
8.153400	0.1	0.169612
8.155067	0.1	0.172630
8.156733	0.1	0.176025
8.158400	0.1	0.179429
8.160067	0.1	0.182395
8.161733	0.1	0.184323
8.163400	0.1	0.184868
8.165067	0.1	0.184309
8.166733	0.1	0.183387
8.168400	0.1	0.182837
8.170067	0.1	0.182912
8.171733	0.1	0.183126
8.173400	0.1	0.182795
8.175067	0.1	0.181873
8.176733	0.1	0.180998
8.178400	0.1	0.181003
8.180067	0.1	0.182549
8.181733	0.1	0.185408
8.183400	0.1	0.188355
8.185067	0.1	0.190344
8.186733	0.1	0.191131
8.188400	0.1	0.190577
8.190067	0.1	0.188542
8.191733	0.1	0.185440
8.193400	0.1	0.182032
8.195067	0.1	0.178702
8.196733	0.1	0.175405
8.198400	0.1	0.172192
8.200067	0.1	0.169389
8.201733	0.1	0.167419
8.203400	0.1	0.166809
8.205067	0.1	0.167727
8.206733	0.1	0.169342
8.208400	0.1	0.170367
8.210067	0.1	0.170241
8.211733	0.1	0.169347
8.213400	0.1	0.168425
8.215067	0.1	0.168048
8.216733	0.1	0.168486
8.218400	0.1	0.169706
8.220067	0.1	0.171284
8.221733	0.1	0.172658
8.223400	0.1	0.173831
8.225067	0.1	0.175037
8.226733	0.1	0.175750
8.228400	0.1	0.175126
8.230067	0.1	0.173235
8.231733	0.1	0.171131
8.233400	0.1	0.169924
8.235067	0.1	0.169999
8.236733	0.1	0.170968
8.238400	0.1	0.171964
8.240067	0.1	0.172392
8.241733	0.1	0.172663
8.243400	0.1	0.173734
8.245067	0.1	0.175769
8.246733	0.1	0.177780
8.248400	0.1	0.178809
8.250067	0.1	0.179107
8.251733	0.1	0.179932
8.253400	0.1	0.182041
8.255067	0.1	0.184630
8.256733	0.1	0.186088
8.258400	0.1	0.185855
8.260067	0.1	0.184686
8.261733	0.1	0.182954
8.263400	0.1	0.180067
8.265067	0.1	0.175876
8.266733	0.1	0.171536
8.268400	0.1	0.168746
8.270067	0.1	0.168616
8.271733	0.1	0.170940
8.273400	0.1	0.174339
8.275067	0.1	0.177245
8.276733	0.1	0.178670
8.278400	0.1	0.178162
8.280067	0.1	0.175955
8.281733	0.1	0.173110
8.283400	0.1	0.170898
8.285067	0.1	0.170083
8.286733	0.1	0.170744
8.288400	0.1	0.172406
8.290067	0.1	0.174260
8.291733	0.1	0.175694
8.293400	0.1	0.176625
8.295067	0.1	0.177235
8.296733	0.1	0.177864
8.298400	0.1	0.179270
8.300067	0.1	0.181897
8.301733	0.1	0.185003
8.303400	0.1	0.187107
8.305067	0.1	0.187093
8.306733	0.1	0.185235
8.308400	0.1	0.183019
8.310067	0.1	0.181766
8.311733	0.1	0.181785
8.313400	0.1	0.182716
8.315067	0.1	0.184085
8.316733	0.1	0.185217
8.318400	0.1	0.185403
8.320067	0.1	0.184407
8.321733	0.1	0.182413
8.323400	0.1	0.179587
8.325067	0.1	0.176230
8.326733	0.1	0.173151
8.328400	0.1	0.171443
8.330067	0.1	0.171675
8.331733	0.1	0.173468
8.333400	0.1	0.175857
8.335067	0.1	0.177659
8.336733	0.1	0.177948
8.338400	0.1	0.176732
8.340067	0.1	0.175084
8.341733	0.1	0.174297
8.343400	0.1	0.175112
8.345067	0.1	0.177454
8.346733	0.1	0.180383
8.348400	0.1	0.182535
8.350067	0.1	0.183098
8.351733	0.1	0.182278
8.353400	0.1	0.180583
8.355067	0.1	0.178358
8.356733	0.1	0.176118
8.358400	0.1	0.174805
8.360067	0.1	0.175354
8.361733	0.1	0.177985
8.363400	0.1	0.181771
8.365067	0.1	0.185156
8.366733	0.1	0.187238
8.368400	0.1	0.188597
8.370067	0.1	0.190381
8.371733	0.1	0.192700
8.373400	0.1	0.194628
8.375067	0.1	0.195624
8.376733	0.1	0.196188
8.378400	0.1	0.197240
8.380067	0.1	0.198940
8.381733	0.1	0.200435
8.383400	0.1	0.201007
8.385067	0.1	0.200802
8.386733	0.1	0.200346
8.388400	0.1	0.200104
8.390067	0.1	0.200327
8.391733	0.1	0.200854
8.393400	0.1	0.201184
8.395067	0.1	0.200942
8.396733	0.1	0.200099
8.398400	0.1	0.199000
8.400067	0.1	0.198083
8.401733	0.1	0.197291
8.403400	0.1	0.195978
8.405067	0.1	0.193766
8.406733	0.1	0.191140
8.408400	0.1	0.188821
8.410067	0.1	0.187103
8.411733	0.1	0.186125
8.413400	0.1	0.186423
8.415067	0.1	0.188490
8.416733	0.1	0.191815
8.418400	0.1	0.194875
8.420067	0.1	0.196211
8.421733	0.1	0.195047
8.423400	0.1	0.191708
8.425067	0.1	0.187848
8.426733	0.1	0.185464
8.428400	0.1	0.185571
8.430067	0.1	0.187899
8.431733	0.1	0.191485
8.433400	0.1	0.195247
8.435067	0.1	0.198507
8.436733	0.1	0.201147
8.438400	0.1	0.203131
8.440067	0.1	0.203960
8.441733	0.1	0.203154
8.443400	0.1	0.201138
8.445067	0.1	0.199103
8.446733	0.1	0.197957
8.448400	0.1	0.197836
8.450067	0.1	0.198367
8.451733	0.1	0.198903
8.453400	0.1	0.198833
8.455067	0.1	0.197836
8.456733	0.1	0.195811
8.458400	0.1	0.192965
8.460067	0.1	0.190157
8.461733	0.1	0.188593
8.463400	0.1	0.189217
8.465067	0.1	0.192286
8.466733	0.1	0.197231
8.468400	0.1	0.202698
8.470067	0.1	0.206772
8.471733	0.1	0.207904
8.473400	0.1	0.206009
8.475067	0.1	0.202651
8.476733	0.1	0.200062
8.478400	0.1	0.199568
8.480067	0.1	0.200779
8.481733	0.1	0.202665
8.483400	0.1	0.204486
8.485067	0.1	0.205473
8.486733	0.1	0.205077
8.488400	0.1	0.203806
8.490067	0.1	0.202940
8.491733	0.1	0.203270
8.493400	0.1	0.204239
8.495067	0.1	0.204616
8.496733	0.1	0.203662
8.498400	0.1	0.201515
8.500067	0.1	0.199024
8.501733	0.1	0.197259
8.503400	0.1	0.196602
8.505067	0.1	0.196495
8.506733	0.1	0.196192
8.508400	0.1	0.195578
8.510067	0.1	0.195252
8.511733	0.1	0.195671
8.513400	0.1	0.196351
8.515067	0.1	0.196379
8.516733	0.1	0.195489
8.518400	0.1	0.194041
8.520067	0.1	0.192625
8.521733	0.1	0.191955
8.523400	0.1	0.192490
8.525067	0.1	0.193929
8.526733	0.1	0.195606
8.528400	0.1	0.197161
8.530067	0.1	0.198679
8.531733	0.1	0.200397
8.533400	0.1	0.202348
8.535067	0.1	0.204165
8.536733	0.1	0.204979
8.538400	0.1	0.203950
8.540067	0.1	0.201357
8.541733	0.1	0.198679
8.543400	0.1	0.197282
8.545067	0.1	0.197468
8.546733	0.1	0.198619
8.548400	0.1	0.200057
8.550067	0.1	0.201776
8.551733	0.1	0.203885
8.553400	0.1	0.205725
8.555067	0.1	0.206302
8.556733	0.1	0.205352
8.558400	0.1	0.203303
8.560067	0.1	0.200705
8.561733	0.1	0.197887
8.563400	0.1	0.195070
8.565067	0.1	0.192411
8.566733	0.1	0.190097
8.568400	0.1	0.188579
8.570067	0.1	0.188313
8.571733	0.1	0.189128
8.573400	0.1	0.190479
8.575067	0.1	0.192230
8.576733	0.1	0.194674
8.578400	0.1	0.197934
8.580067	0.1	0.201552
8.581733	0.1	0.204896
8.583400	0.1	0.207676
8.585067	0.1	0.210018
8.586733	0.1	0.212183
8.588400	0.1	0.214013
8.590067	0.1	0.214884
8.591733	0.1	0.214577
8.593400	0.1	0.213869
8.595067	0.1	0.214078
8.596733	0.1	0.215867
8.598400	0.1	0.218297
8.600067	0.1	0.219578
8.601733	0.1	0.218702
8.603400	0.1	0.216002
8.605067	0.1	0.212546
8.606733	0.1	0.209427
8.608400	0.1	0.207354
8.610067	0.1	0.206726
8.611733	0.1	0.207732
8.613400	0.1	0.210176
8.615067	0.1	0.213352
8.616733	0.1	0.216360
8.618400	0.1	0.218539
8.620067	0.1	0.219564
8.621733	0.1	0.219475
8.623400	0.1	0.218945
8.625067	0.1	0.219126
8.626733	0.1	0.220421
8.628400	0.1	0.221757
8.630067	0.1	0.221515
8.631733	0.1	0.218740
8.633400	0.1	0.213957
8.635067	0.1	0.208975
8.636733	0.1	0.205878
8.638400	0.1	0.205957
8.640067	0.1	0.208919
8.641733	0.1	0.213138
8.643400	0.1	0.217194
8.645067	0.1	0.220593
8.646733	0.1	0.223122
8.648400	0.1	0.224477
8.650067	0.1	0.224551
8.651733	0.1	0.223555
8.653400	0.1	0.221808
8.655067	0.1	0.219555
8.656733	0.1	0.216998
8.658400	0.1	0.214544
8.660067	0.1	0.212905
8.661733	0.1	0.212579
8.663400	0.1	0.213548
8.665067	0.1	0.215243
8.666733	0.1	0.216835
8.668400	0.1	0.218158
8.670067	0.1	0.219890
8.671733	0.1	0.222297
8.673400	0.1	0.224640
8.675067	0.1	0.225934
8.676733	0.1	0.225957
8.678400	0.1	0.225217
8.680067	0.1	0.224123
8.681733	0.1	0.222544
8.683400	0.1	0.220337
8.685067	0.1	0.217855
8.686733	0.1	0.215946
8.688400	0.1	0.215410
8.690067	0.1	0.216202
8.691733	0.1	0.217487
8.693400	0.1	0.218465
8.695067	0.1	0.218749
8.696733	0.1	0.218339
8.698400	0.1	0.217515
8.700067	0.1	0.216481
8.701733	0.1	0.215396
8.703400	0.1	0.214721
8.705067	0.1	0.214945
8.706733	0.1	0.215839
8.708400	0.1	0.216621
8.710067	0.1	0.216961
8.711733	0.1	0.217203
8.713400	0.1	0.217557
8.715067	0.1	0.217888
8.716733	0.1	0.218134
8.718400	0.1	0.218116
8.720067	0.1	0.217333
8.721733	0.1	0.215461
8.723400	0.1	0.212626
8.725067	0.1	0.209301
8.726733	0.1	0.206162
8.728400	0.1	0.203829
8.730067	0.1	0.202321
8.731733	0.1	0.201273
8.733400	0.1	0.200737
8.735067	0.1	0.200891
8.736733	0.1	0.201496
8.738400	0.1	0.202213
8.740067	0.1	0.202912
8.741733	0.1	0.203471
8.743400	0.1	0.203773
8.745067	0.1	0.203769
8.746733	0.1	0.203354
8.748400	0.1	0.202493
8.750067	0.1	0.201543
8.751733	0.1	0.201189
8.753400	0.1	0.201697
8.755067	0.1	0.202409
8.756733	0.1	0.202539
8.758400	0.1	0.201752
8.760067	0.1	0.200025
8.761733	0.1	0.197873
8.763400	0.1	0.196178
8.765067	0.1	0.195452
8.766733	0.1	0.195513
8.768400	0.1	0.196053
8.770067	0.1	0.197073
8.771733	0.1	0.198716
8.773400	0.1	0.200793
8.775067	0.1	0.202712
8.776733	0.1	0.203848
8.778400	0.1	0.203932
8.780067	0.1	0.203080
8.781733	0.1	0.201529
8.783400	0.1	0.199806
8.785067	0.1	0.198837
8.786733	0.1	0.199410
8.788400	0.1	0.201557
8.790067	0.1	0.204346
8.791733	0.1	0.206297
8.793400	0.1	0.206302
8.795067	0.1	0.204351
8.796733	0.1	0.201347
8.798400	0.1	0.198474
8.800067	0.1	0.196695
8.801733	0.1	0.196267
8.803400	0.1	0.196528
8.805067	0.1	0.196598
8.806733	0.1	0.196439
8.808400	0.1	0.196658
8.810067	0.1	0.197520
8.811733	0.1	0.198572
8.813400	0.1	0.199024
8.815067	0.1	0.198497
8.816733	0.1	0.197114
8.818400	0.1	0.195177
8.820067	0.1	0.193184
8.821733	0.1	0.191741
8.823400	0.1	0.191308
8.825067	0.1	0.191983
8.826733	0.1	0.193259
8.828400	0.1	0.194190
8.830067	0.1	0.194283
8.831733	0.1	0.193994
8.833400	0.1	0.194288
8.835067	0.1	0.195932
8.836733	0.1	0.198907
8.838400	0.1	0.202400
8.840067	0.1	0.205296
8.841733	0.1	0.206600
8.843400	0.1	0.205725
8.845067	0.1	0.202777
8.846733	0.1	0.198614
8.848400	0.1	0.194716
8.850067	0.1	0.192625
8.851733	0.1	0.192956
8.853400	0.1	0.195112
8.855067	0.1	0.198167
8.856733	0.1	0.201385
8.858400	0.1	0.204053
8.860067	0.1	0.205683
8.861733	0.1	0.206176
8.863400	0.1	0.205506
8.865067	0.1	0.203867
8.866733	0.1	0.202307
8.868400	0.1	0.202437
8.870067	0.1	0.205003
8.871733	0.1	0.209119
8.873400	0.1	0.213226
8.875067	0.1	0.216202
8.876733	0.1	0.217562
8.878400	0.1	0.217524
8.880067	0.1	0.216947
8.881733	0.1	0.216700
8.883400	0.1	0.217143
8.885067	0.1	0.218027
8.886733	0.1	0.218614
8.888400	0.1	0.218148
8.890067	0.1	0.216705
8.891733	0.1	0.215382
8.893400	0.1	0.215587
8.895067	0.1	0.217720
8.896733	0.1	0.220719
8.898400	0.1	0.223224
8.900067	0.1	0.224677
8.901733	0.1	0.225385
8.903400	0.1	0.225822
8.905067	0.1	0.226041
8.906733	0.1	0.225436
8.908400	0.1	0.223368
8.910067	0.1	0.220141
8.911733	0.1	0.216747
8.913400	0.1	0.213645
8.915067	0.1	0.210786
8.916733	0.1	0.208574
8.918400	0.1	0.207699
8.920067	0.1	0.208193
8.921733	0.1	0.209459
8.923400	0.1	0.210842
8.925067	0.1	0.211634
8.926733	0.1	0.211620
8.928400	0.1	0.211652
8.930067	0.1	0.212626
8.931733	0.1	0.214283
8.933400	0.1	0.215466
8.935067	0.1	0.215210
8.936733	0.1	0.213603
8.938400	0.1	0.211913
8.940067	0.1	0.211764
8.941733	0.1	0.213627
8.943400	0.1	0.216486
8.945067	0.1	0.219233
8.946733	0.1	0.221552
8.948400	0.1	0.223462
8.950067	0.1	0.224886
8.951733	0.1	0.225576
8.953400	0.1	0.225138
8.955067	0.1	0.223075
8.956733	0.1	0.219196
8.958400	0.1	0.214265
8.960067	0.1	0.209673
8.961733	0.1	0.206549
8.963400	0.1	0.205329
8.965067	0.1	0.205794
8.966733	0.1	0.207173
8.968400	0.1	0.208481
8.970067	0.1	0.209007
8.971733	0.1	0.208844
8.973400	0.1	0.208556
8.975067	0.1	0.208123
8.976733	0.1	0.207201
8.978400	0.1	0.205995
8.980067	0.1	0.205035
8.981733	0.1	0.204681
8.983400	0.1	0.205161
8.985067	0.1	0.206619
8.986733	0.1	0.208518
8.988400	0.1	0.209478
8.990067	0.1	0.208635
8.991733	0.1	0.206614
8.993400	0.1	0.204733
8.995067	0.1	0.203867
8.996733	0.1	0.204137
8.998400	0.1	0.205450
9.000067	0.1	0.207764
9.001733	0.1	0.210446
9.003400	0.1	0.212574
9.005067	0.1	0.214251
9.006733	0.1	0.216323
9.008400	0.1	0.218996
9.010067	0.1	0.221380
9.011733	0.1	0.222311
9.013400	0.1	0.221310
9.015067	0.1	0.218931
9.016733	0.1	0.216025
9.018400	0.1	0.213054
9.020067	0.1	0.210805
9.021733	0.1	0.210232
9.023400	0.1	0.210870
9.025067	0.1	0.211112
9.026733	0.1	0.210437
9.028400	0.1	0.209641
9.030067	0.1	0.209082
9.031733	0.1	0.208262
9.033400	0.1	0.207070
9.035067	0.1	0.206064
9.036733	0.1	0.205464
9.038400	0.1	0.204719
9.040067	0.1	0.203368
9.041733	0.1	0.202074
9.043400	0.1	0.202307
9.045067	0.1	0.204802
9.046733	0.1	0.208826
9.048400	0.1	0.212844
9.050067	0.1	0.215308
9.051733	0.1	0.215485
9.053400	0.1	0.214060
9.055067	0.1	0.212397
9.056733	0.1	0.211238
9.058400	0.1	0.210572
9.060067	0.1	0.210349
9.061733	0.1	0.210460
9.063400	0.1	0.210390
9.065067	0.1	0.209715
9.066733	0.1	0.208681
9.068400	0.1	0.207801
9.070067	0.1	0.207238
9.071733	0.1	0.206754
9.073400	0.1	0.206348
9.075067	0.1	0.206581
9.076733	0.1	0.208025
9.078400	0.1	0.210581
9.080067	0.1	0.213408
9.081733	0.1	0.215624
9.083400	0.1	0.217189
9.085067	0.1	0.218670
9.086733	0.1	0.220295
9.088400	0.1	0.221841
9.090067	0.1	0.223140
9.091733	0.1	0.224276
9.093400	0.1	0.225306
9.095067	0.1	0.225957
9.096733	0.1	0.225739
9.098400	0.1	0.224626
9.100067	0.1	0.223275
9.101733	0.1	0.222307
9.103400	0.1	0.221692
9.105067	0.1	0.221161
9.106733	0.1	0.220924
9.108400	0.1	0.221510
9.110067	0.1	0.222935
9.111733	0.1	0.224682
9.113400	0.1	0.226335
9.115067	0.1	0.227690
9.116733	0.1	0.228360
9.118400	0.1	0.227722
9.120067	0.1	0.225333
9.121733	0.1	0.221613
9.123400	0.1	0.218204
9.125067	0.1	0.217045
9.126733	0.1	0.218591
9.128400	0.1	0.221748
9.130067	0.1	0.225534
9.131733	0.1	0.229394
9.133400	0.1	0.232509
9.135067	0.1	0.234083
9.136733	0.1	0.234009
9.138400	0.1	0.233054
9.140067	0.1	0.232318
9.141733	0.1	0.232318
9.143400	0.1	0.232812
9.145067	0.1	0.233506
9.146733	0.1	0.234679
9.148400	0.1	0.236784
9.150067	0.1	0.239480
9.151733	0.1	0.241771
9.153400	0.1	0.242959
9.155067	0.1	0.242945
9.156733	0.1	0.241962
9.158400	0.1	0.240388
9.160067	0.1	0.238633
9.161733	0.1	0.237077
9.163400	0.1	0.235923
9.165067	0.1	0.234977
9.166733	0.1	0.234055
9.168400	0.1	0.233520
9.170067	0.1	0.233757
9.171733	0.1	0.234409
9.173400	0.1	0.234870
9.175067	0.1	0.235313
9.176733	0.1	0.236193
9.178400	0.1	0.237217
9.180067	0.1	0.237660
9.181733	0.1	0.237497
9.183400	0.1	0.237613
9.185067	0.1	0.239033
9.186733	0.1	0.242130
9.188400	0.1	0.246218
9.190067	0.1	0.249832
9.191733	0.1	0.251727
9.193400	0.1	0.251378
9.195067	0.1	0.249138
9.196733	0.1	0.246475
9.198400	0.1	0.244784
9.200067	0.1	0.243811
9.201733	0.1	0.242158
9.203400	0.1	0.239168
9.205067	0.1	0.235527
9.206733	0.1	0.232612
9.208400	0.1	0.231955
9.210067	0.1	0.234148
9.211733	0.1	0.238083
9.213400	0.1	0.242181
9.215067	0.1	0.245380
9.216733	0.1	0.246707
9.218400	0.1	0.245636
9.220067	0.1	0.242763
9.221733	0.1	0.239518
9.223400	0.1	0.237259
9.225067	0.1	0.236384
9.226733	0.1	0.236291
9.228400	0.1	0.236314
9.230067	0.1	0.236435
9.231733	0.1	0.237036
9.233400	0.1	0.238223
9.235067	0.1	0.239499
9.236733	0.1	0.239951
9.238400	0.1	0.238954
9.240067	0.1	0.236938
9.241733	0.1	0.235215
9.243400	0.1	0.234642
9.245067	0.1	0.234768
9.246733	0.1	0.234707
9.248400	0.1	0.234493
9.250067	0.1	0.234861
9.251733	0.1	0.236006
9.253400	0.1	0.237133
9.255067	0.1	0.237147
9.256733	0.1	0.235639
9.258400	0.1	0.232873
9.260067	0.1	0.229413
9.261733	0.1	0.226279
9.263400	0.1	0.224486
9.265067	0.1	0.224211
9.266733	0.1	0.225105
9.268400	0.1	0.226800
9.270067	0.1	0.228602
9.271733	0.1	0.229734
9.273400	0.1	0.230214
9.275067	0.1	0.230619
9.276733	0.1	0.231192
9.278400	0.1	0.231797
9.280067	0.1	0.232314
9.281733	0.1	0.232714
9.283400	0.1	0.232900
9.285067	0.1	0.232556
9.286733	0.1	0.231564
9.288400	0.1	0.230158
9.290067	0.1	0.228602
9.291733	0.1	0.227354
9.293400	0.1	0.227145
9.295067	0.1	0.228141
9.296733	0.1	0.229501
9.298400	0.1	0.230349
9.300067	0.1	0.230414
9.301733	0.1	0.229552
9.303400	0.1	0.227639
9.305067	0.1	0.225240
9.306733	0.1	0.223517
9.308400	0.1	0.223247
9.310067	0.1	0.224472
9.311733	0.1	0.226954
9.313400	0.1	0.230209
9.315067	0.1	0.233226
9.316733	0.1	0.234963
9.318400	0.1	0.235140
9.320067	0.1	0.234321
9.321733	0.1	0.233231
9.323400	0.1	0.232109
9.325067	0.1	0.230926
9.326733	0.1	0.229841
9.328400	0.1	0.229259
9.330067	0.1	0.229562
9.331733	0.1	0.231029
9.333400	0.1	0.233655
9.335067	0.1	0.236952
9.336733	0.1	0.240291
9.338400	0.1	0.243187
9.340067	0.1	0.245264
9.341733	0.1	0.246381
9.343400	0.1	0.246302
9.345067	0.1	0.244649
9.346733	0.1	0.241664
9.348400	0.1	0.238260
9.350067	0.1	0.235164
9.351733	0.1	0.232845
9.353400	0.1	0.231732
9.355067	0.1	0.231839
9.356733	0.1	0.232733
9.358400	0.1	0.233855
9.360067	0.1	0.234684
9.361733	0.1	0.234870
9.363400	0.1	0.234251
9.365067	0.1	0.233087
9.366733	0.1	0.232314
9.368400	0.1	0.232821
9.370067	0.1	0.234386
9.371733	0.1	0.236155
9.373400	0.1	0.237906
9.375067	0.1	0.240155
9.376733	0.1	0.243098
9.378400	0.1	0.246321
9.380067	0.1	0.249306
9.381733	0.1	0.251695
9.383400	0.1	0.253408
9.385067	0.1	0.254600
9.386733	0.1	0.255671
9.388400	0.1	0.257227
9.390067	0.1	0.259569
9.391733	0.1	0.262326
9.393400	0.1	0.264905
9.395067	0.1	0.266959
9.396733	0.1	0.268226
9.398400	0.1	0.268361
9.400067	0.1	0.266940
9.401733	0.1	0.263667
9.403400	0.1	0.258968
9.405067	0.1	0.254377
9.406733	0.1	0.251494
9.408400	0.1	0.250582
9.410067	0.1	0.250777
9.411733	0.1	0.251508
9.413400	0.1	0.252863
9.415067	0.1	0.254647
9.416733	0.1	0.255946
9.418400	0.1	0.255895
9.420067	0.1	0.254582
9.421733	0.1	0.253110
9.423400	0.1	0.252486
9.425067	0.1	0.252575
9.426733	0.1	0.252621
9.428400	0.1	0.252444
9.430067	0.1	0.252551
9.431733	0.1	0.253273
9.433400	0.1	0.254121
9.435067	0.1	0.254200
9.436733	0.1	0.253334
9.438400	0.1	0.252509
9.440067	0.1	0.252924
9.441733	0.1	0.254759
9.443400	0.1	0.257054
9.445067	0.1	0.258489
9.446733	0.1	0.257972
9.448400	0.1	0.255196
9.450067	0.1	0.251210
9.451733	0.1	0.247867
9.453400	0.1	0.246353
9.455067	0.1	0.246665
9.456733	0.1	0.248235
9.458400	0.1	0.250456
9.460067	0.1	0.252970
9.461733	0.1	0.255830
9.463400	0.1	0.258833
9.465067	0.1	0.261064
9.466733	0.1	0.261660
9.468400	0.1	0.260407
9.470067	0.1	0.257432
9.471733	0.1	0.253450
9.473400	0.1	0.250041
9.475067	0.1	0.248584
9.476733	0.1	0.249301
9.478400	0.1	0.251220
9.480067	0.1	0.252612
9.481733	0.1	0.252225
9.483400	0.1	0.250493
9.485067	0.1	0.248929
9.486733	0.1	0.248328
9.488400	0.1	0.248118
9.490067	0.1	0.247201
9.491733	0.1	0.245050
9.493400	0.1	0.242121
9.495067	0.1	0.239159
9.496733	0.1	0.236472
9.498400	0.1	0.234330
9.500067	0.1	0.233189
9.501733	0.1	0.233576
9.503400	0.1	0.235834
9.505067	0.1	0.239448
9.506733	0.1	0.243047
9.508400	0.1	0.245231
9.510067	0.1	0.245362
9.511733	0.1	0.243848
9.513400	0.1	0.241571
9.515067	0.1	0.239178
9.516733	0.1	0.237091
9.518400	0.1	0.235662
9.520067	0.1	0.235289
9.521733	0.1	0.236342
9.523400	0.1	0.238642
9.525067	0.1	0.241306
9.526733	0.1	0.243103
9.528400	0.1	0.243047
9.530067	0.1	0.241185
9.531733	0.1	0.238894
9.533400	0.1	0.237776
9.535067	0.1	0.238172
9.536733	0.1	0.238884
9.538400	0.1	0.238377
9.540067	0.1	0.236253
9.541733	0.1	0.233548
9.543400	0.1	0.231685
9.545067	0.1	0.231289
9.546733	0.1	0.232239
9.548400	0.1	0.234218
9.550067	0.1	0.236654
9.551733	0.1	0.238591
9.553400	0.1	0.239434
9.555067	0.1	0.239410
9.556733	0.1	0.238870
9.558400	0.1	0.237930
9.560067	0.1	0.237003
9.561733	0.1	0.236682
9.563400	0.1	0.237124
9.565067	0.1	0.238209
9.566733	0.1	0.239955
9.568400	0.1	0.242302
9.570067	0.1	0.244835
9.571733	0.1	0.246866
9.573400	0.1	0.247709
9.575067	0.1	0.247257
9.576733	0.1	0.245981
9.578400	0.1	0.244323
9.580067	0.1	0.243019
9.581733	0.1	0.243126
9.583400	0.1	0.244947
9.585067	0.1	0.247788
9.586733	0.1	0.250838
9.588400	0.1	0.253613
9.590067	0.1	0.255653
9.591733	0.1	0.256519
9.593400	0.1	0.256179
9.595067	0.1	0.254945
9.596733	0.1	0.253390
9.598400	0.1	0.252398
9.600067	0.1	0.252435
9.601733	0.1	0.253050
9.603400	0.1	0.253292
9.605067	0.1	0.252221
9.606733	0.1	0.249515
9.608400	0.1	0.245781
9.610067	0.1	0.242200
9.611733	0.1	0.240239
9.613400	0.1	0.241222
9.615067	0.1	0.245031
9.616733	0.1	0.249655
9.618400	0.1	0.252714
9.620067	0.1	0.253185
9.621733	0.1	0.251839
9.623400	0.1	0.250414
9.625067	0.1	0.250298
9.626733	0.1	0.251723
9.628400	0.1	0.253483
9.630067	0.1	0.253841
9.631733	0.1	0.252160
9.633400	0.1	0.249371
9.635067	0.1	0.246763
9.636733	0.1	0.245096
9.638400	0.1	0.244882
9.640067	0.1	0.246614
9.641733	0.1	0.250414
9.643400	0.1	0.255648
9.645067	0.1	0.260961
9.646733	0.1	0.264905
9.648400	0.1	0.266708
9.650067	0.1	0.266824
9.651733	0.1	0.266717
9.653400	0.1	0.267359
9.655067	0.1	0.268319
9.656733	0.1	0.268794
9.658400	0.1	0.268705
9.660067	0.1	0.268300
9.661733	0.1	0.267769
9.663400	0.1	0.267294
9.665067	0.1	0.266898
9.666733	0.1	0.266265
9.668400	0.1	0.265045
9.670067	0.1	0.263192
9.671733	0.1	0.261031
9.673400	0.1	0.259141
9.675067	0.1	0.257879
9.676733	0.1	0.257222
9.678400	0.1	0.256975
9.680067	0.1	0.256724
9.681733	0.1	0.255983
9.683400	0.1	0.254605
9.685067	0.1	0.252733
9.686733	0.1	0.250596
9.688400	0.1	0.248645
9.690067	0.1	0.247564
9.691733	0.1	0.248034
9.693400	0.1	0.250186
9.695067	0.1	0.253357
9.696733	0.1	0.256398
9.698400	0.1	0.258368
9.700067	0.1	0.259024
9.701733	0.1	0.258354
9.703400	0.1	0.256058
9.705067	0.1	0.252421
9.706733	0.1	0.249064
9.708400	0.1	0.247518
9.710067	0.1	0.247569
9.711733	0.1	0.248100
9.713400	0.1	0.248682
9.715067	0.1	0.249557
9.716733	0.1	0.250814
9.718400	0.1	0.252146
9.720067	0.1	0.253264
9.721733	0.1	0.254326
9.723400	0.1	0.255760
9.725067	0.1	0.257599
9.726733	0.1	0.259066
9.728400	0.1	0.258978
9.730067	0.1	0.256998
9.731733	0.1	0.254172
9.733400	0.1	0.251508
9.735067	0.1	0.248929
9.736733	0.1	0.246218
9.738400	0.1	0.243541
9.740067	0.1	0.241105
9.741733	0.1	0.239285
9.743400	0.1	0.238484
9.745067	0.1	0.238274
9.746733	0.1	0.237613
9.748400	0.1	0.236277
9.750067	0.1	0.234991
9.751733	0.1	0.234214
9.753400	0.1	0.233948
9.755067	0.1	0.234297
9.756733	0.1	0.235247
9.758400	0.1	0.236589
9.760067	0.1	0.237972
9.761733	0.1	0.238633
9.763400	0.1	0.237920
9.765067	0.1	0.236253
9.766733	0.1	0.234721
9.768400	0.1	0.234139
9.770067	0.1	0.234717
9.771733	0.1	0.236183
9.773400	0.1	0.237934
9.775067	0.1	0.239485
9.776733	0.1	0.240537
9.778400	0.1	0.240821
9.780067	0.1	0.240686
9.781733	0.1	0.240994
9.783400	0.1	0.242074
9.785067	0.1	0.243401
9.786733	0.1	0.244146
9.788400	0.1	0.243648
9.790067	0.1	0.242111
9.791733	0.1	0.240644
9.793400	0.1	0.240002
9.795067	0.1	0.240086
9.796733	0.1	0.240807
9.798400	0.1	0.242051
9.800067	0.1	0.243336
9.801733	0.1	0.244118
9.803400	0.1	0.243867
9.805067	0.1	0.242349
9.806733	0.1	0.240207
9.808400	0.1	0.238540
9.810067	0.1	0.237799
9.811733	0.1	0.237627
9.813400	0.1	0.237604
9.815067	0.1	0.237823
9.816733	0.1	0.238693
9.818400	0.1	0.240100
9.820067	0.1	0.241413
9.821733	0.1	0.242465
9.823400	0.1	0.243466
9.825067	0.1	0.244239
9.826733	0.1	0.244384
9.828400	0.1	0.243797
9.830067	0.1	0.242670
9.831733	0.1	0.241315
9.833400	0.1	0.240146
9.835067	0.1	0.239611
9.836733	0.1	0.240114
9.838400	0.1	0.241837
9.840067	0.1	0.244435
9.841733	0.1	0.247317
9.843400	0.1	0.250060
9.845067	0.1	0.252398
9.846733	0.1	0.254088
9.848400	0.1	0.254773
9.850067	0.1	0.253939
9.851733	0.1	0.251685
9.853400	0.1	0.249119
9.855067	0.1	0.247518
9.856733	0.1	0.247313
9.858400	0.1	0.247983
9.860067	0.1	0.248831
9.861733	0.1	0.249567
9.863400	0.1	0.249967
9.865067	0.1	0.249683
9.866733	0.1	0.249040
9.868400	0.1	0.248989
9.870067	0.1	0.249851
9.871733	0.1	0.250959
9.873400	0.1	0.251834
9.875067	0.1	0.253040
9.876733	0.1	0.255355
9.878400	0.1	0.258558
9.880067	0.1	0.261716
9.881733	0.1	0.264267
9.883400	0.1	0.266223
9.885067	0.1	0.267653
9.886733	0.1	0.268309
9.888400	0.1	0.267904
9.890067	0.1	0.266959
9.891733	0.1	0.266889
9.893400	0.1	0.268840
9.895067	0.1	0.272598
9.896733	0.1	0.276770
9.898400	0.1	0.279844
9.900067	0.1	0.280878
9.901733	0.1	0.279606
9.903400	0.1	0.276417
9.905067	0.1	0.272244
9.906733	0.1	0.268132
9.908400	0.1	0.264663
9.910067	0.1	0.262116
9.911733	0.1	0.260947
9.913400	0.1	0.261515
9.915067	0.1	0.263425
9.916733	0.1	0.265394
9.918400	0.1	0.266158
9.920067	0.1	0.265529
9.921733	0.1	0.264216
9.923400	0.1	0.262917
9.925067	0.1	0.262037
9.926733	0.1	0.261622
9.928400	0.1	0.261422
9.930067	0.1	0.261394
9.931733	0.1	0.261948
9.933400	0.1	0.263504
9.935067	0.1	0.265935
9.936733	0.1	0.268300
9.938400	0.1	0.269460
9.940067	0.1	0.268994
9.941733	0.1	0.267318
9.943400	0.1	0.265050
9.945067	0.1	0.262675
9.946733	0.1	0.260784
9.948400	0.1	0.260007
9.950067	0.1	0.260426
9.951733	0.1	0.261632
9.953400	0.1	0.263192
9.955067	0.1	0.264738
9.956733	0.1	0.265944
9.958400	0.1	0.266419
9.960067	0.1	0.265907
9.961733	0.1	0.264840
9.963400	0.1	0.264277
9.965067	0.1	0.264845
9.966733	0.1	0.266219
9.968400	0.1	0.267760
9.970067	0.1	0.268947
9.971733	0.1	0.269334
9.973400	0.1	0.268766
9.975067	0.1	0.267574
9.976733	0.1	0.266600
9.978400	0.1	0.266815
9.980067	0.1	0.268165
9.981733	0.1	0.269203
9.983400	0.1	0.268281
9.985067	0.1	0.264994
9.986733	0.1	0.260496
9.988400	0.1	0.256565
9.990067	0.1	0.254386
9.991733	0.1	0.253832
9.993400	0.1	0.253851
9.995067	0.1	0.253613
9.996733	0.1	0.253208
9.998400	0.1	0.253264
10.000067	0.1	0.254265
10.001733	0.1	0.256198
10.003400	0.1	0.258302
10.005067	0.1	0.259229
10.006733	0.1	0.258004
10.008400	0.1	0.255061
10.010067	0.1	0.251634
10.011733	0.1	0.248407
10.013400	0.1	0.245478
10.015067	0.1	0.243182
10.016733	0.1	0.241990
10.018400	0.1	0.241990
10.020067	0.1	0.242898
10.021733	0.1	0.244370
10.023400	0.1	0.246000
10.025067	0.1	0.247317
10.026733	0.1	0.248123
10.028400	0.1	0.248733
10.030067	0.1	0.249371
10.031733	0.1	0.249879
10.033400	0.1	0.250312
10.035067	0.1	0.250987
10.036733	0.1	0.251932
10.038400	0.1	0.252994
10.040067	0.1	0.254079
10.041733	0.1	0.255080
10.043400	0.1	0.255904
10.045067	0.1	0.256221
10.046733	0.1	0.255411
10.048400	0.1	0.253059
10.050067	0.1	0.249781
10.051733	0.1	0.247420
10.053400	0.1	0.247909
10.055067	0.1	0.251443
10.056733	0.1	0.256081
10.058400	0.1	0.259271
10.060067	0.1	0.259914
10.061733	0.1	0.259122
10.063400	0.1	0.258870
10.065067	0.1	0.259951
10.066733	0.1	0.261320
10.068400	0.1	0.261432
10.070067	0.1	0.259783
10.071733	0.1	0.257143
10.073400	0.1	0.254768
10.075067	0.1	0.253590
10.076733	0.1	0.253543
10.078400	0.1	0.253916
10.080067	0.1	0.254447
10.081733	0.1	0.255513
10.083400	0.1	0.257213
10.085067	0.1	0.258931
10.086733	0.1	0.260188
10.088400	0.1	0.261129
10.090067	0.1	0.261986
10.091733	0.1	0.262870
10.093400	0.1	0.263834
10.095067	0.1	0.264626
10.096733	0.1	0.264705
10.098400	0.1	0.263634
10.100067	0.1	0.261408
10.101733	0.1	0.258619
10.103400	0.1	0.256272
10.105067	0.1	0.255434
10.106733	0.1	0.256640
10.108400	0.1	0.259443
10.110067	0.1	0.262721
10.111733	0.1	0.265413
10.113400	0.1	0.267019
10.115067	0.1	0.267746
10.116733	0.1	0.268314
10.118400	0.1	0.269371
10.120067	0.1	0.270940
10.121733	0.1	0.272635
10.123400	0.1	0.274419
10.125067	0.1	0.276673
10.126733	0.1	0.279611
10.128400	0.1	0.282903
10.130067	0.1	0.285804
10.131733	0.1	0.287546
10.133400	0.1	0.287672
10.135067	0.1	0.286293
10.136733	0.1	0.284170
10.138400	0.1	0.282363
10.140067	0.1	0.281720
10.141733	0.1	0.282470
10.143400	0.1	0.284049
10.145067	0.1	0.285595
10.146733	0.1	0.286670
10.148400	0.1	0.287350
10.150067	0.1	0.287681
10.151733	0.1	0.287527
10.153400	0.1	0.287066
10.155067	0.1	0.287183
10.156733	0.1	0.288519
10.158400	0.1	0.290517
10.160067	0.1	0.291937
10.161733	0.1	0.292021
10.163400	0.1	0.290913
10.165067	0.1	0.289138
10.166733	0.1	0.287057
10.168400	0.1	0.285073
10.170067	0.1	0.283807
10.171733	0.1	0.283518
10.173400	0.1	0.283895
10.175067	0.1	0.284361
10.176733	0.1	0.284528
10.178400	0.1	0.284836
10.180067	0.1	0.286251
10.181733	0.1	0.288896
10.183400	0.1	0.291625
10.185067	0.1	0.293092
10.186733	0.1	0.292892
10.188400	0.1	0.291415
10.190067	0.1	0.289152
10.191733	0.1	0.286554
10.193400	0.1	0.284030
10.195067	0.1	0.281809
10.196733	0.1	0.280142
10.198400	0.1	0.279155
10.200067	0.1	0.278805
10.201733	0.1	0.279117
10.203400	0.1	0.280188
10.205067	0.1	0.281977
10.206733	0.1	0.284105
10.208400	0.1	0.285888
10.210067	0.1	0.286670
10.211733	0.1	0.286126
10.213400	0.1	0.283998
10.215067	0.1	0.280263
10.216733	0.1	0.275881
10.218400	0.1	0.272538
10.220067	0.1	0.271276
10.221733	0.1	0.272100
10.223400	0.1	0.274400
10.225067	0.1	0.277138
10.226733	0.1	0.279145
10.228400	0.1	0.279732
10.230067	0.1	0.279020
10.231733	0.1	0.277944
10.233400	0.1	0.277441
10.235067	0.1	0.277394
10.236733	0.1	0.277101
10.238400	0.1	0.276417
10.240067	0.1	0.275439
10.241733	0.1	0.273879
10.243400	0.1	0.271457
10.245067	0.1	0.268468
10.246733	0.1	0.265874
10.248400	0.1	0.264677
10.250067	0.1	0.265269
10.251733	0.1	0.267411
10.253400	0.1	0.270326
10.255067	0.1	0.272705
10.256733	0.1	0.273352
10.258400	0.1	0.272123
10.260067	0.1	0.270014
10.261733	0.1	0.268104
10.263400	0.1	0.266884
10.265067	0.1	0.266526
10.266733	0.1	0.267066
10.268400	0.1	0.268328
10.270067	0.1	0.270028
10.271733	0.1	0.271788
10.273400	0.1	0.273054
10.275067	0.1	0.273483
10.276733	0.1	0.273334
10.278400	0.1	0.272957
10.280067	0.1	0.272016
10.281733	0.1	0.269809
10.283400	0.1	0.266451
10.285067	0.1	0.263220
10.286733	0.1	0.261571
10.288400	0.1	0.262219
10.290067	0.1	0.264826
10.291733	0.1	0.268142
10.293400	0.1	0.270833
10.295067	0.1	0.272742
10.296733	0.1	0.274694
10.298400	0.1	0.277059
10.300067	0.1	0.279294
10.301733	0.1	0.280761
10.303400	0.1	0.280901
10.305067	0.1	0.279131
10.306733	0.1	0.275453
10.308400	0.1	0.270968
10.310067	0.1	0.267294
10.311733	0.1	0.265469
10.313400	0.1	0.265581
10.315067	0.1	0.267136
10.316733	0.1	0.269329
10.318400	0.1	0.270749
10.320067	0.1	0.269976
10.321733	0.1	0.267141
10.323400	0.1	0.263811
10.325067	0.1	0.261553
10.326733	0.1	0.261106
10.328400	0.1	0.262153
10.330067	0.1	0.263811
10.331733	0.1	0.265599
10.333400	0.1	0.267867
10.335067	0.1	0.271113
10.336733	0.1	0.274857
10.338400	0.1	0.277874
10.340067	0.1	0.279513
10.341733	0.1	0.279858
10.343400	0.1	0.279262
10.345067	0.1	0.278354
10.346733	0.1	0.277753
10.348400	0.1	0.277692
10.350067	0.1	0.277911
10.351733	0.1	0.278051
10.353400	0.1	0.278167
10.355067	0.1	0.278410
10.356733	0.1	0.278223
10.358400	0.1	0.276971
10.360067	0.1	0.275257
10.361733	0.1	0.274517
10.363400	0.1	0.275276
10.365067	0.1	0.276756
10.366733	0.1	0.277809
10.368400	0.1	0.277786
10.370067	0.1	0.276752
10.371733	0.1	0.275509
10.373400	0.1	0.275075
10.375067	0.1	0.275704
10.376733	0.1	0.276682
10.378400	0.1	0.277478
10.380067	0.1	0.278563
10.381733	0.1	0.280743
10.383400	0.1	0.283895
10.385067	0.1	0.287006
10.386733	0.1	0.289502
10.388400	0.1	0.291616
10.390067	0.1	0.293218
10.391733	0.1	0.293367
10.393400	0.1	0.291541
10.395067	0.1	0.288566
10.396733	0.1	0.285753
10.398400	0.1	0.283616
10.400067	0.1	0.282121
10.401733	0.1	0.281488
10.403400	0.1	0.281883
10.405067	0.1	0.282698
10.406733	0.1	0.283145
10.408400	0.1	0.283439
10.410067	0.1	0.284626
10.411733	0.1	0.287243
10.413400	0.1	0.290722
10.415067	0.1	0.294149
10.416733	0.1	0.297050
10.418400	0.1	0.299304
10.420067	0.1	0.300799
10.421733	0.1	0.301572
10.423400	0.1	0.301898
10.425067	0.1	0.302037
10.426733	0.1	0.302452
10.428400	0.1	0.303732
10.430067	0.1	0.305856
10.431733	0.1	0.307956
10.433400	0.1	0.309004
10.435067	0.1	0.308584
10.436733	0.1	0.307006
10.438400	0.1	0.304659
10.440067	0.1	0.301730
10.441733	0.1	0.298903
10.443400	0.1	0.297730
10.445067	0.1	0.299490
10.446733	0.1	0.303811
10.448400	0.1	0.308678
10.450067	0.1	0.311583
10.451733	0.1	0.310997
10.453400	0.1	0.307132
10.455067	0.1	0.301260
10.456733	0.1	0.294801
10.458400	0.1	0.289208
10.460067	0.1	0.285804
10.461733	0.1	0.285315
10.463400	0.1	0.287397
10.465067	0.1	0.290950
10.466733	0.1	0.295150
10.468400	0.1	0.299439
10.470067	0.1	0.302792
10.471733	0.1	0.304105
10.473400	0.1	0.303155
10.475067	0.1	0.300780
10.476733	0.1	0.298279
10.478400	0.1	0.296449
10.480067	0.1	0.295192
10.481733	0.1	0.293925
10.483400	0.1	0.292468
10.485067	0.1	0.291215
10.486733	0.1	0.290447
10.488400	0.1	0.290303
10.490067	0.1	0.290852
10.491733	0.1	0.291690
10.493400	0.1	0.292258
10.495067	0.1	0.292365
10.496733	0.1	0.291886
10.498400	0.1	0.290675
10.500067	0.1	0.289232
10.501733	0.1	0.288682
10.503400	0.1	0.289702
10.505067	0.1	0.291886
10.506733	0.1	0.294331
10.508400	0.1	0.296151
10.510067	0.1	0.296547
10.511733	0.1	0.295010
10.513400	0.1	0.291797
10.515067	0.1	0.288063
10.516733	0.1	0.285199
10.518400	0.1	0.283765
10.520067	0.1	0.283262
10.521733	0.1	0.283122
10.523400	0.1	0.283481
10.525067	0.1	0.284538
10.526733	0.1	0.285958
10.528400	0.1	0.287285
10.530067	0.1	0.288202
10.531733	0.1	0.288156
10.533400	0.1	0.286722
10.535067	0.1	0.284715
10.536733	0.1	0.284151
10.538400	0.1	0.286344
10.540067	0.1	0.290200
10.541733	0.1	0.292812
10.543400	0.1	0.292105
10.545067	0.1	0.288566
10.546733	0.1	0.284291
10.548400	0.1	0.280752
10.550067	0.1	0.278014
10.551733	0.1	0.275685
10.553400	0.1	0.273818
10.555067	0.1	0.272905
10.556733	0.1	0.273394
10.558400	0.1	0.275024
10.560067	0.1	0.276668
10.561733	0.1	0.277110
10.563400	0.1	0.276240
10.565067	0.1	0.275220
10.566733	0.1	0.275346
10.568400	0.1	0.277217
10.570067	0.1	0.280449
10.571733	0.1	0.283690
10.573400	0.1	0.285641
10.575067	0.1	0.286191
10.576733	0.1	0.286307
10.578400	0.1	0.286889
10.580067	0.1	0.287793
10.581733	0.1	0.288184
10.583400	0.1	0.287597
10.585067	0.1	0.286307
10.586733	0.1	0.284901
10.588400	0.1	0.283741
10.590067	0.1	0.283052
10.591733	0.1	0.283155
10.593400	0.1	0.284156
10.595067	0.1	0.286046
10.596733	0.1	0.288966
10.598400	0.1	0.292598
10.600067	0.1	0.295625
10.601733	0.1	0.296431
10.603400	0.1	0.294605
10.605067	0.1	0.291630
10.606733	0.1	0.289693
10.608400	0.1	0.289977
10.610067	0.1	0.292179
10.611733	0.1	0.294815
10.613400	0.1	0.296189
10.615067	0.1	0.296044
10.616733	0.1	0.295811
10.618400	0.1	0.296975
10.620067	0.1	0.299895
10.621733	0.1	0.304007
10.623400	0.1	0.308240
10.625067	0.1	0.311448
10.626733	0.1	0.313018
10.628400	0.1	0.313045
10.630067	0.1	0.311946
10.631733	0.1	0.310447
10.633400	0.1	0.309902
10.635067	0.1	0.311346
10.636733	0.1	0.314354
10.638400	0.1	0.317330
10.640067	0.1	0.318922
10.641733	0.1	0.318927
10.643400	0.1	0.317907
10.645067	0.1	0.316706
10.646733	0.1	0.316035
10.648400	0.1	0.316221
10.650067	0.1	0.317567
10.651733	0.1	0.320296
10.653400	0.1	0.323611
10.655067	0.1	0.325814
10.656733	0.1	0.325912
10.658400	0.1	0.324477
10.660067	0.1	0.322778
10.661733	0.1	0.321595
10.663400	0.1	0.320952
10.665067	0.1	0.320533
10.666733	0.1	0.320198
10.668400	0.1	0.320002
10.670067	0.1	0.319988
10.671733	0.1	0.320151
10.673400	0.1	0.320352
10.675067	0.1	0.320245
10.676733	0.1	0.319439
10.678400	0.1	0.318140
10.680067	0.1	0.317120
10.681733	0.1	0.316682
10.683400	0.1	0.316319
10.685067	0.1	0.315635
10.686733	0.1	0.314740
10.688400	0.1	0.313655
10.690067	0.1	0.312305
10.691733	0.1	0.310973
10.693400	0.1	0.310442
10.695067	0.1	0.311728
10.696733	0.1	0.315104
10.698400	0.1	0.319420
10.700067	0.1	0.322917
10.701733	0.1	0.324496
10.703400	0.1	0.324100
10.705067	0.1	0.322405
10.706733	0.1	0.320482
10.708400	0.1	0.319062
10.710067	0.1	0.317767
10.711733	0.1	0.315839
10.713400	0.1	0.313357
10.715067	0.1	0.311309
10.716733	0.1	0.310624
10.718400	0.1	0.311253
10.720067	0.1	0.312258
10.721733	0.1	0.312757
10.723400	0.1	0.312193
10.725067	0.1	0.310200
10.726733	0.1	0.307052
10.728400	0.1	0.303807
10.730067	0.1	0.301213
10.731733	0.1	0.298801
10.733400	0.1	0.295844
10.735067	0.1	0.292826
10.736733	0.1	0.291071
10.738400	0.1	0.291001
10.740067	0.1	0.291727
10.741733	0.1	0.292161
10.743400	0.1	0.291932
10.745067	0.1	0.291504
10.746733	0.1	0.291537
10.748400	0.1	0.292109
10.750067	0.1	0.292631
10.751733	0.1	0.292389
10.753400	0.1	0.291173
10.755067	0.1	0.289618
10.756733	0.1	0.288822
10.758400	0.1	0.289483
10.760067	0.1	0.291341
10.761733	0.1	0.293260
10.763400	0.1	0.294070
10.765067	0.1	0.293683
10.766733	0.1	0.293008
10.768400	0.1	0.292761
10.770067	0.1	0.293143
10.771733	0.1	0.294293
10.773400	0.1	0.296263
10.775067	0.1	0.298638
10.776733	0.1	0.300407
10.778400	0.1	0.300724
10.780067	0.1	0.299839
10.781733	0.1	0.298689
10.783400	0.1	0.297832
10.785067	0.1	0.297516
10.786733	0.1	0.298121
10.788400	0.1	0.299625
10.790067	0.1	0.301334
10.791733	0.1	0.302549
10.793400	0.1	0.302815
10.795067	0.1	0.301693
10.796733	0.1	0.299090
10.798400	0.1	0.295853
10.800067	0.1	0.293385
10.801733	0.1	0.292575
10.803400	0.1	0.293702
10.805067	0.1	0.296910
10.806733	0.1	0.301870
10.808400	0.1	0.306964
10.810067	0.1	0.309767
10.811733	0.1	0.308929
10.813400	0.1	0.305050
10.815067	0.1	0.300133
10.816733	0.1	0.296673
10.818400	0.1	0.296286
10.820067	0.1	0.298820
10.821733	0.1	0.302941
10.823400	0.1	0.306913
10.825067	0.1	0.309045
10.826733	0.1	0.308617
10.828400	0.1	0.306438
10.830067	0.1	0.304026
10.831733	0.1	0.302452
10.833400	0.1	0.302042
10.835067	0.1	0.302545
10.836733	0.1	0.303583
10.838400	0.1	0.304752
10.840067	0.1	0.305623
10.841733	0.1	0.306312
10.843400	0.1	0.307378
10.845067	0.1	0.308738
10.846733	0.1	0.309697
10.848400	0.1	0.309818
10.850067	0.1	0.309031
10.851733	0.1	0.307607
10.853400	0.1	0.306210
10.855067	0.1	0.305665
10.856733	0.1	0.306368
10.858400	0.1	0.308137
10.860067	0.1	0.310522
10.861733	0.1	0.312873
10.863400	0.1	0.314438
10.865067	0.1	0.314941
10.866733	0.1	0.314894
10.868400	0.1	0.314899
10.870067	0.1	0.314997
10.871733	0.1	0.314782
10.873400	0.1	0.313777
10.875067	0.1	0.311956
10.876733	0.1	0.310242
10.878400	0.1	0.309669
10.880067	0.1	0.310200
10.881733	0.1	0.310782
10.883400	0.1	0.310573
10.885067	0.1	0.309804
10.886733	0.1	0.309357
10.888400	0.1	0.309614
10.890067	0.1	0.310251
10.891733	0.1	0.311197
10.893400	0.1	0.312836
10.895067	0.1	0.315215
10.896733	0.1	0.317874
10.898400	0.1	0.320515
10.900067	0.1	0.323299
10.901733	0.1	0.326415
10.903400	0.1	0.329684
10.905067	0.1	0.332659
10.906733	0.1	0.334731
10.908400	0.1	0.335262
10.910067	0.1	0.334112
10.911733	0.1	0.331886
10.913400	0.1	0.329362
10.915067	0.1	0.326764
10.916733	0.1	0.324082
10.918400	0.1	0.321795
10.920067	0.1	0.320575
10.921733	0.1	0.320449
10.923400	0.1	0.320999
10.925067	0.1	0.321823
10.926733	0.1	0.322480
10.928400	0.1	0.322601
10.930067	0.1	0.321977
10.931733	0.1	0.320198
10.933400	0.1	0.316952
10.935067	0.1	0.313059
10.936733	0.1	0.310484
10.938400	0.1	0.310885
10.940067	0.1	0.314415
10.941733	0.1	0.319788
10.943400	0.1	0.324771
10.945067	0.1	0.327262
10.946733	0.1	0.326624
10.948400	0.1	0.323737
10.950067	0.1	0.319947
10.951733	0.1	0.316435
10.953400	0.1	0.313916
10.955067	0.1	0.312584
10.956733	0.1	0.312296
10.958400	0.1	0.312529
10.960067	0.1	0.312356
10.961733	0.1	0.310964
10.963400	0.1	0.308440
10.965067	0.1	0.306023
10.966733	0.1	0.304882
10.968400	0.1	0.304859
10.970067	0.1	0.304803
10.971733	0.1	0.303816
10.973400	0.1	0.302061
10.975067	0.1	0.300705
10.976733	0.1	0.300929
10.978400	0.1	0.302950
10.980067	0.1	0.305893
10.981733	0.1	0.308277
10.983400	0.1	0.309069
10.985067	0.1	0.308296
10.986733	0.1	0.306498
10.988400	0.1	0.304342
10.990067	0.1	0.303010
10.991733	0.1	0.303518
10.993400	0.1	0.305343
10.995067	0.1	0.306936
10.996733	0.1	0.307290
10.998400	0.1	0.306466
11.000067	0.1	0.304962
11.001733	0.1	0.303257
11.003400	0.1	0.301888
11.005067	0.1	0.301255
11.006733	0.1	0.301022
11.008400	0.1	0.300491
11.010067	0.1	0.299523
11.011733	0.1	0.298666
11.013400	0.1	0.298582
11.015067	0.1	0.299430
11.016733	0.1	0.300594
11.018400	0.1	0.301143
11.020067	0.1	0.300738
11.021733	0.1	0.299783
11.023400	0.1	0.298624
11.025067	0.1	0.297180
11.026733	0.1	0.295630
11.028400	0.1	0.294652
11.030067	0.1	0.294582
11.031733	0.1	0.295001
11.033400	0.1	0.295434
11.035067	0.1	0.295779
11.036733	0.1	0.296114
11.038400	0.1	0.296393
11.040067	0.1	0.296603
11.041733	0.1	0.297003
11.043400	0.1	0.297967
11.045067	0.1	0.299476
11.046733	0.1	0.300626
11.048400	0.1	0.299988
11.050067	0.1	0.296971
11.051733	0.1	0.292584
11.053400	0.1	0.288533
11.055067	0.1	0.285786
11.056733	0.1	0.284165
11.058400	0.1	0.283183
11.060067	0.1	0.282782
11.061733	0.1	0.283173
11.063400	0.1	0.284403
11.065067	0.1	0.286135
11.066733	0.1	0.287658
11.068400	0.1	0.288403
11.070067	0.1	0.288244
11.071733	0.1	0.287159
11.073400	0.1	0.285264
11.075067	0.1	0.283276
11.076733	0.1	0.282060
11.078400	0.1	0.281762
11.080067	0.1	0.282009
11.081733	0.1	0.282750
11.083400	0.1	0.284566
11.085067	0.1	0.288156
11.086733	0.1	0.293432
11.088400	0.1	0.299099
11.090067	0.1	0.303304
11.091733	0.1	0.304668
11.093400	0.1	0.303001
11.095067	0.1	0.299411
11.096733	0.1	0.295625
11.098400	0.1	0.292892
11.100067	0.1	0.291569
11.101733	0.1	0.291471
11.103400	0.1	0.292077
11.105067	0.1	0.292929
11.106733	0.1	0.293977
11.108400	0.1	0.295360
11.110067	0.1	0.297097
11.111733	0.1	0.299006
11.113400	0.1	0.300501
11.115067	0.1	0.300659
11.116733	0.1	0.299010
11.118400	0.1	0.296496
11.120067	0.1	0.295201
11.121733	0.1	0.296547
11.123400	0.1	0.299960
11.125067	0.1	0.303634
11.126733	0.1	0.305865
11.128400	0.1	0.305786
11.130067	0.1	0.303830
11.131733	0.1	0.301539
11.133400	0.1	0.300347
11.135067	0.1	0.300463
11.136733	0.1	0.301241
11.138400	0.1	0.302452
11.140067	0.1	0.304254
11.141733	0.1	0.306009
11.143400	0.1	0.306657
11.145067	0.1	0.306549
11.146733	0.1	0.307211
11.148400	0.1	0.309148
11.150067	0.1	0.311439
11.151733	0.1	0.313185
11.153400	0.1	0.314163
11.155067	0.1	0.314624
11.156733	0.1	0.315406
11.158400	0.1	0.317539
11.160067	0.1	0.321092
11.161733	0.1	0.324761
11.163400	0.1	0.327099
11.165067	0.1	0.327909
11.166733	0.1	0.327993
11.168400	0.1	0.328519
11.170067	0.1	0.330559
11.171733	0.1	0.334182
11.173400	0.1	0.338284
11.175067	0.1	0.341488
11.176733	0.1	0.342587
11.178400	0.1	0.341064
11.180067	0.1	0.337772
11.181733	0.1	0.334387
11.183400	0.1	0.331835
11.185067	0.1	0.329823
11.186733	0.1	0.327695
11.188400	0.1	0.325693
11.190067	0.1	0.324813
11.191733	0.1	0.325316
11.193400	0.1	0.326354
11.195067	0.1	0.327001
11.196733	0.1	0.326703
11.198400	0.1	0.325297
11.200067	0.1	0.323225
11.201733	0.1	0.321097
11.203400	0.1	0.318987
11.205067	0.1	0.316477
11.206733	0.1	0.313562
11.208400	0.1	0.311243
11.210067	0.1	0.310945
11.211733	0.1	0.313297
11.213400	0.1	0.317511
11.215067	0.1	0.321539
11.216733	0.1	0.323341
11.218400	0.1	0.322652
11.220067	0.1	0.320887
11.221733	0.1	0.319262
11.223400	0.1	0.317753
11.225067	0.1	0.315919
11.226733	0.1	0.314130
11.228400	0.1	0.313628
11.230067	0.1	0.315029
11.231733	0.1	0.317325
11.233400	0.1	0.318703
11.235067	0.1	0.318019
11.236733	0.1	0.315560
11.238400	0.1	0.312612
11.240067	0.1	0.310070
11.241733	0.1	0.307825
11.243400	0.1	0.305837
11.245067	0.1	0.304724
11.246733	0.1	0.304850
11.248400	0.1	0.305669
11.250067	0.1	0.306186
11.251733	0.1	0.305697
11.253400	0.1	0.304324
11.255067	0.1	0.302796
11.256733	0.1	0.301576
11.258400	0.1	0.300673
11.260067	0.1	0.300244
11.261733	0.1	0.300636
11.263400	0.1	0.301693
11.265067	0.1	0.302643
11.266733	0.1	0.302996
11.268400	0.1	0.303197
11.270067	0.1	0.304189
11.271733	0.1	0.306242
11.273400	0.1	0.308477
11.275067	0.1	0.309735
11.276733	0.1	0.309669
11.278400	0.1	0.308752
11.280067	0.1	0.307518
11.281733	0.1	0.306326
11.283400	0.1	0.305711
11.285067	0.1	0.306093
11.286733	0.1	0.307043
11.288400	0.1	0.307676
11.290067	0.1	0.307634
11.291733	0.1	0.307132
11.293400	0.1	0.306428
11.295067	0.1	0.305572
11.296733	0.1	0.304440
11.298400	0.1	0.303136
11.300067	0.1	0.302247
11.301733	0.1	0.302554
11.303400	0.1	0.304412
11.305067	0.1	0.307420
11.306733	0.1	0.310433
11.308400	0.1	0.312007
11.310067	0.1	0.311332
11.311733	0.1	0.308943
11.313400	0.1	0.306303
11.315067	0.1	0.304794
11.316733	0.1	0.305120
11.318400	0.1	0.306969
11.320067	0.1	0.308990
11.321733	0.1	0.309893
11.323400	0.1	0.309604
11.325067	0.1	0.309031
11.326733	0.1	0.308943
11.328400	0.1	0.309460
11.330067	0.1	0.310172
11.331733	0.1	0.310442
11.333400	0.1	0.309730
11.335067	0.1	0.307984
11.336733	0.1	0.305981
11.338400	0.1	0.305008
11.340067	0.1	0.305627
11.341733	0.1	0.307062
11.343400	0.1	0.308258
11.345067	0.1	0.309059
11.346733	0.1	0.310130
11.348400	0.1	0.312026
11.350067	0.1	0.314605
11.351733	0.1	0.317181
11.353400	0.1	0.319006
11.355067	0.1	0.319742
11.356733	0.1	0.319635
11.358400	0.1	0.319127
11.360067	0.1	0.318531
11.361733	0.1	0.318168
11.363400	0.1	0.318200
11.365067	0.1	0.318238
11.366733	0.1	0.317739
11.368400	0.1	0.316976
11.370067	0.1	0.316766
11.371733	0.1	0.317497
11.373400	0.1	0.318964
11.375067	0.1	0.320608
11.376733	0.1	0.321809
11.378400	0.1	0.322382
11.380067	0.1	0.322750
11.381733	0.1	0.323369
11.383400	0.1	0.324314
11.385067	0.1	0.325348
11.386733	0.1	0.326280
11.388400	0.1	0.327160
11.390067	0.1	0.328007
11.391733	0.1	0.328417
11.393400	0.1	0.327779
11.395067	0.1	0.325963
11.396733	0.1	0.323677
11.398400	0.1	0.322107
11.400067	0.1	0.322429
11.401733	0.1	0.325213
11.403400	0.1	0.329893
11.405067	0.1	0.335085
11.406733	0.1	0.339542
11.408400	0.1	0.342610
11.410067	0.1	0.344352
11.411733	0.1	0.345097
11.413400	0.1	0.344720
11.415067	0.1	0.343048
11.416733	0.1	0.340813
11.418400	0.1	0.339178
11.420067	0.1	0.338596
11.421733	0.1	0.338936
11.423400	0.1	0.340035
11.425067	0.1	0.341628
11.426733	0.1	0.343304
11.428400	0.1	0.344678
11.430067	0.1	0.345306
11.431733	0.1	0.345018
11.433400	0.1	0.344077
11.435067	0.1	0.342573
11.436733	0.1	0.340277
11.438400	0.1	0.337404
11.440067	0.1	0.334829
11.441733	0.1	0.333586
11.443400	0.1	0.334173
11.445067	0.1	0.336030
11.446733	0.1	0.337907
11.448400	0.1	0.338736
11.450067	0.1	0.337954
11.451733	0.1	0.335616
11.453400	0.1	0.332538
11.455067	0.1	0.329763
11.456733	0.1	0.327863
11.458400	0.1	0.327169
11.460067	0.1	0.328147
11.461733	0.1	0.330843
11.463400	0.1	0.334042
11.465067	0.1	0.335760
11.466733	0.1	0.335006
11.468400	0.1	0.332794
11.470067	0.1	0.331034
11.471733	0.1	0.330745
11.473400	0.1	0.331593
11.475067	0.1	0.332566
11.476733	0.1	0.333106
11.478400	0.1	0.333535
11.480067	0.1	0.334210
11.481733	0.1	0.334769
11.483400	0.1	0.334638
11.485067	0.1	0.333763
11.486733	0.1	0.332720
11.488400	0.1	0.332128
11.490067	0.1	0.331965
11.491733	0.1	0.331807
11.493400	0.1	0.331094
11.495067	0.1	0.329050
11.496733	0.1	0.325469
11.498400	0.1	0.321758
11.500067	0.1	0.320030
11.501733	0.1	0.321106
11.503400	0.1	0.323839
11.505067	0.1	0.326191
11.506733	0.1	0.326922
11.508400	0.1	0.326317
11.510067	0.1	0.325395
11.511733	0.1	0.324878
11.513400	0.1	0.324720
11.515067	0.1	0.324454
11.516733	0.1	0.323984
11.518400	0.1	0.323849
11.520067	0.1	0.324603
11.521733	0.1	0.326079
11.523400	0.1	0.327360
11.525067	0.1	0.327625
11.526733	0.1	0.326699
11.528400	0.1	0.324771
11.530067	0.1	0.322131
11.531733	0.1	0.319523
11.533400	0.1	0.318014
11.535067	0.1	0.317921
11.536733	0.1	0.318373
11.538400	0.1	0.318466
11.540067	0.1	0.318112
11.541733	0.1	0.317716
11.543400	0.1	0.317586
11.545067	0.1	0.317651
11.546733	0.1	0.317576
11.548400	0.1	0.317246
11.550067	0.1	0.316864
11.551733	0.1	0.316496
11.553400	0.1	0.316105
11.555067	0.1	0.315700
11.556733	0.1	0.315136
11.558400	0.1	0.314279
11.560067	0.1	0.313381
11.561733	0.1	0.312882
11.563400	0.1	0.312817
11.565067	0.1	0.312943
11.566733	0.1	0.313283
11.568400	0.1	0.314014
11.570067	0.1	0.315113
11.571733	0.1	0.316314
11.573400	0.1	0.317469
11.575067	0.1	0.318740
11.576733	0.1	0.320403
11.578400	0.1	0.322349
11.580067	0.1	0.323826
11.581733	0.1	0.324179
11.583400	0.1	0.323686
11.585067	0.1	0.322955
11.586733	0.1	0.322009
11.588400	0.1	0.320794
11.590067	0.1	0.319998
11.591733	0.1	0.320449
11.593400	0.1	0.322037
11.595067	0.1	0.323695
11.596733	0.1	0.324491
11.598400	0.1	0.324380
11.600067	0.1	0.323658
11.601733	0.1	0.322270
11.603400	0.1	0.320366
11.605067	0.1	0.318852
11.606733	0.1	0.318740
11.608400	0.1	0.320114
11.610067	0.1	0.322098
11.611733	0.1	0.323919
11.613400	0.1	0.325665
11.615067	0.1	0.327933
11.616733	0.1	0.330941
11.618400	0.1	0.334173
11.620067	0.1	0.336757
11.621733	0.1	0.338154
11.623400	0.1	0.338792
11.625067	0.1	0.339700
11.626733	0.1	0.341050
11.628400	0.1	0.341721
11.630067	0.1	0.340617
11.631733	0.1	0.337735
11.633400	0.1	0.334037
11.635067	0.1	0.330876
11.636733	0.1	0.329367
11.638400	0.1	0.329791
11.640067	0.1	0.331425
11.641733	0.1	0.333143
11.643400	0.1	0.334438
11.645067	0.1	0.335774
11.646733	0.1	0.337865
11.648400	0.1	0.340701
11.650067	0.1	0.343537
11.651733	0.1	0.345991
11.653400	0.1	0.348440
11.655067	0.1	0.351095
11.656733	0.1	0.353460
11.658400	0.1	0.354932
11.660067	0.1	0.355518
11.661733	0.1	0.355719
11.663400	0.1	0.355612
11.665067	0.1	0.354424
11.666733	0.1	0.351588
11.668400	0.1	0.347854
11.670067	0.1	0.344762
11.671733	0.1	0.343411
11.673400	0.1	0.344119
11.675067	0.1	0.346564
11.676733	0.1	0.349851
11.678400	0.1	0.352785
11.680067	0.1	0.354601
11.681733	0.1	0.355453
11.683400	0.1	0.356175
11.685067	0.1	0.357409
11.686733	0.1	0.358922
11.688400	0.1	0.359863
11.690067	0.1	0.359681
11.691733	0.1	0.358731
11.693400	0.1	0.357656
11.695067	0.1	0.356557
11.696733	0.1	0.354983
11.698400	0.1	0.352366
11.700067	0.1	0.348650
11.701733	0.1	0.344440
11.703400	0.1	0.340296
11.705067	0.1	0.336696
11.706733	0.1	0.334638
11.708400	0.1	0.335053
11.710067	0.1	0.337977
11.711733	0.1	0.342624
11.713400	0.1	0.347667
11.715067	0.1	0.351570
11.716733	0.1	0.353279
11.718400	0.1	0.352873
11.720067	0.1	0.351341
11.721733	0.1	0.349586
11.723400	0.1	0.347863
11.725067	0.1	0.346340
11.726733	0.1	0.345358
11.728400	0.1	0.344915
11.730067	0.1	0.344622
11.731733	0.1	0.344282
11.733400	0.1	0.344217
11.735067	0.1	0.344883
11.736733	0.1	0.346298
11.738400	0.1	0.348189
11.740067	0.1	0.350312
11.741733	0.1	0.352445
11.743400	0.1	0.354331
11.745067	0.1	0.355784
11.746733	0.1	0.356534
11.748400	0.1	0.355896
11.750067	0.1	0.353423
11.751733	0.1	0.349637
11.753400	0.1	0.345567
11.755067	0.1	0.341996
11.756733	0.1	0.339281
11.758400	0.1	0.337507
11.760067	0.1	0.336845
11.761733	0.1	0.337414
11.763400	0.1	0.338615
11.765067	0.1	0.339374
11.766733	0.1	0.339160
11.768400	0.1	0.338196
11.770067	0.1	0.336785
11.771733	0.1	0.335071
11.773400	0.1	0.333679
11.775067	0.1	0.333637
11.776733	0.1	0.335420
11.778400	0.1	0.338424
11.780067	0.1	0.341376
11.781733	0.1	0.343081
11.783400	0.1	0.343067
11.785067	0.1	0.341772
11.786733	0.1	0.339788
11.788400	0.1	0.337269
11.790067	0.1	0.334270
11.791733	0.1	0.330834
11.793400	0.1	0.326950
11.795067	0.1	0.323113
11.796733	0.1	0.320314
11.798400	0.1	0.319304
11.800067	0.1	0.320119
11.801733	0.1	0.322368
11.803400	0.1	0.325614
11.805067	0.1	0.329367
11.806733	0.1	0.333018
11.808400	0.1	0.336100
11.810067	0.1	0.338512
11.811733	0.1	0.340724
11.813400	0.1	0.343523
11.815067	0.1	0.347020
11.816733	0.1	0.350266
11.818400	0.1	0.352142
11.820067	0.1	0.351933
11.821733	0.1	0.349502
11.823400	0.1	0.345781
11.825067	0.1	0.342419
11.826733	0.1	0.340454
11.828400	0.1	0.339537
11.830067	0.1	0.338540
11.831733	0.1	0.336813
11.833400	0.1	0.334950
11.835067	0.1	0.333940
11.836733	0.1	0.333944
11.838400	0.1	0.334433
11.840067	0.1	0.334987
11.841733	0.1	0.335588
11.843400	0.1	0.336487
11.845067	0.1	0.338205
11.846733	0.1	0.341083
11.848400	0.1	0.344762
11.850067	0.1	0.348231
11.851733	0.1	0.350438
11.853400	0.1	0.350964
11.855067	0.1	0.350312
11.856733	0.1	0.349213
11.858400	0.1	0.347928
11.860067	0.1	0.346503
11.861733	0.1	0.345167
11.863400	0.1	0.344217
11.865067	0.1	0.343830
11.866733	0.1	0.344282
11.868400	0.1	0.345740
11.870067	0.1	0.347877
11.871733	0.1	0.350312
11.873400	0.1	0.352832
11.875067	0.1	0.354918
11.876733	0.1	0.355882
11.878400	0.1	0.355616
11.880067	0.1	0.354820
11.881733	0.1	0.354215
11.883400	0.1	0.353954
11.885067	0.1	0.354038
11.886733	0.1	0.354396
11.888400	0.1	0.354443
11.890067	0.1	0.353502
11.891733	0.1	0.351593
11.893400	0.1	0.349209
11.895067	0.1	0.346894
11.896733	0.1	0.345260
11.898400	0.1	0.345078
11.900067	0.1	0.346997
11.901733	0.1	0.351109
11.903400	0.1	0.356724
11.905067	0.1	0.362415
11.906733	0.1	0.366457
11.908400	0.1	0.368073
11.910067	0.1	0.368110
11.911733	0.1	0.368045
11.913400	0.1	0.368594
11.915067	0.1	0.369423
11.916733	0.1	0.369735
11.918400	0.1	0.368888
11.920067	0.1	0.366867
11.921733	0.1	0.364371
11.923400	0.1	0.362732
11.925067	0.1	0.363113
11.926733	0.1	0.365418
11.928400	0.1	0.368315
11.930067	0.1	0.370331
11.931733	0.1	0.370452
11.933400	0.1	0.368254
11.935067	0.1	0.364217
11.936733	0.1	0.359770
11.938400	0.1	0.356394
11.940067	0.1	0.354676
11.941733	0.1	0.354215
11.943400	0.1	0.354513
11.945067	0.1	0.355323
11.946733	0.1	0.356049
11.948400	0.1	0.356054
11.950067	0.1	0.355826
11.951733	0.1	0.356412
11.953400	0.1	0.357782
11.955067	0.1	0.359169
11.956733	0.1	0.360273
11.958400	0.1	0.360897
11.960067	0.1	0.360617
11.961733	0.1	0.359649
11.963400	0.1	0.359030
11.965067	0.1	0.359630
11.966733	0.1	0.361665
11.968400	0.1	0.364985
11.970067	0.1	0.368864
11.971733	0.1	0.371528
11.973400	0.1	0.371239
11.975067	0.1	0.367928
11.976733	0.1	0.363067
11.978400	0.1	0.358182
11.980067	0.1	0.353986
11.981733	0.1	0.350787
11.983400	0.1	0.349032
11.985067	0.1	0.349120
11.986733	0.1	0.351020
11.988400	0.1	0.354066
11.990067	0.1	0.357023
11.991733	0.1	0.358950
11.993400	0.1	0.359910
11.995067	0.1	0.360128
11.996733	0.1	0.359011
11.998400	0.1	0.355770
12.000067	0.1	0.350382
12.001733	0.1	0.343886
12.003400	0.1	0.338447
12.005067	0.1	0.336068
12.006733	0.1	0.336892
12.008400	0.1	0.339495
12.010067	0.1	0.342359
12.011733	0.1	0.344417
12.013400	0.1	0.345092
12.015067	0.1	0.344641
12.016733	0.1	0.343998
12.018400	0.1	0.343560
12.020067	0.1	0.342843
12.021733	0.1	0.341660
12.023400	0.1	0.340473
12.025067	0.1	0.339956
12.026733	0.1	0.340878
12.028400	0.1	0.343430
12.030067	0.1	0.346326
12.031733	0.1	0.347574
12.033400	0.1	0.346079
12.035067	0.1	0.342568
12.036733	0.1	0.339146
12.038400	0.1	0.337576
12.040067	0.1	0.337949
12.041733	0.1	0.338838
12.043400	0.1	0.338778
12.045067	0.1	0.337595
12.046733	0.1	0.336049
12.048400	0.1	0.335029
12.050067	0.1	0.335416
12.051733	0.1	0.337553
12.053400	0.1	0.340836
12.055067	0.1	0.344357
12.056733	0.1	0.347495
12.058400	0.1	0.349837
12.060067	0.1	0.351123
12.061733	0.1	0.351262
12.063400	0.1	0.350471
12.065067	0.1	0.349297
12.066733	0.1	0.348291
12.068400	0.1	0.347621
12.070067	0.1	0.347332
12.071733	0.1	0.347770
12.073400	0.1	0.349414
12.075067	0.1	0.352086
12.076733	0.1	0.354787
12.078400	0.1	0.356557
12.080067	0.1	0.357241
12.081733	0.1	0.357106
12.083400	0.1	0.356361
12.085067	0.1	0.355449
12.086733	0.1	0.355304
12.088400	0.1	0.356855
12.090067	0.1	0.360096
12.091733	0.1	0.364082
12.093400	0.1	0.367989
12.095067	0.1	0.371523
12.096733	0.1	0.374424
12.098400	0.1	0.375975
12.100067	0.1	0.375290
12.101733	0.1	0.372306
12.103400	0.1	0.368250
12.105067	0.1	0.365051
12.106733	0.1	0.364003
12.108400	0.1	0.364878
12.110067	0.1	0.366364
12.111733	0.1	0.367090
12.113400	0.1	0.366499
12.115067	0.1	0.365437
12.116733	0.1	0.365628
12.118400	0.1	0.368017
12.120067	0.1	0.372045
12.121733	0.1	0.376273
12.123400	0.1	0.379393
12.125067	0.1	0.381120
12.126733	0.1	0.382140
12.128400	0.1	0.383314
12.130067	0.1	0.385349
12.131733	0.1	0.388697
12.133400	0.1	0.392976
12.135067	0.1	0.396799
12.136733	0.1	0.398774
12.138400	0.1	0.398625
12.140067	0.1	0.397041
12.141733	0.1	0.394741
12.143400	0.1	0.392199
12.145067	0.1	0.390010
12.146733	0.1	0.388916
12.148400	0.1	0.389353
12.150067	0.1	0.391314
12.151733	0.1	0.394615
12.153400	0.1	0.398797
12.155067	0.1	0.402937
12.156733	0.1	0.406043
12.158400	0.1	0.407640
12.160067	0.1	0.408096
12.161733	0.1	0.408124
12.163400	0.1	0.408110
12.165067	0.1	0.408306
12.166733	0.1	0.409014
12.168400	0.1	0.410224
12.170067	0.1	0.411593
12.171733	0.1	0.412469
12.173400	0.1	0.412376
12.175067	0.1	0.411654
12.176733	0.1	0.410834
12.178400	0.1	0.409777
12.180067	0.1	0.408334
12.181733	0.1	0.407067
12.183400	0.1	0.406848
12.185067	0.1	0.407938
12.186733	0.1	0.409782
12.188400	0.1	0.411849
12.190067	0.1	0.414555
12.191733	0.1	0.418546
12.193400	0.1	0.423160
12.195067	0.1	0.426802
12.196733	0.1	0.428306
12.198400	0.1	0.427351
12.200067	0.1	0.424273
12.201733	0.1	0.420008
12.203400	0.1	0.415817
12.205067	0.1	0.412692
12.206733	0.1	0.411244
12.208400	0.1	0.411854
12.210067	0.1	0.414154
12.211733	0.1	0.416785
12.213400	0.1	0.418471
12.215067	0.1	0.419170
12.216733	0.1	0.420124
12.218400	0.1	0.422630
12.220067	0.1	0.426727
12.221733	0.1	0.431216
12.223400	0.1	0.434597
12.225067	0.1	0.436162
12.226733	0.1	0.436124
12.228400	0.1	0.434695
12.230067	0.1	0.431794
12.231733	0.1	0.427919
12.233400	0.1	0.424092
12.235067	0.1	0.421163
12.236733	0.1	0.419552
12.238400	0.1	0.419081
12.240067	0.1	0.419305
12.241733	0.1	0.419733
12.243400	0.1	0.419500
12.245067	0.1	0.417903
12.246733	0.1	0.415561
12.248400	0.1	0.414122
12.250067	0.1	0.414620
12.251733	0.1	0.416655
12.253400	0.1	0.419174
12.255067	0.1	0.421335
12.256733	0.1	0.422453
12.258400	0.1	0.421968
12.260067	0.1	0.420040
12.261733	0.1	0.417512
12.263400	0.1	0.415239
12.265067	0.1	0.413898
12.266733	0.1	0.414103
12.268400	0.1	0.416180
12.270067	0.1	0.419696
12.271733	0.1	0.423193
12.273400	0.1	0.424972
12.275067	0.1	0.424562
12.276733	0.1	0.422890
12.278400	0.1	0.420981
12.280067	0.1	0.419323
12.281733	0.1	0.418355
12.283400	0.1	0.418685
12.285067	0.1	0.420623
12.286733	0.1	0.423598
12.288400	0.1	0.426439
12.290067	0.1	0.428203
12.291733	0.1	0.428525
12.293400	0.1	0.427561
12.295067	0.1	0.426178
12.296733	0.1	0.425759
12.298400	0.1	0.427193
12.300067	0.1	0.429954
12.301733	0.1	0.432516
12.303400	0.1	0.433731
12.305067	0.1	0.433605
12.306733	0.1	0.432823
12.308400	0.1	0.431957
12.310067	0.1	0.431212
12.311733	0.1	0.430886
12.313400	0.1	0.431463
12.315067	0.1	0.432767
12.316733	0.1	0.433451
12.318400	0.1	0.432222
12.320067	0.1	0.429428
12.321733	0.1	0.426797
12.323400	0.1	0.425964
12.325067	0.1	0.427458
12.326733	0.1	0.430727
12.328400	0.1	0.434713
12.330067	0.1	0.438490
12.331733	0.1	0.441694
12.333400	0.1	0.444404
12.335067	0.1	0.446499
12.336733	0.1	0.447682
12.338400	0.1	0.447659
12.340067	0.1	0.445978
12.341733	0.1	0.442825
12.343400	0.1	0.439468
12.345067	0.1	0.437098
12.346733	0.1	0.436096
12.348400	0.1	0.436399
12.350067	0.1	0.437824
12.351733	0.1	0.440264
12.353400	0.1	0.443719
12.355067	0.1	0.448241
12.356733	0.1	0.453675
12.358400	0.1	0.459161
12.360067	0.1	0.463263
12.361733	0.1	0.465093
12.363400	0.1	0.465037
12.365067	0.1	0.464213
12.366733	0.1	0.463617
12.368400	0.1	0.463924
12.370067	0.1	0.465545
12.371733	0.1	0.468502
12.373400	0.1	0.472153
12.375067	0.1	0.475338
12.376733	0.1	0.476991
12.378400	0.1	0.476846
12.380067	0.1	0.475659
12.381733	0.1	0.474686
12.383400	0.1	0.474714
12.385067	0.1	0.475524
12.386733	0.1	0.476725
12.388400	0.1	0.478602
12.390067	0.1	0.481876
12.391733	0.1	0.486881
12.393400	0.1	0.492730
12.395067	0.1	0.497377
12.396733	0.1	0.499138
12.398400	0.1	0.498071
12.400067	0.1	0.495813
12.401733	0.1	0.494188
12.403400	0.1	0.493829
12.405067	0.1	0.493908
12.406733	0.1	0.493284
12.408400	0.1	0.491738
12.410067	0.1	0.490202
12.411733	0.1	0.490146
12.413400	0.1	0.492358
12.415067	0.1	0.496004
12.416733	0.1	0.499450
12.418400	0.1	0.501852
12.420067	0.1	0.503222
12.421733	0.1	0.503450
12.423400	0.1	0.502472
12.425067	0.1	0.500954
12.426733	0.1	0.499971
12.428400	0.1	0.500144
12.430067	0.1	0.501275
12.431733	0.1	0.502560
12.433400	0.1	0.503468
12.435067	0.1	0.504339
12.436733	0.1	0.505992
12.438400	0.1	0.508865
12.440067	0.1	0.512428
12.441733	0.1	0.515603
12.443400	0.1	0.517527
12.445067	0.1	0.517876
12.446733	0.1	0.516749
12.448400	0.1	0.514654
12.450067	0.1	0.512572
12.451733	0.1	0.511357
12.453400	0.1	0.510886
12.455067	0.1	0.510388
12.456733	0.1	0.509457
12.458400	0.1	0.508209
12.460067	0.1	0.506970
12.461733	0.1	0.506318
12.463400	0.1	0.506733
12.465067	0.1	0.507887
12.466733	0.1	0.508735
12.468400	0.1	0.508768
12.470067	0.1	0.508903
12.471733	0.1	0.510276
12.473400	0.1	0.512451
12.475067	0.1	0.513713
12.476733	0.1	0.512959
12.478400	0.1	0.510444
12.480067	0.1	0.506984
12.481733	0.1	0.503273
12.483400	0.1	0.499929
12.485067	0.1	0.497634
12.486733	0.1	0.496977
12.488400	0.1	0.498043
12.490067	0.1	0.500181
12.491733	0.1	0.502332
12.493400	0.1	0.503729
12.495067	0.1	0.503985
12.496733	0.1	0.502942
12.498400	0.1	0.500958
12.500067	0.1	0.498812
12.501733	0.1	0.497047
12.503400	0.1	0.495766
12.505067	0.1	0.494765
12.506733	0.1	0.493750
12.508400	0.1	0.492567
12.510067	0.1	0.491291
12.511733	0.1	0.490267
12.513400	0.1	0.489950
12.515067	0.1	0.490206
12.516733	0.1	0.490327
12.518400	0.1	0.489899
12.520067	0.1	0.488907
12.521733	0.1	0.487268
12.523400	0.1	0.484912
12.525067	0.1	0.482076
12.526733	0.1	0.479375
12.528400	0.1	0.477522
12.530067	0.1	0.476954
12.531733	0.1	0.477727
12.533400	0.1	0.479626
12.535067	0.1	0.482183
12.536733	0.1	0.484581
12.538400	0.1	0.485992
12.540067	0.1	0.486267
12.541733	0.1	0.486020
12.543400	0.1	0.486076
12.545067	0.1	0.486933
12.546733	0.1	0.488274
12.548400	0.1	0.489168
12.550067	0.1	0.488986
12.551733	0.1	0.487743
12.553400	0.1	0.485904
12.555067	0.1	0.484171
12.556733	0.1	0.483086
12.558400	0.1	0.482751
12.560067	0.1	0.482900
12.561733	0.1	0.483352
12.563400	0.1	0.484027
12.565067	0.1	0.484539
12.566733	0.1	0.484632
12.568400	0.1	0.484954
12.570067	0.1	0.486327
12.571733	0.1	0.488400
12.573400	0.1	0.489643
12.575067	0.1	0.488879
12.576733	0.1	0.486518
12.578400	0.1	0.483962
12.580067	0.1	0.482048
12.581733	0.1	0.480795
12.583400	0.1	0.480353
12.585067	0.1	0.481121
12.586733	0.1	0.482607
12.588400	0.1	0.483287
12.590067	0.1	0.481708
12.591733	0.1	0.477312
12.593400	0.1	0.470988
12.595067	0.1	0.464879
12.596733	0.1	0.460786
12.598400	0.1	0.459366
12.600067	0.1	0.460520
12.601733	0.1	0.463640
12.603400	0.1	0.467836
12.605067	0.1	0.472064
12.606733	0.1	0.475231
12.608400	0.1	0.476730
12.610067	0.1	0.476809
12.611733	0.1	0.476381
12.613400	0.1	0.476562
12.615067	0.1	0.477810
12.616733	0.1	0.479780
12.618400	0.1	0.482164
12.620067	0.1	0.484893
12.621733	0.1	0.487627
12.623400	0.1	0.489620
12.625067	0.1	0.490178
12.626733	0.1	0.489270
12.628400	0.1	0.487599
12.630067	0.1	0.486164
12.631733	0.1	0.485661
12.633400	0.1	0.486076
12.635067	0.1	0.486844
12.636733	0.1	0.487366
12.638400	0.1	0.487347
12.640067	0.1	0.486947
12.641733	0.1	0.486653
12.643400	0.1	0.486462
12.645067	0.1	0.485494
12.646733	0.1	0.483016
12.648400	0.1	0.479198
12.650067	0.1	0.474807
12.651733	0.1	0.470779
12.653400	0.1	0.467906
12.655067	0.1	0.466513
12.656733	0.1	0.466541
12.658400	0.1	0.467915
12.660067	0.1	0.470341
12.661733	0.1	0.472693
12.663400	0.1	0.473447
12.665067	0.1	0.471994
12.666733	0.1	0.469056
12.668400	0.1	0.465782
12.670067	0.1	0.463133
12.671733	0.1	0.462006
12.673400	0.1	0.463147
12.675067	0.1	0.466509
12.676733	0.1	0.470919
12.678400	0.1	0.474551
12.680067	0.1	0.476292
12.681733	0.1	0.476539
12.683400	0.1	0.476264
12.685067	0.1	0.476213
12.686733	0.1	0.476986
12.688400	0.1	0.478621
12.690067	0.1	0.479957
12.691733	0.1	0.479482
12.693400	0.1	0.476823
12.695067	0.1	0.472972
12.696733	0.1	0.469405
12.698400	0.1	0.467026
12.700067	0.1	0.465689
12.701733	0.1	0.464758
12.703400	0.1	0.464120
12.705067	0.1	0.464004
12.706733	0.1	0.464185
12.708400	0.1	0.464045
12.710067	0.1	0.463286
12.711733	0.1	0.462099
12.713400	0.1	0.460623
12.715067	0.1	0.458914
12.716733	0.1	0.456963
12.718400	0.1	0.454406
12.720067	0.1	0.451049
12.721733	0.1	0.447584
12.723400	0.1	0.445051
12.725067	0.1	0.443729
12.726733	0.1	0.442890
12.728400	0.1	0.441675
12.730067	0.1	0.439784
12.731733	0.1	0.437479
12.733400	0.1	0.435202
12.735067	0.1	0.433386
12.736733	0.1	0.432576
12.738400	0.1	0.433116
12.740067	0.1	0.434415
12.741733	0.1	0.435058
12.743400	0.1	0.433922
12.745067	0.1	0.431035
12.746733	0.1	0.427309
12.748400	0.1	0.423798
12.750067	0.1	0.421372
12.751733	0.1	0.420464
12.753400	0.1	0.420739
12.755067	0.1	0.421274
12.756733	0.1	0.421111
12.758400	0.1	0.419691
12.760067	0.1	0.417028
12.761733	0.1	0.413884
12.763400	0.1	0.411738
12.765067	0.1	0.411780
12.766733	0.1	0.413591
12.768400	0.1	0.415598
12.770067	0.1	0.416692
12.771733	0.1	0.416660
12.773400	0.1	0.415659
12.775067	0.1	0.414071
12.776733	0.1	0.412348
12.778400	0.1	0.410639
12.780067	0.1	0.408771
12.781733	0.1	0.406639
12.783400	0.1	0.404506
12.785067	0.1	0.402699
12.786733	0.1	0.401344
12.788400	0.1	0.400781
12.790067	0.1	0.401502
12.791733	0.1	0.403416
12.793400	0.1	0.405791
12.795067	0.1	0.407775
12.796733	0.1	0.408823
12.798400	0.1	0.408925
12.800067	0.1	0.408315
12.801733	0.1	0.407067
12.803400	0.1	0.405409
12.805067	0.1	0.404050
12.806733	0.1	0.403519
12.808400	0.1	0.403803
12.810067	0.1	0.404660
12.811733	0.1	0.405563
12.813400	0.1	0.405712
12.815067	0.1	0.404548
12.816733	0.1	0.402238
12.818400	0.1	0.399714
12.820067	0.1	0.398131
12.821733	0.1	0.398154
12.823400	0.1	0.399495
12.825067	0.1	0.401051
12.826733	0.1	0.401959
12.828400	0.1	0.402471
12.830067	0.1	0.403477
12.831733	0.1	0.405340
12.833400	0.1	0.407309
12.835067	0.1	0.408208
12.836733	0.1	0.407808
12.838400	0.1	0.406960
12.840067	0.1	0.406504
12.841733	0.1	0.406653
12.843400	0.1	0.407267
12.845067	0.1	0.408259
12.846733	0.1	0.409782
12.848400	0.1	0.411929
12.850067	0.1	0.414122
12.851733	0.1	0.415109
12.853400	0.1	0.414220
12.855067	0.1	0.412357
12.856733	0.1	0.411044
12.858400	0.1	0.410792
12.860067	0.1	0.410615
12.861733	0.1	0.409256
12.863400	0.1	0.406783
12.865067	0.1	0.404497
12.866733	0.1	0.403603
12.868400	0.1	0.404702
12.870067	0.1	0.407700
12.871733	0.1	0.411714
12.873400	0.1	0.415542
12.875067	0.1	0.418052
12.876733	0.1	0.418550
12.878400	0.1	0.417172
12.880067	0.1	0.414639
12.881733	0.1	0.411854
12.883400	0.1	0.409861
12.885067	0.1	0.409600
12.886733	0.1	0.411030
12.888400	0.1	0.412809
12.890067	0.1	0.413451
12.891733	0.1	0.412622
12.893400	0.1	0.410890
12.895067	0.1	0.408753
12.896733	0.1	0.406690
12.898400	0.1	0.405195
12.900067	0.1	0.404119
12.901733	0.1	0.403118
12.903400	0.1	0.402480
12.905067	0.1	0.402592
12.906733	0.1	0.403477
12.908400	0.1	0.405326
12.910067	0.1	0.408390
12.911733	0.1	0.412175
12.913400	0.1	0.415854
12.915067	0.1	0.419286
12.916733	0.1	0.422783
12.918400	0.1	0.426364
12.920067	0.1	0.429763
12.921733	0.1	0.432334
12.923400	0.1	0.433102
12.925067	0.1	0.431710
12.926733	0.1	0.428874
12.928400	0.1	0.425763
12.930067	0.1	0.423281
12.931733	0.1	0.421698
12.933400	0.1	0.420609
12.935067	0.1	0.419631
12.936733	0.1	0.418788
12.938400	0.1	0.418224
12.940067	0.1	0.418243
12.941733	0.1	0.419142
12.943400	0.1	0.420548
12.945067	0.1	0.421572
12.946733	0.1	0.421992
12.948400	0.1	0.422746
12.950067	0.1	0.424730
12.951733	0.1	0.427286
12.953400	0.1	0.428786
12.955067	0.1	0.428404
12.956733	0.1	0.426429
12.958400	0.1	0.423514
12.960067	0.1	0.420571
12.961733	0.1	0.418248
12.963400	0.1	0.416134
12.965067	0.1	0.413549
12.966733	0.1	0.410913
12.968400	0.1	0.409293
12.970067	0.1	0.409284
12.971733	0.1	0.410522
12.973400	0.1	0.412082
12.975067	0.1	0.413330
12.976733	0.1	0.414122
12.978400	0.1	0.414131
12.980067	0.1	0.412734
12.981733	0.1	0.410043
12.983400	0.1	0.407309
12.985067	0.1	0.405731
12.986733	0.1	0.405326
12.988400	0.1	0.405242
12.990067	0.1	0.404455
12.991733	0.1	0.402280
12.993400	0.1	0.398639
12.995067	0.1	0.394289
12.996733	0.1	0.390592
12.998400	0.1	0.388650
13.000067	0.1	0.388678
13.001733	0.1	0.390252
13.003400	0.1	0.392492
13.005067	0.1	0.394299
13.006733	0.1	0.395034
13.008400	0.1	0.394727
13.010067	0.1	0.393479
13.011733	0.1	0.391430
13.013400	0.1	0.389172
13.015067	0.1	0.387314
13.016733	0.1	0.385921
13.018400	0.1	0.385158
13.020067	0.1	0.385446
13.021733	0.1	0.386294
13.023400	0.1	0.386350
13.025067	0.1	0.385051
13.026733	0.1	0.383044
13.028400	0.1	0.381218
13.030067	0.1	0.379877
13.031733	0.1	0.378801
13.033400	0.1	0.377805
13.035067	0.1	0.376753
13.036733	0.1	0.375439
13.038400	0.1	0.374117
13.040067	0.1	0.373609
13.041733	0.1	0.374485
13.043400	0.1	0.376566
13.045067	0.1	0.378811
13.046733	0.1	0.380166
13.048400	0.1	0.380706
13.050067	0.1	0.381321
13.051733	0.1	0.382550
13.053400	0.1	0.384199
13.055067	0.1	0.385637
13.056733	0.1	0.386196
13.058400	0.1	0.385740
13.060067	0.1	0.384836
13.061733	0.1	0.383896
13.063400	0.1	0.382643
13.065067	0.1	0.380846
13.066733	0.1	0.378932
13.068400	0.1	0.377675
13.070067	0.1	0.377484
13.071733	0.1	0.378294
13.073400	0.1	0.379747
13.075067	0.1	0.381269
13.076733	0.1	0.382210
13.078400	0.1	0.382178
13.080067	0.1	0.381353
13.081733	0.1	0.380320
13.083400	0.1	0.379384
13.085067	0.1	0.378443
13.086733	0.1	0.377633
13.088400	0.1	0.377372
13.090067	0.1	0.377684
13.091733	0.1	0.378033
13.093400	0.1	0.378056
13.095067	0.1	0.377991
13.096733	0.1	0.378215
13.098400	0.1	0.378899
13.100067	0.1	0.380408
13.101733	0.1	0.383095
13.103400	0.1	0.386420
13.105067	0.1	0.388999
13.106733	0.1	0.389703
13.108400	0.1	0.388576
13.110067	0.1	0.386946
13.111733	0.1	0.386280
13.113400	0.1	0.386662
13.115067	0.1	0.387048
13.116733	0.1	0.386764
13.118400	0.1	0.386350
13.120067	0.1	0.387006
13.121733	0.1	0.389111
13.123400	0.1	0.391831
13.125067	0.1	0.394303
13.126733	0.1	0.396268
13.128400	0.1	0.397516
13.130067	0.1	0.397777
13.131733	0.1	0.397209
13.133400	0.1	0.396511
13.135067	0.1	0.396590
13.136733	0.1	0.398215
13.138400	0.1	0.401661
13.140067	0.1	0.406378
13.141733	0.1	0.411221
13.143400	0.1	0.415454
13.145067	0.1	0.419007
13.146733	0.1	0.421712
13.148400	0.1	0.423198
13.150067	0.1	0.423407
13.151733	0.1	0.422462
13.153400	0.1	0.420474
13.155067	0.1	0.417759
13.156733	0.1	0.415016
13.158400	0.1	0.413149
13.160067	0.1	0.412688
13.161733	0.1	0.413167
13.163400	0.1	0.413517
13.165067	0.1	0.413051
13.166733	0.1	0.412157
13.168400	0.1	0.412161
13.170067	0.1	0.414047
13.171733	0.1	0.417084
13.173400	0.1	0.419351
13.175067	0.1	0.419533
13.176733	0.1	0.418099
13.178400	0.1	0.416534
13.180067	0.1	0.415677
13.181733	0.1	0.415598
13.183400	0.1	0.416422
13.185067	0.1	0.418187
13.186733	0.1	0.420529
13.188400	0.1	0.422900
13.190067	0.1	0.424711
13.191733	0.1	0.425461
13.193400	0.1	0.425219
13.195067	0.1	0.424660
13.196733	0.1	0.424306
13.198400	0.1	0.424143
13.200067	0.1	0.423905
13.201733	0.1	0.423212
13.203400	0.1	0.421884
13.205067	0.1	0.420199
13.206733	0.1	0.418294
13.208400	0.1	0.415975
13.210067	0.1	0.413642
13.211733	0.1	0.412394
13.213400	0.1	0.412851
13.215067	0.1	0.414564
13.216733	0.1	0.416329
13.218400	0.1	0.416990
13.220067	0.1	0.416404
13.221733	0.1	0.415500
13.223400	0.1	0.415025
13.225067	0.1	0.414872
13.226733	0.1	0.414825
13.228400	0.1	0.414797
13.230067	0.1	0.414113
13.231733	0.1	0.411766
13.233400	0.1	0.407649
13.235067	0.1	0.402830
13.236733	0.1	0.398555
13.238400	0.1	0.395514
13.240067	0.1	0.394215
13.241733	0.1	0.394862
13.243400	0.1	0.396571
13.245067	0.1	0.397475
13.246733	0.1	0.396208
13.248400	0.1	0.393041
13.250067	0.1	0.389530
13.251733	0.1	0.387295
13.253400	0.1	0.386983
13.255067	0.1	0.388171
13.256733	0.1	0.389973
13.258400	0.1	0.391533
13.260067	0.1	0.392669
13.261733	0.1	0.394094
13.263400	0.1	0.396338
13.265067	0.1	0.398746
13.266733	0.1	0.399798
13.268400	0.1	0.398490
13.270067	0.1	0.395719
13.271733	0.1	0.393637
13.273400	0.1	0.393316
13.275067	0.1	0.393922
13.276733	0.1	0.393917
13.278400	0.1	0.392217
13.280067	0.1	0.388692
13.281733	0.1	0.384101
13.283400	0.1	0.379584
13.285067	0.1	0.376091
13.286733	0.1	0.374117
13.288400	0.1	0.373921
13.290067	0.1	0.375644
13.291733	0.1	0.378918
13.293400	0.1	0.382517
13.295067	0.1	0.384855
13.296733	0.1	0.385079
13.298400	0.1	0.383775
13.300067	0.1	0.382289
13.301733	0.1	0.381470
13.303400	0.1	0.381162
13.305067	0.1	0.380785
13.306733	0.1	0.379970
13.308400	0.1	0.378634
13.310067	0.1	0.377120
13.311733	0.1	0.376259
13.313400	0.1	0.376580
13.315067	0.1	0.377730
13.316733	0.1	0.378871
13.318400	0.1	0.379607
13.320067	0.1	0.380320
13.321733	0.1	0.381512
13.323400	0.1	0.383253
13.325067	0.1	0.385256
13.326733	0.1	0.387030
13.328400	0.1	0.387887
13.330067	0.1	0.387495
13.331733	0.1	0.386569
13.333400	0.1	0.386387
13.335067	0.1	0.387393
13.336733	0.1	0.388920
13.338400	0.1	0.390224
13.340067	0.1	0.391174
13.341733	0.1	0.391891
13.343400	0.1	0.392268
13.345067	0.1	0.392147
13.346733	0.1	0.391817
13.348400	0.1	0.391868
13.350067	0.1	0.392422
13.351733	0.1	0.393023
13.353400	0.1	0.393335
13.355067	0.1	0.393470
13.356733	0.1	0.394061
13.358400	0.1	0.396054
13.360067	0.1	0.399561
13.361733	0.1	0.403584
13.363400	0.1	0.407211
13.365067	0.1	0.410182
13.366733	0.1	0.412269
13.368400	0.1	0.413074
13.370067	0.1	0.412222
13.371733	0.1	0.409614
13.373400	0.1	0.406164
13.375067	0.1	0.403426
13.376733	0.1	0.401959
13.378400	0.1	0.401293
13.380067	0.1	0.401493
13.381733	0.1	0.403253
13.383400	0.1	0.406359
13.385067	0.1	0.409493
13.386733	0.1	0.411551
13.388400	0.1	0.412483
13.390067	0.1	0.412813
13.391733	0.1	0.412888
13.393400	0.1	0.412827
13.395067	0.1	0.412920
13.396733	0.1	0.413228
13.398400	0.1	0.413144
13.400067	0.1	0.412427
13.401733	0.1	0.412031
13.403400	0.1	0.413284
13.405067	0.1	0.416632
13.406733	0.1	0.421195
13.408400	0.1	0.425540
13.410067	0.1	0.428758
13.411733	0.1	0.430574
13.413400	0.1	0.430904
13.415067	0.1	0.429917
13.416733	0.1	0.428278
13.418400	0.1	0.426876
13.420067	0.1	0.426127
13.421733	0.1	0.425959
13.423400	0.1	0.426196
13.425067	0.1	0.426508
13.426733	0.1	0.426541
13.428400	0.1	0.426499
13.430067	0.1	0.426909
13.431733	0.1	0.427915
13.433400	0.1	0.429275
13.435067	0.1	0.430937
13.436733	0.1	0.433074
13.438400	0.1	0.435575
13.440067	0.1	0.437927
13.441733	0.1	0.439598
13.443400	0.1	0.440353
13.445067	0.1	0.440353
13.446733	0.1	0.439966
13.448400	0.1	0.439649
13.450067	0.1	0.439724
13.451733	0.1	0.440092
13.453400	0.1	0.440069
13.455067	0.1	0.438723
13.456733	0.1	0.435817
13.458400	0.1	0.432413
13.460067	0.1	0.429670
13.461733	0.1	0.427458
13.463400	0.1	0.425233
13.465067	0.1	0.423351
13.466733	0.1	0.422471
13.468400	0.1	0.422476
13.470067	0.1	0.422737
13.471733	0.1	0.422746
13.473400	0.1	0.422420
13.475067	0.1	0.422304
13.476733	0.1	0.423300
13.478400	0.1	0.425456
13.480067	0.1	0.427430
13.481733	0.1	0.427631
13.483400	0.1	0.425517
13.485067	0.1	0.422117
13.486733	0.1	0.419240
13.488400	0.1	0.417740
13.490067	0.1	0.416841
13.491733	0.1	0.415128
13.493400	0.1	0.412045
13.495067	0.1	0.408646
13.496733	0.1	0.406564
13.498400	0.1	0.406499
13.500067	0.1	0.408054
13.501733	0.1	0.410466
13.503400	0.1	0.413037
13.505067	0.1	0.415444
13.506733	0.1	0.417377
13.508400	0.1	0.417889
13.510067	0.1	0.416078
13.511733	0.1	0.412003
13.513400	0.1	0.406862
13.515067	0.1	0.402606
13.516733	0.1	0.400692
13.518400	0.1	0.400674
13.520067	0.1	0.400702
13.521733	0.1	0.399253
13.523400	0.1	0.396399
13.525067	0.1	0.393637
13.526733	0.1	0.392199
13.528400	0.1	0.391952
13.530067	0.1	0.392324
13.531733	0.1	0.393325
13.533400	0.1	0.394867
13.535067	0.1	0.395984
13.536733	0.1	0.395761
13.538400	0.1	0.394695
13.540067	0.1	0.394084
13.541733	0.1	0.394434
13.543400	0.1	0.395314
13.545067	0.1	0.396129
13.546733	0.1	0.396436
13.548400	0.1	0.396175
13.550067	0.1	0.395561
13.551733	0.1	0.394494
13.553400	0.1	0.392725
13.555067	0.1	0.390816
13.556733	0.1	0.389875
13.558400	0.1	0.390094
13.560067	0.1	0.390648
13.561733	0.1	0.391114
13.563400	0.1	0.391928
13.565067	0.1	0.393442
13.566733	0.1	0.395267
13.568400	0.1	0.396823
13.570067	0.1	0.398071
13.571733	0.1	0.399202
13.573400	0.1	0.400236
13.575067	0.1	0.401237
13.576733	0.1	0.402117
13.578400	0.1	0.402448
13.580067	0.1	0.401875
13.581733	0.1	0.400348
13.583400	0.1	0.398066
13.585067	0.1	0.395724
13.586733	0.1	0.394476
13.588400	0.1	0.395020
13.590067	0.1	0.396888
13.591733	0.1	0.399104
13.593400	0.1	0.401093
13.595067	0.1	0.402732
13.596733	0.1	0.404194
13.598400	0.1	0.405801
13.600067	0.1	0.407556
13.601733	0.1	0.408860
13.603400	0.1	0.408906
13.605067	0.1	0.407766
13.606733	0.1	0.406755
13.608400	0.1	0.407398
13.610067	0.1	0.410127
13.611733	0.1	0.414057
13.613400	0.1	0.417619
13.615067	0.1	0.419398
13.616733	0.1	0.419114
13.618400	0.1	0.417717
13.620067	0.1	0.416501
13.621733	0.1	0.416301
13.623400	0.1	0.417535
13.625067	0.1	0.420474
13.626733	0.1	0.425079
13.628400	0.1	0.430578
13.630067	0.1	0.435561
13.631733	0.1	0.438769
13.633400	0.1	0.439556
13.635067	0.1	0.437903
13.636733	0.1	0.434681
13.638400	0.1	0.431612
13.640067	0.1	0.430085
13.641733	0.1	0.430415
13.643400	0.1	0.432283
13.645067	0.1	0.434900
13.646733	0.1	0.436883
13.648400	0.1	0.437163
13.650067	0.1	0.436348
13.651733	0.1	0.436003
13.653400	0.1	0.436539
13.655067	0.1	0.436916
13.656733	0.1	0.436157
13.658400	0.1	0.434499
13.660067	0.1	0.432958
13.661733	0.1	0.431994
13.663400	0.1	0.431477
13.665067	0.1	0.431836
13.666733	0.1	0.433880
13.668400	0.1	0.437563
13.670067	0.1	0.441666
13.671733	0.1	0.444795
13.673400	0.1	0.446280
13.675067	0.1	0.445959
13.676733	0.1	0.443892
13.678400	0.1	0.440860
13.680067	0.1	0.438420
13.681733	0.1	0.437638
13.683400	0.1	0.438555
13.685067	0.1	0.440977
13.686733	0.1	0.444660
13.688400	0.1	0.448753
13.690067	0.1	0.451924
13.691733	0.1	0.453368
13.693400	0.1	0.453275
13.695067	0.1	0.452241
13.696733	0.1	0.450471
13.698400	0.1	0.447733
13.700067	0.1	0.444092
13.701733	0.1	0.440679
13.703400	0.1	0.439128
13.705067	0.1	0.439961
13.706733	0.1	0.442374
13.708400	0.1	0.445638
13.710067	0.1	0.449475
13.711733	0.1	0.453037
13.713400	0.1	0.454802
13.715067	0.1	0.454066
13.716733	0.1	0.451822
13.718400	0.1	0.449647
13.720067	0.1	0.447938
13.721733	0.1	0.445996
13.723400	0.1	0.443598
13.725067	0.1	0.441414
13.726733	0.1	0.439840
13.728400	0.1	0.438462
13.730067	0.1	0.437093
13.731733	0.1	0.436218
13.733400	0.1	0.436069
13.735067	0.1	0.436166
13.736733	0.1	0.435598
13.738400	0.1	0.433330
13.740067	0.1	0.429000
13.741733	0.1	0.423342
13.743400	0.1	0.417810
13.745067	0.1	0.414117
13.746733	0.1	0.413526
13.748400	0.1	0.415971
13.750067	0.1	0.420003
13.751733	0.1	0.423575
13.753400	0.1	0.425228
13.755067	0.1	0.425195
13.756733	0.1	0.424930
13.758400	0.1	0.425680
13.760067	0.1	0.427784
13.761733	0.1	0.430639
13.763400	0.1	0.432990
13.765067	0.1	0.433666
13.766733	0.1	0.432096
13.768400	0.1	0.428446
13.770067	0.1	0.423328
13.771733	0.1	0.417498
13.773400	0.1	0.411938
13.775067	0.1	0.407500
13.776733	0.1	0.404450
13.778400	0.1	0.402979
13.780067	0.1	0.403123
13.781733	0.1	0.403989
13.783400	0.1	0.404348
13.785067	0.1	0.403887
13.786733	0.1	0.403151
13.788400	0.1	0.402988
13.790067	0.1	0.404161
13.791733	0.1	0.406746
13.793400	0.1	0.409815
13.795067	0.1	0.411998
13.796733	0.1	0.412352
13.798400	0.1	0.410937
13.800067	0.1	0.408702
13.801733	0.1	0.406844
13.803400	0.1	0.406126
13.805067	0.1	0.406541
13.806733	0.1	0.407589
13.808400	0.1	0.408809
13.810067	0.1	0.409964
13.811733	0.1	0.411104
13.813400	0.1	0.412464
13.815067	0.1	0.414094
13.816733	0.1	0.415514
13.818400	0.1	0.415887
13.820067	0.1	0.414657
13.821733	0.1	0.412082
13.823400	0.1	0.409218
13.825067	0.1	0.407528
13.826733	0.1	0.407901
13.828400	0.1	0.409721
13.830067	0.1	0.411477
13.831733	0.1	0.412054
13.833400	0.1	0.411104
13.835067	0.1	0.408925
13.836733	0.1	0.406508
13.838400	0.1	0.405051
13.840067	0.1	0.405526
13.841733	0.1	0.408096
13.843400	0.1	0.411668
13.845067	0.1	0.414653
13.846733	0.1	0.416134
13.848400	0.1	0.416217
13.850067	0.1	0.415612
13.851733	0.1	0.414955
13.853400	0.1	0.414904
13.855067	0.1	0.416124
13.856733	0.1	0.418578
13.858400	0.1	0.421470
13.860067	0.1	0.424101
13.861733	0.1	0.426094
13.863400	0.1	0.427235
13.865067	0.1	0.427510
13.866733	0.1	0.427105
13.868400	0.1	0.426150
13.870067	0.1	0.424604
13.871733	0.1	0.422504
13.873400	0.1	0.419957
13.875067	0.1	0.417246
13.876733	0.1	0.415375
13.878400	0.1	0.415659
13.880067	0.1	0.418415
13.881733	0.1	0.422620
13.883400	0.1	0.426807
13.885067	0.1	0.429950
13.886733	0.1	0.431854
13.888400	0.1	0.433004
13.890067	0.1	0.433950
13.891733	0.1	0.434760
13.893400	0.1	0.435063
13.895067	0.1	0.434681
13.896733	0.1	0.434043
13.898400	0.1	0.433614
13.900067	0.1	0.433265
13.901733	0.1	0.432669
13.903400	0.1	0.431919
13.905067	0.1	0.431379
13.906733	0.1	0.431426
13.908400	0.1	0.432571
13.910067	0.1	0.434993
13.911733	0.1	0.437708
13.913400	0.1	0.439202
13.915067	0.1	0.438932
13.916733	0.1	0.437512
13.918400	0.1	0.435952
13.920067	0.1	0.435100
13.921733	0.1	0.435375
13.923400	0.1	0.436776
13.925067	0.1	0.439081
13.926733	0.1	0.441847
13.928400	0.1	0.444558
13.930067	0.1	0.446779
13.931733	0.1	0.447966
13.933400	0.1	0.447831
13.935067	0.1	0.446890
13.936733	0.1	0.445899
13.938400	0.1	0.445088
13.940067	0.1	0.444404
13.941733	0.1	0.443747
13.943400	0.1	0.442942
13.945067	0.1	0.441838
13.946733	0.1	0.440488
13.948400	0.1	0.439174
13.950067	0.1	0.438434
13.951733	0.1	0.438597
13.953400	0.1	0.439119
13.955067	0.1	0.439007
13.956733	0.1	0.438094
13.958400	0.1	0.436930
13.960067	0.1	0.435696
13.961733	0.1	0.434252
13.963400	0.1	0.432818
13.965067	0.1	0.431826
13.966733	0.1	0.431333
13.968400	0.1	0.431244
13.970067	0.1	0.431584
13.971733	0.1	0.432236
13.973400	0.1	0.432939
13.975067	0.1	0.433736
13.976733	0.1	0.434932
13.978400	0.1	0.436469
13.980067	0.1	0.437512
13.981733	0.1	0.437219
13.983400	0.1	0.435798
13.985067	0.1	0.434085
13.986733	0.1	0.432241
13.988400	0.1	0.429712
13.990067	0.1	0.426285
13.991733	0.1	0.422513
13.993400	0.1	0.419207
13.995067	0.1	0.416664
13.996733	0.1	0.414643
13.998400	0.1	0.413125
14.000067	0.1	0.412334
14.001733	0.1	0.412380
14.003400	0.1	0.413475
14.005067	0.1	0.415812
14.006733	0.1	0.418676
14.008400	0.1	0.420408
14.010067	0.1	0.419812
14.011733	0.1	0.417414
14.013400	0.1	0.415067
14.015067	0.1	0.414322
14.016733	0.1	0.415421
14.018400	0.1	0.417726
14.020067	0.1	0.420259
14.021733	0.1	0.421833
14.023400	0.1	0.421568
14.025067	0.1	0.419756
14.026733	0.1	0.417843
14.028400	0.1	0.417028
14.030067	0.1	0.417037
14.031733	0.1	0.416604
14.033400	0.1	0.415067
14.035067	0.1	0.413060
14.036733	0.1	0.411337
14.038400	0.1	0.409652
14.040067	0.1	0.407659
14.041733	0.1	0.405814
14.043400	0.1	0.404920
14.045067	0.1	0.405405
14.046733	0.1	0.406681
14.048400	0.1	0.407249
14.050067	0.1	0.406019
14.051733	0.1	0.403356
14.053400	0.1	0.400450
14.055067	0.1	0.398462
14.056733	0.1	0.398145
14.058400	0.1	0.399398
14.060067	0.1	0.401330
14.061733	0.1	0.403081
14.063400	0.1	0.404338
14.065067	0.1	0.405447
14.066733	0.1	0.407044
14.068400	0.1	0.409083
14.070067	0.1	0.410601
14.071733	0.1	0.410862
14.073400	0.1	0.410290
14.075067	0.1	0.409717
14.076733	0.1	0.409009
14.078400	0.1	0.407230
14.080067	0.1	0.404078
14.081733	0.1	0.400534
14.083400	0.1	0.398108
14.085067	0.1	0.397745
14.086733	0.1	0.399365
14.088400	0.1	0.402089
14.090067	0.1	0.404767
14.091733	0.1	0.406434
14.093400	0.1	0.406704
14.095067	0.1	0.405884
14.096733	0.1	0.404902
14.098400	0.1	0.404790
14.100067	0.1	0.405805
14.101733	0.1	0.407086
14.103400	0.1	0.407514
14.105067	0.1	0.407081
14.106733	0.1	0.407030
14.108400	0.1	0.408399
14.110067	0.1	0.410927
14.111733	0.1	0.413512
14.113400	0.1	0.415565
14.115067	0.1	0.417680
14.116733	0.1	0.420427
14.118400	0.1	0.423272
14.120067	0.1	0.425279
14.121733	0.1	0.426350
14.123400	0.1	0.427044
14.125067	0.1	0.427640
14.126733	0.1	0.428292
14.128400	0.1	0.429424
14.130067	0.1	0.431035
14.131733	0.1	0.432329
14.133400	0.1	0.432641
14.135067	0.1	0.432371
14.136733	0.1	0.432250
14.138400	0.1	0.432427
14.140067	0.1	0.432911
14.141733	0.1	0.433647
14.143400	0.1	0.433978
14.145067	0.1	0.433368
14.146733	0.1	0.432217
14.148400	0.1	0.431077
14.150067	0.1	0.430150
14.151733	0.1	0.429824
14.153400	0.1	0.430713
14.155067	0.1	0.433163
14.156733	0.1	0.436851
14.158400	0.1	0.440944
14.160067	0.1	0.444665
14.161733	0.1	0.447598
14.163400	0.1	0.449596
14.165067	0.1	0.450606
14.166733	0.1	0.450579
14.168400	0.1	0.449526
14.170067	0.1	0.447575
14.171733	0.1	0.444842
14.173400	0.1	0.441605
14.175067	0.1	0.438578
14.176733	0.1	0.436543
14.178400	0.1	0.435971
14.180067	0.1	0.437163
14.181733	0.1	0.439761
14.183400	0.1	0.442383
14.185067	0.1	0.443738
14.186733	0.1	0.443668
14.188400	0.1	0.442588
14.190067	0.1	0.440883
14.191733	0.1	0.439249
14.193400	0.1	0.438727
14.195067	0.1	0.439812
14.196733	0.1	0.442113
14.198400	0.1	0.444776
14.200067	0.1	0.446960
14.201733	0.1	0.448553
14.203400	0.1	0.450001
14.205067	0.1	0.451375
14.206733	0.1	0.452325
14.208400	0.1	0.452688
14.210067	0.1	0.452707
14.211733	0.1	0.452767
14.213400	0.1	0.452660
14.215067	0.1	0.451631
14.216733	0.1	0.449531
14.218400	0.1	0.447119
14.220067	0.1	0.445233
14.221733	0.1	0.444190
14.223400	0.1	0.443836
14.225067	0.1	0.443617
14.226733	0.1	0.442644
14.228400	0.1	0.440553
14.230067	0.1	0.438471
14.231733	0.1	0.438127
14.233400	0.1	0.439859
14.235067	0.1	0.442499
14.236733	0.1	0.444846
14.238400	0.1	0.446313
14.240067	0.1	0.446429
14.241733	0.1	0.445079
14.243400	0.1	0.443114
14.245067	0.1	0.441456
14.246733	0.1	0.439882
14.248400	0.1	0.437796
14.250067	0.1	0.435496
14.251733	0.1	0.433777
14.253400	0.1	0.432935
14.255067	0.1	0.432762
14.256733	0.1	0.432944
14.258400	0.1	0.433293
14.260067	0.1	0.433931
14.261733	0.1	0.434988
14.263400	0.1	0.436036
14.265067	0.1	0.436399
14.266733	0.1	0.436124
14.268400	0.1	0.435794
14.270067	0.1	0.435514
14.271733	0.1	0.435393
14.273400	0.1	0.436185
14.275067	0.1	0.437917
14.276733	0.1	0.439151
14.278400	0.1	0.438485
14.280067	0.1	0.435961
14.281733	0.1	0.432730
14.283400	0.1	0.429875
14.285067	0.1	0.427733
14.286733	0.1	0.426276
14.288400	0.1	0.425391
14.290067	0.1	0.424935
14.291733	0.1	0.424697
14.293400	0.1	0.424432
14.295067	0.1	0.424185
14.296733	0.1	0.424553
14.298400	0.1	0.425982
14.300067	0.1	0.428278
14.301733	0.1	0.431025
14.303400	0.1	0.433582
14.305067	0.1	0.435077
14.306733	0.1	0.435202
14.308400	0.1	0.434420
14.310067	0.1	0.433316
14.311733	0.1	0.432213
14.313400	0.1	0.431119
14.315067	0.1	0.429922
14.316733	0.1	0.428930
14.318400	0.1	0.428879
14.320067	0.1	0.430155
14.321733	0.1	0.432273
14.323400	0.1	0.434215
14.325067	0.1	0.435109
14.326733	0.1	0.434695
14.328400	0.1	0.433200
14.330067	0.1	0.430928
14.331733	0.1	0.428245
14.333400	0.1	0.425815
14.335067	0.1	0.424357
14.336733	0.1	0.424143
14.338400	0.1	0.424655
14.340067	0.1	0.424865
14.341733	0.1	0.424092
14.343400	0.1	0.422872
14.345067	0.1	0.422695
14.346733	0.1	0.424711
14.348400	0.1	0.428632
14.350067	0.1	0.432925
14.351733	0.1	0.435943
14.353400	0.1	0.437042
14.355067	0.1	0.436818
14.356733	0.1	0.436320
14.358400	0.1	0.436422
14.360067	0.1	0.437726
14.361733	0.1	0.440371
14.363400	0.1	0.443691
14.365067	0.1	0.446397
14.366733	0.1	0.447528
14.368400	0.1	0.447375
14.370067	0.1	0.447407
14.371733	0.1	0.448925
14.373400	0.1	0.451794
14.375067	0.1	0.454593
14.376733	0.1	0.455664
14.378400	0.1	0.453913
14.380067	0.1	0.449470
14.381733	0.1	0.443994
14.383400	0.1	0.439691
14.385067	0.1	0.437777
14.386733	0.1	0.437824
14.388400	0.1	0.438667
14.390067	0.1	0.439589
14.391733	0.1	0.440511
14.393400	0.1	0.441479
14.395067	0.1	0.442555
14.396733	0.1	0.444050
14.398400	0.1	0.446439
14.400067	0.1	0.449899
14.401733	0.1	0.453983
14.403400	0.1	0.457955
14.405067	0.1	0.461182
14.406733	0.1	0.463170
14.408400	0.1	0.463878
14.410067	0.1	0.463594
14.411733	0.1	0.462569
14.413400	0.1	0.461317
14.415067	0.1	0.460669
14.416733	0.1	0.460949
14.418400	0.1	0.462094
14.420067	0.1	0.464367
14.421733	0.1	0.467794
14.423400	0.1	0.471487
14.425067	0.1	0.474025
14.426733	0.1	0.474467
14.428400	0.1	0.473219
14.430067	0.1	0.471529
14.431733	0.1	0.470332
14.433400	0.1	0.470052
14.435067	0.1	0.470667
14.436733	0.1	0.471412
14.438400	0.1	0.471128
14.440067	0.1	0.469382
14.441733	0.1	0.466956
14.443400	0.1	0.465070
14.445067	0.1	0.464409
14.446733	0.1	0.464967
14.448400	0.1	0.466676
14.450067	0.1	0.469629
14.451733	0.1	0.473671
14.453400	0.1	0.478048
14.455067	0.1	0.481796
14.456733	0.1	0.484451
14.458400	0.1	0.485913
14.460067	0.1	0.485829
14.461733	0.1	0.483841
14.463400	0.1	0.480358
14.465067	0.1	0.476469
14.466733	0.1	0.473103
14.468400	0.1	0.470229
14.470067	0.1	0.467417
14.471733	0.1	0.465005
14.473400	0.1	0.463887
14.475067	0.1	0.464725
14.476733	0.1	0.467678
14.478400	0.1	0.471836
14.480067	0.1	0.475198
14.481733	0.1	0.476502
14.483400	0.1	0.476553
14.485067	0.1	0.477200
14.486733	0.1	0.479221
14.488400	0.1	0.481629
14.490067	0.1	0.482970
14.491733	0.1	0.482318
14.493400	0.1	0.479463
14.495067	0.1	0.475170
14.496733	0.1	0.470830
14.498400	0.1	0.467272
14.500067	0.1	0.464274
14.501733	0.1	0.461363
14.503400	0.1	0.458737
14.505067	0.1	0.457102
14.506733	0.1	0.456753
14.508400	0.1	0.457200
14.510067	0.1	0.457601
14.511733	0.1	0.456925
14.513400	0.1	0.454639
14.515067	0.1	0.451528
14.516733	0.1	0.448870
14.518400	0.1	0.447207
14.520067	0.1	0.446732
14.521733	0.1	0.447771
14.523400	0.1	0.450257
14.525067	0.1	0.453200
14.526733	0.1	0.455081
14.528400	0.1	0.454905
14.530067	0.1	0.453005
14.531733	0.1	0.450714
14.533400	0.1	0.448823
14.535067	0.1	0.447039
14.536733	0.1	0.445256
14.538400	0.1	0.444180
14.540067	0.1	0.444422
14.541733	0.1	0.445917
14.543400	0.1	0.448073
14.545067	0.1	0.450225
14.546733	0.1	0.451859
14.548400	0.1	0.452548
14.550067	0.1	0.452041
14.551733	0.1	0.450765
14.553400	0.1	0.449773
14.555067	0.1	0.449810
14.556733	0.1	0.450918
14.558400	0.1	0.452599
14.560067	0.1	0.454141
14.561733	0.1	0.455165
14.563400	0.1	0.455859
14.565067	0.1	0.456721
14.566733	0.1	0.458010
14.568400	0.1	0.459170
14.570067	0.1	0.459156
14.571733	0.1	0.457512
14.573400	0.1	0.455026
14.575067	0.1	0.453312
14.576733	0.1	0.453484
14.578400	0.1	0.455105
14.580067	0.1	0.456856
14.581733	0.1	0.457959
14.583400	0.1	0.458658
14.585067	0.1	0.459319
14.586733	0.1	0.459338
14.588400	0.1	0.457633
14.590067	0.1	0.454304
14.591733	0.1	0.450737
14.593400	0.1	0.448427
14.595067	0.1	0.448255
14.596733	0.1	0.450322
14.598400	0.1	0.453899
14.600067	0.1	0.457834
14.601733	0.1	0.461447
14.603400	0.1	0.464660
14.605067	0.1	0.467259
14.606733	0.1	0.468763
14.608400	0.1	0.469061
14.610067	0.1	0.468418
14.611733	0.1	0.466942
14.613400	0.1	0.464972
14.615067	0.1	0.463673
14.616733	0.1	0.464083
14.618400	0.1	0.465736
14.620067	0.1	0.467091
14.621733	0.1	0.467100
14.623400	0.1	0.466239
14.625067	0.1	0.465908
14.626733	0.1	0.466704
14.628400	0.1	0.467747
14.630067	0.1	0.467980
14.631733	0.1	0.467440
14.633400	0.1	0.466895
14.635067	0.1	0.466891
14.636733	0.1	0.467477
14.638400	0.1	0.468637
14.640067	0.1	0.470178
14.641733	0.1	0.471296
14.643400	0.1	0.471221
14.645067	0.1	0.470197
14.646733	0.1	0.468949
14.648400	0.1	0.467864
14.650067	0.1	0.467282
14.651733	0.1	0.467715
14.653400	0.1	0.469377
14.655067	0.1	0.471682
14.656733	0.1	0.473615
14.658400	0.1	0.474877
14.660067	0.1	0.476483
14.661733	0.1	0.479491
14.663400	0.1	0.483640
14.665067	0.1	0.487664
14.666733	0.1	0.490369
14.668400	0.1	0.491207
14.670067	0.1	0.490025
14.671733	0.1	0.486970
14.673400	0.1	0.483026
14.675067	0.1	0.480092
14.676733	0.1	0.479771
14.678400	0.1	0.482248
14.680067	0.1	0.486220
14.681733	0.1	0.489699
14.683400	0.1	0.491408
14.685067	0.1	0.491478
14.686733	0.1	0.490481
14.688400	0.1	0.488716
14.690067	0.1	0.486667
14.691733	0.1	0.484968
14.693400	0.1	0.483892
14.695067	0.1	0.483394
14.696733	0.1	0.483054
14.698400	0.1	0.482281
14.700067	0.1	0.481112
14.701733	0.1	0.480437
14.703400	0.1	0.481112
14.705067	0.1	0.483165
14.706733	0.1	0.485634
14.708400	0.1	0.487319
14.710067	0.1	0.487682
14.711733	0.1	0.486798
14.713400	0.1	0.484865
14.715067	0.1	0.482253
14.716733	0.1	0.479659
14.718400	0.1	0.477554
14.720067	0.1	0.475943
14.721733	0.1	0.474635
14.723400	0.1	0.473624
14.725067	0.1	0.473210
14.726733	0.1	0.473578
14.728400	0.1	0.474355
14.730067	0.1	0.475016
14.731733	0.1	0.475240
14.733400	0.1	0.475044
14.735067	0.1	0.474607
14.736733	0.1	0.474034
14.738400	0.1	0.473480
14.740067	0.1	0.472991
14.741733	0.1	0.472213
14.743400	0.1	0.471072
14.745067	0.1	0.470383
14.746733	0.1	0.471254
14.748400	0.1	0.473643
14.750067	0.1	0.476097
14.751733	0.1	0.477266
14.753400	0.1	0.477079
14.755067	0.1	0.476171
14.756733	0.1	0.475105
14.758400	0.1	0.473955
14.760067	0.1	0.472483
14.761733	0.1	0.470695
14.763400	0.1	0.468902
14.765067	0.1	0.467282
14.766733	0.1	0.465745
14.768400	0.1	0.464162
14.770067	0.1	0.462458
14.771733	0.1	0.460786
14.773400	0.1	0.459338
14.775067	0.1	0.458029
14.776733	0.1	0.456655
14.778400	0.1	0.454956
14.780067	0.1	0.452632
14.781733	0.1	0.449782
14.783400	0.1	0.446802
14.785067	0.1	0.443948
14.786733	0.1	0.441689
14.788400	0.1	0.440809
14.790067	0.1	0.441791
14.791733	0.1	0.444301
14.793400	0.1	0.447342
14.795067	0.1	0.449815
14.796733	0.1	0.451300
14.798400	0.1	0.452371
14.800067	0.1	0.453796
14.801733	0.1	0.455533
14.803400	0.1	0.456716
14.805067	0.1	0.456437
14.806733	0.1	0.454294
14.808400	0.1	0.450443
14.810067	0.1	0.445703
14.811733	0.1	0.441642
14.813400	0.1	0.439640
14.815067	0.1	0.439989
14.816733	0.1	0.442271
14.818400	0.1	0.445861
14.820067	0.1	0.449861
14.821733	0.1	0.453345
14.823400	0.1	0.455757
14.825067	0.1	0.456749
14.826733	0.1	0.456036
14.828400	0.1	0.453936
14.830067	0.1	0.451668
14.831733	0.1	0.450443
14.833400	0.1	0.450350
14.835067	0.1	0.450886
14.836733	0.1	0.452232
14.838400	0.1	0.454853
14.840067	0.1	0.458299
14.841733	0.1	0.461368
14.843400	0.1	0.463054
14.845067	0.1	0.463091
14.846733	0.1	0.462001
14.848400	0.1	0.460530
14.850067	0.1	0.459254
14.851733	0.1	0.458485
14.853400	0.1	0.458099
14.855067	0.1	0.457834
14.856733	0.1	0.457694
14.858400	0.1	0.457838
14.860067	0.1	0.458495
14.861733	0.1	0.459822
14.863400	0.1	0.461661
14.865067	0.1	0.463701
14.866733	0.1	0.465796
14.868400	0.1	0.467701
14.870067	0.1	0.468865
14.871733	0.1	0.469103
14.873400	0.1	0.469289
14.875067	0.1	0.470625
14.876733	0.1	0.473387
14.878400	0.1	0.476814
14.880067	0.1	0.479957
14.881733	0.1	0.482220
14.883400	0.1	0.483496
14.885067	0.1	0.483841
14.886733	0.1	0.482984
14.888400	0.1	0.480646
14.890067	0.1	0.477415
14.891733	0.1	0.474695
14.893400	0.1	0.473768
14.895067	0.1	0.474947
14.896733	0.1	0.477717
14.898400	0.1	0.481568
14.900067	0.1	0.486039
14.901733	0.1	0.490034
14.903400	0.1	0.492148
14.905067	0.1	0.491822
14.906733	0.1	0.489722
14.908400	0.1	0.487082
14.910067	0.1	0.484972
14.911733	0.1	0.484153
14.913400	0.1	0.484572
14.915067	0.1	0.485424
14.916733	0.1	0.486337
14.918400	0.1	0.487580
14.920067	0.1	0.489005
14.921733	0.1	0.490011
14.923400	0.1	0.490323
14.925067	0.1	0.490202
14.926733	0.1	0.489992
14.928400	0.1	0.489759
14.930067	0.1	0.489317
14.931733	0.1	0.488614
14.933400	0.1	0.488050
14.935067	0.1	0.488441
14.936733	0.1	0.490290
14.938400	0.1	0.493047
14.940067	0.1	0.495552
14.941733	0.1	0.497135
14.943400	0.1	0.497755
14.945067	0.1	0.497731
14.946733	0.1	0.497825
14.948400	0.1	0.498919
14.950067	0.1	0.501056
14.951733	0.1	0.503375
14.953400	0.1	0.504842
14.955067	0.1	0.504698
14.956733	0.1	0.502509
14.958400	0.1	0.498458
14.960067	0.1	0.493657
14.961733	0.1	0.489564
14.963400	0.1	0.486868
14.965067	0.1	0.485070
14.966733	0.1	0.483510
14.968400	0.1	0.482243
14.970067	0.1	0.481280
14.971733	0.1	0.480283
14.973400	0.1	0.479501
14.975067	0.1	0.479384
14.976733	0.1	0.479557
14.978400	0.1	0.479557
14.980067	0.1	0.479543
14.981733	0.1	0.479692
14.983400	0.1	0.479934
14.985067	0.1	0.480185
14.986733	0.1	0.480162
14.988400	0.1	0.479440
14.990067	0.1	0.478011
14.991733	0.1	0.476493
14.993400	0.1	0.475515
14.995067	0.1	0.475124
14.996733	0.1	0.474919
14.998400	0.1	0.474434
15.000067	0.1	0.473103
15.001733	0.1	0.470350
15.003400	0.1	0.466108
15.005067	0.1	0.461023
15.006733	0.1	0.456129
15.008400	0.1	0.452399
15.010067	0.1	0.450136
15.011733	0.1	0.448865
15.013400	0.1	0.448273
15.015067	0.1	0.448660
15.016733	0.1	0.449829
15.018400	0.1	0.450620
15.020067	0.1	0.450290
15.021733	0.1	0.449177
15.023400	0.1	0.447459
15.025067	0.1	0.444883
15.026733	0.1	0.441875
15.028400	0.1	0.439440
15.030067	0.1	0.438364
15.031733	0.1	0.439109
15.033400	0.1	0.441498
15.035067	0.1	0.444315
15.036733	0.1	0.446024
15.038400	0.1	0.445819
15.040067	0.1	0.444059
15.041733	0.1	0.441847
15.043400	0.1	0.440115
15.045067	0.1	0.439142
15.046733	0.1	0.438779
15.048400	0.1	0.438341
15.050067	0.1	0.436632
15.051733	0.1	0.433060
15.053400	0.1	0.428739
15.055067	0.1	0.425861
15.056733	0.1	0.426085
15.058400	0.1	0.429247
15.060067	0.1	0.433684
15.061733	0.1	0.437736
15.063400	0.1	0.440856
15.065067	0.1	0.443370
15.066733	0.1	0.445344
15.068400	0.1	0.446164
15.070067	0.1	0.445354
15.071733	0.1	0.443244
15.073400	0.1	0.440977
15.075067	0.1	0.439747
15.076733	0.1	0.440008
15.078400	0.1	0.441317
15.080067	0.1	0.442658
15.081733	0.1	0.442918
15.083400	0.1	0.441521
15.085067	0.1	0.438872
15.086733	0.1	0.436055
15.088400	0.1	0.434015
15.090067	0.1	0.433084
15.091733	0.1	0.432981
15.093400	0.1	0.433116
15.095067	0.1	0.433326
15.096733	0.1	0.434145
15.098400	0.1	0.435985
15.100067	0.1	0.438229
15.101733	0.1	0.439570
15.103400	0.1	0.439198
15.105067	0.1	0.437428
15.106733	0.1	0.435081
15.108400	0.1	0.432990
15.110067	0.1	0.432134
15.111733	0.1	0.433438
15.113400	0.1	0.437093
15.115067	0.1	0.442034
15.116733	0.1	0.446620
15.118400	0.1	0.449936
15.120067	0.1	0.452008
15.121733	0.1	0.453396
15.123400	0.1	0.454811
15.125067	0.1	0.456595
15.126733	0.1	0.458416
15.128400	0.1	0.459384
15.130067	0.1	0.458523
15.131733	0.1	0.455836
15.133400	0.1	0.452767
15.135067	0.1	0.451123
15.136733	0.1	0.451612
15.138400	0.1	0.453619
15.140067	0.1	0.456087
15.141733	0.1	0.458206
15.143400	0.1	0.459412
15.145067	0.1	0.459529
15.146733	0.1	0.459105
15.148400	0.1	0.459091
15.150067	0.1	0.460250
15.151733	0.1	0.462970
15.153400	0.1	0.467058
15.155067	0.1	0.471603
15.156733	0.1	0.475449
15.158400	0.1	0.478020
15.160067	0.1	0.479505
15.161733	0.1	0.480330
15.163400	0.1	0.480697
15.165067	0.1	0.480548
15.166733	0.1	0.479869
15.168400	0.1	0.478951
15.170067	0.1	0.478309
15.171733	0.1	0.478127
15.173400	0.1	0.478071
15.175067	0.1	0.477843
15.176733	0.1	0.477522
15.178400	0.1	0.477629
15.180067	0.1	0.478867
15.181733	0.1	0.481321
15.183400	0.1	0.484022
15.185067	0.1	0.485643
15.186733	0.1	0.485377
15.188400	0.1	0.483207
15.190067	0.1	0.480139
15.191733	0.1	0.477880
15.193400	0.1	0.477401
15.195067	0.1	0.478188
15.196733	0.1	0.479533
15.198400	0.1	0.481457
15.200067	0.1	0.483897
15.201733	0.1	0.486071
15.203400	0.1	0.487110
15.205067	0.1	0.486756
15.206733	0.1	0.485452
15.208400	0.1	0.484241
15.210067	0.1	0.484195
15.211733	0.1	0.485461
15.213400	0.1	0.486937
15.215067	0.1	0.487212
15.216733	0.1	0.485992
15.218400	0.1	0.484493
15.220067	0.1	0.484143
15.221733	0.1	0.485112
15.223400	0.1	0.486290
15.225067	0.1	0.486406
15.226733	0.1	0.485033
15.228400	0.1	0.482542
15.230067	0.1	0.479473
15.231733	0.1	0.476036
15.233400	0.1	0.472600
15.235067	0.1	0.470239
15.236733	0.1	0.470108
15.238400	0.1	0.472469
15.240067	0.1	0.476646
15.241733	0.1	0.481247
15.243400	0.1	0.484423
15.245067	0.1	0.484409
15.246733	0.1	0.480548
15.248400	0.1	0.474206
15.250067	0.1	0.468087
15.251733	0.1	0.464413
15.253400	0.1	0.463692
15.255067	0.1	0.464926
15.256733	0.1	0.466662
15.258400	0.1	0.467668
15.260067	0.1	0.467314
15.261733	0.1	0.465782
15.263400	0.1	0.463836
15.265067	0.1	0.462262
15.266733	0.1	0.461601
15.268400	0.1	0.461941
15.270067	0.1	0.462746
15.271733	0.1	0.463254
15.273400	0.1	0.462942
15.275067	0.1	0.461848
15.276733	0.1	0.460683
15.278400	0.1	0.460474
15.280067	0.1	0.461712
15.281733	0.1	0.463817
15.283400	0.1	0.465494
15.285067	0.1	0.465717
15.286733	0.1	0.464795
15.288400	0.1	0.464041
15.290067	0.1	0.463808
15.291733	0.1	0.463305
15.293400	0.1	0.462234
15.295067	0.1	0.461205
15.296733	0.1	0.460898
15.298400	0.1	0.461540
15.300067	0.1	0.462709
15.301733	0.1	0.463710
15.303400	0.1	0.464367
15.305067	0.1	0.464981
15.306733	0.1	0.465871
15.308400	0.1	0.467058
15.310067	0.1	0.468418
15.311733	0.1	0.469992
15.313400	0.1	0.471738
15.315067	0.1	0.473047
15.316733	0.1	0.473447
15.318400	0.1	0.473489
15.320067	0.1	0.474239
15.321733	0.1	0.476064
15.323400	0.1	0.478113
15.325067	0.1	0.479198
15.326733	0.1	0.479245
15.328400	0.1	0.479226
15.330067	0.1	0.479650
15.331733	0.1	0.480176
15.333400	0.1	0.480465
15.335067	0.1	0.480483
15.336733	0.1	0.480535
15.338400	0.1	0.481368
15.340067	0.1	0.483454
15.341733	0.1	0.486271
15.343400	0.1	0.488674
15.345067	0.1	0.489824
15.346733	0.1	0.489862
15.348400	0.1	0.489736
15.350067	0.1	0.490346
15.351733	0.1	0.491957
15.353400	0.1	0.494365
15.355067	0.1	0.497014
15.356733	0.1	0.498965
15.358400	0.1	0.499608
15.360067	0.1	0.499333
15.361733	0.1	0.498979
15.363400	0.1	0.499296
15.365067	0.1	0.500977
15.366733	0.1	0.504185
15.368400	0.1	0.508213
15.370067	0.1	0.512432
15.371733	0.1	0.516777
15.373400	0.1	0.521000
15.375067	0.1	0.524358
15.376733	0.1	0.526374
15.378400	0.1	0.527385
15.380067	0.1	0.528088
15.381733	0.1	0.528689
15.383400	0.1	0.528907
15.385067	0.1	0.528651
15.386733	0.1	0.528358
15.388400	0.1	0.528772
15.390067	0.1	0.530202
15.391733	0.1	0.532442
15.393400	0.1	0.535292
15.395067	0.1	0.538384
15.396733	0.1	0.541047
15.398400	0.1	0.543105
15.400067	0.1	0.545350
15.401733	0.1	0.548828
15.403400	0.1	0.553774
15.405067	0.1	0.559422
15.406733	0.1	0.564922
15.408400	0.1	0.570160
15.410067	0.1	0.575227
15.411733	0.1	0.579739
15.413400	0.1	0.583460
15.415067	0.1	0.587143
15.416733	0.1	0.591814
15.418400	0.1	0.597518
15.420067	0.1	0.603255
15.421733	0.1	0.607916
15.423400	0.1	0.610999
15.425067	0.1	0.612778
15.426733	0.1	0.614114
15.428400	0.1	0.615930
15.430067	0.1	0.618570
15.431733	0.1	0.621700
15.433400	0.1	0.624931
15.435067	0.1	0.628149
15.436733	0.1	0.631451
15.438400	0.1	0.635232
15.440067	0.1	0.640173
15.441733	0.1	0.646594
15.443400	0.1	0.653719
15.445067	0.1	0.660298
15.446733	0.1	0.665840
15.448400	0.1	0.670715
15.450067	0.1	0.675535
15.451733	0.1	0.680881
15.453400	0.1	0.687125
15.455067	0.1	0.694185
15.456733	0.1	0.701309
15.458400	0.1	0.707163
15.460067	0.1	0.711014
15.461733	0.1	0.713724
15.463400	0.1	0.716755
15.465067	0.1	0.720723
15.466733	0.1	0.725267
15.468400	0.1	0.729719
15.470067	0.1	0.733738
15.471733	0.1	0.737794
15.473400	0.1	0.742632
15.475067	0.1	0.747987
15.476733	0.1	0.752672
15.478400	0.1	0.755787
15.480067	0.1	0.757133
15.481733	0.1	0.757631
15.483400	0.1	0.759079
15.485067	0.1	0.762320
15.486733	0.1	0.766725
15.488400	0.1	0.771806
15.490067	0.1	0.777789
15.491733	0.1	0.784742
15.493400	0.1	0.792164
15.495067	0.1	0.799387
15.496733	0.1	0.806027
15.498400	0.1	0.812137
15.500067	0.1	0.817315
15.501733	0.1	0.820425
15.503400	0.1	0.820807
15.505067	0.1	0.819420
15.506733	0.1	0.818097
15.508400	0.1	0.817920
15.510067	0.1	0.818735
15.511733	0.1	0.819908
15.513400	0.1	0.820761
15.515067	0.1	0.820714
15.516733	0.1	0.819787
15.518400	0.1	0.818684
15.520067	0.1	0.817939
15.521733	0.1	0.817282
15.523400	0.1	0.815941
15.525067	0.1	0.813338
15.526733	0.1	0.809534
15.528400	0.1	0.805138
15.530067	0.1	0.800942
15.531733	0.1	0.797417
15.533400	0.1	0.794195
15.535067	0.1	0.790237
15.536733	0.1	0.784863
15.538400	0.1	0.778558
15.540067	0.1	0.772602
15.541733	0.1	0.768020
15.543400	0.1	0.764830
15.545067	0.1	0.762022
15.546733	0.1	0.758325
15.548400	0.1	0.753240
15.550067	0.1	0.747354
15.551733	0.1	0.741668
15.553400	0.1	0.736630
15.555067	0.1	0.731824
15.556733	0.1	0.727032
15.558400	0.1	0.723065
15.560067	0.1	0.720727
15.561733	0.1	0.719670
15.563400	0.1	0.719181
15.565067	0.1	0.718981
15.566733	0.1	0.718888
15.568400	0.1	0.718497
15.570067	0.1	0.717561
15.571733	0.1	0.716136
15.573400	0.1	0.714278
15.575067	0.1	0.711787
15.576733	0.1	0.708480
15.578400	0.1	0.704685
15.580067	0.1	0.701272
15.581733	0.1	0.698958
15.583400	0.1	0.697430
15.585067	0.1	0.695749
15.586733	0.1	0.693682
15.588400	0.1	0.691796
15.590067	0.1	0.690222
15.591733	0.1	0.688289
15.593400	0.1	0.685421
15.595067	0.1	0.681779
15.596733	0.1	0.678021
15.598400	0.1	0.674683
15.600067	0.1	0.671963
15.601733	0.1	0.669844
15.603400	0.1	0.668084
15.605067	0.1	0.666166
15.606733	0.1	0.663963
15.608400	0.1	0.662184
15.610067	0.1	0.661733
15.611733	0.1	0.662929
15.613400	0.1	0.665342
15.615067	0.1	0.667912
15.616733	0.1	0.669425
15.618400	0.1	0.669211
15.620067	0.1	0.667647
15.621733	0.1	0.665709
15.623400	0.1	0.663926
15.625067	0.1	0.662007
15.626733	0.1	0.659782
15.628400	0.1	0.657928
15.630067	0.1	0.657020
15.631733	0.1	0.656624
15.633400	0.1	0.655898
15.635067	0.1	0.654510
15.636733	0.1	0.652825
15.638400	0.1	0.651535
15.640067	0.1	0.650878
15.641733	0.1	0.650678
15.643400	0.1	0.650878
15.645067	0.1	0.651442
15.646733	0.1	0.651907
15.648400	0.1	0.651651
15.650067	0.1	0.650729
15.651733	0.1	0.649909
15.653400	0.1	0.649686
15.655067	0.1	0.649719
15.656733	0.1	0.649164
15.658400	0.1	0.647446
15.660067	0.1	0.644727
15.661733	0.1	0.641416
15.663400	0.1	0.637681
15.665067	0.1	0.633989
15.666733	0.1	0.631367
15.668400	0.1	0.630175
15.670067	0.1	0.629444
15.671733	0.1	0.628191
15.673400	0.1	0.626245
15.675067	0.1	0.623884
15.676733	0.1	0.621798
15.678400	0.1	0.620605
15.680067	0.1	0.619874
15.681733	0.1	0.618389
15.683400	0.1	0.615246
15.685067	0.1	0.610412
15.686733	0.1	0.604875
15.688400	0.1	0.600354
15.690067	0.1	0.598277
15.691733	0.1	0.598789
15.693400	0.1	0.600568
15.695067	0.1	0.601648
15.696733	0.1	0.600866
15.698400	0.1	0.598347
15.700067	0.1	0.594929
15.701733	0.1	0.591730
15.703400	0.1	0.589546
15.705067	0.1	0.588172
15.706733	0.1	0.586752
15.708400	0.1	0.584563
15.710067	0.1	0.581252
15.711733	0.1	0.577015
15.713400	0.1	0.572670
15.715067	0.1	0.569224
15.716733	0.1	0.567175
15.718400	0.1	0.566412
15.720067	0.1	0.566491
15.721733	0.1	0.566747
15.723400	0.1	0.566528
15.725067	0.1	0.565504
15.726733	0.1	0.563711
15.728400	0.1	0.561420
15.730067	0.1	0.558966
15.731733	0.1	0.556367
15.733400	0.1	0.553261
15.735067	0.1	0.549527
15.736733	0.1	0.545732
15.738400	0.1	0.542458
15.740067	0.1	0.539534
15.741733	0.1	0.536484
15.743400	0.1	0.533420
15.745067	0.1	0.531017
15.746733	0.1	0.529666
15.748400	0.1	0.528917
15.750067	0.1	0.527985
15.751733	0.1	0.526472
15.753400	0.1	0.524204
15.755067	0.1	0.520991
15.756733	0.1	0.516884
15.758400	0.1	0.512097
15.760067	0.1	0.506942
15.761733	0.1	0.502137
15.763400	0.1	0.498537
15.765067	0.1	0.496367
15.766733	0.1	0.494989
15.768400	0.1	0.493629
15.770067	0.1	0.492195
15.771733	0.1	0.491166
15.773400	0.1	0.490746
15.775067	0.1	0.490663
15.776733	0.1	0.490793
15.778400	0.1	0.491557
15.780067	0.1	0.493196
15.781733	0.1	0.494863
15.783400	0.1	0.495212
15.785067	0.1	0.493871
15.786733	0.1	0.491692
15.788400	0.1	0.489787
15.790067	0.1	0.488823
15.791733	0.1	0.488930
15.793400	0.1	0.490095
15.795067	0.1	0.492353
15.796733	0.1	0.495375
15.798400	0.1	0.498053
15.800067	0.1	0.499142
15.801733	0.1	0.498141
15.803400	0.1	0.495366
15.805067	0.1	0.491431
15.806733	0.1	0.486965
15.808400	0.1	0.482844
15.810067	0.1	0.479938
15.811733	0.1	0.478243
15.813400	0.1	0.477089
15.815067	0.1	0.476283
15.816733	0.1	0.476264
15.818400	0.1	0.477214
15.820067	0.1	0.478881
15.821733	0.1	0.480805
15.823400	0.1	0.482299
15.825067	0.1	0.482970
15.826733	0.1	0.482942
15.828400	0.1	0.482169
15.830067	0.1	0.480465
15.831733	0.1	0.478267
15.833400	0.1	0.476716
15.835067	0.1	0.476921
15.836733	0.1	0.479110
15.838400	0.1	0.482067
15.840067	0.1	0.483715
15.841733	0.1	0.482821
15.843400	0.1	0.480167
15.845067	0.1	0.477945
15.846733	0.1	0.478141
15.848400	0.1	0.481252
15.850067	0.1	0.486122
15.851733	0.1	0.490877
15.853400	0.1	0.494132
15.855067	0.1	0.495380
15.856733	0.1	0.494760
15.858400	0.1	0.492847
15.860067	0.1	0.490360
15.861733	0.1	0.487780
15.863400	0.1	0.485224
15.865067	0.1	0.483026
15.866733	0.1	0.481955
15.868400	0.1	0.482383
15.870067	0.1	0.483575
15.871733	0.1	0.484246
15.873400	0.1	0.483873
15.875067	0.1	0.483310
15.876733	0.1	0.483855
15.878400	0.1	0.485950
15.880067	0.1	0.489065
15.881733	0.1	0.492651
15.883400	0.1	0.496721
15.885067	0.1	0.501345
15.886733	0.1	0.506006
15.888400	0.1	0.509792
15.890067	0.1	0.511850
15.891733	0.1	0.511790
15.893400	0.1	0.510113
15.895067	0.1	0.508027
15.896733	0.1	0.506756
15.898400	0.1	0.506947
15.900067	0.1	0.508372
15.901733	0.1	0.510192
15.903400	0.1	0.511543
15.905067	0.1	0.511771
15.906733	0.1	0.510672
15.908400	0.1	0.508442
15.910067	0.1	0.505447
15.911733	0.1	0.502239
15.913400	0.1	0.499585
15.915067	0.1	0.498057
15.916733	0.1	0.497727
15.918400	0.1	0.498164
15.920067	0.1	0.499152
15.921733	0.1	0.501042
15.923400	0.1	0.504130
15.925067	0.1	0.508172
15.926733	0.1	0.512600
15.928400	0.1	0.516670
15.930067	0.1	0.519743
15.931733	0.1	0.521624
15.933400	0.1	0.522300
15.935067	0.1	0.521829
15.936733	0.1	0.520665
15.938400	0.1	0.519459
15.940067	0.1	0.518383
15.941733	0.1	0.517145
15.943400	0.1	0.515794
15.945067	0.1	0.514858
15.946733	0.1	0.514635
15.948400	0.1	0.515049
15.950067	0.1	0.515697
15.951733	0.1	0.515915
15.953400	0.1	0.515487
15.955067	0.1	0.514844
15.956733	0.1	0.514211
15.958400	0.1	0.513308
15.960067	0.1	0.512199
15.961733	0.1	0.511333
15.963400	0.1	0.510896
15.965067	0.1	0.510896
15.966733	0.1	0.511529
15.968400	0.1	0.512786
15.970067	0.1	0.514244
15.971733	0.1	0.515445
15.973400	0.1	0.516330
15.975067	0.1	0.517084
15.976733	0.1	0.517969
15.978400	0.1	0.519212
15.980067	0.1	0.520744
15.981733	0.1	0.522207
15.983400	0.1	0.523305
15.985067	0.1	0.523552
15.986733	0.1	0.522262
15.988400	0.1	0.519659
15.990067	0.1	0.517205
15.991733	0.1	0.516111
15.993400	0.1	0.516232
15.995067	0.1	0.516647
15.996733	0.1	0.516959
15.998400	0.1	0.517364
16.000067	0.1	0.517652
16.001733	0.1	0.517182
16.003400	0.1	0.515915
16.005067	0.1	0.514812
16.006733	0.1	0.515059
16.008400	0.1	0.516945
16.010067	0.1	0.519468
16.011733	0.1	0.521233
16.013400	0.1	0.521666
16.015067	0.1	0.521084
16.016733	0.1	0.519841
16.018400	0.1	0.517834
16.020067	0.1	0.514952
16.021733	0.1	0.511864
16.023400	0.1	0.509671
16.025067	0.1	0.508493
16.026733	0.1	0.507287
16.028400	0.1	0.505475
16.030067	0.1	0.503142
16.031733	0.1	0.500018
16.033400	0.1	0.496437
16.035067	0.1	0.494276
16.036733	0.1	0.494933
16.038400	0.1	0.497280
16.040067	0.1	0.498872
16.041733	0.1	0.498476
16.043400	0.1	0.497089
16.045067	0.1	0.496833
16.046733	0.1	0.498951
16.048400	0.1	0.502798
16.050067	0.1	0.506495
16.051733	0.1	0.508740
16.053400	0.1	0.509778
16.055067	0.1	0.510416
16.056733	0.1	0.510709
16.058400	0.1	0.510244
16.060067	0.1	0.508861
16.061733	0.1	0.506984
16.063400	0.1	0.505429
16.065067	0.1	0.504740
16.066733	0.1	0.505084
16.068400	0.1	0.506626
16.070067	0.1	0.509080
16.071733	0.1	0.511543
16.073400	0.1	0.513229
16.075067	0.1	0.513946
16.076733	0.1	0.514039
16.078400	0.1	0.514304
16.080067	0.1	0.515562
16.081733	0.1	0.517936
16.083400	0.1	0.520791
16.085067	0.1	0.523361
16.086733	0.1	0.525331
16.088400	0.1	0.526831
16.090067	0.1	0.527999
16.091733	0.1	0.528926
16.093400	0.1	0.529848
16.095067	0.1	0.531175
16.096733	0.1	0.533094
16.098400	0.1	0.535198
16.100067	0.1	0.536754
16.101733	0.1	0.537476
16.103400	0.1	0.537816
16.105067	0.1	0.538514
16.106733	0.1	0.539604
16.108400	0.1	0.540060
16.110067	0.1	0.539334
16.111733	0.1	0.538854
16.113400	0.1	0.540591
16.115067	0.1	0.544763
16.116733	0.1	0.549899
16.118400	0.1	0.554565
16.120067	0.1	0.558007
16.121733	0.1	0.559618
16.123400	0.1	0.558738
16.125067	0.1	0.555459
16.126733	0.1	0.551334
16.128400	0.1	0.548600
16.130067	0.1	0.548749
16.131733	0.1	0.552032
16.133400	0.1	0.557587
16.135067	0.1	0.563525
16.136733	0.1	0.567990
16.138400	0.1	0.570435
16.140067	0.1	0.571334
16.141733	0.1	0.571525
16.143400	0.1	0.572186
16.145067	0.1	0.574044
16.146733	0.1	0.576675
16.148400	0.1	0.579455
16.150067	0.1	0.582593
16.151733	0.1	0.586626
16.153400	0.1	0.591166
16.155067	0.1	0.595036
16.156733	0.1	0.597625
16.158400	0.1	0.599190
16.160067	0.1	0.600098
16.161733	0.1	0.600764
16.163400	0.1	0.601863
16.165067	0.1	0.603818
16.166733	0.1	0.606300
16.168400	0.1	0.608647
16.170067	0.1	0.610626
16.171733	0.1	0.612740
16.173400	0.1	0.615362
16.175067	0.1	0.617928
16.176733	0.1	0.619655
16.178400	0.1	0.620559
16.180067	0.1	0.621071
16.181733	0.1	0.621150
16.183400	0.1	0.620489
16.185067	0.1	0.619581
16.186733	0.1	0.619488
16.188400	0.1	0.620713
16.190067	0.1	0.622738
16.191733	0.1	0.624382
16.193400	0.1	0.624913
16.195067	0.1	0.624922
16.196733	0.1	0.625928
16.198400	0.1	0.629020
16.200067	0.1	0.633919
16.201733	0.1	0.639185
16.203400	0.1	0.643111
16.205067	0.1	0.644615
16.206733	0.1	0.643772
16.208400	0.1	0.641793
16.210067	0.1	0.640340
16.211733	0.1	0.640592
16.213400	0.1	0.642738
16.215067	0.1	0.646119
16.216733	0.1	0.649681
16.218400	0.1	0.652503
16.220067	0.1	0.653928
16.221733	0.1	0.653598
16.223400	0.1	0.651954
16.225067	0.1	0.650133
16.226733	0.1	0.649276
16.228400	0.1	0.650221
16.230067	0.1	0.653146
16.231733	0.1	0.657230
16.233400	0.1	0.660969
16.235067	0.1	0.663116
16.236733	0.1	0.663507
16.238400	0.1	0.662780
16.240067	0.1	0.661295
16.241733	0.1	0.658953
16.243400	0.1	0.655917
16.245067	0.1	0.652913
16.246733	0.1	0.650771
16.248400	0.1	0.650268
16.250067	0.1	0.651926
16.251733	0.1	0.655293
16.253400	0.1	0.659106
16.255067	0.1	0.662557
16.256733	0.1	0.665588
16.258400	0.1	0.668187
16.260067	0.1	0.670301
16.261733	0.1	0.672089
16.263400	0.1	0.673537
16.265067	0.1	0.674520
16.266733	0.1	0.675377
16.268400	0.1	0.676522
16.270067	0.1	0.677668
16.271733	0.1	0.678115
16.273400	0.1	0.677230
16.275067	0.1	0.674753
16.276733	0.1	0.671549
16.278400	0.1	0.669435
16.280067	0.1	0.669570
16.281733	0.1	0.671535
16.283400	0.1	0.674101
16.285067	0.1	0.676611
16.286733	0.1	0.679386
16.288400	0.1	0.682641
16.290067	0.1	0.685663
16.291733	0.1	0.687488
16.293400	0.1	0.687772
16.295067	0.1	0.687027
16.296733	0.1	0.686347
16.298400	0.1	0.686939
16.300067	0.1	0.689733
16.301733	0.1	0.694767
16.303400	0.1	0.700383
16.305067	0.1	0.704215
16.306733	0.1	0.705482
16.308400	0.1	0.705263
16.310067	0.1	0.704983
16.311733	0.1	0.705607
16.313400	0.1	0.707461
16.315067	0.1	0.710068
16.316733	0.1	0.712643
16.318400	0.1	0.715065
16.320067	0.1	0.718017
16.321733	0.1	0.721915
16.323400	0.1	0.726329
16.325067	0.1	0.730408
16.326733	0.1	0.733626
16.328400	0.1	0.736304
16.330067	0.1	0.739377
16.331733	0.1	0.743344
16.333400	0.1	0.747987
16.335067	0.1	0.752741
16.336733	0.1	0.756448
16.338400	0.1	0.757892
16.340067	0.1	0.757291
16.341733	0.1	0.756313
16.343400	0.1	0.756630
16.345067	0.1	0.758842
16.346733	0.1	0.762488
16.348400	0.1	0.766721
16.350067	0.1	0.770725
16.351733	0.1	0.773896
16.353400	0.1	0.775941
16.355067	0.1	0.777035
16.356733	0.1	0.777789
16.358400	0.1	0.778921
16.360067	0.1	0.781203
16.361733	0.1	0.785170
16.363400	0.1	0.790437
16.365067	0.1	0.795554
16.366733	0.1	0.799182
16.368400	0.1	0.801515
16.370067	0.1	0.803987
16.371733	0.1	0.807634
16.373400	0.1	0.812309
16.375067	0.1	0.817366
16.376733	0.1	0.822269
16.378400	0.1	0.826614
16.380067	0.1	0.830041
16.381733	0.1	0.832332
16.383400	0.1	0.833650
16.385067	0.1	0.834679
16.386733	0.1	0.836020
16.388400	0.1	0.838102
16.390067	0.1	0.841506
16.391733	0.1	0.846707
16.393400	0.1	0.853799
16.395067	0.1	0.862130
16.396733	0.1	0.869976
16.398400	0.1	0.875751
16.400067	0.1	0.879425
16.401733	0.1	0.882191
16.403400	0.1	0.885138
16.405067	0.1	0.888584
16.406733	0.1	0.892323
16.408400	0.1	0.896286
16.410067	0.1	0.900738
16.411733	0.1	0.905567
16.413400	0.1	0.909716
16.415067	0.1	0.911793
16.416733	0.1	0.911597
16.418400	0.1	0.910824
16.420067	0.1	0.911606
16.421733	0.1	0.914740
16.423400	0.1	0.919751
16.425067	0.1	0.925758
16.426733	0.1	0.931732
16.428400	0.1	0.936817
16.430067	0.1	0.940911
16.431733	0.1	0.944659
16.433400	0.1	0.948808
16.435067	0.1	0.953311
16.436733	0.1	0.957209
16.438400	0.1	0.959728
16.440067	0.1	0.961237
16.441733	0.1	0.962778
16.443400	0.1	0.965060
16.445067	0.1	0.968296
16.446733	0.1	0.972683
16.448400	0.1	0.978252
16.450067	0.1	0.984073
16.451733	0.1	0.988715
16.453400	0.1	0.991519
16.455067	0.1	0.993023
16.456733	0.1	0.994299
16.458400	0.1	0.996031
16.460067	0.1	0.997991
16.461733	0.1	0.999453
16.463400	0.1	1.000082
16.465067	0.1	1.000054
16.466733	0.1	0.999519
16.468400	0.1	0.998746
16.470067	0.1	0.998457
16.471733	0.1	0.999379
16.473400	0.1	1.001535
16.475067	0.1	1.004343
16.476733	0.1	1.007370
16.478400	0.1	1.010834
16.480067	0.1	1.015132
16.481733	0.1	1.020120
16.483400	0.1	1.024795
16.485067	0.1	1.027831
16.486733	0.1	1.028976
16.488400	0.1	1.029465
16.490067	0.1	1.030769
16.491733	0.1	1.033572
16.493400	0.1	1.037754
16.495067	0.1	1.042788
16.496733	0.1	1.047738
16.498400	0.1	1.051417
16.500067	0.1	1.053368
16.501733	0.1	1.054537
16.503400	0.1	1.056390
16.505067	0.1	1.059552
16.506733	0.1	1.063556
16.508400	0.1	1.067738
16.510067	0.1	1.072008
16.511733	0.1	1.076516
16.513400	0.1	1.080814
16.515067	0.1	1.083943
16.516733	0.1	1.085582
16.518400	0.1	1.086532
16.520067	0.1	1.087836
16.521733	0.1	1.089913
16.523400	0.1	1.092697
16.525067	0.1	1.096185
16.526733	0.1	1.100474
16.528400	0.1	1.105303
16.530067	0.1	1.110053
16.531733	0.1	1.114281
16.533400	0.1	1.118039
16.535067	0.1	1.121652
16.536733	0.1	1.125596
16.538400	0.1	1.130295
16.540067	0.1	1.135594
16.541733	0.1	1.140847
16.543400	0.1	1.145601
16.545067	0.1	1.149732
16.546733	0.1	1.153196
16.548400	0.1	1.156004
16.550067	0.1	1.158495
16.551733	0.1	1.161555
16.553400	0.1	1.166114
16.555067	0.1	1.172042
16.556733	0.1	1.178104
16.558400	0.1	1.183306
16.560067	0.1	1.187390
16.561733	0.1	1.190389
16.563400	0.1	1.192745
16.565067	0.1	1.195688
16.566733	0.1	1.200810
16.568400	0.1	1.208759
16.570067	0.1	1.218473
16.571733	0.1	1.228061
16.573400	0.1	1.236252
16.575067	0.1	1.243181
16.576733	0.1	1.249881
16.578400	0.1	1.256941
16.580067	0.1	1.264042
16.581733	0.1	1.270752
16.583400	0.1	1.277174
16.585067	0.1	1.283982
16.586733	0.1	1.291567
16.588400	0.1	1.299260
16.590067	0.1	1.306022
16.591733	0.1	1.311935
16.593400	0.1	1.318185
16.595067	0.1	1.325519
16.596733	0.1	1.333258
16.598400	0.1	1.340350
16.600067	0.1	1.346976
16.601733	0.1	1.353878
16.603400	0.1	1.360495
16.605067	0.1	1.365594
16.606733	0.1	1.369589
16.608400	0.1	1.374637
16.610067	0.1	1.381994
16.611733	0.1	1.390544
16.613400	0.1	1.398423
16.615067	0.1	1.405240
16.616733	0.1	1.411974
16.618400	0.1	1.419680
16.620067	0.1	1.428933
16.621733	0.1	1.439718
16.623400	0.1	1.451382
16.625067	0.1	1.462866
16.626733	0.1	1.473129
16.628400	0.1	1.481697
16.630067	0.1	1.488966
16.631733	0.1	1.495825
16.633400	0.1	1.503020
16.635067	0.1	1.510740
16.636733	0.1	1.518549
16.638400	0.1	1.525758
16.640067	0.1	1.531919
16.641733	0.1	1.536948
16.643400	0.1	1.541092
16.645067	0.1	1.544966
16.646733	0.1	1.549590
16.648400	0.1	1.555826
16.650067	0.1	1.563509
16.651733	0.1	1.571290
16.653400	0.1	1.578094
16.655067	0.1	1.584250
16.656733	0.1	1.590531
16.658400	0.1	1.596860
16.660067	0.1	1.602792
16.661733	0.1	1.608194
16.663400	0.1	1.612827
16.665067	0.1	1.616073
16.666733	0.1	1.617610
16.668400	0.1	1.618108
16.670067	0.1	1.619211
16.671733	0.1	1.622345
16.673400	0.1	1.627360
16.675067	0.1	1.632697
16.676733	0.1	1.636976
16.678400	0.1	1.640134
16.680067	0.1	1.642886
16.681733	0.1	1.645377
16.683400	0.1	1.646960
16.685067	0.1	1.647114
16.686733	0.1	1.646080
16.688400	0.1	1.644506
16.690067	0.1	1.642462
16.691733	0.1	1.639738
16.693400	0.1	1.637209
16.695067	0.1	1.636203
16.696733	0.1	1.636590
16.698400	0.1	1.637270
16.700067	0.1	1.637549
16.701733	0.1	1.637391
16.703400	0.1	1.636953
16.705067	0.1	1.636213
16.706733	0.1	1.634872
16.708400	0.1	1.632595
16.710067	0.1	1.629246
16.711733	0.1	1.624972
16.713400	0.1	1.620133
16.715067	0.1	1.614974
16.716733	0.1	1.609768
16.718400	0.1	1.605661
16.720067	0.1	1.604352
16.721733	0.1	1.606075
16.723400	0.1	1.609158
16.725067	0.1	1.612259
16.726733	0.1	1.615253
16.728400	0.1	1.617721
16.730067	0.1	1.618704
16.731733	0.1	1.618164
16.733400	0.1	1.617055
16.735067	0.1	1.615952
16.736733	0.1	1.614676
16.738400	0.1	1.613307
16.740067	0.1	1.612483
16.741733	0.1	1.612464
16.743400	0.1	1.612701
16.745067	0.1	1.612636
16.746733	0.1	1.612296
16.748400	0.1	1.612185
16.750067	0.1	1.612864
16.751733	0.1	1.614369
16.753400	0.1	1.615873
16.755067	0.1	1.616431
16.756733	0.1	1.616124
16.758400	0.1	1.615868
16.760067	0.1	1.616031
16.761733	0.1	1.616185
16.763400	0.1	1.616105
16.765067	0.1	1.616082
16.766733	0.1	1.616469
16.768400	0.1	1.617363
16.770067	0.1	1.618462
16.771733	0.1	1.618871
16.773400	0.1	1.617838
16.775067	0.1	1.615561
16.776733	0.1	1.612864
16.778400	0.1	1.610480
16.780067	0.1	1.609041
16.781733	0.1	1.609246
16.783400	0.1	1.611491
16.785067	0.1	1.615398
16.786733	0.1	1.619733
16.788400	0.1	1.623002
16.790067	0.1	1.624501
16.791733	0.1	1.624697
16.793400	0.1	1.624455
16.795067	0.1	1.624282
16.796733	0.1	1.624255
16.798400	0.1	1.624390
16.800067	0.1	1.624897
16.801733	0.1	1.626103
16.803400	0.1	1.628362
16.805067	0.1	1.631775
16.806733	0.1	1.635598
16.808400	0.1	1.638536
16.810067	0.1	1.639794
16.811733	0.1	1.639659
16.813400	0.1	1.639077
16.815067	0.1	1.638778
16.816733	0.1	1.638872
16.818400	0.1	1.639430
16.820067	0.1	1.640851
16.821733	0.1	1.643309
16.823400	0.1	1.646271
16.825067	0.1	1.649032
16.826733	0.1	1.651361
16.828400	0.1	1.653377
16.830067	0.1	1.655393
16.831733	0.1	1.657908
16.833400	0.1	1.661121
16.835067	0.1	1.664422
16.836733	0.1	1.666858
16.838400	0.1	1.667822
16.840067	0.1	1.667622
16.841733	0.1	1.667556
16.843400	0.1	1.668944
16.845067	0.1	1.672083
16.846733	0.1	1.676208
16.848400	0.1	1.679640
16.850067	0.1	1.680180
16.851733	0.1	1.676627
16.853400	0.1	1.670024
16.855067	0.1	1.663174
16.856733	0.1	1.658970
16.858400	0.1	1.658686
16.860067	0.1	1.661605
16.861733	0.1	1.666187
16.863400	0.1	1.671133
16.865067	0.1	1.675673
16.866733	0.1	1.679594
16.868400	0.1	1.682718
16.870067	0.1	1.684544
16.871733	0.1	1.684972
16.873400	0.1	1.684702
16.875067	0.1	1.684269
16.876733	0.1	1.683566
16.878400	0.1	1.682462
16.880067	0.1	1.681494
16.881733	0.1	1.681610
16.883400	0.1	1.683286
16.885067	0.1	1.685997
16.886733	0.1	1.688702
16.888400	0.1	1.690523
16.890067	0.1	1.691086
16.891733	0.1	1.690723
16.893400	0.1	1.690346
16.895067	0.1	1.690756
16.896733	0.1	1.691873
16.898400	0.1	1.692879
16.900067	0.1	1.693354
16.901733	0.1	1.693815
16.903400	0.1	1.694690
16.905067	0.1	1.695682
16.906733	0.1	1.696600
16.908400	0.1	1.697699
16.910067	0.1	1.698676
16.911733	0.1	1.698397
16.913400	0.1	1.695994
16.915067	0.1	1.691869
16.916733	0.1	1.687305
16.918400	0.1	1.683356
16.920067	0.1	1.680148
16.921733	0.1	1.677512
16.923400	0.1	1.675775
16.925067	0.1	1.675510
16.926733	0.1	1.676911
16.928400	0.1	1.679515
16.930067	0.1	1.681941
16.931733	0.1	1.682332
16.933400	0.1	1.679622
16.935067	0.1	1.674192
16.936733	0.1	1.667696
16.938400	0.1	1.662266
16.940067	0.1	1.659081
16.941733	0.1	1.657666
16.943400	0.1	1.656758
16.945067	0.1	1.655463
16.946733	0.1	1.653405
16.948400	0.1	1.650518
16.950067	0.1	1.647337
16.951733	0.1	1.644823
16.953400	0.1	1.643775
16.955067	0.1	1.644376
16.956733	0.1	1.646052
16.958400	0.1	1.647649
16.960067	0.1	1.648106
16.961733	0.1	1.646983
16.963400	0.1	1.644250
16.965067	0.1	1.639896
16.966733	0.1	1.634113
16.968400	0.1	1.627859
16.970067	0.1	1.622564
16.971733	0.1	1.618867
16.973400	0.1	1.615891
16.975067	0.1	1.612161
16.976733	0.1	1.607160
16.978400	0.1	1.601949
16.980067	0.1	1.597861
16.981733	0.1	1.594867
16.983400	0.1	1.592152
16.985067	0.1	1.589381
16.986733	0.1	1.586489
16.988400	0.1	1.582992
16.990067	0.1	1.578135
16.991733	0.1	1.571788
16.993400	0.1	1.564953
16.995067	0.1	1.558857
16.996733	0.1	1.553763
16.998400	0.1	1.549181
17.000067	0.1	1.544706
17.001733	0.1	1.540314
17.003400	0.1	1.535937
17.005067	0.1	1.531471
17.006733	0.1	1.527159
17.008400	0.1	1.523364
17.010067	0.1	1.520086
17.011733	0.1	1.516975
17.013400	0.1	1.513646
17.015067	0.1	1.510116
17.016733	0.1	1.506810
17.018400	0.1	1.504188
17.020067	0.1	1.502354
17.021733	0.1	1.500612
17.023400	0.1	1.497678
17.025067	0.1	1.493013
17.026733	0.1	1.487359
17.028400	0.1	1.481557
17.030067	0.1	1.475359
17.031733	0.1	1.468160
17.033400	0.1	1.460197
17.035067	0.1	1.452425
17.036733	0.1	1.445445
17.038400	0.1	1.439289
17.040067	0.1	1.433822
17.041733	0.1	1.428812
17.043400	0.1	1.424165
17.045067	0.1	1.420118
17.046733	0.1	1.416933
17.048400	0.1	1.414339
17.050067	0.1	1.411806
17.051733	0.1	1.408942
17.053400	0.1	1.405482
17.055067	0.1	1.401370
17.056733	0.1	1.396644
17.058400	0.1	1.391019
17.060067	0.1	1.384332
17.061733	0.1	1.376979
17.063400	0.1	1.369305
17.065067	0.1	1.361356
17.066733	0.1	1.353472
17.068400	0.1	1.346455
17.070067	0.1	1.340997
17.071733	0.1	1.337095
17.073400	0.1	1.333905
17.075067	0.1	1.330478
17.076733	0.1	1.326739
17.078400	0.1	1.323572
17.080067	0.1	1.321700
17.081733	0.1	1.320643
17.083400	0.1	1.319028
17.085067	0.1	1.315917
17.086733	0.1	1.311526
17.088400	0.1	1.306739
17.090067	0.1	1.302306
17.091733	0.1	1.298408
17.093400	0.1	1.294641
17.095067	0.1	1.290566
17.096733	0.1	1.286287
17.098400	0.1	1.282054
17.100067	0.1	1.277807
17.101733	0.1	1.273346
17.103400	0.1	1.268871
17.105067	0.1	1.265076
17.106733	0.1	1.262436
17.108400	0.1	1.260783
17.110067	0.1	1.259334
17.111733	0.1	1.256778
17.113400	0.1	1.252024
17.115067	0.1	1.245374
17.116733	0.1	1.238515
17.118400	0.1	1.233085
17.120067	0.1	1.229518
17.121733	0.1	1.227306
17.123400	0.1	1.225499
17.125067	0.1	1.222878
17.126733	0.1	1.218719
17.128400	0.1	1.213606
17.130067	0.1	1.208796
17.131733	0.1	1.204880
17.133400	0.1	1.201769
17.135067	0.1	1.199427
17.136733	0.1	1.197588
17.138400	0.1	1.195665
17.140067	0.1	1.193299
17.141733	0.1	1.190058
17.143400	0.1	1.185089
17.145067	0.1	1.177820
17.146733	0.1	1.168726
17.148400	0.1	1.159669
17.150067	0.1	1.152894
17.151733	0.1	1.149140
17.153400	0.1	1.147222
17.155067	0.1	1.145378
17.156733	0.1	1.142356
17.158400	0.1	1.137652
17.160067	0.1	1.131580
17.161733	0.1	1.124991
17.163400	0.1	1.118365
17.165067	0.1	1.111836
17.166733	0.1	1.105838
17.168400	0.1	1.100833
17.170067	0.1	1.097079
17.171733	0.1	1.095072
17.173400	0.1	1.095268
17.175067	0.1	1.097079
17.176733	0.1	1.098579
17.178400	0.1	1.097713
17.180067	0.1	1.093796
17.181733	0.1	1.087817
17.183400	0.1	1.081382
17.185067	0.1	1.075631
17.186733	0.1	1.070825
17.188400	0.1	1.066402
17.190067	0.1	1.061750
17.191733	0.1	1.057149
17.193400	0.1	1.053135
17.195067	0.1	1.049233
17.196733	0.1	1.044339
17.198400	0.1	1.037871
17.200067	0.1	1.030089
17.201733	0.1	1.021889
17.203400	0.1	1.014331
17.205067	0.1	1.008064
17.206733	0.1	1.002955
17.208400	0.1	0.998089
17.210067	0.1	0.992501
17.211733	0.1	0.986275
17.213400	0.1	0.980655
17.215067	0.1	0.976701
17.216733	0.1	0.974354
17.218400	0.1	0.972985
17.220067	0.1	0.971649
17.221733	0.1	0.968901
17.223400	0.1	0.963812
17.225067	0.1	0.956943
17.226733	0.1	0.949926
17.228400	0.1	0.944198
17.230067	0.1	0.940231
17.231733	0.1	0.937441
17.233400	0.1	0.934787
17.235067	0.1	0.931509
17.236733	0.1	0.927499
17.238400	0.1	0.923248
17.240067	0.1	0.919318
17.241733	0.1	0.915872
17.243400	0.1	0.912803
17.245067	0.1	0.909879
17.246733	0.1	0.907020
17.248400	0.1	0.904561
17.250067	0.1	0.902615
17.251733	0.1	0.900747
17.253400	0.1	0.898507
17.255067	0.1	0.895509
17.256733	0.1	0.891001
17.258400	0.1	0.884547
17.260067	0.1	0.877450
17.261733	0.1	0.871909
17.263400	0.1	0.868393
17.265067	0.1	0.865273
17.266733	0.1	0.860989
17.268400	0.1	0.855168
17.270067	0.1	0.848239
17.271733	0.1	0.840970
17.273400	0.1	0.833976
17.275067	0.1	0.827354
17.276733	0.1	0.821156
17.278400	0.1	0.815876
17.280067	0.1	0.811997
17.281733	0.1	0.809361
17.283400	0.1	0.807452
17.285067	0.1	0.805818
17.286733	0.1	0.803974
17.288400	0.1	0.801403
17.290067	0.1	0.797859
17.291733	0.1	0.793375
17.293400	0.1	0.788234
17.295067	0.1	0.783061
17.296733	0.1	0.778418
17.298400	0.1	0.774111
17.300067	0.1	0.769412
17.301733	0.1	0.764132
17.303400	0.1	0.759116
17.305067	0.1	0.755494
17.306733	0.1	0.753603
17.308400	0.1	0.752863
17.310067	0.1	0.752308
17.311733	0.1	0.751480
17.313400	0.1	0.750776
17.315067	0.1	0.750734
17.316733	0.1	0.751032
17.318400	0.1	0.750502
17.320067	0.1	0.748346
17.321733	0.1	0.744960
17.323400	0.1	0.741472
17.325067	0.1	0.738758
17.326733	0.1	0.736774
17.328400	0.1	0.735014
17.330067	0.1	0.733477
17.331733	0.1	0.732434
17.333400	0.1	0.731726
17.335067	0.1	0.731079
17.336733	0.1	0.730543
17.338400	0.1	0.730124
17.340067	0.1	0.729389
17.341733	0.1	0.727666
17.343400	0.1	0.724876
17.345067	0.1	0.721868
17.346733	0.1	0.719456
17.348400	0.1	0.717584
17.350067	0.1	0.715926
17.351733	0.1	0.714855
17.353400	0.1	0.714934
17.355067	0.1	0.715693
17.356733	0.1	0.715693
17.358400	0.1	0.713822
17.360067	0.1	0.710194
17.361733	0.1	0.705994
17.363400	0.1	0.702837
17.365067	0.1	0.701896
17.366733	0.1	0.703041
17.368400	0.1	0.705021
17.370067	0.1	0.706455
17.371733	0.1	0.706324
17.373400	0.1	0.704010
17.375067	0.1	0.699707
17.376733	0.1	0.694753
17.378400	0.1	0.690781
17.380067	0.1	0.688336
17.381733	0.1	0.687027
17.383400	0.1	0.686785
17.385067	0.1	0.687870
17.386733	0.1	0.690171
17.388400	0.1	0.692690
17.390067	0.1	0.693835
17.391733	0.1	0.692764
17.393400	0.1	0.689980
17.395067	0.1	0.686478
17.396733	0.1	0.683181
17.398400	0.1	0.680815
17.400067	0.1	0.679605
17.401733	0.1	0.679186
17.403400	0.1	0.678897
17.405067	0.1	0.678203
17.406733	0.1	0.677155
17.408400	0.1	0.676606
17.410067	0.1	0.677472
17.411733	0.1	0.679512
17.413400	0.1	0.681081
17.415067	0.1	0.680340
17.416733	0.1	0.676601
17.418400	0.1	0.670915
17.420067	0.1	0.665388
17.421733	0.1	0.661863
17.423400	0.1	0.661104
17.425067	0.1	0.662543
17.426733	0.1	0.664885
17.428400	0.1	0.667404
17.430067	0.1	0.670068
17.431733	0.1	0.672587
17.433400	0.1	0.674301
17.435067	0.1	0.674566
17.436733	0.1	0.673216
17.438400	0.1	0.670948
17.440067	0.1	0.668699
17.441733	0.1	0.666771
17.443400	0.1	0.664731
17.445067	0.1	0.661779
17.446733	0.1	0.657425
17.448400	0.1	0.652145
17.450067	0.1	0.647288
17.451733	0.1	0.644391
17.453400	0.1	0.644387
17.455067	0.1	0.646641
17.456733	0.1	0.649081
17.458400	0.1	0.649942
17.460067	0.1	0.649053
17.461733	0.1	0.646943
17.463400	0.1	0.643632
17.465067	0.1	0.638906
17.466733	0.1	0.633220
17.468400	0.1	0.628000
17.470067	0.1	0.624978
17.471733	0.1	0.624894
17.473400	0.1	0.626813
17.475067	0.1	0.628931
17.476733	0.1	0.629900
17.478400	0.1	0.629383
17.480067	0.1	0.627637
17.481733	0.1	0.624950
17.483400	0.1	0.621555
17.485067	0.1	0.617928
17.486733	0.1	0.614789
17.488400	0.1	0.612661
17.490067	0.1	0.611381
17.491733	0.1	0.610058
17.493400	0.1	0.607874
17.495067	0.1	0.604945
17.496733	0.1	0.602081
17.498400	0.1	0.599888
17.500067	0.1	0.598556
17.501733	0.1	0.598351
17.503400	0.1	0.599641
17.505067	0.1	0.602147
17.506733	0.1	0.604703
17.508400	0.1	0.605993
17.510067	0.1	0.605453
17.511733	0.1	0.603390
17.513400	0.1	0.600712
17.515067	0.1	0.598514
17.516733	0.1	0.597122
17.518400	0.1	0.595707
17.520067	0.1	0.593057
17.521733	0.1	0.588684
17.523400	0.1	0.583343
17.525067	0.1	0.578300
17.526733	0.1	0.574305
17.528400	0.1	0.571380
17.530067	0.1	0.569476
17.531733	0.1	0.568875
17.533400	0.1	0.569532
17.535067	0.1	0.570402
17.536733	0.1	0.570230
17.538400	0.1	0.569033
17.540067	0.1	0.567958
17.541733	0.1	0.567460
17.543400	0.1	0.566645
17.545067	0.1	0.564652
17.546733	0.1	0.561732
17.548400	0.1	0.558598
17.550067	0.1	0.555869
17.551733	0.1	0.554291
17.553400	0.1	0.554486
17.555067	0.1	0.556279
17.556733	0.1	0.558565
17.558400	0.1	0.560144
17.560067	0.1	0.560628
17.561733	0.1	0.560437
17.563400	0.1	0.560177
17.565067	0.1	0.560293
17.566733	0.1	0.560689
17.568400	0.1	0.560870
17.570067	0.1	0.560870
17.571733	0.1	0.561588
17.573400	0.1	0.563604
17.575067	0.1	0.565904
17.576733	0.1	0.566752
17.578400	0.1	0.565508
17.580067	0.1	0.562947
17.581733	0.1	0.560298
17.583400	0.1	0.558472
17.585067	0.1	0.558011
17.586733	0.1	0.558821
17.588400	0.1	0.560000
17.590067	0.1	0.560624
17.591733	0.1	0.560833
17.593400	0.1	0.561383
17.595067	0.1	0.562523
17.596733	0.1	0.563916
17.598400	0.1	0.565024
17.600067	0.1	0.565383
17.601733	0.1	0.565178
17.603400	0.1	0.565499
17.605067	0.1	0.567092
17.606733	0.1	0.569280
17.608400	0.1	0.570794
17.610067	0.1	0.571096
17.611733	0.1	0.570449
17.613400	0.1	0.569392
17.615067	0.1	0.568866
17.616733	0.1	0.569881
17.618400	0.1	0.572600
17.620067	0.1	0.576153
17.621733	0.1	0.579441
17.623400	0.1	0.581956
17.625067	0.1	0.583814
17.626733	0.1	0.585080
17.628400	0.1	0.585676
17.630067	0.1	0.585848
17.631733	0.1	0.586016
17.633400	0.1	0.586216
17.635067	0.1	0.586119
17.636733	0.1	0.585611
17.638400	0.1	0.585141
17.640067	0.1	0.585183
17.641733	0.1	0.585960
17.643400	0.1	0.587516
17.645067	0.1	0.589453
17.646733	0.1	0.591171
17.648400	0.1	0.592424
17.650067	0.1	0.593108
17.651733	0.1	0.593178
17.653400	0.1	0.593131
17.655067	0.1	0.593350
17.656733	0.1	0.593443
17.658400	0.1	0.593276
17.660067	0.1	0.593518
17.661733	0.1	0.594808
17.663400	0.1	0.597006
17.665067	0.1	0.599287
17.666733	0.1	0.600824
17.668400	0.1	0.601434
17.670067	0.1	0.601630
17.671733	0.1	0.602086
17.673400	0.1	0.602775
17.675067	0.1	0.603050
17.676733	0.1	0.602757
17.678400	0.1	0.602510
17.680067	0.1	0.602803
17.681733	0.1	0.603730
17.683400	0.1	0.605071
17.685067	0.1	0.606226
17.686733	0.1	0.606431
17.688400	0.1	0.605108
17.690067	0.1	0.602244
17.691733	0.1	0.598724
17.693400	0.1	0.596088
17.695067	0.1	0.595408
17.696733	0.1	0.596605
17.698400	0.1	0.599055
17.700067	0.1	0.602091
17.701733	0.1	0.604666
17.703400	0.1	0.605760
17.705067	0.1	0.605574
17.706733	0.1	0.605057
17.708400	0.1	0.604237
17.710067	0.1	0.602365
17.711733	0.1	0.599553
17.713400	0.1	0.596829
17.715067	0.1	0.594994
17.716733	0.1	0.594198
17.718400	0.1	0.594156
17.720067	0.1	0.594622
17.721733	0.1	0.595516
17.723400	0.1	0.596610
17.725067	0.1	0.597360
17.726733	0.1	0.597229
17.728400	0.1	0.596172
17.730067	0.1	0.594873
17.731733	0.1	0.594379
17.733400	0.1	0.594985
17.735067	0.1	0.595562
17.736733	0.1	0.594510
17.738400	0.1	0.591381
17.740067	0.1	0.587241
17.741733	0.1	0.583529
17.743400	0.1	0.580898
17.745067	0.1	0.579040
17.746733	0.1	0.577467
17.748400	0.1	0.576093
17.750067	0.1	0.574966
17.751733	0.1	0.574244
17.753400	0.1	0.573997
17.755067	0.1	0.573313
17.756733	0.1	0.570747
17.758400	0.1	0.566212
17.760067	0.1	0.561308
17.761733	0.1	0.557681
17.763400	0.1	0.555865
17.765067	0.1	0.555553
17.766733	0.1	0.556149
17.768400	0.1	0.557010
17.770067	0.1	0.557317
17.771733	0.1	0.556316
17.773400	0.1	0.554165
17.775067	0.1	0.551916
17.776733	0.1	0.550253
17.778400	0.1	0.548819
17.780067	0.1	0.546868
17.781733	0.1	0.544144
17.783400	0.1	0.541150
17.785067	0.1	0.539050
17.786733	0.1	0.539129
17.788400	0.1	0.541792
17.790067	0.1	0.545927
17.791733	0.1	0.549392
17.793400	0.1	0.550505
17.795067	0.1	0.549150
17.796733	0.1	0.546193
17.798400	0.1	0.542328
17.800067	0.1	0.537941
17.801733	0.1	0.533694
17.803400	0.1	0.530411
17.805067	0.1	0.528372
17.806733	0.1	0.527045
17.808400	0.1	0.525755
17.810067	0.1	0.524493
17.811733	0.1	0.523645
17.813400	0.1	0.523343
17.815067	0.1	0.523399
17.816733	0.1	0.523408
17.818400	0.1	0.522952
17.820067	0.1	0.522076
17.821733	0.1	0.521550
17.823400	0.1	0.522099
17.825067	0.1	0.523482
17.826733	0.1	0.524744
17.828400	0.1	0.525480
17.830067	0.1	0.526370
17.831733	0.1	0.528474
17.833400	0.1	0.532106
17.835067	0.1	0.536316
17.836733	0.1	0.539515
17.838400	0.1	0.540963
17.840067	0.1	0.541061
17.841733	0.1	0.540367
17.843400	0.1	0.539324
17.845067	0.1	0.538435
17.846733	0.1	0.537857
17.848400	0.1	0.537359
17.850067	0.1	0.536852
17.851733	0.1	0.536609
17.853400	0.1	0.536991
17.855067	0.1	0.537960
17.856733	0.1	0.539003
17.858400	0.1	0.539827
17.860067	0.1	0.540861
17.861733	0.1	0.542696
17.863400	0.1	0.545350
17.865067	0.1	0.548153
17.866733	0.1	0.550020
17.868400	0.1	0.550305
17.870067	0.1	0.549569
17.871733	0.1	0.548908
17.873400	0.1	0.548796
17.875067	0.1	0.549080
17.876733	0.1	0.549280
17.878400	0.1	0.548931
17.880067	0.1	0.548065
17.881733	0.1	0.546952
17.883400	0.1	0.545708
17.885067	0.1	0.544591
17.886733	0.1	0.544051
17.888400	0.1	0.544321
17.890067	0.1	0.545387
17.891733	0.1	0.547096
17.893400	0.1	0.548931
17.895067	0.1	0.550421
17.896733	0.1	0.551748
17.898400	0.1	0.553224
17.900067	0.1	0.554393
17.901733	0.1	0.554593
17.903400	0.1	0.554258
17.905067	0.1	0.554654
17.906733	0.1	0.556423
17.908400	0.1	0.559040
17.910067	0.1	0.561513
17.911733	0.1	0.563310
17.913400	0.1	0.564414
17.915067	0.1	0.564829
17.916733	0.1	0.564354
17.918400	0.1	0.562877
17.920067	0.1	0.560703
17.921733	0.1	0.558402
17.923400	0.1	0.556516
17.925067	0.1	0.555674
17.926733	0.1	0.556326
17.928400	0.1	0.557969
17.930067	0.1	0.559581
17.931733	0.1	0.560586
17.933400	0.1	0.560815
17.935067	0.1	0.560344
17.936733	0.1	0.559455
17.938400	0.1	0.558561
17.940067	0.1	0.558207
17.941733	0.1	0.558905
17.943400	0.1	0.560917
17.945067	0.1	0.564102
17.946733	0.1	0.567893
17.948400	0.1	0.571501
17.950067	0.1	0.573979
17.951733	0.1	0.574291
17.953400	0.1	0.572042
17.955067	0.1	0.568447
17.956733	0.1	0.565681
17.958400	0.1	0.564572
17.960067	0.1	0.564028
17.961733	0.1	0.562840
17.963400	0.1	0.560977
17.965067	0.1	0.558970
17.966733	0.1	0.557089
17.968400	0.1	0.555534
17.970067	0.1	0.554449
17.971733	0.1	0.553736
17.973400	0.1	0.553234
17.975067	0.1	0.552782
17.976733	0.1	0.552167
17.978400	0.1	0.551529
17.980067	0.1	0.551259
17.981733	0.1	0.551105
17.983400	0.1	0.550142
17.985067	0.1	0.547715
17.986733	0.1	0.544209
17.988400	0.1	0.540889
17.990067	0.1	0.538914
17.991733	0.1	0.538630
17.993400	0.1	0.539618
17.995067	0.1	0.541122
17.996733	0.1	0.542398
17.998400	0.1	0.542933
18.000067	0.1	0.542547
18.001733	0.1	0.541736
18.003400	0.1	0.541401
18.005067	0.1	0.541764
18.006733	0.1	0.542114
18.008400	0.1	0.541648
18.010067	0.1	0.540176
18.011733	0.1	0.538137
18.013400	0.1	0.536288
18.015067	0.1	0.535091
18.016733	0.1	0.534109
18.018400	0.1	0.532274
18.020067	0.1	0.528949
18.021733	0.1	0.524763
18.023400	0.1	0.521257
18.025067	0.1	0.519478
18.026733	0.1	0.519278
18.028400	0.1	0.519673
18.030067	0.1	0.519739
18.031733	0.1	0.519310
18.033400	0.1	0.518803
18.035067	0.1	0.518230
18.036733	0.1	0.517117
18.038400	0.1	0.515408
18.040067	0.1	0.513908
18.041733	0.1	0.513424
18.043400	0.1	0.513811
18.045067	0.1	0.514169
18.046733	0.1	0.513480
18.048400	0.1	0.511385
18.050067	0.1	0.508698
18.051733	0.1	0.506244
18.053400	0.1	0.504097
18.055067	0.1	0.502383
18.056733	0.1	0.501713
18.058400	0.1	0.502435
18.060067	0.1	0.504036
18.061733	0.1	0.505541
18.063400	0.1	0.506630
18.065067	0.1	0.507850
18.066733	0.1	0.509406
18.068400	0.1	0.510304
18.070067	0.1	0.509224
18.071733	0.1	0.506211
18.073400	0.1	0.503021
18.075067	0.1	0.501415
18.076733	0.1	0.501485
18.078400	0.1	0.502169
18.080067	0.1	0.502523
18.081733	0.1	0.502337
18.083400	0.1	0.502393
18.085067	0.1	0.503566
18.086733	0.1	0.505433
18.088400	0.1	0.507003
18.090067	0.1	0.508302
18.091733	0.1	0.510029
18.093400	0.1	0.512311
18.095067	0.1	0.514397
18.096733	0.1	0.515636
18.098400	0.1	0.516414
18.100067	0.1	0.517434
18.101733	0.1	0.518668
18.103400	0.1	0.519818
18.105067	0.1	0.520931
18.106733	0.1	0.522146
18.108400	0.1	0.523450
18.110067	0.1	0.524586
18.111733	0.1	0.525163
18.113400	0.1	0.525429
18.115067	0.1	0.526453
18.116733	0.1	0.528856
18.118400	0.1	0.532102
18.120067	0.1	0.535408
18.121733	0.1	0.538304
18.123400	0.1	0.540060
18.125067	0.1	0.539920
18.126733	0.1	0.537885
18.128400	0.1	0.534663
18.130067	0.1	0.531431
18.131733	0.1	0.529629
18.133400	0.1	0.530495
18.135067	0.1	0.534430
18.136733	0.1	0.540596
18.138400	0.1	0.547240
18.140067	0.1	0.552465
18.141733	0.1	0.555175
18.143400	0.1	0.555622
18.145067	0.1	0.554812
18.146733	0.1	0.553797
18.148400	0.1	0.553546
18.150067	0.1	0.554570
18.151733	0.1	0.556409
18.153400	0.1	0.558067
18.155067	0.1	0.559082
18.156733	0.1	0.559827
18.158400	0.1	0.560824
18.160067	0.1	0.561951
18.161733	0.1	0.562510
18.163400	0.1	0.561732
18.165067	0.1	0.559390
18.166733	0.1	0.556083
18.168400	0.1	0.553126
18.170067	0.1	0.551799
18.171733	0.1	0.552274
18.173400	0.1	0.553494
18.175067	0.1	0.554449
18.176733	0.1	0.555022
18.178400	0.1	0.555655
18.180067	0.1	0.556717
18.181733	0.1	0.558258
18.183400	0.1	0.559776
18.185067	0.1	0.560405
18.186733	0.1	0.560018
18.188400	0.1	0.559352
18.190067	0.1	0.559245
18.191733	0.1	0.560414
18.193400	0.1	0.563236
18.195067	0.1	0.567129
18.196733	0.1	0.570775
18.198400	0.1	0.572992
18.200067	0.1	0.573392
18.201733	0.1	0.572666
18.203400	0.1	0.571748
18.205067	0.1	0.570659
18.206733	0.1	0.568717
18.208400	0.1	0.565490
18.210067	0.1	0.561252
18.211733	0.1	0.556959
18.213400	0.1	0.553816
18.215067	0.1	0.552558
18.216733	0.1	0.553071
18.218400	0.1	0.554668
18.220067	0.1	0.556502
18.221733	0.1	0.557802
18.223400	0.1	0.557904
18.225067	0.1	0.556558
18.226733	0.1	0.554579
18.228400	0.1	0.553615
18.230067	0.1	0.554398
18.231733	0.1	0.555869
18.233400	0.1	0.556465
18.235067	0.1	0.555492
18.236733	0.1	0.553336
18.238400	0.1	0.550835
18.240067	0.1	0.548684
18.241733	0.1	0.547129
18.243400	0.1	0.546025
18.245067	0.1	0.545182
18.246733	0.1	0.544498
18.248400	0.1	0.543674
18.250067	0.1	0.542235
18.251733	0.1	0.539958
18.253400	0.1	0.537173
18.255067	0.1	0.534514
18.256733	0.1	0.532311
18.258400	0.1	0.530411
18.260067	0.1	0.528377
18.261733	0.1	0.525736
18.263400	0.1	0.522612
18.265067	0.1	0.519664
18.266733	0.1	0.517303
18.268400	0.1	0.515697
18.270067	0.1	0.515063
18.271733	0.1	0.515627
18.273400	0.1	0.517103
18.275067	0.1	0.518435
18.276733	0.1	0.518770
18.278400	0.1	0.518458
18.280067	0.1	0.518332
18.281733	0.1	0.518630
18.283400	0.1	0.519077
18.285067	0.1	0.519273
18.286733	0.1	0.518714
18.288400	0.1	0.517061
18.290067	0.1	0.514588
18.291733	0.1	0.511995
18.293400	0.1	0.509536
18.295067	0.1	0.506924
18.296733	0.1	0.504153
18.298400	0.1	0.501615
18.300067	0.1	0.499524
18.301733	0.1	0.498150
18.303400	0.1	0.498127
18.305067	0.1	0.499808
18.306733	0.1	0.502444
18.308400	0.1	0.504730
18.310067	0.1	0.506057
18.311733	0.1	0.506644
18.313400	0.1	0.506928
18.315067	0.1	0.507245
18.316733	0.1	0.507631
18.318400	0.1	0.507529
18.320067	0.1	0.506481
18.321733	0.1	0.505201
18.323400	0.1	0.504837
18.325067	0.1	0.505415
18.326733	0.1	0.505876
18.328400	0.1	0.505480
18.330067	0.1	0.504274
18.331733	0.1	0.502779
18.333400	0.1	0.501717
18.335067	0.1	0.501522
18.336733	0.1	0.502001
18.338400	0.1	0.502588
18.340067	0.1	0.502681
18.341733	0.1	0.501839
18.343400	0.1	0.500293
18.345067	0.1	0.498896
18.346733	0.1	0.498435
18.348400	0.1	0.499324
18.350067	0.1	0.501801
18.351733	0.1	0.505717
18.353400	0.1	0.510146
18.355067	0.1	0.513610
18.356733	0.1	0.515259
18.358400	0.1	0.515599
18.360067	0.1	0.515543
18.361733	0.1	0.515287
18.363400	0.1	0.514644
18.365067	0.1	0.513694
18.366733	0.1	0.512591
18.368400	0.1	0.511473
18.370067	0.1	0.510598
18.371733	0.1	0.510048
18.373400	0.1	0.509676
18.375067	0.1	0.509564
18.376733	0.1	0.510048
18.378400	0.1	0.511426
18.380067	0.1	0.513694
18.381733	0.1	0.516530
18.383400	0.1	0.519445
18.385067	0.1	0.521890
18.386733	0.1	0.523385
18.388400	0.1	0.523971
18.390067	0.1	0.524530
18.391733	0.1	0.526253
18.393400	0.1	0.529438
18.395067	0.1	0.533084
18.396733	0.1	0.535748
18.398400	0.1	0.536307
18.400067	0.1	0.534388
18.401733	0.1	0.530658
18.403400	0.1	0.526505
18.405067	0.1	0.523357
18.406733	0.1	0.522276
18.408400	0.1	0.523538
18.410067	0.1	0.526486
18.411733	0.1	0.529960
18.413400	0.1	0.533061
18.415067	0.1	0.535427
18.416733	0.1	0.537257
18.418400	0.1	0.539189
18.420067	0.1	0.541438
18.421733	0.1	0.542896
18.423400	0.1	0.541913
18.425067	0.1	0.538360
18.426733	0.1	0.534239
18.428400	0.1	0.531846
18.430067	0.1	0.531822
18.431733	0.1	0.533257
18.433400	0.1	0.534980
18.435067	0.1	0.536386
18.436733	0.1	0.537415
18.438400	0.1	0.538267
18.440067	0.1	0.539301
18.441733	0.1	0.540731
18.443400	0.1	0.542575
18.445067	0.1	0.544894
18.446733	0.1	0.547711
18.448400	0.1	0.550742
18.450067	0.1	0.553071
18.451733	0.1	0.553275
18.453400	0.1	0.550426
18.455067	0.1	0.544610
18.456733	0.1	0.536675
18.458400	0.1	0.528069
18.460067	0.1	0.520712
18.461733	0.1	0.516050
18.463400	0.1	0.514258
18.465067	0.1	0.514602
18.466733	0.1	0.516498
18.468400	0.1	0.519832
18.470067	0.1	0.524078
18.471733	0.1	0.527943
18.473400	0.1	0.530216
18.475067	0.1	0.530584
18.476733	0.1	0.529792
18.478400	0.1	0.529266
18.480067	0.1	0.530118
18.481733	0.1	0.532051
18.483400	0.1	0.533741
18.485067	0.1	0.534384
18.486733	0.1	0.534300
18.488400	0.1	0.533867
18.490067	0.1	0.532600
18.491733	0.1	0.529592
18.493400	0.1	0.524605
18.495067	0.1	0.518793
18.496733	0.1	0.514067
18.498400	0.1	0.511631
18.500067	0.1	0.511413
18.501733	0.1	0.512386
18.503400	0.1	0.513163
18.505067	0.1	0.513070
18.506733	0.1	0.512488
18.508400	0.1	0.512111
18.510067	0.1	0.512074
18.511733	0.1	0.512018
18.513400	0.1	0.511715
18.515067	0.1	0.510905
18.516733	0.1	0.509238
18.518400	0.1	0.506905
18.520067	0.1	0.504456
18.521733	0.1	0.501936
18.523400	0.1	0.498942
18.525067	0.1	0.495291
18.526733	0.1	0.491678
18.528400	0.1	0.489620
18.530067	0.1	0.490006
18.531733	0.1	0.492190
18.533400	0.1	0.494872
18.535067	0.1	0.496944
18.536733	0.1	0.497513
18.538400	0.1	0.496027
18.540067	0.1	0.492516
18.541733	0.1	0.487501
18.543400	0.1	0.481918
18.545067	0.1	0.477377
18.546733	0.1	0.475775
18.548400	0.1	0.477508
18.550067	0.1	0.480674
18.551733	0.1	0.482765
18.553400	0.1	0.482793
18.555067	0.1	0.481480
18.556733	0.1	0.479976
18.558400	0.1	0.478872
18.560067	0.1	0.478039
18.561733	0.1	0.476944
18.563400	0.1	0.475221
18.565067	0.1	0.472940
18.566733	0.1	0.470299
18.568400	0.1	0.467617
18.570067	0.1	0.465782
18.571733	0.1	0.465815
18.573400	0.1	0.467491
18.575067	0.1	0.469484
18.576733	0.1	0.471012
18.578400	0.1	0.472264
18.580067	0.1	0.473219
18.581733	0.1	0.473242
18.583400	0.1	0.472041
18.585067	0.1	0.470383
18.586733	0.1	0.469475
18.588400	0.1	0.469722
18.590067	0.1	0.470295
18.591733	0.1	0.470020
18.593400	0.1	0.468339
18.595067	0.1	0.465778
18.596733	0.1	0.463692
18.598400	0.1	0.463207
18.600067	0.1	0.464292
18.601733	0.1	0.465875
18.603400	0.1	0.466923
18.605067	0.1	0.467263
18.606733	0.1	0.467501
18.608400	0.1	0.468274
18.610067	0.1	0.469568
18.611733	0.1	0.470867
18.613400	0.1	0.471808
18.615067	0.1	0.472455
18.616733	0.1	0.473084
18.618400	0.1	0.473987
18.620067	0.1	0.475086
18.621733	0.1	0.476260
18.623400	0.1	0.478085
18.625067	0.1	0.481214
18.626733	0.1	0.485149
18.628400	0.1	0.488427
18.630067	0.1	0.489838
18.631733	0.1	0.489368
18.633400	0.1	0.487720
18.635067	0.1	0.485484
18.636733	0.1	0.483468
18.638400	0.1	0.482914
18.640067	0.1	0.484595
18.641733	0.1	0.487855
18.643400	0.1	0.491245
18.645067	0.1	0.493811
18.646733	0.1	0.495166
18.648400	0.1	0.495273
18.650067	0.1	0.494989
18.651733	0.1	0.495501
18.653400	0.1	0.496791
18.655067	0.1	0.497820
18.656733	0.1	0.497904
18.658400	0.1	0.496935
18.660067	0.1	0.495096
18.661733	0.1	0.492698
18.663400	0.1	0.490099
18.665067	0.1	0.488022
18.666733	0.1	0.487207
18.668400	0.1	0.487478
18.670067	0.1	0.488055
18.671733	0.1	0.488693
18.673400	0.1	0.490113
18.675067	0.1	0.493140
18.676733	0.1	0.497615
18.678400	0.1	0.502244
18.680067	0.1	0.505326
18.681733	0.1	0.505899
18.683400	0.1	0.504320
18.685067	0.1	0.501699
18.686733	0.1	0.499189
18.688400	0.1	0.497634
18.690067	0.1	0.497014
18.691733	0.1	0.496353
18.693400	0.1	0.494919
18.695067	0.1	0.493270
18.696733	0.1	0.492656
18.698400	0.1	0.493648
18.700067	0.1	0.495366
18.701733	0.1	0.496139
18.703400	0.1	0.494937
18.705067	0.1	0.492162
18.706733	0.1	0.489107
18.708400	0.1	0.486816
18.710067	0.1	0.485941
18.711733	0.1	0.486914
18.713400	0.1	0.489634
18.715067	0.1	0.493065
18.716733	0.1	0.495645
18.718400	0.1	0.496418
18.720067	0.1	0.495552
18.721733	0.1	0.494001
18.723400	0.1	0.492693
18.725067	0.1	0.491864
18.726733	0.1	0.491110
18.728400	0.1	0.489913
18.730067	0.1	0.488167
18.731733	0.1	0.486504
18.733400	0.1	0.485727
18.735067	0.1	0.485792
18.736733	0.1	0.486057
18.738400	0.1	0.486039
18.740067	0.1	0.485415
18.741733	0.1	0.484078
18.743400	0.1	0.482551
18.745067	0.1	0.481666
18.746733	0.1	0.481801
18.748400	0.1	0.482793
18.750067	0.1	0.484027
18.751733	0.1	0.484409
18.753400	0.1	0.483072
18.755067	0.1	0.480036
18.756733	0.1	0.476115
18.758400	0.1	0.472632
18.760067	0.1	0.470723
18.761733	0.1	0.470574
18.763400	0.1	0.471766
18.765067	0.1	0.473941
18.766733	0.1	0.476753
18.768400	0.1	0.479682
18.770067	0.1	0.482015
18.771733	0.1	0.483133
18.773400	0.1	0.482975
18.775067	0.1	0.482178
18.776733	0.1	0.481498
18.778400	0.1	0.481522
18.780067	0.1	0.482672
18.781733	0.1	0.484735
18.783400	0.1	0.486672
18.785067	0.1	0.487361
18.786733	0.1	0.486411
18.788400	0.1	0.484362
18.790067	0.1	0.482211
18.791733	0.1	0.480711
18.793400	0.1	0.479952
18.795067	0.1	0.479445
18.796733	0.1	0.478821
18.798400	0.1	0.478420
18.800067	0.1	0.478942
18.801733	0.1	0.480404
18.803400	0.1	0.482025
18.805067	0.1	0.483319
18.806733	0.1	0.484493
18.808400	0.1	0.485489
18.810067	0.1	0.485913
18.811733	0.1	0.485973
18.813400	0.1	0.486583
18.815067	0.1	0.488604
18.816733	0.1	0.492423
18.818400	0.1	0.497466
18.820067	0.1	0.502351
18.821733	0.1	0.506095
18.823400	0.1	0.508670
18.825067	0.1	0.510402
18.826733	0.1	0.511538
18.828400	0.1	0.512539
18.830067	0.1	0.514267
18.831733	0.1	0.517243
18.833400	0.1	0.520777
18.835067	0.1	0.523478
18.836733	0.1	0.524847
18.838400	0.1	0.525671
18.840067	0.1	0.526831
18.841733	0.1	0.528428
18.843400	0.1	0.530099
18.845067	0.1	0.531678
18.846733	0.1	0.533746
18.848400	0.1	0.537392
18.850067	0.1	0.542975
18.851733	0.1	0.549550
18.853400	0.1	0.555576
18.855067	0.1	0.559944
18.856733	0.1	0.562579
18.858400	0.1	0.564330
18.860067	0.1	0.566207
18.861733	0.1	0.568461
18.863400	0.1	0.570505
18.865067	0.1	0.572060
18.866733	0.1	0.573620
18.868400	0.1	0.575762
18.870067	0.1	0.578668
18.871733	0.1	0.582114
18.873400	0.1	0.585564
18.875067	0.1	0.588498
18.876733	0.1	0.590594
18.878400	0.1	0.591697
18.880067	0.1	0.592023
18.881733	0.1	0.592261
18.883400	0.1	0.593094
18.885067	0.1	0.594622
18.886733	0.1	0.596591
18.888400	0.1	0.598812
18.890067	0.1	0.601169
18.891733	0.1	0.603604
18.893400	0.1	0.606482
18.895067	0.1	0.610161
18.896733	0.1	0.614356
18.898400	0.1	0.618463
18.900067	0.1	0.622179
18.901733	0.1	0.625388
18.903400	0.1	0.628033
18.905067	0.1	0.630030
18.906733	0.1	0.630948
18.908400	0.1	0.630030
18.910067	0.1	0.627004
18.911733	0.1	0.622603
18.913400	0.1	0.618114
18.915067	0.1	0.614640
18.916733	0.1	0.612712
18.918400	0.1	0.612135
18.920067	0.1	0.612289
18.921733	0.1	0.612712
18.923400	0.1	0.613248
18.925067	0.1	0.613676
18.926733	0.1	0.613341
18.928400	0.1	0.611548
18.930067	0.1	0.608414
18.931733	0.1	0.604712
18.933400	0.1	0.601113
18.935067	0.1	0.597807
18.936733	0.1	0.594640
18.938400	0.1	0.591450
18.940067	0.1	0.588140
18.941733	0.1	0.584680
18.943400	0.1	0.581266
18.945067	0.1	0.578067
18.946733	0.1	0.574845
18.948400	0.1	0.571217
18.950067	0.1	0.567213
18.951733	0.1	0.563236
18.953400	0.1	0.559650
18.955067	0.1	0.556712
18.956733	0.1	0.554812
18.958400	0.1	0.554398
18.960067	0.1	0.555445
18.961733	0.1	0.557159
18.963400	0.1	0.558277
18.965067	0.1	0.557816
18.966733	0.1	0.555851
18.968400	0.1	0.553424
18.970067	0.1	0.551492
18.971733	0.1	0.550216
18.973400	0.1	0.549168
18.975067	0.1	0.548274
18.976733	0.1	0.547906
18.978400	0.1	0.547953
18.980067	0.1	0.547534
18.981733	0.1	0.545974
18.983400	0.1	0.543278
18.985067	0.1	0.539832
18.986733	0.1	0.536535
18.988400	0.1	0.534505
18.990067	0.1	0.533881
18.991733	0.1	0.533825
18.993400	0.1	0.533666
18.995067	0.1	0.533285
18.996733	0.1	0.532684
18.998400	0.1	0.531804
19.000067	0.1	0.530686
19.001733	0.1	0.529331
19.003400	0.1	0.527450
19.005067	0.1	0.524684
19.006733	0.1	0.520996
19.008400	0.1	0.516749
19.010067	0.1	0.512623
19.011733	0.1	0.509154
19.013400	0.1	0.506612
19.015067	0.1	0.505215
19.016733	0.1	0.504921
19.018400	0.1	0.505131
19.020067	0.1	0.504940
19.021733	0.1	0.503738
19.023400	0.1	0.501792
19.025067	0.1	0.500032
19.026733	0.1	0.498928
19.028400	0.1	0.497992
19.030067	0.1	0.496302
19.031733	0.1	0.493396
19.033400	0.1	0.489885
19.035067	0.1	0.486863
19.036733	0.1	0.484991
19.038400	0.1	0.484567
19.040067	0.1	0.485461
19.041733	0.1	0.486816
19.043400	0.1	0.487338
19.045067	0.1	0.486202
19.046733	0.1	0.483710
19.048400	0.1	0.480879
19.050067	0.1	0.478420
19.051733	0.1	0.476404
19.053400	0.1	0.474323
19.055067	0.1	0.471552
19.056733	0.1	0.467901
19.058400	0.1	0.463580
19.060067	0.1	0.459081
19.061733	0.1	0.454965
19.063400	0.1	0.451617
19.065067	0.1	0.449386
19.066733	0.1	0.448930
19.068400	0.1	0.451021
19.070067	0.1	0.455719
19.071733	0.1	0.461880
19.073400	0.1	0.467612
19.075067	0.1	0.471305
19.076733	0.1	0.472316
19.078400	0.1	0.471333
19.080067	0.1	0.470094
19.081733	0.1	0.469997
19.083400	0.1	0.470895
19.085067	0.1	0.471775
19.086733	0.1	0.472041
19.088400	0.1	0.471729
19.090067	0.1	0.471175
19.091733	0.1	0.470858
19.093400	0.1	0.471161
19.095067	0.1	0.472283
19.096733	0.1	0.474262
19.098400	0.1	0.476758
19.100067	0.1	0.478947
19.101733	0.1	0.479971
19.103400	0.1	0.479338
19.105067	0.1	0.477075
19.106733	0.1	0.474011
19.108400	0.1	0.471626
19.110067	0.1	0.470895
19.111733	0.1	0.471571
19.113400	0.1	0.472772
19.115067	0.1	0.473908
19.116733	0.1	0.474807
19.118400	0.1	0.475282
19.120067	0.1	0.475175
19.121733	0.1	0.474923
19.123400	0.1	0.475445
19.125067	0.1	0.477238
19.126733	0.1	0.479934
19.128400	0.1	0.482481
19.130067	0.1	0.484278
19.131733	0.1	0.486062
19.133400	0.1	0.488837
19.135067	0.1	0.492237
19.136733	0.1	0.494826
19.138400	0.1	0.495636
19.140067	0.1	0.494756
19.141733	0.1	0.493145
19.143400	0.1	0.492129
19.145067	0.1	0.492395
19.146733	0.1	0.493489
19.148400	0.1	0.494905
19.150067	0.1	0.496735
19.151733	0.1	0.498779
19.153400	0.1	0.500074
19.155067	0.1	0.499897
19.156733	0.1	0.498616
19.158400	0.1	0.497270
19.160067	0.1	0.496861
19.161733	0.1	0.497955
19.163400	0.1	0.500497
19.165067	0.1	0.503664
19.166733	0.1	0.506337
19.168400	0.1	0.507729
19.170067	0.1	0.507571
19.171733	0.1	0.505969
19.173400	0.1	0.503417
19.175067	0.1	0.500917
19.176733	0.1	0.499738
19.178400	0.1	0.500563
19.180067	0.1	0.502914
19.181733	0.1	0.505638
19.183400	0.1	0.507580
19.185067	0.1	0.508009
19.186733	0.1	0.506705
19.188400	0.1	0.503804
19.190067	0.1	0.499734
19.191733	0.1	0.495547
19.193400	0.1	0.492828
19.195067	0.1	0.492614
19.196733	0.1	0.494532
19.198400	0.1	0.497419
19.200067	0.1	0.500218
19.201733	0.1	0.502178
19.203400	0.1	0.502747
19.205067	0.1	0.501806
19.206733	0.1	0.499939
19.208400	0.1	0.498020
19.210067	0.1	0.496316
19.211733	0.1	0.494630
19.213400	0.1	0.493242
19.215067	0.1	0.492758
19.216733	0.1	0.493224
19.218400	0.1	0.494029
19.220067	0.1	0.494188
19.221733	0.1	0.492912
19.223400	0.1	0.490383
19.225067	0.1	0.487668
19.226733	0.1	0.485503
19.228400	0.1	0.483566
19.230067	0.1	0.480935
19.231733	0.1	0.477131
19.233400	0.1	0.472800
19.235067	0.1	0.469168
19.236733	0.1	0.467021
19.238400	0.1	0.466383
19.240067	0.1	0.466760
19.241733	0.1	0.467673
19.243400	0.1	0.468981
19.245067	0.1	0.470569
19.246733	0.1	0.472125
19.248400	0.1	0.473391
19.250067	0.1	0.474118
19.251733	0.1	0.474011
19.253400	0.1	0.473191
19.255067	0.1	0.472134
19.256733	0.1	0.470835
19.258400	0.1	0.468818
19.260067	0.1	0.466057
19.261733	0.1	0.463128
19.263400	0.1	0.460735
19.265067	0.1	0.459235
19.266733	0.1	0.458364
19.268400	0.1	0.457587
19.270067	0.1	0.456586
19.271733	0.1	0.455426
19.273400	0.1	0.454541
19.275067	0.1	0.454164
19.276733	0.1	0.453712
19.278400	0.1	0.452530
19.280067	0.1	0.451067
19.281733	0.1	0.450276
19.283400	0.1	0.450299
19.285067	0.1	0.450425
19.286733	0.1	0.449875
19.288400	0.1	0.448343
19.290067	0.1	0.446127
19.291733	0.1	0.443920
19.293400	0.1	0.442327
19.295067	0.1	0.441577
19.296733	0.1	0.441368
19.298400	0.1	0.440907
19.300067	0.1	0.439356
19.301733	0.1	0.436516
19.303400	0.1	0.433200
19.305067	0.1	0.430713
19.306733	0.1	0.429805
19.308400	0.1	0.430550
19.310067	0.1	0.432632
19.311733	0.1	0.435165
19.313400	0.1	0.436939
19.315067	0.1	0.437452
19.316733	0.1	0.437088
19.318400	0.1	0.436101
19.320067	0.1	0.434341
19.321733	0.1	0.432059
19.323400	0.1	0.430131
19.325067	0.1	0.429424
19.326733	0.1	0.430103
19.328400	0.1	0.431342
19.330067	0.1	0.431943
19.331733	0.1	0.431482
19.333400	0.1	0.430611
19.335067	0.1	0.430332
19.336733	0.1	0.431174
19.338400	0.1	0.432623
19.340067	0.1	0.433656
19.341733	0.1	0.433791
19.343400	0.1	0.433070
19.345067	0.1	0.431808
19.346733	0.1	0.430881
19.348400	0.1	0.430993
19.350067	0.1	0.431673
19.351733	0.1	0.431994
19.353400	0.1	0.432045
19.355067	0.1	0.432972
19.356733	0.1	0.435524
19.358400	0.1	0.439375
19.360067	0.1	0.443696
19.361733	0.1	0.447473
19.363400	0.1	0.449717
19.365067	0.1	0.450248
19.366733	0.1	0.449829
19.368400	0.1	0.449247
19.370067	0.1	0.449014
19.371733	0.1	0.449736
19.373400	0.1	0.451417
19.375067	0.1	0.452641
19.376733	0.1	0.451785
19.378400	0.1	0.449009
19.380067	0.1	0.446164
19.381733	0.1	0.444949
19.383400	0.1	0.445968
19.385067	0.1	0.448865
19.386733	0.1	0.452483
19.388400	0.1	0.455221
19.390067	0.1	0.456166
19.391733	0.1	0.455864
19.393400	0.1	0.455477
19.395067	0.1	0.455491
19.396733	0.1	0.455915
19.398400	0.1	0.456804
19.400067	0.1	0.458057
19.401733	0.1	0.459417
19.403400	0.1	0.460683
19.405067	0.1	0.461480
19.406733	0.1	0.461508
19.408400	0.1	0.461144
19.410067	0.1	0.460851
19.411733	0.1	0.460572
19.413400	0.1	0.460311
19.415067	0.1	0.460423
19.416733	0.1	0.461102
19.418400	0.1	0.462299
19.420067	0.1	0.463836
19.421733	0.1	0.465396
19.423400	0.1	0.466802
19.425067	0.1	0.468213
19.426733	0.1	0.469820
19.428400	0.1	0.471515
19.430067	0.1	0.473051
19.431733	0.1	0.474453
19.433400	0.1	0.475938
19.435067	0.1	0.477545
19.436733	0.1	0.478746
19.438400	0.1	0.478500
19.440067	0.1	0.476125
19.441733	0.1	0.472181
19.443400	0.1	0.468232
19.445067	0.1	0.465522
19.446733	0.1	0.464283
19.448400	0.1	0.464171
19.450067	0.1	0.464772
19.451733	0.1	0.465447
19.453400	0.1	0.465456
19.455067	0.1	0.464129
19.456733	0.1	0.461116
19.458400	0.1	0.456860
19.460067	0.1	0.452455
19.461733	0.1	0.448842
19.463400	0.1	0.446546
19.465067	0.1	0.445973
19.466733	0.1	0.447328
19.468400	0.1	0.450001
19.470067	0.1	0.452455
19.471733	0.1	0.453261
19.473400	0.1	0.451826
19.475067	0.1	0.448246
19.476733	0.1	0.443384
19.478400	0.1	0.439035
19.480067	0.1	0.436958
19.481733	0.1	0.437312
19.483400	0.1	0.438667
19.485067	0.1	0.439584
19.486733	0.1	0.439631
19.488400	0.1	0.439216
19.490067	0.1	0.439077
19.491733	0.1	0.439333
19.493400	0.1	0.439142
19.495067	0.1	0.437908
19.496733	0.1	0.436096
19.498400	0.1	0.434346
19.500067	0.1	0.432609
19.501733	0.1	0.430671
19.503400	0.1	0.428776
19.505067	0.1	0.427663
19.506733	0.1	0.428027
19.508400	0.1	0.429698
19.510067	0.1	0.431393
19.511733	0.1	0.431845
19.513400	0.1	0.430876
19.515067	0.1	0.428637
19.516733	0.1	0.424734
19.518400	0.1	0.419449
19.520067	0.1	0.414620
19.521733	0.1	0.412222
19.523400	0.1	0.412469
19.525067	0.1	0.413507
19.526733	0.1	0.413070
19.528400	0.1	0.410327
19.530067	0.1	0.406178
19.531733	0.1	0.402238
19.533400	0.1	0.399793
19.535067	0.1	0.398960
19.536733	0.1	0.398690
19.538400	0.1	0.398108
19.540067	0.1	0.397265
19.541733	0.1	0.396539
19.543400	0.1	0.396124
19.545067	0.1	0.396096
19.546733	0.1	0.396287
19.548400	0.1	0.396236
19.550067	0.1	0.395658
19.551733	0.1	0.394513
19.553400	0.1	0.392622
19.555067	0.1	0.389824
19.556733	0.1	0.386657
19.558400	0.1	0.384273
19.560067	0.1	0.383304
19.561733	0.1	0.383346
19.563400	0.1	0.383630
19.565067	0.1	0.383602
19.566733	0.1	0.382890
19.568400	0.1	0.381609
19.570067	0.1	0.380552
19.571733	0.1	0.380403
19.573400	0.1	0.381093
19.575067	0.1	0.381954
19.576733	0.1	0.382224
19.578400	0.1	0.381474
19.580067	0.1	0.379654
19.581733	0.1	0.377209
19.583400	0.1	0.375188
19.585067	0.1	0.374778
19.586733	0.1	0.376478
19.588400	0.1	0.379835
19.590067	0.1	0.383887
19.591733	0.1	0.387584
19.593400	0.1	0.390131
19.595067	0.1	0.391463
19.596733	0.1	0.392161
19.598400	0.1	0.392715
19.600067	0.1	0.393167
19.601733	0.1	0.393637
19.603400	0.1	0.394508
19.605067	0.1	0.395756
19.606733	0.1	0.396688
19.608400	0.1	0.396883
19.610067	0.1	0.396897
19.611733	0.1	0.397284
19.613400	0.1	0.397796
19.615067	0.1	0.397996
19.616733	0.1	0.397447
19.618400	0.1	0.395537
19.620067	0.1	0.392371
19.621733	0.1	0.389367
19.623400	0.1	0.388077
19.625067	0.1	0.388981
19.626733	0.1	0.391742
19.628400	0.1	0.395589
19.630067	0.1	0.399165
19.631733	0.1	0.401502
19.633400	0.1	0.403202
19.635067	0.1	0.405437
19.636733	0.1	0.408180
19.638400	0.1	0.410215
19.640067	0.1	0.410443
19.641733	0.1	0.408930
19.643400	0.1	0.406895
19.645067	0.1	0.405707
19.646733	0.1	0.406164
19.648400	0.1	0.408115
19.650067	0.1	0.410546
19.651733	0.1	0.412585
19.653400	0.1	0.414369
19.655067	0.1	0.416446
19.656733	0.1	0.418806
19.658400	0.1	0.420655
19.660067	0.1	0.421098
19.661733	0.1	0.420297
19.663400	0.1	0.419407
19.665067	0.1	0.419272
19.666733	0.1	0.419873
19.668400	0.1	0.420753
19.670067	0.1	0.421549
19.671733	0.1	0.422238
19.673400	0.1	0.423091
19.675067	0.1	0.424446
19.676733	0.1	0.426201
19.678400	0.1	0.427524
19.680067	0.1	0.427472
19.681733	0.1	0.426131
19.683400	0.1	0.424795
19.685067	0.1	0.424962
19.686733	0.1	0.427081
19.688400	0.1	0.430155
19.690067	0.1	0.432436
19.691733	0.1	0.432390
19.693400	0.1	0.429619
19.695067	0.1	0.425121
19.696733	0.1	0.420692
19.698400	0.1	0.418015
19.700067	0.1	0.417824
19.701733	0.1	0.419491
19.703400	0.1	0.421624
19.705067	0.1	0.422974
19.706733	0.1	0.422872
19.708400	0.1	0.421572
19.710067	0.1	0.420120
19.711733	0.1	0.419277
19.713400	0.1	0.418909
19.715067	0.1	0.418304
19.716733	0.1	0.416981
19.718400	0.1	0.415230
19.720067	0.1	0.413652
19.721733	0.1	0.412581
19.723400	0.1	0.412436
19.725067	0.1	0.413950
19.726733	0.1	0.417181
19.728400	0.1	0.420897
19.730067	0.1	0.423547
19.731733	0.1	0.424562
19.733400	0.1	0.424441
19.735067	0.1	0.423579
19.736733	0.1	0.421801
19.738400	0.1	0.419188
19.740067	0.1	0.416529
19.741733	0.1	0.414611
19.743400	0.1	0.413782
19.745067	0.1	0.414131
19.746733	0.1	0.415356
19.748400	0.1	0.416865
19.750067	0.1	0.418117
19.751733	0.1	0.418499
19.753400	0.1	0.417382
19.755067	0.1	0.414918
19.756733	0.1	0.412455
19.758400	0.1	0.411365
19.760067	0.1	0.411700
19.761733	0.1	0.412641
19.763400	0.1	0.413684
19.765067	0.1	0.414713
19.766733	0.1	0.415803
19.768400	0.1	0.417028
19.770067	0.1	0.418047
19.771733	0.1	0.418313
19.773400	0.1	0.417549
19.775067	0.1	0.416096
19.776733	0.1	0.414778
19.778400	0.1	0.414071
19.780067	0.1	0.413768
19.781733	0.1	0.413605
19.783400	0.1	0.413596
19.785067	0.1	0.413805
19.786733	0.1	0.414276
19.788400	0.1	0.414751
19.790067	0.1	0.414690
19.791733	0.1	0.414001
19.793400	0.1	0.413032
19.795067	0.1	0.411696
19.796733	0.1	0.409815
19.798400	0.1	0.408026
19.800067	0.1	0.407225
19.801733	0.1	0.407468
19.803400	0.1	0.408222
19.805067	0.1	0.409060
19.806733	0.1	0.409703
19.808400	0.1	0.410127
19.810067	0.1	0.410895
19.811733	0.1	0.412501
19.813400	0.1	0.414685
19.815067	0.1	0.416543
19.816733	0.1	0.417172
19.818400	0.1	0.416287
19.820067	0.1	0.414304
19.821733	0.1	0.412217
19.823400	0.1	0.411156
19.825067	0.1	0.411263
19.826733	0.1	0.411617
19.828400	0.1	0.411449
19.830067	0.1	0.410858
19.831733	0.1	0.410015
19.833400	0.1	0.408669
19.835067	0.1	0.406969
19.836733	0.1	0.405610
19.838400	0.1	0.404846
19.840067	0.1	0.404418
19.841733	0.1	0.404390
19.843400	0.1	0.404911
19.845067	0.1	0.405530
19.846733	0.1	0.405437
19.848400	0.1	0.404320
19.850067	0.1	0.402653
19.851733	0.1	0.401316
19.853400	0.1	0.400944
19.855067	0.1	0.401502
19.856733	0.1	0.402327
19.858400	0.1	0.402634
19.860067	0.1	0.402136
19.861733	0.1	0.401265
19.863400	0.1	0.400972
19.865067	0.1	0.401936
19.866733	0.1	0.403798
19.868400	0.1	0.405549
19.870067	0.1	0.406681
19.871733	0.1	0.407659
19.873400	0.1	0.408990
19.875067	0.1	0.410257
19.876733	0.1	0.410876
19.878400	0.1	0.411351
19.880067	0.1	0.412618
19.881733	0.1	0.414681
19.883400	0.1	0.417051
19.885067	0.1	0.419682
19.886733	0.1	0.422243
19.888400	0.1	0.423468
19.890067	0.1	0.422485
19.891733	0.1	0.420171
19.893400	0.1	0.418662
19.895067	0.1	0.419654
19.896733	0.1	0.423007
19.898400	0.1	0.426811
19.900067	0.1	0.429004
19.901733	0.1	0.429004
19.903400	0.1	0.427868
19.905067	0.1	0.427063
19.906733	0.1	0.427268
19.908400	0.1	0.428231
19.910067	0.1	0.429307
19.911733	0.1	0.430038
19.913400	0.1	0.430443
19.915067	0.1	0.430928
19.916733	0.1	0.432036
19.918400	0.1	0.434010
19.920067	0.1	0.436478
19.921733	0.1	0.438765
19.923400	0.1	0.440548
19.925067	0.1	0.442099
19.926733	0.1	0.443696
19.928400	0.1	0.445009
19.930067	0.1	0.444953
19.931733	0.1	0.442564
19.933400	0.1	0.438248
19.935067	0.1	0.433708
19.936733	0.1	0.430285
19.938400	0.1	0.428176
19.940067	0.1	0.427333
19.941733	0.1	0.427994
19.943400	0.1	0.430066
19.945067	0.1	0.432655
19.946733	0.1	0.434462
19.948400	0.1	0.434690
19.950067	0.1	0.433587
19.951733	0.1	0.432073
19.953400	0.1	0.430709
19.955067	0.1	0.429205
19.956733	0.1	0.427389
19.958400	0.1	0.426043
19.960067	0.1	0.426043
19.961733	0.1	0.427417
19.963400	0.1	0.429428
19.965067	0.1	0.431077
19.966733	0.1	0.431621
19.968400	0.1	0.430937
19.970067	0.1	0.429139
19.971733	0.1	0.426387
19.973400	0.1	0.423230
19.975067	0.1	0.420809
19.976733	0.1	0.420120
19.978400	0.1	0.420976
19.980067	0.1	0.422057
19.981733	0.1	0.422094
19.983400	0.1	0.420660
19.985067	0.1	0.418136
19.986733	0.1	0.415347
19.988400	0.1	0.413056
19.990067	0.1	0.411761
19.991733	0.1	0.411482
19.993400	0.1	0.411607
19.995067	0.1	0.411440
19.996733	0.1	0.410681
19.998400	0.1	0.409191
20.000067	0.1	0.406844
20.001733	0.1	0.403957
20.003400	0.1	0.401433
20.005067	0.1	0.400301
20.006733	0.1	0.401381
20.008400	0.1	0.404948
20.010067	0.1	0.410373
20.011733	0.1	0.416278
20.013400	0.1	0.421098
20.015067	0.1	0.423798
20.016733	0.1	0.424320
20.018400	0.1	0.423063
20.020067	0.1	0.419840
20.021733	0.1	0.414443
20.023400	0.1	0.407714
20.025067	0.1	0.401135
20.026733	0.1	0.396138
20.028400	0.1	0.393847
20.030067	0.1	0.394331
20.031733	0.1	0.396403
20.033400	0.1	0.398271
20.035067	0.1	0.398485
20.036733	0.1	0.397018
20.038400	0.1	0.395197
20.040067	0.1	0.394182
20.041733	0.1	0.394024
20.043400	0.1	0.394285
20.045067	0.1	0.394769
20.046733	0.1	0.395332
20.048400	0.1	0.395677
20.050067	0.1	0.395617
20.051733	0.1	0.395169
20.053400	0.1	0.394396
20.055067	0.1	0.393493
20.056733	0.1	0.392860
20.058400	0.1	0.392748
20.060067	0.1	0.393153
20.061733	0.1	0.394173
20.063400	0.1	0.396143
20.065067	0.1	0.398941
20.066733	0.1	0.401572
20.068400	0.1	0.402736
20.070067	0.1	0.401591
20.071733	0.1	0.398285
20.073400	0.1	0.394108
20.075067	0.1	0.390569
20.076733	0.1	0.388296
20.078400	0.1	0.386983
20.080067	0.1	0.386271
20.081733	0.1	0.386364
20.083400	0.1	0.387551
20.085067	0.1	0.389335
20.086733	0.1	0.390634
20.088400	0.1	0.390774
20.090067	0.1	0.389903
20.091733	0.1	0.388506
20.093400	0.1	0.386834
20.095067	0.1	0.385060
20.096733	0.1	0.383668
20.098400	0.1	0.383127
20.100067	0.1	0.383346
20.101733	0.1	0.383863
20.103400	0.1	0.384585
20.105067	0.1	0.385810
20.106733	0.1	0.387486
20.108400	0.1	0.389051
20.110067	0.1	0.390103
20.111733	0.1	0.390769
20.113400	0.1	0.391412
20.115067	0.1	0.392320
20.116733	0.1	0.393512
20.118400	0.1	0.394657
20.120067	0.1	0.395128
20.121733	0.1	0.394415
20.123400	0.1	0.392580
20.125067	0.1	0.390224
20.126733	0.1	0.388129
20.128400	0.1	0.386960
20.130067	0.1	0.387053
20.131733	0.1	0.388371
20.133400	0.1	0.390410
20.135067	0.1	0.392366
20.136733	0.1	0.393772
20.138400	0.1	0.394713
20.140067	0.1	0.395337
20.141733	0.1	0.395630
20.143400	0.1	0.395812
20.145067	0.1	0.396357
20.146733	0.1	0.397591
20.148400	0.1	0.399565
20.150067	0.1	0.401842
20.151733	0.1	0.403514
20.153400	0.1	0.404222
20.155067	0.1	0.404674
20.156733	0.1	0.405735
20.158400	0.1	0.407714
20.160067	0.1	0.410378
20.161733	0.1	0.412841
20.163400	0.1	0.414010
20.165067	0.1	0.413479
20.166733	0.1	0.411947
20.168400	0.1	0.410932
20.170067	0.1	0.411719
20.171733	0.1	0.414159
20.173400	0.1	0.417046
20.175067	0.1	0.419631
20.176733	0.1	0.422001
20.178400	0.1	0.424227
20.180067	0.1	0.426024
20.181733	0.1	0.427086
20.183400	0.1	0.427081
20.185067	0.1	0.425796
20.186733	0.1	0.423784
20.188400	0.1	0.422280
20.190067	0.1	0.422117
20.191733	0.1	0.423081
20.193400	0.1	0.424455
20.195067	0.1	0.425647
20.196733	0.1	0.426266
20.198400	0.1	0.426220
20.200067	0.1	0.425735
20.201733	0.1	0.424981
20.203400	0.1	0.423901
20.205067	0.1	0.422574
20.206733	0.1	0.421200
20.208400	0.1	0.419868
20.210067	0.1	0.418872
20.211733	0.1	0.419039
20.213400	0.1	0.420865
20.215067	0.1	0.423533
20.216733	0.1	0.425447
20.218400	0.1	0.425526
20.220067	0.1	0.423971
20.221733	0.1	0.421903
20.223400	0.1	0.420227
20.225067	0.1	0.418900
20.226733	0.1	0.417447
20.228400	0.1	0.415607
20.230067	0.1	0.413498
20.231733	0.1	0.411463
20.233400	0.1	0.409456
20.235067	0.1	0.406969
20.236733	0.1	0.404017
20.238400	0.1	0.401558
20.240067	0.1	0.400241
20.241733	0.1	0.399556
20.243400	0.1	0.398867
20.245067	0.1	0.398406
20.246733	0.1	0.398601
20.248400	0.1	0.399374
20.250067	0.1	0.400324
20.251733	0.1	0.400981
20.253400	0.1	0.400888
20.255067	0.1	0.399924
20.256733	0.1	0.398257
20.258400	0.1	0.395980
20.260067	0.1	0.393060
20.261733	0.1	0.389521
20.263400	0.1	0.385423
20.265067	0.1	0.380920
20.266733	0.1	0.376273
20.268400	0.1	0.371821
20.270067	0.1	0.367984
20.271733	0.1	0.364981
20.273400	0.1	0.362843
20.275067	0.1	0.361912
20.276733	0.1	0.362736
20.278400	0.1	0.365553
20.280067	0.1	0.369982
20.281733	0.1	0.375044
20.283400	0.1	0.379300
20.285067	0.1	0.381507
20.286733	0.1	0.381419
20.288400	0.1	0.379896
20.290067	0.1	0.378247
20.291733	0.1	0.377274
20.293400	0.1	0.376953
20.295067	0.1	0.376818
20.296733	0.1	0.376152
20.298400	0.1	0.374308
20.300067	0.1	0.371281
20.301733	0.1	0.367677
20.303400	0.1	0.364198
20.305067	0.1	0.361288
20.306733	0.1	0.359090
20.308400	0.1	0.357684
20.310067	0.1	0.357209
20.311733	0.1	0.357507
20.313400	0.1	0.358159
20.315067	0.1	0.359295
20.316733	0.1	0.361553
20.318400	0.1	0.364860
20.320067	0.1	0.368394
20.321733	0.1	0.371346
20.323400	0.1	0.373023
20.325067	0.1	0.373120
20.326733	0.1	0.372063
20.328400	0.1	0.370638
20.330067	0.1	0.369414
20.331733	0.1	0.368576
20.333400	0.1	0.368063
20.335067	0.1	0.367831
20.336733	0.1	0.367905
20.338400	0.1	0.368380
20.340067	0.1	0.369255
20.341733	0.1	0.370322
20.343400	0.1	0.371276
20.345067	0.1	0.372021
20.346733	0.1	0.372669
20.348400	0.1	0.373339
20.350067	0.1	0.374140
20.351733	0.1	0.374927
20.353400	0.1	0.375439
20.355067	0.1	0.375831
20.356733	0.1	0.376734
20.358400	0.1	0.378527
20.360067	0.1	0.381037
20.361733	0.1	0.384157
20.363400	0.1	0.388045
20.365067	0.1	0.392557
20.366733	0.1	0.397018
20.368400	0.1	0.400622
20.370067	0.1	0.402946
20.371733	0.1	0.403887
20.373400	0.1	0.403328
20.375067	0.1	0.401344
20.376733	0.1	0.399058
20.378400	0.1	0.398569
20.380067	0.1	0.401377
20.381733	0.1	0.406811
20.383400	0.1	0.412497
20.385067	0.1	0.416422
20.386733	0.1	0.418602
20.388400	0.1	0.420613
20.390067	0.1	0.423389
20.391733	0.1	0.426224
20.393400	0.1	0.428162
20.395067	0.1	0.429209
20.396733	0.1	0.429992
20.398400	0.1	0.430834
20.400067	0.1	0.431403
20.401733	0.1	0.431240
20.403400	0.1	0.430546
20.405067	0.1	0.430383
20.406733	0.1	0.431808
20.408400	0.1	0.434811
20.410067	0.1	0.438243
20.411733	0.1	0.440711
20.413400	0.1	0.441503
20.415067	0.1	0.441084
20.416733	0.1	0.440893
20.418400	0.1	0.442066
20.420067	0.1	0.444409
20.421733	0.1	0.447161
20.423400	0.1	0.450048
20.425067	0.1	0.452790
20.426733	0.1	0.454723
20.428400	0.1	0.455668
20.430067	0.1	0.456222
20.431733	0.1	0.456888
20.433400	0.1	0.457508
20.435067	0.1	0.457633
20.436733	0.1	0.457414
20.438400	0.1	0.457461
20.440067	0.1	0.457801
20.441733	0.1	0.457880
20.443400	0.1	0.457275
20.445067	0.1	0.455985
20.446733	0.1	0.454346
20.448400	0.1	0.452590
20.450067	0.1	0.450937
20.451733	0.1	0.449824
20.453400	0.1	0.449512
20.455067	0.1	0.449959
20.456733	0.1	0.451286
20.458400	0.1	0.453605
20.460067	0.1	0.456371
20.461733	0.1	0.458518
20.463400	0.1	0.459421
20.465067	0.1	0.459473
20.466733	0.1	0.459719
20.468400	0.1	0.461014
20.470067	0.1	0.463310
20.471733	0.1	0.465610
20.473400	0.1	0.466998
20.475067	0.1	0.467733
20.476733	0.1	0.468483
20.478400	0.1	0.468879
20.480067	0.1	0.467994
20.481733	0.1	0.465950
20.483400	0.1	0.463971
20.485067	0.1	0.462993
20.486733	0.1	0.463175
20.488400	0.1	0.464320
20.490067	0.1	0.465843
20.491733	0.1	0.466891
20.493400	0.1	0.467147
20.495067	0.1	0.466839
20.496733	0.1	0.465936
20.498400	0.1	0.464059
20.500067	0.1	0.461205
20.501733	0.1	0.457959
20.503400	0.1	0.454946
20.505067	0.1	0.452213
20.506733	0.1	0.449386
20.508400	0.1	0.446606
20.510067	0.1	0.444786
20.511733	0.1	0.444814
20.513400	0.1	0.446918
20.515067	0.1	0.450397
20.516733	0.1	0.453661
20.518400	0.1	0.455398
20.520067	0.1	0.455766
20.521733	0.1	0.455882
20.523400	0.1	0.456511
20.525067	0.1	0.457522
20.526733	0.1	0.458052
20.528400	0.1	0.457200
20.530067	0.1	0.454774
20.531733	0.1	0.451556
20.533400	0.1	0.449028
20.535067	0.1	0.448404
20.536733	0.1	0.449768
20.538400	0.1	0.452166
20.540067	0.1	0.454327
20.541733	0.1	0.455542
20.543400	0.1	0.455934
20.545067	0.1	0.455771
20.546733	0.1	0.455384
20.548400	0.1	0.455556
20.550067	0.1	0.456925
20.551733	0.1	0.458891
20.553400	0.1	0.460241
20.555067	0.1	0.460581
20.556733	0.1	0.460376
20.558400	0.1	0.460134
20.560067	0.1	0.459887
20.561733	0.1	0.459272
20.563400	0.1	0.458327
20.565067	0.1	0.457610
20.566733	0.1	0.457512
20.568400	0.1	0.458173
20.570067	0.1	0.459971
20.571733	0.1	0.463198
20.573400	0.1	0.467477
20.575067	0.1	0.471789
20.576733	0.1	0.474961
20.578400	0.1	0.476600
20.580067	0.1	0.477578
20.581733	0.1	0.478993
20.583400	0.1	0.480930
20.585067	0.1	0.482728
20.586733	0.1	0.483845
20.588400	0.1	0.484237
20.590067	0.1	0.484153
20.591733	0.1	0.484213
20.593400	0.1	0.485620
20.595067	0.1	0.489610
20.596733	0.1	0.496265
20.598400	0.1	0.504134
20.600067	0.1	0.511343
20.601733	0.1	0.516982
20.603400	0.1	0.520982
20.605067	0.1	0.523059
20.606733	0.1	0.522891
20.608400	0.1	0.520800
20.610067	0.1	0.517461
20.611733	0.1	0.513773
20.613400	0.1	0.511147
20.615067	0.1	0.510816
20.616733	0.1	0.512796
20.618400	0.1	0.516083
20.620067	0.1	0.519692
20.621733	0.1	0.523305
20.623400	0.1	0.527049
20.625067	0.1	0.530728
20.626733	0.1	0.533569
20.628400	0.1	0.534966
20.630067	0.1	0.534919
20.631733	0.1	0.533983
20.633400	0.1	0.533080
20.635067	0.1	0.532996
20.636733	0.1	0.534137
20.638400	0.1	0.536656
20.640067	0.1	0.540139
20.641733	0.1	0.543534
20.643400	0.1	0.546318
20.645067	0.1	0.548894
20.646733	0.1	0.551250
20.648400	0.1	0.552260
20.650067	0.1	0.550947
20.651733	0.1	0.547552
20.653400	0.1	0.543469
20.655067	0.1	0.540563
20.656733	0.1	0.539850
20.658400	0.1	0.540665
20.660067	0.1	0.541825
20.661733	0.1	0.543208
20.663400	0.1	0.545462
20.665067	0.1	0.548693
20.666733	0.1	0.552353
20.668400	0.1	0.556079
20.670067	0.1	0.559720
20.671733	0.1	0.562794
20.673400	0.1	0.564433
20.675067	0.1	0.564018
20.676733	0.1	0.561909
20.678400	0.1	0.559385
20.680067	0.1	0.557727
20.681733	0.1	0.557466
20.683400	0.1	0.558523
20.685067	0.1	0.560679
20.686733	0.1	0.563622
20.688400	0.1	0.566770
20.690067	0.1	0.569336
20.691733	0.1	0.570538
20.693400	0.1	0.569937
20.695067	0.1	0.567879
20.696733	0.1	0.565522
20.698400	0.1	0.563962
20.700067	0.1	0.563436
20.701733	0.1	0.563581
20.703400	0.1	0.564512
20.705067	0.1	0.566840
20.706733	0.1	0.570547
20.708400	0.1	0.574468
20.710067	0.1	0.577173
20.711733	0.1	0.577969
20.713400	0.1	0.577150
20.715067	0.1	0.575897
20.716733	0.1	0.575385
20.718400	0.1	0.576000
20.720067	0.1	0.577462
20.721733	0.1	0.578985
20.723400	0.1	0.579394
20.725067	0.1	0.577969
20.726733	0.1	0.575297
20.728400	0.1	0.572982
20.730067	0.1	0.572293
20.731733	0.1	0.573271
20.733400	0.1	0.575208
20.735067	0.1	0.577355
20.736733	0.1	0.578910
20.738400	0.1	0.579176
20.740067	0.1	0.578240
20.741733	0.1	0.577155
20.743400	0.1	0.576922
20.745067	0.1	0.577681
20.746733	0.1	0.578864
20.748400	0.1	0.579995
20.750067	0.1	0.581201
20.751733	0.1	0.582673
20.753400	0.1	0.583855
20.755067	0.1	0.583865
20.756733	0.1	0.582673
20.758400	0.1	0.581141
20.760067	0.1	0.580228
20.761733	0.1	0.580503
20.763400	0.1	0.581928
20.765067	0.1	0.583739
20.766733	0.1	0.584894
20.768400	0.1	0.584745
20.770067	0.1	0.583264
20.771733	0.1	0.580875
20.773400	0.1	0.578226
20.775067	0.1	0.575827
20.776733	0.1	0.573960
20.778400	0.1	0.572843
20.780067	0.1	0.572489
20.781733	0.1	0.572912
20.783400	0.1	0.574272
20.785067	0.1	0.576298
20.786733	0.1	0.578281
20.788400	0.1	0.579804
20.790067	0.1	0.580889
20.791733	0.1	0.581671
20.793400	0.1	0.582277
20.795067	0.1	0.583017
20.796733	0.1	0.584475
20.798400	0.1	0.587134
20.800067	0.1	0.590775
20.801733	0.1	0.594244
20.803400	0.1	0.596363
20.805067	0.1	0.597099
20.806733	0.1	0.597490
20.808400	0.1	0.598668
20.810067	0.1	0.600931
20.811733	0.1	0.603418
20.813400	0.1	0.604922
20.815067	0.1	0.605080
20.816733	0.1	0.604670
20.818400	0.1	0.604866
20.820067	0.1	0.606305
20.821733	0.1	0.608931
20.823400	0.1	0.612196
20.825067	0.1	0.615311
20.826733	0.1	0.617849
20.828400	0.1	0.620028
20.830067	0.1	0.621905
20.831733	0.1	0.622845
20.833400	0.1	0.622235
20.835067	0.1	0.620279
20.836733	0.1	0.617965
20.838400	0.1	0.616461
20.840067	0.1	0.616391
20.841733	0.1	0.617765
20.843400	0.1	0.620536
20.845067	0.1	0.624754
20.846733	0.1	0.630151
20.848400	0.1	0.635847
20.850067	0.1	0.640349
20.851733	0.1	0.642426
20.853400	0.1	0.642333
20.855067	0.1	0.641872
20.856733	0.1	0.643046
20.858400	0.1	0.646655
20.860067	0.1	0.652047
20.861733	0.1	0.657896
20.863400	0.1	0.663004
20.865067	0.1	0.666827
20.866733	0.1	0.669602
20.868400	0.1	0.671605
20.870067	0.1	0.672727
20.871733	0.1	0.673207
20.873400	0.1	0.673854
20.875067	0.1	0.675125
20.876733	0.1	0.676890
20.878400	0.1	0.678902
20.880067	0.1	0.680909
20.881733	0.1	0.682808
20.883400	0.1	0.684955
20.885067	0.1	0.687842
20.886733	0.1	0.691530
20.888400	0.1	0.695619
20.890067	0.1	0.699786
20.891733	0.1	0.703763
20.893400	0.1	0.707111
20.895067	0.1	0.709346
20.896733	0.1	0.710506
20.898400	0.1	0.711130
20.900067	0.1	0.711712
20.901733	0.1	0.712699
20.903400	0.1	0.714590
20.905067	0.1	0.717491
20.906733	0.1	0.721007
20.908400	0.1	0.724299
20.910067	0.1	0.726422
20.911733	0.1	0.727307
20.913400	0.1	0.727866
20.915067	0.1	0.728923
20.916733	0.1	0.730413
20.918400	0.1	0.731642
20.920067	0.1	0.732066
20.921733	0.1	0.731726
20.923400	0.1	0.731270
20.925067	0.1	0.731689
20.926733	0.1	0.733915
20.928400	0.1	0.738353
20.930067	0.1	0.744504
20.931733	0.1	0.750995
20.933400	0.1	0.756127
20.935067	0.1	0.758721
20.936733	0.1	0.758707
20.938400	0.1	0.756942
20.940067	0.1	0.754669
20.941733	0.1	0.753244
20.943400	0.1	0.753761
20.945067	0.1	0.756392
20.946733	0.1	0.760257
20.948400	0.1	0.763857
20.950067	0.1	0.766017
20.951733	0.1	0.766874
20.953400	0.1	0.767489
20.955067	0.1	0.768430
20.956733	0.1	0.769435
20.958400	0.1	0.770362
20.960067	0.1	0.771461
20.961733	0.1	0.772765
20.963400	0.1	0.773859
20.965067	0.1	0.774269
20.966733	0.1	0.773882
20.968400	0.1	0.773259
20.970067	0.1	0.773342
20.971733	0.1	0.774343
20.973400	0.1	0.775401
20.975067	0.1	0.775792
20.976733	0.1	0.775484
20.978400	0.1	0.774637
20.980067	0.1	0.773757
20.981733	0.1	0.773957
20.983400	0.1	0.776071
20.985067	0.1	0.779661
20.986733	0.1	0.783401
20.988400	0.1	0.786399
20.990067	0.1	0.788542
20.991733	0.1	0.789841
20.993400	0.1	0.789966
20.995067	0.1	0.788635
20.996733	0.1	0.786260
20.998400	0.1	0.783992
21.000067	0.1	0.782683
21.001733	0.1	0.782376
21.003400	0.1	0.782870
21.005067	0.1	0.783699
21.006733	0.1	0.783983
21.008400	0.1	0.783242
21.010067	0.1	0.781799
21.011733	0.1	0.780192
21.013400	0.1	0.778725
21.015067	0.1	0.777598
21.016733	0.1	0.777161
21.018400	0.1	0.777701
21.020067	0.1	0.778944
21.021733	0.1	0.780127
21.023400	0.1	0.780877
21.025067	0.1	0.781664
21.026733	0.1	0.783140
21.028400	0.1	0.785212
21.030067	0.1	0.787028
21.031733	0.1	0.787694
21.033400	0.1	0.786902
21.035067	0.1	0.785007
21.036733	0.1	0.782995
21.038400	0.1	0.782139
21.040067	0.1	0.783163
21.041733	0.1	0.785603
21.043400	0.1	0.788178
21.045067	0.1	0.790064
21.046733	0.1	0.791582
21.048400	0.1	0.793464
21.050067	0.1	0.795773
21.051733	0.1	0.797939
21.053400	0.1	0.799154
21.055067	0.1	0.798949
21.056733	0.1	0.797790
21.058400	0.1	0.796849
21.060067	0.1	0.796942
21.061733	0.1	0.797962
21.063400	0.1	0.799373
21.065067	0.1	0.801096
21.066733	0.1	0.803676
21.068400	0.1	0.807508
21.070067	0.1	0.812523
21.071733	0.1	0.818535
21.073400	0.1	0.825520
21.075067	0.1	0.833138
21.076733	0.1	0.840104
21.078400	0.1	0.844565
21.080067	0.1	0.845478
21.081733	0.1	0.843569
21.083400	0.1	0.840677
21.085067	0.1	0.838595
21.086733	0.1	0.838730
21.088400	0.1	0.842102
21.090067	0.1	0.848640
21.091733	0.1	0.856728
21.093400	0.1	0.864286
21.095067	0.1	0.870056
21.096733	0.1	0.873725
21.098400	0.1	0.875546
21.100067	0.1	0.876305
21.101733	0.1	0.877283
21.103400	0.1	0.879574
21.105067	0.1	0.883318
21.106733	0.1	0.887886
21.108400	0.1	0.892729
21.110067	0.1	0.897483
21.111733	0.1	0.901753
21.113400	0.1	0.905474
21.115067	0.1	0.909008
21.116733	0.1	0.912440
21.118400	0.1	0.915430
21.120067	0.1	0.917963
21.121733	0.1	0.920766
21.123400	0.1	0.924575
21.125067	0.1	0.929423
21.126733	0.1	0.934815
21.128400	0.1	0.940082
21.130067	0.1	0.944547
21.131733	0.1	0.947453
21.133400	0.1	0.948119
21.135067	0.1	0.946787
21.136733	0.1	0.944962
21.138400	0.1	0.944114
21.140067	0.1	0.944445
21.141733	0.1	0.945344
21.143400	0.1	0.946517
21.145067	0.1	0.948296
21.146733	0.1	0.950983
21.148400	0.1	0.954052
21.150067	0.1	0.956329
21.151733	0.1	0.957022
21.153400	0.1	0.956208
21.155067	0.1	0.954610
21.156733	0.1	0.953330
21.158400	0.1	0.953288
21.160067	0.1	0.954275
21.161733	0.1	0.955104
21.163400	0.1	0.954955
21.165067	0.1	0.954047
21.166733	0.1	0.953232
21.168400	0.1	0.953013
21.170067	0.1	0.952934
21.171733	0.1	0.952207
21.173400	0.1	0.950731
21.175067	0.1	0.949199
21.176733	0.1	0.948352
21.178400	0.1	0.948254
21.180067	0.1	0.948310
21.181733	0.1	0.947695
21.183400	0.1	0.945879
21.185067	0.1	0.942731
21.186733	0.1	0.938685
21.188400	0.1	0.934852
21.190067	0.1	0.932482
21.191733	0.1	0.932012
21.193400	0.1	0.932822
21.195067	0.1	0.933590
21.196733	0.1	0.933278
21.198400	0.1	0.931965
21.200067	0.1	0.930284
21.201733	0.1	0.928300
21.203400	0.1	0.925497
21.205067	0.1	0.921632
21.206733	0.1	0.917162
21.208400	0.1	0.912864
21.210067	0.1	0.909460
21.211733	0.1	0.907700
21.213400	0.1	0.908072
21.215067	0.1	0.910307
21.216733	0.1	0.913343
21.218400	0.1	0.916049
21.220067	0.1	0.917935
21.221733	0.1	0.919076
21.223400	0.1	0.919621
21.225067	0.1	0.919425
21.226733	0.1	0.918102
21.228400	0.1	0.915802
21.230067	0.1	0.913450
21.231733	0.1	0.911895
21.233400	0.1	0.911327
21.235067	0.1	0.911220
21.236733	0.1	0.910568
21.238400	0.1	0.908929
21.240067	0.1	0.906982
21.241733	0.1	0.905534
21.243400	0.1	0.904589
21.245067	0.1	0.903560
21.246733	0.1	0.902209
21.248400	0.1	0.901045
21.250067	0.1	0.900719
21.251733	0.1	0.901353
21.253400	0.1	0.902321
21.255067	0.1	0.902284
21.256733	0.1	0.899979
21.258400	0.1	0.895336
21.260067	0.1	0.889385
21.261733	0.1	0.883560
21.263400	0.1	0.879522
21.265067	0.1	0.878503
21.266733	0.1	0.880291
21.268400	0.1	0.883234
21.270067	0.1	0.885120
21.271733	0.1	0.884449
21.273400	0.1	0.881311
21.275067	0.1	0.876994
21.276733	0.1	0.872808
21.278400	0.1	0.869306
21.280067	0.1	0.866428
21.281733	0.1	0.863941
21.283400	0.1	0.861529
21.285067	0.1	0.858931
21.286733	0.1	0.856118
21.288400	0.1	0.853022
21.290067	0.1	0.849692
21.291733	0.1	0.846898
21.293400	0.1	0.845855
21.295067	0.1	0.846977
21.296733	0.1	0.849459
21.298400	0.1	0.852244
21.300067	0.1	0.854838
21.301733	0.1	0.856998
21.303400	0.1	0.858242
21.305067	0.1	0.858130
21.306733	0.1	0.856868
21.308400	0.1	0.855140
21.310067	0.1	0.853552
21.311733	0.1	0.852430
21.313400	0.1	0.852086
21.315067	0.1	0.852668
21.316733	0.1	0.853832
21.318400	0.1	0.854926
21.320067	0.1	0.855224
21.321733	0.1	0.854195
21.323400	0.1	0.851778
21.325067	0.1	0.848211
21.326733	0.1	0.843750
21.328400	0.1	0.838968
21.330067	0.1	0.834935
21.331733	0.1	0.832649
21.333400	0.1	0.832411
21.335067	0.1	0.833906
21.336733	0.1	0.836239
21.338400	0.1	0.838335
21.340067	0.1	0.839932
21.341733	0.1	0.841543
21.343400	0.1	0.843229
21.345067	0.1	0.844295
21.346733	0.1	0.844095
21.348400	0.1	0.842777
21.350067	0.1	0.841282
21.351733	0.1	0.840775
21.353400	0.1	0.841883
21.355067	0.1	0.844295
21.356733	0.1	0.846949
21.358400	0.1	0.848598
21.360067	0.1	0.848370
21.361733	0.1	0.846088
21.363400	0.1	0.842479
21.365067	0.1	0.838973
21.366733	0.1	0.836961
21.368400	0.1	0.837003
21.370067	0.1	0.838572
21.371733	0.1	0.840351
21.373400	0.1	0.841171
21.375067	0.1	0.840877
21.376733	0.1	0.840095
21.378400	0.1	0.839531
21.380067	0.1	0.839634
21.381733	0.1	0.840612
21.383400	0.1	0.842544
21.385067	0.1	0.845143
21.386733	0.1	0.847471
21.388400	0.1	0.848435
21.390067	0.1	0.847806
21.391733	0.1	0.846214
21.393400	0.1	0.844346
21.395067	0.1	0.842605
21.396733	0.1	0.841091
21.398400	0.1	0.839885
21.400067	0.1	0.839364
21.401733	0.1	0.839923
21.403400	0.1	0.841352
21.405067	0.1	0.843052
21.406733	0.1	0.844635
21.408400	0.1	0.845869
21.410067	0.1	0.846498
21.411733	0.1	0.846484
21.413400	0.1	0.846139
21.415067	0.1	0.845743
21.416733	0.1	0.845063
21.418400	0.1	0.843499
21.420067	0.1	0.841059
21.421733	0.1	0.838689
21.423400	0.1	0.837347
21.425067	0.1	0.837254
21.426733	0.1	0.837888
21.428400	0.1	0.838186
21.430067	0.1	0.837240
21.431733	0.1	0.835177
21.433400	0.1	0.832868
21.435067	0.1	0.830786
21.436733	0.1	0.829007
21.438400	0.1	0.827643
21.440067	0.1	0.826665
21.441733	0.1	0.825790
21.443400	0.1	0.824993
21.445067	0.1	0.824793
21.446733	0.1	0.825715
21.448400	0.1	0.827336
21.450067	0.1	0.828202
21.451733	0.1	0.827112
21.453400	0.1	0.824002
21.455067	0.1	0.819634
21.456733	0.1	0.814819
21.458400	0.1	0.810102
21.460067	0.1	0.805957
21.461733	0.1	0.803024
21.463400	0.1	0.801543
21.465067	0.1	0.800746
21.466733	0.1	0.799419
21.468400	0.1	0.796732
21.470067	0.1	0.792602
21.471733	0.1	0.787890
21.473400	0.1	0.783913
21.475067	0.1	0.781375
21.476733	0.1	0.779913
21.478400	0.1	0.778744
21.480067	0.1	0.777440
21.481733	0.1	0.776076
21.483400	0.1	0.774860
21.485067	0.1	0.773962
21.486733	0.1	0.773356
21.488400	0.1	0.772760
21.490067	0.1	0.771820
21.491733	0.1	0.770022
21.493400	0.1	0.766846
21.495067	0.1	0.762348
21.496733	0.1	0.757608
21.498400	0.1	0.754120
21.500067	0.1	0.752299
21.501733	0.1	0.751298
21.503400	0.1	0.750241
21.505067	0.1	0.748723
21.506733	0.1	0.746334
21.508400	0.1	0.742795
21.510067	0.1	0.738287
21.511733	0.1	0.733514
21.513400	0.1	0.729491
21.515067	0.1	0.726893
21.516733	0.1	0.725463
21.518400	0.1	0.724331
21.520067	0.1	0.722758
21.521733	0.1	0.720504
21.523400	0.1	0.717933
21.525067	0.1	0.716094
21.526733	0.1	0.716094
21.528400	0.1	0.717840
21.530067	0.1	0.719791
21.531733	0.1	0.720206
21.533400	0.1	0.718273
21.535067	0.1	0.714292
21.536733	0.1	0.709132
21.538400	0.1	0.703754
21.540067	0.1	0.699009
21.541733	0.1	0.695386
21.543400	0.1	0.692606
21.545067	0.1	0.689975
21.546733	0.1	0.687074
21.548400	0.1	0.683977
21.550067	0.1	0.681053
21.551733	0.1	0.678566
21.553400	0.1	0.676359
21.555067	0.1	0.673989
21.556733	0.1	0.671307
21.558400	0.1	0.668550
21.560067	0.1	0.666250
21.561733	0.1	0.665099
21.563400	0.1	0.665197
21.565067	0.1	0.665355
21.566733	0.1	0.664261
21.568400	0.1	0.661984
21.570067	0.1	0.659595
21.571733	0.1	0.658082
21.573400	0.1	0.657714
21.575067	0.1	0.657747
21.576733	0.1	0.657216
21.578400	0.1	0.656052
21.580067	0.1	0.654701
21.581733	0.1	0.652983
21.583400	0.1	0.650310
21.585067	0.1	0.646496
21.586733	0.1	0.641760
21.588400	0.1	0.636554
21.590067	0.1	0.631441
21.591733	0.1	0.627004
21.593400	0.1	0.624019
21.595067	0.1	0.623506
21.596733	0.1	0.626049
21.598400	0.1	0.631064
21.600067	0.1	0.636964
21.601733	0.1	0.641984
21.603400	0.1	0.644722
21.605067	0.1	0.644526
21.606733	0.1	0.641914
21.608400	0.1	0.638189
21.610067	0.1	0.634496
21.611733	0.1	0.631474
21.613400	0.1	0.629444
21.615067	0.1	0.628144
21.616733	0.1	0.627013
21.618400	0.1	0.626002
21.620067	0.1	0.625504
21.621733	0.1	0.625793
21.623400	0.1	0.626780
21.625067	0.1	0.628093
21.626733	0.1	0.629458
21.628400	0.1	0.630715
21.630067	0.1	0.631423
21.631733	0.1	0.631041
21.633400	0.1	0.629630
21.635067	0.1	0.627860
21.636733	0.1	0.626347
21.638400	0.1	0.625467
21.640067	0.1	0.625397
21.641733	0.1	0.625909
21.643400	0.1	0.626496
21.645067	0.1	0.626715
21.646733	0.1	0.626426
21.648400	0.1	0.625732
21.650067	0.1	0.624736
21.651733	0.1	0.623488
21.653400	0.1	0.622142
21.655067	0.1	0.620824
21.656733	0.1	0.619697
21.658400	0.1	0.619227
21.660067	0.1	0.619283
21.661733	0.1	0.618780
21.663400	0.1	0.617015
21.665067	0.1	0.614515
21.666733	0.1	0.612214
21.668400	0.1	0.610366
21.670067	0.1	0.608284
21.671733	0.1	0.605434
21.673400	0.1	0.602589
21.675067	0.1	0.601085
21.676733	0.1	0.601127
21.678400	0.1	0.601755
21.680067	0.1	0.601979
21.681733	0.1	0.601369
21.683400	0.1	0.599935
21.685067	0.1	0.598021
21.686733	0.1	0.596228
21.688400	0.1	0.594808
21.690067	0.1	0.593308
21.691733	0.1	0.591031
21.693400	0.1	0.587688
21.695067	0.1	0.583651
21.696733	0.1	0.579869
21.698400	0.1	0.577238
21.700067	0.1	0.575860
21.701733	0.1	0.575348
21.703400	0.1	0.575227
21.705067	0.1	0.574985
21.706733	0.1	0.574193
21.708400	0.1	0.572572
21.710067	0.1	0.570267
21.711733	0.1	0.568046
21.713400	0.1	0.566244
21.715067	0.1	0.564046
21.716733	0.1	0.560726
21.718400	0.1	0.556596
21.720067	0.1	0.552605
21.721733	0.1	0.549457
21.723400	0.1	0.547040
21.725067	0.1	0.544721
21.726733	0.1	0.542006
21.728400	0.1	0.538831
21.730067	0.1	0.535706
21.731733	0.1	0.533536
21.733400	0.1	0.532642
21.735067	0.1	0.532330
21.736733	0.1	0.531813
21.738400	0.1	0.530747
21.740067	0.1	0.528730
21.741733	0.1	0.525466
21.743400	0.1	0.521545
21.745067	0.1	0.517969
21.746733	0.1	0.515194
21.748400	0.1	0.512563
21.750067	0.1	0.508791
21.751733	0.1	0.503878
21.753400	0.1	0.499659
21.755067	0.1	0.497731
21.756733	0.1	0.497820
21.758400	0.1	0.498663
21.760067	0.1	0.499301
21.761733	0.1	0.498951
21.763400	0.1	0.496921
21.765067	0.1	0.493140
21.766733	0.1	0.488483
21.768400	0.1	0.484264
21.770067	0.1	0.481252
21.771733	0.1	0.478840
21.773400	0.1	0.475645
21.775067	0.1	0.471342
21.776733	0.1	0.467049
21.778400	0.1	0.463878
21.780067	0.1	0.461978
21.781733	0.1	0.460614
21.783400	0.1	0.458951
21.785067	0.1	0.457061
21.786733	0.1	0.455682
21.788400	0.1	0.455049
21.790067	0.1	0.454588
21.791733	0.1	0.453596
21.793400	0.1	0.451668
21.795067	0.1	0.448846
21.796733	0.1	0.445917
21.798400	0.1	0.443887
21.800067	0.1	0.443053
21.801733	0.1	0.442872
21.803400	0.1	0.442415
21.805067	0.1	0.441046
21.806733	0.1	0.439128
21.808400	0.1	0.437652
21.810067	0.1	0.436953
21.811733	0.1	0.436464
21.813400	0.1	0.435696
21.815067	0.1	0.434835
21.816733	0.1	0.434183
21.818400	0.1	0.433507
21.820067	0.1	0.432269
21.821733	0.1	0.430290
21.823400	0.1	0.427635
21.825067	0.1	0.424366
21.826733	0.1	0.420962
21.828400	0.1	0.418350
21.830067	0.1	0.416823
21.831733	0.1	0.415607
21.833400	0.1	0.414019
21.835067	0.1	0.412106
21.836733	0.1	0.410094
21.838400	0.1	0.408087
21.840067	0.1	0.406294
21.841733	0.1	0.405223
21.843400	0.1	0.405316
21.845067	0.1	0.406411
21.846733	0.1	0.408050
21.848400	0.1	0.410015
21.850067	0.1	0.412115
21.851733	0.1	0.414071
21.853400	0.1	0.415803
21.855067	0.1	0.417600
21.856733	0.1	0.419640
21.858400	0.1	0.421614
21.860067	0.1	0.423375
21.861733	0.1	0.425242
21.863400	0.1	0.427100
21.865067	0.1	0.428064
21.866733	0.1	0.427570
21.868400	0.1	0.425936
21.870067	0.1	0.423705
21.871733	0.1	0.421028
21.873400	0.1	0.417582
21.875067	0.1	0.413191
21.876733	0.1	0.408599
21.878400	0.1	0.405028
21.880067	0.1	0.403048
21.881733	0.1	0.402345
21.883400	0.1	0.402541
21.885067	0.1	0.403891
21.886733	0.1	0.406909
21.888400	0.1	0.411193
21.890067	0.1	0.415170
21.891733	0.1	0.417489
21.893400	0.1	0.418383
21.895067	0.1	0.419091
21.896733	0.1	0.419882
21.898400	0.1	0.419859
21.900067	0.1	0.418797
21.901733	0.1	0.417517
21.903400	0.1	0.416581
21.905067	0.1	0.416120
21.906733	0.1	0.416352
21.908400	0.1	0.417451
21.910067	0.1	0.419272
21.911733	0.1	0.421293
21.913400	0.1	0.422760
21.915067	0.1	0.423170
21.916733	0.1	0.422387
21.918400	0.1	0.420455
21.920067	0.1	0.417717
21.921733	0.1	0.414718
21.923400	0.1	0.411747
21.925067	0.1	0.408925
21.926733	0.1	0.406629
21.928400	0.1	0.405270
21.930067	0.1	0.404948
21.931733	0.1	0.405521
21.933400	0.1	0.406634
21.935067	0.1	0.407575
21.936733	0.1	0.407561
21.938400	0.1	0.406718
21.940067	0.1	0.406280
21.941733	0.1	0.407184
21.943400	0.1	0.408669
21.945067	0.1	0.409046
21.946733	0.1	0.407421
21.948400	0.1	0.404073
21.950067	0.1	0.400301
21.951733	0.1	0.397996
21.953400	0.1	0.398224
21.955067	0.1	0.400334
21.956733	0.1	0.402923
21.958400	0.1	0.405018
21.960067	0.1	0.406411
21.961733	0.1	0.407109
21.963400	0.1	0.406769
21.965067	0.1	0.404888
21.966733	0.1	0.401195
21.968400	0.1	0.396171
21.970067	0.1	0.391165
21.971733	0.1	0.387290
21.973400	0.1	0.384226
21.975067	0.1	0.380832
21.976733	0.1	0.376860
21.978400	0.1	0.373251
21.980067	0.1	0.370964
21.981733	0.1	0.370299
21.983400	0.1	0.370620
21.985067	0.1	0.370676
21.986733	0.1	0.369838
21.988400	0.1	0.368753
21.990067	0.1	0.368264
21.991733	0.1	0.368305
21.993400	0.1	0.368305
21.995067	0.1	0.368347
21.996733	0.1	0.368906
21.998400	0.1	0.369665
22.000067	0.1	0.369949
22.001733	0.1	0.369721
22.003400	0.1	0.369148
22.005067	0.1	0.367919
22.006733	0.1	0.365516
22.008400	0.1	0.361819
22.010067	0.1	0.357176
22.011733	0.1	0.352003
22.013400	0.1	0.346671
22.015067	0.1	0.341716
22.016733	0.1	0.337604
22.018400	0.1	0.334708
22.020067	0.1	0.333721
22.021733	0.1	0.335271
22.023400	0.1	0.338769
22.025067	0.1	0.342340
22.026733	0.1	0.344445
22.028400	0.1	0.345046
22.030067	0.1	0.344669
22.031733	0.1	0.343225
22.033400	0.1	0.340329
22.035067	0.1	0.336128
22.036733	0.1	0.331583
22.038400	0.1	0.328231
22.040067	0.1	0.327439
22.041733	0.1	0.329139
22.043400	0.1	0.331607
22.045067	0.1	0.332962
22.046733	0.1	0.332640
22.048400	0.1	0.331299
22.050067	0.1	0.330042
22.051733	0.1	0.329548
22.053400	0.1	0.329325
22.055067	0.1	0.328198
22.056733	0.1	0.325940
22.058400	0.1	0.323486
22.060067	0.1	0.321595
22.061733	0.1	0.320156
22.063400	0.1	0.318903
22.065067	0.1	0.318089
22.066733	0.1	0.317907
22.068400	0.1	0.317865
22.070067	0.1	0.317176
22.071733	0.1	0.315532
22.073400	0.1	0.313162
22.075067	0.1	0.310405
22.076733	0.1	0.307886
22.078400	0.1	0.306750
22.080067	0.1	0.308128
22.081733	0.1	0.312128
22.083400	0.1	0.317404
22.085067	0.1	0.321902
22.086733	0.1	0.324287
22.088400	0.1	0.324678
22.090067	0.1	0.323928
22.091733	0.1	0.322713
22.093400	0.1	0.321525
22.095067	0.1	0.320859
22.096733	0.1	0.320873
22.098400	0.1	0.321404
22.100067	0.1	0.322293
22.101733	0.1	0.322927
22.103400	0.1	0.322261
22.105067	0.1	0.320012
22.106733	0.1	0.317157
22.108400	0.1	0.315085
22.110067	0.1	0.314554
22.111733	0.1	0.315253
22.113400	0.1	0.316137
22.115067	0.1	0.316626
22.116733	0.1	0.317390
22.118400	0.1	0.319532
22.120067	0.1	0.323174
22.121733	0.1	0.327332
22.123400	0.1	0.330973
22.125067	0.1	0.333833
22.126733	0.1	0.335993
22.128400	0.1	0.337153
22.130067	0.1	0.336841
22.131733	0.1	0.335025
22.133400	0.1	0.332119
22.135067	0.1	0.328850
22.136733	0.1	0.326005
22.138400	0.1	0.324328
22.140067	0.1	0.324259
22.141733	0.1	0.325521
22.143400	0.1	0.327523
22.145067	0.1	0.329996
22.146733	0.1	0.332529
22.148400	0.1	0.334033
22.150067	0.1	0.333702
22.151733	0.1	0.332375
22.153400	0.1	0.331993
22.155067	0.1	0.333725
22.156733	0.1	0.336901
22.158400	0.1	0.339742
22.160067	0.1	0.341316
22.161733	0.1	0.342061
22.163400	0.1	0.342443
22.165067	0.1	0.342382
22.166733	0.1	0.341954
22.168400	0.1	0.341553
22.170067	0.1	0.341395
22.171733	0.1	0.341353
22.173400	0.1	0.340748
22.175067	0.1	0.338587
22.176733	0.1	0.334838
22.178400	0.1	0.331029
22.180067	0.1	0.328864
22.181733	0.1	0.328925
22.183400	0.1	0.330722
22.185067	0.1	0.333139
22.186733	0.1	0.334904
22.188400	0.1	0.335597
22.190067	0.1	0.335593
22.191733	0.1	0.335034
22.193400	0.1	0.333926
22.195067	0.1	0.332966
22.196733	0.1	0.333083
22.198400	0.1	0.334266
22.200067	0.1	0.335611
22.201733	0.1	0.336193
22.203400	0.1	0.335472
22.205067	0.1	0.333549
22.206733	0.1	0.330997
22.208400	0.1	0.328263
22.210067	0.1	0.326084
22.211733	0.1	0.325916
22.213400	0.1	0.328533
22.215067	0.1	0.332706
22.216733	0.1	0.336017
22.218400	0.1	0.336641
22.220067	0.1	0.334112
22.221733	0.1	0.328966
22.223400	0.1	0.322266
22.225067	0.1	0.315513
22.226733	0.1	0.309995
22.228400	0.1	0.306158
22.230067	0.1	0.303769
22.231733	0.1	0.302405
22.233400	0.1	0.301986
22.235067	0.1	0.302834
22.236733	0.1	0.305134
22.238400	0.1	0.308477
22.240067	0.1	0.311569
22.241733	0.1	0.312678
22.243400	0.1	0.311011
22.245067	0.1	0.307523
22.246733	0.1	0.304254
22.248400	0.1	0.302973
22.250067	0.1	0.303900
22.251733	0.1	0.305632
22.253400	0.1	0.306480
22.255067	0.1	0.305641
22.256733	0.1	0.303239
22.258400	0.1	0.299672
22.260067	0.1	0.295499
22.261733	0.1	0.291672
22.263400	0.1	0.288915
22.265067	0.1	0.287117
22.266733	0.1	0.285995
22.268400	0.1	0.285520
22.270067	0.1	0.285320
22.271733	0.1	0.284486
22.273400	0.1	0.282177
22.275067	0.1	0.278559
22.276733	0.1	0.274926
22.278400	0.1	0.272454
22.280067	0.1	0.271355
22.281733	0.1	0.271271
22.283400	0.1	0.271769
22.285067	0.1	0.272593
22.286733	0.1	0.273930
22.288400	0.1	0.276044
22.290067	0.1	0.278498
22.291733	0.1	0.280151
22.293400	0.1	0.280160
22.295067	0.1	0.278670
22.296733	0.1	0.276198
22.298400	0.1	0.272985
22.300067	0.1	0.269376
22.301733	0.1	0.266125
22.303400	0.1	0.263928
22.305067	0.1	0.263103
22.306733	0.1	0.263476
22.308400	0.1	0.264347
22.310067	0.1	0.265068
22.311733	0.1	0.265650
22.313400	0.1	0.266321
22.315067	0.1	0.267057
22.316733	0.1	0.267657
22.318400	0.1	0.267746
22.320067	0.1	0.266987
22.321733	0.1	0.265869
22.323400	0.1	0.265557
22.325067	0.1	0.266624
22.326733	0.1	0.268589
22.328400	0.1	0.270521
22.330067	0.1	0.271797
22.331733	0.1	0.272430
22.333400	0.1	0.272719
22.335067	0.1	0.272831
22.336733	0.1	0.272868
22.338400	0.1	0.272831
22.340067	0.1	0.272323
22.341733	0.1	0.271122
22.343400	0.1	0.269753
22.345067	0.1	0.268938
22.346733	0.1	0.268831
22.348400	0.1	0.268999
22.350067	0.1	0.268850
22.351733	0.1	0.268272
22.353400	0.1	0.268072
22.355067	0.1	0.269259
22.356733	0.1	0.271979
22.358400	0.1	0.275481
22.360067	0.1	0.278880
22.361733	0.1	0.281525
22.363400	0.1	0.282936
22.365067	0.1	0.283006
22.366733	0.1	0.282265
22.368400	0.1	0.281120
22.370067	0.1	0.279271
22.371733	0.1	0.276431
22.373400	0.1	0.272752
22.375067	0.1	0.268756
22.376733	0.1	0.265674
22.378400	0.1	0.264966
22.380067	0.1	0.266656
22.381733	0.1	0.269311
22.383400	0.1	0.271900
22.385067	0.1	0.274642
22.386733	0.1	0.277678
22.388400	0.1	0.280268
22.390067	0.1	0.281725
22.391733	0.1	0.282223
22.393400	0.1	0.282489
22.395067	0.1	0.283206
22.396733	0.1	0.284668
22.398400	0.1	0.286498
22.400067	0.1	0.287844
22.401733	0.1	0.288486
22.403400	0.1	0.289232
22.405067	0.1	0.290563
22.406733	0.1	0.291481
22.408400	0.1	0.290610
22.410067	0.1	0.288030
22.411733	0.1	0.285287
22.413400	0.1	0.283928
22.415067	0.1	0.284440
22.416733	0.1	0.286140
22.418400	0.1	0.288058
22.420067	0.1	0.289860
22.421733	0.1	0.291844
22.423400	0.1	0.294298
22.425067	0.1	0.296878
22.426733	0.1	0.298806
22.428400	0.1	0.299686
22.430067	0.1	0.299751
22.431733	0.1	0.299397
22.433400	0.1	0.299015
22.435067	0.1	0.298899
22.436733	0.1	0.299211
22.438400	0.1	0.299872
22.440067	0.1	0.300175
22.441733	0.1	0.299262
22.443400	0.1	0.297166
22.445067	0.1	0.294554
22.446733	0.1	0.291932
22.448400	0.1	0.289483
22.450067	0.1	0.287211
22.451733	0.1	0.285092
22.453400	0.1	0.283057
22.455067	0.1	0.280933
22.456733	0.1	0.278768
22.458400	0.1	0.276985
22.460067	0.1	0.275993
22.461733	0.1	0.275774
22.463400	0.1	0.275839
22.465067	0.1	0.275820
22.466733	0.1	0.276067
22.468400	0.1	0.276878
22.470067	0.1	0.277609
22.471733	0.1	0.277613
22.473400	0.1	0.277441
22.475067	0.1	0.278247
22.476733	0.1	0.280640
22.478400	0.1	0.284412
22.480067	0.1	0.288547
22.481733	0.1	0.291676
22.483400	0.1	0.292812
22.485067	0.1	0.291667
22.486733	0.1	0.288412
22.488400	0.1	0.283597
22.490067	0.1	0.278382
22.491733	0.1	0.274177
22.493400	0.1	0.271806
22.495067	0.1	0.271243
22.496733	0.1	0.271979
22.498400	0.1	0.273264
22.500067	0.1	0.274363
22.501733	0.1	0.274777
22.503400	0.1	0.274298
22.505067	0.1	0.273078
22.506733	0.1	0.271732
22.508400	0.1	0.271169
22.510067	0.1	0.272035
22.511733	0.1	0.274265
22.513400	0.1	0.277264
22.515067	0.1	0.280235
22.516733	0.1	0.282489
22.518400	0.1	0.283765
22.520067	0.1	0.284151
22.521733	0.1	0.283835
22.523400	0.1	0.282866
22.525067	0.1	0.281190
22.526733	0.1	0.278978
22.528400	0.1	0.276980
22.530067	0.1	0.275839
22.531733	0.1	0.275299
22.533400	0.1	0.274885
22.535067	0.1	0.274624
22.536733	0.1	0.274363
22.538400	0.1	0.273022
22.540067	0.1	0.269287
22.541733	0.1	0.263131
22.543400	0.1	0.256225
22.545067	0.1	0.250828
22.546733	0.1	0.248658
22.548400	0.1	0.250028
22.550067	0.1	0.253329
22.551733	0.1	0.256319
22.553400	0.1	0.258042
22.555067	0.1	0.258530
22.556733	0.1	0.257595
22.558400	0.1	0.254987
22.560067	0.1	0.250912
22.561733	0.1	0.245860
22.563400	0.1	0.240551
22.565067	0.1	0.235825
22.566733	0.1	0.232086
22.568400	0.1	0.229087
22.570067	0.1	0.226437
22.571733	0.1	0.224006
22.573400	0.1	0.221692
22.575067	0.1	0.219322
22.576733	0.1	0.217082
22.578400	0.1	0.215578
22.580067	0.1	0.214991
22.581733	0.1	0.214530
22.583400	0.1	0.213403
22.585067	0.1	0.211960
22.586733	0.1	0.210791
22.588400	0.1	0.209883
22.590067	0.1	0.209361
22.591733	0.1	0.209850
22.593400	0.1	0.211764
22.595067	0.1	0.214744
22.596733	0.1	0.217971
22.598400	0.1	0.220640
22.600067	0.1	0.222060
22.601733	0.1	0.221920
22.603400	0.1	0.220500
22.605067	0.1	0.218428
22.606733	0.1	0.216337
22.608400	0.1	0.214647
22.610067	0.1	0.213529
22.611733	0.1	0.212984
22.613400	0.1	0.212723
22.615067	0.1	0.212374
22.616733	0.1	0.212123
22.618400	0.1	0.212425
22.620067	0.1	0.213138
22.621733	0.1	0.213678
22.623400	0.1	0.213990
22.625067	0.1	0.214800
22.626733	0.1	0.216793
22.628400	0.1	0.219843
22.630067	0.1	0.223294
22.631733	0.1	0.226642
22.633400	0.1	0.229785
22.635067	0.1	0.232770
22.636733	0.1	0.235192
22.638400	0.1	0.236044
22.640067	0.1	0.234758
22.641733	0.1	0.232072
22.643400	0.1	0.229455
22.645067	0.1	0.228058
22.646733	0.1	0.228384
22.648400	0.1	0.230470
22.650067	0.1	0.233897
22.651733	0.1	0.237864
22.653400	0.1	0.241683
22.655067	0.1	0.245059
22.656733	0.1	0.247997
22.658400	0.1	0.250535
22.660067	0.1	0.252500
22.661733	0.1	0.253366
22.663400	0.1	0.252761
22.665067	0.1	0.251462
22.666733	0.1	0.251443
22.668400	0.1	0.254218
22.670067	0.1	0.259071
22.671733	0.1	0.263699
22.673400	0.1	0.266456
22.675067	0.1	0.267201
22.676733	0.1	0.266735
22.678400	0.1	0.265986
22.680067	0.1	0.265478
22.681733	0.1	0.265385
22.683400	0.1	0.265688
22.685067	0.1	0.266158
22.686733	0.1	0.266563
22.688400	0.1	0.266936
22.690067	0.1	0.267099
22.691733	0.1	0.266475
22.693400	0.1	0.264989
22.695067	0.1	0.263662
22.696733	0.1	0.263639
22.698400	0.1	0.264868
22.700067	0.1	0.266288
22.701733	0.1	0.267099
22.703400	0.1	0.266987
22.705067	0.1	0.265739
22.706733	0.1	0.263466
22.708400	0.1	0.261180
22.710067	0.1	0.260575
22.711733	0.1	0.262414
22.713400	0.1	0.265576
22.715067	0.1	0.268240
22.716733	0.1	0.269320
22.718400	0.1	0.268584
22.720067	0.1	0.266116
22.721733	0.1	0.262223
22.723400	0.1	0.257646
22.725067	0.1	0.253296
22.726733	0.1	0.249599
22.728400	0.1	0.246749
22.730067	0.1	0.245310
22.731733	0.1	0.245576
22.733400	0.1	0.247043
22.735067	0.1	0.248919
22.736733	0.1	0.250479
22.738400	0.1	0.250838
22.740067	0.1	0.249445
22.741733	0.1	0.246852
22.743400	0.1	0.244216
22.745067	0.1	0.242218
22.746733	0.1	0.240705
22.748400	0.1	0.239275
22.750067	0.1	0.237711
22.751733	0.1	0.235839
22.753400	0.1	0.233320
22.755067	0.1	0.230158
22.756733	0.1	0.226991
22.758400	0.1	0.224533
22.760067	0.1	0.222721
22.761733	0.1	0.220751
22.763400	0.1	0.218484
22.765067	0.1	0.217278
22.766733	0.1	0.218302
22.768400	0.1	0.220947
22.770067	0.1	0.223452
22.771733	0.1	0.224295
22.773400	0.1	0.222935
22.775067	0.1	0.219597
22.776733	0.1	0.215000
22.778400	0.1	0.210428
22.780067	0.1	0.207187
22.781733	0.1	0.205855
22.783400	0.1	0.206316
22.785067	0.1	0.208062
22.786733	0.1	0.210293
22.788400	0.1	0.212188
22.790067	0.1	0.213305
22.791733	0.1	0.213827
22.793400	0.1	0.214302
22.795067	0.1	0.214842
22.796733	0.1	0.214656
22.798400	0.1	0.212830
22.800067	0.1	0.209408
22.801733	0.1	0.205617
22.803400	0.1	0.203378
22.805067	0.1	0.204276
22.806733	0.1	0.208193
22.808400	0.1	0.213082
22.810067	0.1	0.216495
22.811733	0.1	0.217254
22.813400	0.1	0.215690
22.815067	0.1	0.212868
22.816733	0.1	0.210423
22.818400	0.1	0.210213
22.820067	0.1	0.212439
22.821733	0.1	0.214824
22.823400	0.1	0.214856
22.825067	0.1	0.212095
22.826733	0.1	0.208188
22.828400	0.1	0.205562
22.830067	0.1	0.205543
22.831733	0.1	0.207089
22.833400	0.1	0.208062
22.835067	0.1	0.207638
22.836733	0.1	0.206772
22.838400	0.1	0.206679
22.840067	0.1	0.207569
22.841733	0.1	0.208844
22.843400	0.1	0.209962
22.845067	0.1	0.210712
22.846733	0.1	0.211075
22.848400	0.1	0.211112
22.850067	0.1	0.211019
22.851733	0.1	0.210875
22.853400	0.1	0.210619
22.855067	0.1	0.210572
22.856733	0.1	0.211131
22.858400	0.1	0.212118
22.860067	0.1	0.213138
22.861733	0.1	0.213976
22.863400	0.1	0.214456
22.865067	0.1	0.214227
22.866733	0.1	0.212747
22.868400	0.1	0.210246
22.870067	0.1	0.208402
22.871733	0.1	0.208803
22.873400	0.1	0.211461
22.875067	0.1	0.215122
22.876733	0.1	0.218204
22.878400	0.1	0.219708
22.880067	0.1	0.219764
22.881733	0.1	0.219201
22.883400	0.1	0.218796
22.885067	0.1	0.219103
22.886733	0.1	0.220253
22.888400	0.1	0.221869
22.890067	0.1	0.223545
22.891733	0.1	0.225003
22.893400	0.1	0.225790
22.895067	0.1	0.225971
22.896733	0.1	0.226498
22.898400	0.1	0.227885
22.900067	0.1	0.229175
22.901733	0.1	0.228956
22.903400	0.1	0.227033
22.905067	0.1	0.224765
22.906733	0.1	0.223704
22.908400	0.1	0.224225
22.910067	0.1	0.225585
22.911733	0.1	0.227033
22.913400	0.1	0.228430
22.915067	0.1	0.229701
22.916733	0.1	0.230488
22.918400	0.1	0.230838
22.920067	0.1	0.231285
22.921733	0.1	0.232137
22.923400	0.1	0.233008
22.925067	0.1	0.233077
22.926733	0.1	0.231843
22.928400	0.1	0.229711
22.930067	0.1	0.227843
22.931733	0.1	0.227257
22.933400	0.1	0.227955
22.935067	0.1	0.229045
22.936733	0.1	0.229781
22.938400	0.1	0.230242
22.940067	0.1	0.231084
22.941733	0.1	0.232980
22.943400	0.1	0.235881
22.945067	0.1	0.238954
22.946733	0.1	0.241478
22.948400	0.1	0.243359
22.950067	0.1	0.244807
22.951733	0.1	0.245948
22.953400	0.1	0.246358
22.955067	0.1	0.245287
22.956733	0.1	0.242521
22.958400	0.1	0.238842
22.960067	0.1	0.235359
22.961733	0.1	0.232784
22.963400	0.1	0.231368
22.965067	0.1	0.230945
22.966733	0.1	0.230912
22.968400	0.1	0.230391
22.970067	0.1	0.228714
22.971733	0.1	0.226116
22.973400	0.1	0.223890
22.975067	0.1	0.223177
22.976733	0.1	0.223662
22.978400	0.1	0.224127
22.980067	0.1	0.223895
22.981733	0.1	0.223150
22.983400	0.1	0.222377
22.985067	0.1	0.221920
22.986733	0.1	0.221739
22.988400	0.1	0.221631
22.990067	0.1	0.221734
22.991733	0.1	0.222358
22.993400	0.1	0.223061
22.995067	0.1	0.222451
22.996733	0.1	0.219517
22.998400	0.1	0.214879
23.000067	0.1	0.210158
23.001733	0.1	0.206609
23.003400	0.1	0.204579
23.005067	0.1	0.203978
23.006733	0.1	0.204728
23.008400	0.1	0.206525
23.010067	0.1	0.208793
23.011733	0.1	0.210949
23.013400	0.1	0.212449
23.015067	0.1	0.212830
23.016733	0.1	0.211997
23.018400	0.1	0.210316
23.020067	0.1	0.208495
23.021733	0.1	0.207070
23.023400	0.1	0.205985
23.025067	0.1	0.205017
23.026733	0.1	0.204369
23.028400	0.1	0.204281
23.030067	0.1	0.204230
23.031733	0.1	0.203471
23.033400	0.1	0.202050
23.035067	0.1	0.200495
23.036733	0.1	0.199131
23.038400	0.1	0.198097
23.040067	0.1	0.197501
23.041733	0.1	0.197347
23.043400	0.1	0.197380
23.045067	0.1	0.197156
23.046733	0.1	0.196495
23.048400	0.1	0.195708
23.050067	0.1	0.195275
23.051733	0.1	0.195238
23.053400	0.1	0.195201
23.055067	0.1	0.195103
23.056733	0.1	0.195517
23.058400	0.1	0.196816
23.060067	0.1	0.198451
23.061733	0.1	0.199419
23.063400	0.1	0.199354
23.065067	0.1	0.198721
23.066733	0.1	0.198162
23.068400	0.1	0.198022
23.070067	0.1	0.198511
23.071733	0.1	0.199787
23.073400	0.1	0.201599
23.075067	0.1	0.202996
23.076733	0.1	0.202772
23.078400	0.1	0.200341
23.080067	0.1	0.196300
23.081733	0.1	0.192407
23.083400	0.1	0.190702
23.085067	0.1	0.192216
23.086733	0.1	0.196472
23.088400	0.1	0.201943
23.090067	0.1	0.206982
23.091733	0.1	0.210567
23.093400	0.1	0.212369
23.095067	0.1	0.212323
23.096733	0.1	0.210484
23.098400	0.1	0.207312
23.100067	0.1	0.203550
23.101733	0.1	0.199787
23.103400	0.1	0.196481
23.105067	0.1	0.194153
23.106733	0.1	0.193445
23.108400	0.1	0.194823
23.110067	0.1	0.197664
23.111733	0.1	0.200006
23.113400	0.1	0.200118
23.115067	0.1	0.198181
23.116733	0.1	0.196067
23.118400	0.1	0.195396
23.120067	0.1	0.196588
23.121733	0.1	0.199559
23.123400	0.1	0.204132
23.125067	0.1	0.209538
23.126733	0.1	0.214316
23.128400	0.1	0.217180
23.130067	0.1	0.217878
23.131733	0.1	0.216994
23.133400	0.1	0.215359
23.135067	0.1	0.213771
23.136733	0.1	0.212872
23.138400	0.1	0.213166
23.140067	0.1	0.214716
23.141733	0.1	0.216896
23.143400	0.1	0.218893
23.145067	0.1	0.220379
23.146733	0.1	0.221389
23.148400	0.1	0.221874
23.150067	0.1	0.221943
23.151733	0.1	0.222251
23.153400	0.1	0.223252
23.155067	0.1	0.224323
23.156733	0.1	0.224584
23.158400	0.1	0.224179
23.160067	0.1	0.224072
23.161733	0.1	0.224710
23.163400	0.1	0.225520
23.165067	0.1	0.226023
23.166733	0.1	0.226707
23.168400	0.1	0.228235
23.170067	0.1	0.230581
23.171733	0.1	0.233185
23.173400	0.1	0.235303
23.175067	0.1	0.236332
23.176733	0.1	0.236281
23.178400	0.1	0.235583
23.180067	0.1	0.234596
23.181733	0.1	0.233753
23.183400	0.1	0.233715
23.185067	0.1	0.234824
23.186733	0.1	0.236612
23.188400	0.1	0.238135
23.190067	0.1	0.238563
23.191733	0.1	0.237580
23.193400	0.1	0.235592
23.195067	0.1	0.233701
23.196733	0.1	0.233003
23.198400	0.1	0.233753
23.200067	0.1	0.234987
23.201733	0.1	0.235164
23.203400	0.1	0.233673
23.205067	0.1	0.231313
23.206733	0.1	0.228975
23.208400	0.1	0.226633
23.210067	0.1	0.223950
23.211733	0.1	0.221324
23.213400	0.1	0.219545
23.215067	0.1	0.218921
23.216733	0.1	0.219261
23.218400	0.1	0.220425
23.220067	0.1	0.222353
23.221733	0.1	0.224910
23.223400	0.1	0.228020
23.225067	0.1	0.231317
23.226733	0.1	0.233562
23.228400	0.1	0.233250
23.230067	0.1	0.230218
23.231733	0.1	0.225841
23.233400	0.1	0.221622
23.235067	0.1	0.218228
23.236733	0.1	0.215666
23.238400	0.1	0.213902
23.240067	0.1	0.213026
23.241733	0.1	0.213026
23.243400	0.1	0.213743
23.245067	0.1	0.214879
23.246733	0.1	0.215862
23.248400	0.1	0.216081
23.250067	0.1	0.215634
23.251733	0.1	0.215392
23.253400	0.1	0.215885
23.255067	0.1	0.216770
23.256733	0.1	0.217189
23.258400	0.1	0.216272
23.260067	0.1	0.213678
23.261733	0.1	0.209771
23.263400	0.1	0.205236
23.265067	0.1	0.201045
23.266733	0.1	0.198558
23.268400	0.1	0.198726
23.270067	0.1	0.201035
23.271733	0.1	0.203946
23.273400	0.1	0.206246
23.275067	0.1	0.207545
23.276733	0.1	0.207843
23.278400	0.1	0.207173
23.280067	0.1	0.205701
23.281733	0.1	0.203755
23.283400	0.1	0.201683
23.285067	0.1	0.199899
23.286733	0.1	0.198619
23.288400	0.1	0.197338
23.290067	0.1	0.195350
23.291733	0.1	0.192751
23.293400	0.1	0.190609
23.295067	0.1	0.190097
23.296733	0.1	0.191461
23.298400	0.1	0.193701
23.300067	0.1	0.195093
23.301733	0.1	0.194376
23.303400	0.1	0.191843
23.305067	0.1	0.188951
23.306733	0.1	0.187154
23.308400	0.1	0.187140
23.310067	0.1	0.188523
23.311733	0.1	0.190460
23.313400	0.1	0.192686
23.315067	0.1	0.195517
23.316733	0.1	0.198651
23.318400	0.1	0.200872
23.320067	0.1	0.201291
23.321733	0.1	0.199811
23.323400	0.1	0.196644
23.325067	0.1	0.192630
23.326733	0.1	0.189473
23.328400	0.1	0.188495
23.330067	0.1	0.189678
23.331733	0.1	0.191974
23.333400	0.1	0.194106
23.335067	0.1	0.195131
23.336733	0.1	0.194833
23.338400	0.1	0.193608
23.340067	0.1	0.192178
23.341733	0.1	0.191280
23.343400	0.1	0.191261
23.345067	0.1	0.192001
23.346733	0.1	0.193366
23.348400	0.1	0.195103
23.350067	0.1	0.196430
23.351733	0.1	0.196896
23.353400	0.1	0.197100
23.355067	0.1	0.197655
23.356733	0.1	0.198414
23.358400	0.1	0.199173
23.360067	0.1	0.200002
23.361733	0.1	0.200947
23.363400	0.1	0.201906
23.365067	0.1	0.202530
23.366733	0.1	0.202358
23.368400	0.1	0.201371
23.370067	0.1	0.200188
23.371733	0.1	0.199475
23.373400	0.1	0.199196
23.375067	0.1	0.198628
23.376733	0.1	0.197296
23.378400	0.1	0.195671
23.380067	0.1	0.194800
23.381733	0.1	0.195354
23.383400	0.1	0.197380
23.385067	0.1	0.200253
23.386733	0.1	0.202879
23.388400	0.1	0.204593
23.390067	0.1	0.205436
23.391733	0.1	0.205445
23.393400	0.1	0.204523
23.395067	0.1	0.203005
23.396733	0.1	0.201641
23.398400	0.1	0.201026
23.400067	0.1	0.201291
23.401733	0.1	0.202265
23.403400	0.1	0.203708
23.405067	0.1	0.205254
23.406733	0.1	0.206544
23.408400	0.1	0.207815
23.410067	0.1	0.209697
23.411733	0.1	0.211792
23.413400	0.1	0.212765
23.415067	0.1	0.212002
23.416733	0.1	0.210172
23.418400	0.1	0.208337
23.420067	0.1	0.207210
23.421733	0.1	0.206954
23.423400	0.1	0.207284
23.425067	0.1	0.207629
23.426733	0.1	0.207555
23.428400	0.1	0.207154
23.430067	0.1	0.206651
23.431733	0.1	0.205981
23.433400	0.1	0.204989
23.435067	0.1	0.203890
23.436733	0.1	0.203219
23.438400	0.1	0.203238
23.440067	0.1	0.203676
23.441733	0.1	0.203755
23.443400	0.1	0.202651
23.445067	0.1	0.200486
23.446733	0.1	0.198521
23.448400	0.1	0.197976
23.450067	0.1	0.198795
23.451733	0.1	0.199764
23.453400	0.1	0.199578
23.455067	0.1	0.197762
23.456733	0.1	0.194674
23.458400	0.1	0.190977
23.460067	0.1	0.187545
23.461733	0.1	0.185515
23.463400	0.1	0.185659
23.465067	0.1	0.187643
23.466733	0.1	0.190143
23.468400	0.1	0.191983
23.470067	0.1	0.192956
23.471733	0.1	0.193357
23.473400	0.1	0.193170
23.475067	0.1	0.192383
23.476733	0.1	0.191554
23.478400	0.1	0.191336
23.480067	0.1	0.191769
23.481733	0.1	0.192621
23.483400	0.1	0.193599
23.485067	0.1	0.194190
23.486733	0.1	0.193967
23.488400	0.1	0.192747
23.490067	0.1	0.190297
23.491733	0.1	0.186567
23.493400	0.1	0.182036
23.495067	0.1	0.177766
23.496733	0.1	0.174833
23.498400	0.1	0.173217
23.500067	0.1	0.171792
23.501733	0.1	0.169883
23.503400	0.1	0.168029
23.505067	0.1	0.167168
23.506733	0.1	0.167545
23.508400	0.1	0.168825
23.510067	0.1	0.170576
23.511733	0.1	0.172248
23.513400	0.1	0.173585
23.515067	0.1	0.175126
23.516733	0.1	0.177179
23.518400	0.1	0.178842
23.520067	0.1	0.179056
23.521733	0.1	0.177948
23.523400	0.1	0.176360
23.525067	0.1	0.174870
23.526733	0.1	0.173734
23.528400	0.1	0.173063
23.530067	0.1	0.172905
23.531733	0.1	0.173012
23.533400	0.1	0.172644
23.535067	0.1	0.171070
23.536733	0.1	0.168378
23.538400	0.1	0.165342
23.540067	0.1	0.162823
23.541733	0.1	0.161598
23.543400	0.1	0.162218
23.545067	0.1	0.164411
23.546733	0.1	0.167103
23.548400	0.1	0.169384
23.550067	0.1	0.171028
23.551733	0.1	0.172025
23.553400	0.1	0.172318
23.555067	0.1	0.171824
23.556733	0.1	0.170451
23.558400	0.1	0.168229
23.560067	0.1	0.165626
23.561733	0.1	0.163433
23.563400	0.1	0.162176
23.565067	0.1	0.162129
23.566733	0.1	0.163522
23.568400	0.1	0.166297
23.570067	0.1	0.169682
23.571733	0.1	0.172420
23.573400	0.1	0.173743
23.575067	0.1	0.173827
23.576733	0.1	0.173338
23.578400	0.1	0.172928
23.580067	0.1	0.173012
23.581733	0.1	0.173561
23.583400	0.1	0.174348
23.585067	0.1	0.175503
23.586733	0.1	0.177324
23.588400	0.1	0.179559
23.590067	0.1	0.181436
23.591733	0.1	0.182418
23.593400	0.1	0.182497
23.595067	0.1	0.181883
23.596733	0.1	0.181161
23.598400	0.1	0.181575
23.600067	0.1	0.183913
23.601733	0.1	0.187219
23.603400	0.1	0.189510
23.605067	0.1	0.189785
23.606733	0.1	0.188728
23.608400	0.1	0.187783
23.610067	0.1	0.187820
23.611733	0.1	0.188411
23.613400	0.1	0.188593
23.615067	0.1	0.188099
23.616733	0.1	0.187489
23.618400	0.1	0.187578
23.620067	0.1	0.189082
23.621733	0.1	0.192514
23.623400	0.1	0.198064
23.625067	0.1	0.205217
23.626733	0.1	0.212435
23.628400	0.1	0.217985
23.630067	0.1	0.221292
23.631733	0.1	0.222987
23.633400	0.1	0.223774
23.635067	0.1	0.223764
23.636733	0.1	0.222875
23.638400	0.1	0.221315
23.640067	0.1	0.219392
23.641733	0.1	0.217110
23.643400	0.1	0.214321
23.645067	0.1	0.211131
23.646733	0.1	0.208188
23.648400	0.1	0.206307
23.650067	0.1	0.205887
23.651733	0.1	0.206656
23.653400	0.1	0.207862
23.655067	0.1	0.208793
23.656733	0.1	0.209305
23.658400	0.1	0.209850
23.660067	0.1	0.210996
23.661733	0.1	0.212970
23.663400	0.1	0.215182
23.665067	0.1	0.216290
23.666733	0.1	0.215354
23.668400	0.1	0.212993
23.670067	0.1	0.210931
23.671733	0.1	0.210702
23.673400	0.1	0.212765
23.675067	0.1	0.216314
23.676733	0.1	0.219955
23.678400	0.1	0.222698
23.680067	0.1	0.224588
23.681733	0.1	0.226414
23.683400	0.1	0.228644
23.685067	0.1	0.231015
23.686733	0.1	0.233157
23.688400	0.1	0.235061
23.690067	0.1	0.236845
23.691733	0.1	0.238405
23.693400	0.1	0.239322
23.695067	0.1	0.239029
23.696733	0.1	0.237334
23.698400	0.1	0.234628
23.700067	0.1	0.231694
23.701733	0.1	0.229450
23.703400	0.1	0.228253
23.705067	0.1	0.227368
23.706733	0.1	0.225971
23.708400	0.1	0.224155
23.710067	0.1	0.222228
23.711733	0.1	0.220244
23.713400	0.1	0.218325
23.715067	0.1	0.216602
23.716733	0.1	0.215070
23.718400	0.1	0.213655
23.720067	0.1	0.212030
23.721733	0.1	0.209673
23.723400	0.1	0.206358
23.725067	0.1	0.202195
23.726733	0.1	0.197282
23.728400	0.1	0.191876
23.730067	0.1	0.186865
23.731733	0.1	0.183284
23.733400	0.1	0.181226
23.735067	0.1	0.179852
23.736733	0.1	0.178376
23.738400	0.1	0.176546
23.740067	0.1	0.174376
23.741733	0.1	0.171950
23.743400	0.1	0.169552
23.745067	0.1	0.167643
23.746733	0.1	0.166311
23.748400	0.1	0.164746
23.750067	0.1	0.161515
23.751733	0.1	0.155689
23.753400	0.1	0.148145
23.755067	0.1	0.141235
23.756733	0.1	0.136965
23.758400	0.1	0.135829
23.760067	0.1	0.137272
23.761733	0.1	0.140402
23.763400	0.1	0.144225
23.765067	0.1	0.147666
23.766733	0.1	0.149859
23.768400	0.1	0.150786
23.770067	0.1	0.150972
23.771733	0.1	0.150651
23.773400	0.1	0.149715
23.775067	0.1	0.148313
23.776733	0.1	0.147028
23.778400	0.1	0.146399
23.780067	0.1	0.146437
23.781733	0.1	0.146781
23.783400	0.1	0.146842
23.785067	0.1	0.145845
23.786733	0.1	0.143554
23.788400	0.1	0.140765
23.790067	0.1	0.138697
23.791733	0.1	0.138027
23.793400	0.1	0.138469
23.795067	0.1	0.139233
23.796733	0.1	0.139750
23.798400	0.1	0.139913
23.800067	0.1	0.139661
23.801733	0.1	0.138972
23.803400	0.1	0.138250
23.805067	0.1	0.138050
23.806733	0.1	0.138530
23.808400	0.1	0.139829
23.810067	0.1	0.142213
23.811733	0.1	0.145379
23.813400	0.1	0.148271
23.815067	0.1	0.149957
23.816733	0.1	0.150399
23.818400	0.1	0.150446
23.820067	0.1	0.150972
23.821733	0.1	0.151792
23.823400	0.1	0.151587
23.825067	0.1	0.149463
23.826733	0.1	0.146013
23.828400	0.1	0.142418
23.830067	0.1	0.139414
23.831733	0.1	0.137151
23.833400	0.1	0.135531
23.835067	0.1	0.134837
23.836733	0.1	0.135666
23.838400	0.1	0.137854
23.840067	0.1	0.140336
23.841733	0.1	0.142315
23.843400	0.1	0.144057
23.845067	0.1	0.146530
23.846733	0.1	0.150111
23.848400	0.1	0.153859
23.850067	0.1	0.156555
23.851733	0.1	0.157910
23.853400	0.1	0.158492
23.855067	0.1	0.159079
23.856733	0.1	0.160467
23.858400	0.1	0.163307
23.860067	0.1	0.167498
23.861733	0.1	0.171703
23.863400	0.1	0.173929
23.865067	0.1	0.173105
23.866733	0.1	0.169827
23.868400	0.1	0.165687
23.870067	0.1	0.162264
23.871733	0.1	0.160499
23.873400	0.1	0.160383
23.875067	0.1	0.161245
23.876733	0.1	0.162544
23.878400	0.1	0.164029
23.880067	0.1	0.165156
23.881733	0.1	0.165072
23.883400	0.1	0.163708
23.885067	0.1	0.162143
23.886733	0.1	0.161487
23.888400	0.1	0.162045
23.890067	0.1	0.163433
23.891733	0.1	0.165021
23.893400	0.1	0.166660
23.895067	0.1	0.168867
23.896733	0.1	0.171983
23.898400	0.1	0.175484
23.900067	0.1	0.178413
23.901733	0.1	0.180076
23.903400	0.1	0.180122
23.905067	0.1	0.178469
23.906733	0.1	0.175610
23.908400	0.1	0.172812
23.910067	0.1	0.171512
23.911733	0.1	0.172234
23.913400	0.1	0.174078
23.915067	0.1	0.175638
23.916733	0.1	0.176192
23.918400	0.1	0.175494
23.920067	0.1	0.173026
23.921733	0.1	0.168765
23.923400	0.1	0.164090
23.925067	0.1	0.160849
23.926733	0.1	0.159922
23.928400	0.1	0.160960
23.930067	0.1	0.162874
23.931733	0.1	0.164402
23.933400	0.1	0.164746
23.935067	0.1	0.163997
23.936733	0.1	0.163196
23.938400	0.1	0.163522
23.940067	0.1	0.165328
23.941733	0.1	0.167983
23.943400	0.1	0.170330
23.945067	0.1	0.171247
23.946733	0.1	0.170087
23.948400	0.1	0.167130
23.950067	0.1	0.163596
23.951733	0.1	0.160704
23.953400	0.1	0.158870
23.955067	0.1	0.158218
23.956733	0.1	0.159121
23.958400	0.1	0.161314
23.960067	0.1	0.163135
23.961733	0.1	0.162795
23.963400	0.1	0.160160
23.965067	0.1	0.156662
23.966733	0.1	0.153608
23.968400	0.1	0.151312
23.970067	0.1	0.149654
23.971733	0.1	0.148411
23.973400	0.1	0.147200
23.975067	0.1	0.145873
23.976733	0.1	0.145081
23.978400	0.1	0.145785
23.980067	0.1	0.148015
23.981733	0.1	0.150427
23.983400	0.1	0.151647
23.985067	0.1	0.151647
23.986733	0.1	0.151112
23.988400	0.1	0.150185
23.990067	0.1	0.148471
23.991733	0.1	0.145817
23.993400	0.1	0.142884
23.995067	0.1	0.140849
23.996733	0.1	0.140318
23.998400	0.1	0.140918
24.000067	0.1	0.141822
24.001733	0.1	0.142087
24.003400	0.1	0.140769
24.005067	0.1	0.137575
24.006733	0.1	0.133328
24.008400	0.1	0.129449
24.010067	0.1	0.126921
24.011733	0.1	0.125896
24.013400	0.1	0.125826
24.015067	0.1	0.125971
24.016733	0.1	0.126166
24.018400	0.1	0.126692
24.020067	0.1	0.127489
24.021733	0.1	0.128127
24.023400	0.1	0.128411
24.025067	0.1	0.128532
24.026733	0.1	0.128578
24.028400	0.1	0.128322
24.030067	0.1	0.127507
24.031733	0.1	0.126162
24.033400	0.1	0.124807
24.035067	0.1	0.124238
24.036733	0.1	0.124639
24.038400	0.1	0.125170
24.040067	0.1	0.124825
24.041733	0.1	0.123377
24.043400	0.1	0.121174
24.045067	0.1	0.118716
24.046733	0.1	0.116513
24.048400	0.1	0.115009
24.050067	0.1	0.114460
24.051733	0.1	0.114851
24.053400	0.1	0.116020
24.055067	0.1	0.117617
24.056733	0.1	0.119032
24.058400	0.1	0.119582
24.060067	0.1	0.118678
24.061733	0.1	0.116429
24.063400	0.1	0.113999
24.065067	0.1	0.112513
24.066733	0.1	0.112145
24.068400	0.1	0.112648
24.070067	0.1	0.113673
24.071733	0.1	0.114692
24.073400	0.1	0.115652
24.075067	0.1	0.117216
24.076733	0.1	0.119819
24.078400	0.1	0.122888
24.080067	0.1	0.125268
24.081733	0.1	0.126050
24.083400	0.1	0.125035
24.085067	0.1	0.122907
24.086733	0.1	0.120746
24.088400	0.1	0.119223
24.090067	0.1	0.118185
24.091733	0.1	0.117044
24.093400	0.1	0.115684
24.095067	0.1	0.115149
24.096733	0.1	0.117077
24.098400	0.1	0.122013
24.100067	0.1	0.128392
24.101733	0.1	0.133510
24.103400	0.1	0.135642
24.105067	0.1	0.134781
24.106733	0.1	0.131936
24.108400	0.1	0.128471
24.110067	0.1	0.125775
24.111733	0.1	0.124755
24.113400	0.1	0.125272
24.115067	0.1	0.126194
24.116733	0.1	0.126702
24.118400	0.1	0.127112
24.120067	0.1	0.127838
24.121733	0.1	0.128201
24.123400	0.1	0.127037
24.125067	0.1	0.124276
24.126733	0.1	0.121165
24.128400	0.1	0.119107
24.130067	0.1	0.119028
24.131733	0.1	0.121132
24.133400	0.1	0.124662
24.135067	0.1	0.128401
24.136733	0.1	0.131424
24.138400	0.1	0.133323
24.140067	0.1	0.134096
24.141733	0.1	0.133896
24.143400	0.1	0.132667
24.145067	0.1	0.130194
24.146733	0.1	0.126581
24.148400	0.1	0.122553
24.150067	0.1	0.118930
24.151733	0.1	0.116085
24.153400	0.1	0.114082
24.155067	0.1	0.112825
24.156733	0.1	0.112024
24.158400	0.1	0.111572
24.160067	0.1	0.111787
24.161733	0.1	0.112988
24.163400	0.1	0.115093
24.165067	0.1	0.117635
24.166733	0.1	0.119959
24.168400	0.1	0.121323
24.170067	0.1	0.121300
24.171733	0.1	0.120117
24.173400	0.1	0.118199
24.175067	0.1	0.115857
24.176733	0.1	0.113458
24.178400	0.1	0.111470
24.180067	0.1	0.110320
24.181733	0.1	0.110269
24.183400	0.1	0.111298
24.185067	0.1	0.113114
24.186733	0.1	0.115326
24.188400	0.1	0.117822
24.190067	0.1	0.120606
24.191733	0.1	0.123242
24.193400	0.1	0.124956
24.195067	0.1	0.125258
24.196733	0.1	0.124518
24.198400	0.1	0.123507
24.200067	0.1	0.122269
24.201733	0.1	0.120248
24.203400	0.1	0.117393
24.205067	0.1	0.114329
24.206733	0.1	0.111684
24.208400	0.1	0.109868
24.210067	0.1	0.109184
24.211733	0.1	0.109570
24.213400	0.1	0.110576
24.215067	0.1	0.111889
24.216733	0.1	0.113272
24.218400	0.1	0.114082
24.220067	0.1	0.113607
24.221733	0.1	0.112192
24.223400	0.1	0.111284
24.225067	0.1	0.111777
24.226733	0.1	0.112834
24.228400	0.1	0.112918
24.230067	0.1	0.111531
24.231733	0.1	0.109337
24.233400	0.1	0.107363
24.235067	0.1	0.106245
24.236733	0.1	0.105901
24.238400	0.1	0.105770
24.240067	0.1	0.105361
24.241733	0.1	0.104494
24.243400	0.1	0.103242
24.245067	0.1	0.101570
24.246733	0.1	0.099484
24.248400	0.1	0.097523
24.250067	0.1	0.096378
24.251733	0.1	0.096224
24.253400	0.1	0.096825
24.255067	0.1	0.097933
24.256733	0.1	0.099516
24.258400	0.1	0.101626
24.260067	0.1	0.104047
24.261733	0.1	0.106217
24.263400	0.1	0.107707
24.265067	0.1	0.108443
24.266733	0.1	0.108387
24.268400	0.1	0.107298
24.270067	0.1	0.105109
24.271733	0.1	0.102543
24.273400	0.1	0.100932
24.275067	0.1	0.100876
24.276733	0.1	0.101486
24.278400	0.1	0.101449
24.280067	0.1	0.100210
24.281733	0.1	0.097677
24.283400	0.1	0.093719
24.285067	0.1	0.088704
24.286733	0.1	0.083796
24.288400	0.1	0.080043
24.290067	0.1	0.077710
24.291733	0.1	0.076876
24.293400	0.1	0.077859
24.295067	0.1	0.080736
24.296733	0.1	0.084923
24.298400	0.1	0.089025
24.300067	0.1	0.091605
24.301733	0.1	0.092299
24.303400	0.1	0.091745
24.305067	0.1	0.090771
24.306733	0.1	0.090073
24.308400	0.1	0.090026
24.310067	0.1	0.090543
24.311733	0.1	0.091116
24.313400	0.1	0.091000
24.315067	0.1	0.089849
24.316733	0.1	0.088075
24.318400	0.1	0.086175
24.320067	0.1	0.084233
24.321733	0.1	0.082115
24.323400	0.1	0.080033
24.325067	0.1	0.078687
24.326733	0.1	0.078743
24.328400	0.1	0.080429
24.330067	0.1	0.083912
24.331733	0.1	0.089006
24.333400	0.1	0.094348
24.335067	0.1	0.097901
24.336733	0.1	0.098529
24.338400	0.1	0.096643
24.340067	0.1	0.093598
24.341733	0.1	0.091018
24.343400	0.1	0.090296
24.345067	0.1	0.091842
24.346733	0.1	0.095014
24.348400	0.1	0.098813
24.350067	0.1	0.102338
24.351733	0.1	0.104927
24.353400	0.1	0.106124
24.355067	0.1	0.105407
24.356733	0.1	0.102636
24.358400	0.1	0.098827
24.360067	0.1	0.095516
24.361733	0.1	0.093463
24.363400	0.1	0.092639
24.365067	0.1	0.092825
24.366733	0.1	0.093849
24.368400	0.1	0.095512
24.370067	0.1	0.097109
24.371733	0.1	0.097575
24.373400	0.1	0.096634
24.375067	0.1	0.095344
24.376733	0.1	0.095228
24.378400	0.1	0.097021
24.380067	0.1	0.099982
24.381733	0.1	0.102376
24.383400	0.1	0.102930
24.385067	0.1	0.101957
24.386733	0.1	0.100913
24.388400	0.1	0.100844
24.390067	0.1	0.101440
24.391733	0.1	0.101738
24.393400	0.1	0.101351
24.395067	0.1	0.100760
24.396733	0.1	0.100480
24.398400	0.1	0.100746
24.400067	0.1	0.101933
24.401733	0.1	0.104420
24.403400	0.1	0.107959
24.405067	0.1	0.111740
24.406733	0.1	0.115023
24.408400	0.1	0.117235
24.410067	0.1	0.118022
24.411733	0.1	0.117519
24.413400	0.1	0.116397
24.415067	0.1	0.115391
24.416733	0.1	0.114967
24.418400	0.1	0.115098
24.420067	0.1	0.115256
24.421733	0.1	0.115037
24.423400	0.1	0.114646
24.425067	0.1	0.114539
24.426733	0.1	0.114832
24.428400	0.1	0.115270
24.430067	0.1	0.115656
24.431733	0.1	0.116187
24.433400	0.1	0.117077
24.435067	0.1	0.118259
24.436733	0.1	0.119600
24.438400	0.1	0.120793
24.440067	0.1	0.121105
24.441733	0.1	0.120038
24.443400	0.1	0.118148
24.445067	0.1	0.116462
24.446733	0.1	0.115531
24.448400	0.1	0.115521
24.450067	0.1	0.116481
24.451733	0.1	0.117910
24.453400	0.1	0.118683
24.455067	0.1	0.117919
24.456733	0.1	0.115898
24.458400	0.1	0.113980
24.460067	0.1	0.113472
24.461733	0.1	0.114688
24.463400	0.1	0.117044
24.465067	0.1	0.119363
24.466733	0.1	0.120127
24.468400	0.1	0.118422
24.470067	0.1	0.114809
24.471733	0.1	0.110781
24.473400	0.1	0.107409
24.475067	0.1	0.104834
24.476733	0.1	0.102697
24.478400	0.1	0.100685
24.480067	0.1	0.098916
24.481733	0.1	0.098045
24.483400	0.1	0.098529
24.485067	0.1	0.099922
24.486733	0.1	0.101118
24.488400	0.1	0.101291
24.490067	0.1	0.100494
24.491733	0.1	0.099349
24.493400	0.1	0.098366
24.495067	0.1	0.098059
24.496733	0.1	0.099102
24.498400	0.1	0.101510
24.500067	0.1	0.103973
24.501733	0.1	0.104946
24.503400	0.1	0.104187
24.505067	0.1	0.102618
24.506733	0.1	0.101035
24.508400	0.1	0.099493
24.510067	0.1	0.097887
24.511733	0.1	0.096452
24.513400	0.1	0.095363
24.515067	0.1	0.094511
24.516733	0.1	0.093831
24.518400	0.1	0.093528
24.520067	0.1	0.093905
24.521733	0.1	0.095125
24.523400	0.1	0.096895
24.525067	0.1	0.098441
24.526733	0.1	0.099237
24.528400	0.1	0.099433
24.530067	0.1	0.099386
24.531733	0.1	0.099288
24.533400	0.1	0.099442
24.535067	0.1	0.100522
24.536733	0.1	0.102813
24.538400	0.1	0.105500
24.540067	0.1	0.107209
24.541733	0.1	0.107028
24.543400	0.1	0.104713
24.545067	0.1	0.100681
24.546733	0.1	0.096080
24.548400	0.1	0.092420
24.550067	0.1	0.090818
24.551733	0.1	0.091651
24.553400	0.1	0.094511
24.555067	0.1	0.098213
24.556733	0.1	0.101351
24.558400	0.1	0.103191
24.560067	0.1	0.103903
24.561733	0.1	0.103996
24.563400	0.1	0.103489
24.565067	0.1	0.101612
24.566733	0.1	0.097831
24.568400	0.1	0.093239
24.570067	0.1	0.089933
24.571733	0.1	0.088862
24.573400	0.1	0.089272
24.575067	0.1	0.090157
24.576733	0.1	0.091228
24.578400	0.1	0.092522
24.580067	0.1	0.093919
24.581733	0.1	0.094958
24.583400	0.1	0.094948
24.585067	0.1	0.093724
24.586733	0.1	0.092164
24.588400	0.1	0.091475
24.590067	0.1	0.092313
24.591733	0.1	0.094483
24.593400	0.1	0.097076
24.595067	0.1	0.099130
24.596733	0.1	0.100206
24.598400	0.1	0.100606
24.600067	0.1	0.101104
24.601733	0.1	0.102124
24.603400	0.1	0.103344
24.605067	0.1	0.104252
24.606733	0.1	0.104448
24.608400	0.1	0.103754
24.610067	0.1	0.102539
24.611733	0.1	0.101817
24.613400	0.1	0.102441
24.615067	0.1	0.104327
24.616733	0.1	0.106529
24.618400	0.1	0.107819
24.620067	0.1	0.107079
24.621733	0.1	0.104019
24.623400	0.1	0.099884
24.625067	0.1	0.096704
24.626733	0.1	0.095470
24.628400	0.1	0.095642
24.630067	0.1	0.096355
24.631733	0.1	0.097184
24.633400	0.1	0.097938
24.635067	0.1	0.098678
24.636733	0.1	0.099619
24.638400	0.1	0.100834
24.640067	0.1	0.102376
24.641733	0.1	0.104406
24.643400	0.1	0.106813
24.645067	0.1	0.109072
24.646733	0.1	0.110567
24.648400	0.1	0.111084
24.650067	0.1	0.111060
24.651733	0.1	0.111111
24.653400	0.1	0.111358
24.655067	0.1	0.111549
24.656733	0.1	0.111377
24.658400	0.1	0.110762
24.660067	0.1	0.110068
24.661733	0.1	0.109416
24.663400	0.1	0.108364
24.665067	0.1	0.107023
24.666733	0.1	0.106292
24.668400	0.1	0.106641
24.670067	0.1	0.107880
24.671733	0.1	0.109551
24.673400	0.1	0.110758
24.675067	0.1	0.110627
24.676733	0.1	0.109286
24.678400	0.1	0.107428
24.680067	0.1	0.105645
24.681733	0.1	0.104345
24.683400	0.1	0.103815
24.685067	0.1	0.104238
24.686733	0.1	0.105551
24.688400	0.1	0.107381
24.690067	0.1	0.109337
24.691733	0.1	0.111209
24.693400	0.1	0.112979
24.695067	0.1	0.114674
24.696733	0.1	0.115950
24.698400	0.1	0.116196
24.700067	0.1	0.115219
24.701733	0.1	0.113533
24.703400	0.1	0.111707
24.705067	0.1	0.110208
24.706733	0.1	0.109575
24.708400	0.1	0.109938
24.710067	0.1	0.110683
24.711733	0.1	0.111060
24.713400	0.1	0.110660
24.715067	0.1	0.109617
24.716733	0.1	0.108411
24.718400	0.1	0.107330
24.720067	0.1	0.106469
24.721733	0.1	0.106040
24.723400	0.1	0.106026
24.725067	0.1	0.105817
24.726733	0.1	0.104751
24.728400	0.1	0.102688
24.730067	0.1	0.099880
24.731733	0.1	0.096750
24.733400	0.1	0.093910
24.735067	0.1	0.091842
24.736733	0.1	0.090483
24.738400	0.1	0.089491
24.740067	0.1	0.088932
24.741733	0.1	0.089020
24.743400	0.1	0.089523
24.745067	0.1	0.089929
24.746733	0.1	0.089784
24.748400	0.1	0.088876
24.750067	0.1	0.087433
24.751733	0.1	0.086036
24.753400	0.1	0.085281
24.755067	0.1	0.085537
24.756733	0.1	0.086860
24.758400	0.1	0.088913
24.760067	0.1	0.090832
24.761733	0.1	0.091600
24.763400	0.1	0.090851
24.765067	0.1	0.089263
24.766733	0.1	0.087982
24.768400	0.1	0.087614
24.770067	0.1	0.087880
24.771733	0.1	0.088150
24.773400	0.1	0.087940
24.775067	0.1	0.086855
24.776733	0.1	0.084676
24.778400	0.1	0.081882
24.780067	0.1	0.079656
24.781733	0.1	0.078729
24.783400	0.1	0.078650
24.785067	0.1	0.078650
24.786733	0.1	0.078506
24.788400	0.1	0.078417
24.790067	0.1	0.078538
24.791733	0.1	0.078767
24.793400	0.1	0.079051
24.795067	0.1	0.079493
24.796733	0.1	0.079805
24.798400	0.1	0.079437
24.800067	0.1	0.078287
24.801733	0.1	0.076662
24.803400	0.1	0.075051
24.805067	0.1	0.074054
24.806733	0.1	0.074101
24.808400	0.1	0.075027
24.810067	0.1	0.076070
24.811733	0.1	0.076429
24.813400	0.1	0.075689
24.815067	0.1	0.073779
24.816733	0.1	0.071069
24.818400	0.1	0.068550
24.820067	0.1	0.067237
24.821733	0.1	0.067432
24.823400	0.1	0.069086
24.825067	0.1	0.072462
24.826733	0.1	0.077565
24.828400	0.1	0.083148
24.830067	0.1	0.087013
24.831733	0.1	0.087633
24.833400	0.1	0.085440
24.835067	0.1	0.082413
24.836733	0.1	0.080341
24.838400	0.1	0.079805
24.840067	0.1	0.080625
24.841733	0.1	0.082063
24.843400	0.1	0.082855
24.845067	0.1	0.081938
24.846733	0.1	0.079363
24.848400	0.1	0.076406
24.850067	0.1	0.074874
24.851733	0.1	0.075786
24.853400	0.1	0.078636
24.855067	0.1	0.082036
24.856733	0.1	0.085002
24.858400	0.1	0.087279
24.860067	0.1	0.088806
24.861733	0.1	0.089612
24.863400	0.1	0.090012
24.865067	0.1	0.090427
24.866733	0.1	0.090967
24.868400	0.1	0.091358
24.870067	0.1	0.091163
24.871733	0.1	0.090254
24.873400	0.1	0.089006
24.875067	0.1	0.088103
24.876733	0.1	0.088066
24.878400	0.1	0.088909
24.880067	0.1	0.090292
24.881733	0.1	0.091866
24.883400	0.1	0.093328
24.885067	0.1	0.094390
24.886733	0.1	0.094720
24.888400	0.1	0.094320
24.890067	0.1	0.093891
24.891733	0.1	0.094287
24.893400	0.1	0.095582
24.895067	0.1	0.096955
24.896733	0.1	0.097421
24.898400	0.1	0.096755
24.900067	0.1	0.095554
24.901733	0.1	0.094655
24.903400	0.1	0.094576
24.905067	0.1	0.094865
24.906733	0.1	0.094040
24.908400	0.1	0.090916
24.910067	0.1	0.085835
24.911733	0.1	0.080364
24.913400	0.1	0.076005
24.915067	0.1	0.073616
24.916733	0.1	0.073602
24.918400	0.1	0.076094
24.920067	0.1	0.080662
24.921733	0.1	0.086050
24.923400	0.1	0.090688
24.925067	0.1	0.093584
24.926733	0.1	0.094729
24.928400	0.1	0.094874
24.930067	0.1	0.095065
24.931733	0.1	0.095926
24.933400	0.1	0.096844
24.935067	0.1	0.096215
24.936733	0.1	0.093197
24.938400	0.1	0.088909
24.940067	0.1	0.085584
24.941733	0.1	0.084639
24.943400	0.1	0.085752
24.945067	0.1	0.087717
24.946733	0.1	0.089402
24.948400	0.1	0.089970
24.950067	0.1	0.089034
24.951733	0.1	0.086953
24.953400	0.1	0.084653
24.955067	0.1	0.083032
24.956733	0.1	0.082534
24.958400	0.1	0.083265
24.960067	0.1	0.085100
24.961733	0.1	0.087097
24.963400	0.1	0.087605
24.965067	0.1	0.085915
24.966733	0.1	0.083023
24.968400	0.1	0.080043
24.970067	0.1	0.077300
24.971733	0.1	0.074953
24.973400	0.1	0.073537
24.975067	0.1	0.073500
24.976733	0.1	0.074431
24.978400	0.1	0.075311
24.980067	0.1	0.075735
24.981733	0.1	0.075912
24.983400	0.1	0.075647
24.985067	0.1	0.074483
24.986733	0.1	0.072671
24.988400	0.1	0.071153
24.990067	0.1	0.070310
24.991733	0.1	0.069393
24.993400	0.1	0.067540
24.995067	0.1	0.064671
24.996733	0.1	0.061104
24.998400	0.1	0.057057
25.000067	0.1	0.052899
25.001733	0.1	0.049500
25.003400	0.1	0.047931
25.005067	0.1	0.048811
25.006733	0.1	0.051870
25.008400	0.1	0.055898
25.010067	0.1	0.059195
25.011733	0.1	0.060396
25.013400	0.1	0.059064
25.015067	0.1	0.055693
25.016733	0.1	0.051539
25.018400	0.1	0.048215
25.020067	0.1	0.046720
25.021733	0.1	0.046897
25.023400	0.1	0.047931
25.025067	0.1	0.049267
25.026733	0.1	0.050841
25.028400	0.1	0.052373
25.030067	0.1	0.053323
25.031733	0.1	0.053719
25.033400	0.1	0.054101
25.035067	0.1	0.054943
25.036733	0.1	0.056284
25.038400	0.1	0.057574
25.040067	0.1	0.058068
25.041733	0.1	0.057449
25.043400	0.1	0.055968
25.045067	0.1	0.054133
25.046733	0.1	0.052094
25.048400	0.1	0.049509
25.050067	0.1	0.046389
25.051733	0.1	0.043735
25.053400	0.1	0.042827
25.055067	0.1	0.043828
25.056733	0.1	0.045570
25.058400	0.1	0.046697
25.060067	0.1	0.046431
25.061733	0.1	0.044731
25.063400	0.1	0.042068
25.065067	0.1	0.039176
25.066733	0.1	0.037141
25.068400	0.1	0.036755
25.070067	0.1	0.037681
25.071733	0.1	0.039143
25.073400	0.1	0.040894
25.075067	0.1	0.042818
25.076733	0.1	0.044387
25.078400	0.1	0.045216
25.080067	0.1	0.045700
25.081733	0.1	0.046687
25.083400	0.1	0.048559
25.085067	0.1	0.050608
25.086733	0.1	0.051591
25.088400	0.1	0.050906
25.090067	0.1	0.049127
25.091733	0.1	0.047316
25.093400	0.1	0.046203
25.095067	0.1	0.046073
25.096733	0.1	0.047078
25.098400	0.1	0.048918
25.100067	0.1	0.050361
25.101733	0.1	0.050026
25.103400	0.1	0.047572
25.105067	0.1	0.043754
25.106733	0.1	0.039893
25.108400	0.1	0.037365
25.110067	0.1	0.037025
25.111733	0.1	0.038827
25.113400	0.1	0.041677
25.115067	0.1	0.044215
25.116733	0.1	0.046133
25.118400	0.1	0.047972
25.120067	0.1	0.049458
25.121733	0.1	0.049304
25.123400	0.1	0.046948
25.125067	0.1	0.043367
25.126733	0.1	0.040079
25.128400	0.1	0.038128
25.130067	0.1	0.037784
25.131733	0.1	0.038394
25.133400	0.1	0.038957
25.135067	0.1	0.039418
25.136733	0.1	0.040745
25.138400	0.1	0.043460
25.140067	0.1	0.046818
25.141733	0.1	0.049444
25.143400	0.1	0.050394
25.145067	0.1	0.049560
25.146733	0.1	0.047386
25.148400	0.1	0.044559
25.150067	0.1	0.041756
25.151733	0.1	0.039577
25.153400	0.1	0.038580
25.155067	0.1	0.038641
25.156733	0.1	0.038785
25.158400	0.1	0.038585
25.160067	0.1	0.038655
25.161733	0.1	0.039181
25.163400	0.1	0.039381
25.165067	0.1	0.038585
25.166733	0.1	0.036950
25.168400	0.1	0.035092
25.170067	0.1	0.033560
25.171733	0.1	0.032769
25.173400	0.1	0.032946
25.175067	0.1	0.033807
25.176733	0.1	0.034752
25.178400	0.1	0.035083
25.180067	0.1	0.034254
25.181733	0.1	0.032452
25.183400	0.1	0.030482
25.185067	0.1	0.028964
25.186733	0.1	0.027902
25.188400	0.1	0.027013
25.190067	0.1	0.026054
25.191733	0.1	0.024862
25.193400	0.1	0.023558
25.195067	0.1	0.022640
25.196733	0.1	0.022510
25.198400	0.1	0.023125
25.200067	0.1	0.024196
25.201733	0.1	0.025439
25.203400	0.1	0.026892
25.205067	0.1	0.028810
25.206733	0.1	0.031153
25.208400	0.1	0.033369
25.210067	0.1	0.034804
25.211733	0.1	0.035143
25.213400	0.1	0.034538
25.215067	0.1	0.033490
25.216733	0.1	0.032592
25.218400	0.1	0.032191
25.220067	0.1	0.032438
25.221733	0.1	0.033230
25.223400	0.1	0.033895
25.225067	0.1	0.033518
25.226733	0.1	0.031777
25.228400	0.1	0.029276
25.230067	0.1	0.027055
25.231733	0.1	0.025742
25.233400	0.1	0.025202
25.235067	0.1	0.024787
25.236733	0.1	0.023702
25.238400	0.1	0.021402
25.240067	0.1	0.018142
25.241733	0.1	0.014948
25.243400	0.1	0.012824
25.245067	0.1	0.012191
25.246733	0.1	0.012736
25.248400	0.1	0.013635
25.250067	0.1	0.014151
25.251733	0.1	0.013900
25.253400	0.1	0.012848
25.255067	0.1	0.011749
25.256733	0.1	0.011711
25.258400	0.1	0.012773
25.260067	0.1	0.013891
25.261733	0.1	0.014408
25.263400	0.1	0.014491
25.265067	0.1	0.014137
25.266733	0.1	0.012899
25.268400	0.1	0.010729
25.270067	0.1	0.008377
25.271733	0.1	0.006570
25.273400	0.1	0.005290
25.275067	0.1	0.003944
25.276733	0.1	0.002198
25.278400	0.1	0.000545
25.280067	0.1	-0.000335
25.281733	0.1	-0.000657
25.283400	0.1	-0.000992
25.285067	0.1	-0.001243
25.286733	0.1	-0.000680
25.288400	0.1	0.001304
25.290067	0.1	0.004498
25.291733	0.1	0.007777
25.293400	0.1	0.009905
25.295067	0.1	0.010487
25.296733	0.1	0.010114
25.298400	0.1	0.009560
25.300067	0.1	0.009025
25.301733	0.1	0.008405
25.303400	0.1	0.007888
25.305067	0.1	0.007763
25.306733	0.1	0.008070
25.308400	0.1	0.008666
25.310067	0.1	0.009374
25.311733	0.1	0.009895
25.313400	0.1	0.009760
25.315067	0.1	0.008806
25.316733	0.1	0.007465
25.318400	0.1	0.006002
25.320067	0.1	0.004433
25.321733	0.1	0.003227
25.323400	0.1	0.002757
25.325067	0.1	0.002468
25.326733	0.1	0.001690
25.328400	0.1	0.000675
25.330067	0.1	0.000237
25.331733	0.1	0.000717
25.333400	0.1	0.001555
25.335067	0.1	0.001807
25.336733	0.1	0.000652
25.338400	0.1	-0.002100
25.340067	0.1	-0.005164
25.341733	0.1	-0.006305
25.343400	0.1	-0.004433
25.345067	0.1	-0.000126
25.346733	0.1	0.005504
25.348400	0.1	0.011330
25.350067	0.1	0.016172
25.351733	0.1	0.019278
25.353400	0.1	0.020852
25.355067	0.1	0.021891
25.356733	0.1	0.023032
25.358400	0.1	0.023837
25.360067	0.1	0.023455
25.361733	0.1	0.021481
25.363400	0.1	0.018193
25.365067	0.1	0.014231
25.366733	0.1	0.010291
25.368400	0.1	0.007073
25.370067	0.1	0.005369
25.371733	0.1	0.005653
25.373400	0.1	0.007506
25.375067	0.1	0.009574
25.376733	0.1	0.010449
25.378400	0.1	0.009607
25.380067	0.1	0.007725
25.381733	0.1	0.006314
25.383400	0.1	0.006813
25.385067	0.1	0.009448
25.386733	0.1	0.013062
25.388400	0.1	0.016172
25.390067	0.1	0.017956
25.391733	0.1	0.018175
25.393400	0.1	0.017118
25.395067	0.1	0.015367
25.396733	0.1	0.013392
25.398400	0.1	0.011786
25.400067	0.1	0.011213
25.401733	0.1	0.011805
25.403400	0.1	0.013006
25.405067	0.1	0.014179
25.406733	0.1	0.015167
25.408400	0.1	0.016056
25.410067	0.1	0.016596
25.411733	0.1	0.016373
25.413400	0.1	0.015511
25.415067	0.1	0.014547
25.416733	0.1	0.013802
25.418400	0.1	0.012987
25.420067	0.1	0.011381
25.421733	0.1	0.008866
25.423400	0.1	0.006692
25.425067	0.1	0.006431
25.426733	0.1	0.008419
25.428400	0.1	0.011767
25.430067	0.1	0.015232
25.431733	0.1	0.017677
25.433400	0.1	0.018338
25.435067	0.1	0.017299
25.436733	0.1	0.015385
25.438400	0.1	0.013378
25.440067	0.1	0.011451
25.441733	0.1	0.009323
25.443400	0.1	0.006990
25.445067	0.1	0.004885
25.446733	0.1	0.003157
25.448400	0.1	0.001485
25.450067	0.1	-0.000242
25.451733	0.1	-0.001602
25.453400	0.1	-0.002105
25.455067	0.1	-0.001900
25.456733	0.1	-0.001583
25.458400	0.1	-0.000997
25.460067	0.1	0.000810
25.461733	0.1	0.004135
25.463400	0.1	0.008154
25.465067	0.1	0.011981
25.466733	0.1	0.015120
25.468400	0.1	0.017034
25.470067	0.1	0.017448
25.471733	0.1	0.016796
25.473400	0.1	0.015544
25.475067	0.1	0.013490
25.476733	0.1	0.010440
25.478400	0.1	0.006976
25.480067	0.1	0.004126
25.481733	0.1	0.002477
25.483400	0.1	0.002049
25.485067	0.1	0.002603
25.486733	0.1	0.003497
25.488400	0.1	0.003735
25.490067	0.1	0.002976
25.491733	0.1	0.001928
25.493400	0.1	0.001411
25.495067	0.1	0.001485
25.496733	0.1	0.001737
25.498400	0.1	0.002151
25.500067	0.1	0.003316
25.501733	0.1	0.005169
25.503400	0.1	0.006277
25.505067	0.1	0.005350
25.506733	0.1	0.002687
25.508400	0.1	-0.000498
25.510067	0.1	-0.003260
25.511733	0.1	-0.005020
25.513400	0.1	-0.005434
25.515067	0.1	-0.004754
25.516733	0.1	-0.004005
25.518400	0.1	-0.004233
25.520067	0.1	-0.005513
25.521733	0.1	-0.007227
25.523400	0.1	-0.008885
25.525067	0.1	-0.010184
25.526733	0.1	-0.010934
25.528400	0.1	-0.011064
25.530067	0.1	-0.010375
25.531733	0.1	-0.008615
25.533400	0.1	-0.006035
25.535067	0.1	-0.003399
25.536733	0.1	-0.001476
25.538400	0.1	-0.000694
25.540067	0.1	-0.000922
25.541733	0.1	-0.001537
25.543400	0.1	-0.001849
25.545067	0.1	-0.001509
25.546733	0.1	-0.000559
25.548400	0.1	0.000526
25.550067	0.1	0.000973
25.551733	0.1	0.000368
25.553400	0.1	-0.000964
25.555067	0.1	-0.002333
25.556733	0.1	-0.003255
25.558400	0.1	-0.003823
25.560067	0.1	-0.004680
25.561733	0.1	-0.006328
25.563400	0.1	-0.008610
25.565067	0.1	-0.010938
25.566733	0.1	-0.012745
25.568400	0.1	-0.013700
25.570067	0.1	-0.013625
25.571733	0.1	-0.012326
25.573400	0.1	-0.009718
25.575067	0.1	-0.006328
25.576733	0.1	-0.003166
25.578400	0.1	-0.001034
25.580067	0.1	-0.000359
25.581733	0.1	-0.001006
25.583400	0.1	-0.002254
25.585067	0.1	-0.003581
25.586733	0.1	-0.005136
25.588400	0.1	-0.007055
25.590067	0.1	-0.008685
25.591733	0.1	-0.008815
25.593400	0.1	-0.006859
25.595067	0.1	-0.003623
25.596733	0.1	-0.000312
25.598400	0.1	0.002589
25.600067	0.1	0.004987
25.601733	0.1	0.006603
25.603400	0.1	0.007241
25.605067	0.1	0.007129
25.606733	0.1	0.006813
25.608400	0.1	0.006920
25.610067	0.1	0.007809
25.611733	0.1	0.009104
25.613400	0.1	0.009658
25.615067	0.1	0.008512
25.616733	0.1	0.006007
25.618400	0.1	0.003641
25.620067	0.1	0.002719
25.621733	0.1	0.003125
25.623400	0.1	0.003395
25.625067	0.1	0.002263
25.626733	0.1	0.000186
25.628400	0.1	-0.001076
25.630067	0.1	-0.000377
25.631733	0.1	0.001779
25.633400	0.1	0.004000
25.635067	0.1	0.005295
25.636733	0.1	0.005551
25.638400	0.1	0.005285
25.640067	0.1	0.004824
25.641733	0.1	0.003935
25.643400	0.1	0.002496
25.645067	0.1	0.000643
25.646733	0.1	-0.001551
25.648400	0.1	-0.003921
25.650067	0.1	-0.006240
25.651733	0.1	-0.008438
25.653400	0.1	-0.010338
25.655067	0.1	-0.011204
25.656733	0.1	-0.010245
25.658400	0.1	-0.007609
25.660067	0.1	-0.004447
25.661733	0.1	-0.002035
25.663400	0.1	-0.000973
25.665067	0.1	-0.000712
25.666733	0.1	0.000005
25.668400	0.1	0.001625
25.670067	0.1	0.003325
25.671733	0.1	0.004489
25.673400	0.1	0.005304
25.675067	0.1	0.005681
25.676733	0.1	0.004917
25.678400	0.1	0.002719
25.680067	0.1	0.000056
25.681733	0.1	-0.001383
25.683400	0.1	-0.000587
25.685067	0.1	0.002091
25.686733	0.1	0.005485
25.688400	0.1	0.008480
25.690067	0.1	0.010487
25.691733	0.1	0.011576
25.693400	0.1	0.012158
25.695067	0.1	0.012508
25.696733	0.1	0.012373
25.698400	0.1	0.011185
25.700067	0.1	0.008829
25.701733	0.1	0.005849
25.703400	0.1	0.002994
25.705067	0.1	0.000983
25.706733	0.1	0.000042
25.708400	0.1	-0.000461
25.710067	0.1	-0.001225
25.711733	0.1	-0.001970
25.713400	0.1	-0.001937
25.715067	0.1	-0.001122
25.716733	0.1	-0.000298
25.718400	0.1	0.000047
25.720067	0.1	0.000061
25.721733	0.1	0.000023
25.723400	0.1	-0.000140
25.725067	0.1	-0.000563
25.726733	0.1	-0.001183
25.728400	0.1	-0.001974
25.730067	0.1	-0.002966
25.731733	0.1	-0.003837
25.733400	0.1	-0.004228
25.735067	0.1	-0.004009
25.736733	0.1	-0.002966
25.738400	0.1	-0.001183
25.740067	0.1	0.000419
25.741733	0.1	0.000740
25.743400	0.1	-0.000661
25.745067	0.1	-0.003399
25.746733	0.1	-0.006570
25.748400	0.1	-0.009234
25.750067	0.1	-0.011218
25.751733	0.1	-0.013001
25.753400	0.1	-0.014543
25.755067	0.1	-0.015409
25.756733	0.1	-0.015991
25.758400	0.1	-0.017015
25.760067	0.1	-0.018207
25.761733	0.1	-0.018552
25.763400	0.1	-0.017593
25.765067	0.1	-0.015963
25.766733	0.1	-0.014598
25.768400	0.1	-0.013583
25.770067	0.1	-0.012121
25.771733	0.1	-0.009546
25.773400	0.1	-0.006128
25.775067	0.1	-0.003278
25.776733	0.1	-0.002603
25.778400	0.1	-0.004526
25.780067	0.1	-0.008107
25.781733	0.1	-0.012186
25.783400	0.1	-0.016098
25.785067	0.1	-0.019711
25.786733	0.1	-0.023064
25.788400	0.1	-0.025546
25.790067	0.1	-0.026003
25.791733	0.1	-0.024000
25.793400	0.1	-0.020317
25.795067	0.1	-0.016149
25.796733	0.1	-0.012685
25.798400	0.1	-0.010794
25.800067	0.1	-0.010375
25.801733	0.1	-0.010417
25.803400	0.1	-0.010259
25.805067	0.1	-0.010249
25.806733	0.1	-0.010952
25.808400	0.1	-0.012354
25.810067	0.1	-0.014040
25.811733	0.1	-0.015628
25.813400	0.1	-0.016834
25.815067	0.1	-0.017215
25.816733	0.1	-0.016377
25.818400	0.1	-0.014575
25.820067	0.1	-0.012685
25.821733	0.1	-0.011562
25.823400	0.1	-0.011427
25.825067	0.1	-0.011767
25.826733	0.1	-0.012065
25.828400	0.1	-0.012582
25.830067	0.1	-0.014026
25.831733	0.1	-0.016335
25.833400	0.1	-0.018296
25.835067	0.1	-0.018841
25.836733	0.1	-0.018021
25.838400	0.1	-0.016489
25.840067	0.1	-0.014822
25.841733	0.1	-0.013453
25.843400	0.1	-0.012615
25.845067	0.1	-0.012158
25.846733	0.1	-0.011702
25.848400	0.1	-0.010943
25.850067	0.1	-0.009863
25.851733	0.1	-0.008880
25.853400	0.1	-0.008680
25.855067	0.1	-0.009681
25.856733	0.1	-0.011749
25.858400	0.1	-0.014189
25.860067	0.1	-0.015986
25.861733	0.1	-0.016429
25.863400	0.1	-0.015739
25.865067	0.1	-0.014789
25.866733	0.1	-0.014016
25.868400	0.1	-0.012959
25.870067	0.1	-0.011045
25.871733	0.1	-0.008540
25.873400	0.1	-0.006217
25.875067	0.1	-0.004577
25.876733	0.1	-0.003749
25.878400	0.1	-0.003539
25.880067	0.1	-0.003460
25.881733	0.1	-0.003157
25.883400	0.1	-0.002803
25.885067	0.1	-0.002878
25.886733	0.1	-0.003679
25.888400	0.1	-0.005374
25.890067	0.1	-0.007995
25.891733	0.1	-0.010962
25.893400	0.1	-0.013108
25.895067	0.1	-0.013416
25.896733	0.1	-0.011674
25.898400	0.1	-0.008615
25.900067	0.1	-0.005602
25.901733	0.1	-0.003800
25.903400	0.1	-0.003404
25.905067	0.1	-0.003865
25.906733	0.1	-0.004680
25.908400	0.1	-0.005742
25.910067	0.1	-0.007008
25.911733	0.1	-0.008163
25.913400	0.1	-0.008713
25.915067	0.1	-0.008377
25.916733	0.1	-0.007297
25.918400	0.1	-0.006072
25.920067	0.1	-0.005360
25.921733	0.1	-0.005565
25.923400	0.1	-0.006552
25.925067	0.1	-0.007893
25.926733	0.1	-0.009718
25.928400	0.1	-0.012591
25.930067	0.1	-0.016522
25.931733	0.1	-0.020838
25.933400	0.1	-0.024564
25.935067	0.1	-0.026613
25.936733	0.1	-0.026207
25.938400	0.1	-0.023409
25.940067	0.1	-0.019586
25.941733	0.1	-0.016675
25.943400	0.1	-0.015572
25.945067	0.1	-0.015772
25.946733	0.1	-0.016307
25.948400	0.1	-0.016624
25.950067	0.1	-0.016619
25.951733	0.1	-0.016377
25.953400	0.1	-0.016103
25.955067	0.1	-0.016210
25.956733	0.1	-0.017057
25.958400	0.1	-0.018589
25.960067	0.1	-0.020205
25.961733	0.1	-0.020792
25.963400	0.1	-0.019576
25.965067	0.1	-0.017034
25.966733	0.1	-0.014249
25.968400	0.1	-0.011907
25.970067	0.1	-0.010282
25.971733	0.1	-0.009281
25.973400	0.1	-0.008503
25.975067	0.1	-0.007814
25.976733	0.1	-0.007921
25.978400	0.1	-0.009965
25.980067	0.1	-0.014110
25.981733	0.1	-0.018957
25.983400	0.1	-0.022999
25.985067	0.1	-0.026193
25.986733	0.1	-0.029504
25.988400	0.1	-0.033514
25.990067	0.1	-0.037807
25.991733	0.1	-0.041439
25.993400	0.1	-0.043674
25.995067	0.1	-0.044224
25.996733	0.1	-0.043055
25.998400	0.1	-0.040582
26.000067	0.1	-0.037663
26.001733	0.1	-0.035008
26.003400	0.1	-0.032890
26.005067	0.1	-0.031306
26.006733	0.1	-0.030249
26.008400	0.1	-0.029826
26.010067	0.1	-0.030557
26.011733	0.1	-0.033020
26.013400	0.1	-0.037048
26.015067	0.1	-0.041532
26.016733	0.1	-0.044941
26.018400	0.1	-0.046310
26.020067	0.1	-0.045821
26.021733	0.1	-0.044210
26.023400	0.1	-0.042124
26.025067	0.1	-0.040405
26.026733	0.1	-0.039837
26.028400	0.1	-0.040215
26.030067	0.1	-0.040601
26.031733	0.1	-0.040527
26.033400	0.1	-0.040550
26.035067	0.1	-0.041346
26.036733	0.1	-0.042710
26.038400	0.1	-0.043814
26.040067	0.1	-0.044019
26.041733	0.1	-0.043232
26.043400	0.1	-0.041719
26.045067	0.1	-0.039763
26.046733	0.1	-0.037663
26.048400	0.1	-0.035870
26.050067	0.1	-0.034953
26.051733	0.1	-0.035577
26.053400	0.1	-0.038105
26.055067	0.1	-0.041928
26.056733	0.1	-0.045928
26.058400	0.1	-0.049667
26.060067	0.1	-0.053328
26.061733	0.1	-0.056727
26.063400	0.1	-0.059051
26.065067	0.1	-0.059553
26.066733	0.1	-0.058278
26.068400	0.1	-0.055968
26.070067	0.1	-0.053477
26.071733	0.1	-0.051279
26.073400	0.1	-0.049262
26.075067	0.1	-0.047032
26.076733	0.1	-0.044419
26.078400	0.1	-0.041979
26.080067	0.1	-0.040671
26.081733	0.1	-0.040759
26.083400	0.1	-0.041430
26.085067	0.1	-0.041537
26.086733	0.1	-0.040736
26.088400	0.1	-0.040000
26.090067	0.1	-0.040634
26.091733	0.1	-0.042948
26.093400	0.1	-0.046459
26.095067	0.1	-0.050529
26.096733	0.1	-0.054287
26.098400	0.1	-0.056769
26.100067	0.1	-0.057579
26.101733	0.1	-0.057104
26.103400	0.1	-0.056038
26.105067	0.1	-0.054892
26.106733	0.1	-0.053975
26.108400	0.1	-0.053332
26.110067	0.1	-0.052759
26.111733	0.1	-0.052107
26.113400	0.1	-0.051460
26.115067	0.1	-0.050911
26.116733	0.1	-0.050478
26.118400	0.1	-0.049979
26.120067	0.1	-0.049104
26.121733	0.1	-0.047749
26.123400	0.1	-0.046007
26.125067	0.1	-0.044121
26.126733	0.1	-0.042920
26.128400	0.1	-0.043116
26.130067	0.1	-0.043828
26.131733	0.1	-0.043437
26.133400	0.1	-0.041961
26.135067	0.1	-0.041178
26.136733	0.1	-0.042506
26.138400	0.1	-0.045635
26.140067	0.1	-0.049048
26.141733	0.1	-0.051204
26.143400	0.1	-0.051479
26.145067	0.1	-0.050357
26.146733	0.1	-0.048564
26.148400	0.1	-0.046589
26.150067	0.1	-0.045020
26.151733	0.1	-0.044424
26.153400	0.1	-0.045085
26.155067	0.1	-0.047185
26.156733	0.1	-0.050580
26.158400	0.1	-0.054361
26.160067	0.1	-0.057430
26.161733	0.1	-0.059176
26.163400	0.1	-0.059293
26.165067	0.1	-0.057649
26.166733	0.1	-0.054324
26.168400	0.1	-0.049635
26.170067	0.1	-0.044405
26.171733	0.1	-0.039921
26.173400	0.1	-0.037407
26.175067	0.1	-0.037607
26.176733	0.1	-0.040317
26.178400	0.1	-0.044336
26.180067	0.1	-0.048326
26.181733	0.1	-0.051432
26.183400	0.1	-0.053118
26.185067	0.1	-0.052806
26.186733	0.1	-0.050305
26.188400	0.1	-0.046515
26.190067	0.1	-0.042911
26.191733	0.1	-0.040536
26.193400	0.1	-0.039921
26.195067	0.1	-0.041183
26.196733	0.1	-0.043935
26.198400	0.1	-0.047605
26.200067	0.1	-0.051558
26.201733	0.1	-0.054906
26.203400	0.1	-0.056657
26.205067	0.1	-0.056573
26.206733	0.1	-0.055623
26.208400	0.1	-0.055153
26.210067	0.1	-0.055674
26.211733	0.1	-0.056326
26.213400	0.1	-0.055642
26.215067	0.1	-0.052983
26.216733	0.1	-0.049020
26.218400	0.1	-0.044997
26.220067	0.1	-0.042152
26.221733	0.1	-0.041332
26.223400	0.1	-0.042454
26.225067	0.1	-0.044736
26.226733	0.1	-0.047563
26.228400	0.1	-0.050482
26.230067	0.1	-0.052741
26.231733	0.1	-0.053849
26.233400	0.1	-0.054515
26.235067	0.1	-0.055982
26.236733	0.1	-0.058268
26.238400	0.1	-0.060033
26.240067	0.1	-0.060298
26.241733	0.1	-0.059409
26.243400	0.1	-0.058319
26.245067	0.1	-0.057705
26.246733	0.1	-0.057849
26.248400	0.1	-0.058650
26.250067	0.1	-0.059702
26.251733	0.1	-0.060718
26.253400	0.1	-0.061751
26.255067	0.1	-0.062906
26.256733	0.1	-0.064028
26.258400	0.1	-0.064666
26.260067	0.1	-0.064359
26.261733	0.1	-0.063116
26.263400	0.1	-0.061495
26.265067	0.1	-0.060084
26.266733	0.1	-0.059013
26.268400	0.1	-0.058245
26.270067	0.1	-0.058175
26.271733	0.1	-0.059474
26.273400	0.1	-0.062073
26.275067	0.1	-0.065006
26.276733	0.1	-0.067246
26.278400	0.1	-0.068159
26.280067	0.1	-0.067758
26.281733	0.1	-0.066631
26.283400	0.1	-0.065207
26.285067	0.1	-0.063921
26.286733	0.1	-0.063549
26.288400	0.1	-0.064317
26.290067	0.1	-0.065500
26.291733	0.1	-0.066175
26.293400	0.1	-0.065863
26.295067	0.1	-0.064611
26.296733	0.1	-0.062883
26.298400	0.1	-0.061439
26.300067	0.1	-0.061230
26.301733	0.1	-0.062762
26.303400	0.1	-0.065663
26.305067	0.1	-0.069169
26.306733	0.1	-0.072592
26.308400	0.1	-0.075321
26.310067	0.1	-0.076829
26.311733	0.1	-0.076792
26.313400	0.1	-0.075251
26.315067	0.1	-0.072792
26.316733	0.1	-0.070478
26.318400	0.1	-0.069416
26.320067	0.1	-0.070008
26.321733	0.1	-0.071609
26.323400	0.1	-0.073221
26.325067	0.1	-0.074264
26.326733	0.1	-0.074212
26.328400	0.1	-0.072382
26.330067	0.1	-0.069002
26.331733	0.1	-0.065477
26.333400	0.1	-0.063237
26.335067	0.1	-0.062883
26.336733	0.1	-0.064257
26.338400	0.1	-0.066552
26.340067	0.1	-0.068410
26.341733	0.1	-0.068578
26.343400	0.1	-0.066659
26.345067	0.1	-0.063251
26.346733	0.1	-0.059726
26.348400	0.1	-0.057835
26.350067	0.1	-0.058832
26.351733	0.1	-0.062450
26.353400	0.1	-0.066888
26.355067	0.1	-0.070082
26.356733	0.1	-0.070995
26.358400	0.1	-0.069719
26.360067	0.1	-0.066790
26.361733	0.1	-0.062855
26.363400	0.1	-0.058967
26.365067	0.1	-0.056555
26.366733	0.1	-0.056569
26.368400	0.1	-0.058701
26.370067	0.1	-0.061714
26.371733	0.1	-0.064308
26.373400	0.1	-0.065593
26.375067	0.1	-0.065374
26.376733	0.1	-0.064508
26.378400	0.1	-0.064261
26.380067	0.1	-0.065072
26.381733	0.1	-0.066324
26.383400	0.1	-0.067321
26.385067	0.1	-0.067567
26.386733	0.1	-0.066590
26.388400	0.1	-0.064485
26.390067	0.1	-0.062217
26.391733	0.1	-0.061095
26.393400	0.1	-0.061914
26.395067	0.1	-0.064289
26.396733	0.1	-0.067027
26.398400	0.1	-0.068978
26.400067	0.1	-0.069491
26.401733	0.1	-0.068443
26.403400	0.1	-0.066073
26.405067	0.1	-0.063046
26.406733	0.1	-0.060587
26.408400	0.1	-0.059735
26.410067	0.1	-0.060648
26.411733	0.1	-0.063013
26.413400	0.1	-0.066436
26.415067	0.1	-0.070152
26.416733	0.1	-0.073011
26.418400	0.1	-0.074180
26.420067	0.1	-0.073891
26.421733	0.1	-0.073197
26.423400	0.1	-0.073006
26.425067	0.1	-0.073290
26.426733	0.1	-0.073309
26.428400	0.1	-0.072760
26.430067	0.1	-0.071940
26.431733	0.1	-0.070804
26.433400	0.1	-0.068960
26.435067	0.1	-0.066613
26.436733	0.1	-0.064494
26.438400	0.1	-0.063195
26.440067	0.1	-0.062948
26.441733	0.1	-0.063698
26.443400	0.1	-0.065132
26.445067	0.1	-0.066487
26.446733	0.1	-0.066762
26.448400	0.1	-0.065840
26.450067	0.1	-0.064736
26.451733	0.1	-0.064466
26.453400	0.1	-0.065234
26.455067	0.1	-0.066599
26.456733	0.1	-0.068122
26.458400	0.1	-0.069584
26.460067	0.1	-0.070692
26.461733	0.1	-0.071172
26.463400	0.1	-0.071153
26.465067	0.1	-0.071088
26.466733	0.1	-0.071456
26.468400	0.1	-0.072643
26.470067	0.1	-0.074781
26.471733	0.1	-0.077663
26.473400	0.1	-0.080778
26.475067	0.1	-0.083498
26.476733	0.1	-0.085491
26.478400	0.1	-0.086646
26.480067	0.1	-0.086767
26.481733	0.1	-0.085877
26.483400	0.1	-0.084601
26.485067	0.1	-0.083591
26.486733	0.1	-0.082925
26.488400	0.1	-0.082427
26.490067	0.1	-0.082180
26.491733	0.1	-0.082571
26.493400	0.1	-0.083549
26.495067	0.1	-0.084131
26.496733	0.1	-0.083619
26.498400	0.1	-0.082734
26.500067	0.1	-0.082594
26.501733	0.1	-0.083502
26.503400	0.1	-0.085160
26.505067	0.1	-0.086981
26.506733	0.1	-0.088243
26.508400	0.1	-0.088825
26.510067	0.1	-0.089365
26.511733	0.1	-0.090390
26.513400	0.1	-0.091931
26.515067	0.1	-0.093752
26.516733	0.1	-0.095274
26.518400	0.1	-0.095572
26.520067	0.1	-0.094236
26.521733	0.1	-0.092085
26.523400	0.1	-0.090464
26.525067	0.1	-0.090259
26.526733	0.1	-0.091554
26.528400	0.1	-0.093491
26.530067	0.1	-0.094655
26.531733	0.1	-0.094124
26.533400	0.1	-0.092294
26.535067	0.1	-0.090785
26.536733	0.1	-0.091461
26.538400	0.1	-0.094967
26.540067	0.1	-0.099908
26.541733	0.1	-0.103936
26.543400	0.1	-0.105533
26.545067	0.1	-0.104755
26.546733	0.1	-0.102692
26.548400	0.1	-0.100271
26.550067	0.1	-0.097752
26.551733	0.1	-0.095312
26.553400	0.1	-0.093225
26.555067	0.1	-0.091586
26.556733	0.1	-0.090371
26.558400	0.1	-0.089542
26.560067	0.1	-0.089272
26.561733	0.1	-0.089905
26.563400	0.1	-0.091339
26.565067	0.1	-0.092937
26.566733	0.1	-0.094166
26.568400	0.1	-0.094865
26.570067	0.1	-0.095246
26.571733	0.1	-0.095689
26.573400	0.1	-0.096262
26.575067	0.1	-0.096536
26.576733	0.1	-0.095889
26.578400	0.1	-0.094031
26.580067	0.1	-0.091428
26.581733	0.1	-0.089058
26.583400	0.1	-0.087647
26.585067	0.1	-0.087228
26.586733	0.1	-0.087442
26.588400	0.1	-0.088210
26.590067	0.1	-0.089747
26.591733	0.1	-0.091949
26.593400	0.1	-0.094539
26.595067	0.1	-0.097337
26.596733	0.1	-0.099964
26.598400	0.1	-0.101794
26.600067	0.1	-0.102371
26.601733	0.1	-0.101556
26.603400	0.1	-0.099791
26.605067	0.1	-0.098199
26.606733	0.1	-0.097738
26.608400	0.1	-0.098450
26.610067	0.1	-0.099945
26.611733	0.1	-0.101901
26.613400	0.1	-0.103652
26.615067	0.1	-0.104425
26.616733	0.1	-0.103950
26.618400	0.1	-0.102567
26.620067	0.1	-0.101193
26.621733	0.1	-0.100555
26.623400	0.1	-0.100364
26.625067	0.1	-0.100131
26.626733	0.1	-0.100164
26.628400	0.1	-0.101170
26.630067	0.1	-0.103349
26.631733	0.1	-0.105700
26.633400	0.1	-0.106529
26.635067	0.1	-0.104811
26.636733	0.1	-0.100927
26.638400	0.1	-0.096406
26.640067	0.1	-0.092816
26.641733	0.1	-0.090552
26.643400	0.1	-0.089263
26.645067	0.1	-0.089146
26.646733	0.1	-0.090608
26.648400	0.1	-0.093267
26.650067	0.1	-0.096536
26.651733	0.1	-0.100238
26.653400	0.1	-0.103768
26.655067	0.1	-0.105873
26.656733	0.1	-0.105770
26.658400	0.1	-0.103721
26.660067	0.1	-0.100550
26.661733	0.1	-0.096951
26.663400	0.1	-0.093491
26.665067	0.1	-0.090837
26.666733	0.1	-0.089509
26.668400	0.1	-0.089621
26.670067	0.1	-0.090948
26.671733	0.1	-0.093016
26.673400	0.1	-0.095204
26.675067	0.1	-0.096881
26.676733	0.1	-0.097542
26.678400	0.1	-0.097328
26.680067	0.1	-0.096965
26.681733	0.1	-0.096960
26.683400	0.1	-0.097323
26.685067	0.1	-0.097831
26.686733	0.1	-0.098110
26.688400	0.1	-0.097891
26.690067	0.1	-0.097337
26.691733	0.1	-0.097151
26.693400	0.1	-0.098310
26.695067	0.1	-0.101263
26.696733	0.1	-0.105463
26.698400	0.1	-0.109700
26.700067	0.1	-0.112811
26.701733	0.1	-0.114292
26.703400	0.1	-0.114082
26.705067	0.1	-0.112257
26.706733	0.1	-0.109631
26.708400	0.1	-0.107521
26.710067	0.1	-0.106394
26.711733	0.1	-0.105849
26.713400	0.1	-0.105645
26.715067	0.1	-0.105803
26.716733	0.1	-0.106110
26.718400	0.1	-0.106227
26.720067	0.1	-0.106171
26.721733	0.1	-0.106357
26.723400	0.1	-0.107246
26.725067	0.1	-0.108783
26.726733	0.1	-0.110036
26.728400	0.1	-0.109784
26.730067	0.1	-0.107693
26.731733	0.1	-0.104578
26.733400	0.1	-0.101761
26.735067	0.1	-0.100415
26.736733	0.1	-0.100881
26.738400	0.1	-0.102860
26.740067	0.1	-0.106101
26.741733	0.1	-0.109877
26.743400	0.1	-0.112769
26.745067	0.1	-0.113999
26.746733	0.1	-0.114143
26.748400	0.1	-0.114152
26.750067	0.1	-0.114450
26.751733	0.1	-0.115121
26.753400	0.1	-0.116327
26.755067	0.1	-0.117905
26.756733	0.1	-0.119191
26.758400	0.1	-0.119787
26.760067	0.1	-0.119666
26.761733	0.1	-0.118739
26.763400	0.1	-0.116951
26.765067	0.1	-0.114981
26.766733	0.1	-0.114101
26.768400	0.1	-0.115037
26.770067	0.1	-0.117356
26.771733	0.1	-0.119973
26.773400	0.1	-0.121994
26.775067	0.1	-0.122832
26.776733	0.1	-0.121915
26.778400	0.1	-0.118953
26.780067	0.1	-0.114525
26.781733	0.1	-0.110106
26.783400	0.1	-0.107219
26.785067	0.1	-0.106385
26.786733	0.1	-0.107200
26.788400	0.1	-0.108946
26.790067	0.1	-0.110860
26.791733	0.1	-0.112508
26.793400	0.1	-0.113943
26.795067	0.1	-0.115526
26.796733	0.1	-0.117715
26.798400	0.1	-0.120625
26.800067	0.1	-0.123670
26.801733	0.1	-0.126231
26.803400	0.1	-0.128178
26.805067	0.1	-0.129500
26.806733	0.1	-0.130334
26.808400	0.1	-0.130851
26.810067	0.1	-0.130916
26.811733	0.1	-0.130250
26.813400	0.1	-0.128811
26.815067	0.1	-0.126977
26.816733	0.1	-0.125566
26.818400	0.1	-0.125337
26.820067	0.1	-0.126399
26.821733	0.1	-0.128308
26.823400	0.1	-0.130381
26.825067	0.1	-0.131731
26.826733	0.1	-0.131549
26.828400	0.1	-0.129831
26.830067	0.1	-0.127349
26.831733	0.1	-0.125044
26.833400	0.1	-0.123512
26.835067	0.1	-0.122576
26.836733	0.1	-0.121463
26.838400	0.1	-0.119801
26.840067	0.1	-0.118092
26.841733	0.1	-0.117128
26.843400	0.1	-0.117226
26.845067	0.1	-0.118008
26.846733	0.1	-0.118888
26.848400	0.1	-0.119465
26.850067	0.1	-0.119447
26.851733	0.1	-0.118911
26.853400	0.1	-0.118595
26.855067	0.1	-0.119000
26.856733	0.1	-0.119624
26.858400	0.1	-0.119628
26.860067	0.1	-0.118716
26.861733	0.1	-0.117100
26.863400	0.1	-0.115079
26.865067	0.1	-0.112820
26.866733	0.1	-0.110543
26.868400	0.1	-0.108504
26.870067	0.1	-0.106869
26.871733	0.1	-0.105887
26.873400	0.1	-0.105626
26.875067	0.1	-0.105603
26.876733	0.1	-0.105440
26.878400	0.1	-0.105356
26.880067	0.1	-0.105808
26.881733	0.1	-0.106888
26.883400	0.1	-0.108401
26.885067	0.1	-0.110432
26.886733	0.1	-0.113361
26.888400	0.1	-0.117263
26.890067	0.1	-0.121524
26.891733	0.1	-0.125142
26.893400	0.1	-0.127312
26.895067	0.1	-0.127875
26.896733	0.1	-0.127326
26.898400	0.1	-0.126236
26.900067	0.1	-0.125063
26.901733	0.1	-0.124187
26.903400	0.1	-0.123540
26.905067	0.1	-0.122562
26.906733	0.1	-0.120979
26.908400	0.1	-0.119177
26.910067	0.1	-0.117840
26.911733	0.1	-0.117454
26.913400	0.1	-0.117831
26.915067	0.1	-0.118511
26.916733	0.1	-0.119447
26.918400	0.1	-0.120834
26.920067	0.1	-0.122408
26.921733	0.1	-0.123344
26.923400	0.1	-0.123051
26.925067	0.1	-0.121966
26.926733	0.1	-0.120783
26.928400	0.1	-0.119414
26.930067	0.1	-0.117882
26.931733	0.1	-0.117086
26.933400	0.1	-0.117915
26.935067	0.1	-0.120131
26.936733	0.1	-0.122394
26.938400	0.1	-0.123549
26.940067	0.1	-0.123731
26.941733	0.1	-0.123796
26.943400	0.1	-0.124136
26.945067	0.1	-0.124569
26.946733	0.1	-0.124867
26.948400	0.1	-0.125146
26.950067	0.1	-0.125882
26.951733	0.1	-0.127330
26.953400	0.1	-0.129133
26.955067	0.1	-0.130739
26.956733	0.1	-0.131656
26.958400	0.1	-0.131223
26.960067	0.1	-0.129095
26.961733	0.1	-0.125938
26.963400	0.1	-0.123042
26.965067	0.1	-0.121230
26.966733	0.1	-0.120546
26.968400	0.1	-0.120988
26.970067	0.1	-0.122800
26.971733	0.1	-0.125612
26.973400	0.1	-0.128364
26.975067	0.1	-0.130273
26.976733	0.1	-0.131046
26.978400	0.1	-0.130711
26.980067	0.1	-0.129645
26.981733	0.1	-0.128453
26.983400	0.1	-0.127670
26.985067	0.1	-0.127307
26.986733	0.1	-0.126846
26.988400	0.1	-0.125915
26.990067	0.1	-0.124611
26.991733	0.1	-0.123470
26.993400	0.1	-0.123498
26.995067	0.1	-0.125570
26.996733	0.1	-0.129296
26.998400	0.1	-0.132918
27.000067	0.1	-0.134907
27.001733	0.1	-0.135317
27.003400	0.1	-0.135307
27.005067	0.1	-0.135936
27.006733	0.1	-0.137566
27.008400	0.1	-0.139587
27.010067	0.1	-0.140895
27.011733	0.1	-0.141282
27.013400	0.1	-0.141650
27.015067	0.1	-0.142399
27.016733	0.1	-0.142725
27.018400	0.1	-0.141975
27.020067	0.1	-0.140769
27.021733	0.1	-0.140243
27.023400	0.1	-0.140709
27.025067	0.1	-0.141412
27.026733	0.1	-0.141244
27.028400	0.1	-0.139754
27.030067	0.1	-0.137533
27.031733	0.1	-0.135535
27.033400	0.1	-0.134157
27.035067	0.1	-0.133039
27.036733	0.1	-0.131712
27.038400	0.1	-0.130353
27.040067	0.1	-0.129696
27.041733	0.1	-0.130213
27.043400	0.1	-0.131638
27.045067	0.1	-0.133286
27.046733	0.1	-0.134651
27.048400	0.1	-0.135782
27.050067	0.1	-0.137049
27.051733	0.1	-0.138143
27.053400	0.1	-0.138003
27.055067	0.1	-0.136127
27.056733	0.1	-0.133486
27.058400	0.1	-0.131885
27.060067	0.1	-0.132234
27.061733	0.1	-0.133687
27.063400	0.1	-0.134832
27.065067	0.1	-0.135112
27.066733	0.1	-0.134818
27.068400	0.1	-0.134637
27.070067	0.1	-0.134874
27.071733	0.1	-0.135051
27.073400	0.1	-0.134627
27.075067	0.1	-0.133668
27.076733	0.1	-0.132541
27.078400	0.1	-0.131619
27.080067	0.1	-0.131475
27.081733	0.1	-0.132504
27.083400	0.1	-0.134483
27.085067	0.1	-0.136872
27.086733	0.1	-0.139256
27.088400	0.1	-0.141100
27.090067	0.1	-0.141817
27.091733	0.1	-0.141012
27.093400	0.1	-0.138464
27.095067	0.1	-0.134567
27.096733	0.1	-0.130609
27.098400	0.1	-0.127880
27.100067	0.1	-0.126678
27.101733	0.1	-0.126418
27.103400	0.1	-0.126949
27.105067	0.1	-0.129049
27.106733	0.1	-0.132984
27.108400	0.1	-0.137375
27.110067	0.1	-0.140201
27.111733	0.1	-0.140476
27.113400	0.1	-0.138907
27.115067	0.1	-0.137058
27.116733	0.1	-0.135968
27.118400	0.1	-0.135736
27.120067	0.1	-0.136220
27.121733	0.1	-0.137342
27.123400	0.1	-0.138935
27.125067	0.1	-0.140746
27.126733	0.1	-0.142381
27.128400	0.1	-0.143028
27.130067	0.1	-0.142208
27.131733	0.1	-0.140714
27.133400	0.1	-0.139880
27.135067	0.1	-0.140192
27.136733	0.1	-0.141058
27.138400	0.1	-0.141500
27.140067	0.1	-0.140923
27.141733	0.1	-0.139303
27.143400	0.1	-0.137030
27.145067	0.1	-0.134604
27.146733	0.1	-0.132341
27.148400	0.1	-0.130651
27.150067	0.1	-0.130329
27.151733	0.1	-0.131894
27.153400	0.1	-0.134483
27.155067	0.1	-0.136462
27.156733	0.1	-0.137244
27.158400	0.1	-0.137524
27.160067	0.1	-0.137957
27.161733	0.1	-0.138422
27.163400	0.1	-0.138343
27.165067	0.1	-0.137514
27.166733	0.1	-0.136713
27.168400	0.1	-0.137105
27.170067	0.1	-0.138888
27.171733	0.1	-0.141058
27.173400	0.1	-0.142376
27.175067	0.1	-0.142353
27.176733	0.1	-0.141300
27.178400	0.1	-0.139945
27.180067	0.1	-0.139233
27.181733	0.1	-0.139973
27.183400	0.1	-0.142264
27.185067	0.1	-0.145445
27.186733	0.1	-0.148681
27.188400	0.1	-0.151400
27.190067	0.1	-0.153314
27.191733	0.1	-0.154437
27.193400	0.1	-0.155042
27.195067	0.1	-0.155168
27.196733	0.1	-0.154432
27.198400	0.1	-0.152532
27.200067	0.1	-0.149775
27.201733	0.1	-0.147051
27.203400	0.1	-0.145035
27.205067	0.1	-0.143764
27.206733	0.1	-0.143242
27.208400	0.1	-0.143657
27.210067	0.1	-0.144821
27.211733	0.1	-0.146003
27.213400	0.1	-0.146399
27.215067	0.1	-0.145622
27.216733	0.1	-0.143885
27.218400	0.1	-0.141780
27.220067	0.1	-0.140169
27.221733	0.1	-0.139759
27.223400	0.1	-0.140332
27.225067	0.1	-0.140779
27.226733	0.1	-0.140308
27.228400	0.1	-0.139237
27.230067	0.1	-0.138069
27.231733	0.1	-0.136606
27.233400	0.1	-0.134613
27.235067	0.1	-0.132448
27.236733	0.1	-0.130646
27.238400	0.1	-0.129463
27.240067	0.1	-0.129244
27.241733	0.1	-0.130641
27.243400	0.1	-0.133556
27.245067	0.1	-0.136592
27.246733	0.1	-0.138478
27.248400	0.1	-0.139428
27.250067	0.1	-0.140644
27.251733	0.1	-0.142884
27.253400	0.1	-0.145724
27.255067	0.1	-0.148104
27.256733	0.1	-0.149240
27.258400	0.1	-0.149109
27.260067	0.1	-0.148430
27.261733	0.1	-0.148071
27.263400	0.1	-0.148308
27.265067	0.1	-0.148839
27.266733	0.1	-0.149244
27.268400	0.1	-0.148928
27.270067	0.1	-0.147456
27.271733	0.1	-0.145212
27.273400	0.1	-0.143196
27.275067	0.1	-0.141989
27.276733	0.1	-0.141426
27.278400	0.1	-0.141356
27.280067	0.1	-0.142227
27.281733	0.1	-0.144527
27.283400	0.1	-0.148113
27.285067	0.1	-0.152090
27.286733	0.1	-0.155289
27.288400	0.1	-0.156807
27.290067	0.1	-0.156397
27.291733	0.1	-0.154749
27.293400	0.1	-0.153142
27.295067	0.1	-0.152658
27.296733	0.1	-0.153724
27.298400	0.1	-0.156038
27.300067	0.1	-0.158828
27.301733	0.1	-0.161533
27.303400	0.1	-0.164108
27.305067	0.1	-0.166493
27.306733	0.1	-0.168174
27.308400	0.1	-0.168728
27.310067	0.1	-0.168346
27.311733	0.1	-0.167550
27.313400	0.1	-0.166786
27.315067	0.1	-0.166395
27.316733	0.1	-0.166250
27.318400	0.1	-0.165836
27.320067	0.1	-0.164984
27.321733	0.1	-0.164127
27.323400	0.1	-0.163894
27.325067	0.1	-0.164686
27.326733	0.1	-0.166241
27.328400	0.1	-0.167759
27.330067	0.1	-0.168569
27.331733	0.1	-0.168541
27.333400	0.1	-0.167750
27.335067	0.1	-0.166185
27.336733	0.1	-0.163941
27.338400	0.1	-0.161342
27.340067	0.1	-0.158818
27.341733	0.1	-0.156793
27.343400	0.1	-0.155689
27.345067	0.1	-0.155699
27.346733	0.1	-0.156304
27.348400	0.1	-0.156546
27.350067	0.1	-0.156281
27.351733	0.1	-0.156378
27.353400	0.1	-0.157617
27.355067	0.1	-0.159959
27.356733	0.1	-0.162874
27.358400	0.1	-0.165887
27.360067	0.1	-0.168546
27.361733	0.1	-0.170004
27.363400	0.1	-0.169510
27.365067	0.1	-0.167489
27.366733	0.1	-0.165426
27.368400	0.1	-0.164392
27.370067	0.1	-0.164364
27.371733	0.1	-0.164788
27.373400	0.1	-0.165310
27.375067	0.1	-0.165924
27.376733	0.1	-0.166679
27.378400	0.1	-0.167727
27.380067	0.1	-0.169296
27.381733	0.1	-0.171131
27.383400	0.1	-0.172593
27.385067	0.1	-0.173328
27.386733	0.1	-0.173119
27.388400	0.1	-0.171745
27.390067	0.1	-0.169291
27.391733	0.1	-0.166344
27.393400	0.1	-0.163866
27.395067	0.1	-0.162921
27.396733	0.1	-0.164295
27.398400	0.1	-0.168104
27.400067	0.1	-0.173259
27.401733	0.1	-0.177552
27.403400	0.1	-0.179205
27.405067	0.1	-0.178348
27.406733	0.1	-0.176537
27.408400	0.1	-0.175210
27.410067	0.1	-0.174702
27.411733	0.1	-0.174525
27.413400	0.1	-0.174134
27.415067	0.1	-0.173347
27.416733	0.1	-0.172378
27.418400	0.1	-0.171643
27.420067	0.1	-0.171489
27.421733	0.1	-0.171955
27.423400	0.1	-0.172677
27.425067	0.1	-0.173203
27.426733	0.1	-0.172979
27.428400	0.1	-0.171340
27.430067	0.1	-0.168248
27.431733	0.1	-0.164639
27.433400	0.1	-0.161496
27.435067	0.1	-0.159130
27.436733	0.1	-0.157640
27.438400	0.1	-0.157161
27.440067	0.1	-0.157803
27.441733	0.1	-0.159792
27.443400	0.1	-0.163014
27.445067	0.1	-0.166437
27.446733	0.1	-0.169049
27.448400	0.1	-0.170842
27.450067	0.1	-0.172122
27.451733	0.1	-0.172835
27.453400	0.1	-0.173058
27.455067	0.1	-0.173217
27.456733	0.1	-0.173654
27.458400	0.1	-0.174395
27.460067	0.1	-0.175033
27.461733	0.1	-0.174758
27.463400	0.1	-0.173114
27.465067	0.1	-0.170697
27.466733	0.1	-0.168672
27.468400	0.1	-0.167997
27.470067	0.1	-0.169198
27.471733	0.1	-0.172099
27.473400	0.1	-0.175619
27.475067	0.1	-0.178390
27.476733	0.1	-0.179564
27.478400	0.1	-0.178958
27.480067	0.1	-0.176849
27.481733	0.1	-0.174125
27.483400	0.1	-0.172178
27.485067	0.1	-0.171871
27.486733	0.1	-0.172975
27.488400	0.1	-0.174791
27.490067	0.1	-0.176737
27.491733	0.1	-0.178390
27.493400	0.1	-0.179661
27.495067	0.1	-0.180742
27.496733	0.1	-0.181203
27.498400	0.1	-0.180164
27.500067	0.1	-0.177994
27.501733	0.1	-0.176760
27.503400	0.1	-0.178306
27.505067	0.1	-0.182274
27.506733	0.1	-0.186316
27.508400	0.1	-0.188360
27.510067	0.1	-0.188057
27.511733	0.1	-0.186292
27.513400	0.1	-0.184109
27.515067	0.1	-0.182199
27.516733	0.1	-0.180709
27.518400	0.1	-0.179554
27.520067	0.1	-0.178800
27.521733	0.1	-0.178390
27.523400	0.1	-0.177980
27.525067	0.1	-0.177328
27.526733	0.1	-0.176392
27.528400	0.1	-0.175382
27.530067	0.1	-0.175023
27.531733	0.1	-0.175959
27.533400	0.1	-0.177734
27.535067	0.1	-0.179098
27.536733	0.1	-0.179540
27.538400	0.1	-0.179987
27.540067	0.1	-0.181561
27.541733	0.1	-0.184099
27.543400	0.1	-0.186511
27.545067	0.1	-0.187941
27.546733	0.1	-0.188123
27.548400	0.1	-0.187140
27.550067	0.1	-0.185603
27.551733	0.1	-0.184500
27.553400	0.1	-0.184136
27.555067	0.1	-0.183708
27.556733	0.1	-0.182753
27.558400	0.1	-0.181743
27.560067	0.1	-0.180989
27.561733	0.1	-0.180290
27.563400	0.1	-0.179703
27.565067	0.1	-0.179694
27.566733	0.1	-0.180537
27.568400	0.1	-0.182241
27.570067	0.1	-0.184723
27.571733	0.1	-0.187447
27.573400	0.1	-0.189086
27.575067	0.1	-0.188239
27.576733	0.1	-0.184746
27.578400	0.1	-0.179806
27.580067	0.1	-0.174982
27.581733	0.1	-0.171410
27.583400	0.1	-0.169566
27.585067	0.1	-0.169594
27.586733	0.1	-0.171605
27.588400	0.1	-0.175340
27.590067	0.1	-0.180062
27.591733	0.1	-0.184993
27.593400	0.1	-0.189319
27.595067	0.1	-0.192360
27.596733	0.1	-0.194181
27.598400	0.1	-0.195224
27.600067	0.1	-0.195596
27.601733	0.1	-0.195662
27.603400	0.1	-0.196034
27.605067	0.1	-0.196467
27.606733	0.1	-0.195839
27.608400	0.1	-0.193506
27.610067	0.1	-0.190032
27.611733	0.1	-0.186618
27.613400	0.1	-0.184192
27.615067	0.1	-0.183014
27.616733	0.1	-0.182963
27.618400	0.1	-0.183904
27.620067	0.1	-0.185687
27.621733	0.1	-0.188053
27.623400	0.1	-0.190684
27.625067	0.1	-0.193026
27.626733	0.1	-0.194563
27.628400	0.1	-0.195378
27.630067	0.1	-0.196146
27.631733	0.1	-0.197459
27.633400	0.1	-0.199145
27.635067	0.1	-0.200034
27.636733	0.1	-0.198972
27.638400	0.1	-0.195969
27.640067	0.1	-0.191955
27.641733	0.1	-0.188132
27.643400	0.1	-0.185510
27.645067	0.1	-0.184383
27.646733	0.1	-0.184146
27.648400	0.1	-0.183955
27.650067	0.1	-0.183629
27.651733	0.1	-0.183643
27.653400	0.1	-0.184532
27.655067	0.1	-0.186427
27.656733	0.1	-0.188928
27.658400	0.1	-0.191289
27.660067	0.1	-0.192849
27.661733	0.1	-0.193454
27.663400	0.1	-0.193394
27.665067	0.1	-0.192900
27.666733	0.1	-0.192034
27.668400	0.1	-0.191107
27.670067	0.1	-0.190889
27.671733	0.1	-0.192262
27.673400	0.1	-0.195471
27.675067	0.1	-0.199638
27.676733	0.1	-0.203229
27.678400	0.1	-0.205282
27.680067	0.1	-0.206092
27.681733	0.1	-0.206274
27.683400	0.1	-0.205762
27.685067	0.1	-0.204169
27.686733	0.1	-0.201575
27.688400	0.1	-0.198539
27.690067	0.1	-0.195731
27.691733	0.1	-0.193832
27.693400	0.1	-0.193464
27.695067	0.1	-0.194777
27.696733	0.1	-0.197263
27.698400	0.1	-0.200076
27.700067	0.1	-0.202428
27.701733	0.1	-0.203834
27.703400	0.1	-0.203997
27.705067	0.1	-0.202931
27.706733	0.1	-0.201170
27.708400	0.1	-0.199466
27.710067	0.1	-0.198260
27.711733	0.1	-0.197501
27.713400	0.1	-0.197152
27.715067	0.1	-0.197869
27.716733	0.1	-0.200272
27.718400	0.1	-0.203522
27.720067	0.1	-0.205943
27.721733	0.1	-0.206805
27.723400	0.1	-0.206647
27.725067	0.1	-0.205799
27.726733	0.1	-0.203927
27.728400	0.1	-0.201403
27.730067	0.1	-0.199769
27.731733	0.1	-0.200099
27.733400	0.1	-0.201892
27.735067	0.1	-0.203853
27.736733	0.1	-0.205170
27.738400	0.1	-0.205967
27.740067	0.1	-0.206893
27.741733	0.1	-0.207978
27.743400	0.1	-0.208411
27.745067	0.1	-0.208002
27.746733	0.1	-0.207801
27.748400	0.1	-0.208784
27.750067	0.1	-0.210893
27.751733	0.1	-0.213496
27.753400	0.1	-0.216034
27.755067	0.1	-0.217920
27.756733	0.1	-0.218260
27.758400	0.1	-0.216379
27.760067	0.1	-0.212737
27.761733	0.1	-0.208900
27.763400	0.1	-0.206633
27.765067	0.1	-0.206907
27.766733	0.1	-0.209543
27.768400	0.1	-0.213413
27.770067	0.1	-0.217301
27.771733	0.1	-0.220318
27.773400	0.1	-0.221333
27.775067	0.1	-0.219336
27.776733	0.1	-0.214758
27.778400	0.1	-0.209236
27.780067	0.1	-0.204421
27.781733	0.1	-0.201324
27.783400	0.1	-0.200248
27.785067	0.1	-0.200910
27.786733	0.1	-0.202442
27.788400	0.1	-0.203894
27.790067	0.1	-0.205073
27.791733	0.1	-0.206544
27.793400	0.1	-0.208933
27.795067	0.1	-0.212290
27.796733	0.1	-0.215936
27.798400	0.1	-0.219108
27.800067	0.1	-0.221762
27.801733	0.1	-0.224197
27.803400	0.1	-0.225850
27.805067	0.1	-0.225543
27.806733	0.1	-0.223098
27.808400	0.1	-0.219522
27.810067	0.1	-0.215848
27.811733	0.1	-0.212677
27.813400	0.1	-0.210400
27.815067	0.1	-0.209459
27.816733	0.1	-0.210404
27.818400	0.1	-0.213189
27.820067	0.1	-0.216807
27.821733	0.1	-0.219885
27.823400	0.1	-0.221487
27.825067	0.1	-0.221482
27.826733	0.1	-0.220519
27.828400	0.1	-0.219648
27.830067	0.1	-0.219611
27.831733	0.1	-0.220491
27.833400	0.1	-0.222074
27.835067	0.1	-0.223997
27.836733	0.1	-0.225566
27.838400	0.1	-0.226013
27.840067	0.1	-0.224924
27.841733	0.1	-0.222530
27.843400	0.1	-0.219620
27.845067	0.1	-0.216886
27.846733	0.1	-0.214651
27.848400	0.1	-0.213282
27.850067	0.1	-0.213385
27.851733	0.1	-0.215163
27.853400	0.1	-0.217799
27.855067	0.1	-0.219997
27.856733	0.1	-0.221012
27.858400	0.1	-0.220886
27.860067	0.1	-0.220146
27.861733	0.1	-0.219666
27.863400	0.1	-0.220495
27.865067	0.1	-0.223084
27.866733	0.1	-0.226493
27.868400	0.1	-0.228686
27.870067	0.1	-0.228332
27.871733	0.1	-0.226186
27.873400	0.1	-0.224174
27.875067	0.1	-0.223466
27.876733	0.1	-0.223941
27.878400	0.1	-0.224723
27.880067	0.1	-0.224882
27.881733	0.1	-0.224174
27.883400	0.1	-0.223177
27.885067	0.1	-0.222614
27.886733	0.1	-0.222926
27.888400	0.1	-0.224030
27.890067	0.1	-0.225012
27.891733	0.1	-0.224938
27.893400	0.1	-0.223741
27.895067	0.1	-0.222027
27.896733	0.1	-0.220691
27.898400	0.1	-0.220519
27.900067	0.1	-0.221529
27.901733	0.1	-0.222786
27.903400	0.1	-0.223313
27.905067	0.1	-0.223024
27.906733	0.1	-0.222614
27.908400	0.1	-0.223015
27.910067	0.1	-0.224803
27.911733	0.1	-0.227629
27.913400	0.1	-0.230498
27.915067	0.1	-0.232602
27.916733	0.1	-0.233622
27.918400	0.1	-0.233627
27.920067	0.1	-0.232821
27.921733	0.1	-0.231410
27.923400	0.1	-0.229590
27.925067	0.1	-0.227848
27.926733	0.1	-0.226907
27.928400	0.1	-0.226945
27.930067	0.1	-0.227354
27.931733	0.1	-0.227508
27.933400	0.1	-0.227252
27.935067	0.1	-0.226684
27.936733	0.1	-0.226065
27.938400	0.1	-0.225753
27.940067	0.1	-0.225748
27.941733	0.1	-0.225678
27.943400	0.1	-0.225431
27.945067	0.1	-0.225226
27.946733	0.1	-0.225515
27.948400	0.1	-0.226870
27.950067	0.1	-0.229208
27.951733	0.1	-0.231448
27.953400	0.1	-0.232365
27.955067	0.1	-0.231490
27.956733	0.1	-0.229254
27.958400	0.1	-0.226744
27.960067	0.1	-0.225175
27.961733	0.1	-0.225152
27.963400	0.1	-0.226363
27.965067	0.1	-0.228174
27.966733	0.1	-0.230041
27.968400	0.1	-0.231420
27.970067	0.1	-0.231969
27.971733	0.1	-0.231788
27.973400	0.1	-0.231406
27.975067	0.1	-0.231373
27.976733	0.1	-0.231722
27.978400	0.1	-0.232090
27.980067	0.1	-0.232169
27.981733	0.1	-0.231927
27.983400	0.1	-0.231648
27.985067	0.1	-0.231205
27.986733	0.1	-0.229790
27.988400	0.1	-0.227108
27.990067	0.1	-0.223983
27.991733	0.1	-0.221520
27.993400	0.1	-0.220495
27.995067	0.1	-0.221506
27.996733	0.1	-0.224747
27.998400	0.1	-0.229562
28.000067	0.1	-0.234377
28.001733	0.1	-0.237185
28.003400	0.1	-0.236826
28.005067	0.1	-0.234176
28.006733	0.1	-0.231750
28.008400	0.1	-0.231895
28.010067	0.1	-0.234894
28.011733	0.1	-0.238600
28.013400	0.1	-0.240384
28.015067	0.1	-0.239327
28.016733	0.1	-0.236626
28.018400	0.1	-0.234386
28.020067	0.1	-0.233869
28.021733	0.1	-0.234717
28.023400	0.1	-0.235741
28.025067	0.1	-0.235853
28.026733	0.1	-0.234307
28.028400	0.1	-0.230898
28.030067	0.1	-0.226405
28.031733	0.1	-0.222563
28.033400	0.1	-0.221068
28.035067	0.1	-0.222339
28.036733	0.1	-0.225478
28.038400	0.1	-0.229040
28.040067	0.1	-0.231918
28.041733	0.1	-0.233743
28.043400	0.1	-0.234796
28.045067	0.1	-0.235764
28.046733	0.1	-0.237226
28.048400	0.1	-0.238963
28.050067	0.1	-0.240132
28.051733	0.1	-0.240183
28.053400	0.1	-0.239359
28.055067	0.1	-0.238209
28.056733	0.1	-0.236817
28.058400	0.1	-0.234926
28.060067	0.1	-0.232840
28.061733	0.1	-0.231345
28.063400	0.1	-0.230670
28.065067	0.1	-0.230302
28.066733	0.1	-0.229818
28.068400	0.1	-0.229278
28.070067	0.1	-0.229096
28.071733	0.1	-0.229729
28.073400	0.1	-0.231280
28.075067	0.1	-0.233199
28.076733	0.1	-0.234796
28.078400	0.1	-0.236118
28.080067	0.1	-0.237767
28.081733	0.1	-0.239620
28.083400	0.1	-0.240589
28.085067	0.1	-0.239820
28.086733	0.1	-0.237525
28.088400	0.1	-0.234465
28.090067	0.1	-0.231410
28.091733	0.1	-0.229273
28.093400	0.1	-0.228770
28.095067	0.1	-0.229827
28.096733	0.1	-0.231978
28.098400	0.1	-0.234945
28.100067	0.1	-0.238367
28.101733	0.1	-0.241487
28.103400	0.1	-0.243611
28.105067	0.1	-0.244700
28.106733	0.1	-0.245166
28.108400	0.1	-0.245287
28.110067	0.1	-0.245213
28.111733	0.1	-0.245138
28.113400	0.1	-0.245124
28.115067	0.1	-0.244733
28.116733	0.1	-0.243350
28.118400	0.1	-0.240905
28.120067	0.1	-0.238079
28.121733	0.1	-0.235676
28.123400	0.1	-0.234032
28.125067	0.1	-0.232803
28.126733	0.1	-0.231392
28.128400	0.1	-0.229888
28.130067	0.1	-0.229185
28.131733	0.1	-0.229916
28.133400	0.1	-0.231676
28.135067	0.1	-0.233515
28.136733	0.1	-0.234772
28.138400	0.1	-0.235518
28.140067	0.1	-0.236263
28.141733	0.1	-0.237436
28.143400	0.1	-0.239094
28.145067	0.1	-0.240728
28.146733	0.1	-0.241855
28.148400	0.1	-0.242642
28.150067	0.1	-0.243234
28.151733	0.1	-0.243243
28.153400	0.1	-0.242484
28.155067	0.1	-0.241594
28.156733	0.1	-0.241417
28.158400	0.1	-0.242214
28.160067	0.1	-0.243844
28.161733	0.1	-0.246153
28.163400	0.1	-0.248710
28.165067	0.1	-0.250442
28.166733	0.1	-0.250358
28.168400	0.1	-0.248714
28.170067	0.1	-0.246735
28.171733	0.1	-0.245636
28.173400	0.1	-0.246000
28.175067	0.1	-0.247378
28.176733	0.1	-0.248794
28.178400	0.1	-0.249804
28.180067	0.1	-0.250572
28.181733	0.1	-0.251168
28.183400	0.1	-0.251243
28.185067	0.1	-0.250652
28.186733	0.1	-0.250023
28.188400	0.1	-0.250004
28.190067	0.1	-0.250270
28.191733	0.1	-0.249986
28.193400	0.1	-0.249059
28.195067	0.1	-0.248230
28.196733	0.1	-0.247923
28.198400	0.1	-0.247550
28.200067	0.1	-0.246395
28.201733	0.1	-0.244640
28.203400	0.1	-0.243294
28.205067	0.1	-0.243275
28.206733	0.1	-0.244733
28.208400	0.1	-0.247103
28.210067	0.1	-0.249632
28.211733	0.1	-0.251825
28.213400	0.1	-0.253534
28.215067	0.1	-0.254605
28.216733	0.1	-0.254894
28.218400	0.1	-0.254656
28.220067	0.1	-0.254614
28.221733	0.1	-0.255392
28.223400	0.1	-0.256961
28.225067	0.1	-0.258605
28.226733	0.1	-0.259490
28.228400	0.1	-0.259392
28.230067	0.1	-0.258735
28.231733	0.1	-0.257893
28.233400	0.1	-0.256798
28.235067	0.1	-0.255550
28.236733	0.1	-0.254726
28.238400	0.1	-0.254661
28.240067	0.1	-0.254922
28.241733	0.1	-0.254666
28.243400	0.1	-0.253241
28.245067	0.1	-0.250819
28.246733	0.1	-0.248486
28.248400	0.1	-0.247047
28.250067	0.1	-0.246228
28.251733	0.1	-0.245306
28.253400	0.1	-0.244230
28.255067	0.1	-0.243885
28.256733	0.1	-0.245068
28.258400	0.1	-0.247317
28.260067	0.1	-0.249362
28.261733	0.1	-0.250442
28.263400	0.1	-0.250810
28.265067	0.1	-0.251061
28.266733	0.1	-0.251341
28.268400	0.1	-0.251429
28.270067	0.1	-0.251364
28.271733	0.1	-0.251802
28.273400	0.1	-0.253408
28.275067	0.1	-0.255997
28.276733	0.1	-0.258600
28.278400	0.1	-0.260407
28.280067	0.1	-0.261320
28.281733	0.1	-0.261422
28.283400	0.1	-0.260528
28.285067	0.1	-0.258498
28.286733	0.1	-0.255816
28.288400	0.1	-0.253716
28.290067	0.1	-0.253310
28.291733	0.1	-0.254526
28.293400	0.1	-0.256272
28.295067	0.1	-0.257548
28.296733	0.1	-0.258246
28.298400	0.1	-0.259010
28.300067	0.1	-0.260188
28.301733	0.1	-0.261036
28.303400	0.1	-0.260295
28.305067	0.1	-0.257543
28.306733	0.1	-0.253911
28.308400	0.1	-0.251262
28.310067	0.1	-0.250260
28.311733	0.1	-0.250135
28.313400	0.1	-0.250232
28.315067	0.1	-0.250489
28.316733	0.1	-0.250773
28.318400	0.1	-0.250852
28.320067	0.1	-0.250861
28.321733	0.1	-0.251285
28.323400	0.1	-0.252360
28.325067	0.1	-0.253916
28.326733	0.1	-0.255601
28.328400	0.1	-0.256915
28.330067	0.1	-0.257296
28.331733	0.1	-0.256575
28.333400	0.1	-0.255234
28.335067	0.1	-0.254475
28.336733	0.1	-0.255737
28.338400	0.1	-0.259397
28.340067	0.1	-0.263834
28.341733	0.1	-0.266572
28.343400	0.1	-0.266414
28.345067	0.1	-0.264090
28.346733	0.1	-0.261259
28.348400	0.1	-0.259364
28.350067	0.1	-0.258987
28.351733	0.1	-0.259811
28.353400	0.1	-0.261269
28.355067	0.1	-0.262856
28.356733	0.1	-0.263914
28.358400	0.1	-0.264314
28.360067	0.1	-0.264668
28.361733	0.1	-0.265189
28.363400	0.1	-0.265529
28.365067	0.1	-0.265753
28.366733	0.1	-0.266256
28.368400	0.1	-0.267080
28.370067	0.1	-0.268016
28.371733	0.1	-0.268756
28.373400	0.1	-0.269050
28.375067	0.1	-0.268896
28.376733	0.1	-0.268426
28.378400	0.1	-0.267806
28.380067	0.1	-0.267429
28.381733	0.1	-0.267853
28.383400	0.1	-0.269427
28.385067	0.1	-0.271923
28.386733	0.1	-0.274498
28.388400	0.1	-0.276328
28.390067	0.1	-0.277124
28.391733	0.1	-0.277152
28.393400	0.1	-0.276607
28.395067	0.1	-0.275136
28.396733	0.1	-0.272733
28.398400	0.1	-0.270414
28.400067	0.1	-0.269366
28.401733	0.1	-0.270070
28.403400	0.1	-0.272254
28.405067	0.1	-0.275131
28.406733	0.1	-0.277101
28.408400	0.1	-0.276114
28.410067	0.1	-0.271676
28.411733	0.1	-0.265799
28.413400	0.1	-0.261157
28.415067	0.1	-0.259178
28.416733	0.1	-0.259606
28.418400	0.1	-0.261022
28.420067	0.1	-0.262167
28.421733	0.1	-0.262856
28.423400	0.1	-0.263378
28.425067	0.1	-0.263825
28.426733	0.1	-0.264472
28.428400	0.1	-0.266125
28.430067	0.1	-0.269613
28.431733	0.1	-0.274838
28.433400	0.1	-0.280365
28.435067	0.1	-0.284300
28.436733	0.1	-0.285683
28.438400	0.1	-0.284784
28.440067	0.1	-0.282251
28.441733	0.1	-0.278745
28.443400	0.1	-0.275145
28.445067	0.1	-0.272673
28.446733	0.1	-0.272086
28.448400	0.1	-0.272631
28.450067	0.1	-0.272845
28.451733	0.1	-0.272272
28.453400	0.1	-0.271457
28.455067	0.1	-0.270992
28.456733	0.1	-0.271113
28.458400	0.1	-0.271616
28.460067	0.1	-0.272058
28.461733	0.1	-0.272053
28.463400	0.1	-0.271541
28.465067	0.1	-0.270968
28.466733	0.1	-0.270898
28.468400	0.1	-0.271495
28.470067	0.1	-0.272472
28.471733	0.1	-0.273399
28.473400	0.1	-0.274046
28.475067	0.1	-0.274624
28.476733	0.1	-0.275597
28.478400	0.1	-0.277124
28.480067	0.1	-0.278684
28.481733	0.1	-0.279541
28.483400	0.1	-0.279313
28.485067	0.1	-0.278014
28.486733	0.1	-0.276132
28.488400	0.1	-0.274768
28.490067	0.1	-0.274843
28.491733	0.1	-0.276295
28.493400	0.1	-0.278428
28.495067	0.1	-0.280673
28.496733	0.1	-0.282698
28.498400	0.1	-0.284058
28.500067	0.1	-0.284142
28.501733	0.1	-0.283006
28.503400	0.1	-0.281706
28.505067	0.1	-0.281106
28.506733	0.1	-0.280784
28.508400	0.1	-0.279611
28.510067	0.1	-0.277325
28.511733	0.1	-0.274894
28.513400	0.1	-0.273362
28.515067	0.1	-0.273078
28.516733	0.1	-0.273781
28.518400	0.1	-0.274559
28.520067	0.1	-0.274163
28.521733	0.1	-0.272165
28.523400	0.1	-0.269637
28.525067	0.1	-0.268081
28.526733	0.1	-0.267848
28.528400	0.1	-0.267811
28.530067	0.1	-0.266735
28.531733	0.1	-0.264854
28.533400	0.1	-0.263434
28.535067	0.1	-0.263173
28.536733	0.1	-0.263881
28.538400	0.1	-0.265096
28.540067	0.1	-0.266461
28.541733	0.1	-0.267639
28.543400	0.1	-0.268635
28.545067	0.1	-0.269921
28.546733	0.1	-0.271783
28.548400	0.1	-0.273883
28.550067	0.1	-0.275564
28.551733	0.1	-0.276086
28.553400	0.1	-0.274959
28.555067	0.1	-0.272668
28.556733	0.1	-0.270484
28.558400	0.1	-0.269185
28.560067	0.1	-0.268631
28.561733	0.1	-0.268659
28.563400	0.1	-0.269529
28.565067	0.1	-0.271229
28.566733	0.1	-0.272887
28.568400	0.1	-0.273408
28.570067	0.1	-0.272524
28.571733	0.1	-0.270880
28.573400	0.1	-0.269311
28.575067	0.1	-0.268342
28.576733	0.1	-0.268300
28.578400	0.1	-0.269366
28.580067	0.1	-0.271262
28.581733	0.1	-0.273325
28.583400	0.1	-0.275262
28.585067	0.1	-0.277413
28.586733	0.1	-0.280151
28.588400	0.1	-0.283159
28.590067	0.1	-0.285362
28.591733	0.1	-0.285865
28.593400	0.1	-0.284621
28.595067	0.1	-0.282256
28.596733	0.1	-0.279779
28.598400	0.1	-0.277935
28.600067	0.1	-0.276701
28.601733	0.1	-0.275890
28.603400	0.1	-0.275681
28.605067	0.1	-0.275997
28.606733	0.1	-0.276258
28.608400	0.1	-0.275830
28.610067	0.1	-0.274233
28.611733	0.1	-0.271285
28.613400	0.1	-0.267681
28.615067	0.1	-0.264957
28.616733	0.1	-0.264389
28.618400	0.1	-0.265823
28.620067	0.1	-0.267979
28.621733	0.1	-0.269786
28.623400	0.1	-0.271141
28.625067	0.1	-0.272593
28.626733	0.1	-0.274628
28.628400	0.1	-0.277418
28.630067	0.1	-0.280715
28.631733	0.1	-0.283602
28.633400	0.1	-0.285082
28.635067	0.1	-0.284850
28.636733	0.1	-0.283243
28.638400	0.1	-0.281059
28.640067	0.1	-0.279089
28.641733	0.1	-0.277525
28.643400	0.1	-0.276477
28.645067	0.1	-0.276398
28.646733	0.1	-0.277543
28.648400	0.1	-0.279555
28.650067	0.1	-0.281357
28.651733	0.1	-0.281795
28.653400	0.1	-0.280803
28.655067	0.1	-0.279746
28.656733	0.1	-0.280240
28.658400	0.1	-0.282768
28.660067	0.1	-0.286740
28.661733	0.1	-0.291066
28.663400	0.1	-0.294372
28.665067	0.1	-0.295555
28.666733	0.1	-0.294470
28.668400	0.1	-0.291970
28.670067	0.1	-0.289613
28.671733	0.1	-0.288719
28.673400	0.1	-0.289395
28.675067	0.1	-0.290563
28.676733	0.1	-0.291169
28.678400	0.1	-0.291090
28.680067	0.1	-0.290885
28.681733	0.1	-0.291038
28.683400	0.1	-0.291723
28.685067	0.1	-0.292715
28.686733	0.1	-0.293343
28.688400	0.1	-0.292975
28.690067	0.1	-0.291616
28.691733	0.1	-0.289977
28.693400	0.1	-0.288864
28.695067	0.1	-0.288798
28.696733	0.1	-0.290158
28.698400	0.1	-0.292957
28.700067	0.1	-0.296342
28.701733	0.1	-0.298782
28.703400	0.1	-0.299057
28.705067	0.1	-0.297027
28.706733	0.1	-0.293367
28.708400	0.1	-0.289008
28.710067	0.1	-0.285059
28.711733	0.1	-0.282289
28.713400	0.1	-0.280445
28.715067	0.1	-0.278852
28.716733	0.1	-0.277483
28.718400	0.1	-0.277269
28.720067	0.1	-0.279406
28.721733	0.1	-0.283979
28.723400	0.1	-0.289478
28.725067	0.1	-0.293902
28.726733	0.1	-0.296328
28.728400	0.1	-0.297287
28.730067	0.1	-0.297776
28.731733	0.1	-0.298428
28.733400	0.1	-0.299541
28.735067	0.1	-0.301064
28.736733	0.1	-0.302442
28.738400	0.1	-0.302829
28.740067	0.1	-0.301558
28.741733	0.1	-0.298731
28.743400	0.1	-0.295485
28.745067	0.1	-0.293558
28.746733	0.1	-0.294046
28.748400	0.1	-0.296584
28.750067	0.1	-0.299793
28.751733	0.1	-0.302237
28.753400	0.1	-0.302875
28.755067	0.1	-0.301437
28.756733	0.1	-0.298806
28.758400	0.1	-0.296426
28.760067	0.1	-0.295173
28.761733	0.1	-0.295155
28.763400	0.1	-0.295979
28.765067	0.1	-0.296733
28.766733	0.1	-0.296631
28.768400	0.1	-0.295574
28.770067	0.1	-0.293758
28.771733	0.1	-0.291802
28.773400	0.1	-0.290973
28.775067	0.1	-0.291974
28.776733	0.1	-0.293837
28.778400	0.1	-0.294917
28.780067	0.1	-0.294647
28.781733	0.1	-0.293823
28.783400	0.1	-0.293227
28.785067	0.1	-0.292659
28.786733	0.1	-0.291583
28.788400	0.1	-0.290102
28.790067	0.1	-0.288952
28.791733	0.1	-0.288696
28.793400	0.1	-0.289334
28.795067	0.1	-0.290475
28.796733	0.1	-0.291686
28.798400	0.1	-0.292780
28.800067	0.1	-0.293837
28.801733	0.1	-0.294903
28.803400	0.1	-0.295769
28.805067	0.1	-0.295960
28.806733	0.1	-0.294885
28.808400	0.1	-0.292216
28.810067	0.1	-0.288435
28.811733	0.1	-0.284999
28.813400	0.1	-0.283294
28.815067	0.1	-0.283709
28.816733	0.1	-0.285893
28.818400	0.1	-0.289232
28.820067	0.1	-0.292719
28.821733	0.1	-0.295290
28.823400	0.1	-0.296868
28.825067	0.1	-0.298237
28.826733	0.1	-0.299751
28.828400	0.1	-0.300985
28.830067	0.1	-0.301329
28.831733	0.1	-0.300719
28.833400	0.1	-0.299900
28.835067	0.1	-0.299443
28.836733	0.1	-0.299253
28.838400	0.1	-0.299425
28.840067	0.1	-0.300277
28.841733	0.1	-0.301776
28.843400	0.1	-0.303430
28.845067	0.1	-0.304370
28.846733	0.1	-0.303760
28.848400	0.1	-0.301749
28.850067	0.1	-0.299732
28.851733	0.1	-0.298927
28.853400	0.1	-0.299304
28.855067	0.1	-0.300249
28.856733	0.1	-0.301125
28.858400	0.1	-0.301343
28.860067	0.1	-0.301078
28.861733	0.1	-0.301185
28.863400	0.1	-0.301851
28.865067	0.1	-0.302293
28.866733	0.1	-0.301958
28.868400	0.1	-0.301250
28.870067	0.1	-0.301157
28.871733	0.1	-0.302219
28.873400	0.1	-0.303900
28.875067	0.1	-0.305208
28.876733	0.1	-0.305749
28.878400	0.1	-0.305986
28.880067	0.1	-0.306685
28.881733	0.1	-0.308198
28.883400	0.1	-0.309972
28.885067	0.1	-0.310708
28.886733	0.1	-0.309567
28.888400	0.1	-0.307080
28.890067	0.1	-0.304710
28.891733	0.1	-0.303858
28.893400	0.1	-0.304803
28.895067	0.1	-0.306522
28.896733	0.1	-0.307853
28.898400	0.1	-0.308626
28.900067	0.1	-0.309483
28.901733	0.1	-0.310950
28.903400	0.1	-0.313008
28.905067	0.1	-0.315132
28.906733	0.1	-0.316487
28.908400	0.1	-0.316589
28.910067	0.1	-0.315881
28.911733	0.1	-0.315248
28.913400	0.1	-0.315229
28.915067	0.1	-0.315872
28.916733	0.1	-0.316794
28.918400	0.1	-0.317316
28.920067	0.1	-0.316952
28.921733	0.1	-0.315835
28.923400	0.1	-0.314522
28.925067	0.1	-0.313688
28.926733	0.1	-0.313902
28.928400	0.1	-0.315011
28.930067	0.1	-0.315853
28.931733	0.1	-0.315527
28.933400	0.1	-0.314638
28.935067	0.1	-0.314568
28.936733	0.1	-0.316058
28.938400	0.1	-0.319011
28.940067	0.1	-0.323006
28.941733	0.1	-0.327178
28.943400	0.1	-0.330112
28.945067	0.1	-0.330564
28.946733	0.1	-0.328613
28.948400	0.1	-0.325879
28.950067	0.1	-0.324016
28.951733	0.1	-0.323341
28.953400	0.1	-0.323285
28.955067	0.1	-0.323565
28.956733	0.1	-0.324193
28.958400	0.1	-0.325302
28.960067	0.1	-0.326969
28.961733	0.1	-0.328631
28.963400	0.1	-0.329334
28.965067	0.1	-0.328626
28.966733	0.1	-0.326722
28.968400	0.1	-0.324324
28.970067	0.1	-0.322266
28.971733	0.1	-0.320734
28.973400	0.1	-0.319472
28.975067	0.1	-0.318629
28.976733	0.1	-0.318689
28.978400	0.1	-0.319686
28.980067	0.1	-0.320817
28.981733	0.1	-0.321004
28.983400	0.1	-0.320128
28.985067	0.1	-0.319085
28.986733	0.1	-0.318401
28.988400	0.1	-0.317874
28.990067	0.1	-0.317735
28.991733	0.1	-0.318717
28.993400	0.1	-0.320701
28.995067	0.1	-0.322694
28.996733	0.1	-0.324231
28.998400	0.1	-0.325781
29.000067	0.1	-0.327835
29.001733	0.1	-0.330163
[truncated: 257,667 more chars]
