# Supplementary material for: Fade into you: genetic control of pigmentation patterns in red-flesh apple (Malus domestica)
Source: Front Plant Sci. 2025 Jan 13;15:1462545. doi: 10.3389/fpls.2024.1462545 (PMC11770013; doi:10.3389/fpls.2024.1462545)
Supplement: Supplementary file 4 [file DataSheet1.zip › CB A2EXT250NM/CB A2EXT250NM.txt]

URL	chrom://thermo-pfav3ojr/ChromeleonLocal/Instrument Data/Vanquish_MS/Dimitri/VALEMA/Pierre/Echantillons 03-04-24.seq/992.smp/EXT250NM.channel/EXT250NM.chm
Channel	EXT250NM

Injection Information:
Data Vault	ChromeleonLocal
Sequence	Echantillons 03-04-24
Name	CB A2
Number	16
Position	B:B7
Comment	colonne SB-AQ MeOH+5%AA
Processing Method	Quantitative
Instrument Method	VALEMA test separation GRAQ 4
Type	Unknown
Status	Finished
Inject Time	4/4/2024 5:27:12 AM +02:00
Volume (µl)	10.0000
Dilution Factor	1.0000
Weight	1.0000

Chromatogram Data Information:
Time Min. (min)	0.001667
Time Max. (min)	47.000000
Data Points	28200
Detector	UV
Generating Data System	Chromeleon 7.3.2.10759
Exporting Data System	Chromeleon 7.3.2.0
Operator	Administrator
Signal Quantity	Absorbance
Signal Unit	mAU
Signal Min.	-0.728130
Signal Max.	770.499097
Channel	EXT250NM
Driver Name	VDAD.dll
Channel Type	Evaluation
Min. Step (s)	0.1
Max. Step (s)	0.1
Average Step (s)	0.1

Signal Parameter Information:
Signal Info	WVL:250 nm

Chromatogram Data:
Time (min)	Step (s)	Value (mAU)
0.001667	n.a.	0.000000
0.003333	0.1	-0.000060
0.005000	0.1	-0.000358
0.006667	0.1	-0.000596
0.008333	0.1	0.000298
0.010000	0.1	0.002921
0.011667	0.1	0.006020
0.013333	0.1	0.007987
0.015000	0.1	0.008643
0.016667	0.1	0.008643
0.018333	0.1	0.008106
0.020000	0.1	0.006318
0.021667	0.1	0.003517
0.023333	0.1	0.000656
0.025000	0.1	-0.001609
0.026667	0.1	-0.002861
0.028333	0.1	-0.003159
0.030000	0.1	-0.003636
0.031667	0.1	-0.005782
0.033333	0.1	-0.010252
0.035000	0.1	-0.016809
0.036667	0.1	-0.023782
0.038333	0.1	-0.029206
0.040000	0.1	-0.031948
0.041667	0.1	-0.032604
0.043333	0.1	-0.032365
0.045000	0.1	-0.031590
0.046667	0.1	-0.029624
0.048333	0.1	-0.026762
0.050000	0.1	-0.024259
0.051667	0.1	-0.023425
0.053333	0.1	-0.024199
0.055000	0.1	-0.025570
0.056667	0.1	-0.026345
0.058333	0.1	-0.025332
0.060000	0.1	-0.022590
0.061667	0.1	-0.019491
0.063333	0.1	-0.017285
0.065000	0.1	-0.015855
0.066667	0.1	-0.014246
0.068333	0.1	-0.011861
0.070000	0.1	-0.008762
0.071667	0.1	-0.005662
0.073333	0.1	-0.003219
0.075000	0.1	-0.001669
0.076667	0.1	-0.000060
0.078333	0.1	0.001907
0.080000	0.1	0.003636
0.081667	0.1	0.004649
0.083333	0.1	0.005126
0.085000	0.1	0.005901
0.086667	0.1	0.007212
0.088333	0.1	0.008285
0.090000	0.1	0.008166
0.091667	0.1	0.006676
0.093333	0.1	0.004113
0.095000	0.1	0.001073
0.096667	0.1	-0.001609
0.098333	0.1	-0.003517
0.100000	0.1	-0.005305
0.101667	0.1	-0.007510
0.103333	0.1	-0.009060
0.105000	0.1	-0.008643
0.106667	0.1	-0.006378
0.108333	0.1	-0.003576
0.110000	0.1	-0.001311
0.111667	0.1	0.000060
0.113333	0.1	0.001371
0.115000	0.1	0.003517
0.116667	0.1	0.007033
0.118333	0.1	0.011981
0.120000	0.1	0.017524
0.121667	0.1	0.021636
0.123333	0.1	0.022650
0.125000	0.1	0.019968
0.126667	0.1	0.015020
0.128333	0.1	0.009894
0.130000	0.1	0.005901
0.131667	0.1	0.003517
0.133333	0.1	0.002742
0.135000	0.1	0.003576
0.136667	0.1	0.005245
0.138333	0.1	0.006795
0.140000	0.1	0.008106
0.141667	0.1	0.008941
0.143333	0.1	0.008762
0.145000	0.1	0.007033
0.146667	0.1	0.003934
0.148333	0.1	0.000954
0.150000	0.1	-0.000715
0.151667	0.1	-0.001431
0.153333	0.1	-0.002980
0.155000	0.1	-0.006378
0.156667	0.1	-0.010192
0.158333	0.1	-0.012159
0.160000	0.1	-0.011384
0.161667	0.1	-0.008106
0.163333	0.1	-0.003755
0.165000	0.1	-0.000656
0.166667	0.1	-0.001013
0.168333	0.1	-0.005245
0.170000	0.1	-0.011325
0.171667	0.1	-0.016332
0.173333	0.1	-0.018120
0.175000	0.1	-0.016093
0.176667	0.1	-0.012279
0.178333	0.1	-0.009537
0.180000	0.1	-0.009179
0.181667	0.1	-0.010312
0.183333	0.1	-0.010610
0.185000	0.1	-0.008762
0.186667	0.1	-0.005782
0.188333	0.1	-0.004351
0.190000	0.1	-0.005186
0.191667	0.1	-0.006258
0.193333	0.1	-0.005424
0.195000	0.1	-0.003159
0.196667	0.1	-0.001252
0.198333	0.1	-0.001192
0.200000	0.1	-0.002861
0.201667	0.1	-0.005484
0.203333	0.1	-0.008047
0.205000	0.1	-0.009775
0.206667	0.1	-0.010431
0.208333	0.1	-0.010252
0.210000	0.1	-0.009239
0.211667	0.1	-0.007391
0.213333	0.1	-0.005305
0.215000	0.1	-0.003695
0.216667	0.1	-0.002623
0.218333	0.1	-0.002503
0.220000	0.1	-0.003755
0.221667	0.1	-0.005901
0.223333	0.1	-0.007451
0.225000	0.1	-0.006974
0.226667	0.1	-0.004113
0.228333	0.1	0.000119
0.230000	0.1	0.003636
0.231667	0.1	0.004530
0.233333	0.1	0.002682
0.235000	0.1	-0.000119
0.236667	0.1	-0.002384
0.238333	0.1	-0.004590
0.240000	0.1	-0.007272
0.241667	0.1	-0.009835
0.243333	0.1	-0.010848
0.245000	0.1	-0.009239
0.246667	0.1	-0.005841
0.248333	0.1	-0.003219
0.250000	0.1	-0.003159
0.251667	0.1	-0.005543
0.253333	0.1	-0.009954
0.255000	0.1	-0.016212
0.256667	0.1	-0.023365
0.258333	0.1	-0.029683
0.260000	0.1	-0.033379
0.261667	0.1	-0.033379
0.263333	0.1	-0.029922
0.265000	0.1	-0.023901
0.266667	0.1	-0.016451
0.268333	0.1	-0.008821
0.270000	0.1	-0.002503
0.271667	0.1	0.000894
0.273333	0.1	0.000596
0.275000	0.1	-0.002921
0.276667	0.1	-0.008047
0.278333	0.1	-0.012875
0.280000	0.1	-0.016272
0.281667	0.1	-0.017703
0.283333	0.1	-0.017226
0.285000	0.1	-0.015140
0.286667	0.1	-0.012219
0.288333	0.1	-0.008941
0.290000	0.1	-0.005960
0.291667	0.1	-0.004768
0.293333	0.1	-0.005901
0.295000	0.1	-0.007987
0.296667	0.1	-0.009358
0.298333	0.1	-0.009179
0.300000	0.1	-0.007868
0.301667	0.1	-0.006557
0.303333	0.1	-0.006557
0.305000	0.1	-0.008404
0.306667	0.1	-0.011861
0.308333	0.1	-0.015438
0.310000	0.1	-0.017047
0.311667	0.1	-0.015855
0.313333	0.1	-0.012517
0.315000	0.1	-0.009418
0.316667	0.1	-0.008881
0.318333	0.1	-0.011981
0.320000	0.1	-0.017405
0.321667	0.1	-0.022531
0.323333	0.1	-0.025034
0.325000	0.1	-0.023901
0.326667	0.1	-0.020146
0.328333	0.1	-0.016093
0.330000	0.1	-0.014007
0.331667	0.1	-0.014603
0.333333	0.1	-0.016928
0.335000	0.1	-0.019312
0.336667	0.1	-0.021219
0.338333	0.1	-0.022233
0.340000	0.1	-0.021458
0.341667	0.1	-0.018597
0.343333	0.1	-0.014842
0.345000	0.1	-0.012159
0.346667	0.1	-0.011623
0.348333	0.1	-0.012755
0.350000	0.1	-0.014663
0.351667	0.1	-0.016749
0.353333	0.1	-0.018716
0.355000	0.1	-0.019848
0.356667	0.1	-0.019491
0.358333	0.1	-0.017762
0.360000	0.1	-0.016093
0.361667	0.1	-0.015736
0.363333	0.1	-0.016928
0.365000	0.1	-0.018537
0.366667	0.1	-0.019073
0.368333	0.1	-0.018060
0.370000	0.1	-0.016332
0.371667	0.1	-0.014782
0.373333	0.1	-0.013888
0.375000	0.1	-0.013649
0.376667	0.1	-0.013888
0.378333	0.1	-0.014544
0.380000	0.1	-0.015259
0.381667	0.1	-0.015497
0.383333	0.1	-0.015199
0.385000	0.1	-0.014842
0.386667	0.1	-0.014901
0.388333	0.1	-0.015378
0.390000	0.1	-0.016212
0.391667	0.1	-0.017405
0.393333	0.1	-0.018716
0.395000	0.1	-0.019133
0.396667	0.1	-0.017762
0.398333	0.1	-0.014544
0.400000	0.1	-0.010729
0.401667	0.1	-0.008345
0.403333	0.1	-0.008345
0.405000	0.1	-0.010490
0.406667	0.1	-0.014067
0.408333	0.1	-0.018895
0.410000	0.1	-0.024617
0.411667	0.1	-0.029683
0.413333	0.1	-0.032067
0.415000	0.1	-0.030518
0.416667	0.1	-0.026643
0.418333	0.1	-0.023127
0.420000	0.1	-0.021517
0.421667	0.1	-0.021219
0.423333	0.1	-0.021338
0.425000	0.1	-0.021458
0.426667	0.1	-0.021935
0.428333	0.1	-0.023067
0.430000	0.1	-0.024438
0.431667	0.1	-0.025272
0.433333	0.1	-0.025451
0.435000	0.1	-0.025094
0.436667	0.1	-0.023961
0.438333	0.1	-0.021577
0.440000	0.1	-0.018597
0.441667	0.1	-0.016630
0.443333	0.1	-0.016987
0.445000	0.1	-0.020087
0.446667	0.1	-0.024736
0.448333	0.1	-0.028491
0.450000	0.1	-0.029147
0.451667	0.1	-0.025988
0.453333	0.1	-0.020027
0.455000	0.1	-0.013649
0.456667	0.1	-0.008821
0.458333	0.1	-0.005662
0.460000	0.1	-0.003755
0.461667	0.1	-0.003636
0.463333	0.1	-0.005960
0.465000	0.1	-0.009954
0.466667	0.1	-0.013947
0.468333	0.1	-0.016153
0.470000	0.1	-0.016809
0.471667	0.1	-0.017464
0.473333	0.1	-0.018835
0.475000	0.1	-0.020027
0.476667	0.1	-0.020087
0.478333	0.1	-0.019073
0.480000	0.1	-0.017941
0.481667	0.1	-0.017464
0.483333	0.1	-0.018120
0.485000	0.1	-0.020385
0.486667	0.1	-0.024199
0.488333	0.1	-0.029087
0.490000	0.1	-0.033855
0.491667	0.1	-0.036478
0.493333	0.1	-0.035763
0.495000	0.1	-0.032306
0.496667	0.1	-0.027716
0.498333	0.1	-0.023961
0.500000	0.1	-0.022471
0.501667	0.1	-0.023544
0.503333	0.1	-0.025868
0.505000	0.1	-0.028014
0.506667	0.1	-0.029147
0.508333	0.1	-0.029147
0.510000	0.1	-0.028729
0.511667	0.1	-0.028431
0.513333	0.1	-0.027716
0.515000	0.1	-0.025392
0.516667	0.1	-0.021935
0.518333	0.1	-0.019372
0.520000	0.1	-0.018716
0.521667	0.1	-0.019789
0.523333	0.1	-0.021875
0.525000	0.1	-0.024199
0.526667	0.1	-0.026226
0.528333	0.1	-0.027776
0.530000	0.1	-0.028968
0.531667	0.1	-0.030339
0.533333	0.1	-0.032008
0.535000	0.1	-0.033438
0.536667	0.1	-0.033796
0.538333	0.1	-0.032246
0.540000	0.1	-0.029147
0.541667	0.1	-0.025928
0.543333	0.1	-0.023723
0.545000	0.1	-0.023067
0.546667	0.1	-0.023723
0.548333	0.1	-0.025570
0.550000	0.1	-0.028431
0.551667	0.1	-0.031710
0.553333	0.1	-0.034511
0.555000	0.1	-0.035882
0.556667	0.1	-0.035405
0.558333	0.1	-0.033081
0.560000	0.1	-0.029504
0.561667	0.1	-0.025272
0.563333	0.1	-0.021398
0.565000	0.1	-0.019312
0.566667	0.1	-0.019670
0.568333	0.1	-0.021696
0.570000	0.1	-0.024021
0.571667	0.1	-0.026166
0.573333	0.1	-0.028074
0.575000	0.1	-0.029624
0.576667	0.1	-0.030637
0.578333	0.1	-0.031173
0.580000	0.1	-0.031352
0.581667	0.1	-0.030816
0.583333	0.1	-0.028908
0.585000	0.1	-0.026166
0.586667	0.1	-0.024259
0.588333	0.1	-0.024319
0.590000	0.1	-0.026107
0.591667	0.1	-0.028312
0.593333	0.1	-0.029743
0.595000	0.1	-0.030041
0.596667	0.1	-0.029564
0.598333	0.1	-0.028193
0.600000	0.1	-0.026584
0.601667	0.1	-0.026107
0.603333	0.1	-0.027120
0.605000	0.1	-0.029027
0.606667	0.1	-0.031710
0.608333	0.1	-0.034750
0.610000	0.1	-0.037253
0.611667	0.1	-0.037789
0.613333	0.1	-0.035882
0.615000	0.1	-0.032187
0.616667	0.1	-0.028014
0.618333	0.1	-0.024915
0.620000	0.1	-0.023425
0.621667	0.1	-0.023186
0.623333	0.1	-0.023186
0.625000	0.1	-0.022888
0.626667	0.1	-0.022411
0.628333	0.1	-0.021935
0.630000	0.1	-0.021696
0.631667	0.1	-0.022352
0.633333	0.1	-0.024676
0.635000	0.1	-0.028431
0.636667	0.1	-0.032187
0.638333	0.1	-0.035048
0.640000	0.1	-0.037074
0.641667	0.1	-0.038266
0.643333	0.1	-0.038266
0.645000	0.1	-0.036657
0.646667	0.1	-0.033975
0.648333	0.1	-0.031352
0.650000	0.1	-0.029564
0.651667	0.1	-0.028968
0.653333	0.1	-0.029922
0.655000	0.1	-0.032544
0.656667	0.1	-0.035584
0.658333	0.1	-0.036716
0.660000	0.1	-0.034630
0.661667	0.1	-0.030100
0.663333	0.1	-0.025690
0.665000	0.1	-0.023723
0.666667	0.1	-0.024140
0.668333	0.1	-0.025451
0.670000	0.1	-0.026762
0.671667	0.1	-0.028670
0.673333	0.1	-0.031233
0.675000	0.1	-0.033796
0.676667	0.1	-0.035584
0.678333	0.1	-0.036299
0.680000	0.1	-0.035882
0.681667	0.1	-0.035048
0.683333	0.1	-0.034332
0.685000	0.1	-0.033915
0.686667	0.1	-0.033498
0.688333	0.1	-0.033438
0.690000	0.1	-0.034332
0.691667	0.1	-0.036418
0.693333	0.1	-0.039220
0.695000	0.1	-0.041842
0.696667	0.1	-0.043690
0.698333	0.1	-0.045002
0.700000	0.1	-0.046551
0.701667	0.1	-0.049174
0.703333	0.1	-0.052750
0.705000	0.1	-0.056028
0.706667	0.1	-0.057697
0.708333	0.1	-0.057220
0.710000	0.1	-0.055134
0.711667	0.1	-0.052452
0.713333	0.1	-0.049651
0.715000	0.1	-0.047207
0.716667	0.1	-0.044882
0.718333	0.1	-0.042617
0.720000	0.1	-0.040412
0.721667	0.1	-0.038326
0.723333	0.1	-0.036895
0.725000	0.1	-0.036180
0.726667	0.1	-0.035524
0.728333	0.1	-0.034451
0.730000	0.1	-0.033438
0.731667	0.1	-0.033021
0.733333	0.1	-0.033438
0.735000	0.1	-0.034213
0.736667	0.1	-0.034630
0.738333	0.1	-0.034869
0.740000	0.1	-0.035465
0.741667	0.1	-0.036299
0.743333	0.1	-0.036716
0.745000	0.1	-0.036597
0.746667	0.1	-0.036418
0.748333	0.1	-0.037372
0.750000	0.1	-0.040174
0.751667	0.1	-0.044525
0.753333	0.1	-0.048876
0.755000	0.1	-0.051975
0.756667	0.1	-0.052869
0.758333	0.1	-0.051081
0.760000	0.1	-0.046611
0.761667	0.1	-0.040889
0.763333	0.1	-0.036061
0.765000	0.1	-0.032902
0.766667	0.1	-0.031054
0.768333	0.1	-0.030577
0.770000	0.1	-0.031769
0.771667	0.1	-0.033796
0.773333	0.1	-0.034988
0.775000	0.1	-0.034630
0.776667	0.1	-0.033915
0.778333	0.1	-0.034571
0.780000	0.1	-0.036895
0.781667	0.1	-0.040174
0.783333	0.1	-0.043750
0.785000	0.1	-0.047445
0.786667	0.1	-0.050664
0.788333	0.1	-0.052512
0.790000	0.1	-0.052571
0.791667	0.1	-0.051498
0.793333	0.1	-0.050902
0.795000	0.1	-0.051975
0.796667	0.1	-0.053763
0.798333	0.1	-0.054002
0.800000	0.1	-0.052154
0.801667	0.1	-0.049651
0.803333	0.1	-0.047624
0.805000	0.1	-0.046074
0.806667	0.1	-0.044942
0.808333	0.1	-0.044584
0.810000	0.1	-0.045538
0.811667	0.1	-0.048041
0.813333	0.1	-0.051677
0.815000	0.1	-0.055254
0.816667	0.1	-0.057161
0.818333	0.1	-0.056207
0.820000	0.1	-0.052869
0.821667	0.1	-0.049055
0.823333	0.1	-0.046909
0.825000	0.1	-0.046551
0.826667	0.1	-0.046551
0.828333	0.1	-0.045478
0.830000	0.1	-0.043631
0.831667	0.1	-0.041902
0.833333	0.1	-0.040650
0.835000	0.1	-0.039160
0.836667	0.1	-0.037193
0.838333	0.1	-0.034988
0.840000	0.1	-0.033557
0.841667	0.1	-0.034809
0.843333	0.1	-0.039458
0.845000	0.1	-0.045180
0.846667	0.1	-0.048399
0.848333	0.1	-0.047863
0.850000	0.1	-0.045598
0.851667	0.1	-0.044763
0.853333	0.1	-0.046074
0.855000	0.1	-0.047266
0.856667	0.1	-0.046432
0.858333	0.1	-0.044644
0.860000	0.1	-0.043273
0.861667	0.1	-0.041962
0.863333	0.1	-0.040114
0.865000	0.1	-0.038683
0.866667	0.1	-0.039399
0.868333	0.1	-0.042915
0.870000	0.1	-0.047743
0.871667	0.1	-0.052154
0.873333	0.1	-0.055492
0.875000	0.1	-0.057340
0.876667	0.1	-0.057161
0.878333	0.1	-0.055134
0.880000	0.1	-0.051916
0.881667	0.1	-0.048757
0.883333	0.1	-0.046849
0.885000	0.1	-0.046432
0.886667	0.1	-0.046730
0.888333	0.1	-0.046849
0.890000	0.1	-0.046432
0.891667	0.1	-0.045598
0.893333	0.1	-0.044286
0.895000	0.1	-0.042975
0.896667	0.1	-0.042319
0.898333	0.1	-0.043094
0.900000	0.1	-0.045419
0.901667	0.1	-0.048757
0.903333	0.1	-0.051856
0.905000	0.1	-0.054181
0.906667	0.1	-0.055552
0.908333	0.1	-0.055313
0.910000	0.1	-0.052989
0.911667	0.1	-0.049412
0.913333	0.1	-0.046074
0.915000	0.1	-0.043869
0.916667	0.1	-0.042915
0.918333	0.1	-0.043273
0.920000	0.1	-0.045061
0.921667	0.1	-0.047863
0.923333	0.1	-0.050604
0.925000	0.1	-0.052273
0.926667	0.1	-0.053048
0.928333	0.1	-0.053406
0.930000	0.1	-0.053644
0.931667	0.1	-0.053585
0.933333	0.1	-0.052989
0.935000	0.1	-0.051916
0.936667	0.1	-0.050604
0.938333	0.1	-0.049651
0.940000	0.1	-0.049472
0.941667	0.1	-0.050068
0.943333	0.1	-0.051200
0.945000	0.1	-0.052154
0.946667	0.1	-0.052333
0.948333	0.1	-0.051439
0.950000	0.1	-0.049710
0.951667	0.1	-0.047982
0.953333	0.1	-0.047088
0.955000	0.1	-0.047445
0.956667	0.1	-0.048757
0.958333	0.1	-0.050664
0.960000	0.1	-0.052750
0.961667	0.1	-0.054896
0.963333	0.1	-0.056028
0.965000	0.1	-0.055194
0.966667	0.1	-0.052989
0.968333	0.1	-0.051260
0.970000	0.1	-0.050902
0.971667	0.1	-0.051558
0.973333	0.1	-0.052392
0.975000	0.1	-0.053227
0.976667	0.1	-0.054359
0.978333	0.1	-0.056148
0.980000	0.1	-0.058174
0.981667	0.1	-0.059545
0.983333	0.1	-0.059247
0.985000	0.1	-0.057459
0.986667	0.1	-0.055134
0.988333	0.1	-0.052989
0.990000	0.1	-0.051439
0.991667	0.1	-0.050783
0.993333	0.1	-0.050664
0.995000	0.1	-0.050008
0.996667	0.1	-0.048339
0.998333	0.1	-0.046730
1.000000	0.1	-0.046194
1.001667	0.1	-0.046432
1.003333	0.1	-0.046134
1.005000	0.1	-0.044584
1.006667	0.1	-0.042558
1.008333	0.1	-0.041425
1.010000	0.1	-0.041902
1.011667	0.1	-0.043929
1.013333	0.1	-0.046730
1.015000	0.1	-0.050187
1.016667	0.1	-0.054479
1.018333	0.1	-0.058949
1.020000	0.1	-0.062227
1.021667	0.1	-0.063121
1.023333	0.1	-0.061214
1.025000	0.1	-0.057876
1.026667	0.1	-0.054896
1.028333	0.1	-0.052392
1.030000	0.1	-0.049591
1.031667	0.1	-0.047028
1.033333	0.1	-0.046670
1.035000	0.1	-0.049651
1.036667	0.1	-0.054538
1.038333	0.1	-0.058532
1.040000	0.1	-0.059366
1.041667	0.1	-0.056803
1.043333	0.1	-0.052452
1.045000	0.1	-0.048518
1.046667	0.1	-0.046015
1.048333	0.1	-0.044823
1.050000	0.1	-0.044346
1.051667	0.1	-0.044763
1.053333	0.1	-0.046432
1.055000	0.1	-0.049233
1.056667	0.1	-0.052452
1.058333	0.1	-0.055432
1.060000	0.1	-0.057817
1.061667	0.1	-0.059545
1.063333	0.1	-0.060499
1.065000	0.1	-0.060737
1.066667	0.1	-0.060558
1.068333	0.1	-0.061214
1.070000	0.1	-0.063777
1.071667	0.1	-0.068426
1.073333	0.1	-0.073850
1.075000	0.1	-0.078082
1.076667	0.1	-0.079632
1.078333	0.1	-0.078976
1.080000	0.1	-0.077426
1.081667	0.1	-0.076115
1.083333	0.1	-0.075281
1.085000	0.1	-0.074446
1.086667	0.1	-0.073195
1.088333	0.1	-0.071466
1.090000	0.1	-0.069380
1.091667	0.1	-0.067353
1.093333	0.1	-0.066042
1.095000	0.1	-0.065625
1.096667	0.1	-0.065804
1.098333	0.1	-0.066042
1.100000	0.1	-0.066102
1.101667	0.1	-0.065565
1.103333	0.1	-0.064254
1.105000	0.1	-0.062466
1.106667	0.1	-0.060976
1.108333	0.1	-0.060081
1.110000	0.1	-0.059426
1.111667	0.1	-0.058532
1.113333	0.1	-0.057936
1.115000	0.1	-0.058472
1.116667	0.1	-0.060022
1.118333	0.1	-0.061929
1.120000	0.1	-0.063598
1.121667	0.1	-0.064731
1.123333	0.1	-0.064552
1.125000	0.1	-0.062704
1.126667	0.1	-0.059962
1.128333	0.1	-0.058174
1.130000	0.1	-0.058591
1.131667	0.1	-0.060916
1.133333	0.1	-0.063360
1.135000	0.1	-0.064552
1.136667	0.1	-0.064015
1.138333	0.1	-0.062883
1.140000	0.1	-0.062525
1.141667	0.1	-0.062704
1.143333	0.1	-0.061929
1.145000	0.1	-0.060081
1.146667	0.1	-0.058711
1.148333	0.1	-0.059307
1.150000	0.1	-0.061095
1.151667	0.1	-0.062168
1.153333	0.1	-0.060976
1.155000	0.1	-0.056803
1.156667	0.1	-0.050485
1.158333	0.1	-0.044644
1.160000	0.1	-0.042081
1.161667	0.1	-0.043988
1.163333	0.1	-0.049472
1.165000	0.1	-0.056684
1.166667	0.1	-0.063777
1.168333	0.1	-0.068843
1.170000	0.1	-0.070870
1.171667	0.1	-0.070572
1.173333	0.1	-0.069380
1.175000	0.1	-0.068069
1.176667	0.1	-0.066400
1.178333	0.1	-0.064254
1.180000	0.1	-0.061631
1.181667	0.1	-0.059009
1.183333	0.1	-0.057280
1.185000	0.1	-0.057042
1.186667	0.1	-0.058115
1.188333	0.1	-0.059247
1.190000	0.1	-0.059366
1.191667	0.1	-0.059366
1.193333	0.1	-0.061095
1.195000	0.1	-0.065506
1.196667	0.1	-0.071704
1.198333	0.1	-0.078082
1.200000	0.1	-0.083685
1.201667	0.1	-0.088513
1.203333	0.1	-0.092447
1.205000	0.1	-0.094652
1.206667	0.1	-0.094712
1.208333	0.1	-0.093281
1.210000	0.1	-0.091553
1.211667	0.1	-0.089824
1.213333	0.1	-0.087738
1.215000	0.1	-0.085592
1.216667	0.1	-0.084698
1.218333	0.1	-0.086427
1.220000	0.1	-0.090599
1.221667	0.1	-0.095606
1.223333	0.1	-0.099838
1.225000	0.1	-0.102639
1.226667	0.1	-0.104129
1.228333	0.1	-0.104845
1.230000	0.1	-0.104785
1.231667	0.1	-0.104070
1.233333	0.1	-0.103593
1.235000	0.1	-0.104487
1.236667	0.1	-0.107229
1.238333	0.1	-0.110447
1.240000	0.1	-0.112236
1.241667	0.1	-0.111640
1.243333	0.1	-0.109553
1.245000	0.1	-0.107288
1.246667	0.1	-0.105798
1.248333	0.1	-0.105560
1.250000	0.1	-0.106931
1.251667	0.1	-0.109911
1.253333	0.1	-0.114083
1.255000	0.1	-0.118792
1.256667	0.1	-0.122726
1.258333	0.1	-0.124633
1.260000	0.1	-0.123858
1.261667	0.1	-0.121355
1.263333	0.1	-0.118792
1.265000	0.1	-0.117302
1.266667	0.1	-0.117660
1.268333	0.1	-0.119686
1.270000	0.1	-0.122607
1.271667	0.1	-0.125349
1.273333	0.1	-0.127256
1.275000	0.1	-0.128210
1.276667	0.1	-0.128448
1.278333	0.1	-0.127435
1.280000	0.1	-0.124812
1.281667	0.1	-0.122130
1.283333	0.1	-0.121653
1.285000	0.1	-0.124216
1.286667	0.1	-0.128686
1.288333	0.1	-0.132740
1.290000	0.1	-0.135243
1.291667	0.1	-0.136018
1.293333	0.1	-0.135541
1.295000	0.1	-0.134230
1.296667	0.1	-0.132144
1.298333	0.1	-0.128806
1.300000	0.1	-0.124633
1.301667	0.1	-0.120878
1.303333	0.1	-0.118434
1.305000	0.1	-0.116706
1.306667	0.1	-0.114262
1.308333	0.1	-0.109732
1.310000	0.1	-0.102758
1.311667	0.1	-0.093758
1.313333	0.1	-0.084281
1.315000	0.1	-0.075817
1.316667	0.1	-0.069499
1.318333	0.1	-0.066102
1.320000	0.1	-0.065744
1.321667	0.1	-0.068009
1.323333	0.1	-0.072837
1.325000	0.1	-0.080526
1.326667	0.1	-0.090122
1.328333	0.1	-0.099301
1.330000	0.1	-0.106752
1.331667	0.1	-0.113010
1.333333	0.1	-0.119507
1.335000	0.1	-0.127077
1.336667	0.1	-0.135005
1.338333	0.1	-0.141501
1.340000	0.1	-0.144660
1.341667	0.1	-0.144482
1.343333	0.1	-0.143647
1.345000	0.1	-0.146031
1.346667	0.1	-0.153363
1.348333	0.1	-0.164628
1.350000	0.1	-0.176609
1.351667	0.1	-0.185907
1.353333	0.1	-0.191748
1.355000	0.1	-0.195622
1.356667	0.1	-0.199437
1.358333	0.1	-0.203908
1.360000	0.1	-0.208914
1.361667	0.1	-0.213802
1.363333	0.1	-0.217855
1.365000	0.1	-0.220835
1.366667	0.1	-0.222921
1.368333	0.1	-0.224352
1.370000	0.1	-0.225246
1.371667	0.1	-0.225544
1.373333	0.1	-0.224829
1.375000	0.1	-0.223279
1.376667	0.1	-0.221550
1.378333	0.1	-0.219822
1.380000	0.1	-0.217080
1.381667	0.1	-0.212669
1.383333	0.1	-0.207484
1.385000	0.1	-0.202835
1.386667	0.1	-0.198662
1.388333	0.1	-0.194192
1.390000	0.1	-0.189364
1.391667	0.1	-0.185430
1.393333	0.1	-0.183702
1.395000	0.1	-0.184536
1.396667	0.1	-0.186861
1.398333	0.1	-0.189364
1.400000	0.1	-0.191689
1.401667	0.1	-0.194907
1.403333	0.1	-0.200510
1.405000	0.1	-0.208795
1.406667	0.1	-0.218034
1.408333	0.1	-0.225723
1.410000	0.1	-0.230610
1.411667	0.1	-0.233471
1.413333	0.1	-0.235081
1.415000	0.1	-0.236273
1.416667	0.1	-0.237763
1.418333	0.1	-0.239849
1.420000	0.1	-0.241876
1.421667	0.1	-0.243187
1.423333	0.1	-0.243187
1.425000	0.1	-0.241578
1.426667	0.1	-0.238299
1.428333	0.1	-0.233948
1.430000	0.1	-0.229418
1.431667	0.1	-0.224888
1.433333	0.1	-0.219464
1.435000	0.1	-0.211775
1.436667	0.1	-0.200987
1.438333	0.1	-0.187933
1.440000	0.1	-0.174940
1.441667	0.1	-0.163615
1.443333	0.1	-0.153184
1.445000	0.1	-0.141919
1.446667	0.1	-0.128567
1.448333	0.1	-0.113249
1.450000	0.1	-0.096679
1.451667	0.1	-0.079632
1.453333	0.1	-0.062406
1.455000	0.1	-0.044703
1.456667	0.1	-0.026345
1.458333	0.1	-0.007212
1.460000	0.1	0.012875
1.461667	0.1	0.034034
1.463333	0.1	0.057042
1.465000	0.1	0.082612
1.466667	0.1	0.110447
1.468333	0.1	0.138462
1.470000	0.1	0.164628
1.471667	0.1	0.188291
1.473333	0.1	0.210226
1.475000	0.1	0.231564
1.476667	0.1	0.253081
1.478333	0.1	0.275314
1.480000	0.1	0.297844
1.481667	0.1	0.320077
1.483333	0.1	0.341952
1.485000	0.1	0.364244
1.486667	0.1	0.388086
1.488333	0.1	0.413418
1.490000	0.1	0.438869
1.491667	0.1	0.462234
1.493333	0.1	0.482321
1.495000	0.1	0.499964
1.496667	0.1	0.517011
1.498333	0.1	0.534773
1.500000	0.1	0.553191
1.501667	0.1	0.571907
1.503333	0.1	0.590265
1.505000	0.1	0.607729
1.506667	0.1	0.625312
1.508333	0.1	0.645697
1.510000	0.1	0.670254
1.511667	0.1	0.697374
1.513333	0.1	0.723720
1.515000	0.1	0.746965
1.516667	0.1	0.767291
1.518333	0.1	0.786901
1.520000	0.1	0.808358
1.521667	0.1	0.832796
1.523333	0.1	0.860214
1.525000	0.1	0.889838
1.526667	0.1	0.920892
1.528333	0.1	0.953138
1.530000	0.1	0.986636
1.531667	0.1	1.021206
1.533333	0.1	1.057446
1.535000	0.1	1.097381
1.536667	0.1	1.143038
1.538333	0.1	1.194656
1.540000	0.1	1.250923
1.541667	0.1	1.311064
1.543333	0.1	1.374722
1.545000	0.1	1.441419
1.546667	0.1	1.510620
1.548333	0.1	1.581848
1.550000	0.1	1.655042
1.551667	0.1	1.730859
1.553333	0.1	1.810849
1.555000	0.1	1.897276
1.556667	0.1	1.992107
1.558333	0.1	2.096176
1.560000	0.1	2.210021
1.561667	0.1	2.334118
1.563333	0.1	2.469599
1.565000	0.1	2.618730
1.566667	0.1	2.784431
1.568333	0.1	2.969206
1.570000	0.1	3.175378
1.571667	0.1	3.406048
1.573333	0.1	3.664792
1.575000	0.1	3.954232
1.576667	0.1	4.275918
1.578333	0.1	4.630804
1.580000	0.1	5.019963
1.581667	0.1	5.443693
1.583333	0.1	5.900920
1.585000	0.1	6.389082
1.586667	0.1	6.904483
1.588333	0.1	7.442654
1.590000	0.1	7.998467
1.591667	0.1	8.567036
1.593333	0.1	9.143949
1.595000	0.1	9.724618
1.596667	0.1	10.303200
1.598333	0.1	10.873497
1.600000	0.1	11.430503
1.601667	0.1	11.970700
1.603333	0.1	12.491942
1.605000	0.1	12.994111
1.606667	0.1	13.479353
1.608333	0.1	13.950528
1.610000	0.1	14.407814
1.611667	0.1	14.847816
1.613333	0.1	15.264274
1.615000	0.1	15.649260
1.616667	0.1	15.992881
1.618333	0.1	16.284050
1.620000	0.1	16.512037
1.621667	0.1	16.667009
1.623333	0.1	16.740442
1.625000	0.1	16.726018
1.626667	0.1	16.621829
1.628333	0.1	16.431154
1.630000	0.1	16.161145
1.631667	0.1	15.821577
1.633333	0.1	15.424014
1.635000	0.1	14.981688
1.636667	0.1	14.509262
1.638333	0.1	14.021517
1.640000	0.1	13.532222
1.641667	0.1	13.053776
1.643333	0.1	12.597442
1.645000	0.1	12.174667
1.646667	0.1	11.795641
1.648333	0.1	11.467219
1.650000	0.1	11.192084
1.651667	0.1	10.970295
1.653333	0.1	10.801316
1.655000	0.1	10.683716
1.656667	0.1	10.613979
1.658333	0.1	10.586024
1.660000	0.1	10.592461
1.661667	0.1	10.625899
1.663333	0.1	10.680378
1.665000	0.1	10.751963
1.666667	0.1	10.837138
1.668333	0.1	10.930420
1.670000	0.1	11.024535
1.671667	0.1	11.112929
1.673333	0.1	11.190832
1.675000	0.1	11.255205
1.676667	0.1	11.305035
1.678333	0.1	11.340798
1.680000	0.1	11.363984
1.681667	0.1	11.375607
1.683333	0.1	11.375845
1.685000	0.1	11.364520
1.686667	0.1	11.341632
1.688333	0.1	11.307717
1.690000	0.1	11.264146
1.691667	0.1	11.213840
1.693333	0.1	11.160136
1.695000	0.1	11.105538
1.696667	0.1	11.050285
1.698333	0.1	10.993839
1.700000	0.1	10.936678
1.701667	0.1	10.880233
1.703333	0.1	10.826171
1.705000	0.1	10.775507
1.706667	0.1	10.728062
1.708333	0.1	10.682941
1.710000	0.1	10.640383
1.711667	0.1	10.602177
1.713333	0.1	10.569811
1.715000	0.1	10.542989
1.716667	0.1	10.519982
1.718333	0.1	10.498346
1.720000	0.1	10.476351
1.721667	0.1	10.454238
1.723333	0.1	10.433853
1.725000	0.1	10.416866
1.726667	0.1	10.402680
1.728333	0.1	10.389209
1.730000	0.1	10.375024
1.731667	0.1	10.360063
1.733333	0.1	10.344268
1.735000	0.1	10.326803
1.736667	0.1	10.306061
1.738333	0.1	10.281325
1.740000	0.1	10.253728
1.741667	0.1	10.225118
1.743333	0.1	10.195912
1.745000	0.1	10.165215
1.746667	0.1	10.131777
1.748333	0.1	10.096074
1.750000	0.1	10.060490
1.751667	0.1	10.026813
1.753333	0.1	9.994865
1.755000	0.1	9.963334
1.756667	0.1	9.931505
1.758333	0.1	9.899617
1.760000	0.1	9.867907
1.761667	0.1	9.836317
1.763333	0.1	9.804369
1.765000	0.1	9.771884
1.766667	0.1	9.738982
1.768333	0.1	9.706081
1.770000	0.1	9.672940
1.771667	0.1	9.639443
1.773333	0.1	9.606064
1.775000	0.1	9.573341
1.776667	0.1	9.541333
1.778333	0.1	9.509743
1.780000	0.1	9.478808
1.781667	0.1	9.450079
1.783333	0.1	9.424747
1.785000	0.1	9.402276
1.786667	0.1	9.380878
1.788333	0.1	9.358407
1.790000	0.1	9.333671
1.791667	0.1	9.307802
1.793333	0.1	9.283126
1.795000	0.1	9.261430
1.796667	0.1	9.243012
1.798333	0.1	9.227217
1.800000	0.1	9.213448
1.801667	0.1	9.201527
1.803333	0.1	9.191335
1.805000	0.1	9.182633
1.806667	0.1	9.174288
1.808333	0.1	9.164632
1.810000	0.1	9.153247
1.811667	0.1	9.141446
1.813333	0.1	9.130657
1.815000	0.1	9.120465
1.816667	0.1	9.109438
1.818333	0.1	9.096504
1.820000	0.1	9.081603
1.821667	0.1	9.065450
1.823333	0.1	9.049476
1.825000	0.1	9.035111
1.826667	0.1	9.022415
1.828333	0.1	9.009600
1.830000	0.1	8.995414
1.831667	0.1	8.979679
1.833333	0.1	8.962155
1.835000	0.1	8.942307
1.836667	0.1	8.921326
1.838333	0.1	8.902371
1.840000	0.1	8.888186
1.841667	0.1	8.879304
1.843333	0.1	8.874178
1.845000	0.1	8.871079
1.846667	0.1	8.869768
1.848333	0.1	8.871735
1.850000	0.1	8.878589
1.851667	0.1	8.890868
1.853333	0.1	8.907915
1.855000	0.1	8.929074
1.856667	0.1	8.954764
1.858333	0.1	8.985580
1.860000	0.1	9.021879
1.861667	0.1	9.063900
1.863333	0.1	9.112180
1.865000	0.1	9.167314
1.866667	0.1	9.229601
1.868333	0.1	9.299517
1.870000	0.1	9.377003
1.871667	0.1	9.460331
1.873333	0.1	9.546996
1.875000	0.1	9.635807
1.876667	0.1	9.727538
1.878333	0.1	9.823979
1.880000	0.1	9.926856
1.881667	0.1	10.036827
1.883333	0.1	10.152698
1.885000	0.1	10.272205
1.886667	0.1	10.393561
1.888333	0.1	10.515571
1.890000	0.1	10.637582
1.891667	0.1	10.759593
1.893333	0.1	10.881782
1.895000	0.1	11.004151
1.896667	0.1	11.126519
1.898333	0.1	11.248530
1.900000	0.1	11.369885
1.901667	0.1	11.490226
1.903333	0.1	11.608840
1.905000	0.1	11.723519
1.906667	0.1	11.831821
1.908333	0.1	11.932493
1.910000	0.1	12.026132
1.911667	0.1	12.114168
1.913333	0.1	12.197912
1.915000	0.1	12.278319
1.916667	0.1	12.354732
1.918333	0.1	12.425662
1.920000	0.1	12.490750
1.921667	0.1	12.551666
1.923333	0.1	12.610615
1.925000	0.1	12.668610
1.926667	0.1	12.724818
1.928333	0.1	12.776912
1.930000	0.1	12.822986
1.931667	0.1	12.862683
1.933333	0.1	12.897373
1.935000	0.1	12.929083
1.936667	0.1	12.959481
1.938333	0.1	12.989164
1.940000	0.1	13.017536
1.941667	0.1	13.043226
1.943333	0.1	13.065458
1.945000	0.1	13.084234
1.946667	0.1	13.100267
1.948333	0.1	13.113738
1.950000	0.1	13.124228
1.951667	0.1	13.131321
1.953333	0.1	13.135076
1.955000	0.1	13.136209
1.956667	0.1	13.135970
1.958333	0.1	13.135613
1.960000	0.1	13.135136
1.961667	0.1	13.133407
1.963333	0.1	13.130308
1.965000	0.1	13.126911
1.966667	0.1	13.124169
1.968333	0.1	13.121427
1.970000	0.1	13.117135
1.971667	0.1	13.109387
1.973333	0.1	13.096929
1.975000	0.1	13.080061
1.976667	0.1	13.060690
1.978333	0.1	13.040901
1.980000	0.1	13.021828
1.981667	0.1	13.003529
1.983333	0.1	12.985647
1.985000	0.1	12.967170
1.986667	0.1	12.946904
1.988333	0.1	12.924136
1.990000	0.1	12.899042
1.991667	0.1	12.873352
1.993333	0.1	12.848616
1.995000	0.1	12.823702
1.996667	0.1	12.795866
1.998333	0.1	12.763680
2.000000	0.1	12.727738
2.001667	0.1	12.690247
2.003333	0.1	12.653113
2.005000	0.1	12.617529
2.006667	0.1	12.583853
2.008333	0.1	12.551368
2.010000	0.1	12.518883
2.011667	0.1	12.485803
2.013333	0.1	12.452544
2.015000	0.1	12.419105
2.016667	0.1	12.384237
2.018333	0.1	12.346626
2.020000	0.1	12.306155
2.021667	0.1	12.264550
2.023333	0.1	12.223781
2.025000	0.1	12.184501
2.026667	0.1	12.146056
2.028333	0.1	12.106598
2.030000	0.1	12.064219
2.031667	0.1	12.018443
2.033333	0.1	11.971355
2.035000	0.1	11.925936
2.036667	0.1	11.884034
2.038333	0.1	11.845351
2.040000	0.1	11.808158
2.041667	0.1	11.770249
2.043333	0.1	11.730076
2.045000	0.1	11.687637
2.046667	0.1	11.643589
2.048333	0.1	11.598707
2.050000	0.1	11.553765
2.051667	0.1	11.509836
2.053333	0.1	11.467815
2.055000	0.1	11.426986
2.056667	0.1	11.386038
2.058333	0.1	11.344314
2.060000	0.1	11.302233
2.061667	0.1	11.260093
2.063333	0.1	11.217714
2.065000	0.1	11.174262
2.066667	0.1	11.129499
2.068333	0.1	11.084259
2.070000	0.1	11.039317
2.071667	0.1	10.994435
2.073333	0.1	10.948718
2.075000	0.1	10.901631
2.076667	0.1	10.854424
2.078333	0.1	10.809184
2.080000	0.1	10.766686
2.081667	0.1	10.725916
2.083333	0.1	10.685921
2.085000	0.1	10.645748
2.086667	0.1	10.604203
2.088333	0.1	10.560990
2.090000	0.1	10.517300
2.091667	0.1	10.474146
2.093333	0.1	10.431827
2.095000	0.1	10.389686
2.096667	0.1	10.346711
2.098333	0.1	10.302008
2.100000	0.1	10.255695
2.101667	0.1	10.208905
2.103333	0.1	10.163189
2.105000	0.1	10.119081
2.106667	0.1	10.076285
2.108333	0.1	10.034621
2.110000	0.1	9.994031
2.111667	0.1	9.954513
2.113333	0.1	9.916068
2.115000	0.1	9.878576
2.116667	0.1	9.841323
2.118333	0.1	9.803177
2.120000	0.1	9.763659
2.121667	0.1	9.722412
2.123333	0.1	9.679258
2.125000	0.1	9.634734
2.126667	0.1	9.590805
2.128333	0.1	9.549499
2.130000	0.1	9.511114
2.131667	0.1	9.474576
2.133333	0.1	9.437979
2.135000	0.1	9.400189
2.136667	0.1	9.360672
2.138333	0.1	9.319664
2.140000	0.1	9.278298
2.141667	0.1	9.238244
2.143333	0.1	9.200156
2.145000	0.1	9.163678
2.146667	0.1	9.127915
2.148333	0.1	9.092033
2.150000	0.1	9.055019
2.151667	0.1	9.016634
2.153333	0.1	8.977593
2.155000	0.1	8.938969
2.156667	0.1	8.900822
2.158333	0.1	8.862675
2.160000	0.1	8.824230
2.161667	0.1	8.785725
2.163333	0.1	8.747399
2.165000	0.1	8.709193
2.166667	0.1	8.671165
2.168333	0.1	8.633495
2.170000	0.1	8.596480
2.171667	0.1	8.560360
2.173333	0.1	8.525312
2.175000	0.1	8.490384
2.176667	0.1	8.454383
2.178333	0.1	8.416534
2.180000	0.1	8.377135
2.181667	0.1	8.336843
2.183333	0.1	8.296311
2.185000	0.1	8.256495
2.186667	0.1	8.217991
2.188333	0.1	8.180976
2.190000	0.1	8.145452
2.191667	0.1	8.111477
2.193333	0.1	8.078158
2.195000	0.1	8.044005
2.196667	0.1	8.008063
2.198333	0.1	7.970572
2.200000	0.1	7.932127
2.201667	0.1	7.893503
2.203333	0.1	7.855952
2.205000	0.1	7.819593
2.206667	0.1	7.782996
2.208333	0.1	7.744313
2.210000	0.1	7.703066
2.211667	0.1	7.660330
2.213333	0.1	7.618070
2.215000	0.1	7.578135
2.216667	0.1	7.541359
2.218333	0.1	7.507027
2.220000	0.1	7.473588
2.221667	0.1	7.438958
2.223333	0.1	7.401824
2.225000	0.1	7.362426
2.226667	0.1	7.322729
2.228333	0.1	7.284701
2.230000	0.1	7.249415
2.231667	0.1	7.216812
2.233333	0.1	7.185460
2.235000	0.1	7.153392
2.236667	0.1	7.119477
2.238333	0.1	7.083595
2.240000	0.1	7.046640
2.241667	0.1	7.009387
2.243333	0.1	6.972611
2.245000	0.1	6.936074
2.246667	0.1	6.898642
2.248333	0.1	6.860137
2.250000	0.1	6.821335
2.251667	0.1	6.783486
2.253333	0.1	6.747723
2.255000	0.1	6.714046
2.256667	0.1	6.681443
2.258333	0.1	6.648481
2.260000	0.1	6.614030
2.261667	0.1	6.578505
2.263333	0.1	6.543637
2.265000	0.1	6.510616
2.266667	0.1	6.478906
2.268333	0.1	6.446898
2.270000	0.1	6.412983
2.271667	0.1	6.377697
2.273333	0.1	6.342709
2.275000	0.1	6.309569
2.276667	0.1	6.278575
2.278333	0.1	6.249428
2.280000	0.1	6.221474
2.281667	0.1	6.194353
2.283333	0.1	6.168127
2.285000	0.1	6.142438
2.286667	0.1	6.117046
2.288333	0.1	6.091833
2.290000	0.1	6.066382
2.291667	0.1	6.040216
2.293333	0.1	6.013871
2.295000	0.1	5.988419
2.296667	0.1	5.964697
2.298333	0.1	5.942881
2.300000	0.1	5.922437
2.301667	0.1	5.901635
2.303333	0.1	5.879403
2.305000	0.1	5.855799
2.306667	0.1	5.831361
2.308333	0.1	5.807102
2.310000	0.1	5.783618
2.311667	0.1	5.761445
2.313333	0.1	5.741060
2.315000	0.1	5.723000
2.316667	0.1	5.706370
2.318333	0.1	5.689621
2.320000	0.1	5.671919
2.321667	0.1	5.653203
2.323333	0.1	5.633653
2.325000	0.1	5.613745
2.326667	0.1	5.594135
2.328333	0.1	5.575240
2.330000	0.1	5.557418
2.331667	0.1	5.540312
2.333333	0.1	5.523324
2.335000	0.1	5.505503
2.336667	0.1	5.486250
2.338333	0.1	5.465687
2.340000	0.1	5.444885
2.341667	0.1	5.425454
2.343333	0.1	5.408407
2.345000	0.1	5.393327
2.346667	0.1	5.378306
2.348333	0.1	5.361021
2.350000	0.1	5.340457
2.351667	0.1	5.317927
2.353333	0.1	5.295873
2.355000	0.1	5.274892
2.356667	0.1	5.253852
2.358333	0.1	5.231560
2.360000	0.1	5.207718
2.361667	0.1	5.182803
2.363333	0.1	5.157411
2.365000	0.1	5.131662
2.366667	0.1	5.105079
2.368333	0.1	5.076647
2.370000	0.1	5.045653
2.371667	0.1	5.013287
2.373333	0.1	4.981578
2.375000	0.1	4.951656
2.376667	0.1	4.923642
2.378333	0.1	4.896939
2.380000	0.1	4.870951
2.381667	0.1	4.845560
2.383333	0.1	4.820884
2.385000	0.1	4.796267
2.386667	0.1	4.770816
2.388333	0.1	4.743457
2.390000	0.1	4.713059
2.391667	0.1	4.678905
2.393333	0.1	4.642308
2.395000	0.1	4.605592
2.396667	0.1	4.570544
2.398333	0.1	4.537642
2.400000	0.1	4.506886
2.401667	0.1	4.478276
2.403333	0.1	4.450560
2.405000	0.1	4.422009
2.406667	0.1	4.391730
2.408333	0.1	4.359901
2.410000	0.1	4.326403
2.411667	0.1	4.291058
2.413333	0.1	4.254461
2.415000	0.1	4.217863
2.416667	0.1	4.182697
2.418333	0.1	4.149914
2.420000	0.1	4.119277
2.421667	0.1	4.089177
2.423333	0.1	4.058302
2.425000	0.1	4.026890
2.426667	0.1	3.996372
2.428333	0.1	3.967107
2.430000	0.1	3.937900
2.431667	0.1	3.907264
2.433333	0.1	3.874958
2.435000	0.1	3.841579
2.436667	0.1	3.808379
2.438333	0.1	3.776133
2.440000	0.1	3.744960
2.441667	0.1	3.714860
2.443333	0.1	3.685773
2.445000	0.1	3.656805
2.446667	0.1	3.626466
2.448333	0.1	3.594101
2.450000	0.1	3.560841
2.451667	0.1	3.528416
2.453333	0.1	3.497362
2.455000	0.1	3.466964
2.456667	0.1	3.436864
2.458333	0.1	3.408313
2.460000	0.1	3.382802
2.461667	0.1	3.360450
2.463333	0.1	3.339708
2.465000	0.1	3.318012
2.466667	0.1	3.293038
2.468333	0.1	3.264368
2.470000	0.1	3.233493
2.471667	0.1	3.202498
2.473333	0.1	3.172934
2.475000	0.1	3.144860
2.476667	0.1	3.117860
2.478333	0.1	3.091693
2.480000	0.1	3.066421
2.481667	0.1	3.041566
2.483333	0.1	3.016532
2.485000	0.1	2.990723
2.486667	0.1	2.963782
2.488333	0.1	2.936244
2.490000	0.1	2.909959
2.491667	0.1	2.886534
2.493333	0.1	2.865613
2.495000	0.1	2.845407
2.496667	0.1	2.824366
2.498333	0.1	2.802313
2.500000	0.1	2.780080
2.501667	0.1	2.758503
2.503333	0.1	2.737105
2.505000	0.1	2.714336
2.506667	0.1	2.689064
2.508333	0.1	2.662361
2.510000	0.1	2.636731
2.511667	0.1	2.613902
2.513333	0.1	2.593756
2.515000	0.1	2.574742
2.516667	0.1	2.555192
2.518333	0.1	2.534390
2.520000	0.1	2.512634
2.521667	0.1	2.491117
2.523333	0.1	2.471268
2.525000	0.1	2.453566
2.526667	0.1	2.437294
2.528333	0.1	2.421796
2.530000	0.1	2.406955
2.531667	0.1	2.392531
2.533333	0.1	2.378047
2.535000	0.1	2.363145
2.536667	0.1	2.347350
2.538333	0.1	2.330482
2.540000	0.1	2.312660
2.541667	0.1	2.294660
2.543333	0.1	2.277851
2.545000	0.1	2.262712
2.546667	0.1	2.248347
2.548333	0.1	2.233386
2.550000	0.1	2.217412
2.551667	0.1	2.201319
2.553333	0.1	2.185404
2.555000	0.1	2.169430
2.556667	0.1	2.153397
2.558333	0.1	2.137482
2.560000	0.1	2.121866
2.561667	0.1	2.106130
2.563333	0.1	2.089799
2.565000	0.1	2.072871
2.566667	0.1	2.056420
2.568333	0.1	2.041698
2.570000	0.1	2.029181
2.571667	0.1	2.018929
2.573333	0.1	2.011120
2.575000	0.1	2.005339
2.576667	0.1	2.000272
2.578333	0.1	1.993656
2.580000	0.1	1.984000
2.581667	0.1	1.971901
2.583333	0.1	1.959145
2.585000	0.1	1.946867
2.586667	0.1	1.935065
2.588333	0.1	1.922846
2.590000	0.1	1.909435
2.591667	0.1	1.895070
2.593333	0.1	1.881003
2.595000	0.1	1.868427
2.596667	0.1	1.857638
2.598333	0.1	1.848638
2.600000	0.1	1.841843
2.601667	0.1	1.837194
2.603333	0.1	1.833916
2.605000	0.1	1.831114
2.606667	0.1	1.827896
2.608333	0.1	1.822770
2.610000	0.1	1.813829
2.611667	0.1	1.800776
2.613333	0.1	1.786232
2.615000	0.1	1.774013
2.616667	0.1	1.766026
2.618333	0.1	1.761913
2.620000	0.1	1.759291
2.621667	0.1	1.755416
2.623333	0.1	1.748443
2.625000	0.1	1.738548
2.626667	0.1	1.726985
2.628333	0.1	1.715362
2.630000	0.1	1.705349
2.631667	0.1	1.697540
2.633333	0.1	1.691640
2.635000	0.1	1.687050
2.636667	0.1	1.683235
2.638333	0.1	1.679897
2.640000	0.1	1.676202
2.641667	0.1	1.671374
2.643333	0.1	1.665294
2.645000	0.1	1.659155
2.646667	0.1	1.654029
2.648333	0.1	1.649797
2.650000	0.1	1.646102
2.651667	0.1	1.643002
2.653333	0.1	1.640499
2.655000	0.1	1.638293
2.656667	0.1	1.636326
2.658333	0.1	1.634836
2.660000	0.1	1.634061
2.661667	0.1	1.633465
2.663333	0.1	1.632571
2.665000	0.1	1.630664
2.666667	0.1	1.626730
2.668333	0.1	1.620293
2.670000	0.1	1.612425
2.671667	0.1	1.604319
2.673333	0.1	1.596212
2.675000	0.1	1.587689
2.676667	0.1	1.579225
2.678333	0.1	1.572192
2.680000	0.1	1.567602
2.681667	0.1	1.565576
2.683333	0.1	1.565218
2.685000	0.1	1.565278
2.686667	0.1	1.564860
2.688333	0.1	1.563549
2.690000	0.1	1.561463
2.691667	0.1	1.559198
2.693333	0.1	1.557171
2.695000	0.1	1.555503
2.696667	0.1	1.554489
2.698333	0.1	1.554430
2.700000	0.1	1.555383
2.701667	0.1	1.556814
2.703333	0.1	1.557410
2.705000	0.1	1.555801
2.706667	0.1	1.551390
2.708333	0.1	1.544952
2.710000	0.1	1.537502
2.711667	0.1	1.529873
2.713333	0.1	1.522720
2.715000	0.1	1.516700
2.716667	0.1	1.512528
2.718333	0.1	1.510859
2.720000	0.1	1.511693
2.721667	0.1	1.513243
2.723333	0.1	1.512945
2.725000	0.1	1.509905
2.726667	0.1	1.505852
2.728333	0.1	1.503229
2.730000	0.1	1.503408
2.731667	0.1	1.506209
2.733333	0.1	1.510263
2.735000	0.1	1.513541
2.736667	0.1	1.514852
2.738333	0.1	1.515269
2.740000	0.1	1.516402
2.741667	0.1	1.518190
2.743333	0.1	1.519621
2.745000	0.1	1.520038
2.746667	0.1	1.519501
2.748333	0.1	1.517892
2.750000	0.1	1.515567
2.751667	0.1	1.513958
2.753333	0.1	1.515031
2.755000	0.1	1.519322
2.756667	0.1	1.525700
2.758333	0.1	1.531839
2.760000	0.1	1.535773
2.761667	0.1	1.537144
2.763333	0.1	1.537323
2.765000	0.1	1.537621
2.766667	0.1	1.538158
2.768333	0.1	1.538158
2.770000	0.1	1.537740
2.771667	0.1	1.538217
2.773333	0.1	1.541197
2.775000	0.1	1.546860
2.776667	0.1	1.553536
2.778333	0.1	1.559138
2.780000	0.1	1.562178
2.781667	0.1	1.562715
2.783333	0.1	1.561940
2.785000	0.1	1.561344
2.786667	0.1	1.561999
2.788333	0.1	1.564384
2.790000	0.1	1.568675
2.791667	0.1	1.574636
2.793333	0.1	1.580715
2.795000	0.1	1.584470
2.796667	0.1	1.585245
2.798333	0.1	1.583994
2.800000	0.1	1.581609
2.801667	0.1	1.578271
2.803333	0.1	1.574457
2.805000	0.1	1.571715
2.806667	0.1	1.571834
2.808333	0.1	1.575470
2.810000	0.1	1.580834
2.811667	0.1	1.584828
2.813333	0.1	1.585543
2.815000	0.1	1.584232
2.816667	0.1	1.583636
2.818333	0.1	1.586497
2.820000	0.1	1.593948
2.821667	0.1	1.604855
2.823333	0.1	1.615942
2.825000	0.1	1.623213
2.826667	0.1	1.625300
2.828333	0.1	1.623988
2.830000	0.1	1.621664
2.831667	0.1	1.619637
2.833333	0.1	1.618862
2.835000	0.1	1.620531
2.836667	0.1	1.625002
2.838333	0.1	1.630962
2.840000	0.1	1.636267
2.841667	0.1	1.639366
2.843333	0.1	1.639664
2.845000	0.1	1.637876
2.846667	0.1	1.635909
2.848333	0.1	1.635850
2.850000	0.1	1.638055
2.851667	0.1	1.641810
2.853333	0.1	1.646519
2.855000	0.1	1.651108
2.856667	0.1	1.654148
2.858333	0.1	1.654685
2.860000	0.1	1.653493
2.861667	0.1	1.652002
2.863333	0.1	1.651347
2.865000	0.1	1.652122
2.866667	0.1	1.654744
2.868333	0.1	1.658917
2.870000	0.1	1.663029
2.871667	0.1	1.665473
2.873333	0.1	1.665712
2.875000	0.1	1.664221
2.876667	0.1	1.662374
2.878333	0.1	1.661837
2.880000	0.1	1.663566
2.881667	0.1	1.666904
2.883333	0.1	1.670659
2.885000	0.1	1.674116
2.886667	0.1	1.677156
2.888333	0.1	1.679301
2.890000	0.1	1.680136
2.891667	0.1	1.679957
2.893333	0.1	1.679480
2.895000	0.1	1.679003
2.896667	0.1	1.678228
2.898333	0.1	1.676977
2.900000	0.1	1.675427
2.901667	0.1	1.673699
2.903333	0.1	1.671612
2.905000	0.1	1.669109
2.906667	0.1	1.667261
2.908333	0.1	1.666904
2.910000	0.1	1.667559
2.911667	0.1	1.668096
2.913333	0.1	1.667798
2.915000	0.1	1.667202
2.916667	0.1	1.667321
2.918333	0.1	1.668096
2.920000	0.1	1.668275
2.921667	0.1	1.667440
2.923333	0.1	1.666248
2.925000	0.1	1.665652
2.926667	0.1	1.665354
2.928333	0.1	1.664221
2.930000	0.1	1.662135
2.931667	0.1	1.660764
2.933333	0.1	1.661420
2.935000	0.1	1.663625
2.936667	0.1	1.665413
2.938333	0.1	1.665115
2.940000	0.1	1.661956
2.941667	0.1	1.656652
2.943333	0.1	1.651406
2.945000	0.1	1.648367
2.946667	0.1	1.648069
2.948333	0.1	1.649439
2.950000	0.1	1.650572
2.951667	0.1	1.649737
2.953333	0.1	1.647115
2.955000	0.1	1.643598
2.956667	0.1	1.640320
2.958333	0.1	1.637995
2.960000	0.1	1.636624
2.961667	0.1	1.635730
2.963333	0.1	1.635194
2.965000	0.1	1.635492
2.966667	0.1	1.636624
2.968333	0.1	1.637519
2.970000	0.1	1.636207
2.971667	0.1	1.632333
2.973333	0.1	1.627386
2.975000	0.1	1.623452
2.976667	0.1	1.621246
2.978333	0.1	1.620710
2.980000	0.1	1.620948
2.981667	0.1	1.621306
2.983333	0.1	1.621366
2.985000	0.1	1.621127
2.986667	0.1	1.619935
2.988333	0.1	1.617491
2.990000	0.1	1.614094
2.991667	0.1	1.610160
2.993333	0.1	1.605988
2.995000	0.1	1.601935
2.996667	0.1	1.599014
2.998333	0.1	1.597703
3.000000	0.1	1.597524
3.001667	0.1	1.597405
3.003333	0.1	1.596630
3.005000	0.1	1.594663
3.006667	0.1	1.591504
3.008333	0.1	1.587033
3.010000	0.1	1.581967
3.011667	0.1	1.577854
3.013333	0.1	1.575887
3.015000	0.1	1.576185
3.016667	0.1	1.577318
3.018333	0.1	1.577795
3.020000	0.1	1.576722
3.021667	0.1	1.573861
3.023333	0.1	1.569390
3.025000	0.1	1.564562
3.026667	0.1	1.560569
3.028333	0.1	1.558304
3.030000	0.1	1.557767
3.031667	0.1	1.557827
3.033333	0.1	1.556158
3.035000	0.1	1.551032
3.036667	0.1	1.543224
3.038333	0.1	1.535475
3.040000	0.1	1.530349
3.041667	0.1	1.527786
3.043333	0.1	1.525998
3.045000	0.1	1.523852
3.046667	0.1	1.521826
3.048333	0.1	1.520753
3.050000	0.1	1.520634
3.051667	0.1	1.520753
3.053333	0.1	1.519978
3.055000	0.1	1.517773
3.056667	0.1	1.514554
3.058333	0.1	1.511216
3.060000	0.1	1.507759
3.061667	0.1	1.503348
3.063333	0.1	1.497567
3.065000	0.1	1.491666
3.066667	0.1	1.487970
3.068333	0.1	1.487553
3.070000	0.1	1.489163
3.071667	0.1	1.490176
3.073333	0.1	1.488805
3.075000	0.1	1.485109
3.076667	0.1	1.480281
3.078333	0.1	1.475692
3.080000	0.1	1.471639
3.081667	0.1	1.467109
3.083333	0.1	1.461148
3.085000	0.1	1.454711
3.086667	0.1	1.449764
3.088333	0.1	1.447022
3.090000	0.1	1.445949
3.091667	0.1	1.445174
3.093333	0.1	1.443744
3.095000	0.1	1.441479
3.096667	0.1	1.438558
3.098333	0.1	1.434982
3.100000	0.1	1.430690
3.101667	0.1	1.425922
3.103333	0.1	1.421154
3.105000	0.1	1.416862
3.106667	0.1	1.413167
3.108333	0.1	1.409531
3.110000	0.1	1.405478
3.111667	0.1	1.401067
3.113333	0.1	1.396298
3.115000	0.1	1.390874
3.116667	0.1	1.384735
3.118333	0.1	1.378298
3.120000	0.1	1.372278
3.121667	0.1	1.367271
3.123333	0.1	1.363278
3.125000	0.1	1.359820
3.126667	0.1	1.356304
3.128333	0.1	1.353502
3.130000	0.1	1.352668
3.131667	0.1	1.353383
3.133333	0.1	1.353622
3.135000	0.1	1.351595
3.136667	0.1	1.346946
3.138333	0.1	1.340032
3.140000	0.1	1.331627
3.141667	0.1	1.322746
3.143333	0.1	1.313925
3.145000	0.1	1.305699
3.146667	0.1	1.298785
3.148333	0.1	1.293719
3.150000	0.1	1.290739
3.151667	0.1	1.289249
3.153333	0.1	1.288295
3.155000	0.1	1.286507
3.156667	0.1	1.282156
3.158333	0.1	1.274884
3.160000	0.1	1.266241
3.161667	0.1	1.258016
3.163333	0.1	1.251340
3.165000	0.1	1.246572
3.166667	0.1	1.243413
3.168333	0.1	1.241028
3.170000	0.1	1.238525
3.171667	0.1	1.235485
3.173333	0.1	1.231492
3.175000	0.1	1.226425
3.176667	0.1	1.220405
3.178333	0.1	1.214027
3.180000	0.1	1.208544
3.181667	0.1	1.205266
3.183333	0.1	1.204014
3.185000	0.1	1.202822
3.186667	0.1	1.199782
3.188333	0.1	1.194358
3.190000	0.1	1.187205
3.191667	0.1	1.179814
3.193333	0.1	1.174033
3.195000	0.1	1.170456
3.196667	0.1	1.167357
3.198333	0.1	1.162827
3.200000	0.1	1.156390
3.201667	0.1	1.148641
3.203333	0.1	1.141012
3.205000	0.1	1.134753
3.206667	0.1	1.129568
3.208333	0.1	1.123905
3.210000	0.1	1.116276
3.211667	0.1	1.106262
3.213333	0.1	1.094639
3.215000	0.1	1.083195
3.216667	0.1	1.073957
3.218333	0.1	1.068115
3.220000	0.1	1.065254
3.221667	0.1	1.063883
3.223333	0.1	1.061857
3.225000	0.1	1.058042
3.226667	0.1	1.052380
3.228333	0.1	1.045525
3.230000	0.1	1.038134
3.231667	0.1	1.030743
3.233333	0.1	1.024187
3.235000	0.1	1.018584
3.236667	0.1	1.013100
3.238333	0.1	1.006663
3.240000	0.1	0.999391
3.241667	0.1	0.992715
3.243333	0.1	0.988245
3.245000	0.1	0.986338
3.246667	0.1	0.985265
3.248333	0.1	0.983119
3.250000	0.1	0.978887
3.251667	0.1	0.972688
3.253333	0.1	0.965476
3.255000	0.1	0.957966
3.256667	0.1	0.950813
3.258333	0.1	0.944793
3.260000	0.1	0.940204
3.261667	0.1	0.936449
3.263333	0.1	0.932396
3.265000	0.1	0.927031
3.266667	0.1	0.920177
3.268333	0.1	0.912666
3.270000	0.1	0.905454
3.271667	0.1	0.899077
3.273333	0.1	0.894249
3.275000	0.1	0.891268
3.276667	0.1	0.889182
3.278333	0.1	0.886679
3.280000	0.1	0.882983
3.281667	0.1	0.878453
3.283333	0.1	0.873685
3.285000	0.1	0.868499
3.286667	0.1	0.861943
3.288333	0.1	0.853777
3.290000	0.1	0.844896
3.291667	0.1	0.836313
3.293333	0.1	0.829041
3.295000	0.1	0.823617
3.296667	0.1	0.819266
3.298333	0.1	0.814438
3.300000	0.1	0.808477
3.301667	0.1	0.802040
3.303333	0.1	0.796080
3.305000	0.1	0.791490
3.306667	0.1	0.788569
3.308333	0.1	0.786841
3.310000	0.1	0.785112
3.311667	0.1	0.782490
3.313333	0.1	0.778616
3.315000	0.1	0.773788
3.316667	0.1	0.768185
3.318333	0.1	0.761747
3.320000	0.1	0.754476
3.321667	0.1	0.746727
3.323333	0.1	0.738919
3.325000	0.1	0.731587
3.326667	0.1	0.724733
3.328333	0.1	0.718236
3.330000	0.1	0.712633
3.331667	0.1	0.708282
3.333333	0.1	0.703991
3.335000	0.1	0.698328
3.336667	0.1	0.691533
3.338333	0.1	0.685334
3.340000	0.1	0.680864
3.341667	0.1	0.677645
3.343333	0.1	0.674307
3.345000	0.1	0.670195
3.346667	0.1	0.665188
3.348333	0.1	0.659049
3.350000	0.1	0.652611
3.351667	0.1	0.647426
3.353333	0.1	0.644684
3.355000	0.1	0.643432
3.356667	0.1	0.641286
3.358333	0.1	0.636518
3.360000	0.1	0.630021
3.361667	0.1	0.623703
3.363333	0.1	0.618696
3.365000	0.1	0.615418
3.366667	0.1	0.614286
3.368333	0.1	0.615120
3.370000	0.1	0.616908
3.371667	0.1	0.617743
3.373333	0.1	0.615776
3.375000	0.1	0.609815
3.376667	0.1	0.600517
3.378333	0.1	0.590384
3.380000	0.1	0.581861
3.381667	0.1	0.575900
3.383333	0.1	0.571907
3.385000	0.1	0.569224
3.386667	0.1	0.567436
3.388333	0.1	0.566185
3.390000	0.1	0.565171
3.391667	0.1	0.563324
3.393333	0.1	0.559568
3.395000	0.1	0.554442
3.396667	0.1	0.549912
3.398333	0.1	0.547588
3.400000	0.1	0.547230
3.401667	0.1	0.547051
3.403333	0.1	0.545800
3.405000	0.1	0.542641
3.406667	0.1	0.537574
3.408333	0.1	0.531852
3.410000	0.1	0.527501
3.411667	0.1	0.525475
3.413333	0.1	0.524700
3.415000	0.1	0.523388
3.416667	0.1	0.520885
3.418333	0.1	0.517845
3.420000	0.1	0.514984
3.421667	0.1	0.512481
3.423333	0.1	0.509739
3.425000	0.1	0.506163
3.426667	0.1	0.502229
3.428333	0.1	0.498414
3.430000	0.1	0.494480
3.431667	0.1	0.490546
3.433333	0.1	0.487328
3.435000	0.1	0.485301
3.436667	0.1	0.483990
3.438333	0.1	0.482440
3.440000	0.1	0.480413
3.441667	0.1	0.477850
3.443333	0.1	0.474811
3.445000	0.1	0.471592
3.446667	0.1	0.469148
3.448333	0.1	0.467598
3.450000	0.1	0.466764
3.451667	0.1	0.466704
3.453333	0.1	0.468195
3.455000	0.1	0.470758
3.456667	0.1	0.472724
3.458333	0.1	0.473738
3.460000	0.1	0.475407
3.461667	0.1	0.479639
3.463333	0.1	0.487328
3.465000	0.1	0.498772
3.466667	0.1	0.514150
3.468333	0.1	0.533104
3.470000	0.1	0.553370
3.471667	0.1	0.571966
3.473333	0.1	0.587463
3.475000	0.1	0.599623
3.476667	0.1	0.608325
3.478333	0.1	0.614107
3.480000	0.1	0.618994
3.481667	0.1	0.625372
3.483333	0.1	0.633776
3.485000	0.1	0.642180
3.486667	0.1	0.647724
3.488333	0.1	0.648439
3.490000	0.1	0.644267
3.491667	0.1	0.636637
3.493333	0.1	0.627518
3.495000	0.1	0.618279
3.496667	0.1	0.609815
3.498333	0.1	0.602603
3.500000	0.1	0.596404
3.501667	0.1	0.590742
3.503333	0.1	0.585318
3.505000	0.1	0.581443
3.506667	0.1	0.581265
3.508333	0.1	0.586152
3.510000	0.1	0.595629
3.511667	0.1	0.607908
3.513333	0.1	0.621021
3.515000	0.1	0.633299
3.516667	0.1	0.643790
3.518333	0.1	0.652254
3.520000	0.1	0.659525
3.521667	0.1	0.666797
3.523333	0.1	0.674963
3.525000	0.1	0.684321
3.526667	0.1	0.693619
3.528333	0.1	0.700831
3.530000	0.1	0.704706
3.531667	0.1	0.706136
3.533333	0.1	0.707269
3.535000	0.1	0.710130
3.536667	0.1	0.714779
3.538333	0.1	0.719607
3.540000	0.1	0.723124
3.541667	0.1	0.725687
3.543333	0.1	0.728607
3.545000	0.1	0.732660
3.546667	0.1	0.737429
3.548333	0.1	0.741780
3.550000	0.1	0.744224
3.551667	0.1	0.744522
3.553333	0.1	0.743926
3.555000	0.1	0.743508
3.556667	0.1	0.743985
3.558333	0.1	0.745654
3.560000	0.1	0.748456
3.561667	0.1	0.751138
3.563333	0.1	0.752270
3.565000	0.1	0.751376
3.566667	0.1	0.749409
3.568333	0.1	0.747204
3.570000	0.1	0.745237
3.571667	0.1	0.743866
3.573333	0.1	0.743985
3.575000	0.1	0.745475
3.576667	0.1	0.746548
3.578333	0.1	0.745058
3.580000	0.1	0.740349
3.581667	0.1	0.733912
3.583333	0.1	0.728190
3.585000	0.1	0.725031
3.586667	0.1	0.724316
3.588333	0.1	0.724852
3.590000	0.1	0.725687
3.591667	0.1	0.726640
3.593333	0.1	0.727415
3.595000	0.1	0.727713
3.596667	0.1	0.727713
3.598333	0.1	0.727892
3.600000	0.1	0.728130
3.601667	0.1	0.727832
3.603333	0.1	0.726759
3.605000	0.1	0.724971
3.606667	0.1	0.722408
3.608333	0.1	0.719249
3.610000	0.1	0.716388
3.611667	0.1	0.714243
3.613333	0.1	0.711799
3.615000	0.1	0.707805
3.616667	0.1	0.702322
3.618333	0.1	0.697017
3.620000	0.1	0.694096
3.621667	0.1	0.694752
3.623333	0.1	0.698447
3.625000	0.1	0.703335
3.626667	0.1	0.707626
3.628333	0.1	0.710189
3.630000	0.1	0.710309
3.631667	0.1	0.708103
3.633333	0.1	0.704527
3.635000	0.1	0.700057
3.636667	0.1	0.694275
3.638333	0.1	0.687659
3.640000	0.1	0.681877
3.641667	0.1	0.678182
3.643333	0.1	0.675857
3.645000	0.1	0.673950
3.646667	0.1	0.672281
3.648333	0.1	0.671208
3.650000	0.1	0.671268
3.651667	0.1	0.672400
3.653333	0.1	0.674009
3.655000	0.1	0.675499
3.656667	0.1	0.676334
3.658333	0.1	0.676274
3.660000	0.1	0.675440
3.661667	0.1	0.674427
3.663333	0.1	0.673533
3.665000	0.1	0.672698
3.666667	0.1	0.672221
3.668333	0.1	0.672460
3.670000	0.1	0.672936
3.671667	0.1	0.672817
3.673333	0.1	0.671387
3.675000	0.1	0.669062
3.676667	0.1	0.666320
3.678333	0.1	0.663221
3.680000	0.1	0.659883
3.681667	0.1	0.657320
3.683333	0.1	0.656486
3.685000	0.1	0.657201
3.686667	0.1	0.658155
3.688333	0.1	0.657797
3.690000	0.1	0.655234
3.691667	0.1	0.650823
3.693333	0.1	0.646293
3.695000	0.1	0.643253
3.696667	0.1	0.642300
3.698333	0.1	0.642717
3.700000	0.1	0.642717
3.701667	0.1	0.641227
3.703333	0.1	0.638723
3.705000	0.1	0.637114
3.706667	0.1	0.637353
3.708333	0.1	0.639200
3.710000	0.1	0.641763
3.711667	0.1	0.643849
3.713333	0.1	0.644267
3.715000	0.1	0.642240
3.716667	0.1	0.638187
3.718333	0.1	0.633419
3.720000	0.1	0.629008
3.721667	0.1	0.625670
3.723333	0.1	0.623763
3.725000	0.1	0.623524
3.726667	0.1	0.625014
3.728333	0.1	0.627935
3.730000	0.1	0.631154
3.731667	0.1	0.633121
3.733333	0.1	0.633061
3.735000	0.1	0.631690
3.736667	0.1	0.629962
3.738333	0.1	0.628650
3.740000	0.1	0.627637
3.741667	0.1	0.626683
3.743333	0.1	0.626206
3.745000	0.1	0.627041
3.746667	0.1	0.628650
3.748333	0.1	0.629246
3.750000	0.1	0.627518
3.751667	0.1	0.623822
3.753333	0.1	0.620365
3.755000	0.1	0.619590
3.756667	0.1	0.621796
3.758333	0.1	0.625014
3.760000	0.1	0.626802
3.761667	0.1	0.625670
3.763333	0.1	0.622153
3.765000	0.1	0.618219
3.766667	0.1	0.615895
3.768333	0.1	0.615060
3.770000	0.1	0.614405
3.771667	0.1	0.612736
3.773333	0.1	0.610173
3.775000	0.1	0.607312
3.776667	0.1	0.604272
3.778333	0.1	0.600457
3.780000	0.1	0.595748
3.781667	0.1	0.591397
3.783333	0.1	0.589013
3.785000	0.1	0.589073
3.786667	0.1	0.590563
3.788333	0.1	0.591636
3.790000	0.1	0.590682
3.791667	0.1	0.587523
3.793333	0.1	0.583649
3.795000	0.1	0.580549
3.796667	0.1	0.578523
3.798333	0.1	0.577152
3.800000	0.1	0.576556
3.801667	0.1	0.576854
3.803333	0.1	0.577748
3.805000	0.1	0.578165
3.806667	0.1	0.577033
3.808333	0.1	0.574172
3.810000	0.1	0.570536
3.811667	0.1	0.566721
3.813333	0.1	0.563324
3.815000	0.1	0.560701
3.816667	0.1	0.559151
3.818333	0.1	0.558794
3.820000	0.1	0.558972
3.821667	0.1	0.558436
3.823333	0.1	0.556469
3.825000	0.1	0.553548
3.826667	0.1	0.550091
3.828333	0.1	0.546336
3.830000	0.1	0.543356
3.831667	0.1	0.542164
3.833333	0.1	0.542343
3.835000	0.1	0.542343
3.836667	0.1	0.541329
3.838333	0.1	0.540197
3.840000	0.1	0.539720
3.841667	0.1	0.539064
3.843333	0.1	0.536561
3.845000	0.1	0.531971
3.846667	0.1	0.526965
3.848333	0.1	0.523508
3.850000	0.1	0.522375
3.851667	0.1	0.522852
3.853333	0.1	0.523567
3.855000	0.1	0.523627
3.856667	0.1	0.522673
3.858333	0.1	0.520706
3.860000	0.1	0.517547
3.861667	0.1	0.513613
3.863333	0.1	0.509679
3.865000	0.1	0.506818
3.866667	0.1	0.505030
3.868333	0.1	0.503063
3.870000	0.1	0.499785
3.871667	0.1	0.495851
3.873333	0.1	0.493169
3.875000	0.1	0.492275
3.876667	0.1	0.492275
3.878333	0.1	0.491560
3.880000	0.1	0.489414
3.881667	0.1	0.486612
3.883333	0.1	0.484347
3.885000	0.1	0.483215
3.886667	0.1	0.483155
3.888333	0.1	0.483573
3.890000	0.1	0.483692
3.891667	0.1	0.482798
3.893333	0.1	0.480890
3.895000	0.1	0.478387
3.896667	0.1	0.476122
3.898333	0.1	0.475466
3.900000	0.1	0.476897
3.901667	0.1	0.479043
3.903333	0.1	0.479758
3.905000	0.1	0.477970
3.906667	0.1	0.473976
3.908333	0.1	0.469089
3.910000	0.1	0.465035
3.911667	0.1	0.463188
3.913333	0.1	0.463724
3.915000	0.1	0.465333
3.916667	0.1	0.466406
3.918333	0.1	0.465751
3.920000	0.1	0.462711
3.921667	0.1	0.457823
3.923333	0.1	0.452518
3.925000	0.1	0.448406
3.926667	0.1	0.446320
3.928333	0.1	0.445664
3.930000	0.1	0.445366
3.931667	0.1	0.443816
3.933333	0.1	0.440717
3.935000	0.1	0.436962
3.936667	0.1	0.434160
3.938333	0.1	0.432611
3.940000	0.1	0.431240
3.941667	0.1	0.429392
3.943333	0.1	0.426769
3.945000	0.1	0.422895
3.946667	0.1	0.417352
3.948333	0.1	0.410378
3.950000	0.1	0.403702
3.951667	0.1	0.399649
3.953333	0.1	0.399351
3.955000	0.1	0.402331
3.956667	0.1	0.406742
3.958333	0.1	0.409842
3.960000	0.1	0.409663
3.961667	0.1	0.405908
3.963333	0.1	0.400066
3.965000	0.1	0.395596
3.966667	0.1	0.395596
3.968333	0.1	0.399888
3.970000	0.1	0.405312
3.971667	0.1	0.408471
3.973333	0.1	0.407636
3.975000	0.1	0.403285
3.976667	0.1	0.397563
3.978333	0.1	0.393689
3.980000	0.1	0.393152
3.981667	0.1	0.394464
3.983333	0.1	0.394583
3.985000	0.1	0.391960
3.986667	0.1	0.387371
3.988333	0.1	0.382185
3.990000	0.1	0.377595
3.991667	0.1	0.374079
3.993333	0.1	0.371754
3.995000	0.1	0.370562
3.996667	0.1	0.370085
3.998333	0.1	0.369191
4.000000	0.1	0.366926
4.001667	0.1	0.363350
4.003333	0.1	0.358999
4.005000	0.1	0.354350
4.006667	0.1	0.350058
4.008333	0.1	0.346601
4.010000	0.1	0.344038
4.011667	0.1	0.342250
4.013333	0.1	0.341237
4.015000	0.1	0.341356
4.016667	0.1	0.342548
4.018333	0.1	0.344217
4.020000	0.1	0.345945
4.021667	0.1	0.347853
4.023333	0.1	0.350833
4.025000	0.1	0.354409
4.026667	0.1	0.356913
4.028333	0.1	0.357211
4.030000	0.1	0.355065
4.031667	0.1	0.350535
4.033333	0.1	0.344574
4.035000	0.1	0.339210
4.036667	0.1	0.336289
4.038333	0.1	0.336051
4.040000	0.1	0.336707
4.041667	0.1	0.336111
4.043333	0.1	0.333905
4.045000	0.1	0.331223
4.046667	0.1	0.328422
4.048333	0.1	0.325084
4.050000	0.1	0.321507
4.051667	0.1	0.318527
4.053333	0.1	0.316858
4.055000	0.1	0.316441
4.056667	0.1	0.317097
4.058333	0.1	0.318825
4.060000	0.1	0.320971
4.061667	0.1	0.321627
4.063333	0.1	0.319242
4.065000	0.1	0.314534
4.066667	0.1	0.309289
4.068333	0.1	0.304580
4.070000	0.1	0.300586
4.071667	0.1	0.297666
4.073333	0.1	0.295639
4.075000	0.1	0.293970
4.076667	0.1	0.292480
4.078333	0.1	0.291109
4.080000	0.1	0.289738
4.081667	0.1	0.288427
4.083333	0.1	0.287175
4.085000	0.1	0.285208
4.086667	0.1	0.281334
4.088333	0.1	0.275552
4.090000	0.1	0.269830
4.091667	0.1	0.266850
4.093333	0.1	0.267565
4.095000	0.1	0.270963
4.096667	0.1	0.275075
4.098333	0.1	0.278354
4.100000	0.1	0.280380
4.101667	0.1	0.281572
4.103333	0.1	0.281990
4.105000	0.1	0.281692
4.106667	0.1	0.280857
4.108333	0.1	0.279486
4.110000	0.1	0.277340
4.111667	0.1	0.274181
4.113333	0.1	0.269532
4.115000	0.1	0.263929
4.116667	0.1	0.259221
4.118333	0.1	0.257194
4.120000	0.1	0.257850
4.121667	0.1	0.259578
4.123333	0.1	0.261247
4.125000	0.1	0.262320
4.126667	0.1	0.262678
4.128333	0.1	0.261724
4.130000	0.1	0.259280
4.131667	0.1	0.255704
4.133333	0.1	0.251889
4.135000	0.1	0.248253
4.136667	0.1	0.245214
4.138333	0.1	0.242651
4.140000	0.1	0.240207
4.141667	0.1	0.237286
4.143333	0.1	0.234246
4.145000	0.1	0.232160
4.146667	0.1	0.231802
4.148333	0.1	0.233114
4.150000	0.1	0.235140
4.151667	0.1	0.235975
4.153333	0.1	0.233889
4.155000	0.1	0.229359
4.156667	0.1	0.224769
4.158333	0.1	0.222743
4.160000	0.1	0.224352
4.161667	0.1	0.228643
4.163333	0.1	0.232697
4.165000	0.1	0.233650
4.166667	0.1	0.230670
4.168333	0.1	0.225365
4.170000	0.1	0.219941
4.171667	0.1	0.215828
4.173333	0.1	0.213325
4.175000	0.1	0.212133
4.176667	0.1	0.211000
4.178333	0.1	0.208795
4.180000	0.1	0.205696
4.181667	0.1	0.202835
4.183333	0.1	0.201285
4.185000	0.1	0.200748
4.186667	0.1	0.200570
4.188333	0.1	0.200272
4.190000	0.1	0.199437
4.191667	0.1	0.198066
4.193333	0.1	0.196517
4.195000	0.1	0.195622
4.196667	0.1	0.195682
4.198333	0.1	0.196099
4.200000	0.1	0.196099
4.201667	0.1	0.195324
4.203333	0.1	0.194192
4.205000	0.1	0.192940
4.206667	0.1	0.191391
4.208333	0.1	0.189781
4.210000	0.1	0.188053
4.211667	0.1	0.185549
4.213333	0.1	0.182390
4.215000	0.1	0.180304
4.216667	0.1	0.180542
4.218333	0.1	0.182509
4.220000	0.1	0.184655
4.221667	0.1	0.185847
4.223333	0.1	0.185192
4.225000	0.1	0.182748
4.226667	0.1	0.179410
4.228333	0.1	0.176489
4.230000	0.1	0.174463
4.231667	0.1	0.173330
4.233333	0.1	0.173628
4.235000	0.1	0.175715
4.236667	0.1	0.178933
4.238333	0.1	0.181437
4.240000	0.1	0.181913
4.241667	0.1	0.180781
4.243333	0.1	0.179350
4.245000	0.1	0.179052
4.246667	0.1	0.180125
4.248333	0.1	0.182152
4.250000	0.1	0.184476
4.251667	0.1	0.186324
4.253333	0.1	0.186741
4.255000	0.1	0.184953
4.256667	0.1	0.180960
4.258333	0.1	0.175655
4.260000	0.1	0.170052
4.261667	0.1	0.164807
4.263333	0.1	0.159860
4.265000	0.1	0.155389
4.266667	0.1	0.152171
4.268333	0.1	0.151336
4.270000	0.1	0.153065
4.271667	0.1	0.156522
4.273333	0.1	0.160515
4.275000	0.1	0.164330
4.276667	0.1	0.167489
4.278333	0.1	0.169098
4.280000	0.1	0.168622
4.281667	0.1	0.167012
4.283333	0.1	0.166297
4.285000	0.1	0.167191
4.286667	0.1	0.168562
4.288333	0.1	0.169098
4.290000	0.1	0.168741
4.291667	0.1	0.168383
4.293333	0.1	0.168085
4.295000	0.1	0.167429
4.296667	0.1	0.166655
4.298333	0.1	0.166595
4.300000	0.1	0.167429
4.301667	0.1	0.168383
4.303333	0.1	0.169158
4.305000	0.1	0.169873
4.306667	0.1	0.170708
4.308333	0.1	0.171781
4.310000	0.1	0.172794
4.311667	0.1	0.173032
4.313333	0.1	0.171840
4.315000	0.1	0.169694
4.316667	0.1	0.167668
4.318333	0.1	0.166595
4.320000	0.1	0.166774
4.321667	0.1	0.167608
4.323333	0.1	0.167906
4.325000	0.1	0.167131
4.326667	0.1	0.165939
4.328333	0.1	0.166118
4.330000	0.1	0.169218
4.331667	0.1	0.174940
4.333333	0.1	0.181317
4.335000	0.1	0.186026
4.336667	0.1	0.187516
4.338333	0.1	0.185967
4.340000	0.1	0.182986
4.341667	0.1	0.180423
4.343333	0.1	0.179350
4.345000	0.1	0.179708
4.346667	0.1	0.180662
4.348333	0.1	0.182152
4.350000	0.1	0.185192
4.351667	0.1	0.190079
4.353333	0.1	0.195026
4.355000	0.1	0.197411
4.356667	0.1	0.195801
4.358333	0.1	0.191331
4.360000	0.1	0.186861
4.361667	0.1	0.185072
4.363333	0.1	0.187159
4.365000	0.1	0.192285
4.366667	0.1	0.198543
4.368333	0.1	0.203908
4.370000	0.1	0.207067
4.371667	0.1	0.208318
4.373333	0.1	0.209391
4.375000	0.1	0.211775
4.376667	0.1	0.216424
4.378333	0.1	0.222862
4.380000	0.1	0.229657
4.381667	0.1	0.234604
4.383333	0.1	0.235915
4.385000	0.1	0.233710
4.386667	0.1	0.230074
4.388333	0.1	0.228107
4.390000	0.1	0.229836
4.391667	0.1	0.235736
4.393333	0.1	0.244439
4.395000	0.1	0.253081
4.396667	0.1	0.259638
4.398333	0.1	0.264108
4.400000	0.1	0.267446
4.401667	0.1	0.269711
4.403333	0.1	0.269949
4.405000	0.1	0.267684
4.406667	0.1	0.263155
4.408333	0.1	0.258446
4.410000	0.1	0.256777
4.411667	0.1	0.260770
4.413333	0.1	0.270069
4.415000	0.1	0.280797
4.416667	0.1	0.288546
4.418333	0.1	0.291765
4.420000	0.1	0.292242
4.421667	0.1	0.292838
4.423333	0.1	0.295460
4.425000	0.1	0.299871
4.426667	0.1	0.304461
4.428333	0.1	0.307560
4.430000	0.1	0.308812
4.431667	0.1	0.308990
4.433333	0.1	0.309169
4.435000	0.1	0.309527
4.436667	0.1	0.310421
4.438333	0.1	0.311911
4.440000	0.1	0.313342
4.441667	0.1	0.313699
4.443333	0.1	0.312746
4.445000	0.1	0.310957
4.446667	0.1	0.309348
4.448333	0.1	0.309050
4.450000	0.1	0.310123
4.451667	0.1	0.311315
4.453333	0.1	0.311613
4.455000	0.1	0.311255
4.456667	0.1	0.311494
4.458333	0.1	0.312507
4.460000	0.1	0.312865
4.461667	0.1	0.311315
4.463333	0.1	0.307739
4.465000	0.1	0.303566
4.466667	0.1	0.300825
4.468333	0.1	0.300944
4.470000	0.1	0.303805
4.471667	0.1	0.308275
4.473333	0.1	0.312626
4.475000	0.1	0.315547
4.476667	0.1	0.316679
4.478333	0.1	0.316143
4.480000	0.1	0.313938
4.481667	0.1	0.310600
4.483333	0.1	0.307620
4.485000	0.1	0.306070
4.486667	0.1	0.305474
4.488333	0.1	0.304222
4.490000	0.1	0.301063
4.491667	0.1	0.296056
4.493333	0.1	0.290632
4.495000	0.1	0.286460
4.496667	0.1	0.285327
4.498333	0.1	0.288188
4.500000	0.1	0.294387
4.501667	0.1	0.301123
4.503333	0.1	0.305176
4.505000	0.1	0.304878
4.506667	0.1	0.301361
4.508333	0.1	0.296652
4.510000	0.1	0.292301
4.511667	0.1	0.288963
4.513333	0.1	0.286579
4.515000	0.1	0.284851
4.516667	0.1	0.283539
4.518333	0.1	0.282466
4.520000	0.1	0.282228
4.521667	0.1	0.283360
4.523333	0.1	0.285089
4.525000	0.1	0.285864
4.526667	0.1	0.284612
4.528333	0.1	0.281453
4.530000	0.1	0.277519
4.531667	0.1	0.273645
4.533333	0.1	0.270367
4.535000	0.1	0.267565
4.536667	0.1	0.265062
4.538333	0.1	0.263214
4.540000	0.1	0.262618
4.541667	0.1	0.263393
4.543333	0.1	0.265241
4.545000	0.1	0.267327
4.546667	0.1	0.267982
4.548333	0.1	0.265121
4.550000	0.1	0.258803
4.551667	0.1	0.251591
4.553333	0.1	0.246584
4.555000	0.1	0.245988
4.556667	0.1	0.249982
4.558333	0.1	0.256538
4.560000	0.1	0.262797
4.561667	0.1	0.267088
4.563333	0.1	0.268936
4.565000	0.1	0.268698
4.566667	0.1	0.267267
4.568333	0.1	0.265777
4.570000	0.1	0.264227
4.571667	0.1	0.261962
4.573333	0.1	0.258505
4.575000	0.1	0.253975
4.576667	0.1	0.249863
4.578333	0.1	0.247836
4.580000	0.1	0.249147
4.581667	0.1	0.253379
4.583333	0.1	0.258803
4.585000	0.1	0.263393
4.586667	0.1	0.266671
4.588333	0.1	0.268936
4.590000	0.1	0.270307
4.591667	0.1	0.270486
4.593333	0.1	0.268519
4.595000	0.1	0.263631
4.596667	0.1	0.256240
4.598333	0.1	0.248611
4.600000	0.1	0.243187
4.601667	0.1	0.241101
4.603333	0.1	0.241995
4.605000	0.1	0.245154
4.606667	0.1	0.250101
4.608333	0.1	0.255704
4.610000	0.1	0.259817
4.611667	0.1	0.260651
4.613333	0.1	0.258863
4.615000	0.1	0.256479
4.616667	0.1	0.254989
4.618333	0.1	0.255466
4.620000	0.1	0.258088
4.621667	0.1	0.261128
4.623333	0.1	0.262260
4.625000	0.1	0.260770
4.626667	0.1	0.258207
4.628333	0.1	0.256300
4.630000	0.1	0.255466
4.631667	0.1	0.255585
4.633333	0.1	0.255942
4.635000	0.1	0.255942
4.636667	0.1	0.255525
4.638333	0.1	0.255167
4.640000	0.1	0.254989
4.641667	0.1	0.255466
4.643333	0.1	0.257313
4.645000	0.1	0.260592
4.646667	0.1	0.263989
4.648333	0.1	0.266075
4.650000	0.1	0.266314
4.651667	0.1	0.265658
4.653333	0.1	0.264704
4.655000	0.1	0.263274
4.656667	0.1	0.260711
4.658333	0.1	0.256956
4.660000	0.1	0.252903
4.661667	0.1	0.249922
4.663333	0.1	0.249088
4.665000	0.1	0.250936
4.666667	0.1	0.255167
4.668333	0.1	0.259817
4.670000	0.1	0.262618
4.671667	0.1	0.262618
4.673333	0.1	0.260413
4.675000	0.1	0.257671
4.676667	0.1	0.255942
4.678333	0.1	0.255644
4.680000	0.1	0.255167
4.681667	0.1	0.253081
4.683333	0.1	0.250161
4.685000	0.1	0.248849
4.686667	0.1	0.250757
4.688333	0.1	0.255406
4.690000	0.1	0.260592
4.691667	0.1	0.263810
4.693333	0.1	0.263929
4.695000	0.1	0.261188
4.696667	0.1	0.256896
4.698333	0.1	0.252724
4.700000	0.1	0.250101
4.701667	0.1	0.249326
4.703333	0.1	0.250101
4.705000	0.1	0.251532
4.706667	0.1	0.252247
4.708333	0.1	0.251472
4.710000	0.1	0.249863
4.711667	0.1	0.248611
4.713333	0.1	0.248432
4.715000	0.1	0.248969
4.716667	0.1	0.249565
4.718333	0.1	0.249803
4.720000	0.1	0.249624
4.721667	0.1	0.248969
4.723333	0.1	0.248432
4.725000	0.1	0.249267
4.726667	0.1	0.251114
4.728333	0.1	0.252545
4.730000	0.1	0.252485
4.731667	0.1	0.251532
4.733333	0.1	0.251234
4.735000	0.1	0.252366
4.736667	0.1	0.254691
4.738333	0.1	0.257075
4.740000	0.1	0.258803
4.741667	0.1	0.260055
4.743333	0.1	0.261426
4.745000	0.1	0.263631
4.746667	0.1	0.267148
4.748333	0.1	0.271618
4.750000	0.1	0.275850
4.751667	0.1	0.277698
4.753333	0.1	0.275552
4.755000	0.1	0.270367
4.756667	0.1	0.264645
4.758333	0.1	0.260055
4.760000	0.1	0.256836
4.761667	0.1	0.254929
4.763333	0.1	0.254154
4.765000	0.1	0.253558
4.766667	0.1	0.252426
4.768333	0.1	0.251293
4.770000	0.1	0.250638
4.771667	0.1	0.250518
4.773333	0.1	0.250876
4.775000	0.1	0.252068
4.776667	0.1	0.254452
4.778333	0.1	0.257790
4.780000	0.1	0.260949
4.781667	0.1	0.263512
4.783333	0.1	0.265777
4.785000	0.1	0.267744
4.786667	0.1	0.268102
4.788333	0.1	0.266254
4.790000	0.1	0.263393
4.791667	0.1	0.261247
4.793333	0.1	0.260770
4.795000	0.1	0.262141
4.796667	0.1	0.264525
4.798333	0.1	0.266790
4.800000	0.1	0.268042
4.801667	0.1	0.268281
4.803333	0.1	0.267863
4.805000	0.1	0.267208
4.806667	0.1	0.266612
4.808333	0.1	0.266075
4.810000	0.1	0.265658
4.811667	0.1	0.265479
4.813333	0.1	0.265479
4.815000	0.1	0.265419
4.816667	0.1	0.265718
4.818333	0.1	0.266612
4.820000	0.1	0.267863
4.821667	0.1	0.269055
4.823333	0.1	0.269592
4.825000	0.1	0.269353
4.826667	0.1	0.268817
4.828333	0.1	0.268757
4.830000	0.1	0.268996
4.831667	0.1	0.269175
4.833333	0.1	0.268996
4.835000	0.1	0.268579
4.836667	0.1	0.268102
4.838333	0.1	0.267208
4.840000	0.1	0.265896
4.841667	0.1	0.264525
4.843333	0.1	0.263929
4.845000	0.1	0.264466
4.846667	0.1	0.265419
4.848333	0.1	0.266612
4.850000	0.1	0.267744
4.851667	0.1	0.268281
4.853333	0.1	0.268281
4.855000	0.1	0.267982
4.856667	0.1	0.267565
4.858333	0.1	0.267148
4.860000	0.1	0.266910
4.861667	0.1	0.267088
4.863333	0.1	0.267684
4.865000	0.1	0.269115
4.866667	0.1	0.272095
4.868333	0.1	0.277162
4.870000	0.1	0.283539
4.871667	0.1	0.289321
4.873333	0.1	0.292301
4.875000	0.1	0.291407
4.876667	0.1	0.287592
4.878333	0.1	0.283718
4.880000	0.1	0.282347
4.881667	0.1	0.283480
4.883333	0.1	0.285387
4.885000	0.1	0.286579
4.886667	0.1	0.286996
4.888333	0.1	0.287652
4.890000	0.1	0.289440
4.891667	0.1	0.291884
4.893333	0.1	0.293612
4.895000	0.1	0.293553
4.896667	0.1	0.291586
4.898333	0.1	0.288308
4.900000	0.1	0.284493
4.901667	0.1	0.281274
4.903333	0.1	0.279486
4.905000	0.1	0.279129
4.906667	0.1	0.279844
4.908333	0.1	0.281572
4.910000	0.1	0.284374
4.911667	0.1	0.287771
4.913333	0.1	0.291228
4.915000	0.1	0.294209
4.916667	0.1	0.296175
4.918333	0.1	0.297010
4.920000	0.1	0.296772
4.921667	0.1	0.295758
4.923333	0.1	0.293970
4.925000	0.1	0.291169
4.926667	0.1	0.287235
4.928333	0.1	0.282884
4.930000	0.1	0.279367
4.931667	0.1	0.277221
4.933333	0.1	0.276566
4.935000	0.1	0.277400
4.936667	0.1	0.279665
4.938333	0.1	0.283062
4.940000	0.1	0.286460
4.941667	0.1	0.288665
4.943333	0.1	0.289619
4.945000	0.1	0.289798
4.946667	0.1	0.289798
4.948333	0.1	0.289917
4.950000	0.1	0.290811
4.951667	0.1	0.292718
4.953333	0.1	0.295103
4.955000	0.1	0.296891
4.956667	0.1	0.298142
4.958333	0.1	0.299573
4.960000	0.1	0.301540
4.961667	0.1	0.303805
4.963333	0.1	0.306666
4.965000	0.1	0.310123
4.966667	0.1	0.313938
4.968333	0.1	0.317812
4.970000	0.1	0.321686
4.971667	0.1	0.325620
4.973333	0.1	0.329494
4.975000	0.1	0.332713
4.976667	0.1	0.334859
4.978333	0.1	0.335336
4.980000	0.1	0.333905
4.981667	0.1	0.331342
4.983333	0.1	0.329375
4.985000	0.1	0.329614
4.986667	0.1	0.331938
4.988333	0.1	0.335157
4.990000	0.1	0.338733
4.991667	0.1	0.342488
4.993333	0.1	0.346065
4.995000	0.1	0.348628
4.996667	0.1	0.350058
4.998333	0.1	0.350654
5.000000	0.1	0.351071
5.001667	0.1	0.352263
5.003333	0.1	0.354528
5.005000	0.1	0.356734
5.006667	0.1	0.357568
5.008333	0.1	0.356913
5.010000	0.1	0.355840
5.011667	0.1	0.355184
5.013333	0.1	0.355899
5.015000	0.1	0.358820
5.016667	0.1	0.364006
5.018333	0.1	0.369370
5.020000	0.1	0.372767
5.021667	0.1	0.373602
5.023333	0.1	0.373065
5.025000	0.1	0.373065
5.026667	0.1	0.374794
5.028333	0.1	0.377834
5.030000	0.1	0.381112
5.031667	0.1	0.383496
5.033333	0.1	0.384569
5.035000	0.1	0.384569
5.036667	0.1	0.384212
5.038333	0.1	0.384033
5.040000	0.1	0.384152
5.041667	0.1	0.384629
5.043333	0.1	0.385344
5.045000	0.1	0.386059
5.046667	0.1	0.386357
5.048333	0.1	0.386059
5.050000	0.1	0.386179
5.051667	0.1	0.387728
5.053333	0.1	0.390291
5.055000	0.1	0.392020
5.056667	0.1	0.391722
5.058333	0.1	0.390053
5.060000	0.1	0.388980
5.061667	0.1	0.389993
5.063333	0.1	0.392973
5.065000	0.1	0.396729
5.066667	0.1	0.400245
5.068333	0.1	0.403702
5.070000	0.1	0.407338
5.071667	0.1	0.411153
5.073333	0.1	0.415087
5.075000	0.1	0.418961
5.076667	0.1	0.422418
5.078333	0.1	0.425339
5.080000	0.1	0.428259
5.081667	0.1	0.431538
5.083333	0.1	0.434756
5.085000	0.1	0.437379
5.086667	0.1	0.439346
5.088333	0.1	0.441372
5.090000	0.1	0.444233
5.091667	0.1	0.448287
5.093333	0.1	0.452459
5.095000	0.1	0.455499
5.096667	0.1	0.457168
5.098333	0.1	0.457943
5.100000	0.1	0.459313
5.101667	0.1	0.462353
5.103333	0.1	0.467241
5.105000	0.1	0.472724
5.106667	0.1	0.477195
5.108333	0.1	0.480235
5.110000	0.1	0.483096
5.111667	0.1	0.486970
5.113333	0.1	0.491321
5.115000	0.1	0.494957
5.116667	0.1	0.498414
5.118333	0.1	0.502706
5.120000	0.1	0.507653
5.121667	0.1	0.512540
5.123333	0.1	0.517547
5.125000	0.1	0.522614
5.126667	0.1	0.526845
5.128333	0.1	0.530601
5.130000	0.1	0.536263
5.131667	0.1	0.545502
5.133333	0.1	0.557423
5.135000	0.1	0.569105
5.136667	0.1	0.578821
5.138333	0.1	0.586450
5.140000	0.1	0.592887
5.141667	0.1	0.599325
5.143333	0.1	0.607073
5.145000	0.1	0.616312
5.146667	0.1	0.625789
5.148333	0.1	0.634134
5.150000	0.1	0.641167
5.151667	0.1	0.647605
5.153333	0.1	0.654578
5.155000	0.1	0.663102
5.156667	0.1	0.674009
5.158333	0.1	0.687540
5.160000	0.1	0.702262
5.161667	0.1	0.716031
5.163333	0.1	0.727594
5.165000	0.1	0.737011
5.166667	0.1	0.745416
5.168333	0.1	0.754476
5.170000	0.1	0.765264
5.171667	0.1	0.778019
5.173333	0.1	0.791907
5.175000	0.1	0.806272
5.176667	0.1	0.821412
5.178333	0.1	0.838041
5.180000	0.1	0.855863
5.181667	0.1	0.874102
5.183333	0.1	0.891566
5.185000	0.1	0.907421
5.186667	0.1	0.921607
5.188333	0.1	0.935137
5.190000	0.1	0.949204
5.191667	0.1	0.964820
5.193333	0.1	0.981689
5.195000	0.1	0.998378
5.196667	0.1	1.014173
5.198333	0.1	1.030147
5.200000	0.1	1.047909
5.201667	0.1	1.067400
5.203333	0.1	1.087487
5.205000	0.1	1.106501
5.206667	0.1	1.123369
5.208333	0.1	1.138091
5.210000	0.1	1.151681
5.211667	0.1	1.165390
5.213333	0.1	1.179755
5.215000	0.1	1.195252
5.216667	0.1	1.212895
5.218333	0.1	1.233280
5.220000	0.1	1.254857
5.221667	0.1	1.274645
5.223333	0.1	1.290977
5.225000	0.1	1.305163
5.226667	0.1	1.319647
5.228333	0.1	1.335561
5.230000	0.1	1.352549
5.231667	0.1	1.369834
5.233333	0.1	1.386345
5.235000	0.1	1.401067
5.236667	0.1	1.413822
5.238333	0.1	1.425862
5.240000	0.1	1.438499
5.241667	0.1	1.451373
5.243333	0.1	1.462698
5.245000	0.1	1.470983
5.246667	0.1	1.476407
5.248333	0.1	1.480758
5.250000	0.1	1.486302
5.251667	0.1	1.494229
5.253333	0.1	1.504064
5.255000	0.1	1.513779
5.256667	0.1	1.521826
5.258333	0.1	1.527369
5.260000	0.1	1.530528
5.261667	0.1	1.532734
5.263333	0.1	1.536071
5.265000	0.1	1.541495
5.266667	0.1	1.548410
5.268333	0.1	1.554847
5.270000	0.1	1.559198
5.271667	0.1	1.561165
5.273333	0.1	1.561701
5.275000	0.1	1.562357
5.276667	0.1	1.564384
5.278333	0.1	1.568198
5.280000	0.1	1.572907
5.281667	0.1	1.577258
5.283333	0.1	1.580536
5.285000	0.1	1.582801
5.286667	0.1	1.584709
5.288333	0.1	1.586795
5.290000	0.1	1.588583
5.291667	0.1	1.589418
5.293333	0.1	1.588941
5.295000	0.1	1.586855
5.296667	0.1	1.583517
5.298333	0.1	1.580060
5.300000	0.1	1.578331
5.301667	0.1	1.578510
5.303333	0.1	1.579523
5.305000	0.1	1.580119
5.306667	0.1	1.579464
5.308333	0.1	1.577914
5.310000	0.1	1.576305
5.311667	0.1	1.575232
5.313333	0.1	1.574099
5.315000	0.1	1.571536
5.316667	0.1	1.567245
5.318333	0.1	1.562595
5.320000	0.1	1.559317
5.321667	0.1	1.558423
5.323333	0.1	1.560152
5.325000	0.1	1.563847
5.326667	0.1	1.567721
5.328333	0.1	1.569927
5.330000	0.1	1.570046
5.331667	0.1	1.568556
5.333333	0.1	1.566529
5.335000	0.1	1.564920
5.336667	0.1	1.564205
5.338333	0.1	1.564205
5.340000	0.1	1.564145
5.341667	0.1	1.563311
5.343333	0.1	1.562238
5.345000	0.1	1.561999
5.346667	0.1	1.563013
5.348333	0.1	1.564443
5.350000	0.1	1.564682
5.351667	0.1	1.563013
5.353333	0.1	1.559734
5.355000	0.1	1.556158
5.356667	0.1	1.554191
5.358333	0.1	1.554668
5.360000	0.1	1.556695
5.361667	0.1	1.558423
5.363333	0.1	1.559079
5.365000	0.1	1.558900
5.366667	0.1	1.558185
5.368333	0.1	1.556218
5.370000	0.1	1.552224
5.371667	0.1	1.546860
5.373333	0.1	1.542270
5.375000	0.1	1.540005
5.376667	0.1	1.539409
5.378333	0.1	1.538992
5.380000	0.1	1.538396
5.381667	0.1	1.538038
5.383333	0.1	1.538992
5.385000	0.1	1.541555
5.386667	0.1	1.544416
5.388333	0.1	1.545549
5.390000	0.1	1.543641
5.391667	0.1	1.539290
5.393333	0.1	1.534641
5.395000	0.1	1.531482
5.396667	0.1	1.530707
5.398333	0.1	1.531839
5.400000	0.1	1.533151
5.401667	0.1	1.532912
5.403333	0.1	1.531243
5.405000	0.1	1.530171
5.406667	0.1	1.531482
5.408333	0.1	1.534939
5.410000	0.1	1.538932
5.411667	0.1	1.541972
5.413333	0.1	1.543045
5.415000	0.1	1.541913
5.416667	0.1	1.539707
5.418333	0.1	1.537919
5.420000	0.1	1.536906
5.421667	0.1	1.535952
5.423333	0.1	1.533985
5.425000	0.1	1.530945
5.426667	0.1	1.527369
5.428333	0.1	1.523852
5.430000	0.1	1.520872
5.431667	0.1	1.519263
5.433333	0.1	1.519084
5.435000	0.1	1.519263
5.436667	0.1	1.519024
5.438333	0.1	1.518488
5.440000	0.1	1.518250
5.441667	0.1	1.518369
5.443333	0.1	1.518548
5.445000	0.1	1.518369
5.446667	0.1	1.518071
5.448333	0.1	1.517832
5.450000	0.1	1.517832
5.451667	0.1	1.517773
5.453333	0.1	1.516640
5.455000	0.1	1.513302
5.456667	0.1	1.508653
5.458333	0.1	1.504481
5.460000	0.1	1.502335
5.461667	0.1	1.502574
5.463333	0.1	1.504600
5.465000	0.1	1.507342
5.466667	0.1	1.510024
5.468333	0.1	1.512587
5.470000	0.1	1.514793
5.471667	0.1	1.515865
5.473333	0.1	1.514971
5.475000	0.1	1.511932
5.476667	0.1	1.508355
5.478333	0.1	1.506031
5.480000	0.1	1.505792
5.481667	0.1	1.506806
5.483333	0.1	1.507402
5.485000	0.1	1.506627
5.486667	0.1	1.504600
5.488333	0.1	1.501262
5.490000	0.1	1.496434
5.491667	0.1	1.491189
5.493333	0.1	1.487494
5.495000	0.1	1.487613
5.496667	0.1	1.492322
5.498333	0.1	1.499653
5.500000	0.1	1.506209
5.501667	0.1	1.509488
5.503333	0.1	1.509190
5.505000	0.1	1.506925
5.506667	0.1	1.504183
5.508333	0.1	1.501739
5.510000	0.1	1.499772
5.511667	0.1	1.498878
5.513333	0.1	1.499593
5.515000	0.1	1.501739
5.516667	0.1	1.504719
5.518333	0.1	1.507700
5.520000	0.1	1.510322
5.521667	0.1	1.512528
5.523333	0.1	1.514137
5.525000	0.1	1.515329
5.526667	0.1	1.516044
5.528333	0.1	1.516104
5.530000	0.1	1.515925
5.531667	0.1	1.515806
5.533333	0.1	1.516104
5.535000	0.1	1.517236
5.536667	0.1	1.519382
5.538333	0.1	1.520813
5.540000	0.1	1.519501
5.541667	0.1	1.515448
5.543333	0.1	1.510263
5.545000	0.1	1.505613
5.546667	0.1	1.502276
5.548333	0.1	1.500547
5.550000	0.1	1.501143
5.551667	0.1	1.504123
5.553333	0.1	1.507700
5.555000	0.1	1.509130
5.556667	0.1	1.507282
5.558333	0.1	1.503766
5.560000	0.1	1.501441
5.561667	0.1	1.501978
5.563333	0.1	1.505494
5.565000	0.1	1.510441
5.566667	0.1	1.514137
5.568333	0.1	1.514435
5.570000	0.1	1.511753
5.571667	0.1	1.508415
5.573333	0.1	1.506448
5.575000	0.1	1.506507
5.576667	0.1	1.508296
5.578333	0.1	1.510918
5.580000	0.1	1.513481
5.581667	0.1	1.515508
5.583333	0.1	1.516640
5.585000	0.1	1.516700
5.586667	0.1	1.516461
5.588333	0.1	1.517236
5.590000	0.1	1.520336
5.591667	0.1	1.525283
5.593333	0.1	1.529396
5.595000	0.1	1.530111
5.596667	0.1	1.527071
5.598333	0.1	1.522601
5.600000	0.1	1.519322
5.601667	0.1	1.517952
5.603333	0.1	1.516938
5.605000	0.1	1.514554
5.606667	0.1	1.510501
5.608333	0.1	1.505375
5.610000	0.1	1.500368
5.611667	0.1	1.496852
5.613333	0.1	1.495481
5.615000	0.1	1.496017
5.616667	0.1	1.498044
5.618333	0.1	1.501560
5.620000	0.1	1.506090
5.621667	0.1	1.510203
5.623333	0.1	1.512587
5.625000	0.1	1.512826
5.626667	0.1	1.511872
5.628333	0.1	1.510978
5.630000	0.1	1.510918
5.631667	0.1	1.511216
5.633333	0.1	1.511633
5.635000	0.1	1.511932
5.636667	0.1	1.512170
5.638333	0.1	1.512230
5.640000	0.1	1.511753
5.641667	0.1	1.510859
5.643333	0.1	1.510620
5.645000	0.1	1.511872
5.646667	0.1	1.514196
5.648333	0.1	1.516700
5.650000	0.1	1.518726
5.651667	0.1	1.519680
5.653333	0.1	1.519203
5.655000	0.1	1.517177
5.656667	0.1	1.513898
5.658333	0.1	1.510084
5.660000	0.1	1.506388
5.661667	0.1	1.502872
5.663333	0.1	1.499891
5.665000	0.1	1.498222
5.666667	0.1	1.497209
5.668333	0.1	1.495302
5.670000	0.1	1.491845
5.671667	0.1	1.487970
5.673333	0.1	1.485586
5.675000	0.1	1.485765
5.676667	0.1	1.487851
5.678333	0.1	1.489520
5.680000	0.1	1.488566
5.681667	0.1	1.484633
5.683333	0.1	1.479209
5.685000	0.1	1.474500
5.686667	0.1	1.471639
5.688333	0.1	1.470387
5.690000	0.1	1.470149
5.691667	0.1	1.470447
5.693333	0.1	1.471281
5.695000	0.1	1.472592
5.696667	0.1	1.474559
5.698333	0.1	1.477540
5.700000	0.1	1.480877
5.701667	0.1	1.482785
5.703333	0.1	1.482189
5.705000	0.1	1.479328
5.706667	0.1	1.475155
5.708333	0.1	1.470387
5.710000	0.1	1.466096
5.711667	0.1	1.463711
5.713333	0.1	1.464844
5.715000	0.1	1.468539
5.716667	0.1	1.472056
5.718333	0.1	1.473069
5.720000	0.1	1.471877
5.721667	0.1	1.469910
5.723333	0.1	1.468003
5.725000	0.1	1.466036
5.726667	0.1	1.463294
5.728333	0.1	1.459479
5.730000	0.1	1.455128
5.731667	0.1	1.451254
5.733333	0.1	1.448751
5.735000	0.1	1.448095
5.736667	0.1	1.449525
5.738333	0.1	1.452208
5.740000	0.1	1.454473
5.741667	0.1	1.454353
5.743333	0.1	1.451671
5.745000	0.1	1.448095
5.746667	0.1	1.445532
5.748333	0.1	1.444280
5.750000	0.1	1.443446
5.751667	0.1	1.442254
5.753333	0.1	1.440227
5.755000	0.1	1.437605
5.756667	0.1	1.434624
5.758333	0.1	1.431286
5.760000	0.1	1.427353
5.761667	0.1	1.423121
5.763333	0.1	1.419604
5.765000	0.1	1.418412
5.766667	0.1	1.419842
5.768333	0.1	1.422465
5.770000	0.1	1.423895
5.771667	0.1	1.423419
5.773333	0.1	1.421690
5.775000	0.1	1.419365
5.776667	0.1	1.416862
5.778333	0.1	1.414597
5.780000	0.1	1.412809
5.781667	0.1	1.411319
5.783333	0.1	1.409829
5.785000	0.1	1.408160
5.786667	0.1	1.406789
5.788333	0.1	1.406133
5.790000	0.1	1.406074
5.791667	0.1	1.405776
5.793333	0.1	1.404226
5.795000	0.1	1.401246
5.796667	0.1	1.397729
5.798333	0.1	1.393735
5.800000	0.1	1.388788
5.801667	0.1	1.383364
5.803333	0.1	1.379192
5.805000	0.1	1.377702
5.806667	0.1	1.378775
5.808333	0.1	1.380742
5.810000	0.1	1.381815
5.811667	0.1	1.381874
5.813333	0.1	1.381397
5.815000	0.1	1.380444
5.816667	0.1	1.378477
5.818333	0.1	1.374722
5.820000	0.1	1.368702
5.821667	0.1	1.360834
5.823333	0.1	1.352608
5.825000	0.1	1.345992
5.826667	0.1	1.343191
5.828333	0.1	1.345098
5.830000	0.1	1.350761
5.831667	0.1	1.357377
5.833333	0.1	1.362205
5.835000	0.1	1.363754
5.836667	0.1	1.361966
5.838333	0.1	1.358211
5.840000	0.1	1.354933
5.841667	0.1	1.352787
5.843333	0.1	1.349986
5.845000	0.1	1.344502
5.846667	0.1	1.336575
5.848333	0.1	1.328588
5.850000	0.1	1.322568
5.851667	0.1	1.319408
5.853333	0.1	1.318693
5.855000	0.1	1.319528
5.856667	0.1	1.320958
5.858333	0.1	1.321554
5.860000	0.1	1.319945
5.861667	0.1	1.316428
5.863333	0.1	1.312733
5.865000	0.1	1.310170
5.866667	0.1	1.308680
5.868333	0.1	1.307726
5.870000	0.1	1.307011
5.871667	0.1	1.306355
5.873333	0.1	1.305044
5.875000	0.1	1.302123
5.876667	0.1	1.297295
5.878333	0.1	1.291514
5.880000	0.1	1.286388
5.881667	0.1	1.283169
5.883333	0.1	1.281619
5.885000	0.1	1.280785
5.886667	0.1	1.279414
5.888333	0.1	1.276612
5.890000	0.1	1.272142
5.891667	0.1	1.267791
5.893333	0.1	1.265466
5.895000	0.1	1.265407
5.896667	0.1	1.265228
5.898333	0.1	1.262188
5.900000	0.1	1.255333
5.901667	0.1	1.246035
5.903333	0.1	1.237094
5.905000	0.1	1.230717
5.906667	0.1	1.227379
5.908333	0.1	1.225770
5.910000	0.1	1.224041
5.911667	0.1	1.220524
5.913333	0.1	1.214981
5.915000	0.1	1.208425
5.916667	0.1	1.201749
5.918333	0.1	1.195192
5.920000	0.1	1.188696
5.921667	0.1	1.182735
5.923333	0.1	1.178145
5.925000	0.1	1.175344
5.926667	0.1	1.173496
5.928333	0.1	1.171410
5.930000	0.1	1.168311
5.931667	0.1	1.163900
5.933333	0.1	1.158416
5.935000	0.1	1.152635
5.936667	0.1	1.147568
5.938333	0.1	1.143754
5.940000	0.1	1.140833
5.941667	0.1	1.137137
5.943333	0.1	1.131773
5.945000	0.1	1.125217
5.946667	0.1	1.118839
5.948333	0.1	1.113653
5.950000	0.1	1.109600
5.951667	0.1	1.106799
5.953333	0.1	1.104534
5.955000	0.1	1.101196
5.956667	0.1	1.094997
5.958333	0.1	1.085520
5.960000	0.1	1.074493
5.961667	0.1	1.064181
5.963333	0.1	1.055062
5.965000	0.1	1.046777
5.966667	0.1	1.039326
5.968333	0.1	1.033366
5.970000	0.1	1.029015
5.971667	0.1	1.026094
5.973333	0.1	1.023650
5.975000	0.1	1.020432
5.976667	0.1	1.015961
5.978333	0.1	1.010358
5.980000	0.1	1.003325
5.981667	0.1	0.994682
5.983333	0.1	0.985980
5.985000	0.1	0.978470
5.986667	0.1	0.971854
5.988333	0.1	0.964820
5.990000	0.1	0.956953
5.991667	0.1	0.948489
5.993333	0.1	0.939548
5.995000	0.1	0.929654
5.996667	0.1	0.919104
5.998333	0.1	0.908911
6.000000	0.1	0.900269
6.001667	0.1	0.892997
6.003333	0.1	0.885844
6.005000	0.1	0.877202
6.006667	0.1	0.867248
6.008333	0.1	0.857532
6.010000	0.1	0.850022
6.011667	0.1	0.845254
6.013333	0.1	0.842333
6.015000	0.1	0.839651
6.016667	0.1	0.835419
6.018333	0.1	0.828445
6.020000	0.1	0.818670
6.021667	0.1	0.807226
6.023333	0.1	0.795901
6.025000	0.1	0.785947
6.026667	0.1	0.777900
6.028333	0.1	0.771821
6.030000	0.1	0.766516
6.031667	0.1	0.760436
6.033333	0.1	0.753105
6.035000	0.1	0.745356
6.036667	0.1	0.738263
6.038333	0.1	0.731766
6.040000	0.1	0.725806
6.041667	0.1	0.720739
6.043333	0.1	0.716984
6.045000	0.1	0.713885
6.046667	0.1	0.710070
6.048333	0.1	0.704885
6.050000	0.1	0.699401
6.051667	0.1	0.695109
6.053333	0.1	0.692427
6.055000	0.1	0.689745
6.056667	0.1	0.685513
6.058333	0.1	0.679612
6.060000	0.1	0.672340
6.061667	0.1	0.663936
6.063333	0.1	0.655174
6.065000	0.1	0.647187
6.066667	0.1	0.641286
6.068333	0.1	0.637651
6.070000	0.1	0.635505
6.071667	0.1	0.633359
6.073333	0.1	0.630260
6.075000	0.1	0.626147
6.076667	0.1	0.621498
6.078333	0.1	0.616431
6.080000	0.1	0.610828
6.081667	0.1	0.604928
6.083333	0.1	0.599384
6.085000	0.1	0.594735
6.086667	0.1	0.590622
6.088333	0.1	0.587046
6.090000	0.1	0.583768
6.091667	0.1	0.580311
6.093333	0.1	0.576198
6.095000	0.1	0.571132
6.096667	0.1	0.565052
6.098333	0.1	0.558674
6.100000	0.1	0.553191
6.101667	0.1	0.549316
6.103333	0.1	0.547648
6.105000	0.1	0.548303
6.106667	0.1	0.549793
6.108333	0.1	0.548899
6.110000	0.1	0.543892
6.111667	0.1	0.536144
6.113333	0.1	0.528574
6.115000	0.1	0.522971
6.116667	0.1	0.519216
6.118333	0.1	0.516653
6.120000	0.1	0.514865
6.121667	0.1	0.513136
6.123333	0.1	0.510573
6.125000	0.1	0.507355
6.126667	0.1	0.504494
6.128333	0.1	0.503182
6.130000	0.1	0.503421
6.131667	0.1	0.504732
6.133333	0.1	0.505865
6.135000	0.1	0.505030
6.136667	0.1	0.501335
6.138333	0.1	0.495434
6.140000	0.1	0.488699
6.141667	0.1	0.482500
6.143333	0.1	0.477731
6.145000	0.1	0.474632
6.146667	0.1	0.472367
6.148333	0.1	0.469327
6.150000	0.1	0.464916
6.151667	0.1	0.460565
6.153333	0.1	0.457883
6.155000	0.1	0.457108
6.156667	0.1	0.457406
6.158333	0.1	0.457883
6.160000	0.1	0.457943
6.161667	0.1	0.457048
6.163333	0.1	0.455141
6.165000	0.1	0.452578
6.166667	0.1	0.450134
6.168333	0.1	0.448585
6.170000	0.1	0.448108
6.171667	0.1	0.448048
6.173333	0.1	0.447452
6.175000	0.1	0.446260
6.176667	0.1	0.444949
6.178333	0.1	0.443697
6.180000	0.1	0.441849
6.181667	0.1	0.439107
6.183333	0.1	0.436246
6.185000	0.1	0.434220
6.186667	0.1	0.433505
6.188333	0.1	0.433862
6.190000	0.1	0.434518
6.191667	0.1	0.434935
6.193333	0.1	0.434935
6.195000	0.1	0.434697
6.196667	0.1	0.434399
6.198333	0.1	0.434756
6.200000	0.1	0.436008
6.201667	0.1	0.437975
6.203333	0.1	0.439942
6.205000	0.1	0.440836
6.206667	0.1	0.439465
6.208333	0.1	0.435293
6.210000	0.1	0.429571
6.211667	0.1	0.424206
6.213333	0.1	0.420332
6.215000	0.1	0.418186
6.216667	0.1	0.418127
6.218333	0.1	0.419974
6.220000	0.1	0.422180
6.221667	0.1	0.423074
6.223333	0.1	0.421762
6.225000	0.1	0.419378
6.226667	0.1	0.417173
6.228333	0.1	0.415742
6.230000	0.1	0.415087
6.231667	0.1	0.415802
6.233333	0.1	0.417888
6.235000	0.1	0.420630
6.236667	0.1	0.423253
6.238333	0.1	0.424683
6.240000	0.1	0.424087
6.241667	0.1	0.421226
6.243333	0.1	0.417650
6.245000	0.1	0.415742
6.246667	0.1	0.417173
6.248333	0.1	0.421464
6.250000	0.1	0.426829
6.251667	0.1	0.431299
6.253333	0.1	0.433922
6.255000	0.1	0.434637
6.256667	0.1	0.434101
6.258333	0.1	0.432670
6.260000	0.1	0.430405
6.261667	0.1	0.428021
6.263333	0.1	0.426948
6.265000	0.1	0.428200
6.266667	0.1	0.431120
6.268333	0.1	0.434518
6.270000	0.1	0.437856
6.271667	0.1	0.441253
6.273333	0.1	0.445068
6.275000	0.1	0.449657
6.276667	0.1	0.454485
6.278333	0.1	0.458777
6.280000	0.1	0.462353
6.281667	0.1	0.465572
6.283333	0.1	0.468493
6.285000	0.1	0.470936
6.286667	0.1	0.472844
6.288333	0.1	0.474274
6.290000	0.1	0.475705
6.291667	0.1	0.477552
6.293333	0.1	0.480175
6.295000	0.1	0.483573
6.296667	0.1	0.487745
6.298333	0.1	0.492156
6.300000	0.1	0.496268
6.301667	0.1	0.499785
6.303333	0.1	0.502944
6.305000	0.1	0.505865
6.306667	0.1	0.508368
6.308333	0.1	0.510037
6.310000	0.1	0.511050
6.311667	0.1	0.512958
6.313333	0.1	0.517309
6.315000	0.1	0.523746
6.316667	0.1	0.530601
6.318333	0.1	0.536680
6.320000	0.1	0.541329
6.321667	0.1	0.544071
6.323333	0.1	0.546038
6.325000	0.1	0.549436
6.326667	0.1	0.555337
6.328333	0.1	0.562668
6.330000	0.1	0.569761
6.331667	0.1	0.576079
6.333333	0.1	0.581265
6.335000	0.1	0.584543
6.336667	0.1	0.585854
6.338333	0.1	0.586271
6.340000	0.1	0.586927
6.341667	0.1	0.588834
6.343333	0.1	0.593364
6.345000	0.1	0.600874
6.346667	0.1	0.610709
6.348333	0.1	0.621438
6.350000	0.1	0.632227
6.351667	0.1	0.642419
6.353333	0.1	0.651479
6.355000	0.1	0.659168
6.356667	0.1	0.665724
6.358333	0.1	0.671148
6.360000	0.1	0.675678
6.361667	0.1	0.679970
6.363333	0.1	0.684500
6.365000	0.1	0.690043
6.366667	0.1	0.697136
6.368333	0.1	0.705898
6.370000	0.1	0.716090
6.371667	0.1	0.727058
6.373333	0.1	0.737608
6.375000	0.1	0.746846
6.376667	0.1	0.755012
6.378333	0.1	0.763357
6.380000	0.1	0.772357
6.381667	0.1	0.782013
6.383333	0.1	0.792325
6.385000	0.1	0.802934
6.386667	0.1	0.812709
6.388333	0.1	0.820339
6.390000	0.1	0.826299
6.391667	0.1	0.832260
6.393333	0.1	0.839055
6.395000	0.1	0.846207
6.396667	0.1	0.853241
6.398333	0.1	0.860512
6.400000	0.1	0.868797
6.401667	0.1	0.878155
6.403333	0.1	0.887334
6.405000	0.1	0.895441
6.406667	0.1	0.903070
6.408333	0.1	0.911057
6.410000	0.1	0.919521
6.411667	0.1	0.928283
6.413333	0.1	0.937045
6.415000	0.1	0.945032
6.416667	0.1	0.951827
6.418333	0.1	0.958324
6.420000	0.1	0.965536
6.421667	0.1	0.973821
6.423333	0.1	0.982583
6.425000	0.1	0.990212
6.426667	0.1	0.994980
6.428333	0.1	0.996649
6.430000	0.1	0.996828
6.431667	0.1	0.997484
6.433333	0.1	0.998616
6.435000	0.1	0.999510
6.436667	0.1	1.000047
6.438333	0.1	1.000941
6.440000	0.1	1.002491
6.441667	0.1	1.004160
6.443333	0.1	1.005471
6.445000	0.1	1.006603
6.446667	0.1	1.008391
6.448333	0.1	1.011610
6.450000	0.1	1.015365
6.451667	0.1	1.017809
6.453333	0.1	1.017809
6.455000	0.1	1.016021
6.456667	0.1	1.013994
6.458333	0.1	1.012743
6.460000	0.1	1.012087
6.461667	0.1	1.011610
6.463333	0.1	1.010954
6.465000	0.1	1.010358
6.466667	0.1	1.010597
6.468333	0.1	1.012564
6.470000	0.1	1.015663
6.471667	0.1	1.018047
6.473333	0.1	1.017928
6.475000	0.1	1.014829
6.476667	0.1	1.010180
6.478333	0.1	1.006067
6.480000	0.1	1.003742
6.481667	0.1	1.003206
6.483333	0.1	1.003385
6.485000	0.1	1.003146
6.486667	0.1	1.001954
6.488333	0.1	0.999868
6.490000	0.1	0.997126
6.491667	0.1	0.994325
6.493333	0.1	0.992239
6.495000	0.1	0.990987
6.496667	0.1	0.990152
6.498333	0.1	0.989080
6.500000	0.1	0.987649
6.501667	0.1	0.985444
6.503333	0.1	0.981867
6.505000	0.1	0.977218
6.506667	0.1	0.973582
6.508333	0.1	0.972867
6.510000	0.1	0.975251
6.511667	0.1	0.980198
6.513333	0.1	0.986755
6.515000	0.1	0.992835
6.516667	0.1	0.995517
6.518333	0.1	0.993073
6.520000	0.1	0.986755
6.521667	0.1	0.979662
6.523333	0.1	0.973821
6.525000	0.1	0.970244
6.526667	0.1	0.969350
6.528333	0.1	0.971079
6.530000	0.1	0.974417
6.531667	0.1	0.978410
6.533333	0.1	0.982225
6.535000	0.1	0.984788
6.536667	0.1	0.985563
6.538333	0.1	0.984967
6.540000	0.1	0.983954
6.541667	0.1	0.984132
6.543333	0.1	0.986517
6.545000	0.1	0.989616
6.546667	0.1	0.990331
6.548333	0.1	0.987470
6.550000	0.1	0.982285
6.551667	0.1	0.977099
6.553333	0.1	0.973046
6.555000	0.1	0.970006
6.556667	0.1	0.967503
6.558333	0.1	0.966191
6.560000	0.1	0.967324
6.561667	0.1	0.971496
6.563333	0.1	0.977695
6.565000	0.1	0.984073
6.566667	0.1	0.988960
6.568333	0.1	0.992000
6.570000	0.1	0.993311
6.571667	0.1	0.993013
6.573333	0.1	0.991821
6.575000	0.1	0.990927
6.576667	0.1	0.992000
6.578333	0.1	0.995159
6.580000	0.1	0.999093
6.581667	0.1	1.002193
6.583333	0.1	1.003504
6.585000	0.1	1.002908
6.586667	0.1	1.001716
6.588333	0.1	1.002193
6.590000	0.1	1.005471
6.591667	0.1	1.010597
6.593333	0.1	1.016557
6.595000	0.1	1.022041
6.596667	0.1	1.025438
6.598333	0.1	1.025677
6.600000	0.1	1.023412
6.601667	0.1	1.020253
6.603333	0.1	1.017928
6.605000	0.1	1.017988
6.606667	0.1	1.020908
6.608333	0.1	1.026452
6.610000	0.1	1.033545
6.611667	0.1	1.040578
6.613333	0.1	1.045704
6.615000	0.1	1.048565
6.616667	0.1	1.050174
6.618333	0.1	1.051962
6.620000	0.1	1.054525
6.621667	0.1	1.057565
6.623333	0.1	1.060069
6.625000	0.1	1.061916
6.626667	0.1	1.064479
6.628333	0.1	1.069129
6.630000	0.1	1.075268
6.631667	0.1	1.081228
6.633333	0.1	1.085222
6.635000	0.1	1.086950
6.636667	0.1	1.087189
6.638333	0.1	1.087308
6.640000	0.1	1.089037
6.641667	0.1	1.093388
6.643333	0.1	1.099527
6.645000	0.1	1.105785
6.646667	0.1	1.111388
6.648333	0.1	1.116932
6.650000	0.1	1.122296
6.651667	0.1	1.125813
6.653333	0.1	1.126349
6.655000	0.1	1.125574
6.656667	0.1	1.125872
6.658333	0.1	1.127482
6.660000	0.1	1.129031
6.661667	0.1	1.130104
6.663333	0.1	1.131892
6.665000	0.1	1.135528
6.666667	0.1	1.141369
6.668333	0.1	1.148641
6.670000	0.1	1.156151
6.671667	0.1	1.162410
6.673333	0.1	1.166165
6.675000	0.1	1.167178
6.676667	0.1	1.166046
6.678333	0.1	1.164556
6.680000	0.1	1.164079
6.681667	0.1	1.165032
6.683333	0.1	1.167357
6.685000	0.1	1.170456
6.686667	0.1	1.174033
6.688333	0.1	1.177967
6.690000	0.1	1.181841
6.691667	0.1	1.184881
6.693333	0.1	1.186371
6.695000	0.1	1.186252
6.696667	0.1	1.185477
6.698333	0.1	1.185596
6.700000	0.1	1.187384
6.701667	0.1	1.189947
6.703333	0.1	1.190901
6.705000	0.1	1.188636
6.706667	0.1	1.183629
6.708333	0.1	1.177788
6.710000	0.1	1.173616
6.711667	0.1	1.172960
6.713333	0.1	1.176417
6.715000	0.1	1.182437
6.716667	0.1	1.187980
6.718333	0.1	1.190543
6.720000	0.1	1.190186
6.721667	0.1	1.188755
6.723333	0.1	1.187503
6.725000	0.1	1.186311
6.726667	0.1	1.185060
6.728333	0.1	1.184225
6.730000	0.1	1.184464
6.731667	0.1	1.186192
6.733333	0.1	1.189351
6.735000	0.1	1.192749
6.736667	0.1	1.194835
6.738333	0.1	1.194358
6.740000	0.1	1.191855
6.741667	0.1	1.189113
6.743333	0.1	1.187384
6.745000	0.1	1.186550
6.746667	0.1	1.185656
6.748333	0.1	1.184285
6.750000	0.1	1.182735
6.751667	0.1	1.181603
6.753333	0.1	1.180887
6.755000	0.1	1.180291
6.756667	0.1	1.179636
6.758333	0.1	1.179397
6.760000	0.1	1.179755
6.761667	0.1	1.180470
6.763333	0.1	1.181126
6.765000	0.1	1.181960
6.766667	0.1	1.182675
6.768333	0.1	1.183212
6.770000	0.1	1.184225
6.771667	0.1	1.186073
6.773333	0.1	1.187861
6.775000	0.1	1.188517
6.776667	0.1	1.188219
6.778333	0.1	1.188338
6.780000	0.1	1.189649
6.781667	0.1	1.191735
6.783333	0.1	1.193762
6.785000	0.1	1.195073
6.786667	0.1	1.195014
6.788333	0.1	1.193166
6.790000	0.1	1.190662
6.791667	0.1	1.189292
6.793333	0.1	1.189709
6.795000	0.1	1.190841
6.796667	0.1	1.191080
6.798333	0.1	1.189947
6.800000	0.1	1.188219
6.801667	0.1	1.186431
6.803333	0.1	1.185179
6.805000	0.1	1.185238
6.806667	0.1	1.186669
6.808333	0.1	1.188815
6.810000	0.1	1.190662
6.811667	0.1	1.191437
6.813333	0.1	1.190484
6.815000	0.1	1.187563
6.816667	0.1	1.183748
6.818333	0.1	1.180708
6.820000	0.1	1.179636
6.821667	0.1	1.180410
6.823333	0.1	1.182139
6.825000	0.1	1.184166
6.826667	0.1	1.185656
6.828333	0.1	1.186073
6.830000	0.1	1.185417
6.831667	0.1	1.184702
6.833333	0.1	1.185238
6.835000	0.1	1.187325
6.836667	0.1	1.190007
6.838333	0.1	1.191676
6.840000	0.1	1.191497
6.841667	0.1	1.189768
6.843333	0.1	1.187325
6.845000	0.1	1.185477
6.846667	0.1	1.185060
6.848333	0.1	1.186133
6.850000	0.1	1.188099
6.851667	0.1	1.189828
6.853333	0.1	1.190066
6.855000	0.1	1.188278
6.856667	0.1	1.185238
6.858333	0.1	1.182318
6.860000	0.1	1.181364
6.861667	0.1	1.183271
6.863333	0.1	1.187146
6.865000	0.1	1.190722
6.866667	0.1	1.191795
6.868333	0.1	1.189470
6.870000	0.1	1.184583
6.871667	0.1	1.179040
6.873333	0.1	1.174569
6.875000	0.1	1.172364
6.876667	0.1	1.173139
6.878333	0.1	1.176596
6.880000	0.1	1.181364
6.881667	0.1	1.185119
6.883333	0.1	1.186192
6.885000	0.1	1.184702
6.886667	0.1	1.182377
6.888333	0.1	1.180828
6.890000	0.1	1.180589
6.891667	0.1	1.181007
6.893333	0.1	1.181245
6.895000	0.1	1.181007
6.896667	0.1	1.180589
6.898333	0.1	1.180112
6.900000	0.1	1.179934
6.901667	0.1	1.180649
6.903333	0.1	1.182318
6.905000	0.1	1.183808
6.906667	0.1	1.183868
6.908333	0.1	1.181781
6.910000	0.1	1.177907
6.911667	0.1	1.173377
6.913333	0.1	1.169622
6.915000	0.1	1.167476
6.916667	0.1	1.166403
6.918333	0.1	1.165211
6.920000	0.1	1.163721
6.921667	0.1	1.162827
6.923333	0.1	1.163483
6.925000	0.1	1.165867
6.926667	0.1	1.169145
6.928333	0.1	1.171947
6.930000	0.1	1.173377
6.931667	0.1	1.173735
6.933333	0.1	1.174629
6.935000	0.1	1.177311
6.936667	0.1	1.182139
6.938333	0.1	1.187742
6.940000	0.1	1.192451
6.941667	0.1	1.195133
6.943333	0.1	1.195371
6.945000	0.1	1.192987
6.946667	0.1	1.188040
6.948333	0.1	1.181424
6.950000	0.1	1.174033
6.951667	0.1	1.166761
6.953333	0.1	1.160801
6.955000	0.1	1.157582
6.956667	0.1	1.157463
6.958333	0.1	1.159430
6.960000	0.1	1.161873
6.961667	0.1	1.163244
6.963333	0.1	1.163066
6.965000	0.1	1.162052
6.966667	0.1	1.161575
6.968333	0.1	1.162469
6.970000	0.1	1.164138
6.971667	0.1	1.165211
6.973333	0.1	1.164496
6.975000	0.1	1.161873
6.976667	0.1	1.158774
6.978333	0.1	1.156747
6.980000	0.1	1.156271
6.981667	0.1	1.155913
6.983333	0.1	1.153827
6.985000	0.1	1.148462
6.986667	0.1	1.139581
6.988333	0.1	1.128972
6.990000	0.1	1.119673
6.991667	0.1	1.114667
6.993333	0.1	1.114667
6.995000	0.1	1.117587
6.996667	0.1	1.120389
6.998333	0.1	1.120746
7.000000	0.1	1.118779
7.001667	0.1	1.116335
7.003333	0.1	1.115263
7.005000	0.1	1.115859
7.006667	0.1	1.117230
7.008333	0.1	1.117945
7.010000	0.1	1.117587
7.011667	0.1	1.115978
7.013333	0.1	1.112998
7.015000	0.1	1.108885
7.016667	0.1	1.104117
7.018333	0.1	1.100004
7.020000	0.1	1.097679
7.021667	0.1	1.096547
7.023333	0.1	1.094103
7.025000	0.1	1.088679
7.026667	0.1	1.080632
7.028333	0.1	1.071692
7.030000	0.1	1.063407
7.031667	0.1	1.057804
7.033333	0.1	1.056254
7.035000	0.1	1.058102
7.036667	0.1	1.060009
7.038333	0.1	1.058757
7.040000	0.1	1.053393
7.041667	0.1	1.045942
7.043333	0.1	1.039684
7.045000	0.1	1.036227
7.046667	0.1	1.034975
7.048333	0.1	1.034558
7.050000	0.1	1.033962
7.051667	0.1	1.032949
7.053333	0.1	1.030922
7.055000	0.1	1.026571
7.056667	0.1	1.018643
7.058333	0.1	1.007795
7.060000	0.1	0.995755
7.061667	0.1	0.984609
7.063333	0.1	0.976324
7.065000	0.1	0.971854
7.066667	0.1	0.970781
7.068333	0.1	0.971794
7.070000	0.1	0.973165
7.071667	0.1	0.972807
7.073333	0.1	0.969470
7.075000	0.1	0.963926
7.076667	0.1	0.957787
7.078333	0.1	0.952423
7.080000	0.1	0.948310
7.081667	0.1	0.944793
7.083333	0.1	0.941038
7.085000	0.1	0.937045
7.086667	0.1	0.933588
7.088333	0.1	0.931501
7.090000	0.1	0.930548
7.091667	0.1	0.929177
7.093333	0.1	0.926077
7.095000	0.1	0.921667
7.096667	0.1	0.916958
7.098333	0.1	0.913084
7.100000	0.1	0.910819
7.101667	0.1	0.910163
7.103333	0.1	0.909627
7.105000	0.1	0.908136
7.106667	0.1	0.905812
7.108333	0.1	0.902712
7.110000	0.1	0.898659
7.111667	0.1	0.893951
7.113333	0.1	0.889599
7.115000	0.1	0.886142
7.116667	0.1	0.883102
7.118333	0.1	0.879884
7.120000	0.1	0.876963
7.121667	0.1	0.875831
7.123333	0.1	0.877082
7.125000	0.1	0.879526
7.126667	0.1	0.881255
7.128333	0.1	0.880778
7.130000	0.1	0.877738
7.131667	0.1	0.872970
7.133333	0.1	0.868321
7.135000	0.1	0.865579
7.136667	0.1	0.865400
7.138333	0.1	0.866711
7.140000	0.1	0.867724
7.141667	0.1	0.866771
7.143333	0.1	0.863195
7.145000	0.1	0.857890
7.146667	0.1	0.852644
7.148333	0.1	0.848591
7.150000	0.1	0.845552
7.151667	0.1	0.843048
7.153333	0.1	0.841975
7.155000	0.1	0.843585
7.156667	0.1	0.847936
7.158333	0.1	0.853360
7.160000	0.1	0.857174
7.161667	0.1	0.857651
7.163333	0.1	0.854135
7.165000	0.1	0.847459
7.166667	0.1	0.840068
7.168333	0.1	0.834405
7.170000	0.1	0.831783
7.171667	0.1	0.831664
7.173333	0.1	0.833333
7.175000	0.1	0.835478
7.176667	0.1	0.836730
7.178333	0.1	0.836909
7.180000	0.1	0.837445
7.181667	0.1	0.839710
7.183333	0.1	0.844181
7.185000	0.1	0.850081
7.186667	0.1	0.855923
7.188333	0.1	0.860810
7.190000	0.1	0.864208
7.191667	0.1	0.865638
7.193333	0.1	0.864685
7.195000	0.1	0.861704
7.196667	0.1	0.857949
7.198333	0.1	0.855327
7.200000	0.1	0.854969
7.201667	0.1	0.857055
7.203333	0.1	0.861228
7.205000	0.1	0.866473
7.206667	0.1	0.871062
7.208333	0.1	0.873923
7.210000	0.1	0.875056
7.211667	0.1	0.874698
7.213333	0.1	0.872910
7.215000	0.1	0.869989
7.216667	0.1	0.866354
7.218333	0.1	0.863135
7.220000	0.1	0.861406
7.221667	0.1	0.861645
7.223333	0.1	0.862777
7.225000	0.1	0.863671
7.226667	0.1	0.864089
7.228333	0.1	0.864327
7.230000	0.1	0.863910
7.231667	0.1	0.862837
7.233333	0.1	0.862002
7.235000	0.1	0.862360
7.236667	0.1	0.864089
7.238333	0.1	0.866950
7.240000	0.1	0.869632
7.241667	0.1	0.870466
7.243333	0.1	0.868380
7.245000	0.1	0.863969
7.246667	0.1	0.859320
7.248333	0.1	0.856221
7.250000	0.1	0.855267
7.251667	0.1	0.856340
7.253333	0.1	0.858963
7.255000	0.1	0.861168
7.256667	0.1	0.861228
7.258333	0.1	0.858963
7.260000	0.1	0.854909
7.261667	0.1	0.850081
7.263333	0.1	0.845611
7.265000	0.1	0.842094
7.266667	0.1	0.839531
7.268333	0.1	0.838399
7.270000	0.1	0.839770
7.271667	0.1	0.843883
7.273333	0.1	0.849009
7.275000	0.1	0.852525
7.276667	0.1	0.852764
7.278333	0.1	0.850320
7.280000	0.1	0.847280
7.281667	0.1	0.845075
7.283333	0.1	0.843465
7.285000	0.1	0.841916
7.286667	0.1	0.840366
7.288333	0.1	0.839055
7.290000	0.1	0.837624
7.291667	0.1	0.835478
7.293333	0.1	0.833035
7.295000	0.1	0.831664
7.296667	0.1	0.832379
7.298333	0.1	0.835180
7.300000	0.1	0.838816
7.301667	0.1	0.841737
7.303333	0.1	0.842273
7.305000	0.1	0.839591
7.306667	0.1	0.834286
7.308333	0.1	0.828445
7.310000	0.1	0.824451
7.311667	0.1	0.824153
7.313333	0.1	0.826955
7.315000	0.1	0.830233
7.316667	0.1	0.831187
7.318333	0.1	0.828743
7.320000	0.1	0.824153
7.321667	0.1	0.819027
7.323333	0.1	0.814617
7.325000	0.1	0.811219
7.326667	0.1	0.808954
7.328333	0.1	0.807583
7.330000	0.1	0.806987
7.331667	0.1	0.807464
7.333333	0.1	0.808835
7.335000	0.1	0.810206
7.336667	0.1	0.810683
7.338333	0.1	0.809789
7.340000	0.1	0.808358
7.341667	0.1	0.808001
7.343333	0.1	0.810385
7.345000	0.1	0.815749
7.346667	0.1	0.821710
7.348333	0.1	0.825167
7.350000	0.1	0.824153
7.351667	0.1	0.818908
7.353333	0.1	0.811279
7.355000	0.1	0.804007
7.356667	0.1	0.799656
7.358333	0.1	0.798523
7.360000	0.1	0.798523
7.361667	0.1	0.797808
7.363333	0.1	0.795960
7.365000	0.1	0.793934
7.366667	0.1	0.793159
7.368333	0.1	0.794351
7.370000	0.1	0.796974
7.371667	0.1	0.799418
7.373333	0.1	0.800192
7.375000	0.1	0.798643
7.376667	0.1	0.795603
7.378333	0.1	0.792265
7.380000	0.1	0.788987
7.381667	0.1	0.786185
7.383333	0.1	0.784576
7.385000	0.1	0.784457
7.386667	0.1	0.785828
7.388333	0.1	0.788033
7.390000	0.1	0.789642
7.391667	0.1	0.789344
7.393333	0.1	0.787497
7.395000	0.1	0.785232
7.396667	0.1	0.783563
7.398333	0.1	0.782847
7.400000	0.1	0.782967
7.401667	0.1	0.783384
7.403333	0.1	0.783622
7.405000	0.1	0.783920
7.406667	0.1	0.785053
7.408333	0.1	0.786901
7.410000	0.1	0.788629
7.411667	0.1	0.789166
7.413333	0.1	0.788450
7.415000	0.1	0.786960
7.416667	0.1	0.785410
7.418333	0.1	0.783682
7.420000	0.1	0.781596
7.421667	0.1	0.779510
7.423333	0.1	0.777841
7.425000	0.1	0.776410
7.426667	0.1	0.775099
7.428333	0.1	0.774205
7.430000	0.1	0.773668
7.431667	0.1	0.773132
7.433333	0.1	0.772595
7.435000	0.1	0.772476
7.436667	0.1	0.773132
7.438333	0.1	0.774443
7.440000	0.1	0.776172
7.441667	0.1	0.778377
7.443333	0.1	0.781298
7.445000	0.1	0.785351
7.446667	0.1	0.790119
7.448333	0.1	0.794590
7.450000	0.1	0.797451
7.451667	0.1	0.798047
7.453333	0.1	0.796616
7.455000	0.1	0.793874
7.456667	0.1	0.790238
7.458333	0.1	0.786543
7.460000	0.1	0.783682
7.461667	0.1	0.782251
7.463333	0.1	0.782430
7.465000	0.1	0.783980
7.466667	0.1	0.786185
7.468333	0.1	0.787497
7.470000	0.1	0.786603
7.471667	0.1	0.783861
7.473333	0.1	0.781059
7.475000	0.1	0.779390
7.476667	0.1	0.778437
7.478333	0.1	0.777006
7.480000	0.1	0.775218
7.481667	0.1	0.774562
7.483333	0.1	0.776112
7.485000	0.1	0.778854
7.486667	0.1	0.780761
7.488333	0.1	0.780344
7.490000	0.1	0.777662
7.491667	0.1	0.774384
7.493333	0.1	0.772119
7.495000	0.1	0.771046
7.496667	0.1	0.770390
7.498333	0.1	0.769496
7.500000	0.1	0.768542
7.501667	0.1	0.768065
7.503333	0.1	0.768304
7.505000	0.1	0.769138
7.506667	0.1	0.770569
7.508333	0.1	0.772595
7.510000	0.1	0.774622
7.511667	0.1	0.775397
7.513333	0.1	0.774205
7.515000	0.1	0.771642
7.516667	0.1	0.769019
7.518333	0.1	0.766873
7.520000	0.1	0.765085
7.521667	0.1	0.764012
7.523333	0.1	0.763953
7.525000	0.1	0.764132
7.526667	0.1	0.764132
7.528333	0.1	0.764608
7.530000	0.1	0.765801
7.531667	0.1	0.766158
7.533333	0.1	0.763953
7.535000	0.1	0.759363
7.536667	0.1	0.754595
7.538333	0.1	0.751793
7.540000	0.1	0.752151
7.541667	0.1	0.755131
7.543333	0.1	0.759125
7.545000	0.1	0.762463
7.546667	0.1	0.764668
7.548333	0.1	0.765801
7.550000	0.1	0.766099
7.551667	0.1	0.765801
7.553333	0.1	0.765443
7.555000	0.1	0.765622
7.556667	0.1	0.767112
7.558333	0.1	0.770569
7.560000	0.1	0.775039
7.561667	0.1	0.778079
7.563333	0.1	0.778079
7.565000	0.1	0.775635
7.566667	0.1	0.772417
7.568333	0.1	0.769496
7.570000	0.1	0.767231
7.571667	0.1	0.765681
7.573333	0.1	0.765264
7.575000	0.1	0.766516
7.576667	0.1	0.769258
7.578333	0.1	0.772238
7.580000	0.1	0.773847
7.581667	0.1	0.773430
7.583333	0.1	0.771940
7.585000	0.1	0.770509
7.586667	0.1	0.769436
7.588333	0.1	0.768662
7.590000	0.1	0.768185
7.591667	0.1	0.768423
7.593333	0.1	0.769377
7.595000	0.1	0.770986
7.596667	0.1	0.772715
7.598333	0.1	0.774205
7.600000	0.1	0.774860
7.601667	0.1	0.774264
7.603333	0.1	0.772655
7.605000	0.1	0.770807
7.606667	0.1	0.769317
7.608333	0.1	0.768244
7.610000	0.1	0.767231
7.611667	0.1	0.766397
7.613333	0.1	0.766158
7.615000	0.1	0.766337
7.616667	0.1	0.766516
7.618333	0.1	0.767112
7.620000	0.1	0.768662
7.621667	0.1	0.770688
7.623333	0.1	0.771999
7.625000	0.1	0.772595
7.626667	0.1	0.773251
7.628333	0.1	0.774503
7.630000	0.1	0.776231
7.631667	0.1	0.777960
7.633333	0.1	0.779390
7.635000	0.1	0.780225
7.636667	0.1	0.780880
7.638333	0.1	0.782073
7.640000	0.1	0.783622
7.641667	0.1	0.784397
7.643333	0.1	0.783443
7.645000	0.1	0.781238
7.646667	0.1	0.778914
7.648333	0.1	0.777304
7.650000	0.1	0.776827
7.651667	0.1	0.777185
7.653333	0.1	0.778139
7.655000	0.1	0.779390
7.656667	0.1	0.780344
7.658333	0.1	0.780404
7.660000	0.1	0.779510
7.661667	0.1	0.778616
7.663333	0.1	0.778794
7.665000	0.1	0.780344
7.666667	0.1	0.782371
7.668333	0.1	0.783980
7.670000	0.1	0.785172
7.671667	0.1	0.786543
7.673333	0.1	0.787616
7.675000	0.1	0.787973
7.676667	0.1	0.788033
7.678333	0.1	0.788808
7.680000	0.1	0.790715
7.681667	0.1	0.793219
7.683333	0.1	0.795722
7.685000	0.1	0.798106
7.686667	0.1	0.800252
7.688333	0.1	0.802398
7.690000	0.1	0.804544
7.691667	0.1	0.806630
7.693333	0.1	0.807941
7.695000	0.1	0.807822
7.696667	0.1	0.806510
7.698333	0.1	0.805020
7.700000	0.1	0.803709
7.701667	0.1	0.802457
7.703333	0.1	0.801265
7.705000	0.1	0.800788
7.706667	0.1	0.801742
7.708333	0.1	0.804186
7.710000	0.1	0.807166
7.711667	0.1	0.809372
7.713333	0.1	0.809968
7.715000	0.1	0.808895
7.716667	0.1	0.807226
7.718333	0.1	0.806153
7.720000	0.1	0.805676
7.721667	0.1	0.804722
7.723333	0.1	0.802636
7.725000	0.1	0.799835
7.726667	0.1	0.797629
7.728333	0.1	0.797331
7.730000	0.1	0.798643
7.731667	0.1	0.800133
7.733333	0.1	0.800192
7.735000	0.1	0.798583
7.736667	0.1	0.796258
7.738333	0.1	0.794351
7.740000	0.1	0.793278
7.741667	0.1	0.792682
7.743333	0.1	0.791252
7.745000	0.1	0.788510
7.746667	0.1	0.785649
7.748333	0.1	0.784576
7.750000	0.1	0.786006
7.751667	0.1	0.788629
7.753333	0.1	0.790417
7.755000	0.1	0.789881
7.756667	0.1	0.787139
7.758333	0.1	0.783801
7.760000	0.1	0.780940
7.761667	0.1	0.778317
7.763333	0.1	0.775516
7.765000	0.1	0.773251
7.766667	0.1	0.772417
7.768333	0.1	0.772834
7.770000	0.1	0.773966
7.771667	0.1	0.774443
7.773333	0.1	0.772893
7.775000	0.1	0.769019
7.776667	0.1	0.763834
7.778333	0.1	0.758648
7.780000	0.1	0.754833
7.781667	0.1	0.753462
7.783333	0.1	0.754178
7.785000	0.1	0.755906
7.786667	0.1	0.758290
7.788333	0.1	0.762105
7.790000	0.1	0.767708
7.791667	0.1	0.774086
7.793333	0.1	0.779569
7.795000	0.1	0.783384
7.796667	0.1	0.786245
7.798333	0.1	0.789106
7.800000	0.1	0.792205
7.801667	0.1	0.794947
7.803333	0.1	0.796437
7.805000	0.1	0.796258
7.806667	0.1	0.794649
7.808333	0.1	0.792027
7.810000	0.1	0.789523
7.811667	0.1	0.787973
7.813333	0.1	0.787497
7.815000	0.1	0.787497
7.816667	0.1	0.786901
7.818333	0.1	0.784278
7.820000	0.1	0.779390
7.821667	0.1	0.773311
7.823333	0.1	0.767589
7.825000	0.1	0.762999
7.826667	0.1	0.759363
7.828333	0.1	0.756681
7.830000	0.1	0.755370
7.831667	0.1	0.756145
7.833333	0.1	0.758588
7.835000	0.1	0.760913
7.836667	0.1	0.761449
7.838333	0.1	0.759482
7.840000	0.1	0.755549
7.841667	0.1	0.750124
7.843333	0.1	0.744224
7.845000	0.1	0.740051
7.846667	0.1	0.739634
7.848333	0.1	0.743389
7.850000	0.1	0.749350
7.851667	0.1	0.754535
7.853333	0.1	0.757337
7.855000	0.1	0.757515
7.856667	0.1	0.755250
7.858333	0.1	0.751078
7.860000	0.1	0.746489
7.861667	0.1	0.742972
7.863333	0.1	0.741065
7.865000	0.1	0.740409
7.866667	0.1	0.741243
7.868333	0.1	0.744343
7.870000	0.1	0.749350
7.871667	0.1	0.754237
7.873333	0.1	0.757456
7.875000	0.1	0.759006
7.876667	0.1	0.759482
7.878333	0.1	0.759125
7.880000	0.1	0.757813
7.881667	0.1	0.756383
7.883333	0.1	0.755727
7.885000	0.1	0.755668
7.886667	0.1	0.755191
7.888333	0.1	0.754237
7.890000	0.1	0.753701
7.891667	0.1	0.753462
7.893333	0.1	0.752568
7.895000	0.1	0.750601
7.896667	0.1	0.747979
7.898333	0.1	0.745356
7.900000	0.1	0.743032
7.901667	0.1	0.741303
7.903333	0.1	0.740409
7.905000	0.1	0.740945
7.906667	0.1	0.742793
7.908333	0.1	0.745297
7.910000	0.1	0.747621
7.911667	0.1	0.749052
7.913333	0.1	0.748098
7.915000	0.1	0.743866
7.916667	0.1	0.738263
7.918333	0.1	0.734627
7.920000	0.1	0.735223
7.921667	0.1	0.739574
7.923333	0.1	0.745237
7.925000	0.1	0.749350
7.926667	0.1	0.750423
7.928333	0.1	0.748932
7.930000	0.1	0.746787
7.931667	0.1	0.745356
7.933333	0.1	0.744522
7.935000	0.1	0.743687
7.936667	0.1	0.742674
7.938333	0.1	0.741661
7.940000	0.1	0.740886
7.941667	0.1	0.740409
7.943333	0.1	0.739992
7.945000	0.1	0.739515
7.946667	0.1	0.739276
7.948333	0.1	0.740707
7.950000	0.1	0.744879
7.951667	0.1	0.751495
7.953333	0.1	0.758171
7.955000	0.1	0.762522
7.956667	0.1	0.763178
7.958333	0.1	0.760198
7.960000	0.1	0.754178
7.961667	0.1	0.746310
7.963333	0.1	0.738919
7.965000	0.1	0.734270
7.966667	0.1	0.733137
7.968333	0.1	0.734329
7.970000	0.1	0.736117
7.971667	0.1	0.737846
7.973333	0.1	0.739694
7.975000	0.1	0.742018
7.976667	0.1	0.744939
7.978333	0.1	0.748217
7.980000	0.1	0.751197
7.981667	0.1	0.752866
7.983333	0.1	0.752449
7.985000	0.1	0.750601
7.986667	0.1	0.748932
7.988333	0.1	0.748873
7.990000	0.1	0.750303
7.991667	0.1	0.751555
7.993333	0.1	0.751257
7.995000	0.1	0.749469
7.996667	0.1	0.747025
7.998333	0.1	0.744939
8.000000	0.1	0.743926
8.001667	0.1	0.744283
8.003333	0.1	0.745595
8.005000	0.1	0.747383
8.006667	0.1	0.749350
8.008333	0.1	0.751138
8.010000	0.1	0.752270
8.011667	0.1	0.752389
8.013333	0.1	0.751138
8.015000	0.1	0.748873
8.016667	0.1	0.746787
8.018333	0.1	0.745595
8.020000	0.1	0.744939
8.021667	0.1	0.744462
8.023333	0.1	0.744224
8.025000	0.1	0.744402
8.026667	0.1	0.745177
8.028333	0.1	0.746071
8.030000	0.1	0.746727
8.031667	0.1	0.747740
8.033333	0.1	0.749707
8.035000	0.1	0.751972
8.036667	0.1	0.753641
8.038333	0.1	0.754118
8.040000	0.1	0.753701
8.041667	0.1	0.753045
8.043333	0.1	0.752389
8.045000	0.1	0.751793
8.046667	0.1	0.751197
8.048333	0.1	0.751019
8.050000	0.1	0.751615
8.051667	0.1	0.753284
8.053333	0.1	0.755847
8.055000	0.1	0.758231
8.056667	0.1	0.759006
8.058333	0.1	0.757456
8.060000	0.1	0.754118
8.061667	0.1	0.750124
8.063333	0.1	0.746310
8.065000	0.1	0.743687
8.066667	0.1	0.743091
8.068333	0.1	0.744641
8.070000	0.1	0.747144
8.071667	0.1	0.749171
8.073333	0.1	0.750244
8.075000	0.1	0.750840
8.076667	0.1	0.752032
8.078333	0.1	0.754595
8.080000	0.1	0.758052
8.081667	0.1	0.760376
8.083333	0.1	0.759661
8.085000	0.1	0.756443
8.086667	0.1	0.753224
8.088333	0.1	0.752270
8.090000	0.1	0.753939
8.091667	0.1	0.757098
8.093333	0.1	0.759661
8.095000	0.1	0.760078
8.096667	0.1	0.758171
8.098333	0.1	0.755429
8.100000	0.1	0.753880
8.101667	0.1	0.754356
8.103333	0.1	0.756562
8.105000	0.1	0.758886
8.106667	0.1	0.759721
8.108333	0.1	0.757873
8.110000	0.1	0.753462
8.111667	0.1	0.747740
8.113333	0.1	0.742257
8.115000	0.1	0.738144
8.116667	0.1	0.735164
8.118333	0.1	0.732899
8.120000	0.1	0.731528
8.121667	0.1	0.731409
8.123333	0.1	0.732660
8.125000	0.1	0.734866
8.126667	0.1	0.737309
8.128333	0.1	0.739098
8.130000	0.1	0.739455
8.131667	0.1	0.738442
8.133333	0.1	0.737190
8.135000	0.1	0.736713
8.136667	0.1	0.737011
8.138333	0.1	0.737309
8.140000	0.1	0.737131
8.141667	0.1	0.736535
8.143333	0.1	0.735700
8.145000	0.1	0.734389
8.146667	0.1	0.733018
8.148333	0.1	0.732124
8.150000	0.1	0.731766
8.151667	0.1	0.732362
8.153333	0.1	0.734925
8.155000	0.1	0.739396
8.156667	0.1	0.744402
8.158333	0.1	0.748277
8.160000	0.1	0.749588
8.161667	0.1	0.747979
8.163333	0.1	0.744104
8.165000	0.1	0.739098
8.166667	0.1	0.734091
8.168333	0.1	0.730336
8.170000	0.1	0.729084
8.171667	0.1	0.730813
8.173333	0.1	0.735402
8.175000	0.1	0.741303
8.176667	0.1	0.746667
8.178333	0.1	0.749946
8.180000	0.1	0.750303
8.181667	0.1	0.748456
8.183333	0.1	0.746071
8.185000	0.1	0.743985
8.186667	0.1	0.742614
8.188333	0.1	0.742316
8.190000	0.1	0.743330
8.191667	0.1	0.745475
8.193333	0.1	0.748396
8.195000	0.1	0.751376
8.196667	0.1	0.753522
8.198333	0.1	0.754595
8.200000	0.1	0.755131
8.201667	0.1	0.755727
8.203333	0.1	0.757039
8.205000	0.1	0.759244
8.206667	0.1	0.761211
8.208333	0.1	0.761211
8.210000	0.1	0.759065
8.211667	0.1	0.756621
8.213333	0.1	0.756264
8.215000	0.1	0.759423
8.216667	0.1	0.765801
8.218333	0.1	0.773668
8.220000	0.1	0.780761
8.221667	0.1	0.785649
8.223333	0.1	0.788271
8.225000	0.1	0.788927
8.226667	0.1	0.788093
8.228333	0.1	0.787258
8.230000	0.1	0.787735
8.231667	0.1	0.789166
8.233333	0.1	0.790179
8.235000	0.1	0.790298
8.236667	0.1	0.790298
8.238333	0.1	0.791311
8.240000	0.1	0.793755
8.241667	0.1	0.797093
8.243333	0.1	0.800788
8.245000	0.1	0.804842
8.246667	0.1	0.809133
8.248333	0.1	0.812888
8.250000	0.1	0.815392
8.251667	0.1	0.816882
8.253333	0.1	0.817716
8.255000	0.1	0.818372
8.256667	0.1	0.819802
8.258333	0.1	0.822008
8.260000	0.1	0.824392
8.261667	0.1	0.826597
8.263333	0.1	0.828683
8.265000	0.1	0.830710
8.266667	0.1	0.832975
8.268333	0.1	0.835359
8.270000	0.1	0.837028
8.271667	0.1	0.837207
8.273333	0.1	0.836611
8.275000	0.1	0.836372
8.276667	0.1	0.836730
8.278333	0.1	0.837505
8.280000	0.1	0.838697
8.281667	0.1	0.840068
8.283333	0.1	0.841200
8.285000	0.1	0.842154
8.286667	0.1	0.842571
8.288333	0.1	0.841498
8.290000	0.1	0.838995
8.291667	0.1	0.836492
8.293333	0.1	0.835776
8.295000	0.1	0.837147
8.296667	0.1	0.840068
8.298333	0.1	0.843346
8.300000	0.1	0.845969
8.301667	0.1	0.847876
8.303333	0.1	0.849307
8.305000	0.1	0.849605
8.306667	0.1	0.847399
8.308333	0.1	0.842512
8.310000	0.1	0.836849
8.311667	0.1	0.833154
8.313333	0.1	0.832975
8.315000	0.1	0.835896
8.316667	0.1	0.839829
8.318333	0.1	0.842631
8.320000	0.1	0.842750
8.321667	0.1	0.840545
8.323333	0.1	0.838041
8.325000	0.1	0.837803
8.326667	0.1	0.840783
8.328333	0.1	0.845254
8.330000	0.1	0.849366
8.331667	0.1	0.852227
8.333333	0.1	0.853241
8.335000	0.1	0.851989
8.336667	0.1	0.848353
8.338333	0.1	0.843465
8.340000	0.1	0.839472
8.341667	0.1	0.838101
8.343333	0.1	0.839055
8.345000	0.1	0.839949
8.346667	0.1	0.838935
8.348333	0.1	0.835776
8.350000	0.1	0.831783
8.351667	0.1	0.828445
8.353333	0.1	0.826299
8.355000	0.1	0.825048
8.356667	0.1	0.824451
8.358333	0.1	0.824332
8.360000	0.1	0.824630
8.361667	0.1	0.825346
8.363333	0.1	0.826538
8.365000	0.1	0.828087
8.366667	0.1	0.829577
8.368333	0.1	0.830829
8.370000	0.1	0.832021
8.371667	0.1	0.833035
8.373333	0.1	0.833571
8.375000	0.1	0.832975
8.376667	0.1	0.831306
8.378333	0.1	0.829637
8.380000	0.1	0.829697
8.381667	0.1	0.831783
8.383333	0.1	0.834584
8.385000	0.1	0.837028
8.386667	0.1	0.838935
8.388333	0.1	0.840128
8.390000	0.1	0.840247
8.391667	0.1	0.838637
8.393333	0.1	0.835717
8.395000	0.1	0.832617
8.396667	0.1	0.829876
8.398333	0.1	0.827134
8.400000	0.1	0.824153
8.401667	0.1	0.821352
8.403333	0.1	0.819683
8.405000	0.1	0.819564
8.406667	0.1	0.820577
8.408333	0.1	0.822067
8.410000	0.1	0.823975
8.411667	0.1	0.826657
8.413333	0.1	0.830054
8.415000	0.1	0.833094
8.416667	0.1	0.834405
8.418333	0.1	0.833869
8.420000	0.1	0.832856
8.421667	0.1	0.832856
8.423333	0.1	0.834703
8.425000	0.1	0.837922
8.426667	0.1	0.841320
8.428333	0.1	0.843763
8.430000	0.1	0.844836
8.431667	0.1	0.844538
8.433333	0.1	0.844061
8.435000	0.1	0.845134
8.436667	0.1	0.848115
8.438333	0.1	0.851035
8.440000	0.1	0.851452
8.441667	0.1	0.848234
8.443333	0.1	0.841916
8.445000	0.1	0.834584
8.446667	0.1	0.828803
8.448333	0.1	0.826597
8.450000	0.1	0.828147
8.451667	0.1	0.832737
8.453333	0.1	0.838816
8.455000	0.1	0.844419
8.456667	0.1	0.848293
8.458333	0.1	0.850141
8.460000	0.1	0.851154
8.461667	0.1	0.852346
8.463333	0.1	0.853300
8.465000	0.1	0.852943
8.466667	0.1	0.851035
8.468333	0.1	0.848115
8.470000	0.1	0.845373
8.471667	0.1	0.843942
8.473333	0.1	0.844479
8.475000	0.1	0.846326
8.476667	0.1	0.848711
8.478333	0.1	0.851333
8.480000	0.1	0.853837
8.481667	0.1	0.855684
8.483333	0.1	0.856519
8.485000	0.1	0.856221
8.486667	0.1	0.855148
8.488333	0.1	0.853658
8.490000	0.1	0.852048
8.491667	0.1	0.851512
8.493333	0.1	0.853300
8.495000	0.1	0.857532
8.496667	0.1	0.862718
8.498333	0.1	0.866652
8.500000	0.1	0.868201
8.501667	0.1	0.867903
8.503333	0.1	0.866890
8.505000	0.1	0.866413
8.506667	0.1	0.867069
8.508333	0.1	0.868321
8.510000	0.1	0.869215
8.511667	0.1	0.868559
8.513333	0.1	0.866115
8.515000	0.1	0.862777
8.516667	0.1	0.859857
8.518333	0.1	0.858665
8.520000	0.1	0.860214
8.521667	0.1	0.864863
8.523333	0.1	0.870824
8.525000	0.1	0.874937
8.526667	0.1	0.875473
8.528333	0.1	0.873089
8.530000	0.1	0.870287
8.531667	0.1	0.869572
8.533333	0.1	0.871837
8.535000	0.1	0.874877
8.536667	0.1	0.876129
8.538333	0.1	0.875115
8.540000	0.1	0.873685
8.541667	0.1	0.873923
8.543333	0.1	0.877023
8.545000	0.1	0.882745
8.546667	0.1	0.889957
8.548333	0.1	0.896931
8.550000	0.1	0.902295
8.551667	0.1	0.905633
8.553333	0.1	0.907183
8.555000	0.1	0.907540
8.556667	0.1	0.907481
8.558333	0.1	0.908315
8.560000	0.1	0.910580
8.561667	0.1	0.913560
8.563333	0.1	0.916064
8.565000	0.1	0.918090
8.566667	0.1	0.920057
8.568333	0.1	0.922144
8.570000	0.1	0.923276
8.571667	0.1	0.922024
8.573333	0.1	0.918388
8.575000	0.1	0.913918
8.576667	0.1	0.910163
8.578333	0.1	0.908554
8.580000	0.1	0.910103
8.581667	0.1	0.914693
8.583333	0.1	0.920534
8.585000	0.1	0.925958
8.586667	0.1	0.930190
8.588333	0.1	0.932992
8.590000	0.1	0.934482
8.591667	0.1	0.934601
8.593333	0.1	0.933290
8.595000	0.1	0.930548
8.596667	0.1	0.927091
8.598333	0.1	0.924468
8.600000	0.1	0.923991
8.601667	0.1	0.925481
8.603333	0.1	0.927627
8.605000	0.1	0.929177
8.606667	0.1	0.929773
8.608333	0.1	0.929356
8.610000	0.1	0.928104
8.611667	0.1	0.926673
8.613333	0.1	0.926256
8.615000	0.1	0.927568
8.616667	0.1	0.929952
8.618333	0.1	0.932276
8.620000	0.1	0.933170
8.621667	0.1	0.931978
8.623333	0.1	0.929296
8.625000	0.1	0.926912
8.626667	0.1	0.925481
8.628333	0.1	0.924707
8.630000	0.1	0.924528
8.631667	0.1	0.924945
8.633333	0.1	0.925481
8.635000	0.1	0.925839
8.636667	0.1	0.925958
8.638333	0.1	0.925958
8.640000	0.1	0.925541
8.641667	0.1	0.924468
8.643333	0.1	0.922978
8.645000	0.1	0.921488
8.646667	0.1	0.919759
8.648333	0.1	0.917256
8.650000	0.1	0.914216
8.651667	0.1	0.911355
8.653333	0.1	0.909567
8.655000	0.1	0.909209
8.656667	0.1	0.910103
8.658333	0.1	0.911295
8.660000	0.1	0.912130
8.661667	0.1	0.912786
8.663333	0.1	0.913203
8.665000	0.1	0.912368
8.666667	0.1	0.909865
8.668333	0.1	0.906527
8.670000	0.1	0.902832
8.671667	0.1	0.898600
8.673333	0.1	0.893414
8.675000	0.1	0.887156
8.676667	0.1	0.880122
8.678333	0.1	0.873029
8.680000	0.1	0.866652
8.681667	0.1	0.861287
8.683333	0.1	0.857234
8.685000	0.1	0.855565
8.686667	0.1	0.856519
8.688333	0.1	0.858963
8.690000	0.1	0.860989
8.691667	0.1	0.861526
8.693333	0.1	0.860333
8.695000	0.1	0.858724
8.696667	0.1	0.857890
8.698333	0.1	0.858009
8.700000	0.1	0.857770
8.701667	0.1	0.855923
8.703333	0.1	0.852764
8.705000	0.1	0.849545
8.706667	0.1	0.847518
8.708333	0.1	0.846744
8.710000	0.1	0.845790
8.711667	0.1	0.843883
8.713333	0.1	0.841737
8.715000	0.1	0.840843
8.716667	0.1	0.841618
8.718333	0.1	0.843644
8.720000	0.1	0.845850
8.721667	0.1	0.846922
8.723333	0.1	0.846148
8.725000	0.1	0.843704
8.726667	0.1	0.840426
8.728333	0.1	0.836432
8.730000	0.1	0.832021
8.731667	0.1	0.828385
8.733333	0.1	0.827193
8.735000	0.1	0.829101
8.736667	0.1	0.832856
8.738333	0.1	0.835955
8.740000	0.1	0.836313
8.741667	0.1	0.833988
8.743333	0.1	0.830591
8.745000	0.1	0.827730
8.746667	0.1	0.825822
8.748333	0.1	0.824571
8.750000	0.1	0.823796
8.751667	0.1	0.823438
8.753333	0.1	0.823140
8.755000	0.1	0.822425
8.756667	0.1	0.821650
8.758333	0.1	0.821412
8.760000	0.1	0.821650
8.761667	0.1	0.821531
8.763333	0.1	0.820398
8.765000	0.1	0.818253
8.766667	0.1	0.815630
8.768333	0.1	0.812769
8.770000	0.1	0.810027
8.771667	0.1	0.808656
8.773333	0.1	0.809729
8.775000	0.1	0.813127
8.776667	0.1	0.817478
8.778333	0.1	0.821292
8.780000	0.1	0.823379
8.781667	0.1	0.822723
8.783333	0.1	0.819802
8.785000	0.1	0.816703
8.786667	0.1	0.815272
8.788333	0.1	0.815928
8.790000	0.1	0.817001
8.791667	0.1	0.816166
8.793333	0.1	0.812113
8.795000	0.1	0.806391
8.796667	0.1	0.801802
8.798333	0.1	0.800133
8.800000	0.1	0.800908
8.801667	0.1	0.802398
8.803333	0.1	0.803649
8.805000	0.1	0.804305
8.806667	0.1	0.804365
8.808333	0.1	0.804126
8.810000	0.1	0.804186
8.811667	0.1	0.804246
8.813333	0.1	0.803590
8.815000	0.1	0.802159
8.816667	0.1	0.801086
8.818333	0.1	0.802040
8.820000	0.1	0.805199
8.821667	0.1	0.808835
8.823333	0.1	0.810862
8.825000	0.1	0.810444
8.826667	0.1	0.809312
8.828333	0.1	0.809431
8.830000	0.1	0.811815
8.831667	0.1	0.816405
8.833333	0.1	0.822365
8.835000	0.1	0.828207
8.836667	0.1	0.832439
8.838333	0.1	0.834107
8.840000	0.1	0.833094
8.841667	0.1	0.830174
8.843333	0.1	0.826359
8.845000	0.1	0.822485
8.846667	0.1	0.818908
8.848333	0.1	0.816047
8.850000	0.1	0.814557
8.851667	0.1	0.814736
8.853333	0.1	0.816345
8.855000	0.1	0.818908
8.856667	0.1	0.821590
8.858333	0.1	0.823379
8.860000	0.1	0.823379
8.861667	0.1	0.822008
8.863333	0.1	0.820577
8.865000	0.1	0.820041
8.866667	0.1	0.819922
8.868333	0.1	0.819981
8.870000	0.1	0.821352
8.871667	0.1	0.825286
8.873333	0.1	0.831485
8.875000	0.1	0.837982
8.876667	0.1	0.842571
8.878333	0.1	0.843823
8.880000	0.1	0.841379
8.881667	0.1	0.836313
8.883333	0.1	0.831008
8.885000	0.1	0.827253
8.886667	0.1	0.825524
8.888333	0.1	0.824988
8.890000	0.1	0.824750
8.891667	0.1	0.824511
8.893333	0.1	0.824213
8.895000	0.1	0.824392
8.896667	0.1	0.825286
8.898333	0.1	0.826120
8.900000	0.1	0.826299
8.901667	0.1	0.826597
8.903333	0.1	0.827670
8.905000	0.1	0.829101
8.906667	0.1	0.830591
8.908333	0.1	0.832439
8.910000	0.1	0.835300
8.911667	0.1	0.838757
8.913333	0.1	0.841796
8.915000	0.1	0.842392
8.916667	0.1	0.839055
8.918333	0.1	0.832319
8.920000	0.1	0.825107
8.921667	0.1	0.820518
8.923333	0.1	0.819922
8.925000	0.1	0.823021
8.926667	0.1	0.828147
8.928333	0.1	0.832737
8.930000	0.1	0.834882
8.931667	0.1	0.834405
8.933333	0.1	0.832737
8.935000	0.1	0.831902
8.936667	0.1	0.832498
8.938333	0.1	0.833929
8.940000	0.1	0.835717
8.941667	0.1	0.837624
8.943333	0.1	0.839174
8.945000	0.1	0.839889
8.946667	0.1	0.839829
8.948333	0.1	0.839174
8.950000	0.1	0.838220
8.951667	0.1	0.837266
8.953333	0.1	0.836611
8.955000	0.1	0.836432
8.956667	0.1	0.836194
8.958333	0.1	0.835419
8.960000	0.1	0.834107
8.961667	0.1	0.833213
8.963333	0.1	0.833869
8.965000	0.1	0.836790
8.966667	0.1	0.840724
8.968333	0.1	0.843763
8.970000	0.1	0.844955
8.971667	0.1	0.844777
8.973333	0.1	0.843108
8.975000	0.1	0.839651
8.976667	0.1	0.835478
8.978333	0.1	0.833094
8.980000	0.1	0.833452
8.981667	0.1	0.834584
8.983333	0.1	0.834823
8.985000	0.1	0.834346
8.986667	0.1	0.834525
8.988333	0.1	0.835478
8.990000	0.1	0.836015
8.991667	0.1	0.835478
8.993333	0.1	0.833869
8.995000	0.1	0.831723
8.996667	0.1	0.829637
8.998333	0.1	0.827551
9.000000	0.1	0.824988
9.001667	0.1	0.822127
9.003333	0.1	0.819325
9.005000	0.1	0.816524
9.006667	0.1	0.813425
9.008333	0.1	0.810623
9.010000	0.1	0.809789
9.011667	0.1	0.812173
9.013333	0.1	0.818014
9.015000	0.1	0.826180
9.016667	0.1	0.833869
9.018333	0.1	0.838399
9.020000	0.1	0.838816
9.021667	0.1	0.836372
9.023333	0.1	0.832677
9.025000	0.1	0.828922
9.026667	0.1	0.825465
9.028333	0.1	0.822187
9.030000	0.1	0.819683
9.031667	0.1	0.819027
9.033333	0.1	0.820994
9.035000	0.1	0.824153
9.036667	0.1	0.825584
9.038333	0.1	0.823259
9.040000	0.1	0.818074
9.041667	0.1	0.812769
9.043333	0.1	0.809670
9.045000	0.1	0.809610
9.046667	0.1	0.812292
9.048333	0.1	0.816882
9.050000	0.1	0.821769
9.051667	0.1	0.825524
9.053333	0.1	0.827432
9.055000	0.1	0.827611
9.056667	0.1	0.826240
9.058333	0.1	0.823498
9.060000	0.1	0.820220
9.061667	0.1	0.817239
9.063333	0.1	0.814855
9.065000	0.1	0.813067
9.066667	0.1	0.811756
9.068333	0.1	0.810444
9.070000	0.1	0.808716
9.071667	0.1	0.806689
9.073333	0.1	0.804663
9.075000	0.1	0.802815
9.076667	0.1	0.801504
9.078333	0.1	0.801444
9.080000	0.1	0.803471
9.081667	0.1	0.807464
9.083333	0.1	0.812054
9.085000	0.1	0.815749
9.086667	0.1	0.817955
9.088333	0.1	0.819147
9.090000	0.1	0.820398
9.091667	0.1	0.821948
9.093333	0.1	0.823319
9.095000	0.1	0.823736
9.096667	0.1	0.822485
9.098333	0.1	0.819802
9.100000	0.1	0.816405
9.101667	0.1	0.812769
9.103333	0.1	0.809133
9.105000	0.1	0.805795
9.106667	0.1	0.803649
9.108333	0.1	0.803411
9.110000	0.1	0.805259
9.111667	0.1	0.808239
9.113333	0.1	0.810504
9.115000	0.1	0.811756
9.116667	0.1	0.812829
9.118333	0.1	0.814080
9.120000	0.1	0.815034
9.121667	0.1	0.815094
9.123333	0.1	0.814617
9.125000	0.1	0.814676
9.126667	0.1	0.815749
9.128333	0.1	0.816762
9.130000	0.1	0.816345
9.131667	0.1	0.814319
9.133333	0.1	0.811756
9.135000	0.1	0.809968
9.136667	0.1	0.809729
9.138333	0.1	0.810862
9.140000	0.1	0.812173
9.141667	0.1	0.812650
9.143333	0.1	0.811815
9.145000	0.1	0.809670
9.146667	0.1	0.806570
9.148333	0.1	0.803292
9.150000	0.1	0.800908
9.151667	0.1	0.800610
9.153333	0.1	0.802934
9.155000	0.1	0.807047
9.156667	0.1	0.811338
9.158333	0.1	0.814140
9.160000	0.1	0.814796
9.161667	0.1	0.813842
9.163333	0.1	0.812233
9.165000	0.1	0.810564
9.166667	0.1	0.808597
9.168333	0.1	0.806809
9.170000	0.1	0.805855
9.171667	0.1	0.806272
9.173333	0.1	0.807464
9.175000	0.1	0.808477
9.176667	0.1	0.808060
9.178333	0.1	0.806034
9.180000	0.1	0.803471
9.181667	0.1	0.802100
9.183333	0.1	0.803053
9.185000	0.1	0.806510
9.186667	0.1	0.811100
9.188333	0.1	0.815272
9.190000	0.1	0.818312
9.191667	0.1	0.820279
9.193333	0.1	0.821054
9.195000	0.1	0.820160
9.196667	0.1	0.817120
9.198333	0.1	0.812113
9.200000	0.1	0.806272
9.201667	0.1	0.801384
9.203333	0.1	0.798821
9.205000	0.1	0.798881
9.206667	0.1	0.801146
9.208333	0.1	0.804424
9.210000	0.1	0.806809
9.211667	0.1	0.806630
9.213333	0.1	0.803709
9.215000	0.1	0.799239
9.216667	0.1	0.794768
9.218333	0.1	0.791669
9.220000	0.1	0.790656
9.221667	0.1	0.791550
9.223333	0.1	0.793755
9.225000	0.1	0.797212
9.226667	0.1	0.801802
9.228333	0.1	0.806510
9.230000	0.1	0.809908
9.231667	0.1	0.811458
9.233333	0.1	0.812650
9.235000	0.1	0.815034
9.236667	0.1	0.817955
9.238333	0.1	0.819027
9.240000	0.1	0.816762
9.241667	0.1	0.812233
9.243333	0.1	0.807226
9.245000	0.1	0.802934
9.246667	0.1	0.800669
9.248333	0.1	0.801325
9.250000	0.1	0.805020
9.251667	0.1	0.810206
9.253333	0.1	0.814855
9.255000	0.1	0.817776
9.256667	0.1	0.819266
9.258333	0.1	0.819862
9.260000	0.1	0.818968
9.261667	0.1	0.816166
9.263333	0.1	0.812411
9.265000	0.1	0.809491
9.266667	0.1	0.808656
9.268333	0.1	0.809670
9.270000	0.1	0.811636
9.271667	0.1	0.813544
9.273333	0.1	0.814855
9.275000	0.1	0.815809
9.276667	0.1	0.816524
9.278333	0.1	0.817299
9.280000	0.1	0.818610
9.281667	0.1	0.820339
9.283333	0.1	0.821829
9.285000	0.1	0.822842
9.286667	0.1	0.823617
9.288333	0.1	0.824213
9.290000	0.1	0.824392
9.291667	0.1	0.824213
9.293333	0.1	0.823975
9.295000	0.1	0.823617
9.296667	0.1	0.823200
9.298333	0.1	0.823736
9.300000	0.1	0.825465
9.301667	0.1	0.826955
9.303333	0.1	0.826776
9.305000	0.1	0.825167
9.306667	0.1	0.823200
9.308333	0.1	0.821948
9.310000	0.1	0.821829
9.311667	0.1	0.822425
9.313333	0.1	0.823200
9.315000	0.1	0.824451
9.316667	0.1	0.826538
9.318333	0.1	0.828922
9.320000	0.1	0.830352
9.321667	0.1	0.829935
9.323333	0.1	0.828743
9.325000	0.1	0.828624
9.326667	0.1	0.830233
9.328333	0.1	0.831902
9.330000	0.1	0.832081
9.331667	0.1	0.831068
9.333333	0.1	0.829935
9.335000	0.1	0.829279
9.336667	0.1	0.829399
9.338333	0.1	0.830412
9.340000	0.1	0.831842
9.341667	0.1	0.832975
9.343333	0.1	0.833809
9.345000	0.1	0.835240
9.346667	0.1	0.837743
9.348333	0.1	0.841022
9.350000	0.1	0.844538
9.351667	0.1	0.847817
9.353333	0.1	0.850499
9.355000	0.1	0.852943
9.356667	0.1	0.855863
9.358333	0.1	0.859618
9.360000	0.1	0.863433
9.361667	0.1	0.865996
9.363333	0.1	0.866532
9.365000	0.1	0.865400
9.366667	0.1	0.863493
9.368333	0.1	0.861943
9.370000	0.1	0.861704
9.371667	0.1	0.863075
9.373333	0.1	0.864744
9.375000	0.1	0.864804
9.376667	0.1	0.863075
9.378333	0.1	0.860930
9.380000	0.1	0.859678
9.381667	0.1	0.859201
9.383333	0.1	0.859022
9.385000	0.1	0.858963
9.386667	0.1	0.859380
9.388333	0.1	0.860274
9.390000	0.1	0.861287
9.391667	0.1	0.862122
9.393333	0.1	0.863195
9.395000	0.1	0.865817
9.396667	0.1	0.870585
9.398333	0.1	0.876248
9.400000	0.1	0.880718
9.401667	0.1	0.883460
9.403333	0.1	0.884950
9.405000	0.1	0.885725
9.406667	0.1	0.885725
9.408333	0.1	0.885010
9.410000	0.1	0.884056
9.411667	0.1	0.883460
9.413333	0.1	0.883579
9.415000	0.1	0.884652
9.416667	0.1	0.886381
9.418333	0.1	0.888407
9.420000	0.1	0.890195
9.421667	0.1	0.890851
9.423333	0.1	0.889719
9.425000	0.1	0.887215
9.426667	0.1	0.884831
9.428333	0.1	0.884414
9.430000	0.1	0.886858
9.431667	0.1	0.891209
9.433333	0.1	0.895202
9.435000	0.1	0.897288
9.436667	0.1	0.897884
9.438333	0.1	0.898242
9.440000	0.1	0.898480
9.441667	0.1	0.898004
9.443333	0.1	0.896633
9.445000	0.1	0.895441
9.446667	0.1	0.895560
9.448333	0.1	0.897765
9.450000	0.1	0.901818
9.451667	0.1	0.906169
9.453333	0.1	0.909090
9.455000	0.1	0.909627
9.456667	0.1	0.908673
9.458333	0.1	0.907660
9.460000	0.1	0.907183
9.461667	0.1	0.907362
9.463333	0.1	0.908315
9.465000	0.1	0.910223
9.466667	0.1	0.913262
9.468333	0.1	0.917077
9.470000	0.1	0.920594
9.471667	0.1	0.923038
9.473333	0.1	0.924289
9.475000	0.1	0.924826
9.476667	0.1	0.925124
9.478333	0.1	0.925779
9.480000	0.1	0.927091
9.481667	0.1	0.928640
9.483333	0.1	0.928938
9.485000	0.1	0.927031
9.486667	0.1	0.923455
9.488333	0.1	0.919938
9.490000	0.1	0.917912
9.491667	0.1	0.918388
9.493333	0.1	0.921547
9.495000	0.1	0.927329
9.496667	0.1	0.934482
9.498333	0.1	0.941515
9.500000	0.1	0.947356
9.501667	0.1	0.951290
9.503333	0.1	0.953078
9.505000	0.1	0.952780
9.506667	0.1	0.951111
9.508333	0.1	0.949204
9.510000	0.1	0.948429
9.511667	0.1	0.949740
9.513333	0.1	0.952542
9.515000	0.1	0.955463
9.516667	0.1	0.957549
9.518333	0.1	0.958264
9.520000	0.1	0.957787
9.521667	0.1	0.957131
9.523333	0.1	0.957966
9.525000	0.1	0.961006
9.526667	0.1	0.966013
9.528333	0.1	0.971496
9.530000	0.1	0.976145
9.531667	0.1	0.978947
9.533333	0.1	0.980318
9.535000	0.1	0.981867
9.536667	0.1	0.985205
9.538333	0.1	0.990689
9.540000	0.1	0.996709
9.541667	0.1	1.001120
9.543333	0.1	1.003623
9.545000	0.1	1.005590
9.546667	0.1	1.007974
9.548333	0.1	1.010537
9.550000	0.1	1.012802
9.551667	0.1	1.014590
9.553333	0.1	1.015961
9.555000	0.1	1.017094
9.556667	0.1	1.019001
9.558333	0.1	1.022697
9.560000	0.1	1.027346
9.561667	0.1	1.030862
9.563333	0.1	1.031935
9.565000	0.1	1.031399
9.566667	0.1	1.031399
9.568333	0.1	1.033425
9.570000	0.1	1.037896
9.571667	0.1	1.043856
9.573333	0.1	1.050234
9.575000	0.1	1.056373
9.576667	0.1	1.061499
9.578333	0.1	1.065433
9.580000	0.1	1.068831
9.581667	0.1	1.072943
9.583333	0.1	1.078785
9.585000	0.1	1.086533
9.586667	0.1	1.095235
9.588333	0.1	1.102388
9.590000	0.1	1.105905
9.591667	0.1	1.105905
9.593333	0.1	1.103878
9.595000	0.1	1.101434
9.596667	0.1	1.099885
9.598333	0.1	1.099765
9.600000	0.1	1.101494
9.601667	0.1	1.104593
9.603333	0.1	1.107872
9.605000	0.1	1.110137
9.606667	0.1	1.111388
9.608333	0.1	1.112700
9.610000	0.1	1.115143
9.611667	0.1	1.118958
9.613333	0.1	1.123846
9.615000	0.1	1.129389
9.616667	0.1	1.134336
9.618333	0.1	1.137972
9.620000	0.1	1.140654
9.621667	0.1	1.142919
9.623333	0.1	1.144648
9.625000	0.1	1.145303
9.626667	0.1	1.144886
9.628333	0.1	1.143694
9.630000	0.1	1.142085
9.631667	0.1	1.140475
9.633333	0.1	1.139641
9.635000	0.1	1.139164
9.636667	0.1	1.138389
9.638333	0.1	1.137316
9.640000	0.1	1.136303
9.641667	0.1	1.135409
9.643333	0.1	1.134574
9.645000	0.1	1.134694
9.646667	0.1	1.136899
9.648333	0.1	1.140952
9.650000	0.1	1.144648
9.651667	0.1	1.145780
9.653333	0.1	1.143694
9.655000	0.1	1.140237
9.656667	0.1	1.137853
9.658333	0.1	1.137793
9.660000	0.1	1.139045
9.661667	0.1	1.140177
9.663333	0.1	1.140654
9.665000	0.1	1.141131
9.666667	0.1	1.141846
9.668333	0.1	1.143038
9.670000	0.1	1.144826
9.671667	0.1	1.147151
9.673333	0.1	1.149654
9.675000	0.1	1.152277
9.676667	0.1	1.154602
9.678333	0.1	1.155794
9.680000	0.1	1.155675
9.681667	0.1	1.155257
9.683333	0.1	1.156151
9.685000	0.1	1.158655
9.686667	0.1	1.161277
9.688333	0.1	1.162052
9.690000	0.1	1.160562
9.691667	0.1	1.158655
9.693333	0.1	1.159132
9.695000	0.1	1.163125
9.696667	0.1	1.169145
9.698333	0.1	1.174152
9.700000	0.1	1.175940
9.701667	0.1	1.174629
9.703333	0.1	1.171768
9.705000	0.1	1.168728
9.706667	0.1	1.166284
9.708333	0.1	1.164079
9.710000	0.1	1.161873
9.711667	0.1	1.160383
9.713333	0.1	1.160622
9.715000	0.1	1.163304
9.716667	0.1	1.168013
9.718333	0.1	1.173377
9.720000	0.1	1.178205
9.721667	0.1	1.182377
9.723333	0.1	1.186252
9.725000	0.1	1.188874
9.726667	0.1	1.188934
9.728333	0.1	1.186550
9.730000	0.1	1.183212
9.731667	0.1	1.179814
9.733333	0.1	1.177073
9.735000	0.1	1.175702
9.736667	0.1	1.176298
9.738333	0.1	1.178920
9.740000	0.1	1.182735
9.741667	0.1	1.186431
9.743333	0.1	1.188815
9.745000	0.1	1.189947
9.746667	0.1	1.190603
9.748333	0.1	1.190901
9.750000	0.1	1.190603
9.751667	0.1	1.189351
9.753333	0.1	1.187444
9.755000	0.1	1.185715
9.756667	0.1	1.185000
9.758333	0.1	1.185060
9.760000	0.1	1.185000
9.761667	0.1	1.184344
9.763333	0.1	1.183450
9.765000	0.1	1.182675
9.766667	0.1	1.182973
9.768333	0.1	1.185179
9.770000	0.1	1.188636
9.771667	0.1	1.192033
9.773333	0.1	1.194477
9.775000	0.1	1.196086
9.776667	0.1	1.196861
9.778333	0.1	1.196385
9.780000	0.1	1.194477
9.781667	0.1	1.191974
9.783333	0.1	1.190007
9.785000	0.1	1.188994
9.786667	0.1	1.188517
9.788333	0.1	1.188755
9.790000	0.1	1.190186
9.791667	0.1	1.192391
9.793333	0.1	1.193941
9.795000	0.1	1.193881
9.796667	0.1	1.192212
9.798333	0.1	1.190305
9.800000	0.1	1.189351
9.801667	0.1	1.189292
9.803333	0.1	1.188934
9.805000	0.1	1.188457
9.806667	0.1	1.188874
9.808333	0.1	1.190424
9.810000	0.1	1.192153
9.811667	0.1	1.193583
9.813333	0.1	1.194835
9.815000	0.1	1.195967
9.816667	0.1	1.196444
9.818333	0.1	1.195967
9.820000	0.1	1.194954
9.821667	0.1	1.195014
9.823333	0.1	1.197815
9.825000	0.1	1.203120
9.826667	0.1	1.208663
9.828333	0.1	1.211941
9.830000	0.1	1.211643
9.831667	0.1	1.208425
9.833333	0.1	1.204550
9.835000	0.1	1.202047
9.836667	0.1	1.201451
9.838333	0.1	1.201391
9.840000	0.1	1.200497
9.841667	0.1	1.198649
9.843333	0.1	1.196802
9.845000	0.1	1.195908
9.846667	0.1	1.196027
9.848333	0.1	1.196861
9.850000	0.1	1.197755
9.851667	0.1	1.198232
9.853333	0.1	1.197994
9.855000	0.1	1.196325
9.856667	0.1	1.193225
9.858333	0.1	1.189649
9.860000	0.1	1.186729
9.861667	0.1	1.185179
9.863333	0.1	1.185060
9.865000	0.1	1.186609
9.866667	0.1	1.190126
9.868333	0.1	1.194835
9.870000	0.1	1.198709
9.871667	0.1	1.200557
9.873333	0.1	1.200497
9.875000	0.1	1.199246
9.876667	0.1	1.198113
9.878333	0.1	1.197755
9.880000	0.1	1.197279
9.881667	0.1	1.195192
9.883333	0.1	1.191259
9.885000	0.1	1.186431
9.886667	0.1	1.182199
9.888333	0.1	1.179576
9.890000	0.1	1.179099
9.891667	0.1	1.181007
9.893333	0.1	1.184225
9.895000	0.1	1.186788
9.896667	0.1	1.186788
9.898333	0.1	1.183748
9.900000	0.1	1.178384
9.901667	0.1	1.172125
9.903333	0.1	1.166940
9.905000	0.1	1.164854
9.906667	0.1	1.166403
9.908333	0.1	1.170397
9.910000	0.1	1.174688
9.911667	0.1	1.177430
9.913333	0.1	1.177847
9.915000	0.1	1.175702
9.916667	0.1	1.171708
9.918333	0.1	1.166701
9.920000	0.1	1.161814
9.921667	0.1	1.157701
9.923333	0.1	1.154363
9.925000	0.1	1.151860
9.926667	0.1	1.150429
9.928333	0.1	1.150131
9.930000	0.1	1.150251
9.931667	0.1	1.149714
9.933333	0.1	1.147926
9.935000	0.1	1.145303
9.936667	0.1	1.142740
9.938333	0.1	1.140535
9.940000	0.1	1.138389
9.941667	0.1	1.136184
9.943333	0.1	1.134098
9.945000	0.1	1.132488
9.946667	0.1	1.131892
9.948333	0.1	1.132071
9.950000	0.1	1.132250
9.951667	0.1	1.131713
9.953333	0.1	1.129925
9.955000	0.1	1.126945
9.956667	0.1	1.123369
9.958333	0.1	1.120031
9.960000	0.1	1.117587
9.961667	0.1	1.115739
9.963333	0.1	1.114070
9.965000	0.1	1.112580
9.966667	0.1	1.111567
9.968333	0.1	1.111150
9.970000	0.1	1.110733
9.971667	0.1	1.109541
9.973333	0.1	1.107216
9.975000	0.1	1.104355
9.976667	0.1	1.101971
9.978333	0.1	1.100481
9.980000	0.1	1.099467
9.981667	0.1	1.098812
9.983333	0.1	1.098931
9.985000	0.1	1.099527
9.986667	0.1	1.099467
9.988333	0.1	1.098275
9.990000	0.1	1.096666
9.991667	0.1	1.095176
9.993333	0.1	1.093447
9.995000	0.1	1.090646
9.996667	0.1	1.086652
9.998333	0.1	1.081944
10.000000	0.1	1.077235
10.001667	0.1	1.073539
10.003333	0.1	1.071453
10.005000	0.1	1.070798
10.006667	0.1	1.070738
10.008333	0.1	1.070499
10.010000	0.1	1.069367
10.011667	0.1	1.067400
10.013333	0.1	1.065195
10.015000	0.1	1.063168
10.016667	0.1	1.061261
10.018333	0.1	1.059353
10.020000	0.1	1.057088
10.021667	0.1	1.053989
10.023333	0.1	1.050234
10.025000	0.1	1.046777
10.026667	0.1	1.044393
10.028333	0.1	1.043737
10.030000	0.1	1.045227
10.031667	0.1	1.047969
10.033333	0.1	1.049876
10.035000	0.1	1.049697
10.036667	0.1	1.047850
10.038333	0.1	1.046062
10.040000	0.1	1.045764
10.041667	0.1	1.047075
10.043333	0.1	1.049519
10.045000	0.1	1.052022
10.046667	0.1	1.053631
10.048333	0.1	1.054168
10.050000	0.1	1.052916
10.051667	0.1	1.049697
10.053333	0.1	1.045048
10.055000	0.1	1.040280
10.056667	0.1	1.036882
10.058333	0.1	1.035750
10.060000	0.1	1.036227
10.061667	0.1	1.037061
10.063333	0.1	1.037538
10.065000	0.1	1.037777
10.066667	0.1	1.038134
10.068333	0.1	1.038253
10.070000	0.1	1.037300
10.071667	0.1	1.035512
10.073333	0.1	1.034200
10.075000	0.1	1.034319
10.076667	0.1	1.035154
10.078333	0.1	1.035512
10.080000	0.1	1.034796
10.081667	0.1	1.033485
10.083333	0.1	1.032054
10.085000	0.1	1.031041
10.086667	0.1	1.030684
10.088333	0.1	1.031041
10.090000	0.1	1.031399
10.091667	0.1	1.030624
10.093333	0.1	1.028001
10.095000	0.1	1.024008
10.096667	0.1	1.020074
10.098333	0.1	1.017690
10.100000	0.1	1.017273
10.101667	0.1	1.018047
10.103333	0.1	1.019359
10.105000	0.1	1.020789
10.106667	0.1	1.022101
10.108333	0.1	1.023233
10.110000	0.1	1.024008
10.111667	0.1	1.023889
10.113333	0.1	1.022577
10.115000	0.1	1.020730
10.116667	0.1	1.019299
10.118333	0.1	1.018524
10.120000	0.1	1.017571
10.121667	0.1	1.015604
10.123333	0.1	1.012504
10.125000	0.1	1.008570
10.126667	0.1	1.004815
10.128333	0.1	1.002789
10.130000	0.1	1.003802
10.131667	0.1	1.007617
10.133333	0.1	1.013160
10.135000	0.1	1.018941
10.136667	0.1	1.023710
10.138333	0.1	1.026869
10.140000	0.1	1.028895
10.141667	0.1	1.031160
10.143333	0.1	1.034141
10.145000	0.1	1.036525
10.146667	0.1	1.036882
10.148333	0.1	1.035214
10.150000	0.1	1.032233
10.151667	0.1	1.028180
10.153333	0.1	1.023054
10.155000	0.1	1.017869
10.156667	0.1	1.013994
10.158333	0.1	1.012385
10.160000	0.1	1.013160
10.161667	0.1	1.015961
10.163333	0.1	1.020074
10.165000	0.1	1.024067
10.166667	0.1	1.026809
10.168333	0.1	1.027644
10.170000	0.1	1.026571
10.171667	0.1	1.024365
10.173333	0.1	1.022816
10.175000	0.1	1.023591
10.176667	0.1	1.027048
10.178333	0.1	1.031220
10.180000	0.1	1.033485
10.181667	0.1	1.032412
10.183333	0.1	1.028836
10.185000	0.1	1.024306
10.186667	0.1	1.021087
10.188333	0.1	1.021504
10.190000	0.1	1.025796
10.191667	0.1	1.031339
10.193333	0.1	1.034737
10.195000	0.1	1.034260
10.196667	0.1	1.030922
10.198333	0.1	1.026630
10.200000	0.1	1.023054
10.201667	0.1	1.020968
10.203333	0.1	1.020730
10.205000	0.1	1.022637
10.206667	0.1	1.026452
10.208333	0.1	1.030743
10.210000	0.1	1.033306
10.211667	0.1	1.032710
10.213333	0.1	1.029372
10.215000	0.1	1.025617
10.216667	0.1	1.023471
10.218333	0.1	1.023173
10.220000	0.1	1.023412
10.221667	0.1	1.023173
10.223333	0.1	1.022756
10.225000	0.1	1.022637
10.226667	0.1	1.023233
10.228333	0.1	1.025319
10.230000	0.1	1.029611
10.231667	0.1	1.035273
10.233333	0.1	1.039863
10.235000	0.1	1.042187
10.236667	0.1	1.043081
10.238333	0.1	1.043439
10.240000	0.1	1.042962
10.241667	0.1	1.041293
10.243333	0.1	1.038909
10.245000	0.1	1.037479
10.246667	0.1	1.038075
10.248333	0.1	1.040280
10.250000	0.1	1.042008
10.251667	0.1	1.041472
10.253333	0.1	1.038611
10.255000	0.1	1.035512
10.256667	0.1	1.034379
10.258333	0.1	1.035929
10.260000	0.1	1.039386
10.261667	0.1	1.042783
10.263333	0.1	1.044273
10.265000	0.1	1.043618
10.266667	0.1	1.041174
10.268333	0.1	1.037240
10.270000	0.1	1.032710
10.271667	0.1	1.029909
10.273333	0.1	1.031041
10.275000	0.1	1.036048
10.276667	0.1	1.042366
10.278333	0.1	1.047194
10.280000	0.1	1.049638
10.281667	0.1	1.050651
10.283333	0.1	1.051903
10.285000	0.1	1.054168
10.286667	0.1	1.057267
10.288333	0.1	1.060844
10.290000	0.1	1.064897
10.291667	0.1	1.069725
10.293333	0.1	1.074970
10.295000	0.1	1.079857
10.296667	0.1	1.084089
10.298333	0.1	1.087189
10.300000	0.1	1.088321
10.301667	0.1	1.087308
10.303333	0.1	1.085162
10.305000	0.1	1.083732
10.306667	0.1	1.084745
10.308333	0.1	1.088739
10.310000	0.1	1.094222
10.311667	0.1	1.098931
10.313333	0.1	1.101613
10.315000	0.1	1.102686
10.316667	0.1	1.103699
10.318333	0.1	1.106620
10.320000	0.1	1.112342
10.321667	0.1	1.120210
10.323333	0.1	1.128376
10.325000	0.1	1.134813
10.326667	0.1	1.138508
10.328333	0.1	1.140177
10.330000	0.1	1.141369
10.331667	0.1	1.143575
10.333333	0.1	1.146734
10.335000	0.1	1.149833
10.336667	0.1	1.152217
10.338333	0.1	1.154780
10.340000	0.1	1.158714
10.341667	0.1	1.164675
10.343333	0.1	1.171887
10.345000	0.1	1.179576
10.346667	0.1	1.187444
10.348333	0.1	1.195371
10.350000	0.1	1.202822
10.351667	0.1	1.209438
10.353333	0.1	1.215756
10.355000	0.1	1.222968
10.356667	0.1	1.232207
10.358333	0.1	1.243115
10.360000	0.1	1.254618
10.361667	0.1	1.266182
10.363333	0.1	1.277685
10.365000	0.1	1.288712
10.366667	0.1	1.298845
10.368333	0.1	1.308143
10.370000	0.1	1.317322
10.371667	0.1	1.327097
10.373333	0.1	1.337826
10.375000	0.1	1.349330
10.376667	0.1	1.360476
10.378333	0.1	1.370251
10.380000	0.1	1.378417
10.381667	0.1	1.386345
10.383333	0.1	1.395702
10.385000	0.1	1.407445
10.386667	0.1	1.421034
10.388333	0.1	1.434982
10.390000	0.1	1.448155
10.391667	0.1	1.461089
10.393333	0.1	1.475096
10.395000	0.1	1.491308
10.396667	0.1	1.510024
10.398333	0.1	1.530171
10.400000	0.1	1.550019
10.401667	0.1	1.568735
10.403333	0.1	1.586676
10.405000	0.1	1.604736
10.406667	0.1	1.623511
10.408333	0.1	1.642764
10.410000	0.1	1.661182
10.411667	0.1	1.677871
10.413333	0.1	1.693249
10.415000	0.1	1.708627
10.416667	0.1	1.725316
10.418333	0.1	1.743972
10.420000	0.1	1.764298
10.421667	0.1	1.785219
10.423333	0.1	1.805902
10.425000	0.1	1.827002
10.426667	0.1	1.849830
10.428333	0.1	1.874089
10.430000	0.1	1.897395
10.431667	0.1	1.917958
10.433333	0.1	1.936376
10.435000	0.1	1.954377
10.436667	0.1	1.972854
10.438333	0.1	1.991868
10.440000	0.1	2.011478
10.441667	0.1	2.031803
10.443333	0.1	2.052367
10.445000	0.1	2.072394
10.446667	0.1	2.091527
10.448333	0.1	2.110362
10.450000	0.1	2.129555
10.451667	0.1	2.148986
10.453333	0.1	2.169073
10.455000	0.1	2.190173
10.456667	0.1	2.211928
10.458333	0.1	2.232731
10.460000	0.1	2.250552
10.461667	0.1	2.265036
10.463333	0.1	2.278030
10.465000	0.1	2.291680
10.466667	0.1	2.306759
10.468333	0.1	2.322674
10.470000	0.1	2.338588
10.471667	0.1	2.354562
10.473333	0.1	2.371371
10.475000	0.1	2.388418
10.476667	0.1	2.404511
10.478333	0.1	2.419353
10.480000	0.1	2.433181
10.481667	0.1	2.446830
10.483333	0.1	2.460599
10.485000	0.1	2.474308
10.486667	0.1	2.487183
10.488333	0.1	2.499402
10.490000	0.1	2.512396
10.491667	0.1	2.528250
10.493333	0.1	2.547503
10.495000	0.1	2.568364
10.496667	0.1	2.588630
10.498333	0.1	2.606690
10.500000	0.1	2.622068
10.501667	0.1	2.635122
10.503333	0.1	2.646506
10.505000	0.1	2.656758
10.506667	0.1	2.666354
10.508333	0.1	2.675831
10.510000	0.1	2.685249
10.511667	0.1	2.694726
10.513333	0.1	2.704501
10.515000	0.1	2.715111
10.516667	0.1	2.726257
10.518333	0.1	2.737105
10.520000	0.1	2.747178
10.521667	0.1	2.757013
10.523333	0.1	2.767146
10.525000	0.1	2.777040
10.526667	0.1	2.786040
10.528333	0.1	2.794326
10.530000	0.1	2.802372
10.531667	0.1	2.809644
10.533333	0.1	2.815306
10.535000	0.1	2.819121
10.536667	0.1	2.822101
10.538333	0.1	2.824962
10.540000	0.1	2.827823
10.541667	0.1	2.830565
10.543333	0.1	2.833545
10.545000	0.1	2.837300
10.546667	0.1	2.841592
10.548333	0.1	2.844989
10.550000	0.1	2.846062
10.551667	0.1	2.844811
10.553333	0.1	2.842665
10.555000	0.1	2.841175
10.556667	0.1	2.840936
10.558333	0.1	2.842128
10.560000	0.1	2.844811
10.561667	0.1	2.848625
10.563333	0.1	2.852500
10.565000	0.1	2.855718
10.566667	0.1	2.857983
10.568333	0.1	2.859414
10.570000	0.1	2.860308
10.571667	0.1	2.860427
10.573333	0.1	2.859712
10.575000	0.1	2.858818
10.576667	0.1	2.858579
10.578333	0.1	2.858997
10.580000	0.1	2.859473
10.581667	0.1	2.859116
10.583333	0.1	2.857983
10.585000	0.1	2.857149
10.586667	0.1	2.857328
10.588333	0.1	2.858043
10.590000	0.1	2.858520
10.591667	0.1	2.858460
10.593333	0.1	2.858043
10.595000	0.1	2.857983
10.596667	0.1	2.859116
10.598333	0.1	2.861321
10.600000	0.1	2.864003
10.601667	0.1	2.866447
10.603333	0.1	2.867818
10.605000	0.1	2.868235
10.606667	0.1	2.868414
10.608333	0.1	2.868653
10.610000	0.1	2.868712
10.611667	0.1	2.868712
10.613333	0.1	2.868951
10.615000	0.1	2.869308
10.616667	0.1	2.869427
10.618333	0.1	2.869427
10.620000	0.1	2.869666
10.621667	0.1	2.871096
10.623333	0.1	2.874553
10.625000	0.1	2.879977
10.626667	0.1	2.885640
10.628333	0.1	2.888858
10.630000	0.1	2.888382
10.631667	0.1	2.885103
10.633333	0.1	2.880514
10.635000	0.1	2.875805
10.636667	0.1	2.871812
10.638333	0.1	2.869189
10.640000	0.1	2.867639
10.641667	0.1	2.866924
10.643333	0.1	2.866805
10.645000	0.1	2.866864
10.646667	0.1	2.866447
10.648333	0.1	2.865195
10.650000	0.1	2.863288
10.651667	0.1	2.860606
10.653333	0.1	2.856970
10.655000	0.1	2.852857
10.656667	0.1	2.848566
10.658333	0.1	2.844036
10.660000	0.1	2.838731
10.661667	0.1	2.832711
10.663333	0.1	2.826572
10.665000	0.1	2.820969
10.666667	0.1	2.816022
10.668333	0.1	2.810955
10.670000	0.1	2.804935
10.671667	0.1	2.797544
10.673333	0.1	2.788544
10.675000	0.1	2.778292
10.676667	0.1	2.767980
10.678333	0.1	2.758920
10.680000	0.1	2.752066
10.681667	0.1	2.747297
10.683333	0.1	2.743364
10.685000	0.1	2.737880
10.686667	0.1	2.729178
10.688333	0.1	2.717972
10.690000	0.1	2.706349
10.691667	0.1	2.695501
10.693333	0.1	2.685070
10.695000	0.1	2.674222
10.696667	0.1	2.662301
10.698333	0.1	2.650559
10.700000	0.1	2.640128
10.701667	0.1	2.630651
10.703333	0.1	2.620459
10.705000	0.1	2.607823
10.706667	0.1	2.592325
10.708333	0.1	2.574861
10.710000	0.1	2.557278
10.711667	0.1	2.540887
10.713333	0.1	2.526939
10.715000	0.1	2.516031
10.716667	0.1	2.506614
10.718333	0.1	2.495885
10.720000	0.1	2.482295
10.721667	0.1	2.466500
10.723333	0.1	2.450109
10.725000	0.1	2.434671
10.726667	0.1	2.421200
10.728333	0.1	2.408862
10.730000	0.1	2.395630
10.731667	0.1	2.380490
10.733333	0.1	2.364338
10.735000	0.1	2.348721
10.736667	0.1	2.333701
10.738333	0.1	2.318502
10.740000	0.1	2.302349
10.741667	0.1	2.285242
10.743333	0.1	2.267659
10.745000	0.1	2.250135
10.746667	0.1	2.233088
10.748333	0.1	2.216339
10.750000	0.1	2.199292
10.751667	0.1	2.181709
10.753333	0.1	2.164304
10.755000	0.1	2.148271
10.756667	0.1	2.133727
10.758333	0.1	2.119303
10.760000	0.1	2.103090
10.761667	0.1	2.084732
10.763333	0.1	2.065420
10.765000	0.1	2.046526
10.766667	0.1	2.028227
10.768333	0.1	2.010107
10.770000	0.1	1.991749
10.771667	0.1	1.973450
10.773333	0.1	1.955927
10.775000	0.1	1.939714
10.776667	0.1	1.924396
10.778333	0.1	1.909077
10.780000	0.1	1.892984
10.781667	0.1	1.876176
10.783333	0.1	1.859248
10.785000	0.1	1.843214
10.786667	0.1	1.828313
10.788333	0.1	1.814306
10.790000	0.1	1.800478
10.791667	0.1	1.785934
10.793333	0.1	1.769841
10.795000	0.1	1.752496
10.796667	0.1	1.734972
10.798333	0.1	1.717806
10.800000	0.1	1.701057
10.801667	0.1	1.684368
10.803333	0.1	1.667500
10.805000	0.1	1.650572
10.806667	0.1	1.634717
10.808333	0.1	1.620650
10.810000	0.1	1.607716
10.811667	0.1	1.594663
10.813333	0.1	1.581192
10.815000	0.1	1.567900
10.816667	0.1	1.555562
10.818333	0.1	1.543760
10.820000	0.1	1.531959
10.821667	0.1	1.520097
10.823333	0.1	1.509070
10.825000	0.1	1.499176
10.826667	0.1	1.489818
10.828333	0.1	1.480281
10.830000	0.1	1.470685
10.831667	0.1	1.461864
10.833333	0.1	1.454592
10.835000	0.1	1.448691
10.836667	0.1	1.442492
10.838333	0.1	1.434386
10.840000	0.1	1.424432
10.841667	0.1	1.413643
10.843333	0.1	1.403451
10.845000	0.1	1.394987
10.846667	0.1	1.388669
10.848333	0.1	1.384318
10.850000	0.1	1.381397
10.851667	0.1	1.379669
10.853333	0.1	1.378298
10.855000	0.1	1.376331
10.856667	0.1	1.372695
10.858333	0.1	1.366496
10.860000	0.1	1.358330
10.861667	0.1	1.350641
10.863333	0.1	1.345754
10.865000	0.1	1.343966
10.866667	0.1	1.343906
10.868333	0.1	1.344264
10.870000	0.1	1.344621
10.871667	0.1	1.344383
10.873333	0.1	1.343131
10.875000	0.1	1.340628
10.876667	0.1	1.336932
10.878333	0.1	1.332760
10.880000	0.1	1.329005
10.881667	0.1	1.326382
10.883333	0.1	1.325250
10.885000	0.1	1.324833
10.886667	0.1	1.323640
10.888333	0.1	1.320362
10.890000	0.1	1.314998
10.891667	0.1	1.309455
10.893333	0.1	1.306534
10.895000	0.1	1.307309
10.896667	0.1	1.310289
10.898333	0.1	1.313269
10.900000	0.1	1.314640
10.901667	0.1	1.313269
10.903333	0.1	1.309335
10.905000	0.1	1.304090
10.906667	0.1	1.299024
10.908333	0.1	1.294792
10.910000	0.1	1.291156
10.911667	0.1	1.288235
10.913333	0.1	1.286268
10.915000	0.1	1.285255
10.916667	0.1	1.285255
10.918333	0.1	1.285434
10.920000	0.1	1.284301
10.921667	0.1	1.281142
10.923333	0.1	1.277149
10.925000	0.1	1.274049
10.926667	0.1	1.272857
10.928333	0.1	1.273274
10.930000	0.1	1.274884
10.931667	0.1	1.277149
10.933333	0.1	1.279473
10.935000	0.1	1.281500
10.936667	0.1	1.283228
10.938333	0.1	1.284599
10.940000	0.1	1.285195
10.941667	0.1	1.284599
10.943333	0.1	1.282334
10.945000	0.1	1.278043
10.946667	0.1	1.271606
10.948333	0.1	1.263678
10.950000	0.1	1.255453
10.951667	0.1	1.248300
10.953333	0.1	1.243532
10.955000	0.1	1.241922
10.956667	0.1	1.243532
10.958333	0.1	1.247466
10.960000	0.1	1.251638
10.961667	0.1	1.254201
10.963333	0.1	1.254797
10.965000	0.1	1.254678
10.966667	0.1	1.255155
10.968333	0.1	1.256704
10.970000	0.1	1.259267
10.971667	0.1	1.262486
10.973333	0.1	1.265884
10.975000	0.1	1.268566
10.976667	0.1	1.269817
10.978333	0.1	1.269519
10.980000	0.1	1.267731
10.981667	0.1	1.265168
10.983333	0.1	1.262307
10.985000	0.1	1.259387
10.986667	0.1	1.257300
10.988333	0.1	1.256824
10.990000	0.1	1.257718
10.991667	0.1	1.258969
10.993333	0.1	1.260459
10.995000	0.1	1.262426
10.996667	0.1	1.264274
10.998333	0.1	1.264870
11.000000	0.1	1.264095
11.001667	0.1	1.262963
11.003333	0.1	1.262248
11.005000	0.1	1.262248
11.006667	0.1	1.262426
11.008333	0.1	1.262665
11.010000	0.1	1.263321
11.011667	0.1	1.264453
11.013333	0.1	1.265705
11.015000	0.1	1.267076
11.016667	0.1	1.268923
11.018333	0.1	1.271308
11.020000	0.1	1.272142
11.021667	0.1	1.269639
11.023333	0.1	1.264930
11.025000	0.1	1.261771
11.026667	0.1	1.263082
11.028333	0.1	1.269043
11.030000	0.1	1.276553
11.031667	0.1	1.281977
11.033333	0.1	1.283526
11.035000	0.1	1.281798
11.036667	0.1	1.278877
11.038333	0.1	1.276553
11.040000	0.1	1.275420
11.041667	0.1	1.275659
11.043333	0.1	1.277208
11.045000	0.1	1.279593
11.046667	0.1	1.281321
11.048333	0.1	1.282096
11.050000	0.1	1.282990
11.051667	0.1	1.285255
11.053333	0.1	1.289070
11.055000	0.1	1.293659
11.056667	0.1	1.298606
11.058333	0.1	1.303673
11.060000	0.1	1.309633
11.061667	0.1	1.316726
11.063333	0.1	1.323819
11.065000	0.1	1.329005
11.066667	0.1	1.331687
11.068333	0.1	1.332700
11.070000	0.1	1.333654
11.071667	0.1	1.335502
11.073333	0.1	1.337826
11.075000	0.1	1.340032
11.076667	0.1	1.342535
11.078333	0.1	1.345813
11.080000	0.1	1.350045
11.081667	0.1	1.354992
11.083333	0.1	1.360715
11.085000	0.1	1.367271
11.086667	0.1	1.373530
11.088333	0.1	1.377523
11.090000	0.1	1.378357
11.091667	0.1	1.377344
11.093333	0.1	1.377344
11.095000	0.1	1.380146
11.096667	0.1	1.385212
11.098333	0.1	1.390398
11.100000	0.1	1.394153
11.101667	0.1	1.396656
11.103333	0.1	1.398623
11.105000	0.1	1.400530
11.106667	0.1	1.403034
11.108333	0.1	1.407504
11.110000	0.1	1.414061
11.111667	0.1	1.421213
11.113333	0.1	1.426995
11.115000	0.1	1.431048
11.116667	0.1	1.434505
11.118333	0.1	1.438499
11.120000	0.1	1.443625
11.121667	0.1	1.450241
11.123333	0.1	1.457274
11.125000	0.1	1.463413
11.126667	0.1	1.468361
11.128333	0.1	1.472712
11.130000	0.1	1.476824
11.131667	0.1	1.480699
11.133333	0.1	1.484215
11.135000	0.1	1.487553
11.136667	0.1	1.491010
11.138333	0.1	1.494825
11.140000	0.1	1.498878
11.141667	0.1	1.503110
11.143333	0.1	1.507819
11.145000	0.1	1.513481
11.146667	0.1	1.519799
11.148333	0.1	1.525700
11.150000	0.1	1.530409
11.151667	0.1	1.533985
11.153333	0.1	1.537085
11.155000	0.1	1.539946
11.156667	0.1	1.541913
11.158333	0.1	1.543045
11.160000	0.1	1.544297
11.161667	0.1	1.546502
11.163333	0.1	1.550257
11.165000	0.1	1.555741
11.166667	0.1	1.562476
11.168333	0.1	1.568735
11.170000	0.1	1.572669
11.171667	0.1	1.573920
11.173333	0.1	1.574218
11.175000	0.1	1.575828
11.176667	0.1	1.579285
11.178333	0.1	1.583874
11.180000	0.1	1.588285
11.181667	0.1	1.590967
11.183333	0.1	1.590848
11.185000	0.1	1.587689
11.186667	0.1	1.582563
11.188333	0.1	1.577914
11.190000	0.1	1.576543
11.191667	0.1	1.579344
11.193333	0.1	1.585245
11.195000	0.1	1.592398
11.196667	0.1	1.599312
11.198333	0.1	1.604557
11.200000	0.1	1.607239
11.201667	0.1	1.607716
11.203333	0.1	1.607537
11.205000	0.1	1.608074
11.206667	0.1	1.609802
11.208333	0.1	1.612306
11.210000	0.1	1.614988
11.211667	0.1	1.617015
11.213333	0.1	1.618207
11.215000	0.1	1.619458
11.216667	0.1	1.621544
11.218333	0.1	1.624525
11.220000	0.1	1.626909
11.221667	0.1	1.627565
11.223333	0.1	1.626134
11.225000	0.1	1.623988
11.226667	0.1	1.622617
11.228333	0.1	1.622796
11.230000	0.1	1.624167
11.231667	0.1	1.625836
11.233333	0.1	1.627267
11.235000	0.1	1.627803
11.236667	0.1	1.627326
11.238333	0.1	1.626909
11.240000	0.1	1.627505
11.241667	0.1	1.629353
11.243333	0.1	1.631856
11.245000	0.1	1.634956
11.246667	0.1	1.638651
11.248333	0.1	1.642823
11.250000	0.1	1.646996
11.251667	0.1	1.649678
11.253333	0.1	1.649439
11.255000	0.1	1.646578
11.256667	0.1	1.642823
11.258333	0.1	1.639485
11.260000	0.1	1.636922
11.261667	0.1	1.635134
11.263333	0.1	1.634657
11.265000	0.1	1.636386
11.266667	0.1	1.639962
11.268333	0.1	1.643479
11.270000	0.1	1.644850
11.271667	0.1	1.643062
11.273333	0.1	1.638770
11.275000	0.1	1.634300
11.276667	0.1	1.631677
11.278333	0.1	1.631141
11.280000	0.1	1.631558
11.281667	0.1	1.631320
11.283333	0.1	1.629591
11.285000	0.1	1.627445
11.286667	0.1	1.626730
11.288333	0.1	1.627863
11.290000	0.1	1.629055
11.291667	0.1	1.627982
11.293333	0.1	1.623929
11.295000	0.1	1.618266
11.296667	0.1	1.613081
11.298333	0.1	1.609922
11.300000	0.1	1.609027
11.301667	0.1	1.610100
11.303333	0.1	1.612783
11.305000	0.1	1.616776
11.306667	0.1	1.621306
11.308333	0.1	1.624882
11.310000	0.1	1.626253
11.311667	0.1	1.625121
11.313333	0.1	1.621842
11.315000	0.1	1.617015
11.316667	0.1	1.611948
11.318333	0.1	1.608133
11.320000	0.1	1.606107
11.321667	0.1	1.605272
11.323333	0.1	1.605094
11.325000	0.1	1.605928
11.326667	0.1	1.608074
11.328333	0.1	1.610935
11.330000	0.1	1.613855
11.331667	0.1	1.616299
11.333333	0.1	1.617611
11.335000	0.1	1.616895
11.336667	0.1	1.613617
11.338333	0.1	1.608670
11.340000	0.1	1.604021
11.341667	0.1	1.601040
11.343333	0.1	1.599491
11.345000	0.1	1.598239
11.346667	0.1	1.596749
11.348333	0.1	1.595795
11.350000	0.1	1.595438
11.351667	0.1	1.594961
11.353333	0.1	1.594663
11.355000	0.1	1.595318
11.356667	0.1	1.596809
11.358333	0.1	1.597643
11.360000	0.1	1.596511
11.361667	0.1	1.592994
11.363333	0.1	1.587749
11.365000	0.1	1.581907
11.366667	0.1	1.576662
11.368333	0.1	1.573265
11.370000	0.1	1.572549
11.371667	0.1	1.574576
11.373333	0.1	1.578271
11.375000	0.1	1.581431
11.376667	0.1	1.582146
11.378333	0.1	1.580119
11.380000	0.1	1.576781
11.381667	0.1	1.574040
11.383333	0.1	1.572669
11.385000	0.1	1.572609
11.386667	0.1	1.572728
11.388333	0.1	1.572371
11.390000	0.1	1.571775
11.391667	0.1	1.571596
11.393333	0.1	1.571894
11.395000	0.1	1.571715
11.396667	0.1	1.570046
11.398333	0.1	1.566947
11.400000	0.1	1.563311
11.401667	0.1	1.560509
11.403333	0.1	1.559377
11.405000	0.1	1.559794
11.406667	0.1	1.560211
11.408333	0.1	1.559615
11.410000	0.1	1.558066
11.411667	0.1	1.556575
11.413333	0.1	1.555622
11.415000	0.1	1.554966
11.416667	0.1	1.553893
11.418333	0.1	1.552582
11.420000	0.1	1.551628
11.421667	0.1	1.551449
11.423333	0.1	1.552522
11.425000	0.1	1.554191
11.426667	0.1	1.554787
11.428333	0.1	1.552761
11.430000	0.1	1.548767
11.431667	0.1	1.544297
11.433333	0.1	1.540184
11.435000	0.1	1.536369
11.436667	0.1	1.532912
11.438333	0.1	1.530588
11.440000	0.1	1.529813
11.441667	0.1	1.529813
11.443333	0.1	1.529098
11.445000	0.1	1.527310
11.446667	0.1	1.525581
11.448333	0.1	1.525521
11.450000	0.1	1.527608
11.451667	0.1	1.530528
11.453333	0.1	1.532555
11.455000	0.1	1.533270
11.456667	0.1	1.533210
11.458333	0.1	1.532316
11.460000	0.1	1.529157
11.461667	0.1	1.523137
11.463333	0.1	1.516223
11.465000	0.1	1.510978
11.466667	0.1	1.508176
11.468333	0.1	1.507461
11.470000	0.1	1.508594
11.471667	0.1	1.511753
11.473333	0.1	1.515925
11.475000	0.1	1.519084
11.476667	0.1	1.519442
11.478333	0.1	1.516938
11.480000	0.1	1.513362
11.481667	0.1	1.511037
11.483333	0.1	1.511335
11.485000	0.1	1.513481
11.486667	0.1	1.515150
11.488333	0.1	1.514375
11.490000	0.1	1.511514
11.491667	0.1	1.508176
11.493333	0.1	1.506031
11.495000	0.1	1.505733
11.496667	0.1	1.507282
11.498333	0.1	1.509428
11.500000	0.1	1.510918
11.501667	0.1	1.510680
11.503333	0.1	1.508117
11.505000	0.1	1.502931
11.506667	0.1	1.496136
11.508333	0.1	1.489818
11.510000	0.1	1.485705
11.511667	0.1	1.484335
11.513333	0.1	1.485348
11.515000	0.1	1.487792
11.516667	0.1	1.490831
11.518333	0.1	1.493871
11.520000	0.1	1.496911
11.521667	0.1	1.499832
11.523333	0.1	1.501918
11.525000	0.1	1.502991
11.526667	0.1	1.503825
11.528333	0.1	1.505017
11.530000	0.1	1.505971
11.531667	0.1	1.505673
11.533333	0.1	1.503110
11.535000	0.1	1.498044
11.536667	0.1	1.491666
11.538333	0.1	1.485825
11.540000	0.1	1.481593
11.541667	0.1	1.479030
11.543333	0.1	1.477957
11.545000	0.1	1.478553
11.546667	0.1	1.480520
11.548333	0.1	1.483440
11.550000	0.1	1.485944
11.551667	0.1	1.486898
11.553333	0.1	1.486003
11.555000	0.1	1.483917
11.556667	0.1	1.481354
11.558333	0.1	1.479149
11.560000	0.1	1.478016
11.561667	0.1	1.477659
11.563333	0.1	1.477003
11.565000	0.1	1.475155
11.566667	0.1	1.471877
11.568333	0.1	1.467764
11.570000	0.1	1.463592
11.571667	0.1	1.460373
11.573333	0.1	1.458228
11.575000	0.1	1.456916
11.576667	0.1	1.456380
11.578333	0.1	1.456738
11.580000	0.1	1.457512
11.581667	0.1	1.457512
11.583333	0.1	1.455724
11.585000	0.1	1.451731
11.586667	0.1	1.446128
11.588333	0.1	1.439869
11.590000	0.1	1.433492
11.591667	0.1	1.427829
11.593333	0.1	1.423597
11.595000	0.1	1.420856
11.596667	0.1	1.419127
11.598333	0.1	1.418233
11.600000	0.1	1.418531
11.601667	0.1	1.419962
11.603333	0.1	1.421869
11.605000	0.1	1.424015
11.606667	0.1	1.426399
11.608333	0.1	1.428247
11.610000	0.1	1.428247
11.611667	0.1	1.425266
11.613333	0.1	1.419187
11.615000	0.1	1.410544
11.616667	0.1	1.400590
11.618333	0.1	1.391351
11.620000	0.1	1.384497
11.621667	0.1	1.381159
11.623333	0.1	1.381517
11.625000	0.1	1.384556
11.626667	0.1	1.388192
11.628333	0.1	1.389980
11.630000	0.1	1.388848
11.631667	0.1	1.385450
11.633333	0.1	1.381278
11.635000	0.1	1.376748
11.636667	0.1	1.371801
11.638333	0.1	1.367331
11.640000	0.1	1.364589
11.641667	0.1	1.364231
11.643333	0.1	1.366198
11.645000	0.1	1.369834
11.646667	0.1	1.373947
11.648333	0.1	1.376808
11.650000	0.1	1.377046
11.651667	0.1	1.374543
11.653333	0.1	1.369894
11.655000	0.1	1.363814
11.656667	0.1	1.357496
11.658333	0.1	1.352847
11.660000	0.1	1.351297
11.661667	0.1	1.352251
11.663333	0.1	1.353979
11.665000	0.1	1.354992
11.666667	0.1	1.354516
11.668333	0.1	1.352429
11.670000	0.1	1.349211
11.671667	0.1	1.345635
11.673333	0.1	1.342475
11.675000	0.1	1.339972
11.676667	0.1	1.337886
11.678333	0.1	1.335740
11.680000	0.1	1.333416
11.681667	0.1	1.331329
11.683333	0.1	1.329780
11.685000	0.1	1.328468
11.686667	0.1	1.327276
11.688333	0.1	1.326144
11.690000	0.1	1.323998
11.691667	0.1	1.319468
11.693333	0.1	1.313448
11.695000	0.1	1.308978
11.696667	0.1	1.308560
11.698333	0.1	1.311481
11.700000	0.1	1.315832
11.701667	0.1	1.320303
11.703333	0.1	1.324415
11.705000	0.1	1.327515
11.706667	0.1	1.329124
11.708333	0.1	1.329899
11.710000	0.1	1.330912
11.711667	0.1	1.332760
11.713333	0.1	1.334906
11.715000	0.1	1.336813
11.716667	0.1	1.338840
11.718333	0.1	1.341045
11.720000	0.1	1.341879
11.721667	0.1	1.339555
11.723333	0.1	1.333892
11.725000	0.1	1.327097
11.726667	0.1	1.322210
11.728333	0.1	1.321018
11.730000	0.1	1.322568
11.731667	0.1	1.324534
11.733333	0.1	1.325309
11.735000	0.1	1.325131
11.736667	0.1	1.324952
11.738333	0.1	1.324773
11.740000	0.1	1.323700
11.741667	0.1	1.321256
11.743333	0.1	1.318336
11.745000	0.1	1.315832
11.746667	0.1	1.313806
11.748333	0.1	1.311958
11.750000	0.1	1.309931
11.751667	0.1	1.307905
11.753333	0.1	1.306176
11.755000	0.1	1.305163
11.756667	0.1	1.305401
11.758333	0.1	1.306534
11.760000	0.1	1.307070
11.761667	0.1	1.305938
11.763333	0.1	1.303434
11.765000	0.1	1.301110
11.766667	0.1	1.300514
11.768333	0.1	1.302421
11.770000	0.1	1.306415
11.771667	0.1	1.311302
11.773333	0.1	1.316130
11.775000	0.1	1.320958
11.776667	0.1	1.326025
11.778333	0.1	1.330912
11.780000	0.1	1.334131
11.781667	0.1	1.334071
11.783333	0.1	1.330674
11.785000	0.1	1.325965
11.786667	0.1	1.322448
11.788333	0.1	1.321077
11.790000	0.1	1.321137
11.791667	0.1	1.322031
11.793333	0.1	1.323998
11.795000	0.1	1.327813
11.796667	0.1	1.333296
11.798333	0.1	1.338780
11.800000	0.1	1.341462
11.801667	0.1	1.339972
11.803333	0.1	1.335919
11.805000	0.1	1.332343
11.806667	0.1	1.331270
11.808333	0.1	1.332402
11.810000	0.1	1.334012
11.811667	0.1	1.334310
11.813333	0.1	1.332760
11.815000	0.1	1.330137
11.816667	0.1	1.327515
11.818333	0.1	1.325309
11.820000	0.1	1.322925
11.821667	0.1	1.320124
11.823333	0.1	1.318157
11.825000	0.1	1.318455
11.826667	0.1	1.321316
11.828333	0.1	1.325965
11.830000	0.1	1.331389
11.831667	0.1	1.335919
11.833333	0.1	1.337946
11.835000	0.1	1.337051
11.836667	0.1	1.334488
11.838333	0.1	1.332223
11.840000	0.1	1.331806
11.841667	0.1	1.333177
11.843333	0.1	1.335383
11.845000	0.1	1.337528
11.846667	0.1	1.339614
11.848333	0.1	1.341403
11.850000	0.1	1.343012
11.851667	0.1	1.344860
11.853333	0.1	1.347125
11.855000	0.1	1.349509
11.856667	0.1	1.351237
11.858333	0.1	1.351416
11.860000	0.1	1.349688
11.861667	0.1	1.346707
11.863333	0.1	1.344323
11.865000	0.1	1.344323
11.866667	0.1	1.347125
11.868333	0.1	1.351476
11.870000	0.1	1.355171
11.871667	0.1	1.355946
11.873333	0.1	1.352906
11.875000	0.1	1.347542
11.876667	0.1	1.343250
11.878333	0.1	1.342475
11.880000	0.1	1.344383
11.881667	0.1	1.347601
11.883333	0.1	1.352131
11.885000	0.1	1.358390
11.886667	0.1	1.365066
11.888333	0.1	1.369596
11.890000	0.1	1.370370
11.891667	0.1	1.368165
11.893333	0.1	1.364768
11.895000	0.1	1.362324
11.896667	0.1	1.361847
11.898333	0.1	1.362979
11.900000	0.1	1.363933
11.901667	0.1	1.363397
11.903333	0.1	1.361847
11.905000	0.1	1.360416
11.906667	0.1	1.359582
11.908333	0.1	1.359224
11.910000	0.1	1.359284
11.911667	0.1	1.360357
11.913333	0.1	1.363099
11.915000	0.1	1.367450
11.916667	0.1	1.372516
11.918333	0.1	1.377523
11.920000	0.1	1.381517
11.921667	0.1	1.384139
11.923333	0.1	1.385212
11.925000	0.1	1.384616
11.926667	0.1	1.383007
11.928333	0.1	1.381397
11.930000	0.1	1.380742
11.931667	0.1	1.381219
11.933333	0.1	1.382828
11.935000	0.1	1.385510
11.936667	0.1	1.388669
11.938333	0.1	1.391232
11.940000	0.1	1.392603
11.941667	0.1	1.393437
11.943333	0.1	1.394868
11.945000	0.1	1.397967
11.946667	0.1	1.403332
11.948333	0.1	1.410306
11.950000	0.1	1.416922
11.951667	0.1	1.420558
11.953333	0.1	1.420319
11.955000	0.1	1.417577
11.956667	0.1	1.414657
11.958333	0.1	1.413047
11.960000	0.1	1.412511
11.961667	0.1	1.411378
11.963333	0.1	1.408637
11.965000	0.1	1.405597
11.966667	0.1	1.404584
11.968333	0.1	1.407325
11.970000	0.1	1.413643
11.971667	0.1	1.422227
11.973333	0.1	1.430929
11.975000	0.1	1.438797
11.976667	0.1	1.445532
11.978333	0.1	1.450241
11.980000	0.1	1.452088
11.981667	0.1	1.451612
11.983333	0.1	1.450479
11.985000	0.1	1.449764
11.986667	0.1	1.449645
11.988333	0.1	1.449704
11.990000	0.1	1.449883
11.991667	0.1	1.451016
11.993333	0.1	1.454175
11.995000	0.1	1.460016
11.996667	0.1	1.467288
11.998333	0.1	1.473606
12.000000	0.1	1.477838
12.001667	0.1	1.480579
12.003333	0.1	1.483083
12.005000	0.1	1.486361
12.006667	0.1	1.490712
12.008333	0.1	1.496673
12.010000	0.1	1.504660
12.011667	0.1	1.514077
12.013333	0.1	1.523495
12.015000	0.1	1.532316
12.016667	0.1	1.540423
12.018333	0.1	1.547456
12.020000	0.1	1.552224
12.021667	0.1	1.554430
12.023333	0.1	1.555324
12.025000	0.1	1.557112
12.026667	0.1	1.561403
12.028333	0.1	1.568079
12.030000	0.1	1.575410
12.031667	0.1	1.581133
12.033333	0.1	1.584709
12.035000	0.1	1.587987
12.036667	0.1	1.593828
12.038333	0.1	1.603007
12.040000	0.1	1.613855
12.041667	0.1	1.624048
12.043333	0.1	1.632393
12.045000	0.1	1.639247
12.046667	0.1	1.645208
12.048333	0.1	1.651168
12.050000	0.1	1.658142
12.051667	0.1	1.666844
12.053333	0.1	1.676381
12.055000	0.1	1.685262
12.056667	0.1	1.692355
12.058333	0.1	1.698256
12.060000	0.1	1.703978
12.061667	0.1	1.710296
12.063333	0.1	1.717746
12.065000	0.1	1.726449
12.066667	0.1	1.736224
12.068333	0.1	1.746118
12.070000	0.1	1.755536
12.071667	0.1	1.764238
12.073333	0.1	1.773119
12.075000	0.1	1.783192
12.076667	0.1	1.794636
12.078333	0.1	1.806319
12.080000	0.1	1.816690
12.081667	0.1	1.825452
12.083333	0.1	1.833141
12.085000	0.1	1.839936
12.086667	0.1	1.845956
12.088333	0.1	1.851618
12.090000	0.1	1.857042
12.091667	0.1	1.861870
12.093333	0.1	1.865745
12.095000	0.1	1.869202
12.096667	0.1	1.872718
12.098333	0.1	1.876712
12.100000	0.1	1.881778
12.101667	0.1	1.888573
12.103333	0.1	1.896620
12.105000	0.1	1.904369
12.106667	0.1	1.910746
12.108333	0.1	1.916170
12.110000	0.1	1.921654
12.111667	0.1	1.927436
12.113333	0.1	1.932800
12.115000	0.1	1.937032
12.116667	0.1	1.940012
12.118333	0.1	1.942396
12.120000	0.1	1.945138
12.121667	0.1	1.948893
12.123333	0.1	1.953542
12.125000	0.1	1.958788
12.126667	0.1	1.964331
12.128333	0.1	1.969218
12.130000	0.1	1.971960
12.131667	0.1	1.971901
12.133333	0.1	1.969397
12.135000	0.1	1.966179
12.136667	0.1	1.964152
12.138333	0.1	1.964629
12.140000	0.1	1.968026
12.141667	0.1	1.973450
12.143333	0.1	1.977980
12.145000	0.1	1.978994
12.146667	0.1	1.976431
12.148333	0.1	1.972795
12.150000	0.1	1.970768
12.151667	0.1	1.971781
12.153333	0.1	1.975715
12.155000	0.1	1.981735
12.156667	0.1	1.989067
12.158333	0.1	1.996756
12.160000	0.1	2.002835
12.161667	0.1	2.005518
12.163333	0.1	2.004326
12.165000	0.1	2.000630
12.166667	0.1	1.996637
12.168333	0.1	1.994014
12.170000	0.1	1.993179
12.171667	0.1	1.992941
12.173333	0.1	1.992405
12.175000	0.1	1.991272
12.176667	0.1	1.989663
12.178333	0.1	1.987875
12.180000	0.1	1.985371
12.181667	0.1	1.981199
12.183333	0.1	1.976013
12.185000	0.1	1.971603
12.186667	0.1	1.969040
12.188333	0.1	1.968324
12.190000	0.1	1.969516
12.191667	0.1	1.972795
12.193333	0.1	1.976609
12.195000	0.1	1.978755
12.196667	0.1	1.977623
12.198333	0.1	1.973212
12.200000	0.1	1.966596
12.201667	0.1	1.959205
12.203333	0.1	1.952410
12.205000	0.1	1.948059
12.206667	0.1	1.947284
12.208333	0.1	1.949608
12.210000	0.1	1.953423
12.211667	0.1	1.957417
12.213333	0.1	1.960755
12.215000	0.1	1.962304
12.216667	0.1	1.960933
12.218333	0.1	1.956403
12.220000	0.1	1.949608
12.221667	0.1	1.942158
12.223333	0.1	1.936376
12.225000	0.1	1.934528
12.226667	0.1	1.937211
12.228333	0.1	1.942754
12.230000	0.1	1.947999
12.231667	0.1	1.950026
12.233333	0.1	1.948238
12.235000	0.1	1.943827
12.236667	0.1	1.938462
12.238333	0.1	1.933932
12.240000	0.1	1.931548
12.241667	0.1	1.931429
12.243333	0.1	1.932263
12.245000	0.1	1.932085
12.246667	0.1	1.929820
12.248333	0.1	1.926005
12.250000	0.1	1.922131
12.251667	0.1	1.919687
12.253333	0.1	1.919210
12.255000	0.1	1.920402
12.256667	0.1	1.923263
12.258333	0.1	1.927078
12.260000	0.1	1.930237
12.261667	0.1	1.931429
12.263333	0.1	1.930714
12.265000	0.1	1.928687
12.266667	0.1	1.926303
12.268333	0.1	1.924992
12.270000	0.1	1.926243
12.271667	0.1	1.929939
12.273333	0.1	1.934648
12.275000	0.1	1.939058
12.276667	0.1	1.942873
12.278333	0.1	1.946330
12.280000	0.1	1.949966
12.281667	0.1	1.954079
12.283333	0.1	1.958192
12.285000	0.1	1.962066
12.286667	0.1	1.966238
12.288333	0.1	1.971305
12.290000	0.1	1.976490
12.291667	0.1	1.980960
12.293333	0.1	1.984775
12.295000	0.1	1.988471
12.296667	0.1	1.992047
12.298333	0.1	1.995087
12.300000	0.1	1.997769
12.301667	0.1	2.001226
12.303333	0.1	2.006710
12.305000	0.1	2.014637
12.306667	0.1	2.024174
12.308333	0.1	2.033651
12.310000	0.1	2.041698
12.311667	0.1	2.048075
12.313333	0.1	2.053738
12.315000	0.1	2.060175
12.316667	0.1	2.068281
12.318333	0.1	2.077103
12.320000	0.1	2.085090
12.321667	0.1	2.091289
12.323333	0.1	2.095699
12.325000	0.1	2.099633
12.326667	0.1	2.104581
12.328333	0.1	2.111435
12.330000	0.1	2.119899
12.331667	0.1	2.129018
12.333333	0.1	2.138078
12.335000	0.1	2.147198
12.336667	0.1	2.156854
12.338333	0.1	2.167106
12.340000	0.1	2.177656
12.341667	0.1	2.188206
12.343333	0.1	2.198458
12.345000	0.1	2.207875
12.346667	0.1	2.215982
12.348333	0.1	2.222538
12.350000	0.1	2.228975
12.351667	0.1	2.236724
12.353333	0.1	2.245844
12.355000	0.1	2.255380
12.356667	0.1	2.264917
12.358333	0.1	2.274037
12.360000	0.1	2.282322
12.361667	0.1	2.289236
12.363333	0.1	2.294779
12.365000	0.1	2.299786
12.366667	0.1	2.305567
12.368333	0.1	2.313614
12.370000	0.1	2.324343
12.371667	0.1	2.336800
12.373333	0.1	2.349556
12.375000	0.1	2.361417
12.376667	0.1	2.371252
12.378333	0.1	2.379000
12.380000	0.1	2.385497
12.381667	0.1	2.391338
12.383333	0.1	2.396226
12.385000	0.1	2.399802
12.386667	0.1	2.402604
12.388333	0.1	2.405048
12.390000	0.1	2.407074
12.391667	0.1	2.409399
12.393333	0.1	2.413213
12.395000	0.1	2.418578
12.396667	0.1	2.424002
12.398333	0.1	2.428472
12.400000	0.1	2.432227
12.401667	0.1	2.436221
12.403333	0.1	2.441049
12.405000	0.1	2.446532
12.406667	0.1	2.452135
12.408333	0.1	2.456904
12.410000	0.1	2.460122
12.411667	0.1	2.461434
12.413333	0.1	2.461314
12.415000	0.1	2.461136
12.416667	0.1	2.462626
12.418333	0.1	2.466738
12.420000	0.1	2.472937
12.421667	0.1	2.479375
12.423333	0.1	2.484381
12.425000	0.1	2.487362
12.426667	0.1	2.489448
12.428333	0.1	2.491653
12.430000	0.1	2.494157
12.431667	0.1	2.496779
12.433333	0.1	2.498865
12.435000	0.1	2.499819
12.436667	0.1	2.499402
12.438333	0.1	2.498150
12.440000	0.1	2.497077
12.441667	0.1	2.497316
12.443333	0.1	2.499461
12.445000	0.1	2.503276
12.446667	0.1	2.507568
12.448333	0.1	2.510607
12.450000	0.1	2.511621
12.451667	0.1	2.510965
12.453333	0.1	2.509296
12.455000	0.1	2.507270
12.456667	0.1	2.506018
12.458333	0.1	2.506316
12.460000	0.1	2.507389
12.461667	0.1	2.507806
12.463333	0.1	2.506554
12.465000	0.1	2.503276
12.466667	0.1	2.498210
12.468333	0.1	2.492070
12.470000	0.1	2.485991
12.471667	0.1	2.481222
12.473333	0.1	2.478361
12.475000	0.1	2.477586
12.476667	0.1	2.477884
12.478333	0.1	2.477408
12.480000	0.1	2.474606
12.481667	0.1	2.469480
12.483333	0.1	2.463639
12.485000	0.1	2.458275
12.486667	0.1	2.453327
12.488333	0.1	2.448738
12.490000	0.1	2.444923
12.491667	0.1	2.442181
12.493333	0.1	2.439499
12.495000	0.1	2.436221
12.496667	0.1	2.432704
12.498333	0.1	2.429724
12.500000	0.1	2.426863
12.501667	0.1	2.422929
12.503333	0.1	2.417088
12.505000	0.1	2.409220
12.506667	0.1	2.400220
12.508333	0.1	2.391458
12.510000	0.1	2.384484
12.511667	0.1	2.379596
12.513333	0.1	2.374888
12.515000	0.1	2.367199
12.516667	0.1	2.355218
12.518333	0.1	2.341092
12.520000	0.1	2.328456
12.521667	0.1	2.319217
12.523333	0.1	2.312899
12.525000	0.1	2.307832
12.526667	0.1	2.302647
12.528333	0.1	2.296925
12.530000	0.1	2.291083
12.531667	0.1	2.285779
12.533333	0.1	2.280951
12.535000	0.1	2.276361
12.536667	0.1	2.272368
12.538333	0.1	2.268851
12.540000	0.1	2.265036
12.541667	0.1	2.260566
12.543333	0.1	2.255738
12.545000	0.1	2.250493
12.546667	0.1	2.244175
12.548333	0.1	2.236426
12.550000	0.1	2.228081
12.551667	0.1	2.220929
12.553333	0.1	2.216101
12.555000	0.1	2.213895
12.556667	0.1	2.213359
12.558333	0.1	2.213061
12.560000	0.1	2.211630
12.561667	0.1	2.208531
12.563333	0.1	2.204001
12.565000	0.1	2.198815
12.566667	0.1	2.193868
12.568333	0.1	2.190530
12.570000	0.1	2.188921
12.571667	0.1	2.188146
12.573333	0.1	2.186954
12.575000	0.1	2.185166
12.576667	0.1	2.183318
12.578333	0.1	2.181351
12.580000	0.1	2.179086
12.581667	0.1	2.176523
12.583333	0.1	2.173901
12.585000	0.1	2.171099
12.586667	0.1	2.167940
12.588333	0.1	2.164543
12.590000	0.1	2.161324
12.591667	0.1	2.158344
12.593333	0.1	2.155364
12.595000	0.1	2.152145
12.596667	0.1	2.148986
12.598333	0.1	2.146900
12.600000	0.1	2.146602
12.601667	0.1	2.147257
12.603333	0.1	2.147257
12.605000	0.1	2.146006
12.606667	0.1	2.143562
12.608333	0.1	2.140045
12.610000	0.1	2.135694
12.611667	0.1	2.131283
12.613333	0.1	2.128184
12.615000	0.1	2.127528
12.616667	0.1	2.129018
12.618333	0.1	2.130985
12.620000	0.1	2.132476
12.621667	0.1	2.133131
12.623333	0.1	2.132535
12.625000	0.1	2.130151
12.626667	0.1	2.125800
12.628333	0.1	2.119780
12.630000	0.1	2.112806
12.631667	0.1	2.105713
12.633333	0.1	2.099514
12.635000	0.1	2.095044
12.636667	0.1	2.092719
12.638333	0.1	2.092421
12.640000	0.1	2.093136
12.641667	0.1	2.093673
12.643333	0.1	2.093077
12.645000	0.1	2.090931
12.646667	0.1	2.087653
12.648333	0.1	2.083898
12.650000	0.1	2.079964
12.651667	0.1	2.075911
12.653333	0.1	2.071977
12.655000	0.1	2.068639
12.656667	0.1	2.066314
12.658333	0.1	2.065063
12.660000	0.1	2.064407
12.661667	0.1	2.063453
12.663333	0.1	2.060771
12.665000	0.1	2.055705
12.666667	0.1	2.049327
12.668333	0.1	2.043545
12.670000	0.1	2.039492
12.671667	0.1	2.036512
12.673333	0.1	2.033711
12.675000	0.1	2.030909
12.676667	0.1	2.028763
12.678333	0.1	2.027631
12.680000	0.1	2.027512
12.681667	0.1	2.027571
12.683333	0.1	2.026975
12.685000	0.1	2.025485
12.686667	0.1	2.023637
12.688333	0.1	2.021790
12.690000	0.1	2.019584
12.691667	0.1	2.016366
12.693333	0.1	2.012253
12.695000	0.1	2.008140
12.696667	0.1	2.004206
12.698333	0.1	2.000749
12.700000	0.1	1.998544
12.701667	0.1	1.997471
12.703333	0.1	1.996398
12.705000	0.1	1.994491
12.706667	0.1	1.991868
12.708333	0.1	1.989246
12.710000	0.1	1.986921
12.711667	0.1	1.985252
12.713333	0.1	1.984716
12.715000	0.1	1.985967
12.716667	0.1	1.988530
12.718333	0.1	1.991451
12.720000	0.1	1.993477
12.721667	0.1	1.993775
12.723333	0.1	1.991570
12.725000	0.1	1.987457
12.726667	0.1	1.982629
12.728333	0.1	1.978397
12.730000	0.1	1.975417
12.731667	0.1	1.974821
12.733333	0.1	1.977086
12.735000	0.1	1.980782
12.736667	0.1	1.982868
12.738333	0.1	1.981557
12.740000	0.1	1.978219
12.741667	0.1	1.975715
12.743333	0.1	1.975596
12.745000	0.1	1.977682
12.746667	0.1	1.980722
12.748333	0.1	1.983643
12.750000	0.1	1.985967
12.751667	0.1	1.987159
12.753333	0.1	1.986861
12.755000	0.1	1.985312
12.756667	0.1	1.983404
12.758333	0.1	1.982331
12.760000	0.1	1.982570
12.761667	0.1	1.984120
12.763333	0.1	1.986861
12.765000	0.1	1.991093
12.766667	0.1	1.996577
12.768333	0.1	2.002120
12.770000	0.1	2.006829
12.771667	0.1	2.010405
12.773333	0.1	2.012432
12.775000	0.1	2.012849
12.776667	0.1	2.012432
12.778333	0.1	2.012849
12.780000	0.1	2.015114
12.781667	0.1	2.019107
12.783333	0.1	2.023995
12.785000	0.1	2.028465
12.786667	0.1	2.031386
12.788333	0.1	2.032340
12.790000	0.1	2.032101
12.791667	0.1	2.032042
12.793333	0.1	2.033353
12.795000	0.1	2.036989
12.796667	0.1	2.043188
12.798333	0.1	2.051890
12.800000	0.1	2.061486
12.801667	0.1	2.069533
12.803333	0.1	2.074719
12.805000	0.1	2.078474
12.806667	0.1	2.082944
12.808333	0.1	2.088845
12.810000	0.1	2.095521
12.811667	0.1	2.102792
12.813333	0.1	2.110601
12.815000	0.1	2.118707
12.816667	0.1	2.125800
12.818333	0.1	2.130807
12.820000	0.1	2.133608
12.821667	0.1	2.135396
12.823333	0.1	2.138257
12.825000	0.1	2.143562
12.826667	0.1	2.151847
12.828333	0.1	2.162516
12.830000	0.1	2.175093
12.831667	0.1	2.188325
12.833333	0.1	2.200246
12.835000	0.1	2.209306
12.836667	0.1	2.215862
12.838333	0.1	2.221823
12.840000	0.1	2.229154
12.841667	0.1	2.238929
12.843333	0.1	2.251268
12.845000	0.1	2.265453
12.846667	0.1	2.280235
12.848333	0.1	2.294660
12.850000	0.1	2.308250
12.851667	0.1	2.320945
12.853333	0.1	2.333582
12.855000	0.1	2.347589
12.856667	0.1	2.363742
12.858333	0.1	2.381742
12.860000	0.1	2.400518
12.861667	0.1	2.419412
12.863333	0.1	2.438665
12.865000	0.1	2.459169
12.866667	0.1	2.481342
12.868333	0.1	2.504409
12.870000	0.1	2.526939
12.871667	0.1	2.547205
12.873333	0.1	2.563775
12.875000	0.1	2.577126
12.876667	0.1	2.589703
12.878333	0.1	2.604425
12.880000	0.1	2.622605
12.881667	0.1	2.644062
12.883333	0.1	2.668083
12.885000	0.1	2.693296
12.886667	0.1	2.718270
12.888333	0.1	2.741814
12.890000	0.1	2.763689
12.891667	0.1	2.783895
12.893333	0.1	2.802074
12.895000	0.1	2.818346
12.896667	0.1	2.834082
12.898333	0.1	2.850890
12.900000	0.1	2.869725
12.901667	0.1	2.890766
12.903333	0.1	2.912879
12.905000	0.1	2.933979
12.906667	0.1	2.951920
12.908333	0.1	2.966285
12.910000	0.1	2.978027
12.911667	0.1	2.988279
12.913333	0.1	2.997697
12.915000	0.1	3.006458
12.916667	0.1	3.015161
12.918333	0.1	3.024757
12.920000	0.1	3.035903
12.921667	0.1	3.048182
12.923333	0.1	3.060997
12.925000	0.1	3.074527
12.926667	0.1	3.088713
12.928333	0.1	3.102720
12.930000	0.1	3.115595
12.931667	0.1	3.127098
12.933333	0.1	3.137052
12.935000	0.1	3.144622
12.936667	0.1	3.149629
12.938333	0.1	3.152788
12.940000	0.1	3.155351
12.941667	0.1	3.157735
12.943333	0.1	3.159642
12.945000	0.1	3.160954
12.946667	0.1	3.163398
12.948333	0.1	3.168822
12.950000	0.1	3.176928
12.951667	0.1	3.185332
12.953333	0.1	3.191590
12.955000	0.1	3.194273
12.956667	0.1	3.193736
12.958333	0.1	3.191412
12.960000	0.1	3.188789
12.961667	0.1	3.186703
12.963333	0.1	3.186405
12.965000	0.1	3.188610
12.966667	0.1	3.192663
12.968333	0.1	3.196776
12.970000	0.1	3.198803
12.971667	0.1	3.197670
12.973333	0.1	3.193498
12.975000	0.1	3.187835
12.976667	0.1	3.182531
12.978333	0.1	3.178716
12.980000	0.1	3.176749
12.981667	0.1	3.175795
12.983333	0.1	3.174067
12.985000	0.1	3.169239
12.986667	0.1	3.160060
12.988333	0.1	3.146947
12.990000	0.1	3.131628
12.991667	0.1	3.115952
12.993333	0.1	3.100991
12.995000	0.1	3.087342
12.996667	0.1	3.074765
12.998333	0.1	3.062785
13.000000	0.1	3.051281
13.001667	0.1	3.039777
13.003333	0.1	3.026247
13.005000	0.1	3.009141
13.006667	0.1	2.988637
13.008333	0.1	2.966166
13.010000	0.1	2.942920
13.011667	0.1	2.920151
13.013333	0.1	2.898395
13.015000	0.1	2.877295
13.016667	0.1	2.856374
13.018333	0.1	2.835512
13.020000	0.1	2.814531
13.021667	0.1	2.792359
13.023333	0.1	2.768159
13.025000	0.1	2.742112
13.026667	0.1	2.715171
13.028333	0.1	2.688527
13.030000	0.1	2.663255
13.031667	0.1	2.639175
13.033333	0.1	2.615452
13.035000	0.1	2.590597
13.036667	0.1	2.563596
13.038333	0.1	2.534688
13.040000	0.1	2.505660
13.041667	0.1	2.478838
13.043333	0.1	2.455413
13.045000	0.1	2.435148
13.046667	0.1	2.415776
13.048333	0.1	2.395034
13.050000	0.1	2.372801
13.051667	0.1	2.351344
13.053333	0.1	2.332688
13.055000	0.1	2.317131
13.056667	0.1	2.303481
13.058333	0.1	2.290726
13.060000	0.1	2.278209
13.061667	0.1	2.264917
13.063333	0.1	2.249479
13.065000	0.1	2.231419
13.066667	0.1	2.212465
13.068333	0.1	2.195239
13.070000	0.1	2.181411
13.071667	0.1	2.171278
13.073333	0.1	2.164304
13.075000	0.1	2.158940
13.076667	0.1	2.153695
13.078333	0.1	2.147675
13.080000	0.1	2.141059
13.081667	0.1	2.134442
13.083333	0.1	2.128184
13.085000	0.1	2.121687
13.086667	0.1	2.114415
13.088333	0.1	2.107024
13.090000	0.1	2.101064
13.091667	0.1	2.097190
13.093333	0.1	2.095401
13.095000	0.1	2.094627
13.096667	0.1	2.093852
13.098333	0.1	2.092540
13.100000	0.1	2.090931
13.101667	0.1	2.089441
13.103333	0.1	2.088189
13.105000	0.1	2.087057
13.106667	0.1	2.085805
13.108333	0.1	2.084553
13.110000	0.1	2.083421
13.111667	0.1	2.082765
13.113333	0.1	2.083838
13.115000	0.1	2.087593
13.116667	0.1	2.093375
13.118333	0.1	2.098560
13.120000	0.1	2.100945
13.121667	0.1	2.100349
13.123333	0.1	2.098560
13.125000	0.1	2.097607
13.126667	0.1	2.099097
13.128333	0.1	2.103388
13.130000	0.1	2.109707
13.131667	0.1	2.117038
13.133333	0.1	2.125263
13.135000	0.1	2.134144
13.136667	0.1	2.142608
13.138333	0.1	2.149582
13.140000	0.1	2.154887
13.141667	0.1	2.159417
13.143333	0.1	2.163470
13.145000	0.1	2.166867
13.146667	0.1	2.169609
13.148333	0.1	2.172113
13.150000	0.1	2.175152
13.151667	0.1	2.179802
13.153333	0.1	2.186358
13.155000	0.1	2.193511
13.156667	0.1	2.199948
13.158333	0.1	2.205610
13.160000	0.1	2.211094
13.161667	0.1	2.216637
13.163333	0.1	2.222479
13.165000	0.1	2.229154
13.166667	0.1	2.236486
13.168333	0.1	2.243519
13.170000	0.1	2.249718
13.171667	0.1	2.255440
13.173333	0.1	2.261222
13.175000	0.1	2.267122
13.176667	0.1	2.273202
13.178333	0.1	2.279103
13.180000	0.1	2.284467
13.181667	0.1	2.289474
13.183333	0.1	2.294421
13.185000	0.1	2.299011
13.186667	0.1	2.302826
13.188333	0.1	2.306163
13.190000	0.1	2.309799
13.191667	0.1	2.314329
13.193333	0.1	2.320051
13.195000	0.1	2.326965
13.196667	0.1	2.334833
13.198333	0.1	2.342820
13.200000	0.1	2.349794
13.201667	0.1	2.354920
13.203333	0.1	2.358616
13.205000	0.1	2.362073
13.206667	0.1	2.366007
13.208333	0.1	2.370656
13.210000	0.1	2.375960
13.211667	0.1	2.382100
13.213333	0.1	2.389431
13.215000	0.1	2.398014
13.216667	0.1	2.407253
13.218333	0.1	2.416432
13.220000	0.1	2.424121
13.221667	0.1	2.428830
13.223333	0.1	2.430439
13.225000	0.1	2.430141
13.226667	0.1	2.429903
13.228333	0.1	2.430856
13.230000	0.1	2.433419
13.231667	0.1	2.437115
13.233333	0.1	2.441228
13.235000	0.1	2.445400
13.236667	0.1	2.450049
13.238333	0.1	2.455473
13.240000	0.1	2.461255
13.241667	0.1	2.466142
13.243333	0.1	2.469480
13.245000	0.1	2.471686
13.246667	0.1	2.472997
13.248333	0.1	2.473772
13.250000	0.1	2.474725
13.251667	0.1	2.476931
13.253333	0.1	2.481401
13.255000	0.1	2.487660
13.256667	0.1	2.493084
13.258333	0.1	2.494574
13.260000	0.1	2.491295
13.261667	0.1	2.485395
13.263333	0.1	2.479613
13.265000	0.1	2.476156
13.266667	0.1	2.475858
13.268333	0.1	2.478540
13.270000	0.1	2.483666
13.271667	0.1	2.490521
13.273333	0.1	2.498150
13.275000	0.1	2.505303
13.276667	0.1	2.511144
13.278333	0.1	2.515495
13.280000	0.1	2.518356
13.281667	0.1	2.520144
13.283333	0.1	2.521515
13.285000	0.1	2.522767
13.286667	0.1	2.523244
13.288333	0.1	2.523244
13.290000	0.1	2.523899
13.291667	0.1	2.526164
13.293333	0.1	2.530158
13.295000	0.1	2.535403
13.296667	0.1	2.541423
13.298333	0.1	2.547920
13.300000	0.1	2.555132
13.301667	0.1	2.562702
13.303333	0.1	2.570689
13.305000	0.1	2.579093
13.306667	0.1	2.587140
13.308333	0.1	2.593219
13.310000	0.1	2.596975
13.311667	0.1	2.598822
13.313333	0.1	2.600312
13.315000	0.1	2.603293
13.316667	0.1	2.609015
13.318333	0.1	2.616942
13.320000	0.1	2.626062
13.321667	0.1	2.635777
13.323333	0.1	2.645254
13.325000	0.1	2.653420
13.326667	0.1	2.660215
13.328333	0.1	2.666235
13.330000	0.1	2.671838
13.331667	0.1	2.677441
13.333333	0.1	2.684176
13.335000	0.1	2.692998
13.336667	0.1	2.703846
13.338333	0.1	2.716363
13.340000	0.1	2.730012
13.341667	0.1	2.743960
13.343333	0.1	2.757251
13.345000	0.1	2.769709
13.346667	0.1	2.782226
13.348333	0.1	2.795756
13.350000	0.1	2.809882
13.351667	0.1	2.823353
13.353333	0.1	2.835334
13.355000	0.1	2.846658
13.356667	0.1	2.859116
13.358333	0.1	2.873719
13.360000	0.1	2.890527
13.361667	0.1	2.909362
13.363333	0.1	2.929509
13.365000	0.1	2.950192
13.366667	0.1	2.970874
13.368333	0.1	2.991915
13.370000	0.1	3.013730
13.371667	0.1	3.036559
13.373333	0.1	3.060401
13.375000	0.1	3.084541
13.376667	0.1	3.107906
13.378333	0.1	3.130973
13.380000	0.1	3.155053
13.381667	0.1	3.180921
13.383333	0.1	3.208518
13.385000	0.1	3.237784
13.386667	0.1	3.268838
13.388333	0.1	3.301442
13.390000	0.1	3.334165
13.391667	0.1	3.365517
13.393333	0.1	3.395200
13.395000	0.1	3.424108
13.396667	0.1	3.453911
13.398333	0.1	3.485680
13.400000	0.1	3.519476
13.401667	0.1	3.554225
13.403333	0.1	3.589213
13.405000	0.1	3.624380
13.406667	0.1	3.659308
13.408333	0.1	3.693283
13.410000	0.1	3.726602
13.411667	0.1	3.760517
13.413333	0.1	3.795207
13.415000	0.1	3.829301
13.416667	0.1	3.861428
13.418333	0.1	3.892005
13.420000	0.1	3.922463
13.421667	0.1	3.953696
13.423333	0.1	3.985465
13.425000	0.1	4.017532
13.426667	0.1	4.050017
13.428333	0.1	4.082620
13.430000	0.1	4.114032
13.431667	0.1	4.142881
13.433333	0.1	4.168928
13.435000	0.1	4.192770
13.436667	0.1	4.215479
13.438333	0.1	4.237294
13.440000	0.1	4.257918
13.441667	0.1	4.276634
13.443333	0.1	4.293919
13.445000	0.1	4.311025
13.446667	0.1	4.328549
13.448333	0.1	4.345775
13.450000	0.1	4.362047
13.451667	0.1	4.377425
13.453333	0.1	4.391551
13.455000	0.1	4.403413
13.456667	0.1	4.412473
13.458333	0.1	4.418671
13.460000	0.1	4.422367
13.461667	0.1	4.425466
13.463333	0.1	4.430712
13.465000	0.1	4.439175
13.466667	0.1	4.449129
13.468333	0.1	4.457891
13.470000	0.1	4.464507
13.471667	0.1	4.469157
13.473333	0.1	4.472018
13.475000	0.1	4.472912
13.476667	0.1	4.472614
13.478333	0.1	4.472018
13.480000	0.1	4.470885
13.481667	0.1	4.468382
13.483333	0.1	4.464746
13.485000	0.1	4.460633
13.486667	0.1	4.456461
13.488333	0.1	4.451990
13.490000	0.1	4.447162
13.491667	0.1	4.442275
13.493333	0.1	4.437506
13.495000	0.1	4.431963
13.496667	0.1	4.424572
13.498333	0.1	4.415095
13.500000	0.1	4.404187
13.501667	0.1	4.392863
13.503333	0.1	4.382015
13.505000	0.1	4.371524
13.506667	0.1	4.360438
13.508333	0.1	4.347623
13.510000	0.1	4.332364
13.511667	0.1	4.314959
13.513333	0.1	4.297197
13.515000	0.1	4.280865
13.516667	0.1	4.266441
13.518333	0.1	4.252613
13.520000	0.1	4.236937
13.521667	0.1	4.217625
13.523333	0.1	4.194260
13.525000	0.1	4.168451
13.526667	0.1	4.143119
13.528333	0.1	4.120350
13.530000	0.1	4.099369
13.531667	0.1	4.077792
13.533333	0.1	4.053176
13.535000	0.1	4.024625
13.536667	0.1	3.992141
13.538333	0.1	3.956855
13.540000	0.1	3.920317
13.541667	0.1	3.883958
13.543333	0.1	3.848791
13.545000	0.1	3.815234
13.546667	0.1	3.783763
13.548333	0.1	3.753424
13.550000	0.1	3.722489
13.551667	0.1	3.689587
13.553333	0.1	3.654540
13.555000	0.1	3.617883
13.556667	0.1	3.580332
13.558333	0.1	3.542543
13.560000	0.1	3.505945
13.561667	0.1	3.471673
13.563333	0.1	3.438771
13.565000	0.1	3.404975
13.566667	0.1	3.368616
13.568333	0.1	3.329933
13.570000	0.1	3.290177
13.571667	0.1	3.250182
13.573333	0.1	3.210306
13.575000	0.1	3.170848
13.576667	0.1	3.131867
13.578333	0.1	3.093481
13.580000	0.1	3.056050
13.581667	0.1	3.019691
13.583333	0.1	2.984405
13.585000	0.1	2.950669
13.586667	0.1	2.919555
13.588333	0.1	2.891421
13.590000	0.1	2.865195
13.591667	0.1	2.839685
13.593333	0.1	2.813876
13.595000	0.1	2.787590
13.596667	0.1	2.760708
13.598333	0.1	2.733112
13.600000	0.1	2.704859
13.601667	0.1	2.676606
13.603333	0.1	2.649367
13.605000	0.1	2.624035
13.606667	0.1	2.601206
13.608333	0.1	2.580345
13.610000	0.1	2.560318
13.611667	0.1	2.539814
13.613333	0.1	2.518416
13.615000	0.1	2.497554
13.616667	0.1	2.478898
13.618333	0.1	2.462328
13.620000	0.1	2.447069
13.621667	0.1	2.432466
13.623333	0.1	2.417863
13.625000	0.1	2.402902
13.626667	0.1	2.388120
13.628333	0.1	2.374351
13.630000	0.1	2.361715
13.631667	0.1	2.350092
13.633333	0.1	2.338827
13.635000	0.1	2.327621
13.636667	0.1	2.317011
13.638333	0.1	2.307534
13.640000	0.1	2.298653
13.641667	0.1	2.290189
13.643333	0.1	2.282500
13.645000	0.1	2.275825
13.646667	0.1	2.269328
13.648333	0.1	2.261579
13.650000	0.1	2.252340
13.651667	0.1	2.243042
13.653333	0.1	2.234697
13.655000	0.1	2.227366
13.656667	0.1	2.221048
13.658333	0.1	2.215803
13.660000	0.1	2.211034
13.661667	0.1	2.205730
13.663333	0.1	2.199233
13.665000	0.1	2.192319
13.666667	0.1	2.186775
13.668333	0.1	2.183199
13.670000	0.1	2.180696
13.671667	0.1	2.177835
13.673333	0.1	2.174437
13.675000	0.1	2.171040
13.676667	0.1	2.168119
13.678333	0.1	2.165556
13.680000	0.1	2.163291
13.681667	0.1	2.161801
13.683333	0.1	2.161503
13.685000	0.1	2.162039
13.686667	0.1	2.162874
13.688333	0.1	2.163649
13.690000	0.1	2.164304
13.691667	0.1	2.164304
13.693333	0.1	2.162576
13.695000	0.1	2.158821
13.696667	0.1	2.153695
13.698333	0.1	2.148628
13.700000	0.1	2.144754
13.701667	0.1	2.142847
13.703333	0.1	2.142728
13.705000	0.1	2.142906
13.706667	0.1	2.141655
13.708333	0.1	2.138794
13.710000	0.1	2.136171
13.711667	0.1	2.136290
13.713333	0.1	2.140343
13.715000	0.1	2.147436
13.716667	0.1	2.155185
13.718333	0.1	2.160669
13.720000	0.1	2.162159
13.721667	0.1	2.160728
13.723333	0.1	2.158761
13.725000	0.1	2.158284
13.726667	0.1	2.160132
13.728333	0.1	2.163887
13.730000	0.1	2.167940
13.731667	0.1	2.169907
13.733333	0.1	2.169013
13.735000	0.1	2.166510
13.736667	0.1	2.164364
13.738333	0.1	2.164006
13.740000	0.1	2.165556
13.741667	0.1	2.167702
13.743333	0.1	2.168834
13.745000	0.1	2.169550
13.746667	0.1	2.171934
13.748333	0.1	2.176881
13.750000	0.1	2.183199
13.751667	0.1	2.189100
13.753333	0.1	2.193511
13.755000	0.1	2.196074
13.756667	0.1	2.197921
13.758333	0.1	2.200902
13.760000	0.1	2.205908
13.761667	0.1	2.212405
13.763333	0.1	2.219081
13.765000	0.1	2.224326
13.766667	0.1	2.227247
13.768333	0.1	2.228260
13.770000	0.1	2.229035
13.771667	0.1	2.231121
13.773333	0.1	2.234757
13.775000	0.1	2.239108
13.776667	0.1	2.242625
13.778333	0.1	2.243877
13.780000	0.1	2.242446
13.781667	0.1	2.239347
13.783333	0.1	2.236605
13.785000	0.1	2.235830
13.786667	0.1	2.238274
13.788333	0.1	2.244055
13.790000	0.1	2.251208
13.791667	0.1	2.256632
13.793333	0.1	2.258361
13.795000	0.1	2.256990
13.796667	0.1	2.255380
13.798333	0.1	2.255261
13.800000	0.1	2.256751
13.801667	0.1	2.259433
13.803333	0.1	2.263606
13.805000	0.1	2.268672
13.806667	0.1	2.272427
13.808333	0.1	2.273500
13.810000	0.1	2.272606
13.811667	0.1	2.271295
13.813333	0.1	2.270758
13.815000	0.1	2.271474
13.816667	0.1	2.273083
13.818333	0.1	2.275169
13.820000	0.1	2.278149
13.821667	0.1	2.282441
13.823333	0.1	2.287388
13.825000	0.1	2.291322
13.826667	0.1	2.293050
13.828333	0.1	2.292931
13.830000	0.1	2.292156
13.831667	0.1	2.291918
13.833333	0.1	2.292335
13.835000	0.1	2.292752
13.836667	0.1	2.292395
13.838333	0.1	2.291739
13.840000	0.1	2.291799
13.841667	0.1	2.293229
13.843333	0.1	2.295137
13.845000	0.1	2.295792
13.846667	0.1	2.294064
13.848333	0.1	2.290309
13.850000	0.1	2.285898
13.851667	0.1	2.282858
13.853333	0.1	2.282858
13.855000	0.1	2.285957
13.856667	0.1	2.290189
13.858333	0.1	2.292991
13.860000	0.1	2.292991
13.861667	0.1	2.291262
13.863333	0.1	2.289832
13.865000	0.1	2.289772
13.866667	0.1	2.290547
13.868333	0.1	2.291620
13.870000	0.1	2.292752
13.871667	0.1	2.293885
13.873333	0.1	2.294362
13.875000	0.1	2.293646
13.876667	0.1	2.291739
13.878333	0.1	2.289593
13.880000	0.1	2.288044
13.881667	0.1	2.287805
13.883333	0.1	2.288699
13.885000	0.1	2.289355
13.886667	0.1	2.288461
13.888333	0.1	2.286434
13.890000	0.1	2.284706
13.891667	0.1	2.283931
13.893333	0.1	2.283812
13.895000	0.1	2.284348
13.896667	0.1	2.286315
13.898333	0.1	2.290070
13.900000	0.1	2.294600
13.901667	0.1	2.298415
13.903333	0.1	2.300143
13.905000	0.1	2.299070
13.906667	0.1	2.296150
13.908333	0.1	2.293289
13.910000	0.1	2.291858
13.911667	0.1	2.291978
13.913333	0.1	2.292812
13.915000	0.1	2.293587
13.916667	0.1	2.293766
13.918333	0.1	2.293289
13.920000	0.1	2.292156
13.921667	0.1	2.290666
13.923333	0.1	2.289832
13.925000	0.1	2.290845
13.926667	0.1	2.293766
13.928333	0.1	2.297044
13.930000	0.1	2.299130
13.931667	0.1	2.299667
13.933333	0.1	2.299249
13.935000	0.1	2.298296
13.936667	0.1	2.296746
13.938333	0.1	2.295077
13.940000	0.1	2.294660
13.941667	0.1	2.296388
13.943333	0.1	2.299786
13.945000	0.1	2.303064
13.946667	0.1	2.304912
13.948333	0.1	2.304971
13.950000	0.1	2.303958
13.951667	0.1	2.303004
13.953333	0.1	2.302885
13.955000	0.1	2.304077
13.956667	0.1	2.307058
13.958333	0.1	2.311766
13.960000	0.1	2.317369
13.961667	0.1	2.321899
13.963333	0.1	2.323449
13.965000	0.1	2.321661
13.966667	0.1	2.317846
13.968333	0.1	2.314150
13.970000	0.1	2.312362
13.971667	0.1	2.312899
13.973333	0.1	2.315760
13.975000	0.1	2.320111
13.976667	0.1	2.325595
13.978333	0.1	2.332091
13.980000	0.1	2.339006
13.981667	0.1	2.344370
13.983333	0.1	2.346933
13.985000	0.1	2.347410
13.986667	0.1	2.347469
13.988333	0.1	2.347887
13.990000	0.1	2.349019
13.991667	0.1	2.351642
13.993333	0.1	2.356470
13.995000	0.1	2.362549
13.996667	0.1	2.367973
13.998333	0.1	2.371788
14.000000	0.1	2.374351
14.001667	0.1	2.376497
14.003333	0.1	2.378523
14.005000	0.1	2.380371
14.006667	0.1	2.382100
14.008333	0.1	2.383590
14.010000	0.1	2.385259
14.011667	0.1	2.387643
14.013333	0.1	2.391100
14.015000	0.1	2.395451
14.016667	0.1	2.400041
14.018333	0.1	2.404809
14.020000	0.1	2.410233
14.021667	0.1	2.416372
14.023333	0.1	2.422810
14.025000	0.1	2.429426
14.026667	0.1	2.436221
14.028333	0.1	2.442897
14.030000	0.1	2.448261
14.031667	0.1	2.451599
14.033333	0.1	2.454102
14.035000	0.1	2.457202
14.036667	0.1	2.460897
14.038333	0.1	2.464056
14.040000	0.1	2.466679
14.041667	0.1	2.469480
14.043333	0.1	2.473772
14.045000	0.1	2.480745
14.046667	0.1	2.490521
14.048333	0.1	2.501369
14.050000	0.1	2.511561
14.051667	0.1	2.519965
14.053333	0.1	2.526045
14.055000	0.1	2.530277
14.056667	0.1	2.534092
14.058333	0.1	2.538920
14.060000	0.1	2.545774
14.061667	0.1	2.554298
14.063333	0.1	2.563477
14.065000	0.1	2.572656
14.066667	0.1	2.582073
14.068333	0.1	2.592087
14.070000	0.1	2.601803
14.071667	0.1	2.609968
14.073333	0.1	2.616227
14.075000	0.1	2.620757
14.076667	0.1	2.623379
14.078333	0.1	2.625168
14.080000	0.1	2.628982
14.081667	0.1	2.636552
14.083333	0.1	2.647221
14.085000	0.1	2.658785
14.086667	0.1	2.669573
14.088333	0.1	2.678514
14.090000	0.1	2.684713
14.091667	0.1	2.688766
14.093333	0.1	2.692521
14.095000	0.1	2.697587
14.096667	0.1	2.704144
14.098333	0.1	2.711654
14.100000	0.1	2.719164
14.101667	0.1	2.725542
14.103333	0.1	2.729774
14.105000	0.1	2.731562
14.106667	0.1	2.732217
14.108333	0.1	2.734363
14.110000	0.1	2.739906
14.111667	0.1	2.748788
14.113333	0.1	2.759040
14.115000	0.1	2.768517
14.116667	0.1	2.775908
14.118333	0.1	2.780676
14.120000	0.1	2.783299
14.121667	0.1	2.784968
14.123333	0.1	2.786994
14.125000	0.1	2.790213
14.126667	0.1	2.794326
14.128333	0.1	2.798736
14.130000	0.1	2.803445
14.131667	0.1	2.809167
14.133333	0.1	2.816379
14.135000	0.1	2.825082
14.136667	0.1	2.834261
14.138333	0.1	2.841771
14.140000	0.1	2.845943
14.141667	0.1	2.846599
14.143333	0.1	2.844751
14.145000	0.1	2.841950
14.146667	0.1	2.839625
14.148333	0.1	2.838612
14.150000	0.1	2.839267
14.151667	0.1	2.842307
14.153333	0.1	2.847374
14.155000	0.1	2.853036
14.156667	0.1	2.857745
14.158333	0.1	2.860964
14.160000	0.1	2.863586
14.161667	0.1	2.866507
14.163333	0.1	2.869785
14.165000	0.1	2.873004
14.166667	0.1	2.875447
14.168333	0.1	2.877176
14.170000	0.1	2.879262
14.171667	0.1	2.882362
14.173333	0.1	2.885938
14.175000	0.1	2.889395
14.176667	0.1	2.892792
14.178333	0.1	2.895951
14.180000	0.1	2.898812
14.181667	0.1	2.901316
14.183333	0.1	2.904058
14.185000	0.1	2.907276
14.186667	0.1	2.909780
14.188333	0.1	2.909899
14.190000	0.1	2.907634
14.191667	0.1	2.904952
14.193333	0.1	2.904058
14.195000	0.1	2.905786
14.196667	0.1	2.909243
14.198333	0.1	2.912522
14.200000	0.1	2.914488
14.201667	0.1	2.914846
14.203333	0.1	2.914250
14.205000	0.1	2.913416
14.206667	0.1	2.913118
14.208333	0.1	2.913475
14.210000	0.1	2.914071
14.211667	0.1	2.914608
14.213333	0.1	2.916038
14.215000	0.1	2.919495
14.216667	0.1	2.924383
14.218333	0.1	2.928853
14.220000	0.1	2.931953
14.221667	0.1	2.934814
14.223333	0.1	2.939046
14.225000	0.1	2.945125
14.226667	0.1	2.952039
14.228333	0.1	2.958119
14.230000	0.1	2.962053
14.231667	0.1	2.963484
14.233333	0.1	2.963305
14.235000	0.1	2.963185
14.236667	0.1	2.965331
14.238333	0.1	2.971232
14.240000	0.1	2.980828
14.241667	0.1	2.991855
14.243333	0.1	3.000975
14.245000	0.1	3.007174
14.246667	0.1	3.012061
14.248333	0.1	3.017187
14.250000	0.1	3.022075
14.251667	0.1	3.026307
14.253333	0.1	3.030896
14.255000	0.1	3.036678
14.256667	0.1	3.043056
14.258333	0.1	3.048837
14.260000	0.1	3.053725
14.261667	0.1	3.059209
14.263333	0.1	3.066838
14.265000	0.1	3.076434
14.266667	0.1	3.086865
14.268333	0.1	3.097654
14.270000	0.1	3.108621
14.271667	0.1	3.119052
14.273333	0.1	3.128112
14.275000	0.1	3.134847
14.276667	0.1	3.139138
14.278333	0.1	3.142238
14.280000	0.1	3.145158
14.281667	0.1	3.148079
14.283333	0.1	3.151536
14.285000	0.1	3.156245
14.286667	0.1	3.161729
14.288333	0.1	3.166139
14.290000	0.1	3.168702
14.291667	0.1	3.169775
14.293333	0.1	3.170133
14.295000	0.1	3.170431
14.296667	0.1	3.171563
14.298333	0.1	3.174007
14.300000	0.1	3.177226
14.301667	0.1	3.180146
14.303333	0.1	3.182233
14.305000	0.1	3.183484
14.306667	0.1	3.184259
14.308333	0.1	3.184617
14.310000	0.1	3.184200
14.311667	0.1	3.183186
14.313333	0.1	3.182173
14.315000	0.1	3.182054
14.316667	0.1	3.182888
14.318333	0.1	3.184021
14.320000	0.1	3.184796
14.321667	0.1	3.185332
14.323333	0.1	3.186226
14.325000	0.1	3.187597
14.326667	0.1	3.189326
14.328333	0.1	3.190994
14.330000	0.1	3.191948
14.331667	0.1	3.191769
14.333333	0.1	3.190518
14.335000	0.1	3.188610
14.336667	0.1	3.186584
14.338333	0.1	3.184676
14.340000	0.1	3.183186
14.341667	0.1	3.182471
14.343333	0.1	3.182948
14.345000	0.1	3.183544
14.346667	0.1	3.183305
14.348333	0.1	3.182292
14.350000	0.1	3.181279
14.351667	0.1	3.180623
14.353333	0.1	3.180027
14.355000	0.1	3.179550
14.356667	0.1	3.179550
14.358333	0.1	3.180444
14.360000	0.1	3.182471
14.361667	0.1	3.185332
14.363333	0.1	3.187955
14.365000	0.1	3.189147
14.366667	0.1	3.188908
14.368333	0.1	3.188670
14.370000	0.1	3.189862
14.371667	0.1	3.192842
14.373333	0.1	3.197074
14.375000	0.1	3.202319
14.376667	0.1	3.208459
14.378333	0.1	3.214896
14.380000	0.1	3.220141
14.381667	0.1	3.223419
14.383333	0.1	3.225506
14.385000	0.1	3.227174
14.386667	0.1	3.229380
14.388333	0.1	3.233910
14.390000	0.1	3.242850
14.391667	0.1	3.255904
14.393333	0.1	3.270447
14.395000	0.1	3.283680
14.396667	0.1	3.294230
14.398333	0.1	3.302336
14.400000	0.1	3.309131
14.401667	0.1	3.316283
14.403333	0.1	3.324509
14.405000	0.1	3.333688
14.406667	0.1	3.343463
14.408333	0.1	3.353834
14.410000	0.1	3.365100
14.411667	0.1	3.377319
14.413333	0.1	3.390491
14.415000	0.1	3.404260
14.416667	0.1	3.418386
14.418333	0.1	3.432393
14.420000	0.1	3.445924
14.421667	0.1	3.458381
14.423333	0.1	3.469348
14.425000	0.1	3.479183
14.426667	0.1	3.489793
14.428333	0.1	3.502548
14.430000	0.1	3.517032
14.431667	0.1	3.531456
14.433333	0.1	3.544569
14.435000	0.1	3.556431
14.436667	0.1	3.567875
14.438333	0.1	3.579736
14.440000	0.1	3.592432
14.441667	0.1	3.605843
14.443333	0.1	3.620208
14.445000	0.1	3.635586
14.446667	0.1	3.651679
14.448333	0.1	3.667474
14.450000	0.1	3.682018
14.451667	0.1	3.695190
14.453333	0.1	3.708065
14.455000	0.1	3.721714
14.456667	0.1	3.735960
14.458333	0.1	3.750086
14.460000	0.1	3.764034
14.461667	0.1	3.778696
14.463333	0.1	3.795028
14.465000	0.1	3.812731
14.466667	0.1	3.830254
14.468333	0.1	3.846050
14.470000	0.1	3.859997
14.471667	0.1	3.873468
14.473333	0.1	3.888428
14.475000	0.1	3.905475
14.476667	0.1	3.924251
14.478333	0.1	3.944159
14.480000	0.1	3.964246
14.481667	0.1	3.983677
14.483333	0.1	4.002989
14.485000	0.1	4.023373
14.486667	0.1	4.045308
14.488333	0.1	4.068315
14.490000	0.1	4.091978
14.491667	0.1	4.117072
14.493333	0.1	4.144252
14.495000	0.1	4.172921
14.496667	0.1	4.201234
14.498333	0.1	4.227937
14.500000	0.1	4.253149
14.501667	0.1	4.278422
14.503333	0.1	4.305840
14.505000	0.1	4.337251
14.506667	0.1	4.373014
14.508333	0.1	4.411936
14.510000	0.1	4.451990
14.511667	0.1	4.491926
14.513333	0.1	4.531503
14.515000	0.1	4.572153
14.516667	0.1	4.615605
14.518333	0.1	4.662454
14.520000	0.1	4.711867
14.521667	0.1	4.762411
14.523333	0.1	4.813075
14.525000	0.1	4.863441
14.526667	0.1	4.914224
14.528333	0.1	4.967034
14.530000	0.1	5.023361
14.531667	0.1	5.084098
14.533333	0.1	5.149722
14.535000	0.1	5.219937
14.536667	0.1	5.293548
14.538333	0.1	5.369366
14.540000	0.1	5.446732
14.541667	0.1	5.525232
14.543333	0.1	5.604923
14.545000	0.1	5.685926
14.546667	0.1	5.768359
14.548333	0.1	5.852759
14.550000	0.1	5.940318
14.551667	0.1	6.032348
14.553333	0.1	6.129682
14.555000	0.1	6.231428
14.556667	0.1	6.336034
14.558333	0.1	6.441653
14.560000	0.1	6.546796
14.561667	0.1	6.651283
14.563333	0.1	6.755889
14.565000	0.1	6.861866
14.566667	0.1	6.970048
14.568333	0.1	7.081330
14.570000	0.1	7.195771
14.571667	0.1	7.311881
14.573333	0.1	7.428229
14.575000	0.1	7.545174
14.576667	0.1	7.664860
14.578333	0.1	7.789135
14.580000	0.1	7.917285
14.581667	0.1	8.046687
14.583333	0.1	8.174301
14.585000	0.1	8.298159
14.586667	0.1	8.418143
14.588333	0.1	8.535803
14.590000	0.1	8.653880
14.591667	0.1	8.774341
14.593333	0.1	8.897424
14.595000	0.1	9.021819
14.596667	0.1	9.145856
14.598333	0.1	9.269298
14.600000	0.1	9.391964
14.601667	0.1	9.512544
14.603333	0.1	9.628833
14.605000	0.1	9.740294
14.606667	0.1	9.848416
14.608333	0.1	9.954692
14.610000	0.1	10.059119
14.611667	0.1	10.160626
14.613333	0.1	10.257245
14.615000	0.1	10.347307
14.616667	0.1	10.429919
14.618333	0.1	10.506035
14.620000	0.1	10.577739
14.621667	0.1	10.646821
14.623333	0.1	10.714055
14.625000	0.1	10.779322
14.626667	0.1	10.841251
14.628333	0.1	10.897637
14.630000	0.1	10.946155
14.631667	0.1	10.985196
14.633333	0.1	11.015952
14.635000	0.1	11.041523
14.636667	0.1	11.064053
14.638333	0.1	11.083604
14.640000	0.1	11.098982
14.641667	0.1	11.109412
14.643333	0.1	11.114240
14.645000	0.1	11.112571
14.646667	0.1	11.103631
14.648333	0.1	11.087835
14.650000	0.1	11.066735
14.651667	0.1	11.041344
14.653333	0.1	11.012197
14.655000	0.1	10.979415
14.656667	0.1	10.943056
14.658333	0.1	10.902644
14.660000	0.1	10.857225
14.661667	0.1	10.806204
14.663333	0.1	10.749698
14.665000	0.1	10.688604
14.666667	0.1	10.623634
14.668333	0.1	10.555208
14.670000	0.1	10.483742
14.671667	0.1	10.409117
14.673333	0.1	10.330737
14.675000	0.1	10.248066
14.676667	0.1	10.161579
14.678333	0.1	10.072590
14.680000	0.1	9.983063
14.681667	0.1	9.894074
14.683333	0.1	9.805084
14.685000	0.1	9.714664
14.686667	0.1	9.621978
14.688333	0.1	9.527326
14.690000	0.1	9.432436
14.691667	0.1	9.339095
14.693333	0.1	9.248078
14.695000	0.1	9.158671
14.696667	0.1	9.069682
14.698333	0.1	8.980156
14.700000	0.1	8.890749
14.701667	0.1	8.803666
14.703333	0.1	8.719862
14.705000	0.1	8.638680
14.706667	0.1	8.559049
14.708333	0.1	8.480430
14.710000	0.1	8.402229
14.711667	0.1	8.324504
14.713333	0.1	8.248330
14.715000	0.1	8.174301
14.716667	0.1	8.102358
14.718333	0.1	8.032561
14.720000	0.1	7.965744
14.721667	0.1	7.902146
14.723333	0.1	7.841588
14.725000	0.1	7.783533
14.726667	0.1	7.728279
14.728333	0.1	7.675827
14.730000	0.1	7.625282
14.731667	0.1	7.575512
14.733333	0.1	7.525981
14.735000	0.1	7.476926
14.736667	0.1	7.429183
14.738333	0.1	7.383645
14.740000	0.1	7.340074
14.741667	0.1	7.297576
14.743333	0.1	7.256329
14.745000	0.1	7.217884
14.746667	0.1	7.183135
14.748333	0.1	7.151425
14.750000	0.1	7.121146
14.751667	0.1	7.090867
14.753333	0.1	7.060588
14.755000	0.1	7.030309
14.756667	0.1	6.999314
14.758333	0.1	6.967128
14.760000	0.1	6.935299
14.761667	0.1	6.906093
14.763333	0.1	6.880284
14.765000	0.1	6.857336
14.766667	0.1	6.835521
14.768333	0.1	6.813348
14.770000	0.1	6.790579
14.771667	0.1	6.768108
14.773333	0.1	6.746650
14.775000	0.1	6.725789
14.776667	0.1	6.704569
14.778333	0.1	6.682277
14.780000	0.1	6.658733
14.781667	0.1	6.634415
14.783333	0.1	6.610692
14.785000	0.1	6.589353
14.786667	0.1	6.571353
14.788333	0.1	6.556392
14.790000	0.1	6.543279
14.791667	0.1	6.530345
14.793333	0.1	6.515861
14.795000	0.1	6.498754
14.796667	0.1	6.479085
14.798333	0.1	6.457329
14.800000	0.1	6.434858
14.801667	0.1	6.413341
14.803333	0.1	6.393433
14.805000	0.1	6.374598
14.806667	0.1	6.356717
14.808333	0.1	6.341160
14.810000	0.1	6.329179
14.811667	0.1	6.320477
14.813333	0.1	6.312669
14.815000	0.1	6.302596
14.816667	0.1	6.289065
14.818333	0.1	6.273151
14.820000	0.1	6.256462
14.821667	0.1	6.240249
14.823333	0.1	6.225348
14.825000	0.1	6.211818
14.826667	0.1	6.199003
14.828333	0.1	6.186128
14.830000	0.1	6.173134
14.831667	0.1	6.160736
14.833333	0.1	6.148816
14.835000	0.1	6.135583
14.836667	0.1	6.119132
14.838333	0.1	6.098867
14.840000	0.1	6.075621
14.841667	0.1	6.051124
14.843333	0.1	6.027282
14.845000	0.1	6.005526
14.846667	0.1	5.985618
14.848333	0.1	5.966604
14.850000	0.1	5.947650
14.851667	0.1	5.928278
14.853333	0.1	5.907894
14.855000	0.1	5.886078
14.856667	0.1	5.863130
14.858333	0.1	5.839646
14.860000	0.1	5.816520
14.861667	0.1	5.794704
14.863333	0.1	5.774498
14.865000	0.1	5.754948
14.866667	0.1	5.734504
14.868333	0.1	5.712331
14.870000	0.1	5.689025
14.871667	0.1	5.666018
14.873333	0.1	5.643964
14.875000	0.1	5.622506
14.876667	0.1	5.600214
14.878333	0.1	5.575896
14.880000	0.1	5.549550
14.881667	0.1	5.522311
14.883333	0.1	5.496025
14.885000	0.1	5.472482
14.886667	0.1	5.452335
14.888333	0.1	5.434990
14.890000	0.1	5.418957
14.891667	0.1	5.403042
14.893333	0.1	5.386472
14.895000	0.1	5.368889
14.896667	0.1	5.350292
14.898333	0.1	5.330980
14.900000	0.1	5.311549
14.901667	0.1	5.293370
14.903333	0.1	5.278290
14.905000	0.1	5.266011
14.906667	0.1	5.254269
14.908333	0.1	5.241573
14.910000	0.1	5.228758
14.911667	0.1	5.218268
14.913333	0.1	5.211711
14.915000	0.1	5.208910
14.916667	0.1	5.208075
14.918333	0.1	5.207479
14.920000	0.1	5.206406
14.921667	0.1	5.204976
14.923333	0.1	5.204141
14.925000	0.1	5.205751
14.926667	0.1	5.211115
14.928333	0.1	5.220235
14.930000	0.1	5.231023
14.931667	0.1	5.240679
14.933333	0.1	5.247593
14.935000	0.1	5.253017
14.936667	0.1	5.259574
14.938333	0.1	5.269349
14.940000	0.1	5.283416
14.941667	0.1	5.302251
14.943333	0.1	5.324900
14.945000	0.1	5.348683
14.946667	0.1	5.371094
14.948333	0.1	5.391598
14.950000	0.1	5.411685
14.951667	0.1	5.433739
14.953333	0.1	5.458773
14.955000	0.1	5.486548
14.956667	0.1	5.516172
14.958333	0.1	5.547107
14.960000	0.1	5.578757
14.961667	0.1	5.609751
14.963333	0.1	5.639077
14.965000	0.1	5.666912
14.966667	0.1	5.694807
14.968333	0.1	5.724490
14.970000	0.1	5.757094
14.971667	0.1	5.792141
14.973333	0.1	5.828202
14.975000	0.1	5.864025
14.976667	0.1	5.898893
14.978333	0.1	5.932153
14.980000	0.1	5.963326
14.981667	0.1	5.992949
14.983333	0.1	6.022573
14.985000	0.1	6.054044
14.986667	0.1	6.087542
14.988333	0.1	6.120623
14.990000	0.1	6.149829
14.991667	0.1	6.173194
14.993333	0.1	6.191612
14.995000	0.1	6.207884
14.996667	0.1	6.225169
14.998333	0.1	6.245911
15.000000	0.1	6.270528
15.001667	0.1	6.297768
15.003333	0.1	6.325484
15.005000	0.1	6.351173
15.006667	0.1	6.372989
15.008333	0.1	6.390274
15.010000	0.1	6.403447
15.011667	0.1	6.413937
15.013333	0.1	6.423414
15.015000	0.1	6.433249
15.016667	0.1	6.443739
15.018333	0.1	6.454826
15.020000	0.1	6.466449
15.021667	0.1	6.477714
15.023333	0.1	6.487549
15.025000	0.1	6.494761
15.026667	0.1	6.498814
15.028333	0.1	6.500185
15.030000	0.1	6.500781
15.031667	0.1	6.502867
15.033333	0.1	6.506741
15.035000	0.1	6.511033
15.036667	0.1	6.513477
15.038333	0.1	6.512046
15.040000	0.1	6.506741
15.041667	0.1	6.500185
15.043333	0.1	6.495297
15.045000	0.1	6.493032
15.046667	0.1	6.492734
15.048333	0.1	6.493092
15.050000	0.1	6.493092
15.051667	0.1	6.491781
15.053333	0.1	6.488562
15.055000	0.1	6.483794
15.056667	0.1	6.478370
15.058333	0.1	6.473720
15.060000	0.1	6.471336
15.061667	0.1	6.471634
15.063333	0.1	6.473959
15.065000	0.1	6.477476
15.066667	0.1	6.481350
15.068333	0.1	6.484032
15.070000	0.1	6.484449
15.071667	0.1	6.483496
15.073333	0.1	6.482959
15.075000	0.1	6.484092
15.076667	0.1	6.487906
15.078333	0.1	6.494582
15.080000	0.1	6.503463
15.081667	0.1	6.512881
15.083333	0.1	6.521523
15.085000	0.1	6.529510
15.086667	0.1	6.538630
15.088333	0.1	6.550968
15.090000	0.1	6.567717
15.091667	0.1	6.588519
15.093333	0.1	6.612122
15.095000	0.1	6.637216
15.096667	0.1	6.662369
15.098333	0.1	6.686151
15.100000	0.1	6.708682
15.101667	0.1	6.731689
15.103333	0.1	6.758094
15.105000	0.1	6.789506
15.106667	0.1	6.825209
15.108333	0.1	6.863118
15.110000	0.1	6.901980
15.111667	0.1	6.940961
15.113333	0.1	6.980241
15.115000	0.1	7.021130
15.116667	0.1	7.065297
15.118333	0.1	7.112980
15.120000	0.1	7.163227
15.121667	0.1	7.214547
15.123333	0.1	7.265866
15.125000	0.1	7.317722
15.126667	0.1	7.372261
15.128333	0.1	7.431806
15.130000	0.1	7.497132
15.131667	0.1	7.566810
15.133333	0.1	7.638216
15.135000	0.1	7.708312
15.136667	0.1	7.776261
15.138333	0.1	7.844031
15.140000	0.1	7.915259
15.141667	0.1	7.992149
15.143333	0.1	8.074344
15.145000	0.1	8.159876
15.146667	0.1	8.247495
15.148333	0.1	8.336485
15.150000	0.1	8.426786
15.151667	0.1	8.518816
15.153333	0.1	8.613110
15.155000	0.1	8.709848
15.156667	0.1	8.809746
15.158333	0.1	8.913339
15.160000	0.1	9.020210
15.161667	0.1	9.129286
15.163333	0.1	9.240211
15.165000	0.1	9.353817
15.166667	0.1	9.470881
15.168333	0.1	9.591580
15.170000	0.1	9.715200
15.171667	0.1	9.840310
15.173333	0.1	9.966136
15.175000	0.1	10.093094
15.176667	0.1	10.221840
15.178333	0.1	10.351599
15.180000	0.1	10.480047
15.181667	0.1	10.604978
15.183333	0.1	10.726691
15.185000	0.1	10.848106
15.186667	0.1	10.972322
15.188333	0.1	11.100352
15.190000	0.1	11.230827
15.191667	0.1	11.360765
15.193333	0.1	11.487365
15.195000	0.1	11.609853
15.196667	0.1	11.728705
15.198333	0.1	11.844338
15.200000	0.1	11.956156
15.201667	0.1	12.062729
15.203333	0.1	12.163163
15.205000	0.1	12.258113
15.206667	0.1	12.349070
15.208333	0.1	12.437404
15.210000	0.1	12.523652
15.211667	0.1	12.607575
15.213333	0.1	12.688936
15.215000	0.1	12.767196
15.216667	0.1	12.840927
15.218333	0.1	12.908221
15.220000	0.1	12.967826
15.221667	0.1	13.019920
15.223333	0.1	13.066054
15.225000	0.1	13.107718
15.226667	0.1	13.145209
15.228333	0.1	13.178171
15.230000	0.1	13.205231
15.231667	0.1	13.224185
15.233333	0.1	13.232470
15.235000	0.1	13.229907
15.236667	0.1	13.219477
15.238333	0.1	13.204635
15.240000	0.1	13.187707
15.241667	0.1	13.168991
15.243333	0.1	13.147057
15.245000	0.1	13.120175
15.246667	0.1	13.087571
15.248333	0.1	13.049186
15.250000	0.1	13.005377
15.251667	0.1	12.956262
15.253333	0.1	12.902261
15.255000	0.1	12.843788
15.256667	0.1	12.781263
15.258333	0.1	12.715221
15.260000	0.1	12.646259
15.261667	0.1	12.574852
15.263333	0.1	12.502075
15.265000	0.1	12.429000
15.266667	0.1	12.356401
15.268333	0.1	12.284399
15.270000	0.1	12.212277
15.271667	0.1	12.139321
15.273333	0.1	12.066007
15.275000	0.1	11.993170
15.276667	0.1	11.921466
15.278333	0.1	11.851788
15.280000	0.1	11.784912
15.281667	0.1	11.720539
15.283333	0.1	11.658192
15.285000	0.1	11.598469
15.286667	0.1	11.542440
15.288333	0.1	11.490465
15.290000	0.1	11.442483
15.291667	0.1	11.399389
15.293333	0.1	11.362732
15.295000	0.1	11.333228
15.296667	0.1	11.310101
15.298333	0.1	11.292637
15.300000	0.1	11.281133
15.301667	0.1	11.276782
15.303333	0.1	11.281729
15.305000	0.1	11.297823
15.306667	0.1	11.325062
15.308333	0.1	11.361063
15.310000	0.1	11.403561
15.311667	0.1	11.452318
15.313333	0.1	11.508287
15.315000	0.1	11.572779
15.316667	0.1	11.648119
15.318333	0.1	11.737705
15.320000	0.1	11.843563
15.321667	0.1	11.965156
15.323333	0.1	12.100220
15.325000	0.1	12.246907
15.326667	0.1	12.404562
15.328333	0.1	12.573183
15.330000	0.1	12.753547
15.331667	0.1	12.947024
15.333333	0.1	13.155640
15.335000	0.1	13.381363
15.336667	0.1	13.625861
15.338333	0.1	13.890148
15.340000	0.1	14.175118
15.341667	0.1	14.480949
15.343333	0.1	14.808060
15.345000	0.1	15.156806
15.346667	0.1	15.527667
15.348333	0.1	15.920759
15.350000	0.1	16.336621
15.351667	0.1	16.776146
15.353333	0.1	17.240704
15.355000	0.1	17.732681
15.356667	0.1	18.255175
15.358333	0.1	18.811048
15.360000	0.1	19.402446
15.361667	0.1	20.031513
15.363333	0.1	20.700337
15.365000	0.1	21.411182
15.366667	0.1	22.166432
15.368333	0.1	22.967876
15.370000	0.1	23.816468
15.371667	0.1	24.713279
15.373333	0.1	25.661828
15.375000	0.1	26.666881
15.376667	0.1	27.733030
15.378333	0.1	28.863015
15.380000	0.1	30.059697
15.381667	0.1	31.326773
15.383333	0.1	32.668235
15.385000	0.1	34.087243
15.386667	0.1	35.586061
15.388333	0.1	37.167492
15.390000	0.1	38.835766
15.391667	0.1	40.595593
15.393333	0.1	42.451742
15.395000	0.1	44.408980
15.396667	0.1	46.472135
15.398333	0.1	48.645559
15.400000	0.1	50.932232
15.401667	0.1	53.334418
15.403333	0.1	55.855099
15.405000	0.1	58.497850
15.406667	0.1	61.266724
15.408333	0.1	64.165894
15.410000	0.1	67.200844
15.411667	0.1	70.376996
15.413333	0.1	73.698406
15.415000	0.1	77.167337
15.416667	0.1	80.785041
15.418333	0.1	84.552710
15.420000	0.1	88.472312
15.421667	0.1	92.546051
15.423333	0.1	96.775657
15.425000	0.1	101.163095
15.426667	0.1	105.710751
15.428333	0.1	110.421426
15.430000	0.1	115.297026
15.431667	0.1	120.338626
15.433333	0.1	125.546582
15.435000	0.1	130.921312
15.436667	0.1	136.464187
15.438333	0.1	142.177173
15.440000	0.1	148.063311
15.441667	0.1	154.126176
15.443333	0.1	160.369108
15.445000	0.1	166.795502
15.446667	0.1	173.408936
15.448333	0.1	180.213939
15.450000	0.1	187.217128
15.451667	0.1	194.427085
15.453333	0.1	201.853049
15.455000	0.1	209.503782
15.456667	0.1	217.387332
15.458333	0.1	225.511743
15.460000	0.1	233.886435
15.461667	0.1	242.522969
15.463333	0.1	251.436368
15.465000	0.1	260.644213
15.466667	0.1	270.164208
15.468333	0.1	280.011432
15.470000	0.1	290.197271
15.471667	0.1	300.732452
15.473333	0.1	311.629612
15.475000	0.1	322.904248
15.476667	0.1	334.572752
15.478333	0.1	346.649131
15.480000	0.1	359.141312
15.481667	0.1	372.050069
15.483333	0.1	385.371708
15.485000	0.1	399.099731
15.486667	0.1	413.223172
15.488333	0.1	427.725698
15.490000	0.1	442.585673
15.491667	0.1	457.775084
15.493333	0.1	473.258345
15.495000	0.1	488.990455
15.496667	0.1	504.915566
15.498333	0.1	520.970137
15.500000	0.1	537.087353
15.501667	0.1	553.198967
15.503333	0.1	569.233809
15.505000	0.1	585.115229
15.506667	0.1	600.760555
15.508333	0.1	616.085268
15.510000	0.1	631.009616
15.511667	0.1	645.461121
15.513333	0.1	659.369031
15.515000	0.1	672.661106
15.516667	0.1	685.267430
15.518333	0.1	697.123927
15.520000	0.1	708.174152
15.521667	0.1	718.370778
15.523333	0.1	727.677508
15.525000	0.1	736.068173
15.526667	0.1	743.525788
15.528333	0.1	750.043556
15.530000	0.1	755.626724
15.531667	0.1	760.289357
15.533333	0.1	764.048920
15.535000	0.1	766.924785
15.536667	0.1	768.939899
15.538333	0.1	770.120667
15.540000	0.1	770.499097
15.541667	0.1	770.114706
15.543333	0.1	769.013928
15.545000	0.1	767.248080
15.546667	0.1	764.869438
15.548333	0.1	761.929796
15.550000	0.1	758.477733
15.551667	0.1	754.558191
15.553333	0.1	750.213847
15.555000	0.1	745.486244
15.556667	0.1	740.413293
15.558333	0.1	735.029443
15.560000	0.1	729.366108
15.561667	0.1	723.452909
15.563333	0.1	717.320902
15.565000	0.1	711.005015
15.566667	0.1	704.542262
15.568333	0.1	697.965425
15.570000	0.1	691.297930
15.571667	0.1	684.555393
15.573333	0.1	677.751284
15.575000	0.1	670.898597
15.576667	0.1	664.009074
15.578333	0.1	657.092789
15.580000	0.1	650.159279
15.581667	0.1	643.218496
15.583333	0.1	636.280396
15.585000	0.1	629.354216
15.586667	0.1	622.447707
15.588333	0.1	615.567661
15.590000	0.1	608.719802
15.591667	0.1	601.907587
15.593333	0.1	595.133161
15.595000	0.1	588.398015
15.596667	0.1	581.703101
15.598333	0.1	575.048362
15.600000	0.1	568.433497
15.601667	0.1	561.858747
15.603333	0.1	555.325839
15.605000	0.1	548.836443
15.606667	0.1	542.390796
15.608333	0.1	535.987409
15.610000	0.1	529.624911
15.611667	0.1	523.302825
15.613333	0.1	517.020197
15.615000	0.1	510.774345
15.616667	0.1	504.561872
15.618333	0.1	498.381823
15.620000	0.1	492.236644
15.621667	0.1	486.129432
15.623333	0.1	480.061440
15.625000	0.1	474.031357
15.626667	0.1	468.036203
15.628333	0.1	462.072102
15.630000	0.1	456.134287
15.631667	0.1	450.218406
15.633333	0.1	444.321063
15.635000	0.1	438.441720
15.636667	0.1	432.583358
15.638333	0.1	426.750209
15.640000	0.1	420.944656
15.641667	0.1	415.167058
15.643333	0.1	409.416044
15.645000	0.1	403.689289
15.646667	0.1	397.983158
15.648333	0.1	392.294073
15.650000	0.1	386.620127
15.651667	0.1	380.962037
15.653333	0.1	375.321828
15.655000	0.1	369.701467
15.656667	0.1	364.102564
15.658333	0.1	358.526966
15.660000	0.1	352.976164
15.661667	0.1	347.450456
15.663333	0.1	341.948351
15.665000	0.1	336.466988
15.666667	0.1	331.003626
15.668333	0.1	325.558443
15.670000	0.1	320.135732
15.671667	0.1	314.740975
15.673333	0.1	309.377808
15.675000	0.1	304.046291
15.676667	0.1	298.744577
15.678333	0.1	293.471652
15.680000	0.1	288.228231
15.681667	0.1	283.016877
15.683333	0.1	277.840631
15.685000	0.1	272.702233
15.686667	0.1	267.604844
15.688333	0.1	262.551204
15.690000	0.1	257.542745
15.691667	0.1	252.580241
15.693333	0.1	247.664884
15.695000	0.1	242.796853
15.696667	0.1	237.975850
15.698333	0.1	233.202531
15.700000	0.1	228.479339
15.701667	0.1	223.809613
15.703333	0.1	219.196333
15.705000	0.1	214.641822
15.706667	0.1	210.147811
15.708333	0.1	205.715311
15.710000	0.1	201.343668
15.711667	0.1	197.030794
15.713333	0.1	192.775380
15.715000	0.1	188.578021
15.716667	0.1	184.441995
15.718333	0.1	180.372547
15.720000	0.1	176.374744
15.721667	0.1	172.450910
15.723333	0.1	168.600510
15.725000	0.1	164.821635
15.726667	0.1	161.111126
15.728333	0.1	157.466302
15.730000	0.1	153.886983
15.731667	0.1	150.375554
15.733333	0.1	146.934637
15.735000	0.1	143.565425
15.736667	0.1	140.268573
15.738333	0.1	137.044080
15.740000	0.1	133.891590
15.741667	0.1	130.810090
15.743333	0.1	127.798088
15.745000	0.1	124.853440
15.746667	0.1	121.974774
15.748333	0.1	119.162030
15.750000	0.1	116.415567
15.751667	0.1	113.736696
15.753333	0.1	111.127204
15.755000	0.1	108.587450
15.756667	0.1	106.115526
15.758333	0.1	103.707856
15.760000	0.1	101.360804
15.761667	0.1	99.071747
15.763333	0.1	96.840268
15.765000	0.1	94.667619
15.766667	0.1	92.555588
15.768333	0.1	90.505367
15.770000	0.1	88.516002
15.771667	0.1	86.585467
15.773333	0.1	84.711259
15.775000	0.1	82.891052
15.776667	0.1	81.122403
15.778333	0.1	79.402809
15.780000	0.1	77.730899
15.781667	0.1	76.106910
15.783333	0.1	74.532215
15.785000	0.1	73.007707
15.786667	0.1	71.532492
15.788333	0.1	70.104067
15.790000	0.1	68.719212
15.791667	0.1	67.374829
15.793333	0.1	66.069488
15.795000	0.1	64.802889
15.796667	0.1	63.574735
15.798333	0.1	62.385086
15.800000	0.1	61.233882
15.801667	0.1	60.120407
15.803333	0.1	59.042457
15.805000	0.1	57.997409
15.806667	0.1	56.983355
15.808333	0.1	56.000057
15.810000	0.1	55.048052
15.811667	0.1	54.127816
15.813333	0.1	53.239110
15.815000	0.1	52.380148
15.816667	0.1	51.548007
15.818333	0.1	50.739768
15.820000	0.1	49.954060
15.821667	0.1	49.190584
15.823333	0.1	48.449340
15.825000	0.1	47.730389
15.826667	0.1	47.034982
15.828333	0.1	46.364251
15.830000	0.1	45.717600
15.831667	0.1	45.092347
15.833333	0.1	44.485095
15.835000	0.1	43.893638
15.836667	0.1	43.317440
15.838333	0.1	42.757693
15.840000	0.1	42.215588
15.841667	0.1	41.690352
15.843333	0.1	41.179838
15.845000	0.1	40.683093
15.846667	0.1	40.200534
15.848333	0.1	39.732101
15.850000	0.1	39.276543
15.851667	0.1	38.832548
15.853333	0.1	38.399520
15.855000	0.1	37.976982
15.856667	0.1	37.564518
15.858333	0.1	37.161889
15.860000	0.1	36.769452
15.861667	0.1	36.387267
15.863333	0.1	36.015393
15.865000	0.1	35.654130
15.866667	0.1	35.303714
15.868333	0.1	34.963431
15.870000	0.1	34.631135
15.871667	0.1	34.304323
15.873333	0.1	33.982041
15.875000	0.1	33.665897
15.876667	0.1	33.357980
15.878333	0.1	33.059241
15.880000	0.1	32.769384
15.881667	0.1	32.487156
15.883333	0.1	32.209994
15.885000	0.1	31.935396
15.886667	0.1	31.663181
15.888333	0.1	31.396033
15.890000	0.1	31.136813
15.891667	0.1	30.886414
15.893333	0.1	30.643882
15.895000	0.1	30.407490
15.896667	0.1	30.175390
15.898333	0.1	29.946687
15.900000	0.1	29.721679
15.901667	0.1	29.500725
15.903333	0.1	29.283287
15.905000	0.1	29.068770
15.906667	0.1	28.857948
15.908333	0.1	28.652789
15.910000	0.1	28.454782
15.911667	0.1	28.264405
15.913333	0.1	28.081180
15.915000	0.1	27.903678
15.916667	0.1	27.730288
15.918333	0.1	27.560057
15.920000	0.1	27.393760
15.921667	0.1	27.232291
15.923333	0.1	27.075352
15.925000	0.1	26.922347
15.926667	0.1	26.772620
15.928333	0.1	26.626052
15.930000	0.1	26.482345
15.931667	0.1	26.340605
15.933333	0.1	26.200356
15.935000	0.1	26.061894
15.936667	0.1	25.926651
15.938333	0.1	25.796057
15.940000	0.1	25.670709
15.941667	0.1	25.550784
15.943333	0.1	25.435986
15.945000	0.1	25.325836
15.946667	0.1	25.219084
15.948333	0.1	25.114657
15.950000	0.1	25.011958
15.951667	0.1	24.910511
15.953333	0.1	24.809779
15.955000	0.1	24.708690
15.956667	0.1	24.607183
15.958333	0.1	24.507286
15.960000	0.1	24.411143
15.961667	0.1	24.319710
15.963333	0.1	24.232449
15.965000	0.1	24.148406
15.966667	0.1	24.066867
15.968333	0.1	23.987533
15.970000	0.1	23.909332
15.971667	0.1	23.831488
15.973333	0.1	23.754062
15.975000	0.1	23.677649
15.976667	0.1	23.602129
15.978333	0.1	23.528041
15.980000	0.1	23.457350
15.981667	0.1	23.391725
15.983333	0.1	23.329915
15.985000	0.1	23.268701
15.986667	0.1	23.206176
15.988333	0.1	23.142578
15.990000	0.1	23.079277
15.991667	0.1	23.017527
15.993333	0.1	22.958399
15.995000	0.1	22.903027
15.996667	0.1	22.851170
15.998333	0.1	22.801639
16.000000	0.1	22.753657
16.001667	0.1	22.707106
16.003333	0.1	22.661628
16.005000	0.1	22.617461
16.006667	0.1	22.575201
16.008333	0.1	22.535147
16.010000	0.1	22.497000
16.011667	0.1	22.460462
16.013333	0.1	22.425355
16.015000	0.1	22.390725
16.016667	0.1	22.355141
16.018333	0.1	22.318543
16.020000	0.1	22.282184
16.021667	0.1	22.248150
16.023333	0.1	22.217931
16.025000	0.1	22.191287
16.026667	0.1	22.166850
16.028333	0.1	22.143544
16.030000	0.1	22.120716
16.031667	0.1	22.097768
16.033333	0.1	22.073866
16.035000	0.1	22.049011
16.036667	0.1	22.024156
16.038333	0.1	22.000076
16.040000	0.1	21.976591
16.041667	0.1	21.953703
16.043333	0.1	21.931411
16.045000	0.1	21.909357
16.046667	0.1	21.887065
16.048333	0.1	21.863998
16.050000	0.1	21.839560
16.051667	0.1	21.813752
16.053333	0.1	21.787049
16.055000	0.1	21.759988
16.056667	0.1	21.733464
16.058333	0.1	21.708371
16.060000	0.1	21.685125
16.061667	0.1	21.663488
16.063333	0.1	21.642031
16.065000	0.1	21.618487
16.066667	0.1	21.591545
16.068333	0.1	21.561087
16.070000	0.1	21.528007
16.071667	0.1	21.493555
16.073333	0.1	21.458925
16.075000	0.1	21.425129
16.076667	0.1	21.393062
16.078333	0.1	21.362842
16.080000	0.1	21.333398
16.081667	0.1	21.302880
16.083333	0.1	21.269800
16.085000	0.1	21.233679
16.086667	0.1	21.195532
16.088333	0.1	21.157862
16.090000	0.1	21.122397
16.091667	0.1	21.089257
16.093333	0.1	21.057309
16.095000	0.1	21.025003
16.096667	0.1	20.991386
16.098333	0.1	20.956875
16.100000	0.1	20.922662
16.101667	0.1	20.888866
16.103333	0.1	20.854176
16.105000	0.1	20.817043
16.106667	0.1	20.777227
16.108333	0.1	20.736219
16.110000	0.1	20.696284
16.111667	0.1	20.659210
16.113333	0.1	20.625414
16.115000	0.1	20.594777
16.116667	0.1	20.566882
16.118333	0.1	20.540596
16.120000	0.1	20.514072
16.121667	0.1	20.486833
16.123333	0.1	20.460130
16.125000	0.1	20.435692
16.126667	0.1	20.414294
16.128333	0.1	20.396055
16.130000	0.1	20.380141
16.131667	0.1	20.365478
16.133333	0.1	20.351590
16.135000	0.1	20.338954
16.136667	0.1	20.327927
16.138333	0.1	20.318033
16.140000	0.1	20.308853
16.141667	0.1	20.301284
16.143333	0.1	20.296515
16.145000	0.1	20.294608
16.146667	0.1	20.294489
16.148333	0.1	20.295383
16.150000	0.1	20.297588
16.151667	0.1	20.301641
16.153333	0.1	20.307125
16.155000	0.1	20.313681
16.156667	0.1	20.321370
16.158333	0.1	20.330192
16.160000	0.1	20.339907
16.161667	0.1	20.351232
16.163333	0.1	20.365537
16.165000	0.1	20.383121
16.166667	0.1	20.403506
16.168333	0.1	20.425857
16.170000	0.1	20.449520
16.171667	0.1	20.473541
16.173333	0.1	20.496787
16.175000	0.1	20.517827
16.176667	0.1	20.536364
16.178333	0.1	20.553173
16.180000	0.1	20.569922
16.181667	0.1	20.588340
16.183333	0.1	20.610393
16.185000	0.1	20.636560
16.186667	0.1	20.666064
16.188333	0.1	20.697297
16.190000	0.1	20.728947
16.191667	0.1	20.759345
16.193333	0.1	20.787717
16.195000	0.1	20.814778
16.196667	0.1	20.842315
16.198333	0.1	20.871581
16.200000	0.1	20.901800
16.201667	0.1	20.930768
16.203333	0.1	20.957412
16.205000	0.1	20.982684
16.206667	0.1	21.008493
16.208333	0.1	21.035792
16.210000	0.1	21.065177
16.211667	0.1	21.096231
16.213333	0.1	21.127523
16.215000	0.1	21.157147
16.216667	0.1	21.183730
16.218333	0.1	21.207692
16.220000	0.1	21.230460
16.221667	0.1	21.253766
16.223333	0.1	21.278800
16.225000	0.1	21.306218
16.226667	0.1	21.334709
16.228333	0.1	21.361710
16.230000	0.1	21.385373
16.231667	0.1	21.405937
16.233333	0.1	21.424891
16.235000	0.1	21.443786
16.236667	0.1	21.463991
16.238333	0.1	21.486820
16.240000	0.1	21.513106
16.241667	0.1	21.541954
16.243333	0.1	21.570743
16.245000	0.1	21.596373
16.246667	0.1	21.616818
16.248333	0.1	21.632732
16.250000	0.1	21.646918
16.251667	0.1	21.662415
16.253333	0.1	21.680833
16.255000	0.1	21.701754
16.256667	0.1	21.723689
16.258333	0.1	21.745147
16.260000	0.1	21.764935
16.261667	0.1	21.782221
16.263333	0.1	21.797539
16.265000	0.1	21.812619
16.266667	0.1	21.828951
16.268333	0.1	21.846296
16.270000	0.1	21.863223
16.271667	0.1	21.879078
16.273333	0.1	21.894635
16.275000	0.1	21.911920
16.276667	0.1	21.932424
16.278333	0.1	21.956147
16.280000	0.1	21.981002
16.281667	0.1	22.004606
16.283333	0.1	22.026123
16.285000	0.1	22.046031
16.286667	0.1	22.065522
16.288333	0.1	22.085430
16.290000	0.1	22.106232
16.291667	0.1	22.127510
16.293333	0.1	22.148909
16.295000	0.1	22.171260
16.296667	0.1	22.194625
16.298333	0.1	22.217931
16.300000	0.1	22.240163
16.301667	0.1	22.261621
16.303333	0.1	22.283734
16.305000	0.1	22.308172
16.306667	0.1	22.335531
16.308333	0.1	22.364439
16.310000	0.1	22.392334
16.311667	0.1	22.418381
16.313333	0.1	22.443355
16.315000	0.1	22.468926
16.316667	0.1	22.495510
16.318333	0.1	22.522570
16.320000	0.1	22.550048
16.321667	0.1	22.578658
16.323333	0.1	22.607864
16.325000	0.1	22.635640
16.326667	0.1	22.661151
16.328333	0.1	22.685648
16.330000	0.1	22.711457
16.331667	0.1	22.740067
16.333333	0.1	22.771837
16.335000	0.1	22.806527
16.336667	0.1	22.843303
16.338333	0.1	22.880615
16.340000	0.1	22.916616
16.341667	0.1	22.950412
16.343333	0.1	22.982718
16.345000	0.1	23.014726
16.346667	0.1	23.046376
16.348333	0.1	23.076774
16.350000	0.1	23.105384
16.351667	0.1	23.132504
16.353333	0.1	23.159088
16.355000	0.1	23.186625
16.356667	0.1	23.216487
16.358333	0.1	23.248853
16.360000	0.1	23.282589
16.361667	0.1	23.316206
16.363333	0.1	23.348571
16.365000	0.1	23.379506
16.366667	0.1	23.409189
16.368333	0.1	23.438634
16.370000	0.1	23.468615
16.371667	0.1	23.499192
16.373333	0.1	23.529591
16.375000	0.1	23.559035
16.376667	0.1	23.587944
16.378333	0.1	23.617150
16.380000	0.1	23.647131
16.381667	0.1	23.677947
16.383333	0.1	23.709358
16.385000	0.1	23.741068
16.386667	0.1	23.772539
16.388333	0.1	23.803832
16.390000	0.1	23.835482
16.391667	0.1	23.868085
16.393333	0.1	23.901524
16.395000	0.1	23.934604
16.396667	0.1	23.966254
16.398333	0.1	23.996593
16.400000	0.1	24.026932
16.401667	0.1	24.058701
16.403333	0.1	24.092199
16.405000	0.1	24.127008
16.406667	0.1	24.162711
16.408333	0.1	24.198593
16.410000	0.1	24.234892
16.411667	0.1	24.272801
16.413333	0.1	24.313690
16.415000	0.1	24.356665
16.416667	0.1	24.398924
16.418333	0.1	24.438383
16.420000	0.1	24.475695
16.421667	0.1	24.512531
16.423333	0.1	24.549784
16.425000	0.1	24.587454
16.426667	0.1	24.625660
16.428333	0.1	24.664046
16.430000	0.1	24.701776
16.431667	0.1	24.738194
16.433333	0.1	24.774195
16.435000	0.1	24.811865
16.436667	0.1	24.853350
16.438333	0.1	24.899007
16.440000	0.1	24.947049
16.441667	0.1	24.994256
16.443333	0.1	25.039019
16.445000	0.1	25.082411
16.446667	0.1	25.125565
16.448333	0.1	25.168957
16.450000	0.1	25.212349
16.451667	0.1	25.255145
16.453333	0.1	25.296749
16.455000	0.1	25.338055
16.456667	0.1	25.381328
16.458333	0.1	25.428416
16.460000	0.1	25.479616
16.461667	0.1	25.533916
16.463333	0.1	25.588693
16.465000	0.1	25.640906
16.466667	0.1	25.688888
16.468333	0.1	25.733115
16.470000	0.1	25.776030
16.471667	0.1	25.820674
16.473333	0.1	25.869371
16.475000	0.1	25.922121
16.476667	0.1	25.977673
16.478333	0.1	26.034238
16.480000	0.1	26.090266
16.481667	0.1	26.145102
16.483333	0.1	26.198508
16.485000	0.1	26.250245
16.486667	0.1	26.300909
16.488333	0.1	26.352169
16.490000	0.1	26.405038
16.491667	0.1	26.458742
16.493333	0.1	26.512624
16.495000	0.1	26.567520
16.496667	0.1	26.625158
16.498333	0.1	26.686551
16.500000	0.1	26.750983
16.501667	0.1	26.816072
16.503333	0.1	26.879312
16.505000	0.1	26.940288
16.506667	0.1	27.000190
16.508333	0.1	27.060630
16.510000	0.1	27.122499
16.511667	0.1	27.185620
16.513333	0.1	27.249040
16.515000	0.1	27.312221
16.516667	0.1	27.376236
16.518333	0.1	27.442576
16.520000	0.1	27.511658
16.521667	0.1	27.582826
16.523333	0.1	27.655544
16.525000	0.1	27.729871
16.526667	0.1	27.805270
16.528333	0.1	27.880611
16.530000	0.1	27.955713
16.531667	0.1	28.030993
16.533333	0.1	28.107228
16.535000	0.1	28.184416
16.536667	0.1	28.262021
16.538333	0.1	28.339566
16.540000	0.1	28.417172
16.541667	0.1	28.494837
16.543333	0.1	28.573276
16.545000	0.1	28.654100
16.546667	0.1	28.738739
16.548333	0.1	28.825940
16.550000	0.1	28.912248
16.551667	0.1	28.995516
16.553333	0.1	29.076399
16.555000	0.1	29.156925
16.556667	0.1	29.238583
16.558333	0.1	29.322745
16.560000	0.1	29.410543
16.561667	0.1	29.501500
16.563333	0.1	29.593410
16.565000	0.1	29.683830
16.566667	0.1	29.771687
16.568333	0.1	29.857935
16.570000	0.1	29.944302
16.571667	0.1	30.031921
16.573333	0.1	30.121090
16.575000	0.1	30.210676
16.576667	0.1	30.299010
16.578333	0.1	30.385377
16.580000	0.1	30.471029
16.581667	0.1	30.557753
16.583333	0.1	30.646922
16.585000	0.1	30.738654
16.586667	0.1	30.832471
16.588333	0.1	30.927660
16.590000	0.1	31.023743
16.591667	0.1	31.120362
16.593333	0.1	31.217756
16.595000	0.1	31.316342
16.596667	0.1	31.416299
16.598333	0.1	31.516911
16.600000	0.1	31.617047
16.601667	0.1	31.715514
16.603333	0.1	31.811299
16.605000	0.1	31.904222
16.606667	0.1	31.995477
16.608333	0.1	32.087090
16.610000	0.1	32.180967
16.611667	0.1	32.278182
16.613333	0.1	32.378497
16.615000	0.1	32.481136
16.616667	0.1	32.585325
16.618333	0.1	32.690110
16.620000	0.1	32.795312
16.621667	0.1	32.901051
16.623333	0.1	33.006908
16.625000	0.1	33.112230
16.626667	0.1	33.216478
16.628333	0.1	33.319535
16.630000	0.1	33.421042
16.631667	0.1	33.520939
16.633333	0.1	33.619883
16.635000	0.1	33.718946
16.636667	0.1	33.819081
16.638333	0.1	33.920290
16.640000	0.1	34.021201
16.641667	0.1	34.120204
16.643333	0.1	34.216346
16.645000	0.1	34.309628
16.646667	0.1	34.401121
16.648333	0.1	34.491720
16.650000	0.1	34.581306
16.651667	0.1	34.668865
16.653333	0.1	34.753027
16.655000	0.1	34.833135
16.656667	0.1	34.909310
16.658333	0.1	34.982087
16.660000	0.1	35.052123
16.661667	0.1	35.120787
16.663333	0.1	35.189035
16.665000	0.1	35.255911
16.666667	0.1	35.319211
16.668333	0.1	35.376909
16.670000	0.1	35.428467
16.671667	0.1	35.474064
16.673333	0.1	35.514297
16.675000	0.1	35.549702
16.676667	0.1	35.580995
16.678333	0.1	35.609903
16.680000	0.1	35.638573
16.681667	0.1	35.667720
16.683333	0.1	35.695555
16.685000	0.1	35.719874
16.686667	0.1	35.740080
16.688333	0.1	35.756709
16.690000	0.1	35.769524
16.691667	0.1	35.778107
16.693333	0.1	35.783174
16.695000	0.1	35.785796
16.696667	0.1	35.786571
16.698333	0.1	35.785498
16.700000	0.1	35.782041
16.701667	0.1	35.776200
16.703333	0.1	35.768571
16.705000	0.1	35.760405
16.706667	0.1	35.752895
16.708333	0.1	35.747173
16.710000	0.1	35.744669
16.711667	0.1	35.745325
16.713333	0.1	35.745682
16.715000	0.1	35.741391
16.716667	0.1	35.731377
16.718333	0.1	35.718264
16.720000	0.1	35.705449
16.721667	0.1	35.695376
16.723333	0.1	35.689058
16.725000	0.1	35.686316
16.726667	0.1	35.685959
16.728333	0.1	35.687091
16.730000	0.1	35.689118
16.731667	0.1	35.691025
16.733333	0.1	35.691442
16.735000	0.1	35.690906
16.736667	0.1	35.691263
16.738333	0.1	35.693707
16.740000	0.1	35.698774
16.741667	0.1	35.707059
16.743333	0.1	35.719456
16.745000	0.1	35.735252
16.746667	0.1	35.752656
16.748333	0.1	35.769882
16.750000	0.1	35.786154
16.751667	0.1	35.801830
16.753333	0.1	35.817983
16.755000	0.1	35.834791
16.756667	0.1	35.851779
16.758333	0.1	35.868408
16.760000	0.1	35.885277
16.761667	0.1	35.903396
16.763333	0.1	35.923483
16.765000	0.1	35.946014
16.766667	0.1	35.971405
16.768333	0.1	35.999181
16.770000	0.1	36.027851
16.771667	0.1	36.056461
16.773333	0.1	36.084654
16.775000	0.1	36.112311
16.776667	0.1	36.139431
16.778333	0.1	36.166730
16.780000	0.1	36.195102
16.781667	0.1	36.225142
16.783333	0.1	36.257269
16.785000	0.1	36.291125
16.786667	0.1	36.325516
16.788333	0.1	36.359730
16.790000	0.1	36.394300
16.791667	0.1	36.430242
16.793333	0.1	36.467674
16.795000	0.1	36.505821
16.796667	0.1	36.543729
16.798333	0.1	36.581459
16.800000	0.1	36.620083
16.801667	0.1	36.659779
16.803333	0.1	36.699774
16.805000	0.1	36.739113
16.806667	0.1	36.777916
16.808333	0.1	36.817434
16.810000	0.1	36.859336
16.811667	0.1	36.904397
16.813333	0.1	36.952200
16.815000	0.1	37.001612
16.816667	0.1	37.050786
16.818333	0.1	37.098231
16.820000	0.1	37.143411
16.821667	0.1	37.187102
16.823333	0.1	37.230971
16.825000	0.1	37.277224
16.826667	0.1	37.327292
16.828333	0.1	37.380876
16.830000	0.1	37.436786
16.831667	0.1	37.493589
16.833333	0.1	37.550154
16.835000	0.1	37.606540
16.836667	0.1	37.662628
16.838333	0.1	37.718060
16.840000	0.1	37.772777
16.841667	0.1	37.827256
16.843333	0.1	37.881734
16.845000	0.1	37.936451
16.846667	0.1	37.991526
16.848333	0.1	38.046839
16.850000	0.1	38.102271
16.851667	0.1	38.158657
16.853333	0.1	38.217189
16.855000	0.1	38.277986
16.856667	0.1	38.340094
16.858333	0.1	38.402202
16.860000	0.1	38.463356
16.861667	0.1	38.524034
16.863333	0.1	38.585248
16.865000	0.1	38.647654
16.866667	0.1	38.711431
16.868333	0.1	38.777115
16.870000	0.1	38.844707
16.871667	0.1	38.912418
16.873333	0.1	38.977864
16.875000	0.1	39.040389
16.876667	0.1	39.101007
16.878333	0.1	39.161148
16.880000	0.1	39.221706
16.881667	0.1	39.282920
16.883333	0.1	39.344850
16.885000	0.1	39.407732
16.886667	0.1	39.472403
16.888333	0.1	39.539220
16.890000	0.1	39.608004
16.891667	0.1	39.678040
16.893333	0.1	39.748015
16.895000	0.1	39.816620
16.896667	0.1	39.883616
16.898333	0.1	39.950254
16.900000	0.1	40.017726
16.901667	0.1	40.085676
16.903333	0.1	40.153148
16.905000	0.1	40.219727
16.906667	0.1	40.285947
16.908333	0.1	40.352287
16.910000	0.1	40.418925
16.911667	0.1	40.486159
16.913333	0.1	40.554228
16.915000	0.1	40.622773
16.916667	0.1	40.690424
16.918333	0.1	40.756347
16.920000	0.1	40.820720
16.921667	0.1	40.884020
16.923333	0.1	40.946784
16.925000	0.1	41.010144
16.926667	0.1	41.075769
16.928333	0.1	41.143718
16.930000	0.1	41.212323
16.931667	0.1	41.279676
16.933333	0.1	41.344705
16.935000	0.1	41.406872
16.936667	0.1	41.466537
16.938333	0.1	41.524770
16.940000	0.1	41.583064
16.941667	0.1	41.642966
16.943333	0.1	41.704836
16.945000	0.1	41.767719
16.946667	0.1	41.829529
16.948333	0.1	41.888597
16.950000	0.1	41.944029
16.951667	0.1	41.995766
16.953333	0.1	42.045000
16.955000	0.1	42.093101
16.956667	0.1	42.141440
16.958333	0.1	42.191210
16.960000	0.1	42.243424
16.961667	0.1	42.298021
16.963333	0.1	42.353394
16.965000	0.1	42.406919
16.966667	0.1	42.457047
16.968333	0.1	42.503956
16.970000	0.1	42.549434
16.971667	0.1	42.595329
16.973333	0.1	42.642894
16.975000	0.1	42.692247
16.976667	0.1	42.742255
16.978333	0.1	42.790952
16.980000	0.1	42.836549
16.981667	0.1	42.879763
16.983333	0.1	42.923155
16.985000	0.1	42.968812
16.986667	0.1	43.017450
16.988333	0.1	43.066981
16.990000	0.1	43.113413
16.991667	0.1	43.154361
16.993333	0.1	43.191495
16.995000	0.1	43.228688
16.996667	0.1	43.269041
16.998333	0.1	43.313506
17.000000	0.1	43.360534
17.001667	0.1	43.407562
17.003333	0.1	43.452862
17.005000	0.1	43.496194
17.006667	0.1	43.538573
17.008333	0.1	43.580833
17.010000	0.1	43.623569
17.011667	0.1	43.667081
17.013333	0.1	43.711248
17.015000	0.1	43.755951
17.016667	0.1	43.801608
17.018333	0.1	43.848160
17.020000	0.1	43.894830
17.021667	0.1	43.941143
17.023333	0.1	43.987038
17.025000	0.1	44.032278
17.026667	0.1	44.077101
17.028333	0.1	44.122401
17.030000	0.1	44.169250
17.031667	0.1	44.218364
17.033333	0.1	44.269922
17.035000	0.1	44.323030
17.036667	0.1	44.376674
17.038333	0.1	44.430020
17.040000	0.1	44.482830
17.041667	0.1	44.535044
17.043333	0.1	44.587138
17.045000	0.1	44.640067
17.046667	0.1	44.694605
17.048333	0.1	44.750514
17.050000	0.1	44.807437
17.051667	0.1	44.865194
17.053333	0.1	44.923249
17.055000	0.1	44.981542
17.056667	0.1	45.040491
17.058333	0.1	45.099857
17.060000	0.1	45.159343
17.061667	0.1	45.220080
17.063333	0.1	45.283320
17.065000	0.1	45.348707
17.066667	0.1	45.415464
17.068333	0.1	45.482817
17.070000	0.1	45.549693
17.071667	0.1	45.615318
17.073333	0.1	45.679930
17.075000	0.1	45.745018
17.076667	0.1	45.811835
17.078333	0.1	45.879844
17.080000	0.1	45.948210
17.081667	0.1	46.016338
17.083333	0.1	46.083811
17.085000	0.1	46.150389
17.086667	0.1	46.217444
17.088333	0.1	46.287122
17.090000	0.1	46.359601
17.091667	0.1	46.433332
17.093333	0.1	46.507063
17.095000	0.1	46.581152
17.096667	0.1	46.656671
17.098333	0.1	46.734097
17.100000	0.1	46.812954
17.101667	0.1	46.893003
17.103333	0.1	46.973947
17.105000	0.1	47.055664
17.106667	0.1	47.137859
17.108333	0.1	47.220054
17.110000	0.1	47.302249
17.111667	0.1	47.385338
17.113333	0.1	47.469798
17.115000	0.1	47.555449
17.116667	0.1	47.641519
17.118333	0.1	47.727528
17.120000	0.1	47.812822
17.121667	0.1	47.897044
17.123333	0.1	47.980729
17.125000	0.1	48.064712
17.126667	0.1	48.150125
17.128333	0.1	48.238400
17.130000	0.1	48.330071
17.131667	0.1	48.423532
17.133333	0.1	48.516396
17.135000	0.1	48.607770
17.136667	0.1	48.698130
17.138333	0.1	48.788193
17.140000	0.1	48.878434
17.141667	0.1	48.969033
17.143333	0.1	49.059334
17.145000	0.1	49.148503
17.146667	0.1	49.236479
17.148333	0.1	49.324456
17.150000	0.1	49.413863
17.151667	0.1	49.505118
17.153333	0.1	49.597803
17.155000	0.1	49.690726
17.156667	0.1	49.782816
17.158333	0.1	49.873176
17.160000	0.1	49.961749
17.161667	0.1	50.049129
17.163333	0.1	50.135735
17.165000	0.1	50.222042
17.166667	0.1	50.309125
17.168333	0.1	50.399068
17.170000	0.1	50.493601
17.171667	0.1	50.592664
17.173333	0.1	50.693992
17.175000	0.1	50.794485
17.176667	0.1	50.892177
17.178333	0.1	50.987008
17.180000	0.1	51.080230
17.181667	0.1	51.172975
17.183333	0.1	51.266316
17.185000	0.1	51.361445
17.186667	0.1	51.459017
17.188333	0.1	51.557961
17.190000	0.1	51.656786
17.191667	0.1	51.754835
17.193333	0.1	51.853243
17.195000	0.1	51.954273
17.196667	0.1	52.059475
17.198333	0.1	52.169147
17.200000	0.1	52.282217
17.201667	0.1	52.397671
17.203333	0.1	52.515152
17.205000	0.1	52.633825
17.206667	0.1	52.752617
17.208333	0.1	52.871111
17.210000	0.1	52.990499
17.211667	0.1	53.112272
17.213333	0.1	53.237441
17.215000	0.1	53.366307
17.216667	0.1	53.498450
17.218333	0.1	53.633097
17.220000	0.1	53.769770
17.221667	0.1	53.907755
17.223333	0.1	54.046157
17.225000	0.1	54.185096
17.226667	0.1	54.325405
17.228333	0.1	54.467920
17.230000	0.1	54.613117
17.231667	0.1	54.761175
17.233333	0.1	54.911438
17.235000	0.1	55.062953
17.236667	0.1	55.214885
17.238333	0.1	55.366460
17.240000	0.1	55.517081
17.241667	0.1	55.667165
17.243333	0.1	55.817369
17.245000	0.1	55.968050
17.246667	0.1	56.119326
17.248333	0.1	56.270960
17.250000	0.1	56.422654
17.251667	0.1	56.574586
17.253333	0.1	56.727294
17.255000	0.1	56.880776
17.256667	0.1	57.034436
17.258333	0.1	57.187799
17.260000	0.1	57.341281
17.261667	0.1	57.495538
17.263333	0.1	57.650570
17.265000	0.1	57.805542
17.266667	0.1	57.959083
17.268333	0.1	58.110717
17.270000	0.1	58.260981
17.271667	0.1	58.410588
17.273333	0.1	58.559183
17.275000	0.1	58.705870
17.276667	0.1	58.850769
17.278333	0.1	58.995489
17.280000	0.1	59.142295
17.281667	0.1	59.292916
17.283333	0.1	59.447590
17.285000	0.1	59.605900
17.286667	0.1	59.766594
17.288333	0.1	59.928480
17.290000	0.1	60.091022
17.291667	0.1	60.253922
17.293333	0.1	60.416821
17.295000	0.1	60.579721
17.296667	0.1	60.742799
17.298333	0.1	60.907189
17.300000	0.1	61.075035
17.301667	0.1	61.249141
17.303333	0.1	61.431114
17.305000	0.1	61.621610
17.306667	0.1	61.820213
17.308333	0.1	62.026206
17.310000	0.1	62.238578
17.311667	0.1	62.456194
17.313333	0.1	62.678222
17.315000	0.1	62.904600
17.316667	0.1	63.134912
17.318333	0.1	63.368026
17.320000	0.1	63.603822
17.321667	0.1	63.842777
17.323333	0.1	64.085547
17.325000	0.1	64.332489
17.326667	0.1	64.583961
17.328333	0.1	64.840023
17.330000	0.1	65.100853
17.331667	0.1	65.366272
17.333333	0.1	65.635208
17.335000	0.1	65.905813
17.336667	0.1	66.176895
17.338333	0.1	66.448514
17.340000	0.1	66.721324
17.341667	0.1	66.995565
17.343333	0.1	67.270164
17.345000	0.1	67.543391
17.346667	0.1	67.813043
17.348333	0.1	68.077747
17.350000	0.1	68.337266
17.351667	0.1	68.592374
17.353333	0.1	68.843488
17.355000	0.1	69.090430
17.356667	0.1	69.332902
17.358333	0.1	69.570188
17.360000	0.1	69.800679
17.361667	0.1	70.022408
17.363333	0.1	70.233886
17.365000	0.1	70.434336
17.366667	0.1	70.623164
17.368333	0.1	70.800309
17.370000	0.1	70.966844
17.371667	0.1	71.124677
17.373333	0.1	71.275656
17.375000	0.1	71.420197
17.376667	0.1	71.556990
17.378333	0.1	71.682994
17.380000	0.1	71.794633
17.381667	0.1	71.889584
17.383333	0.1	71.968381
17.385000	0.1	72.033350
17.386667	0.1	72.086696
17.388333	0.1	72.129373
17.390000	0.1	72.161500
17.391667	0.1	72.183792
17.393333	0.1	72.196428
17.395000	0.1	72.198574
17.396667	0.1	72.188859
17.398333	0.1	72.166566
17.400000	0.1	72.131996
17.401667	0.1	72.086339
17.403333	0.1	72.030906
17.405000	0.1	71.966533
17.406667	0.1	71.892623
17.408333	0.1	71.808283
17.410000	0.1	71.713452
17.411667	0.1	71.609919
17.413333	0.1	71.499590
17.415000	0.1	71.382825
17.416667	0.1	71.258490
17.418333	0.1	71.124856
17.420000	0.1	70.981626
17.421667	0.1	70.829515
17.423333	0.1	70.669357
17.425000	0.1	70.502166
17.426667	0.1	70.330207
17.428333	0.1	70.155506
17.430000	0.1	69.978539
17.431667	0.1	69.798533
17.433333	0.1	69.614772
17.435000	0.1	69.427256
17.436667	0.1	69.236223
17.438333	0.1	69.042687
17.440000	0.1	68.848197
17.441667	0.1	68.653945
17.443333	0.1	68.459813
17.445000	0.1	68.264667
17.446667	0.1	68.067555
17.448333	0.1	67.868594
17.450000	0.1	67.668859
17.451667	0.1	67.469720
17.453333	0.1	67.271952
17.455000	0.1	67.075555
17.456667	0.1	66.879992
17.458333	0.1	66.684548
17.460000	0.1	66.489581
17.461667	0.1	66.296283
17.463333	0.1	66.106085
17.465000	0.1	65.919642
17.466667	0.1	65.737788
17.468333	0.1	65.561954
17.470000	0.1	65.392796
17.471667	0.1	65.229539
17.473333	0.1	65.070931
17.475000	0.1	64.915899
17.476667	0.1	64.763788
17.478333	0.1	64.614419
17.480000	0.1	64.467494
17.481667	0.1	64.322833
17.483333	0.1	64.180616
17.485000	0.1	64.041499
17.486667	0.1	63.906316
17.488333	0.1	63.775960
17.490000	0.1	63.650612
17.491667	0.1	63.530330
17.493333	0.1	63.414875
17.495000	0.1	63.303713
17.496667	0.1	63.196007
17.498333	0.1	63.090209
17.500000	0.1	62.985424
17.501667	0.1	62.881414
17.503333	0.1	62.777761
17.505000	0.1	62.674467
17.506667	0.1	62.572304
17.508333	0.1	62.473062
17.510000	0.1	62.378947
17.511667	0.1	62.290553
17.513333	0.1	62.206868
17.515000	0.1	62.126283
17.516667	0.1	62.047545
17.518333	0.1	61.969403
17.520000	0.1	61.891202
17.521667	0.1	61.813179
17.523333	0.1	61.736409
17.525000	0.1	61.662082
17.526667	0.1	61.591212
17.528333	0.1	61.525050
17.530000	0.1	61.464194
17.531667	0.1	61.407808
17.533333	0.1	61.353508
17.535000	0.1	61.299030
17.536667	0.1	61.243240
17.538333	0.1	61.186258
17.540000	0.1	61.128918
17.541667	0.1	61.071996
17.543333	0.1	61.016086
17.545000	0.1	60.961369
17.546667	0.1	60.907785
17.548333	0.1	60.855571
17.550000	0.1	60.806159
17.551667	0.1	60.761038
17.553333	0.1	60.720090
17.555000	0.1	60.681764
17.556667	0.1	60.644571
17.558333	0.1	60.607735
17.560000	0.1	60.570959
17.561667	0.1	60.534898
17.563333	0.1	60.500864
17.565000	0.1	60.470108
17.566667	0.1	60.443167
17.568333	0.1	60.419801
17.570000	0.1	60.399774
17.571667	0.1	60.382847
17.573333	0.1	60.368243
17.575000	0.1	60.354415
17.576667	0.1	60.340349
17.578333	0.1	60.326520
17.580000	0.1	60.314540
17.581667	0.1	60.305957
17.583333	0.1	60.301307
17.585000	0.1	60.300294
17.586667	0.1	60.302082
17.588333	0.1	60.305897
17.590000	0.1	60.311381
17.591667	0.1	60.318533
17.593333	0.1	60.327832
17.595000	0.1	60.339156
17.596667	0.1	60.351495
17.598333	0.1	60.363177
17.600000	0.1	60.373548
17.601667	0.1	60.383204
17.603333	0.1	60.393277
17.605000	0.1	60.404781
17.606667	0.1	60.418490
17.608333	0.1	60.434822
17.610000	0.1	60.453717
17.611667	0.1	60.474399
17.613333	0.1	60.495619
17.615000	0.1	60.516719
17.616667	0.1	60.537580
17.618333	0.1	60.557667
17.620000	0.1	60.576681
17.621667	0.1	60.594860
17.623333	0.1	60.613338
17.625000	0.1	60.632292
17.626667	0.1	60.651604
17.628333	0.1	60.671095
17.630000	0.1	60.690109
17.631667	0.1	60.707930
17.633333	0.1	60.724262
17.635000	0.1	60.739580
17.636667	0.1	60.753826
17.638333	0.1	60.766164
17.640000	0.1	60.775820
17.641667	0.1	60.783569
17.643333	0.1	60.791735
17.645000	0.1	60.802404
17.646667	0.1	60.816172
17.648333	0.1	60.831193
17.650000	0.1	60.844425
17.651667	0.1	60.854081
17.653333	0.1	60.860280
17.655000	0.1	60.863975
17.656667	0.1	60.865227
17.658333	0.1	60.864214
17.660000	0.1	60.861532
17.661667	0.1	60.858253
17.663333	0.1	60.854856
17.665000	0.1	60.851518
17.666667	0.1	60.847882
17.668333	0.1	60.843531
17.670000	0.1	60.838763
17.671667	0.1	60.834113
17.673333	0.1	60.829345
17.675000	0.1	60.823325
17.676667	0.1	60.814444
17.678333	0.1	60.801808
17.680000	0.1	60.785834
17.681667	0.1	60.767893
17.683333	0.1	60.749356
17.685000	0.1	60.731117
17.686667	0.1	60.713950
17.688333	0.1	60.698334
17.690000	0.1	60.683612
17.691667	0.1	60.667697
17.693333	0.1	60.648743
17.695000	0.1	60.627106
17.696667	0.1	60.603861
17.698333	0.1	60.579184
17.700000	0.1	60.553137
17.701667	0.1	60.526434
17.703333	0.1	60.500208
17.705000	0.1	60.475532
17.706667	0.1	60.452286
17.708333	0.1	60.429934
17.710000	0.1	60.407344
17.711667	0.1	60.383085
17.713333	0.1	60.356025
17.715000	0.1	60.326103
17.716667	0.1	60.294632
17.718333	0.1	60.263637
17.720000	0.1	60.235027
17.721667	0.1	60.209457
17.723333	0.1	60.186270
17.725000	0.1	60.164634
17.726667	0.1	60.143772
17.728333	0.1	60.122553
17.730000	0.1	60.099486
17.731667	0.1	60.072724
17.733333	0.1	60.042206
17.735000	0.1	60.010020
17.736667	0.1	59.979502
17.738333	0.1	59.952799
17.740000	0.1	59.930149
17.741667	0.1	59.910420
17.743333	0.1	59.892479
17.745000	0.1	59.874657
17.746667	0.1	59.854273
17.748333	0.1	59.828762
17.750000	0.1	59.797589
17.751667	0.1	59.762958
17.753333	0.1	59.729103
17.755000	0.1	59.699181
17.756667	0.1	59.673492
17.758333	0.1	59.651140
17.760000	0.1	59.631828
17.761667	0.1	59.615735
17.763333	0.1	59.602383
17.765000	0.1	59.590164
17.766667	0.1	59.576992
17.768333	0.1	59.561137
17.770000	0.1	59.542242
17.771667	0.1	59.521261
17.773333	0.1	59.499685
17.775000	0.1	59.478763
17.776667	0.1	59.459809
17.778333	0.1	59.443954
17.780000	0.1	59.431616
17.781667	0.1	59.423093
17.783333	0.1	59.417788
17.785000	0.1	59.413377
17.786667	0.1	59.407536
17.788333	0.1	59.399847
17.790000	0.1	59.391621
17.791667	0.1	59.384528
17.793333	0.1	59.378926
17.795000	0.1	59.373978
17.796667	0.1	59.368554
17.798333	0.1	59.361819
17.800000	0.1	59.354666
17.801667	0.1	59.349362
17.803333	0.1	59.348289
17.805000	0.1	59.352401
17.806667	0.1	59.360806
17.808333	0.1	59.371535
17.810000	0.1	59.382859
17.811667	0.1	59.393588
17.813333	0.1	59.402946
17.815000	0.1	59.410993
17.816667	0.1	59.418682
17.818333	0.1	59.427324
17.820000	0.1	59.437457
17.821667	0.1	59.448961
17.823333	0.1	59.461657
17.825000	0.1	59.475127
17.826667	0.1	59.488896
17.828333	0.1	59.503201
17.830000	0.1	59.519414
17.831667	0.1	59.539143
17.833333	0.1	59.562925
17.835000	0.1	59.589747
17.836667	0.1	59.618238
17.838333	0.1	59.647444
17.840000	0.1	59.677247
17.841667	0.1	59.708182
17.843333	0.1	59.740726
17.845000	0.1	59.773091
17.846667	0.1	59.802774
17.848333	0.1	59.829477
17.850000	0.1	59.855286
17.851667	0.1	59.882585
17.853333	0.1	59.912029
17.855000	0.1	59.943441
17.856667	0.1	59.977058
17.858333	0.1	60.013298
17.860000	0.1	60.051504
17.861667	0.1	60.090307
17.863333	0.1	60.128156
17.865000	0.1	60.164157
17.866667	0.1	60.198847
17.868333	0.1	60.233835
17.870000	0.1	60.269896
17.871667	0.1	60.306851
17.873333	0.1	60.343865
17.875000	0.1	60.379866
17.876667	0.1	60.414318
17.878333	0.1	60.448054
17.880000	0.1	60.483221
17.881667	0.1	60.521129
17.883333	0.1	60.561482
17.885000	0.1	60.603026
17.886667	0.1	60.644988
17.888333	0.1	60.687128
17.890000	0.1	60.729209
17.891667	0.1	60.770217
17.893333	0.1	60.808841
17.895000	0.1	60.844961
17.896667	0.1	60.878877
17.898333	0.1	60.910884
17.900000	0.1	60.940925
17.901667	0.1	60.968581
17.903333	0.1	60.993615
17.905000	0.1	61.016444
17.906667	0.1	61.038677
17.908333	0.1	61.061863
17.910000	0.1	61.085466
17.911667	0.1	61.107878
17.913333	0.1	61.128858
17.915000	0.1	61.149958
17.916667	0.1	61.171953
17.918333	0.1	61.194006
17.920000	0.1	61.214331
17.921667	0.1	61.231855
17.923333	0.1	61.246518
17.925000	0.1	61.258797
17.926667	0.1	61.269287
17.928333	0.1	61.278943
17.930000	0.1	61.287705
17.931667	0.1	61.295155
17.933333	0.1	61.300758
17.935000	0.1	61.304752
17.936667	0.1	61.307255
17.938333	0.1	61.307911
17.940000	0.1	61.306063
17.941667	0.1	61.301712
17.943333	0.1	61.296288
17.945000	0.1	61.290447
17.946667	0.1	61.283473
17.948333	0.1	61.273757
17.950000	0.1	61.260406
17.951667	0.1	61.243836
17.953333	0.1	61.225537
17.955000	0.1	61.206642
17.956667	0.1	61.188105
17.958333	0.1	61.170343
17.960000	0.1	61.153117
17.961667	0.1	61.135176
17.963333	0.1	61.115567
17.965000	0.1	61.094109
17.966667	0.1	61.070386
17.968333	0.1	61.043385
17.970000	0.1	61.012510
17.971667	0.1	60.978237
17.973333	0.1	60.941044
17.975000	0.1	60.901526
17.976667	0.1	60.860876
17.978333	0.1	60.820404
17.980000	0.1	60.780648
17.981667	0.1	60.741309
17.983333	0.1	60.702387
17.985000	0.1	60.663644
17.986667	0.1	60.623888
17.988333	0.1	60.581032
17.990000	0.1	60.534183
17.991667	0.1	60.484473
17.993333	0.1	60.433689
17.995000	0.1	60.382608
17.996667	0.1	60.331408
17.998333	0.1	60.280446
18.000000	0.1	60.229841
18.001667	0.1	60.179118
18.003333	0.1	60.128216
18.005000	0.1	60.077611
18.006667	0.1	60.027722
18.008333	0.1	59.979085
18.010000	0.1	59.931639
18.011667	0.1	59.884671
18.013333	0.1	59.837524
18.015000	0.1	59.789840
18.016667	0.1	59.741083
18.018333	0.1	59.690539
18.020000	0.1	59.638206
18.021667	0.1	59.584681
18.023333	0.1	59.531692
18.025000	0.1	59.480969
18.026667	0.1	59.434000
18.028333	0.1	59.390966
18.030000	0.1	59.350971
18.031667	0.1	59.313062
18.033333	0.1	59.276048
18.035000	0.1	59.238795
18.036667	0.1	59.200827
18.038333	0.1	59.163336
18.040000	0.1	59.128407
18.041667	0.1	59.097472
18.043333	0.1	59.069458
18.045000	0.1	59.042994
18.046667	0.1	59.018019
18.048333	0.1	58.994833
18.050000	0.1	58.972899
18.051667	0.1	58.952097
18.053333	0.1	58.933083
18.055000	0.1	58.915738
18.056667	0.1	58.898750
18.058333	0.1	58.880154
18.060000	0.1	58.859113
18.061667	0.1	58.836702
18.063333	0.1	58.815364
18.065000	0.1	58.796350
18.066667	0.1	58.779184
18.068333	0.1	58.762017
18.070000	0.1	58.743540
18.071667	0.1	58.723811
18.073333	0.1	58.704618
18.075000	0.1	58.688167
18.076667	0.1	58.675412
18.078333	0.1	58.665160
18.080000	0.1	58.654371
18.081667	0.1	58.640603
18.083333	0.1	58.622841
18.085000	0.1	58.601383
18.086667	0.1	58.577899
18.088333	0.1	58.554355
18.090000	0.1	58.531407
18.091667	0.1	58.507982
18.093333	0.1	58.482352
18.095000	0.1	58.453385
18.096667	0.1	58.420185
18.098333	0.1	58.382574
18.100000	0.1	58.341805
18.101667	0.1	58.299903
18.103333	0.1	58.258120
18.105000	0.1	58.216277
18.106667	0.1	58.174018
18.108333	0.1	58.131400
18.110000	0.1	58.088544
18.111667	0.1	58.045093
18.113333	0.1	57.999674
18.115000	0.1	57.950381
18.116667	0.1	57.896141
18.118333	0.1	57.838443
18.120000	0.1	57.779792
18.121667	0.1	57.721797
18.123333	0.1	57.664398
18.125000	0.1	57.606701
18.126667	0.1	57.547752
18.128333	0.1	57.486955
18.130000	0.1	57.424430
18.131667	0.1	57.360533
18.133333	0.1	57.295743
18.135000	0.1	57.231072
18.136667	0.1	57.167057
18.138333	0.1	57.102624
18.140000	0.1	57.036284
18.141667	0.1	56.967739
18.143333	0.1	56.898120
18.145000	0.1	56.828681
18.146667	0.1	56.760016
18.148333	0.1	56.690994
18.150000	0.1	56.620184
18.151667	0.1	56.547764
18.153333	0.1	56.474808
18.155000	0.1	56.402627
18.156667	0.1	56.332234
18.158333	0.1	56.264344
18.160000	0.1	56.198779
18.161667	0.1	56.134466
18.163333	0.1	56.070331
18.165000	0.1	56.006495
18.166667	0.1	55.943492
18.168333	0.1	55.881027
18.170000	0.1	55.818561
18.171667	0.1	55.755619
18.173333	0.1	55.692199
18.175000	0.1	55.629555
18.176667	0.1	55.569294
18.178333	0.1	55.511955
18.180000	0.1	55.457357
18.181667	0.1	55.404547
18.183333	0.1	55.352572
18.185000	0.1	55.300001
18.186667	0.1	55.245880
18.188333	0.1	55.189851
18.190000	0.1	55.133108
18.191667	0.1	55.077675
18.193333	0.1	55.025521
18.195000	0.1	54.976765
18.196667	0.1	54.930333
18.198333	0.1	54.885391
18.200000	0.1	54.841820
18.201667	0.1	54.799262
18.203333	0.1	54.757002
18.205000	0.1	54.713908
18.206667	0.1	54.669085
18.208333	0.1	54.622415
18.210000	0.1	54.575089
18.211667	0.1	54.529611
18.213333	0.1	54.488543
18.215000	0.1	54.452065
18.216667	0.1	54.418448
18.218333	0.1	54.386738
18.220000	0.1	54.356697
18.221667	0.1	54.328028
18.223333	0.1	54.299715
18.225000	0.1	54.270509
18.226667	0.1	54.239515
18.228333	0.1	54.207149
18.230000	0.1	54.174844
18.231667	0.1	54.144147
18.233333	0.1	54.115775
18.235000	0.1	54.089967
18.236667	0.1	54.066721
18.238333	0.1	54.045561
18.240000	0.1	54.025236
18.241667	0.1	54.004255
18.243333	0.1	53.981784
18.245000	0.1	53.959015
18.246667	0.1	53.938154
18.248333	0.1	53.920391
18.250000	0.1	53.904835
18.251667	0.1	53.890828
18.253333	0.1	53.878072
18.255000	0.1	53.866509
18.256667	0.1	53.855959
18.258333	0.1	53.846064
18.260000	0.1	53.836110
18.261667	0.1	53.825560
18.263333	0.1	53.815070
18.265000	0.1	53.806427
18.266667	0.1	53.800884
18.268333	0.1	53.797844
18.270000	0.1	53.796116
18.271667	0.1	53.795520
18.273333	0.1	53.797189
18.275000	0.1	53.802434
18.276667	0.1	53.811375
18.278333	0.1	53.822640
18.280000	0.1	53.834740
18.281667	0.1	53.846660
18.283333	0.1	53.858283
18.285000	0.1	53.870741
18.286667	0.1	53.885821
18.288333	0.1	53.904358
18.290000	0.1	53.925100
18.291667	0.1	53.946856
18.293333	0.1	53.970042
18.295000	0.1	53.995553
18.296667	0.1	54.023567
18.298333	0.1	54.053429
18.300000	0.1	54.085139
18.301667	0.1	54.119411
18.303333	0.1	54.157201
18.305000	0.1	54.198805
18.306667	0.1	54.242555
18.308333	0.1	54.285887
18.310000	0.1	54.327253
18.311667	0.1	54.367307
18.313333	0.1	54.408136
18.315000	0.1	54.451946
18.316667	0.1	54.499510
18.318333	0.1	54.550174
18.320000	0.1	54.603282
18.321667	0.1	54.658774
18.323333	0.1	54.716292
18.325000	0.1	54.774645
18.326667	0.1	54.832521
18.328333	0.1	54.890338
18.330000	0.1	54.949108
18.331667	0.1	55.008474
18.333333	0.1	55.066470
18.335000	0.1	55.122260
18.336667	0.1	55.177036
18.338333	0.1	55.233124
18.340000	0.1	55.291179
18.341667	0.1	55.349949
18.343333	0.1	55.407170
18.345000	0.1	55.461052
18.346667	0.1	55.510643
18.348333	0.1	55.556241
18.350000	0.1	55.598203
18.351667	0.1	55.635575
18.353333	0.1	55.667404
18.355000	0.1	55.694524
18.356667	0.1	55.719081
18.358333	0.1	55.742267
18.360000	0.1	55.763844
18.361667	0.1	55.782977
18.363333	0.1	55.799130
18.365000	0.1	55.811647
18.366667	0.1	55.819217
18.368333	0.1	55.820230
18.370000	0.1	55.813733
18.371667	0.1	55.800501
18.373333	0.1	55.781606
18.375000	0.1	55.756870
18.376667	0.1	55.725995
18.378333	0.1	55.689934
18.380000	0.1	55.650297
18.381667	0.1	55.607859
18.383333	0.1	55.562082
18.385000	0.1	55.511657
18.386667	0.1	55.454734
18.388333	0.1	55.390242
18.390000	0.1	55.318955
18.391667	0.1	55.243317
18.393333	0.1	55.165354
18.395000	0.1	55.085066
18.396667	0.1	55.001739
18.398333	0.1	54.914955
18.400000	0.1	54.825130
18.401667	0.1	54.732624
18.403333	0.1	54.637018
18.405000	0.1	54.537180
18.406667	0.1	54.432276
18.408333	0.1	54.323259
18.410000	0.1	54.212216
18.411667	0.1	54.101590
18.413333	0.1	53.992573
18.415000	0.1	53.886178
18.416667	0.1	53.783301
18.418333	0.1	53.683523
18.420000	0.1	53.584996
18.421667	0.1	53.486172
18.423333	0.1	53.386572
18.425000	0.1	53.285662
18.426667	0.1	53.183559
18.428333	0.1	53.081814
18.430000	0.1	52.982751
18.431667	0.1	52.887622
18.433333	0.1	52.796546
18.435000	0.1	52.708331
18.436667	0.1	52.621189
18.438333	0.1	52.533034
18.440000	0.1	52.442613
18.441667	0.1	52.350286
18.443333	0.1	52.258733
18.445000	0.1	52.171233
18.446667	0.1	52.089217
18.448333	0.1	52.011791
18.450000	0.1	51.937881
18.451667	0.1	51.866654
18.453333	0.1	51.797035
18.455000	0.1	51.727656
18.456667	0.1	51.657382
18.458333	0.1	51.585677
18.460000	0.1	51.512960
18.461667	0.1	51.440480
18.463333	0.1	51.369312
18.465000	0.1	51.300290
18.466667	0.1	51.233533
18.468333	0.1	51.168206
18.470000	0.1	51.103237
18.471667	0.1	51.038387
18.473333	0.1	50.974611
18.475000	0.1	50.912383
18.476667	0.1	50.851050
18.478333	0.1	50.789002
18.480000	0.1	50.725523
18.481667	0.1	50.661567
18.483333	0.1	50.597671
18.485000	0.1	50.533119
18.486667	0.1	50.467613
18.488333	0.1	50.401989
18.490000	0.1	50.336781
18.491667	0.1	50.271633
18.493333	0.1	50.206009
18.495000	0.1	50.139967
18.496667	0.1	50.073746
18.498333	0.1	50.007227
18.500000	0.1	49.940351
18.501667	0.1	49.873415
18.503333	0.1	49.806479
18.505000	0.1	49.739543
18.506667	0.1	49.672607
18.508333	0.1	49.606386
18.510000	0.1	49.540940
18.511667	0.1	49.475077
18.513333	0.1	49.407902
18.515000	0.1	49.340132
18.516667	0.1	49.272600
18.518333	0.1	49.205366
18.520000	0.1	49.138012
18.521667	0.1	49.070838
18.523333	0.1	49.004319
18.525000	0.1	48.939171
18.526667	0.1	48.875752
18.528333	0.1	48.813108
18.530000	0.1	48.749688
18.531667	0.1	48.684838
18.533333	0.1	48.619214
18.535000	0.1	48.553529
18.536667	0.1	48.487785
18.538333	0.1	48.421326
18.540000	0.1	48.353973
18.541667	0.1	48.286679
18.543333	0.1	48.220399
18.545000	0.1	48.155251
18.546667	0.1	48.090640
18.548333	0.1	48.026624
18.550000	0.1	47.963980
18.551667	0.1	47.903183
18.553333	0.1	47.843578
18.555000	0.1	47.783139
18.556667	0.1	47.719839
18.558333	0.1	47.653618
18.560000	0.1	47.587219
18.561667	0.1	47.524276
18.563333	0.1	47.465685
18.565000	0.1	47.409895
18.566667	0.1	47.354403
18.568333	0.1	47.297242
18.570000	0.1	47.237697
18.571667	0.1	47.176543
18.573333	0.1	47.114613
18.575000	0.1	47.051909
18.576667	0.1	46.987358
18.578333	0.1	46.920720
18.580000	0.1	46.853962
18.581667	0.1	46.790483
18.583333	0.1	46.732726
18.585000	0.1	46.679857
18.586667	0.1	46.628299
18.588333	0.1	46.574357
18.590000	0.1	46.515885
18.591667	0.1	46.452942
18.593333	0.1	46.387675
18.595000	0.1	46.322766
18.596667	0.1	46.259585
18.598333	0.1	46.198192
18.600000	0.1	46.137813
18.601667	0.1	46.077493
18.603333	0.1	46.017053
18.605000	0.1	45.956495
18.606667	0.1	45.896533
18.608333	0.1	45.837643
18.610000	0.1	45.779529
18.611667	0.1	45.721772
18.613333	0.1	45.664909
18.615000	0.1	45.609894
18.616667	0.1	45.555952
18.618333	0.1	45.500341
18.620000	0.1	45.440319
18.621667	0.1	45.375350
18.623333	0.1	45.307401
18.625000	0.1	45.239690
18.626667	0.1	45.174780
18.628333	0.1	45.113149
18.630000	0.1	45.053664
18.631667	0.1	44.994595
18.633333	0.1	44.934931
18.635000	0.1	44.874492
18.636667	0.1	44.813338
18.638333	0.1	44.752422
18.640000	0.1	44.693592
18.641667	0.1	44.637325
18.643333	0.1	44.582608
18.645000	0.1	44.528070
18.646667	0.1	44.472518
18.648333	0.1	44.415000
18.650000	0.1	44.355514
18.651667	0.1	44.295373
18.653333	0.1	44.235947
18.655000	0.1	44.177833
18.656667	0.1	44.120314
18.658333	0.1	44.062498
18.660000	0.1	44.004503
18.661667	0.1	43.947461
18.663333	0.1	43.892386
18.665000	0.1	43.839040
18.666667	0.1	43.787422
18.668333	0.1	43.737414
18.670000	0.1	43.687763
18.671667	0.1	43.636801
18.673333	0.1	43.583992
18.675000	0.1	43.529453
18.676667	0.1	43.473306
18.678333	0.1	43.416383
18.680000	0.1	43.360832
18.681667	0.1	43.309035
18.683333	0.1	43.262365
18.685000	0.1	43.219867
18.686667	0.1	43.179336
18.688333	0.1	43.138566
18.690000	0.1	43.097379
18.691667	0.1	43.056789
18.693333	0.1	43.017152
18.695000	0.1	42.976978
18.696667	0.1	42.934182
18.698333	0.1	42.888525
18.700000	0.1	42.841079
18.701667	0.1	42.793276
18.703333	0.1	42.746606
18.705000	0.1	42.702797
18.706667	0.1	42.662862
18.708333	0.1	42.626205
18.710000	0.1	42.591038
18.711667	0.1	42.555752
18.713333	0.1	42.519691
18.715000	0.1	42.482557
18.716667	0.1	42.443695
18.718333	0.1	42.402508
18.720000	0.1	42.359712
18.721667	0.1	42.317751
18.723333	0.1	42.279842
18.725000	0.1	42.248132
18.726667	0.1	42.222383
18.728333	0.1	42.199137
18.730000	0.1	42.173984
18.731667	0.1	42.144539
18.733333	0.1	42.111697
18.735000	0.1	42.077842
18.736667	0.1	42.045357
18.738333	0.1	42.015436
18.740000	0.1	41.988077
18.741667	0.1	41.961851
18.743333	0.1	41.935685
18.745000	0.1	41.910055
18.746667	0.1	41.885915
18.748333	0.1	41.863206
18.750000	0.1	41.841152
18.751667	0.1	41.818979
18.753333	0.1	41.796270
18.755000	0.1	41.773799
18.756667	0.1	41.752639
18.758333	0.1	41.733863
18.760000	0.1	41.718545
18.761667	0.1	41.707339
18.763333	0.1	41.699174
18.765000	0.1	41.691067
18.766667	0.1	41.680160
18.768333	0.1	41.665914
18.770000	0.1	41.650238
18.771667	0.1	41.635933
18.773333	0.1	41.625681
18.775000	0.1	41.621091
18.776667	0.1	41.622164
18.778333	0.1	41.627350
18.780000	0.1	41.635099
18.781667	0.1	41.645768
18.783333	0.1	41.660967
18.785000	0.1	41.682186
18.786667	0.1	41.709247
18.788333	0.1	41.740480
18.790000	0.1	41.773620
18.791667	0.1	41.807594
18.793333	0.1	41.843000
18.795000	0.1	41.880550
18.796667	0.1	41.920545
18.798333	0.1	41.963043
18.800000	0.1	42.008402
18.801667	0.1	42.057040
18.803333	0.1	42.108359
18.805000	0.1	42.160931
18.806667	0.1	42.214158
18.808333	0.1	42.269471
18.810000	0.1	42.328718
18.811667	0.1	42.392018
18.813333	0.1	42.457702
18.815000	0.1	42.523923
18.816667	0.1	42.589905
18.818333	0.1	42.656484
18.820000	0.1	42.724552
18.821667	0.1	42.793455
18.823333	0.1	42.861285
18.825000	0.1	42.926850
18.826667	0.1	42.990508
18.828333	0.1	43.053093
18.830000	0.1	43.114069
18.831667	0.1	43.172720
18.833333	0.1	43.228986
18.835000	0.1	43.282511
18.836667	0.1	43.331328
18.838333	0.1	43.373528
18.840000	0.1	43.408992
18.841667	0.1	43.439093
18.843333	0.1	43.465498
18.845000	0.1	43.489340
18.846667	0.1	43.510916
18.848333	0.1	43.529096
18.850000	0.1	43.542268
18.851667	0.1	43.549719
18.853333	0.1	43.551388
18.855000	0.1	43.547871
18.856667	0.1	43.539348
18.858333	0.1	43.525460
18.860000	0.1	43.506088
18.861667	0.1	43.481412
18.863333	0.1	43.451193
18.865000	0.1	43.414238
18.866667	0.1	43.369057
18.868333	0.1	43.315890
18.870000	0.1	43.256524
18.871667	0.1	43.193164
18.873333	0.1	43.126526
18.875000	0.1	43.056193
18.876667	0.1	42.981091
18.878333	0.1	42.900446
18.880000	0.1	42.813363
18.881667	0.1	42.719307
18.883333	0.1	42.618992
18.885000	0.1	42.513611
18.886667	0.1	42.403462
18.888333	0.1	42.287591
18.890000	0.1	42.165222
18.891667	0.1	42.037072
18.893333	0.1	41.904690
18.895000	0.1	41.768732
18.896667	0.1	41.628959
18.898333	0.1	41.484418
18.900000	0.1	41.334930
18.901667	0.1	41.181090
18.903333	0.1	41.024151
18.905000	0.1	40.865126
18.906667	0.1	40.704253
18.908333	0.1	40.541294
18.910000	0.1	40.376189
18.911667	0.1	40.208759
18.913333	0.1	40.039065
18.915000	0.1	39.867523
18.916667	0.1	39.694729
18.918333	0.1	39.521756
18.920000	0.1	39.349201
18.921667	0.1	39.177360
18.923333	0.1	39.006772
18.925000	0.1	38.838448
18.926667	0.1	38.672330
18.928333	0.1	38.506629
18.930000	0.1	38.339736
18.931667	0.1	38.171413
18.933333	0.1	38.002255
18.935000	0.1	37.833037
18.936667	0.1	37.664595
18.938333	0.1	37.498238
18.940000	0.1	37.335458
18.941667	0.1	37.177386
18.943333	0.1	37.023785
18.945000	0.1	36.873939
18.946667	0.1	36.726835
18.948333	0.1	36.581697
18.950000	0.1	36.438110
18.951667	0.1	36.296668
18.953333	0.1	36.158325
18.955000	0.1	36.024632
18.956667	0.1	35.896184
18.958333	0.1	35.772624
18.960000	0.1	35.652461
18.961667	0.1	35.533490
18.963333	0.1	35.414340
18.965000	0.1	35.295429
18.966667	0.1	35.178663
18.968333	0.1	35.066607
18.970000	0.1	34.961106
18.971667	0.1	34.862461
18.973333	0.1	34.769180
18.975000	0.1	34.678580
18.976667	0.1	34.587505
18.978333	0.1	34.492793
18.980000	0.1	34.393611
18.981667	0.1	34.291985
18.983333	0.1	34.191551
18.985000	0.1	34.095707
18.986667	0.1	34.006002
18.988333	0.1	33.921959
18.990000	0.1	33.842268
18.991667	0.1	33.765020
18.993333	0.1	33.687534
18.995000	0.1	33.608021
18.996667	0.1	33.526482
18.998333	0.1	33.445539
19.000000	0.1	33.367874
19.001667	0.1	33.294262
19.003333	0.1	33.223512
19.005000	0.1	33.154132
19.006667	0.1	33.084693
19.008333	0.1	33.014419
19.010000	0.1	32.942774
19.011667	0.1	32.870652
19.013333	0.1	32.799842
19.015000	0.1	32.731893
19.016667	0.1	32.666566
19.018333	0.1	32.602670
19.020000	0.1	32.539668
19.021667	0.1	32.477440
19.023333	0.1	32.416048
19.025000	0.1	32.355966
19.026667	0.1	32.297375
19.028333	0.1	32.239439
19.030000	0.1	32.181086
19.031667	0.1	32.121243
19.033333	0.1	32.059850
19.035000	0.1	31.998815
19.036667	0.1	31.940641
19.038333	0.1	31.886401
19.040000	0.1	31.834723
19.041667	0.1	31.783642
19.043333	0.1	31.732323
19.045000	0.1	31.680049
19.046667	0.1	31.626346
19.048333	0.1	31.572105
19.050000	0.1	31.519653
19.051667	0.1	31.470599
19.053333	0.1	31.425538
19.055000	0.1	31.383635
19.056667	0.1	31.343402
19.058333	0.1	31.302514
19.060000	0.1	31.259419
19.061667	0.1	31.213226
19.063333	0.1	31.164052
19.065000	0.1	31.113269
19.066667	0.1	31.063618
19.068333	0.1	31.018080
19.070000	0.1	30.977489
19.071667	0.1	30.938806
19.073333	0.1	30.897560
19.075000	0.1	30.851366
19.076667	0.1	30.801954
19.078333	0.1	30.753078
19.080000	0.1	30.708255
19.081667	0.1	30.669274
19.083333	0.1	30.636074
19.085000	0.1	30.606748
19.086667	0.1	30.577900
19.088333	0.1	30.546011
19.090000	0.1	30.509056
19.091667	0.1	30.467393
19.093333	0.1	30.423643
19.095000	0.1	30.380549
19.096667	0.1	30.339839
19.098333	0.1	30.302169
19.100000	0.1	30.266883
19.101667	0.1	30.232372
19.103333	0.1	30.197622
19.105000	0.1	30.162932
19.106667	0.1	30.128540
19.108333	0.1	30.094029
19.110000	0.1	30.058922
19.111667	0.1	30.023398
19.113333	0.1	29.988410
19.115000	0.1	29.954197
19.116667	0.1	29.920282
19.118333	0.1	29.886903
19.120000	0.1	29.854776
19.121667	0.1	29.823663
19.123333	0.1	29.792251
19.125000	0.1	29.760124
19.126667	0.1	29.727878
19.128333	0.1	29.695870
19.130000	0.1	29.664101
19.131667	0.1	29.632511
19.133333	0.1	29.601695
19.135000	0.1	29.572369
19.136667	0.1	29.544474
19.138333	0.1	29.517056
19.140000	0.1	29.489221
19.141667	0.1	29.460611
19.143333	0.1	29.431047
19.145000	0.1	29.399516
19.146667	0.1	29.365422
19.148333	0.1	29.329540
19.150000	0.1	29.293956
19.151667	0.1	29.260637
19.153333	0.1	29.229941
19.155000	0.1	29.201688
19.156667	0.1	29.175283
19.158333	0.1	29.149832
19.160000	0.1	29.124321
19.161667	0.1	29.098334
19.163333	0.1	29.071750
19.165000	0.1	29.044213
19.166667	0.1	29.015543
19.168333	0.1	28.986337
19.170000	0.1	28.957130
19.171667	0.1	28.928162
19.173333	0.1	28.899493
19.175000	0.1	28.871061
19.176667	0.1	28.842391
19.178333	0.1	28.813543
19.180000	0.1	28.785230
19.181667	0.1	28.757395
19.183333	0.1	28.728785
19.185000	0.1	28.698208
19.186667	0.1	28.665783
19.188333	0.1	28.632285
19.190000	0.1	28.598668
19.191667	0.1	28.565349
19.193333	0.1	28.531911
19.195000	0.1	28.498174
19.196667	0.1	28.464438
19.198333	0.1	28.430881
19.200000	0.1	28.397323
19.201667	0.1	28.363349
19.203333	0.1	28.328122
19.205000	0.1	28.291227
19.206667	0.1	28.252842
19.208333	0.1	28.213681
19.210000	0.1	28.173508
19.211667	0.1	28.131010
19.213333	0.1	28.085472
19.215000	0.1	28.037490
19.216667	0.1	27.988495
19.218333	0.1	27.939977
19.220000	0.1	27.892949
19.221667	0.1	27.848007
19.223333	0.1	27.804555
19.225000	0.1	27.761580
19.226667	0.1	27.718009
19.228333	0.1	27.673544
19.230000	0.1	27.628602
19.231667	0.1	27.583660
19.233333	0.1	27.538540
19.235000	0.1	27.492286
19.236667	0.1	27.445139
19.238333	0.1	27.398588
19.240000	0.1	27.353348
19.241667	0.1	27.308644
19.243333	0.1	27.263405
19.245000	0.1	27.217986
19.246667	0.1	27.173342
19.248333	0.1	27.129413
19.250000	0.1	27.084650
19.251667	0.1	27.037980
19.253333	0.1	26.989462
19.255000	0.1	26.940109
19.256667	0.1	26.890935
19.258333	0.1	26.843013
19.260000	0.1	26.796402
19.261667	0.1	26.749553
19.263333	0.1	26.700558
19.265000	0.1	26.649357
19.266667	0.1	26.597621
19.268333	0.1	26.547374
19.270000	0.1	26.500048
19.271667	0.1	26.455642
19.273333	0.1	26.413085
19.275000	0.1	26.371242
19.276667	0.1	26.329400
19.278333	0.1	26.287736
19.280000	0.1	26.246370
19.281667	0.1	26.204766
19.283333	0.1	26.162209
19.285000	0.1	26.118399
19.286667	0.1	26.073636
19.288333	0.1	26.028515
19.290000	0.1	25.983991
19.291667	0.1	25.941552
19.293333	0.1	25.902213
19.295000	0.1	25.865199
19.296667	0.1	25.828363
19.298333	0.1	25.790276
19.300000	0.1	25.750937
19.301667	0.1	25.711061
19.303333	0.1	25.671305
19.305000	0.1	25.632145
19.306667	0.1	25.594117
19.308333	0.1	25.557281
19.310000	0.1	25.521638
19.311667	0.1	25.487544
19.313333	0.1	25.454523
19.315000	0.1	25.421681
19.316667	0.1	25.388481
19.318333	0.1	25.354923
19.320000	0.1	25.320710
19.321667	0.1	25.285126
19.323333	0.1	25.247933
19.325000	0.1	25.209786
19.326667	0.1	25.171758
19.328333	0.1	25.135697
19.330000	0.1	25.103153
19.331667	0.1	25.074185
19.333333	0.1	25.047959
19.335000	0.1	25.023581
19.336667	0.1	25.000156
19.338333	0.1	24.975659
19.340000	0.1	24.947883
19.341667	0.1	24.916114
19.343333	0.1	24.882139
19.345000	0.1	24.848880
19.346667	0.1	24.818481
19.348333	0.1	24.791361
19.350000	0.1	24.767281
19.351667	0.1	24.745049
19.353333	0.1	24.722637
19.355000	0.1	24.697305
19.356667	0.1	24.668039
19.358333	0.1	24.636032
19.360000	0.1	24.603488
19.361667	0.1	24.572374
19.363333	0.1	24.543466
19.365000	0.1	24.515749
19.366667	0.1	24.487974
19.368333	0.1	24.459363
19.370000	0.1	24.430276
19.371667	0.1	24.401189
19.373333	0.1	24.372758
19.375000	0.1	24.345280
19.376667	0.1	24.319173
19.378333	0.1	24.294139
19.380000	0.1	24.269046
19.381667	0.1	24.242224
19.383333	0.1	24.212898
19.385000	0.1	24.181427
19.386667	0.1	24.149241
19.388333	0.1	24.116875
19.390000	0.1	24.083795
19.391667	0.1	24.050297
19.393333	0.1	24.017633
19.395000	0.1	23.986520
19.396667	0.1	23.956121
19.398333	0.1	23.925485
19.400000	0.1	23.893835
19.401667	0.1	23.861708
19.403333	0.1	23.830594
19.405000	0.1	23.801269
19.406667	0.1	23.773314
19.408333	0.1	23.745836
19.410000	0.1	23.718180
19.411667	0.1	23.689987
19.413333	0.1	23.661019
19.415000	0.1	23.631515
19.416667	0.1	23.601951
19.418333	0.1	23.572983
19.420000	0.1	23.544611
19.421667	0.1	23.516835
19.423333	0.1	23.490550
19.425000	0.1	23.466529
19.426667	0.1	23.444475
19.428333	0.1	23.422719
19.430000	0.1	23.399831
19.431667	0.1	23.375811
19.433333	0.1	23.351909
19.435000	0.1	23.328604
19.436667	0.1	23.304523
19.438333	0.1	23.277701
19.440000	0.1	23.247422
19.441667	0.1	23.215295
19.443333	0.1	23.184658
19.445000	0.1	23.158373
19.446667	0.1	23.136558
19.448333	0.1	23.116769
19.450000	0.1	23.096920
19.451667	0.1	23.075820
19.453333	0.1	23.052515
19.455000	0.1	23.027302
19.456667	0.1	23.002685
19.458333	0.1	22.981407
19.460000	0.1	22.964360
19.461667	0.1	22.950531
19.463333	0.1	22.938312
19.465000	0.1	22.925974
19.466667	0.1	22.912265
19.468333	0.1	22.896589
19.470000	0.1	22.879304
19.471667	0.1	22.860946
19.473333	0.1	22.842111
19.475000	0.1	22.822858
19.476667	0.1	22.803070
19.478333	0.1	22.781791
19.480000	0.1	22.758724
19.481667	0.1	22.735001
19.483333	0.1	22.712530
19.485000	0.1	22.692682
19.486667	0.1	22.675277
19.488333	0.1	22.658528
19.490000	0.1	22.640110
19.491667	0.1	22.618593
19.493333	0.1	22.594334
19.495000	0.1	22.568108
19.496667	0.1	22.540809
19.498333	0.1	22.513153
19.500000	0.1	22.485496
19.501667	0.1	22.457541
19.503333	0.1	22.429050
19.505000	0.1	22.400202
19.506667	0.1	22.370638
19.508333	0.1	22.339584
19.510000	0.1	22.306622
19.511667	0.1	22.271813
19.513333	0.1	22.235991
19.515000	0.1	22.200109
19.516667	0.1	22.164048
19.518333	0.1	22.125842
19.520000	0.1	22.083165
19.521667	0.1	22.035779
19.523333	0.1	21.986247
19.525000	0.1	21.937908
19.526667	0.1	21.892251
19.528333	0.1	21.848382
19.530000	0.1	21.805109
19.531667	0.1	21.762849
19.533333	0.1	21.722676
19.535000	0.1	21.684052
19.536667	0.1	21.644594
19.538333	0.1	21.601797
19.540000	0.1	21.555067
19.541667	0.1	21.505774
19.543333	0.1	21.456660
19.545000	0.1	21.409751
19.546667	0.1	21.365703
19.548333	0.1	21.323801
19.550000	0.1	21.283509
19.551667	0.1	21.244766
19.553333	0.1	21.207692
19.555000	0.1	21.172406
19.556667	0.1	21.138610
19.558333	0.1	21.105589
19.560000	0.1	21.072091
19.561667	0.1	21.036745
19.563333	0.1	20.998718
19.565000	0.1	20.959200
19.566667	0.1	20.921172
19.568333	0.1	20.887317
19.570000	0.1	20.858170
19.571667	0.1	20.832719
19.573333	0.1	20.809294
19.575000	0.1	20.786048
19.576667	0.1	20.761670
19.578333	0.1	20.735802
19.580000	0.1	20.709099
19.581667	0.1	20.682038
19.583333	0.1	20.654739
19.585000	0.1	20.627440
19.586667	0.1	20.601095
19.588333	0.1	20.577253
19.590000	0.1	20.556511
19.591667	0.1	20.538749
19.593333	0.1	20.522894
19.595000	0.1	20.507754
19.596667	0.1	20.491601
19.598333	0.1	20.473720
19.600000	0.1	20.454825
19.601667	0.1	20.436050
19.603333	0.1	20.417513
19.605000	0.1	20.399154
19.606667	0.1	20.381333
19.608333	0.1	20.364465
19.610000	0.1	20.348252
19.611667	0.1	20.332516
19.613333	0.1	20.317675
19.615000	0.1	20.303489
19.616667	0.1	20.289243
19.618333	0.1	20.273806
19.620000	0.1	20.256401
19.621667	0.1	20.237268
19.623333	0.1	20.217718
19.625000	0.1	20.198942
19.626667	0.1	20.180823
19.628333	0.1	20.162405
19.630000	0.1	20.143749
19.631667	0.1	20.125927
19.633333	0.1	20.109893
19.635000	0.1	20.095171
19.636667	0.1	20.079972
19.638333	0.1	20.062448
19.640000	0.1	20.041407
19.641667	0.1	20.017625
19.643333	0.1	19.992949
19.645000	0.1	19.968868
19.646667	0.1	19.945325
19.648333	0.1	19.921423
19.650000	0.1	19.896091
19.651667	0.1	19.869210
19.653333	0.1	19.841672
19.655000	0.1	19.814314
19.656667	0.1	19.786896
19.658333	0.1	19.759060
19.660000	0.1	19.731284
19.661667	0.1	19.704045
19.663333	0.1	19.677342
19.665000	0.1	19.651295
19.666667	0.1	19.626321
19.668333	0.1	19.601644
19.670000	0.1	19.575359
19.671667	0.1	19.546152
19.673333	0.1	19.514919
19.675000	0.1	19.483567
19.676667	0.1	19.453825
19.678333	0.1	19.426585
19.680000	0.1	19.401909
19.681667	0.1	19.378842
19.683333	0.1	19.355835
19.685000	0.1	19.330920
19.686667	0.1	19.302310
19.688333	0.1	19.270481
19.690000	0.1	19.237937
19.691667	0.1	19.207836
19.693333	0.1	19.181610
19.695000	0.1	19.158543
19.696667	0.1	19.137086
19.698333	0.1	19.115688
19.700000	0.1	19.093276
19.701667	0.1	19.069017
19.703333	0.1	19.042493
19.705000	0.1	19.014479
19.706667	0.1	18.986703
19.708333	0.1	18.960775
19.710000	0.1	18.937827
19.711667	0.1	18.917681
19.713333	0.1	18.898965
19.715000	0.1	18.879474
19.716667	0.1	18.857838
19.718333	0.1	18.833996
19.720000	0.1	18.808485
19.721667	0.1	18.781961
19.723333	0.1	18.754960
19.725000	0.1	18.728019
19.726667	0.1	18.701793
19.728333	0.1	18.677236
19.730000	0.1	18.654765
19.731667	0.1	18.634797
19.733333	0.1	18.617810
19.735000	0.1	18.603207
19.736667	0.1	18.588604
19.738333	0.1	18.572153
19.740000	0.1	18.553616
19.741667	0.1	18.534304
19.743333	0.1	18.515588
19.745000	0.1	18.497885
19.746667	0.1	18.481017
19.748333	0.1	18.465162
19.750000	0.1	18.450738
19.751667	0.1	18.437744
19.753333	0.1	18.426121
19.755000	0.1	18.415333
19.756667	0.1	18.404843
19.758333	0.1	18.393518
19.760000	0.1	18.380822
19.761667	0.1	18.367470
19.763333	0.1	18.355311
19.765000	0.1	18.345536
19.766667	0.1	18.338026
19.768333	0.1	18.331886
19.770000	0.1	18.325866
19.771667	0.1	18.319191
19.773333	0.1	18.311442
19.775000	0.1	18.303038
19.776667	0.1	18.295051
19.778333	0.1	18.288911
19.780000	0.1	18.285097
19.781667	0.1	18.282236
19.783333	0.1	18.278004
19.785000	0.1	18.271626
19.786667	0.1	18.264056
19.788333	0.1	18.256010
19.790000	0.1	18.247069
19.791667	0.1	18.236817
19.793333	0.1	18.225254
19.795000	0.1	18.212498
19.796667	0.1	18.198372
19.798333	0.1	18.182696
19.800000	0.1	18.166126
19.801667	0.1	18.149198
19.803333	0.1	18.131734
19.805000	0.1	18.113316
19.806667	0.1	18.093527
19.808333	0.1	18.073023
19.810000	0.1	18.053056
19.811667	0.1	18.033625
19.813333	0.1	18.013061
19.815000	0.1	17.989339
19.816667	0.1	17.962218
19.818333	0.1	17.933549
19.820000	0.1	17.905534
19.821667	0.1	17.878533
19.823333	0.1	17.851115
19.825000	0.1	17.821551
19.826667	0.1	17.789305
19.828333	0.1	17.754794
19.830000	0.1	17.718674
19.831667	0.1	17.681361
19.833333	0.1	17.642916
19.835000	0.1	17.602862
19.836667	0.1	17.561377
19.838333	0.1	17.520488
19.840000	0.1	17.482222
19.841667	0.1	17.446877
19.843333	0.1	17.413021
19.845000	0.1	17.378987
19.846667	0.1	17.343939
19.848333	0.1	17.308355
19.850000	0.1	17.272652
19.851667	0.1	17.236532
19.853333	0.1	17.199815
19.855000	0.1	17.162205
19.856667	0.1	17.124117
19.858333	0.1	17.086745
19.860000	0.1	17.051340
19.861667	0.1	17.018140
19.863333	0.1	16.986133
19.865000	0.1	16.954185
19.866667	0.1	16.921223
19.868333	0.1	16.887129
19.870000	0.1	16.852797
19.871667	0.1	16.819597
19.873333	0.1	16.788782
19.875000	0.1	16.761244
19.876667	0.1	16.736747
19.878333	0.1	16.713859
19.880000	0.1	16.691149
19.881667	0.1	16.668321
19.883333	0.1	16.646088
19.885000	0.1	16.625167
19.886667	0.1	16.605676
19.888333	0.1	16.586841
19.890000	0.1	16.567112
19.891667	0.1	16.545177
19.893333	0.1	16.521395
19.895000	0.1	16.497851
19.896667	0.1	16.476275
19.898333	0.1	16.456784
19.900000	0.1	16.438068
19.901667	0.1	16.419412
19.903333	0.1	16.400815
19.905000	0.1	16.382278
19.906667	0.1	16.363026
19.908333	0.1	16.342820
19.910000	0.1	16.322197
19.911667	0.1	16.302646
19.913333	0.1	16.286016
19.915000	0.1	16.273619
19.916667	0.1	16.265036
19.918333	0.1	16.257406
19.920000	0.1	16.246856
19.921667	0.1	16.230763
19.923333	0.1	16.209782
19.925000	0.1	16.187430
19.926667	0.1	16.167642
19.928333	0.1	16.152264
19.930000	0.1	16.140522
19.931667	0.1	16.129495
19.933333	0.1	16.116382
19.935000	0.1	16.099692
19.936667	0.1	16.080738
19.938333	0.1	16.062141
19.940000	0.1	16.045512
19.941667	0.1	16.031207
19.943333	0.1	16.018988
19.945000	0.1	16.008140
19.946667	0.1	15.998007
19.948333	0.1	15.987457
19.950000	0.1	15.975059
19.951667	0.1	15.959741
19.953333	0.1	15.942753
19.955000	0.1	15.926779
19.956667	0.1	15.912832
19.958333	0.1	15.900434
19.960000	0.1	15.889467
19.961667	0.1	15.880109
19.963333	0.1	15.871287
19.965000	0.1	15.861691
19.966667	0.1	15.851022
19.968333	0.1	15.839101
19.970000	0.1	15.825928
19.971667	0.1	15.812636
19.973333	0.1	15.800656
19.975000	0.1	15.790344
19.976667	0.1	15.780867
19.978333	0.1	15.771152
19.980000	0.1	15.760005
19.981667	0.1	15.746714
19.983333	0.1	15.731991
19.985000	0.1	15.716911
19.986667	0.1	15.702368
19.988333	0.1	15.688480
19.990000	0.1	15.675426
19.991667	0.1	15.663267
19.993333	0.1	15.651704
19.995000	0.1	15.639485
19.996667	0.1	15.625418
19.998333	0.1	15.608550
20.000000	0.1	15.589179
20.001667	0.1	15.568734
20.003333	0.1	15.548111
20.005000	0.1	15.528084
20.006667	0.1	15.509189
20.008333	0.1	15.491427
20.010000	0.1	15.473486
20.011667	0.1	15.453638
20.013333	0.1	15.431047
20.015000	0.1	15.406192
20.016667	0.1	15.380741
20.018333	0.1	15.356005
20.020000	0.1	15.331865
20.021667	0.1	15.307964
20.023333	0.1	15.284480
20.025000	0.1	15.261532
20.026667	0.1	15.238465
20.028333	0.1	15.215279
20.030000	0.1	15.193046
20.031667	0.1	15.172780
20.033333	0.1	15.154243
20.035000	0.1	15.135230
20.036667	0.1	15.113116
20.038333	0.1	15.086950
20.040000	0.1	15.058280
20.041667	0.1	15.030027
20.043333	0.1	15.004159
20.045000	0.1	14.980734
20.046667	0.1	14.958561
20.048333	0.1	14.936508
20.050000	0.1	14.914037
20.051667	0.1	14.891387
20.053333	0.1	14.869512
20.055000	0.1	14.849306
20.056667	0.1	14.830829
20.058333	0.1	14.813484
20.060000	0.1	14.797033
20.061667	0.1	14.780940
20.063333	0.1	14.764191
20.065000	0.1	14.746130
20.066667	0.1	14.727772
20.068333	0.1	14.710666
20.070000	0.1	14.694513
20.071667	0.1	14.677645
20.073333	0.1	14.659346
20.075000	0.1	14.640988
20.076667	0.1	14.624358
20.078333	0.1	14.609874
20.080000	0.1	14.596702
20.081667	0.1	14.583171
20.083333	0.1	14.568509
20.085000	0.1	14.553548
20.086667	0.1	14.539660
20.088333	0.1	14.527143
20.090000	0.1	14.515818
20.091667	0.1	14.505864
20.093333	0.1	14.497162
20.095000	0.1	14.488758
20.096667	0.1	14.479698
20.098333	0.1	14.469982
20.100000	0.1	14.460266
20.101667	0.1	14.450670
20.103333	0.1	14.440299
20.105000	0.1	14.429153
20.106667	0.1	14.418901
20.108333	0.1	14.410616
20.110000	0.1	14.403821
20.111667	0.1	14.397264
20.113333	0.1	14.390052
20.115000	0.1	14.381708
20.116667	0.1	14.372767
20.118333	0.1	14.364661
20.120000	0.1	14.357627
20.121667	0.1	14.351250
20.123333	0.1	14.345349
20.125000	0.1	14.340223
20.126667	0.1	14.336289
20.128333	0.1	14.333964
20.130000	0.1	14.333428
20.131667	0.1	14.333905
20.133333	0.1	14.334143
20.135000	0.1	14.332832
20.136667	0.1	14.329077
20.138333	0.1	14.323235
20.140000	0.1	14.316858
20.141667	0.1	14.311911
20.143333	0.1	14.309407
20.145000	0.1	14.309467
20.146667	0.1	14.310778
20.148333	0.1	14.311732
20.150000	0.1	14.311434
20.151667	0.1	14.309765
20.153333	0.1	14.307500
20.155000	0.1	14.306427
20.156667	0.1	14.307023
20.158333	0.1	14.309109
20.160000	0.1	14.312030
20.161667	0.1	14.314712
20.163333	0.1	14.315725
20.165000	0.1	14.314474
20.166667	0.1	14.312149
20.168333	0.1	14.309884
20.170000	0.1	14.308632
20.171667	0.1	14.309288
20.173333	0.1	14.311613
20.175000	0.1	14.314354
20.176667	0.1	14.317215
20.178333	0.1	14.321507
20.180000	0.1	14.327765
20.181667	0.1	14.334858
20.183333	0.1	14.340819
20.185000	0.1	14.344574
20.186667	0.1	14.346422
20.188333	0.1	14.348091
20.190000	0.1	14.351607
20.191667	0.1	14.358521
20.193333	0.1	14.368714
20.195000	0.1	14.380337
20.196667	0.1	14.390767
20.198333	0.1	14.398337
20.200000	0.1	14.404298
20.201667	0.1	14.410795
20.203333	0.1	14.419080
20.205000	0.1	14.428974
20.206667	0.1	14.439584
20.208333	0.1	14.449061
20.210000	0.1	14.455737
20.211667	0.1	14.460088
20.213333	0.1	14.464200
20.215000	0.1	14.469505
20.216667	0.1	14.475227
20.218333	0.1	14.479876
20.220000	0.1	14.482678
20.221667	0.1	14.484347
20.223333	0.1	14.485658
20.225000	0.1	14.486433
20.226667	0.1	14.486552
20.228333	0.1	14.486254
20.230000	0.1	14.485777
20.231667	0.1	14.484526
20.233333	0.1	14.481009
20.235000	0.1	14.474333
20.236667	0.1	14.465273
20.238333	0.1	14.455379
20.240000	0.1	14.445008
20.241667	0.1	14.433623
20.243333	0.1	14.420451
20.245000	0.1	14.405013
20.246667	0.1	14.386714
20.248333	0.1	14.365912
20.250000	0.1	14.343501
20.251667	0.1	14.320911
20.253333	0.1	14.299036
20.255000	0.1	14.277757
20.256667	0.1	14.255823
20.258333	0.1	14.232458
20.260000	0.1	14.208318
20.261667	0.1	14.183939
20.263333	0.1	14.158965
20.265000	0.1	14.132560
20.266667	0.1	14.103890
20.268333	0.1	14.073075
20.270000	0.1	14.041127
20.271667	0.1	14.009298
20.273333	0.1	13.978721
20.275000	0.1	13.950408
20.276667	0.1	13.924480
20.278333	0.1	13.899029
20.280000	0.1	13.871611
20.281667	0.1	13.841749
20.283333	0.1	13.810695
20.285000	0.1	13.779581
20.286667	0.1	13.749064
20.288333	0.1	13.719798
20.290000	0.1	13.692201
20.291667	0.1	13.665915
20.293333	0.1	13.639749
20.295000	0.1	13.612390
20.296667	0.1	13.583899
20.298333	0.1	13.555408
20.300000	0.1	13.528229
20.301667	0.1	13.503195
20.303333	0.1	13.480247
20.305000	0.1	13.458372
20.306667	0.1	13.436557
20.308333	0.1	13.414563
20.310000	0.1	13.392509
20.311667	0.1	13.370574
20.313333	0.1	13.349355
20.315000	0.1	13.329984
20.316667	0.1	13.312639
20.318333	0.1	13.296188
20.320000	0.1	13.279141
20.321667	0.1	13.260902
20.323333	0.1	13.241947
20.325000	0.1	13.223172
20.326667	0.1	13.204993
20.328333	0.1	13.187469
20.330000	0.1	13.170899
20.331667	0.1	13.155640
20.333333	0.1	13.141633
20.335000	0.1	13.128758
20.336667	0.1	13.116599
20.338333	0.1	13.103963
20.340000	0.1	13.089956
20.341667	0.1	13.074697
20.343333	0.1	13.059259
20.345000	0.1	13.044895
20.346667	0.1	13.032258
20.348333	0.1	13.020874
20.350000	0.1	13.009430
20.351667	0.1	12.997032
20.353333	0.1	12.983859
20.355000	0.1	12.971521
20.356667	0.1	12.961388
20.358333	0.1	12.953521
20.360000	0.1	12.947203
20.361667	0.1	12.942315
20.363333	0.1	12.938619
20.365000	0.1	12.935103
20.366667	0.1	12.930275
20.368333	0.1	12.923837
20.370000	0.1	12.916923
20.371667	0.1	12.910546
20.373333	0.1	12.905002
20.375000	0.1	12.900353
20.376667	0.1	12.897194
20.378333	0.1	12.895883
20.380000	0.1	12.895585
20.381667	0.1	12.894929
20.383333	0.1	12.892545
20.385000	0.1	12.888194
20.386667	0.1	12.882591
20.388333	0.1	12.877227
20.390000	0.1	12.873412
20.391667	0.1	12.871326
20.393333	0.1	12.869538
20.395000	0.1	12.866438
20.396667	0.1	12.861014
20.398333	0.1	12.852908
20.400000	0.1	12.843014
20.401667	0.1	12.833656
20.403333	0.1	12.827218
20.405000	0.1	12.823761
20.406667	0.1	12.821556
20.408333	0.1	12.819291
20.410000	0.1	12.817503
20.411667	0.1	12.817086
20.413333	0.1	12.817503
20.415000	0.1	12.816728
20.416667	0.1	12.813092
20.418333	0.1	12.806834
20.420000	0.1	12.799204
20.421667	0.1	12.791754
20.423333	0.1	12.785018
20.425000	0.1	12.777985
20.426667	0.1	12.769104
20.428333	0.1	12.758017
20.430000	0.1	12.745858
20.431667	0.1	12.733758
20.433333	0.1	12.722374
20.435000	0.1	12.712003
20.436667	0.1	12.702466
20.438333	0.1	12.693108
20.440000	0.1	12.682617
20.441667	0.1	12.669802
20.443333	0.1	12.654305
20.445000	0.1	12.636781
20.446667	0.1	12.618542
20.448333	0.1	12.601257
20.450000	0.1	12.585521
20.451667	0.1	12.570501
20.453333	0.1	12.555183
20.455000	0.1	12.539626
20.456667	0.1	12.524188
20.458333	0.1	12.508810
20.460000	0.1	12.492955
20.461667	0.1	12.476445
20.463333	0.1	12.459219
20.465000	0.1	12.441397
20.466667	0.1	12.423158
20.468333	0.1	12.404621
20.470000	0.1	12.386502
20.471667	0.1	12.370110
20.473333	0.1	12.356222
20.475000	0.1	12.345076
20.476667	0.1	12.336016
20.478333	0.1	12.326599
20.480000	0.1	12.314082
20.481667	0.1	12.297810
20.483333	0.1	12.279452
20.485000	0.1	12.261689
20.486667	0.1	12.246192
20.488333	0.1	12.233139
20.490000	0.1	12.221516
20.491667	0.1	12.210370
20.493333	0.1	12.199581
20.495000	0.1	12.189270
20.496667	0.1	12.179733
20.498333	0.1	12.170554
20.500000	0.1	12.161136
20.501667	0.1	12.151242
20.503333	0.1	12.141467
20.505000	0.1	12.132586
20.506667	0.1	12.124480
20.508333	0.1	12.116433
20.510000	0.1	12.108088
20.511667	0.1	12.099803
20.513333	0.1	12.092293
20.515000	0.1	12.085975
20.516667	0.1	12.080193
20.518333	0.1	12.073756
20.520000	0.1	12.065948
20.521667	0.1	12.057067
20.523333	0.1	12.048305
20.525000	0.1	12.041331
20.526667	0.1	12.036682
20.528333	0.1	12.034357
20.530000	0.1	12.033404
20.531667	0.1	12.032927
20.533333	0.1	12.032986
20.535000	0.1	12.034000
20.536667	0.1	12.034834
20.538333	0.1	12.034298
20.540000	0.1	12.032331
20.541667	0.1	12.029708
20.543333	0.1	12.026966
20.545000	0.1	12.024523
20.546667	0.1	12.023807
20.548333	0.1	12.025476
20.550000	0.1	12.028278
20.551667	0.1	12.030483
20.553333	0.1	12.032271
20.555000	0.1	12.035132
20.556667	0.1	12.039722
20.558333	0.1	12.045027
20.560000	0.1	12.050033
20.561667	0.1	12.054563
20.563333	0.1	12.059034
20.565000	0.1	12.063921
20.566667	0.1	12.070120
20.568333	0.1	12.078346
20.570000	0.1	12.088598
20.571667	0.1	12.100042
20.573333	0.1	12.111784
20.575000	0.1	12.123764
20.576667	0.1	12.136460
20.578333	0.1	12.150229
20.580000	0.1	12.164832
20.581667	0.1	12.179971
20.583333	0.1	12.194932
20.585000	0.1	12.208880
20.586667	0.1	12.221277
20.588333	0.1	12.231887
20.590000	0.1	12.240768
20.591667	0.1	12.248576
20.593333	0.1	12.257100
20.595000	0.1	12.267292
20.596667	0.1	12.278736
20.598333	0.1	12.290240
20.600000	0.1	12.300432
20.601667	0.1	12.307883
20.603333	0.1	12.311877
20.605000	0.1	12.312771
20.606667	0.1	12.311221
20.608333	0.1	12.307704
20.610000	0.1	12.302936
20.611667	0.1	12.298108
20.613333	0.1	12.294353
20.615000	0.1	12.291790
20.616667	0.1	12.288750
20.618333	0.1	12.282730
20.620000	0.1	12.272061
20.621667	0.1	12.256504
20.623333	0.1	12.236954
20.625000	0.1	12.215198
20.626667	0.1	12.193144
20.628333	0.1	12.171865
20.630000	0.1	12.151719
20.631667	0.1	12.131871
20.633333	0.1	12.110651
20.635000	0.1	12.086988
20.636667	0.1	12.060464
20.638333	0.1	12.030543
20.640000	0.1	11.997224
20.641667	0.1	11.961461
20.643333	0.1	11.925519
20.645000	0.1	11.891604
20.646667	0.1	11.860729
20.648333	0.1	11.832536
20.650000	0.1	11.805654
20.651667	0.1	11.778892
20.653333	0.1	11.752368
20.655000	0.1	11.726797
20.656667	0.1	11.702479
20.658333	0.1	11.678637
20.660000	0.1	11.655153
20.661667	0.1	11.632443
20.663333	0.1	11.610807
20.665000	0.1	11.590481
20.666667	0.1	11.571706
20.668333	0.1	11.554719
20.670000	0.1	11.538745
20.671667	0.1	11.523069
20.673333	0.1	11.507691
20.675000	0.1	11.493505
20.676667	0.1	11.481763
20.678333	0.1	11.473180
20.680000	0.1	11.467040
20.681667	0.1	11.461020
20.683333	0.1	11.453212
20.685000	0.1	11.443377
20.686667	0.1	11.433244
20.688333	0.1	11.425496
20.690000	0.1	11.422337
20.691667	0.1	11.423529
20.693333	0.1	11.426628
20.695000	0.1	11.428893
20.696667	0.1	11.428953
20.698333	0.1	11.426628
20.700000	0.1	11.423052
20.701667	0.1	11.420191
20.703333	0.1	11.418939
20.705000	0.1	11.418820
20.706667	0.1	11.419297
20.708333	0.1	11.420012
20.710000	0.1	11.421025
20.711667	0.1	11.423588
20.713333	0.1	11.429370
20.715000	0.1	11.438430
20.716667	0.1	11.449576
20.718333	0.1	11.461855
20.720000	0.1	11.474670
20.721667	0.1	11.487008
20.723333	0.1	11.497558
20.725000	0.1	11.506618
20.726667	0.1	11.516274
20.728333	0.1	11.528552
20.730000	0.1	11.543811
20.731667	0.1	11.560202
20.733333	0.1	11.575700
20.735000	0.1	11.589647
20.736667	0.1	11.603118
20.738333	0.1	11.617244
20.740000	0.1	11.632026
20.741667	0.1	11.646689
20.743333	0.1	11.661232
20.745000	0.1	11.676253
20.746667	0.1	11.692048
20.748333	0.1	11.708499
20.750000	0.1	11.725367
20.751667	0.1	11.742235
20.753333	0.1	11.758745
20.755000	0.1	11.775375
20.756667	0.1	11.792839
20.758333	0.1	11.810721
20.760000	0.1	11.828423
20.761667	0.1	11.845828
20.763333	0.1	11.863113
20.765000	0.1	11.880577
20.766667	0.1	11.898697
20.768333	0.1	11.917413
20.770000	0.1	11.935592
20.771667	0.1	11.952103
20.773333	0.1	11.966050
20.775000	0.1	11.977375
20.776667	0.1	11.986495
20.778333	0.1	11.994303
20.780000	0.1	12.002290
20.781667	0.1	12.011708
20.783333	0.1	12.022913
20.785000	0.1	12.035132
20.786667	0.1	12.047947
20.788333	0.1	12.061597
20.790000	0.1	12.076319
20.791667	0.1	12.090922
20.793333	0.1	12.104572
20.795000	0.1	12.118042
20.796667	0.1	12.132526
20.798333	0.1	12.148023
20.800000	0.1	12.163997
20.801667	0.1	12.180627
20.803333	0.1	12.198628
20.805000	0.1	12.218536
20.806667	0.1	12.240053
20.808333	0.1	12.262345
20.810000	0.1	12.284220
20.811667	0.1	12.306214
20.813333	0.1	12.330056
20.815000	0.1	12.357176
20.816667	0.1	12.387574
20.818333	0.1	12.420595
20.820000	0.1	12.455822
20.821667	0.1	12.492717
20.823333	0.1	12.530506
20.825000	0.1	12.568653
20.826667	0.1	12.607516
20.828333	0.1	12.647749
20.830000	0.1	12.689174
20.831667	0.1	12.730897
20.833333	0.1	12.772859
20.835000	0.1	12.815059
20.836667	0.1	12.857319
20.838333	0.1	12.899042
20.840000	0.1	12.939990
20.841667	0.1	12.980581
20.843333	0.1	13.021649
20.845000	0.1	13.064385
20.846667	0.1	13.108850
20.848333	0.1	13.154209
20.850000	0.1	13.198675
20.851667	0.1	13.240040
20.853333	0.1	13.276518
20.855000	0.1	13.307215
20.856667	0.1	13.331891
20.858333	0.1	13.351799
20.860000	0.1	13.368667
20.861667	0.1	13.383151
20.863333	0.1	13.394655
20.865000	0.1	13.403297
20.866667	0.1	13.410152
20.868333	0.1	13.415278
20.870000	0.1	13.417483
20.871667	0.1	13.415159
20.873333	0.1	13.407648
20.875000	0.1	13.394655
20.876667	0.1	13.376654
20.878333	0.1	13.354481
20.880000	0.1	13.328434
20.881667	0.1	13.297559
20.883333	0.1	13.261438
20.885000	0.1	13.220609
20.886667	0.1	13.175309
20.888333	0.1	13.125242
20.890000	0.1	13.070405
20.891667	0.1	13.011874
20.893333	0.1	12.951256
20.895000	0.1	12.889684
20.896667	0.1	12.827397
20.898333	0.1	12.763680
20.900000	0.1	12.698293
20.901667	0.1	12.631894
20.903333	0.1	12.565316
20.905000	0.1	12.497724
20.906667	0.1	12.427092
20.908333	0.1	12.352527
20.910000	0.1	12.275697
20.911667	0.1	12.199820
20.913333	0.1	12.127460
20.915000	0.1	12.059570
20.916667	0.1	11.995614
20.918333	0.1	11.933804
20.920000	0.1	11.871815
20.921667	0.1	11.808158
20.923333	0.1	11.743248
20.925000	0.1	11.678696
20.926667	0.1	11.616469
20.928333	0.1	11.558116
20.930000	0.1	11.503816
20.931667	0.1	11.453093
20.933333	0.1	11.404277
20.935000	0.1	11.356354
20.936667	0.1	11.309267
20.938333	0.1	11.263133
20.940000	0.1	11.218072
20.941667	0.1	11.174858
20.943333	0.1	11.134744
20.945000	0.1	11.097789
20.946667	0.1	11.062921
20.948333	0.1	11.028529
20.950000	0.1	10.994316
20.951667	0.1	10.960997
20.953333	0.1	10.929943
20.955000	0.1	10.901809
20.956667	0.1	10.875881
20.958333	0.1	10.850609
20.960000	0.1	10.825039
20.961667	0.1	10.799349
20.963333	0.1	10.774434
20.965000	0.1	10.751308
20.966667	0.1	10.730684
20.968333	0.1	10.712505
20.970000	0.1	10.695935
20.971667	0.1	10.679603
20.973333	0.1	10.662616
20.975000	0.1	10.644377
20.976667	0.1	10.625780
20.978333	0.1	10.608376
20.980000	0.1	10.593951
20.981667	0.1	10.582925
20.983333	0.1	10.574878
20.985000	0.1	10.568441
20.986667	0.1	10.562778
20.988333	0.1	10.557593
20.990000	0.1	10.552943
20.991667	0.1	10.548771
20.993333	0.1	10.544480
20.995000	0.1	10.538936
20.996667	0.1	10.530949
20.998333	0.1	10.519744
21.000000	0.1	10.505856
21.001667	0.1	10.490597
21.003333	0.1	10.476232
21.005000	0.1	10.464788
21.006667	0.1	10.457516
21.008333	0.1	10.453344
21.010000	0.1	10.450066
21.011667	0.1	10.445893
21.013333	0.1	10.440112
21.015000	0.1	10.433317
21.016667	0.1	10.426105
21.018333	0.1	10.419310
21.020000	0.1	10.412992
21.021667	0.1	10.407091
21.023333	0.1	10.400952
21.025000	0.1	10.394335
21.026667	0.1	10.387600
21.028333	0.1	10.381699
21.030000	0.1	10.377110
21.031667	0.1	10.374010
21.033333	0.1	10.372759
21.035000	0.1	10.373116
21.036667	0.1	10.374785
21.038333	0.1	10.376871
21.040000	0.1	10.378361
21.041667	0.1	10.378540
21.043333	0.1	10.377348
21.045000	0.1	10.375560
21.046667	0.1	10.373653
21.048333	0.1	10.371507
21.050000	0.1	10.369540
21.051667	0.1	10.368527
21.053333	0.1	10.368944
21.055000	0.1	10.370851
21.056667	0.1	10.373891
21.058333	0.1	10.377348
21.060000	0.1	10.379911
21.061667	0.1	10.381222
21.063333	0.1	10.382176
21.065000	0.1	10.384262
21.066667	0.1	10.388077
21.068333	0.1	10.392905
21.070000	0.1	10.398091
21.071667	0.1	10.404230
21.073333	0.1	10.411263
21.075000	0.1	10.417879
21.076667	0.1	10.423363
21.078333	0.1	10.429085
21.080000	0.1	10.436774
21.081667	0.1	10.446788
21.083333	0.1	10.457934
21.085000	0.1	10.468603
21.086667	0.1	10.478259
21.088333	0.1	10.487140
21.090000	0.1	10.495186
21.091667	0.1	10.502101
21.093333	0.1	10.509134
21.095000	0.1	10.518492
21.096667	0.1	10.531009
21.098333	0.1	10.545493
21.100000	0.1	10.560573
21.101667	0.1	10.576189
21.103333	0.1	10.592044
21.105000	0.1	10.606588
21.106667	0.1	10.617853
21.108333	0.1	10.626257
21.110000	0.1	10.633350
21.111667	0.1	10.640264
21.113333	0.1	10.647417
21.115000	0.1	10.655285
21.116667	0.1	10.664821
21.118333	0.1	10.676087
21.120000	0.1	10.688008
21.121667	0.1	10.699511
21.123333	0.1	10.709584
21.125000	0.1	10.717095
21.126667	0.1	10.721446
21.128333	0.1	10.723472
21.130000	0.1	10.724724
21.131667	0.1	10.726154
21.133333	0.1	10.727823
21.135000	0.1	10.728777
21.136667	0.1	10.727525
21.138333	0.1	10.724188
21.140000	0.1	10.719777
21.141667	0.1	10.714651
21.143333	0.1	10.707677
21.145000	0.1	10.698140
21.146667	0.1	10.687352
21.148333	0.1	10.677994
21.150000	0.1	10.670782
21.151667	0.1	10.664106
21.153333	0.1	10.655761
21.155000	0.1	10.644437
21.156667	0.1	10.630191
21.158333	0.1	10.613681
21.160000	0.1	10.595680
21.161667	0.1	10.576785
21.163333	0.1	10.557473
21.165000	0.1	10.539115
21.166667	0.1	10.523201
21.168333	0.1	10.509730
21.170000	0.1	10.496736
21.171667	0.1	10.481716
21.173333	0.1	10.463417
21.175000	0.1	10.442675
21.176667	0.1	10.421813
21.178333	0.1	10.403515
21.180000	0.1	10.389031
21.181667	0.1	10.377825
21.183333	0.1	10.367275
21.185000	0.1	10.354281
21.186667	0.1	10.337651
21.188333	0.1	10.319710
21.190000	0.1	10.303736
21.191667	0.1	10.291756
21.193333	0.1	10.283650
21.195000	0.1	10.277987
21.196667	0.1	10.273100
21.198333	0.1	10.268391
21.200000	0.1	10.263920
21.201667	0.1	10.259927
21.203333	0.1	10.256410
21.205000	0.1	10.253013
21.206667	0.1	10.248721
21.208333	0.1	10.243118
21.210000	0.1	10.237039
21.211667	0.1	10.231794
21.213333	0.1	10.227502
21.215000	0.1	10.222972
21.216667	0.1	10.218025
21.218333	0.1	10.213555
21.220000	0.1	10.210395
21.221667	0.1	10.208488
21.223333	0.1	10.207713
21.225000	0.1	10.207952
21.226667	0.1	10.208488
21.228333	0.1	10.208429
21.230000	0.1	10.207475
21.231667	0.1	10.206164
21.233333	0.1	10.205031
21.235000	0.1	10.204077
21.236667	0.1	10.203303
21.238333	0.1	10.203064
21.240000	0.1	10.203362
21.241667	0.1	10.203601
21.243333	0.1	10.203660
21.245000	0.1	10.203481
21.246667	0.1	10.202468
21.248333	0.1	10.199667
21.250000	0.1	10.194958
21.251667	0.1	10.189355
21.253333	0.1	10.184289
21.255000	0.1	10.180534
21.256667	0.1	10.178388
21.258333	0.1	10.177315
21.260000	0.1	10.175944
21.261667	0.1	10.173023
21.263333	0.1	10.167838
21.265000	0.1	10.160804
21.266667	0.1	10.152817
21.268333	0.1	10.144652
21.270000	0.1	10.136843
21.271667	0.1	10.129631
21.273333	0.1	10.122657
21.275000	0.1	10.115147
21.276667	0.1	10.106505
21.278333	0.1	10.096789
21.280000	0.1	10.086299
21.281667	0.1	10.076464
21.283333	0.1	10.068536
21.285000	0.1	10.062576
21.286667	0.1	10.056675
21.288333	0.1	10.048628
21.290000	0.1	10.037542
21.291667	0.1	10.024906
21.293333	0.1	10.012746
21.295000	0.1	10.001958
21.296667	0.1	9.991706
21.298333	0.1	9.981156
21.300000	0.1	9.969652
21.301667	0.1	9.957195
21.303333	0.1	9.944201
21.305000	0.1	9.931803
21.306667	0.1	9.920657
21.308333	0.1	9.910524
21.310000	0.1	9.900571
21.311667	0.1	9.890020
21.313333	0.1	9.878755
21.315000	0.1	9.867430
21.316667	0.1	9.857238
21.318333	0.1	9.849370
21.320000	0.1	9.844304
21.321667	0.1	9.841025
21.323333	0.1	9.837807
21.325000	0.1	9.833396
21.326667	0.1	9.827674
21.328333	0.1	9.820462
21.330000	0.1	9.811521
21.331667	0.1	9.801388
21.333333	0.1	9.791077
21.335000	0.1	9.781659
21.336667	0.1	9.773732
21.338333	0.1	9.767175
21.340000	0.1	9.761513
21.341667	0.1	9.756268
21.343333	0.1	9.751678
21.345000	0.1	9.747863
21.346667	0.1	9.744764
21.348333	0.1	9.741724
21.350000	0.1	9.738565
21.351667	0.1	9.735704
21.353333	0.1	9.732962
21.355000	0.1	9.730042
21.356667	0.1	9.726525
21.358333	0.1	9.722293
21.360000	0.1	9.717167
21.361667	0.1	9.711207
21.363333	0.1	9.705127
21.365000	0.1	9.700239
21.366667	0.1	9.697557
21.368333	0.1	9.696961
21.370000	0.1	9.697378
21.371667	0.1	9.697736
21.373333	0.1	9.697736
21.375000	0.1	9.697676
21.376667	0.1	9.698272
21.378333	0.1	9.699345
21.380000	0.1	9.700657
21.381667	0.1	9.701908
21.383333	0.1	9.702266
21.385000	0.1	9.701610
21.386667	0.1	9.701074
21.388333	0.1	9.701789
21.390000	0.1	9.703816
21.391667	0.1	9.706498
21.393333	0.1	9.709240
21.395000	0.1	9.711207
21.396667	0.1	9.712101
21.398333	0.1	9.712577
21.400000	0.1	9.714127
21.401667	0.1	9.717584
21.403333	0.1	9.722174
21.405000	0.1	9.726883
21.406667	0.1	9.730936
21.408333	0.1	9.733976
21.410000	0.1	9.735644
21.411667	0.1	9.736062
21.413333	0.1	9.735883
21.415000	0.1	9.735764
21.416667	0.1	9.736479
21.418333	0.1	9.738565
21.420000	0.1	9.742141
21.421667	0.1	9.746254
21.423333	0.1	9.749175
21.425000	0.1	9.749294
21.426667	0.1	9.746492
21.428333	0.1	9.742201
21.430000	0.1	9.738327
21.431667	0.1	9.736121
21.433333	0.1	9.735644
21.435000	0.1	9.736240
21.436667	0.1	9.736837
21.438333	0.1	9.736658
21.440000	0.1	9.735942
21.441667	0.1	9.735466
21.443333	0.1	9.734333
21.445000	0.1	9.730936
21.446667	0.1	9.725452
21.448333	0.1	9.719313
21.450000	0.1	9.713352
21.451667	0.1	9.707749
21.453333	0.1	9.701431
21.455000	0.1	9.692789
21.456667	0.1	9.680987
21.458333	0.1	9.666801
21.460000	0.1	9.652258
21.461667	0.1	9.639502
21.463333	0.1	9.629667
21.465000	0.1	9.622455
21.466667	0.1	9.616256
21.468333	0.1	9.609342
21.470000	0.1	9.600580
21.471667	0.1	9.589434
21.473333	0.1	9.576619
21.475000	0.1	9.564281
21.476667	0.1	9.554744
21.478333	0.1	9.548069
21.480000	0.1	9.542049
21.481667	0.1	9.534538
21.483333	0.1	9.525598
21.485000	0.1	9.516478
21.486667	0.1	9.508134
21.488333	0.1	9.500802
21.490000	0.1	9.494663
21.491667	0.1	9.488524
21.493333	0.1	9.480715
21.495000	0.1	9.470285
21.496667	0.1	9.457946
21.498333	0.1	9.445310
21.500000	0.1	9.434581
21.501667	0.1	9.427786
21.503333	0.1	9.425521
21.505000	0.1	9.426177
21.506667	0.1	9.426892
21.508333	0.1	9.425879
21.510000	0.1	9.423256
21.511667	0.1	9.419680
21.513333	0.1	9.415269
21.515000	0.1	9.409428
21.516667	0.1	9.402395
21.518333	0.1	9.395660
21.520000	0.1	9.391428
21.521667	0.1	9.390712
21.523333	0.1	9.391666
21.525000	0.1	9.391130
21.526667	0.1	9.387553
21.528333	0.1	9.382547
21.530000	0.1	9.378851
21.531667	0.1	9.377421
21.533333	0.1	9.377301
21.535000	0.1	9.377599
21.536667	0.1	9.378315
21.538333	0.1	9.379685
21.540000	0.1	9.382010
21.541667	0.1	9.385229
21.543333	0.1	9.388507
21.545000	0.1	9.391428
21.546667	0.1	9.394348
21.548333	0.1	9.398223
21.550000	0.1	9.403229
21.551667	0.1	9.408951
21.553333	0.1	9.414018
21.555000	0.1	9.416998
21.556667	0.1	9.418190
21.558333	0.1	9.419442
21.560000	0.1	9.421468
21.561667	0.1	9.423495
21.563333	0.1	9.425462
21.565000	0.1	9.428204
21.566667	0.1	9.432018
21.568333	0.1	9.436131
21.570000	0.1	9.440184
21.571667	0.1	9.443641
21.573333	0.1	9.446323
21.575000	0.1	9.448469
21.576667	0.1	9.450973
21.578333	0.1	9.454251
21.580000	0.1	9.458602
21.581667	0.1	9.464205
21.583333	0.1	9.470702
21.585000	0.1	9.477556
21.586667	0.1	9.484649
21.588333	0.1	9.491623
21.590000	0.1	9.498060
21.591667	0.1	9.503484
21.593333	0.1	9.507716
21.595000	0.1	9.510935
21.596667	0.1	9.513260
21.598333	0.1	9.515465
21.600000	0.1	9.518922
21.601667	0.1	9.524465
21.603333	0.1	9.531022
21.605000	0.1	9.536863
21.606667	0.1	9.541154
21.608333	0.1	9.544492
21.610000	0.1	9.548307
21.611667	0.1	9.553433
21.613333	0.1	9.559215
21.615000	0.1	9.564698
21.616667	0.1	9.569824
21.618333	0.1	9.574831
21.620000	0.1	9.579659
21.621667	0.1	9.584129
21.623333	0.1	9.588183
21.625000	0.1	9.591938
21.626667	0.1	9.594918
21.628333	0.1	9.596646
21.630000	0.1	9.596944
21.631667	0.1	9.596408
21.633333	0.1	9.595633
21.635000	0.1	9.595097
21.636667	0.1	9.594501
21.638333	0.1	9.592712
21.640000	0.1	9.589315
21.641667	0.1	9.584606
21.643333	0.1	9.579659
21.645000	0.1	9.576142
21.646667	0.1	9.575248
21.648333	0.1	9.577633
21.650000	0.1	9.582162
21.651667	0.1	9.586812
21.653333	0.1	9.590209
21.655000	0.1	9.592236
21.656667	0.1	9.593428
21.658333	0.1	9.594501
21.660000	0.1	9.596170
21.661667	0.1	9.598911
21.663333	0.1	9.602845
21.665000	0.1	9.608508
21.666667	0.1	9.615839
21.668333	0.1	9.623647
21.670000	0.1	9.630859
21.671667	0.1	9.636820
21.673333	0.1	9.640933
21.675000	0.1	9.643496
21.676667	0.1	9.645701
21.678333	0.1	9.649218
21.680000	0.1	9.654999
21.681667	0.1	9.663046
21.683333	0.1	9.673119
21.685000	0.1	9.685457
21.686667	0.1	9.699643
21.688333	0.1	9.713710
21.690000	0.1	9.725690
21.691667	0.1	9.735108
21.693333	0.1	9.743333
21.695000	0.1	9.751797
21.696667	0.1	9.761453
21.698333	0.1	9.772361
21.700000	0.1	9.784043
21.701667	0.1	9.795905
21.703333	0.1	9.807706
21.705000	0.1	9.819568
21.706667	0.1	9.831310
21.708333	0.1	9.842337
21.710000	0.1	9.851993
21.711667	0.1	9.860099
21.713333	0.1	9.866894
21.715000	0.1	9.872079
21.716667	0.1	9.874881
21.718333	0.1	9.874941
21.720000	0.1	9.873689
21.721667	0.1	9.873033
21.723333	0.1	9.873689
21.725000	0.1	9.874523
21.726667	0.1	9.873629
21.728333	0.1	9.869218
21.730000	0.1	9.861053
21.731667	0.1	9.849489
21.733333	0.1	9.835125
21.735000	0.1	9.818793
21.736667	0.1	9.802104
21.738333	0.1	9.786726
21.740000	0.1	9.772301
21.741667	0.1	9.756804
21.743333	0.1	9.738505
21.745000	0.1	9.717286
21.746667	0.1	9.694636
21.748333	0.1	9.672165
21.750000	0.1	9.650350
21.751667	0.1	9.628356
21.753333	0.1	9.605051
21.755000	0.1	9.579063
21.756667	0.1	9.549976
21.758333	0.1	9.518386
21.760000	0.1	9.485484
21.761667	0.1	9.452522
21.763333	0.1	9.420634
21.765000	0.1	9.390355
21.766667	0.1	9.361148
21.768333	0.1	9.332479
21.770000	0.1	9.304703
21.771667	0.1	9.278954
21.773333	0.1	9.255410
21.775000	0.1	9.232998
21.776667	0.1	9.210766
21.778333	0.1	9.188116
21.780000	0.1	9.165109
21.781667	0.1	9.141207
21.783333	0.1	9.115458
21.785000	0.1	9.087265
21.786667	0.1	9.057582
21.788333	0.1	9.029210
21.790000	0.1	9.004832
21.791667	0.1	8.985103
21.793333	0.1	8.969069
21.795000	0.1	8.955062
21.796667	0.1	8.942009
21.798333	0.1	8.929074
21.800000	0.1	8.916021
21.801667	0.1	8.903266
21.803333	0.1	8.892060
21.805000	0.1	8.883477
21.806667	0.1	8.877993
21.808333	0.1	8.875132
21.810000	0.1	8.873880
21.811667	0.1	8.873284
21.813333	0.1	8.872629
21.815000	0.1	8.871139
21.816667	0.1	8.868874
21.818333	0.1	8.866191
21.820000	0.1	8.863986
21.821667	0.1	8.863211
21.823333	0.1	8.863628
21.825000	0.1	8.863807
21.826667	0.1	8.862794
21.828333	0.1	8.860827
21.830000	0.1	8.859277
21.831667	0.1	8.859218
21.833333	0.1	8.860529
21.835000	0.1	8.862615
21.836667	0.1	8.865417
21.838333	0.1	8.869291
21.840000	0.1	8.875013
21.841667	0.1	8.882165
21.843333	0.1	8.889795
21.845000	0.1	8.897663
21.846667	0.1	8.906842
21.848333	0.1	8.917928
21.850000	0.1	8.930505
21.851667	0.1	8.943439
21.853333	0.1	8.955062
21.855000	0.1	8.963645
21.856667	0.1	8.969784
21.858333	0.1	8.975864
21.860000	0.1	8.982957
21.861667	0.1	8.990169
21.863333	0.1	8.996845
21.865000	0.1	9.003342
21.866667	0.1	9.010256
21.868333	0.1	9.018124
21.870000	0.1	9.027064
21.871667	0.1	9.037018
21.873333	0.1	9.047688
21.875000	0.1	9.058357
21.876667	0.1	9.067715
21.878333	0.1	9.074688
21.880000	0.1	9.079099
21.881667	0.1	9.081603
21.883333	0.1	9.083152
21.885000	0.1	9.084821
21.886667	0.1	9.087146
21.888333	0.1	9.089649
21.890000	0.1	9.091318
21.891667	0.1	9.091378
21.893333	0.1	9.090305
21.895000	0.1	9.089232
21.896667	0.1	9.088398
21.898333	0.1	9.087146
21.900000	0.1	9.085000
21.901667	0.1	9.082318
21.903333	0.1	9.079516
21.905000	0.1	9.076715
21.906667	0.1	9.073556
21.908333	0.1	9.070159
21.910000	0.1	9.067298
21.911667	0.1	9.065152
21.913333	0.1	9.062827
21.915000	0.1	9.059012
21.916667	0.1	9.053529
21.918333	0.1	9.047568
21.920000	0.1	9.041966
21.921667	0.1	9.036482
21.923333	0.1	9.030343
21.925000	0.1	9.023607
21.926667	0.1	9.016574
21.928333	0.1	9.009064
21.930000	0.1	9.001136
21.931667	0.1	8.993388
21.933333	0.1	8.986831
21.935000	0.1	8.981646
21.936667	0.1	8.977175
21.938333	0.1	8.972169
21.940000	0.1	8.965910
21.941667	0.1	8.958698
21.943333	0.1	8.950949
21.945000	0.1	8.942605
21.946667	0.1	8.934141
21.948333	0.1	8.926631
21.950000	0.1	8.921564
21.951667	0.1	8.919418
21.953333	0.1	8.918465
21.955000	0.1	8.915604
21.956667	0.1	8.908630
21.958333	0.1	8.898080
21.960000	0.1	8.885861
21.961667	0.1	8.874119
21.963333	0.1	8.863986
21.965000	0.1	8.856178
21.966667	0.1	8.850694
21.968333	0.1	8.846462
21.970000	0.1	8.842350
21.971667	0.1	8.838296
21.973333	0.1	8.835078
21.975000	0.1	8.833528
21.976667	0.1	8.833767
21.978333	0.1	8.834422
21.980000	0.1	8.833767
21.981667	0.1	8.831442
21.983333	0.1	8.827508
21.985000	0.1	8.822263
21.986667	0.1	8.816541
21.988333	0.1	8.811892
21.990000	0.1	8.809031
21.991667	0.1	8.806587
21.993333	0.1	8.802236
21.995000	0.1	8.795202
21.996667	0.1	8.786977
21.998333	0.1	8.780361
22.000000	0.1	8.777559
22.001667	0.1	8.779049
22.003333	0.1	8.782626
22.005000	0.1	8.785427
22.006667	0.1	8.785368
22.008333	0.1	8.783222
22.010000	0.1	8.781016
22.011667	0.1	8.779645
22.013333	0.1	8.778871
22.015000	0.1	8.778573
22.016667	0.1	8.778632
22.018333	0.1	8.778930
22.020000	0.1	8.779228
22.021667	0.1	8.779407
22.023333	0.1	8.779884
22.025000	0.1	8.781970
22.026667	0.1	8.786560
22.028333	0.1	8.792937
22.030000	0.1	8.799553
22.031667	0.1	8.805454
22.033333	0.1	8.810938
22.035000	0.1	8.816660
22.036667	0.1	8.823336
22.038333	0.1	8.830905
22.040000	0.1	8.838773
22.041667	0.1	8.846045
22.043333	0.1	8.852780
22.045000	0.1	8.859993
22.046667	0.1	8.868039
22.048333	0.1	8.876741
22.050000	0.1	8.885503
22.051667	0.1	8.894206
22.053333	0.1	8.902610
22.055000	0.1	8.910835
22.056667	0.1	8.919299
22.058333	0.1	8.928896
22.060000	0.1	8.940578
22.061667	0.1	8.954108
22.063333	0.1	8.968235
22.065000	0.1	8.982003
22.066667	0.1	8.994401
22.068333	0.1	9.004653
22.070000	0.1	9.012640
22.071667	0.1	9.018839
22.073333	0.1	9.023607
22.075000	0.1	9.027422
22.076667	0.1	9.030462
22.078333	0.1	9.033323
22.080000	0.1	9.036661
22.081667	0.1	9.040297
22.083333	0.1	9.043277
22.085000	0.1	9.044350
22.086667	0.1	9.042919
22.088333	0.1	9.039522
22.090000	0.1	9.035349
22.091667	0.1	9.031296
22.093333	0.1	9.027541
22.095000	0.1	9.023250
22.096667	0.1	9.016991
22.098333	0.1	9.007931
22.100000	0.1	8.995832
22.101667	0.1	8.981646
22.103333	0.1	8.966804
22.105000	0.1	8.952201
22.106667	0.1	8.937657
22.108333	0.1	8.923173
22.110000	0.1	8.908690
22.111667	0.1	8.894027
22.113333	0.1	8.878708
22.115000	0.1	8.862615
22.116667	0.1	8.845687
22.118333	0.1	8.828402
22.120000	0.1	8.811474
22.121667	0.1	8.795023
22.123333	0.1	8.778632
22.125000	0.1	8.762003
22.126667	0.1	8.745850
22.128333	0.1	8.730770
22.130000	0.1	8.716941
22.131667	0.1	8.703590
22.133333	0.1	8.689821
22.135000	0.1	8.674861
22.136667	0.1	8.659423
22.138333	0.1	8.645416
22.140000	0.1	8.634508
22.141667	0.1	8.626640
22.143333	0.1	8.620382
22.145000	0.1	8.614183
22.146667	0.1	8.606971
22.148333	0.1	8.599222
22.150000	0.1	8.592368
22.151667	0.1	8.587838
22.153333	0.1	8.585632
22.155000	0.1	8.584500
22.156667	0.1	8.582593
22.158333	0.1	8.578897
22.160000	0.1	8.573652
22.161667	0.1	8.567930
22.163333	0.1	8.563340
22.165000	0.1	8.561612
22.166667	0.1	8.564115
22.168333	0.1	8.569837
22.170000	0.1	8.575917
22.171667	0.1	8.580506
22.173333	0.1	8.583427
22.175000	0.1	8.585811
22.176667	0.1	8.588911
22.178333	0.1	8.593441
22.180000	0.1	8.598328
22.181667	0.1	8.602918
22.183333	0.1	8.607746
22.185000	0.1	8.613527
22.186667	0.1	8.620024
22.188333	0.1	8.626819
22.190000	0.1	8.633435
22.191667	0.1	8.639813
22.193333	0.1	8.646310
22.195000	0.1	8.653284
22.196667	0.1	8.660853
22.198333	0.1	8.668960
22.200000	0.1	8.677066
22.201667	0.1	8.684814
22.203333	0.1	8.691848
22.205000	0.1	8.698345
22.206667	0.1	8.704901
22.208333	0.1	8.711994
22.210000	0.1	8.719922
22.211667	0.1	8.728862
22.213333	0.1	8.738339
22.215000	0.1	8.746982
22.216667	0.1	8.753777
22.218333	0.1	8.759201
22.220000	0.1	8.764625
22.221667	0.1	8.771539
22.223333	0.1	8.780420
22.225000	0.1	8.790315
22.226667	0.1	8.799255
22.228333	0.1	8.806110
22.230000	0.1	8.810342
22.231667	0.1	8.811951
22.233333	0.1	8.811594
22.235000	0.1	8.809984
22.236667	0.1	8.807302
22.238333	0.1	8.803964
22.240000	0.1	8.800924
22.241667	0.1	8.799017
22.243333	0.1	8.797527
22.245000	0.1	8.795322
22.246667	0.1	8.792043
22.248333	0.1	8.787394
22.250000	0.1	8.781016
22.251667	0.1	8.773149
22.253333	0.1	8.764864
22.255000	0.1	8.757890
22.256667	0.1	8.753539
22.258333	0.1	8.752704
22.260000	0.1	8.755088
22.261667	0.1	8.757830
22.263333	0.1	8.756936
22.265000	0.1	8.750082
22.266667	0.1	8.738399
22.268333	0.1	8.725644
22.270000	0.1	8.715153
22.271667	0.1	8.707881
22.273333	0.1	8.703054
22.275000	0.1	8.699656
22.276667	0.1	8.696437
22.278333	0.1	8.691788
22.280000	0.1	8.684576
22.281667	0.1	8.675397
22.283333	0.1	8.665920
22.285000	0.1	8.657992
22.286667	0.1	8.652807
22.288333	0.1	8.650363
22.290000	0.1	8.649350
22.291667	0.1	8.648694
22.293333	0.1	8.647919
22.295000	0.1	8.647085
22.296667	0.1	8.646846
22.298333	0.1	8.647383
22.300000	0.1	8.647740
22.301667	0.1	8.646310
22.303333	0.1	8.642853
22.305000	0.1	8.639336
22.306667	0.1	8.637786
22.308333	0.1	8.639515
22.310000	0.1	8.644283
22.311667	0.1	8.650959
22.313333	0.1	8.658290
22.315000	0.1	8.665562
22.316667	0.1	8.673072
22.318333	0.1	8.681894
22.320000	0.1	8.693040
22.321667	0.1	8.706272
22.323333	0.1	8.720756
22.325000	0.1	8.735776
22.326667	0.1	8.750499
22.328333	0.1	8.763612
22.330000	0.1	8.774996
22.331667	0.1	8.786142
22.333333	0.1	8.799792
22.335000	0.1	8.817852
22.336667	0.1	8.839965
22.338333	0.1	8.863986
22.340000	0.1	8.887709
22.341667	0.1	8.909882
22.343333	0.1	8.930326
22.345000	0.1	8.949757
22.346667	0.1	8.969129
22.348333	0.1	8.989454
22.350000	0.1	9.011567
22.351667	0.1	9.036005
22.353333	0.1	9.063066
22.355000	0.1	9.092331
22.356667	0.1	9.122789
22.358333	0.1	9.152532
22.360000	0.1	9.179831
22.361667	0.1	9.204209
22.363333	0.1	9.226800
22.365000	0.1	9.249509
22.366667	0.1	9.274722
22.368333	0.1	9.304107
22.370000	0.1	9.337247
22.371667	0.1	9.371996
22.373333	0.1	9.406090
22.375000	0.1	9.438038
22.376667	0.1	9.467066
22.378333	0.1	9.494067
22.380000	0.1	9.521485
22.381667	0.1	9.551764
22.383333	0.1	9.586037
22.385000	0.1	9.623647
22.386667	0.1	9.662808
22.388333	0.1	9.701729
22.390000	0.1	9.739102
22.391667	0.1	9.774209
22.393333	0.1	9.806932
22.395000	0.1	9.838164
22.396667	0.1	9.869278
22.398333	0.1	9.901584
22.400000	0.1	9.935618
22.401667	0.1	9.970964
22.403333	0.1	10.006786
22.405000	0.1	10.042489
22.406667	0.1	10.077954
22.408333	0.1	10.112703
22.410000	0.1	10.145486
22.411667	0.1	10.176182
22.413333	0.1	10.206402
22.415000	0.1	10.238231
22.416667	0.1	10.272980
22.418333	0.1	10.309816
22.420000	0.1	10.346294
22.421667	0.1	10.380448
22.423333	0.1	10.412455
22.425000	0.1	10.443748
22.426667	0.1	10.475636
22.428333	0.1	10.508657
22.430000	0.1	10.542930
22.431667	0.1	10.579050
22.433333	0.1	10.617555
22.435000	0.1	10.658324
22.436667	0.1	10.700524
22.438333	0.1	10.743142
22.440000	0.1	10.785700
22.441667	0.1	10.828615
22.443333	0.1	10.872961
22.445000	0.1	10.920168
22.446667	0.1	10.970891
22.448333	0.1	11.025429
22.450000	0.1	11.083484
22.451667	0.1	11.144579
22.453333	0.1	11.208058
22.455000	0.1	11.273444
22.456667	0.1	11.340619
22.458333	0.1	11.409999
22.460000	0.1	11.482359
22.461667	0.1	11.558712
22.463333	0.1	11.640192
22.465000	0.1	11.727513
22.466667	0.1	11.820377
22.468333	0.1	11.918069
22.470000	0.1	12.020708
22.471667	0.1	12.128950
22.473333	0.1	12.242735
22.475000	0.1	12.361587
22.476667	0.1	12.485803
22.478333	0.1	12.615681
22.480000	0.1	12.751163
22.481667	0.1	12.892128
22.483333	0.1	13.039113
22.485000	0.1	13.193012
22.486667	0.1	13.355018
22.488333	0.1	13.526262
22.490000	0.1	13.707400
22.491667	0.1	13.898731
22.493333	0.1	14.100254
22.495000	0.1	14.311434
22.496667	0.1	14.530838
22.498333	0.1	14.757396
22.500000	0.1	14.991582
22.501667	0.1	15.235783
22.503333	0.1	15.492977
22.505000	0.1	15.765072
22.506667	0.1	16.052247
22.508333	0.1	16.352774
22.510000	0.1	16.664268
22.511667	0.1	16.985417
22.513333	0.1	17.317058
22.515000	0.1	17.661573
22.516667	0.1	18.020929
22.518333	0.1	18.395544
22.520000	0.1	18.783988
22.521667	0.1	19.184233
22.523333	0.1	19.594372
22.525000	0.1	20.013989
22.526667	0.1	20.443679
22.528333	0.1	20.883502
22.530000	0.1	21.332265
22.531667	0.1	21.788181
22.533333	0.1	22.249700
22.535000	0.1	22.715570
22.536667	0.1	23.184062
22.538333	0.1	23.653091
22.540000	0.1	24.119677
22.541667	0.1	24.580421
22.543333	0.1	25.032641
22.545000	0.1	25.474490
22.546667	0.1	25.904717
22.548333	0.1	26.321115
22.550000	0.1	26.720883
22.551667	0.1	27.101220
22.553333	0.1	27.459623
22.555000	0.1	27.793826
22.556667	0.1	28.101506
22.558333	0.1	28.380515
22.560000	0.1	28.629424
22.561667	0.1	28.847338
22.563333	0.1	29.033901
22.565000	0.1	29.188098
22.566667	0.1	29.308023
22.568333	0.1	29.391171
22.570000	0.1	29.436352
22.571667	0.1	29.443802
22.573333	0.1	29.414715
22.575000	0.1	29.350104
22.576667	0.1	29.250326
22.578333	0.1	29.115083
22.580000	0.1	28.943242
22.581667	0.1	28.734626
22.583333	0.1	28.490724
22.585000	0.1	28.213860
22.586667	0.1	27.906479
22.588333	0.1	27.570965
22.590000	0.1	27.209820
22.591667	0.1	26.824834
22.593333	0.1	26.417436
22.595000	0.1	25.989296
22.596667	0.1	25.543274
22.598333	0.1	25.082172
22.600000	0.1	24.608196
22.601667	0.1	24.122776
22.603333	0.1	23.627402
22.605000	0.1	23.123921
22.606667	0.1	22.613944
22.608333	0.1	22.098781
22.610000	0.1	21.580161
22.611667	0.1	21.060766
22.613333	0.1	20.544173
22.615000	0.1	20.033599
22.616667	0.1	19.531013
22.618333	0.1	19.037367
22.620000	0.1	18.552364
22.621667	0.1	18.075288
22.623333	0.1	17.606557
22.625000	0.1	17.148257
22.626667	0.1	16.702832
22.628333	0.1	16.271652
22.630000	0.1	15.855194
22.631667	0.1	15.453399
22.633333	0.1	15.065611
22.635000	0.1	14.691592
22.636667	0.1	14.332474
22.638333	0.1	13.989390
22.640000	0.1	13.661803
22.641667	0.1	13.348103
22.643333	0.1	13.047756
22.645000	0.1	12.762726
22.646667	0.1	12.495280
22.648333	0.1	12.245894
22.650000	0.1	12.013198
22.651667	0.1	11.795879
22.653333	0.1	11.592866
22.655000	0.1	11.402846
22.656667	0.1	11.224151
22.658333	0.1	11.055887
22.660000	0.1	10.898472
22.661667	0.1	10.752679
22.663333	0.1	10.618449
22.665000	0.1	10.494948
22.666667	0.1	10.381163
22.668333	0.1	10.276616
22.670000	0.1	10.181428
22.671667	0.1	10.096074
22.673333	0.1	10.021151
22.675000	0.1	9.957255
22.676667	0.1	9.903730
22.678333	0.1	9.858430
22.680000	0.1	9.818614
22.681667	0.1	9.782673
22.683333	0.1	9.750903
22.685000	0.1	9.724320
22.686667	0.1	9.703816
22.688333	0.1	9.689153
22.690000	0.1	9.679556
22.691667	0.1	9.675205
22.693333	0.1	9.676457
22.695000	0.1	9.683312
22.696667	0.1	9.695113
22.698333	0.1	9.711326
22.700000	0.1	9.731889
22.701667	0.1	9.756983
22.703333	0.1	9.785772
22.705000	0.1	9.816766
22.706667	0.1	9.848178
22.708333	0.1	9.879113
22.710000	0.1	9.909273
22.711667	0.1	9.939314
22.713333	0.1	9.970725
22.715000	0.1	10.004759
22.716667	0.1	10.041178
22.718333	0.1	10.077417
22.720000	0.1	10.111035
22.721667	0.1	10.141671
22.723333	0.1	10.171116
22.725000	0.1	10.200680
22.726667	0.1	10.230482
22.728333	0.1	10.260285
22.730000	0.1	10.289431
22.731667	0.1	10.316730
22.733333	0.1	10.340930
22.735000	0.1	10.361612
22.736667	0.1	10.379673
22.738333	0.1	10.396302
22.740000	0.1	10.412098
22.741667	0.1	10.426641
22.743333	0.1	10.438324
22.745000	0.1	10.445297
22.746667	0.1	10.446311
22.748333	0.1	10.440887
22.750000	0.1	10.429621
22.751667	0.1	10.414422
22.753333	0.1	10.397316
22.755000	0.1	10.379017
22.756667	0.1	10.358573
22.758333	0.1	10.334552
22.760000	0.1	10.305823
22.761667	0.1	10.272384
22.763333	0.1	10.234953
22.765000	0.1	10.194600
22.766667	0.1	10.152937
22.768333	0.1	10.111392
22.770000	0.1	10.069609
22.771667	0.1	10.025383
22.773333	0.1	9.975672
22.775000	0.1	9.919346
22.776667	0.1	9.858549
22.778333	0.1	9.797037
22.780000	0.1	9.737373
22.781667	0.1	9.680272
22.783333	0.1	9.624720
22.785000	0.1	9.569169
22.786667	0.1	9.512246
22.788333	0.1	9.454072
22.790000	0.1	9.395540
22.791667	0.1	9.337783
22.793333	0.1	9.281636
22.795000	0.1	9.227336
22.796667	0.1	9.174824
22.798333	0.1	9.123803
22.800000	0.1	9.073675
22.801667	0.1	9.023130
22.803333	0.1	8.970976
22.805000	0.1	8.917273
22.806667	0.1	8.863509
22.808333	0.1	8.811594
22.810000	0.1	8.762658
22.811667	0.1	8.716763
22.813333	0.1	8.673668
22.815000	0.1	8.633435
22.816667	0.1	8.596600
22.818333	0.1	8.563519
22.820000	0.1	8.533419
22.821667	0.1	8.504868
22.823333	0.1	8.476675
22.825000	0.1	8.448661
22.826667	0.1	8.421422
22.828333	0.1	8.395553
22.830000	0.1	8.371056
22.831667	0.1	8.347452
22.833333	0.1	8.324743
22.835000	0.1	8.303643
22.836667	0.1	8.284867
22.838333	0.1	8.268357
22.840000	0.1	8.253277
22.841667	0.1	8.238614
22.843333	0.1	8.223653
22.845000	0.1	8.208395
22.846667	0.1	8.194149
22.848333	0.1	8.182705
22.850000	0.1	8.174778
22.851667	0.1	8.169652
22.853333	0.1	8.165598
22.855000	0.1	8.160770
22.856667	0.1	8.153618
22.858333	0.1	8.144141
22.860000	0.1	8.133531
22.861667	0.1	8.123875
22.863333	0.1	8.117319
22.865000	0.1	8.114279
22.866667	0.1	8.113385
22.868333	0.1	8.112848
22.870000	0.1	8.111239
22.871667	0.1	8.106947
22.873333	0.1	8.099378
22.875000	0.1	8.089900
22.876667	0.1	8.081496
22.878333	0.1	8.076668
22.880000	0.1	8.075715
22.881667	0.1	8.077145
22.883333	0.1	8.079231
22.885000	0.1	8.081019
22.886667	0.1	8.082092
22.888333	0.1	8.082688
22.890000	0.1	8.083344
22.891667	0.1	8.084774
22.893333	0.1	8.087397
22.895000	0.1	8.090795
22.896667	0.1	8.094073
22.898333	0.1	8.096278
22.900000	0.1	8.096695
22.901667	0.1	8.095682
22.903333	0.1	8.094311
22.905000	0.1	8.093715
22.906667	0.1	8.094013
22.908333	0.1	8.094669
22.910000	0.1	8.095325
22.911667	0.1	8.097113
22.913333	0.1	8.101404
22.915000	0.1	8.108557
22.916667	0.1	8.117617
22.918333	0.1	8.126975
22.920000	0.1	8.135021
22.921667	0.1	8.140386
22.923333	0.1	8.143306
22.925000	0.1	8.145333
22.926667	0.1	8.148373
22.928333	0.1	8.153320
22.930000	0.1	8.159638
22.931667	0.1	8.166314
22.933333	0.1	8.172453
22.935000	0.1	8.177341
22.936667	0.1	8.181036
22.938333	0.1	8.184553
22.940000	0.1	8.189679
22.941667	0.1	8.196712
22.943333	0.1	8.204282
22.945000	0.1	8.211196
22.946667	0.1	8.217395
22.948333	0.1	8.223117
22.950000	0.1	8.228660
22.951667	0.1	8.234263
22.953333	0.1	8.240343
22.955000	0.1	8.247495
22.956667	0.1	8.255780
22.958333	0.1	8.264363
22.960000	0.1	8.272648
22.961667	0.1	8.280814
22.963333	0.1	8.289636
22.965000	0.1	8.299113
22.966667	0.1	8.308411
22.968333	0.1	8.317113
22.970000	0.1	8.325756
22.971667	0.1	8.335054
22.973333	0.1	8.345545
22.975000	0.1	8.357227
22.976667	0.1	8.369983
22.978333	0.1	8.383513
22.980000	0.1	8.397580
22.981667	0.1	8.411706
22.983333	0.1	8.424938
22.985000	0.1	8.437157
22.986667	0.1	8.449555
22.988333	0.1	8.463383
22.990000	0.1	8.478761
22.991667	0.1	8.495451
22.993333	0.1	8.512915
22.995000	0.1	8.530736
22.996667	0.1	8.548677
22.998333	0.1	8.566499
23.000000	0.1	8.584857
23.001667	0.1	8.604885
23.003333	0.1	8.627356
23.005000	0.1	8.651913
23.006667	0.1	8.676827
23.008333	0.1	8.700431
23.010000	0.1	8.722187
23.011667	0.1	8.743108
23.013333	0.1	8.764685
23.015000	0.1	8.788050
23.016667	0.1	8.813680
23.018333	0.1	8.841098
23.020000	0.1	8.869112
23.021667	0.1	8.896351
23.023333	0.1	8.921862
23.025000	0.1	8.945227
23.026667	0.1	8.966864
23.028333	0.1	8.987725
23.030000	0.1	9.008527
23.031667	0.1	9.029568
23.033333	0.1	9.050668
23.035000	0.1	9.071529
23.036667	0.1	9.092331
23.038333	0.1	9.113074
23.040000	0.1	9.133518
23.041667	0.1	9.153605
23.043333	0.1	9.174288
23.045000	0.1	9.196401
23.046667	0.1	9.218813
23.048333	0.1	9.239197
23.050000	0.1	9.256125
23.051667	0.1	9.269715
23.053333	0.1	9.280921
23.055000	0.1	9.290279
23.056667	0.1	9.297193
23.058333	0.1	9.301067
23.060000	0.1	9.302974
23.061667	0.1	9.304643
23.063333	0.1	9.306253
23.065000	0.1	9.306729
23.066667	0.1	9.305001
23.068333	0.1	9.300829
23.070000	0.1	9.294749
23.071667	0.1	9.287358
23.073333	0.1	9.279788
23.075000	0.1	9.272636
23.076667	0.1	9.265125
23.078333	0.1	9.255827
23.080000	0.1	9.243608
23.081667	0.1	9.228826
23.083333	0.1	9.212256
23.085000	0.1	9.195209
23.086667	0.1	9.179891
23.088333	0.1	9.168208
23.090000	0.1	9.160638
23.091667	0.1	9.155036
23.093333	0.1	9.147823
23.095000	0.1	9.136022
23.096667	0.1	9.119273
23.098333	0.1	9.099782
23.100000	0.1	9.080351
23.101667	0.1	9.062708
23.103333	0.1	9.046853
23.105000	0.1	9.031892
23.106667	0.1	9.016693
23.108333	0.1	9.001434
23.110000	0.1	8.986891
23.111667	0.1	8.973480
23.113333	0.1	8.960784
23.115000	0.1	8.948625
23.116667	0.1	8.937061
23.118333	0.1	8.926690
23.120000	0.1	8.917332
23.121667	0.1	8.908570
23.123333	0.1	8.899510
23.125000	0.1	8.888782
23.126667	0.1	8.875371
23.128333	0.1	8.859933
23.130000	0.1	8.844436
23.131667	0.1	8.831263
23.133333	0.1	8.820773
23.135000	0.1	8.811057
23.136667	0.1	8.799017
23.138333	0.1	8.783460
23.140000	0.1	8.765817
23.141667	0.1	8.748174
23.143333	0.1	8.731366
23.145000	0.1	8.715272
23.146667	0.1	8.699775
23.148333	0.1	8.684755
23.150000	0.1	8.669794
23.151667	0.1	8.654833
23.153333	0.1	8.639813
23.155000	0.1	8.624673
23.156667	0.1	8.609415
23.158333	0.1	8.594513
23.160000	0.1	8.580447
23.161667	0.1	8.566559
23.163333	0.1	8.551658
23.165000	0.1	8.535147
23.166667	0.1	8.517504
23.168333	0.1	8.500040
23.170000	0.1	8.483530
23.171667	0.1	8.466900
23.173333	0.1	8.448422
23.175000	0.1	8.427799
23.176667	0.1	8.406640
23.178333	0.1	8.387387
23.180000	0.1	8.371890
23.181667	0.1	8.360088
23.183333	0.1	8.350492
23.185000	0.1	8.341194
23.186667	0.1	8.329750
23.188333	0.1	8.314610
23.190000	0.1	8.295835
23.191667	0.1	8.274675
23.193333	0.1	8.253754
23.195000	0.1	8.235932
23.196667	0.1	8.222461
23.198333	0.1	8.212090
23.200000	0.1	8.203149
23.201667	0.1	8.194387
23.203333	0.1	8.185268
23.205000	0.1	8.175314
23.206667	0.1	8.165002
23.208333	0.1	8.155406
23.210000	0.1	8.147240
23.211667	0.1	8.140386
23.213333	0.1	8.134306
23.215000	0.1	8.128345
23.216667	0.1	8.121670
23.218333	0.1	8.113802
23.220000	0.1	8.104742
23.221667	0.1	8.095503
23.223333	0.1	8.087397
23.225000	0.1	8.081139
23.226667	0.1	8.076370
23.228333	0.1	8.071900
23.230000	0.1	8.066297
23.231667	0.1	8.059145
23.233333	0.1	8.051873
23.235000	0.1	8.046330
23.236667	0.1	8.043051
23.238333	0.1	8.041502
23.240000	0.1	8.040905
23.241667	0.1	8.040488
23.243333	0.1	8.040071
23.245000	0.1	8.040190
23.246667	0.1	8.041859
23.248333	0.1	8.045614
23.250000	0.1	8.049965
23.251667	0.1	8.052350
23.253333	0.1	8.051038
23.255000	0.1	8.047522
23.256667	0.1	8.044601
23.258333	0.1	8.043349
23.260000	0.1	8.043111
23.261667	0.1	8.042872
23.263333	0.1	8.042276
23.265000	0.1	8.041442
23.266667	0.1	8.040905
23.268333	0.1	8.040786
23.270000	0.1	8.040548
23.271667	0.1	8.039535
23.273333	0.1	8.037508
23.275000	0.1	8.034170
23.276667	0.1	8.029521
23.278333	0.1	8.024276
23.280000	0.1	8.020401
23.281667	0.1	8.019865
23.283333	0.1	8.022249
23.285000	0.1	8.025527
23.286667	0.1	8.028150
23.288333	0.1	8.029342
23.290000	0.1	8.028448
23.291667	0.1	8.025766
23.293333	0.1	8.022547
23.295000	0.1	8.019209
23.296667	0.1	8.015216
23.298333	0.1	8.010388
23.300000	0.1	8.005083
23.301667	0.1	7.999957
23.303333	0.1	7.995368
23.305000	0.1	7.991434
23.306667	0.1	7.987559
23.308333	0.1	7.983566
23.310000	0.1	7.979870
23.311667	0.1	7.977129
23.313333	0.1	7.975400
23.315000	0.1	7.974864
23.316667	0.1	7.975281
23.318333	0.1	7.975877
23.320000	0.1	7.976115
23.321667	0.1	7.975400
23.323333	0.1	7.973791
23.325000	0.1	7.972241
23.326667	0.1	7.971108
23.328333	0.1	7.969618
23.330000	0.1	7.966698
23.331667	0.1	7.962585
23.333333	0.1	7.958889
23.335000	0.1	7.956744
23.336667	0.1	7.955850
23.338333	0.1	7.955313
23.340000	0.1	7.954479
23.341667	0.1	7.953167
23.343333	0.1	7.951677
23.345000	0.1	7.950604
23.346667	0.1	7.949949
23.348333	0.1	7.948936
23.350000	0.1	7.946909
23.351667	0.1	7.944346
23.353333	0.1	7.942439
23.355000	0.1	7.941723
23.356667	0.1	7.942021
23.358333	0.1	7.942498
23.360000	0.1	7.942677
23.361667	0.1	7.942319
23.363333	0.1	7.941902
23.365000	0.1	7.942796
23.366667	0.1	7.945657
23.368333	0.1	7.949055
23.370000	0.1	7.950902
23.371667	0.1	7.950366
23.373333	0.1	7.948637
23.375000	0.1	7.947445
23.376667	0.1	7.947922
23.378333	0.1	7.949949
23.380000	0.1	7.951558
23.381667	0.1	7.950485
23.383333	0.1	7.946551
23.385000	0.1	7.941723
23.386667	0.1	7.938624
23.388333	0.1	7.938922
23.390000	0.1	7.942439
23.391667	0.1	7.946671
23.393333	0.1	7.948518
23.395000	0.1	7.946611
23.396667	0.1	7.941664
23.398333	0.1	7.935465
23.400000	0.1	7.930458
23.401667	0.1	7.928610
23.403333	0.1	7.930279
23.405000	0.1	7.934332
23.406667	0.1	7.939876
23.408333	0.1	7.945955
23.410000	0.1	7.950783
23.411667	0.1	7.952631
23.413333	0.1	7.951379
23.415000	0.1	7.948518
23.416667	0.1	7.945955
23.418333	0.1	7.944644
23.420000	0.1	7.945002
23.421667	0.1	7.946790
23.423333	0.1	7.948936
23.425000	0.1	7.950664
23.426667	0.1	7.951797
23.428333	0.1	7.951618
23.430000	0.1	7.948936
23.431667	0.1	7.943631
23.433333	0.1	7.937849
23.435000	0.1	7.933915
23.436667	0.1	7.932365
23.438333	0.1	7.932663
23.440000	0.1	7.934273
23.441667	0.1	7.936597
23.443333	0.1	7.938922
23.445000	0.1	7.940591
23.446667	0.1	7.941902
23.448333	0.1	7.943273
23.450000	0.1	7.944823
23.451667	0.1	7.946194
23.453333	0.1	7.946969
23.455000	0.1	7.946790
23.456667	0.1	7.945478
23.458333	0.1	7.943452
23.460000	0.1	7.941425
23.461667	0.1	7.939697
23.463333	0.1	7.938445
23.465000	0.1	7.937789
23.466667	0.1	7.937968
23.468333	0.1	7.938624
23.470000	0.1	7.938862
23.471667	0.1	7.937909
23.473333	0.1	7.935644
23.475000	0.1	7.932961
23.476667	0.1	7.931293
23.478333	0.1	7.930995
23.480000	0.1	7.931352
23.481667	0.1	7.931889
23.483333	0.1	7.933021
23.485000	0.1	7.934928
23.486667	0.1	7.937193
23.488333	0.1	7.939458
23.490000	0.1	7.942021
23.491667	0.1	7.945180
23.493333	0.1	7.948518
23.495000	0.1	7.951379
23.496667	0.1	7.953704
23.498333	0.1	7.955671
23.500000	0.1	7.957221
23.501667	0.1	7.957995
23.503333	0.1	7.957995
23.505000	0.1	7.957638
23.506667	0.1	7.958055
23.508333	0.1	7.959605
23.510000	0.1	7.961452
23.511667	0.1	7.962764
23.513333	0.1	7.964314
23.515000	0.1	7.967115
23.516667	0.1	7.971049
23.518333	0.1	7.975400
23.520000	0.1	7.979751
23.521667	0.1	7.984818
23.523333	0.1	7.991314
23.525000	0.1	7.999182
23.526667	0.1	8.007110
23.528333	0.1	8.013309
23.530000	0.1	8.017421
23.531667	0.1	8.020819
23.533333	0.1	8.025468
23.535000	0.1	8.032442
23.536667	0.1	8.041263
23.538333	0.1	8.051217
23.540000	0.1	8.062065
23.541667	0.1	8.074046
23.543333	0.1	8.087278
23.545000	0.1	8.102060
23.546667	0.1	8.118451
23.548333	0.1	8.136273
23.550000	0.1	8.155287
23.551667	0.1	8.175135
23.553333	0.1	8.195162
23.555000	0.1	8.215368
23.556667	0.1	8.236409
23.558333	0.1	8.258701
23.560000	0.1	8.282245
23.561667	0.1	8.307219
23.563333	0.1	8.334220
23.565000	0.1	8.363367
23.566667	0.1	8.393705
23.568333	0.1	8.423806
23.570000	0.1	8.453608
23.571667	0.1	8.485079
23.573333	0.1	8.521379
23.575000	0.1	8.564175
23.576667	0.1	8.612633
23.578333	0.1	8.664132
23.580000	0.1	8.715988
23.581667	0.1	8.766771
23.583333	0.1	8.816660
23.585000	0.1	8.867503
23.586667	0.1	8.921564
23.588333	0.1	8.979858
23.590000	0.1	9.042264
23.591667	0.1	9.108127
23.593333	0.1	9.176732
23.595000	0.1	9.247244
23.596667	0.1	9.319127
23.598333	0.1	9.392620
23.600000	0.1	9.468318
23.601667	0.1	9.546757
23.603333	0.1	9.628475
23.605000	0.1	9.714127
23.606667	0.1	9.804249
23.608333	0.1	9.898782
23.610000	0.1	9.997428
23.611667	0.1	10.100186
23.613333	0.1	10.206760
23.615000	0.1	10.316909
23.616667	0.1	10.430098
23.618333	0.1	10.546029
23.620000	0.1	10.665060
23.621667	0.1	10.788084
23.623333	0.1	10.916353
23.625000	0.1	11.050523
23.626667	0.1	11.190177
23.628333	0.1	11.333764
23.630000	0.1	11.479855
23.631667	0.1	11.628509
23.633333	0.1	11.780918
23.635000	0.1	11.938334
23.636667	0.1	12.101591
23.638333	0.1	12.271584
23.640000	0.1	12.448729
23.641667	0.1	12.632490
23.643333	0.1	12.821616
23.645000	0.1	13.015927
23.646667	0.1	13.217033
23.648333	0.1	13.426662
23.650000	0.1	13.645411
23.651667	0.1	13.873101
23.653333	0.1	14.109374
23.655000	0.1	14.353932
23.656667	0.1	14.606775
23.658333	0.1	14.868439
23.660000	0.1	15.139938
23.661667	0.1	15.422524
23.663333	0.1	15.716852
23.665000	0.1	16.022683
23.666667	0.1	16.339243
23.668333	0.1	16.666413
23.670000	0.1	17.005683
23.671667	0.1	17.358721
23.673333	0.1	17.725111
23.675000	0.1	18.103422
23.676667	0.1	18.492700
23.678333	0.1	18.892766
23.680000	0.1	19.303442
23.681667	0.1	19.724191
23.683333	0.1	20.154120
23.685000	0.1	20.592035
23.686667	0.1	21.037461
23.688333	0.1	21.489860
23.690000	0.1	21.947206
23.691667	0.1	22.406460
23.693333	0.1	22.865654
23.695000	0.1	23.324372
23.696667	0.1	23.782135
23.698333	0.1	24.237455
23.700000	0.1	24.686934
23.701667	0.1	25.126697
23.703333	0.1	25.553645
23.705000	0.1	25.965931
23.706667	0.1	26.362898
23.708333	0.1	26.742937
23.710000	0.1	27.103008
23.711667	0.1	27.438583
23.713333	0.1	27.745368
23.715000	0.1	28.020562
23.716667	0.1	28.263273
23.718333	0.1	28.473379
23.720000	0.1	28.650345
23.721667	0.1	28.793098
23.723333	0.1	28.901519
23.725000	0.1	28.976263
23.726667	0.1	29.016973
23.728333	0.1	29.021503
23.730000	0.1	28.988125
23.731667	0.1	28.916539
23.733333	0.1	28.807642
23.735000	0.1	28.661670
23.736667	0.1	28.478803
23.738333	0.1	28.260888
23.740000	0.1	28.010787
23.741667	0.1	27.730407
23.743333	0.1	27.420999
23.745000	0.1	27.083756
23.746667	0.1	26.720406
23.748333	0.1	26.332201
23.750000	0.1	25.920452
23.751667	0.1	25.487305
23.753333	0.1	25.035442
23.755000	0.1	24.567546
23.756667	0.1	24.087013
23.758333	0.1	23.598017
23.760000	0.1	23.103298
23.761667	0.1	22.603036
23.763333	0.1	22.096456
23.765000	0.1	21.583856
23.766667	0.1	21.067919
23.768333	0.1	20.551623
23.770000	0.1	20.037354
23.771667	0.1	19.527019
23.773333	0.1	19.022824
23.775000	0.1	18.526913
23.776667	0.1	18.040956
23.778333	0.1	17.565728
23.780000	0.1	17.100872
23.781667	0.1	16.646267
23.783333	0.1	16.202987
23.785000	0.1	15.772761
23.786667	0.1	15.357316
23.788333	0.1	14.957965
23.790000	0.1	14.574588
23.791667	0.1	14.206053
23.793333	0.1	13.851107
23.795000	0.1	13.509334
23.796667	0.1	13.181210
23.798333	0.1	12.867332
23.800000	0.1	12.567879
23.801667	0.1	12.282670
23.803333	0.1	12.011052
23.805000	0.1	11.752845
23.806667	0.1	11.508406
23.808333	0.1	11.278451
23.810000	0.1	11.063457
23.811667	0.1	10.863484
23.813333	0.1	10.677159
23.815000	0.1	10.502101
23.816667	0.1	10.335982
23.818333	0.1	10.177851
23.820000	0.1	10.027707
23.821667	0.1	9.885669
23.823333	0.1	9.752572
23.825000	0.1	9.629727
23.826667	0.1	9.517253
23.828333	0.1	9.414614
23.830000	0.1	9.320736
23.831667	0.1	9.233416
23.833333	0.1	9.150804
23.835000	0.1	9.072900
23.836667	0.1	9.000362
23.838333	0.1	8.933127
23.840000	0.1	8.870721
23.841667	0.1	8.812786
23.843333	0.1	8.758724
23.845000	0.1	8.708060
23.846667	0.1	8.661032
23.848333	0.1	8.618057
23.850000	0.1	8.579314
23.851667	0.1	8.543790
23.853333	0.1	8.510292
23.855000	0.1	8.478523
23.856667	0.1	8.448899
23.858333	0.1	8.421541
23.860000	0.1	8.396090
23.861667	0.1	8.372427
23.863333	0.1	8.350611
23.865000	0.1	8.331001
23.866667	0.1	8.313537
23.868333	0.1	8.297742
23.870000	0.1	8.282900
23.871667	0.1	8.269012
23.873333	0.1	8.256257
23.875000	0.1	8.244575
23.876667	0.1	8.233190
23.878333	0.1	8.221269
23.880000	0.1	8.208693
23.881667	0.1	8.195997
23.883333	0.1	8.183957
23.885000	0.1	8.172513
23.886667	0.1	8.161963
23.888333	0.1	8.152783
23.890000	0.1	8.145452
23.891667	0.1	8.139551
23.893333	0.1	8.133948
23.895000	0.1	8.127809
23.896667	0.1	8.120835
23.898333	0.1	8.113623
23.900000	0.1	8.107007
23.901667	0.1	8.101583
23.903333	0.1	8.097113
23.905000	0.1	8.092821
23.906667	0.1	8.087934
23.908333	0.1	8.082092
23.910000	0.1	8.075238
23.911667	0.1	8.067072
23.913333	0.1	8.056880
23.915000	0.1	8.044780
23.916667	0.1	8.033038
23.918333	0.1	8.024037
23.920000	0.1	8.018733
23.921667	0.1	8.015991
23.923333	0.1	8.013547
23.925000	0.1	8.009017
23.926667	0.1	8.001566
23.928333	0.1	7.992268
23.930000	0.1	7.983864
23.931667	0.1	7.978142
23.933333	0.1	7.974864
23.935000	0.1	7.972122
23.936667	0.1	7.968426
23.938333	0.1	7.963300
23.940000	0.1	7.956684
23.941667	0.1	7.948816
23.943333	0.1	7.939518
23.945000	0.1	7.928908
23.946667	0.1	7.918001
23.948333	0.1	7.908285
23.950000	0.1	7.901371
23.951667	0.1	7.898272
23.953333	0.1	7.898093
23.955000	0.1	7.898629
23.956667	0.1	7.897556
23.958333	0.1	7.894576
23.960000	0.1	7.890881
23.961667	0.1	7.887304
23.963333	0.1	7.883668
23.965000	0.1	7.879138
23.966667	0.1	7.873655
23.968333	0.1	7.868112
23.970000	0.1	7.863224
23.971667	0.1	7.858813
23.973333	0.1	7.855356
23.975000	0.1	7.853866
23.976667	0.1	7.853926
23.978333	0.1	7.853568
23.980000	0.1	7.850707
23.981667	0.1	7.844985
23.983333	0.1	7.837832
23.985000	0.1	7.831455
23.986667	0.1	7.826925
23.988333	0.1	7.824302
23.990000	0.1	7.822752
23.991667	0.1	7.821680
23.993333	0.1	7.820786
23.995000	0.1	7.820011
23.996667	0.1	7.819713
23.998333	0.1	7.819832
24.000000	0.1	7.820309
24.001667	0.1	7.820368
24.003333	0.1	7.819117
24.005000	0.1	7.816077
24.006667	0.1	7.811964
24.008333	0.1	7.808030
24.010000	0.1	7.804990
24.011667	0.1	7.803143
24.013333	0.1	7.803262
24.015000	0.1	7.805586
24.016667	0.1	7.809580
24.018333	0.1	7.814646
24.020000	0.1	7.819295
24.021667	0.1	7.822156
24.023333	0.1	7.822872
24.025000	0.1	7.821560
24.026667	0.1	7.818342
24.028333	0.1	7.814467
24.030000	0.1	7.812024
24.031667	0.1	7.812262
24.033333	0.1	7.814706
24.035000	0.1	7.817209
24.036667	0.1	7.817865
24.038333	0.1	7.816494
24.040000	0.1	7.814587
24.041667	0.1	7.814229
24.043333	0.1	7.817090
24.045000	0.1	7.823825
24.046667	0.1	7.833064
24.048333	0.1	7.842005
24.050000	0.1	7.847965
24.051667	0.1	7.849813
24.053333	0.1	7.848919
24.055000	0.1	7.847429
24.056667	0.1	7.846416
24.058333	0.1	7.845402
24.060000	0.1	7.844151
24.061667	0.1	7.843197
24.063333	0.1	7.843316
24.065000	0.1	7.845164
24.066667	0.1	7.848621
24.068333	0.1	7.852734
24.070000	0.1	7.856131
24.071667	0.1	7.858456
24.073333	0.1	7.860542
24.075000	0.1	7.863641
24.076667	0.1	7.867933
24.078333	0.1	7.872582
24.080000	0.1	7.876635
24.081667	0.1	7.879019
24.083333	0.1	7.879079
24.085000	0.1	7.878066
24.086667	0.1	7.878483
24.088333	0.1	7.881403
24.090000	0.1	7.885755
24.091667	0.1	7.890940
24.093333	0.1	7.896603
24.095000	0.1	7.901311
24.096667	0.1	7.903517
24.098333	0.1	7.902802
24.100000	0.1	7.900358
24.101667	0.1	7.898629
24.103333	0.1	7.899046
24.105000	0.1	7.901490
24.106667	0.1	7.904530
24.108333	0.1	7.907212
24.110000	0.1	7.909477
24.111667	0.1	7.911802
24.113333	0.1	7.914544
24.115000	0.1	7.917166
24.116667	0.1	7.918597
24.118333	0.1	7.918716
24.120000	0.1	7.918776
24.121667	0.1	7.919968
24.123333	0.1	7.921994
24.125000	0.1	7.923961
24.126667	0.1	7.925511
24.128333	0.1	7.926524
24.130000	0.1	7.926822
24.131667	0.1	7.926465
24.133333	0.1	7.925690
24.135000	0.1	7.925034
24.136667	0.1	7.925272
24.138333	0.1	7.926643
24.140000	0.1	7.928372
24.141667	0.1	7.929743
24.143333	0.1	7.930816
24.145000	0.1	7.931948
24.146667	0.1	7.932723
24.148333	0.1	7.932902
24.150000	0.1	7.932485
24.151667	0.1	7.932306
24.153333	0.1	7.933438
24.155000	0.1	7.936419
24.156667	0.1	7.939995
24.158333	0.1	7.941783
24.160000	0.1	7.939995
24.161667	0.1	7.935584
24.163333	0.1	7.931650
24.165000	0.1	7.930160
24.166667	0.1	7.930279
24.168333	0.1	7.930398
24.170000	0.1	7.930041
24.171667	0.1	7.930696
24.173333	0.1	7.933677
24.175000	0.1	7.938982
24.176667	0.1	7.945419
24.178333	0.1	7.951200
24.180000	0.1	7.954777
24.181667	0.1	7.955909
24.183333	0.1	7.955671
24.185000	0.1	7.955611
24.186667	0.1	7.956744
24.188333	0.1	7.959188
24.190000	0.1	7.962645
24.191667	0.1	7.966877
24.193333	0.1	7.971585
24.195000	0.1	7.975281
24.196667	0.1	7.976950
24.198333	0.1	7.976950
24.200000	0.1	7.976592
24.201667	0.1	7.976473
24.203333	0.1	7.977486
24.205000	0.1	7.980407
24.206667	0.1	7.984996
24.208333	0.1	7.989765
24.210000	0.1	7.993460
24.211667	0.1	7.995487
24.213333	0.1	7.995844
24.215000	0.1	7.995248
24.216667	0.1	7.994056
24.218333	0.1	7.992745
24.220000	0.1	7.991910
24.221667	0.1	7.992328
24.223333	0.1	7.994175
24.225000	0.1	7.997096
24.226667	0.1	7.999838
24.228333	0.1	8.000970
24.230000	0.1	7.999242
24.231667	0.1	7.994533
24.233333	0.1	7.987679
24.235000	0.1	7.979811
24.236667	0.1	7.971824
24.238333	0.1	7.964910
24.240000	0.1	7.959545
24.241667	0.1	7.956148
24.243333	0.1	7.955432
24.245000	0.1	7.957101
24.246667	0.1	7.959068
24.248333	0.1	7.959486
24.250000	0.1	7.957757
24.251667	0.1	7.954121
24.253333	0.1	7.948876
24.255000	0.1	7.942439
24.256667	0.1	7.935226
24.258333	0.1	7.928074
24.260000	0.1	7.921577
24.261667	0.1	7.915438
24.263333	0.1	7.908524
24.265000	0.1	7.900417
24.266667	0.1	7.891417
24.268333	0.1	7.882715
24.270000	0.1	7.874609
24.271667	0.1	7.866383
24.273333	0.1	7.857800
24.275000	0.1	7.849873
24.276667	0.1	7.843853
24.278333	0.1	7.839621
24.280000	0.1	7.836938
24.281667	0.1	7.835269
24.283333	0.1	7.832945
24.285000	0.1	7.827878
24.286667	0.1	7.819415
24.288333	0.1	7.808984
24.290000	0.1	7.798791
24.291667	0.1	7.790208
24.293333	0.1	7.783473
24.295000	0.1	7.777811
24.296667	0.1	7.772387
24.298333	0.1	7.766366
24.300000	0.1	7.759691
24.301667	0.1	7.753551
24.303333	0.1	7.749379
24.305000	0.1	7.747651
24.306667	0.1	7.747412
24.308333	0.1	7.746757
24.310000	0.1	7.744313
24.311667	0.1	7.739604
24.313333	0.1	7.732690
24.315000	0.1	7.724584
24.316667	0.1	7.717014
24.318333	0.1	7.711590
24.320000	0.1	7.709444
24.321667	0.1	7.710278
24.323333	0.1	7.712484
24.325000	0.1	7.713795
24.326667	0.1	7.712424
24.328333	0.1	7.708431
24.330000	0.1	7.703484
24.331667	0.1	7.699073
24.333333	0.1	7.696450
24.335000	0.1	7.696510
24.336667	0.1	7.699907
24.338333	0.1	7.705629
24.340000	0.1	7.711530
24.341667	0.1	7.715822
24.343333	0.1	7.718027
24.345000	0.1	7.718146
24.346667	0.1	7.716597
24.348333	0.1	7.714332
24.350000	0.1	7.713140
24.351667	0.1	7.714332
24.353333	0.1	7.717371
24.355000	0.1	7.720590
24.356667	0.1	7.722795
24.358333	0.1	7.723809
24.360000	0.1	7.723630
24.361667	0.1	7.722080
24.363333	0.1	7.719934
24.365000	0.1	7.719160
24.366667	0.1	7.720888
24.368333	0.1	7.724047
24.370000	0.1	7.727623
24.371667	0.1	7.730961
24.373333	0.1	7.733405
24.375000	0.1	7.734120
24.376667	0.1	7.733047
24.378333	0.1	7.731200
24.380000	0.1	7.729769
24.381667	0.1	7.729650
24.383333	0.1	7.730723
24.385000	0.1	7.732571
24.386667	0.1	7.734836
24.388333	0.1	7.737220
24.390000	0.1	7.739544
24.391667	0.1	7.741988
24.393333	0.1	7.744968
24.395000	0.1	7.748247
24.396667	0.1	7.751942
24.398333	0.1	7.756532
24.400000	0.1	7.761837
24.401667	0.1	7.767141
24.403333	0.1	7.770956
24.405000	0.1	7.771850
24.406667	0.1	7.769585
24.408333	0.1	7.765830
24.410000	0.1	7.762969
24.411667	0.1	7.762433
24.413333	0.1	7.763744
24.415000	0.1	7.766128
24.416667	0.1	7.769704
24.418333	0.1	7.775426
24.420000	0.1	7.782758
24.421667	0.1	7.789433
24.423333	0.1	7.793129
24.425000	0.1	7.794142
24.426667	0.1	7.794440
24.428333	0.1	7.795871
24.430000	0.1	7.798970
24.431667	0.1	7.803202
24.433333	0.1	7.807494
24.435000	0.1	7.810593
24.436667	0.1	7.811785
24.438333	0.1	7.811130
24.440000	0.1	7.809878
24.441667	0.1	7.809401
24.443333	0.1	7.810176
24.445000	0.1	7.811964
24.446667	0.1	7.814527
24.448333	0.1	7.817746
24.450000	0.1	7.821680
24.451667	0.1	7.825852
24.453333	0.1	7.829190
24.455000	0.1	7.831216
24.456667	0.1	7.832885
24.458333	0.1	7.835448
24.460000	0.1	7.839501
24.461667	0.1	7.844329
24.463333	0.1	7.848680
24.465000	0.1	7.851661
24.466667	0.1	7.853449
24.468333	0.1	7.854760
24.470000	0.1	7.856429
24.471667	0.1	7.858634
24.473333	0.1	7.862032
24.475000	0.1	7.866979
24.476667	0.1	7.872999
24.478333	0.1	7.879079
24.480000	0.1	7.884026
24.481667	0.1	7.887185
24.483333	0.1	7.888794
24.485000	0.1	7.889927
24.486667	0.1	7.891119
24.488333	0.1	7.891775
24.490000	0.1	7.892013
24.491667	0.1	7.893265
24.493333	0.1	7.897437
24.495000	0.1	7.904649
24.496667	0.1	7.913411
24.498333	0.1	7.921637
24.500000	0.1	7.927478
24.501667	0.1	7.929743
24.503333	0.1	7.928789
24.505000	0.1	7.926345
24.506667	0.1	7.923902
24.508333	0.1	7.921815
24.510000	0.1	7.920325
24.511667	0.1	7.919729
24.513333	0.1	7.920862
24.515000	0.1	7.923961
24.516667	0.1	7.928074
24.518333	0.1	7.931769
24.520000	0.1	7.935107
24.521667	0.1	7.939458
24.523333	0.1	7.945776
24.525000	0.1	7.953108
24.526667	0.1	7.959068
24.528333	0.1	7.961214
24.530000	0.1	7.959068
24.531667	0.1	7.954002
24.533333	0.1	7.948757
24.535000	0.1	7.946134
24.536667	0.1	7.947982
24.538333	0.1	7.953525
24.540000	0.1	7.960141
24.541667	0.1	7.965565
24.543333	0.1	7.968963
24.545000	0.1	7.971287
24.546667	0.1	7.974685
24.548333	0.1	7.980228
24.550000	0.1	7.987321
24.551667	0.1	7.995129
24.553333	0.1	8.002460
24.555000	0.1	8.008183
24.556667	0.1	8.011938
24.558333	0.1	8.013964
24.560000	0.1	8.015097
24.561667	0.1	8.016348
24.563333	0.1	8.018554
24.565000	0.1	8.021951
24.566667	0.1	8.025826
24.568333	0.1	8.029402
24.570000	0.1	8.031965
24.571667	0.1	8.033753
24.573333	0.1	8.035481
24.575000	0.1	8.037866
24.576667	0.1	8.041204
24.578333	0.1	8.045137
24.580000	0.1	8.048654
24.581667	0.1	8.050561
24.583333	0.1	8.050621
24.585000	0.1	8.049667
24.586667	0.1	8.049608
24.588333	0.1	8.051754
24.590000	0.1	8.056224
24.591667	0.1	8.062065
24.593333	0.1	8.067608
24.595000	0.1	8.071483
24.596667	0.1	8.072556
24.598333	0.1	8.070767
24.600000	0.1	8.067787
24.601667	0.1	8.065701
24.603333	0.1	8.065224
24.605000	0.1	8.065463
24.606667	0.1	8.065224
24.608333	0.1	8.063853
24.610000	0.1	8.061350
24.611667	0.1	8.058012
24.613333	0.1	8.053482
24.615000	0.1	8.047164
24.616667	0.1	8.039594
24.618333	0.1	8.032799
24.620000	0.1	8.028210
24.621667	0.1	8.025945
24.623333	0.1	8.026064
24.625000	0.1	8.028448
24.626667	0.1	8.031726
24.628333	0.1	8.034051
24.630000	0.1	8.033991
24.631667	0.1	8.030832
24.633333	0.1	8.025289
24.635000	0.1	8.019686
24.636667	0.1	8.016229
24.638333	0.1	8.015037
24.640000	0.1	8.015156
24.641667	0.1	8.015395
24.643333	0.1	8.014501
24.645000	0.1	8.011997
24.646667	0.1	8.009017
24.648333	0.1	8.007229
24.650000	0.1	8.007229
24.651667	0.1	8.008004
24.653333	0.1	8.007765
24.655000	0.1	8.005739
24.656667	0.1	8.002341
24.658333	0.1	7.998288
24.660000	0.1	7.994295
24.661667	0.1	7.991076
24.663333	0.1	7.988871
24.665000	0.1	7.987202
24.666667	0.1	7.985235
24.668333	0.1	7.982493
24.670000	0.1	7.979215
24.671667	0.1	7.975936
24.673333	0.1	7.972718
24.675000	0.1	7.969559
24.676667	0.1	7.966757
24.678333	0.1	7.964790
24.680000	0.1	7.963837
24.681667	0.1	7.963598
24.683333	0.1	7.963658
24.685000	0.1	7.963658
24.686667	0.1	7.963181
24.688333	0.1	7.962406
24.690000	0.1	7.962347
24.691667	0.1	7.963419
24.693333	0.1	7.965267
24.695000	0.1	7.966936
24.696667	0.1	7.967532
24.698333	0.1	7.966400
24.700000	0.1	7.963419
24.701667	0.1	7.959247
24.703333	0.1	7.955015
24.705000	0.1	7.951320
24.706667	0.1	7.949293
24.708333	0.1	7.950306
24.710000	0.1	7.955134
24.711667	0.1	7.962406
24.713333	0.1	7.969201
24.715000	0.1	7.972658
24.716667	0.1	7.972122
24.718333	0.1	7.968665
24.720000	0.1	7.964194
24.721667	0.1	7.960201
24.723333	0.1	7.957578
24.725000	0.1	7.956148
24.726667	0.1	7.955254
24.728333	0.1	7.954658
24.730000	0.1	7.954538
24.731667	0.1	7.954538
24.733333	0.1	7.953942
24.735000	0.1	7.952273
24.736667	0.1	7.950128
24.738333	0.1	7.948637
24.740000	0.1	7.949889
24.741667	0.1	7.954479
24.743333	0.1	7.960737
24.745000	0.1	7.966638
24.746667	0.1	7.971764
24.748333	0.1	7.976175
24.750000	0.1	7.979393
24.751667	0.1	7.981003
24.753333	0.1	7.981301
24.755000	0.1	7.980705
24.756667	0.1	7.979513
24.758333	0.1	7.978142
24.760000	0.1	7.976532
24.761667	0.1	7.974208
24.763333	0.1	7.971287
24.765000	0.1	7.968665
24.766667	0.1	7.967413
24.768333	0.1	7.967651
24.770000	0.1	7.968545
24.771667	0.1	7.969499
24.773333	0.1	7.969976
24.775000	0.1	7.969916
24.776667	0.1	7.969678
24.778333	0.1	7.970870
24.780000	0.1	7.975340
24.781667	0.1	7.983149
24.783333	0.1	7.992685
24.785000	0.1	8.002103
24.786667	0.1	8.009673
24.788333	0.1	8.013368
24.790000	0.1	8.012712
24.791667	0.1	8.009375
24.793333	0.1	8.006394
24.795000	0.1	8.005441
24.796667	0.1	8.006692
24.798333	0.1	8.009494
24.800000	0.1	8.013189
24.801667	0.1	8.017421
24.803333	0.1	8.021832
24.805000	0.1	8.026183
24.806667	0.1	8.030355
24.808333	0.1	8.035243
24.810000	0.1	8.041859
24.811667	0.1	8.050502
24.813333	0.1	8.060456
24.815000	0.1	8.070469
24.816667	0.1	8.079350
24.818333	0.1	8.086563
24.820000	0.1	8.092583
24.821667	0.1	8.098305
24.823333	0.1	8.104325
24.825000	0.1	8.111179
24.826667	0.1	8.118868
24.828333	0.1	8.126557
24.830000	0.1	8.133710
24.831667	0.1	8.140505
24.833333	0.1	8.147657
24.835000	0.1	8.156300
24.836667	0.1	8.167267
24.838333	0.1	8.180261
24.840000	0.1	8.193732
24.841667	0.1	8.206010
24.843333	0.1	8.216024
24.845000	0.1	8.224011
24.846667	0.1	8.231700
24.848333	0.1	8.241237
24.850000	0.1	8.254052
24.851667	0.1	8.270205
24.853333	0.1	8.288563
24.855000	0.1	8.307994
24.856667	0.1	8.327723
24.858333	0.1	8.347750
24.860000	0.1	8.368552
24.861667	0.1	8.390725
24.863333	0.1	8.414329
24.865000	0.1	8.439303
24.866667	0.1	8.465291
24.868333	0.1	8.491219
24.870000	0.1	8.516312
24.871667	0.1	8.540929
24.873333	0.1	8.567095
24.875000	0.1	8.596361
24.876667	0.1	8.627952
24.878333	0.1	8.660079
24.880000	0.1	8.691669
24.881667	0.1	8.723021
24.883333	0.1	8.754790
24.885000	0.1	8.788050
24.886667	0.1	8.823813
24.888333	0.1	8.863211
24.890000	0.1	8.906246
24.891667	0.1	8.951068
24.893333	0.1	8.995414
24.895000	0.1	9.038687
24.896667	0.1	9.082020
24.898333	0.1	9.126723
24.900000	0.1	9.173573
24.901667	0.1	9.223402
24.903333	0.1	9.277165
24.905000	0.1	9.334744
24.906667	0.1	9.394348
24.908333	0.1	9.453893
24.910000	0.1	9.512067
24.911667	0.1	9.568573
24.913333	0.1	9.624184
24.915000	0.1	9.680212
24.916667	0.1	9.737373
24.918333	0.1	9.795309
24.920000	0.1	9.852887
24.921667	0.1	9.908498
24.923333	0.1	9.960712
24.925000	0.1	10.008991
24.926667	0.1	10.053933
24.928333	0.1	10.097147
24.930000	0.1	10.139943
24.931667	0.1	10.182977
24.933333	0.1	10.224522
24.935000	0.1	10.261477
24.936667	0.1	10.291458
24.938333	0.1	10.314644
24.940000	0.1	10.333241
24.941667	0.1	10.349692
24.943333	0.1	10.364056
24.945000	0.1	10.373533
24.946667	0.1	10.375262
24.948333	0.1	10.368884
24.950000	0.1	10.356248
24.951667	0.1	10.339678
24.953333	0.1	10.321320
24.955000	0.1	10.302365
24.956667	0.1	10.283054
24.958333	0.1	10.262371
24.960000	0.1	10.237873
24.961667	0.1	10.207832
24.963333	0.1	10.172368
24.965000	0.1	10.132850
24.966667	0.1	10.089875
24.968333	0.1	10.043741
24.970000	0.1	9.995282
24.971667	0.1	9.945274
24.973333	0.1	9.894133
24.975000	0.1	9.842158
24.976667	0.1	9.790004
24.978333	0.1	9.738446
24.980000	0.1	9.687424
24.981667	0.1	9.636462
24.983333	0.1	9.585083
24.985000	0.1	9.533227
24.986667	0.1	9.480477
24.988333	0.1	9.426654
24.990000	0.1	9.371996
24.991667	0.1	9.316981
24.993333	0.1	9.262682
24.995000	0.1	9.209574
24.996667	0.1	9.157897
24.998333	0.1	9.108425
25.000000	0.1	9.061814
25.001667	0.1	9.017945
25.003333	0.1	8.976162
25.005000	0.1	8.935571
25.006667	0.1	8.895696
25.008333	0.1	8.856834
25.010000	0.1	8.819700
25.011667	0.1	8.784891
25.013333	0.1	8.752227
25.015000	0.1	8.720458
25.016667	0.1	8.688629
25.018333	0.1	8.657218
25.020000	0.1	8.627534
25.021667	0.1	8.599818
25.023333	0.1	8.573592
25.025000	0.1	8.548797
25.026667	0.1	8.526207
25.028333	0.1	8.506001
25.030000	0.1	8.487344
25.031667	0.1	8.469463
25.033333	0.1	8.452356
25.035000	0.1	8.436084
25.036667	0.1	8.420110
25.038333	0.1	8.403779
25.040000	0.1	8.387626
25.041667	0.1	8.372605
25.043333	0.1	8.359314
25.045000	0.1	8.347810
25.046667	0.1	8.337439
25.048333	0.1	8.327842
25.050000	0.1	8.319915
25.051667	0.1	8.314550
25.053333	0.1	8.311093
25.055000	0.1	8.307517
25.056667	0.1	8.301855
25.058333	0.1	8.294046
25.060000	0.1	8.286000
25.061667	0.1	8.279741
25.063333	0.1	8.275867
25.065000	0.1	8.273364
25.066667	0.1	8.271456
25.068333	0.1	8.270622
25.070000	0.1	8.271039
25.071667	0.1	8.271218
25.073333	0.1	8.269847
25.075000	0.1	8.267463
25.076667	0.1	8.264840
25.078333	0.1	8.262158
25.080000	0.1	8.258999
25.081667	0.1	8.255542
25.083333	0.1	8.252323
25.085000	0.1	8.249522
25.086667	0.1	8.246661
25.088333	0.1	8.243442
25.090000	0.1	8.240581
25.091667	0.1	8.239270
25.093333	0.1	8.239270
25.095000	0.1	8.239091
25.096667	0.1	8.237660
25.098333	0.1	8.235395
25.100000	0.1	8.233309
25.101667	0.1	8.231819
25.103333	0.1	8.231044
25.105000	0.1	8.230985
25.106667	0.1	8.231760
25.108333	0.1	8.232952
25.110000	0.1	8.233667
25.111667	0.1	8.233190
25.113333	0.1	8.231521
25.115000	0.1	8.229554
25.116667	0.1	8.227528
25.118333	0.1	8.225322
25.120000	0.1	8.222819
25.121667	0.1	8.220256
25.123333	0.1	8.217752
25.125000	0.1	8.214772
25.126667	0.1	8.210481
25.128333	0.1	8.204699
25.130000	0.1	8.198858
25.131667	0.1	8.194566
25.133333	0.1	8.191884
25.135000	0.1	8.188963
25.136667	0.1	8.184791
25.138333	0.1	8.180738
25.140000	0.1	8.178592
25.141667	0.1	8.178473
25.143333	0.1	8.178890
25.145000	0.1	8.178115
25.146667	0.1	8.175314
25.148333	0.1	8.170665
25.150000	0.1	8.165300
25.151667	0.1	8.160532
25.153333	0.1	8.156837
25.155000	0.1	8.154393
25.156667	0.1	8.153081
25.158333	0.1	8.152962
25.160000	0.1	8.153320
25.161667	0.1	8.153379
25.163333	0.1	8.152605
25.165000	0.1	8.150638
25.166667	0.1	8.147479
25.168333	0.1	8.144796
25.170000	0.1	8.144200
25.171667	0.1	8.145452
25.173333	0.1	8.147002
25.175000	0.1	8.147896
25.176667	0.1	8.147896
25.178333	0.1	8.147359
25.180000	0.1	8.146346
25.181667	0.1	8.144439
25.183333	0.1	8.141280
25.185000	0.1	8.137048
25.186667	0.1	8.132935
25.188333	0.1	8.130610
25.190000	0.1	8.130968
25.191667	0.1	8.133352
25.193333	0.1	8.135915
25.195000	0.1	8.137346
25.196667	0.1	8.137525
25.198333	0.1	8.137167
25.200000	0.1	8.137346
25.201667	0.1	8.139134
25.203333	0.1	8.142531
25.205000	0.1	8.146048
25.206667	0.1	8.147479
25.208333	0.1	8.145452
25.210000	0.1	8.140982
25.211667	0.1	8.136690
25.213333	0.1	8.135200
25.215000	0.1	8.137465
25.216667	0.1	8.142174
25.218333	0.1	8.146883
25.220000	0.1	8.150042
25.221667	0.1	8.152247
25.223333	0.1	8.154393
25.225000	0.1	8.156658
25.226667	0.1	8.158923
25.228333	0.1	8.161247
25.230000	0.1	8.163274
25.231667	0.1	8.164764
25.233333	0.1	8.165718
25.235000	0.1	8.166731
25.236667	0.1	8.167983
25.238333	0.1	8.169055
25.240000	0.1	8.169234
25.241667	0.1	8.168817
25.243333	0.1	8.169353
25.245000	0.1	8.172274
25.246667	0.1	8.177579
25.248333	0.1	8.184076
25.250000	0.1	8.190454
25.251667	0.1	8.196533
25.253333	0.1	8.203149
25.255000	0.1	8.211554
25.256667	0.1	8.222282
25.258333	0.1	8.234978
25.260000	0.1	8.247674
25.261667	0.1	8.258701
25.263333	0.1	8.267046
25.265000	0.1	8.272768
25.266667	0.1	8.276999
25.268333	0.1	8.281053
25.270000	0.1	8.285821
25.271667	0.1	8.291603
25.273333	0.1	8.298338
25.275000	0.1	8.306265
25.276667	0.1	8.315623
25.278333	0.1	8.326650
25.280000	0.1	8.338810
25.281667	0.1	8.351267
25.283333	0.1	8.363545
25.285000	0.1	8.375228
25.286667	0.1	8.386076
25.288333	0.1	8.396149
25.290000	0.1	8.406401
25.291667	0.1	8.418084
25.293333	0.1	8.432031
25.295000	0.1	8.447588
25.296667	0.1	8.463085
25.298333	0.1	8.477152
25.300000	0.1	8.489550
25.301667	0.1	8.500815
25.303333	0.1	8.511901
25.305000	0.1	8.523405
25.306667	0.1	8.535505
25.308333	0.1	8.548141
25.310000	0.1	8.561016
25.311667	0.1	8.574307
25.313333	0.1	8.589030
25.315000	0.1	8.606613
25.316667	0.1	8.627117
25.318333	0.1	8.649052
25.320000	0.1	8.671105
25.321667	0.1	8.693100
25.323333	0.1	8.715749
25.325000	0.1	8.739770
25.326667	0.1	8.765221
25.328333	0.1	8.791566
25.330000	0.1	8.817494
25.331667	0.1	8.842350
25.333333	0.1	8.867026
25.335000	0.1	8.892835
25.336667	0.1	8.919716
25.338333	0.1	8.946658
25.340000	0.1	8.972765
25.341667	0.1	8.997858
25.343333	0.1	9.022654
25.345000	0.1	9.048820
25.346667	0.1	9.077728
25.348333	0.1	9.109080
25.350000	0.1	9.141505
25.351667	0.1	9.173334
25.353333	0.1	9.204031
25.355000	0.1	9.234131
25.356667	0.1	9.264529
25.358333	0.1	9.294808
25.360000	0.1	9.323657
25.361667	0.1	9.350241
25.363333	0.1	9.374917
25.365000	0.1	9.398401
25.366667	0.1	9.420813
25.368333	0.1	9.442151
25.370000	0.1	9.462834
25.371667	0.1	9.482980
25.373333	0.1	9.501577
25.375000	0.1	9.517015
25.376667	0.1	9.528936
25.378333	0.1	9.537697
25.380000	0.1	9.544015
25.381667	0.1	9.548367
25.383333	0.1	9.551347
25.385000	0.1	9.552897
25.386667	0.1	9.552658
25.388333	0.1	9.550095
25.390000	0.1	9.544671
25.391667	0.1	9.535909
25.393333	0.1	9.523988
25.395000	0.1	9.509683
25.396667	0.1	9.493769
25.398333	0.1	9.476960
25.400000	0.1	9.459913
25.401667	0.1	9.442628
25.403333	0.1	9.424210
25.405000	0.1	9.403468
25.406667	0.1	9.379864
25.408333	0.1	9.353579
25.410000	0.1	9.325922
25.411667	0.1	9.298802
25.413333	0.1	9.273351
25.415000	0.1	9.249569
25.416667	0.1	9.226800
25.418333	0.1	9.203375
25.420000	0.1	9.177507
25.421667	0.1	9.149254
25.423333	0.1	9.121061
25.425000	0.1	9.095491
25.426667	0.1	9.073079
25.428333	0.1	9.052814
25.430000	0.1	9.033025
25.431667	0.1	9.012342
25.433333	0.1	8.990527
25.435000	0.1	8.967698
25.436667	0.1	8.943856
25.438333	0.1	8.919180
25.440000	0.1	8.894086
25.441667	0.1	8.869589
25.443333	0.1	8.846999
25.445000	0.1	8.827508
25.446667	0.1	8.811296
25.448333	0.1	8.796454
25.450000	0.1	8.780242
25.451667	0.1	8.761764
25.453333	0.1	8.742154
25.455000	0.1	8.723379
25.456667	0.1	8.706213
25.458333	0.1	8.690298
25.460000	0.1	8.674861
25.461667	0.1	8.658886
25.463333	0.1	8.641661
25.465000	0.1	8.622826
25.466667	0.1	8.604050
25.468333	0.1	8.587778
25.470000	0.1	8.575023
25.471667	0.1	8.564353
25.473333	0.1	8.553803
25.475000	0.1	8.542896
25.476667	0.1	8.531869
25.478333	0.1	8.520186
25.480000	0.1	8.506656
25.481667	0.1	8.490980
25.483333	0.1	8.474112
25.485000	0.1	8.457780
25.486667	0.1	8.442700
25.488333	0.1	8.428336
25.490000	0.1	8.414567
25.491667	0.1	8.401871
25.493333	0.1	8.390010
25.495000	0.1	8.378685
25.496667	0.1	8.368493
25.498333	0.1	8.360506
25.500000	0.1	8.354962
25.501667	0.1	8.350552
25.503333	0.1	8.344830
25.505000	0.1	8.336723
25.506667	0.1	8.326710
25.508333	0.1	8.316339
25.510000	0.1	8.307159
25.511667	0.1	8.299649
25.513333	0.1	8.293450
25.515000	0.1	8.288503
25.516667	0.1	8.284927
25.518333	0.1	8.282483
25.520000	0.1	8.280337
25.521667	0.1	8.277774
25.523333	0.1	8.274675
25.525000	0.1	8.271575
25.526667	0.1	8.269132
25.528333	0.1	8.268118
25.530000	0.1	8.268595
25.531667	0.1	8.269668
25.533333	0.1	8.269907
25.535000	0.1	8.267880
25.536667	0.1	8.262694
25.538333	0.1	8.255005
25.540000	0.1	8.246959
25.541667	0.1	8.241058
25.543333	0.1	8.239091
25.545000	0.1	8.240581
25.546667	0.1	8.243263
25.548333	0.1	8.244813
25.550000	0.1	8.244932
25.551667	0.1	8.244634
25.553333	0.1	8.245171
25.555000	0.1	8.247197
25.556667	0.1	8.250237
25.558333	0.1	8.253217
25.560000	0.1	8.255303
25.561667	0.1	8.255542
25.563333	0.1	8.253277
25.565000	0.1	8.248389
25.566667	0.1	8.241654
25.568333	0.1	8.233846
25.570000	0.1	8.226157
25.571667	0.1	8.220256
25.573333	0.1	8.217216
25.575000	0.1	8.216680
25.576667	0.1	8.217335
25.578333	0.1	8.218170
25.580000	0.1	8.218229
25.581667	0.1	8.216620
25.583333	0.1	8.213461
25.585000	0.1	8.210421
25.586667	0.1	8.208693
25.588333	0.1	8.208395
25.590000	0.1	8.208573
25.591667	0.1	8.207381
25.593333	0.1	8.202851
25.595000	0.1	8.194626
25.596667	0.1	8.185089
25.598333	0.1	8.177400
25.600000	0.1	8.172870
25.601667	0.1	8.171261
25.603333	0.1	8.172215
25.605000	0.1	8.175314
25.606667	0.1	8.178890
25.608333	0.1	8.180619
25.610000	0.1	8.179427
25.611667	0.1	8.176148
25.613333	0.1	8.172095
25.615000	0.1	8.167923
25.616667	0.1	8.164168
25.618333	0.1	8.161724
25.620000	0.1	8.160949
25.621667	0.1	8.161307
25.623333	0.1	8.162201
25.625000	0.1	8.163274
25.626667	0.1	8.163691
25.628333	0.1	8.163214
25.630000	0.1	8.162380
25.631667	0.1	8.162082
25.633333	0.1	8.163035
25.635000	0.1	8.165062
25.636667	0.1	8.166671
25.638333	0.1	8.166135
25.640000	0.1	8.162916
25.641667	0.1	8.158267
25.643333	0.1	8.154214
25.645000	0.1	8.151889
25.646667	0.1	8.151472
25.648333	0.1	8.152962
25.650000	0.1	8.155883
25.651667	0.1	8.159042
25.653333	0.1	8.161605
25.655000	0.1	8.163155
25.656667	0.1	8.163155
25.658333	0.1	8.161307
25.660000	0.1	8.158565
25.661667	0.1	8.156538
25.663333	0.1	8.156956
25.665000	0.1	8.159638
25.666667	0.1	8.163155
25.668333	0.1	8.166671
25.670000	0.1	8.169950
25.671667	0.1	8.172691
25.673333	0.1	8.174718
25.675000	0.1	8.175970
25.676667	0.1	8.175910
25.678333	0.1	8.174360
25.680000	0.1	8.172095
25.681667	0.1	8.169950
25.683333	0.1	8.167923
25.685000	0.1	8.165598
25.686667	0.1	8.163214
25.688333	0.1	8.162439
25.690000	0.1	8.164824
25.691667	0.1	8.170128
25.693333	0.1	8.176804
25.695000	0.1	8.183241
25.696667	0.1	8.188129
25.698333	0.1	8.190632
25.700000	0.1	8.191050
25.701667	0.1	8.190275
25.703333	0.1	8.190036
25.705000	0.1	8.192301
25.706667	0.1	8.197964
25.708333	0.1	8.205593
25.710000	0.1	8.212269
25.711667	0.1	8.215309
25.713333	0.1	8.214891
25.715000	0.1	8.212984
25.716667	0.1	8.211375
25.718333	0.1	8.210123
25.720000	0.1	8.208156
25.721667	0.1	8.205593
25.723333	0.1	8.203984
25.725000	0.1	8.204759
25.726667	0.1	8.208454
25.728333	0.1	8.213819
25.730000	0.1	8.218527
25.731667	0.1	8.220852
25.733333	0.1	8.221031
25.735000	0.1	8.220375
25.736667	0.1	8.219600
25.738333	0.1	8.219004
25.740000	0.1	8.219541
25.741667	0.1	8.222282
25.743333	0.1	8.226634
25.745000	0.1	8.230806
25.746667	0.1	8.233548
25.748333	0.1	8.234799
25.750000	0.1	8.235217
25.751667	0.1	8.235515
25.753333	0.1	8.236290
25.755000	0.1	8.236826
25.756667	0.1	8.235515
25.758333	0.1	8.232117
25.760000	0.1	8.227766
25.761667	0.1	8.223653
25.763333	0.1	8.220256
25.765000	0.1	8.217395
25.766667	0.1	8.215249
25.768333	0.1	8.214951
25.770000	0.1	8.217454
25.771667	0.1	8.221329
25.773333	0.1	8.223713
25.775000	0.1	8.223176
25.776667	0.1	8.220375
25.778333	0.1	8.216918
25.780000	0.1	8.214176
25.781667	0.1	8.212388
25.783333	0.1	8.210719
25.785000	0.1	8.208335
25.786667	0.1	8.205951
25.788333	0.1	8.204461
25.790000	0.1	8.203745
25.791667	0.1	8.203507
25.793333	0.1	8.203924
25.795000	0.1	8.205414
25.796667	0.1	8.207918
25.798333	0.1	8.211256
25.800000	0.1	8.215368
25.801667	0.1	8.219660
25.803333	0.1	8.222938
25.805000	0.1	8.224488
25.806667	0.1	8.224130
25.808333	0.1	8.222819
25.810000	0.1	8.222044
25.811667	0.1	8.222640
25.813333	0.1	8.224190
25.815000	0.1	8.225263
25.816667	0.1	8.224845
25.818333	0.1	8.222759
25.820000	0.1	8.219719
25.821667	0.1	8.216978
25.823333	0.1	8.214951
25.825000	0.1	8.213640
25.826667	0.1	8.213461
25.828333	0.1	8.214713
25.830000	0.1	8.216382
25.831667	0.1	8.217454
25.833333	0.1	8.217812
25.835000	0.1	8.217752
25.836667	0.1	8.217991
25.838333	0.1	8.219302
25.840000	0.1	8.222104
25.841667	0.1	8.225680
25.843333	0.1	8.229495
25.845000	0.1	8.233309
25.846667	0.1	8.236588
25.848333	0.1	8.238614
25.850000	0.1	8.239031
25.851667	0.1	8.238853
25.853333	0.1	8.238733
25.855000	0.1	8.238495
25.856667	0.1	8.237780
25.858333	0.1	8.237005
25.860000	0.1	8.237422
25.861667	0.1	8.239985
25.863333	0.1	8.245051
25.865000	0.1	8.251966
25.866667	0.1	8.258760
25.868333	0.1	8.262516
25.870000	0.1	8.262218
25.871667	0.1	8.259118
25.873333	0.1	8.255840
25.875000	0.1	8.254231
25.876667	0.1	8.255005
25.878333	0.1	8.257270
25.880000	0.1	8.259058
25.881667	0.1	8.259476
25.883333	0.1	8.259297
25.885000	0.1	8.259655
25.886667	0.1	8.260310
25.888333	0.1	8.260429
25.890000	0.1	8.259595
25.891667	0.1	8.257747
25.893333	0.1	8.255721
25.895000	0.1	8.255363
25.896667	0.1	8.257747
25.898333	0.1	8.261920
25.900000	0.1	8.267105
25.901667	0.1	8.273721
25.903333	0.1	8.281827
25.905000	0.1	8.290172
25.906667	0.1	8.296431
25.908333	0.1	8.299709
25.910000	0.1	8.301139
25.911667	0.1	8.302868
25.913333	0.1	8.305312
25.915000	0.1	8.307517
25.916667	0.1	8.308888
25.918333	0.1	8.310080
25.920000	0.1	8.311451
25.921667	0.1	8.312166
25.923333	0.1	8.311630
25.925000	0.1	8.310557
25.926667	0.1	8.310617
25.928333	0.1	8.312643
25.930000	0.1	8.316637
25.931667	0.1	8.322120
25.933333	0.1	8.328259
25.935000	0.1	8.334101
25.936667	0.1	8.338869
25.938333	0.1	8.341969
25.940000	0.1	8.342565
25.941667	0.1	8.340657
25.943333	0.1	8.337558
25.945000	0.1	8.335114
25.946667	0.1	8.334160
25.948333	0.1	8.334637
25.950000	0.1	8.336068
25.951667	0.1	8.337796
25.953333	0.1	8.339584
25.955000	0.1	8.341551
25.956667	0.1	8.342863
25.958333	0.1	8.342624
25.960000	0.1	8.341194
25.961667	0.1	8.340002
25.963333	0.1	8.339584
25.965000	0.1	8.339108
25.966667	0.1	8.337021
25.968333	0.1	8.333147
25.970000	0.1	8.329094
25.971667	0.1	8.326233
25.973333	0.1	8.324445
25.975000	0.1	8.322895
25.976667	0.1	8.321167
25.978333	0.1	8.319855
25.980000	0.1	8.320570
25.981667	0.1	8.323432
25.983333	0.1	8.326948
25.985000	0.1	8.329452
25.986667	0.1	8.330286
25.988333	0.1	8.329154
25.990000	0.1	8.326114
25.991667	0.1	8.322120
25.993333	0.1	8.319021
25.995000	0.1	8.317769
25.996667	0.1	8.317531
25.998333	0.1	8.317471
26.000000	0.1	8.317411
26.001667	0.1	8.317173
26.003333	0.1	8.316279
26.005000	0.1	8.314908
26.006667	0.1	8.314133
26.008333	0.1	8.314610
26.010000	0.1	8.315743
26.011667	0.1	8.316756
26.013333	0.1	8.316815
26.015000	0.1	8.315027
26.016667	0.1	8.311153
26.018333	0.1	8.306146
26.020000	0.1	8.301735
26.021667	0.1	8.299351
26.023333	0.1	8.299530
26.025000	0.1	8.301199
26.026667	0.1	8.302987
26.028333	0.1	8.304537
26.030000	0.1	8.305967
26.031667	0.1	8.307279
26.033333	0.1	8.307815
26.035000	0.1	8.306444
26.036667	0.1	8.303106
26.038333	0.1	8.299232
26.040000	0.1	8.296729
26.041667	0.1	8.296609
26.043333	0.1	8.298457
26.045000	0.1	8.301318
26.046667	0.1	8.304120
26.048333	0.1	8.306444
26.050000	0.1	8.308352
26.051667	0.1	8.310318
26.053333	0.1	8.312762
26.055000	0.1	8.316279
26.056667	0.1	8.320690
26.058333	0.1	8.324445
26.060000	0.1	8.326233
26.061667	0.1	8.326173
26.063333	0.1	8.325339
26.065000	0.1	8.324624
26.066667	0.1	8.324206
26.068333	0.1	8.323789
26.070000	0.1	8.323491
26.071667	0.1	8.323789
26.073333	0.1	8.325100
26.075000	0.1	8.327902
26.076667	0.1	8.332611
26.078333	0.1	8.338750
26.080000	0.1	8.344651
26.081667	0.1	8.348763
26.083333	0.1	8.350969
26.085000	0.1	8.352221
26.086667	0.1	8.353591
26.088333	0.1	8.355499
26.090000	0.1	8.357943
26.091667	0.1	8.360327
26.093333	0.1	8.362353
26.095000	0.1	8.364320
26.096667	0.1	8.366764
26.098333	0.1	8.369685
26.100000	0.1	8.372486
26.101667	0.1	8.374751
26.103333	0.1	8.377135
26.105000	0.1	8.380712
26.106667	0.1	8.386434
26.108333	0.1	8.394301
26.110000	0.1	8.403063
26.111667	0.1	8.410931
26.113333	0.1	8.417190
26.115000	0.1	8.422196
26.116667	0.1	8.426726
26.118333	0.1	8.431733
26.120000	0.1	8.438051
26.121667	0.1	8.445919
26.123333	0.1	8.455098
26.125000	0.1	8.464754
26.126667	0.1	8.473218
26.128333	0.1	8.478880
26.130000	0.1	8.481741
26.131667	0.1	8.483470
26.133333	0.1	8.485973
26.135000	0.1	8.490086
26.136667	0.1	8.495093
26.138333	0.1	8.499861
26.140000	0.1	8.504570
26.141667	0.1	8.509994
26.143333	0.1	8.516729
26.145000	0.1	8.524716
26.146667	0.1	8.534015
26.148333	0.1	8.544207
26.150000	0.1	8.554280
26.151667	0.1	8.563579
26.153333	0.1	8.572102
26.155000	0.1	8.580089
26.156667	0.1	8.587719
26.158333	0.1	8.594871
26.160000	0.1	8.601904
26.161667	0.1	8.610189
26.163333	0.1	8.620978
26.165000	0.1	8.634210
26.166667	0.1	8.648634
26.168333	0.1	8.662880
26.170000	0.1	8.676351
26.171667	0.1	8.689225
26.173333	0.1	8.702100
26.175000	0.1	8.715213
26.176667	0.1	8.728445
26.178333	0.1	8.741499
26.180000	0.1	8.754194
26.181667	0.1	8.766473
26.183333	0.1	8.779645
26.185000	0.1	8.795560
26.186667	0.1	8.815110
26.188333	0.1	8.837164
26.190000	0.1	8.859933
26.191667	0.1	8.882285
26.193333	0.1	8.903921
26.195000	0.1	8.925796
26.196667	0.1	8.949102
26.198333	0.1	8.974374
26.200000	0.1	9.001017
26.201667	0.1	9.028495
26.203333	0.1	9.057046
26.205000	0.1	9.086669
26.206667	0.1	9.116769
26.208333	0.1	9.146929
26.210000	0.1	9.177805
26.211667	0.1	9.210408
26.213333	0.1	9.244621
26.215000	0.1	9.279430
26.216667	0.1	9.313763
26.218333	0.1	9.347022
26.220000	0.1	9.378911
26.221667	0.1	9.409845
26.223333	0.1	9.441794
26.225000	0.1	9.476007
26.226667	0.1	9.512365
26.228333	0.1	9.549738
26.230000	0.1	9.586931
26.231667	0.1	9.622634
26.233333	0.1	9.655655
26.235000	0.1	9.685875
26.236667	0.1	9.714246
26.238333	0.1	9.741486
26.240000	0.1	9.767235
26.241667	0.1	9.791017
26.243333	0.1	9.812713
26.245000	0.1	9.832919
26.246667	0.1	9.852291
26.248333	0.1	9.871185
26.250000	0.1	9.889365
26.251667	0.1	9.905339
26.253333	0.1	9.916843
26.255000	0.1	9.923041
26.256667	0.1	9.924710
26.258333	0.1	9.922922
26.260000	0.1	9.918750
26.261667	0.1	9.913087
26.263333	0.1	9.906412
26.265000	0.1	9.897769
26.266667	0.1	9.885133
26.268333	0.1	9.867550
26.270000	0.1	9.845853
26.271667	0.1	9.821892
26.273333	0.1	9.796382
26.275000	0.1	9.769381
26.276667	0.1	9.741068
26.278333	0.1	9.711862
26.280000	0.1	9.681583
26.281667	0.1	9.649993
26.283333	0.1	9.616912
26.285000	0.1	9.582580
26.286667	0.1	9.546877
26.288333	0.1	9.509385
26.290000	0.1	9.469808
26.291667	0.1	9.428800
26.293333	0.1	9.388090
26.295000	0.1	9.349228
26.296667	0.1	9.312392
26.298333	0.1	9.276748
26.300000	0.1	9.241224
26.301667	0.1	9.204805
26.303333	0.1	9.167195
26.305000	0.1	9.129406
26.306667	0.1	9.092749
26.308333	0.1	9.057642
26.310000	0.1	9.024501
26.311667	0.1	8.993567
26.313333	0.1	8.964301
26.315000	0.1	8.935392
26.316667	0.1	8.905948
26.318333	0.1	8.875907
26.320000	0.1	8.845985
26.321667	0.1	8.818150
26.323333	0.1	8.794129
26.325000	0.1	8.773983
26.326667	0.1	8.756459
26.328333	0.1	8.740008
26.330000	0.1	8.723796
26.331667	0.1	8.707464
26.333333	0.1	8.690656
26.335000	0.1	8.673907
26.336667	0.1	8.658410
26.338333	0.1	8.644105
26.340000	0.1	8.629799
26.341667	0.1	8.615077
26.343333	0.1	8.600474
26.345000	0.1	8.586765
26.346667	0.1	8.574546
26.348333	0.1	8.564413
26.350000	0.1	8.556426
26.351667	0.1	8.550227
26.353333	0.1	8.545936
26.355000	0.1	8.543909
26.356667	0.1	8.543611
26.358333	0.1	8.543671
26.360000	0.1	8.542896
26.361667	0.1	8.541287
26.363333	0.1	8.539379
26.365000	0.1	8.537770
26.366667	0.1	8.536459
26.368333	0.1	8.534670
26.370000	0.1	8.531809
26.371667	0.1	8.527697
26.373333	0.1	8.522511
26.375000	0.1	8.516908
26.376667	0.1	8.512080
26.378333	0.1	8.509219
26.380000	0.1	8.508921
26.381667	0.1	8.510173
26.383333	0.1	8.511484
26.385000	0.1	8.512438
26.386667	0.1	8.513213
26.388333	0.1	8.513630
26.390000	0.1	8.513392
26.391667	0.1	8.512795
26.393333	0.1	8.512199
26.395000	0.1	8.511425
26.396667	0.1	8.509934
26.398333	0.1	8.507610
26.400000	0.1	8.504451
26.401667	0.1	8.501173
26.403333	0.1	8.499027
26.405000	0.1	8.498192
26.406667	0.1	8.497179
26.408333	0.1	8.494676
26.410000	0.1	8.491278
26.411667	0.1	8.488358
26.413333	0.1	8.486569
26.415000	0.1	8.485556
26.416667	0.1	8.485258
26.418333	0.1	8.485199
26.420000	0.1	8.484364
26.421667	0.1	8.481980
26.423333	0.1	8.478642
26.425000	0.1	8.475304
26.426667	0.1	8.472086
26.428333	0.1	8.468211
26.430000	0.1	8.463920
26.431667	0.1	8.460880
26.433333	0.1	8.460701
26.435000	0.1	8.463204
26.436667	0.1	8.466840
26.438333	0.1	8.470059
26.440000	0.1	8.472026
26.441667	0.1	8.472503
26.443333	0.1	8.470834
26.445000	0.1	8.466661
26.446667	0.1	8.460820
26.448333	0.1	8.455039
26.450000	0.1	8.450509
26.451667	0.1	8.447230
26.453333	0.1	8.445144
26.455000	0.1	8.444429
26.456667	0.1	8.444787
26.458333	0.1	8.445323
26.460000	0.1	8.445502
26.461667	0.1	8.445621
26.463333	0.1	8.446396
26.465000	0.1	8.447648
26.466667	0.1	8.448363
26.468333	0.1	8.447528
26.470000	0.1	8.445085
26.471667	0.1	8.442402
26.473333	0.1	8.440972
26.475000	0.1	8.441568
26.476667	0.1	8.443773
26.478333	0.1	8.446396
26.480000	0.1	8.448899
26.481667	0.1	8.450091
26.483333	0.1	8.448601
26.485000	0.1	8.444071
26.486667	0.1	8.438707
26.488333	0.1	8.435011
26.490000	0.1	8.434535
26.491667	0.1	8.437217
26.493333	0.1	8.441926
26.495000	0.1	8.446456
26.496667	0.1	8.448720
26.498333	0.1	8.447767
26.500000	0.1	8.444369
26.501667	0.1	8.440495
26.503333	0.1	8.437634
26.505000	0.1	8.435488
26.506667	0.1	8.433879
26.508333	0.1	8.434058
26.510000	0.1	8.436859
26.511667	0.1	8.441210
26.513333	0.1	8.445204
26.515000	0.1	8.447230
26.516667	0.1	8.446813
26.518333	0.1	8.444250
26.520000	0.1	8.440555
26.521667	0.1	8.436800
26.523333	0.1	8.433819
26.525000	0.1	8.431972
26.526667	0.1	8.430958
26.528333	0.1	8.430541
26.530000	0.1	8.431197
26.531667	0.1	8.432866
26.533333	0.1	8.434713
26.535000	0.1	8.436263
26.536667	0.1	8.437276
26.538333	0.1	8.437813
26.540000	0.1	8.438647
26.541667	0.1	8.440376
26.543333	0.1	8.442402
26.545000	0.1	8.444071
26.546667	0.1	8.445919
26.548333	0.1	8.448840
26.550000	0.1	8.452833
26.551667	0.1	8.457125
26.553333	0.1	8.460224
26.555000	0.1	8.460463
26.556667	0.1	8.457125
26.558333	0.1	8.451164
26.560000	0.1	8.445025
26.561667	0.1	8.441031
26.563333	0.1	8.440137
26.565000	0.1	8.441926
26.566667	0.1	8.445800
26.568333	0.1	8.450985
26.570000	0.1	8.456052
26.571667	0.1	8.459032
26.573333	0.1	8.459271
26.575000	0.1	8.457304
26.576667	0.1	8.453608
26.578333	0.1	8.448780
26.580000	0.1	8.444191
26.581667	0.1	8.441508
26.583333	0.1	8.441508
26.585000	0.1	8.444131
26.586667	0.1	8.447826
26.588333	0.1	8.451224
26.590000	0.1	8.454204
26.591667	0.1	8.457900
26.593333	0.1	8.462430
26.595000	0.1	8.466661
26.596667	0.1	8.469224
26.598333	0.1	8.469463
26.600000	0.1	8.467675
26.601667	0.1	8.465112
26.603333	0.1	8.463324
26.605000	0.1	8.463085
26.606667	0.1	8.464456
26.608333	0.1	8.466304
26.610000	0.1	8.467556
26.611667	0.1	8.467794
26.613333	0.1	8.467615
26.615000	0.1	8.467496
26.616667	0.1	8.467734
26.618333	0.1	8.468032
26.620000	0.1	8.467675
26.621667	0.1	8.466781
26.623333	0.1	8.466602
26.625000	0.1	8.468450
26.626667	0.1	8.472562
26.628333	0.1	8.478344
26.630000	0.1	8.484483
26.631667	0.1	8.489013
26.633333	0.1	8.490742
26.635000	0.1	8.490444
26.636667	0.1	8.489848
26.638333	0.1	8.491099
26.640000	0.1	8.495808
26.641667	0.1	8.504034
26.643333	0.1	8.513988
26.645000	0.1	8.523524
26.646667	0.1	8.531154
26.648333	0.1	8.536995
26.650000	0.1	8.542002
26.651667	0.1	8.546889
26.653333	0.1	8.551300
26.655000	0.1	8.554459
26.656667	0.1	8.555890
26.658333	0.1	8.556307
26.660000	0.1	8.557261
26.661667	0.1	8.559585
26.663333	0.1	8.562565
26.665000	0.1	8.564950
26.666667	0.1	8.566976
26.668333	0.1	8.570195
26.670000	0.1	8.575619
26.671667	0.1	8.583367
26.673333	0.1	8.592546
26.675000	0.1	8.601130
26.676667	0.1	8.607626
26.678333	0.1	8.612335
26.680000	0.1	8.616865
26.681667	0.1	8.623064
26.683333	0.1	8.631230
26.685000	0.1	8.640469
26.686667	0.1	8.650899
26.688333	0.1	8.663357
26.690000	0.1	8.677424
26.691667	0.1	8.690656
26.693333	0.1	8.700967
26.695000	0.1	8.707524
26.696667	0.1	8.711577
26.698333	0.1	8.716167
26.700000	0.1	8.723915
26.701667	0.1	8.735240
26.703333	0.1	8.748234
26.705000	0.1	8.760453
26.706667	0.1	8.770884
26.708333	0.1	8.780122
26.710000	0.1	8.789599
26.711667	0.1	8.800388
26.713333	0.1	8.812666
26.715000	0.1	8.825303
26.716667	0.1	8.837641
26.718333	0.1	8.850039
26.720000	0.1	8.863330
26.721667	0.1	8.877457
26.723333	0.1	8.891702
26.725000	0.1	8.905829
26.726667	0.1	8.920253
26.728333	0.1	8.935273
26.730000	0.1	8.950830
26.731667	0.1	8.966864
26.733333	0.1	8.983434
26.735000	0.1	9.000302
26.736667	0.1	9.016991
26.738333	0.1	9.033859
26.740000	0.1	9.052277
26.741667	0.1	9.072662
26.743333	0.1	9.094418
26.745000	0.1	9.116114
26.746667	0.1	9.136797
26.748333	0.1	9.157122
26.750000	0.1	9.178281
26.751667	0.1	9.201110
26.753333	0.1	9.225786
26.755000	0.1	9.252430
26.756667	0.1	9.280980
26.758333	0.1	9.311021
26.760000	0.1	9.341717
26.761667	0.1	9.372473
26.763333	0.1	9.402812
26.765000	0.1	9.432197
26.766667	0.1	9.460569
26.768333	0.1	9.489239
26.770000	0.1	9.520352
26.771667	0.1	9.555579
26.773333	0.1	9.595335
26.775000	0.1	9.638191
26.776667	0.1	9.682119
26.778333	0.1	9.725929
26.780000	0.1	9.769083
26.781667	0.1	9.812117
26.783333	0.1	9.856225
26.785000	0.1	9.903491
26.786667	0.1	9.954811
26.788333	0.1	10.009349
26.790000	0.1	10.065616
26.791667	0.1	10.122896
26.793333	0.1	10.181308
26.795000	0.1	10.241748
26.796667	0.1	10.304690
26.798333	0.1	10.369957
26.800000	0.1	10.437668
26.801667	0.1	10.508419
26.803333	0.1	10.582150
26.805000	0.1	10.656775
26.806667	0.1	10.729492
26.808333	0.1	10.798991
26.810000	0.1	10.865927
26.811667	0.1	10.931373
26.813333	0.1	10.996938
26.815000	0.1	11.065245
26.816667	0.1	11.138082
26.818333	0.1	11.214913
26.820000	0.1	11.292399
26.821667	0.1	11.366666
26.823333	0.1	11.435509
26.825000	0.1	11.499048
26.826667	0.1	11.558057
26.828333	0.1	11.612356
26.830000	0.1	11.661173
26.831667	0.1	11.704446
26.833333	0.1	11.743308
26.835000	0.1	11.779369
26.836667	0.1	11.813403
26.838333	0.1	11.845053
26.840000	0.1	11.873365
26.841667	0.1	11.896671
26.843333	0.1	11.913300
26.845000	0.1	11.922956
26.846667	0.1	11.927546
26.848333	0.1	11.929513
26.850000	0.1	11.929632
26.851667	0.1	11.926354
26.853333	0.1	11.917353
26.855000	0.1	11.901439
26.856667	0.1	11.878849
26.858333	0.1	11.850537
26.860000	0.1	11.817814
26.861667	0.1	11.782170
26.863333	0.1	11.744381
26.865000	0.1	11.704088
26.866667	0.1	11.661530
26.868333	0.1	11.617780
26.870000	0.1	11.573137
26.871667	0.1	11.526526
26.873333	0.1	11.476994
26.875000	0.1	11.424244
26.876667	0.1	11.369825
26.878333	0.1	11.316300
26.880000	0.1	11.265398
26.881667	0.1	11.217356
26.883333	0.1	11.171699
26.885000	0.1	11.128009
26.886667	0.1	11.085988
26.888333	0.1	11.046053
26.890000	0.1	11.008144
26.891667	0.1	10.972024
26.893333	0.1	10.937036
26.895000	0.1	10.903359
26.896667	0.1	10.872007
26.898333	0.1	10.843576
26.900000	0.1	10.818005
26.901667	0.1	10.795713
26.903333	0.1	10.776818
26.905000	0.1	10.760844
26.906667	0.1	10.747374
26.908333	0.1	10.736645
26.910000	0.1	10.728717
26.911667	0.1	10.722936
26.913333	0.1	10.718585
26.915000	0.1	10.715187
26.916667	0.1	10.711969
26.918333	0.1	10.707379
26.920000	0.1	10.701478
26.921667	0.1	10.696412
26.923333	0.1	10.694147
26.925000	0.1	10.694504
26.926667	0.1	10.695816
26.928333	0.1	10.696829
26.930000	0.1	10.696591
26.931667	0.1	10.693610
26.933333	0.1	10.687411
26.935000	0.1	10.679186
26.936667	0.1	10.670722
26.938333	0.1	10.662735
26.940000	0.1	10.654033
26.941667	0.1	10.642589
26.943333	0.1	10.626853
26.945000	0.1	10.606528
26.946667	0.1	10.582388
26.948333	0.1	10.555208
26.950000	0.1	10.525466
26.951667	0.1	10.493637
26.953333	0.1	10.460556
26.955000	0.1	10.426760
26.956667	0.1	10.392428
26.958333	0.1	10.357738
26.960000	0.1	10.322512
26.961667	0.1	10.286034
26.963333	0.1	10.247470
26.965000	0.1	10.206164
26.966667	0.1	10.161818
26.968333	0.1	10.115028
26.970000	0.1	10.067702
26.971667	0.1	10.021866
26.973333	0.1	9.978116
26.975000	0.1	9.935916
26.976667	0.1	9.894789
26.978333	0.1	9.854496
26.980000	0.1	9.814621
26.981667	0.1	9.775043
26.983333	0.1	9.735525
26.985000	0.1	9.695948
26.986667	0.1	9.656549
26.988333	0.1	9.617568
26.990000	0.1	9.579778
26.991667	0.1	9.544492
26.993333	0.1	9.513021
26.995000	0.1	9.484947
26.996667	0.1	9.458423
26.998333	0.1	9.432018
27.000000	0.1	9.405554
27.001667	0.1	9.378970
27.003333	0.1	9.352565
27.005000	0.1	9.327055
27.006667	0.1	9.303272
27.008333	0.1	9.281278
27.010000	0.1	9.260893
27.011667	0.1	9.242416
27.013333	0.1	9.225905
27.015000	0.1	9.210885
27.016667	0.1	9.197236
27.018333	0.1	9.185792
27.020000	0.1	9.176910
27.021667	0.1	9.170235
27.023333	0.1	9.164930
27.025000	0.1	9.160042
27.026667	0.1	9.154559
27.028333	0.1	9.147704
27.030000	0.1	9.140015
27.031667	0.1	9.133816
27.033333	0.1	9.131849
27.035000	0.1	9.135247
27.036667	0.1	9.142757
27.038333	0.1	9.151519
27.040000	0.1	9.158910
27.041667	0.1	9.164453
27.043333	0.1	9.169341
27.045000	0.1	9.175242
27.046667	0.1	9.182275
27.048333	0.1	9.189785
27.050000	0.1	9.197474
27.051667	0.1	9.205580
27.053333	0.1	9.213985
27.055000	0.1	9.222687
27.056667	0.1	9.231926
27.058333	0.1	9.241522
27.060000	0.1	9.251118
27.061667	0.1	9.260774
27.063333	0.1	9.270967
27.065000	0.1	9.282411
27.066667	0.1	9.295524
27.068333	0.1	9.310067
27.070000	0.1	9.324849
27.071667	0.1	9.338201
27.073333	0.1	9.349704
27.075000	0.1	9.360374
27.076667	0.1	9.371162
27.078333	0.1	9.382666
27.080000	0.1	9.395302
27.081667	0.1	9.409130
27.083333	0.1	9.424031
27.085000	0.1	9.439529
27.086667	0.1	9.454728
27.088333	0.1	9.468854
27.090000	0.1	9.482504
27.091667	0.1	9.497226
27.093333	0.1	9.513677
27.095000	0.1	9.531320
27.096667	0.1	9.549022
27.098333	0.1	9.566606
27.100000	0.1	9.584606
27.101667	0.1	9.603620
27.103333	0.1	9.623588
27.105000	0.1	9.643853
27.106667	0.1	9.663940
27.108333	0.1	9.683252
27.110000	0.1	9.702147
27.111667	0.1	9.721935
27.113333	0.1	9.743631
27.115000	0.1	9.766877
27.116667	0.1	9.791077
27.118333	0.1	9.816230
27.120000	0.1	9.842337
27.121667	0.1	9.869159
27.123333	0.1	9.896637
27.125000	0.1	9.924949
27.126667	0.1	9.954632
27.128333	0.1	9.986044
27.130000	0.1	10.019065
27.131667	0.1	10.052801
27.133333	0.1	10.086001
27.135000	0.1	10.118247
27.136667	0.1	10.150135
27.138333	0.1	10.183335
27.140000	0.1	10.219038
27.141667	0.1	10.257304
27.143333	0.1	10.297657
27.145000	0.1	10.340036
27.146667	0.1	10.385395
27.148333	0.1	10.435105
27.150000	0.1	10.488809
27.151667	0.1	10.544718
27.153333	0.1	10.601819
27.155000	0.1	10.660351
27.156667	0.1	10.721267
27.158333	0.1	10.785223
27.160000	0.1	10.852278
27.161667	0.1	10.922075
27.163333	0.1	10.994375
27.165000	0.1	11.069239
27.166667	0.1	11.146904
27.168333	0.1	11.227370
27.170000	0.1	11.310042
27.171667	0.1	11.394203
27.173333	0.1	11.479676
27.175000	0.1	11.567116
27.176667	0.1	11.657596
27.178333	0.1	11.752725
27.180000	0.1	11.854053
27.181667	0.1	11.962295
27.183333	0.1	12.077392
27.185000	0.1	12.198926
27.186667	0.1	12.326182
27.188333	0.1	12.458802
27.190000	0.1	12.596370
27.191667	0.1	12.738825
27.193333	0.1	12.886585
27.195000	0.1	13.040722
27.196667	0.1	13.201953
27.198333	0.1	13.370276
27.200000	0.1	13.545514
27.201667	0.1	13.728143
27.203333	0.1	13.918401
27.205000	0.1	14.116705
27.206667	0.1	14.323653
27.208333	0.1	14.540852
27.210000	0.1	14.769436
27.211667	0.1	15.008689
27.213333	0.1	15.256048
27.215000	0.1	15.509368
27.216667	0.1	15.768291
27.218333	0.1	16.033948
27.220000	0.1	16.307415
27.221667	0.1	16.588689
27.223333	0.1	16.876818
27.225000	0.1	17.170192
27.226667	0.1	17.468036
27.228333	0.1	17.770172
27.230000	0.1	18.076659
27.231667	0.1	18.386961
27.233333	0.1	18.700184
27.235000	0.1	19.014360
27.236667	0.1	19.327105
27.238333	0.1	19.635857
27.240000	0.1	19.939424
27.241667	0.1	20.237507
27.243333	0.1	20.529808
27.245000	0.1	20.815016
27.246667	0.1	21.090926
27.248333	0.1	21.354438
27.250000	0.1	21.602095
27.251667	0.1	21.831454
27.253333	0.1	22.042455
27.255000	0.1	22.236051
27.256667	0.1	22.411944
27.258333	0.1	22.568287
27.260000	0.1	22.702695
27.261667	0.1	22.813322
27.263333	0.1	22.899689
27.265000	0.1	22.961856
27.266667	0.1	22.999646
27.268333	0.1	23.011865
27.270000	0.1	22.997381
27.271667	0.1	22.956253
27.273333	0.1	22.889794
27.275000	0.1	22.798838
27.276667	0.1	22.683562
27.278333	0.1	22.544266
27.280000	0.1	22.382320
27.281667	0.1	22.199453
27.283333	0.1	21.995546
27.285000	0.1	21.769763
27.286667	0.1	21.521927
27.288333	0.1	21.253766
27.290000	0.1	20.968200
27.291667	0.1	20.668746
27.293333	0.1	20.358266
27.295000	0.1	20.038546
27.296667	0.1	19.710423
27.298333	0.1	19.374670
27.300000	0.1	19.033076
27.301667	0.1	18.687726
27.303333	0.1	18.340469
27.305000	0.1	17.992617
27.306667	0.1	17.645420
27.308333	0.1	17.299355
27.310000	0.1	16.954065
27.311667	0.1	16.609610
27.313333	0.1	16.267777
27.315000	0.1	15.931309
27.316667	0.1	15.601815
27.318333	0.1	15.279294
27.320000	0.1	14.963568
27.321667	0.1	14.655829
27.323333	0.1	14.358402
27.325000	0.1	14.072359
27.326667	0.1	13.797224
27.328333	0.1	13.532878
27.330000	0.1	13.280094
27.331667	0.1	13.038994
27.333333	0.1	12.808204
27.335000	0.1	12.585998
27.336667	0.1	12.372077
27.338333	0.1	12.167454
27.340000	0.1	11.974335
27.341667	0.1	11.794627
27.343333	0.1	11.629046
27.345000	0.1	11.475981
27.346667	0.1	11.332751
27.348333	0.1	11.196793
27.350000	0.1	11.066676
27.351667	0.1	10.941745
27.353333	0.1	10.821820
27.355000	0.1	10.707379
27.356667	0.1	10.599316
27.358333	0.1	10.497988
27.360000	0.1	10.403455
27.361667	0.1	10.315657
27.363333	0.1	10.234893
27.365000	0.1	10.161520
27.366667	0.1	10.095001
27.368333	0.1	10.033250
27.370000	0.1	9.973229
27.371667	0.1	9.913147
27.373333	0.1	9.853900
27.375000	0.1	9.797335
27.376667	0.1	9.744943
27.378333	0.1	9.697140
27.380000	0.1	9.653628
27.381667	0.1	9.613693
27.383333	0.1	9.576381
27.385000	0.1	9.540856
27.386667	0.1	9.505988
27.388333	0.1	9.471059
27.390000	0.1	9.436310
27.391667	0.1	9.402872
27.393333	0.1	9.371877
27.395000	0.1	9.344400
27.396667	0.1	9.320975
27.398333	0.1	9.301127
27.400000	0.1	9.283305
27.401667	0.1	9.266079
27.403333	0.1	9.248257
27.405000	0.1	9.229541
27.406667	0.1	9.210289
27.408333	0.1	9.191275
27.410000	0.1	9.173215
27.411667	0.1	9.156764
27.413333	0.1	9.142638
27.415000	0.1	9.130955
27.416667	0.1	9.120524
27.418333	0.1	9.109617
27.420000	0.1	9.097457
27.421667	0.1	9.084344
27.423333	0.1	9.071291
27.425000	0.1	9.059072
27.426667	0.1	9.048462
27.428333	0.1	9.040118
27.430000	0.1	9.033859
27.431667	0.1	9.028674
27.433333	0.1	9.023309
27.435000	0.1	9.017408
27.436667	0.1	9.012044
27.438333	0.1	9.007991
27.440000	0.1	9.005249
27.441667	0.1	9.003699
27.443333	0.1	9.003342
27.445000	0.1	9.003461
27.446667	0.1	9.002746
27.448333	0.1	9.000242
27.450000	0.1	8.995832
27.451667	0.1	8.990110
27.453333	0.1	8.983970
27.455000	0.1	8.978963
27.456667	0.1	8.976400
27.458333	0.1	8.976877
27.460000	0.1	8.979261
27.461667	0.1	8.981646
27.463333	0.1	8.981884
27.465000	0.1	8.978785
27.466667	0.1	8.972586
27.468333	0.1	8.964956
27.470000	0.1	8.958757
27.471667	0.1	8.956314
27.473333	0.1	8.957267
27.475000	0.1	8.959234
27.476667	0.1	8.960367
27.478333	0.1	8.959711
27.480000	0.1	8.957625
27.481667	0.1	8.956016
27.483333	0.1	8.956791
27.485000	0.1	8.959890
27.486667	0.1	8.963526
27.488333	0.1	8.966029
27.490000	0.1	8.967221
27.491667	0.1	8.968235
27.493333	0.1	8.969129
27.495000	0.1	8.968711
27.496667	0.1	8.966327
27.498333	0.1	8.963049
27.500000	0.1	8.959890
27.501667	0.1	8.956969
27.503333	0.1	8.953572
27.505000	0.1	8.949221
27.506667	0.1	8.944691
27.508333	0.1	8.941353
27.510000	0.1	8.940101
27.511667	0.1	8.940638
27.513333	0.1	8.941532
27.515000	0.1	8.941830
27.516667	0.1	8.941234
27.518333	0.1	8.939863
27.520000	0.1	8.938075
27.521667	0.1	8.936167
27.523333	0.1	8.934320
27.525000	0.1	8.932651
27.526667	0.1	8.931935
27.528333	0.1	8.933127
27.530000	0.1	8.935810
27.531667	0.1	8.938432
27.533333	0.1	8.939684
27.535000	0.1	8.938253
27.536667	0.1	8.933604
27.538333	0.1	8.926869
27.540000	0.1	8.920551
27.541667	0.1	8.916557
27.543333	0.1	8.915246
27.545000	0.1	8.915425
27.546667	0.1	8.915663
27.548333	0.1	8.915008
27.550000	0.1	8.913398
27.551667	0.1	8.911253
27.553333	0.1	8.908928
27.555000	0.1	8.906842
27.556667	0.1	8.905054
27.558333	0.1	8.903325
27.560000	0.1	8.901299
27.561667	0.1	8.898676
27.563333	0.1	8.895517
27.565000	0.1	8.892179
27.566667	0.1	8.889258
27.568333	0.1	8.887828
27.570000	0.1	8.887649
27.571667	0.1	8.887709
27.573333	0.1	8.887947
27.575000	0.1	8.888484
27.576667	0.1	8.888662
27.578333	0.1	8.887351
27.580000	0.1	8.884430
27.581667	0.1	8.880973
27.583333	0.1	8.878887
27.585000	0.1	8.879364
27.586667	0.1	8.881808
27.588333	0.1	8.883894
27.590000	0.1	8.883656
27.591667	0.1	8.880735
27.593333	0.1	8.877397
27.595000	0.1	8.876026
27.596667	0.1	8.877457
27.598333	0.1	8.880437
27.600000	0.1	8.883238
27.601667	0.1	8.884550
27.603333	0.1	8.884013
27.605000	0.1	8.882225
27.606667	0.1	8.880735
27.608333	0.1	8.880199
27.610000	0.1	8.880675
27.611667	0.1	8.881510
27.613333	0.1	8.882046
27.615000	0.1	8.881808
27.616667	0.1	8.881391
27.618333	0.1	8.882046
27.620000	0.1	8.884252
27.621667	0.1	8.887113
27.623333	0.1	8.889437
27.625000	0.1	8.890987
27.626667	0.1	8.891881
27.628333	0.1	8.891821
27.630000	0.1	8.890272
27.631667	0.1	8.888305
27.633333	0.1	8.887947
27.635000	0.1	8.890272
27.636667	0.1	8.894325
27.638333	0.1	8.898676
27.640000	0.1	8.901954
27.641667	0.1	8.902908
27.643333	0.1	8.901299
27.645000	0.1	8.898259
27.646667	0.1	8.894623
27.648333	0.1	8.891166
27.650000	0.1	8.889854
27.651667	0.1	8.892537
27.653333	0.1	8.898616
27.655000	0.1	8.905113
27.656667	0.1	8.909107
27.658333	0.1	8.909762
27.660000	0.1	8.908690
27.661667	0.1	8.907497
27.663333	0.1	8.906663
27.665000	0.1	8.905888
27.666667	0.1	8.905411
27.668333	0.1	8.905471
27.670000	0.1	8.906186
27.671667	0.1	8.907974
27.673333	0.1	8.910776
27.675000	0.1	8.913577
27.676667	0.1	8.915008
27.678333	0.1	8.914650
27.680000	0.1	8.912862
27.681667	0.1	8.910299
27.683333	0.1	8.907497
27.685000	0.1	8.905411
27.686667	0.1	8.905292
27.688333	0.1	8.908034
27.690000	0.1	8.913518
27.691667	0.1	8.921087
27.693333	0.1	8.929074
27.695000	0.1	8.935690
27.696667	0.1	8.940280
27.698333	0.1	8.943022
27.700000	0.1	8.944274
27.701667	0.1	8.944750
27.703333	0.1	8.944750
27.705000	0.1	8.944095
27.706667	0.1	8.942366
27.708333	0.1	8.940340
27.710000	0.1	8.939684
27.711667	0.1	8.941353
27.713333	0.1	8.944870
27.715000	0.1	8.949042
27.716667	0.1	8.953274
27.718333	0.1	8.957208
27.720000	0.1	8.960009
27.721667	0.1	8.961320
27.723333	0.1	8.961797
27.725000	0.1	8.962930
27.726667	0.1	8.966148
27.728333	0.1	8.971513
27.730000	0.1	8.978367
27.731667	0.1	8.986414
27.733333	0.1	8.995057
27.735000	0.1	9.002388
27.736667	0.1	9.006382
27.738333	0.1	9.006322
27.740000	0.1	9.003640
27.741667	0.1	9.000242
27.743333	0.1	8.997441
27.745000	0.1	8.995891
27.746667	0.1	8.996487
27.748333	0.1	8.999408
27.750000	0.1	9.003759
27.751667	0.1	9.008706
27.753333	0.1	9.014130
27.755000	0.1	9.019852
27.756667	0.1	9.024501
27.758333	0.1	9.026766
27.760000	0.1	9.026647
27.761667	0.1	9.025693
27.763333	0.1	9.025753
27.765000	0.1	9.027601
27.766667	0.1	9.030283
27.768333	0.1	9.032012
27.770000	0.1	9.031952
27.771667	0.1	9.030641
27.773333	0.1	9.029508
27.775000	0.1	9.029508
27.776667	0.1	9.030879
27.778333	0.1	9.032429
27.780000	0.1	9.032906
27.781667	0.1	9.032548
27.783333	0.1	9.032429
27.785000	0.1	9.033204
27.786667	0.1	9.034813
27.788333	0.1	9.036363
27.790000	0.1	9.037495
27.791667	0.1	9.038985
27.793333	0.1	9.041489
27.795000	0.1	9.044171
27.796667	0.1	9.045363
27.798333	0.1	9.043634
27.800000	0.1	9.038389
27.801667	0.1	9.030402
27.803333	0.1	9.021402
27.805000	0.1	9.013236
27.806667	0.1	9.006858
27.808333	0.1	9.002507
27.810000	0.1	9.000362
27.811667	0.1	9.000362
27.813333	0.1	9.002626
27.815000	0.1	9.006501
27.816667	0.1	9.010315
27.818333	0.1	9.012223
27.820000	0.1	9.011448
27.821667	0.1	9.008945
27.823333	0.1	9.006382
27.825000	0.1	9.005130
27.826667	0.1	9.004653
27.828333	0.1	9.003521
27.830000	0.1	9.001256
27.831667	0.1	8.999110
27.833333	0.1	8.998931
27.835000	0.1	9.002150
27.836667	0.1	9.008051
27.838333	0.1	9.013415
27.840000	0.1	9.014905
27.841667	0.1	9.011627
27.843333	0.1	9.005249
27.845000	0.1	8.998514
27.846667	0.1	8.993447
27.848333	0.1	8.990825
27.850000	0.1	8.990527
27.851667	0.1	8.992673
27.853333	0.1	8.997322
27.855000	0.1	9.004236
27.856667	0.1	9.011388
27.858333	0.1	9.015918
27.860000	0.1	9.015680
27.861667	0.1	9.010912
27.863333	0.1	9.004117
27.865000	0.1	8.997381
27.866667	0.1	8.991957
27.868333	0.1	8.988381
27.870000	0.1	8.987487
27.871667	0.1	8.989633
27.873333	0.1	8.993865
27.875000	0.1	8.998335
27.876667	0.1	9.001554
27.878333	0.1	9.004117
27.880000	0.1	9.007574
27.881667	0.1	9.012521
27.883333	0.1	9.018183
27.885000	0.1	9.023667
27.886667	0.1	9.028078
27.888333	0.1	9.031118
27.890000	0.1	9.033204
27.891667	0.1	9.035767
27.893333	0.1	9.039283
27.895000	0.1	9.042800
27.896667	0.1	9.045482
27.898333	0.1	9.047449
27.900000	0.1	9.049297
27.901667	0.1	9.051800
27.903333	0.1	9.055615
27.905000	0.1	9.060741
27.906667	0.1	9.066761
27.908333	0.1	9.073079
27.910000	0.1	9.078682
27.911667	0.1	9.082139
27.913333	0.1	9.083689
27.915000	0.1	9.084881
27.916667	0.1	9.086192
27.918333	0.1	9.086788
27.920000	0.1	9.086788
27.921667	0.1	9.087861
27.923333	0.1	9.091020
27.925000	0.1	9.095312
27.926667	0.1	9.098769
27.928333	0.1	9.100557
27.930000	0.1	9.100855
27.931667	0.1	9.100199
27.933333	0.1	9.099365
27.935000	0.1	9.099186
27.936667	0.1	9.100676
27.938333	0.1	9.104252
27.940000	0.1	9.109438
27.941667	0.1	9.115041
27.943333	0.1	9.119869
27.945000	0.1	9.123028
27.946667	0.1	9.123743
27.948333	0.1	9.122074
27.950000	0.1	9.119034
27.951667	0.1	9.115816
27.953333	0.1	9.114147
27.955000	0.1	9.115816
27.956667	0.1	9.121240
27.958333	0.1	9.128631
27.960000	0.1	9.135545
27.961667	0.1	9.140611
27.963333	0.1	9.143711
27.965000	0.1	9.144605
27.966667	0.1	9.143532
27.968333	0.1	9.141446
27.970000	0.1	9.139717
27.971667	0.1	9.139002
27.973333	0.1	9.139538
27.975000	0.1	9.141028
27.976667	0.1	9.143174
27.978333	0.1	9.145380
27.980000	0.1	9.146810
27.981667	0.1	9.147406
27.983333	0.1	9.148181
27.985000	0.1	9.150148
27.986667	0.1	9.153426
27.988333	0.1	9.158254
27.990000	0.1	9.164990
27.991667	0.1	9.172738
27.993333	0.1	9.179414
27.995000	0.1	9.183884
27.996667	0.1	9.186447
27.998333	0.1	9.187759
28.000000	0.1	9.188116
28.001667	0.1	9.187460
28.003333	0.1	9.186268
28.005000	0.1	9.185553
28.006667	0.1	9.187162
28.008333	0.1	9.193063
28.010000	0.1	9.203792
28.011667	0.1	9.217203
28.013333	0.1	9.229899
28.015000	0.1	9.239317
28.016667	0.1	9.244621
28.018333	0.1	9.246111
28.020000	0.1	9.244621
28.021667	0.1	9.241582
28.023333	0.1	9.238661
28.025000	0.1	9.238422
28.026667	0.1	9.242058
28.028333	0.1	9.248198
28.030000	0.1	9.254337
28.031667	0.1	9.259642
28.033333	0.1	9.265304
28.035000	0.1	9.272338
28.036667	0.1	9.280146
28.038333	0.1	9.287000
28.040000	0.1	9.291888
28.041667	0.1	9.294630
28.043333	0.1	9.296299
28.045000	0.1	9.298802
28.046667	0.1	9.302795
28.048333	0.1	9.307504
28.050000	0.1	9.311975
28.051667	0.1	9.316385
28.053333	0.1	9.320498
28.055000	0.1	9.323419
28.056667	0.1	9.325803
28.058333	0.1	9.329081
28.060000	0.1	9.334148
28.061667	0.1	9.340525
28.063333	0.1	9.347022
28.065000	0.1	9.352565
28.066667	0.1	9.356261
28.068333	0.1	9.358049
28.070000	0.1	9.358705
28.071667	0.1	9.359181
28.073333	0.1	9.360374
28.075000	0.1	9.362519
28.076667	0.1	9.365559
28.078333	0.1	9.368659
28.080000	0.1	9.371043
28.081667	0.1	9.372831
28.083333	0.1	9.374738
28.085000	0.1	9.376586
28.086667	0.1	9.378017
28.088333	0.1	9.379089
28.090000	0.1	9.379864
28.091667	0.1	9.379805
28.093333	0.1	9.379268
28.095000	0.1	9.379149
28.096667	0.1	9.379745
28.098333	0.1	9.380639
28.100000	0.1	9.381116
28.101667	0.1	9.380639
28.103333	0.1	9.379447
28.105000	0.1	9.378970
28.106667	0.1	9.380520
28.108333	0.1	9.383798
28.110000	0.1	9.387315
28.111667	0.1	9.389997
28.113333	0.1	9.391428
28.115000	0.1	9.391130
28.116667	0.1	9.388626
28.118333	0.1	9.383500
28.120000	0.1	9.376109
28.121667	0.1	9.368241
28.123333	0.1	9.362341
28.125000	0.1	9.359420
28.126667	0.1	9.358526
28.128333	0.1	9.357751
28.130000	0.1	9.354890
28.131667	0.1	9.349466
28.133333	0.1	9.343386
28.135000	0.1	9.339035
28.136667	0.1	9.336830
28.138333	0.1	9.334803
28.140000	0.1	9.330929
28.141667	0.1	9.324790
28.143333	0.1	9.317220
28.145000	0.1	9.309471
28.146667	0.1	9.302199
28.148333	0.1	9.296358
28.150000	0.1	9.292365
28.151667	0.1	9.290040
28.153333	0.1	9.288312
28.155000	0.1	9.286345
28.156667	0.1	9.283484
28.158333	0.1	9.279192
28.160000	0.1	9.272755
28.161667	0.1	9.264410
28.163333	0.1	9.256185
28.165000	0.1	9.250463
28.166667	0.1	9.247721
28.168333	0.1	9.246767
28.170000	0.1	9.246171
28.171667	0.1	9.244979
28.173333	0.1	9.242118
28.175000	0.1	9.237111
28.176667	0.1	9.230674
28.178333	0.1	9.223521
28.180000	0.1	9.216667
28.181667	0.1	9.210945
28.183333	0.1	9.207190
28.185000	0.1	9.205700
28.186667	0.1	9.206415
28.188333	0.1	9.208859
28.190000	0.1	9.211839
28.191667	0.1	9.214163
28.193333	0.1	9.214879
28.195000	0.1	9.213269
28.196667	0.1	9.209395
28.198333	0.1	9.204448
28.200000	0.1	9.199799
28.201667	0.1	9.196044
28.203333	0.1	9.192467
28.205000	0.1	9.188653
28.206667	0.1	9.185017
28.208333	0.1	9.181858
28.210000	0.1	9.179175
28.211667	0.1	9.176791
28.213333	0.1	9.175122
28.215000	0.1	9.174288
28.216667	0.1	9.174049
28.218333	0.1	9.174586
28.220000	0.1	9.176434
28.221667	0.1	9.180010
28.223333	0.1	9.184540
28.225000	0.1	9.188951
28.226667	0.1	9.192586
28.228333	0.1	9.195269
28.230000	0.1	9.196401
28.231667	0.1	9.195269
28.233333	0.1	9.192110
28.235000	0.1	9.188593
28.236667	0.1	9.186805
28.238333	0.1	9.187937
28.240000	0.1	9.192229
28.241667	0.1	9.199143
28.243333	0.1	9.207607
28.245000	0.1	9.215355
28.246667	0.1	9.219528
28.248333	0.1	9.218395
28.250000	0.1	9.213090
28.251667	0.1	9.206415
28.253333	0.1	9.201348
28.255000	0.1	9.199977
28.256667	0.1	9.202958
28.258333	0.1	9.208739
28.260000	0.1	9.214104
28.261667	0.1	9.216309
28.263333	0.1	9.214819
28.265000	0.1	9.211600
28.266667	0.1	9.208918
28.268333	0.1	9.208441
28.270000	0.1	9.210170
28.271667	0.1	9.212673
28.273333	0.1	9.213985
28.275000	0.1	9.213806
28.276667	0.1	9.212792
28.278333	0.1	9.212018
28.280000	0.1	9.211898
28.281667	0.1	9.212316
28.283333	0.1	9.212494
28.285000	0.1	9.212375
28.286667	0.1	9.212852
28.288333	0.1	9.214402
28.290000	0.1	9.216369
28.291667	0.1	9.218813
28.293333	0.1	9.222389
28.295000	0.1	9.227276
28.296667	0.1	9.231687
28.298333	0.1	9.233296
28.300000	0.1	9.231508
28.301667	0.1	9.227872
28.303333	0.1	9.224594
28.305000	0.1	9.223164
28.306667	0.1	9.223700
28.308333	0.1	9.225786
28.310000	0.1	9.229720
28.311667	0.1	9.236217
28.313333	0.1	9.244443
28.315000	0.1	9.252608
28.316667	0.1	9.258509
28.318333	0.1	9.260715
28.320000	0.1	9.259284
28.321667	0.1	9.256065
28.323333	0.1	9.253145
28.325000	0.1	9.251178
28.326667	0.1	9.249867
28.328333	0.1	9.249092
28.330000	0.1	9.249271
28.331667	0.1	9.250582
28.333333	0.1	9.253145
28.335000	0.1	9.256900
28.336667	0.1	9.261370
28.338333	0.1	9.265066
28.340000	0.1	9.266973
28.341667	0.1	9.266973
28.343333	0.1	9.265960
28.345000	0.1	9.265245
28.346667	0.1	9.266198
28.348333	0.1	9.269834
28.350000	0.1	9.276450
28.351667	0.1	9.284914
28.353333	0.1	9.292663
28.355000	0.1	9.297908
28.356667	0.1	9.300829
28.358333	0.1	9.302199
28.360000	0.1	9.302259
28.361667	0.1	9.301067
28.363333	0.1	9.298921
28.365000	0.1	9.296895
28.366667	0.1	9.296716
28.368333	0.1	9.298921
28.370000	0.1	9.302438
28.371667	0.1	9.304941
28.373333	0.1	9.305060
28.375000	0.1	9.303213
28.376667	0.1	9.300709
28.378333	0.1	9.298325
28.380000	0.1	9.295405
28.381667	0.1	9.291471
28.383333	0.1	9.287358
28.385000	0.1	9.284437
28.386667	0.1	9.283543
28.388333	0.1	9.284795
28.390000	0.1	9.287537
28.391667	0.1	9.289682
28.393333	0.1	9.289206
28.395000	0.1	9.285391
28.396667	0.1	9.279669
28.398333	0.1	9.274543
28.400000	0.1	9.271801
28.401667	0.1	9.271145
28.403333	0.1	9.271503
28.405000	0.1	9.272576
28.406667	0.1	9.274304
28.408333	0.1	9.275973
28.410000	0.1	9.276689
28.411667	0.1	9.275675
28.413333	0.1	9.272218
28.415000	0.1	9.266139
28.416667	0.1	9.258748
28.418333	0.1	9.252489
28.420000	0.1	9.248972
28.421667	0.1	9.248198
28.423333	0.1	9.248555
28.425000	0.1	9.248555
28.426667	0.1	9.247959
28.428333	0.1	9.246886
28.430000	0.1	9.245396
28.431667	0.1	9.243370
28.433333	0.1	9.241224
28.435000	0.1	9.239615
28.436667	0.1	9.239674
28.438333	0.1	9.241701
28.440000	0.1	9.244443
28.441667	0.1	9.245515
28.443333	0.1	9.243727
28.445000	0.1	9.239853
28.446667	0.1	9.235502
28.448333	0.1	9.231866
28.450000	0.1	9.229303
28.451667	0.1	9.228111
28.453333	0.1	9.228409
28.455000	0.1	9.229422
28.456667	0.1	9.229720
28.458333	0.1	9.228588
28.460000	0.1	9.226204
28.461667	0.1	9.223521
28.463333	0.1	9.221376
28.465000	0.1	9.220541
28.466667	0.1	9.221614
28.468333	0.1	9.224356
28.470000	0.1	9.227813
28.471667	0.1	9.230853
28.473333	0.1	9.232939
28.475000	0.1	9.234250
28.476667	0.1	9.234965
28.478333	0.1	9.234787
28.480000	0.1	9.233654
28.481667	0.1	9.232224
28.483333	0.1	9.231449
28.485000	0.1	9.231747
28.486667	0.1	9.233654
28.488333	0.1	9.236992
28.490000	0.1	9.240807
28.491667	0.1	9.243489
28.493333	0.1	9.243906
28.495000	0.1	9.241820
28.496667	0.1	9.237707
28.498333	0.1	9.232641
28.500000	0.1	9.227634
28.501667	0.1	9.223879
28.503333	0.1	9.222687
28.505000	0.1	9.224594
28.506667	0.1	9.228886
28.508333	0.1	9.233654
28.510000	0.1	9.237111
28.511667	0.1	9.238184
28.513333	0.1	9.237409
28.515000	0.1	9.236396
28.516667	0.1	9.236217
28.518333	0.1	9.237528
28.520000	0.1	9.240270
28.521667	0.1	9.244085
28.523333	0.1	9.248496
28.525000	0.1	9.253026
28.526667	0.1	9.256721
28.528333	0.1	9.258926
28.530000	0.1	9.259821
28.531667	0.1	9.260238
28.533333	0.1	9.260953
28.535000	0.1	9.262682
28.536667	0.1	9.266139
28.538333	0.1	9.271682
28.540000	0.1	9.278477
28.541667	0.1	9.285093
28.543333	0.1	9.291053
28.545000	0.1	9.296775
28.546667	0.1	9.301961
28.548333	0.1	9.305716
28.550000	0.1	9.308279
28.551667	0.1	9.310783
28.553333	0.1	9.313763
28.555000	0.1	9.316862
28.556667	0.1	9.320140
28.558333	0.1	9.324551
28.560000	0.1	9.330273
28.561667	0.1	9.337307
28.563333	0.1	9.345949
28.565000	0.1	9.357095
28.566667	0.1	9.370864
28.568333	0.1	9.385288
28.570000	0.1	9.397150
28.571667	0.1	9.405375
28.573333	0.1	9.412289
28.575000	0.1	9.421051
28.576667	0.1	9.433449
28.578333	0.1	9.448708
28.580000	0.1	9.464443
28.581667	0.1	9.478927
28.583333	0.1	9.491742
28.585000	0.1	9.503067
28.586667	0.1	9.512842
28.588333	0.1	9.521902
28.590000	0.1	9.531499
28.591667	0.1	9.542406
28.593333	0.1	9.554625
28.595000	0.1	9.567977
28.596667	0.1	9.582818
28.598333	0.1	9.600342
28.600000	0.1	9.621084
28.601667	0.1	9.643794
28.603333	0.1	9.666622
28.605000	0.1	9.688318
28.606667	0.1	9.708286
28.608333	0.1	9.726704
28.610000	0.1	9.744526
28.611667	0.1	9.763182
28.613333	0.1	9.784401
28.615000	0.1	9.809256
28.616667	0.1	9.838224
28.618333	0.1	9.870887
28.620000	0.1	9.906650
28.621667	0.1	9.944976
28.623333	0.1	9.985448
28.625000	0.1	10.027409
28.626667	0.1	10.070086
28.628333	0.1	10.112882
28.630000	0.1	10.155202
28.631667	0.1	10.197878
28.633333	0.1	10.242880
28.635000	0.1	10.291696
28.636667	0.1	10.345162
28.638333	0.1	10.403217
28.640000	0.1	10.464609
28.641667	0.1	10.528088
28.643333	0.1	10.593653
28.645000	0.1	10.662556
28.646667	0.1	10.735334
28.648333	0.1	10.811687
28.650000	0.1	10.891557
28.651667	0.1	10.975123
28.653333	0.1	11.062146
28.655000	0.1	11.151970
28.656667	0.1	11.244477
28.658333	0.1	11.339904
28.660000	0.1	11.439384
28.661667	0.1	11.544407
28.663333	0.1	11.655808
28.665000	0.1	11.773527
28.666667	0.1	11.897088
28.668333	0.1	12.026072
28.670000	0.1	12.160004
28.671667	0.1	12.298466
28.673333	0.1	12.440861
28.675000	0.1	12.587012
28.676667	0.1	12.737573
28.678333	0.1	12.893380
28.680000	0.1	13.055206
28.681667	0.1	13.223708
28.683333	0.1	13.399304
28.685000	0.1	13.580979
28.686667	0.1	13.766468
28.688333	0.1	13.954104
28.690000	0.1	14.144123
28.691667	0.1	14.338077
28.693333	0.1	14.537335
28.695000	0.1	14.742793
28.696667	0.1	14.954687
28.698333	0.1	15.173734
28.700000	0.1	15.400470
28.701667	0.1	15.635551
28.703333	0.1	15.878500
28.705000	0.1	16.127587
28.706667	0.1	16.380847
28.708333	0.1	16.637445
28.710000	0.1	16.897858
28.711667	0.1	17.163218
28.713333	0.1	17.434956
28.715000	0.1	17.713905
28.716667	0.1	17.999948
28.718333	0.1	18.292071
28.720000	0.1	18.589319
28.721667	0.1	18.892170
28.723333	0.1	19.201757
28.725000	0.1	19.519330
28.726667	0.1	19.845964
28.728333	0.1	20.182432
28.730000	0.1	20.528318
28.731667	0.1	20.882548
28.733333	0.1	21.244348
28.735000	0.1	21.613897
28.736667	0.1	21.993102
28.738333	0.1	22.384704
28.740000	0.1	22.789718
28.741667	0.1	23.206951
28.743333	0.1	23.635150
28.745000	0.1	24.075569
28.746667	0.1	24.529935
28.748333	0.1	24.998488
28.750000	0.1	25.480630
28.751667	0.1	25.976898
28.753333	0.1	26.489200
28.755000	0.1	27.019562
28.756667	0.1	27.568759
28.758333	0.1	28.136553
28.760000	0.1	28.722169
28.761667	0.1	29.324474
28.763333	0.1	29.942932
28.765000	0.1	30.577602
28.766667	0.1	31.228604
28.768333	0.1	31.894626
28.770000	0.1	32.573583
28.771667	0.1	33.263506
28.773333	0.1	33.962550
28.775000	0.1	34.668150
28.776667	0.1	35.377683
28.778333	0.1	36.089065
28.780000	0.1	36.800625
28.781667	0.1	37.510576
28.783333	0.1	38.216772
28.785000	0.1	38.916471
28.786667	0.1	39.605143
28.788333	0.1	40.276113
28.790000	0.1	40.923002
28.791667	0.1	41.541519
28.793333	0.1	42.129817
28.795000	0.1	42.686405
28.796667	0.1	43.208959
28.798333	0.1	43.693843
28.800000	0.1	44.136050
28.801667	0.1	44.530454
28.803333	0.1	44.873359
28.805000	0.1	45.162204
28.806667	0.1	45.395317
28.808333	0.1	45.571151
28.810000	0.1	45.687678
28.811667	0.1	45.742097
28.813333	0.1	45.732203
28.815000	0.1	45.657637
28.816667	0.1	45.519116
28.818333	0.1	45.318666
28.820000	0.1	45.058134
28.821667	0.1	44.738534
28.823333	0.1	44.359925
28.825000	0.1	43.922367
28.826667	0.1	43.427351
28.828333	0.1	42.877259
28.830000	0.1	42.274954
28.831667	0.1	41.624012
28.833333	0.1	40.928783
28.835000	0.1	40.192785
28.836667	0.1	39.418938
28.838333	0.1	38.611534
28.840000	0.1	37.775936
28.841667	0.1	36.917093
28.843333	0.1	36.038580
28.845000	0.1	35.143199
28.846667	0.1	34.234645
28.848333	0.1	33.316853
28.850000	0.1	32.393219
28.851667	0.1	31.466546
28.853333	0.1	30.540826
28.855000	0.1	29.620530
28.856667	0.1	28.710188
28.858333	0.1	27.813436
28.860000	0.1	26.932658
28.861667	0.1	26.069106
28.863333	0.1	25.224330
28.865000	0.1	24.400593
28.866667	0.1	23.599984
28.868333	0.1	22.823156
28.870000	0.1	22.070350
28.871667	0.1	21.342040
28.873333	0.1	20.639480
28.875000	0.1	19.963921
28.876667	0.1	19.316257
28.878333	0.1	18.697561
28.880000	0.1	18.108786
28.881667	0.1	17.549873
28.883333	0.1	17.020405
28.885000	0.1	16.520442
28.886667	0.1	16.050220
28.888333	0.1	15.609027
28.890000	0.1	15.195013
28.891667	0.1	14.805616
28.893333	0.1	14.438511
28.895000	0.1	14.092625
28.896667	0.1	13.768316
28.898333	0.1	13.466478
28.900000	0.1	13.187648
28.901667	0.1	12.931646
28.903333	0.1	12.697995
28.905000	0.1	12.484670
28.906667	0.1	12.288631
28.908333	0.1	12.107254
28.910000	0.1	11.939109
28.911667	0.1	11.782826
28.913333	0.1	11.637271
28.915000	0.1	11.502386
28.916667	0.1	11.378885
28.918333	0.1	11.267365
28.920000	0.1	11.167706
28.921667	0.1	11.078776
28.923333	0.1	10.998131
28.925000	0.1	10.923684
[truncated: 257,416 more chars]
