# Supplementary material for: Fade into you: genetic control of pigmentation patterns in red-flesh apple (Malus domestica)
Source: Front Plant Sci. 2025 Jan 13;15:1462545. doi: 10.3389/fpls.2024.1462545 (PMC11770013; doi:10.3389/fpls.2024.1462545)
Supplement: Supplementary file 4 [file DataSheet1.zip › CB A2EXT284NM/CB A2EXT284NM.txt]

URL	chrom://thermo-pfav3ojr/ChromeleonLocal/Instrument Data/Vanquish_MS/Dimitri/VALEMA/Pierre/Echantillons 03-04-24.seq/992.smp/EXT284NM.channel/EXT284NM.chm
Channel	EXT284NM

Injection Information:
Data Vault	ChromeleonLocal
Sequence	Echantillons 03-04-24
Name	CB A2
Number	16
Position	B:B7
Comment	colonne SB-AQ MeOH+5%AA
Processing Method	Quantitative
Instrument Method	VALEMA test separation GRAQ 4
Type	Unknown
Status	Finished
Inject Time	4/4/2024 5:27:12 AM +02:00
Volume (µl)	10.0000
Dilution Factor	1.0000
Weight	1.0000

Chromatogram Data Information:
Time Min. (min)	0.001667
Time Max. (min)	47.000000
Data Points	28200
Detector	UV
Generating Data System	Chromeleon 7.3.2.10759
Exporting Data System	Chromeleon 7.3.2.0
Operator	Administrator
Signal Quantity	Absorbance
Signal Unit	mAU
Signal Min.	-1.287878
Signal Max.	820.091237
Channel	EXT284NM
Driver Name	VDAD.dll
Channel Type	Evaluation
Min. Step (s)	0.1
Max. Step (s)	0.1
Average Step (s)	0.1

Signal Parameter Information:
Signal Info	WVL:284 nm

Chromatogram Data:
Time (min)	Step (s)	Value (mAU)
0.001667	n.a.	0.000000
0.003333	0.1	0.000000
0.005000	0.1	-0.000060
0.006667	0.1	0.000119
0.008333	0.1	0.000596
0.010000	0.1	0.001192
0.011667	0.1	0.001609
0.013333	0.1	0.002146
0.015000	0.1	0.003755
0.016667	0.1	0.006735
0.018333	0.1	0.009298
0.020000	0.1	0.009179
0.021667	0.1	0.005603
0.023333	0.1	-0.001490
0.025000	0.1	-0.011384
0.026667	0.1	-0.021756
0.028333	0.1	-0.029981
0.030000	0.1	-0.034869
0.031667	0.1	-0.035882
0.033333	0.1	-0.032365
0.035000	0.1	-0.024796
0.036667	0.1	-0.015199
0.038333	0.1	-0.006557
0.040000	0.1	-0.000238
0.041667	0.1	0.004470
0.043333	0.1	0.007987
0.045000	0.1	0.008702
0.046667	0.1	0.006080
0.048333	0.1	0.002325
0.050000	0.1	-0.000119
0.051667	0.1	-0.001729
0.053333	0.1	-0.004530
0.055000	0.1	-0.009000
0.056667	0.1	-0.014186
0.058333	0.1	-0.019491
0.060000	0.1	-0.023723
0.061667	0.1	-0.025332
0.063333	0.1	-0.023305
0.065000	0.1	-0.017941
0.066667	0.1	-0.011206
0.068333	0.1	-0.005603
0.070000	0.1	-0.002801
0.071667	0.1	-0.002682
0.073333	0.1	-0.003815
0.075000	0.1	-0.005543
0.076667	0.1	-0.007808
0.078333	0.1	-0.009835
0.080000	0.1	-0.010490
0.081667	0.1	-0.009298
0.083333	0.1	-0.006258
0.085000	0.1	-0.001967
0.086667	0.1	0.001967
0.088333	0.1	0.004590
0.090000	0.1	0.005960
0.091667	0.1	0.006974
0.093333	0.1	0.007808
0.095000	0.1	0.008345
0.096667	0.1	0.008523
0.098333	0.1	0.008762
0.100000	0.1	0.008941
0.101667	0.1	0.007510
0.103333	0.1	0.004172
0.105000	0.1	0.000834
0.106667	0.1	-0.001073
0.108333	0.1	-0.002861
0.110000	0.1	-0.006020
0.111667	0.1	-0.010371
0.113333	0.1	-0.014782
0.115000	0.1	-0.018358
0.116667	0.1	-0.020325
0.118333	0.1	-0.019729
0.120000	0.1	-0.016510
0.121667	0.1	-0.012219
0.123333	0.1	-0.008643
0.125000	0.1	-0.006437
0.126667	0.1	-0.005007
0.128333	0.1	-0.003755
0.130000	0.1	-0.002384
0.131667	0.1	-0.001609
0.133333	0.1	-0.002921
0.135000	0.1	-0.007570
0.136667	0.1	-0.014722
0.138333	0.1	-0.021458
0.140000	0.1	-0.024676
0.141667	0.1	-0.023007
0.143333	0.1	-0.017762
0.145000	0.1	-0.011802
0.146667	0.1	-0.007153
0.148333	0.1	-0.003815
0.150000	0.1	-0.000954
0.151667	0.1	0.000596
0.153333	0.1	-0.000179
0.155000	0.1	-0.002801
0.156667	0.1	-0.005662
0.158333	0.1	-0.007749
0.160000	0.1	-0.009418
0.161667	0.1	-0.011563
0.163333	0.1	-0.014246
0.165000	0.1	-0.016212
0.166667	0.1	-0.016749
0.168333	0.1	-0.016630
0.170000	0.1	-0.017226
0.171667	0.1	-0.018060
0.173333	0.1	-0.017166
0.175000	0.1	-0.014007
0.176667	0.1	-0.010192
0.178333	0.1	-0.007570
0.180000	0.1	-0.006080
0.181667	0.1	-0.004947
0.183333	0.1	-0.004172
0.185000	0.1	-0.004172
0.186667	0.1	-0.005066
0.188333	0.1	-0.005901
0.190000	0.1	-0.004947
0.191667	0.1	-0.001192
0.193333	0.1	0.004411
0.195000	0.1	0.008762
0.196667	0.1	0.009716
0.198333	0.1	0.007808
0.200000	0.1	0.005186
0.201667	0.1	0.003219
0.203333	0.1	0.001848
0.205000	0.1	0.000179
0.206667	0.1	-0.001431
0.208333	0.1	-0.001431
0.210000	0.1	0.000060
0.211667	0.1	-0.000179
0.213333	0.1	-0.004470
0.215000	0.1	-0.011146
0.216667	0.1	-0.016391
0.218333	0.1	-0.017107
0.220000	0.1	-0.013411
0.221667	0.1	-0.007451
0.223333	0.1	-0.001907
0.225000	0.1	0.001609
0.226667	0.1	0.002444
0.228333	0.1	0.000417
0.230000	0.1	-0.003517
0.231667	0.1	-0.007510
0.233333	0.1	-0.009596
0.235000	0.1	-0.009537
0.236667	0.1	-0.009418
0.238333	0.1	-0.011206
0.240000	0.1	-0.014186
0.241667	0.1	-0.015795
0.243333	0.1	-0.014901
0.245000	0.1	-0.013351
0.246667	0.1	-0.013649
0.248333	0.1	-0.015140
0.250000	0.1	-0.014544
0.251667	0.1	-0.010073
0.253333	0.1	-0.003815
0.255000	0.1	-0.000656
0.256667	0.1	-0.003099
0.258333	0.1	-0.009596
0.260000	0.1	-0.015676
0.261667	0.1	-0.017881
0.263333	0.1	-0.015736
0.265000	0.1	-0.011027
0.266667	0.1	-0.006974
0.268333	0.1	-0.005841
0.270000	0.1	-0.007570
0.271667	0.1	-0.010550
0.273333	0.1	-0.013649
0.275000	0.1	-0.016868
0.276667	0.1	-0.020266
0.278333	0.1	-0.023067
0.280000	0.1	-0.024378
0.281667	0.1	-0.023663
0.283333	0.1	-0.020742
0.285000	0.1	-0.016510
0.286667	0.1	-0.013053
0.288333	0.1	-0.012517
0.290000	0.1	-0.014901
0.291667	0.1	-0.017881
0.293333	0.1	-0.018597
0.295000	0.1	-0.016093
0.296667	0.1	-0.011981
0.298333	0.1	-0.009656
0.300000	0.1	-0.011265
0.301667	0.1	-0.015438
0.303333	0.1	-0.018299
0.305000	0.1	-0.017107
0.306667	0.1	-0.012517
0.308333	0.1	-0.007093
0.310000	0.1	-0.002682
0.311667	0.1	-0.000238
0.313333	0.1	-0.000656
0.315000	0.1	-0.003815
0.316667	0.1	-0.007808
0.318333	0.1	-0.010908
0.320000	0.1	-0.012636
0.321667	0.1	-0.012696
0.323333	0.1	-0.010908
0.325000	0.1	-0.008821
0.326667	0.1	-0.008881
0.328333	0.1	-0.011981
0.330000	0.1	-0.016093
0.331667	0.1	-0.018001
0.333333	0.1	-0.016809
0.335000	0.1	-0.014782
0.336667	0.1	-0.014782
0.338333	0.1	-0.016868
0.340000	0.1	-0.018001
0.341667	0.1	-0.016272
0.343333	0.1	-0.012636
0.345000	0.1	-0.009596
0.346667	0.1	-0.008285
0.348333	0.1	-0.008583
0.350000	0.1	-0.010371
0.351667	0.1	-0.013649
0.353333	0.1	-0.018477
0.355000	0.1	-0.023603
0.356667	0.1	-0.027597
0.358333	0.1	-0.029743
0.360000	0.1	-0.030398
0.361667	0.1	-0.029624
0.363333	0.1	-0.027180
0.365000	0.1	-0.023961
0.366667	0.1	-0.021935
0.368333	0.1	-0.021994
0.370000	0.1	-0.023007
0.371667	0.1	-0.022709
0.373333	0.1	-0.020087
0.375000	0.1	-0.016212
0.376667	0.1	-0.013828
0.378333	0.1	-0.014603
0.380000	0.1	-0.017643
0.381667	0.1	-0.019968
0.383333	0.1	-0.019670
0.385000	0.1	-0.017524
0.386667	0.1	-0.015795
0.388333	0.1	-0.014782
0.390000	0.1	-0.013471
0.391667	0.1	-0.012159
0.393333	0.1	-0.011861
0.395000	0.1	-0.012577
0.396667	0.1	-0.012994
0.398333	0.1	-0.012934
0.400000	0.1	-0.012875
0.401667	0.1	-0.013053
0.403333	0.1	-0.012934
0.405000	0.1	-0.012457
0.406667	0.1	-0.012398
0.408333	0.1	-0.013232
0.410000	0.1	-0.014186
0.411667	0.1	-0.014365
0.413333	0.1	-0.014246
0.415000	0.1	-0.015080
0.416667	0.1	-0.017166
0.418333	0.1	-0.018299
0.420000	0.1	-0.016391
0.421667	0.1	-0.011981
0.423333	0.1	-0.009000
0.425000	0.1	-0.011086
0.426667	0.1	-0.017762
0.428333	0.1	-0.024498
0.430000	0.1	-0.027537
0.431667	0.1	-0.026584
0.433333	0.1	-0.023782
0.435000	0.1	-0.020981
0.436667	0.1	-0.019491
0.438333	0.1	-0.019550
0.440000	0.1	-0.020146
0.441667	0.1	-0.020921
0.443333	0.1	-0.022292
0.445000	0.1	-0.023603
0.446667	0.1	-0.023484
0.448333	0.1	-0.021696
0.450000	0.1	-0.019372
0.451667	0.1	-0.017643
0.453333	0.1	-0.018001
0.455000	0.1	-0.021398
0.456667	0.1	-0.026405
0.458333	0.1	-0.030398
0.460000	0.1	-0.031590
0.461667	0.1	-0.029683
0.463333	0.1	-0.025809
0.465000	0.1	-0.021696
0.466667	0.1	-0.018537
0.468333	0.1	-0.016332
0.470000	0.1	-0.014722
0.471667	0.1	-0.013828
0.473333	0.1	-0.014782
0.475000	0.1	-0.018537
0.476667	0.1	-0.024259
0.478333	0.1	-0.029027
0.480000	0.1	-0.030518
0.481667	0.1	-0.028908
0.483333	0.1	-0.026822
0.485000	0.1	-0.026405
0.486667	0.1	-0.028133
0.488333	0.1	-0.030994
0.490000	0.1	-0.033915
0.491667	0.1	-0.035167
0.493333	0.1	-0.033855
0.495000	0.1	-0.031412
0.496667	0.1	-0.029922
0.498333	0.1	-0.029683
0.500000	0.1	-0.029802
0.501667	0.1	-0.029385
0.503333	0.1	-0.027776
0.505000	0.1	-0.024676
0.506667	0.1	-0.022054
0.508333	0.1	-0.022352
0.510000	0.1	-0.025809
0.511667	0.1	-0.030518
0.513333	0.1	-0.034750
0.515000	0.1	-0.038385
0.516667	0.1	-0.041962
0.518333	0.1	-0.045002
0.520000	0.1	-0.046194
0.521667	0.1	-0.044465
0.523333	0.1	-0.039995
0.525000	0.1	-0.033915
0.526667	0.1	-0.027478
0.528333	0.1	-0.021636
0.530000	0.1	-0.017107
0.531667	0.1	-0.015020
0.533333	0.1	-0.016391
0.535000	0.1	-0.021279
0.536667	0.1	-0.027478
0.538333	0.1	-0.031948
0.540000	0.1	-0.033498
0.541667	0.1	-0.032663
0.543333	0.1	-0.030339
0.545000	0.1	-0.028133
0.546667	0.1	-0.027061
0.548333	0.1	-0.026643
0.550000	0.1	-0.025749
0.551667	0.1	-0.023842
0.553333	0.1	-0.021577
0.555000	0.1	-0.020444
0.556667	0.1	-0.021398
0.558333	0.1	-0.023961
0.560000	0.1	-0.026226
0.561667	0.1	-0.026166
0.563333	0.1	-0.023544
0.565000	0.1	-0.020087
0.566667	0.1	-0.017583
0.568333	0.1	-0.017583
0.570000	0.1	-0.021577
0.571667	0.1	-0.029147
0.573333	0.1	-0.037611
0.575000	0.1	-0.044048
0.576667	0.1	-0.047207
0.578333	0.1	-0.046968
0.580000	0.1	-0.043750
0.581667	0.1	-0.038564
0.583333	0.1	-0.032783
0.585000	0.1	-0.028491
0.586667	0.1	-0.027180
0.588333	0.1	-0.028074
0.590000	0.1	-0.029624
0.591667	0.1	-0.031888
0.593333	0.1	-0.035942
0.595000	0.1	-0.040710
0.596667	0.1	-0.043094
0.598333	0.1	-0.041068
0.600000	0.1	-0.036538
0.601667	0.1	-0.033140
0.603333	0.1	-0.032604
0.605000	0.1	-0.034451
0.606667	0.1	-0.037134
0.608333	0.1	-0.039160
0.610000	0.1	-0.039577
0.611667	0.1	-0.038326
0.613333	0.1	-0.035942
0.615000	0.1	-0.033557
0.616667	0.1	-0.032425
0.618333	0.1	-0.033081
0.620000	0.1	-0.035465
0.621667	0.1	-0.039101
0.623333	0.1	-0.043035
0.625000	0.1	-0.045955
0.626667	0.1	-0.046968
0.628333	0.1	-0.046313
0.630000	0.1	-0.045300
0.631667	0.1	-0.044882
0.633333	0.1	-0.044405
0.635000	0.1	-0.041962
0.636667	0.1	-0.037313
0.638333	0.1	-0.032544
0.640000	0.1	-0.029922
0.641667	0.1	-0.030100
0.643333	0.1	-0.031710
0.645000	0.1	-0.033081
0.646667	0.1	-0.033915
0.648333	0.1	-0.034213
0.650000	0.1	-0.033259
0.651667	0.1	-0.030398
0.653333	0.1	-0.026464
0.655000	0.1	-0.023425
0.656667	0.1	-0.022769
0.658333	0.1	-0.024557
0.660000	0.1	-0.027895
0.661667	0.1	-0.032127
0.663333	0.1	-0.036478
0.665000	0.1	-0.039876
0.666667	0.1	-0.041902
0.668333	0.1	-0.043154
0.670000	0.1	-0.044227
0.671667	0.1	-0.045061
0.673333	0.1	-0.045240
0.675000	0.1	-0.044227
0.676667	0.1	-0.042140
0.678333	0.1	-0.039995
0.680000	0.1	-0.038505
0.681667	0.1	-0.037789
0.683333	0.1	-0.037372
0.685000	0.1	-0.037193
0.686667	0.1	-0.037789
0.688333	0.1	-0.039399
0.690000	0.1	-0.040412
0.691667	0.1	-0.038922
0.693333	0.1	-0.034750
0.695000	0.1	-0.029862
0.696667	0.1	-0.026464
0.698333	0.1	-0.024736
0.700000	0.1	-0.023305
0.701667	0.1	-0.021517
0.703333	0.1	-0.020087
0.705000	0.1	-0.020444
0.706667	0.1	-0.022948
0.708333	0.1	-0.026822
0.710000	0.1	-0.030458
0.711667	0.1	-0.032723
0.713333	0.1	-0.032842
0.715000	0.1	-0.031352
0.716667	0.1	-0.029445
0.718333	0.1	-0.028133
0.720000	0.1	-0.028551
0.721667	0.1	-0.031769
0.723333	0.1	-0.037432
0.725000	0.1	-0.043571
0.726667	0.1	-0.047863
0.728333	0.1	-0.049651
0.730000	0.1	-0.050068
0.731667	0.1	-0.050724
0.733333	0.1	-0.052214
0.735000	0.1	-0.054061
0.736667	0.1	-0.055492
0.738333	0.1	-0.056565
0.740000	0.1	-0.057876
0.741667	0.1	-0.059545
0.743333	0.1	-0.060856
0.745000	0.1	-0.060260
0.746667	0.1	-0.056505
0.748333	0.1	-0.050128
0.750000	0.1	-0.043333
0.751667	0.1	-0.038147
0.753333	0.1	-0.034988
0.755000	0.1	-0.034094
0.756667	0.1	-0.035286
0.758333	0.1	-0.037789
0.760000	0.1	-0.040352
0.761667	0.1	-0.042677
0.763333	0.1	-0.045896
0.765000	0.1	-0.050545
0.766667	0.1	-0.055909
0.768333	0.1	-0.060737
0.770000	0.1	-0.063360
0.771667	0.1	-0.062704
0.773333	0.1	-0.058889
0.775000	0.1	-0.052929
0.776667	0.1	-0.045896
0.778333	0.1	-0.038445
0.780000	0.1	-0.031590
0.781667	0.1	-0.027478
0.783333	0.1	-0.028253
0.785000	0.1	-0.033677
0.786667	0.1	-0.040472
0.788333	0.1	-0.045240
0.790000	0.1	-0.048101
0.791667	0.1	-0.051439
0.793333	0.1	-0.055671
0.795000	0.1	-0.058591
0.796667	0.1	-0.058651
0.798333	0.1	-0.056624
0.800000	0.1	-0.053644
0.801667	0.1	-0.049591
0.803333	0.1	-0.043869
0.805000	0.1	-0.036955
0.806667	0.1	-0.030816
0.808333	0.1	-0.027001
0.810000	0.1	-0.024796
0.811667	0.1	-0.023007
0.813333	0.1	-0.021815
0.815000	0.1	-0.021696
0.816667	0.1	-0.022411
0.818333	0.1	-0.023544
0.820000	0.1	-0.025749
0.821667	0.1	-0.029445
0.823333	0.1	-0.033736
0.825000	0.1	-0.037313
0.826667	0.1	-0.039637
0.828333	0.1	-0.040412
0.830000	0.1	-0.039041
0.831667	0.1	-0.035644
0.833333	0.1	-0.032187
0.835000	0.1	-0.030577
0.836667	0.1	-0.030160
0.838333	0.1	-0.029027
0.840000	0.1	-0.027359
0.841667	0.1	-0.027359
0.843333	0.1	-0.029683
0.845000	0.1	-0.032902
0.846667	0.1	-0.036418
0.848333	0.1	-0.041127
0.850000	0.1	-0.047386
0.851667	0.1	-0.053763
0.853333	0.1	-0.058055
0.855000	0.1	-0.059605
0.856667	0.1	-0.059783
0.858333	0.1	-0.059843
0.860000	0.1	-0.059307
0.861667	0.1	-0.057757
0.863333	0.1	-0.055611
0.865000	0.1	-0.053704
0.866667	0.1	-0.052750
0.868333	0.1	-0.052452
0.870000	0.1	-0.051320
0.871667	0.1	-0.049055
0.873333	0.1	-0.046849
0.875000	0.1	-0.045657
0.876667	0.1	-0.045538
0.878333	0.1	-0.046611
0.880000	0.1	-0.048161
0.881667	0.1	-0.048518
0.883333	0.1	-0.046074
0.885000	0.1	-0.040710
0.886667	0.1	-0.033677
0.888333	0.1	-0.027180
0.890000	0.1	-0.023007
0.891667	0.1	-0.021577
0.893333	0.1	-0.022054
0.895000	0.1	-0.023484
0.896667	0.1	-0.025511
0.898333	0.1	-0.028312
0.900000	0.1	-0.032127
0.901667	0.1	-0.036657
0.903333	0.1	-0.041187
0.905000	0.1	-0.044942
0.906667	0.1	-0.046670
0.908333	0.1	-0.045776
0.910000	0.1	-0.042558
0.911667	0.1	-0.037789
0.913333	0.1	-0.031829
0.915000	0.1	-0.025988
0.916667	0.1	-0.022769
0.918333	0.1	-0.023842
0.920000	0.1	-0.028133
0.921667	0.1	-0.032425
0.923333	0.1	-0.035405
0.925000	0.1	-0.038207
0.926667	0.1	-0.041842
0.928333	0.1	-0.046015
0.930000	0.1	-0.049531
0.931667	0.1	-0.051260
0.933333	0.1	-0.051379
0.935000	0.1	-0.050485
0.936667	0.1	-0.048697
0.938333	0.1	-0.045121
0.940000	0.1	-0.040293
0.941667	0.1	-0.036240
0.943333	0.1	-0.035107
0.945000	0.1	-0.036776
0.946667	0.1	-0.039637
0.948333	0.1	-0.042558
0.950000	0.1	-0.045300
0.951667	0.1	-0.047863
0.953333	0.1	-0.050128
0.955000	0.1	-0.051796
0.956667	0.1	-0.052750
0.958333	0.1	-0.053883
0.960000	0.1	-0.056446
0.961667	0.1	-0.059962
0.963333	0.1	-0.061691
0.965000	0.1	-0.059962
0.966667	0.1	-0.056028
0.968333	0.1	-0.052691
0.970000	0.1	-0.051796
0.971667	0.1	-0.053108
0.973333	0.1	-0.055432
0.975000	0.1	-0.057399
0.976667	0.1	-0.058115
0.978333	0.1	-0.056744
0.980000	0.1	-0.053346
0.981667	0.1	-0.049710
0.983333	0.1	-0.047922
0.985000	0.1	-0.049114
0.986667	0.1	-0.052929
0.988333	0.1	-0.058174
0.990000	0.1	-0.062764
0.991667	0.1	-0.065148
0.993333	0.1	-0.064492
0.995000	0.1	-0.061095
0.996667	0.1	-0.056505
0.998333	0.1	-0.052214
1.000000	0.1	-0.048995
1.001667	0.1	-0.047445
1.003333	0.1	-0.048280
1.005000	0.1	-0.051916
1.006667	0.1	-0.057638
1.008333	0.1	-0.063121
1.010000	0.1	-0.065327
1.011667	0.1	-0.063002
1.013333	0.1	-0.057638
1.015000	0.1	-0.052333
1.016667	0.1	-0.049114
1.018333	0.1	-0.048280
1.020000	0.1	-0.048578
1.021667	0.1	-0.048816
1.023333	0.1	-0.048161
1.025000	0.1	-0.046194
1.026667	0.1	-0.042200
1.028333	0.1	-0.036716
1.030000	0.1	-0.031888
1.031667	0.1	-0.029802
1.033333	0.1	-0.030756
1.035000	0.1	-0.033438
1.036667	0.1	-0.036716
1.038333	0.1	-0.040412
1.040000	0.1	-0.045359
1.041667	0.1	-0.052094
1.043333	0.1	-0.059068
1.045000	0.1	-0.064015
1.046667	0.1	-0.065625
1.048333	0.1	-0.064790
1.050000	0.1	-0.062943
1.051667	0.1	-0.059903
1.053333	0.1	-0.054657
1.055000	0.1	-0.046790
1.056667	0.1	-0.037789
1.058333	0.1	-0.030816
1.060000	0.1	-0.028491
1.061667	0.1	-0.030816
1.063333	0.1	-0.035763
1.065000	0.1	-0.041485
1.066667	0.1	-0.047326
1.068333	0.1	-0.053108
1.070000	0.1	-0.059128
1.071667	0.1	-0.064731
1.073333	0.1	-0.068128
1.075000	0.1	-0.068307
1.076667	0.1	-0.065327
1.078333	0.1	-0.060260
1.080000	0.1	-0.054538
1.081667	0.1	-0.049949
1.083333	0.1	-0.047505
1.085000	0.1	-0.047326
1.086667	0.1	-0.048578
1.088333	0.1	-0.050306
1.090000	0.1	-0.051975
1.091667	0.1	-0.052869
1.093333	0.1	-0.052452
1.095000	0.1	-0.051022
1.096667	0.1	-0.050187
1.098333	0.1	-0.051320
1.100000	0.1	-0.054657
1.101667	0.1	-0.058830
1.103333	0.1	-0.061810
1.105000	0.1	-0.062227
1.106667	0.1	-0.060558
1.108333	0.1	-0.058472
1.110000	0.1	-0.056267
1.111667	0.1	-0.052333
1.113333	0.1	-0.045598
1.115000	0.1	-0.037789
1.116667	0.1	-0.031829
1.118333	0.1	-0.028968
1.120000	0.1	-0.028968
1.121667	0.1	-0.031531
1.123333	0.1	-0.036538
1.125000	0.1	-0.042915
1.126667	0.1	-0.048459
1.128333	0.1	-0.052035
1.130000	0.1	-0.054359
1.131667	0.1	-0.056386
1.133333	0.1	-0.057936
1.135000	0.1	-0.058532
1.136667	0.1	-0.058472
1.138333	0.1	-0.058651
1.140000	0.1	-0.058889
1.141667	0.1	-0.057340
1.143333	0.1	-0.053167
1.145000	0.1	-0.048578
1.146667	0.1	-0.046790
1.148333	0.1	-0.048220
1.150000	0.1	-0.050187
1.151667	0.1	-0.050247
1.153333	0.1	-0.048876
1.155000	0.1	-0.048637
1.156667	0.1	-0.051141
1.158333	0.1	-0.056028
1.160000	0.1	-0.061154
1.161667	0.1	-0.064015
1.163333	0.1	-0.063121
1.165000	0.1	-0.058711
1.166667	0.1	-0.052989
1.168333	0.1	-0.048280
1.170000	0.1	-0.045896
1.171667	0.1	-0.045955
1.173333	0.1	-0.047684
1.175000	0.1	-0.049770
1.176667	0.1	-0.051022
1.178333	0.1	-0.051916
1.180000	0.1	-0.054538
1.181667	0.1	-0.059843
1.183333	0.1	-0.066221
1.185000	0.1	-0.070512
1.186667	0.1	-0.070930
1.188333	0.1	-0.068963
1.190000	0.1	-0.067651
1.191667	0.1	-0.067770
1.193333	0.1	-0.067770
1.195000	0.1	-0.066161
1.196667	0.1	-0.062764
1.198333	0.1	-0.059068
1.200000	0.1	-0.056863
1.201667	0.1	-0.056624
1.203333	0.1	-0.057101
1.205000	0.1	-0.056565
1.206667	0.1	-0.054955
1.208333	0.1	-0.053346
1.210000	0.1	-0.052691
1.211667	0.1	-0.052571
1.213333	0.1	-0.052273
1.215000	0.1	-0.052154
1.216667	0.1	-0.053287
1.218333	0.1	-0.055850
1.220000	0.1	-0.058353
1.221667	0.1	-0.059426
1.223333	0.1	-0.060081
1.225000	0.1	-0.062644
1.226667	0.1	-0.067651
1.228333	0.1	-0.073433
1.230000	0.1	-0.077844
1.231667	0.1	-0.079930
1.233333	0.1	-0.079930
1.235000	0.1	-0.078559
1.236667	0.1	-0.076294
1.238333	0.1	-0.073195
1.240000	0.1	-0.069261
1.241667	0.1	-0.065148
1.243333	0.1	-0.061691
1.245000	0.1	-0.059485
1.246667	0.1	-0.059187
1.248333	0.1	-0.060320
1.250000	0.1	-0.060856
1.251667	0.1	-0.059068
1.253333	0.1	-0.055552
1.255000	0.1	-0.052631
1.256667	0.1	-0.051975
1.258333	0.1	-0.053763
1.260000	0.1	-0.056863
1.261667	0.1	-0.059605
1.263333	0.1	-0.060618
1.265000	0.1	-0.059187
1.266667	0.1	-0.055432
1.268333	0.1	-0.050604
1.270000	0.1	-0.046432
1.271667	0.1	-0.044525
1.273333	0.1	-0.046253
1.275000	0.1	-0.051618
1.276667	0.1	-0.058174
1.278333	0.1	-0.062704
1.280000	0.1	-0.063777
1.281667	0.1	-0.062346
1.283333	0.1	-0.060201
1.285000	0.1	-0.058591
1.286667	0.1	-0.058174
1.288333	0.1	-0.059307
1.290000	0.1	-0.061631
1.291667	0.1	-0.064552
1.293333	0.1	-0.067174
1.295000	0.1	-0.067532
1.296667	0.1	-0.063479
1.298333	0.1	-0.054896
1.300000	0.1	-0.044227
1.301667	0.1	-0.034153
1.303333	0.1	-0.026166
1.305000	0.1	-0.020564
1.306667	0.1	-0.016749
1.308333	0.1	-0.014722
1.310000	0.1	-0.015378
1.311667	0.1	-0.020087
1.313333	0.1	-0.028789
1.315000	0.1	-0.039518
1.316667	0.1	-0.049949
1.318333	0.1	-0.058591
1.320000	0.1	-0.064969
1.321667	0.1	-0.068903
1.323333	0.1	-0.070095
1.325000	0.1	-0.068545
1.326667	0.1	-0.064671
1.328333	0.1	-0.059962
1.330000	0.1	-0.056207
1.331667	0.1	-0.054240
1.333333	0.1	-0.053406
1.335000	0.1	-0.052333
1.336667	0.1	-0.049353
1.338333	0.1	-0.043869
1.340000	0.1	-0.036478
1.341667	0.1	-0.028193
1.343333	0.1	-0.020444
1.345000	0.1	-0.015318
1.346667	0.1	-0.014544
1.348333	0.1	-0.017762
1.350000	0.1	-0.023246
1.351667	0.1	-0.029147
1.353333	0.1	-0.034094
1.355000	0.1	-0.037551
1.356667	0.1	-0.039756
1.358333	0.1	-0.040889
1.360000	0.1	-0.041664
1.361667	0.1	-0.043750
1.363333	0.1	-0.048280
1.365000	0.1	-0.054359
1.366667	0.1	-0.059724
1.368333	0.1	-0.063658
1.370000	0.1	-0.066876
1.371667	0.1	-0.069499
1.373333	0.1	-0.071228
1.375000	0.1	-0.071824
1.376667	0.1	-0.071049
1.378333	0.1	-0.069380
1.380000	0.1	-0.067949
1.381667	0.1	-0.068009
1.383333	0.1	-0.069380
1.385000	0.1	-0.070453
1.386667	0.1	-0.070274
1.388333	0.1	-0.069141
1.390000	0.1	-0.067532
1.391667	0.1	-0.065684
1.393333	0.1	-0.063777
1.395000	0.1	-0.061750
1.396667	0.1	-0.058353
1.398333	0.1	-0.052810
1.400000	0.1	-0.046074
1.401667	0.1	-0.040233
1.403333	0.1	-0.036597
1.405000	0.1	-0.034392
1.406667	0.1	-0.031173
1.408333	0.1	-0.025034
1.410000	0.1	-0.015974
1.411667	0.1	-0.004709
1.413333	0.1	0.009298
1.415000	0.1	0.027597
1.416667	0.1	0.050426
1.418333	0.1	0.075281
1.420000	0.1	0.099719
1.421667	0.1	0.123084
1.423333	0.1	0.147104
1.425000	0.1	0.174522
1.426667	0.1	0.206947
1.428333	0.1	0.243545
1.430000	0.1	0.282526
1.431667	0.1	0.322521
1.433333	0.1	0.362396
1.435000	0.1	0.401557
1.436667	0.1	0.440717
1.438333	0.1	0.481367
1.440000	0.1	0.524700
1.441667	0.1	0.570834
1.443333	0.1	0.619292
1.445000	0.1	0.670135
1.446667	0.1	0.722408
1.448333	0.1	0.774682
1.450000	0.1	0.827134
1.451667	0.1	0.881434
1.453333	0.1	0.938177
1.455000	0.1	0.995934
1.456667	0.1	1.052082
1.458333	0.1	1.104891
1.460000	0.1	1.154602
1.461667	0.1	1.202941
1.463333	0.1	1.251638
1.465000	0.1	1.301706
1.466667	0.1	1.353443
1.468333	0.1	1.406252
1.470000	0.1	1.458883
1.471667	0.1	1.510322
1.473333	0.1	1.560986
1.475000	0.1	1.611948
1.476667	0.1	1.663208
1.478333	0.1	1.713932
1.480000	0.1	1.763761
1.481667	0.1	1.813650
1.483333	0.1	1.865566
1.485000	0.1	1.921296
1.486667	0.1	1.980066
1.488333	0.1	2.038419
1.490000	0.1	2.091646
1.491667	0.1	2.137602
1.493333	0.1	2.178550
1.495000	0.1	2.219379
1.496667	0.1	2.264500
1.498333	0.1	2.314747
1.500000	0.1	2.366424
1.501667	0.1	2.414644
1.503333	0.1	2.458930
1.505000	0.1	2.503216
1.506667	0.1	2.551317
1.508333	0.1	2.604067
1.510000	0.1	2.659261
1.511667	0.1	2.713800
1.513333	0.1	2.766192
1.515000	0.1	2.817094
1.516667	0.1	2.866805
1.518333	0.1	2.914667
1.520000	0.1	2.959669
1.521667	0.1	3.002644
1.523333	0.1	3.045857
1.525000	0.1	3.092528
1.526667	0.1	3.144264
1.528333	0.1	3.199578
1.530000	0.1	3.254771
1.531667	0.1	3.306627
1.533333	0.1	3.355324
1.535000	0.1	3.403962
1.536667	0.1	3.455639
1.538333	0.1	3.510297
1.540000	0.1	3.565431
1.541667	0.1	3.618956
1.543333	0.1	3.670633
1.545000	0.1	3.720284
1.546667	0.1	3.767312
1.548333	0.1	3.811658
1.550000	0.1	3.854871
1.551667	0.1	3.899038
1.553333	0.1	3.945530
1.555000	0.1	3.995061
1.556667	0.1	4.047394
1.558333	0.1	4.100740
1.560000	0.1	4.154444
1.561667	0.1	4.209817
1.563333	0.1	4.268468
1.565000	0.1	4.330814
1.566667	0.1	4.396558
1.568333	0.1	4.466176
1.570000	0.1	4.540861
1.571667	0.1	4.621804
1.573333	0.1	4.710377
1.575000	0.1	4.808545
1.576667	0.1	4.917920
1.578333	0.1	5.038798
1.580000	0.1	5.171299
1.581667	0.1	5.314827
1.583333	0.1	5.467475
1.585000	0.1	5.626500
1.586667	0.1	5.790711
1.588333	0.1	5.961597
1.590000	0.1	6.142855
1.591667	0.1	6.338895
1.593333	0.1	6.554127
1.595000	0.1	6.790817
1.596667	0.1	7.047654
1.598333	0.1	7.320583
1.600000	0.1	7.604242
1.601667	0.1	7.894040
1.603333	0.1	8.186400
1.605000	0.1	8.479119
1.606667	0.1	8.771182
1.608333	0.1	9.063304
1.610000	0.1	9.355963
1.611667	0.1	9.647370
1.613333	0.1	9.931863
1.615000	0.1	10.199965
1.616667	0.1	10.438800
1.618333	0.1	10.633827
1.620000	0.1	10.771573
1.621667	0.1	10.841788
1.623333	0.1	10.838211
1.625000	0.1	10.759116
1.626667	0.1	10.607243
1.628333	0.1	10.389865
1.630000	0.1	10.117055
1.631667	0.1	9.800554
1.633333	0.1	9.453536
1.635000	0.1	9.090305
1.636667	0.1	8.724809
1.638333	0.1	8.368969
1.640000	0.1	8.030773
1.641667	0.1	7.715226
1.643333	0.1	7.425845
1.645000	0.1	7.167161
1.646667	0.1	6.943763
1.648333	0.1	6.757260
1.650000	0.1	6.605208
1.651667	0.1	6.484032
1.653333	0.1	6.391049
1.655000	0.1	6.323338
1.656667	0.1	6.276966
1.658333	0.1	6.247998
1.660000	0.1	6.233275
1.661667	0.1	6.230533
1.663333	0.1	6.237686
1.665000	0.1	6.251395
1.666667	0.1	6.267250
1.668333	0.1	6.280601
1.670000	0.1	6.288708
1.671667	0.1	6.291330
1.673333	0.1	6.288946
1.675000	0.1	6.281257
1.676667	0.1	6.266475
1.678333	0.1	6.242931
1.680000	0.1	6.211341
1.681667	0.1	6.174326
1.683333	0.1	6.134272
1.685000	0.1	6.091714
1.686667	0.1	6.045819
1.688333	0.1	5.996585
1.690000	0.1	5.943835
1.691667	0.1	5.887092
1.693333	0.1	5.826295
1.695000	0.1	5.762875
1.696667	0.1	5.698979
1.698333	0.1	5.636573
1.700000	0.1	5.576551
1.701667	0.1	5.518973
1.703333	0.1	5.463064
1.705000	0.1	5.407811
1.706667	0.1	5.352855
1.708333	0.1	5.299092
1.710000	0.1	5.247832
1.711667	0.1	5.199552
1.713333	0.1	5.153179
1.715000	0.1	5.106926
1.716667	0.1	5.059243
1.718333	0.1	5.010546
1.720000	0.1	4.962921
1.721667	0.1	4.919052
1.723333	0.1	4.880369
1.725000	0.1	4.845739
1.726667	0.1	4.812062
1.728333	0.1	4.777372
1.730000	0.1	4.742146
1.731667	0.1	4.708588
1.733333	0.1	4.678190
1.735000	0.1	4.650474
1.736667	0.1	4.623533
1.738333	0.1	4.596293
1.740000	0.1	4.569173
1.741667	0.1	4.543543
1.743333	0.1	4.520536
1.745000	0.1	4.501462
1.746667	0.1	4.487157
1.748333	0.1	4.477442
1.750000	0.1	4.470110
1.751667	0.1	4.461944
1.753333	0.1	4.450619
1.755000	0.1	4.435540
1.756667	0.1	4.416883
1.758333	0.1	4.395664
1.760000	0.1	4.374564
1.761667	0.1	4.356623
1.763333	0.1	4.343212
1.765000	0.1	4.333496
1.766667	0.1	4.324436
1.768333	0.1	4.313112
1.770000	0.1	4.298508
1.771667	0.1	4.282236
1.773333	0.1	4.266918
1.775000	0.1	4.253686
1.776667	0.1	4.241824
1.778333	0.1	4.230440
1.780000	0.1	4.219890
1.781667	0.1	4.210830
1.783333	0.1	4.202187
1.785000	0.1	4.191876
1.786667	0.1	4.179895
1.788333	0.1	4.167617
1.790000	0.1	4.156530
1.791667	0.1	4.147351
1.793333	0.1	4.139483
1.795000	0.1	4.131198
1.796667	0.1	4.121304
1.798333	0.1	4.110217
1.800000	0.1	4.099369
1.801667	0.1	4.090190
1.803333	0.1	4.082859
1.805000	0.1	4.075349
1.806667	0.1	4.064858
1.808333	0.1	4.050553
1.810000	0.1	4.034698
1.811667	0.1	4.020334
1.813333	0.1	4.008591
1.815000	0.1	3.998697
1.816667	0.1	3.989816
1.818333	0.1	3.981531
1.820000	0.1	3.972948
1.821667	0.1	3.962457
1.823333	0.1	3.949225
1.825000	0.1	3.933668
1.826667	0.1	3.917754
1.828333	0.1	3.903330
1.830000	0.1	3.890276
1.831667	0.1	3.876329
1.833333	0.1	3.859163
1.835000	0.1	3.839135
1.836667	0.1	3.818751
1.838333	0.1	3.800988
1.840000	0.1	3.787637
1.841667	0.1	3.778041
1.843333	0.1	3.769934
1.845000	0.1	3.762245
1.846667	0.1	3.755689
1.848333	0.1	3.750801
1.850000	0.1	3.746510
1.851667	0.1	3.741265
1.853333	0.1	3.734291
1.855000	0.1	3.726065
1.856667	0.1	3.717423
1.858333	0.1	3.708899
1.860000	0.1	3.700137
1.861667	0.1	3.690124
1.863333	0.1	3.678382
1.865000	0.1	3.665388
1.866667	0.1	3.652513
1.868333	0.1	3.640831
1.870000	0.1	3.629267
1.871667	0.1	3.614724
1.873333	0.1	3.594816
1.875000	0.1	3.570140
1.876667	0.1	3.543258
1.878333	0.1	3.517390
1.880000	0.1	3.495097
1.881667	0.1	3.476680
1.883333	0.1	3.460765
1.885000	0.1	3.445804
1.886667	0.1	3.431142
1.888333	0.1	3.416598
1.890000	0.1	3.401399
1.891667	0.1	3.383637
1.893333	0.1	3.361643
1.895000	0.1	3.335715
1.896667	0.1	3.307700
1.898333	0.1	3.280223
1.900000	0.1	3.254354
1.901667	0.1	3.229797
1.903333	0.1	3.205896
1.905000	0.1	3.182709
1.906667	0.1	3.159344
1.908333	0.1	3.133416
1.910000	0.1	3.104329
1.911667	0.1	3.075004
1.913333	0.1	3.048897
1.915000	0.1	3.026962
1.916667	0.1	3.007710
1.918333	0.1	2.988398
1.920000	0.1	2.967596
1.921667	0.1	2.945304
1.923333	0.1	2.922297
1.925000	0.1	2.898812
1.926667	0.1	2.874375
1.928333	0.1	2.849102
1.930000	0.1	2.824962
1.931667	0.1	2.805293
1.933333	0.1	2.792120
1.935000	0.1	2.784133
1.936667	0.1	2.776861
1.938333	0.1	2.766609
1.940000	0.1	2.753139
1.941667	0.1	2.738118
1.943333	0.1	2.722442
1.945000	0.1	2.705991
1.946667	0.1	2.688706
1.948333	0.1	2.670348
1.950000	0.1	2.650619
1.951667	0.1	2.629399
1.953333	0.1	2.607644
1.955000	0.1	2.587438
1.956667	0.1	2.570093
1.958333	0.1	2.555549
1.960000	0.1	2.542496
1.961667	0.1	2.529442
1.963333	0.1	2.516210
1.965000	0.1	2.504289
1.966667	0.1	2.495051
1.968333	0.1	2.488017
1.970000	0.1	2.481461
1.971667	0.1	2.473533
1.973333	0.1	2.462924
1.975000	0.1	2.449215
1.976667	0.1	2.433181
1.978333	0.1	2.416492
1.980000	0.1	2.400339
1.981667	0.1	2.384603
1.983333	0.1	2.368927
1.985000	0.1	2.353847
1.986667	0.1	2.339482
1.988333	0.1	2.325356
1.990000	0.1	2.311647
1.991667	0.1	2.300024
1.993333	0.1	2.291799
1.995000	0.1	2.286315
1.996667	0.1	2.281606
1.998333	0.1	2.275705
2.000000	0.1	2.268016
2.001667	0.1	2.259255
2.003333	0.1	2.250433
2.005000	0.1	2.242386
2.006667	0.1	2.235472
2.008333	0.1	2.228916
2.010000	0.1	2.221525
2.011667	0.1	2.212882
2.013333	0.1	2.203643
2.015000	0.1	2.193809
2.016667	0.1	2.182603
2.018333	0.1	2.170682
2.020000	0.1	2.160847
2.021667	0.1	2.155841
2.023333	0.1	2.155244
2.025000	0.1	2.155900
2.026667	0.1	2.154887
2.028333	0.1	2.151430
2.030000	0.1	2.146065
2.031667	0.1	2.139986
2.033333	0.1	2.133966
2.035000	0.1	2.127767
2.036667	0.1	2.121508
2.038333	0.1	2.115905
2.040000	0.1	2.110601
2.041667	0.1	2.104402
2.043333	0.1	2.097428
2.045000	0.1	2.090693
2.046667	0.1	2.085030
2.048333	0.1	2.080321
2.050000	0.1	2.076388
2.051667	0.1	2.072930
2.053333	0.1	2.069056
2.055000	0.1	2.063930
2.056667	0.1	2.057374
2.058333	0.1	2.050519
2.060000	0.1	2.044737
2.061667	0.1	2.040744
2.063333	0.1	2.037525
2.065000	0.1	2.033889
2.066667	0.1	2.029002
2.068333	0.1	2.022147
2.070000	0.1	2.012968
2.071667	0.1	2.002835
2.073333	0.1	1.994133
2.075000	0.1	1.987219
2.076667	0.1	1.980066
2.078333	0.1	1.970351
2.080000	0.1	1.958728
2.081667	0.1	1.947820
2.083333	0.1	1.939476
2.085000	0.1	1.933098
2.086667	0.1	1.926839
2.088333	0.1	1.919329
2.090000	0.1	1.910210
2.091667	0.1	1.899779
2.093333	0.1	1.888692
2.095000	0.1	1.876772
2.096667	0.1	1.864076
2.098333	0.1	1.851559
2.100000	0.1	1.840949
2.101667	0.1	1.832962
2.103333	0.1	1.827002
2.105000	0.1	1.821935
2.106667	0.1	1.816630
2.108333	0.1	1.809597
2.110000	0.1	1.800418
2.111667	0.1	1.790166
2.113333	0.1	1.780987
2.115000	0.1	1.773715
2.116667	0.1	1.767337
2.118333	0.1	1.760662
2.120000	0.1	1.752973
2.121667	0.1	1.743913
2.123333	0.1	1.733065
2.125000	0.1	1.720905
2.126667	0.1	1.709402
2.128333	0.1	1.700401
2.130000	0.1	1.693189
2.131667	0.1	1.685202
2.133333	0.1	1.675487
2.135000	0.1	1.664996
2.136667	0.1	1.654923
2.138333	0.1	1.645744
2.140000	0.1	1.637995
2.141667	0.1	1.632094
2.143333	0.1	1.627803
2.145000	0.1	1.622558
2.146667	0.1	1.613677
2.148333	0.1	1.601160
2.150000	0.1	1.587749
2.151667	0.1	1.575410
2.153333	0.1	1.564920
2.155000	0.1	1.556456
2.156667	0.1	1.550138
2.158333	0.1	1.544893
2.160000	0.1	1.539111
2.161667	0.1	1.531839
2.163333	0.1	1.523018
2.165000	0.1	1.513600
2.166667	0.1	1.504779
2.168333	0.1	1.496732
2.170000	0.1	1.489639
2.171667	0.1	1.483739
2.173333	0.1	1.477957
2.175000	0.1	1.471043
2.176667	0.1	1.463473
2.178333	0.1	1.456380
2.180000	0.1	1.449704
2.181667	0.1	1.441836
2.183333	0.1	1.430810
2.185000	0.1	1.415789
2.186667	0.1	1.398802
2.188333	0.1	1.384258
2.190000	0.1	1.375735
2.191667	0.1	1.373649
2.193333	0.1	1.375318
2.195000	0.1	1.377463
2.196667	0.1	1.377821
2.198333	0.1	1.375556
2.200000	0.1	1.370907
2.201667	0.1	1.364768
2.203333	0.1	1.357794
2.205000	0.1	1.350641
2.206667	0.1	1.343966
2.208333	0.1	1.337707
2.210000	0.1	1.330614
2.211667	0.1	1.321912
2.213333	0.1	1.312673
2.215000	0.1	1.304627
2.216667	0.1	1.297355
2.218333	0.1	1.289010
2.220000	0.1	1.278460
2.221667	0.1	1.266956
2.223333	0.1	1.256645
2.225000	0.1	1.248658
2.226667	0.1	1.242697
2.228333	0.1	1.237750
2.230000	0.1	1.233399
2.231667	0.1	1.229405
2.233333	0.1	1.225293
2.235000	0.1	1.221776
2.236667	0.1	1.220107
2.238333	0.1	1.220524
2.240000	0.1	1.221716
2.241667	0.1	1.221478
2.243333	0.1	1.217425
2.245000	0.1	1.208127
2.246667	0.1	1.194775
2.248333	0.1	1.181185
2.250000	0.1	1.170874
2.251667	0.1	1.164615
2.253333	0.1	1.160860
2.255000	0.1	1.157701
2.256667	0.1	1.153529
2.258333	0.1	1.147926
2.260000	0.1	1.141489
2.261667	0.1	1.136422
2.263333	0.1	1.134753
2.265000	0.1	1.136482
2.266667	0.1	1.139045
2.268333	0.1	1.139879
2.270000	0.1	1.137912
2.271667	0.1	1.133442
2.273333	0.1	1.127005
2.275000	0.1	1.118898
2.276667	0.1	1.109839
2.278333	0.1	1.101196
2.280000	0.1	1.094461
2.281667	0.1	1.090527
2.283333	0.1	1.089692
2.285000	0.1	1.091123
2.286667	0.1	1.093090
2.288333	0.1	1.093328
2.290000	0.1	1.090109
2.291667	0.1	1.084089
2.293333	0.1	1.078904
2.295000	0.1	1.077950
2.296667	0.1	1.080811
2.298333	0.1	1.084566
2.300000	0.1	1.087070
2.301667	0.1	1.087368
2.303333	0.1	1.085997
2.305000	0.1	1.084209
2.306667	0.1	1.082838
2.308333	0.1	1.082242
2.310000	0.1	1.083434
2.311667	0.1	1.086593
2.313333	0.1	1.090169
2.315000	0.1	1.091600
2.316667	0.1	1.089692
2.318333	0.1	1.085639
2.320000	0.1	1.081586
2.321667	0.1	1.078188
2.323333	0.1	1.074910
2.325000	0.1	1.071751
2.326667	0.1	1.070082
2.328333	0.1	1.071334
2.330000	0.1	1.075685
2.331667	0.1	1.082063
2.333333	0.1	1.088381
2.335000	0.1	1.092732
2.336667	0.1	1.094699
2.338333	0.1	1.095355
2.340000	0.1	1.096010
2.341667	0.1	1.096726
2.343333	0.1	1.097083
2.345000	0.1	1.096904
2.346667	0.1	1.096189
2.348333	0.1	1.095593
2.350000	0.1	1.096249
2.351667	0.1	1.098752
2.353333	0.1	1.101911
2.355000	0.1	1.103342
2.356667	0.1	1.101554
2.358333	0.1	1.097798
2.360000	0.1	1.095653
2.361667	0.1	1.097560
2.363333	0.1	1.103103
2.365000	0.1	1.109660
2.366667	0.1	1.114786
2.368333	0.1	1.116991
2.370000	0.1	1.115680
2.371667	0.1	1.111567
2.373333	0.1	1.106143
2.375000	0.1	1.100898
2.376667	0.1	1.096249
2.378333	0.1	1.092315
2.380000	0.1	1.089573
2.381667	0.1	1.088619
2.383333	0.1	1.089215
2.385000	0.1	1.089215
2.386667	0.1	1.086116
2.388333	0.1	1.079083
2.390000	0.1	1.069665
2.391667	0.1	1.060247
2.393333	0.1	1.053333
2.395000	0.1	1.050234
2.396667	0.1	1.049578
2.398333	0.1	1.047909
2.400000	0.1	1.043320
2.401667	0.1	1.037896
2.403333	0.1	1.034260
2.405000	0.1	1.032651
2.406667	0.1	1.031399
2.408333	0.1	1.029611
2.410000	0.1	1.027286
2.411667	0.1	1.024664
2.413333	0.1	1.021445
2.415000	0.1	1.017690
2.416667	0.1	1.013875
2.418333	0.1	1.010120
2.420000	0.1	1.006723
2.421667	0.1	1.004040
2.423333	0.1	1.001895
2.425000	0.1	0.999272
2.426667	0.1	0.994921
2.428333	0.1	0.988662
2.430000	0.1	0.981271
2.431667	0.1	0.973880
2.433333	0.1	0.968158
2.435000	0.1	0.966013
2.436667	0.1	0.968158
2.438333	0.1	0.972211
2.440000	0.1	0.974059
2.441667	0.1	0.971019
2.443333	0.1	0.963688
2.445000	0.1	0.954628
2.446667	0.1	0.947058
2.448333	0.1	0.942230
2.450000	0.1	0.939548
2.451667	0.1	0.938296
2.453333	0.1	0.938237
2.455000	0.1	0.938714
2.456667	0.1	0.939250
2.458333	0.1	0.939608
2.460000	0.1	0.939250
2.461667	0.1	0.937343
2.463333	0.1	0.933409
2.465000	0.1	0.927568
2.466667	0.1	0.921488
2.468333	0.1	0.917435
2.470000	0.1	0.915647
2.471667	0.1	0.913680
2.473333	0.1	0.909329
2.475000	0.1	0.902891
2.476667	0.1	0.896871
2.478333	0.1	0.893593
2.480000	0.1	0.893831
2.481667	0.1	0.896454
2.483333	0.1	0.898719
2.485000	0.1	0.897229
2.486667	0.1	0.890195
2.488333	0.1	0.879288
2.490000	0.1	0.868559
2.491667	0.1	0.861168
2.493333	0.1	0.857055
2.495000	0.1	0.854135
2.496667	0.1	0.851750
2.498333	0.1	0.850797
2.500000	0.1	0.851572
2.501667	0.1	0.852168
2.503333	0.1	0.850558
2.505000	0.1	0.846982
2.506667	0.1	0.843287
2.508333	0.1	0.840724
2.510000	0.1	0.839353
2.511667	0.1	0.839055
2.513333	0.1	0.840306
2.515000	0.1	0.842273
2.516667	0.1	0.842392
2.518333	0.1	0.839174
2.520000	0.1	0.834048
2.521667	0.1	0.829458
2.523333	0.1	0.827134
2.525000	0.1	0.827253
2.526667	0.1	0.828624
2.528333	0.1	0.829458
2.530000	0.1	0.828922
2.531667	0.1	0.826895
2.533333	0.1	0.823498
2.535000	0.1	0.818193
2.536667	0.1	0.811815
2.538333	0.1	0.806809
2.540000	0.1	0.804722
2.541667	0.1	0.804424
2.543333	0.1	0.803411
2.545000	0.1	0.800312
2.546667	0.1	0.795603
2.548333	0.1	0.791729
2.550000	0.1	0.790954
2.551667	0.1	0.792980
2.553333	0.1	0.795424
2.555000	0.1	0.796914
2.556667	0.1	0.797451
2.558333	0.1	0.797331
2.560000	0.1	0.796437
2.561667	0.1	0.794590
2.563333	0.1	0.791788
2.565000	0.1	0.787914
2.566667	0.1	0.783384
2.568333	0.1	0.780225
2.570000	0.1	0.779986
2.571667	0.1	0.781655
2.573333	0.1	0.782073
2.575000	0.1	0.779271
2.576667	0.1	0.773668
2.578333	0.1	0.766993
2.580000	0.1	0.760973
2.581667	0.1	0.756919
2.583333	0.1	0.755072
2.585000	0.1	0.755012
2.586667	0.1	0.756025
2.588333	0.1	0.757217
2.590000	0.1	0.757694
2.591667	0.1	0.756621
2.593333	0.1	0.753880
2.595000	0.1	0.750661
2.596667	0.1	0.749230
2.598333	0.1	0.750661
2.600000	0.1	0.753462
2.601667	0.1	0.754535
2.603333	0.1	0.751913
2.605000	0.1	0.745535
2.606667	0.1	0.737548
2.608333	0.1	0.731349
2.610000	0.1	0.729561
2.611667	0.1	0.731885
2.613333	0.1	0.736058
2.615000	0.1	0.739813
2.616667	0.1	0.741720
2.618333	0.1	0.741720
2.620000	0.1	0.740767
2.621667	0.1	0.739574
2.623333	0.1	0.737846
2.625000	0.1	0.735343
2.626667	0.1	0.732660
2.628333	0.1	0.730276
2.630000	0.1	0.726879
2.631667	0.1	0.722230
2.633333	0.1	0.718176
2.635000	0.1	0.715733
2.636667	0.1	0.714123
2.638333	0.1	0.712156
2.640000	0.1	0.709117
2.641667	0.1	0.705063
2.643333	0.1	0.701487
2.645000	0.1	0.700414
2.646667	0.1	0.702381
2.648333	0.1	0.706077
2.650000	0.1	0.708938
2.651667	0.1	0.708759
2.653333	0.1	0.706494
2.655000	0.1	0.704408
2.656667	0.1	0.703454
2.658333	0.1	0.702798
2.660000	0.1	0.701189
2.661667	0.1	0.698865
2.663333	0.1	0.697434
2.665000	0.1	0.697792
2.666667	0.1	0.698686
2.668333	0.1	0.698626
2.670000	0.1	0.696719
2.671667	0.1	0.692368
2.673333	0.1	0.686169
2.675000	0.1	0.679433
2.676667	0.1	0.672996
2.678333	0.1	0.668168
2.680000	0.1	0.666857
2.681667	0.1	0.669301
2.683333	0.1	0.673115
2.685000	0.1	0.675142
2.686667	0.1	0.673831
2.688333	0.1	0.669122
2.690000	0.1	0.661969
2.691667	0.1	0.654280
2.693333	0.1	0.649273
2.695000	0.1	0.649512
2.696667	0.1	0.654221
2.698333	0.1	0.659168
2.700000	0.1	0.660896
2.701667	0.1	0.659406
2.703333	0.1	0.657201
2.705000	0.1	0.657380
2.706667	0.1	0.661075
2.708333	0.1	0.667274
2.710000	0.1	0.673771
2.711667	0.1	0.678420
2.713333	0.1	0.680685
2.715000	0.1	0.681102
2.716667	0.1	0.680089
2.718333	0.1	0.677168
2.720000	0.1	0.671804
2.721667	0.1	0.664175
2.723333	0.1	0.654817
2.725000	0.1	0.645816
2.726667	0.1	0.640512
2.728333	0.1	0.640094
2.730000	0.1	0.642419
2.731667	0.1	0.644624
2.733333	0.1	0.645101
2.735000	0.1	0.644088
2.736667	0.1	0.641942
2.738333	0.1	0.639200
2.740000	0.1	0.636756
2.741667	0.1	0.635326
2.743333	0.1	0.634670
2.745000	0.1	0.633836
2.746667	0.1	0.633240
2.748333	0.1	0.634551
2.750000	0.1	0.638366
2.751667	0.1	0.642359
2.753333	0.1	0.644267
2.755000	0.1	0.644267
2.756667	0.1	0.643730
2.758333	0.1	0.644028
2.760000	0.1	0.645936
2.761667	0.1	0.649571
2.763333	0.1	0.654042
2.765000	0.1	0.657260
2.766667	0.1	0.657141
2.768333	0.1	0.653684
2.770000	0.1	0.648737
2.771667	0.1	0.644445
2.773333	0.1	0.641584
2.775000	0.1	0.639558
2.776667	0.1	0.637472
2.778333	0.1	0.634849
2.780000	0.1	0.631511
2.781667	0.1	0.628471
2.783333	0.1	0.626564
2.785000	0.1	0.625849
2.786667	0.1	0.626028
2.788333	0.1	0.627160
2.790000	0.1	0.628769
2.791667	0.1	0.630021
2.793333	0.1	0.629365
2.795000	0.1	0.626206
2.796667	0.1	0.621796
2.798333	0.1	0.618100
2.800000	0.1	0.616312
2.801667	0.1	0.617147
2.803333	0.1	0.621378
2.805000	0.1	0.628054
2.806667	0.1	0.634849
2.808333	0.1	0.639737
2.810000	0.1	0.641167
2.811667	0.1	0.637949
2.813333	0.1	0.630796
2.815000	0.1	0.621736
2.816667	0.1	0.613511
2.818333	0.1	0.608563
2.820000	0.1	0.608146
2.821667	0.1	0.611365
2.823333	0.1	0.616014
2.825000	0.1	0.619710
2.826667	0.1	0.620902
2.828333	0.1	0.619710
2.830000	0.1	0.618100
2.831667	0.1	0.618637
2.833333	0.1	0.622213
2.835000	0.1	0.627399
2.836667	0.1	0.632465
2.838333	0.1	0.636458
2.840000	0.1	0.638187
2.841667	0.1	0.636756
2.843333	0.1	0.632703
2.845000	0.1	0.627935
2.846667	0.1	0.624418
2.848333	0.1	0.623405
2.850000	0.1	0.625730
2.851667	0.1	0.631154
2.853333	0.1	0.637591
2.855000	0.1	0.642657
2.856667	0.1	0.645042
2.858333	0.1	0.644565
2.860000	0.1	0.642538
2.861667	0.1	0.640452
2.863333	0.1	0.639021
2.865000	0.1	0.638425
2.866667	0.1	0.638545
2.868333	0.1	0.639200
2.870000	0.1	0.639975
2.871667	0.1	0.641346
2.873333	0.1	0.644445
2.875000	0.1	0.649989
2.876667	0.1	0.656605
2.878333	0.1	0.661731
2.880000	0.1	0.664532
2.881667	0.1	0.665009
2.883333	0.1	0.662863
2.885000	0.1	0.658155
2.886667	0.1	0.653088
2.888333	0.1	0.649810
2.890000	0.1	0.648737
2.891667	0.1	0.649035
2.893333	0.1	0.649810
2.895000	0.1	0.649929
2.896667	0.1	0.648618
2.898333	0.1	0.645816
2.900000	0.1	0.642002
2.901667	0.1	0.638783
2.903333	0.1	0.638306
2.905000	0.1	0.640333
2.906667	0.1	0.642657
2.908333	0.1	0.643969
2.910000	0.1	0.645161
2.911667	0.1	0.647426
2.913333	0.1	0.650942
2.915000	0.1	0.654697
2.916667	0.1	0.657260
2.918333	0.1	0.658393
2.920000	0.1	0.659168
2.921667	0.1	0.659943
2.923333	0.1	0.660002
2.925000	0.1	0.658810
2.926667	0.1	0.656605
2.928333	0.1	0.653803
2.930000	0.1	0.651419
2.931667	0.1	0.650346
2.933333	0.1	0.650883
2.935000	0.1	0.652731
2.936667	0.1	0.655353
2.938333	0.1	0.657678
2.940000	0.1	0.658631
2.941667	0.1	0.657976
2.943333	0.1	0.655770
2.945000	0.1	0.652373
2.946667	0.1	0.647903
2.948333	0.1	0.642419
2.950000	0.1	0.636280
2.951667	0.1	0.630617
2.953333	0.1	0.626624
2.955000	0.1	0.624716
2.956667	0.1	0.624478
2.958333	0.1	0.626028
2.960000	0.1	0.629723
2.961667	0.1	0.634253
2.963333	0.1	0.637114
2.965000	0.1	0.636995
2.966667	0.1	0.634909
2.968333	0.1	0.632465
2.970000	0.1	0.629604
2.971667	0.1	0.625670
2.973333	0.1	0.621676
2.975000	0.1	0.619888
2.976667	0.1	0.621796
2.978333	0.1	0.627041
2.980000	0.1	0.633955
2.981667	0.1	0.639975
2.983333	0.1	0.642300
2.985000	0.1	0.640392
2.986667	0.1	0.636399
2.988333	0.1	0.633597
2.990000	0.1	0.633478
2.991667	0.1	0.635564
2.993333	0.1	0.638247
2.995000	0.1	0.640035
2.996667	0.1	0.640214
2.998333	0.1	0.639260
3.000000	0.1	0.638723
3.001667	0.1	0.639439
3.003333	0.1	0.640750
3.005000	0.1	0.640333
3.006667	0.1	0.635922
3.008333	0.1	0.627577
3.010000	0.1	0.618339
3.011667	0.1	0.612557
3.013333	0.1	0.612557
3.015000	0.1	0.616729
3.016667	0.1	0.621140
3.018333	0.1	0.622392
3.020000	0.1	0.620127
3.021667	0.1	0.616372
3.023333	0.1	0.613928
3.025000	0.1	0.615656
3.026667	0.1	0.622392
3.028333	0.1	0.632107
3.030000	0.1	0.639737
3.031667	0.1	0.640273
3.033333	0.1	0.632167
3.035000	0.1	0.618577
3.036667	0.1	0.605643
3.038333	0.1	0.599206
3.040000	0.1	0.600994
3.041667	0.1	0.607610
3.043333	0.1	0.613451
3.045000	0.1	0.614524
3.046667	0.1	0.609994
3.048333	0.1	0.601709
3.050000	0.1	0.593305
3.051667	0.1	0.588238
3.053333	0.1	0.587881
3.055000	0.1	0.590861
3.056667	0.1	0.594497
3.058333	0.1	0.597000
3.060000	0.1	0.598490
3.061667	0.1	0.599563
3.063333	0.1	0.600398
3.065000	0.1	0.601411
3.066667	0.1	0.603139
3.068333	0.1	0.605226
3.070000	0.1	0.606895
3.071667	0.1	0.607073
3.073333	0.1	0.605047
3.075000	0.1	0.601828
3.076667	0.1	0.599861
3.078333	0.1	0.600517
3.080000	0.1	0.602186
3.081667	0.1	0.602067
3.083333	0.1	0.599742
3.085000	0.1	0.597239
3.086667	0.1	0.596404
3.088333	0.1	0.596762
3.090000	0.1	0.596643
3.091667	0.1	0.595093
3.093333	0.1	0.593126
3.095000	0.1	0.592709
3.096667	0.1	0.594199
3.098333	0.1	0.595808
3.100000	0.1	0.595152
3.101667	0.1	0.591159
3.103333	0.1	0.584543
3.105000	0.1	0.577092
3.106667	0.1	0.571191
3.108333	0.1	0.568569
3.110000	0.1	0.569224
3.111667	0.1	0.572264
3.113333	0.1	0.577033
3.115000	0.1	0.582576
3.116667	0.1	0.587285
3.118333	0.1	0.589013
3.120000	0.1	0.586987
3.121667	0.1	0.582755
3.123333	0.1	0.579000
3.125000	0.1	0.577390
3.126667	0.1	0.577927
3.128333	0.1	0.579298
3.130000	0.1	0.579655
3.131667	0.1	0.577569
3.133333	0.1	0.572741
3.135000	0.1	0.565767
3.136667	0.1	0.558257
3.138333	0.1	0.552595
3.140000	0.1	0.550687
3.141667	0.1	0.551820
3.143333	0.1	0.552714
3.145000	0.1	0.550687
3.146667	0.1	0.545859
3.148333	0.1	0.540793
3.150000	0.1	0.538766
3.151667	0.1	0.540674
3.153333	0.1	0.544965
3.155000	0.1	0.549018
3.156667	0.1	0.550866
3.158333	0.1	0.549018
3.160000	0.1	0.543833
3.161667	0.1	0.537515
3.163333	0.1	0.532746
3.165000	0.1	0.530779
3.166667	0.1	0.531614
3.168333	0.1	0.534296
3.170000	0.1	0.537038
3.171667	0.1	0.538528
3.173333	0.1	0.537932
3.175000	0.1	0.535011
3.176667	0.1	0.530005
3.178333	0.1	0.523806
3.180000	0.1	0.517964
3.181667	0.1	0.513434
3.183333	0.1	0.510335
3.185000	0.1	0.508010
3.186667	0.1	0.505090
3.188333	0.1	0.501037
3.190000	0.1	0.497043
3.191667	0.1	0.495255
3.193333	0.1	0.497043
3.195000	0.1	0.500977
3.196667	0.1	0.503659
3.198333	0.1	0.502706
3.200000	0.1	0.497937
3.201667	0.1	0.491023
3.203333	0.1	0.484288
3.205000	0.1	0.479817
3.206667	0.1	0.478506
3.208333	0.1	0.479817
3.210000	0.1	0.482500
3.211667	0.1	0.484943
3.213333	0.1	0.486672
3.215000	0.1	0.488937
3.216667	0.1	0.492632
3.218333	0.1	0.496626
3.220000	0.1	0.498533
3.221667	0.1	0.496388
3.223333	0.1	0.490308
3.225000	0.1	0.482321
3.226667	0.1	0.474453
3.228333	0.1	0.467896
3.230000	0.1	0.463307
3.231667	0.1	0.460446
3.233333	0.1	0.458241
3.235000	0.1	0.455618
3.236667	0.1	0.452697
3.238333	0.1	0.449538
3.240000	0.1	0.445843
3.241667	0.1	0.442207
3.243333	0.1	0.439763
3.245000	0.1	0.439227
3.246667	0.1	0.440002
3.248333	0.1	0.441670
3.250000	0.1	0.444651
3.251667	0.1	0.449598
3.253333	0.1	0.454724
3.255000	0.1	0.456393
3.256667	0.1	0.452340
3.258333	0.1	0.443041
3.260000	0.1	0.430882
3.261667	0.1	0.419319
3.263333	0.1	0.411510
3.265000	0.1	0.408709
3.266667	0.1	0.409722
3.268333	0.1	0.412524
3.270000	0.1	0.415623
3.271667	0.1	0.417888
3.273333	0.1	0.417948
3.275000	0.1	0.414491
3.276667	0.1	0.407636
3.278333	0.1	0.399470
3.280000	0.1	0.393391
3.281667	0.1	0.391305
3.283333	0.1	0.393331
3.285000	0.1	0.397861
3.286667	0.1	0.402272
3.288333	0.1	0.403821
3.290000	0.1	0.401795
3.291667	0.1	0.398040
3.293333	0.1	0.394881
3.295000	0.1	0.392675
3.296667	0.1	0.390708
3.298333	0.1	0.388205
3.300000	0.1	0.384986
3.301667	0.1	0.381768
3.303333	0.1	0.379503
3.305000	0.1	0.378251
3.306667	0.1	0.376880
3.308333	0.1	0.374317
3.310000	0.1	0.370026
3.311667	0.1	0.364006
3.313333	0.1	0.357091
3.315000	0.1	0.351012
3.316667	0.1	0.347734
3.318333	0.1	0.347734
3.320000	0.1	0.350595
3.321667	0.1	0.355363
3.323333	0.1	0.360429
3.325000	0.1	0.362813
3.326667	0.1	0.360787
3.328333	0.1	0.355303
3.330000	0.1	0.349402
3.331667	0.1	0.345349
3.333333	0.1	0.343502
3.335000	0.1	0.342727
3.336667	0.1	0.341654
3.338333	0.1	0.340223
3.340000	0.1	0.339389
3.341667	0.1	0.340402
3.343333	0.1	0.343561
3.345000	0.1	0.347793
3.346667	0.1	0.350356
3.348333	0.1	0.349343
3.350000	0.1	0.345051
3.351667	0.1	0.339985
3.353333	0.1	0.336468
3.355000	0.1	0.334978
3.356667	0.1	0.334442
3.358333	0.1	0.333309
3.360000	0.1	0.330567
3.361667	0.1	0.326335
3.363333	0.1	0.322044
3.365000	0.1	0.319302
3.366667	0.1	0.318885
3.368333	0.1	0.319958
3.370000	0.1	0.320911
3.371667	0.1	0.319242
3.373333	0.1	0.312686
3.375000	0.1	0.301123
3.376667	0.1	0.288069
3.378333	0.1	0.278354
3.380000	0.1	0.274718
3.381667	0.1	0.276208
3.383333	0.1	0.280261
3.385000	0.1	0.284433
3.386667	0.1	0.286937
3.388333	0.1	0.286520
3.390000	0.1	0.283182
3.391667	0.1	0.278294
3.393333	0.1	0.273943
3.395000	0.1	0.271797
3.396667	0.1	0.272334
3.398333	0.1	0.274301
3.400000	0.1	0.275552
3.401667	0.1	0.275195
3.403333	0.1	0.274360
3.405000	0.1	0.275135
3.406667	0.1	0.278234
3.408333	0.1	0.282288
3.410000	0.1	0.285566
3.411667	0.1	0.287175
3.413333	0.1	0.286996
3.415000	0.1	0.284970
3.416667	0.1	0.281215
3.418333	0.1	0.276029
3.420000	0.1	0.270128
3.421667	0.1	0.265419
3.423333	0.1	0.263572
3.425000	0.1	0.264764
3.426667	0.1	0.267208
3.428333	0.1	0.269175
3.430000	0.1	0.270486
3.431667	0.1	0.271618
3.433333	0.1	0.272036
3.435000	0.1	0.271499
3.436667	0.1	0.270724
3.438333	0.1	0.270784
3.440000	0.1	0.271559
3.441667	0.1	0.272393
3.443333	0.1	0.272512
3.445000	0.1	0.272036
3.446667	0.1	0.272155
3.448333	0.1	0.274420
3.450000	0.1	0.279546
3.451667	0.1	0.287533
3.453333	0.1	0.297368
3.455000	0.1	0.306904
3.456667	0.1	0.313520
3.458333	0.1	0.316679
3.460000	0.1	0.318229
3.461667	0.1	0.320852
3.463333	0.1	0.325799
3.465000	0.1	0.332654
3.466667	0.1	0.339985
3.468333	0.1	0.346184
3.470000	0.1	0.350297
3.471667	0.1	0.352740
3.473333	0.1	0.354588
3.475000	0.1	0.356853
3.476667	0.1	0.360310
3.478333	0.1	0.365555
3.480000	0.1	0.371873
3.481667	0.1	0.376999
3.483333	0.1	0.379145
3.485000	0.1	0.378013
3.486667	0.1	0.375211
3.488333	0.1	0.373423
3.490000	0.1	0.374854
3.491667	0.1	0.379503
3.493333	0.1	0.384927
3.495000	0.1	0.388324
3.496667	0.1	0.388324
3.498333	0.1	0.386059
3.500000	0.1	0.383496
3.501667	0.1	0.381470
3.503333	0.1	0.379622
3.505000	0.1	0.377953
3.506667	0.1	0.376463
3.508333	0.1	0.374496
3.510000	0.1	0.371039
3.511667	0.1	0.365675
3.513333	0.1	0.359595
3.515000	0.1	0.355005
3.516667	0.1	0.353694
3.518333	0.1	0.355780
3.520000	0.1	0.358760
3.521667	0.1	0.358999
3.523333	0.1	0.353813
3.525000	0.1	0.343204
3.526667	0.1	0.330210
3.528333	0.1	0.318944
3.530000	0.1	0.311971
3.531667	0.1	0.309110
3.533333	0.1	0.307918
3.535000	0.1	0.305712
3.536667	0.1	0.300825
3.538333	0.1	0.293136
3.540000	0.1	0.283659
3.541667	0.1	0.274956
3.543333	0.1	0.270307
3.545000	0.1	0.270963
3.546667	0.1	0.274777
3.548333	0.1	0.277936
3.550000	0.1	0.277221
3.551667	0.1	0.271559
3.553333	0.1	0.263095
3.555000	0.1	0.256300
3.556667	0.1	0.254631
3.558333	0.1	0.257909
3.560000	0.1	0.262678
3.561667	0.1	0.264883
3.563333	0.1	0.262320
3.565000	0.1	0.255585
3.566667	0.1	0.247061
3.568333	0.1	0.239372
3.570000	0.1	0.233829
3.571667	0.1	0.231028
3.573333	0.1	0.230491
3.575000	0.1	0.230789
3.576667	0.1	0.230730
3.578333	0.1	0.230789
3.580000	0.1	0.231922
3.581667	0.1	0.233829
3.583333	0.1	0.235617
3.585000	0.1	0.236630
3.586667	0.1	0.236034
3.588333	0.1	0.232935
3.590000	0.1	0.228584
3.591667	0.1	0.225842
3.593333	0.1	0.226259
3.595000	0.1	0.228703
3.596667	0.1	0.230670
3.598333	0.1	0.230134
3.600000	0.1	0.227690
3.601667	0.1	0.225186
3.603333	0.1	0.224352
3.605000	0.1	0.226140
3.606667	0.1	0.229776
3.608333	0.1	0.233114
3.610000	0.1	0.234664
3.611667	0.1	0.235498
3.613333	0.1	0.237525
3.615000	0.1	0.240743
3.616667	0.1	0.243664
3.618333	0.1	0.245094
3.620000	0.1	0.244617
3.621667	0.1	0.242710
3.623333	0.1	0.239611
3.625000	0.1	0.235379
3.626667	0.1	0.230432
3.628333	0.1	0.226140
3.630000	0.1	0.223696
3.631667	0.1	0.223398
3.633333	0.1	0.223875
3.635000	0.1	0.223339
3.636667	0.1	0.221193
3.638333	0.1	0.218809
3.640000	0.1	0.217974
3.641667	0.1	0.219584
3.643333	0.1	0.222921
3.645000	0.1	0.226498
3.646667	0.1	0.229001
3.648333	0.1	0.230253
3.650000	0.1	0.231266
3.651667	0.1	0.233710
3.653333	0.1	0.238180
3.655000	0.1	0.242949
3.656667	0.1	0.245154
3.658333	0.1	0.242889
3.660000	0.1	0.237227
3.661667	0.1	0.231147
3.663333	0.1	0.227749
3.665000	0.1	0.228584
3.666667	0.1	0.233293
3.668333	0.1	0.240147
3.670000	0.1	0.246763
3.671667	0.1	0.250876
3.673333	0.1	0.250936
3.675000	0.1	0.246167
3.676667	0.1	0.237584
3.678333	0.1	0.228345
3.680000	0.1	0.221372
3.681667	0.1	0.217319
3.683333	0.1	0.214636
3.685000	0.1	0.212252
3.686667	0.1	0.210524
3.688333	0.1	0.210166
3.690000	0.1	0.211358
3.691667	0.1	0.214279
3.693333	0.1	0.218928
3.695000	0.1	0.223458
3.696667	0.1	0.225186
3.698333	0.1	0.223279
3.700000	0.1	0.219822
3.701667	0.1	0.217378
3.703333	0.1	0.216901
3.705000	0.1	0.218153
3.706667	0.1	0.220835
3.708333	0.1	0.224352
3.710000	0.1	0.227094
3.711667	0.1	0.227153
3.713333	0.1	0.223875
3.715000	0.1	0.218749
3.716667	0.1	0.214696
3.718333	0.1	0.213683
3.720000	0.1	0.216365
3.721667	0.1	0.222147
3.723333	0.1	0.228822
3.725000	0.1	0.232875
3.726667	0.1	0.232458
3.728333	0.1	0.228345
3.730000	0.1	0.223041
3.731667	0.1	0.218868
3.733333	0.1	0.217438
3.735000	0.1	0.218809
3.736667	0.1	0.221550
3.738333	0.1	0.224113
3.740000	0.1	0.225961
3.741667	0.1	0.227571
3.743333	0.1	0.229001
3.745000	0.1	0.231147
3.746667	0.1	0.234842
3.748333	0.1	0.239909
3.750000	0.1	0.244379
3.751667	0.1	0.246584
3.753333	0.1	0.245750
3.755000	0.1	0.242412
3.756667	0.1	0.237584
3.758333	0.1	0.232756
3.760000	0.1	0.229657
3.761667	0.1	0.229955
3.763333	0.1	0.234604
3.765000	0.1	0.241816
3.766667	0.1	0.247955
3.768333	0.1	0.250041
3.770000	0.1	0.248253
3.771667	0.1	0.244379
3.773333	0.1	0.239849
3.775000	0.1	0.235796
3.776667	0.1	0.232816
3.778333	0.1	0.231504
3.780000	0.1	0.232101
3.781667	0.1	0.234067
3.783333	0.1	0.236511
3.785000	0.1	0.239015
3.786667	0.1	0.241399
3.788333	0.1	0.243068
3.790000	0.1	0.243664
3.791667	0.1	0.243783
3.793333	0.1	0.244617
3.795000	0.1	0.246525
3.796667	0.1	0.249207
3.798333	0.1	0.252843
3.800000	0.1	0.256896
3.801667	0.1	0.260174
3.803333	0.1	0.261664
3.805000	0.1	0.261545
3.806667	0.1	0.260413
3.808333	0.1	0.259221
3.810000	0.1	0.259221
3.811667	0.1	0.260413
3.813333	0.1	0.261128
3.815000	0.1	0.259638
3.816667	0.1	0.255823
3.818333	0.1	0.250578
3.820000	0.1	0.245631
3.821667	0.1	0.242651
3.823333	0.1	0.242353
3.825000	0.1	0.244737
3.826667	0.1	0.249088
3.828333	0.1	0.254452
3.830000	0.1	0.260293
3.831667	0.1	0.265718
3.833333	0.1	0.269890
3.835000	0.1	0.272036
3.836667	0.1	0.271916
3.838333	0.1	0.270665
3.840000	0.1	0.269234
3.841667	0.1	0.268281
3.843333	0.1	0.268102
3.845000	0.1	0.268519
3.846667	0.1	0.268400
3.848333	0.1	0.266254
3.850000	0.1	0.261247
3.851667	0.1	0.253975
3.853333	0.1	0.246465
3.855000	0.1	0.241637
3.856667	0.1	0.241041
3.858333	0.1	0.242710
3.860000	0.1	0.242829
3.861667	0.1	0.239015
3.863333	0.1	0.232458
3.865000	0.1	0.227094
3.866667	0.1	0.225961
3.868333	0.1	0.228703
3.870000	0.1	0.233412
3.871667	0.1	0.238717
3.873333	0.1	0.243247
3.875000	0.1	0.245333
3.876667	0.1	0.244260
3.878333	0.1	0.240266
3.880000	0.1	0.235081
3.881667	0.1	0.231445
3.883333	0.1	0.231028
3.885000	0.1	0.232935
3.886667	0.1	0.234485
3.888333	0.1	0.233293
3.890000	0.1	0.229001
3.891667	0.1	0.223041
3.893333	0.1	0.218272
3.895000	0.1	0.216424
3.896667	0.1	0.217557
3.898333	0.1	0.220537
3.900000	0.1	0.224471
3.901667	0.1	0.228465
3.903333	0.1	0.231326
3.905000	0.1	0.231862
3.906667	0.1	0.230074
3.908333	0.1	0.227690
3.910000	0.1	0.226855
3.911667	0.1	0.228286
3.913333	0.1	0.230610
3.915000	0.1	0.231445
3.916667	0.1	0.229716
3.918333	0.1	0.226200
3.920000	0.1	0.222445
3.921667	0.1	0.219405
3.923333	0.1	0.217438
3.925000	0.1	0.216484
3.926667	0.1	0.215769
3.928333	0.1	0.213683
3.930000	0.1	0.209451
3.931667	0.1	0.204206
3.933333	0.1	0.199437
3.935000	0.1	0.196397
3.936667	0.1	0.195742
3.938333	0.1	0.196636
3.940000	0.1	0.197053
3.941667	0.1	0.195563
3.943333	0.1	0.193179
3.945000	0.1	0.191033
3.946667	0.1	0.189364
3.948333	0.1	0.189126
3.950000	0.1	0.191331
3.951667	0.1	0.195861
3.953333	0.1	0.201225
3.955000	0.1	0.204980
3.956667	0.1	0.204980
3.958333	0.1	0.201464
3.960000	0.1	0.197589
3.961667	0.1	0.196636
3.963333	0.1	0.199080
3.965000	0.1	0.201821
3.966667	0.1	0.202000
3.968333	0.1	0.199080
3.970000	0.1	0.194371
3.971667	0.1	0.189543
3.973333	0.1	0.185728
3.975000	0.1	0.183165
3.976667	0.1	0.181854
3.978333	0.1	0.182211
3.980000	0.1	0.184000
3.981667	0.1	0.185430
3.983333	0.1	0.184476
3.985000	0.1	0.180542
3.986667	0.1	0.176072
3.988333	0.1	0.174046
3.990000	0.1	0.175953
3.991667	0.1	0.180483
3.993333	0.1	0.184834
3.995000	0.1	0.186443
3.996667	0.1	0.184894
3.998333	0.1	0.181913
4.000000	0.1	0.180006
4.001667	0.1	0.179887
4.003333	0.1	0.180602
4.005000	0.1	0.181496
4.006667	0.1	0.182867
4.008333	0.1	0.184655
4.010000	0.1	0.185728
4.011667	0.1	0.185132
4.013333	0.1	0.182211
4.015000	0.1	0.176728
4.016667	0.1	0.170052
4.018333	0.1	0.164628
4.020000	0.1	0.162005
4.021667	0.1	0.160456
4.023333	0.1	0.157475
4.025000	0.1	0.152707
4.026667	0.1	0.148118
4.028333	0.1	0.145495
4.030000	0.1	0.145614
4.031667	0.1	0.148296
4.033333	0.1	0.152528
4.035000	0.1	0.157177
4.036667	0.1	0.161052
4.038333	0.1	0.163138
4.040000	0.1	0.162482
4.041667	0.1	0.159681
4.043333	0.1	0.157237
4.045000	0.1	0.157893
4.046667	0.1	0.162065
4.048333	0.1	0.167847
4.050000	0.1	0.173509
4.051667	0.1	0.178397
4.053333	0.1	0.181913
4.055000	0.1	0.182986
4.056667	0.1	0.181317
4.058333	0.1	0.177741
4.060000	0.1	0.173390
4.061667	0.1	0.169694
4.063333	0.1	0.168145
4.065000	0.1	0.168383
4.066667	0.1	0.168383
4.068333	0.1	0.166357
4.070000	0.1	0.162184
4.071667	0.1	0.158012
4.073333	0.1	0.156283
4.075000	0.1	0.157237
4.076667	0.1	0.159144
4.078333	0.1	0.161231
4.080000	0.1	0.163853
4.081667	0.1	0.166714
4.083333	0.1	0.167787
4.085000	0.1	0.165343
4.086667	0.1	0.160158
4.088333	0.1	0.155151
4.090000	0.1	0.152946
4.091667	0.1	0.153244
4.093333	0.1	0.152946
4.095000	0.1	0.149846
4.096667	0.1	0.144720
4.098333	0.1	0.140190
4.100000	0.1	0.138283
4.101667	0.1	0.139117
4.103333	0.1	0.141084
4.105000	0.1	0.142932
4.106667	0.1	0.144243
4.108333	0.1	0.144899
4.110000	0.1	0.145495
4.111667	0.1	0.146925
4.113333	0.1	0.148535
4.115000	0.1	0.148714
4.116667	0.1	0.147581
4.118333	0.1	0.147522
4.120000	0.1	0.149608
4.121667	0.1	0.151873
4.123333	0.1	0.151396
4.125000	0.1	0.147283
4.126667	0.1	0.141621
4.128333	0.1	0.137091
4.130000	0.1	0.134945
4.131667	0.1	0.134826
4.133333	0.1	0.135779
4.135000	0.1	0.137568
4.136667	0.1	0.139952
4.138333	0.1	0.142157
4.140000	0.1	0.143468
4.141667	0.1	0.144303
4.143333	0.1	0.146329
4.145000	0.1	0.151217
4.146667	0.1	0.158250
4.148333	0.1	0.164628
4.150000	0.1	0.167429
4.151667	0.1	0.166118
4.153333	0.1	0.162005
4.155000	0.1	0.156760
4.156667	0.1	0.151634
4.158333	0.1	0.146806
4.160000	0.1	0.141561
4.161667	0.1	0.135005
4.163333	0.1	0.127792
4.165000	0.1	0.122309
4.166667	0.1	0.120282
4.168333	0.1	0.121295
4.170000	0.1	0.123441
4.171667	0.1	0.125110
4.173333	0.1	0.126779
4.175000	0.1	0.129640
4.176667	0.1	0.133157
4.178333	0.1	0.135243
4.180000	0.1	0.134885
4.181667	0.1	0.132978
4.183333	0.1	0.131071
4.185000	0.1	0.129938
4.186667	0.1	0.129581
4.188333	0.1	0.129879
4.190000	0.1	0.131130
4.191667	0.1	0.133276
4.193333	0.1	0.136256
4.195000	0.1	0.139892
4.196667	0.1	0.143170
4.198333	0.1	0.145257
4.200000	0.1	0.146925
4.201667	0.1	0.149369
4.203333	0.1	0.151992
4.205000	0.1	0.152826
4.206667	0.1	0.150919
4.208333	0.1	0.146568
4.210000	0.1	0.140488
4.211667	0.1	0.133038
4.213333	0.1	0.125587
4.215000	0.1	0.120580
4.216667	0.1	0.119686
4.218333	0.1	0.122607
4.220000	0.1	0.126958
4.221667	0.1	0.130534
4.223333	0.1	0.132740
4.225000	0.1	0.134289
4.226667	0.1	0.136018
4.228333	0.1	0.138223
4.230000	0.1	0.140727
4.231667	0.1	0.142634
4.233333	0.1	0.142992
4.235000	0.1	0.141203
4.236667	0.1	0.138104
4.238333	0.1	0.134230
4.240000	0.1	0.129461
4.241667	0.1	0.124753
4.243333	0.1	0.121892
4.245000	0.1	0.121772
4.246667	0.1	0.123143
4.248333	0.1	0.123560
4.250000	0.1	0.122130
4.251667	0.1	0.119686
4.253333	0.1	0.117779
4.255000	0.1	0.118077
4.256667	0.1	0.121474
4.258333	0.1	0.126719
4.260000	0.1	0.131130
4.261667	0.1	0.132561
4.263333	0.1	0.131726
4.265000	0.1	0.131071
4.266667	0.1	0.132203
4.268333	0.1	0.134408
4.270000	0.1	0.136733
4.271667	0.1	0.138879
4.273333	0.1	0.141263
4.275000	0.1	0.143528
4.276667	0.1	0.144720
4.278333	0.1	0.144303
4.280000	0.1	0.143230
4.281667	0.1	0.142455
4.283333	0.1	0.141680
4.285000	0.1	0.140011
4.286667	0.1	0.137091
4.288333	0.1	0.133216
4.290000	0.1	0.129402
4.291667	0.1	0.126898
4.293333	0.1	0.127137
4.295000	0.1	0.130653
4.296667	0.1	0.136137
4.298333	0.1	0.140667
4.300000	0.1	0.141859
4.301667	0.1	0.140309
4.303333	0.1	0.138998
4.305000	0.1	0.140965
4.306667	0.1	0.146389
4.308333	0.1	0.152648
4.310000	0.1	0.156283
4.311667	0.1	0.155747
4.313333	0.1	0.151813
4.315000	0.1	0.147045
4.316667	0.1	0.144541
4.318333	0.1	0.146151
4.320000	0.1	0.150621
4.321667	0.1	0.153840
4.323333	0.1	0.151634
4.325000	0.1	0.144005
4.326667	0.1	0.135541
4.328333	0.1	0.131369
4.330000	0.1	0.132501
4.331667	0.1	0.135899
4.333333	0.1	0.137627
4.335000	0.1	0.136256
4.336667	0.1	0.132978
4.338333	0.1	0.130117
4.340000	0.1	0.129044
4.341667	0.1	0.129640
4.343333	0.1	0.130415
4.345000	0.1	0.130355
4.346667	0.1	0.130355
4.348333	0.1	0.131726
4.350000	0.1	0.134707
4.351667	0.1	0.138879
4.353333	0.1	0.143290
4.355000	0.1	0.146747
4.356667	0.1	0.148118
4.358333	0.1	0.147462
4.360000	0.1	0.145853
4.361667	0.1	0.144184
4.363333	0.1	0.143230
4.365000	0.1	0.143468
4.366667	0.1	0.145435
4.368333	0.1	0.149965
4.370000	0.1	0.156820
4.371667	0.1	0.164151
4.373333	0.1	0.169754
4.375000	0.1	0.172913
4.376667	0.1	0.174582
4.378333	0.1	0.175357
4.380000	0.1	0.174761
4.381667	0.1	0.172377
4.383333	0.1	0.169575
4.385000	0.1	0.167906
4.386667	0.1	0.167608
4.388333	0.1	0.168085
4.390000	0.1	0.168979
4.391667	0.1	0.169873
4.393333	0.1	0.170410
4.395000	0.1	0.171244
4.396667	0.1	0.173509
4.398333	0.1	0.177920
4.400000	0.1	0.183523
4.401667	0.1	0.188410
4.403333	0.1	0.191629
4.405000	0.1	0.194252
4.406667	0.1	0.197649
4.408333	0.1	0.202477
4.410000	0.1	0.207901
4.411667	0.1	0.211954
4.413333	0.1	0.212610
4.415000	0.1	0.209272
4.416667	0.1	0.203967
4.418333	0.1	0.200093
4.420000	0.1	0.200331
4.421667	0.1	0.204563
4.423333	0.1	0.209510
4.425000	0.1	0.212073
4.426667	0.1	0.211000
4.428333	0.1	0.207424
4.430000	0.1	0.202775
4.431667	0.1	0.198185
4.433333	0.1	0.194609
4.435000	0.1	0.193000
4.436667	0.1	0.193059
4.438333	0.1	0.193059
4.440000	0.1	0.192344
4.441667	0.1	0.192702
4.443333	0.1	0.196517
4.445000	0.1	0.204206
4.446667	0.1	0.213861
4.448333	0.1	0.222445
4.450000	0.1	0.227273
4.451667	0.1	0.227213
4.453333	0.1	0.222385
4.455000	0.1	0.214934
4.456667	0.1	0.208020
4.458333	0.1	0.203967
4.460000	0.1	0.203192
4.461667	0.1	0.204980
4.463333	0.1	0.208259
4.465000	0.1	0.211656
4.466667	0.1	0.213504
4.468333	0.1	0.212312
4.470000	0.1	0.208497
4.471667	0.1	0.204444
4.473333	0.1	0.202417
4.475000	0.1	0.203311
4.476667	0.1	0.206828
4.478333	0.1	0.211120
4.480000	0.1	0.214160
4.481667	0.1	0.215530
4.483333	0.1	0.216723
4.485000	0.1	0.218868
4.486667	0.1	0.220954
4.488333	0.1	0.221372
4.490000	0.1	0.219166
4.491667	0.1	0.215232
4.493333	0.1	0.211597
4.495000	0.1	0.209630
4.496667	0.1	0.208676
4.498333	0.1	0.207126
4.500000	0.1	0.203967
4.501667	0.1	0.200391
4.503333	0.1	0.198782
4.505000	0.1	0.200510
4.506667	0.1	0.204682
4.508333	0.1	0.209212
4.510000	0.1	0.212371
4.511667	0.1	0.213206
4.513333	0.1	0.211835
4.515000	0.1	0.208974
4.516667	0.1	0.204980
4.518333	0.1	0.200510
4.520000	0.1	0.196517
4.521667	0.1	0.194192
4.523333	0.1	0.193775
4.525000	0.1	0.194669
4.526667	0.1	0.196517
4.528333	0.1	0.198841
4.530000	0.1	0.200450
4.531667	0.1	0.201046
4.533333	0.1	0.201404
4.535000	0.1	0.202477
4.536667	0.1	0.204206
4.538333	0.1	0.205159
4.540000	0.1	0.203848
4.541667	0.1	0.200391
4.543333	0.1	0.196457
4.545000	0.1	0.194013
4.546667	0.1	0.194490
4.548333	0.1	0.197530
4.550000	0.1	0.200868
4.551667	0.1	0.201583
4.553333	0.1	0.198603
4.555000	0.1	0.193059
4.556667	0.1	0.187516
4.558333	0.1	0.183821
4.560000	0.1	0.182688
4.561667	0.1	0.183523
4.563333	0.1	0.185251
4.565000	0.1	0.187337
4.566667	0.1	0.189245
4.568333	0.1	0.190020
4.570000	0.1	0.188649
4.571667	0.1	0.184953
4.573333	0.1	0.180244
4.575000	0.1	0.176132
4.576667	0.1	0.173986
4.578333	0.1	0.174642
4.580000	0.1	0.177681
4.581667	0.1	0.180960
4.583333	0.1	0.182390
4.585000	0.1	0.181317
4.586667	0.1	0.177979
4.588333	0.1	0.173152
4.590000	0.1	0.168681
4.591667	0.1	0.166476
4.593333	0.1	0.166357
4.595000	0.1	0.167429
4.596667	0.1	0.169039
4.598333	0.1	0.171185
4.600000	0.1	0.174582
4.601667	0.1	0.179470
4.603333	0.1	0.184774
4.605000	0.1	0.188649
4.606667	0.1	0.190318
4.608333	0.1	0.190139
4.610000	0.1	0.188947
4.611667	0.1	0.187635
4.613333	0.1	0.186503
4.615000	0.1	0.185132
4.616667	0.1	0.182867
4.618333	0.1	0.179827
4.620000	0.1	0.176489
4.621667	0.1	0.173926
4.623333	0.1	0.172853
4.625000	0.1	0.173211
4.626667	0.1	0.174701
4.628333	0.1	0.176430
4.630000	0.1	0.177205
4.631667	0.1	0.175834
4.633333	0.1	0.172615
4.635000	0.1	0.169694
4.636667	0.1	0.169277
4.638333	0.1	0.172317
4.640000	0.1	0.178516
4.641667	0.1	0.184834
4.643333	0.1	0.187337
4.645000	0.1	0.184298
4.646667	0.1	0.177860
4.648333	0.1	0.171959
4.650000	0.1	0.169694
4.651667	0.1	0.172317
4.653333	0.1	0.178754
4.655000	0.1	0.185728
4.656667	0.1	0.189245
4.658333	0.1	0.187874
4.660000	0.1	0.183761
4.661667	0.1	0.179887
4.663333	0.1	0.176787
4.665000	0.1	0.173569
4.666667	0.1	0.169456
4.668333	0.1	0.164807
4.670000	0.1	0.161231
4.671667	0.1	0.159442
4.673333	0.1	0.159144
4.675000	0.1	0.160277
4.676667	0.1	0.162959
4.678333	0.1	0.166178
4.680000	0.1	0.167310
4.681667	0.1	0.165224
4.683333	0.1	0.162065
4.685000	0.1	0.161588
4.686667	0.1	0.165820
4.688333	0.1	0.173211
4.690000	0.1	0.179589
4.691667	0.1	0.182569
4.693333	0.1	0.182211
4.695000	0.1	0.180125
4.696667	0.1	0.177801
4.698333	0.1	0.175595
4.700000	0.1	0.172496
4.701667	0.1	0.167370
4.703333	0.1	0.160873
4.705000	0.1	0.155866
4.706667	0.1	0.154436
4.708333	0.1	0.156581
4.710000	0.1	0.160933
4.711667	0.1	0.165403
4.713333	0.1	0.167251
4.715000	0.1	0.165463
4.716667	0.1	0.160813
4.718333	0.1	0.155091
4.720000	0.1	0.150263
4.721667	0.1	0.147641
4.723333	0.1	0.147164
4.725000	0.1	0.147641
4.726667	0.1	0.148416
4.728333	0.1	0.149488
4.730000	0.1	0.150859
4.731667	0.1	0.152528
4.733333	0.1	0.155211
4.735000	0.1	0.160038
4.736667	0.1	0.166655
4.738333	0.1	0.172913
4.740000	0.1	0.176787
4.741667	0.1	0.178039
4.743333	0.1	0.177562
4.745000	0.1	0.176489
4.746667	0.1	0.175178
4.748333	0.1	0.173628
4.750000	0.1	0.171304
4.751667	0.1	0.167549
4.753333	0.1	0.162840
4.755000	0.1	0.158608
4.756667	0.1	0.156045
4.758333	0.1	0.155330
4.760000	0.1	0.155926
4.761667	0.1	0.157177
4.763333	0.1	0.159025
4.765000	0.1	0.161052
4.766667	0.1	0.161707
4.768333	0.1	0.159681
4.770000	0.1	0.156343
4.771667	0.1	0.153780
4.773333	0.1	0.153124
4.775000	0.1	0.154674
4.776667	0.1	0.157833
4.778333	0.1	0.161052
4.780000	0.1	0.162601
4.781667	0.1	0.161946
4.783333	0.1	0.160038
4.785000	0.1	0.157833
4.786667	0.1	0.155509
4.788333	0.1	0.152409
4.790000	0.1	0.149369
4.791667	0.1	0.148416
4.793333	0.1	0.150800
4.795000	0.1	0.155211
4.796667	0.1	0.158846
4.798333	0.1	0.160098
4.800000	0.1	0.159025
4.801667	0.1	0.156224
4.803333	0.1	0.152707
4.805000	0.1	0.150025
4.806667	0.1	0.148654
4.808333	0.1	0.147641
4.810000	0.1	0.146449
4.811667	0.1	0.145853
4.813333	0.1	0.146627
4.815000	0.1	0.149190
4.816667	0.1	0.153124
4.818333	0.1	0.157177
4.820000	0.1	0.159204
4.821667	0.1	0.158429
4.823333	0.1	0.156105
4.825000	0.1	0.153720
4.826667	0.1	0.152290
4.828333	0.1	0.152409
4.830000	0.1	0.154197
4.831667	0.1	0.156939
4.833333	0.1	0.159144
4.835000	0.1	0.158727
4.836667	0.1	0.154495
4.838333	0.1	0.148058
4.840000	0.1	0.142515
4.841667	0.1	0.139296
4.843333	0.1	0.138104
4.845000	0.1	0.138402
4.846667	0.1	0.139594
4.848333	0.1	0.141442
4.850000	0.1	0.144184
4.851667	0.1	0.147581
4.853333	0.1	0.150144
4.855000	0.1	0.150383
4.856667	0.1	0.148535
4.858333	0.1	0.146568
4.860000	0.1	0.146031
4.861667	0.1	0.146508
4.863333	0.1	0.146329
4.865000	0.1	0.145674
4.866667	0.1	0.146270
4.868333	0.1	0.149727
4.870000	0.1	0.155330
4.871667	0.1	0.159979
4.873333	0.1	0.160992
4.875000	0.1	0.158966
4.876667	0.1	0.157595
4.878333	0.1	0.159264
4.880000	0.1	0.162482
4.881667	0.1	0.164032
4.883333	0.1	0.162363
4.885000	0.1	0.159025
4.886667	0.1	0.156879
4.888333	0.1	0.157535
4.890000	0.1	0.160396
4.891667	0.1	0.162959
4.893333	0.1	0.162721
4.895000	0.1	0.158846
4.896667	0.1	0.152469
4.898333	0.1	0.146568
4.900000	0.1	0.144064
4.901667	0.1	0.146031
4.903333	0.1	0.151157
4.905000	0.1	0.157416
4.906667	0.1	0.163734
4.908333	0.1	0.169039
4.910000	0.1	0.172377
4.911667	0.1	0.174344
4.913333	0.1	0.176191
4.915000	0.1	0.178397
4.916667	0.1	0.179708
4.918333	0.1	0.178576
4.920000	0.1	0.174463
4.921667	0.1	0.169337
4.923333	0.1	0.166833
4.925000	0.1	0.168979
4.926667	0.1	0.174701
4.928333	0.1	0.181377
4.930000	0.1	0.186503
4.931667	0.1	0.188172
4.933333	0.1	0.185907
4.935000	0.1	0.182331
4.936667	0.1	0.181556
4.938333	0.1	0.185668
4.940000	0.1	0.193536
4.941667	0.1	0.202775
4.943333	0.1	0.211239
4.945000	0.1	0.217617
4.946667	0.1	0.221491
4.948333	0.1	0.223577
4.950000	0.1	0.224531
4.951667	0.1	0.224352
4.953333	0.1	0.222862
4.955000	0.1	0.220716
4.956667	0.1	0.219405
4.958333	0.1	0.220656
4.960000	0.1	0.226140
4.961667	0.1	0.236034
4.963333	0.1	0.248253
4.965000	0.1	0.259757
4.966667	0.1	0.267625
4.968333	0.1	0.270545
4.970000	0.1	0.269592
4.971667	0.1	0.268102
4.973333	0.1	0.269532
4.975000	0.1	0.275671
4.976667	0.1	0.286102
4.978333	0.1	0.298560
4.980000	0.1	0.310302
4.981667	0.1	0.319660
4.983333	0.1	0.326812
4.985000	0.1	0.333309
4.986667	0.1	0.340819
4.988333	0.1	0.349998
4.990000	0.1	0.359714
4.991667	0.1	0.367641
4.993333	0.1	0.371814
4.995000	0.1	0.373006
4.996667	0.1	0.374496
4.998333	0.1	0.379562
5.000000	0.1	0.388980
5.001667	0.1	0.401676
5.003333	0.1	0.414968
5.005000	0.1	0.425637
5.006667	0.1	0.432134
5.008333	0.1	0.435889
5.010000	0.1	0.440061
5.011667	0.1	0.447094
5.013333	0.1	0.456929
5.015000	0.1	0.468314
5.016667	0.1	0.480056
5.018333	0.1	0.491381
5.020000	0.1	0.501275
5.021667	0.1	0.509262
5.023333	0.1	0.516355
5.025000	0.1	0.523686
5.026667	0.1	0.530541
5.028333	0.1	0.535250
5.030000	0.1	0.537217
5.031667	0.1	0.537396
5.033333	0.1	0.536978
5.035000	0.1	0.537515
5.036667	0.1	0.540376
5.038333	0.1	0.546396
5.040000	0.1	0.555217
5.041667	0.1	0.565112
5.043333	0.1	0.574172
5.045000	0.1	0.581503
5.046667	0.1	0.587761
5.048333	0.1	0.593424
5.050000	0.1	0.597477
5.051667	0.1	0.598908
5.053333	0.1	0.598609
5.055000	0.1	0.598013
5.056667	0.1	0.598729
5.058333	0.1	0.601947
5.060000	0.1	0.608325
5.061667	0.1	0.616610
5.063333	0.1	0.625253
5.065000	0.1	0.633240
5.066667	0.1	0.639916
5.068333	0.1	0.644803
5.070000	0.1	0.649035
5.071667	0.1	0.653803
5.073333	0.1	0.658691
5.075000	0.1	0.661969
5.076667	0.1	0.663638
5.078333	0.1	0.665426
5.080000	0.1	0.669420
5.081667	0.1	0.676036
5.083333	0.1	0.682890
5.085000	0.1	0.687003
5.086667	0.1	0.688016
5.088333	0.1	0.687540
5.090000	0.1	0.686348
5.091667	0.1	0.684500
5.093333	0.1	0.682414
5.095000	0.1	0.681520
5.096667	0.1	0.683606
5.098333	0.1	0.689209
5.100000	0.1	0.697196
5.101667	0.1	0.705600
5.103333	0.1	0.712752
5.105000	0.1	0.716925
5.106667	0.1	0.717819
5.108333	0.1	0.716686
5.110000	0.1	0.715077
5.111667	0.1	0.712931
5.113333	0.1	0.710130
5.115000	0.1	0.707924
5.116667	0.1	0.708342
5.118333	0.1	0.712335
5.120000	0.1	0.719309
5.121667	0.1	0.726879
5.123333	0.1	0.732362
5.125000	0.1	0.734806
5.126667	0.1	0.735283
5.128333	0.1	0.734866
5.130000	0.1	0.733554
5.131667	0.1	0.731170
5.133333	0.1	0.728309
5.135000	0.1	0.726283
5.136667	0.1	0.726402
5.138333	0.1	0.728905
5.140000	0.1	0.732422
5.141667	0.1	0.735343
5.143333	0.1	0.736713
5.145000	0.1	0.736654
5.146667	0.1	0.735283
5.148333	0.1	0.732482
5.150000	0.1	0.728846
5.151667	0.1	0.726402
5.153333	0.1	0.727356
5.155000	0.1	0.732184
5.156667	0.1	0.739276
5.158333	0.1	0.747681
5.160000	0.1	0.756919
5.161667	0.1	0.765562
5.163333	0.1	0.771701
5.165000	0.1	0.774264
5.166667	0.1	0.773609
5.168333	0.1	0.771165
5.170000	0.1	0.768483
5.171667	0.1	0.767171
5.173333	0.1	0.768125
5.175000	0.1	0.771701
5.176667	0.1	0.777662
5.178333	0.1	0.785410
5.180000	0.1	0.793040
5.181667	0.1	0.798523
5.183333	0.1	0.801146
5.185000	0.1	0.801742
5.186667	0.1	0.801981
5.188333	0.1	0.803411
5.190000	0.1	0.807285
5.191667	0.1	0.813544
5.193333	0.1	0.820816
5.195000	0.1	0.826478
5.196667	0.1	0.828743
5.198333	0.1	0.828028
5.200000	0.1	0.827611
5.201667	0.1	0.831068
5.203333	0.1	0.838935
5.205000	0.1	0.848055
5.206667	0.1	0.854075
5.208333	0.1	0.855207
5.210000	0.1	0.853360
5.211667	0.1	0.851810
5.213333	0.1	0.852704
5.215000	0.1	0.856221
5.216667	0.1	0.861347
5.218333	0.1	0.866354
5.220000	0.1	0.869989
5.221667	0.1	0.872254
5.223333	0.1	0.874281
5.225000	0.1	0.877380
5.226667	0.1	0.882387
5.228333	0.1	0.888586
5.230000	0.1	0.893951
5.231667	0.1	0.897050
5.233333	0.1	0.898540
5.235000	0.1	0.900567
5.236667	0.1	0.905037
5.238333	0.1	0.911117
5.240000	0.1	0.915408
5.241667	0.1	0.914931
5.243333	0.1	0.909865
5.245000	0.1	0.903130
5.246667	0.1	0.898421
5.248333	0.1	0.897706
5.250000	0.1	0.899673
5.251667	0.1	0.902414
5.253333	0.1	0.905216
5.255000	0.1	0.908852
5.256667	0.1	0.913680
5.258333	0.1	0.919044
5.260000	0.1	0.924170
5.261667	0.1	0.928938
5.263333	0.1	0.932515
5.265000	0.1	0.934303
5.266667	0.1	0.935197
5.268333	0.1	0.936747
5.270000	0.1	0.940740
5.271667	0.1	0.947654
5.273333	0.1	0.955880
5.275000	0.1	0.962436
5.276667	0.1	0.964820
5.278333	0.1	0.961542
5.280000	0.1	0.953138
5.281667	0.1	0.943303
5.283333	0.1	0.937164
5.285000	0.1	0.937223
5.286667	0.1	0.941813
5.288333	0.1	0.946581
5.290000	0.1	0.947237
5.291667	0.1	0.942826
5.293333	0.1	0.936866
5.295000	0.1	0.934482
5.296667	0.1	0.937820
5.298333	0.1	0.944614
5.300000	0.1	0.951231
5.301667	0.1	0.955582
5.303333	0.1	0.957429
5.305000	0.1	0.957429
5.306667	0.1	0.955999
5.308333	0.1	0.953853
5.310000	0.1	0.952065
5.311667	0.1	0.951350
5.313333	0.1	0.951111
5.315000	0.1	0.951052
5.316667	0.1	0.952184
5.318333	0.1	0.955045
5.320000	0.1	0.958562
5.321667	0.1	0.960708
5.323333	0.1	0.960171
5.325000	0.1	0.955880
5.326667	0.1	0.948131
5.328333	0.1	0.939667
5.330000	0.1	0.935495
5.331667	0.1	0.938058
5.333333	0.1	0.944734
5.335000	0.1	0.950575
5.336667	0.1	0.952959
5.338333	0.1	0.952005
5.340000	0.1	0.948727
5.341667	0.1	0.944912
5.343333	0.1	0.942349
5.345000	0.1	0.941217
5.346667	0.1	0.940263
5.348333	0.1	0.938773
5.350000	0.1	0.936866
5.351667	0.1	0.934959
5.353333	0.1	0.934184
5.355000	0.1	0.935435
5.356667	0.1	0.937581
5.358333	0.1	0.937879
5.360000	0.1	0.935614
5.361667	0.1	0.932634
5.363333	0.1	0.931382
5.365000	0.1	0.932872
5.366667	0.1	0.935733
5.368333	0.1	0.937164
5.370000	0.1	0.935972
5.371667	0.1	0.933230
5.373333	0.1	0.930667
5.375000	0.1	0.928462
5.376667	0.1	0.926018
5.378333	0.1	0.923097
5.380000	0.1	0.920355
5.381667	0.1	0.918388
5.383333	0.1	0.917077
5.385000	0.1	0.915706
5.386667	0.1	0.913918
5.388333	0.1	0.911355
5.390000	0.1	0.908732
5.391667	0.1	0.907421
5.393333	0.1	0.908792
5.395000	0.1	0.912070
5.396667	0.1	0.914931
5.398333	0.1	0.915289
5.400000	0.1	0.912666
5.401667	0.1	0.907958
5.403333	0.1	0.902593
5.405000	0.1	0.898719
5.406667	0.1	0.898242
5.408333	0.1	0.901163
5.410000	0.1	0.906050
5.411667	0.1	0.911117
5.413333	0.1	0.914633
5.415000	0.1	0.915706
5.416667	0.1	0.914514
5.418333	0.1	0.911653
5.420000	0.1	0.907540
5.421667	0.1	0.902891
5.423333	0.1	0.898778
5.425000	0.1	0.895679
5.426667	0.1	0.892997
5.428333	0.1	0.890970
5.430000	0.1	0.889897
5.431667	0.1	0.889421
5.433333	0.1	0.889003
5.435000	0.1	0.889421
5.436667	0.1	0.891268
5.438333	0.1	0.893354
5.440000	0.1	0.893951
5.441667	0.1	0.892162
5.443333	0.1	0.888348
5.445000	0.1	0.883639
5.446667	0.1	0.879109
5.448333	0.1	0.875235
5.450000	0.1	0.873029
5.451667	0.1	0.872850
5.453333	0.1	0.874460
5.455000	0.1	0.876725
5.456667	0.1	0.878871
5.458333	0.1	0.880659
5.460000	0.1	0.881970
5.461667	0.1	0.881851
5.463333	0.1	0.880003
5.465000	0.1	0.877500
5.466667	0.1	0.875592
5.468333	0.1	0.874519
5.470000	0.1	0.873923
5.471667	0.1	0.873387
5.473333	0.1	0.872433
5.475000	0.1	0.870287
5.476667	0.1	0.866592
5.478333	0.1	0.862002
5.480000	0.1	0.858009
5.481667	0.1	0.856161
5.483333	0.1	0.857949
5.485000	0.1	0.864387
5.486667	0.1	0.873864
5.488333	0.1	0.882626
5.490000	0.1	0.886738
5.491667	0.1	0.885665
5.493333	0.1	0.882566
5.495000	0.1	0.879884
5.496667	0.1	0.877500
5.498333	0.1	0.874519
5.500000	0.1	0.871301
5.501667	0.1	0.869513
5.503333	0.1	0.869930
5.505000	0.1	0.871122
5.506667	0.1	0.870824
5.508333	0.1	0.868261
5.510000	0.1	0.864446
5.511667	0.1	0.861108
5.513333	0.1	0.859082
5.515000	0.1	0.857890
5.516667	0.1	0.856400
5.518333	0.1	0.854611
5.520000	0.1	0.853360
5.521667	0.1	0.852943
5.523333	0.1	0.851631
5.525000	0.1	0.847936
5.526667	0.1	0.842273
5.528333	0.1	0.836253
5.530000	0.1	0.831127
5.531667	0.1	0.828087
5.533333	0.1	0.827909
5.535000	0.1	0.829995
5.536667	0.1	0.833213
5.538333	0.1	0.836790
5.540000	0.1	0.839829
5.541667	0.1	0.841200
5.543333	0.1	0.839949
5.545000	0.1	0.836790
5.546667	0.1	0.833571
5.548333	0.1	0.831604
5.550000	0.1	0.830054
5.551667	0.1	0.827491
5.553333	0.1	0.822842
5.555000	0.1	0.815988
5.556667	0.1	0.808597
5.558333	0.1	0.802815
5.560000	0.1	0.799656
5.561667	0.1	0.799000
5.563333	0.1	0.799954
5.565000	0.1	0.801265
5.566667	0.1	0.801504
5.568333	0.1	0.799537
5.570000	0.1	0.795782
5.571667	0.1	0.792265
5.573333	0.1	0.791073
5.575000	0.1	0.793040
5.576667	0.1	0.797808
5.578333	0.1	0.803649
5.580000	0.1	0.808358
5.581667	0.1	0.810385
5.583333	0.1	0.809312
5.585000	0.1	0.806034
5.586667	0.1	0.802398
5.588333	0.1	0.799596
5.590000	0.1	0.797391
5.591667	0.1	0.795007
5.593333	0.1	0.791907
5.595000	0.1	0.788569
5.596667	0.1	0.786603
5.598333	0.1	0.787795
5.600000	0.1	0.792921
5.601667	0.1	0.800788
5.603333	0.1	0.807822
5.605000	0.1	0.809670
5.606667	0.1	0.804663
5.608333	0.1	0.795007
5.610000	0.1	0.784218
5.611667	0.1	0.775337
5.613333	0.1	0.770390
5.615000	0.1	0.770032
5.616667	0.1	0.773013
5.618333	0.1	0.777006
5.620000	0.1	0.780046
5.621667	0.1	0.780880
5.623333	0.1	0.779688
5.625000	0.1	0.777483
5.626667	0.1	0.774801
5.628333	0.1	0.771821
5.630000	0.1	0.769854
5.631667	0.1	0.770211
5.633333	0.1	0.771880
5.635000	0.1	0.772119
5.636667	0.1	0.769138
5.638333	0.1	0.763059
5.640000	0.1	0.755608
5.641667	0.1	0.748694
5.643333	0.1	0.743568
5.645000	0.1	0.741005
5.646667	0.1	0.740707
5.648333	0.1	0.740647
5.650000	0.1	0.737727
5.651667	0.1	0.730395
5.653333	0.1	0.719905
5.655000	0.1	0.709415
5.656667	0.1	0.701785
5.658333	0.1	0.697970
5.660000	0.1	0.697017
5.661667	0.1	0.697494
5.663333	0.1	0.697851
5.665000	0.1	0.696898
5.666667	0.1	0.694990
5.668333	0.1	0.694096
5.670000	0.1	0.695825
5.671667	0.1	0.699461
5.673333	0.1	0.702262
5.675000	0.1	0.701249
5.676667	0.1	0.696003
5.678333	0.1	0.688851
5.680000	0.1	0.683308
5.681667	0.1	0.681281
5.683333	0.1	0.682592
5.685000	0.1	0.686228
5.686667	0.1	0.690758
5.688333	0.1	0.694811
5.690000	0.1	0.697196
5.691667	0.1	0.696361
5.693333	0.1	0.691474
5.695000	0.1	0.683308
5.696667	0.1	0.674069
5.698333	0.1	0.664949
5.700000	0.1	0.656128
5.701667	0.1	0.648797
5.703333	0.1	0.644863
5.705000	0.1	0.644803
5.706667	0.1	0.647306
5.708333	0.1	0.649452
5.710000	0.1	0.647783
5.711667	0.1	0.641108
5.713333	0.1	0.632107
5.715000	0.1	0.623941
5.716667	0.1	0.617802
5.718333	0.1	0.613511
5.720000	0.1	0.611305
5.721667	0.1	0.610471
5.723333	0.1	0.608683
5.725000	0.1	0.603259
5.726667	0.1	0.593364
5.728333	0.1	0.581563
5.730000	0.1	0.571907
5.731667	0.1	0.567079
5.733333	0.1	0.566781
5.735000	0.1	0.569642
5.736667	0.1	0.574291
5.738333	0.1	0.579417
5.740000	0.1	0.583231
5.741667	0.1	0.583708
5.743333	0.1	0.579476
5.745000	0.1	0.571013
5.746667	0.1	0.560105
5.748333	0.1	0.549495
5.750000	0.1	0.542343
5.751667	0.1	0.540376
5.753333	0.1	0.542283
5.755000	0.1	0.544250
5.756667	0.1	0.543058
5.758333	0.1	0.538588
5.760000	0.1	0.533283
5.761667	0.1	0.529528
5.763333	0.1	0.527740
5.765000	0.1	0.526309
5.766667	0.1	0.523984
5.768333	0.1	0.520945
5.770000	0.1	0.517905
5.771667	0.1	0.514746
5.773333	0.1	0.510633
5.775000	0.1	0.505269
5.776667	0.1	0.499785
5.778333	0.1	0.495613
5.780000	0.1	0.492632
5.781667	0.1	0.489473
5.783333	0.1	0.485182
5.785000	0.1	0.480115
5.786667	0.1	0.475228
5.788333	0.1	0.471711
5.790000	0.1	0.469327
5.791667	0.1	0.466764
5.793333	0.1	0.463128
5.795000	0.1	0.458658
5.796667	0.1	0.454366
5.798333	0.1	0.451446
5.800000	0.1	0.451207
5.801667	0.1	0.453830
5.803333	0.1	0.458002
5.805000	0.1	0.461161
5.806667	0.1	0.460863
5.808333	0.1	0.455797
5.810000	0.1	0.446558
5.811667	0.1	0.435591
5.813333	0.1	0.426233
5.815000	0.1	0.420749
5.816667	0.1	0.418603
5.818333	0.1	0.418246
5.820000	0.1	0.418603
5.821667	0.1	0.419259
5.823333	0.1	0.419915
5.825000	0.1	0.421405
5.826667	0.1	0.424564
5.828333	0.1	0.429213
5.830000	0.1	0.433385
5.831667	0.1	0.434697
5.833333	0.1	0.431895
5.835000	0.1	0.425637
5.836667	0.1	0.417948
5.838333	0.1	0.410676
5.840000	0.1	0.405014
5.841667	0.1	0.401914
5.843333	0.1	0.401497
5.845000	0.1	0.402212
5.846667	0.1	0.402749
5.848333	0.1	0.402808
5.850000	0.1	0.402749
5.851667	0.1	0.403166
5.853333	0.1	0.404537
5.855000	0.1	0.406802
5.856667	0.1	0.408411
5.858333	0.1	0.407517
5.860000	0.1	0.403464
5.861667	0.1	0.396967
5.863333	0.1	0.389338
5.865000	0.1	0.381768
5.866667	0.1	0.374973
5.868333	0.1	0.368178
5.870000	0.1	0.360668
5.871667	0.1	0.353336
5.873333	0.1	0.347912
5.875000	0.1	0.345528
5.876667	0.1	0.346661
5.878333	0.1	0.351310
5.880000	0.1	0.357687
5.881667	0.1	0.363469
5.883333	0.1	0.367343
5.885000	0.1	0.369132
5.886667	0.1	0.368476
5.888333	0.1	0.364959
5.890000	0.1	0.359952
5.891667	0.1	0.355899
5.893333	0.1	0.355542
5.895000	0.1	0.359714
5.896667	0.1	0.366747
5.898333	0.1	0.373721
5.900000	0.1	0.378072
5.901667	0.1	0.378668
5.903333	0.1	0.376105
5.905000	0.1	0.371099
5.906667	0.1	0.362933
5.908333	0.1	0.351965
5.910000	0.1	0.341535
5.911667	0.1	0.335813
5.913333	0.1	0.336826
5.915000	0.1	0.342846
5.916667	0.1	0.349402
5.918333	0.1	0.352263
5.920000	0.1	0.349641
5.921667	0.1	0.342786
5.923333	0.1	0.334859
5.925000	0.1	0.328481
5.926667	0.1	0.324667
5.928333	0.1	0.323355
5.930000	0.1	0.323772
5.931667	0.1	0.324845
5.933333	0.1	0.325322
5.935000	0.1	0.325024
5.936667	0.1	0.324667
5.938333	0.1	0.325263
5.940000	0.1	0.326455
5.941667	0.1	0.327110
5.943333	0.1	0.326037
5.945000	0.1	0.324070
5.946667	0.1	0.322998
5.948333	0.1	0.322998
5.950000	0.1	0.322521
5.951667	0.1	0.319839
5.953333	0.1	0.314355
5.955000	0.1	0.307262
5.956667	0.1	0.300944
5.958333	0.1	0.297248
5.960000	0.1	0.296235
5.961667	0.1	0.296712
5.963333	0.1	0.297308
5.965000	0.1	0.296295
5.966667	0.1	0.292301
5.968333	0.1	0.285149
5.970000	0.1	0.277638
5.971667	0.1	0.273168
5.973333	0.1	0.273049
5.975000	0.1	0.275970
5.976667	0.1	0.279248
5.978333	0.1	0.281215
5.980000	0.1	0.280678
5.981667	0.1	0.276685
5.983333	0.1	0.270009
5.985000	0.1	0.263393
5.986667	0.1	0.258327
5.988333	0.1	0.253558
5.990000	0.1	0.246823
5.991667	0.1	0.238121
5.993333	0.1	0.229657
5.995000	0.1	0.223398
5.996667	0.1	0.220776
5.998333	0.1	0.222504
6.000000	0.1	0.227213
6.001667	0.1	0.231802
6.003333	0.1	0.233948
6.005000	0.1	0.234306
6.006667	0.1	0.235319
6.008333	0.1	0.238478
6.010000	0.1	0.244081
6.011667	0.1	0.250876
6.013333	0.1	0.256479
6.015000	0.1	0.258446
6.016667	0.1	0.255644
6.018333	0.1	0.248671
6.020000	0.1	0.239551
6.021667	0.1	0.230491
6.023333	0.1	0.223160
6.025000	0.1	0.218809
6.026667	0.1	0.217974
6.028333	0.1	0.219584
6.030000	0.1	0.221252
6.031667	0.1	0.221252
6.033333	0.1	0.219882
6.035000	0.1	0.218868
6.036667	0.1	0.220120
6.038333	0.1	0.223815
6.040000	0.1	0.228286
6.041667	0.1	0.231445
6.043333	0.1	0.232577
6.045000	0.1	0.231981
6.046667	0.1	0.229836
6.048333	0.1	0.226259
6.050000	0.1	0.222206
6.051667	0.1	0.219405
6.053333	0.1	0.219345
6.055000	0.1	0.221491
6.056667	0.1	0.223577
6.058333	0.1	0.223815
6.060000	0.1	0.221372
6.061667	0.1	0.215948
6.063333	0.1	0.208557
6.065000	0.1	0.201106
6.066667	0.1	0.196338
6.068333	0.1	0.196219
6.070000	0.1	0.200093
6.071667	0.1	0.204921
6.073333	0.1	0.207365
6.075000	0.1	0.206590
6.076667	0.1	0.204802
6.078333	0.1	0.204504
6.080000	0.1	0.205636
6.081667	0.1	0.206530
6.083333	0.1	0.205338
6.085000	0.1	0.201881
6.086667	0.1	0.197053
6.088333	0.1	0.192463
6.090000	0.1	0.188768
6.091667	0.1	0.185847
6.093333	0.1	0.184000
6.095000	0.1	0.183642
6.096667	0.1	0.184238
6.098333	0.1	0.184476
6.100000	0.1	0.184476
6.101667	0.1	0.185132
6.103333	0.1	0.186741
6.105000	0.1	0.187993
6.106667	0.1	0.186801
6.108333	0.1	0.182569
6.110000	0.1	0.177145
6.111667	0.1	0.173390
6.113333	0.1	0.172794
6.115000	0.1	0.175357
6.116667	0.1	0.179768
6.118333	0.1	0.184000
6.120000	0.1	0.186443
6.121667	0.1	0.186026
6.123333	0.1	0.182927
6.125000	0.1	0.177979
6.126667	0.1	0.172436
6.128333	0.1	0.166953
6.130000	0.1	0.161827
6.131667	0.1	0.156999
6.133333	0.1	0.152707
6.135000	0.1	0.149608
6.136667	0.1	0.148892
6.138333	0.1	0.151098
6.140000	0.1	0.155389
6.141667	0.1	0.160158
6.143333	0.1	0.163436
6.145000	0.1	0.164330
6.146667	0.1	0.163257
6.148333	0.1	0.161827
6.150000	0.1	0.161350
6.151667	0.1	0.161946
6.153333	0.1	0.163734
6.155000	0.1	0.166953
6.156667	0.1	0.170290
6.158333	0.1	0.171244
6.160000	0.1	0.168681
6.161667	0.1	0.164092
6.163333	0.1	0.159383
6.165000	0.1	0.155032
6.166667	0.1	0.151396
6.168333	0.1	0.148773
6.170000	0.1	0.146806
6.171667	0.1	0.144780
6.173333	0.1	0.142515
6.175000	0.1	0.140786
6.176667	0.1	0.140548
6.178333	0.1	0.141978
6.180000	0.1	0.144243
6.181667	0.1	0.146627
6.183333	0.1	0.148296
6.185000	0.1	0.148892
6.186667	0.1	0.149250
6.188333	0.1	0.150025
6.190000	0.1	0.151336
6.191667	0.1	0.152409
6.193333	0.1	0.151455
6.195000	0.1	0.147700
6.196667	0.1	0.142336
6.198333	0.1	0.137568
6.200000	0.1	0.134885
6.201667	0.1	0.133574
6.203333	0.1	0.131488
6.205000	0.1	0.128627
6.206667	0.1	0.127018
6.208333	0.1	0.128567
6.210000	0.1	0.133455
6.211667	0.1	0.140548
6.213333	0.1	0.147760
6.215000	0.1	0.152349
6.216667	0.1	0.152290
6.218333	0.1	0.147223
6.220000	0.1	0.138462
6.221667	0.1	0.129044
6.223333	0.1	0.122190
6.225000	0.1	0.119269
6.226667	0.1	0.119746
6.228333	0.1	0.122190
6.230000	0.1	0.125349
6.231667	0.1	0.128984
6.233333	0.1	0.132799
6.235000	0.1	0.136077
6.236667	0.1	0.137031
6.238333	0.1	0.134230
6.240000	0.1	0.128269
6.241667	0.1	0.122249
6.243333	0.1	0.119627
6.245000	0.1	0.121415
6.246667	0.1	0.126421
6.248333	0.1	0.132918
6.250000	0.1	0.138819
6.251667	0.1	0.142455
6.253333	0.1	0.143588
6.255000	0.1	0.143170
6.256667	0.1	0.142396
6.258333	0.1	0.141859
6.260000	0.1	0.140905
6.261667	0.1	0.137568
6.263333	0.1	0.131011
6.265000	0.1	0.123143
6.266667	0.1	0.116527
6.268333	0.1	0.112295
6.270000	0.1	0.109732
6.271667	0.1	0.107527
6.273333	0.1	0.104785
6.275000	0.1	0.101626
6.276667	0.1	0.099719
6.278333	0.1	0.101209
6.280000	0.1	0.106871
6.281667	0.1	0.114739
6.283333	0.1	0.121415
6.285000	0.1	0.124216
6.286667	0.1	0.122845
6.288333	0.1	0.119090
6.290000	0.1	0.116169
6.291667	0.1	0.115931
6.293333	0.1	0.117719
6.295000	0.1	0.119090
6.296667	0.1	0.118554
6.298333	0.1	0.116289
6.300000	0.1	0.114381
6.301667	0.1	0.115097
6.303333	0.1	0.118136
6.305000	0.1	0.120699
6.306667	0.1	0.120461
6.308333	0.1	0.116825
6.310000	0.1	0.110686
6.311667	0.1	0.104010
6.313333	0.1	0.099480
6.315000	0.1	0.099480
6.316667	0.1	0.104547
6.318333	0.1	0.114024
6.320000	0.1	0.125706
6.321667	0.1	0.135720
6.323333	0.1	0.141144
6.325000	0.1	0.142396
6.326667	0.1	0.141442
6.328333	0.1	0.138700
6.330000	0.1	0.133932
6.331667	0.1	0.128031
6.333333	0.1	0.123382
6.335000	0.1	0.121892
6.336667	0.1	0.124335
6.338333	0.1	0.129640
6.340000	0.1	0.135422
6.341667	0.1	0.139236
6.343333	0.1	0.140369
6.345000	0.1	0.140548
6.346667	0.1	0.141740
6.348333	0.1	0.144482
6.350000	0.1	0.147343
6.351667	0.1	0.148594
6.353333	0.1	0.147522
6.355000	0.1	0.144601
6.356667	0.1	0.141323
6.358333	0.1	0.138342
6.360000	0.1	0.135064
6.361667	0.1	0.131488
6.363333	0.1	0.128627
6.365000	0.1	0.127554
6.366667	0.1	0.128627
6.368333	0.1	0.131547
6.370000	0.1	0.135005
6.371667	0.1	0.137329
6.373333	0.1	0.137389
6.375000	0.1	0.135243
6.376667	0.1	0.131547
6.378333	0.1	0.127792
6.380000	0.1	0.126362
6.381667	0.1	0.128448
6.383333	0.1	0.132144
6.385000	0.1	0.133991
6.386667	0.1	0.132978
6.388333	0.1	0.131190
6.390000	0.1	0.131011
6.391667	0.1	0.132442
6.393333	0.1	0.134051
6.395000	0.1	0.135243
6.396667	0.1	0.136316
6.398333	0.1	0.137687
6.400000	0.1	0.138342
6.401667	0.1	0.136912
6.403333	0.1	0.133872
6.405000	0.1	0.131547
6.406667	0.1	0.131607
6.408333	0.1	0.133693
6.410000	0.1	0.136375
6.411667	0.1	0.138998
6.413333	0.1	0.141382
6.415000	0.1	0.143170
6.416667	0.1	0.144482
6.418333	0.1	0.145912
6.420000	0.1	0.148296
6.421667	0.1	0.151336
6.423333	0.1	0.154495
6.425000	0.1	0.157893
6.426667	0.1	0.161529
6.428333	0.1	0.164926
6.430000	0.1	0.167489
6.431667	0.1	0.168562
6.433333	0.1	0.167847
6.435000	0.1	0.165880
6.436667	0.1	0.163794
6.438333	0.1	0.162065
6.440000	0.1	0.160456
6.441667	0.1	0.159264
6.443333	0.1	0.159085
6.445000	0.1	0.159621
6.446667	0.1	0.159085
6.448333	0.1	0.155628
6.450000	0.1	0.150383
6.451667	0.1	0.146449
6.453333	0.1	0.146031
6.455000	0.1	0.148296
6.456667	0.1	0.150919
6.458333	0.1	0.151873
6.460000	0.1	0.150144
6.461667	0.1	0.146270
6.463333	0.1	0.141978
6.465000	0.1	0.139177
6.466667	0.1	0.139117
6.468333	0.1	0.141978
6.470000	0.1	0.147402
6.471667	0.1	0.153959
6.473333	0.1	0.159264
6.475000	0.1	0.161529
6.476667	0.1	0.160694
6.478333	0.1	0.158131
6.480000	0.1	0.156283
6.481667	0.1	0.156999
6.483333	0.1	0.160098
6.485000	0.1	0.163496
6.486667	0.1	0.165463
6.488333	0.1	0.165999
6.490000	0.1	0.165641
6.491667	0.1	0.164866
6.493333	0.1	0.163972
6.495000	0.1	0.163376
6.496667	0.1	0.163138
6.498333	0.1	0.163317
6.500000	0.1	0.164211
6.501667	0.1	0.166118
6.503333	0.1	0.169098
6.505000	0.1	0.173211
6.506667	0.1	0.178278
6.508333	0.1	0.183761
6.510000	0.1	0.188231
6.511667	0.1	0.189722
6.513333	0.1	0.187039
6.515000	0.1	0.180662
6.516667	0.1	0.172615
6.518333	0.1	0.165582
6.520000	0.1	0.161409
6.521667	0.1	0.159740
6.523333	0.1	0.158608
6.525000	0.1	0.157416
6.526667	0.1	0.157475
6.528333	0.1	0.160038
6.530000	0.1	0.165463
6.531667	0.1	0.173390
6.533333	0.1	0.182569
6.535000	0.1	0.190377
6.536667	0.1	0.194550
6.538333	0.1	0.194430
6.540000	0.1	0.191450
6.541667	0.1	0.188351
6.543333	0.1	0.186920
6.545000	0.1	0.187635
6.546667	0.1	0.190377
6.548333	0.1	0.194788
6.550000	0.1	0.198960
6.551667	0.1	0.200927
6.553333	0.1	0.200033
6.555000	0.1	0.197351
6.556667	0.1	0.193596
6.558333	0.1	0.189900
6.560000	0.1	0.188172
6.561667	0.1	0.190198
6.563333	0.1	0.195265
6.565000	0.1	0.200152
6.566667	0.1	0.203490
6.568333	0.1	0.206053
6.570000	0.1	0.208735
6.571667	0.1	0.211656
6.573333	0.1	0.214398
6.575000	0.1	0.215650
6.576667	0.1	0.215113
6.578333	0.1	0.213861
6.580000	0.1	0.213444
6.581667	0.1	0.214577
6.583333	0.1	0.217319
6.585000	0.1	0.220835
6.586667	0.1	0.224650
6.588333	0.1	0.229001
6.590000	0.1	0.234008
6.591667	0.1	0.239074
6.593333	0.1	0.242829
6.595000	0.1	0.244141
6.596667	0.1	0.243485
6.598333	0.1	0.243127
6.600000	0.1	0.244856
6.601667	0.1	0.248194
6.603333	0.1	0.251174
6.605000	0.1	0.251651
6.606667	0.1	0.248969
6.608333	0.1	0.244319
6.610000	0.1	0.240982
6.611667	0.1	0.242353
6.613333	0.1	0.249088
6.615000	0.1	0.258446
6.616667	0.1	0.266492
6.618333	0.1	0.270009
6.620000	0.1	0.268400
6.621667	0.1	0.264525
6.623333	0.1	0.262558
6.625000	0.1	0.264645
6.626667	0.1	0.269592
6.628333	0.1	0.274777
6.630000	0.1	0.279129
6.631667	0.1	0.282824
6.633333	0.1	0.285327
6.635000	0.1	0.285327
6.636667	0.1	0.283599
6.638333	0.1	0.282526
6.640000	0.1	0.284433
6.641667	0.1	0.289261
6.643333	0.1	0.295341
6.645000	0.1	0.300765
6.646667	0.1	0.303864
6.648333	0.1	0.303566
6.650000	0.1	0.300646
6.651667	0.1	0.297964
6.653333	0.1	0.297904
6.655000	0.1	0.300527
6.656667	0.1	0.303864
6.658333	0.1	0.306070
6.660000	0.1	0.306249
6.661667	0.1	0.305355
6.663333	0.1	0.305355
6.665000	0.1	0.308037
6.666667	0.1	0.313222
6.668333	0.1	0.318289
6.670000	0.1	0.320494
6.671667	0.1	0.320077
6.673333	0.1	0.319302
6.675000	0.1	0.319421
6.676667	0.1	0.319660
6.678333	0.1	0.318944
6.680000	0.1	0.317335
6.681667	0.1	0.315905
6.683333	0.1	0.316262
6.685000	0.1	0.319421
6.686667	0.1	0.325084
6.688333	0.1	0.331163
6.690000	0.1	0.334561
6.691667	0.1	0.333428
6.693333	0.1	0.328183
6.695000	0.1	0.321031
6.696667	0.1	0.314176
6.698333	0.1	0.309408
6.700000	0.1	0.307679
6.701667	0.1	0.308394
6.703333	0.1	0.309587
6.705000	0.1	0.309527
6.706667	0.1	0.308514
6.708333	0.1	0.308216
6.710000	0.1	0.310242
6.711667	0.1	0.315130
6.713333	0.1	0.321388
6.715000	0.1	0.326455
6.716667	0.1	0.328720
6.718333	0.1	0.328839
6.720000	0.1	0.328243
6.721667	0.1	0.327826
6.723333	0.1	0.327945
6.725000	0.1	0.328958
6.726667	0.1	0.330508
6.728333	0.1	0.331283
6.730000	0.1	0.330210
6.731667	0.1	0.327170
6.733333	0.1	0.323594
6.735000	0.1	0.321031
6.736667	0.1	0.320435
6.738333	0.1	0.321031
6.740000	0.1	0.321388
6.741667	0.1	0.321329
6.743333	0.1	0.321150
6.745000	0.1	0.320494
6.746667	0.1	0.318885
6.748333	0.1	0.316978
6.750000	0.1	0.315607
6.751667	0.1	0.315011
6.753333	0.1	0.314474
6.755000	0.1	0.313699
6.756667	0.1	0.312984
6.758333	0.1	0.312090
6.760000	0.1	0.310183
6.761667	0.1	0.307322
6.763333	0.1	0.305414
6.765000	0.1	0.306249
6.766667	0.1	0.309944
6.768333	0.1	0.315309
6.770000	0.1	0.320613
6.771667	0.1	0.324667
6.773333	0.1	0.326633
6.775000	0.1	0.325978
6.776667	0.1	0.322759
6.778333	0.1	0.317693
6.780000	0.1	0.312507
6.781667	0.1	0.309110
6.783333	0.1	0.308037
6.785000	0.1	0.308394
6.786667	0.1	0.309289
6.788333	0.1	0.310659
6.790000	0.1	0.312388
6.791667	0.1	0.314057
6.793333	0.1	0.315368
6.795000	0.1	0.316262
6.796667	0.1	0.316203
6.798333	0.1	0.313818
6.800000	0.1	0.308633
6.801667	0.1	0.302196
6.803333	0.1	0.297427
6.805000	0.1	0.296414
6.806667	0.1	0.298977
6.808333	0.1	0.302672
6.810000	0.1	0.304699
6.811667	0.1	0.303268
6.813333	0.1	0.298321
6.815000	0.1	0.291944
6.816667	0.1	0.286400
6.818333	0.1	0.282407
6.820000	0.1	0.279844
6.821667	0.1	0.278413
6.823333	0.1	0.277638
6.825000	0.1	0.278234
6.826667	0.1	0.280976
6.828333	0.1	0.285923
6.830000	0.1	0.292540
6.831667	0.1	0.299692
6.833333	0.1	0.305593
6.835000	0.1	0.307620
6.836667	0.1	0.305057
6.838333	0.1	0.299215
6.840000	0.1	0.292361
6.841667	0.1	0.286698
6.843333	0.1	0.284016
6.845000	0.1	0.284553
6.846667	0.1	0.286579
6.848333	0.1	0.288010
6.850000	0.1	0.287831
6.851667	0.1	0.285625
6.853333	0.1	0.281632
6.855000	0.1	0.276625
6.856667	0.1	0.271559
6.858333	0.1	0.267684
6.860000	0.1	0.265896
6.861667	0.1	0.266075
6.863333	0.1	0.266790
6.865000	0.1	0.266671
6.866667	0.1	0.264585
6.868333	0.1	0.260472
6.870000	0.1	0.255466
6.871667	0.1	0.251353
6.873333	0.1	0.249803
6.875000	0.1	0.252247
6.876667	0.1	0.259459
6.878333	0.1	0.269711
6.880000	0.1	0.278592
6.881667	0.1	0.282526
6.883333	0.1	0.281632
6.885000	0.1	0.278473
6.886667	0.1	0.275195
6.888333	0.1	0.273526
6.890000	0.1	0.275671
6.891667	0.1	0.282466
6.893333	0.1	0.291765
6.895000	0.1	0.299811
6.896667	0.1	0.304163
6.898333	0.1	0.304461
6.900000	0.1	0.301480
6.901667	0.1	0.296175
6.903333	0.1	0.289440
6.905000	0.1	0.282526
6.906667	0.1	0.276744
6.908333	0.1	0.272691
6.910000	0.1	0.269890
6.911667	0.1	0.267625
6.913333	0.1	0.265777
6.915000	0.1	0.264585
6.916667	0.1	0.264704
6.918333	0.1	0.267267
6.920000	0.1	0.271916
6.921667	0.1	0.276625
6.923333	0.1	0.279903
6.925000	0.1	0.281930
6.926667	0.1	0.284255
6.928333	0.1	0.287890
6.930000	0.1	0.292361
6.931667	0.1	0.295818
6.933333	0.1	0.296891
6.935000	0.1	0.295460
6.936667	0.1	0.291646
6.938333	0.1	0.285566
6.940000	0.1	0.277936
6.941667	0.1	0.270069
6.943333	0.1	0.263870
6.945000	0.1	0.260651
6.946667	0.1	0.260234
6.948333	0.1	0.261664
6.950000	0.1	0.264466
6.951667	0.1	0.268102
6.953333	0.1	0.271678
6.955000	0.1	0.274539
6.956667	0.1	0.277102
6.958333	0.1	0.279844
6.960000	0.1	0.282228
6.961667	0.1	0.283539
6.963333	0.1	0.283360
6.965000	0.1	0.282288
6.966667	0.1	0.281215
6.968333	0.1	0.280201
6.970000	0.1	0.278592
6.971667	0.1	0.275791
6.973333	0.1	0.271618
6.975000	0.1	0.266671
6.976667	0.1	0.262022
6.978333	0.1	0.259578
6.980000	0.1	0.261247
6.981667	0.1	0.267386
6.983333	0.1	0.275970
6.985000	0.1	0.283957
6.986667	0.1	0.289500
6.988333	0.1	0.292003
6.990000	0.1	0.291526
6.991667	0.1	0.288248
6.993333	0.1	0.283062
6.995000	0.1	0.277817
6.996667	0.1	0.274241
6.998333	0.1	0.273049
7.000000	0.1	0.274122
7.001667	0.1	0.276387
7.003333	0.1	0.277460
7.005000	0.1	0.275373
7.006667	0.1	0.270665
7.008333	0.1	0.265479
7.010000	0.1	0.261247
7.011667	0.1	0.258744
7.013333	0.1	0.258863
7.015000	0.1	0.262678
7.016667	0.1	0.270367
7.018333	0.1	0.279248
7.020000	0.1	0.285149
7.021667	0.1	0.285864
7.023333	0.1	0.283182
7.025000	0.1	0.280499
7.026667	0.1	0.279427
7.028333	0.1	0.279605
7.030000	0.1	0.281155
7.031667	0.1	0.283539
7.033333	0.1	0.284791
7.035000	0.1	0.283062
7.036667	0.1	0.278413
7.038333	0.1	0.272393
7.040000	0.1	0.267565
7.041667	0.1	0.265956
7.043333	0.1	0.268340
7.045000	0.1	0.273466
7.046667	0.1	0.278652
7.048333	0.1	0.281155
7.050000	0.1	0.279725
7.051667	0.1	0.275612
7.053333	0.1	0.271857
7.055000	0.1	0.270367
7.056667	0.1	0.271022
7.058333	0.1	0.272930
7.060000	0.1	0.275075
7.061667	0.1	0.277221
7.063333	0.1	0.279605
7.065000	0.1	0.281453
7.066667	0.1	0.280976
7.068333	0.1	0.277817
7.070000	0.1	0.273824
7.071667	0.1	0.271559
7.073333	0.1	0.271618
7.075000	0.1	0.272632
7.076667	0.1	0.272870
7.078333	0.1	0.271738
7.080000	0.1	0.269830
7.081667	0.1	0.268936
7.083333	0.1	0.270605
7.085000	0.1	0.274301
7.086667	0.1	0.278056
7.088333	0.1	0.280142
7.090000	0.1	0.279188
7.091667	0.1	0.274599
7.093333	0.1	0.268102
7.095000	0.1	0.262976
7.096667	0.1	0.261903
7.098333	0.1	0.264704
7.100000	0.1	0.270069
7.101667	0.1	0.277281
7.103333	0.1	0.285268
7.105000	0.1	0.291228
7.106667	0.1	0.292242
7.108333	0.1	0.288486
7.110000	0.1	0.282466
7.111667	0.1	0.276685
7.113333	0.1	0.272095
7.115000	0.1	0.268936
7.116667	0.1	0.267208
7.118333	0.1	0.266910
7.120000	0.1	0.267088
7.121667	0.1	0.266850
7.123333	0.1	0.265718
7.125000	0.1	0.263631
7.126667	0.1	0.261247
7.128333	0.1	0.260115
7.130000	0.1	0.261545
7.131667	0.1	0.266075
7.133333	0.1	0.273168
7.135000	0.1	0.281751
7.136667	0.1	0.289202
7.138333	0.1	0.292659
7.140000	0.1	0.291407
7.141667	0.1	0.287175
7.143333	0.1	0.282466
7.145000	0.1	0.279188
7.146667	0.1	0.277936
7.148333	0.1	0.277996
7.150000	0.1	0.278831
7.151667	0.1	0.280499
7.153333	0.1	0.283301
7.155000	0.1	0.286698
7.156667	0.1	0.289083
7.158333	0.1	0.289321
7.160000	0.1	0.287890
7.161667	0.1	0.286222
7.163333	0.1	0.285089
7.165000	0.1	0.284493
7.166667	0.1	0.284016
7.168333	0.1	0.283837
7.170000	0.1	0.283718
7.171667	0.1	0.282288
7.173333	0.1	0.278056
7.175000	0.1	0.272155
7.176667	0.1	0.267744
7.178333	0.1	0.267208
7.180000	0.1	0.270844
7.181667	0.1	0.277698
7.183333	0.1	0.286818
7.185000	0.1	0.296772
7.186667	0.1	0.305176
7.188333	0.1	0.309289
7.190000	0.1	0.308514
7.191667	0.1	0.304997
7.193333	0.1	0.301421
7.195000	0.1	0.299156
7.196667	0.1	0.298023
7.198333	0.1	0.297785
7.200000	0.1	0.298321
7.201667	0.1	0.299156
7.203333	0.1	0.299513
7.205000	0.1	0.298858
7.206667	0.1	0.296891
7.208333	0.1	0.293791
7.210000	0.1	0.290155
7.211667	0.1	0.286996
7.213333	0.1	0.285327
7.215000	0.1	0.285745
7.216667	0.1	0.288188
7.218333	0.1	0.291646
7.220000	0.1	0.294805
7.221667	0.1	0.297129
7.223333	0.1	0.298738
7.225000	0.1	0.300527
7.226667	0.1	0.302851
7.228333	0.1	0.305176
7.230000	0.1	0.306904
7.231667	0.1	0.307977
7.233333	0.1	0.308573
7.235000	0.1	0.309289
7.236667	0.1	0.310123
7.238333	0.1	0.310957
7.240000	0.1	0.312626
7.241667	0.1	0.315726
7.243333	0.1	0.318944
7.245000	0.1	0.319898
7.246667	0.1	0.317514
7.248333	0.1	0.312269
7.250000	0.1	0.305414
7.251667	0.1	0.298500
7.253333	0.1	0.292897
7.255000	0.1	0.289321
7.256667	0.1	0.287652
7.258333	0.1	0.288486
7.260000	0.1	0.292420
7.261667	0.1	0.298560
7.263333	0.1	0.304401
7.265000	0.1	0.308037
7.266667	0.1	0.308692
7.268333	0.1	0.307024
7.270000	0.1	0.304282
7.271667	0.1	0.301123
7.273333	0.1	0.297129
7.275000	0.1	0.292659
7.276667	0.1	0.288606
7.278333	0.1	0.284910
7.280000	0.1	0.281334
7.281667	0.1	0.278413
7.283333	0.1	0.276804
7.285000	0.1	0.276685
7.286667	0.1	0.277698
7.288333	0.1	0.279069
7.290000	0.1	0.279605
7.291667	0.1	0.278652
7.293333	0.1	0.276625
7.295000	0.1	0.274241
7.296667	0.1	0.272155
7.298333	0.1	0.270307
7.300000	0.1	0.268877
7.301667	0.1	0.268519
7.303333	0.1	0.269413
7.305000	0.1	0.270903
7.306667	0.1	0.272036
7.308333	0.1	0.271916
7.310000	0.1	0.270605
7.311667	0.1	0.268281
7.313333	0.1	0.264764
7.315000	0.1	0.260472
7.316667	0.1	0.256300
7.318333	0.1	0.252545
7.320000	0.1	0.249803
7.321667	0.1	0.249028
7.323333	0.1	0.249863
7.325000	0.1	0.250995
7.326667	0.1	0.252306
7.328333	0.1	0.254452
7.330000	0.1	0.257254
7.331667	0.1	0.259459
7.333333	0.1	0.259221
7.335000	0.1	0.255227
7.336667	0.1	0.247657
7.338333	0.1	0.239253
7.340000	0.1	0.232935
7.341667	0.1	0.230551
7.343333	0.1	0.232697
7.345000	0.1	0.238299
7.346667	0.1	0.244498
7.348333	0.1	0.248253
7.350000	0.1	0.247777
7.351667	0.1	0.243843
7.353333	0.1	0.239134
7.355000	0.1	0.235796
7.356667	0.1	0.233650
7.358333	0.1	0.231504
7.360000	0.1	0.229597
7.361667	0.1	0.229955
7.363333	0.1	0.233114
7.365000	0.1	0.236094
7.366667	0.1	0.235081
7.368333	0.1	0.229657
7.370000	0.1	0.222802
7.371667	0.1	0.216424
7.373333	0.1	0.211060
7.375000	0.1	0.206947
7.376667	0.1	0.204027
7.378333	0.1	0.202417
7.380000	0.1	0.202715
7.381667	0.1	0.205338
7.383333	0.1	0.209928
7.385000	0.1	0.215352
7.386667	0.1	0.220358
7.388333	0.1	0.224113
7.390000	0.1	0.225604
7.391667	0.1	0.223637
7.393333	0.1	0.218809
7.395000	0.1	0.213265
7.396667	0.1	0.208139
7.398333	0.1	0.204027
7.400000	0.1	0.201464
7.401667	0.1	0.200629
7.403333	0.1	0.201404
7.405000	0.1	0.203371
7.406667	0.1	0.205159
7.408333	0.1	0.205636
7.410000	0.1	0.206113
7.411667	0.1	0.208378
7.413333	0.1	0.212431
7.415000	0.1	0.216782
7.416667	0.1	0.220537
7.418333	0.1	0.223041
7.420000	0.1	0.224233
7.421667	0.1	0.224113
7.423333	0.1	0.222921
7.425000	0.1	0.220239
7.426667	0.1	0.215530
7.428333	0.1	0.208497
7.430000	0.1	0.199974
7.431667	0.1	0.192642
7.433333	0.1	0.188768
7.435000	0.1	0.187993
7.436667	0.1	0.188887
7.438333	0.1	0.190735
7.440000	0.1	0.193357
7.441667	0.1	0.195801
7.443333	0.1	0.197172
7.445000	0.1	0.197470
7.446667	0.1	0.197351
7.448333	0.1	0.197828
7.450000	0.1	0.199318
7.451667	0.1	0.201285
7.453333	0.1	0.202894
7.455000	0.1	0.203908
7.456667	0.1	0.204861
7.458333	0.1	0.205636
7.460000	0.1	0.205457
7.461667	0.1	0.203908
7.463333	0.1	0.201762
7.465000	0.1	0.200689
7.466667	0.1	0.201643
7.468333	0.1	0.203848
7.470000	0.1	0.206411
7.471667	0.1	0.209093
7.473333	0.1	0.212133
7.475000	0.1	0.215173
7.476667	0.1	0.216663
7.478333	0.1	0.216186
7.480000	0.1	0.214934
7.481667	0.1	0.214219
7.483333	0.1	0.213563
7.485000	0.1	0.212014
7.486667	0.1	0.209451
7.488333	0.1	0.206590
7.490000	0.1	0.203729
7.491667	0.1	0.200570
7.493333	0.1	0.196934
7.495000	0.1	0.192821
7.496667	0.1	0.188470
7.498333	0.1	0.184894
7.500000	0.1	0.183463
7.501667	0.1	0.184715
7.503333	0.1	0.187755
7.505000	0.1	0.191271
7.506667	0.1	0.194490
7.508333	0.1	0.197470
7.510000	0.1	0.201106
7.511667	0.1	0.205338
7.513333	0.1	0.208259
7.515000	0.1	0.207841
7.516667	0.1	0.203788
7.518333	0.1	0.197053
7.520000	0.1	0.189006
7.521667	0.1	0.181437
7.523333	0.1	0.176430
7.525000	0.1	0.175595
7.526667	0.1	0.178814
7.528333	0.1	0.184715
7.530000	0.1	0.191867
7.531667	0.1	0.198841
7.533333	0.1	0.203908
7.535000	0.1	0.205576
7.536667	0.1	0.203788
7.538333	0.1	0.200689
7.540000	0.1	0.199020
7.541667	0.1	0.199318
7.543333	0.1	0.199854
7.545000	0.1	0.198960
7.546667	0.1	0.196517
7.548333	0.1	0.193179
7.550000	0.1	0.190258
7.551667	0.1	0.189602
7.553333	0.1	0.192046
7.555000	0.1	0.196219
7.556667	0.1	0.199139
7.558333	0.1	0.198960
7.560000	0.1	0.196397
7.561667	0.1	0.193954
7.563333	0.1	0.193894
7.565000	0.1	0.196636
7.566667	0.1	0.201404
7.568333	0.1	0.206471
7.570000	0.1	0.210762
7.571667	0.1	0.213802
7.573333	0.1	0.214994
7.575000	0.1	0.213742
7.576667	0.1	0.210941
7.578333	0.1	0.208616
7.580000	0.1	0.208259
7.581667	0.1	0.209689
7.583333	0.1	0.211537
7.585000	0.1	0.212133
7.586667	0.1	0.210702
7.588333	0.1	0.208497
7.590000	0.1	0.207961
7.591667	0.1	0.209570
7.593333	0.1	0.210524
7.595000	0.1	0.207722
7.596667	0.1	0.201523
7.598333	0.1	0.195384
7.600000	0.1	0.192940
7.601667	0.1	0.195920
7.603333	0.1	0.203311
7.605000	0.1	0.211418
7.606667	0.1	0.216484
7.608333	0.1	0.217676
7.610000	0.1	0.217378
7.611667	0.1	0.218213
7.613333	0.1	0.220776
7.615000	0.1	0.223935
7.616667	0.1	0.226438
7.618333	0.1	0.227988
7.620000	0.1	0.228941
7.621667	0.1	0.229955
7.623333	0.1	0.231028
7.625000	0.1	0.232041
7.626667	0.1	0.233173
7.628333	0.1	0.235319
7.630000	0.1	0.238478
7.631667	0.1	0.241756
7.633333	0.1	0.244379
7.635000	0.1	0.245810
7.636667	0.1	0.245512
7.638333	0.1	0.243604
7.640000	0.1	0.241220
7.641667	0.1	0.239730
7.643333	0.1	0.239909
7.645000	0.1	0.242054
7.646667	0.1	0.245333
7.648333	0.1	0.248969
7.650000	0.1	0.254035
7.651667	0.1	0.261724
7.653333	0.1	0.270784
7.655000	0.1	0.277638
7.656667	0.1	0.279784
7.658333	0.1	0.277758
7.660000	0.1	0.273049
7.661667	0.1	0.267506
7.663333	0.1	0.263453
7.665000	0.1	0.263035
7.666667	0.1	0.266910
7.668333	0.1	0.273943
7.670000	0.1	0.281394
7.671667	0.1	0.286877
7.673333	0.1	0.288665
7.675000	0.1	0.287116
7.676667	0.1	0.284731
7.678333	0.1	0.285089
7.680000	0.1	0.289202
7.681667	0.1	0.295341
7.683333	0.1	0.301600
7.685000	0.1	0.307262
7.686667	0.1	0.312209
7.688333	0.1	0.316143
7.690000	0.1	0.318825
7.691667	0.1	0.320733
7.693333	0.1	0.321984
7.695000	0.1	0.322640
7.696667	0.1	0.323951
7.698333	0.1	0.327349
7.700000	0.1	0.332296
7.701667	0.1	0.337243
7.703333	0.1	0.341475
7.705000	0.1	0.344813
7.706667	0.1	0.346780
7.708333	0.1	0.346839
7.710000	0.1	0.345469
7.711667	0.1	0.344336
7.713333	0.1	0.344336
7.715000	0.1	0.344932
7.716667	0.1	0.344813
7.718333	0.1	0.344515
7.720000	0.1	0.345469
7.721667	0.1	0.348270
7.723333	0.1	0.351429
7.725000	0.1	0.353336
7.726667	0.1	0.353515
7.728333	0.1	0.352740
7.730000	0.1	0.352323
7.731667	0.1	0.353217
7.733333	0.1	0.355244
7.735000	0.1	0.357389
7.736667	0.1	0.359178
7.738333	0.1	0.359774
7.740000	0.1	0.358343
7.741667	0.1	0.354469
7.743333	0.1	0.348806
7.745000	0.1	0.343978
7.746667	0.1	0.342727
7.748333	0.1	0.345469
7.750000	0.1	0.349700
7.751667	0.1	0.352740
7.753333	0.1	0.353634
7.755000	0.1	0.352919
7.756667	0.1	0.351429
7.758333	0.1	0.348926
7.760000	0.1	0.345051
7.761667	0.1	0.341356
7.763333	0.1	0.339746
7.765000	0.1	0.339985
7.766667	0.1	0.339568
7.768333	0.1	0.336349
7.770000	0.1	0.330210
7.771667	0.1	0.322998
7.773333	0.1	0.317037
7.775000	0.1	0.313818
7.776667	0.1	0.313401
7.778333	0.1	0.314653
7.780000	0.1	0.315487
7.781667	0.1	0.314176
7.783333	0.1	0.310838
7.785000	0.1	0.307500
7.786667	0.1	0.305951
7.788333	0.1	0.307500
7.790000	0.1	0.313282
7.791667	0.1	0.323594
7.793333	0.1	0.336349
7.795000	0.1	0.347495
7.796667	0.1	0.353634
7.798333	0.1	0.354409
7.800000	0.1	0.351250
7.801667	0.1	0.346422
7.803333	0.1	0.341654
7.805000	0.1	0.338137
7.806667	0.1	0.336885
7.808333	0.1	0.338376
7.810000	0.1	0.342906
7.811667	0.1	0.349998
7.813333	0.1	0.357211
7.815000	0.1	0.361681
7.816667	0.1	0.361443
7.818333	0.1	0.355780
7.820000	0.1	0.345528
7.821667	0.1	0.333488
7.823333	0.1	0.322402
7.825000	0.1	0.313461
7.826667	0.1	0.307024
7.828333	0.1	0.303268
7.830000	0.1	0.301540
7.831667	0.1	0.299871
7.833333	0.1	0.296295
7.835000	0.1	0.290751
7.836667	0.1	0.285268
7.838333	0.1	0.282705
7.840000	0.1	0.284910
7.841667	0.1	0.291944
7.843333	0.1	0.301659
7.845000	0.1	0.311315
7.846667	0.1	0.318408
7.848333	0.1	0.320971
7.850000	0.1	0.319302
7.851667	0.1	0.315785
7.853333	0.1	0.313461
7.855000	0.1	0.313222
7.856667	0.1	0.313699
7.858333	0.1	0.313997
7.860000	0.1	0.314057
7.861667	0.1	0.313938
7.863333	0.1	0.313520
7.865000	0.1	0.313580
7.866667	0.1	0.314474
7.868333	0.1	0.315607
7.870000	0.1	0.316739
7.871667	0.1	0.318229
7.873333	0.1	0.319600
7.875000	0.1	0.319183
7.876667	0.1	0.316381
7.878333	0.1	0.312388
7.880000	0.1	0.308514
7.881667	0.1	0.306010
7.883333	0.1	0.305414
7.885000	0.1	0.306249
7.886667	0.1	0.307083
7.888333	0.1	0.307500
7.890000	0.1	0.308096
7.891667	0.1	0.309110
7.893333	0.1	0.309527
7.895000	0.1	0.309110
7.896667	0.1	0.308573
7.898333	0.1	0.309289
7.900000	0.1	0.312269
7.901667	0.1	0.317633
7.903333	0.1	0.323236
7.905000	0.1	0.326395
7.906667	0.1	0.325859
7.908333	0.1	0.322580
7.910000	0.1	0.318766
7.911667	0.1	0.315905
7.913333	0.1	0.314295
7.915000	0.1	0.313640
7.916667	0.1	0.313222
7.918333	0.1	0.312686
7.920000	0.1	0.311732
7.921667	0.1	0.309885
7.923333	0.1	0.306964
7.925000	0.1	0.303626
7.926667	0.1	0.301182
7.928333	0.1	0.301301
7.930000	0.1	0.304580
7.931667	0.1	0.310719
7.933333	0.1	0.318110
7.935000	0.1	0.324428
7.936667	0.1	0.327230
7.938333	0.1	0.326037
7.940000	0.1	0.322461
7.941667	0.1	0.319362
7.943333	0.1	0.318229
7.945000	0.1	0.318706
7.946667	0.1	0.320017
7.948333	0.1	0.321507
7.950000	0.1	0.322878
7.951667	0.1	0.324368
7.953333	0.1	0.325978
7.955000	0.1	0.327230
7.956667	0.1	0.329316
7.958333	0.1	0.333846
7.960000	0.1	0.340939
7.961667	0.1	0.348330
7.963333	0.1	0.354052
7.965000	0.1	0.357389
7.966667	0.1	0.358284
7.968333	0.1	0.357032
7.970000	0.1	0.354111
7.971667	0.1	0.351131
7.973333	0.1	0.350475
7.975000	0.1	0.353038
7.976667	0.1	0.356197
7.978333	0.1	0.356555
7.980000	0.1	0.354350
7.981667	0.1	0.352025
7.983333	0.1	0.350595
7.985000	0.1	0.349700
7.986667	0.1	0.348747
7.988333	0.1	0.347495
7.990000	0.1	0.345349
7.991667	0.1	0.342369
7.993333	0.1	0.339448
7.995000	0.1	0.338137
7.996667	0.1	0.339508
7.998333	0.1	0.342667
8.000000	0.1	0.345707
8.001667	0.1	0.346541
8.003333	0.1	0.344634
8.005000	0.1	0.341952
8.006667	0.1	0.340819
8.008333	0.1	0.341892
8.010000	0.1	0.344276
8.011667	0.1	0.346541
8.013333	0.1	0.347674
8.015000	0.1	0.347257
8.016667	0.1	0.345469
8.018333	0.1	0.342190
8.020000	0.1	0.337899
8.021667	0.1	0.333667
8.023333	0.1	0.331342
8.025000	0.1	0.332892
8.026667	0.1	0.338376
8.028333	0.1	0.344872
8.030000	0.1	0.348151
8.031667	0.1	0.345707
8.033333	0.1	0.339329
8.035000	0.1	0.333250
8.036667	0.1	0.331402
8.038333	0.1	0.335157
8.040000	0.1	0.343025
8.041667	0.1	0.351489
8.043333	0.1	0.357270
8.045000	0.1	0.358939
8.046667	0.1	0.356734
8.048333	0.1	0.351846
8.050000	0.1	0.346720
8.051667	0.1	0.343263
8.053333	0.1	0.341892
8.055000	0.1	0.341713
8.056667	0.1	0.341356
8.058333	0.1	0.339806
8.060000	0.1	0.336707
8.061667	0.1	0.333250
8.063333	0.1	0.331044
8.065000	0.1	0.330925
8.066667	0.1	0.331581
8.068333	0.1	0.331521
8.070000	0.1	0.330329
8.071667	0.1	0.329256
8.073333	0.1	0.330508
8.075000	0.1	0.334740
8.076667	0.1	0.339746
8.078333	0.1	0.343084
8.080000	0.1	0.343859
8.081667	0.1	0.341833
8.083333	0.1	0.337124
8.085000	0.1	0.331104
8.086667	0.1	0.325978
8.088333	0.1	0.322759
8.090000	0.1	0.321031
8.091667	0.1	0.318825
8.093333	0.1	0.315130
8.095000	0.1	0.311673
8.096667	0.1	0.310540
8.098333	0.1	0.312030
8.100000	0.1	0.314534
8.101667	0.1	0.316441
8.103333	0.1	0.317395
8.105000	0.1	0.317335
8.106667	0.1	0.315428
8.108333	0.1	0.310600
8.110000	0.1	0.303745
8.111667	0.1	0.297725
8.113333	0.1	0.294924
8.115000	0.1	0.295699
8.116667	0.1	0.298858
8.118333	0.1	0.303030
8.120000	0.1	0.307620
8.121667	0.1	0.312328
8.123333	0.1	0.316381
8.125000	0.1	0.318468
8.126667	0.1	0.317812
8.128333	0.1	0.314474
8.130000	0.1	0.309765
8.131667	0.1	0.306070
8.133333	0.1	0.305295
8.135000	0.1	0.307620
8.136667	0.1	0.310838
8.138333	0.1	0.312030
8.140000	0.1	0.309527
8.141667	0.1	0.303388
8.143333	0.1	0.295341
8.145000	0.1	0.287771
8.146667	0.1	0.282645
8.148333	0.1	0.281572
8.150000	0.1	0.284553
8.151667	0.1	0.289559
8.153333	0.1	0.293791
8.155000	0.1	0.295103
8.156667	0.1	0.292420
8.158333	0.1	0.286520
8.160000	0.1	0.280380
8.161667	0.1	0.277340
8.163333	0.1	0.278473
8.165000	0.1	0.281334
8.166667	0.1	0.282645
8.168333	0.1	0.281334
8.170000	0.1	0.278950
8.171667	0.1	0.277400
8.173333	0.1	0.277102
8.175000	0.1	0.276744
8.176667	0.1	0.275493
8.178333	0.1	0.273883
8.180000	0.1	0.274003
8.181667	0.1	0.277400
8.183333	0.1	0.283182
8.185000	0.1	0.287950
8.186667	0.1	0.288069
8.188333	0.1	0.282526
8.190000	0.1	0.272870
8.191667	0.1	0.261962
8.193333	0.1	0.252426
8.195000	0.1	0.245810
8.196667	0.1	0.242353
8.198333	0.1	0.241637
8.200000	0.1	0.243485
8.201667	0.1	0.246942
8.203333	0.1	0.249803
8.205000	0.1	0.249445
8.206667	0.1	0.244975
8.208333	0.1	0.238121
8.210000	0.1	0.232697
8.211667	0.1	0.231147
8.213333	0.1	0.233650
8.215000	0.1	0.239790
8.216667	0.1	0.248015
8.218333	0.1	0.256419
8.220000	0.1	0.264049
8.221667	0.1	0.270665
8.223333	0.1	0.275075
8.225000	0.1	0.275612
8.226667	0.1	0.272393
8.228333	0.1	0.267386
8.230000	0.1	0.262082
8.231667	0.1	0.256777
8.233333	0.1	0.251889
8.235000	0.1	0.249028
8.236667	0.1	0.249028
8.238333	0.1	0.251293
8.240000	0.1	0.254571
8.241667	0.1	0.257790
8.243333	0.1	0.260890
8.245000	0.1	0.263810
8.246667	0.1	0.266075
8.248333	0.1	0.267506
8.250000	0.1	0.268340
8.251667	0.1	0.268519
8.253333	0.1	0.267565
8.255000	0.1	0.265479
8.256667	0.1	0.263035
8.258333	0.1	0.260532
8.260000	0.1	0.258029
8.261667	0.1	0.255525
8.263333	0.1	0.253856
8.265000	0.1	0.254035
8.266667	0.1	0.257730
8.268333	0.1	0.265181
8.270000	0.1	0.274241
8.271667	0.1	0.280678
8.273333	0.1	0.281692
8.275000	0.1	0.277638
8.276667	0.1	0.271440
8.278333	0.1	0.266314
8.280000	0.1	0.263929
8.281667	0.1	0.263989
8.283333	0.1	0.265181
8.285000	0.1	0.265896
8.286667	0.1	0.264227
8.288333	0.1	0.259221
8.290000	0.1	0.252426
8.291667	0.1	0.246704
8.293333	0.1	0.244677
8.295000	0.1	0.246882
8.296667	0.1	0.250578
8.298333	0.1	0.252306
8.300000	0.1	0.250041
8.301667	0.1	0.244617
8.303333	0.1	0.238121
8.305000	0.1	0.232518
8.306667	0.1	0.229359
8.308333	0.1	0.229776
8.310000	0.1	0.233829
8.311667	0.1	0.238717
8.313333	0.1	0.241041
8.315000	0.1	0.239432
8.316667	0.1	0.235736
8.318333	0.1	0.232816
8.320000	0.1	0.232220
8.321667	0.1	0.234067
8.323333	0.1	0.238061
8.325000	0.1	0.243008
8.326667	0.1	0.246465
8.328333	0.1	0.245631
8.330000	0.1	0.240207
8.331667	0.1	0.232816
8.333333	0.1	0.226259
8.335000	0.1	0.221074
8.336667	0.1	0.216782
8.338333	0.1	0.213504
8.340000	0.1	0.211358
8.341667	0.1	0.209808
8.343333	0.1	0.208318
8.345000	0.1	0.207424
8.346667	0.1	0.208437
8.348333	0.1	0.211656
8.350000	0.1	0.216424
8.351667	0.1	0.221431
8.353333	0.1	0.225484
8.355000	0.1	0.228047
8.356667	0.1	0.229120
8.358333	0.1	0.228643
8.360000	0.1	0.226915
8.361667	0.1	0.225186
8.363333	0.1	0.225127
8.365000	0.1	0.227213
8.366667	0.1	0.228941
8.368333	0.1	0.226855
8.370000	0.1	0.219703
8.371667	0.1	0.209808
8.373333	0.1	0.201345
8.375000	0.1	0.197113
8.376667	0.1	0.197113
8.378333	0.1	0.199318
8.380000	0.1	0.200927
8.381667	0.1	0.199378
8.383333	0.1	0.194132
8.385000	0.1	0.187874
8.386667	0.1	0.184059
8.388333	0.1	0.184238
8.390000	0.1	0.188410
8.391667	0.1	0.195384
8.393333	0.1	0.202775
8.395000	0.1	0.208318
8.396667	0.1	0.211477
8.398333	0.1	0.213563
8.400000	0.1	0.215769
8.401667	0.1	0.217557
8.403333	0.1	0.217617
8.405000	0.1	0.215650
8.406667	0.1	0.212967
8.408333	0.1	0.210702
8.410000	0.1	0.209034
8.411667	0.1	0.206590
8.413333	0.1	0.201523
8.415000	0.1	0.194013
8.416667	0.1	0.186384
8.418333	0.1	0.181258
8.420000	0.1	0.179291
8.421667	0.1	0.180185
8.423333	0.1	0.183284
8.425000	0.1	0.187874
8.426667	0.1	0.191927
8.428333	0.1	0.193059
8.430000	0.1	0.191152
8.431667	0.1	0.188291
8.433333	0.1	0.186801
8.435000	0.1	0.187218
8.436667	0.1	0.187933
8.438333	0.1	0.186920
8.440000	0.1	0.183642
8.441667	0.1	0.178874
8.443333	0.1	0.174046
8.445000	0.1	0.171125
8.446667	0.1	0.171363
8.448333	0.1	0.174582
8.450000	0.1	0.179768
8.451667	0.1	0.185192
8.453333	0.1	0.188053
8.455000	0.1	0.186324
8.456667	0.1	0.180781
8.458333	0.1	0.174522
8.460000	0.1	0.170589
8.461667	0.1	0.170350
8.463333	0.1	0.173390
8.465000	0.1	0.178099
8.466667	0.1	0.183046
8.468333	0.1	0.187278
8.470000	0.1	0.189960
8.471667	0.1	0.190198
8.473333	0.1	0.187218
8.475000	0.1	0.181437
8.476667	0.1	0.174701
8.478333	0.1	0.169933
8.480000	0.1	0.168681
8.481667	0.1	0.170410
8.483333	0.1	0.173748
8.485000	0.1	0.177801
8.486667	0.1	0.181675
8.488333	0.1	0.184715
8.490000	0.1	0.187278
8.491667	0.1	0.190139
8.493333	0.1	0.193417
8.495000	0.1	0.196278
8.496667	0.1	0.198066
8.498333	0.1	0.198424
8.500000	0.1	0.197470
8.501667	0.1	0.196278
8.503333	0.1	0.195324
8.505000	0.1	0.193715
8.506667	0.1	0.190198
8.508333	0.1	0.184774
8.510000	0.1	0.179350
8.511667	0.1	0.175834
8.513333	0.1	0.174761
8.515000	0.1	0.175476
8.516667	0.1	0.177979
8.518333	0.1	0.182033
8.520000	0.1	0.185847
8.521667	0.1	0.186503
8.523333	0.1	0.183642
8.525000	0.1	0.180006
8.526667	0.1	0.178576
8.528333	0.1	0.180662
8.530000	0.1	0.185668
8.531667	0.1	0.191629
8.533333	0.1	0.196159
8.535000	0.1	0.197470
8.536667	0.1	0.195146
8.538333	0.1	0.190854
8.540000	0.1	0.187337
8.541667	0.1	0.186265
8.543333	0.1	0.186861
8.545000	0.1	0.187695
8.546667	0.1	0.188410
8.548333	0.1	0.189662
8.550000	0.1	0.191927
8.551667	0.1	0.194907
8.553333	0.1	0.197887
8.555000	0.1	0.200331
8.556667	0.1	0.201881
8.558333	0.1	0.202060
8.560000	0.1	0.201046
8.561667	0.1	0.200152
8.563333	0.1	0.200570
8.565000	0.1	0.202000
8.566667	0.1	0.203371
8.568333	0.1	0.203431
8.570000	0.1	0.201702
8.571667	0.1	0.198364
8.573333	0.1	0.194848
8.575000	0.1	0.192881
8.576667	0.1	0.193179
8.578333	0.1	0.195503
8.580000	0.1	0.198662
8.581667	0.1	0.201583
8.583333	0.1	0.203908
8.585000	0.1	0.205457
8.586667	0.1	0.205874
8.588333	0.1	0.204980
8.590000	0.1	0.203967
8.591667	0.1	0.204921
8.593333	0.1	0.208914
8.595000	0.1	0.215530
8.596667	0.1	0.224054
8.598333	0.1	0.232101
8.600000	0.1	0.235438
8.601667	0.1	0.231206
8.603333	0.1	0.221014
8.605000	0.1	0.209212
8.606667	0.1	0.199676
8.608333	0.1	0.194907
8.610000	0.1	0.196457
8.611667	0.1	0.203431
8.613333	0.1	0.212371
8.615000	0.1	0.219464
8.616667	0.1	0.222743
8.618333	0.1	0.222802
8.620000	0.1	0.221729
8.621667	0.1	0.221252
8.623333	0.1	0.221550
8.625000	0.1	0.221431
8.626667	0.1	0.220776
8.628333	0.1	0.220299
8.630000	0.1	0.219822
8.631667	0.1	0.218213
8.633333	0.1	0.214219
8.635000	0.1	0.207365
8.636667	0.1	0.198901
8.638333	0.1	0.191391
8.640000	0.1	0.187099
8.641667	0.1	0.185668
8.643333	0.1	0.184417
8.645000	0.1	0.181854
8.646667	0.1	0.179350
8.648333	0.1	0.179052
8.650000	0.1	0.181139
8.651667	0.1	0.183642
8.653333	0.1	0.184536
8.655000	0.1	0.183582
8.656667	0.1	0.181854
8.658333	0.1	0.179708
8.660000	0.1	0.176668
8.661667	0.1	0.173032
8.663333	0.1	0.170052
8.665000	0.1	0.169337
8.666667	0.1	0.171304
8.668333	0.1	0.173867
8.670000	0.1	0.173330
8.671667	0.1	0.168026
8.673333	0.1	0.159383
8.675000	0.1	0.150085
8.676667	0.1	0.143170
8.678333	0.1	0.140667
8.680000	0.1	0.142336
8.681667	0.1	0.145555
8.683333	0.1	0.147223
8.685000	0.1	0.145555
8.686667	0.1	0.141144
8.688333	0.1	0.135779
8.690000	0.1	0.130236
8.691667	0.1	0.125229
8.693333	0.1	0.122726
8.695000	0.1	0.124395
8.696667	0.1	0.129461
8.698333	0.1	0.135362
8.700000	0.1	0.139713
8.701667	0.1	0.141501
8.703333	0.1	0.141442
8.705000	0.1	0.140846
8.706667	0.1	0.139952
8.708333	0.1	0.138819
8.710000	0.1	0.137985
8.711667	0.1	0.137627
8.713333	0.1	0.137150
8.715000	0.1	0.135899
8.716667	0.1	0.133574
8.718333	0.1	0.129521
8.720000	0.1	0.123978
8.721667	0.1	0.117898
8.723333	0.1	0.112474
8.725000	0.1	0.108659
8.726667	0.1	0.107229
8.728333	0.1	0.108659
8.730000	0.1	0.112355
8.731667	0.1	0.117004
8.733333	0.1	0.121057
8.735000	0.1	0.123322
8.736667	0.1	0.122547
8.738333	0.1	0.117779
8.740000	0.1	0.109315
8.741667	0.1	0.099123
8.743333	0.1	0.089943
8.745000	0.1	0.084758
8.746667	0.1	0.085711
8.748333	0.1	0.092506
8.750000	0.1	0.101447
8.751667	0.1	0.107586
8.753333	0.1	0.108004
8.755000	0.1	0.103056
8.756667	0.1	0.095427
8.758333	0.1	0.088334
8.760000	0.1	0.083923
8.761667	0.1	0.082016
8.763333	0.1	0.080943
8.765000	0.1	0.079513
8.766667	0.1	0.078261
8.768333	0.1	0.077963
8.770000	0.1	0.078976
8.771667	0.1	0.081182
8.773333	0.1	0.083506
8.775000	0.1	0.083923
8.776667	0.1	0.080109
8.778333	0.1	0.071466
8.780000	0.1	0.061035
8.781667	0.1	0.053644
8.783333	0.1	0.052691
8.785000	0.1	0.057638
8.786667	0.1	0.065267
8.788333	0.1	0.071824
8.790000	0.1	0.074923
8.791667	0.1	0.074387
8.793333	0.1	0.072300
8.795000	0.1	0.071347
8.796667	0.1	0.072896
8.798333	0.1	0.076592
8.800000	0.1	0.081539
8.801667	0.1	0.087261
8.803333	0.1	0.092745
8.805000	0.1	0.096023
8.806667	0.1	0.096142
8.808333	0.1	0.093579
8.810000	0.1	0.089288
8.811667	0.1	0.084400
8.813333	0.1	0.080287
8.815000	0.1	0.078082
8.816667	0.1	0.078201
8.818333	0.1	0.079274
8.820000	0.1	0.078738
8.821667	0.1	0.075519
8.823333	0.1	0.070691
8.825000	0.1	0.066280
8.826667	0.1	0.064611
8.828333	0.1	0.067234
8.830000	0.1	0.073612
8.831667	0.1	0.081658
8.833333	0.1	0.088990
8.835000	0.1	0.094652
8.836667	0.1	0.098586
8.838333	0.1	0.100255
8.840000	0.1	0.098348
8.841667	0.1	0.092983
8.843333	0.1	0.086188
8.845000	0.1	0.079811
8.846667	0.1	0.075459
8.848333	0.1	0.074744
8.850000	0.1	0.078380
8.851667	0.1	0.085592
8.853333	0.1	0.093997
8.855000	0.1	0.101149
8.856667	0.1	0.105083
8.858333	0.1	0.105202
8.860000	0.1	0.102520
8.861667	0.1	0.098348
8.863333	0.1	0.093400
8.865000	0.1	0.088155
8.866667	0.1	0.083148
8.868333	0.1	0.079930
8.870000	0.1	0.080228
8.871667	0.1	0.084400
8.873333	0.1	0.090539
8.875000	0.1	0.095904
8.876667	0.1	0.098705
8.878333	0.1	0.098884
8.880000	0.1	0.097394
8.881667	0.1	0.095308
8.883333	0.1	0.093222
8.885000	0.1	0.090778
8.886667	0.1	0.087678
8.888333	0.1	0.083983
8.890000	0.1	0.079989
8.891667	0.1	0.075936
8.893333	0.1	0.071824
8.895000	0.1	0.068426
8.896667	0.1	0.068009
8.898333	0.1	0.072181
8.900000	0.1	0.079811
8.901667	0.1	0.086725
8.903333	0.1	0.088930
8.905000	0.1	0.085354
8.906667	0.1	0.078142
8.908333	0.1	0.070810
8.910000	0.1	0.065804
8.911667	0.1	0.063837
8.913333	0.1	0.063896
8.915000	0.1	0.064373
8.916667	0.1	0.064492
8.918333	0.1	0.065148
8.920000	0.1	0.067711
8.921667	0.1	0.072420
8.923333	0.1	0.078559
8.925000	0.1	0.084877
8.926667	0.1	0.089765
8.928333	0.1	0.091434
8.930000	0.1	0.089884
8.931667	0.1	0.086844
8.933333	0.1	0.084996
8.935000	0.1	0.085652
8.936667	0.1	0.088453
8.938333	0.1	0.091851
8.940000	0.1	0.094473
8.941667	0.1	0.095308
8.943333	0.1	0.094116
8.945000	0.1	0.091493
8.946667	0.1	0.088930
8.948333	0.1	0.087857
8.950000	0.1	0.088394
8.951667	0.1	0.090063
8.953333	0.1	0.092685
8.955000	0.1	0.094891
8.956667	0.1	0.094533
8.958333	0.1	0.090480
8.960000	0.1	0.083745
8.961667	0.1	0.076175
8.963333	0.1	0.070095
8.965000	0.1	0.067353
8.966667	0.1	0.068367
8.968333	0.1	0.071883
8.970000	0.1	0.075698
8.971667	0.1	0.077307
8.973333	0.1	0.074923
8.975000	0.1	0.068784
8.976667	0.1	0.061214
8.978333	0.1	0.055969
8.980000	0.1	0.055790
8.981667	0.1	0.060797
8.983333	0.1	0.067472
8.985000	0.1	0.071466
8.986667	0.1	0.070512
8.988333	0.1	0.065923
8.990000	0.1	0.060499
8.991667	0.1	0.056982
8.993333	0.1	0.056744
8.995000	0.1	0.059843
8.996667	0.1	0.065207
8.998333	0.1	0.071228
9.000000	0.1	0.076413
9.001667	0.1	0.079513
9.003333	0.1	0.079989
9.005000	0.1	0.078499
9.006667	0.1	0.076234
9.008333	0.1	0.074029
9.010000	0.1	0.072360
9.011667	0.1	0.071824
9.013333	0.1	0.072598
9.015000	0.1	0.073433
9.016667	0.1	0.072062
9.018333	0.1	0.067890
9.020000	0.1	0.062466
9.021667	0.1	0.057876
9.023333	0.1	0.055373
9.025000	0.1	0.055671
9.026667	0.1	0.057757
9.028333	0.1	0.059545
9.030000	0.1	0.059783
9.031667	0.1	0.057876
9.033333	0.1	0.054300
9.035000	0.1	0.050485
9.036667	0.1	0.047803
9.038333	0.1	0.046790
9.040000	0.1	0.047445
9.041667	0.1	0.049472
9.043333	0.1	0.052273
9.045000	0.1	0.055134
9.046667	0.1	0.057817
9.048333	0.1	0.060797
9.050000	0.1	0.063539
9.051667	0.1	0.064731
9.053333	0.1	0.064194
9.055000	0.1	0.062466
9.056667	0.1	0.060320
9.058333	0.1	0.058591
9.060000	0.1	0.058532
9.061667	0.1	0.060439
9.063333	0.1	0.062644
9.065000	0.1	0.063181
9.066667	0.1	0.061512
9.068333	0.1	0.058353
9.070000	0.1	0.054359
9.071667	0.1	0.049472
9.073333	0.1	0.044644
9.075000	0.1	0.041664
9.076667	0.1	0.041902
9.078333	0.1	0.044584
9.080000	0.1	0.048101
9.081667	0.1	0.050604
9.083333	0.1	0.050604
9.085000	0.1	0.048220
9.086667	0.1	0.044763
9.088333	0.1	0.041664
9.090000	0.1	0.040531
9.091667	0.1	0.042498
9.093333	0.1	0.047982
9.095000	0.1	0.055432
9.096667	0.1	0.061274
9.098333	0.1	0.061870
9.100000	0.1	0.056088
9.101667	0.1	0.046909
9.103333	0.1	0.038981
9.105000	0.1	0.035584
9.106667	0.1	0.036836
9.108333	0.1	0.040472
9.110000	0.1	0.044405
9.111667	0.1	0.048280
9.113333	0.1	0.052094
9.115000	0.1	0.054717
9.116667	0.1	0.054598
9.118333	0.1	0.052094
9.120000	0.1	0.049531
9.121667	0.1	0.048995
9.123333	0.1	0.051022
9.125000	0.1	0.054359
9.126667	0.1	0.056624
9.128333	0.1	0.055850
9.130000	0.1	0.052273
9.131667	0.1	0.047982
9.133333	0.1	0.045657
9.135000	0.1	0.047266
9.136667	0.1	0.053227
9.138333	0.1	0.062048
9.140000	0.1	0.070155
9.141667	0.1	0.073433
9.143333	0.1	0.070632
9.145000	0.1	0.063658
9.146667	0.1	0.054896
9.148333	0.1	0.046253
9.150000	0.1	0.039876
9.151667	0.1	0.037611
9.153333	0.1	0.038922
9.155000	0.1	0.041604
9.156667	0.1	0.044107
9.158333	0.1	0.046432
9.160000	0.1	0.049233
9.161667	0.1	0.051856
9.163333	0.1	0.052929
9.165000	0.1	0.052512
9.166667	0.1	0.052392
9.168333	0.1	0.054359
9.170000	0.1	0.058174
9.171667	0.1	0.061333
9.173333	0.1	0.061452
9.175000	0.1	0.058532
9.176667	0.1	0.054777
9.178333	0.1	0.052452
9.180000	0.1	0.052333
9.181667	0.1	0.053585
9.183333	0.1	0.054657
9.185000	0.1	0.053525
9.186667	0.1	0.048876
9.188333	0.1	0.041604
9.190000	0.1	0.034511
9.191667	0.1	0.029862
9.193333	0.1	0.028014
9.195000	0.1	0.028193
9.196667	0.1	0.029981
9.198333	0.1	0.033796
9.200000	0.1	0.040054
9.201667	0.1	0.047922
9.203333	0.1	0.055075
9.205000	0.1	0.058413
9.206667	0.1	0.056505
9.208333	0.1	0.051737
9.210000	0.1	0.048280
9.211667	0.1	0.048816
9.213333	0.1	0.052989
9.215000	0.1	0.059009
9.216667	0.1	0.065386
9.218333	0.1	0.071168
9.220000	0.1	0.075102
9.221667	0.1	0.075459
9.223333	0.1	0.071466
9.225000	0.1	0.064790
9.226667	0.1	0.058591
9.228333	0.1	0.055313
9.230000	0.1	0.055492
9.231667	0.1	0.058293
9.233333	0.1	0.061870
9.235000	0.1	0.064015
9.236667	0.1	0.062883
9.238333	0.1	0.058234
9.240000	0.1	0.052571
9.241667	0.1	0.048757
9.243333	0.1	0.047505
9.245000	0.1	0.047743
9.246667	0.1	0.049174
9.248333	0.1	0.052631
9.250000	0.1	0.058591
9.251667	0.1	0.066161
9.253333	0.1	0.072598
9.255000	0.1	0.075340
9.256667	0.1	0.073969
9.258333	0.1	0.070155
9.260000	0.1	0.066757
9.261667	0.1	0.065506
9.263333	0.1	0.066996
9.265000	0.1	0.070393
9.266667	0.1	0.074029
9.268333	0.1	0.075459
9.270000	0.1	0.073850
9.271667	0.1	0.070453
9.273333	0.1	0.067234
9.275000	0.1	0.065506
9.276667	0.1	0.066161
9.278333	0.1	0.069082
9.280000	0.1	0.072896
9.281667	0.1	0.075698
9.283333	0.1	0.076532
9.285000	0.1	0.076473
9.286667	0.1	0.077426
9.288333	0.1	0.080943
9.290000	0.1	0.086367
9.291667	0.1	0.091851
9.293333	0.1	0.095963
9.295000	0.1	0.098228
9.296667	0.1	0.098765
9.298333	0.1	0.098109
9.300000	0.1	0.097096
9.301667	0.1	0.096262
9.303333	0.1	0.095785
9.305000	0.1	0.096262
9.306667	0.1	0.098348
9.308333	0.1	0.100970
9.310000	0.1	0.102043
9.311667	0.1	0.100255
9.313333	0.1	0.096202
9.315000	0.1	0.091970
9.316667	0.1	0.089705
9.318333	0.1	0.090837
9.320000	0.1	0.095189
9.321667	0.1	0.101268
9.323333	0.1	0.107944
9.325000	0.1	0.115037
9.326667	0.1	0.122130
9.328333	0.1	0.127733
9.330000	0.1	0.130177
9.331667	0.1	0.129223
9.333333	0.1	0.126958
9.335000	0.1	0.125825
9.336667	0.1	0.126421
9.338333	0.1	0.128686
9.340000	0.1	0.133157
9.341667	0.1	0.139177
9.343333	0.1	0.144899
9.345000	0.1	0.149131
9.346667	0.1	0.151813
9.348333	0.1	0.153005
9.350000	0.1	0.152886
9.351667	0.1	0.151753
9.353333	0.1	0.150025
9.355000	0.1	0.147998
9.356667	0.1	0.145853
9.358333	0.1	0.144243
9.360000	0.1	0.143826
9.361667	0.1	0.144780
9.363333	0.1	0.146747
9.365000	0.1	0.149727
9.366667	0.1	0.153780
9.368333	0.1	0.158191
9.370000	0.1	0.161827
9.371667	0.1	0.163436
9.373333	0.1	0.162840
9.375000	0.1	0.160754
9.376667	0.1	0.158191
9.378333	0.1	0.156343
9.380000	0.1	0.157058
9.381667	0.1	0.161469
9.383333	0.1	0.167966
9.385000	0.1	0.173450
9.386667	0.1	0.175953
9.388333	0.1	0.175715
9.390000	0.1	0.174344
9.391667	0.1	0.173509
9.393333	0.1	0.173509
9.395000	0.1	0.173867
9.396667	0.1	0.173688
9.398333	0.1	0.173032
9.400000	0.1	0.173509
9.401667	0.1	0.177443
9.403333	0.1	0.184476
9.405000	0.1	0.191867
9.406667	0.1	0.197053
9.408333	0.1	0.199378
9.410000	0.1	0.199914
9.411667	0.1	0.200093
9.413333	0.1	0.200391
9.415000	0.1	0.200808
9.416667	0.1	0.201285
9.418333	0.1	0.201821
9.420000	0.1	0.201225
9.421667	0.1	0.198662
9.423333	0.1	0.195742
9.425000	0.1	0.194550
9.426667	0.1	0.195205
9.428333	0.1	0.196695
9.430000	0.1	0.198782
9.431667	0.1	0.201166
9.433333	0.1	0.201881
9.435000	0.1	0.198960
9.436667	0.1	0.193179
9.438333	0.1	0.187457
9.440000	0.1	0.184178
9.441667	0.1	0.184119
9.443333	0.1	0.187278
9.445000	0.1	0.192761
9.446667	0.1	0.198543
9.448333	0.1	0.202417
9.450000	0.1	0.203431
9.451667	0.1	0.202775
9.453333	0.1	0.202239
9.455000	0.1	0.202656
9.456667	0.1	0.203490
9.458333	0.1	0.204623
9.460000	0.1	0.205994
9.461667	0.1	0.206709
9.463333	0.1	0.205755
9.465000	0.1	0.203729
9.466667	0.1	0.202715
9.468333	0.1	0.204980
9.470000	0.1	0.211358
9.471667	0.1	0.220001
9.473333	0.1	0.227213
9.475000	0.1	0.230134
9.476667	0.1	0.229299
9.478333	0.1	0.227094
9.480000	0.1	0.225782
9.481667	0.1	0.225902
9.483333	0.1	0.227332
9.485000	0.1	0.229299
9.486667	0.1	0.230670
9.488333	0.1	0.230968
9.490000	0.1	0.231206
9.491667	0.1	0.233054
9.493333	0.1	0.236809
9.495000	0.1	0.241756
9.496667	0.1	0.247061
9.498333	0.1	0.252247
9.500000	0.1	0.256598
9.501667	0.1	0.258863
9.503333	0.1	0.258148
9.505000	0.1	0.254989
9.506667	0.1	0.251770
9.508333	0.1	0.251114
9.510000	0.1	0.254035
9.511667	0.1	0.260174
9.513333	0.1	0.267506
9.515000	0.1	0.272691
9.516667	0.1	0.272989
9.518333	0.1	0.268400
9.520000	0.1	0.261545
9.521667	0.1	0.255764
9.523333	0.1	0.252843
9.525000	0.1	0.252545
9.526667	0.1	0.253856
9.528333	0.1	0.256658
9.530000	0.1	0.261784
9.531667	0.1	0.269711
9.533333	0.1	0.278950
9.535000	0.1	0.286818
9.536667	0.1	0.292659
9.538333	0.1	0.297546
9.540000	0.1	0.302613
9.541667	0.1	0.307441
9.543333	0.1	0.311017
9.545000	0.1	0.312388
9.546667	0.1	0.311852
9.548333	0.1	0.310957
9.550000	0.1	0.311494
9.551667	0.1	0.313878
9.553333	0.1	0.317454
9.555000	0.1	0.321269
9.556667	0.1	0.324607
9.558333	0.1	0.326991
9.560000	0.1	0.328660
9.561667	0.1	0.329971
9.563333	0.1	0.331104
9.565000	0.1	0.331640
9.566667	0.1	0.332057
9.568333	0.1	0.333667
9.570000	0.1	0.336766
9.571667	0.1	0.340521
9.573333	0.1	0.344276
9.575000	0.1	0.348091
9.576667	0.1	0.351369
9.578333	0.1	0.353932
9.580000	0.1	0.357449
9.581667	0.1	0.364184
9.583333	0.1	0.374019
9.585000	0.1	0.383854
9.586667	0.1	0.390708
9.588333	0.1	0.394046
9.590000	0.1	0.395417
9.591667	0.1	0.397265
9.593333	0.1	0.400841
9.595000	0.1	0.406325
9.596667	0.1	0.412703
9.598333	0.1	0.418723
9.600000	0.1	0.422776
9.601667	0.1	0.423491
9.603333	0.1	0.421226
9.605000	0.1	0.417531
9.606667	0.1	0.414491
9.608333	0.1	0.413299
9.610000	0.1	0.414550
9.611667	0.1	0.418305
9.613333	0.1	0.422716
9.615000	0.1	0.424922
9.616667	0.1	0.423670
9.618333	0.1	0.420153
9.620000	0.1	0.416577
9.621667	0.1	0.414431
9.623333	0.1	0.414372
9.625000	0.1	0.416398
9.626667	0.1	0.420511
9.628333	0.1	0.426650
9.630000	0.1	0.432909
9.631667	0.1	0.436306
9.633333	0.1	0.434876
9.635000	0.1	0.429630
9.636667	0.1	0.423849
9.638333	0.1	0.421226
9.640000	0.1	0.423849
9.641667	0.1	0.430882
9.643333	0.1	0.439346
9.645000	0.1	0.445247
9.646667	0.1	0.445604
9.648333	0.1	0.440300
9.650000	0.1	0.432193
9.651667	0.1	0.424206
9.653333	0.1	0.418365
9.655000	0.1	0.415266
9.656667	0.1	0.414431
9.658333	0.1	0.415385
9.660000	0.1	0.418365
9.661667	0.1	0.422716
9.663333	0.1	0.426710
9.665000	0.1	0.429630
9.666667	0.1	0.432253
9.668333	0.1	0.434995
9.670000	0.1	0.437439
9.671667	0.1	0.438571
9.673333	0.1	0.437737
9.675000	0.1	0.435054
9.676667	0.1	0.431895
9.678333	0.1	0.429750
9.680000	0.1	0.428557
9.681667	0.1	0.426948
9.683333	0.1	0.424385
9.685000	0.1	0.422120
9.686667	0.1	0.421762
9.688333	0.1	0.423789
9.690000	0.1	0.427663
9.691667	0.1	0.432551
9.693333	0.1	0.436902
9.695000	0.1	0.438452
9.696667	0.1	0.435770
9.698333	0.1	0.429511
9.700000	0.1	0.422001
9.701667	0.1	0.415742
9.703333	0.1	0.412464
9.705000	0.1	0.412762
9.706667	0.1	0.415683
9.708333	0.1	0.419498
9.710000	0.1	0.422716
9.711667	0.1	0.424266
9.713333	0.1	0.424504
9.715000	0.1	0.425041
9.716667	0.1	0.426948
9.718333	0.1	0.429392
9.720000	0.1	0.431180
9.721667	0.1	0.431657
9.723333	0.1	0.430048
9.725000	0.1	0.425816
9.726667	0.1	0.419974
9.728333	0.1	0.415385
9.730000	0.1	0.414252
9.731667	0.1	0.416517
9.733333	0.1	0.421226
9.735000	0.1	0.426590
9.736667	0.1	0.430703
9.738333	0.1	0.432253
9.740000	0.1	0.431001
9.741667	0.1	0.427842
9.743333	0.1	0.423789
9.745000	0.1	0.419974
9.746667	0.1	0.417352
9.748333	0.1	0.415802
9.750000	0.1	0.414431
9.751667	0.1	0.412643
9.753333	0.1	0.410736
9.755000	0.1	0.409305
9.756667	0.1	0.408053
9.758333	0.1	0.407100
9.760000	0.1	0.407517
9.761667	0.1	0.410974
9.763333	0.1	0.417411
9.765000	0.1	0.424981
9.766667	0.1	0.430942
9.768333	0.1	0.433385
9.770000	0.1	0.432313
9.771667	0.1	0.429571
9.773333	0.1	0.427663
9.775000	0.1	0.427544
9.776667	0.1	0.428319
9.778333	0.1	0.428140
9.780000	0.1	0.425279
9.781667	0.1	0.419974
9.783333	0.1	0.414312
9.785000	0.1	0.410378
9.786667	0.1	0.408173
9.788333	0.1	0.406265
9.790000	0.1	0.404239
9.791667	0.1	0.402987
9.793333	0.1	0.403345
9.795000	0.1	0.404894
9.796667	0.1	0.406802
9.798333	0.1	0.408888
9.800000	0.1	0.411928
9.801667	0.1	0.416994
9.803333	0.1	0.423849
9.805000	0.1	0.431180
9.806667	0.1	0.436664
9.808333	0.1	0.438452
9.810000	0.1	0.436485
9.811667	0.1	0.432670
9.813333	0.1	0.428259
9.815000	0.1	0.423551
9.816667	0.1	0.418961
9.818333	0.1	0.415623
9.820000	0.1	0.415027
9.821667	0.1	0.416875
9.823333	0.1	0.418663
9.825000	0.1	0.418067
9.826667	0.1	0.414789
9.828333	0.1	0.410080
9.830000	0.1	0.406504
9.831667	0.1	0.405967
9.833333	0.1	0.407994
9.835000	0.1	0.410795
9.836667	0.1	0.413775
9.838333	0.1	0.416219
9.840000	0.1	0.415862
9.841667	0.1	0.411689
9.843333	0.1	0.404894
9.845000	0.1	0.397801
9.846667	0.1	0.392616
9.848333	0.1	0.390410
9.850000	0.1	0.390351
9.851667	0.1	0.390887
9.853333	0.1	0.391364
9.855000	0.1	0.391901
9.856667	0.1	0.392735
9.858333	0.1	0.393868
9.860000	0.1	0.395834
9.861667	0.1	0.398755
9.863333	0.1	0.402451
9.865000	0.1	0.406504
9.866667	0.1	0.409842
9.868333	0.1	0.410438
9.870000	0.1	0.407398
9.871667	0.1	0.402033
9.873333	0.1	0.396192
9.875000	0.1	0.391245
9.876667	0.1	0.387967
9.878333	0.1	0.385880
9.880000	0.1	0.383258
9.881667	0.1	0.378370
9.883333	0.1	0.371635
9.885000	0.1	0.364959
9.886667	0.1	0.360191
9.888333	0.1	0.358224
9.890000	0.1	0.359535
9.891667	0.1	0.363529
9.893333	0.1	0.367641
9.895000	0.1	0.368774
9.896667	0.1	0.365615
9.898333	0.1	0.359952
9.900000	0.1	0.354707
9.901667	0.1	0.351906
9.903333	0.1	0.351965
9.905000	0.1	0.354230
9.906667	0.1	0.356615
9.908333	0.1	0.356853
9.910000	0.1	0.353754
9.911667	0.1	0.348389
9.913333	0.1	0.343025
9.915000	0.1	0.340045
9.916667	0.1	0.340879
9.918333	0.1	0.345647
9.920000	0.1	0.352144
9.921667	0.1	0.357389
9.923333	0.1	0.359476
9.925000	0.1	0.358284
9.926667	0.1	0.354052
9.928333	0.1	0.347197
9.930000	0.1	0.338495
9.931667	0.1	0.330210
9.933333	0.1	0.325739
9.935000	0.1	0.326395
9.936667	0.1	0.329554
9.938333	0.1	0.330865
9.940000	0.1	0.327468
9.941667	0.1	0.319242
9.943333	0.1	0.308275
9.945000	0.1	0.296533
9.946667	0.1	0.284016
9.948333	0.1	0.271142
9.950000	0.1	0.260890
9.951667	0.1	0.256181
9.953333	0.1	0.257075
9.955000	0.1	0.260830
9.956667	0.1	0.264406
9.958333	0.1	0.266790
9.960000	0.1	0.268757
9.961667	0.1	0.271320
9.963333	0.1	0.274122
9.965000	0.1	0.275850
9.966667	0.1	0.275552
9.968333	0.1	0.273228
9.970000	0.1	0.269294
9.971667	0.1	0.264466
9.973333	0.1	0.260830
9.975000	0.1	0.260711
9.976667	0.1	0.264645
9.978333	0.1	0.270247
9.980000	0.1	0.274420
9.981667	0.1	0.275075
9.983333	0.1	0.272453
9.985000	0.1	0.268400
9.986667	0.1	0.264347
9.988333	0.1	0.260651
9.990000	0.1	0.257194
9.991667	0.1	0.253737
9.993333	0.1	0.250578
9.995000	0.1	0.247419
9.996667	0.1	0.243068
9.998333	0.1	0.237167
10.000000	0.1	0.231147
10.001667	0.1	0.227034
10.003333	0.1	0.225723
10.005000	0.1	0.226080
10.006667	0.1	0.226259
10.008333	0.1	0.226438
10.010000	0.1	0.228286
10.011667	0.1	0.232458
10.013333	0.1	0.237346
10.015000	0.1	0.240505
10.016667	0.1	0.240266
10.018333	0.1	0.236094
10.020000	0.1	0.229180
10.021667	0.1	0.221789
10.023333	0.1	0.215828
10.025000	0.1	0.212252
10.026667	0.1	0.210822
10.028333	0.1	0.210345
10.030000	0.1	0.210106
10.031667	0.1	0.209451
10.033333	0.1	0.207961
10.035000	0.1	0.206232
10.036667	0.1	0.205815
10.038333	0.1	0.207305
10.040000	0.1	0.210047
10.041667	0.1	0.212431
10.043333	0.1	0.212908
10.045000	0.1	0.211298
10.046667	0.1	0.208557
10.048333	0.1	0.206530
10.050000	0.1	0.206411
10.051667	0.1	0.207305
10.053333	0.1	0.206590
10.055000	0.1	0.202775
10.056667	0.1	0.197768
10.058333	0.1	0.194550
10.060000	0.1	0.194669
10.061667	0.1	0.196993
10.063333	0.1	0.199080
10.065000	0.1	0.198960
10.066667	0.1	0.196636
10.068333	0.1	0.193477
10.070000	0.1	0.191450
10.071667	0.1	0.191510
10.073333	0.1	0.193179
10.075000	0.1	0.195205
10.076667	0.1	0.196278
10.078333	0.1	0.196457
10.080000	0.1	0.196576
10.081667	0.1	0.197768
10.083333	0.1	0.200868
10.085000	0.1	0.205159
10.086667	0.1	0.209034
10.088333	0.1	0.211000
10.090000	0.1	0.210285
10.091667	0.1	0.207186
10.093333	0.1	0.203788
10.095000	0.1	0.202477
10.096667	0.1	0.204742
10.098333	0.1	0.209630
10.100000	0.1	0.213563
10.101667	0.1	0.213563
10.103333	0.1	0.209451
10.105000	0.1	0.203729
10.106667	0.1	0.199795
10.108333	0.1	0.199199
10.110000	0.1	0.200629
10.111667	0.1	0.201166
10.113333	0.1	0.199020
10.115000	0.1	0.194788
10.116667	0.1	0.191152
10.118333	0.1	0.190258
10.120000	0.1	0.191927
10.121667	0.1	0.194728
10.123333	0.1	0.197232
10.125000	0.1	0.198603
10.126667	0.1	0.198782
10.128333	0.1	0.198483
10.130000	0.1	0.197887
10.131667	0.1	0.196695
10.133333	0.1	0.195324
10.135000	0.1	0.194967
10.136667	0.1	0.195980
10.138333	0.1	0.198364
10.140000	0.1	0.201106
10.141667	0.1	0.202954
10.143333	0.1	0.202477
10.145000	0.1	0.199318
10.146667	0.1	0.195265
10.148333	0.1	0.192881
10.150000	0.1	0.193000
10.151667	0.1	0.195384
10.153333	0.1	0.198185
10.155000	0.1	0.198960
10.156667	0.1	0.196874
10.158333	0.1	0.194073
10.160000	0.1	0.192344
10.161667	0.1	0.191808
10.163333	0.1	0.192046
10.165000	0.1	0.192821
10.166667	0.1	0.193119
10.168333	0.1	0.191510
10.170000	0.1	0.188410
10.171667	0.1	0.185192
10.173333	0.1	0.182867
10.175000	0.1	0.181437
10.176667	0.1	0.180900
10.178333	0.1	0.181437
10.180000	0.1	0.182748
10.181667	0.1	0.183940
10.183333	0.1	0.183940
10.185000	0.1	0.183344
10.186667	0.1	0.183404
10.188333	0.1	0.184476
10.190000	0.1	0.185907
10.191667	0.1	0.186920
10.193333	0.1	0.187635
10.195000	0.1	0.189066
10.196667	0.1	0.192046
10.198333	0.1	0.195265
10.200000	0.1	0.195801
10.201667	0.1	0.193179
10.203333	0.1	0.189662
10.205000	0.1	0.186741
10.206667	0.1	0.183463
10.208333	0.1	0.179291
10.210000	0.1	0.175178
10.211667	0.1	0.172257
10.213333	0.1	0.171125
10.215000	0.1	0.172615
10.216667	0.1	0.177324
10.218333	0.1	0.184119
10.220000	0.1	0.190496
10.221667	0.1	0.194430
10.223333	0.1	0.195980
10.225000	0.1	0.195742
10.226667	0.1	0.193596
10.228333	0.1	0.189304
10.230000	0.1	0.183284
10.231667	0.1	0.178099
10.233333	0.1	0.176966
10.235000	0.1	0.181377
10.236667	0.1	0.189483
10.238333	0.1	0.197113
10.240000	0.1	0.200808
10.241667	0.1	0.200033
10.243333	0.1	0.196397
10.245000	0.1	0.192225
10.246667	0.1	0.189781
10.248333	0.1	0.189245
10.250000	0.1	0.189066
10.251667	0.1	0.187933
10.253333	0.1	0.185788
10.255000	0.1	0.182688
10.256667	0.1	0.179648
10.258333	0.1	0.179350
10.260000	0.1	0.183821
10.261667	0.1	0.191212
10.263333	0.1	0.197172
10.265000	0.1	0.198722
10.266667	0.1	0.197172
10.268333	0.1	0.196219
10.270000	0.1	0.198185
10.271667	0.1	0.202358
10.273333	0.1	0.205755
10.275000	0.1	0.205934
10.276667	0.1	0.202775
10.278333	0.1	0.198185
10.280000	0.1	0.194132
10.281667	0.1	0.191450
10.283333	0.1	0.190139
10.285000	0.1	0.189662
10.286667	0.1	0.189364
10.288333	0.1	0.189304
10.290000	0.1	0.190318
10.291667	0.1	0.193000
10.293333	0.1	0.196993
10.295000	0.1	0.201404
10.296667	0.1	0.205874
10.298333	0.1	0.210345
10.300000	0.1	0.214994
10.301667	0.1	0.220060
10.303333	0.1	0.225127
10.305000	0.1	0.229120
10.306667	0.1	0.231326
10.308333	0.1	0.232637
10.310000	0.1	0.234664
10.311667	0.1	0.238538
10.313333	0.1	0.244319
10.315000	0.1	0.251293
10.316667	0.1	0.258207
10.318333	0.1	0.263095
10.320000	0.1	0.264883
10.321667	0.1	0.264347
10.323333	0.1	0.263095
10.325000	0.1	0.262678
10.326667	0.1	0.264585
10.328333	0.1	0.269651
10.330000	0.1	0.277221
10.331667	0.1	0.285566
10.333333	0.1	0.293791
10.335000	0.1	0.302374
10.336667	0.1	0.311971
10.338333	0.1	0.322402
10.340000	0.1	0.332415
10.341667	0.1	0.340939
10.343333	0.1	0.347912
10.345000	0.1	0.354111
10.346667	0.1	0.359833
10.348333	0.1	0.365198
10.350000	0.1	0.370681
10.351667	0.1	0.376761
10.353333	0.1	0.382602
10.355000	0.1	0.387490
10.356667	0.1	0.391185
10.358333	0.1	0.393212
10.360000	0.1	0.393331
10.361667	0.1	0.392973
10.363333	0.1	0.394702
10.365000	0.1	0.401020
10.366667	0.1	0.412285
10.368333	0.1	0.426233
10.370000	0.1	0.440419
10.371667	0.1	0.455201
10.373333	0.1	0.471592
10.375000	0.1	0.488937
10.376667	0.1	0.505447
10.378333	0.1	0.519395
10.380000	0.1	0.530660
10.381667	0.1	0.540912
10.383333	0.1	0.552475
10.385000	0.1	0.565887
10.386667	0.1	0.579596
10.388333	0.1	0.591815
10.390000	0.1	0.602901
10.391667	0.1	0.615001
10.393333	0.1	0.629962
10.395000	0.1	0.648201
10.396667	0.1	0.667691
10.398333	0.1	0.686109
10.400000	0.1	0.703275
10.401667	0.1	0.720978
10.403333	0.1	0.740707
10.405000	0.1	0.762701
10.406667	0.1	0.785589
10.408333	0.1	0.807107
10.410000	0.1	0.825822
10.411667	0.1	0.842094
10.413333	0.1	0.857711
10.415000	0.1	0.874281
10.416667	0.1	0.892460
10.418333	0.1	0.911713
10.420000	0.1	0.931025
10.421667	0.1	0.949383
10.423333	0.1	0.966728
10.425000	0.1	0.983894
10.426667	0.1	1.002491
10.428333	0.1	1.023829
10.430000	0.1	1.047850
10.431667	0.1	1.072943
10.433333	0.1	1.096547
10.435000	0.1	1.116335
10.436667	0.1	1.131952
10.438333	0.1	1.145303
10.440000	0.1	1.158178
10.441667	0.1	1.170755
10.443333	0.1	1.183152
10.445000	0.1	1.196504
10.446667	0.1	1.212359
10.448333	0.1	1.230836
10.450000	0.1	1.249790
10.451667	0.1	1.267612
10.453333	0.1	1.284361
10.455000	0.1	1.300216
10.456667	0.1	1.313686
10.458333	0.1	1.323044
10.460000	0.1	1.328528
10.461667	0.1	1.332045
10.463333	0.1	1.336336
10.465000	0.1	1.344144
10.466667	0.1	1.356542
10.468333	0.1	1.372099
10.470000	0.1	1.387477
10.471667	0.1	1.399458
10.473333	0.1	1.407206
10.475000	0.1	1.413763
10.476667	0.1	1.422167
10.478333	0.1	1.432240
10.480000	0.1	1.441836
10.481667	0.1	1.450002
10.483333	0.1	1.456857
10.485000	0.1	1.461387
10.486667	0.1	1.462817
10.488333	0.1	1.462638
10.490000	0.1	1.463711
10.491667	0.1	1.467347
10.493333	0.1	1.472592
10.495000	0.1	1.478136
10.496667	0.1	1.483083
10.498333	0.1	1.486242
10.500000	0.1	1.487672
10.501667	0.1	1.489043
10.503333	0.1	1.491964
10.505000	0.1	1.496852
10.506667	0.1	1.503408
10.508333	0.1	1.511395
10.510000	0.1	1.520217
10.511667	0.1	1.529873
10.513333	0.1	1.540065
10.515000	0.1	1.548648
10.516667	0.1	1.553178
10.518333	0.1	1.554310
10.520000	0.1	1.555622
10.521667	0.1	1.559615
10.523333	0.1	1.565039
10.525000	0.1	1.569212
10.526667	0.1	1.571357
10.528333	0.1	1.572788
10.530000	0.1	1.574278
10.531667	0.1	1.574814
10.533333	0.1	1.573682
10.535000	0.1	1.572192
10.536667	0.1	1.573205
10.538333	0.1	1.577437
10.540000	0.1	1.583338
10.541667	0.1	1.589120
10.543333	0.1	1.594186
10.545000	0.1	1.597941
10.546667	0.1	1.599848
10.548333	0.1	1.600444
10.550000	0.1	1.600683
10.551667	0.1	1.601458
10.553333	0.1	1.603246
10.555000	0.1	1.605630
10.556667	0.1	1.607537
10.558333	0.1	1.608253
10.560000	0.1	1.608849
10.561667	0.1	1.610756
10.563333	0.1	1.614034
10.565000	0.1	1.617968
10.566667	0.1	1.622200
10.568333	0.1	1.626432
10.570000	0.1	1.630306
10.571667	0.1	1.633167
10.573333	0.1	1.634419
10.575000	0.1	1.633883
10.576667	0.1	1.631618
10.578333	0.1	1.627684
10.580000	0.1	1.622915
10.581667	0.1	1.619160
10.583333	0.1	1.618862
10.585000	0.1	1.623571
10.586667	0.1	1.632393
10.588333	0.1	1.641989
10.590000	0.1	1.648426
10.591667	0.1	1.649857
10.593333	0.1	1.647592
10.595000	0.1	1.645208
10.596667	0.1	1.645208
10.598333	0.1	1.647651
10.600000	0.1	1.650810
10.601667	0.1	1.653016
10.603333	0.1	1.653791
10.605000	0.1	1.653493
10.606667	0.1	1.652539
10.608333	0.1	1.651526
10.610000	0.1	1.649976
10.611667	0.1	1.647592
10.613333	0.1	1.644909
10.615000	0.1	1.643241
10.616667	0.1	1.643181
10.618333	0.1	1.644492
10.620000	0.1	1.646340
10.621667	0.1	1.647651
10.623333	0.1	1.647353
10.625000	0.1	1.644909
10.626667	0.1	1.640916
10.628333	0.1	1.637220
10.630000	0.1	1.635611
10.631667	0.1	1.636446
10.633333	0.1	1.639128
10.635000	0.1	1.642645
10.636667	0.1	1.645446
10.638333	0.1	1.645923
10.640000	0.1	1.643419
10.641667	0.1	1.638889
10.643333	0.1	1.633942
10.645000	0.1	1.630485
10.646667	0.1	1.629114
10.648333	0.1	1.628280
10.650000	0.1	1.625359
10.651667	0.1	1.619220
10.653333	0.1	1.610696
10.655000	0.1	1.601756
10.656667	0.1	1.594424
10.658333	0.1	1.589775
10.660000	0.1	1.587331
10.661667	0.1	1.585245
10.663333	0.1	1.581550
10.665000	0.1	1.575232
10.666667	0.1	1.566231
10.668333	0.1	1.555503
10.670000	0.1	1.544356
10.671667	0.1	1.534224
10.673333	0.1	1.525879
10.675000	0.1	1.519024
10.676667	0.1	1.512051
10.678333	0.1	1.502812
10.680000	0.1	1.490176
10.681667	0.1	1.475573
10.683333	0.1	1.461506
10.685000	0.1	1.449525
10.686667	0.1	1.439452
10.688333	0.1	1.430571
10.690000	0.1	1.422107
10.691667	0.1	1.413226
10.693333	0.1	1.403451
10.695000	0.1	1.393318
10.696667	0.1	1.384258
10.698333	0.1	1.376510
10.700000	0.1	1.367688
10.701667	0.1	1.354575
10.703333	0.1	1.335681
10.705000	0.1	1.312018
10.706667	0.1	1.286924
10.708333	0.1	1.264274
10.710000	0.1	1.246572
10.711667	0.1	1.233101
10.713333	0.1	1.220942
10.715000	0.1	1.207471
10.716667	0.1	1.192689
10.718333	0.1	1.177967
10.720000	0.1	1.164854
10.721667	0.1	1.153290
10.723333	0.1	1.141608
10.725000	0.1	1.127660
10.726667	0.1	1.110017
10.728333	0.1	1.089096
10.730000	0.1	1.067221
10.731667	0.1	1.047790
10.733333	0.1	1.033664
10.735000	0.1	1.025617
10.736667	0.1	1.021624
10.738333	0.1	1.017630
10.740000	0.1	1.009822
10.741667	0.1	0.996053
10.743333	0.1	0.976563
10.745000	0.1	0.953376
10.746667	0.1	0.929833
10.748333	0.1	0.910401
10.750000	0.1	0.897527
10.751667	0.1	0.890195
10.753333	0.1	0.884175
10.755000	0.1	0.875115
10.756667	0.1	0.860989
10.758333	0.1	0.843287
10.760000	0.1	0.825465
10.761667	0.1	0.810206
10.763333	0.1	0.797808
10.765000	0.1	0.787199
10.766667	0.1	0.777662
10.768333	0.1	0.769496
10.770000	0.1	0.762701
10.771667	0.1	0.755608
10.773333	0.1	0.745833
10.775000	0.1	0.732482
10.776667	0.1	0.716865
10.778333	0.1	0.701666
10.780000	0.1	0.689030
10.781667	0.1	0.680685
10.783333	0.1	0.676572
10.785000	0.1	0.673831
10.786667	0.1	0.668764
10.788333	0.1	0.659883
10.790000	0.1	0.648737
10.791667	0.1	0.638425
10.793333	0.1	0.630736
10.795000	0.1	0.624776
10.796667	0.1	0.618160
10.798333	0.1	0.609934
10.800000	0.1	0.600576
10.801667	0.1	0.591338
10.803333	0.1	0.583947
10.805000	0.1	0.579774
10.806667	0.1	0.577748
10.808333	0.1	0.574410
10.810000	0.1	0.566483
10.811667	0.1	0.553787
10.813333	0.1	0.539005
10.815000	0.1	0.525951
10.816667	0.1	0.517130
10.818333	0.1	0.512481
10.820000	0.1	0.510812
10.821667	0.1	0.511408
10.823333	0.1	0.514090
10.825000	0.1	0.518084
10.826667	0.1	0.521421
10.828333	0.1	0.521123
10.830000	0.1	0.515878
10.831667	0.1	0.507236
10.833333	0.1	0.497639
10.835000	0.1	0.487626
10.836667	0.1	0.477195
10.838333	0.1	0.467956
10.840000	0.1	0.461161
10.841667	0.1	0.455916
10.843333	0.1	0.451088
10.845000	0.1	0.446677
10.846667	0.1	0.443816
10.848333	0.1	0.443757
10.850000	0.1	0.446975
10.851667	0.1	0.451565
10.853333	0.1	0.454068
10.855000	0.1	0.452101
10.856667	0.1	0.446200
10.858333	0.1	0.439107
10.860000	0.1	0.432789
10.861667	0.1	0.428200
10.863333	0.1	0.426233
10.865000	0.1	0.427008
10.866667	0.1	0.429094
10.868333	0.1	0.431061
10.870000	0.1	0.432849
10.871667	0.1	0.435054
10.873333	0.1	0.437498
10.875000	0.1	0.439763
10.876667	0.1	0.441968
10.878333	0.1	0.443399
10.880000	0.1	0.442982
10.881667	0.1	0.440300
10.883333	0.1	0.436723
10.885000	0.1	0.433981
10.886667	0.1	0.432491
10.888333	0.1	0.431418
10.890000	0.1	0.430107
10.891667	0.1	0.428975
10.893333	0.1	0.428736
10.895000	0.1	0.429451
10.896667	0.1	0.430524
10.898333	0.1	0.430763
10.900000	0.1	0.428677
10.901667	0.1	0.424087
10.903333	0.1	0.418305
10.905000	0.1	0.412941
10.906667	0.1	0.409186
10.908333	0.1	0.407934
10.910000	0.1	0.409246
10.911667	0.1	0.413239
10.913333	0.1	0.419140
10.915000	0.1	0.425100
10.916667	0.1	0.429034
10.918333	0.1	0.429392
10.920000	0.1	0.425756
10.921667	0.1	0.419378
10.923333	0.1	0.413001
10.925000	0.1	0.408828
10.926667	0.1	0.407934
10.928333	0.1	0.409603
10.930000	0.1	0.411510
10.931667	0.1	0.411272
10.933333	0.1	0.408471
10.935000	0.1	0.404000
10.936667	0.1	0.398874
10.938333	0.1	0.393868
10.940000	0.1	0.390053
10.941667	0.1	0.388742
10.943333	0.1	0.390410
10.945000	0.1	0.394344
10.946667	0.1	0.398695
10.948333	0.1	0.401616
10.950000	0.1	0.402510
10.951667	0.1	0.401735
10.953333	0.1	0.400186
10.955000	0.1	0.397682
10.956667	0.1	0.393689
10.958333	0.1	0.388443
10.960000	0.1	0.383496
10.961667	0.1	0.380039
10.963333	0.1	0.378728
10.965000	0.1	0.379622
10.966667	0.1	0.382483
10.968333	0.1	0.386000
10.970000	0.1	0.388622
10.971667	0.1	0.388861
10.973333	0.1	0.386179
10.975000	0.1	0.380993
10.976667	0.1	0.375509
10.978333	0.1	0.371695
10.980000	0.1	0.369370
10.981667	0.1	0.366628
10.983333	0.1	0.362515
10.985000	0.1	0.357866
10.986667	0.1	0.354648
10.988333	0.1	0.354707
10.990000	0.1	0.358701
10.991667	0.1	0.366569
10.993333	0.1	0.376344
10.995000	0.1	0.384212
10.996667	0.1	0.387549
10.998333	0.1	0.386477
11.000000	0.1	0.382841
11.001667	0.1	0.378609
11.003333	0.1	0.374794
11.005000	0.1	0.371337
11.006667	0.1	0.367880
11.008333	0.1	0.364900
11.010000	0.1	0.364184
11.011667	0.1	0.366807
11.013333	0.1	0.372112
11.015000	0.1	0.377774
11.016667	0.1	0.380635
11.018333	0.1	0.378728
11.020000	0.1	0.372887
11.021667	0.1	0.365675
11.023333	0.1	0.359476
11.025000	0.1	0.355840
11.026667	0.1	0.355780
11.028333	0.1	0.359297
11.030000	0.1	0.365257
11.031667	0.1	0.371635
11.033333	0.1	0.376642
11.035000	0.1	0.379503
11.036667	0.1	0.379920
11.038333	0.1	0.378311
11.040000	0.1	0.375569
11.041667	0.1	0.372708
11.043333	0.1	0.370324
11.045000	0.1	0.368655
11.046667	0.1	0.368536
11.048333	0.1	0.371397
11.050000	0.1	0.377595
11.051667	0.1	0.385582
11.053333	0.1	0.392377
11.055000	0.1	0.396132
11.056667	0.1	0.397801
11.058333	0.1	0.399053
11.060000	0.1	0.400245
11.061667	0.1	0.400841
11.063333	0.1	0.401199
11.065000	0.1	0.401497
11.066667	0.1	0.401557
11.068333	0.1	0.402093
11.070000	0.1	0.405073
11.071667	0.1	0.411749
11.073333	0.1	0.420809
11.075000	0.1	0.429153
11.076667	0.1	0.435233
11.078333	0.1	0.439107
11.080000	0.1	0.441194
11.081667	0.1	0.441790
11.083333	0.1	0.440717
11.085000	0.1	0.437558
11.086667	0.1	0.431955
11.088333	0.1	0.424385
11.090000	0.1	0.416100
11.091667	0.1	0.409424
11.093333	0.1	0.406384
11.095000	0.1	0.407696
11.096667	0.1	0.412643
11.098333	0.1	0.419796
11.100000	0.1	0.427961
11.101667	0.1	0.436246
11.103333	0.1	0.443935
11.105000	0.1	0.449896
11.106667	0.1	0.453949
11.108333	0.1	0.457346
11.110000	0.1	0.460982
11.111667	0.1	0.464261
11.113333	0.1	0.466585
11.115000	0.1	0.468612
11.116667	0.1	0.471473
11.118333	0.1	0.475287
11.120000	0.1	0.479460
11.121667	0.1	0.484049
11.123333	0.1	0.489652
11.125000	0.1	0.496149
11.126667	0.1	0.502169
11.128333	0.1	0.505686
11.130000	0.1	0.505388
11.131667	0.1	0.500977
11.133333	0.1	0.493765
11.135000	0.1	0.486195
11.136667	0.1	0.481784
11.138333	0.1	0.483274
11.140000	0.1	0.491083
11.141667	0.1	0.502050
11.143333	0.1	0.512421
11.145000	0.1	0.520170
11.146667	0.1	0.524104
11.148333	0.1	0.523329
11.150000	0.1	0.518560
11.151667	0.1	0.512183
11.153333	0.1	0.506759
11.155000	0.1	0.503898
11.156667	0.1	0.504553
11.158333	0.1	0.509262
11.160000	0.1	0.517249
11.161667	0.1	0.525713
11.163333	0.1	0.531435
11.165000	0.1	0.532746
11.166667	0.1	0.530303
11.168333	0.1	0.526905
11.170000	0.1	0.525773
11.171667	0.1	0.528038
11.173333	0.1	0.532925
11.175000	0.1	0.539422
11.176667	0.1	0.546038
11.178333	0.1	0.551045
11.180000	0.1	0.553370
11.181667	0.1	0.553012
11.183333	0.1	0.550807
11.185000	0.1	0.547588
11.186667	0.1	0.543952
11.188333	0.1	0.540078
11.190000	0.1	0.536144
11.191667	0.1	0.532389
11.193333	0.1	0.528455
11.195000	0.1	0.524581
11.196667	0.1	0.522018
11.198333	0.1	0.521898
11.200000	0.1	0.523388
11.201667	0.1	0.525415
11.203333	0.1	0.527382
11.205000	0.1	0.529230
11.206667	0.1	0.530541
11.208333	0.1	0.531077
11.210000	0.1	0.531256
11.211667	0.1	0.532568
11.213333	0.1	0.536561
11.215000	0.1	0.543118
11.216667	0.1	0.550211
11.218333	0.1	0.555515
11.220000	0.1	0.558198
11.221667	0.1	0.559151
11.223333	0.1	0.559866
11.225000	0.1	0.561237
11.226667	0.1	0.563920
11.228333	0.1	0.567257
11.230000	0.1	0.568688
11.231667	0.1	0.566304
11.233333	0.1	0.561297
11.235000	0.1	0.556469
11.236667	0.1	0.553668
11.238333	0.1	0.552416
11.240000	0.1	0.551939
11.241667	0.1	0.552774
11.243333	0.1	0.556052
11.245000	0.1	0.561178
11.246667	0.1	0.565827
11.248333	0.1	0.568330
11.250000	0.1	0.568450
11.251667	0.1	0.565946
11.253333	0.1	0.560820
11.255000	0.1	0.555158
11.256667	0.1	0.551939
11.258333	0.1	0.552118
11.260000	0.1	0.553966
11.261667	0.1	0.555575
11.263333	0.1	0.557005
11.265000	0.1	0.559568
11.266667	0.1	0.564277
11.268333	0.1	0.570476
11.270000	0.1	0.576079
11.271667	0.1	0.578761
11.273333	0.1	0.577688
11.275000	0.1	0.573933
11.276667	0.1	0.569522
11.278333	0.1	0.566840
11.280000	0.1	0.567138
11.281667	0.1	0.569463
11.283333	0.1	0.571132
11.285000	0.1	0.570059
11.286667	0.1	0.565767
11.288333	0.1	0.559568
11.290000	0.1	0.553548
11.291667	0.1	0.549138
11.293333	0.1	0.546515
11.295000	0.1	0.545621
11.296667	0.1	0.546634
11.298333	0.1	0.549614
11.300000	0.1	0.554144
11.301667	0.1	0.559449
11.303333	0.1	0.563800
11.305000	0.1	0.565708
11.306667	0.1	0.565231
11.308333	0.1	0.563622
11.310000	0.1	0.561833
11.311667	0.1	0.560045
11.313333	0.1	0.558257
11.315000	0.1	0.556767
11.316667	0.1	0.555933
11.318333	0.1	0.555873
11.320000	0.1	0.555933
11.321667	0.1	0.555515
11.323333	0.1	0.555217
11.325000	0.1	0.555754
11.326667	0.1	0.557303
11.328333	0.1	0.559390
11.330000	0.1	0.560403
11.331667	0.1	0.558794
11.333333	0.1	0.554144
11.335000	0.1	0.547528
11.336667	0.1	0.540316
11.338333	0.1	0.533521
11.340000	0.1	0.527561
11.341667	0.1	0.522733
11.343333	0.1	0.519931
11.345000	0.1	0.520110
11.346667	0.1	0.523686
11.348333	0.1	0.530362
11.350000	0.1	0.538051
11.351667	0.1	0.543952
11.353333	0.1	0.545442
11.355000	0.1	0.541866
11.356667	0.1	0.534713
11.358333	0.1	0.526309
11.360000	0.1	0.518441
11.361667	0.1	0.512660
11.363333	0.1	0.510275
11.365000	0.1	0.511885
11.366667	0.1	0.516772
11.368333	0.1	0.523031
11.370000	0.1	0.528395
11.371667	0.1	0.531137
11.373333	0.1	0.530183
11.375000	0.1	0.524163
11.376667	0.1	0.512898
11.378333	0.1	0.498831
11.380000	0.1	0.486434
11.381667	0.1	0.479817
11.383333	0.1	0.480115
11.385000	0.1	0.485837
11.386667	0.1	0.494421
11.388333	0.1	0.502288
11.390000	0.1	0.505388
11.391667	0.1	0.501931
11.393333	0.1	0.494361
11.395000	0.1	0.486970
11.396667	0.1	0.483453
11.398333	0.1	0.486016
11.400000	0.1	0.494301
11.401667	0.1	0.504494
11.403333	0.1	0.511706
11.405000	0.1	0.513136
11.406667	0.1	0.509858
11.408333	0.1	0.504375
11.410000	0.1	0.497997
11.411667	0.1	0.491083
11.413333	0.1	0.485003
11.415000	0.1	0.481784
11.416667	0.1	0.481963
11.418333	0.1	0.484765
11.420000	0.1	0.488758
11.421667	0.1	0.492692
11.423333	0.1	0.495315
11.425000	0.1	0.496447
11.426667	0.1	0.496388
11.428333	0.1	0.494838
11.430000	0.1	0.491798
11.431667	0.1	0.488043
11.433333	0.1	0.483334
11.435000	0.1	0.477016
11.436667	0.1	0.469625
11.438333	0.1	0.463486
11.440000	0.1	0.459611
11.441667	0.1	0.457644
11.443333	0.1	0.456452
11.445000	0.1	0.455260
11.446667	0.1	0.454247
11.448333	0.1	0.453770
11.450000	0.1	0.454485
11.451667	0.1	0.456393
11.453333	0.1	0.458598
11.455000	0.1	0.460446
11.456667	0.1	0.461817
11.458333	0.1	0.462294
11.460000	0.1	0.461161
11.461667	0.1	0.458241
11.463333	0.1	0.455081
11.465000	0.1	0.453115
11.466667	0.1	0.452459
11.468333	0.1	0.451565
11.470000	0.1	0.449598
11.471667	0.1	0.446677
11.473333	0.1	0.442982
11.475000	0.1	0.438392
11.476667	0.1	0.433743
11.478333	0.1	0.429928
11.480000	0.1	0.427485
11.481667	0.1	0.427067
11.483333	0.1	0.428796
11.485000	0.1	0.431776
11.486667	0.1	0.434637
11.488333	0.1	0.436246
11.490000	0.1	0.436485
11.491667	0.1	0.436902
11.493333	0.1	0.438988
11.495000	0.1	0.442624
11.496667	0.1	0.447094
11.498333	0.1	0.451088
11.500000	0.1	0.452340
11.501667	0.1	0.448883
11.503333	0.1	0.441074
11.505000	0.1	0.431836
11.506667	0.1	0.424385
11.508333	0.1	0.420094
11.510000	0.1	0.418901
11.511667	0.1	0.420034
11.513333	0.1	0.422895
11.515000	0.1	0.426531
11.516667	0.1	0.429213
11.518333	0.1	0.430048
11.520000	0.1	0.429332
11.521667	0.1	0.427485
11.523333	0.1	0.425458
11.525000	0.1	0.424624
11.526667	0.1	0.425398
11.528333	0.1	0.426590
11.530000	0.1	0.426710
11.531667	0.1	0.424862
11.533333	0.1	0.420570
11.535000	0.1	0.414968
11.536667	0.1	0.410497
11.538333	0.1	0.408888
11.540000	0.1	0.409782
11.541667	0.1	0.411928
11.543333	0.1	0.414491
11.545000	0.1	0.417590
11.546667	0.1	0.422239
11.548333	0.1	0.428855
11.550000	0.1	0.436187
11.551667	0.1	0.441611
11.553333	0.1	0.442326
11.555000	0.1	0.437200
11.556667	0.1	0.427365
11.558333	0.1	0.416279
11.560000	0.1	0.407755
11.561667	0.1	0.403404
11.563333	0.1	0.402272
11.565000	0.1	0.402868
11.566667	0.1	0.404060
11.568333	0.1	0.404716
11.570000	0.1	0.403941
11.571667	0.1	0.401676
11.573333	0.1	0.398755
11.575000	0.1	0.396132
11.576667	0.1	0.394166
11.578333	0.1	0.392079
11.580000	0.1	0.388742
11.581667	0.1	0.383675
11.583333	0.1	0.377595
11.585000	0.1	0.371695
11.586667	0.1	0.367105
11.588333	0.1	0.364423
11.590000	0.1	0.364363
11.591667	0.1	0.367045
11.593333	0.1	0.370681
11.595000	0.1	0.372827
11.596667	0.1	0.372410
11.598333	0.1	0.370204
11.600000	0.1	0.367045
11.601667	0.1	0.363052
11.603333	0.1	0.357926
11.605000	0.1	0.351906
11.606667	0.1	0.345886
11.608333	0.1	0.340223
11.610000	0.1	0.335515
11.611667	0.1	0.332892
11.613333	0.1	0.333190
11.615000	0.1	0.336170
11.616667	0.1	0.340462
11.618333	0.1	0.344634
11.620000	0.1	0.347853
11.621667	0.1	0.349879
11.623333	0.1	0.350833
11.625000	0.1	0.350773
11.626667	0.1	0.349104
11.628333	0.1	0.346661
11.630000	0.1	0.345171
11.631667	0.1	0.345647
11.633333	0.1	0.347018
11.635000	0.1	0.347495
11.636667	0.1	0.346184
11.638333	0.1	0.342906
11.640000	0.1	0.338137
11.641667	0.1	0.333130
11.643333	0.1	0.329137
11.645000	0.1	0.325739
11.646667	0.1	0.321329
11.648333	0.1	0.315607
11.650000	0.1	0.310540
11.651667	0.1	0.308096
11.653333	0.1	0.308454
11.655000	0.1	0.310838
11.656667	0.1	0.314415
11.658333	0.1	0.318587
11.660000	0.1	0.322342
11.661667	0.1	0.324190
11.663333	0.1	0.323057
11.665000	0.1	0.319123
11.666667	0.1	0.313818
11.668333	0.1	0.309408
11.670000	0.1	0.307441
11.671667	0.1	0.307262
11.673333	0.1	0.306666
11.675000	0.1	0.304341
11.676667	0.1	0.300944
11.678333	0.1	0.298023
11.680000	0.1	0.296175
11.681667	0.1	0.294805
11.683333	0.1	0.293314
11.685000	0.1	0.292063
11.686667	0.1	0.291765
11.688333	0.1	0.292420
11.690000	0.1	0.293255
11.691667	0.1	0.293791
11.693333	0.1	0.293493
11.695000	0.1	0.291705
11.696667	0.1	0.288248
11.698333	0.1	0.285029
11.700000	0.1	0.284672
11.701667	0.1	0.288785
11.703333	0.1	0.296652
11.705000	0.1	0.305831
11.706667	0.1	0.312507
11.708333	0.1	0.313759
11.710000	0.1	0.308871
11.711667	0.1	0.299633
11.713333	0.1	0.288785
11.715000	0.1	0.278711
11.716667	0.1	0.271082
11.718333	0.1	0.266969
11.720000	0.1	0.266671
11.721667	0.1	0.269413
11.723333	0.1	0.273049
11.725000	0.1	0.275612
11.726667	0.1	0.276744
11.728333	0.1	0.277221
11.730000	0.1	0.277519
11.731667	0.1	0.277400
11.733333	0.1	0.277042
11.735000	0.1	0.276923
11.736667	0.1	0.277102
11.738333	0.1	0.277340
11.740000	0.1	0.277758
11.741667	0.1	0.278294
11.743333	0.1	0.278473
11.745000	0.1	0.278234
11.746667	0.1	0.278354
11.748333	0.1	0.279486
11.750000	0.1	0.281572
11.751667	0.1	0.284314
11.753333	0.1	0.287712
11.755000	0.1	0.291705
11.756667	0.1	0.295103
11.758333	0.1	0.295699
11.760000	0.1	0.292361
11.761667	0.1	0.285804
11.763333	0.1	0.278234
11.765000	0.1	0.271559
11.766667	0.1	0.267029
11.768333	0.1	0.265777
11.770000	0.1	0.268579
11.771667	0.1	0.274539
11.773333	0.1	0.281513
11.775000	0.1	0.286520
11.776667	0.1	0.287890
11.778333	0.1	0.285804
11.780000	0.1	0.281990
11.781667	0.1	0.277996
11.783333	0.1	0.275016
11.785000	0.1	0.274241
11.786667	0.1	0.276566
11.788333	0.1	0.281096
11.790000	0.1	0.285506
11.791667	0.1	0.288129
11.793333	0.1	0.289142
11.795000	0.1	0.289023
11.796667	0.1	0.286877
11.798333	0.1	0.281870
11.800000	0.1	0.275970
11.801667	0.1	0.273585
11.803333	0.1	0.277281
11.805000	0.1	0.285625
11.806667	0.1	0.295043
11.808333	0.1	0.302792
11.810000	0.1	0.306666
11.811667	0.1	0.305653
11.813333	0.1	0.301301
11.815000	0.1	0.296295
11.816667	0.1	0.292778
11.818333	0.1	0.291705
11.820000	0.1	0.293791
11.821667	0.1	0.298738
11.823333	0.1	0.304461
11.825000	0.1	0.307977
11.826667	0.1	0.307739
11.828333	0.1	0.304937
11.830000	0.1	0.301301
11.831667	0.1	0.298321
11.833333	0.1	0.297606
11.835000	0.1	0.300109
11.836667	0.1	0.304639
11.838333	0.1	0.309289
11.840000	0.1	0.313222
11.841667	0.1	0.316083
11.843333	0.1	0.316441
11.845000	0.1	0.312805
11.846667	0.1	0.305593
11.848333	0.1	0.297427
11.850000	0.1	0.292003
11.851667	0.1	0.291049
11.853333	0.1	0.293553
11.855000	0.1	0.298202
11.856667	0.1	0.304222
11.858333	0.1	0.311255
11.860000	0.1	0.319541
11.861667	0.1	0.329316
11.863333	0.1	0.339568
11.865000	0.1	0.346422
11.866667	0.1	0.346541
11.868333	0.1	0.340462
11.870000	0.1	0.331998
11.871667	0.1	0.324607
11.873333	0.1	0.320911
11.875000	0.1	0.321984
11.876667	0.1	0.327408
11.878333	0.1	0.335097
11.880000	0.1	0.342727
11.881667	0.1	0.348628
11.883333	0.1	0.352144
11.885000	0.1	0.353217
11.886667	0.1	0.352740
11.888333	0.1	0.352204
11.890000	0.1	0.352800
11.891667	0.1	0.355184
11.893333	0.1	0.359297
11.895000	0.1	0.364602
11.896667	0.1	0.370920
11.898333	0.1	0.378490
11.900000	0.1	0.387013
11.901667	0.1	0.394464
11.903333	0.1	0.397444
11.905000	0.1	0.394881
11.906667	0.1	0.389338
11.908333	0.1	0.384748
11.910000	0.1	0.383377
11.911667	0.1	0.385582
11.913333	0.1	0.390291
11.915000	0.1	0.395179
11.916667	0.1	0.397980
11.918333	0.1	0.398219
11.920000	0.1	0.397503
11.921667	0.1	0.397980
11.923333	0.1	0.400424
11.925000	0.1	0.404716
11.926667	0.1	0.411391
11.928333	0.1	0.421524
11.930000	0.1	0.435293
11.931667	0.1	0.450194
11.933333	0.1	0.462294
11.935000	0.1	0.469327
11.936667	0.1	0.471652
11.938333	0.1	0.471175
11.940000	0.1	0.469863
11.941667	0.1	0.469029
11.943333	0.1	0.470042
11.945000	0.1	0.474215
11.946667	0.1	0.481129
11.948333	0.1	0.488043
11.950000	0.1	0.492096
11.951667	0.1	0.492811
11.953333	0.1	0.491858
11.955000	0.1	0.491977
11.956667	0.1	0.495255
11.958333	0.1	0.501573
11.960000	0.1	0.508845
11.961667	0.1	0.514686
11.963333	0.1	0.518262
11.965000	0.1	0.520289
11.966667	0.1	0.521064
11.968333	0.1	0.521004
11.970000	0.1	0.521898
11.971667	0.1	0.526071
11.973333	0.1	0.534296
11.975000	0.1	0.544786
11.976667	0.1	0.554681
11.978333	0.1	0.561297
11.980000	0.1	0.563741
11.981667	0.1	0.563741
11.983333	0.1	0.564456
11.985000	0.1	0.568092
11.986667	0.1	0.574708
11.988333	0.1	0.583470
11.990000	0.1	0.593424
11.991667	0.1	0.603139
11.993333	0.1	0.610948
11.995000	0.1	0.615537
11.996667	0.1	0.616908
11.998333	0.1	0.616431
12.000000	0.1	0.616908
12.001667	0.1	0.620604
12.003333	0.1	0.627816
12.005000	0.1	0.637591
12.006667	0.1	0.648558
12.008333	0.1	0.659585
12.010000	0.1	0.669181
12.011667	0.1	0.676334
12.013333	0.1	0.680864
12.015000	0.1	0.683069
12.016667	0.1	0.683904
12.018333	0.1	0.684977
12.020000	0.1	0.689507
12.021667	0.1	0.700235
12.023333	0.1	0.716090
12.025000	0.1	0.731230
12.026667	0.1	0.740349
12.028333	0.1	0.743389
12.030000	0.1	0.745058
12.031667	0.1	0.749469
12.033333	0.1	0.757635
12.035000	0.1	0.768840
12.036667	0.1	0.782430
12.038333	0.1	0.796735
12.040000	0.1	0.808835
12.041667	0.1	0.815749
12.043333	0.1	0.817776
12.045000	0.1	0.818372
12.046667	0.1	0.821590
12.048333	0.1	0.830174
12.050000	0.1	0.844777
12.051667	0.1	0.863075
12.053333	0.1	0.880241
12.055000	0.1	0.892878
12.056667	0.1	0.900686
12.058333	0.1	0.905573
12.060000	0.1	0.909865
12.061667	0.1	0.915945
12.063333	0.1	0.925422
12.065000	0.1	0.937164
12.066667	0.1	0.947595
12.068333	0.1	0.953913
12.070000	0.1	0.956476
12.071667	0.1	0.957787
12.073333	0.1	0.960887
12.075000	0.1	0.968158
12.076667	0.1	0.979841
12.078333	0.1	0.993908
12.080000	0.1	1.007140
12.081667	0.1	1.016319
12.083333	0.1	1.019299
12.085000	0.1	1.016617
12.086667	0.1	1.011312
12.088333	0.1	1.007676
12.090000	0.1	1.009047
12.091667	0.1	1.015842
12.093333	0.1	1.026332
12.095000	0.1	1.039028
12.096667	0.1	1.052737
12.098333	0.1	1.065493
12.100000	0.1	1.074195
12.101667	0.1	1.077592
12.103333	0.1	1.077831
12.105000	0.1	1.078606
12.106667	0.1	1.081646
12.108333	0.1	1.086712
12.110000	0.1	1.092911
12.111667	0.1	1.098216
12.113333	0.1	1.100421
12.115000	0.1	1.099229
12.116667	0.1	1.096547
12.118333	0.1	1.094163
12.120000	0.1	1.092315
12.121667	0.1	1.090705
12.123333	0.1	1.089275
12.125000	0.1	1.087725
12.126667	0.1	1.085937
12.128333	0.1	1.084387
12.130000	0.1	1.083553
12.131667	0.1	1.083434
12.133333	0.1	1.084447
12.135000	0.1	1.087248
12.136667	0.1	1.091838
12.138333	0.1	1.096845
12.140000	0.1	1.100361
12.141667	0.1	1.101136
12.143333	0.1	1.098931
12.145000	0.1	1.094461
12.146667	0.1	1.088858
12.148333	0.1	1.083851
12.150000	0.1	1.081050
12.151667	0.1	1.081526
12.153333	0.1	1.084983
12.155000	0.1	1.089573
12.156667	0.1	1.093388
12.158333	0.1	1.095235
12.160000	0.1	1.095057
12.161667	0.1	1.092732
12.163333	0.1	1.088917
12.165000	0.1	1.085520
12.166667	0.1	1.084268
12.168333	0.1	1.085222
12.170000	0.1	1.086950
12.171667	0.1	1.087666
12.173333	0.1	1.086414
12.175000	0.1	1.083434
12.176667	0.1	1.079559
12.178333	0.1	1.075506
12.180000	0.1	1.071870
12.181667	0.1	1.068950
12.183333	0.1	1.067042
12.185000	0.1	1.066327
12.186667	0.1	1.066983
12.188333	0.1	1.069129
12.190000	0.1	1.071930
12.191667	0.1	1.073778
12.193333	0.1	1.072943
12.195000	0.1	1.068771
12.196667	0.1	1.061857
12.198333	0.1	1.054347
12.200000	0.1	1.049399
12.201667	0.1	1.049161
12.203333	0.1	1.052320
12.205000	0.1	1.055241
12.206667	0.1	1.055837
12.208333	0.1	1.054645
12.210000	0.1	1.053631
12.211667	0.1	1.053214
12.213333	0.1	1.051843
12.215000	0.1	1.048744
12.216667	0.1	1.044631
12.218333	0.1	1.040161
12.220000	0.1	1.035631
12.221667	0.1	1.031935
12.223333	0.1	1.030505
12.225000	0.1	1.031756
12.226667	0.1	1.035214
12.228333	0.1	1.039743
12.230000	0.1	1.043975
12.231667	0.1	1.047075
12.233333	0.1	1.048803
12.235000	0.1	1.049936
12.236667	0.1	1.051426
12.238333	0.1	1.054525
12.240000	0.1	1.060426
12.241667	0.1	1.068652
12.243333	0.1	1.077235
12.245000	0.1	1.084209
12.246667	0.1	1.089513
12.248333	0.1	1.095235
12.250000	0.1	1.102984
12.251667	0.1	1.113653
12.253333	0.1	1.127303
12.255000	0.1	1.142263
12.256667	0.1	1.155377
12.258333	0.1	1.164794
12.260000	0.1	1.171231
12.261667	0.1	1.175702
12.263333	0.1	1.179218
12.265000	0.1	1.183212
12.266667	0.1	1.189053
12.268333	0.1	1.197755
12.270000	0.1	1.209796
12.271667	0.1	1.225114
12.273333	0.1	1.243055
12.275000	0.1	1.262128
12.276667	0.1	1.279712
12.278333	0.1	1.293123
12.280000	0.1	1.302242
12.281667	0.1	1.310408
12.283333	0.1	1.321375
12.285000	0.1	1.337707
12.286667	0.1	1.358986
12.288333	0.1	1.382411
12.290000	0.1	1.405120
12.291667	0.1	1.425326
12.293333	0.1	1.442552
12.295000	0.1	1.457870
12.296667	0.1	1.472771
12.298333	0.1	1.488328
12.300000	0.1	1.505435
12.301667	0.1	1.524448
12.303333	0.1	1.544952
12.305000	0.1	1.565516
12.306667	0.1	1.584530
12.308333	0.1	1.600266
12.310000	0.1	1.612306
12.311667	0.1	1.623154
12.313333	0.1	1.636088
12.315000	0.1	1.653254
12.316667	0.1	1.675010
12.318333	0.1	1.700342
12.320000	0.1	1.726985
12.321667	0.1	1.751602
12.323333	0.1	1.771271
12.325000	0.1	1.785874
12.326667	0.1	1.797378
12.328333	0.1	1.809061
12.330000	0.1	1.823604
12.331667	0.1	1.842737
12.333333	0.1	1.867116
12.335000	0.1	1.896381
12.336667	0.1	1.928866
12.338333	0.1	1.960695
12.340000	0.1	1.988530
12.341667	0.1	2.011895
12.343333	0.1	2.032399
12.345000	0.1	2.051771
12.346667	0.1	2.071202
12.348333	0.1	2.091587
12.350000	0.1	2.113164
12.351667	0.1	2.135635
12.353333	0.1	2.159000
12.355000	0.1	2.183139
12.356667	0.1	2.207339
12.358333	0.1	2.231002
12.360000	0.1	2.254486
12.361667	0.1	2.278566
12.363333	0.1	2.304554
12.365000	0.1	2.333045
12.366667	0.1	2.362311
12.368333	0.1	2.389074
12.370000	0.1	2.411068
12.371667	0.1	2.428234
12.373333	0.1	2.442539
12.375000	0.1	2.457857
12.376667	0.1	2.478361
12.378333	0.1	2.505124
12.380000	0.1	2.535403
12.381667	0.1	2.565384
12.383333	0.1	2.593577
12.385000	0.1	2.620101
12.386667	0.1	2.644956
12.388333	0.1	2.668441
12.390000	0.1	2.691031
12.391667	0.1	2.711773
12.393333	0.1	2.729654
12.395000	0.1	2.745569
12.396667	0.1	2.762497
12.398333	0.1	2.783239
12.400000	0.1	2.808273
12.401667	0.1	2.836287
12.403333	0.1	2.865672
12.405000	0.1	2.895177
12.406667	0.1	2.923072
12.408333	0.1	2.947450
12.410000	0.1	2.967358
12.411667	0.1	2.983272
12.413333	0.1	2.997220
12.415000	0.1	3.012777
12.416667	0.1	3.033281
12.418333	0.1	3.060103
12.420000	0.1	3.091812
12.421667	0.1	3.125608
12.423333	0.1	3.159225
12.425000	0.1	3.190696
12.426667	0.1	3.218293
12.428333	0.1	3.241241
12.430000	0.1	3.259480
12.431667	0.1	3.274024
12.433333	0.1	3.287435
12.435000	0.1	3.303409
12.436667	0.1	3.324211
12.438333	0.1	3.348351
12.440000	0.1	3.372908
12.441667	0.1	3.396452
12.443333	0.1	3.418386
12.445000	0.1	3.437340
12.446667	0.1	3.451586
12.448333	0.1	3.461063
12.450000	0.1	3.467798
12.451667	0.1	3.474295
12.453333	0.1	3.482163
12.455000	0.1	3.492713
12.456667	0.1	3.505826
12.458333	0.1	3.519356
12.460000	0.1	3.530622
12.461667	0.1	3.538311
12.463333	0.1	3.542185
12.465000	0.1	3.543198
12.466667	0.1	3.542900
12.468333	0.1	3.542900
12.470000	0.1	3.543973
12.471667	0.1	3.545881
12.473333	0.1	3.547371
12.475000	0.1	3.547549
12.476667	0.1	3.546238
12.478333	0.1	3.543616
12.480000	0.1	3.539026
12.481667	0.1	3.531575
12.483333	0.1	3.521860
12.485000	0.1	3.511906
12.486667	0.1	3.503800
12.488333	0.1	3.497541
12.490000	0.1	3.491104
12.491667	0.1	3.481806
12.493333	0.1	3.468812
12.495000	0.1	3.453672
12.496667	0.1	3.438652
12.498333	0.1	3.425241
12.500000	0.1	3.414393
12.501667	0.1	3.407240
12.503333	0.1	3.403187
12.505000	0.1	3.398717
12.506667	0.1	3.389836
12.508333	0.1	3.376365
12.510000	0.1	3.360808
12.511667	0.1	3.345251
12.513333	0.1	3.331065
12.515000	0.1	3.320575
12.516667	0.1	3.315628
12.518333	0.1	3.314793
12.520000	0.1	3.313661
12.521667	0.1	3.307879
12.523333	0.1	3.295183
12.525000	0.1	3.276825
12.526667	0.1	3.257752
12.528333	0.1	3.243208
12.530000	0.1	3.234446
12.531667	0.1	3.228724
12.533333	0.1	3.221929
12.535000	0.1	3.212393
12.536667	0.1	3.200948
12.538333	0.1	3.188551
12.540000	0.1	3.175497
12.541667	0.1	3.161729
12.543333	0.1	3.147483
12.545000	0.1	3.132940
12.546667	0.1	3.118396
12.548333	0.1	3.104866
12.550000	0.1	3.093720
12.551667	0.1	3.085613
12.553333	0.1	3.080428
12.555000	0.1	3.077805
12.556667	0.1	3.076494
12.558333	0.1	3.074825
12.560000	0.1	3.071666
12.561667	0.1	3.066957
12.563333	0.1	3.061474
12.565000	0.1	3.056109
12.566667	0.1	3.051460
12.568333	0.1	3.046572
12.570000	0.1	3.039897
12.571667	0.1	3.030360
12.573333	0.1	3.018737
12.575000	0.1	3.007233
12.576667	0.1	2.998173
12.578333	0.1	2.992571
12.580000	0.1	2.988815
12.581667	0.1	2.983213
12.583333	0.1	2.972841
12.585000	0.1	2.958179
12.586667	0.1	2.942562
12.588333	0.1	2.929092
12.590000	0.1	2.918601
12.591667	0.1	2.910018
12.593333	0.1	2.901495
12.595000	0.1	2.891720
12.596667	0.1	2.880991
12.598333	0.1	2.870143
12.600000	0.1	2.858639
12.601667	0.1	2.844989
12.603333	0.1	2.828121
12.605000	0.1	2.808809
12.606667	0.1	2.788067
12.608333	0.1	2.766669
12.610000	0.1	2.745450
12.611667	0.1	2.725184
12.613333	0.1	2.705455
12.615000	0.1	2.685487
12.616667	0.1	2.665579
12.618333	0.1	2.645791
12.620000	0.1	2.625048
12.621667	0.1	2.602339
12.623333	0.1	2.578020
12.625000	0.1	2.553702
12.626667	0.1	2.531946
12.628333	0.1	2.513886
12.630000	0.1	2.497733
12.631667	0.1	2.480030
12.633333	0.1	2.458096
12.635000	0.1	2.430797
12.636667	0.1	2.398849
12.638333	0.1	2.364755
12.640000	0.1	2.331615
12.641667	0.1	2.301037
12.643333	0.1	2.272844
12.645000	0.1	2.245844
12.646667	0.1	2.219081
12.648333	0.1	2.192557
12.650000	0.1	2.167761
12.651667	0.1	2.146185
12.653333	0.1	2.126932
12.655000	0.1	2.107382
12.656667	0.1	2.085745
12.658333	0.1	2.061665
12.660000	0.1	2.035499
12.661667	0.1	2.008498
12.663333	0.1	1.982451
12.665000	0.1	1.959205
12.666667	0.1	1.939714
12.668333	0.1	1.922846
12.670000	0.1	1.905322
12.671667	0.1	1.883328
12.673333	0.1	1.856268
12.675000	0.1	1.827002
12.676667	0.1	1.798868
12.678333	0.1	1.773715
12.680000	0.1	1.751840
12.681667	0.1	1.732588
12.683333	0.1	1.714647
12.685000	0.1	1.696706
12.686667	0.1	1.678228
12.688333	0.1	1.660228
12.690000	0.1	1.643717
12.691667	0.1	1.629055
12.693333	0.1	1.615107
12.695000	0.1	1.599968
12.696667	0.1	1.581788
12.698333	0.1	1.560986
12.700000	0.1	1.539528
12.701667	0.1	1.519084
12.703333	0.1	1.500070
12.705000	0.1	1.482546
12.706667	0.1	1.467109
12.708333	0.1	1.453519
12.710000	0.1	1.440764
12.711667	0.1	1.427412
12.713333	0.1	1.412630
12.715000	0.1	1.396179
12.716667	0.1	1.378775
12.718333	0.1	1.362324
12.720000	0.1	1.347959
12.721667	0.1	1.335621
12.723333	0.1	1.324236
12.725000	0.1	1.312196
12.726667	0.1	1.298308
12.728333	0.1	1.282752
12.730000	0.1	1.266420
12.731667	0.1	1.250565
12.733333	0.1	1.236022
12.735000	0.1	1.223028
12.736667	0.1	1.212001
12.738333	0.1	1.203179
12.740000	0.1	1.196742
12.741667	0.1	1.192510
12.743333	0.1	1.189947
12.745000	0.1	1.188815
12.746667	0.1	1.188397
12.748333	0.1	1.187325
12.750000	0.1	1.183689
12.751667	0.1	1.176357
12.753333	0.1	1.165927
12.755000	0.1	1.154900
12.756667	0.1	1.146555
12.758333	0.1	1.143038
12.760000	0.1	1.144171
12.761667	0.1	1.146853
12.763333	0.1	1.147211
12.765000	0.1	1.143634
12.766667	0.1	1.136959
12.768333	0.1	1.128137
12.770000	0.1	1.118362
12.771667	0.1	1.110196
12.773333	0.1	1.106024
12.775000	0.1	1.106441
12.776667	0.1	1.109600
12.778333	0.1	1.113713
12.780000	0.1	1.117408
12.781667	0.1	1.119077
12.783333	0.1	1.117408
12.785000	0.1	1.113057
12.786667	0.1	1.108110
12.788333	0.1	1.104117
12.790000	0.1	1.101852
12.791667	0.1	1.101792
12.793333	0.1	1.104057
12.795000	0.1	1.106978
12.796667	0.1	1.108468
12.798333	0.1	1.107216
12.800000	0.1	1.103640
12.801667	0.1	1.099289
12.803333	0.1	1.096547
12.805000	0.1	1.097798
12.806667	0.1	1.102805
12.808333	0.1	1.109839
12.810000	0.1	1.117706
12.811667	0.1	1.126468
12.813333	0.1	1.135826
12.815000	0.1	1.144052
12.816667	0.1	1.150012
12.818333	0.1	1.154065
12.820000	0.1	1.156747
12.821667	0.1	1.158953
12.823333	0.1	1.162291
12.825000	0.1	1.167715
12.826667	0.1	1.174867
12.828333	0.1	1.182854
12.830000	0.1	1.190484
12.831667	0.1	1.197398
12.833333	0.1	1.203775
12.835000	0.1	1.209617
12.836667	0.1	1.215339
12.838333	0.1	1.222849
12.840000	0.1	1.233816
12.841667	0.1	1.247406
12.843333	0.1	1.260638
12.845000	0.1	1.271010
12.846667	0.1	1.278043
12.848333	0.1	1.284003
12.850000	0.1	1.291394
12.851667	0.1	1.301766
12.853333	0.1	1.315534
12.855000	0.1	1.332343
12.856667	0.1	1.351416
12.858333	0.1	1.371682
12.860000	0.1	1.391113
12.861667	0.1	1.407623
12.863333	0.1	1.420498
12.865000	0.1	1.430869
12.866667	0.1	1.439989
12.868333	0.1	1.448691
12.870000	0.1	1.457155
12.871667	0.1	1.464725
12.873333	0.1	1.471222
12.875000	0.1	1.478136
12.876667	0.1	1.487434
12.878333	0.1	1.500547
12.880000	0.1	1.517296
12.881667	0.1	1.536191
12.883333	0.1	1.554549
12.885000	0.1	1.569331
12.886667	0.1	1.578391
12.888333	0.1	1.581729
12.890000	0.1	1.582921
12.891667	0.1	1.586616
12.893333	0.1	1.595318
12.895000	0.1	1.608491
12.896667	0.1	1.624525
12.898333	0.1	1.641095
12.900000	0.1	1.655519
12.901667	0.1	1.666129
12.903333	0.1	1.673937
12.905000	0.1	1.681030
12.906667	0.1	1.688182
12.908333	0.1	1.695097
12.910000	0.1	1.701415
12.911667	0.1	1.706779
12.913333	0.1	1.711607
12.915000	0.1	1.716793
12.916667	0.1	1.722634
12.918333	0.1	1.727522
12.920000	0.1	1.730025
12.921667	0.1	1.730263
12.923333	0.1	1.729429
12.925000	0.1	1.728594
12.926667	0.1	1.728773
12.928333	0.1	1.730263
12.930000	0.1	1.732946
12.931667	0.1	1.736641
12.933333	0.1	1.741529
12.935000	0.1	1.746595
12.936667	0.1	1.750529
12.938333	0.1	1.752973
12.940000	0.1	1.753748
12.941667	0.1	1.752198
12.943333	0.1	1.748622
12.945000	0.1	1.745164
12.946667	0.1	1.744032
12.948333	0.1	1.745880
12.950000	0.1	1.749337
12.951667	0.1	1.751959
12.953333	0.1	1.751065
12.955000	0.1	1.745999
12.956667	0.1	1.738906
12.958333	0.1	1.732528
12.960000	0.1	1.727760
12.961667	0.1	1.723647
12.963333	0.1	1.718938
12.965000	0.1	1.713455
12.966667	0.1	1.708269
12.968333	0.1	1.704574
12.970000	0.1	1.702070
12.971667	0.1	1.699388
12.973333	0.1	1.695156
12.975000	0.1	1.689732
12.976667	0.1	1.684129
12.978333	0.1	1.678407
12.980000	0.1	1.672506
12.981667	0.1	1.666963
12.983333	0.1	1.662672
12.985000	0.1	1.658917
12.986667	0.1	1.653910
12.988333	0.1	1.646578
12.990000	0.1	1.637817
12.991667	0.1	1.628876
12.993333	0.1	1.619458
12.995000	0.1	1.608551
12.996667	0.1	1.596332
12.998333	0.1	1.583755
13.000000	0.1	1.570821
13.001667	0.1	1.556158
13.003333	0.1	1.538277
13.005000	0.1	1.517654
13.006667	0.1	1.495957
13.008333	0.1	1.474500
13.010000	0.1	1.453936
13.011667	0.1	1.434743
13.013333	0.1	1.416981
13.015000	0.1	1.399875
13.016667	0.1	1.382649
13.018333	0.1	1.365066
13.020000	0.1	1.347661
13.021667	0.1	1.330078
13.023333	0.1	1.310825
13.025000	0.1	1.289547
13.026667	0.1	1.267850
13.028333	0.1	1.247644
13.030000	0.1	1.229227
13.031667	0.1	1.212001
13.033333	0.1	1.194894
13.035000	0.1	1.177609
13.036667	0.1	1.161277
13.038333	0.1	1.147091
13.040000	0.1	1.133978
13.041667	0.1	1.120031
13.043333	0.1	1.105189
13.045000	0.1	1.090169
13.046667	0.1	1.074791
13.048333	0.1	1.058638
13.050000	0.1	1.042068
13.051667	0.1	1.025498
13.053333	0.1	1.008868
13.055000	0.1	0.992656
13.056667	0.1	0.978112
13.058333	0.1	0.965416
13.060000	0.1	0.953317
13.061667	0.1	0.939965
13.063333	0.1	0.924766
13.065000	0.1	0.908315
13.066667	0.1	0.891924
13.068333	0.1	0.877440
13.070000	0.1	0.866592
13.071667	0.1	0.860512
13.073333	0.1	0.859022
13.075000	0.1	0.860989
13.076667	0.1	0.864625
13.078333	0.1	0.867963
13.080000	0.1	0.868321
13.081667	0.1	0.864267
13.083333	0.1	0.856996
13.085000	0.1	0.849664
13.086667	0.1	0.844598
13.088333	0.1	0.842691
13.090000	0.1	0.843287
13.091667	0.1	0.845492
13.093333	0.1	0.848293
13.095000	0.1	0.850856
13.096667	0.1	0.852227
13.098333	0.1	0.852048
13.100000	0.1	0.851035
13.101667	0.1	0.849903
13.103333	0.1	0.849128
13.105000	0.1	0.849009
13.106667	0.1	0.850022
13.108333	0.1	0.852466
13.110000	0.1	0.856280
13.111667	0.1	0.860393
13.113333	0.1	0.863016
13.115000	0.1	0.862956
13.116667	0.1	0.860989
13.118333	0.1	0.858784
13.120000	0.1	0.858069
13.121667	0.1	0.860930
13.123333	0.1	0.868022
13.125000	0.1	0.877738
13.126667	0.1	0.887156
13.128333	0.1	0.895381
13.130000	0.1	0.903368
13.131667	0.1	0.911474
13.133333	0.1	0.917733
13.135000	0.1	0.920415
13.136667	0.1	0.919938
13.138333	0.1	0.918508
13.140000	0.1	0.918448
13.141667	0.1	0.921309
13.143333	0.1	0.927210
13.145000	0.1	0.935257
13.146667	0.1	0.943780
13.148333	0.1	0.951827
13.150000	0.1	0.958920
13.151667	0.1	0.964999
13.153333	0.1	0.970364
13.155000	0.1	0.975013
13.156667	0.1	0.978589
13.158333	0.1	0.980973
13.160000	0.1	0.982225
13.161667	0.1	0.983179
13.163333	0.1	0.984848
13.165000	0.1	0.988483
13.166667	0.1	0.994146
13.168333	0.1	1.001060
13.170000	0.1	1.007736
13.171667	0.1	1.013100
13.173333	0.1	1.017749
13.175000	0.1	1.023352
13.176667	0.1	1.030803
13.178333	0.1	1.038253
13.180000	0.1	1.042843
13.181667	0.1	1.042724
13.183333	0.1	1.039028
13.185000	0.1	1.034677
13.186667	0.1	1.032651
13.188333	0.1	1.034737
13.190000	0.1	1.040936
13.191667	0.1	1.049280
13.193333	0.1	1.058400
13.195000	0.1	1.068533
13.196667	0.1	1.079679
13.198333	0.1	1.089156
13.200000	0.1	1.093984
13.201667	0.1	1.093924
13.203333	0.1	1.091182
13.205000	0.1	1.088142
13.206667	0.1	1.086533
13.208333	0.1	1.087248
13.210000	0.1	1.090109
13.211667	0.1	1.094103
13.213333	0.1	1.098752
13.215000	0.1	1.104713
13.216667	0.1	1.112342
13.218333	0.1	1.120329
13.220000	0.1	1.126587
13.221667	0.1	1.130760
13.223333	0.1	1.134455
13.225000	0.1	1.138806
13.226667	0.1	1.143098
13.228333	0.1	1.146436
13.230000	0.1	1.149416
13.231667	0.1	1.153350
13.233333	0.1	1.159489
13.235000	0.1	1.168311
13.236667	0.1	1.179755
13.238333	0.1	1.192987
13.240000	0.1	1.206935
13.241667	0.1	1.219928
13.243333	0.1	1.230061
13.245000	0.1	1.236379
13.246667	0.1	1.240194
13.248333	0.1	1.243949
13.250000	0.1	1.249671
13.251667	0.1	1.258135
13.253333	0.1	1.269281
13.255000	0.1	1.281619
13.256667	0.1	1.294077
13.258333	0.1	1.306772
13.260000	0.1	1.320422
13.261667	0.1	1.336098
13.263333	0.1	1.354396
13.265000	0.1	1.375258
13.266667	0.1	1.397967
13.268333	0.1	1.422227
13.270000	0.1	1.449108
13.271667	0.1	1.479268
13.273333	0.1	1.511812
13.275000	0.1	1.544714
13.276667	0.1	1.576543
13.278333	0.1	1.606703
13.280000	0.1	1.635552
13.281667	0.1	1.664341
13.283333	0.1	1.695693
13.285000	0.1	1.730979
13.286667	0.1	1.768768
13.288333	0.1	1.807094
13.290000	0.1	1.846552
13.291667	0.1	1.889289
13.293333	0.1	1.936197
13.295000	0.1	1.986385
13.296667	0.1	2.038658
13.298333	0.1	2.092242
13.300000	0.1	2.146483
13.301667	0.1	2.201021
13.303333	0.1	2.255440
13.305000	0.1	2.309680
13.306667	0.1	2.365470
13.308333	0.1	2.424717
13.310000	0.1	2.487600
13.311667	0.1	2.552986
13.313333	0.1	2.620161
13.315000	0.1	2.689541
13.316667	0.1	2.761483
13.318333	0.1	2.835512
13.320000	0.1	2.910912
13.321667	0.1	2.987087
13.323333	0.1	3.064096
13.325000	0.1	3.142595
13.326667	0.1	3.223598
13.328333	0.1	3.308237
13.330000	0.1	3.397405
13.331667	0.1	3.491879
13.333333	0.1	3.591597
13.335000	0.1	3.695369
13.336667	0.1	3.801465
13.338333	0.1	3.909052
13.340000	0.1	4.017413
13.341667	0.1	4.126191
13.343333	0.1	4.236222
13.345000	0.1	4.349172
13.346667	0.1	4.466474
13.348333	0.1	4.588425
13.350000	0.1	4.715145
13.351667	0.1	4.845918
13.353333	0.1	4.980088
13.355000	0.1	5.118609
13.356667	0.1	5.263090
13.358333	0.1	5.414129
13.360000	0.1	5.571068
13.361667	0.1	5.733133
13.363333	0.1	5.899966
13.365000	0.1	6.071329
13.366667	0.1	6.246210
13.368333	0.1	6.422997
13.370000	0.1	6.601334
13.371667	0.1	6.783247
13.373333	0.1	6.971240
13.375000	0.1	7.165969
13.376667	0.1	7.366538
13.378333	0.1	7.572413
13.380000	0.1	7.784188
13.381667	0.1	8.002341
13.383333	0.1	8.226753
13.385000	0.1	8.456529
13.386667	0.1	8.690417
13.388333	0.1	8.926452
13.390000	0.1	9.162427
13.391667	0.1	9.396673
13.393333	0.1	9.630561
13.395000	0.1	9.867907
13.396667	0.1	10.111750
13.398333	0.1	10.362089
13.400000	0.1	10.617555
13.401667	0.1	10.876954
13.403333	0.1	11.138559
13.405000	0.1	11.400521
13.406667	0.1	11.661649
13.408333	0.1	11.921168
13.410000	0.1	12.178362
13.411667	0.1	12.431742
13.413333	0.1	12.679518
13.415000	0.1	12.920798
13.416667	0.1	13.155998
13.418333	0.1	13.386668
13.420000	0.1	13.615609
13.421667	0.1	13.845862
13.423333	0.1	14.078439
13.425000	0.1	14.310122
13.426667	0.1	14.534951
13.428333	0.1	14.748455
13.430000	0.1	14.949263
13.431667	0.1	15.139104
13.433333	0.1	15.320838
13.435000	0.1	15.496613
13.436667	0.1	15.666545
13.438333	0.1	15.829206
13.440000	0.1	15.983940
13.441667	0.1	16.131402
13.443333	0.1	16.272963
13.445000	0.1	16.409696
13.446667	0.1	16.541422
13.448333	0.1	16.665519
13.450000	0.1	16.778947
13.451667	0.1	16.880632
13.453333	0.1	16.971589
13.455000	0.1	17.053128
13.456667	0.1	17.127038
13.458333	0.1	17.195226
13.460000	0.1	17.259062
13.461667	0.1	17.317713
13.463333	0.1	17.369033
13.465000	0.1	17.410935
13.466667	0.1	17.443181
13.468333	0.1	17.467321
13.470000	0.1	17.486037
13.471667	0.1	17.501355
13.473333	0.1	17.513753
13.475000	0.1	17.522455
13.476667	0.1	17.526568
13.478333	0.1	17.525436
13.480000	0.1	17.518581
13.481667	0.1	17.506302
13.483333	0.1	17.488719
13.485000	0.1	17.465116
13.486667	0.1	17.433942
13.488333	0.1	17.394365
13.490000	0.1	17.347337
13.491667	0.1	17.294468
13.493333	0.1	17.236413
13.495000	0.1	17.173470
13.496667	0.1	17.106534
13.498333	0.1	17.036379
13.500000	0.1	16.962589
13.501667	0.1	16.883791
13.503333	0.1	16.799034
13.505000	0.1	16.707421
13.506667	0.1	16.608060
13.508333	0.1	16.500295
13.510000	0.1	16.384662
13.511667	0.1	16.263188
13.513333	0.1	16.138197
13.515000	0.1	16.010285
13.516667	0.1	15.878082
13.518333	0.1	15.738965
13.520000	0.1	15.590847
13.521667	0.1	15.432776
13.523333	0.1	15.264810
13.525000	0.1	15.088380
13.526667	0.1	14.905036
13.528333	0.1	14.715732
13.530000	0.1	14.521480
13.531667	0.1	14.322818
13.533333	0.1	14.118613
13.535000	0.1	13.907791
13.536667	0.1	13.690651
13.538333	0.1	13.468564
13.540000	0.1	13.242126
13.541667	0.1	13.010324
13.543333	0.1	12.770654
13.545000	0.1	12.521804
13.546667	0.1	12.266339
13.548333	0.1	12.008250
13.550000	0.1	11.749745
13.551667	0.1	11.491121
13.553333	0.1	11.230946
13.555000	0.1	10.967076
13.556667	0.1	10.698915
13.558333	0.1	10.427654
13.560000	0.1	10.154486
13.561667	0.1	9.881199
13.563333	0.1	9.610117
13.565000	0.1	9.342790
13.566667	0.1	9.078086
13.568333	0.1	8.813263
13.570000	0.1	8.546234
13.571667	0.1	8.276523
13.573333	0.1	8.005500
13.575000	0.1	7.735789
13.576667	0.1	7.470429
13.578333	0.1	7.212043
13.580000	0.1	6.961942
13.581667	0.1	6.719947
13.583333	0.1	6.484509
13.585000	0.1	6.253958
13.586667	0.1	6.027639
13.588333	0.1	5.805910
13.590000	0.1	5.589068
13.591667	0.1	5.377114
13.593333	0.1	5.169511
13.595000	0.1	4.965484
13.596667	0.1	4.765034
13.598333	0.1	4.569650
13.600000	0.1	4.381359
13.601667	0.1	4.202068
13.603333	0.1	4.032851
13.605000	0.1	3.873110
13.606667	0.1	3.720641
13.608333	0.1	3.573418
13.610000	0.1	3.430248
13.611667	0.1	3.291309
13.613333	0.1	3.157258
13.615000	0.1	3.029287
13.616667	0.1	2.907813
13.618333	0.1	2.793253
13.620000	0.1	2.685726
13.621667	0.1	2.584577
13.623333	0.1	2.487719
13.625000	0.1	2.393186
13.626667	0.1	2.300382
13.628333	0.1	2.210379
13.630000	0.1	2.124727
13.631667	0.1	2.045989
13.633333	0.1	1.975894
13.635000	0.1	1.912952
13.636667	0.1	1.854897
13.638333	0.1	1.800835
13.640000	0.1	1.749694
13.641667	0.1	1.699448
13.643333	0.1	1.648843
13.645000	0.1	1.598835
13.646667	0.1	1.551330
13.648333	0.1	1.507819
13.650000	0.1	1.468062
13.651667	0.1	1.430988
13.653333	0.1	1.396298
13.655000	0.1	1.363933
13.656667	0.1	1.333535
13.658333	0.1	1.304030
13.660000	0.1	1.274228
13.661667	0.1	1.244068
13.663333	0.1	1.215518
13.665000	0.1	1.190722
13.666667	0.1	1.170695
13.668333	0.1	1.155675
13.670000	0.1	1.145184
13.671667	0.1	1.137137
13.673333	0.1	1.128852
13.675000	0.1	1.119256
13.676667	0.1	1.108348
13.678333	0.1	1.095295
13.680000	0.1	1.078904
13.681667	0.1	1.059830
13.683333	0.1	1.040399
13.685000	0.1	1.023054
13.686667	0.1	1.008451
13.688333	0.1	0.995219
13.690000	0.1	0.981271
13.691667	0.1	0.966311
13.693333	0.1	0.951707
13.695000	0.1	0.938296
13.696667	0.1	0.925958
13.698333	0.1	0.915051
13.700000	0.1	0.906646
13.701667	0.1	0.901341
13.703333	0.1	0.899077
13.705000	0.1	0.898838
13.706667	0.1	0.899196
13.708333	0.1	0.899553
13.710000	0.1	0.899971
13.711667	0.1	0.899851
13.713333	0.1	0.898004
13.715000	0.1	0.893235
13.716667	0.1	0.885487
13.718333	0.1	0.876069
13.720000	0.1	0.866950
13.721667	0.1	0.859320
13.723333	0.1	0.853598
13.725000	0.1	0.849962
13.726667	0.1	0.848472
13.728333	0.1	0.848770
13.730000	0.1	0.849843
13.731667	0.1	0.850260
13.733333	0.1	0.848889
13.735000	0.1	0.845611
13.736667	0.1	0.840664
13.738333	0.1	0.834584
13.740000	0.1	0.828862
13.741667	0.1	0.825167
13.743333	0.1	0.823796
13.745000	0.1	0.823677
13.746667	0.1	0.823200
13.748333	0.1	0.821769
13.750000	0.1	0.819325
13.751667	0.1	0.816703
13.753333	0.1	0.814855
13.755000	0.1	0.814796
13.756667	0.1	0.816226
13.758333	0.1	0.817478
13.760000	0.1	0.816703
13.761667	0.1	0.813961
13.763333	0.1	0.810206
13.765000	0.1	0.805974
13.766667	0.1	0.802398
13.768333	0.1	0.800550
13.770000	0.1	0.800312
13.771667	0.1	0.800550
13.773333	0.1	0.801206
13.775000	0.1	0.803769
13.776667	0.1	0.808716
13.778333	0.1	0.814855
13.780000	0.1	0.820279
13.781667	0.1	0.824034
13.783333	0.1	0.826180
13.785000	0.1	0.826955
13.786667	0.1	0.826359
13.788333	0.1	0.823677
13.790000	0.1	0.818193
13.791667	0.1	0.810027
13.793333	0.1	0.800669
13.795000	0.1	0.792086
13.796667	0.1	0.785887
13.798333	0.1	0.783324
13.800000	0.1	0.784755
13.801667	0.1	0.789583
13.803333	0.1	0.795722
13.805000	0.1	0.800490
13.806667	0.1	0.802279
13.808333	0.1	0.801563
13.810000	0.1	0.800014
13.811667	0.1	0.799120
13.813333	0.1	0.799894
13.815000	0.1	0.802398
13.816667	0.1	0.806034
13.818333	0.1	0.809312
13.820000	0.1	0.811040
13.821667	0.1	0.810683
13.823333	0.1	0.808418
13.825000	0.1	0.804901
13.826667	0.1	0.801265
13.828333	0.1	0.799477
13.830000	0.1	0.801802
13.831667	0.1	0.807941
13.833333	0.1	0.813365
13.835000	0.1	0.812769
13.836667	0.1	0.805736
13.838333	0.1	0.796020
13.840000	0.1	0.787854
13.841667	0.1	0.784159
13.843333	0.1	0.785530
13.845000	0.1	0.791609
13.846667	0.1	0.801683
13.848333	0.1	0.813186
13.850000	0.1	0.821650
13.851667	0.1	0.824571
13.853333	0.1	0.823379
13.855000	0.1	0.821233
13.856667	0.1	0.819802
13.858333	0.1	0.819087
13.860000	0.1	0.818312
13.861667	0.1	0.816822
13.863333	0.1	0.813842
13.865000	0.1	0.809372
13.866667	0.1	0.804424
13.868333	0.1	0.801027
13.870000	0.1	0.801325
13.871667	0.1	0.805974
13.873333	0.1	0.813186
13.875000	0.1	0.819624
13.876667	0.1	0.822544
13.878333	0.1	0.822485
13.880000	0.1	0.820935
13.881667	0.1	0.818551
13.883333	0.1	0.816047
13.885000	0.1	0.814557
13.886667	0.1	0.814855
13.888333	0.1	0.816584
13.890000	0.1	0.819266
13.891667	0.1	0.822425
13.893333	0.1	0.826120
13.895000	0.1	0.830531
13.896667	0.1	0.834942
13.898333	0.1	0.838220
13.900000	0.1	0.839949
13.901667	0.1	0.840485
13.903333	0.1	0.840366
13.905000	0.1	0.840068
13.906667	0.1	0.840247
13.908333	0.1	0.841081
13.910000	0.1	0.842035
13.911667	0.1	0.842691
13.913333	0.1	0.842810
13.915000	0.1	0.842035
13.916667	0.1	0.840008
13.918333	0.1	0.837326
13.920000	0.1	0.835478
13.921667	0.1	0.836015
13.923333	0.1	0.839233
13.925000	0.1	0.844717
13.926667	0.1	0.851929
13.928333	0.1	0.860035
13.930000	0.1	0.868619
13.931667	0.1	0.877082
13.933333	0.1	0.883400
13.935000	0.1	0.885069
13.936667	0.1	0.881970
13.938333	0.1	0.876308
13.940000	0.1	0.871062
13.941667	0.1	0.868976
13.943333	0.1	0.871539
13.945000	0.1	0.878394
13.946667	0.1	0.887036
13.948333	0.1	0.894904
13.950000	0.1	0.901401
13.951667	0.1	0.907004
13.953333	0.1	0.911772
13.955000	0.1	0.915229
13.956667	0.1	0.917614
13.958333	0.1	0.920355
13.960000	0.1	0.924707
13.961667	0.1	0.930786
13.963333	0.1	0.937879
13.965000	0.1	0.945747
13.966667	0.1	0.954628
13.968333	0.1	0.964820
13.970000	0.1	0.975967
13.971667	0.1	0.987291
13.973333	0.1	0.998199
13.975000	0.1	1.008272
13.976667	0.1	1.017273
13.978333	0.1	1.025260
13.980000	0.1	1.032531
13.981667	0.1	1.039684
13.983333	0.1	1.047432
13.985000	0.1	1.056969
13.986667	0.1	1.069307
13.988333	0.1	1.083732
13.990000	0.1	1.097679
13.991667	0.1	1.109421
13.993333	0.1	1.119793
13.995000	0.1	1.131356
13.996667	0.1	1.145423
13.998333	0.1	1.160324
14.000000	0.1	1.173556
14.001667	0.1	1.184166
14.003333	0.1	1.193464
14.005000	0.1	1.203716
14.006667	0.1	1.215756
14.008333	0.1	1.228631
14.010000	0.1	1.241505
14.011667	0.1	1.255274
14.013333	0.1	1.271904
14.015000	0.1	1.292944
14.016667	0.1	1.318038
14.018333	0.1	1.345635
14.020000	0.1	1.373708
14.021667	0.1	1.401067
14.023333	0.1	1.427233
14.025000	0.1	1.451314
14.026667	0.1	1.471758
14.028333	0.1	1.487434
14.030000	0.1	1.499295
14.031667	0.1	1.510680
14.033333	0.1	1.525104
14.035000	0.1	1.544535
14.036667	0.1	1.569033
14.038333	0.1	1.598060
14.040000	0.1	1.631022
14.041667	0.1	1.666248
14.043333	0.1	1.701534
14.045000	0.1	1.734555
14.046667	0.1	1.763463
14.048333	0.1	1.788378
14.050000	0.1	1.811385
14.051667	0.1	1.835287
14.053333	0.1	1.862645
14.055000	0.1	1.894653
14.056667	0.1	1.930058
14.058333	0.1	1.966477
14.060000	0.1	2.001882
14.061667	0.1	2.035141
14.063333	0.1	2.065599
14.065000	0.1	2.093196
14.066667	0.1	2.118349
14.068333	0.1	2.141833
14.070000	0.1	2.164543
14.071667	0.1	2.187729
14.073333	0.1	2.213717
14.075000	0.1	2.244592
14.076667	0.1	2.280116
14.078333	0.1	2.317250
14.080000	0.1	2.352536
14.081667	0.1	2.383948
14.083333	0.1	2.411723
14.085000	0.1	2.436876
14.086667	0.1	2.460659
14.088333	0.1	2.484560
14.090000	0.1	2.508938
14.091667	0.1	2.533376
14.093333	0.1	2.557635
14.095000	0.1	2.582252
14.096667	0.1	2.607405
14.098333	0.1	2.632439
14.100000	0.1	2.656043
14.101667	0.1	2.678216
14.103333	0.1	2.699435
14.105000	0.1	2.719641
14.106667	0.1	2.738416
14.108333	0.1	2.756179
14.110000	0.1	2.773166
14.111667	0.1	2.788186
14.113333	0.1	2.799988
14.115000	0.1	2.807975
14.116667	0.1	2.813220
14.118333	0.1	2.817750
14.120000	0.1	2.823830
14.121667	0.1	2.833188
14.123333	0.1	2.846182
14.125000	0.1	2.862334
14.126667	0.1	2.880931
14.128333	0.1	2.900422
14.130000	0.1	2.917707
14.131667	0.1	2.929330
14.133333	0.1	2.934635
14.135000	0.1	2.935171
14.136667	0.1	2.933145
14.138333	0.1	2.930582
14.140000	0.1	2.928496
14.141667	0.1	2.926350
14.143333	0.1	2.923489
14.145000	0.1	2.920509
14.146667	0.1	2.918899
14.148333	0.1	2.918959
14.150000	0.1	2.919018
14.151667	0.1	2.915740
14.153333	0.1	2.905965
14.155000	0.1	2.889455
14.156667	0.1	2.868712
14.158333	0.1	2.846778
14.160000	0.1	2.826214
14.161667	0.1	2.808869
14.163333	0.1	2.795041
14.165000	0.1	2.783179
14.166667	0.1	2.771437
14.168333	0.1	2.758444
14.170000	0.1	2.742529
14.171667	0.1	2.722442
14.173333	0.1	2.699495
14.175000	0.1	2.676845
14.176667	0.1	2.656520
14.178333	0.1	2.638102
14.180000	0.1	2.619803
14.181667	0.1	2.600134
14.183333	0.1	2.578616
14.185000	0.1	2.555788
14.186667	0.1	2.532125
14.188333	0.1	2.507925
14.190000	0.1	2.482832
14.191667	0.1	2.456248
14.193333	0.1	2.428293
14.195000	0.1	2.401233
14.196667	0.1	2.377272
14.198333	0.1	2.355456
14.200000	0.1	2.333164
14.201667	0.1	2.308726
14.203333	0.1	2.282083
14.205000	0.1	2.254188
14.206667	0.1	2.226949
14.208333	0.1	2.202094
14.210000	0.1	2.179563
14.211667	0.1	2.157807
14.213333	0.1	2.135635
14.215000	0.1	2.112448
14.216667	0.1	2.088428
14.218333	0.1	2.063632
14.220000	0.1	2.038360
14.221667	0.1	2.013743
14.223333	0.1	1.990914
14.225000	0.1	1.970112
14.226667	0.1	1.950562
14.228333	0.1	1.930952
14.230000	0.1	1.910269
14.231667	0.1	1.889348
14.233333	0.1	1.870275
14.235000	0.1	1.854837
14.236667	0.1	1.842976
14.238333	0.1	1.833260
14.240000	0.1	1.824379
14.241667	0.1	1.816213
14.243333	0.1	1.808286
14.245000	0.1	1.799405
14.246667	0.1	1.788914
14.248333	0.1	1.777768
14.250000	0.1	1.767159
14.251667	0.1	1.757622
14.253333	0.1	1.748681
14.255000	0.1	1.739740
14.256667	0.1	1.730681
14.258333	0.1	1.723111
14.260000	0.1	1.719415
14.261667	0.1	1.720131
14.263333	0.1	1.723826
14.265000	0.1	1.728177
14.266667	0.1	1.731277
14.268333	0.1	1.731515
14.270000	0.1	1.728416
14.271667	0.1	1.723647
14.273333	0.1	1.718819
14.275000	0.1	1.714945
14.276667	0.1	1.712382
14.278333	0.1	1.710892
14.280000	0.1	1.709998
14.281667	0.1	1.709283
14.283333	0.1	1.708865
14.285000	0.1	1.708806
14.286667	0.1	1.709879
14.288333	0.1	1.712144
14.290000	0.1	1.714528
14.291667	0.1	1.715899
14.293333	0.1	1.716137
14.295000	0.1	1.715422
14.296667	0.1	1.713753
14.298333	0.1	1.710951
14.300000	0.1	1.706600
14.301667	0.1	1.700401
14.303333	0.1	1.693368
14.305000	0.1	1.687646
14.306667	0.1	1.684845
14.308333	0.1	1.684785
14.310000	0.1	1.686096
14.311667	0.1	1.687050
14.313333	0.1	1.686454
14.315000	0.1	1.684129
14.316667	0.1	1.681209
14.318333	0.1	1.679063
14.320000	0.1	1.678407
14.321667	0.1	1.678228
14.323333	0.1	1.676858
14.325000	0.1	1.673102
14.326667	0.1	1.667261
14.328333	0.1	1.660884
14.330000	0.1	1.656652
14.331667	0.1	1.656711
14.333333	0.1	1.660824
14.335000	0.1	1.665890
14.336667	0.1	1.668215
14.338333	0.1	1.665950
14.340000	0.1	1.659632
14.341667	0.1	1.651764
14.343333	0.1	1.646340
14.345000	0.1	1.645506
14.346667	0.1	1.647830
14.348333	0.1	1.650035
14.350000	0.1	1.650214
14.351667	0.1	1.647949
14.353333	0.1	1.644135
14.355000	0.1	1.640618
14.356667	0.1	1.639307
14.358333	0.1	1.640678
14.360000	0.1	1.643598
14.361667	0.1	1.646400
14.363333	0.1	1.648128
14.365000	0.1	1.649022
14.366667	0.1	1.649857
14.368333	0.1	1.650989
14.370000	0.1	1.652598
14.371667	0.1	1.654685
14.373333	0.1	1.657605
14.375000	0.1	1.662612
14.376667	0.1	1.670539
14.378333	0.1	1.680493
14.380000	0.1	1.690149
14.381667	0.1	1.697958
14.383333	0.1	1.703501
14.385000	0.1	1.706660
14.386667	0.1	1.708627
14.388333	0.1	1.712144
14.390000	0.1	1.718700
14.391667	0.1	1.726747
14.393333	0.1	1.733601
14.395000	0.1	1.737952
14.396667	0.1	1.741111
14.398333	0.1	1.745164
14.400000	0.1	1.751721
14.401667	0.1	1.761437
14.403333	0.1	1.773596
14.405000	0.1	1.785696
14.406667	0.1	1.795769
14.408333	0.1	1.804113
14.410000	0.1	1.812339
14.411667	0.1	1.821458
14.413333	0.1	1.830936
14.415000	0.1	1.839757
14.416667	0.1	1.847148
14.418333	0.1	1.852870
14.420000	0.1	1.857162
14.421667	0.1	1.860738
14.423333	0.1	1.865029
14.425000	0.1	1.871705
14.426667	0.1	1.881063
14.428333	0.1	1.891852
14.430000	0.1	1.902998
14.431667	0.1	1.913786
14.433333	0.1	1.923919
14.435000	0.1	1.933277
14.436667	0.1	1.942337
14.438333	0.1	1.951635
14.440000	0.1	1.961708
14.441667	0.1	1.973033
14.443333	0.1	1.985788
14.445000	0.1	1.998842
14.446667	0.1	2.009809
14.448333	0.1	2.017200
14.450000	0.1	2.021194
14.451667	0.1	2.023935
14.453333	0.1	2.028585
14.455000	0.1	2.037883
14.456667	0.1	2.052426
14.458333	0.1	2.070964
14.460000	0.1	2.091348
14.461667	0.1	2.112091
14.463333	0.1	2.132595
14.465000	0.1	2.152264
14.466667	0.1	2.169430
14.468333	0.1	2.182603
14.470000	0.1	2.192795
14.471667	0.1	2.203167
14.473333	0.1	2.216816
14.475000	0.1	2.234936
14.476667	0.1	2.256572
14.478333	0.1	2.278745
14.480000	0.1	2.299309
14.481667	0.1	2.319157
14.483333	0.1	2.341390
14.485000	0.1	2.368450
14.486667	0.1	2.400994
14.488333	0.1	2.437353
14.490000	0.1	2.473533
14.491667	0.1	2.505839
14.493333	0.1	2.533138
14.495000	0.1	2.556861
14.496667	0.1	2.579510
14.498333	0.1	2.603352
14.500000	0.1	2.631068
14.501667	0.1	2.664805
14.503333	0.1	2.705097
14.505000	0.1	2.749741
14.506667	0.1	2.795041
14.508333	0.1	2.838552
14.510000	0.1	2.880514
14.511667	0.1	2.922774
14.513333	0.1	2.967715
14.515000	0.1	3.016651
14.516667	0.1	3.069759
14.518333	0.1	3.126323
14.520000	0.1	3.185749
14.521667	0.1	3.247738
14.523333	0.1	3.312051
14.525000	0.1	3.377736
14.526667	0.1	3.443897
14.528333	0.1	3.510893
14.530000	0.1	3.580392
14.531667	0.1	3.653825
14.533333	0.1	3.732324
14.535000	0.1	3.816426
14.536667	0.1	3.905535
14.538333	0.1	3.997565
14.540000	0.1	4.089833
14.541667	0.1	4.180670
14.543333	0.1	4.270733
14.545000	0.1	4.362524
14.546667	0.1	4.459322
14.548333	0.1	4.564047
14.550000	0.1	4.676402
14.551667	0.1	4.792869
14.553333	0.1	4.910171
14.555000	0.1	5.028248
14.556667	0.1	5.148590
14.558333	0.1	5.272448
14.560000	0.1	5.400479
14.561667	0.1	5.533398
14.563333	0.1	5.671263
14.565000	0.1	5.812824
14.566667	0.1	5.955577
14.568333	0.1	6.097913
14.570000	0.1	6.240547
14.571667	0.1	6.385506
14.573333	0.1	6.534815
14.575000	0.1	6.689966
14.576667	0.1	6.850064
14.578333	0.1	7.012308
14.580000	0.1	7.174313
14.581667	0.1	7.335544
14.583333	0.1	7.496655
14.585000	0.1	7.658244
14.586667	0.1	7.821084
14.588333	0.1	7.985712
14.590000	0.1	8.151591
14.591667	0.1	8.316994
14.593333	0.1	8.480311
14.595000	0.1	8.640469
14.596667	0.1	8.797169
14.598333	0.1	8.951009
14.600000	0.1	9.103120
14.601667	0.1	9.254993
14.603333	0.1	9.407282
14.605000	0.1	9.559036
14.606667	0.1	9.709478
14.608333	0.1	9.858072
14.610000	0.1	10.004283
14.611667	0.1	10.147453
14.613333	0.1	10.286749
14.615000	0.1	10.421098
14.616667	0.1	10.551155
14.618333	0.1	10.678352
14.620000	0.1	10.803104
14.621667	0.1	10.923327
14.623333	0.1	11.035979
14.625000	0.1	11.139036
14.626667	0.1	11.232496
14.628333	0.1	11.318446
14.630000	0.1	11.399568
14.631667	0.1	11.478306
14.633333	0.1	11.555911
14.635000	0.1	11.631072
14.636667	0.1	11.700214
14.638333	0.1	11.759997
14.640000	0.1	11.809886
14.641667	0.1	11.851609
14.643333	0.1	11.887789
14.645000	0.1	11.920453
14.646667	0.1	11.949480
14.648333	0.1	11.972726
14.650000	0.1	11.988581
14.651667	0.1	11.998237
14.653333	0.1	12.003721
14.655000	0.1	12.006462
14.656667	0.1	12.006045
14.658333	0.1	12.001396
14.660000	0.1	11.991025
14.661667	0.1	11.974335
14.663333	0.1	11.952282
14.665000	0.1	11.926592
14.666667	0.1	11.898041
14.668333	0.1	11.865736
14.670000	0.1	11.828662
14.671667	0.1	11.788011
14.673333	0.1	11.747361
14.675000	0.1	11.709810
14.676667	0.1	11.675001
14.678333	0.1	11.641145
14.680000	0.1	11.607052
14.681667	0.1	11.572660
14.683333	0.1	11.537910
14.685000	0.1	11.504472
14.686667	0.1	11.474968
14.688333	0.1	11.450589
14.690000	0.1	11.429847
14.691667	0.1	11.410654
14.693333	0.1	11.392177
14.695000	0.1	11.374593
14.696667	0.1	11.358619
14.698333	0.1	11.345387
14.700000	0.1	11.336148
14.701667	0.1	11.331320
14.703333	0.1	11.331082
14.705000	0.1	11.336089
14.706667	0.1	11.346043
14.708333	0.1	11.359513
14.710000	0.1	11.375428
14.711667	0.1	11.393250
14.713333	0.1	11.413098
14.715000	0.1	11.436403
14.716667	0.1	11.465014
14.718333	0.1	11.498690
14.720000	0.1	11.534751
14.721667	0.1	11.570693
14.723333	0.1	11.605561
14.725000	0.1	11.639894
14.726667	0.1	11.674464
14.728333	0.1	11.710466
14.730000	0.1	11.748553
14.731667	0.1	11.787892
14.733333	0.1	11.827410
14.735000	0.1	11.866570
14.736667	0.1	11.903823
14.738333	0.1	11.936606
14.740000	0.1	11.963189
14.741667	0.1	11.983932
14.743333	0.1	12.000442
14.745000	0.1	12.013674
14.746667	0.1	12.023271
14.748333	0.1	12.028337
14.750000	0.1	12.028576
14.751667	0.1	12.024046
14.753333	0.1	12.014986
14.755000	0.1	12.001456
14.756667	0.1	11.983276
14.758333	0.1	11.958957
14.760000	0.1	11.926711
14.761667	0.1	11.886061
14.763333	0.1	11.838198
14.765000	0.1	11.785389
14.766667	0.1	11.731208
14.768333	0.1	11.678339
14.770000	0.1	11.626840
14.771667	0.1	11.574925
14.773333	0.1	11.519671
14.775000	0.1	11.457802
14.776667	0.1	11.387230
14.778333	0.1	11.308850
14.780000	0.1	11.226297
14.781667	0.1	11.143268
14.783333	0.1	11.061371
14.785000	0.1	10.980726
14.786667	0.1	10.900915
14.788333	0.1	10.821999
14.790000	0.1	10.744394
14.791667	0.1	10.667325
14.793333	0.1	10.588825
14.795000	0.1	10.507823
14.796667	0.1	10.425330
14.798333	0.1	10.343791
14.800000	0.1	10.264993
14.801667	0.1	10.189117
14.803333	0.1	10.115386
14.805000	0.1	10.043324
14.806667	0.1	9.973050
14.808333	0.1	9.904266
14.810000	0.1	9.835959
14.811667	0.1	9.767235
14.813333	0.1	9.697915
14.815000	0.1	9.628058
14.816667	0.1	9.557129
14.818333	0.1	9.485007
14.820000	0.1	9.412587
14.821667	0.1	9.341300
14.823333	0.1	9.272516
14.825000	0.1	9.208084
14.826667	0.1	9.148777
14.828333	0.1	9.092868
14.830000	0.1	9.036482
14.831667	0.1	8.977175
14.833333	0.1	8.914233
14.835000	0.1	8.847952
14.836667	0.1	8.779944
14.838333	0.1	8.712352
14.840000	0.1	8.645475
14.841667	0.1	8.578241
14.843333	0.1	8.509517
14.845000	0.1	8.438349
14.846667	0.1	8.364261
14.848333	0.1	8.288026
14.850000	0.1	8.211673
14.851667	0.1	8.137227
14.853333	0.1	8.066237
14.855000	0.1	7.998527
14.856667	0.1	7.931293
14.858333	0.1	7.860423
14.860000	0.1	7.782579
14.861667	0.1	7.697165
14.863333	0.1	7.606864
14.865000	0.1	7.514835
14.866667	0.1	7.423163
14.868333	0.1	7.332445
14.870000	0.1	7.243336
14.871667	0.1	7.155896
14.873333	0.1	7.068754
14.875000	0.1	6.979406
14.876667	0.1	6.886423
14.878333	0.1	6.790698
14.880000	0.1	6.694317
14.881667	0.1	6.598652
14.883333	0.1	6.504059
14.885000	0.1	6.411195
14.886667	0.1	6.320715
14.888333	0.1	6.232024
14.890000	0.1	6.143809
14.891667	0.1	6.055117
14.893333	0.1	5.966366
14.895000	0.1	5.878389
14.896667	0.1	5.792201
14.898333	0.1	5.708218
14.900000	0.1	5.626619
14.901667	0.1	5.547881
14.903333	0.1	5.472422
14.905000	0.1	5.399049
14.906667	0.1	5.325735
14.908333	0.1	5.252660
14.910000	0.1	5.181969
14.911667	0.1	5.114913
14.913333	0.1	5.052388
14.915000	0.1	4.995585
14.916667	0.1	4.945100
14.918333	0.1	4.900456
14.920000	0.1	4.860163
14.921667	0.1	4.822374
14.923333	0.1	4.786611
14.925000	0.1	4.754126
14.926667	0.1	4.726112
14.928333	0.1	4.702509
14.930000	0.1	4.682362
14.931667	0.1	4.663945
14.933333	0.1	4.646957
14.935000	0.1	4.633725
14.936667	0.1	4.628003
14.938333	0.1	4.632056
14.940000	0.1	4.644990
14.941667	0.1	4.663408
14.943333	0.1	4.683256
14.945000	0.1	4.701913
14.946667	0.1	4.720032
14.948333	0.1	4.741311
14.950000	0.1	4.768253
14.951667	0.1	4.800618
14.953333	0.1	4.837036
14.955000	0.1	4.876614
14.956667	0.1	4.918993
14.958333	0.1	4.964233
14.960000	0.1	5.012930
14.961667	0.1	5.066037
14.963333	0.1	5.123556
14.965000	0.1	5.183518
14.966667	0.1	5.243719
14.968333	0.1	5.303920
14.970000	0.1	5.365312
14.971667	0.1	5.428136
14.973333	0.1	5.491913
14.975000	0.1	5.556286
14.976667	0.1	5.621076
14.978333	0.1	5.685985
14.980000	0.1	5.751074
14.981667	0.1	5.816996
14.983333	0.1	5.884111
14.985000	0.1	5.950928
14.986667	0.1	6.014645
14.988333	0.1	6.074191
14.990000	0.1	6.130815
14.991667	0.1	6.186247
14.993333	0.1	6.240905
14.995000	0.1	6.294668
14.996667	0.1	6.347537
14.998333	0.1	6.399036
15.000000	0.1	6.448150
15.001667	0.1	6.494403
15.003333	0.1	6.537974
15.005000	0.1	6.578386
15.006667	0.1	6.614209
15.008333	0.1	6.644786
15.010000	0.1	6.671608
15.011667	0.1	6.697297
15.013333	0.1	6.723285
15.015000	0.1	6.749154
15.016667	0.1	6.772817
15.018333	0.1	6.791950
15.020000	0.1	6.805897
15.021667	0.1	6.815494
15.023333	0.1	6.821514
15.025000	0.1	6.823838
15.026667	0.1	6.823242
15.028333	0.1	6.821514
15.030000	0.1	6.820262
15.031667	0.1	6.819249
15.033333	0.1	6.816984
15.035000	0.1	6.812036
15.036667	0.1	6.803155
15.038333	0.1	6.789983
15.040000	0.1	6.773115
15.041667	0.1	6.753862
15.043333	0.1	6.733835
15.045000	0.1	6.714344
15.046667	0.1	6.694973
15.048333	0.1	6.673277
15.050000	0.1	6.647110
15.051667	0.1	6.616116
15.053333	0.1	6.581963
15.055000	0.1	6.547332
15.056667	0.1	6.514907
15.058333	0.1	6.484986
15.060000	0.1	6.455779
15.061667	0.1	6.425202
15.063333	0.1	6.392241
15.065000	0.1	6.357193
15.066667	0.1	6.320477
15.068333	0.1	6.283164
15.070000	0.1	6.246448
15.071667	0.1	6.210447
15.073333	0.1	6.174922
15.075000	0.1	6.140530
15.076667	0.1	6.108821
15.078333	0.1	6.079615
15.080000	0.1	6.050468
15.081667	0.1	6.018758
15.083333	0.1	5.984486
15.085000	0.1	5.950630
15.086667	0.1	5.921245
15.088333	0.1	5.897880
15.090000	0.1	5.878270
15.091667	0.1	5.857945
15.093333	0.1	5.834163
15.095000	0.1	5.808294
15.096667	0.1	5.783081
15.098333	0.1	5.760849
15.100000	0.1	5.743146
15.101667	0.1	5.730272
15.103333	0.1	5.720735
15.105000	0.1	5.712509
15.106667	0.1	5.704761
15.108333	0.1	5.699158
15.110000	0.1	5.698264
15.111667	0.1	5.702854
15.113333	0.1	5.710900
15.115000	0.1	5.720258
15.116667	0.1	5.731106
15.118333	0.1	5.744994
15.120000	0.1	5.761981
15.121667	0.1	5.780459
15.123333	0.1	5.799771
15.125000	0.1	5.821586
15.126667	0.1	5.848706
15.128333	0.1	5.881906
15.130000	0.1	5.918801
15.131667	0.1	5.955994
15.133333	0.1	5.991042
15.135000	0.1	6.023586
15.136667	0.1	6.056071
15.138333	0.1	6.093324
15.140000	0.1	6.139398
15.141667	0.1	6.195605
15.143333	0.1	6.259799
15.145000	0.1	6.327927
15.146667	0.1	6.396234
15.148333	0.1	6.463886
15.150000	0.1	6.532669
15.151667	0.1	6.604135
15.153333	0.1	6.677807
15.155000	0.1	6.751895
15.156667	0.1	6.824851
15.158333	0.1	6.896556
15.160000	0.1	6.968916
15.161667	0.1	7.045031
15.163333	0.1	7.128299
15.165000	0.1	7.219494
15.166667	0.1	7.315636
15.168333	0.1	7.413090
15.170000	0.1	7.510484
15.171667	0.1	7.608474
15.173333	0.1	7.708192
15.175000	0.1	7.809818
15.176667	0.1	7.911623
15.178333	0.1	8.011342
15.180000	0.1	8.107484
15.181667	0.1	8.200050
15.183333	0.1	8.291543
15.185000	0.1	8.386374
15.186667	0.1	8.487642
15.188333	0.1	8.594156
15.190000	0.1	8.701861
15.191667	0.1	8.806587
15.193333	0.1	8.906544
15.195000	0.1	9.002328
15.196667	0.1	9.095789
15.198333	0.1	9.187699
15.200000	0.1	9.277225
15.201667	0.1	9.362877
15.203333	0.1	9.444118
15.205000	0.1	9.521008
15.206667	0.1	9.594739
15.208333	0.1	9.667516
15.210000	0.1	9.740532
15.211667	0.1	9.812594
15.213333	0.1	9.880186
15.215000	0.1	9.939254
15.216667	0.1	9.987593
15.218333	0.1	10.026217
15.220000	0.1	10.057986
15.221667	0.1	10.085583
15.223333	0.1	10.110260
15.225000	0.1	10.131539
15.226667	0.1	10.147453
15.228333	0.1	10.154904
15.230000	0.1	10.151864
15.231667	0.1	10.139645
15.233333	0.1	10.122300
15.235000	0.1	10.103822
15.236667	0.1	10.085762
15.238333	0.1	10.067225
15.240000	0.1	10.046006
15.241667	0.1	10.017932
15.243333	0.1	9.979427
15.245000	0.1	9.930552
15.246667	0.1	9.875537
15.248333	0.1	9.818912
15.250000	0.1	9.762467
15.251667	0.1	9.704173
15.253333	0.1	9.640039
15.255000	0.1	9.568573
15.256667	0.1	9.492040
15.258333	0.1	9.414018
15.260000	0.1	9.336174
15.261667	0.1	9.258152
15.263333	0.1	9.178818
15.265000	0.1	9.097636
15.266667	0.1	9.014488
15.268333	0.1	8.929313
15.270000	0.1	8.841932
15.271667	0.1	8.753479
15.273333	0.1	8.665920
15.275000	0.1	8.580685
15.276667	0.1	8.498014
15.278333	0.1	8.417786
15.280000	0.1	8.339465
15.281667	0.1	8.261621
15.283333	0.1	8.182884
15.285000	0.1	8.103848
15.286667	0.1	8.027137
15.288333	0.1	7.956028
15.290000	0.1	7.893086
15.291667	0.1	7.839203
15.293333	0.1	7.792652
15.295000	0.1	7.750273
15.296667	0.1	7.710338
15.298333	0.1	7.672847
15.300000	0.1	7.639349
15.301667	0.1	7.612646
15.303333	0.1	7.595599
15.305000	0.1	7.589579
15.306667	0.1	7.594467
15.308333	0.1	7.608533
15.310000	0.1	7.629693
15.311667	0.1	7.657350
15.313333	0.1	7.692457
15.315000	0.1	7.737041
15.316667	0.1	7.792593
15.318333	0.1	7.860125
15.320000	0.1	7.940293
15.321667	0.1	8.033991
15.323333	0.1	8.142114
15.325000	0.1	8.264602
15.326667	0.1	8.399547
15.328333	0.1	8.545220
15.330000	0.1	8.702219
15.331667	0.1	8.872867
15.333333	0.1	9.058893
15.335000	0.1	9.261251
15.336667	0.1	9.480596
15.338333	0.1	9.716988
15.340000	0.1	9.970785
15.341667	0.1	10.243118
15.343333	0.1	10.536135
15.345000	0.1	10.851980
15.346667	0.1	11.192144
15.348333	0.1	11.556388
15.350000	0.1	11.944593
15.351667	0.1	12.359203
15.353333	0.1	12.803734
15.355000	0.1	13.279022
15.356667	0.1	13.784648
15.358333	0.1	14.321805
15.360000	0.1	14.893712
15.361667	0.1	15.503646
15.363333	0.1	16.153456
15.365000	0.1	16.844452
15.366667	0.1	17.578066
15.368333	0.1	18.357099
15.370000	0.1	19.185961
15.371667	0.1	20.069302
15.373333	0.1	21.010639
15.375000	0.1	22.012295
15.376667	0.1	23.075940
15.378333	0.1	24.203123
15.380000	0.1	25.396289
15.381667	0.1	26.659013
15.383333	0.1	27.995290
15.385000	0.1	29.409112
15.386667	0.1	30.904951
15.388333	0.1	32.487990
15.390000	0.1	34.163656
15.391667	0.1	35.935046
15.393333	0.1	37.803473
15.395000	0.1	39.771798
15.396667	0.1	41.845861
15.398333	0.1	44.031801
15.400000	0.1	46.333673
15.401667	0.1	48.753861
15.403333	0.1	51.295522
15.405000	0.1	53.963962
15.406667	0.1	56.765262
15.408333	0.1	59.703711
15.410000	0.1	62.781815
15.411667	0.1	66.001896
15.413333	0.1	69.366340
15.415000	0.1	72.876577
15.416667	0.1	76.533263
15.418333	0.1	80.339198
15.420000	0.1	84.299748
15.421667	0.1	88.420277
15.423333	0.1	92.705076
15.425000	0.1	97.155934
15.426667	0.1	101.773685
15.428333	0.1	106.560415
15.430000	0.1	111.519403
15.431667	0.1	116.653092
15.433333	0.1	121.962257
15.435000	0.1	127.447553
15.436667	0.1	133.110650
15.438333	0.1	138.953277
15.440000	0.1	144.977459
15.441667	0.1	151.186594
15.443333	0.1	157.587478
15.445000	0.1	164.189348
15.446667	0.1	171.002398
15.448333	0.1	178.035508
15.450000	0.1	185.294937
15.451667	0.1	192.783844
15.453333	0.1	200.505388
15.455000	0.1	208.466244
15.456667	0.1	216.676785
15.458333	0.1	225.151612
15.460000	0.1	233.909561
15.461667	0.1	242.971614
15.463333	0.1	252.356544
15.465000	0.1	262.079076
15.466667	0.1	272.150235
15.468333	0.1	282.580929
15.470000	0.1	293.386238
15.471667	0.1	304.585535
15.473333	0.1	316.199023
15.475000	0.1	328.245957
15.476667	0.1	340.743979
15.478333	0.1	353.706619
15.480000	0.1	367.140375
15.481667	0.1	381.042801
15.483333	0.1	395.405197
15.485000	0.1	410.217846
15.486667	0.1	425.472225
15.488333	0.1	441.157188
15.490000	0.1	457.252410
15.491667	0.1	473.726778
15.493333	0.1	490.540116
15.495000	0.1	507.642836
15.496667	0.1	524.974318
15.498333	0.1	542.465183
15.500000	0.1	560.042117
15.501667	0.1	577.630793
15.503333	0.1	595.154202
15.505000	0.1	612.530864
15.506667	0.1	629.673697
15.508333	0.1	646.492460
15.510000	0.1	662.898222
15.511667	0.1	678.806107
15.513333	0.1	694.132727
15.515000	0.1	708.794994
15.516667	0.1	722.714765
15.518333	0.1	735.823019
15.520000	0.1	748.062655
15.521667	0.1	759.390161
15.523333	0.1	769.774006
15.525000	0.1	779.190050
15.526667	0.1	787.621247
15.528333	0.1	795.062113
15.530000	0.1	801.517892
15.531667	0.1	806.995619
15.533333	0.1	811.497558
15.535000	0.1	815.029550
15.536667	0.1	817.612458
15.538333	0.1	819.283355
15.540000	0.1	820.091058
15.541667	0.1	820.091237
15.543333	0.1	819.338072
15.545000	0.1	817.880798
15.546667	0.1	815.770257
15.548333	0.1	813.062180
15.550000	0.1	809.811223
15.551667	0.1	806.060839
15.553333	0.1	801.843393
15.555000	0.1	797.190356
15.556667	0.1	792.140769
15.558333	0.1	786.738085
15.560000	0.1	781.025039
15.561667	0.1	775.041746
15.563333	0.1	768.826292
15.565000	0.1	762.415931
15.566667	0.1	755.845592
15.568333	0.1	749.143049
15.570000	0.1	742.327734
15.571667	0.1	735.414191
15.573333	0.1	728.416605
15.575000	0.1	721.350653
15.576667	0.1	714.232964
15.578333	0.1	707.077367
15.580000	0.1	699.895126
15.581667	0.1	692.698043
15.583333	0.1	685.499232
15.585000	0.1	678.311210
15.586667	0.1	671.142499
15.588333	0.1	663.997332
15.590000	0.1	656.876246
15.591667	0.1	649.777928
15.593333	0.1	642.701485
15.595000	0.1	635.646023
15.596667	0.1	628.611602
15.598333	0.1	621.602095
15.600000	0.1	614.625491
15.601667	0.1	607.689536
15.603333	0.1	600.799418
15.605000	0.1	593.956208
15.606667	0.1	587.157046
15.608333	0.1	580.397521
15.610000	0.1	573.673879
15.611667	0.1	566.981528
15.613333	0.1	560.315046
15.615000	0.1	553.673956
15.616667	0.1	547.063920
15.618333	0.1	540.490660
15.620000	0.1	533.955785
15.621667	0.1	527.458401
15.623333	0.1	520.995410
15.625000	0.1	514.560373
15.626667	0.1	508.145601
15.628333	0.1	501.746327
15.630000	0.1	495.362550
15.631667	0.1	488.999217
15.633333	0.1	482.664018
15.635000	0.1	476.361184
15.636667	0.1	470.087556
15.638333	0.1	463.835625
15.640000	0.1	457.599727
15.641667	0.1	451.378313
15.643333	0.1	445.172694
15.645000	0.1	438.983824
15.646667	0.1	432.811346
15.648333	0.1	426.654364
15.650000	0.1	420.512642
15.651667	0.1	414.386178
15.653333	0.1	408.275331
15.655000	0.1	402.181769
15.656667	0.1	396.107638
15.658333	0.1	390.053653
15.660000	0.1	384.018981
15.661667	0.1	378.003679
15.663333	0.1	372.010313
15.665000	0.1	366.042040
15.666667	0.1	360.099933
15.668333	0.1	354.182622
15.670000	0.1	348.288080
15.671667	0.1	342.413923
15.673333	0.1	336.558779
15.675000	0.1	330.723603
15.676667	0.1	324.912389
15.678333	0.1	319.130082
15.680000	0.1	313.380081
15.681667	0.1	307.665128
15.683333	0.1	301.989395
15.685000	0.1	296.357530
15.686667	0.1	290.773469
15.688333	0.1	285.239237
15.690000	0.1	279.754894
15.691667	0.1	274.317579
15.693333	0.1	268.923775
15.695000	0.1	263.573007
15.696667	0.1	258.269027
15.698333	0.1	253.018037
15.700000	0.1	247.826114
15.701667	0.1	242.696896
15.703333	0.1	237.629845
15.705000	0.1	232.621028
15.706667	0.1	227.667822
15.708333	0.1	222.771241
15.710000	0.1	217.935217
15.711667	0.1	213.165057
15.713333	0.1	208.465350
15.715000	0.1	203.838420
15.716667	0.1	199.284506
15.718333	0.1	194.803786
15.720000	0.1	190.397393
15.721667	0.1	186.065148
15.723333	0.1	181.804668
15.725000	0.1	177.614163
15.726667	0.1	173.494647
15.728333	0.1	169.448326
15.730000	0.1	165.476749
15.731667	0.1	161.581466
15.733333	0.1	157.764444
15.735000	0.1	154.027769
15.736667	0.1	150.371262
15.738333	0.1	146.791705
15.740000	0.1	143.286118
15.741667	0.1	139.854439
15.743333	0.1	136.498698
15.745000	0.1	133.220442
15.746667	0.1	130.019673
15.748333	0.1	126.895197
15.750000	0.1	123.845823
15.751667	0.1	120.870955
15.753333	0.1	117.969937
15.755000	0.1	115.141101
15.756667	0.1	112.381942
15.758333	0.1	109.690077
15.760000	0.1	107.064671
15.761667	0.1	104.506260
15.763333	0.1	102.016336
15.765000	0.1	99.595731
15.766667	0.1	97.244388
15.768333	0.1	94.960993
15.770000	0.1	92.742925
15.771667	0.1	90.587323
15.773333	0.1	88.492339
15.775000	0.1	86.457019
15.776667	0.1	84.480529
15.778333	0.1	82.562153
15.780000	0.1	80.700641
15.781667	0.1	78.894441
15.783333	0.1	77.142184
15.785000	0.1	75.442736
15.786667	0.1	73.794489
15.788333	0.1	72.194879
15.790000	0.1	70.641045
15.791667	0.1	69.130723
15.793333	0.1	67.663435
15.795000	0.1	66.240434
15.796667	0.1	64.862255
15.798333	0.1	63.529138
15.800000	0.1	62.241022
15.801667	0.1	60.996715
15.803333	0.1	59.793714
15.805000	0.1	58.629576
15.806667	0.1	57.502869
15.808333	0.1	56.411627
15.810000	0.1	55.353168
15.811667	0.1	54.325167
15.813333	0.1	53.327146
15.815000	0.1	52.359167
15.816667	0.1	51.420513
15.818333	0.1	50.509754
15.820000	0.1	49.626294
15.821667	0.1	48.771146
15.823333	0.1	47.945562
15.825000	0.1	47.148052
15.826667	0.1	46.374503
15.828333	0.1	45.621696
15.830000	0.1	44.889512
15.831667	0.1	44.179204
15.833333	0.1	43.491962
15.835000	0.1	42.828801
15.836667	0.1	42.189839
15.838333	0.1	41.572931
15.840000	0.1	40.973904
15.841667	0.1	40.389004
15.843333	0.1	39.817395
15.845000	0.1	39.260628
15.846667	0.1	38.720431
15.848333	0.1	38.196804
15.850000	0.1	37.687423
15.851667	0.1	37.190082
15.853333	0.1	36.705377
15.855000	0.1	36.234679
15.856667	0.1	35.778584
15.858333	0.1	35.336973
15.860000	0.1	34.909012
15.861667	0.1	34.492793
15.863333	0.1	34.085216
15.865000	0.1	33.683719
15.866667	0.1	33.288362
15.868333	0.1	32.901408
15.870000	0.1	32.524588
15.871667	0.1	32.158257
15.873333	0.1	31.802418
15.875000	0.1	31.458022
15.876667	0.1	31.125726
15.878333	0.1	30.804338
15.880000	0.1	30.490579
15.881667	0.1	30.181529
15.883333	0.1	29.876413
15.885000	0.1	29.576423
15.886667	0.1	29.283466
15.888333	0.1	28.998973
15.890000	0.1	28.723897
15.891667	0.1	28.458299
15.893333	0.1	28.201284
15.895000	0.1	27.950885
15.896667	0.1	27.704956
15.898333	0.1	27.462603
15.900000	0.1	27.223887
15.901667	0.1	26.989342
15.903333	0.1	26.759984
15.905000	0.1	26.537897
15.906667	0.1	26.324989
15.908333	0.1	26.122393
15.910000	0.1	25.929572
15.911667	0.1	25.744201
15.913333	0.1	25.562646
15.915000	0.1	25.381865
15.916667	0.1	25.201084
15.918333	0.1	25.021972
15.920000	0.1	24.847032
15.921667	0.1	24.679185
15.923333	0.1	24.521352
15.925000	0.1	24.373890
15.926667	0.1	24.234654
15.928333	0.1	24.100842
15.930000	0.1	23.970903
15.931667	0.1	23.843528
15.933333	0.1	23.717584
15.935000	0.1	23.593129
15.936667	0.1	23.471655
15.938333	0.1	23.354234
15.940000	0.1	23.240210
15.941667	0.1	23.128451
15.943333	0.1	23.018600
15.945000	0.1	22.910716
15.946667	0.1	22.804262
15.948333	0.1	22.698642
15.950000	0.1	22.593619
15.951667	0.1	22.489132
15.953333	0.1	22.384228
15.955000	0.1	22.277595
15.956667	0.1	22.168518
15.958333	0.1	22.057594
15.960000	0.1	21.946014
15.961667	0.1	21.833600
15.963333	0.1	21.719040
15.965000	0.1	21.601559
15.966667	0.1	21.481813
15.968333	0.1	21.360816
15.970000	0.1	21.238865
15.971667	0.1	21.115304
15.973333	0.1	20.989538
15.975000	0.1	20.861985
15.976667	0.1	20.733239
15.978333	0.1	20.603956
15.980000	0.1	20.474495
15.981667	0.1	20.343663
15.983333	0.1	20.208420
15.985000	0.1	20.066203
15.986667	0.1	19.917608
15.988333	0.1	19.766809
15.990000	0.1	19.618691
15.991667	0.1	19.476176
15.993333	0.1	19.338967
15.995000	0.1	19.203843
15.996667	0.1	19.067467
15.998333	0.1	18.929661
16.000000	0.1	18.792571
16.001667	0.1	18.659056
16.003333	0.1	18.530966
16.005000	0.1	18.408538
16.006667	0.1	18.291176
16.008333	0.1	18.178226
16.010000	0.1	18.067719
16.011667	0.1	17.957688
16.013333	0.1	17.847122
16.015000	0.1	17.736019
16.016667	0.1	17.625333
16.018333	0.1	17.516972
16.020000	0.1	17.413617
16.021667	0.1	17.317415
16.023333	0.1	17.229200
16.025000	0.1	17.148257
16.026667	0.1	17.072500
16.028333	0.1	16.999186
16.030000	0.1	16.926349
16.031667	0.1	16.853512
16.033333	0.1	16.781450
16.035000	0.1	16.711474
16.036667	0.1	16.645194
16.038333	0.1	16.583503
16.040000	0.1	16.525746
16.041667	0.1	16.470612
16.043333	0.1	16.417326
16.045000	0.1	16.365768
16.046667	0.1	16.314984
16.048333	0.1	16.263426
16.050000	0.1	16.209603
16.051667	0.1	16.153515
16.053333	0.1	16.097010
16.055000	0.1	16.042770
16.056667	0.1	15.991748
16.058333	0.1	15.942813
16.060000	0.1	15.893520
16.061667	0.1	15.840949
16.063333	0.1	15.784205
16.065000	0.1	15.725614
16.066667	0.1	15.667737
16.068333	0.1	15.610994
16.070000	0.1	15.554846
16.071667	0.1	15.499414
16.073333	0.1	15.445233
16.075000	0.1	15.392304
16.076667	0.1	15.338839
16.078333	0.1	15.282513
16.080000	0.1	15.222491
16.081667	0.1	15.159727
16.083333	0.1	15.095831
16.085000	0.1	15.032352
16.086667	0.1	14.970900
16.088333	0.1	14.913143
16.090000	0.1	14.859558
16.091667	0.1	14.807404
16.093333	0.1	14.751852
16.095000	0.1	14.689148
16.096667	0.1	14.619232
16.098333	0.1	14.544607
16.100000	0.1	14.468313
16.101667	0.1	14.392854
16.103333	0.1	14.320196
16.105000	0.1	14.251412
16.106667	0.1	14.186562
16.108333	0.1	14.125944
16.110000	0.1	14.069260
16.111667	0.1	14.014841
16.113333	0.1	13.960183
16.115000	0.1	13.903917
16.116667	0.1	13.845743
16.118333	0.1	13.785959
16.120000	0.1	13.725639
16.121667	0.1	13.666631
16.123333	0.1	13.610781
16.125000	0.1	13.558508
16.126667	0.1	13.508321
16.128333	0.1	13.458312
16.130000	0.1	13.408006
16.131667	0.1	13.359547
16.133333	0.1	13.315738
16.135000	0.1	13.276935
16.136667	0.1	13.240636
16.138333	0.1	13.204635
16.140000	0.1	13.169349
16.141667	0.1	13.136924
16.143333	0.1	13.108910
16.145000	0.1	13.085366
16.146667	0.1	13.064862
16.148333	0.1	13.045133
16.150000	0.1	13.024092
16.151667	0.1	13.000906
16.153333	0.1	12.976230
16.155000	0.1	12.951196
16.156667	0.1	12.927712
16.158333	0.1	12.908102
16.160000	0.1	12.893618
16.161667	0.1	12.883247
16.163333	0.1	12.874544
16.165000	0.1	12.866557
16.166667	0.1	12.860120
16.168333	0.1	12.856544
16.170000	0.1	12.856365
16.171667	0.1	12.859047
16.173333	0.1	12.863100
16.175000	0.1	12.867571
16.176667	0.1	12.872220
16.178333	0.1	12.876511
16.180000	0.1	12.879134
16.181667	0.1	12.879611
16.183333	0.1	12.879849
16.185000	0.1	12.882591
16.186667	0.1	12.888730
16.188333	0.1	12.897254
16.190000	0.1	12.905658
16.191667	0.1	12.911619
16.193333	0.1	12.914539
16.195000	0.1	12.915910
16.196667	0.1	12.917758
16.198333	0.1	12.921811
16.200000	0.1	12.929440
16.201667	0.1	12.941063
16.203333	0.1	12.955726
16.205000	0.1	12.971044
16.206667	0.1	12.984098
16.208333	0.1	12.993813
16.210000	0.1	13.000906
16.211667	0.1	13.006986
16.213333	0.1	13.013066
16.215000	0.1	13.020218
16.216667	0.1	13.029338
16.218333	0.1	13.040424
16.220000	0.1	13.052464
16.221667	0.1	13.063908
16.223333	0.1	13.073803
16.225000	0.1	13.081790
16.226667	0.1	13.087810
16.228333	0.1	13.092042
16.230000	0.1	13.094962
16.231667	0.1	13.097168
16.233333	0.1	13.099194
16.235000	0.1	13.101757
16.236667	0.1	13.104678
16.238333	0.1	13.106228
16.240000	0.1	13.104380
16.241667	0.1	13.099969
16.243333	0.1	13.095678
16.245000	0.1	13.093234
16.246667	0.1	13.092161
16.248333	0.1	13.092221
16.250000	0.1	13.093234
16.251667	0.1	13.095022
16.253333	0.1	13.096810
16.255000	0.1	13.097883
16.256667	0.1	13.096870
16.258333	0.1	13.093055
16.260000	0.1	13.087214
16.261667	0.1	13.081611
16.263333	0.1	13.078452
16.265000	0.1	13.077617
16.266667	0.1	13.077081
16.268333	0.1	13.074578
16.270000	0.1	13.069213
16.271667	0.1	13.062299
16.273333	0.1	13.056279
16.275000	0.1	13.053060
16.276667	0.1	13.053120
16.278333	0.1	13.055325
16.280000	0.1	13.058306
16.281667	0.1	13.060571
16.283333	0.1	13.061107
16.285000	0.1	13.058902
16.286667	0.1	13.053656
16.288333	0.1	13.046683
16.290000	0.1	13.040007
16.291667	0.1	13.035477
16.293333	0.1	13.033570
16.295000	0.1	13.032795
16.296667	0.1	13.031185
16.298333	0.1	13.028444
16.300000	0.1	13.026119
16.301667	0.1	13.025940
16.303333	0.1	13.027728
16.305000	0.1	13.029576
16.306667	0.1	13.030113
16.308333	0.1	13.030232
16.310000	0.1	13.030947
16.311667	0.1	13.031841
16.313333	0.1	13.032199
16.315000	0.1	13.032080
16.316667	0.1	13.032258
16.318333	0.1	13.032735
16.320000	0.1	13.032854
16.321667	0.1	13.033033
16.323333	0.1	13.033868
16.325000	0.1	13.034106
16.326667	0.1	13.032020
16.328333	0.1	13.027609
16.330000	0.1	13.023496
16.331667	0.1	13.023198
16.333333	0.1	13.028265
16.335000	0.1	13.037086
16.336667	0.1	13.046683
16.338333	0.1	13.054670
16.340000	0.1	13.060213
16.341667	0.1	13.064743
16.343333	0.1	13.070405
16.345000	0.1	13.076545
16.346667	0.1	13.080061
16.348333	0.1	13.079704
16.350000	0.1	13.077439
16.351667	0.1	13.076247
16.353333	0.1	13.077617
16.355000	0.1	13.082267
16.356667	0.1	13.090671
16.358333	0.1	13.101340
16.360000	0.1	13.110638
16.361667	0.1	13.116897
16.363333	0.1	13.121844
16.365000	0.1	13.128341
16.366667	0.1	13.137401
16.368333	0.1	13.147891
16.370000	0.1	13.157547
16.371667	0.1	13.165892
16.373333	0.1	13.174177
16.375000	0.1	13.182939
16.376667	0.1	13.191045
16.378333	0.1	13.197840
16.380000	0.1	13.203562
16.381667	0.1	13.208092
16.383333	0.1	13.212205
16.385000	0.1	13.218463
16.386667	0.1	13.228596
16.388333	0.1	13.241590
16.390000	0.1	13.256014
16.391667	0.1	13.271631
16.393333	0.1	13.288380
16.395000	0.1	13.305307
16.396667	0.1	13.320566
16.398333	0.1	13.333679
16.400000	0.1	13.346077
16.401667	0.1	13.359488
16.403333	0.1	13.374031
16.405000	0.1	13.388337
16.406667	0.1	13.401032
16.408333	0.1	13.412894
16.410000	0.1	13.425709
16.411667	0.1	13.440312
16.413333	0.1	13.456167
16.415000	0.1	13.472379
16.416667	0.1	13.488532
16.418333	0.1	13.504566
16.420000	0.1	13.519646
16.421667	0.1	13.532759
16.423333	0.1	13.544858
16.425000	0.1	13.559163
16.426667	0.1	13.577939
16.428333	0.1	13.600469
16.430000	0.1	13.623656
16.431667	0.1	13.644636
16.433333	0.1	13.662518
16.435000	0.1	13.679446
16.436667	0.1	13.698042
16.438333	0.1	13.719440
16.440000	0.1	13.743103
16.441667	0.1	13.767601
16.443333	0.1	13.790668
16.445000	0.1	13.810337
16.446667	0.1	13.827265
16.448333	0.1	13.843656
16.450000	0.1	13.861359
16.451667	0.1	13.881803
16.453333	0.1	13.905764
16.455000	0.1	13.932706
16.456667	0.1	13.960660
16.458333	0.1	13.987363
16.460000	0.1	14.011742
16.461667	0.1	14.034034
16.463333	0.1	14.055730
16.465000	0.1	14.079095
16.466667	0.1	14.105678
16.468333	0.1	14.135004
16.470000	0.1	14.165343
16.471667	0.1	14.194907
16.473333	0.1	14.222086
16.475000	0.1	14.246167
16.476667	0.1	14.268518
16.478333	0.1	14.292122
16.480000	0.1	14.319063
16.481667	0.1	14.348806
16.483333	0.1	14.379264
16.485000	0.1	14.408530
16.486667	0.1	14.436246
16.488333	0.1	14.463128
16.490000	0.1	14.489294
16.491667	0.1	14.514388
16.493333	0.1	14.538051
16.495000	0.1	14.561118
16.496667	0.1	14.586330
16.498333	0.1	14.616311
16.500000	0.1	14.651597
16.501667	0.1	14.689625
16.503333	0.1	14.726163
16.505000	0.1	14.757932
16.506667	0.1	14.785231
16.508333	0.1	14.811755
16.510000	0.1	14.841736
16.511667	0.1	14.877559
16.513333	0.1	14.919341
16.515000	0.1	14.965118
16.516667	0.1	15.011490
16.518333	0.1	15.056015
16.520000	0.1	15.098036
16.521667	0.1	15.137375
16.523333	0.1	15.174211
16.525000	0.1	15.209616
16.526667	0.1	15.245498
16.528333	0.1	15.283049
16.530000	0.1	15.322805
16.531667	0.1	15.363933
16.533333	0.1	15.406133
16.535000	0.1	15.450359
16.536667	0.1	15.497864
16.538333	0.1	15.548051
16.540000	0.1	15.599073
16.541667	0.1	15.649320
16.543333	0.1	15.698493
16.545000	0.1	15.747131
16.546667	0.1	15.795828
16.548333	0.1	15.844942
16.550000	0.1	15.895010
16.551667	0.1	15.946389
16.553333	0.1	15.998901
16.555000	0.1	16.052724
16.556667	0.1	16.107679
16.558333	0.1	16.162635
16.560000	0.1	16.215981
16.561667	0.1	16.266705
16.563333	0.1	16.315998
16.565000	0.1	16.367138
16.566667	0.1	16.423763
16.568333	0.1	16.486705
16.570000	0.1	16.553403
16.571667	0.1	16.619206
16.573333	0.1	16.679646
16.575000	0.1	16.732694
16.576667	0.1	16.780020
16.578333	0.1	16.824902
16.580000	0.1	16.870380
16.581667	0.1	16.919077
16.583333	0.1	16.972304
16.585000	0.1	17.029406
16.586667	0.1	17.088355
16.588333	0.1	17.147065
16.590000	0.1	17.204345
16.591667	0.1	17.260791
16.593333	0.1	17.318011
16.595000	0.1	17.376782
16.596667	0.1	17.436684
16.598333	0.1	17.496885
16.600000	0.1	17.556311
16.601667	0.1	17.613770
16.603333	0.1	17.668725
16.605000	0.1	17.721535
16.606667	0.1	17.773629
16.608333	0.1	17.826975
16.610000	0.1	17.883540
16.611667	0.1	17.943801
16.613333	0.1	18.005789
16.615000	0.1	18.066825
16.616667	0.1	18.124820
16.618333	0.1	18.179179
16.620000	0.1	18.230857
16.621667	0.1	18.282593
16.623333	0.1	18.336655
16.625000	0.1	18.392981
16.626667	0.1	18.450261
16.628333	0.1	18.507422
16.630000	0.1	18.564702
16.631667	0.1	18.624068
16.633333	0.1	18.686415
16.635000	0.1	18.749953
16.636667	0.1	18.811287
16.638333	0.1	18.868328
16.640000	0.1	18.921436
16.641667	0.1	18.972458
16.643333	0.1	19.022883
16.645000	0.1	19.072117
16.646667	0.1	19.118906
16.648333	0.1	19.162239
16.650000	0.1	19.203008
16.651667	0.1	19.244732
16.653333	0.1	19.290448
16.655000	0.1	19.339086
16.656667	0.1	19.387127
16.658333	0.1	19.432009
16.660000	0.1	19.473077
16.661667	0.1	19.511701
16.663333	0.1	19.549252
16.665000	0.1	19.585849
16.666667	0.1	19.619466
16.668333	0.1	19.648494
16.670000	0.1	19.673468
16.671667	0.1	19.696773
16.673333	0.1	19.719959
16.675000	0.1	19.743861
16.676667	0.1	19.768299
16.678333	0.1	19.792320
16.680000	0.1	19.814194
16.681667	0.1	19.832314
16.683333	0.1	19.845785
16.685000	0.1	19.856216
16.686667	0.1	19.866706
16.688333	0.1	19.879581
16.690000	0.1	19.894959
16.691667	0.1	19.910456
16.693333	0.1	19.922854
16.695000	0.1	19.930364
16.696667	0.1	19.933404
16.698333	0.1	19.933523
16.700000	0.1	19.931437
16.701667	0.1	19.927980
16.703333	0.1	19.924821
16.705000	0.1	19.923211
16.706667	0.1	19.922258
16.708333	0.1	19.920827
16.710000	0.1	19.919158
16.711667	0.1	19.917787
16.713333	0.1	19.916357
16.715000	0.1	19.913853
16.716667	0.1	19.909741
16.718333	0.1	19.904674
16.720000	0.1	19.900025
16.721667	0.1	19.896926
16.723333	0.1	19.895912
16.725000	0.1	19.896508
16.726667	0.1	19.898297
16.728333	0.1	19.902052
16.730000	0.1	19.907714
16.731667	0.1	19.913377
16.733333	0.1	19.915880
16.735000	0.1	19.913615
16.736667	0.1	19.907893
16.738333	0.1	19.901754
16.740000	0.1	19.896568
16.741667	0.1	19.892038
16.743333	0.1	19.889058
16.745000	0.1	19.888879
16.746667	0.1	19.890548
16.748333	0.1	19.891144
16.750000	0.1	19.888939
16.751667	0.1	19.885064
16.753333	0.1	19.882203
16.755000	0.1	19.882680
16.756667	0.1	19.887687
16.758333	0.1	19.896985
16.760000	0.1	19.908966
16.761667	0.1	19.921304
16.763333	0.1	19.931675
16.765000	0.1	19.938470
16.766667	0.1	19.940914
16.768333	0.1	19.940735
16.770000	0.1	19.941629
16.771667	0.1	19.945086
16.773333	0.1	19.949557
16.775000	0.1	19.953729
16.776667	0.1	19.958676
16.778333	0.1	19.965709
16.780000	0.1	19.973875
16.781667	0.1	19.981326
16.783333	0.1	19.986750
16.785000	0.1	19.990624
16.786667	0.1	19.994141
16.788333	0.1	19.999148
16.790000	0.1	20.007671
16.791667	0.1	20.021023
16.793333	0.1	20.038248
16.795000	0.1	20.056189
16.796667	0.1	20.072223
16.798333	0.1	20.085932
16.800000	0.1	20.098032
16.801667	0.1	20.109297
16.803333	0.1	20.120860
16.805000	0.1	20.134450
16.806667	0.1	20.151199
16.808333	0.1	20.170869
16.810000	0.1	20.191790
16.811667	0.1	20.211042
16.813333	0.1	20.226480
16.815000	0.1	20.238520
16.816667	0.1	20.250918
16.818333	0.1	20.267369
16.820000	0.1	20.288647
16.821667	0.1	20.313026
16.823333	0.1	20.338000
16.825000	0.1	20.361902
16.826667	0.1	20.383478
16.828333	0.1	20.402015
16.830000	0.1	20.417930
16.831667	0.1	20.433487
16.833333	0.1	20.451249
16.835000	0.1	20.472647
16.836667	0.1	20.496846
16.838333	0.1	20.522119
16.840000	0.1	20.546974
16.841667	0.1	20.571173
16.843333	0.1	20.596386
16.845000	0.1	20.624281
16.846667	0.1	20.654560
16.848333	0.1	20.684959
16.850000	0.1	20.713867
16.851667	0.1	20.741643
16.853333	0.1	20.768763
16.855000	0.1	20.794691
16.856667	0.1	20.819010
16.858333	0.1	20.843149
16.860000	0.1	20.869793
16.861667	0.1	20.900370
16.863333	0.1	20.934106
16.865000	0.1	20.969213
16.866667	0.1	21.004261
16.868333	0.1	21.038057
16.870000	0.1	21.069826
16.871667	0.1	21.099926
16.873333	0.1	21.129788
16.875000	0.1	21.160902
16.876667	0.1	21.193625
16.878333	0.1	21.227599
16.880000	0.1	21.262647
16.881667	0.1	21.298350
16.883333	0.1	21.334411
16.885000	0.1	21.371068
16.886667	0.1	21.408619
16.888333	0.1	21.446110
16.890000	0.1	21.482648
16.891667	0.1	21.517755
16.893333	0.1	21.550776
16.895000	0.1	21.581234
16.896667	0.1	21.610202
16.898333	0.1	21.640302
16.900000	0.1	21.673681
16.901667	0.1	21.710814
16.903333	0.1	21.749677
16.905000	0.1	21.786691
16.906667	0.1	21.819950
16.908333	0.1	21.851243
16.910000	0.1	21.884025
16.911667	0.1	21.920027
16.913333	0.1	21.957935
16.915000	0.1	21.995367
16.916667	0.1	22.029878
16.918333	0.1	22.060753
16.920000	0.1	22.089006
16.921667	0.1	22.117020
16.923333	0.1	22.147418
16.925000	0.1	22.181453
16.926667	0.1	22.217990
16.928333	0.1	22.254230
16.930000	0.1	22.287787
16.931667	0.1	22.316934
16.933333	0.1	22.340657
16.935000	0.1	22.360326
16.936667	0.1	22.379817
16.938333	0.1	22.403122
16.940000	0.1	22.432507
16.941667	0.1	22.468091
16.943333	0.1	22.507311
16.945000	0.1	22.545637
16.946667	0.1	22.578718
16.948333	0.1	22.605182
16.950000	0.1	22.627355
16.951667	0.1	22.649170
16.953333	0.1	22.673072
16.955000	0.1	22.699536
16.956667	0.1	22.727372
16.958333	0.1	22.754373
16.960000	0.1	22.778572
16.961667	0.1	22.799374
16.963333	0.1	22.817673
16.965000	0.1	22.835077
16.966667	0.1	22.853137
16.968333	0.1	22.873165
16.970000	0.1	22.895755
16.971667	0.1	22.919597
16.973333	0.1	22.942902
16.975000	0.1	22.965015
16.976667	0.1	22.985698
16.978333	0.1	23.004712
16.980000	0.1	23.022474
16.981667	0.1	23.041011
16.983333	0.1	23.062231
16.985000	0.1	23.085298
16.986667	0.1	23.107649
16.988333	0.1	23.127080
16.990000	0.1	23.142399
16.991667	0.1	23.154558
16.993333	0.1	23.165466
16.995000	0.1	23.177566
16.996667	0.1	23.193242
16.998333	0.1	23.214163
17.000000	0.1	23.240270
17.001667	0.1	23.268761
17.003333	0.1	23.294867
17.005000	0.1	23.315431
17.006667	0.1	23.331226
17.008333	0.1	23.346008
17.010000	0.1	23.362519
17.011667	0.1	23.381235
17.013333	0.1	23.401500
17.015000	0.1	23.422719
17.016667	0.1	23.445250
17.018333	0.1	23.469151
17.020000	0.1	23.492874
17.021667	0.1	23.514928
17.023333	0.1	23.535253
17.025000	0.1	23.555042
17.026667	0.1	23.575605
17.028333	0.1	23.598374
17.030000	0.1	23.624064
17.031667	0.1	23.651542
17.033333	0.1	23.679377
17.035000	0.1	23.707391
17.036667	0.1	23.736061
17.038333	0.1	23.764731
17.040000	0.1	23.791970
17.041667	0.1	23.817600
17.043333	0.1	23.843349
17.045000	0.1	23.870470
17.046667	0.1	23.898484
17.048333	0.1	23.926200
17.050000	0.1	23.951413
17.051667	0.1	23.973228
17.053333	0.1	23.994447
17.055000	0.1	24.019064
17.056667	0.1	24.048985
17.058333	0.1	24.083258
17.060000	0.1	24.120213
17.061667	0.1	24.158002
17.063333	0.1	24.194659
17.065000	0.1	24.228872
17.066667	0.1	24.260880
17.068333	0.1	24.291874
17.070000	0.1	24.323882
17.071667	0.1	24.358751
17.073333	0.1	24.397375
17.075000	0.1	24.438919
17.076667	0.1	24.480881
17.078333	0.1	24.520518
17.080000	0.1	24.555983
17.081667	0.1	24.587692
17.083333	0.1	24.618389
17.085000	0.1	24.651469
17.086667	0.1	24.689378
17.088333	0.1	24.732830
17.090000	0.1	24.780275
17.091667	0.1	24.829091
17.093333	0.1	24.876536
17.095000	0.1	24.920942
17.096667	0.1	24.963082
17.098333	0.1	25.005402
17.100000	0.1	25.050701
17.101667	0.1	25.099994
17.103333	0.1	25.151493
17.105000	0.1	25.202216
17.106667	0.1	25.251390
17.108333	0.1	25.301637
17.110000	0.1	25.355400
17.111667	0.1	25.412442
17.113333	0.1	25.469841
17.115000	0.1	25.524558
17.116667	0.1	25.575520
17.118333	0.1	25.624932
17.120000	0.1	25.676014
17.121667	0.1	25.730135
17.123333	0.1	25.786878
17.125000	0.1	25.845648
17.126667	0.1	25.906147
17.128333	0.1	25.968196
17.130000	0.1	26.031675
17.131667	0.1	26.095809
17.133333	0.1	26.160301
17.135000	0.1	26.226641
17.136667	0.1	26.296617
17.138333	0.1	26.370289
17.140000	0.1	26.445450
17.141667	0.1	26.520671
17.143333	0.1	26.596488
17.145000	0.1	26.674630
17.146667	0.1	26.755752
17.148333	0.1	26.839854
17.150000	0.1	26.927354
17.151667	0.1	27.018727
17.153333	0.1	27.113857
17.155000	0.1	27.211608
17.156667	0.1	27.309658
17.158333	0.1	27.406754
17.160000	0.1	27.503969
17.161667	0.1	27.604284
17.163333	0.1	27.710082
17.165000	0.1	27.821900
17.166667	0.1	27.938964
17.168333	0.1	28.059365
17.170000	0.1	28.181435
17.171667	0.1	28.304757
17.173333	0.1	28.430523
17.175000	0.1	28.560521
17.176667	0.1	28.696360
17.178333	0.1	28.839769
17.180000	0.1	28.991999
17.181667	0.1	29.152872
17.183333	0.1	29.320599
17.185000	0.1	29.493155
17.186667	0.1	29.669406
17.188333	0.1	29.849889
17.190000	0.1	30.036094
17.191667	0.1	30.228676
17.193333	0.1	30.427398
17.195000	0.1	30.632855
17.196667	0.1	30.847611
17.198333	0.1	31.075003
17.200000	0.1	31.316759
17.201667	0.1	31.571807
17.203333	0.1	31.837227
17.205000	0.1	32.110872
17.206667	0.1	32.392206
17.208333	0.1	32.681884
17.210000	0.1	32.980504
17.211667	0.1	33.288302
17.213333	0.1	33.606531
17.215000	0.1	33.937516
17.216667	0.1	34.282925
17.218333	0.1	34.642698
17.220000	0.1	35.015347
17.221667	0.1	35.398903
17.223333	0.1	35.792591
17.225000	0.1	36.197665
17.226667	0.1	36.617400
17.228333	0.1	37.054481
17.230000	0.1	37.508669
17.231667	0.1	37.977459
17.233333	0.1	38.458707
17.235000	0.1	38.952711
17.236667	0.1	39.461019
17.238333	0.1	39.984705
17.240000	0.1	40.523531
17.241667	0.1	41.076245
17.243333	0.1	41.642490
17.245000	0.1	42.223694
17.246667	0.1	42.822721
17.248333	0.1	43.442073
17.250000	0.1	44.081810
17.251667	0.1	44.740084
17.253333	0.1	45.415643
17.255000	0.1	46.108606
17.256667	0.1	46.819988
17.258333	0.1	47.550264
17.260000	0.1	48.299315
17.261667	0.1	49.066487
17.263333	0.1	49.851838
17.265000	0.1	50.656441
17.266667	0.1	51.481429
17.268333	0.1	52.326265
17.270000	0.1	53.189400
17.271667	0.1	54.069820
17.273333	0.1	54.969135
17.275000	0.1	55.891636
17.276667	0.1	56.842211
17.278333	0.1	57.823781
17.280000	0.1	58.836583
17.281667	0.1	59.878472
17.283333	0.1	60.946647
17.285000	0.1	62.039737
17.286667	0.1	63.158516
17.288333	0.1	64.305130
17.290000	0.1	65.482442
17.291667	0.1	66.692535
17.293333	0.1	67.936126
17.295000	0.1	69.212798
17.296667	0.1	70.521657
17.298333	0.1	71.862046
17.300000	0.1	73.234324
17.301667	0.1	74.641173
17.303333	0.1	76.086824
17.305000	0.1	77.573662
17.306667	0.1	79.100196
17.308333	0.1	80.662315
17.310000	0.1	82.255905
17.311667	0.1	83.878224
17.313333	0.1	85.527306
17.315000	0.1	87.201601
17.316667	0.1	88.900452
17.318333	0.1	90.623921
17.320000	0.1	92.372244
17.321667	0.1	94.144588
17.323333	0.1	95.938390
17.325000	0.1	97.749656
17.326667	0.1	99.574155
17.328333	0.1	101.407534
17.330000	0.1	103.245980
17.331667	0.1	105.085439
17.333333	0.1	106.921381
17.335000	0.1	108.748919
17.336667	0.1	110.562868
17.338333	0.1	112.357802
17.340000	0.1	114.128358
17.341667	0.1	115.870304
17.343333	0.1	117.581017
17.345000	0.1	119.258590
17.346667	0.1	120.900638
17.348333	0.1	122.501857
17.350000	0.1	124.054320
17.351667	0.1	125.550874
17.353333	0.1	126.987286
17.355000	0.1	128.359802
17.356667	0.1	129.664429
17.358333	0.1	130.898245
17.360000	0.1	132.059165
17.361667	0.1	133.145042
17.363333	0.1	134.153434
17.365000	0.1	135.082432
17.366667	0.1	135.932036
17.368333	0.1	136.703201
17.370000	0.1	137.395390
17.371667	0.1	138.005324
17.373333	0.1	138.529905
17.375000	0.1	138.968238
17.376667	0.1	139.320024
17.378333	0.1	139.583238
17.380000	0.1	139.755257
17.381667	0.1	139.835664
17.383333	0.1	139.827558
17.385000	0.1	139.736065
17.386667	0.1	139.565655
17.388333	0.1	139.318594
17.390000	0.1	138.995775
17.391667	0.1	138.597497
17.393333	0.1	138.124534
17.395000	0.1	137.578198
17.396667	0.1	136.959919
17.398333	0.1	136.269697
17.400000	0.1	135.507532
17.401667	0.1	134.676703
17.403333	0.1	133.783527
17.405000	0.1	132.834204
17.406667	0.1	131.832846
17.408333	0.1	130.781956
17.410000	0.1	129.683204
17.411667	0.1	128.537603
17.413333	0.1	127.346285
17.415000	0.1	126.110621
17.416667	0.1	124.831922
17.418333	0.1	123.511799
17.420000	0.1	122.152932
17.421667	0.1	120.759792
17.423333	0.1	119.337149
17.425000	0.1	117.888100
17.426667	0.1	116.414554
17.428333	0.1	114.918358
17.430000	0.1	113.402612
17.431667	0.1	111.871130
17.433333	0.1	110.326356
17.435000	0.1	108.768231
17.436667	0.1	107.195801
17.438333	0.1	105.610258
17.440000	0.1	104.014939
17.441667	0.1	102.414495
17.443333	0.1	100.813693
17.445000	0.1	99.216706
17.446667	0.1	97.627586
17.448333	0.1	96.049672
17.450000	0.1	94.484394
17.451667	0.1	92.930740
17.453333	0.1	91.387516
17.455000	0.1	89.855974
17.456667	0.1	88.340109
17.458333	0.1	86.842781
17.460000	0.1	85.363751
17.461667	0.1	83.901768
17.463333	0.1	82.457488
17.465000	0.1	81.034248
17.466667	0.1	79.636221
17.468333	0.1	78.266268
17.470000	0.1	76.925282
17.471667	0.1	75.613026
17.473333	0.1	74.328308
17.475000	0.1	73.069219
17.476667	0.1	71.834449
17.478333	0.1	70.624773
17.480000	0.1	69.442932
17.481667	0.1	68.291370
17.483333	0.1	67.170803
17.485000	0.1	66.080991
17.486667	0.1	65.021340
17.488333	0.1	63.991610
17.490000	0.1	62.991921
17.491667	0.1	62.022869
17.493333	0.1	61.084989
17.495000	0.1	60.176317
17.496667	0.1	59.293095
17.498333	0.1	58.432523
17.500000	0.1	57.595316
17.501667	0.1	56.784276
17.503333	0.1	56.002143
17.505000	0.1	55.249575
17.506667	0.1	54.524425
17.508333	0.1	53.823057
17.510000	0.1	53.142432
17.511667	0.1	52.481178
17.513333	0.1	51.840130
17.515000	0.1	51.220003
17.516667	0.1	50.619903
17.518333	0.1	50.037745
17.520000	0.1	49.471918
17.521667	0.1	48.922542
17.523333	0.1	48.390630
17.525000	0.1	47.877970
17.526667	0.1	47.385159
17.528333	0.1	46.911004
17.530000	0.1	46.453061
17.531667	0.1	46.008649
17.533333	0.1	45.574668
17.535000	0.1	45.149329
17.536667	0.1	44.733348
17.538333	0.1	44.328513
17.540000	0.1	43.935600
17.541667	0.1	43.554189
17.543333	0.1	43.184223
17.545000	0.1	42.827847
17.546667	0.1	42.488279
17.548333	0.1	42.165699
17.550000	0.1	41.855755
17.551667	0.1	41.553142
17.553333	0.1	41.255119
17.555000	0.1	40.961864
17.556667	0.1	40.674331
17.558333	0.1	40.393951
17.560000	0.1	40.122809
17.561667	0.1	39.862933
17.563333	0.1	39.615216
17.565000	0.1	39.379003
17.566667	0.1	39.152863
17.568333	0.1	38.934948
17.570000	0.1	38.723471
17.571667	0.1	38.517358
17.573333	0.1	38.315954
17.575000	0.1	38.119259
17.576667	0.1	37.928405
17.578333	0.1	37.744942
17.580000	0.1	37.570062
17.581667	0.1	37.404539
17.583333	0.1	37.249627
17.585000	0.1	37.106457
17.586667	0.1	36.974730
17.588333	0.1	36.851587
17.590000	0.1	36.733212
17.591667	0.1	36.616089
17.593333	0.1	36.498370
17.595000	0.1	36.380889
17.596667	0.1	36.267044
17.598333	0.1	36.159637
17.600000	0.1	36.058905
17.601667	0.1	35.964491
17.603333	0.1	35.876753
17.605000	0.1	35.795572
17.606667	0.1	35.718980
17.608333	0.1	35.644355
17.610000	0.1	35.570564
17.611667	0.1	35.498323
17.613333	0.1	35.428526
17.615000	0.1	35.361590
17.616667	0.1	35.297813
17.618333	0.1	35.238566
17.620000	0.1	35.185458
17.621667	0.1	35.138311
17.623333	0.1	35.093608
17.625000	0.1	35.048308
17.626667	0.1	35.001459
17.628333	0.1	34.952941
17.630000	0.1	34.902694
17.631667	0.1	34.851613
17.633333	0.1	34.800889
17.635000	0.1	34.750940
17.636667	0.1	34.702184
17.638333	0.1	34.655275
17.640000	0.1	34.610572
17.641667	0.1	34.568371
17.643333	0.1	34.529569
17.645000	0.1	34.495117
17.646667	0.1	34.464659
17.648333	0.1	34.436705
17.650000	0.1	34.409763
17.651667	0.1	34.382763
17.653333	0.1	34.354093
17.655000	0.1	34.321489
17.656667	0.1	34.283402
17.658333	0.1	34.240486
17.660000	0.1	34.195425
17.661667	0.1	34.151139
17.663333	0.1	34.108939
17.665000	0.1	34.068825
17.666667	0.1	34.030559
17.668333	0.1	33.994975
17.670000	0.1	33.963265
17.671667	0.1	33.934595
17.673333	0.1	33.905270
17.675000	0.1	33.870997
17.676667	0.1	33.830824
17.678333	0.1	33.787312
17.680000	0.1	33.744099
17.681667	0.1	33.703568
17.683333	0.1	33.666613
17.685000	0.1	33.632757
17.686667	0.1	33.600094
17.688333	0.1	33.565583
17.690000	0.1	33.526721
17.691667	0.1	33.484521
17.693333	0.1	33.442916
17.695000	0.1	33.405664
17.696667	0.1	33.373119
17.698333	0.1	33.342423
17.700000	0.1	33.311190
17.701667	0.1	33.279719
17.703333	0.1	33.249857
17.705000	0.1	33.221664
17.706667	0.1	33.192756
17.708333	0.1	33.160092
17.710000	0.1	33.121945
17.711667	0.1	33.080282
17.713333	0.1	33.039333
17.715000	0.1	33.002915
17.716667	0.1	32.972099
17.718333	0.1	32.945635
17.720000	0.1	32.921733
17.721667	0.1	32.898190
17.723333	0.1	32.872798
17.725000	0.1	32.844188
17.726667	0.1	32.812597
17.728333	0.1	32.778921
17.730000	0.1	32.743992
17.731667	0.1	32.707932
17.733333	0.1	32.671036
17.735000	0.1	32.635512
17.736667	0.1	32.604577
17.738333	0.1	32.579066
17.740000	0.1	32.557370
17.741667	0.1	32.536807
17.743333	0.1	32.515409
17.745000	0.1	32.491626
17.746667	0.1	32.465102
17.748333	0.1	32.436969
17.750000	0.1	32.408418
17.751667	0.1	32.379927
17.753333	0.1	32.351794
17.755000	0.1	32.324733
17.756667	0.1	32.299938
17.758333	0.1	32.278957
17.760000	0.1	32.262148
17.761667	0.1	32.247962
17.763333	0.1	32.233896
17.765000	0.1	32.217505
17.766667	0.1	32.197179
17.768333	0.1	32.173099
17.770000	0.1	32.147231
17.771667	0.1	32.122495
17.773333	0.1	32.100739
17.775000	0.1	32.081129
17.776667	0.1	32.062652
17.778333	0.1	32.045903
17.780000	0.1	32.031896
17.781667	0.1	32.020571
17.783333	0.1	32.011392
17.785000	0.1	32.004239
17.786667	0.1	31.997563
17.788333	0.1	31.988921
17.790000	0.1	31.977953
17.791667	0.1	31.966748
17.793333	0.1	31.956615
17.795000	0.1	31.947555
17.796667	0.1	31.939330
17.798333	0.1	31.931760
17.800000	0.1	31.924190
17.801667	0.1	31.915786
17.803333	0.1	31.906249
17.805000	0.1	31.896116
17.806667	0.1	31.886758
17.808333	0.1	31.879963
17.810000	0.1	31.877341
17.811667	0.1	31.880202
17.813333	0.1	31.887950
17.815000	0.1	31.897606
17.816667	0.1	31.906189
17.818333	0.1	31.912806
17.820000	0.1	31.918289
17.821667	0.1	31.923773
17.823333	0.1	31.930210
17.825000	0.1	31.938197
17.826667	0.1	31.947674
17.828333	0.1	31.958224
17.830000	0.1	31.968715
17.831667	0.1	31.978490
17.833333	0.1	31.988921
17.835000	0.1	32.002451
17.836667	0.1	32.020571
17.838333	0.1	32.041969
17.840000	0.1	32.063725
17.841667	0.1	32.083275
17.843333	0.1	32.100083
17.845000	0.1	32.115640
17.846667	0.1	32.132151
17.848333	0.1	32.150986
17.850000	0.1	32.172682
17.851667	0.1	32.197179
17.853333	0.1	32.224717
17.855000	0.1	32.255890
17.856667	0.1	32.291176
17.858333	0.1	32.330157
17.860000	0.1	32.370748
17.861667	0.1	32.410206
17.863333	0.1	32.447102
17.865000	0.1	32.481434
17.866667	0.1	32.513203
17.868333	0.1	32.542469
17.870000	0.1	32.569768
17.871667	0.1	32.595815
17.873333	0.1	32.621147
17.875000	0.1	32.646241
17.876667	0.1	32.671513
17.878333	0.1	32.697978
17.880000	0.1	32.727482
17.881667	0.1	32.762053
17.883333	0.1	32.802405
17.885000	0.1	32.847526
17.886667	0.1	32.894673
17.888333	0.1	32.940628
17.890000	0.1	32.982471
17.891667	0.1	33.018531
17.893333	0.1	33.049228
17.895000	0.1	33.077719
17.896667	0.1	33.107462
17.898333	0.1	33.139946
17.900000	0.1	33.174278
17.901667	0.1	33.208551
17.903333	0.1	33.241870
17.905000	0.1	33.274653
17.906667	0.1	33.307793
17.908333	0.1	33.342363
17.910000	0.1	33.378365
17.911667	0.1	33.414545
17.913333	0.1	33.449056
17.915000	0.1	33.480110
17.916667	0.1	33.506455
17.918333	0.1	33.528211
17.920000	0.1	33.546807
17.921667	0.1	33.563497
17.923333	0.1	33.578696
17.925000	0.1	33.591988
17.926667	0.1	33.603193
17.928333	0.1	33.613326
17.930000	0.1	33.624055
17.931667	0.1	33.636214
17.933333	0.1	33.650639
17.935000	0.1	33.667447
17.936667	0.1	33.685686
17.938333	0.1	33.704939
17.940000	0.1	33.725144
17.941667	0.1	33.744218
17.943333	0.1	33.758285
17.945000	0.1	33.765080
17.946667	0.1	33.765199
17.948333	0.1	33.761146
17.950000	0.1	33.755900
17.951667	0.1	33.751967
17.953333	0.1	33.749582
17.955000	0.1	33.748033
17.956667	0.1	33.746781
17.958333	0.1	33.745827
17.960000	0.1	33.744337
17.961667	0.1	33.740940
17.963333	0.1	33.734324
17.965000	0.1	33.724012
17.966667	0.1	33.710184
17.968333	0.1	33.693077
17.970000	0.1	33.673646
17.971667	0.1	33.653142
17.973333	0.1	33.633115
17.975000	0.1	33.615293
17.976667	0.1	33.600392
17.978333	0.1	33.587041
17.980000	0.1	33.572199
17.981667	0.1	33.552351
17.983333	0.1	33.525707
17.985000	0.1	33.493342
17.986667	0.1	33.458354
17.988333	0.1	33.423664
17.990000	0.1	33.390166
17.991667	0.1	33.356967
17.993333	0.1	33.322873
17.995000	0.1	33.287646
17.996667	0.1	33.252718
17.998333	0.1	33.219459
18.000000	0.1	33.188047
18.001667	0.1	33.157529
18.003333	0.1	33.126475
18.005000	0.1	33.093574
18.006667	0.1	33.058228
18.008333	0.1	33.020379
18.010000	0.1	32.979908
18.011667	0.1	32.936813
18.013333	0.1	32.892468
18.015000	0.1	32.849016
18.016667	0.1	32.808544
18.018333	0.1	32.771828
18.020000	0.1	32.738926
18.021667	0.1	32.709243
18.023333	0.1	32.680752
18.025000	0.1	32.650890
18.026667	0.1	32.617809
18.028333	0.1	32.581212
18.030000	0.1	32.542827
18.031667	0.1	32.505753
18.033333	0.1	32.471659
18.035000	0.1	32.440366
18.036667	0.1	32.411160
18.038333	0.1	32.385232
18.040000	0.1	32.363834
18.041667	0.1	32.345833
18.043333	0.1	32.328429
18.045000	0.1	32.308938
18.046667	0.1	32.287063
18.048333	0.1	32.264235
18.050000	0.1	32.241168
18.051667	0.1	32.217266
18.053333	0.1	32.192769
18.055000	0.1	32.169702
18.056667	0.1	32.149257
18.058333	0.1	32.129230
18.060000	0.1	32.106342
18.061667	0.1	32.080175
18.063333	0.1	32.053174
18.065000	0.1	32.028200
18.066667	0.1	32.006146
18.068333	0.1	31.985344
18.070000	0.1	31.964542
18.071667	0.1	31.944634
18.073333	0.1	31.925859
18.075000	0.1	31.906070
18.076667	0.1	31.882944
18.078333	0.1	31.856360
18.080000	0.1	31.827750
18.081667	0.1	31.799199
18.083333	0.1	31.772198
18.085000	0.1	31.746211
18.086667	0.1	31.719508
18.088333	0.1	31.690421
18.090000	0.1	31.657698
18.091667	0.1	31.621458
18.093333	0.1	31.583192
18.095000	0.1	31.543793
18.096667	0.1	31.503858
18.098333	0.1	31.463387
18.100000	0.1	31.422080
18.101667	0.1	31.379344
18.103333	0.1	31.334998
18.105000	0.1	31.289401
18.106667	0.1	31.243445
18.108333	0.1	31.199278
18.110000	0.1	31.158986
18.111667	0.1	31.121673
18.113333	0.1	31.083526
18.115000	0.1	31.041207
18.116667	0.1	30.994000
18.118333	0.1	30.943038
18.120000	0.1	30.889751
18.121667	0.1	30.835571
18.123333	0.1	30.781688
18.125000	0.1	30.729057
18.126667	0.1	30.677201
18.128333	0.1	30.624689
18.130000	0.1	30.570628
18.131667	0.1	30.515613
18.133333	0.1	30.460836
18.135000	0.1	30.407788
18.136667	0.1	30.357363
18.138333	0.1	30.309321
18.140000	0.1	30.262591
18.141667	0.1	30.215682
18.143333	0.1	30.166807
18.145000	0.1	30.113460
18.146667	0.1	30.055525
18.148333	0.1	29.996337
18.150000	0.1	29.940011
18.151667	0.1	29.888632
18.153333	0.1	29.841425
18.155000	0.1	29.795827
18.156667	0.1	29.749812
18.158333	0.1	29.702725
18.160000	0.1	29.654147
18.161667	0.1	29.603781
18.163333	0.1	29.552700
18.165000	0.1	29.502334
18.166667	0.1	29.453756
18.168333	0.1	29.407503
18.170000	0.1	29.364230
18.171667	0.1	29.324354
18.173333	0.1	29.287578
18.175000	0.1	29.252173
18.176667	0.1	29.216053
18.178333	0.1	29.176952
18.180000	0.1	29.133620
18.181667	0.1	29.086294
18.183333	0.1	29.037000
18.185000	0.1	28.987707
18.186667	0.1	28.940381
18.188333	0.1	28.897347
18.190000	0.1	28.860273
18.191667	0.1	28.828265
18.193333	0.1	28.797569
18.195000	0.1	28.764607
18.196667	0.1	28.728308
18.198333	0.1	28.689684
18.200000	0.1	28.649511
18.201667	0.1	28.607668
18.203333	0.1	28.564812
18.205000	0.1	28.522612
18.206667	0.1	28.483273
18.208333	0.1	28.448107
18.210000	0.1	28.416993
18.211667	0.1	28.388621
18.213333	0.1	28.361263
18.215000	0.1	28.333070
18.216667	0.1	28.301718
18.218333	0.1	28.265955
18.220000	0.1	28.226794
18.221667	0.1	28.187277
18.223333	0.1	28.149606
18.225000	0.1	28.114082
18.226667	0.1	28.080525
18.228333	0.1	28.049471
18.230000	0.1	28.021576
18.231667	0.1	27.996601
18.233333	0.1	27.973236
18.235000	0.1	27.949752
18.236667	0.1	27.925433
18.238333	0.1	27.900578
18.240000	0.1	27.875842
18.241667	0.1	27.851643
18.243333	0.1	27.828099
18.245000	0.1	27.804257
18.246667	0.1	27.779044
18.248333	0.1	27.752222
18.250000	0.1	27.724923
18.251667	0.1	27.699353
18.253333	0.1	27.677061
18.255000	0.1	27.658166
18.256667	0.1	27.640881
18.258333	0.1	27.622701
18.260000	0.1	27.602197
18.261667	0.1	27.579250
18.263333	0.1	27.554514
18.265000	0.1	27.529897
18.266667	0.1	27.508022
18.268333	0.1	27.491571
18.270000	0.1	27.481319
18.271667	0.1	27.475001
18.273333	0.1	27.469041
18.275000	0.1	27.460577
18.276667	0.1	27.448298
18.278333	0.1	27.432443
18.280000	0.1	27.415456
18.281667	0.1	27.399601
18.283333	0.1	27.385356
18.285000	0.1	27.371706
18.286667	0.1	27.358534
18.288333	0.1	27.347030
18.290000	0.1	27.338924
18.291667	0.1	27.334811
18.293333	0.1	27.333976
18.295000	0.1	27.335347
18.296667	0.1	27.337076
18.298333	0.1	27.337374
18.300000	0.1	27.335407
18.301667	0.1	27.330698
18.303333	0.1	27.323248
18.305000	0.1	27.314605
18.306667	0.1	27.306618
18.308333	0.1	27.300777
18.310000	0.1	27.297439
18.311667	0.1	27.295829
18.313333	0.1	27.294041
18.315000	0.1	27.291359
18.316667	0.1	27.289452
18.318333	0.1	27.290823
18.320000	0.1	27.296187
18.321667	0.1	27.303518
18.323333	0.1	27.310075
18.325000	0.1	27.313174
18.326667	0.1	27.311207
18.328333	0.1	27.305187
18.330000	0.1	27.299406
18.331667	0.1	27.298810
18.333333	0.1	27.304234
18.335000	0.1	27.312936
18.336667	0.1	27.322532
18.338333	0.1	27.332129
18.340000	0.1	27.340891
18.341667	0.1	27.347030
18.343333	0.1	27.348878
18.345000	0.1	27.346493
18.346667	0.1	27.341427
18.348333	0.1	27.336897
18.350000	0.1	27.336003
18.351667	0.1	27.340116
18.353333	0.1	27.348222
18.355000	0.1	27.357818
18.356667	0.1	27.366401
18.358333	0.1	27.372243
18.360000	0.1	27.375759
18.361667	0.1	27.378501
18.363333	0.1	27.381183
18.365000	0.1	27.382793
18.366667	0.1	27.382375
18.368333	0.1	27.379157
18.370000	0.1	27.373137
18.371667	0.1	27.365805
18.373333	0.1	27.359666
18.375000	0.1	27.356924
18.376667	0.1	27.357640
18.378333	0.1	27.360560
18.380000	0.1	27.363838
18.381667	0.1	27.365388
18.383333	0.1	27.364017
18.385000	0.1	27.359845
18.386667	0.1	27.354302
18.388333	0.1	27.348222
18.390000	0.1	27.341487
18.391667	0.1	27.333738
18.393333	0.1	27.324619
18.395000	0.1	27.315439
18.396667	0.1	27.308585
18.398333	0.1	27.305009
18.400000	0.1	27.302565
18.401667	0.1	27.297558
18.403333	0.1	27.287664
18.405000	0.1	27.273120
18.406667	0.1	27.255716
18.408333	0.1	27.237596
18.410000	0.1	27.220668
18.411667	0.1	27.205528
18.413333	0.1	27.191104
18.415000	0.1	27.177037
18.416667	0.1	27.164103
18.418333	0.1	27.152123
18.420000	0.1	27.138771
18.421667	0.1	27.121367
18.423333	0.1	27.099492
18.425000	0.1	27.075412
18.426667	0.1	27.052464
18.428333	0.1	27.033033
18.430000	0.1	27.017178
18.431667	0.1	27.003588
18.433333	0.1	26.990475
18.435000	0.1	26.975753
18.436667	0.1	26.957394
18.438333	0.1	26.934268
18.440000	0.1	26.906552
18.441667	0.1	26.876272
18.443333	0.1	26.846649
18.445000	0.1	26.820006
18.446667	0.1	26.796104
18.448333	0.1	26.773752
18.450000	0.1	26.752712
18.451667	0.1	26.733281
18.453333	0.1	26.714803
18.455000	0.1	26.695491
18.456667	0.1	26.673557
18.458333	0.1	26.648285
18.460000	0.1	26.620032
18.461667	0.1	26.590885
18.463333	0.1	26.562871
18.465000	0.1	26.536049
18.466667	0.1	26.509108
18.468333	0.1	26.481809
18.470000	0.1	26.454629
18.471667	0.1	26.426675
18.473333	0.1	26.396693
18.475000	0.1	26.364805
18.476667	0.1	26.332559
18.478333	0.1	26.301445
18.480000	0.1	26.271404
18.481667	0.1	26.241304
18.483333	0.1	26.210369
18.485000	0.1	26.178421
18.486667	0.1	26.145639
18.488333	0.1	26.112677
18.490000	0.1	26.079835
18.491667	0.1	26.046337
18.493333	0.1	26.011290
18.495000	0.1	25.975050
18.496667	0.1	25.938334
18.498333	0.1	25.900842
18.500000	0.1	25.861205
18.501667	0.1	25.819542
18.503333	0.1	25.778176
18.505000	0.1	25.739850
18.506667	0.1	25.706054
18.508333	0.1	25.677504
18.510000	0.1	25.652589
18.511667	0.1	25.627138
18.513333	0.1	25.596620
18.515000	0.1	25.558890
18.516667	0.1	25.515141
18.518333	0.1	25.469603
18.520000	0.1	25.426628
18.521667	0.1	25.388183
18.523333	0.1	25.352897
18.525000	0.1	25.318147
18.526667	0.1	25.282563
18.528333	0.1	25.246860
18.530000	0.1	25.211813
18.531667	0.1	25.177361
18.533333	0.1	25.141718
18.535000	0.1	25.103153
18.536667	0.1	25.061609
18.538333	0.1	25.019766
18.540000	0.1	24.981321
18.541667	0.1	24.948420
18.543333	0.1	24.920048
18.545000	0.1	24.893881
18.546667	0.1	24.867715
18.548333	0.1	24.839462
18.550000	0.1	24.808468
18.551667	0.1	24.775864
18.553333	0.1	24.742843
18.555000	0.1	24.710120
18.556667	0.1	24.678172
18.558333	0.1	24.647118
18.560000	0.1	24.616660
18.561667	0.1	24.585964
18.563333	0.1	24.554373
18.565000	0.1	24.520935
18.566667	0.1	24.484636
18.568333	0.1	24.445595
18.570000	0.1	24.405302
18.571667	0.1	24.365129
18.573333	0.1	24.326207
18.575000	0.1	24.289431
18.576667	0.1	24.256231
18.578333	0.1	24.227263
18.580000	0.1	24.201037
18.581667	0.1	24.174513
18.583333	0.1	24.145366
18.585000	0.1	24.112941
18.586667	0.1	24.077477
18.588333	0.1	24.039449
18.590000	0.1	24.000587
18.591667	0.1	23.963751
18.593333	0.1	23.931505
18.595000	0.1	23.904742
18.596667	0.1	23.882212
18.598333	0.1	23.862304
18.600000	0.1	23.843767
18.601667	0.1	23.823918
18.603333	0.1	23.799659
18.605000	0.1	23.770036
18.606667	0.1	23.737134
18.608333	0.1	23.703934
18.610000	0.1	23.672105
18.611667	0.1	23.641230
18.613333	0.1	23.610176
18.615000	0.1	23.577751
18.616667	0.1	23.543717
18.618333	0.1	23.508908
18.620000	0.1	23.475291
18.621667	0.1	23.444833
18.623333	0.1	23.417832
18.625000	0.1	23.392321
18.626667	0.1	23.365678
18.628333	0.1	23.337008
18.630000	0.1	23.307444
18.631667	0.1	23.279549
18.633333	0.1	23.256005
18.635000	0.1	23.237230
18.636667	0.1	23.221673
18.638333	0.1	23.207964
18.640000	0.1	23.196162
18.641667	0.1	23.186089
18.643333	0.1	23.175956
18.645000	0.1	23.163439
18.646667	0.1	23.148538
18.648333	0.1	23.133339
18.650000	0.1	23.120643
18.651667	0.1	23.112239
18.653333	0.1	23.108126
18.655000	0.1	23.107292
18.656667	0.1	23.108424
18.658333	0.1	23.110928
18.660000	0.1	23.114623
18.661667	0.1	23.119332
18.663333	0.1	23.125113
18.665000	0.1	23.132445
18.666667	0.1	23.141624
18.668333	0.1	23.152889
18.670000	0.1	23.166956
18.671667	0.1	23.184837
18.673333	0.1	23.207308
18.675000	0.1	23.234607
18.676667	0.1	23.267390
18.678333	0.1	23.305894
18.680000	0.1	23.349287
18.681667	0.1	23.395361
18.683333	0.1	23.442985
18.685000	0.1	23.492457
18.686667	0.1	23.544611
18.688333	0.1	23.599686
18.690000	0.1	23.657025
18.691667	0.1	23.715736
18.693333	0.1	23.775817
18.695000	0.1	23.838998
18.696667	0.1	23.908199
18.698333	0.1	23.985805
18.700000	0.1	24.072470
18.701667	0.1	24.167599
18.703333	0.1	24.270774
18.705000	0.1	24.381162
18.706667	0.1	24.497808
18.708333	0.1	24.620356
18.710000	0.1	24.747850
18.711667	0.1	24.878921
18.713333	0.1	25.013389
18.715000	0.1	25.152208
18.716667	0.1	25.296451
18.718333	0.1	25.446774
18.720000	0.1	25.603236
18.721667	0.1	25.765182
18.723333	0.1	25.932969
18.725000	0.1	26.107730
18.726667	0.1	26.290418
18.728333	0.1	26.480617
18.730000	0.1	26.676954
18.731667	0.1	26.878180
18.733333	0.1	27.084650
18.735000	0.1	27.299167
18.736667	0.1	27.524473
18.738333	0.1	27.761401
18.740000	0.1	28.009536
18.741667	0.1	28.267206
18.743333	0.1	28.531672
18.745000	0.1	28.800430
18.746667	0.1	29.073121
18.748333	0.1	29.352071
18.750000	0.1	29.640438
18.751667	0.1	29.941203
18.753333	0.1	30.255796
18.755000	0.1	30.584039
18.756667	0.1	30.924739
18.758333	0.1	31.277062
18.760000	0.1	31.640889
18.761667	0.1	32.016160
18.763333	0.1	32.402160
18.765000	0.1	32.797875
18.766667	0.1	33.203067
18.768333	0.1	33.619048
18.770000	0.1	34.049275
18.771667	0.1	34.497859
18.773333	0.1	34.968021
18.775000	0.1	35.460295
18.776667	0.1	35.972955
18.778333	0.1	36.504330
18.780000	0.1	37.054004
18.781667	0.1	37.622454
18.783333	0.1	38.209321
18.785000	0.1	38.813832
18.786667	0.1	39.435687
18.788333	0.1	40.075603
18.790000	0.1	40.734770
18.791667	0.1	41.414979
18.793333	0.1	42.117956
18.795000	0.1	42.843881
18.796667	0.1	43.590727
18.798333	0.1	44.354739
18.800000	0.1	45.132521
18.801667	0.1	45.921865
18.803333	0.1	46.721402
18.805000	0.1	47.530714
18.806667	0.1	48.350754
18.808333	0.1	49.182418
18.810000	0.1	50.024334
18.811667	0.1	50.871733
18.813333	0.1	51.718715
18.815000	0.1	52.560988
18.816667	0.1	53.396884
18.818333	0.1	54.225388
18.820000	0.1	55.043999
18.821667	0.1	55.848006
18.823333	0.1	56.631866
18.825000	0.1	57.390872
18.826667	0.1	58.122221
18.828333	0.1	58.825556
18.830000	0.1	59.500817
18.831667	0.1	60.145322
18.833333	0.1	60.753349
18.835000	0.1	61.318401
18.836667	0.1	61.836068
18.838333	0.1	62.304441
18.840000	0.1	62.723283
18.841667	0.1	63.092474
18.843333	0.1	63.410226
18.845000	0.1	63.673798
18.846667	0.1	63.880567
18.848333	0.1	64.028505
18.850000	0.1	64.116661
18.851667	0.1	64.146225
18.853333	0.1	64.119104
18.855000	0.1	64.036016
18.856667	0.1	63.895885
18.858333	0.1	63.698236
18.860000	0.1	63.444082
18.861667	0.1	63.134912
18.863333	0.1	62.771980
18.865000	0.1	62.356774
18.866667	0.1	61.891321
18.868333	0.1	61.378483
18.870000	0.1	60.821239
18.871667	0.1	60.221676
18.873333	0.1	59.581522
18.875000	0.1	58.902923
18.876667	0.1	58.189574
18.878333	0.1	57.445291
18.880000	0.1	56.672219
18.881667	0.1	55.871848
18.883333	0.1	55.046860
18.885000	0.1	54.201129
18.886667	0.1	53.339246
18.888333	0.1	52.464965
18.890000	0.1	51.580790
18.891667	0.1	50.687853
18.893333	0.1	49.787703
18.895000	0.1	48.882547
18.896667	0.1	47.973993
18.898333	0.1	47.062936
18.900000	0.1	46.151343
18.901667	0.1	45.243028
18.903333	0.1	44.342044
18.905000	0.1	43.451610
18.906667	0.1	42.573872
18.908333	0.1	41.709664
18.910000	0.1	40.859046
18.911667	0.1	40.021780
18.913333	0.1	39.198401
18.915000	0.1	38.390758
18.916667	0.1	37.601414
18.918333	0.1	36.832692
18.920000	0.1	36.085191
18.921667	0.1	35.358312
18.923333	0.1	34.651043
18.925000	0.1	33.962788
18.926667	0.1	33.293011
18.928333	0.1	32.640936
18.930000	0.1	32.006087
18.931667	0.1	31.390371
18.933333	0.1	30.796351
18.935000	0.1	30.225160
18.936667	0.1	29.676678
18.938333	0.1	29.150070
18.940000	0.1	28.644087
18.941667	0.1	28.157117
18.943333	0.1	27.687194
18.945000	0.1	27.232768
18.946667	0.1	26.794793
18.948333	0.1	26.376368
18.950000	0.1	25.979580
18.951667	0.1	25.603356
18.953333	0.1	25.245489
18.955000	0.1	24.903478
18.956667	0.1	24.574997
18.958333	0.1	24.257959
18.960000	0.1	23.951770
18.961667	0.1	23.657323
18.963333	0.1	23.375751
18.965000	0.1	23.107768
18.966667	0.1	22.852661
18.968333	0.1	22.608937
18.970000	0.1	22.375406
18.971667	0.1	22.151054
18.973333	0.1	21.934391
18.975000	0.1	21.724166
18.976667	0.1	21.519960
18.978333	0.1	21.322252
18.980000	0.1	21.132113
18.981667	0.1	20.950617
18.983333	0.1	20.777584
18.985000	0.1	20.612241
18.986667	0.1	20.454527
18.988333	0.1	20.304383
18.990000	0.1	20.160676
18.991667	0.1	20.021499
18.993333	0.1	19.885303
18.995000	0.1	19.752444
18.996667	0.1	19.624056
18.998333	0.1	19.500376
19.000000	0.1	19.380690
19.001667	0.1	19.263805
19.003333	0.1	19.149066
19.005000	0.1	19.037307
19.006667	0.1	18.929900
19.008333	0.1	18.827916
19.010000	0.1	18.731476
19.011667	0.1	18.639804
19.013333	0.1	18.552483
19.015000	0.1	18.469514
19.016667	0.1	18.390716
19.018333	0.1	18.315138
19.020000	0.1	18.241109
19.021667	0.1	18.166543
19.023333	0.1	18.090130
19.025000	0.1	18.012763
19.026667	0.1	17.937065
19.028333	0.1	17.864348
19.030000	0.1	17.793895
19.031667	0.1	17.724992
19.033333	0.1	17.658115
19.035000	0.1	17.594815
19.036667	0.1	17.535509
19.038333	0.1	17.479063
19.040000	0.1	17.424346
19.041667	0.1	17.371119
19.043333	0.1	17.318905
19.045000	0.1	17.266871
19.046667	0.1	17.214538
19.048333	0.1	17.162205
19.050000	0.1	17.111064
19.051667	0.1	17.061652
19.053333	0.1	17.014624
19.055000	0.1	16.970337
19.056667	0.1	16.928495
19.058333	0.1	16.887308
19.060000	0.1	16.844989
19.061667	0.1	16.801477
19.063333	0.1	16.758085
19.065000	0.1	16.716124
19.066667	0.1	16.676546
19.068333	0.1	16.639353
19.070000	0.1	16.603948
19.071667	0.1	16.569258
19.073333	0.1	16.534806
19.075000	0.1	16.500414
19.076667	0.1	16.465665
19.078333	0.1	16.429187
19.080000	0.1	16.390027
19.081667	0.1	16.348899
19.083333	0.1	16.307534
19.085000	0.1	16.268075
19.086667	0.1	16.231538
19.088333	0.1	16.197742
19.090000	0.1	16.166092
19.091667	0.1	16.135515
19.093333	0.1	16.104878
19.095000	0.1	16.073347
19.096667	0.1	16.040743
19.098333	0.1	16.007126
19.100000	0.1	15.972794
19.101667	0.1	15.938343
19.103333	0.1	15.904249
19.105000	0.1	15.870453
19.106667	0.1	15.835763
19.108333	0.1	15.799047
19.110000	0.1	15.760840
19.111667	0.1	15.723110
19.113333	0.1	15.688301
19.115000	0.1	15.658737
19.116667	0.1	15.634478
19.118333	0.1	15.613259
19.120000	0.1	15.591980
19.121667	0.1	15.568794
19.123333	0.1	15.543343
19.125000	0.1	15.515805
19.126667	0.1	15.486599
19.128333	0.1	15.456856
19.130000	0.1	15.428365
19.131667	0.1	15.402616
19.133333	0.1	15.380205
19.135000	0.1	15.361012
19.136667	0.1	15.343965
19.138333	0.1	15.327335
19.140000	0.1	15.309454
19.141667	0.1	15.290440
19.143333	0.1	15.271188
19.145000	0.1	15.251578
19.146667	0.1	15.230120
19.148333	0.1	15.206040
19.150000	0.1	15.180767
19.151667	0.1	15.158058
19.153333	0.1	15.141905
19.155000	0.1	15.133322
19.156667	0.1	15.129329
19.158333	0.1	15.125812
19.160000	0.1	15.119255
19.161667	0.1	15.107692
19.163333	0.1	15.090884
19.165000	0.1	15.070558
19.166667	0.1	15.049518
19.168333	0.1	15.031041
19.170000	0.1	15.016855
19.171667	0.1	15.005768
19.173333	0.1	14.995278
19.175000	0.1	14.983655
19.176667	0.1	14.970423
19.178333	0.1	14.955700
19.180000	0.1	14.939905
19.181667	0.1	14.923275
19.183333	0.1	14.906825
19.185000	0.1	14.891685
19.186667	0.1	14.877857
19.188333	0.1	14.863730
19.190000	0.1	14.847637
19.191667	0.1	14.829279
19.193333	0.1	14.809609
19.195000	0.1	14.789642
19.196667	0.1	14.769793
19.198333	0.1	14.750899
19.200000	0.1	14.733017
19.201667	0.1	14.715136
19.203333	0.1	14.696361
19.205000	0.1	14.676393
19.206667	0.1	14.655472
19.208333	0.1	14.633120
19.210000	0.1	14.608205
19.211667	0.1	14.580608
19.213333	0.1	14.551521
19.215000	0.1	14.522673
19.216667	0.1	14.495374
19.218333	0.1	14.470697
19.220000	0.1	14.448882
19.221667	0.1	14.429034
19.223333	0.1	14.409007
19.225000	0.1	14.387191
19.226667	0.1	14.362515
19.228333	0.1	14.334680
19.230000	0.1	14.303745
19.231667	0.1	14.270962
19.233333	0.1	14.238239
19.235000	0.1	14.206172
19.236667	0.1	14.174283
19.238333	0.1	14.141918
19.240000	0.1	14.109374
19.241667	0.1	14.077128
19.243333	0.1	14.045478
19.245000	0.1	14.013828
19.246667	0.1	13.981105
19.248333	0.1	13.946772
19.250000	0.1	13.911010
19.251667	0.1	13.874532
19.253333	0.1	13.837160
19.255000	0.1	13.797940
19.256667	0.1	13.756574
19.258333	0.1	13.714612
19.260000	0.1	13.674022
19.261667	0.1	13.636411
19.263333	0.1	13.601960
19.265000	0.1	13.569773
19.266667	0.1	13.538779
19.268333	0.1	13.508797
19.270000	0.1	13.480008
19.271667	0.1	13.451637
19.273333	0.1	13.422192
19.275000	0.1	13.390840
19.276667	0.1	13.357938
19.278333	0.1	13.324023
19.280000	0.1	13.289154
19.281667	0.1	13.253094
19.283333	0.1	13.215781
19.285000	0.1	13.177634
19.286667	0.1	13.139427
19.288333	0.1	13.102234
19.290000	0.1	13.067544
19.291667	0.1	13.036788
19.293333	0.1	13.011039
19.295000	0.1	12.989999
19.296667	0.1	12.971342
19.298333	0.1	12.951911
19.300000	0.1	12.928725
19.301667	0.1	12.900711
19.303333	0.1	12.869478
19.305000	0.1	12.837828
19.306667	0.1	12.807847
19.308333	0.1	12.780906
19.310000	0.1	12.757242
19.311667	0.1	12.736381
19.313333	0.1	12.717367
19.315000	0.1	12.699188
19.316667	0.1	12.680829
19.318333	0.1	12.660385
19.320000	0.1	12.636424
19.321667	0.1	12.610198
19.323333	0.1	12.585164
19.325000	0.1	12.563408
19.326667	0.1	12.544215
19.328333	0.1	12.526215
19.330000	0.1	12.509287
19.331667	0.1	12.494088
19.333333	0.1	12.479604
19.335000	0.1	12.463809
19.336667	0.1	12.446106
19.338333	0.1	12.428165
19.340000	0.1	12.410761
19.341667	0.1	12.393058
19.343333	0.1	12.374938
19.345000	0.1	12.358547
19.346667	0.1	12.345494
19.348333	0.1	12.334646
19.350000	0.1	12.323738
19.351667	0.1	12.311638
19.353333	0.1	12.297214
19.355000	0.1	12.279273
19.356667	0.1	12.257398
19.358333	0.1	12.232364
19.360000	0.1	12.206019
19.361667	0.1	12.181223
19.363333	0.1	12.161077
19.365000	0.1	12.147070
19.366667	0.1	12.137771
19.368333	0.1	12.130500
19.370000	0.1	12.123407
19.371667	0.1	12.115598
19.373333	0.1	12.106419
19.375000	0.1	12.095035
19.376667	0.1	12.080968
19.378333	0.1	12.064517
19.380000	0.1	12.047172
19.381667	0.1	12.030423
19.383333	0.1	12.014628
19.385000	0.1	11.998475
19.386667	0.1	11.980296
19.388333	0.1	11.959613
19.390000	0.1	11.937917
19.391667	0.1	11.917949
19.393333	0.1	11.902035
19.395000	0.1	11.891902
19.396667	0.1	11.886478
19.398333	0.1	11.882485
19.400000	0.1	11.875988
19.401667	0.1	11.864901
19.403333	0.1	11.849941
19.405000	0.1	11.833549
19.406667	0.1	11.817635
19.408333	0.1	11.801899
19.410000	0.1	11.785806
19.411667	0.1	11.769713
19.413333	0.1	11.753917
19.415000	0.1	11.738539
19.416667	0.1	11.723579
19.418333	0.1	11.709572
19.420000	0.1	11.697174
19.421667	0.1	11.686564
19.423333	0.1	11.676729
19.425000	0.1	11.665881
19.426667	0.1	11.652828
19.428333	0.1	11.638165
19.430000	0.1	11.622787
19.431667	0.1	11.606932
19.433333	0.1	11.591197
19.435000	0.1	11.577368
19.436667	0.1	11.567057
19.438333	0.1	11.560322
19.440000	0.1	11.555911
19.441667	0.1	11.552036
19.443333	0.1	11.547268
19.445000	0.1	11.541844
19.446667	0.1	11.536539
19.448333	0.1	11.530221
19.450000	0.1	11.521340
19.451667	0.1	11.510432
19.453333	0.1	11.499406
19.455000	0.1	11.490584
19.456667	0.1	11.485875
19.458333	0.1	11.486173
19.460000	0.1	11.490286
19.461667	0.1	11.495710
19.463333	0.1	11.500180
19.465000	0.1	11.502982
19.466667	0.1	11.504532
19.468333	0.1	11.505068
19.470000	0.1	11.504234
19.471667	0.1	11.502565
19.473333	0.1	11.501253
19.475000	0.1	11.501432
19.476667	0.1	11.503041
19.478333	0.1	11.504889
19.480000	0.1	11.505664
19.481667	0.1	11.505843
19.483333	0.1	11.506975
19.485000	0.1	11.509181
19.486667	0.1	11.510790
19.488333	0.1	11.509479
19.490000	0.1	11.504591
19.491667	0.1	11.497260
19.493333	0.1	11.489034
19.495000	0.1	11.480451
19.496667	0.1	11.471332
19.498333	0.1	11.461616
19.500000	0.1	11.451185
19.501667	0.1	11.439741
19.503333	0.1	11.426688
19.505000	0.1	11.412085
19.506667	0.1	11.396707
19.508333	0.1	11.381210
19.510000	0.1	11.365176
19.511667	0.1	11.347056
19.513333	0.1	11.325062
19.515000	0.1	11.298240
19.516667	0.1	11.267782
19.518333	0.1	11.234821
19.520000	0.1	11.199356
19.521667	0.1	11.162222
19.523333	0.1	11.125863
19.525000	0.1	11.092544
19.526667	0.1	11.063040
19.528333	0.1	11.036874
19.530000	0.1	11.011959
19.531667	0.1	10.985971
19.533333	0.1	10.956944
19.535000	0.1	10.923923
19.536667	0.1	10.886610
19.538333	0.1	10.845900
19.540000	0.1	10.803641
19.541667	0.1	10.760725
19.543333	0.1	10.716260
19.545000	0.1	10.670126
19.546667	0.1	10.624946
19.548333	0.1	10.584772
19.550000	0.1	10.551692
19.551667	0.1	10.525227
19.553333	0.1	10.503174
19.555000	0.1	10.482789
19.556667	0.1	10.461808
19.558333	0.1	10.438264
19.560000	0.1	10.410727
19.561667	0.1	10.379196
19.563333	0.1	10.345877
19.565000	0.1	10.314823
19.566667	0.1	10.289670
19.568333	0.1	10.271669
19.570000	0.1	10.259629
19.571667	0.1	10.250331
19.573333	0.1	10.239959
19.575000	0.1	10.226370
19.576667	0.1	10.209978
19.578333	0.1	10.192276
19.580000	0.1	10.174275
19.581667	0.1	10.156870
19.583333	0.1	10.140837
19.585000	0.1	10.126949
19.586667	0.1	10.115505
19.588333	0.1	10.106087
19.590000	0.1	10.098458
19.591667	0.1	10.093511
19.593333	0.1	10.091365
19.595000	0.1	10.090113
19.596667	0.1	10.087312
19.598333	0.1	10.082245
19.600000	0.1	10.076225
19.601667	0.1	10.070384
19.603333	0.1	10.064424
19.605000	0.1	10.057808
19.606667	0.1	10.051191
19.608333	0.1	10.045708
19.610000	0.1	10.042012
19.611667	0.1	10.039986
19.613333	0.1	10.039092
19.615000	0.1	10.037542
19.616667	0.1	10.032952
19.618333	0.1	10.024250
19.620000	0.1	10.012210
19.621667	0.1	9.998680
19.623333	0.1	9.986342
19.625000	0.1	9.977222
19.626667	0.1	9.971202
19.628333	0.1	9.966434
19.630000	0.1	9.960771
19.631667	0.1	9.952427
19.633333	0.1	9.940029
19.635000	0.1	9.922922
19.636667	0.1	9.902239
19.638333	0.1	9.880365
19.640000	0.1	9.859205
19.641667	0.1	9.839416
19.643333	0.1	9.820223
19.645000	0.1	9.800792
19.646667	0.1	9.781540
19.648333	0.1	9.764255
19.650000	0.1	9.749532
19.651667	0.1	9.735287
19.653333	0.1	9.718240
19.655000	0.1	9.696901
19.656667	0.1	9.671867
19.658333	0.1	9.644330
19.660000	0.1	9.615958
19.661667	0.1	9.588302
19.663333	0.1	9.562791
19.665000	0.1	9.540380
19.666667	0.1	9.521485
19.668333	0.1	9.505809
19.670000	0.1	9.491861
19.671667	0.1	9.477556
19.673333	0.1	9.461046
19.675000	0.1	9.441078
19.676667	0.1	9.418130
19.678333	0.1	9.393454
19.680000	0.1	9.368599
19.681667	0.1	9.344280
19.683333	0.1	9.319962
19.685000	0.1	9.294332
19.686667	0.1	9.266854
19.688333	0.1	9.238482
19.690000	0.1	9.212375
19.691667	0.1	9.191096
19.693333	0.1	9.175003
19.695000	0.1	9.162129
19.696667	0.1	9.149969
19.698333	0.1	9.136499
19.700000	0.1	9.119571
19.701667	0.1	9.098411
19.703333	0.1	9.074927
19.705000	0.1	9.052098
19.706667	0.1	9.031714
19.708333	0.1	9.014726
19.710000	0.1	9.001494
19.711667	0.1	8.990586
19.713333	0.1	8.979321
19.715000	0.1	8.965493
19.716667	0.1	8.948684
19.718333	0.1	8.930862
19.720000	0.1	8.914650
19.721667	0.1	8.900524
19.723333	0.1	8.887232
19.725000	0.1	8.874178
19.726667	0.1	8.861661
19.728333	0.1	8.849443
19.730000	0.1	8.836926
19.731667	0.1	8.824170
19.733333	0.1	8.812309
19.735000	0.1	8.802712
19.736667	0.1	8.795202
19.738333	0.1	8.788348
19.740000	0.1	8.780063
19.741667	0.1	8.769453
19.743333	0.1	8.757711
19.745000	0.1	8.746565
19.746667	0.1	8.736909
19.748333	0.1	8.728982
19.750000	0.1	8.722604
19.751667	0.1	8.717001
19.753333	0.1	8.710623
19.755000	0.1	8.701742
19.756667	0.1	8.689166
19.758333	0.1	8.673490
19.760000	0.1	8.657158
19.761667	0.1	8.642793
19.763333	0.1	8.631707
19.765000	0.1	8.624137
19.766667	0.1	8.619845
19.768333	0.1	8.617402
19.770000	0.1	8.615256
19.771667	0.1	8.612752
19.773333	0.1	8.610487
19.775000	0.1	8.609474
19.776667	0.1	8.610547
19.778333	0.1	8.613766
19.780000	0.1	8.617342
19.781667	0.1	8.618653
19.783333	0.1	8.616388
19.785000	0.1	8.611620
19.786667	0.1	8.605779
19.788333	0.1	8.599639
19.790000	0.1	8.594096
19.791667	0.1	8.590103
19.793333	0.1	8.587599
19.795000	0.1	8.585811
19.796667	0.1	8.583963
19.798333	0.1	8.580864
19.800000	0.1	8.576036
19.801667	0.1	8.569658
19.803333	0.1	8.561969
19.805000	0.1	8.552790
19.806667	0.1	8.542419
19.808333	0.1	8.531511
19.810000	0.1	8.520902
19.811667	0.1	8.510709
19.813333	0.1	8.501411
19.815000	0.1	8.493305
19.816667	0.1	8.485377
19.818333	0.1	8.475125
19.820000	0.1	8.460820
19.821667	0.1	8.442402
19.823333	0.1	8.421302
19.825000	0.1	8.399606
19.826667	0.1	8.378625
19.828333	0.1	8.358837
19.830000	0.1	8.340180
19.831667	0.1	8.323253
19.833333	0.1	8.308888
19.835000	0.1	8.297146
19.836667	0.1	8.286298
19.838333	0.1	8.273542
19.840000	0.1	8.256257
19.841667	0.1	8.233130
19.843333	0.1	8.205176
19.845000	0.1	8.175970
19.846667	0.1	8.148909
19.848333	0.1	8.125365
19.850000	0.1	8.103967
19.851667	0.1	8.083165
19.853333	0.1	8.062542
19.855000	0.1	8.042157
19.856667	0.1	8.021176
19.858333	0.1	7.998646
19.860000	0.1	7.975400
19.861667	0.1	7.953108
19.863333	0.1	7.932961
19.865000	0.1	7.915199
19.866667	0.1	7.899523
19.868333	0.1	7.885099
19.870000	0.1	7.870913
19.871667	0.1	7.855773
19.873333	0.1	7.839025
19.875000	0.1	7.820726
19.876667	0.1	7.801652
19.878333	0.1	7.782817
19.880000	0.1	7.765055
19.881667	0.1	7.749439
19.883333	0.1	7.737637
19.885000	0.1	7.730127
19.886667	0.1	7.724047
19.888333	0.1	7.714749
19.890000	0.1	7.700623
19.891667	0.1	7.684052
19.893333	0.1	7.668078
19.895000	0.1	7.654012
19.896667	0.1	7.641733
19.898333	0.1	7.630706
19.900000	0.1	7.619918
19.901667	0.1	7.607997
19.903333	0.1	7.595718
19.905000	0.1	7.586062
19.906667	0.1	7.581294
19.908333	0.1	7.580460
19.910000	0.1	7.579804
19.911667	0.1	7.575989
19.913333	0.1	7.568419
19.915000	0.1	7.558048
19.916667	0.1	7.546187
19.918333	0.1	7.534087
19.920000	0.1	7.522762
19.921667	0.1	7.513047
19.923333	0.1	7.505775
19.925000	0.1	7.501424
19.926667	0.1	7.499814
19.928333	0.1	7.500232
19.930000	0.1	7.500530
19.931667	0.1	7.497550
19.933333	0.1	7.489622
19.935000	0.1	7.478118
19.936667	0.1	7.465840
19.938333	0.1	7.455171
19.940000	0.1	7.447362
19.941667	0.1	7.442832
19.943333	0.1	7.440865
19.945000	0.1	7.439673
19.946667	0.1	7.437051
19.948333	0.1	7.432342
19.950000	0.1	7.426799
19.951667	0.1	7.421315
19.953333	0.1	7.415235
19.955000	0.1	7.408143
19.956667	0.1	7.400692
19.958333	0.1	7.393837
19.960000	0.1	7.388652
19.961667	0.1	7.385672
19.963333	0.1	7.384301
19.965000	0.1	7.383347
19.966667	0.1	7.381976
19.968333	0.1	7.379652
19.970000	0.1	7.376254
19.971667	0.1	7.372380
19.973333	0.1	7.368863
19.975000	0.1	7.366419
19.976667	0.1	7.365466
19.978333	0.1	7.365525
19.980000	0.1	7.364214
19.981667	0.1	7.359744
19.983333	0.1	7.353425
19.985000	0.1	7.347167
19.986667	0.1	7.341087
19.988333	0.1	7.334114
19.990000	0.1	7.325530
19.991667	0.1	7.315696
19.993333	0.1	7.305563
19.995000	0.1	7.296622
19.996667	0.1	7.289887
19.998333	0.1	7.285357
20.000000	0.1	7.282079
20.001667	0.1	7.278681
20.003333	0.1	7.273317
20.005000	0.1	7.264078
20.006667	0.1	7.250429
20.008333	0.1	7.233024
20.010000	0.1	7.212282
20.011667	0.1	7.189095
20.013333	0.1	7.166446
20.015000	0.1	7.147789
20.016667	0.1	7.134080
20.018333	0.1	7.123709
20.020000	0.1	7.113874
20.021667	0.1	7.101238
20.023333	0.1	7.082880
20.025000	0.1	7.058382
20.026667	0.1	7.031262
20.028333	0.1	7.006407
20.030000	0.1	6.986320
20.031667	0.1	6.969452
20.033333	0.1	6.952346
20.035000	0.1	6.932617
20.036667	0.1	6.911457
20.038333	0.1	6.891370
20.040000	0.1	6.873548
20.041667	0.1	6.857396
20.043333	0.1	6.841779
20.045000	0.1	6.825805
20.046667	0.1	6.809235
20.048333	0.1	6.792427
20.050000	0.1	6.776154
20.051667	0.1	6.761372
20.053333	0.1	6.747544
20.055000	0.1	6.732762
20.056667	0.1	6.716252
20.058333	0.1	6.699503
20.060000	0.1	6.684244
20.061667	0.1	6.671131
20.063333	0.1	6.659449
20.065000	0.1	6.647408
20.066667	0.1	6.633044
20.068333	0.1	6.615580
20.070000	0.1	6.597460
20.071667	0.1	6.582201
20.073333	0.1	6.572128
20.075000	0.1	6.567359
20.076667	0.1	6.565988
20.078333	0.1	6.565571
20.080000	0.1	6.565154
20.081667	0.1	6.564796
20.083333	0.1	6.564379
20.085000	0.1	6.563306
20.086667	0.1	6.560684
20.088333	0.1	6.556094
20.090000	0.1	6.549955
20.091667	0.1	6.543994
20.093333	0.1	6.540299
20.095000	0.1	6.540418
20.096667	0.1	6.545067
20.098333	0.1	6.553233
20.100000	0.1	6.563425
20.101667	0.1	6.574035
20.103333	0.1	6.583751
20.105000	0.1	6.592334
20.106667	0.1	6.600500
20.108333	0.1	6.608308
20.110000	0.1	6.615699
20.111667	0.1	6.623388
20.113333	0.1	6.632984
20.115000	0.1	6.645501
20.116667	0.1	6.660998
20.118333	0.1	6.678641
20.120000	0.1	6.697297
20.121667	0.1	6.715596
20.123333	0.1	6.732583
20.125000	0.1	6.748498
20.126667	0.1	6.764532
20.128333	0.1	6.782055
20.130000	0.1	6.802142
20.131667	0.1	6.825507
20.133333	0.1	6.851852
20.135000	0.1	6.880403
20.136667	0.1	6.910682
20.138333	0.1	6.942153
20.140000	0.1	6.974101
20.141667	0.1	7.006050
20.143333	0.1	7.037878
20.145000	0.1	7.069469
20.146667	0.1	7.100642
20.148333	0.1	7.130683
20.150000	0.1	7.159830
20.151667	0.1	7.190228
20.153333	0.1	7.224739
20.155000	0.1	7.263959
20.156667	0.1	7.306874
20.158333	0.1	7.352412
20.160000	0.1	7.400156
20.161667	0.1	7.450343
20.163333	0.1	7.503331
20.165000	0.1	7.559300
20.166667	0.1	7.617772
20.168333	0.1	7.677317
20.170000	0.1	7.736862
20.171667	0.1	7.797122
20.173333	0.1	7.859350
20.175000	0.1	7.924378
20.176667	0.1	7.992566
20.178333	0.1	8.064509
20.180000	0.1	8.140982
20.181667	0.1	8.222700
20.183333	0.1	8.308352
20.185000	0.1	8.394659
20.186667	0.1	8.479834
20.188333	0.1	8.565486
20.190000	0.1	8.654833
20.191667	0.1	8.749307
20.193333	0.1	8.848548
20.195000	0.1	8.951426
20.196667	0.1	9.056688
20.198333	0.1	9.162725
20.200000	0.1	9.268761
20.201667	0.1	9.376169
20.203333	0.1	9.486855
20.205000	0.1	9.601176
20.206667	0.1	9.717763
20.208333	0.1	9.833634
20.210000	0.1	9.945334
20.211667	0.1	10.051907
20.213333	0.1	10.155559
20.215000	0.1	10.258139
20.216667	0.1	10.358751
20.218333	0.1	10.454417
20.220000	0.1	10.541976
20.221667	0.1	10.620118
20.223333	0.1	10.690094
20.225000	0.1	10.754288
20.226667	0.1	10.814429
20.228333	0.1	10.869265
20.230000	0.1	10.915042
20.231667	0.1	10.948480
20.233333	0.1	10.969043
20.235000	0.1	10.978461
20.236667	0.1	10.979117
20.238333	0.1	10.972322
20.240000	0.1	10.957242
20.241667	0.1	10.931850
20.243333	0.1	10.895253
20.245000	0.1	10.848702
20.246667	0.1	10.793448
20.248333	0.1	10.729075
20.250000	0.1	10.654748
20.251667	0.1	10.571004
20.253333	0.1	10.479034
20.255000	0.1	10.379494
20.256667	0.1	10.273278
20.258333	0.1	10.161698
20.260000	0.1	10.045529
20.261667	0.1	9.924472
20.263333	0.1	9.797156
20.265000	0.1	9.662033
20.266667	0.1	9.519876
20.268333	0.1	9.374559
20.270000	0.1	9.229839
20.271667	0.1	9.086729
20.273333	0.1	8.943797
20.275000	0.1	8.799851
20.276667	0.1	8.655668
20.278333	0.1	8.511961
20.280000	0.1	8.368612
20.281667	0.1	8.225799
20.283333	0.1	8.085132
20.285000	0.1	7.948936
20.286667	0.1	7.818759
20.288333	0.1	7.694722
20.290000	0.1	7.575870
20.291667	0.1	7.461787
20.293333	0.1	7.353127
20.295000	0.1	7.250131
20.296667	0.1	7.151843
20.298333	0.1	7.056833
20.300000	0.1	6.964744
20.301667	0.1	6.876111
20.303333	0.1	6.792069
20.305000	0.1	6.713570
20.306667	0.1	6.640375
20.308333	0.1	6.570459
20.310000	0.1	6.502271
20.311667	0.1	6.436587
20.313333	0.1	6.376624
20.315000	0.1	6.324590
20.316667	0.1	6.279230
20.318333	0.1	6.237209
20.320000	0.1	6.196082
20.321667	0.1	6.156445
20.323333	0.1	6.120146
20.325000	0.1	6.088078
20.326667	0.1	6.059468
20.328333	0.1	6.032646
20.330000	0.1	6.006480
20.331667	0.1	5.980969
20.333333	0.1	5.956471
20.335000	0.1	5.933643
20.336667	0.1	5.913496
20.338333	0.1	5.896807
20.340000	0.1	5.883158
20.341667	0.1	5.872190
20.343333	0.1	5.863548
20.345000	0.1	5.856097
20.346667	0.1	5.849481
20.348333	0.1	5.843759
20.350000	0.1	5.837620
20.351667	0.1	5.829931
20.353333	0.1	5.821646
20.355000	0.1	5.814970
20.356667	0.1	5.810976
20.358333	0.1	5.808592
20.360000	0.1	5.805791
20.361667	0.1	5.801380
20.363333	0.1	5.795241
20.365000	0.1	5.788923
20.366667	0.1	5.785048
20.368333	0.1	5.785346
20.370000	0.1	5.789698
20.371667	0.1	5.796373
20.373333	0.1	5.802811
20.375000	0.1	5.806566
20.376667	0.1	5.806804
20.378333	0.1	5.804956
20.380000	0.1	5.803824
20.381667	0.1	5.806446
20.383333	0.1	5.814135
20.385000	0.1	5.825043
20.386667	0.1	5.835295
20.388333	0.1	5.841732
20.390000	0.1	5.844176
20.391667	0.1	5.845547
20.393333	0.1	5.849600
20.395000	0.1	5.858243
20.396667	0.1	5.870462
20.398333	0.1	5.883694
20.400000	0.1	5.895973
20.401667	0.1	5.906582
20.403333	0.1	5.915463
20.405000	0.1	5.922675
20.406667	0.1	5.928517
20.408333	0.1	5.933524
20.410000	0.1	5.938709
20.411667	0.1	5.944908
20.413333	0.1	5.952061
20.415000	0.1	5.960405
20.416667	0.1	5.970061
20.418333	0.1	5.980552
20.420000	0.1	5.990267
20.421667	0.1	5.998671
20.423333	0.1	6.006182
20.425000	0.1	6.013573
20.426667	0.1	6.020427
20.428333	0.1	6.025076
20.430000	0.1	6.026984
20.431667	0.1	6.027758
20.433333	0.1	6.029785
20.435000	0.1	6.033004
20.436667	0.1	6.035805
20.438333	0.1	6.036342
20.440000	0.1	6.033600
20.441667	0.1	6.027818
20.443333	0.1	6.020129
20.445000	0.1	6.011010
20.446667	0.1	6.000936
20.448333	0.1	5.991280
20.450000	0.1	5.982340
20.451667	0.1	5.972505
20.453333	0.1	5.960405
20.455000	0.1	5.946935
20.456667	0.1	5.934179
20.458333	0.1	5.922318
20.460000	0.1	5.909920
20.461667	0.1	5.895675
20.463333	0.1	5.879164
20.465000	0.1	5.860746
20.466667	0.1	5.841017
20.468333	0.1	5.820334
20.470000	0.1	5.799175
20.471667	0.1	5.778551
20.473333	0.1	5.759001
20.475000	0.1	5.739808
20.476667	0.1	5.719900
20.478333	0.1	5.698502
20.480000	0.1	5.674959
20.481667	0.1	5.649507
20.483333	0.1	5.624473
20.485000	0.1	5.601824
20.486667	0.1	5.580962
20.488333	0.1	5.560637
20.490000	0.1	5.540490
20.491667	0.1	5.521238
20.493333	0.1	5.503416
20.495000	0.1	5.487025
20.496667	0.1	5.472005
20.498333	0.1	5.457223
20.500000	0.1	5.440832
20.501667	0.1	5.421698
20.503333	0.1	5.401254
20.505000	0.1	5.382240
20.506667	0.1	5.366206
20.508333	0.1	5.352855
20.510000	0.1	5.340875
20.511667	0.1	5.328715
20.513333	0.1	5.314589
20.515000	0.1	5.298436
20.516667	0.1	5.282164
20.518333	0.1	5.267918
20.520000	0.1	5.256355
20.521667	0.1	5.246818
20.523333	0.1	5.239010
20.525000	0.1	5.232752
20.526667	0.1	5.226612
20.528333	0.1	5.219460
20.530000	0.1	5.212307
20.531667	0.1	5.206406
20.533333	0.1	5.201936
20.535000	0.1	5.198062
20.536667	0.1	5.193174
20.538333	0.1	5.186022
20.540000	0.1	5.178035
20.541667	0.1	5.172313
20.543333	0.1	5.169750
20.545000	0.1	5.168259
20.546667	0.1	5.165994
20.548333	0.1	5.162657
20.550000	0.1	5.158723
20.551667	0.1	5.155146
20.553333	0.1	5.152107
20.555000	0.1	5.149544
20.556667	0.1	5.147875
20.558333	0.1	5.148292
20.560000	0.1	5.151630
20.561667	0.1	5.158007
20.563333	0.1	5.167365
20.565000	0.1	5.178452
20.566667	0.1	5.189002
20.568333	0.1	5.197347
20.570000	0.1	5.202711
20.571667	0.1	5.204976
20.573333	0.1	5.205274
20.575000	0.1	5.206406
20.576667	0.1	5.210519
20.578333	0.1	5.217195
20.580000	0.1	5.224169
20.581667	0.1	5.229533
20.583333	0.1	5.232156
20.585000	0.1	5.232632
20.586667	0.1	5.232990
20.588333	0.1	5.235195
20.590000	0.1	5.240560
20.591667	0.1	5.249560
20.593333	0.1	5.261481
20.595000	0.1	5.273581
20.596667	0.1	5.282462
20.598333	0.1	5.286575
20.600000	0.1	5.286455
20.601667	0.1	5.284071
20.603333	0.1	5.281926
20.605000	0.1	5.281926
20.606667	0.1	5.284787
20.608333	0.1	5.290389
20.610000	0.1	5.297602
20.611667	0.1	5.304814
20.613333	0.1	5.310178
20.615000	0.1	5.312264
20.616667	0.1	5.310417
20.618333	0.1	5.305052
20.620000	0.1	5.298019
20.621667	0.1	5.291581
20.623333	0.1	5.286932
20.625000	0.1	5.283654
20.626667	0.1	5.280257
20.628333	0.1	5.275905
20.630000	0.1	5.270422
20.631667	0.1	5.264223
20.633333	0.1	5.257130
20.635000	0.1	5.249381
20.636667	0.1	5.242408
20.638333	0.1	5.237520
20.640000	0.1	5.234719
20.641667	0.1	5.233884
20.643333	0.1	5.235493
20.645000	0.1	5.238831
20.646667	0.1	5.240858
20.648333	0.1	5.238772
20.650000	0.1	5.231977
20.651667	0.1	5.222678
20.653333	0.1	5.214393
20.655000	0.1	5.210460
20.656667	0.1	5.212665
20.658333	0.1	5.220473
20.660000	0.1	5.231500
20.661667	0.1	5.241871
20.663333	0.1	5.247414
20.665000	0.1	5.246044
20.666667	0.1	5.239487
20.668333	0.1	5.232275
20.670000	0.1	5.229116
20.671667	0.1	5.232871
20.673333	0.1	5.242586
20.675000	0.1	5.254150
20.676667	0.1	5.264044
20.678333	0.1	5.272508
20.680000	0.1	5.281985
20.681667	0.1	5.293191
20.683333	0.1	5.305171
20.685000	0.1	5.317152
20.686667	0.1	5.328954
20.688333	0.1	5.339980
20.690000	0.1	5.349517
20.691667	0.1	5.357743
20.693333	0.1	5.366266
20.695000	0.1	5.376757
20.696667	0.1	5.388916
20.698333	0.1	5.402029
20.700000	0.1	5.416811
20.701667	0.1	5.434752
20.703333	0.1	5.455494
20.705000	0.1	5.476654
20.706667	0.1	5.495549
20.708333	0.1	5.511880
20.710000	0.1	5.528391
20.711667	0.1	5.548418
20.713333	0.1	5.572856
20.715000	0.1	5.600036
20.716667	0.1	5.627454
20.718333	0.1	5.654157
20.720000	0.1	5.680383
20.721667	0.1	5.706013
20.723333	0.1	5.730629
20.725000	0.1	5.755604
20.726667	0.1	5.783439
20.728333	0.1	5.815447
20.730000	0.1	5.850137
20.731667	0.1	5.885244
20.733333	0.1	5.920112
20.735000	0.1	5.955696
20.736667	0.1	5.992234
20.738333	0.1	6.028474
20.740000	0.1	6.062746
20.741667	0.1	6.095231
20.743333	0.1	6.128013
20.745000	0.1	6.163597
20.746667	0.1	6.202877
20.748333	0.1	6.244362
20.750000	0.1	6.285072
20.751667	0.1	6.322861
20.753333	0.1	6.357372
20.755000	0.1	6.389499
20.756667	0.1	6.420732
20.758333	0.1	6.453216
20.760000	0.1	6.487966
20.761667	0.1	6.524444
20.763333	0.1	6.561280
20.765000	0.1	6.596029
20.766667	0.1	6.625176
20.768333	0.1	6.647051
20.770000	0.1	6.663502
20.771667	0.1	6.677926
20.773333	0.1	6.692470
20.775000	0.1	6.707430
20.776667	0.1	6.721914
20.778333	0.1	6.734670
20.780000	0.1	6.744445
20.781667	0.1	6.751299
20.783333	0.1	6.756783
20.785000	0.1	6.762684
20.786667	0.1	6.770194
20.788333	0.1	6.779313
20.790000	0.1	6.789208
20.791667	0.1	6.798327
20.793333	0.1	6.804943
20.795000	0.1	6.807805
20.796667	0.1	6.806374
20.798333	0.1	6.801308
20.800000	0.1	6.794513
20.801667	0.1	6.788254
20.803333	0.1	6.784380
20.805000	0.1	6.784022
20.806667	0.1	6.787420
20.808333	0.1	6.794095
20.810000	0.1	6.803215
20.811667	0.1	6.813765
20.813333	0.1	6.825924
20.815000	0.1	6.840468
20.816667	0.1	6.857038
20.818333	0.1	6.874025
20.820000	0.1	6.890297
20.821667	0.1	6.906629
20.823333	0.1	6.925703
20.825000	0.1	6.950915
20.826667	0.1	6.983638
20.828333	0.1	7.022202
20.830000	0.1	7.062972
20.831667	0.1	7.102371
20.833333	0.1	7.138312
20.835000	0.1	7.170916
20.836667	0.1	7.202626
20.838333	0.1	7.236600
20.840000	0.1	7.273972
20.841667	0.1	7.314384
20.843333	0.1	7.357181
20.845000	0.1	7.401646
20.846667	0.1	7.446826
20.848333	0.1	7.491291
20.850000	0.1	7.532657
20.851667	0.1	7.569373
20.853333	0.1	7.601977
20.855000	0.1	7.631362
20.856667	0.1	7.657707
20.858333	0.1	7.681489
20.860000	0.1	7.704378
20.861667	0.1	7.727266
20.863333	0.1	7.748783
20.865000	0.1	7.766128
20.866667	0.1	7.777632
20.868333	0.1	7.784188
20.870000	0.1	7.786751
20.871667	0.1	7.784367
20.873333	0.1	7.775903
20.875000	0.1	7.762313
20.876667	0.1	7.745684
20.878333	0.1	7.726312
20.880000	0.1	7.702828
20.881667	0.1	7.673443
20.883333	0.1	7.636369
20.885000	0.1	7.590533
20.886667	0.1	7.536412
20.888333	0.1	7.476211
20.890000	0.1	7.412613
20.891667	0.1	7.348419
20.893333	0.1	7.285476
20.895000	0.1	7.224143
20.896667	0.1	7.163406
20.898333	0.1	7.100583
20.900000	0.1	7.032633
20.901667	0.1	6.958485
20.903333	0.1	6.879092
20.905000	0.1	6.795526
20.906667	0.1	6.709159
20.908333	0.1	6.622613
20.910000	0.1	6.539524
20.911667	0.1	6.461740
20.913333	0.1	6.389261
20.915000	0.1	6.320119
20.916667	0.1	6.252170
20.918333	0.1	6.183923
20.920000	0.1	6.114602
20.921667	0.1	6.043077
20.923333	0.1	5.969167
20.925000	0.1	5.894721
20.926667	0.1	5.824268
20.928333	0.1	5.761862
20.930000	0.1	5.707085
20.931667	0.1	5.655587
20.933333	0.1	5.603791
20.935000	0.1	5.549729
20.936667	0.1	5.492688
20.938333	0.1	5.434394
20.940000	0.1	5.378843
20.941667	0.1	5.329192
20.943333	0.1	5.285204
20.945000	0.1	5.244553
20.946667	0.1	5.205036
20.948333	0.1	5.165994
20.950000	0.1	5.127371
20.951667	0.1	5.088926
20.953333	0.1	5.050719
20.955000	0.1	5.014301
20.956667	0.1	4.981816
20.958333	0.1	4.954577
20.960000	0.1	4.931212
20.961667	0.1	4.908920
20.963333	0.1	4.886210
20.965000	0.1	4.864455
20.966667	0.1	4.845321
20.968333	0.1	4.829288
20.970000	0.1	4.815996
20.971667	0.1	4.804492
20.973333	0.1	4.793167
20.975000	0.1	4.781366
20.976667	0.1	4.769445
20.978333	0.1	4.758179
20.980000	0.1	4.748225
20.981667	0.1	4.740238
20.983333	0.1	4.734934
20.985000	0.1	4.731775
20.986667	0.1	4.729688
20.988333	0.1	4.727364
20.990000	0.1	4.724264
20.991667	0.1	4.720867
20.993333	0.1	4.718423
20.995000	0.1	4.717648
20.996667	0.1	4.717648
20.998333	0.1	4.716933
21.000000	0.1	4.716873
21.001667	0.1	4.720211
21.003333	0.1	4.728318
21.005000	0.1	4.740179
21.006667	0.1	4.753709
21.008333	0.1	4.766882
21.010000	0.1	4.778505
21.011667	0.1	4.787922
21.013333	0.1	4.795552
21.015000	0.1	4.802823
21.016667	0.1	4.810691
21.018333	0.1	4.819930
21.020000	0.1	4.831136
21.021667	0.1	4.843474
21.023333	0.1	4.855216
21.025000	0.1	4.865527
21.026667	0.1	4.875124
21.028333	0.1	4.885555
21.030000	0.1	4.898191
21.031667	0.1	4.913688
21.033333	0.1	4.932642
21.035000	0.1	4.956365
21.036667	0.1	4.985214
21.038333	0.1	5.016327
21.040000	0.1	5.045474
21.041667	0.1	5.070150
21.043333	0.1	5.090654
21.045000	0.1	5.109847
21.046667	0.1	5.130589
21.048333	0.1	5.154848
21.050000	0.1	5.183637
21.051667	0.1	5.216420
21.053333	0.1	5.250752
21.055000	0.1	5.284965
21.056667	0.1	5.320251
21.058333	0.1	5.358875
21.060000	0.1	5.400956
21.061667	0.1	5.444765
21.063333	0.1	5.488932
21.065000	0.1	5.533517
21.066667	0.1	5.579353
21.068333	0.1	5.627334
21.070000	0.1	5.677641
21.071667	0.1	5.729378
21.073333	0.1	5.782187
21.075000	0.1	5.836726
21.076667	0.1	5.893886
21.078333	0.1	5.954385
21.080000	0.1	6.019056
21.081667	0.1	6.087959
21.083333	0.1	6.159842
21.085000	0.1	6.233573
21.086667	0.1	6.307960
21.088333	0.1	6.382466
21.090000	0.1	6.457627
21.091667	0.1	6.534517
21.093333	0.1	6.613791
21.095000	0.1	6.695331
21.096667	0.1	6.779194
21.098333	0.1	6.865323
21.100000	0.1	6.953061
21.101667	0.1	7.041157
21.103333	0.1	7.128954
21.105000	0.1	7.215858
21.106667	0.1	7.301271
21.108333	0.1	7.385195
21.110000	0.1	7.467926
21.111667	0.1	7.548690
21.113333	0.1	7.626057
21.115000	0.1	7.699013
21.116667	0.1	7.766963
21.118333	0.1	7.829965
21.120000	0.1	7.888496
21.121667	0.1	7.943392
21.123333	0.1	7.995010
21.125000	0.1	8.042515
21.126667	0.1	8.085132
21.128333	0.1	8.122206
21.130000	0.1	8.153081
21.131667	0.1	8.177519
21.133333	0.1	8.195222
21.135000	0.1	8.204878
21.136667	0.1	8.205534
21.138333	0.1	8.197785
21.140000	0.1	8.183182
21.141667	0.1	8.162261
21.143333	0.1	8.135140
21.145000	0.1	8.101166
21.146667	0.1	8.059800
21.148333	0.1	8.011222
21.150000	0.1	7.957042
21.151667	0.1	7.898391
21.153333	0.1	7.835389
21.155000	0.1	7.767022
21.156667	0.1	7.693232
21.158333	0.1	7.616103
21.160000	0.1	7.538677
21.161667	0.1	7.462621
21.163333	0.1	7.387341
21.165000	0.1	7.311404
21.166667	0.1	7.233382
21.168333	0.1	7.153273
21.170000	0.1	7.071734
21.171667	0.1	6.989837
21.173333	0.1	6.908894
21.175000	0.1	6.829679
21.176667	0.1	6.752134
21.178333	0.1	6.675721
21.180000	0.1	6.600559
21.181667	0.1	6.528497
21.183333	0.1	6.461680
21.185000	0.1	6.400645
21.186667	0.1	6.344676
21.188333	0.1	6.293297
21.190000	0.1	6.245852
21.191667	0.1	6.201625
21.193333	0.1	6.160379
21.195000	0.1	6.122351
21.196667	0.1	6.087244
21.198333	0.1	6.055415
21.200000	0.1	6.028533
21.201667	0.1	6.009400
21.203333	0.1	5.999506
21.205000	0.1	5.997837
21.206667	0.1	6.000996
21.208333	0.1	6.005109
21.210000	0.1	6.007970
21.211667	0.1	6.009877
21.213333	0.1	6.012500
21.215000	0.1	6.018103
21.216667	0.1	6.029010
21.218333	0.1	6.046355
21.220000	0.1	6.070376
21.221667	0.1	6.099403
21.223333	0.1	6.129146
21.225000	0.1	6.154418
21.226667	0.1	6.172836
21.228333	0.1	6.186486
21.230000	0.1	6.200195
21.231667	0.1	6.218315
21.233333	0.1	6.242097
21.235000	0.1	6.269575
21.236667	0.1	6.297470
21.238333	0.1	6.322563
21.240000	0.1	6.342233
21.241667	0.1	6.356001
21.243333	0.1	6.365955
21.245000	0.1	6.375373
21.246667	0.1	6.386102
21.248333	0.1	6.397367
21.250000	0.1	6.406367
21.251667	0.1	6.410420
21.253333	0.1	6.407977
21.255000	0.1	6.398380
21.256667	0.1	6.382227
21.258333	0.1	6.361545
21.260000	0.1	6.338895
21.261667	0.1	6.316007
21.263333	0.1	6.292820
21.265000	0.1	6.268025
21.266667	0.1	6.239891
21.268333	0.1	6.207943
21.270000	0.1	6.172777
21.271667	0.1	6.135106
21.273333	0.1	6.094277
21.275000	0.1	6.049693
21.276667	0.1	6.001890
21.278333	0.1	5.952239
21.280000	0.1	5.900920
21.281667	0.1	5.848348
21.283333	0.1	5.795539
21.285000	0.1	5.742669
21.286667	0.1	5.688310
21.288333	0.1	5.631447
21.290000	0.1	5.572737
21.291667	0.1	5.514443
21.293333	0.1	5.458594
21.295000	0.1	5.405248
21.296667	0.1	5.352438
21.298333	0.1	5.298436
21.300000	0.1	5.242706
21.301667	0.1	5.186081
21.303333	0.1	5.130411
21.305000	0.1	5.077482
21.306667	0.1	5.028844
21.308333	0.1	4.984081
21.310000	0.1	4.941166
21.311667	0.1	4.898072
21.313333	0.1	4.855037
21.315000	0.1	4.813373
21.316667	0.1	4.774332
21.318333	0.1	4.737854
21.320000	0.1	4.702390
21.321667	0.1	4.666031
21.323333	0.1	4.629314
21.325000	0.1	4.595459
21.326667	0.1	4.567623
21.328333	0.1	4.545689
21.330000	0.1	4.526675
21.331667	0.1	4.508078
21.333333	0.1	4.488528
21.335000	0.1	4.467786
21.336667	0.1	4.446447
21.338333	0.1	4.426062
21.340000	0.1	4.408360
21.341667	0.1	4.393578
21.343333	0.1	4.380703
21.345000	0.1	4.368007
21.346667	0.1	4.354179
21.348333	0.1	4.338742
21.350000	0.1	4.323066
21.351667	0.1	4.309058
21.353333	0.1	4.298151
21.355000	0.1	4.290581
21.356667	0.1	4.285038
21.358333	0.1	4.279614
21.360000	0.1	4.273832
21.361667	0.1	4.268646
21.363333	0.1	4.265130
21.365000	0.1	4.263044
21.366667	0.1	4.261434
21.368333	0.1	4.259110
21.370000	0.1	4.256010
21.371667	0.1	4.253805
21.373333	0.1	4.253745
21.375000	0.1	4.255533
21.376667	0.1	4.257679
21.378333	0.1	4.258037
21.380000	0.1	4.255414
21.381667	0.1	4.250288
21.383333	0.1	4.244209
21.385000	0.1	4.239083
21.386667	0.1	4.236222
21.388333	0.1	4.235745
21.390000	0.1	4.236400
21.391667	0.1	4.236222
21.393333	0.1	4.234016
21.395000	0.1	4.230321
21.396667	0.1	4.226864
21.398333	0.1	4.225731
21.400000	0.1	4.227996
21.401667	0.1	4.233063
21.403333	0.1	4.239738
21.405000	0.1	4.246891
21.406667	0.1	4.252434
21.408333	0.1	4.253626
21.410000	0.1	4.249394
21.411667	0.1	4.241765
21.413333	0.1	4.234433
21.415000	0.1	4.230738
21.416667	0.1	4.232168
21.418333	0.1	4.237831
21.420000	0.1	4.244566
21.421667	0.1	4.248977
21.423333	0.1	4.249096
21.425000	0.1	4.244924
21.426667	0.1	4.237712
21.428333	0.1	4.229069
21.430000	0.1	4.220486
21.431667	0.1	4.213095
21.433333	0.1	4.207015
21.435000	0.1	4.201591
21.436667	0.1	4.195452
21.438333	0.1	4.187525
21.440000	0.1	4.177273
21.441667	0.1	4.165530
21.443333	0.1	4.155040
21.445000	0.1	4.148484
21.446667	0.1	4.145801
21.448333	0.1	4.144609
21.450000	0.1	4.141569
21.451667	0.1	4.134000
21.453333	0.1	4.121363
21.455000	0.1	4.105926
21.456667	0.1	4.090965
21.458333	0.1	4.078567
21.460000	0.1	4.069627
21.461667	0.1	4.063785
21.463333	0.1	4.058779
21.465000	0.1	4.051984
21.466667	0.1	4.042506
21.468333	0.1	4.030645
21.470000	0.1	4.016280
21.471667	0.1	3.999114
21.473333	0.1	3.980160
21.475000	0.1	3.961206
21.476667	0.1	3.943801
21.478333	0.1	3.929675
21.480000	0.1	3.920138
21.481667	0.1	3.915072
21.483333	0.1	3.912866
21.485000	0.1	3.911019
21.486667	0.1	3.906965
21.488333	0.1	3.900826
21.490000	0.1	3.894806
21.491667	0.1	3.889442
21.493333	0.1	3.882528
21.495000	0.1	3.872574
21.496667	0.1	3.860772
21.498333	0.1	3.850281
21.500000	0.1	3.843367
21.501667	0.1	3.840268
21.503333	0.1	3.840089
21.505000	0.1	3.840983
21.506667	0.1	3.840506
21.508333	0.1	3.837288
21.510000	0.1	3.831983
21.511667	0.1	3.826797
21.513333	0.1	3.823400
21.515000	0.1	3.821433
21.516667	0.1	3.818393
21.518333	0.1	3.813088
21.520000	0.1	3.807187
21.521667	0.1	3.803611
21.523333	0.1	3.802955
21.525000	0.1	3.803253
21.526667	0.1	3.802419
21.528333	0.1	3.800988
21.530000	0.1	3.800333
21.531667	0.1	3.802061
21.533333	0.1	3.806889
21.535000	0.1	3.813386
21.536667	0.1	3.817737
21.538333	0.1	3.817260
21.540000	0.1	3.813148
21.541667	0.1	3.809154
21.543333	0.1	3.807903
21.545000	0.1	3.809810
21.546667	0.1	3.814101
21.548333	0.1	3.819943
21.550000	0.1	3.826142
21.551667	0.1	3.830672
21.553333	0.1	3.832281
21.555000	0.1	3.832460
21.556667	0.1	3.833652
21.558333	0.1	3.836870
21.560000	0.1	3.840924
21.561667	0.1	3.844440
21.563333	0.1	3.847242
21.565000	0.1	3.850639
21.566667	0.1	3.856004
21.568333	0.1	3.862143
21.570000	0.1	3.865779
21.571667	0.1	3.864825
21.573333	0.1	3.859997
21.575000	0.1	3.853441
21.576667	0.1	3.847599
21.578333	0.1	3.844798
21.580000	0.1	3.846288
21.581667	0.1	3.851891
21.583333	0.1	3.860593
21.585000	0.1	3.871322
21.586667	0.1	3.882647
21.588333	0.1	3.892124
21.590000	0.1	3.898204
21.591667	0.1	3.901541
21.593333	0.1	3.904760
21.595000	0.1	3.910661
21.596667	0.1	3.920377
21.598333	0.1	3.932417
21.600000	0.1	3.943265
21.601667	0.1	3.949642
21.603333	0.1	3.950477
21.605000	0.1	3.947616
21.606667	0.1	3.944457
21.608333	0.1	3.943742
21.610000	0.1	3.946305
21.611667	0.1	3.952444
21.613333	0.1	3.961981
21.615000	0.1	3.973425
21.616667	0.1	3.984154
21.618333	0.1	3.991962
21.620000	0.1	3.995776
21.621667	0.1	3.996015
21.623333	0.1	3.994584
21.625000	0.1	3.993333
21.626667	0.1	3.993511
21.628333	0.1	3.995896
21.630000	0.1	4.000604
21.631667	0.1	4.007519
21.633333	0.1	4.016698
21.635000	0.1	4.027725
21.636667	0.1	4.039407
21.638333	0.1	4.049838
21.640000	0.1	4.057408
21.641667	0.1	4.062057
21.643333	0.1	4.065633
21.645000	0.1	4.070521
21.646667	0.1	4.078329
21.648333	0.1	4.089237
21.650000	0.1	4.101575
21.651667	0.1	4.112840
21.653333	0.1	4.120946
21.655000	0.1	4.125953
21.656667	0.1	4.129291
21.658333	0.1	4.131794
21.660000	0.1	4.134357
21.661667	0.1	4.139543
21.663333	0.1	4.149795
21.665000	0.1	4.165173
21.666667	0.1	4.183173
21.668333	0.1	4.201412
21.670000	0.1	4.219115
21.671667	0.1	4.236043
21.673333	0.1	4.251540
21.675000	0.1	4.265607
21.676667	0.1	4.279554
21.678333	0.1	4.294575
21.680000	0.1	4.311085
21.681667	0.1	4.328370
21.683333	0.1	4.344762
21.685000	0.1	4.359246
21.686667	0.1	4.372299
21.688333	0.1	4.385650
21.690000	0.1	4.400194
21.691667	0.1	4.416406
21.693333	0.1	4.434586
21.695000	0.1	4.454196
21.696667	0.1	4.473269
21.698333	0.1	4.489124
21.700000	0.1	4.499853
21.701667	0.1	4.505873
21.703333	0.1	4.508913
21.705000	0.1	4.510641
21.706667	0.1	4.512489
21.708333	0.1	4.516185
21.710000	0.1	4.522145
21.711667	0.1	4.528642
21.713333	0.1	4.533351
21.715000	0.1	4.535198
21.716667	0.1	4.534126
21.718333	0.1	4.530847
21.720000	0.1	4.526139
21.721667	0.1	4.519820
21.723333	0.1	4.510522
21.725000	0.1	4.497409
21.726667	0.1	4.481137
21.728333	0.1	4.462064
21.730000	0.1	4.440725
21.731667	0.1	4.418731
21.733333	0.1	4.398346
21.735000	0.1	4.380048
21.736667	0.1	4.361034
21.738333	0.1	4.337490
21.740000	0.1	4.307628
21.741667	0.1	4.273117
21.743333	0.1	4.237652
21.745000	0.1	4.203856
21.746667	0.1	4.171431
21.748333	0.1	4.138410
21.750000	0.1	4.102826
21.751667	0.1	4.064679
21.753333	0.1	4.025042
21.755000	0.1	3.985048
21.756667	0.1	3.945828
21.758333	0.1	3.908038
21.760000	0.1	3.872037
21.761667	0.1	3.837764
21.763333	0.1	3.804922
21.765000	0.1	3.772974
21.766667	0.1	3.741563
21.768333	0.1	3.710807
21.770000	0.1	3.681362
21.771667	0.1	3.653169
21.773333	0.1	3.625691
21.775000	0.1	3.598035
21.776667	0.1	3.569901
21.778333	0.1	3.541887
21.780000	0.1	3.515840
21.781667	0.1	3.493250
21.783333	0.1	3.473401
21.785000	0.1	3.454030
21.786667	0.1	3.432811
21.788333	0.1	3.408790
21.790000	0.1	3.382743
21.791667	0.1	3.357053
21.793333	0.1	3.334284
21.795000	0.1	3.315151
21.796667	0.1	3.299058
21.798333	0.1	3.285051
21.800000	0.1	3.273189
21.801667	0.1	3.264308
21.803333	0.1	3.260136
21.805000	0.1	3.260434
21.806667	0.1	3.261984
21.808333	0.1	3.261328
21.810000	0.1	3.257215
21.811667	0.1	3.250539
21.813333	0.1	3.243506
21.815000	0.1	3.238321
21.816667	0.1	3.236175
21.818333	0.1	3.236711
21.820000	0.1	3.238678
21.821667	0.1	3.240764
21.823333	0.1	3.242195
21.825000	0.1	3.242314
21.826667	0.1	3.241658
21.828333	0.1	3.242254
21.830000	0.1	3.246129
21.831667	0.1	3.253222
21.833333	0.1	3.262222
21.835000	0.1	3.270686
21.836667	0.1	3.277183
21.838333	0.1	3.282249
21.840000	0.1	3.287614
21.841667	0.1	3.294826
21.843333	0.1	3.304422
21.845000	0.1	3.314793
21.846667	0.1	3.323019
21.848333	0.1	3.326893
21.850000	0.1	3.327370
21.851667	0.1	3.327310
21.853333	0.1	3.329635
21.855000	0.1	3.335536
21.856667	0.1	3.343940
21.858333	0.1	3.352523
21.860000	0.1	3.359497
21.861667	0.1	3.364086
21.863333	0.1	3.367067
21.865000	0.1	3.370702
21.866667	0.1	3.377140
21.868333	0.1	3.387392
21.870000	0.1	3.400564
21.871667	0.1	3.414273
21.873333	0.1	3.425420
21.875000	0.1	3.433049
21.876667	0.1	3.439486
21.878333	0.1	3.447712
21.880000	0.1	3.458441
21.881667	0.1	3.469348
21.883333	0.1	3.477395
21.885000	0.1	3.481209
21.886667	0.1	3.482461
21.888333	0.1	3.483892
21.890000	0.1	3.487110
21.891667	0.1	3.491938
21.893333	0.1	3.497064
21.895000	0.1	3.501654
21.896667	0.1	3.505171
21.898333	0.1	3.506720
21.900000	0.1	3.505767
21.901667	0.1	3.502786
21.903333	0.1	3.498912
21.905000	0.1	3.495932
21.906667	0.1	3.495932
21.908333	0.1	3.499210
21.910000	0.1	3.503442
21.911667	0.1	3.504753
21.913333	0.1	3.500939
21.915000	0.1	3.492773
21.916667	0.1	3.482938
21.918333	0.1	3.473640
21.920000	0.1	3.466070
21.921667	0.1	3.459335
21.923333	0.1	3.451467
21.925000	0.1	3.441930
21.926667	0.1	3.432691
21.928333	0.1	3.426373
21.930000	0.1	3.424645
21.931667	0.1	3.426671
21.933333	0.1	3.428877
21.935000	0.1	3.427506
21.936667	0.1	3.420651
21.938333	0.1	3.409326
21.940000	0.1	3.396273
21.941667	0.1	3.384233
21.943333	0.1	3.374517
21.945000	0.1	3.367782
21.946667	0.1	3.364206
21.948333	0.1	3.362656
21.950000	0.1	3.360927
21.951667	0.1	3.356695
21.953333	0.1	3.348887
21.955000	0.1	3.339708
21.956667	0.1	3.332854
21.958333	0.1	3.329814
21.960000	0.1	3.329933
21.961667	0.1	3.331900
21.963333	0.1	3.333926
21.965000	0.1	3.333926
21.966667	0.1	3.331125
21.968333	0.1	3.325522
21.970000	0.1	3.317774
21.971667	0.1	3.309429
21.973333	0.1	3.302634
21.975000	0.1	3.298104
21.976667	0.1	3.294230
21.978333	0.1	3.289223
21.980000	0.1	3.282905
21.981667	0.1	3.276110
21.983333	0.1	3.269315
21.985000	0.1	3.262818
21.986667	0.1	3.257275
21.988333	0.1	3.253401
21.990000	0.1	3.252328
21.991667	0.1	3.254414
21.993333	0.1	3.258407
21.995000	0.1	3.262878
21.996667	0.1	3.267169
21.998333	0.1	3.271640
22.000000	0.1	3.276408
22.001667	0.1	3.280580
22.003333	0.1	3.282905
22.005000	0.1	3.283084
22.006667	0.1	3.282488
22.008333	0.1	3.282786
22.010000	0.1	3.284991
22.011667	0.1	3.289342
22.013333	0.1	3.295481
22.015000	0.1	3.302515
22.016667	0.1	3.309131
22.018333	0.1	3.314257
22.020000	0.1	3.317833
22.021667	0.1	3.320992
22.023333	0.1	3.325761
22.025000	0.1	3.333688
22.026667	0.1	3.344596
22.028333	0.1	3.357351
22.030000	0.1	3.371775
22.031667	0.1	3.389120
22.033333	0.1	3.410161
22.035000	0.1	3.433049
22.036667	0.1	3.454507
22.038333	0.1	3.472686
22.040000	0.1	3.488600
22.041667	0.1	3.504157
22.043333	0.1	3.520251
22.045000	0.1	3.536403
22.046667	0.1	3.552437
22.048333	0.1	3.569305
22.050000	0.1	3.588557
22.051667	0.1	3.610432
22.053333	0.1	3.633976
22.055000	0.1	3.657878
22.056667	0.1	3.681004
22.058333	0.1	3.702402
22.060000	0.1	3.721535
22.061667	0.1	3.739059
22.063333	0.1	3.755748
22.065000	0.1	3.771842
22.066667	0.1	3.786624
22.068333	0.1	3.799618
22.070000	0.1	3.812075
22.071667	0.1	3.826380
22.073333	0.1	3.843367
22.075000	0.1	3.861070
22.076667	0.1	3.876686
22.078333	0.1	3.888905
22.080000	0.1	3.898382
22.081667	0.1	3.905952
22.083333	0.1	3.911138
22.085000	0.1	3.912986
22.086667	0.1	3.911376
22.088333	0.1	3.907323
22.090000	0.1	3.902495
22.091667	0.1	3.898382
22.093333	0.1	3.895402
22.095000	0.1	3.892184
22.096667	0.1	3.886521
22.098333	0.1	3.876746
22.100000	0.1	3.862500
22.101667	0.1	3.845215
22.103333	0.1	3.827155
22.105000	0.1	3.810287
22.106667	0.1	3.795147
22.108333	0.1	3.780306
22.110000	0.1	3.762722
22.111667	0.1	3.740430
22.113333	0.1	3.714919
22.115000	0.1	3.689587
22.116667	0.1	3.666103
22.118333	0.1	3.643632
22.120000	0.1	3.620446
22.121667	0.1	3.596723
22.123333	0.1	3.574491
22.125000	0.1	3.555536
22.126667	0.1	3.539741
22.128333	0.1	3.524602
22.130000	0.1	3.506959
22.131667	0.1	3.485799
22.133333	0.1	3.463209
22.135000	0.1	3.443480
22.136667	0.1	3.429473
22.138333	0.1	3.420472
22.140000	0.1	3.413081
22.141667	0.1	3.404618
22.143333	0.1	3.394366
22.145000	0.1	3.382921
22.146667	0.1	3.371239
22.148333	0.1	3.360808
22.150000	0.1	3.353954
22.151667	0.1	3.352285
22.153333	0.1	3.355086
22.155000	0.1	3.359199
22.156667	0.1	3.361583
22.158333	0.1	3.361762
22.160000	0.1	3.361881
22.161667	0.1	3.365100
22.163333	0.1	3.372610
22.165000	0.1	3.383517
22.166667	0.1	3.395975
22.168333	0.1	3.408790
22.170000	0.1	3.422439
22.171667	0.1	3.438175
22.173333	0.1	3.456533
22.175000	0.1	3.476799
22.176667	0.1	3.497601
22.178333	0.1	3.518284
22.180000	0.1	3.538728
22.181667	0.1	3.559232
22.183333	0.1	3.579498
22.185000	0.1	3.599227
22.186667	0.1	3.619731
22.188333	0.1	3.643930
22.190000	0.1	3.673136
22.191667	0.1	3.705502
22.193333	0.1	3.737807
22.195000	0.1	3.768027
22.196667	0.1	3.795982
22.198333	0.1	3.822744
22.200000	0.1	3.849566
22.201667	0.1	3.877819
22.203333	0.1	3.908158
22.205000	0.1	3.940344
22.206667	0.1	3.973186
22.208333	0.1	4.006922
22.210000	0.1	4.042983
22.211667	0.1	4.081130
22.213333	0.1	4.117847
22.215000	0.1	4.150212
22.216667	0.1	4.178047
22.218333	0.1	4.202366
22.220000	0.1	4.223943
22.221667	0.1	4.243613
22.223333	0.1	4.262448
22.225000	0.1	4.280985
22.226667	0.1	4.299402
22.228333	0.1	4.317463
22.230000	0.1	4.334629
22.231667	0.1	4.350066
22.233333	0.1	4.363239
22.235000	0.1	4.375100
22.236667	0.1	4.386306
22.238333	0.1	4.395068
22.240000	0.1	4.398823
22.241667	0.1	4.396677
22.243333	0.1	4.389823
22.245000	0.1	4.381001
22.246667	0.1	4.372835
22.248333	0.1	4.366100
22.250000	0.1	4.358292
22.251667	0.1	4.345298
22.253333	0.1	4.324734
22.255000	0.1	4.297853
22.256667	0.1	4.267574
22.258333	0.1	4.236102
22.260000	0.1	4.204154
22.261667	0.1	4.171968
22.263333	0.1	4.139066
22.265000	0.1	4.104555
22.266667	0.1	4.068434
22.268333	0.1	4.031360
22.270000	0.1	3.993511
22.271667	0.1	3.955126
22.273333	0.1	3.915847
22.275000	0.1	3.875137
22.276667	0.1	3.832937
22.278333	0.1	3.789902
22.280000	0.1	3.747523
22.281667	0.1	3.706694
22.283333	0.1	3.667474
22.285000	0.1	3.629804
22.286667	0.1	3.594578
22.288333	0.1	3.562629
22.290000	0.1	3.534079
22.291667	0.1	3.507674
22.293333	0.1	3.481508
22.295000	0.1	3.454030
22.296667	0.1	3.425360
22.298333	0.1	3.397465
22.300000	0.1	3.372252
22.301667	0.1	3.350020
22.303333	0.1	3.330350
22.305000	0.1	3.313780
22.306667	0.1	3.301680
22.308333	0.1	3.294409
22.310000	0.1	3.290236
22.311667	0.1	3.286600
22.313333	0.1	3.281176
22.315000	0.1	3.273189
22.316667	0.1	3.264308
22.318333	0.1	3.257573
22.320000	0.1	3.256560
22.321667	0.1	3.263056
22.323333	0.1	3.275454
22.325000	0.1	3.290296
22.326667	0.1	3.305257
22.328333	0.1	3.319562
22.330000	0.1	3.333450
22.331667	0.1	3.348291
22.333333	0.1	3.366292
22.335000	0.1	3.388763
22.336667	0.1	3.415346
22.338333	0.1	3.444970
22.340000	0.1	3.477276
22.341667	0.1	3.512085
22.343333	0.1	3.549874
22.345000	0.1	3.592015
22.346667	0.1	3.638685
22.348333	0.1	3.687740
22.350000	0.1	3.736437
22.351667	0.1	3.784299
22.353333	0.1	3.832102
22.355000	0.1	3.881753
22.356667	0.1	3.936231
22.358333	0.1	3.998339
22.360000	0.1	4.068554
22.361667	0.1	4.144669
22.363333	0.1	4.223764
22.365000	0.1	4.303932
22.366667	0.1	4.384756
22.368333	0.1	4.466713
22.370000	0.1	4.550636
22.371667	0.1	4.638017
22.373333	0.1	4.730821
22.375000	0.1	4.830540
22.376667	0.1	4.937351
22.378333	0.1	5.049885
22.380000	0.1	5.167187
22.381667	0.1	5.290270
22.383333	0.1	5.421579
22.385000	0.1	5.561650
22.386667	0.1	5.707801
22.388333	0.1	5.857230
22.390000	0.1	6.009698
22.391667	0.1	6.167233
22.393333	0.1	6.332100
22.395000	0.1	6.505728
22.396667	0.1	6.688893
22.398333	0.1	6.881297
22.400000	0.1	7.081986
22.401667	0.1	7.290245
22.403333	0.1	7.505537
22.405000	0.1	7.727921
22.406667	0.1	7.958889
22.408333	0.1	8.200706
22.410000	0.1	8.456290
22.411667	0.1	8.727789
22.413333	0.1	9.015501
22.415000	0.1	9.316445
22.416667	0.1	9.626866
22.418333	0.1	9.945393
22.420000	0.1	10.274172
22.421667	0.1	10.616601
22.423333	0.1	10.976017
22.425000	0.1	11.353911
22.426667	0.1	11.750222
22.428333	0.1	12.164593
22.430000	0.1	12.596966
22.431667	0.1	13.047100
22.433333	0.1	13.515056
22.435000	0.1	14.000953
22.436667	0.1	14.505208
22.438333	0.1	15.029312
22.440000	0.1	15.575946
22.441667	0.1	16.147436
22.443333	0.1	16.745986
22.445000	0.1	17.372252
22.446667	0.1	18.024863
22.448333	0.1	18.701316
22.450000	0.1	19.400002
22.451667	0.1	20.120980
22.453333	0.1	20.866336
22.455000	0.1	21.640183
22.456667	0.1	22.447409
22.458333	0.1	23.291530
22.460000	0.1	24.173440
22.461667	0.1	25.091411
22.463333	0.1	26.042821
22.465000	0.1	27.026893
22.466667	0.1	28.045179
22.468333	0.1	29.100599
22.470000	0.1	30.195298
22.471667	0.1	31.330528
22.473333	0.1	32.506587
22.475000	0.1	33.723952
22.476667	0.1	34.984829
22.478333	0.1	36.293628
22.480000	0.1	37.655117
22.481667	0.1	39.072814
22.483333	0.1	40.548446
22.485000	0.1	42.082610
22.486667	0.1	43.676141
22.488333	0.1	45.331302
22.490000	0.1	47.051313
22.491667	0.1	48.839632
22.493333	0.1	50.699058
22.495000	0.1	52.632216
22.496667	0.1	54.643157
22.498333	0.1	56.738142
22.500000	0.1	58.923784
22.501667	0.1	61.205510
22.503333	0.1	63.587491
22.505000	0.1	66.073958
22.506667	0.1	68.668906
22.508333	0.1	71.375434
22.510000	0.1	74.195389
22.511667	0.1	77.129965
22.513333	0.1	80.180233
22.515000	0.1	83.347743
22.516667	0.1	86.631959
22.518333	0.1	90.029007
22.520000	0.1	93.533164
22.521667	0.1	97.140318
22.523333	0.1	100.847727
22.525000	0.1	104.653424
22.526667	0.1	108.553654
22.528333	0.1	112.541146
22.530000	0.1	116.603739
22.531667	0.1	120.725341
22.533333	0.1	124.889500
22.535000	0.1	129.081734
22.536667	0.1	133.288034
22.538333	0.1	137.491413
22.540000	0.1	141.671666
22.541667	0.1	145.808407
22.543333	0.1	149.883458
22.545000	0.1	153.878817
22.546667	0.1	157.773385
22.548333	0.1	161.541948
22.550000	0.1	165.158460
22.551667	0.1	168.600510
22.553333	0.1	171.851407
22.555000	0.1	174.897502
22.556667	0.1	177.722226
22.558333	0.1	180.303227
22.560000	0.1	182.616483
22.561667	0.1	184.641313
22.563333	0.1	186.362278
22.565000	0.1	187.768471
22.566667	0.1	188.852560
22.568333	0.1	189.609897
22.570000	0.1	190.037977
22.571667	0.1	190.135073
22.573333	0.1	189.900052
22.575000	0.1	189.333271
22.576667	0.1	188.435566
22.578333	0.1	187.209021
22.580000	0.1	185.659777
22.581667	0.1	183.798801
22.583333	0.1	181.639861
22.585000	0.1	179.196368
22.586667	0.1	176.482092
22.588333	0.1	173.513840
22.590000	0.1	170.310984
22.591667	0.1	166.892181
22.593333	0.1	163.275311
22.595000	0.1	159.478614
22.596667	0.1	155.521044
22.598333	0.1	151.422510
22.600000	0.1	147.203156
22.601667	0.1	142.881640
22.603333	0.1	138.473638
22.605000	0.1	133.994945
22.606667	0.1	129.462786
22.608333	0.1	124.896117
22.610000	0.1	120.316036
22.611667	0.1	115.744955
22.613333	0.1	111.203260
22.615000	0.1	106.706387
22.616667	0.1	102.265126
22.618333	0.1	97.887164
22.620000	0.1	93.579954
22.621667	0.1	89.353626
22.623333	0.1	85.220163
22.625000	0.1	81.191306
22.626667	0.1	77.276652
22.628333	0.1	73.482875
22.630000	0.1	69.813792
22.631667	0.1	66.271547
22.633333	0.1	62.858943
22.635000	0.1	59.579674
22.636667	0.1	56.437079
22.638333	0.1	53.432885
22.640000	0.1	50.566855
22.641667	0.1	47.837856
22.643333	0.1	45.244160
22.645000	0.1	42.783978
22.646667	0.1	40.455940
22.648333	0.1	38.259807
22.650000	0.1	36.194803
22.651667	0.1	34.257891
22.653333	0.1	32.444777
22.655000	0.1	30.751588
22.656667	0.1	29.175581
22.658333	0.1	27.713956
22.660000	0.1	26.362480
22.661667	0.1	25.116147
22.663333	0.1	23.970129
22.665000	0.1	22.919775
22.666667	0.1	21.960200
22.668333	0.1	21.086873
22.670000	0.1	20.296336
22.671667	0.1	19.585193
22.673333	0.1	18.949689
22.675000	0.1	18.385650
22.676667	0.1	17.889501
22.678333	0.1	17.458500
22.680000	0.1	17.090202
22.681667	0.1	16.781927
22.683333	0.1	16.530753
22.685000	0.1	16.332866
22.686667	0.1	16.183198
22.688333	0.1	16.077817
22.690000	0.1	16.015113
22.691667	0.1	15.994073
22.693333	0.1	16.013206
22.695000	0.1	16.070546
22.696667	0.1	16.163767
22.698333	0.1	16.289593
22.700000	0.1	16.442956
22.701667	0.1	16.618491
22.703333	0.1	16.812802
22.705000	0.1	17.026008
22.706667	0.1	17.259480
22.708333	0.1	17.512740
22.710000	0.1	17.783047
22.711667	0.1	18.066229
22.713333	0.1	18.357576
22.715000	0.1	18.653871
22.716667	0.1	18.953384
22.718333	0.1	19.254090
22.720000	0.1	19.553186
22.721667	0.1	19.848944
22.723333	0.1	20.141007
22.725000	0.1	20.428480
22.726667	0.1	20.708622
22.728333	0.1	20.976843
22.730000	0.1	21.228315
22.731667	0.1	21.460117
22.733333	0.1	21.671535
22.735000	0.1	21.862389
22.736667	0.1	22.032560
22.738333	0.1	22.180857
22.740000	0.1	22.303940
22.741667	0.1	22.397758
22.743333	0.1	22.460760
22.745000	0.1	22.493483
22.746667	0.1	22.497119
22.748333	0.1	22.472443
22.750000	0.1	22.418858
22.751667	0.1	22.334756
22.753333	0.1	22.218169
22.755000	0.1	22.067667
22.756667	0.1	21.883191
22.758333	0.1	21.666349
22.760000	0.1	21.419586
22.761667	0.1	21.145762
22.763333	0.1	20.846428
22.765000	0.1	20.521582
22.766667	0.1	20.171703
22.768333	0.1	19.798816
22.770000	0.1	19.406260
22.771667	0.1	18.996657
22.773333	0.1	18.571795
22.775000	0.1	18.133045
22.776667	0.1	17.682553
22.778333	0.1	17.222823
22.780000	0.1	16.754986
22.781667	0.1	16.278268
22.783333	0.1	15.791834
22.785000	0.1	15.296937
22.786667	0.1	14.797986
22.788333	0.1	14.301062
22.790000	0.1	13.810933
22.791667	0.1	13.329030
22.793333	0.1	12.854458
22.795000	0.1	12.385846
22.796667	0.1	11.923433
22.798333	0.1	11.469603
22.800000	0.1	11.027575
22.801667	0.1	10.598899
22.803333	0.1	10.183097
22.805000	0.1	9.779335
22.806667	0.1	9.387553
22.808333	0.1	9.007633
22.810000	0.1	8.640349
22.811667	0.1	8.286894
22.813333	0.1	7.947803
22.815000	0.1	7.622958
22.816667	0.1	7.312775
22.818333	0.1	7.017851
22.820000	0.1	6.738604
22.821667	0.1	6.475509
22.823333	0.1	6.228745
22.825000	0.1	5.997479
22.826667	0.1	5.780101
22.828333	0.1	5.575419
22.830000	0.1	5.382955
22.831667	0.1	5.202771
22.833333	0.1	5.035341
22.835000	0.1	4.880548
22.836667	0.1	4.738152
22.838333	0.1	4.607380
22.840000	0.1	4.486442
22.841667	0.1	4.372716
22.843333	0.1	4.263819
22.845000	0.1	4.158914
22.846667	0.1	4.058898
22.848333	0.1	3.965855
22.850000	0.1	3.881514
22.851667	0.1	3.806651
22.853333	0.1	3.739655
22.855000	0.1	3.678024
22.856667	0.1	3.619850
22.858333	0.1	3.564656
22.860000	0.1	3.513217
22.861667	0.1	3.467083
22.863333	0.1	3.427088
22.865000	0.1	3.392279
22.866667	0.1	3.359914
22.868333	0.1	3.327489
22.870000	0.1	3.293932
22.871667	0.1	3.261090
22.873333	0.1	3.232837
22.875000	0.1	3.211558
22.876667	0.1	3.196061
22.878333	0.1	3.183544
22.880000	0.1	3.171087
22.881667	0.1	3.157437
22.883333	0.1	3.143132
22.885000	0.1	3.128886
22.886667	0.1	3.114760
22.888333	0.1	3.101170
22.890000	0.1	3.089905
22.891667	0.1	3.082752
22.893333	0.1	3.080130
22.895000	0.1	3.081143
22.896667	0.1	3.084064
22.898333	0.1	3.087402
22.900000	0.1	3.091216
22.901667	0.1	3.096879
22.903333	0.1	3.104210
22.905000	0.1	3.110886
22.906667	0.1	3.114164
22.908333	0.1	3.113985
22.910000	0.1	3.112853
22.911667	0.1	3.113926
22.913333	0.1	3.119290
22.915000	0.1	3.129900
22.916667	0.1	3.145457
22.918333	0.1	3.164172
22.920000	0.1	3.183842
22.921667	0.1	3.202617
22.923333	0.1	3.219307
22.925000	0.1	3.233671
22.926667	0.1	3.247202
22.928333	0.1	3.262460
22.930000	0.1	3.281534
22.931667	0.1	3.304541
22.933333	0.1	3.329754
22.935000	0.1	3.355801
22.936667	0.1	3.383398
22.938333	0.1	3.414154
22.940000	0.1	3.448367
22.941667	0.1	3.484667
22.943333	0.1	3.521443
22.945000	0.1	3.557384
22.946667	0.1	3.591597
22.948333	0.1	3.624499
22.950000	0.1	3.657878
22.951667	0.1	3.693819
22.953333	0.1	3.733814
22.955000	0.1	3.778994
22.956667	0.1	3.829122
22.958333	0.1	3.881693
22.960000	0.1	3.933490
22.961667	0.1	3.983796
22.963333	0.1	4.034639
22.965000	0.1	4.088640
22.966667	0.1	4.146755
22.968333	0.1	4.208088
22.970000	0.1	4.271388
22.971667	0.1	4.336953
22.973333	0.1	4.406095
22.975000	0.1	4.479587
22.976667	0.1	4.557550
22.978333	0.1	4.640162
22.980000	0.1	4.726768
22.981667	0.1	4.816354
22.983333	0.1	4.908264
22.985000	0.1	5.002380
22.986667	0.1	5.099655
22.988333	0.1	5.200982
22.990000	0.1	5.305589
22.991667	0.1	5.411804
22.993333	0.1	5.519450
22.995000	0.1	5.630434
22.996667	0.1	5.747259
22.998333	0.1	5.871773
23.000000	0.1	6.005586
23.001667	0.1	6.148577
23.003333	0.1	6.298483
23.005000	0.1	6.451667
23.006667	0.1	6.605208
23.008333	0.1	6.759227
23.010000	0.1	6.916345
23.011667	0.1	7.079184
23.013333	0.1	7.248760
23.015000	0.1	7.424474
23.016667	0.1	7.604421
23.018333	0.1	7.786274
23.020000	0.1	7.968307
23.021667	0.1	8.149326
23.023333	0.1	8.328736
23.025000	0.1	8.506179
23.026667	0.1	8.681119
23.028333	0.1	8.852542
23.030000	0.1	9.019197
23.031667	0.1	9.180010
23.033333	0.1	9.334624
23.035000	0.1	9.483278
23.036667	0.1	9.626151
23.038333	0.1	9.762526
23.040000	0.1	9.891809
23.041667	0.1	10.013819
23.043333	0.1	10.128022
23.045000	0.1	10.231615
23.046667	0.1	10.320247
23.048333	0.1	10.389925
23.050000	0.1	10.439218
23.051667	0.1	10.470331
23.053333	0.1	10.487736
23.055000	0.1	10.494829
23.056667	0.1	10.491133
23.058333	0.1	10.473371
23.060000	0.1	10.439277
23.061667	0.1	10.388613
23.063333	0.1	10.322571
23.065000	0.1	10.242463
23.066667	0.1	10.148347
23.068333	0.1	10.038853
23.070000	0.1	9.913505
23.071667	0.1	9.773970
23.073333	0.1	9.622455
23.075000	0.1	9.460927
23.076667	0.1	9.290815
23.078333	0.1	9.112120
23.080000	0.1	8.924664
23.081667	0.1	8.730054
23.083333	0.1	8.530856
23.085000	0.1	8.328259
23.086667	0.1	8.122147
23.088333	0.1	7.911802
23.090000	0.1	7.697225
23.091667	0.1	7.479489
23.093333	0.1	7.260740
23.095000	0.1	7.043302
23.096667	0.1	6.828666
23.098333	0.1	6.618143
23.100000	0.1	6.412685
23.101667	0.1	6.213248
23.103333	0.1	6.020010
23.105000	0.1	5.832494
23.106667	0.1	5.650223
23.108333	0.1	5.472899
23.110000	0.1	5.299986
23.111667	0.1	5.130947
23.113333	0.1	4.966796
23.115000	0.1	4.810214
23.116667	0.1	4.662812
23.118333	0.1	4.523516
23.120000	0.1	4.390359
23.121667	0.1	4.263342
23.123333	0.1	4.143417
23.125000	0.1	4.030228
23.126667	0.1	3.923238
23.128333	0.1	3.823340
23.130000	0.1	3.731787
23.131667	0.1	3.648758
23.133333	0.1	3.572881
23.135000	0.1	3.502250
23.136667	0.1	3.436268
23.138333	0.1	3.375530
23.140000	0.1	3.319860
23.141667	0.1	3.267646
23.143333	0.1	3.217101
23.145000	0.1	3.167629
23.146667	0.1	3.118932
23.148333	0.1	3.071249
23.150000	0.1	3.026068
23.151667	0.1	2.985358
23.153333	0.1	2.950549
23.155000	0.1	2.921760
23.156667	0.1	2.897620
23.158333	0.1	2.876103
23.160000	0.1	2.854467
23.161667	0.1	2.830744
23.163333	0.1	2.804756
23.165000	0.1	2.778649
23.166667	0.1	2.755284
23.168333	0.1	2.735913
23.170000	0.1	2.719462
23.171667	0.1	2.703786
23.173333	0.1	2.687633
23.175000	0.1	2.672017
23.176667	0.1	2.659023
23.178333	0.1	2.650023
23.180000	0.1	2.645135
23.181667	0.1	2.641976
23.183333	0.1	2.637327
23.185000	0.1	2.629459
23.186667	0.1	2.619445
23.188333	0.1	2.608955
23.190000	0.1	2.599001
23.191667	0.1	2.590120
23.193333	0.1	2.582252
23.195000	0.1	2.575576
23.196667	0.1	2.570331
23.198333	0.1	2.567113
23.200000	0.1	2.566278
23.201667	0.1	2.566576
23.203333	0.1	2.565444
23.205000	0.1	2.562106
23.206667	0.1	2.557933
23.208333	0.1	2.554298
23.210000	0.1	2.551198
23.211667	0.1	2.548158
23.213333	0.1	2.544820
23.215000	0.1	2.541363
23.216667	0.1	2.538681
23.218333	0.1	2.538502
23.220000	0.1	2.541900
23.221667	0.1	2.547562
23.223333	0.1	2.553225
23.225000	0.1	2.557159
23.226667	0.1	2.559245
23.228333	0.1	2.559960
23.230000	0.1	2.560020
23.231667	0.1	2.560318
23.233333	0.1	2.561748
23.235000	0.1	2.564967
23.236667	0.1	2.570093
23.238333	0.1	2.576113
23.240000	0.1	2.581775
23.241667	0.1	2.586544
23.243333	0.1	2.591908
23.245000	0.1	2.599359
23.246667	0.1	2.608717
23.248333	0.1	2.617479
23.250000	0.1	2.623141
23.251667	0.1	2.625466
23.253333	0.1	2.627373
23.255000	0.1	2.632559
23.256667	0.1	2.642214
23.258333	0.1	2.654314
23.260000	0.1	2.665222
23.261667	0.1	2.672315
23.263333	0.1	2.676070
23.265000	0.1	2.679229
23.266667	0.1	2.684593
23.268333	0.1	2.692998
23.270000	0.1	2.703369
23.271667	0.1	2.713621
23.273333	0.1	2.721667
23.275000	0.1	2.725840
23.276667	0.1	2.726376
23.278333	0.1	2.725005
23.280000	0.1	2.723634
23.281667	0.1	2.723932
23.283333	0.1	2.726376
23.285000	0.1	2.729476
23.286667	0.1	2.731502
23.288333	0.1	2.732873
23.290000	0.1	2.734780
23.291667	0.1	2.736867
23.293333	0.1	2.736807
23.295000	0.1	2.733350
23.296667	0.1	2.727091
23.298333	0.1	2.719581
23.300000	0.1	2.712369
23.301667	0.1	2.706230
23.303333	0.1	2.701223
23.305000	0.1	2.696753
23.306667	0.1	2.691925
23.308333	0.1	2.686560
23.310000	0.1	2.681971
23.311667	0.1	2.679050
23.313333	0.1	2.676130
23.315000	0.1	2.670229
23.316667	0.1	2.659798
23.318333	0.1	2.646029
23.320000	0.1	2.631128
23.321667	0.1	2.617240
23.323333	0.1	2.605975
23.325000	0.1	2.596975
23.326667	0.1	2.588153
23.328333	0.1	2.578080
23.330000	0.1	2.567291
23.331667	0.1	2.557337
23.333333	0.1	2.549291
23.335000	0.1	2.543688
23.336667	0.1	2.540291
23.338333	0.1	2.538383
23.340000	0.1	2.536893
23.341667	0.1	2.534390
23.343333	0.1	2.530098
23.345000	0.1	2.523303
23.346667	0.1	2.513886
23.348333	0.1	2.503097
23.350000	0.1	2.492905
23.351667	0.1	2.484918
23.353333	0.1	2.479851
23.355000	0.1	2.477586
23.356667	0.1	2.477229
23.358333	0.1	2.478719
23.360000	0.1	2.482414
23.361667	0.1	2.487302
23.363333	0.1	2.490699
23.365000	0.1	2.490044
23.366667	0.1	2.484799
23.368333	0.1	2.477229
23.370000	0.1	2.471626
23.371667	0.1	2.470493
23.373333	0.1	2.472639
23.375000	0.1	2.475262
23.376667	0.1	2.476931
23.378333	0.1	2.478421
23.380000	0.1	2.480626
23.381667	0.1	2.483308
23.383333	0.1	2.485991
23.385000	0.1	2.489150
23.386667	0.1	2.494216
23.388333	0.1	2.501607
23.390000	0.1	2.510190
23.391667	0.1	2.518118
23.393333	0.1	2.523959
23.395000	0.1	2.527416
23.396667	0.1	2.529681
23.398333	0.1	2.532423
23.400000	0.1	2.537310
23.401667	0.1	2.544046
23.403333	0.1	2.550602
23.405000	0.1	2.554476
23.406667	0.1	2.554596
23.408333	0.1	2.552092
23.410000	0.1	2.549291
23.411667	0.1	2.548754
23.413333	0.1	2.551973
23.415000	0.1	2.557814
23.416667	0.1	2.562523
23.418333	0.1	2.563179
23.420000	0.1	2.560437
23.421667	0.1	2.557814
23.423333	0.1	2.558053
23.425000	0.1	2.560556
23.426667	0.1	2.562583
23.428333	0.1	2.561152
23.430000	0.1	2.555251
23.431667	0.1	2.547085
23.433333	0.1	2.539814
23.435000	0.1	2.535582
23.436667	0.1	2.535343
23.438333	0.1	2.539754
23.440000	0.1	2.547562
23.441667	0.1	2.555609
23.443333	0.1	2.560258
23.445000	0.1	2.559185
23.446667	0.1	2.552390
23.448333	0.1	2.542079
23.450000	0.1	2.531767
23.451667	0.1	2.524674
23.453333	0.1	2.522111
23.455000	0.1	2.522886
23.456667	0.1	2.524138
23.458333	0.1	2.524138
23.460000	0.1	2.523542
23.461667	0.1	2.523661
23.463333	0.1	2.525270
23.465000	0.1	2.528250
23.466667	0.1	2.531290
23.468333	0.1	2.532840
23.470000	0.1	2.531052
23.471667	0.1	2.525389
23.473333	0.1	2.517402
23.475000	0.1	2.510429
23.476667	0.1	2.507925
23.478333	0.1	2.511680
23.480000	0.1	2.521753
23.481667	0.1	2.536178
23.483333	0.1	2.552211
23.485000	0.1	2.568185
23.486667	0.1	2.584458
23.488333	0.1	2.601981
23.490000	0.1	2.620757
23.491667	0.1	2.640128
23.493333	0.1	2.660096
23.495000	0.1	2.681375
23.496667	0.1	2.704799
23.498333	0.1	2.731562
23.500000	0.1	2.762735
23.501667	0.1	2.797902
23.503333	0.1	2.834737
23.505000	0.1	2.871096
23.506667	0.1	2.906501
23.508333	0.1	2.942562
23.510000	0.1	2.982021
23.511667	0.1	3.026724
23.513333	0.1	3.076613
23.515000	0.1	3.129780
23.516667	0.1	3.183961
23.518333	0.1	3.238976
23.520000	0.1	3.296912
23.521667	0.1	3.359735
23.523333	0.1	3.427208
23.525000	0.1	3.497064
23.526667	0.1	3.567696
23.528333	0.1	3.641308
23.530000	0.1	3.721833
23.531667	0.1	3.811836
23.533333	0.1	3.911257
23.535000	0.1	4.018784
23.536667	0.1	4.132569
23.538333	0.1	4.251123
23.540000	0.1	4.373968
23.541667	0.1	4.502714
23.543333	0.1	4.640281
23.545000	0.1	4.788697
23.546667	0.1	4.947007
23.548333	0.1	5.112231
23.550000	0.1	5.282104
23.551667	0.1	5.457580
23.553333	0.1	5.641878
23.555000	0.1	5.838633
23.556667	0.1	6.048978
23.558333	0.1	6.271601
23.560000	0.1	6.504655
23.561667	0.1	6.748021
23.563333	0.1	7.003904
23.565000	0.1	7.275165
23.566667	0.1	7.563115
23.568333	0.1	7.866860
23.570000	0.1	8.185030
23.571667	0.1	8.517921
23.573333	0.1	8.866787
23.575000	0.1	9.231866
23.576667	0.1	9.613157
23.578333	0.1	10.012568
23.580000	0.1	10.433198
23.581667	0.1	10.877073
23.583333	0.1	11.343718
23.585000	0.1	11.831702
23.586667	0.1	12.340904
23.588333	0.1	12.872220
23.590000	0.1	13.426305
23.591667	0.1	14.003397
23.593333	0.1	14.604808
23.595000	0.1	15.231968
23.596667	0.1	15.885652
23.598333	0.1	16.566516
23.600000	0.1	17.274977
23.601667	0.1	18.010737
23.603333	0.1	18.774213
23.605000	0.1	19.567193
23.606667	0.1	20.391108
23.608333	0.1	21.245660
23.610000	0.1	22.129835
23.611667	0.1	23.043634
23.613333	0.1	23.987831
23.615000	0.1	24.962665
23.616667	0.1	25.968613
23.618333	0.1	27.007403
23.620000	0.1	28.081836
23.621667	0.1	29.194774
23.623333	0.1	30.347587
23.625000	0.1	31.539800
23.626667	0.1	32.770636
23.628333	0.1	34.040632
23.630000	0.1	35.351398
23.631667	0.1	36.704900
23.633333	0.1	38.103464
23.635000	0.1	39.549413
23.636667	0.1	41.043880
23.638333	0.1	42.586627
23.640000	0.1	44.177892
23.641667	0.1	45.819881
23.643333	0.1	47.517302
23.645000	0.1	49.276116
23.646667	0.1	51.100972
23.648333	0.1	52.993956
23.650000	0.1	54.956857
23.651667	0.1	56.992832
23.653333	0.1	59.106950
23.655000	0.1	61.304454
23.656667	0.1	63.588921
23.658333	0.1	65.963034
23.660000	0.1	68.429534
23.661667	0.1	70.992832
23.663333	0.1	73.657875
23.665000	0.1	76.428418
23.666667	0.1	79.304819
23.668333	0.1	82.286720
23.670000	0.1	85.375254
23.671667	0.1	88.573163
23.673333	0.1	91.881936
23.675000	0.1	95.301932
23.676667	0.1	98.832673
23.678333	0.1	102.472013
23.680000	0.1	106.215603
23.681667	0.1	110.056884
23.683333	0.1	113.986976
23.685000	0.1	117.994912
23.686667	0.1	122.069426
23.688333	0.1	126.199134
23.690000	0.1	130.370803
23.691667	0.1	134.568997
23.693333	0.1	138.777682
23.695000	0.1	142.981121
23.696667	0.1	147.160896
23.698333	0.1	151.295611
23.700000	0.1	155.362675
23.701667	0.1	159.341047
23.703333	0.1	163.211415
23.705000	0.1	166.954885
23.706667	0.1	170.549820
23.708333	0.1	173.971246
23.710000	0.1	177.193950
23.711667	0.1	180.196296
23.713333	0.1	182.960998
23.715000	0.1	185.473036
23.716667	0.1	187.716614
23.718333	0.1	189.674091
23.720000	0.1	191.328656
23.721667	0.1	192.667853
23.723333	0.1	193.684828
23.725000	0.1	194.373858
23.726667	0.1	194.727134
23.728333	0.1	194.737744
23.730000	0.1	194.403779
23.731667	0.1	193.727445
23.733333	0.1	192.713570
23.735000	0.1	191.369068
23.736667	0.1	189.702165
23.738333	0.1	187.721979
23.740000	0.1	185.438882
23.741667	0.1	182.865511
23.743333	0.1	180.017005
23.745000	0.1	176.910769
23.746667	0.1	173.566531
23.748333	0.1	170.005689
23.750000	0.1	166.248629
23.751667	0.1	162.312994
23.753333	0.1	158.215473
23.755000	0.1	153.974542
23.756667	0.1	149.610767
23.758333	0.1	145.143816
23.760000	0.1	140.591630
23.761667	0.1	135.972091
23.763333	0.1	131.305166
23.765000	0.1	126.611061
23.766667	0.1	121.908076
23.768333	0.1	117.213793
23.770000	0.1	112.544245
23.771667	0.1	107.913918
23.773333	0.1	103.337175
23.775000	0.1	98.828381
23.776667	0.1	94.400352
23.778333	0.1	90.061968
23.780000	0.1	85.819369
23.781667	0.1	81.678157
23.783333	0.1	77.644234
23.785000	0.1	73.724751
23.786667	0.1	69.927577
23.788333	0.1	66.259150
23.790000	0.1	62.722567
23.791667	0.1	59.318486
23.793333	0.1	56.046668
23.795000	0.1	52.908126
23.796667	0.1	49.905244
23.798333	0.1	47.039214
23.800000	0.1	44.308605
23.801667	0.1	41.710081
23.803333	0.1	39.240005
23.805000	0.1	36.895575
23.806667	0.1	34.674408
23.808333	0.1	32.574238
23.810000	0.1	30.592265
23.811667	0.1	28.724374
23.813333	0.1	26.965977
23.815000	0.1	25.312008
23.816667	0.1	23.757340
23.818333	0.1	22.298099
23.820000	0.1	20.931543
23.821667	0.1	19.654990
23.823333	0.1	18.464686
23.825000	0.1	17.355920
23.826667	0.1	16.323269
23.828333	0.1	15.361429
23.830000	0.1	14.466883
23.831667	0.1	13.637126
23.833333	0.1	12.867451
23.835000	0.1	12.151004
23.836667	0.1	11.482776
23.838333	0.1	10.861338
23.840000	0.1	10.286272
23.841667	0.1	9.756029
23.843333	0.1	9.268702
23.845000	0.1	8.822799
23.846667	0.1	8.416117
23.848333	0.1	8.045376
23.850000	0.1	7.705570
23.851667	0.1	7.391394
23.853333	0.1	7.099033
23.855000	0.1	6.827116
23.856667	0.1	6.575466
23.858333	0.1	6.344080
23.860000	0.1	6.132007
23.861667	0.1	5.937100
23.863333	0.1	5.756557
23.865000	0.1	5.588532
23.866667	0.1	5.433679
23.868333	0.1	5.294025
23.870000	0.1	5.169988
23.871667	0.1	5.059779
23.873333	0.1	4.960656
23.875000	0.1	4.869759
23.876667	0.1	4.784048
23.878333	0.1	4.700899
23.880000	0.1	4.619539
23.881667	0.1	4.541993
23.883333	0.1	4.470706
23.885000	0.1	4.405499
23.886667	0.1	4.344166
23.888333	0.1	4.285693
23.890000	0.1	4.231274
23.891667	0.1	4.181564
23.893333	0.1	4.135609
23.895000	0.1	4.092276
23.896667	0.1	4.050315
23.898333	0.1	4.008591
23.900000	0.1	3.966987
23.901667	0.1	3.926814
23.903333	0.1	3.889978
23.905000	0.1	3.857494
23.906667	0.1	3.828228
23.908333	0.1	3.799260
23.910000	0.1	3.768087
23.911667	0.1	3.734291
23.913333	0.1	3.699005
23.915000	0.1	3.664196
23.916667	0.1	3.631413
23.918333	0.1	3.600359
23.920000	0.1	3.569901
23.921667	0.1	3.538430
23.923333	0.1	3.504098
23.925000	0.1	3.466428
23.926667	0.1	3.426850
23.928333	0.1	3.387690
23.930000	0.1	3.349781
23.931667	0.1	3.313422
23.933333	0.1	3.278971
23.935000	0.1	3.247202
23.936667	0.1	3.218532
23.938333	0.1	3.192306
23.940000	0.1	3.166855
23.941667	0.1	3.140331
23.943333	0.1	3.111303
23.945000	0.1	3.079236
23.946667	0.1	3.045201
23.948333	0.1	3.012538
23.950000	0.1	2.984643
23.951667	0.1	2.961815
23.953333	0.1	2.941489
23.955000	0.1	2.921522
23.956667	0.1	2.901316
23.958333	0.1	2.880156
23.960000	0.1	2.857566
23.961667	0.1	2.834618
23.963333	0.1	2.813041
23.965000	0.1	2.792716
23.966667	0.1	2.772629
23.968333	0.1	2.752721
23.970000	0.1	2.733231
23.971667	0.1	2.713442
23.973333	0.1	2.692461
23.975000	0.1	2.670348
23.976667	0.1	2.648413
23.978333	0.1	2.628565
23.980000	0.1	2.612531
23.981667	0.1	2.600134
23.983333	0.1	2.589226
23.985000	0.1	2.577186
23.986667	0.1	2.563059
23.988333	0.1	2.548218
23.990000	0.1	2.534330
23.991667	0.1	2.522528
23.993333	0.1	2.511919
23.995000	0.1	2.500773
23.996667	0.1	2.488017
23.998333	0.1	2.474308
24.000000	0.1	2.460778
24.001667	0.1	2.448082
24.003333	0.1	2.435982
24.005000	0.1	2.424300
24.006667	0.1	2.413929
24.008333	0.1	2.406418
24.010000	0.1	2.401710
24.011667	0.1	2.398253
24.013333	0.1	2.394855
24.015000	0.1	2.391756
24.016667	0.1	2.388775
24.018333	0.1	2.384842
24.020000	0.1	2.379775
24.021667	0.1	2.375364
24.023333	0.1	2.373874
24.025000	0.1	2.374888
24.026667	0.1	2.375603
24.028333	0.1	2.373219
24.030000	0.1	2.366662
24.031667	0.1	2.357423
24.033333	0.1	2.348423
24.035000	0.1	2.341628
24.036667	0.1	2.336741
24.038333	0.1	2.332926
24.040000	0.1	2.329826
24.041667	0.1	2.327681
24.043333	0.1	2.327085
24.045000	0.1	2.328456
24.046667	0.1	2.331495
24.048333	0.1	2.334178
24.050000	0.1	2.334774
24.051667	0.1	2.332509
24.053333	0.1	2.328098
24.055000	0.1	2.323389
24.056667	0.1	2.321124
24.058333	0.1	2.322555
24.060000	0.1	2.326608
24.061667	0.1	2.330899
24.063333	0.1	2.333522
24.065000	0.1	2.333641
24.066667	0.1	2.331376
24.068333	0.1	2.328456
24.070000	0.1	2.327085
24.071667	0.1	2.328396
24.073333	0.1	2.331734
24.075000	0.1	2.336264
24.076667	0.1	2.342224
24.078333	0.1	2.349973
24.080000	0.1	2.358198
24.081667	0.1	2.364397
24.083333	0.1	2.366841
24.085000	0.1	2.365828
24.086667	0.1	2.362847
24.088333	0.1	2.359450
24.090000	0.1	2.356947
24.091667	0.1	2.356768
24.093333	0.1	2.359867
24.095000	0.1	2.365053
24.096667	0.1	2.369940
24.098333	0.1	2.372742
24.100000	0.1	2.373219
24.101667	0.1	2.372921
24.103333	0.1	2.374351
24.105000	0.1	2.379358
24.106667	0.1	2.387822
24.108333	0.1	2.398253
24.110000	0.1	2.408564
24.111667	0.1	2.416313
24.113333	0.1	2.420843
24.115000	0.1	2.423048
24.116667	0.1	2.424479
24.118333	0.1	2.426028
24.120000	0.1	2.428770
24.121667	0.1	2.433241
24.123333	0.1	2.438128
24.125000	0.1	2.441406
24.126667	0.1	2.442420
24.128333	0.1	2.442658
24.130000	0.1	2.444446
24.131667	0.1	2.448976
24.133333	0.1	2.456010
24.135000	0.1	2.464473
24.136667	0.1	2.472520
24.138333	0.1	2.478242
24.140000	0.1	2.480567
24.141667	0.1	2.480090
24.143333	0.1	2.478123
24.145000	0.1	2.475500
24.146667	0.1	2.472818
24.148333	0.1	2.471864
24.150000	0.1	2.474606
24.151667	0.1	2.481282
24.153333	0.1	2.490282
24.155000	0.1	2.500177
24.156667	0.1	2.510429
24.158333	0.1	2.520323
24.160000	0.1	2.528668
24.161667	0.1	2.535582
24.163333	0.1	2.542436
24.165000	0.1	2.550543
24.166667	0.1	2.560496
24.168333	0.1	2.572239
24.170000	0.1	2.585471
24.171667	0.1	2.598643
24.173333	0.1	2.610445
24.175000	0.1	2.621114
24.176667	0.1	2.632260
24.178333	0.1	2.645314
24.180000	0.1	2.660752
24.181667	0.1	2.678275
24.183333	0.1	2.696514
24.185000	0.1	2.714396
24.186667	0.1	2.731264
24.188333	0.1	2.747417
24.190000	0.1	2.764106
24.191667	0.1	2.781630
24.193333	0.1	2.798736
24.195000	0.1	2.814591
24.196667	0.1	2.830148
24.198333	0.1	2.847016
24.200000	0.1	2.866149
24.201667	0.1	2.887309
24.203333	0.1	2.910197
24.205000	0.1	2.935052
24.206667	0.1	2.961576
24.208333	0.1	2.988815
24.210000	0.1	3.015280
24.211667	0.1	3.039360
24.213333	0.1	3.060639
24.215000	0.1	3.080607
24.216667	0.1	3.100574
24.218333	0.1	3.120482
24.220000	0.1	3.139496
24.221667	0.1	3.157258
24.223333	0.1	3.174424
24.225000	0.1	3.191412
24.226667	0.1	3.207207
24.228333	0.1	3.220439
24.230000	0.1	3.230810
24.231667	0.1	3.238559
24.233333	0.1	3.243625
24.235000	0.1	3.246188
24.236667	0.1	3.247082
24.238333	0.1	3.247440
24.240000	0.1	3.248990
24.241667	0.1	3.252506
24.243333	0.1	3.256858
24.245000	0.1	3.258884
24.246667	0.1	3.255844
24.248333	0.1	3.246844
24.250000	0.1	3.233075
24.251667	0.1	3.216267
24.253333	0.1	3.198207
24.255000	0.1	3.180504
24.256667	0.1	3.163755
24.258333	0.1	3.145993
24.260000	0.1	3.123939
24.261667	0.1	3.095329
24.263333	0.1	3.060401
24.265000	0.1	3.021777
24.266667	0.1	2.982617
24.268333	0.1	2.944648
24.270000	0.1	2.907813
24.271667	0.1	2.872288
24.273333	0.1	2.838910
24.275000	0.1	2.807737
24.276667	0.1	2.776563
24.278333	0.1	2.742589
24.280000	0.1	2.705395
24.281667	0.1	2.666056
24.283333	0.1	2.626002
24.285000	0.1	2.587259
24.286667	0.1	2.552092
24.288333	0.1	2.521277
24.290000	0.1	2.492726
24.291667	0.1	2.462506
24.293333	0.1	2.427876
24.295000	0.1	2.389431
24.296667	0.1	2.350390
24.298333	0.1	2.313793
24.300000	0.1	2.281487
24.301667	0.1	2.254069
24.303333	0.1	2.230764
24.305000	0.1	2.209783
24.306667	0.1	2.188802
24.308333	0.1	2.166569
24.310000	0.1	2.143383
24.311667	0.1	2.120316
24.313333	0.1	2.097607
24.315000	0.1	2.075195
24.316667	0.1	2.053142
24.318333	0.1	2.031922
24.320000	0.1	2.012372
24.321667	0.1	1.995504
24.323333	0.1	1.981676
24.325000	0.1	1.969457
24.326667	0.1	1.956701
24.328333	0.1	1.942515
24.330000	0.1	1.927614
24.331667	0.1	1.914561
24.333333	0.1	1.906633
24.335000	0.1	1.904786
24.336667	0.1	1.905680
24.338333	0.1	1.904249
24.340000	0.1	1.898110
24.341667	0.1	1.888991
24.343333	0.1	1.880348
24.345000	0.1	1.874387
24.346667	0.1	1.871109
24.348333	0.1	1.869500
24.350000	0.1	1.869321
24.351667	0.1	1.870751
24.353333	0.1	1.872718
24.355000	0.1	1.873911
24.356667	0.1	1.873195
24.358333	0.1	1.870215
24.360000	0.1	1.865506
24.361667	0.1	1.860678
24.363333	0.1	1.857579
24.365000	0.1	1.856983
24.366667	0.1	1.857638
24.368333	0.1	1.856923
24.370000	0.1	1.853407
24.371667	0.1	1.848638
24.373333	0.1	1.845300
24.375000	0.1	1.844645
24.376667	0.1	1.846790
24.378333	0.1	1.851082
24.380000	0.1	1.855433
24.381667	0.1	1.858354
24.383333	0.1	1.860201
24.385000	0.1	1.862228
24.386667	0.1	1.864851
24.388333	0.1	1.867235
24.390000	0.1	1.868665
24.391667	0.1	1.868844
24.393333	0.1	1.868308
24.395000	0.1	1.868725
24.396667	0.1	1.871348
24.398333	0.1	1.875579
24.400000	0.1	1.879513
24.401667	0.1	1.882732
24.403333	0.1	1.886368
24.405000	0.1	1.891554
24.406667	0.1	1.898229
24.408333	0.1	1.904845
24.410000	0.1	1.909614
24.411667	0.1	1.911581
24.413333	0.1	1.911342
24.415000	0.1	1.910031
24.416667	0.1	1.908541
24.418333	0.1	1.906753
24.420000	0.1	1.903534
24.421667	0.1	1.897752
24.423333	0.1	1.890898
24.425000	0.1	1.886845
24.426667	0.1	1.889169
24.428333	0.1	1.898468
24.430000	0.1	1.911879
24.431667	0.1	1.924455
24.433333	0.1	1.932144
24.435000	0.1	1.934588
24.436667	0.1	1.934230
24.438333	0.1	1.933456
24.440000	0.1	1.934171
24.441667	0.1	1.938045
24.443333	0.1	1.945794
24.445000	0.1	1.955748
24.446667	0.1	1.964629
24.448333	0.1	1.970291
24.450000	0.1	1.973152
24.451667	0.1	1.975119
24.453333	0.1	1.977086
24.455000	0.1	1.978994
24.456667	0.1	1.981080
24.458333	0.1	1.984060
24.460000	0.1	1.987875
24.461667	0.1	1.991809
24.463333	0.1	1.995027
24.465000	0.1	1.997292
24.466667	0.1	1.999617
24.468333	0.1	2.003491
24.470000	0.1	2.009332
24.471667	0.1	2.016246
24.473333	0.1	2.022743
24.475000	0.1	2.027452
24.476667	0.1	2.029479
24.478333	0.1	2.028406
24.480000	0.1	2.024531
24.481667	0.1	2.019405
24.483333	0.1	2.015352
24.485000	0.1	2.014578
24.486667	0.1	2.018035
24.488333	0.1	2.025187
24.490000	0.1	2.034009
24.491667	0.1	2.042234
24.493333	0.1	2.048195
24.495000	0.1	2.050996
24.496667	0.1	2.051234
24.498333	0.1	2.050817
24.500000	0.1	2.051592
24.501667	0.1	2.054572
24.503333	0.1	2.059341
24.505000	0.1	2.064407
24.506667	0.1	2.067804
24.508333	0.1	2.068460
24.510000	0.1	2.066553
24.511667	0.1	2.063215
24.513333	0.1	2.059341
24.515000	0.1	2.055884
24.516667	0.1	2.053976
24.518333	0.1	2.053857
24.520000	0.1	2.054453
24.521667	0.1	2.054095
24.523333	0.1	2.052486
24.525000	0.1	2.050102
24.526667	0.1	2.046943
24.528333	0.1	2.043069
24.530000	0.1	2.039254
24.531667	0.1	2.036512
24.533333	0.1	2.035320
24.535000	0.1	2.034664
24.536667	0.1	2.032220
24.538333	0.1	2.026916
24.540000	0.1	2.020478
24.541667	0.1	2.015829
24.543333	0.1	2.014399
24.545000	0.1	2.016187
24.546667	0.1	2.020240
24.548333	0.1	2.025664
24.550000	0.1	2.031088
24.551667	0.1	2.035320
24.553333	0.1	2.037227
24.555000	0.1	2.035916
24.556667	0.1	2.031207
24.558333	0.1	2.024174
24.560000	0.1	2.016664
24.561667	0.1	2.010167
24.563333	0.1	2.004922
24.565000	0.1	2.000690
24.566667	0.1	1.997769
24.568333	0.1	1.997292
24.570000	0.1	1.999974
24.571667	0.1	2.005041
24.573333	0.1	2.010703
24.575000	0.1	2.014518
24.576667	0.1	2.014637
24.578333	0.1	2.010942
24.580000	0.1	2.005160
24.581667	0.1	1.999736
24.583333	0.1	1.996279
24.585000	0.1	1.994550
24.586667	0.1	1.992762
24.588333	0.1	1.989544
24.590000	0.1	1.985252
24.591667	0.1	1.981557
24.593333	0.1	1.980424
24.595000	0.1	1.982451
24.596667	0.1	1.986385
24.598333	0.1	1.990318
24.600000	0.1	1.992703
24.601667	0.1	1.993418
24.603333	0.1	1.994014
24.605000	0.1	1.996100
24.606667	0.1	1.999736
24.608333	0.1	2.003312
24.610000	0.1	2.004743
24.611667	0.1	2.002955
24.613333	0.1	1.998484
24.615000	0.1	1.992345
24.616667	0.1	1.985550
24.618333	0.1	1.978934
24.620000	0.1	1.973033
24.621667	0.1	1.968503
24.623333	0.1	1.966059
24.625000	0.1	1.966059
24.626667	0.1	1.967847
24.628333	0.1	1.970828
24.630000	0.1	1.975298
24.631667	0.1	1.982033
24.633333	0.1	1.990974
24.635000	0.1	2.000213
24.636667	0.1	2.007902
24.638333	0.1	2.013445
24.640000	0.1	2.017021
24.641667	0.1	2.018511
24.643333	0.1	2.017439
24.645000	0.1	2.014279
24.646667	0.1	2.011061
24.648333	0.1	2.009571
24.650000	0.1	2.010465
24.651667	0.1	2.013207
24.653333	0.1	2.016485
24.655000	0.1	2.019107
24.656667	0.1	2.021551
24.658333	0.1	2.025545
24.660000	0.1	2.031624
24.661667	0.1	2.038062
24.663333	0.1	2.042413
24.665000	0.1	2.043963
24.666667	0.1	2.043903
24.668333	0.1	2.043843
24.670000	0.1	2.045512
24.671667	0.1	2.050221
24.673333	0.1	2.057433
24.675000	0.1	2.063990
24.676667	0.1	2.066672
24.678333	0.1	2.065063
24.680000	0.1	2.061427
24.681667	0.1	2.058804
24.683333	0.1	2.058804
24.685000	0.1	2.061725
24.686667	0.1	2.066970
24.688333	0.1	2.072990
24.690000	0.1	2.077878
24.691667	0.1	2.081096
24.693333	0.1	2.083302
24.695000	0.1	2.085328
24.696667	0.1	2.087593
24.698333	0.1	2.090275
24.700000	0.1	2.092898
24.701667	0.1	2.094269
24.703333	0.1	2.092719
24.705000	0.1	2.087653
24.706667	0.1	2.080798
24.708333	0.1	2.075255
24.710000	0.1	2.072334
24.711667	0.1	2.070487
24.713333	0.1	2.067268
24.715000	0.1	2.061546
24.716667	0.1	2.054393
24.718333	0.1	2.048493
24.720000	0.1	2.045512
24.721667	0.1	2.045274
24.723333	0.1	2.046228
24.725000	0.1	2.045989
24.726667	0.1	2.042294
24.728333	0.1	2.034247
24.730000	0.1	2.023459
24.731667	0.1	2.012551
24.733333	0.1	2.004087
24.735000	0.1	1.999974
24.736667	0.1	1.999796
24.738333	0.1	2.000451
24.740000	0.1	1.998305
24.741667	0.1	1.991272
24.743333	0.1	1.979947
24.745000	0.1	1.966775
24.746667	0.1	1.955211
24.748333	0.1	1.947641
24.750000	0.1	1.944363
24.751667	0.1	1.943827
24.753333	0.1	1.943827
24.755000	0.1	1.942217
24.756667	0.1	1.938284
24.758333	0.1	1.933277
24.760000	0.1	1.928806
24.761667	0.1	1.925647
24.763333	0.1	1.923561
24.765000	0.1	1.921892
24.766667	0.1	1.920581
24.768333	0.1	1.918733
24.770000	0.1	1.913846
24.771667	0.1	1.904070
24.773333	0.1	1.890302
24.775000	0.1	1.876474
24.776667	0.1	1.866937
24.778333	0.1	1.863480
24.780000	0.1	1.864076
24.781667	0.1	1.865447
24.783333	0.1	1.865566
24.785000	0.1	1.864016
24.786667	0.1	1.861036
24.788333	0.1	1.857162
24.790000	0.1	1.853645
24.791667	0.1	1.852095
24.793333	0.1	1.853049
24.795000	0.1	1.856089
24.796667	0.1	1.860559
24.798333	0.1	1.865864
24.800000	0.1	1.870275
24.801667	0.1	1.872122
24.803333	0.1	1.872063
24.805000	0.1	1.873493
24.806667	0.1	1.878917
24.808333	0.1	1.887202
24.810000	0.1	1.895309
24.811667	0.1	1.900315
24.813333	0.1	1.901329
24.815000	0.1	1.899421
24.816667	0.1	1.897037
24.818333	0.1	1.895845
24.820000	0.1	1.896858
24.821667	0.1	1.900613
24.823333	0.1	1.906574
24.825000	0.1	1.912773
24.826667	0.1	1.917780
24.828333	0.1	1.922310
24.830000	0.1	1.927734
24.831667	0.1	1.935005
24.833333	0.1	1.944780
24.835000	0.1	1.957178
24.836667	0.1	1.970589
24.838333	0.1	1.982451
24.840000	0.1	1.990855
24.841667	0.1	1.996517
24.843333	0.1	2.001524
24.845000	0.1	2.008557
24.846667	0.1	2.019346
24.848333	0.1	2.033472
24.850000	0.1	2.048493
24.851667	0.1	2.062321
24.853333	0.1	2.074480
24.855000	0.1	2.085269
24.856667	0.1	2.095699
24.858333	0.1	2.107203
24.860000	0.1	2.120078
24.861667	0.1	2.133608
24.863333	0.1	2.147138
24.865000	0.1	2.161503
24.866667	0.1	2.178729
24.868333	0.1	2.200782
24.870000	0.1	2.228618
24.871667	0.1	2.261281
24.873333	0.1	2.296567
24.875000	0.1	2.331913
24.876667	0.1	2.365828
24.878333	0.1	2.397299
24.880000	0.1	2.426267
24.881667	0.1	2.454400
24.883333	0.1	2.484620
24.885000	0.1	2.519012
24.886667	0.1	2.557576
24.888333	0.1	2.599657
24.890000	0.1	2.645075
24.891667	0.1	2.692700
24.893333	0.1	2.740324
24.895000	0.1	2.786577
24.896667	0.1	2.832115
24.898333	0.1	2.878726
24.900000	0.1	2.927363
24.901667	0.1	2.977967
24.903333	0.1	3.030002
24.905000	0.1	3.082633
24.906667	0.1	3.135681
24.908333	0.1	3.189802
24.910000	0.1	3.245771
24.911667	0.1	3.304064
24.913333	0.1	3.364504
24.915000	0.1	3.425896
24.916667	0.1	3.486157
24.918333	0.1	3.543496
24.920000	0.1	3.598035
24.921667	0.1	3.651202
24.923333	0.1	3.704310
24.925000	0.1	3.757239
24.926667	0.1	3.809035
24.928333	0.1	3.858984
24.930000	0.1	3.907144
24.931667	0.1	3.952503
24.933333	0.1	3.993511
24.935000	0.1	4.029632
24.936667	0.1	4.061282
24.938333	0.1	4.088760
24.940000	0.1	4.112184
24.941667	0.1	4.130960
24.943333	0.1	4.143894
24.945000	0.1	4.150749
24.946667	0.1	4.152537
24.948333	0.1	4.150808
24.950000	0.1	4.146517
24.951667	0.1	4.139602
24.953333	0.1	4.129946
24.955000	0.1	4.117608
24.956667	0.1	4.101932
24.958333	0.1	4.081011
24.960000	0.1	4.053295
24.961667	0.1	4.019439
24.963333	0.1	3.981710
24.965000	0.1	3.942907
24.966667	0.1	3.904522
24.968333	0.1	3.866315
24.970000	0.1	3.827036
24.971667	0.1	3.784657
24.973333	0.1	3.738106
24.975000	0.1	3.687918
24.976667	0.1	3.635586
24.978333	0.1	3.582120
24.980000	0.1	3.528178
24.981667	0.1	3.474713
24.983333	0.1	3.421664
24.985000	0.1	3.367245
24.986667	0.1	3.309787
24.988333	0.1	3.250241
24.990000	0.1	3.191650
24.991667	0.1	3.135801
24.993333	0.1	3.082335
24.995000	0.1	3.029466
24.996667	0.1	2.976477
24.998333	0.1	2.923668
25.000000	0.1	2.871990
25.001667	0.1	2.822817
25.003333	0.1	2.777100
25.005000	0.1	2.735019
25.006667	0.1	2.695561
25.008333	0.1	2.657175
25.010000	0.1	2.618373
25.011667	0.1	2.578557
25.013333	0.1	2.538502
25.015000	0.1	2.499581
25.016667	0.1	2.462328
25.018333	0.1	2.426505
25.020000	0.1	2.391637
25.021667	0.1	2.357781
25.023333	0.1	2.325654
25.025000	0.1	2.295971
25.026667	0.1	2.268672
25.028333	0.1	2.243102
25.030000	0.1	2.219379
25.031667	0.1	2.198100
25.033333	0.1	2.178252
25.035000	0.1	2.157092
25.036667	0.1	2.133548
25.038333	0.1	2.109289
25.040000	0.1	2.087653
25.041667	0.1	2.071560
25.043333	0.1	2.061725
25.045000	0.1	2.056420
25.046667	0.1	2.052486
25.048333	0.1	2.046228
25.050000	0.1	2.034485
25.051667	0.1	2.016604
25.053333	0.1	1.995325
25.055000	0.1	1.975417
25.056667	0.1	1.960695
25.058333	0.1	1.952052
25.060000	0.1	1.947284
25.061667	0.1	1.944363
25.063333	0.1	1.943410
25.065000	0.1	1.944542
25.066667	0.1	1.946032
25.068333	0.1	1.945138
25.070000	0.1	1.941264
25.071667	0.1	1.936317
25.073333	0.1	1.932681
25.075000	0.1	1.931071
25.076667	0.1	1.929879
25.078333	0.1	1.926661
25.080000	0.1	1.920164
25.081667	0.1	1.911461
25.083333	0.1	1.902938
25.085000	0.1	1.896501
25.086667	0.1	1.893342
25.088333	0.1	1.892924
25.090000	0.1	1.893520
25.091667	0.1	1.893818
25.093333	0.1	1.893222
25.095000	0.1	1.891136
25.096667	0.1	1.887083
25.098333	0.1	1.882494
25.100000	0.1	1.879811
25.101667	0.1	1.879811
25.103333	0.1	1.881361
25.105000	0.1	1.882732
25.106667	0.1	1.882672
25.108333	0.1	1.881600
25.110000	0.1	1.880884
25.111667	0.1	1.881302
25.113333	0.1	1.881957
25.115000	0.1	1.881957
25.116667	0.1	1.881003
25.118333	0.1	1.878977
25.120000	0.1	1.875818
25.121667	0.1	1.872599
25.123333	0.1	1.870155
25.125000	0.1	1.868069
25.126667	0.1	1.864851
25.128333	0.1	1.858950
25.130000	0.1	1.850307
25.131667	0.1	1.842022
25.133333	0.1	1.837969
25.135000	0.1	1.839101
25.136667	0.1	1.844347
25.138333	0.1	1.852572
25.140000	0.1	1.861870
25.141667	0.1	1.868725
25.143333	0.1	1.870096
25.145000	0.1	1.865804
25.146667	0.1	1.858533
25.148333	0.1	1.851201
25.150000	0.1	1.845598
25.151667	0.1	1.842558
25.153333	0.1	1.841724
25.155000	0.1	1.842380
25.156667	0.1	1.843155
25.158333	0.1	1.842260
25.160000	0.1	1.837731
25.161667	0.1	1.829565
25.163333	0.1	1.821160
25.165000	0.1	1.816273
25.166667	0.1	1.816571
25.168333	0.1	1.820803
25.170000	0.1	1.826823
25.171667	0.1	1.832783
25.173333	0.1	1.837015
25.175000	0.1	1.838267
25.176667	0.1	1.836717
25.178333	0.1	1.834810
25.180000	0.1	1.835227
25.181667	0.1	1.838207
25.183333	0.1	1.841307
25.185000	0.1	1.842022
25.186667	0.1	1.840711
25.188333	0.1	1.839638
25.190000	0.1	1.840413
25.191667	0.1	1.842201
25.193333	0.1	1.842976
25.195000	0.1	1.842141
25.196667	0.1	1.841128
25.198333	0.1	1.841068
25.200000	0.1	1.841605
25.201667	0.1	1.841903
25.203333	0.1	1.842618
25.205000	0.1	1.845420
25.206667	0.1	1.850307
25.208333	0.1	1.856148
25.210000	0.1	1.861751
25.211667	0.1	1.865864
25.213333	0.1	1.867533
25.215000	0.1	1.866043
25.216667	0.1	1.861751
25.218333	0.1	1.855910
25.220000	0.1	1.851022
25.221667	0.1	1.850069
25.223333	0.1	1.855075
25.225000	0.1	1.865089
25.226667	0.1	1.877129
25.228333	0.1	1.887381
25.230000	0.1	1.893342
25.231667	0.1	1.894474
25.233333	0.1	1.892507
25.235000	0.1	1.891196
25.236667	0.1	1.893759
25.238333	0.1	1.900673
25.240000	0.1	1.910031
25.241667	0.1	1.919091
25.243333	0.1	1.925647
25.245000	0.1	1.929104
25.246667	0.1	1.930535
25.248333	0.1	1.933217
25.250000	0.1	1.940191
25.251667	0.1	1.951695
25.253333	0.1	1.964688
25.255000	0.1	1.975179
25.256667	0.1	1.981199
25.258333	0.1	1.983523
25.260000	0.1	1.985490
25.261667	0.1	1.990497
25.263333	0.1	1.999974
25.265000	0.1	2.013028
25.266667	0.1	2.027393
25.268333	0.1	2.040625
25.270000	0.1	2.051950
25.271667	0.1	2.062261
25.273333	0.1	2.073109
25.275000	0.1	2.085507
25.276667	0.1	2.099097
25.278333	0.1	2.113164
25.280000	0.1	2.126873
25.281667	0.1	2.139568
25.283333	0.1	2.150536
25.285000	0.1	2.159894
25.286667	0.1	2.169192
25.288333	0.1	2.179742
25.290000	0.1	2.191425
25.291667	0.1	2.204418
25.293333	0.1	2.219379
25.295000	0.1	2.234936
25.296667	0.1	2.247512
25.298333	0.1	2.254546
25.300000	0.1	2.257526
25.301667	0.1	2.259851
25.303333	0.1	2.264202
25.305000	0.1	2.271116
25.306667	0.1	2.278447
25.308333	0.1	2.284229
25.310000	0.1	2.288580
25.311667	0.1	2.292872
25.313333	0.1	2.297461
25.315000	0.1	2.301574
25.316667	0.1	2.305031
25.318333	0.1	2.308369
25.320000	0.1	2.312124
25.321667	0.1	2.316594
25.323333	0.1	2.320647
25.325000	0.1	2.322853
25.326667	0.1	2.322257
25.328333	0.1	2.318978
25.330000	0.1	2.313852
25.331667	0.1	2.308250
25.333333	0.1	2.303898
25.335000	0.1	2.302170
25.336667	0.1	2.303839
25.338333	0.1	2.308726
25.340000	0.1	2.315939
25.341667	0.1	2.324164
25.343333	0.1	2.332091
25.345000	0.1	2.338469
25.346667	0.1	2.342403
25.348333	0.1	2.343357
25.350000	0.1	2.342940
25.351667	0.1	2.343297
25.353333	0.1	2.345741
25.355000	0.1	2.350330
25.356667	0.1	2.356768
25.358333	0.1	2.364040
25.360000	0.1	2.370060
25.361667	0.1	2.372325
25.363333	0.1	2.369940
25.365000	0.1	2.365172
25.366667	0.1	2.361953
25.368333	0.1	2.363086
25.370000	0.1	2.367854
25.371667	0.1	2.372623
25.373333	0.1	2.374888
25.375000	0.1	2.374590
25.376667	0.1	2.372801
25.378333	0.1	2.369642
25.380000	0.1	2.364636
25.381667	0.1	2.357483
25.383333	0.1	2.349138
25.385000	0.1	2.341449
25.386667	0.1	2.334774
25.388333	0.1	2.327979
25.390000	0.1	2.320111
25.391667	0.1	2.311409
25.393333	0.1	2.302349
25.395000	0.1	2.293289
25.396667	0.1	2.284587
25.398333	0.1	2.276361
25.400000	0.1	2.267957
25.401667	0.1	2.258480
25.403333	0.1	2.248287
25.405000	0.1	2.239049
25.406667	0.1	2.232134
25.408333	0.1	2.227008
25.410000	0.1	2.222180
25.411667	0.1	2.216041
25.413333	0.1	2.207220
25.415000	0.1	2.195478
25.416667	0.1	2.182305
25.418333	0.1	2.170146
25.420000	0.1	2.160549
25.421667	0.1	2.153456
25.423333	0.1	2.147138
25.425000	0.1	2.139568
25.426667	0.1	2.129495
25.428333	0.1	2.116859
25.430000	0.1	2.102673
25.431667	0.1	2.087951
25.433333	0.1	2.073169
25.435000	0.1	2.059102
25.436667	0.1	2.047598
25.438333	0.1	2.040327
25.440000	0.1	2.037406
25.441667	0.1	2.036870
25.443333	0.1	2.035856
25.445000	0.1	2.031803
25.446667	0.1	2.023816
25.448333	0.1	2.013326
25.450000	0.1	2.002180
25.451667	0.1	1.991809
25.453333	0.1	1.983345
25.455000	0.1	1.977742
25.456667	0.1	1.975596
25.458333	0.1	1.976490
25.460000	0.1	1.977980
25.461667	0.1	1.977265
25.463333	0.1	1.972556
25.465000	0.1	1.963735
25.466667	0.1	1.952231
25.468333	0.1	1.940608
25.470000	0.1	1.930833
25.471667	0.1	1.923621
25.473333	0.1	1.917899
25.475000	0.1	1.912296
25.476667	0.1	1.906753
25.478333	0.1	1.902104
25.480000	0.1	1.899064
25.481667	0.1	1.897395
25.483333	0.1	1.895607
25.485000	0.1	1.891673
25.486667	0.1	1.883984
25.488333	0.1	1.871526
25.490000	0.1	1.855373
25.491667	0.1	1.839101
25.493333	0.1	1.826882
25.495000	0.1	1.821041
25.496667	0.1	1.820743
25.498333	0.1	1.822889
25.500000	0.1	1.823425
25.501667	0.1	1.819193
25.503333	0.1	1.809657
25.505000	0.1	1.797557
25.506667	0.1	1.786292
25.508333	0.1	1.777768
25.510000	0.1	1.772165
25.511667	0.1	1.768887
25.513333	0.1	1.767576
25.515000	0.1	1.767576
25.516667	0.1	1.768410
25.518333	0.1	1.769424
25.520000	0.1	1.770258
25.521667	0.1	1.771391
25.523333	0.1	1.773298
25.525000	0.1	1.775444
25.526667	0.1	1.775801
25.528333	0.1	1.773417
25.530000	0.1	1.769364
25.531667	0.1	1.764357
25.533333	0.1	1.758278
25.535000	0.1	1.752019
25.536667	0.1	1.746953
25.538333	0.1	1.743078
25.540000	0.1	1.738846
25.541667	0.1	1.733661
25.543333	0.1	1.728356
25.545000	0.1	1.723826
25.546667	0.1	1.720131
25.548333	0.1	1.717329
25.550000	0.1	1.715541
25.551667	0.1	1.714707
25.553333	0.1	1.715005
25.555000	0.1	1.716852
25.556667	0.1	1.720071
25.558333	0.1	1.723588
25.560000	0.1	1.726866
25.561667	0.1	1.729190
25.563333	0.1	1.729369
25.565000	0.1	1.726925
25.566667	0.1	1.723409
25.568333	0.1	1.721084
25.570000	0.1	1.721382
25.571667	0.1	1.723647
25.573333	0.1	1.725853
25.575000	0.1	1.725674
25.576667	0.1	1.722276
25.578333	0.1	1.716495
25.580000	0.1	1.709521
25.581667	0.1	1.702309
25.583333	0.1	1.695633
25.585000	0.1	1.691043
25.586667	0.1	1.689017
25.588333	0.1	1.687765
25.590000	0.1	1.684785
25.591667	0.1	1.679182
25.593333	0.1	1.671910
25.595000	0.1	1.664996
25.596667	0.1	1.660109
25.598333	0.1	1.657665
25.600000	0.1	1.657844
25.601667	0.1	1.660466
25.603333	0.1	1.664281
25.605000	0.1	1.666248
25.606667	0.1	1.664460
25.608333	0.1	1.659393
25.610000	0.1	1.653254
25.611667	0.1	1.648665
25.613333	0.1	1.647592
25.615000	0.1	1.650334
25.616667	0.1	1.655102
25.618333	0.1	1.659215
25.620000	0.1	1.660943
25.621667	0.1	1.660109
25.623333	0.1	1.657426
25.625000	0.1	1.654267
25.626667	0.1	1.651764
25.628333	0.1	1.650393
25.630000	0.1	1.649857
25.631667	0.1	1.649559
25.633333	0.1	1.648545
25.635000	0.1	1.646161
25.636667	0.1	1.642764
25.638333	0.1	1.639962
25.640000	0.1	1.638711
25.641667	0.1	1.638234
25.643333	0.1	1.637042
25.645000	0.1	1.634598
25.646667	0.1	1.632393
25.648333	0.1	1.633048
25.650000	0.1	1.637340
25.651667	0.1	1.643300
25.653333	0.1	1.648367
25.655000	0.1	1.650572
25.656667	0.1	1.649439
25.658333	0.1	1.646996
25.660000	0.1	1.645923
25.661667	0.1	1.646817
25.663333	0.1	1.648307
25.665000	0.1	1.649797
25.666667	0.1	1.651585
25.668333	0.1	1.652598
25.670000	0.1	1.651645
25.671667	0.1	1.648367
25.673333	0.1	1.642943
25.675000	0.1	1.636565
25.676667	0.1	1.631558
25.678333	0.1	1.629472
25.680000	0.1	1.630426
25.681667	0.1	1.634002
25.683333	0.1	1.639903
25.685000	0.1	1.647234
25.686667	0.1	1.653612
25.688333	0.1	1.656354
25.690000	0.1	1.654267
25.691667	0.1	1.649082
25.693333	0.1	1.643181
25.695000	0.1	1.638532
25.696667	0.1	1.636267
25.698333	0.1	1.637459
25.700000	0.1	1.641810
25.701667	0.1	1.647353
25.703333	0.1	1.651347
25.705000	0.1	1.652241
25.706667	0.1	1.650155
25.708333	0.1	1.646042
25.710000	0.1	1.640976
25.711667	0.1	1.635730
25.713333	0.1	1.631737
25.715000	0.1	1.631498
25.716667	0.1	1.637042
25.718333	0.1	1.647532
25.720000	0.1	1.658976
25.721667	0.1	1.666665
25.723333	0.1	1.667798
25.725000	0.1	1.662791
25.726667	0.1	1.654387
25.728333	0.1	1.644909
25.730000	0.1	1.636505
25.731667	0.1	1.631081
25.733333	0.1	1.630068
25.735000	0.1	1.633406
25.736667	0.1	1.639426
25.738333	0.1	1.645744
25.740000	0.1	1.650572
25.741667	0.1	1.653493
25.743333	0.1	1.654029
25.745000	0.1	1.651883
25.746667	0.1	1.646996
25.748333	0.1	1.640320
25.750000	0.1	1.634181
25.751667	0.1	1.630843
25.753333	0.1	1.631081
25.755000	0.1	1.633823
25.756667	0.1	1.637638
25.758333	0.1	1.641929
25.760000	0.1	1.645625
25.761667	0.1	1.646817
25.763333	0.1	1.644790
25.765000	0.1	1.641393
25.766667	0.1	1.639307
25.768333	0.1	1.639128
25.770000	0.1	1.639187
25.771667	0.1	1.637399
25.773333	0.1	1.633942
25.775000	0.1	1.630843
25.776667	0.1	1.629830
25.778333	0.1	1.630902
25.780000	0.1	1.632333
25.781667	0.1	1.632214
25.783333	0.1	1.629055
25.785000	0.1	1.622617
25.786667	0.1	1.614452
25.788333	0.1	1.607359
25.790000	0.1	1.604498
25.791667	0.1	1.607239
25.793333	0.1	1.614869
25.795000	0.1	1.624107
25.796667	0.1	1.630724
25.798333	0.1	1.632393
25.800000	0.1	1.629353
25.801667	0.1	1.622737
25.803333	0.1	1.614213
25.805000	0.1	1.606047
25.806667	0.1	1.600623
25.808333	0.1	1.599491
25.810000	0.1	1.602709
25.811667	0.1	1.607776
25.813333	0.1	1.611173
25.815000	0.1	1.610518
25.816667	0.1	1.606286
25.818333	0.1	1.600981
25.820000	0.1	1.597464
25.821667	0.1	1.596689
25.823333	0.1	1.597524
25.825000	0.1	1.598656
25.826667	0.1	1.599014
25.828333	0.1	1.597762
25.830000	0.1	1.594722
25.831667	0.1	1.591146
25.833333	0.1	1.588285
25.835000	0.1	1.587153
25.836667	0.1	1.588583
25.838333	0.1	1.593411
25.840000	0.1	1.601040
25.841667	0.1	1.610279
25.843333	0.1	1.619458
25.845000	0.1	1.626790
25.846667	0.1	1.630902
25.848333	0.1	1.632035
25.850000	0.1	1.631200
25.851667	0.1	1.629233
25.853333	0.1	1.626968
25.855000	0.1	1.625121
25.856667	0.1	1.624107
25.858333	0.1	1.624227
25.860000	0.1	1.625478
25.861667	0.1	1.627445
25.863333	0.1	1.629353
25.865000	0.1	1.630366
25.866667	0.1	1.629770
25.868333	0.1	1.626790
25.870000	0.1	1.621544
25.871667	0.1	1.615584
25.873333	0.1	1.610577
25.875000	0.1	1.607835
25.876667	0.1	1.608014
25.878333	0.1	1.610756
25.880000	0.1	1.615048
25.881667	0.1	1.619578
25.883333	0.1	1.623869
25.885000	0.1	1.627803
25.886667	0.1	1.631320
25.888333	0.1	1.634181
25.890000	0.1	1.636505
25.891667	0.1	1.638651
25.893333	0.1	1.640558
25.895000	0.1	1.641810
25.896667	0.1	1.642406
25.898333	0.1	1.643717
25.900000	0.1	1.647234
25.901667	0.1	1.652479
25.903333	0.1	1.657188
25.905000	0.1	1.659989
25.906667	0.1	1.661539
25.908333	0.1	1.662612
25.910000	0.1	1.663625
25.911667	0.1	1.664341
25.913333	0.1	1.664162
25.915000	0.1	1.662970
25.916667	0.1	1.661599
25.918333	0.1	1.661658
25.920000	0.1	1.663804
25.921667	0.1	1.668036
25.923333	0.1	1.674056
25.925000	0.1	1.681388
25.926667	0.1	1.688659
25.928333	0.1	1.694024
25.930000	0.1	1.696646
25.931667	0.1	1.696646
25.933333	0.1	1.694799
25.935000	0.1	1.692116
25.936667	0.1	1.689494
25.938333	0.1	1.687408
25.940000	0.1	1.686573
25.941667	0.1	1.687765
25.943333	0.1	1.690626
25.945000	0.1	1.693428
25.946667	0.1	1.695156
25.948333	0.1	1.696885
25.950000	0.1	1.699984
25.951667	0.1	1.704097
25.953333	0.1	1.707852
25.955000	0.1	1.710177
25.956667	0.1	1.708925
25.958333	0.1	1.702607
25.960000	0.1	1.692891
25.961667	0.1	1.683414
25.963333	0.1	1.676977
25.965000	0.1	1.673937
25.966667	0.1	1.673162
25.968333	0.1	1.673937
25.970000	0.1	1.676679
25.971667	0.1	1.681864
25.973333	0.1	1.688480
25.975000	0.1	1.694203
25.976667	0.1	1.697123
25.978333	0.1	1.696468
25.980000	0.1	1.691699
25.981667	0.1	1.682699
25.983333	0.1	1.670182
25.985000	0.1	1.656532
25.986667	0.1	1.644850
25.988333	0.1	1.636803
25.990000	0.1	1.631796
25.991667	0.1	1.628161
25.993333	0.1	1.625121
25.995000	0.1	1.623631
25.996667	0.1	1.624107
25.998333	0.1	1.625836
26.000000	0.1	1.627803
26.001667	0.1	1.630008
26.003333	0.1	1.632094
26.005000	0.1	1.632929
26.006667	0.1	1.631141
26.008333	0.1	1.626372
26.010000	0.1	1.619101
26.011667	0.1	1.610458
26.013333	0.1	1.602471
26.015000	0.1	1.597345
26.016667	0.1	1.596093
26.018333	0.1	1.598179
26.020000	0.1	1.602829
26.021667	0.1	1.609147
26.023333	0.1	1.615465
26.025000	0.1	1.619279
26.026667	0.1	1.619160
26.028333	0.1	1.615405
26.030000	0.1	1.610279
26.031667	0.1	1.605988
26.033333	0.1	1.603663
26.035000	0.1	1.603186
26.036667	0.1	1.603663
26.038333	0.1	1.604557
26.040000	0.1	1.605988
26.041667	0.1	1.608372
26.043333	0.1	1.611948
26.045000	0.1	1.616180
26.046667	0.1	1.620233
26.048333	0.1	1.622796
26.050000	0.1	1.622617
26.051667	0.1	1.619279
26.053333	0.1	1.613975
26.055000	0.1	1.608729
26.056667	0.1	1.605034
26.058333	0.1	1.603007
26.060000	0.1	1.601458
26.061667	0.1	1.599491
26.063333	0.1	1.597285
26.065000	0.1	1.594424
26.066667	0.1	1.590908
26.068333	0.1	1.588583
26.070000	0.1	1.590252
26.071667	0.1	1.596987
26.073333	0.1	1.606286
26.075000	0.1	1.613796
26.076667	0.1	1.616478
26.078333	0.1	1.613915
26.080000	0.1	1.607716
26.081667	0.1	1.600027
26.083333	0.1	1.593530
26.085000	0.1	1.590610
26.086667	0.1	1.591861
26.088333	0.1	1.595676
26.090000	0.1	1.600206
26.091667	0.1	1.604736
26.093333	0.1	1.609206
26.095000	0.1	1.613557
26.096667	0.1	1.618087
26.098333	0.1	1.622558
26.100000	0.1	1.625776
26.101667	0.1	1.626432
26.103333	0.1	1.624465
26.105000	0.1	1.621187
26.106667	0.1	1.619458
26.108333	0.1	1.621842
26.110000	0.1	1.628637
26.111667	0.1	1.638353
26.113333	0.1	1.648545
26.115000	0.1	1.657307
26.116667	0.1	1.663089
26.118333	0.1	1.665235
26.120000	0.1	1.664639
26.121667	0.1	1.663149
26.123333	0.1	1.662314
26.125000	0.1	1.662910
26.126667	0.1	1.665115
26.128333	0.1	1.668632
26.130000	0.1	1.672626
26.131667	0.1	1.675367
26.133333	0.1	1.675844
26.135000	0.1	1.674354
26.136667	0.1	1.672268
26.138333	0.1	1.671255
26.140000	0.1	1.672685
26.141667	0.1	1.676202
26.143333	0.1	1.679301
26.145000	0.1	1.680076
26.146667	0.1	1.679838
26.148333	0.1	1.680911
26.150000	0.1	1.683831
26.151667	0.1	1.687527
26.153333	0.1	1.691103
26.155000	0.1	1.694024
26.156667	0.1	1.695573
26.158333	0.1	1.695097
26.160000	0.1	1.693606
26.161667	0.1	1.693905
26.163333	0.1	1.698494
26.165000	0.1	1.708150
26.166667	0.1	1.720786
26.168333	0.1	1.733244
26.170000	0.1	1.743138
26.171667	0.1	1.750171
26.173333	0.1	1.754940
26.175000	0.1	1.757503
26.176667	0.1	1.758516
26.178333	0.1	1.759708
26.180000	0.1	1.762807
26.181667	0.1	1.768410
26.183333	0.1	1.776457
26.185000	0.1	1.787126
26.186667	0.1	1.799762
26.188333	0.1	1.812875
26.190000	0.1	1.824975
26.191667	0.1	1.834154
26.193333	0.1	1.839459
26.195000	0.1	1.841784
26.196667	0.1	1.843631
26.198333	0.1	1.847744
26.200000	0.1	1.855731
26.201667	0.1	1.867712
26.203333	0.1	1.882076
26.205000	0.1	1.896143
26.206667	0.1	1.908243
26.208333	0.1	1.918674
26.210000	0.1	1.928985
26.211667	0.1	1.940906
26.213333	0.1	1.954734
26.215000	0.1	1.970232
26.216667	0.1	1.986206
26.218333	0.1	2.002061
26.220000	0.1	2.018035
26.221667	0.1	2.034724
26.223333	0.1	2.052724
26.225000	0.1	2.072334
26.226667	0.1	2.092898
26.228333	0.1	2.113164
26.230000	0.1	2.131879
26.231667	0.1	2.147555
26.233333	0.1	2.159000
26.235000	0.1	2.166391
26.236667	0.1	2.171636
26.238333	0.1	2.176941
26.240000	0.1	2.184212
26.241667	0.1	2.193689
26.243333	0.1	2.204180
26.245000	0.1	2.214015
26.246667	0.1	2.222359
26.248333	0.1	2.229691
26.250000	0.1	2.237141
26.251667	0.1	2.245009
26.253333	0.1	2.253056
26.255000	0.1	2.260983
26.256667	0.1	2.268136
26.258333	0.1	2.273023
26.260000	0.1	2.275169
26.261667	0.1	2.274513
26.263333	0.1	2.270043
26.265000	0.1	2.261102
26.266667	0.1	2.248824
26.268333	0.1	2.235234
26.270000	0.1	2.222180
26.271667	0.1	2.210498
26.273333	0.1	2.199590
26.275000	0.1	2.188563
26.276667	0.1	2.176881
26.278333	0.1	2.164304
26.280000	0.1	2.150118
26.281667	0.1	2.134383
26.283333	0.1	2.117813
26.285000	0.1	2.101660
26.286667	0.1	2.087176
26.288333	0.1	2.074659
26.290000	0.1	2.063215
26.291667	0.1	2.051115
26.293333	0.1	2.036810
26.295000	0.1	2.019763
26.296667	0.1	2.000630
26.298333	0.1	1.980066
26.300000	0.1	1.958728
26.301667	0.1	1.937807
26.303333	0.1	1.919389
26.305000	0.1	1.905441
26.306667	0.1	1.896024
26.308333	0.1	1.888156
26.310000	0.1	1.878321
26.311667	0.1	1.865029
26.313333	0.1	1.849353
26.315000	0.1	1.832783
26.316667	0.1	1.815677
26.318333	0.1	1.798928
26.320000	0.1	1.784861
26.321667	0.1	1.776099
26.323333	0.1	1.772285
26.325000	0.1	1.770020
26.326667	0.1	1.765430
26.328333	0.1	1.757681
26.330000	0.1	1.748264
26.331667	0.1	1.739144
26.333333	0.1	1.730979
26.335000	0.1	1.723230
26.336667	0.1	1.714349
26.338333	0.1	1.702786
26.340000	0.1	1.688421
26.341667	0.1	1.672626
26.343333	0.1	1.657069
26.345000	0.1	1.642764
26.346667	0.1	1.630902
26.348333	0.1	1.622200
26.350000	0.1	1.616836
26.351667	0.1	1.614809
26.353333	0.1	1.616061
26.355000	0.1	1.619101
26.356667	0.1	1.622319
26.358333	0.1	1.624644
26.360000	0.1	1.625598
26.361667	0.1	1.624704
26.363333	0.1	1.620710
26.365000	0.1	1.613200
26.366667	0.1	1.603365
26.368333	0.1	1.593351
26.370000	0.1	1.584590
26.371667	0.1	1.577556
26.373333	0.1	1.572847
26.375000	0.1	1.571238
26.376667	0.1	1.572192
26.378333	0.1	1.574516
26.380000	0.1	1.577199
26.381667	0.1	1.579225
26.383333	0.1	1.579404
26.385000	0.1	1.576662
26.386667	0.1	1.571179
26.388333	0.1	1.564682
26.390000	0.1	1.559436
26.391667	0.1	1.556337
26.393333	0.1	1.553476
26.395000	0.1	1.548767
26.396667	0.1	1.542211
26.398333	0.1	1.536071
26.400000	0.1	1.532316
26.401667	0.1	1.531601
26.403333	0.1	1.533032
26.405000	0.1	1.535297
26.406667	0.1	1.537383
26.408333	0.1	1.539350
26.410000	0.1	1.542330
26.411667	0.1	1.546741
26.413333	0.1	1.551688
26.415000	0.1	1.556099
26.416667	0.1	1.558781
26.418333	0.1	1.558423
26.420000	0.1	1.554132
26.421667	0.1	1.546562
26.423333	0.1	1.537919
26.425000	0.1	1.530469
26.426667	0.1	1.524985
26.428333	0.1	1.521528
26.430000	0.1	1.519680
26.431667	0.1	1.518667
26.433333	0.1	1.518548
26.435000	0.1	1.520038
26.436667	0.1	1.524031
26.438333	0.1	1.529336
26.440000	0.1	1.533449
26.441667	0.1	1.534581
26.443333	0.1	1.533151
26.445000	0.1	1.530469
26.446667	0.1	1.527488
26.448333	0.1	1.524568
26.450000	0.1	1.522482
26.451667	0.1	1.521707
26.453333	0.1	1.521766
26.455000	0.1	1.522422
26.456667	0.1	1.523852
26.458333	0.1	1.526177
26.460000	0.1	1.528561
26.461667	0.1	1.529336
26.463333	0.1	1.527727
26.465000	0.1	1.524866
26.466667	0.1	1.522482
26.468333	0.1	1.521468
26.470000	0.1	1.522482
26.471667	0.1	1.525641
26.473333	0.1	1.529873
26.475000	0.1	1.534283
26.476667	0.1	1.538992
26.478333	0.1	1.543939
26.480000	0.1	1.547575
26.481667	0.1	1.547873
26.483333	0.1	1.544356
26.485000	0.1	1.538813
26.486667	0.1	1.534164
26.488333	0.1	1.533628
26.490000	0.1	1.538634
26.491667	0.1	1.546979
26.493333	0.1	1.553953
26.495000	0.1	1.556337
26.496667	0.1	1.554191
26.498333	0.1	1.548946
26.500000	0.1	1.542211
26.501667	0.1	1.536191
26.503333	0.1	1.532793
26.505000	0.1	1.532555
26.506667	0.1	1.534343
26.508333	0.1	1.536727
26.510000	0.1	1.538396
26.511667	0.1	1.538396
26.513333	0.1	1.536608
26.515000	0.1	1.533806
26.516667	0.1	1.531184
26.518333	0.1	1.529694
26.520000	0.1	1.529098
26.521667	0.1	1.528859
26.523333	0.1	1.528859
26.525000	0.1	1.528621
26.526667	0.1	1.527310
26.528333	0.1	1.524925
26.530000	0.1	1.522184
26.531667	0.1	1.519501
26.533333	0.1	1.517415
26.535000	0.1	1.516640
26.536667	0.1	1.518130
26.538333	0.1	1.522541
26.540000	0.1	1.528680
26.541667	0.1	1.533508
26.543333	0.1	1.534641
26.545000	0.1	1.532316
26.546667	0.1	1.528740
26.548333	0.1	1.525521
26.550000	0.1	1.523197
26.551667	0.1	1.521826
26.553333	0.1	1.521051
26.555000	0.1	1.520634
26.556667	0.1	1.521528
26.558333	0.1	1.523972
26.560000	0.1	1.526833
26.561667	0.1	1.528800
26.563333	0.1	1.530290
26.565000	0.1	1.532793
26.566667	0.1	1.537562
26.568333	0.1	1.543999
26.570000	0.1	1.549363
26.571667	0.1	1.550913
26.573333	0.1	1.547933
26.575000	0.1	1.542032
26.576667	0.1	1.535833
26.578333	0.1	1.531124
26.580000	0.1	1.527608
26.581667	0.1	1.524091
26.583333	0.1	1.519919
26.585000	0.1	1.515925
26.586667	0.1	1.512885
26.588333	0.1	1.511037
26.590000	0.1	1.510322
26.591667	0.1	1.510799
26.593333	0.1	1.512468
26.595000	0.1	1.515091
26.596667	0.1	1.518667
26.598333	0.1	1.523137
26.600000	0.1	1.527727
26.601667	0.1	1.531780
26.603333	0.1	1.535297
26.605000	0.1	1.538992
26.606667	0.1	1.543522
26.608333	0.1	1.548946
26.610000	0.1	1.554549
26.611667	0.1	1.558960
26.613333	0.1	1.560986
26.615000	0.1	1.560032
26.616667	0.1	1.555979
26.618333	0.1	1.549721
26.620000	0.1	1.543880
26.621667	0.1	1.541674
26.623333	0.1	1.544595
26.625000	0.1	1.551211
26.626667	0.1	1.558662
26.628333	0.1	1.564205
26.630000	0.1	1.566351
26.631667	0.1	1.565695
26.633333	0.1	1.563847
26.635000	0.1	1.562417
26.636667	0.1	1.561999
26.638333	0.1	1.562834
26.640000	0.1	1.564860
26.641667	0.1	1.567304
26.643333	0.1	1.568854
26.645000	0.1	1.568854
26.646667	0.1	1.567602
26.648333	0.1	1.565993
26.650000	0.1	1.564801
26.651667	0.1	1.564086
26.653333	0.1	1.563847
26.655000	0.1	1.564622
26.656667	0.1	1.566708
26.658333	0.1	1.568914
26.660000	0.1	1.569450
26.661667	0.1	1.568139
26.663333	0.1	1.567304
26.665000	0.1	1.569688
26.666667	0.1	1.575351
26.668333	0.1	1.581967
26.670000	0.1	1.587927
26.671667	0.1	1.592875
26.673333	0.1	1.596689
26.675000	0.1	1.599431
26.676667	0.1	1.602352
26.678333	0.1	1.606166
26.680000	0.1	1.610577
26.681667	0.1	1.615226
26.683333	0.1	1.620829
26.685000	0.1	1.627803
26.686667	0.1	1.635790
26.688333	0.1	1.643121
26.690000	0.1	1.648307
26.691667	0.1	1.651526
26.693333	0.1	1.654506
26.695000	0.1	1.658917
26.696667	0.1	1.665115
26.698333	0.1	1.672566
26.700000	0.1	1.680136
26.701667	0.1	1.687169
26.703333	0.1	1.693785
26.705000	0.1	1.700044
26.706667	0.1	1.705706
26.708333	0.1	1.710713
26.710000	0.1	1.716256
26.711667	0.1	1.723349
26.713333	0.1	1.732111
26.715000	0.1	1.742780
26.716667	0.1	1.754999
26.718333	0.1	1.767099
26.720000	0.1	1.777887
26.721667	0.1	1.788080
26.723333	0.1	1.799047
26.725000	0.1	1.810432
26.726667	0.1	1.821518
26.728333	0.1	1.832008
26.730000	0.1	1.841903
26.731667	0.1	1.851559
26.733333	0.1	1.862526
26.735000	0.1	1.875877
26.736667	0.1	1.890719
26.738333	0.1	1.905263
26.740000	0.1	1.918197
26.741667	0.1	1.929581
26.743333	0.1	1.939833
26.745000	0.1	1.950085
26.746667	0.1	1.961947
26.748333	0.1	1.976371
26.750000	0.1	1.993537
26.751667	0.1	2.014101
26.753333	0.1	2.038777
26.755000	0.1	2.065778
26.756667	0.1	2.090991
26.758333	0.1	2.111614
26.760000	0.1	2.127886
26.761667	0.1	2.142131
26.763333	0.1	2.156675
26.765000	0.1	2.173543
26.766667	0.1	2.194524
26.768333	0.1	2.220631
26.770000	0.1	2.251685
26.771667	0.1	2.286255
26.773333	0.1	2.322018
26.775000	0.1	2.355814
26.776667	0.1	2.385080
26.778333	0.1	2.409279
26.780000	0.1	2.431512
26.781667	0.1	2.456069
26.783333	0.1	2.486229
26.785000	0.1	2.523363
26.786667	0.1	2.567232
26.788333	0.1	2.614677
26.790000	0.1	2.660453
26.791667	0.1	2.700269
26.793333	0.1	2.734006
26.795000	0.1	2.765298
26.796667	0.1	2.798557
26.798333	0.1	2.836704
26.800000	0.1	2.880514
26.801667	0.1	2.929688
26.803333	0.1	2.983391
26.805000	0.1	3.040552
26.806667	0.1	3.099978
26.808333	0.1	3.160060
26.810000	0.1	3.219247
26.811667	0.1	3.276468
26.813333	0.1	3.331304
26.815000	0.1	3.383398
26.816667	0.1	3.432691
26.818333	0.1	3.480256
26.820000	0.1	3.527761
26.821667	0.1	3.576279
26.823333	0.1	3.625989
26.825000	0.1	3.676594
26.826667	0.1	3.727317
26.828333	0.1	3.776551
26.830000	0.1	3.822446
26.831667	0.1	3.863991
26.833333	0.1	3.901422
26.835000	0.1	3.935158
26.836667	0.1	3.965557
26.838333	0.1	3.992498
26.840000	0.1	4.015565
26.841667	0.1	4.034877
26.843333	0.1	4.051268
26.845000	0.1	4.065812
26.846667	0.1	4.078031
26.848333	0.1	4.086435
26.850000	0.1	4.089892
26.851667	0.1	4.087687
26.853333	0.1	4.079283
26.855000	0.1	4.064977
26.856667	0.1	4.046977
26.858333	0.1	4.027486
26.860000	0.1	4.007697
26.861667	0.1	3.986895
26.863333	0.1	3.963650
26.865000	0.1	3.937125
26.866667	0.1	3.907383
26.868333	0.1	3.873408
26.870000	0.1	3.833831
26.871667	0.1	3.788114
26.873333	0.1	3.737509
26.875000	0.1	3.684461
26.876667	0.1	3.631950
26.878333	0.1	3.582359
26.880000	0.1	3.536642
26.881667	0.1	3.494203
26.883333	0.1	3.453851
26.885000	0.1	3.414452
26.886667	0.1	3.374815
26.888333	0.1	3.333032
26.890000	0.1	3.287614
26.891667	0.1	3.239036
26.893333	0.1	3.189743
26.895000	0.1	3.142417
26.896667	0.1	3.099442
26.898333	0.1	3.061533
26.900000	0.1	3.027559
26.901667	0.1	2.995730
26.903333	0.1	2.965331
26.905000	0.1	2.935171
26.906667	0.1	2.902985
26.908333	0.1	2.867580
26.910000	0.1	2.830565
26.911667	0.1	2.795696
26.913333	0.1	2.766133
26.915000	0.1	2.742887
26.916667	0.1	2.724469
26.918333	0.1	2.708674
26.920000	0.1	2.694667
26.921667	0.1	2.682388
26.923333	0.1	2.670348
26.925000	0.1	2.656520
26.926667	0.1	2.640426
26.928333	0.1	2.623141
26.930000	0.1	2.606154
26.931667	0.1	2.590776
26.933333	0.1	2.577603
26.935000	0.1	2.566517
26.936667	0.1	2.557039
26.938333	0.1	2.548456
26.940000	0.1	2.539635
26.941667	0.1	2.529562
26.943333	0.1	2.516806
26.945000	0.1	2.500534
26.946667	0.1	2.482355
26.948333	0.1	2.464235
26.950000	0.1	2.446234
26.951667	0.1	2.427340
26.953333	0.1	2.407968
26.955000	0.1	2.389431
26.956667	0.1	2.372384
26.958333	0.1	2.356410
26.960000	0.1	2.341032
26.961667	0.1	2.325833
26.963333	0.1	2.310336
26.965000	0.1	2.293408
26.966667	0.1	2.273977
26.968333	0.1	2.252221
26.970000	0.1	2.230108
26.971667	0.1	2.210498
26.973333	0.1	2.194762
26.975000	0.1	2.182245
26.976667	0.1	2.171159
26.978333	0.1	2.159536
26.980000	0.1	2.145291
26.981667	0.1	2.127230
26.983333	0.1	2.106428
26.985000	0.1	2.085984
26.986667	0.1	2.068341
26.988333	0.1	2.053857
26.990000	0.1	2.042115
26.991667	0.1	2.032340
26.993333	0.1	2.024055
26.995000	0.1	2.016783
26.996667	0.1	2.010346
26.998333	0.1	2.004743
27.000000	0.1	1.999378
27.001667	0.1	1.993477
27.003333	0.1	1.986563
27.005000	0.1	1.979053
27.006667	0.1	1.972318
27.008333	0.1	1.967430
27.010000	0.1	1.963914
27.011667	0.1	1.960576
27.013333	0.1	1.957417
27.015000	0.1	1.956344
27.016667	0.1	1.959264
27.018333	0.1	1.964569
27.020000	0.1	1.968861
27.021667	0.1	1.969755
27.023333	0.1	1.967609
27.025000	0.1	1.964390
27.026667	0.1	1.962125
27.028333	0.1	1.962125
27.030000	0.1	1.964212
27.031667	0.1	1.966953
27.033333	0.1	1.968801
27.035000	0.1	1.969934
27.036667	0.1	1.970947
27.038333	0.1	1.971424
27.040000	0.1	1.970470
27.041667	0.1	1.968265
27.043333	0.1	1.966179
27.045000	0.1	1.965702
27.046667	0.1	1.967192
27.048333	0.1	1.970470
27.050000	0.1	1.974940
27.051667	0.1	1.979888
27.053333	0.1	1.984418
27.055000	0.1	1.987755
27.056667	0.1	1.990795
27.058333	0.1	1.995206
27.060000	0.1	2.001941
27.061667	0.1	2.010048
27.063333	0.1	2.018273
27.065000	0.1	2.025843
27.066667	0.1	2.032161
27.068333	0.1	2.036214
27.070000	0.1	2.037704
27.071667	0.1	2.037466
27.073333	0.1	2.037048
27.075000	0.1	2.037823
27.076667	0.1	2.040267
27.078333	0.1	2.044618
27.080000	0.1	2.051175
27.081667	0.1	2.059579
27.083333	0.1	2.068579
27.085000	0.1	2.076030
27.086667	0.1	2.079606
27.088333	0.1	2.078772
27.090000	0.1	2.076268
27.091667	0.1	2.075493
27.093333	0.1	2.077818
27.095000	0.1	2.082527
27.096667	0.1	2.087593
27.098333	0.1	2.090871
27.100000	0.1	2.091408
27.101667	0.1	2.090335
27.103333	0.1	2.089918
27.105000	0.1	2.092004
27.106667	0.1	2.097011
27.108333	0.1	2.103388
27.110000	0.1	2.109885
27.111667	0.1	2.117038
27.113333	0.1	2.126515
27.115000	0.1	2.138615
27.116667	0.1	2.150238
27.118333	0.1	2.157450
27.120000	0.1	2.159417
27.121667	0.1	2.160072
27.123333	0.1	2.164424
27.125000	0.1	2.174676
27.126667	0.1	2.188862
27.128333	0.1	2.203584
27.130000	0.1	2.216578
27.131667	0.1	2.227366
27.133333	0.1	2.236128
27.135000	0.1	2.242744
27.136667	0.1	2.247453
27.138333	0.1	2.251864
27.140000	0.1	2.259016
27.141667	0.1	2.271474
27.143333	0.1	2.289176
27.145000	0.1	2.310217
27.146667	0.1	2.332389
27.148333	0.1	2.353788
27.150000	0.1	2.373576
27.151667	0.1	2.392352
27.153333	0.1	2.411783
27.155000	0.1	2.433062
27.156667	0.1	2.455890
27.158333	0.1	2.479911
27.160000	0.1	2.506197
27.161667	0.1	2.536416
27.163333	0.1	2.570093
27.165000	0.1	2.604425
27.166667	0.1	2.637983
27.168333	0.1	2.671600
27.170000	0.1	2.706111
27.171667	0.1	2.741337
27.173333	0.1	2.777279
27.175000	0.1	2.815187
27.176667	0.1	2.856791
27.178333	0.1	2.902329
27.180000	0.1	2.950192
27.181667	0.1	2.998829
27.183333	0.1	3.048063
27.185000	0.1	3.098309
27.186667	0.1	3.149390
27.188333	0.1	3.201425
27.190000	0.1	3.256083
27.191667	0.1	3.315807
27.193333	0.1	3.381252
27.195000	0.1	3.450692
27.196667	0.1	3.521860
27.198333	0.1	3.593505
27.200000	0.1	3.665745
27.201667	0.1	3.739834
27.203333	0.1	3.818155
27.205000	0.1	3.903508
27.206667	0.1	3.997624
27.208333	0.1	4.099906
27.210000	0.1	4.208088
27.211667	0.1	4.319847
27.213333	0.1	4.434109
27.215000	0.1	4.549921
27.216667	0.1	4.666567
27.218333	0.1	4.784048
27.220000	0.1	4.903138
27.221667	0.1	5.024851
27.223333	0.1	5.149544
27.225000	0.1	5.277992
27.226667	0.1	5.410970
27.228333	0.1	5.548239
27.230000	0.1	5.687416
27.231667	0.1	5.825997
27.233333	0.1	5.963385
27.235000	0.1	6.100595
27.236667	0.1	6.237984
27.238333	0.1	6.375373
27.240000	0.1	6.512642
27.241667	0.1	6.650269
27.243333	0.1	6.788135
27.245000	0.1	6.924034
27.246667	0.1	7.054806
27.248333	0.1	7.178247
27.250000	0.1	7.293404
27.251667	0.1	7.400156
27.253333	0.1	7.499159
27.255000	0.1	7.592321
27.256667	0.1	7.680953
27.258333	0.1	7.765055
27.260000	0.1	7.843197
27.261667	0.1	7.912815
27.263333	0.1	7.971585
27.265000	0.1	8.018137
27.266667	0.1	8.052946
27.268333	0.1	8.077384
27.270000	0.1	8.091927
27.271667	0.1	8.095205
27.273333	0.1	8.086205
27.275000	0.1	8.066297
27.276667	0.1	8.038223
27.278333	0.1	8.003831
27.280000	0.1	7.963121
27.281667	0.1	7.915140
27.283333	0.1	7.859707
27.285000	0.1	7.796944
27.286667	0.1	7.726908
27.288333	0.1	7.650137
27.290000	0.1	7.568479
27.291667	0.1	7.483423
27.293333	0.1	7.394553
27.295000	0.1	7.300914
27.296667	0.1	7.203043
27.298333	0.1	7.103026
27.300000	0.1	7.002771
27.301667	0.1	6.903351
27.303333	0.1	6.805301
27.305000	0.1	6.708742
27.306667	0.1	6.613195
27.308333	0.1	6.518007
27.310000	0.1	6.424070
27.311667	0.1	6.332636
27.313333	0.1	6.243825
27.315000	0.1	6.156683
27.316667	0.1	6.070853
27.318333	0.1	5.987645
27.320000	0.1	5.909086
27.321667	0.1	5.835533
27.323333	0.1	5.765498
27.325000	0.1	5.697310
27.326667	0.1	5.630672
27.328333	0.1	5.566359
27.330000	0.1	5.505562
27.331667	0.1	5.449176
27.333333	0.1	5.397320
27.335000	0.1	5.349100
27.336667	0.1	5.302489
27.338333	0.1	5.255401
27.340000	0.1	5.207002
27.341667	0.1	5.158544
27.343333	0.1	5.111337
27.345000	0.1	5.065382
27.346667	0.1	5.019069
27.348333	0.1	4.970253
27.350000	0.1	4.917205
27.351667	0.1	4.859686
27.353333	0.1	4.799187
27.355000	0.1	4.738093
27.356667	0.1	4.678011
27.358333	0.1	4.619241
27.360000	0.1	4.562021
27.361667	0.1	4.506111
27.363333	0.1	4.449725
27.365000	0.1	4.389406
27.366667	0.1	4.321993
27.368333	0.1	4.247129
27.370000	0.1	4.168034
27.371667	0.1	4.088938
27.373333	0.1	4.011691
27.375000	0.1	3.935755
27.376667	0.1	3.861070
27.378333	0.1	3.788352
27.380000	0.1	3.716231
27.381667	0.1	3.640890
27.383333	0.1	3.559947
27.385000	0.1	3.475309
27.386667	0.1	3.390610
27.388333	0.1	3.307522
27.390000	0.1	3.225684
27.391667	0.1	3.144384
27.393333	0.1	3.063917
27.395000	0.1	2.985120
27.396667	0.1	2.908290
27.398333	0.1	2.832890
27.400000	0.1	2.758324
27.401667	0.1	2.684713
27.403333	0.1	2.612770
27.405000	0.1	2.543926
27.406667	0.1	2.479196
27.408333	0.1	2.418161
27.410000	0.1	2.360106
27.411667	0.1	2.305687
27.413333	0.1	2.255499
27.415000	0.1	2.208173
27.416667	0.1	2.161861
27.418333	0.1	2.116025
27.420000	0.1	2.071262
27.421667	0.1	2.028465
27.423333	0.1	1.988351
27.425000	0.1	1.951516
27.426667	0.1	1.917839
27.428333	0.1	1.886010
27.430000	0.1	1.854360
27.431667	0.1	1.822472
27.433333	0.1	1.791358
27.435000	0.1	1.763165
27.436667	0.1	1.739919
27.438333	0.1	1.722813
27.440000	0.1	1.710773
27.441667	0.1	1.700640
27.443333	0.1	1.689255
27.445000	0.1	1.676262
27.446667	0.1	1.663268
27.448333	0.1	1.651704
27.450000	0.1	1.641750
27.451667	0.1	1.632750
27.453333	0.1	1.623213
27.455000	0.1	1.611948
27.456667	0.1	1.599431
27.458333	0.1	1.587689
27.460000	0.1	1.578510
27.461667	0.1	1.573026
27.463333	0.1	1.571179
27.465000	0.1	1.571834
27.466667	0.1	1.573324
27.468333	0.1	1.574218
27.470000	0.1	1.572788
27.471667	0.1	1.568258
27.473333	0.1	1.561582
27.475000	0.1	1.554251
27.476667	0.1	1.546800
27.478333	0.1	1.538992
27.480000	0.1	1.531780
27.481667	0.1	1.526654
27.483333	0.1	1.524031
27.485000	0.1	1.523793
27.486667	0.1	1.524925
27.488333	0.1	1.526058
27.490000	0.1	1.526654
27.491667	0.1	1.527011
27.493333	0.1	1.527310
27.495000	0.1	1.527310
27.496667	0.1	1.527727
27.498333	0.1	1.529753
27.500000	0.1	1.533389
27.501667	0.1	1.536667
27.503333	0.1	1.537740
27.505000	0.1	1.536191
27.506667	0.1	1.532972
27.508333	0.1	1.529813
27.510000	0.1	1.528502
27.511667	0.1	1.529276
27.513333	0.1	1.530647
27.515000	0.1	1.530528
27.516667	0.1	1.528323
27.518333	0.1	1.524925
27.520000	0.1	1.521587
27.521667	0.1	1.519203
27.523333	0.1	1.518250
27.525000	0.1	1.518965
27.526667	0.1	1.520932
27.528333	0.1	1.523793
27.530000	0.1	1.527488
27.531667	0.1	1.530528
27.533333	0.1	1.529813
27.535000	0.1	1.523197
27.536667	0.1	1.512110
27.538333	0.1	1.500547
27.540000	0.1	1.492441
27.541667	0.1	1.488984
27.543333	0.1	1.488805
27.545000	0.1	1.489282
27.546667	0.1	1.488805
27.548333	0.1	1.487553
27.550000	0.1	1.487076
27.551667	0.1	1.487970
27.553333	0.1	1.489222
27.555000	0.1	1.488566
27.556667	0.1	1.484454
27.558333	0.1	1.478136
27.560000	0.1	1.471937
27.561667	0.1	1.466930
27.563333	0.1	1.463771
27.565000	0.1	1.463413
27.566667	0.1	1.466155
27.568333	0.1	1.470924
27.570000	0.1	1.475930
27.571667	0.1	1.479209
27.573333	0.1	1.480043
27.575000	0.1	1.479507
27.576667	0.1	1.479209
27.578333	0.1	1.480460
27.580000	0.1	1.483321
27.581667	0.1	1.486302
27.583333	0.1	1.487196
27.585000	0.1	1.484871
27.586667	0.1	1.479864
27.588333	0.1	1.472950
27.590000	0.1	1.465380
27.591667	0.1	1.459062
27.593333	0.1	1.455605
27.595000	0.1	1.455486
27.596667	0.1	1.458287
27.598333	0.1	1.462996
27.600000	0.1	1.467407
27.601667	0.1	1.468241
27.603333	0.1	1.463652
27.605000	0.1	1.454055
27.606667	0.1	1.442134
27.608333	0.1	1.432479
27.610000	0.1	1.428783
27.611667	0.1	1.430869
27.613333	0.1	1.435757
27.615000	0.1	1.440108
27.616667	0.1	1.442671
27.618333	0.1	1.444042
27.620000	0.1	1.444519
27.621667	0.1	1.443565
27.623333	0.1	1.441717
27.625000	0.1	1.440644
27.626667	0.1	1.441479
27.628333	0.1	1.443088
27.630000	0.1	1.444101
27.631667	0.1	1.444101
27.633333	0.1	1.443386
27.635000	0.1	1.442492
27.636667	0.1	1.441777
27.638333	0.1	1.440942
27.640000	0.1	1.440346
27.641667	0.1	1.441300
27.643333	0.1	1.444221
27.645000	0.1	1.447558
27.646667	0.1	1.449466
27.648333	0.1	1.449227
27.650000	0.1	1.447022
27.651667	0.1	1.442850
27.653333	0.1	1.437008
27.655000	0.1	1.430810
27.656667	0.1	1.426995
27.658333	0.1	1.427591
27.660000	0.1	1.431763
27.661667	0.1	1.437724
27.663333	0.1	1.444161
27.665000	0.1	1.450539
27.666667	0.1	1.456738
27.668333	0.1	1.462162
27.670000	0.1	1.466155
27.671667	0.1	1.468420
27.673333	0.1	1.468062
27.675000	0.1	1.463235
27.676667	0.1	1.453757
27.678333	0.1	1.443386
27.680000	0.1	1.437485
27.681667	0.1	1.438797
27.683333	0.1	1.445711
27.685000	0.1	1.453161
27.686667	0.1	1.456797
27.688333	0.1	1.455784
27.690000	0.1	1.453281
27.691667	0.1	1.452983
27.693333	0.1	1.456380
27.695000	0.1	1.463413
27.696667	0.1	1.472771
27.698333	0.1	1.482427
27.700000	0.1	1.490653
27.701667	0.1	1.496196
27.703333	0.1	1.498401
27.705000	0.1	1.497269
27.706667	0.1	1.493871
27.708333	0.1	1.490533
27.710000	0.1	1.490235
27.711667	0.1	1.495242
27.713333	0.1	1.503944
27.715000	0.1	1.511693
27.716667	0.1	1.514852
27.718333	0.1	1.514077
27.720000	0.1	1.512408
27.721667	0.1	1.512885
27.723333	0.1	1.516938
27.725000	0.1	1.524866
27.726667	0.1	1.535595
27.728333	0.1	1.546979
27.730000	0.1	1.557231
27.731667	0.1	1.565635
27.733333	0.1	1.571655
27.735000	0.1	1.574814
27.736667	0.1	1.575410
27.738333	0.1	1.573742
27.740000	0.1	1.570284
27.741667	0.1	1.567066
27.743333	0.1	1.566589
27.745000	0.1	1.570106
27.746667	0.1	1.576603
27.748333	0.1	1.583934
27.750000	0.1	1.591086
27.751667	0.1	1.597583
27.753333	0.1	1.602411
27.755000	0.1	1.605094
27.756667	0.1	1.606763
27.758333	0.1	1.609206
27.760000	0.1	1.613140
27.761667	0.1	1.617015
27.763333	0.1	1.617968
27.765000	0.1	1.614869
27.766667	0.1	1.610339
27.768333	0.1	1.608610
27.770000	0.1	1.611352
27.771667	0.1	1.617611
27.773333	0.1	1.624644
27.775000	0.1	1.629830
27.776667	0.1	1.631975
27.778333	0.1	1.631081
27.780000	0.1	1.628161
27.781667	0.1	1.625419
27.783333	0.1	1.624227
27.785000	0.1	1.623869
27.786667	0.1	1.622558
27.788333	0.1	1.619578
27.790000	0.1	1.615465
27.791667	0.1	1.611233
27.793333	0.1	1.607597
27.795000	0.1	1.604140
27.796667	0.1	1.599729
27.798333	0.1	1.594007
27.800000	0.1	1.588047
27.801667	0.1	1.583338
27.803333	0.1	1.580775
27.805000	0.1	1.579762
27.806667	0.1	1.578748
27.808333	0.1	1.576841
27.810000	0.1	1.574457
27.811667	0.1	1.572073
27.813333	0.1	1.569867
27.815000	0.1	1.566768
27.816667	0.1	1.561225
27.818333	0.1	1.553655
27.820000	0.1	1.546562
27.821667	0.1	1.542688
27.823333	0.1	1.543164
27.825000	0.1	1.547515
27.826667	0.1	1.553178
27.828333	0.1	1.557231
27.830000	0.1	1.557946
27.831667	0.1	1.556397
27.833333	0.1	1.554549
27.835000	0.1	1.553595
27.836667	0.1	1.553297
27.838333	0.1	1.553118
27.840000	0.1	1.551926
27.841667	0.1	1.548588
27.843333	0.1	1.543462
27.845000	0.1	1.538932
27.846667	0.1	1.537383
27.848333	0.1	1.539469
27.850000	0.1	1.545012
27.851667	0.1	1.553178
27.853333	0.1	1.561940
27.855000	0.1	1.568914
27.856667	0.1	1.572013
27.858333	0.1	1.570463
27.860000	0.1	1.565218
27.861667	0.1	1.559615
27.863333	0.1	1.557469
27.865000	0.1	1.560032
27.866667	0.1	1.565933
27.868333	0.1	1.573622
27.870000	0.1	1.582921
27.871667	0.1	1.593173
27.873333	0.1	1.602769
27.875000	0.1	1.609922
27.876667	0.1	1.613617
27.878333	0.1	1.614153
27.880000	0.1	1.612902
27.881667	0.1	1.611650
27.883333	0.1	1.612067
27.885000	0.1	1.614690
27.886667	0.1	1.618922
27.888333	0.1	1.623631
27.890000	0.1	1.627505
27.891667	0.1	1.629710
27.893333	0.1	1.630247
27.895000	0.1	1.630068
27.896667	0.1	1.630366
27.898333	0.1	1.631498
27.900000	0.1	1.633644
27.901667	0.1	1.637161
27.903333	0.1	1.642645
27.905000	0.1	1.649857
27.906667	0.1	1.657903
27.908333	0.1	1.665712
27.910000	0.1	1.671672
27.911667	0.1	1.673699
27.913333	0.1	1.670957
27.915000	0.1	1.664937
27.916667	0.1	1.658917
27.918333	0.1	1.655698
27.920000	0.1	1.655877
27.921667	0.1	1.657963
27.923333	0.1	1.660049
27.925000	0.1	1.660228
27.926667	0.1	1.657009
27.928333	0.1	1.650035
27.930000	0.1	1.641154
27.931667	0.1	1.633227
27.933333	0.1	1.628339
27.935000	0.1	1.625955
27.936667	0.1	1.624346
27.938333	0.1	1.622141
27.940000	0.1	1.619339
27.941667	0.1	1.616359
27.943333	0.1	1.612663
27.945000	0.1	1.607180
27.946667	0.1	1.600325
27.948333	0.1	1.594126
27.950000	0.1	1.590252
27.951667	0.1	1.589537
27.953333	0.1	1.592338
27.955000	0.1	1.597762
27.956667	0.1	1.603246
27.958333	0.1	1.605749
27.960000	0.1	1.602769
27.961667	0.1	1.594126
27.963333	0.1	1.582384
27.965000	0.1	1.572013
27.966667	0.1	1.567245
27.968333	0.1	1.569569
27.970000	0.1	1.576007
27.971667	0.1	1.582325
27.973333	0.1	1.586020
27.975000	0.1	1.586974
27.976667	0.1	1.585782
27.978333	0.1	1.583696
27.980000	0.1	1.582861
27.981667	0.1	1.585186
27.983333	0.1	1.590669
27.985000	0.1	1.597822
27.986667	0.1	1.604438
27.988333	0.1	1.608312
27.990000	0.1	1.608372
27.991667	0.1	1.605034
27.993333	0.1	1.600325
27.995000	0.1	1.596093
27.996667	0.1	1.593292
27.998333	0.1	1.592100
28.000000	0.1	1.593351
28.001667	0.1	1.597405
28.003333	0.1	1.603007
28.005000	0.1	1.608372
28.006667	0.1	1.612425
28.008333	0.1	1.615465
28.010000	0.1	1.618564
28.011667	0.1	1.622081
28.013333	0.1	1.625240
28.015000	0.1	1.626849
28.016667	0.1	1.627147
28.018333	0.1	1.627982
28.020000	0.1	1.631439
28.021667	0.1	1.638293
28.023333	0.1	1.646996
28.025000	0.1	1.655161
28.026667	0.1	1.661122
28.028333	0.1	1.664996
28.030000	0.1	1.667678
28.031667	0.1	1.669586
28.033333	0.1	1.670659
28.035000	0.1	1.671851
28.036667	0.1	1.674831
28.038333	0.1	1.680255
28.040000	0.1	1.686394
28.041667	0.1	1.690745
28.043333	0.1	1.691818
28.045000	0.1	1.690030
28.046667	0.1	1.686812
28.048333	0.1	1.684070
28.050000	0.1	1.683891
28.051667	0.1	1.687527
28.053333	0.1	1.694620
28.055000	0.1	1.703918
28.056667	0.1	1.713514
28.058333	0.1	1.721442
28.060000	0.1	1.726091
28.061667	0.1	1.726747
28.063333	0.1	1.724601
28.065000	0.1	1.722992
28.066667	0.1	1.725197
28.068333	0.1	1.731098
28.070000	0.1	1.737774
28.071667	0.1	1.742125
28.073333	0.1	1.742065
28.075000	0.1	1.736999
28.076667	0.1	1.728237
28.078333	0.1	1.718342
28.080000	0.1	1.710415
28.081667	0.1	1.706481
28.083333	0.1	1.706481
28.085000	0.1	1.708329
28.086667	0.1	1.710773
28.088333	0.1	1.714051
28.090000	0.1	1.718402
28.091667	0.1	1.723111
28.093333	0.1	1.726449
28.095000	0.1	1.726747
28.096667	0.1	1.723230
28.098333	0.1	1.716852
28.100000	0.1	1.709104
28.101667	0.1	1.701474
28.103333	0.1	1.694977
28.105000	0.1	1.690745
28.106667	0.1	1.689375
28.108333	0.1	1.690149
28.110000	0.1	1.691640
28.111667	0.1	1.692653
28.113333	0.1	1.691759
28.115000	0.1	1.688123
28.116667	0.1	1.682162
28.118333	0.1	1.674891
28.120000	0.1	1.667082
28.121667	0.1	1.659811
28.123333	0.1	1.653850
28.125000	0.1	1.649499
28.126667	0.1	1.646876
28.128333	0.1	1.646698
28.130000	0.1	1.649380
28.131667	0.1	1.654089
28.133333	0.1	1.658678
28.135000	0.1	1.660705
28.136667	0.1	1.658201
28.138333	0.1	1.651049
28.140000	0.1	1.641929
28.141667	0.1	1.634657
28.143333	0.1	1.631260
28.145000	0.1	1.631141
28.146667	0.1	1.631677
28.148333	0.1	1.630902
28.150000	0.1	1.628459
28.151667	0.1	1.625121
28.153333	0.1	1.621783
28.155000	0.1	1.618981
28.156667	0.1	1.616955
28.158333	0.1	1.615346
28.160000	0.1	1.613021
28.161667	0.1	1.609266
28.163333	0.1	1.605034
28.165000	0.1	1.601696
28.166667	0.1	1.598775
28.168333	0.1	1.594842
28.170000	0.1	1.588643
28.171667	0.1	1.580179
28.173333	0.1	1.571119
28.175000	0.1	1.563549
28.176667	0.1	1.558542
28.178333	0.1	1.555860
28.180000	0.1	1.554847
28.181667	0.1	1.555324
28.183333	0.1	1.557171
28.185000	0.1	1.559138
28.186667	0.1	1.559734
28.188333	0.1	1.559019
28.190000	0.1	1.558721
28.191667	0.1	1.559079
28.193333	0.1	1.557410
28.195000	0.1	1.551330
28.196667	0.1	1.542151
28.198333	0.1	1.533866
28.200000	0.1	1.529455
28.201667	0.1	1.529098
28.203333	0.1	1.531422
28.205000	0.1	1.534641
28.206667	0.1	1.536310
28.208333	0.1	1.534641
28.210000	0.1	1.529813
28.211667	0.1	1.523554
28.213333	0.1	1.517296
28.215000	0.1	1.512706
28.216667	0.1	1.511037
28.218333	0.1	1.512110
28.220000	0.1	1.514316
28.221667	0.1	1.515508
28.223333	0.1	1.514435
28.225000	0.1	1.511395
28.226667	0.1	1.507878
28.228333	0.1	1.505673
28.230000	0.1	1.505077
28.231667	0.1	1.505435
28.233333	0.1	1.506448
28.235000	0.1	1.508892
28.236667	0.1	1.514316
28.238333	0.1	1.523018
28.240000	0.1	1.533151
28.241667	0.1	1.541495
28.243333	0.1	1.545787
28.245000	0.1	1.545727
28.246667	0.1	1.543164
28.248333	0.1	1.540244
28.250000	0.1	1.538396
28.251667	0.1	1.538396
28.253333	0.1	1.540780
28.255000	0.1	1.544833
28.256667	0.1	1.548052
28.258333	0.1	1.548171
28.260000	0.1	1.545072
28.261667	0.1	1.541257
28.263333	0.1	1.540005
28.265000	0.1	1.542032
28.266667	0.1	1.545668
28.268333	0.1	1.549304
28.270000	0.1	1.552403
28.271667	0.1	1.555324
28.273333	0.1	1.558960
28.275000	0.1	1.563668
28.276667	0.1	1.568496
28.278333	0.1	1.571119
28.280000	0.1	1.570165
28.281667	0.1	1.567841
28.283333	0.1	1.567841
28.285000	0.1	1.571655
28.286667	0.1	1.578271
28.288333	0.1	1.586378
28.290000	0.1	1.594603
28.291667	0.1	1.601100
28.293333	0.1	1.604259
28.295000	0.1	1.603901
28.296667	0.1	1.601100
28.298333	0.1	1.597703
28.300000	0.1	1.595557
28.301667	0.1	1.596093
28.303333	0.1	1.599133
28.305000	0.1	1.603246
28.306667	0.1	1.607776
28.308333	0.1	1.613438
28.310000	0.1	1.620770
28.311667	0.1	1.629055
28.313333	0.1	1.637042
28.315000	0.1	1.644731
28.316667	0.1	1.652718
28.318333	0.1	1.661539
28.320000	0.1	1.670838
28.321667	0.1	1.679659
28.323333	0.1	1.686156
28.325000	0.1	1.688719
28.326667	0.1	1.687288
28.328333	0.1	1.684487
28.330000	0.1	1.683653
28.331667	0.1	1.685560
28.333333	0.1	1.688838
28.335000	0.1	1.692653
28.336667	0.1	1.696885
28.338333	0.1	1.700819
28.340000	0.1	1.704574
28.341667	0.1	1.709044
28.343333	0.1	1.714349
28.345000	0.1	1.719534
28.346667	0.1	1.723826
28.348333	0.1	1.727283
28.350000	0.1	1.730025
28.351667	0.1	1.731992
28.353333	0.1	1.733005
28.355000	0.1	1.733244
28.356667	0.1	1.733363
28.358333	0.1	1.734555
28.360000	0.1	1.737297
28.361667	0.1	1.740694
28.363333	0.1	1.742184
28.365000	0.1	1.740396
28.366667	0.1	1.736999
28.368333	0.1	1.734316
28.370000	0.1	1.731992
28.371667	0.1	1.728237
28.373333	0.1	1.723707
28.375000	0.1	1.719892
28.376667	0.1	1.716733
28.378333	0.1	1.712680
28.380000	0.1	1.706839
28.381667	0.1	1.699686
28.383333	0.1	1.691997
28.385000	0.1	1.684666
28.386667	0.1	1.678527
28.388333	0.1	1.673639
28.390000	0.1	1.669228
28.391667	0.1	1.663685
28.393333	0.1	1.655996
28.395000	0.1	1.646400
28.396667	0.1	1.636565
28.398333	0.1	1.628101
28.400000	0.1	1.621187
28.401667	0.1	1.614452
28.403333	0.1	1.607239
28.405000	0.1	1.599550
28.406667	0.1	1.590908
28.408333	0.1	1.581133
28.410000	0.1	1.570284
28.411667	0.1	1.558960
28.413333	0.1	1.547992
28.415000	0.1	1.538873
28.416667	0.1	1.533032
28.418333	0.1	1.530528
28.420000	0.1	1.529276
28.421667	0.1	1.526415
28.423333	0.1	1.520217
28.425000	0.1	1.510918
28.426667	0.1	1.500189
28.428333	0.1	1.490593
28.430000	0.1	1.484096
28.431667	0.1	1.481116
28.433333	0.1	1.480937
28.435000	0.1	1.482546
28.436667	0.1	1.483619
28.438333	0.1	1.480997
28.440000	0.1	1.473129
28.441667	0.1	1.461685
28.443333	0.1	1.449823
28.445000	0.1	1.440466
28.446667	0.1	1.435042
28.448333	0.1	1.433075
28.450000	0.1	1.433075
28.451667	0.1	1.434028
28.453333	0.1	1.435340
28.455000	0.1	1.435936
28.456667	0.1	1.433909
28.458333	0.1	1.428425
28.460000	0.1	1.420736
28.461667	0.1	1.412928
28.463333	0.1	1.406491
28.465000	0.1	1.402080
28.466667	0.1	1.400113
28.468333	0.1	1.400709
28.470000	0.1	1.403391
28.471667	0.1	1.406550
28.473333	0.1	1.408398
28.475000	0.1	1.408100
28.476667	0.1	1.406372
28.478333	0.1	1.405358
28.480000	0.1	1.407087
28.481667	0.1	1.412571
28.483333	0.1	1.420915
28.485000	0.1	1.428783
28.486667	0.1	1.432240
28.488333	0.1	1.429856
28.490000	0.1	1.424134
28.491667	0.1	1.419127
28.493333	0.1	1.418114
28.495000	0.1	1.421809
28.496667	0.1	1.428664
28.498333	0.1	1.436293
28.500000	0.1	1.442969
28.501667	0.1	1.447797
28.503333	0.1	1.450300
28.505000	0.1	1.451254
28.506667	0.1	1.452684
28.508333	0.1	1.456142
28.510000	0.1	1.460970
28.511667	0.1	1.465738
28.513333	0.1	1.469433
28.515000	0.1	1.472533
28.516667	0.1	1.476348
28.518333	0.1	1.480520
28.520000	0.1	1.483083
28.521667	0.1	1.483739
28.523333	0.1	1.483977
28.525000	0.1	1.485169
28.526667	0.1	1.487434
28.528333	0.1	1.489937
28.530000	0.1	1.492143
28.531667	0.1	1.495123
28.533333	0.1	1.499951
28.535000	0.1	1.506269
28.536667	0.1	1.512885
28.538333	0.1	1.519561
28.540000	0.1	1.526237
28.541667	0.1	1.531839
28.543333	0.1	1.535833
28.545000	0.1	1.539826
28.546667	0.1	1.545847
28.548333	0.1	1.554132
28.550000	0.1	1.563370
28.551667	0.1	1.572847
28.553333	0.1	1.583219
28.555000	0.1	1.595438
28.556667	0.1	1.609445
28.558333	0.1	1.624823
28.560000	0.1	1.641750
28.561667	0.1	1.659036
28.563333	0.1	1.672983
28.565000	0.1	1.681149
28.566667	0.1	1.685202
28.568333	0.1	1.689255
28.570000	0.1	1.696050
28.571667	0.1	1.706421
28.573333	0.1	1.719952
28.575000	0.1	1.735568
28.576667	0.1	1.751006
28.578333	0.1	1.764476
28.580000	0.1	1.776099
28.581667	0.1	1.787961
28.583333	0.1	1.801193
28.585000	0.1	1.814842
28.586667	0.1	1.826704
28.588333	0.1	1.835346
28.590000	0.1	1.840949
28.591667	0.1	1.845300
28.593333	0.1	1.850546
28.595000	0.1	1.857519
28.596667	0.1	1.865447
28.598333	0.1	1.873732
28.600000	0.1	1.882076
28.601667	0.1	1.890421
28.603333	0.1	1.898170
28.605000	0.1	1.905382
28.606667	0.1	1.912892
28.608333	0.1	1.922071
28.610000	0.1	1.934052
28.611667	0.1	1.948655
28.613333	0.1	1.965165
28.615000	0.1	1.982570
28.616667	0.1	2.000272
28.618333	0.1	2.017796
28.620000	0.1	2.035260
28.621667	0.1	2.052724
28.623333	0.1	2.069712
28.625000	0.1	2.086043
28.626667	0.1	2.102256
28.628333	0.1	2.118707
28.630000	0.1	2.135158
28.631667	0.1	2.151668
28.633333	0.1	2.169192
28.635000	0.1	2.188742
28.636667	0.1	2.210796
28.638333	0.1	2.234936
28.640000	0.1	2.260506
28.641667	0.1	2.286554
28.643333	0.1	2.312422
28.645000	0.1	2.337456
28.646667	0.1	2.361059
28.648333	0.1	2.383649
28.650000	0.1	2.406895
28.651667	0.1	2.432704
28.653333	0.1	2.462030
28.655000	0.1	2.494753
28.656667	0.1	2.529562
28.658333	0.1	2.564848
28.660000	0.1	2.599895
28.661667	0.1	2.635122
28.663333	0.1	2.671898
28.665000	0.1	2.711773
28.666667	0.1	2.755225
28.668333	0.1	2.801061
28.670000	0.1	2.846837
28.671667	0.1	2.890170
28.673333	0.1	2.930165
28.675000	0.1	2.968371
28.676667	0.1	3.008366
28.678333	0.1	3.052890
28.680000	0.1	3.103674
28.681667	0.1	3.161609
28.683333	0.1	3.225625
28.685000	0.1	3.292620
28.686667	0.1	3.359616
28.688333	0.1	3.424943
28.690000	0.1	3.488541
28.691667	0.1	3.551603
28.693333	0.1	3.616691
28.695000	0.1	3.686309
28.696667	0.1	3.761530
28.698333	0.1	3.841341
28.700000	0.1	3.924072
28.701667	0.1	4.008055
28.703333	0.1	4.091978
28.705000	0.1	4.175663
28.706667	0.1	4.259646
28.708333	0.1	4.344464
28.710000	0.1	4.431188
28.711667	0.1	4.521966
28.713333	0.1	4.619301
28.715000	0.1	4.724503
28.716667	0.1	4.836262
28.718333	0.1	4.952014
28.720000	0.1	5.069852
28.721667	0.1	5.188942
28.723333	0.1	5.309701
28.725000	0.1	5.432546
28.726667	0.1	5.557657
28.728333	0.1	5.684555
28.730000	0.1	5.812586
28.731667	0.1	5.941987
28.733333	0.1	6.075442
28.735000	0.1	6.216586
28.736667	0.1	6.366909
28.738333	0.1	6.524742
28.740000	0.1	6.687344
28.741667	0.1	6.851733
28.743333	0.1	7.016242
28.745000	0.1	7.180870
28.746667	0.1	7.348001
28.748333	0.1	7.521093
28.750000	0.1	7.702947
28.751667	0.1	7.894159
28.753333	0.1	8.094490
28.755000	0.1	8.303941
28.756667	0.1	8.522392
28.758333	0.1	8.748472
28.760000	0.1	8.980573
28.761667	0.1	9.218038
28.763333	0.1	9.461284
28.765000	0.1	9.709895
28.766667	0.1	9.962440
28.768333	0.1	10.218382
28.770000	0.1	10.478974
28.771667	0.1	10.745824
28.773333	0.1	11.018575
28.775000	0.1	11.294842
28.776667	0.1	11.572004
28.778333	0.1	11.849166
28.780000	0.1	12.127519
28.781667	0.1	12.406946
28.783333	0.1	12.685061
28.785000	0.1	12.959123
28.786667	0.1	13.227344
28.788333	0.1	13.489068
28.790000	0.1	13.743401
28.791667	0.1	13.988257
28.793333	0.1	14.220358
28.795000	0.1	14.436842
28.796667	0.1	14.637531
28.798333	0.1	14.823676
28.800000	0.1	14.995516
28.801667	0.1	15.151204
28.803333	0.1	15.288473
28.805000	0.1	15.405954
28.806667	0.1	15.501262
28.808333	0.1	15.570761
28.810000	0.1	15.611232
28.811667	0.1	15.622796
28.813333	0.1	15.609325
28.815000	0.1	15.574873
28.816667	0.1	15.520216
28.818333	0.1	15.443088
28.820000	0.1	15.341283
28.821667	0.1	15.214861
28.823333	0.1	15.065492
28.825000	0.1	14.895023
28.826667	0.1	14.705003
28.828333	0.1	14.495672
28.830000	0.1	14.265836
28.831667	0.1	14.013828
28.833333	0.1	13.740540
28.835000	0.1	13.449908
28.836667	0.1	13.146878
28.838333	0.1	12.835027
28.840000	0.1	12.516022
28.841667	0.1	12.189449
28.843333	0.1	11.853934
28.845000	0.1	11.509121
28.846667	0.1	11.155546
28.848333	0.1	10.794640
28.850000	0.1	10.429204
28.851667	0.1	10.063410
28.853333	0.1	9.700418
28.855000	0.1	9.341717
28.856667	0.1	8.987964
28.858333	0.1	8.639753
28.860000	0.1	8.297563
28.861667	0.1	7.961870
28.863333	0.1	7.633746
28.865000	0.1	7.314504
28.866667	0.1	7.004977
28.868333	0.1	6.705046
28.870000	0.1	6.414354
28.871667	0.1	6.132901
28.873333	0.1	5.861223
28.875000	0.1	5.600274
28.876667	0.1	5.351365
28.878333	0.1	5.115152
28.880000	0.1	4.891694
28.881667	0.1	4.679799
28.883333	0.1	4.477263
28.885000	0.1	4.282594
28.886667	0.1	4.095793
28.888333	0.1	3.918171
28.890000	0.1	3.750861
28.891667	0.1	3.595412
28.893333	0.1	3.452540
28.895000	0.1	3.322184
28.896667	0.1	3.203154
28.898333	0.1	3.094495
28.900000	0.1	2.995253
28.901667	0.1	2.903342
28.903333	0.1	2.815366
28.905000	0.1	2.728582
28.906667	0.1	2.643168
28.908333	0.1	2.562463
28.910000	0.1	2.489746
28.911667	0.1	2.426207
28.913333	0.1	2.370834
28.915000	0.1	2.322495
28.916667	0.1	2.280414
28.918333	0.1	2.243817
28.920000	0.1	2.211154
28.921667	0.1	2.179921
28.923333	0.1	2.148509
28.925000	0.1	2.117455
28.926667	0.1	2.088606
28.928333	0.1	2.063334
28.930000	0.1	2.042055
28.931667	0.1	2.024531
28.933333	0.1	2.009452
28.935000	0.1	1.995742
28.936667	0.1	1.983166
28.938333	0.1	1.971841
28.940000	0.1	1.961470
28.941667	0.1	1.950681
28.943333	0.1	1.938701
28.945000	0.1	1.926482
28.946667	0.1	1.916051
28.948333	0.1	1.907945
28.950000	0.1	1.901150
28.951667	0.1	1.893997
28.953333	0.1	1.884759
28.955000	0.1	1.872480
28.956667	0.1	1.857460
28.958333	0.1	1.840651
28.960000	0.1	1.823068
28.961667	0.1	1.806736
28.963333	0.1	1.793683
28.965000	0.1	1.785219
28.966667	0.1	1.781166
28.968333	0.1	1.781345
28.970000	0.1	1.784682
28.971667	0.1	1.788259
28.973333	0.1	1.788318
28.975000	0.1	1.782596
28.976667	0.1	1.770794
28.978333	0.1	1.754344
28.980000	0.1	1.735926
28.981667	0.1	1.718283
28.983333	0.1	1.702726
28.985000	0.1	1.689315
28.986667	0.1	1.677871
28.988333	0.1	1.668394
28.990000	0.1	1.661301
28.991667	0.1	1.656592
28.993333	0.1	1.653850
28.995000	0.1	1.652539
28.996667	0.1	1.652360
28.998333	0.1	1.652062
29.000000	0.1	1.650453
29.001667	0.1	1.646698
29.003333	0.1	1.640320
29.005000	0.1	1.630843
29.006667	0.1	1.618803
29.008333	0.1	1.606882
29.010000	0.1	1.598477
29.011667	0.1	1.595199
29.013333	0.1	1.595855
29.015000	0.1	1.598001
29.016667	0.1	1.598895
[truncated: 248,743 more chars]
