# Supplementary material for: Fade into you: genetic control of pigmentation patterns in red-flesh apple (Malus domestica)
Source: Front Plant Sci. 2025 Jan 13;15:1462545. doi: 10.3389/fpls.2024.1462545 (PMC11770013; doi:10.3389/fpls.2024.1462545)
Supplement: Supplementary file 4 [file DataSheet1.zip › CB A2EXT325NM/CB A2EXT325NM.txt]

URL	chrom://thermo-pfav3ojr/ChromeleonLocal/Instrument Data/Vanquish_MS/Dimitri/VALEMA/Pierre/Echantillons 03-04-24.seq/992.smp/EXT325NM.channel/EXT325NM.chm
Channel	EXT325NM

Injection Information:
Data Vault	ChromeleonLocal
Sequence	Echantillons 03-04-24
Name	CB A2
Number	16
Position	B:B7
Comment	colonne SB-AQ MeOH+5%AA
Processing Method	Quantitative
Instrument Method	VALEMA test separation GRAQ 4
Type	Unknown
Status	Finished
Inject Time	4/4/2024 5:27:12 AM +02:00
Volume (µl)	10.0000
Dilution Factor	1.0000
Weight	1.0000

Chromatogram Data Information:
Time Min. (min)	0.001667
Time Max. (min)	47.000000
Data Points	28200
Detector	UV
Generating Data System	Chromeleon 7.3.2.10759
Exporting Data System	Chromeleon 7.3.2.0
Operator	Administrator
Signal Quantity	Absorbance
Signal Unit	mAU
Signal Min.	-4.563809
Signal Max.	1,385.764085
Channel	EXT325NM
Driver Name	VDAD.dll
Channel Type	Evaluation
Min. Step (s)	0.1
Max. Step (s)	0.1
Average Step (s)	0.1

Signal Parameter Information:
Signal Info	WVL:325 nm

Chromatogram Data:
Time (min)	Step (s)	Value (mAU)
0.001667	n.a.	0.000000
0.003333	0.1	0.000358
0.005000	0.1	0.002444
0.006667	0.1	0.007093
0.008333	0.1	0.012875
0.010000	0.1	0.017285
0.011667	0.1	0.019133
0.013333	0.1	0.019252
0.015000	0.1	0.019491
0.016667	0.1	0.021756
0.018333	0.1	0.025749
0.020000	0.1	0.029147
0.021667	0.1	0.030577
0.023333	0.1	0.031173
0.025000	0.1	0.032246
0.026667	0.1	0.032306
0.028333	0.1	0.029087
0.030000	0.1	0.022054
0.031667	0.1	0.013351
0.033333	0.1	0.005841
0.035000	0.1	0.001609
0.036667	0.1	0.000596
0.038333	0.1	0.001252
0.040000	0.1	0.002742
0.041667	0.1	0.005245
0.043333	0.1	0.008225
0.045000	0.1	0.009239
0.046667	0.1	0.006080
0.048333	0.1	-0.001013
0.050000	0.1	-0.010312
0.051667	0.1	-0.021160
0.053333	0.1	-0.033498
0.055000	0.1	-0.047028
0.056667	0.1	-0.059783
0.058333	0.1	-0.068784
0.060000	0.1	-0.072181
0.061667	0.1	-0.070989
0.063333	0.1	-0.066996
0.065000	0.1	-0.061214
0.066667	0.1	-0.054538
0.068333	0.1	-0.047684
0.070000	0.1	-0.040531
0.071667	0.1	-0.032485
0.073333	0.1	-0.024080
0.075000	0.1	-0.018060
0.076667	0.1	-0.016809
0.078333	0.1	-0.019372
0.080000	0.1	-0.021636
0.081667	0.1	-0.020802
0.083333	0.1	-0.017464
0.085000	0.1	-0.014603
0.086667	0.1	-0.014663
0.088333	0.1	-0.018060
0.090000	0.1	-0.023425
0.091667	0.1	-0.028551
0.093333	0.1	-0.030637
0.095000	0.1	-0.027776
0.096667	0.1	-0.021279
0.098333	0.1	-0.014722
0.100000	0.1	-0.011444
0.101667	0.1	-0.011861
0.103333	0.1	-0.013590
0.105000	0.1	-0.013232
0.106667	0.1	-0.009298
0.108333	0.1	-0.003994
0.110000	0.1	-0.001431
0.111667	0.1	-0.002801
0.113333	0.1	-0.005543
0.115000	0.1	-0.006020
0.116667	0.1	-0.003874
0.118333	0.1	-0.001490
0.120000	0.1	-0.000596
0.121667	0.1	-0.001311
0.123333	0.1	-0.003099
0.125000	0.1	-0.005305
0.126667	0.1	-0.006497
0.128333	0.1	-0.005245
0.130000	0.1	-0.001609
0.131667	0.1	0.001371
0.133333	0.1	0.000656
0.135000	0.1	-0.003397
0.136667	0.1	-0.007689
0.138333	0.1	-0.009358
0.140000	0.1	-0.007272
0.141667	0.1	-0.003338
0.143333	0.1	-0.001073
0.145000	0.1	-0.002921
0.146667	0.1	-0.007391
0.148333	0.1	-0.011683
0.150000	0.1	-0.015020
0.151667	0.1	-0.017762
0.153333	0.1	-0.018954
0.155000	0.1	-0.016868
0.156667	0.1	-0.011623
0.158333	0.1	-0.005126
0.160000	0.1	0.000000
0.161667	0.1	0.002682
0.163333	0.1	0.003278
0.165000	0.1	0.003040
0.166667	0.1	0.002921
0.168333	0.1	0.003815
0.170000	0.1	0.007153
0.171667	0.1	0.013113
0.173333	0.1	0.018537
0.175000	0.1	0.019372
0.176667	0.1	0.014484
0.178333	0.1	0.006974
0.180000	0.1	0.001371
0.181667	0.1	0.000119
0.183333	0.1	0.001013
0.185000	0.1	0.000656
0.186667	0.1	-0.001192
0.188333	0.1	-0.002086
0.190000	0.1	-0.000238
0.191667	0.1	0.003755
0.193333	0.1	0.007153
0.195000	0.1	0.007391
0.196667	0.1	0.004351
0.198333	0.1	0.000775
0.200000	0.1	-0.000715
0.201667	0.1	0.000238
0.203333	0.1	0.002384
0.205000	0.1	0.004709
0.206667	0.1	0.007093
0.208333	0.1	0.009179
0.210000	0.1	0.010192
0.211667	0.1	0.009954
0.213333	0.1	0.009954
0.215000	0.1	0.011683
0.216667	0.1	0.014305
0.218333	0.1	0.014842
0.220000	0.1	0.010908
0.221667	0.1	0.003278
0.223333	0.1	-0.004947
0.225000	0.1	-0.010788
0.226667	0.1	-0.013292
0.228333	0.1	-0.013709
0.230000	0.1	-0.013232
0.231667	0.1	-0.011742
0.233333	0.1	-0.008523
0.235000	0.1	-0.004470
0.236667	0.1	-0.001132
0.238333	0.1	0.000894
0.240000	0.1	0.002682
0.241667	0.1	0.005484
0.243333	0.1	0.008345
0.245000	0.1	0.008464
0.246667	0.1	0.004590
0.248333	0.1	-0.001132
0.250000	0.1	-0.006318
0.251667	0.1	-0.010729
0.253333	0.1	-0.014544
0.255000	0.1	-0.016570
0.256667	0.1	-0.016034
0.258333	0.1	-0.012457
0.260000	0.1	-0.006318
0.261667	0.1	0.000596
0.263333	0.1	0.007033
0.265000	0.1	0.013232
0.266667	0.1	0.019729
0.268333	0.1	0.025690
0.270000	0.1	0.029683
0.271667	0.1	0.030577
0.273333	0.1	0.028670
0.275000	0.1	0.025213
0.276667	0.1	0.021160
0.278333	0.1	0.016868
0.280000	0.1	0.012696
0.281667	0.1	0.009179
0.283333	0.1	0.006735
0.285000	0.1	0.004828
0.286667	0.1	0.002146
0.288333	0.1	-0.001788
0.290000	0.1	-0.006318
0.291667	0.1	-0.009775
0.293333	0.1	-0.011265
0.295000	0.1	-0.010967
0.296667	0.1	-0.009775
0.298333	0.1	-0.008523
0.300000	0.1	-0.007689
0.301667	0.1	-0.007749
0.303333	0.1	-0.009298
0.305000	0.1	-0.011683
0.306667	0.1	-0.013232
0.308333	0.1	-0.012636
0.310000	0.1	-0.009716
0.311667	0.1	-0.005305
0.313333	0.1	-0.000596
0.315000	0.1	0.003517
0.316667	0.1	0.005364
0.318333	0.1	0.003576
0.320000	0.1	-0.001609
0.321667	0.1	-0.008821
0.323333	0.1	-0.016093
0.325000	0.1	-0.021279
0.326667	0.1	-0.022411
0.328333	0.1	-0.018239
0.330000	0.1	-0.009418
0.331667	0.1	0.000477
0.333333	0.1	0.007033
0.335000	0.1	0.009120
0.336667	0.1	0.009298
0.338333	0.1	0.011086
0.340000	0.1	0.015855
0.341667	0.1	0.021517
0.343333	0.1	0.024855
0.345000	0.1	0.024617
0.346667	0.1	0.021756
0.348333	0.1	0.017941
0.350000	0.1	0.013828
0.351667	0.1	0.008821
0.353333	0.1	0.002563
0.355000	0.1	-0.003457
0.356667	0.1	-0.007570
0.358333	0.1	-0.009954
0.360000	0.1	-0.011802
0.361667	0.1	-0.013053
0.363333	0.1	-0.013053
0.365000	0.1	-0.011623
0.366667	0.1	-0.008762
0.368333	0.1	-0.003994
0.370000	0.1	0.002205
0.371667	0.1	0.008166
0.373333	0.1	0.011921
0.375000	0.1	0.011861
0.376667	0.1	0.008821
0.378333	0.1	0.006080
0.380000	0.1	0.006199
0.381667	0.1	0.009000
0.383333	0.1	0.012517
0.385000	0.1	0.014424
0.386667	0.1	0.013173
0.388333	0.1	0.008285
0.390000	0.1	0.001967
0.391667	0.1	-0.001490
0.393333	0.1	0.001192
0.395000	0.1	0.008762
0.396667	0.1	0.016451
0.398333	0.1	0.020564
0.400000	0.1	0.020802
0.401667	0.1	0.018716
0.403333	0.1	0.015795
0.405000	0.1	0.012696
0.406667	0.1	0.009358
0.408333	0.1	0.005841
0.410000	0.1	0.002742
0.411667	0.1	0.000775
0.413333	0.1	0.000894
0.415000	0.1	0.003755
0.416667	0.1	0.009954
0.418333	0.1	0.018835
0.420000	0.1	0.027537
0.421667	0.1	0.032127
0.423333	0.1	0.030935
0.425000	0.1	0.026345
0.426667	0.1	0.022829
0.428333	0.1	0.022888
0.430000	0.1	0.025749
0.431667	0.1	0.029027
0.433333	0.1	0.030160
0.435000	0.1	0.027001
0.436667	0.1	0.019372
0.438333	0.1	0.009775
0.440000	0.1	0.001192
0.441667	0.1	-0.004530
0.443333	0.1	-0.006437
0.445000	0.1	-0.005007
0.446667	0.1	-0.001609
0.448333	0.1	0.002921
0.450000	0.1	0.008106
0.451667	0.1	0.013411
0.453333	0.1	0.018239
0.455000	0.1	0.022411
0.456667	0.1	0.025988
0.458333	0.1	0.028014
0.460000	0.1	0.026822
0.461667	0.1	0.021517
0.463333	0.1	0.012636
0.465000	0.1	0.001848
0.466667	0.1	-0.008643
0.468333	0.1	-0.016570
0.470000	0.1	-0.020564
0.471667	0.1	-0.020742
0.473333	0.1	-0.018537
0.475000	0.1	-0.015318
0.476667	0.1	-0.011683
0.478333	0.1	-0.006616
0.480000	0.1	0.000596
0.481667	0.1	0.007689
0.483333	0.1	0.012040
0.485000	0.1	0.013649
0.486667	0.1	0.013888
0.488333	0.1	0.013113
0.490000	0.1	0.010312
0.491667	0.1	0.005364
0.493333	0.1	0.000238
0.495000	0.1	-0.003219
0.496667	0.1	-0.005543
0.498333	0.1	-0.008285
0.500000	0.1	-0.011742
0.501667	0.1	-0.013769
0.503333	0.1	-0.011921
0.505000	0.1	-0.006318
0.506667	0.1	-0.000238
0.508333	0.1	0.003695
0.510000	0.1	0.005305
0.511667	0.1	0.006080
0.513333	0.1	0.007272
0.515000	0.1	0.009716
0.516667	0.1	0.012875
0.518333	0.1	0.014722
0.520000	0.1	0.013292
0.521667	0.1	0.008762
0.523333	0.1	0.003994
0.525000	0.1	0.001669
0.526667	0.1	0.002027
0.528333	0.1	0.003099
0.530000	0.1	0.003099
0.531667	0.1	0.001431
0.533333	0.1	-0.000596
0.535000	0.1	-0.001967
0.536667	0.1	-0.002980
0.538333	0.1	-0.003994
0.540000	0.1	-0.004470
0.541667	0.1	-0.002563
0.543333	0.1	0.002205
0.545000	0.1	0.007570
0.546667	0.1	0.010312
0.548333	0.1	0.009179
0.550000	0.1	0.005960
0.551667	0.1	0.004053
0.553333	0.1	0.005007
0.555000	0.1	0.006855
0.556667	0.1	0.006557
0.558333	0.1	0.002801
0.560000	0.1	-0.002801
0.561667	0.1	-0.008106
0.563333	0.1	-0.012338
0.565000	0.1	-0.015140
0.566667	0.1	-0.015259
0.568333	0.1	-0.011504
0.570000	0.1	-0.004828
0.571667	0.1	0.002980
0.573333	0.1	0.009835
0.575000	0.1	0.013888
0.576667	0.1	0.014544
0.578333	0.1	0.013173
0.580000	0.1	0.010967
0.581667	0.1	0.007391
0.583333	0.1	0.002444
0.585000	0.1	-0.002325
0.586667	0.1	-0.005066
0.588333	0.1	-0.005126
0.590000	0.1	-0.002921
0.591667	0.1	0.000238
0.593333	0.1	0.002682
0.595000	0.1	0.003517
0.596667	0.1	0.003099
0.598333	0.1	0.002146
0.600000	0.1	0.000596
0.601667	0.1	-0.001371
0.603333	0.1	-0.002503
0.605000	0.1	-0.003159
0.606667	0.1	-0.005603
0.608333	0.1	-0.011325
0.610000	0.1	-0.019073
0.611667	0.1	-0.026047
0.613333	0.1	-0.030339
0.615000	0.1	-0.031948
0.616667	0.1	-0.031292
0.618333	0.1	-0.028551
0.620000	0.1	-0.025690
0.621667	0.1	-0.025451
0.623333	0.1	-0.028491
0.625000	0.1	-0.032067
0.626667	0.1	-0.033200
0.628333	0.1	-0.030994
0.630000	0.1	-0.026345
0.631667	0.1	-0.020921
0.633333	0.1	-0.016272
0.635000	0.1	-0.012934
0.636667	0.1	-0.011206
0.638333	0.1	-0.010967
0.640000	0.1	-0.011325
0.641667	0.1	-0.011206
0.643333	0.1	-0.011384
0.645000	0.1	-0.012934
0.646667	0.1	-0.015855
0.648333	0.1	-0.018418
0.650000	0.1	-0.019372
0.651667	0.1	-0.019491
0.653333	0.1	-0.019908
0.655000	0.1	-0.019789
0.656667	0.1	-0.018001
0.658333	0.1	-0.014603
0.660000	0.1	-0.010252
0.661667	0.1	-0.005662
0.663333	0.1	-0.001729
0.665000	0.1	0.001132
0.666667	0.1	0.002384
0.668333	0.1	0.000775
0.670000	0.1	-0.003517
0.671667	0.1	-0.008523
0.673333	0.1	-0.012577
0.675000	0.1	-0.015557
0.676667	0.1	-0.018001
0.678333	0.1	-0.019252
0.680000	0.1	-0.017762
0.681667	0.1	-0.012994
0.683333	0.1	-0.006974
0.685000	0.1	-0.002682
0.686667	0.1	-0.001788
0.688333	0.1	-0.003994
0.690000	0.1	-0.006557
0.691667	0.1	-0.006258
0.693333	0.1	-0.002444
0.695000	0.1	0.002742
0.696667	0.1	0.006735
0.698333	0.1	0.008702
0.700000	0.1	0.008821
0.701667	0.1	0.006258
0.703333	0.1	0.000954
0.705000	0.1	-0.005245
0.706667	0.1	-0.009120
0.708333	0.1	-0.009418
0.710000	0.1	-0.007093
0.711667	0.1	-0.003457
0.713333	0.1	0.000358
0.715000	0.1	0.002861
0.716667	0.1	0.002921
0.718333	0.1	0.000894
0.720000	0.1	-0.002801
0.721667	0.1	-0.008106
0.723333	0.1	-0.013649
0.725000	0.1	-0.017107
0.726667	0.1	-0.017166
0.728333	0.1	-0.014961
0.730000	0.1	-0.012040
0.731667	0.1	-0.009000
0.733333	0.1	-0.005305
0.735000	0.1	-0.001788
0.736667	0.1	-0.000298
0.738333	0.1	-0.001371
0.740000	0.1	-0.003874
0.741667	0.1	-0.006974
0.743333	0.1	-0.010371
0.745000	0.1	-0.013053
0.746667	0.1	-0.014007
0.748333	0.1	-0.013769
0.750000	0.1	-0.013947
0.751667	0.1	-0.015318
0.753333	0.1	-0.017166
0.755000	0.1	-0.018537
0.756667	0.1	-0.019550
0.758333	0.1	-0.020802
0.760000	0.1	-0.022590
0.761667	0.1	-0.024557
0.763333	0.1	-0.025630
0.765000	0.1	-0.024617
0.766667	0.1	-0.021875
0.768333	0.1	-0.019133
0.770000	0.1	-0.017107
0.771667	0.1	-0.014484
0.773333	0.1	-0.009656
0.775000	0.1	-0.003576
0.776667	0.1	0.001132
0.778333	0.1	0.002325
0.780000	0.1	0.000298
0.781667	0.1	-0.003517
0.783333	0.1	-0.007987
0.785000	0.1	-0.012338
0.786667	0.1	-0.015974
0.788333	0.1	-0.018239
0.790000	0.1	-0.019491
0.791667	0.1	-0.020504
0.793333	0.1	-0.020921
0.795000	0.1	-0.019014
0.796667	0.1	-0.014126
0.798333	0.1	-0.008404
0.800000	0.1	-0.005186
0.801667	0.1	-0.006199
0.803333	0.1	-0.010669
0.805000	0.1	-0.016987
0.806667	0.1	-0.023007
0.808333	0.1	-0.026703
0.810000	0.1	-0.026643
0.811667	0.1	-0.023961
0.813333	0.1	-0.021338
0.815000	0.1	-0.020206
0.816667	0.1	-0.019729
0.818333	0.1	-0.017941
0.820000	0.1	-0.013292
0.821667	0.1	-0.006497
0.823333	0.1	-0.000238
0.825000	0.1	0.002980
0.826667	0.1	0.001788
0.828333	0.1	-0.003874
0.830000	0.1	-0.012159
0.831667	0.1	-0.019789
0.833333	0.1	-0.023842
0.835000	0.1	-0.023127
0.836667	0.1	-0.018716
0.838333	0.1	-0.012577
0.840000	0.1	-0.006676
0.841667	0.1	-0.002146
0.843333	0.1	0.001609
0.845000	0.1	0.005782
0.846667	0.1	0.009358
0.848333	0.1	0.009239
0.850000	0.1	0.003815
0.851667	0.1	-0.004888
0.853333	0.1	-0.013709
0.855000	0.1	-0.021100
0.856667	0.1	-0.026166
0.858333	0.1	-0.027061
0.860000	0.1	-0.022411
0.861667	0.1	-0.014663
0.863333	0.1	-0.008285
0.865000	0.1	-0.005305
0.866667	0.1	-0.005186
0.868333	0.1	-0.006855
0.870000	0.1	-0.009835
0.871667	0.1	-0.013769
0.873333	0.1	-0.017285
0.875000	0.1	-0.019372
0.876667	0.1	-0.020325
0.878333	0.1	-0.021160
0.880000	0.1	-0.021577
0.881667	0.1	-0.020444
0.883333	0.1	-0.016868
0.885000	0.1	-0.011384
0.886667	0.1	-0.006497
0.888333	0.1	-0.004590
0.890000	0.1	-0.006080
0.891667	0.1	-0.009656
0.893333	0.1	-0.014067
0.895000	0.1	-0.018418
0.896667	0.1	-0.021219
0.898333	0.1	-0.021040
0.900000	0.1	-0.018239
0.901667	0.1	-0.015140
0.903333	0.1	-0.013947
0.905000	0.1	-0.014424
0.906667	0.1	-0.015676
0.908333	0.1	-0.018477
0.910000	0.1	-0.023127
0.911667	0.1	-0.027239
0.913333	0.1	-0.027418
0.915000	0.1	-0.022948
0.916667	0.1	-0.016034
0.918333	0.1	-0.009894
0.920000	0.1	-0.006676
0.921667	0.1	-0.007093
0.923333	0.1	-0.010550
0.925000	0.1	-0.015080
0.926667	0.1	-0.018716
0.928333	0.1	-0.020266
0.930000	0.1	-0.019848
0.931667	0.1	-0.017941
0.933333	0.1	-0.015080
0.935000	0.1	-0.011683
0.936667	0.1	-0.008643
0.938333	0.1	-0.006557
0.940000	0.1	-0.006199
0.941667	0.1	-0.007629
0.943333	0.1	-0.009656
0.945000	0.1	-0.010729
0.946667	0.1	-0.011027
0.948333	0.1	-0.011802
0.950000	0.1	-0.013709
0.951667	0.1	-0.016391
0.953333	0.1	-0.018775
0.955000	0.1	-0.019133
0.956667	0.1	-0.016809
0.958333	0.1	-0.012755
0.960000	0.1	-0.008941
0.961667	0.1	-0.007093
0.963333	0.1	-0.007808
0.965000	0.1	-0.009954
0.966667	0.1	-0.011921
0.968333	0.1	-0.012934
0.970000	0.1	-0.013173
0.971667	0.1	-0.012994
0.973333	0.1	-0.012994
0.975000	0.1	-0.012994
0.976667	0.1	-0.011861
0.978333	0.1	-0.008166
0.980000	0.1	-0.003099
0.981667	0.1	0.000477
0.983333	0.1	0.001073
0.985000	0.1	-0.000179
0.986667	0.1	-0.001073
0.988333	0.1	-0.000417
0.990000	0.1	0.001371
0.991667	0.1	0.002682
0.993333	0.1	0.001550
0.995000	0.1	-0.002325
0.996667	0.1	-0.006974
0.998333	0.1	-0.009775
1.000000	0.1	-0.009775
1.001667	0.1	-0.008464
1.003333	0.1	-0.007808
1.005000	0.1	-0.007510
1.006667	0.1	-0.006258
1.008333	0.1	-0.003695
1.010000	0.1	-0.001192
1.011667	0.1	0.000119
1.013333	0.1	0.000298
1.015000	0.1	0.000715
1.016667	0.1	0.002861
1.018333	0.1	0.007033
1.020000	0.1	0.011504
1.021667	0.1	0.013292
1.023333	0.1	0.010073
1.025000	0.1	0.001788
1.026667	0.1	-0.009358
1.028333	0.1	-0.020027
1.030000	0.1	-0.026822
1.031667	0.1	-0.027895
1.033333	0.1	-0.024080
1.035000	0.1	-0.018001
1.036667	0.1	-0.012875
1.038333	0.1	-0.011325
1.040000	0.1	-0.014007
1.041667	0.1	-0.018954
1.043333	0.1	-0.022709
1.045000	0.1	-0.023305
1.046667	0.1	-0.021219
1.048333	0.1	-0.018597
1.050000	0.1	-0.017226
1.051667	0.1	-0.017643
1.053333	0.1	-0.018835
1.055000	0.1	-0.019610
1.056667	0.1	-0.020027
1.058333	0.1	-0.021100
1.060000	0.1	-0.023007
1.061667	0.1	-0.025332
1.063333	0.1	-0.028551
1.065000	0.1	-0.034094
1.066667	0.1	-0.041664
1.068333	0.1	-0.048697
1.070000	0.1	-0.052452
1.071667	0.1	-0.051916
1.073333	0.1	-0.047863
1.075000	0.1	-0.042260
1.076667	0.1	-0.037372
1.078333	0.1	-0.034094
1.080000	0.1	-0.031590
1.081667	0.1	-0.028670
1.083333	0.1	-0.024736
1.085000	0.1	-0.020981
1.086667	0.1	-0.019848
1.088333	0.1	-0.021994
1.090000	0.1	-0.024974
1.091667	0.1	-0.025451
1.093333	0.1	-0.022173
1.095000	0.1	-0.016987
1.096667	0.1	-0.012994
1.098333	0.1	-0.011384
1.100000	0.1	-0.010848
1.101667	0.1	-0.008523
1.103333	0.1	-0.003397
1.105000	0.1	0.002384
1.106667	0.1	0.006318
1.108333	0.1	0.007868
1.110000	0.1	0.006974
1.111667	0.1	0.003099
1.113333	0.1	-0.004053
1.115000	0.1	-0.013471
1.116667	0.1	-0.022054
1.118333	0.1	-0.027061
1.120000	0.1	-0.028551
1.121667	0.1	-0.028074
1.123333	0.1	-0.026405
1.125000	0.1	-0.023842
1.126667	0.1	-0.021100
1.128333	0.1	-0.019908
1.130000	0.1	-0.021994
1.131667	0.1	-0.026524
1.133333	0.1	-0.030279
1.135000	0.1	-0.031054
1.136667	0.1	-0.028253
1.138333	0.1	-0.022829
1.140000	0.1	-0.017643
1.141667	0.1	-0.015914
1.143333	0.1	-0.018358
1.145000	0.1	-0.022531
1.146667	0.1	-0.024557
1.148333	0.1	-0.022888
1.150000	0.1	-0.019789
1.151667	0.1	-0.017762
1.153333	0.1	-0.017047
1.155000	0.1	-0.016272
1.156667	0.1	-0.015140
1.158333	0.1	-0.014365
1.160000	0.1	-0.014424
1.161667	0.1	-0.014663
1.163333	0.1	-0.013649
1.165000	0.1	-0.009477
1.166667	0.1	-0.001967
1.168333	0.1	0.005007
1.170000	0.1	0.007212
1.171667	0.1	0.004828
1.173333	0.1	0.001848
1.175000	0.1	0.001371
1.176667	0.1	0.003517
1.178333	0.1	0.006735
1.180000	0.1	0.009835
1.181667	0.1	0.012219
1.183333	0.1	0.013232
1.185000	0.1	0.012577
1.186667	0.1	0.009775
1.188333	0.1	0.004590
1.190000	0.1	-0.001609
1.191667	0.1	-0.005960
1.193333	0.1	-0.006795
1.195000	0.1	-0.004411
1.196667	0.1	-0.001311
1.198333	0.1	-0.000417
1.200000	0.1	-0.003278
1.201667	0.1	-0.008941
1.203333	0.1	-0.015676
1.205000	0.1	-0.021756
1.206667	0.1	-0.025570
1.208333	0.1	-0.026107
1.210000	0.1	-0.024319
1.211667	0.1	-0.023007
1.213333	0.1	-0.024080
1.215000	0.1	-0.026584
1.216667	0.1	-0.027835
1.218333	0.1	-0.024915
1.220000	0.1	-0.017881
1.221667	0.1	-0.011027
1.223333	0.1	-0.009000
1.225000	0.1	-0.012159
1.226667	0.1	-0.017583
1.228333	0.1	-0.021458
1.230000	0.1	-0.021279
1.231667	0.1	-0.017285
1.233333	0.1	-0.011444
1.235000	0.1	-0.005722
1.236667	0.1	-0.001609
1.238333	0.1	-0.000656
1.240000	0.1	-0.003755
1.241667	0.1	-0.011027
1.243333	0.1	-0.020862
1.245000	0.1	-0.029683
1.246667	0.1	-0.034511
1.248333	0.1	-0.035942
1.250000	0.1	-0.035942
1.251667	0.1	-0.035167
1.253333	0.1	-0.033319
1.255000	0.1	-0.030696
1.256667	0.1	-0.029504
1.258333	0.1	-0.030637
1.260000	0.1	-0.032663
1.261667	0.1	-0.033379
1.263333	0.1	-0.031829
1.265000	0.1	-0.028133
1.266667	0.1	-0.023544
1.268333	0.1	-0.019670
1.270000	0.1	-0.017941
1.271667	0.1	-0.018060
1.273333	0.1	-0.018239
1.275000	0.1	-0.016570
1.276667	0.1	-0.012279
1.278333	0.1	-0.006557
1.280000	0.1	-0.002801
1.281667	0.1	-0.002623
1.283333	0.1	-0.003874
1.285000	0.1	-0.002980
1.286667	0.1	0.000477
1.288333	0.1	0.002801
1.290000	0.1	-0.000238
1.291667	0.1	-0.009120
1.293333	0.1	-0.018954
1.295000	0.1	-0.023425
1.296667	0.1	-0.019848
1.298333	0.1	-0.011504
1.300000	0.1	-0.004411
1.301667	0.1	-0.002563
1.303333	0.1	-0.004947
1.305000	0.1	-0.007749
1.306667	0.1	-0.008762
1.308333	0.1	-0.008702
1.310000	0.1	-0.008583
1.311667	0.1	-0.008821
1.313333	0.1	-0.009716
1.315000	0.1	-0.011742
1.316667	0.1	-0.014067
1.318333	0.1	-0.014782
1.320000	0.1	-0.011504
1.321667	0.1	-0.002325
1.323333	0.1	0.013471
1.325000	0.1	0.034213
1.326667	0.1	0.055611
1.328333	0.1	0.072896
1.330000	0.1	0.084639
1.331667	0.1	0.093400
1.333333	0.1	0.103295
1.335000	0.1	0.116348
1.336667	0.1	0.131786
1.338333	0.1	0.147045
1.340000	0.1	0.158608
1.341667	0.1	0.164390
1.343333	0.1	0.164568
1.345000	0.1	0.160038
1.346667	0.1	0.151455
1.348333	0.1	0.139534
1.350000	0.1	0.125587
1.351667	0.1	0.111818
1.353333	0.1	0.100732
1.355000	0.1	0.093281
1.356667	0.1	0.087976
1.358333	0.1	0.082433
1.360000	0.1	0.075340
1.361667	0.1	0.067353
1.363333	0.1	0.060022
1.365000	0.1	0.054181
1.366667	0.1	0.049114
1.368333	0.1	0.042737
1.370000	0.1	0.034213
1.371667	0.1	0.025392
1.373333	0.1	0.018656
1.375000	0.1	0.014484
1.376667	0.1	0.011086
1.378333	0.1	0.006676
1.380000	0.1	0.001073
1.381667	0.1	-0.004411
1.383333	0.1	-0.008166
1.385000	0.1	-0.010192
1.386667	0.1	-0.012398
1.388333	0.1	-0.016809
1.390000	0.1	-0.023901
1.391667	0.1	-0.031173
1.393333	0.1	-0.034750
1.395000	0.1	-0.033796
1.396667	0.1	-0.031412
1.398333	0.1	-0.030756
1.400000	0.1	-0.032008
1.401667	0.1	-0.033975
1.403333	0.1	-0.035584
1.405000	0.1	-0.035644
1.406667	0.1	-0.033319
1.408333	0.1	-0.029683
1.410000	0.1	-0.027299
1.411667	0.1	-0.027776
1.413333	0.1	-0.029683
1.415000	0.1	-0.030398
1.416667	0.1	-0.027895
1.418333	0.1	-0.021875
1.420000	0.1	-0.014246
1.421667	0.1	-0.008345
1.423333	0.1	-0.005722
1.425000	0.1	-0.003934
1.426667	0.1	0.000179
1.428333	0.1	0.007451
1.430000	0.1	0.016570
1.431667	0.1	0.025928
1.433333	0.1	0.034451
1.435000	0.1	0.042498
1.436667	0.1	0.051141
1.438333	0.1	0.061691
1.440000	0.1	0.074804
1.441667	0.1	0.089109
1.443333	0.1	0.102103
1.445000	0.1	0.111401
1.446667	0.1	0.116646
1.448333	0.1	0.119448
1.450000	0.1	0.122130
1.451667	0.1	0.127316
1.453333	0.1	0.136495
1.455000	0.1	0.147939
1.456667	0.1	0.157297
1.458333	0.1	0.160813
1.460000	0.1	0.157416
1.461667	0.1	0.150025
1.463333	0.1	0.144362
1.465000	0.1	0.145376
1.466667	0.1	0.153780
1.468333	0.1	0.166714
1.470000	0.1	0.180244
1.471667	0.1	0.191093
1.473333	0.1	0.197768
1.475000	0.1	0.200450
1.476667	0.1	0.200272
1.478333	0.1	0.198841
1.480000	0.1	0.197411
1.481667	0.1	0.196934
1.483333	0.1	0.198364
1.485000	0.1	0.202060
1.486667	0.1	0.207305
1.488333	0.1	0.212610
1.490000	0.1	0.217199
1.491667	0.1	0.221312
1.493333	0.1	0.225842
1.495000	0.1	0.230193
1.496667	0.1	0.232399
1.498333	0.1	0.231981
1.500000	0.1	0.230372
1.501667	0.1	0.229418
1.503333	0.1	0.230253
1.505000	0.1	0.233233
1.506667	0.1	0.237525
1.508333	0.1	0.241756
1.510000	0.1	0.245869
1.511667	0.1	0.251472
1.513333	0.1	0.260055
1.515000	0.1	0.271678
1.516667	0.1	0.284851
1.518333	0.1	0.296950
1.520000	0.1	0.306249
1.521667	0.1	0.313520
1.523333	0.1	0.320733
1.525000	0.1	0.329316
1.526667	0.1	0.339389
1.528333	0.1	0.350118
1.530000	0.1	0.360012
1.531667	0.1	0.367999
1.533333	0.1	0.374556
1.535000	0.1	0.380158
1.536667	0.1	0.384092
1.538333	0.1	0.385463
1.540000	0.1	0.384927
1.541667	0.1	0.385761
1.543333	0.1	0.391006
1.545000	0.1	0.400782
1.546667	0.1	0.412524
1.548333	0.1	0.423074
1.550000	0.1	0.431240
1.551667	0.1	0.438213
1.553333	0.1	0.445724
1.555000	0.1	0.454307
1.556667	0.1	0.462770
1.558333	0.1	0.470042
1.560000	0.1	0.476778
1.561667	0.1	0.485241
1.563333	0.1	0.496924
1.565000	0.1	0.511766
1.566667	0.1	0.529647
1.568333	0.1	0.550985
1.570000	0.1	0.577450
1.571667	0.1	0.609994
1.573333	0.1	0.647605
1.575000	0.1	0.686586
1.576667	0.1	0.723481
1.578333	0.1	0.756264
1.580000	0.1	0.784934
1.581667	0.1	0.810981
1.583333	0.1	0.837445
1.585000	0.1	0.865758
1.586667	0.1	0.894129
1.588333	0.1	0.918984
1.590000	0.1	0.938892
1.591667	0.1	0.954866
1.593333	0.1	0.968576
1.595000	0.1	0.980377
1.596667	0.1	0.989914
1.598333	0.1	0.998378
1.600000	0.1	1.010716
1.601667	0.1	1.036346
1.603333	0.1	1.086652
1.605000	0.1	1.172304
1.606667	0.1	1.302183
1.608333	0.1	1.483679
1.610000	0.1	1.723588
1.611667	0.1	2.026916
1.613333	0.1	2.393067
1.615000	0.1	2.812982
1.616667	0.1	3.271342
1.618333	0.1	3.750384
1.620000	0.1	4.232526
1.621667	0.1	4.701615
1.623333	0.1	5.144060
1.625000	0.1	5.551219
1.626667	0.1	5.920470
1.628333	0.1	6.253243
1.630000	0.1	6.551803
1.631667	0.1	6.818057
1.633333	0.1	7.054568
1.635000	0.1	7.264436
1.636667	0.1	7.449091
1.638333	0.1	7.607580
1.640000	0.1	7.738531
1.641667	0.1	7.842541
1.643333	0.1	7.922292
1.645000	0.1	7.980168
1.646667	0.1	8.015633
1.648333	0.1	8.026302
1.650000	0.1	8.011222
1.651667	0.1	7.972539
1.653333	0.1	7.914007
1.655000	0.1	7.837832
1.656667	0.1	7.744492
1.658333	0.1	7.634104
1.660000	0.1	7.507802
1.661667	0.1	7.368446
1.663333	0.1	7.219375
1.665000	0.1	7.062316
1.666667	0.1	6.897510
1.668333	0.1	6.725192
1.670000	0.1	6.547988
1.671667	0.1	6.369830
1.673333	0.1	6.192625
1.675000	0.1	6.014824
1.676667	0.1	5.834699
1.678333	0.1	5.652368
1.680000	0.1	5.468488
1.681667	0.1	5.282224
1.683333	0.1	5.091846
1.685000	0.1	4.897416
1.686667	0.1	4.702211
1.688333	0.1	4.509867
1.690000	0.1	4.321456
1.691667	0.1	4.136682
1.693333	0.1	3.956259
1.695000	0.1	3.781855
1.696667	0.1	3.614247
1.698333	0.1	3.452778
1.700000	0.1	3.295660
1.701667	0.1	3.140032
1.703333	0.1	2.983451
1.705000	0.1	2.826154
1.706667	0.1	2.670884
1.708333	0.1	2.520800
1.710000	0.1	2.377093
1.711667	0.1	2.239168
1.713333	0.1	2.105951
1.715000	0.1	1.976967
1.716667	0.1	1.852453
1.718333	0.1	1.732171
1.720000	0.1	1.615882
1.721667	0.1	1.504839
1.723333	0.1	1.401365
1.725000	0.1	1.306295
1.726667	0.1	1.218081
1.728333	0.1	1.134276
1.730000	0.1	1.053393
1.731667	0.1	0.974596
1.733333	0.1	0.897169
1.735000	0.1	0.820875
1.736667	0.1	0.746310
1.738333	0.1	0.674725
1.740000	0.1	0.607848
1.741667	0.1	0.547528
1.743333	0.1	0.494003
1.745000	0.1	0.445485
1.746667	0.1	0.400364
1.748333	0.1	0.358403
1.750000	0.1	0.319839
1.751667	0.1	0.284493
1.753333	0.1	0.252664
1.755000	0.1	0.224769
1.756667	0.1	0.200510
1.758333	0.1	0.178695
1.760000	0.1	0.158310
1.761667	0.1	0.139475
1.763333	0.1	0.121892
1.765000	0.1	0.103414
1.766667	0.1	0.082672
1.768333	0.1	0.060737
1.770000	0.1	0.038683
1.771667	0.1	0.016630
1.773333	0.1	-0.005186
1.775000	0.1	-0.025630
1.776667	0.1	-0.043154
1.778333	0.1	-0.056326
1.780000	0.1	-0.065148
1.781667	0.1	-0.071406
1.783333	0.1	-0.077307
1.785000	0.1	-0.084102
1.786667	0.1	-0.091910
1.788333	0.1	-0.100076
1.790000	0.1	-0.108361
1.791667	0.1	-0.116348
1.793333	0.1	-0.123084
1.795000	0.1	-0.127435
1.796667	0.1	-0.129938
1.798333	0.1	-0.131905
1.800000	0.1	-0.133991
1.801667	0.1	-0.136614
1.803333	0.1	-0.140190
1.805000	0.1	-0.144601
1.806667	0.1	-0.148773
1.808333	0.1	-0.151038
1.810000	0.1	-0.151634
1.811667	0.1	-0.152767
1.813333	0.1	-0.156403
1.815000	0.1	-0.162244
1.816667	0.1	-0.168264
1.818333	0.1	-0.172675
1.820000	0.1	-0.175834
1.821667	0.1	-0.178754
1.823333	0.1	-0.180542
1.825000	0.1	-0.178635
1.826667	0.1	-0.172436
1.828333	0.1	-0.164270
1.830000	0.1	-0.157535
1.831667	0.1	-0.154078
1.833333	0.1	-0.153542
1.835000	0.1	-0.154436
1.836667	0.1	-0.156343
1.838333	0.1	-0.160217
1.840000	0.1	-0.165701
1.841667	0.1	-0.169873
1.843333	0.1	-0.169098
1.845000	0.1	-0.161231
1.846667	0.1	-0.146866
1.848333	0.1	-0.128746
1.850000	0.1	-0.110924
1.851667	0.1	-0.095308
1.853333	0.1	-0.080824
1.855000	0.1	-0.065327
1.856667	0.1	-0.047803
1.858333	0.1	-0.028074
1.860000	0.1	-0.006735
1.861667	0.1	0.015438
1.863333	0.1	0.038147
1.865000	0.1	0.062644
1.866667	0.1	0.091314
1.868333	0.1	0.125349
1.870000	0.1	0.163496
1.871667	0.1	0.203788
1.873333	0.1	0.245035
1.875000	0.1	0.287771
1.876667	0.1	0.332832
1.878333	0.1	0.379741
1.880000	0.1	0.426531
1.881667	0.1	0.471890
1.883333	0.1	0.516057
1.885000	0.1	0.559866
1.886667	0.1	0.602424
1.888333	0.1	0.640214
1.890000	0.1	0.669956
1.891667	0.1	0.691354
1.893333	0.1	0.706554
1.895000	0.1	0.717640
1.896667	0.1	0.726879
1.898333	0.1	0.735998
1.900000	0.1	0.745475
1.901667	0.1	0.753343
1.903333	0.1	0.756204
1.905000	0.1	0.751555
1.906667	0.1	0.739336
1.908333	0.1	0.721455
1.910000	0.1	0.700653
1.911667	0.1	0.679433
1.913333	0.1	0.659287
1.915000	0.1	0.640214
1.916667	0.1	0.621676
1.918333	0.1	0.603139
1.920000	0.1	0.584245
1.921667	0.1	0.564933
1.923333	0.1	0.545144
1.925000	0.1	0.524640
1.926667	0.1	0.502527
1.928333	0.1	0.478327
1.930000	0.1	0.453234
1.931667	0.1	0.429630
1.933333	0.1	0.409305
1.935000	0.1	0.391483
1.936667	0.1	0.373542
1.938333	0.1	0.353992
1.940000	0.1	0.333786
1.941667	0.1	0.315845
1.943333	0.1	0.302076
1.945000	0.1	0.292003
1.946667	0.1	0.283301
1.948333	0.1	0.273764
1.950000	0.1	0.262976
1.951667	0.1	0.252187
1.953333	0.1	0.242591
1.955000	0.1	0.234187
1.956667	0.1	0.225544
1.958333	0.1	0.214815
1.960000	0.1	0.201702
1.961667	0.1	0.188112
1.963333	0.1	0.176787
1.965000	0.1	0.169277
1.966667	0.1	0.164807
1.968333	0.1	0.160813
1.970000	0.1	0.154734
1.971667	0.1	0.145555
1.973333	0.1	0.133991
1.975000	0.1	0.121892
1.976667	0.1	0.111043
1.978333	0.1	0.102699
1.980000	0.1	0.096858
1.981667	0.1	0.091195
1.983333	0.1	0.081778
1.985000	0.1	0.067353
1.986667	0.1	0.052154
1.988333	0.1	0.042140
1.990000	0.1	0.038862
1.991667	0.1	0.038385
1.993333	0.1	0.036240
1.995000	0.1	0.031829
1.996667	0.1	0.027537
1.998333	0.1	0.025094
2.000000	0.1	0.023842
2.001667	0.1	0.021458
2.003333	0.1	0.015378
2.005000	0.1	0.005007
2.006667	0.1	-0.008166
2.008333	0.1	-0.020444
2.010000	0.1	-0.028551
2.011667	0.1	-0.031948
2.013333	0.1	-0.033736
2.015000	0.1	-0.036836
2.016667	0.1	-0.040948
2.018333	0.1	-0.043094
2.020000	0.1	-0.041485
2.021667	0.1	-0.037074
2.023333	0.1	-0.032842
2.025000	0.1	-0.031888
2.026667	0.1	-0.035763
2.028333	0.1	-0.043631
2.030000	0.1	-0.052810
2.031667	0.1	-0.060797
2.033333	0.1	-0.066876
2.035000	0.1	-0.071526
2.036667	0.1	-0.075459
2.038333	0.1	-0.080347
2.040000	0.1	-0.087380
2.041667	0.1	-0.095904
2.043333	0.1	-0.103891
2.045000	0.1	-0.109434
2.046667	0.1	-0.111520
2.048333	0.1	-0.110090
2.050000	0.1	-0.106990
2.051667	0.1	-0.105679
2.053333	0.1	-0.108540
2.055000	0.1	-0.114918
2.056667	0.1	-0.121176
2.058333	0.1	-0.123560
2.060000	0.1	-0.121295
2.061667	0.1	-0.116706
2.063333	0.1	-0.112832
2.065000	0.1	-0.111699
2.066667	0.1	-0.114381
2.068333	0.1	-0.121176
2.070000	0.1	-0.130415
2.071667	0.1	-0.138462
2.073333	0.1	-0.141799
2.075000	0.1	-0.139356
2.076667	0.1	-0.133157
2.078333	0.1	-0.126541
2.080000	0.1	-0.121653
2.081667	0.1	-0.118673
2.083333	0.1	-0.117064
2.085000	0.1	-0.116408
2.086667	0.1	-0.116229
2.088333	0.1	-0.116229
2.090000	0.1	-0.116467
2.091667	0.1	-0.117421
2.093333	0.1	-0.119329
2.095000	0.1	-0.121713
2.096667	0.1	-0.123739
2.098333	0.1	-0.124574
2.100000	0.1	-0.123680
2.101667	0.1	-0.121355
2.103333	0.1	-0.118494
2.105000	0.1	-0.115931
2.106667	0.1	-0.114560
2.108333	0.1	-0.114501
2.110000	0.1	-0.114679
2.111667	0.1	-0.113726
2.113333	0.1	-0.111461
2.115000	0.1	-0.109375
2.116667	0.1	-0.108540
2.118333	0.1	-0.108898
2.120000	0.1	-0.110209
2.121667	0.1	-0.111699
2.123333	0.1	-0.112414
2.125000	0.1	-0.111580
2.126667	0.1	-0.109553
2.128333	0.1	-0.107110
2.130000	0.1	-0.103831
2.131667	0.1	-0.099301
2.133333	0.1	-0.094116
2.135000	0.1	-0.089049
2.136667	0.1	-0.083387
2.138333	0.1	-0.076175
2.140000	0.1	-0.068486
2.141667	0.1	-0.061631
2.143333	0.1	-0.056148
2.145000	0.1	-0.052333
2.146667	0.1	-0.050962
2.148333	0.1	-0.051618
2.150000	0.1	-0.052810
2.151667	0.1	-0.053167
2.153333	0.1	-0.053048
2.155000	0.1	-0.054061
2.156667	0.1	-0.056744
2.158333	0.1	-0.060618
2.160000	0.1	-0.063539
2.161667	0.1	-0.062883
2.163333	0.1	-0.057578
2.165000	0.1	-0.049174
2.166667	0.1	-0.040591
2.168333	0.1	-0.034273
2.170000	0.1	-0.030994
2.171667	0.1	-0.029564
2.173333	0.1	-0.027239
2.175000	0.1	-0.022233
2.176667	0.1	-0.015080
2.178333	0.1	-0.007272
2.180000	0.1	0.000298
2.181667	0.1	0.007331
2.183333	0.1	0.012696
2.185000	0.1	0.015914
2.186667	0.1	0.018358
2.188333	0.1	0.021756
2.190000	0.1	0.025988
2.191667	0.1	0.028968
2.193333	0.1	0.029385
2.195000	0.1	0.028014
2.196667	0.1	0.027180
2.198333	0.1	0.028610
2.200000	0.1	0.033319
2.201667	0.1	0.040531
2.203333	0.1	0.048161
2.205000	0.1	0.054181
2.206667	0.1	0.056744
2.208333	0.1	0.054538
2.210000	0.1	0.049293
2.211667	0.1	0.045776
2.213333	0.1	0.048518
2.215000	0.1	0.056922
2.216667	0.1	0.066519
2.218333	0.1	0.072598
2.220000	0.1	0.073254
2.221667	0.1	0.069737
2.223333	0.1	0.065506
2.225000	0.1	0.063837
2.226667	0.1	0.065684
2.228333	0.1	0.069022
2.230000	0.1	0.071645
2.231667	0.1	0.072837
2.233333	0.1	0.073552
2.235000	0.1	0.075161
2.236667	0.1	0.078917
2.238333	0.1	0.084758
2.240000	0.1	0.090480
2.241667	0.1	0.092208
2.243333	0.1	0.086904
2.245000	0.1	0.076175
2.246667	0.1	0.066221
2.248333	0.1	0.062823
2.250000	0.1	0.066459
2.251667	0.1	0.073850
2.253333	0.1	0.081599
2.255000	0.1	0.087976
2.256667	0.1	0.092745
2.258333	0.1	0.097275
2.260000	0.1	0.102878
2.261667	0.1	0.109196
2.263333	0.1	0.114083
2.265000	0.1	0.115633
2.266667	0.1	0.114441
2.268333	0.1	0.112593
2.270000	0.1	0.111043
2.271667	0.1	0.108182
2.273333	0.1	0.103116
2.275000	0.1	0.097632
2.276667	0.1	0.094593
2.278333	0.1	0.095844
2.280000	0.1	0.101089
2.281667	0.1	0.108719
2.283333	0.1	0.116467
2.285000	0.1	0.122130
2.286667	0.1	0.124455
2.288333	0.1	0.123322
2.290000	0.1	0.119567
2.291667	0.1	0.114501
2.293333	0.1	0.109792
2.295000	0.1	0.107050
2.296667	0.1	0.107586
2.298333	0.1	0.111341
2.300000	0.1	0.116169
2.301667	0.1	0.119030
2.303333	0.1	0.118494
2.305000	0.1	0.115693
2.306667	0.1	0.113070
2.308333	0.1	0.111580
2.310000	0.1	0.110686
2.311667	0.1	0.109494
2.313333	0.1	0.107408
2.315000	0.1	0.104249
2.316667	0.1	0.100255
2.318333	0.1	0.095606
2.320000	0.1	0.091493
2.321667	0.1	0.089109
2.323333	0.1	0.088811
2.325000	0.1	0.091076
2.326667	0.1	0.096858
2.328333	0.1	0.106037
2.330000	0.1	0.116169
2.331667	0.1	0.124514
2.333333	0.1	0.129282
2.335000	0.1	0.128806
2.336667	0.1	0.122607
2.338333	0.1	0.113487
2.340000	0.1	0.105858
2.341667	0.1	0.102878
2.343333	0.1	0.104427
2.345000	0.1	0.107408
2.346667	0.1	0.109077
2.348333	0.1	0.108719
2.350000	0.1	0.107348
2.351667	0.1	0.106752
2.353333	0.1	0.108302
2.355000	0.1	0.110567
2.356667	0.1	0.110328
2.358333	0.1	0.106633
2.360000	0.1	0.100911
2.361667	0.1	0.093997
2.363333	0.1	0.085235
2.365000	0.1	0.074983
2.366667	0.1	0.065982
2.368333	0.1	0.061274
2.370000	0.1	0.062287
2.371667	0.1	0.068188
2.373333	0.1	0.075400
2.375000	0.1	0.080645
2.376667	0.1	0.083208
2.378333	0.1	0.084102
2.380000	0.1	0.084519
2.381667	0.1	0.085235
2.383333	0.1	0.085473
2.385000	0.1	0.083625
2.386667	0.1	0.078619
2.388333	0.1	0.071824
2.390000	0.1	0.066340
2.391667	0.1	0.064790
2.393333	0.1	0.067115
2.395000	0.1	0.071466
2.396667	0.1	0.075459
2.398333	0.1	0.077426
2.400000	0.1	0.076532
2.401667	0.1	0.073195
2.403333	0.1	0.068009
2.405000	0.1	0.061095
2.406667	0.1	0.052571
2.408333	0.1	0.044286
2.410000	0.1	0.039399
2.411667	0.1	0.039995
2.413333	0.1	0.045538
2.415000	0.1	0.052333
2.416667	0.1	0.055909
2.418333	0.1	0.055373
2.420000	0.1	0.053644
2.421667	0.1	0.053585
2.423333	0.1	0.054955
2.425000	0.1	0.055373
2.426667	0.1	0.052631
2.428333	0.1	0.046253
2.430000	0.1	0.038326
2.431667	0.1	0.032306
2.433333	0.1	0.030041
2.435000	0.1	0.030577
2.436667	0.1	0.032008
2.438333	0.1	0.032783
2.440000	0.1	0.032961
2.441667	0.1	0.033557
2.443333	0.1	0.034750
2.445000	0.1	0.035465
2.446667	0.1	0.034213
2.448333	0.1	0.029922
2.450000	0.1	0.023007
2.451667	0.1	0.015974
2.453333	0.1	0.011802
2.455000	0.1	0.011921
2.456667	0.1	0.015318
2.458333	0.1	0.018775
2.460000	0.1	0.019133
2.461667	0.1	0.015616
2.463333	0.1	0.010967
2.465000	0.1	0.008702
2.466667	0.1	0.010490
2.468333	0.1	0.015080
2.470000	0.1	0.019073
2.471667	0.1	0.019491
2.473333	0.1	0.016212
2.475000	0.1	0.012040
2.476667	0.1	0.009835
2.478333	0.1	0.010371
2.480000	0.1	0.013113
2.481667	0.1	0.016868
2.483333	0.1	0.020742
2.485000	0.1	0.024617
2.486667	0.1	0.029266
2.488333	0.1	0.034273
2.490000	0.1	0.037730
2.491667	0.1	0.038147
2.493333	0.1	0.035822
2.495000	0.1	0.031948
2.496667	0.1	0.028133
2.498333	0.1	0.025570
2.500000	0.1	0.024080
2.501667	0.1	0.022411
2.503333	0.1	0.019372
2.505000	0.1	0.014663
2.506667	0.1	0.009537
2.508333	0.1	0.005722
2.510000	0.1	0.003099
2.511667	0.1	0.000119
2.513333	0.1	-0.003159
2.515000	0.1	-0.003695
2.516667	0.1	0.000894
2.518333	0.1	0.008821
2.520000	0.1	0.015199
2.521667	0.1	0.016510
2.523333	0.1	0.013649
2.525000	0.1	0.008941
2.526667	0.1	0.003695
2.528333	0.1	-0.001371
2.530000	0.1	-0.004828
2.531667	0.1	-0.004888
2.533333	0.1	-0.000894
2.535000	0.1	0.005960
2.536667	0.1	0.013053
2.538333	0.1	0.017941
2.540000	0.1	0.020146
2.541667	0.1	0.020504
2.543333	0.1	0.019789
2.545000	0.1	0.018835
2.546667	0.1	0.018537
2.548333	0.1	0.018358
2.550000	0.1	0.017464
2.551667	0.1	0.016034
2.553333	0.1	0.014663
2.555000	0.1	0.013292
2.556667	0.1	0.011623
2.558333	0.1	0.009596
2.560000	0.1	0.008047
2.561667	0.1	0.006974
2.563333	0.1	0.005066
2.565000	0.1	0.001192
2.566667	0.1	-0.003278
2.568333	0.1	-0.005126
2.570000	0.1	-0.002384
2.571667	0.1	0.003994
2.573333	0.1	0.011206
2.575000	0.1	0.016093
2.576667	0.1	0.016868
2.578333	0.1	0.013947
2.580000	0.1	0.009000
2.581667	0.1	0.004232
2.583333	0.1	0.001431
2.585000	0.1	0.001788
2.586667	0.1	0.005186
2.588333	0.1	0.009954
2.590000	0.1	0.013411
2.591667	0.1	0.013411
2.593333	0.1	0.010967
2.595000	0.1	0.008881
2.596667	0.1	0.008762
2.598333	0.1	0.009477
2.600000	0.1	0.008941
2.601667	0.1	0.007212
2.603333	0.1	0.006258
2.605000	0.1	0.007272
2.606667	0.1	0.009835
2.608333	0.1	0.012636
2.610000	0.1	0.014007
2.611667	0.1	0.012994
2.613333	0.1	0.010610
2.615000	0.1	0.008881
2.616667	0.1	0.008941
2.618333	0.1	0.010967
2.620000	0.1	0.014484
2.621667	0.1	0.018597
2.623333	0.1	0.022590
2.625000	0.1	0.025809
2.626667	0.1	0.028431
2.628333	0.1	0.030577
2.630000	0.1	0.031412
2.631667	0.1	0.030518
2.633333	0.1	0.028849
2.635000	0.1	0.027835
2.636667	0.1	0.028312
2.638333	0.1	0.030637
2.640000	0.1	0.034928
2.641667	0.1	0.040293
2.643333	0.1	0.044882
2.645000	0.1	0.046730
2.646667	0.1	0.045180
2.648333	0.1	0.041306
2.650000	0.1	0.037253
2.651667	0.1	0.034392
2.653333	0.1	0.032604
2.655000	0.1	0.031292
2.656667	0.1	0.030100
2.658333	0.1	0.027955
2.660000	0.1	0.024140
2.661667	0.1	0.019372
2.663333	0.1	0.015259
2.665000	0.1	0.013709
2.666667	0.1	0.015080
2.668333	0.1	0.017583
2.670000	0.1	0.018716
2.671667	0.1	0.017047
2.673333	0.1	0.012457
2.675000	0.1	0.006258
2.676667	0.1	0.000656
2.678333	0.1	-0.002861
2.680000	0.1	-0.003219
2.681667	0.1	0.000477
2.683333	0.1	0.007033
2.685000	0.1	0.014126
2.686667	0.1	0.019312
2.688333	0.1	0.020623
2.690000	0.1	0.017107
2.691667	0.1	0.010192
2.693333	0.1	0.002205
2.695000	0.1	-0.005126
2.696667	0.1	-0.009656
2.698333	0.1	-0.009120
2.700000	0.1	-0.003338
2.701667	0.1	0.006139
2.703333	0.1	0.016987
2.705000	0.1	0.026703
2.706667	0.1	0.032842
2.708333	0.1	0.034332
2.710000	0.1	0.032246
2.711667	0.1	0.028610
2.713333	0.1	0.024915
2.715000	0.1	0.022352
2.716667	0.1	0.021815
2.718333	0.1	0.022948
2.720000	0.1	0.024915
2.721667	0.1	0.028014
2.723333	0.1	0.032783
2.725000	0.1	0.038862
2.726667	0.1	0.044286
2.728333	0.1	0.047147
2.730000	0.1	0.046492
2.731667	0.1	0.042737
2.733333	0.1	0.038326
2.735000	0.1	0.035286
2.736667	0.1	0.033677
2.738333	0.1	0.031829
2.740000	0.1	0.028610
2.741667	0.1	0.024438
2.743333	0.1	0.021040
2.745000	0.1	0.020266
2.746667	0.1	0.023186
2.748333	0.1	0.029027
2.750000	0.1	0.035286
2.751667	0.1	0.039041
2.753333	0.1	0.039041
2.755000	0.1	0.035703
2.756667	0.1	0.030875
2.758333	0.1	0.026166
2.760000	0.1	0.022888
2.761667	0.1	0.022531
2.763333	0.1	0.025928
2.765000	0.1	0.031829
2.766667	0.1	0.037611
2.768333	0.1	0.041425
2.770000	0.1	0.043571
2.771667	0.1	0.044584
2.773333	0.1	0.044167
2.775000	0.1	0.041962
2.776667	0.1	0.038624
2.778333	0.1	0.035048
2.780000	0.1	0.031829
2.781667	0.1	0.029922
2.783333	0.1	0.031114
2.785000	0.1	0.036240
2.786667	0.1	0.043452
2.788333	0.1	0.049829
2.790000	0.1	0.052929
2.791667	0.1	0.051200
2.793333	0.1	0.045896
2.795000	0.1	0.040531
2.796667	0.1	0.038028
2.798333	0.1	0.038624
2.800000	0.1	0.040948
2.801667	0.1	0.043988
2.803333	0.1	0.046432
2.805000	0.1	0.046849
2.806667	0.1	0.044763
2.808333	0.1	0.041544
2.810000	0.1	0.039279
2.811667	0.1	0.038505
2.813333	0.1	0.038624
2.815000	0.1	0.039041
2.816667	0.1	0.039160
2.818333	0.1	0.038445
2.820000	0.1	0.036478
2.821667	0.1	0.034034
2.823333	0.1	0.032902
2.825000	0.1	0.033915
2.826667	0.1	0.036716
2.828333	0.1	0.040531
2.830000	0.1	0.044882
2.831667	0.1	0.049591
2.833333	0.1	0.053823
2.835000	0.1	0.055969
2.836667	0.1	0.055015
2.838333	0.1	0.050902
2.840000	0.1	0.044882
2.841667	0.1	0.039458
2.843333	0.1	0.036776
2.845000	0.1	0.036955
2.846667	0.1	0.038981
2.848333	0.1	0.041485
2.850000	0.1	0.042260
2.851667	0.1	0.039637
2.853333	0.1	0.033975
2.855000	0.1	0.027537
2.856667	0.1	0.023007
2.858333	0.1	0.021756
2.860000	0.1	0.023305
2.861667	0.1	0.026405
2.863333	0.1	0.028849
2.865000	0.1	0.029206
2.866667	0.1	0.028014
2.868333	0.1	0.027359
2.870000	0.1	0.028133
2.871667	0.1	0.029266
2.873333	0.1	0.029683
2.875000	0.1	0.029564
2.876667	0.1	0.029683
2.878333	0.1	0.030875
2.880000	0.1	0.032842
2.881667	0.1	0.033438
2.883333	0.1	0.031292
2.885000	0.1	0.028610
2.886667	0.1	0.028431
2.888333	0.1	0.030756
2.890000	0.1	0.032187
2.891667	0.1	0.029743
2.893333	0.1	0.023723
2.895000	0.1	0.017047
2.896667	0.1	0.013649
2.898333	0.1	0.015736
2.900000	0.1	0.022113
2.901667	0.1	0.029206
2.903333	0.1	0.032902
2.905000	0.1	0.031114
2.906667	0.1	0.025392
2.908333	0.1	0.019610
2.910000	0.1	0.017166
2.911667	0.1	0.019312
2.913333	0.1	0.025451
2.915000	0.1	0.033200
2.916667	0.1	0.039876
2.918333	0.1	0.043750
2.920000	0.1	0.044763
2.921667	0.1	0.043690
2.923333	0.1	0.041187
2.925000	0.1	0.037014
2.926667	0.1	0.030756
2.928333	0.1	0.024199
2.930000	0.1	0.020266
2.931667	0.1	0.020385
2.933333	0.1	0.023603
2.935000	0.1	0.027895
2.936667	0.1	0.031948
2.938333	0.1	0.035584
2.940000	0.1	0.038207
2.941667	0.1	0.039041
2.943333	0.1	0.038922
2.945000	0.1	0.039458
2.946667	0.1	0.040591
2.948333	0.1	0.040770
2.950000	0.1	0.039518
2.951667	0.1	0.038087
2.953333	0.1	0.037313
2.955000	0.1	0.036299
2.956667	0.1	0.034928
2.958333	0.1	0.034153
2.960000	0.1	0.034511
2.961667	0.1	0.035584
2.963333	0.1	0.036359
2.965000	0.1	0.036359
2.966667	0.1	0.036359
2.968333	0.1	0.037313
2.970000	0.1	0.038207
2.971667	0.1	0.036657
2.973333	0.1	0.032365
2.975000	0.1	0.028253
2.976667	0.1	0.027180
2.978333	0.1	0.029206
2.980000	0.1	0.032008
2.981667	0.1	0.032902
2.983333	0.1	0.030160
2.985000	0.1	0.023901
2.986667	0.1	0.016451
2.988333	0.1	0.011086
2.990000	0.1	0.010729
2.991667	0.1	0.015557
2.993333	0.1	0.022769
2.995000	0.1	0.028670
2.996667	0.1	0.030935
2.998333	0.1	0.030279
3.000000	0.1	0.028372
3.001667	0.1	0.025988
3.003333	0.1	0.024855
3.005000	0.1	0.027180
3.006667	0.1	0.031710
3.008333	0.1	0.034750
3.010000	0.1	0.034273
3.011667	0.1	0.031292
3.013333	0.1	0.028253
3.015000	0.1	0.026762
3.016667	0.1	0.025928
3.018333	0.1	0.024319
3.020000	0.1	0.022352
3.021667	0.1	0.022352
3.023333	0.1	0.025809
3.025000	0.1	0.030816
3.026667	0.1	0.033796
3.028333	0.1	0.033140
3.030000	0.1	0.030637
3.031667	0.1	0.029147
3.033333	0.1	0.030160
3.035000	0.1	0.032604
3.036667	0.1	0.034630
3.038333	0.1	0.035465
3.040000	0.1	0.035048
3.041667	0.1	0.033021
3.043333	0.1	0.029027
3.045000	0.1	0.024557
3.046667	0.1	0.021875
3.048333	0.1	0.022233
3.050000	0.1	0.025630
3.051667	0.1	0.031173
3.053333	0.1	0.037074
3.055000	0.1	0.040531
3.056667	0.1	0.039160
3.058333	0.1	0.033200
3.060000	0.1	0.025988
3.061667	0.1	0.021577
3.063333	0.1	0.022292
3.065000	0.1	0.027180
3.066667	0.1	0.032961
3.068333	0.1	0.036061
3.070000	0.1	0.035763
3.071667	0.1	0.033498
3.073333	0.1	0.030279
3.075000	0.1	0.026464
3.076667	0.1	0.022709
3.078333	0.1	0.019848
3.080000	0.1	0.018895
3.081667	0.1	0.021100
3.083333	0.1	0.026286
3.085000	0.1	0.032663
3.086667	0.1	0.037849
3.088333	0.1	0.039816
3.090000	0.1	0.037730
3.091667	0.1	0.032723
3.093333	0.1	0.027299
3.095000	0.1	0.023723
3.096667	0.1	0.022352
3.098333	0.1	0.021696
3.100000	0.1	0.019670
3.101667	0.1	0.015914
3.103333	0.1	0.011921
3.105000	0.1	0.010014
3.106667	0.1	0.011921
3.108333	0.1	0.018239
3.110000	0.1	0.027716
3.111667	0.1	0.037193
3.113333	0.1	0.043094
3.115000	0.1	0.042439
3.116667	0.1	0.034750
3.118333	0.1	0.023544
3.120000	0.1	0.014365
3.121667	0.1	0.010550
3.123333	0.1	0.012159
3.125000	0.1	0.017524
3.126667	0.1	0.024319
3.128333	0.1	0.029087
3.130000	0.1	0.029206
3.131667	0.1	0.024319
3.133333	0.1	0.016749
3.135000	0.1	0.010192
3.136667	0.1	0.007749
3.138333	0.1	0.010312
3.140000	0.1	0.015736
3.141667	0.1	0.020027
3.143333	0.1	0.020027
3.145000	0.1	0.015736
3.146667	0.1	0.010610
3.148333	0.1	0.008583
3.150000	0.1	0.011086
3.151667	0.1	0.016332
3.153333	0.1	0.021577
3.155000	0.1	0.024498
3.156667	0.1	0.024199
3.158333	0.1	0.021577
3.160000	0.1	0.018895
3.161667	0.1	0.018239
3.163333	0.1	0.019729
3.165000	0.1	0.021696
3.166667	0.1	0.021696
3.168333	0.1	0.018775
3.170000	0.1	0.013530
3.171667	0.1	0.006914
3.173333	0.1	0.000894
3.175000	0.1	-0.001252
3.176667	0.1	0.002980
3.178333	0.1	0.012040
3.180000	0.1	0.021756
3.181667	0.1	0.028729
3.183333	0.1	0.031590
3.185000	0.1	0.030398
3.186667	0.1	0.027537
3.188333	0.1	0.026703
3.190000	0.1	0.028431
3.191667	0.1	0.028968
3.193333	0.1	0.025511
3.195000	0.1	0.019550
3.196667	0.1	0.014961
3.198333	0.1	0.013351
3.200000	0.1	0.012815
3.201667	0.1	0.011742
3.203333	0.1	0.011861
3.205000	0.1	0.014901
3.206667	0.1	0.019431
3.208333	0.1	0.022113
3.210000	0.1	0.021338
3.211667	0.1	0.017405
3.213333	0.1	0.010669
3.215000	0.1	0.001967
3.216667	0.1	-0.006795
3.218333	0.1	-0.013530
3.220000	0.1	-0.016809
3.221667	0.1	-0.015736
3.223333	0.1	-0.010908
3.225000	0.1	-0.004351
3.226667	0.1	0.001431
3.228333	0.1	0.004649
3.230000	0.1	0.005186
3.231667	0.1	0.003040
3.233333	0.1	-0.002027
3.235000	0.1	-0.009060
3.236667	0.1	-0.015914
3.238333	0.1	-0.020385
3.240000	0.1	-0.021636
3.241667	0.1	-0.020385
3.243333	0.1	-0.018418
3.245000	0.1	-0.015974
3.246667	0.1	-0.011921
3.248333	0.1	-0.005126
3.250000	0.1	0.003695
3.251667	0.1	0.011861
3.253333	0.1	0.016809
3.255000	0.1	0.017941
3.256667	0.1	0.016212
3.258333	0.1	0.013173
3.260000	0.1	0.009656
3.261667	0.1	0.006139
3.263333	0.1	0.003695
3.265000	0.1	0.003934
3.266667	0.1	0.007868
3.268333	0.1	0.015259
3.270000	0.1	0.024319
3.271667	0.1	0.031114
3.273333	0.1	0.032187
3.275000	0.1	0.027955
3.276667	0.1	0.022113
3.278333	0.1	0.017941
3.280000	0.1	0.015438
3.281667	0.1	0.012219
3.283333	0.1	0.006318
3.285000	0.1	-0.001252
3.286667	0.1	-0.008047
3.288333	0.1	-0.011563
3.290000	0.1	-0.010252
3.291667	0.1	-0.004232
3.293333	0.1	0.004053
3.295000	0.1	0.010788
3.296667	0.1	0.013471
3.298333	0.1	0.011921
3.300000	0.1	0.007987
3.301667	0.1	0.004768
3.303333	0.1	0.004947
3.305000	0.1	0.007391
3.306667	0.1	0.007987
3.308333	0.1	0.004709
3.310000	0.1	0.000000
3.311667	0.1	-0.001848
3.313333	0.1	0.001490
3.315000	0.1	0.009358
3.316667	0.1	0.018060
3.318333	0.1	0.022888
3.320000	0.1	0.021458
3.321667	0.1	0.015557
3.323333	0.1	0.009596
3.325000	0.1	0.006616
3.326667	0.1	0.006914
3.328333	0.1	0.010014
3.330000	0.1	0.015080
3.331667	0.1	0.020027
3.333333	0.1	0.021875
3.335000	0.1	0.019073
3.336667	0.1	0.012696
3.338333	0.1	0.005841
3.340000	0.1	0.001013
3.341667	0.1	-0.001073
3.343333	0.1	-0.000834
3.345000	0.1	0.000536
3.346667	0.1	0.001311
3.348333	0.1	0.001132
3.350000	0.1	0.001609
3.351667	0.1	0.003934
3.353333	0.1	0.006855
3.355000	0.1	0.007808
3.356667	0.1	0.005960
3.358333	0.1	0.002444
3.360000	0.1	-0.000596
3.361667	0.1	-0.001431
3.363333	0.1	0.000119
3.365000	0.1	0.002801
3.366667	0.1	0.004649
3.368333	0.1	0.003755
3.370000	0.1	-0.000358
3.371667	0.1	-0.005662
3.373333	0.1	-0.009418
3.375000	0.1	-0.010073
3.376667	0.1	-0.007629
3.378333	0.1	-0.003278
3.380000	0.1	0.001490
3.381667	0.1	0.006378
3.383333	0.1	0.011623
3.385000	0.1	0.017464
3.386667	0.1	0.023305
3.388333	0.1	0.027418
3.390000	0.1	0.028312
3.391667	0.1	0.025928
3.393333	0.1	0.020266
3.395000	0.1	0.012159
3.396667	0.1	0.003994
3.398333	0.1	-0.001788
3.400000	0.1	-0.004709
3.401667	0.1	-0.005662
3.403333	0.1	-0.005364
3.405000	0.1	-0.003397
3.406667	0.1	0.000298
3.408333	0.1	0.003874
3.410000	0.1	0.005484
3.411667	0.1	0.004768
3.413333	0.1	0.002623
3.415000	0.1	-0.000656
3.416667	0.1	-0.004411
3.418333	0.1	-0.007451
3.420000	0.1	-0.008762
3.421667	0.1	-0.008225
3.423333	0.1	-0.005603
3.425000	0.1	-0.001431
3.426667	0.1	0.002980
3.428333	0.1	0.006557
3.430000	0.1	0.009418
3.431667	0.1	0.011683
3.433333	0.1	0.013471
3.435000	0.1	0.014603
3.436667	0.1	0.014603
3.438333	0.1	0.012875
3.440000	0.1	0.009477
3.441667	0.1	0.005603
3.443333	0.1	0.002086
3.445000	0.1	-0.000358
3.446667	0.1	-0.001192
3.448333	0.1	-0.000894
3.450000	0.1	-0.000417
3.451667	0.1	0.000179
3.453333	0.1	0.001609
3.455000	0.1	0.003636
3.456667	0.1	0.005126
3.458333	0.1	0.006139
3.460000	0.1	0.008464
3.461667	0.1	0.013351
3.463333	0.1	0.020564
3.465000	0.1	0.028908
3.466667	0.1	0.036359
3.468333	0.1	0.039816
3.470000	0.1	0.037491
3.471667	0.1	0.030875
3.473333	0.1	0.023901
3.475000	0.1	0.020742
3.476667	0.1	0.024199
3.478333	0.1	0.033557
3.480000	0.1	0.044703
3.481667	0.1	0.053287
3.483333	0.1	0.058711
3.485000	0.1	0.063658
3.486667	0.1	0.071049
3.488333	0.1	0.083387
3.490000	0.1	0.101805
3.491667	0.1	0.125587
3.493333	0.1	0.152409
3.495000	0.1	0.179589
3.496667	0.1	0.205100
3.498333	0.1	0.227749
3.500000	0.1	0.247359
3.501667	0.1	0.264466
3.503333	0.1	0.280619
3.505000	0.1	0.297725
3.506667	0.1	0.316024
3.508333	0.1	0.332534
3.510000	0.1	0.343204
3.511667	0.1	0.346065
3.513333	0.1	0.342786
3.515000	0.1	0.336409
3.516667	0.1	0.329673
3.518333	0.1	0.323772
3.520000	0.1	0.317335
3.521667	0.1	0.308335
3.523333	0.1	0.295997
3.525000	0.1	0.280797
3.526667	0.1	0.264108
3.528333	0.1	0.247598
3.530000	0.1	0.233054
3.531667	0.1	0.221670
3.533333	0.1	0.212431
3.535000	0.1	0.202239
3.536667	0.1	0.189602
3.538333	0.1	0.177264
3.540000	0.1	0.169456
3.541667	0.1	0.167966
3.543333	0.1	0.170171
3.545000	0.1	0.172079
3.546667	0.1	0.170827
3.548333	0.1	0.166118
3.550000	0.1	0.159025
3.551667	0.1	0.150979
3.553333	0.1	0.143766
3.555000	0.1	0.138402
3.556667	0.1	0.133574
3.558333	0.1	0.127494
3.560000	0.1	0.120223
3.561667	0.1	0.113010
3.563333	0.1	0.107050
3.565000	0.1	0.103414
3.566667	0.1	0.102401
3.568333	0.1	0.103354
3.570000	0.1	0.104964
3.571667	0.1	0.105083
3.573333	0.1	0.101209
3.575000	0.1	0.093520
3.576667	0.1	0.085056
3.578333	0.1	0.079393
3.580000	0.1	0.078499
3.581667	0.1	0.082195
3.583333	0.1	0.088096
3.585000	0.1	0.092566
3.586667	0.1	0.093639
3.588333	0.1	0.092387
3.590000	0.1	0.091136
3.591667	0.1	0.090778
3.593333	0.1	0.089526
3.595000	0.1	0.085175
3.596667	0.1	0.078380
3.598333	0.1	0.071764
3.600000	0.1	0.067830
3.601667	0.1	0.068128
3.603333	0.1	0.072658
3.605000	0.1	0.079632
3.606667	0.1	0.086069
3.608333	0.1	0.089645
3.610000	0.1	0.089705
3.611667	0.1	0.087380
3.613333	0.1	0.084162
3.615000	0.1	0.080943
3.616667	0.1	0.078321
3.618333	0.1	0.076413
3.620000	0.1	0.074327
3.621667	0.1	0.071228
3.623333	0.1	0.067532
3.625000	0.1	0.064611
3.626667	0.1	0.063539
3.628333	0.1	0.064373
3.630000	0.1	0.066578
3.631667	0.1	0.069916
3.633333	0.1	0.074565
3.635000	0.1	0.079989
3.636667	0.1	0.084460
3.638333	0.1	0.086486
3.640000	0.1	0.085890
3.641667	0.1	0.083148
3.643333	0.1	0.077963
3.645000	0.1	0.070333
3.646667	0.1	0.062406
3.648333	0.1	0.057578
3.650000	0.1	0.057817
3.651667	0.1	0.062346
3.653333	0.1	0.068367
3.655000	0.1	0.072539
3.656667	0.1	0.072896
3.658333	0.1	0.070572
3.660000	0.1	0.067234
3.661667	0.1	0.063002
3.663333	0.1	0.058293
3.665000	0.1	0.055671
3.666667	0.1	0.057399
3.668333	0.1	0.062287
3.670000	0.1	0.067413
3.671667	0.1	0.070751
3.673333	0.1	0.071883
3.675000	0.1	0.071824
3.676667	0.1	0.072658
3.678333	0.1	0.076175
3.680000	0.1	0.082314
3.681667	0.1	0.088871
3.683333	0.1	0.093460
3.685000	0.1	0.094950
3.686667	0.1	0.092685
3.688333	0.1	0.086606
3.690000	0.1	0.078201
3.691667	0.1	0.070214
3.693333	0.1	0.065207
3.695000	0.1	0.063837
3.696667	0.1	0.064850
3.698333	0.1	0.066340
3.700000	0.1	0.066578
3.701667	0.1	0.065029
3.703333	0.1	0.062168
3.705000	0.1	0.058770
3.706667	0.1	0.055194
3.708333	0.1	0.052094
3.710000	0.1	0.050068
3.711667	0.1	0.048697
3.713333	0.1	0.047684
3.715000	0.1	0.047863
3.716667	0.1	0.050783
3.718333	0.1	0.056267
3.720000	0.1	0.061691
3.721667	0.1	0.064850
3.723333	0.1	0.065029
3.725000	0.1	0.062823
3.726667	0.1	0.059247
3.728333	0.1	0.056565
3.730000	0.1	0.057220
3.731667	0.1	0.061750
3.733333	0.1	0.068247
3.735000	0.1	0.074446
3.736667	0.1	0.078917
3.738333	0.1	0.080347
3.740000	0.1	0.077963
3.741667	0.1	0.072062
3.743333	0.1	0.064671
3.745000	0.1	0.058889
3.746667	0.1	0.056505
3.748333	0.1	0.056803
3.750000	0.1	0.057578
3.751667	0.1	0.057280
3.753333	0.1	0.055969
3.755000	0.1	0.054955
3.756667	0.1	0.054479
3.758333	0.1	0.053704
3.760000	0.1	0.052273
3.761667	0.1	0.051260
3.763333	0.1	0.051796
3.765000	0.1	0.053585
3.766667	0.1	0.055552
3.768333	0.1	0.055611
3.770000	0.1	0.051796
3.771667	0.1	0.044465
3.773333	0.1	0.037014
3.775000	0.1	0.033915
3.776667	0.1	0.037849
3.778333	0.1	0.047386
3.780000	0.1	0.058949
3.781667	0.1	0.069857
3.783333	0.1	0.078022
3.785000	0.1	0.080943
3.786667	0.1	0.077426
3.788333	0.1	0.069678
3.790000	0.1	0.062048
3.791667	0.1	0.057340
3.793333	0.1	0.055671
3.795000	0.1	0.055313
3.796667	0.1	0.054598
3.798333	0.1	0.052571
3.800000	0.1	0.049651
3.801667	0.1	0.046670
3.803333	0.1	0.044227
3.805000	0.1	0.043333
3.806667	0.1	0.045002
3.808333	0.1	0.048995
3.810000	0.1	0.053704
3.811667	0.1	0.056982
3.813333	0.1	0.058115
3.815000	0.1	0.058651
3.816667	0.1	0.060081
3.818333	0.1	0.062108
3.820000	0.1	0.063360
3.821667	0.1	0.063777
3.823333	0.1	0.064075
3.825000	0.1	0.064790
3.826667	0.1	0.065446
3.828333	0.1	0.065267
3.830000	0.1	0.063658
3.831667	0.1	0.060678
3.833333	0.1	0.056207
3.835000	0.1	0.050366
3.836667	0.1	0.044763
3.838333	0.1	0.042617
3.840000	0.1	0.045061
3.841667	0.1	0.050187
3.843333	0.1	0.055432
3.845000	0.1	0.059247
3.846667	0.1	0.060022
3.848333	0.1	0.056922
3.850000	0.1	0.051260
3.851667	0.1	0.046551
3.853333	0.1	0.045657
3.855000	0.1	0.048399
3.856667	0.1	0.052989
3.858333	0.1	0.058413
3.860000	0.1	0.064194
3.861667	0.1	0.069082
3.863333	0.1	0.071228
3.865000	0.1	0.070393
3.866667	0.1	0.068069
3.868333	0.1	0.065684
3.870000	0.1	0.062823
3.871667	0.1	0.057638
3.873333	0.1	0.048816
3.875000	0.1	0.037014
3.876667	0.1	0.025690
3.878333	0.1	0.019908
3.880000	0.1	0.022590
3.881667	0.1	0.032306
3.883333	0.1	0.044584
3.885000	0.1	0.054836
3.886667	0.1	0.060081
3.888333	0.1	0.059962
3.890000	0.1	0.056207
3.891667	0.1	0.051141
3.893333	0.1	0.047147
3.895000	0.1	0.046313
3.896667	0.1	0.049889
3.898333	0.1	0.056863
3.900000	0.1	0.063837
3.901667	0.1	0.067234
3.903333	0.1	0.065506
3.905000	0.1	0.060439
3.906667	0.1	0.056088
3.908333	0.1	0.056148
3.910000	0.1	0.060439
3.911667	0.1	0.065565
3.913333	0.1	0.067890
3.915000	0.1	0.065863
3.916667	0.1	0.061095
3.918333	0.1	0.056744
3.920000	0.1	0.054836
3.921667	0.1	0.055194
3.923333	0.1	0.056922
3.925000	0.1	0.059187
3.926667	0.1	0.060976
3.928333	0.1	0.061095
3.930000	0.1	0.059783
3.931667	0.1	0.058770
3.933333	0.1	0.059307
3.935000	0.1	0.060678
3.936667	0.1	0.060797
3.938333	0.1	0.057936
3.940000	0.1	0.051737
3.941667	0.1	0.042737
3.943333	0.1	0.032783
3.945000	0.1	0.024796
3.946667	0.1	0.021815
3.948333	0.1	0.025392
3.950000	0.1	0.034332
3.951667	0.1	0.045121
3.953333	0.1	0.053346
3.955000	0.1	0.055790
3.956667	0.1	0.052989
3.958333	0.1	0.048757
3.960000	0.1	0.046909
3.961667	0.1	0.049055
3.963333	0.1	0.053823
3.965000	0.1	0.058115
3.966667	0.1	0.058651
3.968333	0.1	0.054717
3.970000	0.1	0.048518
3.971667	0.1	0.043571
3.973333	0.1	0.042379
3.975000	0.1	0.045419
3.976667	0.1	0.050783
3.978333	0.1	0.055313
3.980000	0.1	0.056088
3.981667	0.1	0.052810
3.983333	0.1	0.046968
3.985000	0.1	0.040352
3.986667	0.1	0.034869
3.988333	0.1	0.032485
3.990000	0.1	0.034094
3.991667	0.1	0.037432
3.993333	0.1	0.038981
3.995000	0.1	0.036776
3.996667	0.1	0.031054
3.998333	0.1	0.022769
4.000000	0.1	0.014186
4.001667	0.1	0.009298
4.003333	0.1	0.011265
4.005000	0.1	0.019968
4.006667	0.1	0.031531
4.008333	0.1	0.040770
4.010000	0.1	0.045061
4.011667	0.1	0.045598
4.013333	0.1	0.045240
4.015000	0.1	0.046074
4.016667	0.1	0.048220
4.018333	0.1	0.050485
4.020000	0.1	0.052035
4.021667	0.1	0.052154
4.023333	0.1	0.050604
4.025000	0.1	0.048757
4.026667	0.1	0.048399
4.028333	0.1	0.049531
4.030000	0.1	0.051320
4.031667	0.1	0.053287
4.033333	0.1	0.054657
4.035000	0.1	0.054002
4.036667	0.1	0.050664
4.038333	0.1	0.045121
4.040000	0.1	0.038624
4.041667	0.1	0.033617
4.043333	0.1	0.031769
4.045000	0.1	0.033438
4.046667	0.1	0.038385
4.048333	0.1	0.045300
4.050000	0.1	0.051081
4.051667	0.1	0.052571
4.053333	0.1	0.049770
4.055000	0.1	0.044763
4.056667	0.1	0.039935
4.058333	0.1	0.037193
4.060000	0.1	0.037253
4.061667	0.1	0.038981
4.063333	0.1	0.040293
4.065000	0.1	0.040352
4.066667	0.1	0.039995
4.068333	0.1	0.040531
4.070000	0.1	0.041783
4.071667	0.1	0.042677
4.073333	0.1	0.043273
4.075000	0.1	0.044644
4.076667	0.1	0.047684
4.078333	0.1	0.051737
4.080000	0.1	0.055194
4.081667	0.1	0.056505
4.083333	0.1	0.055492
4.085000	0.1	0.053763
4.086667	0.1	0.053585
4.088333	0.1	0.055909
4.090000	0.1	0.059009
4.091667	0.1	0.059962
4.093333	0.1	0.057280
4.095000	0.1	0.051320
4.096667	0.1	0.043690
4.098333	0.1	0.036240
4.100000	0.1	0.030994
4.101667	0.1	0.029445
4.103333	0.1	0.030935
4.105000	0.1	0.032723
4.106667	0.1	0.031769
4.108333	0.1	0.028133
4.110000	0.1	0.025094
4.111667	0.1	0.025928
4.113333	0.1	0.030577
4.115000	0.1	0.036716
4.116667	0.1	0.042617
4.118333	0.1	0.048101
4.120000	0.1	0.052869
4.121667	0.1	0.054896
4.123333	0.1	0.052035
4.125000	0.1	0.044227
4.126667	0.1	0.033915
4.128333	0.1	0.025153
4.130000	0.1	0.020683
4.131667	0.1	0.019908
4.133333	0.1	0.020385
4.135000	0.1	0.020266
4.136667	0.1	0.019908
4.138333	0.1	0.020683
4.140000	0.1	0.023007
4.141667	0.1	0.026524
4.143333	0.1	0.030756
4.145000	0.1	0.034988
4.146667	0.1	0.038564
4.148333	0.1	0.040710
4.150000	0.1	0.041723
4.151667	0.1	0.043213
4.153333	0.1	0.046015
4.155000	0.1	0.048935
4.156667	0.1	0.050306
4.158333	0.1	0.049531
4.160000	0.1	0.046551
4.161667	0.1	0.041485
4.163333	0.1	0.035226
4.165000	0.1	0.029862
4.166667	0.1	0.027597
4.168333	0.1	0.028908
4.170000	0.1	0.032246
4.171667	0.1	0.035167
4.173333	0.1	0.035107
4.175000	0.1	0.030935
4.176667	0.1	0.024319
4.178333	0.1	0.019014
4.180000	0.1	0.018418
4.181667	0.1	0.023425
4.183333	0.1	0.032365
4.185000	0.1	0.042796
4.186667	0.1	0.052392
4.188333	0.1	0.059009
4.190000	0.1	0.062108
4.191667	0.1	0.062108
4.193333	0.1	0.059187
4.195000	0.1	0.053823
4.196667	0.1	0.047624
4.198333	0.1	0.042677
4.200000	0.1	0.039876
4.201667	0.1	0.038028
4.203333	0.1	0.034928
4.205000	0.1	0.028789
4.206667	0.1	0.020802
4.208333	0.1	0.014186
4.210000	0.1	0.011981
4.211667	0.1	0.015795
4.213333	0.1	0.024557
4.215000	0.1	0.034451
4.216667	0.1	0.040829
4.218333	0.1	0.042319
4.220000	0.1	0.041068
4.221667	0.1	0.040293
4.223333	0.1	0.041068
4.225000	0.1	0.042856
4.226667	0.1	0.045300
4.228333	0.1	0.048339
4.230000	0.1	0.051320
4.231667	0.1	0.052989
4.233333	0.1	0.052750
4.235000	0.1	0.050664
4.236667	0.1	0.046849
4.238333	0.1	0.041962
4.240000	0.1	0.037074
4.241667	0.1	0.033438
4.243333	0.1	0.031650
4.245000	0.1	0.031054
4.246667	0.1	0.029683
4.248333	0.1	0.025988
4.250000	0.1	0.020921
4.251667	0.1	0.017703
4.253333	0.1	0.019312
4.255000	0.1	0.026047
4.256667	0.1	0.034690
4.258333	0.1	0.041366
4.260000	0.1	0.043929
4.261667	0.1	0.042379
4.263333	0.1	0.038028
4.265000	0.1	0.032544
4.266667	0.1	0.027180
4.268333	0.1	0.023186
4.270000	0.1	0.022054
4.271667	0.1	0.024438
4.273333	0.1	0.029206
4.275000	0.1	0.033975
4.276667	0.1	0.037074
4.278333	0.1	0.038564
4.280000	0.1	0.039816
4.281667	0.1	0.040770
4.283333	0.1	0.039995
4.285000	0.1	0.036478
4.286667	0.1	0.030935
4.288333	0.1	0.025690
4.290000	0.1	0.022769
4.291667	0.1	0.022531
4.293333	0.1	0.023186
4.295000	0.1	0.023365
4.296667	0.1	0.022769
4.298333	0.1	0.021756
4.300000	0.1	0.021636
4.301667	0.1	0.024140
4.303333	0.1	0.029087
4.305000	0.1	0.034750
4.306667	0.1	0.039637
4.308333	0.1	0.043154
4.310000	0.1	0.045359
4.311667	0.1	0.046432
4.313333	0.1	0.047207
4.315000	0.1	0.049233
4.316667	0.1	0.053346
4.318333	0.1	0.058353
4.320000	0.1	0.061512
4.321667	0.1	0.059962
4.323333	0.1	0.052452
4.325000	0.1	0.041723
4.326667	0.1	0.032902
4.328333	0.1	0.030100
4.330000	0.1	0.033617
4.331667	0.1	0.039935
4.333333	0.1	0.044763
4.335000	0.1	0.046313
4.336667	0.1	0.045955
4.338333	0.1	0.046372
4.340000	0.1	0.048995
4.341667	0.1	0.053108
4.343333	0.1	0.057161
4.345000	0.1	0.060081
4.346667	0.1	0.060737
4.348333	0.1	0.058115
4.350000	0.1	0.052392
4.351667	0.1	0.045896
4.353333	0.1	0.041127
4.355000	0.1	0.038564
4.356667	0.1	0.036836
4.358333	0.1	0.035286
4.360000	0.1	0.034571
4.361667	0.1	0.035048
4.363333	0.1	0.036478
4.365000	0.1	0.038385
4.366667	0.1	0.040531
4.368333	0.1	0.042617
4.370000	0.1	0.044882
4.371667	0.1	0.048757
4.373333	0.1	0.054777
4.375000	0.1	0.061154
4.376667	0.1	0.064731
4.378333	0.1	0.063121
4.380000	0.1	0.056267
4.381667	0.1	0.046670
4.383333	0.1	0.039041
4.385000	0.1	0.036478
4.386667	0.1	0.037730
4.388333	0.1	0.039339
4.390000	0.1	0.039339
4.391667	0.1	0.039220
4.393333	0.1	0.041604
4.395000	0.1	0.046611
4.396667	0.1	0.051379
4.398333	0.1	0.052929
4.400000	0.1	0.050962
4.401667	0.1	0.046968
4.403333	0.1	0.043035
4.405000	0.1	0.041485
4.406667	0.1	0.043929
4.408333	0.1	0.049174
4.410000	0.1	0.053465
4.411667	0.1	0.053346
4.413333	0.1	0.048757
4.415000	0.1	0.043035
4.416667	0.1	0.039041
4.418333	0.1	0.037074
4.420000	0.1	0.036180
4.421667	0.1	0.035822
4.423333	0.1	0.035942
4.425000	0.1	0.036240
4.426667	0.1	0.036240
4.428333	0.1	0.035942
4.430000	0.1	0.036180
4.431667	0.1	0.036716
4.433333	0.1	0.035822
4.435000	0.1	0.031948
4.436667	0.1	0.025570
4.438333	0.1	0.018895
4.440000	0.1	0.014663
4.441667	0.1	0.014961
4.443333	0.1	0.019670
4.445000	0.1	0.025630
4.446667	0.1	0.029266
4.448333	0.1	0.030160
4.450000	0.1	0.030518
4.451667	0.1	0.031233
4.453333	0.1	0.031471
4.455000	0.1	0.030339
4.456667	0.1	0.028551
4.458333	0.1	0.028193
4.460000	0.1	0.030756
4.461667	0.1	0.034928
4.463333	0.1	0.036895
4.465000	0.1	0.034332
4.466667	0.1	0.028133
4.468333	0.1	0.020623
4.470000	0.1	0.014961
4.471667	0.1	0.014424
4.473333	0.1	0.020146
4.475000	0.1	0.030100
4.476667	0.1	0.040233
4.478333	0.1	0.047803
4.480000	0.1	0.052392
4.481667	0.1	0.054717
4.483333	0.1	0.054896
4.485000	0.1	0.053227
4.486667	0.1	0.049591
4.488333	0.1	0.043392
4.490000	0.1	0.035286
4.491667	0.1	0.028431
4.493333	0.1	0.025988
4.495000	0.1	0.028133
4.496667	0.1	0.032067
4.498333	0.1	0.035286
4.500000	0.1	0.037372
4.501667	0.1	0.039101
4.503333	0.1	0.040412
4.505000	0.1	0.040829
4.506667	0.1	0.040948
4.508333	0.1	0.041842
4.510000	0.1	0.043571
4.511667	0.1	0.045002
4.513333	0.1	0.045300
4.515000	0.1	0.045419
4.516667	0.1	0.046611
4.518333	0.1	0.048578
4.520000	0.1	0.049651
4.521667	0.1	0.049233
4.523333	0.1	0.048637
4.525000	0.1	0.050068
4.526667	0.1	0.053763
4.528333	0.1	0.057280
4.530000	0.1	0.058115
4.531667	0.1	0.056505
4.533333	0.1	0.054598
4.535000	0.1	0.053942
4.536667	0.1	0.053823
4.538333	0.1	0.051856
4.540000	0.1	0.046909
4.541667	0.1	0.041127
4.543333	0.1	0.037551
4.545000	0.1	0.037849
4.546667	0.1	0.041485
4.548333	0.1	0.046492
4.550000	0.1	0.049949
4.551667	0.1	0.049949
4.553333	0.1	0.047207
4.555000	0.1	0.044942
4.556667	0.1	0.045717
4.558333	0.1	0.049531
4.560000	0.1	0.054061
4.561667	0.1	0.056207
4.563333	0.1	0.054300
4.565000	0.1	0.049710
4.566667	0.1	0.045538
4.568333	0.1	0.043690
4.570000	0.1	0.043511
4.571667	0.1	0.043213
4.573333	0.1	0.042319
4.575000	0.1	0.042081
4.576667	0.1	0.044048
4.578333	0.1	0.048161
4.580000	0.1	0.052512
4.581667	0.1	0.054240
4.583333	0.1	0.051677
4.585000	0.1	0.045717
4.586667	0.1	0.039101
4.588333	0.1	0.034928
4.590000	0.1	0.035346
4.591667	0.1	0.040352
4.593333	0.1	0.047624
4.595000	0.1	0.053644
4.596667	0.1	0.055611
4.598333	0.1	0.053585
4.600000	0.1	0.050664
4.601667	0.1	0.049770
4.603333	0.1	0.050604
4.605000	0.1	0.050664
4.606667	0.1	0.048339
4.608333	0.1	0.043511
4.610000	0.1	0.037432
4.611667	0.1	0.032961
4.613333	0.1	0.032723
4.615000	0.1	0.036478
4.616667	0.1	0.041127
4.618333	0.1	0.043035
4.620000	0.1	0.041008
4.621667	0.1	0.036597
4.623333	0.1	0.032961
4.625000	0.1	0.033259
4.626667	0.1	0.037730
4.628333	0.1	0.043571
4.630000	0.1	0.047505
4.631667	0.1	0.048518
4.633333	0.1	0.047088
4.635000	0.1	0.044227
4.636667	0.1	0.041306
4.638333	0.1	0.039995
4.640000	0.1	0.041068
4.641667	0.1	0.042915
4.643333	0.1	0.042796
4.645000	0.1	0.040531
4.646667	0.1	0.038981
4.648333	0.1	0.041127
4.650000	0.1	0.046730
4.651667	0.1	0.053346
4.653333	0.1	0.059128
4.655000	0.1	0.064135
4.656667	0.1	0.068486
4.658333	0.1	0.071228
4.660000	0.1	0.072300
4.661667	0.1	0.072837
4.663333	0.1	0.073135
4.665000	0.1	0.072002
4.666667	0.1	0.068307
4.668333	0.1	0.062704
4.670000	0.1	0.057936
4.671667	0.1	0.056505
4.673333	0.1	0.057995
4.675000	0.1	0.059128
4.676667	0.1	0.056863
4.678333	0.1	0.051081
4.680000	0.1	0.044107
4.681667	0.1	0.038505
4.683333	0.1	0.035286
4.685000	0.1	0.033915
4.686667	0.1	0.033438
4.688333	0.1	0.033081
4.690000	0.1	0.032544
4.691667	0.1	0.032723
4.693333	0.1	0.035405
4.695000	0.1	0.041068
4.696667	0.1	0.047863
4.698333	0.1	0.053048
4.700000	0.1	0.055969
4.701667	0.1	0.057697
4.703333	0.1	0.059664
4.705000	0.1	0.063181
4.706667	0.1	0.068188
4.708333	0.1	0.072420
4.710000	0.1	0.072896
4.711667	0.1	0.068545
4.713333	0.1	0.061810
4.715000	0.1	0.056744
4.716667	0.1	0.055790
4.718333	0.1	0.058413
4.720000	0.1	0.061870
4.721667	0.1	0.063062
4.723333	0.1	0.061214
4.725000	0.1	0.058591
4.726667	0.1	0.057876
4.728333	0.1	0.060081
4.730000	0.1	0.064373
4.731667	0.1	0.069022
4.733333	0.1	0.071943
4.735000	0.1	0.072062
4.736667	0.1	0.069797
4.738333	0.1	0.066817
4.740000	0.1	0.064850
4.741667	0.1	0.065148
4.743333	0.1	0.066757
4.745000	0.1	0.067234
4.746667	0.1	0.065625
4.748333	0.1	0.063181
4.750000	0.1	0.061154
4.751667	0.1	0.058889
4.753333	0.1	0.055432
4.755000	0.1	0.052094
4.756667	0.1	0.050664
4.758333	0.1	0.050604
4.760000	0.1	0.049949
4.761667	0.1	0.047743
4.763333	0.1	0.045180
4.765000	0.1	0.044286
4.766667	0.1	0.045955
4.768333	0.1	0.049829
4.770000	0.1	0.054121
4.771667	0.1	0.056386
4.773333	0.1	0.055730
4.775000	0.1	0.053644
4.776667	0.1	0.052452
4.778333	0.1	0.052452
4.780000	0.1	0.052333
4.781667	0.1	0.050724
4.783333	0.1	0.047505
4.785000	0.1	0.043750
4.786667	0.1	0.040710
4.788333	0.1	0.039577
4.790000	0.1	0.040710
4.791667	0.1	0.043631
4.793333	0.1	0.047266
4.795000	0.1	0.051141
4.796667	0.1	0.054955
4.798333	0.1	0.058591
4.800000	0.1	0.062287
4.801667	0.1	0.066698
4.803333	0.1	0.071228
4.805000	0.1	0.073314
4.806667	0.1	0.069857
4.808333	0.1	0.060320
4.810000	0.1	0.048399
4.811667	0.1	0.039518
4.813333	0.1	0.036657
4.815000	0.1	0.038922
4.816667	0.1	0.044227
4.818333	0.1	0.051081
4.820000	0.1	0.057399
4.821667	0.1	0.061214
4.823333	0.1	0.062108
4.825000	0.1	0.061750
4.826667	0.1	0.062108
4.828333	0.1	0.064194
4.830000	0.1	0.067472
4.831667	0.1	0.070632
4.833333	0.1	0.072360
4.835000	0.1	0.072181
4.836667	0.1	0.070572
4.838333	0.1	0.068784
4.840000	0.1	0.068426
4.841667	0.1	0.069976
4.843333	0.1	0.071406
4.845000	0.1	0.069916
4.846667	0.1	0.063896
4.848333	0.1	0.054002
4.850000	0.1	0.043690
4.851667	0.1	0.038087
4.853333	0.1	0.040948
4.855000	0.1	0.050962
4.856667	0.1	0.063241
4.858333	0.1	0.072420
4.860000	0.1	0.075758
4.861667	0.1	0.074327
4.863333	0.1	0.071585
4.865000	0.1	0.070751
4.866667	0.1	0.072956
4.868333	0.1	0.077248
4.870000	0.1	0.081420
4.871667	0.1	0.083625
4.873333	0.1	0.083387
4.875000	0.1	0.081360
4.876667	0.1	0.077903
4.878333	0.1	0.073314
4.880000	0.1	0.067949
4.881667	0.1	0.063479
4.883333	0.1	0.062108
4.885000	0.1	0.064611
4.886667	0.1	0.069022
4.888333	0.1	0.072420
4.890000	0.1	0.073314
4.891667	0.1	0.071764
4.893333	0.1	0.069499
4.895000	0.1	0.068545
4.896667	0.1	0.069857
4.898333	0.1	0.072539
4.900000	0.1	0.074744
4.901667	0.1	0.075221
4.903333	0.1	0.073969
4.905000	0.1	0.072360
4.906667	0.1	0.072539
4.908333	0.1	0.075459
4.910000	0.1	0.079751
4.911667	0.1	0.083327
4.913333	0.1	0.085592
4.915000	0.1	0.087082
4.916667	0.1	0.088871
4.918333	0.1	0.090599
4.920000	0.1	0.090063
4.921667	0.1	0.085592
4.923333	0.1	0.078201
4.925000	0.1	0.071347
4.926667	0.1	0.067830
4.928333	0.1	0.067234
4.930000	0.1	0.067174
4.931667	0.1	0.065804
4.933333	0.1	0.063896
4.935000	0.1	0.063360
4.936667	0.1	0.065625
4.938333	0.1	0.070691
4.940000	0.1	0.076890
4.941667	0.1	0.081897
4.943333	0.1	0.084519
4.945000	0.1	0.084877
4.946667	0.1	0.083625
4.948333	0.1	0.082135
4.950000	0.1	0.082135
4.951667	0.1	0.083864
4.953333	0.1	0.086010
4.955000	0.1	0.086784
4.956667	0.1	0.085294
4.958333	0.1	0.082493
4.960000	0.1	0.079870
4.961667	0.1	0.078559
4.963333	0.1	0.079036
4.965000	0.1	0.081062
4.966667	0.1	0.082970
4.968333	0.1	0.082374
4.970000	0.1	0.078380
4.971667	0.1	0.072062
4.973333	0.1	0.066400
4.975000	0.1	0.064433
4.976667	0.1	0.067472
4.978333	0.1	0.073850
4.980000	0.1	0.079989
4.981667	0.1	0.083864
4.983333	0.1	0.085652
4.985000	0.1	0.085831
4.986667	0.1	0.084758
4.988333	0.1	0.082314
4.990000	0.1	0.077903
4.991667	0.1	0.071585
4.993333	0.1	0.064969
4.995000	0.1	0.061393
4.996667	0.1	0.063121
4.998333	0.1	0.069022
5.000000	0.1	0.075638
5.001667	0.1	0.081003
5.003333	0.1	0.085056
5.005000	0.1	0.088394
5.006667	0.1	0.090897
5.008333	0.1	0.091851
5.010000	0.1	0.091612
5.011667	0.1	0.090957
5.013333	0.1	0.089347
5.015000	0.1	0.085235
5.016667	0.1	0.078678
5.018333	0.1	0.072002
5.020000	0.1	0.067711
5.021667	0.1	0.066459
5.023333	0.1	0.067711
5.025000	0.1	0.070691
5.026667	0.1	0.073731
5.028333	0.1	0.074327
5.030000	0.1	0.071943
5.031667	0.1	0.068843
5.033333	0.1	0.067294
5.035000	0.1	0.067532
5.036667	0.1	0.068784
5.038333	0.1	0.070155
5.040000	0.1	0.070810
5.041667	0.1	0.071168
5.043333	0.1	0.072777
5.045000	0.1	0.077665
5.046667	0.1	0.086010
5.048333	0.1	0.095069
5.050000	0.1	0.101209
5.051667	0.1	0.103116
5.053333	0.1	0.101328
5.055000	0.1	0.096858
5.056667	0.1	0.091672
5.058333	0.1	0.088274
5.060000	0.1	0.086904
5.061667	0.1	0.084937
5.063333	0.1	0.080764
5.065000	0.1	0.075936
5.066667	0.1	0.074208
5.068333	0.1	0.077844
5.070000	0.1	0.084817
5.071667	0.1	0.090241
5.073333	0.1	0.091553
5.075000	0.1	0.089943
5.076667	0.1	0.087619
5.078333	0.1	0.087142
5.080000	0.1	0.091076
5.081667	0.1	0.099361
5.083333	0.1	0.109255
5.085000	0.1	0.117779
5.086667	0.1	0.123739
5.088333	0.1	0.127435
5.090000	0.1	0.128567
5.091667	0.1	0.126719
5.093333	0.1	0.123262
5.095000	0.1	0.120640
5.096667	0.1	0.119925
5.098333	0.1	0.119567
5.100000	0.1	0.117481
5.101667	0.1	0.113666
5.103333	0.1	0.109911
5.105000	0.1	0.107229
5.106667	0.1	0.105500
5.108333	0.1	0.104249
5.110000	0.1	0.103474
5.111667	0.1	0.103116
5.113333	0.1	0.103414
5.115000	0.1	0.104427
5.116667	0.1	0.105262
5.118333	0.1	0.105083
5.120000	0.1	0.104547
5.121667	0.1	0.105262
5.123333	0.1	0.108778
5.125000	0.1	0.115335
5.126667	0.1	0.123799
5.128333	0.1	0.132084
5.130000	0.1	0.138581
5.131667	0.1	0.142217
5.133333	0.1	0.141501
5.135000	0.1	0.135779
5.136667	0.1	0.126481
5.138333	0.1	0.117123
5.140000	0.1	0.110984
5.141667	0.1	0.109136
5.143333	0.1	0.109911
5.145000	0.1	0.110626
5.146667	0.1	0.109613
5.148333	0.1	0.108302
5.150000	0.1	0.109315
5.151667	0.1	0.113606
5.153333	0.1	0.119090
5.155000	0.1	0.122666
5.156667	0.1	0.122488
5.158333	0.1	0.119388
5.160000	0.1	0.115871
5.161667	0.1	0.114918
5.163333	0.1	0.118196
5.165000	0.1	0.124633
5.166667	0.1	0.130653
5.168333	0.1	0.132918
5.170000	0.1	0.130832
5.171667	0.1	0.127316
5.173333	0.1	0.126541
5.175000	0.1	0.130475
5.176667	0.1	0.136912
5.178333	0.1	0.140488
5.180000	0.1	0.137448
5.181667	0.1	0.128567
5.183333	0.1	0.118017
5.185000	0.1	0.110090
5.186667	0.1	0.107408
5.188333	0.1	0.109613
5.190000	0.1	0.113606
5.191667	0.1	0.116110
5.193333	0.1	0.116408
5.195000	0.1	0.115871
5.196667	0.1	0.115216
5.198333	0.1	0.113964
5.200000	0.1	0.111997
5.201667	0.1	0.110507
5.203333	0.1	0.110626
5.205000	0.1	0.111997
5.206667	0.1	0.113070
5.208333	0.1	0.112593
5.210000	0.1	0.111341
5.211667	0.1	0.110269
5.213333	0.1	0.109315
5.215000	0.1	0.107348
5.216667	0.1	0.103772
5.218333	0.1	0.098825
5.220000	0.1	0.093997
5.221667	0.1	0.091791
5.223333	0.1	0.093818
5.225000	0.1	0.100076
5.226667	0.1	0.108302
5.228333	0.1	0.115752
5.230000	0.1	0.120521
5.231667	0.1	0.122130
5.233333	0.1	0.121474
5.235000	0.1	0.120699
5.236667	0.1	0.121713
5.238333	0.1	0.124097
5.240000	0.1	0.125885
5.241667	0.1	0.125945
5.243333	0.1	0.124812
5.245000	0.1	0.124395
5.246667	0.1	0.126064
5.248333	0.1	0.129282
5.250000	0.1	0.131965
5.251667	0.1	0.132382
5.253333	0.1	0.130057
5.255000	0.1	0.126898
5.256667	0.1	0.125289
5.258333	0.1	0.126183
5.260000	0.1	0.129044
5.261667	0.1	0.132799
5.263333	0.1	0.135779
5.265000	0.1	0.136256
5.266667	0.1	0.133753
5.268333	0.1	0.130296
5.270000	0.1	0.128567
5.271667	0.1	0.129640
5.273333	0.1	0.132144
5.275000	0.1	0.133812
5.276667	0.1	0.133336
5.278333	0.1	0.131071
5.280000	0.1	0.128925
5.281667	0.1	0.128925
5.283333	0.1	0.131428
5.285000	0.1	0.134707
5.286667	0.1	0.136256
5.288333	0.1	0.134647
5.290000	0.1	0.131130
5.291667	0.1	0.128269
5.293333	0.1	0.128210
5.295000	0.1	0.131428
5.296667	0.1	0.136435
5.298333	0.1	0.140667
5.300000	0.1	0.141799
5.301667	0.1	0.139356
5.303333	0.1	0.135183
5.305000	0.1	0.132799
5.306667	0.1	0.134707
5.308333	0.1	0.139952
5.310000	0.1	0.144839
5.311667	0.1	0.146508
5.313333	0.1	0.145495
5.315000	0.1	0.144780
5.316667	0.1	0.146031
5.318333	0.1	0.148118
5.320000	0.1	0.149071
5.321667	0.1	0.148177
5.323333	0.1	0.145972
5.325000	0.1	0.143826
5.326667	0.1	0.143528
5.328333	0.1	0.146985
5.330000	0.1	0.154018
5.331667	0.1	0.161052
5.333333	0.1	0.162423
5.335000	0.1	0.155807
5.336667	0.1	0.145316
5.338333	0.1	0.137866
5.340000	0.1	0.136793
5.341667	0.1	0.140488
5.343333	0.1	0.146329
5.345000	0.1	0.152171
5.346667	0.1	0.156343
5.348333	0.1	0.158310
5.350000	0.1	0.159264
5.351667	0.1	0.161350
5.353333	0.1	0.164926
5.355000	0.1	0.167668
5.356667	0.1	0.167966
5.358333	0.1	0.166476
5.360000	0.1	0.164807
5.361667	0.1	0.163555
5.363333	0.1	0.162423
5.365000	0.1	0.161886
5.366667	0.1	0.162244
5.368333	0.1	0.162601
5.370000	0.1	0.161886
5.371667	0.1	0.160038
5.373333	0.1	0.157654
5.375000	0.1	0.154197
5.376667	0.1	0.149250
5.378333	0.1	0.143409
5.380000	0.1	0.137687
5.381667	0.1	0.134170
5.383333	0.1	0.134587
5.385000	0.1	0.138879
5.386667	0.1	0.145018
5.388333	0.1	0.150442
5.390000	0.1	0.154138
5.391667	0.1	0.157058
5.393333	0.1	0.160277
5.395000	0.1	0.163496
5.396667	0.1	0.165343
5.398333	0.1	0.165045
5.400000	0.1	0.163317
5.401667	0.1	0.161767
5.403333	0.1	0.161529
5.405000	0.1	0.162244
5.406667	0.1	0.163138
5.408333	0.1	0.163198
5.410000	0.1	0.162303
5.411667	0.1	0.161290
5.413333	0.1	0.160754
5.415000	0.1	0.160813
5.416667	0.1	0.161111
5.418333	0.1	0.160754
5.420000	0.1	0.158548
5.421667	0.1	0.154436
5.423333	0.1	0.150144
5.425000	0.1	0.148058
5.426667	0.1	0.148833
5.428333	0.1	0.150979
5.430000	0.1	0.152051
5.431667	0.1	0.151217
5.433333	0.1	0.149429
5.435000	0.1	0.148475
5.436667	0.1	0.149488
5.438333	0.1	0.151753
5.440000	0.1	0.153780
5.441667	0.1	0.154912
5.443333	0.1	0.154972
5.445000	0.1	0.153959
5.446667	0.1	0.152707
5.448333	0.1	0.152290
5.450000	0.1	0.153184
5.451667	0.1	0.155211
5.453333	0.1	0.157475
5.455000	0.1	0.158727
5.456667	0.1	0.159085
5.458333	0.1	0.159442
5.460000	0.1	0.159442
5.461667	0.1	0.158072
5.463333	0.1	0.154555
5.465000	0.1	0.149429
5.466667	0.1	0.144184
5.468333	0.1	0.140369
5.470000	0.1	0.138640
5.471667	0.1	0.138760
5.473333	0.1	0.139654
5.475000	0.1	0.140905
5.476667	0.1	0.142872
5.478333	0.1	0.145614
5.480000	0.1	0.148714
5.481667	0.1	0.151694
5.483333	0.1	0.154018
5.485000	0.1	0.154674
5.486667	0.1	0.152528
5.488333	0.1	0.148177
5.490000	0.1	0.144243
5.491667	0.1	0.142872
5.493333	0.1	0.144005
5.495000	0.1	0.146210
5.496667	0.1	0.148833
5.498333	0.1	0.151038
5.500000	0.1	0.152528
5.501667	0.1	0.153542
5.503333	0.1	0.154018
5.505000	0.1	0.153124
5.506667	0.1	0.150502
5.508333	0.1	0.147879
5.510000	0.1	0.147164
5.511667	0.1	0.148952
5.513333	0.1	0.152409
5.515000	0.1	0.156701
5.516667	0.1	0.161529
5.518333	0.1	0.166535
5.520000	0.1	0.170827
5.521667	0.1	0.173152
5.523333	0.1	0.172734
5.525000	0.1	0.170410
5.526667	0.1	0.167131
5.528333	0.1	0.163019
5.530000	0.1	0.157774
5.531667	0.1	0.153482
5.533333	0.1	0.152171
5.535000	0.1	0.153422
5.536667	0.1	0.154555
5.538333	0.1	0.154078
5.540000	0.1	0.152528
5.541667	0.1	0.150740
5.543333	0.1	0.149012
5.545000	0.1	0.147402
5.546667	0.1	0.145853
5.548333	0.1	0.143766
5.550000	0.1	0.140309
5.551667	0.1	0.136197
5.553333	0.1	0.133634
5.555000	0.1	0.134707
5.556667	0.1	0.139713
5.558333	0.1	0.147045
5.560000	0.1	0.154197
5.561667	0.1	0.159681
5.563333	0.1	0.163376
5.565000	0.1	0.164509
5.566667	0.1	0.162721
5.568333	0.1	0.158608
5.570000	0.1	0.153542
5.571667	0.1	0.148892
5.573333	0.1	0.146031
5.575000	0.1	0.145316
5.576667	0.1	0.145733
5.578333	0.1	0.146091
5.580000	0.1	0.146449
5.581667	0.1	0.147939
5.583333	0.1	0.151396
5.585000	0.1	0.155807
5.586667	0.1	0.159502
5.588333	0.1	0.161707
5.590000	0.1	0.161350
5.591667	0.1	0.157595
5.593333	0.1	0.151992
5.595000	0.1	0.148177
5.596667	0.1	0.148952
5.598333	0.1	0.154018
5.600000	0.1	0.160515
5.601667	0.1	0.164986
5.603333	0.1	0.165463
5.605000	0.1	0.162125
5.606667	0.1	0.156820
5.608333	0.1	0.152051
5.610000	0.1	0.149012
5.611667	0.1	0.146687
5.613333	0.1	0.143886
5.615000	0.1	0.141203
5.616667	0.1	0.140190
5.618333	0.1	0.141740
5.620000	0.1	0.145316
5.621667	0.1	0.149608
5.623333	0.1	0.152946
5.625000	0.1	0.153422
5.626667	0.1	0.151277
5.628333	0.1	0.149429
5.630000	0.1	0.150681
5.631667	0.1	0.154674
5.633333	0.1	0.158310
5.635000	0.1	0.158846
5.636667	0.1	0.155926
5.638333	0.1	0.151753
5.640000	0.1	0.149310
5.641667	0.1	0.149727
5.643333	0.1	0.151336
5.645000	0.1	0.151575
5.646667	0.1	0.150025
5.648333	0.1	0.147581
5.650000	0.1	0.145614
5.651667	0.1	0.145137
5.653333	0.1	0.147641
5.655000	0.1	0.153244
5.656667	0.1	0.160515
5.658333	0.1	0.167429
5.660000	0.1	0.171542
5.661667	0.1	0.170589
5.663333	0.1	0.164270
5.665000	0.1	0.155389
5.666667	0.1	0.147581
5.668333	0.1	0.143468
5.670000	0.1	0.144184
5.671667	0.1	0.148475
5.673333	0.1	0.152826
5.675000	0.1	0.153005
5.676667	0.1	0.147164
5.678333	0.1	0.137150
5.680000	0.1	0.127494
5.681667	0.1	0.122190
5.683333	0.1	0.122607
5.685000	0.1	0.127971
5.686667	0.1	0.137270
5.688333	0.1	0.148892
5.690000	0.1	0.160217
5.691667	0.1	0.167787
5.693333	0.1	0.168681
5.695000	0.1	0.163436
5.696667	0.1	0.155985
5.698333	0.1	0.149846
5.700000	0.1	0.145853
5.701667	0.1	0.143170
5.703333	0.1	0.141501
5.705000	0.1	0.141501
5.706667	0.1	0.142932
5.708333	0.1	0.143468
5.710000	0.1	0.140965
5.711667	0.1	0.135541
5.713333	0.1	0.130057
5.715000	0.1	0.127316
5.716667	0.1	0.128329
5.718333	0.1	0.132263
5.720000	0.1	0.137866
5.721667	0.1	0.144184
5.723333	0.1	0.150323
5.725000	0.1	0.154793
5.726667	0.1	0.156522
5.728333	0.1	0.156164
5.730000	0.1	0.155509
5.731667	0.1	0.155807
5.733333	0.1	0.156522
5.735000	0.1	0.156045
5.736667	0.1	0.153124
5.738333	0.1	0.147939
5.740000	0.1	0.141740
5.741667	0.1	0.136554
5.743333	0.1	0.134170
5.745000	0.1	0.135183
5.746667	0.1	0.138104
5.748333	0.1	0.141740
5.750000	0.1	0.145435
5.751667	0.1	0.147820
5.753333	0.1	0.146508
5.755000	0.1	0.141084
5.756667	0.1	0.134349
5.758333	0.1	0.130117
5.760000	0.1	0.131130
5.761667	0.1	0.137806
5.763333	0.1	0.148177
5.765000	0.1	0.159144
5.766667	0.1	0.167489
5.768333	0.1	0.170827
5.770000	0.1	0.169039
5.771667	0.1	0.163913
5.773333	0.1	0.157893
5.775000	0.1	0.152588
5.776667	0.1	0.148058
5.778333	0.1	0.143409
5.780000	0.1	0.138283
5.781667	0.1	0.133336
5.783333	0.1	0.130355
5.785000	0.1	0.130713
5.786667	0.1	0.133336
5.788333	0.1	0.136256
5.790000	0.1	0.138044
5.791667	0.1	0.137031
5.793333	0.1	0.132024
5.795000	0.1	0.124574
5.796667	0.1	0.118554
5.798333	0.1	0.116587
5.800000	0.1	0.118613
5.801667	0.1	0.123024
5.803333	0.1	0.127316
5.805000	0.1	0.128865
5.806667	0.1	0.127018
5.808333	0.1	0.123680
5.810000	0.1	0.121474
5.811667	0.1	0.121593
5.813333	0.1	0.123143
5.815000	0.1	0.124455
5.816667	0.1	0.124872
5.818333	0.1	0.124872
5.820000	0.1	0.125349
5.821667	0.1	0.127256
5.823333	0.1	0.131726
5.825000	0.1	0.138044
5.826667	0.1	0.142992
5.828333	0.1	0.144005
5.830000	0.1	0.141323
5.831667	0.1	0.137150
5.833333	0.1	0.134051
5.835000	0.1	0.134051
5.836667	0.1	0.137746
5.838333	0.1	0.142872
5.840000	0.1	0.145614
5.841667	0.1	0.144184
5.843333	0.1	0.139833
5.845000	0.1	0.136018
5.846667	0.1	0.135660
5.848333	0.1	0.139713
5.850000	0.1	0.146806
5.851667	0.1	0.154316
5.853333	0.1	0.159562
5.855000	0.1	0.160873
5.856667	0.1	0.158012
5.858333	0.1	0.151694
5.860000	0.1	0.143945
5.861667	0.1	0.136673
5.863333	0.1	0.130534
5.865000	0.1	0.125766
5.866667	0.1	0.122190
5.868333	0.1	0.119865
5.870000	0.1	0.119030
5.871667	0.1	0.120103
5.873333	0.1	0.123620
5.875000	0.1	0.130296
5.876667	0.1	0.140071
5.878333	0.1	0.151515
5.880000	0.1	0.161707
5.881667	0.1	0.167191
5.883333	0.1	0.166476
5.885000	0.1	0.160754
5.886667	0.1	0.153065
5.888333	0.1	0.146627
5.890000	0.1	0.142813
5.891667	0.1	0.139654
5.893333	0.1	0.134587
5.895000	0.1	0.127912
5.896667	0.1	0.122488
5.898333	0.1	0.121593
5.900000	0.1	0.125945
5.901667	0.1	0.132859
5.903333	0.1	0.138521
5.905000	0.1	0.141501
5.906667	0.1	0.142515
5.908333	0.1	0.142753
5.910000	0.1	0.142813
5.911667	0.1	0.142396
5.913333	0.1	0.141501
5.915000	0.1	0.140846
5.916667	0.1	0.141323
5.918333	0.1	0.142276
5.920000	0.1	0.142276
5.921667	0.1	0.140965
5.923333	0.1	0.139296
5.925000	0.1	0.137568
5.926667	0.1	0.135064
5.928333	0.1	0.131607
5.930000	0.1	0.128984
5.931667	0.1	0.129104
5.933333	0.1	0.132263
5.935000	0.1	0.136912
5.936667	0.1	0.140786
5.938333	0.1	0.141025
5.940000	0.1	0.136256
5.941667	0.1	0.128448
5.943333	0.1	0.122011
5.945000	0.1	0.120699
5.946667	0.1	0.124991
5.948333	0.1	0.132084
5.950000	0.1	0.138044
5.951667	0.1	0.140548
5.953333	0.1	0.138402
5.955000	0.1	0.131369
5.956667	0.1	0.121295
5.958333	0.1	0.112712
5.960000	0.1	0.110447
5.961667	0.1	0.115752
5.963333	0.1	0.124574
5.965000	0.1	0.131309
5.966667	0.1	0.133872
5.968333	0.1	0.133455
5.970000	0.1	0.131369
5.971667	0.1	0.128090
5.973333	0.1	0.123739
5.975000	0.1	0.118673
5.976667	0.1	0.113308
5.978333	0.1	0.108778
5.980000	0.1	0.106275
5.981667	0.1	0.106514
5.983333	0.1	0.109851
5.985000	0.1	0.115216
5.986667	0.1	0.120401
5.988333	0.1	0.123382
5.990000	0.1	0.123084
5.991667	0.1	0.120997
5.993333	0.1	0.120580
5.995000	0.1	0.123858
5.996667	0.1	0.129163
5.998333	0.1	0.133395
6.000000	0.1	0.135243
6.001667	0.1	0.134587
6.003333	0.1	0.130355
6.005000	0.1	0.121772
6.006667	0.1	0.111520
6.008333	0.1	0.104666
6.010000	0.1	0.103772
6.011667	0.1	0.107646
6.013333	0.1	0.111997
6.015000	0.1	0.113368
6.016667	0.1	0.111520
6.018333	0.1	0.108540
6.020000	0.1	0.105977
6.021667	0.1	0.103951
6.023333	0.1	0.102401
6.025000	0.1	0.101089
6.026667	0.1	0.099540
6.028333	0.1	0.097811
6.030000	0.1	0.097513
6.031667	0.1	0.101447
6.033333	0.1	0.111222
6.035000	0.1	0.124395
6.036667	0.1	0.135899
6.038333	0.1	0.141621
6.040000	0.1	0.139356
6.041667	0.1	0.129581
6.043333	0.1	0.115991
6.045000	0.1	0.103891
6.046667	0.1	0.097156
6.048333	0.1	0.097513
6.050000	0.1	0.104845
6.051667	0.1	0.116527
6.053333	0.1	0.128627
6.055000	0.1	0.137746
6.056667	0.1	0.141859
6.058333	0.1	0.140727
6.060000	0.1	0.135958
6.061667	0.1	0.130236
6.063333	0.1	0.125468
6.065000	0.1	0.121295
6.066667	0.1	0.116467
6.068333	0.1	0.110745
6.070000	0.1	0.106394
6.071667	0.1	0.106871
6.073333	0.1	0.113249
6.075000	0.1	0.123382
6.076667	0.1	0.133753
6.078333	0.1	0.142455
6.080000	0.1	0.148296
6.081667	0.1	0.149667
6.083333	0.1	0.145197
6.085000	0.1	0.136137
6.086667	0.1	0.125527
6.088333	0.1	0.116944
6.090000	0.1	0.112295
6.091667	0.1	0.110924
6.093333	0.1	0.110865
6.095000	0.1	0.111282
6.096667	0.1	0.113249
6.098333	0.1	0.117779
6.100000	0.1	0.123739
6.101667	0.1	0.127494
6.103333	0.1	0.125766
6.105000	0.1	0.117779
6.106667	0.1	0.105858
6.108333	0.1	0.093818
6.110000	0.1	0.085711
6.111667	0.1	0.084579
6.113333	0.1	0.090837
6.115000	0.1	0.101924
6.116667	0.1	0.113785
6.118333	0.1	0.123084
6.120000	0.1	0.128865
6.121667	0.1	0.132084
6.123333	0.1	0.134528
6.125000	0.1	0.136852
6.126667	0.1	0.137210
6.128333	0.1	0.133276
6.130000	0.1	0.125408
6.131667	0.1	0.116646
6.133333	0.1	0.110626
6.135000	0.1	0.109315
6.136667	0.1	0.111938
6.138333	0.1	0.116169
6.140000	0.1	0.120163
6.141667	0.1	0.122368
6.143333	0.1	0.122547
6.145000	0.1	0.121295
6.146667	0.1	0.119746
6.148333	0.1	0.119329
6.150000	0.1	0.120759
6.151667	0.1	0.123620
6.153333	0.1	0.126719
6.155000	0.1	0.128329
6.156667	0.1	0.127077
6.158333	0.1	0.123978
6.160000	0.1	0.122130
6.161667	0.1	0.122786
6.163333	0.1	0.125110
6.165000	0.1	0.127971
6.166667	0.1	0.130057
6.168333	0.1	0.130057
6.170000	0.1	0.127554
6.171667	0.1	0.123203
6.173333	0.1	0.118315
6.175000	0.1	0.114203
6.176667	0.1	0.111520
6.178333	0.1	0.110745
6.180000	0.1	0.111640
6.181667	0.1	0.112951
6.183333	0.1	0.112772
6.185000	0.1	0.110507
6.186667	0.1	0.108063
6.188333	0.1	0.108182
6.190000	0.1	0.111520
6.191667	0.1	0.116110
6.193333	0.1	0.119269
6.195000	0.1	0.119567
6.196667	0.1	0.116766
6.198333	0.1	0.111699
6.200000	0.1	0.106990
6.201667	0.1	0.105321
6.203333	0.1	0.107408
6.205000	0.1	0.112653
6.206667	0.1	0.120223
6.208333	0.1	0.128508
6.210000	0.1	0.135064
6.211667	0.1	0.137806
6.213333	0.1	0.135839
6.215000	0.1	0.130773
6.216667	0.1	0.125945
6.218333	0.1	0.123620
6.220000	0.1	0.123322
6.221667	0.1	0.123739
6.223333	0.1	0.123441
6.225000	0.1	0.121295
6.226667	0.1	0.117600
6.228333	0.1	0.113428
6.230000	0.1	0.108600
6.231667	0.1	0.102878
6.233333	0.1	0.097454
6.235000	0.1	0.093818
6.236667	0.1	0.093639
6.238333	0.1	0.097930
6.240000	0.1	0.105381
6.241667	0.1	0.112593
6.243333	0.1	0.116706
6.245000	0.1	0.116885
6.246667	0.1	0.114322
6.248333	0.1	0.110209
6.250000	0.1	0.104725
6.251667	0.1	0.098705
6.253333	0.1	0.094771
6.255000	0.1	0.095248
6.256667	0.1	0.099599
6.258333	0.1	0.105739
6.260000	0.1	0.112236
6.261667	0.1	0.119209
6.263333	0.1	0.126481
6.265000	0.1	0.133634
6.266667	0.1	0.141084
6.268333	0.1	0.148535
6.270000	0.1	0.154018
6.271667	0.1	0.155568
6.273333	0.1	0.153542
6.275000	0.1	0.149548
6.276667	0.1	0.145555
6.278333	0.1	0.142992
6.280000	0.1	0.141621
6.281667	0.1	0.139892
6.283333	0.1	0.136435
6.285000	0.1	0.131786
6.286667	0.1	0.127316
6.288333	0.1	0.125229
6.290000	0.1	0.127971
6.291667	0.1	0.135660
6.293333	0.1	0.144184
6.295000	0.1	0.148594
6.296667	0.1	0.146449
6.298333	0.1	0.139773
6.300000	0.1	0.133157
6.301667	0.1	0.129819
6.303333	0.1	0.129402
6.305000	0.1	0.129581
6.306667	0.1	0.129819
6.308333	0.1	0.131488
6.310000	0.1	0.135362
6.311667	0.1	0.140488
6.313333	0.1	0.144064
6.315000	0.1	0.143886
6.316667	0.1	0.140667
6.318333	0.1	0.137627
6.320000	0.1	0.137866
6.321667	0.1	0.142634
6.323333	0.1	0.151157
6.325000	0.1	0.160813
6.326667	0.1	0.168443
6.328333	0.1	0.171185
6.330000	0.1	0.168264
6.331667	0.1	0.162184
6.333333	0.1	0.157118
6.335000	0.1	0.154495
6.336667	0.1	0.152707
6.338333	0.1	0.150383
6.340000	0.1	0.147760
6.341667	0.1	0.145078
6.343333	0.1	0.142932
6.345000	0.1	0.142396
6.346667	0.1	0.144959
6.348333	0.1	0.149965
6.350000	0.1	0.155032
6.351667	0.1	0.158370
6.353333	0.1	0.159562
6.355000	0.1	0.158787
6.356667	0.1	0.157595
6.358333	0.1	0.157952
6.360000	0.1	0.160873
6.361667	0.1	0.166297
6.363333	0.1	0.173271
6.365000	0.1	0.179529
6.366667	0.1	0.182211
6.368333	0.1	0.179648
6.370000	0.1	0.173509
6.371667	0.1	0.168026
6.373333	0.1	0.166178
6.375000	0.1	0.168085
6.376667	0.1	0.171542
6.378333	0.1	0.174582
6.380000	0.1	0.176370
6.381667	0.1	0.176251
6.383333	0.1	0.173628
6.385000	0.1	0.168324
6.386667	0.1	0.161707
6.388333	0.1	0.156224
6.390000	0.1	0.154078
6.391667	0.1	0.155687
6.393333	0.1	0.158787
6.395000	0.1	0.160456
6.396667	0.1	0.159681
6.398333	0.1	0.158310
6.400000	0.1	0.158548
6.401667	0.1	0.160456
6.403333	0.1	0.162661
6.405000	0.1	0.164628
6.406667	0.1	0.166774
6.408333	0.1	0.170171
6.410000	0.1	0.174820
6.411667	0.1	0.178516
6.413333	0.1	0.178218
6.415000	0.1	0.173807
6.416667	0.1	0.168800
6.418333	0.1	0.166118
6.420000	0.1	0.165164
6.421667	0.1	0.163257
6.423333	0.1	0.159204
6.425000	0.1	0.154495
6.426667	0.1	0.151992
6.428333	0.1	0.153005
6.430000	0.1	0.156164
6.431667	0.1	0.159025
6.433333	0.1	0.159800
6.435000	0.1	0.158846
6.436667	0.1	0.158012
6.438333	0.1	0.157774
6.440000	0.1	0.157774
6.441667	0.1	0.158131
6.443333	0.1	0.158727
6.445000	0.1	0.159204
6.446667	0.1	0.159562
6.448333	0.1	0.160575
6.450000	0.1	0.162005
6.451667	0.1	0.163257
6.453333	0.1	0.164688
6.455000	0.1	0.166655
6.456667	0.1	0.167251
6.458333	0.1	0.164270
6.460000	0.1	0.158012
6.461667	0.1	0.151992
6.463333	0.1	0.149667
6.465000	0.1	0.151992
6.466667	0.1	0.157237
6.468333	0.1	0.162363
6.470000	0.1	0.164688
6.471667	0.1	0.163317
6.473333	0.1	0.159562
6.475000	0.1	0.156820
6.476667	0.1	0.157595
6.478333	0.1	0.161350
6.480000	0.1	0.165939
6.481667	0.1	0.168741
6.483333	0.1	0.168085
6.485000	0.1	0.164747
6.486667	0.1	0.161767
6.488333	0.1	0.162125
6.490000	0.1	0.166178
6.491667	0.1	0.171363
6.493333	0.1	0.174642
6.495000	0.1	0.174820
6.496667	0.1	0.172973
6.498333	0.1	0.170469
6.500000	0.1	0.168681
6.501667	0.1	0.169218
6.503333	0.1	0.172496
6.505000	0.1	0.177324
6.506667	0.1	0.181973
6.508333	0.1	0.185788
6.510000	0.1	0.188351
6.511667	0.1	0.189781
6.513333	0.1	0.190675
6.515000	0.1	0.191748
6.516667	0.1	0.193477
6.518333	0.1	0.194907
6.520000	0.1	0.194013
6.521667	0.1	0.189602
6.523333	0.1	0.183702
6.525000	0.1	0.179827
6.526667	0.1	0.179946
6.528333	0.1	0.183523
6.530000	0.1	0.189245
6.531667	0.1	0.194490
6.533333	0.1	0.196099
6.535000	0.1	0.193477
6.536667	0.1	0.189364
6.538333	0.1	0.186920
6.540000	0.1	0.187218
6.541667	0.1	0.189185
6.543333	0.1	0.191689
6.545000	0.1	0.194669
6.546667	0.1	0.198305
6.548333	0.1	0.202298
6.550000	0.1	0.205636
6.551667	0.1	0.207663
6.553333	0.1	0.209570
6.555000	0.1	0.212729
6.556667	0.1	0.217736
6.558333	0.1	0.223875
6.560000	0.1	0.228941
6.561667	0.1	0.229836
6.563333	0.1	0.225902
6.565000	0.1	0.220656
6.566667	0.1	0.218093
6.568333	0.1	0.219226
6.570000	0.1	0.221908
6.571667	0.1	0.224292
6.573333	0.1	0.225902
6.575000	0.1	0.226915
6.576667	0.1	0.228643
6.578333	0.1	0.233054
6.580000	0.1	0.241220
6.581667	0.1	0.252664
6.583333	0.1	0.265777
6.585000	0.1	0.278354
6.586667	0.1	0.288367
6.588333	0.1	0.293851
6.590000	0.1	0.293314
6.591667	0.1	0.286698
6.593333	0.1	0.277221
6.595000	0.1	0.269949
6.596667	0.1	0.268519
6.598333	0.1	0.273943
6.600000	0.1	0.285149
6.601667	0.1	0.298858
6.603333	0.1	0.310540
6.605000	0.1	0.316381
6.606667	0.1	0.315607
6.608333	0.1	0.310779
6.610000	0.1	0.306010
6.611667	0.1	0.304639
6.613333	0.1	0.306726
6.615000	0.1	0.309765
6.616667	0.1	0.311196
6.618333	0.1	0.310957
6.620000	0.1	0.311852
6.621667	0.1	0.316620
6.623333	0.1	0.326455
6.625000	0.1	0.339687
6.626667	0.1	0.352860
6.628333	0.1	0.362813
6.630000	0.1	0.368774
6.631667	0.1	0.371218
6.633333	0.1	0.370860
6.635000	0.1	0.369191
6.636667	0.1	0.369072
6.638333	0.1	0.372767
6.640000	0.1	0.379622
6.641667	0.1	0.387549
6.643333	0.1	0.395358
6.645000	0.1	0.403225
6.646667	0.1	0.411689
6.648333	0.1	0.420809
6.650000	0.1	0.430167
6.651667	0.1	0.438273
6.653333	0.1	0.443041
6.655000	0.1	0.442863
6.656667	0.1	0.437558
6.658333	0.1	0.429690
6.660000	0.1	0.424087
6.661667	0.1	0.425160
6.663333	0.1	0.433624
6.665000	0.1	0.447273
6.666667	0.1	0.462592
6.668333	0.1	0.476360
6.670000	0.1	0.486553
6.671667	0.1	0.493169
6.673333	0.1	0.497282
6.675000	0.1	0.500083
6.676667	0.1	0.502288
6.678333	0.1	0.504315
6.680000	0.1	0.506520
6.681667	0.1	0.508308
6.683333	0.1	0.508428
6.685000	0.1	0.507236
6.686667	0.1	0.505507
6.688333	0.1	0.504136
6.690000	0.1	0.504255
6.691667	0.1	0.507295
6.693333	0.1	0.514150
6.695000	0.1	0.524163
6.696667	0.1	0.534892
6.698333	0.1	0.542343
6.700000	0.1	0.542760
6.701667	0.1	0.536144
6.703333	0.1	0.526667
6.705000	0.1	0.519812
6.706667	0.1	0.518262
6.708333	0.1	0.520945
6.710000	0.1	0.525117
6.711667	0.1	0.527918
6.713333	0.1	0.527978
6.715000	0.1	0.525832
6.716667	0.1	0.523627
6.718333	0.1	0.523448
6.720000	0.1	0.525594
6.721667	0.1	0.528693
6.723333	0.1	0.531197
6.725000	0.1	0.532031
6.726667	0.1	0.530481
6.728333	0.1	0.527024
6.730000	0.1	0.522554
6.731667	0.1	0.517547
6.733333	0.1	0.511825
6.735000	0.1	0.505388
6.736667	0.1	0.499725
6.738333	0.1	0.497699
6.740000	0.1	0.501514
6.741667	0.1	0.510097
6.743333	0.1	0.519395
6.745000	0.1	0.525951
6.746667	0.1	0.528395
6.748333	0.1	0.527561
6.750000	0.1	0.525296
6.751667	0.1	0.522673
6.753333	0.1	0.520110
6.755000	0.1	0.518024
6.756667	0.1	0.516236
6.758333	0.1	0.514269
6.760000	0.1	0.513136
6.761667	0.1	0.514627
6.763333	0.1	0.519276
6.765000	0.1	0.525713
6.766667	0.1	0.531256
6.768333	0.1	0.533879
6.770000	0.1	0.532627
6.771667	0.1	0.528157
6.773333	0.1	0.522971
6.775000	0.1	0.520825
6.776667	0.1	0.524342
6.778333	0.1	0.533164
6.780000	0.1	0.543416
6.781667	0.1	0.550389
6.783333	0.1	0.551343
6.785000	0.1	0.546753
6.786667	0.1	0.539422
6.788333	0.1	0.533283
6.790000	0.1	0.531554
6.791667	0.1	0.534594
6.793333	0.1	0.539839
6.795000	0.1	0.543356
6.796667	0.1	0.542820
6.798333	0.1	0.538170
6.800000	0.1	0.531018
6.801667	0.1	0.524223
6.803333	0.1	0.520647
6.805000	0.1	0.520527
6.806667	0.1	0.522375
6.808333	0.1	0.525415
6.810000	0.1	0.529707
6.811667	0.1	0.534534
6.813333	0.1	0.538230
6.815000	0.1	0.539303
6.816667	0.1	0.537992
6.818333	0.1	0.535131
6.820000	0.1	0.531614
6.821667	0.1	0.528038
6.823333	0.1	0.524879
6.825000	0.1	0.522673
6.826667	0.1	0.522852
6.828333	0.1	0.526190
6.830000	0.1	0.531077
6.831667	0.1	0.534296
6.833333	0.1	0.534177
6.835000	0.1	0.530720
6.836667	0.1	0.524163
6.838333	0.1	0.515521
6.840000	0.1	0.507951
6.841667	0.1	0.505328
6.843333	0.1	0.508606
6.845000	0.1	0.514507
6.846667	0.1	0.518918
6.848333	0.1	0.520229
6.850000	0.1	0.520229
6.851667	0.1	0.521183
6.853333	0.1	0.523210
6.855000	0.1	0.526011
6.856667	0.1	0.530541
6.858333	0.1	0.538051
6.860000	0.1	0.547349
6.861667	0.1	0.554562
6.863333	0.1	0.556290
6.865000	0.1	0.552118
6.866667	0.1	0.544190
6.868333	0.1	0.534415
6.870000	0.1	0.524759
6.871667	0.1	0.517666
6.873333	0.1	0.514269
6.875000	0.1	0.513434
6.876667	0.1	0.513494
6.878333	0.1	0.512958
6.880000	0.1	0.511527
6.881667	0.1	0.510156
6.883333	0.1	0.510395
6.885000	0.1	0.514030
6.886667	0.1	0.521779
6.888333	0.1	0.531673
6.890000	0.1	0.539184
6.891667	0.1	0.540316
6.893333	0.1	0.534594
6.895000	0.1	0.524521
6.896667	0.1	0.514150
6.898333	0.1	0.507176
6.900000	0.1	0.505686
6.901667	0.1	0.510037
6.903333	0.1	0.519276
6.905000	0.1	0.530422
6.906667	0.1	0.539482
6.908333	0.1	0.543773
6.910000	0.1	0.542879
6.911667	0.1	0.537753
6.913333	0.1	0.530243
6.915000	0.1	0.523031
6.916667	0.1	0.518560
6.918333	0.1	0.517368
6.920000	0.1	0.517190
6.921667	0.1	0.514746
6.923333	0.1	0.509620
6.925000	0.1	0.504553
6.926667	0.1	0.502288
6.928333	0.1	0.503600
6.930000	0.1	0.507474
6.931667	0.1	0.513136
6.933333	0.1	0.520468
6.935000	0.1	0.527978
6.936667	0.1	0.532985
6.938333	0.1	0.534058
6.940000	0.1	0.532389
6.941667	0.1	0.530481
6.943333	0.1	0.529647
6.945000	0.1	0.529647
6.946667	0.1	0.530183
6.948333	0.1	0.530362
6.950000	0.1	0.529110
6.951667	0.1	0.525892
6.953333	0.1	0.522375
6.955000	0.1	0.521004
6.956667	0.1	0.522018
6.958333	0.1	0.523269
6.960000	0.1	0.523329
6.961667	0.1	0.521898
6.963333	0.1	0.519156
6.965000	0.1	0.515342
6.966667	0.1	0.511169
6.968333	0.1	0.507176
6.970000	0.1	0.503600
6.971667	0.1	0.501096
6.973333	0.1	0.500441
6.975000	0.1	0.502586
6.976667	0.1	0.507951
6.978333	0.1	0.515759
6.980000	0.1	0.523746
6.981667	0.1	0.529587
6.983333	0.1	0.532448
6.985000	0.1	0.532508
6.986667	0.1	0.530183
6.988333	0.1	0.526249
6.990000	0.1	0.522256
6.991667	0.1	0.519097
6.993333	0.1	0.516474
6.995000	0.1	0.514746
6.996667	0.1	0.514150
6.998333	0.1	0.514030
7.000000	0.1	0.513673
7.001667	0.1	0.513077
7.003333	0.1	0.513256
7.005000	0.1	0.514507
7.006667	0.1	0.515938
7.008333	0.1	0.516236
7.010000	0.1	0.515759
7.011667	0.1	0.516236
7.013333	0.1	0.518203
7.015000	0.1	0.519931
7.016667	0.1	0.519395
7.018333	0.1	0.515878
7.020000	0.1	0.509620
7.021667	0.1	0.501931
7.023333	0.1	0.495315
7.025000	0.1	0.491977
7.026667	0.1	0.492215
7.028333	0.1	0.494480
7.030000	0.1	0.497043
7.031667	0.1	0.498772
7.033333	0.1	0.499547
7.035000	0.1	0.499845
7.036667	0.1	0.500023
7.038333	0.1	0.501215
7.040000	0.1	0.504494
7.041667	0.1	0.509501
7.043333	0.1	0.515163
7.045000	0.1	0.519872
7.046667	0.1	0.522018
7.048333	0.1	0.520825
7.050000	0.1	0.516474
7.051667	0.1	0.510395
7.053333	0.1	0.505090
7.055000	0.1	0.503302
7.056667	0.1	0.505567
7.058333	0.1	0.509977
7.060000	0.1	0.514030
7.061667	0.1	0.515938
7.063333	0.1	0.515223
7.065000	0.1	0.513077
7.066667	0.1	0.510752
7.068333	0.1	0.509024
7.070000	0.1	0.508487
7.071667	0.1	0.509262
7.073333	0.1	0.510991
7.075000	0.1	0.513434
7.076667	0.1	0.516653
7.078333	0.1	0.519574
7.080000	0.1	0.521183
7.081667	0.1	0.520885
7.083333	0.1	0.518858
7.085000	0.1	0.515878
7.086667	0.1	0.512600
7.088333	0.1	0.509143
7.090000	0.1	0.505507
7.091667	0.1	0.501573
7.093333	0.1	0.497878
7.095000	0.1	0.495970
7.096667	0.1	0.496984
7.098333	0.1	0.500679
7.100000	0.1	0.506282
7.101667	0.1	0.513494
7.103333	0.1	0.521243
7.105000	0.1	0.526905
7.106667	0.1	0.527799
7.108333	0.1	0.524044
7.110000	0.1	0.518978
7.111667	0.1	0.516355
7.113333	0.1	0.518084
7.115000	0.1	0.524223
7.116667	0.1	0.533581
7.118333	0.1	0.543714
7.120000	0.1	0.551343
7.121667	0.1	0.553191
7.123333	0.1	0.547648
7.125000	0.1	0.535429
7.126667	0.1	0.519633
7.128333	0.1	0.503957
7.130000	0.1	0.491679
7.131667	0.1	0.484765
7.133333	0.1	0.483811
7.135000	0.1	0.487983
7.136667	0.1	0.494957
7.138333	0.1	0.501692
7.140000	0.1	0.506103
7.141667	0.1	0.507712
7.143333	0.1	0.507832
7.145000	0.1	0.508189
7.146667	0.1	0.510097
7.148333	0.1	0.514329
7.150000	0.1	0.521421
7.151667	0.1	0.529587
7.153333	0.1	0.534356
7.155000	0.1	0.532389
7.156667	0.1	0.523567
7.158333	0.1	0.509858
7.160000	0.1	0.494719
7.161667	0.1	0.481904
7.163333	0.1	0.474155
7.165000	0.1	0.471771
7.166667	0.1	0.472546
7.168333	0.1	0.473559
7.170000	0.1	0.473559
7.171667	0.1	0.473499
7.173333	0.1	0.474215
7.175000	0.1	0.475228
7.176667	0.1	0.475466
7.178333	0.1	0.474572
7.180000	0.1	0.473380
7.181667	0.1	0.473321
7.183333	0.1	0.474870
7.185000	0.1	0.476599
7.186667	0.1	0.476718
7.188333	0.1	0.474870
7.190000	0.1	0.472605
7.191667	0.1	0.471294
7.193333	0.1	0.471890
7.195000	0.1	0.474930
7.196667	0.1	0.480533
7.198333	0.1	0.486255
7.200000	0.1	0.488579
7.201667	0.1	0.486255
7.203333	0.1	0.481963
7.205000	0.1	0.478506
7.206667	0.1	0.476897
7.208333	0.1	0.476003
7.210000	0.1	0.473440
7.211667	0.1	0.467956
7.213333	0.1	0.460804
7.215000	0.1	0.454187
7.216667	0.1	0.449419
7.218333	0.1	0.446796
7.220000	0.1	0.446141
7.221667	0.1	0.446081
7.223333	0.1	0.445426
7.225000	0.1	0.444174
7.226667	0.1	0.443459
7.228333	0.1	0.443637
7.230000	0.1	0.443697
7.231667	0.1	0.442147
7.233333	0.1	0.438273
7.235000	0.1	0.432730
7.236667	0.1	0.426948
7.238333	0.1	0.422180
7.240000	0.1	0.419319
7.241667	0.1	0.417888
7.243333	0.1	0.416577
7.245000	0.1	0.415266
7.246667	0.1	0.415862
7.248333	0.1	0.419319
7.250000	0.1	0.423849
7.251667	0.1	0.426471
7.253333	0.1	0.425577
7.255000	0.1	0.420749
7.256667	0.1	0.412405
7.258333	0.1	0.403583
7.260000	0.1	0.397563
7.261667	0.1	0.395000
7.263333	0.1	0.393808
7.265000	0.1	0.392973
7.266667	0.1	0.392616
7.268333	0.1	0.392377
7.270000	0.1	0.390947
7.271667	0.1	0.387490
7.273333	0.1	0.382602
7.275000	0.1	0.378013
7.276667	0.1	0.375152
7.278333	0.1	0.374436
7.280000	0.1	0.374734
7.281667	0.1	0.374258
7.283333	0.1	0.373065
7.285000	0.1	0.372469
7.286667	0.1	0.372529
7.288333	0.1	0.371039
7.290000	0.1	0.366807
7.291667	0.1	0.360370
7.293333	0.1	0.352740
7.295000	0.1	0.345826
7.296667	0.1	0.341892
7.298333	0.1	0.341833
7.300000	0.1	0.344813
7.301667	0.1	0.348568
7.303333	0.1	0.350356
7.305000	0.1	0.348449
7.306667	0.1	0.343740
7.308333	0.1	0.338554
7.310000	0.1	0.334680
7.311667	0.1	0.332654
7.313333	0.1	0.332594
7.315000	0.1	0.334084
7.316667	0.1	0.335932
7.318333	0.1	0.337005
7.320000	0.1	0.336647
7.321667	0.1	0.335097
7.323333	0.1	0.333369
7.325000	0.1	0.332117
7.326667	0.1	0.330448
7.328333	0.1	0.326693
7.330000	0.1	0.320315
7.331667	0.1	0.312209
7.333333	0.1	0.304580
7.335000	0.1	0.299811
7.336667	0.1	0.299275
7.338333	0.1	0.301600
7.340000	0.1	0.304103
7.341667	0.1	0.305593
7.343333	0.1	0.306129
7.345000	0.1	0.305951
7.346667	0.1	0.304461
7.348333	0.1	0.300944
7.350000	0.1	0.296235
7.351667	0.1	0.292480
7.353333	0.1	0.291348
7.355000	0.1	0.292718
7.356667	0.1	0.295281
7.358333	0.1	0.297308
7.360000	0.1	0.297546
7.361667	0.1	0.295818
7.363333	0.1	0.292182
7.365000	0.1	0.286341
7.366667	0.1	0.278533
7.368333	0.1	0.271082
7.370000	0.1	0.266314
7.371667	0.1	0.264704
7.373333	0.1	0.265658
7.375000	0.1	0.267804
7.376667	0.1	0.268877
7.378333	0.1	0.267208
7.380000	0.1	0.263512
7.381667	0.1	0.259101
7.383333	0.1	0.254154
7.385000	0.1	0.248432
7.386667	0.1	0.243485
7.388333	0.1	0.241518
7.390000	0.1	0.241995
7.391667	0.1	0.241935
7.393333	0.1	0.240207
7.395000	0.1	0.238776
7.396667	0.1	0.240088
7.398333	0.1	0.245214
7.400000	0.1	0.253379
7.401667	0.1	0.262082
7.403333	0.1	0.267208
7.405000	0.1	0.265896
7.406667	0.1	0.258386
7.408333	0.1	0.248194
7.410000	0.1	0.239491
7.411667	0.1	0.235081
7.413333	0.1	0.236273
7.415000	0.1	0.243068
7.416667	0.1	0.253201
7.418333	0.1	0.262320
7.420000	0.1	0.266612
7.421667	0.1	0.264943
7.423333	0.1	0.258803
7.425000	0.1	0.251114
7.426667	0.1	0.245154
7.428333	0.1	0.243127
7.430000	0.1	0.244319
7.431667	0.1	0.246227
7.433333	0.1	0.247538
7.435000	0.1	0.247836
7.436667	0.1	0.245988
7.438333	0.1	0.240564
7.440000	0.1	0.232339
7.441667	0.1	0.224531
7.443333	0.1	0.220835
7.445000	0.1	0.222981
7.446667	0.1	0.229597
7.448333	0.1	0.237107
7.450000	0.1	0.241935
7.451667	0.1	0.242531
7.453333	0.1	0.239432
7.455000	0.1	0.233769
7.456667	0.1	0.227094
7.458333	0.1	0.222147
7.460000	0.1	0.220954
7.461667	0.1	0.222981
7.463333	0.1	0.225902
7.465000	0.1	0.226796
7.466667	0.1	0.223458
7.468333	0.1	0.215590
7.470000	0.1	0.204861
7.471667	0.1	0.194013
7.473333	0.1	0.185847
7.475000	0.1	0.183225
7.476667	0.1	0.186861
7.478333	0.1	0.195265
7.480000	0.1	0.205576
7.481667	0.1	0.214517
7.483333	0.1	0.220060
7.485000	0.1	0.222325
7.486667	0.1	0.222743
7.488333	0.1	0.221849
7.490000	0.1	0.220239
7.491667	0.1	0.219226
7.493333	0.1	0.220358
7.495000	0.1	0.223875
7.496667	0.1	0.227928
7.498333	0.1	0.229716
7.500000	0.1	0.227451
7.501667	0.1	0.221193
7.503333	0.1	0.212908
7.505000	0.1	0.205636
7.506667	0.1	0.201643
7.508333	0.1	0.201881
7.510000	0.1	0.205636
7.511667	0.1	0.210226
7.513333	0.1	0.212729
7.515000	0.1	0.212371
7.516667	0.1	0.209868
7.518333	0.1	0.206113
7.520000	0.1	0.201583
7.521667	0.1	0.197291
7.523333	0.1	0.194907
7.525000	0.1	0.196099
7.526667	0.1	0.201345
7.528333	0.1	0.209034
7.530000	0.1	0.216663
7.531667	0.1	0.222325
7.533333	0.1	0.225008
7.535000	0.1	0.224531
7.536667	0.1	0.221372
7.538333	0.1	0.216782
7.540000	0.1	0.211835
7.541667	0.1	0.206769
7.543333	0.1	0.201523
7.545000	0.1	0.197649
7.546667	0.1	0.197113
7.548333	0.1	0.200033
7.550000	0.1	0.204802
7.551667	0.1	0.209630
7.553333	0.1	0.213027
7.555000	0.1	0.213444
7.556667	0.1	0.210464
7.558333	0.1	0.205398
7.560000	0.1	0.200808
7.561667	0.1	0.198364
7.563333	0.1	0.198185
7.565000	0.1	0.200510
7.566667	0.1	0.205696
7.568333	0.1	0.213206
7.570000	0.1	0.220478
7.571667	0.1	0.223637
7.573333	0.1	0.220716
7.575000	0.1	0.213504
7.576667	0.1	0.205934
7.578333	0.1	0.201225
7.580000	0.1	0.200212
7.581667	0.1	0.202656
7.583333	0.1	0.207961
7.585000	0.1	0.214636
7.586667	0.1	0.219882
7.588333	0.1	0.220716
7.590000	0.1	0.215948
7.591667	0.1	0.206947
7.593333	0.1	0.196993
7.595000	0.1	0.189781
7.596667	0.1	0.188053
7.598333	0.1	0.192106
7.600000	0.1	0.199854
7.601667	0.1	0.208557
7.603333	0.1	0.215888
7.605000	0.1	0.220180
7.606667	0.1	0.220895
7.608333	0.1	0.219286
7.610000	0.1	0.217259
7.611667	0.1	0.216842
7.613333	0.1	0.219226
7.615000	0.1	0.223339
7.616667	0.1	0.226378
7.618333	0.1	0.225604
7.620000	0.1	0.220597
7.621667	0.1	0.212848
7.623333	0.1	0.205219
7.625000	0.1	0.200748
7.626667	0.1	0.200868
7.628333	0.1	0.204146
7.630000	0.1	0.207901
7.631667	0.1	0.209928
7.633333	0.1	0.208497
7.635000	0.1	0.203431
7.636667	0.1	0.197053
7.638333	0.1	0.192404
7.640000	0.1	0.191152
7.641667	0.1	0.194073
7.643333	0.1	0.201702
7.645000	0.1	0.213325
7.646667	0.1	0.225604
7.648333	0.1	0.233591
7.650000	0.1	0.234544
7.651667	0.1	0.229955
7.653333	0.1	0.222564
7.655000	0.1	0.214160
7.656667	0.1	0.206351
7.658333	0.1	0.201285
7.660000	0.1	0.200570
7.661667	0.1	0.203908
7.663333	0.1	0.209749
7.665000	0.1	0.216067
7.666667	0.1	0.221252
7.668333	0.1	0.224113
7.670000	0.1	0.224233
7.671667	0.1	0.222027
7.673333	0.1	0.219047
7.675000	0.1	0.216961
7.676667	0.1	0.217259
7.678333	0.1	0.220597
7.680000	0.1	0.226200
7.681667	0.1	0.231862
7.683333	0.1	0.235081
7.685000	0.1	0.234604
7.686667	0.1	0.230789
7.688333	0.1	0.223994
7.690000	0.1	0.214994
7.691667	0.1	0.205398
7.693333	0.1	0.198066
7.695000	0.1	0.195324
7.696667	0.1	0.197887
7.698333	0.1	0.204206
7.700000	0.1	0.212312
7.701667	0.1	0.219703
7.703333	0.1	0.223577
7.705000	0.1	0.223100
7.706667	0.1	0.219047
7.708333	0.1	0.212252
7.710000	0.1	0.203788
7.711667	0.1	0.196517
7.713333	0.1	0.192761
7.715000	0.1	0.192046
7.716667	0.1	0.193179
7.718333	0.1	0.195861
7.720000	0.1	0.199080
7.721667	0.1	0.200868
7.723333	0.1	0.199676
7.725000	0.1	0.196159
7.726667	0.1	0.192165
7.728333	0.1	0.189424
7.730000	0.1	0.189543
7.731667	0.1	0.193477
7.733333	0.1	0.200391
7.735000	0.1	0.207424
7.736667	0.1	0.210881
7.738333	0.1	0.208735
7.740000	0.1	0.202298
7.741667	0.1	0.195265
7.743333	0.1	0.190675
7.745000	0.1	0.190437
7.746667	0.1	0.194132
7.748333	0.1	0.198722
7.750000	0.1	0.200808
7.751667	0.1	0.198662
7.753333	0.1	0.192940
7.755000	0.1	0.186026
7.756667	0.1	0.180960
7.758333	0.1	0.179291
7.760000	0.1	0.180960
7.761667	0.1	0.185370
7.763333	0.1	0.191212
7.765000	0.1	0.196457
7.766667	0.1	0.198960
7.768333	0.1	0.197589
7.770000	0.1	0.193000
7.771667	0.1	0.187397
7.773333	0.1	0.184000
7.775000	0.1	0.184953
7.776667	0.1	0.190437
7.778333	0.1	0.198364
7.780000	0.1	0.205696
7.781667	0.1	0.210702
7.783333	0.1	0.213504
7.785000	0.1	0.213921
7.786667	0.1	0.211477
7.788333	0.1	0.207245
7.790000	0.1	0.202835
7.791667	0.1	0.199258
7.793333	0.1	0.197172
7.795000	0.1	0.197649
7.796667	0.1	0.201285
7.798333	0.1	0.208199
7.800000	0.1	0.217140
7.801667	0.1	0.226140
7.803333	0.1	0.233650
7.805000	0.1	0.239968
7.806667	0.1	0.245988
7.808333	0.1	0.251412
7.810000	0.1	0.254810
7.811667	0.1	0.255108
7.813333	0.1	0.252128
7.815000	0.1	0.246704
7.816667	0.1	0.241160
7.818333	0.1	0.238061
7.820000	0.1	0.238597
7.821667	0.1	0.242114
7.823333	0.1	0.247180
7.825000	0.1	0.251174
7.826667	0.1	0.251472
7.828333	0.1	0.246763
7.830000	0.1	0.238061
7.831667	0.1	0.228107
7.833333	0.1	0.220358
7.835000	0.1	0.216186
7.836667	0.1	0.214219
7.838333	0.1	0.213504
7.840000	0.1	0.214934
7.841667	0.1	0.219524
7.843333	0.1	0.226200
7.845000	0.1	0.232160
7.846667	0.1	0.234783
7.848333	0.1	0.232220
7.850000	0.1	0.224173
7.851667	0.1	0.212789
7.853333	0.1	0.202000
7.855000	0.1	0.194788
7.856667	0.1	0.192285
7.858333	0.1	0.194907
7.860000	0.1	0.201881
7.861667	0.1	0.211537
7.863333	0.1	0.220895
7.865000	0.1	0.227451
7.866667	0.1	0.230789
7.868333	0.1	0.232041
7.870000	0.1	0.231922
7.871667	0.1	0.230849
7.873333	0.1	0.229180
7.875000	0.1	0.227511
7.876667	0.1	0.226676
7.878333	0.1	0.227869
7.880000	0.1	0.231683
7.881667	0.1	0.236511
7.883333	0.1	0.239968
7.885000	0.1	0.241756
7.886667	0.1	0.243247
7.888333	0.1	0.244915
7.890000	0.1	0.246227
7.891667	0.1	0.246763
7.893333	0.1	0.245869
7.895000	0.1	0.243068
7.896667	0.1	0.239193
7.898333	0.1	0.235856
7.900000	0.1	0.233710
7.901667	0.1	0.232339
7.903333	0.1	0.231087
7.905000	0.1	0.229716
7.906667	0.1	0.227451
7.908333	0.1	0.223219
7.910000	0.1	0.217438
7.911667	0.1	0.213444
7.913333	0.1	0.215650
7.915000	0.1	0.225842
7.916667	0.1	0.240922
7.918333	0.1	0.254273
7.920000	0.1	0.260651
7.921667	0.1	0.260353
7.923333	0.1	0.258505
7.925000	0.1	0.260115
7.926667	0.1	0.265360
7.928333	0.1	0.270724
7.930000	0.1	0.273585
7.931667	0.1	0.274181
7.933333	0.1	0.272810
7.935000	0.1	0.268936
7.936667	0.1	0.262141
7.938333	0.1	0.254035
7.940000	0.1	0.248253
7.941667	0.1	0.248611
7.943333	0.1	0.255942
7.945000	0.1	0.267267
7.946667	0.1	0.277996
7.948333	0.1	0.285268
7.950000	0.1	0.288725
7.951667	0.1	0.288844
7.953333	0.1	0.286341
7.955000	0.1	0.282049
7.956667	0.1	0.277460
7.958333	0.1	0.273645
7.960000	0.1	0.270069
7.961667	0.1	0.264764
7.963333	0.1	0.257254
7.965000	0.1	0.250220
7.966667	0.1	0.247240
7.968333	0.1	0.249445
7.970000	0.1	0.254631
7.971667	0.1	0.259697
7.973333	0.1	0.262558
7.975000	0.1	0.262916
7.976667	0.1	0.261664
7.978333	0.1	0.259697
7.980000	0.1	0.258088
7.981667	0.1	0.258803
7.983333	0.1	0.264406
7.985000	0.1	0.275373
7.986667	0.1	0.288844
7.988333	0.1	0.300586
7.990000	0.1	0.308633
7.991667	0.1	0.314295
7.993333	0.1	0.319839
7.995000	0.1	0.325382
7.996667	0.1	0.328660
7.998333	0.1	0.326872
8.000000	0.1	0.318408
8.001667	0.1	0.304520
8.003333	0.1	0.290155
8.005000	0.1	0.281096
8.006667	0.1	0.279427
8.008333	0.1	0.282943
8.010000	0.1	0.288188
8.011667	0.1	0.292122
8.013333	0.1	0.292897
8.015000	0.1	0.290930
8.016667	0.1	0.287712
8.018333	0.1	0.284791
8.020000	0.1	0.284553
8.021667	0.1	0.288606
8.023333	0.1	0.295758
8.025000	0.1	0.302911
8.026667	0.1	0.306606
8.028333	0.1	0.305533
8.030000	0.1	0.300705
8.031667	0.1	0.294864
8.033333	0.1	0.289798
8.035000	0.1	0.285923
8.036667	0.1	0.283599
8.038333	0.1	0.282764
8.040000	0.1	0.281930
8.041667	0.1	0.279248
8.043333	0.1	0.274599
8.045000	0.1	0.270247
8.046667	0.1	0.269473
8.048333	0.1	0.273764
8.050000	0.1	0.281572
8.051667	0.1	0.289559
8.053333	0.1	0.295460
8.055000	0.1	0.298321
8.056667	0.1	0.297606
8.058333	0.1	0.294209
8.060000	0.1	0.290811
8.061667	0.1	0.290334
8.063333	0.1	0.292778
8.065000	0.1	0.294864
8.066667	0.1	0.293434
8.068333	0.1	0.288367
8.070000	0.1	0.281751
8.071667	0.1	0.276506
8.073333	0.1	0.276148
8.075000	0.1	0.282228
8.076667	0.1	0.291824
8.078333	0.1	0.299275
8.080000	0.1	0.300825
8.081667	0.1	0.296295
8.083333	0.1	0.288188
8.085000	0.1	0.280380
8.086667	0.1	0.276625
8.088333	0.1	0.278175
8.090000	0.1	0.283718
8.091667	0.1	0.290096
8.093333	0.1	0.294209
8.095000	0.1	0.295043
8.096667	0.1	0.293672
8.098333	0.1	0.291526
8.100000	0.1	0.290453
8.101667	0.1	0.292242
8.103333	0.1	0.296533
8.105000	0.1	0.300646
8.106667	0.1	0.302196
8.108333	0.1	0.301242
8.110000	0.1	0.300348
8.111667	0.1	0.301480
8.113333	0.1	0.304759
8.115000	0.1	0.309289
8.116667	0.1	0.313461
8.118333	0.1	0.315189
8.120000	0.1	0.313461
8.121667	0.1	0.309050
8.123333	0.1	0.303388
8.125000	0.1	0.297010
8.126667	0.1	0.290453
8.128333	0.1	0.286281
8.130000	0.1	0.287175
8.131667	0.1	0.292957
8.133333	0.1	0.300050
8.135000	0.1	0.304401
8.136667	0.1	0.304163
8.138333	0.1	0.300944
8.140000	0.1	0.298202
8.141667	0.1	0.297964
8.143333	0.1	0.299633
8.145000	0.1	0.301421
8.146667	0.1	0.303090
8.148333	0.1	0.305951
8.150000	0.1	0.310361
8.151667	0.1	0.315011
8.153333	0.1	0.317752
8.155000	0.1	0.316978
8.156667	0.1	0.313759
8.158333	0.1	0.311136
8.160000	0.1	0.310898
8.161667	0.1	0.312746
8.163333	0.1	0.315249
8.165000	0.1	0.317812
8.166667	0.1	0.319839
8.168333	0.1	0.320137
8.170000	0.1	0.317752
8.171667	0.1	0.312984
8.173333	0.1	0.307977
8.175000	0.1	0.305533
8.176667	0.1	0.306368
8.178333	0.1	0.308752
8.180000	0.1	0.310898
8.181667	0.1	0.312746
8.183333	0.1	0.315428
8.185000	0.1	0.319421
8.186667	0.1	0.323892
8.188333	0.1	0.326633
8.190000	0.1	0.325799
8.191667	0.1	0.321805
8.193333	0.1	0.316978
8.195000	0.1	0.313759
8.196667	0.1	0.313222
8.198333	0.1	0.315666
8.200000	0.1	0.320435
8.201667	0.1	0.325084
8.203333	0.1	0.326276
8.205000	0.1	0.322461
8.206667	0.1	0.315249
8.208333	0.1	0.308275
8.210000	0.1	0.304937
8.211667	0.1	0.305474
8.213333	0.1	0.307262
8.215000	0.1	0.307858
8.216667	0.1	0.306726
8.218333	0.1	0.304937
8.220000	0.1	0.303566
8.221667	0.1	0.303268
8.223333	0.1	0.304997
8.225000	0.1	0.308931
8.226667	0.1	0.312626
8.228333	0.1	0.313520
8.230000	0.1	0.311315
8.231667	0.1	0.307977
8.233333	0.1	0.305951
8.235000	0.1	0.306249
8.236667	0.1	0.308037
8.238333	0.1	0.309885
8.240000	0.1	0.310004
8.241667	0.1	0.308156
8.243333	0.1	0.305593
8.245000	0.1	0.303686
8.246667	0.1	0.302076
8.248333	0.1	0.300348
8.250000	0.1	0.298917
8.251667	0.1	0.298023
8.253333	0.1	0.297725
8.255000	0.1	0.297546
8.256667	0.1	0.296950
8.258333	0.1	0.295341
8.260000	0.1	0.292718
8.261667	0.1	0.290990
8.263333	0.1	0.292659
8.265000	0.1	0.298560
8.266667	0.1	0.307739
8.268333	0.1	0.317276
8.270000	0.1	0.323057
8.271667	0.1	0.322402
8.273333	0.1	0.316620
8.275000	0.1	0.309289
8.276667	0.1	0.303030
8.278333	0.1	0.298798
8.280000	0.1	0.296354
8.281667	0.1	0.295103
8.283333	0.1	0.294685
8.285000	0.1	0.294030
8.286667	0.1	0.292003
8.288333	0.1	0.288308
8.290000	0.1	0.284016
8.291667	0.1	0.280976
8.293333	0.1	0.280976
8.295000	0.1	0.284016
8.296667	0.1	0.288367
8.298333	0.1	0.291646
8.300000	0.1	0.292778
8.301667	0.1	0.292182
8.303333	0.1	0.291049
8.305000	0.1	0.290334
8.306667	0.1	0.291467
8.308333	0.1	0.295401
8.310000	0.1	0.301600
8.311667	0.1	0.307679
8.313333	0.1	0.311017
8.315000	0.1	0.310004
8.316667	0.1	0.305057
8.318333	0.1	0.298798
8.320000	0.1	0.294864
8.321667	0.1	0.295520
8.323333	0.1	0.299692
8.325000	0.1	0.304043
8.326667	0.1	0.305951
8.328333	0.1	0.305176
8.330000	0.1	0.303090
8.331667	0.1	0.300944
8.333333	0.1	0.299215
8.335000	0.1	0.297010
8.336667	0.1	0.293374
8.338333	0.1	0.288963
8.340000	0.1	0.285387
8.341667	0.1	0.284135
8.343333	0.1	0.285983
8.345000	0.1	0.290334
8.346667	0.1	0.295579
8.348333	0.1	0.300169
8.350000	0.1	0.304163
8.351667	0.1	0.307262
8.353333	0.1	0.308454
8.355000	0.1	0.307500
8.356667	0.1	0.305116
8.358333	0.1	0.301540
8.360000	0.1	0.297666
8.361667	0.1	0.294924
8.363333	0.1	0.294387
8.365000	0.1	0.296295
8.366667	0.1	0.299454
8.368333	0.1	0.301063
8.370000	0.1	0.299513
8.371667	0.1	0.295937
8.373333	0.1	0.293434
8.375000	0.1	0.293851
8.376667	0.1	0.296950
8.378333	0.1	0.301301
8.380000	0.1	0.305116
8.381667	0.1	0.307322
8.383333	0.1	0.307977
8.385000	0.1	0.307798
8.386667	0.1	0.307083
8.388333	0.1	0.305712
8.390000	0.1	0.303686
8.391667	0.1	0.300586
8.393333	0.1	0.295699
8.395000	0.1	0.289917
8.396667	0.1	0.285566
8.398333	0.1	0.284731
8.400000	0.1	0.287473
8.401667	0.1	0.292540
8.403333	0.1	0.298262
8.405000	0.1	0.302017
8.406667	0.1	0.301540
8.408333	0.1	0.296891
8.410000	0.1	0.289977
8.411667	0.1	0.282466
8.413333	0.1	0.276268
8.415000	0.1	0.273108
8.416667	0.1	0.273526
8.418333	0.1	0.276923
8.420000	0.1	0.281990
8.421667	0.1	0.286400
8.423333	0.1	0.286639
8.425000	0.1	0.280499
8.426667	0.1	0.270605
8.428333	0.1	0.262678
8.430000	0.1	0.260830
8.431667	0.1	0.265360
8.433333	0.1	0.273764
8.435000	0.1	0.282824
8.436667	0.1	0.289261
8.438333	0.1	0.291348
8.440000	0.1	0.289798
8.441667	0.1	0.286758
8.443333	0.1	0.283837
8.445000	0.1	0.281751
8.446667	0.1	0.281096
8.448333	0.1	0.282168
8.450000	0.1	0.284135
8.451667	0.1	0.284135
8.453333	0.1	0.279844
8.455000	0.1	0.271738
8.456667	0.1	0.262737
8.458333	0.1	0.256121
8.460000	0.1	0.253320
8.461667	0.1	0.253677
8.463333	0.1	0.256479
8.465000	0.1	0.260115
8.466667	0.1	0.261545
8.468333	0.1	0.259519
8.470000	0.1	0.255406
8.471667	0.1	0.250995
8.473333	0.1	0.247419
8.475000	0.1	0.246644
8.476667	0.1	0.250399
8.478333	0.1	0.257492
8.480000	0.1	0.263810
8.481667	0.1	0.265360
8.483333	0.1	0.260949
8.485000	0.1	0.252426
8.486667	0.1	0.244021
8.488333	0.1	0.240386
8.490000	0.1	0.242949
8.491667	0.1	0.248730
8.493333	0.1	0.254810
8.495000	0.1	0.260055
8.496667	0.1	0.263691
8.498333	0.1	0.264645
8.500000	0.1	0.262201
8.501667	0.1	0.256598
8.503333	0.1	0.249803
8.505000	0.1	0.244558
8.506667	0.1	0.241876
8.508333	0.1	0.240743
8.510000	0.1	0.240088
8.511667	0.1	0.239670
8.513333	0.1	0.239849
8.515000	0.1	0.241280
8.516667	0.1	0.244379
8.518333	0.1	0.247419
8.520000	0.1	0.247300
8.521667	0.1	0.242472
8.523333	0.1	0.234127
8.525000	0.1	0.226080
8.526667	0.1	0.222206
8.528333	0.1	0.223398
8.530000	0.1	0.226855
8.531667	0.1	0.229895
8.533333	0.1	0.231504
8.535000	0.1	0.232160
8.536667	0.1	0.232935
8.538333	0.1	0.234604
8.540000	0.1	0.236869
8.541667	0.1	0.238180
8.543333	0.1	0.237107
8.545000	0.1	0.233293
8.546667	0.1	0.227988
8.548333	0.1	0.223517
8.550000	0.1	0.222206
8.551667	0.1	0.224590
8.553333	0.1	0.229120
8.555000	0.1	0.232935
8.556667	0.1	0.234485
8.558333	0.1	0.235260
8.560000	0.1	0.238061
8.561667	0.1	0.243247
8.563333	0.1	0.248134
8.565000	0.1	0.249088
8.566667	0.1	0.244379
8.568333	0.1	0.235260
8.570000	0.1	0.225425
8.571667	0.1	0.218689
8.573333	0.1	0.217021
8.575000	0.1	0.220180
8.576667	0.1	0.226498
8.578333	0.1	0.233650
8.580000	0.1	0.239253
8.581667	0.1	0.242293
8.583333	0.1	0.243723
8.585000	0.1	0.245690
8.586667	0.1	0.248373
8.588333	0.1	0.249922
8.590000	0.1	0.249445
8.591667	0.1	0.247777
8.593333	0.1	0.246406
8.595000	0.1	0.246346
8.596667	0.1	0.246406
8.598333	0.1	0.243723
8.600000	0.1	0.237227
8.601667	0.1	0.228703
8.603333	0.1	0.221968
8.605000	0.1	0.219941
8.606667	0.1	0.222683
8.608333	0.1	0.227332
8.610000	0.1	0.230312
8.611667	0.1	0.229716
8.613333	0.1	0.225604
8.615000	0.1	0.219345
8.616667	0.1	0.213385
8.618333	0.1	0.211000
8.620000	0.1	0.214458
8.621667	0.1	0.223219
8.623333	0.1	0.233591
8.625000	0.1	0.240803
8.626667	0.1	0.242472
8.628333	0.1	0.238955
8.630000	0.1	0.232637
8.631667	0.1	0.226617
8.633333	0.1	0.224113
8.635000	0.1	0.226617
8.636667	0.1	0.232697
8.638333	0.1	0.239253
8.640000	0.1	0.244200
8.641667	0.1	0.246942
8.643333	0.1	0.246823
8.645000	0.1	0.243783
8.646667	0.1	0.239134
8.648333	0.1	0.234544
8.650000	0.1	0.231206
8.651667	0.1	0.229359
8.653333	0.1	0.228882
8.655000	0.1	0.229299
8.656667	0.1	0.230610
8.658333	0.1	0.231743
8.660000	0.1	0.231862
8.661667	0.1	0.231683
8.663333	0.1	0.233114
8.665000	0.1	0.235915
8.666667	0.1	0.237346
8.668333	0.1	0.234902
8.670000	0.1	0.229180
8.671667	0.1	0.223041
8.673333	0.1	0.219047
8.675000	0.1	0.217974
8.676667	0.1	0.219524
8.678333	0.1	0.223398
8.680000	0.1	0.228763
8.681667	0.1	0.233769
8.683333	0.1	0.236273
8.685000	0.1	0.235498
8.686667	0.1	0.232518
8.688333	0.1	0.229359
8.690000	0.1	0.227094
8.691667	0.1	0.225842
8.693333	0.1	0.224710
8.695000	0.1	0.222564
8.696667	0.1	0.218213
8.698333	0.1	0.211120
8.700000	0.1	0.202954
8.701667	0.1	0.197470
8.703333	0.1	0.197828
8.705000	0.1	0.204146
8.706667	0.1	0.214040
8.708333	0.1	0.224173
8.710000	0.1	0.231802
8.711667	0.1	0.236213
8.713333	0.1	0.237465
8.715000	0.1	0.235438
8.716667	0.1	0.230134
8.718333	0.1	0.222743
8.720000	0.1	0.214696
8.721667	0.1	0.207424
8.723333	0.1	0.201941
8.725000	0.1	0.199080
8.726667	0.1	0.199318
8.728333	0.1	0.202239
8.730000	0.1	0.205994
8.731667	0.1	0.207782
8.733333	0.1	0.205815
8.735000	0.1	0.200629
8.736667	0.1	0.194490
8.738333	0.1	0.190437
8.740000	0.1	0.190914
8.741667	0.1	0.195920
8.743333	0.1	0.202954
8.745000	0.1	0.209391
8.746667	0.1	0.213325
8.748333	0.1	0.213683
8.750000	0.1	0.210464
8.751667	0.1	0.205517
8.753333	0.1	0.202477
8.755000	0.1	0.204027
8.756667	0.1	0.208795
8.758333	0.1	0.213385
8.760000	0.1	0.216305
8.761667	0.1	0.217676
8.763333	0.1	0.217676
8.765000	0.1	0.215888
8.766667	0.1	0.211537
8.768333	0.1	0.205457
8.770000	0.1	0.200391
8.771667	0.1	0.198305
8.773333	0.1	0.198066
8.775000	0.1	0.198185
8.776667	0.1	0.198543
8.778333	0.1	0.200152
8.780000	0.1	0.203788
8.781667	0.1	0.208795
8.783333	0.1	0.213325
8.785000	0.1	0.215948
8.786667	0.1	0.216067
8.788333	0.1	0.213981
8.790000	0.1	0.210881
8.791667	0.1	0.208199
8.793333	0.1	0.207245
8.795000	0.1	0.209332
8.796667	0.1	0.215173
8.798333	0.1	0.223517
8.800000	0.1	0.231326
8.801667	0.1	0.235915
8.803333	0.1	0.235736
8.805000	0.1	0.229955
8.806667	0.1	0.219286
8.808333	0.1	0.206769
8.810000	0.1	0.196397
8.811667	0.1	0.192046
8.813333	0.1	0.195503
8.815000	0.1	0.204504
8.816667	0.1	0.214160
8.818333	0.1	0.219882
8.820000	0.1	0.218749
8.821667	0.1	0.210285
8.823333	0.1	0.198305
8.825000	0.1	0.188828
8.826667	0.1	0.185549
8.828333	0.1	0.188947
8.830000	0.1	0.197053
8.831667	0.1	0.206530
8.833333	0.1	0.213563
8.835000	0.1	0.215530
8.836667	0.1	0.213027
8.838333	0.1	0.208318
8.840000	0.1	0.202954
8.841667	0.1	0.197113
8.843333	0.1	0.191629
8.845000	0.1	0.189006
8.846667	0.1	0.191510
8.848333	0.1	0.198066
8.850000	0.1	0.205636
8.851667	0.1	0.212550
8.853333	0.1	0.218749
8.855000	0.1	0.223517
8.856667	0.1	0.224888
8.858333	0.1	0.221908
8.860000	0.1	0.215948
8.861667	0.1	0.209272
8.863333	0.1	0.204027
8.865000	0.1	0.202477
8.866667	0.1	0.205874
8.868333	0.1	0.213206
8.870000	0.1	0.220895
8.871667	0.1	0.225306
8.873333	0.1	0.224948
8.875000	0.1	0.221252
8.876667	0.1	0.217378
8.878333	0.1	0.216305
8.880000	0.1	0.218630
8.881667	0.1	0.222206
8.883333	0.1	0.224233
8.885000	0.1	0.222623
8.886667	0.1	0.217557
8.888333	0.1	0.210762
8.890000	0.1	0.204861
8.891667	0.1	0.202239
8.893333	0.1	0.203311
8.895000	0.1	0.206471
8.896667	0.1	0.209868
8.898333	0.1	0.211537
8.900000	0.1	0.209749
8.901667	0.1	0.205636
8.903333	0.1	0.202775
8.905000	0.1	0.204444
8.906667	0.1	0.211418
8.908333	0.1	0.221431
8.910000	0.1	0.230670
8.911667	0.1	0.235736
8.913333	0.1	0.235736
8.915000	0.1	0.231862
8.916667	0.1	0.225902
8.918333	0.1	0.219524
8.920000	0.1	0.214160
8.921667	0.1	0.210524
8.923333	0.1	0.208259
8.925000	0.1	0.205874
8.926667	0.1	0.202417
8.928333	0.1	0.198185
8.930000	0.1	0.195086
8.931667	0.1	0.195682
8.933333	0.1	0.201166
8.935000	0.1	0.210226
8.936667	0.1	0.220776
8.938333	0.1	0.230491
8.940000	0.1	0.237703
8.941667	0.1	0.241041
8.943333	0.1	0.239670
8.945000	0.1	0.234604
8.946667	0.1	0.228524
8.948333	0.1	0.223160
8.950000	0.1	0.218570
8.951667	0.1	0.214279
8.953333	0.1	0.210166
8.955000	0.1	0.206530
8.956667	0.1	0.204027
8.958333	0.1	0.203490
8.960000	0.1	0.205278
8.961667	0.1	0.209630
8.963333	0.1	0.216186
8.965000	0.1	0.223100
8.966667	0.1	0.227749
8.968333	0.1	0.228643
8.970000	0.1	0.226140
8.971667	0.1	0.221431
8.973333	0.1	0.215054
8.975000	0.1	0.207961
8.976667	0.1	0.201941
8.978333	0.1	0.198662
8.980000	0.1	0.198483
8.981667	0.1	0.200033
8.983333	0.1	0.200927
8.985000	0.1	0.199378
8.986667	0.1	0.196040
8.988333	0.1	0.193656
8.990000	0.1	0.194252
8.991667	0.1	0.197589
8.993333	0.1	0.201881
8.995000	0.1	0.204980
8.996667	0.1	0.206172
8.998333	0.1	0.207067
9.000000	0.1	0.209868
9.001667	0.1	0.214636
9.003333	0.1	0.218391
9.005000	0.1	0.218511
9.006667	0.1	0.214636
9.008333	0.1	0.208974
9.010000	0.1	0.204682
9.011667	0.1	0.203431
9.013333	0.1	0.203550
9.015000	0.1	0.201702
9.016667	0.1	0.196517
9.018333	0.1	0.190377
9.020000	0.1	0.187635
9.021667	0.1	0.191391
9.023333	0.1	0.201583
9.025000	0.1	0.215352
9.026667	0.1	0.228107
9.028333	0.1	0.235617
9.030000	0.1	0.236154
9.031667	0.1	0.231326
9.033333	0.1	0.224113
9.035000	0.1	0.216603
9.036667	0.1	0.210464
9.038333	0.1	0.206828
9.040000	0.1	0.205576
9.041667	0.1	0.206053
9.043333	0.1	0.207901
9.045000	0.1	0.210583
9.046667	0.1	0.213265
9.048333	0.1	0.215530
9.050000	0.1	0.217378
9.051667	0.1	0.218928
9.053333	0.1	0.220656
9.055000	0.1	0.222623
9.056667	0.1	0.223815
9.058333	0.1	0.222862
9.060000	0.1	0.218689
9.061667	0.1	0.211775
9.063333	0.1	0.203729
9.065000	0.1	0.195801
9.066667	0.1	0.188291
9.068333	0.1	0.181496
9.070000	0.1	0.176489
9.071667	0.1	0.174761
9.073333	0.1	0.177562
9.075000	0.1	0.184774
9.076667	0.1	0.194132
9.078333	0.1	0.201762
9.080000	0.1	0.204504
9.081667	0.1	0.202000
9.083333	0.1	0.196695
9.085000	0.1	0.192344
9.086667	0.1	0.191391
9.088333	0.1	0.193238
9.090000	0.1	0.195265
9.091667	0.1	0.195563
9.093333	0.1	0.194550
9.095000	0.1	0.194252
9.096667	0.1	0.195384
9.098333	0.1	0.196040
9.100000	0.1	0.194192
9.101667	0.1	0.191152
9.103333	0.1	0.190735
9.105000	0.1	0.194609
9.106667	0.1	0.201464
9.108333	0.1	0.209749
9.110000	0.1	0.217974
9.111667	0.1	0.223935
9.113333	0.1	0.225604
9.115000	0.1	0.222921
9.116667	0.1	0.217080
9.118333	0.1	0.210762
9.120000	0.1	0.207484
9.121667	0.1	0.209272
9.123333	0.1	0.214577
9.125000	0.1	0.219584
9.126667	0.1	0.221789
9.128333	0.1	0.221193
9.130000	0.1	0.218749
9.131667	0.1	0.216007
9.133333	0.1	0.215292
9.135000	0.1	0.218689
9.136667	0.1	0.225902
9.138333	0.1	0.233948
9.140000	0.1	0.239193
9.141667	0.1	0.239432
9.143333	0.1	0.234902
9.145000	0.1	0.227332
9.146667	0.1	0.219703
9.148333	0.1	0.214577
9.150000	0.1	0.212848
9.151667	0.1	0.212848
9.153333	0.1	0.212014
9.155000	0.1	0.209212
9.156667	0.1	0.205338
9.158333	0.1	0.203013
9.160000	0.1	0.203669
9.161667	0.1	0.207245
9.163333	0.1	0.212848
9.165000	0.1	0.219762
9.166667	0.1	0.226498
9.168333	0.1	0.230610
9.170000	0.1	0.230193
9.171667	0.1	0.225306
9.173333	0.1	0.219166
9.175000	0.1	0.216126
9.176667	0.1	0.218689
9.178333	0.1	0.225544
9.180000	0.1	0.232875
9.181667	0.1	0.237107
9.183333	0.1	0.236511
9.185000	0.1	0.230730
9.186667	0.1	0.221849
9.188333	0.1	0.214160
9.190000	0.1	0.212133
9.191667	0.1	0.216901
9.193333	0.1	0.224948
9.195000	0.1	0.232279
9.196667	0.1	0.236869
9.198333	0.1	0.238180
9.200000	0.1	0.236750
9.201667	0.1	0.234842
9.203333	0.1	0.234365
9.205000	0.1	0.235081
9.206667	0.1	0.235856
9.208333	0.1	0.235677
9.210000	0.1	0.233889
9.211667	0.1	0.230610
9.213333	0.1	0.228107
9.215000	0.1	0.229001
9.216667	0.1	0.232577
9.218333	0.1	0.235200
9.220000	0.1	0.234842
9.221667	0.1	0.233054
9.223333	0.1	0.232399
9.225000	0.1	0.233769
9.226667	0.1	0.236273
9.228333	0.1	0.239253
9.230000	0.1	0.242353
9.231667	0.1	0.245214
9.233333	0.1	0.247657
9.235000	0.1	0.249207
9.236667	0.1	0.249684
9.238333	0.1	0.248969
9.240000	0.1	0.246942
9.241667	0.1	0.243127
9.243333	0.1	0.238359
9.245000	0.1	0.234783
9.246667	0.1	0.233710
9.248333	0.1	0.234008
9.250000	0.1	0.232935
9.251667	0.1	0.229478
9.253333	0.1	0.225067
9.255000	0.1	0.221729
9.256667	0.1	0.220180
9.258333	0.1	0.220180
9.260000	0.1	0.221729
9.261667	0.1	0.225782
9.263333	0.1	0.232756
9.265000	0.1	0.241280
9.266667	0.1	0.248492
9.268333	0.1	0.251591
9.270000	0.1	0.249803
9.271667	0.1	0.245512
9.273333	0.1	0.242293
9.275000	0.1	0.241101
9.276667	0.1	0.240326
9.278333	0.1	0.238240
9.280000	0.1	0.235319
9.281667	0.1	0.234544
9.283333	0.1	0.237525
9.285000	0.1	0.241578
9.286667	0.1	0.243127
9.288333	0.1	0.242770
9.290000	0.1	0.243843
9.291667	0.1	0.248730
9.293333	0.1	0.256598
9.295000	0.1	0.264525
9.296667	0.1	0.268936
9.298333	0.1	0.267684
9.300000	0.1	0.261188
9.301667	0.1	0.252545
9.303333	0.1	0.245035
9.305000	0.1	0.240505
9.306667	0.1	0.239491
9.308333	0.1	0.241280
9.310000	0.1	0.243783
9.311667	0.1	0.245035
9.313333	0.1	0.244439
9.315000	0.1	0.244021
9.316667	0.1	0.246882
9.318333	0.1	0.254214
9.320000	0.1	0.264108
9.321667	0.1	0.273883
9.323333	0.1	0.281513
9.325000	0.1	0.285208
9.326667	0.1	0.284255
9.328333	0.1	0.279963
9.330000	0.1	0.274897
9.331667	0.1	0.271499
9.333333	0.1	0.270903
9.335000	0.1	0.272930
9.336667	0.1	0.277162
9.338333	0.1	0.283241
9.340000	0.1	0.289917
9.341667	0.1	0.295281
9.343333	0.1	0.298738
9.345000	0.1	0.300646
9.346667	0.1	0.301480
9.348333	0.1	0.301898
9.350000	0.1	0.303805
9.351667	0.1	0.308394
9.353333	0.1	0.314295
9.355000	0.1	0.317931
9.356667	0.1	0.317037
9.358333	0.1	0.311673
9.360000	0.1	0.304222
9.361667	0.1	0.298142
9.363333	0.1	0.296593
9.365000	0.1	0.300169
9.366667	0.1	0.306547
9.368333	0.1	0.312805
9.370000	0.1	0.318050
9.371667	0.1	0.322104
9.373333	0.1	0.323832
9.375000	0.1	0.322759
9.376667	0.1	0.320077
9.378333	0.1	0.317097
9.380000	0.1	0.314116
9.381667	0.1	0.311434
9.383333	0.1	0.309348
9.385000	0.1	0.308514
9.386667	0.1	0.309348
9.388333	0.1	0.312209
9.390000	0.1	0.317156
9.391667	0.1	0.323892
9.393333	0.1	0.331402
9.395000	0.1	0.338197
9.396667	0.1	0.342727
9.398333	0.1	0.343561
9.400000	0.1	0.340581
9.401667	0.1	0.336170
9.403333	0.1	0.333667
9.405000	0.1	0.335455
9.406667	0.1	0.340581
9.408333	0.1	0.345528
9.410000	0.1	0.346184
9.411667	0.1	0.340760
9.413333	0.1	0.330746
9.415000	0.1	0.320673
9.416667	0.1	0.315428
9.418333	0.1	0.318050
9.420000	0.1	0.327885
9.421667	0.1	0.340343
9.423333	0.1	0.350475
9.425000	0.1	0.356197
9.426667	0.1	0.359058
9.428333	0.1	0.361681
9.430000	0.1	0.364482
9.431667	0.1	0.366151
9.433333	0.1	0.365019
9.435000	0.1	0.360668
9.436667	0.1	0.355065
9.438333	0.1	0.350773
9.440000	0.1	0.349641
9.441667	0.1	0.352204
9.443333	0.1	0.358164
9.445000	0.1	0.366330
9.446667	0.1	0.374436
9.448333	0.1	0.379980
9.450000	0.1	0.381887
9.451667	0.1	0.380933
9.453333	0.1	0.378311
9.455000	0.1	0.375032
9.456667	0.1	0.372767
9.458333	0.1	0.371814
9.460000	0.1	0.370324
9.461667	0.1	0.366628
9.463333	0.1	0.361085
9.465000	0.1	0.356317
9.466667	0.1	0.354648
9.468333	0.1	0.355899
9.470000	0.1	0.358641
9.471667	0.1	0.361681
9.473333	0.1	0.364006
9.475000	0.1	0.364542
9.476667	0.1	0.363946
9.478333	0.1	0.364721
9.480000	0.1	0.369012
9.481667	0.1	0.376940
9.483333	0.1	0.386536
9.485000	0.1	0.394583
9.486667	0.1	0.398338
9.488333	0.1	0.397623
9.490000	0.1	0.394821
9.491667	0.1	0.392795
9.493333	0.1	0.393212
9.495000	0.1	0.395954
9.496667	0.1	0.399351
9.498333	0.1	0.401199
9.500000	0.1	0.400484
9.501667	0.1	0.397801
9.503333	0.1	0.395715
9.505000	0.1	0.397086
9.506667	0.1	0.402689
9.508333	0.1	0.410974
9.510000	0.1	0.419438
9.511667	0.1	0.425875
9.513333	0.1	0.429928
9.515000	0.1	0.432432
9.516667	0.1	0.434518
9.518333	0.1	0.436425
9.520000	0.1	0.438333
9.521667	0.1	0.440717
9.523333	0.1	0.443399
9.525000	0.1	0.445962
9.526667	0.1	0.449121
9.528333	0.1	0.454068
9.530000	0.1	0.460863
9.531667	0.1	0.468075
9.533333	0.1	0.474572
9.535000	0.1	0.480115
9.536667	0.1	0.485718
9.538333	0.1	0.492930
9.540000	0.1	0.501633
9.541667	0.1	0.509083
9.543333	0.1	0.512302
9.545000	0.1	0.511944
9.546667	0.1	0.512064
9.548333	0.1	0.517070
9.550000	0.1	0.527799
9.551667	0.1	0.540733
9.553333	0.1	0.550807
9.555000	0.1	0.555158
9.556667	0.1	0.553846
9.558333	0.1	0.548482
9.560000	0.1	0.542641
9.561667	0.1	0.540137
9.563333	0.1	0.542522
9.565000	0.1	0.549674
9.566667	0.1	0.561237
9.568333	0.1	0.576496
9.570000	0.1	0.592649
9.571667	0.1	0.606597
9.573333	0.1	0.617206
9.575000	0.1	0.624776
9.576667	0.1	0.628829
9.578333	0.1	0.629187
9.580000	0.1	0.627339
9.581667	0.1	0.625670
9.583333	0.1	0.626624
9.585000	0.1	0.632107
9.586667	0.1	0.642300
9.588333	0.1	0.655353
9.590000	0.1	0.668764
9.591667	0.1	0.680864
9.593333	0.1	0.691533
9.595000	0.1	0.701249
9.596667	0.1	0.709534
9.598333	0.1	0.715077
9.600000	0.1	0.716567
9.601667	0.1	0.714600
9.603333	0.1	0.711680
9.605000	0.1	0.710368
9.606667	0.1	0.712037
9.608333	0.1	0.717163
9.610000	0.1	0.725210
9.611667	0.1	0.733018
9.613333	0.1	0.737250
9.615000	0.1	0.737369
9.616667	0.1	0.735283
9.618333	0.1	0.733435
9.620000	0.1	0.733852
9.621667	0.1	0.737786
9.623333	0.1	0.744700
9.625000	0.1	0.752687
9.626667	0.1	0.759900
9.628333	0.1	0.764608
9.630000	0.1	0.764847
9.631667	0.1	0.760078
9.633333	0.1	0.752211
9.635000	0.1	0.744641
9.636667	0.1	0.741184
9.638333	0.1	0.744045
9.640000	0.1	0.751436
9.641667	0.1	0.759244
9.643333	0.1	0.764012
9.645000	0.1	0.764728
9.646667	0.1	0.762999
9.648333	0.1	0.761509
9.650000	0.1	0.762224
9.651667	0.1	0.765443
9.653333	0.1	0.770032
9.655000	0.1	0.774920
9.656667	0.1	0.779867
9.658333	0.1	0.784695
9.660000	0.1	0.788808
9.661667	0.1	0.791013
9.663333	0.1	0.791132
9.665000	0.1	0.790119
9.666667	0.1	0.788331
9.668333	0.1	0.785112
9.670000	0.1	0.779510
9.671667	0.1	0.770867
9.673333	0.1	0.760078
9.675000	0.1	0.749707
9.676667	0.1	0.743866
9.678333	0.1	0.746608
9.680000	0.1	0.758827
9.681667	0.1	0.776053
9.683333	0.1	0.790834
9.685000	0.1	0.798345
9.686667	0.1	0.798225
9.688333	0.1	0.793755
9.690000	0.1	0.788689
9.691667	0.1	0.785410
9.693333	0.1	0.784338
9.695000	0.1	0.783742
9.696667	0.1	0.780940
9.698333	0.1	0.775039
9.700000	0.1	0.768125
9.701667	0.1	0.763118
9.703333	0.1	0.761807
9.705000	0.1	0.764012
9.706667	0.1	0.769079
9.708333	0.1	0.775397
9.710000	0.1	0.781417
9.711667	0.1	0.786901
9.713333	0.1	0.792265
9.715000	0.1	0.796974
9.716667	0.1	0.800371
9.718333	0.1	0.802159
9.720000	0.1	0.802219
9.721667	0.1	0.801563
9.723333	0.1	0.802577
9.725000	0.1	0.806630
9.726667	0.1	0.812173
9.728333	0.1	0.815570
9.730000	0.1	0.813723
9.731667	0.1	0.806093
9.733333	0.1	0.795364
9.735000	0.1	0.785708
9.736667	0.1	0.780642
9.738333	0.1	0.782013
9.740000	0.1	0.788689
9.741667	0.1	0.796974
9.743333	0.1	0.803769
9.745000	0.1	0.808120
9.746667	0.1	0.809908
9.748333	0.1	0.809193
9.750000	0.1	0.806570
9.751667	0.1	0.803053
9.753333	0.1	0.799656
9.755000	0.1	0.797391
9.756667	0.1	0.796616
9.758333	0.1	0.796795
9.760000	0.1	0.796676
9.761667	0.1	0.795186
9.763333	0.1	0.792384
9.765000	0.1	0.789940
9.766667	0.1	0.789166
9.768333	0.1	0.790298
9.770000	0.1	0.792921
9.771667	0.1	0.797391
9.773333	0.1	0.803113
9.775000	0.1	0.808120
9.776667	0.1	0.810444
9.778333	0.1	0.809491
9.780000	0.1	0.805497
9.781667	0.1	0.798881
9.783333	0.1	0.791550
9.785000	0.1	0.786483
9.786667	0.1	0.785887
9.788333	0.1	0.789583
9.790000	0.1	0.795126
9.791667	0.1	0.799418
9.793333	0.1	0.800252
9.795000	0.1	0.797749
9.796667	0.1	0.794411
9.798333	0.1	0.792742
9.800000	0.1	0.793397
9.801667	0.1	0.796258
9.803333	0.1	0.801146
9.805000	0.1	0.806928
9.806667	0.1	0.810981
9.808333	0.1	0.811279
9.810000	0.1	0.808418
9.811667	0.1	0.804007
9.813333	0.1	0.799894
9.815000	0.1	0.797629
9.816667	0.1	0.796855
9.818333	0.1	0.795245
9.820000	0.1	0.791550
9.821667	0.1	0.786543
9.823333	0.1	0.781953
9.825000	0.1	0.779212
9.826667	0.1	0.779271
9.828333	0.1	0.781119
9.830000	0.1	0.783205
9.831667	0.1	0.785291
9.833333	0.1	0.788033
9.835000	0.1	0.791013
9.836667	0.1	0.793576
9.838333	0.1	0.794888
9.840000	0.1	0.793994
9.841667	0.1	0.790060
9.843333	0.1	0.783503
9.845000	0.1	0.775337
9.846667	0.1	0.766814
9.848333	0.1	0.759006
9.850000	0.1	0.753284
9.851667	0.1	0.750840
9.853333	0.1	0.751019
9.855000	0.1	0.752449
9.856667	0.1	0.754595
9.858333	0.1	0.758052
9.860000	0.1	0.762939
9.861667	0.1	0.767767
9.863333	0.1	0.769973
9.865000	0.1	0.768006
9.866667	0.1	0.762761
9.868333	0.1	0.756860
9.870000	0.1	0.752330
9.871667	0.1	0.750065
9.873333	0.1	0.750363
9.875000	0.1	0.752926
9.876667	0.1	0.756204
9.878333	0.1	0.757515
9.880000	0.1	0.755310
9.881667	0.1	0.750482
9.883333	0.1	0.745952
9.885000	0.1	0.744402
9.886667	0.1	0.746846
9.888333	0.1	0.751555
9.890000	0.1	0.754595
9.891667	0.1	0.752330
9.893333	0.1	0.744760
9.895000	0.1	0.734389
9.896667	0.1	0.723064
9.898333	0.1	0.711143
9.900000	0.1	0.698924
9.901667	0.1	0.688851
9.903333	0.1	0.684440
9.905000	0.1	0.687182
9.906667	0.1	0.695229
9.908333	0.1	0.704765
9.910000	0.1	0.711322
9.911667	0.1	0.710905
9.913333	0.1	0.702500
9.915000	0.1	0.688970
9.916667	0.1	0.675380
9.918333	0.1	0.666142
9.920000	0.1	0.662386
9.921667	0.1	0.662208
9.923333	0.1	0.662625
9.925000	0.1	0.661671
9.926667	0.1	0.658512
9.928333	0.1	0.653088
9.930000	0.1	0.646532
9.931667	0.1	0.641286
9.933333	0.1	0.639081
9.935000	0.1	0.638485
9.936667	0.1	0.635922
9.938333	0.1	0.629306
9.940000	0.1	0.619054
9.941667	0.1	0.607252
9.943333	0.1	0.597179
9.945000	0.1	0.591517
9.946667	0.1	0.589907
9.948333	0.1	0.589073
9.950000	0.1	0.585616
9.951667	0.1	0.578463
9.953333	0.1	0.569165
9.955000	0.1	0.561178
9.956667	0.1	0.556886
9.958333	0.1	0.555873
9.960000	0.1	0.556886
9.961667	0.1	0.559092
9.963333	0.1	0.560701
9.965000	0.1	0.558913
9.966667	0.1	0.552297
9.968333	0.1	0.542462
9.970000	0.1	0.533044
9.971667	0.1	0.526845
9.973333	0.1	0.523806
9.975000	0.1	0.521183
9.976667	0.1	0.517726
9.978333	0.1	0.514925
9.980000	0.1	0.515521
9.981667	0.1	0.521183
9.983333	0.1	0.530660
9.985000	0.1	0.540197
9.986667	0.1	0.546813
9.988333	0.1	0.550509
9.990000	0.1	0.552297
9.991667	0.1	0.551701
9.993333	0.1	0.547111
9.995000	0.1	0.538528
9.996667	0.1	0.527859
9.998333	0.1	0.517786
10.000000	0.1	0.509799
10.001667	0.1	0.503361
10.003333	0.1	0.497282
10.005000	0.1	0.491500
10.006667	0.1	0.486970
10.008333	0.1	0.485003
10.010000	0.1	0.486136
10.011667	0.1	0.489354
10.013333	0.1	0.492156
10.015000	0.1	0.492811
10.016667	0.1	0.491083
10.018333	0.1	0.487030
10.020000	0.1	0.481248
10.021667	0.1	0.475585
10.023333	0.1	0.472188
10.025000	0.1	0.471234
10.026667	0.1	0.470758
10.028333	0.1	0.467718
10.030000	0.1	0.460863
10.031667	0.1	0.451505
10.033333	0.1	0.442207
10.035000	0.1	0.435352
10.036667	0.1	0.432491
10.038333	0.1	0.434101
10.040000	0.1	0.439227
10.041667	0.1	0.445247
10.043333	0.1	0.449479
10.045000	0.1	0.450373
10.046667	0.1	0.447691
10.048333	0.1	0.441790
10.050000	0.1	0.434518
10.051667	0.1	0.428975
10.053333	0.1	0.427306
10.055000	0.1	0.430346
10.056667	0.1	0.437200
10.058333	0.1	0.445247
10.060000	0.1	0.450492
10.061667	0.1	0.449896
10.063333	0.1	0.442743
10.065000	0.1	0.430822
10.066667	0.1	0.416994
10.068333	0.1	0.405669
10.070000	0.1	0.401497
10.071667	0.1	0.405610
10.073333	0.1	0.415027
10.075000	0.1	0.425696
10.076667	0.1	0.434518
10.078333	0.1	0.439882
10.080000	0.1	0.442028
10.081667	0.1	0.441790
10.083333	0.1	0.440002
10.085000	0.1	0.437379
10.086667	0.1	0.434160
10.088333	0.1	0.430107
10.090000	0.1	0.425756
10.091667	0.1	0.422597
10.093333	0.1	0.421405
10.095000	0.1	0.421643
10.096667	0.1	0.421762
10.098333	0.1	0.421166
10.100000	0.1	0.420511
10.101667	0.1	0.420928
10.103333	0.1	0.422001
10.105000	0.1	0.422120
10.106667	0.1	0.420332
10.108333	0.1	0.416935
10.110000	0.1	0.412881
10.111667	0.1	0.409722
10.113333	0.1	0.408471
10.115000	0.1	0.408828
10.116667	0.1	0.409842
10.118333	0.1	0.410378
10.120000	0.1	0.409663
10.121667	0.1	0.408173
10.123333	0.1	0.407577
10.125000	0.1	0.409126
10.126667	0.1	0.412762
10.128333	0.1	0.417233
10.130000	0.1	0.420153
10.131667	0.1	0.419080
10.133333	0.1	0.414550
10.135000	0.1	0.409782
10.136667	0.1	0.407815
10.138333	0.1	0.408351
10.140000	0.1	0.408471
10.141667	0.1	0.406086
10.143333	0.1	0.402272
10.145000	0.1	0.400066
10.146667	0.1	0.401974
10.148333	0.1	0.407398
10.150000	0.1	0.412941
10.151667	0.1	0.415087
10.153333	0.1	0.412822
10.155000	0.1	0.406504
10.156667	0.1	0.398219
10.158333	0.1	0.391126
10.160000	0.1	0.387907
10.161667	0.1	0.388324
10.163333	0.1	0.390232
10.165000	0.1	0.391483
10.166667	0.1	0.391066
10.168333	0.1	0.390530
10.170000	0.1	0.393033
10.171667	0.1	0.400305
10.173333	0.1	0.411749
10.175000	0.1	0.424683
10.176667	0.1	0.436366
10.178333	0.1	0.445306
10.180000	0.1	0.450969
10.181667	0.1	0.452757
10.183333	0.1	0.450313
10.185000	0.1	0.445128
10.186667	0.1	0.440121
10.188333	0.1	0.437796
10.190000	0.1	0.437915
10.191667	0.1	0.439107
10.193333	0.1	0.440180
10.195000	0.1	0.439763
10.196667	0.1	0.436246
10.198333	0.1	0.428557
10.200000	0.1	0.417650
10.201667	0.1	0.407040
10.203333	0.1	0.400722
10.205000	0.1	0.399709
10.206667	0.1	0.401139
10.208333	0.1	0.402451
10.210000	0.1	0.404060
10.211667	0.1	0.407636
10.213333	0.1	0.412881
10.215000	0.1	0.417173
10.216667	0.1	0.417829
10.218333	0.1	0.414073
10.220000	0.1	0.408351
10.221667	0.1	0.404239
10.223333	0.1	0.403523
10.225000	0.1	0.405312
10.226667	0.1	0.407398
10.228333	0.1	0.408828
10.230000	0.1	0.410497
10.231667	0.1	0.412643
10.233333	0.1	0.414133
10.235000	0.1	0.414073
10.236667	0.1	0.413358
10.238333	0.1	0.413179
10.240000	0.1	0.414193
10.241667	0.1	0.415266
10.243333	0.1	0.415742
10.245000	0.1	0.416160
10.246667	0.1	0.416040
10.248333	0.1	0.413537
10.250000	0.1	0.408113
10.251667	0.1	0.401735
10.253333	0.1	0.397205
10.255000	0.1	0.396013
10.256667	0.1	0.398099
10.258333	0.1	0.402272
10.260000	0.1	0.407100
10.261667	0.1	0.411510
10.263333	0.1	0.415146
10.265000	0.1	0.417769
10.266667	0.1	0.420153
10.268333	0.1	0.423729
10.270000	0.1	0.428438
10.271667	0.1	0.432372
10.273333	0.1	0.433207
10.275000	0.1	0.430107
10.276667	0.1	0.424683
10.278333	0.1	0.420451
10.280000	0.1	0.420094
10.281667	0.1	0.423610
10.283333	0.1	0.427961
10.285000	0.1	0.429332
10.286667	0.1	0.426710
10.288333	0.1	0.421703
10.290000	0.1	0.416636
10.291667	0.1	0.413239
10.293333	0.1	0.412941
10.295000	0.1	0.416338
10.296667	0.1	0.422597
10.298333	0.1	0.430226
10.300000	0.1	0.439167
10.301667	0.1	0.448763
10.303333	0.1	0.456989
10.305000	0.1	0.462353
10.306667	0.1	0.465333
10.308333	0.1	0.467241
10.310000	0.1	0.469089
10.311667	0.1	0.471354
10.313333	0.1	0.474334
10.315000	0.1	0.478447
10.316667	0.1	0.483692
10.318333	0.1	0.489116
10.320000	0.1	0.493944
10.321667	0.1	0.498772
10.323333	0.1	0.504613
10.325000	0.1	0.510991
10.326667	0.1	0.516057
10.328333	0.1	0.518918
10.330000	0.1	0.521123
10.331667	0.1	0.525296
10.333333	0.1	0.532925
10.335000	0.1	0.544250
10.336667	0.1	0.558794
10.338333	0.1	0.575006
10.340000	0.1	0.590622
10.341667	0.1	0.603139
10.343333	0.1	0.610769
10.345000	0.1	0.613868
10.346667	0.1	0.615299
10.348333	0.1	0.619769
10.350000	0.1	0.629544
10.351667	0.1	0.643492
10.353333	0.1	0.659287
10.355000	0.1	0.675023
10.356667	0.1	0.688672
10.358333	0.1	0.699222
10.360000	0.1	0.707746
10.361667	0.1	0.716448
10.363333	0.1	0.727773
10.365000	0.1	0.743985
10.366667	0.1	0.765264
10.368333	0.1	0.788868
10.370000	0.1	0.810146
10.371667	0.1	0.825465
10.373333	0.1	0.834763
10.375000	0.1	0.841618
10.376667	0.1	0.850499
10.378333	0.1	0.863612
10.380000	0.1	0.880122
10.381667	0.1	0.898242
10.383333	0.1	0.916123
10.385000	0.1	0.933290
10.386667	0.1	0.950456
10.388333	0.1	0.968099
10.390000	0.1	0.986636
10.391667	0.1	1.005828
10.393333	0.1	1.024008
10.395000	0.1	1.040399
10.396667	0.1	1.056492
10.398333	0.1	1.075089
10.400000	0.1	1.097620
10.401667	0.1	1.123667
10.403333	0.1	1.150727
10.405000	0.1	1.176179
10.406667	0.1	1.198530
10.408333	0.1	1.217544
10.410000	0.1	1.234770
10.411667	0.1	1.252711
10.413333	0.1	1.272917
10.415000	0.1	1.295507
10.416667	0.1	1.320422
10.418333	0.1	1.346767
10.420000	0.1	1.372755
10.421667	0.1	1.397014
10.423333	0.1	1.420140
10.425000	0.1	1.443744
10.426667	0.1	1.467884
10.428333	0.1	1.491249
10.430000	0.1	1.513302
10.431667	0.1	1.534939
10.433333	0.1	1.556575
10.435000	0.1	1.578689
10.436667	0.1	1.602411
10.438333	0.1	1.627982
10.440000	0.1	1.654029
10.441667	0.1	1.678884
10.443333	0.1	1.701594
10.445000	0.1	1.721859
10.446667	0.1	1.739919
10.448333	0.1	1.756609
10.450000	0.1	1.773357
10.451667	0.1	1.791239
10.453333	0.1	1.809239
10.455000	0.1	1.825214
10.456667	0.1	1.837969
10.458333	0.1	1.848340
10.460000	0.1	1.857936
10.461667	0.1	1.868606
10.463333	0.1	1.881302
10.465000	0.1	1.894474
10.466667	0.1	1.904488
10.468333	0.1	1.909614
10.470000	0.1	1.911879
10.471667	0.1	1.914859
10.473333	0.1	1.921058
10.475000	0.1	1.930714
10.476667	0.1	1.941621
10.478333	0.1	1.949430
10.480000	0.1	1.950920
10.481667	0.1	1.946867
10.483333	0.1	1.940608
10.485000	0.1	1.935542
10.486667	0.1	1.933813
10.488333	0.1	1.936078
10.490000	0.1	1.941085
10.491667	0.1	1.946032
10.493333	0.1	1.947880
10.495000	0.1	1.944959
10.496667	0.1	1.939178
10.498333	0.1	1.934946
10.500000	0.1	1.934409
10.501667	0.1	1.935780
10.503333	0.1	1.937211
10.505000	0.1	1.939058
10.506667	0.1	1.941323
10.508333	0.1	1.942575
10.510000	0.1	1.941860
10.511667	0.1	1.939952
10.513333	0.1	1.938462
10.515000	0.1	1.939058
10.516667	0.1	1.942694
10.518333	0.1	1.948595
10.520000	0.1	1.954675
10.521667	0.1	1.958668
10.523333	0.1	1.958728
10.525000	0.1	1.954436
10.526667	0.1	1.947284
10.528333	0.1	1.939833
10.530000	0.1	1.934171
10.531667	0.1	1.931429
10.533333	0.1	1.932621
10.535000	0.1	1.937568
10.536667	0.1	1.944721
10.538333	0.1	1.951277
10.540000	0.1	1.954198
10.541667	0.1	1.951575
10.543333	0.1	1.944363
10.545000	0.1	1.935899
10.546667	0.1	1.930297
10.548333	0.1	1.929641
10.550000	0.1	1.933098
10.551667	0.1	1.937986
10.553333	0.1	1.942277
10.555000	0.1	1.945317
10.556667	0.1	1.946688
10.558333	0.1	1.946807
10.560000	0.1	1.947761
10.561667	0.1	1.951099
10.563333	0.1	1.955629
10.565000	0.1	1.958609
10.566667	0.1	1.958370
10.568333	0.1	1.955867
10.570000	0.1	1.953662
10.571667	0.1	1.953244
10.573333	0.1	1.953483
10.575000	0.1	1.952350
10.576667	0.1	1.949608
10.578333	0.1	1.947641
10.580000	0.1	1.949430
10.581667	0.1	1.955867
10.583333	0.1	1.964569
10.585000	0.1	1.972377
10.586667	0.1	1.976967
10.588333	0.1	1.978159
10.590000	0.1	1.976907
10.591667	0.1	1.974344
10.593333	0.1	1.971841
10.595000	0.1	1.971066
10.596667	0.1	1.972497
10.598333	0.1	1.975358
10.600000	0.1	1.978755
10.601667	0.1	1.981676
10.603333	0.1	1.983643
10.605000	0.1	1.985192
10.606667	0.1	1.988113
10.608333	0.1	1.993120
10.610000	0.1	1.998127
10.611667	0.1	2.000272
10.613333	0.1	1.998067
10.615000	0.1	1.992464
10.616667	0.1	1.986504
10.618333	0.1	1.982629
10.620000	0.1	1.980782
10.621667	0.1	1.978636
10.623333	0.1	1.974464
10.625000	0.1	1.969040
10.626667	0.1	1.964629
10.628333	0.1	1.962721
10.630000	0.1	1.962423
10.631667	0.1	1.961529
10.633333	0.1	1.958311
10.635000	0.1	1.952410
10.636667	0.1	1.944184
10.638333	0.1	1.933873
10.640000	0.1	1.922906
10.641667	0.1	1.914621
10.643333	0.1	1.911640
10.645000	0.1	1.913011
10.646667	0.1	1.914322
10.648333	0.1	1.911402
10.650000	0.1	1.902998
10.651667	0.1	1.890242
10.653333	0.1	1.875699
10.655000	0.1	1.863480
10.656667	0.1	1.856566
10.658333	0.1	1.854420
10.660000	0.1	1.853824
10.661667	0.1	1.851916
10.663333	0.1	1.846552
10.665000	0.1	1.836717
10.666667	0.1	1.822829
10.668333	0.1	1.806140
10.670000	0.1	1.788914
10.671667	0.1	1.773417
10.673333	0.1	1.760125
10.675000	0.1	1.747727
10.676667	0.1	1.734972
10.678333	0.1	1.721561
10.680000	0.1	1.707018
10.681667	0.1	1.690924
10.683333	0.1	1.673997
10.685000	0.1	1.657844
10.686667	0.1	1.642943
10.688333	0.1	1.627743
10.690000	0.1	1.610279
10.691667	0.1	1.590312
10.693333	0.1	1.569927
10.695000	0.1	1.552105
10.696667	0.1	1.538396
10.698333	0.1	1.526117
10.700000	0.1	1.511037
10.701667	0.1	1.491368
10.703333	0.1	1.468778
10.705000	0.1	1.445353
10.706667	0.1	1.422286
10.708333	0.1	1.400828
10.710000	0.1	1.381695
10.711667	0.1	1.363576
10.713333	0.1	1.343727
10.715000	0.1	1.321316
10.716667	0.1	1.298606
10.718333	0.1	1.278102
10.720000	0.1	1.259506
10.721667	0.1	1.240671
10.723333	0.1	1.219153
10.725000	0.1	1.194656
10.726667	0.1	1.169622
10.728333	0.1	1.147568
10.730000	0.1	1.130581
10.731667	0.1	1.118243
10.733333	0.1	1.107633
10.735000	0.1	1.095712
10.736667	0.1	1.081884
10.738333	0.1	1.067221
10.740000	0.1	1.052082
10.741667	0.1	1.035273
10.743333	0.1	1.015365
10.745000	0.1	0.992239
10.746667	0.1	0.967920
10.748333	0.1	0.945926
10.750000	0.1	0.928760
10.751667	0.1	0.916481
10.753333	0.1	0.907004
10.755000	0.1	0.896931
10.756667	0.1	0.883341
10.758333	0.1	0.865161
10.760000	0.1	0.843942
10.761667	0.1	0.822663
10.763333	0.1	0.803769
10.765000	0.1	0.788033
10.766667	0.1	0.775278
10.768333	0.1	0.764430
10.770000	0.1	0.753641
10.771667	0.1	0.741422
10.773333	0.1	0.727594
10.775000	0.1	0.713408
10.776667	0.1	0.700414
10.778333	0.1	0.688791
10.780000	0.1	0.678003
10.781667	0.1	0.667989
10.783333	0.1	0.659943
10.785000	0.1	0.654757
10.786667	0.1	0.651121
10.788333	0.1	0.647128
10.790000	0.1	0.642180
10.791667	0.1	0.635862
10.793333	0.1	0.627279
10.795000	0.1	0.616789
10.796667	0.1	0.606537
10.798333	0.1	0.599265
10.800000	0.1	0.596345
10.801667	0.1	0.596583
10.803333	0.1	0.597715
10.805000	0.1	0.596941
10.806667	0.1	0.592053
10.808333	0.1	0.582874
10.810000	0.1	0.571787
10.811667	0.1	0.562370
10.813333	0.1	0.557065
10.815000	0.1	0.555158
10.816667	0.1	0.554264
10.818333	0.1	0.552595
10.820000	0.1	0.550270
10.821667	0.1	0.547707
10.823333	0.1	0.544608
10.825000	0.1	0.540316
10.826667	0.1	0.535011
10.828333	0.1	0.529766
10.830000	0.1	0.524938
10.831667	0.1	0.520110
10.833333	0.1	0.514269
10.835000	0.1	0.506759
10.836667	0.1	0.498652
10.838333	0.1	0.492871
10.840000	0.1	0.491202
10.841667	0.1	0.494003
10.843333	0.1	0.500262
10.845000	0.1	0.507772
10.846667	0.1	0.514030
10.848333	0.1	0.517011
10.850000	0.1	0.516474
10.851667	0.1	0.514627
10.853333	0.1	0.513077
10.855000	0.1	0.511110
10.856667	0.1	0.507355
10.858333	0.1	0.502646
10.860000	0.1	0.498772
10.861667	0.1	0.497639
10.863333	0.1	0.500977
10.865000	0.1	0.508547
10.866667	0.1	0.516653
10.868333	0.1	0.519037
10.870000	0.1	0.512481
10.871667	0.1	0.500023
10.873333	0.1	0.488460
10.875000	0.1	0.483155
10.876667	0.1	0.485301
10.878333	0.1	0.492156
10.880000	0.1	0.499189
10.881667	0.1	0.502944
10.883333	0.1	0.503004
10.885000	0.1	0.501096
10.886667	0.1	0.499010
10.888333	0.1	0.497639
10.890000	0.1	0.497937
10.891667	0.1	0.500023
10.893333	0.1	0.502586
10.895000	0.1	0.504434
10.896667	0.1	0.505388
10.898333	0.1	0.506520
10.900000	0.1	0.508726
10.901667	0.1	0.511289
10.903333	0.1	0.513613
10.905000	0.1	0.516295
10.906667	0.1	0.519514
10.908333	0.1	0.521898
10.910000	0.1	0.521362
10.911667	0.1	0.516474
10.913333	0.1	0.509083
10.915000	0.1	0.503123
10.916667	0.1	0.501394
10.918333	0.1	0.503719
10.920000	0.1	0.508428
10.921667	0.1	0.513673
10.923333	0.1	0.517607
10.925000	0.1	0.519216
10.926667	0.1	0.518799
10.928333	0.1	0.517070
10.930000	0.1	0.513971
10.931667	0.1	0.508308
10.933333	0.1	0.499427
10.935000	0.1	0.488758
10.936667	0.1	0.479162
10.938333	0.1	0.473261
10.940000	0.1	0.471294
10.941667	0.1	0.471771
10.943333	0.1	0.473678
10.945000	0.1	0.477076
10.946667	0.1	0.482082
10.948333	0.1	0.488043
10.950000	0.1	0.493825
10.951667	0.1	0.498056
10.953333	0.1	0.499725
10.955000	0.1	0.498652
10.956667	0.1	0.495434
10.958333	0.1	0.491142
10.960000	0.1	0.486374
10.961667	0.1	0.481904
10.963333	0.1	0.479698
10.965000	0.1	0.481486
10.966667	0.1	0.486791
10.968333	0.1	0.492632
10.970000	0.1	0.495851
10.971667	0.1	0.494838
10.973333	0.1	0.489116
10.975000	0.1	0.479400
10.976667	0.1	0.468612
10.978333	0.1	0.459850
10.980000	0.1	0.453830
10.981667	0.1	0.449419
10.983333	0.1	0.446439
10.985000	0.1	0.445068
10.986667	0.1	0.444829
10.988333	0.1	0.445247
10.990000	0.1	0.446737
10.991667	0.1	0.449121
10.993333	0.1	0.451505
10.995000	0.1	0.453115
10.996667	0.1	0.454545
10.998333	0.1	0.457644
11.000000	0.1	0.463128
11.001667	0.1	0.469685
11.003333	0.1	0.475228
11.005000	0.1	0.478923
11.006667	0.1	0.481308
11.008333	0.1	0.482559
11.010000	0.1	0.481784
11.011667	0.1	0.478148
11.013333	0.1	0.472188
11.015000	0.1	0.464857
11.016667	0.1	0.457048
11.018333	0.1	0.449777
11.020000	0.1	0.444174
11.021667	0.1	0.442028
11.023333	0.1	0.444591
11.025000	0.1	0.451267
11.026667	0.1	0.459790
11.028333	0.1	0.467241
11.030000	0.1	0.470936
11.031667	0.1	0.469387
11.033333	0.1	0.463545
11.035000	0.1	0.456512
11.036667	0.1	0.450492
11.038333	0.1	0.445187
11.040000	0.1	0.439346
11.041667	0.1	0.434220
11.043333	0.1	0.432611
11.045000	0.1	0.434876
11.046667	0.1	0.438809
11.048333	0.1	0.443637
11.050000	0.1	0.450850
11.051667	0.1	0.461400
11.053333	0.1	0.473440
11.055000	0.1	0.482678
11.056667	0.1	0.485182
11.058333	0.1	0.480533
11.060000	0.1	0.470936
11.061667	0.1	0.459790
11.063333	0.1	0.450909
11.065000	0.1	0.447094
11.066667	0.1	0.448883
11.068333	0.1	0.454783
11.070000	0.1	0.462890
11.071667	0.1	0.471294
11.073333	0.1	0.478864
11.075000	0.1	0.484705
11.076667	0.1	0.487745
11.078333	0.1	0.487268
11.080000	0.1	0.483394
11.081667	0.1	0.477254
11.083333	0.1	0.469565
11.085000	0.1	0.461280
11.086667	0.1	0.455081
11.088333	0.1	0.453532
11.090000	0.1	0.456393
11.091667	0.1	0.460982
11.093333	0.1	0.464320
11.095000	0.1	0.465691
11.096667	0.1	0.466406
11.098333	0.1	0.468135
11.100000	0.1	0.470936
11.101667	0.1	0.473738
11.103333	0.1	0.475228
11.105000	0.1	0.474811
11.106667	0.1	0.472546
11.108333	0.1	0.469089
11.110000	0.1	0.466049
11.111667	0.1	0.465274
11.113333	0.1	0.466883
11.115000	0.1	0.469267
11.116667	0.1	0.470817
11.118333	0.1	0.471354
11.120000	0.1	0.471592
11.121667	0.1	0.472188
11.123333	0.1	0.474393
11.125000	0.1	0.479639
11.126667	0.1	0.487089
11.128333	0.1	0.493348
11.130000	0.1	0.495493
11.131667	0.1	0.494003
11.133333	0.1	0.491560
11.135000	0.1	0.489950
11.136667	0.1	0.489712
11.138333	0.1	0.491917
11.140000	0.1	0.497699
11.141667	0.1	0.505924
11.143333	0.1	0.513673
11.145000	0.1	0.517666
11.146667	0.1	0.516474
11.148333	0.1	0.511766
11.150000	0.1	0.507116
11.151667	0.1	0.504971
11.153333	0.1	0.505567
11.155000	0.1	0.507057
11.156667	0.1	0.507653
11.158333	0.1	0.507057
11.160000	0.1	0.506163
11.161667	0.1	0.505388
11.163333	0.1	0.505388
11.165000	0.1	0.507176
11.166667	0.1	0.510991
11.168333	0.1	0.515282
11.170000	0.1	0.517607
11.171667	0.1	0.517249
11.173333	0.1	0.516713
11.175000	0.1	0.519574
11.176667	0.1	0.526071
11.178333	0.1	0.533164
11.180000	0.1	0.538409
11.181667	0.1	0.540853
11.183333	0.1	0.540197
11.185000	0.1	0.536740
11.186667	0.1	0.531495
11.188333	0.1	0.526726
11.190000	0.1	0.525594
11.191667	0.1	0.529528
11.193333	0.1	0.536084
11.195000	0.1	0.540435
11.196667	0.1	0.540078
11.198333	0.1	0.536740
11.200000	0.1	0.534475
11.201667	0.1	0.535727
11.203333	0.1	0.540257
11.205000	0.1	0.546098
11.206667	0.1	0.550747
11.208333	0.1	0.552833
11.210000	0.1	0.552714
11.211667	0.1	0.551939
11.213333	0.1	0.550926
11.215000	0.1	0.549853
11.216667	0.1	0.549674
11.218333	0.1	0.551581
11.220000	0.1	0.556767
11.221667	0.1	0.565529
11.223333	0.1	0.575900
11.225000	0.1	0.584245
11.226667	0.1	0.588417
11.228333	0.1	0.588357
11.230000	0.1	0.585377
11.231667	0.1	0.580907
11.233333	0.1	0.576198
11.235000	0.1	0.572801
11.236667	0.1	0.572026
11.238333	0.1	0.573874
11.240000	0.1	0.576794
11.241667	0.1	0.579596
11.243333	0.1	0.582039
11.245000	0.1	0.583887
11.246667	0.1	0.584602
11.248333	0.1	0.584304
11.250000	0.1	0.582993
11.251667	0.1	0.580430
11.253333	0.1	0.577390
11.255000	0.1	0.576735
11.256667	0.1	0.580132
11.258333	0.1	0.586331
11.260000	0.1	0.592172
11.261667	0.1	0.595152
11.263333	0.1	0.595748
11.265000	0.1	0.596583
11.266667	0.1	0.598311
11.268333	0.1	0.599086
11.270000	0.1	0.596702
11.271667	0.1	0.590682
11.273333	0.1	0.582874
11.275000	0.1	0.576735
11.276667	0.1	0.574887
11.278333	0.1	0.578046
11.280000	0.1	0.583828
11.281667	0.1	0.588417
11.283333	0.1	0.588894
11.285000	0.1	0.585377
11.286667	0.1	0.580311
11.288333	0.1	0.575900
11.290000	0.1	0.572503
11.291667	0.1	0.569642
11.293333	0.1	0.567973
11.295000	0.1	0.569403
11.296667	0.1	0.574827
11.298333	0.1	0.582457
11.300000	0.1	0.588656
11.301667	0.1	0.591040
11.303333	0.1	0.590086
11.305000	0.1	0.586927
11.306667	0.1	0.581682
11.308333	0.1	0.574470
11.310000	0.1	0.566900
11.311667	0.1	0.561476
11.313333	0.1	0.559926
11.315000	0.1	0.561535
11.316667	0.1	0.564635
11.318333	0.1	0.568628
11.320000	0.1	0.573635
11.321667	0.1	0.579596
11.323333	0.1	0.586689
11.325000	0.1	0.594199
11.326667	0.1	0.600338
11.328333	0.1	0.603318
11.330000	0.1	0.602782
11.331667	0.1	0.599623
11.333333	0.1	0.595510
11.335000	0.1	0.591993
11.336667	0.1	0.590146
11.338333	0.1	0.590384
11.340000	0.1	0.592053
11.341667	0.1	0.593483
11.343333	0.1	0.593424
11.345000	0.1	0.591636
11.346667	0.1	0.588179
11.348333	0.1	0.582695
11.350000	0.1	0.575364
11.351667	0.1	0.567615
11.353333	0.1	0.560761
11.355000	0.1	0.555694
11.356667	0.1	0.553608
11.358333	0.1	0.555635
11.360000	0.1	0.561416
11.361667	0.1	0.570536
11.363333	0.1	0.582576
11.365000	0.1	0.595927
11.366667	0.1	0.607491
11.368333	0.1	0.614286
11.370000	0.1	0.614703
11.371667	0.1	0.609279
11.373333	0.1	0.599802
11.375000	0.1	0.587881
11.376667	0.1	0.575542
11.378333	0.1	0.566006
11.380000	0.1	0.561655
11.381667	0.1	0.562012
11.383333	0.1	0.565708
11.385000	0.1	0.572145
11.386667	0.1	0.580549
11.388333	0.1	0.588894
11.390000	0.1	0.594616
11.391667	0.1	0.596583
11.393333	0.1	0.595629
11.395000	0.1	0.592828
11.396667	0.1	0.588894
11.398333	0.1	0.584960
11.400000	0.1	0.581682
11.401667	0.1	0.578940
11.403333	0.1	0.575244
11.405000	0.1	0.568926
11.406667	0.1	0.560164
11.408333	0.1	0.551879
11.410000	0.1	0.547290
11.411667	0.1	0.547290
11.413333	0.1	0.549853
11.415000	0.1	0.552952
11.416667	0.1	0.555992
11.418333	0.1	0.559568
11.420000	0.1	0.563979
11.421667	0.1	0.568211
11.423333	0.1	0.569701
11.425000	0.1	0.566840
11.426667	0.1	0.560105
11.428333	0.1	0.551701
11.430000	0.1	0.544488
11.431667	0.1	0.540018
11.433333	0.1	0.537813
11.435000	0.1	0.537634
11.436667	0.1	0.540793
11.438333	0.1	0.548124
11.440000	0.1	0.557721
11.441667	0.1	0.565410
11.443333	0.1	0.567436
11.445000	0.1	0.562429
11.446667	0.1	0.552475
11.448333	0.1	0.541627
11.450000	0.1	0.533044
11.451667	0.1	0.526547
11.453333	0.1	0.519872
11.455000	0.1	0.512123
11.456667	0.1	0.505209
11.458333	0.1	0.502110
11.460000	0.1	0.504077
11.461667	0.1	0.509799
11.463333	0.1	0.516355
11.465000	0.1	0.521302
11.466667	0.1	0.522792
11.468333	0.1	0.519931
11.470000	0.1	0.512898
11.471667	0.1	0.502527
11.473333	0.1	0.490725
11.475000	0.1	0.480890
11.476667	0.1	0.476003
11.478333	0.1	0.476062
11.480000	0.1	0.478566
11.481667	0.1	0.481784
11.483333	0.1	0.485361
11.485000	0.1	0.488400
11.486667	0.1	0.489116
11.488333	0.1	0.485957
11.490000	0.1	0.478983
11.491667	0.1	0.469983
11.493333	0.1	0.460625
11.495000	0.1	0.451624
11.496667	0.1	0.443339
11.498333	0.1	0.437796
11.500000	0.1	0.436842
11.501667	0.1	0.439942
11.503333	0.1	0.444353
11.505000	0.1	0.447214
11.506667	0.1	0.447214
11.508333	0.1	0.444293
11.510000	0.1	0.439763
11.511667	0.1	0.436008
11.513333	0.1	0.434935
11.515000	0.1	0.435948
11.516667	0.1	0.437140
11.518333	0.1	0.437081
11.520000	0.1	0.435293
11.521667	0.1	0.431657
11.523333	0.1	0.426054
11.525000	0.1	0.418961
11.526667	0.1	0.412166
11.528333	0.1	0.407517
11.530000	0.1	0.405669
11.531667	0.1	0.406206
11.533333	0.1	0.408173
11.535000	0.1	0.410795
11.536667	0.1	0.413716
11.538333	0.1	0.416517
11.540000	0.1	0.418842
11.541667	0.1	0.420272
11.543333	0.1	0.420392
11.545000	0.1	0.418961
11.546667	0.1	0.415742
11.548333	0.1	0.410080
11.550000	0.1	0.401557
11.551667	0.1	0.391662
11.553333	0.1	0.383019
11.555000	0.1	0.377655
11.556667	0.1	0.375032
11.558333	0.1	0.373602
11.560000	0.1	0.373721
11.561667	0.1	0.376463
11.563333	0.1	0.380635
11.565000	0.1	0.384331
11.566667	0.1	0.386834
11.568333	0.1	0.388742
11.570000	0.1	0.390410
11.571667	0.1	0.391781
11.573333	0.1	0.393033
11.575000	0.1	0.393450
11.576667	0.1	0.391603
11.578333	0.1	0.386834
11.580000	0.1	0.380635
11.581667	0.1	0.375628
11.583333	0.1	0.372946
11.585000	0.1	0.371575
11.586667	0.1	0.370264
11.588333	0.1	0.369012
11.590000	0.1	0.369847
11.591667	0.1	0.375092
11.593333	0.1	0.385106
11.595000	0.1	0.397801
11.596667	0.1	0.409603
11.598333	0.1	0.417113
11.600000	0.1	0.418544
11.601667	0.1	0.415266
11.603333	0.1	0.410199
11.605000	0.1	0.405490
11.606667	0.1	0.401616
11.608333	0.1	0.398934
11.610000	0.1	0.398517
11.611667	0.1	0.400841
11.613333	0.1	0.405192
11.615000	0.1	0.410616
11.616667	0.1	0.416875
11.618333	0.1	0.423610
11.620000	0.1	0.429750
11.621667	0.1	0.432789
11.623333	0.1	0.430286
11.625000	0.1	0.422120
11.626667	0.1	0.411093
11.628333	0.1	0.401080
11.630000	0.1	0.395000
11.631667	0.1	0.393152
11.633333	0.1	0.394166
11.635000	0.1	0.396013
11.636667	0.1	0.397086
11.638333	0.1	0.396431
11.640000	0.1	0.394523
11.641667	0.1	0.392675
11.643333	0.1	0.391483
11.645000	0.1	0.390351
11.646667	0.1	0.388622
11.648333	0.1	0.386775
11.650000	0.1	0.386953
11.651667	0.1	0.390649
11.653333	0.1	0.397623
11.655000	0.1	0.405490
11.656667	0.1	0.411391
11.658333	0.1	0.413299
11.660000	0.1	0.410676
11.661667	0.1	0.405550
11.663333	0.1	0.401258
11.665000	0.1	0.400364
11.666667	0.1	0.402570
11.668333	0.1	0.405788
11.670000	0.1	0.408709
11.671667	0.1	0.411093
11.673333	0.1	0.412762
11.675000	0.1	0.413120
11.676667	0.1	0.412345
11.678333	0.1	0.410855
11.680000	0.1	0.408411
11.681667	0.1	0.404894
11.683333	0.1	0.400841
11.685000	0.1	0.397384
11.686667	0.1	0.394583
11.688333	0.1	0.392139
11.690000	0.1	0.390470
11.691667	0.1	0.390410
11.693333	0.1	0.391603
11.695000	0.1	0.393391
11.696667	0.1	0.396013
11.698333	0.1	0.400007
11.700000	0.1	0.404894
11.701667	0.1	0.409007
11.703333	0.1	0.410795
11.705000	0.1	0.410199
11.706667	0.1	0.408411
11.708333	0.1	0.406563
11.710000	0.1	0.405252
11.711667	0.1	0.404894
11.713333	0.1	0.405312
11.715000	0.1	0.405312
11.716667	0.1	0.403404
11.718333	0.1	0.399888
11.720000	0.1	0.396073
11.721667	0.1	0.393629
11.723333	0.1	0.394464
11.725000	0.1	0.399172
11.726667	0.1	0.405967
11.728333	0.1	0.412762
11.730000	0.1	0.417948
11.731667	0.1	0.419378
11.733333	0.1	0.415027
11.735000	0.1	0.406086
11.736667	0.1	0.397027
11.738333	0.1	0.391841
11.740000	0.1	0.391185
11.741667	0.1	0.392556
11.743333	0.1	0.392735
11.745000	0.1	0.390410
11.746667	0.1	0.386775
11.748333	0.1	0.384390
11.750000	0.1	0.385284
11.751667	0.1	0.389755
11.753333	0.1	0.396192
11.755000	0.1	0.401497
11.756667	0.1	0.403106
11.758333	0.1	0.400901
11.760000	0.1	0.396729
11.761667	0.1	0.393927
11.763333	0.1	0.396132
11.765000	0.1	0.403583
11.766667	0.1	0.412762
11.768333	0.1	0.419140
11.770000	0.1	0.419736
11.771667	0.1	0.414312
11.773333	0.1	0.405788
11.775000	0.1	0.398397
11.776667	0.1	0.394106
11.778333	0.1	0.392437
11.780000	0.1	0.393271
11.781667	0.1	0.397325
11.783333	0.1	0.404239
11.785000	0.1	0.412226
11.786667	0.1	0.418723
11.788333	0.1	0.420511
11.790000	0.1	0.415802
11.791667	0.1	0.406265
11.793333	0.1	0.395715
11.795000	0.1	0.387549
11.796667	0.1	0.382900
11.798333	0.1	0.381827
11.800000	0.1	0.385284
11.801667	0.1	0.393748
11.803333	0.1	0.404120
11.805000	0.1	0.411451
11.806667	0.1	0.413477
11.808333	0.1	0.411153
11.810000	0.1	0.407040
11.811667	0.1	0.403762
11.813333	0.1	0.402451
11.815000	0.1	0.402272
11.816667	0.1	0.402629
11.818333	0.1	0.405014
11.820000	0.1	0.411212
11.821667	0.1	0.420809
11.823333	0.1	0.430405
11.825000	0.1	0.436068
11.826667	0.1	0.435889
11.828333	0.1	0.430286
11.830000	0.1	0.421107
11.831667	0.1	0.411570
11.833333	0.1	0.404418
11.835000	0.1	0.401258
11.836667	0.1	0.402570
11.838333	0.1	0.408113
11.840000	0.1	0.415385
11.841667	0.1	0.421405
11.843333	0.1	0.425220
11.845000	0.1	0.427604
11.846667	0.1	0.429750
11.848333	0.1	0.431716
11.850000	0.1	0.431895
11.851667	0.1	0.428855
11.853333	0.1	0.423074
11.855000	0.1	0.416696
11.856667	0.1	0.411630
11.858333	0.1	0.408709
11.860000	0.1	0.407934
11.861667	0.1	0.408232
11.863333	0.1	0.408232
11.865000	0.1	0.407815
11.866667	0.1	0.407159
11.868333	0.1	0.406742
11.870000	0.1	0.407398
11.871667	0.1	0.410557
11.873333	0.1	0.416517
11.875000	0.1	0.424087
11.876667	0.1	0.430822
11.878333	0.1	0.433743
11.880000	0.1	0.431597
11.881667	0.1	0.425994
11.883333	0.1	0.420332
11.885000	0.1	0.416636
11.886667	0.1	0.414431
11.888333	0.1	0.412822
11.890000	0.1	0.412524
11.891667	0.1	0.415146
11.893333	0.1	0.420451
11.895000	0.1	0.426650
11.896667	0.1	0.432134
11.898333	0.1	0.436425
11.900000	0.1	0.439286
11.901667	0.1	0.440359
11.903333	0.1	0.440240
11.905000	0.1	0.440478
11.906667	0.1	0.441551
11.908333	0.1	0.442922
11.910000	0.1	0.443995
11.911667	0.1	0.445068
11.913333	0.1	0.447631
11.915000	0.1	0.452280
11.916667	0.1	0.456989
11.918333	0.1	0.458241
11.920000	0.1	0.454485
11.921667	0.1	0.447691
11.923333	0.1	0.441849
11.925000	0.1	0.440300
11.926667	0.1	0.444353
11.928333	0.1	0.452757
11.930000	0.1	0.462115
11.931667	0.1	0.468493
11.933333	0.1	0.469625
11.935000	0.1	0.466228
11.936667	0.1	0.461102
11.938333	0.1	0.456810
11.940000	0.1	0.454307
11.941667	0.1	0.454605
11.943333	0.1	0.458479
11.945000	0.1	0.465691
11.946667	0.1	0.474870
11.948333	0.1	0.484467
11.950000	0.1	0.492215
11.951667	0.1	0.495851
11.953333	0.1	0.494301
11.955000	0.1	0.489354
11.956667	0.1	0.484228
11.958333	0.1	0.481188
11.960000	0.1	0.480831
11.961667	0.1	0.482857
11.963333	0.1	0.486255
11.965000	0.1	0.489652
11.966667	0.1	0.492871
11.968333	0.1	0.496805
11.970000	0.1	0.502229
11.971667	0.1	0.508845
11.973333	0.1	0.515342
11.975000	0.1	0.519395
11.976667	0.1	0.519216
11.978333	0.1	0.515223
11.980000	0.1	0.508249
11.981667	0.1	0.498652
11.983333	0.1	0.488341
11.985000	0.1	0.481069
11.986667	0.1	0.479996
11.988333	0.1	0.484586
11.990000	0.1	0.491500
11.991667	0.1	0.497103
11.993333	0.1	0.499725
11.995000	0.1	0.499964
11.996667	0.1	0.499427
11.998333	0.1	0.499249
12.000000	0.1	0.499547
12.001667	0.1	0.500262
12.003333	0.1	0.501871
12.005000	0.1	0.504911
12.006667	0.1	0.507534
12.008333	0.1	0.506580
12.010000	0.1	0.501812
12.011667	0.1	0.496805
12.013333	0.1	0.495195
12.015000	0.1	0.498831
12.016667	0.1	0.507593
12.018333	0.1	0.519335
12.020000	0.1	0.530660
12.021667	0.1	0.539005
12.023333	0.1	0.543654
12.025000	0.1	0.545144
12.026667	0.1	0.544548
12.028333	0.1	0.543475
12.030000	0.1	0.543177
12.031667	0.1	0.543237
12.033333	0.1	0.542641
12.035000	0.1	0.542045
12.036667	0.1	0.542462
12.038333	0.1	0.543237
12.040000	0.1	0.542581
12.041667	0.1	0.540137
12.043333	0.1	0.538170
12.045000	0.1	0.539482
12.046667	0.1	0.545144
12.048333	0.1	0.553727
12.050000	0.1	0.562072
12.051667	0.1	0.566483
12.053333	0.1	0.565052
12.055000	0.1	0.559449
12.056667	0.1	0.553846
12.058333	0.1	0.552058
12.060000	0.1	0.555873
12.061667	0.1	0.564933
12.063333	0.1	0.577509
12.065000	0.1	0.590801
12.066667	0.1	0.601947
12.068333	0.1	0.608623
12.070000	0.1	0.610173
12.071667	0.1	0.608146
12.073333	0.1	0.605822
12.075000	0.1	0.605941
12.076667	0.1	0.609338
12.078333	0.1	0.615120
12.080000	0.1	0.620365
12.081667	0.1	0.622094
12.083333	0.1	0.620306
12.085000	0.1	0.617683
12.086667	0.1	0.617087
12.088333	0.1	0.620365
12.090000	0.1	0.628054
12.091667	0.1	0.638604
12.093333	0.1	0.649154
12.095000	0.1	0.657737
12.096667	0.1	0.664532
12.098333	0.1	0.670195
12.100000	0.1	0.675321
12.101667	0.1	0.680625
12.103333	0.1	0.686944
12.105000	0.1	0.694633
12.106667	0.1	0.702560
12.108333	0.1	0.708342
12.110000	0.1	0.710368
12.111667	0.1	0.709891
12.113333	0.1	0.709355
12.115000	0.1	0.710666
12.116667	0.1	0.714779
12.118333	0.1	0.721097
12.120000	0.1	0.727177
12.121667	0.1	0.729978
12.123333	0.1	0.728548
12.125000	0.1	0.725150
12.126667	0.1	0.722945
12.128333	0.1	0.723362
12.130000	0.1	0.725985
12.131667	0.1	0.730932
12.133333	0.1	0.738621
12.135000	0.1	0.748038
12.136667	0.1	0.755906
12.138333	0.1	0.758648
12.140000	0.1	0.755966
12.141667	0.1	0.751913
12.143333	0.1	0.751615
12.145000	0.1	0.756741
12.146667	0.1	0.765741
12.148333	0.1	0.777185
12.150000	0.1	0.790775
12.151667	0.1	0.805020
12.153333	0.1	0.817478
12.155000	0.1	0.826538
12.156667	0.1	0.831962
12.158333	0.1	0.834763
12.160000	0.1	0.836790
12.161667	0.1	0.840008
12.163333	0.1	0.845969
12.165000	0.1	0.855506
12.166667	0.1	0.867903
12.168333	0.1	0.880301
12.170000	0.1	0.889182
12.171667	0.1	0.894189
12.173333	0.1	0.897288
12.175000	0.1	0.899494
12.176667	0.1	0.900328
12.178333	0.1	0.900686
12.180000	0.1	0.903666
12.181667	0.1	0.910938
12.183333	0.1	0.921667
12.185000	0.1	0.933945
12.186667	0.1	0.946045
12.188333	0.1	0.956953
12.190000	0.1	0.965595
12.191667	0.1	0.971019
12.193333	0.1	0.973642
12.195000	0.1	0.974715
12.196667	0.1	0.976265
12.198333	0.1	0.980675
12.200000	0.1	0.989854
12.201667	0.1	1.003027
12.203333	0.1	1.016915
12.205000	0.1	1.029253
12.206667	0.1	1.040280
12.208333	0.1	1.049638
12.210000	0.1	1.056373
12.211667	0.1	1.060367
12.213333	0.1	1.062274
12.215000	0.1	1.062930
12.216667	0.1	1.063705
12.218333	0.1	1.067340
12.220000	0.1	1.076102
12.221667	0.1	1.089096
12.223333	0.1	1.102567
12.225000	0.1	1.113176
12.226667	0.1	1.119733
12.228333	0.1	1.123190
12.230000	0.1	1.126468
12.231667	0.1	1.132488
12.233333	0.1	1.142740
12.235000	0.1	1.156390
12.236667	0.1	1.171291
12.238333	0.1	1.184821
12.240000	0.1	1.195490
12.241667	0.1	1.203775
12.243333	0.1	1.211286
12.245000	0.1	1.218677
12.246667	0.1	1.225948
12.248333	0.1	1.233578
12.250000	0.1	1.242697
12.251667	0.1	1.254499
12.253333	0.1	1.267970
12.255000	0.1	1.278758
12.256667	0.1	1.283288
12.258333	0.1	1.282811
12.260000	0.1	1.281798
12.261667	0.1	1.284659
12.263333	0.1	1.293957
12.265000	0.1	1.309931
12.266667	0.1	1.331449
12.268333	0.1	1.355887
12.270000	0.1	1.379132
12.271667	0.1	1.397669
12.273333	0.1	1.409829
12.275000	0.1	1.415849
12.276667	0.1	1.417279
12.278333	0.1	1.417101
12.280000	0.1	1.418710
12.281667	0.1	1.424253
12.283333	0.1	1.434624
12.285000	0.1	1.450181
12.286667	0.1	1.470983
12.288333	0.1	1.495540
12.290000	0.1	1.519859
12.291667	0.1	1.538694
12.293333	0.1	1.549125
12.295000	0.1	1.552999
12.296667	0.1	1.555801
12.298333	0.1	1.562655
12.300000	0.1	1.574874
12.301667	0.1	1.590252
12.303333	0.1	1.605988
12.305000	0.1	1.619876
12.306667	0.1	1.630128
12.308333	0.1	1.636326
12.310000	0.1	1.640022
12.311667	0.1	1.643837
12.313333	0.1	1.649797
12.315000	0.1	1.659095
12.316667	0.1	1.670897
12.318333	0.1	1.682282
12.320000	0.1	1.691103
12.321667	0.1	1.699209
12.323333	0.1	1.709819
12.325000	0.1	1.723349
12.326667	0.1	1.737237
12.328333	0.1	1.749516
12.330000	0.1	1.759589
12.331667	0.1	1.767516
12.333333	0.1	1.773536
12.335000	0.1	1.778007
12.336667	0.1	1.781166
12.338333	0.1	1.782894
12.340000	0.1	1.783490
12.341667	0.1	1.784265
12.343333	0.1	1.786649
12.345000	0.1	1.791477
12.346667	0.1	1.799226
12.348333	0.1	1.810312
12.350000	0.1	1.823604
12.351667	0.1	1.836598
12.353333	0.1	1.847267
12.355000	0.1	1.855791
12.356667	0.1	1.863182
12.358333	0.1	1.869679
12.360000	0.1	1.875520
12.361667	0.1	1.881719
12.363333	0.1	1.888633
12.365000	0.1	1.894474
12.366667	0.1	1.896978
12.368333	0.1	1.895607
12.370000	0.1	1.891911
12.371667	0.1	1.887620
12.373333	0.1	1.884043
12.375000	0.1	1.882553
12.376667	0.1	1.884937
12.378333	0.1	1.891613
12.380000	0.1	1.900315
12.381667	0.1	1.908600
12.383333	0.1	1.916587
12.385000	0.1	1.924932
12.386667	0.1	1.931965
12.388333	0.1	1.935482
12.390000	0.1	1.935780
12.391667	0.1	1.935721
12.393333	0.1	1.937628
12.395000	0.1	1.941025
12.396667	0.1	1.944542
12.398333	0.1	1.947343
12.400000	0.1	1.949847
12.401667	0.1	1.953125
12.403333	0.1	1.958370
12.405000	0.1	1.965404
12.406667	0.1	1.972377
12.408333	0.1	1.976490
12.410000	0.1	1.976252
12.411667	0.1	1.972199
12.413333	0.1	1.966477
12.415000	0.1	1.961589
12.416667	0.1	1.959443
12.418333	0.1	1.960635
12.420000	0.1	1.964629
12.421667	0.1	1.970351
12.423333	0.1	1.976192
12.425000	0.1	1.980662
12.426667	0.1	1.982927
12.428333	0.1	1.983464
12.430000	0.1	1.982927
12.431667	0.1	1.982093
12.433333	0.1	1.981974
12.435000	0.1	1.982927
12.436667	0.1	1.985252
12.438333	0.1	1.989722
12.440000	0.1	1.996577
12.441667	0.1	2.003849
12.443333	0.1	2.008498
12.445000	0.1	2.008200
12.446667	0.1	2.002657
12.448333	0.1	1.992583
12.450000	0.1	1.979947
12.451667	0.1	1.968205
12.453333	0.1	1.961291
12.455000	0.1	1.960755
12.456667	0.1	1.964331
12.458333	0.1	1.967430
12.460000	0.1	1.965702
12.461667	0.1	1.957655
12.463333	0.1	1.945138
12.465000	0.1	1.931310
12.466667	0.1	1.919389
12.468333	0.1	1.911342
12.470000	0.1	1.906574
12.471667	0.1	1.902998
12.473333	0.1	1.898468
12.475000	0.1	1.890957
12.476667	0.1	1.879811
12.478333	0.1	1.866818
12.480000	0.1	1.854777
12.481667	0.1	1.846135
12.483333	0.1	1.841426
12.485000	0.1	1.838446
12.486667	0.1	1.833797
12.488333	0.1	1.824677
12.490000	0.1	1.810610
12.491667	0.1	1.793623
12.493333	0.1	1.776636
12.495000	0.1	1.761317
12.496667	0.1	1.748443
12.498333	0.1	1.738608
12.500000	0.1	1.732349
12.501667	0.1	1.729369
12.503333	0.1	1.727164
12.505000	0.1	1.722157
12.506667	0.1	1.711845
12.508333	0.1	1.696229
12.510000	0.1	1.677454
12.511667	0.1	1.658440
12.513333	0.1	1.641810
12.515000	0.1	1.629114
12.516667	0.1	1.620591
12.518333	0.1	1.615167
12.520000	0.1	1.610398
12.521667	0.1	1.603186
12.523333	0.1	1.591086
12.525000	0.1	1.573920
12.526667	0.1	1.555026
12.528333	0.1	1.538277
12.530000	0.1	1.525223
12.531667	0.1	1.514793
12.533333	0.1	1.505017
12.535000	0.1	1.494527
12.536667	0.1	1.483083
12.538333	0.1	1.471698
12.540000	0.1	1.461566
12.541667	0.1	1.453102
12.543333	0.1	1.446128
12.545000	0.1	1.441300
12.546667	0.1	1.439512
12.548333	0.1	1.440466
12.550000	0.1	1.442790
12.551667	0.1	1.445651
12.553333	0.1	1.447976
12.555000	0.1	1.448870
12.556667	0.1	1.448095
12.558333	0.1	1.445472
12.560000	0.1	1.440406
12.561667	0.1	1.432657
12.563333	0.1	1.423419
12.565000	0.1	1.415193
12.566667	0.1	1.409650
12.568333	0.1	1.406312
12.570000	0.1	1.403511
12.571667	0.1	1.400948
12.573333	0.1	1.399934
12.575000	0.1	1.400173
12.576667	0.1	1.400173
12.578333	0.1	1.399219
12.580000	0.1	1.398087
12.581667	0.1	1.397610
12.583333	0.1	1.397729
12.585000	0.1	1.397789
12.586667	0.1	1.397848
12.588333	0.1	1.398325
12.590000	0.1	1.398563
12.591667	0.1	1.396298
12.593333	0.1	1.390100
12.595000	0.1	1.381338
12.596667	0.1	1.373291
12.598333	0.1	1.368761
12.600000	0.1	1.367629
12.601667	0.1	1.367986
12.603333	0.1	1.367867
12.605000	0.1	1.366019
12.606667	0.1	1.362622
12.608333	0.1	1.358450
12.610000	0.1	1.354575
12.611667	0.1	1.352251
12.613333	0.1	1.352131
12.615000	0.1	1.353681
12.616667	0.1	1.355231
12.618333	0.1	1.354218
12.620000	0.1	1.348317
12.621667	0.1	1.338244
12.623333	0.1	1.327872
12.625000	0.1	1.320124
12.626667	0.1	1.313925
12.628333	0.1	1.306653
12.630000	0.1	1.296878
12.631667	0.1	1.285255
12.633333	0.1	1.273811
12.635000	0.1	1.264095
12.636667	0.1	1.256049
12.638333	0.1	1.249254
12.640000	0.1	1.244187
12.641667	0.1	1.241148
12.643333	0.1	1.239002
12.645000	0.1	1.235306
12.646667	0.1	1.228392
12.648333	0.1	1.218736
12.650000	0.1	1.208544
12.651667	0.1	1.199961
12.653333	0.1	1.193404
12.655000	0.1	1.187205
12.656667	0.1	1.180053
12.658333	0.1	1.173079
12.660000	0.1	1.167774
12.661667	0.1	1.163840
12.663333	0.1	1.160026
12.665000	0.1	1.155078
12.666667	0.1	1.147688
12.668333	0.1	1.136959
12.670000	0.1	1.124024
12.671667	0.1	1.111686
12.673333	0.1	1.102030
12.675000	0.1	1.095653
12.676667	0.1	1.092494
12.678333	0.1	1.091480
12.680000	0.1	1.090705
12.681667	0.1	1.088023
12.683333	0.1	1.082718
12.685000	0.1	1.074553
12.686667	0.1	1.064062
12.688333	0.1	1.052618
12.690000	0.1	1.041532
12.691667	0.1	1.032054
12.693333	0.1	1.025796
12.695000	0.1	1.024127
12.696667	0.1	1.025736
12.698333	0.1	1.026690
12.700000	0.1	1.023889
12.701667	0.1	1.017332
12.703333	0.1	1.009405
12.705000	0.1	1.002729
12.706667	0.1	0.998974
12.708333	0.1	0.997365
12.710000	0.1	0.995755
12.711667	0.1	0.991523
12.713333	0.1	0.982046
12.715000	0.1	0.966549
12.716667	0.1	0.948370
12.718333	0.1	0.932694
12.720000	0.1	0.923216
12.721667	0.1	0.919759
12.723333	0.1	0.920236
12.725000	0.1	0.923038
12.726667	0.1	0.927210
12.728333	0.1	0.930607
12.730000	0.1	0.930131
12.731667	0.1	0.924170
12.733333	0.1	0.913739
12.735000	0.1	0.901878
12.736667	0.1	0.891686
12.738333	0.1	0.884950
12.740000	0.1	0.882506
12.741667	0.1	0.882864
12.743333	0.1	0.882983
12.745000	0.1	0.879765
12.746667	0.1	0.872433
12.748333	0.1	0.862718
12.750000	0.1	0.853121
12.751667	0.1	0.844657
12.753333	0.1	0.836551
12.755000	0.1	0.828624
12.756667	0.1	0.822425
12.758333	0.1	0.819922
12.760000	0.1	0.821531
12.761667	0.1	0.824928
12.763333	0.1	0.826120
12.765000	0.1	0.821471
12.766667	0.1	0.811219
12.768333	0.1	0.799775
12.770000	0.1	0.791252
12.771667	0.1	0.786305
12.773333	0.1	0.783861
12.775000	0.1	0.783742
12.776667	0.1	0.785947
12.778333	0.1	0.789106
12.780000	0.1	0.790238
12.781667	0.1	0.787199
12.783333	0.1	0.780165
12.785000	0.1	0.772119
12.786667	0.1	0.766277
12.788333	0.1	0.763416
12.790000	0.1	0.762463
12.791667	0.1	0.762403
12.793333	0.1	0.763118
12.795000	0.1	0.763178
12.796667	0.1	0.760973
12.798333	0.1	0.756025
12.800000	0.1	0.748694
12.801667	0.1	0.739694
12.803333	0.1	0.729919
12.805000	0.1	0.720978
12.806667	0.1	0.714481
12.808333	0.1	0.710726
12.810000	0.1	0.708759
12.811667	0.1	0.707448
12.813333	0.1	0.706852
12.815000	0.1	0.706911
12.816667	0.1	0.707388
12.818333	0.1	0.708342
12.820000	0.1	0.709593
12.821667	0.1	0.710845
12.823333	0.1	0.711620
12.825000	0.1	0.711560
12.826667	0.1	0.710547
12.828333	0.1	0.708640
12.830000	0.1	0.705481
12.831667	0.1	0.700951
12.833333	0.1	0.696421
12.835000	0.1	0.694215
12.836667	0.1	0.695467
12.838333	0.1	0.699401
12.840000	0.1	0.703812
12.841667	0.1	0.706255
12.843333	0.1	0.704944
12.845000	0.1	0.700474
12.846667	0.1	0.694811
12.848333	0.1	0.688613
12.850000	0.1	0.681937
12.851667	0.1	0.676751
12.853333	0.1	0.676274
12.855000	0.1	0.681520
12.856667	0.1	0.689924
12.858333	0.1	0.697374
12.860000	0.1	0.700593
12.861667	0.1	0.698924
12.863333	0.1	0.693560
12.865000	0.1	0.685930
12.866667	0.1	0.677466
12.868333	0.1	0.670135
12.870000	0.1	0.665903
12.871667	0.1	0.665069
12.873333	0.1	0.666499
12.875000	0.1	0.668943
12.876667	0.1	0.671685
12.878333	0.1	0.673890
12.880000	0.1	0.674546
12.881667	0.1	0.673592
12.883333	0.1	0.672162
12.885000	0.1	0.671208
12.886667	0.1	0.671387
12.888333	0.1	0.673175
12.890000	0.1	0.676751
12.891667	0.1	0.681341
12.893333	0.1	0.686050
12.895000	0.1	0.690758
12.896667	0.1	0.695467
12.898333	0.1	0.698745
12.900000	0.1	0.698388
12.901667	0.1	0.694335
12.903333	0.1	0.688851
12.905000	0.1	0.684500
12.906667	0.1	0.683367
12.908333	0.1	0.687182
12.910000	0.1	0.695348
12.911667	0.1	0.704408
12.913333	0.1	0.710666
12.915000	0.1	0.713170
12.916667	0.1	0.713408
12.918333	0.1	0.713229
12.920000	0.1	0.712991
12.921667	0.1	0.711501
12.923333	0.1	0.707209
12.925000	0.1	0.699937
12.926667	0.1	0.692248
12.928333	0.1	0.688791
12.930000	0.1	0.692904
12.931667	0.1	0.703871
12.933333	0.1	0.716448
12.935000	0.1	0.724554
12.936667	0.1	0.725806
12.938333	0.1	0.721932
12.940000	0.1	0.716627
12.941667	0.1	0.713587
12.943333	0.1	0.714004
12.945000	0.1	0.716627
12.946667	0.1	0.719786
12.948333	0.1	0.721455
12.950000	0.1	0.719547
12.951667	0.1	0.713527
12.953333	0.1	0.705183
12.955000	0.1	0.697434
12.956667	0.1	0.692725
12.958333	0.1	0.691295
12.960000	0.1	0.692368
12.961667	0.1	0.695050
12.963333	0.1	0.698865
12.965000	0.1	0.703335
12.966667	0.1	0.708044
12.968333	0.1	0.712931
12.970000	0.1	0.718057
12.971667	0.1	0.723481
12.973333	0.1	0.729382
12.975000	0.1	0.736833
12.976667	0.1	0.746727
12.978333	0.1	0.757217
12.980000	0.1	0.763655
12.981667	0.1	0.761926
12.983333	0.1	0.752509
12.985000	0.1	0.739574
12.986667	0.1	0.727534
12.988333	0.1	0.719786
12.990000	0.1	0.717938
12.991667	0.1	0.720859
12.993333	0.1	0.724435
12.995000	0.1	0.724733
12.996667	0.1	0.720799
12.998333	0.1	0.714600
13.000000	0.1	0.708342
13.001667	0.1	0.702381
13.003333	0.1	0.696719
13.005000	0.1	0.692427
13.006667	0.1	0.690520
13.008333	0.1	0.691414
13.010000	0.1	0.695527
13.011667	0.1	0.702918
13.013333	0.1	0.711680
13.015000	0.1	0.718653
13.016667	0.1	0.722051
13.018333	0.1	0.722706
13.020000	0.1	0.722587
13.021667	0.1	0.722706
13.023333	0.1	0.723064
13.025000	0.1	0.723422
13.026667	0.1	0.723422
13.028333	0.1	0.723064
13.030000	0.1	0.722766
13.031667	0.1	0.722826
13.033333	0.1	0.723660
13.035000	0.1	0.726223
13.036667	0.1	0.731349
13.038333	0.1	0.738621
13.040000	0.1	0.745893
13.041667	0.1	0.750124
13.043333	0.1	0.750482
13.045000	0.1	0.749767
13.046667	0.1	0.751615
13.048333	0.1	0.756621
13.050000	0.1	0.762105
13.051667	0.1	0.765979
13.053333	0.1	0.769317
13.055000	0.1	0.774264
13.056667	0.1	0.780582
13.058333	0.1	0.785649
13.060000	0.1	0.786901
13.061667	0.1	0.784099
13.063333	0.1	0.778735
13.065000	0.1	0.773191
13.066667	0.1	0.770450
13.068333	0.1	0.773191
13.070000	0.1	0.781894
13.071667	0.1	0.794530
13.073333	0.1	0.807762
13.075000	0.1	0.818908
13.076667	0.1	0.826955
13.078333	0.1	0.832617
13.080000	0.1	0.837028
13.081667	0.1	0.842154
13.083333	0.1	0.849068
13.085000	0.1	0.856996
13.086667	0.1	0.864387
13.088333	0.1	0.870526
13.090000	0.1	0.875771
13.091667	0.1	0.881374
13.093333	0.1	0.888586
13.095000	0.1	0.897348
13.096667	0.1	0.905573
13.098333	0.1	0.911057
13.100000	0.1	0.913799
13.101667	0.1	0.915408
13.103333	0.1	0.916898
13.105000	0.1	0.918150
13.106667	0.1	0.919581
13.108333	0.1	0.923872
13.110000	0.1	0.932634
13.111667	0.1	0.943899
13.113333	0.1	0.954151
13.115000	0.1	0.961185
13.116667	0.1	0.964880
13.118333	0.1	0.966847
13.120000	0.1	0.969350
13.121667	0.1	0.973523
13.123333	0.1	0.978947
13.125000	0.1	0.985444
13.126667	0.1	0.993609
13.128333	0.1	1.003385
13.130000	0.1	1.013875
13.131667	0.1	1.023769
13.133333	0.1	1.031756
13.135000	0.1	1.036406
13.136667	0.1	1.037300
13.138333	0.1	1.035571
13.140000	0.1	1.033723
13.141667	0.1	1.034379
13.143333	0.1	1.039207
13.145000	0.1	1.047552
13.146667	0.1	1.056552
13.148333	0.1	1.063287
13.150000	0.1	1.067638
13.151667	0.1	1.071215
13.153333	0.1	1.074910
13.155000	0.1	1.078129
13.156667	0.1	1.080215
13.158333	0.1	1.080930
13.160000	0.1	1.081228
13.161667	0.1	1.083016
13.163333	0.1	1.088202
13.165000	0.1	1.096010
13.166667	0.1	1.104415
13.168333	0.1	1.112342
13.170000	0.1	1.119137
13.171667	0.1	1.123369
13.173333	0.1	1.124621
13.175000	0.1	1.124382
13.176667	0.1	1.124561
13.178333	0.1	1.125634
13.180000	0.1	1.125217
13.181667	0.1	1.120508
13.183333	0.1	1.112223
13.185000	0.1	1.105309
13.186667	0.1	1.104713
13.188333	0.1	1.111984
13.190000	0.1	1.124799
13.191667	0.1	1.139283
13.193333	0.1	1.151860
13.195000	0.1	1.158953
13.196667	0.1	1.158893
13.198333	0.1	1.153350
13.200000	0.1	1.146078
13.201667	0.1	1.140237
13.203333	0.1	1.136601
13.205000	0.1	1.133740
13.206667	0.1	1.131058
13.208333	0.1	1.129687
13.210000	0.1	1.130879
13.211667	0.1	1.134098
13.213333	0.1	1.137257
13.215000	0.1	1.138449
13.216667	0.1	1.137555
13.218333	0.1	1.136243
13.220000	0.1	1.136720
13.221667	0.1	1.140237
13.223333	0.1	1.147091
13.225000	0.1	1.157463
13.226667	0.1	1.170814
13.228333	0.1	1.185119
13.230000	0.1	1.198828
13.231667	0.1	1.212537
13.233333	0.1	1.227498
13.235000	0.1	1.243234
13.236667	0.1	1.257539
13.238333	0.1	1.269460
13.240000	0.1	1.281023
13.241667	0.1	1.294851
13.243333	0.1	1.311600
13.245000	0.1	1.329422
13.246667	0.1	1.346231
13.248333	0.1	1.362145
13.250000	0.1	1.379430
13.251667	0.1	1.399994
13.253333	0.1	1.424313
13.255000	0.1	1.452088
13.256667	0.1	1.482010
13.258333	0.1	1.512766
13.260000	0.1	1.544356
13.261667	0.1	1.577854
13.263333	0.1	1.613796
13.265000	0.1	1.651883
13.266667	0.1	1.691222
13.268333	0.1	1.731932
13.270000	0.1	1.774550
13.271667	0.1	1.818776
13.273333	0.1	1.864076
13.275000	0.1	1.911402
13.276667	0.1	1.962423
13.278333	0.1	2.017439
13.280000	0.1	2.075434
13.281667	0.1	2.135098
13.283333	0.1	2.196551
13.285000	0.1	2.261698
13.286667	0.1	2.333582
13.288333	0.1	2.413392
13.290000	0.1	2.498984
13.291667	0.1	2.585769
13.293333	0.1	2.670348
13.295000	0.1	2.751947
13.296667	0.1	2.831757
13.298333	0.1	2.912998
13.300000	0.1	3.000260
13.301667	0.1	3.096283
13.303333	0.1	3.200174
13.305000	0.1	3.310383
13.306667	0.1	3.425658
13.308333	0.1	3.544748
13.310000	0.1	3.665686
13.311667	0.1	3.786743
13.313333	0.1	3.907621
13.315000	0.1	4.030645
13.316667	0.1	4.158676
13.318333	0.1	4.292369
13.320000	0.1	4.430890
13.321667	0.1	4.574418
13.323333	0.1	4.724264
13.325000	0.1	4.880846
13.326667	0.1	5.042970
13.328333	0.1	5.209983
13.330000	0.1	5.382419
13.331667	0.1	5.560398
13.333333	0.1	5.742789
13.335000	0.1	5.928636
13.336667	0.1	6.118179
13.338333	0.1	6.311894
13.340000	0.1	6.509900
13.341667	0.1	6.711901
13.343333	0.1	6.918192
13.345000	0.1	7.130266
13.346667	0.1	7.349849
13.348333	0.1	7.577479
13.350000	0.1	7.812143
13.351667	0.1	8.053542
13.353333	0.1	8.302868
13.355000	0.1	8.561910
13.356667	0.1	8.830727
13.358333	0.1	9.106637
13.360000	0.1	9.386778
13.361667	0.1	9.670377
13.363333	0.1	9.958208
13.365000	0.1	10.252596
13.366667	0.1	10.556996
13.368333	0.1	10.873616
13.370000	0.1	11.202217
13.371667	0.1	11.541427
13.373333	0.1	11.890651
13.375000	0.1	12.250126
13.376667	0.1	12.619794
13.378333	0.1	12.998045
13.380000	0.1	13.382316
13.381667	0.1	13.770879
13.383333	0.1	14.163793
13.385000	0.1	14.562667
13.386667	0.1	14.969231
13.388333	0.1	15.383483
13.390000	0.1	15.803994
13.391667	0.1	16.230823
13.393333	0.1	16.665400
13.395000	0.1	17.108680
13.396667	0.1	17.559589
13.398333	0.1	18.016697
13.400000	0.1	18.478216
13.401667	0.1	18.942476
13.403333	0.1	19.407154
13.405000	0.1	19.869567
13.406667	0.1	20.327986
13.408333	0.1	20.782472
13.410000	0.1	21.233620
13.411667	0.1	21.681429
13.413333	0.1	22.124888
13.415000	0.1	22.562684
13.416667	0.1	22.994520
13.418333	0.1	23.420872
13.420000	0.1	23.841681
13.421667	0.1	24.256052
13.423333	0.1	24.662615
13.425000	0.1	25.060000
13.426667	0.1	25.446893
13.428333	0.1	25.821449
13.430000	0.1	26.181461
13.431667	0.1	26.526095
13.433333	0.1	26.855232
13.435000	0.1	27.169289
13.436667	0.1	27.469517
13.438333	0.1	27.757229
13.440000	0.1	28.033020
13.441667	0.1	28.296949
13.443333	0.1	28.547646
13.445000	0.1	28.782131
13.446667	0.1	28.998496
13.448333	0.1	29.198112
13.450000	0.1	29.384138
13.451667	0.1	29.558422
13.453333	0.1	29.719712
13.455000	0.1	29.865684
13.456667	0.1	29.997053
13.458333	0.1	30.118110
13.460000	0.1	30.232491
13.461667	0.1	30.339541
13.463333	0.1	30.434551
13.465000	0.1	30.512812
13.466667	0.1	30.572535
13.468333	0.1	30.614795
13.470000	0.1	30.642809
13.471667	0.1	30.660631
13.473333	0.1	30.671658
13.475000	0.1	30.677022
13.476667	0.1	30.676009
13.478333	0.1	30.667486
13.480000	0.1	30.650081
13.481667	0.1	30.621352
13.483333	0.1	30.579688
13.485000	0.1	30.526163
13.486667	0.1	30.462207
13.488333	0.1	30.387999
13.490000	0.1	30.303838
13.491667	0.1	30.210914
13.493333	0.1	30.110421
13.495000	0.1	30.001761
13.496667	0.1	29.883446
13.498333	0.1	29.754342
13.500000	0.1	29.612603
13.501667	0.1	29.456677
13.503333	0.1	29.287757
13.505000	0.1	29.108764
13.506667	0.1	28.921189
13.508333	0.1	28.725030
13.510000	0.1	28.518917
13.511667	0.1	28.301479
13.513333	0.1	28.071048
13.515000	0.1	27.826668
13.516667	0.1	27.569415
13.518333	0.1	27.301730
13.520000	0.1	27.025284
13.521667	0.1	26.739480
13.523333	0.1	26.442351
13.525000	0.1	26.132228
13.526667	0.1	25.808634
13.528333	0.1	25.471450
13.530000	0.1	25.119604
13.531667	0.1	24.752380
13.533333	0.1	24.371208
13.535000	0.1	23.978950
13.536667	0.1	23.578705
13.538333	0.1	23.171545
13.540000	0.1	22.755982
13.541667	0.1	22.329451
13.543333	0.1	21.891059
13.545000	0.1	21.442355
13.546667	0.1	20.986737
13.548333	0.1	20.528199
13.550000	0.1	20.068825
13.551667	0.1	19.607187
13.553333	0.1	19.140245
13.555000	0.1	18.666269
13.556667	0.1	18.185080
13.558333	0.1	17.697276
13.560000	0.1	17.204763
13.561667	0.1	16.710461
13.563333	0.1	16.217352
13.565000	0.1	15.727461
13.566667	0.1	15.241624
13.568333	0.1	14.759780
13.570000	0.1	14.282168
13.571667	0.1	13.809145
13.573333	0.1	13.340951
13.575000	0.1	12.877942
13.576667	0.1	12.421251
13.578333	0.1	11.971594
13.580000	0.1	11.529744
13.581667	0.1	11.096121
13.583333	0.1	10.671318
13.585000	0.1	10.255516
13.586667	0.1	9.848774
13.588333	0.1	9.451807
13.590000	0.1	9.066046
13.591667	0.1	8.692623
13.593333	0.1	8.331121
13.595000	0.1	7.980109
13.596667	0.1	7.638455
13.598333	0.1	7.306457
13.600000	0.1	6.985128
13.601667	0.1	6.674707
13.603333	0.1	6.374598
13.605000	0.1	6.084264
13.606667	0.1	5.803705
13.608333	0.1	5.534232
13.610000	0.1	5.277217
13.611667	0.1	5.033374
13.613333	0.1	4.802108
13.615000	0.1	4.583180
13.616667	0.1	4.377067
13.618333	0.1	4.183173
13.620000	0.1	3.999174
13.621667	0.1	3.822923
13.623333	0.1	3.654301
13.625000	0.1	3.493846
13.626667	0.1	3.341556
13.628333	0.1	3.197909
13.630000	0.1	3.064096
13.631667	0.1	2.940297
13.633333	0.1	2.825022
13.635000	0.1	2.716422
13.636667	0.1	2.612949
13.638333	0.1	2.513230
13.640000	0.1	2.415836
13.641667	0.1	2.320111
13.643333	0.1	2.227783
13.645000	0.1	2.142131
13.646667	0.1	2.065241
13.648333	0.1	1.997352
13.650000	0.1	1.937449
13.651667	0.1	1.883984
13.653333	0.1	1.834750
13.655000	0.1	1.786828
13.656667	0.1	1.738429
13.658333	0.1	1.689792
13.660000	0.1	1.642764
13.661667	0.1	1.598835
13.663333	0.1	1.558781
13.665000	0.1	1.522482
13.666667	0.1	1.488924
13.668333	0.1	1.456261
13.670000	0.1	1.423121
13.671667	0.1	1.389921
13.673333	0.1	1.358092
13.675000	0.1	1.329184
13.676667	0.1	1.303971
13.678333	0.1	1.281619
13.680000	0.1	1.260638
13.681667	0.1	1.240671
13.683333	0.1	1.222432
13.685000	0.1	1.205802
13.686667	0.1	1.189232
13.688333	0.1	1.171231
13.690000	0.1	1.151443
13.691667	0.1	1.130402
13.693333	0.1	1.109123
13.695000	0.1	1.088977
13.696667	0.1	1.071394
13.698333	0.1	1.057565
13.700000	0.1	1.047611
13.701667	0.1	1.039863
13.703333	0.1	1.032293
13.705000	0.1	1.023471
13.706667	0.1	1.013100
13.708333	0.1	1.001239
13.710000	0.1	0.988066
13.711667	0.1	0.974000
13.713333	0.1	0.960112
13.715000	0.1	0.947833
13.716667	0.1	0.938356
13.718333	0.1	0.932396
13.720000	0.1	0.929892
13.721667	0.1	0.930250
13.723333	0.1	0.932276
13.725000	0.1	0.934362
13.726667	0.1	0.934422
13.728333	0.1	0.930250
13.730000	0.1	0.920653
13.731667	0.1	0.906348
13.733333	0.1	0.890493
13.735000	0.1	0.877380
13.736667	0.1	0.870049
13.738333	0.1	0.868499
13.740000	0.1	0.869870
13.741667	0.1	0.870407
13.743333	0.1	0.867605
13.745000	0.1	0.860333
13.746667	0.1	0.848770
13.748333	0.1	0.835598
13.750000	0.1	0.825167
13.751667	0.1	0.819922
13.753333	0.1	0.818670
13.755000	0.1	0.818014
13.756667	0.1	0.815749
13.758333	0.1	0.811219
13.760000	0.1	0.804305
13.761667	0.1	0.795782
13.763333	0.1	0.787199
13.765000	0.1	0.779867
13.766667	0.1	0.775039
13.768333	0.1	0.773490
13.770000	0.1	0.774264
13.771667	0.1	0.774980
13.773333	0.1	0.773251
13.775000	0.1	0.768006
13.776667	0.1	0.759423
13.778333	0.1	0.748396
13.780000	0.1	0.736177
13.781667	0.1	0.725150
13.783333	0.1	0.717759
13.785000	0.1	0.715137
13.786667	0.1	0.717044
13.788333	0.1	0.721216
13.790000	0.1	0.724495
13.791667	0.1	0.724912
13.793333	0.1	0.722885
13.795000	0.1	0.719965
13.796667	0.1	0.717580
13.798333	0.1	0.716209
13.800000	0.1	0.714243
13.801667	0.1	0.708640
13.803333	0.1	0.697792
13.805000	0.1	0.683427
13.806667	0.1	0.669122
13.808333	0.1	0.658453
13.810000	0.1	0.653386
13.811667	0.1	0.653088
13.813333	0.1	0.653923
13.815000	0.1	0.652731
13.816667	0.1	0.649750
13.818333	0.1	0.648320
13.820000	0.1	0.650764
13.821667	0.1	0.657380
13.823333	0.1	0.666380
13.825000	0.1	0.674129
13.826667	0.1	0.676990
13.828333	0.1	0.673473
13.830000	0.1	0.664711
13.831667	0.1	0.653386
13.833333	0.1	0.641823
13.835000	0.1	0.630856
13.836667	0.1	0.621259
13.838333	0.1	0.615478
13.840000	0.1	0.615239
13.841667	0.1	0.619590
13.843333	0.1	0.625551
13.845000	0.1	0.630856
13.846667	0.1	0.634491
13.848333	0.1	0.635922
13.850000	0.1	0.634790
13.851667	0.1	0.631034
13.853333	0.1	0.624955
13.855000	0.1	0.617147
13.856667	0.1	0.608027
13.858333	0.1	0.599444
13.860000	0.1	0.594258
13.861667	0.1	0.594080
13.863333	0.1	0.597894
13.865000	0.1	0.603080
13.866667	0.1	0.607610
13.868333	0.1	0.610769
13.870000	0.1	0.612915
13.871667	0.1	0.614166
13.873333	0.1	0.613809
13.875000	0.1	0.611246
13.876667	0.1	0.607610
13.878333	0.1	0.604451
13.880000	0.1	0.602126
13.881667	0.1	0.600338
13.883333	0.1	0.598729
13.885000	0.1	0.597656
13.886667	0.1	0.598848
13.888333	0.1	0.603497
13.890000	0.1	0.610709
13.891667	0.1	0.616968
13.893333	0.1	0.619590
13.895000	0.1	0.619292
13.896667	0.1	0.618696
13.898333	0.1	0.619173
13.900000	0.1	0.621080
13.901667	0.1	0.624657
13.903333	0.1	0.629842
13.905000	0.1	0.635445
13.906667	0.1	0.639975
13.908333	0.1	0.642836
13.910000	0.1	0.644505
13.911667	0.1	0.645042
13.913333	0.1	0.644028
13.915000	0.1	0.642121
13.916667	0.1	0.640392
13.918333	0.1	0.638187
13.920000	0.1	0.634790
13.921667	0.1	0.631332
13.923333	0.1	0.631094
13.925000	0.1	0.636280
13.926667	0.1	0.645995
13.928333	0.1	0.656843
13.930000	0.1	0.666261
13.931667	0.1	0.673294
13.933333	0.1	0.677645
13.935000	0.1	0.679433
13.936667	0.1	0.679433
13.938333	0.1	0.679374
13.940000	0.1	0.680685
13.941667	0.1	0.683785
13.943333	0.1	0.687838
13.945000	0.1	0.692606
13.946667	0.1	0.698328
13.948333	0.1	0.704169
13.950000	0.1	0.708222
13.951667	0.1	0.709355
13.953333	0.1	0.708818
13.955000	0.1	0.709176
13.956667	0.1	0.712276
13.958333	0.1	0.718713
13.960000	0.1	0.728071
13.961667	0.1	0.738859
13.963333	0.1	0.749171
13.965000	0.1	0.757813
13.966667	0.1	0.765383
13.968333	0.1	0.772417
13.970000	0.1	0.779033
13.971667	0.1	0.785172
13.973333	0.1	0.791132
13.975000	0.1	0.797451
13.976667	0.1	0.804782
13.978333	0.1	0.813663
13.980000	0.1	0.823855
13.981667	0.1	0.835955
13.983333	0.1	0.850856
13.985000	0.1	0.868499
13.986667	0.1	0.887454
13.988333	0.1	0.905871
13.990000	0.1	0.922144
13.991667	0.1	0.935912
13.993333	0.1	0.947774
13.995000	0.1	0.957787
13.996667	0.1	0.965655
13.998333	0.1	0.972211
14.000000	0.1	0.979841
14.001667	0.1	0.990868
14.003333	0.1	1.006067
14.005000	0.1	1.025200
14.006667	0.1	1.047611
14.008333	0.1	1.071751
14.010000	0.1	1.095951
14.011667	0.1	1.119316
14.013333	0.1	1.141846
14.015000	0.1	1.163960
14.016667	0.1	1.185894
14.018333	0.1	1.208365
14.020000	0.1	1.232147
14.021667	0.1	1.257300
14.023333	0.1	1.282573
14.025000	0.1	1.306355
14.026667	0.1	1.328230
14.028333	0.1	1.348555
14.030000	0.1	1.368404
14.031667	0.1	1.389027
14.033333	0.1	1.411617
14.035000	0.1	1.437247
14.036667	0.1	1.466155
14.038333	0.1	1.497448
14.040000	0.1	1.529992
14.041667	0.1	1.562119
14.043333	0.1	1.591921
14.045000	0.1	1.619160
14.046667	0.1	1.646817
14.048333	0.1	1.677811
14.050000	0.1	1.712322
14.051667	0.1	1.749098
14.053333	0.1	1.786769
14.055000	0.1	1.824617
14.056667	0.1	1.861632
14.058333	0.1	1.897097
14.060000	0.1	1.931369
14.061667	0.1	1.964688
14.063333	0.1	1.996338
14.065000	0.1	2.025426
14.066667	0.1	2.052426
14.068333	0.1	2.079189
14.070000	0.1	2.108514
14.071667	0.1	2.143085
14.073333	0.1	2.183378
14.075000	0.1	2.226949
14.076667	0.1	2.269507
14.078333	0.1	2.306998
14.080000	0.1	2.338052
14.081667	0.1	2.364397
14.083333	0.1	2.389312
14.085000	0.1	2.415776
14.086667	0.1	2.445400
14.088333	0.1	2.478123
14.090000	0.1	2.512217
14.091667	0.1	2.545476
14.093333	0.1	2.575755
14.095000	0.1	2.601624
14.096667	0.1	2.622962
14.098333	0.1	2.641499
14.100000	0.1	2.659977
14.101667	0.1	2.680421
14.103333	0.1	2.703846
14.105000	0.1	2.729952
14.106667	0.1	2.756179
14.108333	0.1	2.778590
14.110000	0.1	2.794683
14.111667	0.1	2.804101
14.113333	0.1	2.808035
14.115000	0.1	2.809465
14.116667	0.1	2.812207
14.118333	0.1	2.818942
14.120000	0.1	2.829731
14.121667	0.1	2.842903
14.123333	0.1	2.856136
14.125000	0.1	2.868295
14.126667	0.1	2.879441
14.128333	0.1	2.890170
14.130000	0.1	2.899647
14.131667	0.1	2.905071
14.133333	0.1	2.904236
14.135000	0.1	2.897322
14.136667	0.1	2.887130
14.138333	0.1	2.877712
14.140000	0.1	2.871990
14.141667	0.1	2.869845
14.143333	0.1	2.869249
14.145000	0.1	2.867341
14.146667	0.1	2.861679
14.148333	0.1	2.851129
14.150000	0.1	2.836704
14.151667	0.1	2.820313
14.153333	0.1	2.801955
14.155000	0.1	2.780020
14.156667	0.1	2.754629
14.158333	0.1	2.728522
14.160000	0.1	2.705276
14.161667	0.1	2.686382
14.163333	0.1	2.670527
14.165000	0.1	2.654493
14.166667	0.1	2.634943
14.168333	0.1	2.611101
14.170000	0.1	2.584398
14.171667	0.1	2.556324
14.173333	0.1	2.527952
14.175000	0.1	2.500713
14.176667	0.1	2.476037
14.178333	0.1	2.454043
14.180000	0.1	2.432764
14.181667	0.1	2.409399
14.183333	0.1	2.381385
14.185000	0.1	2.348244
14.186667	0.1	2.311766
14.188333	0.1	2.273917
14.190000	0.1	2.236366
14.191667	0.1	2.201378
14.193333	0.1	2.169728
14.195000	0.1	2.139330
14.196667	0.1	2.106726
14.198333	0.1	2.069950
14.200000	0.1	2.029538
14.201667	0.1	1.988173
14.203333	0.1	1.948834
14.205000	0.1	1.913011
14.206667	0.1	1.879037
14.208333	0.1	1.843095
14.210000	0.1	1.803339
14.211667	0.1	1.760721
14.213333	0.1	1.717687
14.215000	0.1	1.676977
14.216667	0.1	1.640380
14.218333	0.1	1.607537
14.220000	0.1	1.576007
14.221667	0.1	1.543641
14.223333	0.1	1.510441
14.225000	0.1	1.477957
14.226667	0.1	1.447558
14.228333	0.1	1.418531
14.230000	0.1	1.389504
14.231667	0.1	1.360655
14.233333	0.1	1.333475
14.235000	0.1	1.308978
14.236667	0.1	1.287103
14.238333	0.1	1.265824
14.240000	0.1	1.241088
14.241667	0.1	1.210511
14.243333	0.1	1.176655
14.245000	0.1	1.144826
14.246667	0.1	1.119256
14.248333	0.1	1.101136
14.250000	0.1	1.088500
14.251667	0.1	1.077592
14.253333	0.1	1.064360
14.255000	0.1	1.047611
14.256667	0.1	1.028955
14.258333	0.1	1.010358
14.260000	0.1	0.992835
14.261667	0.1	0.976443
14.263333	0.1	0.961125
14.265000	0.1	0.946820
14.266667	0.1	0.932634
14.268333	0.1	0.917912
14.270000	0.1	0.903726
14.271667	0.1	0.892401
14.273333	0.1	0.885606
14.275000	0.1	0.882447
14.276667	0.1	0.880301
14.278333	0.1	0.877023
14.280000	0.1	0.871301
14.281667	0.1	0.862896
14.283333	0.1	0.852108
14.285000	0.1	0.840306
14.286667	0.1	0.829995
14.288333	0.1	0.822961
14.290000	0.1	0.818729
14.291667	0.1	0.815630
14.293333	0.1	0.811994
14.295000	0.1	0.806809
14.296667	0.1	0.800490
14.298333	0.1	0.794232
14.300000	0.1	0.788927
14.301667	0.1	0.784874
14.303333	0.1	0.782251
14.305000	0.1	0.780880
14.306667	0.1	0.780523
14.308333	0.1	0.780761
14.310000	0.1	0.781357
14.311667	0.1	0.781655
14.313333	0.1	0.781298
14.315000	0.1	0.781059
14.316667	0.1	0.782430
14.318333	0.1	0.786305
14.320000	0.1	0.791609
14.321667	0.1	0.795305
14.323333	0.1	0.793994
14.325000	0.1	0.786901
14.326667	0.1	0.777483
14.328333	0.1	0.770509
14.330000	0.1	0.769436
14.331667	0.1	0.774801
14.333333	0.1	0.784695
14.335000	0.1	0.794947
14.336667	0.1	0.802159
14.338333	0.1	0.806451
14.340000	0.1	0.810266
14.341667	0.1	0.815034
14.343333	0.1	0.820041
14.345000	0.1	0.824213
14.346667	0.1	0.827193
14.348333	0.1	0.829220
14.350000	0.1	0.830770
14.351667	0.1	0.832319
14.353333	0.1	0.833631
14.355000	0.1	0.834405
14.356667	0.1	0.836253
14.358333	0.1	0.841975
14.360000	0.1	0.852466
14.361667	0.1	0.865638
14.363333	0.1	0.877917
14.365000	0.1	0.886619
14.366667	0.1	0.891864
14.368333	0.1	0.895679
14.370000	0.1	0.899732
14.371667	0.1	0.904679
14.373333	0.1	0.910997
14.375000	0.1	0.918508
14.376667	0.1	0.925958
14.378333	0.1	0.932336
14.380000	0.1	0.937581
14.381667	0.1	0.942349
14.383333	0.1	0.947297
14.385000	0.1	0.953615
14.386667	0.1	0.961959
14.388333	0.1	0.970602
14.390000	0.1	0.976265
14.391667	0.1	0.977278
14.393333	0.1	0.975668
14.395000	0.1	0.975132
14.396667	0.1	0.978053
14.398333	0.1	0.983834
14.400000	0.1	0.989616
14.401667	0.1	0.992775
14.403333	0.1	0.993729
14.405000	0.1	0.995398
14.406667	0.1	0.999451
14.408333	0.1	1.005888
14.410000	0.1	1.014650
14.411667	0.1	1.024783
14.413333	0.1	1.033962
14.415000	0.1	1.039326
14.416667	0.1	1.040578
14.418333	0.1	1.039445
14.420000	0.1	1.037777
14.421667	0.1	1.036704
14.423333	0.1	1.036942
14.425000	0.1	1.039326
14.426667	0.1	1.044452
14.428333	0.1	1.051784
14.430000	0.1	1.059413
14.431667	0.1	1.064837
14.433333	0.1	1.067281
14.435000	0.1	1.068711
14.436667	0.1	1.072645
14.438333	0.1	1.081526
14.440000	0.1	1.094997
14.441667	0.1	1.110375
14.443333	0.1	1.125395
14.445000	0.1	1.138985
14.446667	0.1	1.150429
14.448333	0.1	1.159668
14.450000	0.1	1.168370
14.451667	0.1	1.178861
14.453333	0.1	1.193166
14.455000	0.1	1.212180
14.456667	0.1	1.234949
14.458333	0.1	1.258969
14.460000	0.1	1.282752
14.461667	0.1	1.306117
14.463333	0.1	1.328230
14.465000	0.1	1.348496
14.466667	0.1	1.368702
14.468333	0.1	1.391888
14.470000	0.1	1.420200
14.471667	0.1	1.453221
14.473333	0.1	1.488209
14.475000	0.1	1.521707
14.476667	0.1	1.551449
14.478333	0.1	1.577973
14.480000	0.1	1.604557
14.481667	0.1	1.635015
14.483333	0.1	1.671672
14.485000	0.1	1.713812
14.486667	0.1	1.758158
14.488333	0.1	1.801789
14.490000	0.1	1.844943
14.491667	0.1	1.889765
14.493333	0.1	1.937509
14.495000	0.1	1.988053
14.496667	0.1	2.040386
14.498333	0.1	2.093732
14.500000	0.1	2.147794
14.501667	0.1	2.202988
14.503333	0.1	2.259433
14.505000	0.1	2.316713
14.506667	0.1	2.374888
14.508333	0.1	2.435982
14.510000	0.1	2.502322
14.511667	0.1	2.573490
14.513333	0.1	2.647579
14.515000	0.1	2.723515
14.516667	0.1	2.801478
14.518333	0.1	2.882838
14.520000	0.1	2.968788
14.521667	0.1	3.057897
14.523333	0.1	3.147602
14.525000	0.1	3.237128
14.526667	0.1	3.327191
14.528333	0.1	3.417969
14.530000	0.1	3.509939
14.531667	0.1	3.604710
14.533333	0.1	3.704131
14.535000	0.1	3.808618
14.536667	0.1	3.916621
14.538333	0.1	4.025936
14.540000	0.1	4.136324
14.541667	0.1	4.249811
14.543333	0.1	4.368902
14.545000	0.1	4.495025
14.546667	0.1	4.628361
14.548333	0.1	4.767359
14.550000	0.1	4.908800
14.551667	0.1	5.048633
14.553333	0.1	5.184293
14.555000	0.1	5.317092
14.556667	0.1	5.450309
14.558333	0.1	5.586744
14.560000	0.1	5.728007
14.561667	0.1	5.873859
14.563333	0.1	6.022573
14.565000	0.1	6.172240
14.566667	0.1	6.322801
14.568333	0.1	6.474913
14.570000	0.1	6.629110
14.571667	0.1	6.786526
14.573333	0.1	6.949425
14.575000	0.1	7.118464
14.576667	0.1	7.290543
14.578333	0.1	7.460356
14.580000	0.1	7.624627
14.581667	0.1	7.783711
14.583333	0.1	7.940770
14.585000	0.1	8.099139
14.586667	0.1	8.259774
14.588333	0.1	8.421183
14.590000	0.1	8.581341
14.591667	0.1	8.739472
14.593333	0.1	8.895517
14.595000	0.1	9.047568
14.596667	0.1	9.192408
14.598333	0.1	9.328485
14.600000	0.1	9.457589
14.601667	0.1	9.583653
14.603333	0.1	9.709538
14.605000	0.1	9.834827
14.606667	0.1	9.956837
14.608333	0.1	10.073186
14.610000	0.1	10.183395
14.611667	0.1	10.288299
14.613333	0.1	10.389388
14.615000	0.1	10.487974
14.616667	0.1	10.584176
14.618333	0.1	10.676206
14.620000	0.1	10.760070
14.621667	0.1	10.831834
14.623333	0.1	10.889710
14.625000	0.1	10.935784
14.626667	0.1	10.974289
14.628333	0.1	11.008919
14.630000	0.1	11.041463
14.631667	0.1	11.070610
14.633333	0.1	11.092306
14.635000	0.1	11.102200
14.636667	0.1	11.098684
14.638333	0.1	11.083306
14.640000	0.1	11.059642
14.641667	0.1	11.031807
14.643333	0.1	11.002958
14.645000	0.1	10.973335
14.646667	0.1	10.940016
14.648333	0.1	10.899723
14.650000	0.1	10.851920
14.651667	0.1	10.798217
14.653333	0.1	10.739864
14.655000	0.1	10.675789
14.656667	0.1	10.603905
14.658333	0.1	10.523856
14.660000	0.1	10.437728
14.661667	0.1	10.347605
14.663333	0.1	10.254384
14.665000	0.1	10.158003
14.666667	0.1	10.057271
14.668333	0.1	9.950579
14.670000	0.1	9.837568
14.671667	0.1	9.719849
14.673333	0.1	9.600878
14.675000	0.1	9.484113
14.676667	0.1	9.371281
14.678333	0.1	9.261907
14.680000	0.1	9.154022
14.681667	0.1	9.045482
14.683333	0.1	8.935571
14.685000	0.1	8.825303
14.686667	0.1	8.717001
14.688333	0.1	8.611501
14.690000	0.1	8.507789
14.691667	0.1	8.404255
14.693333	0.1	8.299828
14.695000	0.1	8.195043
14.696667	0.1	8.091748
14.698333	0.1	7.990063
14.700000	0.1	7.888258
14.701667	0.1	7.785976
14.703333	0.1	7.686437
14.705000	0.1	7.593930
14.706667	0.1	7.509053
14.708333	0.1	7.428825
14.710000	0.1	7.350624
14.711667	0.1	7.274032
14.713333	0.1	7.199645
14.715000	0.1	7.128001
14.716667	0.1	7.059813
14.718333	0.1	6.996036
14.720000	0.1	6.937087
14.721667	0.1	6.882430
14.723333	0.1	6.829739
14.725000	0.1	6.776810
14.726667	0.1	6.723404
14.728333	0.1	6.670475
14.730000	0.1	6.618739
14.731667	0.1	6.567717
14.733333	0.1	6.516219
14.735000	0.1	6.462694
14.736667	0.1	6.407619
14.738333	0.1	6.353736
14.740000	0.1	6.304741
14.741667	0.1	6.262541
14.743333	0.1	6.225765
14.745000	0.1	6.190837
14.746667	0.1	6.153405
14.748333	0.1	6.110728
14.750000	0.1	6.063402
14.751667	0.1	6.014824
14.753333	0.1	5.967737
14.755000	0.1	5.922199
14.756667	0.1	5.875886
14.758333	0.1	5.826891
14.760000	0.1	5.774320
14.761667	0.1	5.718589
14.763333	0.1	5.661249
14.765000	0.1	5.604625
14.766667	0.1	5.550385
14.768333	0.1	5.498529
14.770000	0.1	5.448222
14.771667	0.1	5.398155
14.773333	0.1	5.346477
14.775000	0.1	5.292833
14.776667	0.1	5.238295
14.778333	0.1	5.184233
14.780000	0.1	5.132139
14.781667	0.1	5.082369
14.783333	0.1	5.034209
14.785000	0.1	4.986644
14.786667	0.1	4.938841
14.788333	0.1	4.890144
14.790000	0.1	4.840136
14.791667	0.1	4.788757
14.793333	0.1	4.736364
14.795000	0.1	4.684210
14.796667	0.1	4.633606
14.798333	0.1	4.584253
14.800000	0.1	4.536033
14.801667	0.1	4.490137
14.803333	0.1	4.448116
14.805000	0.1	4.409969
14.806667	0.1	4.374981
14.808333	0.1	4.341841
14.810000	0.1	4.307568
14.811667	0.1	4.269302
14.813333	0.1	4.226923
14.815000	0.1	4.182875
14.816667	0.1	4.139424
14.818333	0.1	4.097581
14.820000	0.1	4.057646
14.821667	0.1	4.019976
14.823333	0.1	3.985226
14.825000	0.1	3.953398
14.826667	0.1	3.922403
14.828333	0.1	3.889561
14.830000	0.1	3.853202
14.831667	0.1	3.813863
14.833333	0.1	3.774226
14.835000	0.1	3.736854
14.836667	0.1	3.702402
14.838333	0.1	3.669322
14.840000	0.1	3.635824
14.841667	0.1	3.600657
14.843333	0.1	3.563583
14.845000	0.1	3.525019
14.846667	0.1	3.484607
14.848333	0.1	3.441751
14.850000	0.1	3.397703
14.851667	0.1	3.355205
14.853333	0.1	3.315926
14.855000	0.1	3.279507
14.856667	0.1	3.244639
14.858333	0.1	3.208757
14.860000	0.1	3.169120
14.861667	0.1	3.124893
14.863333	0.1	3.077746
14.865000	0.1	3.029764
14.866667	0.1	2.982795
14.868333	0.1	2.939224
14.870000	0.1	2.900541
14.871667	0.1	2.865732
14.873333	0.1	2.831578
14.875000	0.1	2.794087
14.876667	0.1	2.750635
14.878333	0.1	2.701521
14.880000	0.1	2.650261
14.881667	0.1	2.600253
14.883333	0.1	2.553463
14.885000	0.1	2.510071
14.886667	0.1	2.469778
14.888333	0.1	2.431572
14.890000	0.1	2.392948
14.891667	0.1	2.351165
14.893333	0.1	2.305567
14.895000	0.1	2.258837
14.896667	0.1	2.214611
14.898333	0.1	2.175093
14.900000	0.1	2.140701
14.901667	0.1	2.110005
14.903333	0.1	2.080083
14.905000	0.1	2.048016
14.906667	0.1	2.012134
14.908333	0.1	1.972854
14.910000	0.1	1.931667
14.911667	0.1	1.890600
14.913333	0.1	1.851559
14.915000	0.1	1.816094
14.916667	0.1	1.784027
14.918333	0.1	1.754344
14.920000	0.1	1.727343
14.921667	0.1	1.704455
14.923333	0.1	1.685798
14.925000	0.1	1.668513
14.926667	0.1	1.648963
14.928333	0.1	1.625180
14.930000	0.1	1.597703
14.931667	0.1	1.568973
14.933333	0.1	1.542211
14.935000	0.1	1.520872
14.936667	0.1	1.505435
14.938333	0.1	1.492500
14.940000	0.1	1.478493
14.941667	0.1	1.462460
14.943333	0.1	1.444995
14.945000	0.1	1.427531
14.946667	0.1	1.412690
14.948333	0.1	1.404047
14.950000	0.1	1.402974
14.951667	0.1	1.406550
14.953333	0.1	1.409113
14.955000	0.1	1.406133
14.956667	0.1	1.396597
14.958333	0.1	1.382649
14.960000	0.1	1.367807
14.961667	0.1	1.355171
14.963333	0.1	1.345873
14.965000	0.1	1.339197
14.966667	0.1	1.334190
14.968333	0.1	1.330197
14.970000	0.1	1.326323
14.971667	0.1	1.321435
14.973333	0.1	1.314938
14.975000	0.1	1.308441
14.976667	0.1	1.304925
14.978333	0.1	1.306176
14.980000	0.1	1.311541
14.981667	0.1	1.318872
14.983333	0.1	1.326442
14.985000	0.1	1.332879
14.986667	0.1	1.336873
14.988333	0.1	1.336873
14.990000	0.1	1.332998
14.991667	0.1	1.327694
14.993333	0.1	1.324296
14.995000	0.1	1.325429
14.996667	0.1	1.330972
14.998333	0.1	1.338542
15.000000	0.1	1.345277
15.001667	0.1	1.349211
15.003333	0.1	1.349628
15.005000	0.1	1.346827
15.006667	0.1	1.343072
15.008333	0.1	1.341641
15.010000	0.1	1.344502
15.011667	0.1	1.351893
15.013333	0.1	1.362860
15.015000	0.1	1.375556
15.016667	0.1	1.387000
15.018333	0.1	1.395285
15.020000	0.1	1.401305
15.021667	0.1	1.407087
15.023333	0.1	1.414716
15.025000	0.1	1.425743
15.026667	0.1	1.440704
15.028333	0.1	1.457572
15.030000	0.1	1.473785
15.031667	0.1	1.488209
15.033333	0.1	1.501262
15.035000	0.1	1.513600
15.036667	0.1	1.525700
15.038333	0.1	1.538158
15.040000	0.1	1.552165
15.041667	0.1	1.568854
15.043333	0.1	1.588881
15.045000	0.1	1.611471
15.046667	0.1	1.634419
15.048333	0.1	1.654804
15.050000	0.1	1.671195
15.051667	0.1	1.685560
15.053333	0.1	1.701951
15.055000	0.1	1.724482
15.056667	0.1	1.753926
15.058333	0.1	1.786888
15.060000	0.1	1.817703
15.061667	0.1	1.842439
15.063333	0.1	1.860798
15.065000	0.1	1.876056
15.066667	0.1	1.892746
15.068333	0.1	1.914263
15.070000	0.1	1.942277
15.071667	0.1	1.977205
15.073333	0.1	2.017200
15.075000	0.1	2.057612
15.076667	0.1	2.093673
15.078333	0.1	2.124012
15.080000	0.1	2.151251
15.081667	0.1	2.179086
15.083333	0.1	2.209842
15.085000	0.1	2.244234
15.086667	0.1	2.282143
15.088333	0.1	2.322853
15.090000	0.1	2.365589
15.091667	0.1	2.409578
15.093333	0.1	2.454817
15.095000	0.1	2.502144
15.096667	0.1	2.552390
15.098333	0.1	2.604962
15.100000	0.1	2.657652
15.101667	0.1	2.708912
15.103333	0.1	2.758265
15.105000	0.1	2.805114
15.106667	0.1	2.849639
15.108333	0.1	2.893984
15.110000	0.1	2.941191
15.111667	0.1	2.993465
15.113333	0.1	3.051102
15.115000	0.1	3.112912
15.116667	0.1	3.176749
15.118333	0.1	3.240526
15.120000	0.1	3.303290
15.121667	0.1	3.366411
15.123333	0.1	3.432572
15.125000	0.1	3.504217
15.126667	0.1	3.582061
15.128333	0.1	3.663719
15.130000	0.1	3.745318
15.131667	0.1	3.824115
15.133333	0.1	3.900171
15.135000	0.1	3.976226
15.136667	0.1	4.054785
15.138333	0.1	4.135847
15.140000	0.1	4.218400
15.141667	0.1	4.302502
15.143333	0.1	4.388571
15.145000	0.1	4.476309
15.146667	0.1	4.565895
15.148333	0.1	4.658819
15.150000	0.1	4.756928
15.151667	0.1	4.861355
15.153333	0.1	4.971445
15.155000	0.1	5.084753
15.156667	0.1	5.198062
15.158333	0.1	5.308807
15.160000	0.1	5.416692
15.161667	0.1	5.524040
15.163333	0.1	5.633831
15.165000	0.1	5.747199
15.166667	0.1	5.863726
15.168333	0.1	5.983472
15.170000	0.1	6.108106
15.171667	0.1	6.238282
15.173333	0.1	6.372393
15.175000	0.1	6.507636
15.176667	0.1	6.642282
15.178333	0.1	6.776095
15.180000	0.1	6.909669
15.181667	0.1	7.043243
15.183333	0.1	7.176102
15.185000	0.1	7.307291
15.186667	0.1	7.435859
15.188333	0.1	7.560790
15.190000	0.1	7.682503
15.191667	0.1	7.802666
15.193333	0.1	7.922769
15.195000	0.1	8.043230
15.196667	0.1	8.163333
15.198333	0.1	8.281708
15.200000	0.1	8.396328
15.201667	0.1	8.505583
15.203333	0.1	8.609057
15.205000	0.1	8.706689
15.206667	0.1	8.798063
15.208333	0.1	8.883298
15.210000	0.1	8.962870
15.211667	0.1	9.036303
15.213333	0.1	9.102345
15.215000	0.1	9.161115
15.216667	0.1	9.214223
15.218333	0.1	9.263814
15.220000	0.1	9.311081
15.221667	0.1	9.354711
15.223333	0.1	9.391249
15.225000	0.1	9.417713
15.226667	0.1	9.433628
15.228333	0.1	9.440601
15.230000	0.1	9.440840
15.231667	0.1	9.435475
15.233333	0.1	9.425104
15.235000	0.1	9.410143
15.236667	0.1	9.390593
15.238333	0.1	9.365440
15.240000	0.1	9.333551
15.241667	0.1	9.295464
15.243333	0.1	9.253741
15.245000	0.1	9.211064
15.246667	0.1	9.166718
15.248333	0.1	9.117604
15.250000	0.1	9.060503
15.251667	0.1	8.993507
15.253333	0.1	8.917332
15.255000	0.1	8.835376
15.256667	0.1	8.751751
15.258333	0.1	8.668960
15.260000	0.1	8.587480
15.261667	0.1	8.506835
15.263333	0.1	8.426548
15.265000	0.1	8.346141
15.266667	0.1	8.263231
15.268333	0.1	8.175493
15.270000	0.1	8.082986
15.271667	0.1	7.988811
15.273333	0.1	7.897616
15.275000	0.1	7.812739
15.276667	0.1	7.734776
15.278333	0.1	7.662356
15.280000	0.1	7.593215
15.281667	0.1	7.525683
15.283333	0.1	7.459343
15.285000	0.1	7.395328
15.286667	0.1	7.335306
15.288333	0.1	7.281065
15.290000	0.1	7.233918
15.291667	0.1	7.195175
15.293333	0.1	7.166088
15.295000	0.1	7.146955
15.296667	0.1	7.137776
15.298333	0.1	7.139326
15.300000	0.1	7.153154
15.301667	0.1	7.180751
15.303333	0.1	7.222534
15.305000	0.1	7.277072
15.306667	0.1	7.342458
15.308333	0.1	7.418037
15.310000	0.1	7.504225
15.311667	0.1	7.601917
15.313333	0.1	7.712901
15.315000	0.1	7.839442
15.316667	0.1	7.984758
15.318333	0.1	8.152009
15.320000	0.1	8.341969
15.321667	0.1	8.553148
15.323333	0.1	8.783460
15.325000	0.1	9.031475
15.326667	0.1	9.297014
15.328333	0.1	9.582162
15.330000	0.1	9.890915
15.331667	0.1	10.227383
15.333333	0.1	10.593951
15.335000	0.1	10.990620
15.336667	0.1	11.416734
15.338333	0.1	11.872411
15.340000	0.1	12.358070
15.341667	0.1	12.874544
15.343333	0.1	13.423265
15.345000	0.1	14.006735
15.346667	0.1	14.628828
15.348333	0.1	15.294195
15.350000	0.1	16.007424
15.351667	0.1	16.771496
15.353333	0.1	17.587663
15.355000	0.1	18.456818
15.356667	0.1	19.381167
15.358333	0.1	20.363690
15.360000	0.1	21.407307
15.361667	0.1	22.515000
15.363333	0.1	23.690404
15.365000	0.1	24.938525
15.366667	0.1	26.263954
15.368333	0.1	27.671279
15.370000	0.1	29.166104
15.371667	0.1	30.755164
15.373333	0.1	32.444419
15.375000	0.1	34.238758
15.376667	0.1	36.141577
15.378333	0.1	38.155677
15.380000	0.1	40.285530
15.381667	0.1	42.538824
15.383333	0.1	44.925037
15.385000	0.1	47.452631
15.386667	0.1	50.128403
15.388333	0.1	52.958909
15.390000	0.1	55.950943
15.391667	0.1	59.110466
15.393333	0.1	62.441472
15.395000	0.1	65.948729
15.396667	0.1	69.639568
15.398333	0.1	73.522751
15.400000	0.1	77.606742
15.401667	0.1	81.898992
15.403333	0.1	86.405819
15.405000	0.1	91.133958
15.406667	0.1	96.090799
15.408333	0.1	101.283020
15.410000	0.1	106.714732
15.411667	0.1	112.387962
15.413333	0.1	118.304796
15.415000	0.1	124.470599
15.416667	0.1	130.892881
15.418333	0.1	137.577423
15.420000	0.1	144.527682
15.421667	0.1	151.746759
15.423333	0.1	159.239182
15.425000	0.1	167.009244
15.426667	0.1	175.061296
15.428333	0.1	183.399986
15.430000	0.1	192.028355
15.431667	0.1	200.945628
15.433333	0.1	210.149420
15.435000	0.1	219.640208
15.436667	0.1	229.422166
15.438333	0.1	239.501252
15.440000	0.1	249.883786
15.441667	0.1	260.576681
15.443333	0.1	271.589772
15.445000	0.1	282.935517
15.446667	0.1	294.627565
15.448333	0.1	306.678671
15.450000	0.1	319.101293
15.451667	0.1	331.907352
15.453333	0.1	345.109006
15.455000	0.1	358.722827
15.456667	0.1	372.770093
15.458333	0.1	387.272977
15.460000	0.1	402.254546
15.461667	0.1	417.740668
15.463333	0.1	433.759000
15.465000	0.1	450.336722
15.466667	0.1	467.500893
15.468333	0.1	485.277324
15.470000	0.1	503.690213
15.471667	0.1	522.766085
15.473333	0.1	542.538079
15.475000	0.1	563.044939
15.476667	0.1	584.322487
15.478333	0.1	606.393493
15.480000	0.1	629.261948
15.481667	0.1	652.916470
15.483333	0.1	677.341323
15.485000	0.1	702.524465
15.486667	0.1	728.451236
15.488333	0.1	755.093023
15.490000	0.1	782.406973
15.491667	0.1	810.336698
15.493333	0.1	838.806441
15.495000	0.1	867.718271
15.496667	0.1	896.957749
15.498333	0.1	926.404233
15.500000	0.1	955.936906
15.501667	0.1	985.433458
15.503333	0.1	1,014.770509
15.505000	0.1	1,043.822589
15.506667	0.1	1,072.454636
15.508333	0.1	1,100.520557
15.510000	0.1	1,127.867170
15.511667	0.1	1,154.330799
15.513333	0.1	1,179.741632
15.515000	0.1	1,203.949642
15.516667	0.1	1,226.845278
15.518333	0.1	1,248.351768
15.520000	0.1	1,268.409089
15.521667	0.1	1,286.966460
15.523333	0.1	1,303.979653
15.525000	0.1	1,319.414575
15.526667	0.1	1,333.250542
15.528333	0.1	1,345.468124
15.530000	0.1	1,356.039545
15.531667	0.1	1,364.943466
15.533333	0.1	1,372.190200
15.535000	0.1	1,377.827309
15.536667	0.1	1,381.919824
15.538333	0.1	1,384.537899
15.540000	0.1	1,385.764085
15.541667	0.1	1,385.701262
15.543333	0.1	1,384.460413
15.545000	0.1	1,382.131242
15.546667	0.1	1,378.770732
15.548333	0.1	1,374.418758
15.550000	0.1	1,369.116209
15.551667	0.1	1,362.924240
15.553333	0.1	1,355.930707
15.555000	0.1	1,348.224959
15.556667	0.1	1,339.875897
15.558333	0.1	1,330.945213
15.560000	0.1	1,321.508367
15.561667	0.1	1,311.642606
15.563333	0.1	1,301.408428
15.565000	0.1	1,290.852385
15.566667	0.1	1,280.010419
15.568333	0.1	1,268.905119
15.570000	0.1	1,257.554487
15.571667	0.1	1,245.993986
15.573333	0.1	1,234.284236
15.575000	0.1	1,222.486807
15.576667	0.1	1,210.636628
15.578333	0.1	1,198.738885
15.580000	0.1	1,186.788868
15.581667	0.1	1,174.792956
15.583333	0.1	1,162.770937
15.585000	0.1	1,150.745401
15.586667	0.1	1,138.735779
15.588333	0.1	1,126.757451
15.590000	0.1	1,114.816076
15.591667	0.1	1,102.901644
15.593333	0.1	1,090.997046
15.595000	0.1	1,079.097693
15.596667	0.1	1,067.219798
15.598333	0.1	1,055.386010
15.600000	0.1	1,043.611112
15.601667	0.1	1,031.905891
15.603333	0.1	1,020.281793
15.605000	0.1	1,008.743108
15.606667	0.1	997.281253
15.608333	0.1	985.876857
15.610000	0.1	974.506794
15.611667	0.1	963.157771
15.613333	0.1	951.834914
15.615000	0.1	940.554317
15.616667	0.1	929.329451
15.618333	0.1	918.165023
15.620000	0.1	907.061154
15.621667	0.1	896.017068
15.623333	0.1	885.025971
15.625000	0.1	874.071591
15.626667	0.1	863.137773
15.628333	0.1	852.218560
15.630000	0.1	841.319134
15.631667	0.1	830.453445
15.633333	0.1	819.637526
15.635000	0.1	808.878410
15.636667	0.1	798.168826
15.638333	0.1	787.493276
15.640000	0.1	776.837574
15.641667	0.1	766.195760
15.643333	0.1	755.571768
15.645000	0.1	744.974658
15.646667	0.1	734.410509
15.648333	0.1	723.878725
15.650000	0.1	713.375671
15.651667	0.1	702.899677
15.653333	0.1	692.451459
15.655000	0.1	682.028453
15.656667	0.1	671.623032
15.658333	0.1	661.229411
15.660000	0.1	650.852183
15.661667	0.1	640.503445
15.663333	0.1	630.195000
15.665000	0.1	619.935371
15.666667	0.1	609.727836
15.668333	0.1	599.569595
15.670000	0.1	589.455699
15.671667	0.1	579.383527
15.673333	0.1	569.350813
15.675000	0.1	559.355233
15.676667	0.1	549.399230
15.678333	0.1	539.491149
15.680000	0.1	529.639752
15.681667	0.1	519.852729
15.683333	0.1	510.137231
15.685000	0.1	500.497490
15.686667	0.1	490.933567
15.688333	0.1	481.442957
15.690000	0.1	472.023873
15.691667	0.1	462.676851
15.693333	0.1	453.405228
15.695000	0.1	444.214072
15.696667	0.1	435.109582
15.698333	0.1	426.098968
15.700000	0.1	417.188669
15.701667	0.1	408.381725
15.703333	0.1	399.678254
15.705000	0.1	391.077303
15.706667	0.1	382.578634
15.708333	0.1	374.184512
15.710000	0.1	365.899525
15.711667	0.1	357.728681
15.713333	0.1	349.676272
15.715000	0.1	341.746529
15.716667	0.1	333.941956
15.718333	0.1	326.262195
15.720000	0.1	318.706531
15.721667	0.1	311.275799
15.723333	0.1	303.970415
15.725000	0.1	296.788949
15.726667	0.1	289.730745
15.728333	0.1	282.797234
15.730000	0.1	275.991635
15.731667	0.1	269.318239
15.733333	0.1	262.780563
15.735000	0.1	256.379798
15.736667	0.1	250.114337
15.738333	0.1	243.982151
15.740000	0.1	237.980916
15.741667	0.1	232.108488
15.743333	0.1	226.363792
15.745000	0.1	220.747961
15.746667	0.1	215.262783
15.748333	0.1	209.908379
15.750000	0.1	204.682899
15.751667	0.1	199.584794
15.753333	0.1	194.612157
15.755000	0.1	189.762782
15.756667	0.1	185.034703
15.758333	0.1	180.426430
15.760000	0.1	175.936829
15.761667	0.1	171.565841
15.763333	0.1	167.313705
15.765000	0.1	163.179169
15.766667	0.1	159.159133
15.768333	0.1	155.249486
15.770000	0.1	151.445338
15.771667	0.1	147.742399
15.773333	0.1	144.139239
15.775000	0.1	140.637168
15.776667	0.1	137.237676
15.778333	0.1	133.940645
15.780000	0.1	130.743809
15.781667	0.1	127.642699
15.783333	0.1	124.631889
15.785000	0.1	121.706791
15.786667	0.1	118.864543
15.788333	0.1	116.102583
15.790000	0.1	113.418645
15.791667	0.1	110.811955
15.793333	0.1	108.284659
15.795000	0.1	105.839616
15.796667	0.1	103.476411
15.798333	0.1	101.189739
15.800000	0.1	98.972326
15.801667	0.1	96.819705
15.803333	0.1	94.730979
15.805000	0.1	92.706865
15.806667	0.1	90.747362
15.808333	0.1	88.850444
15.810000	0.1	87.011104
15.811667	0.1	85.223680
15.813333	0.1	83.485131
15.815000	0.1	81.796830
15.816667	0.1	80.161636
15.818333	0.1	78.580325
15.820000	0.1	77.051167
15.821667	0.1	75.571899
15.823333	0.1	74.139659
15.825000	0.1	72.750036
15.826667	0.1	71.399037
15.828333	0.1	70.084755
15.830000	0.1	68.806474
15.831667	0.1	67.564551
15.833333	0.1	66.359345
15.835000	0.1	65.189962
15.836667	0.1	64.053957
15.838333	0.1	62.948708
15.840000	0.1	61.873261
15.841667	0.1	60.828511
15.843333	0.1	59.815768
15.845000	0.1	58.835331
15.846667	0.1	57.885531
15.848333	0.1	56.962195
15.850000	0.1	56.060854
15.851667	0.1	55.179361
15.853333	0.1	54.318610
15.855000	0.1	53.479377
15.856667	0.1	52.660409
15.858333	0.1	51.860097
15.860000	0.1	51.078323
15.861667	0.1	50.315383
15.863333	0.1	49.570802
15.865000	0.1	48.843446
15.866667	0.1	48.132005
15.868333	0.1	47.436121
15.870000	0.1	46.755793
15.871667	0.1	46.091619
15.873333	0.1	45.444312
15.875000	0.1	44.814291
15.876667	0.1	44.200483
15.878333	0.1	43.600085
15.880000	0.1	43.009343
15.881667	0.1	42.425873
15.883333	0.1	41.850331
15.885000	0.1	41.285696
15.886667	0.1	40.734234
15.888333	0.1	40.195467
15.890000	0.1	39.667609
15.891667	0.1	39.150836
15.893333	0.1	38.646939
15.895000	0.1	38.157108
15.896667	0.1	37.680747
15.898333	0.1	37.216487
15.900000	0.1	36.763074
15.901667	0.1	36.318781
15.903333	0.1	35.882296
15.905000	0.1	35.454752
15.906667	0.1	35.038533
15.908333	0.1	34.634413
15.910000	0.1	34.240248
15.911667	0.1	33.853652
15.913333	0.1	33.474328
15.915000	0.1	33.103766
15.916667	0.1	32.742860
15.918333	0.1	32.391014
15.920000	0.1	32.047452
15.921667	0.1	31.711997
15.923333	0.1	31.384708
15.925000	0.1	31.065108
15.926667	0.1	30.752065
15.928333	0.1	30.444505
15.930000	0.1	30.142547
15.931667	0.1	29.847862
15.933333	0.1	29.562594
15.935000	0.1	29.287102
15.936667	0.1	29.018821
15.938333	0.1	28.753640
15.940000	0.1	28.489770
15.941667	0.1	28.227867
15.943333	0.1	27.967991
15.945000	0.1	27.709545
15.946667	0.1	27.452113
15.948333	0.1	27.196051
15.950000	0.1	26.941718
15.951667	0.1	26.689769
15.953333	0.1	26.440920
15.955000	0.1	26.195170
15.956667	0.1	25.951447
15.958333	0.1	25.708379
15.960000	0.1	25.463404
15.961667	0.1	25.213124
15.963333	0.1	24.955572
15.965000	0.1	24.692358
15.966667	0.1	24.426760
15.968333	0.1	24.161221
15.970000	0.1	23.897590
15.971667	0.1	23.637117
15.973333	0.1	23.378672
15.975000	0.1	23.119928
15.976667	0.1	22.858144
15.978333	0.1	22.590698
15.980000	0.1	22.315980
15.981667	0.1	22.034944
15.983333	0.1	21.750928
15.985000	0.1	21.467270
15.986667	0.1	21.185697
15.988333	0.1	20.906271
15.990000	0.1	20.628215
15.991667	0.1	20.350994
15.993333	0.1	20.075144
15.995000	0.1	19.801499
15.996667	0.1	19.529344
15.998333	0.1	19.257249
16.000000	0.1	18.984259
16.001667	0.1	18.711151
16.003333	0.1	18.440784
16.005000	0.1	18.176736
16.006667	0.1	17.921210
16.008333	0.1	17.674686
16.010000	0.1	17.435492
16.011667	0.1	17.201425
16.013333	0.1	16.972483
16.015000	0.1	16.749562
16.016667	0.1	16.531230
16.018333	0.1	16.315461
16.020000	0.1	16.102613
16.021667	0.1	15.895129
16.023333	0.1	15.694619
16.025000	0.1	15.500427
16.026667	0.1	15.310765
16.028333	0.1	15.124381
16.030000	0.1	14.940442
16.031667	0.1	14.759124
16.033333	0.1	14.581920
16.035000	0.1	14.409603
16.036667	0.1	14.242352
16.038333	0.1	14.081002
16.040000	0.1	13.927461
16.041667	0.1	13.782740
16.043333	0.1	13.645113
16.045000	0.1	13.511241
16.046667	0.1	13.378383
16.048333	0.1	13.245405
16.050000	0.1	13.112486
16.051667	0.1	12.981356
16.053333	0.1	12.854994
16.055000	0.1	12.735725
16.056667	0.1	12.622715
16.058333	0.1	12.513400
16.060000	0.1	12.405873
16.061667	0.1	12.299836
16.063333	0.1	12.195767
16.065000	0.1	12.094022
16.066667	0.1	11.995257
16.068333	0.1	11.899591
16.070000	0.1	11.806429
16.071667	0.1	11.714638
16.073333	0.1	11.623562
16.075000	0.1	11.533917
16.076667	0.1	11.446059
16.078333	0.1	11.358858
16.080000	0.1	11.271358
16.081667	0.1	11.184395
16.083333	0.1	11.100293
16.085000	0.1	11.020542
16.086667	0.1	10.944665
16.088333	0.1	10.870219
16.090000	0.1	10.794283
16.091667	0.1	10.715426
16.093333	0.1	10.634483
16.095000	0.1	10.554195
16.096667	0.1	10.476709
16.098333	0.1	10.403038
16.100000	0.1	10.333062
16.101667	0.1	10.265709
16.103333	0.1	10.200263
16.105000	0.1	10.136486
16.106667	0.1	10.074616
16.108333	0.1	10.014535
16.110000	0.1	9.955705
16.111667	0.1	9.897531
16.113333	0.1	9.838939
16.115000	0.1	9.778679
16.116667	0.1	9.717167
16.118333	0.1	9.655893
16.120000	0.1	9.596587
16.121667	0.1	9.540022
16.123333	0.1	9.485484
16.125000	0.1	9.432257
16.126667	0.1	9.380937
16.128333	0.1	9.333313
16.130000	0.1	9.289921
16.131667	0.1	9.248794
16.133333	0.1	9.205998
16.135000	0.1	9.158135
16.136667	0.1	9.105981
16.138333	0.1	9.053827
16.140000	0.1	9.005845
16.141667	0.1	8.964420
16.143333	0.1	8.929670
16.145000	0.1	8.899510
16.146667	0.1	8.870245
16.148333	0.1	8.838416
16.150000	0.1	8.802534
16.151667	0.1	8.763135
16.153333	0.1	8.722485
16.155000	0.1	8.683563
16.156667	0.1	8.648336
16.158333	0.1	8.616627
16.160000	0.1	8.587540
16.161667	0.1	8.561433
16.163333	0.1	8.538962
16.165000	0.1	8.518816
16.166667	0.1	8.498014
16.168333	0.1	8.474529
16.170000	0.1	8.449376
16.171667	0.1	8.424938
16.173333	0.1	8.403779
16.175000	0.1	8.387089
16.176667	0.1	8.374393
16.178333	0.1	8.363665
16.180000	0.1	8.353115
16.181667	0.1	8.342684
16.183333	0.1	8.333326
16.185000	0.1	8.323908
16.186667	0.1	8.311868
16.188333	0.1	8.296073
16.190000	0.1	8.277476
16.191667	0.1	8.258701
16.193333	0.1	8.242190
16.195000	0.1	8.229316
16.196667	0.1	8.220494
16.198333	0.1	8.214772
16.200000	0.1	8.210361
16.201667	0.1	8.206010
16.203333	0.1	8.200109
16.205000	0.1	8.190930
16.206667	0.1	8.177460
16.208333	0.1	8.160770
16.210000	0.1	8.143008
16.211667	0.1	8.125723
16.213333	0.1	8.108914
16.215000	0.1	8.092642
16.216667	0.1	8.077682
16.218333	0.1	8.064688
16.220000	0.1	8.052230
16.221667	0.1	8.037508
16.223333	0.1	8.018554
16.225000	0.1	7.996202
16.226667	0.1	7.973016
16.228333	0.1	7.951260
16.230000	0.1	7.930756
16.231667	0.1	7.910014
16.233333	0.1	7.888198
16.235000	0.1	7.865787
16.236667	0.1	7.842660
16.238333	0.1	7.816792
16.240000	0.1	7.786692
16.241667	0.1	7.754446
16.243333	0.1	7.724107
16.245000	0.1	7.696629
16.246667	0.1	7.669390
16.248333	0.1	7.639528
16.250000	0.1	7.605076
16.251667	0.1	7.564664
16.253333	0.1	7.519126
16.255000	0.1	7.471920
16.256667	0.1	7.427693
16.258333	0.1	7.388890
16.260000	0.1	7.355214
16.261667	0.1	7.323802
16.263333	0.1	7.290543
16.265000	0.1	7.251740
16.266667	0.1	7.206798
16.268333	0.1	7.158101
16.270000	0.1	7.110060
16.271667	0.1	7.066906
16.273333	0.1	7.030309
16.275000	0.1	6.998599
16.276667	0.1	6.967545
16.278333	0.1	6.932378
16.280000	0.1	6.889999
16.281667	0.1	6.841124
16.283333	0.1	6.788910
16.285000	0.1	6.736756
16.286667	0.1	6.686986
16.288333	0.1	6.641865
16.290000	0.1	6.602526
16.291667	0.1	6.566823
16.293333	0.1	6.529868
16.295000	0.1	6.487608
16.296667	0.1	6.439567
16.298333	0.1	6.388665
16.300000	0.1	6.338656
16.301667	0.1	6.291390
16.303333	0.1	6.246746
16.305000	0.1	6.203711
16.306667	0.1	6.160677
16.308333	0.1	6.116391
16.310000	0.1	6.070972
16.311667	0.1	6.025255
16.313333	0.1	5.979300
16.315000	0.1	5.933047
16.316667	0.1	5.887032
16.318333	0.1	5.841494
16.320000	0.1	5.795837
16.321667	0.1	5.749405
16.323333	0.1	5.702138
16.325000	0.1	5.654753
16.326667	0.1	5.610049
16.328333	0.1	5.570054
16.330000	0.1	5.532861
16.331667	0.1	5.494416
16.333333	0.1	5.452395
16.335000	0.1	5.407036
16.336667	0.1	5.361021
16.338333	0.1	5.318046
16.340000	0.1	5.280555
16.341667	0.1	5.248070
16.343333	0.1	5.216956
16.345000	0.1	5.181969
16.346667	0.1	5.140424
16.348333	0.1	5.094350
16.350000	0.1	5.048395
16.351667	0.1	5.006612
16.353333	0.1	4.970908
16.355000	0.1	4.940510
16.356667	0.1	4.912198
16.358333	0.1	4.881919
16.360000	0.1	4.847408
16.361667	0.1	4.809499
16.363333	0.1	4.770339
16.365000	0.1	4.732251
16.366667	0.1	4.696846
16.368333	0.1	4.664541
16.370000	0.1	4.633725
16.371667	0.1	4.601777
16.373333	0.1	4.567802
16.375000	0.1	4.533887
16.376667	0.1	4.503548
16.378333	0.1	4.477740
16.380000	0.1	4.453361
16.381667	0.1	4.426956
16.383333	0.1	4.398704
16.385000	0.1	4.371941
16.386667	0.1	4.349411
16.388333	0.1	4.330218
16.390000	0.1	4.310310
16.391667	0.1	4.286886
16.393333	0.1	4.260361
16.395000	0.1	4.232586
16.396667	0.1	4.204989
16.398333	0.1	4.179180
16.400000	0.1	4.157007
16.401667	0.1	4.137218
16.403333	0.1	4.116535
16.405000	0.1	4.093111
16.406667	0.1	4.068017
16.408333	0.1	4.043758
16.410000	0.1	4.022718
16.411667	0.1	4.006148
16.413333	0.1	3.993452
16.415000	0.1	3.980696
16.416667	0.1	3.963232
16.418333	0.1	3.940106
16.420000	0.1	3.914535
16.421667	0.1	3.890515
16.423333	0.1	3.870011
16.425000	0.1	3.852129
16.426667	0.1	3.835559
16.428333	0.1	3.819764
16.430000	0.1	3.804267
16.431667	0.1	3.787697
16.433333	0.1	3.770709
16.435000	0.1	3.756166
16.436667	0.1	3.746569
16.438333	0.1	3.741086
16.440000	0.1	3.736079
16.441667	0.1	3.727377
16.443333	0.1	3.713131
16.445000	0.1	3.695011
16.446667	0.1	3.677011
16.448333	0.1	3.662884
16.450000	0.1	3.654123
16.451667	0.1	3.649473
16.453333	0.1	3.645241
16.455000	0.1	3.637791
16.456667	0.1	3.625989
16.458333	0.1	3.611088
16.460000	0.1	3.595412
16.461667	0.1	3.581405
16.463333	0.1	3.570616
16.465000	0.1	3.563464
16.466667	0.1	3.559292
16.468333	0.1	3.555894
16.470000	0.1	3.550589
16.471667	0.1	3.542364
16.473333	0.1	3.532171
16.475000	0.1	3.520727
16.476667	0.1	3.507436
16.478333	0.1	3.493428
16.480000	0.1	3.481388
16.481667	0.1	3.472507
16.483333	0.1	3.465474
16.485000	0.1	3.458142
16.486667	0.1	3.449381
16.488333	0.1	3.439367
16.490000	0.1	3.429473
16.491667	0.1	3.421128
16.493333	0.1	3.414333
16.495000	0.1	3.409028
16.496667	0.1	3.405094
16.498333	0.1	3.400982
16.500000	0.1	3.394425
16.501667	0.1	3.385306
16.503333	0.1	3.376663
16.505000	0.1	3.371835
16.506667	0.1	3.371895
16.508333	0.1	3.376603
16.510000	0.1	3.384233
16.511667	0.1	3.391683
16.513333	0.1	3.395856
16.515000	0.1	3.394485
16.516667	0.1	3.386617
16.518333	0.1	3.374219
16.520000	0.1	3.361941
16.521667	0.1	3.353536
16.523333	0.1	3.348410
16.525000	0.1	3.342807
16.526667	0.1	3.334999
16.528333	0.1	3.327131
16.530000	0.1	3.323496
16.531667	0.1	3.324807
16.533333	0.1	3.327728
16.535000	0.1	3.329575
16.536667	0.1	3.330767
16.538333	0.1	3.332675
16.540000	0.1	3.335715
16.541667	0.1	3.338933
16.543333	0.1	3.340960
16.545000	0.1	3.340543
16.546667	0.1	3.337443
16.548333	0.1	3.332734
16.550000	0.1	3.328264
16.551667	0.1	3.325939
16.553333	0.1	3.326655
16.555000	0.1	3.330350
16.556667	0.1	3.335893
16.558333	0.1	3.341079
16.560000	0.1	3.342927
16.561667	0.1	3.339946
16.563333	0.1	3.333152
16.565000	0.1	3.326118
16.566667	0.1	3.322542
16.568333	0.1	3.322840
16.570000	0.1	3.324151
16.571667	0.1	3.323615
16.573333	0.1	3.320277
16.575000	0.1	3.314257
16.576667	0.1	3.306627
16.578333	0.1	3.299654
16.580000	0.1	3.295958
16.581667	0.1	3.295660
16.583333	0.1	3.296375
16.585000	0.1	3.294766
16.586667	0.1	3.289879
16.588333	0.1	3.284157
16.590000	0.1	3.281534
16.591667	0.1	3.283858
16.593333	0.1	3.289700
16.595000	0.1	3.295660
16.596667	0.1	3.299415
16.598333	0.1	3.300667
16.600000	0.1	3.299296
16.601667	0.1	3.295541
16.603333	0.1	3.291607
16.605000	0.1	3.289283
16.606667	0.1	3.288686
16.608333	0.1	3.289342
16.610000	0.1	3.290117
16.611667	0.1	3.288508
16.613333	0.1	3.282845
16.615000	0.1	3.274977
16.616667	0.1	3.268302
16.618333	0.1	3.264725
16.620000	0.1	3.263653
16.621667	0.1	3.263891
16.623333	0.1	3.265202
16.625000	0.1	3.267408
16.626667	0.1	3.269971
16.628333	0.1	3.272653
16.630000	0.1	3.276050
16.631667	0.1	3.279925
16.633333	0.1	3.282964
16.635000	0.1	3.283084
16.636667	0.1	3.279925
16.638333	0.1	3.276229
16.640000	0.1	3.275812
16.641667	0.1	3.279865
16.643333	0.1	3.285945
16.645000	0.1	3.290296
16.646667	0.1	3.291249
16.648333	0.1	3.290057
16.650000	0.1	3.289700
16.651667	0.1	3.291965
16.653333	0.1	3.295601
16.655000	0.1	3.298223
16.656667	0.1	3.298462
16.658333	0.1	3.296018
16.660000	0.1	3.290892
16.661667	0.1	3.283262
16.663333	0.1	3.275156
16.665000	0.1	3.269434
16.666667	0.1	3.267050
16.668333	0.1	3.266275
16.670000	0.1	3.264666
16.671667	0.1	3.260851
16.673333	0.1	3.255427
16.675000	0.1	3.250122
16.676667	0.1	3.246367
16.678333	0.1	3.243983
16.680000	0.1	3.240943
16.681667	0.1	3.235042
16.683333	0.1	3.225804
16.685000	0.1	3.214300
16.686667	0.1	3.201842
16.688333	0.1	3.189981
16.690000	0.1	3.179848
16.691667	0.1	3.170908
16.693333	0.1	3.160954
16.695000	0.1	3.148794
16.696667	0.1	3.135741
16.698333	0.1	3.123760
16.700000	0.1	3.113926
16.701667	0.1	3.106237
16.703333	0.1	3.100813
16.705000	0.1	3.097296
16.706667	0.1	3.094197
16.708333	0.1	3.090024
16.710000	0.1	3.083170
16.711667	0.1	3.072739
16.713333	0.1	3.058970
16.715000	0.1	3.043831
16.716667	0.1	3.029168
16.718333	0.1	3.015697
16.720000	0.1	3.003657
16.721667	0.1	2.993107
16.723333	0.1	2.983511
16.725000	0.1	2.973795
16.726667	0.1	2.963007
16.728333	0.1	2.950132
16.730000	0.1	2.934039
16.731667	0.1	2.914965
16.733333	0.1	2.895415
16.735000	0.1	2.878189
16.736667	0.1	2.864719
16.738333	0.1	2.854765
16.740000	0.1	2.847672
16.741667	0.1	2.841950
16.743333	0.1	2.835035
16.745000	0.1	2.825082
16.746667	0.1	2.811551
16.748333	0.1	2.795994
16.750000	0.1	2.781511
16.751667	0.1	2.770007
16.753333	0.1	2.760768
16.755000	0.1	2.753198
16.756667	0.1	2.747834
16.758333	0.1	2.744258
16.760000	0.1	2.740324
16.761667	0.1	2.734423
16.763333	0.1	2.726376
16.765000	0.1	2.717018
16.766667	0.1	2.706707
16.768333	0.1	2.695382
16.770000	0.1	2.683461
16.771667	0.1	2.671778
16.773333	0.1	2.661944
16.775000	0.1	2.654672
16.776667	0.1	2.649427
16.778333	0.1	2.644479
16.780000	0.1	2.638340
16.781667	0.1	2.631068
16.783333	0.1	2.623618
16.785000	0.1	2.616286
16.786667	0.1	2.609313
16.788333	0.1	2.604067
16.790000	0.1	2.601743
16.791667	0.1	2.602041
16.793333	0.1	2.603412
16.795000	0.1	2.604067
16.796667	0.1	2.601862
16.798333	0.1	2.595186
16.800000	0.1	2.584219
16.801667	0.1	2.571583
16.803333	0.1	2.560139
16.805000	0.1	2.551198
16.806667	0.1	2.544284
16.808333	0.1	2.538264
16.810000	0.1	2.532065
16.811667	0.1	2.524793
16.813333	0.1	2.516508
16.815000	0.1	2.508223
16.816667	0.1	2.500653
16.818333	0.1	2.493441
16.820000	0.1	2.485693
16.821667	0.1	2.477884
16.823333	0.1	2.471447
16.825000	0.1	2.467334
16.826667	0.1	2.465189
16.828333	0.1	2.463401
16.830000	0.1	2.459467
16.831667	0.1	2.451897
16.833333	0.1	2.442122
16.835000	0.1	2.432943
16.836667	0.1	2.425611
16.838333	0.1	2.420008
16.840000	0.1	2.415359
16.841667	0.1	2.410650
16.843333	0.1	2.405405
16.845000	0.1	2.400935
16.846667	0.1	2.398133
16.848333	0.1	2.396464
16.850000	0.1	2.394855
16.851667	0.1	2.392113
16.853333	0.1	2.387047
16.855000	0.1	2.379418
16.856667	0.1	2.370715
16.858333	0.1	2.363086
16.860000	0.1	2.357543
16.861667	0.1	2.353609
16.863333	0.1	2.351105
16.865000	0.1	2.350390
16.866667	0.1	2.351046
16.868333	0.1	2.351403
16.870000	0.1	2.350092
16.871667	0.1	2.346873
16.873333	0.1	2.342165
16.875000	0.1	2.336800
16.876667	0.1	2.331734
16.878333	0.1	2.326667
16.880000	0.1	2.320647
16.881667	0.1	2.314150
16.883333	0.1	2.310097
16.885000	0.1	2.310455
16.886667	0.1	2.313554
16.888333	0.1	2.316237
16.890000	0.1	2.316058
16.891667	0.1	2.312243
16.893333	0.1	2.305508
16.895000	0.1	2.297938
16.896667	0.1	2.291858
16.898333	0.1	2.288163
16.900000	0.1	2.285481
16.901667	0.1	2.281785
16.903333	0.1	2.276003
16.905000	0.1	2.269089
16.906667	0.1	2.262712
16.908333	0.1	2.258480
16.910000	0.1	2.257645
16.911667	0.1	2.259612
16.913333	0.1	2.261877
16.915000	0.1	2.261400
16.916667	0.1	2.256394
16.918333	0.1	2.247632
16.920000	0.1	2.238155
16.921667	0.1	2.230764
16.923333	0.1	2.226830
16.925000	0.1	2.226412
16.926667	0.1	2.227724
16.928333	0.1	2.227724
16.930000	0.1	2.225161
16.931667	0.1	2.221346
16.933333	0.1	2.218545
16.935000	0.1	2.217531
16.936667	0.1	2.217353
16.938333	0.1	2.217949
16.940000	0.1	2.219856
16.941667	0.1	2.222598
16.943333	0.1	2.224624
16.945000	0.1	2.224147
16.946667	0.1	2.220452
16.948333	0.1	2.214909
16.950000	0.1	2.210200
16.951667	0.1	2.208650
16.953333	0.1	2.211154
16.955000	0.1	2.217531
16.956667	0.1	2.225638
16.958333	0.1	2.230764
16.960000	0.1	2.229154
16.961667	0.1	2.221048
16.963333	0.1	2.210081
16.965000	0.1	2.201021
16.966667	0.1	2.196610
16.968333	0.1	2.197266
16.970000	0.1	2.201259
16.971667	0.1	2.205610
16.973333	0.1	2.207160
16.975000	0.1	2.204657
16.976667	0.1	2.199233
16.978333	0.1	2.194166
16.980000	0.1	2.192319
16.981667	0.1	2.194405
16.983333	0.1	2.198160
16.985000	0.1	2.200306
16.986667	0.1	2.199352
16.988333	0.1	2.196252
16.990000	0.1	2.192140
16.991667	0.1	2.187312
16.993333	0.1	2.181471
16.995000	0.1	2.174795
16.996667	0.1	2.168656
16.998333	0.1	2.164602
17.000000	0.1	2.162337
17.001667	0.1	2.159715
17.003333	0.1	2.155900
17.005000	0.1	2.151787
17.006667	0.1	2.148867
17.008333	0.1	2.147555
17.010000	0.1	2.146900
17.011667	0.1	2.146721
17.013333	0.1	2.147675
17.015000	0.1	2.149999
17.016667	0.1	2.152264
17.018333	0.1	2.152681
17.020000	0.1	2.150476
17.021667	0.1	2.145112
17.023333	0.1	2.135873
17.025000	0.1	2.124250
17.026667	0.1	2.113581
17.028333	0.1	2.106667
17.030000	0.1	2.104402
17.031667	0.1	2.106369
17.033333	0.1	2.111316
17.035000	0.1	2.117098
17.036667	0.1	2.121389
17.038333	0.1	2.121687
17.040000	0.1	2.117038
17.041667	0.1	2.109170
17.043333	0.1	2.102256
17.045000	0.1	2.099991
17.046667	0.1	2.102435
17.048333	0.1	2.106249
17.050000	0.1	2.108514
17.051667	0.1	2.109230
17.053333	0.1	2.109945
17.055000	0.1	2.111435
17.056667	0.1	2.113581
17.058333	0.1	2.115071
17.060000	0.1	2.114713
17.061667	0.1	2.112985
17.063333	0.1	2.111614
17.065000	0.1	2.111495
17.066667	0.1	2.112806
17.068333	0.1	2.116144
17.070000	0.1	2.122045
17.071667	0.1	2.129853
17.073333	0.1	2.137900
17.075000	0.1	2.144098
17.076667	0.1	2.147138
17.078333	0.1	2.147675
17.080000	0.1	2.147913
17.081667	0.1	2.150118
17.083333	0.1	2.156019
17.085000	0.1	2.165973
17.086667	0.1	2.179146
17.088333	0.1	2.193272
17.090000	0.1	2.205134
17.091667	0.1	2.212763
17.093333	0.1	2.217174
17.095000	0.1	2.221286
17.096667	0.1	2.227903
17.098333	0.1	2.238751
17.100000	0.1	2.254129
17.101667	0.1	2.272368
17.103333	0.1	2.291560
17.105000	0.1	2.310753
17.106667	0.1	2.330125
17.108333	0.1	2.350688
17.110000	0.1	2.373159
17.111667	0.1	2.396166
17.113333	0.1	2.418280
17.115000	0.1	2.440035
17.116667	0.1	2.463639
17.118333	0.1	2.491176
17.120000	0.1	2.523363
17.121667	0.1	2.558828
17.123333	0.1	2.595484
17.125000	0.1	2.632439
17.126667	0.1	2.671063
17.128333	0.1	2.713025
17.130000	0.1	2.759040
17.131667	0.1	2.808035
17.133333	0.1	2.857864
17.135000	0.1	2.907694
17.136667	0.1	2.959848
17.138333	0.1	3.016830
17.140000	0.1	3.078461
17.141667	0.1	3.142536
17.143333	0.1	3.207624
17.145000	0.1	3.274679
17.146667	0.1	3.346682
17.148333	0.1	3.426314
17.150000	0.1	3.513634
17.151667	0.1	3.606320
17.153333	0.1	3.701091
17.155000	0.1	3.795624
17.156667	0.1	3.890276
17.158333	0.1	3.987372
17.160000	0.1	4.090429
17.161667	0.1	4.202843
17.163333	0.1	4.325748
17.165000	0.1	4.457712
17.166667	0.1	4.596472
17.168333	0.1	4.740715
17.170000	0.1	4.891098
17.171667	0.1	5.049050
17.173333	0.1	5.214811
17.175000	0.1	5.386889
17.176667	0.1	5.563557
17.178333	0.1	5.744934
17.180000	0.1	5.933285
17.181667	0.1	6.132126
17.183333	0.1	6.344617
17.185000	0.1	6.571591
17.186667	0.1	6.810904
17.188333	0.1	7.059813
17.190000	0.1	7.317603
17.191667	0.1	7.586122
17.193333	0.1	7.866920
17.195000	0.1	8.160353
17.196667	0.1	8.467019
17.198333	0.1	8.786679
17.200000	0.1	9.117067
17.201667	0.1	9.455741
17.203333	0.1	9.803534
17.205000	0.1	10.164142
17.206667	0.1	10.541857
17.208333	0.1	10.939420
17.210000	0.1	11.358143
17.211667	0.1	11.797310
17.213333	0.1	12.254358
17.215000	0.1	12.725890
17.216667	0.1	13.209225
17.218333	0.1	13.702274
17.220000	0.1	14.205874
17.221667	0.1	14.723540
17.223333	0.1	15.259565
17.225000	0.1	15.816809
17.226667	0.1	16.396523
17.228333	0.1	16.999544
17.230000	0.1	17.625154
17.231667	0.1	18.269778
17.233333	0.1	18.928410
17.235000	0.1	19.597889
17.236667	0.1	20.278634
17.238333	0.1	20.973862
17.240000	0.1	21.687628
17.241667	0.1	22.421957
17.243333	0.1	23.176910
17.245000	0.1	23.952188
17.246667	0.1	24.748088
17.248333	0.1	25.564970
17.250000	0.1	26.402475
17.251667	0.1	27.259649
17.253333	0.1	28.135123
17.255000	0.1	29.027762
17.256667	0.1	29.937150
17.258333	0.1	30.863466
17.260000	0.1	31.807603
17.261667	0.1	32.770516
17.263333	0.1	33.753576
17.265000	0.1	34.759047
17.266667	0.1	35.789611
17.268333	0.1	36.846580
17.270000	0.1	37.929358
17.271667	0.1	39.037230
17.273333	0.1	40.170672
17.275000	0.1	41.330698
17.276667	0.1	42.517724
17.278333	0.1	43.731692
17.280000	0.1	44.973257
17.281667	0.1	46.243492
17.283333	0.1	47.542634
17.285000	0.1	48.871282
17.286667	0.1	50.232235
17.288333	0.1	51.630083
17.290000	0.1	53.067568
17.291667	0.1	54.544392
17.293333	0.1	56.059245
17.295000	0.1	57.612601
17.296667	0.1	59.205714
17.298333	0.1	60.839061
17.300000	0.1	62.513355
17.301667	0.1	64.231161
17.303333	0.1	65.996114
17.305000	0.1	67.810480
17.306667	0.1	69.673244
17.308333	0.1	71.579759
17.310000	0.1	73.524479
17.311667	0.1	75.503831
17.313333	0.1	77.516680
17.315000	0.1	79.562728
17.316667	0.1	81.642335
17.318333	0.1	83.755558
17.320000	0.1	85.901087
17.321667	0.1	88.076358
17.323333	0.1	90.278452
17.325000	0.1	92.504388
17.326667	0.1	94.749993
17.328333	0.1	97.007936
17.330000	0.1	99.269754
17.331667	0.1	101.528174
17.333333	0.1	103.776700
17.335000	0.1	106.009311
17.336667	0.1	108.221537
17.338333	0.1	110.410399
17.340000	0.1	112.572856
17.341667	0.1	114.703424
17.343333	0.1	116.794712
17.345000	0.1	118.839152
17.346667	0.1	120.829768
17.348333	0.1	122.760065
17.350000	0.1	124.624200
17.351667	0.1	126.416810
17.353333	0.1	128.133305
17.355000	0.1	129.769273
17.356667	0.1	131.318875
17.358333	0.1	132.777043
17.360000	0.1	134.140559
17.361667	0.1	135.408588
17.363333	0.1	136.581727
17.365000	0.1	137.658306
17.366667	0.1	138.632663
17.368333	0.1	139.498361
17.370000	0.1	140.252539
17.371667	0.1	140.895971
17.373333	0.1	141.430863
17.375000	0.1	141.857454
17.376667	0.1	142.172762
17.378333	0.1	142.373630
17.380000	0.1	142.460176
17.381667	0.1	142.435917
17.383333	0.1	142.305740
17.385000	0.1	142.074951
17.386667	0.1	141.747424
17.388333	0.1	141.324707
17.390000	0.1	140.806624
17.391667	0.1	140.191325
17.393333	0.1	139.477082
17.395000	0.1	138.665804
17.396667	0.1	137.764283
17.398333	0.1	136.781283
17.400000	0.1	135.723659
17.401667	0.1	134.594389
17.403333	0.1	133.393832
17.405000	0.1	132.123001
17.406667	0.1	130.784519
17.408333	0.1	129.381188
17.410000	0.1	127.914496
17.411667	0.1	126.385637
17.413333	0.1	124.798127
17.415000	0.1	123.158105
17.416667	0.1	121.471233
17.418333	0.1	119.740374
17.420000	0.1	117.967434
17.421667	0.1	116.155154
17.423333	0.1	114.306874
17.425000	0.1	112.425930
17.426667	0.1	110.515959
17.428333	0.1	108.580834
17.430000	0.1	106.623298
17.431667	0.1	104.643947
17.433333	0.1	102.643436
17.435000	0.1	100.625223
17.436667	0.1	98.596042
17.438333	0.1	96.563345
17.440000	0.1	94.532019
17.441667	0.1	92.503613
17.443333	0.1	90.478902
17.445000	0.1	88.458782
17.446667	0.1	86.444085
17.448333	0.1	84.435826
17.450000	0.1	82.435970
17.451667	0.1	80.446606
17.453333	0.1	78.469281
17.455000	0.1	76.506381
17.456667	0.1	74.562018
17.458333	0.1	72.640006
17.460000	0.1	70.742790
17.461667	0.1	68.873052
17.463333	0.1	67.033951
17.465000	0.1	65.228883
17.466667	0.1	63.458387
17.468333	0.1	61.718944
17.470000	0.1	60.005490
17.471667	0.1	58.316651
17.473333	0.1	56.656483
17.475000	0.1	55.032197
17.476667	0.1	53.448859
17.478333	0.1	51.906946
17.480000	0.1	50.402823
17.481667	0.1	48.932853
17.483333	0.1	47.497395
17.485000	0.1	46.100381
17.486667	0.1	44.745031
17.488333	0.1	43.431344
17.490000	0.1	42.156818
17.491667	0.1	40.918412
17.493333	0.1	39.713981
17.495000	0.1	38.543167
17.496667	0.1	37.406924
17.498333	0.1	36.306681
17.500000	0.1	35.243454
17.501667	0.1	34.215631
17.503333	0.1	33.220114
17.505000	0.1	32.254459
17.506667	0.1	31.318786
17.508333	0.1	30.414106
17.510000	0.1	29.540004
17.511667	0.1	28.694572
17.513333	0.1	27.876021
17.515000	0.1	27.085067
17.516667	0.1	26.323380
17.518333	0.1	25.591435
17.520000	0.1	24.887265
17.521667	0.1	24.208368
17.523333	0.1	23.553254
17.525000	0.1	22.920789
17.526667	0.1	22.309185
17.528333	0.1	21.716060
17.530000	0.1	21.139087
17.531667	0.1	20.577015
17.533333	0.1	20.030202
17.535000	0.1	19.499720
17.536667	0.1	18.986286
17.538333	0.1	18.490614
17.540000	0.1	18.014074
17.541667	0.1	17.557801
17.543333	0.1	17.121495
17.545000	0.1	16.702653
17.546667	0.1	16.298057
17.548333	0.1	15.905500
17.550000	0.1	15.524031
17.551667	0.1	15.152515
17.553333	0.1	14.790059
17.555000	0.1	14.436544
17.556667	0.1	14.091493
17.558333	0.1	13.754905
17.560000	0.1	13.428808
17.561667	0.1	13.116659
17.563333	0.1	12.820423
17.565000	0.1	12.539328
17.566667	0.1	12.269974
17.568333	0.1	12.008250
17.570000	0.1	11.751414
17.571667	0.1	11.497915
17.573333	0.1	11.247695
17.575000	0.1	11.003435
17.576667	0.1	10.769785
17.578333	0.1	10.550500
17.580000	0.1	10.345877
17.581667	0.1	10.152996
17.583333	0.1	9.968460
17.585000	0.1	9.789706
17.586667	0.1	9.614766
17.588333	0.1	9.441913
17.590000	0.1	9.271682
17.591667	0.1	9.106219
17.593333	0.1	8.947075
17.595000	0.1	8.793712
17.596667	0.1	8.644403
17.598333	0.1	8.498014
17.600000	0.1	8.354545
17.601667	0.1	8.214653
17.603333	0.1	8.079410
17.605000	0.1	7.949710
17.606667	0.1	7.825554
17.608333	0.1	7.707000
17.610000	0.1	7.593930
17.611667	0.1	7.485509
17.613333	0.1	7.381022
17.615000	0.1	7.281363
17.616667	0.1	7.187307
17.618333	0.1	7.097125
17.620000	0.1	7.007897
17.621667	0.1	6.918133
17.623333	0.1	6.828487
17.625000	0.1	6.740272
17.626667	0.1	6.654561
17.628333	0.1	6.570757
17.630000	0.1	6.487728
17.631667	0.1	6.405533
17.633333	0.1	6.326080
17.635000	0.1	6.250620
17.636667	0.1	6.178499
17.638333	0.1	6.108940
17.640000	0.1	6.042660
17.641667	0.1	5.981028
17.643333	0.1	5.924344
17.645000	0.1	5.871594
17.646667	0.1	5.820215
17.648333	0.1	5.766988
17.650000	0.1	5.710543
17.651667	0.1	5.651951
17.653333	0.1	5.593539
17.655000	0.1	5.537093
17.656667	0.1	5.483210
17.658333	0.1	5.431891
17.660000	0.1	5.383373
17.661667	0.1	5.338729
17.663333	0.1	5.298496
17.665000	0.1	5.261541
17.666667	0.1	5.225063
17.668333	0.1	5.186379
17.670000	0.1	5.145014
17.671667	0.1	5.101621
17.673333	0.1	5.056739
17.675000	0.1	5.010724
17.676667	0.1	4.965246
17.678333	0.1	4.922569
17.680000	0.1	4.883766
17.681667	0.1	4.848481
17.683333	0.1	4.815519
17.685000	0.1	4.783750
17.686667	0.1	4.752338
17.688333	0.1	4.720927
17.690000	0.1	4.689157
17.691667	0.1	4.656434
17.693333	0.1	4.623413
17.695000	0.1	4.592002
17.696667	0.1	4.564643
17.698333	0.1	4.542709
17.700000	0.1	4.524946
17.701667	0.1	4.508019
17.703333	0.1	4.488945
17.705000	0.1	4.466355
17.706667	0.1	4.440308
17.708333	0.1	4.412353
17.710000	0.1	4.384935
17.711667	0.1	4.359961
17.713333	0.1	4.337847
17.715000	0.1	4.317642
17.716667	0.1	4.298747
17.718333	0.1	4.281402
17.720000	0.1	4.265726
17.721667	0.1	4.249871
17.723333	0.1	4.231036
17.725000	0.1	4.209101
17.726667	0.1	4.186809
17.728333	0.1	4.166126
17.730000	0.1	4.147351
17.731667	0.1	4.130841
17.733333	0.1	4.117012
17.735000	0.1	4.104793
17.736667	0.1	4.091621
17.738333	0.1	4.075766
17.740000	0.1	4.055918
17.741667	0.1	4.031539
17.743333	0.1	4.003048
17.745000	0.1	3.973127
17.746667	0.1	3.945172
17.748333	0.1	3.921688
17.750000	0.1	3.903210
17.751667	0.1	3.888726
17.753333	0.1	3.876746
17.755000	0.1	3.865421
17.756667	0.1	3.852725
17.758333	0.1	3.837824
17.760000	0.1	3.820718
17.761667	0.1	3.801346
17.763333	0.1	3.779233
17.765000	0.1	3.754735
17.766667	0.1	3.729820
17.768333	0.1	3.706694
17.770000	0.1	3.685177
17.771667	0.1	3.663302
17.773333	0.1	3.640354
17.775000	0.1	3.617823
17.776667	0.1	3.596962
17.778333	0.1	3.577650
17.780000	0.1	3.558994
17.781667	0.1	3.540635
17.783333	0.1	3.522873
17.785000	0.1	3.505707
17.786667	0.1	3.488422
17.788333	0.1	3.470004
17.790000	0.1	3.450215
17.791667	0.1	3.429592
17.793333	0.1	3.408790
17.795000	0.1	3.387690
17.796667	0.1	3.366173
17.798333	0.1	3.344536
17.800000	0.1	3.324270
17.801667	0.1	3.306985
17.803333	0.1	3.292799
17.805000	0.1	3.280759
17.806667	0.1	3.270686
17.808333	0.1	3.262103
17.810000	0.1	3.253460
17.811667	0.1	3.243149
17.813333	0.1	3.231108
17.815000	0.1	3.218413
17.816667	0.1	3.204942
17.818333	0.1	3.190339
17.820000	0.1	3.175974
17.821667	0.1	3.164649
17.823333	0.1	3.157437
17.825000	0.1	3.153563
17.826667	0.1	3.151894
17.828333	0.1	3.151298
17.830000	0.1	3.150344
17.831667	0.1	3.148079
17.833333	0.1	3.144145
17.835000	0.1	3.138244
17.836667	0.1	3.129780
17.838333	0.1	3.118694
17.840000	0.1	3.105760
17.841667	0.1	3.093124
17.843333	0.1	3.082514
17.845000	0.1	3.074646
17.846667	0.1	3.069699
17.848333	0.1	3.067851
17.850000	0.1	3.068984
17.851667	0.1	3.072858
17.853333	0.1	3.079653
17.855000	0.1	3.089249
17.856667	0.1	3.101051
17.858333	0.1	3.113508
17.860000	0.1	3.124118
17.861667	0.1	3.131211
17.863333	0.1	3.135741
17.865000	0.1	3.140211
17.866667	0.1	3.146589
17.868333	0.1	3.155172
17.870000	0.1	3.164530
17.871667	0.1	3.174484
17.873333	0.1	3.187239
17.875000	0.1	3.205002
17.876667	0.1	3.227055
17.878333	0.1	3.250778
17.880000	0.1	3.272772
17.881667	0.1	3.289998
17.883333	0.1	3.301442
17.885000	0.1	3.309190
17.886667	0.1	3.317714
17.888333	0.1	3.330887
17.890000	0.1	3.349483
17.891667	0.1	3.371060
17.893333	0.1	3.392935
17.895000	0.1	3.414273
17.896667	0.1	3.436446
17.898333	0.1	3.461778
17.900000	0.1	3.491342
17.901667	0.1	3.523529
17.903333	0.1	3.556311
17.905000	0.1	3.589452
17.906667	0.1	3.624261
17.908333	0.1	3.661454
17.910000	0.1	3.699899
17.911667	0.1	3.737211
17.913333	0.1	3.772080
17.915000	0.1	3.804445
17.916667	0.1	3.835619
17.918333	0.1	3.867269
17.920000	0.1	3.900469
17.921667	0.1	3.935814
17.923333	0.1	3.973305
17.925000	0.1	4.012764
17.926667	0.1	4.053355
17.928333	0.1	4.094243
17.930000	0.1	4.135609
17.931667	0.1	4.178822
17.933333	0.1	4.224956
17.935000	0.1	4.273713
17.936667	0.1	4.323602
17.938333	0.1	4.372001
17.940000	0.1	4.415512
17.941667	0.1	4.452169
17.943333	0.1	4.483879
17.945000	0.1	4.514873
17.946667	0.1	4.549146
17.948333	0.1	4.589260
17.950000	0.1	4.634202
17.951667	0.1	4.680157
17.953333	0.1	4.723668
17.955000	0.1	4.763603
17.956667	0.1	4.801393
17.958333	0.1	4.838586
17.960000	0.1	4.874468
17.961667	0.1	4.905701
17.963333	0.1	4.929722
17.965000	0.1	4.946947
17.966667	0.1	4.960954
17.968333	0.1	4.975796
17.970000	0.1	4.994273
17.971667	0.1	5.016327
17.973333	0.1	5.039215
17.975000	0.1	5.059958
17.976667	0.1	5.077184
17.978333	0.1	5.090773
17.980000	0.1	5.099655
17.981667	0.1	5.102516
17.983333	0.1	5.099297
17.985000	0.1	5.091787
17.986667	0.1	5.081535
17.988333	0.1	5.069197
17.990000	0.1	5.055130
17.991667	0.1	5.039811
17.993333	0.1	5.022765
17.995000	0.1	5.003512
17.996667	0.1	4.982293
17.998333	0.1	4.958809
18.000000	0.1	4.932106
18.001667	0.1	4.900635
18.003333	0.1	4.862666
18.005000	0.1	4.817188
18.006667	0.1	4.765094
18.008333	0.1	4.708171
18.010000	0.1	4.648388
18.011667	0.1	4.587710
18.013333	0.1	4.527867
18.015000	0.1	4.470587
18.016667	0.1	4.416883
18.018333	0.1	4.365742
18.020000	0.1	4.314184
18.021667	0.1	4.258752
18.023333	0.1	4.197419
18.025000	0.1	4.131317
18.026667	0.1	4.064143
18.028333	0.1	3.998101
18.030000	0.1	3.932715
18.031667	0.1	3.867388
18.033333	0.1	3.802955
18.035000	0.1	3.741205
18.036667	0.1	3.683269
18.038333	0.1	3.630042
18.040000	0.1	3.581703
18.041667	0.1	3.537178
18.043333	0.1	3.492952
18.045000	0.1	3.445327
18.046667	0.1	3.392577
18.048333	0.1	3.336370
18.050000	0.1	3.280163
18.051667	0.1	3.226400
18.053333	0.1	3.175318
18.055000	0.1	3.126204
18.056667	0.1	3.079236
18.058333	0.1	3.035903
18.060000	0.1	2.997339
18.061667	0.1	2.963007
18.063333	0.1	2.931893
18.065000	0.1	2.902866
18.066667	0.1	2.874196
18.068333	0.1	2.843023
18.070000	0.1	2.806902
18.071667	0.1	2.766371
18.073333	0.1	2.725184
18.075000	0.1	2.688110
18.076667	0.1	2.658248
18.078333	0.1	2.635658
18.080000	0.1	2.618611
18.081667	0.1	2.605915
18.083333	0.1	2.596557
18.085000	0.1	2.589047
18.086667	0.1	2.581000
18.088333	0.1	2.569556
18.090000	0.1	2.552509
18.091667	0.1	2.529323
18.093333	0.1	2.501488
18.095000	0.1	2.472043
18.096667	0.1	2.444565
18.098333	0.1	2.422214
18.100000	0.1	2.406776
18.101667	0.1	2.397418
18.103333	0.1	2.390564
18.105000	0.1	2.383113
18.106667	0.1	2.374828
18.108333	0.1	2.366305
18.110000	0.1	2.356649
18.111667	0.1	2.344191
18.113333	0.1	2.329528
18.115000	0.1	2.314508
18.116667	0.1	2.299786
18.118333	0.1	2.285063
18.120000	0.1	2.271354
18.121667	0.1	2.260149
18.123333	0.1	2.250970
18.125000	0.1	2.241731
18.126667	0.1	2.231419
18.128333	0.1	2.220869
18.130000	0.1	2.211392
18.131667	0.1	2.202749
18.133333	0.1	2.194643
18.135000	0.1	2.187848
18.136667	0.1	2.182126
18.138333	0.1	2.175212
18.140000	0.1	2.165496
18.141667	0.1	2.152920
18.143333	0.1	2.139092
18.145000	0.1	2.126038
18.146667	0.1	2.115607
18.148333	0.1	2.108395
18.150000	0.1	2.102912
18.151667	0.1	2.097011
18.153333	0.1	2.089918
18.155000	0.1	2.081931
18.156667	0.1	2.072096
18.158333	0.1	2.058387
18.160000	0.1	2.040744
18.161667	0.1	2.022147
18.163333	0.1	2.007067
18.165000	0.1	1.998663
18.166667	0.1	1.997113
18.168333	0.1	1.999736
18.170000	0.1	2.003074
18.171667	0.1	2.003610
18.173333	0.1	1.998723
18.175000	0.1	1.988351
18.176667	0.1	1.975298
18.178333	0.1	1.962841
18.180000	0.1	1.952291
18.181667	0.1	1.942933
18.183333	0.1	1.934767
18.185000	0.1	1.928866
18.186667	0.1	1.924992
18.188333	0.1	1.921475
18.190000	0.1	1.917184
18.191667	0.1	1.911998
18.193333	0.1	1.906335
18.195000	0.1	1.900435
18.196667	0.1	1.894355
18.198333	0.1	1.887858
18.200000	0.1	1.881659
18.201667	0.1	1.877129
18.203333	0.1	1.875460
18.205000	0.1	1.876414
18.206667	0.1	1.878798
18.208333	0.1	1.881838
18.210000	0.1	1.885355
18.211667	0.1	1.887977
18.213333	0.1	1.887620
18.215000	0.1	1.883030
18.216667	0.1	1.874149
18.218333	0.1	1.862288
18.220000	0.1	1.850069
18.221667	0.1	1.841068
18.223333	0.1	1.837194
18.225000	0.1	1.838446
18.226667	0.1	1.843095
18.228333	0.1	1.848936
18.230000	0.1	1.854003
18.231667	0.1	1.856387
18.233333	0.1	1.854837
18.235000	0.1	1.849115
18.236667	0.1	1.840234
18.238333	0.1	1.829684
18.240000	0.1	1.818836
18.241667	0.1	1.809299
18.243333	0.1	1.802266
18.245000	0.1	1.797915
18.246667	0.1	1.795769
18.248333	0.1	1.795232
18.250000	0.1	1.795411
18.251667	0.1	1.794577
18.253333	0.1	1.791716
18.255000	0.1	1.787722
18.256667	0.1	1.783073
18.258333	0.1	1.777947
18.260000	0.1	1.772940
18.261667	0.1	1.769364
18.263333	0.1	1.768530
18.265000	0.1	1.770198
18.266667	0.1	1.773000
18.268333	0.1	1.775742
18.270000	0.1	1.777709
18.271667	0.1	1.777530
18.273333	0.1	1.774430
18.275000	0.1	1.769066
18.276667	0.1	1.762450
18.278333	0.1	1.755178
18.280000	0.1	1.747847
18.281667	0.1	1.741588
18.283333	0.1	1.737058
18.285000	0.1	1.734555
18.286667	0.1	1.733124
18.288333	0.1	1.731873
18.290000	0.1	1.731932
18.291667	0.1	1.734853
18.293333	0.1	1.740217
18.295000	0.1	1.745761
18.296667	0.1	1.749098
18.298333	0.1	1.749456
18.300000	0.1	1.747489
18.301667	0.1	1.743734
18.303333	0.1	1.738668
18.305000	0.1	1.733422
18.306667	0.1	1.728296
18.308333	0.1	1.722097
18.310000	0.1	1.714587
18.311667	0.1	1.707792
18.313333	0.1	1.704872
18.315000	0.1	1.707137
18.316667	0.1	1.712740
18.318333	0.1	1.718402
18.320000	0.1	1.721323
18.321667	0.1	1.720131
18.323333	0.1	1.715720
18.325000	0.1	1.710475
18.326667	0.1	1.706421
18.328333	0.1	1.704037
18.330000	0.1	1.703441
18.331667	0.1	1.704753
18.333333	0.1	1.708210
18.335000	0.1	1.714110
18.336667	0.1	1.722515
18.338333	0.1	1.731753
18.340000	0.1	1.738668
18.341667	0.1	1.741111
18.343333	0.1	1.739085
18.345000	0.1	1.733899
18.346667	0.1	1.727939
18.348333	0.1	1.724005
18.350000	0.1	1.723647
18.351667	0.1	1.726329
18.353333	0.1	1.730383
18.355000	0.1	1.734257
18.356667	0.1	1.737416
18.358333	0.1	1.739621
18.360000	0.1	1.740456
18.361667	0.1	1.739025
18.363333	0.1	1.735330
18.365000	0.1	1.730025
18.366667	0.1	1.724839
18.368333	0.1	1.721084
18.370000	0.1	1.718760
18.371667	0.1	1.716435
18.373333	0.1	1.713932
18.375000	0.1	1.713276
18.376667	0.1	1.716375
18.378333	0.1	1.722634
18.380000	0.1	1.729846
18.381667	0.1	1.736164
18.383333	0.1	1.739800
18.385000	0.1	1.739860
18.386667	0.1	1.737118
18.388333	0.1	1.733422
18.390000	0.1	1.729608
18.391667	0.1	1.724959
18.393333	0.1	1.719713
18.395000	0.1	1.715899
18.396667	0.1	1.715541
18.398333	0.1	1.717925
18.400000	0.1	1.720071
18.401667	0.1	1.719594
18.403333	0.1	1.716673
18.405000	0.1	1.712322
18.406667	0.1	1.706541
18.408333	0.1	1.699150
18.410000	0.1	1.691342
18.411667	0.1	1.685858
18.413333	0.1	1.684666
18.415000	0.1	1.687527
18.416667	0.1	1.691997
18.418333	0.1	1.694739
18.420000	0.1	1.693845
18.421667	0.1	1.690745
18.423333	0.1	1.688480
18.425000	0.1	1.688302
18.426667	0.1	1.689732
18.428333	0.1	1.691640
18.430000	0.1	1.692236
18.431667	0.1	1.689613
18.433333	0.1	1.683295
18.435000	0.1	1.675129
18.436667	0.1	1.667738
18.438333	0.1	1.662493
18.440000	0.1	1.658797
18.441667	0.1	1.656175
18.443333	0.1	1.654923
18.445000	0.1	1.655281
18.446667	0.1	1.656413
18.448333	0.1	1.656294
18.450000	0.1	1.653135
18.451667	0.1	1.646340
18.453333	0.1	1.636863
18.455000	0.1	1.627267
18.456667	0.1	1.620114
18.458333	0.1	1.616776
18.460000	0.1	1.617968
18.461667	0.1	1.623094
18.463333	0.1	1.631022
18.465000	0.1	1.640201
18.466667	0.1	1.648426
18.468333	0.1	1.653433
18.470000	0.1	1.654446
18.471667	0.1	1.651824
18.473333	0.1	1.646459
18.475000	0.1	1.639247
18.476667	0.1	1.631320
18.478333	0.1	1.623631
18.480000	0.1	1.615882
18.481667	0.1	1.608372
18.483333	0.1	1.602948
18.485000	0.1	1.602352
18.486667	0.1	1.606763
18.488333	0.1	1.614034
18.490000	0.1	1.620650
18.491667	0.1	1.624107
18.493333	0.1	1.623511
18.495000	0.1	1.619697
18.496667	0.1	1.613557
18.498333	0.1	1.605094
18.500000	0.1	1.594424
18.501667	0.1	1.583576
18.503333	0.1	1.575470
18.505000	0.1	1.571953
18.506667	0.1	1.573086
18.508333	0.1	1.576901
18.510000	0.1	1.580000
18.511667	0.1	1.580477
18.513333	0.1	1.578391
18.515000	0.1	1.574874
18.516667	0.1	1.572192
18.518333	0.1	1.572430
18.520000	0.1	1.576066
18.521667	0.1	1.581669
18.523333	0.1	1.587391
18.525000	0.1	1.591742
18.526667	0.1	1.593590
18.528333	0.1	1.591921
18.530000	0.1	1.586914
18.531667	0.1	1.580298
18.533333	0.1	1.574218
18.535000	0.1	1.569927
18.536667	0.1	1.567900
18.538333	0.1	1.568556
18.540000	0.1	1.571894
18.541667	0.1	1.576364
18.543333	0.1	1.578808
18.545000	0.1	1.576483
18.546667	0.1	1.569331
18.548333	0.1	1.560032
18.550000	0.1	1.551807
18.551667	0.1	1.546860
18.553333	0.1	1.545966
18.555000	0.1	1.549423
18.556667	0.1	1.556397
18.558333	0.1	1.564562
18.560000	0.1	1.571536
18.561667	0.1	1.576424
18.563333	0.1	1.578748
18.565000	0.1	1.578271
18.566667	0.1	1.575530
18.568333	0.1	1.571298
18.570000	0.1	1.565576
18.571667	0.1	1.558244
18.573333	0.1	1.550973
18.575000	0.1	1.546502
18.576667	0.1	1.546264
18.578333	0.1	1.548708
18.580000	0.1	1.551151
18.581667	0.1	1.550198
18.583333	0.1	1.543522
18.585000	0.1	1.532376
18.586667	0.1	1.520932
18.588333	0.1	1.513481
18.590000	0.1	1.512766
18.591667	0.1	1.519621
18.593333	0.1	1.532614
18.595000	0.1	1.549065
18.596667	0.1	1.566112
18.598333	0.1	1.580894
18.600000	0.1	1.590610
18.601667	0.1	1.593292
18.603333	0.1	1.589596
18.605000	0.1	1.583040
18.606667	0.1	1.578450
18.608333	0.1	1.578748
18.610000	0.1	1.583755
18.611667	0.1	1.590967
18.613333	0.1	1.597762
18.615000	0.1	1.602650
18.616667	0.1	1.605392
18.618333	0.1	1.606941
18.620000	0.1	1.609266
18.621667	0.1	1.614392
18.623333	0.1	1.623094
18.625000	0.1	1.634479
18.626667	0.1	1.647174
18.628333	0.1	1.661241
18.630000	0.1	1.677632
18.631667	0.1	1.696885
18.633333	0.1	1.718223
18.635000	0.1	1.740873
18.636667	0.1	1.764715
18.638333	0.1	1.789749
18.640000	0.1	1.814783
18.641667	0.1	1.838207
18.643333	0.1	1.859188
18.645000	0.1	1.878917
18.646667	0.1	1.899660
18.648333	0.1	1.923502
18.650000	0.1	1.951516
18.651667	0.1	1.983941
18.653333	0.1	2.021372
18.655000	0.1	2.063930
18.656667	0.1	2.110183
18.658333	0.1	2.157688
18.660000	0.1	2.205014
18.661667	0.1	2.252519
18.663333	0.1	2.301216
18.665000	0.1	2.352357
18.666667	0.1	2.407253
18.668333	0.1	2.465964
18.670000	0.1	2.527535
18.671667	0.1	2.591729
18.673333	0.1	2.659857
18.675000	0.1	2.733827
18.676667	0.1	2.816081
18.678333	0.1	2.907157
18.680000	0.1	3.004849
18.681667	0.1	3.105641
18.683333	0.1	3.207207
18.685000	0.1	3.309488
18.686667	0.1	3.413618
18.688333	0.1	3.520131
18.690000	0.1	3.629506
18.691667	0.1	3.742933
18.693333	0.1	3.861904
18.695000	0.1	3.987015
18.696667	0.1	4.118920
18.698333	0.1	4.259110
18.700000	0.1	4.408658
18.701667	0.1	4.567147
18.703333	0.1	4.732728
18.705000	0.1	4.904449
18.706667	0.1	5.082846
18.708333	0.1	5.267859
18.710000	0.1	5.458057
18.711667	0.1	5.652488
18.713333	0.1	5.851865
18.715000	0.1	6.058574
18.716667	0.1	6.275833
18.718333	0.1	6.506145
18.720000	0.1	6.749690
18.721667	0.1	7.004142
18.723333	0.1	7.266820
18.725000	0.1	7.536352
18.726667	0.1	7.813097
18.728333	0.1	8.098245
18.730000	0.1	8.393109
18.731667	0.1	8.697928
18.733333	0.1	9.011865
18.735000	0.1	9.334207
18.736667	0.1	9.666145
18.738333	0.1	10.010541
18.740000	0.1	10.369540
18.741667	0.1	10.742307
18.743333	0.1	11.125088
18.745000	0.1	11.514843
18.746667	0.1	11.912168
18.748333	0.1	12.320638
18.750000	0.1	12.744070
18.751667	0.1	13.183952
18.753333	0.1	13.640345
18.755000	0.1	14.113427
18.756667	0.1	14.603973
18.758333	0.1	15.112520
18.760000	0.1	15.638948
18.761667	0.1	16.180874
18.763333	0.1	16.736270
18.765000	0.1	17.306031
18.766667	0.1	17.892779
18.768333	0.1	18.499077
18.770000	0.1	19.127787
18.771667	0.1	19.781412
18.773333	0.1	20.460607
18.775000	0.1	21.164597
18.776667	0.1	21.891476
18.778333	0.1	22.639753
18.780000	0.1	23.408474
18.781667	0.1	24.196924
18.783333	0.1	25.005282
18.785000	0.1	25.836588
18.786667	0.1	26.695730
18.788333	0.1	27.585627
18.790000	0.1	28.505327
18.791667	0.1	29.451610
18.793333	0.1	30.421199
18.795000	0.1	31.412961
18.796667	0.1	32.427969
18.798333	0.1	33.467235
18.800000	0.1	34.528317
18.801667	0.1	35.606565
18.803333	0.1	36.698403
18.805000	0.1	37.802520
18.806667	0.1	38.917663
18.808333	0.1	40.041926
18.810000	0.1	41.173759
18.811667	0.1	42.310002
18.813333	0.1	43.445530
18.815000	0.1	44.574561
18.816667	0.1	45.693221
18.818333	0.1	46.799424
18.820000	0.1	47.890785
18.821667	0.1	48.962775
18.823333	0.1	50.009075
18.825000	0.1	51.024500
18.826667	0.1	52.006665
18.828333	0.1	52.954200
18.830000	0.1	53.863231
18.831667	0.1	54.727200
18.833333	0.1	55.539611
18.835000	0.1	56.294802
18.836667	0.1	56.988123
18.838333	0.1	57.615284
18.840000	0.1	58.173183
18.841667	0.1	58.659795
18.843333	0.1	59.074465
18.845000	0.1	59.417311
18.846667	0.1	59.687976
18.848333	0.1	59.885625
18.850000	0.1	60.009543
18.851667	0.1	60.058597
18.853333	0.1	60.030404
18.855000	0.1	59.922520
18.856667	0.1	59.734706
18.858333	0.1	59.469405
18.860000	0.1	59.129897
18.861667	0.1	58.719162
18.863333	0.1	58.240000
18.865000	0.1	57.695035
18.866667	0.1	57.087008
18.868333	0.1	56.418482
18.870000	0.1	55.691663
18.871667	0.1	54.909113
18.873333	0.1	54.073993
18.875000	0.1	53.189400
18.876667	0.1	52.258256
18.878333	0.1	51.284614
18.880000	0.1	50.273660
18.881667	0.1	49.230280
18.883333	0.1	48.158827
18.885000	0.1	47.063830
18.886667	0.1	45.948866
18.888333	0.1	44.816616
18.890000	0.1	43.670657
18.891667	0.1	42.515578
18.893333	0.1	41.353824
18.895000	0.1	40.186706
18.896667	0.1	39.018097
18.898333	0.1	37.853958
18.900000	0.1	36.698761
18.901667	0.1	35.553517
18.903333	0.1	34.418347
18.905000	0.1	33.294918
18.906667	0.1	32.186093
18.908333	0.1	31.093778
18.910000	0.1	30.018808
18.911667	0.1	28.963568
18.913333	0.1	27.931990
18.915000	0.1	26.927413
18.916667	0.1	25.951149
18.918333	0.1	25.002958
18.920000	0.1	24.082662
18.921667	0.1	23.190500
18.923333	0.1	22.326113
18.925000	0.1	21.488787
18.926667	0.1	20.678402
18.928333	0.1	19.896687
18.930000	0.1	19.145848
18.931667	0.1	18.426360
18.933333	0.1	17.736376
18.935000	0.1	17.073632
18.936667	0.1	16.435505
18.938333	0.1	15.819491
18.940000	0.1	15.224935
18.941667	0.1	14.653386
18.943333	0.1	14.106871
18.945000	0.1	13.587416
18.946667	0.1	13.095916
18.948333	0.1	12.630702
18.950000	0.1	12.187541
18.951667	0.1	11.762381
18.953333	0.1	11.353672
18.955000	0.1	10.961891
18.956667	0.1	10.588468
18.958333	0.1	10.235727
18.960000	0.1	9.904445
18.961667	0.1	9.592414
18.963333	0.1	9.295583
18.965000	0.1	9.010375
18.966667	0.1	8.734644
18.968333	0.1	8.467615
18.970000	0.1	8.209408
18.971667	0.1	7.960558
18.973333	0.1	7.722080
18.975000	0.1	7.495165
18.976667	0.1	7.280648
18.978333	0.1	7.077694
18.980000	0.1	6.883502
18.981667	0.1	6.695390
18.983333	0.1	6.513179
18.985000	0.1	6.338776
18.986667	0.1	6.173790
18.988333	0.1	6.018520
18.990000	0.1	5.870939
18.991667	0.1	5.727172
18.993333	0.1	5.585194
18.995000	0.1	5.446673
18.996667	0.1	5.314112
18.998333	0.1	5.188763
19.000000	0.1	5.071700
19.001667	0.1	4.963577
19.003333	0.1	4.862666
19.005000	0.1	4.764974
19.006667	0.1	4.667640
19.008333	0.1	4.570604
19.010000	0.1	4.474938
19.011667	0.1	4.380226
19.013333	0.1	4.285336
19.015000	0.1	4.191101
19.016667	0.1	4.100859
19.018333	0.1	4.018843
19.020000	0.1	3.947318
19.021667	0.1	3.884852
19.023333	0.1	3.827512
19.025000	0.1	3.770650
19.026667	0.1	3.711343
19.028333	0.1	3.649950
19.030000	0.1	3.589690
19.031667	0.1	3.533721
19.033333	0.1	3.482521
19.035000	0.1	3.434897
19.036667	0.1	3.389061
19.038333	0.1	3.343225
19.040000	0.1	3.295422
19.041667	0.1	3.245056
19.043333	0.1	3.193319
19.045000	0.1	3.142953
19.046667	0.1	3.097058
19.048333	0.1	3.058016
19.050000	0.1	3.026486
19.051667	0.1	3.000379
19.053333	0.1	2.975166
19.055000	0.1	2.947033
19.056667	0.1	2.915144
19.058333	0.1	2.881348
19.060000	0.1	2.848327
19.061667	0.1	2.818167
19.063333	0.1	2.792120
19.065000	0.1	2.769649
19.066667	0.1	2.748430
19.068333	0.1	2.725363
19.070000	0.1	2.698362
19.071667	0.1	2.666950
19.073333	0.1	2.633393
19.075000	0.1	2.602041
19.076667	0.1	2.575874
19.078333	0.1	2.554596
19.080000	0.1	2.536118
19.081667	0.1	2.518714
19.083333	0.1	2.501786
19.085000	0.1	2.484083
19.086667	0.1	2.464175
19.088333	0.1	2.442479
19.090000	0.1	2.420724
19.091667	0.1	2.400041
19.093333	0.1	2.381206
19.095000	0.1	2.364636
19.096667	0.1	2.349019
19.098333	0.1	2.331853
19.100000	0.1	2.312005
19.101667	0.1	2.290547
19.103333	0.1	2.269328
19.105000	0.1	2.249539
19.106667	0.1	2.231002
19.108333	0.1	2.212882
19.110000	0.1	2.195418
19.111667	0.1	2.179563
19.113333	0.1	2.165318
19.115000	0.1	2.151370
19.116667	0.1	2.135992
19.118333	0.1	2.118528
19.120000	0.1	2.100349
19.121667	0.1	2.083898
19.123333	0.1	2.070785
19.125000	0.1	2.060473
19.126667	0.1	2.051532
19.128333	0.1	2.041698
19.130000	0.1	2.029717
19.131667	0.1	2.016366
19.133333	0.1	2.004027
19.135000	0.1	1.994312
19.136667	0.1	1.986086
19.138333	0.1	1.977325
19.140000	0.1	1.966834
19.141667	0.1	1.954198
19.143333	0.1	1.938999
19.145000	0.1	1.921892
19.146667	0.1	1.904726
19.148333	0.1	1.889348
19.150000	0.1	1.876533
19.151667	0.1	1.865327
19.153333	0.1	1.854420
19.155000	0.1	1.844108
19.156667	0.1	1.835525
19.158333	0.1	1.827836
19.160000	0.1	1.818061
19.161667	0.1	1.804471
19.163333	0.1	1.789510
19.165000	0.1	1.776874
19.166667	0.1	1.768231
19.168333	0.1	1.763225
19.170000	0.1	1.761437
19.171667	0.1	1.762152
19.173333	0.1	1.762688
19.175000	0.1	1.759648
19.176667	0.1	1.751721
19.178333	0.1	1.740098
19.180000	0.1	1.727164
19.181667	0.1	1.715899
19.183333	0.1	1.707316
19.185000	0.1	1.700819
19.186667	0.1	1.696110
19.188333	0.1	1.693547
19.190000	0.1	1.693249
19.191667	0.1	1.694381
19.193333	0.1	1.696050
19.195000	0.1	1.696408
19.196667	0.1	1.693547
19.198333	0.1	1.686335
19.200000	0.1	1.674712
19.201667	0.1	1.659632
19.203333	0.1	1.643062
19.205000	0.1	1.627505
19.206667	0.1	1.614928
19.208333	0.1	1.605928
19.210000	0.1	1.600385
19.211667	0.1	1.598239
19.213333	0.1	1.599252
19.215000	0.1	1.602411
19.216667	0.1	1.606107
19.218333	0.1	1.608014
19.220000	0.1	1.605928
19.221667	0.1	1.599312
19.223333	0.1	1.589894
19.225000	0.1	1.580060
19.226667	0.1	1.571655
19.228333	0.1	1.565337
19.230000	0.1	1.560927
19.231667	0.1	1.558244
19.233333	0.1	1.557231
19.235000	0.1	1.556635
19.236667	0.1	1.554430
19.238333	0.1	1.550019
19.240000	0.1	1.545072
19.241667	0.1	1.540363
19.243333	0.1	1.535773
19.245000	0.1	1.530945
19.246667	0.1	1.525641
19.248333	0.1	1.519144
19.250000	0.1	1.511395
19.251667	0.1	1.503766
19.253333	0.1	1.497269
19.255000	0.1	1.492083
19.256667	0.1	1.487672
19.258333	0.1	1.482904
19.260000	0.1	1.477778
19.261667	0.1	1.473367
19.263333	0.1	1.471102
19.265000	0.1	1.470745
19.266667	0.1	1.470625
19.268333	0.1	1.469374
19.270000	0.1	1.467466
19.271667	0.1	1.465976
19.273333	0.1	1.464605
19.275000	0.1	1.463056
19.276667	0.1	1.461744
19.278333	0.1	1.460493
19.280000	0.1	1.457810
19.281667	0.1	1.452804
19.283333	0.1	1.446784
19.285000	0.1	1.442194
19.286667	0.1	1.439869
19.288333	0.1	1.438081
19.290000	0.1	1.434505
19.291667	0.1	1.429617
19.293333	0.1	1.426458
19.295000	0.1	1.426995
19.296667	0.1	1.429021
19.298333	0.1	1.428843
19.300000	0.1	1.424790
19.301667	0.1	1.418173
19.303333	0.1	1.411736
19.305000	0.1	1.407266
19.306667	0.1	1.405001
19.308333	0.1	1.405656
19.310000	0.1	1.410067
19.311667	0.1	1.417577
19.313333	0.1	1.425266
19.315000	0.1	1.430392
19.316667	0.1	1.431286
19.318333	0.1	1.428425
19.320000	0.1	1.423717
19.321667	0.1	1.418829
19.323333	0.1	1.414776
19.325000	0.1	1.412869
19.326667	0.1	1.414716
19.328333	0.1	1.420856
19.330000	0.1	1.429439
19.331667	0.1	1.436472
19.333333	0.1	1.439273
19.335000	0.1	1.437664
19.336667	0.1	1.432240
19.338333	0.1	1.424134
19.340000	0.1	1.415849
19.341667	0.1	1.410663
19.343333	0.1	1.409590
19.345000	0.1	1.411676
19.346667	0.1	1.415134
19.348333	0.1	1.417875
19.350000	0.1	1.417697
19.351667	0.1	1.414418
19.353333	0.1	1.409888
19.355000	0.1	1.405895
19.356667	0.1	1.402736
19.358333	0.1	1.401007
19.360000	0.1	1.401305
19.361667	0.1	1.403153
19.363333	0.1	1.406074
19.365000	0.1	1.410127
19.366667	0.1	1.414597
19.368333	0.1	1.417995
19.370000	0.1	1.418769
19.371667	0.1	1.416326
19.373333	0.1	1.411557
19.375000	0.1	1.406312
19.376667	0.1	1.401901
19.378333	0.1	1.398504
19.380000	0.1	1.395941
19.381667	0.1	1.394451
19.383333	0.1	1.394451
19.385000	0.1	1.396477
19.386667	0.1	1.400292
19.388333	0.1	1.404643
19.390000	0.1	1.407504
19.391667	0.1	1.408517
19.393333	0.1	1.408696
19.395000	0.1	1.408875
19.396667	0.1	1.409471
19.398333	0.1	1.410842
19.400000	0.1	1.412690
19.401667	0.1	1.414239
19.403333	0.1	1.414836
19.405000	0.1	1.414478
19.406667	0.1	1.414299
19.408333	0.1	1.416028
19.410000	0.1	1.420319
19.411667	0.1	1.426518
19.413333	0.1	1.433551
19.415000	0.1	1.441121
19.416667	0.1	1.449108
19.418333	0.1	1.457393
19.420000	0.1	1.466870
19.421667	0.1	1.478314
19.423333	0.1	1.490772
19.425000	0.1	1.501620
19.426667	0.1	1.508951
19.428333	0.1	1.514137
19.430000	0.1	1.520574
19.431667	0.1	1.530349
19.433333	0.1	1.542509
19.435000	0.1	1.555026
19.436667	0.1	1.567721
19.438333	0.1	1.582563
19.440000	0.1	1.602233
19.441667	0.1	1.627565
19.443333	0.1	1.655877
19.445000	0.1	1.682699
19.446667	0.1	1.704872
19.448333	0.1	1.721740
19.450000	0.1	1.734376
19.451667	0.1	1.745403
19.453333	0.1	1.758874
19.455000	0.1	1.777828
19.456667	0.1	1.801908
19.458333	0.1	1.828611
19.460000	0.1	1.856923
19.461667	0.1	1.886845
19.463333	0.1	1.917184
19.465000	0.1	1.946330
19.466667	0.1	1.974404
19.468333	0.1	2.003074
19.470000	0.1	2.032817
19.471667	0.1	2.061606
19.473333	0.1	2.087295
19.475000	0.1	2.110660
19.476667	0.1	2.134323
19.478333	0.1	2.159476
19.480000	0.1	2.185702
19.481667	0.1	2.212882
19.483333	0.1	2.241254
19.485000	0.1	2.269566
19.486667	0.1	2.295673
19.488333	0.1	2.319038
19.490000	0.1	2.340973
19.491667	0.1	2.361655
19.493333	0.1	2.380371
19.495000	0.1	2.396226
19.496667	0.1	2.409160
19.498333	0.1	2.419830
19.500000	0.1	2.429724
19.501667	0.1	2.439022
19.503333	0.1	2.445519
19.505000	0.1	2.446711
19.506667	0.1	2.442062
19.508333	0.1	2.433241
19.510000	0.1	2.421677
19.511667	0.1	2.407909
19.513333	0.1	2.392411
19.515000	0.1	2.375126
19.516667	0.1	2.354860
19.518333	0.1	2.330363
19.520000	0.1	2.301395
19.521667	0.1	2.269626
19.523333	0.1	2.238155
19.525000	0.1	2.210260
19.526667	0.1	2.187550
19.528333	0.1	2.167642
19.530000	0.1	2.145827
19.531667	0.1	2.118766
19.533333	0.1	2.086818
19.535000	0.1	2.052009
19.536667	0.1	2.015591
19.538333	0.1	1.978338
19.540000	0.1	1.941502
19.541667	0.1	1.906276
19.543333	0.1	1.872063
19.545000	0.1	1.837909
19.546667	0.1	1.804292
19.548333	0.1	1.772046
19.550000	0.1	1.741231
19.551667	0.1	1.711428
19.553333	0.1	1.681507
19.555000	0.1	1.650155
19.556667	0.1	1.617730
19.558333	0.1	1.586557
19.560000	0.1	1.559377
19.561667	0.1	1.538038
19.563333	0.1	1.523018
19.565000	0.1	1.512885
19.566667	0.1	1.504779
19.568333	0.1	1.494825
19.570000	0.1	1.480937
19.571667	0.1	1.463771
19.573333	0.1	1.445711
19.575000	0.1	1.428366
19.576667	0.1	1.412213
19.578333	0.1	1.397789
19.580000	0.1	1.386941
19.581667	0.1	1.381695
19.583333	0.1	1.382828
19.585000	0.1	1.389504
19.586667	0.1	1.399756
19.588333	0.1	1.410604
19.590000	0.1	1.418591
19.591667	0.1	1.421273
19.593333	0.1	1.417697
19.595000	0.1	1.409888
19.596667	0.1	1.402557
19.598333	0.1	1.399875
19.600000	0.1	1.402915
19.601667	0.1	1.409888
19.603333	0.1	1.418054
19.605000	0.1	1.424968
19.606667	0.1	1.430750
19.608333	0.1	1.437008
19.610000	0.1	1.444399
19.611667	0.1	1.452386
19.613333	0.1	1.459360
19.615000	0.1	1.463354
19.616667	0.1	1.463711
19.618333	0.1	1.461625
19.620000	0.1	1.459420
19.621667	0.1	1.457930
19.623333	0.1	1.457453
19.625000	0.1	1.457751
19.626667	0.1	1.457870
19.628333	0.1	1.456678
19.630000	0.1	1.454294
19.631667	0.1	1.451910
19.633333	0.1	1.450598
19.635000	0.1	1.450539
19.636667	0.1	1.451314
19.638333	0.1	1.452029
19.640000	0.1	1.451969
19.641667	0.1	1.450956
19.643333	0.1	1.449108
19.645000	0.1	1.446128
19.646667	0.1	1.441360
19.648333	0.1	1.434982
19.650000	0.1	1.427591
19.651667	0.1	1.419544
19.653333	0.1	1.410484
19.655000	0.1	1.399994
19.656667	0.1	1.388609
19.658333	0.1	1.378119
19.660000	0.1	1.369834
19.661667	0.1	1.362741
19.663333	0.1	1.353920
19.665000	0.1	1.340926
19.666667	0.1	1.323819
19.668333	0.1	1.305521
19.670000	0.1	1.289666
19.671667	0.1	1.278281
19.673333	0.1	1.270354
19.675000	0.1	1.264036
19.676667	0.1	1.258254
19.678333	0.1	1.253128
19.680000	0.1	1.247883
19.681667	0.1	1.241028
19.683333	0.1	1.231611
19.685000	0.1	1.220584
19.686667	0.1	1.209557
19.688333	0.1	1.199901
19.690000	0.1	1.192451
19.691667	0.1	1.186848
19.693333	0.1	1.182616
19.695000	0.1	1.179159
19.696667	0.1	1.175106
19.698333	0.1	1.168549
19.700000	0.1	1.158416
19.701667	0.1	1.146078
19.703333	0.1	1.135409
19.705000	0.1	1.129985
19.706667	0.1	1.130521
19.708333	0.1	1.134634
19.710000	0.1	1.138806
19.711667	0.1	1.139879
19.713333	0.1	1.136243
19.715000	0.1	1.128614
19.716667	0.1	1.118720
19.718333	0.1	1.109600
19.720000	0.1	1.105368
19.721667	0.1	1.107514
19.723333	0.1	1.113236
19.725000	0.1	1.118422
19.726667	0.1	1.121044
19.728333	0.1	1.120746
19.730000	0.1	1.116872
19.731667	0.1	1.109362
19.733333	0.1	1.100421
19.735000	0.1	1.093626
19.736667	0.1	1.090884
19.738333	0.1	1.091242
19.740000	0.1	1.092374
19.741667	0.1	1.092851
19.743333	0.1	1.092136
19.745000	0.1	1.090229
19.746667	0.1	1.087427
19.748333	0.1	1.084685
19.750000	0.1	1.083314
19.751667	0.1	1.083672
19.753333	0.1	1.084745
19.755000	0.1	1.085699
19.756667	0.1	1.085997
19.758333	0.1	1.085639
19.760000	0.1	1.085103
19.761667	0.1	1.085699
19.763333	0.1	1.088500
19.765000	0.1	1.093447
19.766667	0.1	1.098216
19.768333	0.1	1.099765
19.770000	0.1	1.097262
19.771667	0.1	1.093030
19.773333	0.1	1.089692
19.775000	0.1	1.087964
19.776667	0.1	1.085997
19.778333	0.1	1.081526
19.780000	0.1	1.074374
19.781667	0.1	1.067400
19.783333	0.1	1.063705
19.785000	0.1	1.064360
19.786667	0.1	1.067698
19.788333	0.1	1.071155
19.790000	0.1	1.072407
19.791667	0.1	1.070082
19.793333	0.1	1.064301
19.795000	0.1	1.056433
19.796667	0.1	1.049042
19.798333	0.1	1.044333
19.800000	0.1	1.042843
19.801667	0.1	1.043677
19.803333	0.1	1.044571
19.805000	0.1	1.042426
19.806667	0.1	1.035631
19.808333	0.1	1.026154
19.810000	0.1	1.017690
19.811667	0.1	1.012981
19.813333	0.1	1.012743
19.815000	0.1	1.015902
19.816667	0.1	1.020074
19.818333	0.1	1.022816
19.820000	0.1	1.022637
19.821667	0.1	1.019418
19.823333	0.1	1.013815
19.825000	0.1	1.007319
19.826667	0.1	1.001895
19.828333	0.1	0.999212
19.830000	0.1	0.999272
19.831667	0.1	1.000166
19.833333	0.1	0.999868
19.835000	0.1	0.998199
19.836667	0.1	0.996053
19.838333	0.1	0.993252
19.840000	0.1	0.989080
19.841667	0.1	0.983775
19.843333	0.1	0.978351
19.845000	0.1	0.973582
19.846667	0.1	0.970125
19.848333	0.1	0.968993
19.850000	0.1	0.970841
19.851667	0.1	0.974357
19.853333	0.1	0.977099
19.855000	0.1	0.977516
19.856667	0.1	0.975907
19.858333	0.1	0.972867
19.860000	0.1	0.968754
19.861667	0.1	0.964403
19.863333	0.1	0.960887
19.865000	0.1	0.958860
19.866667	0.1	0.957847
19.868333	0.1	0.957131
19.870000	0.1	0.956833
19.871667	0.1	0.956774
19.873333	0.1	0.955939
19.875000	0.1	0.953317
19.876667	0.1	0.949681
19.878333	0.1	0.946045
19.880000	0.1	0.942886
19.881667	0.1	0.941336
19.883333	0.1	0.941992
19.885000	0.1	0.944078
19.886667	0.1	0.946403
19.888333	0.1	0.948966
19.890000	0.1	0.951827
19.891667	0.1	0.954151
19.893333	0.1	0.954509
19.895000	0.1	0.952005
19.896667	0.1	0.946581
19.898333	0.1	0.938773
19.900000	0.1	0.929773
19.901667	0.1	0.921965
19.903333	0.1	0.917733
19.905000	0.1	0.918210
19.906667	0.1	0.922203
19.908333	0.1	0.927329
19.910000	0.1	0.931919
19.911667	0.1	0.935674
19.913333	0.1	0.938535
19.915000	0.1	0.940442
19.916667	0.1	0.941038
19.918333	0.1	0.939846
19.920000	0.1	0.937045
19.921667	0.1	0.934780
19.923333	0.1	0.935972
19.925000	0.1	0.940859
19.926667	0.1	0.946343
19.928333	0.1	0.948489
19.930000	0.1	0.945509
19.931667	0.1	0.937879
19.933333	0.1	0.928879
19.935000	0.1	0.923574
19.936667	0.1	0.926018
19.938333	0.1	0.935912
19.940000	0.1	0.949025
19.941667	0.1	0.960171
19.943333	0.1	0.965655
19.945000	0.1	0.963271
19.946667	0.1	0.952959
19.948333	0.1	0.937343
19.950000	0.1	0.921845
19.951667	0.1	0.912070
19.953333	0.1	0.910461
19.955000	0.1	0.915647
19.956667	0.1	0.922620
19.958333	0.1	0.926614
19.960000	0.1	0.926137
19.961667	0.1	0.923336
19.963333	0.1	0.921249
19.965000	0.1	0.921309
19.966667	0.1	0.922680
19.968333	0.1	0.923574
19.970000	0.1	0.923157
19.971667	0.1	0.921369
19.973333	0.1	0.918508
19.975000	0.1	0.915229
19.976667	0.1	0.912249
19.978333	0.1	0.909984
19.980000	0.1	0.908613
19.981667	0.1	0.907958
19.983333	0.1	0.908136
19.985000	0.1	0.909627
19.986667	0.1	0.911653
19.988333	0.1	0.911593
19.990000	0.1	0.906527
19.991667	0.1	0.895500
19.993333	0.1	0.881016
19.995000	0.1	0.868082
19.996667	0.1	0.861347
19.998333	0.1	0.862241
20.000000	0.1	0.868380
20.001667	0.1	0.875890
20.003333	0.1	0.881374
20.005000	0.1	0.883281
20.006667	0.1	0.882328
20.008333	0.1	0.880480
20.010000	0.1	0.879347
20.011667	0.1	0.879407
20.013333	0.1	0.879049
20.015000	0.1	0.876486
20.016667	0.1	0.872135
20.018333	0.1	0.867546
20.020000	0.1	0.863016
20.021667	0.1	0.857830
20.023333	0.1	0.851989
20.025000	0.1	0.846505
20.026667	0.1	0.842810
20.028333	0.1	0.842154
20.030000	0.1	0.844717
20.031667	0.1	0.849187
20.033333	0.1	0.853896
20.035000	0.1	0.857472
20.036667	0.1	0.859559
20.038333	0.1	0.860214
20.040000	0.1	0.858724
20.041667	0.1	0.854135
20.043333	0.1	0.847101
20.045000	0.1	0.839531
20.046667	0.1	0.833571
20.048333	0.1	0.830770
20.050000	0.1	0.831068
20.051667	0.1	0.832439
20.053333	0.1	0.832081
20.055000	0.1	0.829518
20.056667	0.1	0.827074
20.058333	0.1	0.826955
20.060000	0.1	0.829458
20.061667	0.1	0.833571
20.063333	0.1	0.837386
20.065000	0.1	0.838459
20.066667	0.1	0.836015
20.068333	0.1	0.831962
20.070000	0.1	0.829697
20.071667	0.1	0.831723
20.073333	0.1	0.837743
20.075000	0.1	0.844657
20.076667	0.1	0.848711
20.078333	0.1	0.848413
20.080000	0.1	0.845373
20.081667	0.1	0.842512
20.083333	0.1	0.842154
20.085000	0.1	0.844598
20.086667	0.1	0.848115
20.088333	0.1	0.850499
20.090000	0.1	0.851452
20.091667	0.1	0.852406
20.093333	0.1	0.854611
20.095000	0.1	0.858486
20.096667	0.1	0.864148
20.098333	0.1	0.871539
20.100000	0.1	0.879884
20.101667	0.1	0.887513
20.103333	0.1	0.892520
20.105000	0.1	0.894189
20.106667	0.1	0.893831
20.108333	0.1	0.894308
20.110000	0.1	0.898123
20.111667	0.1	0.905871
20.113333	0.1	0.916004
20.115000	0.1	0.925422
20.116667	0.1	0.931203
20.118333	0.1	0.932872
20.120000	0.1	0.933230
20.121667	0.1	0.936270
20.123333	0.1	0.943661
20.125000	0.1	0.954509
20.126667	0.1	0.966966
20.128333	0.1	0.979424
20.130000	0.1	0.990808
20.131667	0.1	1.000166
20.133333	0.1	1.007378
20.135000	0.1	1.013577
20.136667	0.1	1.020908
20.138333	0.1	1.030088
20.140000	0.1	1.040101
20.141667	0.1	1.049876
20.143333	0.1	1.058757
20.145000	0.1	1.067042
20.146667	0.1	1.074910
20.148333	0.1	1.082897
20.150000	0.1	1.092315
20.151667	0.1	1.105428
20.153333	0.1	1.122952
20.155000	0.1	1.142442
20.156667	0.1	1.160264
20.158333	0.1	1.174331
20.160000	0.1	1.185179
20.161667	0.1	1.195550
20.163333	0.1	1.208305
20.165000	0.1	1.224339
20.166667	0.1	1.242518
20.168333	0.1	1.262367
20.170000	0.1	1.283526
20.171667	0.1	1.304805
20.173333	0.1	1.324713
20.175000	0.1	1.343489
20.176667	0.1	1.362801
20.178333	0.1	1.383722
20.180000	0.1	1.406074
20.181667	0.1	1.428545
20.183333	0.1	1.449704
20.185000	0.1	1.470029
20.186667	0.1	1.491904
20.188333	0.1	1.518369
20.190000	0.1	1.549900
20.191667	0.1	1.583755
20.193333	0.1	1.616418
20.195000	0.1	1.646221
20.196667	0.1	1.674354
20.198333	0.1	1.702905
20.200000	0.1	1.733244
20.201667	0.1	1.764596
20.203333	0.1	1.795232
20.205000	0.1	1.824379
20.206667	0.1	1.853943
20.208333	0.1	1.886189
20.210000	0.1	1.921713
20.211667	0.1	1.958192
20.213333	0.1	1.991749
20.215000	0.1	2.019286
20.216667	0.1	2.041221
20.218333	0.1	2.060831
20.220000	0.1	2.080977
20.221667	0.1	2.102554
20.223333	0.1	2.125263
20.225000	0.1	2.148807
20.226667	0.1	2.172411
20.228333	0.1	2.193809
20.230000	0.1	2.210736
20.231667	0.1	2.222836
20.233333	0.1	2.232134
20.235000	0.1	2.241671
20.236667	0.1	2.253592
20.238333	0.1	2.267122
20.240000	0.1	2.279103
20.241667	0.1	2.285898
20.243333	0.1	2.285302
20.245000	0.1	2.277732
20.246667	0.1	2.266407
20.248333	0.1	2.254486
20.250000	0.1	2.243102
20.251667	0.1	2.230942
20.253333	0.1	2.216220
20.255000	0.1	2.198935
20.256667	0.1	2.180994
20.258333	0.1	2.162993
20.260000	0.1	2.142966
20.261667	0.1	2.118826
20.263333	0.1	2.090037
20.265000	0.1	2.057374
20.266667	0.1	2.022565
20.268333	0.1	1.988471
20.270000	0.1	1.957417
20.271667	0.1	1.928806
20.273333	0.1	1.899302
20.275000	0.1	1.865983
20.276667	0.1	1.828849
20.278333	0.1	1.790047
20.280000	0.1	1.752079
20.281667	0.1	1.717210
20.283333	0.1	1.687229
20.285000	0.1	1.662493
20.286667	0.1	1.640678
20.288333	0.1	1.617193
20.290000	0.1	1.589537
20.291667	0.1	1.559913
20.293333	0.1	1.533508
20.295000	0.1	1.513779
20.296667	0.1	1.500547
20.298333	0.1	1.490653
20.300000	0.1	1.479983
20.301667	0.1	1.465440
20.303333	0.1	1.447082
20.305000	0.1	1.427233
20.306667	0.1	1.408756
20.308333	0.1	1.393080
20.310000	0.1	1.380980
20.311667	0.1	1.371563
20.313333	0.1	1.362205
20.315000	0.1	1.350045
20.316667	0.1	1.333892
20.318333	0.1	1.315117
20.320000	0.1	1.296401
20.321667	0.1	1.280844
20.323333	0.1	1.270473
20.325000	0.1	1.265705
20.326667	0.1	1.265645
20.328333	0.1	1.267612
20.330000	0.1	1.268506
20.331667	0.1	1.265943
20.333333	0.1	1.258969
20.335000	0.1	1.248419
20.336667	0.1	1.236677
20.338333	0.1	1.226604
20.340000	0.1	1.219630
20.341667	0.1	1.215994
20.343333	0.1	1.215398
20.345000	0.1	1.216889
20.346667	0.1	1.218557
20.348333	0.1	1.219571
20.350000	0.1	1.221478
20.351667	0.1	1.225293
20.353333	0.1	1.229584
20.355000	0.1	1.231611
20.356667	0.1	1.230359
20.358333	0.1	1.227200
20.360000	0.1	1.225114
20.361667	0.1	1.226008
20.363333	0.1	1.230776
20.365000	0.1	1.240730
20.366667	0.1	1.256347
20.368333	0.1	1.275539
20.370000	0.1	1.294375
20.371667	0.1	1.309395
20.373333	0.1	1.318812
20.375000	0.1	1.323938
20.376667	0.1	1.327515
20.378333	0.1	1.331627
20.380000	0.1	1.336873
20.381667	0.1	1.343191
20.383333	0.1	1.349926
20.385000	0.1	1.356006
20.386667	0.1	1.361191
20.388333	0.1	1.366854
20.390000	0.1	1.374722
20.391667	0.1	1.385152
20.393333	0.1	1.397193
20.395000	0.1	1.409948
20.396667	0.1	1.423001
20.398333	0.1	1.435459
20.400000	0.1	1.446545
20.401667	0.1	1.455784
20.403333	0.1	1.463473
20.405000	0.1	1.470268
20.406667	0.1	1.476407
20.408333	0.1	1.481474
20.410000	0.1	1.484573
20.411667	0.1	1.485944
20.413333	0.1	1.486838
20.415000	0.1	1.488626
20.416667	0.1	1.491666
20.418333	0.1	1.496017
20.420000	0.1	1.501620
20.421667	0.1	1.506925
20.423333	0.1	1.508594
20.425000	0.1	1.503885
20.426667	0.1	1.493514
20.428333	0.1	1.480758
20.430000	0.1	1.468718
20.431667	0.1	1.458526
20.433333	0.1	1.449823
20.435000	0.1	1.442552
20.436667	0.1	1.437187
20.438333	0.1	1.433730
20.440000	0.1	1.431108
20.441667	0.1	1.427949
20.443333	0.1	1.423478
20.445000	0.1	1.417160
20.446667	0.1	1.408100
20.448333	0.1	1.396716
20.450000	0.1	1.384437
20.451667	0.1	1.371861
20.453333	0.1	1.357794
20.455000	0.1	1.341939
20.456667	0.1	1.325369
20.458333	0.1	1.309514
20.460000	0.1	1.294613
20.461667	0.1	1.279831
20.463333	0.1	1.264155
20.465000	0.1	1.247704
20.466667	0.1	1.231372
20.468333	0.1	1.216292
20.470000	0.1	1.202405
20.471667	0.1	1.188457
20.473333	0.1	1.173139
20.475000	0.1	1.155377
20.476667	0.1	1.134038
20.478333	0.1	1.110196
20.480000	0.1	1.087666
20.481667	0.1	1.070321
20.483333	0.1	1.058757
20.485000	0.1	1.051068
20.486667	0.1	1.044929
20.488333	0.1	1.038551
20.490000	0.1	1.031399
20.491667	0.1	1.024246
20.493333	0.1	1.017749
20.495000	0.1	1.010895
20.496667	0.1	1.001835
20.498333	0.1	0.990152
20.500000	0.1	0.977337
20.501667	0.1	0.965655
20.503333	0.1	0.956297
20.505000	0.1	0.948250
20.506667	0.1	0.938773
20.508333	0.1	0.926673
20.510000	0.1	0.912488
20.511667	0.1	0.898361
20.513333	0.1	0.887334
20.515000	0.1	0.882149
20.516667	0.1	0.883162
20.518333	0.1	0.887513
20.520000	0.1	0.891447
20.521667	0.1	0.891984
20.523333	0.1	0.887811
20.525000	0.1	0.878990
20.526667	0.1	0.867248
20.528333	0.1	0.855625
20.530000	0.1	0.847638
20.531667	0.1	0.845909
20.533333	0.1	0.850081
20.535000	0.1	0.856340
20.536667	0.1	0.859082
20.538333	0.1	0.854850
20.540000	0.1	0.844479
20.541667	0.1	0.832558
20.543333	0.1	0.824094
20.545000	0.1	0.821054
20.546667	0.1	0.821650
20.548333	0.1	0.822127
20.550000	0.1	0.819624
20.551667	0.1	0.814080
20.553333	0.1	0.807583
20.555000	0.1	0.802755
20.556667	0.1	0.801086
20.558333	0.1	0.802219
20.560000	0.1	0.804067
20.561667	0.1	0.803828
20.563333	0.1	0.800073
20.565000	0.1	0.793934
20.566667	0.1	0.789106
20.568333	0.1	0.789285
20.570000	0.1	0.794888
20.571667	0.1	0.802517
20.573333	0.1	0.808418
20.575000	0.1	0.811875
20.576667	0.1	0.813782
20.578333	0.1	0.814796
20.580000	0.1	0.814259
20.581667	0.1	0.812352
20.583333	0.1	0.810683
20.585000	0.1	0.810325
20.586667	0.1	0.811398
20.588333	0.1	0.813723
20.590000	0.1	0.816882
20.591667	0.1	0.819564
20.593333	0.1	0.820100
20.595000	0.1	0.817120
20.596667	0.1	0.811279
20.598333	0.1	0.805140
20.600000	0.1	0.801623
20.601667	0.1	0.802159
20.603333	0.1	0.806749
20.605000	0.1	0.814140
20.606667	0.1	0.822961
20.608333	0.1	0.831962
20.610000	0.1	0.839353
20.611667	0.1	0.843406
20.613333	0.1	0.843525
20.615000	0.1	0.840843
20.616667	0.1	0.838935
20.618333	0.1	0.841498
20.620000	0.1	0.849128
20.621667	0.1	0.859797
20.623333	0.1	0.871956
20.625000	0.1	0.885248
20.626667	0.1	0.898600
20.628333	0.1	0.908852
20.630000	0.1	0.913024
20.631667	0.1	0.911951
20.633333	0.1	0.910223
20.635000	0.1	0.912070
20.636667	0.1	0.918448
20.638333	0.1	0.928700
20.640000	0.1	0.941753
20.641667	0.1	0.956416
20.643333	0.1	0.971854
20.645000	0.1	0.987053
20.646667	0.1	1.001239
20.648333	0.1	1.013815
20.650000	0.1	1.024544
20.651667	0.1	1.033604
20.653333	0.1	1.042545
20.655000	0.1	1.054525
20.656667	0.1	1.071870
20.658333	0.1	1.093149
20.660000	0.1	1.113772
20.661667	0.1	1.130104
20.663333	0.1	1.142025
20.665000	0.1	1.151860
20.666667	0.1	1.163542
20.668333	0.1	1.180589
20.670000	0.1	1.203835
20.671667	0.1	1.229882
20.673333	0.1	1.254082
20.675000	0.1	1.274228
20.676667	0.1	1.292050
20.678333	0.1	1.310408
20.680000	0.1	1.331627
20.681667	0.1	1.356840
20.683333	0.1	1.385868
20.685000	0.1	1.416981
20.686667	0.1	1.447320
20.688333	0.1	1.474857
20.690000	0.1	1.499653
20.691667	0.1	1.523316
20.693333	0.1	1.547098
20.695000	0.1	1.572788
20.696667	0.1	1.603723
20.698333	0.1	1.642048
20.700000	0.1	1.686514
20.701667	0.1	1.733542
20.703333	0.1	1.779735
20.705000	0.1	1.823306
20.706667	0.1	1.864553
20.708333	0.1	1.904667
20.710000	0.1	1.945138
20.711667	0.1	1.987517
20.713333	0.1	2.033174
20.715000	0.1	2.082825
20.716667	0.1	2.136350
20.718333	0.1	2.193332
20.720000	0.1	2.252817
20.721667	0.1	2.313256
20.723333	0.1	2.373457
20.725000	0.1	2.433300
20.726667	0.1	2.492666
20.728333	0.1	2.551794
20.730000	0.1	2.611399
20.731667	0.1	2.672196
20.733333	0.1	2.734244
20.735000	0.1	2.797783
20.736667	0.1	2.864123
20.738333	0.1	2.934933
20.740000	0.1	3.010094
20.741667	0.1	3.088415
20.743333	0.1	3.168643
20.745000	0.1	3.249049
20.746667	0.1	3.326297
20.748333	0.1	3.397346
20.750000	0.1	3.462494
20.751667	0.1	3.525675
20.753333	0.1	3.590882
20.755000	0.1	3.658474
20.756667	0.1	3.726185
20.758333	0.1	3.791869
20.760000	0.1	3.854215
20.761667	0.1	3.912032
20.763333	0.1	3.964603
20.765000	0.1	4.013360
20.766667	0.1	4.061759
20.768333	0.1	4.112602
20.770000	0.1	4.165292
20.771667	0.1	4.215539
20.773333	0.1	4.258752
20.775000	0.1	4.293561
20.776667	0.1	4.321754
20.778333	0.1	4.346133
20.780000	0.1	4.368782
20.781667	0.1	4.390240
20.783333	0.1	4.410565
20.785000	0.1	4.430473
20.786667	0.1	4.450858
20.788333	0.1	4.471064
20.790000	0.1	4.489005
20.791667	0.1	4.503489
20.793333	0.1	4.514993
20.795000	0.1	4.524887
20.796667	0.1	4.535020
20.798333	0.1	4.547656
20.800000	0.1	4.564882
20.801667	0.1	4.586697
20.803333	0.1	4.611552
20.805000	0.1	4.637540
20.806667	0.1	4.663229
20.808333	0.1	4.687906
20.810000	0.1	4.711986
20.811667	0.1	4.738033
20.813333	0.1	4.768551
20.815000	0.1	4.803181
20.816667	0.1	4.839480
20.818333	0.1	4.875481
20.820000	0.1	4.911602
20.821667	0.1	4.951418
20.823333	0.1	4.999519
20.825000	0.1	5.058647
20.826667	0.1	5.128384
20.828333	0.1	5.205691
20.830000	0.1	5.285859
20.831667	0.1	5.364538
20.833333	0.1	5.439103
20.835000	0.1	5.510033
20.836667	0.1	5.580843
20.838333	0.1	5.655647
20.840000	0.1	5.735696
20.841667	0.1	5.820155
20.843333	0.1	5.906880
20.845000	0.1	5.992949
20.846667	0.1	6.076098
20.848333	0.1	6.154657
20.850000	0.1	6.227792
20.851667	0.1	6.295205
20.853333	0.1	6.357909
20.855000	0.1	6.417275
20.856667	0.1	6.474078
20.858333	0.1	6.528140
20.860000	0.1	6.577969
20.861667	0.1	6.620467
20.863333	0.1	6.652534
20.865000	0.1	6.673515
20.866667	0.1	6.685198
20.868333	0.1	6.689430
20.870000	0.1	6.686986
20.871667	0.1	6.677926
20.873333	0.1	6.662786
20.875000	0.1	6.641508
20.876667	0.1	6.612778
20.878333	0.1	6.574810
20.880000	0.1	6.526888
20.881667	0.1	6.468356
20.883333	0.1	6.398142
20.885000	0.1	6.316543
20.886667	0.1	6.227374
20.888333	0.1	6.135285
20.890000	0.1	6.041766
20.891667	0.1	5.944550
20.893333	0.1	5.841494
20.895000	0.1	5.732060
20.896667	0.1	5.615652
20.898333	0.1	5.490721
20.900000	0.1	5.357564
20.901667	0.1	5.219817
20.903333	0.1	5.080939
20.905000	0.1	4.942119
20.906667	0.1	4.803956
20.908333	0.1	4.667580
20.910000	0.1	4.534304
20.911667	0.1	4.403830
20.913333	0.1	4.274071
20.915000	0.1	4.142523
20.916667	0.1	4.008174
20.918333	0.1	3.871680
20.920000	0.1	3.735781
20.921667	0.1	3.604710
20.923333	0.1	3.481627
20.925000	0.1	3.365278
20.926667	0.1	3.250897
20.928333	0.1	3.134668
20.930000	0.1	3.016412
20.931667	0.1	2.898991
20.933333	0.1	2.786517
20.935000	0.1	2.682328
20.936667	0.1	2.587795
20.938333	0.1	2.501726
20.940000	0.1	2.421320
20.941667	0.1	2.343893
20.943333	0.1	2.267182
20.945000	0.1	2.189398
20.946667	0.1	2.110303
20.948333	0.1	2.032220
20.950000	0.1	1.958490
20.951667	0.1	1.892090
20.953333	0.1	1.833439
20.955000	0.1	1.780391
20.956667	0.1	1.729608
20.958333	0.1	1.679719
20.960000	0.1	1.631558
20.961667	0.1	1.586497
20.963333	0.1	1.544833
20.965000	0.1	1.505733
20.966667	0.1	1.468241
20.968333	0.1	1.432777
20.970000	0.1	1.400590
20.971667	0.1	1.371384
20.973333	0.1	1.344323
20.975000	0.1	1.319528
20.976667	0.1	1.297295
20.978333	0.1	1.276851
20.980000	0.1	1.257420
20.981667	0.1	1.239061
20.983333	0.1	1.222551
20.985000	0.1	1.208246
20.986667	0.1	1.195014
20.988333	0.1	1.180708
20.990000	0.1	1.165271
20.991667	0.1	1.150787
20.993333	0.1	1.138806
20.995000	0.1	1.128674
20.996667	0.1	1.119256
20.998333	0.1	1.111627
21.000000	0.1	1.107514
21.001667	0.1	1.106739
21.003333	0.1	1.106620
21.005000	0.1	1.103997
21.006667	0.1	1.097202
21.008333	0.1	1.087964
21.010000	0.1	1.079977
21.011667	0.1	1.075447
21.013333	0.1	1.073599
21.015000	0.1	1.072407
21.016667	0.1	1.070499
21.018333	0.1	1.067519
21.020000	0.1	1.062572
21.021667	0.1	1.055002
21.023333	0.1	1.046598
21.025000	0.1	1.040876
21.026667	0.1	1.039863
21.028333	0.1	1.042843
21.030000	0.1	1.047731
21.031667	0.1	1.052380
21.033333	0.1	1.055896
21.035000	0.1	1.057923
21.036667	0.1	1.058579
21.038333	0.1	1.058102
21.040000	0.1	1.057565
21.041667	0.1	1.058698
21.043333	0.1	1.062691
21.045000	0.1	1.068354
21.046667	0.1	1.073003
21.048333	0.1	1.075208
21.050000	0.1	1.076162
21.051667	0.1	1.077831
21.053333	0.1	1.081944
21.055000	0.1	1.089454
21.056667	0.1	1.100600
21.058333	0.1	1.113892
21.060000	0.1	1.126766
21.061667	0.1	1.137853
21.063333	0.1	1.147330
21.065000	0.1	1.156688
21.066667	0.1	1.166999
21.068333	0.1	1.178444
21.070000	0.1	1.190662
21.071667	0.1	1.203716
21.073333	0.1	1.217485
21.075000	0.1	1.232147
21.076667	0.1	1.248300
21.078333	0.1	1.266241
21.080000	0.1	1.285672
21.081667	0.1	1.305461
21.083333	0.1	1.324952
21.085000	0.1	1.344323
21.086667	0.1	1.363874
21.088333	0.1	1.383364
21.090000	0.1	1.402557
21.091667	0.1	1.421452
21.093333	0.1	1.440764
21.095000	0.1	1.461268
21.096667	0.1	1.483202
21.098333	0.1	1.505673
21.100000	0.1	1.526058
21.101667	0.1	1.542747
21.103333	0.1	1.558125
21.105000	0.1	1.576781
21.106667	0.1	1.600921
21.108333	0.1	1.627743
21.110000	0.1	1.652658
21.111667	0.1	1.672626
21.113333	0.1	1.687765
21.115000	0.1	1.700699
21.116667	0.1	1.714766
21.118333	0.1	1.730621
21.120000	0.1	1.745939
21.121667	0.1	1.758337
21.123333	0.1	1.768053
21.125000	0.1	1.776934
21.126667	0.1	1.786828
21.128333	0.1	1.797974
21.130000	0.1	1.809478
21.131667	0.1	1.820028
21.133333	0.1	1.828075
21.135000	0.1	1.832128
21.136667	0.1	1.832187
21.138333	0.1	1.829624
21.140000	0.1	1.825333
21.141667	0.1	1.820147
21.143333	0.1	1.814723
21.145000	0.1	1.808405
21.146667	0.1	1.799405
21.148333	0.1	1.787007
21.150000	0.1	1.771569
21.151667	0.1	1.754820
21.153333	0.1	1.738489
21.155000	0.1	1.723290
21.156667	0.1	1.708448
21.158333	0.1	1.693130
21.160000	0.1	1.676738
21.161667	0.1	1.658917
21.163333	0.1	1.639009
21.165000	0.1	1.616657
21.166667	0.1	1.592457
21.168333	0.1	1.568139
21.170000	0.1	1.545787
21.171667	0.1	1.526535
21.173333	0.1	1.510441
21.175000	0.1	1.496613
21.176667	0.1	1.483917
21.178333	0.1	1.470983
21.180000	0.1	1.456320
21.181667	0.1	1.438499
21.183333	0.1	1.417041
21.185000	0.1	1.393437
21.186667	0.1	1.370549
21.188333	0.1	1.351118
21.190000	0.1	1.335740
21.191667	0.1	1.322508
21.193333	0.1	1.308918
21.195000	0.1	1.294673
21.196667	0.1	1.280844
21.198333	0.1	1.269281
21.200000	0.1	1.262665
21.201667	0.1	1.263499
21.203333	0.1	1.271665
21.205000	0.1	1.282752
21.206667	0.1	1.291096
21.208333	0.1	1.293898
21.210000	0.1	1.292586
21.211667	0.1	1.290560
21.213333	0.1	1.290739
21.215000	0.1	1.293659
21.216667	0.1	1.299143
21.218333	0.1	1.306415
21.220000	0.1	1.313746
21.221667	0.1	1.318455
21.223333	0.1	1.319230
21.225000	0.1	1.317263
21.226667	0.1	1.315534
21.228333	0.1	1.317442
21.230000	0.1	1.325190
21.231667	0.1	1.338959
21.233333	0.1	1.356006
21.235000	0.1	1.371205
21.236667	0.1	1.380026
21.238333	0.1	1.381755
21.240000	0.1	1.378775
21.241667	0.1	1.374900
21.243333	0.1	1.374066
21.245000	0.1	1.378119
21.246667	0.1	1.385987
21.248333	0.1	1.395166
21.250000	0.1	1.402915
21.251667	0.1	1.406372
21.253333	0.1	1.404047
21.255000	0.1	1.397312
21.256667	0.1	1.389206
21.258333	0.1	1.381517
21.260000	0.1	1.373828
21.261667	0.1	1.366019
21.263333	0.1	1.358509
21.265000	0.1	1.351535
21.266667	0.1	1.343966
21.268333	0.1	1.333833
21.270000	0.1	1.320839
21.271667	0.1	1.307309
21.273333	0.1	1.295686
21.275000	0.1	1.287222
21.276667	0.1	1.282275
21.278333	0.1	1.279533
21.280000	0.1	1.275659
21.281667	0.1	1.267016
21.283333	0.1	1.253128
21.285000	0.1	1.236498
21.286667	0.1	1.220524
21.288333	0.1	1.206398
21.290000	0.1	1.193822
21.291667	0.1	1.182735
21.293333	0.1	1.173556
21.295000	0.1	1.165986
21.296667	0.1	1.158416
21.298333	0.1	1.149476
21.300000	0.1	1.138628
21.301667	0.1	1.126111
21.303333	0.1	1.113832
21.305000	0.1	1.103938
21.306667	0.1	1.096487
21.308333	0.1	1.090109
21.310000	0.1	1.083732
21.311667	0.1	1.077592
21.313333	0.1	1.072407
21.315000	0.1	1.068235
21.316667	0.1	1.063764
21.318333	0.1	1.057208
21.320000	0.1	1.047850
21.321667	0.1	1.037479
21.323333	0.1	1.028419
21.325000	0.1	1.022160
21.326667	0.1	1.019180
21.328333	0.1	1.018345
21.330000	0.1	1.017153
21.331667	0.1	1.014471
21.333333	0.1	1.011133
21.335000	0.1	1.008809
21.336667	0.1	1.008868
21.338333	0.1	1.011014
21.340000	0.1	1.012743
21.341667	0.1	1.011610
21.343333	0.1	1.007617
21.345000	0.1	1.003265
21.346667	0.1	1.001120
21.348333	0.1	1.001954
21.350000	0.1	1.005232
21.351667	0.1	1.010180
21.353333	0.1	1.015961
21.355000	0.1	1.020670
21.356667	0.1	1.022995
21.358333	0.1	1.023710
21.360000	0.1	1.024365
21.361667	0.1	1.025498
21.363333	0.1	1.026392
21.365000	0.1	1.026273
21.366667	0.1	1.025260
21.368333	0.1	1.024842
21.370000	0.1	1.026213
21.371667	0.1	1.029074
21.373333	0.1	1.033127
21.375000	0.1	1.038969
21.376667	0.1	1.045764
21.378333	0.1	1.051307
21.380000	0.1	1.053631
21.381667	0.1	1.053333
21.383333	0.1	1.053274
21.385000	0.1	1.056314
21.386667	0.1	1.063466
21.388333	0.1	1.072884
21.390000	0.1	1.080573
21.391667	0.1	1.083791
21.393333	0.1	1.083434
21.395000	0.1	1.083136
21.396667	0.1	1.085579
21.398333	0.1	1.090109
21.400000	0.1	1.094461
21.401667	0.1	1.097560
21.403333	0.1	1.100302
21.405000	0.1	1.103818
21.406667	0.1	1.107991
21.408333	0.1	1.110911
21.410000	0.1	1.111269
21.411667	0.1	1.109600
21.413333	0.1	1.108229
21.415000	0.1	1.109302
21.416667	0.1	1.112402
21.418333	0.1	1.115084
21.420000	0.1	1.115024
21.421667	0.1	1.112402
21.423333	0.1	1.109064
21.425000	0.1	1.106858
21.426667	0.1	1.107156
21.428333	0.1	1.110852
21.430000	0.1	1.117170
21.431667	0.1	1.122773
21.433333	0.1	1.123071
21.435000	0.1	1.115143
21.436667	0.1	1.099885
21.438333	0.1	1.082063
21.440000	0.1	1.067936
21.441667	0.1	1.061022
21.443333	0.1	1.059294
21.445000	0.1	1.057565
21.446667	0.1	1.052201
21.448333	0.1	1.043618
21.450000	0.1	1.033604
21.451667	0.1	1.022697
21.453333	0.1	1.011431
21.455000	0.1	1.001000
21.456667	0.1	0.992000
21.458333	0.1	0.984311
21.460000	0.1	0.977576
21.461667	0.1	0.971615
21.463333	0.1	0.966072
21.465000	0.1	0.960171
21.466667	0.1	0.953376
21.468333	0.1	0.946462
21.470000	0.1	0.939548
21.471667	0.1	0.931263
21.473333	0.1	0.920773
21.475000	0.1	0.908613
21.476667	0.1	0.895560
21.478333	0.1	0.881612
21.480000	0.1	0.867009
21.481667	0.1	0.853837
21.483333	0.1	0.844955
21.485000	0.1	0.841677
21.486667	0.1	0.842571
21.488333	0.1	0.844777
21.490000	0.1	0.845611
21.491667	0.1	0.842392
21.493333	0.1	0.834107
21.495000	0.1	0.822783
21.496667	0.1	0.812173
21.498333	0.1	0.804842
21.500000	0.1	0.801384
21.501667	0.1	0.800967
21.503333	0.1	0.800908
21.505000	0.1	0.798404
21.506667	0.1	0.792563
21.508333	0.1	0.784397
21.510000	0.1	0.775695
21.511667	0.1	0.769377
21.513333	0.1	0.768006
21.515000	0.1	0.771701
21.516667	0.1	0.777423
21.518333	0.1	0.780582
21.520000	0.1	0.777543
21.521667	0.1	0.768065
21.523333	0.1	0.755727
21.525000	0.1	0.744998
21.526667	0.1	0.738263
21.528333	0.1	0.736117
21.530000	0.1	0.738502
21.531667	0.1	0.743985
21.533333	0.1	0.749230
21.535000	0.1	0.751853
21.536667	0.1	0.751972
21.538333	0.1	0.750542
21.540000	0.1	0.747681
21.541667	0.1	0.743449
21.543333	0.1	0.740171
21.545000	0.1	0.740409
21.546667	0.1	0.744581
21.548333	0.1	0.750244
21.550000	0.1	0.753462
21.551667	0.1	0.752449
21.553333	0.1	0.748336
21.555000	0.1	0.743389
21.556667	0.1	0.739396
21.558333	0.1	0.737786
21.560000	0.1	0.739753
21.561667	0.1	0.744998
21.563333	0.1	0.750959
21.565000	0.1	0.754654
21.566667	0.1	0.755191
21.568333	0.1	0.753522
21.570000	0.1	0.751257
21.571667	0.1	0.750005
21.573333	0.1	0.750303
21.575000	0.1	0.750303
21.576667	0.1	0.748277
21.578333	0.1	0.744522
21.580000	0.1	0.740647
21.581667	0.1	0.737846
21.583333	0.1	0.736058
21.585000	0.1	0.734389
21.586667	0.1	0.732184
21.588333	0.1	0.729740
21.590000	0.1	0.727356
21.591667	0.1	0.724554
21.593333	0.1	0.721216
21.595000	0.1	0.717819
21.596667	0.1	0.714481
21.598333	0.1	0.711203
21.600000	0.1	0.709057
21.601667	0.1	0.709415
21.603333	0.1	0.711739
21.605000	0.1	0.714302
21.606667	0.1	0.716627
21.608333	0.1	0.720084
21.610000	0.1	0.724793
21.611667	0.1	0.728965
21.613333	0.1	0.730813
21.615000	0.1	0.730157
21.616667	0.1	0.728250
21.618333	0.1	0.726581
21.620000	0.1	0.726461
21.621667	0.1	0.728250
21.623333	0.1	0.731111
21.625000	0.1	0.734031
21.626667	0.1	0.737131
21.628333	0.1	0.741541
21.630000	0.1	0.747025
21.631667	0.1	0.751853
21.633333	0.1	0.754535
21.635000	0.1	0.754952
21.636667	0.1	0.754237
21.638333	0.1	0.754237
21.640000	0.1	0.755668
21.641667	0.1	0.756085
21.643333	0.1	0.753701
21.645000	0.1	0.750303
21.646667	0.1	0.749111
21.648333	0.1	0.751197
21.650000	0.1	0.755608
21.651667	0.1	0.761092
21.653333	0.1	0.766277
21.655000	0.1	0.770092
21.656667	0.1	0.772595
21.658333	0.1	0.775397
21.660000	0.1	0.779986
21.661667	0.1	0.786543
21.663333	0.1	0.793576
21.665000	0.1	0.799954
21.666667	0.1	0.804842
21.668333	0.1	0.807464
21.670000	0.1	0.807166
21.671667	0.1	0.804067
21.673333	0.1	0.799894
21.675000	0.1	0.798106
21.676667	0.1	0.801623
21.678333	0.1	0.810325
21.680000	0.1	0.821412
21.681667	0.1	0.831366
21.683333	0.1	0.837982
21.685000	0.1	0.841677
21.686667	0.1	0.844777
21.688333	0.1	0.848949
21.690000	0.1	0.853777
21.691667	0.1	0.858009
21.693333	0.1	0.860930
21.695000	0.1	0.862718
21.696667	0.1	0.863552
21.698333	0.1	0.863791
21.700000	0.1	0.864089
21.701667	0.1	0.864983
21.703333	0.1	0.866950
21.705000	0.1	0.869989
21.706667	0.1	0.874162
21.708333	0.1	0.879824
21.710000	0.1	0.886262
21.711667	0.1	0.890970
21.713333	0.1	0.891268
21.715000	0.1	0.887454
21.716667	0.1	0.882626
21.718333	0.1	0.879347
21.720000	0.1	0.877261
21.721667	0.1	0.873804
21.723333	0.1	0.867128
21.725000	0.1	0.858247
21.726667	0.1	0.850737
21.728333	0.1	0.847459
21.730000	0.1	0.848115
21.731667	0.1	0.850022
21.733333	0.1	0.850618
21.735000	0.1	0.848413
21.736667	0.1	0.843883
21.738333	0.1	0.839055
21.740000	0.1	0.836015
21.741667	0.1	0.836313
21.743333	0.1	0.840962
21.745000	0.1	0.849128
21.746667	0.1	0.857890
21.748333	0.1	0.863075
21.750000	0.1	0.861526
21.751667	0.1	0.853539
21.753333	0.1	0.842333
21.755000	0.1	0.831842
21.756667	0.1	0.824750
21.758333	0.1	0.821292
21.760000	0.1	0.820100
21.761667	0.1	0.819564
21.763333	0.1	0.818312
21.765000	0.1	0.815153
21.766667	0.1	0.810146
21.768333	0.1	0.804663
21.770000	0.1	0.800610
21.771667	0.1	0.798821
21.773333	0.1	0.798702
21.775000	0.1	0.798345
21.776667	0.1	0.796616
21.778333	0.1	0.793994
21.780000	0.1	0.792146
21.781667	0.1	0.791550
21.783333	0.1	0.791967
21.785000	0.1	0.794113
21.786667	0.1	0.799179
21.788333	0.1	0.806749
21.790000	0.1	0.814557
21.791667	0.1	0.820100
21.793333	0.1	0.822008
21.795000	0.1	0.820637
21.796667	0.1	0.818074
21.798333	0.1	0.817299
21.800000	0.1	0.820041
21.801667	0.1	0.825524
21.803333	0.1	0.831485
21.805000	0.1	0.836194
21.806667	0.1	0.838637
21.808333	0.1	0.838757
21.810000	0.1	0.837624
21.811667	0.1	0.837982
21.813333	0.1	0.843525
21.815000	0.1	0.856042
21.816667	0.1	0.873447
21.818333	0.1	0.891864
21.820000	0.1	0.909090
21.821667	0.1	0.925005
21.823333	0.1	0.939727
21.825000	0.1	0.953257
21.826667	0.1	0.965476
21.828333	0.1	0.976741
21.830000	0.1	0.987947
21.831667	0.1	1.000285
21.833333	0.1	1.014650
21.835000	0.1	1.030386
21.836667	0.1	1.045704
21.838333	0.1	1.059651
21.840000	0.1	1.072466
21.841667	0.1	1.085937
21.843333	0.1	1.101911
21.845000	0.1	1.120210
21.846667	0.1	1.138866
21.848333	0.1	1.156747
21.850000	0.1	1.174152
21.851667	0.1	1.191020
21.853333	0.1	1.206219
21.855000	0.1	1.219988
21.856667	0.1	1.234889
21.858333	0.1	1.252949
21.860000	0.1	1.273394
21.861667	0.1	1.294136
21.863333	0.1	1.314461
21.865000	0.1	1.335383
21.866667	0.1	1.358569
21.868333	0.1	1.382947
21.870000	0.1	1.404166
21.871667	0.1	1.418412
21.873333	0.1	1.425624
21.875000	0.1	1.428545
21.876667	0.1	1.431286
21.878333	0.1	1.437605
21.880000	0.1	1.448453
21.881667	0.1	1.462340
21.883333	0.1	1.476288
21.885000	0.1	1.487076
21.886667	0.1	1.492500
21.888333	0.1	1.492739
21.890000	0.1	1.490891
21.891667	0.1	1.490831
21.893333	0.1	1.494289
21.895000	0.1	1.499593
21.896667	0.1	1.503706
21.898333	0.1	1.505315
21.900000	0.1	1.504600
21.901667	0.1	1.502335
21.903333	0.1	1.499891
21.905000	0.1	1.497984
21.906667	0.1	1.496017
21.908333	0.1	1.492441
21.910000	0.1	1.486123
21.911667	0.1	1.477838
21.913333	0.1	1.469791
21.915000	0.1	1.464367
21.916667	0.1	1.461506
21.918333	0.1	1.458645
21.920000	0.1	1.451850
21.921667	0.1	1.439750
21.923333	0.1	1.424193
21.925000	0.1	1.408815
21.926667	0.1	1.397073
21.928333	0.1	1.390576
21.930000	0.1	1.388609
21.931667	0.1	1.387477
21.933333	0.1	1.382589
21.935000	0.1	1.371980
21.936667	0.1	1.357555
21.938333	0.1	1.342833
21.940000	0.1	1.330614
21.941667	0.1	1.322091
21.943333	0.1	1.317263
21.945000	0.1	1.314879
21.946667	0.1	1.313150
21.948333	0.1	1.310527
21.950000	0.1	1.305461
21.951667	0.1	1.296997
21.953333	0.1	1.286447
21.955000	0.1	1.275480
21.956667	0.1	1.264691
21.958333	0.1	1.253903
21.960000	0.1	1.243949
21.961667	0.1	1.236141
21.963333	0.1	1.232088
21.965000	0.1	1.232386
21.966667	0.1	1.235247
21.968333	0.1	1.238465
21.970000	0.1	1.241088
21.971667	0.1	1.243472
21.973333	0.1	1.246810
21.975000	0.1	1.251638
21.976667	0.1	1.256883
21.978333	0.1	1.259804
21.980000	0.1	1.259089
21.981667	0.1	1.256883
21.983333	0.1	1.257241
21.985000	0.1	1.261592
21.986667	0.1	1.267195
21.988333	0.1	1.271665
21.990000	0.1	1.275539
21.991667	0.1	1.280963
21.993333	0.1	1.288831
21.995000	0.1	1.298606
21.996667	0.1	1.308978
21.998333	0.1	1.319766
22.000000	0.1	1.331747
22.001667	0.1	1.344383
22.003333	0.1	1.355589
22.005000	0.1	1.364589
22.006667	0.1	1.373172
22.008333	0.1	1.383483
22.010000	0.1	1.395583
22.011667	0.1	1.407981
22.013333	0.1	1.419365
22.015000	0.1	1.429856
22.016667	0.1	1.440585
22.018333	0.1	1.452625
22.020000	0.1	1.466453
22.021667	0.1	1.482070
22.023333	0.1	1.498997
22.025000	0.1	1.516759
22.026667	0.1	1.535237
22.028333	0.1	1.554787
22.030000	0.1	1.576185
22.031667	0.1	1.600564
22.033333	0.1	1.628101
22.035000	0.1	1.658082
22.036667	0.1	1.690209
22.038333	0.1	1.724184
22.040000	0.1	1.759231
22.041667	0.1	1.793861
22.043333	0.1	1.826525
22.045000	0.1	1.857102
22.046667	0.1	1.887500
22.048333	0.1	1.919150
22.050000	0.1	1.952052
22.051667	0.1	1.986623
22.053333	0.1	2.023339
22.055000	0.1	2.060592
22.056667	0.1	2.096057
22.058333	0.1	2.129734
22.060000	0.1	2.164781
22.061667	0.1	2.203524
22.063333	0.1	2.244532
22.065000	0.1	2.283335
22.066667	0.1	2.317310
22.068333	0.1	2.347827
22.070000	0.1	2.377093
22.071667	0.1	2.406061
22.073333	0.1	2.434135
22.075000	0.1	2.460182
22.076667	0.1	2.483070
22.078333	0.1	2.502561
22.080000	0.1	2.519131
22.081667	0.1	2.533376
22.083333	0.1	2.544701
22.085000	0.1	2.552271
22.086667	0.1	2.556205
22.088333	0.1	2.558172
22.090000	0.1	2.559841
22.091667	0.1	2.561212
22.093333	0.1	2.561450
22.095000	0.1	2.558530
22.096667	0.1	2.550304
22.098333	0.1	2.536953
22.100000	0.1	2.520800
22.101667	0.1	2.503514
22.103333	0.1	2.484799
22.105000	0.1	2.463341
22.106667	0.1	2.438188
22.108333	0.1	2.409458
22.110000	0.1	2.378464
22.111667	0.1	2.347469
22.113333	0.1	2.318621
22.115000	0.1	2.292633
22.116667	0.1	2.268434
22.118333	0.1	2.243698
22.120000	0.1	2.217651
22.121667	0.1	2.191544
22.123333	0.1	2.166808
22.125000	0.1	2.143622
22.126667	0.1	2.121449
22.128333	0.1	2.099335
22.130000	0.1	2.076686
22.131667	0.1	2.055287
22.133333	0.1	2.037406
22.135000	0.1	2.023637
22.136667	0.1	2.013862
22.138333	0.1	2.007961
22.140000	0.1	2.005458
22.141667	0.1	2.005100
22.143333	0.1	2.005220
22.145000	0.1	2.005220
22.146667	0.1	2.006173
22.148333	0.1	2.010286
22.150000	0.1	2.018809
22.151667	0.1	2.031326
22.153333	0.1	2.047062
22.155000	0.1	2.066076
22.156667	0.1	2.089024
22.158333	0.1	2.116084
22.160000	0.1	2.146185
22.161667	0.1	2.177298
22.163333	0.1	2.208591
22.165000	0.1	2.240598
22.166667	0.1	2.275586
22.168333	0.1	2.316475
22.170000	0.1	2.364755
22.171667	0.1	2.419353
22.173333	0.1	2.478540
22.175000	0.1	2.541781
22.176667	0.1	2.609193
22.178333	0.1	2.679825
22.180000	0.1	2.751589
22.181667	0.1	2.822817
22.183333	0.1	2.893090
22.185000	0.1	2.963722
22.186667	0.1	3.038407
22.188333	0.1	3.121317
22.190000	0.1	3.213704
22.191667	0.1	3.313542
22.193333	0.1	3.417671
22.195000	0.1	3.522158
22.196667	0.1	3.623963
22.198333	0.1	3.722370
22.200000	0.1	3.819049
22.201667	0.1	3.917098
22.203333	0.1	4.020095
22.205000	0.1	4.129887
22.206667	0.1	4.244328
22.208333	0.1	4.358769
22.210000	0.1	4.469872
22.211667	0.1	4.576326
22.213333	0.1	4.678488
22.215000	0.1	4.778326
22.216667	0.1	4.878640
22.218333	0.1	4.981101
22.220000	0.1	5.084336
22.221667	0.1	5.182982
22.223333	0.1	5.271197
22.225000	0.1	5.346835
22.226667	0.1	5.412221
22.228333	0.1	5.471826
22.230000	0.1	5.528987
22.231667	0.1	5.583823
22.233333	0.1	5.634249
22.235000	0.1	5.677939
22.236667	0.1	5.713106
22.238333	0.1	5.737245
22.240000	0.1	5.748034
22.241667	0.1	5.745888
22.243333	0.1	5.734384
22.245000	0.1	5.717457
22.246667	0.1	5.695284
22.248333	0.1	5.664409
22.250000	0.1	5.622685
22.251667	0.1	5.571902
22.253333	0.1	5.514562
22.255000	0.1	5.450070
22.256667	0.1	5.375445
22.258333	0.1	5.288244
22.260000	0.1	5.188167
22.261667	0.1	5.077362
22.263333	0.1	4.960001
22.265000	0.1	4.840374
22.266667	0.1	4.720748
22.268333	0.1	4.601002
22.270000	0.1	4.480183
22.271667	0.1	4.357219
22.273333	0.1	4.231036
22.275000	0.1	4.100800
22.276667	0.1	3.965855
22.278333	0.1	3.827214
22.280000	0.1	3.687561
22.281667	0.1	3.549338
22.283333	0.1	3.413797
22.285000	0.1	3.282786
22.286667	0.1	3.157616
22.288333	0.1	3.038049
22.290000	0.1	2.922714
22.291667	0.1	2.810419
22.293333	0.1	2.700567
22.295000	0.1	2.593160
22.296667	0.1	2.487421
22.298333	0.1	2.383113
22.300000	0.1	2.282024
22.301667	0.1	2.186954
22.303333	0.1	2.099693
22.305000	0.1	2.020359
22.306667	0.1	1.946867
22.308333	0.1	1.875579
22.310000	0.1	1.804710
22.311667	0.1	1.736283
22.313333	0.1	1.673937
22.315000	0.1	1.618981
22.316667	0.1	1.571179
22.318333	0.1	1.529992
22.320000	0.1	1.495004
22.321667	0.1	1.465678
22.323333	0.1	1.440764
22.325000	0.1	1.417875
22.326667	0.1	1.394868
22.328333	0.1	1.372039
22.330000	0.1	1.352608
22.331667	0.1	1.339853
22.333333	0.1	1.334012
22.335000	0.1	1.332045
22.336667	0.1	1.331091
22.338333	0.1	1.330972
22.340000	0.1	1.333237
22.341667	0.1	1.338661
22.343333	0.1	1.347125
22.345000	0.1	1.359463
22.346667	0.1	1.375496
22.348333	0.1	1.392245
22.350000	0.1	1.405776
22.351667	0.1	1.415491
22.353333	0.1	1.424670
22.355000	0.1	1.436353
22.356667	0.1	1.451612
22.358333	0.1	1.471460
22.360000	0.1	1.497746
22.361667	0.1	1.529813
22.363333	0.1	1.563728
22.365000	0.1	1.595557
22.366667	0.1	1.624167
22.368333	0.1	1.650453
22.370000	0.1	1.675308
22.371667	0.1	1.700163
22.373333	0.1	1.726627
22.375000	0.1	1.755774
22.376667	0.1	1.787782
22.378333	0.1	1.822293
22.380000	0.1	1.858473
22.381667	0.1	1.895607
22.383333	0.1	1.932919
22.385000	0.1	1.969755
22.386667	0.1	2.005637
22.388333	0.1	2.039909
22.390000	0.1	2.072752
22.391667	0.1	2.106071
22.393333	0.1	2.143026
22.395000	0.1	2.185762
22.396667	0.1	2.233148
22.398333	0.1	2.281726
22.400000	0.1	2.329767
22.401667	0.1	2.378881
22.403333	0.1	2.431095
22.405000	0.1	2.486408
22.406667	0.1	2.544582
22.408333	0.1	2.607227
22.410000	0.1	2.676189
22.411667	0.1	2.750695
22.413333	0.1	2.827466
22.415000	0.1	2.903581
22.416667	0.1	2.977967
22.418333	0.1	3.052056
22.420000	0.1	3.128529
22.421667	0.1	3.209949
22.423333	0.1	3.297270
22.425000	0.1	3.389955
22.426667	0.1	3.486455
22.428333	0.1	3.586531
22.430000	0.1	3.690958
22.431667	0.1	3.799558
22.433333	0.1	3.911138
22.435000	0.1	4.025340
22.436667	0.1	4.143954
22.438333	0.1	4.270017
22.440000	0.1	4.404545
22.441667	0.1	4.547060
22.443333	0.1	4.697979
22.445000	0.1	4.857183
22.446667	0.1	5.021930
22.448333	0.1	5.188704
22.450000	0.1	5.357385
22.451667	0.1	5.530537
22.453333	0.1	5.711258
22.455000	0.1	5.902827
22.456667	0.1	6.107927
22.458333	0.1	6.327272
22.460000	0.1	6.559432
22.461667	0.1	6.801248
22.463333	0.1	7.049442
22.465000	0.1	7.302523
22.466667	0.1	7.561625
22.468333	0.1	7.829130
22.470000	0.1	8.106649
22.471667	0.1	8.394480
22.473333	0.1	8.691788
22.475000	0.1	8.998335
22.476667	0.1	9.314418
22.478333	0.1	9.641588
22.480000	0.1	9.982765
22.481667	0.1	10.340810
22.483333	0.1	10.716677
22.485000	0.1	11.109710
22.486667	0.1	11.519433
22.488333	0.1	11.946202
22.490000	0.1	12.389541
22.491667	0.1	12.847305
22.493333	0.1	13.318420
22.495000	0.1	13.804913
22.496667	0.1	14.311791
22.498333	0.1	14.843405
22.500000	0.1	15.401543
22.501667	0.1	15.985967
22.503333	0.1	16.596736
22.505000	0.1	17.234028
22.506667	0.1	17.897845
22.508333	0.1	18.587352
22.510000	0.1	19.302071
22.511667	0.1	20.042838
22.513333	0.1	20.812036
22.515000	0.1	21.611155
22.516667	0.1	22.439243
22.518333	0.1	23.294152
22.520000	0.1	24.174632
22.521667	0.1	25.080682
22.523333	0.1	26.013734
22.525000	0.1	26.974560
22.526667	0.1	27.961196
22.528333	0.1	28.968992
22.530000	0.1	29.993834
22.531667	0.1	31.032147
22.533333	0.1	32.079103
22.535000	0.1	33.128085
22.536667	0.1	34.174087
22.538333	0.1	35.215201
22.540000	0.1	36.250593
22.541667	0.1	37.277522
22.543333	0.1	38.290801
22.545000	0.1	39.283695
22.546667	0.1	40.248277
22.548333	0.1	41.176620
22.550000	0.1	42.062106
22.551667	0.1	42.899552
22.553333	0.1	43.684902
22.555000	0.1	44.415298
22.556667	0.1	45.088473
22.558333	0.1	45.702520
22.560000	0.1	46.253326
22.561667	0.1	46.733740
22.563333	0.1	47.136310
22.565000	0.1	47.456863
22.566667	0.1	47.694686
22.568333	0.1	47.850075
22.570000	0.1	47.923806
22.571667	0.1	47.916892
22.573333	0.1	47.829214
22.575000	0.1	47.659579
22.576667	0.1	47.407213
22.578333	0.1	47.073665
22.580000	0.1	46.661380
22.581667	0.1	46.172622
22.583333	0.1	45.609119
22.585000	0.1	44.974568
22.586667	0.1	44.274571
22.588333	0.1	43.514970
22.590000	0.1	42.700174
22.591667	0.1	41.833403
22.593333	0.1	40.917876
22.595000	0.1	39.956810
22.596667	0.1	38.954260
22.598333	0.1	37.914755
22.600000	0.1	36.843421
22.601667	0.1	35.744967
22.603333	0.1	34.624042
22.605000	0.1	33.485951
22.606667	0.1	32.337667
22.608333	0.1	31.186881
22.610000	0.1	30.039372
22.611667	0.1	28.898658
22.613333	0.1	27.766468
22.615000	0.1	26.642980
22.616667	0.1	25.528432
22.618333	0.1	24.426343
22.620000	0.1	23.343028
22.621667	0.1	22.283913
22.623333	0.1	21.252335
22.625000	0.1	20.250083
22.626667	0.1	19.278408
22.628333	0.1	18.337668
22.630000	0.1	17.427326
22.631667	0.1	16.546846
22.633333	0.1	15.696884
22.635000	0.1	14.880300
22.636667	0.1	14.100552
22.638333	0.1	13.358236
22.640000	0.1	12.651146
22.641667	0.1	11.977077
22.643333	0.1	11.336268
22.645000	0.1	10.730029
22.646667	0.1	10.158539
22.648333	0.1	9.620369
22.650000	0.1	9.112776
22.651667	0.1	8.633435
22.653333	0.1	8.180917
22.655000	0.1	7.756293
22.656667	0.1	7.362426
22.658333	0.1	7.000983
22.660000	0.1	6.670118
22.661667	0.1	6.365836
22.663333	0.1	6.084800
22.665000	0.1	5.826116
22.666667	0.1	5.590976
22.668333	0.1	5.379916
22.670000	0.1	5.190671
22.671667	0.1	5.019725
22.673333	0.1	4.865945
22.675000	0.1	4.730463
22.676667	0.1	4.614413
22.678333	0.1	4.517079
22.680000	0.1	4.435897
22.681667	0.1	4.367650
22.683333	0.1	4.309893
22.685000	0.1	4.262030
22.686667	0.1	4.224599
22.688333	0.1	4.199028
22.690000	0.1	4.185856
22.691667	0.1	4.184723
22.693333	0.1	4.193783
22.695000	0.1	4.210651
22.696667	0.1	4.233003
22.698333	0.1	4.259646
22.700000	0.1	4.291535
22.701667	0.1	4.331529
22.703333	0.1	4.381597
22.705000	0.1	4.440725
22.706667	0.1	4.505933
22.708333	0.1	4.575670
22.710000	0.1	4.649699
22.711667	0.1	4.726649
22.713333	0.1	4.804492
22.715000	0.1	4.882098
22.716667	0.1	4.959524
22.718333	0.1	5.037248
22.720000	0.1	5.114973
22.721667	0.1	5.191982
22.723333	0.1	5.267740
22.725000	0.1	5.341471
22.726667	0.1	5.411566
22.728333	0.1	5.476892
22.730000	0.1	5.538106
22.731667	0.1	5.596161
22.733333	0.1	5.650640
22.735000	0.1	5.700171
22.736667	0.1	5.742789
22.738333	0.1	5.776763
22.740000	0.1	5.802036
22.741667	0.1	5.820275
22.743333	0.1	5.833030
22.745000	0.1	5.840838
22.746667	0.1	5.843461
22.748333	0.1	5.840481
22.750000	0.1	5.831540
22.751667	0.1	5.814016
22.753333	0.1	5.784572
22.755000	0.1	5.742431
22.756667	0.1	5.689502
22.758333	0.1	5.628169
22.760000	0.1	5.560339
22.761667	0.1	5.487323
22.763333	0.1	5.408764
22.765000	0.1	5.322516
22.766667	0.1	5.227268
22.768333	0.1	5.124390
22.770000	0.1	5.017877
22.771667	0.1	4.911661
22.773333	0.1	4.807294
22.775000	0.1	4.703582
22.776667	0.1	4.597664
22.778333	0.1	4.485905
22.780000	0.1	4.365802
22.781667	0.1	4.237712
22.783333	0.1	4.105091
22.785000	0.1	3.972411
22.786667	0.1	3.843665
22.788333	0.1	3.720582
22.790000	0.1	3.601730
22.791667	0.1	3.483892
22.793333	0.1	3.364384
22.795000	0.1	3.241897
22.796667	0.1	3.117442
22.798333	0.1	2.993763
22.800000	0.1	2.873182
22.801667	0.1	2.756477
22.803333	0.1	2.643705
22.805000	0.1	2.535045
22.806667	0.1	2.430856
22.808333	0.1	2.330840
22.810000	0.1	2.234936
22.811667	0.1	2.143920
22.813333	0.1	2.058745
22.815000	0.1	1.980007
22.816667	0.1	1.907110
22.818333	0.1	1.838088
22.820000	0.1	1.770377
22.821667	0.1	1.703024
22.823333	0.1	1.636505
22.825000	0.1	1.572311
22.826667	0.1	1.511693
22.828333	0.1	1.455605
22.830000	0.1	1.405478
22.831667	0.1	1.361847
22.833333	0.1	1.322806
22.835000	0.1	1.285195
22.836667	0.1	1.247466
22.838333	0.1	1.210451
22.840000	0.1	1.175582
22.841667	0.1	1.142860
22.843333	0.1	1.112223
22.845000	0.1	1.084566
22.846667	0.1	1.060426
22.848333	0.1	1.039684
22.850000	0.1	1.021266
22.851667	0.1	1.003563
22.853333	0.1	0.986040
22.855000	0.1	0.970364
22.856667	0.1	0.958860
22.858333	0.1	0.951588
22.860000	0.1	0.945091
22.861667	0.1	0.935018
22.863333	0.1	0.919342
22.865000	0.1	0.900090
22.866667	0.1	0.881255
22.868333	0.1	0.866354
22.870000	0.1	0.858724
22.871667	0.1	0.859618
22.873333	0.1	0.866175
22.875000	0.1	0.872552
22.876667	0.1	0.873566
22.878333	0.1	0.867724
22.880000	0.1	0.857890
22.881667	0.1	0.848472
22.883333	0.1	0.842154
22.885000	0.1	0.838816
22.886667	0.1	0.837266
22.888333	0.1	0.836670
22.890000	0.1	0.836492
22.891667	0.1	0.836790
22.893333	0.1	0.837624
22.895000	0.1	0.838339
22.896667	0.1	0.838935
22.898333	0.1	0.841141
22.900000	0.1	0.846148
22.901667	0.1	0.853598
22.903333	0.1	0.862479
22.905000	0.1	0.871539
22.906667	0.1	0.879169
22.908333	0.1	0.883758
22.910000	0.1	0.885546
22.911667	0.1	0.887156
22.913333	0.1	0.891149
22.915000	0.1	0.898600
22.916667	0.1	0.908494
22.918333	0.1	0.918686
22.920000	0.1	0.927448
22.921667	0.1	0.934184
22.923333	0.1	0.939727
22.925000	0.1	0.946522
22.926667	0.1	0.956416
22.928333	0.1	0.969529
22.930000	0.1	0.983834
22.931667	0.1	0.996530
22.933333	0.1	1.005769
22.935000	0.1	1.012087
22.936667	0.1	1.017273
22.938333	0.1	1.023412
22.940000	0.1	1.031637
22.941667	0.1	1.041591
22.943333	0.1	1.052082
22.945000	0.1	1.061976
22.946667	0.1	1.071036
22.948333	0.1	1.080692
22.950000	0.1	1.093030
22.951667	0.1	1.108289
22.953333	0.1	1.123667
22.955000	0.1	1.136661
22.956667	0.1	1.147568
22.958333	0.1	1.157999
22.960000	0.1	1.168788
22.961667	0.1	1.179397
22.963333	0.1	1.188755
22.965000	0.1	1.197457
22.966667	0.1	1.208067
22.968333	0.1	1.223028
22.970000	0.1	1.243413
22.971667	0.1	1.267970
22.973333	0.1	1.293361
22.975000	0.1	1.316428
22.976667	0.1	1.335025
22.978333	0.1	1.348555
22.980000	0.1	1.359999
22.981667	0.1	1.375437
22.983333	0.1	1.399458
22.985000	0.1	1.431286
22.986667	0.1	1.466572
22.988333	0.1	1.500726
22.990000	0.1	1.531482
22.991667	0.1	1.559794
22.993333	0.1	1.587868
22.995000	0.1	1.617909
22.996667	0.1	1.651347
22.998333	0.1	1.687944
23.000000	0.1	1.725078
23.001667	0.1	1.759410
23.003333	0.1	1.789570
23.005000	0.1	1.817405
23.006667	0.1	1.847625
23.008333	0.1	1.884461
23.010000	0.1	1.928747
23.011667	0.1	1.978219
23.013333	0.1	2.029300
23.015000	0.1	2.078712
23.016667	0.1	2.123892
23.018333	0.1	2.163530
23.020000	0.1	2.197921
23.021667	0.1	2.229869
23.023333	0.1	2.263248
23.025000	0.1	2.300084
23.026667	0.1	2.340615
23.028333	0.1	2.384126
23.030000	0.1	2.428293
23.031667	0.1	2.469719
23.033333	0.1	2.506256
23.035000	0.1	2.538681
23.036667	0.1	2.569556
23.038333	0.1	2.600730
23.040000	0.1	2.631664
23.041667	0.1	2.660752
23.043333	0.1	2.685547
23.045000	0.1	2.703905
23.046667	0.1	2.715528
23.048333	0.1	2.721906
23.050000	0.1	2.724767
23.051667	0.1	2.725065
23.053333	0.1	2.722681
23.055000	0.1	2.717137
23.056667	0.1	2.709091
23.058333	0.1	2.698779
23.060000	0.1	2.684713
23.061667	0.1	2.665699
23.063333	0.1	2.642274
23.065000	0.1	2.615631
23.066667	0.1	2.587438
23.068333	0.1	2.558947
23.070000	0.1	2.530277
23.071667	0.1	2.500177
23.073333	0.1	2.465964
23.075000	0.1	2.424598
23.076667	0.1	2.375841
23.078333	0.1	2.323151
23.080000	0.1	2.270401
23.081667	0.1	2.219319
23.083333	0.1	2.169669
23.085000	0.1	2.120376
23.086667	0.1	2.069652
23.088333	0.1	2.016008
23.090000	0.1	1.959086
23.091667	0.1	1.899660
23.093333	0.1	1.839161
23.095000	0.1	1.779735
23.096667	0.1	1.723409
23.098333	0.1	1.671195
23.100000	0.1	1.621604
23.101667	0.1	1.571834
23.103333	0.1	1.520574
23.105000	0.1	1.469553
23.106667	0.1	1.422048
23.108333	0.1	1.380444
23.110000	0.1	1.344204
23.111667	0.1	1.311183
23.113333	0.1	1.279295
23.115000	0.1	1.247466
23.116667	0.1	1.216114
23.118333	0.1	1.185060
23.120000	0.1	1.153588
23.121667	0.1	1.122236
23.123333	0.1	1.093388
23.125000	0.1	1.068473
23.126667	0.1	1.045823
23.128333	0.1	1.022339
23.130000	0.1	0.996947
23.131667	0.1	0.971317
23.133333	0.1	0.948310
23.135000	0.1	0.930607
23.136667	0.1	0.919163
23.138333	0.1	0.912070
23.140000	0.1	0.905216
23.141667	0.1	0.894606
23.143333	0.1	0.879288
23.145000	0.1	0.861228
23.146667	0.1	0.843763
23.148333	0.1	0.829339
23.150000	0.1	0.819206
23.151667	0.1	0.813305
23.153333	0.1	0.810623
23.155000	0.1	0.809491
23.156667	0.1	0.807345
23.158333	0.1	0.802279
23.160000	0.1	0.794649
23.161667	0.1	0.787258
23.163333	0.1	0.783086
23.165000	0.1	0.782669
23.166667	0.1	0.784814
23.168333	0.1	0.787139
23.170000	0.1	0.786722
23.171667	0.1	0.781298
23.173333	0.1	0.772119
23.175000	0.1	0.764310
23.176667	0.1	0.761688
23.178333	0.1	0.762880
23.180000	0.1	0.763297
23.181667	0.1	0.759602
23.183333	0.1	0.751019
23.185000	0.1	0.740111
23.186667	0.1	0.730872
23.188333	0.1	0.726402
23.190000	0.1	0.726998
23.191667	0.1	0.730515
23.193333	0.1	0.733852
23.195000	0.1	0.735104
23.196667	0.1	0.734091
23.198333	0.1	0.730574
23.200000	0.1	0.723779
23.201667	0.1	0.715494
23.203333	0.1	0.709593
23.205000	0.1	0.707805
23.206667	0.1	0.708640
23.208333	0.1	0.709474
23.210000	0.1	0.708699
23.211667	0.1	0.706196
23.213333	0.1	0.702739
23.215000	0.1	0.698805
23.216667	0.1	0.694513
23.218333	0.1	0.690579
23.220000	0.1	0.688553
23.221667	0.1	0.689030
23.223333	0.1	0.690401
23.225000	0.1	0.690162
23.226667	0.1	0.687897
23.228333	0.1	0.685155
23.230000	0.1	0.683308
23.231667	0.1	0.683308
23.233333	0.1	0.685394
23.235000	0.1	0.688195
23.236667	0.1	0.688851
23.238333	0.1	0.684500
23.240000	0.1	0.675082
23.241667	0.1	0.664294
23.243333	0.1	0.657320
23.245000	0.1	0.656784
23.246667	0.1	0.661314
23.248333	0.1	0.667036
23.250000	0.1	0.670672
23.251667	0.1	0.672102
23.253333	0.1	0.673533
23.255000	0.1	0.676870
23.256667	0.1	0.682473
23.258333	0.1	0.688911
23.260000	0.1	0.694454
23.261667	0.1	0.697315
23.263333	0.1	0.697196
23.265000	0.1	0.695705
23.266667	0.1	0.694513
23.268333	0.1	0.694037
23.270000	0.1	0.694037
23.271667	0.1	0.695288
23.273333	0.1	0.699401
23.275000	0.1	0.706494
23.276667	0.1	0.714064
23.278333	0.1	0.720441
23.280000	0.1	0.726461
23.281667	0.1	0.733078
23.283333	0.1	0.739694
23.285000	0.1	0.744820
23.286667	0.1	0.747740
23.288333	0.1	0.749290
23.290000	0.1	0.751495
23.291667	0.1	0.755608
23.293333	0.1	0.761390
23.295000	0.1	0.768185
23.296667	0.1	0.775576
23.298333	0.1	0.783086
23.300000	0.1	0.788808
23.301667	0.1	0.791013
23.303333	0.1	0.789881
23.305000	0.1	0.787795
23.306667	0.1	0.787795
23.308333	0.1	0.791788
23.310000	0.1	0.798941
23.311667	0.1	0.806093
23.313333	0.1	0.809431
23.315000	0.1	0.808179
23.316667	0.1	0.804842
23.318333	0.1	0.802696
23.320000	0.1	0.803590
23.321667	0.1	0.807941
23.323333	0.1	0.813603
23.325000	0.1	0.817001
23.326667	0.1	0.816524
23.328333	0.1	0.813723
23.330000	0.1	0.810802
23.331667	0.1	0.808239
23.333333	0.1	0.805259
23.335000	0.1	0.802040
23.336667	0.1	0.800788
23.338333	0.1	0.804246
23.340000	0.1	0.812471
23.341667	0.1	0.822783
23.343333	0.1	0.831664
23.345000	0.1	0.836432
23.346667	0.1	0.836194
23.348333	0.1	0.831246
23.350000	0.1	0.823021
23.351667	0.1	0.813782
23.353333	0.1	0.806093
23.355000	0.1	0.801027
23.356667	0.1	0.798047
23.358333	0.1	0.795960
23.360000	0.1	0.794292
23.361667	0.1	0.793278
23.363333	0.1	0.792742
23.365000	0.1	0.791132
23.366667	0.1	0.787377
23.368333	0.1	0.781775
23.370000	0.1	0.776053
23.371667	0.1	0.771701
23.373333	0.1	0.768662
23.375000	0.1	0.766456
23.376667	0.1	0.765264
23.378333	0.1	0.765145
23.380000	0.1	0.764370
23.381667	0.1	0.760615
23.383333	0.1	0.753880
23.385000	0.1	0.746846
23.386667	0.1	0.742555
23.388333	0.1	0.741482
23.390000	0.1	0.742018
23.391667	0.1	0.742435
23.393333	0.1	0.741839
23.395000	0.1	0.739336
23.396667	0.1	0.734985
23.398333	0.1	0.729561
23.400000	0.1	0.723839
23.401667	0.1	0.717819
23.403333	0.1	0.712276
23.405000	0.1	0.709236
23.406667	0.1	0.710487
23.408333	0.1	0.716031
23.410000	0.1	0.724256
23.411667	0.1	0.732005
23.413333	0.1	0.736058
23.415000	0.1	0.735283
23.416667	0.1	0.730932
23.418333	0.1	0.725687
23.420000	0.1	0.721932
23.421667	0.1	0.721276
23.423333	0.1	0.724256
23.425000	0.1	0.729024
23.426667	0.1	0.732303
23.428333	0.1	0.731945
23.430000	0.1	0.729144
23.431667	0.1	0.726819
23.433333	0.1	0.726342
23.435000	0.1	0.727654
23.436667	0.1	0.730276
23.438333	0.1	0.733078
23.440000	0.1	0.734568
23.441667	0.1	0.734806
23.443333	0.1	0.735760
23.445000	0.1	0.739336
23.446667	0.1	0.745833
23.448333	0.1	0.754476
23.450000	0.1	0.763178
23.451667	0.1	0.769198
23.453333	0.1	0.769734
23.455000	0.1	0.763893
23.456667	0.1	0.753582
23.458333	0.1	0.742376
23.460000	0.1	0.733435
23.461667	0.1	0.729263
23.463333	0.1	0.730813
23.465000	0.1	0.736833
23.466667	0.1	0.743389
23.468333	0.1	0.746250
23.470000	0.1	0.744164
23.471667	0.1	0.738919
23.473333	0.1	0.733078
23.475000	0.1	0.728846
23.476667	0.1	0.727534
23.478333	0.1	0.728965
23.480000	0.1	0.731945
23.481667	0.1	0.734687
23.483333	0.1	0.736058
23.485000	0.1	0.737429
23.486667	0.1	0.741303
23.488333	0.1	0.747502
23.490000	0.1	0.752270
23.491667	0.1	0.752211
23.493333	0.1	0.749230
23.495000	0.1	0.748932
23.496667	0.1	0.754774
23.498333	0.1	0.764906
23.500000	0.1	0.774503
23.501667	0.1	0.780404
23.503333	0.1	0.782728
23.505000	0.1	0.784636
23.506667	0.1	0.789583
23.508333	0.1	0.799000
23.510000	0.1	0.812233
23.511667	0.1	0.827551
23.513333	0.1	0.843287
23.515000	0.1	0.858069
23.516667	0.1	0.871837
23.518333	0.1	0.885963
23.520000	0.1	0.901938
23.521667	0.1	0.919819
23.523333	0.1	0.938416
23.525000	0.1	0.957131
23.526667	0.1	0.976503
23.528333	0.1	0.996590
23.530000	0.1	1.016855
23.531667	0.1	1.038194
23.533333	0.1	1.061082
23.535000	0.1	1.083970
23.536667	0.1	1.106024
23.538333	0.1	1.129687
23.540000	0.1	1.157820
23.541667	0.1	1.190722
23.543333	0.1	1.226783
23.545000	0.1	1.265287
23.546667	0.1	1.305580
23.548333	0.1	1.346767
23.550000	0.1	1.389384
23.551667	0.1	1.435220
23.553333	0.1	1.485586
23.555000	0.1	1.540899
23.556667	0.1	1.600206
23.558333	0.1	1.661658
23.560000	0.1	1.723945
23.561667	0.1	1.786709
23.563333	0.1	1.850426
23.565000	0.1	1.916349
23.566667	0.1	1.985848
23.568333	0.1	2.060294
23.570000	0.1	2.141118
23.571667	0.1	2.228558
23.573333	0.1	2.319932
23.575000	0.1	2.411902
23.576667	0.1	2.504528
23.578333	0.1	2.601385
23.580000	0.1	2.707005
23.581667	0.1	2.823770
23.583333	0.1	2.950669
23.585000	0.1	3.084779
23.586667	0.1	3.222704
23.588333	0.1	3.362119
23.590000	0.1	3.502012
23.591667	0.1	3.643632
23.593333	0.1	3.789842
23.595000	0.1	3.944457
23.596667	0.1	4.110396
23.598333	0.1	4.287422
23.600000	0.1	4.472792
23.601667	0.1	4.663527
23.603333	0.1	4.857898
23.605000	0.1	5.055905
23.606667	0.1	5.259157
23.608333	0.1	5.469799
23.610000	0.1	5.689860
23.611667	0.1	5.919993
23.613333	0.1	6.158650
23.615000	0.1	6.403864
23.616667	0.1	6.655753
23.618333	0.1	6.917179
23.620000	0.1	7.191897
23.621667	0.1	7.480622
23.623333	0.1	7.779241
23.625000	0.1	8.082450
23.626667	0.1	8.389056
23.628333	0.1	8.703530
23.630000	0.1	9.031237
23.631667	0.1	9.373367
23.633333	0.1	9.726644
23.635000	0.1	10.088206
23.636667	0.1	10.458232
23.638333	0.1	10.839523
23.640000	0.1	11.235059
23.641667	0.1	11.647464
23.643333	0.1	12.078644
23.645000	0.1	12.529076
23.646667	0.1	12.996496
23.648333	0.1	13.477445
23.650000	0.1	13.971091
23.651667	0.1	14.480592
23.653333	0.1	15.010656
23.655000	0.1	15.563906
23.656667	0.1	16.140700
23.658333	0.1	16.740323
23.660000	0.1	17.362000
23.661667	0.1	18.006326
23.663333	0.1	18.674554
23.665000	0.1	19.367517
23.666667	0.1	20.086468
23.668333	0.1	20.834209
23.670000	0.1	21.612705
23.671667	0.1	22.421481
23.673333	0.1	23.258985
23.675000	0.1	24.123849
23.676667	0.1	25.014462
23.678333	0.1	25.929333
23.680000	0.1	26.867272
23.681667	0.1	27.826967
23.683333	0.1	28.807225
23.685000	0.1	29.805900
23.686667	0.1	30.820491
23.688333	0.1	31.848611
23.690000	0.1	32.887640
23.691667	0.1	33.934118
23.693333	0.1	34.983577
23.695000	0.1	36.030950
23.696667	0.1	37.070515
23.698333	0.1	38.096311
23.700000	0.1	39.102497
23.701667	0.1	40.084245
23.703333	0.1	41.037324
23.705000	0.1	41.957142
23.706667	0.1	42.837444
23.708333	0.1	43.671611
23.710000	0.1	44.454994
23.711667	0.1	45.184675
23.713333	0.1	45.857194
23.715000	0.1	46.466651
23.716667	0.1	47.005597
23.718333	0.1	47.468069
23.720000	0.1	47.851625
23.721667	0.1	48.156562
23.723333	0.1	48.383596
23.725000	0.1	48.531893
23.726667	0.1	48.599067
23.728333	0.1	48.581782
23.730000	0.1	48.477116
23.731667	0.1	48.285368
23.733333	0.1	48.010710
23.735000	0.1	47.657969
23.736667	0.1	47.229650
23.738333	0.1	46.725812
23.740000	0.1	46.146157
23.741667	0.1	45.493605
23.743333	0.1	44.774237
23.745000	0.1	43.993595
23.746667	0.1	43.154898
23.748333	0.1	42.261186
23.750000	0.1	41.316154
23.751667	0.1	40.323916
23.753333	0.1	39.290609
23.755000	0.1	38.224223
23.756667	0.1	37.132027
23.758333	0.1	36.018851
23.760000	0.1	34.888329
23.761667	0.1	33.744337
23.763333	0.1	32.591404
23.765000	0.1	31.434121
23.766667	0.1	30.275347
23.768333	0.1	29.116394
23.770000	0.1	27.959587
23.771667	0.1	26.809754
23.773333	0.1	25.673331
23.775000	0.1	24.555863
23.776667	0.1	23.460866
23.778333	0.1	22.389473
23.780000	0.1	21.342696
23.781667	0.1	20.322682
23.783333	0.1	19.332708
23.785000	0.1	18.374385
23.786667	0.1	17.446579
23.788333	0.1	16.546787
23.790000	0.1	15.673996
23.791667	0.1	14.830769
23.793333	0.1	14.021815
23.795000	0.1	13.251127
23.796667	0.1	12.519599
23.798333	0.1	11.825324
23.800000	0.1	11.165441
23.801667	0.1	10.537744
23.803333	0.1	9.942055
23.805000	0.1	9.378374
23.806667	0.1	8.845807
23.808333	0.1	8.342386
23.810000	0.1	7.865310
23.811667	0.1	7.412613
23.813333	0.1	6.983757
23.815000	0.1	6.578982
23.816667	0.1	6.199241
23.818333	0.1	5.845785
23.820000	0.1	5.518377
23.821667	0.1	5.214691
23.823333	0.1	4.930914
23.825000	0.1	4.663706
23.826667	0.1	4.411698
23.828333	0.1	4.174948
23.830000	0.1	3.953934
23.831667	0.1	3.748656
23.833333	0.1	3.558398
23.835000	0.1	3.381491
23.836667	0.1	3.216326
23.838333	0.1	3.061652
23.840000	0.1	2.917409
23.841667	0.1	2.785742
23.843333	0.1	2.668798
23.845000	0.1	2.565980
23.846667	0.1	2.472937
23.848333	0.1	2.385020
23.850000	0.1	2.300024
23.851667	0.1	2.218604
23.853333	0.1	2.142131
23.855000	0.1	2.071262
23.856667	0.1	2.006769
23.858333	0.1	1.949906
23.860000	0.1	1.900911
23.861667	0.1	1.857698
23.863333	0.1	1.817048
23.865000	0.1	1.776219
23.866667	0.1	1.733899
23.868333	0.1	1.691759
23.870000	0.1	1.653671
23.871667	0.1	1.622975
23.873333	0.1	1.599491
23.875000	0.1	1.580596
23.876667	0.1	1.564086
23.878333	0.1	1.548708
23.880000	0.1	1.533687
23.881667	0.1	1.518428
23.883333	0.1	1.502216
23.885000	0.1	1.484037
23.886667	0.1	1.464546
23.888333	0.1	1.445711
23.890000	0.1	1.428604
23.891667	0.1	1.412630
23.893333	0.1	1.397371
23.895000	0.1	1.381934
23.896667	0.1	1.365066
23.898333	0.1	1.347125
23.900000	0.1	1.329660
23.901667	0.1	1.313508
23.903333	0.1	1.298070
23.905000	0.1	1.282513
23.906667	0.1	1.267314
23.908333	0.1	1.254022
23.910000	0.1	1.243293
23.911667	0.1	1.233995
23.913333	0.1	1.224220
23.915000	0.1	1.213074
23.916667	0.1	1.201093
23.918333	0.1	1.188517
23.920000	0.1	1.175046
23.921667	0.1	1.160622
23.923333	0.1	1.145840
23.925000	0.1	1.130462
23.926667	0.1	1.113713
23.928333	0.1	1.095593
23.930000	0.1	1.076937
23.931667	0.1	1.058221
23.933333	0.1	1.039088
23.935000	0.1	1.019895
23.936667	0.1	1.002312
23.938333	0.1	0.987411
23.940000	0.1	0.974596
23.941667	0.1	0.962555
23.943333	0.1	0.951767
23.945000	0.1	0.943899
23.946667	0.1	0.939369
23.948333	0.1	0.935376
23.950000	0.1	0.928879
23.951667	0.1	0.918567
23.953333	0.1	0.904620
23.955000	0.1	0.888705
23.956667	0.1	0.873506
23.958333	0.1	0.861406
23.960000	0.1	0.852287
23.961667	0.1	0.844419
23.963333	0.1	0.836790
23.965000	0.1	0.829339
23.966667	0.1	0.823081
23.968333	0.1	0.818551
23.970000	0.1	0.814021
23.971667	0.1	0.806451
23.973333	0.1	0.795424
23.975000	0.1	0.783980
23.976667	0.1	0.775695
23.978333	0.1	0.771284
23.980000	0.1	0.769556
23.981667	0.1	0.768364
23.983333	0.1	0.765443
23.985000	0.1	0.759423
23.986667	0.1	0.751257
23.988333	0.1	0.743389
23.990000	0.1	0.737667
23.991667	0.1	0.733674
23.993333	0.1	0.728965
23.995000	0.1	0.720918
23.996667	0.1	0.709593
23.998333	0.1	0.698805
24.000000	0.1	0.693202
24.001667	0.1	0.694215
24.003333	0.1	0.699937
24.005000	0.1	0.707150
24.006667	0.1	0.713527
24.008333	0.1	0.717640
24.010000	0.1	0.720203
24.011667	0.1	0.721932
24.013333	0.1	0.722587
24.015000	0.1	0.722349
24.016667	0.1	0.722349
24.018333	0.1	0.722706
24.020000	0.1	0.721932
24.021667	0.1	0.719070
24.023333	0.1	0.714839
24.025000	0.1	0.710845
24.026667	0.1	0.707626
24.028333	0.1	0.705421
24.030000	0.1	0.704169
24.031667	0.1	0.704587
24.033333	0.1	0.707746
24.035000	0.1	0.714541
24.036667	0.1	0.724435
24.038333	0.1	0.735581
24.040000	0.1	0.745952
24.041667	0.1	0.754416
24.043333	0.1	0.761211
24.045000	0.1	0.767112
24.046667	0.1	0.771344
24.048333	0.1	0.772417
24.050000	0.1	0.770628
24.051667	0.1	0.769556
24.053333	0.1	0.772834
24.055000	0.1	0.781119
24.056667	0.1	0.792801
24.058333	0.1	0.805676
24.060000	0.1	0.817776
24.061667	0.1	0.827074
24.063333	0.1	0.831783
24.065000	0.1	0.832021
24.066667	0.1	0.830233
24.068333	0.1	0.829697
24.070000	0.1	0.832975
24.071667	0.1	0.841618
24.073333	0.1	0.855684
24.075000	0.1	0.873327
24.076667	0.1	0.891209
24.078333	0.1	0.907004
24.080000	0.1	0.919581
24.081667	0.1	0.928462
24.083333	0.1	0.934720
24.085000	0.1	0.941098
24.086667	0.1	0.950635
24.088333	0.1	0.964284
24.090000	0.1	0.981093
24.091667	0.1	0.998557
24.093333	0.1	1.014173
24.095000	0.1	1.026690
24.096667	0.1	1.035988
24.098333	0.1	1.042724
24.100000	0.1	1.047254
24.101667	0.1	1.051366
24.103333	0.1	1.058340
24.105000	0.1	1.070023
24.106667	0.1	1.086235
24.108333	0.1	1.105666
24.110000	0.1	1.126707
24.111667	0.1	1.146495
24.113333	0.1	1.161635
24.115000	0.1	1.170993
24.116667	0.1	1.175881
24.118333	0.1	1.178444
24.120000	0.1	1.180410
24.121667	0.1	1.183093
24.123333	0.1	1.187444
24.125000	0.1	1.193464
24.126667	0.1	1.200140
24.128333	0.1	1.206160
24.130000	0.1	1.212120
24.131667	0.1	1.219809
24.133333	0.1	1.229167
24.135000	0.1	1.237810
24.136667	0.1	1.243830
24.138333	0.1	1.247346
24.140000	0.1	1.248896
24.141667	0.1	1.249850
24.143333	0.1	1.253128
24.145000	0.1	1.261771
24.146667	0.1	1.276672
24.148333	0.1	1.294911
24.150000	0.1	1.313090
24.151667	0.1	1.329601
24.153333	0.1	1.343310
24.155000	0.1	1.352608
24.156667	0.1	1.357138
24.158333	0.1	1.359284
24.160000	0.1	1.361847
24.161667	0.1	1.366377
24.163333	0.1	1.373768
24.165000	0.1	1.385450
24.166667	0.1	1.402259
24.168333	0.1	1.423001
24.170000	0.1	1.444399
24.171667	0.1	1.463652
24.173333	0.1	1.480818
24.175000	0.1	1.498222
24.176667	0.1	1.517773
24.178333	0.1	1.538873
24.180000	0.1	1.559854
24.181667	0.1	1.580358
24.183333	0.1	1.602650
24.185000	0.1	1.628995
24.186667	0.1	1.659691
24.188333	0.1	1.693726
24.190000	0.1	1.729131
24.191667	0.1	1.763105
24.193333	0.1	1.793563
24.195000	0.1	1.820207
24.196667	0.1	1.844585
24.198333	0.1	1.869977
24.200000	0.1	1.899243
24.201667	0.1	1.933098
24.203333	0.1	1.969695
24.205000	0.1	2.006590
24.206667	0.1	2.042174
24.208333	0.1	2.075315
24.210000	0.1	2.105594
24.211667	0.1	2.133548
24.213333	0.1	2.160370
24.215000	0.1	2.187729
24.216667	0.1	2.216935
24.218333	0.1	2.247810
24.220000	0.1	2.278984
24.221667	0.1	2.308846
24.223333	0.1	2.336145
24.225000	0.1	2.359986
24.226667	0.1	2.379537
24.228333	0.1	2.394974
24.230000	0.1	2.407849
24.231667	0.1	2.420426
24.233333	0.1	2.433777
24.235000	0.1	2.447486
24.236667	0.1	2.460122
24.238333	0.1	2.469897
24.240000	0.1	2.474666
24.241667	0.1	2.473653
24.243333	0.1	2.467692
24.245000	0.1	2.457440
24.246667	0.1	2.443016
24.248333	0.1	2.425075
24.250000	0.1	2.404273
24.251667	0.1	2.381802
24.253333	0.1	2.359033
24.255000	0.1	2.336323
24.256667	0.1	2.311468
24.258333	0.1	2.282143
24.260000	0.1	2.247512
24.261667	0.1	2.208889
24.263333	0.1	2.168715
24.265000	0.1	2.128720
24.266667	0.1	2.089262
24.268333	0.1	2.049446
24.270000	0.1	2.008379
24.271667	0.1	1.965106
24.273333	0.1	1.919091
24.275000	0.1	1.869977
24.276667	0.1	1.817465
24.278333	0.1	1.762450
24.280000	0.1	1.706958
24.281667	0.1	1.653075
24.283333	0.1	1.602411
24.285000	0.1	1.556277
24.286667	0.1	1.514196
24.288333	0.1	1.474202
24.290000	0.1	1.433551
24.291667	0.1	1.389802
24.293333	0.1	1.341164
24.295000	0.1	1.288235
24.296667	0.1	1.234591
24.298333	0.1	1.185179
24.300000	0.1	1.142562
24.301667	0.1	1.106083
24.303333	0.1	1.073480
24.305000	0.1	1.042128
24.306667	0.1	1.010299
24.308333	0.1	0.977159
24.310000	0.1	0.942707
24.311667	0.1	0.908017
24.313333	0.1	0.875711
24.315000	0.1	0.848591
24.316667	0.1	0.826776
24.318333	0.1	0.808358
24.320000	0.1	0.790894
24.321667	0.1	0.772119
24.323333	0.1	0.750303
24.325000	0.1	0.725746
24.326667	0.1	0.701070
24.328333	0.1	0.679255
24.330000	0.1	0.661254
24.331667	0.1	0.645757
24.333333	0.1	0.630677
24.335000	0.1	0.615060
24.336667	0.1	0.600338
24.338333	0.1	0.588894
24.340000	0.1	0.581265
24.341667	0.1	0.575483
24.343333	0.1	0.569701
24.345000	0.1	0.563860
24.346667	0.1	0.559509
24.348333	0.1	0.557780
24.350000	0.1	0.558376
24.351667	0.1	0.559151
24.353333	0.1	0.557661
24.355000	0.1	0.553250
24.356667	0.1	0.547707
24.358333	0.1	0.543833
24.360000	0.1	0.542939
24.361667	0.1	0.544250
24.363333	0.1	0.545085
24.365000	0.1	0.543594
24.366667	0.1	0.539303
24.368333	0.1	0.533223
24.370000	0.1	0.526369
24.371667	0.1	0.519991
24.373333	0.1	0.515401
24.375000	0.1	0.513375
24.376667	0.1	0.513673
24.378333	0.1	0.515759
24.380000	0.1	0.518262
24.381667	0.1	0.519693
24.383333	0.1	0.519514
24.385000	0.1	0.518680
24.386667	0.1	0.518680
24.388333	0.1	0.520349
24.390000	0.1	0.523865
24.391667	0.1	0.528693
24.393333	0.1	0.534654
24.395000	0.1	0.541151
24.396667	0.1	0.546932
24.398333	0.1	0.550985
24.400000	0.1	0.552475
24.401667	0.1	0.551343
24.403333	0.1	0.548899
24.405000	0.1	0.547946
24.406667	0.1	0.550270
24.408333	0.1	0.555158
24.410000	0.1	0.560164
24.411667	0.1	0.563204
24.413333	0.1	0.563324
24.415000	0.1	0.560343
24.416667	0.1	0.555396
24.418333	0.1	0.550807
24.420000	0.1	0.548482
24.421667	0.1	0.549018
24.423333	0.1	0.552356
24.425000	0.1	0.557423
24.426667	0.1	0.562549
24.428333	0.1	0.566363
24.430000	0.1	0.568867
24.431667	0.1	0.570357
24.433333	0.1	0.570715
24.435000	0.1	0.570476
24.436667	0.1	0.570893
24.438333	0.1	0.572741
24.440000	0.1	0.576258
24.441667	0.1	0.580490
24.443333	0.1	0.584006
24.445000	0.1	0.585139
24.446667	0.1	0.583231
24.448333	0.1	0.579596
24.450000	0.1	0.577390
24.451667	0.1	0.578761
24.453333	0.1	0.582516
24.455000	0.1	0.586689
24.456667	0.1	0.589967
24.458333	0.1	0.591934
24.460000	0.1	0.592053
24.461667	0.1	0.590503
24.463333	0.1	0.588298
24.465000	0.1	0.586748
24.466667	0.1	0.587225
24.468333	0.1	0.590563
24.470000	0.1	0.595748
24.471667	0.1	0.600338
24.473333	0.1	0.602603
24.475000	0.1	0.602067
24.476667	0.1	0.599146
24.478333	0.1	0.595510
24.480000	0.1	0.592291
24.481667	0.1	0.589788
24.483333	0.1	0.588536
24.485000	0.1	0.589311
24.486667	0.1	0.592232
24.488333	0.1	0.597179
24.490000	0.1	0.604212
24.491667	0.1	0.612676
24.493333	0.1	0.620067
24.495000	0.1	0.623941
24.496667	0.1	0.624538
24.498333	0.1	0.624061
24.500000	0.1	0.624657
24.501667	0.1	0.627279
24.503333	0.1	0.631392
24.505000	0.1	0.635564
24.506667	0.1	0.637770
24.508333	0.1	0.636697
24.510000	0.1	0.633121
24.511667	0.1	0.629485
24.513333	0.1	0.627041
24.515000	0.1	0.625789
24.516667	0.1	0.626624
24.518333	0.1	0.630617
24.520000	0.1	0.636816
24.521667	0.1	0.642836
24.523333	0.1	0.645995
24.525000	0.1	0.644922
24.526667	0.1	0.641048
24.528333	0.1	0.637472
24.530000	0.1	0.636041
24.531667	0.1	0.637472
24.533333	0.1	0.641525
24.535000	0.1	0.646412
24.536667	0.1	0.649571
24.538333	0.1	0.649273
24.540000	0.1	0.646055
24.541667	0.1	0.642180
24.543333	0.1	0.641108
24.545000	0.1	0.645399
24.546667	0.1	0.653744
24.548333	0.1	0.661790
24.550000	0.1	0.666499
24.551667	0.1	0.666738
24.553333	0.1	0.662386
24.555000	0.1	0.655592
24.556667	0.1	0.650048
24.558333	0.1	0.648499
24.560000	0.1	0.650346
24.561667	0.1	0.652790
24.563333	0.1	0.652731
24.565000	0.1	0.648499
24.566667	0.1	0.640750
24.568333	0.1	0.632346
24.570000	0.1	0.626385
24.571667	0.1	0.624359
24.573333	0.1	0.625253
24.575000	0.1	0.626564
24.576667	0.1	0.626683
24.578333	0.1	0.626922
24.580000	0.1	0.630081
24.581667	0.1	0.636995
24.583333	0.1	0.645518
24.585000	0.1	0.653207
24.586667	0.1	0.659347
24.588333	0.1	0.663579
24.590000	0.1	0.664830
24.591667	0.1	0.662625
24.593333	0.1	0.658631
24.595000	0.1	0.653863
24.596667	0.1	0.647008
24.598333	0.1	0.637531
24.600000	0.1	0.628173
24.601667	0.1	0.622988
24.603333	0.1	0.623941
24.605000	0.1	0.629425
24.606667	0.1	0.635147
24.608333	0.1	0.637174
24.610000	0.1	0.633240
24.611667	0.1	0.624239
24.613333	0.1	0.614286
24.615000	0.1	0.608027
24.616667	0.1	0.606895
24.618333	0.1	0.608742
24.620000	0.1	0.610530
24.621667	0.1	0.610888
24.623333	0.1	0.610769
24.625000	0.1	0.612080
24.626667	0.1	0.615239
24.628333	0.1	0.619113
24.630000	0.1	0.621438
24.631667	0.1	0.620067
24.633333	0.1	0.613570
24.635000	0.1	0.602424
24.636667	0.1	0.589192
24.638333	0.1	0.576794
24.640000	0.1	0.568211
24.641667	0.1	0.565648
24.643333	0.1	0.569463
24.645000	0.1	0.577748
24.646667	0.1	0.588119
24.648333	0.1	0.598848
24.650000	0.1	0.608385
24.651667	0.1	0.615835
24.653333	0.1	0.620604
24.655000	0.1	0.623107
24.656667	0.1	0.624418
24.658333	0.1	0.624776
24.660000	0.1	0.624180
24.661667	0.1	0.622332
24.663333	0.1	0.619054
24.665000	0.1	0.615418
24.666667	0.1	0.612974
24.668333	0.1	0.612497
24.670000	0.1	0.612259
24.671667	0.1	0.608504
24.673333	0.1	0.598908
24.675000	0.1	0.585198
24.676667	0.1	0.571609
24.678333	0.1	0.562131
24.680000	0.1	0.558138
24.681667	0.1	0.558436
24.683333	0.1	0.561297
24.685000	0.1	0.565946
24.686667	0.1	0.571489
24.688333	0.1	0.576437
24.690000	0.1	0.580072
24.691667	0.1	0.583351
24.693333	0.1	0.587106
24.695000	0.1	0.590980
24.696667	0.1	0.593782
24.698333	0.1	0.593901
24.700000	0.1	0.590861
24.701667	0.1	0.586212
24.703333	0.1	0.582695
24.705000	0.1	0.581682
24.706667	0.1	0.582397
24.708333	0.1	0.583231
24.710000	0.1	0.583231
24.711667	0.1	0.581741
24.713333	0.1	0.577807
24.715000	0.1	0.570774
24.716667	0.1	0.562787
24.718333	0.1	0.557661
24.720000	0.1	0.557363
24.721667	0.1	0.560522
24.723333	0.1	0.563502
24.725000	0.1	0.563264
24.726667	0.1	0.559211
24.728333	0.1	0.552118
24.730000	0.1	0.542462
24.731667	0.1	0.531971
24.733333	0.1	0.523686
24.735000	0.1	0.519753
24.736667	0.1	0.519455
24.738333	0.1	0.520468
24.740000	0.1	0.520170
24.741667	0.1	0.517547
24.743333	0.1	0.513017
24.745000	0.1	0.509083
24.746667	0.1	0.508726
24.748333	0.1	0.512779
24.750000	0.1	0.519335
24.751667	0.1	0.525951
24.753333	0.1	0.530899
24.755000	0.1	0.532806
24.756667	0.1	0.530481
24.758333	0.1	0.524163
24.760000	0.1	0.516117
24.761667	0.1	0.510037
24.763333	0.1	0.508547
24.765000	0.1	0.510037
24.766667	0.1	0.510454
24.768333	0.1	0.508428
24.770000	0.1	0.505626
24.771667	0.1	0.504077
24.773333	0.1	0.504911
24.775000	0.1	0.508964
24.776667	0.1	0.515997
24.778333	0.1	0.523448
24.780000	0.1	0.528276
24.781667	0.1	0.529289
24.783333	0.1	0.528157
24.785000	0.1	0.527382
24.786667	0.1	0.528336
24.788333	0.1	0.531554
24.790000	0.1	0.537276
24.791667	0.1	0.545323
24.793333	0.1	0.554502
24.795000	0.1	0.562966
24.796667	0.1	0.569463
24.798333	0.1	0.573635
24.800000	0.1	0.576019
24.801667	0.1	0.578046
24.803333	0.1	0.581861
24.805000	0.1	0.588238
24.806667	0.1	0.596106
24.808333	0.1	0.604093
24.810000	0.1	0.611007
24.811667	0.1	0.616133
24.813333	0.1	0.619650
24.815000	0.1	0.623226
24.816667	0.1	0.629604
24.818333	0.1	0.641048
24.820000	0.1	0.657082
24.821667	0.1	0.674903
24.823333	0.1	0.692070
24.825000	0.1	0.708044
24.826667	0.1	0.723600
24.828333	0.1	0.739396
24.830000	0.1	0.755608
24.831667	0.1	0.771821
24.833333	0.1	0.787795
24.835000	0.1	0.803709
24.836667	0.1	0.820518
24.838333	0.1	0.839710
24.840000	0.1	0.861168
24.841667	0.1	0.882745
24.843333	0.1	0.903130
24.845000	0.1	0.922620
24.846667	0.1	0.941992
24.848333	0.1	0.962079
24.850000	0.1	0.983954
24.851667	0.1	1.007497
24.853333	0.1	1.032054
24.855000	0.1	1.058400
24.856667	0.1	1.089096
24.858333	0.1	1.124978
24.860000	0.1	1.164019
24.861667	0.1	1.203418
24.863333	0.1	1.241863
24.865000	0.1	1.279831
24.866667	0.1	1.317978
24.868333	0.1	1.357138
24.870000	0.1	1.399100
24.871667	0.1	1.446366
24.873333	0.1	1.498997
24.875000	0.1	1.553774
24.876667	0.1	1.607657
24.878333	0.1	1.661301
24.880000	0.1	1.717985
24.881667	0.1	1.780212
24.883333	0.1	1.848161
24.885000	0.1	1.920641
24.886667	0.1	1.996994
24.888333	0.1	2.076864
24.890000	0.1	2.159655
24.891667	0.1	2.244473
24.893333	0.1	2.331138
24.895000	0.1	2.420426
24.896667	0.1	2.512932
24.898333	0.1	2.607823
24.900000	0.1	2.703250
24.901667	0.1	2.797723
24.903333	0.1	2.891839
24.905000	0.1	2.987087
24.906667	0.1	3.084004
24.908333	0.1	3.183186
24.910000	0.1	3.286421
24.911667	0.1	3.393889
24.913333	0.1	3.502906
24.915000	0.1	3.610313
24.916667	0.1	3.715217
24.918333	0.1	3.819525
24.920000	0.1	3.924310
24.921667	0.1	4.028082
24.923333	0.1	4.127622
24.925000	0.1	4.221380
24.926667	0.1	4.309893
24.928333	0.1	4.393280
24.930000	0.1	4.470349
24.931667	0.1	4.540921
24.933333	0.1	4.606664
24.935000	0.1	4.669965
24.936667	0.1	4.730881
24.938333	0.1	4.787028
24.940000	0.1	4.835546
24.941667	0.1	4.874111
24.943333	0.1	4.901350
24.945000	0.1	4.917503
24.946667	0.1	4.925251
24.948333	0.1	4.927874
24.950000	0.1	4.927039
24.951667	0.1	4.921675
24.953333	0.1	4.908681
24.955000	0.1	4.885018
24.956667	0.1	4.848898
24.958333	0.1	4.800499
24.960000	0.1	4.742503
24.961667	0.1	4.678846
24.963333	0.1	4.612863
24.965000	0.1	4.545868
24.966667	0.1	4.476607
24.968333	0.1	4.402101
24.970000	0.1	4.320264
24.971667	0.1	4.231811
24.973333	0.1	4.139662
24.975000	0.1	4.047394
24.976667	0.1	3.957391
24.978333	0.1	3.869295
24.980000	0.1	3.779233
24.981667	0.1	3.682375
24.983333	0.1	3.576815
24.985000	0.1	3.465235
24.986667	0.1	3.353536
24.988333	0.1	3.247321
24.990000	0.1	3.148854
24.991667	0.1	3.056228
24.993333	0.1	2.965212
24.995000	0.1	2.871752
24.996667	0.1	2.774358
24.998333	0.1	2.674461
25.000000	0.1	2.575934
25.001667	0.1	2.483249
25.003333	0.1	2.398133
25.005000	0.1	2.318442
25.006667	0.1	2.240420
25.008333	0.1	2.161324
25.010000	0.1	2.081275
25.011667	0.1	2.004027
25.013333	0.1	1.934111
25.015000	0.1	1.872182
25.016667	0.1	1.814127
25.018333	0.1	1.755834
25.020000	0.1	1.695931
25.021667	0.1	1.635075
25.023333	0.1	1.575232
25.025000	0.1	1.519621
25.026667	0.1	1.471400
25.028333	0.1	1.430929
25.030000	0.1	1.395166
25.031667	0.1	1.359165
25.033333	0.1	1.319468
25.035000	0.1	1.276314
25.036667	0.1	1.231909
25.038333	0.1	1.188338
25.040000	0.1	1.148820
25.041667	0.1	1.118302
25.043333	0.1	1.099050
25.045000	0.1	1.087546
25.046667	0.1	1.076937
25.048333	0.1	1.061499
25.050000	0.1	1.039088
25.051667	0.1	1.012027
25.053333	0.1	0.984788
25.055000	0.1	0.960410
25.056667	0.1	0.939190
25.058333	0.1	0.920475
25.060000	0.1	0.903726
25.061667	0.1	0.888407
25.063333	0.1	0.873864
25.065000	0.1	0.859141
25.066667	0.1	0.844419
25.068333	0.1	0.831425
25.070000	0.1	0.821710
25.071667	0.1	0.814796
25.073333	0.1	0.809252
25.075000	0.1	0.804067
25.076667	0.1	0.798464
25.078333	0.1	0.791311
25.080000	0.1	0.782311
25.081667	0.1	0.772357
25.083333	0.1	0.762522
25.085000	0.1	0.753701
25.086667	0.1	0.747442
25.088333	0.1	0.744402
25.090000	0.1	0.743389
25.091667	0.1	0.742257
25.093333	0.1	0.739515
25.095000	0.1	0.734627
25.096667	0.1	0.727773
25.098333	0.1	0.718653
25.100000	0.1	0.707626
25.101667	0.1	0.697732
25.103333	0.1	0.692368
25.105000	0.1	0.691831
25.106667	0.1	0.693679
25.108333	0.1	0.695586
25.110000	0.1	0.695407
25.111667	0.1	0.691772
25.113333	0.1	0.685155
25.115000	0.1	0.678241
25.116667	0.1	0.674307
25.118333	0.1	0.674903
25.120000	0.1	0.677884
25.121667	0.1	0.678837
25.123333	0.1	0.675499
25.125000	0.1	0.669658
25.126667	0.1	0.665128
25.128333	0.1	0.664353
25.130000	0.1	0.667393
25.131667	0.1	0.673592
25.133333	0.1	0.681520
25.135000	0.1	0.689089
25.136667	0.1	0.694573
25.138333	0.1	0.697494
25.140000	0.1	0.696957
25.141667	0.1	0.692487
25.143333	0.1	0.685632
25.145000	0.1	0.679493
25.146667	0.1	0.675857
25.148333	0.1	0.674963
25.150000	0.1	0.676453
25.151667	0.1	0.679374
25.153333	0.1	0.681460
25.155000	0.1	0.680268
25.156667	0.1	0.675321
25.158333	0.1	0.668645
25.160000	0.1	0.661969
25.161667	0.1	0.655890
25.163333	0.1	0.651121
25.165000	0.1	0.648797
25.166667	0.1	0.648439
25.168333	0.1	0.648439
25.170000	0.1	0.647664
25.171667	0.1	0.647008
25.173333	0.1	0.648201
25.175000	0.1	0.651658
25.176667	0.1	0.655770
25.178333	0.1	0.658572
25.180000	0.1	0.659883
25.181667	0.1	0.660360
25.183333	0.1	0.658929
25.185000	0.1	0.654161
25.186667	0.1	0.646949
25.188333	0.1	0.640035
25.190000	0.1	0.635803
25.191667	0.1	0.635147
25.193333	0.1	0.637531
25.195000	0.1	0.641108
25.196667	0.1	0.644267
25.198333	0.1	0.646114
25.200000	0.1	0.645995
25.201667	0.1	0.643909
25.203333	0.1	0.641167
25.205000	0.1	0.639021
25.206667	0.1	0.637949
25.208333	0.1	0.637829
25.210000	0.1	0.639081
25.211667	0.1	0.641942
25.213333	0.1	0.645399
25.215000	0.1	0.647426
25.216667	0.1	0.647008
25.218333	0.1	0.645757
25.220000	0.1	0.646174
25.221667	0.1	0.648379
25.223333	0.1	0.650406
25.225000	0.1	0.651062
25.226667	0.1	0.651598
25.228333	0.1	0.653625
25.230000	0.1	0.656664
25.231667	0.1	0.659347
25.233333	0.1	0.662088
25.235000	0.1	0.666022
25.236667	0.1	0.671446
25.238333	0.1	0.677228
25.240000	0.1	0.682473
25.241667	0.1	0.687420
25.243333	0.1	0.692248
25.245000	0.1	0.696242
25.246667	0.1	0.699341
25.248333	0.1	0.703454
25.250000	0.1	0.709951
25.251667	0.1	0.717461
25.253333	0.1	0.722826
25.255000	0.1	0.724554
25.256667	0.1	0.724912
25.258333	0.1	0.728369
25.260000	0.1	0.737071
25.261667	0.1	0.747860
25.263333	0.1	0.755370
25.265000	0.1	0.758410
25.266667	0.1	0.760675
25.268333	0.1	0.766695
25.270000	0.1	0.778079
25.271667	0.1	0.793517
25.273333	0.1	0.809968
25.275000	0.1	0.823796
25.276667	0.1	0.833750
25.278333	0.1	0.841618
25.280000	0.1	0.849903
25.281667	0.1	0.859499
25.283333	0.1	0.869989
25.285000	0.1	0.879943
25.286667	0.1	0.888526
25.288333	0.1	0.897050
25.290000	0.1	0.906944
25.291667	0.1	0.917494
25.293333	0.1	0.926256
25.295000	0.1	0.931680
25.296667	0.1	0.933826
25.298333	0.1	0.933766
25.300000	0.1	0.934064
25.301667	0.1	0.938773
25.303333	0.1	0.950217
25.305000	0.1	0.965715
25.306667	0.1	0.980496
25.308333	0.1	0.992000
25.310000	0.1	1.001298
25.311667	0.1	1.010835
25.313333	0.1	1.022041
25.315000	0.1	1.034975
25.316667	0.1	1.048863
25.318333	0.1	1.062274
25.320000	0.1	1.073659
25.321667	0.1	1.082242
25.323333	0.1	1.087904
25.325000	0.1	1.091480
25.326667	0.1	1.094997
25.328333	0.1	1.101136
25.330000	0.1	1.111984
25.331667	0.1	1.126945
25.333333	0.1	1.142621
25.335000	0.1	1.155436
25.336667	0.1	1.163900
25.338333	0.1	1.169026
25.340000	0.1	1.173854
25.341667	0.1	1.181722
25.343333	0.1	1.194179
25.345000	0.1	1.210272
25.346667	0.1	1.227319
25.348333	0.1	1.243174
25.350000	0.1	1.257300
25.351667	0.1	1.271665
25.353333	0.1	1.288712
25.355000	0.1	1.307726
25.356667	0.1	1.325607
25.358333	0.1	1.339972
25.360000	0.1	1.351357
25.361667	0.1	1.362026
25.363333	0.1	1.372933
25.365000	0.1	1.383782
25.366667	0.1	1.395106
25.368333	0.1	1.407862
25.370000	0.1	1.420975
25.371667	0.1	1.431525
25.373333	0.1	1.437426
25.375000	0.1	1.438320
25.376667	0.1	1.435578
25.378333	0.1	1.431882
25.380000	0.1	1.429737
25.381667	0.1	1.430333
25.383333	0.1	1.433015
25.385000	0.1	1.435161
25.386667	0.1	1.433611
25.388333	0.1	1.425922
25.390000	0.1	1.411617
25.391667	0.1	1.393974
25.393333	0.1	1.378656
25.395000	0.1	1.369417
25.396667	0.1	1.364112
25.398333	0.1	1.358092
25.400000	0.1	1.348674
25.401667	0.1	1.336694
25.403333	0.1	1.324117
25.405000	0.1	1.312256
25.406667	0.1	1.300275
25.408333	0.1	1.286507
25.410000	0.1	1.269877
25.411667	0.1	1.250982
25.413333	0.1	1.231372
25.415000	0.1	1.212359
25.416667	0.1	1.194537
25.418333	0.1	1.178444
25.420000	0.1	1.165152
25.421667	0.1	1.154125
25.423333	0.1	1.142681
25.425000	0.1	1.128495
25.426667	0.1	1.111686
25.428333	0.1	1.093507
25.430000	0.1	1.074731
25.431667	0.1	1.056075
25.433333	0.1	1.038194
25.435000	0.1	1.021564
25.436667	0.1	1.007140
25.438333	0.1	0.996351
25.440000	0.1	0.988364
25.441667	0.1	0.979304
25.443333	0.1	0.965893
25.445000	0.1	0.949621
25.446667	0.1	0.934839
25.448333	0.1	0.923932
25.450000	0.1	0.915706
25.451667	0.1	0.907660
25.453333	0.1	0.898540
25.455000	0.1	0.887930
25.456667	0.1	0.875294
25.458333	0.1	0.860333
25.460000	0.1	0.844061
25.461667	0.1	0.828385
25.463333	0.1	0.815451
25.465000	0.1	0.806630
25.466667	0.1	0.801325
25.468333	0.1	0.796974
25.470000	0.1	0.790417
25.471667	0.1	0.780344
25.473333	0.1	0.767231
25.475000	0.1	0.753880
25.476667	0.1	0.743687
25.478333	0.1	0.737727
25.480000	0.1	0.733972
25.481667	0.1	0.729799
25.483333	0.1	0.724018
25.485000	0.1	0.716329
25.486667	0.1	0.707090
25.488333	0.1	0.697017
25.490000	0.1	0.687599
25.491667	0.1	0.680447
25.493333	0.1	0.677168
25.495000	0.1	0.677407
25.496667	0.1	0.679076
25.498333	0.1	0.680387
25.500000	0.1	0.681281
25.501667	0.1	0.681460
25.503333	0.1	0.679910
25.505000	0.1	0.676334
25.506667	0.1	0.672042
25.508333	0.1	0.668347
25.510000	0.1	0.666261
25.511667	0.1	0.665426
25.513333	0.1	0.664651
25.515000	0.1	0.663459
25.516667	0.1	0.663042
25.518333	0.1	0.664055
25.520000	0.1	0.664949
25.521667	0.1	0.664949
25.523333	0.1	0.665188
25.525000	0.1	0.666261
25.526667	0.1	0.666022
25.528333	0.1	0.662148
25.530000	0.1	0.654995
25.531667	0.1	0.646889
25.533333	0.1	0.640690
25.535000	0.1	0.638187
25.536667	0.1	0.639558
25.538333	0.1	0.644088
25.540000	0.1	0.651240
25.541667	0.1	0.659585
25.543333	0.1	0.665784
25.545000	0.1	0.667155
25.546667	0.1	0.664175
25.548333	0.1	0.660539
25.550000	0.1	0.659227
25.551667	0.1	0.661016
25.553333	0.1	0.665069
25.555000	0.1	0.669718
25.556667	0.1	0.672042
25.558333	0.1	0.669003
25.560000	0.1	0.660002
25.561667	0.1	0.648081
25.563333	0.1	0.637591
25.565000	0.1	0.631154
25.566667	0.1	0.628352
25.568333	0.1	0.627816
25.570000	0.1	0.629127
25.571667	0.1	0.631392
25.573333	0.1	0.631571
25.575000	0.1	0.628054
25.576667	0.1	0.623047
25.578333	0.1	0.619948
25.580000	0.1	0.619352
25.581667	0.1	0.618994
25.583333	0.1	0.616252
25.585000	0.1	0.610173
25.586667	0.1	0.602007
25.588333	0.1	0.592828
25.590000	0.1	0.583530
25.591667	0.1	0.575364
25.593333	0.1	0.569344
25.595000	0.1	0.565767
25.596667	0.1	0.563324
25.598333	0.1	0.558674
25.600000	0.1	0.549495
25.601667	0.1	0.537753
25.603333	0.1	0.527620
25.605000	0.1	0.521064
25.606667	0.1	0.517607
25.608333	0.1	0.515223
25.610000	0.1	0.511169
25.611667	0.1	0.504315
25.613333	0.1	0.496388
25.615000	0.1	0.490904
25.616667	0.1	0.489116
25.618333	0.1	0.488877
25.620000	0.1	0.487506
25.621667	0.1	0.484467
25.623333	0.1	0.481248
25.625000	0.1	0.479579
25.626667	0.1	0.480890
25.628333	0.1	0.485122
25.630000	0.1	0.490069
25.631667	0.1	0.492573
25.633333	0.1	0.490785
25.635000	0.1	0.484645
25.636667	0.1	0.476897
25.638333	0.1	0.471175
25.640000	0.1	0.468910
25.641667	0.1	0.467896
25.643333	0.1	0.465453
25.645000	0.1	0.461519
25.646667	0.1	0.458360
25.648333	0.1	0.457346
25.650000	0.1	0.457823
25.651667	0.1	0.459135
25.653333	0.1	0.461042
25.655000	0.1	0.463426
25.656667	0.1	0.465870
25.658333	0.1	0.468254
25.660000	0.1	0.470698
25.661667	0.1	0.472605
25.663333	0.1	0.472605
25.665000	0.1	0.469923
25.666667	0.1	0.464976
25.668333	0.1	0.459373
25.670000	0.1	0.453711
25.671667	0.1	0.447989
25.673333	0.1	0.443041
25.675000	0.1	0.440359
25.676667	0.1	0.440240
25.678333	0.1	0.442088
25.680000	0.1	0.444949
25.681667	0.1	0.448227
25.683333	0.1	0.451863
25.685000	0.1	0.455081
25.686667	0.1	0.456095
25.688333	0.1	0.453413
25.690000	0.1	0.447273
25.691667	0.1	0.439823
25.693333	0.1	0.433087
25.695000	0.1	0.428319
25.696667	0.1	0.425935
25.698333	0.1	0.425875
25.700000	0.1	0.428379
25.701667	0.1	0.433445
25.703333	0.1	0.439525
25.705000	0.1	0.443697
25.706667	0.1	0.443757
25.708333	0.1	0.439882
25.710000	0.1	0.434399
25.711667	0.1	0.431180
25.713333	0.1	0.433266
25.715000	0.1	0.440300
25.716667	0.1	0.448227
25.718333	0.1	0.452936
25.720000	0.1	0.452578
25.721667	0.1	0.448167
25.723333	0.1	0.442743
25.725000	0.1	0.439286
25.726667	0.1	0.438273
25.728333	0.1	0.438392
25.730000	0.1	0.438988
25.731667	0.1	0.441432
25.733333	0.1	0.447035
25.735000	0.1	0.454426
25.736667	0.1	0.459373
25.738333	0.1	0.457943
25.740000	0.1	0.450015
25.741667	0.1	0.440002
25.743333	0.1	0.432909
25.745000	0.1	0.430822
25.746667	0.1	0.433922
25.748333	0.1	0.440836
25.750000	0.1	0.448048
25.751667	0.1	0.451088
25.753333	0.1	0.448406
25.755000	0.1	0.441492
25.756667	0.1	0.433922
25.758333	0.1	0.429451
25.760000	0.1	0.430346
25.761667	0.1	0.435054
25.763333	0.1	0.439763
25.765000	0.1	0.441492
25.766667	0.1	0.439346
25.768333	0.1	0.434518
25.770000	0.1	0.428379
25.771667	0.1	0.421584
25.773333	0.1	0.415087
25.775000	0.1	0.411212
25.776667	0.1	0.410736
25.778333	0.1	0.411570
25.780000	0.1	0.411391
25.781667	0.1	0.409305
25.783333	0.1	0.405431
25.785000	0.1	0.400126
25.786667	0.1	0.394404
25.788333	0.1	0.390649
25.790000	0.1	0.391066
25.791667	0.1	0.395119
25.793333	0.1	0.399590
25.795000	0.1	0.401199
25.796667	0.1	0.399172
25.798333	0.1	0.395179
25.800000	0.1	0.391781
25.801667	0.1	0.391245
25.803333	0.1	0.393450
25.805000	0.1	0.396252
25.806667	0.1	0.398636
25.808333	0.1	0.401676
25.810000	0.1	0.405133
25.811667	0.1	0.406146
25.813333	0.1	0.402629
25.815000	0.1	0.395238
25.816667	0.1	0.386179
25.818333	0.1	0.377774
25.820000	0.1	0.371873
25.821667	0.1	0.369966
25.823333	0.1	0.371218
25.825000	0.1	0.372708
25.826667	0.1	0.371456
25.828333	0.1	0.366807
25.830000	0.1	0.360906
25.831667	0.1	0.357568
25.833333	0.1	0.360310
25.835000	0.1	0.369847
25.836667	0.1	0.383735
25.838333	0.1	0.397205
25.840000	0.1	0.404954
25.841667	0.1	0.404596
25.843333	0.1	0.397980
25.845000	0.1	0.388801
25.846667	0.1	0.380039
25.848333	0.1	0.373304
25.850000	0.1	0.369072
25.851667	0.1	0.367641
25.853333	0.1	0.368893
25.855000	0.1	0.371635
25.856667	0.1	0.374556
25.858333	0.1	0.377059
25.860000	0.1	0.379324
25.861667	0.1	0.380814
25.863333	0.1	0.380993
25.865000	0.1	0.379503
25.866667	0.1	0.377119
25.868333	0.1	0.375986
25.870000	0.1	0.378311
25.871667	0.1	0.384867
25.873333	0.1	0.394106
25.875000	0.1	0.404120
25.876667	0.1	0.413597
25.878333	0.1	0.420988
25.880000	0.1	0.423491
25.881667	0.1	0.418663
25.883333	0.1	0.407398
25.885000	0.1	0.393868
25.886667	0.1	0.382781
25.888333	0.1	0.377297
25.890000	0.1	0.377238
25.891667	0.1	0.378966
25.893333	0.1	0.378966
25.895000	0.1	0.376642
25.896667	0.1	0.374854
25.898333	0.1	0.377655
25.900000	0.1	0.386596
25.901667	0.1	0.399113
25.903333	0.1	0.409722
25.905000	0.1	0.413656
25.906667	0.1	0.409365
25.908333	0.1	0.398695
25.910000	0.1	0.385880
25.911667	0.1	0.375152
25.913333	0.1	0.369191
25.915000	0.1	0.368536
25.916667	0.1	0.371814
25.918333	0.1	0.376940
25.920000	0.1	0.382364
25.921667	0.1	0.387669
25.923333	0.1	0.392139
25.925000	0.1	0.394464
25.926667	0.1	0.393569
25.928333	0.1	0.390530
25.930000	0.1	0.386536
25.931667	0.1	0.381410
25.933333	0.1	0.374734
25.935000	0.1	0.366926
25.936667	0.1	0.359952
25.938333	0.1	0.355482
25.940000	0.1	0.354290
25.941667	0.1	0.356138
25.943333	0.1	0.360787
25.945000	0.1	0.367284
25.946667	0.1	0.373721
25.948333	0.1	0.378430
25.950000	0.1	0.381410
25.951667	0.1	0.382900
25.953333	0.1	0.382602
25.955000	0.1	0.380576
25.956667	0.1	0.377715
25.958333	0.1	0.374794
25.960000	0.1	0.372589
25.961667	0.1	0.370741
25.963333	0.1	0.368178
25.965000	0.1	0.364721
25.966667	0.1	0.362217
25.968333	0.1	0.363231
25.970000	0.1	0.368178
25.971667	0.1	0.375390
25.973333	0.1	0.383377
25.975000	0.1	0.391424
25.976667	0.1	0.397682
25.978333	0.1	0.399411
25.980000	0.1	0.395715
25.981667	0.1	0.388622
25.983333	0.1	0.380695
25.985000	0.1	0.373423
25.986667	0.1	0.367343
25.988333	0.1	0.363052
25.990000	0.1	0.361323
25.991667	0.1	0.363290
25.993333	0.1	0.369430
25.995000	0.1	0.379682
25.996667	0.1	0.392199
25.998333	0.1	0.403285
26.000000	0.1	0.409782
26.001667	0.1	0.411034
26.003333	0.1	0.408709
26.005000	0.1	0.405252
26.006667	0.1	0.401735
26.008333	0.1	0.397205
26.010000	0.1	0.390589
26.011667	0.1	0.382900
26.013333	0.1	0.376344
26.015000	0.1	0.372529
26.016667	0.1	0.372291
26.018333	0.1	0.375032
26.020000	0.1	0.378907
26.021667	0.1	0.381827
26.023333	0.1	0.382662
26.025000	0.1	0.381291
26.026667	0.1	0.378430
26.028333	0.1	0.375509
26.030000	0.1	0.373423
26.031667	0.1	0.371337
26.033333	0.1	0.368238
26.035000	0.1	0.364542
26.036667	0.1	0.362754
26.038333	0.1	0.364423
26.040000	0.1	0.367820
26.041667	0.1	0.370502
26.043333	0.1	0.372946
26.045000	0.1	0.377119
26.046667	0.1	0.383198
26.048333	0.1	0.389099
26.050000	0.1	0.393152
26.051667	0.1	0.395238
26.053333	0.1	0.394940
26.055000	0.1	0.391483
26.056667	0.1	0.385106
26.058333	0.1	0.378251
26.060000	0.1	0.373840
26.061667	0.1	0.373125
26.063333	0.1	0.376105
26.065000	0.1	0.381947
26.066667	0.1	0.388622
26.068333	0.1	0.394046
26.070000	0.1	0.397384
26.071667	0.1	0.398457
26.073333	0.1	0.397742
26.075000	0.1	0.396252
26.076667	0.1	0.395000
26.078333	0.1	0.394344
26.080000	0.1	0.393987
26.081667	0.1	0.392795
26.083333	0.1	0.390053
26.085000	0.1	0.386536
26.086667	0.1	0.383556
26.088333	0.1	0.382781
26.090000	0.1	0.385046
26.091667	0.1	0.389695
26.093333	0.1	0.395536
26.095000	0.1	0.401199
26.096667	0.1	0.405431
26.098333	0.1	0.407338
26.100000	0.1	0.407577
26.101667	0.1	0.408649
26.103333	0.1	0.413597
26.105000	0.1	0.423014
26.106667	0.1	0.434160
26.108333	0.1	0.442982
26.110000	0.1	0.447571
26.111667	0.1	0.448704
26.113333	0.1	0.447631
26.115000	0.1	0.444949
26.116667	0.1	0.440955
26.118333	0.1	0.436246
26.120000	0.1	0.431240
26.121667	0.1	0.426590
26.123333	0.1	0.423133
26.125000	0.1	0.421584
26.126667	0.1	0.422478
26.128333	0.1	0.426233
26.130000	0.1	0.433505
26.131667	0.1	0.444591
26.133333	0.1	0.459135
26.135000	0.1	0.475168
26.136667	0.1	0.489593
26.138333	0.1	0.500202
26.140000	0.1	0.506640
26.141667	0.1	0.509501
26.143333	0.1	0.509203
26.145000	0.1	0.506759
26.146667	0.1	0.504553
26.148333	0.1	0.505030
26.150000	0.1	0.508845
26.151667	0.1	0.514269
26.153333	0.1	0.518858
26.155000	0.1	0.522673
26.156667	0.1	0.527859
26.158333	0.1	0.535488
26.160000	0.1	0.544369
26.161667	0.1	0.553012
26.163333	0.1	0.560403
26.165000	0.1	0.566602
26.166667	0.1	0.572681
26.168333	0.1	0.580132
26.170000	0.1	0.589490
26.171667	0.1	0.599563
26.173333	0.1	0.608146
26.175000	0.1	0.614941
26.176667	0.1	0.620842
26.178333	0.1	0.627041
26.180000	0.1	0.634790
26.181667	0.1	0.645399
26.183333	0.1	0.659823
26.185000	0.1	0.678241
26.186667	0.1	0.699222
26.188333	0.1	0.719965
26.190000	0.1	0.737548
26.191667	0.1	0.751674
26.193333	0.1	0.763774
26.195000	0.1	0.775278
26.196667	0.1	0.786662
26.198333	0.1	0.798404
26.200000	0.1	0.810862
26.201667	0.1	0.825405
26.203333	0.1	0.843227
26.205000	0.1	0.864029
26.206667	0.1	0.887334
26.208333	0.1	0.912666
26.210000	0.1	0.938594
26.211667	0.1	0.962853
26.213333	0.1	0.984490
26.215000	0.1	1.004517
26.216667	0.1	1.024783
26.218333	0.1	1.046538
26.220000	0.1	1.069784
26.221667	0.1	1.093686
26.223333	0.1	1.117289
26.225000	0.1	1.140118
26.226667	0.1	1.162231
26.228333	0.1	1.183748
26.230000	0.1	1.204312
26.231667	0.1	1.224220
26.233333	0.1	1.243711
26.235000	0.1	1.262486
26.236667	0.1	1.280785
26.238333	0.1	1.300454
26.240000	0.1	1.322985
26.241667	0.1	1.347363
26.243333	0.1	1.370251
26.245000	0.1	1.387596
26.246667	0.1	1.397312
26.248333	0.1	1.400292
26.250000	0.1	1.399636
26.251667	0.1	1.399040
26.253333	0.1	1.401782
26.255000	0.1	1.408637
26.256667	0.1	1.418173
26.258333	0.1	1.427293
26.260000	0.1	1.433432
26.261667	0.1	1.435280
26.263333	0.1	1.432777
26.265000	0.1	1.426101
26.266667	0.1	1.415134
26.268333	0.1	1.400232
26.270000	0.1	1.382172
26.271667	0.1	1.361668
26.273333	0.1	1.339018
26.275000	0.1	1.315415
26.276667	0.1	1.292646
26.278333	0.1	1.271784
26.280000	0.1	1.252055
26.281667	0.1	1.232326
26.283333	0.1	1.212418
26.285000	0.1	1.192808
26.286667	0.1	1.173854
26.288333	0.1	1.155496
26.290000	0.1	1.135945
26.291667	0.1	1.112104
26.293333	0.1	1.082361
26.295000	0.1	1.048148
26.296667	0.1	1.012862
26.298333	0.1	0.980318
26.300000	0.1	0.953198
26.301667	0.1	0.932097
26.303333	0.1	0.914991
26.305000	0.1	0.898004
26.306667	0.1	0.878155
26.308333	0.1	0.854671
26.310000	0.1	0.827909
26.311667	0.1	0.797868
26.313333	0.1	0.765562
26.315000	0.1	0.734687
26.316667	0.1	0.709295
26.318333	0.1	0.690877
26.320000	0.1	0.677645
26.321667	0.1	0.667572
26.323333	0.1	0.659525
26.325000	0.1	0.652373
26.326667	0.1	0.644743
26.328333	0.1	0.634968
26.330000	0.1	0.621676
26.331667	0.1	0.604570
26.333333	0.1	0.585139
26.335000	0.1	0.565112
26.336667	0.1	0.545800
26.338333	0.1	0.527859
26.340000	0.1	0.512421
26.341667	0.1	0.500619
26.343333	0.1	0.492215
26.345000	0.1	0.485301
26.346667	0.1	0.478208
26.348333	0.1	0.470758
26.350000	0.1	0.464320
26.351667	0.1	0.460684
26.353333	0.1	0.460565
26.355000	0.1	0.462294
26.356667	0.1	0.462770
26.358333	0.1	0.460267
26.360000	0.1	0.454962
26.361667	0.1	0.447571
26.363333	0.1	0.438988
26.365000	0.1	0.429869
26.366667	0.1	0.420094
26.368333	0.1	0.408828
26.370000	0.1	0.396192
26.371667	0.1	0.383854
26.373333	0.1	0.375092
26.375000	0.1	0.371993
26.376667	0.1	0.374615
26.378333	0.1	0.382125
26.380000	0.1	0.393331
26.381667	0.1	0.405014
26.383333	0.1	0.413060
26.385000	0.1	0.414670
26.386667	0.1	0.410378
26.388333	0.1	0.402570
26.390000	0.1	0.393212
26.391667	0.1	0.383019
26.393333	0.1	0.372946
26.395000	0.1	0.364006
26.396667	0.1	0.356853
26.398333	0.1	0.351667
26.400000	0.1	0.348210
26.401667	0.1	0.346303
26.403333	0.1	0.345767
26.405000	0.1	0.345886
26.406667	0.1	0.346303
26.408333	0.1	0.347734
26.410000	0.1	0.351548
26.411667	0.1	0.357568
26.413333	0.1	0.363946
26.415000	0.1	0.368297
26.416667	0.1	0.369132
26.418333	0.1	0.366151
26.420000	0.1	0.359952
26.421667	0.1	0.352085
26.423333	0.1	0.345349
26.425000	0.1	0.342250
26.426667	0.1	0.343502
26.428333	0.1	0.347257
26.430000	0.1	0.351429
26.431667	0.1	0.355780
26.433333	0.1	0.361383
26.435000	0.1	0.367403
26.436667	0.1	0.370562
26.438333	0.1	0.368655
26.440000	0.1	0.362635
26.441667	0.1	0.355959
26.443333	0.1	0.352204
26.445000	0.1	0.353277
26.446667	0.1	0.358641
26.448333	0.1	0.366390
26.450000	0.1	0.373423
26.451667	0.1	0.376880
26.453333	0.1	0.375688
26.455000	0.1	0.370562
26.456667	0.1	0.363112
26.458333	0.1	0.355780
26.460000	0.1	0.351131
26.461667	0.1	0.349939
26.463333	0.1	0.351489
26.465000	0.1	0.355005
26.466667	0.1	0.361323
26.468333	0.1	0.371575
26.470000	0.1	0.384927
26.471667	0.1	0.398338
26.473333	0.1	0.407934
26.475000	0.1	0.411332
26.476667	0.1	0.407934
26.478333	0.1	0.399828
26.480000	0.1	0.390589
26.481667	0.1	0.382245
26.483333	0.1	0.374198
26.485000	0.1	0.366271
26.486667	0.1	0.360429
26.488333	0.1	0.357866
26.490000	0.1	0.357151
26.491667	0.1	0.356793
26.493333	0.1	0.356913
26.495000	0.1	0.358760
26.496667	0.1	0.362456
26.498333	0.1	0.366509
26.500000	0.1	0.369668
26.501667	0.1	0.372767
26.503333	0.1	0.377178
26.505000	0.1	0.382304
26.506667	0.1	0.384927
26.508333	0.1	0.381768
26.510000	0.1	0.373364
26.511667	0.1	0.363886
26.513333	0.1	0.358045
26.515000	0.1	0.357568
26.516667	0.1	0.360847
26.518333	0.1	0.365794
26.520000	0.1	0.371277
26.521667	0.1	0.376642
26.523333	0.1	0.380993
26.525000	0.1	0.383496
26.526667	0.1	0.383675
26.528333	0.1	0.381172
26.530000	0.1	0.375032
26.531667	0.1	0.364423
26.533333	0.1	0.350595
26.535000	0.1	0.337422
26.536667	0.1	0.328958
26.538333	0.1	0.326395
26.540000	0.1	0.328422
26.541667	0.1	0.332892
26.543333	0.1	0.338554
26.545000	0.1	0.344753
26.546667	0.1	0.350177
26.548333	0.1	0.353515
26.550000	0.1	0.353873
26.551667	0.1	0.351906
26.553333	0.1	0.349522
26.555000	0.1	0.348568
26.556667	0.1	0.350356
26.558333	0.1	0.355124
26.560000	0.1	0.361621
26.561667	0.1	0.366986
26.563333	0.1	0.368536
26.565000	0.1	0.365257
26.566667	0.1	0.358164
26.568333	0.1	0.349045
26.570000	0.1	0.339687
26.571667	0.1	0.331819
26.573333	0.1	0.327289
26.575000	0.1	0.327170
26.576667	0.1	0.331998
26.578333	0.1	0.340879
26.580000	0.1	0.350356
26.581667	0.1	0.355959
26.583333	0.1	0.355065
26.585000	0.1	0.348628
26.586667	0.1	0.339508
26.588333	0.1	0.330210
26.590000	0.1	0.323176
26.591667	0.1	0.321388
26.593333	0.1	0.325978
26.595000	0.1	0.334322
26.596667	0.1	0.342429
26.598333	0.1	0.348687
26.600000	0.1	0.353694
26.601667	0.1	0.358284
26.603333	0.1	0.362217
26.605000	0.1	0.364840
26.606667	0.1	0.365376
26.608333	0.1	0.363886
26.610000	0.1	0.360668
26.611667	0.1	0.355959
26.613333	0.1	0.350893
26.615000	0.1	0.347376
26.616667	0.1	0.346959
26.618333	0.1	0.349283
26.620000	0.1	0.352383
26.621667	0.1	0.354409
26.623333	0.1	0.355423
26.625000	0.1	0.356078
26.626667	0.1	0.356317
26.628333	0.1	0.355661
26.630000	0.1	0.354767
26.631667	0.1	0.355244
26.633333	0.1	0.358522
26.635000	0.1	0.364482
26.636667	0.1	0.371516
26.638333	0.1	0.377774
26.640000	0.1	0.382364
26.641667	0.1	0.385344
26.643333	0.1	0.387430
26.645000	0.1	0.389695
26.646667	0.1	0.392556
26.648333	0.1	0.395894
26.650000	0.1	0.399053
26.651667	0.1	0.400960
26.653333	0.1	0.401318
26.655000	0.1	0.400543
26.656667	0.1	0.398934
26.658333	0.1	0.395894
26.660000	0.1	0.391901
26.661667	0.1	0.388920
26.663333	0.1	0.389159
26.665000	0.1	0.393331
26.666667	0.1	0.400484
26.668333	0.1	0.409007
26.670000	0.1	0.416636
26.671667	0.1	0.421464
26.673333	0.1	0.423133
26.675000	0.1	0.422955
26.676667	0.1	0.423193
26.678333	0.1	0.426054
26.680000	0.1	0.432551
26.681667	0.1	0.441790
26.683333	0.1	0.451148
26.685000	0.1	0.458419
26.686667	0.1	0.463247
26.688333	0.1	0.466943
26.690000	0.1	0.470996
26.691667	0.1	0.475585
26.693333	0.1	0.480831
26.695000	0.1	0.487626
26.696667	0.1	0.496149
26.698333	0.1	0.504792
26.700000	0.1	0.511408
26.701667	0.1	0.515163
26.703333	0.1	0.517011
26.705000	0.1	0.518858
26.706667	0.1	0.522554
26.708333	0.1	0.529051
26.710000	0.1	0.538468
26.711667	0.1	0.550449
26.713333	0.1	0.563681
26.715000	0.1	0.576496
26.716667	0.1	0.588477
26.718333	0.1	0.599921
26.720000	0.1	0.611067
26.721667	0.1	0.621080
26.723333	0.1	0.628829
26.725000	0.1	0.634790
26.726667	0.1	0.641286
26.728333	0.1	0.651062
26.730000	0.1	0.665307
26.731667	0.1	0.682592
26.733333	0.1	0.700235
26.735000	0.1	0.716269
26.736667	0.1	0.730276
26.738333	0.1	0.742734
26.740000	0.1	0.754297
26.741667	0.1	0.765920
26.743333	0.1	0.778735
26.745000	0.1	0.794113
26.746667	0.1	0.813544
26.748333	0.1	0.837505
26.750000	0.1	0.863791
26.751667	0.1	0.888944
26.753333	0.1	0.911772
26.755000	0.1	0.933468
26.756667	0.1	0.954866
26.758333	0.1	0.975728
26.760000	0.1	0.996172
26.761667	0.1	1.017332
26.763333	0.1	1.041472
26.765000	0.1	1.070619
26.766667	0.1	1.104534
26.768333	0.1	1.141489
26.770000	0.1	1.180053
26.771667	0.1	1.219750
26.773333	0.1	1.259446
26.775000	0.1	1.296997
26.776667	0.1	1.331091
26.778333	0.1	1.363516
26.780000	0.1	1.398027
26.781667	0.1	1.437783
26.783333	0.1	1.483679
26.785000	0.1	1.534343
26.786667	0.1	1.587570
26.788333	0.1	1.641691
26.790000	0.1	1.695693
26.791667	0.1	1.749337
26.793333	0.1	1.803517
26.795000	0.1	1.859486
26.796667	0.1	1.917899
26.798333	0.1	1.978099
26.800000	0.1	2.038777
26.801667	0.1	2.099455
26.803333	0.1	2.161503
26.805000	0.1	2.226830
26.806667	0.1	2.295792
26.808333	0.1	2.366781
26.810000	0.1	2.436757
26.811667	0.1	2.502978
26.813333	0.1	2.564490
26.815000	0.1	2.622128
26.816667	0.1	2.677143
26.818333	0.1	2.730787
26.820000	0.1	2.785027
26.821667	0.1	2.842307
26.823333	0.1	2.903342
26.825000	0.1	2.965689
26.826667	0.1	3.025472
26.828333	0.1	3.079355
26.830000	0.1	3.125966
26.831667	0.1	3.165841
26.833333	0.1	3.200889
26.835000	0.1	3.233016
26.836667	0.1	3.262043
26.838333	0.1	3.287077
26.840000	0.1	3.308356
26.841667	0.1	3.325820
26.843333	0.1	3.339112
26.845000	0.1	3.349006
26.846667	0.1	3.356576
26.848333	0.1	3.361702
26.850000	0.1	3.363073
26.851667	0.1	3.359080
26.853333	0.1	3.348887
26.855000	0.1	3.332734
26.856667	0.1	3.312767
26.858333	0.1	3.291786
26.860000	0.1	3.271043
26.861667	0.1	3.248990
26.863333	0.1	3.221750
26.865000	0.1	3.186166
26.866667	0.1	3.142774
26.868333	0.1	3.093958
26.870000	0.1	3.041923
26.871667	0.1	2.988696
26.873333	0.1	2.935887
26.875000	0.1	2.884269
26.876667	0.1	2.832949
26.878333	0.1	2.780497
26.880000	0.1	2.726376
26.881667	0.1	2.671063
26.883333	0.1	2.614916
26.885000	0.1	2.558351
26.886667	0.1	2.502024
26.888333	0.1	2.447128
26.890000	0.1	2.395570
26.891667	0.1	2.350450
26.893333	0.1	2.313674
26.895000	0.1	2.283812
26.896667	0.1	2.256632
26.898333	0.1	2.228320
26.900000	0.1	2.197385
26.901667	0.1	2.164006
26.903333	0.1	2.130330
26.905000	0.1	2.098918
26.906667	0.1	2.070069
26.908333	0.1	2.042294
26.910000	0.1	2.015948
26.911667	0.1	1.993418
26.913333	0.1	1.976669
26.915000	0.1	1.965582
26.916667	0.1	1.957595
26.918333	0.1	1.949906
26.920000	0.1	1.941681
26.921667	0.1	1.932979
26.923333	0.1	1.922786
26.925000	0.1	1.910150
26.926667	0.1	1.895905
26.928333	0.1	1.882136
26.930000	0.1	1.869798
26.931667	0.1	1.858950
26.933333	0.1	1.850188
26.935000	0.1	1.843751
26.936667	0.1	1.837790
26.938333	0.1	1.829565
26.940000	0.1	1.817465
26.941667	0.1	1.801372
26.943333	0.1	1.781583
26.945000	0.1	1.758695
26.946667	0.1	1.734018
26.948333	0.1	1.709342
26.950000	0.1	1.686275
26.951667	0.1	1.666069
26.953333	0.1	1.649499
26.955000	0.1	1.635313
26.956667	0.1	1.620770
26.958333	0.1	1.604378
26.960000	0.1	1.586437
26.961667	0.1	1.566410
26.963333	0.1	1.541913
26.965000	0.1	1.511097
26.966667	0.1	1.475990
26.968333	0.1	1.441598
26.970000	0.1	1.412451
26.971667	0.1	1.390338
26.973333	0.1	1.373768
26.975000	0.1	1.358569
26.976667	0.1	1.340628
26.978333	0.1	1.318872
26.980000	0.1	1.294434
26.981667	0.1	1.268029
26.983333	0.1	1.240015
26.985000	0.1	1.212776
26.986667	0.1	1.189530
26.988333	0.1	1.171112
26.990000	0.1	1.155675
26.991667	0.1	1.141191
26.993333	0.1	1.125813
26.995000	0.1	1.108706
26.996667	0.1	1.090884
26.998333	0.1	1.075089
27.000000	0.1	1.063109
27.001667	0.1	1.055121
27.003333	0.1	1.050472
27.005000	0.1	1.049280
27.006667	0.1	1.051426
27.008333	0.1	1.055479
27.010000	0.1	1.058936
27.011667	0.1	1.059651
27.013333	0.1	1.057088
27.015000	0.1	1.052201
27.016667	0.1	1.045764
27.018333	0.1	1.039028
27.020000	0.1	1.033366
27.021667	0.1	1.029909
27.023333	0.1	1.028955
27.025000	0.1	1.030207
27.026667	0.1	1.032770
27.028333	0.1	1.035750
27.030000	0.1	1.039326
27.031667	0.1	1.043618
27.033333	0.1	1.047432
27.035000	0.1	1.048029
27.036667	0.1	1.043677
27.038333	0.1	1.035452
27.040000	0.1	1.027465
27.041667	0.1	1.024306
27.043333	0.1	1.028180
27.045000	0.1	1.037836
27.046667	0.1	1.049817
27.048333	0.1	1.060546
27.050000	0.1	1.068115
27.051667	0.1	1.072049
27.053333	0.1	1.072168
27.055000	0.1	1.069188
27.056667	0.1	1.065612
27.058333	0.1	1.064658
27.060000	0.1	1.069009
27.061667	0.1	1.079559
27.063333	0.1	1.094461
27.065000	0.1	1.109123
27.066667	0.1	1.118600
27.068333	0.1	1.120389
27.070000	0.1	1.115918
27.071667	0.1	1.108825
27.073333	0.1	1.102626
27.075000	0.1	1.100361
27.076667	0.1	1.103044
27.078333	0.1	1.109660
27.080000	0.1	1.117468
27.081667	0.1	1.123190
27.083333	0.1	1.125217
27.085000	0.1	1.123965
27.086667	0.1	1.121581
27.088333	0.1	1.119673
27.090000	0.1	1.119912
27.091667	0.1	1.124919
27.093333	0.1	1.135886
27.095000	0.1	1.150489
27.096667	0.1	1.163960
27.098333	0.1	1.172841
27.100000	0.1	1.177430
27.101667	0.1	1.180232
27.103333	0.1	1.184881
27.105000	0.1	1.193762
27.106667	0.1	1.207590
27.108333	0.1	1.224577
27.110000	0.1	1.241148
27.111667	0.1	1.253605
27.113333	0.1	1.260042
27.115000	0.1	1.261413
27.116667	0.1	1.260877
27.118333	0.1	1.261652
27.120000	0.1	1.266122
27.121667	0.1	1.275420
27.123333	0.1	1.288951
27.125000	0.1	1.304090
27.126667	0.1	1.316786
27.128333	0.1	1.324654
27.130000	0.1	1.329303
27.131667	0.1	1.334488
27.133333	0.1	1.343072
27.135000	0.1	1.355708
27.136667	0.1	1.371563
27.138333	0.1	1.389980
27.140000	0.1	1.411259
27.141667	0.1	1.436234
27.143333	0.1	1.465201
27.145000	0.1	1.496494
27.146667	0.1	1.525581
27.148333	0.1	1.548469
27.150000	0.1	1.565874
27.151667	0.1	1.582146
27.153333	0.1	1.601994
27.155000	0.1	1.627863
27.156667	0.1	1.660228
27.158333	0.1	1.699031
27.160000	0.1	1.743615
27.161667	0.1	1.791537
27.163333	0.1	1.839817
27.165000	0.1	1.886845
27.166667	0.1	1.932740
27.168333	0.1	1.978517
27.170000	0.1	2.025902
27.171667	0.1	2.076566
27.173333	0.1	2.132177
27.175000	0.1	2.193749
27.176667	0.1	2.260745
27.178333	0.1	2.330780
27.180000	0.1	2.402246
27.181667	0.1	2.476096
27.183333	0.1	2.554000
27.185000	0.1	2.636194
27.186667	0.1	2.722323
27.188333	0.1	2.812624
27.190000	0.1	2.907694
27.191667	0.1	3.007829
27.193333	0.1	3.112674
27.195000	0.1	3.221333
27.196667	0.1	3.332794
27.198333	0.1	3.446520
27.200000	0.1	3.563285
27.201667	0.1	3.685296
27.203333	0.1	3.814638
27.205000	0.1	3.952027
27.206667	0.1	4.096985
27.208333	0.1	4.248262
27.210000	0.1	4.404784
27.211667	0.1	4.566372
27.213333	0.1	4.733503
27.215000	0.1	4.906357
27.216667	0.1	5.084575
27.218333	0.1	5.268634
27.220000	0.1	5.459607
27.221667	0.1	5.657137
27.223333	0.1	5.859733
27.225000	0.1	6.066561
27.226667	0.1	6.277681
27.228333	0.1	6.492615
27.230000	0.1	6.710411
27.231667	0.1	6.930292
27.233333	0.1	7.150948
27.235000	0.1	7.370294
27.236667	0.1	7.586837
27.238333	0.1	7.800997
27.240000	0.1	8.014381
27.241667	0.1	8.227647
27.243333	0.1	8.438945
27.245000	0.1	8.644581
27.246667	0.1	8.841456
27.248333	0.1	9.028495
27.250000	0.1	9.205580
27.251667	0.1	9.372175
27.253333	0.1	9.527863
27.255000	0.1	9.672881
27.256667	0.1	9.807766
27.258333	0.1	9.932519
27.260000	0.1	10.044933
27.261667	0.1	10.142685
27.263333	0.1	10.225297
27.265000	0.1	10.293306
27.266667	0.1	10.346294
27.268333	0.1	10.383309
27.270000	0.1	10.405064
27.271667	0.1	10.413469
27.273333	0.1	10.410131
27.275000	0.1	10.394753
27.276667	0.1	10.365368
27.278333	0.1	10.319710
27.280000	0.1	10.257424
27.281667	0.1	10.180712
27.283333	0.1	10.092259
27.285000	0.1	9.994150
27.286667	0.1	9.889603
27.288333	0.1	9.781480
27.290000	0.1	9.669245
27.291667	0.1	9.549022
27.293333	0.1	9.418130
27.295000	0.1	9.278060
27.296667	0.1	9.132982
27.298333	0.1	8.986593
27.300000	0.1	8.841098
27.301667	0.1	8.697153
27.303333	0.1	8.555055
27.305000	0.1	8.415282
27.306667	0.1	8.278192
27.308333	0.1	8.143068
27.310000	0.1	8.008898
27.311667	0.1	7.875264
27.313333	0.1	7.743717
27.315000	0.1	7.617355
27.316667	0.1	7.498622
27.318333	0.1	7.388056
27.320000	0.1	7.285059
27.321667	0.1	7.188082
27.323333	0.1	7.094264
27.325000	0.1	7.000626
27.326667	0.1	6.906987
27.328333	0.1	6.815911
27.330000	0.1	6.730140
27.331667	0.1	6.651104
27.333333	0.1	6.578267
27.335000	0.1	6.510079
27.336667	0.1	6.444276
27.338333	0.1	6.378830
27.340000	0.1	6.312728
27.341667	0.1	6.245673
27.343333	0.1	6.176770
27.345000	0.1	6.104470
27.346667	0.1	6.028116
27.348333	0.1	5.948842
27.350000	0.1	5.868733
27.351667	0.1	5.788267
27.353333	0.1	5.706430
27.355000	0.1	5.623222
27.356667	0.1	5.540252
27.358333	0.1	5.458892
27.360000	0.1	5.376935
27.361667	0.1	5.289913
27.363333	0.1	5.193651
27.365000	0.1	5.087316
27.366667	0.1	4.972935
27.368333	0.1	4.853905
27.370000	0.1	4.732490
27.371667	0.1	4.609824
27.373333	0.1	4.487038
27.375000	0.1	4.364729
27.376667	0.1	4.241109
27.378333	0.1	4.113734
27.380000	0.1	3.981829
27.381667	0.1	3.847063
27.383333	0.1	3.711283
27.385000	0.1	3.575206
27.386667	0.1	3.439129
27.388333	0.1	3.304482
27.390000	0.1	3.172934
27.391667	0.1	3.045380
27.393333	0.1	2.921164
27.395000	0.1	2.798379
27.396667	0.1	2.676070
27.398333	0.1	2.554774
27.400000	0.1	2.435804
27.401667	0.1	2.319992
27.403333	0.1	2.207697
27.405000	0.1	2.099753
27.406667	0.1	1.998067
27.408333	0.1	1.904488
27.410000	0.1	1.818478
27.411667	0.1	1.737952
27.413333	0.1	1.659751
27.415000	0.1	1.580000
27.416667	0.1	1.496613
27.418333	0.1	1.411796
27.420000	0.1	1.330555
27.421667	0.1	1.257122
27.423333	0.1	1.192927
27.425000	0.1	1.136959
27.426667	0.1	1.086235
27.428333	0.1	1.036704
27.430000	0.1	0.985920
27.431667	0.1	0.934422
27.433333	0.1	0.884771
27.435000	0.1	0.840008
27.436667	0.1	0.802040
27.438333	0.1	0.770986
27.440000	0.1	0.744820
27.441667	0.1	0.720561
27.443333	0.1	0.696123
27.445000	0.1	0.670850
27.446667	0.1	0.645161
27.448333	0.1	0.620008
27.450000	0.1	0.597179
27.451667	0.1	0.578582
27.453333	0.1	0.564337
27.455000	0.1	0.552833
27.456667	0.1	0.542939
27.458333	0.1	0.534654
27.460000	0.1	0.528574
27.461667	0.1	0.524700
27.463333	0.1	0.522018
27.465000	0.1	0.518560
27.466667	0.1	0.512004
27.468333	0.1	0.501514
27.470000	0.1	0.488818
27.471667	0.1	0.476539
27.473333	0.1	0.465930
27.475000	0.1	0.457704
27.476667	0.1	0.452518
27.478333	0.1	0.450790
27.480000	0.1	0.451982
27.481667	0.1	0.454068
27.483333	0.1	0.455022
27.485000	0.1	0.453711
27.486667	0.1	0.450075
27.488333	0.1	0.445545
27.490000	0.1	0.442326
27.491667	0.1	0.441670
27.493333	0.1	0.442565
27.495000	0.1	0.443339
27.496667	0.1	0.442207
27.498333	0.1	0.438392
27.500000	0.1	0.432611
27.501667	0.1	0.426412
27.503333	0.1	0.420749
27.505000	0.1	0.415802
27.506667	0.1	0.413239
27.508333	0.1	0.415325
27.510000	0.1	0.421405
27.511667	0.1	0.427961
27.513333	0.1	0.431597
27.515000	0.1	0.430584
27.516667	0.1	0.425398
27.518333	0.1	0.418723
27.520000	0.1	0.414014
27.521667	0.1	0.413001
27.523333	0.1	0.415683
27.525000	0.1	0.420690
27.526667	0.1	0.425637
27.528333	0.1	0.427067
27.530000	0.1	0.422359
27.531667	0.1	0.412762
27.533333	0.1	0.402510
27.535000	0.1	0.395954
27.536667	0.1	0.395477
27.538333	0.1	0.400245
27.540000	0.1	0.407040
27.541667	0.1	0.412405
27.543333	0.1	0.414312
27.545000	0.1	0.412405
27.546667	0.1	0.407279
27.548333	0.1	0.400007
27.550000	0.1	0.391483
27.551667	0.1	0.382781
27.553333	0.1	0.374913
27.555000	0.1	0.369310
27.556667	0.1	0.366926
27.558333	0.1	0.367939
27.560000	0.1	0.371516
27.561667	0.1	0.376403
27.563333	0.1	0.381529
27.565000	0.1	0.385106
27.566667	0.1	0.385106
27.568333	0.1	0.381231
27.570000	0.1	0.374794
27.571667	0.1	0.367701
27.573333	0.1	0.361204
27.575000	0.1	0.355959
27.576667	0.1	0.351965
27.578333	0.1	0.349522
27.580000	0.1	0.349522
27.581667	0.1	0.351608
27.583333	0.1	0.354469
27.585000	0.1	0.356853
27.586667	0.1	0.358343
27.588333	0.1	0.358999
27.590000	0.1	0.358582
27.591667	0.1	0.356197
27.593333	0.1	0.352085
27.595000	0.1	0.348091
27.596667	0.1	0.346124
27.598333	0.1	0.345767
27.600000	0.1	0.344694
27.601667	0.1	0.340581
27.603333	0.1	0.333250
27.605000	0.1	0.325024
27.606667	0.1	0.318289
27.608333	0.1	0.313938
27.610000	0.1	0.311911
27.611667	0.1	0.312090
27.613333	0.1	0.313461
27.615000	0.1	0.313222
27.616667	0.1	0.310421
27.618333	0.1	0.307500
27.620000	0.1	0.306726
27.621667	0.1	0.307918
27.623333	0.1	0.311196
27.625000	0.1	0.317514
27.626667	0.1	0.326872
27.628333	0.1	0.337005
27.630000	0.1	0.345171
27.631667	0.1	0.349164
27.633333	0.1	0.347376
27.635000	0.1	0.339270
27.636667	0.1	0.327528
27.638333	0.1	0.316560
27.640000	0.1	0.309765
27.641667	0.1	0.308871
27.643333	0.1	0.313222
27.645000	0.1	0.319958
27.646667	0.1	0.325441
27.648333	0.1	0.328064
27.650000	0.1	0.328898
27.651667	0.1	0.329733
27.653333	0.1	0.331223
27.655000	0.1	0.333428
27.656667	0.1	0.337601
27.658333	0.1	0.344396
27.660000	0.1	0.352323
27.661667	0.1	0.359058
27.663333	0.1	0.362217
27.665000	0.1	0.359774
27.666667	0.1	0.351250
27.668333	0.1	0.339329
27.670000	0.1	0.328124
27.671667	0.1	0.321627
27.673333	0.1	0.321209
27.675000	0.1	0.324607
27.676667	0.1	0.328243
27.678333	0.1	0.330806
27.680000	0.1	0.333428
27.681667	0.1	0.336170
27.683333	0.1	0.338435
27.685000	0.1	0.341117
27.686667	0.1	0.345647
27.688333	0.1	0.350952
27.690000	0.1	0.354469
27.691667	0.1	0.356138
27.693333	0.1	0.359178
27.695000	0.1	0.365376
27.696667	0.1	0.372469
27.698333	0.1	0.376463
27.700000	0.1	0.376225
27.701667	0.1	0.373900
27.703333	0.1	0.373185
27.705000	0.1	0.376821
27.706667	0.1	0.384867
27.708333	0.1	0.395060
27.710000	0.1	0.404716
27.711667	0.1	0.412107
27.713333	0.1	0.416458
27.715000	0.1	0.418067
27.716667	0.1	0.418723
27.718333	0.1	0.420153
27.720000	0.1	0.423551
27.721667	0.1	0.429988
27.723333	0.1	0.439405
27.725000	0.1	0.450611
27.726667	0.1	0.462174
27.728333	0.1	0.473380
27.730000	0.1	0.482976
27.731667	0.1	0.489056
27.733333	0.1	0.490189
27.735000	0.1	0.487864
27.736667	0.1	0.486255
27.738333	0.1	0.489116
27.740000	0.1	0.496805
27.741667	0.1	0.507414
27.743333	0.1	0.518978
27.745000	0.1	0.530601
27.746667	0.1	0.542283
27.748333	0.1	0.555038
27.750000	0.1	0.569105
27.751667	0.1	0.582457
27.753333	0.1	0.592172
27.755000	0.1	0.596821
27.756667	0.1	0.597417
27.758333	0.1	0.596345
27.760000	0.1	0.595868
27.761667	0.1	0.597239
27.763333	0.1	0.600159
27.765000	0.1	0.603795
27.766667	0.1	0.607610
27.768333	0.1	0.611663
27.770000	0.1	0.615776
27.771667	0.1	0.619054
27.773333	0.1	0.619590
27.775000	0.1	0.616431
27.776667	0.1	0.611186
27.778333	0.1	0.605226
27.780000	0.1	0.598550
27.781667	0.1	0.591099
27.783333	0.1	0.585258
27.785000	0.1	0.583589
27.786667	0.1	0.586093
27.788333	0.1	0.589788
27.790000	0.1	0.591219
27.791667	0.1	0.588417
27.793333	0.1	0.582516
27.795000	0.1	0.576317
27.796667	0.1	0.571728
27.798333	0.1	0.568509
27.800000	0.1	0.565231
27.801667	0.1	0.561059
27.803333	0.1	0.556052
27.805000	0.1	0.550509
27.806667	0.1	0.544608
27.808333	0.1	0.538588
27.810000	0.1	0.532627
27.811667	0.1	0.525415
27.813333	0.1	0.515461
27.815000	0.1	0.503063
27.816667	0.1	0.490487
27.818333	0.1	0.481427
27.820000	0.1	0.478566
27.821667	0.1	0.482082
27.823333	0.1	0.489712
27.825000	0.1	0.497401
27.826667	0.1	0.501037
27.828333	0.1	0.498712
27.830000	0.1	0.491321
27.831667	0.1	0.480831
27.833333	0.1	0.469089
27.835000	0.1	0.457346
27.836667	0.1	0.446916
27.838333	0.1	0.439763
27.840000	0.1	0.437617
27.841667	0.1	0.440955
27.843333	0.1	0.449121
27.845000	0.1	0.459909
27.846667	0.1	0.470519
27.848333	0.1	0.478983
27.850000	0.1	0.484884
27.851667	0.1	0.488102
27.853333	0.1	0.488579
27.855000	0.1	0.487149
27.856667	0.1	0.484467
27.858333	0.1	0.480354
27.860000	0.1	0.475347
27.861667	0.1	0.471950
27.863333	0.1	0.473142
27.865000	0.1	0.480294
27.866667	0.1	0.491977
27.868333	0.1	0.504971
27.870000	0.1	0.516534
27.871667	0.1	0.525296
27.873333	0.1	0.531018
27.875000	0.1	0.534594
27.876667	0.1	0.537872
27.878333	0.1	0.542045
27.880000	0.1	0.546992
27.881667	0.1	0.551999
27.883333	0.1	0.556946
27.885000	0.1	0.562191
27.886667	0.1	0.567257
27.888333	0.1	0.570715
27.890000	0.1	0.571966
27.891667	0.1	0.571370
27.893333	0.1	0.569820
27.895000	0.1	0.568271
27.896667	0.1	0.568569
27.898333	0.1	0.572622
27.900000	0.1	0.581265
27.901667	0.1	0.593066
27.903333	0.1	0.603795
27.905000	0.1	0.609040
27.906667	0.1	0.607193
27.908333	0.1	0.600994
27.910000	0.1	0.594974
27.911667	0.1	0.592232
27.913333	0.1	0.593185
27.915000	0.1	0.596583
27.916667	0.1	0.600338
27.918333	0.1	0.600994
27.920000	0.1	0.595450
27.921667	0.1	0.583589
27.923333	0.1	0.568330
27.925000	0.1	0.554025
27.926667	0.1	0.543833
27.928333	0.1	0.538349
27.930000	0.1	0.536323
27.931667	0.1	0.537276
27.933333	0.1	0.541091
27.935000	0.1	0.545323
27.936667	0.1	0.546217
27.938333	0.1	0.541687
27.940000	0.1	0.533044
27.941667	0.1	0.522971
27.943333	0.1	0.513673
27.945000	0.1	0.506282
27.946667	0.1	0.501215
27.948333	0.1	0.498533
27.950000	0.1	0.497401
27.951667	0.1	0.495791
27.953333	0.1	0.492215
27.955000	0.1	0.487030
27.956667	0.1	0.481248
27.958333	0.1	0.475168
27.960000	0.1	0.468016
27.961667	0.1	0.460386
27.963333	0.1	0.454545
27.965000	0.1	0.451624
27.966667	0.1	0.450492
27.968333	0.1	0.449002
27.970000	0.1	0.445902
27.971667	0.1	0.440538
27.973333	0.1	0.432789
27.975000	0.1	0.423014
27.976667	0.1	0.413299
27.978333	0.1	0.406921
27.980000	0.1	0.406563
27.981667	0.1	0.412226
27.983333	0.1	0.421524
27.985000	0.1	0.430942
27.986667	0.1	0.437796
27.988333	0.1	0.441253
27.990000	0.1	0.441015
27.991667	0.1	0.436962
27.993333	0.1	0.430405
27.995000	0.1	0.424206
27.996667	0.1	0.420451
27.998333	0.1	0.419199
28.000000	0.1	0.419915
28.001667	0.1	0.422478
28.003333	0.1	0.425816
28.005000	0.1	0.428200
28.006667	0.1	0.429094
28.008333	0.1	0.429690
28.010000	0.1	0.431120
28.011667	0.1	0.433147
28.013333	0.1	0.435054
28.015000	0.1	0.436246
28.016667	0.1	0.436485
28.018333	0.1	0.436425
28.020000	0.1	0.437140
28.021667	0.1	0.438571
28.023333	0.1	0.439584
28.025000	0.1	0.439346
28.026667	0.1	0.438154
28.028333	0.1	0.436544
28.030000	0.1	0.434816
28.031667	0.1	0.433743
28.033333	0.1	0.433981
28.035000	0.1	0.435412
28.036667	0.1	0.437439
28.038333	0.1	0.439644
28.040000	0.1	0.441730
28.041667	0.1	0.443220
28.043333	0.1	0.443876
28.045000	0.1	0.443995
28.046667	0.1	0.444114
28.048333	0.1	0.444353
28.050000	0.1	0.444472
28.051667	0.1	0.444949
28.053333	0.1	0.446856
28.055000	0.1	0.449896
28.056667	0.1	0.451446
28.058333	0.1	0.449300
28.060000	0.1	0.444531
28.061667	0.1	0.440061
28.063333	0.1	0.436842
28.065000	0.1	0.433743
28.066667	0.1	0.428975
28.068333	0.1	0.421464
28.070000	0.1	0.410974
28.071667	0.1	0.398397
28.073333	0.1	0.384748
28.075000	0.1	0.371575
28.076667	0.1	0.361681
28.078333	0.1	0.357747
28.080000	0.1	0.359118
28.081667	0.1	0.362635
28.083333	0.1	0.366330
28.085000	0.1	0.370026
28.086667	0.1	0.373662
28.088333	0.1	0.376463
28.090000	0.1	0.376821
28.091667	0.1	0.373364
28.093333	0.1	0.366211
28.095000	0.1	0.356376
28.096667	0.1	0.344217
28.098333	0.1	0.331402
28.100000	0.1	0.321031
28.101667	0.1	0.315845
28.103333	0.1	0.316858
28.105000	0.1	0.323057
28.106667	0.1	0.331223
28.108333	0.1	0.337064
28.110000	0.1	0.338078
28.111667	0.1	0.334740
28.113333	0.1	0.328720
28.115000	0.1	0.322104
28.116667	0.1	0.317156
28.118333	0.1	0.314772
28.120000	0.1	0.313580
28.121667	0.1	0.312328
28.123333	0.1	0.311494
28.125000	0.1	0.313103
28.126667	0.1	0.318289
28.128333	0.1	0.325203
28.130000	0.1	0.329733
28.131667	0.1	0.327766
28.133333	0.1	0.317752
28.135000	0.1	0.302315
28.136667	0.1	0.287831
28.138333	0.1	0.280142
28.140000	0.1	0.280738
28.141667	0.1	0.288010
28.143333	0.1	0.299931
28.145000	0.1	0.313580
28.146667	0.1	0.324965
28.148333	0.1	0.331223
28.150000	0.1	0.331938
28.151667	0.1	0.329256
28.153333	0.1	0.325978
28.155000	0.1	0.322282
28.156667	0.1	0.316501
28.158333	0.1	0.309050
28.160000	0.1	0.302076
28.161667	0.1	0.297725
28.163333	0.1	0.297129
28.165000	0.1	0.299633
28.166667	0.1	0.302851
28.168333	0.1	0.304639
28.170000	0.1	0.304639
28.171667	0.1	0.303984
28.173333	0.1	0.304222
28.175000	0.1	0.306010
28.176667	0.1	0.308752
28.178333	0.1	0.311375
28.180000	0.1	0.313640
28.181667	0.1	0.316381
28.183333	0.1	0.319958
28.185000	0.1	0.323594
28.186667	0.1	0.325859
28.188333	0.1	0.325143
28.190000	0.1	0.321150
28.191667	0.1	0.315607
28.193333	0.1	0.311553
28.195000	0.1	0.310898
28.196667	0.1	0.314057
28.198333	0.1	0.320017
28.200000	0.1	0.327826
28.201667	0.1	0.336051
28.203333	0.1	0.343263
28.205000	0.1	0.348210
28.206667	0.1	0.349700
28.208333	0.1	0.347078
28.210000	0.1	0.342011
28.211667	0.1	0.337839
28.213333	0.1	0.337005
28.215000	0.1	0.339687
28.216667	0.1	0.344157
28.218333	0.1	0.347734
28.220000	0.1	0.349283
28.221667	0.1	0.348508
28.223333	0.1	0.345469
28.225000	0.1	0.341117
28.226667	0.1	0.337064
28.228333	0.1	0.335574
28.230000	0.1	0.339150
28.231667	0.1	0.348806
28.233333	0.1	0.362813
28.235000	0.1	0.377476
28.236667	0.1	0.389278
28.238333	0.1	0.396311
28.240000	0.1	0.398994
28.241667	0.1	0.399053
28.243333	0.1	0.397861
28.245000	0.1	0.396609
28.246667	0.1	0.396729
28.248333	0.1	0.400126
28.250000	0.1	0.407696
28.251667	0.1	0.418901
28.253333	0.1	0.431597
28.255000	0.1	0.442922
28.256667	0.1	0.450254
28.258333	0.1	0.453413
28.260000	0.1	0.454307
28.261667	0.1	0.454307
28.263333	0.1	0.454009
28.265000	0.1	0.454545
28.266667	0.1	0.457764
28.268333	0.1	0.464916
28.270000	0.1	0.475049
28.271667	0.1	0.485420
28.273333	0.1	0.493765
28.275000	0.1	0.499785
28.276667	0.1	0.503957
28.278333	0.1	0.507355
28.280000	0.1	0.511169
28.281667	0.1	0.515640
28.283333	0.1	0.519097
28.285000	0.1	0.520527
28.286667	0.1	0.521064
28.288333	0.1	0.522196
28.290000	0.1	0.523627
28.291667	0.1	0.524104
28.293333	0.1	0.523448
28.295000	0.1	0.522375
28.296667	0.1	0.521779
28.298333	0.1	0.523329
28.300000	0.1	0.529230
28.301667	0.1	0.540614
28.303333	0.1	0.556231
28.305000	0.1	0.573456
28.306667	0.1	0.589013
28.308333	0.1	0.600278
28.310000	0.1	0.607550
28.311667	0.1	0.614107
28.313333	0.1	0.622273
28.315000	0.1	0.631809
28.316667	0.1	0.642240
28.318333	0.1	0.653267
28.320000	0.1	0.663936
28.321667	0.1	0.672996
28.323333	0.1	0.679851
28.325000	0.1	0.684917
28.326667	0.1	0.689089
28.328333	0.1	0.693917
28.330000	0.1	0.701070
28.331667	0.1	0.710428
28.333333	0.1	0.720501
28.335000	0.1	0.729799
28.336667	0.1	0.736773
28.338333	0.1	0.740409
28.340000	0.1	0.741839
28.341667	0.1	0.743210
28.343333	0.1	0.746667
28.345000	0.1	0.753224
28.346667	0.1	0.761628
28.348333	0.1	0.770152
28.350000	0.1	0.777781
28.351667	0.1	0.783980
28.353333	0.1	0.788271
28.355000	0.1	0.790477
28.356667	0.1	0.790119
28.358333	0.1	0.786841
28.360000	0.1	0.781417
28.361667	0.1	0.775278
28.363333	0.1	0.770152
28.365000	0.1	0.766575
28.366667	0.1	0.763834
28.368333	0.1	0.761807
28.370000	0.1	0.760734
28.371667	0.1	0.761032
28.373333	0.1	0.762939
28.375000	0.1	0.764251
28.376667	0.1	0.761092
28.378333	0.1	0.752091
28.380000	0.1	0.739455
28.381667	0.1	0.726759
28.383333	0.1	0.716448
28.385000	0.1	0.708878
28.386667	0.1	0.702620
28.388333	0.1	0.695467
28.390000	0.1	0.685751
28.391667	0.1	0.673473
28.393333	0.1	0.659585
28.395000	0.1	0.645936
28.396667	0.1	0.634074
28.398333	0.1	0.623763
28.400000	0.1	0.613272
28.401667	0.1	0.600874
28.403333	0.1	0.585616
28.405000	0.1	0.568271
28.406667	0.1	0.551224
28.408333	0.1	0.537396
28.410000	0.1	0.527978
28.411667	0.1	0.522852
28.413333	0.1	0.520825
28.415000	0.1	0.520051
28.416667	0.1	0.517070
28.418333	0.1	0.508189
28.420000	0.1	0.491321
28.421667	0.1	0.468016
28.423333	0.1	0.443399
28.425000	0.1	0.422299
28.426667	0.1	0.407517
28.428333	0.1	0.400186
28.430000	0.1	0.399232
28.431667	0.1	0.400662
28.433333	0.1	0.399888
28.435000	0.1	0.393987
28.436667	0.1	0.382483
28.438333	0.1	0.367045
28.440000	0.1	0.351906
28.441667	0.1	0.341237
28.443333	0.1	0.336528
28.445000	0.1	0.335872
28.446667	0.1	0.336647
28.448333	0.1	0.337243
28.450000	0.1	0.337064
28.451667	0.1	0.335515
28.453333	0.1	0.331819
28.455000	0.1	0.325978
28.456667	0.1	0.319958
28.458333	0.1	0.316560
28.460000	0.1	0.317037
28.461667	0.1	0.319839
28.463333	0.1	0.322163
28.465000	0.1	0.321746
28.466667	0.1	0.317752
28.468333	0.1	0.311196
28.470000	0.1	0.304222
28.471667	0.1	0.299096
28.473333	0.1	0.297725
28.475000	0.1	0.300527
28.476667	0.1	0.305057
28.478333	0.1	0.307858
28.480000	0.1	0.307977
28.481667	0.1	0.306726
28.483333	0.1	0.305712
28.485000	0.1	0.305653
28.486667	0.1	0.306070
28.488333	0.1	0.305653
28.490000	0.1	0.304103
28.491667	0.1	0.302136
28.493333	0.1	0.300348
28.495000	0.1	0.300169
28.496667	0.1	0.302672
28.498333	0.1	0.307560
28.500000	0.1	0.312924
28.501667	0.1	0.316858
28.503333	0.1	0.318050
28.505000	0.1	0.316143
28.506667	0.1	0.312150
28.508333	0.1	0.307381
28.510000	0.1	0.303149
28.511667	0.1	0.300705
28.513333	0.1	0.301480
28.515000	0.1	0.306010
28.516667	0.1	0.312984
28.518333	0.1	0.320494
28.520000	0.1	0.327647
28.521667	0.1	0.333488
28.523333	0.1	0.337243
28.525000	0.1	0.338733
28.526667	0.1	0.338197
28.528333	0.1	0.336826
28.530000	0.1	0.336826
28.531667	0.1	0.340104
28.533333	0.1	0.346541
28.535000	0.1	0.354707
28.536667	0.1	0.362873
28.538333	0.1	0.370085
28.540000	0.1	0.375748
28.541667	0.1	0.379443
28.543333	0.1	0.382125
28.545000	0.1	0.385642
28.546667	0.1	0.391305
28.548333	0.1	0.399232
28.550000	0.1	0.408411
28.551667	0.1	0.418365
28.553333	0.1	0.429153
28.555000	0.1	0.440359
28.556667	0.1	0.451803
28.558333	0.1	0.463069
28.560000	0.1	0.473440
28.561667	0.1	0.481963
28.563333	0.1	0.487626
28.565000	0.1	0.491083
28.566667	0.1	0.494421
28.568333	0.1	0.499964
28.570000	0.1	0.509560
28.571667	0.1	0.523031
28.573333	0.1	0.538290
28.575000	0.1	0.552535
28.576667	0.1	0.562549
28.578333	0.1	0.567198
28.580000	0.1	0.568807
28.581667	0.1	0.571966
28.583333	0.1	0.579774
28.585000	0.1	0.591040
28.586667	0.1	0.602007
28.588333	0.1	0.610590
28.590000	0.1	0.617027
28.591667	0.1	0.622451
28.593333	0.1	0.627101
28.595000	0.1	0.630021
28.596667	0.1	0.631273
28.598333	0.1	0.632644
28.600000	0.1	0.635743
28.601667	0.1	0.640869
28.603333	0.1	0.647962
28.605000	0.1	0.656366
28.606667	0.1	0.664771
28.608333	0.1	0.672340
28.610000	0.1	0.679314
28.611667	0.1	0.685394
28.613333	0.1	0.690639
28.615000	0.1	0.695944
28.616667	0.1	0.701487
28.618333	0.1	0.706613
28.620000	0.1	0.711262
28.621667	0.1	0.715971
28.623333	0.1	0.720620
28.625000	0.1	0.724435
28.626667	0.1	0.726223
28.628333	0.1	0.725508
28.630000	0.1	0.723600
28.631667	0.1	0.723124
28.633333	0.1	0.726581
28.635000	0.1	0.734270
28.636667	0.1	0.744045
28.638333	0.1	0.753224
28.640000	0.1	0.760019
28.641667	0.1	0.763595
28.643333	0.1	0.763893
28.645000	0.1	0.762701
28.646667	0.1	0.762463
28.648333	0.1	0.764728
28.650000	0.1	0.769496
28.651667	0.1	0.775874
28.653333	0.1	0.783443
28.655000	0.1	0.792682
28.656667	0.1	0.803947
28.658333	0.1	0.816703
28.660000	0.1	0.829339
28.661667	0.1	0.840306
28.663333	0.1	0.848651
28.665000	0.1	0.854313
28.666667	0.1	0.858188
28.668333	0.1	0.861406
28.670000	0.1	0.864148
28.671667	0.1	0.866711
28.673333	0.1	0.870287
28.675000	0.1	0.876367
28.676667	0.1	0.885904
28.678333	0.1	0.899375
28.680000	0.1	0.915945
28.681667	0.1	0.933349
28.683333	0.1	0.948906
28.685000	0.1	0.961006
28.686667	0.1	0.970185
28.688333	0.1	0.979245
28.690000	0.1	0.991404
28.691667	0.1	1.007974
28.693333	0.1	1.028538
28.695000	0.1	1.051784
28.696667	0.1	1.075745
28.698333	0.1	1.098037
28.700000	0.1	1.117468
28.701667	0.1	1.134276
28.703333	0.1	1.149416
28.705000	0.1	1.164496
28.706667	0.1	1.181781
28.708333	0.1	1.202285
28.710000	0.1	1.225889
28.711667	0.1	1.253009
28.713333	0.1	1.285732
28.715000	0.1	1.325429
28.716667	0.1	1.369655
28.718333	0.1	1.413286
28.720000	0.1	1.452327
28.721667	0.1	1.485825
28.723333	0.1	1.515091
28.725000	0.1	1.542449
28.726667	0.1	1.571059
28.728333	0.1	1.603603
28.730000	0.1	1.641393
28.731667	0.1	1.683295
28.733333	0.1	1.727045
28.735000	0.1	1.770735
28.736667	0.1	1.814425
28.738333	0.1	1.859725
28.740000	0.1	1.908004
28.741667	0.1	1.957357
28.743333	0.1	2.004206
28.745000	0.1	2.047360
28.746667	0.1	2.089620
28.748333	0.1	2.135158
28.750000	0.1	2.186537
28.751667	0.1	2.244175
28.753333	0.1	2.307117
28.755000	0.1	2.374828
28.756667	0.1	2.447188
28.758333	0.1	2.522886
28.760000	0.1	2.598763
28.761667	0.1	2.672911
28.763333	0.1	2.745986
28.765000	0.1	2.819479
28.766667	0.1	2.894461
28.768333	0.1	2.971709
28.770000	0.1	3.052592
28.771667	0.1	3.137469
28.773333	0.1	3.225565
28.775000	0.1	3.315509
28.776667	0.1	3.406286
28.778333	0.1	3.496647
28.780000	0.1	3.585756
28.781667	0.1	3.673136
28.783333	0.1	3.758610
28.785000	0.1	3.841639
28.786667	0.1	3.921807
28.788333	0.1	3.999710
28.790000	0.1	4.076481
28.791667	0.1	4.152537
28.793333	0.1	4.226923
28.795000	0.1	4.298091
28.796667	0.1	4.364848
28.798333	0.1	4.426003
28.800000	0.1	4.480183
28.801667	0.1	4.526019
28.803333	0.1	4.562915
28.805000	0.1	4.591346
28.806667	0.1	4.612625
28.808333	0.1	4.627228
28.810000	0.1	4.634202
28.811667	0.1	4.632950
28.813333	0.1	4.624129
28.815000	0.1	4.609585
28.816667	0.1	4.592061
28.818333	0.1	4.573047
28.820000	0.1	4.550636
28.821667	0.1	4.520893
28.823333	0.1	4.481077
28.825000	0.1	4.431427
28.826667	0.1	4.373968
28.828333	0.1	4.310608
28.830000	0.1	4.242063
28.831667	0.1	4.168332
28.833333	0.1	4.089237
28.835000	0.1	4.004896
28.836667	0.1	3.915429
28.838333	0.1	3.821433
28.840000	0.1	3.724396
28.841667	0.1	3.626228
28.843333	0.1	3.528238
28.845000	0.1	3.430486
28.846667	0.1	3.332138
28.848333	0.1	3.231347
28.850000	0.1	3.127337
28.851667	0.1	3.021300
28.853333	0.1	2.915442
28.855000	0.1	2.810538
28.856667	0.1	2.705932
28.858333	0.1	2.601504
28.860000	0.1	2.498984
28.861667	0.1	2.400220
28.863333	0.1	2.305865
28.865000	0.1	2.215624
28.866667	0.1	2.128899
28.868333	0.1	2.044976
28.870000	0.1	1.963496
28.871667	0.1	1.883745
28.873333	0.1	1.804829
28.875000	0.1	1.727283
28.876667	0.1	1.652479
28.878333	0.1	1.582146
28.880000	0.1	1.517654
28.881667	0.1	1.459539
28.883333	0.1	1.407027
28.885000	0.1	1.358032
28.886667	0.1	1.310289
28.888333	0.1	1.262307
28.890000	0.1	1.214266
28.891667	0.1	1.168311
28.893333	0.1	1.126945
28.895000	0.1	1.091719
28.896667	0.1	1.062930
28.898333	0.1	1.040399
28.900000	0.1	1.023948
28.901667	0.1	1.011312
28.903333	0.1	0.997782
28.905000	0.1	0.979781
28.906667	0.1	0.957906
28.908333	0.1	0.936210
28.910000	0.1	0.919044
28.911667	0.1	0.908494
28.913333	0.1	0.902951
28.915000	0.1	0.898838
28.916667	0.1	0.893831
28.918333	0.1	0.887394
28.920000	0.1	0.879824
28.921667	0.1	0.872493
28.923333	0.1	0.867307
28.925000	0.1	0.865400
28.926667	0.1	0.866354
28.928333	0.1	0.868261
28.930000	0.1	0.869334
28.931667	0.1	0.869334
28.933333	0.1	0.868917
28.935000	0.1	0.868559
28.936667	0.1	0.868738
28.938333	0.1	0.870347
28.940000	0.1	0.873745
28.941667	0.1	0.877798
28.943333	0.1	0.880480
28.945000	0.1	0.879824
28.946667	0.1	0.874698
28.948333	0.1	0.865161
28.950000	0.1	0.852108
28.951667	0.1	0.836432
28.953333	0.1	0.819385
28.955000	0.1	0.804067
28.956667	0.1	0.793159
28.958333	0.1	0.786722
28.960000	0.1	0.783324
28.961667	0.1	0.780880
28.963333	0.1	0.778198
28.965000	0.1	0.775635
28.966667	0.1	0.772834
28.968333	0.1	0.767589
28.970000	0.1	0.758052
28.971667	0.1	0.744760
28.973333	0.1	0.729978
28.975000	0.1	0.714839
28.976667	0.1	0.699222
28.978333	0.1	0.683248
28.980000	0.1	0.668347
28.981667	0.1	0.656009
28.983333	0.1	0.646234
28.985000	0.1	0.637531
28.986667	0.1	0.628471
28.988333	0.1	0.619352
28.990000	0.1	0.611842
28.991667	0.1	0.606656
28.993333	0.1	0.602424
28.995000	0.1	0.597656
28.996667	0.1	0.591934
28.998333	0.1	0.584781
29.000000	0.1	0.575006
29.001667	0.1	0.561655
29.003333	0.1	0.546575
29.005000	0.1	0.532568
29.006667	0.1	0.521481
29.008333	0.1	0.514269
29.010000	0.1	0.510573
29.011667	0.1	0.508368
29.013333	0.1	0.505269
29.015000	0.1	0.500500
29.016667	0.1	0.494719
29.018333	0.1	0.487983
29.020000	0.1	0.479221
29.021667	0.1	0.468314
29.023333	0.1	0.457704
29.025000	0.1	0.450969
29.026667	0.1	0.449300
29.028333	0.1	0.451267
29.030000	0.1	0.454128
29.031667	0.1	0.455558
29.033333	0.1	0.454009
29.035000	0.1	0.450015
29.036667	0.1	0.445604
29.038333	0.1	0.442922
29.040000	0.1	0.442207
29.041667	0.1	0.441968
29.043333	0.1	0.441194
29.045000	0.1	0.439584
29.046667	0.1	0.436068
29.048333	0.1	0.430405
29.050000	0.1	0.423849
29.051667	0.1	0.417709
29.053333	0.1	0.412703
29.055000	0.1	0.409246
29.056667	0.1	0.407338
29.058333	0.1	0.406384
29.060000	0.1	0.405729
29.061667	0.1	0.404954
29.063333	0.1	0.403404
29.065000	0.1	0.400603
29.066667	0.1	0.395834
29.068333	0.1	0.389278
29.070000	0.1	0.381887
29.071667	0.1	0.374675
29.073333	0.1	0.369251
29.075000	0.1	0.367701
29.076667	0.1	0.371099
29.078333	0.1	0.378370
29.080000	0.1	0.386059
29.081667	0.1	0.390053
29.083333	0.1	0.387669
29.085000	0.1	0.378788
29.086667	0.1	0.365317
29.088333	0.1	0.350475
29.090000	0.1	0.337541
29.091667	0.1	0.329554
29.093333	0.1	0.328183
29.095000	0.1	0.332534
29.096667	0.1	0.340104
29.098333	0.1	0.348628
29.100000	0.1	0.356793
29.101667	0.1	0.363767
29.103333	0.1	0.369072
29.105000	0.1	0.372529
29.106667	0.1	0.373602
29.108333	0.1	0.370741
29.110000	0.1	0.362456
29.111667	0.1	0.349343
29.113333	0.1	0.335157
29.115000	0.1	0.324547
29.116667	0.1	0.319719
29.118333	0.1	0.320435
29.120000	0.1	0.325382
29.121667	0.1	0.333309
29.123333	0.1	0.342548
29.125000	0.1	0.350893
29.126667	0.1	0.356913
29.128333	0.1	0.359595
29.130000	0.1	0.357986
29.131667	0.1	0.351667
29.133333	0.1	0.341773
29.135000	0.1	0.330865
29.136667	0.1	0.322163
29.138333	0.1	0.318527
29.140000	0.1	0.320673
29.141667	0.1	0.326991
29.143333	0.1	0.335276
29.145000	0.1	0.343978
29.146667	0.1	0.352383
29.148333	0.1	0.359476
29.150000	0.1	0.363827
29.151667	0.1	0.364304
29.153333	0.1	0.361383
29.155000	0.1	0.357330
29.156667	0.1	0.354707
29.158333	0.1	0.354230
29.160000	0.1	0.354528
29.161667	0.1	0.354111
29.163333	0.1	0.353217
29.165000	0.1	0.352919
29.166667	0.1	0.354469
[truncated: 253,220 more chars]
