# Supplementary material for: Fade into you: genetic control of pigmentation patterns in red-flesh apple (Malus domestica)
Source: Front Plant Sci. 2025 Jan 13;15:1462545. doi: 10.3389/fpls.2024.1462545 (PMC11770013; doi:10.3389/fpls.2024.1462545)
Supplement: Supplementary file 4 [file DataSheet1.zip › CB A2UV_VIS_1/CB A2UV_VIS_1.txt]

URL	chrom://thermo-pfav3ojr/ChromeleonLocal/Instrument Data/Vanquish_MS/Dimitri/VALEMA/Pierre/Echantillons 03-04-24.seq/992.smp/UV_VIS_1.channel/UV_VIS_1.chm
Channel	UV_VIS_1

Injection Information:
Data Vault	ChromeleonLocal
Sequence	Echantillons 03-04-24
Name	CB A2
Number	16
Position	B:B7
Comment	colonne SB-AQ MeOH+5%AA
Processing Method	Quantitative
Instrument Method	VALEMA test separation GRAQ 4
Type	Unknown
Status	Finished
Inject Time	4/4/2024 5:27:12 AM +02:00
Volume (µl)	10.0000
Dilution Factor	1.0000
Weight	1.0000

Chromatogram Data Information:
Time Min. (min)	0.001667
Time Max. (min)	47.000000
Data Points	28200
Detector	UV
Generating Data System	Chromeleon 7.3.2.10759
Exporting Data System	Chromeleon 7.3.2.0
Operator	Instrument Controller
Signal Quantity	Absorbance
Signal Unit	mAU
Signal Min.	-0.987896
Signal Max.	682.041511
Channel	UV_VIS_1
Driver Name	VDAD.dll
Channel Type	Evaluation
Min. Step (s)	0.1
Max. Step (s)	0.1
Average Step (s)	0.1

Signal Parameter Information:
Signal Info	WVL:279 nm

Chromatogram Data:
Time (min)	Step (s)	Value (mAU)
0.001667	n.a.	0.000000
0.003333	0.1	-0.000033
0.005000	0.1	-0.000303
0.006667	0.1	-0.001309
0.008333	0.1	-0.003674
0.010000	0.1	-0.007614
0.011667	0.1	-0.012093
0.013333	0.1	-0.014924
0.015000	0.1	-0.014440
0.016667	0.1	-0.010566
0.018333	0.1	-0.004130
0.020000	0.1	0.003730
0.021667	0.1	0.011506
0.023333	0.1	0.017504
0.025000	0.1	0.020443
0.026667	0.1	0.020042
0.028333	0.1	0.016983
0.030000	0.1	0.012587
0.031667	0.1	0.008633
0.033333	0.1	0.006640
0.035000	0.1	0.006328
0.036667	0.1	0.005700
0.038333	0.1	0.003539
0.040000	0.1	0.000279
0.041667	0.1	-0.003367
0.043333	0.1	-0.006170
0.045000	0.1	-0.006016
0.046667	0.1	-0.001928
0.048333	0.1	0.004750
0.050000	0.1	0.011944
0.051667	0.1	0.018142
0.053333	0.1	0.022426
0.055000	0.1	0.024592
0.056667	0.1	0.024815
0.058333	0.1	0.022920
0.060000	0.1	0.019288
0.061667	0.1	0.015902
0.063333	0.1	0.014906
0.065000	0.1	0.016014
0.066667	0.1	0.016852
0.068333	0.1	0.015674
0.070000	0.1	0.012247
0.071667	0.1	0.007087
0.073333	0.1	0.001728
0.075000	0.1	-0.001700
0.076667	0.1	-0.002221
0.078333	0.1	-0.000540
0.080000	0.1	0.001686
0.081667	0.1	0.002990
0.083333	0.1	0.003353
0.085000	0.1	0.004163
0.086667	0.1	0.006510
0.088333	0.1	0.009756
0.090000	0.1	0.011944
0.091667	0.1	0.011697
0.093333	0.1	0.008997
0.095000	0.1	0.004303
0.096667	0.1	-0.001402
0.098333	0.1	-0.006175
0.100000	0.1	-0.008168
0.101667	0.1	-0.006626
0.103333	0.1	-0.001560
0.105000	0.1	0.006286
0.106667	0.1	0.014720
0.108333	0.1	0.020619
0.110000	0.1	0.022366
0.111667	0.1	0.021080
0.113333	0.1	0.018990
0.115000	0.1	0.017388
0.116667	0.1	0.016200
0.118333	0.1	0.014668
0.120000	0.1	0.012806
0.121667	0.1	0.011814
0.123333	0.1	0.012447
0.125000	0.1	0.013723
0.126667	0.1	0.013863
0.128333	0.1	0.011874
0.130000	0.1	0.007767
0.131667	0.1	0.002282
0.133333	0.1	-0.002794
0.135000	0.1	-0.005169
0.136667	0.1	-0.004121
0.138333	0.1	-0.001439
0.140000	0.1	0.000889
0.141667	0.1	0.002715
0.143333	0.1	0.004363
0.145000	0.1	0.005518
0.146667	0.1	0.006193
0.148333	0.1	0.006557
0.150000	0.1	0.005821
0.151667	0.1	0.003055
0.153333	0.1	-0.001700
0.155000	0.1	-0.007399
0.156667	0.1	-0.012196
0.158333	0.1	-0.014002
0.160000	0.1	-0.011818
0.161667	0.1	-0.006319
0.163333	0.1	0.000857
0.165000	0.1	0.007921
0.166667	0.1	0.013430
0.168333	0.1	0.016638
0.170000	0.1	0.017215
0.171667	0.1	0.014999
0.173333	0.1	0.010799
0.175000	0.1	0.006445
0.176667	0.1	0.003651
0.178333	0.1	0.003302
0.180000	0.1	0.004722
0.181667	0.1	0.005430
0.183333	0.1	0.003325
0.185000	0.1	-0.000857
0.186667	0.1	-0.004531
0.188333	0.1	-0.006258
0.190000	0.1	-0.006389
0.191667	0.1	-0.005723
0.193333	0.1	-0.004666
0.195000	0.1	-0.003008
0.196667	0.1	-0.000452
0.198333	0.1	0.002179
0.200000	0.1	0.003511
0.201667	0.1	0.003539
0.203333	0.1	0.004084
0.205000	0.1	0.006570
0.206667	0.1	0.009271
0.208333	0.1	0.008717
0.210000	0.1	0.004061
0.211667	0.1	-0.001886
0.213333	0.1	-0.005364
0.215000	0.1	-0.004470
0.216667	0.1	-0.000279
0.218333	0.1	0.004554
0.220000	0.1	0.008079
0.221667	0.1	0.009672
0.223333	0.1	0.009551
0.225000	0.1	0.007921
0.226667	0.1	0.004577
0.228333	0.1	0.000093
0.230000	0.1	-0.003600
0.231667	0.1	-0.005206
0.233333	0.1	-0.005467
0.235000	0.1	-0.005458
0.236667	0.1	-0.004587
0.238333	0.1	-0.001825
0.240000	0.1	0.001951
0.241667	0.1	0.004787
0.243333	0.1	0.005448
0.245000	0.1	0.003846
0.246667	0.1	0.001341
0.248333	0.1	-0.000093
0.250000	0.1	-0.000033
0.251667	0.1	0.000247
0.253333	0.1	-0.000200
0.255000	0.1	-0.001271
0.256667	0.1	-0.002729
0.258333	0.1	-0.004256
0.260000	0.1	-0.004848
0.261667	0.1	-0.003302
0.263333	0.1	0.000116
0.265000	0.1	0.003269
0.266667	0.1	0.004251
0.268333	0.1	0.003204
0.270000	0.1	0.001756
0.271667	0.1	0.001388
0.273333	0.1	0.002119
0.275000	0.1	0.002594
0.276667	0.1	0.001653
0.278333	0.1	-0.000419
0.280000	0.1	-0.002827
0.281667	0.1	-0.005784
0.283333	0.1	-0.010002
0.285000	0.1	-0.015283
0.286667	0.1	-0.020233
0.288333	0.1	-0.022925
0.290000	0.1	-0.022203
0.291667	0.1	-0.018659
0.293333	0.1	-0.014217
0.295000	0.1	-0.010571
0.296667	0.1	-0.007646
0.298333	0.1	-0.003832
0.300000	0.1	0.001690
0.301667	0.1	0.007777
0.303333	0.1	0.012740
0.305000	0.1	0.015614
0.306667	0.1	0.015660
0.308333	0.1	0.012335
0.310000	0.1	0.006226
0.311667	0.1	-0.001010
0.313333	0.1	-0.007665
0.315000	0.1	-0.012373
0.316667	0.1	-0.014319
0.318333	0.1	-0.013802
0.320000	0.1	-0.012084
0.321667	0.1	-0.010249
0.323333	0.1	-0.008559
0.325000	0.1	-0.006696
0.326667	0.1	-0.004210
0.328333	0.1	-0.001104
0.330000	0.1	0.001448
0.331667	0.1	0.001476
0.333333	0.1	-0.002300
0.335000	0.1	-0.009313
0.336667	0.1	-0.017136
0.338333	0.1	-0.022654
0.340000	0.1	-0.024233
0.341667	0.1	-0.022585
0.343333	0.1	-0.018911
0.345000	0.1	-0.013891
0.346667	0.1	-0.008685
0.348333	0.1	-0.004824
0.350000	0.1	-0.002752
0.351667	0.1	-0.001192
0.353333	0.1	0.001108
0.355000	0.1	0.003036
0.356667	0.1	0.002459
0.358333	0.1	-0.000698
0.360000	0.1	-0.004619
0.361667	0.1	-0.007162
0.363333	0.1	-0.006850
0.365000	0.1	-0.004079
0.366667	0.1	-0.000987
0.368333	0.1	0.000685
0.370000	0.1	0.000671
0.371667	0.1	-0.000563
0.373333	0.1	-0.002212
0.375000	0.1	-0.003199
0.376667	0.1	-0.002761
0.378333	0.1	-0.001178
0.380000	0.1	-0.000033
0.381667	0.1	-0.000815
0.383333	0.1	-0.003353
0.385000	0.1	-0.006077
0.386667	0.1	-0.007483
0.388333	0.1	-0.006985
0.390000	0.1	-0.004475
0.391667	0.1	0.000019
0.393333	0.1	0.005690
0.395000	0.1	0.010598
0.396667	0.1	0.012652
0.398333	0.1	0.011385
0.400000	0.1	0.008247
0.401667	0.1	0.004992
0.403333	0.1	0.002231
0.405000	0.1	-0.000470
0.406667	0.1	-0.003320
0.408333	0.1	-0.005648
0.410000	0.1	-0.006920
0.411667	0.1	-0.007823
0.413333	0.1	-0.009611
0.415000	0.1	-0.012508
0.416667	0.1	-0.015288
0.418333	0.1	-0.016904
0.420000	0.1	-0.017518
0.421667	0.1	-0.017020
0.423333	0.1	-0.014440
0.425000	0.1	-0.009825
0.426667	0.1	-0.005313
0.428333	0.1	-0.003465
0.430000	0.1	-0.005001
0.431667	0.1	-0.008759
0.433333	0.1	-0.013076
0.435000	0.1	-0.016694
0.436667	0.1	-0.018817
0.438333	0.1	-0.018990
0.440000	0.1	-0.017388
0.441667	0.1	-0.014701
0.443333	0.1	-0.011665
0.445000	0.1	-0.009146
0.446667	0.1	-0.007814
0.448333	0.1	-0.007767
0.450000	0.1	-0.008782
0.451667	0.1	-0.010356
0.453333	0.1	-0.012154
0.455000	0.1	-0.014645
0.456667	0.1	-0.018380
0.458333	0.1	-0.023032
0.460000	0.1	-0.027157
0.461667	0.1	-0.028699
0.463333	0.1	-0.026603
0.465000	0.1	-0.021588
0.466667	0.1	-0.015097
0.468333	0.1	-0.008461
0.470000	0.1	-0.003013
0.471667	0.1	-0.000368
0.473333	0.1	-0.001630
0.475000	0.1	-0.005877
0.476667	0.1	-0.010347
0.478333	0.1	-0.012890
0.480000	0.1	-0.013672
0.481667	0.1	-0.014124
0.483333	0.1	-0.015078
0.485000	0.1	-0.015940
0.486667	0.1	-0.015334
0.488333	0.1	-0.012987
0.490000	0.1	-0.010272
0.491667	0.1	-0.008773
0.493333	0.1	-0.009267
0.495000	0.1	-0.011683
0.496667	0.1	-0.015274
0.498333	0.1	-0.018785
0.500000	0.1	-0.020894
0.501667	0.1	-0.020969
0.503333	0.1	-0.019181
0.505000	0.1	-0.016424
0.506667	0.1	-0.014463
0.508333	0.1	-0.014771
0.510000	0.1	-0.017053
0.511667	0.1	-0.019856
0.513333	0.1	-0.021942
0.515000	0.1	-0.022259
0.516667	0.1	-0.020671
0.518333	0.1	-0.019432
0.520000	0.1	-0.020890
0.521667	0.1	-0.023707
0.523333	0.1	-0.024205
0.525000	0.1	-0.020601
0.526667	0.1	-0.014659
0.528333	0.1	-0.010263
0.530000	0.1	-0.009988
0.531667	0.1	-0.012419
0.533333	0.1	-0.014161
0.535000	0.1	-0.013937
0.536667	0.1	-0.012768
0.538333	0.1	-0.011092
0.540000	0.1	-0.008140
0.541667	0.1	-0.003618
0.543333	0.1	0.001248
0.545000	0.1	0.004447
0.546667	0.1	0.004666
0.548333	0.1	0.001569
0.550000	0.1	-0.004601
0.551667	0.1	-0.012731
0.553333	0.1	-0.020294
0.555000	0.1	-0.023823
0.556667	0.1	-0.021341
0.558333	0.1	-0.014538
0.560000	0.1	-0.007660
0.561667	0.1	-0.004126
0.563333	0.1	-0.004582
0.565000	0.1	-0.007595
0.566667	0.1	-0.011362
0.568333	0.1	-0.014682
0.570000	0.1	-0.016987
0.571667	0.1	-0.017942
0.573333	0.1	-0.017644
0.575000	0.1	-0.016848
0.576667	0.1	-0.016815
0.578333	0.1	-0.019092
0.580000	0.1	-0.024433
0.581667	0.1	-0.031325
0.583333	0.1	-0.036531
0.585000	0.1	-0.037691
0.586667	0.1	-0.035474
0.588333	0.1	-0.033029
0.590000	0.1	-0.032671
0.591667	0.1	-0.033672
0.593333	0.1	-0.034133
0.595000	0.1	-0.033700
0.596667	0.1	-0.033220
0.598333	0.1	-0.033141
0.600000	0.1	-0.033658
0.601667	0.1	-0.035092
0.603333	0.1	-0.037071
0.605000	0.1	-0.038482
0.606667	0.1	-0.038296
0.608333	0.1	-0.036014
0.610000	0.1	-0.031912
0.611667	0.1	-0.027255
0.613333	0.1	-0.023367
0.615000	0.1	-0.020331
0.616667	0.1	-0.017495
0.618333	0.1	-0.014580
0.620000	0.1	-0.011730
0.621667	0.1	-0.008913
0.623333	0.1	-0.005695
0.625000	0.1	-0.002105
0.626667	0.1	0.000838
0.628333	0.1	0.001760
0.630000	0.1	-0.000251
0.631667	0.1	-0.005038
0.633333	0.1	-0.011092
0.635000	0.1	-0.016512
0.636667	0.1	-0.020056
0.638333	0.1	-0.021197
0.640000	0.1	-0.020270
0.641667	0.1	-0.018696
0.643333	0.1	-0.018431
0.645000	0.1	-0.020429
0.646667	0.1	-0.023362
0.648333	0.1	-0.024708
0.650000	0.1	-0.023530
0.651667	0.1	-0.021295
0.653333	0.1	-0.020205
0.655000	0.1	-0.021462
0.656667	0.1	-0.024750
0.658333	0.1	-0.028815
0.660000	0.1	-0.032461
0.661667	0.1	-0.034878
0.663333	0.1	-0.035809
0.665000	0.1	-0.035823
0.666667	0.1	-0.035912
0.668333	0.1	-0.036666
0.670000	0.1	-0.037760
0.671667	0.1	-0.038077
0.673333	0.1	-0.036419
0.675000	0.1	-0.032596
0.676667	0.1	-0.027721
0.678333	0.1	-0.023348
0.680000	0.1	-0.020824
0.681667	0.1	-0.020848
0.683333	0.1	-0.022501
0.685000	0.1	-0.023292
0.686667	0.1	-0.020810
0.688333	0.1	-0.014869
0.690000	0.1	-0.008354
0.691667	0.1	-0.004792
0.693333	0.1	-0.005285
0.695000	0.1	-0.008782
0.696667	0.1	-0.013602
0.698333	0.1	-0.018091
0.700000	0.1	-0.021104
0.701667	0.1	-0.022594
0.703333	0.1	-0.023376
0.705000	0.1	-0.024107
0.706667	0.1	-0.024727
0.708333	0.1	-0.024969
0.710000	0.1	-0.024755
0.711667	0.1	-0.023786
0.713333	0.1	-0.021728
0.715000	0.1	-0.018869
0.716667	0.1	-0.015702
0.718333	0.1	-0.012694
0.720000	0.1	-0.010822
0.721667	0.1	-0.010850
0.723333	0.1	-0.012475
0.725000	0.1	-0.015283
0.726667	0.1	-0.019092
0.728333	0.1	-0.023395
0.730000	0.1	-0.027572
0.731667	0.1	-0.030920
0.733333	0.1	-0.032526
0.735000	0.1	-0.031521
0.736667	0.1	-0.027814
0.738333	0.1	-0.022915
0.740000	0.1	-0.019372
0.741667	0.1	-0.018887
0.743333	0.1	-0.020699
0.745000	0.1	-0.022040
0.746667	0.1	-0.021509
0.748333	0.1	-0.021271
0.750000	0.1	-0.024000
0.751667	0.1	-0.028708
0.753333	0.1	-0.031320
0.755000	0.1	-0.029295
0.756667	0.1	-0.024419
0.758333	0.1	-0.020433
0.760000	0.1	-0.019050
0.761667	0.1	-0.019618
0.763333	0.1	-0.021495
0.765000	0.1	-0.025011
0.766667	0.1	-0.030561
0.768333	0.1	-0.037132
0.770000	0.1	-0.041965
0.771667	0.1	-0.042408
0.773333	0.1	-0.038152
0.775000	0.1	-0.031120
0.776667	0.1	-0.023660
0.778333	0.1	-0.017807
0.780000	0.1	-0.015371
0.781667	0.1	-0.017225
0.783333	0.1	-0.022347
0.785000	0.1	-0.028089
0.786667	0.1	-0.031884
0.788333	0.1	-0.032838
0.790000	0.1	-0.031721
0.791667	0.1	-0.029989
0.793333	0.1	-0.028815
0.795000	0.1	-0.028457
0.796667	0.1	-0.028256
0.798333	0.1	-0.027358
0.800000	0.1	-0.025779
0.801667	0.1	-0.024745
0.803333	0.1	-0.025593
0.805000	0.1	-0.028280
0.806667	0.1	-0.031344
0.808333	0.1	-0.033276
0.810000	0.1	-0.033253
0.811667	0.1	-0.030748
0.813333	0.1	-0.025821
0.815000	0.1	-0.020261
0.816667	0.1	-0.017029
0.818333	0.1	-0.017742
0.820000	0.1	-0.021569
0.821667	0.1	-0.026273
0.823333	0.1	-0.029635
0.825000	0.1	-0.030547
0.826667	0.1	-0.029588
0.828333	0.1	-0.028531
0.830000	0.1	-0.028941
0.831667	0.1	-0.030990
0.833333	0.1	-0.033481
0.835000	0.1	-0.034794
0.836667	0.1	-0.033728
0.838333	0.1	-0.030352
0.840000	0.1	-0.026589
0.841667	0.1	-0.024652
0.843333	0.1	-0.024624
0.845000	0.1	-0.025057
0.846667	0.1	-0.025183
0.848333	0.1	-0.024983
0.850000	0.1	-0.024075
0.851667	0.1	-0.022282
0.853333	0.1	-0.020759
0.855000	0.1	-0.020955
0.856667	0.1	-0.022841
0.858333	0.1	-0.025504
0.860000	0.1	-0.028284
0.861667	0.1	-0.030664
0.863333	0.1	-0.032424
0.865000	0.1	-0.034138
0.866667	0.1	-0.036536
0.868333	0.1	-0.039227
0.870000	0.1	-0.040717
0.871667	0.1	-0.039903
0.873333	0.1	-0.037262
0.875000	0.1	-0.034622
0.876667	0.1	-0.033607
0.878333	0.1	-0.034180
0.880000	0.1	-0.035414
0.881667	0.1	-0.037090
0.883333	0.1	-0.039050
0.885000	0.1	-0.040033
0.886667	0.1	-0.038641
0.888333	0.1	-0.034785
0.890000	0.1	-0.029709
0.891667	0.1	-0.025281
0.893333	0.1	-0.022701
0.895000	0.1	-0.021309
0.896667	0.1	-0.019819
0.898333	0.1	-0.018710
0.900000	0.1	-0.019320
0.901667	0.1	-0.021327
0.903333	0.1	-0.023390
0.905000	0.1	-0.025453
0.906667	0.1	-0.028168
0.908333	0.1	-0.031013
0.910000	0.1	-0.032936
0.911667	0.1	-0.033812
0.913333	0.1	-0.033742
0.915000	0.1	-0.032671
0.916667	0.1	-0.031418
0.918333	0.1	-0.031241
0.920000	0.1	-0.032526
0.921667	0.1	-0.034636
0.923333	0.1	-0.036201
0.925000	0.1	-0.035795
0.926667	0.1	-0.033174
0.928333	0.1	-0.029583
0.930000	0.1	-0.026999
0.931667	0.1	-0.026906
0.933333	0.1	-0.028843
0.935000	0.1	-0.030580
0.936667	0.1	-0.030324
0.938333	0.1	-0.028149
0.940000	0.1	-0.025327
0.941667	0.1	-0.023092
0.943333	0.1	-0.021914
0.945000	0.1	-0.021458
0.946667	0.1	-0.020969
0.948333	0.1	-0.020070
0.950000	0.1	-0.019083
0.951667	0.1	-0.018575
0.953333	0.1	-0.019427
0.955000	0.1	-0.022859
0.956667	0.1	-0.029057
0.958333	0.1	-0.036047
0.960000	0.1	-0.041174
0.961667	0.1	-0.043758
0.963333	0.1	-0.044610
0.965000	0.1	-0.043474
0.966667	0.1	-0.039381
0.968333	0.1	-0.033323
0.970000	0.1	-0.028238
0.971667	0.1	-0.026464
0.973333	0.1	-0.028214
0.975000	0.1	-0.031926
0.976667	0.1	-0.035432
0.978333	0.1	-0.037570
0.980000	0.1	-0.039134
0.981667	0.1	-0.041439
0.983333	0.1	-0.044238
0.985000	0.1	-0.045919
0.986667	0.1	-0.045500
0.988333	0.1	-0.043609
0.990000	0.1	-0.041309
0.991667	0.1	-0.038943
0.993333	0.1	-0.036121
0.995000	0.1	-0.032247
0.996667	0.1	-0.027721
0.998333	0.1	-0.024443
1.000000	0.1	-0.024103
1.001667	0.1	-0.026706
1.003333	0.1	-0.030738
1.005000	0.1	-0.033868
1.006667	0.1	-0.034454
1.008333	0.1	-0.032787
1.010000	0.1	-0.030138
1.011667	0.1	-0.027725
1.013333	0.1	-0.026822
1.015000	0.1	-0.028526
1.016667	0.1	-0.033197
1.018333	0.1	-0.040242
1.020000	0.1	-0.047921
1.021667	0.1	-0.053369
1.023333	0.1	-0.054468
1.025000	0.1	-0.052094
1.026667	0.1	-0.049146
1.028333	0.1	-0.047465
1.030000	0.1	-0.047204
1.031667	0.1	-0.048373
1.033333	0.1	-0.050855
1.035000	0.1	-0.053626
1.036667	0.1	-0.055120
1.038333	0.1	-0.054119
1.040000	0.1	-0.050594
1.041667	0.1	-0.046194
1.043333	0.1	-0.043511
1.045000	0.1	-0.044429
1.046667	0.1	-0.048378
1.048333	0.1	-0.052680
1.050000	0.1	-0.054929
1.051667	0.1	-0.054347
1.053333	0.1	-0.051358
1.055000	0.1	-0.047064
1.056667	0.1	-0.042589
1.058333	0.1	-0.038245
1.060000	0.1	-0.034007
1.061667	0.1	-0.030892
1.063333	0.1	-0.030813
1.065000	0.1	-0.034715
1.066667	0.1	-0.041397
1.068333	0.1	-0.048061
1.070000	0.1	-0.051856
1.071667	0.1	-0.051670
1.073333	0.1	-0.048960
1.075000	0.1	-0.046263
1.076667	0.1	-0.045178
1.078333	0.1	-0.045211
1.080000	0.1	-0.044703
1.081667	0.1	-0.042901
1.083333	0.1	-0.040419
1.085000	0.1	-0.038305
1.086667	0.1	-0.037733
1.088333	0.1	-0.039539
1.090000	0.1	-0.043460
1.091667	0.1	-0.048373
1.093333	0.1	-0.053169
1.095000	0.1	-0.056964
1.096667	0.1	-0.058827
1.098333	0.1	-0.058231
1.100000	0.1	-0.055903
1.101667	0.1	-0.053127
1.103333	0.1	-0.049998
1.105000	0.1	-0.045421
1.106667	0.1	-0.039036
1.108333	0.1	-0.032349
1.110000	0.1	-0.027576
1.111667	0.1	-0.025406
1.113333	0.1	-0.024433
1.115000	0.1	-0.023386
1.116667	0.1	-0.022571
1.118333	0.1	-0.022640
1.120000	0.1	-0.023944
1.121667	0.1	-0.027237
1.123333	0.1	-0.033090
1.125000	0.1	-0.040322
1.126667	0.1	-0.046436
1.128333	0.1	-0.049598
1.130000	0.1	-0.049523
1.131667	0.1	-0.047251
1.133333	0.1	-0.044848
1.135000	0.1	-0.044089
1.136667	0.1	-0.044918
1.138333	0.1	-0.046142
1.140000	0.1	-0.047279
1.141667	0.1	-0.048392
1.143333	0.1	-0.048904
1.145000	0.1	-0.047856
1.146667	0.1	-0.045109
1.148333	0.1	-0.042105
1.150000	0.1	-0.041272
1.151667	0.1	-0.043754
1.153333	0.1	-0.047763
1.155000	0.1	-0.050254
1.156667	0.1	-0.049951
1.158333	0.1	-0.048033
1.160000	0.1	-0.046524
1.161667	0.1	-0.046273
1.163333	0.1	-0.046007
1.165000	0.1	-0.043558
1.166667	0.1	-0.038273
1.168333	0.1	-0.031963
1.170000	0.1	-0.027204
1.171667	0.1	-0.025011
1.173333	0.1	-0.024801
1.175000	0.1	-0.026119
1.176667	0.1	-0.028755
1.178333	0.1	-0.031888
1.180000	0.1	-0.034817
1.181667	0.1	-0.037565
1.183333	0.1	-0.040047
1.185000	0.1	-0.041719
1.186667	0.1	-0.042124
1.188333	0.1	-0.041369
1.190000	0.1	-0.040047
1.191667	0.1	-0.038273
1.193333	0.1	-0.035604
1.195000	0.1	-0.031982
1.196667	0.1	-0.027576
1.198333	0.1	-0.022766
1.200000	0.1	-0.018999
1.201667	0.1	-0.018068
1.203333	0.1	-0.020065
1.205000	0.1	-0.022976
1.206667	0.1	-0.024550
1.208333	0.1	-0.024410
1.210000	0.1	-0.023949
1.211667	0.1	-0.024433
1.213333	0.1	-0.026012
1.215000	0.1	-0.027940
1.216667	0.1	-0.029262
1.218333	0.1	-0.029830
1.220000	0.1	-0.030482
1.221667	0.1	-0.032112
1.223333	0.1	-0.035320
1.225000	0.1	-0.039781
1.226667	0.1	-0.043563
1.228333	0.1	-0.044722
1.230000	0.1	-0.043898
1.231667	0.1	-0.043982
1.233333	0.1	-0.047125
1.235000	0.1	-0.052946
1.236667	0.1	-0.059437
1.238333	0.1	-0.064252
1.240000	0.1	-0.065318
1.241667	0.1	-0.061821
1.243333	0.1	-0.054748
1.245000	0.1	-0.046468
1.246667	0.1	-0.040126
1.248333	0.1	-0.038426
1.250000	0.1	-0.041388
1.251667	0.1	-0.045863
1.253333	0.1	-0.048806
1.255000	0.1	-0.050194
1.256667	0.1	-0.051814
1.258333	0.1	-0.054087
1.260000	0.1	-0.054901
1.261667	0.1	-0.051628
1.263333	0.1	-0.044238
1.265000	0.1	-0.036554
1.266667	0.1	-0.033197
1.268333	0.1	-0.035004
1.270000	0.1	-0.039111
1.271667	0.1	-0.042520
1.273333	0.1	-0.043884
1.275000	0.1	-0.043609
1.276667	0.1	-0.043758
1.278333	0.1	-0.046217
1.280000	0.1	-0.050231
1.281667	0.1	-0.053388
1.283333	0.1	-0.054929
1.285000	0.1	-0.055889
1.286667	0.1	-0.056764
1.288333	0.1	-0.056974
1.290000	0.1	-0.056070
1.291667	0.1	-0.054333
1.293333	0.1	-0.052145
1.295000	0.1	-0.049393
1.296667	0.1	-0.046054
1.298333	0.1	-0.042566
1.300000	0.1	-0.039744
1.301667	0.1	-0.038357
1.303333	0.1	-0.038198
1.305000	0.1	-0.038478
1.306667	0.1	-0.039060
1.308333	0.1	-0.040252
1.310000	0.1	-0.041840
1.311667	0.1	-0.042999
1.313333	0.1	-0.043469
1.315000	0.1	-0.044238
1.316667	0.1	-0.046385
1.318333	0.1	-0.049989
1.320000	0.1	-0.054361
1.321667	0.1	-0.059130
1.323333	0.1	-0.064946
1.325000	0.1	-0.072508
1.326667	0.1	-0.081104
1.328333	0.1	-0.088299
1.330000	0.1	-0.090795
1.331667	0.1	-0.086576
1.333333	0.1	-0.076918
1.335000	0.1	-0.066212
1.336667	0.1	-0.059274
1.338333	0.1	-0.057821
1.340000	0.1	-0.059665
1.341667	0.1	-0.061044
1.343333	0.1	-0.059144
1.345000	0.1	-0.053458
1.346667	0.1	-0.045644
1.348333	0.1	-0.038417
1.350000	0.1	-0.034603
1.351667	0.1	-0.035698
1.353333	0.1	-0.040731
1.355000	0.1	-0.047875
1.356667	0.1	-0.056210
1.358333	0.1	-0.064927
1.360000	0.1	-0.072750
1.361667	0.1	-0.078538
1.363333	0.1	-0.081318
1.365000	0.1	-0.081160
1.366667	0.1	-0.079954
1.368333	0.1	-0.079703
1.370000	0.1	-0.080462
1.371667	0.1	-0.080848
1.373333	0.1	-0.079656
1.375000	0.1	-0.076657
1.376667	0.1	-0.072271
1.378333	0.1	-0.066939
1.380000	0.1	-0.061207
1.381667	0.1	-0.056475
1.383333	0.1	-0.054915
1.385000	0.1	-0.057975
1.386667	0.1	-0.064960
1.388333	0.1	-0.073011
1.390000	0.1	-0.078091
1.391667	0.1	-0.076871
1.393333	0.1	-0.069505
1.395000	0.1	-0.060499
1.396667	0.1	-0.055209
1.398333	0.1	-0.055227
1.400000	0.1	-0.057356
1.401667	0.1	-0.056666
1.403333	0.1	-0.050697
1.405000	0.1	-0.041095
1.406667	0.1	-0.030943
1.408333	0.1	-0.021341
1.410000	0.1	-0.011292
1.411667	0.1	0.000373
1.413333	0.1	0.014231
1.415000	0.1	0.030575
1.416667	0.1	0.049849
1.418333	0.1	0.072913
1.420000	0.1	0.100220
1.421667	0.1	0.130646
1.423333	0.1	0.162078
1.425000	0.1	0.193235
1.426667	0.1	0.224179
1.428333	0.1	0.255262
1.430000	0.1	0.286726
1.431667	0.1	0.319346
1.433333	0.1	0.354769
1.435000	0.1	0.394550
1.436667	0.1	0.438243
1.438333	0.1	0.483370
1.440000	0.1	0.527781
1.441667	0.1	0.571478
1.443333	0.1	0.616447
1.445000	0.1	0.665118
1.446667	0.1	0.718534
1.448333	0.1	0.775312
1.450000	0.1	0.832113
1.451667	0.1	0.885576
1.453333	0.1	0.934498
1.455000	0.1	0.980659
1.456667	0.1	1.027430
1.458333	0.1	1.077126
1.460000	0.1	1.129913
1.461667	0.1	1.184777
1.463333	0.1	1.240741
1.465000	0.1	1.297505
1.466667	0.1	1.355004
1.468333	0.1	1.412183
1.470000	0.1	1.467201
1.471667	0.1	1.519341
1.473333	0.1	1.570079
1.475000	0.1	1.621586
1.476667	0.1	1.674690
1.478333	0.1	1.728814
1.480000	0.1	1.782593
1.481667	0.1	1.834375
1.483333	0.1	1.883372
1.485000	0.1	1.930329
1.486667	0.1	1.976774
1.488333	0.1	2.024011
1.490000	0.1	2.072607
1.491667	0.1	2.122535
1.493333	0.1	2.173739
1.495000	0.1	2.226336
1.496667	0.1	2.279910
1.498333	0.1	2.332842
1.500000	0.1	2.383147
1.501667	0.1	2.430021
1.503333	0.1	2.473998
1.505000	0.1	2.516187
1.506667	0.1	2.557938
1.508333	0.1	2.601147
1.510000	0.1	2.647573
1.511667	0.1	2.697520
1.513333	0.1	2.749804
1.515000	0.1	2.802643
1.516667	0.1	2.854411
1.518333	0.1	2.905005
1.520000	0.1	2.956497
1.521667	0.1	3.011371
1.523333	0.1	3.070231
1.525000	0.1	3.131139
1.526667	0.1	3.191237
1.528333	0.1	3.249072
1.530000	0.1	3.304668
1.531667	0.1	3.358265
1.533333	0.1	3.410862
1.535000	0.1	3.464539
1.536667	0.1	3.520651
1.538333	0.1	3.578905
1.540000	0.1	3.638258
1.541667	0.1	3.697262
1.543333	0.1	3.754338
1.545000	0.1	3.809384
1.546667	0.1	3.864416
1.548333	0.1	3.921841
1.550000	0.1	3.982470
1.551667	0.1	4.045251
1.553333	0.1	4.108530
1.555000	0.1	4.171436
1.556667	0.1	4.234407
1.558333	0.1	4.298915
1.560000	0.1	4.366455
1.561667	0.1	4.438041
1.563333	0.1	4.514572
1.565000	0.1	4.596985
1.566667	0.1	4.686159
1.568333	0.1	4.783017
1.570000	0.1	4.888885
1.571667	0.1	5.005170
1.573333	0.1	5.131825
1.575000	0.1	5.267328
1.576667	0.1	5.411357
1.578333	0.1	5.566105
1.580000	0.1	5.734195
1.581667	0.1	5.916394
1.583333	0.1	6.110962
1.585000	0.1	6.314288
1.586667	0.1	6.522974
1.588333	0.1	6.735926
1.590000	0.1	6.954763
1.591667	0.1	7.183095
1.593333	0.1	7.424806
1.595000	0.1	7.682443
1.596667	0.1	7.957364
1.598333	0.1	8.249348
1.600000	0.1	8.554952
1.601667	0.1	8.868603
1.603333	0.1	9.186063
1.605000	0.1	9.505823
1.606667	0.1	9.828247
1.608333	0.1	10.154271
1.610000	0.1	10.483605
1.611667	0.1	10.812972
1.613333	0.1	11.135582
1.615000	0.1	11.441326
1.616667	0.1	11.716886
1.618333	0.1	11.947029
1.620000	0.1	12.117210
1.621667	0.1	12.214896
1.623333	0.1	12.230086
1.625000	0.1	12.157145
1.626667	0.1	11.996720
1.628333	0.1	11.756406
1.630000	0.1	11.449652
1.631667	0.1	11.092038
1.633333	0.1	10.697306
1.635000	0.1	10.276847
1.636667	0.1	9.841840
1.638333	0.1	9.404295
1.640000	0.1	8.976096
1.641667	0.1	8.567716
1.643333	0.1	8.187611
1.645000	0.1	7.842486
1.646667	0.1	7.537827
1.648333	0.1	7.277536
1.650000	0.1	7.062550
1.651667	0.1	6.890739
1.653333	0.1	6.759116
1.655000	0.1	6.665075
1.656667	0.1	6.605154
1.658333	0.1	6.574467
1.660000	0.1	6.567300
1.661667	0.1	6.577489
1.663333	0.1	6.599156
1.665000	0.1	6.627589
1.666667	0.1	6.659310
1.668333	0.1	6.692125
1.670000	0.1	6.725034
1.671667	0.1	6.756932
1.673333	0.1	6.785244
1.675000	0.1	6.806673
1.676667	0.1	6.819065
1.678333	0.1	6.822101
1.680000	0.1	6.816536
1.681667	0.1	6.803195
1.683333	0.1	6.782971
1.685000	0.1	6.757625
1.686667	0.1	6.728945
1.688333	0.1	6.696326
1.690000	0.1	6.657522
1.691667	0.1	6.612041
1.693333	0.1	6.562104
1.695000	0.1	6.510806
1.696667	0.1	6.460706
1.698333	0.1	6.413059
1.700000	0.1	6.367564
1.701667	0.1	6.323433
1.703333	0.1	6.280369
1.705000	0.1	6.238120
1.706667	0.1	6.196131
1.708333	0.1	6.153598
1.710000	0.1	6.110026
1.711667	0.1	6.065685
1.713333	0.1	6.021075
1.715000	0.1	5.977037
1.716667	0.1	5.935519
1.718333	0.1	5.898420
1.720000	0.1	5.865768
1.721667	0.1	5.835975
1.723333	0.1	5.807751
1.725000	0.1	5.781003
1.726667	0.1	5.755909
1.728333	0.1	5.732044
1.730000	0.1	5.708532
1.731667	0.1	5.684718
1.733333	0.1	5.660998
1.735000	0.1	5.638693
1.736667	0.1	5.618813
1.738333	0.1	5.600941
1.740000	0.1	5.583754
1.741667	0.1	5.566492
1.743333	0.1	5.549383
1.745000	0.1	5.532983
1.746667	0.1	5.517537
1.748333	0.1	5.502994
1.750000	0.1	5.489327
1.751667	0.1	5.476419
1.753333	0.1	5.463636
1.755000	0.1	5.450170
1.756667	0.1	5.436214
1.758333	0.1	5.423264
1.760000	0.1	5.412460
1.761667	0.1	5.402900
1.763333	0.1	5.392530
1.765000	0.1	5.380842
1.766667	0.1	5.369475
1.768333	0.1	5.359482
1.770000	0.1	5.349512
1.771667	0.1	5.337363
1.773333	0.1	5.322313
1.775000	0.1	5.305763
1.776667	0.1	5.289717
1.778333	0.1	5.275155
1.780000	0.1	5.262261
1.781667	0.1	5.251248
1.783333	0.1	5.242056
1.785000	0.1	5.233656
1.786667	0.1	5.224603
1.788333	0.1	5.214298
1.790000	0.1	5.203406
1.791667	0.1	5.192789
1.793333	0.1	5.182568
1.795000	0.1	5.172957
1.796667	0.1	5.164570
1.798333	0.1	5.156877
1.800000	0.1	5.147872
1.801667	0.1	5.135937
1.803333	0.1	5.120947
1.805000	0.1	5.103941
1.806667	0.1	5.086544
1.808333	0.1	5.069906
1.810000	0.1	5.053938
1.811667	0.1	5.037831
1.813333	0.1	5.021165
1.815000	0.1	5.004685
1.816667	0.1	4.989388
1.818333	0.1	4.975330
1.820000	0.1	4.962436
1.821667	0.1	4.951027
1.823333	0.1	4.941053
1.825000	0.1	4.931856
1.826667	0.1	4.922445
1.828333	0.1	4.911609
1.830000	0.1	4.898328
1.831667	0.1	4.882594
1.833333	0.1	4.865904
1.835000	0.1	4.850077
1.836667	0.1	4.835096
1.838333	0.1	4.819594
1.840000	0.1	4.803222
1.841667	0.1	4.786854
1.843333	0.1	4.771147
1.845000	0.1	4.756134
1.846667	0.1	4.741615
1.848333	0.1	4.727561
1.850000	0.1	4.714071
1.851667	0.1	4.700804
1.853333	0.1	4.686704
1.855000	0.1	4.670727
1.856667	0.1	4.652869
1.858333	0.1	4.634219
1.860000	0.1	4.615900
1.861667	0.1	4.598554
1.863333	0.1	4.582540
1.865000	0.1	4.567145
1.866667	0.1	4.549897
1.868333	0.1	4.528388
1.870000	0.1	4.502242
1.871667	0.1	4.472425
1.873333	0.1	4.440239
1.875000	0.1	4.407181
1.876667	0.1	4.374613
1.878333	0.1	4.343144
1.880000	0.1	4.312722
1.881667	0.1	4.283525
1.883333	0.1	4.256233
1.885000	0.1	4.231348
1.886667	0.1	4.208321
1.888333	0.1	4.185047
1.890000	0.1	4.159012
1.891667	0.1	4.129470
1.893333	0.1	4.097847
1.895000	0.1	4.066355
1.896667	0.1	4.036729
1.898333	0.1	4.009092
1.900000	0.1	3.981730
1.901667	0.1	3.953050
1.903333	0.1	3.923695
1.905000	0.1	3.895811
1.906667	0.1	3.870507
1.908333	0.1	3.846912
1.910000	0.1	3.823405
1.911667	0.1	3.798516
1.913333	0.1	3.771349
1.915000	0.1	3.742576
1.916667	0.1	3.714189
1.918333	0.1	3.687753
1.920000	0.1	3.663180
1.921667	0.1	3.638547
1.923333	0.1	3.611608
1.925000	0.1	3.582560
1.926667	0.1	3.554658
1.928333	0.1	3.531538
1.930000	0.1	3.514146
1.931667	0.1	3.500073
1.933333	0.1	3.485451
1.935000	0.1	3.467868
1.936667	0.1	3.448008
1.938333	0.1	3.428571
1.940000	0.1	3.411314
1.941667	0.1	3.395430
1.943333	0.1	3.379425
1.945000	0.1	3.363211
1.946667	0.1	3.347392
1.948333	0.1	3.331946
1.950000	0.1	3.316058
1.951667	0.1	3.298637
1.953333	0.1	3.279247
1.955000	0.1	3.258763
1.956667	0.1	3.238739
1.958333	0.1	3.219796
1.960000	0.1	3.201100
1.961667	0.1	3.181989
1.963333	0.1	3.163344
1.965000	0.1	3.146552
1.966667	0.1	3.131730
1.968333	0.1	3.117980
1.970000	0.1	3.104918
1.971667	0.1	3.092778
1.973333	0.1	3.081495
1.975000	0.1	3.070408
1.976667	0.1	3.058221
1.978333	0.1	3.043590
1.980000	0.1	3.026826
1.981667	0.1	3.010142
1.983333	0.1	2.995548
1.985000	0.1	2.983604
1.986667	0.1	2.973760
1.988333	0.1	2.964991
1.990000	0.1	2.956106
1.991667	0.1	2.945596
1.993333	0.1	2.932441
1.995000	0.1	2.917736
1.996667	0.1	2.903622
1.998333	0.1	2.890490
2.000000	0.1	2.877205
2.001667	0.1	2.863500
2.003333	0.1	2.850648
2.005000	0.1	2.840008
2.006667	0.1	2.831668
2.008333	0.1	2.824902
2.010000	0.1	2.819300
2.011667	0.1	2.814252
2.013333	0.1	2.808329
2.015000	0.1	2.800804
2.016667	0.1	2.792678
2.018333	0.1	2.785330
2.020000	0.1	2.779141
2.021667	0.1	2.773590
2.023333	0.1	2.767653
2.025000	0.1	2.760091
2.026667	0.1	2.750540
2.028333	0.1	2.740365
2.030000	0.1	2.731737
2.031667	0.1	2.725888
2.033333	0.1	2.721935
2.035000	0.1	2.717432
2.036667	0.1	2.710153
2.038333	0.1	2.699224
2.040000	0.1	2.685646
2.041667	0.1	2.672402
2.043333	0.1	2.662595
2.045000	0.1	2.656924
2.046667	0.1	2.653399
2.048333	0.1	2.649236
2.050000	0.1	2.643275
2.051667	0.1	2.636407
2.053333	0.1	2.629631
2.055000	0.1	2.622972
2.056667	0.1	2.616197
2.058333	0.1	2.609091
2.060000	0.1	2.601049
2.061667	0.1	2.591661
2.063333	0.1	2.581533
2.065000	0.1	2.571628
2.066667	0.1	2.562399
2.068333	0.1	2.553607
2.070000	0.1	2.544313
2.071667	0.1	2.533467
2.073333	0.1	2.520955
2.075000	0.1	2.507786
2.076667	0.1	2.495116
2.078333	0.1	2.483544
2.080000	0.1	2.473332
2.081667	0.1	2.464098
2.083333	0.1	2.454892
2.085000	0.1	2.445369
2.086667	0.1	2.435665
2.088333	0.1	2.425588
2.090000	0.1	2.415087
2.091667	0.1	2.404605
2.093333	0.1	2.394477
2.095000	0.1	2.384540
2.096667	0.1	2.374249
2.098333	0.1	2.362826
2.100000	0.1	2.349536
2.101667	0.1	2.334658
2.103333	0.1	2.319920
2.105000	0.1	2.307333
2.106667	0.1	2.298057
2.108333	0.1	2.291552
2.110000	0.1	2.285247
2.111667	0.1	2.276208
2.113333	0.1	2.263705
2.115000	0.1	2.249423
2.116667	0.1	2.235519
2.118333	0.1	2.223216
2.120000	0.1	2.213093
2.121667	0.1	2.205097
2.123333	0.1	2.197530
2.125000	0.1	2.187337
2.126667	0.1	2.172557
2.128333	0.1	2.154321
2.130000	0.1	2.135830
2.131667	0.1	2.119849
2.133333	0.1	2.107522
2.135000	0.1	2.098130
2.136667	0.1	2.089632
2.138333	0.1	2.080300
2.140000	0.1	2.069818
2.141667	0.1	2.058786
2.143333	0.1	2.047960
2.145000	0.1	2.038004
2.146667	0.1	2.029329
2.148333	0.1	2.021953
2.150000	0.1	2.015429
2.151667	0.1	2.008928
2.153333	0.1	2.001072
2.155000	0.1	1.990069
2.156667	0.1	1.975335
2.158333	0.1	1.958525
2.160000	0.1	1.942506
2.161667	0.1	1.929919
2.163333	0.1	1.921686
2.165000	0.1	1.915661
2.166667	0.1	1.908350
2.168333	0.1	1.898399
2.170000	0.1	1.887428
2.171667	0.1	1.877677
2.173333	0.1	1.869374
2.175000	0.1	1.860526
2.176667	0.1	1.849281
2.178333	0.1	1.836019
2.180000	0.1	1.823264
2.181667	0.1	1.814151
2.183333	0.1	1.809914
2.185000	0.1	1.808414
2.186667	0.1	1.805420
2.188333	0.1	1.797453
2.190000	0.1	1.783841
2.191667	0.1	1.766756
2.193333	0.1	1.749299
2.195000	0.1	1.733555
2.196667	0.1	1.719682
2.198333	0.1	1.706439
2.200000	0.1	1.692856
2.201667	0.1	1.679445
2.203333	0.1	1.667785
2.205000	0.1	1.659440
2.206667	0.1	1.654867
2.208333	0.1	1.652599
2.210000	0.1	1.649819
2.211667	0.1	1.644176
2.213333	0.1	1.635435
2.215000	0.1	1.625614
2.216667	0.1	1.617265
2.218333	0.1	1.611295
2.220000	0.1	1.606815
2.221667	0.1	1.602122
2.223333	0.1	1.595346
2.225000	0.1	1.585255
2.226667	0.1	1.572086
2.228333	0.1	1.557488
2.230000	0.1	1.543812
2.231667	0.1	1.533167
2.233333	0.1	1.526494
2.235000	0.1	1.523099
2.236667	0.1	1.520948
2.238333	0.1	1.517748
2.240000	0.1	1.512589
2.241667	0.1	1.506428
2.243333	0.1	1.500333
2.245000	0.1	1.493925
2.246667	0.1	1.486400
2.248333	0.1	1.477809
2.250000	0.1	1.468123
2.251667	0.1	1.457194
2.253333	0.1	1.446395
2.255000	0.1	1.438097
2.256667	0.1	1.433454
2.258333	0.1	1.431555
2.260000	0.1	1.430348
2.261667	0.1	1.427908
2.263333	0.1	1.422917
2.265000	0.1	1.414968
2.266667	0.1	1.405552
2.268333	0.1	1.397282
2.270000	0.1	1.391401
2.271667	0.1	1.387321
2.273333	0.1	1.384183
2.275000	0.1	1.381659
2.276667	0.1	1.379778
2.278333	0.1	1.378204
2.280000	0.1	1.375698
2.281667	0.1	1.371433
2.283333	0.1	1.366418
2.285000	0.1	1.362618
2.286667	0.1	1.361053
2.288333	0.1	1.361310
2.290000	0.1	1.362567
2.291667	0.1	1.364583
2.293333	0.1	1.367051
2.295000	0.1	1.368914
2.296667	0.1	1.369584
2.298333	0.1	1.369962
2.300000	0.1	1.371154
2.301667	0.1	1.373189
2.303333	0.1	1.375373
2.305000	0.1	1.377207
2.306667	0.1	1.378581
2.308333	0.1	1.379303
2.310000	0.1	1.379382
2.311667	0.1	1.379391
2.313333	0.1	1.379699
2.315000	0.1	1.380374
2.316667	0.1	1.382045
2.318333	0.1	1.385761
2.320000	0.1	1.391871
2.321667	0.1	1.399270
2.323333	0.1	1.406753
2.325000	0.1	1.414996
2.326667	0.1	1.425175
2.328333	0.1	1.436081
2.330000	0.1	1.444593
2.331667	0.1	1.448700
2.333333	0.1	1.449366
2.335000	0.1	1.449380
2.336667	0.1	1.450763
2.338333	0.1	1.453711
2.340000	0.1	1.457320
2.341667	0.1	1.460593
2.343333	0.1	1.462917
2.345000	0.1	1.464188
2.346667	0.1	1.464612
2.348333	0.1	1.464477
2.350000	0.1	1.464719
2.351667	0.1	1.467094
2.353333	0.1	1.472938
2.355000	0.1	1.481795
2.356667	0.1	1.491159
2.358333	0.1	1.497623
2.360000	0.1	1.498847
2.361667	0.1	1.495285
2.363333	0.1	1.489781
2.365000	0.1	1.485124
2.366667	0.1	1.481990
2.368333	0.1	1.479476
2.370000	0.1	1.477194
2.371667	0.1	1.475746
2.373333	0.1	1.475601
2.375000	0.1	1.476845
2.376667	0.1	1.479224
2.378333	0.1	1.482014
2.380000	0.1	1.484044
2.381667	0.1	1.483606
2.383333	0.1	1.478898
2.385000	0.1	1.469734
2.386667	0.1	1.458908
2.388333	0.1	1.450842
2.390000	0.1	1.447727
2.391667	0.1	1.447476
2.393333	0.1	1.445846
2.395000	0.1	1.440314
2.396667	0.1	1.431992
2.398333	0.1	1.424234
2.400000	0.1	1.419550
2.401667	0.1	1.417445
2.403333	0.1	1.414940
2.405000	0.1	1.409445
2.406667	0.1	1.400951
2.408333	0.1	1.391582
2.410000	0.1	1.383424
2.411667	0.1	1.376960
2.413333	0.1	1.371652
2.415000	0.1	1.367191
2.416667	0.1	1.363633
2.418333	0.1	1.361202
2.420000	0.1	1.359973
2.421667	0.1	1.359368
2.423333	0.1	1.358325
2.425000	0.1	1.355787
2.426667	0.1	1.351433
2.428333	0.1	1.346869
2.430000	0.1	1.344555
2.431667	0.1	1.344504
2.433333	0.1	1.343391
2.435000	0.1	1.337882
2.436667	0.1	1.328406
2.438333	0.1	1.319083
2.440000	0.1	1.313924
2.441667	0.1	1.313207
2.443333	0.1	1.313221
2.445000	0.1	1.309738
2.446667	0.1	1.301439
2.448333	0.1	1.290399
2.450000	0.1	1.280252
2.451667	0.1	1.273537
2.453333	0.1	1.269989
2.455000	0.1	1.267018
2.456667	0.1	1.262170
2.458333	0.1	1.255390
2.460000	0.1	1.249034
2.461667	0.1	1.245686
2.463333	0.1	1.245947
2.465000	0.1	1.248182
2.466667	0.1	1.249998
2.468333	0.1	1.249667
2.470000	0.1	1.246720
2.471667	0.1	1.241961
2.473333	0.1	1.236913
2.475000	0.1	1.232559
2.476667	0.1	1.228033
2.478333	0.1	1.221350
2.480000	0.1	1.212046
2.481667	0.1	1.202188
2.483333	0.1	1.194593
2.485000	0.1	1.190761
2.486667	0.1	1.190309
2.488333	0.1	1.191655
2.490000	0.1	1.192973
2.491667	0.1	1.192954
2.493333	0.1	1.191148
2.495000	0.1	1.187767
2.496667	0.1	1.183329
2.498333	0.1	1.178212
2.500000	0.1	1.172409
2.501667	0.1	1.166435
2.503333	0.1	1.161848
2.505000	0.1	1.159366
2.506667	0.1	1.157373
2.508333	0.1	1.153708
2.510000	0.1	1.148256
2.511667	0.1	1.142807
2.513333	0.1	1.138821
2.515000	0.1	1.136167
2.516667	0.1	1.134402
2.518333	0.1	1.133713
2.520000	0.1	1.133997
2.521667	0.1	1.134528
2.523333	0.1	1.135096
2.525000	0.1	1.135934
2.526667	0.1	1.136521
2.528333	0.1	1.135725
2.530000	0.1	1.132851
2.531667	0.1	1.128041
2.533333	0.1	1.122551
2.535000	0.1	1.118523
2.536667	0.1	1.117052
2.538333	0.1	1.116777
2.540000	0.1	1.114835
2.541667	0.1	1.109438
2.543333	0.1	1.102057
2.545000	0.1	1.096567
2.546667	0.1	1.095752
2.548333	0.1	1.098895
2.550000	0.1	1.102625
2.551667	0.1	1.103929
2.553333	0.1	1.102020
2.555000	0.1	1.098029
2.556667	0.1	1.093806
2.558333	0.1	1.090239
2.560000	0.1	1.086635
2.561667	0.1	1.082215
2.563333	0.1	1.077349
2.565000	0.1	1.073242
2.566667	0.1	1.070462
2.568333	0.1	1.067612
2.570000	0.1	1.062425
2.571667	0.1	1.054532
2.573333	0.1	1.046117
2.575000	0.1	1.039589
2.576667	0.1	1.035524
2.578333	0.1	1.033181
2.580000	0.1	1.032213
2.581667	0.1	1.033568
2.583333	0.1	1.038276
2.585000	0.1	1.045158
2.586667	0.1	1.051337
2.588333	0.1	1.055207
2.590000	0.1	1.057009
2.591667	0.1	1.056767
2.593333	0.1	1.053610
2.595000	0.1	1.047333
2.596667	0.1	1.039593
2.598333	0.1	1.032832
2.600000	0.1	1.028245
2.601667	0.1	1.025531
2.603333	0.1	1.024087
2.605000	0.1	1.023565
2.606667	0.1	1.023342
2.608333	0.1	1.022378
2.610000	0.1	1.020106
2.611667	0.1	1.016743
2.613333	0.1	1.012553
2.615000	0.1	1.007891
2.616667	0.1	1.004157
2.618333	0.1	1.003402
2.620000	0.1	1.006154
2.621667	0.1	1.010438
2.623333	0.1	1.013861
2.625000	0.1	1.015854
2.626667	0.1	1.016948
2.628333	0.1	1.017191
2.630000	0.1	1.016152
2.631667	0.1	1.013456
2.633333	0.1	1.009004
2.635000	0.1	1.003672
2.636667	0.1	0.999663
2.638333	0.1	0.999211
2.640000	0.1	1.002122
2.641667	0.1	1.005395
2.643333	0.1	1.006061
2.645000	0.1	1.003430
2.646667	0.1	0.998378
2.648333	0.1	0.992655
2.650000	0.1	0.988869
2.651667	0.1	0.988524
2.653333	0.1	0.989800
2.655000	0.1	0.989209
2.656667	0.1	0.985214
2.658333	0.1	0.979272
2.660000	0.1	0.974028
2.661667	0.1	0.971267
2.663333	0.1	0.971304
2.665000	0.1	0.972780
2.666667	0.1	0.972743
2.668333	0.1	0.968985
2.670000	0.1	0.962182
2.671667	0.1	0.955057
2.673333	0.1	0.950173
2.675000	0.1	0.948384
2.676667	0.1	0.948505
2.678333	0.1	0.948170
2.680000	0.1	0.945311
2.681667	0.1	0.939937
2.683333	0.1	0.934810
2.685000	0.1	0.933688
2.686667	0.1	0.938382
2.688333	0.1	0.947202
2.690000	0.1	0.956189
2.691667	0.1	0.961749
2.693333	0.1	0.962135
2.695000	0.1	0.957623
2.696667	0.1	0.950624
2.698333	0.1	0.944869
2.700000	0.1	0.943062
2.701667	0.1	0.944943
2.703333	0.1	0.947728
2.705000	0.1	0.948310
2.706667	0.1	0.945316
2.708333	0.1	0.939607
2.710000	0.1	0.933367
2.711667	0.1	0.928389
2.713333	0.1	0.924906
2.715000	0.1	0.922065
2.716667	0.1	0.919076
2.718333	0.1	0.915625
2.720000	0.1	0.911565
2.721667	0.1	0.907048
2.723333	0.1	0.903057
2.725000	0.1	0.900761
2.726667	0.1	0.901022
2.728333	0.1	0.904417
2.730000	0.1	0.910629
2.731667	0.1	0.918470
2.733333	0.1	0.926442
2.735000	0.1	0.932850
2.736667	0.1	0.936282
2.738333	0.1	0.936259
2.740000	0.1	0.933623
2.741667	0.1	0.930298
2.743333	0.1	0.927974
2.745000	0.1	0.926936
2.746667	0.1	0.926177
2.748333	0.1	0.924394
2.750000	0.1	0.920864
2.751667	0.1	0.915732
2.753333	0.1	0.909930
2.755000	0.1	0.904868
2.756667	0.1	0.901707
2.758333	0.1	0.900347
2.760000	0.1	0.899495
2.761667	0.1	0.898321
2.763333	0.1	0.897492
2.765000	0.1	0.898079
2.766667	0.1	0.900333
2.768333	0.1	0.903448
2.770000	0.1	0.905883
2.771667	0.1	0.906414
2.773333	0.1	0.904840
2.775000	0.1	0.901581
2.776667	0.1	0.897329
2.778333	0.1	0.893227
2.780000	0.1	0.890889
2.781667	0.1	0.891504
2.783333	0.1	0.894587
2.785000	0.1	0.897902
2.786667	0.1	0.898982
2.788333	0.1	0.897073
2.790000	0.1	0.893245
2.791667	0.1	0.888915
2.793333	0.1	0.885124
2.795000	0.1	0.882372
2.796667	0.1	0.880160
2.798333	0.1	0.877315
2.800000	0.1	0.873557
2.801667	0.1	0.870433
2.803333	0.1	0.870009
2.805000	0.1	0.872905
2.806667	0.1	0.878079
2.808333	0.1	0.884361
2.810000	0.1	0.891075
2.811667	0.1	0.897548
2.813333	0.1	0.903187
2.815000	0.1	0.907555
2.816667	0.1	0.909967
2.818333	0.1	0.909567
2.820000	0.1	0.906368
2.821667	0.1	0.902372
2.823333	0.1	0.900407
2.825000	0.1	0.901385
2.826667	0.1	0.904170
2.828333	0.1	0.907234
2.830000	0.1	0.909143
2.831667	0.1	0.908566
2.833333	0.1	0.904966
2.835000	0.1	0.899239
2.836667	0.1	0.893828
2.838333	0.1	0.891550
2.840000	0.1	0.893627
2.841667	0.1	0.898847
2.843333	0.1	0.904705
2.845000	0.1	0.909050
2.846667	0.1	0.910782
2.848333	0.1	0.910256
2.850000	0.1	0.909148
2.851667	0.1	0.909204
2.853333	0.1	0.910652
2.855000	0.1	0.912165
2.856667	0.1	0.912515
2.858333	0.1	0.911676
2.860000	0.1	0.910433
2.861667	0.1	0.909818
2.863333	0.1	0.910861
2.865000	0.1	0.914070
2.866667	0.1	0.919332
2.868333	0.1	0.925846
2.870000	0.1	0.931746
2.871667	0.1	0.934787
2.873333	0.1	0.934098
2.875000	0.1	0.931080
2.876667	0.1	0.928184
2.878333	0.1	0.926866
2.880000	0.1	0.926801
2.881667	0.1	0.926587
2.883333	0.1	0.924747
2.885000	0.1	0.920668
2.886667	0.1	0.915336
2.888333	0.1	0.911374
2.890000	0.1	0.911308
2.891667	0.1	0.914931
2.893333	0.1	0.919364
2.895000	0.1	0.922540
2.896667	0.1	0.924654
2.898333	0.1	0.926000
2.900000	0.1	0.926172
2.901667	0.1	0.925693
2.903333	0.1	0.926326
2.905000	0.1	0.929250
2.906667	0.1	0.933902
2.908333	0.1	0.938778
2.910000	0.1	0.942689
2.911667	0.1	0.944617
2.913333	0.1	0.943472
2.915000	0.1	0.939327
2.916667	0.1	0.934093
2.918333	0.1	0.929940
2.920000	0.1	0.927774
2.921667	0.1	0.927532
2.923333	0.1	0.929246
2.925000	0.1	0.933008
2.926667	0.1	0.938075
2.928333	0.1	0.942838
2.930000	0.1	0.945828
2.931667	0.1	0.946820
2.933333	0.1	0.946769
2.935000	0.1	0.946401
2.936667	0.1	0.945511
2.938333	0.1	0.943984
2.940000	0.1	0.942643
2.941667	0.1	0.942312
2.943333	0.1	0.942745
2.945000	0.1	0.943225
2.946667	0.1	0.943467
2.948333	0.1	0.943406
2.950000	0.1	0.942973
2.951667	0.1	0.942373
2.953333	0.1	0.941912
2.955000	0.1	0.941148
2.956667	0.1	0.938885
2.958333	0.1	0.934475
2.960000	0.1	0.928552
2.961667	0.1	0.922359
2.963333	0.1	0.916841
2.965000	0.1	0.912435
2.966667	0.1	0.909488
2.968333	0.1	0.908948
2.970000	0.1	0.912300
2.971667	0.1	0.919835
2.973333	0.1	0.929395
2.975000	0.1	0.937558
2.976667	0.1	0.941637
2.978333	0.1	0.940342
2.980000	0.1	0.934009
2.981667	0.1	0.924785
2.983333	0.1	0.915742
2.985000	0.1	0.909455
2.986667	0.1	0.907239
2.988333	0.1	0.908985
2.990000	0.1	0.913502
2.991667	0.1	0.918657
2.993333	0.1	0.921567
2.995000	0.1	0.920021
2.996667	0.1	0.914522
2.998333	0.1	0.908263
3.000000	0.1	0.904365
3.001667	0.1	0.903872
3.003333	0.1	0.906051
3.005000	0.1	0.909125
3.006667	0.1	0.911132
3.008333	0.1	0.911299
3.010000	0.1	0.910088
3.011667	0.1	0.907914
3.013333	0.1	0.904705
3.015000	0.1	0.900477
3.016667	0.1	0.895970
3.018333	0.1	0.892365
3.020000	0.1	0.890377
3.021667	0.1	0.889888
3.023333	0.1	0.890074
3.025000	0.1	0.890121
3.026667	0.1	0.890628
3.028333	0.1	0.892896
3.030000	0.1	0.896472
3.031667	0.1	0.899252
3.033333	0.1	0.899993
3.035000	0.1	0.898875
3.036667	0.1	0.896254
3.038333	0.1	0.892663
3.040000	0.1	0.889255
3.041667	0.1	0.886647
3.043333	0.1	0.884407
3.045000	0.1	0.882405
3.046667	0.1	0.881362
3.048333	0.1	0.881585
3.050000	0.1	0.882042
3.051667	0.1	0.881325
3.053333	0.1	0.879280
3.055000	0.1	0.877152
3.056667	0.1	0.876328
3.058333	0.1	0.877143
3.060000	0.1	0.878759
3.061667	0.1	0.879467
3.063333	0.1	0.877050
3.065000	0.1	0.870321
3.066667	0.1	0.860631
3.068333	0.1	0.851206
3.070000	0.1	0.845189
3.071667	0.1	0.844030
3.073333	0.1	0.846740
3.075000	0.1	0.850502
3.076667	0.1	0.852542
3.078333	0.1	0.852263
3.080000	0.1	0.851215
3.081667	0.1	0.850782
3.083333	0.1	0.850665
3.085000	0.1	0.849986
3.086667	0.1	0.849371
3.088333	0.1	0.850866
3.090000	0.1	0.855797
3.091667	0.1	0.863331
3.093333	0.1	0.870544
3.095000	0.1	0.874125
3.096667	0.1	0.872756
3.098333	0.1	0.867941
3.100000	0.1	0.862484
3.101667	0.1	0.858605
3.103333	0.1	0.856631
3.105000	0.1	0.855010
3.106667	0.1	0.851802
3.108333	0.1	0.846270
3.110000	0.1	0.839024
3.111667	0.1	0.831392
3.113333	0.1	0.824728
3.115000	0.1	0.819634
3.116667	0.1	0.815704
3.118333	0.1	0.812565
3.120000	0.1	0.810628
3.121667	0.1	0.810069
3.123333	0.1	0.809613
3.125000	0.1	0.807629
3.126667	0.1	0.804085
3.128333	0.1	0.800355
3.130000	0.1	0.797841
3.131667	0.1	0.797212
3.133333	0.1	0.798097
3.135000	0.1	0.799275
3.136667	0.1	0.799429
3.138333	0.1	0.797682
3.140000	0.1	0.793776
3.141667	0.1	0.788285
3.143333	0.1	0.782595
3.145000	0.1	0.778097
3.146667	0.1	0.775508
3.148333	0.1	0.775256
3.150000	0.1	0.777426
3.151667	0.1	0.780523
3.153333	0.1	0.782106
3.155000	0.1	0.781468
3.156667	0.1	0.780164
3.158333	0.1	0.779838
3.160000	0.1	0.780826
3.161667	0.1	0.782032
3.163333	0.1	0.781347
3.165000	0.1	0.777370
3.166667	0.1	0.771228
3.168333	0.1	0.765640
3.170000	0.1	0.762269
3.171667	0.1	0.760518
3.173333	0.1	0.758478
3.175000	0.1	0.754795
3.176667	0.1	0.749389
3.178333	0.1	0.742888
3.180000	0.1	0.736308
3.181667	0.1	0.730949
3.183333	0.1	0.727922
3.185000	0.1	0.728401
3.186667	0.1	0.732993
3.188333	0.1	0.739619
3.190000	0.1	0.743875
3.191667	0.1	0.742520
3.193333	0.1	0.735824
3.195000	0.1	0.726501
3.196667	0.1	0.717179
3.198333	0.1	0.709286
3.200000	0.1	0.703670
3.201667	0.1	0.700522
3.203333	0.1	0.698511
3.205000	0.1	0.695749
3.206667	0.1	0.691833
3.208333	0.1	0.687954
3.210000	0.1	0.685561
3.211667	0.1	0.685253
3.213333	0.1	0.686403
3.215000	0.1	0.687721
3.216667	0.1	0.687698
3.218333	0.1	0.684382
3.220000	0.1	0.676680
3.221667	0.1	0.666538
3.223333	0.1	0.658035
3.225000	0.1	0.654189
3.226667	0.1	0.655181
3.228333	0.1	0.658627
3.230000	0.1	0.661621
3.231667	0.1	0.662799
3.233333	0.1	0.662110
3.235000	0.1	0.659530
3.236667	0.1	0.654929
3.238333	0.1	0.648322
3.240000	0.1	0.639642
3.241667	0.1	0.629448
3.243333	0.1	0.619623
3.245000	0.1	0.612466
3.246667	0.1	0.609090
3.248333	0.1	0.608666
3.250000	0.1	0.609327
3.251667	0.1	0.610105
3.253333	0.1	0.611059
3.255000	0.1	0.611637
3.256667	0.1	0.610645
3.258333	0.1	0.607520
3.260000	0.1	0.602668
3.261667	0.1	0.597374
3.263333	0.1	0.593001
3.265000	0.1	0.589681
3.266667	0.1	0.586458
3.268333	0.1	0.582291
3.270000	0.1	0.576940
3.271667	0.1	0.571464
3.273333	0.1	0.567785
3.275000	0.1	0.567185
3.276667	0.1	0.568754
3.278333	0.1	0.569616
3.280000	0.1	0.567310
3.281667	0.1	0.562361
3.283333	0.1	0.558039
3.285000	0.1	0.557071
3.286667	0.1	0.559222
3.288333	0.1	0.562160
3.290000	0.1	0.563110
3.291667	0.1	0.560516
3.293333	0.1	0.555119
3.295000	0.1	0.548819
3.296667	0.1	0.542919
3.298333	0.1	0.537783
3.300000	0.1	0.533122
3.301667	0.1	0.528484
3.303333	0.1	0.523780
3.305000	0.1	0.519268
3.306667	0.1	0.515422
3.308333	0.1	0.512735
3.310000	0.1	0.511035
3.311667	0.1	0.509275
3.313333	0.1	0.506979
3.315000	0.1	0.504921
3.316667	0.1	0.503319
3.318333	0.1	0.500847
3.320000	0.1	0.496227
3.321667	0.1	0.490351
3.323333	0.1	0.485852
3.325000	0.1	0.484604
3.326667	0.1	0.486351
3.328333	0.1	0.488879
3.330000	0.1	0.489424
3.331667	0.1	0.486812
3.333333	0.1	0.482546
3.335000	0.1	0.479231
3.336667	0.1	0.477941
3.338333	0.1	0.477494
3.340000	0.1	0.475901
3.341667	0.1	0.472036
3.343333	0.1	0.466243
3.345000	0.1	0.459733
3.346667	0.1	0.454015
3.348333	0.1	0.450886
3.350000	0.1	0.451212
3.351667	0.1	0.453484
3.353333	0.1	0.454960
3.355000	0.1	0.453596
3.356667	0.1	0.448790
3.358333	0.1	0.441861
3.360000	0.1	0.435845
3.361667	0.1	0.433000
3.363333	0.1	0.432865
3.365000	0.1	0.433694
3.366667	0.1	0.433968
3.368333	0.1	0.432180
3.370000	0.1	0.427915
3.371667	0.1	0.422834
3.373333	0.1	0.419072
3.375000	0.1	0.417395
3.376667	0.1	0.416720
3.378333	0.1	0.414797
3.380000	0.1	0.410597
3.381667	0.1	0.405470
3.383333	0.1	0.401125
3.385000	0.1	0.398210
3.386667	0.1	0.396692
3.388333	0.1	0.396064
3.390000	0.1	0.395658
3.391667	0.1	0.395183
3.393333	0.1	0.394620
3.395000	0.1	0.393381
3.396667	0.1	0.390462
3.398333	0.1	0.386136
3.400000	0.1	0.382136
3.401667	0.1	0.379966
3.403333	0.1	0.379896
3.405000	0.1	0.380785
3.406667	0.1	0.380953
3.408333	0.1	0.380003
3.410000	0.1	0.379141
3.411667	0.1	0.379318
3.413333	0.1	0.380022
3.415000	0.1	0.380441
3.416667	0.1	0.381111
3.418333	0.1	0.382834
3.420000	0.1	0.384464
3.421667	0.1	0.383686
3.423333	0.1	0.379249
3.425000	0.1	0.371686
3.426667	0.1	0.363374
3.428333	0.1	0.357479
3.430000	0.1	0.355234
3.431667	0.1	0.355290
3.433333	0.1	0.355616
3.435000	0.1	0.354904
3.436667	0.1	0.352859
3.438333	0.1	0.350042
3.440000	0.1	0.347765
3.441667	0.1	0.347872
3.443333	0.1	0.351695
3.445000	0.1	0.358843
3.446667	0.1	0.367230
3.448333	0.1	0.374289
3.450000	0.1	0.378634
3.451667	0.1	0.380827
3.453333	0.1	0.382094
3.455000	0.1	0.382927
3.456667	0.1	0.383612
3.458333	0.1	0.384743
3.460000	0.1	0.386685
3.461667	0.1	0.389004
3.463333	0.1	0.391384
3.465000	0.1	0.394979
3.466667	0.1	0.401665
3.468333	0.1	0.411696
3.470000	0.1	0.422872
3.471667	0.1	0.432921
3.473333	0.1	0.441740
3.475000	0.1	0.449987
3.476667	0.1	0.456786
3.478333	0.1	0.460697
3.480000	0.1	0.462141
3.481667	0.1	0.463254
3.483333	0.1	0.465438
3.485000	0.1	0.467845
3.486667	0.1	0.468348
3.488333	0.1	0.465405
3.490000	0.1	0.459217
3.491667	0.1	0.451659
3.493333	0.1	0.444441
3.495000	0.1	0.437847
3.496667	0.1	0.432222
3.498333	0.1	0.428893
3.500000	0.1	0.428315
3.501667	0.1	0.428976
3.503333	0.1	0.429051
3.505000	0.1	0.427975
3.506667	0.1	0.426271
3.508333	0.1	0.424404
3.510000	0.1	0.422094
3.511667	0.1	0.418928
3.513333	0.1	0.414946
3.515000	0.1	0.410550
3.516667	0.1	0.406299
3.518333	0.1	0.402224
3.520000	0.1	0.397237
3.521667	0.1	0.389963
3.523333	0.1	0.380450
3.525000	0.1	0.370811
3.526667	0.1	0.363565
3.528333	0.1	0.359360
3.530000	0.1	0.356901
3.531667	0.1	0.354340
3.533333	0.1	0.350196
3.535000	0.1	0.344180
3.536667	0.1	0.337176
3.538333	0.1	0.330037
3.540000	0.1	0.323127
3.541667	0.1	0.316612
3.543333	0.1	0.310601
3.545000	0.1	0.305614
3.546667	0.1	0.302629
3.548333	0.1	0.302331
3.550000	0.1	0.304896
3.551667	0.1	0.310009
3.553333	0.1	0.316333
3.555000	0.1	0.321437
3.556667	0.1	0.322759
3.558333	0.1	0.319225
3.560000	0.1	0.312543
3.561667	0.1	0.306312
3.563333	0.1	0.302703
3.565000	0.1	0.301059
3.566667	0.1	0.299769
3.568333	0.1	0.297721
3.570000	0.1	0.293818
3.571667	0.1	0.287415
3.573333	0.1	0.279960
3.575000	0.1	0.274261
3.576667	0.1	0.271942
3.578333	0.1	0.272705
3.580000	0.1	0.275238
3.581667	0.1	0.277623
3.583333	0.1	0.278251
3.585000	0.1	0.277804
3.586667	0.1	0.278829
3.588333	0.1	0.282410
3.590000	0.1	0.286736
3.591667	0.1	0.289446
3.593333	0.1	0.289562
3.595000	0.1	0.287397
3.596667	0.1	0.284719
3.598333	0.1	0.284151
3.600000	0.1	0.286731
3.601667	0.1	0.290922
3.603333	0.1	0.294051
3.605000	0.1	0.294112
3.606667	0.1	0.291509
3.608333	0.1	0.288892
3.610000	0.1	0.288519
3.611667	0.1	0.290531
3.613333	0.1	0.293478
3.615000	0.1	0.295639
3.616667	0.1	0.295537
3.618333	0.1	0.291998
3.620000	0.1	0.285604
3.621667	0.1	0.279737
3.623333	0.1	0.278247
3.625000	0.1	0.282116
3.626667	0.1	0.288500
3.628333	0.1	0.293008
3.630000	0.1	0.293422
3.631667	0.1	0.290978
3.633333	0.1	0.288100
3.635000	0.1	0.286112
3.636667	0.1	0.285115
3.638333	0.1	0.284570
3.640000	0.1	0.284011
3.641667	0.1	0.283760
3.643333	0.1	0.284691
3.645000	0.1	0.287453
3.646667	0.1	0.291727
3.648333	0.1	0.296170
3.650000	0.1	0.299085
3.651667	0.1	0.298852
3.653333	0.1	0.294335
3.655000	0.1	0.285967
3.656667	0.1	0.276356
3.658333	0.1	0.268873
3.660000	0.1	0.265418
3.661667	0.1	0.266200
3.663333	0.1	0.270396
3.665000	0.1	0.275788
3.666667	0.1	0.279159
3.668333	0.1	0.278819
3.670000	0.1	0.276030
3.671667	0.1	0.272910
3.673333	0.1	0.270191
3.675000	0.1	0.267872
3.676667	0.1	0.266531
3.678333	0.1	0.266819
3.680000	0.1	0.267979
3.681667	0.1	0.267993
3.683333	0.1	0.265655
3.685000	0.1	0.261976
3.686667	0.1	0.259005
3.688333	0.1	0.257483
3.690000	0.1	0.256551
3.691667	0.1	0.255322
3.693333	0.1	0.253632
3.695000	0.1	0.251913
3.696667	0.1	0.251047
3.698333	0.1	0.252016
3.700000	0.1	0.254754
3.701667	0.1	0.257436
3.703333	0.1	0.257827
3.705000	0.1	0.255443
3.706667	0.1	0.251732
3.708333	0.1	0.248477
3.710000	0.1	0.247150
3.711667	0.1	0.249473
3.713333	0.1	0.255979
3.715000	0.1	0.264239
3.716667	0.1	0.271192
3.718333	0.1	0.275481
3.720000	0.1	0.276086
3.721667	0.1	0.272184
3.723333	0.1	0.265138
3.725000	0.1	0.258335
3.726667	0.1	0.254633
3.728333	0.1	0.254703
3.730000	0.1	0.257683
3.731667	0.1	0.262507
3.733333	0.1	0.267592
3.735000	0.1	0.270591
3.736667	0.1	0.269660
3.738333	0.1	0.265045
3.740000	0.1	0.258940
3.741667	0.1	0.253501
3.743333	0.1	0.249930
3.745000	0.1	0.249143
3.746667	0.1	0.251066
3.748333	0.1	0.253692
3.750000	0.1	0.254693
3.751667	0.1	0.253888
3.753333	0.1	0.253199
3.755000	0.1	0.254274
3.756667	0.1	0.257283
3.758333	0.1	0.261269
3.760000	0.1	0.264850
3.761667	0.1	0.267341
3.763333	0.1	0.268621
3.765000	0.1	0.268244
3.766667	0.1	0.266414
3.768333	0.1	0.265087
3.770000	0.1	0.266391
3.771667	0.1	0.270782
3.773333	0.1	0.277762
3.775000	0.1	0.286759
3.776667	0.1	0.295853
3.778333	0.1	0.301665
3.780000	0.1	0.302116
3.781667	0.1	0.298312
3.783333	0.1	0.293078
3.785000	0.1	0.288449
3.786667	0.1	0.285176
3.788333	0.1	0.283946
3.790000	0.1	0.285343
3.791667	0.1	0.288687
3.793333	0.1	0.292207
3.795000	0.1	0.294731
3.796667	0.1	0.296575
3.798333	0.1	0.298317
3.800000	0.1	0.299788
3.801667	0.1	0.301120
3.803333	0.1	0.303164
3.805000	0.1	0.306186
3.806667	0.1	0.309008
3.808333	0.1	0.309637
3.810000	0.1	0.306917
3.811667	0.1	0.301371
3.813333	0.1	0.294428
3.815000	0.1	0.287415
3.816667	0.1	0.281781
3.818333	0.1	0.279546
3.820000	0.1	0.281958
3.821667	0.1	0.287611
3.823333	0.1	0.293516
3.825000	0.1	0.298219
3.826667	0.1	0.302363
3.828333	0.1	0.305832
3.830000	0.1	0.306969
3.831667	0.1	0.305632
3.833333	0.1	0.304133
3.835000	0.1	0.304128
3.836667	0.1	0.304882
3.838333	0.1	0.304934
3.840000	0.1	0.303639
3.841667	0.1	0.300664
3.843333	0.1	0.295518
3.845000	0.1	0.288729
3.846667	0.1	0.282405
3.848333	0.1	0.278428
3.850000	0.1	0.277180
3.851667	0.1	0.278158
3.853333	0.1	0.280272
3.855000	0.1	0.281553
3.856667	0.1	0.279802
3.858333	0.1	0.274479
3.860000	0.1	0.267867
3.861667	0.1	0.263229
3.863333	0.1	0.262186
3.865000	0.1	0.264137
3.866667	0.1	0.266889
3.868333	0.1	0.267858
3.870000	0.1	0.265930
3.871667	0.1	0.262274
3.873333	0.1	0.259141
3.875000	0.1	0.258405
3.876667	0.1	0.260505
3.878333	0.1	0.263625
3.880000	0.1	0.264877
3.881667	0.1	0.262856
3.883333	0.1	0.258265
3.885000	0.1	0.252575
3.886667	0.1	0.247266
3.888333	0.1	0.243848
3.890000	0.1	0.242991
3.891667	0.1	0.243839
3.893333	0.1	0.245040
3.895000	0.1	0.246218
3.896667	0.1	0.248267
3.898333	0.1	0.252160
3.900000	0.1	0.257711
3.901667	0.1	0.263923
3.903333	0.1	0.269641
3.905000	0.1	0.273599
3.906667	0.1	0.274479
3.908333	0.1	0.271820
3.910000	0.1	0.266698
3.911667	0.1	0.261050
3.913333	0.1	0.256398
3.915000	0.1	0.253082
3.916667	0.1	0.250489
3.918333	0.1	0.247960
3.920000	0.1	0.245068
3.921667	0.1	0.241450
3.923333	0.1	0.237138
3.925000	0.1	0.232765
3.926667	0.1	0.229492
3.928333	0.1	0.228700
3.930000	0.1	0.231201
3.931667	0.1	0.236500
3.933333	0.1	0.242381
3.935000	0.1	0.245711
3.936667	0.1	0.245073
3.938333	0.1	0.242130
3.940000	0.1	0.239844
3.941667	0.1	0.240053
3.943333	0.1	0.242195
3.945000	0.1	0.243923
3.946667	0.1	0.243359
3.948333	0.1	0.240295
3.950000	0.1	0.235564
3.951667	0.1	0.230786
3.953333	0.1	0.228207
3.955000	0.1	0.228938
3.956667	0.1	0.231504
3.958333	0.1	0.233804
3.960000	0.1	0.235317
3.961667	0.1	0.236169
3.963333	0.1	0.236379
3.965000	0.1	0.236612
3.966667	0.1	0.238018
3.968333	0.1	0.240831
3.970000	0.1	0.243513
3.971667	0.1	0.243741
3.973333	0.1	0.240663
3.975000	0.1	0.235429
3.976667	0.1	0.229790
3.978333	0.1	0.225264
3.980000	0.1	0.222703
3.981667	0.1	0.221832
3.983333	0.1	0.221408
3.985000	0.1	0.219909
3.986667	0.1	0.216756
3.988333	0.1	0.213007
3.990000	0.1	0.210069
3.991667	0.1	0.208197
3.993333	0.1	0.206777
3.995000	0.1	0.205394
3.996667	0.1	0.204556
3.998333	0.1	0.205454
4.000000	0.1	0.208700
4.001667	0.1	0.213282
4.003333	0.1	0.216761
4.005000	0.1	0.216844
4.006667	0.1	0.213212
4.008333	0.1	0.207773
4.010000	0.1	0.203094
4.011667	0.1	0.201007
4.013333	0.1	0.201971
4.015000	0.1	0.204910
4.016667	0.1	0.207881
4.018333	0.1	0.208998
4.020000	0.1	0.206893
4.021667	0.1	0.201603
4.023333	0.1	0.195303
4.025000	0.1	0.191056
4.026667	0.1	0.189990
4.028333	0.1	0.190376
4.030000	0.1	0.189850
4.031667	0.1	0.187466
4.033333	0.1	0.184020
4.035000	0.1	0.181636
4.036667	0.1	0.182381
4.038333	0.1	0.186753
4.040000	0.1	0.193585
4.041667	0.1	0.200882
4.043333	0.1	0.206446
4.045000	0.1	0.208388
4.046667	0.1	0.205794
4.048333	0.1	0.199405
4.050000	0.1	0.191759
4.051667	0.1	0.186074
4.053333	0.1	0.184597
4.055000	0.1	0.187797
4.056667	0.1	0.194553
4.058333	0.1	0.202786
4.060000	0.1	0.209822
4.061667	0.1	0.212863
4.063333	0.1	0.210563
4.065000	0.1	0.204206
4.066667	0.1	0.196826
4.068333	0.1	0.191526
4.070000	0.1	0.189980
4.071667	0.1	0.191471
4.073333	0.1	0.193822
4.075000	0.1	0.195294
4.076667	0.1	0.194912
4.078333	0.1	0.192360
4.080000	0.1	0.188965
4.081667	0.1	0.186851
4.083333	0.1	0.186316
4.085000	0.1	0.185953
4.086667	0.1	0.185128
4.088333	0.1	0.184388
4.090000	0.1	0.183568
4.091667	0.1	0.181133
4.093333	0.1	0.176178
4.095000	0.1	0.170609
4.096667	0.1	0.167689
4.098333	0.1	0.168695
4.100000	0.1	0.171955
4.101667	0.1	0.174954
4.103333	0.1	0.176439
4.105000	0.1	0.176164
4.106667	0.1	0.174278
4.108333	0.1	0.171945
4.110000	0.1	0.170977
4.111667	0.1	0.172225
4.113333	0.1	0.175661
4.115000	0.1	0.180961
4.116667	0.1	0.186604
4.118333	0.1	0.189422
4.120000	0.1	0.186707
4.121667	0.1	0.179242
4.123333	0.1	0.171196
4.125000	0.1	0.166600
4.126667	0.1	0.166497
4.128333	0.1	0.168947
4.130000	0.1	0.171005
4.131667	0.1	0.171275
4.133333	0.1	0.170218
4.135000	0.1	0.168486
4.136667	0.1	0.166697
4.138333	0.1	0.166148
4.140000	0.1	0.168122
4.141667	0.1	0.172118
4.143333	0.1	0.175363
4.145000	0.1	0.175200
4.146667	0.1	0.172206
4.148333	0.1	0.169761
4.150000	0.1	0.170348
4.151667	0.1	0.173207
4.153333	0.1	0.175452
4.155000	0.1	0.174982
4.156667	0.1	0.172351
4.158333	0.1	0.169235
4.160000	0.1	0.166255
4.161667	0.1	0.163652
4.163333	0.1	0.162371
4.165000	0.1	0.163098
4.166667	0.1	0.165002
4.168333	0.1	0.165934
4.170000	0.1	0.164057
4.171667	0.1	0.159666
4.173333	0.1	0.155317
4.175000	0.1	0.153477
4.176667	0.1	0.154627
4.178333	0.1	0.157692
4.180000	0.1	0.160718
4.181667	0.1	0.161449
4.183333	0.1	0.159349
4.185000	0.1	0.156472
4.186667	0.1	0.155168
4.188333	0.1	0.156150
4.190000	0.1	0.158893
4.191667	0.1	0.162274
4.193333	0.1	0.165063
4.195000	0.1	0.166357
4.196667	0.1	0.165645
4.198333	0.1	0.162874
4.200000	0.1	0.158558
4.201667	0.1	0.153505
4.203333	0.1	0.148970
4.205000	0.1	0.146888
4.206667	0.1	0.148853
4.208333	0.1	0.154702
4.210000	0.1	0.162576
4.211667	0.1	0.169887
4.213333	0.1	0.173901
4.215000	0.1	0.172430
4.216667	0.1	0.165300
4.218333	0.1	0.154930
4.220000	0.1	0.144658
4.221667	0.1	0.137123
4.223333	0.1	0.133961
4.225000	0.1	0.135456
4.226667	0.1	0.140439
4.228333	0.1	0.146977
4.230000	0.1	0.152821
4.231667	0.1	0.155973
4.233333	0.1	0.155941
4.235000	0.1	0.154455
4.236667	0.1	0.154148
4.238333	0.1	0.156211
4.240000	0.1	0.159526
4.241667	0.1	0.161845
4.243333	0.1	0.161622
4.245000	0.1	0.159252
4.246667	0.1	0.156593
4.248333	0.1	0.155470
4.250000	0.1	0.157151
4.251667	0.1	0.162101
4.253333	0.1	0.169068
4.255000	0.1	0.175028
4.256667	0.1	0.177040
4.258333	0.1	0.174586
4.260000	0.1	0.169608
4.261667	0.1	0.164472
4.263333	0.1	0.160746
4.265000	0.1	0.159065
4.266667	0.1	0.159000
4.268333	0.1	0.159335
4.270000	0.1	0.159317
4.271667	0.1	0.159377
4.273333	0.1	0.160248
4.275000	0.1	0.162511
4.276667	0.1	0.166367
4.278333	0.1	0.170730
4.280000	0.1	0.173803
4.281667	0.1	0.174423
4.283333	0.1	0.172178
4.285000	0.1	0.167261
4.286667	0.1	0.161007
4.288333	0.1	0.155447
4.290000	0.1	0.151745
4.291667	0.1	0.149654
4.293333	0.1	0.148863
4.295000	0.1	0.150022
4.296667	0.1	0.153589
4.298333	0.1	0.158381
4.300000	0.1	0.161706
4.301667	0.1	0.161584
4.303333	0.1	0.158977
4.305000	0.1	0.156364
4.306667	0.1	0.154842
4.308333	0.1	0.153934
4.310000	0.1	0.152797
4.311667	0.1	0.150749
4.313333	0.1	0.147671
4.315000	0.1	0.144374
4.316667	0.1	0.142460
4.318333	0.1	0.143601
4.320000	0.1	0.148290
4.321667	0.1	0.155638
4.323333	0.1	0.164034
4.325000	0.1	0.171750
4.326667	0.1	0.177156
4.328333	0.1	0.178767
4.330000	0.1	0.175918
4.331667	0.1	0.169771
4.333333	0.1	0.162851
4.335000	0.1	0.157449
4.336667	0.1	0.154884
4.338333	0.1	0.155796
4.340000	0.1	0.160001
4.341667	0.1	0.165701
4.343333	0.1	0.170022
4.345000	0.1	0.171186
4.346667	0.1	0.169496
4.348333	0.1	0.166083
4.350000	0.1	0.162004
4.351667	0.1	0.158767
4.353333	0.1	0.158278
4.355000	0.1	0.161692
4.356667	0.1	0.168565
4.358333	0.1	0.176788
4.360000	0.1	0.183373
4.361667	0.1	0.185915
4.363333	0.1	0.184146
4.365000	0.1	0.180332
4.366667	0.1	0.177519
4.368333	0.1	0.177263
4.370000	0.1	0.179484
4.371667	0.1	0.183401
4.373333	0.1	0.187731
4.375000	0.1	0.191135
4.376667	0.1	0.192998
4.378333	0.1	0.193468
4.380000	0.1	0.192742
4.381667	0.1	0.190982
4.383333	0.1	0.189319
4.385000	0.1	0.189859
4.386667	0.1	0.193752
4.388333	0.1	0.199978
4.390000	0.1	0.206502
4.391667	0.1	0.211964
4.393333	0.1	0.216006
4.395000	0.1	0.218879
4.396667	0.1	0.221184
4.398333	0.1	0.223494
4.400000	0.1	0.226209
4.401667	0.1	0.229464
4.403333	0.1	0.232793
4.405000	0.1	0.234665
4.406667	0.1	0.233026
4.408333	0.1	0.227415
4.410000	0.1	0.219932
4.411667	0.1	0.213664
4.413333	0.1	0.211271
4.415000	0.1	0.214200
4.416667	0.1	0.221631
4.418333	0.1	0.230633
4.420000	0.1	0.237692
4.421667	0.1	0.240705
4.423333	0.1	0.240477
4.425000	0.1	0.239806
4.426667	0.1	0.240859
4.428333	0.1	0.243937
4.430000	0.1	0.247895
4.431667	0.1	0.251015
4.433333	0.1	0.252435
4.435000	0.1	0.253008
4.436667	0.1	0.254433
4.438333	0.1	0.258125
4.440000	0.1	0.264361
4.441667	0.1	0.271462
4.443333	0.1	0.276528
4.445000	0.1	0.277823
4.446667	0.1	0.276105
4.448333	0.1	0.273720
4.450000	0.1	0.272761
4.451667	0.1	0.273683
4.453333	0.1	0.275108
4.455000	0.1	0.275220
4.456667	0.1	0.273609
4.458333	0.1	0.271355
4.460000	0.1	0.269446
4.461667	0.1	0.267681
4.463333	0.1	0.264905
4.465000	0.1	0.260076
4.466667	0.1	0.253571
4.468333	0.1	0.247941
4.470000	0.1	0.246558
4.471667	0.1	0.250288
4.473333	0.1	0.256361
4.475000	0.1	0.261036
4.476667	0.1	0.262465
4.478333	0.1	0.261790
4.480000	0.1	0.261595
4.481667	0.1	0.262479
4.483333	0.1	0.262526
4.485000	0.1	0.260174
4.486667	0.1	0.256286
4.488333	0.1	0.254042
4.490000	0.1	0.256458
4.491667	0.1	0.262759
4.493333	0.1	0.268398
4.495000	0.1	0.269338
4.496667	0.1	0.265115
4.498333	0.1	0.258298
4.500000	0.1	0.252570
4.501667	0.1	0.250502
4.503333	0.1	0.251718
4.505000	0.1	0.253431
4.506667	0.1	0.252961
4.508333	0.1	0.249688
4.510000	0.1	0.245152
4.511667	0.1	0.241618
4.513333	0.1	0.240128
4.515000	0.1	0.239760
4.516667	0.1	0.239038
4.518333	0.1	0.237748
4.520000	0.1	0.236668
4.521667	0.1	0.236011
4.523333	0.1	0.235261
4.525000	0.1	0.234037
4.526667	0.1	0.232295
4.528333	0.1	0.229883
4.530000	0.1	0.226581
4.531667	0.1	0.222665
4.533333	0.1	0.219443
4.535000	0.1	0.218754
4.536667	0.1	0.221524
4.538333	0.1	0.227056
4.540000	0.1	0.233692
4.541667	0.1	0.239783
4.543333	0.1	0.244314
4.545000	0.1	0.247052
4.546667	0.1	0.248379
4.548333	0.1	0.249115
4.550000	0.1	0.250568
4.551667	0.1	0.253688
4.553333	0.1	0.257543
4.555000	0.1	0.259224
4.556667	0.1	0.256319
4.558333	0.1	0.249366
4.560000	0.1	0.241236
4.561667	0.1	0.234437
4.563333	0.1	0.230046
4.565000	0.1	0.228351
4.566667	0.1	0.228947
4.568333	0.1	0.230493
4.570000	0.1	0.231331
4.571667	0.1	0.230474
4.573333	0.1	0.228174
4.575000	0.1	0.225022
4.576667	0.1	0.221124
4.578333	0.1	0.217031
4.580000	0.1	0.213990
4.581667	0.1	0.212444
4.583333	0.1	0.211783
4.585000	0.1	0.211922
4.586667	0.1	0.213310
4.588333	0.1	0.215066
4.590000	0.1	0.215620
4.591667	0.1	0.215233
4.593333	0.1	0.215461
4.595000	0.1	0.216947
4.596667	0.1	0.219210
4.598333	0.1	0.221403
4.600000	0.1	0.222647
4.601667	0.1	0.222139
4.603333	0.1	0.219727
4.605000	0.1	0.216435
4.606667	0.1	0.214083
4.608333	0.1	0.214488
4.610000	0.1	0.218437
4.611667	0.1	0.224379
4.613333	0.1	0.228817
4.615000	0.1	0.228868
4.616667	0.1	0.224421
4.618333	0.1	0.218116
4.620000	0.1	0.213510
4.621667	0.1	0.212453
4.623333	0.1	0.213683
4.625000	0.1	0.214060
4.626667	0.1	0.211294
4.628333	0.1	0.205492
4.630000	0.1	0.199005
4.631667	0.1	0.195168
4.633333	0.1	0.196043
4.635000	0.1	0.201082
4.636667	0.1	0.208225
4.638333	0.1	0.215382
4.640000	0.1	0.220840
4.641667	0.1	0.223741
4.643333	0.1	0.224225
4.645000	0.1	0.222470
4.646667	0.1	0.218633
4.648333	0.1	0.213599
4.650000	0.1	0.208504
4.651667	0.1	0.203992
4.653333	0.1	0.200444
4.655000	0.1	0.198064
4.656667	0.1	0.196537
4.658333	0.1	0.195275
4.660000	0.1	0.193981
4.661667	0.1	0.192760
4.663333	0.1	0.192076
4.665000	0.1	0.192472
4.666667	0.1	0.194358
4.668333	0.1	0.198171
4.670000	0.1	0.203825
4.671667	0.1	0.209589
4.673333	0.1	0.212598
4.675000	0.1	0.211587
4.676667	0.1	0.208220
4.678333	0.1	0.204816
4.680000	0.1	0.202567
4.681667	0.1	0.201892
4.683333	0.1	0.202092
4.685000	0.1	0.201249
4.686667	0.1	0.197785
4.688333	0.1	0.192290
4.690000	0.1	0.187759
4.691667	0.1	0.187429
4.693333	0.1	0.192034
4.695000	0.1	0.199350
4.696667	0.1	0.205925
4.698333	0.1	0.208840
4.700000	0.1	0.206851
4.701667	0.1	0.200938
4.703333	0.1	0.193738
4.705000	0.1	0.187932
4.706667	0.1	0.184802
4.708333	0.1	0.184071
4.710000	0.1	0.185356
4.711667	0.1	0.188928
4.713333	0.1	0.194591
4.715000	0.1	0.201152
4.716667	0.1	0.206684
4.718333	0.1	0.208938
4.720000	0.1	0.207117
4.721667	0.1	0.203005
4.723333	0.1	0.199382
4.725000	0.1	0.198102
4.726667	0.1	0.199676
4.728333	0.1	0.203280
4.730000	0.1	0.207243
4.731667	0.1	0.209785
4.733333	0.1	0.209683
4.735000	0.1	0.207392
4.736667	0.1	0.204770
4.738333	0.1	0.203066
4.740000	0.1	0.202521
4.741667	0.1	0.203126
4.743333	0.1	0.204835
4.745000	0.1	0.207871
4.746667	0.1	0.212006
4.748333	0.1	0.215308
4.750000	0.1	0.215606
4.751667	0.1	0.213138
4.753333	0.1	0.210125
4.755000	0.1	0.207843
4.756667	0.1	0.205566
4.758333	0.1	0.202577
4.760000	0.1	0.199801
4.761667	0.1	0.198865
4.763333	0.1	0.200504
4.765000	0.1	0.203531
4.766667	0.1	0.205152
4.768333	0.1	0.203205
4.770000	0.1	0.197715
4.771667	0.1	0.190609
4.773333	0.1	0.184630
4.775000	0.1	0.181650
4.776667	0.1	0.181566
4.778333	0.1	0.183037
4.780000	0.1	0.184956
4.781667	0.1	0.187238
4.783333	0.1	0.189953
4.785000	0.1	0.192490
4.786667	0.1	0.194414
4.788333	0.1	0.196006
4.790000	0.1	0.197273
4.791667	0.1	0.197715
4.793333	0.1	0.197547
4.795000	0.1	0.197939
4.796667	0.1	0.199839
4.798333	0.1	0.203056
4.800000	0.1	0.206404
4.801667	0.1	0.208677
4.803333	0.1	0.209427
4.805000	0.1	0.208458
4.806667	0.1	0.205170
4.808333	0.1	0.199457
4.810000	0.1	0.192854
4.811667	0.1	0.187531
4.813333	0.1	0.184504
4.815000	0.1	0.183522
4.816667	0.1	0.183959
4.818333	0.1	0.184975
4.820000	0.1	0.185799
4.821667	0.1	0.186306
4.823333	0.1	0.186628
4.825000	0.1	0.186577
4.826667	0.1	0.186102
4.828333	0.1	0.185580
4.830000	0.1	0.184984
4.831667	0.1	0.183964
4.833333	0.1	0.183298
4.835000	0.1	0.184732
4.836667	0.1	0.188947
4.838333	0.1	0.194665
4.840000	0.1	0.199536
4.841667	0.1	0.201366
4.843333	0.1	0.199177
4.845000	0.1	0.193822
4.846667	0.1	0.187610
4.848333	0.1	0.183471
4.850000	0.1	0.183638
4.851667	0.1	0.188150
4.853333	0.1	0.194283
4.855000	0.1	0.198032
4.856667	0.1	0.196951
4.858333	0.1	0.192109
4.860000	0.1	0.186847
4.861667	0.1	0.183461
4.863333	0.1	0.182162
4.865000	0.1	0.182893
4.866667	0.1	0.185585
4.868333	0.1	0.189180
4.870000	0.1	0.192788
4.871667	0.1	0.196705
4.873333	0.1	0.200476
4.875000	0.1	0.201925
4.876667	0.1	0.199582
4.878333	0.1	0.194558
4.880000	0.1	0.189622
4.881667	0.1	0.187214
4.883333	0.1	0.188011
4.885000	0.1	0.190753
4.886667	0.1	0.193478
4.888333	0.1	0.195107
4.890000	0.1	0.195610
4.891667	0.1	0.195331
4.893333	0.1	0.194795
4.895000	0.1	0.194223
4.896667	0.1	0.193436
4.898333	0.1	0.192728
4.900000	0.1	0.192570
4.901667	0.1	0.193026
4.903333	0.1	0.194046
4.905000	0.1	0.195508
4.906667	0.1	0.197319
4.908333	0.1	0.199485
4.910000	0.1	0.201766
4.911667	0.1	0.204029
4.913333	0.1	0.206432
4.915000	0.1	0.208411
4.916667	0.1	0.208858
4.918333	0.1	0.207946
4.920000	0.1	0.207340
4.921667	0.1	0.208197
4.923333	0.1	0.209599
4.925000	0.1	0.209552
4.926667	0.1	0.207494
4.928333	0.1	0.205077
4.930000	0.1	0.204849
4.931667	0.1	0.208621
4.933333	0.1	0.216276
4.935000	0.1	0.225641
4.936667	0.1	0.233543
4.938333	0.1	0.237832
4.940000	0.1	0.239043
4.941667	0.1	0.239578
4.943333	0.1	0.241487
4.945000	0.1	0.245790
4.946667	0.1	0.252044
4.948333	0.1	0.257557
4.950000	0.1	0.259122
4.951667	0.1	0.256659
4.953333	0.1	0.253948
4.955000	0.1	0.255373
4.956667	0.1	0.262638
4.958333	0.1	0.273734
4.960000	0.1	0.284584
4.961667	0.1	0.292202
4.963333	0.1	0.296109
4.965000	0.1	0.297297
4.966667	0.1	0.297171
4.968333	0.1	0.297674
4.970000	0.1	0.301180
4.971667	0.1	0.308482
4.973333	0.1	0.317558
4.975000	0.1	0.325595
4.976667	0.1	0.331257
4.978333	0.1	0.335211
4.980000	0.1	0.339579
4.981667	0.1	0.345842
4.983333	0.1	0.353465
4.985000	0.1	0.361414
4.986667	0.1	0.369023
4.988333	0.1	0.375300
4.990000	0.1	0.379570
4.991667	0.1	0.382313
4.993333	0.1	0.384287
4.995000	0.1	0.386061
4.996667	0.1	0.388548
4.998333	0.1	0.392874
5.000000	0.1	0.399305
5.001667	0.1	0.407072
5.003333	0.1	0.415631
5.005000	0.1	0.425782
5.006667	0.1	0.438294
5.008333	0.1	0.451854
5.010000	0.1	0.463938
5.011667	0.1	0.473331
5.013333	0.1	0.480916
5.015000	0.1	0.488413
5.016667	0.1	0.496558
5.018333	0.1	0.504525
5.020000	0.1	0.511268
5.021667	0.1	0.516931
5.023333	0.1	0.522533
5.025000	0.1	0.528870
5.026667	0.1	0.536079
5.028333	0.1	0.543343
5.030000	0.1	0.549550
5.031667	0.1	0.554840
5.033333	0.1	0.560214
5.035000	0.1	0.565900
5.036667	0.1	0.571636
5.038333	0.1	0.577681
5.040000	0.1	0.584475
5.041667	0.1	0.592293
5.043333	0.1	0.600996
5.045000	0.1	0.609420
5.046667	0.1	0.615935
5.048333	0.1	0.620107
5.050000	0.1	0.622896
5.051667	0.1	0.625341
5.053333	0.1	0.627926
5.055000	0.1	0.630631
5.056667	0.1	0.633434
5.058333	0.1	0.636918
5.060000	0.1	0.641574
5.061667	0.1	0.647036
5.063333	0.1	0.652731
5.065000	0.1	0.658166
5.066667	0.1	0.662534
5.068333	0.1	0.665453
5.070000	0.1	0.667623
5.071667	0.1	0.670021
5.073333	0.1	0.673137
5.075000	0.1	0.677505
5.076667	0.1	0.683279
5.078333	0.1	0.689123
5.080000	0.1	0.693491
5.081667	0.1	0.696513
5.083333	0.1	0.699251
5.085000	0.1	0.701854
5.086667	0.1	0.703176
5.088333	0.1	0.701835
5.090000	0.1	0.698222
5.091667	0.1	0.695502
5.093333	0.1	0.697328
5.095000	0.1	0.703996
5.096667	0.1	0.711991
5.098333	0.1	0.717314
5.100000	0.1	0.718329
5.101667	0.1	0.716369
5.103333	0.1	0.714492
5.105000	0.1	0.714869
5.106667	0.1	0.717174
5.108333	0.1	0.719749
5.110000	0.1	0.721444
5.111667	0.1	0.721989
5.113333	0.1	0.721547
5.115000	0.1	0.720588
5.116667	0.1	0.719894
5.118333	0.1	0.720471
5.120000	0.1	0.723186
5.121667	0.1	0.728355
5.123333	0.1	0.735302
5.125000	0.1	0.742017
5.126667	0.1	0.746367
5.128333	0.1	0.747889
5.130000	0.1	0.747587
5.131667	0.1	0.746860
5.133333	0.1	0.747219
5.135000	0.1	0.749682
5.136667	0.1	0.753887
5.138333	0.1	0.758381
5.140000	0.1	0.762241
5.141667	0.1	0.765757
5.143333	0.1	0.769473
5.145000	0.1	0.773235
5.146667	0.1	0.776504
5.148333	0.1	0.779284
5.150000	0.1	0.782371
5.151667	0.1	0.786316
5.153333	0.1	0.791023
5.155000	0.1	0.796365
5.156667	0.1	0.802143
5.158333	0.1	0.807606
5.160000	0.1	0.812234
5.161667	0.1	0.816472
5.163333	0.1	0.820691
5.165000	0.1	0.824281
5.166667	0.1	0.827010
5.168333	0.1	0.830065
5.170000	0.1	0.834600
5.171667	0.1	0.840700
5.173333	0.1	0.847890
5.175000	0.1	0.855136
5.176667	0.1	0.860947
5.178333	0.1	0.864775
5.180000	0.1	0.868007
5.181667	0.1	0.872966
5.183333	0.1	0.880854
5.185000	0.1	0.890610
5.186667	0.1	0.899578
5.188333	0.1	0.905511
5.190000	0.1	0.908216
5.191667	0.1	0.909423
5.193333	0.1	0.911392
5.195000	0.1	0.915877
5.196667	0.1	0.923574
5.198333	0.1	0.933665
5.200000	0.1	0.943849
5.201667	0.1	0.951961
5.203333	0.1	0.957730
5.205000	0.1	0.962536
5.206667	0.1	0.968194
5.208333	0.1	0.975993
5.210000	0.1	0.985586
5.211667	0.1	0.994881
5.213333	0.1	1.001717
5.215000	0.1	1.005647
5.216667	0.1	1.007915
5.218333	0.1	1.010089
5.220000	0.1	1.013405
5.221667	0.1	1.018280
5.223333	0.1	1.023589
5.225000	0.1	1.027421
5.226667	0.1	1.029335
5.228333	0.1	1.031002
5.230000	0.1	1.034294
5.231667	0.1	1.039300
5.233333	0.1	1.044655
5.235000	0.1	1.049209
5.236667	0.1	1.052902
5.238333	0.1	1.056795
5.240000	0.1	1.062071
5.241667	0.1	1.068758
5.243333	0.1	1.075831
5.245000	0.1	1.082676
5.246667	0.1	1.089703
5.248333	0.1	1.096949
5.250000	0.1	1.102919
5.251667	0.1	1.106220
5.253333	0.1	1.107384
5.255000	0.1	1.107701
5.256667	0.1	1.107669
5.258333	0.1	1.107673
5.260000	0.1	1.108670
5.261667	0.1	1.111315
5.263333	0.1	1.115575
5.265000	0.1	1.121219
5.266667	0.1	1.127492
5.268333	0.1	1.132763
5.270000	0.1	1.135543
5.271667	0.1	1.135496
5.273333	0.1	1.133345
5.275000	0.1	1.130146
5.276667	0.1	1.126835
5.278333	0.1	1.124553
5.280000	0.1	1.124237
5.281667	0.1	1.125322
5.283333	0.1	1.126281
5.285000	0.1	1.126477
5.286667	0.1	1.126067
5.288333	0.1	1.125075
5.290000	0.1	1.123776
5.291667	0.1	1.123068
5.293333	0.1	1.123501
5.295000	0.1	1.124693
5.296667	0.1	1.126193
5.298333	0.1	1.128064
5.300000	0.1	1.130421
5.301667	0.1	1.133014
5.303333	0.1	1.135371
5.305000	0.1	1.136982
5.306667	0.1	1.137592
5.308333	0.1	1.137415
5.310000	0.1	1.136884
5.311667	0.1	1.136409
5.313333	0.1	1.135697
5.315000	0.1	1.133201
5.316667	0.1	1.127473
5.318333	0.1	1.119175
5.320000	0.1	1.111049
5.321667	0.1	1.106290
5.323333	0.1	1.107040
5.325000	0.1	1.113527
5.326667	0.1	1.123976
5.328333	0.1	1.135138
5.330000	0.1	1.143678
5.331667	0.1	1.147678
5.333333	0.1	1.147306
5.335000	0.1	1.144581
5.336667	0.1	1.142132
5.338333	0.1	1.141038
5.340000	0.1	1.140242
5.341667	0.1	1.138379
5.343333	0.1	1.135329
5.345000	0.1	1.132102
5.346667	0.1	1.129978
5.348333	0.1	1.129713
5.350000	0.1	1.130728
5.351667	0.1	1.131310
5.353333	0.1	1.130258
5.355000	0.1	1.127967
5.356667	0.1	1.125704
5.358333	0.1	1.124092
5.360000	0.1	1.122043
5.361667	0.1	1.117820
5.363333	0.1	1.111631
5.365000	0.1	1.106239
5.366667	0.1	1.104437
5.368333	0.1	1.106644
5.370000	0.1	1.110905
5.371667	0.1	1.114463
5.373333	0.1	1.115473
5.375000	0.1	1.113769
5.376667	0.1	1.110085
5.378333	0.1	1.105019
5.380000	0.1	1.099329
5.381667	0.1	1.094374
5.383333	0.1	1.091613
5.385000	0.1	1.091589
5.386667	0.1	1.093862
5.388333	0.1	1.097950
5.390000	0.1	1.103980
5.391667	0.1	1.111450
5.393333	0.1	1.117764
5.395000	0.1	1.119678
5.396667	0.1	1.116414
5.398333	0.1	1.110258
5.400000	0.1	1.104171
5.401667	0.1	1.099613
5.403333	0.1	1.096074
5.405000	0.1	1.092227
5.406667	0.1	1.087910
5.408333	0.1	1.084576
5.410000	0.1	1.083235
5.411667	0.1	1.083151
5.413333	0.1	1.082951
5.415000	0.1	1.081792
5.416667	0.1	1.079501
5.418333	0.1	1.076534
5.420000	0.1	1.074178
5.421667	0.1	1.074090
5.423333	0.1	1.076618
5.425000	0.1	1.079976
5.426667	0.1	1.081736
5.428333	0.1	1.080679
5.430000	0.1	1.077363
5.431667	0.1	1.074029
5.433333	0.1	1.073615
5.435000	0.1	1.077275
5.436667	0.1	1.083026
5.438333	0.1	1.087477
5.440000	0.1	1.088036
5.441667	0.1	1.084167
5.443333	0.1	1.078267
5.445000	0.1	1.073941
5.446667	0.1	1.072278
5.448333	0.1	1.071617
5.450000	0.1	1.070444
5.451667	0.1	1.068474
5.453333	0.1	1.065936
5.455000	0.1	1.063370
5.456667	0.1	1.061796
5.458333	0.1	1.061726
5.460000	0.1	1.062206
5.461667	0.1	1.061996
5.463333	0.1	1.061019
5.465000	0.1	1.059850
5.466667	0.1	1.058769
5.468333	0.1	1.057382
5.470000	0.1	1.055002
5.471667	0.1	1.051724
5.473333	0.1	1.049060
5.475000	0.1	1.049247
5.476667	0.1	1.053140
5.478333	0.1	1.058676
5.480000	0.1	1.062420
5.481667	0.1	1.062490
5.483333	0.1	1.059407
5.485000	0.1	1.055156
5.486667	0.1	1.052115
5.488333	0.1	1.051910
5.490000	0.1	1.054639
5.491667	0.1	1.058499
5.493333	0.1	1.060599
5.495000	0.1	1.059668
5.496667	0.1	1.057307
5.498333	0.1	1.055812
5.500000	0.1	1.056064
5.501667	0.1	1.057438
5.503333	0.1	1.058141
5.505000	0.1	1.056325
5.506667	0.1	1.051496
5.508333	0.1	1.044595
5.510000	0.1	1.037014
5.511667	0.1	1.030527
5.513333	0.1	1.027640
5.515000	0.1	1.029866
5.516667	0.1	1.035817
5.518333	0.1	1.042192
5.520000	0.1	1.045801
5.521667	0.1	1.045205
5.523333	0.1	1.041708
5.525000	0.1	1.038304
5.526667	0.1	1.037214
5.528333	0.1	1.038322
5.530000	0.1	1.039710
5.531667	0.1	1.039384
5.533333	0.1	1.036194
5.535000	0.1	1.029838
5.536667	0.1	1.021628
5.538333	0.1	1.014168
5.540000	0.1	1.009353
5.541667	0.1	1.007323
5.543333	0.1	1.006909
5.545000	0.1	1.006615
5.546667	0.1	1.005610
5.548333	0.1	1.004161
5.550000	0.1	1.003593
5.551667	0.1	1.005060
5.553333	0.1	1.008189
5.555000	0.1	1.011342
5.556667	0.1	1.013083
5.558333	0.1	1.012753
5.560000	0.1	1.010331
5.561667	0.1	1.006783
5.563333	0.1	1.003947
5.565000	0.1	1.003277
5.566667	0.1	1.005353
5.568333	0.1	1.010005
5.570000	0.1	1.015682
5.571667	0.1	1.019421
5.573333	0.1	1.018601
5.575000	0.1	1.012813
5.576667	0.1	1.004045
5.578333	0.1	0.995034
5.580000	0.1	0.987928
5.581667	0.1	0.983849
5.583333	0.1	0.982331
5.585000	0.1	0.981563
5.586667	0.1	0.980040
5.588333	0.1	0.977712
5.590000	0.1	0.975719
5.591667	0.1	0.975560
5.593333	0.1	0.978122
5.595000	0.1	0.982685
5.596667	0.1	0.987002
5.598333	0.1	0.988981
5.600000	0.1	0.988119
5.601667	0.1	0.985442
5.603333	0.1	0.983034
5.605000	0.1	0.982955
5.606667	0.1	0.985228
5.608333	0.1	0.987877
5.610000	0.1	0.989255
5.611667	0.1	0.988785
5.613333	0.1	0.986294
5.615000	0.1	0.981898
5.616667	0.1	0.976003
5.618333	0.1	0.969619
5.620000	0.1	0.964599
5.621667	0.1	0.962308
5.623333	0.1	0.961907
5.625000	0.1	0.960981
5.626667	0.1	0.957339
5.628333	0.1	0.950592
5.630000	0.1	0.942755
5.631667	0.1	0.936664
5.633333	0.1	0.933688
5.635000	0.1	0.933814
5.636667	0.1	0.936538
5.638333	0.1	0.940459
5.640000	0.1	0.943132
5.641667	0.1	0.942564
5.643333	0.1	0.938722
5.645000	0.1	0.933111
5.646667	0.1	0.927132
5.648333	0.1	0.921004
5.650000	0.1	0.914563
5.651667	0.1	0.908384
5.653333	0.1	0.903220
5.655000	0.1	0.899220
5.656667	0.1	0.896268
5.658333	0.1	0.894344
5.660000	0.1	0.893208
5.661667	0.1	0.892216
5.663333	0.1	0.891029
5.665000	0.1	0.890191
5.666667	0.1	0.890088
5.668333	0.1	0.890265
5.670000	0.1	0.890060
5.671667	0.1	0.889064
5.673333	0.1	0.886912
5.675000	0.1	0.883322
5.676667	0.1	0.879178
5.678333	0.1	0.876617
5.680000	0.1	0.876314
5.681667	0.1	0.876570
5.683333	0.1	0.876151
5.685000	0.1	0.875229
5.686667	0.1	0.873641
5.688333	0.1	0.870475
5.690000	0.1	0.865767
5.691667	0.1	0.860780
5.693333	0.1	0.855983
5.695000	0.1	0.850665
5.696667	0.1	0.844956
5.698333	0.1	0.840104
5.700000	0.1	0.836723
5.701667	0.1	0.834418
5.703333	0.1	0.832346
5.705000	0.1	0.829455
5.706667	0.1	0.825147
5.708333	0.1	0.820169
5.710000	0.1	0.816258
5.711667	0.1	0.814763
5.713333	0.1	0.815718
5.715000	0.1	0.817892
5.716667	0.1	0.819094
5.718333	0.1	0.817366
5.720000	0.1	0.812411
5.721667	0.1	0.805487
5.723333	0.1	0.798549
5.725000	0.1	0.793403
5.726667	0.1	0.790800
5.728333	0.1	0.790488
5.730000	0.1	0.791871
5.731667	0.1	0.793906
5.733333	0.1	0.795177
5.735000	0.1	0.794972
5.736667	0.1	0.793301
5.738333	0.1	0.789631
5.740000	0.1	0.782968
5.741667	0.1	0.773650
5.743333	0.1	0.764052
5.745000	0.1	0.756248
5.746667	0.1	0.750129
5.748333	0.1	0.744853
5.750000	0.1	0.740686
5.751667	0.1	0.738567
5.753333	0.1	0.739000
5.755000	0.1	0.741933
5.756667	0.1	0.746842
5.758333	0.1	0.752038
5.760000	0.1	0.754693
5.761667	0.1	0.752453
5.763333	0.1	0.745021
5.765000	0.1	0.734292
5.766667	0.1	0.723619
5.768333	0.1	0.716341
5.770000	0.1	0.713831
5.771667	0.1	0.714362
5.773333	0.1	0.714362
5.775000	0.1	0.711265
5.776667	0.1	0.705062
5.778333	0.1	0.697249
5.780000	0.1	0.689430
5.781667	0.1	0.682990
5.783333	0.1	0.678869
5.785000	0.1	0.677002
5.786667	0.1	0.676168
5.788333	0.1	0.674762
5.790000	0.1	0.671968
5.791667	0.1	0.667879
5.793333	0.1	0.662808
5.795000	0.1	0.657458
5.796667	0.1	0.652871
5.798333	0.1	0.649323
5.800000	0.1	0.646198
5.801667	0.1	0.643209
5.803333	0.1	0.641034
5.805000	0.1	0.640713
5.806667	0.1	0.642808
5.808333	0.1	0.646785
5.810000	0.1	0.650547
5.811667	0.1	0.651465
5.813333	0.1	0.648242
5.815000	0.1	0.641332
5.816667	0.1	0.632224
5.818333	0.1	0.623344
5.820000	0.1	0.617546
5.821667	0.1	0.616233
5.823333	0.1	0.618314
5.825000	0.1	0.621253
5.826667	0.1	0.622701
5.828333	0.1	0.621579
5.830000	0.1	0.618603
5.831667	0.1	0.615865
5.833333	0.1	0.615269
5.835000	0.1	0.616582
5.836667	0.1	0.617495
5.838333	0.1	0.615953
5.840000	0.1	0.611562
5.841667	0.1	0.605527
5.843333	0.1	0.600163
5.845000	0.1	0.597239
5.846667	0.1	0.596624
5.848333	0.1	0.596754
5.850000	0.1	0.595627
5.851667	0.1	0.591944
5.853333	0.1	0.586235
5.855000	0.1	0.580312
5.856667	0.1	0.576023
5.858333	0.1	0.574305
5.860000	0.1	0.574458
5.861667	0.1	0.574761
5.863333	0.1	0.573709
5.865000	0.1	0.570677
5.866667	0.1	0.566519
5.868333	0.1	0.563320
5.870000	0.1	0.562668
5.871667	0.1	0.564498
5.873333	0.1	0.567208
5.875000	0.1	0.568647
5.876667	0.1	0.567846
5.878333	0.1	0.565294
5.880000	0.1	0.561145
5.881667	0.1	0.555352
5.883333	0.1	0.549294
5.885000	0.1	0.544963
5.886667	0.1	0.542970
5.888333	0.1	0.542239
5.890000	0.1	0.540772
5.891667	0.1	0.537205
5.893333	0.1	0.531976
5.895000	0.1	0.526980
5.896667	0.1	0.524316
5.898333	0.1	0.524600
5.900000	0.1	0.526374
5.901667	0.1	0.527608
5.903333	0.1	0.527445
5.905000	0.1	0.526528
5.906667	0.1	0.526193
5.908333	0.1	0.526924
5.910000	0.1	0.527333
5.911667	0.1	0.525615
5.913333	0.1	0.521597
5.915000	0.1	0.516493
5.916667	0.1	0.511673
5.918333	0.1	0.507394
5.920000	0.1	0.502458
5.921667	0.1	0.496139
5.923333	0.1	0.489843
5.925000	0.1	0.486071
5.926667	0.1	0.486705
5.928333	0.1	0.491715
5.930000	0.1	0.498593
5.931667	0.1	0.503669
5.933333	0.1	0.504632
5.935000	0.1	0.501298
5.936667	0.1	0.494793
5.938333	0.1	0.487305
5.940000	0.1	0.481573
5.941667	0.1	0.479147
5.943333	0.1	0.479487
5.945000	0.1	0.480567
5.946667	0.1	0.479901
5.948333	0.1	0.475966
5.950000	0.1	0.469093
5.951667	0.1	0.461023
5.953333	0.1	0.453857
5.955000	0.1	0.448604
5.956667	0.1	0.444278
5.958333	0.1	0.439249
5.960000	0.1	0.433447
5.961667	0.1	0.428604
5.963333	0.1	0.426634
5.965000	0.1	0.427826
5.966667	0.1	0.430527
5.968333	0.1	0.432595
5.970000	0.1	0.432464
5.971667	0.1	0.429521
5.973333	0.1	0.424758
5.975000	0.1	0.420464
5.976667	0.1	0.418290
5.978333	0.1	0.417749
5.980000	0.1	0.417037
5.981667	0.1	0.414695
5.983333	0.1	0.410383
5.985000	0.1	0.404958
5.986667	0.1	0.399654
5.988333	0.1	0.395016
5.990000	0.1	0.391179
5.991667	0.1	0.388222
5.993333	0.1	0.385777
5.995000	0.1	0.383435
5.996667	0.1	0.381367
5.998333	0.1	0.379756
6.000000	0.1	0.378368
6.001667	0.1	0.377102
6.003333	0.1	0.376054
6.005000	0.1	0.375328
6.006667	0.1	0.375337
6.008333	0.1	0.376245
6.010000	0.1	0.376599
6.011667	0.1	0.374429
6.013333	0.1	0.369493
6.015000	0.1	0.363053
6.016667	0.1	0.356804
6.018333	0.1	0.352315
6.020000	0.1	0.349614
6.021667	0.1	0.346927
6.023333	0.1	0.342783
6.025000	0.1	0.337265
6.026667	0.1	0.331397
6.028333	0.1	0.326317
6.030000	0.1	0.323080
6.031667	0.1	0.322140
6.033333	0.1	0.323029
6.035000	0.1	0.325218
6.036667	0.1	0.328380
6.038333	0.1	0.331355
6.040000	0.1	0.332254
6.041667	0.1	0.329558
6.043333	0.1	0.322657
6.045000	0.1	0.312226
6.046667	0.1	0.300622
6.048333	0.1	0.290922
6.050000	0.1	0.284910
6.051667	0.1	0.282386
6.053333	0.1	0.282205
6.055000	0.1	0.283574
6.056667	0.1	0.286326
6.058333	0.1	0.289902
6.060000	0.1	0.292803
6.061667	0.1	0.293762
6.063333	0.1	0.292761
6.065000	0.1	0.291057
6.066667	0.1	0.289963
6.068333	0.1	0.289017
6.070000	0.1	0.286540
6.071667	0.1	0.282261
6.073333	0.1	0.277655
6.075000	0.1	0.274032
6.076667	0.1	0.271862
6.078333	0.1	0.271383
6.080000	0.1	0.272403
6.081667	0.1	0.273781
6.083333	0.1	0.273855
6.085000	0.1	0.271327
6.086667	0.1	0.265799
6.088333	0.1	0.258479
6.090000	0.1	0.252016
6.091667	0.1	0.248863
6.093333	0.1	0.249688
6.095000	0.1	0.253078
6.096667	0.1	0.256761
6.098333	0.1	0.258973
6.100000	0.1	0.258563
6.101667	0.1	0.255038
6.103333	0.1	0.249166
6.105000	0.1	0.242996
6.106667	0.1	0.238852
6.108333	0.1	0.238116
6.110000	0.1	0.240826
6.111667	0.1	0.245497
6.113333	0.1	0.249152
6.115000	0.1	0.248929
6.116667	0.1	0.244183
6.118333	0.1	0.236961
6.120000	0.1	0.230544
6.121667	0.1	0.227131
6.123333	0.1	0.226656
6.125000	0.1	0.227564
6.126667	0.1	0.228127
6.128333	0.1	0.227438
6.130000	0.1	0.226102
6.131667	0.1	0.225781
6.133333	0.1	0.227178
6.135000	0.1	0.228737
6.136667	0.1	0.227881
6.138333	0.1	0.223201
6.140000	0.1	0.215755
6.141667	0.1	0.208826
6.143333	0.1	0.205790
6.145000	0.1	0.207638
6.146667	0.1	0.211634
6.148333	0.1	0.212435
6.150000	0.1	0.205981
6.151667	0.1	0.192942
6.153333	0.1	0.178348
6.155000	0.1	0.168276
6.156667	0.1	0.166344
6.158333	0.1	0.172304
6.160000	0.1	0.182977
6.161667	0.1	0.193976
6.163333	0.1	0.201501
6.165000	0.1	0.203871
6.166667	0.1	0.201659
6.168333	0.1	0.196998
6.170000	0.1	0.192220
6.171667	0.1	0.188625
6.173333	0.1	0.186586
6.175000	0.1	0.185757
6.176667	0.1	0.184872
6.178333	0.1	0.182888
6.180000	0.1	0.180528
6.181667	0.1	0.179191
6.183333	0.1	0.179047
6.185000	0.1	0.179396
6.186667	0.1	0.179885
6.188333	0.1	0.180551
6.190000	0.1	0.181249
6.191667	0.1	0.181315
6.193333	0.1	0.180257
6.195000	0.1	0.178609
6.196667	0.1	0.177342
6.198333	0.1	0.176933
6.200000	0.1	0.177063
6.201667	0.1	0.176742
6.203333	0.1	0.175103
6.205000	0.1	0.172732
6.206667	0.1	0.171335
6.208333	0.1	0.171601
6.210000	0.1	0.172462
6.211667	0.1	0.172150
6.213333	0.1	0.169561
6.215000	0.1	0.165459
6.216667	0.1	0.162204
6.218333	0.1	0.161086
6.220000	0.1	0.161077
6.221667	0.1	0.160942
6.223333	0.1	0.160774
6.225000	0.1	0.160793
6.226667	0.1	0.160304
6.228333	0.1	0.158399
6.230000	0.1	0.155149
6.231667	0.1	0.151750
6.233333	0.1	0.149468
6.235000	0.1	0.148793
6.236667	0.1	0.149780
6.238333	0.1	0.152318
6.240000	0.1	0.155908
6.241667	0.1	0.159871
6.243333	0.1	0.163619
6.245000	0.1	0.166260
6.246667	0.1	0.166781
6.248333	0.1	0.165100
6.250000	0.1	0.162590
6.251667	0.1	0.161184
6.253333	0.1	0.161906
6.255000	0.1	0.163801
6.256667	0.1	0.164383
6.258333	0.1	0.161780
6.260000	0.1	0.156458
6.261667	0.1	0.150893
6.263333	0.1	0.147759
6.265000	0.1	0.148346
6.266667	0.1	0.151992
6.268333	0.1	0.156565
6.270000	0.1	0.160155
6.271667	0.1	0.162190
6.273333	0.1	0.162735
6.275000	0.1	0.161934
6.276667	0.1	0.160169
6.278333	0.1	0.157682
6.280000	0.1	0.154497
6.281667	0.1	0.151047
6.283333	0.1	0.148378
6.285000	0.1	0.147815
6.286667	0.1	0.149934
6.288333	0.1	0.153510
6.290000	0.1	0.156239
6.291667	0.1	0.156728
6.293333	0.1	0.155494
6.295000	0.1	0.154520
6.296667	0.1	0.155275
6.298333	0.1	0.157282
6.300000	0.1	0.159084
6.301667	0.1	0.159661
6.303333	0.1	0.158930
6.305000	0.1	0.157775
6.306667	0.1	0.157435
6.308333	0.1	0.158604
6.310000	0.1	0.161016
6.311667	0.1	0.163526
6.313333	0.1	0.164653
6.315000	0.1	0.163838
6.316667	0.1	0.162465
6.318333	0.1	0.162926
6.320000	0.1	0.165873
6.321667	0.1	0.168858
6.323333	0.1	0.168746
6.325000	0.1	0.165147
6.326667	0.1	0.160378
6.328333	0.1	0.157203
6.330000	0.1	0.156718
6.331667	0.1	0.157687
6.333333	0.1	0.158516
6.335000	0.1	0.159033
6.336667	0.1	0.159619
6.338333	0.1	0.160779
6.340000	0.1	0.163629
6.341667	0.1	0.168923
6.343333	0.1	0.175484
6.345000	0.1	0.180639
6.346667	0.1	0.182507
6.348333	0.1	0.181184
6.350000	0.1	0.177813
6.351667	0.1	0.173352
6.353333	0.1	0.168881
6.355000	0.1	0.166050
6.356667	0.1	0.165794
6.358333	0.1	0.167247
6.360000	0.1	0.168988
6.361667	0.1	0.170278
6.363333	0.1	0.170809
6.365000	0.1	0.170609
6.366667	0.1	0.170679
6.368333	0.1	0.172802
6.370000	0.1	0.177557
6.371667	0.1	0.182972
6.373333	0.1	0.186265
6.375000	0.1	0.186455
6.376667	0.1	0.184537
6.378333	0.1	0.182106
6.380000	0.1	0.180644
6.381667	0.1	0.181035
6.383333	0.1	0.183177
6.385000	0.1	0.186181
6.386667	0.1	0.189147
6.388333	0.1	0.191950
6.390000	0.1	0.194837
6.391667	0.1	0.197557
6.393333	0.1	0.199517
6.395000	0.1	0.200290
6.396667	0.1	0.199857
6.398333	0.1	0.199084
6.400000	0.1	0.199536
6.401667	0.1	0.201957
6.403333	0.1	0.204900
6.405000	0.1	0.205669
6.406667	0.1	0.202637
6.408333	0.1	0.196253
6.410000	0.1	0.188518
6.411667	0.1	0.182297
6.413333	0.1	0.180262
6.415000	0.1	0.182898
6.416667	0.1	0.187890
6.418333	0.1	0.192169
6.420000	0.1	0.194232
6.421667	0.1	0.194600
6.423333	0.1	0.195019
6.425000	0.1	0.197003
6.426667	0.1	0.200449
6.428333	0.1	0.203815
6.430000	0.1	0.205874
6.431667	0.1	0.206665
6.433333	0.1	0.206698
6.435000	0.1	0.205818
6.436667	0.1	0.203578
6.438333	0.1	0.200402
6.440000	0.1	0.197371
6.441667	0.1	0.195219
6.443333	0.1	0.195121
6.445000	0.1	0.199047
6.446667	0.1	0.207429
6.448333	0.1	0.217822
6.450000	0.1	0.226889
6.451667	0.1	0.232486
6.453333	0.1	0.234046
6.455000	0.1	0.232277
6.456667	0.1	0.228724
6.458333	0.1	0.225301
6.460000	0.1	0.223881
6.461667	0.1	0.225017
6.463333	0.1	0.227345
6.465000	0.1	0.229026
6.466667	0.1	0.228877
6.468333	0.1	0.226079
6.470000	0.1	0.221054
6.471667	0.1	0.216383
6.473333	0.1	0.214591
6.475000	0.1	0.215266
6.476667	0.1	0.216030
6.478333	0.1	0.215857
6.480000	0.1	0.215881
6.481667	0.1	0.217212
6.483333	0.1	0.219624
6.485000	0.1	0.222074
6.486667	0.1	0.223555
6.488333	0.1	0.223801
6.490000	0.1	0.222912
6.491667	0.1	0.220197
6.493333	0.1	0.214730
6.495000	0.1	0.207541
6.496667	0.1	0.201995
6.498333	0.1	0.201096
6.500000	0.1	0.205096
6.501667	0.1	0.212044
6.503333	0.1	0.219513
6.505000	0.1	0.225580
6.506667	0.1	0.229208
6.508333	0.1	0.230260
6.510000	0.1	0.229250
6.511667	0.1	0.227289
6.513333	0.1	0.225864
6.515000	0.1	0.226190
6.516667	0.1	0.228542
6.518333	0.1	0.231722
6.520000	0.1	0.233501
6.521667	0.1	0.232374
6.523333	0.1	0.229715
6.525000	0.1	0.228984
6.526667	0.1	0.231629
6.528333	0.1	0.235536
6.530000	0.1	0.237827
6.531667	0.1	0.236817
6.533333	0.1	0.232388
6.535000	0.1	0.226386
6.536667	0.1	0.222162
6.538333	0.1	0.223219
6.540000	0.1	0.231196
6.541667	0.1	0.244072
6.543333	0.1	0.257241
6.545000	0.1	0.266409
6.546667	0.1	0.269366
6.548333	0.1	0.266633
6.550000	0.1	0.261185
6.551667	0.1	0.256454
6.553333	0.1	0.254619
6.555000	0.1	0.256337
6.556667	0.1	0.260118
6.558333	0.1	0.262447
6.560000	0.1	0.260333
6.561667	0.1	0.253636
6.563333	0.1	0.245390
6.565000	0.1	0.239890
6.566667	0.1	0.239299
6.568333	0.1	0.242186
6.570000	0.1	0.245771
6.571667	0.1	0.248309
6.573333	0.1	0.249376
6.575000	0.1	0.249487
6.576667	0.1	0.249753
6.578333	0.1	0.251560
6.580000	0.1	0.256072
6.581667	0.1	0.263569
6.583333	0.1	0.273096
6.585000	0.1	0.282703
6.586667	0.1	0.290265
6.588333	0.1	0.294298
6.590000	0.1	0.294093
6.591667	0.1	0.290303
6.593333	0.1	0.285455
6.595000	0.1	0.282656
6.596667	0.1	0.283606
6.598333	0.1	0.287872
6.600000	0.1	0.293627
6.601667	0.1	0.299201
6.603333	0.1	0.304035
6.605000	0.1	0.308366
6.606667	0.1	0.312538
6.608333	0.1	0.316664
6.610000	0.1	0.320468
6.611667	0.1	0.323532
6.613333	0.1	0.325576
6.615000	0.1	0.325968
6.616667	0.1	0.324147
6.618333	0.1	0.321157
6.620000	0.1	0.319369
6.621667	0.1	0.319979
6.623333	0.1	0.321558
6.625000	0.1	0.321157
6.626667	0.1	0.316529
6.628333	0.1	0.308319
6.630000	0.1	0.300943
6.631667	0.1	0.299942
6.633333	0.1	0.307402
6.635000	0.1	0.320240
6.636667	0.1	0.332650
6.638333	0.1	0.339863
6.640000	0.1	0.340589
6.641667	0.1	0.337171
6.643333	0.1	0.333656
6.645000	0.1	0.332906
6.646667	0.1	0.335616
6.648333	0.1	0.340906
6.650000	0.1	0.346452
6.651667	0.1	0.349567
6.653333	0.1	0.349437
6.655000	0.1	0.347486
6.656667	0.1	0.345632
6.658333	0.1	0.344631
6.660000	0.1	0.344370
6.661667	0.1	0.344762
6.663333	0.1	0.345525
6.665000	0.1	0.346187
6.666667	0.1	0.347248
6.668333	0.1	0.350056
6.670000	0.1	0.354904
6.671667	0.1	0.360478
6.673333	0.1	0.365451
6.675000	0.1	0.369456
6.676667	0.1	0.372077
6.678333	0.1	0.371677
6.680000	0.1	0.366638
6.681667	0.1	0.357754
6.683333	0.1	0.347961
6.685000	0.1	0.340031
6.686667	0.1	0.335630
6.688333	0.1	0.335174
6.690000	0.1	0.337954
6.691667	0.1	0.343011
6.693333	0.1	0.348967
6.695000	0.1	0.353614
6.696667	0.1	0.355258
6.698333	0.1	0.354201
6.700000	0.1	0.352319
6.701667	0.1	0.351877
6.703333	0.1	0.354378
6.705000	0.1	0.359761
6.706667	0.1	0.365968
6.708333	0.1	0.369679
6.710000	0.1	0.368301
6.711667	0.1	0.361730
6.713333	0.1	0.352720
6.715000	0.1	0.345539
6.716667	0.1	0.343518
6.718333	0.1	0.347365
6.720000	0.1	0.354969
6.721667	0.1	0.362713
6.723333	0.1	0.367765
6.725000	0.1	0.369181
6.726667	0.1	0.367239
6.728333	0.1	0.362904
6.730000	0.1	0.357451
6.731667	0.1	0.352226
6.733333	0.1	0.348468
6.735000	0.1	0.346806
6.736667	0.1	0.346806
6.738333	0.1	0.347286
6.740000	0.1	0.347057
6.741667	0.1	0.345935
6.743333	0.1	0.344738
6.745000	0.1	0.344110
6.746667	0.1	0.344012
6.748333	0.1	0.344277
6.750000	0.1	0.344831
6.751667	0.1	0.345535
6.753333	0.1	0.346433
6.755000	0.1	0.347313
6.756667	0.1	0.347374
6.758333	0.1	0.346778
6.760000	0.1	0.347313
6.761667	0.1	0.350103
6.763333	0.1	0.354005
6.765000	0.1	0.357414
6.766667	0.1	0.360194
6.768333	0.1	0.362964
6.770000	0.1	0.365619
6.771667	0.1	0.367318
6.773333	0.1	0.367123
6.775000	0.1	0.364487
6.776667	0.1	0.359742
6.778333	0.1	0.354317
6.780000	0.1	0.350177
6.781667	0.1	0.348408
6.783333	0.1	0.348315
6.785000	0.1	0.348701
6.786667	0.1	0.349237
6.788333	0.1	0.349474
6.790000	0.1	0.348305
6.791667	0.1	0.345614
6.793333	0.1	0.342997
6.795000	0.1	0.342191
6.796667	0.1	0.343085
6.798333	0.1	0.343970
6.800000	0.1	0.343942
6.801667	0.1	0.343928
6.803333	0.1	0.345246
6.805000	0.1	0.347858
6.806667	0.1	0.350247
6.808333	0.1	0.350741
6.810000	0.1	0.348692
6.811667	0.1	0.344813
6.813333	0.1	0.340543
6.815000	0.1	0.336808
6.816667	0.1	0.333772
6.818333	0.1	0.331616
6.820000	0.1	0.330615
6.821667	0.1	0.330559
6.823333	0.1	0.330629
6.825000	0.1	0.329949
6.826667	0.1	0.328305
6.828333	0.1	0.326694
6.830000	0.1	0.326722
6.831667	0.1	0.329227
6.833333	0.1	0.334093
6.835000	0.1	0.340967
6.836667	0.1	0.348967
6.838333	0.1	0.356180
6.840000	0.1	0.360450
6.841667	0.1	0.360436
6.843333	0.1	0.356105
6.845000	0.1	0.348925
6.846667	0.1	0.341339
6.848333	0.1	0.335420
6.850000	0.1	0.331863
6.851667	0.1	0.330154
6.853333	0.1	0.329707
6.855000	0.1	0.330755
6.856667	0.1	0.333642
6.858333	0.1	0.337544
6.860000	0.1	0.341111
6.861667	0.1	0.343798
6.863333	0.1	0.345209
6.865000	0.1	0.344468
6.866667	0.1	0.341535
6.868333	0.1	0.337791
6.870000	0.1	0.334331
6.871667	0.1	0.330410
6.873333	0.1	0.324631
6.875000	0.1	0.317702
6.876667	0.1	0.312561
6.878333	0.1	0.311430
6.880000	0.1	0.314089
6.881667	0.1	0.318824
6.883333	0.1	0.323998
6.885000	0.1	0.328356
6.886667	0.1	0.330396
6.888333	0.1	0.328929
6.890000	0.1	0.324487
6.891667	0.1	0.319160
6.893333	0.1	0.314657
6.895000	0.1	0.311323
6.896667	0.1	0.309437
6.898333	0.1	0.310554
6.900000	0.1	0.316328
6.901667	0.1	0.325991
6.903333	0.1	0.335770
6.905000	0.1	0.341386
6.906667	0.1	0.340953
6.908333	0.1	0.335667
6.910000	0.1	0.328273
6.911667	0.1	0.321232
6.913333	0.1	0.315919
6.915000	0.1	0.312640
6.916667	0.1	0.311011
6.918333	0.1	0.310214
6.920000	0.1	0.309455
6.921667	0.1	0.308556
6.923333	0.1	0.307546
6.925000	0.1	0.306196
6.926667	0.1	0.304603
6.928333	0.1	0.303546
6.930000	0.1	0.303476
6.931667	0.1	0.303457
6.933333	0.1	0.301753
6.935000	0.1	0.297776
6.936667	0.1	0.293129
6.938333	0.1	0.290414
6.940000	0.1	0.291034
6.941667	0.1	0.294428
6.943333	0.1	0.299122
6.945000	0.1	0.303686
6.946667	0.1	0.307043
6.948333	0.1	0.309013
6.950000	0.1	0.310219
6.951667	0.1	0.311006
6.953333	0.1	0.311332
6.955000	0.1	0.311565
6.956667	0.1	0.312608
6.958333	0.1	0.315295
6.960000	0.1	0.319541
6.961667	0.1	0.324165
6.963333	0.1	0.327653
6.965000	0.1	0.329013
6.966667	0.1	0.328072
6.968333	0.1	0.324948
6.970000	0.1	0.319746
6.971667	0.1	0.313385
6.973333	0.1	0.307541
6.975000	0.1	0.303229
6.976667	0.1	0.300398
6.978333	0.1	0.299010
6.980000	0.1	0.299318
6.981667	0.1	0.301301
6.983333	0.1	0.304636
6.985000	0.1	0.309013
6.986667	0.1	0.313921
6.988333	0.1	0.318242
6.990000	0.1	0.320431
6.991667	0.1	0.319462
6.993333	0.1	0.315835
6.995000	0.1	0.311472
6.996667	0.1	0.308319
6.998333	0.1	0.306773
7.000000	0.1	0.305707
7.001667	0.1	0.304724
7.003333	0.1	0.305213
7.005000	0.1	0.307895
7.006667	0.1	0.311243
7.008333	0.1	0.312934
7.010000	0.1	0.311225
7.011667	0.1	0.305208
7.013333	0.1	0.295523
7.015000	0.1	0.285273
7.016667	0.1	0.279001
7.018333	0.1	0.279723
7.020000	0.1	0.287117
7.021667	0.1	0.298182
7.023333	0.1	0.308901
7.025000	0.1	0.316161
7.026667	0.1	0.318843
7.028333	0.1	0.317553
7.030000	0.1	0.313655
7.031667	0.1	0.308766
7.033333	0.1	0.304766
7.035000	0.1	0.303090
7.036667	0.1	0.303914
7.038333	0.1	0.306619
7.040000	0.1	0.310014
7.041667	0.1	0.312272
7.043333	0.1	0.312226
7.045000	0.1	0.310484
7.046667	0.1	0.308547
7.048333	0.1	0.307597
7.050000	0.1	0.307970
7.051667	0.1	0.308729
7.053333	0.1	0.308226
7.055000	0.1	0.305986
7.056667	0.1	0.303225
7.058333	0.1	0.300794
7.060000	0.1	0.297916
7.061667	0.1	0.293758
7.063333	0.1	0.289199
7.065000	0.1	0.286340
7.066667	0.1	0.286815
7.068333	0.1	0.290908
7.070000	0.1	0.297762
7.071667	0.1	0.305311
7.073333	0.1	0.310387
7.075000	0.1	0.310708
7.076667	0.1	0.306861
7.078333	0.1	0.301483
7.080000	0.1	0.296757
7.081667	0.1	0.293166
7.083333	0.1	0.290005
7.085000	0.1	0.286126
7.086667	0.1	0.280882
7.088333	0.1	0.275448
7.090000	0.1	0.272156
7.091667	0.1	0.271942
7.093333	0.1	0.273730
7.095000	0.1	0.276291
7.096667	0.1	0.279513
7.098333	0.1	0.283429
7.100000	0.1	0.286871
7.101667	0.1	0.288319
7.103333	0.1	0.287686
7.105000	0.1	0.286545
7.106667	0.1	0.287020
7.108333	0.1	0.290261
7.110000	0.1	0.295532
7.111667	0.1	0.300994
7.113333	0.1	0.305125
7.115000	0.1	0.307197
7.116667	0.1	0.306959
7.118333	0.1	0.305008
7.120000	0.1	0.302633
7.121667	0.1	0.300477
7.123333	0.1	0.298554
7.125000	0.1	0.297492
7.126667	0.1	0.299048
7.128333	0.1	0.305022
7.130000	0.1	0.314922
7.131667	0.1	0.325097
7.133333	0.1	0.331132
7.135000	0.1	0.330983
7.136667	0.1	0.325739
7.138333	0.1	0.317777
7.140000	0.1	0.309050
7.141667	0.1	0.301595
7.143333	0.1	0.297418
7.145000	0.1	0.296850
7.146667	0.1	0.298582
7.148333	0.1	0.300552
7.150000	0.1	0.300235
7.151667	0.1	0.296095
7.153333	0.1	0.289795
7.155000	0.1	0.285450
7.156667	0.1	0.286321
7.158333	0.1	0.292691
7.160000	0.1	0.302186
7.161667	0.1	0.311281
7.163333	0.1	0.317115
7.165000	0.1	0.319043
7.166667	0.1	0.318498
7.168333	0.1	0.317395
7.170000	0.1	0.316952
7.171667	0.1	0.317646
7.173333	0.1	0.319304
7.175000	0.1	0.321181
7.176667	0.1	0.322331
7.178333	0.1	0.322037
7.180000	0.1	0.319858
7.181667	0.1	0.316193
7.183333	0.1	0.312789
7.185000	0.1	0.311872
7.186667	0.1	0.314801
7.188333	0.1	0.321250
7.190000	0.1	0.329139
7.191667	0.1	0.335346
7.193333	0.1	0.337190
7.195000	0.1	0.334503
7.196667	0.1	0.329977
7.198333	0.1	0.326638
7.200000	0.1	0.325670
7.201667	0.1	0.326838
7.203333	0.1	0.329842
7.205000	0.1	0.334475
7.206667	0.1	0.340221
7.208333	0.1	0.346093
7.210000	0.1	0.350475
7.211667	0.1	0.351761
7.213333	0.1	0.349958
7.215000	0.1	0.347006
7.216667	0.1	0.344967
7.218333	0.1	0.344543
7.220000	0.1	0.345414
7.221667	0.1	0.347369
7.223333	0.1	0.350634
7.225000	0.1	0.354913
7.226667	0.1	0.359425
7.228333	0.1	0.363593
7.230000	0.1	0.366140
7.231667	0.1	0.365162
7.233333	0.1	0.360515
7.235000	0.1	0.354541
7.236667	0.1	0.350261
7.238333	0.1	0.349246
7.240000	0.1	0.350787
7.241667	0.1	0.352967
7.243333	0.1	0.354233
7.245000	0.1	0.354107
7.246667	0.1	0.353041
7.248333	0.1	0.351961
7.250000	0.1	0.351877
7.251667	0.1	0.353772
7.253333	0.1	0.358364
7.255000	0.1	0.365563
7.256667	0.1	0.373879
7.258333	0.1	0.380320
7.260000	0.1	0.381442
7.261667	0.1	0.375719
7.263333	0.1	0.365167
7.265000	0.1	0.353656
7.266667	0.1	0.343788
7.268333	0.1	0.336380
7.270000	0.1	0.332166
7.271667	0.1	0.332054
7.273333	0.1	0.335951
7.275000	0.1	0.342834
7.276667	0.1	0.351323
7.278333	0.1	0.359006
7.280000	0.1	0.363025
7.281667	0.1	0.361786
7.283333	0.1	0.355267
7.285000	0.1	0.344827
7.286667	0.1	0.333088
7.288333	0.1	0.323011
7.290000	0.1	0.316813
7.291667	0.1	0.315397
7.293333	0.1	0.318019
7.295000	0.1	0.322568
7.296667	0.1	0.326834
7.298333	0.1	0.329576
7.300000	0.1	0.330363
7.301667	0.1	0.329157
7.303333	0.1	0.326298
7.305000	0.1	0.322121
7.306667	0.1	0.316990
7.308333	0.1	0.311807
7.310000	0.1	0.307891
7.311667	0.1	0.306135
7.313333	0.1	0.306387
7.315000	0.1	0.307900
7.316667	0.1	0.310298
7.318333	0.1	0.313399
7.320000	0.1	0.316184
7.321667	0.1	0.317162
7.323333	0.1	0.315653
7.325000	0.1	0.312012
7.326667	0.1	0.307164
7.328333	0.1	0.302219
7.330000	0.1	0.297809
7.331667	0.1	0.293883
7.333333	0.1	0.290903
7.335000	0.1	0.290186
7.336667	0.1	0.292188
7.338333	0.1	0.295783
7.340000	0.1	0.299416
7.341667	0.1	0.301800
7.343333	0.1	0.301972
7.345000	0.1	0.299709
7.346667	0.1	0.295914
7.348333	0.1	0.292100
7.350000	0.1	0.289199
7.351667	0.1	0.287187
7.353333	0.1	0.286228
7.355000	0.1	0.287425
7.356667	0.1	0.291341
7.358333	0.1	0.296207
7.360000	0.1	0.299206
7.361667	0.1	0.299159
7.363333	0.1	0.296598
7.365000	0.1	0.291974
7.366667	0.1	0.285623
7.368333	0.1	0.279122
7.370000	0.1	0.274591
7.371667	0.1	0.273003
7.373333	0.1	0.273702
7.375000	0.1	0.275252
7.376667	0.1	0.276645
7.378333	0.1	0.277846
7.380000	0.1	0.279504
7.381667	0.1	0.281776
7.383333	0.1	0.283285
7.385000	0.1	0.282205
7.386667	0.1	0.278223
7.388333	0.1	0.272836
7.390000	0.1	0.268472
7.391667	0.1	0.267825
7.393333	0.1	0.272421
7.395000	0.1	0.280966
7.396667	0.1	0.290060
7.398333	0.1	0.296636
7.400000	0.1	0.298629
7.401667	0.1	0.294680
7.403333	0.1	0.285339
7.405000	0.1	0.273823
7.406667	0.1	0.264090
7.408333	0.1	0.258712
7.410000	0.1	0.258228
7.411667	0.1	0.261064
7.413333	0.1	0.264323
7.415000	0.1	0.265702
7.416667	0.1	0.264659
7.418333	0.1	0.262125
7.420000	0.1	0.259741
7.421667	0.1	0.258875
7.423333	0.1	0.260202
7.425000	0.1	0.263848
7.426667	0.1	0.268943
7.428333	0.1	0.273394
7.430000	0.1	0.275588
7.431667	0.1	0.275644
7.433333	0.1	0.274400
7.435000	0.1	0.272319
7.436667	0.1	0.270004
7.438333	0.1	0.268710
7.440000	0.1	0.269874
7.441667	0.1	0.273744
7.443333	0.1	0.278591
7.445000	0.1	0.282521
7.446667	0.1	0.285283
7.448333	0.1	0.287155
7.450000	0.1	0.287970
7.451667	0.1	0.287658
7.453333	0.1	0.286009
7.455000	0.1	0.282191
7.456667	0.1	0.275909
7.458333	0.1	0.268626
7.460000	0.1	0.262433
7.461667	0.1	0.258163
7.463333	0.1	0.255373
7.465000	0.1	0.253893
7.466667	0.1	0.254503
7.468333	0.1	0.257292
7.470000	0.1	0.260421
7.471667	0.1	0.262102
7.473333	0.1	0.262745
7.475000	0.1	0.263876
7.476667	0.1	0.265613
7.478333	0.1	0.266540
7.480000	0.1	0.265832
7.481667	0.1	0.263713
7.483333	0.1	0.260188
7.485000	0.1	0.255415
7.486667	0.1	0.251108
7.488333	0.1	0.249771
7.490000	0.1	0.252360
7.491667	0.1	0.257487
7.493333	0.1	0.262498
7.495000	0.1	0.265031
7.496667	0.1	0.264407
7.498333	0.1	0.262056
7.500000	0.1	0.260347
7.501667	0.1	0.260836
7.503333	0.1	0.263187
7.505000	0.1	0.266102
7.506667	0.1	0.269269
7.508333	0.1	0.273194
7.510000	0.1	0.277408
7.511667	0.1	0.280198
7.513333	0.1	0.280072
7.515000	0.1	0.276938
7.516667	0.1	0.272021
7.518333	0.1	0.267071
7.520000	0.1	0.263229
7.521667	0.1	0.260193
7.523333	0.1	0.257026
7.525000	0.1	0.253553
7.526667	0.1	0.251033
7.528333	0.1	0.251620
7.530000	0.1	0.256170
7.531667	0.1	0.262340
7.533333	0.1	0.266349
7.535000	0.1	0.266749
7.536667	0.1	0.265040
7.538333	0.1	0.263113
7.540000	0.1	0.261813
7.541667	0.1	0.261702
7.543333	0.1	0.263625
7.545000	0.1	0.268049
7.546667	0.1	0.273953
7.548333	0.1	0.278866
7.550000	0.1	0.280566
7.551667	0.1	0.278740
7.553333	0.1	0.274647
7.555000	0.1	0.270274
7.556667	0.1	0.267965
7.558333	0.1	0.269236
7.560000	0.1	0.273352
7.561667	0.1	0.278121
7.563333	0.1	0.282028
7.565000	0.1	0.284254
7.566667	0.1	0.283495
7.568333	0.1	0.279220
7.570000	0.1	0.272961
7.571667	0.1	0.266833
7.573333	0.1	0.262284
7.575000	0.1	0.260384
7.576667	0.1	0.261790
7.578333	0.1	0.266023
7.580000	0.1	0.270698
7.581667	0.1	0.272617
7.583333	0.1	0.270633
7.585000	0.1	0.266326
7.586667	0.1	0.261837
7.588333	0.1	0.258144
7.590000	0.1	0.255704
7.591667	0.1	0.255080
7.593333	0.1	0.256519
7.595000	0.1	0.260137
7.596667	0.1	0.266079
7.598333	0.1	0.273115
7.600000	0.1	0.278545
7.601667	0.1	0.280584
7.603333	0.1	0.279597
7.605000	0.1	0.277320
7.606667	0.1	0.275658
7.608333	0.1	0.275555
7.610000	0.1	0.276738
7.611667	0.1	0.278633
7.613333	0.1	0.280817
7.615000	0.1	0.282638
7.616667	0.1	0.283136
7.618333	0.1	0.281921
7.620000	0.1	0.279853
7.621667	0.1	0.278945
7.623333	0.1	0.281432
7.625000	0.1	0.287765
7.626667	0.1	0.295546
7.628333	0.1	0.301469
7.630000	0.1	0.303602
7.631667	0.1	0.301823
7.633333	0.1	0.298098
7.635000	0.1	0.295993
7.636667	0.1	0.298321
7.638333	0.1	0.305180
7.640000	0.1	0.313972
7.641667	0.1	0.320952
7.643333	0.1	0.323756
7.645000	0.1	0.322694
7.646667	0.1	0.320063
7.648333	0.1	0.318689
7.650000	0.1	0.319988
7.651667	0.1	0.323132
7.653333	0.1	0.326498
7.655000	0.1	0.329055
7.656667	0.1	0.330424
7.658333	0.1	0.330857
7.660000	0.1	0.330801
7.661667	0.1	0.330089
7.663333	0.1	0.328361
7.665000	0.1	0.326475
7.666667	0.1	0.326633
7.668333	0.1	0.331043
7.670000	0.1	0.340231
7.671667	0.1	0.351947
7.673333	0.1	0.362033
7.675000	0.1	0.367635
7.676667	0.1	0.369204
7.678333	0.1	0.368720
7.680000	0.1	0.367896
7.681667	0.1	0.368003
7.683333	0.1	0.369465
7.685000	0.1	0.371831
7.686667	0.1	0.375011
7.688333	0.1	0.379914
7.690000	0.1	0.386750
7.691667	0.1	0.393689
7.693333	0.1	0.398885
7.695000	0.1	0.402280
7.696667	0.1	0.404539
7.698333	0.1	0.405828
7.700000	0.1	0.406094
7.701667	0.1	0.406001
7.703333	0.1	0.406681
7.705000	0.1	0.408236
7.706667	0.1	0.409824
7.708333	0.1	0.411361
7.710000	0.1	0.413558
7.711667	0.1	0.416273
7.713333	0.1	0.418234
7.715000	0.1	0.418401
7.716667	0.1	0.416883
7.718333	0.1	0.414997
7.720000	0.1	0.414420
7.721667	0.1	0.416161
7.723333	0.1	0.420385
7.725000	0.1	0.426257
7.726667	0.1	0.432101
7.728333	0.1	0.436646
7.730000	0.1	0.439463
7.731667	0.1	0.440730
7.733333	0.1	0.440963
7.735000	0.1	0.440376
7.736667	0.1	0.438765
7.738333	0.1	0.436162
7.740000	0.1	0.432958
7.741667	0.1	0.429661
7.743333	0.1	0.427011
7.745000	0.1	0.425656
7.746667	0.1	0.425074
7.748333	0.1	0.423482
7.750000	0.1	0.420073
7.751667	0.1	0.416371
7.753333	0.1	0.414047
7.755000	0.1	0.413004
7.756667	0.1	0.412459
7.758333	0.1	0.412068
7.760000	0.1	0.411556
7.761667	0.1	0.410606
7.763333	0.1	0.409242
7.765000	0.1	0.407984
7.766667	0.1	0.407496
7.768333	0.1	0.407849
7.770000	0.1	0.408445
7.771667	0.1	0.408669
7.773333	0.1	0.408315
7.775000	0.1	0.406965
7.776667	0.1	0.403533
7.778333	0.1	0.397749
7.780000	0.1	0.391346
7.781667	0.1	0.386517
7.783333	0.1	0.383905
7.785000	0.1	0.382569
7.786667	0.1	0.380930
7.788333	0.1	0.378271
7.790000	0.1	0.376129
7.791667	0.1	0.376990
7.793333	0.1	0.380990
7.795000	0.1	0.385456
7.796667	0.1	0.388133
7.798333	0.1	0.389139
7.800000	0.1	0.389884
7.801667	0.1	0.391514
7.803333	0.1	0.394699
7.805000	0.1	0.399454
7.806667	0.1	0.404334
7.808333	0.1	0.406927
7.810000	0.1	0.406117
7.811667	0.1	0.403128
7.813333	0.1	0.400064
7.815000	0.1	0.398108
7.816667	0.1	0.397218
7.818333	0.1	0.397041
7.820000	0.1	0.397209
7.821667	0.1	0.397046
7.823333	0.1	0.395477
7.825000	0.1	0.391658
7.826667	0.1	0.385512
7.828333	0.1	0.377912
7.830000	0.1	0.370736
7.831667	0.1	0.366298
7.833333	0.1	0.365647
7.835000	0.1	0.367640
7.836667	0.1	0.370103
7.838333	0.1	0.371248
7.840000	0.1	0.370163
7.841667	0.1	0.367113
7.843333	0.1	0.363817
7.845000	0.1	0.362536
7.846667	0.1	0.364296
7.848333	0.1	0.367961
7.850000	0.1	0.371146
7.851667	0.1	0.372254
7.853333	0.1	0.371449
7.855000	0.1	0.369763
7.856667	0.1	0.367798
7.858333	0.1	0.365051
7.860000	0.1	0.360403
7.861667	0.1	0.353572
7.863333	0.1	0.346336
7.865000	0.1	0.341632
7.866667	0.1	0.340492
7.868333	0.1	0.341274
7.870000	0.1	0.342266
7.871667	0.1	0.343514
7.873333	0.1	0.345800
7.875000	0.1	0.348911
7.876667	0.1	0.351784
7.878333	0.1	0.353651
7.880000	0.1	0.354182
7.881667	0.1	0.353470
7.883333	0.1	0.352059
7.885000	0.1	0.350364
7.886667	0.1	0.348524
7.888333	0.1	0.346922
7.890000	0.1	0.346224
7.891667	0.1	0.346764
7.893333	0.1	0.348226
7.895000	0.1	0.350322
7.896667	0.1	0.353283
7.898333	0.1	0.357451
7.900000	0.1	0.362354
7.901667	0.1	0.366354
7.903333	0.1	0.367775
7.905000	0.1	0.366420
7.906667	0.1	0.363905
7.908333	0.1	0.362583
7.910000	0.1	0.363695
7.911667	0.1	0.366522
7.913333	0.1	0.369027
7.915000	0.1	0.368939
7.916667	0.1	0.365027
7.918333	0.1	0.358047
7.920000	0.1	0.350433
7.921667	0.1	0.345171
7.923333	0.1	0.344049
7.925000	0.1	0.346345
7.926667	0.1	0.349674
7.928333	0.1	0.351812
7.930000	0.1	0.351430
7.931667	0.1	0.348641
7.933333	0.1	0.345479
7.935000	0.1	0.344422
7.936667	0.1	0.346657
7.938333	0.1	0.352156
7.940000	0.1	0.360007
7.941667	0.1	0.368115
7.943333	0.1	0.373828
7.945000	0.1	0.375733
7.946667	0.1	0.374578
7.948333	0.1	0.372063
7.950000	0.1	0.369460
7.951667	0.1	0.367644
7.953333	0.1	0.367165
7.955000	0.1	0.367733
7.956667	0.1	0.368059
7.958333	0.1	0.366759
7.960000	0.1	0.363947
7.961667	0.1	0.361707
7.963333	0.1	0.362378
7.965000	0.1	0.366373
7.966667	0.1	0.371588
7.968333	0.1	0.375146
7.970000	0.1	0.375812
7.971667	0.1	0.374475
7.973333	0.1	0.372757
7.975000	0.1	0.371584
7.976667	0.1	0.371072
7.978333	0.1	0.370936
7.980000	0.1	0.370778
7.981667	0.1	0.370354
7.983333	0.1	0.369917
7.985000	0.1	0.370443
7.986667	0.1	0.372911
7.988333	0.1	0.377307
7.990000	0.1	0.383053
7.991667	0.1	0.389535
7.993333	0.1	0.395072
7.995000	0.1	0.397312
7.996667	0.1	0.395263
7.998333	0.1	0.390070
8.000000	0.1	0.384129
8.001667	0.1	0.379551
8.003333	0.1	0.377027
8.005000	0.1	0.376096
8.006667	0.1	0.375668
8.008333	0.1	0.374061
8.010000	0.1	0.370056
8.011667	0.1	0.364445
8.013333	0.1	0.360170
8.015000	0.1	0.360208
8.016667	0.1	0.365153
8.018333	0.1	0.372981
8.020000	0.1	0.380743
8.021667	0.1	0.386401
8.023333	0.1	0.389684
8.025000	0.1	0.391533
8.026667	0.1	0.392795
8.028333	0.1	0.393470
8.030000	0.1	0.393298
8.031667	0.1	0.392743
8.033333	0.1	0.392497
8.035000	0.1	0.392129
8.036667	0.1	0.389935
8.038333	0.1	0.384604
8.040000	0.1	0.377283
8.041667	0.1	0.371155
8.043333	0.1	0.368729
8.045000	0.1	0.370061
8.046667	0.1	0.372571
8.048333	0.1	0.372510
8.050000	0.1	0.368152
8.051667	0.1	0.361218
8.053333	0.1	0.355230
8.055000	0.1	0.352943
8.056667	0.1	0.354983
8.058333	0.1	0.359979
8.060000	0.1	0.365567
8.061667	0.1	0.369484
8.063333	0.1	0.370522
8.065000	0.1	0.369027
8.066667	0.1	0.366634
8.068333	0.1	0.364934
8.070000	0.1	0.364291
8.071667	0.1	0.363998
8.073333	0.1	0.363132
8.075000	0.1	0.361013
8.076667	0.1	0.357977
8.078333	0.1	0.355979
8.080000	0.1	0.357297
8.081667	0.1	0.362447
8.083333	0.1	0.369861
8.085000	0.1	0.376562
8.086667	0.1	0.378890
8.088333	0.1	0.374066
8.090000	0.1	0.362815
8.091667	0.1	0.349786
8.093333	0.1	0.340599
8.095000	0.1	0.338671
8.096667	0.1	0.343528
8.098333	0.1	0.351043
8.100000	0.1	0.356282
8.101667	0.1	0.356822
8.103333	0.1	0.353544
8.105000	0.1	0.348915
8.106667	0.1	0.345125
8.108333	0.1	0.343486
8.110000	0.1	0.344370
8.111667	0.1	0.346666
8.113333	0.1	0.348012
8.115000	0.1	0.346862
8.116667	0.1	0.344003
8.118333	0.1	0.341311
8.120000	0.1	0.340133
8.121667	0.1	0.341660
8.123333	0.1	0.346536
8.125000	0.1	0.353130
8.126667	0.1	0.358354
8.128333	0.1	0.360515
8.130000	0.1	0.359612
8.131667	0.1	0.355877
8.133333	0.1	0.349660
8.135000	0.1	0.341926
8.136667	0.1	0.334620
8.138333	0.1	0.330014
8.140000	0.1	0.328692
8.141667	0.1	0.329562
8.143333	0.1	0.331877
8.145000	0.1	0.335113
8.146667	0.1	0.337232
8.148333	0.1	0.335234
8.150000	0.1	0.327863
8.151667	0.1	0.317092
8.153333	0.1	0.307173
8.155000	0.1	0.301902
8.156667	0.1	0.301995
8.158333	0.1	0.305660
8.160000	0.1	0.311132
8.161667	0.1	0.316752
8.163333	0.1	0.319988
8.165000	0.1	0.318992
8.166667	0.1	0.314275
8.168333	0.1	0.307937
8.170000	0.1	0.302107
8.171667	0.1	0.298740
8.173333	0.1	0.299034
8.175000	0.1	0.302405
8.176667	0.1	0.306885
8.178333	0.1	0.310270
8.180000	0.1	0.311523
8.181667	0.1	0.311211
8.183333	0.1	0.309683
8.185000	0.1	0.306391
8.186667	0.1	0.301809
8.188333	0.1	0.297786
8.190000	0.1	0.295597
8.191667	0.1	0.295201
8.193333	0.1	0.295825
8.195000	0.1	0.296058
8.196667	0.1	0.294344
8.198333	0.1	0.290484
8.200000	0.1	0.285972
8.201667	0.1	0.282354
8.203333	0.1	0.280379
8.205000	0.1	0.281082
8.206667	0.1	0.285534
8.208333	0.1	0.292752
8.210000	0.1	0.299527
8.211667	0.1	0.302652
8.213333	0.1	0.300854
8.215000	0.1	0.295085
8.216667	0.1	0.287462
8.218333	0.1	0.280221
8.220000	0.1	0.274731
8.221667	0.1	0.270805
8.223333	0.1	0.267965
8.225000	0.1	0.267089
8.226667	0.1	0.269469
8.228333	0.1	0.274512
8.230000	0.1	0.279616
8.231667	0.1	0.282819
8.233333	0.1	0.284608
8.235000	0.1	0.286130
8.236667	0.1	0.286698
8.238333	0.1	0.284412
8.240000	0.1	0.278694
8.241667	0.1	0.271415
8.243333	0.1	0.265632
8.245000	0.1	0.263541
8.246667	0.1	0.265534
8.248333	0.1	0.270535
8.250000	0.1	0.276454
8.251667	0.1	0.281045
8.253333	0.1	0.283294
8.255000	0.1	0.283751
8.256667	0.1	0.283550
8.258333	0.1	0.283718
8.260000	0.1	0.285399
8.261667	0.1	0.289613
8.263333	0.1	0.295918
8.265000	0.1	0.301860
8.266667	0.1	0.304617
8.268333	0.1	0.303295
8.270000	0.1	0.299383
8.271667	0.1	0.295090
8.273333	0.1	0.291974
8.275000	0.1	0.291048
8.276667	0.1	0.292384
8.278333	0.1	0.294377
8.280000	0.1	0.294764
8.281667	0.1	0.291970
8.283333	0.1	0.285828
8.285000	0.1	0.278265
8.286667	0.1	0.272486
8.288333	0.1	0.270046
8.290000	0.1	0.269394
8.291667	0.1	0.268407
8.293333	0.1	0.267588
8.295000	0.1	0.269152
8.296667	0.1	0.273776
8.298333	0.1	0.279536
8.300000	0.1	0.283523
8.301667	0.1	0.284244
8.303333	0.1	0.282717
8.305000	0.1	0.280775
8.306667	0.1	0.279550
8.308333	0.1	0.279560
8.310000	0.1	0.280044
8.311667	0.1	0.279061
8.313333	0.1	0.276151
8.315000	0.1	0.273297
8.316667	0.1	0.272668
8.318333	0.1	0.274698
8.320000	0.1	0.278023
8.321667	0.1	0.280254
8.323333	0.1	0.279713
8.325000	0.1	0.277096
8.326667	0.1	0.274065
8.328333	0.1	0.270810
8.330000	0.1	0.266838
8.331667	0.1	0.262531
8.333333	0.1	0.258763
8.335000	0.1	0.256002
8.336667	0.1	0.253883
8.338333	0.1	0.251527
8.340000	0.1	0.248537
8.341667	0.1	0.244919
8.343333	0.1	0.240658
8.345000	0.1	0.236407
8.346667	0.1	0.233436
8.348333	0.1	0.232067
8.350000	0.1	0.231192
8.351667	0.1	0.230307
8.353333	0.1	0.230726
8.355000	0.1	0.233636
8.356667	0.1	0.237902
8.358333	0.1	0.241012
8.360000	0.1	0.241585
8.361667	0.1	0.240537
8.363333	0.1	0.239806
8.365000	0.1	0.240090
8.366667	0.1	0.240300
8.368333	0.1	0.239187
8.370000	0.1	0.236826
8.371667	0.1	0.234181
8.373333	0.1	0.231741
8.375000	0.1	0.229343
8.376667	0.1	0.227187
8.378333	0.1	0.226279
8.380000	0.1	0.227271
8.381667	0.1	0.229487
8.383333	0.1	0.231769
8.385000	0.1	0.233608
8.386667	0.1	0.234861
8.388333	0.1	0.235224
8.390000	0.1	0.234125
8.391667	0.1	0.231056
8.393333	0.1	0.226558
8.395000	0.1	0.222577
8.396667	0.1	0.221129
8.398333	0.1	0.222814
8.400000	0.1	0.226251
8.401667	0.1	0.228798
8.403333	0.1	0.228421
8.405000	0.1	0.225049
8.406667	0.1	0.220430
8.408333	0.1	0.216332
8.410000	0.1	0.213287
8.411667	0.1	0.211638
8.413333	0.1	0.212402
8.415000	0.1	0.216011
8.416667	0.1	0.221198
8.418333	0.1	0.225473
8.420000	0.1	0.226889
8.421667	0.1	0.225501
8.423333	0.1	0.223033
8.425000	0.1	0.221548
8.426667	0.1	0.222200
8.428333	0.1	0.224686
8.430000	0.1	0.227964
8.431667	0.1	0.230838
8.433333	0.1	0.231722
8.435000	0.1	0.229389
8.436667	0.1	0.224630
8.438333	0.1	0.220123
8.440000	0.1	0.218386
8.441667	0.1	0.220048
8.443333	0.1	0.223550
8.445000	0.1	0.226353
8.446667	0.1	0.226777
8.448333	0.1	0.224872
8.450000	0.1	0.221748
8.451667	0.1	0.218200
8.453333	0.1	0.214092
8.455000	0.1	0.209161
8.456667	0.1	0.204113
8.458333	0.1	0.200337
8.460000	0.1	0.198320
8.461667	0.1	0.196942
8.463333	0.1	0.194772
8.465000	0.1	0.192076
8.466667	0.1	0.190944
8.468333	0.1	0.193152
8.470000	0.1	0.198362
8.471667	0.1	0.204612
8.473333	0.1	0.209920
8.475000	0.1	0.213054
8.476667	0.1	0.212966
8.478333	0.1	0.209040
8.480000	0.1	0.202782
8.481667	0.1	0.197589
8.483333	0.1	0.196211
8.485000	0.1	0.199205
8.486667	0.1	0.205222
8.488333	0.1	0.211815
8.490000	0.1	0.216654
8.491667	0.1	0.218488
8.493333	0.1	0.217455
8.495000	0.1	0.215066
8.496667	0.1	0.213063
8.498333	0.1	0.212113
8.500000	0.1	0.211624
8.501667	0.1	0.210488
8.503333	0.1	0.208141
8.505000	0.1	0.205142
8.506667	0.1	0.202679
8.508333	0.1	0.201743
8.510000	0.1	0.202907
8.511667	0.1	0.206647
8.513333	0.1	0.212854
8.515000	0.1	0.219713
8.516667	0.1	0.224407
8.518333	0.1	0.225417
8.520000	0.1	0.223410
8.521667	0.1	0.220179
8.523333	0.1	0.217343
8.525000	0.1	0.215918
8.526667	0.1	0.216295
8.528333	0.1	0.218418
8.530000	0.1	0.221939
8.531667	0.1	0.226256
8.533333	0.1	0.230563
8.535000	0.1	0.234055
8.536667	0.1	0.236179
8.538333	0.1	0.236700
8.540000	0.1	0.235643
8.541667	0.1	0.233464
8.543333	0.1	0.231038
8.545000	0.1	0.229669
8.546667	0.1	0.230935
8.548333	0.1	0.235462
8.550000	0.1	0.241748
8.551667	0.1	0.247112
8.553333	0.1	0.249608
8.555000	0.1	0.248533
8.556667	0.1	0.244631
8.558333	0.1	0.240253
8.560000	0.1	0.237701
8.561667	0.1	0.237371
8.563333	0.1	0.238046
8.565000	0.1	0.238707
8.566667	0.1	0.240253
8.568333	0.1	0.244472
8.570000	0.1	0.251266
8.571667	0.1	0.258256
8.573333	0.1	0.262968
8.575000	0.1	0.264868
8.576667	0.1	0.265315
8.578333	0.1	0.265478
8.580000	0.1	0.264808
8.581667	0.1	0.262256
8.583333	0.1	0.257902
8.585000	0.1	0.252821
8.586667	0.1	0.248542
8.588333	0.1	0.246665
8.590000	0.1	0.247597
8.591667	0.1	0.249892
8.593333	0.1	0.251895
8.595000	0.1	0.253399
8.596667	0.1	0.255299
8.598333	0.1	0.258423
8.600000	0.1	0.262642
8.601667	0.1	0.266796
8.603333	0.1	0.269865
8.605000	0.1	0.271956
8.606667	0.1	0.273515
8.608333	0.1	0.273981
8.610000	0.1	0.272086
8.611667	0.1	0.267224
8.613333	0.1	0.260221
8.615000	0.1	0.253357
8.616667	0.1	0.249501
8.618333	0.1	0.249976
8.620000	0.1	0.253506
8.621667	0.1	0.257678
8.623333	0.1	0.260645
8.625000	0.1	0.261064
8.626667	0.1	0.258423
8.628333	0.1	0.253781
8.630000	0.1	0.249026
8.631667	0.1	0.245585
8.633333	0.1	0.244081
8.635000	0.1	0.244379
8.636667	0.1	0.246014
8.638333	0.1	0.248551
8.640000	0.1	0.251275
8.641667	0.1	0.253026
8.643333	0.1	0.252775
8.645000	0.1	0.250423
8.646667	0.1	0.246824
8.648333	0.1	0.242610
8.650000	0.1	0.237469
8.651667	0.1	0.231182
8.653333	0.1	0.224602
8.655000	0.1	0.219266
8.656667	0.1	0.216700
8.658333	0.1	0.218018
8.660000	0.1	0.222828
8.661667	0.1	0.228449
8.663333	0.1	0.230796
8.665000	0.1	0.227238
8.666667	0.1	0.219326
8.668333	0.1	0.211336
8.670000	0.1	0.205981
8.671667	0.1	0.202809
8.673333	0.1	0.200071
8.675000	0.1	0.197082
8.676667	0.1	0.194879
8.678333	0.1	0.194712
8.680000	0.1	0.196630
8.681667	0.1	0.199769
8.683333	0.1	0.202926
8.685000	0.1	0.204942
8.686667	0.1	0.205478
8.688333	0.1	0.205166
8.690000	0.1	0.204192
8.691667	0.1	0.201371
8.693333	0.1	0.195629
8.695000	0.1	0.187713
8.696667	0.1	0.179801
8.698333	0.1	0.173836
8.700000	0.1	0.170618
8.701667	0.1	0.170143
8.703333	0.1	0.171815
8.705000	0.1	0.174325
8.706667	0.1	0.176569
8.708333	0.1	0.178395
8.710000	0.1	0.179149
8.711667	0.1	0.176891
8.713333	0.1	0.170884
8.715000	0.1	0.163163
8.716667	0.1	0.156295
8.718333	0.1	0.151452
8.720000	0.1	0.149263
8.721667	0.1	0.150246
8.723333	0.1	0.153976
8.725000	0.1	0.158809
8.726667	0.1	0.162278
8.728333	0.1	0.162390
8.730000	0.1	0.159051
8.731667	0.1	0.154045
8.733333	0.1	0.149831
8.735000	0.1	0.148187
8.736667	0.1	0.149203
8.738333	0.1	0.151745
8.740000	0.1	0.154884
8.741667	0.1	0.158041
8.743333	0.1	0.159894
8.745000	0.1	0.158763
8.746667	0.1	0.154455
8.748333	0.1	0.148863
8.750000	0.1	0.144583
8.751667	0.1	0.142897
8.753333	0.1	0.142963
8.755000	0.1	0.143019
8.756667	0.1	0.141957
8.758333	0.1	0.139708
8.760000	0.1	0.136863
8.761667	0.1	0.134092
8.763333	0.1	0.131610
8.765000	0.1	0.130255
8.766667	0.1	0.131978
8.768333	0.1	0.136886
8.770000	0.1	0.141677
8.771667	0.1	0.143289
8.773333	0.1	0.142260
8.775000	0.1	0.141179
8.776667	0.1	0.141575
8.778333	0.1	0.143419
8.780000	0.1	0.146320
8.781667	0.1	0.149463
8.783333	0.1	0.151005
8.785000	0.1	0.149328
8.786667	0.1	0.144932
8.788333	0.1	0.140085
8.790000	0.1	0.136746
8.791667	0.1	0.135386
8.793333	0.1	0.135144
8.795000	0.1	0.134655
8.796667	0.1	0.133077
8.798333	0.1	0.130557
8.800000	0.1	0.127801
8.801667	0.1	0.125356
8.803333	0.1	0.123205
8.805000	0.1	0.121430
8.806667	0.1	0.120867
8.808333	0.1	0.122525
8.810000	0.1	0.126390
8.811667	0.1	0.131419
8.813333	0.1	0.136667
8.815000	0.1	0.141268
8.816667	0.1	0.144234
8.818333	0.1	0.145501
8.820000	0.1	0.145966
8.821667	0.1	0.146246
8.823333	0.1	0.146977
8.825000	0.1	0.148886
8.826667	0.1	0.151559
8.828333	0.1	0.153482
8.830000	0.1	0.153105
8.831667	0.1	0.149528
8.833333	0.1	0.143088
8.835000	0.1	0.135195
8.836667	0.1	0.127386
8.838333	0.1	0.121109
8.840000	0.1	0.118073
8.841667	0.1	0.119447
8.843333	0.1	0.124765
8.845000	0.1	0.132364
8.846667	0.1	0.140057
8.848333	0.1	0.145352
8.850000	0.1	0.146269
8.851667	0.1	0.142432
8.853333	0.1	0.135633
8.855000	0.1	0.128993
8.856667	0.1	0.125025
8.858333	0.1	0.124411
8.860000	0.1	0.126702
8.861667	0.1	0.131275
8.863333	0.1	0.137137
8.865000	0.1	0.142646
8.866667	0.1	0.145836
8.868333	0.1	0.145561
8.870000	0.1	0.142381
8.871667	0.1	0.137729
8.873333	0.1	0.132942
8.875000	0.1	0.129403
8.876667	0.1	0.128387
8.878333	0.1	0.130362
8.880000	0.1	0.134702
8.881667	0.1	0.139698
8.883333	0.1	0.142967
8.885000	0.1	0.143088
8.886667	0.1	0.141058
8.888333	0.1	0.139293
8.890000	0.1	0.139526
8.891667	0.1	0.141915
8.893333	0.1	0.145603
8.895000	0.1	0.149528
8.896667	0.1	0.152322
8.898333	0.1	0.152458
8.900000	0.1	0.149538
8.901667	0.1	0.145030
8.903333	0.1	0.141342
8.905000	0.1	0.139945
8.906667	0.1	0.140639
8.908333	0.1	0.142418
8.910000	0.1	0.143903
8.911667	0.1	0.143358
8.913333	0.1	0.139927
8.915000	0.1	0.135028
8.916667	0.1	0.131465
8.918333	0.1	0.131158
8.920000	0.1	0.134013
8.921667	0.1	0.138022
8.923333	0.1	0.140578
8.925000	0.1	0.140783
8.926667	0.1	0.140038
8.928333	0.1	0.139982
8.930000	0.1	0.140867
8.931667	0.1	0.142008
8.933333	0.1	0.142599
8.935000	0.1	0.141957
8.936667	0.1	0.139414
8.938333	0.1	0.134660
8.940000	0.1	0.128509
8.941667	0.1	0.122646
8.943333	0.1	0.118120
8.945000	0.1	0.115167
8.946667	0.1	0.113999
8.948333	0.1	0.114678
8.950000	0.1	0.116616
8.951667	0.1	0.118725
8.953333	0.1	0.120159
8.955000	0.1	0.120960
8.956667	0.1	0.122180
8.958333	0.1	0.124983
8.960000	0.1	0.129431
8.961667	0.1	0.134576
8.963333	0.1	0.139079
8.965000	0.1	0.141524
8.966667	0.1	0.141086
8.968333	0.1	0.138073
8.970000	0.1	0.133635
8.971667	0.1	0.129337
8.973333	0.1	0.126963
8.975000	0.1	0.127554
8.976667	0.1	0.130371
8.978333	0.1	0.133137
8.980000	0.1	0.133854
8.981667	0.1	0.132611
8.983333	0.1	0.130683
8.985000	0.1	0.128555
8.986667	0.1	0.126148
8.988333	0.1	0.123670
8.990000	0.1	0.121542
8.991667	0.1	0.120234
8.993333	0.1	0.119517
8.995000	0.1	0.118529
8.996667	0.1	0.117808
8.998333	0.1	0.119582
9.000000	0.1	0.124956
9.001667	0.1	0.132332
9.003333	0.1	0.139005
9.005000	0.1	0.143060
9.006667	0.1	0.143540
9.008333	0.1	0.140104
9.010000	0.1	0.132946
9.011667	0.1	0.122814
9.013333	0.1	0.110995
9.015000	0.1	0.099475
9.016667	0.1	0.091037
9.018333	0.1	0.088043
9.020000	0.1	0.090627
9.021667	0.1	0.096494
9.023333	0.1	0.102604
9.025000	0.1	0.106813
9.026667	0.1	0.108411
9.028333	0.1	0.107992
9.030000	0.1	0.107237
9.031667	0.1	0.107693
9.033333	0.1	0.109812
9.035000	0.1	0.113593
9.036667	0.1	0.118408
9.038333	0.1	0.122562
9.040000	0.1	0.124285
9.041667	0.1	0.122632
9.043333	0.1	0.117626
9.045000	0.1	0.110380
9.046667	0.1	0.102990
9.048333	0.1	0.097845
9.050000	0.1	0.096150
9.051667	0.1	0.097011
9.053333	0.1	0.098813
9.055000	0.1	0.100685
9.056667	0.1	0.101896
9.058333	0.1	0.101542
9.060000	0.1	0.099372
9.061667	0.1	0.096080
9.063333	0.1	0.092550
9.065000	0.1	0.089579
9.066667	0.1	0.088676
9.068333	0.1	0.091637
9.070000	0.1	0.098459
9.071667	0.1	0.106525
9.073333	0.1	0.112350
9.075000	0.1	0.113943
9.076667	0.1	0.111666
9.078333	0.1	0.107405
9.080000	0.1	0.102939
9.081667	0.1	0.099018
9.083333	0.1	0.096313
9.085000	0.1	0.095693
9.086667	0.1	0.096969
9.088333	0.1	0.098930
9.090000	0.1	0.100238
9.091667	0.1	0.099540
9.093333	0.1	0.096122
9.095000	0.1	0.090948
9.096667	0.1	0.086236
9.098333	0.1	0.083880
9.100000	0.1	0.084345
9.101667	0.1	0.086981
9.103333	0.1	0.090986
9.105000	0.1	0.095409
9.106667	0.1	0.098371
9.108333	0.1	0.097635
9.110000	0.1	0.093263
9.111667	0.1	0.088071
9.113333	0.1	0.084382
9.115000	0.1	0.082185
9.116667	0.1	0.081044
9.118333	0.1	0.081728
9.120000	0.1	0.084587
9.121667	0.1	0.087461
9.123333	0.1	0.087456
9.125000	0.1	0.084587
9.126667	0.1	0.081770
9.128333	0.1	0.081500
9.130000	0.1	0.084043
9.131667	0.1	0.088471
9.133333	0.1	0.093640
9.135000	0.1	0.097575
9.136667	0.1	0.097752
9.138333	0.1	0.093170
9.140000	0.1	0.085109
9.141667	0.1	0.076150
9.143333	0.1	0.069635
9.145000	0.1	0.068825
9.146667	0.1	0.074273
9.148333	0.1	0.082185
9.150000	0.1	0.087367
9.151667	0.1	0.087619
9.153333	0.1	0.084178
9.155000	0.1	0.079460
9.156667	0.1	0.075572
9.158333	0.1	0.073779
9.160000	0.1	0.074650
9.161667	0.1	0.077919
9.163333	0.1	0.081807
9.165000	0.1	0.084271
9.166667	0.1	0.085221
9.168333	0.1	0.085789
9.170000	0.1	0.086054
9.171667	0.1	0.085132
9.173333	0.1	0.083153
9.175000	0.1	0.081370
9.176667	0.1	0.080639
9.178333	0.1	0.081356
9.180000	0.1	0.084080
9.181667	0.1	0.088443
9.183333	0.1	0.092024
9.185000	0.1	0.091842
9.186667	0.1	0.087079
9.188333	0.1	0.079847
9.190000	0.1	0.073719
9.191667	0.1	0.071670
9.193333	0.1	0.074636
9.195000	0.1	0.081356
9.196667	0.1	0.089570
9.198333	0.1	0.097081
9.200000	0.1	0.102124
9.201667	0.1	0.103908
9.203333	0.1	0.103130
9.205000	0.1	0.101430
9.206667	0.1	0.099866
9.208333	0.1	0.098152
9.210000	0.1	0.096057
9.211667	0.1	0.094273
9.213333	0.1	0.093016
9.215000	0.1	0.091195
9.216667	0.1	0.087763
9.218333	0.1	0.083139
9.220000	0.1	0.078883
9.221667	0.1	0.076224
9.223333	0.1	0.075111
9.225000	0.1	0.074599
9.226667	0.1	0.073952
9.228333	0.1	0.073458
9.230000	0.1	0.074427
9.231667	0.1	0.078152
9.233333	0.1	0.084303
9.235000	0.1	0.090683
9.236667	0.1	0.094892
9.238333	0.1	0.096248
9.240000	0.1	0.096341
9.241667	0.1	0.097305
9.243333	0.1	0.099638
9.245000	0.1	0.102399
9.246667	0.1	0.104350
9.248333	0.1	0.104178
9.250000	0.1	0.101286
9.251667	0.1	0.096783
9.253333	0.1	0.092345
9.255000	0.1	0.088499
9.256667	0.1	0.085314
9.258333	0.1	0.083637
9.260000	0.1	0.084117
9.261667	0.1	0.086538
9.263333	0.1	0.090660
9.265000	0.1	0.096341
9.266667	0.1	0.102837
9.268333	0.1	0.108597
9.270000	0.1	0.112215
9.271667	0.1	0.113593
9.273333	0.1	0.113719
9.275000	0.1	0.113328
9.276667	0.1	0.112331
9.278333	0.1	0.110790
9.280000	0.1	0.109938
9.281667	0.1	0.111503
9.283333	0.1	0.116215
9.285000	0.1	0.122869
9.286667	0.1	0.128476
9.288333	0.1	0.130245
9.290000	0.1	0.128066
9.291667	0.1	0.124727
9.293333	0.1	0.123242
9.295000	0.1	0.124495
9.296667	0.1	0.127912
9.298333	0.1	0.133030
9.300000	0.1	0.139391
9.301667	0.1	0.145645
9.303333	0.1	0.149757
9.305000	0.1	0.150325
9.306667	0.1	0.147345
9.308333	0.1	0.142097
9.310000	0.1	0.136741
9.311667	0.1	0.133086
9.313333	0.1	0.132062
9.315000	0.1	0.134432
9.316667	0.1	0.140211
9.318333	0.1	0.147512
9.320000	0.1	0.153612
9.321667	0.1	0.156630
9.323333	0.1	0.156621
9.325000	0.1	0.155601
9.326667	0.1	0.155368
9.328333	0.1	0.156038
9.330000	0.1	0.157324
9.331667	0.1	0.159424
9.333333	0.1	0.162371
9.335000	0.1	0.165510
9.336667	0.1	0.167848
9.338333	0.1	0.168900
9.340000	0.1	0.169300
9.341667	0.1	0.170125
9.343333	0.1	0.171508
9.345000	0.1	0.172774
9.346667	0.1	0.174097
9.348333	0.1	0.176704
9.350000	0.1	0.181179
9.351667	0.1	0.186567
9.353333	0.1	0.191424
9.355000	0.1	0.195540
9.356667	0.1	0.200206
9.358333	0.1	0.206628
9.360000	0.1	0.214376
9.361667	0.1	0.221343
9.363333	0.1	0.224994
9.365000	0.1	0.224081
9.366667	0.1	0.219350
9.368333	0.1	0.213049
9.370000	0.1	0.208388
9.371667	0.1	0.207950
9.373333	0.1	0.211364
9.375000	0.1	0.215396
9.376667	0.1	0.216961
9.378333	0.1	0.215485
9.380000	0.1	0.212481
9.381667	0.1	0.209762
9.383333	0.1	0.208803
9.385000	0.1	0.210530
9.386667	0.1	0.214623
9.388333	0.1	0.219583
9.390000	0.1	0.223694
9.391667	0.1	0.226139
9.393333	0.1	0.228002
9.395000	0.1	0.231438
9.396667	0.1	0.237268
9.398333	0.1	0.243681
9.400000	0.1	0.247587
9.401667	0.1	0.247564
9.403333	0.1	0.244584
9.405000	0.1	0.239830
9.406667	0.1	0.234302
9.408333	0.1	0.230144
9.410000	0.1	0.229250
9.411667	0.1	0.230991
9.413333	0.1	0.233250
9.415000	0.1	0.234861
9.416667	0.1	0.235881
9.418333	0.1	0.236519
9.420000	0.1	0.236686
9.421667	0.1	0.236086
9.423333	0.1	0.234446
9.425000	0.1	0.231820
9.426667	0.1	0.228533
9.428333	0.1	0.225101
9.430000	0.1	0.221850
9.431667	0.1	0.218679
9.433333	0.1	0.216179
9.435000	0.1	0.216011
9.436667	0.1	0.219173
9.438333	0.1	0.224793
9.440000	0.1	0.230530
9.441667	0.1	0.233580
9.443333	0.1	0.232542
9.445000	0.1	0.229310
9.446667	0.1	0.227806
9.448333	0.1	0.230051
9.450000	0.1	0.235140
9.451667	0.1	0.241529
9.453333	0.1	0.247979
9.455000	0.1	0.252719
9.456667	0.1	0.253883
9.458333	0.1	0.251341
9.460000	0.1	0.247080
9.461667	0.1	0.243438
9.463333	0.1	0.241720
9.465000	0.1	0.242451
9.466667	0.1	0.245422
9.468333	0.1	0.248877
9.470000	0.1	0.250274
9.471667	0.1	0.249092
9.473333	0.1	0.247532
9.475000	0.1	0.248188
9.476667	0.1	0.251881
9.478333	0.1	0.257348
9.480000	0.1	0.261916
9.481667	0.1	0.263094
9.483333	0.1	0.260873
9.485000	0.1	0.258419
9.486667	0.1	0.259550
9.488333	0.1	0.265548
9.490000	0.1	0.274284
9.491667	0.1	0.281795
9.493333	0.1	0.284794
9.495000	0.1	0.282489
9.496667	0.1	0.276836
9.498333	0.1	0.271210
9.500000	0.1	0.268612
9.501667	0.1	0.270442
9.503333	0.1	0.276053
9.505000	0.1	0.283276
9.506667	0.1	0.289497
9.508333	0.1	0.292766
9.510000	0.1	0.292296
9.511667	0.1	0.288151
9.513333	0.1	0.281343
9.515000	0.1	0.274344
9.516667	0.1	0.270363
9.518333	0.1	0.271602
9.520000	0.1	0.278056
9.521667	0.1	0.287928
9.523333	0.1	0.299006
9.525000	0.1	0.309367
9.526667	0.1	0.317283
9.528333	0.1	0.321651
9.530000	0.1	0.322526
9.531667	0.1	0.321236
9.533333	0.1	0.320254
9.535000	0.1	0.321520
9.536667	0.1	0.324436
9.538333	0.1	0.326722
9.540000	0.1	0.326838
9.541667	0.1	0.324924
9.543333	0.1	0.322247
9.545000	0.1	0.320706
9.546667	0.1	0.322270
9.548333	0.1	0.327686
9.550000	0.1	0.335304
9.551667	0.1	0.341833
9.553333	0.1	0.344869
9.555000	0.1	0.344180
9.556667	0.1	0.341078
9.558333	0.1	0.337781
9.560000	0.1	0.336790
9.561667	0.1	0.339863
9.563333	0.1	0.347407
9.565000	0.1	0.358159
9.566667	0.1	0.369176
9.568333	0.1	0.377488
9.570000	0.1	0.381847
9.571667	0.1	0.382685
9.573333	0.1	0.381051
9.575000	0.1	0.377791
9.576667	0.1	0.373730
9.578333	0.1	0.369954
9.580000	0.1	0.367579
9.581667	0.1	0.367984
9.583333	0.1	0.372380
9.585000	0.1	0.380455
9.586667	0.1	0.389954
9.588333	0.1	0.397908
9.590000	0.1	0.402345
9.591667	0.1	0.403109
9.593333	0.1	0.401386
9.595000	0.1	0.398504
9.596667	0.1	0.395277
9.598333	0.1	0.392245
9.600000	0.1	0.390289
9.601667	0.1	0.390834
9.603333	0.1	0.394988
9.605000	0.1	0.402466
9.606667	0.1	0.411295
9.608333	0.1	0.418220
9.610000	0.1	0.420483
9.611667	0.1	0.417917
9.613333	0.1	0.413153
9.615000	0.1	0.409675
9.616667	0.1	0.409563
9.618333	0.1	0.412967
9.620000	0.1	0.418401
9.621667	0.1	0.423207
9.623333	0.1	0.425270
9.625000	0.1	0.424534
9.626667	0.1	0.422341
9.628333	0.1	0.419552
9.630000	0.1	0.416045
9.631667	0.1	0.412362
9.633333	0.1	0.410825
9.635000	0.1	0.413591
9.636667	0.1	0.420469
9.638333	0.1	0.429368
9.640000	0.1	0.437759
9.641667	0.1	0.443556
9.643333	0.1	0.446117
9.645000	0.1	0.446104
9.646667	0.1	0.444157
9.648333	0.1	0.440809
9.650000	0.1	0.436907
9.651667	0.1	0.433014
9.653333	0.1	0.429186
9.655000	0.1	0.424962
9.656667	0.1	0.419761
9.658333	0.1	0.414704
9.660000	0.1	0.412692
9.661667	0.1	0.415440
9.663333	0.1	0.421223
9.665000	0.1	0.425866
9.666667	0.1	0.426350
9.668333	0.1	0.423677
9.670000	0.1	0.421326
9.671667	0.1	0.421326
9.673333	0.1	0.422802
9.675000	0.1	0.423738
9.676667	0.1	0.423272
9.678333	0.1	0.422187
9.680000	0.1	0.421456
9.681667	0.1	0.420935
9.683333	0.1	0.419589
9.685000	0.1	0.416921
9.686667	0.1	0.413903
9.688333	0.1	0.412310
9.690000	0.1	0.413088
9.691667	0.1	0.415859
9.693333	0.1	0.419826
9.695000	0.1	0.424306
9.696667	0.1	0.428515
9.698333	0.1	0.431617
9.700000	0.1	0.432814
9.701667	0.1	0.431500
9.703333	0.1	0.428152
9.705000	0.1	0.424334
9.706667	0.1	0.421344
9.708333	0.1	0.420022
9.710000	0.1	0.421098
9.711667	0.1	0.423878
9.713333	0.1	0.425321
9.715000	0.1	0.422373
9.716667	0.1	0.415239
9.718333	0.1	0.407407
9.720000	0.1	0.402741
9.721667	0.1	0.402392
9.723333	0.1	0.404418
9.725000	0.1	0.406546
9.726667	0.1	0.408208
9.728333	0.1	0.409782
9.730000	0.1	0.411659
9.731667	0.1	0.414043
9.733333	0.1	0.416925
9.735000	0.1	0.420422
9.736667	0.1	0.424706
9.738333	0.1	0.428786
9.740000	0.1	0.430350
9.741667	0.1	0.428003
9.743333	0.1	0.423030
9.745000	0.1	0.418057
9.746667	0.1	0.414429
9.748333	0.1	0.411905
9.750000	0.1	0.410355
9.751667	0.1	0.410532
9.753333	0.1	0.412902
9.755000	0.1	0.416418
9.756667	0.1	0.418941
9.758333	0.1	0.418811
9.760000	0.1	0.415477
9.761667	0.1	0.409367
9.763333	0.1	0.402806
9.765000	0.1	0.399780
9.766667	0.1	0.402308
9.768333	0.1	0.408022
9.770000	0.1	0.413014
9.771667	0.1	0.415798
9.773333	0.1	0.416967
9.775000	0.1	0.417060
9.776667	0.1	0.416432
9.778333	0.1	0.415486
9.780000	0.1	0.414164
9.781667	0.1	0.412138
9.783333	0.1	0.409167
9.785000	0.1	0.405391
9.786667	0.1	0.401973
9.788333	0.1	0.400920
9.790000	0.1	0.403565
9.791667	0.1	0.409484
9.793333	0.1	0.416804
9.795000	0.1	0.422951
9.796667	0.1	0.425652
9.798333	0.1	0.424390
9.800000	0.1	0.420841
9.801667	0.1	0.417097
9.803333	0.1	0.413521
9.805000	0.1	0.408902
9.806667	0.1	0.402625
9.808333	0.1	0.395537
9.810000	0.1	0.388981
9.811667	0.1	0.384818
9.813333	0.1	0.385428
9.815000	0.1	0.391183
9.816667	0.1	0.399058
9.818333	0.1	0.405242
9.820000	0.1	0.408189
9.821667	0.1	0.408911
9.823333	0.1	0.408930
9.825000	0.1	0.408576
9.826667	0.1	0.407612
9.828333	0.1	0.406420
9.830000	0.1	0.405475
9.831667	0.1	0.404986
9.833333	0.1	0.404813
9.835000	0.1	0.403924
9.836667	0.1	0.401572
9.838333	0.1	0.398746
9.840000	0.1	0.396972
9.841667	0.1	0.396795
9.843333	0.1	0.397926
9.845000	0.1	0.399584
9.846667	0.1	0.400520
9.848333	0.1	0.399626
9.850000	0.1	0.396878
9.851667	0.1	0.393237
9.853333	0.1	0.389791
9.855000	0.1	0.387598
9.856667	0.1	0.387328
9.858333	0.1	0.388236
9.860000	0.1	0.388464
9.861667	0.1	0.386974
9.863333	0.1	0.384147
9.865000	0.1	0.380762
9.866667	0.1	0.377679
9.868333	0.1	0.375872
9.870000	0.1	0.375924
9.871667	0.1	0.377814
9.873333	0.1	0.380571
9.875000	0.1	0.382415
9.876667	0.1	0.381954
9.878333	0.1	0.378913
9.880000	0.1	0.374406
9.881667	0.1	0.370871
9.883333	0.1	0.370326
9.885000	0.1	0.372510
9.886667	0.1	0.375509
9.888333	0.1	0.377907
9.890000	0.1	0.379630
9.891667	0.1	0.380990
9.893333	0.1	0.381581
9.895000	0.1	0.380846
9.896667	0.1	0.379491
9.898333	0.1	0.379253
9.900000	0.1	0.380501
9.901667	0.1	0.380632
9.903333	0.1	0.376320
9.905000	0.1	0.367071
9.906667	0.1	0.355858
9.908333	0.1	0.346615
9.910000	0.1	0.341618
9.911667	0.1	0.341409
9.913333	0.1	0.345423
9.915000	0.1	0.351616
9.916667	0.1	0.356957
9.918333	0.1	0.359216
9.920000	0.1	0.357907
9.921667	0.1	0.354219
9.923333	0.1	0.349460
9.925000	0.1	0.343518
9.926667	0.1	0.336254
9.928333	0.1	0.329432
9.930000	0.1	0.325209
9.931667	0.1	0.323220
9.933333	0.1	0.320789
9.935000	0.1	0.316161
9.936667	0.1	0.310293
9.938333	0.1	0.305194
9.940000	0.1	0.301930
9.941667	0.1	0.300589
9.943333	0.1	0.300980
9.945000	0.1	0.302698
9.946667	0.1	0.304594
9.948333	0.1	0.305055
9.950000	0.1	0.303285
9.951667	0.1	0.299877
9.953333	0.1	0.296501
9.955000	0.1	0.294829
9.956667	0.1	0.294722
9.958333	0.1	0.294442
9.960000	0.1	0.292701
9.961667	0.1	0.289446
9.963333	0.1	0.285893
9.965000	0.1	0.284263
9.966667	0.1	0.285748
9.968333	0.1	0.289157
9.970000	0.1	0.292417
9.971667	0.1	0.294182
9.973333	0.1	0.294060
9.975000	0.1	0.292417
9.976667	0.1	0.289702
9.978333	0.1	0.285571
9.980000	0.1	0.279825
9.981667	0.1	0.273837
9.983333	0.1	0.269413
9.985000	0.1	0.267336
9.986667	0.1	0.267988
9.988333	0.1	0.271453
9.990000	0.1	0.276593
9.991667	0.1	0.281390
9.993333	0.1	0.284337
9.995000	0.1	0.285115
9.996667	0.1	0.283876
9.998333	0.1	0.280612
10.000000	0.1	0.275574
10.001667	0.1	0.269506
10.003333	0.1	0.263322
10.005000	0.1	0.257739
10.006667	0.1	0.252733
10.008333	0.1	0.247820
10.010000	0.1	0.243275
10.011667	0.1	0.240435
10.013333	0.1	0.240384
10.015000	0.1	0.242651
10.016667	0.1	0.245422
10.018333	0.1	0.247150
10.020000	0.1	0.247774
10.021667	0.1	0.248305
10.023333	0.1	0.249264
10.025000	0.1	0.249860
10.026667	0.1	0.249366
10.028333	0.1	0.248612
10.030000	0.1	0.249012
10.031667	0.1	0.250610
10.033333	0.1	0.251713
10.035000	0.1	0.250596
10.036667	0.1	0.247406
10.038333	0.1	0.244067
10.040000	0.1	0.242265
10.041667	0.1	0.241892
10.043333	0.1	0.241855
10.045000	0.1	0.242102
10.046667	0.1	0.243373
10.048333	0.1	0.244817
10.050000	0.1	0.243746
10.051667	0.1	0.238661
10.053333	0.1	0.231224
10.055000	0.1	0.224556
10.056667	0.1	0.220397
10.058333	0.1	0.218470
10.060000	0.1	0.217743
10.061667	0.1	0.218083
10.063333	0.1	0.220523
10.065000	0.1	0.225357
10.066667	0.1	0.230963
10.068333	0.1	0.235317
10.070000	0.1	0.237855
10.071667	0.1	0.238908
10.073333	0.1	0.238330
10.075000	0.1	0.235643
10.076667	0.1	0.231122
10.078333	0.1	0.226130
10.080000	0.1	0.222144
10.081667	0.1	0.219718
10.083333	0.1	0.218600
10.085000	0.1	0.218656
10.086667	0.1	0.220067
10.088333	0.1	0.222446
10.090000	0.1	0.224593
10.091667	0.1	0.225827
10.093333	0.1	0.226516
10.095000	0.1	0.226577
10.096667	0.1	0.224886
10.098333	0.1	0.221222
10.100000	0.1	0.217524
10.101667	0.1	0.216239
10.103333	0.1	0.218293
10.105000	0.1	0.223033
10.106667	0.1	0.228859
10.108333	0.1	0.233832
10.110000	0.1	0.237245
10.111667	0.1	0.240030
10.113333	0.1	0.242316
10.115000	0.1	0.242400
10.116667	0.1	0.239066
10.118333	0.1	0.233040
10.120000	0.1	0.225762
10.121667	0.1	0.218442
10.123333	0.1	0.212346
10.125000	0.1	0.208057
10.126667	0.1	0.204775
10.128333	0.1	0.202009
10.130000	0.1	0.201450
10.131667	0.1	0.205333
10.133333	0.1	0.213129
10.135000	0.1	0.221524
10.136667	0.1	0.227210
10.138333	0.1	0.228868
10.140000	0.1	0.227420
10.141667	0.1	0.224886
10.143333	0.1	0.222982
10.145000	0.1	0.222865
10.146667	0.1	0.225166
10.148333	0.1	0.229175
10.150000	0.1	0.232514
10.151667	0.1	0.232332
10.153333	0.1	0.227047
10.155000	0.1	0.217864
10.156667	0.1	0.208714
10.158333	0.1	0.203317
10.160000	0.1	0.202581
10.161667	0.1	0.205217
10.163333	0.1	0.209613
10.165000	0.1	0.214661
10.166667	0.1	0.219666
10.168333	0.1	0.224425
10.170000	0.1	0.228840
10.171667	0.1	0.231946
10.173333	0.1	0.232137
10.175000	0.1	0.228556
10.176667	0.1	0.221743
10.178333	0.1	0.213492
10.180000	0.1	0.206432
10.181667	0.1	0.203159
10.183333	0.1	0.204532
10.185000	0.1	0.208719
10.186667	0.1	0.212709
10.188333	0.1	0.214749
10.190000	0.1	0.215047
10.191667	0.1	0.214353
10.193333	0.1	0.212686
10.195000	0.1	0.209878
10.196667	0.1	0.206782
10.198333	0.1	0.204840
10.200000	0.1	0.204784
10.201667	0.1	0.206563
10.203333	0.1	0.209757
10.205000	0.1	0.213110
10.206667	0.1	0.215280
10.208333	0.1	0.216272
10.210000	0.1	0.216747
10.211667	0.1	0.216551
10.213333	0.1	0.214949
10.215000	0.1	0.212081
10.216667	0.1	0.209594
10.218333	0.1	0.209180
10.220000	0.1	0.210339
10.221667	0.1	0.210805
10.223333	0.1	0.209245
10.225000	0.1	0.206474
10.226667	0.1	0.204118
10.228333	0.1	0.203531
10.230000	0.1	0.206134
10.231667	0.1	0.212118
10.233333	0.1	0.218530
10.235000	0.1	0.221469
10.236667	0.1	0.219690
10.238333	0.1	0.214474
10.240000	0.1	0.208276
10.241667	0.1	0.203820
10.243333	0.1	0.202139
10.245000	0.1	0.202064
10.246667	0.1	0.202344
10.248333	0.1	0.202819
10.250000	0.1	0.203736
10.251667	0.1	0.205361
10.253333	0.1	0.208197
10.255000	0.1	0.212537
10.256667	0.1	0.217450
10.258333	0.1	0.220914
10.260000	0.1	0.221496
10.261667	0.1	0.219643
10.263333	0.1	0.217189
10.265000	0.1	0.215895
10.266667	0.1	0.216505
10.268333	0.1	0.218516
10.270000	0.1	0.220523
10.271667	0.1	0.221184
10.273333	0.1	0.220109
10.275000	0.1	0.218083
10.276667	0.1	0.216491
10.278333	0.1	0.215839
10.280000	0.1	0.215042
10.281667	0.1	0.212728
10.283333	0.1	0.209352
10.285000	0.1	0.207843
10.286667	0.1	0.211229
10.288333	0.1	0.219308
10.290000	0.1	0.228402
10.291667	0.1	0.234619
10.293333	0.1	0.236747
10.295000	0.1	0.236500
10.296667	0.1	0.236789
10.298333	0.1	0.239532
10.300000	0.1	0.244500
10.301667	0.1	0.249925
10.303333	0.1	0.254251
10.305000	0.1	0.257073
10.306667	0.1	0.258754
10.308333	0.1	0.259983
10.310000	0.1	0.261725
10.311667	0.1	0.264589
10.313333	0.1	0.267802
10.315000	0.1	0.269539
10.316667	0.1	0.269148
10.318333	0.1	0.268347
10.320000	0.1	0.269762
10.321667	0.1	0.274708
10.323333	0.1	0.282354
10.325000	0.1	0.290680
10.326667	0.1	0.297925
10.328333	0.1	0.303276
10.330000	0.1	0.307029
10.331667	0.1	0.310251
10.333333	0.1	0.313665
10.335000	0.1	0.317269
10.336667	0.1	0.321101
10.338333	0.1	0.325511
10.340000	0.1	0.330880
10.341667	0.1	0.337115
10.343333	0.1	0.343234
10.345000	0.1	0.348352
10.346667	0.1	0.353013
10.348333	0.1	0.358783
10.350000	0.1	0.366527
10.351667	0.1	0.375402
10.353333	0.1	0.383835
10.355000	0.1	0.391258
10.356667	0.1	0.398420
10.358333	0.1	0.406234
10.360000	0.1	0.414839
10.361667	0.1	0.423533
10.363333	0.1	0.430858
10.365000	0.1	0.435328
10.366667	0.1	0.436860
10.368333	0.1	0.436911
10.370000	0.1	0.437675
10.371667	0.1	0.441382
10.373333	0.1	0.449540
10.375000	0.1	0.462024
10.376667	0.1	0.476982
10.378333	0.1	0.492190
10.380000	0.1	0.506239
10.381667	0.1	0.518630
10.383333	0.1	0.529848
10.385000	0.1	0.541075
10.386667	0.1	0.553164
10.388333	0.1	0.566156
10.390000	0.1	0.579767
10.391667	0.1	0.593928
10.393333	0.1	0.608959
10.395000	0.1	0.624796
10.396667	0.1	0.640606
10.398333	0.1	0.655991
10.400000	0.1	0.671260
10.401667	0.1	0.686031
10.403333	0.1	0.699474
10.405000	0.1	0.711679
10.406667	0.1	0.723535
10.408333	0.1	0.736383
10.410000	0.1	0.751582
10.411667	0.1	0.769123
10.413333	0.1	0.787633
10.415000	0.1	0.805855
10.416667	0.1	0.823108
10.418333	0.1	0.839285
10.420000	0.1	0.855378
10.421667	0.1	0.873152
10.423333	0.1	0.893469
10.425000	0.1	0.914577
10.426667	0.1	0.932687
10.428333	0.1	0.945698
10.430000	0.1	0.955407
10.431667	0.1	0.965125
10.433333	0.1	0.976911
10.435000	0.1	0.991621
10.436667	0.1	1.009409
10.438333	0.1	1.029284
10.440000	0.1	1.048883
10.441667	0.1	1.065885
10.443333	0.1	1.079692
10.445000	0.1	1.090998
10.446667	0.1	1.100763
10.448333	0.1	1.110407
10.450000	0.1	1.121652
10.451667	0.1	1.135408
10.453333	0.1	1.150840
10.455000	0.1	1.165760
10.456667	0.1	1.178207
10.458333	0.1	1.187534
10.460000	0.1	1.194282
10.461667	0.1	1.199823
10.463333	0.1	1.205713
10.465000	0.1	1.212838
10.466667	0.1	1.221471
10.468333	0.1	1.231488
10.470000	0.1	1.241686
10.471667	0.1	1.250268
10.473333	0.1	1.256699
10.475000	0.1	1.262063
10.476667	0.1	1.267716
10.478333	0.1	1.274627
10.480000	0.1	1.283512
10.481667	0.1	1.294841
10.483333	0.1	1.307842
10.485000	0.1	1.319489
10.486667	0.1	1.326622
10.488333	0.1	1.329039
10.490000	0.1	1.329365
10.491667	0.1	1.330748
10.493333	0.1	1.334739
10.495000	0.1	1.341137
10.496667	0.1	1.349058
10.498333	0.1	1.357063
10.500000	0.1	1.363247
10.501667	0.1	1.366367
10.503333	0.1	1.366297
10.505000	0.1	1.364043
10.506667	0.1	1.361836
10.508333	0.1	1.362669
10.510000	0.1	1.368462
10.511667	0.1	1.378506
10.513333	0.1	1.390497
10.515000	0.1	1.402348
10.516667	0.1	1.412220
10.518333	0.1	1.418521
10.520000	0.1	1.420560
10.521667	0.1	1.419056
10.523333	0.1	1.415904
10.525000	0.1	1.413058
10.526667	0.1	1.411932
10.528333	0.1	1.413636
10.530000	0.1	1.418325
10.531667	0.1	1.424192
10.533333	0.1	1.428430
10.535000	0.1	1.430074
10.536667	0.1	1.430819
10.538333	0.1	1.432146
10.540000	0.1	1.433119
10.541667	0.1	1.431964
10.543333	0.1	1.428905
10.545000	0.1	1.426516
10.546667	0.1	1.427336
10.548333	0.1	1.431666
10.550000	0.1	1.437720
10.551667	0.1	1.443136
10.553333	0.1	1.446265
10.555000	0.1	1.446935
10.556667	0.1	1.446549
10.558333	0.1	1.447136
10.560000	0.1	1.449729
10.561667	0.1	1.453687
10.563333	0.1	1.457636
10.565000	0.1	1.460775
10.566667	0.1	1.462866
10.568333	0.1	1.463452
10.570000	0.1	1.462349
10.571667	0.1	1.460356
10.573333	0.1	1.458540
10.575000	0.1	1.457403
10.576667	0.1	1.457520
10.578333	0.1	1.459541
10.580000	0.1	1.463187
10.581667	0.1	1.467383
10.583333	0.1	1.471075
10.585000	0.1	1.473683
10.586667	0.1	1.475718
10.588333	0.1	1.478791
10.590000	0.1	1.483811
10.591667	0.1	1.489124
10.593333	0.1	1.491741
10.595000	0.1	1.490391
10.596667	0.1	1.486302
10.598333	0.1	1.481767
10.600000	0.1	1.478870
10.601667	0.1	1.478726
10.603333	0.1	1.481203
10.605000	0.1	1.484673
10.606667	0.1	1.486531
10.608333	0.1	1.485096
10.610000	0.1	1.480775
10.611667	0.1	1.475704
10.613333	0.1	1.473217
10.615000	0.1	1.475941
10.616667	0.1	1.483387
10.618333	0.1	1.492226
10.620000	0.1	1.499029
10.621667	0.1	1.502796
10.623333	0.1	1.504878
10.625000	0.1	1.506684
10.626667	0.1	1.507937
10.628333	0.1	1.507103
10.630000	0.1	1.502978
10.631667	0.1	1.495965
10.633333	0.1	1.487941
10.635000	0.1	1.480617
10.636667	0.1	1.474689
10.638333	0.1	1.470698
10.640000	0.1	1.469054
10.641667	0.1	1.468733
10.643333	0.1	1.467294
10.645000	0.1	1.463033
10.646667	0.1	1.456826
10.648333	0.1	1.451294
10.650000	0.1	1.448430
10.651667	0.1	1.447960
10.653333	0.1	1.447494
10.655000	0.1	1.444295
10.656667	0.1	1.437059
10.658333	0.1	1.426609
10.660000	0.1	1.415466
10.661667	0.1	1.406427
10.663333	0.1	1.401366
10.665000	0.1	1.400760
10.666667	0.1	1.403205
10.668333	0.1	1.405571
10.670000	0.1	1.404439
10.671667	0.1	1.397752
10.673333	0.1	1.385952
10.675000	0.1	1.372057
10.676667	0.1	1.359829
10.678333	0.1	1.351186
10.680000	0.1	1.345612
10.681667	0.1	1.341617
10.683333	0.1	1.337766
10.685000	0.1	1.332969
10.686667	0.1	1.326567
10.688333	0.1	1.318129
10.690000	0.1	1.307707
10.691667	0.1	1.296340
10.693333	0.1	1.285593
10.695000	0.1	1.276163
10.696667	0.1	1.267041
10.698333	0.1	1.256247
10.700000	0.1	1.242608
10.701667	0.1	1.227083
10.703333	0.1	1.212200
10.705000	0.1	1.199916
10.706667	0.1	1.189518
10.708333	0.1	1.178039
10.710000	0.1	1.163464
10.711667	0.1	1.146724
10.713333	0.1	1.130453
10.715000	0.1	1.116628
10.716667	0.1	1.105401
10.718333	0.1	1.095897
10.720000	0.1	1.087068
10.721667	0.1	1.077531
10.723333	0.1	1.066066
10.725000	0.1	1.052269
10.726667	0.1	1.036692
10.728333	0.1	1.020734
10.730000	0.1	1.005805
10.731667	0.1	0.992282
10.733333	0.1	0.979831
10.735000	0.1	0.968417
10.736667	0.1	0.958163
10.738333	0.1	0.948827
10.740000	0.1	0.940217
10.741667	0.1	0.932100
10.743333	0.1	0.923201
10.745000	0.1	0.911644
10.746667	0.1	0.896375
10.748333	0.1	0.877492
10.750000	0.1	0.856272
10.751667	0.1	0.835652
10.753333	0.1	0.819345
10.755000	0.1	0.809608
10.756667	0.1	0.805710
10.758333	0.1	0.803908
10.760000	0.1	0.799824
10.761667	0.1	0.791182
10.763333	0.1	0.778288
10.765000	0.1	0.762967
10.766667	0.1	0.747140
10.768333	0.1	0.732397
10.770000	0.1	0.720313
10.771667	0.1	0.711265
10.773333	0.1	0.703749
10.775000	0.1	0.696727
10.776667	0.1	0.690804
10.778333	0.1	0.686212
10.780000	0.1	0.681700
10.781667	0.1	0.676066
10.783333	0.1	0.669397
10.785000	0.1	0.662645
10.786667	0.1	0.656727
10.788333	0.1	0.651996
10.790000	0.1	0.647912
10.791667	0.1	0.643278
10.793333	0.1	0.637453
10.795000	0.1	0.630785
10.796667	0.1	0.623949
10.798333	0.1	0.617527
10.800000	0.1	0.611674
10.801667	0.1	0.605341
10.803333	0.1	0.596456
10.805000	0.1	0.584302
10.806667	0.1	0.571394
10.808333	0.1	0.561485
10.810000	0.1	0.556363
10.811667	0.1	0.555543
10.813333	0.1	0.557443
10.815000	0.1	0.559804
10.816667	0.1	0.560363
10.818333	0.1	0.557294
10.820000	0.1	0.549764
10.821667	0.1	0.539371
10.823333	0.1	0.529718
10.825000	0.1	0.523496
10.826667	0.1	0.520404
10.828333	0.1	0.518570
10.830000	0.1	0.517191
10.831667	0.1	0.516530
10.833333	0.1	0.516614
10.835000	0.1	0.517140
10.836667	0.1	0.517075
10.838333	0.1	0.514714
10.840000	0.1	0.509648
10.841667	0.1	0.503655
10.843333	0.1	0.498947
10.845000	0.1	0.496181
10.846667	0.1	0.494276
10.848333	0.1	0.491776
10.850000	0.1	0.488181
10.851667	0.1	0.484190
10.853333	0.1	0.480888
10.855000	0.1	0.479291
10.856667	0.1	0.480278
10.858333	0.1	0.483794
10.860000	0.1	0.488278
10.861667	0.1	0.491701
10.863333	0.1	0.492516
10.865000	0.1	0.490029
10.866667	0.1	0.484590
10.868333	0.1	0.477470
10.870000	0.1	0.470397
10.871667	0.1	0.465107
10.873333	0.1	0.462262
10.875000	0.1	0.461163
10.876667	0.1	0.460944
10.878333	0.1	0.461084
10.880000	0.1	0.460981
10.881667	0.1	0.460474
10.883333	0.1	0.460502
10.885000	0.1	0.462565
10.886667	0.1	0.467589
10.888333	0.1	0.474905
10.890000	0.1	0.481815
10.891667	0.1	0.484977
10.893333	0.1	0.483245
10.895000	0.1	0.478504
10.896667	0.1	0.473591
10.898333	0.1	0.470052
10.900000	0.1	0.467845
10.901667	0.1	0.466621
10.903333	0.1	0.466378
10.905000	0.1	0.466858
10.906667	0.1	0.467203
10.908333	0.1	0.466611
10.910000	0.1	0.465005
10.911667	0.1	0.463189
10.913333	0.1	0.462239
10.915000	0.1	0.462267
10.916667	0.1	0.462402
10.918333	0.1	0.462062
10.920000	0.1	0.461270
10.921667	0.1	0.459724
10.923333	0.1	0.456544
10.925000	0.1	0.451803
10.926667	0.1	0.447463
10.928333	0.1	0.445507
10.930000	0.1	0.446141
10.931667	0.1	0.448241
10.933333	0.1	0.450169
10.935000	0.1	0.450290
10.936667	0.1	0.448371
10.938333	0.1	0.446308
10.940000	0.1	0.446322
10.941667	0.1	0.448870
10.943333	0.1	0.452441
10.945000	0.1	0.454546
10.946667	0.1	0.453247
10.948333	0.1	0.448921
10.950000	0.1	0.443691
10.951667	0.1	0.439142
10.953333	0.1	0.435929
10.955000	0.1	0.434769
10.956667	0.1	0.435929
10.958333	0.1	0.438639
10.960000	0.1	0.441610
10.961667	0.1	0.443696
10.963333	0.1	0.444632
10.965000	0.1	0.445014
10.966667	0.1	0.445447
10.968333	0.1	0.446215
10.970000	0.1	0.447212
10.971667	0.1	0.447752
10.973333	0.1	0.447058
10.975000	0.1	0.445191
10.976667	0.1	0.442769
10.978333	0.1	0.439882
10.980000	0.1	0.436674
10.981667	0.1	0.434164
10.983333	0.1	0.432874
10.985000	0.1	0.431291
10.986667	0.1	0.427230
10.988333	0.1	0.421004
10.990000	0.1	0.415947
10.991667	0.1	0.415114
10.993333	0.1	0.418443
10.995000	0.1	0.423617
10.996667	0.1	0.428706
10.998333	0.1	0.433237
11.000000	0.1	0.437135
11.001667	0.1	0.439840
11.003333	0.1	0.440427
11.005000	0.1	0.438015
11.006667	0.1	0.432315
11.008333	0.1	0.424422
11.010000	0.1	0.416548
11.011667	0.1	0.410541
11.013333	0.1	0.407253
11.015000	0.1	0.406895
11.016667	0.1	0.409069
11.018333	0.1	0.413246
11.020000	0.1	0.419240
11.021667	0.1	0.426252
11.023333	0.1	0.432385
11.025000	0.1	0.435980
11.026667	0.1	0.436557
11.028333	0.1	0.434821
11.030000	0.1	0.432371
11.031667	0.1	0.431002
11.033333	0.1	0.431659
11.035000	0.1	0.433773
11.036667	0.1	0.436027
11.038333	0.1	0.437796
11.040000	0.1	0.439174
11.041667	0.1	0.440464
11.043333	0.1	0.442043
11.045000	0.1	0.443948
11.046667	0.1	0.445615
11.048333	0.1	0.446322
11.050000	0.1	0.445773
11.051667	0.1	0.443887
11.053333	0.1	0.440534
11.055000	0.1	0.436311
11.056667	0.1	0.432776
11.058333	0.1	0.431463
11.060000	0.1	0.432874
11.061667	0.1	0.436548
11.063333	0.1	0.441875
11.065000	0.1	0.448180
11.066667	0.1	0.454667
11.068333	0.1	0.460953
11.070000	0.1	0.466616
11.071667	0.1	0.470970
11.073333	0.1	0.474006
11.075000	0.1	0.476516
11.076667	0.1	0.478881
11.078333	0.1	0.480600
11.080000	0.1	0.481275
11.081667	0.1	0.481303
11.083333	0.1	0.481391
11.085000	0.1	0.482267
11.086667	0.1	0.484763
11.088333	0.1	0.489508
11.090000	0.1	0.496283
11.091667	0.1	0.503776
11.093333	0.1	0.510137
11.095000	0.1	0.513881
11.096667	0.1	0.514542
11.098333	0.1	0.512716
11.100000	0.1	0.509927
11.101667	0.1	0.508465
11.103333	0.1	0.510435
11.105000	0.1	0.516037
11.106667	0.1	0.523147
11.108333	0.1	0.529783
11.110000	0.1	0.536181
11.111667	0.1	0.543366
11.113333	0.1	0.550752
11.115000	0.1	0.556246
11.116667	0.1	0.558137
11.118333	0.1	0.556316
11.120000	0.1	0.552414
11.121667	0.1	0.549117
11.123333	0.1	0.548610
11.125000	0.1	0.551287
11.126667	0.1	0.556149
11.128333	0.1	0.562221
11.130000	0.1	0.569155
11.131667	0.1	0.576461
11.133333	0.1	0.582878
11.135000	0.1	0.587124
11.136667	0.1	0.589183
11.138333	0.1	0.590137
11.140000	0.1	0.590426
11.141667	0.1	0.589285
11.143333	0.1	0.586426
11.145000	0.1	0.583362
11.146667	0.1	0.582319
11.148333	0.1	0.584200
11.150000	0.1	0.587846
11.151667	0.1	0.590854
11.153333	0.1	0.591259
11.155000	0.1	0.588726
11.156667	0.1	0.584736
11.158333	0.1	0.581704
11.160000	0.1	0.581453
11.161667	0.1	0.584335
11.163333	0.1	0.589993
11.165000	0.1	0.598156
11.166667	0.1	0.607623
11.168333	0.1	0.615683
11.170000	0.1	0.620084
11.171667	0.1	0.620633
11.173333	0.1	0.618440
11.175000	0.1	0.614650
11.176667	0.1	0.609756
11.178333	0.1	0.604000
11.180000	0.1	0.598743
11.181667	0.1	0.596540
11.183333	0.1	0.598822
11.185000	0.1	0.604698
11.186667	0.1	0.612172
11.188333	0.1	0.618752
11.190000	0.1	0.621914
11.191667	0.1	0.620834
11.193333	0.1	0.616722
11.195000	0.1	0.611413
11.196667	0.1	0.606664
11.198333	0.1	0.604112
11.200000	0.1	0.604833
11.201667	0.1	0.608680
11.203333	0.1	0.614044
11.205000	0.1	0.618510
11.206667	0.1	0.619921
11.208333	0.1	0.617458
11.210000	0.1	0.612615
11.211667	0.1	0.608847
11.213333	0.1	0.608871
11.215000	0.1	0.612387
11.216667	0.1	0.617406
11.218333	0.1	0.622431
11.220000	0.1	0.626622
11.221667	0.1	0.629560
11.223333	0.1	0.631558
11.225000	0.1	0.633448
11.226667	0.1	0.635865
11.228333	0.1	0.638547
11.230000	0.1	0.640512
11.231667	0.1	0.641202
11.233333	0.1	0.641155
11.235000	0.1	0.641956
11.236667	0.1	0.645085
11.238333	0.1	0.649830
11.240000	0.1	0.653407
11.241667	0.1	0.653532
11.243333	0.1	0.649942
11.245000	0.1	0.643926
11.246667	0.1	0.637374
11.248333	0.1	0.632247
11.250000	0.1	0.630259
11.251667	0.1	0.632615
11.253333	0.1	0.639097
11.255000	0.1	0.646752
11.256667	0.1	0.651218
11.258333	0.1	0.650571
11.260000	0.1	0.646706
11.261667	0.1	0.643106
11.263333	0.1	0.642193
11.265000	0.1	0.644438
11.266667	0.1	0.648773
11.268333	0.1	0.653025
11.270000	0.1	0.654948
11.271667	0.1	0.654068
11.273333	0.1	0.651572
11.275000	0.1	0.648298
11.276667	0.1	0.644093
11.278333	0.1	0.639232
11.280000	0.1	0.635022
11.281667	0.1	0.632112
11.283333	0.1	0.629933
11.285000	0.1	0.628550
11.286667	0.1	0.629025
11.288333	0.1	0.631935
11.290000	0.1	0.636703
11.291667	0.1	0.641942
11.293333	0.1	0.646343
11.295000	0.1	0.649393
11.296667	0.1	0.650678
11.298333	0.1	0.649276
11.300000	0.1	0.645174
11.301667	0.1	0.640126
11.303333	0.1	0.636014
11.305000	0.1	0.633327
11.306667	0.1	0.631558
11.308333	0.1	0.630212
11.310000	0.1	0.629420
11.311667	0.1	0.629537
11.313333	0.1	0.630221
11.315000	0.1	0.630715
11.316667	0.1	0.630422
11.318333	0.1	0.628452
11.320000	0.1	0.623944
11.321667	0.1	0.617141
11.323333	0.1	0.609378
11.325000	0.1	0.602352
11.326667	0.1	0.597532
11.328333	0.1	0.595269
11.330000	0.1	0.594668
11.331667	0.1	0.594864
11.333333	0.1	0.595613
11.335000	0.1	0.596694
11.336667	0.1	0.598114
11.338333	0.1	0.599888
11.340000	0.1	0.600894
11.341667	0.1	0.599618
11.343333	0.1	0.595762
11.345000	0.1	0.590603
11.346667	0.1	0.586398
11.348333	0.1	0.584540
11.350000	0.1	0.584042
11.351667	0.1	0.582822
11.353333	0.1	0.579790
11.355000	0.1	0.575329
11.356667	0.1	0.571231
11.358333	0.1	0.569848
11.360000	0.1	0.571706
11.361667	0.1	0.574747
11.363333	0.1	0.576447
11.365000	0.1	0.575664
11.366667	0.1	0.572819
11.368333	0.1	0.569490
11.370000	0.1	0.567529
11.371667	0.1	0.567730
11.373333	0.1	0.569243
11.375000	0.1	0.570673
11.376667	0.1	0.571664
11.378333	0.1	0.573345
11.380000	0.1	0.576754
11.381667	0.1	0.581485
11.383333	0.1	0.586063
11.385000	0.1	0.588759
11.386667	0.1	0.588289
11.388333	0.1	0.584736
11.390000	0.1	0.579418
11.391667	0.1	0.573765
11.393333	0.1	0.568312
11.395000	0.1	0.562547
11.396667	0.1	0.555767
11.398333	0.1	0.547934
11.400000	0.1	0.540172
11.401667	0.1	0.534598
11.403333	0.1	0.532689
11.405000	0.1	0.534076
11.406667	0.1	0.537564
11.408333	0.1	0.542267
11.410000	0.1	0.547208
11.411667	0.1	0.550938
11.413333	0.1	0.552428
11.415000	0.1	0.552270
11.416667	0.1	0.551790
11.418333	0.1	0.550654
11.420000	0.1	0.547222
11.421667	0.1	0.541457
11.423333	0.1	0.535673
11.425000	0.1	0.531985
11.426667	0.1	0.530235
11.428333	0.1	0.528470
11.430000	0.1	0.525126
11.431667	0.1	0.520274
11.433333	0.1	0.515203
11.435000	0.1	0.511296
11.436667	0.1	0.508865
11.438333	0.1	0.507189
11.440000	0.1	0.505955
11.441667	0.1	0.505676
11.443333	0.1	0.506309
11.445000	0.1	0.506728
11.446667	0.1	0.506081
11.448333	0.1	0.504772
11.450000	0.1	0.504111
11.451667	0.1	0.505517
11.453333	0.1	0.509466
11.455000	0.1	0.514719
11.456667	0.1	0.518952
11.458333	0.1	0.520414
11.460000	0.1	0.518854
11.461667	0.1	0.515366
11.463333	0.1	0.512102
11.465000	0.1	0.511077
11.466667	0.1	0.512367
11.468333	0.1	0.514067
11.470000	0.1	0.513950
11.471667	0.1	0.510910
11.473333	0.1	0.505736
11.475000	0.1	0.500833
11.476667	0.1	0.498318
11.478333	0.1	0.498416
11.480000	0.1	0.500125
11.481667	0.1	0.502397
11.483333	0.1	0.503855
11.485000	0.1	0.502788
11.486667	0.1	0.498872
11.488333	0.1	0.493801
11.490000	0.1	0.489764
11.491667	0.1	0.487999
11.493333	0.1	0.488041
11.495000	0.1	0.487743
11.496667	0.1	0.485191
11.498333	0.1	0.480814
11.500000	0.1	0.476921
11.501667	0.1	0.476083
11.503333	0.1	0.479571
11.505000	0.1	0.485792
11.506667	0.1	0.490961
11.508333	0.1	0.492134
11.510000	0.1	0.489000
11.511667	0.1	0.483156
11.513333	0.1	0.476544
11.515000	0.1	0.470565
11.516667	0.1	0.465983
11.518333	0.1	0.463086
11.520000	0.1	0.462197
11.521667	0.1	0.464045
11.523333	0.1	0.469168
11.525000	0.1	0.476576
11.526667	0.1	0.483715
11.528333	0.1	0.488516
11.530000	0.1	0.491044
11.531667	0.1	0.492772
11.533333	0.1	0.494472
11.535000	0.1	0.495282
11.536667	0.1	0.493666
11.538333	0.1	0.488870
11.540000	0.1	0.481596
11.541667	0.1	0.473666
11.543333	0.1	0.466770
11.545000	0.1	0.461102
11.546667	0.1	0.456059
11.548333	0.1	0.451906
11.550000	0.1	0.449494
11.551667	0.1	0.448897
11.553333	0.1	0.449312
11.555000	0.1	0.450038
11.556667	0.1	0.451147
11.558333	0.1	0.452860
11.560000	0.1	0.455040
11.561667	0.1	0.457754
11.563333	0.1	0.461545
11.565000	0.1	0.466332
11.566667	0.1	0.470434
11.568333	0.1	0.471808
11.570000	0.1	0.470253
11.571667	0.1	0.467487
11.573333	0.1	0.464814
11.575000	0.1	0.461773
11.576667	0.1	0.457438
11.578333	0.1	0.452031
11.580000	0.1	0.446928
11.581667	0.1	0.443757
11.583333	0.1	0.443296
11.585000	0.1	0.444818
11.586667	0.1	0.446537
11.588333	0.1	0.446881
11.590000	0.1	0.445540
11.591667	0.1	0.443109
11.593333	0.1	0.439840
11.595000	0.1	0.435472
11.596667	0.1	0.430001
11.598333	0.1	0.424134
11.600000	0.1	0.418997
11.601667	0.1	0.415053
11.603333	0.1	0.412050
11.605000	0.1	0.410378
11.606667	0.1	0.410820
11.608333	0.1	0.412944
11.610000	0.1	0.415426
11.611667	0.1	0.417652
11.613333	0.1	0.419430
11.615000	0.1	0.419826
11.616667	0.1	0.417326
11.618333	0.1	0.411151
11.620000	0.1	0.402527
11.621667	0.1	0.393996
11.623333	0.1	0.387398
11.625000	0.1	0.383146
11.626667	0.1	0.381516
11.628333	0.1	0.383407
11.630000	0.1	0.389037
11.631667	0.1	0.396343
11.633333	0.1	0.401796
11.635000	0.1	0.402741
11.636667	0.1	0.399025
11.638333	0.1	0.392715
11.640000	0.1	0.386392
11.641667	0.1	0.381852
11.643333	0.1	0.379719
11.645000	0.1	0.379281
11.646667	0.1	0.379421
11.648333	0.1	0.379831
11.650000	0.1	0.380576
11.651667	0.1	0.381162
11.653333	0.1	0.380510
11.655000	0.1	0.377744
11.656667	0.1	0.373195
11.658333	0.1	0.367896
11.660000	0.1	0.361805
11.661667	0.1	0.354312
11.663333	0.1	0.346247
11.665000	0.1	0.339844
11.666667	0.1	0.337553
11.668333	0.1	0.341018
11.670000	0.1	0.349516
11.671667	0.1	0.359719
11.673333	0.1	0.367379
11.675000	0.1	0.369609
11.676667	0.1	0.366601
11.678333	0.1	0.361204
11.680000	0.1	0.356506
11.681667	0.1	0.354005
11.683333	0.1	0.354038
11.685000	0.1	0.356860
11.686667	0.1	0.362014
11.688333	0.1	0.367602
11.690000	0.1	0.371337
11.691667	0.1	0.371891
11.693333	0.1	0.369488
11.695000	0.1	0.365260
11.696667	0.1	0.360012
11.698333	0.1	0.354541
11.700000	0.1	0.349670
11.701667	0.1	0.345116
11.703333	0.1	0.340394
11.705000	0.1	0.336226
11.706667	0.1	0.333274
11.708333	0.1	0.331248
11.710000	0.1	0.330084
11.711667	0.1	0.330647
11.713333	0.1	0.333404
11.715000	0.1	0.337278
11.716667	0.1	0.340501
11.718333	0.1	0.341847
11.720000	0.1	0.340822
11.721667	0.1	0.338037
11.723333	0.1	0.335188
11.725000	0.1	0.333451
11.726667	0.1	0.332487
11.728333	0.1	0.331248
11.730000	0.1	0.328887
11.731667	0.1	0.324887
11.733333	0.1	0.319513
11.735000	0.1	0.313935
11.736667	0.1	0.309208
11.738333	0.1	0.305739
11.740000	0.1	0.304081
11.741667	0.1	0.305395
11.743333	0.1	0.310154
11.745000	0.1	0.316724
11.746667	0.1	0.322131
11.748333	0.1	0.324259
11.750000	0.1	0.322941
11.751667	0.1	0.319197
11.753333	0.1	0.314149
11.755000	0.1	0.309264
11.756667	0.1	0.307094
11.758333	0.1	0.310177
11.760000	0.1	0.318424
11.761667	0.1	0.328370
11.763333	0.1	0.335528
11.765000	0.1	0.337721
11.766667	0.1	0.335802
11.768333	0.1	0.331327
11.770000	0.1	0.325250
11.771667	0.1	0.318899
11.773333	0.1	0.314335
11.775000	0.1	0.313157
11.776667	0.1	0.315248
11.778333	0.1	0.318866
11.780000	0.1	0.321660
11.781667	0.1	0.321907
11.783333	0.1	0.319486
11.785000	0.1	0.315974
11.786667	0.1	0.313567
11.788333	0.1	0.313604
11.790000	0.1	0.315453
11.791667	0.1	0.317534
11.793333	0.1	0.319998
11.795000	0.1	0.324510
11.796667	0.1	0.330876
11.798333	0.1	0.336017
11.800000	0.1	0.336915
11.801667	0.1	0.333716
11.803333	0.1	0.329255
11.805000	0.1	0.326210
11.806667	0.1	0.325572
11.808333	0.1	0.326829
11.810000	0.1	0.328412
11.811667	0.1	0.329274
11.813333	0.1	0.330382
11.815000	0.1	0.333348
11.816667	0.1	0.337828
11.818333	0.1	0.341414
11.820000	0.1	0.342024
11.821667	0.1	0.339886
11.823333	0.1	0.337269
11.825000	0.1	0.336347
11.826667	0.1	0.337316
11.828333	0.1	0.338769
11.830000	0.1	0.339779
11.831667	0.1	0.341153
11.833333	0.1	0.344454
11.835000	0.1	0.350159
11.836667	0.1	0.356790
11.838333	0.1	0.361842
11.840000	0.1	0.363882
11.841667	0.1	0.363570
11.843333	0.1	0.362648
11.845000	0.1	0.362406
11.846667	0.1	0.362932
11.848333	0.1	0.363910
11.850000	0.1	0.365665
11.851667	0.1	0.368534
11.853333	0.1	0.371868
11.855000	0.1	0.374522
11.856667	0.1	0.375737
11.858333	0.1	0.374955
11.860000	0.1	0.371947
11.861667	0.1	0.367966
11.863333	0.1	0.365456
11.865000	0.1	0.365824
11.866667	0.1	0.368664
11.868333	0.1	0.373051
11.870000	0.1	0.378345
11.871667	0.1	0.383579
11.873333	0.1	0.386909
11.875000	0.1	0.386545
11.876667	0.1	0.382462
11.878333	0.1	0.376627
11.880000	0.1	0.371514
11.881667	0.1	0.368860
11.883333	0.1	0.369707
11.885000	0.1	0.374536
11.886667	0.1	0.383053
11.888333	0.1	0.393805
11.890000	0.1	0.404133
11.891667	0.1	0.411598
11.893333	0.1	0.415710
11.895000	0.1	0.417307
11.896667	0.1	0.417028
11.898333	0.1	0.415100
11.900000	0.1	0.411924
11.901667	0.1	0.408734
11.903333	0.1	0.407356
11.905000	0.1	0.408669
11.906667	0.1	0.411794
11.908333	0.1	0.415710
11.910000	0.1	0.420893
11.911667	0.1	0.428199
11.913333	0.1	0.437046
11.915000	0.1	0.445480
11.916667	0.1	0.451491
11.918333	0.1	0.453922
11.920000	0.1	0.452949
11.921667	0.1	0.450253
11.923333	0.1	0.448376
11.925000	0.1	0.449447
11.926667	0.1	0.453843
11.928333	0.1	0.459845
11.930000	0.1	0.464916
11.931667	0.1	0.467529
11.933333	0.1	0.468078
11.935000	0.1	0.468418
11.936667	0.1	0.470169
11.938333	0.1	0.473661
11.940000	0.1	0.478686
11.941667	0.1	0.484418
11.943333	0.1	0.488767
11.945000	0.1	0.490253
11.946667	0.1	0.490169
11.948333	0.1	0.491850
11.950000	0.1	0.497992
11.951667	0.1	0.508404
11.953333	0.1	0.520060
11.955000	0.1	0.529177
11.956667	0.1	0.533280
11.958333	0.1	0.532409
11.960000	0.1	0.528903
11.961667	0.1	0.525597
11.963333	0.1	0.524120
11.965000	0.1	0.524740
11.966667	0.1	0.527599
11.968333	0.1	0.533136
11.970000	0.1	0.541033
11.971667	0.1	0.549816
11.973333	0.1	0.558053
11.975000	0.1	0.565634
11.976667	0.1	0.573657
11.978333	0.1	0.582640
11.980000	0.1	0.591422
11.981667	0.1	0.598645
11.983333	0.1	0.604345
11.985000	0.1	0.609127
11.986667	0.1	0.613243
11.988333	0.1	0.617085
11.990000	0.1	0.621062
11.991667	0.1	0.624545
11.993333	0.1	0.626706
11.995000	0.1	0.628242
11.996667	0.1	0.630701
11.998333	0.1	0.634678
12.000000	0.1	0.639791
12.001667	0.1	0.645183
12.003333	0.1	0.649835
12.005000	0.1	0.653691
12.006667	0.1	0.657681
12.008333	0.1	0.662212
12.010000	0.1	0.667050
12.011667	0.1	0.672601
12.013333	0.1	0.680275
12.015000	0.1	0.691414
12.016667	0.1	0.706324
12.018333	0.1	0.723912
12.020000	0.1	0.741449
12.021667	0.1	0.755303
12.023333	0.1	0.763084
12.025000	0.1	0.765515
12.026667	0.1	0.765906
12.028333	0.1	0.768108
12.030000	0.1	0.774730
12.031667	0.1	0.785384
12.033333	0.1	0.796742
12.035000	0.1	0.805329
12.036667	0.1	0.810716
12.038333	0.1	0.815638
12.040000	0.1	0.823112
12.041667	0.1	0.833808
12.043333	0.1	0.845985
12.045000	0.1	0.857096
12.046667	0.1	0.865445
12.048333	0.1	0.871280
12.050000	0.1	0.876635
12.051667	0.1	0.883946
12.053333	0.1	0.894624
12.055000	0.1	0.907960
12.056667	0.1	0.921101
12.058333	0.1	0.931150
12.060000	0.1	0.937660
12.061667	0.1	0.942391
12.063333	0.1	0.947136
12.065000	0.1	0.952757
12.066667	0.1	0.959956
12.068333	0.1	0.969763
12.070000	0.1	0.983076
12.071667	0.1	0.999714
12.073333	0.1	1.017540
12.075000	0.1	1.033265
12.076667	0.1	1.044394
12.078333	0.1	1.049764
12.080000	0.1	1.049591
12.081667	0.1	1.046187
12.083333	0.1	1.043496
12.085000	0.1	1.044613
12.086667	0.1	1.049619
12.088333	0.1	1.056124
12.090000	0.1	1.061526
12.091667	0.1	1.064437
12.093333	0.1	1.065210
12.095000	0.1	1.066141
12.096667	0.1	1.070183
12.098333	0.1	1.078551
12.100000	0.1	1.089973
12.101667	0.1	1.101866
12.103333	0.1	1.111557
12.105000	0.1	1.117145
12.106667	0.1	1.118109
12.108333	0.1	1.115683
12.110000	0.1	1.112171
12.111667	0.1	1.109526
12.113333	0.1	1.108595
12.115000	0.1	1.109187
12.116667	0.1	1.110565
12.118333	0.1	1.112055
12.120000	0.1	1.113233
12.121667	0.1	1.114104
12.123333	0.1	1.115552
12.125000	0.1	1.118835
12.126667	0.1	1.124111
12.128333	0.1	1.130290
12.130000	0.1	1.136162
12.131667	0.1	1.140614
12.133333	0.1	1.142318
12.135000	0.1	1.140330
12.136667	0.1	1.134924
12.138333	0.1	1.127683
12.140000	0.1	1.121284
12.141667	0.1	1.118705
12.143333	0.1	1.121191
12.145000	0.1	1.126938
12.146667	0.1	1.132539
12.148333	0.1	1.135003
12.150000	0.1	1.132661
12.151667	0.1	1.125806
12.153333	0.1	1.116712
12.155000	0.1	1.108316
12.156667	0.1	1.102593
12.158333	0.1	1.100083
12.160000	0.1	1.100404
12.161667	0.1	1.102821
12.163333	0.1	1.106332
12.165000	0.1	1.109703
12.166667	0.1	1.111771
12.168333	0.1	1.111627
12.170000	0.1	1.108823
12.171667	0.1	1.103645
12.173333	0.1	1.096693
12.175000	0.1	1.088833
12.176667	0.1	1.081796
12.178333	0.1	1.077629
12.180000	0.1	1.077368
12.181667	0.1	1.080432
12.183333	0.1	1.084749
12.185000	0.1	1.087529
12.186667	0.1	1.086588
12.188333	0.1	1.081522
12.190000	0.1	1.073699
12.191667	0.1	1.065498
12.193333	0.1	1.059449
12.195000	0.1	1.057046
12.196667	0.1	1.057833
12.198333	0.1	1.060017
12.200000	0.1	1.061992
12.201667	0.1	1.062998
12.203333	0.1	1.062667
12.205000	0.1	1.060655
12.206667	0.1	1.057088
12.208333	0.1	1.052986
12.210000	0.1	1.049624
12.211667	0.1	1.047766
12.213333	0.1	1.047561
12.215000	0.1	1.048702
12.216667	0.1	1.050290
12.218333	0.1	1.050597
12.220000	0.1	1.047952
12.221667	0.1	1.042248
12.223333	0.1	1.034653
12.225000	0.1	1.026765
12.226667	0.1	1.020804
12.228333	0.1	1.018862
12.230000	0.1	1.021381
12.231667	0.1	1.026723
12.233333	0.1	1.032064
12.235000	0.1	1.035184
12.236667	0.1	1.036101
12.238333	0.1	1.036488
12.240000	0.1	1.037726
12.241667	0.1	1.040706
12.243333	0.1	1.046374
12.245000	0.1	1.054583
12.246667	0.1	1.063566
12.248333	0.1	1.071659
12.250000	0.1	1.078406
12.251667	0.1	1.083929
12.253333	0.1	1.088530
12.255000	0.1	1.092614
12.256667	0.1	1.096418
12.258333	0.1	1.100488
12.260000	0.1	1.105969
12.261667	0.1	1.113676
12.263333	0.1	1.123291
12.265000	0.1	1.133983
12.266667	0.1	1.145173
12.268333	0.1	1.156316
12.270000	0.1	1.166966
12.271667	0.1	1.177317
12.273333	0.1	1.187748
12.275000	0.1	1.198663
12.276667	0.1	1.210989
12.278333	0.1	1.225560
12.280000	0.1	1.242002
12.281667	0.1	1.259060
12.283333	0.1	1.275591
12.285000	0.1	1.290911
12.286667	0.1	1.304629
12.288333	0.1	1.316862
12.290000	0.1	1.328322
12.291667	0.1	1.339791
12.293333	0.1	1.351954
12.295000	0.1	1.365761
12.296667	0.1	1.382069
12.298333	0.1	1.400155
12.300000	0.1	1.417669
12.301667	0.1	1.433063
12.303333	0.1	1.447410
12.305000	0.1	1.463429
12.306667	0.1	1.483141
12.308333	0.1	1.506503
12.310000	0.1	1.531988
12.311667	0.1	1.557777
12.313333	0.1	1.582350
12.315000	0.1	1.604678
12.316667	0.1	1.623989
12.318333	0.1	1.639607
12.320000	0.1	1.652050
12.321667	0.1	1.663961
12.323333	0.1	1.679068
12.325000	0.1	1.699873
12.326667	0.1	1.726104
12.328333	0.1	1.754868
12.330000	0.1	1.782277
12.331667	0.1	1.805536
12.333333	0.1	1.824060
12.335000	0.1	1.839371
12.336667	0.1	1.854273
12.338333	0.1	1.871162
12.340000	0.1	1.890995
12.341667	0.1	1.913821
12.343333	0.1	1.939191
12.345000	0.1	1.965640
12.346667	0.1	1.991200
12.348333	0.1	2.015121
12.350000	0.1	2.038283
12.351667	0.1	2.061962
12.353333	0.1	2.086749
12.355000	0.1	2.112314
12.356667	0.1	2.138019
12.358333	0.1	2.163588
12.360000	0.1	2.188496
12.361667	0.1	2.211295
12.363333	0.1	2.230559
12.365000	0.1	2.246047
12.366667	0.1	2.259309
12.368333	0.1	2.273605
12.370000	0.1	2.292097
12.371667	0.1	2.315636
12.373333	0.1	2.342765
12.375000	0.1	2.371194
12.376667	0.1	2.399026
12.378333	0.1	2.425066
12.380000	0.1	2.448750
12.381667	0.1	2.469774
12.383333	0.1	2.487511
12.385000	0.1	2.501640
12.386667	0.1	2.513751
12.388333	0.1	2.527200
12.390000	0.1	2.544839
12.391667	0.1	2.567065
12.393333	0.1	2.592294
12.395000	0.1	2.618921
12.396667	0.1	2.645813
12.398333	0.1	2.671527
12.400000	0.1	2.694712
12.401667	0.1	2.715574
12.403333	0.1	2.736463
12.405000	0.1	2.760235
12.406667	0.1	2.787565
12.408333	0.1	2.816459
12.410000	0.1	2.844641
12.411667	0.1	2.871379
12.413333	0.1	2.896721
12.415000	0.1	2.920511
12.416667	0.1	2.942621
12.418333	0.1	2.962863
12.420000	0.1	2.981038
12.421667	0.1	2.997671
12.423333	0.1	3.014207
12.425000	0.1	3.032098
12.426667	0.1	3.052088
12.428333	0.1	3.073961
12.430000	0.1	3.096741
12.431667	0.1	3.119530
12.433333	0.1	3.142091
12.435000	0.1	3.164494
12.436667	0.1	3.186320
12.438333	0.1	3.206143
12.440000	0.1	3.222339
12.441667	0.1	3.235093
12.443333	0.1	3.246861
12.445000	0.1	3.260211
12.446667	0.1	3.275904
12.448333	0.1	3.293161
12.450000	0.1	3.310945
12.451667	0.1	3.328305
12.453333	0.1	3.344002
12.455000	0.1	3.356719
12.456667	0.1	3.365600
12.458333	0.1	3.370568
12.460000	0.1	3.372761
12.461667	0.1	3.374321
12.463333	0.1	3.377292
12.465000	0.1	3.382079
12.466667	0.1	3.386969
12.468333	0.1	3.389693
12.470000	0.1	3.389101
12.471667	0.1	3.386084
12.473333	0.1	3.383495
12.475000	0.1	3.383444
12.476667	0.1	3.384445
12.478333	0.1	3.383090
12.480000	0.1	3.377767
12.481667	0.1	3.369395
12.483333	0.1	3.359732
12.485000	0.1	3.350154
12.486667	0.1	3.341371
12.488333	0.1	3.333697
12.490000	0.1	3.327145
12.491667	0.1	3.320910
12.493333	0.1	3.313529
12.495000	0.1	3.304468
12.496667	0.1	3.294386
12.498333	0.1	3.283517
12.500000	0.1	3.270851
12.501667	0.1	3.255922
12.503333	0.1	3.240686
12.505000	0.1	3.228104
12.506667	0.1	3.219577
12.508333	0.1	3.214320
12.510000	0.1	3.209491
12.511667	0.1	3.201365
12.513333	0.1	3.188080
12.515000	0.1	3.170720
12.516667	0.1	3.151745
12.518333	0.1	3.133309
12.520000	0.1	3.116541
12.521667	0.1	3.101761
12.523333	0.1	3.089695
12.525000	0.1	3.080848
12.526667	0.1	3.073863
12.528333	0.1	3.066869
12.530000	0.1	3.059711
12.531667	0.1	3.053420
12.533333	0.1	3.048340
12.535000	0.1	3.043422
12.536667	0.1	3.036913
12.538333	0.1	3.027506
12.540000	0.1	3.015408
12.541667	0.1	3.002887
12.543333	0.1	2.993122
12.545000	0.1	2.987524
12.546667	0.1	2.984903
12.548333	0.1	2.983278
12.550000	0.1	2.981233
12.551667	0.1	2.977904
12.553333	0.1	2.972586
12.555000	0.1	2.964819
12.556667	0.1	2.954965
12.558333	0.1	2.944190
12.560000	0.1	2.933601
12.561667	0.1	2.923300
12.563333	0.1	2.912912
12.565000	0.1	2.903161
12.566667	0.1	2.895566
12.568333	0.1	2.890625
12.570000	0.1	2.887431
12.571667	0.1	2.884101
12.573333	0.1	2.878318
12.575000	0.1	2.868543
12.576667	0.1	2.854932
12.578333	0.1	2.839509
12.580000	0.1	2.825474
12.581667	0.1	2.815276
12.583333	0.1	2.808813
12.585000	0.1	2.803230
12.586667	0.1	2.795234
12.588333	0.1	2.784096
12.590000	0.1	2.772189
12.591667	0.1	2.763066
12.593333	0.1	2.758452
12.595000	0.1	2.756044
12.596667	0.1	2.751146
12.598333	0.1	2.740445
12.600000	0.1	2.723783
12.601667	0.1	2.703639
12.603333	0.1	2.683061
12.605000	0.1	2.663587
12.606667	0.1	2.645575
12.608333	0.1	2.629510
12.610000	0.1	2.615415
12.611667	0.1	2.601701
12.613333	0.1	2.585710
12.615000	0.1	2.566115
12.616667	0.1	2.544215
12.618333	0.1	2.522273
12.620000	0.1	2.501826
12.621667	0.1	2.483497
12.623333	0.1	2.466431
12.625000	0.1	2.448340
12.626667	0.1	2.427157
12.628333	0.1	2.402146
12.630000	0.1	2.373806
12.631667	0.1	2.343920
12.633333	0.1	2.315221
12.635000	0.1	2.289861
12.636667	0.1	2.268148
12.638333	0.1	2.248818
12.640000	0.1	2.229922
12.641667	0.1	2.209675
12.643333	0.1	2.187183
12.645000	0.1	2.162824
12.646667	0.1	2.137739
12.648333	0.1	2.112668
12.650000	0.1	2.087574
12.651667	0.1	2.062512
12.653333	0.1	2.038265
12.655000	0.1	2.015512
12.656667	0.1	1.993557
12.658333	0.1	1.971112
12.660000	0.1	1.948429
12.661667	0.1	1.927135
12.663333	0.1	1.907614
12.665000	0.1	1.888000
12.666667	0.1	1.866859
12.668333	0.1	1.845141
12.670000	0.1	1.824121
12.671667	0.1	1.803823
12.673333	0.1	1.784270
12.675000	0.1	1.765764
12.676667	0.1	1.748255
12.678333	0.1	1.731417
12.680000	0.1	1.714835
12.681667	0.1	1.698169
12.683333	0.1	1.681163
12.685000	0.1	1.663435
12.686667	0.1	1.644664
12.688333	0.1	1.625246
12.690000	0.1	1.605954
12.691667	0.1	1.587183
12.693333	0.1	1.569330
12.695000	0.1	1.552952
12.696667	0.1	1.537804
12.698333	0.1	1.522787
12.700000	0.1	1.507499
12.701667	0.1	1.492780
12.703333	0.1	1.479168
12.705000	0.1	1.466079
12.706667	0.1	1.452584
12.708333	0.1	1.438167
12.710000	0.1	1.422740
12.711667	0.1	1.406916
12.713333	0.1	1.392132
12.715000	0.1	1.379661
12.716667	0.1	1.369449
12.718333	0.1	1.360588
12.720000	0.1	1.352187
12.721667	0.1	1.343088
12.723333	0.1	1.332224
12.725000	0.1	1.319805
12.726667	0.1	1.307037
12.728333	0.1	1.294590
12.730000	0.1	1.282273
12.731667	0.1	1.270231
12.733333	0.1	1.259469
12.735000	0.1	1.250785
12.736667	0.1	1.243558
12.738333	0.1	1.235860
12.740000	0.1	1.226077
12.741667	0.1	1.214519
12.743333	0.1	1.203087
12.745000	0.1	1.193951
12.746667	0.1	1.188959
12.748333	0.1	1.188535
12.750000	0.1	1.190319
12.751667	0.1	1.190947
12.753333	0.1	1.189536
12.755000	0.1	1.187618
12.756667	0.1	1.186384
12.758333	0.1	1.185541
12.760000	0.1	1.183837
12.761667	0.1	1.180093
12.763333	0.1	1.174808
12.765000	0.1	1.170351
12.766667	0.1	1.168200
12.768333	0.1	1.167273
12.770000	0.1	1.165569
12.771667	0.1	1.162104
12.773333	0.1	1.157443
12.775000	0.1	1.152745
12.776667	0.1	1.148661
12.778333	0.1	1.145247
12.780000	0.1	1.142407
12.781667	0.1	1.140293
12.783333	0.1	1.139673
12.785000	0.1	1.142067
12.786667	0.1	1.148898
12.788333	0.1	1.159622
12.790000	0.1	1.171520
12.791667	0.1	1.181741
12.793333	0.1	1.188386
12.795000	0.1	1.190212
12.796667	0.1	1.187450
12.798333	0.1	1.182710
12.800000	0.1	1.180251
12.801667	0.1	1.183376
12.803333	0.1	1.191981
12.805000	0.1	1.203232
12.806667	0.1	1.214202
12.808333	0.1	1.222948
12.810000	0.1	1.228419
12.811667	0.1	1.230733
12.813333	0.1	1.231330
12.815000	0.1	1.232866
12.816667	0.1	1.238193
12.818333	0.1	1.248219
12.820000	0.1	1.261258
12.821667	0.1	1.274683
12.823333	0.1	1.286762
12.825000	0.1	1.297249
12.826667	0.1	1.307023
12.828333	0.1	1.317528
12.830000	0.1	1.330050
12.831667	0.1	1.344578
12.833333	0.1	1.359400
12.835000	0.1	1.372295
12.836667	0.1	1.382176
12.838333	0.1	1.389189
12.840000	0.1	1.393980
12.841667	0.1	1.397752
12.843333	0.1	1.402684
12.845000	0.1	1.411173
12.846667	0.1	1.424067
12.848333	0.1	1.439964
12.850000	0.1	1.457194
12.851667	0.1	1.474940
12.853333	0.1	1.492430
12.855000	0.1	1.509185
12.856667	0.1	1.525218
12.858333	0.1	1.540431
12.860000	0.1	1.555276
12.861667	0.1	1.570671
12.863333	0.1	1.586606
12.865000	0.1	1.602317
12.866667	0.1	1.617451
12.868333	0.1	1.632813
12.870000	0.1	1.650071
12.871667	0.1	1.669950
12.873333	0.1	1.691459
12.875000	0.1	1.713065
12.876667	0.1	1.733066
12.878333	0.1	1.749536
12.880000	0.1	1.762183
12.881667	0.1	1.773317
12.883333	0.1	1.785751
12.885000	0.1	1.800801
12.886667	0.1	1.818282
12.888333	0.1	1.837406
12.890000	0.1	1.857006
12.891667	0.1	1.875451
12.893333	0.1	1.891484
12.895000	0.1	1.904792
12.896667	0.1	1.915800
12.898333	0.1	1.925444
12.900000	0.1	1.934529
12.901667	0.1	1.943577
12.903333	0.1	1.953212
12.905000	0.1	1.963731
12.906667	0.1	1.974255
12.908333	0.1	1.983540
12.910000	0.1	1.991354
12.911667	0.1	1.998609
12.913333	0.1	2.006711
12.915000	0.1	2.016085
12.916667	0.1	2.025464
12.918333	0.1	2.033678
12.920000	0.1	2.041128
12.921667	0.1	2.048807
12.923333	0.1	2.057329
12.925000	0.1	2.066838
12.926667	0.1	2.076034
12.928333	0.1	2.081916
12.930000	0.1	2.082395
12.931667	0.1	2.078605
12.933333	0.1	2.073837
12.935000	0.1	2.071513
12.936667	0.1	2.073529
12.938333	0.1	2.078917
12.940000	0.1	2.084444
12.941667	0.1	2.087411
12.943333	0.1	2.087466
12.945000	0.1	2.085669
12.946667	0.1	2.083112
12.948333	0.1	2.080570
12.950000	0.1	2.078335
12.951667	0.1	2.076458
12.953333	0.1	2.075438
12.955000	0.1	2.075559
12.956667	0.1	2.076183
12.958333	0.1	2.076626
12.960000	0.1	2.076742
12.961667	0.1	2.076412
12.963333	0.1	2.075206
12.965000	0.1	2.072547
12.966667	0.1	2.068048
12.968333	0.1	2.061636
12.970000	0.1	2.053706
12.971667	0.1	2.045059
12.973333	0.1	2.036495
12.975000	0.1	2.028611
12.976667	0.1	2.021384
12.978333	0.1	2.013901
12.980000	0.1	2.005366
12.981667	0.1	1.996043
12.983333	0.1	1.986818
12.985000	0.1	1.978516
12.986667	0.1	1.971358
12.988333	0.1	1.964304
12.990000	0.1	1.955321
12.991667	0.1	1.942632
12.993333	0.1	1.926017
12.995000	0.1	1.907106
12.996667	0.1	1.888103
12.998333	0.1	1.870175
13.000000	0.1	1.853099
13.001667	0.1	1.835865
13.003333	0.1	1.817499
13.005000	0.1	1.797741
13.006667	0.1	1.777150
13.008333	0.1	1.756488
13.010000	0.1	1.735669
13.011667	0.1	1.713880
13.013333	0.1	1.691091
13.015000	0.1	1.668194
13.016667	0.1	1.645568
13.018333	0.1	1.622345
13.020000	0.1	1.597493
13.021667	0.1	1.570876
13.023333	0.1	1.543071
13.025000	0.1	1.515076
13.026667	0.1	1.488230
13.028333	0.1	1.463406
13.030000	0.1	1.440337
13.031667	0.1	1.417757
13.033333	0.1	1.394139
13.035000	0.1	1.368858
13.036667	0.1	1.342651
13.038333	0.1	1.316257
13.040000	0.1	1.289574
13.041667	0.1	1.262720
13.043333	0.1	1.236624
13.045000	0.1	1.212037
13.046667	0.1	1.189145
13.048333	0.1	1.168232
13.050000	0.1	1.149476
13.051667	0.1	1.131697
13.053333	0.1	1.113019
13.055000	0.1	1.093266
13.056667	0.1	1.074462
13.058333	0.1	1.058858
13.060000	0.1	1.047067
13.061667	0.1	1.037773
13.063333	0.1	1.028576
13.065000	0.1	1.017568
13.066667	0.1	1.004105
13.068333	0.1	0.988343
13.070000	0.1	0.970843
13.071667	0.1	0.952957
13.073333	0.1	0.936785
13.075000	0.1	0.924203
13.076667	0.1	0.915811
13.078333	0.1	0.911066
13.080000	0.1	0.909064
13.081667	0.1	0.908840
13.083333	0.1	0.909381
13.085000	0.1	0.909897
13.086667	0.1	0.909683
13.088333	0.1	0.907890
13.090000	0.1	0.903909
13.091667	0.1	0.897846
13.093333	0.1	0.890312
13.095000	0.1	0.882405
13.096667	0.1	0.875951
13.098333	0.1	0.872575
13.100000	0.1	0.872621
13.101667	0.1	0.875765
13.103333	0.1	0.881217
13.105000	0.1	0.886810
13.106667	0.1	0.889776
13.108333	0.1	0.889124
13.110000	0.1	0.886428
13.111667	0.1	0.884165
13.113333	0.1	0.883485
13.115000	0.1	0.884184
13.116667	0.1	0.886051
13.118333	0.1	0.889362
13.120000	0.1	0.894163
13.121667	0.1	0.899392
13.123333	0.1	0.903346
13.125000	0.1	0.905544
13.126667	0.1	0.906903
13.128333	0.1	0.907783
13.130000	0.1	0.907299
13.131667	0.1	0.904980
13.133333	0.1	0.902223
13.135000	0.1	0.901590
13.136667	0.1	0.904407
13.138333	0.1	0.909632
13.140000	0.1	0.915579
13.141667	0.1	0.922307
13.143333	0.1	0.930857
13.145000	0.1	0.940198
13.146667	0.1	0.947476
13.148333	0.1	0.951779
13.150000	0.1	0.955081
13.151667	0.1	0.959486
13.153333	0.1	0.965632
13.155000	0.1	0.972976
13.156667	0.1	0.980324
13.158333	0.1	0.986918
13.160000	0.1	0.993120
13.161667	0.1	0.999644
13.163333	0.1	1.006722
13.165000	0.1	1.013814
13.166667	0.1	1.019640
13.168333	0.1	1.023388
13.170000	0.1	1.025926
13.171667	0.1	1.028678
13.173333	0.1	1.032008
13.175000	0.1	1.035626
13.176667	0.1	1.039472
13.178333	0.1	1.043598
13.180000	0.1	1.048162
13.181667	0.1	1.053191
13.183333	0.1	1.057880
13.185000	0.1	1.061279
13.186667	0.1	1.063803
13.188333	0.1	1.066774
13.190000	0.1	1.070620
13.191667	0.1	1.074346
13.193333	0.1	1.076926
13.195000	0.1	1.078900
13.196667	0.1	1.082094
13.198333	0.1	1.087906
13.200000	0.1	1.096111
13.201667	0.1	1.105377
13.203333	0.1	1.114616
13.205000	0.1	1.123426
13.206667	0.1	1.131310
13.208333	0.1	1.136987
13.210000	0.1	1.139157
13.211667	0.1	1.137899
13.213333	0.1	1.134947
13.215000	0.1	1.132856
13.216667	0.1	1.133913
13.218333	0.1	1.138677
13.220000	0.1	1.145741
13.221667	0.1	1.153457
13.223333	0.1	1.161555
13.225000	0.1	1.170645
13.226667	0.1	1.180512
13.228333	0.1	1.189774
13.230000	0.1	1.197285
13.231667	0.1	1.203362
13.233333	0.1	1.209131
13.235000	0.1	1.214375
13.236667	0.1	1.217052
13.238333	0.1	1.216019
13.240000	0.1	1.213439
13.241667	0.1	1.213527
13.243333	0.1	1.219078
13.245000	0.1	1.230161
13.246667	0.1	1.245774
13.248333	0.1	1.264885
13.250000	0.1	1.285668
13.251667	0.1	1.306008
13.253333	0.1	1.324862
13.255000	0.1	1.341682
13.256667	0.1	1.355349
13.258333	0.1	1.365230
13.260000	0.1	1.372555
13.261667	0.1	1.379857
13.263333	0.1	1.389305
13.265000	0.1	1.401575
13.266667	0.1	1.416164
13.268333	0.1	1.432667
13.270000	0.1	1.451457
13.271667	0.1	1.472631
13.273333	0.1	1.495322
13.275000	0.1	1.518913
13.276667	0.1	1.543821
13.278333	0.1	1.570918
13.280000	0.1	1.600836
13.281667	0.1	1.633344
13.283333	0.1	1.667072
13.285000	0.1	1.700013
13.286667	0.1	1.730579
13.288333	0.1	1.758616
13.290000	0.1	1.785751
13.291667	0.1	1.814477
13.293333	0.1	1.846221
13.295000	0.1	1.880694
13.296667	0.1	1.917323
13.298333	0.1	1.956043
13.300000	0.1	1.996965
13.301667	0.1	2.040500
13.303333	0.1	2.087522
13.305000	0.1	2.138759
13.306667	0.1	2.193470
13.308333	0.1	2.249046
13.310000	0.1	2.302686
13.311667	0.1	2.353480
13.313333	0.1	2.402999
13.315000	0.1	2.453765
13.316667	0.1	2.507363
13.318333	0.1	2.564155
13.320000	0.1	2.624253
13.321667	0.1	2.687848
13.323333	0.1	2.755229
13.325000	0.1	2.826634
13.326667	0.1	2.901498
13.328333	0.1	2.978211
13.330000	0.1	3.055008
13.331667	0.1	3.130562
13.333333	0.1	3.204304
13.335000	0.1	3.277576
13.336667	0.1	3.353897
13.338333	0.1	3.436366
13.340000	0.1	3.524870
13.341667	0.1	3.616964
13.343333	0.1	3.710943
13.345000	0.1	3.807130
13.346667	0.1	3.906703
13.348333	0.1	4.010065
13.350000	0.1	4.116511
13.351667	0.1	4.225173
13.353333	0.1	4.335530
13.355000	0.1	4.447238
13.356667	0.1	4.560403
13.358333	0.1	4.676110
13.360000	0.1	4.796013
13.361667	0.1	4.921281
13.363333	0.1	5.052891
13.365000	0.1	5.192035
13.366667	0.1	5.338504
13.368333	0.1	5.490063
13.370000	0.1	5.644630
13.371667	0.1	5.801609
13.373333	0.1	5.960991
13.375000	0.1	6.122738
13.376667	0.1	6.287121
13.378333	0.1	6.454261
13.380000	0.1	6.623799
13.381667	0.1	6.795977
13.383333	0.1	6.972030
13.385000	0.1	7.153186
13.386667	0.1	7.339995
13.388333	0.1	7.532714
13.390000	0.1	7.731300
13.391667	0.1	7.934193
13.393333	0.1	8.138693
13.395000	0.1	8.343090
13.396667	0.1	8.547143
13.398333	0.1	8.750968
13.400000	0.1	8.954918
13.401667	0.1	9.159446
13.403333	0.1	9.364332
13.405000	0.1	9.569032
13.406667	0.1	9.773751
13.408333	0.1	9.979159
13.410000	0.1	10.185344
13.411667	0.1	10.391967
13.413333	0.1	10.598926
13.415000	0.1	10.805698
13.416667	0.1	11.010468
13.418333	0.1	11.210893
13.420000	0.1	11.405982
13.421667	0.1	11.596503
13.423333	0.1	11.783112
13.425000	0.1	11.964766
13.426667	0.1	12.139543
13.428333	0.1	12.306627
13.430000	0.1	12.467098
13.431667	0.1	12.622755
13.433333	0.1	12.774491
13.435000	0.1	12.922147
13.436667	0.1	13.064994
13.438333	0.1	13.201586
13.440000	0.1	13.330402
13.441667	0.1	13.451329
13.443333	0.1	13.565775
13.445000	0.1	13.675331
13.446667	0.1	13.780533
13.448333	0.1	13.880860
13.450000	0.1	13.975590
13.451667	0.1	14.064061
13.453333	0.1	14.145467
13.455000	0.1	14.219242
13.456667	0.1	14.285170
13.458333	0.1	14.343197
13.460000	0.1	14.394205
13.461667	0.1	14.439607
13.463333	0.1	14.479542
13.465000	0.1	14.513088
13.466667	0.1	14.539845
13.468333	0.1	14.560870
13.470000	0.1	14.578556
13.471667	0.1	14.595254
13.473333	0.1	14.611832
13.475000	0.1	14.626677
13.476667	0.1	14.635962
13.478333	0.1	14.636256
13.480000	0.1	14.627161
13.481667	0.1	14.610761
13.483333	0.1	14.589094
13.485000	0.1	14.563296
13.486667	0.1	14.534043
13.488333	0.1	14.501740
13.490000	0.1	14.466597
13.491667	0.1	14.428473
13.493333	0.1	14.386298
13.495000	0.1	14.338763
13.496667	0.1	14.285706
13.498333	0.1	14.227871
13.500000	0.1	14.166194
13.501667	0.1	14.101514
13.503333	0.1	14.034142
13.505000	0.1	13.963701
13.506667	0.1	13.888888
13.508333	0.1	13.807667
13.510000	0.1	13.718633
13.511667	0.1	13.621789
13.513333	0.1	13.517318
13.515000	0.1	13.404838
13.516667	0.1	13.284879
13.518333	0.1	13.159649
13.520000	0.1	13.031573
13.521667	0.1	12.901658
13.523333	0.1	12.769285
13.525000	0.1	12.633144
13.526667	0.1	12.491564
13.528333	0.1	12.342306
13.530000	0.1	12.183976
13.531667	0.1	12.017945
13.533333	0.1	11.847406
13.535000	0.1	11.674217
13.536667	0.1	11.497117
13.538333	0.1	11.313027
13.540000	0.1	11.120248
13.541667	0.1	10.920269
13.543333	0.1	10.716608
13.545000	0.1	10.512737
13.546667	0.1	10.310179
13.548333	0.1	10.107434
13.550000	0.1	9.901472
13.551667	0.1	9.690593
13.553333	0.1	9.475579
13.555000	0.1	9.258441
13.556667	0.1	9.040846
13.558333	0.1	8.823155
13.560000	0.1	8.604540
13.561667	0.1	8.384348
13.563333	0.1	8.162428
13.565000	0.1	7.938682
13.566667	0.1	7.713772
13.568333	0.1	7.488946
13.570000	0.1	7.264651
13.571667	0.1	7.040980
13.573333	0.1	6.818715
13.575000	0.1	6.599477
13.576667	0.1	6.385469
13.578333	0.1	6.178017
13.580000	0.1	5.976176
13.581667	0.1	5.777567
13.583333	0.1	5.580597
13.585000	0.1	5.385573
13.586667	0.1	5.193907
13.588333	0.1	5.006958
13.590000	0.1	4.825494
13.591667	0.1	4.649172
13.593333	0.1	4.477245
13.595000	0.1	4.309984
13.596667	0.1	4.148022
13.598333	0.1	3.991066
13.600000	0.1	3.839112
13.601667	0.1	3.693248
13.603333	0.1	3.554062
13.605000	0.1	3.420804
13.606667	0.1	3.292444
13.608333	0.1	3.169058
13.610000	0.1	3.051944
13.611667	0.1	2.941685
13.613333	0.1	2.836864
13.615000	0.1	2.735299
13.616667	0.1	2.635662
13.618333	0.1	2.538003
13.620000	0.1	2.443669
13.621667	0.1	2.354365
13.623333	0.1	2.270867
13.625000	0.1	2.192673
13.626667	0.1	2.118940
13.628333	0.1	2.049729
13.630000	0.1	1.985244
13.631667	0.1	1.924122
13.633333	0.1	1.864326
13.635000	0.1	1.805457
13.636667	0.1	1.748721
13.638333	0.1	1.695422
13.640000	0.1	1.646504
13.641667	0.1	1.602424
13.643333	0.1	1.562671
13.645000	0.1	1.526033
13.646667	0.1	1.491169
13.648333	0.1	1.456542
13.650000	0.1	1.420933
13.651667	0.1	1.384346
13.653333	0.1	1.348061
13.655000	0.1	1.314445
13.656667	0.1	1.285970
13.658333	0.1	1.263190
13.660000	0.1	1.244503
13.661667	0.1	1.227991
13.663333	0.1	1.212140
13.665000	0.1	1.195250
13.666667	0.1	1.176032
13.668333	0.1	1.154868
13.670000	0.1	1.133308
13.671667	0.1	1.113079
13.673333	0.1	1.095720
13.675000	0.1	1.081629
13.676667	0.1	1.069815
13.678333	0.1	1.059254
13.680000	0.1	1.049461
13.681667	0.1	1.039873
13.683333	0.1	1.029936
13.685000	0.1	1.019468
13.686667	0.1	1.008166
13.688333	0.1	0.995640
13.690000	0.1	0.982503
13.691667	0.1	0.970652
13.693333	0.1	0.961674
13.695000	0.1	0.955495
13.696667	0.1	0.950820
13.698333	0.1	0.946568
13.700000	0.1	0.942284
13.701667	0.1	0.937292
13.703333	0.1	0.930708
13.705000	0.1	0.922387
13.706667	0.1	0.913469
13.708333	0.1	0.905846
13.710000	0.1	0.900840
13.711667	0.1	0.898028
13.713333	0.1	0.895699
13.715000	0.1	0.892663
13.716667	0.1	0.889469
13.718333	0.1	0.887481
13.720000	0.1	0.887080
13.721667	0.1	0.887159
13.723333	0.1	0.885813
13.725000	0.1	0.881767
13.726667	0.1	0.875760
13.728333	0.1	0.870298
13.730000	0.1	0.867718
13.731667	0.1	0.868500
13.733333	0.1	0.871122
13.735000	0.1	0.873632
13.736667	0.1	0.875429
13.738333	0.1	0.877073
13.740000	0.1	0.878647
13.741667	0.1	0.879266
13.743333	0.1	0.878349
13.745000	0.1	0.876226
13.746667	0.1	0.873213
13.748333	0.1	0.869366
13.750000	0.1	0.865222
13.751667	0.1	0.861646
13.753333	0.1	0.859173
13.755000	0.1	0.857613
13.756667	0.1	0.855867
13.758333	0.1	0.852901
13.760000	0.1	0.849133
13.761667	0.1	0.845976
13.763333	0.1	0.844798
13.765000	0.1	0.846698
13.766667	0.1	0.851662
13.768333	0.1	0.857613
13.770000	0.1	0.861390
13.771667	0.1	0.861194
13.773333	0.1	0.857715
13.775000	0.1	0.853259
13.776667	0.1	0.850121
13.778333	0.1	0.849143
13.780000	0.1	0.849669
13.781667	0.1	0.851182
13.783333	0.1	0.853781
13.785000	0.1	0.857315
13.786667	0.1	0.860766
13.788333	0.1	0.862596
13.790000	0.1	0.862489
13.791667	0.1	0.861934
13.793333	0.1	0.861986
13.795000	0.1	0.861753
13.796667	0.1	0.859941
13.798333	0.1	0.856505
13.800000	0.1	0.852770
13.801667	0.1	0.850521
13.803333	0.1	0.850810
13.805000	0.1	0.853539
13.806667	0.1	0.857925
13.808333	0.1	0.862721
13.810000	0.1	0.866652
13.811667	0.1	0.869213
13.813333	0.1	0.870922
13.815000	0.1	0.872645
13.816667	0.1	0.874847
13.818333	0.1	0.877241
13.820000	0.1	0.879266
13.821667	0.1	0.880891
13.823333	0.1	0.882177
13.825000	0.1	0.882167
13.826667	0.1	0.879560
13.828333	0.1	0.874596
13.830000	0.1	0.869194
13.831667	0.1	0.865194
13.833333	0.1	0.862977
13.835000	0.1	0.861813
13.836667	0.1	0.861152
13.838333	0.1	0.861203
13.840000	0.1	0.862330
13.841667	0.1	0.864388
13.843333	0.1	0.866600
13.845000	0.1	0.867951
13.846667	0.1	0.868058
13.848333	0.1	0.867839
13.850000	0.1	0.868342
13.851667	0.1	0.868891
13.853333	0.1	0.868202
13.855000	0.1	0.866679
13.856667	0.1	0.866139
13.858333	0.1	0.868212
13.860000	0.1	0.872961
13.861667	0.1	0.878363
13.863333	0.1	0.881744
13.865000	0.1	0.881678
13.866667	0.1	0.878167
13.868333	0.1	0.872491
13.870000	0.1	0.867187
13.871667	0.1	0.864770
13.873333	0.1	0.866116
13.875000	0.1	0.870284
13.876667	0.1	0.875574
13.878333	0.1	0.880365
13.880000	0.1	0.883336
13.881667	0.1	0.883779
13.883333	0.1	0.881841
13.885000	0.1	0.878274
13.886667	0.1	0.874293
13.888333	0.1	0.871611
13.890000	0.1	0.871578
13.891667	0.1	0.874149
13.893333	0.1	0.878102
13.895000	0.1	0.882023
13.896667	0.1	0.885022
13.898333	0.1	0.887061
13.900000	0.1	0.888687
13.901667	0.1	0.890065
13.903333	0.1	0.890638
13.905000	0.1	0.889883
13.906667	0.1	0.888240
13.908333	0.1	0.886717
13.910000	0.1	0.885641
13.911667	0.1	0.884584
13.913333	0.1	0.883671
13.915000	0.1	0.884142
13.916667	0.1	0.887094
13.918333	0.1	0.891979
13.920000	0.1	0.896994
13.921667	0.1	0.900654
13.923333	0.1	0.902503
13.925000	0.1	0.902847
13.926667	0.1	0.902507
13.928333	0.1	0.902442
13.930000	0.1	0.903234
13.931667	0.1	0.905148
13.933333	0.1	0.908100
13.935000	0.1	0.911546
13.936667	0.1	0.915192
13.938333	0.1	0.919676
13.940000	0.1	0.925441
13.941667	0.1	0.931513
13.943333	0.1	0.936761
13.945000	0.1	0.941390
13.946667	0.1	0.945753
13.948333	0.1	0.949441
13.950000	0.1	0.952482
13.951667	0.1	0.955919
13.953333	0.1	0.960664
13.955000	0.1	0.966494
13.956667	0.1	0.972315
13.958333	0.1	0.977092
13.960000	0.1	0.980729
13.961667	0.1	0.984375
13.963333	0.1	0.989530
13.965000	0.1	0.996646
13.966667	0.1	1.004497
13.968333	0.1	1.011030
13.970000	0.1	1.015612
13.971667	0.1	1.019845
13.973333	0.1	1.025796
13.975000	0.1	1.034196
13.976667	0.1	1.044339
13.978333	0.1	1.054993
13.980000	0.1	1.065414
13.981667	0.1	1.075412
13.983333	0.1	1.085028
13.985000	0.1	1.094490
13.986667	0.1	1.104004
13.988333	0.1	1.113275
13.990000	0.1	1.121536
13.991667	0.1	1.128274
13.993333	0.1	1.134169
13.995000	0.1	1.140689
13.996667	0.1	1.148856
13.998333	0.1	1.159203
14.000000	0.1	1.172256
14.001667	0.1	1.187888
14.003333	0.1	1.204615
14.005000	0.1	1.220652
14.006667	0.1	1.235781
14.008333	0.1	1.251143
14.010000	0.1	1.267339
14.011667	0.1	1.283870
14.013333	0.1	1.300215
14.015000	0.1	1.315926
14.016667	0.1	1.330189
14.018333	0.1	1.342678
14.020000	0.1	1.354087
14.021667	0.1	1.365170
14.023333	0.1	1.376579
14.025000	0.1	1.389720
14.026667	0.1	1.406292
14.028333	0.1	1.426991
14.030000	0.1	1.451010
14.031667	0.1	1.476253
14.033333	0.1	1.500756
14.035000	0.1	1.524007
14.036667	0.1	1.545949
14.038333	0.1	1.565968
14.040000	0.1	1.584394
14.041667	0.1	1.603519
14.043333	0.1	1.625572
14.045000	0.1	1.650355
14.046667	0.1	1.676311
14.048333	0.1	1.703231
14.050000	0.1	1.732339
14.051667	0.1	1.763916
14.053333	0.1	1.795730
14.055000	0.1	1.824331
14.056667	0.1	1.848377
14.058333	0.1	1.870110
14.060000	0.1	1.892885
14.061667	0.1	1.918301
14.063333	0.1	1.945822
14.065000	0.1	1.973980
14.066667	0.1	2.001743
14.068333	0.1	2.028490
14.070000	0.1	2.053455
14.071667	0.1	2.076579
14.073333	0.1	2.098801
14.075000	0.1	2.120677
14.076667	0.1	2.142428
14.078333	0.1	2.165367
14.080000	0.1	2.191640
14.081667	0.1	2.222015
14.083333	0.1	2.255235
14.085000	0.1	2.289116
14.086667	0.1	2.320637
14.088333	0.1	2.346397
14.090000	0.1	2.365313
14.091667	0.1	2.379599
14.093333	0.1	2.392321
14.095000	0.1	2.405811
14.096667	0.1	2.422086
14.098333	0.1	2.442538
14.100000	0.1	2.466957
14.101667	0.1	2.493076
14.103333	0.1	2.517039
14.105000	0.1	2.535507
14.106667	0.1	2.548117
14.108333	0.1	2.557845
14.110000	0.1	2.568532
14.111667	0.1	2.581757
14.113333	0.1	2.596257
14.115000	0.1	2.610069
14.116667	0.1	2.622749
14.118333	0.1	2.635457
14.120000	0.1	2.649096
14.121667	0.1	2.662842
14.123333	0.1	2.674982
14.125000	0.1	2.684472
14.126667	0.1	2.691313
14.128333	0.1	2.696062
14.130000	0.1	2.699229
14.131667	0.1	2.700691
14.133333	0.1	2.699960
14.135000	0.1	2.697408
14.136667	0.1	2.694810
14.138333	0.1	2.693660
14.140000	0.1	2.693427
14.141667	0.1	2.692472
14.143333	0.1	2.690083
14.145000	0.1	2.687005
14.146667	0.1	2.684169
14.148333	0.1	2.681753
14.150000	0.1	2.679173
14.151667	0.1	2.675750
14.153333	0.1	2.671550
14.155000	0.1	2.667173
14.156667	0.1	2.662702
14.158333	0.1	2.657506
14.160000	0.1	2.650656
14.161667	0.1	2.641324
14.163333	0.1	2.629072
14.165000	0.1	2.614339
14.166667	0.1	2.598888
14.168333	0.1	2.584239
14.170000	0.1	2.570204
14.171667	0.1	2.556667
14.173333	0.1	2.544420
14.175000	0.1	2.533179
14.176667	0.1	2.521281
14.178333	0.1	2.507512
14.180000	0.1	2.491754
14.181667	0.1	2.474575
14.183333	0.1	2.456913
14.185000	0.1	2.439604
14.186667	0.1	2.422356
14.188333	0.1	2.403576
14.190000	0.1	2.381783
14.191667	0.1	2.357108
14.193333	0.1	2.331585
14.195000	0.1	2.307431
14.196667	0.1	2.284935
14.198333	0.1	2.263063
14.200000	0.1	2.241610
14.201667	0.1	2.221218
14.203333	0.1	2.201796
14.205000	0.1	2.181986
14.206667	0.1	2.160640
14.208333	0.1	2.138349
14.210000	0.1	2.116617
14.211667	0.1	2.096030
14.213333	0.1	2.076225
14.215000	0.1	2.056994
14.216667	0.1	2.038646
14.218333	0.1	2.021836
14.220000	0.1	2.006502
14.221667	0.1	1.990986
14.223333	0.1	1.973156
14.225000	0.1	1.952569
14.226667	0.1	1.931437
14.228333	0.1	1.913151
14.230000	0.1	1.899702
14.231667	0.1	1.890631
14.233333	0.1	1.883488
14.235000	0.1	1.875102
14.236667	0.1	1.863693
14.238333	0.1	1.850300
14.240000	0.1	1.837616
14.241667	0.1	1.827711
14.243333	0.1	1.821448
14.245000	0.1	1.818477
14.246667	0.1	1.816880
14.248333	0.1	1.814519
14.250000	0.1	1.810980
14.251667	0.1	1.806999
14.253333	0.1	1.802924
14.255000	0.1	1.799096
14.256667	0.1	1.796419
14.258333	0.1	1.795008
14.260000	0.1	1.793331
14.261667	0.1	1.789965
14.263333	0.1	1.785215
14.265000	0.1	1.780121
14.266667	0.1	1.775119
14.268333	0.1	1.770356
14.270000	0.1	1.766346
14.271667	0.1	1.763795
14.273333	0.1	1.763222
14.275000	0.1	1.764195
14.276667	0.1	1.765201
14.278333	0.1	1.765424
14.280000	0.1	1.766002
14.281667	0.1	1.768437
14.283333	0.1	1.772833
14.285000	0.1	1.778412
14.286667	0.1	1.784484
14.288333	0.1	1.790314
14.290000	0.1	1.794696
14.291667	0.1	1.796400
14.293333	0.1	1.795022
14.295000	0.1	1.790999
14.296667	0.1	1.785285
14.298333	0.1	1.779515
14.300000	0.1	1.775366
14.301667	0.1	1.773140
14.303333	0.1	1.771841
14.305000	0.1	1.770142
14.306667	0.1	1.767124
14.308333	0.1	1.762770
14.310000	0.1	1.757964
14.311667	0.1	1.754314
14.313333	0.1	1.753438
14.315000	0.1	1.755436
14.316667	0.1	1.758533
14.318333	0.1	1.760162
14.320000	0.1	1.757927
14.321667	0.1	1.750905
14.323333	0.1	1.741103
14.325000	0.1	1.732083
14.326667	0.1	1.725890
14.328333	0.1	1.722174
14.330000	0.1	1.719743
14.331667	0.1	1.717461
14.333333	0.1	1.714365
14.335000	0.1	1.710262
14.336667	0.1	1.705606
14.338333	0.1	1.701177
14.340000	0.1	1.698337
14.341667	0.1	1.698146
14.343333	0.1	1.700204
14.345000	0.1	1.703105
14.346667	0.1	1.706174
14.348333	0.1	1.710197
14.350000	0.1	1.715706
14.351667	0.1	1.721634
14.353333	0.1	1.726188
14.355000	0.1	1.728064
14.356667	0.1	1.726989
14.358333	0.1	1.724060
14.360000	0.1	1.721457
14.361667	0.1	1.720819
14.363333	0.1	1.721820
14.365000	0.1	1.723315
14.366667	0.1	1.725159
14.368333	0.1	1.727846
14.370000	0.1	1.730854
14.371667	0.1	1.732316
14.373333	0.1	1.730598
14.375000	0.1	1.726244
14.376667	0.1	1.722262
14.378333	0.1	1.722099
14.380000	0.1	1.727291
14.381667	0.1	1.736986
14.383333	0.1	1.748996
14.385000	0.1	1.760842
14.386667	0.1	1.770533
14.388333	0.1	1.777513
14.390000	0.1	1.783120
14.391667	0.1	1.789061
14.393333	0.1	1.795907
14.395000	0.1	1.803460
14.396667	0.1	1.811124
14.398333	0.1	1.817574
14.400000	0.1	1.822012
14.401667	0.1	1.825467
14.403333	0.1	1.829746
14.405000	0.1	1.836130
14.406667	0.1	1.845178
14.408333	0.1	1.856410
14.410000	0.1	1.868154
14.411667	0.1	1.878254
14.413333	0.1	1.885742
14.415000	0.1	1.891856
14.416667	0.1	1.898543
14.418333	0.1	1.906930
14.420000	0.1	1.917249
14.421667	0.1	1.928564
14.423333	0.1	1.939074
14.425000	0.1	1.947549
14.426667	0.1	1.954092
14.428333	0.1	1.959731
14.430000	0.1	1.965878
14.431667	0.1	1.973636
14.433333	0.1	1.983377
14.435000	0.1	1.995084
14.436667	0.1	2.008253
14.438333	0.1	2.021445
14.440000	0.1	2.032975
14.441667	0.1	2.042069
14.443333	0.1	2.049152
14.445000	0.1	2.055354
14.446667	0.1	2.061985
14.448333	0.1	2.070181
14.450000	0.1	2.080319
14.451667	0.1	2.091732
14.453333	0.1	2.103122
14.455000	0.1	2.113525
14.456667	0.1	2.122857
14.458333	0.1	2.131653
14.460000	0.1	2.141101
14.461667	0.1	2.152873
14.463333	0.1	2.167877
14.465000	0.1	2.185553
14.466667	0.1	2.204105
14.468333	0.1	2.221391
14.470000	0.1	2.236189
14.471667	0.1	2.248748
14.473333	0.1	2.260073
14.475000	0.1	2.270914
14.476667	0.1	2.282010
14.478333	0.1	2.294662
14.480000	0.1	2.309927
14.481667	0.1	2.327948
14.483333	0.1	2.348134
14.485000	0.1	2.369345
14.486667	0.1	2.390393
14.488333	0.1	2.410873
14.490000	0.1	2.431339
14.491667	0.1	2.452545
14.493333	0.1	2.474962
14.495000	0.1	2.499041
14.496667	0.1	2.525123
14.498333	0.1	2.552699
14.500000	0.1	2.580606
14.501667	0.1	2.608350
14.503333	0.1	2.636695
14.505000	0.1	2.667159
14.506667	0.1	2.700989
14.508333	0.1	2.738163
14.510000	0.1	2.777902
14.511667	0.1	2.820110
14.513333	0.1	2.865260
14.515000	0.1	2.913363
14.516667	0.1	2.964074
14.518333	0.1	3.017057
14.520000	0.1	3.071539
14.521667	0.1	3.126268
14.523333	0.1	3.180462
14.525000	0.1	3.234311
14.526667	0.1	3.288868
14.528333	0.1	3.345921
14.530000	0.1	3.407313
14.531667	0.1	3.473652
14.533333	0.1	3.543790
14.535000	0.1	3.616409
14.536667	0.1	3.691288
14.538333	0.1	3.768913
14.540000	0.1	3.850022
14.541667	0.1	3.934903
14.543333	0.1	4.022773
14.545000	0.1	4.112567
14.546667	0.1	4.203916
14.548333	0.1	4.297011
14.550000	0.1	4.392392
14.551667	0.1	4.490954
14.553333	0.1	4.593749
14.555000	0.1	4.701698
14.556667	0.1	4.815022
14.558333	0.1	4.932326
14.560000	0.1	5.051377
14.561667	0.1	5.171010
14.563333	0.1	5.291486
14.565000	0.1	5.413955
14.566667	0.1	5.540396
14.568333	0.1	5.672672
14.570000	0.1	5.811029
14.571667	0.1	5.954178
14.573333	0.1	6.100172
14.575000	0.1	6.246697
14.576667	0.1	6.391923
14.578333	0.1	6.535868
14.580000	0.1	6.679948
14.581667	0.1	6.825523
14.583333	0.1	6.973557
14.585000	0.1	7.124566
14.586667	0.1	7.278058
14.588333	0.1	7.432303
14.590000	0.1	7.585068
14.591667	0.1	7.735286
14.593333	0.1	7.884344
14.595000	0.1	8.034711
14.596667	0.1	8.187741
14.598333	0.1	8.343151
14.600000	0.1	8.498905
14.601667	0.1	8.651731
14.603333	0.1	8.798875
14.605000	0.1	8.939593
14.606667	0.1	9.075580
14.608333	0.1	9.209528
14.610000	0.1	9.343121
14.611667	0.1	9.476799
14.613333	0.1	9.609894
14.615000	0.1	9.740056
14.616667	0.1	9.863931
14.618333	0.1	9.979513
14.620000	0.1	10.088165
14.621667	0.1	10.193791
14.623333	0.1	10.299282
14.625000	0.1	10.404009
14.626667	0.1	10.505342
14.628333	0.1	10.601459
14.630000	0.1	10.691611
14.631667	0.1	10.774555
14.633333	0.1	10.848665
14.635000	0.1	10.913806
14.636667	0.1	10.972158
14.638333	0.1	11.026426
14.640000	0.1	11.077393
14.641667	0.1	11.123852
14.643333	0.1	11.164257
14.645000	0.1	11.197473
14.646667	0.1	11.223299
14.648333	0.1	11.243089
14.650000	0.1	11.259043
14.651667	0.1	11.273115
14.653333	0.1	11.286563
14.655000	0.1	11.299322
14.656667	0.1	11.309539
14.658333	0.1	11.314522
14.660000	0.1	11.312440
14.661667	0.1	11.303145
14.663333	0.1	11.287616
14.665000	0.1	11.267043
14.666667	0.1	11.242502
14.668333	0.1	11.215354
14.670000	0.1	11.187159
14.671667	0.1	11.159070
14.673333	0.1	11.131284
14.675000	0.1	11.102115
14.676667	0.1	11.068583
14.678333	0.1	11.029770
14.680000	0.1	10.988484
14.681667	0.1	10.948516
14.683333	0.1	10.912232
14.685000	0.1	10.880856
14.686667	0.1	10.854793
14.688333	0.1	10.833326
14.690000	0.1	10.814965
14.691667	0.1	10.797856
14.693333	0.1	10.780157
14.695000	0.1	10.761265
14.696667	0.1	10.742736
14.698333	0.1	10.727663
14.700000	0.1	10.718447
14.701667	0.1	10.714876
14.703333	0.1	10.715309
14.705000	0.1	10.719122
14.706667	0.1	10.726578
14.708333	0.1	10.736962
14.710000	0.1	10.748850
14.711667	0.1	10.761567
14.713333	0.1	10.775565
14.715000	0.1	10.791849
14.716667	0.1	10.811156
14.718333	0.1	10.833507
14.720000	0.1	10.858821
14.721667	0.1	10.887622
14.723333	0.1	10.921001
14.725000	0.1	10.958943
14.726667	0.1	10.998547
14.728333	0.1	11.035409
14.730000	0.1	11.067102
14.731667	0.1	11.094143
14.733333	0.1	11.118557
14.735000	0.1	11.142874
14.736667	0.1	11.168965
14.738333	0.1	11.196397
14.740000	0.1	11.222172
14.741667	0.1	11.243243
14.743333	0.1	11.259047
14.745000	0.1	11.270642
14.746667	0.1	11.278577
14.748333	0.1	11.282573
14.750000	0.1	11.282517
14.751667	0.1	11.278540
14.753333	0.1	11.269520
14.755000	0.1	11.253250
14.756667	0.1	11.229189
14.758333	0.1	11.199736
14.760000	0.1	11.167917
14.761667	0.1	11.134478
14.763333	0.1	11.098194
14.765000	0.1	11.058487
14.766667	0.1	11.015586
14.768333	0.1	10.968628
14.770000	0.1	10.916516
14.771667	0.1	10.859948
14.773333	0.1	10.800664
14.775000	0.1	10.739868
14.776667	0.1	10.678046
14.778333	0.1	10.615424
14.780000	0.1	10.551959
14.781667	0.1	10.487027
14.783333	0.1	10.419623
14.785000	0.1	10.349257
14.786667	0.1	10.276171
14.788333	0.1	10.200976
14.790000	0.1	10.124794
14.791667	0.1	10.049464
14.793333	0.1	9.976304
14.795000	0.1	9.905095
14.796667	0.1	9.834981
14.798333	0.1	9.765537
14.800000	0.1	9.696875
14.801667	0.1	9.628977
14.803333	0.1	9.560767
14.805000	0.1	9.491099
14.806667	0.1	9.420663
14.808333	0.1	9.351792
14.810000	0.1	9.286562
14.811667	0.1	9.225104
14.813333	0.1	9.165388
14.815000	0.1	9.105401
14.816667	0.1	9.045196
14.818333	0.1	8.986187
14.820000	0.1	8.929186
14.821667	0.1	8.873581
14.823333	0.1	8.817986
14.825000	0.1	8.761138
14.826667	0.1	8.703009
14.828333	0.1	8.645160
14.830000	0.1	8.589313
14.831667	0.1	8.536028
14.833333	0.1	8.484297
14.835000	0.1	8.432032
14.836667	0.1	8.377708
14.838333	0.1	8.320720
14.840000	0.1	8.260277
14.841667	0.1	8.195923
14.843333	0.1	8.128937
14.845000	0.1	8.061710
14.846667	0.1	7.995861
14.848333	0.1	7.931339
14.850000	0.1	7.866928
14.851667	0.1	7.801023
14.853333	0.1	7.732557
14.855000	0.1	7.662023
14.856667	0.1	7.590847
14.858333	0.1	7.519703
14.860000	0.1	7.448606
14.861667	0.1	7.378045
14.863333	0.1	7.308526
14.865000	0.1	7.239063
14.866667	0.1	7.167188
14.868333	0.1	7.090573
14.870000	0.1	7.008919
14.871667	0.1	6.924313
14.873333	0.1	6.839274
14.875000	0.1	6.755218
14.876667	0.1	6.672936
14.878333	0.1	6.592628
14.880000	0.1	6.513423
14.881667	0.1	6.434526
14.883333	0.1	6.355820
14.885000	0.1	6.276849
14.886667	0.1	6.196466
14.888333	0.1	6.113630
14.890000	0.1	6.028498
14.891667	0.1	5.942769
14.893333	0.1	5.858410
14.895000	0.1	5.776496
14.896667	0.1	5.697790
14.898333	0.1	5.623298
14.900000	0.1	5.553602
14.901667	0.1	5.488438
14.903333	0.1	5.426812
14.905000	0.1	5.367030
14.906667	0.1	5.307719
14.908333	0.1	5.249172
14.910000	0.1	5.192272
14.911667	0.1	5.137301
14.913333	0.1	5.084202
14.915000	0.1	5.033580
14.916667	0.1	4.987307
14.918333	0.1	4.946874
14.920000	0.1	4.911623
14.921667	0.1	4.880209
14.923333	0.1	4.852386
14.925000	0.1	4.828484
14.926667	0.1	4.808810
14.928333	0.1	4.794109
14.930000	0.1	4.785811
14.931667	0.1	4.785117
14.933333	0.1	4.791538
14.935000	0.1	4.802626
14.936667	0.1	4.815757
14.938333	0.1	4.830197
14.940000	0.1	4.846989
14.941667	0.1	4.867367
14.943333	0.1	4.891986
14.945000	0.1	4.921267
14.946667	0.1	4.955684
14.948333	0.1	4.995326
14.950000	0.1	5.039037
14.951667	0.1	5.084467
14.953333	0.1	5.129864
14.955000	0.1	5.175858
14.956667	0.1	5.225097
14.958333	0.1	5.280082
14.960000	0.1	5.341372
14.961667	0.1	5.407603
14.963333	0.1	5.476498
14.965000	0.1	5.545570
14.966667	0.1	5.613458
14.968333	0.1	5.680760
14.970000	0.1	5.748589
14.971667	0.1	5.816971
14.973333	0.1	5.885549
14.975000	0.1	5.954821
14.976667	0.1	6.025978
14.978333	0.1	6.099264
14.980000	0.1	6.173411
14.981667	0.1	6.247363
14.983333	0.1	6.320919
14.985000	0.1	6.393902
14.986667	0.1	6.466396
14.988333	0.1	6.539021
14.990000	0.1	6.612223
14.991667	0.1	6.684894
14.993333	0.1	6.753784
14.995000	0.1	6.815791
14.996667	0.1	6.870828
14.998333	0.1	6.920747
15.000000	0.1	6.967094
15.001667	0.1	7.011173
15.003333	0.1	7.054363
15.005000	0.1	7.097321
15.006667	0.1	7.139402
15.008333	0.1	7.178928
15.010000	0.1	7.214281
15.011667	0.1	7.244907
15.013333	0.1	7.271036
15.015000	0.1	7.292992
15.016667	0.1	7.311017
15.018333	0.1	7.325239
15.020000	0.1	7.336582
15.021667	0.1	7.347330
15.023333	0.1	7.359204
15.025000	0.1	7.370715
15.026667	0.1	7.377416
15.028333	0.1	7.375712
15.030000	0.1	7.365774
15.031667	0.1	7.350673
15.033333	0.1	7.333905
15.035000	0.1	7.317439
15.036667	0.1	7.301113
15.038333	0.1	7.283757
15.040000	0.1	7.264419
15.041667	0.1	7.242602
15.043333	0.1	7.218327
15.045000	0.1	7.191892
15.046667	0.1	7.162746
15.048333	0.1	7.129586
15.050000	0.1	7.092296
15.051667	0.1	7.052324
15.053333	0.1	7.010852
15.055000	0.1	6.967899
15.056667	0.1	6.923485
15.058333	0.1	6.878432
15.060000	0.1	6.833673
15.061667	0.1	6.789519
15.063333	0.1	6.746030
15.065000	0.1	6.703180
15.066667	0.1	6.660353
15.068333	0.1	6.616614
15.070000	0.1	6.571361
15.071667	0.1	6.524455
15.073333	0.1	6.476762
15.075000	0.1	6.430261
15.076667	0.1	6.386535
15.078333	0.1	6.345175
15.080000	0.1	6.304444
15.081667	0.1	6.263522
15.083333	0.1	6.222860
15.085000	0.1	6.182441
15.086667	0.1	6.141835
15.088333	0.1	6.101769
15.090000	0.1	6.063343
15.091667	0.1	6.026351
15.093333	0.1	5.990718
15.095000	0.1	5.958229
15.096667	0.1	5.930141
15.098333	0.1	5.904734
15.100000	0.1	5.879710
15.101667	0.1	5.855155
15.103333	0.1	5.832487
15.105000	0.1	5.812217
15.106667	0.1	5.794079
15.108333	0.1	5.778116
15.110000	0.1	5.764649
15.111667	0.1	5.753539
15.113333	0.1	5.744174
15.115000	0.1	5.736337
15.116667	0.1	5.730935
15.118333	0.1	5.729627
15.120000	0.1	5.733809
15.121667	0.1	5.743811
15.123333	0.1	5.758582
15.125000	0.1	5.776701
15.126667	0.1	5.797748
15.128333	0.1	5.821632
15.130000	0.1	5.847663
15.131667	0.1	5.875267
15.133333	0.1	5.904534
15.135000	0.1	5.935691
15.136667	0.1	5.968413
15.138333	0.1	6.001815
15.140000	0.1	6.036125
15.141667	0.1	6.073811
15.143333	0.1	6.117588
15.145000	0.1	6.167796
15.146667	0.1	6.222515
15.148333	0.1	6.279438
15.150000	0.1	6.337184
15.151667	0.1	6.396091
15.153333	0.1	6.457926
15.155000	0.1	6.524120
15.156667	0.1	6.594555
15.158333	0.1	6.667981
15.160000	0.1	6.742985
15.161667	0.1	6.818683
15.163333	0.1	6.894791
15.165000	0.1	6.971695
15.166667	0.1	7.050750
15.168333	0.1	7.133479
15.170000	0.1	7.219510
15.171667	0.1	7.306109
15.173333	0.1	7.390860
15.175000	0.1	7.473975
15.176667	0.1	7.557650
15.178333	0.1	7.644268
15.180000	0.1	7.735728
15.181667	0.1	7.832847
15.183333	0.1	7.934207
15.185000	0.1	8.036364
15.186667	0.1	8.135769
15.188333	0.1	8.230638
15.190000	0.1	8.321549
15.191667	0.1	8.410285
15.193333	0.1	8.497708
15.195000	0.1	8.582952
15.196667	0.1	8.665039
15.198333	0.1	8.744369
15.200000	0.1	8.822167
15.201667	0.1	8.899388
15.203333	0.1	8.975822
15.205000	0.1	9.049722
15.206667	0.1	9.119306
15.208333	0.1	9.184270
15.210000	0.1	9.244848
15.211667	0.1	9.301007
15.213333	0.1	9.352933
15.215000	0.1	9.400751
15.216667	0.1	9.444021
15.218333	0.1	9.482205
15.220000	0.1	9.515062
15.221667	0.1	9.543244
15.223333	0.1	9.568795
15.225000	0.1	9.593586
15.226667	0.1	9.617005
15.228333	0.1	9.636148
15.230000	0.1	9.648041
15.231667	0.1	9.650914
15.233333	0.1	9.644274
15.235000	0.1	9.629135
15.236667	0.1	9.607729
15.238333	0.1	9.581903
15.240000	0.1	9.552250
15.241667	0.1	9.518876
15.243333	0.1	9.482424
15.245000	0.1	9.443737
15.246667	0.1	9.402349
15.248333	0.1	9.356043
15.250000	0.1	9.302394
15.251667	0.1	9.241016
15.253333	0.1	9.174328
15.255000	0.1	9.106076
15.256667	0.1	9.039254
15.258333	0.1	8.974448
15.260000	0.1	8.909465
15.261667	0.1	8.841436
15.263333	0.1	8.768989
15.265000	0.1	8.691866
15.266667	0.1	8.610603
15.268333	0.1	8.527362
15.270000	0.1	8.445308
15.271667	0.1	8.366765
15.273333	0.1	8.291709
15.275000	0.1	8.217650
15.276667	0.1	8.142036
15.278333	0.1	8.064620
15.280000	0.1	7.986911
15.281667	0.1	7.910281
15.283333	0.1	7.835031
15.285000	0.1	7.761340
15.286667	0.1	7.690322
15.288333	0.1	7.623471
15.290000	0.1	7.561920
15.291667	0.1	7.506148
15.293333	0.1	7.456429
15.295000	0.1	7.413472
15.296667	0.1	7.377737
15.298333	0.1	7.348056
15.300000	0.1	7.322025
15.301667	0.1	7.298128
15.303333	0.1	7.277094
15.305000	0.1	7.261382
15.306667	0.1	7.253643
15.308333	0.1	7.255734
15.310000	0.1	7.268223
15.311667	0.1	7.290100
15.313333	0.1	7.319576
15.315000	0.1	7.355674
15.316667	0.1	7.398403
15.318333	0.1	7.448192
15.320000	0.1	7.505775
15.321667	0.1	7.572221
15.323333	0.1	7.649418
15.325000	0.1	7.739770
15.326667	0.1	7.844740
15.328333	0.1	7.964470
15.330000	0.1	8.098483
15.331667	0.1	8.245851
15.333333	0.1	8.404935
15.335000	0.1	8.573695
15.336667	0.1	8.751377
15.338333	0.1	8.939966
15.340000	0.1	9.142808
15.341667	0.1	9.362330
15.343333	0.1	9.599975
15.345000	0.1	9.857309
15.346667	0.1	10.136203
15.348333	0.1	10.438147
15.350000	0.1	10.763868
15.351667	0.1	11.113710
15.353333	0.1	11.488330
15.355000	0.1	11.888393
15.356667	0.1	12.313728
15.358333	0.1	12.763692
15.360000	0.1	13.238825
15.361667	0.1	13.741963
15.363333	0.1	14.277427
15.365000	0.1	14.848830
15.366667	0.1	15.458129
15.368333	0.1	16.106819
15.370000	0.1	16.797292
15.371667	0.1	17.532036
15.373333	0.1	18.312521
15.375000	0.1	19.139871
15.376667	0.1	20.016069
15.378333	0.1	20.944392
15.380000	0.1	21.929229
15.381667	0.1	22.974997
15.383333	0.1	24.084598
15.385000	0.1	25.259866
15.386667	0.1	26.503480
15.388333	0.1	27.819392
15.390000	0.1	29.211463
15.391667	0.1	30.682460
15.393333	0.1	32.234485
15.395000	0.1	33.869650
15.396667	0.1	35.590711
15.398333	0.1	37.402050
15.400000	0.1	39.308947
15.401667	0.1	41.315709
15.403333	0.1	43.425518
15.405000	0.1	45.641256
15.406667	0.1	47.965683
15.408333	0.1	50.401599
15.410000	0.1	52.952031
15.411667	0.1	55.620088
15.413333	0.1	58.408673
15.415000	0.1	61.320420
15.416667	0.1	64.357924
15.418333	0.1	67.523415
15.420000	0.1	70.818788
15.421667	0.1	74.246852
15.423333	0.1	77.811778
15.425000	0.1	81.517375
15.426667	0.1	85.364678
15.428333	0.1	89.351758
15.430000	0.1	93.476316
15.431667	0.1	97.738463
15.433333	0.1	102.141406
15.435000	0.1	106.690405
15.436667	0.1	111.390972
15.438333	0.1	116.247283
15.440000	0.1	121.261953
15.441667	0.1	126.437005
15.443333	0.1	131.774885
15.445000	0.1	137.278722
15.446667	0.1	142.952525
15.448333	0.1	148.801827
15.450000	0.1	154.833771
15.451667	0.1	161.055662
15.453333	0.1	167.474770
15.455000	0.1	174.099519
15.456667	0.1	180.939306
15.458333	0.1	188.003546
15.460000	0.1	195.302102
15.461667	0.1	202.846187
15.463333	0.1	210.648189
15.465000	0.1	218.721214
15.466667	0.1	227.079597
15.468333	0.1	235.739621
15.470000	0.1	244.718511
15.471667	0.1	254.032267
15.473333	0.1	263.694134
15.475000	0.1	273.714420
15.476667	0.1	284.102159
15.478333	0.1	294.866115
15.480000	0.1	306.012864
15.481667	0.1	317.546269
15.483333	0.1	329.469047
15.485000	0.1	341.780791
15.486667	0.1	354.473382
15.488333	0.1	367.528038
15.490000	0.1	380.916326
15.491667	0.1	394.605031
15.493333	0.1	408.559405
15.495000	0.1	422.742521
15.496667	0.1	437.113494
15.498333	0.1	451.624790
15.500000	0.1	466.219364
15.501667	0.1	480.831205
15.503333	0.1	495.389542
15.505000	0.1	509.822174
15.506667	0.1	524.054752
15.508333	0.1	538.010346
15.510000	0.1	551.613919
15.511667	0.1	564.796869
15.513333	0.1	577.495583
15.515000	0.1	589.648588
15.516667	0.1	601.197552
15.518333	0.1	612.089416
15.520000	0.1	622.277139
15.521667	0.1	631.719870
15.523333	0.1	640.382833
15.525000	0.1	648.236890
15.526667	0.1	655.259048
15.528333	0.1	661.435254
15.530000	0.1	666.763578
15.531667	0.1	671.254686
15.533333	0.1	674.929280
15.535000	0.1	677.814028
15.536667	0.1	679.937644
15.538333	0.1	681.328746
15.540000	0.1	682.018116
15.541667	0.1	682.041511
15.543333	0.1	681.436575
15.545000	0.1	680.239616
15.546667	0.1	678.487663
15.548333	0.1	676.220232
15.550000	0.1	673.479397
15.551667	0.1	670.310320
15.553333	0.1	666.757809
15.555000	0.1	662.860731
15.556667	0.1	658.651931
15.558333	0.1	654.160828
15.560000	0.1	649.415865
15.561667	0.1	644.448135
15.563333	0.1	639.291076
15.565000	0.1	633.973955
15.566667	0.1	628.517164
15.568333	0.1	622.935263
15.570000	0.1	617.244728
15.571667	0.1	611.467539
15.573333	0.1	605.626721
15.575000	0.1	599.741312
15.576667	0.1	593.825868
15.578333	0.1	587.890787
15.580000	0.1	581.942550
15.581667	0.1	575.984913
15.583333	0.1	570.019121
15.585000	0.1	564.045334
15.586667	0.1	558.067323
15.588333	0.1	552.093704
15.590000	0.1	546.133947
15.591667	0.1	540.196901
15.593333	0.1	534.291533
15.595000	0.1	528.424215
15.596667	0.1	522.596012
15.598333	0.1	516.804392
15.600000	0.1	511.045764
15.601667	0.1	505.316193
15.603333	0.1	499.612382
15.605000	0.1	493.932795
15.606667	0.1	488.278317
15.608333	0.1	482.651741
15.610000	0.1	477.056164
15.611667	0.1	471.494403
15.613333	0.1	465.968275
15.615000	0.1	460.475977
15.616667	0.1	455.011498
15.618333	0.1	449.568481
15.620000	0.1	444.143862
15.621667	0.1	438.737823
15.623333	0.1	433.352255
15.625000	0.1	427.989634
15.626667	0.1	422.651540
15.628333	0.1	417.337632
15.630000	0.1	412.045722
15.631667	0.1	406.772802
15.633333	0.1	401.517558
15.635000	0.1	396.281830
15.636667	0.1	391.067895
15.638333	0.1	385.874883
15.640000	0.1	380.699444
15.641667	0.1	375.538972
15.643333	0.1	370.392413
15.645000	0.1	365.259443
15.646667	0.1	360.140712
15.648333	0.1	355.037651
15.650000	0.1	349.949757
15.651667	0.1	344.874068
15.653333	0.1	339.809112
15.655000	0.1	334.756645
15.656667	0.1	329.718418
15.658333	0.1	324.694012
15.660000	0.1	319.682705
15.661667	0.1	314.685880
15.663333	0.1	309.707010
15.665000	0.1	304.749538
15.666667	0.1	299.814525
15.668333	0.1	294.900523
15.670000	0.1	290.006083
15.671667	0.1	285.131592
15.673333	0.1	280.278623
15.675000	0.1	275.448729
15.676667	0.1	270.643248
15.678333	0.1	265.864083
15.680000	0.1	261.113285
15.681667	0.1	256.391531
15.683333	0.1	251.698559
15.685000	0.1	247.035101
15.686667	0.1	242.403774
15.688333	0.1	237.808330
15.690000	0.1	233.251369
15.691667	0.1	228.733691
15.693333	0.1	224.256707
15.695000	0.1	219.822903
15.696667	0.1	215.433408
15.698333	0.1	211.087498
15.700000	0.1	206.784187
15.701667	0.1	202.523158
15.703333	0.1	198.305147
15.705000	0.1	194.132351
15.706667	0.1	190.008409
15.708333	0.1	185.937775
15.710000	0.1	181.924794
15.711667	0.1	177.972671
15.713333	0.1	174.082029
15.715000	0.1	170.250875
15.716667	0.1	166.476886
15.718333	0.1	162.758855
15.720000	0.1	159.096690
15.721667	0.1	155.491610
15.723333	0.1	151.946051
15.725000	0.1	148.462677
15.726667	0.1	145.043372
15.728333	0.1	141.688869
15.730000	0.1	138.399075
15.731667	0.1	135.173691
15.733333	0.1	132.011781
15.735000	0.1	128.911790
15.736667	0.1	125.873503
15.738333	0.1	122.898566
15.740000	0.1	119.988183
15.741667	0.1	117.142131
15.743333	0.1	114.360182
15.745000	0.1	111.642559
15.746667	0.1	108.988374
15.748333	0.1	106.394878
15.750000	0.1	103.859925
15.751667	0.1	101.384036
15.753333	0.1	98.968688
15.755000	0.1	96.614645
15.756667	0.1	94.322357
15.758333	0.1	92.091886
15.760000	0.1	89.922431
15.761667	0.1	87.812385
15.763333	0.1	85.759303
15.765000	0.1	83.760284
15.766667	0.1	81.812977
15.768333	0.1	79.916134
15.770000	0.1	78.069484
15.771667	0.1	76.273545
15.773333	0.1	74.529345
15.775000	0.1	72.837561
15.776667	0.1	71.197646
15.778333	0.1	69.607562
15.780000	0.1	68.063899
15.781667	0.1	66.563161
15.783333	0.1	65.103378
15.785000	0.1	63.684308
15.786667	0.1	62.306840
15.788333	0.1	60.972236
15.790000	0.1	59.681386
15.791667	0.1	58.434401
15.793333	0.1	57.229810
15.795000	0.1	56.063933
15.796667	0.1	54.932572
15.798333	0.1	53.833849
15.800000	0.1	52.768393
15.801667	0.1	51.737148
15.803333	0.1	50.740088
15.805000	0.1	49.775434
15.806667	0.1	48.839157
15.808333	0.1	47.927187
15.810000	0.1	47.038416
15.811667	0.1	46.174619
15.813333	0.1	45.338520
15.815000	0.1	44.532670
15.816667	0.1	43.758177
15.818333	0.1	43.013203
15.820000	0.1	42.293407
15.821667	0.1	41.594566
15.823333	0.1	40.914677
15.825000	0.1	40.254118
15.826667	0.1	39.614355
15.828333	0.1	38.996628
15.830000	0.1	38.401205
15.831667	0.1	37.826467
15.833333	0.1	37.268591
15.835000	0.1	36.723833
15.836667	0.1	36.191535
15.838333	0.1	35.673878
15.840000	0.1	35.172487
15.841667	0.1	34.686783
15.843333	0.1	34.215744
15.845000	0.1	33.759475
15.846667	0.1	33.318116
15.848333	0.1	32.890094
15.850000	0.1	32.472615
15.851667	0.1	32.063886
15.853333	0.1	31.664255
15.855000	0.1	31.275377
15.856667	0.1	30.898703
15.858333	0.1	30.534584
15.860000	0.1	30.182055
15.861667	0.1	29.839268
15.863333	0.1	29.504295
15.865000	0.1	29.175729
15.866667	0.1	28.853165
15.868333	0.1	28.537521
15.870000	0.1	28.230464
15.871667	0.1	27.933484
15.873333	0.1	27.646967
15.875000	0.1	27.369787
15.876667	0.1	27.099773
15.878333	0.1	26.834630
15.880000	0.1	26.573557
15.881667	0.1	26.317923
15.883333	0.1	26.069605
15.885000	0.1	25.829528
15.886667	0.1	25.597625
15.888333	0.1	25.372901
15.890000	0.1	25.153784
15.891667	0.1	24.938965
15.893333	0.1	24.727932
15.895000	0.1	24.520783
15.896667	0.1	24.317903
15.898333	0.1	24.119685
15.900000	0.1	23.926338
15.901667	0.1	23.737676
15.903333	0.1	23.553344
15.905000	0.1	23.373882
15.906667	0.1	23.200838
15.908333	0.1	23.035272
15.910000	0.1	22.876821
15.911667	0.1	22.724266
15.913333	0.1	22.576652
15.915000	0.1	22.433787
15.916667	0.1	22.295634
15.918333	0.1	22.162297
15.920000	0.1	22.034696
15.921667	0.1	21.913680
15.923333	0.1	21.798336
15.925000	0.1	21.686475
15.926667	0.1	21.576602
15.928333	0.1	21.468326
15.930000	0.1	21.361527
15.931667	0.1	21.256665
15.933333	0.1	21.155342
15.935000	0.1	21.058982
15.936667	0.1	20.967275
15.938333	0.1	20.879135
15.940000	0.1	20.793811
15.941667	0.1	20.710486
15.943333	0.1	20.628143
15.945000	0.1	20.546028
15.946667	0.1	20.463974
15.948333	0.1	20.382479
15.950000	0.1	20.302162
15.951667	0.1	20.222771
15.953333	0.1	20.143385
15.955000	0.1	20.063967
15.956667	0.1	19.985568
15.958333	0.1	19.908650
15.960000	0.1	19.832365
15.961667	0.1	19.755326
15.963333	0.1	19.676280
15.965000	0.1	19.593914
15.966667	0.1	19.506849
15.968333	0.1	19.415137
15.970000	0.1	19.320869
15.971667	0.1	19.226223
15.973333	0.1	19.131894
15.975000	0.1	19.037714
15.976667	0.1	18.942952
15.978333	0.1	18.845922
15.980000	0.1	18.745232
15.981667	0.1	18.641083
15.983333	0.1	18.534791
15.985000	0.1	18.427903
15.986667	0.1	18.321653
15.988333	0.1	18.216502
15.990000	0.1	18.112375
15.991667	0.1	18.009022
15.993333	0.1	17.906581
15.995000	0.1	17.805821
15.996667	0.1	17.707162
15.998333	0.1	17.609992
16.000000	0.1	17.513693
16.001667	0.1	17.418819
16.003333	0.1	17.326474
16.005000	0.1	17.236802
16.006667	0.1	17.148629
16.008333	0.1	17.060759
16.010000	0.1	16.973801
16.011667	0.1	16.890066
16.013333	0.1	16.811704
16.015000	0.1	16.739923
16.016667	0.1	16.674735
16.018333	0.1	16.613957
16.020000	0.1	16.554152
16.021667	0.1	16.493597
16.023333	0.1	16.433084
16.025000	0.1	16.374295
16.026667	0.1	16.318937
16.028333	0.1	16.268222
16.030000	0.1	16.221786
16.031667	0.1	16.177860
16.033333	0.1	16.135080
16.035000	0.1	16.093105
16.036667	0.1	16.051647
16.038333	0.1	16.009999
16.040000	0.1	15.967456
16.041667	0.1	15.923837
16.043333	0.1	15.880051
16.045000	0.1	15.837802
16.046667	0.1	15.798365
16.048333	0.1	15.762257
16.050000	0.1	15.729778
16.051667	0.1	15.700259
16.053333	0.1	15.671183
16.055000	0.1	15.639435
16.056667	0.1	15.603537
16.058333	0.1	15.564533
16.060000	0.1	15.524626
16.061667	0.1	15.484849
16.063333	0.1	15.444923
16.065000	0.1	15.404634
16.066667	0.1	15.363856
16.068333	0.1	15.321872
16.070000	0.1	15.277895
16.071667	0.1	15.231622
16.073333	0.1	15.182681
16.075000	0.1	15.130518
16.076667	0.1	15.075575
16.078333	0.1	15.019607
16.080000	0.1	14.964249
16.081667	0.1	14.909436
16.083333	0.1	14.853259
16.085000	0.1	14.793389
16.086667	0.1	14.729113
16.088333	0.1	14.661923
16.090000	0.1	14.593904
16.091667	0.1	14.526183
16.093333	0.1	14.458778
16.095000	0.1	14.391798
16.096667	0.1	14.326400
16.098333	0.1	14.263615
16.100000	0.1	14.202832
16.101667	0.1	14.142646
16.103333	0.1	14.081905
16.105000	0.1	14.018891
16.106667	0.1	13.951710
16.108333	0.1	13.880590
16.110000	0.1	13.808017
16.111667	0.1	13.736621
16.113333	0.1	13.668239
16.115000	0.1	13.604057
16.116667	0.1	13.544695
16.118333	0.1	13.490138
16.120000	0.1	13.439711
16.121667	0.1	13.392041
16.123333	0.1	13.345066
16.125000	0.1	13.296115
16.126667	0.1	13.242639
16.128333	0.1	13.184189
16.130000	0.1	13.123727
16.131667	0.1	13.065822
16.133333	0.1	13.013752
16.135000	0.1	12.968723
16.136667	0.1	12.930608
16.138333	0.1	12.898357
16.140000	0.1	12.870254
16.141667	0.1	12.844503
16.143333	0.1	12.819427
16.145000	0.1	12.793583
16.146667	0.1	12.767096
16.148333	0.1	12.742281
16.150000	0.1	12.720954
16.151667	0.1	12.702430
16.153333	0.1	12.685410
16.155000	0.1	12.669885
16.156667	0.1	12.656194
16.158333	0.1	12.643817
16.160000	0.1	12.631947
16.161667	0.1	12.620236
16.163333	0.1	12.608147
16.165000	0.1	12.594978
16.166667	0.1	12.581064
16.168333	0.1	12.568296
16.170000	0.1	12.559341
16.171667	0.1	12.556007
16.173333	0.1	12.557921
16.175000	0.1	12.562717
16.176667	0.1	12.567993
16.178333	0.1	12.572939
16.180000	0.1	12.577786
16.181667	0.1	12.582764
16.183333	0.1	12.588138
16.185000	0.1	12.594182
16.186667	0.1	12.600576
16.188333	0.1	12.606587
16.190000	0.1	12.612236
16.191667	0.1	12.618983
16.193333	0.1	12.628506
16.195000	0.1	12.640739
16.196667	0.1	12.653694
16.198333	0.1	12.665563
16.200000	0.1	12.676325
16.201667	0.1	12.687114
16.203333	0.1	12.698583
16.205000	0.1	12.710365
16.206667	0.1	12.721838
16.208333	0.1	12.732777
16.210000	0.1	12.743012
16.211667	0.1	12.752833
16.213333	0.1	12.763357
16.215000	0.1	12.775105
16.216667	0.1	12.787217
16.218333	0.1	12.798794
16.220000	0.1	12.809574
16.221667	0.1	12.818971
16.223333	0.1	12.826435
16.225000	0.1	12.832819
16.226667	0.1	12.839395
16.228333	0.1	12.845835
16.230000	0.1	12.850836
16.231667	0.1	12.853881
16.233333	0.1	12.855511
16.235000	0.1	12.856941
16.236667	0.1	12.859781
16.238333	0.1	12.865365
16.240000	0.1	12.873961
16.241667	0.1	12.884359
16.243333	0.1	12.894669
16.245000	0.1	12.903805
16.246667	0.1	12.911414
16.248333	0.1	12.917244
16.250000	0.1	12.921663
16.251667	0.1	12.925686
16.253333	0.1	12.929738
16.255000	0.1	12.933081
16.256667	0.1	12.934767
16.258333	0.1	12.935023
16.260000	0.1	12.935060
16.261667	0.1	12.935265
16.263333	0.1	12.935060
16.265000	0.1	12.934664
16.266667	0.1	12.935260
16.268333	0.1	12.937374
16.270000	0.1	12.940457
16.271667	0.1	12.943964
16.273333	0.1	12.947689
16.275000	0.1	12.951130
16.276667	0.1	12.953551
16.278333	0.1	12.954557
16.280000	0.1	12.954259
16.281667	0.1	12.953463
16.283333	0.1	12.953747
16.285000	0.1	12.956476
16.286667	0.1	12.961514
16.288333	0.1	12.967521
16.290000	0.1	12.973114
16.291667	0.1	12.977612
16.293333	0.1	12.981193
16.295000	0.1	12.984495
16.296667	0.1	12.988532
16.298333	0.1	12.994767
16.300000	0.1	13.004057
16.301667	0.1	13.015540
16.303333	0.1	13.027145
16.305000	0.1	13.036574
16.306667	0.1	13.042204
16.308333	0.1	13.044174
16.310000	0.1	13.044071
16.311667	0.1	13.043531
16.313333	0.1	13.043722
16.315000	0.1	13.045622
16.316667	0.1	13.049515
16.318333	0.1	13.054591
16.320000	0.1	13.060132
16.321667	0.1	13.066493
16.323333	0.1	13.073706
16.325000	0.1	13.080444
16.326667	0.1	13.085590
16.328333	0.1	13.089795
16.330000	0.1	13.094582
16.331667	0.1	13.100654
16.333333	0.1	13.107695
16.335000	0.1	13.115746
16.336667	0.1	13.125408
16.338333	0.1	13.136235
16.340000	0.1	13.146126
16.341667	0.1	13.153241
16.343333	0.1	13.158126
16.345000	0.1	13.163090
16.346667	0.1	13.169697
16.348333	0.1	13.178666
16.350000	0.1	13.191029
16.351667	0.1	13.207202
16.353333	0.1	13.225628
16.355000	0.1	13.243542
16.356667	0.1	13.258774
16.358333	0.1	13.270979
16.360000	0.1	13.281219
16.361667	0.1	13.290583
16.363333	0.1	13.299254
16.365000	0.1	13.307002
16.366667	0.1	13.314178
16.368333	0.1	13.321764
16.370000	0.1	13.330714
16.371667	0.1	13.341233
16.373333	0.1	13.352362
16.375000	0.1	13.362519
16.376667	0.1	13.371594
16.378333	0.1	13.381829
16.380000	0.1	13.395553
16.381667	0.1	13.413122
16.383333	0.1	13.433131
16.385000	0.1	13.453518
16.386667	0.1	13.472722
16.388333	0.1	13.489979
16.390000	0.1	13.505262
16.391667	0.1	13.519400
16.393333	0.1	13.533593
16.395000	0.1	13.548438
16.396667	0.1	13.563694
16.398333	0.1	13.578986
16.400000	0.1	13.594106
16.401667	0.1	13.608998
16.403333	0.1	13.624285
16.405000	0.1	13.641184
16.406667	0.1	13.660295
16.408333	0.1	13.680472
16.410000	0.1	13.699248
16.411667	0.1	13.715243
16.413333	0.1	13.729725
16.415000	0.1	13.745422
16.416667	0.1	13.764580
16.418333	0.1	13.787719
16.420000	0.1	13.813181
16.421667	0.1	13.838145
16.423333	0.1	13.860846
16.425000	0.1	13.881512
16.426667	0.1	13.901317
16.428333	0.1	13.921070
16.430000	0.1	13.940972
16.431667	0.1	13.961126
16.433333	0.1	13.981662
16.435000	0.1	14.002672
16.436667	0.1	14.024591
16.438333	0.1	14.047744
16.440000	0.1	14.071511
16.441667	0.1	14.094943
16.443333	0.1	14.117854
16.445000	0.1	14.140909
16.446667	0.1	14.165090
16.448333	0.1	14.190516
16.450000	0.1	14.216122
16.451667	0.1	14.241124
16.453333	0.1	14.265804
16.455000	0.1	14.290758
16.456667	0.1	14.316486
16.458333	0.1	14.343653
16.460000	0.1	14.372868
16.461667	0.1	14.403458
16.463333	0.1	14.433218
16.465000	0.1	14.460417
16.466667	0.1	14.485191
16.468333	0.1	14.508441
16.470000	0.1	14.531133
16.471667	0.1	14.554667
16.473333	0.1	14.580297
16.475000	0.1	14.607999
16.476667	0.1	14.636861
16.478333	0.1	14.666035
16.480000	0.1	14.695083
16.481667	0.1	14.724229
16.483333	0.1	14.754217
16.485000	0.1	14.785151
16.486667	0.1	14.815950
16.488333	0.1	14.845589
16.490000	0.1	14.874763
16.491667	0.1	14.905524
16.493333	0.1	14.939038
16.495000	0.1	14.974168
16.496667	0.1	15.008613
16.498333	0.1	15.041158
16.500000	0.1	15.072613
16.501667	0.1	15.105018
16.503333	0.1	15.140302
16.505000	0.1	15.178733
16.506667	0.1	15.218696
16.508333	0.1	15.258193
16.510000	0.1	15.296033
16.511667	0.1	15.331740
16.513333	0.1	15.365486
16.515000	0.1	15.398455
16.516667	0.1	15.432527
16.518333	0.1	15.469566
16.520000	0.1	15.511112
16.521667	0.1	15.557576
16.523333	0.1	15.607602
16.525000	0.1	15.658773
16.526667	0.1	15.709116
16.528333	0.1	15.757768
16.530000	0.1	15.804549
16.531667	0.1	15.849741
16.533333	0.1	15.894822
16.535000	0.1	15.941663
16.536667	0.1	15.990427
16.538333	0.1	16.039619
16.540000	0.1	16.088011
16.541667	0.1	16.135620
16.543333	0.1	16.183429
16.545000	0.1	16.232859
16.546667	0.1	16.285251
16.548333	0.1	16.341028
16.550000	0.1	16.399077
16.551667	0.1	16.457541
16.553333	0.1	16.515241
16.555000	0.1	16.571875
16.556667	0.1	16.627722
16.558333	0.1	16.683494
16.560000	0.1	16.739718
16.561667	0.1	16.796594
16.563333	0.1	16.854382
16.565000	0.1	16.912930
16.566667	0.1	16.971519
16.568333	0.1	17.029340
16.570000	0.1	17.086081
16.571667	0.1	17.142822
16.573333	0.1	17.201514
16.575000	0.1	17.263102
16.576667	0.1	17.327163
16.578333	0.1	17.392957
16.580000	0.1	17.459355
16.581667	0.1	17.524208
16.583333	0.1	17.585615
16.585000	0.1	17.643301
16.586667	0.1	17.698244
16.588333	0.1	17.752205
16.590000	0.1	17.807456
16.591667	0.1	17.865733
16.593333	0.1	17.927261
16.595000	0.1	17.990461
16.596667	0.1	18.053232
16.598333	0.1	18.115141
16.600000	0.1	18.177279
16.601667	0.1	18.239827
16.603333	0.1	18.301411
16.605000	0.1	18.360838
16.606667	0.1	18.418287
16.608333	0.1	18.475140
16.610000	0.1	18.532979
16.611667	0.1	18.592956
16.613333	0.1	18.655667
16.615000	0.1	18.720683
16.616667	0.1	18.786234
16.618333	0.1	18.850225
16.620000	0.1	18.911664
16.621667	0.1	18.970543
16.623333	0.1	19.026715
16.625000	0.1	19.080578
16.626667	0.1	19.134316
16.628333	0.1	19.190479
16.630000	0.1	19.249646
16.631667	0.1	19.310792
16.633333	0.1	19.373079
16.635000	0.1	19.435864
16.636667	0.1	19.497587
16.638333	0.1	19.556424
16.640000	0.1	19.612084
16.641667	0.1	19.665621
16.643333	0.1	19.717915
16.645000	0.1	19.769291
16.646667	0.1	19.819895
16.648333	0.1	19.870033
16.650000	0.1	19.919933
16.651667	0.1	19.969130
16.653333	0.1	20.016432
16.655000	0.1	20.060875
16.656667	0.1	20.103045
16.658333	0.1	20.144754
16.660000	0.1	20.187078
16.661667	0.1	20.229504
16.663333	0.1	20.270390
16.665000	0.1	20.308038
16.666667	0.1	20.342441
16.668333	0.1	20.375196
16.670000	0.1	20.407191
16.671667	0.1	20.437436
16.673333	0.1	20.464463
16.675000	0.1	20.488543
16.676667	0.1	20.511635
16.678333	0.1	20.535118
16.680000	0.1	20.558285
16.681667	0.1	20.579351
16.683333	0.1	20.597102
16.685000	0.1	20.611379
16.686667	0.1	20.623254
16.688333	0.1	20.634737
16.690000	0.1	20.647110
16.691667	0.1	20.659515
16.693333	0.1	20.669522
16.695000	0.1	20.675375
16.696667	0.1	20.677838
16.698333	0.1	20.679338
16.700000	0.1	20.681266
16.701667	0.1	20.682933
16.703333	0.1	20.683329
16.705000	0.1	20.683054
16.706667	0.1	20.683976
16.708333	0.1	20.687189
16.710000	0.1	20.691892
16.711667	0.1	20.696046
16.713333	0.1	20.697536
16.715000	0.1	20.695394
16.716667	0.1	20.690500
16.718333	0.1	20.684721
16.720000	0.1	20.679431
16.721667	0.1	20.675091
16.723333	0.1	20.671450
16.725000	0.1	20.667966
16.726667	0.1	20.664590
16.728333	0.1	20.661536
16.730000	0.1	20.658262
16.731667	0.1	20.654416
16.733333	0.1	20.651249
16.735000	0.1	20.650127
16.736667	0.1	20.651114
16.738333	0.1	20.653927
16.740000	0.1	20.658374
16.741667	0.1	20.663538
16.743333	0.1	20.667720
16.745000	0.1	20.669452
16.746667	0.1	20.668223
16.748333	0.1	20.664604
16.750000	0.1	20.660339
16.751667	0.1	20.658136
16.753333	0.1	20.660236
16.755000	0.1	20.666765
16.756667	0.1	20.675631
16.758333	0.1	20.683827
16.760000	0.1	20.689424
16.761667	0.1	20.692749
16.763333	0.1	20.695007
16.765000	0.1	20.696693
16.766667	0.1	20.698211
16.768333	0.1	20.701205
16.770000	0.1	20.707804
16.771667	0.1	20.718169
16.773333	0.1	20.730216
16.775000	0.1	20.741751
16.776667	0.1	20.751799
16.778333	0.1	20.760139
16.780000	0.1	20.766887
16.781667	0.1	20.772666
16.783333	0.1	20.778617
16.785000	0.1	20.786026
16.786667	0.1	20.795721
16.788333	0.1	20.807530
16.790000	0.1	20.819986
16.791667	0.1	20.830808
16.793333	0.1	20.838669
16.795000	0.1	20.845020
16.796667	0.1	20.853193
16.798333	0.1	20.865793
16.800000	0.1	20.883298
16.801667	0.1	20.903847
16.803333	0.1	20.924066
16.805000	0.1	20.941319
16.806667	0.1	20.955419
16.808333	0.1	20.968309
16.810000	0.1	20.982875
16.811667	0.1	21.001496
16.813333	0.1	21.024435
16.815000	0.1	21.049539
16.816667	0.1	21.073665
16.818333	0.1	21.094568
16.820000	0.1	21.112207
16.821667	0.1	21.128412
16.823333	0.1	21.145158
16.825000	0.1	21.163709
16.826667	0.1	21.184688
16.828333	0.1	21.208129
16.830000	0.1	21.233489
16.831667	0.1	21.259491
16.833333	0.1	21.284279
16.835000	0.1	21.306356
16.836667	0.1	21.325899
16.838333	0.1	21.345201
16.840000	0.1	21.367548
16.841667	0.1	21.395274
16.843333	0.1	21.428331
16.845000	0.1	21.464271
16.846667	0.1	21.499614
16.848333	0.1	21.531782
16.850000	0.1	21.560262
16.851667	0.1	21.586535
16.853333	0.1	21.613212
16.855000	0.1	21.642479
16.856667	0.1	21.674987
16.858333	0.1	21.709939
16.860000	0.1	21.745544
16.861667	0.1	21.779770
16.863333	0.1	21.811798
16.865000	0.1	21.842322
16.866667	0.1	21.872912
16.868333	0.1	21.905070
16.870000	0.1	21.938910
16.871667	0.1	21.973355
16.873333	0.1	22.007502
16.875000	0.1	22.040955
16.876667	0.1	22.074496
16.878333	0.1	22.110092
16.880000	0.1	22.148611
16.881667	0.1	22.188523
16.883333	0.1	22.227000
16.885000	0.1	22.261706
16.886667	0.1	22.292486
16.888333	0.1	22.321949
16.890000	0.1	22.353991
16.891667	0.1	22.391258
16.893333	0.1	22.433572
16.895000	0.1	22.477866
16.896667	0.1	22.519878
16.898333	0.1	22.557005
16.900000	0.1	22.589844
16.901667	0.1	22.620796
16.903333	0.1	22.652140
16.905000	0.1	22.685584
16.906667	0.1	22.721933
16.908333	0.1	22.760290
16.910000	0.1	22.798553
16.911667	0.1	22.835461
16.913333	0.1	22.871639
16.915000	0.1	22.908109
16.916667	0.1	22.944543
16.918333	0.1	22.979961
16.920000	0.1	23.014345
16.921667	0.1	23.048813
16.923333	0.1	23.084721
16.925000	0.1	23.122584
16.926667	0.1	23.161476
16.928333	0.1	23.199329
16.930000	0.1	23.233979
16.931667	0.1	23.264689
16.933333	0.1	23.292936
16.935000	0.1	23.321589
16.936667	0.1	23.352844
16.938333	0.1	23.386274
16.940000	0.1	23.418856
16.941667	0.1	23.447899
16.943333	0.1	23.474135
16.945000	0.1	23.501064
16.946667	0.1	23.531108
16.948333	0.1	23.563243
16.950000	0.1	23.595081
16.951667	0.1	23.625800
16.953333	0.1	23.655766
16.955000	0.1	23.685102
16.956667	0.1	23.713722
16.958333	0.1	23.741820
16.960000	0.1	23.769666
16.961667	0.1	23.797224
16.963333	0.1	23.824228
16.965000	0.1	23.850235
16.966667	0.1	23.874301
16.968333	0.1	23.895293
16.970000	0.1	23.913374
16.971667	0.1	23.930534
16.973333	0.1	23.948937
16.975000	0.1	23.969566
16.976667	0.1	23.992299
16.978333	0.1	24.016066
16.980000	0.1	24.039103
16.981667	0.1	24.060118
16.983333	0.1	24.078740
16.985000	0.1	24.095383
16.986667	0.1	24.111788
16.988333	0.1	24.130275
16.990000	0.1	24.151979
16.991667	0.1	24.176636
16.993333	0.1	24.203039
16.995000	0.1	24.228836
16.996667	0.1	24.250955
16.998333	0.1	24.267598
17.000000	0.1	24.279919
17.001667	0.1	24.291137
17.003333	0.1	24.303831
17.005000	0.1	24.318905
17.006667	0.1	24.337033
17.008333	0.1	24.359310
17.010000	0.1	24.385671
17.011667	0.1	24.413615
17.013333	0.1	24.439706
17.015000	0.1	24.462459
17.016667	0.1	24.482841
17.018333	0.1	24.502683
17.020000	0.1	24.523735
17.021667	0.1	24.547088
17.023333	0.1	24.572522
17.025000	0.1	24.598697
17.026667	0.1	24.624066
17.028333	0.1	24.647885
17.030000	0.1	24.670758
17.031667	0.1	24.694279
17.033333	0.1	24.719737
17.035000	0.1	24.747439
17.036667	0.1	24.776841
17.038333	0.1	24.806652
17.040000	0.1	24.835402
17.041667	0.1	24.862657
17.043333	0.1	24.889116
17.045000	0.1	24.915799
17.046667	0.1	24.943571
17.048333	0.1	24.973187
17.050000	0.1	25.004977
17.051667	0.1	25.038584
17.053333	0.1	25.073052
17.055000	0.1	25.106925
17.056667	0.1	25.138692
17.058333	0.1	25.167833
17.060000	0.1	25.195447
17.061667	0.1	25.223712
17.063333	0.1	25.254423
17.065000	0.1	25.288113
17.066667	0.1	25.324649
17.068333	0.1	25.363416
17.070000	0.1	25.402615
17.071667	0.1	25.440231
17.073333	0.1	25.476008
17.075000	0.1	25.510993
17.076667	0.1	25.546025
17.078333	0.1	25.582081
17.080000	0.1	25.620959
17.081667	0.1	25.664186
17.083333	0.1	25.710962
17.085000	0.1	25.758115
17.086667	0.1	25.802343
17.088333	0.1	25.842129
17.090000	0.1	25.878344
17.091667	0.1	25.913972
17.093333	0.1	25.952668
17.095000	0.1	25.996501
17.096667	0.1	26.044506
17.098333	0.1	26.093260
17.100000	0.1	26.139496
17.101667	0.1	26.182593
17.103333	0.1	26.224842
17.105000	0.1	26.269630
17.106667	0.1	26.319218
17.108333	0.1	26.373495
17.110000	0.1	26.430190
17.111667	0.1	26.486036
17.113333	0.1	26.538787
17.115000	0.1	26.588966
17.116667	0.1	26.639411
17.118333	0.1	26.692832
17.120000	0.1	26.749950
17.121667	0.1	26.809452
17.123333	0.1	26.868894
17.125000	0.1	26.926375
17.126667	0.1	26.982026
17.128333	0.1	27.037300
17.130000	0.1	27.093780
17.131667	0.1	27.153431
17.133333	0.1	27.218284
17.135000	0.1	27.288790
17.136667	0.1	27.363217
17.138333	0.1	27.439143
17.140000	0.1	27.514999
17.141667	0.1	27.589891
17.143333	0.1	27.662725
17.145000	0.1	27.732742
17.146667	0.1	27.800812
17.148333	0.1	27.869302
17.150000	0.1	27.940567
17.151667	0.1	28.015515
17.153333	0.1	28.093630
17.155000	0.1	28.175130
17.156667	0.1	28.261673
17.158333	0.1	28.354023
17.160000	0.1	28.450754
17.161667	0.1	28.549614
17.163333	0.1	28.648982
17.165000	0.1	28.748112
17.166667	0.1	28.847130
17.168333	0.1	28.947177
17.170000	0.1	29.049851
17.171667	0.1	29.156730
17.173333	0.1	29.269950
17.175000	0.1	29.391288
17.176667	0.1	29.520062
17.178333	0.1	29.653623
17.180000	0.1	29.789154
17.181667	0.1	29.925141
17.183333	0.1	30.062604
17.185000	0.1	30.204235
17.186667	0.1	30.352213
17.188333	0.1	30.507608
17.190000	0.1	30.671051
17.191667	0.1	30.843020
17.193333	0.1	31.023212
17.195000	0.1	31.209635
17.196667	0.1	31.399797
17.198333	0.1	31.593153
17.200000	0.1	31.791683
17.201667	0.1	31.998502
17.203333	0.1	32.216073
17.205000	0.1	32.445360
17.206667	0.1	32.686791
17.208333	0.1	32.940833
17.210000	0.1	33.206549
17.211667	0.1	33.481196
17.213333	0.1	33.761845
17.215000	0.1	34.047030
17.216667	0.1	34.337705
17.218333	0.1	34.636776
17.220000	0.1	34.947274
17.221667	0.1	35.270895
17.223333	0.1	35.607908
17.225000	0.1	35.957787
17.226667	0.1	36.319550
17.228333	0.1	36.692047
17.230000	0.1	37.074070
17.231667	0.1	37.464607
17.233333	0.1	37.864172
17.235000	0.1	38.275668
17.236667	0.1	38.702958
17.238333	0.1	39.148363
17.240000	0.1	39.611640
17.241667	0.1	40.091006
17.243333	0.1	40.584356
17.245000	0.1	41.089859
17.246667	0.1	41.606450
17.248333	0.1	42.134021
17.250000	0.1	42.673177
17.251667	0.1	43.224641
17.253333	0.1	43.789237
17.255000	0.1	44.368529
17.256667	0.1	44.964608
17.258333	0.1	45.578685
17.260000	0.1	46.210005
17.261667	0.1	46.857004
17.263333	0.1	47.520041
17.265000	0.1	48.201890
17.266667	0.1	48.905029
17.268333	0.1	49.629528
17.270000	0.1	50.373585
17.271667	0.1	51.134983
17.273333	0.1	51.912228
17.275000	0.1	52.705323
17.276667	0.1	53.515513
17.278333	0.1	54.344581
17.280000	0.1	55.195247
17.281667	0.1	56.070611
17.283333	0.1	56.971931
17.285000	0.1	57.898760
17.286667	0.1	58.851326
17.288333	0.1	59.830910
17.290000	0.1	60.837995
17.291667	0.1	61.871442
17.293333	0.1	62.929853
17.295000	0.1	64.013121
17.296667	0.1	65.122522
17.298333	0.1	66.259941
17.300000	0.1	67.427098
17.301667	0.1	68.625100
17.303333	0.1	69.854152
17.305000	0.1	71.113510
17.306667	0.1	72.402209
17.308333	0.1	73.719667
17.310000	0.1	75.065205
17.311667	0.1	76.437434
17.313333	0.1	77.835042
17.315000	0.1	79.257554
17.316667	0.1	80.704545
17.318333	0.1	82.175029
17.320000	0.1	83.667310
17.321667	0.1	85.178497
17.323333	0.1	86.704549
17.325000	0.1	88.241603
17.326667	0.1	89.786924
17.328333	0.1	91.338437
17.330000	0.1	92.894025
17.331667	0.1	94.451481
17.333333	0.1	96.007553
17.335000	0.1	97.556980
17.336667	0.1	99.094776
17.338333	0.1	100.619542
17.340000	0.1	102.131977
17.341667	0.1	103.630158
17.343333	0.1	105.107366
17.345000	0.1	106.554129
17.346667	0.1	107.961814
17.348333	0.1	109.324125
17.350000	0.1	110.636992
17.351667	0.1	111.899083
17.353333	0.1	113.110957
17.355000	0.1	114.272465
17.356667	0.1	115.382127
17.358333	0.1	116.438032
17.360000	0.1	117.437779
17.361667	0.1	118.378331
17.363333	0.1	119.256238
17.365000	0.1	120.067867
17.366667	0.1	120.810303
17.368333	0.1	121.482536
17.370000	0.1	122.084483
17.371667	0.1	122.614955
17.373333	0.1	123.072150
17.375000	0.1	123.455012
17.376667	0.1	123.763383
17.378333	0.1	123.997992
17.380000	0.1	124.159879
17.381667	0.1	124.249780
17.383333	0.1	124.268197
17.385000	0.1	124.215386
17.386667	0.1	124.091390
17.388333	0.1	123.896864
17.390000	0.1	123.633430
17.391667	0.1	123.303346
17.393333	0.1	122.909956
17.395000	0.1	122.457571
17.396667	0.1	121.949017
17.398333	0.1	121.383905
17.400000	0.1	120.760440
17.401667	0.1	120.078782
17.403333	0.1	119.342231
17.405000	0.1	118.555408
17.406667	0.1	117.722126
17.408333	0.1	116.844624
17.410000	0.1	115.923882
17.411667	0.1	114.961132
17.413333	0.1	113.958963
17.415000	0.1	112.920683
17.416667	0.1	111.849299
17.418333	0.1	110.746641
17.420000	0.1	109.612751
17.421667	0.1	108.446959
17.423333	0.1	107.249348
17.425000	0.1	106.021273
17.426667	0.1	104.766339
17.428333	0.1	103.490907
17.430000	0.1	102.201388
17.431667	0.1	100.901318
17.433333	0.1	99.592079
17.435000	0.1	98.275170
17.436667	0.1	96.952082
17.438333	0.1	95.622935
17.440000	0.1	94.286520
17.441667	0.1	92.942380
17.443333	0.1	91.593070
17.445000	0.1	90.243733
17.446667	0.1	88.898973
17.448333	0.1	87.560886
17.450000	0.1	86.230282
17.451667	0.1	84.907967
17.453333	0.1	83.594699
17.455000	0.1	82.292617
17.456667	0.1	81.005944
17.458333	0.1	79.737660
17.460000	0.1	78.487150
17.461667	0.1	77.252397
17.463333	0.1	76.032844
17.465000	0.1	74.829739
17.466667	0.1	73.644687
17.468333	0.1	72.478652
17.470000	0.1	71.332543
17.471667	0.1	70.208847
17.473333	0.1	69.111106
17.475000	0.1	68.041394
17.476667	0.1	66.999188
17.478333	0.1	65.982561
17.480000	0.1	64.990274
17.481667	0.1	64.022453
17.483333	0.1	63.079046
17.485000	0.1	62.158671
17.486667	0.1	61.260290
17.488333	0.1	60.385047
17.490000	0.1	59.535271
17.491667	0.1	58.712210
17.493333	0.1	57.915049
17.495000	0.1	57.142060
17.496667	0.1	56.392662
17.498333	0.1	55.667316
17.500000	0.1	54.965955
17.501667	0.1	54.287845
17.503333	0.1	53.632022
17.505000	0.1	52.997121
17.506667	0.1	52.381181
17.508333	0.1	51.782085
17.510000	0.1	51.198741
17.511667	0.1	50.631622
17.513333	0.1	50.081951
17.515000	0.1	49.550803
17.516667	0.1	49.038585
17.518333	0.1	48.544724
17.520000	0.1	48.067663
17.521667	0.1	47.605191
17.523333	0.1	47.155721
17.525000	0.1	46.719480
17.526667	0.1	46.297736
17.528333	0.1	45.891064
17.530000	0.1	45.498586
17.531667	0.1	45.118919
17.533333	0.1	44.751652
17.535000	0.1	44.397069
17.536667	0.1	44.054906
17.538333	0.1	43.724198
17.540000	0.1	43.403930
17.541667	0.1	43.092738
17.543333	0.1	42.788517
17.545000	0.1	42.489339
17.546667	0.1	42.194296
17.548333	0.1	41.903886
17.550000	0.1	41.620950
17.551667	0.1	41.349833
17.553333	0.1	41.093053
17.555000	0.1	40.850122
17.556667	0.1	40.619257
17.558333	0.1	40.398380
17.560000	0.1	40.184949
17.561667	0.1	39.976020
17.563333	0.1	39.769360
17.565000	0.1	39.565330
17.566667	0.1	39.366763
17.568333	0.1	39.176503
17.570000	0.1	38.995952
17.571667	0.1	38.825222
17.573333	0.1	38.663326
17.575000	0.1	38.508233
17.576667	0.1	38.357833
17.578333	0.1	38.211541
17.580000	0.1	38.070362
17.581667	0.1	37.935451
17.583333	0.1	37.807012
17.585000	0.1	37.684371
17.586667	0.1	37.566456
17.588333	0.1	37.452071
17.590000	0.1	37.340545
17.591667	0.1	37.233145
17.593333	0.1	37.132958
17.595000	0.1	37.042364
17.596667	0.1	36.961143
17.598333	0.1	36.887201
17.600000	0.1	36.817915
17.601667	0.1	36.750720
17.603333	0.1	36.683604
17.605000	0.1	36.615892
17.606667	0.1	36.549098
17.608333	0.1	36.486262
17.610000	0.1	36.429185
17.611667	0.1	36.377022
17.613333	0.1	36.327695
17.615000	0.1	36.279396
17.616667	0.1	36.230972
17.618333	0.1	36.181975
17.620000	0.1	36.132457
17.621667	0.1	36.083250
17.623333	0.1	36.036442
17.625000	0.1	35.994547
17.626667	0.1	35.958765
17.628333	0.1	35.928632
17.630000	0.1	35.902662
17.631667	0.1	35.878443
17.633333	0.1	35.853279
17.635000	0.1	35.825390
17.636667	0.1	35.794405
17.638333	0.1	35.760938
17.640000	0.1	35.725883
17.641667	0.1	35.689888
17.643333	0.1	35.653194
17.645000	0.1	35.616420
17.646667	0.1	35.581086
17.648333	0.1	35.548070
17.650000	0.1	35.516494
17.651667	0.1	35.485374
17.653333	0.1	35.455157
17.655000	0.1	35.426850
17.656667	0.1	35.400512
17.658333	0.1	35.374975
17.660000	0.1	35.348889
17.661667	0.1	35.321517
17.663333	0.1	35.291947
17.665000	0.1	35.258485
17.666667	0.1	35.220338
17.668333	0.1	35.179472
17.670000	0.1	35.139411
17.671667	0.1	35.102740
17.673333	0.1	35.070260
17.675000	0.1	35.041049
17.676667	0.1	35.012565
17.678333	0.1	34.981961
17.680000	0.1	34.948005
17.681667	0.1	34.911535
17.683333	0.1	34.874026
17.685000	0.1	34.836181
17.686667	0.1	34.797862
17.688333	0.1	34.759264
17.690000	0.1	34.722001
17.691667	0.1	34.688199
17.693333	0.1	34.658168
17.695000	0.1	34.629651
17.696667	0.1	34.600026
17.698333	0.1	34.568049
17.700000	0.1	34.533627
17.701667	0.1	34.497483
17.703333	0.1	34.461040
17.705000	0.1	34.425459
17.706667	0.1	34.391163
17.708333	0.1	34.358758
17.710000	0.1	34.329607
17.711667	0.1	34.304527
17.713333	0.1	34.282343
17.715000	0.1	34.260363
17.716667	0.1	34.235599
17.718333	0.1	34.205243
17.720000	0.1	34.168116
17.721667	0.1	34.126560
17.723333	0.1	34.085098
17.725000	0.1	34.047095
17.726667	0.1	34.013526
17.728333	0.1	33.983579
17.730000	0.1	33.955798
17.731667	0.1	33.929194
17.733333	0.1	33.902945
17.735000	0.1	33.875778
17.736667	0.1	33.847042
17.738333	0.1	33.817259
17.740000	0.1	33.787261
17.741667	0.1	33.757309
17.743333	0.1	33.727116
17.745000	0.1	33.696890
17.746667	0.1	33.668391
17.748333	0.1	33.644238
17.750000	0.1	33.625569
17.751667	0.1	33.610608
17.753333	0.1	33.595539
17.755000	0.1	33.576954
17.756667	0.1	33.553406
17.758333	0.1	33.525266
17.760000	0.1	33.494365
17.761667	0.1	33.463575
17.763333	0.1	33.435668
17.765000	0.1	33.412441
17.766667	0.1	33.394550
17.768333	0.1	33.381260
17.770000	0.1	33.370247
17.771667	0.1	33.358405
17.773333	0.1	33.344254
17.775000	0.1	33.329385
17.776667	0.1	33.316347
17.778333	0.1	33.305911
17.780000	0.1	33.297613
17.781667	0.1	33.291034
17.783333	0.1	33.284756
17.785000	0.1	33.275960
17.786667	0.1	33.262759
17.788333	0.1	33.246051
17.790000	0.1	33.228491
17.791667	0.1	33.212770
17.793333	0.1	33.200583
17.795000	0.1	33.191973
17.796667	0.1	33.186069
17.798333	0.1	33.182427
17.800000	0.1	33.181040
17.801667	0.1	33.181566
17.803333	0.1	33.183089
17.805000	0.1	33.184541
17.806667	0.1	33.185235
17.808333	0.1	33.185128
17.810000	0.1	33.184676
17.811667	0.1	33.184513
17.813333	0.1	33.185058
17.815000	0.1	33.186465
17.816667	0.1	33.188672
17.818333	0.1	33.192048
17.820000	0.1	33.198069
17.821667	0.1	33.208435
17.823333	0.1	33.223657
17.825000	0.1	33.242544
17.826667	0.1	33.262372
17.828333	0.1	33.280146
17.830000	0.1	33.294098
17.831667	0.1	33.304007
17.833333	0.1	33.311141
17.835000	0.1	33.317981
17.836667	0.1	33.327267
17.838333	0.1	33.340366
17.840000	0.1	33.356873
17.841667	0.1	33.376161
17.843333	0.1	33.398415
17.845000	0.1	33.424101
17.846667	0.1	33.453568
17.848333	0.1	33.486611
17.850000	0.1	33.521820
17.851667	0.1	33.557238
17.853333	0.1	33.591101
17.855000	0.1	33.621644
17.856667	0.1	33.647623
17.858333	0.1	33.669318
17.860000	0.1	33.688499
17.861667	0.1	33.708098
17.863333	0.1	33.731894
17.865000	0.1	33.762557
17.866667	0.1	33.799605
17.868333	0.1	33.840067
17.870000	0.1	33.880747
17.871667	0.1	33.919658
17.873333	0.1	33.956268
17.875000	0.1	33.990936
17.876667	0.1	34.023863
17.878333	0.1	34.054685
17.880000	0.1	34.083538
17.881667	0.1	34.112115
17.883333	0.1	34.143226
17.885000	0.1	34.179161
17.886667	0.1	34.220624
17.888333	0.1	34.266361
17.890000	0.1	34.312839
17.891667	0.1	34.355717
17.893333	0.1	34.392993
17.895000	0.1	34.426148
17.896667	0.1	34.457836
17.898333	0.1	34.489455
17.900000	0.1	34.521068
17.901667	0.1	34.552095
17.903333	0.1	34.581539
17.905000	0.1	34.608454
17.906667	0.1	34.632646
17.908333	0.1	34.654960
17.910000	0.1	34.676692
17.911667	0.1	34.698732
17.913333	0.1	34.721475
17.915000	0.1	34.745093
17.916667	0.1	34.769513
17.918333	0.1	34.794672
17.920000	0.1	34.820759
17.921667	0.1	34.847362
17.923333	0.1	34.872983
17.925000	0.1	34.896252
17.926667	0.1	34.916508
17.928333	0.1	34.933463
17.930000	0.1	34.947242
17.931667	0.1	34.958185
17.933333	0.1	34.966255
17.935000	0.1	34.971279
17.936667	0.1	34.973868
17.938333	0.1	34.975624
17.940000	0.1	34.978278
17.941667	0.1	34.982259
17.943333	0.1	34.986259
17.945000	0.1	34.988411
17.946667	0.1	34.988178
17.948333	0.1	34.987116
17.950000	0.1	34.987470
17.951667	0.1	34.989473
17.953333	0.1	34.990688
17.955000	0.1	34.988239
17.956667	0.1	34.980825
17.958333	0.1	34.969393
17.960000	0.1	34.956252
17.961667	0.1	34.942720
17.963333	0.1	34.928126
17.965000	0.1	34.911796
17.966667	0.1	34.894776
17.968333	0.1	34.878617
17.970000	0.1	34.863255
17.971667	0.1	34.846775
17.973333	0.1	34.826961
17.975000	0.1	34.803096
17.976667	0.1	34.776405
17.978333	0.1	34.748456
17.980000	0.1	34.719571
17.981667	0.1	34.689223
17.983333	0.1	34.657498
17.985000	0.1	34.625744
17.986667	0.1	34.595542
17.988333	0.1	34.567327
17.990000	0.1	34.540203
17.991667	0.1	34.512701
17.993333	0.1	34.483215
17.995000	0.1	34.450362
17.996667	0.1	34.413934
17.998333	0.1	34.375247
18.000000	0.1	34.336159
18.001667	0.1	34.297812
18.003333	0.1	34.260862
18.005000	0.1	34.226184
18.006667	0.1	34.194272
18.008333	0.1	34.164363
18.010000	0.1	34.135343
18.011667	0.1	34.106760
18.013333	0.1	34.077982
18.015000	0.1	34.047505
18.016667	0.1	34.014108
18.018333	0.1	33.977898
18.020000	0.1	33.939974
18.021667	0.1	33.901669
18.023333	0.1	33.864426
18.025000	0.1	33.829622
18.026667	0.1	33.797682
18.028333	0.1	33.767982
18.030000	0.1	33.739884
18.031667	0.1	33.713146
18.033333	0.1	33.687661
18.035000	0.1	33.663451
18.036667	0.1	33.640401
18.038333	0.1	33.618445
18.040000	0.1	33.598202
18.041667	0.1	33.580130
18.043333	0.1	33.563194
18.045000	0.1	33.545429
18.046667	0.1	33.526085
18.048333	0.1	33.506616
18.050000	0.1	33.489247
18.051667	0.1	33.475170
18.053333	0.1	33.464259
18.055000	0.1	33.455361
18.056667	0.1	33.446574
18.058333	0.1	33.435919
18.060000	0.1	33.422178
18.061667	0.1	33.405139
18.063333	0.1	33.384948
18.065000	0.1	33.361777
18.066667	0.1	33.336510
18.068333	0.1	33.310978
18.070000	0.1	33.286619
18.071667	0.1	33.263611
18.073333	0.1	33.241813
18.075000	0.1	33.221580
18.076667	0.1	33.203126
18.078333	0.1	33.185943
18.080000	0.1	33.169081
18.081667	0.1	33.151251
18.083333	0.1	33.130487
18.085000	0.1	33.104816
18.086667	0.1	33.073803
18.088333	0.1	33.039227
18.090000	0.1	33.003539
18.091667	0.1	32.967799
18.093333	0.1	32.932111
18.095000	0.1	32.897061
18.096667	0.1	32.863244
18.098333	0.1	32.829535
18.100000	0.1	32.793628
18.101667	0.1	32.754466
18.103333	0.1	32.712691
18.105000	0.1	32.668994
18.106667	0.1	32.623881
18.108333	0.1	32.578441
18.110000	0.1	32.533719
18.111667	0.1	32.489803
18.113333	0.1	32.446045
18.115000	0.1	32.401350
18.116667	0.1	32.354658
18.118333	0.1	32.306057
18.120000	0.1	32.256749
18.121667	0.1	32.207640
18.123333	0.1	32.158461
18.125000	0.1	32.108123
18.126667	0.1	32.055881
18.128333	0.1	32.001985
18.130000	0.1	31.946949
18.131667	0.1	31.890832
18.133333	0.1	31.833174
18.135000	0.1	31.773872
18.136667	0.1	31.714458
18.138333	0.1	31.658094
18.140000	0.1	31.607123
18.141667	0.1	31.560864
18.143333	0.1	31.516440
18.145000	0.1	31.471183
18.146667	0.1	31.424020
18.148333	0.1	31.375261
18.150000	0.1	31.325272
18.151667	0.1	31.273412
18.153333	0.1	31.219050
18.155000	0.1	31.163325
18.156667	0.1	31.109005
18.158333	0.1	31.058467
18.160000	0.1	31.012287
18.161667	0.1	30.969051
18.163333	0.1	30.925926
18.165000	0.1	30.880300
18.166667	0.1	30.831229
18.168333	0.1	30.779592
18.170000	0.1	30.727298
18.171667	0.1	30.676033
18.173333	0.1	30.626478
18.175000	0.1	30.578636
18.176667	0.1	30.532791
18.178333	0.1	30.489625
18.180000	0.1	30.449131
18.181667	0.1	30.410178
18.183333	0.1	30.371859
18.185000	0.1	30.334452
18.186667	0.1	30.297977
18.188333	0.1	30.260482
18.190000	0.1	30.219024
18.191667	0.1	30.172956
18.193333	0.1	30.124951
18.195000	0.1	30.077952
18.196667	0.1	30.032978
18.198333	0.1	29.990673
18.200000	0.1	29.952647
18.201667	0.1	29.919851
18.203333	0.1	29.890728
18.205000	0.1	29.861475
18.206667	0.1	29.828055
18.208333	0.1	29.788632
18.210000	0.1	29.745102
18.211667	0.1	29.702010
18.213333	0.1	29.663323
18.215000	0.1	29.629753
18.216667	0.1	29.599145
18.218333	0.1	29.569012
18.220000	0.1	29.538157
18.221667	0.1	29.506418
18.223333	0.1	29.474110
18.225000	0.1	29.441793
18.226667	0.1	29.409775
18.228333	0.1	29.378529
18.230000	0.1	29.349201
18.231667	0.1	29.322091
18.233333	0.1	29.295748
18.235000	0.1	29.268572
18.236667	0.1	29.240204
18.238333	0.1	29.211552
18.240000	0.1	29.184101
18.241667	0.1	29.158499
18.243333	0.1	29.133786
18.245000	0.1	29.108878
18.246667	0.1	29.084003
18.248333	0.1	29.059816
18.250000	0.1	29.036547
18.251667	0.1	29.014344
18.253333	0.1	28.992994
18.255000	0.1	28.971829
18.256667	0.1	28.950684
18.258333	0.1	28.930297
18.260000	0.1	28.911959
18.261667	0.1	28.896611
18.263333	0.1	28.883652
18.265000	0.1	28.870585
18.266667	0.1	28.854306
18.268333	0.1	28.833514
18.270000	0.1	28.809882
18.271667	0.1	28.786734
18.273333	0.1	28.766841
18.275000	0.1	28.751143
18.276667	0.1	28.739260
18.278333	0.1	28.730663
18.280000	0.1	28.724633
18.281667	0.1	28.719469
18.283333	0.1	28.713220
18.285000	0.1	28.705443
18.286667	0.1	28.697494
18.288333	0.1	28.690742
18.290000	0.1	28.684926
18.291667	0.1	28.678649
18.293333	0.1	28.670756
18.295000	0.1	28.660991
18.296667	0.1	28.650109
18.298333	0.1	28.639683
18.300000	0.1	28.631389
18.301667	0.1	28.626472
18.303333	0.1	28.625322
18.305000	0.1	28.627031
18.306667	0.1	28.630029
18.308333	0.1	28.633289
18.310000	0.1	28.636339
18.311667	0.1	28.638705
18.313333	0.1	28.639655
18.315000	0.1	28.638151
18.316667	0.1	28.633564
18.318333	0.1	28.627068
18.320000	0.1	28.621429
18.321667	0.1	28.618993
18.323333	0.1	28.620902
18.325000	0.1	28.627249
18.326667	0.1	28.636577
18.328333	0.1	28.646626
18.330000	0.1	28.655930
18.331667	0.1	28.663944
18.333333	0.1	28.670230
18.335000	0.1	28.674528
18.336667	0.1	28.677252
18.338333	0.1	28.679813
18.340000	0.1	28.683948
18.341667	0.1	28.690123
18.343333	0.1	28.696847
18.345000	0.1	28.702314
18.346667	0.1	28.706458
18.348333	0.1	28.710514
18.350000	0.1	28.714878
18.351667	0.1	28.718561
18.353333	0.1	28.720652
18.355000	0.1	28.721327
18.356667	0.1	28.721225
18.358333	0.1	28.720694
18.360000	0.1	28.719795
18.361667	0.1	28.718621
18.363333	0.1	28.717797
18.365000	0.1	28.718184
18.366667	0.1	28.720181
18.368333	0.1	28.723832
18.370000	0.1	28.728363
18.371667	0.1	28.731395
18.373333	0.1	28.730212
18.375000	0.1	28.723972
18.376667	0.1	28.714309
18.378333	0.1	28.704214
18.380000	0.1	28.696363
18.381667	0.1	28.691739
18.383333	0.1	28.689620
18.385000	0.1	28.689229
18.386667	0.1	28.690342
18.388333	0.1	28.691483
18.390000	0.1	28.689364
18.391667	0.1	28.681424
18.393333	0.1	28.668707
18.395000	0.1	28.655105
18.396667	0.1	28.643706
18.398333	0.1	28.634518
18.400000	0.1	28.625159
18.401667	0.1	28.613284
18.403333	0.1	28.599044
18.405000	0.1	28.584483
18.406667	0.1	28.570751
18.408333	0.1	28.557275
18.410000	0.1	28.543016
18.411667	0.1	28.527170
18.413333	0.1	28.508739
18.415000	0.1	28.486494
18.416667	0.1	28.460715
18.418333	0.1	28.434331
18.420000	0.1	28.410670
18.421667	0.1	28.390600
18.423333	0.1	28.372635
18.425000	0.1	28.355001
18.426667	0.1	28.336197
18.428333	0.1	28.315028
18.430000	0.1	28.291903
18.431667	0.1	28.269165
18.433333	0.1	28.248625
18.435000	0.1	28.229863
18.436667	0.1	28.211768
18.438333	0.1	28.193877
18.440000	0.1	28.175279
18.441667	0.1	28.154426
18.443333	0.1	28.130803
18.445000	0.1	28.104736
18.446667	0.1	28.076097
18.448333	0.1	28.045266
18.450000	0.1	28.014295
18.451667	0.1	27.985442
18.453333	0.1	27.959477
18.455000	0.1	27.935952
18.456667	0.1	27.914029
18.458333	0.1	27.892827
18.460000	0.1	27.871551
18.461667	0.1	27.849344
18.463333	0.1	27.824468
18.465000	0.1	27.794600
18.466667	0.1	27.759098
18.468333	0.1	27.719610
18.470000	0.1	27.678539
18.471667	0.1	27.638520
18.473333	0.1	27.602031
18.475000	0.1	27.569691
18.476667	0.1	27.539977
18.478333	0.1	27.511297
18.480000	0.1	27.482812
18.481667	0.1	27.453448
18.483333	0.1	27.422309
18.485000	0.1	27.389443
18.486667	0.1	27.354988
18.488333	0.1	27.318457
18.490000	0.1	27.279514
18.491667	0.1	27.238620
18.493333	0.1	27.196854
18.495000	0.1	27.155960
18.496667	0.1	27.118209
18.498333	0.1	27.084802
18.500000	0.1	27.054776
18.501667	0.1	27.026176
18.503333	0.1	26.997081
18.505000	0.1	26.965649
18.506667	0.1	26.930873
18.508333	0.1	26.893388
18.510000	0.1	26.854943
18.511667	0.1	26.817285
18.513333	0.1	26.780921
18.515000	0.1	26.744572
18.516667	0.1	26.706751
18.518333	0.1	26.667523
18.520000	0.1	26.627928
18.521667	0.1	26.588426
18.523333	0.1	26.548984
18.525000	0.1	26.510004
18.526667	0.1	26.472034
18.528333	0.1	26.434930
18.530000	0.1	26.398413
18.531667	0.1	26.362627
18.533333	0.1	26.327092
18.535000	0.1	26.290733
18.536667	0.1	26.253574
18.538333	0.1	26.216875
18.540000	0.1	26.180879
18.541667	0.1	26.143705
18.543333	0.1	26.103831
18.545000	0.1	26.062652
18.546667	0.1	26.023071
18.548333	0.1	25.986545
18.550000	0.1	25.952240
18.551667	0.1	25.918111
18.553333	0.1	25.882702
18.555000	0.1	25.846181
18.556667	0.1	25.809682
18.558333	0.1	25.773793
18.560000	0.1	25.738156
18.561667	0.1	25.702659
18.563333	0.1	25.667958
18.565000	0.1	25.634579
18.566667	0.1	25.602528
18.568333	0.1	25.571585
18.570000	0.1	25.541130
18.571667	0.1	25.510192
18.573333	0.1	25.478057
18.575000	0.1	25.444529
18.576667	0.1	25.409302
18.578333	0.1	25.372137
18.580000	0.1	25.334018
18.581667	0.1	25.296919
18.583333	0.1	25.261976
18.585000	0.1	25.228704
18.586667	0.1	25.195899
18.588333	0.1	25.163065
18.590000	0.1	25.130701
18.591667	0.1	25.098999
18.593333	0.1	25.067027
18.595000	0.1	25.033741
18.596667	0.1	24.999362
18.598333	0.1	24.964982
18.600000	0.1	24.931058
18.601667	0.1	24.897195
18.603333	0.1	24.863374
18.605000	0.1	24.830452
18.606667	0.1	24.798969
18.608333	0.1	24.768361
18.610000	0.1	24.738219
18.611667	0.1	24.709161
18.613333	0.1	24.681543
18.615000	0.1	24.654595
18.616667	0.1	24.627573
18.618333	0.1	24.600350
18.620000	0.1	24.572527
18.621667	0.1	24.543470
18.623333	0.1	24.512932
18.625000	0.1	24.480894
18.626667	0.1	24.447874
18.628333	0.1	24.415380
18.630000	0.1	24.384744
18.631667	0.1	24.356120
18.633333	0.1	24.329503
18.635000	0.1	24.305428
18.636667	0.1	24.283938
18.638333	0.1	24.264199
18.640000	0.1	24.245521
18.641667	0.1	24.227826
18.643333	0.1	24.210881
18.645000	0.1	24.194270
18.646667	0.1	24.178247
18.648333	0.1	24.163644
18.650000	0.1	24.151588
18.651667	0.1	24.143243
18.653333	0.1	24.138656
18.655000	0.1	24.136174
18.656667	0.1	24.133800
18.658333	0.1	24.130452
18.660000	0.1	24.125809
18.661667	0.1	24.120095
18.663333	0.1	24.114656
18.665000	0.1	24.111886
18.666667	0.1	24.113897
18.668333	0.1	24.121171
18.670000	0.1	24.133036
18.671667	0.1	24.148971
18.673333	0.1	24.168422
18.675000	0.1	24.189618
18.676667	0.1	24.210070
18.678333	0.1	24.229046
18.680000	0.1	24.248404
18.681667	0.1	24.270569
18.683333	0.1	24.296972
18.685000	0.1	24.327911
18.686667	0.1	24.363375
18.688333	0.1	24.404037
18.690000	0.1	24.451045
18.691667	0.1	24.504871
18.693333	0.1	24.565025
18.695000	0.1	24.630544
18.696667	0.1	24.699927
18.698333	0.1	24.771001
18.700000	0.1	24.841903
18.701667	0.1	24.912250
18.703333	0.1	24.983464
18.705000	0.1	25.057946
18.706667	0.1	25.137980
18.708333	0.1	25.225566
18.710000	0.1	25.322358
18.711667	0.1	25.428706
18.713333	0.1	25.543300
18.715000	0.1	25.664144
18.716667	0.1	25.789589
18.718333	0.1	25.918633
18.720000	0.1	26.050918
18.721667	0.1	26.186532
18.723333	0.1	26.325616
18.725000	0.1	26.468248
18.726667	0.1	26.614806
18.728333	0.1	26.766169
18.730000	0.1	26.923525
18.731667	0.1	27.087815
18.733333	0.1	27.259239
18.735000	0.1	27.437359
18.736667	0.1	27.621039
18.738333	0.1	27.809059
18.740000	0.1	28.001927
18.741667	0.1	28.202031
18.743333	0.1	28.411280
18.745000	0.1	28.629461
18.746667	0.1	28.855004
18.748333	0.1	29.086932
18.750000	0.1	29.325667
18.751667	0.1	29.571997
18.753333	0.1	29.826267
18.755000	0.1	30.088956
18.756667	0.1	30.361158
18.758333	0.1	30.644075
18.760000	0.1	30.937996
18.761667	0.1	31.241914
18.763333	0.1	31.554871
18.765000	0.1	31.877565
18.766667	0.1	32.211798
18.768333	0.1	32.558958
18.770000	0.1	32.920232
18.771667	0.1	33.296743
18.773333	0.1	33.688406
18.775000	0.1	34.094132
18.776667	0.1	34.513162
18.778333	0.1	34.945463
18.780000	0.1	35.391715
18.781667	0.1	35.853316
18.783333	0.1	36.332309
18.785000	0.1	36.830609
18.786667	0.1	37.348443
18.788333	0.1	37.884396
18.790000	0.1	38.437462
18.791667	0.1	39.007617
18.793333	0.1	39.594187
18.795000	0.1	40.194867
18.796667	0.1	40.807175
18.798333	0.1	41.430811
18.800000	0.1	42.067473
18.801667	0.1	42.718630
18.803333	0.1	43.384265
18.805000	0.1	44.063148
18.806667	0.1	44.753645
18.808333	0.1	45.453068
18.810000	0.1	46.156519
18.811667	0.1	46.858848
18.813333	0.1	47.557433
18.815000	0.1	48.252079
18.816667	0.1	48.943628
18.818333	0.1	49.632504
18.820000	0.1	50.317198
18.821667	0.1	50.994023
18.823333	0.1	51.657707
18.825000	0.1	52.302224
18.826667	0.1	52.922810
18.828333	0.1	53.517460
18.830000	0.1	54.085143
18.831667	0.1	54.623741
18.833333	0.1	55.130003
18.835000	0.1	55.599934
18.836667	0.1	56.029749
18.838333	0.1	56.417240
18.840000	0.1	56.761997
18.841667	0.1	57.064705
18.843333	0.1	57.326439
18.845000	0.1	57.547414
18.846667	0.1	57.725702
18.848333	0.1	57.857465
18.850000	0.1	57.938937
18.851667	0.1	57.968432
18.853333	0.1	57.946267
18.855000	0.1	57.873521
18.856667	0.1	57.751639
18.858333	0.1	57.582413
18.860000	0.1	57.367547
18.861667	0.1	57.108607
18.863333	0.1	56.806672
18.865000	0.1	56.461934
18.866667	0.1	56.074755
18.868333	0.1	55.646468
18.870000	0.1	55.178450
18.871667	0.1	54.672263
18.873333	0.1	54.130992
18.875000	0.1	53.558666
18.876667	0.1	52.958955
18.878333	0.1	52.334573
18.880000	0.1	51.686978
18.881667	0.1	51.017217
18.883333	0.1	50.326954
18.885000	0.1	49.618180
18.886667	0.1	48.892624
18.888333	0.1	48.152851
18.890000	0.1	47.403527
18.891667	0.1	46.648951
18.893333	0.1	45.889779
18.895000	0.1	45.124469
18.896667	0.1	44.353297
18.898333	0.1	43.579270
18.900000	0.1	42.805793
18.901667	0.1	42.034965
18.903333	0.1	41.268305
18.905000	0.1	40.508155
18.906667	0.1	39.757583
18.908333	0.1	39.019245
18.910000	0.1	38.294648
18.911667	0.1	37.584570
18.913333	0.1	36.889510
18.915000	0.1	36.209421
18.916667	0.1	35.543391
18.918333	0.1	34.890408
18.920000	0.1	34.250878
18.921667	0.1	33.626268
18.923333	0.1	33.016927
18.925000	0.1	32.422091
18.926667	0.1	31.842561
18.928333	0.1	31.281156
18.930000	0.1	30.739824
18.931667	0.1	30.218139
18.933333	0.1	29.714108
18.935000	0.1	29.225261
18.936667	0.1	28.750780
18.938333	0.1	28.292756
18.940000	0.1	27.853851
18.941667	0.1	27.434658
18.943333	0.1	27.033808
18.945000	0.1	26.649223
18.946667	0.1	26.278920
18.948333	0.1	25.921362
18.950000	0.1	25.575729
18.951667	0.1	25.241878
18.953333	0.1	24.919971
18.955000	0.1	24.610395
18.956667	0.1	24.314006
18.958333	0.1	24.031326
18.960000	0.1	23.761424
18.961667	0.1	23.502647
18.963333	0.1	23.254138
18.965000	0.1	23.016189
18.966667	0.1	22.789682
18.968333	0.1	22.574686
18.970000	0.1	22.369470
18.971667	0.1	22.171503
18.973333	0.1	21.979571
18.975000	0.1	21.794648
18.976667	0.1	21.618130
18.978333	0.1	21.449477
18.980000	0.1	21.286858
18.981667	0.1	21.129181
18.983333	0.1	20.975675
18.985000	0.1	20.825276
18.986667	0.1	20.678258
18.988333	0.1	20.537111
18.990000	0.1	20.404565
18.991667	0.1	20.280974
18.993333	0.1	20.164335
18.995000	0.1	20.052437
18.996667	0.1	19.943626
18.998333	0.1	19.836118
19.000000	0.1	19.728453
19.001667	0.1	19.620680
19.003333	0.1	19.514444
19.005000	0.1	19.412097
19.006667	0.1	19.315765
19.008333	0.1	19.226512
19.010000	0.1	19.143242
19.011667	0.1	19.062809
19.013333	0.1	18.981956
19.015000	0.1	18.899376
19.016667	0.1	18.816111
19.018333	0.1	18.734392
19.020000	0.1	18.655825
19.021667	0.1	18.580449
19.023333	0.1	18.507945
19.025000	0.1	18.439167
19.026667	0.1	18.375642
19.028333	0.1	18.317895
19.030000	0.1	18.264642
19.031667	0.1	18.213112
19.033333	0.1	18.160297
19.035000	0.1	18.104101
19.036667	0.1	18.044054
19.038333	0.1	17.981823
19.040000	0.1	17.920830
19.041667	0.1	17.864322
19.043333	0.1	17.813253
19.045000	0.1	17.766310
19.046667	0.1	17.722091
19.048333	0.1	17.679869
19.050000	0.1	17.638430
19.051667	0.1	17.595962
19.053333	0.1	17.551603
19.055000	0.1	17.506303
19.056667	0.1	17.462270
19.058333	0.1	17.421283
19.060000	0.1	17.382838
19.061667	0.1	17.344267
19.063333	0.1	17.303443
19.065000	0.1	17.260476
19.066667	0.1	17.216876
19.068333	0.1	17.174045
19.070000	0.1	17.132885
19.071667	0.1	17.094500
19.073333	0.1	17.060149
19.075000	0.1	17.029680
19.076667	0.1	17.000772
19.078333	0.1	16.970588
19.080000	0.1	16.938155
19.081667	0.1	16.904497
19.083333	0.1	16.870629
19.085000	0.1	16.836920
19.086667	0.1	16.804095
19.088333	0.1	16.773120
19.090000	0.1	16.744072
19.091667	0.1	16.715657
19.093333	0.1	16.685873
19.095000	0.1	16.653049
19.096667	0.1	16.616797
19.098333	0.1	16.578748
19.100000	0.1	16.541709
19.101667	0.1	16.507609
19.103333	0.1	16.476586
19.105000	0.1	16.447520
19.106667	0.1	16.418900
19.108333	0.1	16.389745
19.110000	0.1	16.359929
19.111667	0.1	16.329773
19.113333	0.1	16.299365
19.115000	0.1	16.268240
19.116667	0.1	16.236291
19.118333	0.1	16.204608
19.120000	0.1	16.174857
19.121667	0.1	16.148137
19.123333	0.1	16.124579
19.125000	0.1	16.103741
19.126667	0.1	16.085366
19.128333	0.1	16.069328
19.130000	0.1	16.054832
19.131667	0.1	16.040341
19.133333	0.1	16.024462
19.135000	0.1	16.006627
19.136667	0.1	15.986832
19.138333	0.1	15.965467
19.140000	0.1	15.943483
19.141667	0.1	15.921909
19.143333	0.1	15.901676
19.145000	0.1	15.883683
19.146667	0.1	15.868247
19.148333	0.1	15.854789
19.150000	0.1	15.842170
19.151667	0.1	15.829005
19.153333	0.1	15.814439
19.155000	0.1	15.798882
19.156667	0.1	15.783305
19.158333	0.1	15.768111
19.160000	0.1	15.753573
19.161667	0.1	15.740641
19.163333	0.1	15.729950
19.165000	0.1	15.720143
19.166667	0.1	15.708646
19.168333	0.1	15.694331
19.170000	0.1	15.678559
19.171667	0.1	15.663360
19.173333	0.1	15.649218
19.175000	0.1	15.635411
19.176667	0.1	15.621702
19.178333	0.1	15.608431
19.180000	0.1	15.595672
19.181667	0.1	15.583145
19.183333	0.1	15.570764
19.185000	0.1	15.558843
19.186667	0.1	15.547788
19.188333	0.1	15.537348
19.190000	0.1	15.525986
19.191667	0.1	15.511643
19.193333	0.1	15.493147
19.195000	0.1	15.470656
19.196667	0.1	15.445398
19.198333	0.1	15.419661
19.200000	0.1	15.396201
19.201667	0.1	15.376289
19.203333	0.1	15.358697
19.205000	0.1	15.341411
19.206667	0.1	15.323339
19.208333	0.1	15.304079
19.210000	0.1	15.283311
19.211667	0.1	15.260922
19.213333	0.1	15.237224
19.215000	0.1	15.212996
19.216667	0.1	15.189452
19.218333	0.1	15.167156
19.220000	0.1	15.144534
19.221667	0.1	15.118904
19.223333	0.1	15.088948
19.225000	0.1	15.055193
19.226667	0.1	15.018629
19.228333	0.1	14.979807
19.230000	0.1	14.939685
19.231667	0.1	14.900393
19.233333	0.1	14.863834
19.235000	0.1	14.830171
19.236667	0.1	14.798106
19.238333	0.1	14.766036
19.240000	0.1	14.733076
19.241667	0.1	14.699013
19.243333	0.1	14.663981
19.245000	0.1	14.628777
19.246667	0.1	14.594374
19.248333	0.1	14.561038
19.250000	0.1	14.528842
19.251667	0.1	14.498066
19.253333	0.1	14.467943
19.255000	0.1	14.436003
19.256667	0.1	14.400003
19.258333	0.1	14.360058
19.260000	0.1	14.318377
19.261667	0.1	14.277515
19.263333	0.1	14.239117
19.265000	0.1	14.203079
19.266667	0.1	14.167619
19.268333	0.1	14.130673
19.270000	0.1	14.091390
19.271667	0.1	14.050221
19.273333	0.1	14.008158
19.275000	0.1	13.966141
19.276667	0.1	13.924646
19.278333	0.1	13.884059
19.280000	0.1	13.845479
19.281667	0.1	13.810326
19.283333	0.1	13.779593
19.285000	0.1	13.753162
19.286667	0.1	13.729045
19.288333	0.1	13.704272
19.290000	0.1	13.677008
19.291667	0.1	13.647019
19.293333	0.1	13.614707
19.295000	0.1	13.580862
19.296667	0.1	13.547172
19.298333	0.1	13.515600
19.300000	0.1	13.486603
19.301667	0.1	13.458906
19.303333	0.1	13.431655
19.305000	0.1	13.405192
19.306667	0.1	13.379678
19.308333	0.1	13.354914
19.310000	0.1	13.331031
19.311667	0.1	13.307841
19.313333	0.1	13.284506
19.315000	0.1	13.260110
19.316667	0.1	13.234252
19.318333	0.1	13.207523
19.320000	0.1	13.181325
19.321667	0.1	13.156934
19.323333	0.1	13.134568
19.325000	0.1	13.113841
19.326667	0.1	13.094889
19.328333	0.1	13.077967
19.330000	0.1	13.062460
19.331667	0.1	13.046982
19.333333	0.1	13.029985
19.335000	0.1	13.010949
19.336667	0.1	12.991061
19.338333	0.1	12.972248
19.340000	0.1	12.955521
19.341667	0.1	12.940280
19.343333	0.1	12.925216
19.345000	0.1	12.909635
19.346667	0.1	12.893407
19.348333	0.1	12.876219
19.350000	0.1	12.858054
19.351667	0.1	12.839530
19.353333	0.1	12.821304
19.355000	0.1	12.804135
19.356667	0.1	12.788968
19.358333	0.1	12.775906
19.360000	0.1	12.763767
19.361667	0.1	12.750542
19.363333	0.1	12.734104
19.365000	0.1	12.713633
19.366667	0.1	12.690709
19.368333	0.1	12.668530
19.370000	0.1	12.649805
19.371667	0.1	12.635230
19.373333	0.1	12.623733
19.375000	0.1	12.613526
19.376667	0.1	12.603239
19.378333	0.1	12.592608
19.380000	0.1	12.581428
19.381667	0.1	12.568343
19.383333	0.1	12.551807
19.385000	0.1	12.531858
19.386667	0.1	12.510642
19.388333	0.1	12.490656
19.390000	0.1	12.472724
19.391667	0.1	12.456449
19.393333	0.1	12.441431
19.395000	0.1	12.426889
19.396667	0.1	12.411391
19.398333	0.1	12.394036
19.400000	0.1	12.375396
19.401667	0.1	12.356676
19.403333	0.1	12.338758
19.405000	0.1	12.322371
19.406667	0.1	12.308024
19.408333	0.1	12.295330
19.410000	0.1	12.283246
19.411667	0.1	12.270543
19.413333	0.1	12.255814
19.415000	0.1	12.238733
19.416667	0.1	12.221211
19.418333	0.1	12.205066
19.420000	0.1	12.189513
19.421667	0.1	12.172577
19.423333	0.1	12.153764
19.425000	0.1	12.134695
19.426667	0.1	12.117475
19.428333	0.1	12.102993
19.430000	0.1	12.091142
19.431667	0.1	12.081545
19.433333	0.1	12.073782
19.435000	0.1	12.067761
19.436667	0.1	12.063510
19.438333	0.1	12.060287
19.440000	0.1	12.056404
19.441667	0.1	12.050029
19.443333	0.1	12.040348
19.445000	0.1	12.028203
19.446667	0.1	12.015477
19.448333	0.1	12.003845
19.450000	0.1	11.993945
19.451667	0.1	11.985931
19.453333	0.1	11.980063
19.455000	0.1	11.976324
19.456667	0.1	11.974159
19.458333	0.1	11.972450
19.460000	0.1	11.969665
19.461667	0.1	11.964645
19.463333	0.1	11.957111
19.465000	0.1	11.947481
19.466667	0.1	11.937269
19.468333	0.1	11.928706
19.470000	0.1	11.922577
19.471667	0.1	11.917492
19.473333	0.1	11.912044
19.475000	0.1	11.906601
19.476667	0.1	11.902484
19.478333	0.1	11.900268
19.480000	0.1	11.899476
19.481667	0.1	11.899341
19.483333	0.1	11.898880
19.485000	0.1	11.896868
19.486667	0.1	11.892789
19.488333	0.1	11.887006
19.490000	0.1	11.879737
19.491667	0.1	11.870824
19.493333	0.1	11.860062
19.495000	0.1	11.847490
19.496667	0.1	11.834055
19.498333	0.1	11.821343
19.500000	0.1	11.810074
19.501667	0.1	11.799657
19.503333	0.1	11.788923
19.505000	0.1	11.776616
19.506667	0.1	11.762250
19.508333	0.1	11.746427
19.510000	0.1	11.729379
19.511667	0.1	11.709994
19.513333	0.1	11.687200
19.515000	0.1	11.661495
19.516667	0.1	11.634575
19.518333	0.1	11.607809
19.520000	0.1	11.581355
19.521667	0.1	11.554565
19.523333	0.1	11.527026
19.525000	0.1	11.498895
19.526667	0.1	11.470411
19.528333	0.1	11.441163
19.530000	0.1	11.409675
19.531667	0.1	11.374913
19.533333	0.1	11.338447
19.535000	0.1	11.303006
19.536667	0.1	11.269515
19.538333	0.1	11.237133
19.540000	0.1	11.204886
19.541667	0.1	11.172490
19.543333	0.1	11.140388
19.545000	0.1	11.109039
19.546667	0.1	11.078049
19.548333	0.1	11.046324
19.550000	0.1	11.013276
19.551667	0.1	10.979711
19.553333	0.1	10.947483
19.555000	0.1	10.918258
19.556667	0.1	10.892870
19.558333	0.1	10.871408
19.560000	0.1	10.853480
19.561667	0.1	10.838094
19.563333	0.1	10.823100
19.565000	0.1	10.805633
19.566667	0.1	10.783868
19.568333	0.1	10.758000
19.570000	0.1	10.729763
19.571667	0.1	10.702005
19.573333	0.1	10.678186
19.575000	0.1	10.660570
19.576667	0.1	10.648728
19.578333	0.1	10.640300
19.580000	0.1	10.632952
19.581667	0.1	10.625543
19.583333	0.1	10.617692
19.585000	0.1	10.608700
19.586667	0.1	10.597855
19.588333	0.1	10.585454
19.590000	0.1	10.572793
19.591667	0.1	10.561007
19.593333	0.1	10.550139
19.595000	0.1	10.539508
19.596667	0.1	10.529161
19.598333	0.1	10.520490
19.600000	0.1	10.515079
19.601667	0.1	10.512983
19.603333	0.1	10.512494
19.605000	0.1	10.511125
19.606667	0.1	10.506674
19.608333	0.1	10.498995
19.610000	0.1	10.490669
19.611667	0.1	10.484252
19.613333	0.1	10.480061
19.615000	0.1	10.477449
19.616667	0.1	10.475693
19.618333	0.1	10.473072
19.620000	0.1	10.467409
19.621667	0.1	10.457896
19.623333	0.1	10.444997
19.625000	0.1	10.429304
19.626667	0.1	10.411744
19.628333	0.1	10.393900
19.630000	0.1	10.377178
19.631667	0.1	10.362193
19.633333	0.1	10.348316
19.635000	0.1	10.334291
19.636667	0.1	10.319790
19.638333	0.1	10.305522
19.640000	0.1	10.291762
19.641667	0.1	10.277694
19.643333	0.1	10.262122
19.645000	0.1	10.244106
19.646667	0.1	10.223230
19.648333	0.1	10.199999
19.650000	0.1	10.176082
19.651667	0.1	10.153521
19.653333	0.1	10.133358
19.655000	0.1	10.115244
19.656667	0.1	10.098079
19.658333	0.1	10.080501
19.660000	0.1	10.061115
19.661667	0.1	10.039369
19.663333	0.1	10.015988
19.665000	0.1	9.991736
19.666667	0.1	9.966367
19.668333	0.1	9.939517
19.670000	0.1	9.912178
19.671667	0.1	9.886515
19.673333	0.1	9.864029
19.675000	0.1	9.844550
19.676667	0.1	9.826832
19.678333	0.1	9.809206
19.680000	0.1	9.790361
19.681667	0.1	9.769988
19.683333	0.1	9.748735
19.685000	0.1	9.727818
19.686667	0.1	9.708172
19.688333	0.1	9.689187
19.690000	0.1	9.668735
19.691667	0.1	9.645359
19.693333	0.1	9.619812
19.695000	0.1	9.593782
19.696667	0.1	9.568655
19.698333	0.1	9.545782
19.700000	0.1	9.526373
19.701667	0.1	9.510950
19.703333	0.1	9.498601
19.705000	0.1	9.486652
19.706667	0.1	9.472058
19.708333	0.1	9.453297
19.710000	0.1	9.431499
19.711667	0.1	9.409962
19.713333	0.1	9.391494
19.715000	0.1	9.376793
19.716667	0.1	9.365454
19.718333	0.1	9.356765
19.720000	0.1	9.348975
19.721667	0.1	9.339387
19.723333	0.1	9.326013
19.725000	0.1	9.309351
19.726667	0.1	9.291968
19.728333	0.1	9.276057
19.730000	0.1	9.261919
19.731667	0.1	9.248466
19.733333	0.1	9.234343
19.735000	0.1	9.219237
19.736667	0.1	9.204005
19.738333	0.1	9.189229
19.740000	0.1	9.175041
19.741667	0.1	9.162230
19.743333	0.1	9.151720
19.745000	0.1	9.143497
19.746667	0.1	9.136861
19.748333	0.1	9.130887
19.750000	0.1	9.124400
19.751667	0.1	9.116256
19.753333	0.1	9.106020
19.755000	0.1	9.094379
19.756667	0.1	9.082942
19.758333	0.1	9.073773
19.760000	0.1	9.068321
19.761667	0.1	9.066099
19.763333	0.1	9.065005
19.765000	0.1	9.063012
19.766667	0.1	9.059133
19.768333	0.1	9.053871
19.770000	0.1	9.048986
19.771667	0.1	9.045550
19.773333	0.1	9.042691
19.775000	0.1	9.039249
19.776667	0.1	9.035529
19.778333	0.1	9.032367
19.780000	0.1	9.029433
19.781667	0.1	9.025745
19.783333	0.1	9.021414
19.785000	0.1	9.017545
19.786667	0.1	9.014262
19.788333	0.1	9.010215
19.790000	0.1	9.004506
19.791667	0.1	8.998145
19.793333	0.1	8.992893
19.795000	0.1	8.989153
19.796667	0.1	8.985973
19.798333	0.1	8.982811
19.800000	0.1	8.979710
19.801667	0.1	8.975947
19.803333	0.1	8.970001
19.805000	0.1	8.960934
19.806667	0.1	8.949814
19.808333	0.1	8.939696
19.810000	0.1	8.933209
19.811667	0.1	8.930075
19.813333	0.1	8.927062
19.815000	0.1	8.920124
19.816667	0.1	8.906950
19.818333	0.1	8.888054
19.820000	0.1	8.865772
19.821667	0.1	8.842694
19.823333	0.1	8.820621
19.825000	0.1	8.800188
19.826667	0.1	8.781250
19.828333	0.1	8.763722
19.830000	0.1	8.747345
19.831667	0.1	8.731303
19.833333	0.1	8.714967
19.835000	0.1	8.697887
19.836667	0.1	8.678893
19.838333	0.1	8.656778
19.840000	0.1	8.631884
19.841667	0.1	8.606254
19.843333	0.1	8.582510
19.845000	0.1	8.562049
19.846667	0.1	8.543530
19.848333	0.1	8.523962
19.850000	0.1	8.501783
19.851667	0.1	8.477741
19.853333	0.1	8.453364
19.855000	0.1	8.429764
19.856667	0.1	8.407692
19.858333	0.1	8.387626
19.860000	0.1	8.369149
19.861667	0.1	8.350895
19.863333	0.1	8.331677
19.865000	0.1	8.311165
19.866667	0.1	8.289395
19.868333	0.1	8.266750
19.870000	0.1	8.244943
19.871667	0.1	8.226447
19.873333	0.1	8.212025
19.875000	0.1	8.199760
19.876667	0.1	8.187112
19.878333	0.1	8.173115
19.880000	0.1	8.157995
19.881667	0.1	8.141370
19.883333	0.1	8.122907
19.885000	0.1	8.104583
19.886667	0.1	8.089407
19.888333	0.1	8.077943
19.890000	0.1	8.068141
19.891667	0.1	8.057556
19.893333	0.1	8.044648
19.895000	0.1	8.029332
19.896667	0.1	8.013221
19.898333	0.1	7.998720
19.900000	0.1	7.987334
19.901667	0.1	7.978571
19.903333	0.1	7.970096
19.905000	0.1	7.959451
19.906667	0.1	7.946719
19.908333	0.1	7.934798
19.910000	0.1	7.926170
19.911667	0.1	7.920559
19.913333	0.1	7.916009
19.915000	0.1	7.911013
19.916667	0.1	7.905196
19.918333	0.1	7.898798
19.920000	0.1	7.892293
19.921667	0.1	7.886044
19.923333	0.1	7.879636
19.925000	0.1	7.872880
19.926667	0.1	7.867222
19.928333	0.1	7.863548
19.930000	0.1	7.859920
19.931667	0.1	7.853792
19.933333	0.1	7.844996
19.935000	0.1	7.835408
19.936667	0.1	7.826737
19.938333	0.1	7.819268
19.940000	0.1	7.812502
19.941667	0.1	7.806150
19.943333	0.1	7.799957
19.945000	0.1	7.793033
19.946667	0.1	7.784697
19.948333	0.1	7.776259
19.950000	0.1	7.770373
19.951667	0.1	7.768758
19.953333	0.1	7.771058
19.955000	0.1	7.775077
19.956667	0.1	7.778378
19.958333	0.1	7.779989
19.960000	0.1	7.780148
19.961667	0.1	7.778946
19.963333	0.1	7.776185
19.965000	0.1	7.772367
19.966667	0.1	7.768762
19.968333	0.1	7.766029
19.970000	0.1	7.763165
19.971667	0.1	7.758359
19.973333	0.1	7.751021
19.975000	0.1	7.742913
19.976667	0.1	7.737172
19.978333	0.1	7.736012
19.980000	0.1	7.739286
19.981667	0.1	7.744730
19.983333	0.1	7.749312
19.985000	0.1	7.750536
19.986667	0.1	7.747030
19.988333	0.1	7.738820
19.990000	0.1	7.727630
19.991667	0.1	7.716040
19.993333	0.1	7.705977
19.995000	0.1	7.697996
19.996667	0.1	7.690792
19.998333	0.1	7.681549
20.000000	0.1	7.668450
20.001667	0.1	7.652901
20.003333	0.1	7.638126
20.005000	0.1	7.626251
20.006667	0.1	7.617320
20.008333	0.1	7.609450
20.010000	0.1	7.599974
20.011667	0.1	7.587136
20.013333	0.1	7.570125
20.015000	0.1	7.548896
20.016667	0.1	7.524779
20.018333	0.1	7.499959
20.020000	0.1	7.476434
20.021667	0.1	7.455642
20.023333	0.1	7.437873
20.025000	0.1	7.422077
20.026667	0.1	7.406813
20.028333	0.1	7.390813
20.030000	0.1	7.373071
20.031667	0.1	7.353318
20.033333	0.1	7.332428
20.035000	0.1	7.311641
20.036667	0.1	7.291208
20.038333	0.1	7.270202
20.040000	0.1	7.248279
20.041667	0.1	7.226788
20.043333	0.1	7.207533
20.045000	0.1	7.191291
20.046667	0.1	7.177573
20.048333	0.1	7.164930
20.050000	0.1	7.151514
20.051667	0.1	7.135584
20.053333	0.1	7.116320
20.055000	0.1	7.094792
20.056667	0.1	7.073609
20.058333	0.1	7.054796
20.060000	0.1	7.038396
20.061667	0.1	7.023644
20.063333	0.1	7.010507
20.065000	0.1	6.999113
20.066667	0.1	6.988957
20.068333	0.1	6.979434
20.070000	0.1	6.970237
20.071667	0.1	6.961161
20.073333	0.1	6.952230
20.075000	0.1	6.943699
20.076667	0.1	6.935843
20.078333	0.1	6.928584
20.080000	0.1	6.921459
20.081667	0.1	6.914078
20.083333	0.1	6.906507
20.085000	0.1	6.899326
20.086667	0.1	6.893380
20.088333	0.1	6.889370
20.090000	0.1	6.887685
20.091667	0.1	6.887605
20.093333	0.1	6.887480
20.095000	0.1	6.886497
20.096667	0.1	6.885808
20.098333	0.1	6.887522
20.100000	0.1	6.892504
20.101667	0.1	6.899233
20.103333	0.1	6.905287
20.105000	0.1	6.909859
20.106667	0.1	6.914134
20.108333	0.1	6.919866
20.110000	0.1	6.928365
20.111667	0.1	6.939978
20.113333	0.1	6.953529
20.115000	0.1	6.966693
20.116667	0.1	6.977548
20.118333	0.1	6.985981
20.120000	0.1	6.993627
20.121667	0.1	7.002610
20.123333	0.1	7.014330
20.125000	0.1	7.029236
20.126667	0.1	7.047416
20.128333	0.1	7.068478
20.130000	0.1	7.091425
20.131667	0.1	7.115975
20.133333	0.1	7.142443
20.135000	0.1	7.169787
20.136667	0.1	7.195948
20.138333	0.1	7.219743
20.140000	0.1	7.241070
20.141667	0.1	7.260824
20.143333	0.1	7.281238
20.145000	0.1	7.304777
20.146667	0.1	7.332806
20.148333	0.1	7.365355
20.150000	0.1	7.400820
20.151667	0.1	7.436685
20.153333	0.1	7.471764
20.155000	0.1	7.506637
20.156667	0.1	7.542470
20.158333	0.1	7.580281
20.160000	0.1	7.620561
20.161667	0.1	7.663271
20.163333	0.1	7.708520
20.165000	0.1	7.756394
20.166667	0.1	7.806406
20.168333	0.1	7.857806
20.170000	0.1	7.910472
20.171667	0.1	7.965504
20.173333	0.1	8.024676
20.175000	0.1	8.088406
20.176667	0.1	8.154768
20.178333	0.1	8.221227
20.180000	0.1	8.287225
20.181667	0.1	8.354695
20.183333	0.1	8.426267
20.185000	0.1	8.503394
20.186667	0.1	8.586007
20.188333	0.1	8.672792
20.190000	0.1	8.761450
20.191667	0.1	8.849818
20.193333	0.1	8.937474
20.195000	0.1	9.026141
20.196667	0.1	9.118128
20.198333	0.1	9.213625
20.200000	0.1	9.310106
20.201667	0.1	9.405189
20.203333	0.1	9.498904
20.205000	0.1	9.592744
20.206667	0.1	9.687911
20.208333	0.1	9.784703
20.210000	0.1	9.882548
20.211667	0.1	9.979643
20.213333	0.1	10.073720
20.215000	0.1	10.163751
20.216667	0.1	10.249717
20.218333	0.1	10.331552
20.220000	0.1	10.409444
20.221667	0.1	10.483810
20.223333	0.1	10.554134
20.225000	0.1	10.618824
20.226667	0.1	10.676445
20.228333	0.1	10.726554
20.230000	0.1	10.769102
20.231667	0.1	10.803114
20.233333	0.1	10.826909
20.235000	0.1	10.839738
20.236667	0.1	10.842304
20.238333	0.1	10.835691
20.240000	0.1	10.820082
20.241667	0.1	10.794951
20.243333	0.1	10.760655
20.245000	0.1	10.718564
20.246667	0.1	10.669124
20.248333	0.1	10.610940
20.250000	0.1	10.542194
20.251667	0.1	10.462659
20.253333	0.1	10.374128
20.255000	0.1	10.279492
20.256667	0.1	10.180920
20.258333	0.1	10.077832
20.260000	0.1	9.967517
20.261667	0.1	9.848676
20.263333	0.1	9.723231
20.265000	0.1	9.594406
20.266667	0.1	9.464328
20.268333	0.1	9.333855
20.270000	0.1	9.203437
20.271667	0.1	9.072768
20.273333	0.1	8.940524
20.275000	0.1	8.806018
20.276667	0.1	8.670706
20.278333	0.1	8.537285
20.280000	0.1	8.408222
20.281667	0.1	8.284566
20.283333	0.1	8.165026
20.285000	0.1	8.047232
20.286667	0.1	7.930025
20.288333	0.1	7.813983
20.290000	0.1	7.700990
20.291667	0.1	7.593567
20.293333	0.1	7.493235
20.295000	0.1	7.399498
20.296667	0.1	7.310258
20.298333	0.1	7.223389
20.300000	0.1	7.138699
20.301667	0.1	7.057679
20.303333	0.1	6.981273
20.305000	0.1	6.909175
20.306667	0.1	6.840830
20.308333	0.1	6.775986
20.310000	0.1	6.714072
20.311667	0.1	6.654193
20.313333	0.1	6.596465
20.315000	0.1	6.542332
20.316667	0.1	6.493726
20.318333	0.1	6.452408
20.320000	0.1	6.418726
20.321667	0.1	6.390410
20.323333	0.1	6.363760
20.325000	0.1	6.336146
20.326667	0.1	6.306907
20.328333	0.1	6.276350
20.330000	0.1	6.245379
20.331667	0.1	6.216061
20.333333	0.1	6.191195
20.335000	0.1	6.172210
20.336667	0.1	6.157728
20.338333	0.1	6.145099
20.340000	0.1	6.132368
20.341667	0.1	6.118156
20.343333	0.1	6.101825
20.345000	0.1	6.084866
20.346667	0.1	6.070514
20.348333	0.1	6.060787
20.350000	0.1	6.055101
20.351667	0.1	6.051934
20.353333	0.1	6.049783
20.355000	0.1	6.046975
20.356667	0.1	6.042565
20.358333	0.1	6.037261
20.360000	0.1	6.032782
20.361667	0.1	6.030272
20.363333	0.1	6.029340
20.365000	0.1	6.029038
20.366667	0.1	6.029224
20.368333	0.1	6.030076
20.370000	0.1	6.030928
20.371667	0.1	6.031091
20.373333	0.1	6.031194
20.375000	0.1	6.032488
20.376667	0.1	6.035385
20.378333	0.1	6.039231
20.380000	0.1	6.042649
20.381667	0.1	6.043869
20.383333	0.1	6.042030
20.385000	0.1	6.038607
20.386667	0.1	6.036544
20.388333	0.1	6.037932
20.390000	0.1	6.043171
20.391667	0.1	6.051473
20.393333	0.1	6.061220
20.395000	0.1	6.070323
20.396667	0.1	6.077257
20.398333	0.1	6.081620
20.400000	0.1	6.084144
20.401667	0.1	6.086826
20.403333	0.1	6.092433
20.405000	0.1	6.102789
20.406667	0.1	6.117076
20.408333	0.1	6.132168
20.410000	0.1	6.144927
20.411667	0.1	6.154194
20.413333	0.1	6.161164
20.415000	0.1	6.168154
20.416667	0.1	6.176541
20.418333	0.1	6.185649
20.420000	0.1	6.193700
20.421667	0.1	6.199358
20.423333	0.1	6.201966
20.425000	0.1	6.201305
20.426667	0.1	6.198250
20.428333	0.1	6.195446
20.430000	0.1	6.195609
20.431667	0.1	6.198660
20.433333	0.1	6.202254
20.435000	0.1	6.205016
20.436667	0.1	6.207451
20.438333	0.1	6.209943
20.440000	0.1	6.211284
20.441667	0.1	6.209696
20.443333	0.1	6.204857
20.445000	0.1	6.198343
20.446667	0.1	6.191880
20.448333	0.1	6.185719
20.450000	0.1	6.179102
20.451667	0.1	6.171637
20.453333	0.1	6.163656
20.455000	0.1	6.155572
20.456667	0.1	6.146817
20.458333	0.1	6.135921
20.460000	0.1	6.122096
20.461667	0.1	6.106063
20.463333	0.1	6.089155
20.465000	0.1	6.071907
20.466667	0.1	6.053839
20.468333	0.1	6.035171
20.470000	0.1	6.017406
20.471667	0.1	6.000930
20.473333	0.1	5.983873
20.475000	0.1	5.964069
20.476667	0.1	5.940674
20.478333	0.1	5.914858
20.480000	0.1	5.889721
20.481667	0.1	5.868464
20.483333	0.1	5.852077
20.485000	0.1	5.838983
20.486667	0.1	5.826242
20.488333	0.1	5.810927
20.490000	0.1	5.791346
20.491667	0.1	5.767928
20.493333	0.1	5.743066
20.495000	0.1	5.719522
20.496667	0.1	5.699047
20.498333	0.1	5.682278
20.500000	0.1	5.668872
20.501667	0.1	5.657426
20.503333	0.1	5.645794
20.505000	0.1	5.631992
20.506667	0.1	5.615433
20.508333	0.1	5.597319
20.510000	0.1	5.580150
20.511667	0.1	5.566641
20.513333	0.1	5.558063
20.515000	0.1	5.553351
20.516667	0.1	5.549770
20.518333	0.1	5.544266
20.520000	0.1	5.534934
20.521667	0.1	5.522058
20.523333	0.1	5.507893
20.525000	0.1	5.495148
20.526667	0.1	5.485271
20.528333	0.1	5.478035
20.530000	0.1	5.471944
20.531667	0.1	5.465029
20.533333	0.1	5.456526
20.535000	0.1	5.447804
20.536667	0.1	5.440842
20.538333	0.1	5.436614
20.540000	0.1	5.435115
20.541667	0.1	5.435413
20.543333	0.1	5.435538
20.545000	0.1	5.433569
20.546667	0.1	5.428931
20.548333	0.1	5.422891
20.550000	0.1	5.417680
20.551667	0.1	5.414840
20.553333	0.1	5.414598
20.555000	0.1	5.416451
20.556667	0.1	5.419799
20.558333	0.1	5.424218
20.560000	0.1	5.429504
20.561667	0.1	5.435557
20.563333	0.1	5.442379
20.565000	0.1	5.449648
20.566667	0.1	5.456326
20.568333	0.1	5.461476
20.570000	0.1	5.465127
20.571667	0.1	5.467599
20.573333	0.1	5.468749
20.575000	0.1	5.468321
20.576667	0.1	5.466859
20.578333	0.1	5.466323
20.580000	0.1	5.469401
20.581667	0.1	5.477634
20.583333	0.1	5.490500
20.585000	0.1	5.506361
20.586667	0.1	5.523218
20.588333	0.1	5.538389
20.590000	0.1	5.548429
20.591667	0.1	5.550720
20.593333	0.1	5.545923
20.595000	0.1	5.538417
20.596667	0.1	5.533360
20.598333	0.1	5.533653
20.600000	0.1	5.539460
20.601667	0.1	5.549192
20.603333	0.1	5.560126
20.605000	0.1	5.568676
20.606667	0.1	5.571907
20.608333	0.1	5.570021
20.610000	0.1	5.566408
20.611667	0.1	5.564876
20.613333	0.1	5.567092
20.615000	0.1	5.572001
20.616667	0.1	5.577030
20.618333	0.1	5.579731
20.620000	0.1	5.578632
20.621667	0.1	5.573346
20.623333	0.1	5.564755
20.625000	0.1	5.554613
20.626667	0.1	5.544447
20.628333	0.1	5.535344
20.630000	0.1	5.528382
20.631667	0.1	5.523958
20.633333	0.1	5.521248
20.635000	0.1	5.518938
20.636667	0.1	5.515846
20.638333	0.1	5.511153
20.640000	0.1	5.504820
20.641667	0.1	5.497653
20.643333	0.1	5.490691
20.645000	0.1	5.484712
20.646667	0.1	5.479925
20.648333	0.1	5.475627
20.650000	0.1	5.470319
20.651667	0.1	5.462808
20.653333	0.1	5.453415
20.655000	0.1	5.443813
20.656667	0.1	5.435818
20.658333	0.1	5.430686
20.660000	0.1	5.428917
20.661667	0.1	5.429965
20.663333	0.1	5.432670
20.665000	0.1	5.436190
20.666667	0.1	5.439776
20.668333	0.1	5.442137
20.670000	0.1	5.442840
20.671667	0.1	5.443404
20.673333	0.1	5.445839
20.675000	0.1	5.450901
20.676667	0.1	5.457755
20.678333	0.1	5.464787
20.680000	0.1	5.471320
20.681667	0.1	5.477825
20.683333	0.1	5.484363
20.685000	0.1	5.490147
20.686667	0.1	5.494719
20.688333	0.1	5.498775
20.690000	0.1	5.503627
20.691667	0.1	5.509839
20.693333	0.1	5.517122
20.695000	0.1	5.525798
20.696667	0.1	5.536615
20.698333	0.1	5.549104
20.700000	0.1	5.561621
20.701667	0.1	5.573141
20.703333	0.1	5.584303
20.705000	0.1	5.596373
20.706667	0.1	5.610012
20.708333	0.1	5.625426
20.710000	0.1	5.642595
20.711667	0.1	5.661245
20.713333	0.1	5.680909
20.715000	0.1	5.701277
20.716667	0.1	5.722442
20.718333	0.1	5.744020
20.720000	0.1	5.764710
20.721667	0.1	5.783909
20.723333	0.1	5.803038
20.725000	0.1	5.824012
20.726667	0.1	5.846587
20.728333	0.1	5.868813
20.730000	0.1	5.890075
20.731667	0.1	5.912059
20.733333	0.1	5.936627
20.735000	0.1	5.963994
20.736667	0.1	5.993024
20.738333	0.1	6.022644
20.740000	0.1	6.052172
20.741667	0.1	6.080503
20.743333	0.1	6.106375
20.745000	0.1	6.130221
20.746667	0.1	6.154757
20.748333	0.1	6.182711
20.750000	0.1	6.214716
20.751667	0.1	6.250124
20.753333	0.1	6.288020
20.755000	0.1	6.326218
20.756667	0.1	6.361222
20.758333	0.1	6.390698
20.760000	0.1	6.414754
20.761667	0.1	6.434806
20.763333	0.1	6.452776
20.765000	0.1	6.470489
20.766667	0.1	6.488436
20.768333	0.1	6.505353
20.770000	0.1	6.519724
20.771667	0.1	6.531780
20.773333	0.1	6.543514
20.775000	0.1	6.556734
20.776667	0.1	6.571761
20.778333	0.1	6.587571
20.780000	0.1	6.602574
20.781667	0.1	6.615245
20.783333	0.1	6.624507
20.785000	0.1	6.630099
20.786667	0.1	6.632502
20.788333	0.1	6.632330
20.790000	0.1	6.630518
20.791667	0.1	6.628851
20.793333	0.1	6.629201
20.795000	0.1	6.632088
20.796667	0.1	6.636321
20.798333	0.1	6.639739
20.800000	0.1	6.640251
20.801667	0.1	6.637503
20.803333	0.1	6.633867
20.805000	0.1	6.632800
20.806667	0.1	6.636721
20.808333	0.1	6.646127
20.810000	0.1	6.659483
20.811667	0.1	6.674360
20.813333	0.1	6.688470
20.815000	0.1	6.699627
20.816667	0.1	6.707245
20.818333	0.1	6.713909
20.820000	0.1	6.723488
20.821667	0.1	6.737751
20.823333	0.1	6.756326
20.825000	0.1	6.778473
20.826667	0.1	6.802967
20.828333	0.1	6.827852
20.830000	0.1	6.851875
20.831667	0.1	6.875596
20.833333	0.1	6.900714
20.835000	0.1	6.928327
20.836667	0.1	6.958204
20.838333	0.1	6.989851
20.840000	0.1	7.023225
20.841667	0.1	7.057842
20.843333	0.1	7.092198
20.845000	0.1	7.124539
20.846667	0.1	7.154322
20.848333	0.1	7.182774
20.850000	0.1	7.211710
20.851667	0.1	7.241727
20.853333	0.1	7.272149
20.855000	0.1	7.302100
20.856667	0.1	7.330552
20.858333	0.1	7.356401
20.860000	0.1	7.379293
20.861667	0.1	7.399451
20.863333	0.1	7.416522
20.865000	0.1	7.429095
20.866667	0.1	7.435433
20.868333	0.1	7.434697
20.870000	0.1	7.427535
20.871667	0.1	7.415470
20.873333	0.1	7.400103
20.875000	0.1	7.382850
20.876667	0.1	7.364308
20.878333	0.1	7.343856
20.880000	0.1	7.320731
20.881667	0.1	7.295394
20.883333	0.1	7.268721
20.885000	0.1	7.239846
20.886667	0.1	7.206565
20.888333	0.1	7.167980
20.890000	0.1	7.125279
20.891667	0.1	7.080096
20.893333	0.1	7.032929
20.895000	0.1	6.982968
20.896667	0.1	6.929156
20.898333	0.1	6.871270
20.900000	0.1	6.810403
20.901667	0.1	6.748438
20.903333	0.1	6.686766
20.905000	0.1	6.625527
20.906667	0.1	6.564073
20.908333	0.1	6.501363
20.910000	0.1	6.436203
20.911667	0.1	6.368593
20.913333	0.1	6.300290
20.915000	0.1	6.233798
20.916667	0.1	6.171302
20.918333	0.1	6.113769
20.920000	0.1	6.060186
20.921667	0.1	6.008181
20.923333	0.1	5.955715
20.925000	0.1	5.901842
20.926667	0.1	5.846173
20.928333	0.1	5.788822
20.930000	0.1	5.730828
20.931667	0.1	5.673822
20.933333	0.1	5.619582
20.935000	0.1	5.570012
20.936667	0.1	5.526352
20.938333	0.1	5.487152
20.940000	0.1	5.448698
20.941667	0.1	5.408861
20.943333	0.1	5.369084
20.945000	0.1	5.331794
20.946667	0.1	5.297819
20.948333	0.1	5.266876
20.950000	0.1	5.238890
20.951667	0.1	5.213772
20.953333	0.1	5.190223
20.955000	0.1	5.166098
20.956667	0.1	5.140519
20.958333	0.1	5.114982
20.960000	0.1	5.092272
20.961667	0.1	5.074074
20.963333	0.1	5.059415
20.965000	0.1	5.045468
20.966667	0.1	5.029570
20.968333	0.1	5.011125
20.970000	0.1	4.991991
20.971667	0.1	4.974748
20.973333	0.1	4.961248
20.975000	0.1	4.952583
20.976667	0.1	4.948713
20.978333	0.1	4.947940
20.980000	0.1	4.948075
20.981667	0.1	4.947870
20.983333	0.1	4.946319
20.985000	0.1	4.942087
20.986667	0.1	4.934641
20.988333	0.1	4.925043
20.990000	0.1	4.915586
20.991667	0.1	4.908815
20.993333	0.1	4.906366
20.995000	0.1	4.908415
20.996667	0.1	4.914170
20.998333	0.1	4.922086
21.000000	0.1	4.930031
21.001667	0.1	4.936326
21.003333	0.1	4.940648
21.005000	0.1	4.943809
21.006667	0.1	4.947134
21.008333	0.1	4.952122
21.010000	0.1	4.959903
21.011667	0.1	4.969942
21.013333	0.1	4.979856
21.015000	0.1	4.987339
21.016667	0.1	4.992262
21.018333	0.1	4.996923
21.020000	0.1	5.004373
21.021667	0.1	5.015912
21.023333	0.1	5.030348
21.025000	0.1	5.045519
21.026667	0.1	5.060383
21.028333	0.1	5.076146
21.030000	0.1	5.094572
21.031667	0.1	5.115452
21.033333	0.1	5.137348
21.035000	0.1	5.159578
21.036667	0.1	5.182135
21.038333	0.1	5.205106
21.040000	0.1	5.228817
21.041667	0.1	5.253563
21.043333	0.1	5.278722
21.045000	0.1	5.303174
21.046667	0.1	5.326560
21.048333	0.1	5.349359
21.050000	0.1	5.372027
21.051667	0.1	5.394681
21.053333	0.1	5.417704
21.055000	0.1	5.442463
21.056667	0.1	5.470836
21.058333	0.1	5.503958
21.060000	0.1	5.541965
21.061667	0.1	5.584578
21.063333	0.1	5.630851
21.065000	0.1	5.678586
21.066667	0.1	5.725310
21.068333	0.1	5.769995
21.070000	0.1	5.813180
21.071667	0.1	5.856333
21.073333	0.1	5.901963
21.075000	0.1	5.952395
21.076667	0.1	6.007431
21.078333	0.1	6.064712
21.080000	0.1	6.122650
21.081667	0.1	6.181677
21.083333	0.1	6.243219
21.085000	0.1	6.308733
21.086667	0.1	6.379178
21.088333	0.1	6.454238
21.090000	0.1	6.531761
21.091667	0.1	6.608740
21.093333	0.1	6.683455
21.095000	0.1	6.756531
21.096667	0.1	6.830059
21.098333	0.1	6.905845
21.100000	0.1	6.984114
21.101667	0.1	7.064044
21.103333	0.1	7.145535
21.105000	0.1	7.228944
21.106667	0.1	7.313220
21.108333	0.1	7.395847
21.110000	0.1	7.474553
21.111667	0.1	7.548262
21.113333	0.1	7.617208
21.115000	0.1	7.682615
21.116667	0.1	7.745493
21.118333	0.1	7.805633
21.120000	0.1	7.861997
21.121667	0.1	7.913676
21.123333	0.1	7.960731
21.125000	0.1	8.003921
21.126667	0.1	8.042944
21.128333	0.1	8.075801
21.130000	0.1	8.100746
21.131667	0.1	8.117803
21.133333	0.1	8.128416
21.135000	0.1	8.134404
21.136667	0.1	8.136481
21.138333	0.1	8.133696
21.140000	0.1	8.124528
21.141667	0.1	8.107540
21.143333	0.1	8.081240
21.145000	0.1	8.045086
21.146667	0.1	8.001118
21.148333	0.1	7.953416
21.150000	0.1	7.905602
21.151667	0.1	7.858467
21.153333	0.1	7.809494
21.155000	0.1	7.755025
21.156667	0.1	7.692850
21.158333	0.1	7.622796
21.160000	0.1	7.546297
21.161667	0.1	7.466339
21.163333	0.1	7.386589
21.165000	0.1	7.308982
21.166667	0.1	7.232693
21.168333	0.1	7.156353
21.170000	0.1	7.080454
21.171667	0.1	7.006796
21.173333	0.1	6.936258
21.175000	0.1	6.867736
21.176667	0.1	6.799093
21.178333	0.1	6.729397
21.180000	0.1	6.660437
21.181667	0.1	6.594863
21.183333	0.1	6.533707
21.185000	0.1	6.476203
21.186667	0.1	6.420757
21.188333	0.1	6.366400
21.190000	0.1	6.314376
21.191667	0.1	6.267354
21.193333	0.1	6.226883
21.195000	0.1	6.192774
21.196667	0.1	6.164466
21.198333	0.1	6.141434
21.200000	0.1	6.122570
21.201667	0.1	6.106733
21.203333	0.1	6.093630
21.205000	0.1	6.083488
21.206667	0.1	6.076661
21.208333	0.1	6.073802
21.210000	0.1	6.075781
21.211667	0.1	6.083036
21.213333	0.1	6.094687
21.215000	0.1	6.108349
21.216667	0.1	6.121504
21.218333	0.1	6.133206
21.220000	0.1	6.144904
21.221667	0.1	6.159232
21.223333	0.1	6.177635
21.225000	0.1	6.199609
21.226667	0.1	6.223861
21.228333	0.1	6.248807
21.230000	0.1	6.272541
21.231667	0.1	6.293738
21.233333	0.1	6.312439
21.235000	0.1	6.329492
21.236667	0.1	6.345725
21.238333	0.1	6.361878
21.240000	0.1	6.378205
21.241667	0.1	6.394023
21.243333	0.1	6.408081
21.245000	0.1	6.418996
21.246667	0.1	6.425739
21.248333	0.1	6.428631
21.250000	0.1	6.428980
21.251667	0.1	6.427621
21.253333	0.1	6.424738
21.255000	0.1	6.420240
21.256667	0.1	6.413804
21.258333	0.1	6.404878
21.260000	0.1	6.392598
21.261667	0.1	6.375816
21.263333	0.1	6.353571
21.265000	0.1	6.325734
21.266667	0.1	6.293077
21.268333	0.1	6.256630
21.270000	0.1	6.217831
21.271667	0.1	6.178576
21.273333	0.1	6.139898
21.275000	0.1	6.101439
21.276667	0.1	6.061797
21.278333	0.1	6.018844
21.280000	0.1	5.971487
21.281667	0.1	5.921265
21.283333	0.1	5.870573
21.285000	0.1	5.820347
21.286667	0.1	5.770726
21.288333	0.1	5.721869
21.290000	0.1	5.673179
21.291667	0.1	5.622846
21.293333	0.1	5.569053
21.295000	0.1	5.512103
21.296667	0.1	5.455352
21.298333	0.1	5.403017
21.300000	0.1	5.356488
21.301667	0.1	5.313829
21.303333	0.1	5.272585
21.305000	0.1	5.231174
21.306667	0.1	5.188333
21.308333	0.1	5.144002
21.310000	0.1	5.100262
21.311667	0.1	5.059564
21.313333	0.1	5.022571
21.315000	0.1	4.988085
21.316667	0.1	4.954292
21.318333	0.1	4.920480
21.320000	0.1	4.887828
21.321667	0.1	4.857727
21.323333	0.1	4.830123
21.325000	0.1	4.803911
21.326667	0.1	4.777876
21.328333	0.1	4.751044
21.330000	0.1	4.722872
21.331667	0.1	4.694001
21.333333	0.1	4.667067
21.335000	0.1	4.645148
21.336667	0.1	4.628976
21.338333	0.1	4.616366
21.340000	0.1	4.604333
21.341667	0.1	4.590959
21.343333	0.1	4.575783
21.345000	0.1	4.560128
21.346667	0.1	4.546708
21.348333	0.1	4.536980
21.350000	0.1	4.529641
21.351667	0.1	4.522153
21.353333	0.1	4.512779
21.355000	0.1	4.501608
21.356667	0.1	4.490279
21.358333	0.1	4.480784
21.360000	0.1	4.474614
21.361667	0.1	4.471904
21.363333	0.1	4.470879
21.365000	0.1	4.469380
21.366667	0.1	4.466744
21.368333	0.1	4.463503
21.370000	0.1	4.460430
21.371667	0.1	4.458111
21.373333	0.1	4.456532
21.375000	0.1	4.455480
21.376667	0.1	4.455214
21.378333	0.1	4.456048
21.380000	0.1	4.457724
21.381667	0.1	4.459764
21.383333	0.1	4.461329
21.385000	0.1	4.460965
21.386667	0.1	4.458195
21.388333	0.1	4.454954
21.390000	0.1	4.454074
21.391667	0.1	4.456881
21.393333	0.1	4.462590
21.395000	0.1	4.469124
21.396667	0.1	4.474320
21.398333	0.1	4.476877
21.400000	0.1	4.476840
21.401667	0.1	4.475480
21.403333	0.1	4.474157
21.405000	0.1	4.473641
21.406667	0.1	4.474311
21.408333	0.1	4.475685
21.410000	0.1	4.476262
21.411667	0.1	4.474856
21.413333	0.1	4.471652
21.415000	0.1	4.467885
21.416667	0.1	4.464993
21.418333	0.1	4.463848
21.420000	0.1	4.464523
21.421667	0.1	4.466507
21.423333	0.1	4.468886
21.425000	0.1	4.470386
21.426667	0.1	4.469804
21.428333	0.1	4.466572
21.430000	0.1	4.460951
21.431667	0.1	4.453771
21.433333	0.1	4.445915
21.435000	0.1	4.438143
21.436667	0.1	4.431466
21.438333	0.1	4.426907
21.440000	0.1	4.424155
21.441667	0.1	4.420928
21.443333	0.1	4.414544
21.445000	0.1	4.404057
21.446667	0.1	4.390874
21.448333	0.1	4.377705
21.450000	0.1	4.366878
21.451667	0.1	4.358939
21.453333	0.1	4.352275
21.455000	0.1	4.344448
21.456667	0.1	4.334352
21.458333	0.1	4.322780
21.460000	0.1	4.310585
21.461667	0.1	4.297108
21.463333	0.1	4.281653
21.465000	0.1	4.265737
21.466667	0.1	4.252489
21.468333	0.1	4.243655
21.470000	0.1	4.237751
21.471667	0.1	4.231501
21.473333	0.1	4.222686
21.475000	0.1	4.211315
21.476667	0.1	4.199184
21.478333	0.1	4.188907
21.480000	0.1	4.181783
21.481667	0.1	4.176269
21.483333	0.1	4.169405
21.485000	0.1	4.159664
21.486667	0.1	4.147831
21.488333	0.1	4.135710
21.490000	0.1	4.124874
21.491667	0.1	4.116073
21.493333	0.1	4.108846
21.495000	0.1	4.102467
21.496667	0.1	4.097032
21.498333	0.1	4.092557
21.500000	0.1	4.088324
21.501667	0.1	4.083836
21.503333	0.1	4.079822
21.505000	0.1	4.077796
21.506667	0.1	4.078369
21.508333	0.1	4.080567
21.510000	0.1	4.082345
21.511667	0.1	4.081135
21.513333	0.1	4.075086
21.515000	0.1	4.064492
21.516667	0.1	4.052143
21.518333	0.1	4.042024
21.520000	0.1	4.037130
21.521667	0.1	4.038243
21.523333	0.1	4.044157
21.525000	0.1	4.052306
21.526667	0.1	4.059402
21.528333	0.1	4.062410
21.530000	0.1	4.060152
21.531667	0.1	4.054387
21.533333	0.1	4.048320
21.535000	0.1	4.044054
21.536667	0.1	4.042471
21.538333	0.1	4.044087
21.540000	0.1	4.048548
21.541667	0.1	4.054396
21.543333	0.1	4.059756
21.545000	0.1	4.062811
21.546667	0.1	4.062364
21.548333	0.1	4.058816
21.550000	0.1	4.054676
21.551667	0.1	4.052878
21.553333	0.1	4.054634
21.555000	0.1	4.059398
21.556667	0.1	4.065624
21.558333	0.1	4.071491
21.560000	0.1	4.076045
21.561667	0.1	4.079198
21.563333	0.1	4.080944
21.565000	0.1	4.081652
21.566667	0.1	4.082546
21.568333	0.1	4.085307
21.570000	0.1	4.091030
21.571667	0.1	4.099365
21.573333	0.1	4.108660
21.575000	0.1	4.116590
21.576667	0.1	4.121289
21.578333	0.1	4.122830
21.580000	0.1	4.122509
21.581667	0.1	4.121242
21.583333	0.1	4.120446
21.585000	0.1	4.122760
21.586667	0.1	4.129466
21.588333	0.1	4.139235
21.590000	0.1	4.150616
21.591667	0.1	4.163268
21.593333	0.1	4.176148
21.595000	0.1	4.186896
21.596667	0.1	4.193932
21.598333	0.1	4.197881
21.600000	0.1	4.200516
21.601667	0.1	4.202705
21.603333	0.1	4.203618
21.605000	0.1	4.202640
21.606667	0.1	4.201708
21.608333	0.1	4.204353
21.610000	0.1	4.212367
21.611667	0.1	4.224181
21.613333	0.1	4.236409
21.615000	0.1	4.246496
21.616667	0.1	4.254272
21.618333	0.1	4.261527
21.620000	0.1	4.269821
21.621667	0.1	4.279115
21.623333	0.1	4.288228
21.625000	0.1	4.295302
21.626667	0.1	4.298864
21.628333	0.1	4.299399
21.630000	0.1	4.299344
21.631667	0.1	4.300983
21.633333	0.1	4.304922
21.635000	0.1	4.311437
21.636667	0.1	4.321337
21.638333	0.1	4.334431
21.640000	0.1	4.348960
21.641667	0.1	4.362888
21.643333	0.1	4.374981
21.645000	0.1	4.385044
21.646667	0.1	4.393533
21.648333	0.1	4.401030
21.650000	0.1	4.408150
21.651667	0.1	4.415372
21.653333	0.1	4.422539
21.655000	0.1	4.429324
21.656667	0.1	4.436597
21.658333	0.1	4.445682
21.660000	0.1	4.456607
21.661667	0.1	4.468802
21.663333	0.1	4.482833
21.665000	0.1	4.499392
21.666667	0.1	4.517175
21.668333	0.1	4.534107
21.670000	0.1	4.549958
21.671667	0.1	4.565613
21.673333	0.1	4.581208
21.675000	0.1	4.596640
21.676667	0.1	4.612245
21.678333	0.1	4.628501
21.680000	0.1	4.645898
21.681667	0.1	4.664492
21.683333	0.1	4.684022
21.685000	0.1	4.705056
21.686667	0.1	4.728795
21.688333	0.1	4.755156
21.690000	0.1	4.781806
21.691667	0.1	4.805895
21.693333	0.1	4.826258
21.695000	0.1	4.843404
21.696667	0.1	4.858579
21.698333	0.1	4.873346
21.700000	0.1	4.888689
21.701667	0.1	4.904256
21.703333	0.1	4.918878
21.705000	0.1	4.931665
21.706667	0.1	4.942566
21.708333	0.1	4.951567
21.710000	0.1	4.957900
21.711667	0.1	4.961044
21.713333	0.1	4.961728
21.715000	0.1	4.961290
21.716667	0.1	4.960713
21.718333	0.1	4.959954
21.720000	0.1	4.957630
21.721667	0.1	4.951973
21.723333	0.1	4.942529
21.725000	0.1	4.930235
21.726667	0.1	4.916200
21.728333	0.1	4.901337
21.730000	0.1	4.886077
21.731667	0.1	4.869127
21.733333	0.1	4.847953
21.735000	0.1	4.821545
21.736667	0.1	4.791217
21.738333	0.1	4.758653
21.740000	0.1	4.724935
21.741667	0.1	4.690541
21.743333	0.1	4.654848
21.745000	0.1	4.616743
21.746667	0.1	4.576184
21.748333	0.1	4.534284
21.750000	0.1	4.492574
21.751667	0.1	4.452504
21.753333	0.1	4.414213
21.755000	0.1	4.376108
21.756667	0.1	4.336848
21.758333	0.1	4.296089
21.760000	0.1	4.253201
21.761667	0.1	4.207939
21.763333	0.1	4.161685
21.765000	0.1	4.116511
21.766667	0.1	4.074066
21.768333	0.1	4.034913
21.770000	0.1	3.998312
21.771667	0.1	3.962922
21.773333	0.1	3.927788
21.775000	0.1	3.892635
21.776667	0.1	3.857920
21.778333	0.1	3.824420
21.780000	0.1	3.792276
21.781667	0.1	3.761277
21.783333	0.1	3.731726
21.785000	0.1	3.703954
21.786667	0.1	3.678300
21.788333	0.1	3.655260
21.790000	0.1	3.634663
21.791667	0.1	3.616042
21.793333	0.1	3.599613
21.795000	0.1	3.585210
21.796667	0.1	3.571189
21.798333	0.1	3.555766
21.800000	0.1	3.538681
21.801667	0.1	3.520907
21.803333	0.1	3.503431
21.805000	0.1	3.486569
21.806667	0.1	3.470252
21.808333	0.1	3.454932
21.810000	0.1	3.441945
21.811667	0.1	3.433046
21.813333	0.1	3.429172
21.815000	0.1	3.429302
21.816667	0.1	3.430783
21.818333	0.1	3.431076
21.820000	0.1	3.429237
21.821667	0.1	3.426368
21.823333	0.1	3.424534
21.825000	0.1	3.424841
21.826667	0.1	3.426792
21.828333	0.1	3.429176
21.830000	0.1	3.430815
21.831667	0.1	3.430513
21.833333	0.1	3.427770
21.835000	0.1	3.423989
21.836667	0.1	3.422233
21.838333	0.1	3.425051
21.840000	0.1	3.432184
21.841667	0.1	3.441023
21.843333	0.1	3.449223
21.845000	0.1	3.456003
21.846667	0.1	3.461689
21.848333	0.1	3.467090
21.850000	0.1	3.472962
21.851667	0.1	3.479593
21.853333	0.1	3.486797
21.855000	0.1	3.494103
21.856667	0.1	3.501242
21.858333	0.1	3.508287
21.860000	0.1	3.515631
21.861667	0.1	3.524027
21.863333	0.1	3.533917
21.865000	0.1	3.544609
21.866667	0.1	3.554788
21.868333	0.1	3.563273
21.870000	0.1	3.568921
21.871667	0.1	3.571310
21.873333	0.1	3.571860
21.875000	0.1	3.573461
21.876667	0.1	3.578514
21.878333	0.1	3.587105
21.880000	0.1	3.597336
21.881667	0.1	3.607124
21.883333	0.1	3.615366
21.885000	0.1	3.621760
21.886667	0.1	3.626798
21.888333	0.1	3.632368
21.890000	0.1	3.639860
21.891667	0.1	3.647623
21.893333	0.1	3.652321
21.895000	0.1	3.652275
21.896667	0.1	3.648559
21.898333	0.1	3.643497
21.900000	0.1	3.638584
21.901667	0.1	3.633853
21.903333	0.1	3.628819
21.905000	0.1	3.623422
21.906667	0.1	3.618011
21.908333	0.1	3.612898
21.910000	0.1	3.608558
21.911667	0.1	3.606132
21.913333	0.1	3.606360
21.915000	0.1	3.608209
21.916667	0.1	3.609410
21.918333	0.1	3.608139
21.920000	0.1	3.603790
21.921667	0.1	3.597219
21.923333	0.1	3.590137
21.925000	0.1	3.583655
21.926667	0.1	3.578039
21.928333	0.1	3.573583
21.930000	0.1	3.570165
21.931667	0.1	3.566793
21.933333	0.1	3.563040
21.935000	0.1	3.559599
21.936667	0.1	3.556744
21.938333	0.1	3.553764
21.940000	0.1	3.549838
21.941667	0.1	3.544260
21.943333	0.1	3.536316
21.945000	0.1	3.525605
21.946667	0.1	3.512604
21.948333	0.1	3.499249
21.950000	0.1	3.488115
21.951667	0.1	3.480450
21.953333	0.1	3.475766
21.955000	0.1	3.472893
21.956667	0.1	3.470536
21.958333	0.1	3.467351
21.960000	0.1	3.462504
21.961667	0.1	3.456580
21.963333	0.1	3.451225
21.965000	0.1	3.447239
21.966667	0.1	3.443710
21.968333	0.1	3.439379
21.970000	0.1	3.434136
21.971667	0.1	3.428990
21.973333	0.1	3.424762
21.975000	0.1	3.421493
21.976667	0.1	3.418974
21.978333	0.1	3.417009
21.980000	0.1	3.415076
21.981667	0.1	3.412189
21.983333	0.1	3.407639
21.985000	0.1	3.401553
21.986667	0.1	3.394485
21.988333	0.1	3.387509
21.990000	0.1	3.382461
21.991667	0.1	3.380827
21.993333	0.1	3.382550
21.995000	0.1	3.385986
21.996667	0.1	3.388994
21.998333	0.1	3.390471
22.000000	0.1	3.391006
22.001667	0.1	3.392342
22.003333	0.1	3.395914
22.005000	0.1	3.401311
22.006667	0.1	3.406522
22.008333	0.1	3.409744
22.010000	0.1	3.410643
22.011667	0.1	3.410098
22.013333	0.1	3.409032
22.015000	0.1	3.408333
22.016667	0.1	3.409754
22.018333	0.1	3.414755
22.020000	0.1	3.422764
22.021667	0.1	3.432096
22.023333	0.1	3.441465
22.025000	0.1	3.450038
22.026667	0.1	3.457726
22.028333	0.1	3.465335
22.030000	0.1	3.473801
22.031667	0.1	3.483412
22.033333	0.1	3.494024
22.035000	0.1	3.505656
22.036667	0.1	3.518318
22.038333	0.1	3.531445
22.040000	0.1	3.544367
22.041667	0.1	3.556958
22.043333	0.1	3.569904
22.045000	0.1	3.584386
22.046667	0.1	3.601233
22.048333	0.1	3.619972
22.050000	0.1	3.638663
22.051667	0.1	3.654868
22.053333	0.1	3.666808
22.055000	0.1	3.674533
22.056667	0.1	3.680661
22.058333	0.1	3.689136
22.060000	0.1	3.702329
22.061667	0.1	3.719614
22.063333	0.1	3.738496
22.065000	0.1	3.756704
22.066667	0.1	3.773849
22.068333	0.1	3.791191
22.070000	0.1	3.809347
22.071667	0.1	3.826623
22.073333	0.1	3.840365
22.075000	0.1	3.849450
22.076667	0.1	3.855065
22.078333	0.1	3.859135
22.080000	0.1	3.862297
22.081667	0.1	3.864565
22.083333	0.1	3.867070
22.085000	0.1	3.871010
22.086667	0.1	3.875708
22.088333	0.1	3.879531
22.090000	0.1	3.881617
22.091667	0.1	3.881869
22.093333	0.1	3.879773
22.095000	0.1	3.874316
22.096667	0.1	3.865347
22.098333	0.1	3.854157
22.100000	0.1	3.842623
22.101667	0.1	3.832104
22.103333	0.1	3.822637
22.105000	0.1	3.813268
22.106667	0.1	3.803214
22.108333	0.1	3.792336
22.110000	0.1	3.780327
22.111667	0.1	3.765984
22.113333	0.1	3.748061
22.115000	0.1	3.726841
22.116667	0.1	3.704312
22.118333	0.1	3.682491
22.120000	0.1	3.661914
22.121667	0.1	3.641751
22.123333	0.1	3.621313
22.125000	0.1	3.601015
22.126667	0.1	3.581694
22.128333	0.1	3.564144
22.130000	0.1	3.549671
22.131667	0.1	3.539477
22.133333	0.1	3.532805
22.135000	0.1	3.526877
22.136667	0.1	3.519123
22.138333	0.1	3.508721
22.140000	0.1	3.496050
22.141667	0.1	3.482332
22.143333	0.1	3.470150
22.145000	0.1	3.461866
22.146667	0.1	3.456911
22.148333	0.1	3.452846
22.150000	0.1	3.448357
22.151667	0.1	3.443900
22.153333	0.1	3.441223
22.155000	0.1	3.442387
22.156667	0.1	3.447551
22.158333	0.1	3.454043
22.160000	0.1	3.458774
22.161667	0.1	3.460753
22.163333	0.1	3.460995
22.165000	0.1	3.461903
22.166667	0.1	3.466858
22.168333	0.1	3.477973
22.170000	0.1	3.494220
22.171667	0.1	3.512506
22.173333	0.1	3.529731
22.175000	0.1	3.544027
22.176667	0.1	3.555147
22.178333	0.1	3.564069
22.180000	0.1	3.572865
22.181667	0.1	3.584782
22.183333	0.1	3.602155
22.185000	0.1	3.624219
22.186667	0.1	3.648582
22.188333	0.1	3.673849
22.190000	0.1	3.699367
22.191667	0.1	3.724196
22.193333	0.1	3.747754
22.195000	0.1	3.770199
22.196667	0.1	3.791875
22.198333	0.1	3.813147
22.200000	0.1	3.834851
22.201667	0.1	3.857953
22.203333	0.1	3.882106
22.205000	0.1	3.905762
22.206667	0.1	3.928156
22.208333	0.1	3.950265
22.210000	0.1	3.973325
22.211667	0.1	3.997749
22.213333	0.1	4.023691
22.215000	0.1	4.050713
22.216667	0.1	4.076855
22.218333	0.1	4.099673
22.220000	0.1	4.117889
22.221667	0.1	4.131640
22.223333	0.1	4.142039
22.225000	0.1	4.150970
22.226667	0.1	4.160227
22.228333	0.1	4.170639
22.230000	0.1	4.182165
22.231667	0.1	4.194016
22.233333	0.1	4.204502
22.235000	0.1	4.211995
22.236667	0.1	4.215837
22.238333	0.1	4.216218
22.240000	0.1	4.214379
22.241667	0.1	4.212433
22.243333	0.1	4.211455
22.245000	0.1	4.210286
22.246667	0.1	4.206309
22.248333	0.1	4.197080
22.250000	0.1	4.182393
22.251667	0.1	4.164665
22.253333	0.1	4.146434
22.255000	0.1	4.128609
22.256667	0.1	4.111161
22.258333	0.1	4.093847
22.260000	0.1	4.076348
22.261667	0.1	4.057870
22.263333	0.1	4.037111
22.265000	0.1	4.013120
22.266667	0.1	3.985618
22.268333	0.1	3.954889
22.270000	0.1	3.922139
22.271667	0.1	3.889091
22.273333	0.1	3.857110
22.275000	0.1	3.826879
22.276667	0.1	3.798502
22.278333	0.1	3.772075
22.280000	0.1	3.747931
22.281667	0.1	3.725444
22.283333	0.1	3.702296
22.285000	0.1	3.676410
22.286667	0.1	3.648433
22.288333	0.1	3.621336
22.290000	0.1	3.597564
22.291667	0.1	3.577070
22.293333	0.1	3.558341
22.295000	0.1	3.540535
22.296667	0.1	3.523682
22.298333	0.1	3.507831
22.300000	0.1	3.492902
22.301667	0.1	3.478620
22.303333	0.1	3.465042
22.305000	0.1	3.452967
22.306667	0.1	3.442741
22.308333	0.1	3.433968
22.310000	0.1	3.427062
22.311667	0.1	3.423248
22.313333	0.1	3.423528
22.315000	0.1	3.428278
22.316667	0.1	3.436566
22.318333	0.1	3.446210
22.320000	0.1	3.455551
22.321667	0.1	3.465083
22.323333	0.1	3.476478
22.325000	0.1	3.490262
22.326667	0.1	3.506108
22.328333	0.1	3.524693
22.330000	0.1	3.546649
22.331667	0.1	3.570667
22.333333	0.1	3.594658
22.335000	0.1	3.618347
22.336667	0.1	3.643711
22.338333	0.1	3.673253
22.340000	0.1	3.708182
22.341667	0.1	3.747875
22.343333	0.1	3.790529
22.345000	0.1	3.834045
22.346667	0.1	3.876756
22.348333	0.1	3.918461
22.350000	0.1	3.960640
22.351667	0.1	4.005320
22.353333	0.1	4.054136
22.355000	0.1	4.107789
22.356667	0.1	4.165987
22.358333	0.1	4.228116
22.360000	0.1	4.293388
22.361667	0.1	4.360490
22.363333	0.1	4.428602
22.365000	0.1	4.498623
22.366667	0.1	4.572961
22.368333	0.1	4.653963
22.370000	0.1	4.742141
22.371667	0.1	4.836484
22.373333	0.1	4.936317
22.375000	0.1	5.041263
22.376667	0.1	5.150167
22.378333	0.1	5.261516
22.380000	0.1	5.374746
22.381667	0.1	5.490673
22.383333	0.1	5.611051
22.385000	0.1	5.738502
22.386667	0.1	5.875630
22.388333	0.1	6.022803
22.390000	0.1	6.177491
22.391667	0.1	6.336421
22.393333	0.1	6.498243
22.395000	0.1	6.664339
22.396667	0.1	6.837398
22.398333	0.1	7.019211
22.400000	0.1	7.209820
22.401667	0.1	7.408084
22.403333	0.1	7.612919
22.405000	0.1	7.824181
22.406667	0.1	8.042674
22.408333	0.1	8.269758
22.410000	0.1	8.506859
22.411667	0.1	8.755215
22.413333	0.1	9.015962
22.415000	0.1	9.289370
22.416667	0.1	9.574788
22.418333	0.1	9.872383
22.420000	0.1	10.183677
22.421667	0.1	10.509780
22.423333	0.1	10.850113
22.425000	0.1	11.203289
22.426667	0.1	11.568964
22.428333	0.1	11.948077
22.430000	0.1	12.341347
22.431667	0.1	12.749047
22.433333	0.1	13.172636
22.435000	0.1	13.614958
22.436667	0.1	14.078580
22.438333	0.1	14.564400
22.440000	0.1	15.071640
22.441667	0.1	15.599197
22.443333	0.1	16.147075
22.445000	0.1	16.716560
22.446667	0.1	17.309585
22.448333	0.1	17.927871
22.450000	0.1	18.571680
22.451667	0.1	19.239825
22.453333	0.1	19.932077
22.455000	0.1	20.649903
22.456667	0.1	21.394375
22.458333	0.1	22.166180
22.460000	0.1	22.967304
22.461667	0.1	23.800107
22.463333	0.1	24.665818
22.465000	0.1	25.565308
22.466667	0.1	26.500542
22.468333	0.1	27.473811
22.470000	0.1	28.485442
22.471667	0.1	29.533743
22.473333	0.1	30.617495
22.475000	0.1	31.737825
22.476667	0.1	32.898318
22.478333	0.1	34.103668
22.480000	0.1	35.357601
22.481667	0.1	36.661304
22.483333	0.1	38.014799
22.485000	0.1	39.420179
22.486667	0.1	40.881755
22.488333	0.1	42.403522
22.490000	0.1	43.988470
22.491667	0.1	45.639407
22.493333	0.1	47.359359
22.495000	0.1	49.151895
22.496667	0.1	51.021478
22.498333	0.1	52.972660
22.500000	0.1	55.008507
22.501667	0.1	57.130600
22.503333	0.1	59.340904
22.505000	0.1	61.643072
22.506667	0.1	64.041899
22.508333	0.1	66.541974
22.510000	0.1	69.146752
22.511667	0.1	71.858135
22.513333	0.1	74.676666
22.515000	0.1	77.602598
22.516667	0.1	80.636237
22.518333	0.1	83.776824
22.520000	0.1	87.022181
22.521667	0.1	90.369312
22.523333	0.1	93.814596
22.525000	0.1	97.352746
22.526667	0.1	100.975135
22.528333	0.1	104.670227
22.530000	0.1	108.426935
22.531667	0.1	112.236459
22.533333	0.1	116.089690
22.535000	0.1	119.974087
22.536667	0.1	123.874378
22.538333	0.1	127.774635
22.540000	0.1	131.657906
22.541667	0.1	135.505279
22.543333	0.1	139.296376
22.545000	0.1	143.010109
22.546667	0.1	146.625382
22.548333	0.1	150.121874
22.550000	0.1	153.480433
22.551667	0.1	156.682525
22.553333	0.1	159.708648
22.555000	0.1	162.537834
22.556667	0.1	165.150068
22.558333	0.1	167.528819
22.560000	0.1	169.660440
22.561667	0.1	171.532245
22.563333	0.1	173.132452
22.565000	0.1	174.450819
22.566667	0.1	175.477890
22.568333	0.1	176.204420
22.570000	0.1	176.621685
22.571667	0.1	176.722785
22.573333	0.1	176.504557
22.575000	0.1	175.969224
22.576667	0.1	175.124682
22.578333	0.1	173.982266
22.580000	0.1	172.552671
22.581667	0.1	170.843606
22.583333	0.1	168.861109
22.585000	0.1	166.612645
22.586667	0.1	164.109338
22.588333	0.1	161.366314
22.590000	0.1	158.402296
22.591667	0.1	155.237890
22.593333	0.1	151.891750
22.595000	0.1	148.378951
22.596667	0.1	144.713940
22.598333	0.1	140.913776
22.600000	0.1	136.997705
22.601667	0.1	132.985013
22.603333	0.1	128.894337
22.605000	0.1	124.743865
22.606667	0.1	120.550813
22.608333	0.1	116.331102
22.610000	0.1	112.100323
22.611667	0.1	107.874302
22.613333	0.1	103.667900
22.615000	0.1	99.494206
22.616667	0.1	95.365187
22.618333	0.1	91.292225
22.620000	0.1	87.287151
22.621667	0.1	83.362763
22.623333	0.1	79.530072
22.625000	0.1	75.795436
22.626667	0.1	72.162370
22.628333	0.1	68.635671
22.630000	0.1	65.222140
22.631667	0.1	61.928020
22.633333	0.1	58.757267
22.635000	0.1	55.711549
22.636667	0.1	52.790865
22.638333	0.1	49.995035
22.640000	0.1	47.325352
22.641667	0.1	44.784411
22.643333	0.1	42.373831
22.645000	0.1	40.092403
22.646667	0.1	37.937011
22.648333	0.1	35.904287
22.650000	0.1	33.990452
22.651667	0.1	32.191910
22.653333	0.1	30.506859
22.655000	0.1	28.934618
22.656667	0.1	27.473029
22.658333	0.1	26.117628
22.660000	0.1	24.863016
22.661667	0.1	23.703817
22.663333	0.1	22.634817
22.665000	0.1	21.651867
22.666667	0.1	20.752619
22.668333	0.1	19.935053
22.670000	0.1	19.196025
22.671667	0.1	18.531857
22.673333	0.1	17.939461
22.675000	0.1	17.416039
22.676667	0.1	16.958220
22.678333	0.1	16.561998
22.680000	0.1	16.223411
22.681667	0.1	15.938636
22.683333	0.1	15.703812
22.685000	0.1	15.515331
22.686667	0.1	15.370054
22.688333	0.1	15.265816
22.690000	0.1	15.201909
22.691667	0.1	15.178029
22.693333	0.1	15.192512
22.695000	0.1	15.242230
22.696667	0.1	15.323586
22.698333	0.1	15.433086
22.700000	0.1	15.567821
22.701667	0.1	15.725959
22.703333	0.1	15.906272
22.705000	0.1	16.107126
22.706667	0.1	16.326467
22.708333	0.1	16.561975
22.710000	0.1	16.810680
22.711667	0.1	17.069285
22.713333	0.1	17.335205
22.715000	0.1	17.607124
22.716667	0.1	17.884630
22.718333	0.1	18.166937
22.720000	0.1	18.451656
22.721667	0.1	18.734648
22.723333	0.1	19.010808
22.725000	0.1	19.275472
22.726667	0.1	19.526128
22.728333	0.1	19.763038
22.730000	0.1	19.987989
22.731667	0.1	20.202044
22.733333	0.1	20.403666
22.735000	0.1	20.588618
22.736667	0.1	20.751962
22.738333	0.1	20.890189
22.740000	0.1	21.002218
22.741667	0.1	21.088803
22.743333	0.1	21.149982
22.745000	0.1	21.183477
22.746667	0.1	21.186313
22.748333	0.1	21.157670
22.750000	0.1	21.099695
22.751667	0.1	21.015476
22.753333	0.1	20.906054
22.755000	0.1	20.769956
22.756667	0.1	20.605773
22.758333	0.1	20.414083
22.760000	0.1	20.196117
22.761667	0.1	19.951537
22.763333	0.1	19.679004
22.765000	0.1	19.378853
22.766667	0.1	19.054199
22.768333	0.1	18.709186
22.770000	0.1	18.346519
22.771667	0.1	17.967215
22.773333	0.1	17.571696
22.775000	0.1	17.160429
22.776667	0.1	16.734866
22.778333	0.1	16.298373
22.780000	0.1	15.855511
22.781667	0.1	15.410297
22.783333	0.1	14.965255
22.785000	0.1	14.521042
22.786667	0.1	14.075860
22.788333	0.1	13.626898
22.790000	0.1	13.173763
22.791667	0.1	12.719575
22.793333	0.1	12.268759
22.795000	0.1	11.825548
22.796667	0.1	11.393563
22.798333	0.1	10.974384
22.800000	0.1	10.567131
22.801667	0.1	10.170401
22.803333	0.1	9.783646
22.805000	0.1	9.406703
22.806667	0.1	9.039827
22.808333	0.1	8.684676
22.810000	0.1	8.343789
22.811667	0.1	8.018878
22.813333	0.1	7.710187
22.815000	0.1	7.416643
22.816667	0.1	7.136096
22.818333	0.1	6.866585
22.820000	0.1	6.608325
22.821667	0.1	6.363895
22.823333	0.1	6.135725
22.825000	0.1	5.923514
22.826667	0.1	5.724668
22.828333	0.1	5.536554
22.830000	0.1	5.357675
22.831667	0.1	5.187816
22.833333	0.1	5.027801
22.835000	0.1	4.878752
22.836667	0.1	4.741694
22.838333	0.1	4.617115
22.840000	0.1	4.503960
22.841667	0.1	4.399773
22.843333	0.1	4.301998
22.845000	0.1	4.208703
22.846667	0.1	4.119109
22.848333	0.1	4.034336
22.850000	0.1	3.956277
22.851667	0.1	3.885273
22.853333	0.1	3.820183
22.855000	0.1	3.760559
22.856667	0.1	3.706408
22.858333	0.1	3.656275
22.860000	0.1	3.608293
22.861667	0.1	3.562677
22.863333	0.1	3.521168
22.865000	0.1	3.484883
22.866667	0.1	3.453409
22.868333	0.1	3.425591
22.870000	0.1	3.400841
22.871667	0.1	3.378517
22.873333	0.1	3.357236
22.875000	0.1	3.336472
22.876667	0.1	3.317087
22.878333	0.1	3.299806
22.880000	0.1	3.284886
22.881667	0.1	3.272523
22.883333	0.1	3.262563
22.885000	0.1	3.254833
22.886667	0.1	3.249422
22.888333	0.1	3.245608
22.890000	0.1	3.241440
22.891667	0.1	3.235023
22.893333	0.1	3.226232
22.895000	0.1	3.217105
22.896667	0.1	3.210441
22.898333	0.1	3.207959
22.900000	0.1	3.209198
22.901667	0.1	3.212020
22.903333	0.1	3.214763
22.905000	0.1	3.217477
22.906667	0.1	3.221040
22.908333	0.1	3.226278
22.910000	0.1	3.233771
22.911667	0.1	3.243363
22.913333	0.1	3.253808
22.915000	0.1	3.263555
22.916667	0.1	3.271964
22.918333	0.1	3.280137
22.920000	0.1	3.290507
22.921667	0.1	3.303997
22.923333	0.1	3.319024
22.925000	0.1	3.334624
22.926667	0.1	3.352100
22.928333	0.1	3.372938
22.930000	0.1	3.396515
22.931667	0.1	3.420296
22.933333	0.1	3.442769
22.935000	0.1	3.465181
22.936667	0.1	3.489419
22.938333	0.1	3.515808
22.940000	0.1	3.543673
22.941667	0.1	3.572511
22.943333	0.1	3.602766
22.945000	0.1	3.636135
22.946667	0.1	3.674170
22.948333	0.1	3.716182
22.950000	0.1	3.759083
22.951667	0.1	3.799223
22.953333	0.1	3.834753
22.955000	0.1	3.867452
22.956667	0.1	3.901841
22.958333	0.1	3.941651
22.960000	0.1	3.987281
22.961667	0.1	4.036603
22.963333	0.1	4.087277
22.965000	0.1	4.138402
22.966667	0.1	4.190747
22.968333	0.1	4.245634
22.970000	0.1	4.303814
22.971667	0.1	4.365230
22.973333	0.1	4.429268
22.975000	0.1	4.495424
22.976667	0.1	4.563942
22.978333	0.1	4.635472
22.980000	0.1	4.710546
22.981667	0.1	4.790155
22.983333	0.1	4.875725
22.985000	0.1	4.967228
22.986667	0.1	5.062358
22.988333	0.1	5.158507
22.990000	0.1	5.254610
22.991667	0.1	5.351743
22.993333	0.1	5.452991
22.995000	0.1	5.561323
22.996667	0.1	5.677035
22.998333	0.1	5.797907
23.000000	0.1	5.921251
23.001667	0.1	6.045899
23.003333	0.1	6.173402
23.005000	0.1	6.307289
23.006667	0.1	6.450834
23.008333	0.1	6.604809
23.010000	0.1	6.766333
23.011667	0.1	6.929967
23.013333	0.1	7.091044
23.015000	0.1	7.248698
23.016667	0.1	7.406096
23.018333	0.1	7.567303
23.020000	0.1	7.733419
23.021667	0.1	7.902244
23.023333	0.1	8.071377
23.025000	0.1	8.240058
23.026667	0.1	8.407794
23.028333	0.1	8.572675
23.030000	0.1	8.732416
23.031667	0.1	8.886550
23.033333	0.1	9.036073
23.035000	0.1	9.180903
23.036667	0.1	9.318767
23.038333	0.1	9.446451
23.040000	0.1	9.561544
23.041667	0.1	9.663519
23.043333	0.1	9.754072
23.045000	0.1	9.836014
23.046667	0.1	9.910921
23.048333	0.1	9.977343
23.050000	0.1	10.031587
23.051667	0.1	10.070251
23.053333	0.1	10.091518
23.055000	0.1	10.095485
23.056667	0.1	10.084705
23.058333	0.1	10.062540
23.060000	0.1	10.030312
23.061667	0.1	9.986986
23.063333	0.1	9.930520
23.065000	0.1	9.858874
23.066667	0.1	9.771143
23.068333	0.1	9.668274
23.070000	0.1	9.552510
23.071667	0.1	9.425790
23.073333	0.1	9.288881
23.075000	0.1	9.142277
23.076667	0.1	8.986802
23.078333	0.1	8.823033
23.080000	0.1	8.651167
23.081667	0.1	8.471822
23.083333	0.1	8.286531
23.085000	0.1	8.097021
23.086667	0.1	7.903948
23.088333	0.1	7.706829
23.090000	0.1	7.505552
23.091667	0.1	7.302249
23.093333	0.1	7.101446
23.095000	0.1	6.907191
23.096667	0.1	6.719758
23.098333	0.1	6.535789
23.100000	0.1	6.351811
23.101667	0.1	6.167628
23.103333	0.1	5.986094
23.105000	0.1	5.809944
23.106667	0.1	5.639694
23.108333	0.1	5.474323
23.110000	0.1	5.312576
23.111667	0.1	5.154121
23.113333	0.1	5.000154
23.115000	0.1	4.852256
23.116667	0.1	4.711738
23.118333	0.1	4.580133
23.120000	0.1	4.458623
23.121667	0.1	4.346371
23.123333	0.1	4.240233
23.125000	0.1	4.137275
23.126667	0.1	4.036897
23.128333	0.1	3.940430
23.130000	0.1	3.850153
23.131667	0.1	3.768150
23.133333	0.1	3.694729
23.135000	0.1	3.628521
23.136667	0.1	3.567790
23.138333	0.1	3.510974
23.140000	0.1	3.456934
23.141667	0.1	3.405302
23.143333	0.1	3.356328
23.145000	0.1	3.310884
23.146667	0.1	3.270144
23.148333	0.1	3.233971
23.150000	0.1	3.200457
23.151667	0.1	3.167535
23.153333	0.1	3.134138
23.155000	0.1	3.100457
23.156667	0.1	3.068065
23.158333	0.1	3.039171
23.160000	0.1	3.015264
23.161667	0.1	2.995683
23.163333	0.1	2.977252
23.165000	0.1	2.956754
23.166667	0.1	2.934146
23.168333	0.1	2.912167
23.170000	0.1	2.893019
23.171667	0.1	2.876655
23.173333	0.1	2.862378
23.175000	0.1	2.850541
23.176667	0.1	2.841745
23.178333	0.1	2.835207
23.180000	0.1	2.828743
23.181667	0.1	2.820278
23.183333	0.1	2.809619
23.185000	0.1	2.798955
23.186667	0.1	2.790969
23.188333	0.1	2.786280
23.190000	0.1	2.783327
23.191667	0.1	2.780110
23.193333	0.1	2.775155
23.195000	0.1	2.767681
23.196667	0.1	2.758428
23.198333	0.1	2.750033
23.200000	0.1	2.745320
23.201667	0.1	2.744514
23.203333	0.1	2.744813
23.205000	0.1	2.742866
23.206667	0.1	2.737520
23.208333	0.1	2.730442
23.210000	0.1	2.724300
23.211667	0.1	2.720668
23.213333	0.1	2.720007
23.215000	0.1	2.722191
23.216667	0.1	2.726261
23.218333	0.1	2.730526
23.220000	0.1	2.733455
23.221667	0.1	2.734549
23.223333	0.1	2.734233
23.225000	0.1	2.732971
23.226667	0.1	2.731117
23.228333	0.1	2.729483
23.230000	0.1	2.729562
23.231667	0.1	2.732957
23.233333	0.1	2.740221
23.235000	0.1	2.750065
23.236667	0.1	2.760109
23.238333	0.1	2.768449
23.240000	0.1	2.774750
23.241667	0.1	2.779877
23.243333	0.1	2.784687
23.245000	0.1	2.789809
23.246667	0.1	2.795951
23.248333	0.1	2.803821
23.250000	0.1	2.813390
23.251667	0.1	2.822937
23.253333	0.1	2.829833
23.255000	0.1	2.832506
23.256667	0.1	2.831118
23.258333	0.1	2.827733
23.260000	0.1	2.826066
23.261667	0.1	2.828869
23.263333	0.1	2.835621
23.265000	0.1	2.843752
23.266667	0.1	2.851095
23.268333	0.1	2.857111
23.270000	0.1	2.863011
23.271667	0.1	2.870243
23.273333	0.1	2.878690
23.275000	0.1	2.887109
23.276667	0.1	2.894485
23.278333	0.1	2.900413
23.280000	0.1	2.904576
23.281667	0.1	2.906644
23.283333	0.1	2.906732
23.285000	0.1	2.905563
23.286667	0.1	2.904106
23.288333	0.1	2.903123
23.290000	0.1	2.902700
23.291667	0.1	2.902648
23.293333	0.1	2.903068
23.295000	0.1	2.903650
23.296667	0.1	2.902704
23.298333	0.1	2.898038
23.300000	0.1	2.889237
23.301667	0.1	2.878201
23.303333	0.1	2.867663
23.305000	0.1	2.859631
23.306667	0.1	2.854294
23.308333	0.1	2.850178
23.310000	0.1	2.845842
23.311667	0.1	2.841135
23.313333	0.1	2.836273
23.315000	0.1	2.831011
23.316667	0.1	2.825051
23.318333	0.1	2.818131
23.320000	0.1	2.809414
23.321667	0.1	2.797469
23.323333	0.1	2.781674
23.325000	0.1	2.763746
23.326667	0.1	2.746698
23.328333	0.1	2.732161
23.330000	0.1	2.719904
23.331667	0.1	2.709203
23.333333	0.1	2.699518
23.335000	0.1	2.690651
23.336667	0.1	2.682977
23.338333	0.1	2.676905
23.340000	0.1	2.672072
23.341667	0.1	2.667741
23.343333	0.1	2.663764
23.345000	0.1	2.660076
23.346667	0.1	2.656407
23.348333	0.1	2.653110
23.350000	0.1	2.650763
23.351667	0.1	2.648877
23.353333	0.1	2.645957
23.355000	0.1	2.641026
23.356667	0.1	2.634972
23.358333	0.1	2.629561
23.360000	0.1	2.625273
23.361667	0.1	2.620998
23.363333	0.1	2.615768
23.365000	0.1	2.610604
23.366667	0.1	2.608374
23.368333	0.1	2.611075
23.370000	0.1	2.617976
23.371667	0.1	2.626549
23.373333	0.1	2.634493
23.375000	0.1	2.641068
23.376667	0.1	2.646819
23.378333	0.1	2.652286
23.380000	0.1	2.657422
23.381667	0.1	2.661808
23.383333	0.1	2.665138
23.385000	0.1	2.667364
23.386667	0.1	2.668630
23.388333	0.1	2.669678
23.390000	0.1	2.671829
23.391667	0.1	2.675713
23.393333	0.1	2.680500
23.395000	0.1	2.685143
23.396667	0.1	2.689413
23.398333	0.1	2.693608
23.400000	0.1	2.698204
23.401667	0.1	2.703373
23.403333	0.1	2.708710
23.405000	0.1	2.713958
23.406667	0.1	2.719061
23.408333	0.1	2.723020
23.410000	0.1	2.724207
23.411667	0.1	2.721949
23.413333	0.1	2.717208
23.415000	0.1	2.712202
23.416667	0.1	2.709324
23.418333	0.1	2.710009
23.420000	0.1	2.713911
23.421667	0.1	2.718810
23.423333	0.1	2.721758
23.425000	0.1	2.721166
23.426667	0.1	2.717492
23.428333	0.1	2.712267
23.430000	0.1	2.707494
23.431667	0.1	2.704691
23.433333	0.1	2.703564
23.435000	0.1	2.702540
23.436667	0.1	2.700319
23.438333	0.1	2.696705
23.440000	0.1	2.692728
23.441667	0.1	2.689422
23.443333	0.1	2.686759
23.445000	0.1	2.684337
23.446667	0.1	2.681902
23.448333	0.1	2.679145
23.450000	0.1	2.675927
23.451667	0.1	2.672463
23.453333	0.1	2.669427
23.455000	0.1	2.667783
23.456667	0.1	2.668113
23.458333	0.1	2.670167
23.460000	0.1	2.672900
23.461667	0.1	2.674521
23.463333	0.1	2.673166
23.465000	0.1	2.668276
23.466667	0.1	2.661268
23.468333	0.1	2.654563
23.470000	0.1	2.649976
23.471667	0.1	2.647936
23.473333	0.1	2.647932
23.475000	0.1	2.649729
23.476667	0.1	2.653631
23.478333	0.1	2.659601
23.480000	0.1	2.667150
23.481667	0.1	2.675657
23.483333	0.1	2.684407
23.485000	0.1	2.693245
23.486667	0.1	2.702926
23.488333	0.1	2.714484
23.490000	0.1	2.728077
23.491667	0.1	2.742643
23.493333	0.1	2.757744
23.495000	0.1	2.775188
23.496667	0.1	2.797185
23.498333	0.1	2.823598
23.500000	0.1	2.852236
23.501667	0.1	2.881540
23.503333	0.1	2.911966
23.505000	0.1	2.944819
23.506667	0.1	2.980824
23.508333	0.1	3.019609
23.510000	0.1	3.059874
23.511667	0.1	3.100680
23.513333	0.1	3.142357
23.515000	0.1	3.185682
23.516667	0.1	3.231186
23.518333	0.1	3.279620
23.520000	0.1	3.331811
23.521667	0.1	3.388082
23.523333	0.1	3.448250
23.525000	0.1	3.512418
23.526667	0.1	3.581480
23.528333	0.1	3.656987
23.530000	0.1	3.740015
23.531667	0.1	3.829566
23.533333	0.1	3.922903
23.535000	0.1	4.018485
23.536667	0.1	4.117773
23.538333	0.1	4.223245
23.540000	0.1	4.336010
23.541667	0.1	4.455955
23.543333	0.1	4.582573
23.545000	0.1	4.715151
23.546667	0.1	4.853737
23.548333	0.1	4.999856
23.550000	0.1	5.155345
23.551667	0.1	5.321060
23.553333	0.1	5.496452
23.555000	0.1	5.680206
23.556667	0.1	5.872338
23.558333	0.1	6.075017
23.560000	0.1	6.290688
23.561667	0.1	6.520376
23.563333	0.1	6.764177
23.565000	0.1	7.022424
23.566667	0.1	7.295352
23.568333	0.1	7.582228
23.570000	0.1	7.881885
23.571667	0.1	8.193697
23.573333	0.1	8.517797
23.575000	0.1	8.855620
23.576667	0.1	9.210301
23.578333	0.1	9.585111
23.580000	0.1	9.981133
23.581667	0.1	10.396717
23.583333	0.1	10.829037
23.585000	0.1	11.276361
23.586667	0.1	11.739130
23.588333	0.1	12.219842
23.590000	0.1	12.722439
23.591667	0.1	13.250732
23.593333	0.1	13.806308
23.595000	0.1	14.388161
23.596667	0.1	14.994396
23.598333	0.1	15.623849
23.600000	0.1	16.276022
23.601667	0.1	16.951277
23.603333	0.1	17.651604
23.605000	0.1	18.379716
23.606667	0.1	19.136914
23.608333	0.1	19.922927
23.610000	0.1	20.737480
23.611667	0.1	21.581114
23.613333	0.1	22.455012
23.615000	0.1	23.360616
23.616667	0.1	24.298863
23.618333	0.1	25.269352
23.620000	0.1	26.270873
23.621667	0.1	27.303412
23.623333	0.1	28.368924
23.625000	0.1	29.470199
23.626667	0.1	30.609355
23.628333	0.1	31.787120
23.630000	0.1	33.002901
23.631667	0.1	34.255739
23.633333	0.1	35.545742
23.635000	0.1	36.874684
23.636667	0.1	38.245274
23.638333	0.1	39.660512
23.640000	0.1	41.124458
23.641667	0.1	42.642164
23.643333	0.1	44.217124
23.645000	0.1	45.849774
23.646667	0.1	47.539333
23.648333	0.1	49.286913
23.650000	0.1	51.097227
23.651667	0.1	52.977498
23.653333	0.1	54.933545
23.655000	0.1	56.967014
23.656667	0.1	59.078122
23.658333	0.1	61.269966
23.660000	0.1	63.547902
23.661667	0.1	65.916460
23.663333	0.1	68.377992
23.665000	0.1	70.933984
23.666667	0.1	73.587271
23.668333	0.1	76.341718
23.670000	0.1	79.199849
23.671667	0.1	82.162265
23.673333	0.1	85.228486
23.675000	0.1	88.396831
23.676667	0.1	91.664526
23.678333	0.1	95.028416
23.680000	0.1	98.484536
23.681667	0.1	102.026924
23.683333	0.1	105.648171
23.685000	0.1	109.341359
23.686667	0.1	113.099562
23.688333	0.1	116.913151
23.690000	0.1	120.769087
23.691667	0.1	124.652549
23.693333	0.1	128.547996
23.695000	0.1	132.438541
23.696667	0.1	136.305308
23.698333	0.1	140.128429
23.700000	0.1	143.888318
23.701667	0.1	147.566260
23.703333	0.1	151.144317
23.705000	0.1	154.603915
23.706667	0.1	157.924965
23.708333	0.1	161.087616
23.710000	0.1	164.073496
23.711667	0.1	166.863348
23.713333	0.1	169.435525
23.715000	0.1	171.769238
23.716667	0.1	173.848290
23.718333	0.1	175.660988
23.720000	0.1	177.196986
23.721667	0.1	178.445173
23.723333	0.1	179.394717
23.725000	0.1	180.037050
23.726667	0.1	180.366473
23.728333	0.1	180.380112
23.730000	0.1	180.078242
23.731667	0.1	179.463122
23.733333	0.1	178.536633
23.735000	0.1	177.301318
23.736667	0.1	175.764118
23.738333	0.1	173.936761
23.740000	0.1	171.833062
23.741667	0.1	169.466995
23.743333	0.1	166.851310
23.745000	0.1	163.997132
23.746667	0.1	160.916359
23.748333	0.1	157.625200
23.750000	0.1	154.144783
23.751667	0.1	150.497621
23.753333	0.1	146.703608
23.755000	0.1	142.779974
23.756667	0.1	138.743827
23.758333	0.1	134.613244
23.760000	0.1	130.406851
23.761667	0.1	126.142991
23.763333	0.1	121.838735
23.765000	0.1	117.509780
23.766667	0.1	113.170785
23.768333	0.1	108.835707
23.770000	0.1	104.519166
23.771667	0.1	100.237285
23.773333	0.1	96.005779
23.775000	0.1	91.837132
23.776667	0.1	87.740240
23.778333	0.1	83.722910
23.780000	0.1	79.793925
23.781667	0.1	75.961812
23.783333	0.1	72.231987
23.785000	0.1	68.607270
23.786667	0.1	65.091765
23.788333	0.1	61.692386
23.790000	0.1	58.415784
23.791667	0.1	55.264551
23.793333	0.1	52.237213
23.795000	0.1	49.331621
23.796667	0.1	46.547679
23.798333	0.1	43.886704
23.800000	0.1	41.349526
23.801667	0.1	38.936194
23.803333	0.1	36.646314
23.805000	0.1	34.477823
23.806667	0.1	32.426044
23.808333	0.1	30.484898
23.810000	0.1	28.648935
23.811667	0.1	26.914738
23.813333	0.1	25.280770
23.815000	0.1	23.745559
23.816667	0.1	22.306186
23.818333	0.1	20.958255
23.820000	0.1	19.696080
23.821667	0.1	18.513436
23.823333	0.1	17.405716
23.825000	0.1	16.371161
23.826667	0.1	15.409389
23.828333	0.1	14.518905
23.830000	0.1	13.695285
23.831667	0.1	12.931363
23.833333	0.1	12.220019
23.835000	0.1	11.557015
23.836667	0.1	10.940856
23.838333	0.1	10.370524
23.840000	0.1	9.843488
23.841667	0.1	9.355191
23.843333	0.1	8.901018
23.845000	0.1	8.479105
23.846667	0.1	8.090162
23.848333	0.1	7.734601
23.850000	0.1	7.410967
23.851667	0.1	7.116729
23.853333	0.1	6.849100
23.855000	0.1	6.604716
23.856667	0.1	6.379727
23.858333	0.1	6.170799
23.860000	0.1	5.975729
23.861667	0.1	5.794177
23.863333	0.1	5.627768
23.865000	0.1	5.478086
23.866667	0.1	5.344162
23.868333	0.1	5.222266
23.870000	0.1	5.108700
23.871667	0.1	5.002264
23.873333	0.1	4.903660
23.875000	0.1	4.813918
23.876667	0.1	4.733461
23.878333	0.1	4.661577
23.880000	0.1	4.596375
23.881667	0.1	4.534894
23.883333	0.1	4.474330
23.885000	0.1	4.413938
23.886667	0.1	4.355269
23.888333	0.1	4.300745
23.890000	0.1	4.252009
23.891667	0.1	4.208270
23.893333	0.1	4.166802
23.895000	0.1	4.125750
23.896667	0.1	4.085493
23.898333	0.1	4.047407
23.900000	0.1	4.012301
23.901667	0.1	3.979853
23.903333	0.1	3.948407
23.905000	0.1	3.915122
23.906667	0.1	3.877948
23.908333	0.1	3.837906
23.910000	0.1	3.798278
23.911667	0.1	3.761551
23.913333	0.1	3.727865
23.915000	0.1	3.696056
23.916667	0.1	3.664768
23.918333	0.1	3.632810
23.920000	0.1	3.600279
23.921667	0.1	3.568647
23.923333	0.1	3.538895
23.925000	0.1	3.510481
23.926667	0.1	3.481908
23.928333	0.1	3.451761
23.930000	0.1	3.420082
23.931667	0.1	3.388347
23.933333	0.1	3.357781
23.935000	0.1	3.328291
23.936667	0.1	3.298977
23.938333	0.1	3.268854
23.940000	0.1	3.237179
23.941667	0.1	3.204574
23.943333	0.1	3.173510
23.945000	0.1	3.146213
23.946667	0.1	3.122636
23.948333	0.1	3.101481
23.950000	0.1	3.081537
23.951667	0.1	3.061285
23.953333	0.1	3.039488
23.955000	0.1	3.016335
23.956667	0.1	2.992428
23.958333	0.1	2.967636
23.960000	0.1	2.942262
23.961667	0.1	2.917834
23.963333	0.1	2.896232
23.965000	0.1	2.878336
23.966667	0.1	2.862858
23.968333	0.1	2.846909
23.970000	0.1	2.828497
23.971667	0.1	2.808142
23.973333	0.1	2.788180
23.975000	0.1	2.771225
23.976667	0.1	2.758759
23.978333	0.1	2.749497
23.980000	0.1	2.739788
23.981667	0.1	2.726614
23.983333	0.1	2.709548
23.985000	0.1	2.690703
23.986667	0.1	2.673487
23.988333	0.1	2.659922
23.990000	0.1	2.649138
23.991667	0.1	2.639643
23.993333	0.1	2.631247
23.995000	0.1	2.624071
23.996667	0.1	2.617789
23.998333	0.1	2.612057
24.000000	0.1	2.606418
24.001667	0.1	2.600094
24.003333	0.1	2.592220
24.005000	0.1	2.582376
24.006667	0.1	2.571219
24.008333	0.1	2.560210
24.010000	0.1	2.550576
24.011667	0.1	2.543060
24.013333	0.1	2.537807
24.015000	0.1	2.533416
24.016667	0.1	2.527949
24.018333	0.1	2.521113
24.020000	0.1	2.513817
24.021667	0.1	2.506711
24.023333	0.1	2.500215
24.025000	0.1	2.494622
24.026667	0.1	2.489714
24.028333	0.1	2.485085
24.030000	0.1	2.481025
24.031667	0.1	2.478552
24.033333	0.1	2.478170
24.035000	0.1	2.478748
24.036667	0.1	2.478198
24.038333	0.1	2.475404
24.040000	0.1	2.471083
24.041667	0.1	2.466938
24.043333	0.1	2.464461
24.045000	0.1	2.464405
24.046667	0.1	2.466794
24.048333	0.1	2.470822
24.050000	0.1	2.475269
24.051667	0.1	2.478878
24.053333	0.1	2.480289
24.055000	0.1	2.479088
24.056667	0.1	2.476936
24.058333	0.1	2.475884
24.060000	0.1	2.475660
24.061667	0.1	2.474049
24.063333	0.1	2.470012
24.065000	0.1	2.465318
24.066667	0.1	2.462342
24.068333	0.1	2.461560
24.070000	0.1	2.461919
24.071667	0.1	2.462161
24.073333	0.1	2.461681
24.075000	0.1	2.460857
24.076667	0.1	2.459683
24.078333	0.1	2.457467
24.080000	0.1	2.455278
24.081667	0.1	2.456377
24.083333	0.1	2.463027
24.085000	0.1	2.474226
24.086667	0.1	2.486664
24.088333	0.1	2.496974
24.090000	0.1	2.503376
24.091667	0.1	2.505733
24.093333	0.1	2.504610
24.095000	0.1	2.500811
24.096667	0.1	2.496182
24.098333	0.1	2.493816
24.100000	0.1	2.496061
24.101667	0.1	2.502450
24.103333	0.1	2.510445
24.105000	0.1	2.517919
24.106667	0.1	2.524098
24.108333	0.1	2.528634
24.110000	0.1	2.531102
24.111667	0.1	2.531828
24.113333	0.1	2.532266
24.115000	0.1	2.533533
24.116667	0.1	2.535316
24.118333	0.1	2.536792
24.120000	0.1	2.537738
24.121667	0.1	2.538757
24.123333	0.1	2.540769
24.125000	0.1	2.544140
24.126667	0.1	2.548448
24.128333	0.1	2.552583
24.130000	0.1	2.555307
24.131667	0.1	2.556201
24.133333	0.1	2.555843
24.135000	0.1	2.555307
24.136667	0.1	2.556089
24.138333	0.1	2.559591
24.140000	0.1	2.565817
24.141667	0.1	2.573268
24.143333	0.1	2.579996
24.145000	0.1	2.584639
24.146667	0.1	2.586981
24.148333	0.1	2.587861
24.150000	0.1	2.588495
24.151667	0.1	2.589813
24.153333	0.1	2.591875
24.155000	0.1	2.594125
24.156667	0.1	2.596569
24.158333	0.1	2.599861
24.160000	0.1	2.604141
24.161667	0.1	2.608974
24.163333	0.1	2.614358
24.165000	0.1	2.620928
24.166667	0.1	2.628765
24.168333	0.1	2.636425
24.170000	0.1	2.642344
24.171667	0.1	2.647210
24.173333	0.1	2.653697
24.175000	0.1	2.663932
24.176667	0.1	2.677743
24.178333	0.1	2.693064
24.180000	0.1	2.707536
24.181667	0.1	2.720021
24.183333	0.1	2.731094
24.185000	0.1	2.742005
24.186667	0.1	2.753162
24.188333	0.1	2.764054
24.190000	0.1	2.774899
24.191667	0.1	2.787439
24.193333	0.1	2.803323
24.195000	0.1	2.822811
24.196667	0.1	2.845046
24.198333	0.1	2.868529
24.200000	0.1	2.892022
24.201667	0.1	2.914891
24.203333	0.1	2.936320
24.205000	0.1	2.955361
24.206667	0.1	2.971748
24.208333	0.1	2.986286
24.210000	0.1	3.000577
24.211667	0.1	3.015865
24.213333	0.1	3.032517
24.215000	0.1	3.050691
24.216667	0.1	3.070268
24.218333	0.1	3.090124
24.220000	0.1	3.108946
24.221667	0.1	3.126212
24.223333	0.1	3.141356
24.225000	0.1	3.153523
24.226667	0.1	3.163419
24.228333	0.1	3.173561
24.230000	0.1	3.185575
24.231667	0.1	3.198297
24.233333	0.1	3.209165
24.235000	0.1	3.216541
24.236667	0.1	3.220118
24.238333	0.1	3.220094
24.240000	0.1	3.216821
24.241667	0.1	3.210446
24.243333	0.1	3.201207
24.245000	0.1	3.190432
24.246667	0.1	3.180006
24.248333	0.1	3.171302
24.250000	0.1	3.164378
24.251667	0.1	3.157374
24.253333	0.1	3.147717
24.255000	0.1	3.133928
24.256667	0.1	3.115898
24.258333	0.1	3.094408
24.260000	0.1	3.070435
24.261667	0.1	3.044787
24.263333	0.1	3.018682
24.265000	0.1	2.993871
24.266667	0.1	2.971268
24.268333	0.1	2.949750
24.270000	0.1	2.926844
24.271667	0.1	2.900348
24.273333	0.1	2.869749
24.275000	0.1	2.836431
24.276667	0.1	2.802648
24.278333	0.1	2.770247
24.280000	0.1	2.739830
24.281667	0.1	2.710395
24.283333	0.1	2.679806
24.285000	0.1	2.646442
24.286667	0.1	2.610907
24.288333	0.1	2.575130
24.290000	0.1	2.540648
24.291667	0.1	2.508545
24.293333	0.1	2.479423
24.295000	0.1	2.453220
24.296667	0.1	2.429602
24.298333	0.1	2.407827
24.300000	0.1	2.386621
24.301667	0.1	2.364712
24.303333	0.1	2.341187
24.305000	0.1	2.315873
24.306667	0.1	2.289996
24.308333	0.1	2.265722
24.310000	0.1	2.245000
24.311667	0.1	2.228925
24.313333	0.1	2.217628
24.315000	0.1	2.209698
24.316667	0.1	2.202271
24.318333	0.1	2.192855
24.320000	0.1	2.180994
24.321667	0.1	2.167597
24.323333	0.1	2.153739
24.325000	0.1	2.140538
24.326667	0.1	2.129148
24.328333	0.1	2.120160
24.330000	0.1	2.113292
24.331667	0.1	2.107737
24.333333	0.1	2.102763
24.335000	0.1	2.097837
24.336667	0.1	2.092524
24.338333	0.1	2.086512
24.340000	0.1	2.079569
24.341667	0.1	2.071545
24.343333	0.1	2.062866
24.345000	0.1	2.054456
24.346667	0.1	2.047061
24.348333	0.1	2.040989
24.350000	0.1	2.036253
24.351667	0.1	2.032570
24.353333	0.1	2.029655
24.355000	0.1	2.027908
24.356667	0.1	2.028146
24.358333	0.1	2.030511
24.360000	0.1	2.034134
24.361667	0.1	2.037804
24.363333	0.1	2.040276
24.365000	0.1	2.040626
24.366667	0.1	2.039257
24.368333	0.1	2.038334
24.370000	0.1	2.039983
24.371667	0.1	2.043955
24.373333	0.1	2.047848
24.375000	0.1	2.049645
24.376667	0.1	2.049399
24.378333	0.1	2.048817
24.380000	0.1	2.049441
24.381667	0.1	2.051373
24.383333	0.1	2.054148
24.385000	0.1	2.057487
24.386667	0.1	2.060956
24.388333	0.1	2.064034
24.390000	0.1	2.066363
24.391667	0.1	2.067550
24.393333	0.1	2.067215
24.395000	0.1	2.065776
24.396667	0.1	2.064630
24.398333	0.1	2.064793
24.400000	0.1	2.066097
24.401667	0.1	2.067881
24.403333	0.1	2.069618
24.405000	0.1	2.070726
24.406667	0.1	2.070735
24.408333	0.1	2.070335
24.410000	0.1	2.070712
24.411667	0.1	2.071806
24.413333	0.1	2.073054
24.415000	0.1	2.075154
24.416667	0.1	2.079541
24.418333	0.1	2.086544
24.420000	0.1	2.094740
24.421667	0.1	2.102307
24.423333	0.1	2.108463
24.425000	0.1	2.112566
24.426667	0.1	2.113194
24.428333	0.1	2.110302
24.430000	0.1	2.106614
24.431667	0.1	2.105245
24.433333	0.1	2.107155
24.435000	0.1	2.111429
24.436667	0.1	2.116659
24.438333	0.1	2.121483
24.440000	0.1	2.125059
24.441667	0.1	2.127532
24.443333	0.1	2.129427
24.445000	0.1	2.130703
24.446667	0.1	2.131145
24.448333	0.1	2.131313
24.450000	0.1	2.132384
24.451667	0.1	2.135388
24.453333	0.1	2.140892
24.455000	0.1	2.148519
24.456667	0.1	2.156701
24.458333	0.1	2.163844
24.460000	0.1	2.169632
24.461667	0.1	2.174564
24.463333	0.1	2.179039
24.465000	0.1	2.183910
24.466667	0.1	2.190662
24.468333	0.1	2.199463
24.470000	0.1	2.208198
24.471667	0.1	2.214401
24.473333	0.1	2.217107
24.475000	0.1	2.216864
24.476667	0.1	2.215211
24.478333	0.1	2.214210
24.480000	0.1	2.215588
24.481667	0.1	2.219849
24.483333	0.1	2.226327
24.485000	0.1	2.233721
24.486667	0.1	2.240227
24.488333	0.1	2.243756
24.490000	0.1	2.243249
24.491667	0.1	2.239649
24.493333	0.1	2.235202
24.495000	0.1	2.232287
24.496667	0.1	2.232515
24.498333	0.1	2.235686
24.500000	0.1	2.239980
24.501667	0.1	2.243621
24.503333	0.1	2.245917
24.505000	0.1	2.246834
24.506667	0.1	2.246890
24.508333	0.1	2.247645
24.510000	0.1	2.250872
24.511667	0.1	2.256557
24.513333	0.1	2.262187
24.515000	0.1	2.264306
24.516667	0.1	2.260958
24.518333	0.1	2.252702
24.520000	0.1	2.242331
24.521667	0.1	2.233707
24.523333	0.1	2.229665
24.525000	0.1	2.230690
24.526667	0.1	2.235197
24.528333	0.1	2.240720
24.530000	0.1	2.245172
24.531667	0.1	2.247221
24.533333	0.1	2.246527
24.535000	0.1	2.244404
24.536667	0.1	2.243314
24.538333	0.1	2.244427
24.540000	0.1	2.246588
24.541667	0.1	2.248101
24.543333	0.1	2.247645
24.545000	0.1	2.244129
24.546667	0.1	2.237787
24.548333	0.1	2.230201
24.550000	0.1	2.223034
24.551667	0.1	2.217628
24.553333	0.1	2.214350
24.555000	0.1	2.212180
24.556667	0.1	2.209828
24.558333	0.1	2.206969
24.560000	0.1	2.204450
24.561667	0.1	2.203267
24.563333	0.1	2.203393
24.565000	0.1	2.204101
24.566667	0.1	2.204790
24.568333	0.1	2.204948
24.570000	0.1	2.203947
24.571667	0.1	2.201581
24.573333	0.1	2.198592
24.575000	0.1	2.196324
24.576667	0.1	2.195979
24.578333	0.1	2.198047
24.580000	0.1	2.201987
24.581667	0.1	2.206457
24.583333	0.1	2.210052
24.585000	0.1	2.211723
24.586667	0.1	2.211039
24.588333	0.1	2.208562
24.590000	0.1	2.205255
24.591667	0.1	2.201037
24.593333	0.1	2.194950
24.595000	0.1	2.186857
24.596667	0.1	2.178485
24.598333	0.1	2.172934
24.600000	0.1	2.172422
24.601667	0.1	2.176780
24.603333	0.1	2.184105
24.605000	0.1	2.192045
24.606667	0.1	2.198843
24.608333	0.1	2.203607
24.610000	0.1	2.206150
24.611667	0.1	2.207127
24.613333	0.1	2.207328
24.615000	0.1	2.206713
24.616667	0.1	2.205055
24.618333	0.1	2.202801
24.620000	0.1	2.200608
24.621667	0.1	2.198718
24.623333	0.1	2.196962
24.625000	0.1	2.195258
24.626667	0.1	2.193833
24.628333	0.1	2.192948
24.630000	0.1	2.192543
24.631667	0.1	2.192417
24.633333	0.1	2.192315
24.635000	0.1	2.191737
24.636667	0.1	2.190270
24.638333	0.1	2.188496
24.640000	0.1	2.188175
24.641667	0.1	2.190564
24.643333	0.1	2.194527
24.645000	0.1	2.197339
24.646667	0.1	2.197712
24.648333	0.1	2.197274
24.650000	0.1	2.198773
24.651667	0.1	2.203328
24.653333	0.1	2.209605
24.655000	0.1	2.215123
24.656667	0.1	2.218182
24.658333	0.1	2.218708
24.660000	0.1	2.217931
24.661667	0.1	2.217549
24.663333	0.1	2.218871
24.665000	0.1	2.222103
24.666667	0.1	2.226396
24.668333	0.1	2.230792
24.670000	0.1	2.234424
24.671667	0.1	2.235980
24.673333	0.1	2.234136
24.675000	0.1	2.229596
24.676667	0.1	2.225838
24.678333	0.1	2.226168
24.680000	0.1	2.230755
24.681667	0.1	2.237279
24.683333	0.1	2.242997
24.685000	0.1	2.246387
24.686667	0.1	2.248073
24.688333	0.1	2.249517
24.690000	0.1	2.250867
24.691667	0.1	2.251253
24.693333	0.1	2.250345
24.695000	0.1	2.248576
24.696667	0.1	2.246168
24.698333	0.1	2.242927
24.700000	0.1	2.239514
24.701667	0.1	2.237544
24.703333	0.1	2.237428
24.705000	0.1	2.237642
24.706667	0.1	2.236580
24.708333	0.1	2.233749
24.710000	0.1	2.229773
24.711667	0.1	2.226052
24.713333	0.1	2.223998
24.715000	0.1	2.224492
24.716667	0.1	2.227775
24.718333	0.1	2.232771
24.720000	0.1	2.237004
24.721667	0.1	2.238015
24.723333	0.1	2.234522
24.725000	0.1	2.226662
24.726667	0.1	2.216077
24.728333	0.1	2.205418
24.730000	0.1	2.197274
24.731667	0.1	2.192920
24.733333	0.1	2.191588
24.735000	0.1	2.191188
24.736667	0.1	2.189688
24.738333	0.1	2.185949
24.740000	0.1	2.180240
24.741667	0.1	2.174200
24.743333	0.1	2.169404
24.745000	0.1	2.165707
24.746667	0.1	2.161306
24.748333	0.1	2.154275
24.750000	0.1	2.144407
24.751667	0.1	2.133702
24.753333	0.1	2.124771
24.755000	0.1	2.118815
24.756667	0.1	2.115290
24.758333	0.1	2.112966
24.760000	0.1	2.110875
24.761667	0.1	2.108403
24.763333	0.1	2.105013
24.765000	0.1	2.100007
24.766667	0.1	2.092994
24.768333	0.1	2.084770
24.770000	0.1	2.077352
24.771667	0.1	2.072775
24.773333	0.1	2.071541
24.775000	0.1	2.072239
24.776667	0.1	2.072421
24.778333	0.1	2.070023
24.780000	0.1	2.064784
24.781667	0.1	2.058255
24.783333	0.1	2.052644
24.785000	0.1	2.050009
24.786667	0.1	2.051196
24.788333	0.1	2.055136
24.790000	0.1	2.060146
24.791667	0.1	2.065361
24.793333	0.1	2.069902
24.795000	0.1	2.071932
24.796667	0.1	2.070358
24.798333	0.1	2.066651
24.800000	0.1	2.064030
24.801667	0.1	2.065031
24.803333	0.1	2.069087
24.805000	0.1	2.072360
24.806667	0.1	2.071462
24.808333	0.1	2.066959
24.810000	0.1	2.062684
24.811667	0.1	2.062377
24.813333	0.1	2.067229
24.815000	0.1	2.075997
24.816667	0.1	2.086246
24.818333	0.1	2.094842
24.820000	0.1	2.098936
24.821667	0.1	2.098191
24.823333	0.1	2.095383
24.825000	0.1	2.094046
24.826667	0.1	2.095927
24.828333	0.1	2.100486
24.830000	0.1	2.105548
24.831667	0.1	2.109041
24.833333	0.1	2.110852
24.835000	0.1	2.112687
24.836667	0.1	2.116375
24.838333	0.1	2.122605
24.840000	0.1	2.130801
24.841667	0.1	2.139984
24.843333	0.1	2.149357
24.845000	0.1	2.158401
24.846667	0.1	2.167146
24.848333	0.1	2.176338
24.850000	0.1	2.186950
24.851667	0.1	2.199612
24.853333	0.1	2.214187
24.855000	0.1	2.229693
24.856667	0.1	2.244660
24.858333	0.1	2.257866
24.860000	0.1	2.268790
24.861667	0.1	2.277973
24.863333	0.1	2.287305
24.865000	0.1	2.299142
24.866667	0.1	2.314737
24.868333	0.1	2.333727
24.870000	0.1	2.354439
24.871667	0.1	2.374505
24.873333	0.1	2.392437
24.875000	0.1	2.409089
24.876667	0.1	2.427208
24.878333	0.1	2.449658
24.880000	0.1	2.477770
24.881667	0.1	2.510673
24.883333	0.1	2.545756
24.885000	0.1	2.580127
24.886667	0.1	2.613035
24.888333	0.1	2.646092
24.890000	0.1	2.680644
24.891667	0.1	2.716999
24.893333	0.1	2.755509
24.895000	0.1	2.795556
24.896667	0.1	2.834806
24.898333	0.1	2.871584
24.900000	0.1	2.907119
24.901667	0.1	2.944577
24.903333	0.1	2.986589
24.905000	0.1	3.033867
24.906667	0.1	3.085518
24.908333	0.1	3.139726
24.910000	0.1	3.194143
24.911667	0.1	3.246418
24.913333	0.1	3.295061
24.915000	0.1	3.340123
24.916667	0.1	3.382564
24.918333	0.1	3.423383
24.920000	0.1	3.463938
24.921667	0.1	3.505610
24.923333	0.1	3.548679
24.925000	0.1	3.592367
24.926667	0.1	3.635474
24.928333	0.1	3.676517
24.930000	0.1	3.713891
24.931667	0.1	3.746673
24.933333	0.1	3.775507
24.935000	0.1	3.801649
24.936667	0.1	3.825198
24.938333	0.1	3.845450
24.940000	0.1	3.862339
24.941667	0.1	3.876365
24.943333	0.1	3.887909
24.945000	0.1	3.897953
24.946667	0.1	3.908072
24.948333	0.1	3.918000
24.950000	0.1	3.924370
24.951667	0.1	3.923024
24.953333	0.1	3.912286
24.955000	0.1	3.893953
24.956667	0.1	3.871382
24.958333	0.1	3.847461
24.960000	0.1	3.824108
24.961667	0.1	3.801705
24.963333	0.1	3.778446
24.965000	0.1	3.751642
24.966667	0.1	3.719907
24.968333	0.1	3.683888
24.970000	0.1	3.645252
24.971667	0.1	3.605150
24.973333	0.1	3.563534
24.975000	0.1	3.519868
24.976667	0.1	3.474401
24.978333	0.1	3.428236
24.980000	0.1	3.382317
24.981667	0.1	3.337255
24.983333	0.1	3.293166
24.985000	0.1	3.249040
24.986667	0.1	3.203829
24.988333	0.1	3.157738
24.990000	0.1	3.111111
24.991667	0.1	3.063600
24.993333	0.1	3.015720
24.995000	0.1	2.969522
24.996667	0.1	2.926644
24.998333	0.1	2.887025
25.000000	0.1	2.849903
25.001667	0.1	2.814219
25.003333	0.1	2.778028
25.005000	0.1	2.739429
25.006667	0.1	2.698908
25.008333	0.1	2.659429
25.010000	0.1	2.623689
25.011667	0.1	2.591955
25.013333	0.1	2.562408
25.015000	0.1	2.533342
25.016667	0.1	2.504918
25.018333	0.1	2.478063
25.020000	0.1	2.453020
25.021667	0.1	2.429974
25.023333	0.1	2.409373
25.025000	0.1	2.390947
25.026667	0.1	2.373499
25.028333	0.1	2.355445
25.030000	0.1	2.335729
25.031667	0.1	2.314900
25.033333	0.1	2.294928
25.035000	0.1	2.277559
25.036667	0.1	2.263091
25.038333	0.1	2.250201
25.040000	0.1	2.236650
25.041667	0.1	2.220948
25.043333	0.1	2.203854
25.045000	0.1	2.187495
25.046667	0.1	2.173362
25.048333	0.1	2.161865
25.050000	0.1	2.152603
25.051667	0.1	2.144719
25.053333	0.1	2.137651
25.055000	0.1	2.131052
25.056667	0.1	2.124268
25.058333	0.1	2.117064
25.060000	0.1	2.110363
25.061667	0.1	2.105571
25.063333	0.1	2.103439
25.065000	0.1	2.103741
25.066667	0.1	2.106107
25.068333	0.1	2.110330
25.070000	0.1	2.115429
25.071667	0.1	2.119080
25.073333	0.1	2.118768
25.075000	0.1	2.113450
25.076667	0.1	2.104649
25.078333	0.1	2.095881
25.080000	0.1	2.090409
25.081667	0.1	2.088821
25.083333	0.1	2.088924
25.085000	0.1	2.087979
25.086667	0.1	2.084654
25.088333	0.1	2.079015
25.090000	0.1	2.071834
25.091667	0.1	2.064118
25.093333	0.1	2.056537
25.095000	0.1	2.049343
25.096667	0.1	2.043289
25.098333	0.1	2.039429
25.100000	0.1	2.037492
25.101667	0.1	2.036113
25.103333	0.1	2.034754
25.105000	0.1	2.034097
25.106667	0.1	2.034786
25.108333	0.1	2.037012
25.110000	0.1	2.040849
25.111667	0.1	2.046190
25.113333	0.1	2.052295
25.115000	0.1	2.057487
25.116667	0.1	2.059639
25.118333	0.1	2.057482
25.120000	0.1	2.051452
25.121667	0.1	2.043759
25.123333	0.1	2.037510
25.125000	0.1	2.034823
25.126667	0.1	2.036006
25.128333	0.1	2.040081
25.130000	0.1	2.045035
25.131667	0.1	2.048248
25.133333	0.1	2.047657
25.135000	0.1	2.043201
25.136667	0.1	2.036700
25.138333	0.1	2.030460
25.140000	0.1	2.026274
25.141667	0.1	2.024896
25.143333	0.1	2.025967
25.145000	0.1	2.028402
25.146667	0.1	2.030577
25.148333	0.1	2.031042
25.150000	0.1	2.029440
25.151667	0.1	2.026460
25.153333	0.1	2.022809
25.155000	0.1	2.018432
25.156667	0.1	2.013096
25.158333	0.1	2.007559
25.160000	0.1	2.003624
25.161667	0.1	2.002609
25.163333	0.1	2.003899
25.165000	0.1	2.005803
25.166667	0.1	2.007387
25.168333	0.1	2.008886
25.170000	0.1	2.010730
25.171667	0.1	2.012644
25.173333	0.1	2.014008
25.175000	0.1	2.014819
25.176667	0.1	2.015270
25.178333	0.1	2.014968
25.180000	0.1	2.013296
25.181667	0.1	2.010101
25.183333	0.1	2.005887
25.185000	0.1	2.001650
25.186667	0.1	1.998432
25.188333	0.1	1.997086
25.190000	0.1	1.997640
25.191667	0.1	1.998930
25.193333	0.1	1.999987
25.195000	0.1	2.001463
25.196667	0.1	2.004681
25.198333	0.1	2.009990
25.200000	0.1	2.016793
25.201667	0.1	2.024653
25.203333	0.1	2.033324
25.205000	0.1	2.041492
25.206667	0.1	2.046451
25.208333	0.1	2.046227
25.210000	0.1	2.041296
25.211667	0.1	2.033981
25.213333	0.1	2.027238
25.215000	0.1	2.023373
25.216667	0.1	2.022749
25.218333	0.1	2.024127
25.220000	0.1	2.026609
25.221667	0.1	2.030162
25.223333	0.1	2.034027
25.225000	0.1	2.036588
25.226667	0.1	2.037585
25.228333	0.1	2.038814
25.230000	0.1	2.042358
25.231667	0.1	2.048807
25.233333	0.1	2.056709
25.235000	0.1	2.063685
25.236667	0.1	2.068290
25.238333	0.1	2.070540
25.240000	0.1	2.071629
25.241667	0.1	2.073371
25.243333	0.1	2.077213
25.245000	0.1	2.083671
25.246667	0.1	2.092351
25.248333	0.1	2.101911
25.250000	0.1	2.110815
25.251667	0.1	2.118670
25.253333	0.1	2.126102
25.255000	0.1	2.133604
25.256667	0.1	2.141292
25.258333	0.1	2.149241
25.260000	0.1	2.157507
25.261667	0.1	2.166433
25.263333	0.1	2.176384
25.265000	0.1	2.187160
25.266667	0.1	2.198452
25.268333	0.1	2.210275
25.270000	0.1	2.222783
25.271667	0.1	2.235696
25.273333	0.1	2.247617
25.275000	0.1	2.257111
25.276667	0.1	2.264795
25.278333	0.1	2.272855
25.280000	0.1	2.282686
25.281667	0.1	2.294080
25.283333	0.1	2.306439
25.285000	0.1	2.319678
25.286667	0.1	2.333052
25.288333	0.1	2.344442
25.290000	0.1	2.352102
25.291667	0.1	2.356539
25.293333	0.1	2.360246
25.295000	0.1	2.365904
25.296667	0.1	2.374919
25.298333	0.1	2.387362
25.300000	0.1	2.401862
25.301667	0.1	2.415483
25.303333	0.1	2.425741
25.305000	0.1	2.432903
25.306667	0.1	2.438547
25.308333	0.1	2.442845
25.310000	0.1	2.445667
25.311667	0.1	2.449043
25.313333	0.1	2.455134
25.315000	0.1	2.462966
25.316667	0.1	2.469788
25.318333	0.1	2.473979
25.320000	0.1	2.475162
25.321667	0.1	2.474017
25.323333	0.1	2.472717
25.325000	0.1	2.473868
25.326667	0.1	2.478822
25.328333	0.1	2.487116
25.330000	0.1	2.496331
25.331667	0.1	2.502874
25.333333	0.1	2.504946
25.335000	0.1	2.504434
25.336667	0.1	2.504741
25.338333	0.1	2.507800
25.340000	0.1	2.513384
25.341667	0.1	2.519782
25.343333	0.1	2.525356
25.345000	0.1	2.530525
25.346667	0.1	2.536974
25.348333	0.1	2.544788
25.350000	0.1	2.551982
25.351667	0.1	2.556774
25.353333	0.1	2.558948
25.355000	0.1	2.559456
25.356667	0.1	2.560276
25.358333	0.1	2.563940
25.360000	0.1	2.571088
25.361667	0.1	2.579549
25.363333	0.1	2.587223
25.365000	0.1	2.594008
25.366667	0.1	2.600094
25.368333	0.1	2.604229
25.370000	0.1	2.605133
25.371667	0.1	2.603643
25.373333	0.1	2.602604
25.375000	0.1	2.604681
25.376667	0.1	2.609966
25.378333	0.1	2.615643
25.380000	0.1	2.618018
25.381667	0.1	2.614739
25.383333	0.1	2.605654
25.385000	0.1	2.592690
25.386667	0.1	2.578939
25.388333	0.1	2.567116
25.390000	0.1	2.559028
25.391667	0.1	2.555363
25.393333	0.1	2.554408
25.395000	0.1	2.552634
25.396667	0.1	2.547572
25.398333	0.1	2.538557
25.400000	0.1	2.526082
25.401667	0.1	2.512001
25.403333	0.1	2.498697
25.405000	0.1	2.487088
25.406667	0.1	2.476131
25.408333	0.1	2.464098
25.410000	0.1	2.449583
25.411667	0.1	2.432531
25.413333	0.1	2.415464
25.415000	0.1	2.402314
25.416667	0.1	2.395068
25.418333	0.1	2.391972
25.420000	0.1	2.389038
25.421667	0.1	2.382942
25.423333	0.1	2.372549
25.425000	0.1	2.358719
25.426667	0.1	2.343804
25.428333	0.1	2.330155
25.430000	0.1	2.318257
25.431667	0.1	2.307147
25.433333	0.1	2.296530
25.435000	0.1	2.286881
25.436667	0.1	2.278117
25.438333	0.1	2.269498
25.440000	0.1	2.260893
25.441667	0.1	2.253051
25.443333	0.1	2.246257
25.445000	0.1	2.240115
25.446667	0.1	2.234555
25.448333	0.1	2.229307
25.450000	0.1	2.223002
25.451667	0.1	2.214299
25.453333	0.1	2.203351
25.455000	0.1	2.191509
25.456667	0.1	2.180035
25.458333	0.1	2.170117
25.460000	0.1	2.163183
25.461667	0.1	2.159462
25.463333	0.1	2.157199
25.465000	0.1	2.153954
25.466667	0.1	2.147704
25.468333	0.1	2.137590
25.470000	0.1	2.124654
25.471667	0.1	2.111522
25.473333	0.1	2.100854
25.475000	0.1	2.093655
25.476667	0.1	2.088868
25.478333	0.1	2.084412
25.480000	0.1	2.078176
25.481667	0.1	2.069054
25.483333	0.1	2.058102
25.485000	0.1	2.047997
25.486667	0.1	2.041180
25.488333	0.1	2.038549
25.490000	0.1	2.038921
25.491667	0.1	2.039722
25.493333	0.1	2.038945
25.495000	0.1	2.036090
25.496667	0.1	2.031396
25.498333	0.1	2.024788
25.500000	0.1	2.016076
25.501667	0.1	2.006041
25.503333	0.1	1.996411
25.505000	0.1	1.988281
25.506667	0.1	1.981542
25.508333	0.1	1.975927
25.510000	0.1	1.971619
25.511667	0.1	1.968504
25.513333	0.1	1.965673
25.515000	0.1	1.962548
25.516667	0.1	1.960150
25.518333	0.1	1.960071
25.520000	0.1	1.962408
25.521667	0.1	1.965365
25.523333	0.1	1.966655
25.525000	0.1	1.964788
25.526667	0.1	1.959763
25.528333	0.1	1.953240
25.530000	0.1	1.947461
25.531667	0.1	1.943693
25.533333	0.1	1.942259
25.535000	0.1	1.943125
25.536667	0.1	1.945286
25.538333	0.1	1.946669
25.540000	0.1	1.945589
25.541667	0.1	1.941225
25.543333	0.1	1.933654
25.545000	0.1	1.924844
25.546667	0.1	1.917765
25.548333	0.1	1.913761
25.550000	0.1	1.912192
25.551667	0.1	1.911847
25.553333	0.1	1.911912
25.555000	0.1	1.911800
25.556667	0.1	1.910757
25.558333	0.1	1.908387
25.560000	0.1	1.905514
25.561667	0.1	1.903889
25.563333	0.1	1.904904
25.565000	0.1	1.908173
25.566667	0.1	1.911172
25.568333	0.1	1.910841
25.570000	0.1	1.905807
25.571667	0.1	1.896955
25.573333	0.1	1.886333
25.575000	0.1	1.875903
25.576667	0.1	1.867325
25.578333	0.1	1.862287
25.580000	0.1	1.861774
25.581667	0.1	1.864894
25.583333	0.1	1.869304
25.585000	0.1	1.872927
25.586667	0.1	1.874785
25.588333	0.1	1.874305
25.590000	0.1	1.871129
25.591667	0.1	1.865742
25.593333	0.1	1.859749
25.595000	0.1	1.855204
25.596667	0.1	1.852866
25.598333	0.1	1.851572
25.600000	0.1	1.849500
25.601667	0.1	1.844876
25.603333	0.1	1.836899
25.605000	0.1	1.827460
25.606667	0.1	1.820084
25.608333	0.1	1.816927
25.610000	0.1	1.817672
25.611667	0.1	1.820093
25.613333	0.1	1.821285
25.615000	0.1	1.819655
25.616667	0.1	1.816167
25.618333	0.1	1.813397
25.620000	0.1	1.812926
25.621667	0.1	1.814091
25.623333	0.1	1.815679
25.625000	0.1	1.817537
25.626667	0.1	1.819888
25.628333	0.1	1.822291
25.630000	0.1	1.823804
25.631667	0.1	1.823949
25.633333	0.1	1.822892
25.635000	0.1	1.820843
25.636667	0.1	1.818570
25.638333	0.1	1.818156
25.640000	0.1	1.820992
25.641667	0.1	1.825476
25.643333	0.1	1.828498
25.645000	0.1	1.828531
25.646667	0.1	1.826268
25.648333	0.1	1.823078
25.650000	0.1	1.819977
25.651667	0.1	1.817783
25.653333	0.1	1.817350
25.655000	0.1	1.818887
25.656667	0.1	1.821113
25.658333	0.1	1.822095
25.660000	0.1	1.821229
25.661667	0.1	1.819646
25.663333	0.1	1.818254
25.665000	0.1	1.816298
25.666667	0.1	1.813122
25.668333	0.1	1.810039
25.670000	0.1	1.808987
25.671667	0.1	1.810794
25.673333	0.1	1.815665
25.675000	0.1	1.823478
25.676667	0.1	1.832875
25.678333	0.1	1.841383
25.680000	0.1	1.846761
25.681667	0.1	1.847805
25.683333	0.1	1.844526
25.685000	0.1	1.838254
25.686667	0.1	1.831027
25.688333	0.1	1.824810
25.690000	0.1	1.821024
25.691667	0.1	1.819981
25.693333	0.1	1.821001
25.695000	0.1	1.823320
25.696667	0.1	1.826165
25.698333	0.1	1.828158
25.700000	0.1	1.827828
25.701667	0.1	1.825085
25.703333	0.1	1.821322
25.705000	0.1	1.818268
25.706667	0.1	1.817346
25.708333	0.1	1.819455
25.710000	0.1	1.824549
25.711667	0.1	1.831292
25.713333	0.1	1.837006
25.715000	0.1	1.839176
25.716667	0.1	1.837355
25.718333	0.1	1.832913
25.720000	0.1	1.827572
25.721667	0.1	1.822710
25.723333	0.1	1.819441
25.725000	0.1	1.818868
25.726667	0.1	1.821704
25.728333	0.1	1.827502
25.730000	0.1	1.834440
25.731667	0.1	1.840261
25.733333	0.1	1.843744
25.735000	0.1	1.845001
25.736667	0.1	1.844591
25.738333	0.1	1.843129
25.740000	0.1	1.841551
25.741667	0.1	1.840703
25.743333	0.1	1.840536
25.745000	0.1	1.840126
25.746667	0.1	1.838487
25.748333	0.1	1.835190
25.750000	0.1	1.830407
25.751667	0.1	1.824927
25.753333	0.1	1.820223
25.755000	0.1	1.817863
25.756667	0.1	1.818710
25.758333	0.1	1.822286
25.760000	0.1	1.826668
25.761667	0.1	1.829411
25.763333	0.1	1.828945
25.765000	0.1	1.825364
25.766667	0.1	1.820410
25.768333	0.1	1.816596
25.770000	0.1	1.815809
25.771667	0.1	1.818025
25.773333	0.1	1.821602
25.775000	0.1	1.824577
25.776667	0.1	1.825518
25.778333	0.1	1.824140
25.780000	0.1	1.821606
25.781667	0.1	1.819944
25.783333	0.1	1.820750
25.785000	0.1	1.824037
25.786667	0.1	1.828102
25.788333	0.1	1.830449
25.790000	0.1	1.829332
25.791667	0.1	1.825141
25.793333	0.1	1.820079
25.795000	0.1	1.816247
25.796667	0.1	1.814160
25.798333	0.1	1.812768
25.800000	0.1	1.810864
25.801667	0.1	1.808261
25.803333	0.1	1.805509
25.805000	0.1	1.803259
25.806667	0.1	1.801918
25.808333	0.1	1.800959
25.810000	0.1	1.799059
25.811667	0.1	1.795618
25.813333	0.1	1.791799
25.815000	0.1	1.790002
25.816667	0.1	1.791865
25.818333	0.1	1.796638
25.820000	0.1	1.801481
25.821667	0.1	1.803539
25.823333	0.1	1.801592
25.825000	0.1	1.796037
25.826667	0.1	1.788819
25.828333	0.1	1.782998
25.830000	0.1	1.780922
25.831667	0.1	1.783073
25.833333	0.1	1.788512
25.835000	0.1	1.795576
25.836667	0.1	1.802221
25.838333	0.1	1.806496
25.840000	0.1	1.807571
25.841667	0.1	1.806575
25.843333	0.1	1.805387
25.845000	0.1	1.804917
25.846667	0.1	1.805103
25.848333	0.1	1.805699
25.850000	0.1	1.806528
25.851667	0.1	1.807283
25.853333	0.1	1.807339
25.855000	0.1	1.806184
25.856667	0.1	1.804056
25.858333	0.1	1.801541
25.860000	0.1	1.798957
25.861667	0.1	1.796405
25.863333	0.1	1.794528
25.865000	0.1	1.794607
25.866667	0.1	1.797550
25.868333	0.1	1.803045
25.870000	0.1	1.809481
25.871667	0.1	1.814719
25.873333	0.1	1.817509
25.875000	0.1	1.818268
25.876667	0.1	1.817890
25.878333	0.1	1.816298
25.880000	0.1	1.812838
25.881667	0.1	1.807916
25.883333	0.1	1.803539
25.885000	0.1	1.801993
25.886667	0.1	1.804740
25.888333	0.1	1.812261
25.890000	0.1	1.823306
25.891667	0.1	1.835013
25.893333	0.1	1.844992
25.895000	0.1	1.852172
25.896667	0.1	1.855814
25.898333	0.1	1.855637
25.900000	0.1	1.853071
25.901667	0.1	1.850417
25.903333	0.1	1.848885
25.905000	0.1	1.848484
25.906667	0.1	1.849052
25.908333	0.1	1.850612
25.910000	0.1	1.853085
25.911667	0.1	1.856671
25.913333	0.1	1.862296
25.915000	0.1	1.870533
25.916667	0.1	1.880317
25.918333	0.1	1.889826
25.920000	0.1	1.897477
25.921667	0.1	1.901644
25.923333	0.1	1.901435
25.925000	0.1	1.898240
25.926667	0.1	1.895023
25.928333	0.1	1.893803
25.930000	0.1	1.894990
25.931667	0.1	1.898636
25.933333	0.1	1.904541
25.935000	0.1	1.911097
25.936667	0.1	1.915703
25.938333	0.1	1.917314
25.940000	0.1	1.917682
25.941667	0.1	1.918999
25.943333	0.1	1.921444
25.945000	0.1	1.923563
25.946667	0.1	1.923647
25.948333	0.1	1.920843
25.950000	0.1	1.916126
25.951667	0.1	1.911735
25.953333	0.1	1.908974
25.955000	0.1	1.906957
25.956667	0.1	1.904271
25.958333	0.1	1.900950
25.960000	0.1	1.898026
25.961667	0.1	1.896224
25.963333	0.1	1.895688
25.965000	0.1	1.896266
25.966667	0.1	1.897486
25.968333	0.1	1.898049
25.970000	0.1	1.896173
25.971667	0.1	1.891050
25.973333	0.1	1.882925
25.975000	0.1	1.872522
25.976667	0.1	1.861234
25.978333	0.1	1.851195
25.980000	0.1	1.844545
25.981667	0.1	1.842030
25.983333	0.1	1.842305
25.985000	0.1	1.843334
25.986667	0.1	1.844214
25.988333	0.1	1.845267
25.990000	0.1	1.846869
25.991667	0.1	1.848824
25.993333	0.1	1.850636
25.995000	0.1	1.851255
25.996667	0.1	1.849020
25.998333	0.1	1.842654
26.000000	0.1	1.832307
26.001667	0.1	1.820107
26.003333	0.1	1.809797
26.005000	0.1	1.804265
26.006667	0.1	1.803543
26.008333	0.1	1.805872
26.010000	0.1	1.809634
26.011667	0.1	1.813793
26.013333	0.1	1.817578
26.015000	0.1	1.820368
26.016667	0.1	1.821546
26.018333	0.1	1.820656
26.020000	0.1	1.817732
26.021667	0.1	1.813504
26.023333	0.1	1.809453
26.025000	0.1	1.807115
26.026667	0.1	1.807380
26.028333	0.1	1.810216
26.030000	0.1	1.814775
26.031667	0.1	1.820060
26.033333	0.1	1.825052
26.035000	0.1	1.828382
26.036667	0.1	1.828992
26.038333	0.1	1.827185
26.040000	0.1	1.824521
26.041667	0.1	1.822677
26.043333	0.1	1.822300
26.045000	0.1	1.822710
26.046667	0.1	1.822468
26.048333	0.1	1.820559
26.050000	0.1	1.817052
26.051667	0.1	1.813020
26.053333	0.1	1.810007
26.055000	0.1	1.808754
26.056667	0.1	1.808973
26.058333	0.1	1.810500
26.060000	0.1	1.812889
26.061667	0.1	1.814999
26.063333	0.1	1.816400
26.065000	0.1	1.817062
26.066667	0.1	1.816177
26.068333	0.1	1.813523
26.070000	0.1	1.810938
26.071667	0.1	1.811013
26.073333	0.1	1.814920
26.075000	0.1	1.821565
26.076667	0.1	1.828652
26.078333	0.1	1.834668
26.080000	0.1	1.839995
26.081667	0.1	1.845891
26.083333	0.1	1.852103
26.085000	0.1	1.856117
26.086667	0.1	1.855479
26.088333	0.1	1.850263
26.090000	0.1	1.842659
26.091667	0.1	1.835325
26.093333	0.1	1.830431
26.095000	0.1	1.829369
26.096667	0.1	1.832470
26.098333	0.1	1.838622
26.100000	0.1	1.845406
26.101667	0.1	1.850543
26.103333	0.1	1.853583
26.105000	0.1	1.855558
26.106667	0.1	1.857341
26.108333	0.1	1.858659
26.110000	0.1	1.858776
26.111667	0.1	1.858142
26.113333	0.1	1.857840
26.115000	0.1	1.857877
26.116667	0.1	1.857947
26.118333	0.1	1.858710
26.120000	0.1	1.860890
26.121667	0.1	1.863902
26.123333	0.1	1.866096
26.125000	0.1	1.866715
26.126667	0.1	1.867204
26.128333	0.1	1.869621
26.130000	0.1	1.873993
26.131667	0.1	1.878086
26.133333	0.1	1.879707
26.135000	0.1	1.879097
26.136667	0.1	1.878454
26.138333	0.1	1.878934
26.140000	0.1	1.879777
26.141667	0.1	1.880610
26.143333	0.1	1.882478
26.145000	0.1	1.886170
26.146667	0.1	1.891125
26.148333	0.1	1.896452
26.150000	0.1	1.901668
26.151667	0.1	1.906408
26.153333	0.1	1.910729
26.155000	0.1	1.915251
26.156667	0.1	1.920336
26.158333	0.1	1.925915
26.160000	0.1	1.931572
26.161667	0.1	1.936187
26.163333	0.1	1.938962
26.165000	0.1	1.941067
26.166667	0.1	1.944005
26.168333	0.1	1.947000
26.170000	0.1	1.947917
26.171667	0.1	1.946283
26.173333	0.1	1.944317
26.175000	0.1	1.945030
26.176667	0.1	1.950106
26.178333	0.1	1.959857
26.180000	0.1	1.973575
26.181667	0.1	1.989463
26.183333	0.1	2.005496
26.185000	0.1	2.019606
26.186667	0.1	2.029398
26.188333	0.1	2.033752
26.190000	0.1	2.034367
26.191667	0.1	2.034870
26.193333	0.1	2.038637
26.195000	0.1	2.046763
26.196667	0.1	2.057822
26.198333	0.1	2.069878
26.200000	0.1	2.082307
26.201667	0.1	2.095564
26.203333	0.1	2.110070
26.205000	0.1	2.125208
26.206667	0.1	2.139485
26.208333	0.1	2.151835
26.210000	0.1	2.162764
26.211667	0.1	2.174140
26.213333	0.1	2.187719
26.215000	0.1	2.203994
26.216667	0.1	2.222676
26.218333	0.1	2.243211
26.220000	0.1	2.264604
26.221667	0.1	2.285279
26.223333	0.1	2.303785
26.225000	0.1	2.319943
26.226667	0.1	2.334598
26.228333	0.1	2.348470
26.230000	0.1	2.362011
26.231667	0.1	2.375757
26.233333	0.1	2.389904
26.235000	0.1	2.403874
26.236667	0.1	2.416847
26.238333	0.1	2.428340
26.240000	0.1	2.438361
26.241667	0.1	2.447930
26.243333	0.1	2.458510
26.245000	0.1	2.470156
26.246667	0.1	2.481514
26.248333	0.1	2.491646
26.250000	0.1	2.500908
26.251667	0.1	2.510133
26.253333	0.1	2.519269
26.255000	0.1	2.526874
26.256667	0.1	2.530534
26.258333	0.1	2.528150
26.260000	0.1	2.519735
26.261667	0.1	2.508294
26.263333	0.1	2.497546
26.265000	0.1	2.488582
26.266667	0.1	2.480466
26.268333	0.1	2.472638
26.270000	0.1	2.464326
26.271667	0.1	2.454328
26.273333	0.1	2.443246
26.275000	0.1	2.433220
26.276667	0.1	2.425122
26.278333	0.1	2.417965
26.280000	0.1	2.410184
26.281667	0.1	2.400065
26.283333	0.1	2.386165
26.285000	0.1	2.368228
26.286667	0.1	2.346896
26.288333	0.1	2.323156
26.290000	0.1	2.298448
26.291667	0.1	2.274280
26.293333	0.1	2.251584
26.295000	0.1	2.231109
26.296667	0.1	2.213391
26.298333	0.1	2.197949
26.300000	0.1	2.183393
26.301667	0.1	2.168571
26.303333	0.1	2.152985
26.305000	0.1	2.136105
26.306667	0.1	2.117441
26.308333	0.1	2.097762
26.310000	0.1	2.078931
26.311667	0.1	2.061883
26.313333	0.1	2.046227
26.315000	0.1	2.031652
26.316667	0.1	2.018558
26.318333	0.1	2.007429
26.320000	0.1	1.998339
26.321667	0.1	1.990516
26.323333	0.1	1.981850
26.325000	0.1	1.970096
26.326667	0.1	1.955135
26.328333	0.1	1.938995
26.330000	0.1	1.923987
26.331667	0.1	1.911465
26.333333	0.1	1.901798
26.335000	0.1	1.894780
26.336667	0.1	1.889872
26.338333	0.1	1.886124
26.340000	0.1	1.882445
26.341667	0.1	1.878017
26.343333	0.1	1.872787
26.345000	0.1	1.867330
26.346667	0.1	1.862152
26.348333	0.1	1.857230
26.350000	0.1	1.852121
26.351667	0.1	1.846054
26.353333	0.1	1.838356
26.355000	0.1	1.829294
26.356667	0.1	1.819716
26.358333	0.1	1.810291
26.360000	0.1	1.801704
26.361667	0.1	1.794682
26.363333	0.1	1.789778
26.365000	0.1	1.787646
26.366667	0.1	1.788153
26.368333	0.1	1.789737
26.370000	0.1	1.790556
26.371667	0.1	1.789937
26.373333	0.1	1.788619
26.375000	0.1	1.787576
26.376667	0.1	1.786239
26.378333	0.1	1.782235
26.380000	0.1	1.773485
26.381667	0.1	1.761047
26.383333	0.1	1.749531
26.385000	0.1	1.743841
26.386667	0.1	1.745215
26.388333	0.1	1.750733
26.390000	0.1	1.756228
26.391667	0.1	1.759292
26.393333	0.1	1.759431
26.395000	0.1	1.756712
26.396667	0.1	1.751846
26.398333	0.1	1.746495
26.400000	0.1	1.742337
26.401667	0.1	1.740362
26.403333	0.1	1.740525
26.405000	0.1	1.741848
26.406667	0.1	1.743068
26.408333	0.1	1.743240
26.410000	0.1	1.742109
26.411667	0.1	1.739399
26.413333	0.1	1.734500
26.415000	0.1	1.728013
26.416667	0.1	1.722141
26.418333	0.1	1.718807
26.420000	0.1	1.718784
26.421667	0.1	1.722043
26.423333	0.1	1.727547
26.425000	0.1	1.733452
26.426667	0.1	1.738383
26.428333	0.1	1.742048
26.430000	0.1	1.744209
26.431667	0.1	1.743548
26.433333	0.1	1.738863
26.435000	0.1	1.731263
26.436667	0.1	1.723855
26.438333	0.1	1.719133
26.440000	0.1	1.717457
26.441667	0.1	1.718011
26.443333	0.1	1.720623
26.445000	0.1	1.725326
26.446667	0.1	1.730411
26.448333	0.1	1.732744
26.450000	0.1	1.730691
26.451667	0.1	1.725722
26.453333	0.1	1.721065
26.455000	0.1	1.718774
26.456667	0.1	1.718327
26.458333	0.1	1.718113
26.460000	0.1	1.717559
26.461667	0.1	1.717596
26.463333	0.1	1.719645
26.465000	0.1	1.723976
26.466667	0.1	1.729056
26.468333	0.1	1.732805
26.470000	0.1	1.734030
26.471667	0.1	1.733028
26.473333	0.1	1.731212
26.475000	0.1	1.729554
26.476667	0.1	1.727985
26.478333	0.1	1.726458
26.480000	0.1	1.725275
26.481667	0.1	1.724456
26.483333	0.1	1.723915
26.485000	0.1	1.723580
26.486667	0.1	1.722523
26.488333	0.1	1.719282
26.490000	0.1	1.714020
26.491667	0.1	1.709200
26.493333	0.1	1.707682
26.495000	0.1	1.710895
26.496667	0.1	1.718318
26.498333	0.1	1.727827
26.500000	0.1	1.736633
26.501667	0.1	1.742179
26.503333	0.1	1.742886
26.505000	0.1	1.739473
26.506667	0.1	1.734993
26.508333	0.1	1.732465
26.510000	0.1	1.732549
26.511667	0.1	1.733922
26.513333	0.1	1.734993
26.515000	0.1	1.734830
26.516667	0.1	1.733229
26.518333	0.1	1.730104
26.520000	0.1	1.725154
26.521667	0.1	1.719133
26.523333	0.1	1.714290
26.525000	0.1	1.712097
26.526667	0.1	1.712167
26.528333	0.1	1.714192
26.530000	0.1	1.718514
26.531667	0.1	1.724232
26.533333	0.1	1.728879
26.535000	0.1	1.730565
26.536667	0.1	1.729527
26.538333	0.1	1.727114
26.540000	0.1	1.723925
26.541667	0.1	1.720046
26.543333	0.1	1.716330
26.545000	0.1	1.713694
26.546667	0.1	1.712171
26.548333	0.1	1.711473
26.550000	0.1	1.711193
26.551667	0.1	1.710993
26.553333	0.1	1.711114
26.555000	0.1	1.711724
26.556667	0.1	1.712199
26.558333	0.1	1.711529
26.560000	0.1	1.709266
26.561667	0.1	1.706313
26.563333	0.1	1.704362
26.565000	0.1	1.704418
26.566667	0.1	1.706653
26.568333	0.1	1.710607
26.570000	0.1	1.714616
26.571667	0.1	1.716739
26.573333	0.1	1.716688
26.575000	0.1	1.715408
26.576667	0.1	1.713466
26.578333	0.1	1.711519
26.580000	0.1	1.710909
26.581667	0.1	1.712549
26.583333	0.1	1.716283
26.585000	0.1	1.721056
26.586667	0.1	1.725494
26.588333	0.1	1.728544
26.590000	0.1	1.729396
26.591667	0.1	1.728032
26.593333	0.1	1.726062
26.595000	0.1	1.725391
26.596667	0.1	1.726267
26.598333	0.1	1.727976
26.600000	0.1	1.730574
26.601667	0.1	1.734225
26.603333	0.1	1.737685
26.605000	0.1	1.738626
26.606667	0.1	1.735543
26.608333	0.1	1.729368
26.610000	0.1	1.722970
26.611667	0.1	1.718993
26.613333	0.1	1.718649
26.615000	0.1	1.721573
26.616667	0.1	1.726518
26.618333	0.1	1.732185
26.620000	0.1	1.737350
26.621667	0.1	1.740945
26.623333	0.1	1.742267
26.625000	0.1	1.740940
26.626667	0.1	1.737657
26.628333	0.1	1.735133
26.630000	0.1	1.736241
26.631667	0.1	1.741303
26.633333	0.1	1.748377
26.635000	0.1	1.754942
26.636667	0.1	1.759175
26.638333	0.1	1.761024
26.640000	0.1	1.761406
26.641667	0.1	1.760325
26.643333	0.1	1.757140
26.645000	0.1	1.752437
26.646667	0.1	1.748265
26.648333	0.1	1.746374
26.650000	0.1	1.747203
26.651667	0.1	1.750519
26.653333	0.1	1.755832
26.655000	0.1	1.762002
26.656667	0.1	1.767306
26.658333	0.1	1.770444
26.660000	0.1	1.771832
26.661667	0.1	1.773611
26.663333	0.1	1.777387
26.665000	0.1	1.782333
26.666667	0.1	1.786109
26.668333	0.1	1.786733
26.670000	0.1	1.783920
26.671667	0.1	1.779948
26.673333	0.1	1.778426
26.675000	0.1	1.781336
26.676667	0.1	1.788028
26.678333	0.1	1.796614
26.680000	0.1	1.805075
26.681667	0.1	1.811739
26.683333	0.1	1.816242
26.685000	0.1	1.820121
26.686667	0.1	1.825648
26.688333	0.1	1.833574
26.690000	0.1	1.841974
26.691667	0.1	1.847977
26.693333	0.1	1.850598
26.695000	0.1	1.851409
26.696667	0.1	1.852950
26.698333	0.1	1.857132
26.700000	0.1	1.864261
26.701667	0.1	1.872610
26.703333	0.1	1.879549
26.705000	0.1	1.884177
26.706667	0.1	1.888373
26.708333	0.1	1.894543
26.710000	0.1	1.903060
26.711667	0.1	1.912611
26.713333	0.1	1.922096
26.715000	0.1	1.931549
26.716667	0.1	1.941831
26.718333	0.1	1.953179
26.720000	0.1	1.964383
26.721667	0.1	1.973980
26.723333	0.1	1.981468
26.725000	0.1	1.987950
26.726667	0.1	1.995876
26.728333	0.1	2.006907
26.730000	0.1	2.020332
26.731667	0.1	2.034260
26.733333	0.1	2.047517
26.735000	0.1	2.059741
26.736667	0.1	2.071010
26.738333	0.1	2.082149
26.740000	0.1	2.094368
26.741667	0.1	2.108645
26.743333	0.1	2.125660
26.745000	0.1	2.145167
26.746667	0.1	2.165427
26.748333	0.1	2.183937
26.750000	0.1	2.199137
26.751667	0.1	2.211323
26.753333	0.1	2.221796
26.755000	0.1	2.232501
26.756667	0.1	2.246224
26.758333	0.1	2.264883
26.760000	0.1	2.287920
26.761667	0.1	2.313736
26.763333	0.1	2.341131
26.765000	0.1	2.368698
26.766667	0.1	2.395026
26.768333	0.1	2.420200
26.770000	0.1	2.445071
26.771667	0.1	2.469695
26.773333	0.1	2.494226
26.775000	0.1	2.520056
26.776667	0.1	2.548890
26.778333	0.1	2.581282
26.780000	0.1	2.616290
26.781667	0.1	2.652048
26.783333	0.1	2.686330
26.785000	0.1	2.717287
26.786667	0.1	2.745246
26.788333	0.1	2.773656
26.790000	0.1	2.807011
26.791667	0.1	2.847505
26.793333	0.1	2.894080
26.795000	0.1	2.944614
26.796667	0.1	2.997741
26.798333	0.1	3.052019
26.800000	0.1	3.105020
26.801667	0.1	3.154702
26.803333	0.1	3.201012
26.805000	0.1	3.245464
26.806667	0.1	3.289864
26.808333	0.1	3.335634
26.810000	0.1	3.383551
26.811667	0.1	3.434275
26.813333	0.1	3.488562
26.815000	0.1	3.546011
26.816667	0.1	3.604731
26.818333	0.1	3.662687
26.820000	0.1	3.718925
26.821667	0.1	3.773696
26.823333	0.1	3.827228
26.825000	0.1	3.878549
26.826667	0.1	3.926256
26.828333	0.1	3.969786
26.830000	0.1	4.009716
26.831667	0.1	4.047309
26.833333	0.1	4.083379
26.835000	0.1	4.117577
26.836667	0.1	4.149042
26.838333	0.1	4.177154
26.840000	0.1	4.201354
26.841667	0.1	4.221224
26.843333	0.1	4.236833
26.845000	0.1	4.248559
26.846667	0.1	4.256829
26.848333	0.1	4.261895
26.850000	0.1	4.263851
26.851667	0.1	4.262943
26.853333	0.1	4.259553
26.855000	0.1	4.253420
26.856667	0.1	4.243227
26.858333	0.1	4.227641
26.860000	0.1	4.206439
26.861667	0.1	4.180088
26.863333	0.1	4.149107
26.865000	0.1	4.114285
26.866667	0.1	4.077195
26.868333	0.1	4.040119
26.870000	0.1	4.004552
26.871667	0.1	3.969739
26.873333	0.1	3.933581
26.875000	0.1	3.894172
26.876667	0.1	3.850064
26.878333	0.1	3.800588
26.880000	0.1	3.747027
26.881667	0.1	3.692121
26.883333	0.1	3.637928
26.885000	0.1	3.585266
26.886667	0.1	3.534905
26.888333	0.1	3.488148
26.890000	0.1	3.445838
26.891667	0.1	3.407337
26.893333	0.1	3.371038
26.895000	0.1	3.335597
26.896667	0.1	3.300337
26.898333	0.1	3.264952
26.900000	0.1	3.229519
26.901667	0.1	3.194455
26.903333	0.1	3.160229
26.905000	0.1	3.127777
26.906667	0.1	3.098315
26.908333	0.1	3.072191
26.910000	0.1	3.048824
26.911667	0.1	3.027637
26.913333	0.1	3.008051
26.915000	0.1	2.989029
26.916667	0.1	2.969182
26.918333	0.1	2.947953
26.920000	0.1	2.926374
26.921667	0.1	2.906322
26.923333	0.1	2.889554
26.925000	0.1	2.876739
26.926667	0.1	2.866713
26.928333	0.1	2.857451
26.930000	0.1	2.847989
26.931667	0.1	2.838592
26.933333	0.1	2.829004
26.935000	0.1	2.817605
26.936667	0.1	2.803067
26.938333	0.1	2.785809
26.940000	0.1	2.767104
26.941667	0.1	2.748179
26.943333	0.1	2.730284
26.945000	0.1	2.714223
26.946667	0.1	2.699615
26.948333	0.1	2.685334
26.950000	0.1	2.670786
26.951667	0.1	2.656179
26.953333	0.1	2.641724
26.955000	0.1	2.627261
26.956667	0.1	2.612476
26.958333	0.1	2.596802
26.960000	0.1	2.579531
26.961667	0.1	2.561063
26.963333	0.1	2.542939
26.965000	0.1	2.526138
26.966667	0.1	2.510543
26.968333	0.1	2.495488
26.970000	0.1	2.479730
26.971667	0.1	2.462389
26.973333	0.1	2.444000
26.975000	0.1	2.425346
26.976667	0.1	2.406435
26.978333	0.1	2.387520
26.980000	0.1	2.369378
26.981667	0.1	2.352567
26.983333	0.1	2.337629
26.985000	0.1	2.325033
26.986667	0.1	2.313685
26.988333	0.1	2.300888
26.990000	0.1	2.285047
26.991667	0.1	2.267505
26.993333	0.1	2.251081
26.995000	0.1	2.237665
26.996667	0.1	2.228036
26.998333	0.1	2.222396
27.000000	0.1	2.219398
27.001667	0.1	2.216031
27.003333	0.1	2.209991
27.005000	0.1	2.201418
27.006667	0.1	2.191626
27.008333	0.1	2.181241
27.010000	0.1	2.170582
27.011667	0.1	2.160710
27.013333	0.1	2.152962
27.015000	0.1	2.148277
27.016667	0.1	2.147201
27.018333	0.1	2.149632
27.020000	0.1	2.154135
27.021667	0.1	2.158568
27.023333	0.1	2.161963
27.025000	0.1	2.164668
27.026667	0.1	2.167067
27.028333	0.1	2.169432
27.030000	0.1	2.172184
27.031667	0.1	2.175421
27.033333	0.1	2.178554
27.035000	0.1	2.180696
27.036667	0.1	2.181362
27.038333	0.1	2.180873
27.040000	0.1	2.180464
27.041667	0.1	2.181451
27.043333	0.1	2.183672
27.045000	0.1	2.185912
27.046667	0.1	2.188068
27.048333	0.1	2.191113
27.050000	0.1	2.195369
27.051667	0.1	2.200417
27.053333	0.1	2.206126
27.055000	0.1	2.213093
27.056667	0.1	2.222355
27.058333	0.1	2.234359
27.060000	0.1	2.247486
27.061667	0.1	2.258066
27.063333	0.1	2.262825
27.065000	0.1	2.261638
27.066667	0.1	2.258047
27.068333	0.1	2.256641
27.070000	0.1	2.259533
27.071667	0.1	2.265954
27.073333	0.1	2.274537
27.075000	0.1	2.284506
27.076667	0.1	2.295035
27.078333	0.1	2.304907
27.080000	0.1	2.313321
27.081667	0.1	2.320549
27.083333	0.1	2.327296
27.085000	0.1	2.333899
27.086667	0.1	2.340814
27.088333	0.1	2.348926
27.090000	0.1	2.358258
27.091667	0.1	2.366994
27.093333	0.1	2.373010
27.095000	0.1	2.375888
27.096667	0.1	2.376805
27.098333	0.1	2.377238
27.100000	0.1	2.378402
27.101667	0.1	2.381140
27.103333	0.1	2.385871
27.105000	0.1	2.392107
27.106667	0.1	2.397858
27.108333	0.1	2.401043
27.110000	0.1	2.402249
27.111667	0.1	2.404759
27.113333	0.1	2.411287
27.115000	0.1	2.421532
27.116667	0.1	2.432750
27.118333	0.1	2.441970
27.120000	0.1	2.447679
27.121667	0.1	2.449928
27.123333	0.1	2.449681
27.125000	0.1	2.448666
27.126667	0.1	2.448834
27.128333	0.1	2.451497
27.130000	0.1	2.457448
27.131667	0.1	2.467320
27.133333	0.1	2.481225
27.135000	0.1	2.499009
27.136667	0.1	2.520382
27.138333	0.1	2.543409
27.140000	0.1	2.564350
27.141667	0.1	2.580574
27.143333	0.1	2.592169
27.145000	0.1	2.600797
27.146667	0.1	2.609170
27.148333	0.1	2.620691
27.150000	0.1	2.637352
27.151667	0.1	2.658353
27.153333	0.1	2.681492
27.155000	0.1	2.704891
27.156667	0.1	2.727276
27.158333	0.1	2.748249
27.160000	0.1	2.769092
27.161667	0.1	2.792543
27.163333	0.1	2.821172
27.165000	0.1	2.855877
27.166667	0.1	2.895161
27.168333	0.1	2.935915
27.170000	0.1	2.975916
27.171667	0.1	3.015418
27.173333	0.1	3.055916
27.175000	0.1	3.097858
27.176667	0.1	3.140271
27.178333	0.1	3.182348
27.180000	0.1	3.224472
27.181667	0.1	3.268328
27.183333	0.1	3.316607
27.185000	0.1	3.371672
27.186667	0.1	3.434289
27.188333	0.1	3.503440
27.190000	0.1	3.576679
27.191667	0.1	3.650808
27.193333	0.1	3.723037
27.195000	0.1	3.792034
27.196667	0.1	3.858670
27.198333	0.1	3.926023
27.200000	0.1	3.998033
27.201667	0.1	4.077307
27.203333	0.1	4.163906
27.205000	0.1	4.256088
27.206667	0.1	4.351856
27.208333	0.1	4.450092
27.210000	0.1	4.550917
27.211667	0.1	4.655542
27.213333	0.1	4.765615
27.215000	0.1	4.882514
27.216667	0.1	5.006669
27.218333	0.1	5.136710
27.220000	0.1	5.269228
27.221667	0.1	5.400968
27.223333	0.1	5.531521
27.225000	0.1	5.662846
27.226667	0.1	5.796789
27.228333	0.1	5.933945
27.230000	0.1	6.074049
27.231667	0.1	6.216671
27.233333	0.1	6.361762
27.235000	0.1	6.509083
27.236667	0.1	6.657159
27.238333	0.1	6.803572
27.240000	0.1	6.946540
27.241667	0.1	7.085330
27.243333	0.1	7.219086
27.245000	0.1	7.346841
27.246667	0.1	7.469147
27.248333	0.1	7.588230
27.250000	0.1	7.706159
27.251667	0.1	7.823054
27.253333	0.1	7.936331
27.255000	0.1	8.041202
27.256667	0.1	8.133464
27.258333	0.1	8.212500
27.260000	0.1	8.280627
27.261667	0.1	8.339840
27.263333	0.1	8.390592
27.265000	0.1	8.433228
27.266667	0.1	8.468465
27.268333	0.1	8.495827
27.270000	0.1	8.513145
27.271667	0.1	8.517951
27.273333	0.1	8.508586
27.275000	0.1	8.484335
27.276667	0.1	8.445811
27.278333	0.1	8.395845
27.280000	0.1	8.338792
27.281667	0.1	8.277879
27.283333	0.1	8.213469
27.285000	0.1	8.143610
27.286667	0.1	8.065542
27.288333	0.1	7.977434
27.290000	0.1	7.879315
27.291667	0.1	7.772730
27.293333	0.1	7.660300
27.295000	0.1	7.545277
27.296667	0.1	7.430594
27.298333	0.1	7.317942
27.300000	0.1	7.207082
27.301667	0.1	7.095844
27.303333	0.1	6.981641
27.305000	0.1	6.863638
27.306667	0.1	6.743162
27.308333	0.1	6.622407
27.310000	0.1	6.503621
27.311667	0.1	6.388552
27.313333	0.1	6.277156
27.315000	0.1	6.168126
27.316667	0.1	6.061615
27.318333	0.1	5.959491
27.320000	0.1	5.862359
27.321667	0.1	5.768822
27.323333	0.1	5.677929
27.325000	0.1	5.590515
27.326667	0.1	5.508014
27.328333	0.1	5.431236
27.330000	0.1	5.359966
27.331667	0.1	5.292795
27.333333	0.1	5.227262
27.335000	0.1	5.160850
27.336667	0.1	5.092225
27.338333	0.1	5.021715
27.340000	0.1	4.950990
27.341667	0.1	4.882151
27.343333	0.1	4.817019
27.345000	0.1	4.756604
27.346667	0.1	4.700623
27.348333	0.1	4.648059
27.350000	0.1	4.597916
27.351667	0.1	4.548617
27.353333	0.1	4.498111
27.355000	0.1	4.445226
27.356667	0.1	4.389477
27.358333	0.1	4.330198
27.360000	0.1	4.267697
27.361667	0.1	4.204218
27.363333	0.1	4.142099
27.365000	0.1	4.081973
27.366667	0.1	4.023211
27.368333	0.1	3.964882
27.370000	0.1	3.906419
27.371667	0.1	3.847657
27.373333	0.1	3.787866
27.375000	0.1	3.725602
27.376667	0.1	3.660033
27.378333	0.1	3.591618
27.380000	0.1	3.521731
27.381667	0.1	3.452175
27.383333	0.1	3.383942
27.385000	0.1	3.316491
27.386667	0.1	3.249128
27.388333	0.1	3.182096
27.390000	0.1	3.115381
27.391667	0.1	3.048121
27.393333	0.1	2.980349
27.395000	0.1	2.913657
27.396667	0.1	2.849204
27.398333	0.1	2.786815
27.400000	0.1	2.726889
27.401667	0.1	2.671164
27.403333	0.1	2.620323
27.405000	0.1	2.572476
27.406667	0.1	2.524704
27.408333	0.1	2.475507
27.410000	0.1	2.425509
27.411667	0.1	2.376647
27.413333	0.1	2.331045
27.415000	0.1	2.289331
27.416667	0.1	2.250248
27.418333	0.1	2.212957
27.420000	0.1	2.178159
27.421667	0.1	2.146321
27.423333	0.1	2.116673
27.425000	0.1	2.087820
27.426667	0.1	2.058917
27.428333	0.1	2.030488
27.430000	0.1	2.003699
27.431667	0.1	1.979237
27.433333	0.1	1.957035
27.435000	0.1	1.936494
27.436667	0.1	1.917095
27.438333	0.1	1.898766
27.440000	0.1	1.881467
27.441667	0.1	1.865006
27.443333	0.1	1.849849
27.445000	0.1	1.837625
27.446667	0.1	1.829835
27.448333	0.1	1.825807
27.450000	0.1	1.822752
27.451667	0.1	1.817904
27.453333	0.1	1.810198
27.455000	0.1	1.800503
27.456667	0.1	1.790682
27.458333	0.1	1.781997
27.460000	0.1	1.774603
27.461667	0.1	1.768745
27.463333	0.1	1.765392
27.465000	0.1	1.764973
27.466667	0.1	1.766575
27.468333	0.1	1.768810
27.470000	0.1	1.770435
27.471667	0.1	1.770509
27.473333	0.1	1.769224
27.475000	0.1	1.767422
27.476667	0.1	1.765001
27.478333	0.1	1.761061
27.480000	0.1	1.755562
27.481667	0.1	1.749797
27.483333	0.1	1.745103
27.485000	0.1	1.741634
27.486667	0.1	1.738826
27.488333	0.1	1.736814
27.490000	0.1	1.736162
27.491667	0.1	1.736549
27.493333	0.1	1.736996
27.495000	0.1	1.736879
27.496667	0.1	1.736227
27.498333	0.1	1.735287
27.500000	0.1	1.733792
27.501667	0.1	1.731492
27.503333	0.1	1.729317
27.505000	0.1	1.728833
27.506667	0.1	1.730318
27.508333	0.1	1.732195
27.510000	0.1	1.732907
27.511667	0.1	1.732316
27.513333	0.1	1.730486
27.515000	0.1	1.727375
27.516667	0.1	1.724274
27.518333	0.1	1.722910
27.520000	0.1	1.723343
27.521667	0.1	1.724516
27.523333	0.1	1.725564
27.525000	0.1	1.725657
27.526667	0.1	1.724223
27.528333	0.1	1.721513
27.530000	0.1	1.718309
27.531667	0.1	1.715003
27.533333	0.1	1.711417
27.535000	0.1	1.707706
27.536667	0.1	1.704530
27.538333	0.1	1.702220
27.540000	0.1	1.700707
27.541667	0.1	1.699948
27.543333	0.1	1.699911
27.545000	0.1	1.700548
27.546667	0.1	1.701410
27.548333	0.1	1.701615
27.550000	0.1	1.700642
27.551667	0.1	1.697890
27.553333	0.1	1.692967
27.555000	0.1	1.687543
27.556667	0.1	1.684390
27.558333	0.1	1.684059
27.560000	0.1	1.684623
27.561667	0.1	1.684092
27.563333	0.1	1.681792
27.565000	0.1	1.678080
27.566667	0.1	1.674104
27.568333	0.1	1.671226
27.570000	0.1	1.670099
27.571667	0.1	1.670509
27.573333	0.1	1.672166
27.575000	0.1	1.674886
27.576667	0.1	1.677754
27.578333	0.1	1.678774
27.580000	0.1	1.676404
27.581667	0.1	1.671566
27.583333	0.1	1.667137
27.585000	0.1	1.664869
27.586667	0.1	1.664404
27.588333	0.1	1.665349
27.590000	0.1	1.667906
27.591667	0.1	1.671468
27.593333	0.1	1.674001
27.595000	0.1	1.673433
27.596667	0.1	1.669661
27.598333	0.1	1.664474
27.600000	0.1	1.659594
27.601667	0.1	1.655505
27.603333	0.1	1.652259
27.605000	0.1	1.650206
27.606667	0.1	1.649498
27.608333	0.1	1.649908
27.610000	0.1	1.650830
27.611667	0.1	1.651007
27.613333	0.1	1.649619
27.615000	0.1	1.647496
27.616667	0.1	1.646047
27.618333	0.1	1.645586
27.620000	0.1	1.645978
27.621667	0.1	1.648138
27.623333	0.1	1.652837
27.625000	0.1	1.658476
27.626667	0.1	1.661647
27.628333	0.1	1.659705
27.630000	0.1	1.652674
27.631667	0.1	1.642993
27.633333	0.1	1.633815
27.635000	0.1	1.627477
27.636667	0.1	1.625428
27.638333	0.1	1.628427
27.640000	0.1	1.635351
27.641667	0.1	1.643132
27.643333	0.1	1.648902
27.645000	0.1	1.651635
27.646667	0.1	1.651910
27.648333	0.1	1.650923
27.650000	0.1	1.649824
27.651667	0.1	1.649181
27.653333	0.1	1.648688
27.655000	0.1	1.647891
27.656667	0.1	1.646872
27.658333	0.1	1.645819
27.660000	0.1	1.644678
27.661667	0.1	1.643226
27.663333	0.1	1.641219
27.665000	0.1	1.639412
27.666667	0.1	1.639780
27.668333	0.1	1.643701
27.670000	0.1	1.650690
27.671667	0.1	1.658741
27.673333	0.1	1.665335
27.675000	0.1	1.668939
27.676667	0.1	1.669568
27.678333	0.1	1.667878
27.680000	0.1	1.664618
27.681667	0.1	1.660967
27.683333	0.1	1.658476
27.685000	0.1	1.658206
27.686667	0.1	1.660236
27.688333	0.1	1.664185
27.690000	0.1	1.669652
27.691667	0.1	1.675831
27.693333	0.1	1.681098
27.695000	0.1	1.683622
27.696667	0.1	1.682956
27.698333	0.1	1.680669
27.700000	0.1	1.679081
27.701667	0.1	1.679803
27.703333	0.1	1.683272
27.705000	0.1	1.688153
27.706667	0.1	1.692027
27.708333	0.1	1.693787
27.710000	0.1	1.694504
27.711667	0.1	1.695706
27.713333	0.1	1.697689
27.715000	0.1	1.699510
27.716667	0.1	1.700311
27.718333	0.1	1.700451
27.720000	0.1	1.701484
27.721667	0.1	1.704739
27.723333	0.1	1.709424
27.725000	0.1	1.712921
27.726667	0.1	1.713703
27.728333	0.1	1.713107
27.730000	0.1	1.713820
27.731667	0.1	1.717559
27.733333	0.1	1.724376
27.735000	0.1	1.733149
27.736667	0.1	1.742467
27.738333	0.1	1.752032
27.740000	0.1	1.762807
27.741667	0.1	1.774705
27.743333	0.1	1.784824
27.745000	0.1	1.789220
27.746667	0.1	1.786649
27.748333	0.1	1.779762
27.750000	0.1	1.772698
27.751667	0.1	1.768838
27.753333	0.1	1.769997
27.755000	0.1	1.775972
27.756667	0.1	1.784586
27.758333	0.1	1.792843
27.760000	0.1	1.798715
27.761667	0.1	1.801969
27.763333	0.1	1.803436
27.765000	0.1	1.803883
27.766667	0.1	1.803702
27.768333	0.1	1.803511
27.770000	0.1	1.804093
27.771667	0.1	1.805564
27.773333	0.1	1.807055
27.775000	0.1	1.806961
27.776667	0.1	1.804177
27.778333	0.1	1.799315
27.780000	0.1	1.794021
27.781667	0.1	1.789685
27.783333	0.1	1.787003
27.785000	0.1	1.785825
27.786667	0.1	1.784922
27.788333	0.1	1.782561
27.790000	0.1	1.777546
27.791667	0.1	1.770346
27.793333	0.1	1.763655
27.795000	0.1	1.760339
27.796667	0.1	1.760768
27.798333	0.1	1.763012
27.800000	0.1	1.764777
27.801667	0.1	1.764977
27.803333	0.1	1.764316
27.805000	0.1	1.763999
27.806667	0.1	1.764260
27.808333	0.1	1.764223
27.810000	0.1	1.762738
27.811667	0.1	1.759841
27.813333	0.1	1.756586
27.815000	0.1	1.753676
27.816667	0.1	1.751552
27.818333	0.1	1.750770
27.820000	0.1	1.750938
27.821667	0.1	1.750635
27.823333	0.1	1.748693
27.825000	0.1	1.744437
27.826667	0.1	1.737690
27.828333	0.1	1.729624
27.830000	0.1	1.722635
27.831667	0.1	1.718658
27.833333	0.1	1.718034
27.835000	0.1	1.720279
27.836667	0.1	1.724665
27.838333	0.1	1.730016
27.840000	0.1	1.735524
27.841667	0.1	1.741275
27.843333	0.1	1.746700
27.845000	0.1	1.750118
27.846667	0.1	1.750635
27.848333	0.1	1.749075
27.850000	0.1	1.747068
27.851667	0.1	1.746267
27.853333	0.1	1.747659
27.855000	0.1	1.750835
27.856667	0.1	1.754551
27.858333	0.1	1.758090
27.860000	0.1	1.761816
27.861667	0.1	1.765848
27.863333	0.1	1.768349
27.865000	0.1	1.766998
27.866667	0.1	1.762654
27.868333	0.1	1.759510
27.870000	0.1	1.761299
27.871667	0.1	1.768069
27.873333	0.1	1.776651
27.875000	0.1	1.784079
27.876667	0.1	1.790021
27.878333	0.1	1.795362
27.880000	0.1	1.800340
27.881667	0.1	1.805001
27.883333	0.1	1.809401
27.885000	0.1	1.812601
27.886667	0.1	1.813429
27.888333	0.1	1.812666
27.890000	0.1	1.812978
27.891667	0.1	1.816396
27.893333	0.1	1.822612
27.895000	0.1	1.829495
27.896667	0.1	1.834645
27.898333	0.1	1.836643
27.900000	0.1	1.835311
27.901667	0.1	1.831492
27.903333	0.1	1.826659
27.905000	0.1	1.822449
27.906667	0.1	1.820498
27.908333	0.1	1.821988
27.910000	0.1	1.827013
27.911667	0.1	1.834626
27.913333	0.1	1.843167
27.915000	0.1	1.850519
27.916667	0.1	1.854692
27.918333	0.1	1.854789
27.920000	0.1	1.851385
27.921667	0.1	1.845942
27.923333	0.1	1.839888
27.925000	0.1	1.834412
27.926667	0.1	1.830724
27.928333	0.1	1.829118
27.930000	0.1	1.827977
27.931667	0.1	1.825374
27.933333	0.1	1.821164
27.935000	0.1	1.816745
27.936667	0.1	1.813844
27.938333	0.1	1.813513
27.940000	0.1	1.815069
27.941667	0.1	1.816638
27.943333	0.1	1.816936
27.945000	0.1	1.815972
27.946667	0.1	1.814277
27.948333	0.1	1.812200
27.950000	0.1	1.810114
27.951667	0.1	1.809029
27.953333	0.1	1.809993
27.955000	0.1	1.812684
27.956667	0.1	1.815013
27.958333	0.1	1.814296
27.960000	0.1	1.809550
27.961667	0.1	1.802724
27.963333	0.1	1.796917
27.965000	0.1	1.793723
27.966667	0.1	1.792763
27.968333	0.1	1.792754
27.970000	0.1	1.792698
27.971667	0.1	1.792433
27.973333	0.1	1.792754
27.975000	0.1	1.795171
27.976667	0.1	1.800433
27.978333	0.1	1.806989
27.980000	0.1	1.811683
27.981667	0.1	1.812330
27.983333	0.1	1.809676
27.985000	0.1	1.806286
27.986667	0.1	1.803865
27.988333	0.1	1.802603
27.990000	0.1	1.802901
27.991667	0.1	1.806095
27.993333	0.1	1.812950
27.995000	0.1	1.822393
27.996667	0.1	1.832405
27.998333	0.1	1.841569
28.000000	0.1	1.848782
28.001667	0.1	1.852624
28.003333	0.1	1.852210
28.005000	0.1	1.848224
28.006667	0.1	1.843022
28.008333	0.1	1.839725
28.010000	0.1	1.840428
28.011667	0.1	1.845644
28.013333	0.1	1.855134
28.015000	0.1	1.868089
28.016667	0.1	1.882804
28.018333	0.1	1.896815
28.020000	0.1	1.907405
28.021667	0.1	1.912806
28.023333	0.1	1.913724
28.025000	0.1	1.912741
28.026667	0.1	1.912168
28.028333	0.1	1.913197
28.030000	0.1	1.916201
28.031667	0.1	1.921062
28.033333	0.1	1.927232
28.035000	0.1	1.933496
28.036667	0.1	1.938492
28.038333	0.1	1.941673
28.040000	0.1	1.943815
28.041667	0.1	1.946660
28.043333	0.1	1.951624
28.045000	0.1	1.959009
28.046667	0.1	1.968495
28.048333	0.1	1.979182
28.050000	0.1	1.989244
28.051667	0.1	1.996653
28.053333	0.1	2.000788
28.055000	0.1	2.002497
28.056667	0.1	2.002888
28.058333	0.1	2.003117
28.060000	0.1	2.004784
28.061667	0.1	2.009221
28.063333	0.1	2.016216
28.065000	0.1	2.023820
28.066667	0.1	2.029701
28.068333	0.1	2.032672
28.070000	0.1	2.032844
28.071667	0.1	2.030707
28.073333	0.1	2.026740
28.075000	0.1	2.022064
28.076667	0.1	2.018684
28.078333	0.1	2.018334
28.080000	0.1	2.021077
28.081667	0.1	2.025152
28.083333	0.1	2.028542
28.085000	0.1	2.030367
28.086667	0.1	2.030274
28.088333	0.1	2.027578
28.090000	0.1	2.022278
28.091667	0.1	2.016271
28.093333	0.1	2.012169
28.095000	0.1	2.011186
28.096667	0.1	2.012732
28.098333	0.1	2.015489
28.100000	0.1	2.018241
28.101667	0.1	2.020071
28.103333	0.1	2.020430
28.105000	0.1	2.019405
28.106667	0.1	2.017743
28.108333	0.1	2.016332
28.110000	0.1	2.015578
28.111667	0.1	2.014977
28.113333	0.1	2.013249
28.115000	0.1	2.009626
28.116667	0.1	2.004858
28.118333	0.1	2.000248
28.120000	0.1	1.996341
28.121667	0.1	1.993212
28.123333	0.1	1.990735
28.125000	0.1	1.988374
28.126667	0.1	1.985296
28.128333	0.1	1.980755
28.130000	0.1	1.974842
28.131667	0.1	1.968448
28.133333	0.1	1.962120
28.135000	0.1	1.955824
28.136667	0.1	1.949756
28.138333	0.1	1.944331
28.140000	0.1	1.939107
28.141667	0.1	1.932764
28.143333	0.1	1.924345
28.145000	0.1	1.913970
28.146667	0.1	1.902874
28.148333	0.1	1.893146
28.150000	0.1	1.886636
28.151667	0.1	1.883917
28.153333	0.1	1.884480
28.155000	0.1	1.886813
28.156667	0.1	1.888731
28.158333	0.1	1.888787
28.160000	0.1	1.886883
28.161667	0.1	1.883223
28.163333	0.1	1.877462
28.165000	0.1	1.869057
28.166667	0.1	1.858552
28.168333	0.1	1.848075
28.170000	0.1	1.839590
28.171667	0.1	1.833737
28.173333	0.1	1.830757
28.175000	0.1	1.830580
28.176667	0.1	1.831590
28.178333	0.1	1.830920
28.180000	0.1	1.826230
28.181667	0.1	1.817094
28.183333	0.1	1.805401
28.185000	0.1	1.794193
28.186667	0.1	1.785327
28.188333	0.1	1.778873
28.190000	0.1	1.774533
28.191667	0.1	1.772521
28.193333	0.1	1.773471
28.195000	0.1	1.777047
28.196667	0.1	1.780600
28.198333	0.1	1.781206
28.200000	0.1	1.778784
28.201667	0.1	1.775557
28.203333	0.1	1.773192
28.205000	0.1	1.771552
28.206667	0.1	1.769545
28.208333	0.1	1.766970
28.210000	0.1	1.764782
28.211667	0.1	1.762891
28.213333	0.1	1.759767
28.215000	0.1	1.754505
28.216667	0.1	1.747413
28.218333	0.1	1.739091
28.220000	0.1	1.730644
28.221667	0.1	1.724246
28.223333	0.1	1.722123
28.225000	0.1	1.724418
28.226667	0.1	1.728926
28.228333	0.1	1.733107
28.230000	0.1	1.735780
28.231667	0.1	1.737108
28.233333	0.1	1.737056
28.235000	0.1	1.734691
28.236667	0.1	1.729778
28.238333	0.1	1.724157
28.240000	0.1	1.720735
28.241667	0.1	1.721652
28.243333	0.1	1.726951
28.245000	0.1	1.734663
28.246667	0.1	1.742267
28.248333	0.1	1.747767
28.250000	0.1	1.750011
28.251667	0.1	1.749122
28.253333	0.1	1.746058
28.255000	0.1	1.741378
28.256667	0.1	1.735473
28.258333	0.1	1.729787
28.260000	0.1	1.726560
28.261667	0.1	1.727343
28.263333	0.1	1.732246
28.265000	0.1	1.740134
28.266667	0.1	1.748907
28.268333	0.1	1.756367
28.270000	0.1	1.761271
28.271667	0.1	1.763543
28.273333	0.1	1.764013
28.275000	0.1	1.764009
28.276667	0.1	1.764786
28.278333	0.1	1.767194
28.280000	0.1	1.771296
28.281667	0.1	1.775851
28.283333	0.1	1.779022
28.285000	0.1	1.780121
28.286667	0.1	1.779790
28.288333	0.1	1.778775
28.290000	0.1	1.777131
28.291667	0.1	1.774575
28.293333	0.1	1.771501
28.295000	0.1	1.769820
28.296667	0.1	1.772163
28.298333	0.1	1.779511
28.300000	0.1	1.789876
28.301667	0.1	1.799688
28.303333	0.1	1.806142
28.305000	0.1	1.808167
28.306667	0.1	1.806081
28.308333	0.1	1.801294
28.310000	0.1	1.796302
28.311667	0.1	1.794086
28.313333	0.1	1.797113
28.315000	0.1	1.806249
28.316667	0.1	1.820019
28.318333	0.1	1.834980
28.320000	0.1	1.847232
28.321667	0.1	1.854417
28.323333	0.1	1.856750
28.325000	0.1	1.855986
28.326667	0.1	1.854091
28.328333	0.1	1.852866
28.330000	0.1	1.853798
28.331667	0.1	1.857383
28.333333	0.1	1.862370
28.335000	0.1	1.866468
28.336667	0.1	1.868866
28.338333	0.1	1.871050
28.340000	0.1	1.874403
28.341667	0.1	1.878575
28.343333	0.1	1.882357
28.345000	0.1	1.885369
28.346667	0.1	1.888797
28.348333	0.1	1.893789
28.350000	0.1	1.899684
28.351667	0.1	1.904932
28.353333	0.1	1.908885
28.355000	0.1	1.912098
28.356667	0.1	1.915237
28.358333	0.1	1.917952
28.360000	0.1	1.918925
28.361667	0.1	1.916992
28.363333	0.1	1.912075
28.365000	0.1	1.905314
28.366667	0.1	1.898762
28.368333	0.1	1.894608
28.370000	0.1	1.893779
28.371667	0.1	1.895167
28.373333	0.1	1.896340
28.375000	0.1	1.895293
28.376667	0.1	1.891865
28.378333	0.1	1.887325
28.380000	0.1	1.882878
28.381667	0.1	1.879041
28.383333	0.1	1.875605
28.385000	0.1	1.871074
28.386667	0.1	1.863232
28.388333	0.1	1.851539
28.390000	0.1	1.838449
28.391667	0.1	1.827544
28.393333	0.1	1.820885
28.395000	0.1	1.817863
28.396667	0.1	1.815893
28.398333	0.1	1.812470
28.400000	0.1	1.806621
28.401667	0.1	1.798477
28.403333	0.1	1.788433
28.405000	0.1	1.777378
28.406667	0.1	1.766970
28.408333	0.1	1.758491
28.410000	0.1	1.751552
28.411667	0.1	1.744288
28.413333	0.1	1.735426
28.415000	0.1	1.726202
28.416667	0.1	1.718751
28.418333	0.1	1.713573
28.420000	0.1	1.710309
28.421667	0.1	1.709140
28.423333	0.1	1.709284
28.425000	0.1	1.708185
28.426667	0.1	1.704423
28.428333	0.1	1.699203
28.430000	0.1	1.693992
28.431667	0.1	1.689065
28.433333	0.1	1.684544
28.435000	0.1	1.680846
28.436667	0.1	1.678164
28.438333	0.1	1.676101
28.440000	0.1	1.673754
28.441667	0.1	1.670276
28.443333	0.1	1.665512
28.445000	0.1	1.660069
28.446667	0.1	1.654923
28.448333	0.1	1.650848
28.450000	0.1	1.647975
28.451667	0.1	1.645721
28.453333	0.1	1.643593
28.455000	0.1	1.642080
28.456667	0.1	1.641903
28.458333	0.1	1.642392
28.460000	0.1	1.641731
28.461667	0.1	1.639170
28.463333	0.1	1.635822
28.465000	0.1	1.633116
28.466667	0.1	1.631672
28.468333	0.1	1.631919
28.470000	0.1	1.634457
28.471667	0.1	1.638951
28.473333	0.1	1.643668
28.475000	0.1	1.646425
28.476667	0.1	1.645633
28.478333	0.1	1.641503
28.480000	0.1	1.636525
28.481667	0.1	1.633852
28.483333	0.1	1.635044
28.485000	0.1	1.639328
28.486667	0.1	1.644138
28.488333	0.1	1.646834
28.490000	0.1	1.646955
28.491667	0.1	1.646252
28.493333	0.1	1.646560
28.495000	0.1	1.648548
28.496667	0.1	1.651612
28.498333	0.1	1.654387
28.500000	0.1	1.655817
28.501667	0.1	1.655607
28.503333	0.1	1.653847
28.505000	0.1	1.651393
28.506667	0.1	1.650159
28.508333	0.1	1.651919
28.510000	0.1	1.656925
28.511667	0.1	1.663635
28.513333	0.1	1.669563
28.515000	0.1	1.672818
28.516667	0.1	1.672925
28.518333	0.1	1.670616
28.520000	0.1	1.667873
28.521667	0.1	1.667654
28.523333	0.1	1.671677
28.525000	0.1	1.679179
28.526667	0.1	1.688409
28.528333	0.1	1.698090
28.530000	0.1	1.707310
28.531667	0.1	1.714504
28.533333	0.1	1.717806
28.535000	0.1	1.717340
28.536667	0.1	1.715869
28.538333	0.1	1.716446
28.540000	0.1	1.720330
28.541667	0.1	1.726951
28.543333	0.1	1.734844
28.545000	0.1	1.742383
28.546667	0.1	1.748595
28.548333	0.1	1.753722
28.550000	0.1	1.758873
28.551667	0.1	1.765159
28.553333	0.1	1.772936
28.555000	0.1	1.781685
28.556667	0.1	1.790603
28.558333	0.1	1.799180
28.560000	0.1	1.807767
28.561667	0.1	1.817155
28.563333	0.1	1.827613
28.565000	0.1	1.839106
28.566667	0.1	1.851832
28.568333	0.1	1.865854
28.570000	0.1	1.880457
28.571667	0.1	1.893858
28.573333	0.1	1.904331
28.575000	0.1	1.911479
28.576667	0.1	1.916285
28.578333	0.1	1.920615
28.580000	0.1	1.926105
28.581667	0.1	1.933305
28.583333	0.1	1.942520
28.585000	0.1	1.954469
28.586667	0.1	1.968965
28.588333	0.1	1.984159
28.590000	0.1	1.997859
28.591667	0.1	2.008723
28.593333	0.1	2.016709
28.595000	0.1	2.023098
28.596667	0.1	2.029235
28.598333	0.1	2.035401
28.600000	0.1	2.041948
28.601667	0.1	2.050297
28.603333	0.1	2.061967
28.605000	0.1	2.077450
28.606667	0.1	2.095620
28.608333	0.1	2.114335
28.610000	0.1	2.131891
28.611667	0.1	2.147299
28.613333	0.1	2.160086
28.615000	0.1	2.171202
28.616667	0.1	2.182880
28.618333	0.1	2.196529
28.620000	0.1	2.211323
28.621667	0.1	2.225749
28.623333	0.1	2.239901
28.625000	0.1	2.255538
28.626667	0.1	2.274541
28.628333	0.1	2.297894
28.630000	0.1	2.324828
28.631667	0.1	2.352521
28.633333	0.1	2.377843
28.635000	0.1	2.400083
28.636667	0.1	2.421094
28.638333	0.1	2.443031
28.640000	0.1	2.467227
28.641667	0.1	2.494296
28.643333	0.1	2.523945
28.645000	0.1	2.555205
28.646667	0.1	2.587009
28.648333	0.1	2.618637
28.650000	0.1	2.650218
28.651667	0.1	2.682162
28.653333	0.1	2.714517
28.655000	0.1	2.747839
28.656667	0.1	2.783486
28.658333	0.1	2.822219
28.660000	0.1	2.863277
28.661667	0.1	2.904953
28.663333	0.1	2.946090
28.665000	0.1	2.986733
28.666667	0.1	3.028018
28.668333	0.1	3.071758
28.670000	0.1	3.118855
28.671667	0.1	3.168723
28.673333	0.1	3.221333
28.675000	0.1	3.277841
28.676667	0.1	3.338726
28.678333	0.1	3.402689
28.680000	0.1	3.467249
28.681667	0.1	3.530611
28.683333	0.1	3.593569
28.685000	0.1	3.658812
28.686667	0.1	3.728289
28.688333	0.1	3.802190
28.690000	0.1	3.879778
28.691667	0.1	3.960058
28.693333	0.1	4.042583
28.695000	0.1	4.127990
28.696667	0.1	4.217392
28.698333	0.1	4.311511
28.700000	0.1	4.410059
28.701667	0.1	4.511466
28.703333	0.1	4.613451
28.705000	0.1	4.714620
28.706667	0.1	4.815892
28.708333	0.1	4.919968
28.710000	0.1	5.028932
28.711667	0.1	5.142777
28.713333	0.1	5.259621
28.715000	0.1	5.377070
28.716667	0.1	5.494580
28.718333	0.1	5.614189
28.720000	0.1	5.737864
28.721667	0.1	5.865474
28.723333	0.1	5.996195
28.725000	0.1	6.130449
28.726667	0.1	6.269580
28.728333	0.1	6.414549
28.730000	0.1	6.565312
28.731667	0.1	6.720535
28.733333	0.1	6.878139
28.735000	0.1	7.036929
28.736667	0.1	7.197517
28.738333	0.1	7.361863
28.740000	0.1	7.532369
28.741667	0.1	7.710955
28.743333	0.1	7.898365
28.745000	0.1	8.094707
28.746667	0.1	8.300389
28.748333	0.1	8.515343
28.750000	0.1	8.737701
28.751667	0.1	8.964767
28.753333	0.1	9.194738
28.755000	0.1	9.427168
28.756667	0.1	9.663189
28.758333	0.1	9.905235
28.760000	0.1	10.155668
28.761667	0.1	10.416033
28.763333	0.1	10.686913
28.765000	0.1	10.967329
28.766667	0.1	11.255434
28.768333	0.1	11.550444
28.770000	0.1	11.852304
28.771667	0.1	12.159282
28.773333	0.1	12.467820
28.775000	0.1	12.775646
28.776667	0.1	13.083415
28.778333	0.1	13.392218
28.780000	0.1	13.701096
28.781667	0.1	14.008135
28.783333	0.1	14.312691
28.785000	0.1	14.615366
28.786667	0.1	14.916048
28.788333	0.1	15.212744
28.790000	0.1	15.502628
28.791667	0.1	15.782709
28.793333	0.1	16.049421
28.795000	0.1	16.298932
28.796667	0.1	16.528061
28.798333	0.1	16.735368
28.800000	0.1	16.922154
28.801667	0.1	17.090864
28.803333	0.1	17.241673
28.805000	0.1	17.371732
28.806667	0.1	17.477367
28.808333	0.1	17.556166
28.810000	0.1	17.607515
28.811667	0.1	17.631622
28.813333	0.1	17.628423
28.815000	0.1	17.597391
28.816667	0.1	17.537880
28.818333	0.1	17.449586
28.820000	0.1	17.332900
28.821667	0.1	17.188438
28.823333	0.1	17.017000
28.825000	0.1	16.820007
28.826667	0.1	16.598757
28.828333	0.1	16.353792
28.830000	0.1	16.085729
28.831667	0.1	15.796577
28.833333	0.1	15.489906
28.835000	0.1	15.169173
28.836667	0.1	14.835810
28.838333	0.1	14.489200
28.840000	0.1	14.128219
28.841667	0.1	13.752976
28.843333	0.1	13.365545
28.845000	0.1	12.969445
28.846667	0.1	12.568724
28.848333	0.1	12.167096
28.850000	0.1	11.766478
28.851667	0.1	11.366652
28.853333	0.1	10.967059
28.855000	0.1	10.568588
28.856667	0.1	10.173456
28.858333	0.1	9.783292
28.860000	0.1	9.397701
28.861667	0.1	9.015831
28.863333	0.1	8.638720
28.865000	0.1	8.268855
28.866667	0.1	7.908647
28.868333	0.1	7.560644
28.870000	0.1	7.227492
28.871667	0.1	6.910209
28.873333	0.1	6.607403
28.875000	0.1	6.316537
28.876667	0.1	6.035473
28.878333	0.1	5.763448
28.880000	0.1	5.501797
28.881667	0.1	5.253037
28.883333	0.1	5.018702
28.885000	0.1	4.798989
28.886667	0.1	4.593679
28.888333	0.1	4.402059
28.890000	0.1	4.223064
28.891667	0.1	4.056059
28.893333	0.1	3.900616
28.895000	0.1	3.755400
28.896667	0.1	3.618165
28.898333	0.1	3.487193
28.900000	0.1	3.362061
28.901667	0.1	3.243461
28.903333	0.1	3.133407
28.905000	0.1	3.034775
28.906667	0.1	2.949452
28.908333	0.1	2.876115
28.910000	0.1	2.810531
28.911667	0.1	2.748598
28.913333	0.1	2.688575
28.915000	0.1	2.630800
28.916667	0.1	2.576429
28.918333	0.1	2.526552
28.920000	0.1	2.481746
28.921667	0.1	2.441779
28.923333	0.1	2.406035
28.925000	0.1	2.374346
28.926667	0.1	2.347021
28.928333	0.1	2.323850
28.930000	0.1	2.303133
28.931667	0.1	2.282434
28.933333	0.1	2.260469
28.935000	0.1	2.238299
28.936667	0.1	2.218587
28.938333	0.1	2.203272
28.940000	0.1	2.191630
28.941667	0.1	2.181013
28.943333	0.1	2.169330
28.945000	0.1	2.156016
28.946667	0.1	2.141600
28.948333	0.1	2.127411
28.950000	0.1	2.114829
28.951667	0.1	2.104309
28.953333	0.1	2.095727
28.955000	0.1	2.088966
28.956667	0.1	2.083573
28.958333	0.1	2.078433
28.960000	0.1	2.072169
28.961667	0.1	2.064118
28.963333	0.1	2.054526
28.965000	0.1	2.043559
28.966667	0.1	2.030642
28.968333	0.1	2.015042
28.970000	0.1	1.997165
28.971667	0.1	1.979154
28.973333	0.1	1.963670
28.975000	0.1	1.951940
28.976667	0.1	1.943540
28.978333	0.1	1.937659
28.980000	0.1	1.933430
28.981667	0.1	1.929472
28.983333	0.1	1.924559
28.985000	0.1	1.918785
28.986667	0.1	1.913393
28.988333	0.1	1.909542
28.990000	0.1	1.906990
28.991667	0.1	1.903656
28.993333	0.1	1.897160
28.995000	0.1	1.886957
28.996667	0.1	1.874561
28.998333	0.1	1.862305
29.000000	0.1	1.852480
29.001667	0.1	1.847190
29.003333	0.1	1.847027
29.005000	0.1	1.849569
29.006667	0.1	1.851101
29.008333	0.1	1.849518
29.010000	0.1	1.844154
29.011667	0.1	1.834547
29.013333	0.1	1.821248
29.015000	0.1	1.806538
29.016667	0.1	1.792959
29.018333	0.1	1.781806
29.020000	0.1	1.773522
29.021667	0.1	1.768521
29.023333	0.1	1.767082
29.025000	0.1	1.768912
29.026667	0.1	1.772624
[truncated: 248,584 more chars]
