# Supplementary material for: Fade into you: genetic control of pigmentation patterns in red-flesh apple (Malus domestica)
Source: Front Plant Sci. 2025 Jan 13;15:1462545. doi: 10.3389/fpls.2024.1462545 (PMC11770013; doi:10.3389/fpls.2024.1462545)
Supplement: Supplementary file 4 [file DataSheet1.zip › CB A2UV_VIS_2/CB A2UV_VIS_2.txt]

URL	chrom://thermo-pfav3ojr/ChromeleonLocal/Instrument Data/Vanquish_MS/Dimitri/VALEMA/Pierre/Echantillons 03-04-24.seq/992.smp/UV_VIS_2.channel/UV_VIS_2.chm
Channel	UV_VIS_2

Injection Information:
Data Vault	ChromeleonLocal
Sequence	Echantillons 03-04-24
Name	CB A2
Number	16
Position	B:B7
Comment	colonne SB-AQ MeOH+5%AA
Processing Method	Quantitative
Instrument Method	VALEMA test separation GRAQ 4
Type	Unknown
Status	Finished
Inject Time	4/4/2024 5:27:12 AM +02:00
Volume (µl)	10.0000
Dilution Factor	1.0000
Weight	1.0000

Chromatogram Data Information:
Time Min. (min)	0.001667
Time Max. (min)	47.000000
Data Points	28200
Detector	UV
Generating Data System	Chromeleon 7.3.2.10759
Exporting Data System	Chromeleon 7.3.2.0
Operator	Instrument Controller
Signal Quantity	Absorbance
Signal Unit	mAU
Signal Min.	-3.432953
Signal Max.	1,241.849047
Channel	UV_VIS_2
Driver Name	VDAD.dll
Channel Type	Evaluation
Min. Step (s)	0.1
Max. Step (s)	0.1
Average Step (s)	0.1

Signal Parameter Information:
Signal Info	WVL:312 nm

Chromatogram Data:
Time (min)	Step (s)	Value (mAU)
0.001667	n.a.	0.000000
0.003333	0.1	0.000196
0.005000	0.1	0.001159
0.006667	0.1	0.003190
0.008333	0.1	0.005732
0.010000	0.1	0.008321
0.011667	0.1	0.011148
0.013333	0.1	0.014217
0.015000	0.1	0.016978
0.016667	0.1	0.018892
0.018333	0.1	0.020321
0.020000	0.1	0.022422
0.021667	0.1	0.025658
0.023333	0.1	0.028699
0.025000	0.1	0.029416
0.026667	0.1	0.026762
0.028333	0.1	0.021579
0.030000	0.1	0.016242
0.031667	0.1	0.012820
0.033333	0.1	0.011027
0.035000	0.1	0.009341
0.036667	0.1	0.007632
0.038333	0.1	0.007120
0.040000	0.1	0.008154
0.041667	0.1	0.009248
0.043333	0.1	0.008489
0.045000	0.1	0.005146
0.046667	0.1	-0.000005
0.048333	0.1	-0.005215
0.050000	0.1	-0.008894
0.051667	0.1	-0.011055
0.053333	0.1	-0.013607
0.055000	0.1	-0.018207
0.056667	0.1	-0.024484
0.058333	0.1	-0.031386
0.060000	0.1	-0.038408
0.061667	0.1	-0.044871
0.063333	0.1	-0.049858
0.065000	0.1	-0.052741
0.066667	0.1	-0.052932
0.068333	0.1	-0.050105
0.070000	0.1	-0.044676
0.071667	0.1	-0.037616
0.073333	0.1	-0.029914
0.075000	0.1	-0.021928
0.076667	0.1	-0.013849
0.078333	0.1	-0.007218
0.080000	0.1	-0.004247
0.081667	0.1	-0.005392
0.083333	0.1	-0.008973
0.085000	0.1	-0.012470
0.086667	0.1	-0.013709
0.088333	0.1	-0.011758
0.090000	0.1	-0.007409
0.091667	0.1	-0.002994
0.093333	0.1	-0.001285
0.095000	0.1	-0.003628
0.096667	0.1	-0.008955
0.098333	0.1	-0.014403
0.100000	0.1	-0.016913
0.101667	0.1	-0.015269
0.103333	0.1	-0.010887
0.105000	0.1	-0.006086
0.106667	0.1	-0.002407
0.108333	0.1	-0.000442
0.110000	0.1	-0.000005
0.111667	0.1	-0.000396
0.113333	0.1	-0.001057
0.115000	0.1	-0.001825
0.116667	0.1	-0.002575
0.118333	0.1	-0.003153
0.120000	0.1	-0.003329
0.121667	0.1	-0.002538
0.123333	0.1	-0.000587
0.125000	0.1	0.001248
0.126667	0.1	0.001187
0.128333	0.1	-0.000992
0.130000	0.1	-0.003460
0.131667	0.1	-0.003967
0.133333	0.1	-0.001648
0.135000	0.1	0.002896
0.136667	0.1	0.008601
0.138333	0.1	0.014580
0.140000	0.1	0.020228
0.141667	0.1	0.025206
0.143333	0.1	0.029262
0.145000	0.1	0.031879
0.146667	0.1	0.032163
0.148333	0.1	0.029304
0.150000	0.1	0.023702
0.151667	0.1	0.017802
0.153333	0.1	0.014114
0.155000	0.1	0.012498
0.156667	0.1	0.010887
0.158333	0.1	0.007921
0.160000	0.1	0.003800
0.161667	0.1	-0.000200
0.163333	0.1	-0.002380
0.165000	0.1	-0.001309
0.166667	0.1	0.003553
0.168333	0.1	0.011139
0.170000	0.1	0.018841
0.171667	0.1	0.023674
0.173333	0.1	0.023507
0.175000	0.1	0.018263
0.176667	0.1	0.010808
0.178333	0.1	0.005201
0.180000	0.1	0.003469
0.181667	0.1	0.005038
0.183333	0.1	0.008848
0.185000	0.1	0.014454
0.186667	0.1	0.021122
0.188333	0.1	0.026873
0.190000	0.1	0.029299
0.191667	0.1	0.026952
0.193333	0.1	0.020196
0.195000	0.1	0.011446
0.196667	0.1	0.003758
0.198333	0.1	-0.001448
0.200000	0.1	-0.004494
0.201667	0.1	-0.005867
0.203333	0.1	-0.005644
0.205000	0.1	-0.004261
0.206667	0.1	-0.002622
0.208333	0.1	-0.000843
0.210000	0.1	0.001793
0.211667	0.1	0.004782
0.213333	0.1	0.006002
0.215000	0.1	0.004289
0.216667	0.1	0.000829
0.218333	0.1	-0.001686
0.220000	0.1	-0.000703
0.221667	0.1	0.003949
0.223333	0.1	0.009448
0.225000	0.1	0.012512
0.226667	0.1	0.012172
0.228333	0.1	0.010184
0.230000	0.1	0.008931
0.231667	0.1	0.009155
0.233333	0.1	0.010030
0.235000	0.1	0.011204
0.236667	0.1	0.013206
0.238333	0.1	0.016000
0.240000	0.1	0.018324
0.241667	0.1	0.018496
0.243333	0.1	0.015995
0.245000	0.1	0.012247
0.246667	0.1	0.009425
0.248333	0.1	0.008540
0.250000	0.1	0.009350
0.251667	0.1	0.011483
0.253333	0.1	0.014678
0.255000	0.1	0.018189
0.256667	0.1	0.020387
0.258333	0.1	0.019842
0.260000	0.1	0.017053
0.261667	0.1	0.013909
0.263333	0.1	0.011143
0.265000	0.1	0.008126
0.266667	0.1	0.004657
0.268333	0.1	0.001416
0.270000	0.1	-0.000554
0.271667	0.1	-0.000549
0.273333	0.1	0.000810
0.275000	0.1	0.001923
0.276667	0.1	0.001928
0.278333	0.1	0.001397
0.280000	0.1	0.001197
0.281667	0.1	0.001225
0.283333	0.1	0.001010
0.285000	0.1	0.001192
0.286667	0.1	0.002980
0.288333	0.1	0.006319
0.290000	0.1	0.009332
0.291667	0.1	0.009597
0.293333	0.1	0.006328
0.295000	0.1	0.001267
0.296667	0.1	-0.002855
0.298333	0.1	-0.004522
0.300000	0.1	-0.004396
0.301667	0.1	-0.004205
0.303333	0.1	-0.004512
0.305000	0.1	-0.003963
0.306667	0.1	-0.001034
0.308333	0.1	0.004144
0.310000	0.1	0.009625
0.311667	0.1	0.013039
0.313333	0.1	0.013961
0.315000	0.1	0.013970
0.316667	0.1	0.013923
0.318333	0.1	0.013500
0.320000	0.1	0.012964
0.321667	0.1	0.012685
0.323333	0.1	0.011856
0.325000	0.1	0.009486
0.326667	0.1	0.005891
0.328333	0.1	0.002510
0.330000	0.1	0.000587
0.331667	0.1	0.000130
0.333333	0.1	0.000414
0.335000	0.1	0.001322
0.336667	0.1	0.003036
0.338333	0.1	0.005020
0.340000	0.1	0.006231
0.341667	0.1	0.006109
0.343333	0.1	0.005052
0.345000	0.1	0.003893
0.346667	0.1	0.003590
0.348333	0.1	0.005243
0.350000	0.1	0.009141
0.351667	0.1	0.013909
0.353333	0.1	0.017211
0.355000	0.1	0.017011
0.356667	0.1	0.012084
0.358333	0.1	0.002868
0.360000	0.1	-0.007758
0.361667	0.1	-0.015884
0.363333	0.1	-0.019479
0.365000	0.1	-0.019353
0.366667	0.1	-0.017378
0.368333	0.1	-0.014897
0.370000	0.1	-0.012722
0.371667	0.1	-0.011181
0.373333	0.1	-0.009509
0.375000	0.1	-0.006263
0.376667	0.1	-0.001313
0.378333	0.1	0.003460
0.380000	0.1	0.006082
0.381667	0.1	0.006235
0.383333	0.1	0.004731
0.385000	0.1	0.002403
0.386667	0.1	-0.000065
0.388333	0.1	-0.001770
0.390000	0.1	-0.001662
0.391667	0.1	0.000638
0.393333	0.1	0.004391
0.395000	0.1	0.008582
0.396667	0.1	0.012564
0.398333	0.1	0.015683
0.400000	0.1	0.017444
0.401667	0.1	0.018100
0.403333	0.1	0.018324
0.405000	0.1	0.018873
0.406667	0.1	0.020857
0.408333	0.1	0.024526
0.410000	0.1	0.028005
0.411667	0.1	0.029053
0.413333	0.1	0.027288
0.415000	0.1	0.023851
0.416667	0.1	0.019842
0.418333	0.1	0.015679
0.420000	0.1	0.011637
0.421667	0.1	0.008559
0.423333	0.1	0.007232
0.425000	0.1	0.007125
0.426667	0.1	0.006999
0.428333	0.1	0.006743
0.430000	0.1	0.007087
0.431667	0.1	0.007804
0.433333	0.1	0.007725
0.435000	0.1	0.006296
0.436667	0.1	0.004042
0.438333	0.1	0.001853
0.440000	0.1	0.000428
0.441667	0.1	-0.000098
0.443333	0.1	0.000051
0.445000	0.1	0.000983
0.446667	0.1	0.002738
0.448333	0.1	0.004582
0.450000	0.1	0.006109
0.451667	0.1	0.007902
0.453333	0.1	0.009909
0.455000	0.1	0.010701
0.456667	0.1	0.009071
0.458333	0.1	0.005676
0.460000	0.1	0.002910
0.461667	0.1	0.003004
0.463333	0.1	0.006286
0.465000	0.1	0.011078
0.466667	0.1	0.015022
0.468333	0.1	0.016256
0.470000	0.1	0.014016
0.471667	0.1	0.008787
0.473333	0.1	0.002491
0.475000	0.1	-0.002082
0.476667	0.1	-0.003334
0.478333	0.1	-0.001811
0.480000	0.1	0.001136
0.481667	0.1	0.004447
0.483333	0.1	0.007525
0.485000	0.1	0.010054
0.486667	0.1	0.011409
0.488333	0.1	0.010896
0.490000	0.1	0.008838
0.491667	0.1	0.006580
0.493333	0.1	0.005262
0.495000	0.1	0.004857
0.496667	0.1	0.004782
0.498333	0.1	0.005076
0.500000	0.1	0.005914
0.501667	0.1	0.006608
0.503333	0.1	0.006235
0.505000	0.1	0.004689
0.506667	0.1	0.002659
0.508333	0.1	0.000978
0.510000	0.1	-0.000084
0.511667	0.1	-0.000605
0.513333	0.1	-0.000456
0.515000	0.1	0.000573
0.516667	0.1	0.002389
0.518333	0.1	0.004359
0.520000	0.1	0.005607
0.521667	0.1	0.005779
0.523333	0.1	0.004848
0.525000	0.1	0.002598
0.526667	0.1	-0.000806
0.528333	0.1	-0.004433
0.530000	0.1	-0.007250
0.531667	0.1	-0.008927
0.533333	0.1	-0.009555
0.535000	0.1	-0.009011
0.536667	0.1	-0.006994
0.538333	0.1	-0.003506
0.540000	0.1	0.000568
0.541667	0.1	0.003516
0.543333	0.1	0.004075
0.545000	0.1	0.002529
0.546667	0.1	0.000382
0.548333	0.1	-0.000875
0.550000	0.1	-0.001141
0.551667	0.1	-0.001774
0.553333	0.1	-0.003520
0.555000	0.1	-0.005173
0.556667	0.1	-0.005593
0.558333	0.1	-0.005481
0.560000	0.1	-0.005853
0.561667	0.1	-0.006096
0.563333	0.1	-0.004945
0.565000	0.1	-0.002203
0.566667	0.1	0.001360
0.568333	0.1	0.004764
0.570000	0.1	0.006985
0.571667	0.1	0.007474
0.573333	0.1	0.006659
0.575000	0.1	0.005709
0.576667	0.1	0.005364
0.578333	0.1	0.004936
0.580000	0.1	0.003199
0.581667	0.1	0.000251
0.583333	0.1	-0.002636
0.585000	0.1	-0.004838
0.586667	0.1	-0.006938
0.588333	0.1	-0.009509
0.590000	0.1	-0.012033
0.591667	0.1	-0.013201
0.593333	0.1	-0.012405
0.595000	0.1	-0.010659
0.596667	0.1	-0.009397
0.598333	0.1	-0.008778
0.600000	0.1	-0.008144
0.601667	0.1	-0.007539
0.603333	0.1	-0.007465
0.605000	0.1	-0.007916
0.606667	0.1	-0.008182
0.608333	0.1	-0.007385
0.610000	0.1	-0.005248
0.611667	0.1	-0.002561
0.613333	0.1	-0.000661
0.615000	0.1	-0.000400
0.616667	0.1	-0.001695
0.618333	0.1	-0.003977
0.620000	0.1	-0.006757
0.621667	0.1	-0.009728
0.623333	0.1	-0.012536
0.625000	0.1	-0.014575
0.626667	0.1	-0.015208
0.628333	0.1	-0.014058
0.630000	0.1	-0.011162
0.631667	0.1	-0.007385
0.633333	0.1	-0.004400
0.635000	0.1	-0.003683
0.636667	0.1	-0.005332
0.638333	0.1	-0.008061
0.640000	0.1	-0.010743
0.641667	0.1	-0.013299
0.643333	0.1	-0.015297
0.645000	0.1	-0.015344
0.646667	0.1	-0.013015
0.648333	0.1	-0.010296
0.650000	0.1	-0.009760
0.651667	0.1	-0.012089
0.653333	0.1	-0.015846
0.655000	0.1	-0.019269
0.656667	0.1	-0.021602
0.658333	0.1	-0.022966
0.660000	0.1	-0.023670
0.661667	0.1	-0.023860
0.663333	0.1	-0.023567
0.665000	0.1	-0.022673
0.666667	0.1	-0.020587
0.668333	0.1	-0.016983
0.670000	0.1	-0.012671
0.671667	0.1	-0.008950
0.673333	0.1	-0.006701
0.675000	0.1	-0.006384
0.676667	0.1	-0.007907
0.678333	0.1	-0.010603
0.680000	0.1	-0.013630
0.681667	0.1	-0.016252
0.683333	0.1	-0.018235
0.685000	0.1	-0.020000
0.686667	0.1	-0.021551
0.688333	0.1	-0.021867
0.690000	0.1	-0.020023
0.691667	0.1	-0.016689
0.693333	0.1	-0.013956
0.695000	0.1	-0.013378
0.696667	0.1	-0.014519
0.698333	0.1	-0.015805
0.700000	0.1	-0.016238
0.701667	0.1	-0.015823
0.703333	0.1	-0.015288
0.705000	0.1	-0.015637
0.706667	0.1	-0.017267
0.708333	0.1	-0.019688
0.710000	0.1	-0.021751
0.711667	0.1	-0.022217
0.713333	0.1	-0.020745
0.715000	0.1	-0.018021
0.716667	0.1	-0.015083
0.718333	0.1	-0.012945
0.720000	0.1	-0.011963
0.721667	0.1	-0.011446
0.723333	0.1	-0.010561
0.725000	0.1	-0.009281
0.726667	0.1	-0.008377
0.728333	0.1	-0.008624
0.730000	0.1	-0.009816
0.731667	0.1	-0.011004
0.733333	0.1	-0.011870
0.735000	0.1	-0.012610
0.736667	0.1	-0.012345
0.738333	0.1	-0.009434
0.740000	0.1	-0.003553
0.741667	0.1	0.003683
0.743333	0.1	0.009793
0.745000	0.1	0.012619
0.746667	0.1	0.011032
0.748333	0.1	0.005509
0.750000	0.1	-0.002119
0.751667	0.1	-0.009732
0.753333	0.1	-0.015493
0.755000	0.1	-0.018305
0.756667	0.1	-0.018347
0.758333	0.1	-0.016717
0.760000	0.1	-0.014915
0.761667	0.1	-0.014901
0.763333	0.1	-0.017919
0.765000	0.1	-0.022608
0.766667	0.1	-0.025891
0.768333	0.1	-0.026086
0.770000	0.1	-0.024098
0.771667	0.1	-0.021704
0.773333	0.1	-0.019851
0.775000	0.1	-0.018300
0.776667	0.1	-0.016419
0.778333	0.1	-0.014016
0.780000	0.1	-0.011623
0.781667	0.1	-0.010296
0.783333	0.1	-0.011008
0.785000	0.1	-0.013970
0.786667	0.1	-0.018384
0.788333	0.1	-0.022654
0.790000	0.1	-0.025118
0.791667	0.1	-0.025197
0.793333	0.1	-0.023898
0.795000	0.1	-0.023004
0.796667	0.1	-0.023423
0.798333	0.1	-0.024303
0.800000	0.1	-0.024037
0.801667	0.1	-0.022030
0.803333	0.1	-0.019073
0.805000	0.1	-0.016168
0.806667	0.1	-0.013923
0.808333	0.1	-0.012820
0.810000	0.1	-0.012903
0.811667	0.1	-0.013364
0.813333	0.1	-0.013434
0.815000	0.1	-0.013364
0.816667	0.1	-0.013527
0.818333	0.1	-0.013504
0.820000	0.1	-0.012955
0.821667	0.1	-0.011888
0.823333	0.1	-0.010231
0.825000	0.1	-0.008275
0.826667	0.1	-0.006347
0.828333	0.1	-0.004526
0.830000	0.1	-0.003683
0.831667	0.1	-0.004703
0.833333	0.1	-0.006817
0.835000	0.1	-0.008512
0.836667	0.1	-0.009066
0.838333	0.1	-0.008452
0.840000	0.1	-0.007045
0.841667	0.1	-0.005648
0.843333	0.1	-0.005588
0.845000	0.1	-0.008205
0.846667	0.1	-0.013039
0.848333	0.1	-0.017965
0.850000	0.1	-0.021779
0.851667	0.1	-0.024401
0.853333	0.1	-0.025458
0.855000	0.1	-0.024699
0.856667	0.1	-0.022538
0.858333	0.1	-0.019791
0.860000	0.1	-0.017583
0.861667	0.1	-0.017257
0.863333	0.1	-0.019241
0.865000	0.1	-0.022263
0.866667	0.1	-0.024261
0.868333	0.1	-0.023958
0.870000	0.1	-0.021677
0.871667	0.1	-0.018962
0.873333	0.1	-0.017108
0.875000	0.1	-0.016289
0.876667	0.1	-0.016014
0.878333	0.1	-0.016131
0.880000	0.1	-0.017509
0.881667	0.1	-0.020890
0.883333	0.1	-0.025053
0.885000	0.1	-0.027390
0.886667	0.1	-0.026487
0.888333	0.1	-0.023642
0.890000	0.1	-0.021150
0.891667	0.1	-0.019390
0.893333	0.1	-0.017188
0.895000	0.1	-0.013942
0.896667	0.1	-0.009909
0.898333	0.1	-0.005756
0.900000	0.1	-0.002338
0.901667	0.1	-0.000214
0.903333	0.1	0.000587
0.905000	0.1	0.000307
0.906667	0.1	-0.000969
0.908333	0.1	-0.003390
0.910000	0.1	-0.006962
0.911667	0.1	-0.011213
0.913333	0.1	-0.015558
0.915000	0.1	-0.019772
0.916667	0.1	-0.023786
0.918333	0.1	-0.027451
0.920000	0.1	-0.030571
0.921667	0.1	-0.032615
0.923333	0.1	-0.032485
0.925000	0.1	-0.029355
0.926667	0.1	-0.023628
0.928333	0.1	-0.016876
0.930000	0.1	-0.011134
0.931667	0.1	-0.007469
0.933333	0.1	-0.005588
0.935000	0.1	-0.005299
0.936667	0.1	-0.006775
0.938333	0.1	-0.009229
0.940000	0.1	-0.010934
0.941667	0.1	-0.011027
0.943333	0.1	-0.009877
0.945000	0.1	-0.007926
0.946667	0.1	-0.005802
0.948333	0.1	-0.004405
0.950000	0.1	-0.003688
0.951667	0.1	-0.002817
0.953333	0.1	-0.001662
0.955000	0.1	-0.000442
0.956667	0.1	0.001285
0.958333	0.1	0.003856
0.960000	0.1	0.006128
0.961667	0.1	0.006049
0.963333	0.1	0.002636
0.965000	0.1	-0.003087
0.966667	0.1	-0.008876
0.968333	0.1	-0.012442
0.970000	0.1	-0.012610
0.971667	0.1	-0.010133
0.973333	0.1	-0.006859
0.975000	0.1	-0.003730
0.976667	0.1	-0.000685
0.978333	0.1	0.002240
0.980000	0.1	0.004666
0.981667	0.1	0.006147
0.983333	0.1	0.006333
0.985000	0.1	0.005267
0.986667	0.1	0.003460
0.988333	0.1	0.001420
0.990000	0.1	-0.000880
0.991667	0.1	-0.004149
0.993333	0.1	-0.008694
0.995000	0.1	-0.013169
0.996667	0.1	-0.015842
0.998333	0.1	-0.016731
1.000000	0.1	-0.017071
1.001667	0.1	-0.017271
1.003333	0.1	-0.016866
1.005000	0.1	-0.015846
1.006667	0.1	-0.014878
1.008333	0.1	-0.014715
1.010000	0.1	-0.015753
1.011667	0.1	-0.017411
1.013333	0.1	-0.018622
1.015000	0.1	-0.019241
1.016667	0.1	-0.020000
1.018333	0.1	-0.021216
1.020000	0.1	-0.022249
1.021667	0.1	-0.022305
1.023333	0.1	-0.021402
1.025000	0.1	-0.019926
1.026667	0.1	-0.017830
1.028333	0.1	-0.015507
1.030000	0.1	-0.014356
1.031667	0.1	-0.015595
1.033333	0.1	-0.018943
1.035000	0.1	-0.022827
1.036667	0.1	-0.025611
1.038333	0.1	-0.026319
1.040000	0.1	-0.024433
1.041667	0.1	-0.020126
1.043333	0.1	-0.015264
1.045000	0.1	-0.012540
1.046667	0.1	-0.012773
1.048333	0.1	-0.014454
1.050000	0.1	-0.016228
1.051667	0.1	-0.017951
1.053333	0.1	-0.019609
1.055000	0.1	-0.020918
1.056667	0.1	-0.021714
1.058333	0.1	-0.021840
1.060000	0.1	-0.021453
1.061667	0.1	-0.021541
1.063333	0.1	-0.023078
1.065000	0.1	-0.025528
1.066667	0.1	-0.026794
1.068333	0.1	-0.024769
1.070000	0.1	-0.019479
1.071667	0.1	-0.013695
1.073333	0.1	-0.010431
1.075000	0.1	-0.010161
1.076667	0.1	-0.011288
1.078333	0.1	-0.012177
1.080000	0.1	-0.012000
1.081667	0.1	-0.011274
1.083333	0.1	-0.011795
1.085000	0.1	-0.014761
1.086667	0.1	-0.019218
1.088333	0.1	-0.022855
1.090000	0.1	-0.024228
1.091667	0.1	-0.023558
1.093333	0.1	-0.021714
1.095000	0.1	-0.019711
1.096667	0.1	-0.018501
1.098333	0.1	-0.018496
1.100000	0.1	-0.020070
1.101667	0.1	-0.023725
1.103333	0.1	-0.028606
1.105000	0.1	-0.032792
1.106667	0.1	-0.035674
1.108333	0.1	-0.038235
1.110000	0.1	-0.040913
1.111667	0.1	-0.042426
1.113333	0.1	-0.041085
1.115000	0.1	-0.037146
1.116667	0.1	-0.033132
1.118333	0.1	-0.031251
1.120000	0.1	-0.031278
1.121667	0.1	-0.031586
1.123333	0.1	-0.031516
1.125000	0.1	-0.032010
1.126667	0.1	-0.034063
1.128333	0.1	-0.037299
1.130000	0.1	-0.040350
1.131667	0.1	-0.041779
1.133333	0.1	-0.040783
1.135000	0.1	-0.037798
1.136667	0.1	-0.033649
1.138333	0.1	-0.028471
1.140000	0.1	-0.022831
1.141667	0.1	-0.018333
1.143333	0.1	-0.015958
1.145000	0.1	-0.015032
1.146667	0.1	-0.014212
1.148333	0.1	-0.013472
1.150000	0.1	-0.014356
1.151667	0.1	-0.017602
1.153333	0.1	-0.021504
1.155000	0.1	-0.023791
1.156667	0.1	-0.024247
1.158333	0.1	-0.024438
1.160000	0.1	-0.025621
1.161667	0.1	-0.027656
1.163333	0.1	-0.029639
1.165000	0.1	-0.030836
1.166667	0.1	-0.031060
1.168333	0.1	-0.030422
1.170000	0.1	-0.028838
1.171667	0.1	-0.026366
1.173333	0.1	-0.023688
1.175000	0.1	-0.022044
1.176667	0.1	-0.022799
1.178333	0.1	-0.025979
1.180000	0.1	-0.029309
1.181667	0.1	-0.030482
1.183333	0.1	-0.029556
1.185000	0.1	-0.027865
1.186667	0.1	-0.025965
1.188333	0.1	-0.023684
1.190000	0.1	-0.021290
1.191667	0.1	-0.019185
1.193333	0.1	-0.017257
1.195000	0.1	-0.015576
1.196667	0.1	-0.014477
1.198333	0.1	-0.013942
1.200000	0.1	-0.014263
1.201667	0.1	-0.016503
1.203333	0.1	-0.021416
1.205000	0.1	-0.028415
1.206667	0.1	-0.035353
1.208333	0.1	-0.039251
1.210000	0.1	-0.038389
1.211667	0.1	-0.033700
1.213333	0.1	-0.027628
1.215000	0.1	-0.022328
1.216667	0.1	-0.018924
1.218333	0.1	-0.017630
1.220000	0.1	-0.018147
1.221667	0.1	-0.019455
1.223333	0.1	-0.019842
1.225000	0.1	-0.018389
1.226667	0.1	-0.015800
1.228333	0.1	-0.013476
1.230000	0.1	-0.012247
1.231667	0.1	-0.011581
1.233333	0.1	-0.010519
1.235000	0.1	-0.009476
1.236667	0.1	-0.010082
1.238333	0.1	-0.013174
1.240000	0.1	-0.017066
1.241667	0.1	-0.018161
1.243333	0.1	-0.014743
1.245000	0.1	-0.009406
1.246667	0.1	-0.005970
1.248333	0.1	-0.005304
1.250000	0.1	-0.005835
1.251667	0.1	-0.006417
1.253333	0.1	-0.006771
1.255000	0.1	-0.006566
1.256667	0.1	-0.006082
1.258333	0.1	-0.006640
1.260000	0.1	-0.009229
1.261667	0.1	-0.013616
1.263333	0.1	-0.018738
1.265000	0.1	-0.023232
1.266667	0.1	-0.026030
1.268333	0.1	-0.026720
1.270000	0.1	-0.025169
1.271667	0.1	-0.021299
1.273333	0.1	-0.016298
1.275000	0.1	-0.013239
1.276667	0.1	-0.014873
1.278333	0.1	-0.020731
1.280000	0.1	-0.027535
1.281667	0.1	-0.031996
1.283333	0.1	-0.032620
1.285000	0.1	-0.029770
1.286667	0.1	-0.024778
1.288333	0.1	-0.018976
1.290000	0.1	-0.013597
1.291667	0.1	-0.010286
1.293333	0.1	-0.010766
1.295000	0.1	-0.015246
1.296667	0.1	-0.021621
1.298333	0.1	-0.027106
1.300000	0.1	-0.030301
1.301667	0.1	-0.031269
1.303333	0.1	-0.030505
1.305000	0.1	-0.028894
1.306667	0.1	-0.027614
1.308333	0.1	-0.027148
1.310000	0.1	-0.027171
1.311667	0.1	-0.027027
1.313333	0.1	-0.025891
1.315000	0.1	-0.023344
1.316667	0.1	-0.019833
1.318333	0.1	-0.015902
1.320000	0.1	-0.011213
1.321667	0.1	-0.004666
1.323333	0.1	0.004312
1.325000	0.1	0.014780
1.326667	0.1	0.024745
1.328333	0.1	0.032904
1.330000	0.1	0.040065
1.331667	0.1	0.048606
1.333333	0.1	0.060541
1.335000	0.1	0.076182
1.336667	0.1	0.094241
1.338333	0.1	0.112476
1.340000	0.1	0.128332
1.341667	0.1	0.139666
1.343333	0.1	0.145342
1.345000	0.1	0.145426
1.346667	0.1	0.140648
1.348333	0.1	0.131768
1.350000	0.1	0.119628
1.351667	0.1	0.105281
1.353333	0.1	0.089798
1.355000	0.1	0.074184
1.356667	0.1	0.059144
1.358333	0.1	0.045393
1.360000	0.1	0.034422
1.361667	0.1	0.027833
1.363333	0.1	0.025318
1.365000	0.1	0.024270
1.366667	0.1	0.022152
1.368333	0.1	0.018310
1.370000	0.1	0.013085
1.371667	0.1	0.006766
1.373333	0.1	-0.000121
1.375000	0.1	-0.007171
1.376667	0.1	-0.014319
1.378333	0.1	-0.020615
1.380000	0.1	-0.024415
1.381667	0.1	-0.025565
1.383333	0.1	-0.025784
1.385000	0.1	-0.027060
1.386667	0.1	-0.030431
1.388333	0.1	-0.035563
1.390000	0.1	-0.041309
1.391667	0.1	-0.046198
1.393333	0.1	-0.048615
1.395000	0.1	-0.047926
1.396667	0.1	-0.045476
1.398333	0.1	-0.043586
1.400000	0.1	-0.043507
1.401667	0.1	-0.044773
1.403333	0.1	-0.046534
1.405000	0.1	-0.048452
1.406667	0.1	-0.050175
1.408333	0.1	-0.050906
1.410000	0.1	-0.050124
1.411667	0.1	-0.048568
1.413333	0.1	-0.047805
1.415000	0.1	-0.048415
1.416667	0.1	-0.049178
1.418333	0.1	-0.048140
1.420000	0.1	-0.043735
1.421667	0.1	-0.035428
1.423333	0.1	-0.024475
1.425000	0.1	-0.013723
1.426667	0.1	-0.005397
1.428333	0.1	0.000754
1.430000	0.1	0.006882
1.431667	0.1	0.015092
1.433333	0.1	0.026003
1.435000	0.1	0.038375
1.436667	0.1	0.050212
1.438333	0.1	0.060373
1.440000	0.1	0.069183
1.441667	0.1	0.077453
1.443333	0.1	0.085621
1.445000	0.1	0.094376
1.446667	0.1	0.105216
1.448333	0.1	0.119116
1.450000	0.1	0.134693
1.451667	0.1	0.149054
1.453333	0.1	0.161026
1.455000	0.1	0.172001
1.456667	0.1	0.183722
1.458333	0.1	0.196802
1.460000	0.1	0.210553
1.461667	0.1	0.223597
1.463333	0.1	0.235224
1.465000	0.1	0.245781
1.466667	0.1	0.255629
1.468333	0.1	0.264086
1.470000	0.1	0.270186
1.471667	0.1	0.274372
1.473333	0.1	0.278396
1.475000	0.1	0.283718
1.476667	0.1	0.290936
1.478333	0.1	0.300016
1.480000	0.1	0.310321
1.481667	0.1	0.320803
1.483333	0.1	0.330238
1.485000	0.1	0.337437
1.486667	0.1	0.342363
1.488333	0.1	0.346508
1.490000	0.1	0.351369
1.491667	0.1	0.357539
1.493333	0.1	0.365190
1.495000	0.1	0.373805
1.496667	0.1	0.381754
1.498333	0.1	0.387845
1.500000	0.1	0.392827
1.501667	0.1	0.397805
1.503333	0.1	0.402746
1.505000	0.1	0.407998
1.506667	0.1	0.415095
1.508333	0.1	0.425098
1.510000	0.1	0.437428
1.511667	0.1	0.450728
1.513333	0.1	0.463887
1.515000	0.1	0.476683
1.516667	0.1	0.489606
1.518333	0.1	0.502779
1.520000	0.1	0.515706
1.521667	0.1	0.528349
1.523333	0.1	0.540917
1.525000	0.1	0.553071
1.526667	0.1	0.564610
1.528333	0.1	0.576437
1.530000	0.1	0.589755
1.531667	0.1	0.604475
1.533333	0.1	0.619274
1.535000	0.1	0.633006
1.536667	0.1	0.645611
1.538333	0.1	0.657770
1.540000	0.1	0.669956
1.541667	0.1	0.682017
1.543333	0.1	0.693337
1.545000	0.1	0.703358
1.546667	0.1	0.712001
1.548333	0.1	0.719447
1.550000	0.1	0.726110
1.551667	0.1	0.732746
1.553333	0.1	0.739675
1.555000	0.1	0.746385
1.556667	0.1	0.752779
1.558333	0.1	0.759661
1.560000	0.1	0.767750
1.561667	0.1	0.777706
1.563333	0.1	0.790311
1.565000	0.1	0.805501
1.566667	0.1	0.822977
1.568333	0.1	0.843639
1.570000	0.1	0.867974
1.571667	0.1	0.894037
1.573333	0.1	0.918708
1.575000	0.1	0.939937
1.576667	0.1	0.957381
1.578333	0.1	0.971803
1.580000	0.1	0.983998
1.581667	0.1	0.994122
1.583333	0.1	1.002229
1.585000	0.1	1.008818
1.586667	0.1	1.013568
1.588333	0.1	1.014424
1.590000	0.1	1.008939
1.591667	0.1	0.995486
1.593333	0.1	0.973176
1.595000	0.1	0.942349
1.596667	0.1	0.905637
1.598333	0.1	0.867797
1.600000	0.1	0.835164
1.601667	0.1	0.815731
1.603333	0.1	0.819070
1.605000	0.1	0.855443
1.606667	0.1	0.934904
1.608333	0.1	1.065549
1.610000	0.1	1.251153
1.611667	0.1	1.490312
1.613333	0.1	1.777187
1.615000	0.1	2.102368
1.616667	0.1	2.453546
1.618333	0.1	2.816310
1.620000	0.1	3.175368
1.621667	0.1	3.516781
1.623333	0.1	3.829845
1.625000	0.1	4.107547
1.626667	0.1	4.347148
1.628333	0.1	4.551075
1.630000	0.1	4.725675
1.631667	0.1	4.878235
1.633333	0.1	5.014180
1.635000	0.1	5.136072
1.636667	0.1	5.245679
1.638333	0.1	5.346155
1.640000	0.1	5.440507
1.641667	0.1	5.529071
1.643333	0.1	5.609817
1.645000	0.1	5.680169
1.646667	0.1	5.738554
1.648333	0.1	5.785273
1.650000	0.1	5.821451
1.651667	0.1	5.847234
1.653333	0.1	5.861870
1.655000	0.1	5.864580
1.656667	0.1	5.854676
1.658333	0.1	5.831365
1.660000	0.1	5.793958
1.661667	0.1	5.742088
1.663333	0.1	5.675829
1.665000	0.1	5.596438
1.666667	0.1	5.506449
1.668333	0.1	5.408190
1.670000	0.1	5.302560
1.671667	0.1	5.189707
1.673333	0.1	5.070707
1.675000	0.1	4.948145
1.676667	0.1	4.824628
1.678333	0.1	4.700627
1.680000	0.1	4.574824
1.681667	0.1	4.446320
1.683333	0.1	4.315367
1.685000	0.1	4.182337
1.686667	0.1	4.047016
1.688333	0.1	3.909334
1.690000	0.1	3.770133
1.691667	0.1	3.631036
1.693333	0.1	3.494001
1.695000	0.1	3.360254
1.696667	0.1	3.229319
1.698333	0.1	3.099386
1.700000	0.1	2.968796
1.701667	0.1	2.837637
1.703333	0.1	2.708039
1.705000	0.1	2.582618
1.706667	0.1	2.462571
1.708333	0.1	2.347417
1.710000	0.1	2.236161
1.711667	0.1	2.128156
1.713333	0.1	2.023145
1.715000	0.1	1.920778
1.716667	0.1	1.820335
1.718333	0.1	1.721270
1.720000	0.1	1.624185
1.721667	0.1	1.530936
1.723333	0.1	1.443485
1.725000	0.1	1.363042
1.726667	0.1	1.289831
1.728333	0.1	1.222510
1.730000	0.1	1.158495
1.731667	0.1	1.096106
1.733333	0.1	1.035784
1.735000	0.1	0.978620
1.736667	0.1	0.924831
1.738333	0.1	0.873967
1.740000	0.1	0.826139
1.741667	0.1	0.782604
1.743333	0.1	0.744141
1.745000	0.1	0.709412
1.746667	0.1	0.676299
1.748333	0.1	0.643902
1.750000	0.1	0.612191
1.751667	0.1	0.581411
1.753333	0.1	0.552256
1.755000	0.1	0.525513
1.756667	0.1	0.501610
1.758333	0.1	0.480618
1.760000	0.1	0.461945
1.761667	0.1	0.444059
1.763333	0.1	0.425433
1.765000	0.1	0.405884
1.766667	0.1	0.386592
1.768333	0.1	0.369227
1.770000	0.1	0.355081
1.771667	0.1	0.344524
1.773333	0.1	0.337251
1.775000	0.1	0.332748
1.776667	0.1	0.329916
1.778333	0.1	0.327067
1.780000	0.1	0.322899
1.781667	0.1	0.317222
1.783333	0.1	0.310754
1.785000	0.1	0.304352
1.786667	0.1	0.298312
1.788333	0.1	0.292226
1.790000	0.1	0.285651
1.791667	0.1	0.278777
1.793333	0.1	0.272635
1.795000	0.1	0.268398
1.796667	0.1	0.265948
1.798333	0.1	0.263662
1.800000	0.1	0.259862
1.801667	0.1	0.254344
1.803333	0.1	0.248589
1.805000	0.1	0.243797
1.806667	0.1	0.239168
1.808333	0.1	0.233278
1.810000	0.1	0.226046
1.811667	0.1	0.218716
1.813333	0.1	0.212709
1.815000	0.1	0.208663
1.816667	0.1	0.206390
1.818333	0.1	0.205413
1.820000	0.1	0.205399
1.821667	0.1	0.206493
1.823333	0.1	0.208886
1.825000	0.1	0.211680
1.826667	0.1	0.212984
1.828333	0.1	0.212057
1.830000	0.1	0.210716
1.831667	0.1	0.211289
1.833333	0.1	0.213715
1.835000	0.1	0.215969
1.836667	0.1	0.217068
1.838333	0.1	0.218567
1.840000	0.1	0.223024
1.841667	0.1	0.231462
1.843333	0.1	0.242200
1.845000	0.1	0.252230
1.846667	0.1	0.259685
1.848333	0.1	0.264919
1.850000	0.1	0.270037
1.851667	0.1	0.277502
1.853333	0.1	0.288617
1.855000	0.1	0.303127
1.856667	0.1	0.320217
1.858333	0.1	0.339043
1.860000	0.1	0.359206
1.861667	0.1	0.381563
1.863333	0.1	0.407160
1.865000	0.1	0.435249
1.866667	0.1	0.463538
1.868333	0.1	0.490323
1.870000	0.1	0.516102
1.871667	0.1	0.543287
1.873333	0.1	0.574230
1.875000	0.1	0.609183
1.876667	0.1	0.646100
1.878333	0.1	0.682212
1.880000	0.1	0.716271
1.881667	0.1	0.749100
1.883333	0.1	0.781706
1.885000	0.1	0.813850
1.886667	0.1	0.844626
1.888333	0.1	0.873148
1.890000	0.1	0.898605
1.891667	0.1	0.920515
1.893333	0.1	0.939169
1.895000	0.1	0.955155
1.896667	0.1	0.967830
1.898333	0.1	0.975342
1.900000	0.1	0.976091
1.901667	0.1	0.969362
1.903333	0.1	0.956017
1.905000	0.1	0.939076
1.906667	0.1	0.921823
1.908333	0.1	0.905581
1.910000	0.1	0.890014
1.911667	0.1	0.874288
1.913333	0.1	0.857576
1.915000	0.1	0.839015
1.916667	0.1	0.817860
1.918333	0.1	0.793883
1.920000	0.1	0.767973
1.921667	0.1	0.742576
1.923333	0.1	0.720262
1.925000	0.1	0.701104
1.926667	0.1	0.682576
1.928333	0.1	0.662631
1.930000	0.1	0.641737
1.931667	0.1	0.621933
1.933333	0.1	0.604643
1.935000	0.1	0.589360
1.936667	0.1	0.574361
1.938333	0.1	0.558607
1.940000	0.1	0.542356
1.941667	0.1	0.526067
1.943333	0.1	0.509787
1.945000	0.1	0.493922
1.946667	0.1	0.479668
1.948333	0.1	0.468497
1.950000	0.1	0.461037
1.951667	0.1	0.455882
1.953333	0.1	0.450420
1.955000	0.1	0.442942
1.956667	0.1	0.433307
1.958333	0.1	0.422196
1.960000	0.1	0.410723
1.961667	0.1	0.399780
1.963333	0.1	0.389125
1.965000	0.1	0.378173
1.966667	0.1	0.367272
1.968333	0.1	0.357088
1.970000	0.1	0.348059
1.971667	0.1	0.340291
1.973333	0.1	0.332622
1.975000	0.1	0.323202
1.976667	0.1	0.311579
1.978333	0.1	0.299304
1.980000	0.1	0.288966
1.981667	0.1	0.282689
1.983333	0.1	0.280426
1.985000	0.1	0.279918
1.986667	0.1	0.278433
1.988333	0.1	0.274400
1.990000	0.1	0.267830
1.991667	0.1	0.259802
1.993333	0.1	0.251690
1.995000	0.1	0.244267
1.996667	0.1	0.237701
1.998333	0.1	0.232118
2.000000	0.1	0.227350
2.001667	0.1	0.223038
2.003333	0.1	0.219410
2.005000	0.1	0.217422
2.006667	0.1	0.217911
2.008333	0.1	0.220174
2.010000	0.1	0.221943
2.011667	0.1	0.221315
2.013333	0.1	0.218246
2.015000	0.1	0.214181
2.016667	0.1	0.210367
2.018333	0.1	0.206768
2.020000	0.1	0.202539
2.021667	0.1	0.197026
2.023333	0.1	0.190330
2.025000	0.1	0.183862
2.026667	0.1	0.180332
2.028333	0.1	0.181734
2.030000	0.1	0.187028
2.031667	0.1	0.192709
2.033333	0.1	0.195466
2.035000	0.1	0.193915
2.036667	0.1	0.189422
2.038333	0.1	0.185473
2.040000	0.1	0.184313
2.041667	0.1	0.184993
2.043333	0.1	0.185794
2.045000	0.1	0.186190
2.046667	0.1	0.185804
2.048333	0.1	0.183941
2.050000	0.1	0.181082
2.051667	0.1	0.179014
2.053333	0.1	0.178684
2.055000	0.1	0.179326
2.056667	0.1	0.179792
2.058333	0.1	0.179471
2.060000	0.1	0.178120
2.061667	0.1	0.175922
2.063333	0.1	0.173654
2.065000	0.1	0.171978
2.066667	0.1	0.170544
2.068333	0.1	0.167731
2.070000	0.1	0.161966
2.071667	0.1	0.153524
2.073333	0.1	0.144425
2.075000	0.1	0.136658
2.076667	0.1	0.131330
2.078333	0.1	0.129403
2.080000	0.1	0.131684
2.081667	0.1	0.137300
2.083333	0.1	0.143303
2.085000	0.1	0.146800
2.086667	0.1	0.147345
2.088333	0.1	0.146548
2.090000	0.1	0.146236
2.091667	0.1	0.147447
2.093333	0.1	0.149724
2.095000	0.1	0.150958
2.096667	0.1	0.149277
2.098333	0.1	0.144891
2.100000	0.1	0.139517
2.101667	0.1	0.134790
2.103333	0.1	0.131722
2.105000	0.1	0.130362
2.106667	0.1	0.129612
2.108333	0.1	0.128374
2.110000	0.1	0.126637
2.111667	0.1	0.124942
2.113333	0.1	0.123242
2.115000	0.1	0.121184
2.116667	0.1	0.119489
2.118333	0.1	0.119195
2.120000	0.1	0.119810
2.121667	0.1	0.120341
2.123333	0.1	0.120858
2.125000	0.1	0.121729
2.126667	0.1	0.123051
2.128333	0.1	0.125067
2.130000	0.1	0.128224
2.131667	0.1	0.132457
2.133333	0.1	0.136537
2.135000	0.1	0.138362
2.136667	0.1	0.136453
2.138333	0.1	0.131661
2.140000	0.1	0.126841
2.141667	0.1	0.123992
2.143333	0.1	0.123042
2.145000	0.1	0.123815
2.146667	0.1	0.126790
2.148333	0.1	0.131680
2.150000	0.1	0.137272
2.151667	0.1	0.142064
2.153333	0.1	0.144495
2.155000	0.1	0.144108
2.156667	0.1	0.142390
2.158333	0.1	0.141850
2.160000	0.1	0.143824
2.161667	0.1	0.147037
2.163333	0.1	0.149668
2.165000	0.1	0.152225
2.166667	0.1	0.156462
2.168333	0.1	0.162609
2.170000	0.1	0.168961
2.171667	0.1	0.173366
2.173333	0.1	0.174628
2.175000	0.1	0.172891
2.176667	0.1	0.169068
2.178333	0.1	0.164276
2.180000	0.1	0.159931
2.181667	0.1	0.157757
2.183333	0.1	0.159396
2.185000	0.1	0.165515
2.186667	0.1	0.174358
2.188333	0.1	0.182209
2.190000	0.1	0.186567
2.191667	0.1	0.188099
2.193333	0.1	0.189273
2.195000	0.1	0.191601
2.196667	0.1	0.194740
2.198333	0.1	0.197710
2.200000	0.1	0.200057
2.201667	0.1	0.201473
2.203333	0.1	0.201748
2.205000	0.1	0.202074
2.206667	0.1	0.204504
2.208333	0.1	0.208933
2.210000	0.1	0.212425
2.211667	0.1	0.212360
2.213333	0.1	0.209333
2.215000	0.1	0.206134
2.216667	0.1	0.204504
2.218333	0.1	0.204099
2.220000	0.1	0.203955
2.221667	0.1	0.203745
2.223333	0.1	0.203466
2.225000	0.1	0.202679
2.226667	0.1	0.201282
2.228333	0.1	0.200723
2.230000	0.1	0.202870
2.231667	0.1	0.207205
2.233333	0.1	0.210684
2.235000	0.1	0.210847
2.236667	0.1	0.207815
2.238333	0.1	0.203359
2.240000	0.1	0.199787
2.241667	0.1	0.199084
2.243333	0.1	0.201589
2.245000	0.1	0.205534
2.246667	0.1	0.208369
2.248333	0.1	0.208872
2.250000	0.1	0.208020
2.251667	0.1	0.207894
2.253333	0.1	0.209622
2.255000	0.1	0.212505
2.256667	0.1	0.215056
2.258333	0.1	0.216560
2.260000	0.1	0.217562
2.261667	0.1	0.219028
2.263333	0.1	0.221194
2.265000	0.1	0.223541
2.266667	0.1	0.225310
2.268333	0.1	0.225706
2.270000	0.1	0.223997
2.271667	0.1	0.220207
2.273333	0.1	0.215610
2.275000	0.1	0.211652
2.276667	0.1	0.208612
2.278333	0.1	0.205943
2.280000	0.1	0.202963
2.281667	0.1	0.199485
2.283333	0.1	0.196784
2.285000	0.1	0.197086
2.286667	0.1	0.201510
2.288333	0.1	0.208830
2.290000	0.1	0.216342
2.291667	0.1	0.221529
2.293333	0.1	0.223070
2.295000	0.1	0.220924
2.296667	0.1	0.216258
2.298333	0.1	0.211359
2.300000	0.1	0.207964
2.301667	0.1	0.205636
2.303333	0.1	0.203401
2.305000	0.1	0.201752
2.306667	0.1	0.201534
2.308333	0.1	0.202530
2.310000	0.1	0.203918
2.311667	0.1	0.204672
2.313333	0.1	0.203918
2.315000	0.1	0.201426
2.316667	0.1	0.197678
2.318333	0.1	0.193478
2.320000	0.1	0.189547
2.321667	0.1	0.186535
2.323333	0.1	0.185417
2.325000	0.1	0.187731
2.326667	0.1	0.194428
2.328333	0.1	0.203745
2.330000	0.1	0.211522
2.331667	0.1	0.214586
2.333333	0.1	0.213035
2.335000	0.1	0.209352
2.336667	0.1	0.205920
2.338333	0.1	0.202842
2.340000	0.1	0.198800
2.341667	0.1	0.193976
2.343333	0.1	0.190130
2.345000	0.1	0.188309
2.346667	0.1	0.187531
2.348333	0.1	0.185361
2.350000	0.1	0.180486
2.351667	0.1	0.174977
2.353333	0.1	0.172346
2.355000	0.1	0.173729
2.356667	0.1	0.177408
2.358333	0.1	0.181464
2.360000	0.1	0.185105
2.361667	0.1	0.187778
2.363333	0.1	0.188653
2.365000	0.1	0.187424
2.366667	0.1	0.184653
2.368333	0.1	0.180961
2.370000	0.1	0.176607
2.371667	0.1	0.171997
2.373333	0.1	0.167494
2.375000	0.1	0.162963
2.376667	0.1	0.158721
2.378333	0.1	0.155964
2.380000	0.1	0.155326
2.381667	0.1	0.156136
2.383333	0.1	0.157473
2.385000	0.1	0.159056
2.386667	0.1	0.161044
2.388333	0.1	0.163368
2.390000	0.1	0.165310
2.391667	0.1	0.166022
2.393333	0.1	0.165403
2.395000	0.1	0.163987
2.396667	0.1	0.162204
2.398333	0.1	0.159973
2.400000	0.1	0.157100
2.401667	0.1	0.154101
2.403333	0.1	0.152192
2.405000	0.1	0.152150
2.406667	0.1	0.153831
2.408333	0.1	0.156607
2.410000	0.1	0.159456
2.411667	0.1	0.161068
2.413333	0.1	0.160513
2.415000	0.1	0.157580
2.416667	0.1	0.152378
2.418333	0.1	0.145114
2.420000	0.1	0.136239
2.421667	0.1	0.126781
2.423333	0.1	0.118301
2.425000	0.1	0.112276
2.426667	0.1	0.109482
2.428333	0.1	0.109896
2.430000	0.1	0.112681
2.431667	0.1	0.116816
2.433333	0.1	0.121826
2.435000	0.1	0.127410
2.436667	0.1	0.132523
2.438333	0.1	0.135251
2.440000	0.1	0.134092
2.441667	0.1	0.129230
2.443333	0.1	0.122394
2.445000	0.1	0.115796
2.446667	0.1	0.111000
2.448333	0.1	0.108471
2.450000	0.1	0.107992
2.451667	0.1	0.109007
2.453333	0.1	0.110539
2.455000	0.1	0.111395
2.456667	0.1	0.110497
2.458333	0.1	0.107526
2.460000	0.1	0.103856
2.461667	0.1	0.101798
2.463333	0.1	0.102152
2.465000	0.1	0.103316
2.466667	0.1	0.102897
2.468333	0.1	0.099610
2.470000	0.1	0.093980
2.471667	0.1	0.087791
2.473333	0.1	0.083060
2.475000	0.1	0.081230
2.476667	0.1	0.082613
2.478333	0.1	0.086487
2.480000	0.1	0.091917
2.481667	0.1	0.097947
2.483333	0.1	0.103223
2.485000	0.1	0.106301
2.486667	0.1	0.106404
2.488333	0.1	0.104043
2.490000	0.1	0.101193
2.491667	0.1	0.100126
2.493333	0.1	0.101044
2.495000	0.1	0.101612
2.496667	0.1	0.099526
2.498333	0.1	0.094534
2.500000	0.1	0.088434
2.501667	0.1	0.084061
2.503333	0.1	0.083232
2.505000	0.1	0.084941
2.506667	0.1	0.086389
2.508333	0.1	0.085887
2.510000	0.1	0.083945
2.511667	0.1	0.081696
2.513333	0.1	0.079731
2.515000	0.1	0.078841
2.516667	0.1	0.080219
2.518333	0.1	0.084061
2.520000	0.1	0.088974
2.521667	0.1	0.093016
2.523333	0.1	0.094650
2.525000	0.1	0.093309
2.526667	0.1	0.090129
2.528333	0.1	0.087186
2.530000	0.1	0.085612
2.531667	0.1	0.085421
2.533333	0.1	0.086445
2.535000	0.1	0.088145
2.536667	0.1	0.089142
2.538333	0.1	0.088084
2.540000	0.1	0.085062
2.541667	0.1	0.081528
2.543333	0.1	0.078864
2.545000	0.1	0.077356
2.546667	0.1	0.076494
2.548333	0.1	0.076191
2.550000	0.1	0.077141
2.551667	0.1	0.079563
2.553333	0.1	0.082389
2.555000	0.1	0.083991
2.556667	0.1	0.083572
2.558333	0.1	0.081491
2.560000	0.1	0.078138
2.561667	0.1	0.073607
2.563333	0.1	0.068517
2.565000	0.1	0.064112
2.566667	0.1	0.061491
2.568333	0.1	0.061048
2.570000	0.1	0.062333
2.571667	0.1	0.064312
2.573333	0.1	0.066482
2.575000	0.1	0.069174
2.576667	0.1	0.072387
2.578333	0.1	0.075302
2.580000	0.1	0.076918
2.581667	0.1	0.076578
2.583333	0.1	0.074767
2.585000	0.1	0.073407
2.586667	0.1	0.074501
2.588333	0.1	0.078138
2.590000	0.1	0.082138
2.591667	0.1	0.083777
2.593333	0.1	0.082105
2.595000	0.1	0.078413
2.596667	0.1	0.074292
2.598333	0.1	0.070152
2.600000	0.1	0.066436
2.601667	0.1	0.064103
2.603333	0.1	0.063130
2.605000	0.1	0.062776
2.606667	0.1	0.062762
2.608333	0.1	0.062506
2.610000	0.1	0.061318
2.611667	0.1	0.059828
2.613333	0.1	0.059479
2.615000	0.1	0.061006
2.616667	0.1	0.064108
2.618333	0.1	0.068019
2.620000	0.1	0.071968
2.621667	0.1	0.074869
2.623333	0.1	0.075530
2.625000	0.1	0.074063
2.626667	0.1	0.071991
2.628333	0.1	0.070608
2.630000	0.1	0.070436
2.631667	0.1	0.071595
2.633333	0.1	0.073393
2.635000	0.1	0.074976
2.636667	0.1	0.076531
2.638333	0.1	0.078315
2.640000	0.1	0.079465
2.641667	0.1	0.079200
2.643333	0.1	0.077845
2.645000	0.1	0.076122
2.646667	0.1	0.074636
2.648333	0.1	0.074268
2.650000	0.1	0.075586
2.651667	0.1	0.077705
2.653333	0.1	0.079148
2.655000	0.1	0.079535
2.656667	0.1	0.079582
2.658333	0.1	0.080401
2.660000	0.1	0.081956
2.661667	0.1	0.081933
2.663333	0.1	0.077947
2.665000	0.1	0.070399
2.666667	0.1	0.062110
2.668333	0.1	0.055884
2.670000	0.1	0.052340
2.671667	0.1	0.050482
2.673333	0.1	0.050142
2.675000	0.1	0.051828
2.676667	0.1	0.054776
2.678333	0.1	0.057328
2.680000	0.1	0.058915
2.681667	0.1	0.060592
2.683333	0.1	0.063730
2.685000	0.1	0.068299
2.686667	0.1	0.072187
2.688333	0.1	0.072489
2.690000	0.1	0.068415
2.691667	0.1	0.062664
2.693333	0.1	0.059074
2.695000	0.1	0.059474
2.696667	0.1	0.063027
2.698333	0.1	0.067679
2.700000	0.1	0.071800
2.701667	0.1	0.074496
2.703333	0.1	0.075325
2.705000	0.1	0.074338
2.706667	0.1	0.072266
2.708333	0.1	0.070576
2.710000	0.1	0.070920
2.711667	0.1	0.073700
2.713333	0.1	0.077449
2.715000	0.1	0.080117
2.716667	0.1	0.080983
2.718333	0.1	0.080983
2.720000	0.1	0.081207
2.721667	0.1	0.081705
2.723333	0.1	0.081738
2.725000	0.1	0.080718
2.726667	0.1	0.079162
2.728333	0.1	0.078641
2.730000	0.1	0.080084
2.731667	0.1	0.082189
2.733333	0.1	0.082632
2.735000	0.1	0.080764
2.736667	0.1	0.077640
2.738333	0.1	0.074585
2.740000	0.1	0.073165
2.741667	0.1	0.074687
2.743333	0.1	0.078795
2.745000	0.1	0.084015
2.746667	0.1	0.089128
2.748333	0.1	0.092788
2.750000	0.1	0.093714
2.751667	0.1	0.092192
2.753333	0.1	0.089821
2.755000	0.1	0.087554
2.756667	0.1	0.085426
2.758333	0.1	0.083740
2.760000	0.1	0.083009
2.761667	0.1	0.083139
2.763333	0.1	0.083409
2.765000	0.1	0.083195
2.766667	0.1	0.082701
2.768333	0.1	0.082748
2.770000	0.1	0.083628
2.771667	0.1	0.084871
2.773333	0.1	0.085970
2.775000	0.1	0.086548
2.776667	0.1	0.086422
2.778333	0.1	0.085891
2.780000	0.1	0.085426
2.781667	0.1	0.084722
2.783333	0.1	0.082655
2.785000	0.1	0.078846
2.786667	0.1	0.075158
2.788333	0.1	0.074557
2.790000	0.1	0.078115
2.791667	0.1	0.084224
2.793333	0.1	0.090571
2.795000	0.1	0.095353
2.796667	0.1	0.097491
2.798333	0.1	0.097062
2.800000	0.1	0.094837
2.801667	0.1	0.091796
2.803333	0.1	0.089481
2.805000	0.1	0.089337
2.806667	0.1	0.090892
2.808333	0.1	0.092038
2.810000	0.1	0.091447
2.811667	0.1	0.089570
2.813333	0.1	0.087470
2.815000	0.1	0.085630
2.816667	0.1	0.083656
2.818333	0.1	0.081062
2.820000	0.1	0.078171
2.821667	0.1	0.076117
2.823333	0.1	0.076280
2.825000	0.1	0.079246
2.826667	0.1	0.083754
2.828333	0.1	0.086846
2.830000	0.1	0.085915
2.831667	0.1	0.081453
2.833333	0.1	0.077253
2.835000	0.1	0.076876
2.836667	0.1	0.080606
2.838333	0.1	0.086026
2.840000	0.1	0.090143
2.841667	0.1	0.090855
2.843333	0.1	0.087772
2.845000	0.1	0.082511
2.846667	0.1	0.077751
2.848333	0.1	0.075656
2.850000	0.1	0.076531
2.851667	0.1	0.078757
2.853333	0.1	0.080345
2.855000	0.1	0.080233
2.856667	0.1	0.078622
2.858333	0.1	0.076285
2.860000	0.1	0.073537
2.861667	0.1	0.070641
2.863333	0.1	0.068992
2.865000	0.1	0.070562
2.866667	0.1	0.075679
2.868333	0.1	0.082203
2.870000	0.1	0.087456
2.871667	0.1	0.090362
2.873333	0.1	0.091535
2.875000	0.1	0.092154
2.876667	0.1	0.093235
2.878333	0.1	0.095614
2.880000	0.1	0.099652
2.881667	0.1	0.104681
2.883333	0.1	0.108820
2.885000	0.1	0.110068
2.886667	0.1	0.108201
2.888333	0.1	0.105221
2.890000	0.1	0.103079
2.891667	0.1	0.101454
2.893333	0.1	0.098445
2.895000	0.1	0.093332
2.896667	0.1	0.087759
2.898333	0.1	0.084108
2.900000	0.1	0.083433
2.901667	0.1	0.085402
2.903333	0.1	0.089589
2.905000	0.1	0.095721
2.906667	0.1	0.102720
2.908333	0.1	0.108718
2.910000	0.1	0.112141
2.911667	0.1	0.111982
2.913333	0.1	0.108043
2.915000	0.1	0.101570
2.916667	0.1	0.094655
2.918333	0.1	0.088881
2.920000	0.1	0.084853
2.921667	0.1	0.082636
2.923333	0.1	0.082254
2.925000	0.1	0.083484
2.926667	0.1	0.085458
2.928333	0.1	0.086883
2.930000	0.1	0.086515
2.931667	0.1	0.083712
2.933333	0.1	0.079097
2.935000	0.1	0.074622
2.936667	0.1	0.072136
2.938333	0.1	0.071898
2.940000	0.1	0.073262
2.941667	0.1	0.075703
2.943333	0.1	0.078441
2.945000	0.1	0.080545
2.946667	0.1	0.082129
2.948333	0.1	0.084476
2.950000	0.1	0.088485
2.951667	0.1	0.093617
2.953333	0.1	0.098567
2.955000	0.1	0.101989
2.956667	0.1	0.102427
2.958333	0.1	0.099093
2.960000	0.1	0.093067
2.961667	0.1	0.087097
2.963333	0.1	0.083940
2.965000	0.1	0.084550
2.966667	0.1	0.087237
2.968333	0.1	0.088983
2.970000	0.1	0.087931
2.971667	0.1	0.084308
2.973333	0.1	0.079670
2.975000	0.1	0.076196
2.976667	0.1	0.075498
2.978333	0.1	0.077230
2.980000	0.1	0.079339
2.981667	0.1	0.079991
2.983333	0.1	0.079046
2.985000	0.1	0.077747
2.986667	0.1	0.077463
2.988333	0.1	0.078510
2.990000	0.1	0.079735
2.991667	0.1	0.079628
2.993333	0.1	0.078059
2.995000	0.1	0.076727
2.996667	0.1	0.077663
2.998333	0.1	0.081351
3.000000	0.1	0.086599
3.001667	0.1	0.091633
3.003333	0.1	0.094920
3.005000	0.1	0.096154
3.006667	0.1	0.096252
3.008333	0.1	0.095540
3.010000	0.1	0.093235
3.011667	0.1	0.089332
3.013333	0.1	0.085216
3.015000	0.1	0.081882
3.016667	0.1	0.079297
3.018333	0.1	0.077332
3.020000	0.1	0.076084
3.021667	0.1	0.075507
3.023333	0.1	0.075316
3.025000	0.1	0.075330
3.026667	0.1	0.075861
3.028333	0.1	0.077318
3.030000	0.1	0.079172
3.031667	0.1	0.080187
3.033333	0.1	0.079973
3.035000	0.1	0.079339
3.036667	0.1	0.078990
3.038333	0.1	0.078836
3.040000	0.1	0.078734
3.041667	0.1	0.079256
3.043333	0.1	0.081058
3.045000	0.1	0.083409
3.046667	0.1	0.084313
3.048333	0.1	0.082674
3.050000	0.1	0.079167
3.051667	0.1	0.074925
3.053333	0.1	0.070781
3.055000	0.1	0.067726
3.056667	0.1	0.066683
3.058333	0.1	0.067488
3.060000	0.1	0.068843
3.061667	0.1	0.069235
3.063333	0.1	0.067418
3.065000	0.1	0.063139
3.066667	0.1	0.057989
3.068333	0.1	0.054552
3.070000	0.1	0.054901
3.071667	0.1	0.059991
3.073333	0.1	0.069528
3.075000	0.1	0.081435
3.076667	0.1	0.092010
3.078333	0.1	0.097691
3.080000	0.1	0.097216
3.081667	0.1	0.091745
3.083333	0.1	0.083498
3.085000	0.1	0.074934
3.086667	0.1	0.068559
3.088333	0.1	0.065891
3.090000	0.1	0.066599
3.091667	0.1	0.069425
3.093333	0.1	0.073193
3.095000	0.1	0.076499
3.096667	0.1	0.077919
3.098333	0.1	0.077183
3.100000	0.1	0.075349
3.101667	0.1	0.073924
3.103333	0.1	0.073728
3.105000	0.1	0.073779
3.106667	0.1	0.071768
3.108333	0.1	0.066427
3.110000	0.1	0.059400
3.111667	0.1	0.054226
3.113333	0.1	0.053877
3.115000	0.1	0.059409
3.116667	0.1	0.069202
3.118333	0.1	0.078971
3.120000	0.1	0.084182
3.121667	0.1	0.082608
3.123333	0.1	0.074911
3.125000	0.1	0.064517
3.126667	0.1	0.056014
3.128333	0.1	0.052406
3.130000	0.1	0.053756
3.131667	0.1	0.057849
3.133333	0.1	0.062105
3.135000	0.1	0.064978
3.136667	0.1	0.065682
3.138333	0.1	0.063945
3.140000	0.1	0.060778
3.141667	0.1	0.058259
3.143333	0.1	0.057714
3.145000	0.1	0.058892
3.146667	0.1	0.061039
3.148333	0.1	0.063591
3.150000	0.1	0.065723
3.151667	0.1	0.066403
3.153333	0.1	0.065290
3.155000	0.1	0.063204
3.156667	0.1	0.061598
3.158333	0.1	0.061146
3.160000	0.1	0.060806
3.161667	0.1	0.059018
3.163333	0.1	0.055465
3.165000	0.1	0.051293
3.166667	0.1	0.048238
3.168333	0.1	0.047409
3.170000	0.1	0.048871
3.171667	0.1	0.052401
3.173333	0.1	0.057393
3.175000	0.1	0.062347
3.176667	0.1	0.066096
3.178333	0.1	0.068606
3.180000	0.1	0.069998
3.181667	0.1	0.070264
3.183333	0.1	0.070026
3.185000	0.1	0.070026
3.186667	0.1	0.070021
3.188333	0.1	0.069044
3.190000	0.1	0.066380
3.191667	0.1	0.062482
3.193333	0.1	0.058957
3.195000	0.1	0.057113
3.196667	0.1	0.057071
3.198333	0.1	0.057844
3.200000	0.1	0.057537
3.201667	0.1	0.054524
3.203333	0.1	0.049174
3.205000	0.1	0.044005
3.206667	0.1	0.041467
3.208333	0.1	0.041625
3.210000	0.1	0.042766
3.211667	0.1	0.043646
3.213333	0.1	0.044415
3.215000	0.1	0.046068
3.216667	0.1	0.048983
3.218333	0.1	0.052149
3.220000	0.1	0.054459
3.221667	0.1	0.055991
3.223333	0.1	0.057314
3.225000	0.1	0.058301
3.226667	0.1	0.058189
3.228333	0.1	0.056545
3.230000	0.1	0.053723
3.231667	0.1	0.050985
3.233333	0.1	0.049775
3.235000	0.1	0.050268
3.236667	0.1	0.051260
3.238333	0.1	0.051423
3.240000	0.1	0.049835
3.241667	0.1	0.046105
3.243333	0.1	0.041411
3.245000	0.1	0.038277
3.246667	0.1	0.038487
3.248333	0.1	0.041961
3.250000	0.1	0.047293
3.251667	0.1	0.052252
3.253333	0.1	0.054650
3.255000	0.1	0.053858
3.256667	0.1	0.050990
3.258333	0.1	0.047414
3.260000	0.1	0.043768
3.261667	0.1	0.040284
3.263333	0.1	0.036904
3.265000	0.1	0.033169
3.266667	0.1	0.028824
3.268333	0.1	0.024331
3.270000	0.1	0.021020
3.271667	0.1	0.020913
3.273333	0.1	0.025048
3.275000	0.1	0.031986
3.276667	0.1	0.038729
3.278333	0.1	0.042934
3.280000	0.1	0.043996
3.281667	0.1	0.042734
3.283333	0.1	0.040969
3.285000	0.1	0.040312
3.286667	0.1	0.040387
3.288333	0.1	0.039665
3.290000	0.1	0.037807
3.291667	0.1	0.035595
3.293333	0.1	0.034072
3.295000	0.1	0.034394
3.296667	0.1	0.037062
3.298333	0.1	0.040983
3.300000	0.1	0.044131
3.301667	0.1	0.045188
3.303333	0.1	0.044308
3.305000	0.1	0.042333
3.306667	0.1	0.040089
3.308333	0.1	0.038436
3.310000	0.1	0.037933
3.311667	0.1	0.038189
3.313333	0.1	0.037993
3.315000	0.1	0.036489
3.316667	0.1	0.033714
3.318333	0.1	0.029868
3.320000	0.1	0.025015
3.321667	0.1	0.020075
3.323333	0.1	0.017215
3.325000	0.1	0.018105
3.326667	0.1	0.022240
3.328333	0.1	0.027586
3.330000	0.1	0.031791
3.331667	0.1	0.033290
3.333333	0.1	0.032382
3.335000	0.1	0.030659
3.336667	0.1	0.029383
3.338333	0.1	0.028913
3.340000	0.1	0.028992
3.341667	0.1	0.029113
3.343333	0.1	0.029006
3.345000	0.1	0.028759
3.346667	0.1	0.028727
3.348333	0.1	0.029556
3.350000	0.1	0.031036
3.351667	0.1	0.031455
3.353333	0.1	0.029728
3.355000	0.1	0.026939
3.356667	0.1	0.024484
3.358333	0.1	0.022561
3.360000	0.1	0.020955
3.361667	0.1	0.019609
3.363333	0.1	0.018561
3.365000	0.1	0.018431
3.366667	0.1	0.020163
3.368333	0.1	0.023702
3.370000	0.1	0.028061
3.371667	0.1	0.032503
3.373333	0.1	0.036391
3.375000	0.1	0.038771
3.376667	0.1	0.038766
3.378333	0.1	0.036089
3.380000	0.1	0.031292
3.381667	0.1	0.025658
3.383333	0.1	0.020880
3.385000	0.1	0.018450
3.386667	0.1	0.018952
3.388333	0.1	0.022063
3.390000	0.1	0.026724
3.391667	0.1	0.031283
3.393333	0.1	0.034580
3.395000	0.1	0.036708
3.396667	0.1	0.038506
3.398333	0.1	0.040769
3.400000	0.1	0.043479
3.401667	0.1	0.045388
3.403333	0.1	0.045318
3.405000	0.1	0.043516
3.406667	0.1	0.040662
3.408333	0.1	0.037141
3.410000	0.1	0.033784
3.411667	0.1	0.031944
3.413333	0.1	0.032531
3.415000	0.1	0.035353
3.416667	0.1	0.039069
3.418333	0.1	0.041751
3.420000	0.1	0.041998
3.421667	0.1	0.039977
3.423333	0.1	0.037421
3.425000	0.1	0.036433
3.426667	0.1	0.038226
3.428333	0.1	0.042589
3.430000	0.1	0.047744
3.431667	0.1	0.050729
3.433333	0.1	0.049379
3.435000	0.1	0.044317
3.436667	0.1	0.038282
3.438333	0.1	0.033653
3.440000	0.1	0.031185
3.441667	0.1	0.030589
3.443333	0.1	0.031698
3.445000	0.1	0.034650
3.446667	0.1	0.038734
3.448333	0.1	0.041965
3.450000	0.1	0.042813
3.451667	0.1	0.041947
3.453333	0.1	0.041574
3.455000	0.1	0.043022
3.456667	0.1	0.045695
3.458333	0.1	0.048443
3.460000	0.1	0.050482
3.461667	0.1	0.051069
3.463333	0.1	0.050054
3.465000	0.1	0.048634
3.466667	0.1	0.048387
3.468333	0.1	0.050343
3.470000	0.1	0.055027
3.471667	0.1	0.062184
3.473333	0.1	0.070552
3.475000	0.1	0.078394
3.476667	0.1	0.084527
3.478333	0.1	0.089160
3.480000	0.1	0.093468
3.481667	0.1	0.097943
3.483333	0.1	0.102324
3.485000	0.1	0.106730
3.486667	0.1	0.111363
3.488333	0.1	0.116606
3.490000	0.1	0.123763
3.491667	0.1	0.134427
3.493333	0.1	0.149510
3.495000	0.1	0.168807
3.496667	0.1	0.190870
3.498333	0.1	0.213496
3.500000	0.1	0.234596
3.501667	0.1	0.253171
3.503333	0.1	0.269329
3.505000	0.1	0.283564
3.506667	0.1	0.296384
3.508333	0.1	0.308082
3.510000	0.1	0.318363
3.511667	0.1	0.326219
3.513333	0.1	0.330042
3.515000	0.1	0.328026
3.516667	0.1	0.319751
3.518333	0.1	0.307458
3.520000	0.1	0.294470
3.521667	0.1	0.282628
3.523333	0.1	0.271848
3.525000	0.1	0.261380
3.526667	0.1	0.250619
3.528333	0.1	0.238838
3.530000	0.1	0.225324
3.531667	0.1	0.210414
3.533333	0.1	0.195592
3.535000	0.1	0.182665
3.536667	0.1	0.173063
3.538333	0.1	0.167107
3.540000	0.1	0.163699
3.541667	0.1	0.161035
3.543333	0.1	0.157426
3.545000	0.1	0.151945
3.546667	0.1	0.145375
3.548333	0.1	0.139899
3.550000	0.1	0.136825
3.551667	0.1	0.135424
3.553333	0.1	0.134329
3.555000	0.1	0.132662
3.556667	0.1	0.130129
3.558333	0.1	0.126767
3.560000	0.1	0.122148
3.561667	0.1	0.115684
3.563333	0.1	0.107866
3.565000	0.1	0.099964
3.566667	0.1	0.093016
3.568333	0.1	0.087293
3.570000	0.1	0.082324
3.571667	0.1	0.077835
3.573333	0.1	0.074441
3.575000	0.1	0.072923
3.576667	0.1	0.073435
3.578333	0.1	0.075228
3.580000	0.1	0.076676
3.581667	0.1	0.076140
3.583333	0.1	0.073514
3.585000	0.1	0.070548
3.586667	0.1	0.069342
3.588333	0.1	0.070436
3.590000	0.1	0.072601
3.591667	0.1	0.074552
3.593333	0.1	0.076066
3.595000	0.1	0.077044
3.596667	0.1	0.076639
3.598333	0.1	0.074152
3.600000	0.1	0.069966
3.601667	0.1	0.065025
3.603333	0.1	0.060392
3.605000	0.1	0.057295
3.606667	0.1	0.056447
3.608333	0.1	0.057365
3.610000	0.1	0.059037
3.611667	0.1	0.060713
3.613333	0.1	0.062012
3.615000	0.1	0.062864
3.616667	0.1	0.063451
3.618333	0.1	0.064056
3.620000	0.1	0.064708
3.621667	0.1	0.064932
3.623333	0.1	0.063870
3.625000	0.1	0.060853
3.626667	0.1	0.056089
3.628333	0.1	0.050934
3.630000	0.1	0.047567
3.631667	0.1	0.048089
3.633333	0.1	0.052927
3.635000	0.1	0.060033
3.636667	0.1	0.066385
3.638333	0.1	0.070012
3.640000	0.1	0.070604
3.641667	0.1	0.069486
3.643333	0.1	0.068434
3.645000	0.1	0.067973
3.646667	0.1	0.067432
3.648333	0.1	0.066143
3.650000	0.1	0.063502
3.651667	0.1	0.058990
3.653333	0.1	0.053383
3.655000	0.1	0.048946
3.656667	0.1	0.047307
3.658333	0.1	0.048224
3.660000	0.1	0.050454
3.661667	0.1	0.052899
3.663333	0.1	0.054701
3.665000	0.1	0.054939
3.666667	0.1	0.053332
3.668333	0.1	0.051144
3.670000	0.1	0.050128
3.671667	0.1	0.050911
3.673333	0.1	0.052704
3.675000	0.1	0.053835
3.676667	0.1	0.052834
3.678333	0.1	0.049542
3.680000	0.1	0.045071
3.681667	0.1	0.041076
3.683333	0.1	0.039442
3.685000	0.1	0.040955
3.686667	0.1	0.044154
3.688333	0.1	0.046878
3.690000	0.1	0.048350
3.691667	0.1	0.048978
3.693333	0.1	0.049355
3.695000	0.1	0.050007
3.696667	0.1	0.050906
3.698333	0.1	0.051144
3.700000	0.1	0.049975
3.701667	0.1	0.047479
3.703333	0.1	0.044056
3.705000	0.1	0.040797
3.706667	0.1	0.039358
3.708333	0.1	0.040452
3.710000	0.1	0.043558
3.711667	0.1	0.047465
3.713333	0.1	0.050538
3.715000	0.1	0.051404
3.716667	0.1	0.049844
3.718333	0.1	0.047013
3.720000	0.1	0.044988
3.721667	0.1	0.045570
3.723333	0.1	0.048801
3.725000	0.1	0.052922
3.726667	0.1	0.055758
3.728333	0.1	0.055842
3.730000	0.1	0.052787
3.731667	0.1	0.047334
3.733333	0.1	0.040773
3.735000	0.1	0.034273
3.736667	0.1	0.029253
3.738333	0.1	0.027590
3.740000	0.1	0.030249
3.741667	0.1	0.036284
3.743333	0.1	0.043632
3.745000	0.1	0.050063
3.746667	0.1	0.053667
3.748333	0.1	0.053621
3.750000	0.1	0.050724
3.751667	0.1	0.046515
3.753333	0.1	0.042431
3.755000	0.1	0.039875
3.756667	0.1	0.040121
3.758333	0.1	0.043628
3.760000	0.1	0.048829
3.761667	0.1	0.052224
3.763333	0.1	0.050892
3.765000	0.1	0.045160
3.766667	0.1	0.038291
3.768333	0.1	0.033653
3.770000	0.1	0.032727
3.771667	0.1	0.035395
3.773333	0.1	0.040382
3.775000	0.1	0.045262
3.776667	0.1	0.047148
3.778333	0.1	0.044573
3.780000	0.1	0.038766
3.781667	0.1	0.032722
3.783333	0.1	0.029001
3.785000	0.1	0.028554
3.786667	0.1	0.030934
3.788333	0.1	0.034920
3.790000	0.1	0.039199
3.791667	0.1	0.042673
3.793333	0.1	0.044880
3.795000	0.1	0.046212
3.796667	0.1	0.047460
3.798333	0.1	0.049099
3.800000	0.1	0.051120
3.801667	0.1	0.053020
3.803333	0.1	0.054170
3.805000	0.1	0.054487
3.806667	0.1	0.053863
3.808333	0.1	0.051409
3.810000	0.1	0.046901
3.811667	0.1	0.042054
3.813333	0.1	0.039320
3.815000	0.1	0.040028
3.816667	0.1	0.044107
3.818333	0.1	0.050254
3.820000	0.1	0.055963
3.821667	0.1	0.059013
3.823333	0.1	0.059134
3.825000	0.1	0.057267
3.826667	0.1	0.054035
3.828333	0.1	0.050114
3.830000	0.1	0.046911
3.831667	0.1	0.045653
3.833333	0.1	0.046249
3.835000	0.1	0.047376
3.836667	0.1	0.047693
3.838333	0.1	0.047274
3.840000	0.1	0.047265
3.841667	0.1	0.048447
3.843333	0.1	0.050724
3.845000	0.1	0.053179
3.846667	0.1	0.054701
3.848333	0.1	0.055372
3.850000	0.1	0.056340
3.851667	0.1	0.058110
3.853333	0.1	0.059498
3.855000	0.1	0.058305
3.856667	0.1	0.053914
3.858333	0.1	0.048620
3.860000	0.1	0.045048
3.861667	0.1	0.044033
3.863333	0.1	0.045602
3.865000	0.1	0.049239
3.866667	0.1	0.052941
3.868333	0.1	0.053970
3.870000	0.1	0.051027
3.871667	0.1	0.045588
3.873333	0.1	0.041095
3.875000	0.1	0.040103
3.876667	0.1	0.042012
3.878333	0.1	0.044247
3.880000	0.1	0.045579
3.881667	0.1	0.047195
3.883333	0.1	0.050417
3.885000	0.1	0.054780
3.886667	0.1	0.058692
3.888333	0.1	0.060918
3.890000	0.1	0.061090
3.891667	0.1	0.059209
3.893333	0.1	0.054971
3.895000	0.1	0.048401
3.896667	0.1	0.041313
3.898333	0.1	0.036918
3.900000	0.1	0.037435
3.901667	0.1	0.042543
3.903333	0.1	0.049789
3.905000	0.1	0.055660
3.906667	0.1	0.057206
3.908333	0.1	0.053975
3.910000	0.1	0.048392
3.911667	0.1	0.043646
3.913333	0.1	0.041262
3.915000	0.1	0.041039
3.916667	0.1	0.042273
3.918333	0.1	0.043828
3.920000	0.1	0.044517
3.921667	0.1	0.044201
3.923333	0.1	0.043502
3.925000	0.1	0.042873
3.926667	0.1	0.042492
3.928333	0.1	0.042142
3.930000	0.1	0.041397
3.931667	0.1	0.040433
3.933333	0.1	0.040103
3.935000	0.1	0.041057
3.936667	0.1	0.043306
3.938333	0.1	0.046398
3.940000	0.1	0.049523
3.941667	0.1	0.052121
3.943333	0.1	0.054277
3.945000	0.1	0.055935
3.946667	0.1	0.056233
3.948333	0.1	0.053858
3.950000	0.1	0.048694
3.951667	0.1	0.042906
3.953333	0.1	0.038925
3.955000	0.1	0.037234
3.956667	0.1	0.036946
3.958333	0.1	0.037132
3.960000	0.1	0.037439
3.961667	0.1	0.038086
3.963333	0.1	0.039311
3.965000	0.1	0.040699
3.966667	0.1	0.041728
3.968333	0.1	0.042762
3.970000	0.1	0.044513
3.971667	0.1	0.046599
3.973333	0.1	0.047856
3.975000	0.1	0.047842
3.976667	0.1	0.047004
3.978333	0.1	0.046147
3.980000	0.1	0.046324
3.981667	0.1	0.048168
3.983333	0.1	0.050752
3.985000	0.1	0.051945
3.986667	0.1	0.050156
3.988333	0.1	0.045742
3.990000	0.1	0.040601
3.991667	0.1	0.036573
3.993333	0.1	0.034184
3.995000	0.1	0.032876
3.996667	0.1	0.032508
3.998333	0.1	0.033760
4.000000	0.1	0.036610
4.001667	0.1	0.039814
4.003333	0.1	0.042152
4.005000	0.1	0.043223
4.006667	0.1	0.043097
4.008333	0.1	0.042189
4.010000	0.1	0.040899
4.011667	0.1	0.038845
4.013333	0.1	0.035362
4.015000	0.1	0.031018
4.016667	0.1	0.027521
4.018333	0.1	0.026305
4.020000	0.1	0.028028
4.021667	0.1	0.032517
4.023333	0.1	0.038352
4.025000	0.1	0.043223
4.026667	0.1	0.044806
4.028333	0.1	0.041961
4.030000	0.1	0.035889
4.031667	0.1	0.029816
4.033333	0.1	0.026780
4.035000	0.1	0.027590
4.036667	0.1	0.030543
4.038333	0.1	0.032880
4.040000	0.1	0.032778
4.041667	0.1	0.030082
4.043333	0.1	0.025677
4.045000	0.1	0.021057
4.046667	0.1	0.018105
4.048333	0.1	0.018524
4.050000	0.1	0.022864
4.051667	0.1	0.029784
4.053333	0.1	0.036955
4.055000	0.1	0.042864
4.056667	0.1	0.047050
4.058333	0.1	0.049383
4.060000	0.1	0.049593
4.061667	0.1	0.047511
4.063333	0.1	0.044317
4.065000	0.1	0.042743
4.066667	0.1	0.044787
4.068333	0.1	0.049588
4.070000	0.1	0.054128
4.071667	0.1	0.055386
4.073333	0.1	0.052257
4.075000	0.1	0.046045
4.076667	0.1	0.038985
4.078333	0.1	0.032703
4.080000	0.1	0.028438
4.081667	0.1	0.027232
4.083333	0.1	0.028736
4.085000	0.1	0.031125
4.086667	0.1	0.032587
4.088333	0.1	0.032466
4.090000	0.1	0.031134
4.091667	0.1	0.029649
4.093333	0.1	0.029495
4.095000	0.1	0.031497
4.096667	0.1	0.034175
4.098333	0.1	0.034417
4.100000	0.1	0.030454
4.101667	0.1	0.023460
4.103333	0.1	0.016745
4.105000	0.1	0.013839
4.106667	0.1	0.015926
4.108333	0.1	0.021029
4.110000	0.1	0.026040
4.111667	0.1	0.028596
4.113333	0.1	0.027609
4.115000	0.1	0.023502
4.116667	0.1	0.017988
4.118333	0.1	0.012880
4.120000	0.1	0.009099
4.121667	0.1	0.007092
4.123333	0.1	0.007367
4.125000	0.1	0.010231
4.126667	0.1	0.015292
4.128333	0.1	0.021523
4.130000	0.1	0.027926
4.131667	0.1	0.033770
4.133333	0.1	0.038231
4.135000	0.1	0.040657
4.136667	0.1	0.041123
4.138333	0.1	0.039721
4.140000	0.1	0.036424
4.141667	0.1	0.032461
4.143333	0.1	0.029798
4.145000	0.1	0.029230
4.146667	0.1	0.030803
4.148333	0.1	0.034529
4.150000	0.1	0.039004
4.151667	0.1	0.040941
4.153333	0.1	0.037914
4.155000	0.1	0.030943
4.156667	0.1	0.023516
4.158333	0.1	0.018803
4.160000	0.1	0.018221
4.161667	0.1	0.021048
4.163333	0.1	0.024666
4.165000	0.1	0.026273
4.166667	0.1	0.025001
4.168333	0.1	0.022063
4.170000	0.1	0.018892
4.171667	0.1	0.016610
4.173333	0.1	0.016680
4.175000	0.1	0.019856
4.176667	0.1	0.024508
4.178333	0.1	0.027781
4.180000	0.1	0.028089
4.181667	0.1	0.025830
4.183333	0.1	0.022808
4.185000	0.1	0.021327
4.186667	0.1	0.022980
4.188333	0.1	0.027926
4.190000	0.1	0.034329
4.191667	0.1	0.038496
4.193333	0.1	0.037393
4.195000	0.1	0.031320
4.196667	0.1	0.023185
4.198333	0.1	0.016028
4.200000	0.1	0.011791
4.201667	0.1	0.011325
4.203333	0.1	0.014324
4.205000	0.1	0.019316
4.206667	0.1	0.024415
4.208333	0.1	0.027735
4.210000	0.1	0.027623
4.211667	0.1	0.024168
4.213333	0.1	0.019679
4.215000	0.1	0.016908
4.216667	0.1	0.017476
4.218333	0.1	0.021211
4.220000	0.1	0.026184
4.221667	0.1	0.029984
4.223333	0.1	0.031297
4.225000	0.1	0.030077
4.226667	0.1	0.026710
4.228333	0.1	0.022105
4.230000	0.1	0.017937
4.231667	0.1	0.015562
4.233333	0.1	0.015628
4.235000	0.1	0.018617
4.236667	0.1	0.024317
4.238333	0.1	0.030682
4.240000	0.1	0.034333
4.241667	0.1	0.033136
4.243333	0.1	0.028247
4.245000	0.1	0.023036
4.246667	0.1	0.020810
4.248333	0.1	0.023139
4.250000	0.1	0.028820
4.251667	0.1	0.034897
4.253333	0.1	0.038943
4.255000	0.1	0.039353
4.256667	0.1	0.035153
4.258333	0.1	0.027819
4.260000	0.1	0.021360
4.261667	0.1	0.018915
4.263333	0.1	0.020708
4.265000	0.1	0.024829
4.266667	0.1	0.028536
4.268333	0.1	0.029760
4.270000	0.1	0.028391
4.271667	0.1	0.026259
4.273333	0.1	0.025779
4.275000	0.1	0.028005
4.276667	0.1	0.031558
4.278333	0.1	0.033849
4.280000	0.1	0.033551
4.281667	0.1	0.031237
4.283333	0.1	0.028401
4.285000	0.1	0.026613
4.286667	0.1	0.026431
4.288333	0.1	0.026962
4.290000	0.1	0.027260
4.291667	0.1	0.027628
4.293333	0.1	0.028303
4.295000	0.1	0.028298
4.296667	0.1	0.027264
4.298333	0.1	0.026505
4.300000	0.1	0.026789
4.301667	0.1	0.026971
4.303333	0.1	0.025104
4.305000	0.1	0.020438
4.306667	0.1	0.014864
4.308333	0.1	0.012093
4.310000	0.1	0.014398
4.311667	0.1	0.020522
4.313333	0.1	0.026883
4.315000	0.1	0.030161
4.316667	0.1	0.029518
4.318333	0.1	0.026817
4.320000	0.1	0.024457
4.321667	0.1	0.023465
4.323333	0.1	0.023735
4.325000	0.1	0.024843
4.326667	0.1	0.026128
4.328333	0.1	0.026776
4.330000	0.1	0.026040
4.331667	0.1	0.023888
4.333333	0.1	0.021462
4.335000	0.1	0.019982
4.336667	0.1	0.019558
4.338333	0.1	0.019637
4.340000	0.1	0.019558
4.341667	0.1	0.018156
4.343333	0.1	0.014366
4.345000	0.1	0.009346
4.346667	0.1	0.006491
4.348333	0.1	0.008354
4.350000	0.1	0.014463
4.351667	0.1	0.022203
4.353333	0.1	0.028578
4.355000	0.1	0.031129
4.356667	0.1	0.028773
4.358333	0.1	0.022780
4.360000	0.1	0.015902
4.361667	0.1	0.010487
4.363333	0.1	0.007842
4.365000	0.1	0.008326
4.366667	0.1	0.010789
4.368333	0.1	0.013062
4.370000	0.1	0.013784
4.371667	0.1	0.013262
4.373333	0.1	0.012666
4.375000	0.1	0.013346
4.376667	0.1	0.016475
4.378333	0.1	0.022277
4.380000	0.1	0.029798
4.381667	0.1	0.037202
4.383333	0.1	0.041891
4.385000	0.1	0.041681
4.386667	0.1	0.036610
4.388333	0.1	0.028987
4.390000	0.1	0.021523
4.391667	0.1	0.015562
4.393333	0.1	0.011027
4.395000	0.1	0.007642
4.396667	0.1	0.006119
4.398333	0.1	0.007814
4.400000	0.1	0.013183
4.401667	0.1	0.020992
4.403333	0.1	0.028708
4.405000	0.1	0.033583
4.406667	0.1	0.034370
4.408333	0.1	0.031637
4.410000	0.1	0.026482
4.411667	0.1	0.020727
4.413333	0.1	0.017360
4.415000	0.1	0.018403
4.416667	0.1	0.022738
4.418333	0.1	0.027176
4.420000	0.1	0.029174
4.421667	0.1	0.028522
4.423333	0.1	0.026808
4.425000	0.1	0.025583
4.426667	0.1	0.025085
4.428333	0.1	0.024382
4.430000	0.1	0.022636
4.431667	0.1	0.019930
4.433333	0.1	0.016741
4.435000	0.1	0.013704
4.436667	0.1	0.011851
4.438333	0.1	0.011595
4.440000	0.1	0.011963
4.441667	0.1	0.011669
4.443333	0.1	0.010603
4.445000	0.1	0.010240
4.446667	0.1	0.012447
4.448333	0.1	0.017169
4.450000	0.1	0.022207
4.451667	0.1	0.025583
4.453333	0.1	0.026817
4.455000	0.1	0.026361
4.456667	0.1	0.025453
4.458333	0.1	0.025532
4.460000	0.1	0.026901
4.461667	0.1	0.028606
4.463333	0.1	0.029425
4.465000	0.1	0.028885
4.466667	0.1	0.027129
4.468333	0.1	0.024172
4.470000	0.1	0.020177
4.471667	0.1	0.015949
4.473333	0.1	0.012270
4.475000	0.1	0.009574
4.476667	0.1	0.007940
4.478333	0.1	0.007036
4.480000	0.1	0.006575
4.481667	0.1	0.006501
4.483333	0.1	0.006487
4.485000	0.1	0.006165
4.486667	0.1	0.006030
4.488333	0.1	0.007194
4.490000	0.1	0.009569
4.491667	0.1	0.011357
4.493333	0.1	0.011260
4.495000	0.1	0.010226
4.496667	0.1	0.010584
4.498333	0.1	0.014333
4.500000	0.1	0.021704
4.501667	0.1	0.030166
4.503333	0.1	0.035726
4.505000	0.1	0.036289
4.506667	0.1	0.033625
4.508333	0.1	0.031195
4.510000	0.1	0.030464
4.511667	0.1	0.030226
4.513333	0.1	0.028890
4.515000	0.1	0.025765
4.516667	0.1	0.021211
4.518333	0.1	0.017025
4.520000	0.1	0.015055
4.521667	0.1	0.014338
4.523333	0.1	0.011814
4.525000	0.1	0.005923
4.526667	0.1	-0.001607
4.528333	0.1	-0.007339
4.530000	0.1	-0.008782
4.531667	0.1	-0.005779
4.533333	0.1	0.000368
4.535000	0.1	0.008438
4.536667	0.1	0.017458
4.538333	0.1	0.026063
4.540000	0.1	0.032890
4.541667	0.1	0.037281
4.543333	0.1	0.038981
4.545000	0.1	0.037579
4.546667	0.1	0.032941
4.548333	0.1	0.026114
4.550000	0.1	0.019325
4.551667	0.1	0.014459
4.553333	0.1	0.012210
4.555000	0.1	0.012643
4.556667	0.1	0.015786
4.558333	0.1	0.021229
4.560000	0.1	0.027339
4.561667	0.1	0.031916
4.563333	0.1	0.034198
4.565000	0.1	0.035204
4.566667	0.1	0.035963
4.568333	0.1	0.035814
4.570000	0.1	0.032978
4.571667	0.1	0.027199
4.573333	0.1	0.020466
4.575000	0.1	0.014775
4.576667	0.1	0.010999
4.578333	0.1	0.009472
4.580000	0.1	0.010161
4.581667	0.1	0.012871
4.583333	0.1	0.017392
4.585000	0.1	0.022640
4.586667	0.1	0.026333
4.588333	0.1	0.026622
4.590000	0.1	0.023763
4.591667	0.1	0.019614
4.593333	0.1	0.015702
4.595000	0.1	0.012582
4.596667	0.1	0.010533
4.598333	0.1	0.009406
4.600000	0.1	0.008000
4.601667	0.1	0.005057
4.603333	0.1	0.000992
4.605000	0.1	-0.002040
4.606667	0.1	-0.001788
4.608333	0.1	0.002300
4.610000	0.1	0.008806
4.611667	0.1	0.015590
4.613333	0.1	0.021057
4.615000	0.1	0.024918
4.616667	0.1	0.028163
4.618333	0.1	0.031479
4.620000	0.1	0.034147
4.621667	0.1	0.035157
4.623333	0.1	0.034235
4.625000	0.1	0.031553
4.626667	0.1	0.027898
4.628333	0.1	0.024755
4.630000	0.1	0.022985
4.631667	0.1	0.021961
4.633333	0.1	0.020871
4.635000	0.1	0.020191
4.636667	0.1	0.020703
4.638333	0.1	0.021858
4.640000	0.1	0.022464
4.641667	0.1	0.022068
4.643333	0.1	0.021318
4.645000	0.1	0.021500
4.646667	0.1	0.023171
4.648333	0.1	0.025402
4.650000	0.1	0.026841
4.651667	0.1	0.027143
4.653333	0.1	0.026952
4.655000	0.1	0.026803
4.656667	0.1	0.026529
4.658333	0.1	0.025700
4.660000	0.1	0.023963
4.661667	0.1	0.021211
4.663333	0.1	0.018408
4.665000	0.1	0.017313
4.666667	0.1	0.018817
4.668333	0.1	0.021863
4.670000	0.1	0.023791
4.671667	0.1	0.022124
4.673333	0.1	0.016848
4.675000	0.1	0.010794
4.676667	0.1	0.007669
4.678333	0.1	0.009388
4.680000	0.1	0.014920
4.681667	0.1	0.021411
4.683333	0.1	0.025653
4.685000	0.1	0.025183
4.686667	0.1	0.020275
4.688333	0.1	0.014501
4.690000	0.1	0.011148
4.691667	0.1	0.010054
4.693333	0.1	0.009448
4.695000	0.1	0.009104
4.696667	0.1	0.010137
4.698333	0.1	0.012936
4.700000	0.1	0.016312
4.701667	0.1	0.018612
4.703333	0.1	0.018841
4.705000	0.1	0.016927
4.706667	0.1	0.013676
4.708333	0.1	0.010510
4.710000	0.1	0.008815
4.711667	0.1	0.009299
4.713333	0.1	0.011628
4.715000	0.1	0.014300
4.716667	0.1	0.015567
4.718333	0.1	0.014799
4.720000	0.1	0.012727
4.721667	0.1	0.010934
4.723333	0.1	0.011013
4.725000	0.1	0.013281
4.726667	0.1	0.016545
4.728333	0.1	0.019539
4.730000	0.1	0.022138
4.731667	0.1	0.024498
4.733333	0.1	0.025807
4.735000	0.1	0.025136
4.736667	0.1	0.022715
4.738333	0.1	0.019688
4.740000	0.1	0.017215
4.741667	0.1	0.015749
4.743333	0.1	0.014803
4.745000	0.1	0.013891
4.746667	0.1	0.013201
4.748333	0.1	0.013192
4.750000	0.1	0.014324
4.751667	0.1	0.016778
4.753333	0.1	0.019898
4.755000	0.1	0.022603
4.756667	0.1	0.024191
4.758333	0.1	0.023996
4.760000	0.1	0.021392
4.761667	0.1	0.017006
4.763333	0.1	0.012815
4.765000	0.1	0.010459
4.766667	0.1	0.010249
4.768333	0.1	0.011842
4.770000	0.1	0.014910
4.771667	0.1	0.018701
4.773333	0.1	0.021779
4.775000	0.1	0.023260
4.776667	0.1	0.023604
4.778333	0.1	0.023502
4.780000	0.1	0.022752
4.781667	0.1	0.020540
4.783333	0.1	0.016959
4.785000	0.1	0.013532
4.786667	0.1	0.010976
4.788333	0.1	0.008275
4.790000	0.1	0.005323
4.791667	0.1	0.004042
4.793333	0.1	0.005946
4.795000	0.1	0.010408
4.796667	0.1	0.015651
4.798333	0.1	0.020443
4.800000	0.1	0.024321
4.801667	0.1	0.026925
4.803333	0.1	0.028200
4.805000	0.1	0.028973
4.806667	0.1	0.030203
4.808333	0.1	0.031916
4.810000	0.1	0.033383
4.811667	0.1	0.033532
4.813333	0.1	0.031283
4.815000	0.1	0.026179
4.816667	0.1	0.019404
4.818333	0.1	0.013425
4.820000	0.1	0.010151
4.821667	0.1	0.009793
4.823333	0.1	0.010845
4.825000	0.1	0.011292
4.826667	0.1	0.010822
4.828333	0.1	0.010836
4.830000	0.1	0.012228
4.831667	0.1	0.014682
4.833333	0.1	0.017658
4.835000	0.1	0.020987
4.836667	0.1	0.024280
4.838333	0.1	0.026282
4.840000	0.1	0.025560
4.841667	0.1	0.022082
4.843333	0.1	0.017835
4.845000	0.1	0.015730
4.846667	0.1	0.017136
4.848333	0.1	0.020419
4.850000	0.1	0.022626
4.851667	0.1	0.022398
4.853333	0.1	0.020610
4.855000	0.1	0.018873
4.856667	0.1	0.018519
4.858333	0.1	0.020242
4.860000	0.1	0.023623
4.861667	0.1	0.027022
4.863333	0.1	0.028634
4.865000	0.1	0.028135
4.866667	0.1	0.027367
4.868333	0.1	0.028471
4.870000	0.1	0.031632
4.871667	0.1	0.035134
4.873333	0.1	0.037029
4.875000	0.1	0.036894
4.876667	0.1	0.036145
4.878333	0.1	0.036499
4.880000	0.1	0.038208
4.881667	0.1	0.040182
4.883333	0.1	0.041416
4.885000	0.1	0.041840
4.886667	0.1	0.042664
4.888333	0.1	0.045914
4.890000	0.1	0.052419
4.891667	0.1	0.060410
4.893333	0.1	0.066264
4.895000	0.1	0.066520
4.896667	0.1	0.060461
4.898333	0.1	0.050715
4.900000	0.1	0.040499
4.901667	0.1	0.031609
4.903333	0.1	0.025160
4.905000	0.1	0.022096
4.906667	0.1	0.023041
4.908333	0.1	0.027940
4.910000	0.1	0.035390
4.911667	0.1	0.042948
4.913333	0.1	0.048513
4.915000	0.1	0.050906
4.916667	0.1	0.050012
4.918333	0.1	0.047218
4.920000	0.1	0.044620
4.921667	0.1	0.043227
4.923333	0.1	0.042748
4.925000	0.1	0.042357
4.926667	0.1	0.040964
4.928333	0.1	0.037909
4.930000	0.1	0.033933
4.931667	0.1	0.030231
4.933333	0.1	0.027199
4.935000	0.1	0.024964
4.936667	0.1	0.023851
4.938333	0.1	0.023842
4.940000	0.1	0.024512
4.941667	0.1	0.025975
4.943333	0.1	0.028885
4.945000	0.1	0.032922
4.946667	0.1	0.036792
4.948333	0.1	0.039805
4.950000	0.1	0.041761
4.951667	0.1	0.042473
4.953333	0.1	0.042552
4.955000	0.1	0.043171
4.956667	0.1	0.044741
4.958333	0.1	0.046678
4.960000	0.1	0.048187
4.961667	0.1	0.048918
4.963333	0.1	0.049020
4.965000	0.1	0.049025
4.966667	0.1	0.049775
4.968333	0.1	0.051698
4.970000	0.1	0.053640
4.971667	0.1	0.053891
4.973333	0.1	0.052545
4.975000	0.1	0.051600
4.976667	0.1	0.053141
4.978333	0.1	0.057751
4.980000	0.1	0.063749
4.981667	0.1	0.068317
4.983333	0.1	0.069649
4.985000	0.1	0.067623
4.986667	0.1	0.063400
4.988333	0.1	0.059088
4.990000	0.1	0.056569
4.991667	0.1	0.056261
4.993333	0.1	0.057286
4.995000	0.1	0.058291
4.996667	0.1	0.058389
4.998333	0.1	0.057686
5.000000	0.1	0.057071
5.001667	0.1	0.058003
5.003333	0.1	0.061835
5.005000	0.1	0.068373
5.006667	0.1	0.075931
5.008333	0.1	0.082455
5.010000	0.1	0.086161
5.011667	0.1	0.085938
5.013333	0.1	0.082380
5.015000	0.1	0.078022
5.016667	0.1	0.075465
5.018333	0.1	0.075307
5.020000	0.1	0.076075
5.021667	0.1	0.076178
5.023333	0.1	0.076275
5.025000	0.1	0.078701
5.026667	0.1	0.084424
5.028333	0.1	0.092257
5.030000	0.1	0.100369
5.031667	0.1	0.107060
5.033333	0.1	0.111274
5.035000	0.1	0.112802
5.036667	0.1	0.112141
5.038333	0.1	0.110515
5.040000	0.1	0.109184
5.041667	0.1	0.108341
5.043333	0.1	0.107274
5.045000	0.1	0.105845
5.046667	0.1	0.105165
5.048333	0.1	0.106231
5.050000	0.1	0.108927
5.051667	0.1	0.112574
5.053333	0.1	0.116262
5.055000	0.1	0.119004
5.056667	0.1	0.120071
5.058333	0.1	0.118921
5.060000	0.1	0.115498
5.061667	0.1	0.110990
5.063333	0.1	0.107554
5.065000	0.1	0.106469
5.066667	0.1	0.107056
5.068333	0.1	0.107936
5.070000	0.1	0.108704
5.071667	0.1	0.109649
5.073333	0.1	0.110581
5.075000	0.1	0.111065
5.076667	0.1	0.111666
5.078333	0.1	0.113929
5.080000	0.1	0.118781
5.081667	0.1	0.124774
5.083333	0.1	0.128550
5.085000	0.1	0.127894
5.086667	0.1	0.123838
5.088333	0.1	0.119312
5.090000	0.1	0.116513
5.091667	0.1	0.116276
5.093333	0.1	0.118921
5.095000	0.1	0.123554
5.096667	0.1	0.127861
5.098333	0.1	0.130422
5.100000	0.1	0.131973
5.101667	0.1	0.133635
5.103333	0.1	0.134939
5.105000	0.1	0.134367
5.106667	0.1	0.131428
5.108333	0.1	0.127484
5.110000	0.1	0.124746
5.111667	0.1	0.124834
5.113333	0.1	0.127759
5.115000	0.1	0.131996
5.116667	0.1	0.135787
5.118333	0.1	0.138581
5.120000	0.1	0.140783
5.121667	0.1	0.142427
5.123333	0.1	0.142832
5.125000	0.1	0.141044
5.126667	0.1	0.136490
5.128333	0.1	0.129896
5.130000	0.1	0.123703
5.131667	0.1	0.120690
5.133333	0.1	0.121477
5.135000	0.1	0.124294
5.136667	0.1	0.127233
5.138333	0.1	0.129617
5.140000	0.1	0.131545
5.141667	0.1	0.133328
5.143333	0.1	0.135046
5.145000	0.1	0.136439
5.146667	0.1	0.137310
5.148333	0.1	0.137598
5.150000	0.1	0.136993
5.151667	0.1	0.134758
5.153333	0.1	0.130595
5.155000	0.1	0.125854
5.156667	0.1	0.123200
5.158333	0.1	0.124271
5.160000	0.1	0.128350
5.161667	0.1	0.133310
5.163333	0.1	0.137175
5.165000	0.1	0.139209
5.166667	0.1	0.140090
5.168333	0.1	0.140755
5.170000	0.1	0.141682
5.171667	0.1	0.142897
5.173333	0.1	0.143573
5.175000	0.1	0.142325
5.176667	0.1	0.139121
5.178333	0.1	0.135796
5.180000	0.1	0.134194
5.181667	0.1	0.134660
5.183333	0.1	0.136183
5.185000	0.1	0.137254
5.186667	0.1	0.136998
5.188333	0.1	0.136094
5.190000	0.1	0.136299
5.191667	0.1	0.138516
5.193333	0.1	0.141351
5.195000	0.1	0.142204
5.196667	0.1	0.139684
5.198333	0.1	0.134390
5.200000	0.1	0.127959
5.201667	0.1	0.122394
5.203333	0.1	0.119735
5.205000	0.1	0.120769
5.206667	0.1	0.124197
5.208333	0.1	0.127852
5.210000	0.1	0.130613
5.211667	0.1	0.132509
5.213333	0.1	0.134087
5.215000	0.1	0.136304
5.216667	0.1	0.139829
5.218333	0.1	0.143857
5.220000	0.1	0.146362
5.221667	0.1	0.145431
5.223333	0.1	0.140346
5.225000	0.1	0.132592
5.226667	0.1	0.125947
5.228333	0.1	0.124192
5.230000	0.1	0.128578
5.231667	0.1	0.137384
5.233333	0.1	0.147107
5.235000	0.1	0.153822
5.236667	0.1	0.154725
5.238333	0.1	0.150013
5.240000	0.1	0.142888
5.241667	0.1	0.137361
5.243333	0.1	0.135866
5.245000	0.1	0.138036
5.246667	0.1	0.141179
5.248333	0.1	0.142134
5.250000	0.1	0.139517
5.251667	0.1	0.134776
5.253333	0.1	0.130921
5.255000	0.1	0.130218
5.256667	0.1	0.132457
5.258333	0.1	0.135214
5.260000	0.1	0.136234
5.261667	0.1	0.135507
5.263333	0.1	0.135163
5.265000	0.1	0.137417
5.266667	0.1	0.142441
5.268333	0.1	0.148476
5.270000	0.1	0.153696
5.271667	0.1	0.157030
5.273333	0.1	0.158069
5.275000	0.1	0.157254
5.276667	0.1	0.155736
5.278333	0.1	0.154632
5.280000	0.1	0.154213
5.281667	0.1	0.153803
5.283333	0.1	0.152886
5.285000	0.1	0.151610
5.286667	0.1	0.149999
5.288333	0.1	0.148071
5.290000	0.1	0.146721
5.291667	0.1	0.147163
5.293333	0.1	0.149794
5.295000	0.1	0.154371
5.296667	0.1	0.160709
5.298333	0.1	0.168229
5.300000	0.1	0.175266
5.301667	0.1	0.179727
5.303333	0.1	0.180337
5.305000	0.1	0.177189
5.306667	0.1	0.171703
5.308333	0.1	0.166278
5.310000	0.1	0.163401
5.311667	0.1	0.164099
5.313333	0.1	0.166851
5.315000	0.1	0.168644
5.316667	0.1	0.167768
5.318333	0.1	0.164933
5.320000	0.1	0.161603
5.321667	0.1	0.158637
5.323333	0.1	0.156476
5.325000	0.1	0.155135
5.326667	0.1	0.154162
5.328333	0.1	0.153515
5.330000	0.1	0.153631
5.331667	0.1	0.154646
5.333333	0.1	0.156113
5.335000	0.1	0.157147
5.336667	0.1	0.156863
5.338333	0.1	0.155484
5.340000	0.1	0.154790
5.341667	0.1	0.156476
5.343333	0.1	0.160635
5.345000	0.1	0.166213
5.346667	0.1	0.172216
5.348333	0.1	0.177808
5.350000	0.1	0.181780
5.351667	0.1	0.183107
5.353333	0.1	0.182418
5.355000	0.1	0.181464
5.356667	0.1	0.180933
5.358333	0.1	0.180216
5.360000	0.1	0.179033
5.361667	0.1	0.177897
5.363333	0.1	0.177328
5.365000	0.1	0.177459
5.366667	0.1	0.178060
5.368333	0.1	0.178055
5.370000	0.1	0.175750
5.371667	0.1	0.170632
5.373333	0.1	0.164364
5.375000	0.1	0.159969
5.376667	0.1	0.159987
5.378333	0.1	0.164723
5.380000	0.1	0.171829
5.381667	0.1	0.177780
5.383333	0.1	0.179885
5.385000	0.1	0.177887
5.386667	0.1	0.174050
5.388333	0.1	0.171135
5.390000	0.1	0.170488
5.391667	0.1	0.171950
5.393333	0.1	0.174614
5.395000	0.1	0.177328
5.396667	0.1	0.179051
5.398333	0.1	0.179564
5.400000	0.1	0.179508
5.401667	0.1	0.179205
5.403333	0.1	0.178255
5.405000	0.1	0.176560
5.406667	0.1	0.174735
5.408333	0.1	0.173282
5.410000	0.1	0.172346
5.411667	0.1	0.172141
5.413333	0.1	0.172919
5.415000	0.1	0.174311
5.416667	0.1	0.175266
5.418333	0.1	0.175103
5.420000	0.1	0.174157
5.421667	0.1	0.173119
5.423333	0.1	0.172355
5.425000	0.1	0.171941
5.426667	0.1	0.172001
5.428333	0.1	0.173156
5.430000	0.1	0.176043
5.431667	0.1	0.180323
5.433333	0.1	0.184737
5.435000	0.1	0.187554
5.436667	0.1	0.186889
5.438333	0.1	0.182227
5.440000	0.1	0.175512
5.441667	0.1	0.169794
5.443333	0.1	0.167252
5.445000	0.1	0.168155
5.446667	0.1	0.170874
5.448333	0.1	0.173072
5.450000	0.1	0.173151
5.451667	0.1	0.171368
5.453333	0.1	0.169310
5.455000	0.1	0.168048
5.456667	0.1	0.167270
5.458333	0.1	0.166441
5.460000	0.1	0.166097
5.461667	0.1	0.167452
5.463333	0.1	0.170809
5.465000	0.1	0.174916
5.466667	0.1	0.177575
5.468333	0.1	0.177142
5.470000	0.1	0.173692
5.471667	0.1	0.168723
5.473333	0.1	0.164350
5.475000	0.1	0.162683
5.476667	0.1	0.164583
5.478333	0.1	0.168593
5.480000	0.1	0.171820
5.481667	0.1	0.172351
5.483333	0.1	0.170893
5.485000	0.1	0.169612
5.486667	0.1	0.169687
5.488333	0.1	0.170665
5.490000	0.1	0.171452
5.491667	0.1	0.171317
5.493333	0.1	0.170376
5.495000	0.1	0.169110
5.496667	0.1	0.167931
5.498333	0.1	0.167470
5.500000	0.1	0.168090
5.501667	0.1	0.169436
5.503333	0.1	0.170683
5.505000	0.1	0.170870
5.506667	0.1	0.169794
5.508333	0.1	0.168462
5.510000	0.1	0.168020
5.511667	0.1	0.168825
5.513333	0.1	0.170148
5.515000	0.1	0.170427
5.516667	0.1	0.168788
5.518333	0.1	0.166115
5.520000	0.1	0.163899
5.521667	0.1	0.162916
5.523333	0.1	0.163554
5.525000	0.1	0.166232
5.526667	0.1	0.170660
5.528333	0.1	0.175568
5.530000	0.1	0.179592
5.531667	0.1	0.181748
5.533333	0.1	0.181147
5.535000	0.1	0.177575
5.536667	0.1	0.172714
5.538333	0.1	0.168947
5.540000	0.1	0.166814
5.541667	0.1	0.165505
5.543333	0.1	0.165012
5.545000	0.1	0.165883
5.546667	0.1	0.167899
5.548333	0.1	0.170013
5.550000	0.1	0.171368
5.551667	0.1	0.172281
5.553333	0.1	0.173538
5.555000	0.1	0.174809
5.556667	0.1	0.174940
5.558333	0.1	0.173529
5.560000	0.1	0.171214
5.561667	0.1	0.168821
5.563333	0.1	0.166851
5.565000	0.1	0.165515
5.566667	0.1	0.164681
5.568333	0.1	0.163740
5.570000	0.1	0.161966
5.571667	0.1	0.159503
5.573333	0.1	0.157696
5.575000	0.1	0.157771
5.576667	0.1	0.159289
5.578333	0.1	0.160984
5.580000	0.1	0.162241
5.581667	0.1	0.162860
5.583333	0.1	0.162884
5.585000	0.1	0.162912
5.586667	0.1	0.163526
5.588333	0.1	0.164881
5.590000	0.1	0.166930
5.591667	0.1	0.169231
5.593333	0.1	0.170781
5.595000	0.1	0.170628
5.596667	0.1	0.168579
5.598333	0.1	0.165598
5.600000	0.1	0.163009
5.601667	0.1	0.161324
5.603333	0.1	0.160388
5.605000	0.1	0.160020
5.606667	0.1	0.160043
5.608333	0.1	0.160299
5.610000	0.1	0.160728
5.611667	0.1	0.161212
5.613333	0.1	0.161752
5.615000	0.1	0.162567
5.616667	0.1	0.163475
5.618333	0.1	0.163866
5.620000	0.1	0.163526
5.621667	0.1	0.162991
5.623333	0.1	0.162600
5.625000	0.1	0.161543
5.626667	0.1	0.158632
5.628333	0.1	0.153901
5.630000	0.1	0.148797
5.631667	0.1	0.145310
5.633333	0.1	0.144928
5.635000	0.1	0.147815
5.636667	0.1	0.152527
5.638333	0.1	0.156774
5.640000	0.1	0.158921
5.641667	0.1	0.158711
5.643333	0.1	0.156574
5.645000	0.1	0.153072
5.646667	0.1	0.149212
5.648333	0.1	0.146246
5.650000	0.1	0.144900
5.651667	0.1	0.145133
5.653333	0.1	0.146199
5.655000	0.1	0.147098
5.656667	0.1	0.147857
5.658333	0.1	0.149943
5.660000	0.1	0.154101
5.661667	0.1	0.158777
5.663333	0.1	0.161482
5.665000	0.1	0.160597
5.666667	0.1	0.156048
5.668333	0.1	0.149561
5.670000	0.1	0.143717
5.671667	0.1	0.140276
5.673333	0.1	0.139289
5.675000	0.1	0.139922
5.676667	0.1	0.141989
5.678333	0.1	0.145701
5.680000	0.1	0.149747
5.681667	0.1	0.151498
5.683333	0.1	0.149482
5.685000	0.1	0.144402
5.686667	0.1	0.138013
5.688333	0.1	0.132374
5.690000	0.1	0.129412
5.691667	0.1	0.130129
5.693333	0.1	0.133882
5.695000	0.1	0.138362
5.696667	0.1	0.140923
5.698333	0.1	0.140467
5.700000	0.1	0.137491
5.701667	0.1	0.132779
5.703333	0.1	0.127135
5.705000	0.1	0.122259
5.706667	0.1	0.120387
5.708333	0.1	0.122637
5.710000	0.1	0.128215
5.711667	0.1	0.135037
5.713333	0.1	0.140849
5.715000	0.1	0.144150
5.716667	0.1	0.144392
5.718333	0.1	0.141533
5.720000	0.1	0.136383
5.721667	0.1	0.131084
5.723333	0.1	0.127908
5.725000	0.1	0.127563
5.726667	0.1	0.129133
5.728333	0.1	0.131028
5.730000	0.1	0.131773
5.731667	0.1	0.130874
5.733333	0.1	0.129198
5.735000	0.1	0.127698
5.736667	0.1	0.126129
5.738333	0.1	0.124346
5.740000	0.1	0.123805
5.741667	0.1	0.126059
5.743333	0.1	0.130590
5.745000	0.1	0.134544
5.746667	0.1	0.134399
5.748333	0.1	0.128732
5.750000	0.1	0.120024
5.751667	0.1	0.112634
5.753333	0.1	0.108937
5.755000	0.1	0.108816
5.756667	0.1	0.111801
5.758333	0.1	0.116848
5.760000	0.1	0.121538
5.761667	0.1	0.124183
5.763333	0.1	0.125035
5.765000	0.1	0.124671
5.766667	0.1	0.123638
5.768333	0.1	0.123256
5.770000	0.1	0.124280
5.771667	0.1	0.125277
5.773333	0.1	0.123628
5.775000	0.1	0.118343
5.776667	0.1	0.111312
5.778333	0.1	0.105696
5.780000	0.1	0.103642
5.781667	0.1	0.105407
5.783333	0.1	0.109784
5.785000	0.1	0.114925
5.786667	0.1	0.118595
5.788333	0.1	0.118688
5.790000	0.1	0.115125
5.791667	0.1	0.110716
5.793333	0.1	0.108643
5.795000	0.1	0.109430
5.796667	0.1	0.111051
5.798333	0.1	0.111782
5.800000	0.1	0.111395
5.801667	0.1	0.110026
5.803333	0.1	0.107987
5.805000	0.1	0.106399
5.806667	0.1	0.106152
5.808333	0.1	0.106860
5.810000	0.1	0.107544
5.811667	0.1	0.107368
5.813333	0.1	0.105971
5.815000	0.1	0.103959
5.816667	0.1	0.102301
5.818333	0.1	0.101905
5.820000	0.1	0.103912
5.821667	0.1	0.108695
5.823333	0.1	0.114739
5.825000	0.1	0.119456
5.826667	0.1	0.120657
5.828333	0.1	0.117817
5.830000	0.1	0.112648
5.831667	0.1	0.107810
5.833333	0.1	0.104671
5.835000	0.1	0.102925
5.836667	0.1	0.102115
5.838333	0.1	0.102306
5.840000	0.1	0.103489
5.841667	0.1	0.105458
5.843333	0.1	0.108001
5.845000	0.1	0.110208
5.846667	0.1	0.110334
5.848333	0.1	0.107591
5.850000	0.1	0.102976
5.851667	0.1	0.097929
5.853333	0.1	0.093770
5.855000	0.1	0.091870
5.856667	0.1	0.092639
5.858333	0.1	0.094716
5.860000	0.1	0.095670
5.861667	0.1	0.093747
5.863333	0.1	0.089179
5.865000	0.1	0.083973
5.866667	0.1	0.080448
5.868333	0.1	0.079940
5.870000	0.1	0.082524
5.871667	0.1	0.087610
5.873333	0.1	0.093854
5.875000	0.1	0.098888
5.876667	0.1	0.100778
5.878333	0.1	0.099912
5.880000	0.1	0.098296
5.881667	0.1	0.097454
5.883333	0.1	0.098110
5.885000	0.1	0.100853
5.886667	0.1	0.105491
5.888333	0.1	0.110455
5.890000	0.1	0.113710
5.891667	0.1	0.114203
5.893333	0.1	0.112536
5.895000	0.1	0.110255
5.896667	0.1	0.108276
5.898333	0.1	0.106287
5.900000	0.1	0.103768
5.901667	0.1	0.101114
5.903333	0.1	0.099503
5.905000	0.1	0.099908
5.906667	0.1	0.102022
5.908333	0.1	0.104010
5.910000	0.1	0.104294
5.911667	0.1	0.103214
5.913333	0.1	0.101891
5.915000	0.1	0.100392
5.916667	0.1	0.097952
5.918333	0.1	0.094008
5.920000	0.1	0.089235
5.921667	0.1	0.085947
5.923333	0.1	0.086594
5.925000	0.1	0.091572
5.926667	0.1	0.098743
5.928333	0.1	0.104811
5.930000	0.1	0.107097
5.931667	0.1	0.104676
5.933333	0.1	0.098799
5.935000	0.1	0.091940
5.936667	0.1	0.086110
5.938333	0.1	0.082124
5.940000	0.1	0.079889
5.941667	0.1	0.078371
5.943333	0.1	0.076019
5.945000	0.1	0.072294
5.946667	0.1	0.068531
5.948333	0.1	0.066757
5.950000	0.1	0.067889
5.951667	0.1	0.071586
5.953333	0.1	0.076857
5.955000	0.1	0.081924
5.956667	0.1	0.084988
5.958333	0.1	0.085859
5.960000	0.1	0.085421
5.961667	0.1	0.084005
5.963333	0.1	0.081691
5.965000	0.1	0.079335
5.966667	0.1	0.077942
5.968333	0.1	0.077635
5.970000	0.1	0.078543
5.971667	0.1	0.081519
5.973333	0.1	0.086799
5.975000	0.1	0.093114
5.976667	0.1	0.098669
5.978333	0.1	0.102543
5.980000	0.1	0.104583
5.981667	0.1	0.104518
5.983333	0.1	0.101635
5.985000	0.1	0.095619
5.986667	0.1	0.087665
5.988333	0.1	0.080257
5.990000	0.1	0.075591
5.991667	0.1	0.074832
5.993333	0.1	0.077784
5.995000	0.1	0.082436
5.996667	0.1	0.085686
5.998333	0.1	0.085165
6.000000	0.1	0.080881
6.001667	0.1	0.075414
6.003333	0.1	0.071344
6.005000	0.1	0.068643
6.006667	0.1	0.066017
6.008333	0.1	0.063530
6.010000	0.1	0.062385
6.011667	0.1	0.063493
6.013333	0.1	0.066357
6.015000	0.1	0.068932
6.016667	0.1	0.069425
6.018333	0.1	0.067707
6.020000	0.1	0.064452
6.021667	0.1	0.060489
6.023333	0.1	0.057248
6.025000	0.1	0.056485
6.026667	0.1	0.058766
6.028333	0.1	0.062701
6.030000	0.1	0.066236
6.031667	0.1	0.068210
6.033333	0.1	0.068704
6.035000	0.1	0.068462
6.036667	0.1	0.068024
6.038333	0.1	0.067768
6.040000	0.1	0.068583
6.041667	0.1	0.071265
6.043333	0.1	0.074967
6.045000	0.1	0.077402
6.046667	0.1	0.076699
6.048333	0.1	0.072694
6.050000	0.1	0.066976
6.051667	0.1	0.061896
6.053333	0.1	0.059097
6.055000	0.1	0.059055
6.056667	0.1	0.061402
6.058333	0.1	0.064778
6.060000	0.1	0.067214
6.061667	0.1	0.067591
6.063333	0.1	0.066115
6.065000	0.1	0.063973
6.066667	0.1	0.062808
6.068333	0.1	0.063577
6.070000	0.1	0.065649
6.071667	0.1	0.067633
6.073333	0.1	0.068625
6.075000	0.1	0.068285
6.076667	0.1	0.066366
6.078333	0.1	0.063684
6.080000	0.1	0.062766
6.081667	0.1	0.065551
6.083333	0.1	0.070920
6.085000	0.1	0.075754
6.086667	0.1	0.077887
6.088333	0.1	0.077756
6.090000	0.1	0.077551
6.091667	0.1	0.079214
6.093333	0.1	0.083176
6.095000	0.1	0.088005
6.096667	0.1	0.091214
6.098333	0.1	0.091242
6.100000	0.1	0.088504
6.101667	0.1	0.084387
6.103333	0.1	0.080387
6.105000	0.1	0.077831
6.106667	0.1	0.076736
6.108333	0.1	0.075740
6.110000	0.1	0.073835
6.111667	0.1	0.070943
6.113333	0.1	0.066990
6.115000	0.1	0.062189
6.116667	0.1	0.057961
6.118333	0.1	0.056461
6.120000	0.1	0.058711
6.121667	0.1	0.063372
6.123333	0.1	0.067623
6.125000	0.1	0.068843
6.126667	0.1	0.065560
6.128333	0.1	0.058473
6.130000	0.1	0.050599
6.131667	0.1	0.045183
6.133333	0.1	0.043781
6.135000	0.1	0.046236
6.136667	0.1	0.051307
6.138333	0.1	0.057169
6.140000	0.1	0.062035
6.141667	0.1	0.065151
6.143333	0.1	0.067218
6.145000	0.1	0.069621
6.146667	0.1	0.072708
6.148333	0.1	0.074818
6.150000	0.1	0.074161
6.151667	0.1	0.071214
6.153333	0.1	0.068294
6.155000	0.1	0.067628
6.156667	0.1	0.069439
6.158333	0.1	0.071591
6.160000	0.1	0.071907
6.161667	0.1	0.070371
6.163333	0.1	0.068429
6.165000	0.1	0.067134
6.166667	0.1	0.066631
6.168333	0.1	0.067027
6.170000	0.1	0.069062
6.171667	0.1	0.072941
6.173333	0.1	0.077006
6.175000	0.1	0.078822
6.176667	0.1	0.077491
6.178333	0.1	0.074483
6.180000	0.1	0.071535
6.181667	0.1	0.068462
6.183333	0.1	0.064229
6.185000	0.1	0.059479
6.186667	0.1	0.056177
6.188333	0.1	0.055237
6.190000	0.1	0.055884
6.191667	0.1	0.057230
6.193333	0.1	0.059060
6.195000	0.1	0.061081
6.196667	0.1	0.062380
6.198333	0.1	0.062310
6.200000	0.1	0.061281
6.201667	0.1	0.060350
6.203333	0.1	0.059959
6.205000	0.1	0.059223
6.206667	0.1	0.057286
6.208333	0.1	0.054971
6.210000	0.1	0.054045
6.211667	0.1	0.055758
6.213333	0.1	0.060205
6.215000	0.1	0.066231
6.216667	0.1	0.072336
6.218333	0.1	0.077751
6.220000	0.1	0.082334
6.221667	0.1	0.085956
6.223333	0.1	0.087903
6.225000	0.1	0.086892
6.226667	0.1	0.082473
6.228333	0.1	0.075744
6.230000	0.1	0.068084
6.231667	0.1	0.060499
6.233333	0.1	0.054417
6.235000	0.1	0.051479
6.236667	0.1	0.052070
6.238333	0.1	0.054673
6.240000	0.1	0.057239
6.241667	0.1	0.058892
6.243333	0.1	0.060457
6.245000	0.1	0.063539
6.246667	0.1	0.068620
6.248333	0.1	0.074352
6.250000	0.1	0.078939
6.251667	0.1	0.081533
6.253333	0.1	0.082385
6.255000	0.1	0.081803
6.256667	0.1	0.079656
6.258333	0.1	0.076420
6.260000	0.1	0.073942
6.261667	0.1	0.073947
6.263333	0.1	0.075777
6.265000	0.1	0.077006
6.266667	0.1	0.076350
6.268333	0.1	0.074753
6.270000	0.1	0.073961
6.271667	0.1	0.075018
6.273333	0.1	0.077807
6.275000	0.1	0.081458
6.276667	0.1	0.084769
6.278333	0.1	0.086455
6.280000	0.1	0.085733
6.281667	0.1	0.082934
6.283333	0.1	0.079405
6.285000	0.1	0.076755
6.286667	0.1	0.075912
6.288333	0.1	0.076536
6.290000	0.1	0.077384
6.291667	0.1	0.077523
6.293333	0.1	0.077761
6.295000	0.1	0.080517
6.296667	0.1	0.086981
6.298333	0.1	0.094734
6.300000	0.1	0.099684
6.301667	0.1	0.099521
6.303333	0.1	0.094809
6.305000	0.1	0.087665
6.306667	0.1	0.080573
6.308333	0.1	0.075875
6.310000	0.1	0.074646
6.311667	0.1	0.076178
6.313333	0.1	0.079372
6.315000	0.1	0.084005
6.316667	0.1	0.090385
6.318333	0.1	0.098189
6.320000	0.1	0.105947
6.321667	0.1	0.111745
6.323333	0.1	0.114408
6.325000	0.1	0.114264
6.326667	0.1	0.113100
6.328333	0.1	0.112783
6.330000	0.1	0.113626
6.331667	0.1	0.114301
6.333333	0.1	0.113291
6.335000	0.1	0.110231
6.336667	0.1	0.106068
6.338333	0.1	0.102040
6.340000	0.1	0.098958
6.341667	0.1	0.097207
6.343333	0.1	0.096532
6.345000	0.1	0.096373
6.346667	0.1	0.097421
6.348333	0.1	0.101193
6.350000	0.1	0.107368
6.351667	0.1	0.113109
6.353333	0.1	0.115423
6.355000	0.1	0.113789
6.356667	0.1	0.110362
6.358333	0.1	0.107628
6.360000	0.1	0.106501
6.361667	0.1	0.106492
6.363333	0.1	0.106576
6.365000	0.1	0.105584
6.366667	0.1	0.103214
6.368333	0.1	0.101454
6.370000	0.1	0.103116
6.371667	0.1	0.108336
6.373333	0.1	0.114231
6.375000	0.1	0.117566
6.376667	0.1	0.116704
6.378333	0.1	0.111959
6.380000	0.1	0.105235
6.381667	0.1	0.099349
6.383333	0.1	0.096508
6.385000	0.1	0.097086
6.386667	0.1	0.100154
6.388333	0.1	0.104290
6.390000	0.1	0.107493
6.391667	0.1	0.107507
6.393333	0.1	0.103828
6.395000	0.1	0.099130
6.396667	0.1	0.097184
6.398333	0.1	0.099898
6.400000	0.1	0.106595
6.401667	0.1	0.114748
6.403333	0.1	0.121244
6.405000	0.1	0.123922
6.406667	0.1	0.122399
6.408333	0.1	0.117868
6.410000	0.1	0.112741
6.411667	0.1	0.109761
6.413333	0.1	0.110427
6.415000	0.1	0.113840
6.416667	0.1	0.117342
6.418333	0.1	0.118758
6.420000	0.1	0.117826
6.421667	0.1	0.115945
6.423333	0.1	0.114786
6.425000	0.1	0.114623
6.426667	0.1	0.114436
6.428333	0.1	0.113738
6.430000	0.1	0.113151
6.431667	0.1	0.113281
6.433333	0.1	0.114115
6.435000	0.1	0.115549
6.436667	0.1	0.117538
6.438333	0.1	0.119684
6.440000	0.1	0.121519
6.441667	0.1	0.122795
6.443333	0.1	0.123442
6.445000	0.1	0.124043
6.446667	0.1	0.125817
6.448333	0.1	0.129021
6.450000	0.1	0.131438
6.451667	0.1	0.129608
6.453333	0.1	0.122017
6.455000	0.1	0.111028
6.456667	0.1	0.101775
6.458333	0.1	0.098278
6.460000	0.1	0.100546
6.461667	0.1	0.105570
6.463333	0.1	0.110068
6.465000	0.1	0.112555
6.466667	0.1	0.113398
6.468333	0.1	0.113356
6.470000	0.1	0.113118
6.471667	0.1	0.113761
6.473333	0.1	0.116238
6.475000	0.1	0.120201
6.476667	0.1	0.123950
6.478333	0.1	0.125882
6.480000	0.1	0.125584
6.481667	0.1	0.123787
6.483333	0.1	0.121952
6.485000	0.1	0.121440
6.486667	0.1	0.122334
6.488333	0.1	0.123219
6.490000	0.1	0.122706
6.491667	0.1	0.120807
6.493333	0.1	0.118474
6.495000	0.1	0.116667
6.496667	0.1	0.116071
6.498333	0.1	0.116983
6.500000	0.1	0.119237
6.501667	0.1	0.121971
6.503333	0.1	0.123591
6.505000	0.1	0.122888
6.506667	0.1	0.120057
6.508333	0.1	0.116546
6.510000	0.1	0.114590
6.511667	0.1	0.116252
6.513333	0.1	0.121542
6.515000	0.1	0.128131
6.516667	0.1	0.133277
6.518333	0.1	0.135358
6.520000	0.1	0.134474
6.521667	0.1	0.132252
6.523333	0.1	0.130655
6.525000	0.1	0.130776
6.526667	0.1	0.132648
6.528333	0.1	0.135521
6.530000	0.1	0.137961
6.531667	0.1	0.138502
6.533333	0.1	0.136928
6.535000	0.1	0.134697
6.536667	0.1	0.133864
6.538333	0.1	0.135787
6.540000	0.1	0.140732
6.541667	0.1	0.147326
6.543333	0.1	0.152509
6.545000	0.1	0.154092
6.546667	0.1	0.152993
6.548333	0.1	0.151773
6.550000	0.1	0.151964
6.551667	0.1	0.153338
6.553333	0.1	0.154921
6.555000	0.1	0.156295
6.556667	0.1	0.157673
6.558333	0.1	0.158916
6.560000	0.1	0.159312
6.561667	0.1	0.159633
6.563333	0.1	0.162702
6.565000	0.1	0.169855
6.566667	0.1	0.178516
6.568333	0.1	0.184453
6.570000	0.1	0.185417
6.571667	0.1	0.182805
6.573333	0.1	0.179922
6.575000	0.1	0.179214
6.576667	0.1	0.181766
6.578333	0.1	0.187983
6.580000	0.1	0.197012
6.581667	0.1	0.206400
6.583333	0.1	0.213669
6.585000	0.1	0.217999
6.586667	0.1	0.220370
6.588333	0.1	0.222232
6.590000	0.1	0.223853
6.591667	0.1	0.224789
6.593333	0.1	0.225678
6.595000	0.1	0.227559
6.596667	0.1	0.230558
6.598333	0.1	0.234381
6.600000	0.1	0.238814
6.601667	0.1	0.243681
6.603333	0.1	0.248835
6.605000	0.1	0.254055
6.606667	0.1	0.258856
6.608333	0.1	0.262763
6.610000	0.1	0.265739
6.611667	0.1	0.268216
6.613333	0.1	0.270964
6.615000	0.1	0.275066
6.616667	0.1	0.281143
6.618333	0.1	0.288174
6.620000	0.1	0.294088
6.621667	0.1	0.297721
6.623333	0.1	0.299560
6.625000	0.1	0.300757
6.626667	0.1	0.302210
6.628333	0.1	0.304794
6.630000	0.1	0.309828
6.631667	0.1	0.318317
6.633333	0.1	0.329348
6.635000	0.1	0.340473
6.636667	0.1	0.350229
6.638333	0.1	0.359025
6.640000	0.1	0.367868
6.641667	0.1	0.377423
6.643333	0.1	0.387589
6.645000	0.1	0.397530
6.646667	0.1	0.406075
6.648333	0.1	0.412380
6.650000	0.1	0.416739
6.651667	0.1	0.420087
6.653333	0.1	0.422900
6.655000	0.1	0.425479
6.656667	0.1	0.428329
6.658333	0.1	0.431985
6.660000	0.1	0.436786
6.661667	0.1	0.442644
6.663333	0.1	0.449414
6.665000	0.1	0.457331
6.666667	0.1	0.466201
6.668333	0.1	0.474835
6.670000	0.1	0.481806
6.671667	0.1	0.486430
6.673333	0.1	0.488926
6.675000	0.1	0.489876
6.676667	0.1	0.489666
6.678333	0.1	0.488493
6.680000	0.1	0.486723
6.681667	0.1	0.485084
6.683333	0.1	0.484376
6.685000	0.1	0.485326
6.686667	0.1	0.488544
6.688333	0.1	0.494118
6.690000	0.1	0.501103
6.691667	0.1	0.507957
6.693333	0.1	0.513317
6.695000	0.1	0.516125
6.696667	0.1	0.516148
6.698333	0.1	0.514761
6.700000	0.1	0.514318
6.701667	0.1	0.516651
6.703333	0.1	0.521489
6.705000	0.1	0.525843
6.706667	0.1	0.526323
6.708333	0.1	0.522933
6.710000	0.1	0.519431
6.711667	0.1	0.519385
6.713333	0.1	0.522756
6.715000	0.1	0.526817
6.716667	0.1	0.529373
6.718333	0.1	0.530104
6.720000	0.1	0.529950
6.721667	0.1	0.529862
6.723333	0.1	0.529620
6.725000	0.1	0.528675
6.726667	0.1	0.527748
6.728333	0.1	0.528065
6.730000	0.1	0.529769
6.731667	0.1	0.532405
6.733333	0.1	0.535659
6.735000	0.1	0.538616
6.736667	0.1	0.539590
6.738333	0.1	0.537634
6.740000	0.1	0.533583
6.741667	0.1	0.529285
6.743333	0.1	0.525597
6.745000	0.1	0.521895
6.746667	0.1	0.517941
6.748333	0.1	0.514616
6.750000	0.1	0.512344
6.751667	0.1	0.510160
6.753333	0.1	0.506928
6.755000	0.1	0.503152
6.756667	0.1	0.500730
6.758333	0.1	0.500684
6.760000	0.1	0.502411
6.761667	0.1	0.504991
6.763333	0.1	0.507771
6.765000	0.1	0.510118
6.766667	0.1	0.511389
6.768333	0.1	0.510938
6.770000	0.1	0.508321
6.771667	0.1	0.503901
6.773333	0.1	0.498919
6.775000	0.1	0.494597
6.776667	0.1	0.491198
6.778333	0.1	0.488418
6.780000	0.1	0.486607
6.781667	0.1	0.486914
6.783333	0.1	0.490011
6.785000	0.1	0.495054
6.786667	0.1	0.500106
6.788333	0.1	0.503706
6.790000	0.1	0.505708
6.791667	0.1	0.506635
6.793333	0.1	0.507156
6.795000	0.1	0.508293
6.796667	0.1	0.510602
6.798333	0.1	0.513196
6.800000	0.1	0.514165
6.801667	0.1	0.511683
6.803333	0.1	0.505582
6.805000	0.1	0.498188
6.806667	0.1	0.492819
6.808333	0.1	0.491687
6.810000	0.1	0.494751
6.811667	0.1	0.499981
6.813333	0.1	0.504511
6.815000	0.1	0.506029
6.816667	0.1	0.504176
6.818333	0.1	0.500302
6.820000	0.1	0.495980
6.821667	0.1	0.492451
6.823333	0.1	0.490532
6.825000	0.1	0.490067
6.826667	0.1	0.489834
6.828333	0.1	0.488861
6.830000	0.1	0.488097
6.831667	0.1	0.489652
6.833333	0.1	0.494607
6.835000	0.1	0.502123
6.836667	0.1	0.509587
6.838333	0.1	0.513843
6.840000	0.1	0.513839
6.841667	0.1	0.511133
6.843333	0.1	0.507399
6.845000	0.1	0.503059
6.846667	0.1	0.498411
6.848333	0.1	0.494504
6.850000	0.1	0.492870
6.851667	0.1	0.494602
6.853333	0.1	0.499389
6.855000	0.1	0.505582
6.856667	0.1	0.511268
6.858333	0.1	0.514630
6.860000	0.1	0.514309
6.861667	0.1	0.510416
6.863333	0.1	0.504358
6.865000	0.1	0.497866
6.866667	0.1	0.492739
6.868333	0.1	0.490351
6.870000	0.1	0.490868
6.871667	0.1	0.493494
6.873333	0.1	0.496954
6.875000	0.1	0.499808
6.876667	0.1	0.501256
6.878333	0.1	0.501415
6.880000	0.1	0.500772
6.881667	0.1	0.499962
6.883333	0.1	0.499967
6.885000	0.1	0.501568
6.886667	0.1	0.504125
6.888333	0.1	0.505438
6.890000	0.1	0.503850
6.891667	0.1	0.500516
6.893333	0.1	0.498570
6.895000	0.1	0.499869
6.896667	0.1	0.503240
6.898333	0.1	0.505741
6.900000	0.1	0.505145
6.901667	0.1	0.501433
6.903333	0.1	0.496255
6.905000	0.1	0.491641
6.906667	0.1	0.489429
6.908333	0.1	0.490779
6.910000	0.1	0.495170
6.911667	0.1	0.500334
6.913333	0.1	0.504158
6.915000	0.1	0.505983
6.916667	0.1	0.505792
6.918333	0.1	0.504078
6.920000	0.1	0.502644
6.921667	0.1	0.503561
6.923333	0.1	0.507156
6.925000	0.1	0.512032
6.926667	0.1	0.516661
6.928333	0.1	0.520069
6.930000	0.1	0.521289
6.931667	0.1	0.519389
6.933333	0.1	0.514444
6.935000	0.1	0.508423
6.936667	0.1	0.504465
6.938333	0.1	0.504185
6.940000	0.1	0.506276
6.941667	0.1	0.508232
6.943333	0.1	0.508949
6.945000	0.1	0.509340
6.946667	0.1	0.510532
6.948333	0.1	0.512307
6.950000	0.1	0.513666
6.951667	0.1	0.514174
6.953333	0.1	0.514244
6.955000	0.1	0.514416
6.956667	0.1	0.515045
6.958333	0.1	0.516046
6.960000	0.1	0.516074
6.961667	0.1	0.513028
6.963333	0.1	0.506365
6.965000	0.1	0.498528
6.966667	0.1	0.493722
6.968333	0.1	0.494695
6.970000	0.1	0.500116
6.971667	0.1	0.505643
6.973333	0.1	0.507655
6.975000	0.1	0.505620
6.976667	0.1	0.501215
6.978333	0.1	0.496479
6.980000	0.1	0.493252
6.981667	0.1	0.492916
6.983333	0.1	0.495501
6.985000	0.1	0.499422
6.986667	0.1	0.502868
6.988333	0.1	0.504861
6.990000	0.1	0.505093
6.991667	0.1	0.503836
6.993333	0.1	0.501764
6.995000	0.1	0.499589
6.996667	0.1	0.497978
6.998333	0.1	0.497047
7.000000	0.1	0.496539
7.001667	0.1	0.496381
7.003333	0.1	0.496246
7.005000	0.1	0.495585
7.006667	0.1	0.494434
7.008333	0.1	0.493401
7.010000	0.1	0.492875
7.011667	0.1	0.492749
7.013333	0.1	0.492809
7.015000	0.1	0.492949
7.016667	0.1	0.492772
7.018333	0.1	0.492316
7.020000	0.1	0.493140
7.021667	0.1	0.496595
7.023333	0.1	0.501317
7.025000	0.1	0.504190
7.026667	0.1	0.503152
7.028333	0.1	0.498709
7.030000	0.1	0.493550
7.031667	0.1	0.490556
7.033333	0.1	0.490830
7.035000	0.1	0.493512
7.036667	0.1	0.496800
7.038333	0.1	0.498476
7.040000	0.1	0.496353
7.041667	0.1	0.490146
7.043333	0.1	0.482406
7.045000	0.1	0.476618
7.046667	0.1	0.475249
7.048333	0.1	0.479086
7.050000	0.1	0.487142
7.051667	0.1	0.496842
7.053333	0.1	0.504432
7.055000	0.1	0.506719
7.056667	0.1	0.503128
7.058333	0.1	0.495776
7.060000	0.1	0.487939
7.061667	0.1	0.482011
7.063333	0.1	0.478211
7.065000	0.1	0.475878
7.066667	0.1	0.475561
7.068333	0.1	0.478341
7.070000	0.1	0.483701
7.071667	0.1	0.489312
7.073333	0.1	0.492590
7.075000	0.1	0.492311
7.076667	0.1	0.489145
7.078333	0.1	0.484600
7.080000	0.1	0.479883
7.081667	0.1	0.476092
7.083333	0.1	0.474276
7.085000	0.1	0.474746
7.086667	0.1	0.477224
7.088333	0.1	0.481107
7.090000	0.1	0.484907
7.091667	0.1	0.487203
7.093333	0.1	0.488241
7.095000	0.1	0.489051
7.096667	0.1	0.489634
7.098333	0.1	0.489554
7.100000	0.1	0.489224
7.101667	0.1	0.488996
7.103333	0.1	0.488334
7.105000	0.1	0.487338
7.106667	0.1	0.487212
7.108333	0.1	0.488623
7.110000	0.1	0.490965
7.111667	0.1	0.492902
7.113333	0.1	0.493429
7.115000	0.1	0.493065
7.116667	0.1	0.492814
7.118333	0.1	0.492064
7.120000	0.1	0.489014
7.121667	0.1	0.482844
7.123333	0.1	0.474877
7.125000	0.1	0.467729
7.126667	0.1	0.463901
7.128333	0.1	0.464800
7.130000	0.1	0.469824
7.131667	0.1	0.476772
7.133333	0.1	0.483170
7.135000	0.1	0.487198
7.136667	0.1	0.488316
7.138333	0.1	0.487179
7.140000	0.1	0.484991
7.141667	0.1	0.483119
7.143333	0.1	0.482472
7.145000	0.1	0.482686
7.146667	0.1	0.482262
7.148333	0.1	0.479901
7.150000	0.1	0.475673
7.151667	0.1	0.470546
7.153333	0.1	0.465880
7.155000	0.1	0.463435
7.156667	0.1	0.464376
7.158333	0.1	0.467980
7.160000	0.1	0.472004
7.161667	0.1	0.474285
7.163333	0.1	0.473862
7.165000	0.1	0.470900
7.166667	0.1	0.466434
7.168333	0.1	0.462066
7.170000	0.1	0.459105
7.171667	0.1	0.457894
7.173333	0.1	0.458136
7.175000	0.1	0.459831
7.176667	0.1	0.463179
7.178333	0.1	0.467193
7.180000	0.1	0.469475
7.181667	0.1	0.468129
7.183333	0.1	0.463813
7.185000	0.1	0.459091
7.186667	0.1	0.455803
7.188333	0.1	0.454076
7.190000	0.1	0.452627
7.191667	0.1	0.449442
7.193333	0.1	0.443468
7.195000	0.1	0.435826
7.196667	0.1	0.428818
7.198333	0.1	0.424399
7.200000	0.1	0.423696
7.201667	0.1	0.427030
7.203333	0.1	0.433712
7.205000	0.1	0.441964
7.206667	0.1	0.449321
7.208333	0.1	0.453186
7.210000	0.1	0.452073
7.211667	0.1	0.447086
7.213333	0.1	0.441372
7.215000	0.1	0.437591
7.216667	0.1	0.436190
7.218333	0.1	0.435868
7.220000	0.1	0.434918
7.221667	0.1	0.432362
7.223333	0.1	0.428902
7.225000	0.1	0.426159
7.226667	0.1	0.424362
7.228333	0.1	0.421782
7.230000	0.1	0.416306
7.231667	0.1	0.407598
7.233333	0.1	0.398336
7.235000	0.1	0.392408
7.236667	0.1	0.391426
7.238333	0.1	0.393577
7.240000	0.1	0.396003
7.241667	0.1	0.396995
7.243333	0.1	0.395919
7.245000	0.1	0.393130
7.246667	0.1	0.389721
7.248333	0.1	0.386247
7.250000	0.1	0.382620
7.251667	0.1	0.379314
7.253333	0.1	0.377237
7.255000	0.1	0.376492
7.256667	0.1	0.376012
7.258333	0.1	0.374299
7.260000	0.1	0.370354
7.261667	0.1	0.364687
7.263333	0.1	0.359588
7.265000	0.1	0.357041
7.266667	0.1	0.356305
7.268333	0.1	0.355113
7.270000	0.1	0.352748
7.271667	0.1	0.350340
7.273333	0.1	0.348636
7.275000	0.1	0.346755
7.276667	0.1	0.343439
7.278333	0.1	0.338159
7.280000	0.1	0.330955
7.281667	0.1	0.322722
7.283333	0.1	0.315299
7.285000	0.1	0.309991
7.286667	0.1	0.306764
7.288333	0.1	0.305274
7.290000	0.1	0.305576
7.291667	0.1	0.307714
7.293333	0.1	0.311173
7.295000	0.1	0.314945
7.296667	0.1	0.317860
7.298333	0.1	0.318727
7.300000	0.1	0.316487
7.301667	0.1	0.310931
7.303333	0.1	0.303243
7.305000	0.1	0.295108
7.306667	0.1	0.287457
7.308333	0.1	0.280873
7.310000	0.1	0.276235
7.311667	0.1	0.274568
7.313333	0.1	0.276393
7.315000	0.1	0.280640
7.316667	0.1	0.284608
7.318333	0.1	0.286051
7.320000	0.1	0.284761
7.321667	0.1	0.281674
7.323333	0.1	0.277292
7.325000	0.1	0.271751
7.326667	0.1	0.266102
7.328333	0.1	0.262354
7.330000	0.1	0.261515
7.331667	0.1	0.262363
7.333333	0.1	0.262782
7.335000	0.1	0.261902
7.336667	0.1	0.260333
7.338333	0.1	0.258619
7.340000	0.1	0.255969
7.341667	0.1	0.251136
7.343333	0.1	0.244537
7.345000	0.1	0.238619
7.346667	0.1	0.235559
7.348333	0.1	0.235317
7.350000	0.1	0.236323
7.351667	0.1	0.237315
7.353333	0.1	0.237492
7.355000	0.1	0.235951
7.356667	0.1	0.232356
7.358333	0.1	0.227573
7.360000	0.1	0.223038
7.361667	0.1	0.219797
7.363333	0.1	0.218088
7.365000	0.1	0.217622
7.366667	0.1	0.218092
7.368333	0.1	0.218935
7.370000	0.1	0.219047
7.371667	0.1	0.217608
7.373333	0.1	0.214898
7.375000	0.1	0.211978
7.376667	0.1	0.209566
7.378333	0.1	0.207471
7.380000	0.1	0.205543
7.381667	0.1	0.204062
7.383333	0.1	0.202884
7.385000	0.1	0.201515
7.386667	0.1	0.200118
7.388333	0.1	0.199596
7.390000	0.1	0.200635
7.391667	0.1	0.202740
7.393333	0.1	0.203936
7.395000	0.1	0.201915
7.396667	0.1	0.196197
7.398333	0.1	0.188663
7.400000	0.1	0.181729
7.401667	0.1	0.176784
7.403333	0.1	0.174218
7.405000	0.1	0.174050
7.406667	0.1	0.176397
7.408333	0.1	0.181063
7.410000	0.1	0.186539
7.411667	0.1	0.190199
7.413333	0.1	0.190283
7.415000	0.1	0.187214
7.416667	0.1	0.182432
7.418333	0.1	0.177091
7.420000	0.1	0.172392
7.421667	0.1	0.169338
7.423333	0.1	0.168309
7.425000	0.1	0.169692
7.426667	0.1	0.173594
7.428333	0.1	0.178898
7.430000	0.1	0.183769
7.431667	0.1	0.186912
7.433333	0.1	0.188001
7.435000	0.1	0.187163
7.436667	0.1	0.184900
7.438333	0.1	0.182576
7.440000	0.1	0.181356
7.441667	0.1	0.180262
7.443333	0.1	0.177273
7.445000	0.1	0.171848
7.446667	0.1	0.165161
7.448333	0.1	0.158763
7.450000	0.1	0.153827
7.451667	0.1	0.151186
7.453333	0.1	0.151247
7.455000	0.1	0.153650
7.456667	0.1	0.157282
7.458333	0.1	0.160332
7.460000	0.1	0.160984
7.461667	0.1	0.159009
7.463333	0.1	0.156243
7.465000	0.1	0.154874
7.466667	0.1	0.155522
7.468333	0.1	0.157282
7.470000	0.1	0.159298
7.471667	0.1	0.161622
7.473333	0.1	0.164616
7.475000	0.1	0.167838
7.476667	0.1	0.169901
7.478333	0.1	0.169212
7.480000	0.1	0.164737
7.481667	0.1	0.157077
7.483333	0.1	0.148960
7.485000	0.1	0.143526
7.486667	0.1	0.142129
7.488333	0.1	0.144336
7.490000	0.1	0.148732
7.491667	0.1	0.153240
7.493333	0.1	0.155927
7.495000	0.1	0.156392
7.496667	0.1	0.156257
7.498333	0.1	0.157431
7.500000	0.1	0.159615
7.501667	0.1	0.160947
7.503333	0.1	0.160765
7.505000	0.1	0.160085
7.506667	0.1	0.159722
7.508333	0.1	0.159317
7.510000	0.1	0.157598
7.511667	0.1	0.153715
7.513333	0.1	0.148816
7.515000	0.1	0.145170
7.516667	0.1	0.143945
7.518333	0.1	0.144672
7.520000	0.1	0.146017
7.521667	0.1	0.146758
7.523333	0.1	0.146255
7.525000	0.1	0.144267
7.526667	0.1	0.140923
7.528333	0.1	0.137426
7.530000	0.1	0.135815
7.531667	0.1	0.136928
7.533333	0.1	0.139386
7.535000	0.1	0.141319
7.536667	0.1	0.141626
7.538333	0.1	0.139745
7.540000	0.1	0.136388
7.541667	0.1	0.133915
7.543333	0.1	0.134460
7.545000	0.1	0.137817
7.546667	0.1	0.141514
7.548333	0.1	0.142916
7.550000	0.1	0.141915
7.551667	0.1	0.140909
7.553333	0.1	0.142003
7.555000	0.1	0.145398
7.556667	0.1	0.149864
7.558333	0.1	0.153808
7.560000	0.1	0.156532
7.561667	0.1	0.158306
7.563333	0.1	0.159256
7.565000	0.1	0.158977
7.566667	0.1	0.156797
7.568333	0.1	0.152555
7.570000	0.1	0.147666
7.571667	0.1	0.144588
7.573333	0.1	0.144667
7.575000	0.1	0.147079
7.576667	0.1	0.149617
7.578333	0.1	0.150357
7.580000	0.1	0.148849
7.581667	0.1	0.145463
7.583333	0.1	0.140346
7.585000	0.1	0.134157
7.586667	0.1	0.129067
7.588333	0.1	0.127465
7.590000	0.1	0.130367
7.591667	0.1	0.137212
7.593333	0.1	0.145976
7.595000	0.1	0.153533
7.596667	0.1	0.157412
7.598333	0.1	0.157305
7.600000	0.1	0.154092
7.601667	0.1	0.148807
7.603333	0.1	0.142758
7.605000	0.1	0.137384
7.606667	0.1	0.134320
7.608333	0.1	0.134641
7.610000	0.1	0.137272
7.611667	0.1	0.139307
7.613333	0.1	0.138381
7.615000	0.1	0.134548
7.616667	0.1	0.129743
7.618333	0.1	0.125887
7.620000	0.1	0.124197
7.621667	0.1	0.125072
7.623333	0.1	0.127782
7.625000	0.1	0.130883
7.626667	0.1	0.133063
7.628333	0.1	0.133826
7.630000	0.1	0.134218
7.631667	0.1	0.136374
7.633333	0.1	0.141249
7.635000	0.1	0.147596
7.636667	0.1	0.153678
7.638333	0.1	0.158548
7.640000	0.1	0.161636
7.641667	0.1	0.162497
7.643333	0.1	0.161366
7.645000	0.1	0.159363
7.646667	0.1	0.157659
7.648333	0.1	0.156821
7.650000	0.1	0.156970
7.651667	0.1	0.157692
7.653333	0.1	0.158176
7.655000	0.1	0.158059
7.656667	0.1	0.157631
7.658333	0.1	0.156895
7.660000	0.1	0.155601
7.661667	0.1	0.154087
7.663333	0.1	0.152732
7.665000	0.1	0.151107
7.666667	0.1	0.148877
7.668333	0.1	0.146739
7.670000	0.1	0.145501
7.671667	0.1	0.144993
7.673333	0.1	0.144430
7.675000	0.1	0.143177
7.676667	0.1	0.141175
7.678333	0.1	0.139037
7.680000	0.1	0.137314
7.681667	0.1	0.135843
7.683333	0.1	0.134418
7.685000	0.1	0.133337
7.686667	0.1	0.133426
7.688333	0.1	0.135722
7.690000	0.1	0.140867
7.691667	0.1	0.148690
7.693333	0.1	0.157701
7.695000	0.1	0.164788
7.696667	0.1	0.166823
7.698333	0.1	0.163149
7.700000	0.1	0.156020
7.701667	0.1	0.149137
7.703333	0.1	0.145929
7.705000	0.1	0.147284
7.706667	0.1	0.150488
7.708333	0.1	0.151955
7.710000	0.1	0.150567
7.711667	0.1	0.147559
7.713333	0.1	0.144541
7.715000	0.1	0.142646
7.716667	0.1	0.142478
7.718333	0.1	0.143629
7.720000	0.1	0.144914
7.721667	0.1	0.145938
7.723333	0.1	0.147773
7.725000	0.1	0.151247
7.726667	0.1	0.155382
7.728333	0.1	0.158283
7.730000	0.1	0.158842
7.731667	0.1	0.156872
7.733333	0.1	0.152932
7.735000	0.1	0.148462
7.736667	0.1	0.144797
7.738333	0.1	0.142283
7.740000	0.1	0.140588
7.741667	0.1	0.138851
7.743333	0.1	0.135950
7.745000	0.1	0.131670
7.746667	0.1	0.127126
7.748333	0.1	0.124108
7.750000	0.1	0.124378
7.751667	0.1	0.128574
7.753333	0.1	0.135419
7.755000	0.1	0.142297
7.756667	0.1	0.146851
7.758333	0.1	0.148765
7.760000	0.1	0.149286
7.761667	0.1	0.148993
7.763333	0.1	0.147745
7.765000	0.1	0.145808
7.766667	0.1	0.144127
7.768333	0.1	0.143833
7.770000	0.1	0.144928
7.771667	0.1	0.145747
7.773333	0.1	0.144518
7.775000	0.1	0.141086
7.776667	0.1	0.136630
7.778333	0.1	0.132280
7.780000	0.1	0.129147
7.781667	0.1	0.128746
7.783333	0.1	0.131675
7.785000	0.1	0.136453
7.786667	0.1	0.140527
7.788333	0.1	0.142367
7.790000	0.1	0.142646
7.791667	0.1	0.143349
7.793333	0.1	0.145757
7.795000	0.1	0.149738
7.796667	0.1	0.154879
7.798333	0.1	0.161305
7.800000	0.1	0.168704
7.801667	0.1	0.175242
7.803333	0.1	0.178837
7.805000	0.1	0.179447
7.806667	0.1	0.178758
7.808333	0.1	0.178441
7.810000	0.1	0.179415
7.811667	0.1	0.181654
7.813333	0.1	0.184397
7.815000	0.1	0.186772
7.816667	0.1	0.187759
7.818333	0.1	0.186181
7.820000	0.1	0.181552
7.821667	0.1	0.175028
7.823333	0.1	0.169184
7.825000	0.1	0.166404
7.826667	0.1	0.166763
7.828333	0.1	0.168323
7.830000	0.1	0.169501
7.831667	0.1	0.170246
7.833333	0.1	0.171168
7.835000	0.1	0.171931
7.836667	0.1	0.170758
7.838333	0.1	0.166195
7.840000	0.1	0.159158
7.841667	0.1	0.152392
7.843333	0.1	0.148178
7.845000	0.1	0.147191
7.846667	0.1	0.148765
7.848333	0.1	0.151661
7.850000	0.1	0.155191
7.851667	0.1	0.159270
7.853333	0.1	0.163405
7.855000	0.1	0.166660
7.856667	0.1	0.168621
7.858333	0.1	0.169845
7.860000	0.1	0.171075
7.861667	0.1	0.172392
7.863333	0.1	0.173505
7.865000	0.1	0.174264
7.866667	0.1	0.175005
7.868333	0.1	0.176230
7.870000	0.1	0.178013
7.871667	0.1	0.180383
7.873333	0.1	0.183485
7.875000	0.1	0.186604
7.876667	0.1	0.188127
7.878333	0.1	0.187219
7.880000	0.1	0.184663
7.881667	0.1	0.181845
7.883333	0.1	0.179647
7.885000	0.1	0.178013
7.886667	0.1	0.176439
7.888333	0.1	0.175242
7.890000	0.1	0.175526
7.891667	0.1	0.178032
7.893333	0.1	0.182479
7.895000	0.1	0.187592
7.896667	0.1	0.191829
7.898333	0.1	0.194255
7.900000	0.1	0.194767
7.901667	0.1	0.193510
7.903333	0.1	0.190767
7.905000	0.1	0.187554
7.906667	0.1	0.185310
7.908333	0.1	0.184840
7.910000	0.1	0.186232
7.911667	0.1	0.189249
7.913333	0.1	0.193506
7.915000	0.1	0.198311
7.916667	0.1	0.202633
7.918333	0.1	0.206111
7.920000	0.1	0.209161
7.921667	0.1	0.211508
7.923333	0.1	0.212071
7.925000	0.1	0.210279
7.926667	0.1	0.206991
7.928333	0.1	0.204463
7.930000	0.1	0.204798
7.931667	0.1	0.208076
7.933333	0.1	0.212211
7.935000	0.1	0.214842
7.936667	0.1	0.215615
7.938333	0.1	0.216104
7.940000	0.1	0.217375
7.941667	0.1	0.218870
7.943333	0.1	0.219415
7.945000	0.1	0.218689
7.946667	0.1	0.217762
7.948333	0.1	0.217957
7.950000	0.1	0.219834
7.951667	0.1	0.223480
7.953333	0.1	0.228421
7.955000	0.1	0.233050
7.956667	0.1	0.235280
7.958333	0.1	0.234940
7.960000	0.1	0.234898
7.961667	0.1	0.238512
7.963333	0.1	0.246195
7.965000	0.1	0.255001
7.966667	0.1	0.260971
7.968333	0.1	0.261962
7.970000	0.1	0.259220
7.971667	0.1	0.255955
7.973333	0.1	0.254032
7.975000	0.1	0.253012
7.976667	0.1	0.251741
7.978333	0.1	0.249799
7.980000	0.1	0.247722
7.981667	0.1	0.245967
7.983333	0.1	0.244197
7.985000	0.1	0.241990
7.986667	0.1	0.239937
7.988333	0.1	0.239401
7.990000	0.1	0.241050
7.991667	0.1	0.243923
7.993333	0.1	0.246144
7.995000	0.1	0.246684
7.996667	0.1	0.246214
7.998333	0.1	0.246638
8.000000	0.1	0.249939
8.001667	0.1	0.256444
8.003333	0.1	0.264221
8.005000	0.1	0.270414
8.006667	0.1	0.272733
8.008333	0.1	0.270088
8.010000	0.1	0.263150
8.011667	0.1	0.254423
8.013333	0.1	0.247126
8.015000	0.1	0.243601
8.016667	0.1	0.244053
8.018333	0.1	0.246535
8.020000	0.1	0.248617
8.021667	0.1	0.248863
8.023333	0.1	0.247108
8.025000	0.1	0.244891
8.026667	0.1	0.245026
8.028333	0.1	0.249082
8.030000	0.1	0.255913
8.031667	0.1	0.262707
8.033333	0.1	0.266922
8.035000	0.1	0.267550
8.036667	0.1	0.265040
8.038333	0.1	0.260980
8.040000	0.1	0.257655
8.041667	0.1	0.256244
8.043333	0.1	0.256011
8.045000	0.1	0.256007
8.046667	0.1	0.256198
8.048333	0.1	0.257138
8.050000	0.1	0.259629
8.051667	0.1	0.263862
8.053333	0.1	0.268971
8.055000	0.1	0.273832
8.056667	0.1	0.276803
8.058333	0.1	0.275341
8.060000	0.1	0.268361
8.061667	0.1	0.258381
8.063333	0.1	0.249804
8.065000	0.1	0.246027
8.066667	0.1	0.247844
8.068333	0.1	0.252756
8.070000	0.1	0.256570
8.071667	0.1	0.257287
8.073333	0.1	0.256537
8.075000	0.1	0.256510
8.076667	0.1	0.257664
8.078333	0.1	0.259648
8.080000	0.1	0.262293
8.081667	0.1	0.265040
8.083333	0.1	0.266344
8.085000	0.1	0.264738
8.086667	0.1	0.260011
8.088333	0.1	0.253459
8.090000	0.1	0.247788
8.091667	0.1	0.245958
8.093333	0.1	0.248933
8.095000	0.1	0.254908
8.096667	0.1	0.260668
8.098333	0.1	0.263276
8.100000	0.1	0.261846
8.101667	0.1	0.258535
8.103333	0.1	0.256808
8.105000	0.1	0.258489
8.106667	0.1	0.262731
8.108333	0.1	0.267164
8.110000	0.1	0.269786
8.111667	0.1	0.270139
8.113333	0.1	0.269231
8.115000	0.1	0.268677
8.116667	0.1	0.269604
8.118333	0.1	0.272188
8.120000	0.1	0.275816
8.121667	0.1	0.279453
8.123333	0.1	0.282158
8.125000	0.1	0.283495
8.126667	0.1	0.283490
8.128333	0.1	0.281972
8.130000	0.1	0.278591
8.131667	0.1	0.273809
8.133333	0.1	0.269013
8.135000	0.1	0.265674
8.136667	0.1	0.265110
8.138333	0.1	0.268002
8.140000	0.1	0.273623
8.141667	0.1	0.280547
8.143333	0.1	0.287630
8.145000	0.1	0.293367
8.146667	0.1	0.295802
8.148333	0.1	0.294042
8.150000	0.1	0.289050
8.151667	0.1	0.282484
8.153333	0.1	0.275783
8.155000	0.1	0.270405
8.156667	0.1	0.267657
8.158333	0.1	0.267592
8.160000	0.1	0.268994
8.161667	0.1	0.270926
8.163333	0.1	0.273618
8.165000	0.1	0.277529
8.166667	0.1	0.282065
8.168333	0.1	0.285772
8.170000	0.1	0.287266
8.171667	0.1	0.286014
8.173333	0.1	0.282563
8.175000	0.1	0.277688
8.176667	0.1	0.271690
8.178333	0.1	0.265599
8.180000	0.1	0.261473
8.181667	0.1	0.260537
8.183333	0.1	0.262503
8.185000	0.1	0.266652
8.186667	0.1	0.272146
8.188333	0.1	0.277380
8.190000	0.1	0.280309
8.191667	0.1	0.279895
8.193333	0.1	0.276673
8.195000	0.1	0.271937
8.196667	0.1	0.267047
8.198333	0.1	0.263397
8.200000	0.1	0.261576
8.201667	0.1	0.260663
8.203333	0.1	0.259690
8.205000	0.1	0.258684
8.206667	0.1	0.257753
8.208333	0.1	0.256761
8.210000	0.1	0.256132
8.211667	0.1	0.256570
8.213333	0.1	0.257967
8.215000	0.1	0.259280
8.216667	0.1	0.259872
8.218333	0.1	0.260449
8.220000	0.1	0.262144
8.221667	0.1	0.265171
8.223333	0.1	0.268291
8.225000	0.1	0.269637
8.226667	0.1	0.268449
8.228333	0.1	0.265897
8.230000	0.1	0.263634
8.231667	0.1	0.262144
8.233333	0.1	0.261222
8.235000	0.1	0.261408
8.236667	0.1	0.263164
8.238333	0.1	0.265227
8.240000	0.1	0.265627
8.241667	0.1	0.263741
8.243333	0.1	0.260677
8.245000	0.1	0.258521
8.246667	0.1	0.258922
8.248333	0.1	0.261497
8.250000	0.1	0.264100
8.251667	0.1	0.265110
8.253333	0.1	0.264863
8.255000	0.1	0.264794
8.256667	0.1	0.265529
8.258333	0.1	0.266079
8.260000	0.1	0.264924
8.261667	0.1	0.261571
8.263333	0.1	0.256882
8.265000	0.1	0.252393
8.266667	0.1	0.249688
8.268333	0.1	0.249329
8.270000	0.1	0.250139
8.271667	0.1	0.250763
8.273333	0.1	0.251243
8.275000	0.1	0.252184
8.276667	0.1	0.253753
8.278333	0.1	0.255774
8.280000	0.1	0.257487
8.281667	0.1	0.258042
8.283333	0.1	0.257809
8.285000	0.1	0.258181
8.286667	0.1	0.259690
8.288333	0.1	0.261487
8.290000	0.1	0.262680
8.291667	0.1	0.262959
8.293333	0.1	0.262470
8.295000	0.1	0.261655
8.296667	0.1	0.260570
8.298333	0.1	0.258428
8.300000	0.1	0.254586
8.301667	0.1	0.249594
8.303333	0.1	0.244896
8.305000	0.1	0.241823
8.306667	0.1	0.241138
8.308333	0.1	0.243005
8.310000	0.1	0.246763
8.311667	0.1	0.250926
8.313333	0.1	0.253823
8.315000	0.1	0.254866
8.316667	0.1	0.254507
8.318333	0.1	0.252803
8.320000	0.1	0.249613
8.321667	0.1	0.245939
8.323333	0.1	0.243215
8.325000	0.1	0.241781
8.326667	0.1	0.241203
8.328333	0.1	0.241166
8.330000	0.1	0.241376
8.331667	0.1	0.241115
8.333333	0.1	0.239355
8.335000	0.1	0.235233
8.336667	0.1	0.228938
8.338333	0.1	0.222260
8.340000	0.1	0.217678
8.341667	0.1	0.216900
8.343333	0.1	0.219885
8.345000	0.1	0.224607
8.346667	0.1	0.228528
8.348333	0.1	0.230232
8.350000	0.1	0.229417
8.351667	0.1	0.226232
8.353333	0.1	0.221906
8.355000	0.1	0.219224
8.356667	0.1	0.220258
8.358333	0.1	0.224053
8.360000	0.1	0.228221
8.361667	0.1	0.231713
8.363333	0.1	0.234833
8.365000	0.1	0.237762
8.366667	0.1	0.240030
8.368333	0.1	0.241091
8.370000	0.1	0.240761
8.371667	0.1	0.238772
8.373333	0.1	0.234945
8.375000	0.1	0.230041
8.376667	0.1	0.225571
8.378333	0.1	0.222689
8.380000	0.1	0.221799
8.381667	0.1	0.222996
8.383333	0.1	0.226465
8.385000	0.1	0.232174
8.386667	0.1	0.238875
8.388333	0.1	0.244123
8.390000	0.1	0.246223
8.391667	0.1	0.245650
8.393333	0.1	0.244277
8.395000	0.1	0.243816
8.396667	0.1	0.244710
8.398333	0.1	0.245669
8.400000	0.1	0.244617
8.401667	0.1	0.241166
8.403333	0.1	0.237543
8.405000	0.1	0.236272
8.406667	0.1	0.237669
8.408333	0.1	0.239792
8.410000	0.1	0.240384
8.411667	0.1	0.238838
8.413333	0.1	0.236086
8.415000	0.1	0.232831
8.416667	0.1	0.228579
8.418333	0.1	0.222712
8.420000	0.1	0.215806
8.421667	0.1	0.209059
8.423333	0.1	0.203284
8.425000	0.1	0.199154
8.426667	0.1	0.197678
8.428333	0.1	0.199242
8.430000	0.1	0.202553
8.431667	0.1	0.206111
8.433333	0.1	0.209906
8.435000	0.1	0.214078
8.436667	0.1	0.217534
8.438333	0.1	0.219396
8.440000	0.1	0.220193
8.441667	0.1	0.220616
8.443333	0.1	0.220360
8.445000	0.1	0.218530
8.446667	0.1	0.214586
8.448333	0.1	0.209119
8.450000	0.1	0.203499
8.451667	0.1	0.198926
8.453333	0.1	0.196230
8.455000	0.1	0.196383
8.456667	0.1	0.200178
8.458333	0.1	0.206493
8.460000	0.1	0.211666
8.461667	0.1	0.212146
8.463333	0.1	0.207522
8.465000	0.1	0.200621
8.466667	0.1	0.195419
8.468333	0.1	0.194674
8.470000	0.1	0.198227
8.471667	0.1	0.203173
8.473333	0.1	0.206018
8.475000	0.1	0.204840
8.476667	0.1	0.199997
8.478333	0.1	0.193506
8.480000	0.1	0.187675
8.481667	0.1	0.183750
8.483333	0.1	0.181501
8.485000	0.1	0.180323
8.486667	0.1	0.180267
8.488333	0.1	0.181301
8.490000	0.1	0.182772
8.491667	0.1	0.184164
8.493333	0.1	0.185193
8.495000	0.1	0.185552
8.496667	0.1	0.185161
8.498333	0.1	0.184085
8.500000	0.1	0.182381
8.501667	0.1	0.180174
8.503333	0.1	0.177827
8.505000	0.1	0.176043
8.506667	0.1	0.175294
8.508333	0.1	0.175126
8.510000	0.1	0.174418
8.511667	0.1	0.172514
8.513333	0.1	0.169915
8.515000	0.1	0.168202
8.516667	0.1	0.168867
8.518333	0.1	0.171708
8.520000	0.1	0.175126
8.521667	0.1	0.177701
8.523333	0.1	0.178399
8.525000	0.1	0.176392
8.526667	0.1	0.172015
8.528333	0.1	0.166818
8.530000	0.1	0.162404
8.531667	0.1	0.160094
8.533333	0.1	0.160667
8.535000	0.1	0.163191
8.536667	0.1	0.165002
8.538333	0.1	0.164453
8.540000	0.1	0.162586
8.541667	0.1	0.160942
8.543333	0.1	0.159689
8.545000	0.1	0.158907
8.546667	0.1	0.159475
8.548333	0.1	0.161538
8.550000	0.1	0.163787
8.551667	0.1	0.165110
8.553333	0.1	0.165468
8.555000	0.1	0.165282
8.556667	0.1	0.165086
8.558333	0.1	0.165049
8.560000	0.1	0.164714
8.561667	0.1	0.163382
8.563333	0.1	0.160625
8.565000	0.1	0.157109
8.566667	0.1	0.154530
8.568333	0.1	0.154255
8.570000	0.1	0.156406
8.571667	0.1	0.159466
8.573333	0.1	0.160555
8.575000	0.1	0.157757
8.576667	0.1	0.152322
8.578333	0.1	0.147666
8.580000	0.1	0.146287
8.581667	0.1	0.148425
8.583333	0.1	0.153091
8.585000	0.1	0.159102
8.586667	0.1	0.164891
8.588333	0.1	0.168514
8.590000	0.1	0.168462
8.591667	0.1	0.164472
8.593333	0.1	0.157859
8.595000	0.1	0.150478
8.596667	0.1	0.143731
8.598333	0.1	0.139489
8.600000	0.1	0.139982
8.601667	0.1	0.145398
8.603333	0.1	0.153128
8.605000	0.1	0.159866
8.606667	0.1	0.163219
8.608333	0.1	0.162432
8.610000	0.1	0.159019
8.611667	0.1	0.156206
8.613333	0.1	0.156476
8.615000	0.1	0.159717
8.616667	0.1	0.163782
8.618333	0.1	0.166297
8.620000	0.1	0.166637
8.621667	0.1	0.166320
8.623333	0.1	0.167130
8.625000	0.1	0.169184
8.626667	0.1	0.171000
8.628333	0.1	0.171470
8.630000	0.1	0.170777
8.631667	0.1	0.168877
8.633333	0.1	0.164718
8.635000	0.1	0.157598
8.636667	0.1	0.148551
8.638333	0.1	0.140313
8.640000	0.1	0.135801
8.641667	0.1	0.136262
8.643333	0.1	0.141067
8.645000	0.1	0.148406
8.646667	0.1	0.155661
8.648333	0.1	0.160574
8.650000	0.1	0.162306
8.651667	0.1	0.160984
8.653333	0.1	0.157105
8.655000	0.1	0.152229
8.656667	0.1	0.148891
8.658333	0.1	0.148937
8.660000	0.1	0.152020
8.661667	0.1	0.155829
8.663333	0.1	0.158227
8.665000	0.1	0.159470
8.666667	0.1	0.161659
8.668333	0.1	0.165752
8.670000	0.1	0.170195
8.671667	0.1	0.172597
8.673333	0.1	0.171685
8.675000	0.1	0.167447
8.676667	0.1	0.160872
8.678333	0.1	0.154045
8.680000	0.1	0.149519
8.681667	0.1	0.148714
8.683333	0.1	0.151335
8.685000	0.1	0.156071
8.686667	0.1	0.161319
8.688333	0.1	0.165249
8.690000	0.1	0.166264
8.691667	0.1	0.164276
8.693333	0.1	0.160947
8.695000	0.1	0.157822
8.696667	0.1	0.154758
8.698333	0.1	0.151051
8.700000	0.1	0.146986
8.701667	0.1	0.143396
8.703333	0.1	0.140606
8.705000	0.1	0.138320
8.706667	0.1	0.135517
8.708333	0.1	0.131456
8.710000	0.1	0.127256
8.711667	0.1	0.124830
8.713333	0.1	0.124499
8.715000	0.1	0.125142
8.716667	0.1	0.126311
8.718333	0.1	0.128690
8.720000	0.1	0.132169
8.721667	0.1	0.135368
8.723333	0.1	0.137156
8.725000	0.1	0.137025
8.726667	0.1	0.135130
8.728333	0.1	0.133035
8.730000	0.1	0.132895
8.731667	0.1	0.135121
8.733333	0.1	0.138120
8.735000	0.1	0.140299
8.736667	0.1	0.141189
8.738333	0.1	0.140937
8.740000	0.1	0.139703
8.741667	0.1	0.137771
8.743333	0.1	0.135680
8.745000	0.1	0.133989
8.746667	0.1	0.133142
8.748333	0.1	0.133379
8.750000	0.1	0.134716
8.751667	0.1	0.136644
8.753333	0.1	0.137785
8.755000	0.1	0.136509
8.756667	0.1	0.132495
8.758333	0.1	0.127172
8.760000	0.1	0.122427
8.761667	0.1	0.119470
8.763333	0.1	0.118911
8.765000	0.1	0.120960
8.766667	0.1	0.125007
8.768333	0.1	0.129612
8.770000	0.1	0.133277
8.771667	0.1	0.135219
8.773333	0.1	0.135703
8.775000	0.1	0.135764
8.776667	0.1	0.136415
8.778333	0.1	0.137785
8.780000	0.1	0.138790
8.781667	0.1	0.138185
8.783333	0.1	0.135736
8.785000	0.1	0.132164
8.786667	0.1	0.128448
8.788333	0.1	0.125775
8.790000	0.1	0.125314
8.791667	0.1	0.127256
8.793333	0.1	0.130353
8.795000	0.1	0.132825
8.796667	0.1	0.133361
8.798333	0.1	0.131531
8.800000	0.1	0.127624
8.801667	0.1	0.122716
8.803333	0.1	0.119009
8.805000	0.1	0.118501
8.806667	0.1	0.120685
8.808333	0.1	0.122855
8.810000	0.1	0.122976
8.811667	0.1	0.121193
8.813333	0.1	0.118725
8.815000	0.1	0.116676
8.816667	0.1	0.115614
8.818333	0.1	0.115274
8.820000	0.1	0.114986
8.821667	0.1	0.114567
8.823333	0.1	0.114385
8.825000	0.1	0.114669
8.826667	0.1	0.115070
8.828333	0.1	0.114776
8.830000	0.1	0.113570
8.831667	0.1	0.112541
8.833333	0.1	0.112667
8.835000	0.1	0.113412
8.836667	0.1	0.113705
8.838333	0.1	0.113216
8.840000	0.1	0.112215
8.841667	0.1	0.110841
8.843333	0.1	0.108988
8.845000	0.1	0.106706
8.846667	0.1	0.104425
8.848333	0.1	0.103223
8.850000	0.1	0.104536
8.851667	0.1	0.108629
8.853333	0.1	0.113938
8.855000	0.1	0.118618
8.856667	0.1	0.121784
8.858333	0.1	0.123177
8.860000	0.1	0.122651
8.861667	0.1	0.120685
8.863333	0.1	0.118860
8.865000	0.1	0.118553
8.866667	0.1	0.119573
8.868333	0.1	0.120965
8.870000	0.1	0.122068
8.871667	0.1	0.122488
8.873333	0.1	0.122455
8.875000	0.1	0.122827
8.876667	0.1	0.123661
8.878333	0.1	0.123940
8.880000	0.1	0.123307
8.881667	0.1	0.122539
8.883333	0.1	0.122078
8.885000	0.1	0.121542
8.886667	0.1	0.121016
8.888333	0.1	0.121123
8.890000	0.1	0.121766
8.891667	0.1	0.121850
8.893333	0.1	0.120308
8.895000	0.1	0.117174
8.896667	0.1	0.113966
8.898333	0.1	0.112979
8.900000	0.1	0.115354
8.901667	0.1	0.119884
8.903333	0.1	0.124052
8.905000	0.1	0.125947
8.906667	0.1	0.125249
8.908333	0.1	0.123051
8.910000	0.1	0.120583
8.911667	0.1	0.118106
8.913333	0.1	0.115810
8.915000	0.1	0.115098
8.916667	0.1	0.117575
8.918333	0.1	0.123126
8.920000	0.1	0.129626
8.921667	0.1	0.134599
8.923333	0.1	0.137170
8.925000	0.1	0.138432
8.926667	0.1	0.140285
8.928333	0.1	0.143712
8.930000	0.1	0.147703
8.931667	0.1	0.149910
8.933333	0.1	0.148686
8.935000	0.1	0.144760
8.936667	0.1	0.140630
8.938333	0.1	0.138381
8.940000	0.1	0.138665
8.941667	0.1	0.141258
8.943333	0.1	0.145133
8.945000	0.1	0.148322
8.946667	0.1	0.148495
8.948333	0.1	0.144211
8.950000	0.1	0.136374
8.951667	0.1	0.128164
8.953333	0.1	0.122953
8.955000	0.1	0.122748
8.956667	0.1	0.127531
8.958333	0.1	0.134907
8.960000	0.1	0.140830
8.961667	0.1	0.141533
8.963333	0.1	0.136201
8.965000	0.1	0.128155
8.966667	0.1	0.122543
8.968333	0.1	0.122557
8.970000	0.1	0.127521
8.971667	0.1	0.133771
8.973333	0.1	0.137254
8.975000	0.1	0.135936
8.976667	0.1	0.130269
8.978333	0.1	0.122548
8.980000	0.1	0.115898
8.981667	0.1	0.112928
8.983333	0.1	0.114497
8.985000	0.1	0.119386
8.986667	0.1	0.125081
8.988333	0.1	0.129226
8.990000	0.1	0.130967
8.991667	0.1	0.131014
8.993333	0.1	0.130506
8.995000	0.1	0.130148
8.996667	0.1	0.130008
8.998333	0.1	0.129514
9.000000	0.1	0.128117
9.001667	0.1	0.126311
9.003333	0.1	0.125230
9.005000	0.1	0.124960
9.006667	0.1	0.123950
9.008333	0.1	0.120271
9.010000	0.1	0.113240
9.011667	0.1	0.104303
9.013333	0.1	0.096671
9.015000	0.1	0.093323
9.016667	0.1	0.095237
9.018333	0.1	0.101496
9.020000	0.1	0.109905
9.021667	0.1	0.117421
9.023333	0.1	0.121328
9.025000	0.1	0.120434
9.026667	0.1	0.115563
9.028333	0.1	0.109421
9.030000	0.1	0.105123
9.031667	0.1	0.104317
9.033333	0.1	0.107219
9.035000	0.1	0.113319
9.036667	0.1	0.121198
9.038333	0.1	0.128443
9.040000	0.1	0.132634
9.041667	0.1	0.132862
9.043333	0.1	0.130329
9.045000	0.1	0.127237
9.046667	0.1	0.125659
9.048333	0.1	0.126404
9.050000	0.1	0.128280
9.051667	0.1	0.129044
9.053333	0.1	0.127195
9.055000	0.1	0.122539
9.056667	0.1	0.115638
9.058333	0.1	0.107903
9.060000	0.1	0.102115
9.061667	0.1	0.101542
9.063333	0.1	0.107493
9.065000	0.1	0.117770
9.066667	0.1	0.128248
9.068333	0.1	0.135801
9.070000	0.1	0.139144
9.071667	0.1	0.138064
9.073333	0.1	0.133370
9.075000	0.1	0.127004
9.076667	0.1	0.121412
9.078333	0.1	0.118520
9.080000	0.1	0.118688
9.081667	0.1	0.120285
9.083333	0.1	0.121105
9.085000	0.1	0.120327
9.086667	0.1	0.118315
9.088333	0.1	0.115633
9.090000	0.1	0.112909
9.091667	0.1	0.110636
9.093333	0.1	0.108951
9.095000	0.1	0.107912
9.096667	0.1	0.107898
9.098333	0.1	0.109235
9.100000	0.1	0.111549
9.101667	0.1	0.114404
9.103333	0.1	0.118031
9.105000	0.1	0.122194
9.106667	0.1	0.125291
9.108333	0.1	0.125901
9.110000	0.1	0.124327
9.111667	0.1	0.122115
9.113333	0.1	0.120709
9.115000	0.1	0.120746
9.116667	0.1	0.122176
9.118333	0.1	0.124122
9.120000	0.1	0.125254
9.121667	0.1	0.125105
9.123333	0.1	0.124429
9.125000	0.1	0.124006
9.126667	0.1	0.124057
9.128333	0.1	0.124797
9.130000	0.1	0.126334
9.131667	0.1	0.128164
9.133333	0.1	0.129570
9.135000	0.1	0.129873
9.136667	0.1	0.128550
9.138333	0.1	0.126143
9.140000	0.1	0.124010
9.141667	0.1	0.122790
9.143333	0.1	0.122180
9.145000	0.1	0.121859
9.146667	0.1	0.121966
9.148333	0.1	0.122637
9.150000	0.1	0.123391
9.151667	0.1	0.123330
9.153333	0.1	0.121966
9.155000	0.1	0.119847
9.156667	0.1	0.118399
9.158333	0.1	0.119037
9.160000	0.1	0.121882
9.161667	0.1	0.125305
9.163333	0.1	0.127275
9.165000	0.1	0.127307
9.166667	0.1	0.126516
9.168333	0.1	0.126292
9.170000	0.1	0.127335
9.171667	0.1	0.129300
9.173333	0.1	0.131354
9.175000	0.1	0.132751
9.176667	0.1	0.133049
9.178333	0.1	0.132234
9.180000	0.1	0.130543
9.181667	0.1	0.128578
9.183333	0.1	0.127652
9.185000	0.1	0.128644
9.186667	0.1	0.131121
9.188333	0.1	0.134595
9.190000	0.1	0.139140
9.191667	0.1	0.144243
9.193333	0.1	0.148304
9.195000	0.1	0.149682
9.196667	0.1	0.147992
9.198333	0.1	0.144686
9.200000	0.1	0.142124
9.201667	0.1	0.141594
9.203333	0.1	0.142464
9.205000	0.1	0.143126
9.206667	0.1	0.142246
9.208333	0.1	0.139629
9.210000	0.1	0.136332
9.211667	0.1	0.133407
9.213333	0.1	0.130585
9.215000	0.1	0.127167
9.216667	0.1	0.123950
9.218333	0.1	0.122967
9.220000	0.1	0.125580
9.221667	0.1	0.131745
9.223333	0.1	0.140374
9.225000	0.1	0.149151
9.226667	0.1	0.154958
9.228333	0.1	0.155489
9.230000	0.1	0.150749
9.231667	0.1	0.143391
9.233333	0.1	0.137142
9.235000	0.1	0.134576
9.236667	0.1	0.136080
9.238333	0.1	0.140094
9.240000	0.1	0.143927
9.241667	0.1	0.145002
9.243333	0.1	0.142045
9.245000	0.1	0.135624
9.246667	0.1	0.127959
9.248333	0.1	0.121975
9.250000	0.1	0.119777
9.251667	0.1	0.121943
9.253333	0.1	0.127996
9.255000	0.1	0.136853
9.256667	0.1	0.146907
9.258333	0.1	0.156276
9.260000	0.1	0.163224
9.261667	0.1	0.166553
9.263333	0.1	0.166041
9.265000	0.1	0.162711
9.266667	0.1	0.158637
9.268333	0.1	0.155787
9.270000	0.1	0.154818
9.271667	0.1	0.155345
9.273333	0.1	0.156322
9.275000	0.1	0.156220
9.276667	0.1	0.154441
9.278333	0.1	0.152080
9.280000	0.1	0.150674
9.281667	0.1	0.150912
9.283333	0.1	0.152197
9.285000	0.1	0.153333
9.286667	0.1	0.154050
9.288333	0.1	0.155075
9.290000	0.1	0.156802
9.291667	0.1	0.158907
9.293333	0.1	0.161012
9.295000	0.1	0.163368
9.296667	0.1	0.166697
9.298333	0.1	0.171168
9.300000	0.1	0.176150
9.301667	0.1	0.181091
9.303333	0.1	0.185608
9.305000	0.1	0.189105
9.306667	0.1	0.190795
9.308333	0.1	0.190381
9.310000	0.1	0.188984
9.311667	0.1	0.188877
9.313333	0.1	0.191536
9.315000	0.1	0.196039
9.316667	0.1	0.199666
9.318333	0.1	0.200495
9.320000	0.1	0.199010
9.321667	0.1	0.197291
9.323333	0.1	0.197175
9.325000	0.1	0.199112
9.326667	0.1	0.202283
9.328333	0.1	0.205990
9.330000	0.1	0.210428
9.331667	0.1	0.215461
9.333333	0.1	0.219559
9.335000	0.1	0.221138
9.336667	0.1	0.219950
9.338333	0.1	0.216421
9.340000	0.1	0.210991
9.341667	0.1	0.205343
9.343333	0.1	0.202558
9.345000	0.1	0.204607
9.346667	0.1	0.210586
9.348333	0.1	0.218269
9.350000	0.1	0.226162
9.351667	0.1	0.233455
9.353333	0.1	0.239341
9.355000	0.1	0.243559
9.356667	0.1	0.246549
9.358333	0.1	0.248179
9.360000	0.1	0.247560
9.361667	0.1	0.244458
9.363333	0.1	0.240165
9.365000	0.1	0.236938
9.366667	0.1	0.236519
9.368333	0.1	0.239187
9.370000	0.1	0.244463
9.371667	0.1	0.251899
9.373333	0.1	0.260300
9.375000	0.1	0.266754
9.376667	0.1	0.268295
9.378333	0.1	0.264542
9.380000	0.1	0.258307
9.381667	0.1	0.253785
9.383333	0.1	0.253697
9.385000	0.1	0.257827
9.386667	0.1	0.264272
9.388333	0.1	0.271033
9.390000	0.1	0.276468
9.391667	0.1	0.279406
9.393333	0.1	0.279620
9.395000	0.1	0.278424
9.396667	0.1	0.277907
9.398333	0.1	0.278926
9.400000	0.1	0.280770
9.401667	0.1	0.282298
9.403333	0.1	0.282330
9.405000	0.1	0.280160
9.406667	0.1	0.276603
9.408333	0.1	0.273753
9.410000	0.1	0.273087
9.411667	0.1	0.274372
9.413333	0.1	0.276142
9.415000	0.1	0.276901
9.416667	0.1	0.276519
9.418333	0.1	0.276319
9.420000	0.1	0.277846
9.421667	0.1	0.281809
9.423333	0.1	0.287369
9.425000	0.1	0.292128
9.426667	0.1	0.293944
9.428333	0.1	0.292701
9.430000	0.1	0.289739
9.431667	0.1	0.286484
9.433333	0.1	0.284384
9.435000	0.1	0.284500
9.436667	0.1	0.286591
9.438333	0.1	0.289269
9.440000	0.1	0.291285
9.441667	0.1	0.292272
9.443333	0.1	0.292230
9.445000	0.1	0.291066
9.446667	0.1	0.289232
9.448333	0.1	0.288198
9.450000	0.1	0.289590
9.451667	0.1	0.293739
9.453333	0.1	0.299443
9.455000	0.1	0.304766
9.456667	0.1	0.307760
9.458333	0.1	0.307220
9.460000	0.1	0.303905
9.461667	0.1	0.300477
9.463333	0.1	0.299644
9.465000	0.1	0.302321
9.466667	0.1	0.307276
9.468333	0.1	0.312277
9.470000	0.1	0.315695
9.471667	0.1	0.317334
9.473333	0.1	0.318494
9.475000	0.1	0.321073
9.476667	0.1	0.325632
9.478333	0.1	0.330419
9.480000	0.1	0.332808
9.481667	0.1	0.331416
9.483333	0.1	0.327174
9.485000	0.1	0.322335
9.486667	0.1	0.318540
9.488333	0.1	0.316305
9.490000	0.1	0.315825
9.491667	0.1	0.317143
9.493333	0.1	0.319947
9.495000	0.1	0.323937
9.496667	0.1	0.329139
9.498333	0.1	0.335341
9.500000	0.1	0.341744
9.501667	0.1	0.347551
9.503333	0.1	0.352790
9.505000	0.1	0.357856
9.506667	0.1	0.362489
9.508333	0.1	0.365805
9.510000	0.1	0.366624
9.511667	0.1	0.363924
9.513333	0.1	0.358466
9.515000	0.1	0.353493
9.516667	0.1	0.352473
9.518333	0.1	0.356566
9.520000	0.1	0.364422
9.521667	0.1	0.373470
9.523333	0.1	0.381130
9.525000	0.1	0.385987
9.526667	0.1	0.388930
9.528333	0.1	0.392445
9.530000	0.1	0.398252
9.531667	0.1	0.406089
9.533333	0.1	0.414602
9.535000	0.1	0.422578
9.536667	0.1	0.429242
9.538333	0.1	0.433950
9.540000	0.1	0.436581
9.541667	0.1	0.437843
9.543333	0.1	0.439114
9.545000	0.1	0.441941
9.546667	0.1	0.446746
9.548333	0.1	0.452218
9.550000	0.1	0.457293
9.551667	0.1	0.462295
9.553333	0.1	0.467142
9.555000	0.1	0.470872
9.556667	0.1	0.473764
9.558333	0.1	0.477294
9.560000	0.1	0.481769
9.561667	0.1	0.486406
9.563333	0.1	0.491608
9.565000	0.1	0.498733
9.566667	0.1	0.507981
9.568333	0.1	0.517950
9.570000	0.1	0.526984
9.571667	0.1	0.534207
9.573333	0.1	0.540046
9.575000	0.1	0.545741
9.576667	0.1	0.551925
9.578333	0.1	0.557881
9.580000	0.1	0.562239
9.581667	0.1	0.564586
9.583333	0.1	0.566910
9.585000	0.1	0.572186
9.586667	0.1	0.581024
9.588333	0.1	0.591488
9.590000	0.1	0.601341
9.591667	0.1	0.608512
9.593333	0.1	0.611204
9.595000	0.1	0.609420
9.596667	0.1	0.605406
9.598333	0.1	0.602254
9.600000	0.1	0.602300
9.601667	0.1	0.605984
9.603333	0.1	0.611502
9.605000	0.1	0.616489
9.606667	0.1	0.620089
9.608333	0.1	0.623316
9.610000	0.1	0.627278
9.611667	0.1	0.631618
9.613333	0.1	0.635376
9.615000	0.1	0.638599
9.616667	0.1	0.642175
9.618333	0.1	0.646506
9.620000	0.1	0.650808
9.621667	0.1	0.653719
9.623333	0.1	0.654641
9.625000	0.1	0.653979
9.626667	0.1	0.652303
9.628333	0.1	0.650669
9.630000	0.1	0.651046
9.631667	0.1	0.654934
9.633333	0.1	0.662096
9.635000	0.1	0.670855
9.636667	0.1	0.678846
9.638333	0.1	0.684066
9.640000	0.1	0.685900
9.641667	0.1	0.684927
9.643333	0.1	0.682538
9.645000	0.1	0.680760
9.646667	0.1	0.680997
9.648333	0.1	0.682999
9.650000	0.1	0.685039
9.651667	0.1	0.684783
9.653333	0.1	0.681197
9.655000	0.1	0.675293
9.656667	0.1	0.668676
9.658333	0.1	0.663195
9.660000	0.1	0.661025
9.661667	0.1	0.662841
9.663333	0.1	0.666762
9.665000	0.1	0.670459
9.666667	0.1	0.673067
9.668333	0.1	0.674408
9.670000	0.1	0.673961
9.671667	0.1	0.671665
9.673333	0.1	0.668583
9.675000	0.1	0.666208
9.676667	0.1	0.665528
9.678333	0.1	0.666650
9.680000	0.1	0.669179
9.681667	0.1	0.672722
9.683333	0.1	0.677188
9.685000	0.1	0.682361
9.686667	0.1	0.686944
9.688333	0.1	0.688783
9.690000	0.1	0.686776
9.691667	0.1	0.681924
9.693333	0.1	0.676615
9.695000	0.1	0.673295
9.696667	0.1	0.672801
9.698333	0.1	0.673551
9.700000	0.1	0.672764
9.701667	0.1	0.668885
9.703333	0.1	0.662724
9.705000	0.1	0.656233
9.706667	0.1	0.650892
9.708333	0.1	0.647642
9.710000	0.1	0.647139
9.711667	0.1	0.648890
9.713333	0.1	0.650794
9.715000	0.1	0.651111
9.716667	0.1	0.650301
9.718333	0.1	0.650263
9.720000	0.1	0.652657
9.721667	0.1	0.657812
9.723333	0.1	0.664564
9.725000	0.1	0.670934
9.726667	0.1	0.675493
9.728333	0.1	0.678105
9.730000	0.1	0.679516
9.731667	0.1	0.680573
9.733333	0.1	0.681528
9.735000	0.1	0.682147
9.736667	0.1	0.682324
9.738333	0.1	0.682040
9.740000	0.1	0.681248
9.741667	0.1	0.679838
9.743333	0.1	0.677761
9.745000	0.1	0.675879
9.746667	0.1	0.676075
9.748333	0.1	0.679297
9.750000	0.1	0.683824
9.751667	0.1	0.686124
9.753333	0.1	0.683670
9.755000	0.1	0.677123
9.756667	0.1	0.669598
9.758333	0.1	0.664205
9.760000	0.1	0.662589
9.761667	0.1	0.664741
9.763333	0.1	0.669206
9.765000	0.1	0.674319
9.766667	0.1	0.679069
9.768333	0.1	0.682161
9.770000	0.1	0.682212
9.771667	0.1	0.679973
9.773333	0.1	0.678194
9.775000	0.1	0.678604
9.776667	0.1	0.680690
9.778333	0.1	0.683283
9.780000	0.1	0.685770
9.781667	0.1	0.688066
9.783333	0.1	0.689933
9.785000	0.1	0.689873
9.786667	0.1	0.685453
9.788333	0.1	0.676122
9.790000	0.1	0.664857
9.791667	0.1	0.655549
9.793333	0.1	0.650277
9.795000	0.1	0.650180
9.796667	0.1	0.655712
9.798333	0.1	0.665011
9.800000	0.1	0.674059
9.801667	0.1	0.679074
9.803333	0.1	0.678687
9.805000	0.1	0.674664
9.806667	0.1	0.670878
9.808333	0.1	0.670245
9.810000	0.1	0.672545
9.811667	0.1	0.676112
9.813333	0.1	0.680140
9.815000	0.1	0.684070
9.816667	0.1	0.686138
9.818333	0.1	0.684159
9.820000	0.1	0.677546
9.821667	0.1	0.668396
9.823333	0.1	0.660457
9.825000	0.1	0.656960
9.826667	0.1	0.658655
9.828333	0.1	0.663353
9.830000	0.1	0.667730
9.831667	0.1	0.669938
9.833333	0.1	0.670194
9.835000	0.1	0.669868
9.836667	0.1	0.670333
9.838333	0.1	0.671605
9.840000	0.1	0.672005
9.841667	0.1	0.669672
9.843333	0.1	0.664033
9.845000	0.1	0.655693
9.846667	0.1	0.646180
9.848333	0.1	0.638412
9.850000	0.1	0.635693
9.851667	0.1	0.639013
9.853333	0.1	0.645951
9.855000	0.1	0.651819
9.856667	0.1	0.652438
9.858333	0.1	0.646687
9.860000	0.1	0.636471
9.861667	0.1	0.625118
9.863333	0.1	0.615991
9.865000	0.1	0.611451
9.866667	0.1	0.612098
9.868333	0.1	0.616643
9.870000	0.1	0.622459
9.871667	0.1	0.626859
9.873333	0.1	0.628349
9.875000	0.1	0.627134
9.876667	0.1	0.624536
9.878333	0.1	0.621951
9.880000	0.1	0.619916
9.881667	0.1	0.617760
9.883333	0.1	0.614594
9.885000	0.1	0.610142
9.886667	0.1	0.604265
9.888333	0.1	0.597434
9.890000	0.1	0.592140
9.891667	0.1	0.591390
9.893333	0.1	0.595194
9.895000	0.1	0.600661
9.896667	0.1	0.605388
9.898333	0.1	0.608508
9.900000	0.1	0.608843
9.901667	0.1	0.604340
9.903333	0.1	0.594119
9.905000	0.1	0.580158
9.906667	0.1	0.566365
9.908333	0.1	0.556246
9.910000	0.1	0.551110
9.911667	0.1	0.550007
9.913333	0.1	0.551133
9.915000	0.1	0.552530
9.916667	0.1	0.551948
9.918333	0.1	0.548032
9.920000	0.1	0.541648
9.921667	0.1	0.534891
9.923333	0.1	0.529145
9.925000	0.1	0.524749
9.926667	0.1	0.521950
9.928333	0.1	0.521108
9.930000	0.1	0.521881
9.931667	0.1	0.523026
9.933333	0.1	0.523059
9.935000	0.1	0.520917
9.936667	0.1	0.516279
9.938333	0.1	0.509778
9.940000	0.1	0.502947
9.941667	0.1	0.497405
9.943333	0.1	0.493834
9.945000	0.1	0.491352
9.946667	0.1	0.488018
9.948333	0.1	0.482639
9.950000	0.1	0.476162
9.951667	0.1	0.470923
9.953333	0.1	0.468888
9.955000	0.1	0.470215
9.956667	0.1	0.472753
9.958333	0.1	0.473084
9.960000	0.1	0.468846
9.961667	0.1	0.460129
9.963333	0.1	0.449093
9.965000	0.1	0.438290
9.966667	0.1	0.429540
9.968333	0.1	0.424315
9.970000	0.1	0.423309
9.971667	0.1	0.425265
9.973333	0.1	0.427859
9.975000	0.1	0.429838
9.976667	0.1	0.431128
9.978333	0.1	0.431873
9.980000	0.1	0.432595
9.981667	0.1	0.433400
9.983333	0.1	0.432520
9.985000	0.1	0.427957
9.986667	0.1	0.420287
9.988333	0.1	0.412278
9.990000	0.1	0.406438
9.991667	0.1	0.403374
9.993333	0.1	0.401735
9.995000	0.1	0.399686
9.996667	0.1	0.396660
9.998333	0.1	0.393339
10.000000	0.1	0.390140
10.001667	0.1	0.386918
10.003333	0.1	0.383477
10.005000	0.1	0.379505
10.006667	0.1	0.374718
10.008333	0.1	0.369530
10.010000	0.1	0.365344
10.011667	0.1	0.363616
10.013333	0.1	0.364482
10.015000	0.1	0.367002
10.016667	0.1	0.370215
10.018333	0.1	0.373032
10.020000	0.1	0.374033
10.021667	0.1	0.372753
10.023333	0.1	0.370275
10.025000	0.1	0.367626
10.026667	0.1	0.364934
10.028333	0.1	0.362745
10.030000	0.1	0.362233
10.031667	0.1	0.363444
10.033333	0.1	0.364748
10.035000	0.1	0.364338
10.036667	0.1	0.362010
10.038333	0.1	0.359202
10.040000	0.1	0.357418
10.041667	0.1	0.357092
10.043333	0.1	0.357563
10.045000	0.1	0.357516
10.046667	0.1	0.355560
10.048333	0.1	0.351109
10.050000	0.1	0.344953
10.051667	0.1	0.338759
10.053333	0.1	0.334047
10.055000	0.1	0.331560
10.056667	0.1	0.330927
10.058333	0.1	0.330987
10.060000	0.1	0.331062
10.061667	0.1	0.331681
10.063333	0.1	0.333693
10.065000	0.1	0.336985
10.066667	0.1	0.340072
10.068333	0.1	0.341050
10.070000	0.1	0.339323
10.071667	0.1	0.336366
10.073333	0.1	0.334494
10.075000	0.1	0.335053
10.076667	0.1	0.337912
10.078333	0.1	0.341577
10.080000	0.1	0.343872
10.081667	0.1	0.343998
10.083333	0.1	0.342685
10.085000	0.1	0.340035
10.086667	0.1	0.335709
10.088333	0.1	0.330955
10.090000	0.1	0.327723
10.091667	0.1	0.326480
10.093333	0.1	0.326112
10.095000	0.1	0.325283
10.096667	0.1	0.323714
10.098333	0.1	0.322438
10.100000	0.1	0.322415
10.101667	0.1	0.323448
10.103333	0.1	0.324505
10.105000	0.1	0.324557
10.106667	0.1	0.322885
10.108333	0.1	0.319174
10.110000	0.1	0.314466
10.111667	0.1	0.311420
10.113333	0.1	0.311988
10.115000	0.1	0.315504
10.116667	0.1	0.319560
10.118333	0.1	0.322070
10.120000	0.1	0.322764
10.121667	0.1	0.322675
10.123333	0.1	0.322359
10.125000	0.1	0.321651
10.126667	0.1	0.320696
10.128333	0.1	0.320147
10.130000	0.1	0.320906
10.131667	0.1	0.324012
10.133333	0.1	0.329749
10.135000	0.1	0.336068
10.136667	0.1	0.339528
10.138333	0.1	0.338331
10.140000	0.1	0.333856
10.141667	0.1	0.329735
10.143333	0.1	0.329083
10.145000	0.1	0.331863
10.146667	0.1	0.334806
10.148333	0.1	0.334452
10.150000	0.1	0.330154
10.151667	0.1	0.323891
10.153333	0.1	0.318466
10.155000	0.1	0.316361
10.156667	0.1	0.318554
10.158333	0.1	0.323337
10.160000	0.1	0.327188
10.161667	0.1	0.327313
10.163333	0.1	0.323551
10.165000	0.1	0.318307
10.166667	0.1	0.314568
10.168333	0.1	0.313702
10.170000	0.1	0.314927
10.171667	0.1	0.316058
10.173333	0.1	0.315197
10.175000	0.1	0.312701
10.176667	0.1	0.311066
10.178333	0.1	0.312221
10.180000	0.1	0.315830
10.181667	0.1	0.320217
10.183333	0.1	0.323518
10.185000	0.1	0.324398
10.186667	0.1	0.322931
10.188333	0.1	0.320319
10.190000	0.1	0.317553
10.191667	0.1	0.315108
10.193333	0.1	0.313148
10.195000	0.1	0.311355
10.196667	0.1	0.309460
10.198333	0.1	0.307821
10.200000	0.1	0.307183
10.201667	0.1	0.308151
10.203333	0.1	0.310168
10.205000	0.1	0.311579
10.206667	0.1	0.311499
10.208333	0.1	0.310480
10.210000	0.1	0.309488
10.211667	0.1	0.309385
10.213333	0.1	0.310773
10.215000	0.1	0.313227
10.216667	0.1	0.315337
10.218333	0.1	0.316203
10.220000	0.1	0.316100
10.221667	0.1	0.315318
10.223333	0.1	0.313432
10.225000	0.1	0.310224
10.226667	0.1	0.306866
10.228333	0.1	0.304892
10.230000	0.1	0.304519
10.231667	0.1	0.304827
10.233333	0.1	0.305106
10.235000	0.1	0.305688
10.236667	0.1	0.307155
10.238333	0.1	0.309292
10.240000	0.1	0.311579
10.241667	0.1	0.313222
10.243333	0.1	0.313180
10.245000	0.1	0.311909
10.246667	0.1	0.311770
10.248333	0.1	0.314657
10.250000	0.1	0.320016
10.251667	0.1	0.325162
10.253333	0.1	0.327211
10.255000	0.1	0.324822
10.256667	0.1	0.318917
10.258333	0.1	0.312231
10.260000	0.1	0.308291
10.261667	0.1	0.309902
10.263333	0.1	0.316733
10.265000	0.1	0.324831
10.266667	0.1	0.329656
10.268333	0.1	0.329535
10.270000	0.1	0.326224
10.271667	0.1	0.323225
10.273333	0.1	0.323700
10.275000	0.1	0.328603
10.276667	0.1	0.335700
10.278333	0.1	0.341032
10.280000	0.1	0.342079
10.281667	0.1	0.339625
10.283333	0.1	0.336147
10.285000	0.1	0.333483
10.286667	0.1	0.332631
10.288333	0.1	0.334121
10.290000	0.1	0.337209
10.291667	0.1	0.339793
10.293333	0.1	0.340156
10.295000	0.1	0.338983
10.296667	0.1	0.338871
10.298333	0.1	0.341241
10.300000	0.1	0.344887
10.301667	0.1	0.347993
10.303333	0.1	0.350210
10.305000	0.1	0.352599
10.306667	0.1	0.356571
10.308333	0.1	0.362704
10.310000	0.1	0.370038
10.311667	0.1	0.376701
10.313333	0.1	0.381633
10.315000	0.1	0.385381
10.316667	0.1	0.389200
10.318333	0.1	0.394187
10.320000	0.1	0.400832
10.321667	0.1	0.408427
10.323333	0.1	0.415249
10.325000	0.1	0.420036
10.326667	0.1	0.423319
10.328333	0.1	0.426834
10.330000	0.1	0.432134
10.331667	0.1	0.440045
10.333333	0.1	0.450150
10.335000	0.1	0.460832
10.336667	0.1	0.470546
10.338333	0.1	0.478332
10.340000	0.1	0.484018
10.341667	0.1	0.489098
10.343333	0.1	0.495883
10.345000	0.1	0.505093
10.346667	0.1	0.515277
10.348333	0.1	0.524442
10.350000	0.1	0.531920
10.351667	0.1	0.538710
10.353333	0.1	0.546193
10.355000	0.1	0.555296
10.356667	0.1	0.566766
10.358333	0.1	0.580801
10.360000	0.1	0.595967
10.361667	0.1	0.609746
10.363333	0.1	0.620759
10.365000	0.1	0.629798
10.366667	0.1	0.638859
10.368333	0.1	0.649835
10.370000	0.1	0.663996
10.371667	0.1	0.681658
10.373333	0.1	0.701630
10.375000	0.1	0.721742
10.376667	0.1	0.740229
10.378333	0.1	0.756383
10.380000	0.1	0.770721
10.381667	0.1	0.784616
10.383333	0.1	0.799065
10.385000	0.1	0.814437
10.386667	0.1	0.831084
10.388333	0.1	0.849054
10.390000	0.1	0.867946
10.391667	0.1	0.887429
10.393333	0.1	0.907364
10.395000	0.1	0.927877
10.396667	0.1	0.949111
10.398333	0.1	0.970773
10.400000	0.1	0.992478
10.401667	0.1	1.013959
10.403333	0.1	1.035007
10.405000	0.1	1.056022
10.406667	0.1	1.077941
10.408333	0.1	1.101121
10.410000	0.1	1.124935
10.411667	0.1	1.148353
10.413333	0.1	1.170635
10.415000	0.1	1.191744
10.416667	0.1	1.212470
10.418333	0.1	1.234035
10.420000	0.1	1.257248
10.421667	0.1	1.281910
10.423333	0.1	1.306664
10.425000	0.1	1.329756
10.426667	0.1	1.350832
10.428333	0.1	1.371526
10.430000	0.1	1.393990
10.431667	0.1	1.419145
10.433333	0.1	1.445874
10.435000	0.1	1.471853
10.436667	0.1	1.495630
10.438333	0.1	1.517548
10.440000	0.1	1.538526
10.441667	0.1	1.559183
10.443333	0.1	1.579435
10.445000	0.1	1.598084
10.446667	0.1	1.614154
10.448333	0.1	1.628306
10.450000	0.1	1.641777
10.451667	0.1	1.655309
10.453333	0.1	1.669442
10.455000	0.1	1.684446
10.456667	0.1	1.700018
10.458333	0.1	1.715524
10.460000	0.1	1.729839
10.461667	0.1	1.741368
10.463333	0.1	1.749718
10.465000	0.1	1.757075
10.466667	0.1	1.766523
10.468333	0.1	1.778775
10.470000	0.1	1.791068
10.471667	0.1	1.799599
10.473333	0.1	1.803050
10.475000	0.1	1.803343
10.476667	0.1	1.803171
10.478333	0.1	1.804410
10.480000	0.1	1.808838
10.481667	0.1	1.817411
10.483333	0.1	1.828093
10.485000	0.1	1.836177
10.486667	0.1	1.837895
10.488333	0.1	1.833364
10.490000	0.1	1.825891
10.491667	0.1	1.819409
10.493333	0.1	1.816466
10.495000	0.1	1.817467
10.496667	0.1	1.821136
10.498333	0.1	1.825704
10.500000	0.1	1.829555
10.501667	0.1	1.831208
10.503333	0.1	1.830230
10.505000	0.1	1.827707
10.506667	0.1	1.824498
10.508333	0.1	1.820470
10.510000	0.1	1.815883
10.511667	0.1	1.812037
10.513333	0.1	1.810482
10.515000	0.1	1.811651
10.516667	0.1	1.814207
10.518333	0.1	1.816344
10.520000	0.1	1.817220
10.521667	0.1	1.816833
10.523333	0.1	1.815753
10.525000	0.1	1.815376
10.526667	0.1	1.817029
10.528333	0.1	1.820787
10.530000	0.1	1.825830
10.531667	0.1	1.831395
10.533333	0.1	1.836978
10.535000	0.1	1.842063
10.536667	0.1	1.845965
10.538333	0.1	1.848056
10.540000	0.1	1.847898
10.541667	0.1	1.845397
10.543333	0.1	1.841406
10.545000	0.1	1.837984
10.546667	0.1	1.837499
10.548333	0.1	1.841155
10.550000	0.1	1.847576
10.551667	0.1	1.852955
10.553333	0.1	1.853923
10.555000	0.1	1.850650
10.556667	0.1	1.846203
10.558333	0.1	1.843483
10.560000	0.1	1.843628
10.561667	0.1	1.846463
10.563333	0.1	1.851376
10.565000	0.1	1.857351
10.566667	0.1	1.862436
10.568333	0.1	1.864471
10.570000	0.1	1.862845
10.571667	0.1	1.858925
10.573333	0.1	1.855022
10.575000	0.1	1.853001
10.576667	0.1	1.853150
10.578333	0.1	1.854585
10.580000	0.1	1.856522
10.581667	0.1	1.858394
10.583333	0.1	1.859721
10.585000	0.1	1.860657
10.586667	0.1	1.862007
10.588333	0.1	1.864517
10.590000	0.1	1.867912
10.591667	0.1	1.871199
10.593333	0.1	1.873877
10.595000	0.1	1.876033
10.596667	0.1	1.877723
10.598333	0.1	1.879316
10.600000	0.1	1.881225
10.601667	0.1	1.882762
10.603333	0.1	1.882808
10.605000	0.1	1.881104
10.606667	0.1	1.877663
10.608333	0.1	1.872801
10.610000	0.1	1.868629
10.611667	0.1	1.868499
10.613333	0.1	1.874049
10.615000	0.1	1.883311
10.616667	0.1	1.891777
10.618333	0.1	1.895428
10.620000	0.1	1.893053
10.621667	0.1	1.886431
10.623333	0.1	1.878939
10.625000	0.1	1.873509
10.626667	0.1	1.870752
10.628333	0.1	1.869169
10.630000	0.1	1.867278
10.631667	0.1	1.864866
10.633333	0.1	1.862054
10.635000	0.1	1.858892
10.636667	0.1	1.856247
10.638333	0.1	1.854980
10.640000	0.1	1.853961
10.641667	0.1	1.850775
10.643333	0.1	1.844177
10.645000	0.1	1.834319
10.646667	0.1	1.821988
10.648333	0.1	1.809122
10.650000	0.1	1.798752
10.651667	0.1	1.792964
10.653333	0.1	1.790854
10.655000	0.1	1.788978
10.656667	0.1	1.784163
10.658333	0.1	1.775604
10.660000	0.1	1.764065
10.661667	0.1	1.750793
10.663333	0.1	1.738216
10.665000	0.1	1.729298
10.666667	0.1	1.724549
10.668333	0.1	1.721121
10.670000	0.1	1.714998
10.671667	0.1	1.703445
10.673333	0.1	1.686122
10.675000	0.1	1.664837
10.676667	0.1	1.642718
10.678333	0.1	1.622955
10.680000	0.1	1.606853
10.681667	0.1	1.593013
10.683333	0.1	1.579151
10.685000	0.1	1.564142
10.686667	0.1	1.548170
10.688333	0.1	1.531956
10.690000	0.1	1.515560
10.691667	0.1	1.497986
10.693333	0.1	1.478805
10.695000	0.1	1.459201
10.696667	0.1	1.440691
10.698333	0.1	1.423522
10.700000	0.1	1.406916
10.701667	0.1	1.389985
10.703333	0.1	1.371815
10.705000	0.1	1.351889
10.706667	0.1	1.330692
10.708333	0.1	1.308853
10.710000	0.1	1.286091
10.711667	0.1	1.262100
10.713333	0.1	1.237937
10.715000	0.1	1.215506
10.716667	0.1	1.195413
10.718333	0.1	1.176582
10.720000	0.1	1.158277
10.721667	0.1	1.140968
10.723333	0.1	1.124931
10.725000	0.1	1.109471
10.726667	0.1	1.093117
10.728333	0.1	1.074024
10.730000	0.1	1.051524
10.731667	0.1	1.027621
10.733333	0.1	1.005572
10.735000	0.1	0.986937
10.736667	0.1	0.970890
10.738333	0.1	0.955844
10.740000	0.1	0.940985
10.741667	0.1	0.926256
10.743333	0.1	0.911341
10.745000	0.1	0.895392
10.746667	0.1	0.877702
10.748333	0.1	0.858475
10.750000	0.1	0.838907
10.751667	0.1	0.820137
10.753333	0.1	0.802749
10.755000	0.1	0.787326
10.756667	0.1	0.774218
10.758333	0.1	0.762567
10.760000	0.1	0.750758
10.761667	0.1	0.737733
10.763333	0.1	0.723526
10.765000	0.1	0.708769
10.766667	0.1	0.694199
10.768333	0.1	0.680466
10.770000	0.1	0.668005
10.771667	0.1	0.656573
10.773333	0.1	0.645281
10.775000	0.1	0.633695
10.776667	0.1	0.622449
10.778333	0.1	0.612270
10.780000	0.1	0.603143
10.781667	0.1	0.594528
10.783333	0.1	0.585644
10.785000	0.1	0.576074
10.786667	0.1	0.566463
10.788333	0.1	0.558137
10.790000	0.1	0.551962
10.791667	0.1	0.547450
10.793333	0.1	0.543045
10.795000	0.1	0.537685
10.796667	0.1	0.531748
10.798333	0.1	0.525978
10.800000	0.1	0.520274
10.801667	0.1	0.513382
10.803333	0.1	0.503901
10.805000	0.1	0.491780
10.806667	0.1	0.478644
10.808333	0.1	0.467021
10.810000	0.1	0.459254
10.811667	0.1	0.456134
10.813333	0.1	0.455929
10.815000	0.1	0.455272
10.816667	0.1	0.451854
10.818333	0.1	0.446099
10.820000	0.1	0.440045
10.821667	0.1	0.435095
10.823333	0.1	0.431165
10.825000	0.1	0.427873
10.826667	0.1	0.425554
10.828333	0.1	0.424869
10.830000	0.1	0.425992
10.831667	0.1	0.427719
10.833333	0.1	0.428157
10.835000	0.1	0.426583
10.836667	0.1	0.423724
10.838333	0.1	0.420455
10.840000	0.1	0.417004
10.841667	0.1	0.413167
10.843333	0.1	0.409065
10.845000	0.1	0.405218
10.846667	0.1	0.402164
10.848333	0.1	0.400241
10.850000	0.1	0.399482
10.851667	0.1	0.400008
10.853333	0.1	0.402243
10.855000	0.1	0.405945
10.856667	0.1	0.409554
10.858333	0.1	0.411118
10.860000	0.1	0.409423
10.861667	0.1	0.404404
10.863333	0.1	0.397479
10.865000	0.1	0.391360
10.866667	0.1	0.388413
10.868333	0.1	0.388818
10.870000	0.1	0.391174
10.871667	0.1	0.394234
10.873333	0.1	0.396883
10.875000	0.1	0.397656
10.876667	0.1	0.395952
10.878333	0.1	0.393386
10.880000	0.1	0.392827
10.881667	0.1	0.395458
10.883333	0.1	0.399360
10.885000	0.1	0.401596
10.886667	0.1	0.401339
10.888333	0.1	0.399742
10.890000	0.1	0.397395
10.891667	0.1	0.393917
10.893333	0.1	0.389363
10.895000	0.1	0.384836
10.896667	0.1	0.382182
10.898333	0.1	0.382997
10.900000	0.1	0.387230
10.901667	0.1	0.392818
10.903333	0.1	0.397242
10.905000	0.1	0.398834
10.906667	0.1	0.396636
10.908333	0.1	0.391100
10.910000	0.1	0.385116
10.911667	0.1	0.382299
10.913333	0.1	0.384124
10.915000	0.1	0.389316
10.916667	0.1	0.395300
10.918333	0.1	0.399537
10.920000	0.1	0.400846
10.921667	0.1	0.400362
10.923333	0.1	0.400017
10.925000	0.1	0.400287
10.926667	0.1	0.400422
10.928333	0.1	0.399766
10.930000	0.1	0.398443
10.931667	0.1	0.397526
10.933333	0.1	0.398108
10.935000	0.1	0.399952
10.936667	0.1	0.401475
10.938333	0.1	0.400972
10.940000	0.1	0.397861
10.941667	0.1	0.392897
10.943333	0.1	0.387356
10.945000	0.1	0.382513
10.946667	0.1	0.379262
10.948333	0.1	0.377414
10.950000	0.1	0.376445
10.951667	0.1	0.376748
10.953333	0.1	0.378629
10.955000	0.1	0.381349
10.956667	0.1	0.383873
10.958333	0.1	0.385074
10.960000	0.1	0.383644
10.961667	0.1	0.379160
10.963333	0.1	0.372897
10.965000	0.1	0.367160
10.966667	0.1	0.363598
10.968333	0.1	0.362350
10.970000	0.1	0.362988
10.971667	0.1	0.365442
10.973333	0.1	0.369498
10.975000	0.1	0.374038
10.976667	0.1	0.377232
10.978333	0.1	0.377321
10.980000	0.1	0.373856
10.981667	0.1	0.368673
10.983333	0.1	0.364757
10.985000	0.1	0.363966
10.986667	0.1	0.366182
10.988333	0.1	0.369656
10.990000	0.1	0.371947
10.991667	0.1	0.371803
10.993333	0.1	0.370308
10.995000	0.1	0.369144
10.996667	0.1	0.368548
10.998333	0.1	0.368222
11.000000	0.1	0.368245
11.001667	0.1	0.368021
11.003333	0.1	0.366638
11.005000	0.1	0.364678
11.006667	0.1	0.363621
11.008333	0.1	0.363616
11.010000	0.1	0.363216
11.011667	0.1	0.361162
11.013333	0.1	0.358145
11.015000	0.1	0.356147
11.016667	0.1	0.356077
11.018333	0.1	0.357502
11.020000	0.1	0.359882
11.021667	0.1	0.362392
11.023333	0.1	0.363598
11.025000	0.1	0.362857
11.026667	0.1	0.361404
11.028333	0.1	0.361158
11.030000	0.1	0.363016
11.031667	0.1	0.366666
11.033333	0.1	0.371113
11.035000	0.1	0.374992
11.036667	0.1	0.377265
11.038333	0.1	0.378108
11.040000	0.1	0.378387
11.041667	0.1	0.378294
11.043333	0.1	0.377353
11.045000	0.1	0.375737
11.046667	0.1	0.374760
11.048333	0.1	0.375411
11.050000	0.1	0.377069
11.051667	0.1	0.378252
11.053333	0.1	0.378396
11.055000	0.1	0.378075
11.056667	0.1	0.377535
11.058333	0.1	0.376198
11.060000	0.1	0.374047
11.061667	0.1	0.372166
11.063333	0.1	0.372217
11.065000	0.1	0.375751
11.066667	0.1	0.382392
11.068333	0.1	0.389032
11.070000	0.1	0.392431
11.071667	0.1	0.392171
11.073333	0.1	0.390508
11.075000	0.1	0.389791
11.076667	0.1	0.390508
11.078333	0.1	0.391747
11.080000	0.1	0.392478
11.081667	0.1	0.392273
11.083333	0.1	0.391561
11.085000	0.1	0.391300
11.086667	0.1	0.391905
11.088333	0.1	0.392748
11.090000	0.1	0.392878
11.091667	0.1	0.391779
11.093333	0.1	0.388976
11.095000	0.1	0.384296
11.096667	0.1	0.379127
11.098333	0.1	0.375984
11.100000	0.1	0.376543
11.101667	0.1	0.380795
11.103333	0.1	0.387253
11.105000	0.1	0.393731
11.106667	0.1	0.398681
11.108333	0.1	0.402136
11.110000	0.1	0.405121
11.111667	0.1	0.408008
11.113333	0.1	0.409936
11.115000	0.1	0.410005
11.116667	0.1	0.408203
11.118333	0.1	0.405279
11.120000	0.1	0.402401
11.121667	0.1	0.400743
11.123333	0.1	0.400781
11.125000	0.1	0.401726
11.126667	0.1	0.402341
11.128333	0.1	0.402643
11.130000	0.1	0.403980
11.131667	0.1	0.407123
11.133333	0.1	0.411049
11.135000	0.1	0.413726
11.136667	0.1	0.413964
11.138333	0.1	0.412394
11.140000	0.1	0.410723
11.141667	0.1	0.410168
11.143333	0.1	0.411170
11.145000	0.1	0.414490
11.146667	0.1	0.420623
11.148333	0.1	0.427635
11.150000	0.1	0.431901
11.151667	0.1	0.431309
11.153333	0.1	0.426951
11.155000	0.1	0.422364
11.156667	0.1	0.420869
11.158333	0.1	0.423072
11.160000	0.1	0.427333
11.161667	0.1	0.431621
11.163333	0.1	0.434541
11.165000	0.1	0.436092
11.166667	0.1	0.437493
11.168333	0.1	0.439943
11.170000	0.1	0.443636
11.171667	0.1	0.447799
11.173333	0.1	0.451640
11.175000	0.1	0.454807
11.176667	0.1	0.457061
11.178333	0.1	0.458369
11.180000	0.1	0.459338
11.181667	0.1	0.460981
11.183333	0.1	0.463608
11.185000	0.1	0.466267
11.186667	0.1	0.467352
11.188333	0.1	0.465759
11.190000	0.1	0.461796
11.191667	0.1	0.456744
11.193333	0.1	0.452125
11.195000	0.1	0.449824
11.196667	0.1	0.451552
11.198333	0.1	0.457331
11.200000	0.1	0.465210
11.201667	0.1	0.472455
11.203333	0.1	0.476707
11.205000	0.1	0.476930
11.206667	0.1	0.474276
11.208333	0.1	0.471589
11.210000	0.1	0.471403
11.211667	0.1	0.474267
11.213333	0.1	0.478709
11.215000	0.1	0.482923
11.216667	0.1	0.486076
11.218333	0.1	0.487920
11.220000	0.1	0.488176
11.221667	0.1	0.487026
11.223333	0.1	0.485559
11.225000	0.1	0.485056
11.226667	0.1	0.486122
11.228333	0.1	0.488721
11.230000	0.1	0.492726
11.231667	0.1	0.497885
11.233333	0.1	0.502765
11.235000	0.1	0.504926
11.236667	0.1	0.503627
11.238333	0.1	0.500977
11.240000	0.1	0.499473
11.241667	0.1	0.499734
11.243333	0.1	0.500996
11.245000	0.1	0.502598
11.246667	0.1	0.504516
11.248333	0.1	0.507189
11.250000	0.1	0.511068
11.251667	0.1	0.515906
11.253333	0.1	0.520321
11.255000	0.1	0.522700
11.256667	0.1	0.522868
11.258333	0.1	0.521778
11.260000	0.1	0.519999
11.261667	0.1	0.517447
11.263333	0.1	0.514416
11.265000	0.1	0.512628
11.266667	0.1	0.514486
11.268333	0.1	0.520484
11.270000	0.1	0.527971
11.271667	0.1	0.532540
11.273333	0.1	0.530691
11.275000	0.1	0.522160
11.276667	0.1	0.510081
11.278333	0.1	0.499040
11.280000	0.1	0.492781
11.281667	0.1	0.492148
11.283333	0.1	0.494616
11.285000	0.1	0.497028
11.286667	0.1	0.498262
11.288333	0.1	0.499273
11.290000	0.1	0.501624
11.291667	0.1	0.505666
11.293333	0.1	0.509699
11.295000	0.1	0.511375
11.296667	0.1	0.509876
11.298333	0.1	0.506747
11.300000	0.1	0.504879
11.301667	0.1	0.506402
11.303333	0.1	0.510709
11.305000	0.1	0.514886
11.306667	0.1	0.516945
11.308333	0.1	0.517084
11.310000	0.1	0.515669
11.311667	0.1	0.512204
11.313333	0.1	0.506649
11.315000	0.1	0.500679
11.316667	0.1	0.496791
11.318333	0.1	0.495757
11.320000	0.1	0.495841
11.321667	0.1	0.495142
11.323333	0.1	0.494029
11.325000	0.1	0.494546
11.326667	0.1	0.497969
11.328333	0.1	0.503534
11.330000	0.1	0.509392
11.331667	0.1	0.514211
11.333333	0.1	0.517690
11.335000	0.1	0.519818
11.336667	0.1	0.519902
11.338333	0.1	0.517024
11.340000	0.1	0.511166
11.341667	0.1	0.503357
11.343333	0.1	0.495017
11.345000	0.1	0.487478
11.346667	0.1	0.481871
11.348333	0.1	0.479287
11.350000	0.1	0.480171
11.351667	0.1	0.483305
11.353333	0.1	0.486588
11.355000	0.1	0.489173
11.356667	0.1	0.492060
11.358333	0.1	0.496125
11.360000	0.1	0.500507
11.361667	0.1	0.503454
11.363333	0.1	0.503492
11.365000	0.1	0.499473
11.366667	0.1	0.491962
11.368333	0.1	0.484535
11.370000	0.1	0.481312
11.371667	0.1	0.483212
11.373333	0.1	0.488129
11.375000	0.1	0.494034
11.376667	0.1	0.500311
11.378333	0.1	0.506015
11.380000	0.1	0.509205
11.381667	0.1	0.508782
11.383333	0.1	0.505839
11.385000	0.1	0.502537
11.386667	0.1	0.499901
11.388333	0.1	0.497364
11.390000	0.1	0.494020
11.391667	0.1	0.489457
11.393333	0.1	0.484372
11.395000	0.1	0.480441
11.396667	0.1	0.478700
11.398333	0.1	0.478635
11.400000	0.1	0.478923
11.401667	0.1	0.478681
11.403333	0.1	0.477964
11.405000	0.1	0.477429
11.406667	0.1	0.478025
11.408333	0.1	0.480376
11.410000	0.1	0.483831
11.411667	0.1	0.486611
11.413333	0.1	0.487105
11.415000	0.1	0.484553
11.416667	0.1	0.479254
11.418333	0.1	0.472870
11.420000	0.1	0.467650
11.421667	0.1	0.464534
11.423333	0.1	0.462807
11.425000	0.1	0.461959
11.426667	0.1	0.462183
11.428333	0.1	0.462942
11.430000	0.1	0.463258
11.431667	0.1	0.463128
11.433333	0.1	0.463165
11.435000	0.1	0.463719
11.436667	0.1	0.464190
11.438333	0.1	0.462406
11.440000	0.1	0.456437
11.441667	0.1	0.447310
11.443333	0.1	0.438630
11.445000	0.1	0.433773
11.446667	0.1	0.433843
11.448333	0.1	0.437503
11.450000	0.1	0.442122
11.451667	0.1	0.444888
11.453333	0.1	0.444045
11.455000	0.1	0.439798
11.456667	0.1	0.433456
11.458333	0.1	0.426183
11.460000	0.1	0.418825
11.461667	0.1	0.412092
11.463333	0.1	0.406578
11.465000	0.1	0.402699
11.466667	0.1	0.400585
11.468333	0.1	0.400105
11.470000	0.1	0.400855
11.471667	0.1	0.401991
11.473333	0.1	0.402434
11.475000	0.1	0.401381
11.476667	0.1	0.399132
11.478333	0.1	0.396641
11.480000	0.1	0.393754
11.481667	0.1	0.389977
11.483333	0.1	0.386094
11.485000	0.1	0.382629
11.486667	0.1	0.379058
11.488333	0.1	0.375449
11.490000	0.1	0.371914
11.491667	0.1	0.367588
11.493333	0.1	0.362354
11.495000	0.1	0.357539
11.496667	0.1	0.354364
11.498333	0.1	0.353032
11.500000	0.1	0.353069
11.501667	0.1	0.353972
11.503333	0.1	0.355435
11.505000	0.1	0.356873
11.506667	0.1	0.357428
11.508333	0.1	0.356459
11.510000	0.1	0.353246
11.511667	0.1	0.346811
11.513333	0.1	0.336976
11.515000	0.1	0.325711
11.516667	0.1	0.316710
11.518333	0.1	0.312626
11.520000	0.1	0.313045
11.521667	0.1	0.315332
11.523333	0.1	0.317157
11.525000	0.1	0.318154
11.526667	0.1	0.319011
11.528333	0.1	0.319881
11.530000	0.1	0.320384
11.531667	0.1	0.320571
11.533333	0.1	0.320878
11.535000	0.1	0.320994
11.536667	0.1	0.319812
11.538333	0.1	0.316803
11.540000	0.1	0.312319
11.541667	0.1	0.306861
11.543333	0.1	0.301283
11.545000	0.1	0.297013
11.546667	0.1	0.294652
11.548333	0.1	0.293222
11.550000	0.1	0.291481
11.551667	0.1	0.289390
11.553333	0.1	0.287849
11.555000	0.1	0.287546
11.556667	0.1	0.288691
11.558333	0.1	0.291336
11.560000	0.1	0.295169
11.561667	0.1	0.298945
11.563333	0.1	0.300701
11.565000	0.1	0.299038
11.566667	0.1	0.294303
11.568333	0.1	0.287956
11.570000	0.1	0.281259
11.571667	0.1	0.275327
11.573333	0.1	0.271630
11.575000	0.1	0.271518
11.576667	0.1	0.275378
11.578333	0.1	0.282028
11.580000	0.1	0.289036
11.581667	0.1	0.294466
11.583333	0.1	0.297981
11.585000	0.1	0.299909
11.586667	0.1	0.300114
11.588333	0.1	0.297655
11.590000	0.1	0.291434
11.591667	0.1	0.281977
11.593333	0.1	0.271960
11.595000	0.1	0.264063
11.596667	0.1	0.259355
11.598333	0.1	0.257823
11.600000	0.1	0.259085
11.601667	0.1	0.262470
11.603333	0.1	0.267541
11.605000	0.1	0.273897
11.606667	0.1	0.279951
11.608333	0.1	0.283374
11.610000	0.1	0.283401
11.611667	0.1	0.281758
11.613333	0.1	0.280929
11.615000	0.1	0.281613
11.616667	0.1	0.282438
11.618333	0.1	0.281930
11.620000	0.1	0.279676
11.621667	0.1	0.276528
11.623333	0.1	0.274489
11.625000	0.1	0.275187
11.626667	0.1	0.278451
11.628333	0.1	0.282866
11.630000	0.1	0.286652
11.631667	0.1	0.288580
11.633333	0.1	0.288640
11.635000	0.1	0.287541
11.636667	0.1	0.286233
11.638333	0.1	0.285595
11.640000	0.1	0.285464
11.641667	0.1	0.285027
11.643333	0.1	0.284468
11.645000	0.1	0.285129
11.646667	0.1	0.288114
11.648333	0.1	0.292882
11.650000	0.1	0.297325
11.651667	0.1	0.299481
11.653333	0.1	0.298875
11.655000	0.1	0.296365
11.656667	0.1	0.293604
11.658333	0.1	0.292030
11.660000	0.1	0.292030
11.661667	0.1	0.293828
11.663333	0.1	0.297800
11.665000	0.1	0.303313
11.666667	0.1	0.308668
11.668333	0.1	0.311816
11.670000	0.1	0.311122
11.671667	0.1	0.306852
11.673333	0.1	0.301530
11.675000	0.1	0.298098
11.676667	0.1	0.298028
11.678333	0.1	0.300934
11.680000	0.1	0.304985
11.681667	0.1	0.307555
11.683333	0.1	0.306908
11.685000	0.1	0.303998
11.686667	0.1	0.301767
11.688333	0.1	0.302130
11.690000	0.1	0.304226
11.691667	0.1	0.305655
11.693333	0.1	0.304622
11.695000	0.1	0.300901
11.696667	0.1	0.295369
11.698333	0.1	0.289013
11.700000	0.1	0.282717
11.701667	0.1	0.277660
11.703333	0.1	0.275448
11.705000	0.1	0.277166
11.706667	0.1	0.282088
11.708333	0.1	0.288021
11.710000	0.1	0.292878
11.711667	0.1	0.295821
11.713333	0.1	0.297665
11.715000	0.1	0.300216
11.716667	0.1	0.304547
11.718333	0.1	0.309525
11.720000	0.1	0.312603
11.721667	0.1	0.312114
11.723333	0.1	0.308156
11.725000	0.1	0.301786
11.726667	0.1	0.294442
11.728333	0.1	0.287802
11.730000	0.1	0.283220
11.731667	0.1	0.280906
11.733333	0.1	0.279988
11.735000	0.1	0.279602
11.736667	0.1	0.280235
11.738333	0.1	0.283448
11.740000	0.1	0.289413
11.741667	0.1	0.296002
11.743333	0.1	0.300580
11.745000	0.1	0.301590
11.746667	0.1	0.299122
11.748333	0.1	0.294778
11.750000	0.1	0.290656
11.751667	0.1	0.287932
11.753333	0.1	0.286894
11.755000	0.1	0.288035
11.756667	0.1	0.291588
11.758333	0.1	0.296463
11.760000	0.1	0.301003
11.761667	0.1	0.304743
11.763333	0.1	0.308179
11.765000	0.1	0.310726
11.766667	0.1	0.311085
11.768333	0.1	0.309623
11.770000	0.1	0.307909
11.771667	0.1	0.306885
11.773333	0.1	0.307262
11.775000	0.1	0.309492
11.776667	0.1	0.312151
11.778333	0.1	0.313139
11.780000	0.1	0.311984
11.781667	0.1	0.309004
11.783333	0.1	0.303909
11.785000	0.1	0.296608
11.786667	0.1	0.288733
11.788333	0.1	0.283462
11.790000	0.1	0.283429
11.791667	0.1	0.288691
11.793333	0.1	0.296785
11.795000	0.1	0.304757
11.796667	0.1	0.311071
11.798333	0.1	0.315509
11.800000	0.1	0.317474
11.801667	0.1	0.315434
11.803333	0.1	0.309083
11.805000	0.1	0.301069
11.806667	0.1	0.295211
11.808333	0.1	0.293748
11.810000	0.1	0.296887
11.811667	0.1	0.303490
11.813333	0.1	0.311108
11.815000	0.1	0.316384
11.816667	0.1	0.317129
11.818333	0.1	0.314037
11.820000	0.1	0.309674
11.821667	0.1	0.305963
11.823333	0.1	0.303099
11.825000	0.1	0.300761
11.826667	0.1	0.299709
11.828333	0.1	0.301171
11.830000	0.1	0.304626
11.831667	0.1	0.308030
11.833333	0.1	0.310242
11.835000	0.1	0.311751
11.836667	0.1	0.313162
11.838333	0.1	0.313865
11.840000	0.1	0.312463
11.841667	0.1	0.308226
11.843333	0.1	0.301963
11.845000	0.1	0.295858
11.846667	0.1	0.292300
11.848333	0.1	0.292240
11.850000	0.1	0.294666
11.851667	0.1	0.297776
11.853333	0.1	0.300263
11.855000	0.1	0.302014
11.856667	0.1	0.303607
11.858333	0.1	0.305045
11.860000	0.1	0.306107
11.861667	0.1	0.307700
11.863333	0.1	0.311472
11.865000	0.1	0.318047
11.866667	0.1	0.326615
11.868333	0.1	0.335495
11.870000	0.1	0.342196
11.871667	0.1	0.344161
11.873333	0.1	0.340543
11.875000	0.1	0.333120
11.876667	0.1	0.325097
11.878333	0.1	0.319453
11.880000	0.1	0.318149
11.881667	0.1	0.321702
11.883333	0.1	0.328640
11.885000	0.1	0.335709
11.886667	0.1	0.339714
11.888333	0.1	0.339779
11.890000	0.1	0.337656
11.891667	0.1	0.336217
11.893333	0.1	0.337339
11.895000	0.1	0.340664
11.896667	0.1	0.344063
11.898333	0.1	0.345404
11.900000	0.1	0.344552
11.901667	0.1	0.343551
11.903333	0.1	0.344324
11.905000	0.1	0.347197
11.906667	0.1	0.351747
11.908333	0.1	0.357628
11.910000	0.1	0.364473
11.911667	0.1	0.371579
11.913333	0.1	0.377805
11.915000	0.1	0.382001
11.916667	0.1	0.384031
11.918333	0.1	0.384976
11.920000	0.1	0.386052
11.921667	0.1	0.387547
11.923333	0.1	0.388310
11.925000	0.1	0.386396
11.926667	0.1	0.381232
11.928333	0.1	0.374722
11.930000	0.1	0.369363
11.931667	0.1	0.366401
11.933333	0.1	0.366303
11.935000	0.1	0.369153
11.936667	0.1	0.373782
11.938333	0.1	0.377954
11.940000	0.1	0.379984
11.941667	0.1	0.380008
11.943333	0.1	0.379640
11.945000	0.1	0.380632
11.946667	0.1	0.383821
11.948333	0.1	0.389153
11.950000	0.1	0.395924
11.951667	0.1	0.402797
11.953333	0.1	0.408492
11.955000	0.1	0.412669
11.956667	0.1	0.415486
11.958333	0.1	0.416664
11.960000	0.1	0.416297
11.961667	0.1	0.415398
11.963333	0.1	0.415319
11.965000	0.1	0.417158
11.966667	0.1	0.420604
11.968333	0.1	0.423081
11.970000	0.1	0.422033
11.971667	0.1	0.418029
11.973333	0.1	0.413875
11.975000	0.1	0.411649
11.976667	0.1	0.412352
11.978333	0.1	0.416804
11.980000	0.1	0.425079
11.981667	0.1	0.435812
11.983333	0.1	0.446574
11.985000	0.1	0.454560
11.986667	0.1	0.457591
11.988333	0.1	0.455636
11.990000	0.1	0.450965
11.991667	0.1	0.446183
11.993333	0.1	0.442681
11.995000	0.1	0.441209
11.996667	0.1	0.442169
11.998333	0.1	0.444115
12.000000	0.1	0.443887
12.001667	0.1	0.440031
12.003333	0.1	0.434788
12.005000	0.1	0.431538
12.006667	0.1	0.431756
12.008333	0.1	0.434816
12.010000	0.1	0.439580
12.011667	0.1	0.445452
12.013333	0.1	0.452017
12.015000	0.1	0.458304
12.016667	0.1	0.462569
12.018333	0.1	0.462988
12.020000	0.1	0.458965
12.021667	0.1	0.451850
12.023333	0.1	0.444418
12.025000	0.1	0.439589
12.026667	0.1	0.439184
12.028333	0.1	0.443216
12.030000	0.1	0.449731
12.031667	0.1	0.455854
12.033333	0.1	0.459915
12.035000	0.1	0.462439
12.036667	0.1	0.465075
12.038333	0.1	0.468842
12.040000	0.1	0.473568
12.041667	0.1	0.478602
12.043333	0.1	0.483231
12.045000	0.1	0.486709
12.046667	0.1	0.488716
12.048333	0.1	0.489312
12.050000	0.1	0.489084
12.051667	0.1	0.489550
12.053333	0.1	0.492097
12.055000	0.1	0.496721
12.056667	0.1	0.502169
12.058333	0.1	0.506644
12.060000	0.1	0.508758
12.061667	0.1	0.508479
12.063333	0.1	0.507110
12.065000	0.1	0.506225
12.066667	0.1	0.507003
12.068333	0.1	0.510220
12.070000	0.1	0.515697
12.071667	0.1	0.521806
12.073333	0.1	0.526812
12.075000	0.1	0.530467
12.076667	0.1	0.533727
12.078333	0.1	0.537685
12.080000	0.1	0.543264
12.081667	0.1	0.551068
12.083333	0.1	0.560209
12.085000	0.1	0.567846
12.086667	0.1	0.571623
12.088333	0.1	0.572032
12.090000	0.1	0.571264
12.091667	0.1	0.570915
12.093333	0.1	0.571888
12.095000	0.1	0.574565
12.096667	0.1	0.578156
12.098333	0.1	0.581723
12.100000	0.1	0.585695
12.101667	0.1	0.590752
12.103333	0.1	0.596410
12.105000	0.1	0.601886
12.106667	0.1	0.607092
12.108333	0.1	0.612154
12.110000	0.1	0.616792
12.111667	0.1	0.620554
12.113333	0.1	0.623344
12.115000	0.1	0.625639
12.116667	0.1	0.627828
12.118333	0.1	0.629229
12.120000	0.1	0.628741
12.121667	0.1	0.627125
12.123333	0.1	0.627167
12.125000	0.1	0.630938
12.126667	0.1	0.638003
12.128333	0.1	0.646012
12.130000	0.1	0.652489
12.131667	0.1	0.656494
12.133333	0.1	0.658738
12.135000	0.1	0.660610
12.136667	0.1	0.663330
12.138333	0.1	0.667265
12.140000	0.1	0.671744
12.141667	0.1	0.676378
12.143333	0.1	0.681938
12.145000	0.1	0.689351
12.146667	0.1	0.698287
12.148333	0.1	0.707125
12.150000	0.1	0.714161
12.151667	0.1	0.718823
12.153333	0.1	0.721989
12.155000	0.1	0.725519
12.156667	0.1	0.731191
12.158333	0.1	0.739591
12.160000	0.1	0.749747
12.161667	0.1	0.759754
12.163333	0.1	0.767978
12.165000	0.1	0.773827
12.166667	0.1	0.777710
12.168333	0.1	0.780756
12.170000	0.1	0.784509
12.171667	0.1	0.790101
12.173333	0.1	0.797305
12.175000	0.1	0.804947
12.176667	0.1	0.812178
12.178333	0.1	0.819014
12.180000	0.1	0.825836
12.181667	0.1	0.832495
12.183333	0.1	0.838353
12.185000	0.1	0.843238
12.186667	0.1	0.847667
12.188333	0.1	0.851965
12.190000	0.1	0.856225
12.191667	0.1	0.860887
12.193333	0.1	0.866586
12.195000	0.1	0.874321
12.196667	0.1	0.885325
12.198333	0.1	0.899974
12.200000	0.1	0.916659
12.201667	0.1	0.931900
12.203333	0.1	0.942382
12.205000	0.1	0.947248
12.206667	0.1	0.948571
12.208333	0.1	0.950075
12.210000	0.1	0.954815
12.211667	0.1	0.963421
12.213333	0.1	0.974699
12.215000	0.1	0.987332
12.216667	0.1	1.000231
12.218333	0.1	1.012180
12.220000	0.1	1.022178
12.221667	0.1	1.030033
12.223333	0.1	1.036413
12.225000	0.1	1.042983
12.226667	0.1	1.052371
12.228333	0.1	1.066187
12.230000	0.1	1.083268
12.231667	0.1	1.100819
12.233333	0.1	1.116148
12.235000	0.1	1.127766
12.236667	0.1	1.136526
12.238333	0.1	1.145196
12.240000	0.1	1.156530
12.241667	0.1	1.171911
12.243333	0.1	1.190570
12.245000	0.1	1.209499
12.246667	0.1	1.225485
12.248333	0.1	1.237271
12.250000	0.1	1.245756
12.251667	0.1	1.252810
12.253333	0.1	1.260359
12.255000	0.1	1.270110
12.256667	0.1	1.282920
12.258333	0.1	1.298315
12.260000	0.1	1.315330
12.261667	0.1	1.333216
12.263333	0.1	1.351051
12.265000	0.1	1.367885
12.266667	0.1	1.383452
12.268333	0.1	1.397971
12.270000	0.1	1.411806
12.271667	0.1	1.425617
12.273333	0.1	1.440025
12.275000	0.1	1.455215
12.276667	0.1	1.471206
12.278333	0.1	1.488142
12.280000	0.1	1.506438
12.281667	0.1	1.526112
12.283333	0.1	1.545767
12.285000	0.1	1.563258
12.286667	0.1	1.577684
12.288333	0.1	1.590005
12.290000	0.1	1.602066
12.291667	0.1	1.615398
12.293333	0.1	1.630732
12.295000	0.1	1.648115
12.296667	0.1	1.666485
12.298333	0.1	1.683575
12.300000	0.1	1.697782
12.301667	0.1	1.710095
12.303333	0.1	1.723110
12.305000	0.1	1.738304
12.306667	0.1	1.754989
12.308333	0.1	1.771729
12.310000	0.1	1.787920
12.311667	0.1	1.804093
12.313333	0.1	1.820894
12.315000	0.1	1.837546
12.316667	0.1	1.851907
12.318333	0.1	1.862617
12.320000	0.1	1.870519
12.321667	0.1	1.878119
12.323333	0.1	1.887917
12.325000	0.1	1.900438
12.326667	0.1	1.913561
12.328333	0.1	1.924350
12.330000	0.1	1.931507
12.331667	0.1	1.935656
12.333333	0.1	1.938012
12.335000	0.1	1.940019
12.336667	0.1	1.944313
12.338333	0.1	1.953905
12.340000	0.1	1.969505
12.341667	0.1	1.988602
12.343333	0.1	2.007345
12.345000	0.1	2.022549
12.346667	0.1	2.032290
12.348333	0.1	2.036253
12.350000	0.1	2.036314
12.351667	0.1	2.035983
12.353333	0.1	2.038209
12.355000	0.1	2.043517
12.356667	0.1	2.050237
12.358333	0.1	2.056542
12.360000	0.1	2.062265
12.361667	0.1	2.068421
12.363333	0.1	2.075392
12.365000	0.1	2.082698
12.366667	0.1	2.090498
12.368333	0.1	2.099578
12.370000	0.1	2.109497
12.371667	0.1	2.118498
12.373333	0.1	2.125762
12.375000	0.1	2.131872
12.376667	0.1	2.136966
12.378333	0.1	2.139900
12.380000	0.1	2.139853
12.381667	0.1	2.138237
12.383333	0.1	2.137977
12.385000	0.1	2.140948
12.386667	0.1	2.147486
12.388333	0.1	2.157013
12.390000	0.1	2.167341
12.391667	0.1	2.175593
12.393333	0.1	2.181237
12.395000	0.1	2.186121
12.396667	0.1	2.191896
12.398333	0.1	2.198531
12.400000	0.1	2.204464
12.401667	0.1	2.207579
12.403333	0.1	2.207374
12.405000	0.1	2.205721
12.406667	0.1	2.204762
12.408333	0.1	2.205572
12.410000	0.1	2.208850
12.411667	0.1	2.215076
12.413333	0.1	2.223835
12.415000	0.1	2.233619
12.416667	0.1	2.242206
12.418333	0.1	2.247998
12.420000	0.1	2.251607
12.421667	0.1	2.255486
12.423333	0.1	2.261163
12.425000	0.1	2.267528
12.426667	0.1	2.272720
12.428333	0.1	2.276474
12.430000	0.1	2.279584
12.431667	0.1	2.281973
12.433333	0.1	2.282597
12.435000	0.1	2.281144
12.436667	0.1	2.278443
12.438333	0.1	2.275561
12.440000	0.1	2.273717
12.441667	0.1	2.274141
12.443333	0.1	2.276888
12.445000	0.1	2.280441
12.446667	0.1	2.283137
12.448333	0.1	2.284339
12.450000	0.1	2.283580
12.451667	0.1	2.279892
12.453333	0.1	2.272916
12.455000	0.1	2.263836
12.456667	0.1	2.255063
12.458333	0.1	2.249139
12.460000	0.1	2.247365
12.461667	0.1	2.249544
12.463333	0.1	2.254201
12.465000	0.1	2.258327
12.466667	0.1	2.258513
12.468333	0.1	2.253493
12.470000	0.1	2.244706
12.471667	0.1	2.234816
12.473333	0.1	2.226052
12.475000	0.1	2.219114
12.476667	0.1	2.213130
12.478333	0.1	2.206410
12.480000	0.1	2.197125
12.481667	0.1	2.184561
12.483333	0.1	2.170084
12.485000	0.1	2.156026
12.486667	0.1	2.143602
12.488333	0.1	2.132319
12.490000	0.1	2.120775
12.491667	0.1	2.107844
12.493333	0.1	2.093469
12.495000	0.1	2.078144
12.496667	0.1	2.062316
12.498333	0.1	2.046884
12.500000	0.1	2.032756
12.501667	0.1	2.019703
12.503333	0.1	2.006907
12.505000	0.1	1.994148
12.506667	0.1	1.981636
12.508333	0.1	1.969454
12.510000	0.1	1.958017
12.511667	0.1	1.947829
12.513333	0.1	1.938757
12.515000	0.1	1.930632
12.516667	0.1	1.923623
12.518333	0.1	1.917337
12.520000	0.1	1.910343
12.521667	0.1	1.900843
12.523333	0.1	1.887726
12.525000	0.1	1.871693
12.526667	0.1	1.855018
12.528333	0.1	1.839646
12.530000	0.1	1.826105
12.531667	0.1	1.814258
12.533333	0.1	1.804410
12.535000	0.1	1.796931
12.536667	0.1	1.790542
12.538333	0.1	1.782612
12.540000	0.1	1.772097
12.541667	0.1	1.761033
12.543333	0.1	1.752456
12.545000	0.1	1.747673
12.546667	0.1	1.746169
12.548333	0.1	1.746891
12.550000	0.1	1.748381
12.551667	0.1	1.749154
12.553333	0.1	1.748623
12.555000	0.1	1.746821
12.556667	0.1	1.743780
12.558333	0.1	1.739790
12.560000	0.1	1.735250
12.561667	0.1	1.729918
12.563333	0.1	1.722872
12.565000	0.1	1.714057
12.566667	0.1	1.705601
12.568333	0.1	1.700022
12.570000	0.1	1.697349
12.571667	0.1	1.695319
12.573333	0.1	1.691584
12.575000	0.1	1.685391
12.576667	0.1	1.678304
12.578333	0.1	1.672832
12.580000	0.1	1.670178
12.581667	0.1	1.669787
12.583333	0.1	1.670029
12.585000	0.1	1.669531
12.586667	0.1	1.668590
12.588333	0.1	1.668767
12.590000	0.1	1.671282
12.591667	0.1	1.675771
12.593333	0.1	1.679817
12.595000	0.1	1.680455
12.596667	0.1	1.676157
12.598333	0.1	1.667133
12.600000	0.1	1.655212
12.601667	0.1	1.643999
12.603333	0.1	1.637395
12.605000	0.1	1.636827
12.606667	0.1	1.639854
12.608333	0.1	1.642006
12.610000	0.1	1.640529
12.611667	0.1	1.636050
12.613333	0.1	1.630438
12.615000	0.1	1.624329
12.616667	0.1	1.616874
12.618333	0.1	1.606992
12.620000	0.1	1.594834
12.621667	0.1	1.581674
12.623333	0.1	1.568464
12.625000	0.1	1.555406
12.626667	0.1	1.542540
12.628333	0.1	1.530014
12.630000	0.1	1.518410
12.631667	0.1	1.509204
12.633333	0.1	1.503527
12.635000	0.1	1.500132
12.636667	0.1	1.495765
12.638333	0.1	1.487569
12.640000	0.1	1.474754
12.641667	0.1	1.458642
12.643333	0.1	1.441585
12.645000	0.1	1.425482
12.646667	0.1	1.411214
12.648333	0.1	1.398427
12.650000	0.1	1.385738
12.651667	0.1	1.372169
12.653333	0.1	1.358320
12.655000	0.1	1.345724
12.656667	0.1	1.335298
12.658333	0.1	1.326893
12.660000	0.1	1.319340
12.661667	0.1	1.310585
12.663333	0.1	1.299125
12.665000	0.1	1.285113
12.666667	0.1	1.269574
12.668333	0.1	1.253993
12.670000	0.1	1.240205
12.671667	0.1	1.228773
12.673333	0.1	1.218272
12.675000	0.1	1.207264
12.676667	0.1	1.195581
12.678333	0.1	1.183185
12.680000	0.1	1.169816
12.681667	0.1	1.156372
12.683333	0.1	1.145098
12.685000	0.1	1.137792
12.686667	0.1	1.134095
12.688333	0.1	1.131431
12.690000	0.1	1.126677
12.691667	0.1	1.118062
12.693333	0.1	1.106029
12.695000	0.1	1.092991
12.696667	0.1	1.081903
12.698333	0.1	1.073992
12.700000	0.1	1.067710
12.701667	0.1	1.060218
12.703333	0.1	1.049922
12.705000	0.1	1.037503
12.706667	0.1	1.024939
12.708333	0.1	1.013842
12.710000	0.1	1.004469
12.711667	0.1	0.996222
12.713333	0.1	0.988669
12.715000	0.1	0.981805
12.716667	0.1	0.975272
12.718333	0.1	0.967709
12.720000	0.1	0.957600
12.721667	0.1	0.945013
12.723333	0.1	0.931593
12.725000	0.1	0.919006
12.726667	0.1	0.908459
12.728333	0.1	0.901353
12.730000	0.1	0.898722
12.731667	0.1	0.899425
12.733333	0.1	0.900207
12.735000	0.1	0.898023
12.736667	0.1	0.891476
12.738333	0.1	0.880710
12.740000	0.1	0.867248
12.741667	0.1	0.853469
12.743333	0.1	0.841133
12.745000	0.1	0.830246
12.746667	0.1	0.819569
12.748333	0.1	0.808435
12.750000	0.1	0.797715
12.751667	0.1	0.788518
12.753333	0.1	0.780313
12.755000	0.1	0.771517
12.756667	0.1	0.761533
12.758333	0.1	0.751228
12.760000	0.1	0.742255
12.761667	0.1	0.736332
12.763333	0.1	0.733864
12.765000	0.1	0.733030
12.766667	0.1	0.731125
12.768333	0.1	0.726758
12.770000	0.1	0.720094
12.771667	0.1	0.711568
12.773333	0.1	0.702031
12.775000	0.1	0.693528
12.776667	0.1	0.687870
12.778333	0.1	0.684694
12.780000	0.1	0.682124
12.781667	0.1	0.679032
12.783333	0.1	0.675465
12.785000	0.1	0.671754
12.786667	0.1	0.668331
12.788333	0.1	0.665258
12.790000	0.1	0.661747
12.791667	0.1	0.657290
12.793333	0.1	0.652480
12.795000	0.1	0.647861
12.796667	0.1	0.643306
12.798333	0.1	0.638822
12.800000	0.1	0.634659
12.801667	0.1	0.630538
12.803333	0.1	0.625476
12.805000	0.1	0.618729
12.806667	0.1	0.610985
12.808333	0.1	0.604233
12.810000	0.1	0.600424
12.811667	0.1	0.600228
12.813333	0.1	0.602622
12.815000	0.1	0.605793
12.816667	0.1	0.608563
12.818333	0.1	0.610440
12.820000	0.1	0.610887
12.821667	0.1	0.609620
12.823333	0.1	0.607143
12.825000	0.1	0.604540
12.826667	0.1	0.602887
12.828333	0.1	0.602626
12.830000	0.1	0.603194
12.831667	0.1	0.602882
12.833333	0.1	0.599488
12.835000	0.1	0.592372
12.836667	0.1	0.583455
12.838333	0.1	0.575748
12.840000	0.1	0.571380
12.841667	0.1	0.570673
12.843333	0.1	0.572321
12.845000	0.1	0.574267
12.846667	0.1	0.575427
12.848333	0.1	0.576251
12.850000	0.1	0.576894
12.851667	0.1	0.576433
12.853333	0.1	0.574621
12.855000	0.1	0.572596
12.856667	0.1	0.571255
12.858333	0.1	0.570263
12.860000	0.1	0.568689
12.861667	0.1	0.566021
12.863333	0.1	0.563050
12.865000	0.1	0.561848
12.866667	0.1	0.563795
12.868333	0.1	0.567916
12.870000	0.1	0.572102
12.871667	0.1	0.574733
12.873333	0.1	0.574617
12.875000	0.1	0.571376
12.876667	0.1	0.566328
12.878333	0.1	0.561974
12.880000	0.1	0.560381
12.881667	0.1	0.561601
12.883333	0.1	0.563781
12.885000	0.1	0.565369
12.886667	0.1	0.566612
12.888333	0.1	0.568619
12.890000	0.1	0.572298
12.891667	0.1	0.577657
12.893333	0.1	0.583278
12.895000	0.1	0.586659
12.896667	0.1	0.586063
12.898333	0.1	0.582309
12.900000	0.1	0.578337
12.901667	0.1	0.577015
12.903333	0.1	0.578994
12.905000	0.1	0.582286
12.906667	0.1	0.583921
12.908333	0.1	0.582058
12.910000	0.1	0.577066
12.911667	0.1	0.571068
12.913333	0.1	0.566207
12.915000	0.1	0.563352
12.916667	0.1	0.562542
12.918333	0.1	0.563604
12.920000	0.1	0.566030
12.921667	0.1	0.568908
12.923333	0.1	0.571664
12.925000	0.1	0.574482
12.926667	0.1	0.577364
12.928333	0.1	0.579618
12.930000	0.1	0.580801
12.931667	0.1	0.581336
12.933333	0.1	0.581704
12.935000	0.1	0.581923
12.936667	0.1	0.582472
12.938333	0.1	0.584540
12.940000	0.1	0.588633
12.941667	0.1	0.593951
12.943333	0.1	0.598519
12.945000	0.1	0.599488
12.946667	0.1	0.595492
12.948333	0.1	0.588568
12.950000	0.1	0.582482
12.951667	0.1	0.579660
12.953333	0.1	0.579744
12.955000	0.1	0.580964
12.956667	0.1	0.581997
12.958333	0.1	0.581820
12.960000	0.1	0.579492
12.961667	0.1	0.575120
12.963333	0.1	0.570575
12.965000	0.1	0.568745
12.966667	0.1	0.571734
12.968333	0.1	0.579287
12.970000	0.1	0.588768
12.971667	0.1	0.596629
12.973333	0.1	0.600275
12.975000	0.1	0.599129
12.976667	0.1	0.594356
12.978333	0.1	0.587855
12.980000	0.1	0.581797
12.981667	0.1	0.578552
12.983333	0.1	0.579664
12.985000	0.1	0.584181
12.986667	0.1	0.589034
12.988333	0.1	0.591250
12.990000	0.1	0.589620
12.991667	0.1	0.584722
12.993333	0.1	0.578333
12.995000	0.1	0.572689
12.996667	0.1	0.569820
12.998333	0.1	0.571138
13.000000	0.1	0.576745
13.001667	0.1	0.584591
13.003333	0.1	0.591441
13.005000	0.1	0.595204
13.006667	0.1	0.596270
13.008333	0.1	0.596619
13.010000	0.1	0.597420
13.011667	0.1	0.598161
13.013333	0.1	0.598081
13.015000	0.1	0.596684
13.016667	0.1	0.593564
13.018333	0.1	0.589401
13.020000	0.1	0.586496
13.021667	0.1	0.586933
13.023333	0.1	0.590268
13.025000	0.1	0.593876
13.026667	0.1	0.595711
13.028333	0.1	0.595702
13.030000	0.1	0.595157
13.031667	0.1	0.595581
13.033333	0.1	0.597481
13.035000	0.1	0.600098
13.036667	0.1	0.602631
13.038333	0.1	0.605299
13.040000	0.1	0.608675
13.041667	0.1	0.612773
13.043333	0.1	0.617215
13.045000	0.1	0.621821
13.046667	0.1	0.626571
13.048333	0.1	0.631064
13.050000	0.1	0.634855
13.051667	0.1	0.638086
13.053333	0.1	0.640918
13.055000	0.1	0.643251
13.056667	0.1	0.645537
13.058333	0.1	0.648815
13.060000	0.1	0.653984
13.061667	0.1	0.661132
13.063333	0.1	0.668801
13.065000	0.1	0.674762
13.066667	0.1	0.677416
13.068333	0.1	0.676168
13.070000	0.1	0.671740
13.071667	0.1	0.666408
13.073333	0.1	0.663279
13.075000	0.1	0.665202
13.076667	0.1	0.673379
13.078333	0.1	0.686226
13.080000	0.1	0.699880
13.081667	0.1	0.710580
13.083333	0.1	0.716965
13.085000	0.1	0.720238
13.086667	0.1	0.722664
13.088333	0.1	0.726311
13.090000	0.1	0.732802
13.091667	0.1	0.742851
13.093333	0.1	0.755121
13.095000	0.1	0.766856
13.096667	0.1	0.776299
13.098333	0.1	0.783661
13.100000	0.1	0.790120
13.101667	0.1	0.796374
13.103333	0.1	0.802008
13.105000	0.1	0.806176
13.106667	0.1	0.808588
13.108333	0.1	0.810125
13.110000	0.1	0.812919
13.111667	0.1	0.819261
13.113333	0.1	0.829664
13.115000	0.1	0.842125
13.116667	0.1	0.853487
13.118333	0.1	0.862074
13.120000	0.1	0.868212
13.121667	0.1	0.872076
13.123333	0.1	0.873762
13.125000	0.1	0.874717
13.126667	0.1	0.876710
13.128333	0.1	0.880216
13.130000	0.1	0.884356
13.131667	0.1	0.888063
13.133333	0.1	0.891667
13.135000	0.1	0.896514
13.136667	0.1	0.902703
13.138333	0.1	0.908892
13.140000	0.1	0.914359
13.141667	0.1	0.919579
13.143333	0.1	0.925171
13.145000	0.1	0.930866
13.146667	0.1	0.935248
13.148333	0.1	0.937283
13.150000	0.1	0.938140
13.151667	0.1	0.939867
13.153333	0.1	0.942741
13.155000	0.1	0.945493
13.156667	0.1	0.947649
13.158333	0.1	0.950452
13.160000	0.1	0.955537
13.161667	0.1	0.963011
13.163333	0.1	0.971062
13.165000	0.1	0.977023
13.166667	0.1	0.979141
13.168333	0.1	0.977986
13.170000	0.1	0.975910
13.171667	0.1	0.975267
13.173333	0.1	0.976999
13.175000	0.1	0.980860
13.176667	0.1	0.986424
13.178333	0.1	0.993465
13.180000	0.1	1.001647
13.181667	0.1	1.009861
13.183333	0.1	1.016352
13.185000	0.1	1.020301
13.186667	0.1	1.022751
13.188333	0.1	1.025344
13.190000	0.1	1.028301
13.191667	0.1	1.030373
13.193333	0.1	1.030681
13.195000	0.1	1.029735
13.196667	0.1	1.028921
13.198333	0.1	1.029489
13.200000	0.1	1.031640
13.201667	0.1	1.034476
13.203333	0.1	1.037158
13.205000	0.1	1.039924
13.206667	0.1	1.043961
13.208333	0.1	1.049624
13.210000	0.1	1.055095
13.211667	0.1	1.057941
13.213333	0.1	1.057363
13.215000	0.1	1.054835
13.216667	0.1	1.053442
13.218333	0.1	1.056311
13.220000	0.1	1.064488
13.221667	0.1	1.076246
13.223333	0.1	1.088413
13.225000	0.1	1.098700
13.226667	0.1	1.107128
13.228333	0.1	1.114868
13.230000	0.1	1.122407
13.231667	0.1	1.129839
13.233333	0.1	1.137867
13.235000	0.1	1.147864
13.236667	0.1	1.161089
13.238333	0.1	1.177662
13.240000	0.1	1.196521
13.241667	0.1	1.216275
13.243333	0.1	1.236186
13.245000	0.1	1.256675
13.246667	0.1	1.278729
13.248333	0.1	1.303251
13.250000	0.1	1.330823
13.251667	0.1	1.361077
13.253333	0.1	1.392448
13.255000	0.1	1.423541
13.256667	0.1	1.454675
13.258333	0.1	1.487499
13.260000	0.1	1.523322
13.261667	0.1	1.562294
13.263333	0.1	1.603686
13.265000	0.1	1.646611
13.266667	0.1	1.691016
13.268333	0.1	1.737983
13.270000	0.1	1.788600
13.271667	0.1	1.842873
13.273333	0.1	1.900122
13.275000	0.1	1.959857
13.276667	0.1	2.022227
13.278333	0.1	2.087709
13.280000	0.1	2.156128
13.281667	0.1	2.226778
13.283333	0.1	2.299403
13.285000	0.1	2.374025
13.286667	0.1	2.450319
13.288333	0.1	2.528140
13.290000	0.1	2.607866
13.291667	0.1	2.690209
13.293333	0.1	2.775998
13.295000	0.1	2.865843
13.296667	0.1	2.960162
13.298333	0.1	3.059646
13.300000	0.1	3.164927
13.301667	0.1	3.275895
13.303333	0.1	3.391630
13.305000	0.1	3.510518
13.306667	0.1	3.630808
13.308333	0.1	3.752052
13.310000	0.1	3.875559
13.311667	0.1	4.003169
13.313333	0.1	4.136031
13.315000	0.1	4.274696
13.316667	0.1	4.419889
13.318333	0.1	4.572198
13.320000	0.1	4.731221
13.321667	0.1	4.896265
13.323333	0.1	5.067275
13.325000	0.1	5.244156
13.326667	0.1	5.425778
13.328333	0.1	5.610352
13.330000	0.1	5.796724
13.331667	0.1	5.985624
13.333333	0.1	6.179055
13.335000	0.1	6.378372
13.336667	0.1	6.584004
13.338333	0.1	6.796308
13.340000	0.1	7.015802
13.341667	0.1	7.243124
13.343333	0.1	7.478679
13.345000	0.1	7.722350
13.346667	0.1	7.973216
13.348333	0.1	8.229413
13.350000	0.1	8.489112
13.351667	0.1	8.751610
13.353333	0.1	9.017722
13.355000	0.1	9.290189
13.356667	0.1	9.572874
13.358333	0.1	9.868122
13.360000	0.1	10.175356
13.361667	0.1	10.493021
13.363333	0.1	10.820855
13.365000	0.1	11.159866
13.366667	0.1	11.510593
13.368333	0.1	11.872202
13.370000	0.1	12.243167
13.371667	0.1	12.622131
13.373333	0.1	13.008118
13.375000	0.1	13.400642
13.376667	0.1	13.799751
13.378333	0.1	14.206106
13.380000	0.1	14.620777
13.381667	0.1	15.045009
13.383333	0.1	15.480383
13.385000	0.1	15.928331
13.386667	0.1	16.388539
13.388333	0.1	16.858033
13.390000	0.1	17.332835
13.391667	0.1	17.810632
13.393333	0.1	18.291553
13.395000	0.1	18.776851
13.396667	0.1	19.267364
13.398333	0.1	19.762917
13.400000	0.1	20.262604
13.401667	0.1	20.765341
13.403333	0.1	21.270155
13.405000	0.1	21.776264
13.406667	0.1	22.282824
13.408333	0.1	22.788625
13.410000	0.1	23.292271
13.411667	0.1	23.792475
13.413333	0.1	24.288120
13.415000	0.1	24.778624
13.416667	0.1	25.263429
13.418333	0.1	25.740690
13.420000	0.1	26.207939
13.421667	0.1	26.664250
13.423333	0.1	27.110060
13.425000	0.1	27.545611
13.426667	0.1	27.970360
13.428333	0.1	28.382926
13.430000	0.1	28.781490
13.431667	0.1	29.164678
13.433333	0.1	29.531941
13.435000	0.1	29.883250
13.436667	0.1	30.219043
13.438333	0.1	30.540186
13.440000	0.1	30.847052
13.441667	0.1	31.139343
13.443333	0.1	31.416887
13.445000	0.1	31.679594
13.446667	0.1	31.926548
13.448333	0.1	32.156222
13.450000	0.1	32.368284
13.451667	0.1	32.564360
13.453333	0.1	32.746024
13.455000	0.1	32.912772
13.456667	0.1	33.063535
13.458333	0.1	33.199037
13.460000	0.1	33.321180
13.461667	0.1	33.431132
13.463333	0.1	33.528307
13.465000	0.1	33.610668
13.466667	0.1	33.676759
13.468333	0.1	33.727293
13.470000	0.1	33.764374
13.471667	0.1	33.790004
13.473333	0.1	33.805440
13.475000	0.1	33.811308
13.476667	0.1	33.807750
13.478333	0.1	33.794316
13.480000	0.1	33.770050
13.481667	0.1	33.734236
13.483333	0.1	33.687144
13.485000	0.1	33.630105
13.486667	0.1	33.564447
13.488333	0.1	33.490304
13.490000	0.1	33.406415
13.491667	0.1	33.310903
13.493333	0.1	33.202195
13.495000	0.1	33.079577
13.496667	0.1	32.943408
13.498333	0.1	32.794829
13.500000	0.1	32.635005
13.501667	0.1	32.464922
13.503333	0.1	32.285471
13.505000	0.1	32.096780
13.506667	0.1	31.897556
13.508333	0.1	31.685918
13.510000	0.1	31.460635
13.511667	0.1	31.221239
13.513333	0.1	30.967779
13.515000	0.1	30.700876
13.516667	0.1	30.421116
13.518333	0.1	30.128197
13.520000	0.1	29.821596
13.521667	0.1	29.501440
13.523333	0.1	29.167491
13.525000	0.1	28.818655
13.526667	0.1	28.454484
13.528333	0.1	28.075827
13.530000	0.1	27.683666
13.531667	0.1	27.278061
13.533333	0.1	26.858761
13.535000	0.1	26.426483
13.536667	0.1	25.982694
13.538333	0.1	25.528395
13.540000	0.1	25.064456
13.541667	0.1	24.592876
13.543333	0.1	24.115997
13.545000	0.1	23.634378
13.546667	0.1	23.146416
13.548333	0.1	22.649993
13.550000	0.1	22.144225
13.551667	0.1	21.629715
13.553333	0.1	21.107821
13.555000	0.1	20.579989
13.556667	0.1	20.047617
13.558333	0.1	19.511888
13.560000	0.1	18.973346
13.561667	0.1	18.432480
13.563333	0.1	17.890343
13.565000	0.1	17.347625
13.566667	0.1	16.804771
13.568333	0.1	16.263844
13.570000	0.1	15.728301
13.571667	0.1	15.201103
13.573333	0.1	14.683469
13.575000	0.1	14.174529
13.576667	0.1	13.672439
13.578333	0.1	13.176082
13.580000	0.1	12.685223
13.581667	0.1	12.200326
13.583333	0.1	11.722874
13.585000	0.1	11.254963
13.586667	0.1	10.798071
13.588333	0.1	10.352936
13.590000	0.1	9.920653
13.591667	0.1	9.502480
13.593333	0.1	9.098002
13.595000	0.1	8.704965
13.596667	0.1	8.321609
13.598333	0.1	7.948284
13.600000	0.1	7.586749
13.601667	0.1	7.238593
13.603333	0.1	6.904886
13.605000	0.1	6.586751
13.606667	0.1	6.285240
13.608333	0.1	6.000688
13.610000	0.1	5.731764
13.611667	0.1	5.474845
13.613333	0.1	5.225665
13.615000	0.1	4.982371
13.616667	0.1	4.746327
13.618333	0.1	4.519844
13.620000	0.1	4.304424
13.621667	0.1	4.101479
13.623333	0.1	3.912188
13.625000	0.1	3.735689
13.626667	0.1	3.569331
13.628333	0.1	3.410843
13.630000	0.1	3.258903
13.631667	0.1	3.112648
13.633333	0.1	2.972037
13.635000	0.1	2.838620
13.636667	0.1	2.715061
13.638333	0.1	2.602967
13.640000	0.1	2.501649
13.641667	0.1	2.409364
13.643333	0.1	2.324120
13.645000	0.1	2.243202
13.646667	0.1	2.163858
13.648333	0.1	2.084798
13.650000	0.1	2.006469
13.651667	0.1	1.930459
13.653333	0.1	1.859050
13.655000	0.1	1.794780
13.656667	0.1	1.739007
13.658333	0.1	1.690472
13.660000	0.1	1.646220
13.661667	0.1	1.603928
13.663333	0.1	1.562471
13.665000	0.1	1.520850
13.666667	0.1	1.478191
13.668333	0.1	1.435336
13.670000	0.1	1.394683
13.671667	0.1	1.358190
13.673333	0.1	1.326557
13.675000	0.1	1.299395
13.676667	0.1	1.275446
13.678333	0.1	1.253085
13.680000	0.1	1.230817
13.681667	0.1	1.207963
13.683333	0.1	1.185192
13.685000	0.1	1.163702
13.686667	0.1	1.144186
13.688333	0.1	1.126742
13.690000	0.1	1.110965
13.691667	0.1	1.096558
13.693333	0.1	1.083505
13.695000	0.1	1.071012
13.696667	0.1	1.057652
13.698333	0.1	1.042569
13.700000	0.1	1.025219
13.701667	0.1	1.005242
13.703333	0.1	0.983505
13.705000	0.1	0.961833
13.706667	0.1	0.941991
13.708333	0.1	0.926037
13.710000	0.1	0.915821
13.711667	0.1	0.910913
13.713333	0.1	0.908677
13.715000	0.1	0.906661
13.716667	0.1	0.903853
13.718333	0.1	0.899676
13.720000	0.1	0.892901
13.721667	0.1	0.882470
13.723333	0.1	0.869283
13.725000	0.1	0.855965
13.726667	0.1	0.844914
13.728333	0.1	0.836942
13.730000	0.1	0.831201
13.731667	0.1	0.826302
13.733333	0.1	0.821096
13.735000	0.1	0.814609
13.736667	0.1	0.806423
13.738333	0.1	0.797352
13.740000	0.1	0.788700
13.741667	0.1	0.780812
13.743333	0.1	0.773105
13.745000	0.1	0.765147
13.746667	0.1	0.757212
13.748333	0.1	0.749808
13.750000	0.1	0.743181
13.751667	0.1	0.737496
13.753333	0.1	0.732634
13.755000	0.1	0.727810
13.756667	0.1	0.722236
13.758333	0.1	0.716206
13.760000	0.1	0.710730
13.761667	0.1	0.706241
13.763333	0.1	0.702143
13.765000	0.1	0.697509
13.766667	0.1	0.691642
13.768333	0.1	0.684471
13.770000	0.1	0.677034
13.771667	0.1	0.670706
13.773333	0.1	0.665653
13.775000	0.1	0.660834
13.776667	0.1	0.655656
13.778333	0.1	0.650701
13.780000	0.1	0.646538
13.781667	0.1	0.642771
13.783333	0.1	0.638510
13.785000	0.1	0.632871
13.786667	0.1	0.625351
13.788333	0.1	0.616931
13.790000	0.1	0.609970
13.791667	0.1	0.605746
13.793333	0.1	0.602999
13.795000	0.1	0.599576
13.796667	0.1	0.594766
13.798333	0.1	0.589588
13.800000	0.1	0.585523
13.801667	0.1	0.583283
13.803333	0.1	0.582039
13.805000	0.1	0.579981
13.806667	0.1	0.576270
13.808333	0.1	0.571725
13.810000	0.1	0.567087
13.811667	0.1	0.561876
13.813333	0.1	0.555734
13.815000	0.1	0.549769
13.816667	0.1	0.545480
13.818333	0.1	0.543348
13.820000	0.1	0.543222
13.821667	0.1	0.545057
13.823333	0.1	0.548684
13.825000	0.1	0.553369
13.826667	0.1	0.557653
13.828333	0.1	0.560139
13.830000	0.1	0.560661
13.831667	0.1	0.559832
13.833333	0.1	0.557792
13.835000	0.1	0.554561
13.836667	0.1	0.550933
13.838333	0.1	0.547892
13.840000	0.1	0.545848
13.841667	0.1	0.544735
13.843333	0.1	0.544260
13.845000	0.1	0.544079
13.846667	0.1	0.544102
13.848333	0.1	0.544433
13.850000	0.1	0.545220
13.851667	0.1	0.546779
13.853333	0.1	0.549513
13.855000	0.1	0.553085
13.856667	0.1	0.555990
13.858333	0.1	0.556577
13.860000	0.1	0.554323
13.861667	0.1	0.549895
13.863333	0.1	0.544740
13.865000	0.1	0.540758
13.866667	0.1	0.539138
13.868333	0.1	0.539250
13.870000	0.1	0.539189
13.871667	0.1	0.537438
13.873333	0.1	0.533741
13.875000	0.1	0.529392
13.876667	0.1	0.526882
13.878333	0.1	0.528535
13.880000	0.1	0.534579
13.881667	0.1	0.542374
13.883333	0.1	0.548074
13.885000	0.1	0.549564
13.886667	0.1	0.547925
13.888333	0.1	0.546114
13.890000	0.1	0.546547
13.891667	0.1	0.549667
13.893333	0.1	0.554114
13.895000	0.1	0.558156
13.896667	0.1	0.560968
13.898333	0.1	0.561993
13.900000	0.1	0.560405
13.901667	0.1	0.556731
13.903333	0.1	0.553532
13.905000	0.1	0.553061
13.906667	0.1	0.555096
13.908333	0.1	0.557993
13.910000	0.1	0.560968
13.911667	0.1	0.564610
13.913333	0.1	0.569155
13.915000	0.1	0.573355
13.916667	0.1	0.575613
13.918333	0.1	0.575515
13.920000	0.1	0.573811
13.921667	0.1	0.571529
13.923333	0.1	0.569341
13.925000	0.1	0.567744
13.926667	0.1	0.567292
13.928333	0.1	0.568498
13.930000	0.1	0.572307
13.931667	0.1	0.579767
13.933333	0.1	0.590393
13.935000	0.1	0.601928
13.936667	0.1	0.612228
13.938333	0.1	0.621006
13.940000	0.1	0.629462
13.941667	0.1	0.638240
13.943333	0.1	0.646478
13.945000	0.1	0.653155
13.946667	0.1	0.658343
13.948333	0.1	0.663144
13.950000	0.1	0.668820
13.951667	0.1	0.675600
13.953333	0.1	0.682543
13.955000	0.1	0.688965
13.956667	0.1	0.695153
13.958333	0.1	0.701780
13.960000	0.1	0.709128
13.961667	0.1	0.716974
13.963333	0.1	0.725100
13.965000	0.1	0.734166
13.966667	0.1	0.745091
13.968333	0.1	0.757547
13.970000	0.1	0.770367
13.971667	0.1	0.783047
13.973333	0.1	0.796355
13.975000	0.1	0.811410
13.976667	0.1	0.828207
13.978333	0.1	0.845823
13.980000	0.1	0.863634
13.981667	0.1	0.880994
13.983333	0.1	0.896915
13.985000	0.1	0.910745
13.986667	0.1	0.922517
13.988333	0.1	0.933348
13.990000	0.1	0.945143
13.991667	0.1	0.958974
13.993333	0.1	0.974489
13.995000	0.1	0.991295
13.996667	0.1	1.009628
13.998333	0.1	1.029740
14.000000	0.1	1.051533
14.001667	0.1	1.074532
14.003333	0.1	1.097932
14.005000	0.1	1.121247
14.006667	0.1	1.144875
14.008333	0.1	1.169601
14.010000	0.1	1.195567
14.011667	0.1	1.221853
14.013333	0.1	1.247423
14.015000	0.1	1.272550
14.016667	0.1	1.298320
14.018333	0.1	1.325379
14.020000	0.1	1.354194
14.021667	0.1	1.385454
14.023333	0.1	1.419378
14.025000	0.1	1.454973
14.026667	0.1	1.490489
14.028333	0.1	1.524407
14.030000	0.1	1.556068
14.031667	0.1	1.585949
14.033333	0.1	1.615728
14.035000	0.1	1.646844
14.036667	0.1	1.679054
14.038333	0.1	1.711375
14.040000	0.1	1.743645
14.041667	0.1	1.776735
14.043333	0.1	1.812489
14.045000	0.1	1.852638
14.046667	0.1	1.897286
14.048333	0.1	1.945267
14.050000	0.1	1.994791
14.051667	0.1	2.043634
14.053333	0.1	2.089934
14.055000	0.1	2.133078
14.056667	0.1	2.173986
14.058333	0.1	2.214499
14.060000	0.1	2.255994
14.061667	0.1	2.298728
14.063333	0.1	2.343007
14.065000	0.1	2.389760
14.066667	0.1	2.439008
14.068333	0.1	2.488922
14.070000	0.1	2.537109
14.071667	0.1	2.581952
14.073333	0.1	2.622860
14.075000	0.1	2.660481
14.076667	0.1	2.697147
14.078333	0.1	2.735876
14.080000	0.1	2.777986
14.081667	0.1	2.822503
14.083333	0.1	2.867817
14.085000	0.1	2.912539
14.086667	0.1	2.955077
14.088333	0.1	2.993946
14.090000	0.1	3.029346
14.091667	0.1	3.063465
14.093333	0.1	3.097928
14.095000	0.1	3.132257
14.096667	0.1	3.165500
14.098333	0.1	3.197268
14.100000	0.1	3.226888
14.101667	0.1	3.253627
14.103333	0.1	3.277883
14.105000	0.1	3.300728
14.106667	0.1	3.322861
14.108333	0.1	3.344924
14.110000	0.1	3.367607
14.111667	0.1	3.391015
14.113333	0.1	3.414536
14.115000	0.1	3.436762
14.116667	0.1	3.455752
14.118333	0.1	3.470108
14.120000	0.1	3.479598
14.121667	0.1	3.484976
14.123333	0.1	3.488055
14.125000	0.1	3.491221
14.126667	0.1	3.495966
14.128333	0.1	3.502001
14.130000	0.1	3.508027
14.131667	0.1	3.513466
14.133333	0.1	3.518704
14.135000	0.1	3.523370
14.136667	0.1	3.525759
14.138333	0.1	3.524385
14.140000	0.1	3.518290
14.141667	0.1	3.506709
14.143333	0.1	3.490238
14.145000	0.1	3.471184
14.146667	0.1	3.452264
14.148333	0.1	3.435244
14.150000	0.1	3.420701
14.151667	0.1	3.408445
14.153333	0.1	3.397139
14.155000	0.1	3.384491
14.156667	0.1	3.368640
14.158333	0.1	3.348570
14.160000	0.1	3.323965
14.161667	0.1	3.295150
14.163333	0.1	3.262912
14.165000	0.1	3.229035
14.166667	0.1	3.195847
14.168333	0.1	3.164075
14.170000	0.1	3.132438
14.171667	0.1	3.099511
14.173333	0.1	3.065174
14.175000	0.1	3.030365
14.176667	0.1	2.995613
14.178333	0.1	2.960293
14.180000	0.1	2.923324
14.181667	0.1	2.884031
14.183333	0.1	2.842434
14.185000	0.1	2.798820
14.186667	0.1	2.753520
14.188333	0.1	2.707150
14.190000	0.1	2.660733
14.191667	0.1	2.615019
14.193333	0.1	2.569701
14.195000	0.1	2.524005
14.196667	0.1	2.477779
14.198333	0.1	2.431422
14.200000	0.1	2.385634
14.201667	0.1	2.341056
14.203333	0.1	2.297405
14.205000	0.1	2.253531
14.206667	0.1	2.208729
14.208333	0.1	2.163062
14.210000	0.1	2.116738
14.211667	0.1	2.069660
14.213333	0.1	2.021505
14.215000	0.1	1.972467
14.216667	0.1	1.923996
14.218333	0.1	1.877528
14.220000	0.1	1.832829
14.221667	0.1	1.788763
14.223333	0.1	1.745271
14.225000	0.1	1.703510
14.226667	0.1	1.664362
14.228333	0.1	1.627235
14.230000	0.1	1.590648
14.231667	0.1	1.553423
14.233333	0.1	1.514652
14.235000	0.1	1.473725
14.236667	0.1	1.431624
14.238333	0.1	1.391196
14.240000	0.1	1.354930
14.241667	0.1	1.323256
14.243333	0.1	1.294874
14.245000	0.1	1.267623
14.246667	0.1	1.239679
14.248333	0.1	1.211083
14.250000	0.1	1.183283
14.251667	0.1	1.156777
14.253333	0.1	1.130826
14.255000	0.1	1.105447
14.256667	0.1	1.081717
14.258333	0.1	1.060413
14.260000	0.1	1.041512
14.261667	0.1	1.024124
14.263333	0.1	1.006429
14.265000	0.1	0.986592
14.266667	0.1	0.964310
14.268333	0.1	0.941521
14.270000	0.1	0.921334
14.271667	0.1	0.906126
14.273333	0.1	0.895774
14.275000	0.1	0.887695
14.276667	0.1	0.879313
14.278333	0.1	0.870046
14.280000	0.1	0.860463
14.281667	0.1	0.850982
14.283333	0.1	0.841864
14.285000	0.1	0.833524
14.286667	0.1	0.826609
14.288333	0.1	0.821529
14.290000	0.1	0.817813
14.291667	0.1	0.814199
14.293333	0.1	0.809259
14.295000	0.1	0.802558
14.296667	0.1	0.795373
14.298333	0.1	0.789464
14.300000	0.1	0.785040
14.301667	0.1	0.780812
14.303333	0.1	0.775866
14.305000	0.1	0.770371
14.306667	0.1	0.765165
14.308333	0.1	0.761440
14.310000	0.1	0.759973
14.311667	0.1	0.760308
14.313333	0.1	0.761226
14.315000	0.1	0.761640
14.316667	0.1	0.760606
14.318333	0.1	0.757538
14.320000	0.1	0.753114
14.321667	0.1	0.749202
14.323333	0.1	0.747554
14.325000	0.1	0.748630
14.326667	0.1	0.751419
14.328333	0.1	0.754343
14.330000	0.1	0.756676
14.331667	0.1	0.758450
14.333333	0.1	0.759610
14.335000	0.1	0.760779
14.336667	0.1	0.763908
14.338333	0.1	0.770451
14.340000	0.1	0.779107
14.341667	0.1	0.786618
14.343333	0.1	0.790767
14.345000	0.1	0.791955
14.346667	0.1	0.792197
14.348333	0.1	0.793505
14.350000	0.1	0.797161
14.351667	0.1	0.803419
14.353333	0.1	0.811131
14.355000	0.1	0.818428
14.356667	0.1	0.824379
14.358333	0.1	0.829129
14.360000	0.1	0.832928
14.361667	0.1	0.836351
14.363333	0.1	0.840537
14.365000	0.1	0.846237
14.366667	0.1	0.852863
14.368333	0.1	0.858805
14.370000	0.1	0.862982
14.371667	0.1	0.865865
14.373333	0.1	0.868761
14.375000	0.1	0.872868
14.376667	0.1	0.878922
14.378333	0.1	0.887099
14.380000	0.1	0.896775
14.381667	0.1	0.906191
14.383333	0.1	0.913176
14.385000	0.1	0.916887
14.386667	0.1	0.918116
14.388333	0.1	0.918354
14.390000	0.1	0.919276
14.391667	0.1	0.921818
14.393333	0.1	0.925614
14.395000	0.1	0.929921
14.396667	0.1	0.934480
14.398333	0.1	0.939360
14.400000	0.1	0.944524
14.401667	0.1	0.949604
14.403333	0.1	0.954303
14.405000	0.1	0.959001
14.406667	0.1	0.964170
14.408333	0.1	0.969330
14.410000	0.1	0.973269
14.411667	0.1	0.975230
14.413333	0.1	0.975621
14.415000	0.1	0.975132
14.416667	0.1	0.973698
14.418333	0.1	0.971071
14.420000	0.1	0.967984
14.421667	0.1	0.966000
14.423333	0.1	0.966443
14.425000	0.1	0.969660
14.426667	0.1	0.975202
14.428333	0.1	0.981996
14.430000	0.1	0.988683
14.431667	0.1	0.994653
14.433333	0.1	1.000138
14.435000	0.1	1.004911
14.436667	0.1	1.008548
14.438333	0.1	1.012003
14.440000	0.1	1.016716
14.441667	0.1	1.023025
14.443333	0.1	1.031072
14.445000	0.1	1.041456
14.446667	0.1	1.053815
14.448333	0.1	1.066467
14.450000	0.1	1.077829
14.451667	0.1	1.087636
14.453333	0.1	1.096632
14.455000	0.1	1.105485
14.456667	0.1	1.114658
14.458333	0.1	1.124959
14.460000	0.1	1.137480
14.461667	0.1	1.152973
14.463333	0.1	1.171217
14.465000	0.1	1.191194
14.466667	0.1	1.212209
14.468333	0.1	1.234538
14.470000	0.1	1.259102
14.471667	0.1	1.286198
14.473333	0.1	1.314678
14.475000	0.1	1.343354
14.476667	0.1	1.372644
14.478333	0.1	1.404281
14.480000	0.1	1.439266
14.481667	0.1	1.475937
14.483333	0.1	1.510968
14.485000	0.1	1.543015
14.486667	0.1	1.573972
14.488333	0.1	1.606452
14.490000	0.1	1.641670
14.491667	0.1	1.680083
14.493333	0.1	1.722113
14.495000	0.1	1.767222
14.496667	0.1	1.813606
14.498333	0.1	1.860023
14.500000	0.1	1.907148
14.501667	0.1	1.956597
14.503333	0.1	2.009221
14.505000	0.1	2.064500
14.506667	0.1	2.121404
14.508333	0.1	2.179379
14.510000	0.1	2.238345
14.511667	0.1	2.298490
14.513333	0.1	2.360428
14.515000	0.1	2.424484
14.516667	0.1	2.490110
14.518333	0.1	2.557086
14.520000	0.1	2.626455
14.521667	0.1	2.699727
14.523333	0.1	2.777753
14.525000	0.1	2.860399
14.526667	0.1	2.946700
14.528333	0.1	3.035478
14.530000	0.1	3.125602
14.531667	0.1	3.215964
14.533333	0.1	3.306428
14.535000	0.1	3.398233
14.536667	0.1	3.492418
14.538333	0.1	3.589233
14.540000	0.1	3.689220
14.541667	0.1	3.793533
14.543333	0.1	3.902693
14.545000	0.1	4.015765
14.546667	0.1	4.130835
14.548333	0.1	4.245751
14.550000	0.1	4.359460
14.551667	0.1	4.473510
14.553333	0.1	4.591011
14.555000	0.1	4.713885
14.556667	0.1	4.841657
14.558333	0.1	4.972420
14.560000	0.1	5.104691
14.561667	0.1	5.238014
14.563333	0.1	5.372399
14.565000	0.1	5.508428
14.566667	0.1	5.646874
14.568333	0.1	5.787686
14.570000	0.1	5.930052
14.571667	0.1	6.073304
14.573333	0.1	6.217160
14.575000	0.1	6.361716
14.576667	0.1	6.507533
14.578333	0.1	6.655212
14.580000	0.1	6.804741
14.581667	0.1	6.955513
14.583333	0.1	7.106452
14.585000	0.1	7.255729
14.586667	0.1	7.401458
14.588333	0.1	7.542875
14.590000	0.1	7.680110
14.591667	0.1	7.813936
14.593333	0.1	7.946240
14.595000	0.1	8.079051
14.596667	0.1	8.212910
14.598333	0.1	8.346518
14.600000	0.1	8.477573
14.601667	0.1	8.604163
14.603333	0.1	8.725477
14.605000	0.1	8.841609
14.606667	0.1	8.952986
14.608333	0.1	9.060120
14.610000	0.1	9.163376
14.611667	0.1	9.262213
14.613333	0.1	9.354865
14.615000	0.1	9.439825
14.616667	0.1	9.517465
14.618333	0.1	9.589423
14.620000	0.1	9.656949
14.621667	0.1	9.720838
14.623333	0.1	9.781523
14.625000	0.1	9.838063
14.626667	0.1	9.888373
14.628333	0.1	9.930679
14.630000	0.1	9.964276
14.631667	0.1	9.990064
14.633333	0.1	10.009934
14.635000	0.1	10.024849
14.636667	0.1	10.034502
14.638333	0.1	10.038591
14.640000	0.1	10.037734
14.641667	0.1	10.032994
14.643333	0.1	10.023899
14.645000	0.1	10.008030
14.646667	0.1	9.983517
14.648333	0.1	9.950679
14.650000	0.1	9.911051
14.651667	0.1	9.866063
14.653333	0.1	9.816973
14.655000	0.1	9.765467
14.656667	0.1	9.713112
14.658333	0.1	9.660237
14.660000	0.1	9.605251
14.661667	0.1	9.545158
14.663333	0.1	9.477977
14.665000	0.1	9.404360
14.666667	0.1	9.326111
14.668333	0.1	9.244713
14.670000	0.1	9.161765
14.671667	0.1	9.079361
14.673333	0.1	8.998779
14.675000	0.1	8.918848
14.676667	0.1	8.837041
14.678333	0.1	8.752649
14.680000	0.1	8.667642
14.681667	0.1	8.584494
14.683333	0.1	8.504358
14.685000	0.1	8.426462
14.686667	0.1	8.349102
14.688333	0.1	8.271621
14.690000	0.1	8.195080
14.691667	0.1	8.120686
14.693333	0.1	8.048350
14.695000	0.1	7.977486
14.696667	0.1	7.909010
14.698333	0.1	7.844968
14.700000	0.1	7.786187
14.701667	0.1	7.731053
14.703333	0.1	7.676650
14.705000	0.1	7.621595
14.706667	0.1	7.567424
14.708333	0.1	7.516914
14.710000	0.1	7.472048
14.711667	0.1	7.433207
14.713333	0.1	7.399293
14.715000	0.1	7.368722
14.716667	0.1	7.340009
14.718333	0.1	7.311795
14.720000	0.1	7.283539
14.721667	0.1	7.256037
14.723333	0.1	7.230383
14.725000	0.1	7.206877
14.726667	0.1	7.184651
14.728333	0.1	7.161875
14.730000	0.1	7.136948
14.731667	0.1	7.110010
14.733333	0.1	7.083598
14.735000	0.1	7.061232
14.736667	0.1	7.043867
14.738333	0.1	7.028086
14.740000	0.1	7.009120
14.741667	0.1	6.984961
14.743333	0.1	6.956919
14.745000	0.1	6.927671
14.746667	0.1	6.899433
14.748333	0.1	6.872802
14.750000	0.1	6.846283
14.751667	0.1	6.817449
14.753333	0.1	6.784941
14.755000	0.1	6.748820
14.756667	0.1	6.709914
14.758333	0.1	6.669383
14.760000	0.1	6.627948
14.761667	0.1	6.585247
14.763333	0.1	6.540492
14.765000	0.1	6.493432
14.766667	0.1	6.444114
14.768333	0.1	6.392486
14.770000	0.1	6.338884
14.771667	0.1	6.283694
14.773333	0.1	6.226511
14.775000	0.1	6.167148
14.776667	0.1	6.106738
14.778333	0.1	6.047022
14.780000	0.1	5.988716
14.781667	0.1	5.930960
14.783333	0.1	5.872892
14.785000	0.1	5.814950
14.786667	0.1	5.758265
14.788333	0.1	5.703475
14.790000	0.1	5.650022
14.791667	0.1	5.596448
14.793333	0.1	5.541504
14.795000	0.1	5.485038
14.796667	0.1	5.427869
14.798333	0.1	5.370718
14.800000	0.1	5.313833
14.801667	0.1	5.257889
14.803333	0.1	5.204217
14.805000	0.1	5.153473
14.806667	0.1	5.104500
14.808333	0.1	5.055289
14.810000	0.1	5.004951
14.811667	0.1	4.954254
14.813333	0.1	4.905043
14.815000	0.1	4.859190
14.816667	0.1	4.817117
14.818333	0.1	4.777419
14.820000	0.1	4.738411
14.821667	0.1	4.699179
14.823333	0.1	4.659100
14.825000	0.1	4.617567
14.826667	0.1	4.574182
14.828333	0.1	4.528803
14.830000	0.1	4.482111
14.831667	0.1	4.435838
14.833333	0.1	4.391382
14.835000	0.1	4.348750
14.836667	0.1	4.307339
14.838333	0.1	4.266943
14.840000	0.1	4.227534
14.841667	0.1	4.188106
14.843333	0.1	4.146821
14.845000	0.1	4.102746
14.846667	0.1	4.056604
14.848333	0.1	4.009539
14.850000	0.1	3.961897
14.851667	0.1	3.913627
14.853333	0.1	3.865021
14.855000	0.1	3.816434
14.856667	0.1	3.767945
14.858333	0.1	3.719670
14.860000	0.1	3.671902
14.861667	0.1	3.624605
14.863333	0.1	3.576903
14.865000	0.1	3.527398
14.866667	0.1	3.475226
14.868333	0.1	3.421186
14.870000	0.1	3.367662
14.871667	0.1	3.316528
14.873333	0.1	3.266861
14.875000	0.1	3.216169
14.876667	0.1	3.163586
14.878333	0.1	3.109933
14.880000	0.1	3.055604
14.881667	0.1	3.000223
14.883333	0.1	2.943738
14.885000	0.1	2.887025
14.886667	0.1	2.831351
14.888333	0.1	2.777283
14.890000	0.1	2.724472
14.891667	0.1	2.672179
14.893333	0.1	2.619619
14.895000	0.1	2.566278
14.896667	0.1	2.512005
14.898333	0.1	2.456889
14.900000	0.1	2.401411
14.901667	0.1	2.346514
14.903333	0.1	2.293512
14.905000	0.1	2.243724
14.906667	0.1	2.197889
14.908333	0.1	2.155881
14.910000	0.1	2.116677
14.911667	0.1	2.078642
14.913333	0.1	2.040737
14.915000	0.1	2.003345
14.916667	0.1	1.966772
14.918333	0.1	1.929440
14.920000	0.1	1.889425
14.921667	0.1	1.847595
14.923333	0.1	1.807394
14.925000	0.1	1.771720
14.926667	0.1	1.741545
14.928333	0.1	1.716604
14.930000	0.1	1.695510
14.931667	0.1	1.676036
14.933333	0.1	1.656055
14.935000	0.1	1.634113
14.936667	0.1	1.610187
14.938333	0.1	1.585893
14.940000	0.1	1.562932
14.941667	0.1	1.542107
14.943333	0.1	1.523653
14.945000	0.1	1.507103
14.946667	0.1	1.491685
14.948333	0.1	1.477078
14.950000	0.1	1.463066
14.951667	0.1	1.449189
14.953333	0.1	1.434842
14.955000	0.1	1.420002
14.956667	0.1	1.405999
14.958333	0.1	1.394879
14.960000	0.1	1.388108
14.961667	0.1	1.385682
14.963333	0.1	1.385654
14.965000	0.1	1.385254
14.966667	0.1	1.382930
14.968333	0.1	1.379163
14.970000	0.1	1.376034
14.971667	0.1	1.375829
14.973333	0.1	1.378562
14.975000	0.1	1.381179
14.976667	0.1	1.380341
14.978333	0.1	1.375740
14.980000	0.1	1.370199
14.981667	0.1	1.367619
14.983333	0.1	1.370721
14.985000	0.1	1.379335
14.986667	0.1	1.390441
14.988333	0.1	1.400290
14.990000	0.1	1.406088
14.991667	0.1	1.406004
14.993333	0.1	1.400062
14.995000	0.1	1.391540
14.996667	0.1	1.384802
14.998333	0.1	1.382255
15.000000	0.1	1.384811
15.001667	0.1	1.392602
15.003333	0.1	1.404113
15.005000	0.1	1.416216
15.006667	0.1	1.425701
15.008333	0.1	1.431205
15.010000	0.1	1.433874
15.011667	0.1	1.435545
15.013333	0.1	1.436891
15.015000	0.1	1.437981
15.016667	0.1	1.439746
15.018333	0.1	1.444146
15.020000	0.1	1.453036
15.021667	0.1	1.466731
15.023333	0.1	1.483425
15.025000	0.1	1.499900
15.026667	0.1	1.513283
15.028333	0.1	1.522447
15.030000	0.1	1.527984
15.031667	0.1	1.531700
15.033333	0.1	1.536454
15.035000	0.1	1.544845
15.036667	0.1	1.557008
15.038333	0.1	1.570908
15.040000	0.1	1.585246
15.041667	0.1	1.600441
15.043333	0.1	1.616869
15.045000	0.1	1.633950
15.046667	0.1	1.650997
15.048333	0.1	1.668148
15.050000	0.1	1.686239
15.051667	0.1	1.705540
15.053333	0.1	1.724646
15.055000	0.1	1.741555
15.056667	0.1	1.756102
15.058333	0.1	1.770281
15.060000	0.1	1.786444
15.061667	0.1	1.805853
15.063333	0.1	1.828298
15.065000	0.1	1.853062
15.066667	0.1	1.879889
15.068333	0.1	1.908285
15.070000	0.1	1.937002
15.071667	0.1	1.965379
15.073333	0.1	1.994614
15.075000	0.1	2.027065
15.076667	0.1	2.064426
15.078333	0.1	2.106270
15.080000	0.1	2.149669
15.081667	0.1	2.190620
15.083333	0.1	2.226504
15.085000	0.1	2.257274
15.086667	0.1	2.285284
15.088333	0.1	2.314132
15.090000	0.1	2.346938
15.091667	0.1	2.385438
15.093333	0.1	2.429332
15.095000	0.1	2.476308
15.096667	0.1	2.523814
15.098333	0.1	2.570646
15.100000	0.1	2.617035
15.101667	0.1	2.664230
15.103333	0.1	2.713804
15.105000	0.1	2.767197
15.106667	0.1	2.824897
15.108333	0.1	2.885615
15.110000	0.1	2.946993
15.111667	0.1	3.007166
15.113333	0.1	3.065448
15.115000	0.1	3.122576
15.116667	0.1	3.180373
15.118333	0.1	3.240779
15.120000	0.1	3.305092
15.121667	0.1	3.373278
15.123333	0.1	3.443933
15.125000	0.1	3.515538
15.126667	0.1	3.587566
15.128333	0.1	3.660764
15.130000	0.1	3.736750
15.131667	0.1	3.816988
15.133333	0.1	3.901925
15.135000	0.1	3.990210
15.136667	0.1	4.078923
15.138333	0.1	4.165992
15.140000	0.1	4.252261
15.141667	0.1	4.340801
15.143333	0.1	4.434460
15.145000	0.1	4.533515
15.146667	0.1	4.635565
15.148333	0.1	4.738113
15.150000	0.1	4.840759
15.151667	0.1	4.944829
15.153333	0.1	5.052011
15.155000	0.1	5.163248
15.156667	0.1	5.277935
15.158333	0.1	5.394383
15.160000	0.1	5.511218
15.161667	0.1	5.628220
15.163333	0.1	5.746312
15.165000	0.1	5.867109
15.166667	0.1	5.992074
15.168333	0.1	6.121784
15.170000	0.1	6.255894
15.171667	0.1	6.392882
15.173333	0.1	6.530248
15.175000	0.1	6.666142
15.176667	0.1	6.800750
15.178333	0.1	6.935685
15.180000	0.1	7.072277
15.181667	0.1	7.210253
15.183333	0.1	7.347940
15.185000	0.1	7.484145
15.186667	0.1	7.619048
15.188333	0.1	7.753233
15.190000	0.1	7.886803
15.191667	0.1	8.019009
15.193333	0.1	8.148076
15.195000	0.1	8.272291
15.196667	0.1	8.391729
15.198333	0.1	8.507865
15.200000	0.1	8.621700
15.201667	0.1	8.732802
15.203333	0.1	8.839276
15.205000	0.1	8.939058
15.206667	0.1	9.031855
15.208333	0.1	9.118915
15.210000	0.1	9.201048
15.211667	0.1	9.278082
15.213333	0.1	9.349901
15.215000	0.1	9.416821
15.216667	0.1	9.478834
15.218333	0.1	9.535020
15.220000	0.1	9.583598
15.221667	0.1	9.622946
15.223333	0.1	9.652977
15.225000	0.1	9.674658
15.226667	0.1	9.689033
15.228333	0.1	9.697806
15.230000	0.1	9.702705
15.231667	0.1	9.703236
15.233333	0.1	9.696842
15.235000	0.1	9.681210
15.236667	0.1	9.655613
15.238333	0.1	9.621154
15.240000	0.1	9.580157
15.241667	0.1	9.534545
15.243333	0.1	9.484906
15.245000	0.1	9.430717
15.246667	0.1	9.370837
15.248333	0.1	9.304383
15.250000	0.1	9.231833
15.251667	0.1	9.155190
15.253333	0.1	9.076381
15.255000	0.1	8.995431
15.256667	0.1	8.910741
15.258333	0.1	8.820910
15.260000	0.1	8.725729
15.261667	0.1	8.626054
15.263333	0.1	8.523525
15.265000	0.1	8.419924
15.266667	0.1	8.316147
15.268333	0.1	8.212766
15.270000	0.1	8.111214
15.271667	0.1	8.012438
15.273333	0.1	7.915613
15.275000	0.1	7.819575
15.276667	0.1	7.724557
15.278333	0.1	7.632142
15.280000	0.1	7.543857
15.281667	0.1	7.459801
15.283333	0.1	7.379027
15.285000	0.1	7.301122
15.286667	0.1	7.226947
15.288333	0.1	7.157819
15.290000	0.1	7.094792
15.291667	0.1	7.038862
15.293333	0.1	6.990582
15.295000	0.1	6.949590
15.296667	0.1	6.915638
15.298333	0.1	6.889799
15.300000	0.1	6.873943
15.301667	0.1	6.869729
15.303333	0.1	6.877976
15.305000	0.1	6.898073
15.306667	0.1	6.928351
15.308333	0.1	6.968272
15.310000	0.1	7.019551
15.311667	0.1	7.084375
15.313333	0.1	7.163943
15.315000	0.1	7.258402
15.316667	0.1	7.367246
15.318333	0.1	7.490418
15.320000	0.1	7.629078
15.321667	0.1	7.785265
15.323333	0.1	7.960815
15.325000	0.1	8.156705
15.326667	0.1	8.373773
15.328333	0.1	8.612969
15.330000	0.1	8.874470
15.331667	0.1	9.157956
15.333333	0.1	9.463970
15.335000	0.1	9.794035
15.336667	0.1	10.149279
15.338333	0.1	10.529934
15.340000	0.1	10.936665
15.341667	0.1	11.371672
15.343333	0.1	11.838409
15.345000	0.1	12.340778
15.346667	0.1	12.881844
15.348333	0.1	13.462859
15.350000	0.1	14.083958
15.351667	0.1	14.745435
15.353333	0.1	15.448155
15.355000	0.1	16.193432
15.356667	0.1	16.983454
15.358333	0.1	17.822022
15.360000	0.1	18.714564
15.361667	0.1	19.667693
15.363333	0.1	20.687804
15.365000	0.1	21.779104
15.366667	0.1	22.943639
15.368333	0.1	24.182913
15.370000	0.1	25.498145
15.371667	0.1	26.890570
15.373333	0.1	28.363280
15.375000	0.1	29.922151
15.376667	0.1	31.574625
15.378333	0.1	33.328305
15.380000	0.1	35.190317
15.381667	0.1	37.166993
15.383333	0.1	39.263992
15.385000	0.1	41.486165
15.386667	0.1	43.836930
15.388333	0.1	46.319119
15.390000	0.1	48.937597
15.391667	0.1	51.700040
15.393333	0.1	54.615098
15.395000	0.1	57.690581
15.396667	0.1	60.932911
15.398333	0.1	64.347494
15.400000	0.1	67.939479
15.401667	0.1	71.713976
15.403333	0.1	75.675799
15.405000	0.1	79.829954
15.406667	0.1	84.182490
15.408333	0.1	88.740368
15.410000	0.1	93.510277
15.411667	0.1	98.497663
15.413333	0.1	103.706610
15.415000	0.1	109.140566
15.416667	0.1	114.803338
15.418333	0.1	120.699084
15.420000	0.1	126.831844
15.421667	0.1	133.206234
15.423333	0.1	139.826988
15.425000	0.1	146.696963
15.426667	0.1	153.817437
15.428333	0.1	161.189586
15.430000	0.1	168.814208
15.431667	0.1	176.691679
15.433333	0.1	184.823726
15.435000	0.1	193.215287
15.436667	0.1	201.874501
15.438333	0.1	210.810052
15.440000	0.1	220.027860
15.441667	0.1	229.529971
15.443333	0.1	239.316793
15.445000	0.1	249.391971
15.446667	0.1	259.765750
15.448333	0.1	270.453217
15.450000	0.1	281.471066
15.451667	0.1	292.836651
15.453333	0.1	304.566659
15.455000	0.1	316.675264
15.456667	0.1	329.175284
15.458333	0.1	342.081474
15.460000	0.1	355.412430
15.461667	0.1	369.189931
15.463333	0.1	383.437435
15.465000	0.1	398.180131
15.466667	0.1	413.445579
15.468333	0.1	429.263306
15.470000	0.1	445.663068
15.471667	0.1	462.671975
15.473333	0.1	480.313125
15.475000	0.1	498.607122
15.476667	0.1	517.573855
15.478333	0.1	537.231807
15.480000	0.1	557.596195
15.481667	0.1	578.677799
15.483333	0.1	600.479972
15.485000	0.1	622.992460
15.486667	0.1	646.188353
15.488333	0.1	670.027948
15.490000	0.1	694.465484
15.491667	0.1	719.453409
15.493333	0.1	744.937910
15.495000	0.1	770.850164
15.496667	0.1	797.106014
15.498333	0.1	823.608638
15.500000	0.1	850.246768
15.501667	0.1	876.897747
15.503333	0.1	903.434857
15.505000	0.1	929.727243
15.506667	0.1	955.634528
15.508333	0.1	981.011238
15.510000	0.1	1,005.722281
15.511667	0.1	1,029.650123
15.513333	0.1	1,052.688957
15.515000	0.1	1,074.738345
15.516667	0.1	1,095.697317
15.518333	0.1	1,115.461952
15.520000	0.1	1,133.933748
15.521667	0.1	1,151.025185
15.523333	0.1	1,166.658403
15.525000	0.1	1,180.775344
15.526667	0.1	1,193.352482
15.528333	0.1	1,204.400101
15.530000	0.1	1,213.951438
15.531667	0.1	1,222.047667
15.533333	0.1	1,228.721916
15.535000	0.1	1,233.999400
15.536667	0.1	1,237.910135
15.538333	0.1	1,240.491356
15.540000	0.1	1,241.785587
15.541667	0.1	1,241.849047
15.543333	0.1	1,240.756192
15.545000	0.1	1,238.587416
15.546667	0.1	1,235.417105
15.548333	0.1	1,231.317689
15.550000	0.1	1,226.369558
15.551667	0.1	1,220.660201
15.553333	0.1	1,214.270244
15.555000	0.1	1,207.262842
15.556667	0.1	1,199.690081
15.558333	0.1	1,191.603016
15.560000	0.1	1,183.051505
15.561667	0.1	1,174.082766
15.563333	0.1	1,164.743971
15.565000	0.1	1,155.082030
15.566667	0.1	1,145.142057
15.568333	0.1	1,134.970515
15.570000	0.1	1,124.616802
15.571667	0.1	1,114.126803
15.573333	0.1	1,103.538164
15.575000	0.1	1,092.880015
15.576667	0.1	1,082.167403
15.578333	0.1	1,071.399386
15.580000	0.1	1,060.573176
15.581667	0.1	1,049.697610
15.583333	0.1	1,038.791301
15.585000	0.1	1,027.874719
15.586667	0.1	1,016.966115
15.588333	0.1	1,006.081454
15.590000	0.1	995.233158
15.591667	0.1	984.428237
15.593333	0.1	973.670702
15.595000	0.1	962.963399
15.596667	0.1	952.307024
15.598333	0.1	941.701667
15.600000	0.1	931.149177
15.601667	0.1	920.651519
15.603333	0.1	910.206685
15.605000	0.1	899.808342
15.606667	0.1	889.448929
15.608333	0.1	879.123766
15.610000	0.1	868.836279
15.611667	0.1	858.597556
15.613333	0.1	848.417092
15.615000	0.1	838.295231
15.616667	0.1	828.225194
15.618333	0.1	818.200578
15.620000	0.1	808.219710
15.621667	0.1	798.284030
15.623333	0.1	788.395163
15.625000	0.1	778.553114
15.626667	0.1	768.755852
15.628333	0.1	759.000821
15.630000	0.1	749.285385
15.631667	0.1	739.604301
15.633333	0.1	729.949340
15.635000	0.1	720.313490
15.636667	0.1	710.694479
15.638333	0.1	701.094876
15.640000	0.1	691.522309
15.641667	0.1	681.987690
15.643333	0.1	672.497522
15.645000	0.1	663.048905
15.646667	0.1	653.634086
15.648333	0.1	644.246219
15.650000	0.1	634.879927
15.651667	0.1	625.530854
15.653333	0.1	616.197158
15.655000	0.1	606.880845
15.656667	0.1	597.586437
15.658333	0.1	588.318296
15.660000	0.1	579.080238
15.661667	0.1	569.875804
15.663333	0.1	560.706505
15.665000	0.1	551.571004
15.666667	0.1	542.467642
15.668333	0.1	533.396965
15.670000	0.1	524.361870
15.671667	0.1	515.366765
15.673333	0.1	506.416169
15.675000	0.1	497.512972
15.676667	0.1	488.658776
15.678333	0.1	479.854281
15.680000	0.1	471.098302
15.681667	0.1	462.388862
15.683333	0.1	453.726720
15.685000	0.1	445.117834
15.686667	0.1	436.572126
15.688333	0.1	428.099265
15.690000	0.1	419.706158
15.691667	0.1	411.396665
15.693333	0.1	403.170465
15.695000	0.1	395.022803
15.696667	0.1	386.947901
15.698333	0.1	378.943864
15.700000	0.1	371.014634
15.701667	0.1	363.167185
15.703333	0.1	355.407563
15.705000	0.1	347.740236
15.706667	0.1	340.169622
15.708333	0.1	332.700350
15.710000	0.1	325.335479
15.711667	0.1	318.075307
15.713333	0.1	310.918787
15.715000	0.1	303.866114
15.716667	0.1	296.919225
15.718333	0.1	290.080398
15.720000	0.1	283.352193
15.721667	0.1	276.737530
15.723333	0.1	270.237960
15.725000	0.1	263.853441
15.726667	0.1	257.583824
15.728333	0.1	251.428811
15.730000	0.1	245.387745
15.731667	0.1	239.460902
15.733333	0.1	233.649728
15.735000	0.1	227.955557
15.736667	0.1	222.378811
15.738333	0.1	216.919864
15.740000	0.1	211.579530
15.741667	0.1	206.357721
15.743333	0.1	201.253062
15.745000	0.1	196.264489
15.746667	0.1	191.391395
15.748333	0.1	186.632294
15.750000	0.1	181.984683
15.751667	0.1	177.446660
15.753333	0.1	173.017997
15.755000	0.1	168.699334
15.756667	0.1	164.490617
15.758333	0.1	160.390595
15.760000	0.1	156.397503
15.761667	0.1	152.509771
15.763333	0.1	148.725589
15.765000	0.1	145.042562
15.766667	0.1	141.458856
15.768333	0.1	137.973894
15.770000	0.1	134.587721
15.771667	0.1	131.300343
15.773333	0.1	128.110633
15.775000	0.1	125.015327
15.776667	0.1	122.009684
15.778333	0.1	119.088683
15.780000	0.1	116.247768
15.781667	0.1	113.483919
15.783333	0.1	110.795940
15.785000	0.1	108.183939
15.786667	0.1	105.649186
15.788333	0.1	103.193019
15.790000	0.1	100.814835
15.791667	0.1	98.511567
15.793333	0.1	96.278619
15.795000	0.1	94.111608
15.796667	0.1	92.008244
15.798333	0.1	89.968452
15.800000	0.1	87.992335
15.801667	0.1	86.078681
15.803333	0.1	84.225522
15.805000	0.1	82.430802
15.806667	0.1	80.692112
15.808333	0.1	79.007293
15.810000	0.1	77.375025
15.811667	0.1	75.793853
15.813333	0.1	74.261646
15.815000	0.1	72.776531
15.816667	0.1	71.337470
15.818333	0.1	69.943415
15.820000	0.1	68.591950
15.821667	0.1	67.279833
15.823333	0.1	66.005411
15.825000	0.1	64.769005
15.826667	0.1	63.570943
15.828333	0.1	62.410682
15.830000	0.1	61.286669
15.831667	0.1	60.196510
15.833333	0.1	59.138658
15.835000	0.1	58.112675
15.836667	0.1	57.117236
15.838333	0.1	56.149685
15.840000	0.1	55.207615
15.841667	0.1	54.290174
15.843333	0.1	53.398064
15.845000	0.1	52.532256
15.846667	0.1	51.692519
15.848333	0.1	50.876727
15.850000	0.1	50.081555
15.851667	0.1	49.304920
15.853333	0.1	48.547210
15.855000	0.1	47.809822
15.856667	0.1	47.093257
15.858333	0.1	46.396577
15.860000	0.1	45.718174
15.861667	0.1	45.056529
15.863333	0.1	44.410112
15.865000	0.1	43.777791
15.866667	0.1	43.159584
15.868333	0.1	42.556212
15.870000	0.1	41.967756
15.871667	0.1	41.392888
15.873333	0.1	40.829503
15.875000	0.1	40.276004
15.876667	0.1	39.732005
15.878333	0.1	39.198627
15.880000	0.1	38.678213
15.881667	0.1	38.172980
15.883333	0.1	37.683682
15.885000	0.1	37.208833
15.886667	0.1	36.745220
15.888333	0.1	36.289888
15.890000	0.1	35.841679
15.891667	0.1	35.401247
15.893333	0.1	34.970436
15.895000	0.1	34.551304
15.896667	0.1	34.144945
15.898333	0.1	33.751279
15.900000	0.1	33.369721
15.901667	0.1	32.999227
15.903333	0.1	32.637902
15.905000	0.1	32.283929
15.906667	0.1	31.936527
15.908333	0.1	31.595542
15.910000	0.1	31.261467
15.911667	0.1	30.935579
15.913333	0.1	30.619395
15.915000	0.1	30.314256
15.916667	0.1	30.020177
15.918333	0.1	29.734992
15.920000	0.1	29.456499
15.921667	0.1	29.184227
15.923333	0.1	28.918320
15.925000	0.1	28.658700
15.926667	0.1	28.406181
15.928333	0.1	28.162589
15.930000	0.1	27.928823
15.931667	0.1	27.704216
15.933333	0.1	27.487474
15.935000	0.1	27.276739
15.936667	0.1	27.069175
15.938333	0.1	26.861667
15.940000	0.1	26.652347
15.941667	0.1	26.441677
15.943333	0.1	26.232018
15.945000	0.1	26.026443
15.946667	0.1	25.827424
15.948333	0.1	25.634980
15.950000	0.1	25.446340
15.951667	0.1	25.257883
15.953333	0.1	25.066580
15.955000	0.1	24.870797
15.956667	0.1	24.670474
15.958333	0.1	24.465807
15.960000	0.1	24.256366
15.961667	0.1	24.042106
15.963333	0.1	23.823744
15.965000	0.1	23.601498
15.966667	0.1	23.374707
15.968333	0.1	23.143310
15.970000	0.1	22.908370
15.971667	0.1	22.670259
15.973333	0.1	22.427854
15.975000	0.1	22.180313
15.976667	0.1	21.928279
15.978333	0.1	21.672682
15.980000	0.1	21.413560
15.981667	0.1	21.150531
15.983333	0.1	20.883842
15.985000	0.1	20.614876
15.986667	0.1	20.345673
15.988333	0.1	20.077536
15.990000	0.1	19.809501
15.991667	0.1	19.539110
15.993333	0.1	19.265357
15.995000	0.1	18.990156
15.996667	0.1	18.716785
15.998333	0.1	18.447652
16.000000	0.1	18.183524
16.001667	0.1	17.924476
16.003333	0.1	17.670086
16.005000	0.1	17.418861
16.006667	0.1	17.169393
16.008333	0.1	16.922024
16.010000	0.1	16.678767
16.011667	0.1	16.441480
16.013333	0.1	16.210671
16.015000	0.1	15.986376
16.016667	0.1	15.768786
16.018333	0.1	15.557189
16.020000	0.1	15.349975
16.021667	0.1	15.146905
16.023333	0.1	14.949581
16.025000	0.1	14.759572
16.026667	0.1	14.577550
16.028333	0.1	14.403239
16.030000	0.1	14.235126
16.031667	0.1	14.071404
16.033333	0.1	13.911570
16.035000	0.1	13.756305
16.036667	0.1	13.605962
16.038333	0.1	13.459930
16.040000	0.1	13.317722
16.041667	0.1	13.180110
16.043333	0.1	13.048407
16.045000	0.1	12.922641
16.046667	0.1	12.801164
16.048333	0.1	12.681871
16.050000	0.1	12.563351
16.051667	0.1	12.445124
16.053333	0.1	12.327675
16.055000	0.1	12.212717
16.056667	0.1	12.102085
16.058333	0.1	11.995640
16.060000	0.1	11.891290
16.061667	0.1	11.787554
16.063333	0.1	11.685020
16.065000	0.1	11.584670
16.066667	0.1	11.486080
16.068333	0.1	11.388455
16.070000	0.1	11.292035
16.071667	0.1	11.197752
16.073333	0.1	11.106269
16.075000	0.1	11.017411
16.076667	0.1	10.929983
16.078333	0.1	10.842574
16.080000	0.1	10.754657
16.081667	0.1	10.666326
16.083333	0.1	10.577757
16.085000	0.1	10.489849
16.086667	0.1	10.403725
16.088333	0.1	10.319101
16.090000	0.1	10.235328
16.091667	0.1	10.154140
16.093333	0.1	10.078256
16.095000	0.1	10.007122
16.096667	0.1	9.936807
16.098333	0.1	9.863679
16.100000	0.1	9.786505
16.101667	0.1	9.706393
16.103333	0.1	9.625750
16.105000	0.1	9.546615
16.106667	0.1	9.469427
16.108333	0.1	9.393292
16.110000	0.1	9.317617
16.111667	0.1	9.243186
16.113333	0.1	9.171697
16.115000	0.1	9.104847
16.116667	0.1	9.043361
16.118333	0.1	8.985838
16.120000	0.1	8.928850
16.121667	0.1	8.868971
16.123333	0.1	8.805082
16.125000	0.1	8.738721
16.126667	0.1	8.672290
16.128333	0.1	8.607763
16.130000	0.1	8.546691
16.131667	0.1	8.489862
16.133333	0.1	8.436935
16.135000	0.1	8.387081
16.136667	0.1	8.339556
16.138333	0.1	8.293553
16.140000	0.1	8.248123
16.141667	0.1	8.202251
16.143333	0.1	8.155252
16.145000	0.1	8.107489
16.146667	0.1	8.060522
16.148333	0.1	8.016620
16.150000	0.1	7.977658
16.151667	0.1	7.943278
16.153333	0.1	7.910468
16.155000	0.1	7.876046
16.156667	0.1	7.839263
16.158333	0.1	7.801792
16.160000	0.1	7.766136
16.161667	0.1	7.734098
16.163333	0.1	7.705777
16.165000	0.1	7.679854
16.166667	0.1	7.655295
16.168333	0.1	7.632277
16.170000	0.1	7.611397
16.171667	0.1	7.592519
16.173333	0.1	7.574181
16.175000	0.1	7.554623
16.176667	0.1	7.533641
16.178333	0.1	7.512541
16.180000	0.1	7.492406
16.181667	0.1	7.473486
16.183333	0.1	7.455894
16.185000	0.1	7.439968
16.186667	0.1	7.425817
16.188333	0.1	7.413118
16.190000	0.1	7.401095
16.191667	0.1	7.388531
16.193333	0.1	7.374547
16.195000	0.1	7.359642
16.196667	0.1	7.345346
16.198333	0.1	7.332605
16.200000	0.1	7.321001
16.201667	0.1	7.309793
16.203333	0.1	7.298714
16.205000	0.1	7.287664
16.206667	0.1	7.277038
16.208333	0.1	7.268079
16.210000	0.1	7.261238
16.211667	0.1	7.255222
16.213333	0.1	7.248153
16.215000	0.1	7.238351
16.216667	0.1	7.224465
16.218333	0.1	7.206514
16.220000	0.1	7.186621
16.221667	0.1	7.167398
16.223333	0.1	7.149987
16.225000	0.1	7.133954
16.226667	0.1	7.117959
16.228333	0.1	7.100194
16.230000	0.1	7.079239
16.231667	0.1	7.055113
16.233333	0.1	7.029613
16.235000	0.1	7.005367
16.236667	0.1	6.983834
16.238333	0.1	6.964752
16.240000	0.1	6.947313
16.241667	0.1	6.930265
16.243333	0.1	6.911061
16.245000	0.1	6.886180
16.246667	0.1	6.853626
16.248333	0.1	6.815139
16.250000	0.1	6.774734
16.251667	0.1	6.735385
16.253333	0.1	6.697830
16.255000	0.1	6.661476
16.256667	0.1	6.625238
16.258333	0.1	6.588171
16.260000	0.1	6.550192
16.261667	0.1	6.512203
16.263333	0.1	6.475518
16.265000	0.1	6.441115
16.266667	0.1	6.409213
16.268333	0.1	6.379467
16.270000	0.1	6.350735
16.271667	0.1	6.320500
16.273333	0.1	6.285911
16.275000	0.1	6.246096
16.276667	0.1	6.202911
16.278333	0.1	6.159754
16.280000	0.1	6.120014
16.281667	0.1	6.084847
16.283333	0.1	6.052041
16.285000	0.1	6.018332
16.286667	0.1	5.981778
16.288333	0.1	5.941368
16.290000	0.1	5.896869
16.291667	0.1	5.849819
16.293333	0.1	5.802964
16.295000	0.1	5.758605
16.296667	0.1	5.717534
16.298333	0.1	5.678777
16.300000	0.1	5.640676
16.301667	0.1	5.602017
16.303333	0.1	5.562063
16.305000	0.1	5.520778
16.306667	0.1	5.478910
16.308333	0.1	5.437415
16.310000	0.1	5.397201
16.311667	0.1	5.359044
16.313333	0.1	5.322960
16.315000	0.1	5.287849
16.316667	0.1	5.251979
16.318333	0.1	5.214042
16.320000	0.1	5.174284
16.321667	0.1	5.134600
16.323333	0.1	5.097017
16.325000	0.1	5.061803
16.326667	0.1	5.027438
16.328333	0.1	4.992341
16.330000	0.1	4.955777
16.331667	0.1	4.917267
16.333333	0.1	4.876452
16.335000	0.1	4.833955
16.336667	0.1	4.791622
16.338333	0.1	4.751207
16.340000	0.1	4.713177
16.341667	0.1	4.676827
16.343333	0.1	4.641013
16.345000	0.1	4.605339
16.346667	0.1	4.570382
16.348333	0.1	4.536579
16.350000	0.1	4.503932
16.351667	0.1	4.472234
16.353333	0.1	4.440816
16.355000	0.1	4.408704
16.356667	0.1	4.375633
16.358333	0.1	4.342571
16.360000	0.1	4.310641
16.361667	0.1	4.279567
16.363333	0.1	4.247967
16.365000	0.1	4.215152
16.366667	0.1	4.181769
16.368333	0.1	4.148874
16.370000	0.1	4.117885
16.371667	0.1	4.090560
16.373333	0.1	4.067072
16.375000	0.1	4.045116
16.376667	0.1	4.022433
16.378333	0.1	3.998810
16.380000	0.1	3.974973
16.381667	0.1	3.951257
16.383333	0.1	3.927862
16.385000	0.1	3.904649
16.386667	0.1	3.880714
16.388333	0.1	3.855270
16.390000	0.1	3.828709
16.391667	0.1	3.802348
16.393333	0.1	3.777584
16.395000	0.1	3.754869
16.396667	0.1	3.732983
16.398333	0.1	3.709965
16.400000	0.1	3.685663
16.401667	0.1	3.662696
16.403333	0.1	3.644549
16.405000	0.1	3.632810
16.406667	0.1	3.625778
16.408333	0.1	3.619357
16.410000	0.1	3.609769
16.411667	0.1	3.595445
16.413333	0.1	3.576768
16.415000	0.1	3.555380
16.416667	0.1	3.533964
16.418333	0.1	3.515380
16.420000	0.1	3.501181
16.421667	0.1	3.490625
16.423333	0.1	3.481051
16.425000	0.1	3.469670
16.426667	0.1	3.455337
16.428333	0.1	3.438569
16.430000	0.1	3.420822
16.431667	0.1	3.403984
16.433333	0.1	3.389083
16.435000	0.1	3.374917
16.436667	0.1	3.359383
16.438333	0.1	3.342228
16.440000	0.1	3.325357
16.441667	0.1	3.311103
16.443333	0.1	3.300780
16.445000	0.1	3.294083
16.446667	0.1	3.289361
16.448333	0.1	3.284598
16.450000	0.1	3.278144
16.451667	0.1	3.269343
16.453333	0.1	3.258726
16.455000	0.1	3.247540
16.456667	0.1	3.236965
16.458333	0.1	3.227475
16.460000	0.1	3.219079
16.461667	0.1	3.211014
16.463333	0.1	3.201338
16.465000	0.1	3.188807
16.466667	0.1	3.175088
16.468333	0.1	3.163703
16.470000	0.1	3.156802
16.471667	0.1	3.153794
16.473333	0.1	3.153160
16.475000	0.1	3.153956
16.476667	0.1	3.154976
16.478333	0.1	3.154050
16.480000	0.1	3.149486
16.481667	0.1	3.141342
16.483333	0.1	3.130906
16.485000	0.1	3.119935
16.486667	0.1	3.110301
16.488333	0.1	3.103404
16.490000	0.1	3.099348
16.491667	0.1	3.096871
16.493333	0.1	3.094655
16.495000	0.1	3.092159
16.496667	0.1	3.089001
16.498333	0.1	3.084987
16.500000	0.1	3.080606
16.501667	0.1	3.076573
16.503333	0.1	3.073085
16.505000	0.1	3.069984
16.506667	0.1	3.066971
16.508333	0.1	3.063683
16.510000	0.1	3.059874
16.511667	0.1	3.055669
16.513333	0.1	3.051758
16.515000	0.1	3.049206
16.516667	0.1	3.048633
16.518333	0.1	3.049537
16.520000	0.1	3.050896
16.521667	0.1	3.052219
16.523333	0.1	3.053262
16.525000	0.1	3.053057
16.526667	0.1	3.050920
16.528333	0.1	3.048219
16.530000	0.1	3.047506
16.531667	0.1	3.050338
16.533333	0.1	3.056405
16.535000	0.1	3.063716
16.536667	0.1	3.069318
16.538333	0.1	3.070482
16.540000	0.1	3.066417
16.541667	0.1	3.059320
16.543333	0.1	3.052847
16.545000	0.1	3.050035
16.546667	0.1	3.052554
16.548333	0.1	3.059767
16.550000	0.1	3.068289
16.551667	0.1	3.073779
16.553333	0.1	3.073560
16.555000	0.1	3.067856
16.556667	0.1	3.059297
16.558333	0.1	3.051534
16.560000	0.1	3.047744
16.561667	0.1	3.049076
16.563333	0.1	3.054249
16.565000	0.1	3.060927
16.566667	0.1	3.067320
16.568333	0.1	3.072559
16.570000	0.1	3.076456
16.571667	0.1	3.079707
16.573333	0.1	3.083549
16.575000	0.1	3.088526
16.576667	0.1	3.094161
16.578333	0.1	3.099809
16.580000	0.1	3.104918
16.581667	0.1	3.108620
16.583333	0.1	3.109863
16.585000	0.1	3.108075
16.586667	0.1	3.103800
16.588333	0.1	3.098897
16.590000	0.1	3.095735
16.591667	0.1	3.095879
16.593333	0.1	3.099157
16.595000	0.1	3.103660
16.596667	0.1	3.106766
16.598333	0.1	3.107549
16.600000	0.1	3.108145
16.601667	0.1	3.111437
16.603333	0.1	3.117681
16.605000	0.1	3.124373
16.606667	0.1	3.128769
16.608333	0.1	3.130049
16.610000	0.1	3.129318
16.611667	0.1	3.128536
16.613333	0.1	3.129267
16.615000	0.1	3.131954
16.616667	0.1	3.136420
16.618333	0.1	3.142771
16.620000	0.1	3.151135
16.621667	0.1	3.160699
16.623333	0.1	3.170222
16.625000	0.1	3.179582
16.626667	0.1	3.189845
16.628333	0.1	3.201258
16.630000	0.1	3.211992
16.631667	0.1	3.220048
16.633333	0.1	3.225515
16.635000	0.1	3.229254
16.636667	0.1	3.231224
16.638333	0.1	3.231983
16.640000	0.1	3.233613
16.641667	0.1	3.237841
16.643333	0.1	3.244891
16.645000	0.1	3.254227
16.646667	0.1	3.264439
16.648333	0.1	3.272560
16.650000	0.1	3.275853
16.651667	0.1	3.274675
16.653333	0.1	3.272383
16.655000	0.1	3.272230
16.656667	0.1	3.275024
16.658333	0.1	3.279415
16.660000	0.1	3.283252
16.661667	0.1	3.284793
16.663333	0.1	3.283564
16.665000	0.1	3.280356
16.666667	0.1	3.276165
16.668333	0.1	3.271662
16.670000	0.1	3.267424
16.671667	0.1	3.263894
16.673333	0.1	3.260998
16.675000	0.1	3.257697
16.676667	0.1	3.252355
16.678333	0.1	3.244672
16.680000	0.1	3.236071
16.681667	0.1	3.227680
16.683333	0.1	3.219447
16.685000	0.1	3.210921
16.686667	0.1	3.201617
16.688333	0.1	3.191219
16.690000	0.1	3.179675
16.691667	0.1	3.167205
16.693333	0.1	3.154622
16.695000	0.1	3.143474
16.696667	0.1	3.134939
16.698333	0.1	3.128164
16.700000	0.1	3.120359
16.701667	0.1	3.109029
16.703333	0.1	3.093886
16.705000	0.1	3.076573
16.706667	0.1	3.059343
16.708333	0.1	3.044386
16.710000	0.1	3.032940
16.711667	0.1	3.024195
16.713333	0.1	3.015581
16.715000	0.1	3.004228
16.716667	0.1	2.988447
16.718333	0.1	2.968549
16.720000	0.1	2.946588
16.721667	0.1	2.925280
16.723333	0.1	2.906625
16.725000	0.1	2.890844
16.726667	0.1	2.877056
16.728333	0.1	2.864832
16.730000	0.1	2.854457
16.731667	0.1	2.845842
16.733333	0.1	2.837582
16.735000	0.1	2.827151
16.736667	0.1	2.812510
16.738333	0.1	2.793861
16.740000	0.1	2.772980
16.741667	0.1	2.751728
16.743333	0.1	2.732086
16.745000	0.1	2.716426
16.746667	0.1	2.706335
16.748333	0.1	2.701487
16.750000	0.1	2.699797
16.751667	0.1	2.698503
16.753333	0.1	2.694898
16.755000	0.1	2.686442
16.756667	0.1	2.671657
16.758333	0.1	2.651615
16.760000	0.1	2.629962
16.761667	0.1	2.610967
16.763333	0.1	2.597393
16.765000	0.1	2.589514
16.766667	0.1	2.585533
16.768333	0.1	2.582888
16.770000	0.1	2.579056
16.771667	0.1	2.572192
16.773333	0.1	2.562045
16.775000	0.1	2.549840
16.776667	0.1	2.536885
16.778333	0.1	2.524019
16.780000	0.1	2.512201
16.781667	0.1	2.502515
16.783333	0.1	2.495591
16.785000	0.1	2.491325
16.786667	0.1	2.488540
16.788333	0.1	2.485095
16.790000	0.1	2.478980
16.791667	0.1	2.469332
16.793333	0.1	2.456815
16.795000	0.1	2.443893
16.796667	0.1	2.433909
16.798333	0.1	2.428913
16.800000	0.1	2.428396
16.801667	0.1	2.429900
16.803333	0.1	2.430221
16.805000	0.1	2.426547
16.806667	0.1	2.418207
16.808333	0.1	2.407325
16.810000	0.1	2.396707
16.811667	0.1	2.387953
16.813333	0.1	2.381406
16.815000	0.1	2.376591
16.816667	0.1	2.372675
16.818333	0.1	2.368987
16.820000	0.1	2.364735
16.821667	0.1	2.358989
16.823333	0.1	2.351659
16.825000	0.1	2.343869
16.826667	0.1	2.336861
16.828333	0.1	2.331133
16.830000	0.1	2.326439
16.831667	0.1	2.322076
16.833333	0.1	2.317037
16.835000	0.1	2.310383
16.836667	0.1	2.302234
16.838333	0.1	2.294169
16.840000	0.1	2.288022
16.841667	0.1	2.284390
16.843333	0.1	2.282378
16.845000	0.1	2.280269
16.846667	0.1	2.276450
16.848333	0.1	2.270197
16.850000	0.1	2.261852
16.851667	0.1	2.252692
16.853333	0.1	2.244650
16.855000	0.1	2.239305
16.856667	0.1	2.236478
16.858333	0.1	2.233968
16.860000	0.1	2.229232
16.861667	0.1	2.221791
16.863333	0.1	2.213530
16.865000	0.1	2.206611
16.866667	0.1	2.201940
16.868333	0.1	2.198950
16.870000	0.1	2.196133
16.871667	0.1	2.192357
16.873333	0.1	2.187248
16.875000	0.1	2.181069
16.876667	0.1	2.175281
16.878333	0.1	2.171500
16.880000	0.1	2.169511
16.881667	0.1	2.168226
16.883333	0.1	2.168007
16.885000	0.1	2.169698
16.886667	0.1	2.172147
16.888333	0.1	2.172883
16.890000	0.1	2.170419
16.891667	0.1	2.164841
16.893333	0.1	2.157302
16.895000	0.1	2.149497
16.896667	0.1	2.142885
16.898333	0.1	2.137888
16.900000	0.1	2.133832
16.901667	0.1	2.130149
16.903333	0.1	2.127490
16.905000	0.1	2.126498
16.906667	0.1	2.125921
16.908333	0.1	2.123462
16.910000	0.1	2.118275
16.911667	0.1	2.111727
16.913333	0.1	2.106018
16.915000	0.1	2.102642
16.916667	0.1	2.101851
16.918333	0.1	2.103094
16.920000	0.1	2.105520
16.921667	0.1	2.107695
16.923333	0.1	2.107904
16.925000	0.1	2.105385
16.926667	0.1	2.101138
16.928333	0.1	2.097380
16.930000	0.1	2.095951
16.931667	0.1	2.097259
16.933333	0.1	2.100402
16.935000	0.1	2.103327
16.936667	0.1	2.103290
16.938333	0.1	2.099173
16.940000	0.1	2.093092
16.941667	0.1	2.088058
16.943333	0.1	2.085376
16.945000	0.1	2.085287
16.946667	0.1	2.087411
16.948333	0.1	2.090312
16.950000	0.1	2.092524
16.951667	0.1	2.093604
16.953333	0.1	2.093492
16.955000	0.1	2.092016
16.956667	0.1	2.089562
16.958333	0.1	2.087369
16.960000	0.1	2.086633
16.961667	0.1	2.087830
16.963333	0.1	2.090549
16.965000	0.1	2.093352
16.966667	0.1	2.093809
16.968333	0.1	2.089725
16.970000	0.1	2.081320
16.971667	0.1	2.071774
16.973333	0.1	2.064994
16.975000	0.1	2.062470
16.976667	0.1	2.062349
16.978333	0.1	2.061795
16.980000	0.1	2.059769
16.981667	0.1	2.057147
16.983333	0.1	2.054749
16.985000	0.1	2.052388
16.986667	0.1	2.049976
16.988333	0.1	2.048113
16.990000	0.1	2.047294
16.991667	0.1	2.047606
16.993333	0.1	2.048775
16.995000	0.1	2.049878
16.996667	0.1	2.049915
16.998333	0.1	2.048626
17.000000	0.1	2.046293
17.001667	0.1	2.043685
17.003333	0.1	2.041799
17.005000	0.1	2.040467
17.006667	0.1	2.038092
17.008333	0.1	2.033408
17.010000	0.1	2.026749
17.011667	0.1	2.019745
17.013333	0.1	2.014190
17.015000	0.1	2.011154
17.016667	0.1	2.010823
17.018333	0.1	2.012821
17.020000	0.1	2.016188
17.021667	0.1	2.019019
17.023333	0.1	2.019200
17.025000	0.1	2.016099
17.026667	0.1	2.010725
17.028333	0.1	2.004388
17.030000	0.1	1.998115
17.031667	0.1	1.992919
17.033333	0.1	1.989584
17.035000	0.1	1.987759
17.036667	0.1	1.986097
17.038333	0.1	1.984020
17.040000	0.1	1.982036
17.041667	0.1	1.980201
17.043333	0.1	1.977710
17.045000	0.1	1.973975
17.046667	0.1	1.969724
17.048333	0.1	1.966688
17.050000	0.1	1.966045
17.051667	0.1	1.967624
17.053333	0.1	1.970353
17.055000	0.1	1.972737
17.056667	0.1	1.973799
17.058333	0.1	1.973808
17.060000	0.1	1.974097
17.061667	0.1	1.976667
17.063333	0.1	1.982590
17.065000	0.1	1.990134
17.066667	0.1	1.995759
17.068333	0.1	1.997217
17.070000	0.1	1.994977
17.071667	0.1	1.991200
17.073333	0.1	1.988197
17.075000	0.1	1.987931
17.076667	0.1	1.992011
17.078333	0.1	2.001063
17.080000	0.1	2.013966
17.081667	0.1	2.027778
17.083333	0.1	2.039252
17.085000	0.1	2.047010
17.086667	0.1	2.052221
17.088333	0.1	2.057510
17.090000	0.1	2.065096
17.091667	0.1	2.075369
17.093333	0.1	2.087322
17.095000	0.1	2.099983
17.096667	0.1	2.112798
17.098333	0.1	2.124868
17.100000	0.1	2.135406
17.101667	0.1	2.145353
17.103333	0.1	2.157073
17.105000	0.1	2.172128
17.106667	0.1	2.190792
17.108333	0.1	2.212953
17.110000	0.1	2.238173
17.111667	0.1	2.265559
17.113333	0.1	2.294206
17.115000	0.1	2.323724
17.116667	0.1	2.354351
17.118333	0.1	2.386672
17.120000	0.1	2.420866
17.121667	0.1	2.456177
17.123333	0.1	2.492038
17.125000	0.1	2.529547
17.126667	0.1	2.570990
17.128333	0.1	2.617608
17.130000	0.1	2.668602
17.131667	0.1	2.722810
17.133333	0.1	2.779937
17.135000	0.1	2.839444
17.136667	0.1	2.900250
17.138333	0.1	2.962123
17.140000	0.1	3.026123
17.141667	0.1	3.094473
17.143333	0.1	3.170175
17.145000	0.1	3.254926
17.146667	0.1	3.347304
17.148333	0.1	3.444059
17.150000	0.1	3.542365
17.151667	0.1	3.640838
17.153333	0.1	3.739586
17.155000	0.1	3.840239
17.156667	0.1	3.946400
17.158333	0.1	4.062583
17.160000	0.1	4.191431
17.161667	0.1	4.332275
17.163333	0.1	4.481818
17.165000	0.1	4.635989
17.166667	0.1	4.792241
17.168333	0.1	4.950892
17.170000	0.1	5.115015
17.171667	0.1	5.288823
17.173333	0.1	5.475036
17.175000	0.1	5.673529
17.176667	0.1	5.882601
17.178333	0.1	6.101010
17.180000	0.1	6.328551
17.181667	0.1	6.565307
17.183333	0.1	6.811689
17.185000	0.1	7.069418
17.186667	0.1	7.340894
17.188333	0.1	7.627080
17.190000	0.1	7.927497
17.191667	0.1	8.242032
17.193333	0.1	8.571004
17.195000	0.1	8.914233
17.196667	0.1	9.271833
17.198333	0.1	9.645005
17.200000	0.1	10.035159
17.201667	0.1	10.442915
17.203333	0.1	10.867985
17.205000	0.1	11.309814
17.206667	0.1	11.768211
17.208333	0.1	12.243302
17.210000	0.1	12.735170
17.211667	0.1	13.244129
17.213333	0.1	13.771351
17.215000	0.1	14.318991
17.216667	0.1	14.889054
17.218333	0.1	15.482097
17.220000	0.1	16.097557
17.221667	0.1	16.734651
17.223333	0.1	17.392286
17.225000	0.1	18.069041
17.226667	0.1	18.764185
17.228333	0.1	19.478379
17.230000	0.1	20.212852
17.231667	0.1	20.968784
17.233333	0.1	21.747560
17.235000	0.1	22.550435
17.236667	0.1	23.378008
17.238333	0.1	24.230527
17.240000	0.1	25.108368
17.241667	0.1	26.011765
17.243333	0.1	26.940145
17.245000	0.1	27.892576
17.246667	0.1	28.868625
17.248333	0.1	29.868339
17.250000	0.1	30.892203
17.251667	0.1	31.941230
17.253333	0.1	33.016386
17.255000	0.1	34.117913
17.256667	0.1	35.245544
17.258333	0.1	36.399895
17.260000	0.1	37.582628
17.261667	0.1	38.795411
17.263333	0.1	40.039858
17.265000	0.1	41.317260
17.266667	0.1	42.627086
17.268333	0.1	43.967376
17.270000	0.1	45.337165
17.271667	0.1	46.737795
17.273333	0.1	48.171701
17.275000	0.1	49.640536
17.276667	0.1	51.145377
17.278333	0.1	52.688243
17.280000	0.1	54.271887
17.281667	0.1	55.897841
17.283333	0.1	57.566133
17.285000	0.1	59.277131
17.286667	0.1	61.032530
17.288333	0.1	62.834886
17.290000	0.1	64.686891
17.291667	0.1	66.590505
17.293333	0.1	68.546278
17.295000	0.1	70.553729
17.296667	0.1	72.612758
17.298333	0.1	74.724131
17.300000	0.1	76.888083
17.301667	0.1	79.104039
17.303333	0.1	81.372280
17.305000	0.1	83.694556
17.306667	0.1	86.072814
17.308333	0.1	88.507938
17.310000	0.1	90.999426
17.311667	0.1	93.545206
17.313333	0.1	96.142213
17.315000	0.1	98.786852
17.316667	0.1	101.474435
17.318333	0.1	104.199629
17.320000	0.1	106.957653
17.321667	0.1	109.744794
17.323333	0.1	112.558231
17.325000	0.1	115.395305
17.326667	0.1	118.252449
17.328333	0.1	121.124806
17.330000	0.1	124.006253
17.331667	0.1	126.889451
17.333333	0.1	129.766138
17.335000	0.1	132.627855
17.336667	0.1	135.466987
17.338333	0.1	138.276913
17.340000	0.1	141.050844
17.341667	0.1	143.780448
17.343333	0.1	146.456175
17.345000	0.1	149.069000
17.346667	0.1	151.611022
17.348333	0.1	154.074868
17.350000	0.1	156.453555
17.351667	0.1	158.741470
17.353333	0.1	160.934786
17.355000	0.1	163.029558
17.356667	0.1	165.019804
17.358333	0.1	166.898323
17.360000	0.1	168.658225
17.361667	0.1	170.293916
17.363333	0.1	171.801769
17.365000	0.1	173.179107
17.366667	0.1	174.422851
17.368333	0.1	175.530198
17.370000	0.1	176.499360
17.371667	0.1	177.328866
17.373333	0.1	178.017426
17.375000	0.1	178.565257
17.376667	0.1	178.974257
17.378333	0.1	179.246515
17.380000	0.1	179.383787
17.381667	0.1	179.387019
17.383333	0.1	179.255577
17.385000	0.1	178.988665
17.386667	0.1	178.588056
17.388333	0.1	178.058511
17.390000	0.1	177.405272
17.391667	0.1	176.632120
17.393333	0.1	175.741674
17.395000	0.1	174.736502
17.396667	0.1	173.620274
17.398333	0.1	172.398305
17.400000	0.1	171.075952
17.401667	0.1	169.656444
17.403333	0.1	168.141425
17.405000	0.1	166.533725
17.406667	0.1	164.838741
17.408333	0.1	163.062280
17.410000	0.1	161.208520
17.411667	0.1	159.280864
17.413333	0.1	157.283093
17.415000	0.1	155.219506
17.416667	0.1	153.094693
17.418333	0.1	150.912875
17.420000	0.1	148.677379
17.421667	0.1	146.390759
17.423333	0.1	144.056156
17.425000	0.1	141.678895
17.426667	0.1	139.265112
17.428333	0.1	136.819352
17.430000	0.1	134.345335
17.431667	0.1	131.847747
17.433333	0.1	129.331383
17.435000	0.1	126.799760
17.436667	0.1	124.255726
17.438333	0.1	121.702170
17.440000	0.1	119.141745
17.441667	0.1	116.576632
17.443333	0.1	114.009068
17.445000	0.1	111.442460
17.446667	0.1	108.881127
17.448333	0.1	106.328828
17.450000	0.1	103.789205
17.451667	0.1	101.266722
17.453333	0.1	98.765590
17.455000	0.1	96.289339
17.456667	0.1	93.841702
17.458333	0.1	91.425651
17.460000	0.1	89.042010
17.461667	0.1	86.690323
17.463333	0.1	84.370608
17.465000	0.1	82.084392
17.466667	0.1	79.834480
17.468333	0.1	77.623809
17.470000	0.1	75.454558
17.471667	0.1	73.328167
17.473333	0.1	71.246121
17.475000	0.1	69.210120
17.476667	0.1	67.221392
17.478333	0.1	65.280264
17.480000	0.1	63.385959
17.481667	0.1	61.537190
17.483333	0.1	59.733484
17.485000	0.1	57.975506
17.486667	0.1	56.264284
17.488333	0.1	54.600551
17.490000	0.1	52.984436
17.491667	0.1	51.415502
17.493333	0.1	49.893330
17.495000	0.1	48.417719
17.496667	0.1	46.988213
17.498333	0.1	45.604073
17.500000	0.1	44.264416
17.501667	0.1	42.967661
17.503333	0.1	41.711023
17.505000	0.1	40.491703
17.506667	0.1	39.308411
17.508333	0.1	38.161110
17.510000	0.1	37.050210
17.511667	0.1	35.976945
17.513333	0.1	34.943013
17.515000	0.1	33.948724
17.516667	0.1	32.992116
17.518333	0.1	32.070051
17.520000	0.1	31.179329
17.521667	0.1	30.317293
17.523333	0.1	29.482255
17.525000	0.1	28.672852
17.526667	0.1	27.887616
17.528333	0.1	27.126228
17.530000	0.1	26.389710
17.531667	0.1	25.678352
17.533333	0.1	24.991240
17.535000	0.1	24.327789
17.536667	0.1	23.687789
17.538333	0.1	23.070485
17.540000	0.1	22.474788
17.541667	0.1	21.898844
17.543333	0.1	21.339147
17.545000	0.1	20.791856
17.546667	0.1	20.255051
17.548333	0.1	19.729817
17.550000	0.1	19.220072
17.551667	0.1	18.730019
17.553333	0.1	18.261061
17.555000	0.1	17.811828
17.556667	0.1	17.379802
17.558333	0.1	16.962080
17.560000	0.1	16.556215
17.561667	0.1	16.161497
17.563333	0.1	15.778421
17.565000	0.1	15.406795
17.566667	0.1	15.045879
17.568333	0.1	14.696149
17.570000	0.1	14.358987
17.571667	0.1	14.034659
17.573333	0.1	13.721772
17.575000	0.1	13.418831
17.576667	0.1	13.125632
17.578333	0.1	12.842570
17.580000	0.1	12.569376
17.581667	0.1	12.304657
17.583333	0.1	12.046597
17.585000	0.1	11.794590
17.586667	0.1	11.549830
17.588333	0.1	11.314023
17.590000	0.1	11.088704
17.591667	0.1	10.875463
17.593333	0.1	10.675094
17.595000	0.1	10.485994
17.596667	0.1	10.304139
17.598333	0.1	10.125078
17.600000	0.1	9.946325
17.601667	0.1	9.768731
17.603333	0.1	9.595850
17.605000	0.1	9.431462
17.606667	0.1	9.277062
17.608333	0.1	9.131338
17.610000	0.1	8.991295
17.611667	0.1	8.853739
17.613333	0.1	8.716411
17.615000	0.1	8.578580
17.616667	0.1	8.441457
17.618333	0.1	8.308040
17.620000	0.1	8.181287
17.621667	0.1	8.062334
17.623333	0.1	7.950799
17.625000	0.1	7.845922
17.626667	0.1	7.746359
17.628333	0.1	7.649926
17.630000	0.1	7.554838
17.631667	0.1	7.460527
17.633333	0.1	7.367344
17.635000	0.1	7.276093
17.636667	0.1	7.187310
17.638333	0.1	7.100506
17.640000	0.1	7.014638
17.641667	0.1	6.929142
17.643333	0.1	6.844308
17.645000	0.1	6.760811
17.646667	0.1	6.679464
17.648333	0.1	6.601256
17.650000	0.1	6.526872
17.651667	0.1	6.456063
17.653333	0.1	6.387914
17.655000	0.1	6.321287
17.656667	0.1	6.255168
17.658333	0.1	6.189686
17.660000	0.1	6.126091
17.661667	0.1	6.065005
17.663333	0.1	6.005331
17.665000	0.1	5.945247
17.666667	0.1	5.884203
17.668333	0.1	5.823798
17.670000	0.1	5.766470
17.671667	0.1	5.713524
17.673333	0.1	5.664891
17.675000	0.1	5.620196
17.676667	0.1	5.578366
17.678333	0.1	5.536764
17.680000	0.1	5.492507
17.681667	0.1	5.444856
17.683333	0.1	5.395627
17.685000	0.1	5.347519
17.686667	0.1	5.302443
17.688333	0.1	5.260925
17.690000	0.1	5.222289
17.691667	0.1	5.185232
17.693333	0.1	5.148808
17.695000	0.1	5.112630
17.696667	0.1	5.076085
17.698333	0.1	5.038590
17.700000	0.1	5.000471
17.701667	0.1	4.962850
17.703333	0.1	4.926831
17.705000	0.1	4.892922
17.706667	0.1	4.861476
17.708333	0.1	4.833466
17.710000	0.1	4.809620
17.711667	0.1	4.788688
17.713333	0.1	4.767613
17.715000	0.1	4.743659
17.716667	0.1	4.716231
17.718333	0.1	4.686662
17.720000	0.1	4.656743
17.721667	0.1	4.627858
17.723333	0.1	4.600910
17.725000	0.1	4.576272
17.726667	0.1	4.553632
17.728333	0.1	4.532579
17.730000	0.1	4.512956
17.731667	0.1	4.493995
17.733333	0.1	4.473585
17.735000	0.1	4.449394
17.736667	0.1	4.420453
17.738333	0.1	4.387582
17.740000	0.1	4.353430
17.741667	0.1	4.322091
17.743333	0.1	4.297304
17.745000	0.1	4.279981
17.746667	0.1	4.267138
17.748333	0.1	4.253425
17.750000	0.1	4.234752
17.751667	0.1	4.210812
17.753333	0.1	4.184297
17.755000	0.1	4.158015
17.756667	0.1	4.132641
17.758333	0.1	4.107207
17.760000	0.1	4.081521
17.761667	0.1	4.056720
17.763333	0.1	4.033400
17.765000	0.1	4.010960
17.766667	0.1	3.989199
17.768333	0.1	3.968971
17.770000	0.1	3.950121
17.771667	0.1	3.930475
17.773333	0.1	3.907997
17.775000	0.1	3.882344
17.776667	0.1	3.854828
17.778333	0.1	3.827871
17.780000	0.1	3.803093
17.781667	0.1	3.780210
17.783333	0.1	3.758273
17.785000	0.1	3.736587
17.786667	0.1	3.714343
17.788333	0.1	3.690994
17.790000	0.1	3.667539
17.791667	0.1	3.646044
17.793333	0.1	3.627492
17.795000	0.1	3.611003
17.796667	0.1	3.595264
17.798333	0.1	3.579417
17.800000	0.1	3.562365
17.801667	0.1	3.542732
17.803333	0.1	3.520353
17.805000	0.1	3.496562
17.806667	0.1	3.472921
17.808333	0.1	3.450862
17.810000	0.1	3.431379
17.811667	0.1	3.413768
17.813333	0.1	3.396273
17.815000	0.1	3.378489
17.816667	0.1	3.361651
17.818333	0.1	3.346810
17.820000	0.1	3.333394
17.821667	0.1	3.319494
17.823333	0.1	3.303923
17.825000	0.1	3.287648
17.826667	0.1	3.272621
17.828333	0.1	3.259690
17.830000	0.1	3.248262
17.831667	0.1	3.238311
17.833333	0.1	3.230977
17.835000	0.1	3.226371
17.836667	0.1	3.222553
17.838333	0.1	3.217454
17.840000	0.1	3.210753
17.841667	0.1	3.204155
17.843333	0.1	3.200062
17.845000	0.1	3.199345
17.846667	0.1	3.200416
17.848333	0.1	3.200513
17.850000	0.1	3.197906
17.851667	0.1	3.193095
17.853333	0.1	3.187847
17.855000	0.1	3.183144
17.856667	0.1	3.179191
17.858333	0.1	3.176914
17.860000	0.1	3.177375
17.861667	0.1	3.180611
17.863333	0.1	3.186599
17.865000	0.1	3.195954
17.866667	0.1	3.208150
17.868333	0.1	3.220779
17.870000	0.1	3.231694
17.871667	0.1	3.240407
17.873333	0.1	3.247540
17.875000	0.1	3.254265
17.876667	0.1	3.261594
17.878333	0.1	3.269631
17.880000	0.1	3.278255
17.881667	0.1	3.287829
17.883333	0.1	3.298679
17.885000	0.1	3.310749
17.886667	0.1	3.324109
17.888333	0.1	3.339243
17.890000	0.1	3.356528
17.891667	0.1	3.375630
17.893333	0.1	3.395835
17.895000	0.1	3.417544
17.896667	0.1	3.442126
17.898333	0.1	3.469391
17.900000	0.1	3.497074
17.901667	0.1	3.523584
17.903333	0.1	3.549340
17.905000	0.1	3.575389
17.906667	0.1	3.602142
17.908333	0.1	3.629364
17.910000	0.1	3.656312
17.911667	0.1	3.682300
17.913333	0.1	3.707735
17.915000	0.1	3.734180
17.916667	0.1	3.763428
17.918333	0.1	3.796034
17.920000	0.1	3.830460
17.921667	0.1	3.864300
17.923333	0.1	3.896174
17.925000	0.1	3.926246
17.926667	0.1	3.955821
17.928333	0.1	3.986480
17.930000	0.1	4.018908
17.931667	0.1	4.052562
17.933333	0.1	4.086578
17.935000	0.1	4.120693
17.936667	0.1	4.155384
17.938333	0.1	4.191720
17.940000	0.1	4.230528
17.941667	0.1	4.271013
17.943333	0.1	4.311060
17.945000	0.1	4.349230
17.946667	0.1	4.385570
17.948333	0.1	4.420467
17.950000	0.1	4.453561
17.951667	0.1	4.484621
17.953333	0.1	4.515047
17.955000	0.1	4.547006
17.956667	0.1	4.581125
17.958333	0.1	4.616170
17.960000	0.1	4.650415
17.961667	0.1	4.682732
17.963333	0.1	4.713112
17.965000	0.1	4.741992
17.966667	0.1	4.768977
17.968333	0.1	4.793112
17.970000	0.1	4.813746
17.971667	0.1	4.830309
17.973333	0.1	4.842472
17.975000	0.1	4.850887
17.976667	0.1	4.857108
17.978333	0.1	4.862333
17.980000	0.1	4.866598
17.981667	0.1	4.869304
17.983333	0.1	4.870044
17.985000	0.1	4.868936
17.986667	0.1	4.866337
17.988333	0.1	4.861867
17.990000	0.1	4.853727
17.991667	0.1	4.839944
17.993333	0.1	4.820302
17.995000	0.1	4.796498
17.996667	0.1	4.771189
17.998333	0.1	4.746621
18.000000	0.1	4.722895
18.001667	0.1	4.697922
18.003333	0.1	4.669335
18.005000	0.1	4.636254
18.006667	0.1	4.599798
18.008333	0.1	4.561869
18.010000	0.1	4.523322
18.011667	0.1	4.483485
18.013333	0.1	4.441049
18.015000	0.1	4.394744
18.016667	0.1	4.344094
18.018333	0.1	4.290012
18.020000	0.1	4.234118
18.021667	0.1	4.178099
18.023333	0.1	4.123831
18.025000	0.1	4.072743
18.026667	0.1	4.024720
18.028333	0.1	3.978438
18.030000	0.1	3.932533
18.031667	0.1	3.886111
18.033333	0.1	3.838665
18.035000	0.1	3.789701
18.036667	0.1	3.738990
18.038333	0.1	3.687004
18.040000	0.1	3.634184
18.041667	0.1	3.580269
18.043333	0.1	3.525303
18.045000	0.1	3.470536
18.046667	0.1	3.417949
18.048333	0.1	3.369353
18.050000	0.1	3.325916
18.051667	0.1	3.288025
18.053333	0.1	3.255014
18.055000	0.1	3.225226
18.056667	0.1	3.196471
18.058333	0.1	3.166911
18.060000	0.1	3.135861
18.061667	0.1	3.103348
18.063333	0.1	3.069914
18.065000	0.1	3.037322
18.066667	0.1	3.007455
18.068333	0.1	2.980819
18.070000	0.1	2.956805
18.071667	0.1	2.934225
18.073333	0.1	2.912004
18.075000	0.1	2.890117
18.076667	0.1	2.868786
18.078333	0.1	2.847109
18.080000	0.1	2.824059
18.081667	0.1	2.799775
18.083333	0.1	2.775048
18.085000	0.1	2.750619
18.086667	0.1	2.726996
18.088333	0.1	2.704063
18.090000	0.1	2.681939
18.091667	0.1	2.661864
18.093333	0.1	2.644830
18.095000	0.1	2.630171
18.096667	0.1	2.616365
18.098333	0.1	2.601994
18.100000	0.1	2.585864
18.101667	0.1	2.567759
18.103333	0.1	2.549025
18.105000	0.1	2.530809
18.106667	0.1	2.512387
18.108333	0.1	2.492820
18.110000	0.1	2.472880
18.111667	0.1	2.454109
18.113333	0.1	2.437541
18.115000	0.1	2.423464
18.116667	0.1	2.411189
18.118333	0.1	2.399627
18.120000	0.1	2.387841
18.121667	0.1	2.374784
18.123333	0.1	2.359822
18.125000	0.1	2.343310
18.126667	0.1	2.325885
18.128333	0.1	2.308027
18.130000	0.1	2.290010
18.131667	0.1	2.271621
18.133333	0.1	2.252990
18.135000	0.1	2.235146
18.136667	0.1	2.218564
18.138333	0.1	2.202531
18.140000	0.1	2.186452
18.141667	0.1	2.170424
18.143333	0.1	2.154862
18.145000	0.1	2.140584
18.146667	0.1	2.128412
18.148333	0.1	2.118028
18.150000	0.1	2.107825
18.151667	0.1	2.096258
18.153333	0.1	2.083112
18.155000	0.1	2.069101
18.156667	0.1	2.055098
18.158333	0.1	2.042763
18.160000	0.1	2.034092
18.161667	0.1	2.029105
18.163333	0.1	2.025375
18.165000	0.1	2.019899
18.166667	0.1	2.010944
18.168333	0.1	1.998963
18.170000	0.1	1.985896
18.171667	0.1	1.973566
18.173333	0.1	1.962930
18.175000	0.1	1.954399
18.176667	0.1	1.948108
18.178333	0.1	1.943829
18.180000	0.1	1.940918
18.181667	0.1	1.938404
18.183333	0.1	1.935656
18.185000	0.1	1.932988
18.186667	0.1	1.930776
18.188333	0.1	1.928043
18.190000	0.1	1.922874
18.191667	0.1	1.914706
18.193333	0.1	1.905276
18.195000	0.1	1.897030
18.196667	0.1	1.891130
18.198333	0.1	1.886813
18.200000	0.1	1.882487
18.201667	0.1	1.877346
18.203333	0.1	1.871837
18.205000	0.1	1.866622
18.206667	0.1	1.861369
18.208333	0.1	1.854938
18.210000	0.1	1.846859
18.211667	0.1	1.838119
18.213333	0.1	1.830538
18.215000	0.1	1.825467
18.216667	0.1	1.822948
18.218333	0.1	1.822109
18.220000	0.1	1.821993
18.221667	0.1	1.822137
18.223333	0.1	1.822324
18.225000	0.1	1.822067
18.226667	0.1	1.820694
18.228333	0.1	1.817537
18.230000	0.1	1.811828
18.231667	0.1	1.803413
18.233333	0.1	1.793811
18.235000	0.1	1.785723
18.236667	0.1	1.781113
18.238333	0.1	1.780121
18.240000	0.1	1.781401
18.241667	0.1	1.782617
18.243333	0.1	1.780945
18.245000	0.1	1.774584
18.246667	0.1	1.764027
18.248333	0.1	1.751403
18.250000	0.1	1.739059
18.251667	0.1	1.729205
18.253333	0.1	1.723939
18.255000	0.1	1.724418
18.256667	0.1	1.729527
18.258333	0.1	1.736316
18.260000	0.1	1.741913
18.261667	0.1	1.744027
18.263333	0.1	1.741131
18.265000	0.1	1.733773
18.266667	0.1	1.724893
18.268333	0.1	1.717494
18.270000	0.1	1.712400
18.271667	0.1	1.709042
18.273333	0.1	1.707519
18.275000	0.1	1.708511
18.276667	0.1	1.711678
18.278333	0.1	1.715273
18.280000	0.1	1.717377
18.281667	0.1	1.716716
18.283333	0.1	1.712907
18.285000	0.1	1.706942
18.286667	0.1	1.700455
18.288333	0.1	1.694700
18.290000	0.1	1.690751
18.291667	0.1	1.689196
18.293333	0.1	1.689116
18.295000	0.1	1.688520
18.296667	0.1	1.686122
18.298333	0.1	1.682448
18.300000	0.1	1.679580
18.301667	0.1	1.679715
18.303333	0.1	1.683543
18.305000	0.1	1.689456
18.306667	0.1	1.694616
18.308333	0.1	1.697438
18.310000	0.1	1.698700
18.311667	0.1	1.699463
18.313333	0.1	1.698905
18.315000	0.1	1.695515
18.316667	0.1	1.689671
18.318333	0.1	1.683407
18.320000	0.1	1.678620
18.321667	0.1	1.676539
18.323333	0.1	1.677750
18.325000	0.1	1.681810
18.326667	0.1	1.687976
18.328333	0.1	1.695864
18.330000	0.1	1.704106
18.331667	0.1	1.709461
18.333333	0.1	1.709322
18.335000	0.1	1.704474
18.336667	0.1	1.698066
18.338333	0.1	1.692465
18.340000	0.1	1.688539
18.341667	0.1	1.687012
18.343333	0.1	1.688669
18.345000	0.1	1.693508
18.346667	0.1	1.699892
18.348333	0.1	1.704586
18.350000	0.1	1.704996
18.351667	0.1	1.701885
18.353333	0.1	1.698644
18.355000	0.1	1.697829
18.356667	0.1	1.699338
18.358333	0.1	1.702048
18.360000	0.1	1.705685
18.361667	0.1	1.710206
18.363333	0.1	1.715114
18.365000	0.1	1.719925
18.366667	0.1	1.724092
18.368333	0.1	1.726798
18.370000	0.1	1.727240
18.371667	0.1	1.724903
18.373333	0.1	1.719836
18.375000	0.1	1.713303
18.376667	0.1	1.707673
18.378333	0.1	1.704935
18.380000	0.1	1.705606
18.381667	0.1	1.708921
18.383333	0.1	1.713359
18.385000	0.1	1.717117
18.386667	0.1	1.719142
18.388333	0.1	1.719827
18.390000	0.1	1.720297
18.391667	0.1	1.721317
18.393333	0.1	1.722467
18.395000	0.1	1.722034
18.396667	0.1	1.718546
18.398333	0.1	1.712283
18.400000	0.1	1.705228
18.401667	0.1	1.699766
18.403333	0.1	1.697512
18.405000	0.1	1.698877
18.406667	0.1	1.702588
18.408333	0.1	1.705745
18.410000	0.1	1.705671
18.411667	0.1	1.701671
18.413333	0.1	1.694774
18.415000	0.1	1.686877
18.416667	0.1	1.679752
18.418333	0.1	1.674215
18.420000	0.1	1.670066
18.421667	0.1	1.666583
18.423333	0.1	1.663156
18.425000	0.1	1.659743
18.426667	0.1	1.656311
18.428333	0.1	1.652017
18.430000	0.1	1.646238
18.431667	0.1	1.640175
18.433333	0.1	1.636301
18.435000	0.1	1.636362
18.436667	0.1	1.640162
18.438333	0.1	1.646234
18.440000	0.1	1.652883
18.441667	0.1	1.658392
18.443333	0.1	1.661545
18.445000	0.1	1.661717
18.446667	0.1	1.658625
18.448333	0.1	1.652506
18.450000	0.1	1.644292
18.451667	0.1	1.635598
18.453333	0.1	1.628916
18.455000	0.1	1.626560
18.456667	0.1	1.628827
18.458333	0.1	1.633917
18.460000	0.1	1.639291
18.461667	0.1	1.642643
18.463333	0.1	1.642965
18.465000	0.1	1.640860
18.466667	0.1	1.637326
18.468333	0.1	1.632837
18.470000	0.1	1.627943
18.471667	0.1	1.623947
18.473333	0.1	1.622620
18.475000	0.1	1.625516
18.476667	0.1	1.633042
18.478333	0.1	1.643077
18.480000	0.1	1.651454
18.481667	0.1	1.654439
18.483333	0.1	1.650378
18.485000	0.1	1.640003
18.486667	0.1	1.626159
18.488333	0.1	1.612729
18.490000	0.1	1.602545
18.491667	0.1	1.596413
18.493333	0.1	1.593879
18.495000	0.1	1.593931
18.496667	0.1	1.595146
18.498333	0.1	1.596143
18.500000	0.1	1.596417
18.501667	0.1	1.596464
18.503333	0.1	1.596431
18.505000	0.1	1.595197
18.506667	0.1	1.591919
18.508333	0.1	1.587332
18.510000	0.1	1.583006
18.511667	0.1	1.580524
18.513333	0.1	1.580524
18.515000	0.1	1.581828
18.516667	0.1	1.582503
18.518333	0.1	1.581684
18.520000	0.1	1.579905
18.521667	0.1	1.578177
18.523333	0.1	1.576645
18.525000	0.1	1.574461
18.526667	0.1	1.570960
18.528333	0.1	1.567006
18.530000	0.1	1.565004
18.531667	0.1	1.566648
18.533333	0.1	1.571048
18.535000	0.1	1.575784
18.536667	0.1	1.578918
18.538333	0.1	1.579258
18.540000	0.1	1.576464
18.541667	0.1	1.572110
18.543333	0.1	1.569078
18.545000	0.1	1.569209
18.546667	0.1	1.572287
18.548333	0.1	1.576543
18.550000	0.1	1.579961
18.551667	0.1	1.581698
18.553333	0.1	1.582401
18.555000	0.1	1.583062
18.556667	0.1	1.583691
18.558333	0.1	1.583467
18.560000	0.1	1.582052
18.561667	0.1	1.580417
18.563333	0.1	1.580226
18.565000	0.1	1.582238
18.566667	0.1	1.585465
18.568333	0.1	1.588091
18.570000	0.1	1.589223
18.571667	0.1	1.589726
18.573333	0.1	1.590992
18.575000	0.1	1.592929
18.576667	0.1	1.594056
18.578333	0.1	1.594038
18.580000	0.1	1.594401
18.581667	0.1	1.595994
18.583333	0.1	1.597684
18.585000	0.1	1.597963
18.586667	0.1	1.596436
18.588333	0.1	1.593740
18.590000	0.1	1.590638
18.591667	0.1	1.588054
18.593333	0.1	1.587654
18.595000	0.1	1.590978
18.596667	0.1	1.597991
18.598333	0.1	1.607263
18.600000	0.1	1.616916
18.601667	0.1	1.625121
18.603333	0.1	1.630485
18.605000	0.1	1.632809
18.606667	0.1	1.633428
18.608333	0.1	1.634848
18.610000	0.1	1.639123
18.611667	0.1	1.646555
18.613333	0.1	1.656567
18.615000	0.1	1.668739
18.616667	0.1	1.681959
18.618333	0.1	1.694085
18.620000	0.1	1.703096
18.621667	0.1	1.708199
18.623333	0.1	1.710970
18.625000	0.1	1.715398
18.626667	0.1	1.724991
18.628333	0.1	1.739878
18.630000	0.1	1.757708
18.631667	0.1	1.776228
18.633333	0.1	1.794375
18.635000	0.1	1.812251
18.636667	0.1	1.831180
18.638333	0.1	1.853206
18.640000	0.1	1.879642
18.641667	0.1	1.910077
18.643333	0.1	1.943167
18.645000	0.1	1.978022
18.646667	0.1	2.014386
18.648333	0.1	2.052146
18.650000	0.1	2.091131
18.651667	0.1	2.130982
18.653333	0.1	2.171979
18.655000	0.1	2.215556
18.656667	0.1	2.263021
18.658333	0.1	2.314649
18.660000	0.1	2.370626
18.661667	0.1	2.431404
18.663333	0.1	2.496922
18.665000	0.1	2.566865
18.666667	0.1	2.641575
18.668333	0.1	2.721907
18.670000	0.1	2.808035
18.671667	0.1	2.898602
18.673333	0.1	2.991217
18.675000	0.1	3.084042
18.676667	0.1	3.177132
18.678333	0.1	3.272435
18.680000	0.1	3.372575
18.681667	0.1	3.479943
18.683333	0.1	3.596516
18.685000	0.1	3.723032
18.686667	0.1	3.857990
18.688333	0.1	3.998722
18.690000	0.1	4.144148
18.691667	0.1	4.295614
18.693333	0.1	4.454805
18.695000	0.1	4.622201
18.696667	0.1	4.797443
18.698333	0.1	4.979596
18.700000	0.1	5.167830
18.701667	0.1	5.362704
18.703333	0.1	5.565654
18.705000	0.1	5.777515
18.706667	0.1	5.998239
18.708333	0.1	6.227982
18.710000	0.1	6.467751
18.711667	0.1	6.718058
18.713333	0.1	6.978484
18.715000	0.1	7.249154
18.716667	0.1	7.530991
18.718333	0.1	7.824670
18.720000	0.1	8.130376
18.721667	0.1	8.447748
18.723333	0.1	8.775648
18.725000	0.1	9.112894
18.726667	0.1	9.459597
18.728333	0.1	9.817099
18.730000	0.1	10.186769
18.731667	0.1	10.569417
18.733333	0.1	10.965103
18.735000	0.1	11.373428
18.736667	0.1	11.794851
18.738333	0.1	12.231027
18.740000	0.1	12.683170
18.741667	0.1	13.150875
18.743333	0.1	13.633138
18.745000	0.1	14.129784
18.746667	0.1	14.641462
18.748333	0.1	15.169629
18.750000	0.1	15.716190
18.751667	0.1	16.281717
18.753333	0.1	16.864673
18.755000	0.1	17.463244
18.756667	0.1	18.077437
18.758333	0.1	18.709013
18.760000	0.1	19.360152
18.761667	0.1	20.032926
18.763333	0.1	20.729178
18.765000	0.1	21.450110
18.766667	0.1	22.196053
18.768333	0.1	22.966811
18.770000	0.1	23.762076
18.771667	0.1	24.581905
18.773333	0.1	25.427220
18.775000	0.1	26.299469
18.776667	0.1	27.200254
18.778333	0.1	28.131441
18.780000	0.1	29.094368
18.781667	0.1	30.089403
18.783333	0.1	31.116908
18.785000	0.1	32.177754
18.786667	0.1	33.272379
18.788333	0.1	34.399862
18.790000	0.1	35.558110
18.791667	0.1	36.744922
18.793333	0.1	37.959213
18.795000	0.1	39.201677
18.796667	0.1	40.474054
18.798333	0.1	41.777324
18.800000	0.1	43.110400
18.801667	0.1	44.469824
18.803333	0.1	45.850710
18.805000	0.1	47.248360
18.806667	0.1	48.658815
18.808333	0.1	50.078211
18.810000	0.1	51.502851
18.811667	0.1	52.930093
18.813333	0.1	54.358062
18.815000	0.1	55.784048
18.816667	0.1	57.203472
18.818333	0.1	58.610314
18.820000	0.1	59.998068
18.821667	0.1	61.360821
18.823333	0.1	62.693274
18.825000	0.1	63.989223
18.826667	0.1	65.240953
18.828333	0.1	66.440716
18.830000	0.1	67.582028
18.831667	0.1	68.659405
18.833333	0.1	69.667785
18.835000	0.1	70.602782
18.836667	0.1	71.461420
18.838333	0.1	72.241919
18.840000	0.1	72.942115
18.841667	0.1	73.558791
18.843333	0.1	74.088597
18.845000	0.1	74.528228
18.846667	0.1	74.873865
18.848333	0.1	75.122253
18.850000	0.1	75.272136
18.851667	0.1	75.323763
18.853333	0.1	75.277970
18.855000	0.1	75.136069
18.856667	0.1	74.899136
18.858333	0.1	74.567990
18.860000	0.1	74.144406
18.861667	0.1	73.631154
18.863333	0.1	73.031238
18.865000	0.1	72.347238
18.866667	0.1	71.580806
18.868333	0.1	70.733568
18.870000	0.1	69.808685
18.871667	0.1	68.810955
18.873333	0.1	67.746155
18.875000	0.1	66.620731
18.876667	0.1	65.441094
18.878333	0.1	64.213439
18.880000	0.1	62.943855
18.881667	0.1	61.636963
18.883333	0.1	60.295644
18.885000	0.1	58.922675
18.886667	0.1	57.520806
18.888333	0.1	56.092679
18.890000	0.1	54.643014
18.891667	0.1	53.179078
18.893333	0.1	51.708086
18.895000	0.1	50.235535
18.896667	0.1	48.765321
18.898333	0.1	47.300342
18.900000	0.1	45.842845
18.901667	0.1	44.394815
18.903333	0.1	42.959116
18.905000	0.1	41.539813
18.906667	0.1	40.140967
18.908333	0.1	38.765636
18.910000	0.1	37.415787
18.911667	0.1	36.092922
18.913333	0.1	34.798826
18.915000	0.1	33.535101
18.916667	0.1	32.302653
18.918333	0.1	31.102244
18.920000	0.1	29.934854
18.921667	0.1	28.801528
18.923333	0.1	27.703415
18.925000	0.1	26.641991
18.926667	0.1	25.618784
18.928333	0.1	24.634176
18.930000	0.1	23.686308
18.931667	0.1	22.772197
18.933333	0.1	21.889778
18.935000	0.1	21.038526
18.936667	0.1	20.219409
18.938333	0.1	19.434630
18.940000	0.1	18.685795
18.941667	0.1	17.971839
18.943333	0.1	17.289505
18.945000	0.1	16.635628
18.946667	0.1	16.008313
18.948333	0.1	15.406446
18.950000	0.1	14.829179
18.951667	0.1	14.276486
18.953333	0.1	13.749488
18.955000	0.1	13.249242
18.956667	0.1	12.775534
18.958333	0.1	12.326357
18.960000	0.1	11.897823
18.961667	0.1	11.486011
18.963333	0.1	11.089752
18.965000	0.1	10.710522
18.966667	0.1	10.349797
18.968333	0.1	10.007666
18.970000	0.1	9.683999
18.971667	0.1	9.379084
18.973333	0.1	9.091888
18.975000	0.1	8.819574
18.976667	0.1	8.559702
18.978333	0.1	8.311197
18.980000	0.1	8.073002
18.981667	0.1	7.843501
18.983333	0.1	7.621385
18.985000	0.1	7.406515
18.986667	0.1	7.200241
18.988333	0.1	7.004198
18.990000	0.1	6.818599
18.991667	0.1	6.642216
18.993333	0.1	6.473572
18.995000	0.1	6.311657
18.996667	0.1	6.155716
18.998333	0.1	6.004693
19.000000	0.1	5.858047
19.001667	0.1	5.716970
19.003333	0.1	5.583256
19.005000	0.1	5.457429
19.006667	0.1	5.338779
19.008333	0.1	5.226079
19.010000	0.1	5.117962
19.011667	0.1	5.013328
19.013333	0.1	4.911162
19.015000	0.1	4.810160
19.016667	0.1	4.709736
19.018333	0.1	4.611253
19.020000	0.1	4.517445
19.021667	0.1	4.430637
19.023333	0.1	4.351302
19.025000	0.1	4.278119
19.026667	0.1	4.209089
19.028333	0.1	4.142635
19.030000	0.1	4.077940
19.031667	0.1	4.014876
19.033333	0.1	3.953543
19.035000	0.1	3.893427
19.036667	0.1	3.833389
19.038333	0.1	3.772955
19.040000	0.1	3.713141
19.041667	0.1	3.656265
19.043333	0.1	3.604572
19.045000	0.1	3.558504
19.046667	0.1	3.516097
19.048333	0.1	3.474271
19.050000	0.1	3.430834
19.051667	0.1	3.386033
19.053333	0.1	3.342391
19.055000	0.1	3.302507
19.056667	0.1	3.266716
19.058333	0.1	3.233240
19.060000	0.1	3.199927
19.061667	0.1	3.165607
19.063333	0.1	3.130645
19.065000	0.1	3.096648
19.066667	0.1	3.065253
19.068333	0.1	3.036959
19.070000	0.1	3.011115
19.071667	0.1	2.986793
19.073333	0.1	2.962491
19.075000	0.1	2.935766
19.076667	0.1	2.904977
19.078333	0.1	2.870988
19.080000	0.1	2.836408
19.081667	0.1	2.804007
19.083333	0.1	2.775644
19.085000	0.1	2.751388
19.086667	0.1	2.729497
19.088333	0.1	2.707769
19.090000	0.1	2.685096
19.091667	0.1	2.661613
19.093333	0.1	2.637720
19.095000	0.1	2.613426
19.096667	0.1	2.588765
19.098333	0.1	2.564490
19.100000	0.1	2.541645
19.101667	0.1	2.520396
19.103333	0.1	2.500340
19.105000	0.1	2.481593
19.106667	0.1	2.464000
19.108333	0.1	2.445993
19.110000	0.1	2.425849
19.111667	0.1	2.403571
19.113333	0.1	2.380530
19.115000	0.1	2.357760
19.116667	0.1	2.335934
19.118333	0.1	2.316572
19.120000	0.1	2.301023
19.121667	0.1	2.288730
19.123333	0.1	2.278197
19.125000	0.1	2.268301
19.126667	0.1	2.258089
19.128333	0.1	2.246900
19.130000	0.1	2.234792
19.131667	0.1	2.221894
19.133333	0.1	2.207980
19.135000	0.1	2.193255
19.136667	0.1	2.178843
19.138333	0.1	2.165809
19.140000	0.1	2.153884
19.141667	0.1	2.141935
19.143333	0.1	2.129818
19.145000	0.1	2.118773
19.146667	0.1	2.109795
19.148333	0.1	2.102358
19.150000	0.1	2.094884
19.151667	0.1	2.086102
19.153333	0.1	2.075434
19.155000	0.1	2.063275
19.156667	0.1	2.051606
19.158333	0.1	2.042348
19.160000	0.1	2.035201
19.161667	0.1	2.028844
19.163333	0.1	2.022912
19.165000	0.1	2.017659
19.166667	0.1	2.012965
19.168333	0.1	2.008220
19.170000	0.1	2.002609
19.171667	0.1	1.995666
19.173333	0.1	1.987880
19.175000	0.1	1.980867
19.176667	0.1	1.976714
19.178333	0.1	1.976346
19.180000	0.1	1.977948
19.181667	0.1	1.978027
19.183333	0.1	1.974567
19.185000	0.1	1.968076
19.186667	0.1	1.959996
19.188333	0.1	1.951540
19.190000	0.1	1.943470
19.191667	0.1	1.935642
19.193333	0.1	1.927349
19.195000	0.1	1.918501
19.196667	0.1	1.909831
19.198333	0.1	1.902268
19.200000	0.1	1.896601
19.201667	0.1	1.893295
19.203333	0.1	1.892080
19.205000	0.1	1.891460
19.206667	0.1	1.889071
19.208333	0.1	1.883372
19.210000	0.1	1.875283
19.211667	0.1	1.867088
19.213333	0.1	1.859963
19.215000	0.1	1.853928
19.216667	0.1	1.848685
19.218333	0.1	1.843227
19.220000	0.1	1.835953
19.221667	0.1	1.825471
19.223333	0.1	1.811599
19.225000	0.1	1.796060
19.226667	0.1	1.781513
19.228333	0.1	1.769601
19.230000	0.1	1.760218
19.231667	0.1	1.752209
19.233333	0.1	1.744241
19.235000	0.1	1.735492
19.236667	0.1	1.726286
19.238333	0.1	1.717820
19.240000	0.1	1.710779
19.241667	0.1	1.704320
19.243333	0.1	1.696674
19.245000	0.1	1.686909
19.246667	0.1	1.675407
19.248333	0.1	1.662974
19.250000	0.1	1.650462
19.251667	0.1	1.638867
19.253333	0.1	1.629121
19.255000	0.1	1.621949
19.256667	0.1	1.617582
19.258333	0.1	1.615109
19.260000	0.1	1.612585
19.261667	0.1	1.607826
19.263333	0.1	1.599137
19.265000	0.1	1.586094
19.266667	0.1	1.570373
19.268333	0.1	1.555122
19.270000	0.1	1.542685
19.271667	0.1	1.533167
19.273333	0.1	1.525520
19.275000	0.1	1.519104
19.276667	0.1	1.513739
19.278333	0.1	1.508966
19.280000	0.1	1.503997
19.281667	0.1	1.498396
19.283333	0.1	1.492505
19.285000	0.1	1.486745
19.286667	0.1	1.480645
19.288333	0.1	1.473473
19.290000	0.1	1.465785
19.291667	0.1	1.458731
19.293333	0.1	1.452244
19.295000	0.1	1.445943
19.296667	0.1	1.440886
19.298333	0.1	1.438279
19.300000	0.1	1.437347
19.301667	0.1	1.435736
19.303333	0.1	1.431596
19.305000	0.1	1.425399
19.306667	0.1	1.419168
19.308333	0.1	1.414064
19.310000	0.1	1.410246
19.311667	0.1	1.408118
19.313333	0.1	1.407694
19.315000	0.1	1.407792
19.316667	0.1	1.406968
19.318333	0.1	1.405072
19.320000	0.1	1.403289
19.321667	0.1	1.402227
19.323333	0.1	1.401086
19.325000	0.1	1.398711
19.326667	0.1	1.394767
19.328333	0.1	1.390153
19.330000	0.1	1.386669
19.331667	0.1	1.385817
19.333333	0.1	1.387615
19.335000	0.1	1.390758
19.336667	0.1	1.394101
19.338333	0.1	1.397412
19.340000	0.1	1.400355
19.341667	0.1	1.401724
19.343333	0.1	1.400360
19.345000	0.1	1.396434
19.346667	0.1	1.391382
19.348333	0.1	1.386986
19.350000	0.1	1.384304
19.351667	0.1	1.383335
19.353333	0.1	1.383820
19.355000	0.1	1.385561
19.356667	0.1	1.387117
19.358333	0.1	1.385789
19.360000	0.1	1.380173
19.361667	0.1	1.371689
19.363333	0.1	1.362930
19.365000	0.1	1.355452
19.366667	0.1	1.349603
19.368333	0.1	1.345552
19.370000	0.1	1.343656
19.371667	0.1	1.343703
19.373333	0.1	1.344671
19.375000	0.1	1.345775
19.376667	0.1	1.347270
19.378333	0.1	1.349822
19.380000	0.1	1.353635
19.381667	0.1	1.358441
19.383333	0.1	1.363535
19.385000	0.1	1.368020
19.386667	0.1	1.371563
19.388333	0.1	1.374446
19.390000	0.1	1.376546
19.391667	0.1	1.377007
19.393333	0.1	1.375293
19.395000	0.1	1.372313
19.396667	0.1	1.370097
19.398333	0.1	1.370357
19.400000	0.1	1.373463
19.401667	0.1	1.378036
19.403333	0.1	1.381524
19.405000	0.1	1.382553
19.406667	0.1	1.382418
19.408333	0.1	1.383699
19.410000	0.1	1.388160
19.411667	0.1	1.395340
19.413333	0.1	1.402600
19.415000	0.1	1.407238
19.416667	0.1	1.408835
19.418333	0.1	1.409589
19.420000	0.1	1.412444
19.421667	0.1	1.418716
19.423333	0.1	1.427536
19.425000	0.1	1.437287
19.426667	0.1	1.447019
19.428333	0.1	1.456370
19.430000	0.1	1.465203
19.431667	0.1	1.474610
19.433333	0.1	1.486703
19.435000	0.1	1.501939
19.436667	0.1	1.518028
19.438333	0.1	1.531923
19.440000	0.1	1.542191
19.441667	0.1	1.550056
19.443333	0.1	1.558647
19.445000	0.1	1.571034
19.446667	0.1	1.587896
19.448333	0.1	1.606955
19.450000	0.1	1.625568
19.451667	0.1	1.643593
19.453333	0.1	1.662648
19.455000	0.1	1.683491
19.456667	0.1	1.705615
19.458333	0.1	1.728376
19.460000	0.1	1.751450
19.461667	0.1	1.774509
19.463333	0.1	1.797159
19.465000	0.1	1.819450
19.466667	0.1	1.842109
19.468333	0.1	1.865649
19.470000	0.1	1.889425
19.471667	0.1	1.912317
19.473333	0.1	1.933859
19.475000	0.1	1.954050
19.476667	0.1	1.973328
19.478333	0.1	1.993030
19.480000	0.1	2.014483
19.481667	0.1	2.037748
19.483333	0.1	2.061860
19.485000	0.1	2.085487
19.486667	0.1	2.107299
19.488333	0.1	2.126610
19.490000	0.1	2.143481
19.491667	0.1	2.158331
19.493333	0.1	2.171956
19.495000	0.1	2.184776
19.496667	0.1	2.195956
19.498333	0.1	2.203994
19.500000	0.1	2.208035
19.501667	0.1	2.208590
19.503333	0.1	2.207365
19.505000	0.1	2.206131
19.506667	0.1	2.205344
19.508333	0.1	2.203984
19.510000	0.1	2.200548
19.511667	0.1	2.193837
19.513333	0.1	2.183523
19.515000	0.1	2.170387
19.516667	0.1	2.155495
19.518333	0.1	2.139043
19.520000	0.1	2.120426
19.521667	0.1	2.099387
19.523333	0.1	2.076495
19.525000	0.1	2.052370
19.526667	0.1	2.027173
19.528333	0.1	2.000611
19.530000	0.1	1.971917
19.531667	0.1	1.940792
19.533333	0.1	1.908601
19.535000	0.1	1.877695
19.536667	0.1	1.849681
19.538333	0.1	1.824619
19.540000	0.1	1.801350
19.541667	0.1	1.777885
19.543333	0.1	1.752018
19.545000	0.1	1.722667
19.546667	0.1	1.690751
19.548333	0.1	1.658229
19.550000	0.1	1.626415
19.551667	0.1	1.596184
19.553333	0.1	1.569232
19.555000	0.1	1.546899
19.556667	0.1	1.527807
19.558333	0.1	1.509027
19.560000	0.1	1.489306
19.561667	0.1	1.469608
19.563333	0.1	1.451136
19.565000	0.1	1.433976
19.566667	0.1	1.417575
19.568333	0.1	1.401482
19.570000	0.1	1.385529
19.571667	0.1	1.370288
19.573333	0.1	1.357174
19.575000	0.1	1.347461
19.576667	0.1	1.341286
19.578333	0.1	1.337486
19.580000	0.1	1.334078
19.581667	0.1	1.329817
19.583333	0.1	1.325379
19.585000	0.1	1.322450
19.586667	0.1	1.321952
19.588333	0.1	1.323130
19.590000	0.1	1.324452
19.591667	0.1	1.325258
19.593333	0.1	1.326064
19.595000	0.1	1.327628
19.596667	0.1	1.330301
19.598333	0.1	1.334213
19.600000	0.1	1.339363
19.601667	0.1	1.344993
19.603333	0.1	1.349715
19.605000	0.1	1.352993
19.606667	0.1	1.355344
19.608333	0.1	1.357058
19.610000	0.1	1.357961
19.611667	0.1	1.358744
19.613333	0.1	1.361496
19.615000	0.1	1.367866
19.616667	0.1	1.377095
19.618333	0.1	1.386460
19.620000	0.1	1.393212
19.621667	0.1	1.396025
19.623333	0.1	1.395619
19.625000	0.1	1.394143
19.626667	0.1	1.393785
19.628333	0.1	1.396136
19.630000	0.1	1.401464
19.631667	0.1	1.407685
19.633333	0.1	1.411177
19.635000	0.1	1.409519
19.636667	0.1	1.403368
19.638333	0.1	1.395587
19.640000	0.1	1.388397
19.641667	0.1	1.381910
19.643333	0.1	1.375335
19.645000	0.1	1.368076
19.646667	0.1	1.359899
19.648333	0.1	1.351414
19.650000	0.1	1.344401
19.651667	0.1	1.340308
19.653333	0.1	1.337882
19.655000	0.1	1.333212
19.656667	0.1	1.323284
19.658333	0.1	1.309318
19.660000	0.1	1.295414
19.661667	0.1	1.284382
19.663333	0.1	1.276350
19.665000	0.1	1.270105
19.666667	0.1	1.264266
19.668333	0.1	1.257719
19.670000	0.1	1.249560
19.671667	0.1	1.239348
19.673333	0.1	1.228056
19.675000	0.1	1.217481
19.676667	0.1	1.208219
19.678333	0.1	1.199394
19.680000	0.1	1.190309
19.681667	0.1	1.181401
19.683333	0.1	1.173746
19.685000	0.1	1.167818
19.686667	0.1	1.162589
19.688333	0.1	1.156451
19.690000	0.1	1.148600
19.691667	0.1	1.139045
19.693333	0.1	1.127943
19.695000	0.1	1.115780
19.696667	0.1	1.104204
19.698333	0.1	1.095734
19.700000	0.1	1.092018
19.701667	0.1	1.092660
19.703333	0.1	1.095473
19.705000	0.1	1.097401
19.706667	0.1	1.095938
19.708333	0.1	1.090835
19.710000	0.1	1.084325
19.711667	0.1	1.079044
19.713333	0.1	1.076236
19.715000	0.1	1.075799
19.716667	0.1	1.076572
19.718333	0.1	1.076474
19.720000	0.1	1.073400
19.721667	0.1	1.067012
19.723333	0.1	1.059398
19.725000	0.1	1.053158
19.726667	0.1	1.049172
19.728333	0.1	1.046979
19.730000	0.1	1.046117
19.731667	0.1	1.045992
19.733333	0.1	1.045633
19.735000	0.1	1.044832
19.736667	0.1	1.044688
19.738333	0.1	1.046117
19.740000	0.1	1.048269
19.741667	0.1	1.049093
19.743333	0.1	1.047240
19.745000	0.1	1.042709
19.746667	0.1	1.036655
19.748333	0.1	1.031454
19.750000	0.1	1.029521
19.751667	0.1	1.031500
19.753333	0.1	1.036301
19.755000	0.1	1.042150
19.756667	0.1	1.047291
19.758333	0.1	1.050690
19.760000	0.1	1.052278
19.761667	0.1	1.052124
19.763333	0.1	1.050141
19.765000	0.1	1.046974
19.766667	0.1	1.044087
19.768333	0.1	1.042602
19.770000	0.1	1.042681
19.771667	0.1	1.043901
19.773333	0.1	1.045708
19.775000	0.1	1.048157
19.776667	0.1	1.052092
19.778333	0.1	1.057377
19.780000	0.1	1.062085
19.781667	0.1	1.064255
19.783333	0.1	1.063114
19.785000	0.1	1.058644
19.786667	0.1	1.051212
19.788333	0.1	1.041801
19.790000	0.1	1.032716
19.791667	0.1	1.027086
19.793333	0.1	1.026304
19.795000	0.1	1.028846
19.796667	0.1	1.031994
19.798333	0.1	1.033763
19.800000	0.1	1.033535
19.801667	0.1	1.032166
19.803333	0.1	1.031505
19.805000	0.1	1.032916
19.806667	0.1	1.036189
19.808333	0.1	1.039915
19.810000	0.1	1.042373
19.811667	0.1	1.042210
19.813333	0.1	1.039240
19.815000	0.1	1.034476
19.816667	0.1	1.029335
19.818333	0.1	1.025079
19.820000	0.1	1.022327
19.821667	0.1	1.020897
19.823333	0.1	1.020194
19.825000	0.1	1.019193
19.826667	0.1	1.016492
19.828333	0.1	1.011081
19.830000	0.1	1.003640
19.831667	0.1	0.996254
19.833333	0.1	0.990056
19.835000	0.1	0.983812
19.836667	0.1	0.975588
19.838333	0.1	0.965586
19.840000	0.1	0.956473
19.841667	0.1	0.951099
19.843333	0.1	0.950554
19.845000	0.1	0.954084
19.846667	0.1	0.959700
19.848333	0.1	0.964748
19.850000	0.1	0.966624
19.851667	0.1	0.964124
19.853333	0.1	0.958196
19.855000	0.1	0.951020
19.856667	0.1	0.944198
19.858333	0.1	0.938154
19.860000	0.1	0.932878
19.861667	0.1	0.928994
19.863333	0.1	0.927281
19.865000	0.1	0.926661
19.866667	0.1	0.924468
19.868333	0.1	0.919462
19.870000	0.1	0.913013
19.871667	0.1	0.906931
19.873333	0.1	0.901325
19.875000	0.1	0.895374
19.876667	0.1	0.889502
19.878333	0.1	0.885236
19.880000	0.1	0.883196
19.881667	0.1	0.882470
19.883333	0.1	0.881669
19.885000	0.1	0.880379
19.886667	0.1	0.879942
19.888333	0.1	0.881925
19.890000	0.1	0.885790
19.891667	0.1	0.889255
19.893333	0.1	0.890428
19.895000	0.1	0.888524
19.896667	0.1	0.883811
19.898333	0.1	0.877804
19.900000	0.1	0.872687
19.901667	0.1	0.869250
19.903333	0.1	0.865767
19.905000	0.1	0.860761
19.906667	0.1	0.855685
19.908333	0.1	0.853259
19.910000	0.1	0.854637
19.911667	0.1	0.859196
19.913333	0.1	0.865231
19.915000	0.1	0.870586
19.916667	0.1	0.873930
19.918333	0.1	0.875709
19.920000	0.1	0.877418
19.921667	0.1	0.879844
19.923333	0.1	0.882517
19.925000	0.1	0.884780
19.926667	0.1	0.886247
19.928333	0.1	0.886056
19.930000	0.1	0.883490
19.931667	0.1	0.879401
19.933333	0.1	0.875113
19.935000	0.1	0.870721
19.936667	0.1	0.865888
19.938333	0.1	0.860780
19.940000	0.1	0.855783
19.941667	0.1	0.851536
19.943333	0.1	0.848882
19.945000	0.1	0.848197
19.946667	0.1	0.849124
19.948333	0.1	0.850921
19.950000	0.1	0.852682
19.951667	0.1	0.853506
19.953333	0.1	0.853040
19.955000	0.1	0.851657
19.956667	0.1	0.849832
19.958333	0.1	0.848109
19.960000	0.1	0.847238
19.961667	0.1	0.847932
19.963333	0.1	0.850447
19.965000	0.1	0.853869
19.966667	0.1	0.856034
19.968333	0.1	0.854968
19.970000	0.1	0.850442
19.971667	0.1	0.843937
19.973333	0.1	0.837441
19.975000	0.1	0.832761
19.976667	0.1	0.831010
19.978333	0.1	0.831564
19.980000	0.1	0.832290
19.981667	0.1	0.831475
19.983333	0.1	0.828700
19.985000	0.1	0.823960
19.986667	0.1	0.817711
19.988333	0.1	0.811750
19.990000	0.1	0.808872
19.991667	0.1	0.810814
19.993333	0.1	0.816556
19.995000	0.1	0.823215
19.996667	0.1	0.827946
19.998333	0.1	0.828840
20.000000	0.1	0.825603
20.001667	0.1	0.820071
20.003333	0.1	0.814670
20.005000	0.1	0.810050
20.006667	0.1	0.805315
20.008333	0.1	0.800071
20.010000	0.1	0.794525
20.011667	0.1	0.788560
20.013333	0.1	0.782548
20.015000	0.1	0.778176
20.016667	0.1	0.776765
20.018333	0.1	0.777533
20.020000	0.1	0.778562
20.021667	0.1	0.778642
20.023333	0.1	0.777077
20.025000	0.1	0.773105
20.026667	0.1	0.766828
20.028333	0.1	0.759903
20.030000	0.1	0.754711
20.031667	0.1	0.752937
20.033333	0.1	0.754460
20.035000	0.1	0.757645
20.036667	0.1	0.761170
20.038333	0.1	0.764821
20.040000	0.1	0.768271
20.041667	0.1	0.770306
20.043333	0.1	0.769757
20.045000	0.1	0.766474
20.046667	0.1	0.761403
20.048333	0.1	0.756145
20.050000	0.1	0.752090
20.051667	0.1	0.749729
20.053333	0.1	0.749128
20.055000	0.1	0.750194
20.056667	0.1	0.752229
20.058333	0.1	0.753980
20.060000	0.1	0.754553
20.061667	0.1	0.754232
20.063333	0.1	0.754031
20.065000	0.1	0.754339
20.066667	0.1	0.754702
20.068333	0.1	0.754730
20.070000	0.1	0.754208
20.071667	0.1	0.753049
20.073333	0.1	0.752034
20.075000	0.1	0.753109
20.076667	0.1	0.757934
20.078333	0.1	0.766306
20.080000	0.1	0.776425
20.081667	0.1	0.786269
20.083333	0.1	0.794809
20.085000	0.1	0.802116
20.086667	0.1	0.808388
20.088333	0.1	0.813305
20.090000	0.1	0.816765
20.091667	0.1	0.819298
20.093333	0.1	0.821198
20.095000	0.1	0.822227
20.096667	0.1	0.822609
20.098333	0.1	0.823550
20.100000	0.1	0.826092
20.101667	0.1	0.830111
20.103333	0.1	0.834586
20.105000	0.1	0.838470
20.106667	0.1	0.841930
20.108333	0.1	0.846558
20.110000	0.1	0.853743
20.111667	0.1	0.863229
20.113333	0.1	0.873404
20.115000	0.1	0.882754
20.116667	0.1	0.891532
20.118333	0.1	0.902070
20.120000	0.1	0.916431
20.121667	0.1	0.933819
20.123333	0.1	0.951532
20.125000	0.1	0.967332
20.126667	0.1	0.980017
20.128333	0.1	0.989474
20.130000	0.1	0.997088
20.131667	0.1	1.005013
20.133333	0.1	1.014806
20.135000	0.1	1.026890
20.136667	0.1	1.040669
20.138333	0.1	1.055328
20.140000	0.1	1.070257
20.141667	0.1	1.084530
20.143333	0.1	1.097601
20.145000	0.1	1.110868
20.146667	0.1	1.126677
20.148333	0.1	1.145690
20.150000	0.1	1.166374
20.151667	0.1	1.186733
20.153333	0.1	1.206077
20.155000	0.1	1.225322
20.156667	0.1	1.245672
20.158333	0.1	1.267400
20.160000	0.1	1.290273
20.161667	0.1	1.314091
20.163333	0.1	1.338222
20.165000	0.1	1.361859
20.166667	0.1	1.385026
20.168333	0.1	1.408500
20.170000	0.1	1.432989
20.171667	0.1	1.458996
20.173333	0.1	1.486926
20.175000	0.1	1.516738
20.176667	0.1	1.547430
20.178333	0.1	1.577926
20.180000	0.1	1.608906
20.181667	0.1	1.642774
20.183333	0.1	1.681759
20.185000	0.1	1.725885
20.186667	0.1	1.772707
20.188333	0.1	1.819534
20.190000	0.1	1.865639
20.191667	0.1	1.912243
20.193333	0.1	1.960997
20.195000	0.1	2.011773
20.196667	0.1	2.062041
20.198333	0.1	2.109366
20.200000	0.1	2.153795
20.201667	0.1	2.197619
20.203333	0.1	2.243756
20.205000	0.1	2.293992
20.206667	0.1	2.347678
20.208333	0.1	2.402081
20.210000	0.1	2.454207
20.211667	0.1	2.502617
20.213333	0.1	2.547042
20.215000	0.1	2.587344
20.216667	0.1	2.624383
20.218333	0.1	2.660220
20.220000	0.1	2.696235
20.221667	0.1	2.732622
20.223333	0.1	2.768836
20.225000	0.1	2.803188
20.226667	0.1	2.833856
20.228333	0.1	2.860646
20.230000	0.1	2.884609
20.231667	0.1	2.906127
20.233333	0.1	2.923859
20.235000	0.1	2.935422
20.236667	0.1	2.939203
20.238333	0.1	2.935906
20.240000	0.1	2.928693
20.241667	0.1	2.921131
20.243333	0.1	2.914490
20.245000	0.1	2.907435
20.246667	0.1	2.897861
20.248333	0.1	2.883924
20.250000	0.1	2.864078
20.251667	0.1	2.837512
20.253333	0.1	2.804729
20.255000	0.1	2.767639
20.256667	0.1	2.728528
20.258333	0.1	2.688328
20.260000	0.1	2.646302
20.261667	0.1	2.601561
20.263333	0.1	2.554236
20.265000	0.1	2.505374
20.266667	0.1	2.455888
20.268333	0.1	2.405378
20.270000	0.1	2.352782
20.271667	0.1	2.298206
20.273333	0.1	2.242643
20.275000	0.1	2.186806
20.276667	0.1	2.131821
20.278333	0.1	2.079192
20.280000	0.1	2.029119
20.281667	0.1	1.980653
20.283333	0.1	1.933691
20.285000	0.1	1.889598
20.286667	0.1	1.849160
20.288333	0.1	1.811064
20.290000	0.1	1.773061
20.291667	0.1	1.733680
20.293333	0.1	1.692553
20.295000	0.1	1.649992
20.296667	0.1	1.606760
20.298333	0.1	1.564049
20.300000	0.1	1.523225
20.301667	0.1	1.485678
20.303333	0.1	1.452500
20.305000	0.1	1.423764
20.306667	0.1	1.398195
20.308333	0.1	1.373612
20.310000	0.1	1.348187
20.311667	0.1	1.321957
20.313333	0.1	1.296699
20.315000	0.1	1.274319
20.316667	0.1	1.255814
20.318333	0.1	1.241476
20.320000	0.1	1.231181
20.321667	0.1	1.223679
20.323333	0.1	1.216009
20.325000	0.1	1.205285
20.326667	0.1	1.190933
20.328333	0.1	1.174412
20.330000	0.1	1.157806
20.331667	0.1	1.143017
20.333333	0.1	1.131389
20.335000	0.1	1.123380
20.336667	0.1	1.118509
20.338333	0.1	1.115701
20.340000	0.1	1.113880
20.341667	0.1	1.112847
20.343333	0.1	1.113554
20.345000	0.1	1.117014
20.346667	0.1	1.122924
20.348333	0.1	1.129606
20.350000	0.1	1.134598
20.351667	0.1	1.136046
20.353333	0.1	1.134356
20.355000	0.1	1.131478
20.356667	0.1	1.129112
20.358333	0.1	1.128712
20.360000	0.1	1.131529
20.361667	0.1	1.137140
20.363333	0.1	1.143469
20.365000	0.1	1.148935
20.366667	0.1	1.153573
20.368333	0.1	1.158463
20.370000	0.1	1.165112
20.371667	0.1	1.174556
20.373333	0.1	1.186547
20.375000	0.1	1.199679
20.376667	0.1	1.212419
20.378333	0.1	1.223581
20.380000	0.1	1.232275
20.381667	0.1	1.238254
20.383333	0.1	1.242128
20.385000	0.1	1.245160
20.386667	0.1	1.249122
20.388333	0.1	1.256005
20.390000	0.1	1.267083
20.391667	0.1	1.281812
20.393333	0.1	1.297751
20.395000	0.1	1.312308
20.396667	0.1	1.324913
20.398333	0.1	1.337491
20.400000	0.1	1.352206
20.401667	0.1	1.368811
20.403333	0.1	1.384728
20.405000	0.1	1.397007
20.406667	0.1	1.404188
20.408333	0.1	1.407163
20.410000	0.1	1.408202
20.411667	0.1	1.409608
20.413333	0.1	1.413194
20.415000	0.1	1.418954
20.416667	0.1	1.424602
20.418333	0.1	1.428099
20.420000	0.1	1.429482
20.421667	0.1	1.429766
20.423333	0.1	1.429883
20.425000	0.1	1.430702
20.426667	0.1	1.432472
20.428333	0.1	1.434335
20.430000	0.1	1.435056
20.431667	0.1	1.433757
20.433333	0.1	1.430167
20.435000	0.1	1.424872
20.436667	0.1	1.418632
20.438333	0.1	1.411564
20.440000	0.1	1.403536
20.441667	0.1	1.394846
20.443333	0.1	1.385999
20.445000	0.1	1.377333
20.446667	0.1	1.368863
20.448333	0.1	1.359908
20.450000	0.1	1.349151
20.451667	0.1	1.335870
20.453333	0.1	1.320811
20.455000	0.1	1.304876
20.456667	0.1	1.287800
20.458333	0.1	1.269146
20.460000	0.1	1.250156
20.461667	0.1	1.233569
20.463333	0.1	1.221132
20.465000	0.1	1.212228
20.466667	0.1	1.205131
20.468333	0.1	1.197620
20.470000	0.1	1.187003
20.471667	0.1	1.171688
20.473333	0.1	1.152060
20.475000	0.1	1.129783
20.476667	0.1	1.107631
20.478333	0.1	1.088460
20.480000	0.1	1.073317
20.481667	0.1	1.061456
20.483333	0.1	1.051351
20.485000	0.1	1.040678
20.486667	0.1	1.026867
20.488333	0.1	1.008888
20.490000	0.1	0.988352
20.491667	0.1	0.968431
20.493333	0.1	0.951882
20.495000	0.1	0.940012
20.496667	0.1	0.932505
20.498333	0.1	0.927402
20.500000	0.1	0.921763
20.501667	0.1	0.913348
20.503333	0.1	0.901828
20.505000	0.1	0.888198
20.506667	0.1	0.873622
20.508333	0.1	0.859550
20.510000	0.1	0.848221
20.511667	0.1	0.841669
20.513333	0.1	0.840048
20.515000	0.1	0.841124
20.516667	0.1	0.841138
20.518333	0.1	0.837082
20.520000	0.1	0.829254
20.521667	0.1	0.820649
20.523333	0.1	0.813459
20.525000	0.1	0.807564
20.526667	0.1	0.802372
20.528333	0.1	0.797901
20.530000	0.1	0.793450
20.531667	0.1	0.787131
20.533333	0.1	0.777575
20.535000	0.1	0.766190
20.536667	0.1	0.757514
20.538333	0.1	0.755591
20.540000	0.1	0.759736
20.541667	0.1	0.765212
20.543333	0.1	0.767722
20.545000	0.1	0.765971
20.546667	0.1	0.761342
20.548333	0.1	0.756918
20.550000	0.1	0.755652
20.551667	0.1	0.758050
20.553333	0.1	0.762246
20.555000	0.1	0.765948
20.556667	0.1	0.767433
20.558333	0.1	0.766008
20.560000	0.1	0.762795
20.561667	0.1	0.759861
20.563333	0.1	0.758138
20.565000	0.1	0.757505
20.566667	0.1	0.757705
20.568333	0.1	0.758003
20.570000	0.1	0.757426
20.571667	0.1	0.755596
20.573333	0.1	0.752620
20.575000	0.1	0.748690
20.576667	0.1	0.744537
20.578333	0.1	0.742110
20.580000	0.1	0.743652
20.581667	0.1	0.749677
20.583333	0.1	0.758944
20.585000	0.1	0.769855
20.586667	0.1	0.780798
20.588333	0.1	0.789962
20.590000	0.1	0.795815
20.591667	0.1	0.797925
20.593333	0.1	0.797296
20.595000	0.1	0.796001
20.596667	0.1	0.796514
20.598333	0.1	0.800504
20.600000	0.1	0.807284
20.601667	0.1	0.814595
20.603333	0.1	0.820640
20.605000	0.1	0.824798
20.606667	0.1	0.827750
20.608333	0.1	0.831066
20.610000	0.1	0.835769
20.611667	0.1	0.841697
20.613333	0.1	0.848286
20.615000	0.1	0.855443
20.616667	0.1	0.863564
20.618333	0.1	0.872714
20.620000	0.1	0.881776
20.621667	0.1	0.889171
20.623333	0.1	0.894819
20.625000	0.1	0.900277
20.626667	0.1	0.906712
20.628333	0.1	0.914172
20.630000	0.1	0.922405
20.631667	0.1	0.931513
20.633333	0.1	0.941274
20.635000	0.1	0.950354
20.636667	0.1	0.957125
20.638333	0.1	0.960920
20.640000	0.1	0.962699
20.641667	0.1	0.965134
20.643333	0.1	0.971360
20.645000	0.1	0.982913
20.646667	0.1	0.998899
20.648333	0.1	1.016734
20.650000	0.1	1.033512
20.651667	0.1	1.047226
20.653333	0.1	1.057512
20.655000	0.1	1.066062
20.656667	0.1	1.075910
20.658333	0.1	1.089405
20.660000	0.1	1.106579
20.661667	0.1	1.125061
20.663333	0.1	1.142304
20.665000	0.1	1.158416
20.666667	0.1	1.175362
20.668333	0.1	1.193890
20.670000	0.1	1.213229
20.671667	0.1	1.232931
20.673333	0.1	1.253663
20.675000	0.1	1.276531
20.676667	0.1	1.301770
20.678333	0.1	1.328434
20.680000	0.1	1.355526
20.681667	0.1	1.382786
20.683333	0.1	1.410148
20.685000	0.1	1.437222
20.686667	0.1	1.464235
20.688333	0.1	1.492943
20.690000	0.1	1.524794
20.691667	0.1	1.558764
20.693333	0.1	1.592822
20.695000	0.1	1.626750
20.696667	0.1	1.661452
20.698333	0.1	1.696781
20.700000	0.1	1.732009
20.701667	0.1	1.767017
20.703333	0.1	1.802691
20.705000	0.1	1.841201
20.706667	0.1	1.884536
20.708333	0.1	1.932248
20.710000	0.1	1.982120
20.711667	0.1	2.032537
20.713333	0.1	2.083303
20.715000	0.1	2.135155
20.716667	0.1	2.188664
20.718333	0.1	2.243263
20.720000	0.1	2.297950
20.721667	0.1	2.352572
20.723333	0.1	2.408037
20.725000	0.1	2.465621
20.726667	0.1	2.525854
20.728333	0.1	2.588341
20.730000	0.1	2.652858
20.731667	0.1	2.720193
20.733333	0.1	2.791248
20.735000	0.1	2.865754
20.736667	0.1	2.942402
20.738333	0.1	3.019548
20.740000	0.1	3.095609
20.741667	0.1	3.169412
20.743333	0.1	3.240444
20.745000	0.1	3.308770
20.746667	0.1	3.375118
20.748333	0.1	3.441302
20.750000	0.1	3.509521
20.751667	0.1	3.580539
20.753333	0.1	3.652745
20.755000	0.1	3.723148
20.756667	0.1	3.789444
20.758333	0.1	3.850954
20.760000	0.1	3.908235
20.761667	0.1	3.962559
20.763333	0.1	4.014932
20.765000	0.1	4.065107
20.766667	0.1	4.112064
20.768333	0.1	4.154849
20.770000	0.1	4.193378
20.771667	0.1	4.228973
20.773333	0.1	4.263325
20.775000	0.1	4.296936
20.776667	0.1	4.328983
20.778333	0.1	4.357980
20.780000	0.1	4.382548
20.781667	0.1	4.402068
20.783333	0.1	4.416779
20.785000	0.1	4.427340
20.786667	0.1	4.434562
20.788333	0.1	4.439210
20.790000	0.1	4.441980
20.791667	0.1	4.443745
20.793333	0.1	4.445589
20.795000	0.1	4.448169
20.796667	0.1	4.451037
20.798333	0.1	4.452849
20.800000	0.1	4.452406
20.801667	0.1	4.449897
20.803333	0.1	4.447722
20.805000	0.1	4.449510
20.806667	0.1	4.458050
20.808333	0.1	4.474376
20.810000	0.1	4.497375
20.811667	0.1	4.523718
20.813333	0.1	4.549245
20.815000	0.1	4.571257
20.816667	0.1	4.590172
20.818333	0.1	4.609567
20.820000	0.1	4.634187
20.821667	0.1	4.666839
20.823333	0.1	4.707095
20.825000	0.1	4.752316
20.826667	0.1	4.799524
20.828333	0.1	4.847515
20.830000	0.1	4.897672
20.831667	0.1	4.952359
20.833333	0.1	5.012923
20.835000	0.1	5.079121
20.836667	0.1	5.149092
20.838333	0.1	5.219919
20.840000	0.1	5.288846
20.841667	0.1	5.354309
20.843333	0.1	5.416423
20.845000	0.1	5.476978
20.846667	0.1	5.538482
20.848333	0.1	5.602641
20.850000	0.1	5.669184
20.851667	0.1	5.735541
20.853333	0.1	5.797534
20.855000	0.1	5.851574
20.856667	0.1	5.897009
20.858333	0.1	5.935938
20.860000	0.1	5.970565
20.861667	0.1	6.001401
20.863333	0.1	6.027869
20.865000	0.1	6.049564
20.866667	0.1	6.066603
20.868333	0.1	6.078454
20.870000	0.1	6.083008
20.871667	0.1	6.078216
20.873333	0.1	6.064107
20.875000	0.1	6.041615
20.876667	0.1	6.010761
20.878333	0.1	5.970928
20.880000	0.1	5.922536
20.881667	0.1	5.867989
20.883333	0.1	5.810107
20.885000	0.1	5.749408
20.886667	0.1	5.683675
20.888333	0.1	5.610073
20.890000	0.1	5.527362
20.891667	0.1	5.436027
20.893333	0.1	5.336646
20.895000	0.1	5.230005
20.896667	0.1	5.118665
20.898333	0.1	5.006171
20.900000	0.1	4.894426
20.901667	0.1	4.782942
20.903333	0.1	4.670052
20.905000	0.1	4.554121
20.906667	0.1	4.434278
20.908333	0.1	4.310636
20.910000	0.1	4.183832
20.911667	0.1	4.054816
20.913333	0.1	3.925334
20.915000	0.1	3.797906
20.916667	0.1	3.674612
20.918333	0.1	3.555589
20.920000	0.1	3.438857
20.921667	0.1	3.322037
20.923333	0.1	3.204606
20.925000	0.1	3.088480
20.926667	0.1	2.976204
20.928333	0.1	2.868981
20.930000	0.1	2.766871
20.931667	0.1	2.669878
20.933333	0.1	2.577500
20.935000	0.1	2.488247
20.936667	0.1	2.400912
20.938333	0.1	2.315775
20.940000	0.1	2.233968
20.941667	0.1	2.156044
20.943333	0.1	2.081422
20.945000	0.1	2.009226
20.946667	0.1	1.939712
20.948333	0.1	1.873802
20.950000	0.1	1.811171
20.951667	0.1	1.750547
20.953333	0.1	1.691715
20.955000	0.1	1.635854
20.956667	0.1	1.584585
20.958333	0.1	1.539215
20.960000	0.1	1.499564
20.961667	0.1	1.463690
20.963333	0.1	1.429706
20.965000	0.1	1.396933
20.966667	0.1	1.365389
20.968333	0.1	1.335647
20.970000	0.1	1.308364
20.971667	0.1	1.283325
20.973333	0.1	1.259744
20.975000	0.1	1.237281
20.976667	0.1	1.215949
20.978333	0.1	1.195488
20.980000	0.1	1.175678
20.981667	0.1	1.156824
20.983333	0.1	1.139254
20.985000	0.1	1.122961
20.986667	0.1	1.107664
20.988333	0.1	1.093005
20.990000	0.1	1.079151
20.991667	0.1	1.067058
20.993333	0.1	1.057805
20.995000	0.1	1.051887
20.996667	0.1	1.048818
20.998333	0.1	1.047384
21.000000	0.1	1.045968
21.001667	0.1	1.043309
21.003333	0.1	1.039635
21.005000	0.1	1.036678
21.006667	0.1	1.036287
21.008333	0.1	1.038685
21.010000	0.1	1.042276
21.011667	0.1	1.044949
21.013333	0.1	1.044963
21.015000	0.1	1.041288
21.016667	0.1	1.034318
21.018333	0.1	1.026038
21.020000	0.1	1.019235
21.021667	0.1	1.016431
21.023333	0.1	1.018685
21.025000	0.1	1.024865
21.026667	0.1	1.032343
21.028333	0.1	1.038746
21.030000	0.1	1.043570
21.031667	0.1	1.048017
21.033333	0.1	1.052939
21.035000	0.1	1.058481
21.036667	0.1	1.065666
21.038333	0.1	1.075850
21.040000	0.1	1.088660
21.041667	0.1	1.101815
21.043333	0.1	1.112078
21.045000	0.1	1.116786
21.046667	0.1	1.116162
21.048333	0.1	1.114490
21.050000	0.1	1.117894
21.051667	0.1	1.130067
21.053333	0.1	1.150211
21.055000	0.1	1.174565
21.056667	0.1	1.198938
21.058333	0.1	1.220386
21.060000	0.1	1.238142
21.061667	0.1	1.253393
21.063333	0.1	1.267958
21.065000	0.1	1.283083
21.066667	0.1	1.299479
21.068333	0.1	1.317845
21.070000	0.1	1.338921
21.071667	0.1	1.363098
21.073333	0.1	1.389873
21.075000	0.1	1.417929
21.076667	0.1	1.445869
21.078333	0.1	1.472812
21.080000	0.1	1.498358
21.081667	0.1	1.522545
21.083333	0.1	1.546363
21.085000	0.1	1.571849
21.086667	0.1	1.600618
21.088333	0.1	1.632487
21.090000	0.1	1.666085
21.091667	0.1	1.700651
21.093333	0.1	1.736423
21.095000	0.1	1.773252
21.096667	0.1	1.809439
21.098333	0.1	1.842962
21.100000	0.1	1.874091
21.101667	0.1	1.905938
21.103333	0.1	1.941845
21.105000	0.1	1.982357
21.106667	0.1	2.024956
21.108333	0.1	2.066554
21.110000	0.1	2.105236
21.111667	0.1	2.139872
21.113333	0.1	2.170140
21.115000	0.1	2.197032
21.116667	0.1	2.222206
21.118333	0.1	2.246988
21.120000	0.1	2.271868
21.121667	0.1	2.296465
21.123333	0.1	2.319803
21.125000	0.1	2.340432
21.126667	0.1	2.357177
21.128333	0.1	2.370304
21.130000	0.1	2.380786
21.131667	0.1	2.388824
21.133333	0.1	2.394193
21.135000	0.1	2.397108
21.136667	0.1	2.397676
21.138333	0.1	2.395543
21.140000	0.1	2.390584
21.141667	0.1	2.382747
21.143333	0.1	2.371198
21.145000	0.1	2.355119
21.146667	0.1	2.335133
21.148333	0.1	2.313298
21.150000	0.1	2.291920
21.151667	0.1	2.271989
21.153333	0.1	2.252189
21.155000	0.1	2.229922
21.156667	0.1	2.203337
21.158333	0.1	2.172338
21.160000	0.1	2.138233
21.161667	0.1	2.102861
21.163333	0.1	2.067755
21.165000	0.1	2.033943
21.166667	0.1	2.002129
21.168333	0.1	1.972285
21.170000	0.1	1.942939
21.171667	0.1	1.911614
21.173333	0.1	1.876676
21.175000	0.1	1.838640
21.176667	0.1	1.799888
21.178333	0.1	1.763655
21.180000	0.1	1.732484
21.181667	0.1	1.706681
21.183333	0.1	1.684017
21.185000	0.1	1.661121
21.186667	0.1	1.636022
21.188333	0.1	1.609623
21.190000	0.1	1.584459
21.191667	0.1	1.562987
21.193333	0.1	1.546852
21.195000	0.1	1.535779
21.196667	0.1	1.527881
21.198333	0.1	1.521674
21.200000	0.1	1.516836
21.201667	0.1	1.513604
21.203333	0.1	1.512226
21.205000	0.1	1.511979
21.206667	0.1	1.511415
21.208333	0.1	1.510382
21.210000	0.1	1.510195
21.211667	0.1	1.511835
21.213333	0.1	1.515415
21.215000	0.1	1.520761
21.216667	0.1	1.527229
21.218333	0.1	1.533404
21.220000	0.1	1.538396
21.221667	0.1	1.543122
21.223333	0.1	1.549190
21.225000	0.1	1.557334
21.226667	0.1	1.567504
21.228333	0.1	1.578941
21.230000	0.1	1.590322
21.231667	0.1	1.600883
21.233333	0.1	1.610545
21.235000	0.1	1.619151
21.236667	0.1	1.626550
21.238333	0.1	1.633125
21.240000	0.1	1.639398
21.241667	0.1	1.645177
21.243333	0.1	1.650141
21.245000	0.1	1.654965
21.246667	0.1	1.660720
21.248333	0.1	1.667407
21.250000	0.1	1.673824
21.251667	0.1	1.678038
21.253333	0.1	1.678094
21.255000	0.1	1.673475
21.256667	0.1	1.665573
21.258333	0.1	1.655915
21.260000	0.1	1.644972
21.261667	0.1	1.633381
21.263333	0.1	1.622750
21.265000	0.1	1.613623
21.266667	0.1	1.604324
21.268333	0.1	1.593409
21.270000	0.1	1.581181
21.271667	0.1	1.568440
21.273333	0.1	1.555560
21.275000	0.1	1.541846
21.276667	0.1	1.525367
21.278333	0.1	1.505124
21.280000	0.1	1.482768
21.281667	0.1	1.460961
21.283333	0.1	1.441753
21.285000	0.1	1.426400
21.286667	0.1	1.414134
21.288333	0.1	1.401706
21.290000	0.1	1.385631
21.291667	0.1	1.364630
21.293333	0.1	1.339703
21.295000	0.1	1.312937
21.296667	0.1	1.286790
21.298333	0.1	1.263907
21.300000	0.1	1.246175
21.301667	0.1	1.232587
21.303333	0.1	1.218840
21.305000	0.1	1.200885
21.306667	0.1	1.178849
21.308333	0.1	1.156884
21.310000	0.1	1.139306
21.311667	0.1	1.126984
21.313333	0.1	1.117880
21.315000	0.1	1.109750
21.316667	0.1	1.101117
21.318333	0.1	1.091510
21.320000	0.1	1.081903
21.321667	0.1	1.073326
21.323333	0.1	1.065512
21.325000	0.1	1.057805
21.326667	0.1	1.050117
21.328333	0.1	1.042509
21.330000	0.1	1.035281
21.331667	0.1	1.029200
21.333333	0.1	1.024110
21.335000	0.1	1.018578
21.336667	0.1	1.012082
21.338333	0.1	1.006080
21.340000	0.1	1.002485
21.341667	0.1	1.002117
21.343333	0.1	1.004734
21.345000	0.1	1.009577
21.346667	0.1	1.014927
21.348333	0.1	1.017866
21.350000	0.1	1.016194
21.351667	0.1	1.010192
21.353333	0.1	1.002098
21.355000	0.1	0.995048
21.356667	0.1	0.992073
21.358333	0.1	0.994797
21.360000	0.1	1.002280
21.361667	0.1	1.011183
21.363333	0.1	1.018010
21.365000	0.1	1.021661
21.366667	0.1	1.023537
21.368333	0.1	1.025777
21.370000	0.1	1.029605
21.371667	0.1	1.034793
21.373333	0.1	1.040236
21.375000	0.1	1.044804
21.376667	0.1	1.048055
21.378333	0.1	1.050541
21.380000	0.1	1.053237
21.381667	0.1	1.056441
21.383333	0.1	1.059519
21.385000	0.1	1.061973
21.386667	0.1	1.064385
21.388333	0.1	1.067864
21.390000	0.1	1.073689
21.391667	0.1	1.082793
21.393333	0.1	1.094141
21.395000	0.1	1.104884
21.396667	0.1	1.113201
21.398333	0.1	1.119585
21.400000	0.1	1.125061
21.401667	0.1	1.129322
21.403333	0.1	1.131557
21.405000	0.1	1.132372
21.406667	0.1	1.133983
21.408333	0.1	1.138099
21.410000	0.1	1.143999
21.411667	0.1	1.149555
21.413333	0.1	1.153396
21.415000	0.1	1.155338
21.416667	0.1	1.156083
21.418333	0.1	1.157140
21.420000	0.1	1.159785
21.421667	0.1	1.163478
21.423333	0.1	1.166426
21.425000	0.1	1.167324
21.426667	0.1	1.165611
21.428333	0.1	1.161210
21.430000	0.1	1.155278
21.431667	0.1	1.149825
21.433333	0.1	1.145573
21.435000	0.1	1.141280
21.436667	0.1	1.135250
21.438333	0.1	1.126444
21.440000	0.1	1.114858
21.441667	0.1	1.101582
21.443333	0.1	1.087883
21.445000	0.1	1.074499
21.446667	0.1	1.062313
21.448333	0.1	1.052576
21.450000	0.1	1.045722
21.451667	0.1	1.040627
21.453333	0.1	1.035705
21.455000	0.1	1.030178
21.456667	0.1	1.023426
21.458333	0.1	1.014452
21.460000	0.1	1.003109
21.461667	0.1	0.991272
21.463333	0.1	0.981474
21.465000	0.1	0.974294
21.466667	0.1	0.968063
21.468333	0.1	0.960389
21.470000	0.1	0.949288
21.471667	0.1	0.934368
21.473333	0.1	0.917488
21.475000	0.1	0.901492
21.476667	0.1	0.888309
21.478333	0.1	0.878158
21.480000	0.1	0.869869
21.481667	0.1	0.861739
21.483333	0.1	0.852495
21.485000	0.1	0.841818
21.486667	0.1	0.830283
21.488333	0.1	0.819010
21.490000	0.1	0.809105
21.491667	0.1	0.801138
21.493333	0.1	0.794795
21.495000	0.1	0.788947
21.496667	0.1	0.782339
21.498333	0.1	0.774493
21.500000	0.1	0.765682
21.501667	0.1	0.756397
21.503333	0.1	0.747647
21.505000	0.1	0.741058
21.506667	0.1	0.737547
21.508333	0.1	0.736150
21.510000	0.1	0.734585
21.511667	0.1	0.731032
21.513333	0.1	0.725170
21.515000	0.1	0.718022
21.516667	0.1	0.711540
21.518333	0.1	0.707679
21.520000	0.1	0.707377
21.521667	0.1	0.710366
21.523333	0.1	0.715549
21.525000	0.1	0.721416
21.526667	0.1	0.726054
21.528333	0.1	0.727223
21.530000	0.1	0.723596
21.531667	0.1	0.716136
21.533333	0.1	0.707367
21.535000	0.1	0.699684
21.536667	0.1	0.694944
21.538333	0.1	0.693868
21.540000	0.1	0.694972
21.541667	0.1	0.695679
21.543333	0.1	0.694725
21.545000	0.1	0.692797
21.546667	0.1	0.691321
21.548333	0.1	0.690897
21.550000	0.1	0.690841
21.551667	0.1	0.690250
21.553333	0.1	0.689356
21.555000	0.1	0.689481
21.556667	0.1	0.691223
21.558333	0.1	0.692909
21.560000	0.1	0.691726
21.561667	0.1	0.686813
21.563333	0.1	0.680289
21.565000	0.1	0.675055
21.566667	0.1	0.672871
21.568333	0.1	0.674166
21.570000	0.1	0.678184
21.571667	0.1	0.683470
21.573333	0.1	0.688727
21.575000	0.1	0.692727
21.576667	0.1	0.694054
21.578333	0.1	0.692136
21.580000	0.1	0.687973
21.581667	0.1	0.683237
21.583333	0.1	0.679167
21.585000	0.1	0.676094
21.586667	0.1	0.673821
21.588333	0.1	0.672317
21.590000	0.1	0.671307
21.591667	0.1	0.670156
21.593333	0.1	0.669057
21.595000	0.1	0.668955
21.596667	0.1	0.670147
21.598333	0.1	0.672285
21.600000	0.1	0.675097
21.601667	0.1	0.678552
21.603333	0.1	0.682585
21.605000	0.1	0.686576
21.606667	0.1	0.689300
21.608333	0.1	0.689514
21.610000	0.1	0.686478
21.611667	0.1	0.680699
21.613333	0.1	0.674338
21.615000	0.1	0.669654
21.616667	0.1	0.667386
21.618333	0.1	0.667400
21.620000	0.1	0.669868
21.621667	0.1	0.675055
21.623333	0.1	0.682031
21.625000	0.1	0.688606
21.626667	0.1	0.693258
21.628333	0.1	0.695996
21.630000	0.1	0.697090
21.631667	0.1	0.696653
21.633333	0.1	0.696070
21.635000	0.1	0.698101
21.636667	0.1	0.704494
21.638333	0.1	0.714245
21.640000	0.1	0.723810
21.641667	0.1	0.729356
21.643333	0.1	0.729691
21.645000	0.1	0.726348
21.646667	0.1	0.721626
21.648333	0.1	0.718050
21.650000	0.1	0.718250
21.651667	0.1	0.723712
21.653333	0.1	0.733947
21.655000	0.1	0.747023
21.656667	0.1	0.760481
21.658333	0.1	0.771997
21.660000	0.1	0.780262
21.661667	0.1	0.785990
21.663333	0.1	0.791121
21.665000	0.1	0.797170
21.666667	0.1	0.804910
21.668333	0.1	0.814293
21.670000	0.1	0.823895
21.671667	0.1	0.831275
21.673333	0.1	0.834642
21.675000	0.1	0.834521
21.676667	0.1	0.833375
21.678333	0.1	0.833240
21.680000	0.1	0.834721
21.681667	0.1	0.838097
21.683333	0.1	0.843671
21.685000	0.1	0.851038
21.686667	0.1	0.859122
21.688333	0.1	0.866982
21.690000	0.1	0.874335
21.691667	0.1	0.881432
21.693333	0.1	0.888603
21.695000	0.1	0.895974
21.696667	0.1	0.903341
21.698333	0.1	0.910359
21.700000	0.1	0.916626
21.701667	0.1	0.921800
21.703333	0.1	0.926168
21.705000	0.1	0.930540
21.706667	0.1	0.935025
21.708333	0.1	0.939043
21.710000	0.1	0.943025
21.711667	0.1	0.948515
21.713333	0.1	0.955844
21.715000	0.1	0.963113
21.716667	0.1	0.967947
21.718333	0.1	0.968957
21.720000	0.1	0.965893
21.721667	0.1	0.959621
21.723333	0.1	0.951886
21.725000	0.1	0.944855
21.726667	0.1	0.940184
21.728333	0.1	0.937781
21.730000	0.1	0.935867
21.731667	0.1	0.932789
21.733333	0.1	0.928324
21.735000	0.1	0.923499
21.736667	0.1	0.919825
21.738333	0.1	0.917865
21.740000	0.1	0.915877
21.741667	0.1	0.911173
21.743333	0.1	0.903080
21.745000	0.1	0.893208
21.746667	0.1	0.883602
21.748333	0.1	0.875168
21.750000	0.1	0.867443
21.751667	0.1	0.859844
21.753333	0.1	0.852398
21.755000	0.1	0.844984
21.756667	0.1	0.837371
21.758333	0.1	0.829636
21.760000	0.1	0.822050
21.761667	0.1	0.815005
21.763333	0.1	0.809021
21.765000	0.1	0.804323
21.766667	0.1	0.800146
21.768333	0.1	0.794958
21.770000	0.1	0.787657
21.771667	0.1	0.778656
21.773333	0.1	0.769906
21.775000	0.1	0.763265
21.776667	0.1	0.758911
21.778333	0.1	0.755782
21.780000	0.1	0.752443
21.781667	0.1	0.747670
21.783333	0.1	0.740946
21.785000	0.1	0.732336
21.786667	0.1	0.722306
21.788333	0.1	0.712373
21.790000	0.1	0.704895
21.791667	0.1	0.701435
21.793333	0.1	0.701742
21.795000	0.1	0.704294
21.796667	0.1	0.707512
21.798333	0.1	0.710650
21.800000	0.1	0.714152
21.801667	0.1	0.719130
21.803333	0.1	0.726092
21.805000	0.1	0.734408
21.806667	0.1	0.742977
21.808333	0.1	0.750800
21.810000	0.1	0.757338
21.811667	0.1	0.763009
21.813333	0.1	0.768523
21.815000	0.1	0.773733
21.816667	0.1	0.778083
21.818333	0.1	0.781668
21.820000	0.1	0.785650
21.821667	0.1	0.791987
21.823333	0.1	0.802302
21.825000	0.1	0.816341
21.826667	0.1	0.831885
21.828333	0.1	0.846181
21.830000	0.1	0.857827
21.831667	0.1	0.867704
21.833333	0.1	0.878070
21.835000	0.1	0.890680
21.836667	0.1	0.905488
21.838333	0.1	0.920845
21.840000	0.1	0.934792
21.841667	0.1	0.946522
21.843333	0.1	0.956915
21.845000	0.1	0.967998
21.846667	0.1	0.981814
21.848333	0.1	0.999491
21.850000	0.1	1.020427
21.851667	0.1	1.042476
21.853333	0.1	1.063938
21.855000	0.1	1.084898
21.856667	0.1	1.105890
21.858333	0.1	1.126495
21.860000	0.1	1.146179
21.861667	0.1	1.164931
21.863333	0.1	1.182365
21.865000	0.1	1.197448
21.866667	0.1	1.209206
21.868333	0.1	1.217965
21.870000	0.1	1.226463
21.871667	0.1	1.238650
21.873333	0.1	1.256363
21.875000	0.1	1.277328
21.876667	0.1	1.296643
21.878333	0.1	1.310660
21.880000	0.1	1.319591
21.881667	0.1	1.326031
21.883333	0.1	1.332378
21.885000	0.1	1.339833
21.886667	0.1	1.347959
21.888333	0.1	1.354916
21.890000	0.1	1.359191
21.891667	0.1	1.360886
21.893333	0.1	1.361263
21.895000	0.1	1.361598
21.896667	0.1	1.362488
21.898333	0.1	1.363670
21.900000	0.1	1.364052
21.901667	0.1	1.362492
21.903333	0.1	1.358446
21.905000	0.1	1.351982
21.906667	0.1	1.344127
21.908333	0.1	1.337193
21.910000	0.1	1.333375
21.911667	0.1	1.332578
21.913333	0.1	1.332462
21.915000	0.1	1.330450
21.916667	0.1	1.325216
21.918333	0.1	1.317053
21.920000	0.1	1.307395
21.921667	0.1	1.297840
21.923333	0.1	1.289281
21.925000	0.1	1.281486
21.926667	0.1	1.273826
21.928333	0.1	1.266128
21.930000	0.1	1.258724
21.931667	0.1	1.252764
21.933333	0.1	1.249677
21.935000	0.1	1.249420
21.936667	0.1	1.250044
21.938333	0.1	1.249006
21.940000	0.1	1.244280
21.941667	0.1	1.235236
21.943333	0.1	1.223278
21.945000	0.1	1.210882
21.946667	0.1	1.199883
21.948333	0.1	1.191027
21.950000	0.1	1.184870
21.951667	0.1	1.181788
21.953333	0.1	1.180805
21.955000	0.1	1.179720
21.956667	0.1	1.176815
21.958333	0.1	1.171520
21.960000	0.1	1.164391
21.961667	0.1	1.157694
21.963333	0.1	1.154188
21.965000	0.1	1.154239
21.966667	0.1	1.155692
21.968333	0.1	1.156456
21.970000	0.1	1.156051
21.971667	0.1	1.155008
21.973333	0.1	1.154179
21.975000	0.1	1.154649
21.976667	0.1	1.157639
21.978333	0.1	1.163743
21.980000	0.1	1.172181
21.981667	0.1	1.180917
21.983333	0.1	1.187874
21.985000	0.1	1.192377
21.986667	0.1	1.195744
21.988333	0.1	1.200303
21.990000	0.1	1.207809
21.991667	0.1	1.218463
21.993333	0.1	1.230999
21.995000	0.1	1.243618
21.996667	0.1	1.254869
21.998333	0.1	1.264550
22.000000	0.1	1.273970
22.001667	0.1	1.284541
22.003333	0.1	1.296774
22.005000	0.1	1.310660
22.006667	0.1	1.325640
22.008333	0.1	1.341123
22.010000	0.1	1.357454
22.011667	0.1	1.374981
22.013333	0.1	1.392858
22.015000	0.1	1.410241
22.016667	0.1	1.427778
22.018333	0.1	1.446726
22.020000	0.1	1.466931
22.021667	0.1	1.487201
22.023333	0.1	1.507751
22.025000	0.1	1.530303
22.026667	0.1	1.556017
22.028333	0.1	1.584883
22.030000	0.1	1.616441
22.031667	0.1	1.649740
22.033333	0.1	1.683226
22.035000	0.1	1.715813
22.036667	0.1	1.748074
22.038333	0.1	1.782114
22.040000	0.1	1.819399
22.041667	0.1	1.858799
22.043333	0.1	1.898296
22.045000	0.1	1.937915
22.046667	0.1	1.979000
22.048333	0.1	2.021673
22.050000	0.1	2.064500
22.051667	0.1	2.106042
22.053333	0.1	2.146559
22.055000	0.1	2.188082
22.056667	0.1	2.231961
22.058333	0.1	2.276553
22.060000	0.1	2.318737
22.061667	0.1	2.357401
22.063333	0.1	2.394086
22.065000	0.1	2.430831
22.066667	0.1	2.468540
22.068333	0.1	2.507041
22.070000	0.1	2.545221
22.071667	0.1	2.581365
22.073333	0.1	2.614534
22.075000	0.1	2.645189
22.076667	0.1	2.673985
22.078333	0.1	2.700528
22.080000	0.1	2.723089
22.081667	0.1	2.739471
22.083333	0.1	2.749125
22.085000	0.1	2.753972
22.086667	0.1	2.756827
22.088333	0.1	2.759453
22.090000	0.1	2.761576
22.091667	0.1	2.761479
22.093333	0.1	2.757842
22.095000	0.1	2.750447
22.096667	0.1	2.739578
22.098333	0.1	2.725502
22.100000	0.1	2.707932
22.101667	0.1	2.685674
22.103333	0.1	2.657506
22.105000	0.1	2.623782
22.106667	0.1	2.586930
22.108333	0.1	2.550436
22.110000	0.1	2.516611
22.111667	0.1	2.485099
22.113333	0.1	2.454231
22.115000	0.1	2.422994
22.116667	0.1	2.390724
22.118333	0.1	2.356316
22.120000	0.1	2.318993
22.121667	0.1	2.278965
22.123333	0.1	2.237167
22.125000	0.1	2.195090
22.126667	0.1	2.155239
22.128333	0.1	2.120910
22.130000	0.1	2.094093
22.131667	0.1	2.073650
22.133333	0.1	2.056006
22.135000	0.1	2.037468
22.136667	0.1	2.016411
22.138333	0.1	1.994045
22.140000	0.1	1.973677
22.141667	0.1	1.959051
22.143333	0.1	1.952406
22.145000	0.1	1.953105
22.146667	0.1	1.957822
22.148333	0.1	1.962869
22.150000	0.1	1.967135
22.151667	0.1	1.972476
22.153333	0.1	1.981528
22.155000	0.1	1.995559
22.156667	0.1	2.013994
22.158333	0.1	2.035564
22.160000	0.1	2.059606
22.161667	0.1	2.086167
22.163333	0.1	2.115597
22.165000	0.1	2.148515
22.166667	0.1	2.185446
22.168333	0.1	2.226280
22.170000	0.1	2.270206
22.171667	0.1	2.316553
22.173333	0.1	2.365806
22.175000	0.1	2.419180
22.176667	0.1	2.477509
22.178333	0.1	2.541132
22.180000	0.1	2.610208
22.181667	0.1	2.684351
22.183333	0.1	2.761930
22.185000	0.1	2.841051
22.186667	0.1	2.921666
22.188333	0.1	3.005038
22.190000	0.1	3.091306
22.191667	0.1	3.179484
22.193333	0.1	3.269557
22.195000	0.1	3.363332
22.196667	0.1	3.463230
22.198333	0.1	3.570160
22.200000	0.1	3.682310
22.201667	0.1	3.796234
22.203333	0.1	3.909091
22.205000	0.1	4.019747
22.206667	0.1	4.128339
22.208333	0.1	4.235650
22.210000	0.1	4.342142
22.211667	0.1	4.447247
22.213333	0.1	4.549935
22.215000	0.1	4.649735
22.216667	0.1	4.746560
22.218333	0.1	4.840158
22.220000	0.1	4.930501
22.221667	0.1	5.018171
22.223333	0.1	5.103657
22.225000	0.1	5.186871
22.226667	0.1	5.267086
22.228333	0.1	5.342173
22.230000	0.1	5.408749
22.231667	0.1	5.464302
22.233333	0.1	5.508382
22.235000	0.1	5.541747
22.236667	0.1	5.565551
22.238333	0.1	5.581463
22.240000	0.1	5.591149
22.241667	0.1	5.594739
22.243333	0.1	5.590213
22.245000	0.1	5.574953
22.246667	0.1	5.547572
22.248333	0.1	5.508778
22.250000	0.1	5.460996
22.251667	0.1	5.406640
22.253333	0.1	5.346462
22.255000	0.1	5.279644
22.256667	0.1	5.204938
22.258333	0.1	5.121748
22.260000	0.1	5.030101
22.261667	0.1	4.930580
22.263333	0.1	4.824824
22.265000	0.1	4.714592
22.266667	0.1	4.600161
22.268333	0.1	4.480178
22.270000	0.1	4.352974
22.271667	0.1	4.218747
22.273333	0.1	4.080688
22.275000	0.1	3.943313
22.276667	0.1	3.809617
22.278333	0.1	3.679977
22.280000	0.1	3.553247
22.281667	0.1	3.427779
22.283333	0.1	3.301734
22.285000	0.1	3.173915
22.286667	0.1	3.044824
22.288333	0.1	2.916991
22.290000	0.1	2.793884
22.291667	0.1	2.677734
22.293333	0.1	2.568257
22.295000	0.1	2.463409
22.296667	0.1	2.361424
22.298333	0.1	2.262569
22.300000	0.1	2.168734
22.301667	0.1	2.080933
22.303333	0.1	1.997971
22.305000	0.1	1.917998
22.306667	0.1	1.840056
22.308333	0.1	1.764409
22.310000	0.1	1.692749
22.311667	0.1	1.627728
22.313333	0.1	1.571341
22.315000	0.1	1.523737
22.316667	0.1	1.483266
22.318333	0.1	1.447056
22.320000	0.1	1.412639
22.321667	0.1	1.379643
22.323333	0.1	1.349174
22.325000	0.1	1.322553
22.326667	0.1	1.300904
22.328333	0.1	1.284266
22.330000	0.1	1.271018
22.331667	0.1	1.259157
22.333333	0.1	1.248270
22.335000	0.1	1.239986
22.336667	0.1	1.236261
22.338333	0.1	1.237481
22.340000	0.1	1.242720
22.341667	0.1	1.250980
22.343333	0.1	1.261588
22.345000	0.1	1.274068
22.346667	0.1	1.288280
22.348333	0.1	1.304559
22.350000	0.1	1.323097
22.351667	0.1	1.343302
22.353333	0.1	1.364560
22.355000	0.1	1.387428
22.356667	0.1	1.413212
22.358333	0.1	1.442367
22.360000	0.1	1.473939
22.361667	0.1	1.506996
22.363333	0.1	1.540999
22.365000	0.1	1.574983
22.366667	0.1	1.608487
22.368333	0.1	1.642606
22.370000	0.1	1.678839
22.371667	0.1	1.717540
22.373333	0.1	1.757788
22.375000	0.1	1.798719
22.376667	0.1	1.840824
22.378333	0.1	1.885146
22.380000	0.1	1.931712
22.381667	0.1	1.980062
22.383333	0.1	2.030651
22.385000	0.1	2.084738
22.386667	0.1	2.142638
22.388333	0.1	2.203295
22.390000	0.1	2.265912
22.391667	0.1	2.330407
22.393333	0.1	2.396177
22.395000	0.1	2.462449
22.396667	0.1	2.529770
22.398333	0.1	2.600378
22.400000	0.1	2.677063
22.401667	0.1	2.761092
22.403333	0.1	2.851463
22.405000	0.1	2.946369
22.406667	0.1	3.044545
22.408333	0.1	3.145002
22.410000	0.1	3.246996
22.411667	0.1	3.351201
22.413333	0.1	3.459686
22.415000	0.1	3.574165
22.416667	0.1	3.695209
22.418333	0.1	3.823061
22.420000	0.1	3.958265
22.421667	0.1	4.101372
22.423333	0.1	4.252251
22.425000	0.1	4.409375
22.426667	0.1	4.570317
22.428333	0.1	4.734453
22.430000	0.1	4.904536
22.431667	0.1	5.084411
22.433333	0.1	5.275821
22.435000	0.1	5.477588
22.436667	0.1	5.687173
22.438333	0.1	5.903067
22.440000	0.1	6.126175
22.441667	0.1	6.358991
22.443333	0.1	6.603636
22.445000	0.1	6.860616
22.446667	0.1	7.129204
22.448333	0.1	7.408769
22.450000	0.1	7.699411
22.451667	0.1	8.001365
22.453333	0.1	8.314517
22.455000	0.1	8.638883
22.456667	0.1	8.975072
22.458333	0.1	9.324630
22.460000	0.1	9.689555
22.461667	0.1	10.070479
22.463333	0.1	10.465933
22.465000	0.1	10.874229
22.466667	0.1	11.295159
22.468333	0.1	11.729719
22.470000	0.1	12.179683
22.471667	0.1	12.647421
22.473333	0.1	13.134573
22.475000	0.1	13.641170
22.476667	0.1	14.166841
22.478333	0.1	14.711982
22.480000	0.1	15.277248
22.481667	0.1	15.862728
22.483333	0.1	16.468326
22.485000	0.1	17.095222
22.486667	0.1	17.746794
22.488333	0.1	18.427158
22.490000	0.1	19.138432
22.491667	0.1	19.880040
22.493333	0.1	20.651063
22.495000	0.1	21.452401
22.496667	0.1	22.286261
22.498333	0.1	23.155031
22.500000	0.1	24.061059
22.501667	0.1	25.006360
22.503333	0.1	25.992594
22.505000	0.1	27.021281
22.506667	0.1	28.093746
22.508333	0.1	29.211040
22.510000	0.1	30.373684
22.511667	0.1	31.581447
22.513333	0.1	32.833875
22.515000	0.1	34.131282
22.516667	0.1	35.474706
22.518333	0.1	36.864905
22.520000	0.1	38.301521
22.521667	0.1	39.782464
22.523333	0.1	41.303812
22.525000	0.1	42.861374
22.526667	0.1	44.452432
22.528333	0.1	46.075713
22.530000	0.1	47.730007
22.531667	0.1	49.412460
22.533333	0.1	51.117325
22.535000	0.1	52.836207
22.536667	0.1	54.559740
22.538333	0.1	56.279120
22.540000	0.1	57.985722
22.541667	0.1	59.669777
22.543333	0.1	61.321394
22.545000	0.1	62.932810
22.546667	0.1	64.498447
22.548333	0.1	66.013094
22.550000	0.1	67.470232
22.551667	0.1	68.861004
22.553333	0.1	70.174406
22.555000	0.1	71.398886
22.556667	0.1	72.524315
22.558333	0.1	73.543135
22.560000	0.1	74.449950
22.561667	0.1	75.240550
22.563333	0.1	75.911572
22.565000	0.1	76.460065
22.566667	0.1	76.882071
22.568333	0.1	77.172350
22.570000	0.1	77.326158
22.571667	0.1	77.340785
22.573333	0.1	77.216034
22.575000	0.1	76.954272
22.576667	0.1	76.559209
22.578333	0.1	76.033841
22.580000	0.1	75.379936
22.581667	0.1	74.599674
22.583333	0.1	73.697572
22.585000	0.1	72.680018
22.586667	0.1	71.553513
22.588333	0.1	70.324484
22.590000	0.1	69.000223
22.591667	0.1	67.589134
22.593333	0.1	66.099623
22.595000	0.1	64.538573
22.596667	0.1	62.911836
22.598333	0.1	61.226441
22.600000	0.1	59.491280
22.601667	0.1	57.715462
22.603333	0.1	55.907168
22.605000	0.1	54.074004
22.606667	0.1	52.223601
22.608333	0.1	50.363541
22.610000	0.1	48.500672
22.611667	0.1	46.640718
22.613333	0.1	44.789393
22.615000	0.1	42.953235
22.616667	0.1	41.138437
22.618333	0.1	39.350395
22.620000	0.1	37.594563
22.621667	0.1	35.875989
22.623333	0.1	34.197858
22.625000	0.1	32.561673
22.626667	0.1	30.968981
22.628333	0.1	29.422753
22.630000	0.1	27.927463
22.631667	0.1	26.487210
22.633333	0.1	25.103474
22.635000	0.1	23.775124
22.636667	0.1	22.500460
22.638333	0.1	21.279492
22.640000	0.1	20.114477
22.641667	0.1	19.007786
22.643333	0.1	17.959974
22.645000	0.1	16.969610
22.646667	0.1	16.034101
22.648333	0.1	15.151124
22.650000	0.1	14.319629
22.651667	0.1	13.538860
22.653333	0.1	12.807087
22.655000	0.1	12.122127
22.656667	0.1	11.482234
22.658333	0.1	10.886774
22.660000	0.1	10.336451
22.661667	0.1	9.831828
22.663333	0.1	9.371405
22.665000	0.1	8.951710
22.666667	0.1	8.568643
22.668333	0.1	8.219006
22.670000	0.1	7.901518
22.671667	0.1	7.616403
22.673333	0.1	7.363772
22.675000	0.1	7.142504
22.676667	0.1	6.950093
22.678333	0.1	6.782911
22.680000	0.1	6.637629
22.681667	0.1	6.513218
22.683333	0.1	6.410731
22.685000	0.1	6.330982
22.686667	0.1	6.273412
22.688333	0.1	6.236690
22.690000	0.1	6.218911
22.691667	0.1	6.217421
22.693333	0.1	6.229575
22.695000	0.1	6.253952
22.696667	0.1	6.290735
22.698333	0.1	6.341110
22.700000	0.1	6.406042
22.701667	0.1	6.484771
22.703333	0.1	6.574364
22.705000	0.1	6.671008
22.706667	0.1	6.772019
22.708333	0.1	6.876420
22.710000	0.1	6.984291
22.711667	0.1	7.096487
22.713333	0.1	7.214015
22.715000	0.1	7.337132
22.716667	0.1	7.465240
22.718333	0.1	7.596975
22.720000	0.1	7.729800
22.721667	0.1	7.860246
22.723333	0.1	7.985393
22.725000	0.1	8.104010
22.726667	0.1	8.216607
22.728333	0.1	8.324832
22.730000	0.1	8.429838
22.731667	0.1	8.530621
22.733333	0.1	8.624308
22.735000	0.1	8.707796
22.736667	0.1	8.779429
22.738333	0.1	8.839350
22.740000	0.1	8.888198
22.741667	0.1	8.926080
22.743333	0.1	8.952394
22.745000	0.1	8.965810
22.746667	0.1	8.965107
22.748333	0.1	8.950219
22.750000	0.1	8.921777
22.751667	0.1	8.880501
22.753333	0.1	8.827085
22.755000	0.1	8.761771
22.756667	0.1	8.684462
22.758333	0.1	8.595223
22.760000	0.1	8.493941
22.761667	0.1	8.379850
22.763333	0.1	8.252575
22.765000	0.1	8.113650
22.766667	0.1	7.965928
22.768333	0.1	7.811934
22.770000	0.1	7.653004
22.771667	0.1	7.488723
22.773333	0.1	7.317266
22.775000	0.1	7.136841
22.776667	0.1	6.947070
22.778333	0.1	6.749546
22.780000	0.1	6.547188
22.781667	0.1	6.342814
22.783333	0.1	6.138561
22.785000	0.1	5.935817
22.786667	0.1	5.734744
22.788333	0.1	5.534217
22.790000	0.1	5.332599
22.791667	0.1	5.129026
22.793333	0.1	4.924666
22.795000	0.1	4.722695
22.796667	0.1	4.526572
22.798333	0.1	4.338212
22.800000	0.1	4.157266
22.801667	0.1	3.981772
22.803333	0.1	3.809435
22.805000	0.1	3.638892
22.806667	0.1	3.470606
22.808333	0.1	3.306451
22.810000	0.1	3.148532
22.811667	0.1	2.998579
22.813333	0.1	2.857437
22.815000	0.1	2.723979
22.816667	0.1	2.595824
22.818333	0.1	2.472172
22.820000	0.1	2.354290
22.821667	0.1	2.243477
22.823333	0.1	2.140431
22.825000	0.1	2.045240
22.826667	0.1	1.956569
22.828333	0.1	1.872210
22.830000	0.1	1.790700
22.831667	0.1	1.711892
22.833333	0.1	1.636525
22.835000	0.1	1.565851
22.836667	0.1	1.501543
22.838333	0.1	1.444900
22.840000	0.1	1.395578
22.841667	0.1	1.351484
22.843333	0.1	1.309514
22.845000	0.1	1.267004
22.846667	0.1	1.223623
22.848333	0.1	1.181420
22.850000	0.1	1.143017
22.851667	0.1	1.110369
22.853333	0.1	1.084046
22.855000	0.1	1.062606
22.856667	0.1	1.043528
22.858333	0.1	1.024720
22.860000	0.1	1.004632
22.861667	0.1	0.982187
22.863333	0.1	0.957930
22.865000	0.1	0.934550
22.866667	0.1	0.915411
22.868333	0.1	0.902480
22.870000	0.1	0.895313
22.871667	0.1	0.891373
22.873333	0.1	0.887560
22.875000	0.1	0.882130
22.876667	0.1	0.875220
22.878333	0.1	0.867955
22.880000	0.1	0.861892
22.881667	0.1	0.857804
22.883333	0.1	0.854605
22.885000	0.1	0.850647
22.886667	0.1	0.845683
22.888333	0.1	0.840826
22.890000	0.1	0.837399
22.891667	0.1	0.836481
22.893333	0.1	0.838572
22.895000	0.1	0.842954
22.896667	0.1	0.848193
22.898333	0.1	0.853292
22.900000	0.1	0.857743
22.901667	0.1	0.861273
22.903333	0.1	0.864291
22.905000	0.1	0.867457
22.906667	0.1	0.871043
22.908333	0.1	0.875364
22.910000	0.1	0.880812
22.911667	0.1	0.887229
22.913333	0.1	0.893935
22.915000	0.1	0.900277
22.916667	0.1	0.906279
22.918333	0.1	0.912724
22.920000	0.1	0.920533
22.921667	0.1	0.930526
22.923333	0.1	0.942978
22.925000	0.1	0.956967
22.926667	0.1	0.971155
22.928333	0.1	0.985009
22.930000	0.1	0.998932
22.931667	0.1	1.013628
22.933333	0.1	1.029042
22.935000	0.1	1.044255
22.936667	0.1	1.058481
22.938333	0.1	1.071682
22.940000	0.1	1.084371
22.941667	0.1	1.097047
22.943333	0.1	1.110039
22.945000	0.1	1.123771
22.946667	0.1	1.138388
22.948333	0.1	1.153303
22.950000	0.1	1.168260
22.951667	0.1	1.184396
22.953333	0.1	1.203329
22.955000	0.1	1.225355
22.956667	0.1	1.249169
22.958333	0.1	1.273276
22.960000	0.1	1.296750
22.961667	0.1	1.318888
22.963333	0.1	1.339666
22.965000	0.1	1.360285
22.966667	0.1	1.382311
22.968333	0.1	1.406581
22.970000	0.1	1.433338
22.971667	0.1	1.462791
22.973333	0.1	1.495029
22.975000	0.1	1.529488
22.976667	0.1	1.564990
22.978333	0.1	1.600087
22.980000	0.1	1.633791
22.981667	0.1	1.666914
22.983333	0.1	1.701931
22.985000	0.1	1.740283
22.986667	0.1	1.781159
22.988333	0.1	1.823432
22.990000	0.1	1.867195
22.991667	0.1	1.912862
22.993333	0.1	1.960015
22.995000	0.1	2.007782
22.996667	0.1	2.055932
22.998333	0.1	2.105250
23.000000	0.1	2.156855
23.001667	0.1	2.211528
23.003333	0.1	2.269917
23.005000	0.1	2.332227
23.006667	0.1	2.397439
23.008333	0.1	2.463856
23.010000	0.1	2.530268
23.011667	0.1	2.596923
23.013333	0.1	2.664891
23.015000	0.1	2.734642
23.016667	0.1	2.806280
23.018333	0.1	2.879789
23.020000	0.1	2.953946
23.021667	0.1	3.026375
23.023333	0.1	3.095497
23.025000	0.1	3.161528
23.026667	0.1	3.225668
23.028333	0.1	3.288998
23.030000	0.1	3.352133
23.031667	0.1	3.415281
23.033333	0.1	3.478089
23.035000	0.1	3.539086
23.036667	0.1	3.595785
23.038333	0.1	3.646356
23.040000	0.1	3.690943
23.041667	0.1	3.730636
23.043333	0.1	3.766427
23.045000	0.1	3.799447
23.046667	0.1	3.830260
23.048333	0.1	3.857021
23.050000	0.1	3.875596
23.051667	0.1	3.883140
23.053333	0.1	3.881063
23.055000	0.1	3.873580
23.056667	0.1	3.864220
23.058333	0.1	3.853827
23.060000	0.1	3.840397
23.061667	0.1	3.820718
23.063333	0.1	3.792807
23.065000	0.1	3.756811
23.066667	0.1	3.714096
23.068333	0.1	3.666054
23.070000	0.1	3.613373
23.071667	0.1	3.555692
23.073333	0.1	3.492441
23.075000	0.1	3.423691
23.076667	0.1	3.349930
23.078333	0.1	3.271927
23.080000	0.1	3.190353
23.081667	0.1	3.105327
23.083333	0.1	3.017313
23.085000	0.1	2.927817
23.086667	0.1	2.838532
23.088333	0.1	2.750577
23.090000	0.1	2.664649
23.091667	0.1	2.580765
23.093333	0.1	2.497979
23.095000	0.1	2.415054
23.096667	0.1	2.331245
23.098333	0.1	2.246466
23.100000	0.1	2.161479
23.101667	0.1	2.078176
23.103333	0.1	1.998693
23.105000	0.1	1.923596
23.106667	0.1	1.851413
23.108333	0.1	1.780265
23.110000	0.1	1.709810
23.111667	0.1	1.641042
23.113333	0.1	1.574634
23.115000	0.1	1.510778
23.116667	0.1	1.449957
23.118333	0.1	1.392919
23.120000	0.1	1.340327
23.121667	0.1	1.292285
23.123333	0.1	1.247996
23.125000	0.1	1.206715
23.126667	0.1	1.168167
23.128333	0.1	1.131594
23.130000	0.1	1.095990
23.131667	0.1	1.061358
23.133333	0.1	1.028571
23.135000	0.1	0.998364
23.136667	0.1	0.970485
23.138333	0.1	0.943961
23.140000	0.1	0.918028
23.141667	0.1	0.892729
23.143333	0.1	0.868789
23.145000	0.1	0.846931
23.146667	0.1	0.827764
23.148333	0.1	0.812137
23.150000	0.1	0.800174
23.151667	0.1	0.790544
23.153333	0.1	0.781482
23.155000	0.1	0.771955
23.156667	0.1	0.762111
23.158333	0.1	0.753216
23.160000	0.1	0.746553
23.161667	0.1	0.742245
23.163333	0.1	0.739531
23.165000	0.1	0.737468
23.166667	0.1	0.734655
23.168333	0.1	0.729621
23.170000	0.1	0.722357
23.171667	0.1	0.713971
23.173333	0.1	0.704452
23.175000	0.1	0.692704
23.176667	0.1	0.679097
23.178333	0.1	0.666459
23.180000	0.1	0.658236
23.181667	0.1	0.656163
23.183333	0.1	0.659330
23.185000	0.1	0.664494
23.186667	0.1	0.667586
23.188333	0.1	0.666101
23.190000	0.1	0.660489
23.191667	0.1	0.653076
23.193333	0.1	0.645989
23.195000	0.1	0.640214
23.196667	0.1	0.636145
23.198333	0.1	0.634263
23.200000	0.1	0.634799
23.201667	0.1	0.636606
23.203333	0.1	0.637020
23.205000	0.1	0.633718
23.206667	0.1	0.626706
23.208333	0.1	0.618021
23.210000	0.1	0.610040
23.211667	0.1	0.604563
23.213333	0.1	0.602682
23.215000	0.1	0.604130
23.216667	0.1	0.606822
23.218333	0.1	0.607935
23.220000	0.1	0.605979
23.221667	0.1	0.601811
23.223333	0.1	0.597155
23.225000	0.1	0.592838
23.226667	0.1	0.589164
23.228333	0.1	0.586612
23.230000	0.1	0.585308
23.231667	0.1	0.584777
23.233333	0.1	0.584540
23.235000	0.1	0.584633
23.236667	0.1	0.585197
23.238333	0.1	0.585644
23.240000	0.1	0.584880
23.241667	0.1	0.582840
23.243333	0.1	0.581252
23.245000	0.1	0.581951
23.246667	0.1	0.584689
23.248333	0.1	0.587697
23.250000	0.1	0.590207
23.251667	0.1	0.592619
23.253333	0.1	0.594491
23.255000	0.1	0.594622
23.256667	0.1	0.593038
23.258333	0.1	0.591762
23.260000	0.1	0.592917
23.261667	0.1	0.596591
23.263333	0.1	0.601164
23.265000	0.1	0.604908
23.266667	0.1	0.607143
23.268333	0.1	0.608363
23.270000	0.1	0.609308
23.271667	0.1	0.610757
23.273333	0.1	0.613579
23.275000	0.1	0.617742
23.276667	0.1	0.622012
23.278333	0.1	0.625160
23.280000	0.1	0.626505
23.281667	0.1	0.625639
23.283333	0.1	0.622524
23.285000	0.1	0.618058
23.286667	0.1	0.614403
23.288333	0.1	0.613914
23.290000	0.1	0.617509
23.291667	0.1	0.624731
23.293333	0.1	0.634752
23.295000	0.1	0.646627
23.296667	0.1	0.659074
23.298333	0.1	0.670459
23.300000	0.1	0.679255
23.301667	0.1	0.685137
23.303333	0.1	0.689537
23.305000	0.1	0.694282
23.306667	0.1	0.699623
23.308333	0.1	0.704187
23.310000	0.1	0.706534
23.311667	0.1	0.706483
23.313333	0.1	0.705463
23.315000	0.1	0.705491
23.316667	0.1	0.707437
23.318333	0.1	0.710394
23.320000	0.1	0.712648
23.321667	0.1	0.713198
23.323333	0.1	0.712373
23.325000	0.1	0.711652
23.326667	0.1	0.712755
23.328333	0.1	0.716420
23.330000	0.1	0.722227
23.331667	0.1	0.729156
23.333333	0.1	0.735670
23.335000	0.1	0.739815
23.336667	0.1	0.740299
23.338333	0.1	0.737552
23.340000	0.1	0.733426
23.341667	0.1	0.730045
23.343333	0.1	0.728685
23.345000	0.1	0.728993
23.346667	0.1	0.728848
23.348333	0.1	0.725514
23.350000	0.1	0.718259
23.351667	0.1	0.709416
23.353333	0.1	0.702008
23.355000	0.1	0.697020
23.356667	0.1	0.693575
23.358333	0.1	0.690734
23.360000	0.1	0.687931
23.361667	0.1	0.684503
23.363333	0.1	0.680275
23.365000	0.1	0.676173
23.366667	0.1	0.673700
23.368333	0.1	0.673383
23.370000	0.1	0.673486
23.371667	0.1	0.671134
23.373333	0.1	0.665225
23.375000	0.1	0.657700
23.376667	0.1	0.651991
23.378333	0.1	0.650110
23.380000	0.1	0.651125
23.381667	0.1	0.652554
23.383333	0.1	0.652485
23.385000	0.1	0.650180
23.386667	0.1	0.646128
23.388333	0.1	0.642012
23.390000	0.1	0.639870
23.391667	0.1	0.640596
23.393333	0.1	0.642948
23.395000	0.1	0.644708
23.396667	0.1	0.644666
23.398333	0.1	0.643162
23.400000	0.1	0.641444
23.401667	0.1	0.640745
23.403333	0.1	0.641332
23.405000	0.1	0.642478
23.406667	0.1	0.643269
23.408333	0.1	0.642892
23.410000	0.1	0.640582
23.411667	0.1	0.636531
23.413333	0.1	0.632466
23.415000	0.1	0.630571
23.416667	0.1	0.632051
23.418333	0.1	0.636121
23.420000	0.1	0.639958
23.421667	0.1	0.641067
23.423333	0.1	0.639879
23.425000	0.1	0.638347
23.426667	0.1	0.637248
23.428333	0.1	0.636759
23.430000	0.1	0.637160
23.431667	0.1	0.637416
23.433333	0.1	0.635665
23.435000	0.1	0.632014
23.436667	0.1	0.628922
23.438333	0.1	0.628629
23.440000	0.1	0.631013
23.441667	0.1	0.634263
23.443333	0.1	0.637169
23.445000	0.1	0.640014
23.446667	0.1	0.643618
23.448333	0.1	0.647889
23.450000	0.1	0.651516
23.451667	0.1	0.653658
23.453333	0.1	0.655386
23.455000	0.1	0.658212
23.456667	0.1	0.662128
23.458333	0.1	0.665691
23.460000	0.1	0.667451
23.461667	0.1	0.667213
23.463333	0.1	0.665984
23.465000	0.1	0.664722
23.466667	0.1	0.663223
23.468333	0.1	0.660578
23.470000	0.1	0.656606
23.471667	0.1	0.652322
23.473333	0.1	0.649500
23.475000	0.1	0.649742
23.476667	0.1	0.653537
23.478333	0.1	0.660298
23.480000	0.1	0.669281
23.481667	0.1	0.680005
23.483333	0.1	0.691926
23.485000	0.1	0.703572
23.486667	0.1	0.712145
23.488333	0.1	0.715544
23.490000	0.1	0.715153
23.491667	0.1	0.715046
23.493333	0.1	0.718683
23.495000	0.1	0.726981
23.496667	0.1	0.738837
23.498333	0.1	0.752728
23.500000	0.1	0.768001
23.501667	0.1	0.784849
23.503333	0.1	0.803466
23.505000	0.1	0.823401
23.506667	0.1	0.843355
23.508333	0.1	0.861855
23.510000	0.1	0.878628
23.511667	0.1	0.894908
23.513333	0.1	0.912081
23.515000	0.1	0.930903
23.516667	0.1	0.951532
23.518333	0.1	0.973349
23.520000	0.1	0.995165
23.521667	0.1	1.016408
23.523333	0.1	1.038248
23.525000	0.1	1.063305
23.526667	0.1	1.093722
23.528333	0.1	1.129722
23.530000	0.1	1.170007
23.531667	0.1	1.212852
23.533333	0.1	1.256871
23.535000	0.1	1.301672
23.536667	0.1	1.347926
23.538333	0.1	1.396248
23.540000	0.1	1.446223
23.541667	0.1	1.497134
23.543333	0.1	1.549153
23.545000	0.1	1.603314
23.546667	0.1	1.661382
23.548333	0.1	1.725783
23.550000	0.1	1.797997
23.551667	0.1	1.877220
23.553333	0.1	1.961500
23.555000	0.1	2.049487
23.556667	0.1	2.140645
23.558333	0.1	2.234969
23.560000	0.1	2.333024
23.561667	0.1	2.435474
23.563333	0.1	2.542404
23.565000	0.1	2.653487
23.566667	0.1	2.768943
23.568333	0.1	2.889824
23.570000	0.1	3.017583
23.571667	0.1	3.153728
23.573333	0.1	3.299224
23.575000	0.1	3.453698
23.576667	0.1	3.615492
23.578333	0.1	3.782618
23.580000	0.1	3.954475
23.581667	0.1	4.132576
23.583333	0.1	4.319120
23.585000	0.1	4.515625
23.586667	0.1	4.722821
23.588333	0.1	4.941011
23.590000	0.1	5.170531
23.591667	0.1	5.411762
23.593333	0.1	5.664369
23.595000	0.1	5.927002
23.596667	0.1	6.198143
23.598333	0.1	6.477158
23.600000	0.1	6.764866
23.601667	0.1	7.063192
23.603333	0.1	7.374021
23.605000	0.1	7.698075
23.606667	0.1	8.034697
23.608333	0.1	8.382853
23.610000	0.1	8.742567
23.611667	0.1	9.115073
23.613333	0.1	9.501115
23.615000	0.1	9.899978
23.616667	0.1	10.311147
23.618333	0.1	10.736031
23.620000	0.1	11.176537
23.621667	0.1	11.633257
23.623333	0.1	12.106146
23.625000	0.1	12.595649
23.626667	0.1	13.102535
23.628333	0.1	13.627112
23.630000	0.1	14.169011
23.631667	0.1	14.727646
23.633333	0.1	15.302612
23.635000	0.1	15.894230
23.636667	0.1	16.504051
23.638333	0.1	17.133947
23.640000	0.1	17.784587
23.641667	0.1	18.455791
23.643333	0.1	19.148416
23.645000	0.1	19.865199
23.646667	0.1	20.609475
23.648333	0.1	21.383497
23.650000	0.1	22.187787
23.651667	0.1	23.021842
23.653333	0.1	23.886277
23.655000	0.1	24.783807
23.656667	0.1	25.717528
23.658333	0.1	26.689591
23.660000	0.1	27.701729
23.661667	0.1	28.755097
23.663333	0.1	29.849624
23.665000	0.1	30.984366
23.666667	0.1	32.158769
23.668333	0.1	33.374135
23.670000	0.1	34.633866
23.671667	0.1	35.941447
23.673333	0.1	37.298007
23.675000	0.1	38.702125
23.676667	0.1	40.151803
23.678333	0.1	41.645323
23.680000	0.1	43.179719
23.681667	0.1	44.749770
23.683333	0.1	46.350053
23.685000	0.1	47.977711
23.686667	0.1	49.631824
23.688333	0.1	51.310090
23.690000	0.1	53.007323
23.691667	0.1	54.716608
23.693333	0.1	56.429966
23.695000	0.1	58.138599
23.696667	0.1	59.834444
23.698333	0.1	61.511048
23.700000	0.1	63.161976
23.701667	0.1	64.778794
23.703333	0.1	66.350978
23.705000	0.1	67.867641
23.706667	0.1	69.319173
23.708333	0.1	70.697437
23.710000	0.1	71.994616
23.711667	0.1	73.202322
23.713333	0.1	74.312268
23.715000	0.1	75.317645
23.716667	0.1	76.213116
23.718333	0.1	76.992898
23.720000	0.1	77.649406
23.721667	0.1	78.174770
23.723333	0.1	78.564417
23.725000	0.1	78.818514
23.726667	0.1	78.938492
23.728333	0.1	78.923106
23.730000	0.1	78.769089
23.731667	0.1	78.474302
23.733333	0.1	78.038862
23.735000	0.1	77.465139
23.736667	0.1	76.758540
23.738333	0.1	75.926953
23.740000	0.1	74.978257
23.741667	0.1	73.918309
23.743333	0.1	72.750910
23.745000	0.1	71.480298
23.746667	0.1	70.113684
23.748333	0.1	68.660392
23.750000	0.1	67.129387
23.751667	0.1	65.527861
23.753333	0.1	63.861623
23.755000	0.1	62.136496
23.756667	0.1	60.358997
23.758333	0.1	58.537149
23.760000	0.1	56.681102
23.761667	0.1	54.801307
23.763333	0.1	52.906633
23.765000	0.1	51.004360
23.766667	0.1	49.100388
23.768333	0.1	47.199903
23.770000	0.1	45.309099
23.771667	0.1	43.435241
23.773333	0.1	41.584540
23.775000	0.1	39.760894
23.776667	0.1	37.967209
23.778333	0.1	36.207619
23.780000	0.1	34.487662
23.781667	0.1	32.812408
23.783333	0.1	31.184964
23.785000	0.1	29.606186
23.786667	0.1	28.075618
23.788333	0.1	26.593981
23.790000	0.1	25.164634
23.791667	0.1	23.791213
23.793333	0.1	22.474355
23.795000	0.1	21.212362
23.796667	0.1	20.004553
23.798333	0.1	18.852670
23.800000	0.1	17.758529
23.801667	0.1	16.720933
23.803333	0.1	15.736008
23.805000	0.1	14.800280
23.806667	0.1	13.911915
23.808333	0.1	13.069469
23.810000	0.1	12.271637
23.811667	0.1	11.518397
23.813333	0.1	10.810453
23.815000	0.1	10.147048
23.816667	0.1	9.525595
23.818333	0.1	8.943388
23.820000	0.1	8.398569
23.821667	0.1	7.889313
23.823333	0.1	7.412923
23.825000	0.1	6.966149
23.826667	0.1	6.546942
23.828333	0.1	6.155944
23.830000	0.1	5.794759
23.831667	0.1	5.462295
23.833333	0.1	5.154205
23.835000	0.1	4.866081
23.836667	0.1	4.596496
23.838333	0.1	4.346352
23.840000	0.1	4.116027
23.841667	0.1	3.904398
23.843333	0.1	3.710287
23.845000	0.1	3.532730
23.846667	0.1	3.369744
23.848333	0.1	3.218409
23.850000	0.1	3.076615
23.851667	0.1	2.943827
23.853333	0.1	2.820208
23.855000	0.1	2.705725
23.856667	0.1	2.600234
23.858333	0.1	2.503679
23.860000	0.1	2.416018
23.861667	0.1	2.336912
23.863333	0.1	2.265517
23.865000	0.1	2.200534
23.866667	0.1	2.140398
23.868333	0.1	2.083811
23.870000	0.1	2.029981
23.871667	0.1	1.978660
23.873333	0.1	1.930720
23.875000	0.1	1.887651
23.876667	0.1	1.849695
23.878333	0.1	1.815180
23.880000	0.1	1.781881
23.881667	0.1	1.748782
23.883333	0.1	1.716842
23.885000	0.1	1.687789
23.886667	0.1	1.661689
23.888333	0.1	1.636241
23.890000	0.1	1.609325
23.891667	0.1	1.581553
23.893333	0.1	1.555425
23.895000	0.1	1.532575
23.896667	0.1	1.512598
23.898333	0.1	1.494321
23.900000	0.1	1.477436
23.901667	0.1	1.462344
23.903333	0.1	1.448765
23.905000	0.1	1.435271
23.906667	0.1	1.420211
23.908333	0.1	1.402698
23.910000	0.1	1.383242
23.911667	0.1	1.363251
23.913333	0.1	1.343461
23.915000	0.1	1.323684
23.916667	0.1	1.303582
23.918333	0.1	1.282440
23.920000	0.1	1.259786
23.921667	0.1	1.236703
23.923333	0.1	1.214738
23.925000	0.1	1.193774
23.926667	0.1	1.172894
23.928333	0.1	1.152717
23.930000	0.1	1.135343
23.931667	0.1	1.121699
23.933333	0.1	1.110025
23.935000	0.1	1.097191
23.936667	0.1	1.081256
23.938333	0.1	1.063053
23.940000	0.1	1.045410
23.941667	0.1	1.030415
23.943333	0.1	1.017479
23.945000	0.1	1.004119
23.946667	0.1	0.988366
23.948333	0.1	0.970457
23.950000	0.1	0.952189
23.951667	0.1	0.935011
23.953333	0.1	0.919341
23.955000	0.1	0.905362
23.956667	0.1	0.892943
23.958333	0.1	0.880850
23.960000	0.1	0.867653
23.961667	0.1	0.853734
23.963333	0.1	0.841161
23.965000	0.1	0.831005
23.966667	0.1	0.821506
23.968333	0.1	0.810060
23.970000	0.1	0.796677
23.971667	0.1	0.783969
23.973333	0.1	0.774479
23.975000	0.1	0.768886
23.976667	0.1	0.765896
23.978333	0.1	0.763615
23.980000	0.1	0.760877
23.981667	0.1	0.756583
23.983333	0.1	0.749514
23.985000	0.1	0.739656
23.986667	0.1	0.728583
23.988333	0.1	0.718259
23.990000	0.1	0.709551
23.991667	0.1	0.701784
23.993333	0.1	0.694105
23.995000	0.1	0.686715
23.996667	0.1	0.680969
23.998333	0.1	0.678566
24.000000	0.1	0.679777
24.001667	0.1	0.682366
24.003333	0.1	0.683316
24.005000	0.1	0.681248
24.006667	0.1	0.676583
24.008333	0.1	0.670184
24.010000	0.1	0.663372
24.011667	0.1	0.658082
24.013333	0.1	0.655260
24.015000	0.1	0.654114
24.016667	0.1	0.653523
24.018333	0.1	0.652708
24.020000	0.1	0.651008
24.021667	0.1	0.648303
24.023333	0.1	0.645281
24.025000	0.1	0.642901
24.026667	0.1	0.642459
24.028333	0.1	0.645081
24.030000	0.1	0.650268
24.031667	0.1	0.656587
24.033333	0.1	0.663730
24.035000	0.1	0.671539
24.036667	0.1	0.678441
24.038333	0.1	0.682785
24.040000	0.1	0.684294
24.041667	0.1	0.684094
24.043333	0.1	0.684434
24.045000	0.1	0.687316
24.046667	0.1	0.693053
24.048333	0.1	0.700830
24.050000	0.1	0.709840
24.051667	0.1	0.719386
24.053333	0.1	0.728867
24.055000	0.1	0.737710
24.056667	0.1	0.745337
24.058333	0.1	0.751577
24.060000	0.1	0.756895
24.061667	0.1	0.762204
24.063333	0.1	0.768746
24.065000	0.1	0.777426
24.066667	0.1	0.788039
24.068333	0.1	0.799424
24.070000	0.1	0.810148
24.071667	0.1	0.819350
24.073333	0.1	0.827610
24.075000	0.1	0.836621
24.076667	0.1	0.847750
24.078333	0.1	0.861236
24.080000	0.1	0.876733
24.081667	0.1	0.893841
24.083333	0.1	0.911327
24.085000	0.1	0.926945
24.086667	0.1	0.939243
24.088333	0.1	0.948748
24.090000	0.1	0.956822
24.091667	0.1	0.964724
24.093333	0.1	0.973339
24.095000	0.1	0.982815
24.096667	0.1	0.992748
24.098333	0.1	1.002993
24.100000	0.1	1.014285
24.101667	0.1	1.027673
24.103333	0.1	1.043212
24.105000	0.1	1.059333
24.106667	0.1	1.073699
24.108333	0.1	1.085219
24.110000	0.1	1.094844
24.111667	0.1	1.104055
24.113333	0.1	1.113880
24.115000	0.1	1.125163
24.116667	0.1	1.138560
24.118333	0.1	1.153494
24.120000	0.1	1.167860
24.121667	0.1	1.179748
24.123333	0.1	1.188978
24.125000	0.1	1.196396
24.126667	0.1	1.202798
24.128333	0.1	1.208973
24.130000	0.1	1.215665
24.131667	0.1	1.222729
24.133333	0.1	1.229183
24.135000	0.1	1.234617
24.136667	0.1	1.239772
24.138333	0.1	1.245760
24.140000	0.1	1.253220
24.141667	0.1	1.261793
24.143333	0.1	1.270352
24.145000	0.1	1.278198
24.146667	0.1	1.285565
24.148333	0.1	1.293076
24.150000	0.1	1.301374
24.151667	0.1	1.310539
24.153333	0.1	1.319898
24.155000	0.1	1.329291
24.156667	0.1	1.339708
24.158333	0.1	1.352453
24.160000	0.1	1.368281
24.161667	0.1	1.386520
24.163333	0.1	1.404835
24.165000	0.1	1.420658
24.166667	0.1	1.433454
24.168333	0.1	1.445198
24.170000	0.1	1.458367
24.171667	0.1	1.474139
24.173333	0.1	1.492491
24.175000	0.1	1.513283
24.176667	0.1	1.536869
24.178333	0.1	1.563481
24.180000	0.1	1.592217
24.181667	0.1	1.620795
24.183333	0.1	1.647039
24.185000	0.1	1.670602
24.186667	0.1	1.692930
24.188333	0.1	1.716306
24.190000	0.1	1.743115
24.191667	0.1	1.774840
24.193333	0.1	1.811259
24.195000	0.1	1.850445
24.196667	0.1	1.889984
24.198333	0.1	1.928448
24.200000	0.1	1.965668
24.201667	0.1	2.002507
24.203333	0.1	2.040346
24.205000	0.1	2.079946
24.206667	0.1	2.120957
24.208333	0.1	2.162750
24.210000	0.1	2.205009
24.211667	0.1	2.247193
24.213333	0.1	2.288036
24.215000	0.1	2.326397
24.216667	0.1	2.362183
24.218333	0.1	2.396130
24.220000	0.1	2.428507
24.221667	0.1	2.458263
24.223333	0.1	2.483949
24.225000	0.1	2.505542
24.226667	0.1	2.525095
24.228333	0.1	2.545197
24.230000	0.1	2.566641
24.231667	0.1	2.588336
24.233333	0.1	2.608597
24.235000	0.1	2.625152
24.236667	0.1	2.635657
24.238333	0.1	2.640043
24.240000	0.1	2.641133
24.241667	0.1	2.642353
24.243333	0.1	2.645161
24.245000	0.1	2.647829
24.246667	0.1	2.646362
24.248333	0.1	2.637105
24.250000	0.1	2.618297
24.251667	0.1	2.590176
24.253333	0.1	2.554944
24.255000	0.1	2.515744
24.256667	0.1	2.475027
24.258333	0.1	2.433998
24.260000	0.1	2.393196
24.261667	0.1	2.353047
24.263333	0.1	2.313615
24.265000	0.1	2.273750
24.266667	0.1	2.231621
24.268333	0.1	2.186629
24.270000	0.1	2.139253
24.271667	0.1	2.088584
24.273333	0.1	2.032556
24.275000	0.1	1.971442
24.276667	0.1	1.908876
24.278333	0.1	1.848559
24.280000	0.1	1.791082
24.281667	0.1	1.734090
24.283333	0.1	1.675226
24.285000	0.1	1.614755
24.286667	0.1	1.555029
24.288333	0.1	1.497874
24.290000	0.1	1.443182
24.291667	0.1	1.389761
24.293333	0.1	1.336788
24.295000	0.1	1.284434
24.296667	0.1	1.233383
24.298333	0.1	1.183972
24.300000	0.1	1.136032
24.301667	0.1	1.089550
24.303333	0.1	1.045200
24.305000	0.1	1.003658
24.306667	0.1	0.964473
24.308333	0.1	0.926587
24.310000	0.1	0.889837
24.311667	0.1	0.854633
24.313333	0.1	0.821091
24.315000	0.1	0.789338
24.316667	0.1	0.759526
24.318333	0.1	0.731251
24.320000	0.1	0.703582
24.321667	0.1	0.675987
24.323333	0.1	0.649649
24.325000	0.1	0.627083
24.326667	0.1	0.609620
24.328333	0.1	0.595958
24.330000	0.1	0.583213
24.331667	0.1	0.568978
24.333333	0.1	0.552814
24.335000	0.1	0.535976
24.336667	0.1	0.519655
24.338333	0.1	0.503953
24.340000	0.1	0.488781
24.341667	0.1	0.474555
24.343333	0.1	0.461820
24.345000	0.1	0.451142
24.346667	0.1	0.443249
24.348333	0.1	0.438625
24.350000	0.1	0.436762
24.351667	0.1	0.436339
24.353333	0.1	0.436436
24.355000	0.1	0.437084
24.356667	0.1	0.438206
24.358333	0.1	0.438550
24.360000	0.1	0.436218
24.361667	0.1	0.430215
24.363333	0.1	0.421414
24.365000	0.1	0.411789
24.366667	0.1	0.403305
24.368333	0.1	0.398294
24.370000	0.1	0.399253
24.371667	0.1	0.406201
24.373333	0.1	0.415542
24.375000	0.1	0.422960
24.376667	0.1	0.426532
24.378333	0.1	0.426546
24.380000	0.1	0.423915
24.381667	0.1	0.420231
24.383333	0.1	0.417726
24.385000	0.1	0.417586
24.386667	0.1	0.419035
24.388333	0.1	0.420446
24.390000	0.1	0.420650
24.391667	0.1	0.419817
24.393333	0.1	0.419454
24.395000	0.1	0.420837
24.396667	0.1	0.423738
24.398333	0.1	0.427505
24.400000	0.1	0.431850
24.401667	0.1	0.436101
24.403333	0.1	0.439370
24.405000	0.1	0.441172
24.406667	0.1	0.441470
24.408333	0.1	0.440837
24.410000	0.1	0.440190
24.411667	0.1	0.439719
24.413333	0.1	0.438923
24.415000	0.1	0.438229
24.416667	0.1	0.439333
24.418333	0.1	0.443193
24.420000	0.1	0.448939
24.421667	0.1	0.454737
24.423333	0.1	0.458183
24.425000	0.1	0.456967
24.426667	0.1	0.451156
24.428333	0.1	0.444008
24.430000	0.1	0.439114
24.431667	0.1	0.437880
24.433333	0.1	0.439929
24.435000	0.1	0.443971
24.436667	0.1	0.448376
24.438333	0.1	0.452031
24.440000	0.1	0.454271
24.441667	0.1	0.454709
24.443333	0.1	0.453806
24.445000	0.1	0.452916
24.446667	0.1	0.453768
24.448333	0.1	0.457796
24.450000	0.1	0.464949
24.451667	0.1	0.472907
24.453333	0.1	0.478523
24.455000	0.1	0.480632
24.456667	0.1	0.480725
24.458333	0.1	0.481238
24.460000	0.1	0.483505
24.461667	0.1	0.487156
24.463333	0.1	0.490793
24.465000	0.1	0.493010
24.466667	0.1	0.493331
24.468333	0.1	0.492618
24.470000	0.1	0.492404
24.471667	0.1	0.493852
24.473333	0.1	0.496940
24.475000	0.1	0.500572
24.476667	0.1	0.503492
24.478333	0.1	0.505331
24.480000	0.1	0.506765
24.481667	0.1	0.508465
24.483333	0.1	0.510197
24.485000	0.1	0.511142
24.486667	0.1	0.510346
24.488333	0.1	0.507538
24.490000	0.1	0.503920
24.491667	0.1	0.501489
24.493333	0.1	0.501722
24.495000	0.1	0.504991
24.496667	0.1	0.510686
24.498333	0.1	0.517662
24.500000	0.1	0.524758
24.501667	0.1	0.531264
24.503333	0.1	0.536987
24.505000	0.1	0.541545
24.506667	0.1	0.544349
24.508333	0.1	0.545559
24.510000	0.1	0.546202
24.511667	0.1	0.547199
24.513333	0.1	0.548530
24.515000	0.1	0.549369
24.516667	0.1	0.549299
24.518333	0.1	0.548838
24.520000	0.1	0.548735
24.521667	0.1	0.549695
24.523333	0.1	0.551720
24.525000	0.1	0.553299
24.526667	0.1	0.552381
24.528333	0.1	0.548162
24.530000	0.1	0.541904
24.531667	0.1	0.536223
24.533333	0.1	0.532926
24.535000	0.1	0.531566
24.536667	0.1	0.530705
24.538333	0.1	0.529960
24.540000	0.1	0.530165
24.541667	0.1	0.532055
24.543333	0.1	0.535352
24.545000	0.1	0.539063
24.546667	0.1	0.542742
24.548333	0.1	0.547064
24.550000	0.1	0.552344
24.551667	0.1	0.557052
24.553333	0.1	0.559245
24.555000	0.1	0.558714
24.556667	0.1	0.556582
24.558333	0.1	0.554225
24.560000	0.1	0.552931
24.561667	0.1	0.553373
24.563333	0.1	0.555231
24.565000	0.1	0.557583
24.566667	0.1	0.559418
24.568333	0.1	0.559529
24.570000	0.1	0.556735
24.571667	0.1	0.551059
24.573333	0.1	0.544353
24.575000	0.1	0.539380
24.576667	0.1	0.538076
24.578333	0.1	0.540391
24.580000	0.1	0.544041
24.581667	0.1	0.545741
24.583333	0.1	0.543487
24.585000	0.1	0.537895
24.586667	0.1	0.531841
24.588333	0.1	0.528726
24.590000	0.1	0.529764
24.591667	0.1	0.533005
24.593333	0.1	0.535403
24.595000	0.1	0.535147
24.596667	0.1	0.531953
24.598333	0.1	0.526318
24.600000	0.1	0.519301
24.601667	0.1	0.512367
24.603333	0.1	0.506667
24.605000	0.1	0.502141
24.606667	0.1	0.497769
24.608333	0.1	0.493242
24.610000	0.1	0.489750
24.611667	0.1	0.488888
24.613333	0.1	0.491161
24.615000	0.1	0.495501
24.616667	0.1	0.499915
24.618333	0.1	0.502695
24.620000	0.1	0.503408
24.621667	0.1	0.502551
24.623333	0.1	0.500460
24.625000	0.1	0.497387
24.626667	0.1	0.494183
24.628333	0.1	0.491650
24.630000	0.1	0.490029
24.631667	0.1	0.489648
24.633333	0.1	0.491184
24.635000	0.1	0.494663
24.636667	0.1	0.498611
24.638333	0.1	0.501298
24.640000	0.1	0.502430
24.641667	0.1	0.502821
24.643333	0.1	0.503142
24.645000	0.1	0.503459
24.646667	0.1	0.503431
24.648333	0.1	0.502896
24.650000	0.1	0.502071
24.651667	0.1	0.500968
24.653333	0.1	0.498947
24.655000	0.1	0.495105
24.656667	0.1	0.489336
24.658333	0.1	0.483142
24.660000	0.1	0.478788
24.661667	0.1	0.477829
24.663333	0.1	0.480865
24.665000	0.1	0.487897
24.666667	0.1	0.497638
24.668333	0.1	0.507017
24.670000	0.1	0.512693
24.671667	0.1	0.513094
24.673333	0.1	0.509266
24.675000	0.1	0.504213
24.676667	0.1	0.500455
24.678333	0.1	0.498467
24.680000	0.1	0.497489
24.681667	0.1	0.496586
24.683333	0.1	0.495431
24.685000	0.1	0.494351
24.686667	0.1	0.493485
24.688333	0.1	0.492353
24.690000	0.1	0.490295
24.691667	0.1	0.487049
24.693333	0.1	0.483515
24.695000	0.1	0.481829
24.696667	0.1	0.483687
24.698333	0.1	0.488507
24.700000	0.1	0.494388
24.701667	0.1	0.499613
24.703333	0.1	0.502318
24.705000	0.1	0.500502
24.706667	0.1	0.493662
24.708333	0.1	0.483776
24.710000	0.1	0.474243
24.711667	0.1	0.468204
24.713333	0.1	0.467096
24.715000	0.1	0.469810
24.716667	0.1	0.473629
24.718333	0.1	0.475831
24.720000	0.1	0.474351
24.721667	0.1	0.468716
24.723333	0.1	0.461200
24.725000	0.1	0.455258
24.726667	0.1	0.452599
24.728333	0.1	0.452823
24.730000	0.1	0.454728
24.731667	0.1	0.456367
24.733333	0.1	0.455067
24.735000	0.1	0.448879
24.736667	0.1	0.438616
24.738333	0.1	0.428357
24.740000	0.1	0.422746
24.741667	0.1	0.423142
24.743333	0.1	0.426653
24.745000	0.1	0.428706
24.746667	0.1	0.426536
24.748333	0.1	0.421163
24.750000	0.1	0.415915
24.751667	0.1	0.412851
24.753333	0.1	0.411500
24.755000	0.1	0.410955
24.756667	0.1	0.411314
24.758333	0.1	0.412804
24.760000	0.1	0.414737
24.761667	0.1	0.415370
24.763333	0.1	0.412758
24.765000	0.1	0.406774
24.766667	0.1	0.399691
24.768333	0.1	0.394084
24.770000	0.1	0.391579
24.771667	0.1	0.393325
24.773333	0.1	0.399281
24.775000	0.1	0.406830
24.776667	0.1	0.412418
24.778333	0.1	0.415011
24.780000	0.1	0.416306
24.781667	0.1	0.417633
24.783333	0.1	0.418867
24.785000	0.1	0.419929
24.786667	0.1	0.421149
24.788333	0.1	0.422052
24.790000	0.1	0.421535
24.791667	0.1	0.419412
24.793333	0.1	0.416804
24.795000	0.1	0.415011
24.796667	0.1	0.414867
24.798333	0.1	0.417219
24.800000	0.1	0.423081
24.801667	0.1	0.432236
24.803333	0.1	0.442010
24.805000	0.1	0.448818
24.806667	0.1	0.451333
24.808333	0.1	0.451459
24.810000	0.1	0.452059
24.811667	0.1	0.455119
24.813333	0.1	0.461871
24.815000	0.1	0.472525
24.816667	0.1	0.485913
24.818333	0.1	0.500572
24.820000	0.1	0.515403
24.821667	0.1	0.529564
24.823333	0.1	0.542547
24.825000	0.1	0.554249
24.826667	0.1	0.565089
24.828333	0.1	0.575492
24.830000	0.1	0.585509
24.831667	0.1	0.595641
24.833333	0.1	0.607143
24.835000	0.1	0.620908
24.836667	0.1	0.637220
24.838333	0.1	0.656322
24.840000	0.1	0.677961
24.841667	0.1	0.700834
24.843333	0.1	0.722804
24.845000	0.1	0.742110
24.846667	0.1	0.758818
24.848333	0.1	0.774623
24.850000	0.1	0.791796
24.851667	0.1	0.812262
24.853333	0.1	0.836416
24.855000	0.1	0.862926
24.856667	0.1	0.890261
24.858333	0.1	0.918084
24.860000	0.1	0.947216
24.861667	0.1	0.978489
24.863333	0.1	1.011956
24.865000	0.1	1.047556
24.866667	0.1	1.085657
24.868333	0.1	1.126202
24.870000	0.1	1.167879
24.871667	0.1	1.209043
24.873333	0.1	1.249826
24.875000	0.1	1.292848
24.876667	0.1	1.341146
24.878333	0.1	1.395429
24.880000	0.1	1.453175
24.881667	0.1	1.510750
24.883333	0.1	1.566825
24.885000	0.1	1.622848
24.886667	0.1	1.680683
24.888333	0.1	1.741676
24.890000	0.1	1.807292
24.891667	0.1	1.878501
24.893333	0.1	1.954762
24.895000	0.1	2.034782
24.896667	0.1	2.117613
24.898333	0.1	2.202541
24.900000	0.1	2.288548
24.901667	0.1	2.374230
24.903333	0.1	2.458645
24.905000	0.1	2.542525
24.906667	0.1	2.628299
24.908333	0.1	2.718274
24.910000	0.1	2.812105
24.911667	0.1	2.907095
24.913333	0.1	3.001182
24.915000	0.1	3.094226
24.916667	0.1	3.186832
24.918333	0.1	3.279438
24.920000	0.1	3.371863
24.921667	0.1	3.462820
24.923333	0.1	3.550509
24.925000	0.1	3.634058
24.926667	0.1	3.713625
24.928333	0.1	3.788988
24.930000	0.1	3.859387
24.931667	0.1	3.924756
24.933333	0.1	3.985614
24.935000	0.1	4.042042
24.936667	0.1	4.093726
24.938333	0.1	4.139971
24.940000	0.1	4.179832
24.941667	0.1	4.213196
24.943333	0.1	4.240968
24.945000	0.1	4.263492
24.946667	0.1	4.279721
24.948333	0.1	4.287763
24.950000	0.1	4.285974
24.951667	0.1	4.273793
24.953333	0.1	4.251925
24.955000	0.1	4.222291
24.956667	0.1	4.187683
24.958333	0.1	4.150569
24.960000	0.1	4.111594
24.961667	0.1	4.069558
24.963333	0.1	4.022890
24.965000	0.1	3.970517
24.966667	0.1	3.911867
24.968333	0.1	3.847503
24.970000	0.1	3.779102
24.971667	0.1	3.707381
24.973333	0.1	3.631301
24.975000	0.1	3.550160
24.976667	0.1	3.465125
24.978333	0.1	3.377823
24.980000	0.1	3.288770
24.981667	0.1	3.198385
24.983333	0.1	3.107898
24.985000	0.1	3.018230
24.986667	0.1	2.929494
24.988333	0.1	2.841563
24.990000	0.1	2.754466
24.991667	0.1	2.668435
24.993333	0.1	2.583875
24.995000	0.1	2.501230
24.996667	0.1	2.420596
24.998333	0.1	2.341107
25.000000	0.1	2.261223
25.001667	0.1	2.180315
25.003333	0.1	2.099820
25.005000	0.1	2.022316
25.006667	0.1	1.949077
25.008333	0.1	1.878785
25.010000	0.1	1.809099
25.011667	0.1	1.739352
25.013333	0.1	1.671063
25.015000	0.1	1.606173
25.016667	0.1	1.545735
25.018333	0.1	1.490102
25.020000	0.1	1.439117
25.021667	0.1	1.391652
25.023333	0.1	1.346013
25.025000	0.1	1.300820
25.026667	0.1	1.255223
25.028333	0.1	1.208945
25.030000	0.1	1.162877
25.031667	0.1	1.119282
25.033333	0.1	1.080669
25.035000	0.1	1.048185
25.036667	0.1	1.020809
25.038333	0.1	0.996054
25.040000	0.1	0.971486
25.041667	0.1	0.945502
25.043333	0.1	0.917576
25.045000	0.1	0.888561
25.046667	0.1	0.860472
25.048333	0.1	0.835750
25.050000	0.1	0.816132
25.051667	0.1	0.801054
25.053333	0.1	0.787689
25.055000	0.1	0.773496
25.056667	0.1	0.757668
25.058333	0.1	0.740555
25.060000	0.1	0.723288
25.061667	0.1	0.707316
25.063333	0.1	0.693342
25.065000	0.1	0.680974
25.066667	0.1	0.669756
25.068333	0.1	0.660033
25.070000	0.1	0.652517
25.071667	0.1	0.646990
25.073333	0.1	0.641784
25.075000	0.1	0.635386
25.076667	0.1	0.628191
25.078333	0.1	0.621583
25.080000	0.1	0.616270
25.081667	0.1	0.612168
25.083333	0.1	0.608796
25.085000	0.1	0.605080
25.086667	0.1	0.599930
25.088333	0.1	0.593346
25.090000	0.1	0.586361
25.091667	0.1	0.580135
25.093333	0.1	0.575520
25.095000	0.1	0.572656
25.096667	0.1	0.570780
25.098333	0.1	0.568335
25.100000	0.1	0.563934
25.101667	0.1	0.557816
25.103333	0.1	0.551702
25.105000	0.1	0.547254
25.106667	0.1	0.545029
25.108333	0.1	0.544013
25.110000	0.1	0.542346
25.111667	0.1	0.539487
25.113333	0.1	0.536921
25.115000	0.1	0.535962
25.116667	0.1	0.536214
25.118333	0.1	0.536549
25.120000	0.1	0.536302
25.121667	0.1	0.535813
25.123333	0.1	0.536512
25.125000	0.1	0.539804
25.126667	0.1	0.545424
25.128333	0.1	0.551217
25.130000	0.1	0.554607
25.131667	0.1	0.554104
25.133333	0.1	0.550151
25.135000	0.1	0.544861
25.136667	0.1	0.540442
25.138333	0.1	0.537322
25.140000	0.1	0.534514
25.141667	0.1	0.531655
25.143333	0.1	0.529094
25.145000	0.1	0.526207
25.146667	0.1	0.521960
25.148333	0.1	0.516931
25.150000	0.1	0.512814
25.151667	0.1	0.510607
25.153333	0.1	0.510477
25.155000	0.1	0.512539
25.156667	0.1	0.516810
25.158333	0.1	0.522332
25.160000	0.1	0.526896
25.161667	0.1	0.528377
25.163333	0.1	0.526411
25.165000	0.1	0.522374
25.166667	0.1	0.517871
25.168333	0.1	0.514085
25.170000	0.1	0.511943
25.171667	0.1	0.511520
25.173333	0.1	0.512181
25.175000	0.1	0.513741
25.176667	0.1	0.516200
25.178333	0.1	0.518761
25.180000	0.1	0.520200
25.181667	0.1	0.519939
25.183333	0.1	0.518626
25.185000	0.1	0.517657
25.186667	0.1	0.518183
25.188333	0.1	0.520423
25.190000	0.1	0.523627
25.191667	0.1	0.526318
25.193333	0.1	0.527077
25.195000	0.1	0.525438
25.196667	0.1	0.522034
25.198333	0.1	0.518155
25.200000	0.1	0.515399
25.201667	0.1	0.515301
25.203333	0.1	0.518123
25.205000	0.1	0.522109
25.206667	0.1	0.524935
25.208333	0.1	0.525569
25.210000	0.1	0.524707
25.211667	0.1	0.524190
25.213333	0.1	0.525583
25.215000	0.1	0.528577
25.216667	0.1	0.531171
25.218333	0.1	0.531864
25.220000	0.1	0.531524
25.221667	0.1	0.532488
25.223333	0.1	0.535687
25.225000	0.1	0.539371
25.226667	0.1	0.541382
25.228333	0.1	0.541825
25.230000	0.1	0.542789
25.231667	0.1	0.545988
25.233333	0.1	0.551175
25.235000	0.1	0.557052
25.236667	0.1	0.562877
25.238333	0.1	0.568498
25.240000	0.1	0.573923
25.241667	0.1	0.579627
25.243333	0.1	0.586244
25.245000	0.1	0.593658
25.246667	0.1	0.600670
25.248333	0.1	0.605774
25.250000	0.1	0.608601
25.251667	0.1	0.610156
25.253333	0.1	0.611795
25.255000	0.1	0.615004
25.256667	0.1	0.621774
25.258333	0.1	0.633616
25.260000	0.1	0.649784
25.261667	0.1	0.667605
25.263333	0.1	0.684541
25.265000	0.1	0.699358
25.266667	0.1	0.712001
25.268333	0.1	0.723251
25.270000	0.1	0.734376
25.271667	0.1	0.746734
25.273333	0.1	0.760760
25.275000	0.1	0.774809
25.276667	0.1	0.786423
25.278333	0.1	0.795256
25.280000	0.1	0.802930
25.281667	0.1	0.810777
25.283333	0.1	0.819410
25.285000	0.1	0.828770
25.286667	0.1	0.837962
25.288333	0.1	0.846786
25.290000	0.1	0.856356
25.291667	0.1	0.867289
25.293333	0.1	0.878712
25.295000	0.1	0.889734
25.296667	0.1	0.900943
25.298333	0.1	0.913222
25.300000	0.1	0.925497
25.301667	0.1	0.934978
25.303333	0.1	0.940314
25.305000	0.1	0.943141
25.306667	0.1	0.946065
25.308333	0.1	0.950554
25.310000	0.1	0.956776
25.311667	0.1	0.964128
25.313333	0.1	0.971444
25.315000	0.1	0.977544
25.316667	0.1	0.982131
25.318333	0.1	0.985968
25.320000	0.1	0.990252
25.321667	0.1	0.996063
25.323333	0.1	1.003724
25.325000	0.1	1.012180
25.326667	0.1	1.019477
25.328333	0.1	1.024278
25.330000	0.1	1.026620
25.331667	0.1	1.028003
25.333333	0.1	1.030741
25.335000	0.1	1.036520
25.336667	0.1	1.045484
25.338333	0.1	1.056194
25.340000	0.1	1.066499
25.341667	0.1	1.075258
25.343333	0.1	1.082998
25.345000	0.1	1.091026
25.346667	0.1	1.099911
25.348333	0.1	1.108851
25.350000	0.1	1.117247
25.351667	0.1	1.125662
25.353333	0.1	1.133736
25.355000	0.1	1.139683
25.356667	0.1	1.142952
25.358333	0.1	1.145247
25.360000	0.1	1.148619
25.361667	0.1	1.153527
25.363333	0.1	1.159101
25.365000	0.1	1.164633
25.366667	0.1	1.169844
25.368333	0.1	1.174365
25.370000	0.1	1.178351
25.371667	0.1	1.182775
25.373333	0.1	1.188107
25.375000	0.1	1.193355
25.376667	0.1	1.196479
25.378333	0.1	1.195390
25.380000	0.1	1.189690
25.381667	0.1	1.181485
25.383333	0.1	1.173583
25.385000	0.1	1.167851
25.386667	0.1	1.165159
25.388333	0.1	1.165369
25.390000	0.1	1.166612
25.391667	0.1	1.165546
25.393333	0.1	1.159683
25.395000	0.1	1.149075
25.396667	0.1	1.135813
25.398333	0.1	1.122532
25.400000	0.1	1.111166
25.401667	0.1	1.101969
25.403333	0.1	1.093713
25.405000	0.1	1.084800
25.406667	0.1	1.073717
25.408333	0.1	1.059435
25.410000	0.1	1.042527
25.411667	0.1	1.025554
25.413333	0.1	1.011142
25.415000	0.1	0.999896
25.416667	0.1	0.989935
25.418333	0.1	0.978382
25.420000	0.1	0.964021
25.421667	0.1	0.948012
25.423333	0.1	0.931863
25.425000	0.1	0.916412
25.426667	0.1	0.902545
25.428333	0.1	0.890405
25.430000	0.1	0.878940
25.431667	0.1	0.867532
25.433333	0.1	0.856239
25.435000	0.1	0.844570
25.436667	0.1	0.831988
25.438333	0.1	0.818823
25.440000	0.1	0.805641
25.441667	0.1	0.792784
25.443333	0.1	0.780486
25.445000	0.1	0.769240
25.446667	0.1	0.759987
25.448333	0.1	0.753254
25.450000	0.1	0.748257
25.451667	0.1	0.743349
25.453333	0.1	0.737063
25.455000	0.1	0.729430
25.456667	0.1	0.721761
25.458333	0.1	0.714478
25.460000	0.1	0.706539
25.461667	0.1	0.696988
25.463333	0.1	0.685691
25.465000	0.1	0.673463
25.466667	0.1	0.662063
25.468333	0.1	0.652899
25.470000	0.1	0.645667
25.471667	0.1	0.639474
25.473333	0.1	0.634361
25.475000	0.1	0.630305
25.476667	0.1	0.626110
25.478333	0.1	0.620103
25.480000	0.1	0.611236
25.481667	0.1	0.599963
25.483333	0.1	0.588787
25.485000	0.1	0.580759
25.486667	0.1	0.576503
25.488333	0.1	0.573681
25.490000	0.1	0.569616
25.491667	0.1	0.563343
25.493333	0.1	0.555478
25.495000	0.1	0.547431
25.496667	0.1	0.540232
25.498333	0.1	0.533769
25.500000	0.1	0.527594
25.501667	0.1	0.521853
25.503333	0.1	0.517205
25.505000	0.1	0.514169
25.506667	0.1	0.512674
25.508333	0.1	0.511850
25.510000	0.1	0.510397
25.511667	0.1	0.508144
25.513333	0.1	0.506323
25.515000	0.1	0.505727
25.516667	0.1	0.506202
25.518333	0.1	0.507538
25.520000	0.1	0.509294
25.521667	0.1	0.510407
25.523333	0.1	0.509797
25.525000	0.1	0.507347
25.526667	0.1	0.504307
25.528333	0.1	0.502546
25.530000	0.1	0.503245
25.531667	0.1	0.505950
25.533333	0.1	0.508628
25.535000	0.1	0.509173
25.536667	0.1	0.507212
25.538333	0.1	0.503794
25.540000	0.1	0.499976
25.541667	0.1	0.496483
25.543333	0.1	0.493955
25.545000	0.1	0.492879
25.546667	0.1	0.493694
25.548333	0.1	0.496502
25.550000	0.1	0.500218
25.551667	0.1	0.502984
25.553333	0.1	0.503869
25.555000	0.1	0.503641
25.556667	0.1	0.503762
25.558333	0.1	0.504609
25.560000	0.1	0.504972
25.561667	0.1	0.503715
25.563333	0.1	0.500325
25.565000	0.1	0.494011
25.566667	0.1	0.484227
25.568333	0.1	0.472255
25.570000	0.1	0.461005
25.571667	0.1	0.452930
25.573333	0.1	0.448572
25.575000	0.1	0.447235
25.576667	0.1	0.448250
25.578333	0.1	0.450811
25.580000	0.1	0.452916
25.581667	0.1	0.451896
25.583333	0.1	0.446383
25.585000	0.1	0.437079
25.586667	0.1	0.426099
25.588333	0.1	0.416087
25.590000	0.1	0.409042
25.591667	0.1	0.405153
25.593333	0.1	0.402774
25.595000	0.1	0.399682
25.596667	0.1	0.394867
25.598333	0.1	0.389577
25.600000	0.1	0.386173
25.601667	0.1	0.385954
25.603333	0.1	0.388133
25.605000	0.1	0.390699
25.606667	0.1	0.391952
25.608333	0.1	0.391048
25.610000	0.1	0.387682
25.611667	0.1	0.382331
25.613333	0.1	0.376403
25.615000	0.1	0.371193
25.616667	0.1	0.367123
25.618333	0.1	0.364068
25.620000	0.1	0.361330
25.621667	0.1	0.357488
25.623333	0.1	0.351537
25.625000	0.1	0.344017
25.626667	0.1	0.336622
25.628333	0.1	0.331122
25.630000	0.1	0.328734
25.631667	0.1	0.329469
25.633333	0.1	0.332100
25.635000	0.1	0.335118
25.636667	0.1	0.337064
25.638333	0.1	0.336641
25.640000	0.1	0.333488
25.641667	0.1	0.328310
25.643333	0.1	0.322135
25.645000	0.1	0.316054
25.646667	0.1	0.311150
25.648333	0.1	0.308328
25.650000	0.1	0.308482
25.651667	0.1	0.312203
25.653333	0.1	0.318703
25.655000	0.1	0.325651
25.656667	0.1	0.330391
25.658333	0.1	0.331257
25.660000	0.1	0.328035
25.661667	0.1	0.321972
25.663333	0.1	0.315565
25.665000	0.1	0.311276
25.666667	0.1	0.309828
25.668333	0.1	0.310303
25.670000	0.1	0.311462
25.671667	0.1	0.312943
25.673333	0.1	0.315523
25.675000	0.1	0.320305
25.676667	0.1	0.327299
25.678333	0.1	0.334159
25.680000	0.1	0.337404
25.681667	0.1	0.335546
25.683333	0.1	0.329977
25.685000	0.1	0.323183
25.686667	0.1	0.317069
25.688333	0.1	0.312426
25.690000	0.1	0.309413
25.691667	0.1	0.308314
25.693333	0.1	0.309451
25.695000	0.1	0.312058
25.696667	0.1	0.314442
25.698333	0.1	0.315700
25.700000	0.1	0.316179
25.701667	0.1	0.316123
25.703333	0.1	0.315234
25.705000	0.1	0.313944
25.706667	0.1	0.313721
25.708333	0.1	0.315583
25.710000	0.1	0.318657
25.711667	0.1	0.320710
25.713333	0.1	0.320347
25.715000	0.1	0.318103
25.716667	0.1	0.315364
25.718333	0.1	0.313069
25.720000	0.1	0.311108
25.721667	0.1	0.308794
25.723333	0.1	0.306508
25.725000	0.1	0.305930
25.726667	0.1	0.307858
25.728333	0.1	0.310903
25.730000	0.1	0.313008
25.731667	0.1	0.313711
25.733333	0.1	0.313874
25.735000	0.1	0.314042
25.736667	0.1	0.314410
25.738333	0.1	0.315304
25.740000	0.1	0.317078
25.741667	0.1	0.320366
25.743333	0.1	0.325222
25.745000	0.1	0.329562
25.746667	0.1	0.330326
25.748333	0.1	0.326391
25.750000	0.1	0.319816
25.751667	0.1	0.314377
25.753333	0.1	0.312948
25.755000	0.1	0.315765
25.756667	0.1	0.320808
25.758333	0.1	0.325222
25.760000	0.1	0.326657
25.761667	0.1	0.324375
25.763333	0.1	0.319448
25.765000	0.1	0.313930
25.766667	0.1	0.309655
25.768333	0.1	0.306829
25.770000	0.1	0.303756
25.771667	0.1	0.299178
25.773333	0.1	0.293879
25.775000	0.1	0.289460
25.776667	0.1	0.286959
25.778333	0.1	0.286829
25.780000	0.1	0.288864
25.781667	0.1	0.292198
25.783333	0.1	0.295560
25.785000	0.1	0.297725
25.786667	0.1	0.297995
25.788333	0.1	0.295877
25.790000	0.1	0.290731
25.791667	0.1	0.282219
25.793333	0.1	0.271262
25.795000	0.1	0.260314
25.796667	0.1	0.252235
25.798333	0.1	0.248854
25.800000	0.1	0.250260
25.801667	0.1	0.254624
25.803333	0.1	0.259071
25.805000	0.1	0.261106
25.806667	0.1	0.259555
25.808333	0.1	0.255387
25.810000	0.1	0.251662
25.811667	0.1	0.251778
25.813333	0.1	0.256789
25.815000	0.1	0.264011
25.816667	0.1	0.268999
25.818333	0.1	0.269231
25.820000	0.1	0.265334
25.821667	0.1	0.259317
25.823333	0.1	0.252933
25.825000	0.1	0.247331
25.826667	0.1	0.243541
25.828333	0.1	0.242731
25.830000	0.1	0.245534
25.831667	0.1	0.251192
25.833333	0.1	0.257278
25.835000	0.1	0.260491
25.836667	0.1	0.259285
25.838333	0.1	0.255625
25.840000	0.1	0.253068
25.841667	0.1	0.253520
25.843333	0.1	0.256384
25.845000	0.1	0.259676
25.846667	0.1	0.261003
25.848333	0.1	0.258624
25.850000	0.1	0.253003
25.851667	0.1	0.246828
25.853333	0.1	0.242479
25.855000	0.1	0.240305
25.856667	0.1	0.239257
25.858333	0.1	0.237981
25.860000	0.1	0.235946
25.861667	0.1	0.234297
25.863333	0.1	0.235052
25.865000	0.1	0.239313
25.866667	0.1	0.246326
25.868333	0.1	0.253436
25.870000	0.1	0.257450
25.871667	0.1	0.257054
25.873333	0.1	0.253352
25.875000	0.1	0.247816
25.876667	0.1	0.241608
25.878333	0.1	0.236421
25.880000	0.1	0.233864
25.881667	0.1	0.234242
25.883333	0.1	0.236770
25.885000	0.1	0.240267
25.886667	0.1	0.243462
25.888333	0.1	0.245604
25.890000	0.1	0.247038
25.891667	0.1	0.248672
25.893333	0.1	0.250461
25.895000	0.1	0.251294
25.896667	0.1	0.250596
25.898333	0.1	0.249217
25.900000	0.1	0.248421
25.901667	0.1	0.248710
25.903333	0.1	0.249827
25.905000	0.1	0.251657
25.906667	0.1	0.254181
25.908333	0.1	0.256640
25.910000	0.1	0.258288
25.911667	0.1	0.259620
25.913333	0.1	0.261334
25.915000	0.1	0.263033
25.916667	0.1	0.263429
25.918333	0.1	0.261255
25.920000	0.1	0.256598
25.921667	0.1	0.251466
25.923333	0.1	0.248011
25.925000	0.1	0.246796
25.926667	0.1	0.246954
25.928333	0.1	0.247448
25.930000	0.1	0.248337
25.931667	0.1	0.250442
25.933333	0.1	0.253832
25.935000	0.1	0.258060
25.936667	0.1	0.263266
25.938333	0.1	0.269413
25.940000	0.1	0.275387
25.941667	0.1	0.279848
25.943333	0.1	0.281897
25.945000	0.1	0.280854
25.946667	0.1	0.276244
25.948333	0.1	0.268137
25.950000	0.1	0.258102
25.951667	0.1	0.249506
25.953333	0.1	0.245278
25.955000	0.1	0.246139
25.956667	0.1	0.250884
25.958333	0.1	0.257152
25.960000	0.1	0.262209
25.961667	0.1	0.264128
25.963333	0.1	0.262861
25.965000	0.1	0.260095
25.966667	0.1	0.257595
25.968333	0.1	0.255858
25.970000	0.1	0.254605
25.971667	0.1	0.253972
25.973333	0.1	0.254666
25.975000	0.1	0.257376
25.976667	0.1	0.262465
25.978333	0.1	0.269655
25.980000	0.1	0.277059
25.981667	0.1	0.281800
25.983333	0.1	0.282293
25.985000	0.1	0.279029
25.986667	0.1	0.273553
25.988333	0.1	0.267336
25.990000	0.1	0.261185
25.991667	0.1	0.255844
25.993333	0.1	0.252076
25.995000	0.1	0.249776
25.996667	0.1	0.248197
25.998333	0.1	0.246852
26.000000	0.1	0.245520
26.001667	0.1	0.244016
26.003333	0.1	0.242470
26.005000	0.1	0.241688
26.006667	0.1	0.242512
26.008333	0.1	0.244682
26.010000	0.1	0.247206
26.011667	0.1	0.249669
26.013333	0.1	0.252244
26.015000	0.1	0.254847
26.016667	0.1	0.257022
26.018333	0.1	0.258139
26.020000	0.1	0.257706
26.021667	0.1	0.256086
26.023333	0.1	0.254675
26.025000	0.1	0.255378
26.026667	0.1	0.259052
26.028333	0.1	0.264002
26.030000	0.1	0.267527
26.031667	0.1	0.268584
26.033333	0.1	0.267457
26.035000	0.1	0.264719
26.036667	0.1	0.261231
26.038333	0.1	0.257636
26.040000	0.1	0.254177
26.041667	0.1	0.251289
26.043333	0.1	0.249799
26.045000	0.1	0.250502
26.046667	0.1	0.253120
26.048333	0.1	0.256193
26.050000	0.1	0.258610
26.051667	0.1	0.260458
26.053333	0.1	0.262414
26.055000	0.1	0.265008
26.056667	0.1	0.267937
26.058333	0.1	0.269613
26.060000	0.1	0.268617
26.061667	0.1	0.265576
26.063333	0.1	0.262144
26.065000	0.1	0.259192
26.066667	0.1	0.257352
26.068333	0.1	0.257301
26.070000	0.1	0.258922
26.071667	0.1	0.261557
26.073333	0.1	0.264533
26.075000	0.1	0.266950
26.076667	0.1	0.267788
26.078333	0.1	0.267052
26.080000	0.1	0.265944
26.081667	0.1	0.265352
26.083333	0.1	0.265646
26.085000	0.1	0.267494
26.086667	0.1	0.270694
26.088333	0.1	0.273488
26.090000	0.1	0.274102
26.091667	0.1	0.272174
26.093333	0.1	0.268770
26.095000	0.1	0.265939
26.096667	0.1	0.265841
26.098333	0.1	0.269609
26.100000	0.1	0.276682
26.101667	0.1	0.284747
26.103333	0.1	0.290452
26.105000	0.1	0.291485
26.106667	0.1	0.288151
26.108333	0.1	0.282717
26.110000	0.1	0.277222
26.111667	0.1	0.271797
26.113333	0.1	0.265534
26.115000	0.1	0.258801
26.116667	0.1	0.253939
26.118333	0.1	0.253855
26.120000	0.1	0.259974
26.121667	0.1	0.271304
26.123333	0.1	0.285367
26.125000	0.1	0.299788
26.126667	0.1	0.312976
26.128333	0.1	0.323975
26.130000	0.1	0.332105
26.131667	0.1	0.336752
26.133333	0.1	0.337991
26.135000	0.1	0.337344
26.136667	0.1	0.337302
26.138333	0.1	0.339937
26.140000	0.1	0.346005
26.141667	0.1	0.354690
26.143333	0.1	0.364161
26.145000	0.1	0.372785
26.146667	0.1	0.379775
26.148333	0.1	0.384850
26.150000	0.1	0.388240
26.151667	0.1	0.390597
26.153333	0.1	0.392459
26.155000	0.1	0.394238
26.156667	0.1	0.396483
26.158333	0.1	0.399831
26.160000	0.1	0.404548
26.161667	0.1	0.410667
26.163333	0.1	0.418555
26.165000	0.1	0.428203
26.166667	0.1	0.438252
26.168333	0.1	0.446574
26.170000	0.1	0.451617
26.171667	0.1	0.453843
26.173333	0.1	0.455561
26.175000	0.1	0.458574
26.176667	0.1	0.463156
26.178333	0.1	0.469182
26.180000	0.1	0.476842
26.181667	0.1	0.486616
26.183333	0.1	0.498476
26.185000	0.1	0.511031
26.186667	0.1	0.522314
26.188333	0.1	0.531641
26.190000	0.1	0.539985
26.191667	0.1	0.549159
26.193333	0.1	0.561010
26.195000	0.1	0.576209
26.196667	0.1	0.593835
26.198333	0.1	0.612875
26.200000	0.1	0.632880
26.201667	0.1	0.653081
26.203333	0.1	0.672112
26.205000	0.1	0.688620
26.206667	0.1	0.702795
26.208333	0.1	0.717160
26.210000	0.1	0.734264
26.211667	0.1	0.754176
26.213333	0.1	0.775014
26.215000	0.1	0.794660
26.216667	0.1	0.811871
26.218333	0.1	0.826782
26.220000	0.1	0.841068
26.221667	0.1	0.857338
26.223333	0.1	0.877315
26.225000	0.1	0.900356
26.226667	0.1	0.924268
26.228333	0.1	0.947346
26.230000	0.1	0.969577
26.231667	0.1	0.991644
26.233333	0.1	1.013121
26.235000	0.1	1.032637
26.236667	0.1	1.049316
26.238333	0.1	1.063067
26.240000	0.1	1.074127
26.241667	0.1	1.082825
26.243333	0.1	1.089885
26.245000	0.1	1.097182
26.246667	0.1	1.106863
26.248333	0.1	1.119464
26.250000	0.1	1.133638
26.251667	0.1	1.147226
26.253333	0.1	1.158095
26.255000	0.1	1.164563
26.256667	0.1	1.166021
26.258333	0.1	1.162901
26.260000	0.1	1.155934
26.261667	0.1	1.146304
26.263333	0.1	1.135650
26.265000	0.1	1.124530
26.266667	0.1	1.112362
26.268333	0.1	1.099473
26.270000	0.1	1.087538
26.271667	0.1	1.077699
26.273333	0.1	1.069098
26.275000	0.1	1.059752
26.276667	0.1	1.048683
26.278333	0.1	1.035901
26.280000	0.1	1.020879
26.281667	0.1	1.003146
26.283333	0.1	0.983328
26.285000	0.1	0.962415
26.286667	0.1	0.940934
26.288333	0.1	0.918987
26.290000	0.1	0.896179
26.291667	0.1	0.872249
26.293333	0.1	0.848053
26.295000	0.1	0.824840
26.296667	0.1	0.802618
26.298333	0.1	0.780439
26.300000	0.1	0.757929
26.301667	0.1	0.735312
26.303333	0.1	0.713104
26.305000	0.1	0.692164
26.306667	0.1	0.672843
26.308333	0.1	0.654450
26.310000	0.1	0.636466
26.311667	0.1	0.619371
26.313333	0.1	0.603474
26.315000	0.1	0.587804
26.316667	0.1	0.571068
26.318333	0.1	0.552535
26.320000	0.1	0.532148
26.321667	0.1	0.510868
26.323333	0.1	0.490025
26.325000	0.1	0.470341
26.326667	0.1	0.452586
26.328333	0.1	0.438378
26.330000	0.1	0.428767
26.331667	0.1	0.422196
26.333333	0.1	0.415538
26.335000	0.1	0.406965
26.336667	0.1	0.396366
26.338333	0.1	0.384306
26.340000	0.1	0.372389
26.341667	0.1	0.363160
26.343333	0.1	0.358312
26.345000	0.1	0.357167
26.346667	0.1	0.357158
26.348333	0.1	0.355956
26.350000	0.1	0.352254
26.351667	0.1	0.345265
26.353333	0.1	0.335034
26.355000	0.1	0.323248
26.356667	0.1	0.313008
26.358333	0.1	0.306964
26.360000	0.1	0.305185
26.361667	0.1	0.305134
26.363333	0.1	0.303835
26.365000	0.1	0.299970
26.366667	0.1	0.293870
26.368333	0.1	0.286442
26.370000	0.1	0.278479
26.371667	0.1	0.270572
26.373333	0.1	0.263718
26.375000	0.1	0.259229
26.376667	0.1	0.257841
26.378333	0.1	0.259159
26.380000	0.1	0.261250
26.381667	0.1	0.261101
26.383333	0.1	0.256896
26.385000	0.1	0.250028
26.386667	0.1	0.244533
26.388333	0.1	0.243783
26.390000	0.1	0.247462
26.391667	0.1	0.252444
26.393333	0.1	0.255890
26.395000	0.1	0.256826
26.396667	0.1	0.256039
26.398333	0.1	0.255313
26.400000	0.1	0.255755
26.401667	0.1	0.256673
26.403333	0.1	0.256267
26.405000	0.1	0.252691
26.406667	0.1	0.244933
26.408333	0.1	0.233999
26.410000	0.1	0.222661
26.411667	0.1	0.214041
26.413333	0.1	0.210865
26.415000	0.1	0.214134
26.416667	0.1	0.221590
26.418333	0.1	0.229254
26.420000	0.1	0.235005
26.421667	0.1	0.239355
26.423333	0.1	0.242987
26.425000	0.1	0.245059
26.426667	0.1	0.244593
26.428333	0.1	0.242074
26.430000	0.1	0.238949
26.431667	0.1	0.236589
26.433333	0.1	0.235871
26.435000	0.1	0.237138
26.436667	0.1	0.240309
26.438333	0.1	0.244859
26.440000	0.1	0.249818
26.441667	0.1	0.254121
26.443333	0.1	0.256635
26.445000	0.1	0.256323
26.446667	0.1	0.253180
26.448333	0.1	0.248370
26.450000	0.1	0.243201
26.451667	0.1	0.238400
26.453333	0.1	0.234596
26.455000	0.1	0.232910
26.456667	0.1	0.233944
26.458333	0.1	0.236761
26.460000	0.1	0.239769
26.461667	0.1	0.241962
26.463333	0.1	0.243303
26.465000	0.1	0.244332
26.466667	0.1	0.244877
26.468333	0.1	0.243913
26.470000	0.1	0.241185
26.471667	0.1	0.238218
26.473333	0.1	0.237599
26.475000	0.1	0.241078
26.476667	0.1	0.248090
26.478333	0.1	0.256230
26.480000	0.1	0.263206
26.481667	0.1	0.268165
26.483333	0.1	0.271187
26.485000	0.1	0.272430
26.486667	0.1	0.271951
26.488333	0.1	0.269357
26.490000	0.1	0.263886
26.491667	0.1	0.255858
26.493333	0.1	0.247406
26.495000	0.1	0.241017
26.496667	0.1	0.237934
26.498333	0.1	0.238023
26.500000	0.1	0.239969
26.501667	0.1	0.241990
26.503333	0.1	0.242940
26.505000	0.1	0.242628
26.506667	0.1	0.241520
26.508333	0.1	0.240370
26.510000	0.1	0.239839
26.511667	0.1	0.240551
26.513333	0.1	0.242740
26.515000	0.1	0.245571
26.516667	0.1	0.247527
26.518333	0.1	0.247541
26.520000	0.1	0.245594
26.521667	0.1	0.242768
26.523333	0.1	0.240379
26.525000	0.1	0.238800
26.526667	0.1	0.237995
26.528333	0.1	0.238041
26.530000	0.1	0.238470
26.531667	0.1	0.238307
26.533333	0.1	0.237059
26.535000	0.1	0.234726
26.536667	0.1	0.231587
26.538333	0.1	0.228737
26.540000	0.1	0.227471
26.541667	0.1	0.227769
26.543333	0.1	0.228682
26.545000	0.1	0.229916
26.546667	0.1	0.232076
26.548333	0.1	0.235601
26.550000	0.1	0.239797
26.551667	0.1	0.242842
26.553333	0.1	0.242996
26.555000	0.1	0.239923
26.556667	0.1	0.234656
26.558333	0.1	0.228710
26.560000	0.1	0.223364
26.561667	0.1	0.219485
26.563333	0.1	0.217427
26.565000	0.1	0.217054
26.566667	0.1	0.218088
26.568333	0.1	0.219997
26.570000	0.1	0.221734
26.571667	0.1	0.222228
26.573333	0.1	0.221338
26.575000	0.1	0.219815
26.576667	0.1	0.218586
26.578333	0.1	0.218563
26.580000	0.1	0.220141
26.581667	0.1	0.222879
26.583333	0.1	0.226186
26.585000	0.1	0.229692
26.586667	0.1	0.232724
26.588333	0.1	0.234307
26.590000	0.1	0.234405
26.591667	0.1	0.234507
26.593333	0.1	0.236072
26.595000	0.1	0.239252
26.596667	0.1	0.242852
26.598333	0.1	0.244887
26.600000	0.1	0.244179
26.601667	0.1	0.241539
26.603333	0.1	0.238712
26.605000	0.1	0.236658
26.606667	0.1	0.235285
26.608333	0.1	0.234717
26.610000	0.1	0.236211
26.611667	0.1	0.240970
26.613333	0.1	0.248118
26.615000	0.1	0.254824
26.616667	0.1	0.258605
26.618333	0.1	0.259066
26.620000	0.1	0.257883
26.621667	0.1	0.257227
26.623333	0.1	0.257986
26.625000	0.1	0.259988
26.626667	0.1	0.263033
26.628333	0.1	0.266652
26.630000	0.1	0.269879
26.631667	0.1	0.272151
26.633333	0.1	0.273385
26.635000	0.1	0.273162
26.636667	0.1	0.271145
26.638333	0.1	0.268309
26.640000	0.1	0.266847
26.641667	0.1	0.268607
26.643333	0.1	0.273618
26.645000	0.1	0.280160
26.646667	0.1	0.286396
26.648333	0.1	0.291392
26.650000	0.1	0.294079
26.651667	0.1	0.293162
26.653333	0.1	0.289460
26.655000	0.1	0.285609
26.656667	0.1	0.283252
26.658333	0.1	0.282382
26.660000	0.1	0.282708
26.661667	0.1	0.284682
26.663333	0.1	0.288798
26.665000	0.1	0.294368
26.666667	0.1	0.299653
26.668333	0.1	0.302917
26.670000	0.1	0.303108
26.671667	0.1	0.300175
26.673333	0.1	0.295234
26.675000	0.1	0.290629
26.676667	0.1	0.289390
26.678333	0.1	0.293558
26.680000	0.1	0.302661
26.681667	0.1	0.314140
26.683333	0.1	0.325493
26.685000	0.1	0.335569
26.686667	0.1	0.344068
26.688333	0.1	0.351435
26.690000	0.1	0.359076
26.691667	0.1	0.367821
26.693333	0.1	0.376743
26.695000	0.1	0.384506
26.696667	0.1	0.390760
26.698333	0.1	0.395789
26.700000	0.1	0.399873
26.701667	0.1	0.403291
26.703333	0.1	0.406434
26.705000	0.1	0.409996
26.706667	0.1	0.415426
26.708333	0.1	0.424092
26.710000	0.1	0.435552
26.711667	0.1	0.447426
26.713333	0.1	0.457265
26.715000	0.1	0.464413
26.716667	0.1	0.470374
26.718333	0.1	0.477624
26.720000	0.1	0.487822
26.721667	0.1	0.500726
26.723333	0.1	0.514933
26.725000	0.1	0.529713
26.726667	0.1	0.545266
26.728333	0.1	0.561462
26.730000	0.1	0.577332
26.731667	0.1	0.591320
26.733333	0.1	0.602291
26.735000	0.1	0.610906
26.736667	0.1	0.619716
26.738333	0.1	0.631409
26.740000	0.1	0.646943
26.741667	0.1	0.665458
26.743333	0.1	0.685481
26.745000	0.1	0.705882
26.746667	0.1	0.725896
26.748333	0.1	0.744853
26.750000	0.1	0.762660
26.751667	0.1	0.780378
26.753333	0.1	0.799727
26.755000	0.1	0.822102
26.756667	0.1	0.847825
26.758333	0.1	0.876361
26.760000	0.1	0.906857
26.761667	0.1	0.937707
26.763333	0.1	0.966890
26.765000	0.1	0.993889
26.766667	0.1	1.020324
26.768333	0.1	1.048138
26.770000	0.1	1.078034
26.771667	0.1	1.110039
26.773333	0.1	1.144921
26.775000	0.1	1.184074
26.776667	0.1	1.228116
26.778333	0.1	1.275656
26.780000	0.1	1.323423
26.781667	0.1	1.368402
26.783333	0.1	1.410604
26.785000	0.1	1.452765
26.786667	0.1	1.496878
26.788333	0.1	1.542917
26.790000	0.1	1.591020
26.791667	0.1	1.642117
26.793333	0.1	1.696586
26.795000	0.1	1.753820
26.796667	0.1	1.812680
26.798333	0.1	1.872401
26.800000	0.1	1.932946
26.801667	0.1	1.994092
26.803333	0.1	2.055238
26.805000	0.1	2.116300
26.806667	0.1	2.177963
26.808333	0.1	2.240851
26.810000	0.1	2.304856
26.811667	0.1	2.369029
26.813333	0.1	2.432289
26.815000	0.1	2.494720
26.816667	0.1	2.557286
26.818333	0.1	2.620304
26.820000	0.1	2.682805
26.821667	0.1	2.742973
26.823333	0.1	2.799048
26.825000	0.1	2.850154
26.826667	0.1	2.896716
26.828333	0.1	2.940488
26.830000	0.1	2.983566
26.831667	0.1	3.026547
26.833333	0.1	3.067842
26.835000	0.1	3.104722
26.836667	0.1	3.134417
26.838333	0.1	3.155177
26.840000	0.1	3.167824
26.841667	0.1	3.175950
26.843333	0.1	3.183205
26.845000	0.1	3.190618
26.846667	0.1	3.197123
26.848333	0.1	3.201556
26.850000	0.1	3.203070
26.851667	0.1	3.200951
26.853333	0.1	3.194530
26.855000	0.1	3.182888
26.856667	0.1	3.164979
26.858333	0.1	3.140266
26.860000	0.1	3.109146
26.861667	0.1	3.072880
26.863333	0.1	3.033560
26.865000	0.1	2.992894
26.866667	0.1	2.951119
26.868333	0.1	2.907934
26.870000	0.1	2.863458
26.871667	0.1	2.817642
26.873333	0.1	2.769711
26.875000	0.1	2.718773
26.876667	0.1	2.664733
26.878333	0.1	2.608411
26.880000	0.1	2.550711
26.881667	0.1	2.492550
26.883333	0.1	2.435553
26.885000	0.1	2.381611
26.886667	0.1	2.331585
26.888333	0.1	2.284450
26.890000	0.1	2.237880
26.891667	0.1	2.190406
26.893333	0.1	2.142321
26.895000	0.1	2.094414
26.896667	0.1	2.047154
26.898333	0.1	2.001161
26.900000	0.1	1.957417
26.901667	0.1	1.917062
26.903333	0.1	1.881286
26.905000	0.1	1.850775
26.906667	0.1	1.824955
26.908333	0.1	1.802412
26.910000	0.1	1.781923
26.911667	0.1	1.762439
26.913333	0.1	1.742863
26.915000	0.1	1.722635
26.916667	0.1	1.702416
26.918333	0.1	1.683650
26.920000	0.1	1.666793
26.921667	0.1	1.650848
26.923333	0.1	1.635300
26.925000	0.1	1.621027
26.926667	0.1	1.608869
26.928333	0.1	1.598611
26.930000	0.1	1.589274
26.931667	0.1	1.579598
26.933333	0.1	1.568371
26.935000	0.1	1.554871
26.936667	0.1	1.539472
26.938333	0.1	1.523742
26.940000	0.1	1.509734
26.941667	0.1	1.498801
26.943333	0.1	1.490265
26.945000	0.1	1.481622
26.946667	0.1	1.470139
26.948333	0.1	1.453767
26.950000	0.1	1.432034
26.951667	0.1	1.406465
26.953333	0.1	1.379233
26.955000	0.1	1.352341
26.956667	0.1	1.328043
26.958333	0.1	1.308047
26.960000	0.1	1.292233
26.961667	0.1	1.278794
26.963333	0.1	1.265653
26.965000	0.1	1.251372
26.966667	0.1	1.234463
26.968333	0.1	1.213923
26.970000	0.1	1.190687
26.971667	0.1	1.166575
26.973333	0.1	1.142011
26.975000	0.1	1.116297
26.976667	0.1	1.090043
26.978333	0.1	1.065955
26.980000	0.1	1.046569
26.981667	0.1	1.032208
26.983333	0.1	1.021712
26.985000	0.1	1.013693
26.986667	0.1	1.006373
26.988333	0.1	0.997172
26.990000	0.1	0.984031
26.991667	0.1	0.967560
26.993333	0.1	0.950824
26.995000	0.1	0.936748
26.996667	0.1	0.927239
26.998333	0.1	0.923490
27.000000	0.1	0.924440
27.001667	0.1	0.926098
27.003333	0.1	0.924165
27.005000	0.1	0.917180
27.006667	0.1	0.906955
27.008333	0.1	0.896840
27.010000	0.1	0.889697
27.011667	0.1	0.886316
27.013333	0.1	0.885734
27.015000	0.1	0.887122
27.016667	0.1	0.890195
27.018333	0.1	0.894153
27.020000	0.1	0.897828
27.021667	0.1	0.900552
27.023333	0.1	0.901879
27.025000	0.1	0.901213
27.026667	0.1	0.897939
27.028333	0.1	0.891970
27.030000	0.1	0.884403
27.031667	0.1	0.877497
27.033333	0.1	0.873632
27.035000	0.1	0.873837
27.036667	0.1	0.876873
27.038333	0.1	0.880542
27.040000	0.1	0.883606
27.041667	0.1	0.885860
27.043333	0.1	0.887332
27.045000	0.1	0.887942
27.046667	0.1	0.887727
27.048333	0.1	0.887220
27.050000	0.1	0.887415
27.051667	0.1	0.889339
27.053333	0.1	0.893702
27.055000	0.1	0.900505
27.056667	0.1	0.908393
27.058333	0.1	0.914969
27.060000	0.1	0.918466
27.061667	0.1	0.919206
27.063333	0.1	0.919113
27.065000	0.1	0.919797
27.066667	0.1	0.921404
27.068333	0.1	0.923574
27.070000	0.1	0.927066
27.071667	0.1	0.933036
27.073333	0.1	0.940701
27.075000	0.1	0.947448
27.076667	0.1	0.951355
27.078333	0.1	0.952380
27.080000	0.1	0.952147
27.081667	0.1	0.953446
27.083333	0.1	0.958159
27.085000	0.1	0.965474
27.086667	0.1	0.973130
27.088333	0.1	0.979169
27.090000	0.1	0.982359
27.091667	0.1	0.982680
27.093333	0.1	0.981740
27.095000	0.1	0.981856
27.096667	0.1	0.984296
27.098333	0.1	0.988715
27.100000	0.1	0.994494
27.101667	0.1	1.001460
27.103333	0.1	1.008934
27.105000	0.1	1.015537
27.106667	0.1	1.020334
27.108333	0.1	1.023528
27.110000	0.1	1.026336
27.111667	0.1	1.030345
27.113333	0.1	1.036450
27.115000	0.1	1.044017
27.116667	0.1	1.051291
27.118333	0.1	1.056776
27.120000	0.1	1.060264
27.121667	0.1	1.062765
27.123333	0.1	1.065601
27.125000	0.1	1.069834
27.126667	0.1	1.076222
27.128333	0.1	1.085205
27.130000	0.1	1.096791
27.131667	0.1	1.110537
27.133333	0.1	1.125862
27.135000	0.1	1.142044
27.136667	0.1	1.157946
27.138333	0.1	1.172745
27.140000	0.1	1.186742
27.141667	0.1	1.200405
27.143333	0.1	1.213560
27.145000	0.1	1.226566
27.146667	0.1	1.241602
27.148333	0.1	1.261830
27.150000	0.1	1.288569
27.151667	0.1	1.319796
27.153333	0.1	1.351871
27.155000	0.1	1.382250
27.156667	0.1	1.410870
27.158333	0.1	1.439112
27.160000	0.1	1.467811
27.161667	0.1	1.497022
27.163333	0.1	1.527034
27.165000	0.1	1.558936
27.166667	0.1	1.594531
27.168333	0.1	1.635756
27.170000	0.1	1.683454
27.171667	0.1	1.736414
27.173333	0.1	1.792419
27.175000	0.1	1.849742
27.176667	0.1	1.907297
27.178333	0.1	1.964821
27.180000	0.1	2.023056
27.181667	0.1	2.083122
27.183333	0.1	2.146442
27.185000	0.1	2.214997
27.186667	0.1	2.290169
27.188333	0.1	2.371375
27.190000	0.1	2.456731
27.191667	0.1	2.544806
27.193333	0.1	2.635284
27.195000	0.1	2.728309
27.196667	0.1	2.824417
27.198333	0.1	2.924828
27.200000	0.1	3.030612
27.201667	0.1	3.141630
27.203333	0.1	3.257114
27.205000	0.1	3.377171
27.206667	0.1	3.503067
27.208333	0.1	3.636288
27.210000	0.1	3.777868
27.211667	0.1	3.927997
27.213333	0.1	4.085703
27.215000	0.1	4.248843
27.216667	0.1	4.414888
27.218333	0.1	4.582009
27.220000	0.1	4.749796
27.221667	0.1	4.919562
27.223333	0.1	5.093711
27.225000	0.1	5.273959
27.226667	0.1	5.460149
27.228333	0.1	5.650981
27.230000	0.1	5.844985
27.231667	0.1	6.040772
27.233333	0.1	6.237007
27.235000	0.1	6.432328
27.236667	0.1	6.625513
27.238333	0.1	6.815982
27.240000	0.1	7.004053
27.241667	0.1	7.190662
27.243333	0.1	7.377029
27.245000	0.1	7.563680
27.246667	0.1	7.749181
27.248333	0.1	7.930137
27.250000	0.1	8.102828
27.251667	0.1	8.264999
27.253333	0.1	8.416022
27.255000	0.1	8.556042
27.256667	0.1	8.685533
27.258333	0.1	8.805306
27.260000	0.1	8.916426
27.261667	0.1	9.018960
27.263333	0.1	9.111026
27.265000	0.1	9.190063
27.266667	0.1	9.254897
27.268333	0.1	9.305784
27.270000	0.1	9.343009
27.271667	0.1	9.366670
27.273333	0.1	9.378013
27.275000	0.1	9.379853
27.276667	0.1	9.374875
27.278333	0.1	9.363624
27.280000	0.1	9.344318
27.281667	0.1	9.314260
27.283333	0.1	9.271600
27.285000	0.1	9.216359
27.286667	0.1	9.149988
27.288333	0.1	9.074211
27.290000	0.1	8.990928
27.291667	0.1	8.903285
27.293333	0.1	8.815289
27.295000	0.1	8.729678
27.296667	0.1	8.646781
27.298333	0.1	8.564703
27.300000	0.1	8.480703
27.301667	0.1	8.393596
27.303333	0.1	8.304925
27.305000	0.1	8.218088
27.306667	0.1	8.136723
27.308333	0.1	8.062623
27.310000	0.1	7.994850
27.311667	0.1	7.931157
27.313333	0.1	7.869806
27.315000	0.1	7.809820
27.316667	0.1	7.750168
27.318333	0.1	7.689735
27.320000	0.1	7.628929
27.321667	0.1	7.570819
27.323333	0.1	7.519657
27.325000	0.1	7.478185
27.326667	0.1	7.445985
27.328333	0.1	7.419726
27.330000	0.1	7.395195
27.331667	0.1	7.369588
27.333333	0.1	7.342137
27.335000	0.1	7.312917
27.336667	0.1	7.281471
27.338333	0.1	7.247431
27.340000	0.1	7.211478
27.341667	0.1	7.173703
27.343333	0.1	7.132525
27.345000	0.1	7.087253
27.346667	0.1	7.039816
27.348333	0.1	6.991974
27.350000	0.1	6.942353
27.351667	0.1	6.886958
27.353333	0.1	6.821766
27.355000	0.1	6.745127
27.356667	0.1	6.658542
27.358333	0.1	6.564860
27.360000	0.1	6.465656
27.361667	0.1	6.360640
27.363333	0.1	6.249361
27.365000	0.1	6.132410
27.366667	0.1	6.010570
27.368333	0.1	5.883370
27.370000	0.1	5.749008
27.371667	0.1	5.606031
27.373333	0.1	5.454938
27.375000	0.1	5.298173
27.376667	0.1	5.138698
27.378333	0.1	4.978762
27.380000	0.1	4.819408
27.381667	0.1	4.660157
27.383333	0.1	4.499704
27.385000	0.1	4.337481
27.386667	0.1	4.173396
27.388333	0.1	4.006731
27.390000	0.1	3.837231
27.391667	0.1	3.666268
27.393333	0.1	3.496530
27.395000	0.1	3.330726
27.396667	0.1	3.170385
27.398333	0.1	3.015911
27.400000	0.1	2.867244
27.401667	0.1	2.723937
27.403333	0.1	2.584751
27.405000	0.1	2.447865
27.406667	0.1	2.312372
27.408333	0.1	2.179551
27.410000	0.1	2.052072
27.411667	0.1	1.932061
27.413333	0.1	1.819786
27.415000	0.1	1.714462
27.416667	0.1	1.615691
27.418333	0.1	1.523285
27.420000	0.1	1.436234
27.421667	0.1	1.352886
27.423333	0.1	1.272154
27.425000	0.1	1.194277
27.426667	0.1	1.120791
27.428333	0.1	1.053717
27.430000	0.1	0.993893
27.431667	0.1	0.939956
27.433333	0.1	0.889390
27.435000	0.1	0.840030
27.436667	0.1	0.790884
27.438333	0.1	0.742828
27.440000	0.1	0.698171
27.441667	0.1	0.658915
27.443333	0.1	0.625649
27.445000	0.1	0.597662
27.446667	0.1	0.573462
27.448333	0.1	0.550807
27.450000	0.1	0.527161
27.451667	0.1	0.501075
27.453333	0.1	0.473540
27.455000	0.1	0.447794
27.456667	0.1	0.427314
27.458333	0.1	0.413498
27.460000	0.1	0.405298
27.461667	0.1	0.400357
27.463333	0.1	0.396073
27.465000	0.1	0.390420
27.466667	0.1	0.382653
27.468333	0.1	0.373265
27.470000	0.1	0.363495
27.471667	0.1	0.354815
27.473333	0.1	0.348156
27.475000	0.1	0.343192
27.476667	0.1	0.339183
27.478333	0.1	0.336342
27.480000	0.1	0.335090
27.481667	0.1	0.334680
27.483333	0.1	0.333763
27.485000	0.1	0.331360
27.486667	0.1	0.327090
27.488333	0.1	0.321404
27.490000	0.1	0.315788
27.491667	0.1	0.311700
27.493333	0.1	0.308743
27.495000	0.1	0.305274
27.496667	0.1	0.300906
27.498333	0.1	0.297208
27.500000	0.1	0.296100
27.501667	0.1	0.297925
27.503333	0.1	0.301464
27.505000	0.1	0.305250
27.506667	0.1	0.307905
27.508333	0.1	0.308179
27.510000	0.1	0.305837
27.511667	0.1	0.301911
27.513333	0.1	0.297795
27.515000	0.1	0.294256
27.516667	0.1	0.291867
27.518333	0.1	0.291457
27.520000	0.1	0.292696
27.521667	0.1	0.293539
27.523333	0.1	0.292086
27.525000	0.1	0.288193
27.526667	0.1	0.283304
27.528333	0.1	0.279080
27.530000	0.1	0.276440
27.531667	0.1	0.275793
27.533333	0.1	0.277045
27.535000	0.1	0.278992
27.536667	0.1	0.279774
27.538333	0.1	0.278545
27.540000	0.1	0.276039
27.541667	0.1	0.273297
27.543333	0.1	0.270628
27.545000	0.1	0.267960
27.546667	0.1	0.264952
27.548333	0.1	0.260803
27.550000	0.1	0.255271
27.551667	0.1	0.249962
27.553333	0.1	0.247546
27.555000	0.1	0.249334
27.556667	0.1	0.253627
27.558333	0.1	0.256668
27.560000	0.1	0.255583
27.561667	0.1	0.250754
27.563333	0.1	0.244896
27.565000	0.1	0.240267
27.566667	0.1	0.237934
27.568333	0.1	0.238460
27.570000	0.1	0.241455
27.571667	0.1	0.245310
27.573333	0.1	0.247932
27.575000	0.1	0.247485
27.576667	0.1	0.243383
27.578333	0.1	0.236621
27.580000	0.1	0.228826
27.581667	0.1	0.221347
27.583333	0.1	0.215485
27.585000	0.1	0.213138
27.586667	0.1	0.215932
27.588333	0.1	0.223015
27.590000	0.1	0.230917
27.591667	0.1	0.236304
27.593333	0.1	0.237683
27.595000	0.1	0.235015
27.596667	0.1	0.229524
27.598333	0.1	0.223331
27.600000	0.1	0.218530
27.601667	0.1	0.216719
27.603333	0.1	0.218167
27.605000	0.1	0.221129
27.606667	0.1	0.222852
27.608333	0.1	0.221245
27.610000	0.1	0.215881
27.611667	0.1	0.208216
27.613333	0.1	0.200849
27.615000	0.1	0.196169
27.616667	0.1	0.195405
27.618333	0.1	0.198148
27.620000	0.1	0.202460
27.621667	0.1	0.205901
27.623333	0.1	0.206898
27.625000	0.1	0.205673
27.626667	0.1	0.203862
27.628333	0.1	0.203066
27.630000	0.1	0.203461
27.631667	0.1	0.203713
27.633333	0.1	0.202791
27.635000	0.1	0.201571
27.636667	0.1	0.201543
27.638333	0.1	0.202898
27.640000	0.1	0.204984
27.641667	0.1	0.207084
27.643333	0.1	0.208183
27.645000	0.1	0.207294
27.646667	0.1	0.204276
27.648333	0.1	0.200090
27.650000	0.1	0.196206
27.651667	0.1	0.194018
27.653333	0.1	0.194670
27.655000	0.1	0.198418
27.656667	0.1	0.203885
27.658333	0.1	0.209096
27.660000	0.1	0.213291
27.661667	0.1	0.216821
27.663333	0.1	0.219746
27.665000	0.1	0.221706
27.666667	0.1	0.222647
27.668333	0.1	0.222996
27.670000	0.1	0.222931
27.671667	0.1	0.222041
27.673333	0.1	0.220332
27.675000	0.1	0.219229
27.676667	0.1	0.220463
27.678333	0.1	0.223760
27.680000	0.1	0.227117
27.681667	0.1	0.229310
27.683333	0.1	0.230586
27.685000	0.1	0.231522
27.686667	0.1	0.232495
27.688333	0.1	0.233618
27.690000	0.1	0.234833
27.691667	0.1	0.236612
27.693333	0.1	0.239308
27.695000	0.1	0.242055
27.696667	0.1	0.244123
27.698333	0.1	0.246395
27.700000	0.1	0.250083
27.701667	0.1	0.255052
27.703333	0.1	0.260021
27.705000	0.1	0.263671
27.706667	0.1	0.265501
27.708333	0.1	0.265832
27.710000	0.1	0.265283
27.711667	0.1	0.264873
27.713333	0.1	0.266675
27.715000	0.1	0.273157
27.716667	0.1	0.285432
27.718333	0.1	0.302135
27.720000	0.1	0.319690
27.721667	0.1	0.334289
27.723333	0.1	0.343989
27.725000	0.1	0.349036
27.726667	0.1	0.351006
27.728333	0.1	0.351458
27.730000	0.1	0.351509
27.731667	0.1	0.352603
27.733333	0.1	0.356506
27.735000	0.1	0.364431
27.736667	0.1	0.376576
27.738333	0.1	0.391989
27.740000	0.1	0.408776
27.741667	0.1	0.424786
27.743333	0.1	0.437684
27.745000	0.1	0.445321
27.746667	0.1	0.447771
27.748333	0.1	0.448520
27.750000	0.1	0.451845
27.751667	0.1	0.459412
27.753333	0.1	0.470374
27.755000	0.1	0.482900
27.756667	0.1	0.494695
27.758333	0.1	0.503943
27.760000	0.1	0.510197
27.761667	0.1	0.513857
27.763333	0.1	0.515343
27.765000	0.1	0.515487
27.766667	0.1	0.516195
27.768333	0.1	0.519399
27.770000	0.1	0.525056
27.771667	0.1	0.530859
27.773333	0.1	0.534477
27.775000	0.1	0.535320
27.776667	0.1	0.534267
27.778333	0.1	0.533164
27.780000	0.1	0.533802
27.781667	0.1	0.535925
27.783333	0.1	0.537001
27.785000	0.1	0.535049
27.786667	0.1	0.530682
27.788333	0.1	0.525662
27.790000	0.1	0.521196
27.791667	0.1	0.518006
27.793333	0.1	0.516293
27.795000	0.1	0.514914
27.796667	0.1	0.511599
27.798333	0.1	0.504428
27.800000	0.1	0.492809
27.801667	0.1	0.478099
27.803333	0.1	0.463612
27.805000	0.1	0.452255
27.806667	0.1	0.444208
27.808333	0.1	0.437750
27.810000	0.1	0.431375
27.811667	0.1	0.424888
27.813333	0.1	0.419123
27.815000	0.1	0.414518
27.816667	0.1	0.410457
27.818333	0.1	0.406280
27.820000	0.1	0.402057
27.821667	0.1	0.398387
27.823333	0.1	0.395705
27.825000	0.1	0.393717
27.826667	0.1	0.391947
27.828333	0.1	0.390555
27.830000	0.1	0.390001
27.831667	0.1	0.390103
27.833333	0.1	0.390070
27.835000	0.1	0.389726
27.836667	0.1	0.389628
27.838333	0.1	0.389568
27.840000	0.1	0.388394
27.841667	0.1	0.385582
27.843333	0.1	0.381605
27.845000	0.1	0.376818
27.846667	0.1	0.370909
27.848333	0.1	0.364566
27.850000	0.1	0.360268
27.851667	0.1	0.360333
27.853333	0.1	0.365614
27.855000	0.1	0.375556
27.856667	0.1	0.388240
27.858333	0.1	0.401158
27.860000	0.1	0.411901
27.861667	0.1	0.418676
27.863333	0.1	0.421265
27.865000	0.1	0.421614
27.866667	0.1	0.422928
27.868333	0.1	0.427617
27.870000	0.1	0.435966
27.871667	0.1	0.446416
27.873333	0.1	0.456967
27.875000	0.1	0.466486
27.876667	0.1	0.474411
27.878333	0.1	0.480297
27.880000	0.1	0.484330
27.881667	0.1	0.486686
27.883333	0.1	0.486709
27.885000	0.1	0.484413
27.886667	0.1	0.481736
27.888333	0.1	0.481815
27.890000	0.1	0.487589
27.891667	0.1	0.499869
27.893333	0.1	0.515874
27.895000	0.1	0.530826
27.896667	0.1	0.541122
27.898333	0.1	0.545988
27.900000	0.1	0.546970
27.901667	0.1	0.546384
27.903333	0.1	0.545783
27.905000	0.1	0.545639
27.906667	0.1	0.546174
27.908333	0.1	0.547296
27.910000	0.1	0.547650
27.911667	0.1	0.545448
27.913333	0.1	0.540088
27.915000	0.1	0.532661
27.916667	0.1	0.525271
27.918333	0.1	0.519622
27.920000	0.1	0.516195
27.921667	0.1	0.514816
27.923333	0.1	0.514979
27.925000	0.1	0.515487
27.926667	0.1	0.514686
27.928333	0.1	0.511068
27.930000	0.1	0.504134
27.931667	0.1	0.495077
27.933333	0.1	0.486146
27.935000	0.1	0.479096
27.936667	0.1	0.474476
27.938333	0.1	0.472306
27.940000	0.1	0.472404
27.941667	0.1	0.473382
27.943333	0.1	0.472595
27.945000	0.1	0.468125
27.946667	0.1	0.460241
27.948333	0.1	0.450723
27.950000	0.1	0.441396
27.951667	0.1	0.433465
27.953333	0.1	0.427286
27.955000	0.1	0.422220
27.956667	0.1	0.417749
27.958333	0.1	0.414420
27.960000	0.1	0.412292
27.961667	0.1	0.409577
27.963333	0.1	0.403770
27.965000	0.1	0.393759
27.966667	0.1	0.380985
27.968333	0.1	0.368347
27.970000	0.1	0.357805
27.971667	0.1	0.349791
27.973333	0.1	0.343975
27.975000	0.1	0.340077
27.976667	0.1	0.338531
27.978333	0.1	0.339421
27.980000	0.1	0.341418
27.981667	0.1	0.342960
27.983333	0.1	0.342904
27.985000	0.1	0.340510
27.986667	0.1	0.336585
27.988333	0.1	0.333358
27.990000	0.1	0.332156
27.991667	0.1	0.332152
27.993333	0.1	0.331681
27.995000	0.1	0.329926
27.996667	0.1	0.327057
27.998333	0.1	0.323746
28.000000	0.1	0.320673
28.001667	0.1	0.318508
28.003333	0.1	0.318112
28.005000	0.1	0.319607
28.006667	0.1	0.322121
28.008333	0.1	0.325479
28.010000	0.1	0.330689
28.011667	0.1	0.338443
28.013333	0.1	0.347858
28.015000	0.1	0.356250
28.016667	0.1	0.360613
28.018333	0.1	0.360049
28.020000	0.1	0.356194
28.021667	0.1	0.351630
28.023333	0.1	0.348506
28.025000	0.1	0.348291
28.026667	0.1	0.351784
28.028333	0.1	0.358531
28.030000	0.1	0.366508
28.031667	0.1	0.373251
28.033333	0.1	0.377479
28.035000	0.1	0.379691
28.036667	0.1	0.380818
28.038333	0.1	0.380711
28.040000	0.1	0.378955
28.041667	0.1	0.376399
28.043333	0.1	0.374727
28.045000	0.1	0.374764
28.046667	0.1	0.375537
28.048333	0.1	0.375169
28.050000	0.1	0.372599
28.051667	0.1	0.368282
28.053333	0.1	0.363295
28.055000	0.1	0.358606
28.056667	0.1	0.355183
28.058333	0.1	0.353493
28.060000	0.1	0.352920
28.061667	0.1	0.352319
28.063333	0.1	0.350382
28.065000	0.1	0.346014
28.066667	0.1	0.339383
28.068333	0.1	0.331537
28.070000	0.1	0.323420
28.071667	0.1	0.316207
28.073333	0.1	0.311332
28.075000	0.1	0.309851
28.076667	0.1	0.311863
28.078333	0.1	0.315621
28.080000	0.1	0.318019
28.081667	0.1	0.316896
28.083333	0.1	0.311970
28.085000	0.1	0.303769
28.086667	0.1	0.292906
28.088333	0.1	0.280687
28.090000	0.1	0.269422
28.091667	0.1	0.261459
28.093333	0.1	0.258167
28.095000	0.1	0.259359
28.096667	0.1	0.263113
28.098333	0.1	0.266377
28.100000	0.1	0.266456
28.101667	0.1	0.262684
28.103333	0.1	0.256994
28.105000	0.1	0.252514
28.106667	0.1	0.251341
28.108333	0.1	0.253329
28.110000	0.1	0.256603
28.111667	0.1	0.259001
28.113333	0.1	0.259387
28.115000	0.1	0.258032
28.116667	0.1	0.256165
28.118333	0.1	0.254558
28.120000	0.1	0.252621
28.121667	0.1	0.249320
28.123333	0.1	0.244235
28.125000	0.1	0.237473
28.126667	0.1	0.229673
28.128333	0.1	0.222446
28.130000	0.1	0.218041
28.131667	0.1	0.218083
28.133333	0.1	0.222367
28.135000	0.1	0.228933
28.136667	0.1	0.235406
28.138333	0.1	0.239927
28.140000	0.1	0.241175
28.141667	0.1	0.238256
28.143333	0.1	0.231788
28.145000	0.1	0.224686
28.146667	0.1	0.219853
28.148333	0.1	0.217822
28.150000	0.1	0.217645
28.151667	0.1	0.218642
28.153333	0.1	0.220858
28.155000	0.1	0.224607
28.156667	0.1	0.229408
28.158333	0.1	0.233632
28.160000	0.1	0.235662
28.161667	0.1	0.234912
28.163333	0.1	0.232076
28.165000	0.1	0.228700
28.166667	0.1	0.225874
28.168333	0.1	0.223448
28.170000	0.1	0.220705
28.171667	0.1	0.217599
28.173333	0.1	0.215345
28.175000	0.1	0.215569
28.176667	0.1	0.218484
28.178333	0.1	0.222055
28.180000	0.1	0.223652
28.181667	0.1	0.222581
28.183333	0.1	0.220044
28.185000	0.1	0.217096
28.186667	0.1	0.213953
28.188333	0.1	0.210926
28.190000	0.1	0.209003
28.191667	0.1	0.209026
28.193333	0.1	0.210633
28.195000	0.1	0.212304
28.196667	0.1	0.212584
28.198333	0.1	0.211284
28.200000	0.1	0.209557
28.201667	0.1	0.208803
28.203333	0.1	0.209492
28.205000	0.1	0.210931
28.206667	0.1	0.211941
28.208333	0.1	0.212025
28.210000	0.1	0.212146
28.211667	0.1	0.213678
28.213333	0.1	0.216435
28.215000	0.1	0.218982
28.216667	0.1	0.220700
28.218333	0.1	0.222512
28.220000	0.1	0.225725
28.221667	0.1	0.231010
28.223333	0.1	0.238037
28.225000	0.1	0.245338
28.226667	0.1	0.251210
28.228333	0.1	0.254870
28.230000	0.1	0.256211
28.231667	0.1	0.255476
28.233333	0.1	0.253548
28.235000	0.1	0.251848
28.236667	0.1	0.251587
28.238333	0.1	0.253245
28.240000	0.1	0.256500
28.241667	0.1	0.260766
28.243333	0.1	0.265981
28.245000	0.1	0.272603
28.246667	0.1	0.280617
28.248333	0.1	0.288738
28.250000	0.1	0.295257
28.251667	0.1	0.299602
28.253333	0.1	0.302684
28.255000	0.1	0.305986
28.256667	0.1	0.310326
28.258333	0.1	0.315742
28.260000	0.1	0.322065
28.261667	0.1	0.328841
28.263333	0.1	0.335141
28.265000	0.1	0.340049
28.266667	0.1	0.343211
28.268333	0.1	0.345064
28.270000	0.1	0.346396
28.271667	0.1	0.347877
28.273333	0.1	0.350298
28.275000	0.1	0.354378
28.276667	0.1	0.359933
28.278333	0.1	0.365949
28.280000	0.1	0.371258
28.281667	0.1	0.375174
28.283333	0.1	0.378345
28.285000	0.1	0.382410
28.286667	0.1	0.388091
28.288333	0.1	0.394774
28.290000	0.1	0.401633
28.291667	0.1	0.408455
28.293333	0.1	0.415659
28.295000	0.1	0.423351
28.296667	0.1	0.430644
28.298333	0.1	0.436734
28.300000	0.1	0.442173
28.301667	0.1	0.448320
28.303333	0.1	0.456027
28.305000	0.1	0.465480
28.306667	0.1	0.476940
28.308333	0.1	0.490593
28.310000	0.1	0.506220
28.311667	0.1	0.522947
28.313333	0.1	0.538705
28.315000	0.1	0.550789
28.316667	0.1	0.557750
28.318333	0.1	0.560102
28.320000	0.1	0.559958
28.321667	0.1	0.560796
28.323333	0.1	0.566263
28.325000	0.1	0.577741
28.326667	0.1	0.593173
28.328333	0.1	0.608787
28.330000	0.1	0.622016
28.331667	0.1	0.632531
28.333333	0.1	0.641011
28.335000	0.1	0.648079
28.336667	0.1	0.654147
28.338333	0.1	0.659544
28.340000	0.1	0.664559
28.341667	0.1	0.669551
28.343333	0.1	0.674869
28.345000	0.1	0.680345
28.346667	0.1	0.684927
28.348333	0.1	0.687772
28.350000	0.1	0.690022
28.351667	0.1	0.694208
28.353333	0.1	0.700867
28.355000	0.1	0.706958
28.356667	0.1	0.708844
28.358333	0.1	0.706152
28.360000	0.1	0.701579
28.361667	0.1	0.697956
28.363333	0.1	0.696867
28.365000	0.1	0.698511
28.366667	0.1	0.701491
28.368333	0.1	0.703074
28.370000	0.1	0.700555
28.371667	0.1	0.693179
28.373333	0.1	0.682822
28.375000	0.1	0.672494
28.376667	0.1	0.664308
28.378333	0.1	0.658631
28.380000	0.1	0.653989
28.381667	0.1	0.647577
28.383333	0.1	0.637053
28.385000	0.1	0.622105
28.386667	0.1	0.604321
28.388333	0.1	0.586226
28.390000	0.1	0.570165
28.391667	0.1	0.557131
28.393333	0.1	0.546360
28.395000	0.1	0.536270
28.396667	0.1	0.525676
28.398333	0.1	0.513704
28.400000	0.1	0.499818
28.401667	0.1	0.484968
28.403333	0.1	0.471054
28.405000	0.1	0.458634
28.406667	0.1	0.447039
28.408333	0.1	0.435365
28.410000	0.1	0.422210
28.411667	0.1	0.407076
28.413333	0.1	0.392026
28.415000	0.1	0.379668
28.416667	0.1	0.370177
28.418333	0.1	0.361274
28.420000	0.1	0.350736
28.421667	0.1	0.338415
28.423333	0.1	0.325548
28.425000	0.1	0.312938
28.426667	0.1	0.300775
28.428333	0.1	0.289348
28.430000	0.1	0.279252
28.431667	0.1	0.271355
28.433333	0.1	0.266233
28.435000	0.1	0.263317
28.436667	0.1	0.261134
28.438333	0.1	0.258470
28.440000	0.1	0.254861
28.441667	0.1	0.249948
28.443333	0.1	0.243173
28.445000	0.1	0.234512
28.446667	0.1	0.224933
28.448333	0.1	0.215755
28.450000	0.1	0.208598
28.451667	0.1	0.205617
28.453333	0.1	0.207392
28.455000	0.1	0.210847
28.456667	0.1	0.211596
28.458333	0.1	0.207922
28.460000	0.1	0.201329
28.461667	0.1	0.194577
28.463333	0.1	0.190004
28.465000	0.1	0.187992
28.466667	0.1	0.186847
28.468333	0.1	0.184746
28.470000	0.1	0.181077
28.471667	0.1	0.176132
28.473333	0.1	0.170665
28.475000	0.1	0.165580
28.476667	0.1	0.161729
28.478333	0.1	0.159941
28.480000	0.1	0.160988
28.481667	0.1	0.164811
28.483333	0.1	0.169976
28.485000	0.1	0.174418
28.486667	0.1	0.176588
28.488333	0.1	0.175792
28.490000	0.1	0.172853
28.491667	0.1	0.170004
28.493333	0.1	0.168825
28.495000	0.1	0.168928
28.496667	0.1	0.169300
28.498333	0.1	0.169692
28.500000	0.1	0.170073
28.501667	0.1	0.169957
28.503333	0.1	0.169245
28.505000	0.1	0.169235
28.506667	0.1	0.172043
28.508333	0.1	0.178847
28.510000	0.1	0.188267
28.511667	0.1	0.196835
28.513333	0.1	0.201454
28.515000	0.1	0.201389
28.516667	0.1	0.198875
28.518333	0.1	0.197869
28.520000	0.1	0.200681
28.521667	0.1	0.206586
28.523333	0.1	0.213962
28.525000	0.1	0.221822
28.526667	0.1	0.229287
28.528333	0.1	0.235257
28.530000	0.1	0.239071
28.531667	0.1	0.240975
28.533333	0.1	0.242251
28.535000	0.1	0.244589
28.536667	0.1	0.248738
28.538333	0.1	0.254163
28.540000	0.1	0.260193
28.541667	0.1	0.266749
28.543333	0.1	0.274270
28.545000	0.1	0.283229
28.546667	0.1	0.293739
28.548333	0.1	0.305469
28.550000	0.1	0.316980
28.551667	0.1	0.325814
28.553333	0.1	0.330741
28.555000	0.1	0.333521
28.556667	0.1	0.337227
28.558333	0.1	0.343565
28.560000	0.1	0.352715
28.561667	0.1	0.364068
28.563333	0.1	0.376315
28.565000	0.1	0.388324
28.566667	0.1	0.399859
28.568333	0.1	0.411239
28.570000	0.1	0.422657
28.571667	0.1	0.433801
28.573333	0.1	0.444222
28.575000	0.1	0.454108
28.576667	0.1	0.464087
28.578333	0.1	0.474858
28.580000	0.1	0.486956
28.581667	0.1	0.500050
28.583333	0.1	0.512716
28.585000	0.1	0.523720
28.586667	0.1	0.533271
28.588333	0.1	0.542738
28.590000	0.1	0.553108
28.591667	0.1	0.564242
28.593333	0.1	0.575120
28.595000	0.1	0.584750
28.596667	0.1	0.593252
28.598333	0.1	0.602235
28.600000	0.1	0.613714
28.601667	0.1	0.628014
28.603333	0.1	0.642859
28.605000	0.1	0.654967
28.606667	0.1	0.662706
28.608333	0.1	0.667619
28.610000	0.1	0.673067
28.611667	0.1	0.680825
28.613333	0.1	0.689891
28.615000	0.1	0.698725
28.616667	0.1	0.707237
28.618333	0.1	0.716462
28.620000	0.1	0.727400
28.621667	0.1	0.740625
28.623333	0.1	0.756625
28.625000	0.1	0.775373
28.626667	0.1	0.795689
28.628333	0.1	0.815773
28.630000	0.1	0.834293
28.631667	0.1	0.850591
28.633333	0.1	0.864756
28.635000	0.1	0.878186
28.636667	0.1	0.893385
28.638333	0.1	0.912272
28.640000	0.1	0.934438
28.641667	0.1	0.957726
28.643333	0.1	0.980408
28.645000	0.1	1.002178
28.646667	0.1	1.023505
28.648333	0.1	1.045149
28.650000	0.1	1.067892
28.651667	0.1	1.091999
28.653333	0.1	1.116954
28.655000	0.1	1.141657
28.656667	0.1	1.165154
28.658333	0.1	1.187953
28.660000	0.1	1.212186
28.661667	0.1	1.239660
28.663333	0.1	1.270380
28.665000	0.1	1.303856
28.666667	0.1	1.340238
28.668333	0.1	1.379256
28.670000	0.1	1.419545
28.671667	0.1	1.459485
28.673333	0.1	1.497455
28.675000	0.1	1.532519
28.676667	0.1	1.566065
28.678333	0.1	1.601279
28.680000	0.1	1.640460
28.681667	0.1	1.683757
28.683333	0.1	1.729866
28.685000	0.1	1.777438
28.686667	0.1	1.826934
28.688333	0.1	1.880643
28.690000	0.1	1.939470
28.691667	0.1	2.001435
28.693333	0.1	2.064174
28.695000	0.1	2.126424
28.696667	0.1	2.187476
28.698333	0.1	2.248022
28.700000	0.1	2.311016
28.701667	0.1	2.379748
28.703333	0.1	2.454845
28.705000	0.1	2.534022
28.706667	0.1	2.614511
28.708333	0.1	2.694917
28.710000	0.1	2.774890
28.711667	0.1	2.854322
28.713333	0.1	2.933759
28.715000	0.1	3.014803
28.716667	0.1	3.098957
28.718333	0.1	3.186716
28.720000	0.1	3.277990
28.721667	0.1	3.372799
28.723333	0.1	3.471593
28.725000	0.1	3.574421
28.726667	0.1	3.680158
28.728333	0.1	3.787279
28.730000	0.1	3.894879
28.731667	0.1	4.003127
28.733333	0.1	4.113349
28.735000	0.1	4.227534
28.736667	0.1	4.347586
28.738333	0.1	4.474465
28.740000	0.1	4.608217
28.741667	0.1	4.748870
28.743333	0.1	4.896037
28.745000	0.1	5.047871
28.746667	0.1	5.202033
28.748333	0.1	5.357703
28.750000	0.1	5.516093
28.751667	0.1	5.678926
28.753333	0.1	5.847160
28.755000	0.1	6.021061
28.756667	0.1	6.200545
28.758333	0.1	6.385902
28.760000	0.1	6.578336
28.761667	0.1	6.778869
28.763333	0.1	6.986633
28.765000	0.1	7.199175
28.766667	0.1	7.414571
28.768333	0.1	7.632910
28.770000	0.1	7.855603
28.771667	0.1	8.083680
28.773333	0.1	8.316664
28.775000	0.1	8.552796
28.776667	0.1	8.789920
28.778333	0.1	9.025889
28.780000	0.1	9.258753
28.781667	0.1	9.487811
28.783333	0.1	9.714519
28.785000	0.1	9.940919
28.786667	0.1	10.166918
28.788333	0.1	10.389895
28.790000	0.1	10.606567
28.791667	0.1	10.814276
28.793333	0.1	11.010892
28.795000	0.1	11.194758
28.796667	0.1	11.364818
28.798333	0.1	11.520577
28.800000	0.1	11.662077
28.801667	0.1	11.789328
28.803333	0.1	11.901809
28.805000	0.1	11.998415
28.806667	0.1	12.077359
28.808333	0.1	12.136628
28.810000	0.1	12.174826
28.811667	0.1	12.191138
28.813333	0.1	12.184815
28.815000	0.1	12.155492
28.816667	0.1	12.104134
28.818333	0.1	12.032972
28.820000	0.1	11.944110
28.821667	0.1	11.837916
28.823333	0.1	11.712764
28.825000	0.1	11.567562
28.826667	0.1	11.404054
28.828333	0.1	11.224709
28.830000	0.1	11.029942
28.831667	0.1	10.819226
28.833333	0.1	10.593128
28.835000	0.1	10.352982
28.836667	0.1	10.099746
28.838333	0.1	9.834226
28.840000	0.1	9.558178
28.841667	0.1	9.274641
28.843333	0.1	8.986592
28.845000	0.1	8.695419
28.846667	0.1	8.401610
28.848333	0.1	8.105859
28.850000	0.1	7.808870
28.851667	0.1	7.511526
28.853333	0.1	7.215124
28.855000	0.1	6.920416
28.856667	0.1	6.626835
28.858333	0.1	6.333310
28.860000	0.1	6.040432
28.861667	0.1	5.751490
28.863333	0.1	5.470975
28.865000	0.1	5.202200
28.866667	0.1	4.946045
28.868333	0.1	4.701228
28.870000	0.1	4.465589
28.871667	0.1	4.236870
28.873333	0.1	4.013143
28.875000	0.1	3.794348
28.876667	0.1	3.582523
28.878333	0.1	3.379742
28.880000	0.1	3.187070
28.881667	0.1	3.005401
28.883333	0.1	2.835277
28.885000	0.1	2.676365
28.886667	0.1	2.528252
28.888333	0.1	2.390831
28.890000	0.1	2.263812
28.891667	0.1	2.146275
28.893333	0.1	2.036174
28.895000	0.1	1.930865
28.896667	0.1	1.829155
28.898333	0.1	1.732185
28.900000	0.1	1.641838
28.901667	0.1	1.558918
28.903333	0.1	1.483122
28.905000	0.1	1.414409
28.906667	0.1	1.353733
28.908333	0.1	1.301696
28.910000	0.1	1.256932
28.911667	0.1	1.216172
28.913333	0.1	1.176163
28.915000	0.1	1.136102
28.916667	0.1	1.097857
28.918333	0.1	1.063263
28.920000	0.1	1.032311
28.921667	0.1	1.004287
28.923333	0.1	0.978909
28.925000	0.1	0.956235
28.926667	0.1	0.936631
28.928333	0.1	0.920482
28.930000	0.1	0.907285
28.931667	0.1	0.895178
28.933333	0.1	0.881976
28.935000	0.1	0.866903
28.936667	0.1	0.850949
28.938333	0.1	0.835950
28.940000	0.1	0.823052
28.941667	0.1	0.811699
28.943333	0.1	0.800728
28.945000	0.1	0.790176
28.946667	0.1	0.781380
28.948333	0.1	0.775657
28.950000	0.1	0.772947
28.951667	0.1	0.771335
28.953333	0.1	0.768099
28.955000	0.1	0.761622
28.956667	0.1	0.752481
28.958333	0.1	0.742632
28.960000	0.1	0.733556
28.961667	0.1	0.724806
28.963333	0.1	0.714348
28.965000	0.1	0.700657
28.966667	0.1	0.684219
28.968333	0.1	0.666892
28.970000	0.1	0.650599
28.971667	0.1	0.636489
28.973333	0.1	0.624335
28.975000	0.1	0.612969
28.976667	0.1	0.601565
28.978333	0.1	0.590268
28.980000	0.1	0.579893
28.981667	0.1	0.571180
28.983333	0.1	0.564223
28.985000	0.1	0.558086
28.986667	0.1	0.551199
28.988333	0.1	0.542295
28.990000	0.1	0.530235
28.991667	0.1	0.514477
28.993333	0.1	0.496623
28.995000	0.1	0.479552
28.996667	0.1	0.465005
28.998333	0.1	0.453335
29.000000	0.1	0.444725
29.001667	0.1	0.439454
29.003333	0.1	0.437279
29.005000	0.1	0.436581
29.006667	0.1	0.434280
29.008333	0.1	0.428348
29.010000	0.1	0.419738
29.011667	0.1	0.410848
29.013333	0.1	0.403016
29.015000	0.1	0.395756
29.016667	0.1	0.388063
29.018333	0.1	0.380063
29.020000	0.1	0.372580
29.021667	0.1	0.366070
29.023333	0.1	0.361167
29.025000	0.1	0.358624
29.026667	0.1	0.358517
29.028333	0.1	0.360212
29.030000	0.1	0.362177
29.031667	0.1	0.362410
29.033333	0.1	0.359807
29.035000	0.1	0.354843
29.036667	0.1	0.349204
29.038333	0.1	0.344706
29.040000	0.1	0.342065
29.041667	0.1	0.340813
29.043333	0.1	0.340114
29.045000	0.1	0.339327
29.046667	0.1	0.338219
29.048333	0.1	0.337348
29.050000	0.1	0.337423
29.051667	0.1	0.337469
29.053333	0.1	0.335113
29.055000	0.1	0.329209
29.056667	0.1	0.320906
29.058333	0.1	0.312114
29.060000	0.1	0.304109
29.061667	0.1	0.297697
29.063333	0.1	0.293674
29.065000	0.1	0.291923
29.066667	0.1	0.291220
29.068333	0.1	0.291229
29.070000	0.1	0.292887
29.071667	0.1	0.296040
29.073333	0.1	0.298833
29.075000	0.1	0.299322
29.076667	0.1	0.296552
29.078333	0.1	0.291108
29.080000	0.1	0.284701
29.081667	0.1	0.278573
29.083333	0.1	0.273190
29.085000	0.1	0.269283
29.086667	0.1	0.267620
29.088333	0.1	0.267783
29.090000	0.1	0.268496
29.091667	0.1	0.268873
29.093333	0.1	0.268682
29.095000	0.1	0.267741
29.096667	0.1	0.265897
29.098333	0.1	0.263550
29.100000	0.1	0.261688
29.101667	0.1	0.260919
29.103333	0.1	0.260444
29.105000	0.1	0.258931
29.106667	0.1	0.256342
29.108333	0.1	0.253743
29.110000	0.1	0.252146
29.111667	0.1	0.252258
29.113333	0.1	0.254121
29.115000	0.1	0.256794
29.116667	0.1	0.258931
29.118333	0.1	0.259373
29.120000	0.1	0.257827
29.121667	0.1	0.254903
29.123333	0.1	0.250945
29.125000	0.1	0.245762
29.126667	0.1	0.239923
29.128333	0.1	0.235019
29.130000	0.1	0.232616
29.131667	0.1	0.233669
29.133333	0.1	0.238819
29.135000	0.1	0.247522
29.136667	0.1	0.257012
29.138333	0.1	0.264058
29.140000	0.1	0.267439
29.141667	0.1	0.267462
29.143333	0.1	0.264794
29.145000	0.1	0.260901
29.146667	0.1	0.257683
29.148333	0.1	0.255941
29.150000	0.1	0.255601
29.151667	0.1	0.257171
29.153333	0.1	0.261376
29.155000	0.1	0.267979
29.156667	0.1	0.275876
29.158333	0.1	0.283532
29.160000	0.1	0.288994
29.161667	0.1	0.290805
29.163333	0.1	0.289185
29.165000	0.1	0.285883
29.166667	0.1	0.283080
29.168333	0.1	0.282484
29.170000	0.1	0.285092
29.171667	0.1	0.290805
29.173333	0.1	0.298126
29.175000	0.1	0.304598
29.176667	0.1	0.308622
29.178333	0.1	0.310973
29.180000	0.1	0.313190
[truncated: 253,339 more chars]
