# Supplementary material for: Fade into you: genetic control of pigmentation patterns in red-flesh apple (Malus domestica)
Source: Front Plant Sci. 2025 Jan 13;15:1462545. doi: 10.3389/fpls.2024.1462545 (PMC11770013; doi:10.3389/fpls.2024.1462545)
Supplement: Supplementary file 4 [file DataSheet1.zip › CB A2UV_VIS_3/CB A2UV_VIS_3.txt]

URL	chrom://thermo-pfav3ojr/ChromeleonLocal/Instrument Data/Vanquish_MS/Dimitri/VALEMA/Pierre/Echantillons 03-04-24.seq/992.smp/UV_VIS_3.channel/UV_VIS_3.chm
Channel	UV_VIS_3

Injection Information:
Data Vault	ChromeleonLocal
Sequence	Echantillons 03-04-24
Name	CB A2
Number	16
Position	B:B7
Comment	colonne SB-AQ MeOH+5%AA
Processing Method	Quantitative
Instrument Method	VALEMA test separation GRAQ 4
Type	Unknown
Status	Finished
Inject Time	4/4/2024 5:27:12 AM +02:00
Volume (µl)	10.0000
Dilution Factor	1.0000
Weight	1.0000

Chromatogram Data Information:
Time Min. (min)	0.001667
Time Max. (min)	47.000000
Data Points	28200
Detector	UV
Generating Data System	Chromeleon 7.3.2.10759
Exporting Data System	Chromeleon 7.3.2.0
Operator	Instrument Controller
Signal Quantity	Absorbance
Signal Unit	mAU
Signal Min.	-5.668039
Signal Max.	652.753176
Channel	UV_VIS_3
Driver Name	VDAD.dll
Channel Type	Evaluation
Min. Step (s)	0.1
Max. Step (s)	0.1
Average Step (s)	0.1

Signal Parameter Information:
Signal Info	WVL:350 nm

Chromatogram Data:
Time (min)	Step (s)	Value (mAU)
0.001667	n.a.	0.000000
0.003333	0.1	0.000237
0.005000	0.1	0.001322
0.006667	0.1	0.003539
0.008333	0.1	0.006841
0.010000	0.1	0.012112
0.011667	0.1	0.020750
0.013333	0.1	0.031535
0.015000	0.1	0.039623
0.016667	0.1	0.040811
0.018333	0.1	0.035674
0.020000	0.1	0.027996
0.021667	0.1	0.021160
0.023333	0.1	0.017001
0.025000	0.1	0.015832
0.026667	0.1	0.016787
0.028333	0.1	0.018617
0.030000	0.1	0.020070
0.031667	0.1	0.020321
0.033333	0.1	0.019912
0.035000	0.1	0.020019
0.036667	0.1	0.020573
0.038333	0.1	0.020387
0.040000	0.1	0.018752
0.041667	0.1	0.016033
0.043333	0.1	0.013360
0.045000	0.1	0.011530
0.046667	0.1	0.009779
0.048333	0.1	0.006366
0.050000	0.1	0.000554
0.051667	0.1	-0.006575
0.053333	0.1	-0.013472
0.055000	0.1	-0.020065
0.056667	0.1	-0.026915
0.058333	0.1	-0.032745
0.060000	0.1	-0.035111
0.061667	0.1	-0.034063
0.063333	0.1	-0.032824
0.065000	0.1	-0.033551
0.066667	0.1	-0.035265
0.068333	0.1	-0.037379
0.070000	0.1	-0.040848
0.071667	0.1	-0.045449
0.073333	0.1	-0.049556
0.075000	0.1	-0.051809
0.076667	0.1	-0.051297
0.078333	0.1	-0.047651
0.080000	0.1	-0.041588
0.081667	0.1	-0.034580
0.083333	0.1	-0.027861
0.085000	0.1	-0.021607
0.086667	0.1	-0.015455
0.088333	0.1	-0.009802
0.090000	0.1	-0.005476
0.091667	0.1	-0.002589
0.093333	0.1	-0.000633
0.095000	0.1	0.001057
0.096667	0.1	0.002785
0.098333	0.1	0.003674
0.100000	0.1	0.002217
0.101667	0.1	-0.001881
0.103333	0.1	-0.007525
0.105000	0.1	-0.013420
0.106667	0.1	-0.018408
0.108333	0.1	-0.020880
0.110000	0.1	-0.019036
0.111667	0.1	-0.012512
0.113333	0.1	-0.003329
0.115000	0.1	0.005374
0.116667	0.1	0.011069
0.118333	0.1	0.012689
0.120000	0.1	0.011288
0.121667	0.1	0.009364
0.123333	0.1	0.009136
0.125000	0.1	0.011395
0.126667	0.1	0.014771
0.128333	0.1	0.016540
0.130000	0.1	0.015418
0.131667	0.1	0.012531
0.133333	0.1	0.009951
0.135000	0.1	0.009146
0.136667	0.1	0.009858
0.138333	0.1	0.010571
0.140000	0.1	0.010496
0.141667	0.1	0.009942
0.143333	0.1	0.009495
0.145000	0.1	0.009728
0.146667	0.1	0.010668
0.148333	0.1	0.011330
0.150000	0.1	0.010701
0.151667	0.1	0.009243
0.153333	0.1	0.008214
0.155000	0.1	0.008051
0.156667	0.1	0.008401
0.158333	0.1	0.009015
0.160000	0.1	0.010324
0.161667	0.1	0.013039
0.163333	0.1	0.016638
0.165000	0.1	0.019674
0.166667	0.1	0.021593
0.168333	0.1	0.022943
0.170000	0.1	0.024694
0.171667	0.1	0.027739
0.173333	0.1	0.031926
0.175000	0.1	0.035926
0.176667	0.1	0.038720
0.178333	0.1	0.040256
0.180000	0.1	0.040294
0.181667	0.1	0.037658
0.183333	0.1	0.031632
0.185000	0.1	0.023362
0.186667	0.1	0.015423
0.188333	0.1	0.010342
0.190000	0.1	0.009127
0.191667	0.1	0.010952
0.193333	0.1	0.014631
0.195000	0.1	0.019451
0.196667	0.1	0.024457
0.198333	0.1	0.028056
0.200000	0.1	0.028634
0.201667	0.1	0.025504
0.203333	0.1	0.019665
0.205000	0.1	0.013402
0.206667	0.1	0.009192
0.208333	0.1	0.008801
0.210000	0.1	0.013392
0.211667	0.1	0.023246
0.213333	0.1	0.035856
0.215000	0.1	0.045961
0.216667	0.1	0.049248
0.218333	0.1	0.045393
0.220000	0.1	0.037490
0.221667	0.1	0.029798
0.223333	0.1	0.025304
0.225000	0.1	0.024172
0.226667	0.1	0.024210
0.228333	0.1	0.023264
0.230000	0.1	0.020745
0.231667	0.1	0.017392
0.233333	0.1	0.014789
0.235000	0.1	0.014435
0.236667	0.1	0.016340
0.238333	0.1	0.018920
0.240000	0.1	0.020419
0.241667	0.1	0.020061
0.243333	0.1	0.018552
0.245000	0.1	0.017872
0.246667	0.1	0.019507
0.248333	0.1	0.022501
0.250000	0.1	0.024154
0.251667	0.1	0.022515
0.253333	0.1	0.017714
0.255000	0.1	0.011702
0.256667	0.1	0.006994
0.258333	0.1	0.004754
0.260000	0.1	0.004955
0.261667	0.1	0.008210
0.263333	0.1	0.014966
0.265000	0.1	0.022925
0.266667	0.1	0.027819
0.268333	0.1	0.027679
0.270000	0.1	0.024335
0.271667	0.1	0.020489
0.273333	0.1	0.017313
0.275000	0.1	0.014831
0.276667	0.1	0.013052
0.278333	0.1	0.012354
0.280000	0.1	0.012917
0.281667	0.1	0.013895
0.283333	0.1	0.013816
0.285000	0.1	0.012270
0.286667	0.1	0.010948
0.288333	0.1	0.012266
0.290000	0.1	0.016717
0.291667	0.1	0.021653
0.293333	0.1	0.022803
0.295000	0.1	0.017849
0.296667	0.1	0.008559
0.298333	0.1	-0.001057
0.300000	0.1	-0.007902
0.301667	0.1	-0.010650
0.303333	0.1	-0.008731
0.305000	0.1	-0.002375
0.306667	0.1	0.005849
0.308333	0.1	0.011562
0.310000	0.1	0.012401
0.311667	0.1	0.010147
0.313333	0.1	0.008079
0.315000	0.1	0.007185
0.316667	0.1	0.005895
0.318333	0.1	0.003125
0.320000	0.1	0.000354
0.321667	0.1	0.000270
0.323333	0.1	0.003492
0.325000	0.1	0.007851
0.326667	0.1	0.011353
0.328333	0.1	0.013881
0.330000	0.1	0.015888
0.331667	0.1	0.017146
0.333333	0.1	0.017248
0.335000	0.1	0.016540
0.336667	0.1	0.015865
0.338333	0.1	0.015381
0.340000	0.1	0.014496
0.341667	0.1	0.012778
0.343333	0.1	0.009951
0.345000	0.1	0.005760
0.346667	0.1	0.000740
0.348333	0.1	-0.003129
0.350000	0.1	-0.003427
0.351667	0.1	0.000843
0.353333	0.1	0.008596
0.355000	0.1	0.017383
0.356667	0.1	0.024652
0.358333	0.1	0.028876
0.360000	0.1	0.029816
0.361667	0.1	0.028107
0.363333	0.1	0.024554
0.365000	0.1	0.019809
0.366667	0.1	0.014757
0.368333	0.1	0.010473
0.370000	0.1	0.008014
0.371667	0.1	0.008177
0.373333	0.1	0.010612
0.375000	0.1	0.014273
0.376667	0.1	0.018980
0.378333	0.1	0.024745
0.380000	0.1	0.029993
0.381667	0.1	0.032764
0.383333	0.1	0.033020
0.385000	0.1	0.032289
0.386667	0.1	0.031558
0.388333	0.1	0.030389
0.390000	0.1	0.028117
0.391667	0.1	0.025206
0.393333	0.1	0.022650
0.395000	0.1	0.020768
0.396667	0.1	0.020023
0.398333	0.1	0.022235
0.400000	0.1	0.028606
0.401667	0.1	0.036964
0.403333	0.1	0.043316
0.405000	0.1	0.045616
0.406667	0.1	0.044764
0.408333	0.1	0.043204
0.410000	0.1	0.043060
0.411667	0.1	0.044587
0.413333	0.1	0.046073
0.415000	0.1	0.045411
0.416667	0.1	0.041700
0.418333	0.1	0.035428
0.420000	0.1	0.028005
0.421667	0.1	0.021844
0.423333	0.1	0.019958
0.425000	0.1	0.023753
0.426667	0.1	0.031078
0.428333	0.1	0.037537
0.430000	0.1	0.040205
0.431667	0.1	0.039418
0.433333	0.1	0.036950
0.435000	0.1	0.033719
0.436667	0.1	0.030030
0.438333	0.1	0.027055
0.440000	0.1	0.025807
0.441667	0.1	0.025444
0.443333	0.1	0.024545
0.445000	0.1	0.022664
0.446667	0.1	0.019404
0.448333	0.1	0.014501
0.450000	0.1	0.009746
0.451667	0.1	0.008857
0.453333	0.1	0.014477
0.455000	0.1	0.025686
0.456667	0.1	0.038180
0.458333	0.1	0.046766
0.460000	0.1	0.048750
0.461667	0.1	0.045453
0.463333	0.1	0.040415
0.465000	0.1	0.036489
0.466667	0.1	0.034594
0.468333	0.1	0.033765
0.470000	0.1	0.031926
0.471667	0.1	0.027637
0.473333	0.1	0.021458
0.475000	0.1	0.015404
0.476667	0.1	0.011297
0.478333	0.1	0.009728
0.480000	0.1	0.010198
0.481667	0.1	0.012419
0.483333	0.1	0.016806
0.485000	0.1	0.023232
0.486667	0.1	0.029653
0.488333	0.1	0.032964
0.490000	0.1	0.032047
0.491667	0.1	0.029230
0.493333	0.1	0.027334
0.495000	0.1	0.026589
0.496667	0.1	0.025867
0.498333	0.1	0.025039
0.500000	0.1	0.024899
0.501667	0.1	0.025830
0.503333	0.1	0.026752
0.505000	0.1	0.026058
0.506667	0.1	0.023558
0.508333	0.1	0.020387
0.510000	0.1	0.017821
0.511667	0.1	0.016959
0.513333	0.1	0.018077
0.515000	0.1	0.019874
0.516667	0.1	0.020242
0.518333	0.1	0.017756
0.520000	0.1	0.012512
0.521667	0.1	0.006538
0.523333	0.1	0.003087
0.525000	0.1	0.003818
0.526667	0.1	0.007199
0.528333	0.1	0.010761
0.530000	0.1	0.013732
0.531667	0.1	0.016782
0.533333	0.1	0.019767
0.535000	0.1	0.021057
0.536667	0.1	0.019823
0.538333	0.1	0.017160
0.540000	0.1	0.014300
0.541667	0.1	0.011395
0.543333	0.1	0.008293
0.545000	0.1	0.005430
0.546667	0.1	0.004070
0.548333	0.1	0.005448
0.550000	0.1	0.009094
0.551667	0.1	0.012978
0.553333	0.1	0.015614
0.555000	0.1	0.017029
0.556667	0.1	0.017933
0.558333	0.1	0.018585
0.560000	0.1	0.018557
0.561667	0.1	0.017621
0.563333	0.1	0.016219
0.565000	0.1	0.014994
0.566667	0.1	0.014412
0.568333	0.1	0.014803
0.570000	0.1	0.016126
0.571667	0.1	0.017537
0.573333	0.1	0.017774
0.575000	0.1	0.016717
0.576667	0.1	0.016047
0.578333	0.1	0.017211
0.580000	0.1	0.019264
0.581667	0.1	0.020526
0.583333	0.1	0.021448
0.585000	0.1	0.023497
0.586667	0.1	0.026701
0.588333	0.1	0.030012
0.590000	0.1	0.032373
0.591667	0.1	0.033206
0.593333	0.1	0.032964
0.595000	0.1	0.032363
0.596667	0.1	0.030552
0.598333	0.1	0.025663
0.600000	0.1	0.018096
0.601667	0.1	0.011283
0.603333	0.1	0.007851
0.605000	0.1	0.006999
0.606667	0.1	0.006552
0.608333	0.1	0.005960
0.610000	0.1	0.006347
0.611667	0.1	0.008545
0.613333	0.1	0.012037
0.615000	0.1	0.015576
0.616667	0.1	0.018007
0.618333	0.1	0.018780
0.620000	0.1	0.018552
0.621667	0.1	0.018817
0.623333	0.1	0.020522
0.625000	0.1	0.023097
0.626667	0.1	0.024592
0.628333	0.1	0.023302
0.630000	0.1	0.019446
0.631667	0.1	0.014580
0.633333	0.1	0.010100
0.635000	0.1	0.006407
0.636667	0.1	0.002934
0.638333	0.1	-0.000698
0.640000	0.1	-0.003623
0.641667	0.1	-0.004061
0.643333	0.1	-0.001309
0.645000	0.1	0.003320
0.646667	0.1	0.008321
0.648333	0.1	0.012983
0.650000	0.1	0.016787
0.651667	0.1	0.019562
0.653333	0.1	0.021462
0.655000	0.1	0.022613
0.656667	0.1	0.023190
0.658333	0.1	0.023399
0.660000	0.1	0.023670
0.661667	0.1	0.024536
0.663333	0.1	0.025709
0.665000	0.1	0.026035
0.666667	0.1	0.024959
0.668333	0.1	0.023721
0.670000	0.1	0.023916
0.671667	0.1	0.024927
0.673333	0.1	0.024489
0.675000	0.1	0.021285
0.676667	0.1	0.015572
0.678333	0.1	0.008475
0.680000	0.1	0.001299
0.681667	0.1	-0.005229
0.683333	0.1	-0.010654
0.685000	0.1	-0.013895
0.686667	0.1	-0.013588
0.688333	0.1	-0.008680
0.690000	0.1	0.000927
0.691667	0.1	0.013039
0.693333	0.1	0.024037
0.695000	0.1	0.031735
0.696667	0.1	0.035637
0.698333	0.1	0.035502
0.700000	0.1	0.031679
0.701667	0.1	0.026198
0.703333	0.1	0.022119
0.705000	0.1	0.021397
0.706667	0.1	0.023502
0.708333	0.1	0.026063
0.710000	0.1	0.026822
0.711667	0.1	0.025048
0.713333	0.1	0.020950
0.715000	0.1	0.014910
0.716667	0.1	0.008261
0.718333	0.1	0.003534
0.720000	0.1	0.002612
0.721667	0.1	0.005495
0.723333	0.1	0.010664
0.725000	0.1	0.015730
0.726667	0.1	0.018240
0.728333	0.1	0.017378
0.730000	0.1	0.014720
0.731667	0.1	0.012312
0.733333	0.1	0.010990
0.735000	0.1	0.010794
0.736667	0.1	0.011446
0.738333	0.1	0.012317
0.740000	0.1	0.012186
0.741667	0.1	0.009509
0.743333	0.1	0.004158
0.745000	0.1	-0.001499
0.746667	0.1	-0.004359
0.748333	0.1	-0.003157
0.750000	0.1	0.000657
0.751667	0.1	0.004396
0.753333	0.1	0.006221
0.755000	0.1	0.005909
0.756667	0.1	0.004545
0.758333	0.1	0.003553
0.760000	0.1	0.003371
0.761667	0.1	0.003288
0.763333	0.1	0.002482
0.765000	0.1	0.000424
0.766667	0.1	-0.002733
0.768333	0.1	-0.005821
0.770000	0.1	-0.007553
0.771667	0.1	-0.007744
0.773333	0.1	-0.006650
0.775000	0.1	-0.003707
0.776667	0.1	0.001490
0.778333	0.1	0.007306
0.780000	0.1	0.010580
0.781667	0.1	0.009844
0.783333	0.1	0.006696
0.785000	0.1	0.002962
0.786667	0.1	-0.001430
0.788333	0.1	-0.006524
0.790000	0.1	-0.010943
0.791667	0.1	-0.013355
0.793333	0.1	-0.013886
0.795000	0.1	-0.013649
0.796667	0.1	-0.013392
0.798333	0.1	-0.012778
0.800000	0.1	-0.010892
0.801667	0.1	-0.007371
0.803333	0.1	-0.002440
0.805000	0.1	0.003614
0.806667	0.1	0.009960
0.808333	0.1	0.014626
0.810000	0.1	0.015218
0.811667	0.1	0.010915
0.813333	0.1	0.003995
0.815000	0.1	-0.002077
0.816667	0.1	-0.005709
0.818333	0.1	-0.007036
0.820000	0.1	-0.006221
0.821667	0.1	-0.003297
0.823333	0.1	0.001122
0.825000	0.1	0.006012
0.826667	0.1	0.010780
0.828333	0.1	0.015134
0.830000	0.1	0.017872
0.831667	0.1	0.017527
0.833333	0.1	0.014924
0.835000	0.1	0.012829
0.836667	0.1	0.012722
0.838333	0.1	0.013714
0.840000	0.1	0.014137
0.841667	0.1	0.013392
0.843333	0.1	0.012508
0.845000	0.1	0.012335
0.846667	0.1	0.012098
0.848333	0.1	0.010678
0.850000	0.1	0.007888
0.851667	0.1	0.003828
0.853333	0.1	-0.001513
0.855000	0.1	-0.007092
0.856667	0.1	-0.010314
0.858333	0.1	-0.009364
0.860000	0.1	-0.005257
0.861667	0.1	-0.000307
0.863333	0.1	0.004112
0.865000	0.1	0.007572
0.866667	0.1	0.009551
0.868333	0.1	0.009816
0.870000	0.1	0.009923
0.871667	0.1	0.011963
0.873333	0.1	0.015637
0.875000	0.1	0.018291
0.876667	0.1	0.018105
0.878333	0.1	0.015991
0.880000	0.1	0.013653
0.881667	0.1	0.011157
0.883333	0.1	0.007520
0.885000	0.1	0.002873
0.886667	0.1	-0.001621
0.888333	0.1	-0.005262
0.890000	0.1	-0.007409
0.891667	0.1	-0.006999
0.893333	0.1	-0.003977
0.895000	0.1	0.000396
0.896667	0.1	0.004726
0.898333	0.1	0.008238
0.900000	0.1	0.010640
0.901667	0.1	0.011679
0.903333	0.1	0.011283
0.905000	0.1	0.010002
0.906667	0.1	0.008489
0.908333	0.1	0.006682
0.910000	0.1	0.004247
0.911667	0.1	0.001569
0.913333	0.1	-0.000489
0.915000	0.1	-0.001509
0.916667	0.1	-0.001714
0.918333	0.1	-0.001220
0.920000	0.1	0.000536
0.921667	0.1	0.004126
0.923333	0.1	0.009225
0.925000	0.1	0.014659
0.926667	0.1	0.019120
0.928333	0.1	0.021276
0.930000	0.1	0.020433
0.931667	0.1	0.017677
0.933333	0.1	0.014924
0.935000	0.1	0.013043
0.936667	0.1	0.011837
0.938333	0.1	0.010976
0.940000	0.1	0.010217
0.941667	0.1	0.009323
0.943333	0.1	0.008377
0.945000	0.1	0.008256
0.946667	0.1	0.010203
0.948333	0.1	0.014808
0.950000	0.1	0.021472
0.951667	0.1	0.028280
0.953333	0.1	0.032447
0.955000	0.1	0.031777
0.956667	0.1	0.026170
0.958333	0.1	0.018589
0.960000	0.1	0.013723
0.961667	0.1	0.013951
0.963333	0.1	0.017309
0.965000	0.1	0.019940
0.966667	0.1	0.019926
0.968333	0.1	0.018212
0.970000	0.1	0.016582
0.971667	0.1	0.016098
0.973333	0.1	0.016848
0.975000	0.1	0.017881
0.976667	0.1	0.018086
0.978333	0.1	0.017383
0.980000	0.1	0.016596
0.981667	0.1	0.016354
0.983333	0.1	0.016498
0.985000	0.1	0.016564
0.986667	0.1	0.016410
0.988333	0.1	0.015837
0.990000	0.1	0.014496
0.991667	0.1	0.013197
0.993333	0.1	0.013812
0.995000	0.1	0.017039
0.996667	0.1	0.021588
0.998333	0.1	0.025341
1.000000	0.1	0.026920
1.001667	0.1	0.026552
1.003333	0.1	0.025490
1.005000	0.1	0.024773
1.006667	0.1	0.024568
1.008333	0.1	0.024214
1.010000	0.1	0.023223
1.011667	0.1	0.022682
1.013333	0.1	0.024019
1.015000	0.1	0.026198
1.016667	0.1	0.026235
1.018333	0.1	0.022645
1.020000	0.1	0.017155
1.021667	0.1	0.012959
1.023333	0.1	0.011926
1.025000	0.1	0.013649
1.026667	0.1	0.016266
1.028333	0.1	0.017746
1.030000	0.1	0.016992
1.031667	0.1	0.014021
1.033333	0.1	0.009271
1.035000	0.1	0.003469
1.036667	0.1	-0.002026
1.038333	0.1	-0.005416
1.040000	0.1	-0.005332
1.041667	0.1	-0.001956
1.043333	0.1	0.002831
1.045000	0.1	0.006757
1.046667	0.1	0.008652
1.048333	0.1	0.008834
1.050000	0.1	0.008722
1.051667	0.1	0.009681
1.053333	0.1	0.011381
1.055000	0.1	0.011567
1.056667	0.1	0.008442
1.058333	0.1	0.003078
1.060000	0.1	-0.001211
1.061667	0.1	-0.001858
1.063333	0.1	0.000834
1.065000	0.1	0.004736
1.066667	0.1	0.008512
1.068333	0.1	0.012321
1.070000	0.1	0.016163
1.071667	0.1	0.019055
1.073333	0.1	0.020321
1.075000	0.1	0.020238
1.076667	0.1	0.019283
1.078333	0.1	0.017914
1.080000	0.1	0.016722
1.081667	0.1	0.016037
1.083333	0.1	0.015814
1.085000	0.1	0.016103
1.086667	0.1	0.017104
1.088333	0.1	0.018300
1.090000	0.1	0.018198
1.091667	0.1	0.015921
1.093333	0.1	0.011981
1.095000	0.1	0.006990
1.096667	0.1	0.001481
1.098333	0.1	-0.002789
1.100000	0.1	-0.004042
1.101667	0.1	-0.003162
1.103333	0.1	-0.003241
1.105000	0.1	-0.005895
1.106667	0.1	-0.009695
1.108333	0.1	-0.012591
1.110000	0.1	-0.013746
1.111667	0.1	-0.012722
1.113333	0.1	-0.009588
1.115000	0.1	-0.006026
1.116667	0.1	-0.004279
1.118333	0.1	-0.004843
1.120000	0.1	-0.005998
1.121667	0.1	-0.005695
1.123333	0.1	-0.003511
1.125000	0.1	-0.000484
1.126667	0.1	0.002487
1.128333	0.1	0.005430
1.130000	0.1	0.008801
1.131667	0.1	0.011758
1.133333	0.1	0.011553
1.135000	0.1	0.006729
1.136667	0.1	-0.000088
1.138333	0.1	-0.004778
1.140000	0.1	-0.006058
1.141667	0.1	-0.005630
1.143333	0.1	-0.005523
1.145000	0.1	-0.006198
1.146667	0.1	-0.006561
1.148333	0.1	-0.005579
1.150000	0.1	-0.003828
1.151667	0.1	-0.002435
1.153333	0.1	-0.001076
1.155000	0.1	0.001341
1.156667	0.1	0.004764
1.158333	0.1	0.007744
1.160000	0.1	0.008582
1.161667	0.1	0.007064
1.163333	0.1	0.004573
1.165000	0.1	0.002268
1.166667	0.1	0.000196
1.168333	0.1	-0.001737
1.170000	0.1	-0.003069
1.171667	0.1	-0.003329
1.173333	0.1	-0.002803
1.175000	0.1	-0.002319
1.176667	0.1	-0.002328
1.178333	0.1	-0.001914
1.180000	0.1	0.000307
1.181667	0.1	0.004247
1.183333	0.1	0.008433
1.185000	0.1	0.011479
1.186667	0.1	0.012750
1.188333	0.1	0.012843
1.190000	0.1	0.013169
1.191667	0.1	0.014440
1.193333	0.1	0.015711
1.195000	0.1	0.015283
1.196667	0.1	0.012498
1.198333	0.1	0.008186
1.200000	0.1	0.003474
1.201667	0.1	-0.001108
1.203333	0.1	-0.005122
1.205000	0.1	-0.007479
1.206667	0.1	-0.006948
1.208333	0.1	-0.003492
1.210000	0.1	0.001383
1.211667	0.1	0.005467
1.213333	0.1	0.007390
1.215000	0.1	0.007958
1.216667	0.1	0.009178
1.218333	0.1	0.011954
1.220000	0.1	0.015749
1.221667	0.1	0.019716
1.223333	0.1	0.023362
1.225000	0.1	0.026827
1.226667	0.1	0.030254
1.228333	0.1	0.032187
1.230000	0.1	0.029956
1.231667	0.1	0.022729
1.233333	0.1	0.012619
1.235000	0.1	0.002435
1.236667	0.1	-0.005891
1.238333	0.1	-0.010598
1.240000	0.1	-0.010408
1.241667	0.1	-0.006547
1.243333	0.1	-0.002342
1.245000	0.1	0.000112
1.246667	0.1	0.001509
1.248333	0.1	0.003451
1.250000	0.1	0.006421
1.251667	0.1	0.010319
1.253333	0.1	0.014985
1.255000	0.1	0.019348
1.256667	0.1	0.021886
1.258333	0.1	0.022561
1.260000	0.1	0.023404
1.261667	0.1	0.026505
1.263333	0.1	0.031558
1.265000	0.1	0.035963
1.266667	0.1	0.036703
1.268333	0.1	0.032387
1.270000	0.1	0.024452
1.271667	0.1	0.016438
1.273333	0.1	0.011157
1.275000	0.1	0.008359
1.276667	0.1	0.006263
1.278333	0.1	0.004913
1.280000	0.1	0.006170
1.281667	0.1	0.010533
1.283333	0.1	0.015283
1.285000	0.1	0.016652
1.286667	0.1	0.013025
1.288333	0.1	0.005863
1.290000	0.1	-0.001770
1.291667	0.1	-0.007395
1.293333	0.1	-0.009919
1.295000	0.1	-0.009239
1.296667	0.1	-0.005956
1.298333	0.1	-0.000605
1.300000	0.1	0.006612
1.301667	0.1	0.014394
1.303333	0.1	0.020089
1.305000	0.1	0.021858
1.306667	0.1	0.020484
1.308333	0.1	0.018422
1.310000	0.1	0.017220
1.311667	0.1	0.016652
1.313333	0.1	0.015721
1.315000	0.1	0.013402
1.316667	0.1	0.009486
1.318333	0.1	0.005779
1.320000	0.1	0.005537
1.321667	0.1	0.010883
1.323333	0.1	0.021085
1.325000	0.1	0.033383
1.326667	0.1	0.045625
1.328333	0.1	0.057644
1.330000	0.1	0.069854
1.331667	0.1	0.082678
1.333333	0.1	0.097821
1.335000	0.1	0.116909
1.336667	0.1	0.138367
1.338333	0.1	0.158004
1.340000	0.1	0.172770
1.341667	0.1	0.182185
1.343333	0.1	0.186642
1.345000	0.1	0.186069
1.346667	0.1	0.180262
1.348333	0.1	0.169855
1.350000	0.1	0.156360
1.351667	0.1	0.141407
1.353333	0.1	0.126529
1.355000	0.1	0.112867
1.356667	0.1	0.100681
1.358333	0.1	0.089910
1.360000	0.1	0.080871
1.361667	0.1	0.073574
1.363333	0.1	0.067111
1.365000	0.1	0.060122
1.366667	0.1	0.051055
1.368333	0.1	0.039488
1.370000	0.1	0.027744
1.371667	0.1	0.018938
1.373333	0.1	0.013686
1.375000	0.1	0.010342
1.376667	0.1	0.007590
1.378333	0.1	0.005946
1.380000	0.1	0.006654
1.381667	0.1	0.008685
1.383333	0.1	0.008815
1.385000	0.1	0.005579
1.386667	0.1	0.000661
1.388333	0.1	-0.003562
1.390000	0.1	-0.006012
1.391667	0.1	-0.006813
1.393333	0.1	-0.006882
1.395000	0.1	-0.007683
1.396667	0.1	-0.010328
1.398333	0.1	-0.014780
1.400000	0.1	-0.019865
1.401667	0.1	-0.023730
1.403333	0.1	-0.025332
1.405000	0.1	-0.025798
1.406667	0.1	-0.027553
1.408333	0.1	-0.032228
1.410000	0.1	-0.039497
1.411667	0.1	-0.047330
1.413333	0.1	-0.053239
1.415000	0.1	-0.056112
1.416667	0.1	-0.057011
1.418333	0.1	-0.057705
1.420000	0.1	-0.058664
1.421667	0.1	-0.058855
1.423333	0.1	-0.056699
1.425000	0.1	-0.051125
1.426667	0.1	-0.042981
1.428333	0.1	-0.035209
1.430000	0.1	-0.030417
1.431667	0.1	-0.028638
1.433333	0.1	-0.027693
1.435000	0.1	-0.024638
1.436667	0.1	-0.018151
1.438333	0.1	-0.010217
1.440000	0.1	-0.004275
1.441667	0.1	-0.001411
1.443333	0.1	0.000903
1.445000	0.1	0.006310
1.446667	0.1	0.016373
1.448333	0.1	0.029448
1.450000	0.1	0.041840
1.451667	0.1	0.050506
1.453333	0.1	0.054631
1.455000	0.1	0.055013
1.456667	0.1	0.053719
1.458333	0.1	0.053579
1.460000	0.1	0.056452
1.461667	0.1	0.062338
1.463333	0.1	0.070059
1.465000	0.1	0.077779
1.466667	0.1	0.083414
1.468333	0.1	0.086157
1.470000	0.1	0.087493
1.471667	0.1	0.088983
1.473333	0.1	0.090175
1.475000	0.1	0.089891
1.476667	0.1	0.087977
1.478333	0.1	0.085542
1.480000	0.1	0.084704
1.481667	0.1	0.087097
1.483333	0.1	0.091894
1.485000	0.1	0.096336
1.486667	0.1	0.098487
1.488333	0.1	0.098273
1.490000	0.1	0.096583
1.491667	0.1	0.094594
1.493333	0.1	0.093225
1.495000	0.1	0.092387
1.496667	0.1	0.091260
1.498333	0.1	0.089630
1.500000	0.1	0.088555
1.501667	0.1	0.089533
1.503333	0.1	0.092685
1.505000	0.1	0.096136
1.506667	0.1	0.098059
1.508333	0.1	0.098860
1.510000	0.1	0.101090
1.511667	0.1	0.107205
1.513333	0.1	0.117007
1.515000	0.1	0.127549
1.516667	0.1	0.135782
1.518333	0.1	0.141165
1.520000	0.1	0.145836
1.521667	0.1	0.152090
1.523333	0.1	0.159382
1.525000	0.1	0.164811
1.526667	0.1	0.167075
1.528333	0.1	0.168323
1.530000	0.1	0.172136
1.531667	0.1	0.180718
1.533333	0.1	0.193398
1.535000	0.1	0.207429
1.536667	0.1	0.220379
1.538333	0.1	0.231303
1.540000	0.1	0.240318
1.541667	0.1	0.248458
1.543333	0.1	0.256966
1.545000	0.1	0.265799
1.546667	0.1	0.274172
1.548333	0.1	0.281986
1.550000	0.1	0.289422
1.551667	0.1	0.296296
1.553333	0.1	0.302698
1.555000	0.1	0.309767
1.556667	0.1	0.319304
1.558333	0.1	0.332175
1.560000	0.1	0.347593
1.561667	0.1	0.363989
1.563333	0.1	0.380501
1.565000	0.1	0.398112
1.566667	0.1	0.419505
1.568333	0.1	0.447142
1.570000	0.1	0.481214
1.571667	0.1	0.519343
1.573333	0.1	0.558402
1.575000	0.1	0.597043
1.576667	0.1	0.636675
1.578333	0.1	0.680122
1.580000	0.1	0.727950
1.581667	0.1	0.776201
1.583333	0.1	0.818986
1.585000	0.1	0.852472
1.586667	0.1	0.875620
1.588333	0.1	0.888649
1.590000	0.1	0.892370
1.591667	0.1	0.887658
1.593333	0.1	0.873622
1.595000	0.1	0.847778
1.596667	0.1	0.810120
1.598333	0.1	0.765920
1.600000	0.1	0.724844
1.601667	0.1	0.699684
1.603333	0.1	0.705421
1.605000	0.1	0.757570
1.606667	0.1	0.871248
1.608333	0.1	1.060660
1.610000	0.1	1.337100
1.611667	0.1	1.705890
1.613333	0.1	2.164389
1.615000	0.1	2.701986
1.616667	0.1	3.302107
1.618333	0.1	3.945041
1.620000	0.1	4.610503
1.621667	0.1	5.279388
1.623333	0.1	5.933777
1.625000	0.1	6.557745
1.626667	0.1	7.140604
1.628333	0.1	7.678182
1.630000	0.1	8.169902
1.631667	0.1	8.615702
1.633333	0.1	9.015338
1.635000	0.1	9.369170
1.636667	0.1	9.678374
1.638333	0.1	9.943484
1.640000	0.1	10.163169
1.641667	0.1	10.334919
1.643333	0.1	10.456457
1.645000	0.1	10.527130
1.646667	0.1	10.548695
1.648333	0.1	10.525459
1.650000	0.1	10.463665
1.651667	0.1	10.369453
1.653333	0.1	10.246984
1.655000	0.1	10.099304
1.656667	0.1	9.930697
1.658333	0.1	9.746421
1.660000	0.1	9.550122
1.661667	0.1	9.343815
1.663333	0.1	9.129900
1.665000	0.1	8.910811
1.666667	0.1	8.687656
1.668333	0.1	8.461000
1.670000	0.1	8.231900
1.671667	0.1	8.001165
1.673333	0.1	7.768525
1.675000	0.1	7.533683
1.676667	0.1	7.297457
1.678333	0.1	7.061311
1.680000	0.1	6.826050
1.681667	0.1	6.591617
1.683333	0.1	6.358270
1.685000	0.1	6.127097
1.686667	0.1	5.899211
1.688333	0.1	5.674479
1.690000	0.1	5.451147
1.691667	0.1	5.227430
1.693333	0.1	5.003484
1.695000	0.1	4.781215
1.696667	0.1	4.562880
1.698333	0.1	4.350124
1.700000	0.1	4.143650
1.701667	0.1	3.943779
1.703333	0.1	3.750823
1.705000	0.1	3.564754
1.706667	0.1	3.385376
1.708333	0.1	3.212839
1.710000	0.1	3.047050
1.711667	0.1	2.887221
1.713333	0.1	2.732528
1.715000	0.1	2.582506
1.716667	0.1	2.437215
1.718333	0.1	2.297126
1.720000	0.1	2.161977
1.721667	0.1	2.030674
1.723333	0.1	1.903162
1.725000	0.1	1.781080
1.726667	0.1	1.666029
1.728333	0.1	1.557935
1.730000	0.1	1.455355
1.731667	0.1	1.357626
1.733333	0.1	1.266003
1.735000	0.1	1.181699
1.736667	0.1	1.103720
1.738333	0.1	1.029004
1.740000	0.1	0.955015
1.741667	0.1	0.882023
1.743333	0.1	0.811983
1.745000	0.1	0.745952
1.746667	0.1	0.683703
1.748333	0.1	0.625295
1.750000	0.1	0.572097
1.751667	0.1	0.525322
1.753333	0.1	0.483762
1.755000	0.1	0.444488
1.756667	0.1	0.405367
1.758333	0.1	0.365889
1.760000	0.1	0.326573
1.761667	0.1	0.288626
1.763333	0.1	0.253483
1.765000	0.1	0.222409
1.766667	0.1	0.195936
1.768333	0.1	0.172788
1.770000	0.1	0.150041
1.771667	0.1	0.125100
1.773333	0.1	0.097849
1.775000	0.1	0.070943
1.776667	0.1	0.047782
1.778333	0.1	0.029993
1.780000	0.1	0.016335
1.781667	0.1	0.003553
1.783333	0.1	-0.010831
1.785000	0.1	-0.026263
1.786667	0.1	-0.040377
1.788333	0.1	-0.052094
1.790000	0.1	-0.062510
1.791667	0.1	-0.073072
1.793333	0.1	-0.083167
1.795000	0.1	-0.090552
1.796667	0.1	-0.094986
1.798333	0.1	-0.099889
1.800000	0.1	-0.108471
1.801667	0.1	-0.119861
1.803333	0.1	-0.130427
1.805000	0.1	-0.137286
1.806667	0.1	-0.140285
1.808333	0.1	-0.142301
1.810000	0.1	-0.147466
1.811667	0.1	-0.157445
1.813333	0.1	-0.169757
1.815000	0.1	-0.180304
1.816667	0.1	-0.187303
1.818333	0.1	-0.192164
1.820000	0.1	-0.196290
1.821667	0.1	-0.198632
1.823333	0.1	-0.197371
1.825000	0.1	-0.192625
1.826667	0.1	-0.187182
1.828333	0.1	-0.184798
1.830000	0.1	-0.187075
1.831667	0.1	-0.192369
1.833333	0.1	-0.198097
1.835000	0.1	-0.203154
1.836667	0.1	-0.207904
1.838333	0.1	-0.212225
1.840000	0.1	-0.214400
1.841667	0.1	-0.212505
1.843333	0.1	-0.206735
1.845000	0.1	-0.199717
1.846667	0.1	-0.194041
1.848333	0.1	-0.190050
1.850000	0.1	-0.186330
1.851667	0.1	-0.181319
1.853333	0.1	-0.174516
1.855000	0.1	-0.166334
1.856667	0.1	-0.156933
1.858333	0.1	-0.145962
1.860000	0.1	-0.132872
1.861667	0.1	-0.116485
1.863333	0.1	-0.095423
1.865000	0.1	-0.069970
1.866667	0.1	-0.042468
1.868333	0.1	-0.015423
1.870000	0.1	0.010836
1.871667	0.1	0.038701
1.873333	0.1	0.070813
1.875000	0.1	0.107386
1.876667	0.1	0.146716
1.878333	0.1	0.187065
1.880000	0.1	0.227508
1.881667	0.1	0.268212
1.883333	0.1	0.309707
1.885000	0.1	0.351267
1.886667	0.1	0.390238
1.888333	0.1	0.423654
1.890000	0.1	0.450825
1.891667	0.1	0.473582
1.893333	0.1	0.494011
1.895000	0.1	0.513103
1.896667	0.1	0.531413
1.898333	0.1	0.549019
1.900000	0.1	0.564316
1.901667	0.1	0.574812
1.903333	0.1	0.579953
1.905000	0.1	0.580805
1.906667	0.1	0.577099
1.908333	0.1	0.567483
1.910000	0.1	0.552949
1.911667	0.1	0.536973
1.913333	0.1	0.522011
1.915000	0.1	0.508465
1.916667	0.1	0.496572
1.918333	0.1	0.486439
1.920000	0.1	0.476800
1.921667	0.1	0.465745
1.923333	0.1	0.451808
1.925000	0.1	0.434271
1.926667	0.1	0.414182
1.928333	0.1	0.394131
1.930000	0.1	0.375514
1.931667	0.1	0.357591
1.933333	0.1	0.339798
1.935000	0.1	0.323066
1.936667	0.1	0.308608
1.938333	0.1	0.296417
1.940000	0.1	0.284933
1.941667	0.1	0.272552
1.943333	0.1	0.258735
1.945000	0.1	0.244025
1.946667	0.1	0.229990
1.948333	0.1	0.217753
1.950000	0.1	0.206726
1.951667	0.1	0.195848
1.953333	0.1	0.184989
1.955000	0.1	0.174711
1.956667	0.1	0.165375
1.958333	0.1	0.156779
1.960000	0.1	0.148620
1.961667	0.1	0.140523
1.963333	0.1	0.131470
1.965000	0.1	0.120192
1.966667	0.1	0.106688
1.968333	0.1	0.092359
1.970000	0.1	0.078790
1.971667	0.1	0.067549
1.973333	0.1	0.059959
1.975000	0.1	0.055479
1.976667	0.1	0.051018
1.978333	0.1	0.043251
1.980000	0.1	0.031893
1.981667	0.1	0.020061
1.983333	0.1	0.010910
1.985000	0.1	0.004093
1.986667	0.1	-0.003530
1.988333	0.1	-0.014412
1.990000	0.1	-0.028596
1.991667	0.1	-0.044326
1.993333	0.1	-0.059353
1.995000	0.1	-0.071949
1.996667	0.1	-0.081216
1.998333	0.1	-0.086753
2.000000	0.1	-0.088704
2.001667	0.1	-0.088047
2.003333	0.1	-0.085849
2.005000	0.1	-0.082860
2.006667	0.1	-0.080462
2.008333	0.1	-0.080536
2.010000	0.1	-0.084168
2.011667	0.1	-0.091442
2.013333	0.1	-0.101882
2.015000	0.1	-0.114366
2.016667	0.1	-0.127200
2.018333	0.1	-0.138474
2.020000	0.1	-0.147098
2.021667	0.1	-0.153775
2.023333	0.1	-0.160323
2.025000	0.1	-0.168239
2.026667	0.1	-0.177147
2.028333	0.1	-0.184337
2.030000	0.1	-0.187065
2.031667	0.1	-0.185180
2.033333	0.1	-0.180877
2.035000	0.1	-0.176951
2.036667	0.1	-0.175531
2.038333	0.1	-0.177277
2.040000	0.1	-0.181310
2.041667	0.1	-0.186763
2.043333	0.1	-0.193990
2.045000	0.1	-0.202935
2.046667	0.1	-0.211564
2.048333	0.1	-0.217725
2.050000	0.1	-0.221962
2.051667	0.1	-0.226754
2.053333	0.1	-0.233091
2.055000	0.1	-0.239066
2.056667	0.1	-0.241529
2.058333	0.1	-0.239019
2.060000	0.1	-0.233836
2.061667	0.1	-0.230591
2.063333	0.1	-0.232174
2.065000	0.1	-0.237408
2.066667	0.1	-0.242610
2.068333	0.1	-0.245320
2.070000	0.1	-0.246153
2.071667	0.1	-0.246991
2.073333	0.1	-0.248989
2.075000	0.1	-0.252449
2.076667	0.1	-0.257306
2.078333	0.1	-0.262898
2.080000	0.1	-0.267341
2.081667	0.1	-0.268682
2.083333	0.1	-0.267136
2.085000	0.1	-0.265115
2.086667	0.1	-0.264980
2.088333	0.1	-0.267127
2.090000	0.1	-0.269739
2.091667	0.1	-0.270423
2.093333	0.1	-0.267904
2.095000	0.1	-0.262023
2.096667	0.1	-0.253879
2.098333	0.1	-0.246260
2.100000	0.1	-0.242037
2.101667	0.1	-0.242097
2.103333	0.1	-0.245711
2.105000	0.1	-0.251918
2.106667	0.1	-0.259108
2.108333	0.1	-0.264631
2.110000	0.1	-0.266670
2.111667	0.1	-0.265567
2.113333	0.1	-0.262973
2.115000	0.1	-0.260789
2.116667	0.1	-0.259592
2.118333	0.1	-0.257827
2.120000	0.1	-0.253855
2.121667	0.1	-0.248072
2.123333	0.1	-0.242661
2.125000	0.1	-0.240458
2.126667	0.1	-0.243182
2.128333	0.1	-0.249259
2.130000	0.1	-0.254270
2.131667	0.1	-0.254642
2.133333	0.1	-0.250395
2.135000	0.1	-0.243406
2.136667	0.1	-0.234782
2.138333	0.1	-0.225245
2.140000	0.1	-0.216002
2.141667	0.1	-0.207950
2.143333	0.1	-0.201226
2.145000	0.1	-0.195834
2.146667	0.1	-0.191634
2.148333	0.1	-0.187722
2.150000	0.1	-0.183135
2.151667	0.1	-0.178488
2.153333	0.1	-0.175806
2.155000	0.1	-0.176183
2.156667	0.1	-0.178325
2.158333	0.1	-0.179750
2.160000	0.1	-0.178525
2.161667	0.1	-0.174260
2.163333	0.1	-0.168155
2.165000	0.1	-0.161971
2.166667	0.1	-0.156532
2.168333	0.1	-0.151172
2.170000	0.1	-0.144984
2.171667	0.1	-0.137994
2.173333	0.1	-0.130790
2.175000	0.1	-0.124285
2.176667	0.1	-0.120243
2.178333	0.1	-0.120057
2.180000	0.1	-0.122879
2.181667	0.1	-0.126162
2.183333	0.1	-0.127801
2.185000	0.1	-0.127223
2.186667	0.1	-0.124895
2.188333	0.1	-0.121412
2.190000	0.1	-0.117328
2.191667	0.1	-0.113533
2.193333	0.1	-0.110739
2.195000	0.1	-0.108285
2.196667	0.1	-0.104387
2.198333	0.1	-0.097929
2.200000	0.1	-0.089700
2.201667	0.1	-0.081696
2.203333	0.1	-0.075381
2.205000	0.1	-0.070925
2.206667	0.1	-0.067800
2.208333	0.1	-0.065384
2.210000	0.1	-0.063060
2.211667	0.1	-0.060578
2.213333	0.1	-0.058049
2.215000	0.1	-0.055637
2.216667	0.1	-0.053286
2.218333	0.1	-0.050040
2.220000	0.1	-0.044345
2.221667	0.1	-0.035889
2.223333	0.1	-0.026757
2.225000	0.1	-0.020065
2.226667	0.1	-0.016987
2.228333	0.1	-0.015949
2.230000	0.1	-0.014645
2.231667	0.1	-0.012103
2.233333	0.1	-0.009052
2.235000	0.1	-0.007097
2.236667	0.1	-0.007665
2.238333	0.1	-0.010948
2.240000	0.1	-0.014957
2.241667	0.1	-0.016456
2.243333	0.1	-0.013625
2.245000	0.1	-0.007604
2.246667	0.1	-0.001378
2.248333	0.1	0.002552
2.250000	0.1	0.003418
2.251667	0.1	0.001984
2.253333	0.1	-0.000237
2.255000	0.1	-0.001569
2.256667	0.1	-0.000675
2.258333	0.1	0.002538
2.260000	0.1	0.006733
2.261667	0.1	0.010594
2.263333	0.1	0.013518
2.265000	0.1	0.015185
2.266667	0.1	0.016009
2.268333	0.1	0.017118
2.270000	0.1	0.018575
2.271667	0.1	0.019255
2.273333	0.1	0.019241
2.275000	0.1	0.020405
2.276667	0.1	0.024107
2.278333	0.1	0.029397
2.280000	0.1	0.034221
2.281667	0.1	0.037677
2.283333	0.1	0.039521
2.285000	0.1	0.039162
2.286667	0.1	0.037127
2.288333	0.1	0.035497
2.290000	0.1	0.036047
2.291667	0.1	0.038939
2.293333	0.1	0.043046
2.295000	0.1	0.046864
2.296667	0.1	0.049155
2.298333	0.1	0.049276
2.300000	0.1	0.047688
2.301667	0.1	0.045970
2.303333	0.1	0.045109
2.305000	0.1	0.044671
2.306667	0.1	0.043917
2.308333	0.1	0.042440
2.310000	0.1	0.039712
2.311667	0.1	0.035358
2.313333	0.1	0.030911
2.315000	0.1	0.029770
2.316667	0.1	0.033444
2.318333	0.1	0.039586
2.320000	0.1	0.044676
2.321667	0.1	0.047083
2.323333	0.1	0.047400
2.325000	0.1	0.046818
2.326667	0.1	0.046086
2.328333	0.1	0.045616
2.330000	0.1	0.045556
2.331667	0.1	0.045453
2.333333	0.1	0.044354
2.335000	0.1	0.041942
2.336667	0.1	0.039437
2.338333	0.1	0.038780
2.340000	0.1	0.041020
2.341667	0.1	0.045584
2.343333	0.1	0.050636
2.345000	0.1	0.054450
2.346667	0.1	0.056587
2.348333	0.1	0.057141
2.350000	0.1	0.055367
2.351667	0.1	0.050222
2.353333	0.1	0.042547
2.355000	0.1	0.035865
2.356667	0.1	0.033714
2.358333	0.1	0.036070
2.360000	0.1	0.039367
2.361667	0.1	0.040107
2.363333	0.1	0.037649
2.365000	0.1	0.033774
2.366667	0.1	0.031264
2.368333	0.1	0.032065
2.370000	0.1	0.035795
2.371667	0.1	0.040601
2.373333	0.1	0.044955
2.375000	0.1	0.047889
2.376667	0.1	0.048834
2.378333	0.1	0.048024
2.380000	0.1	0.046212
2.381667	0.1	0.043344
2.383333	0.1	0.038189
2.385000	0.1	0.030245
2.386667	0.1	0.021956
2.388333	0.1	0.017621
2.390000	0.1	0.019502
2.391667	0.1	0.026035
2.393333	0.1	0.034370
2.395000	0.1	0.042636
2.396667	0.1	0.049016
2.398333	0.1	0.051279
2.400000	0.1	0.048415
2.401667	0.1	0.041649
2.403333	0.1	0.033765
2.405000	0.1	0.027451
2.406667	0.1	0.023744
2.408333	0.1	0.022436
2.410000	0.1	0.023134
2.411667	0.1	0.025206
2.413333	0.1	0.027539
2.415000	0.1	0.028675
2.416667	0.1	0.027926
2.418333	0.1	0.026464
2.420000	0.1	0.026277
2.421667	0.1	0.027954
2.423333	0.1	0.030273
2.425000	0.1	0.031576
2.426667	0.1	0.031539
2.428333	0.1	0.031241
2.430000	0.1	0.031274
2.431667	0.1	0.030939
2.433333	0.1	0.029323
2.435000	0.1	0.026356
2.436667	0.1	0.023344
2.438333	0.1	0.022138
2.440000	0.1	0.023944
2.441667	0.1	0.028671
2.443333	0.1	0.033984
2.445000	0.1	0.035795
2.446667	0.1	0.031670
2.448333	0.1	0.023232
2.450000	0.1	0.014710
2.451667	0.1	0.010054
2.453333	0.1	0.010864
2.455000	0.1	0.015711
2.456667	0.1	0.021239
2.458333	0.1	0.024443
2.460000	0.1	0.024652
2.461667	0.1	0.023488
2.463333	0.1	0.022613
2.465000	0.1	0.021779
2.466667	0.1	0.019465
2.468333	0.1	0.014747
2.470000	0.1	0.008261
2.471667	0.1	0.001802
2.473333	0.1	-0.002473
2.475000	0.1	-0.003208
2.476667	0.1	-0.000806
2.478333	0.1	0.002990
2.480000	0.1	0.006598
2.481667	0.1	0.009853
2.483333	0.1	0.013276
2.485000	0.1	0.016508
2.486667	0.1	0.018380
2.488333	0.1	0.018207
2.490000	0.1	0.016307
2.491667	0.1	0.013332
2.493333	0.1	0.009742
2.495000	0.1	0.006221
2.496667	0.1	0.003246
2.498333	0.1	-0.000019
2.500000	0.1	-0.004363
2.501667	0.1	-0.008512
2.503333	0.1	-0.010002
2.505000	0.1	-0.007898
2.506667	0.1	-0.003832
2.508333	0.1	0.000219
2.510000	0.1	0.003725
2.511667	0.1	0.006463
2.513333	0.1	0.007432
2.515000	0.1	0.006035
2.516667	0.1	0.003437
2.518333	0.1	0.002189
2.520000	0.1	0.004019
2.521667	0.1	0.008536
2.523333	0.1	0.014282
2.525000	0.1	0.019795
2.526667	0.1	0.023451
2.528333	0.1	0.024061
2.530000	0.1	0.022305
2.531667	0.1	0.020722
2.533333	0.1	0.021681
2.535000	0.1	0.024787
2.536667	0.1	0.026859
2.538333	0.1	0.025411
2.540000	0.1	0.021351
2.541667	0.1	0.017383
2.543333	0.1	0.014608
2.545000	0.1	0.011851
2.546667	0.1	0.007711
2.548333	0.1	0.002123
2.550000	0.1	-0.003614
2.551667	0.1	-0.007595
2.553333	0.1	-0.008116
2.555000	0.1	-0.004466
2.556667	0.1	0.002352
2.558333	0.1	0.009905
2.560000	0.1	0.015874
2.561667	0.1	0.019013
2.563333	0.1	0.019027
2.565000	0.1	0.016601
2.566667	0.1	0.013756
2.568333	0.1	0.012484
2.570000	0.1	0.012782
2.571667	0.1	0.013458
2.573333	0.1	0.014780
2.575000	0.1	0.018589
2.576667	0.1	0.025630
2.578333	0.1	0.034203
2.580000	0.1	0.041127
2.581667	0.1	0.043400
2.583333	0.1	0.040191
2.585000	0.1	0.033556
2.586667	0.1	0.026901
2.588333	0.1	0.022943
2.590000	0.1	0.022599
2.591667	0.1	0.024862
2.593333	0.1	0.027642
2.595000	0.1	0.028913
2.596667	0.1	0.027460
2.598333	0.1	0.023679
2.600000	0.1	0.019302
2.601667	0.1	0.015912
2.603333	0.1	0.014715
2.605000	0.1	0.016950
2.606667	0.1	0.022505
2.608333	0.1	0.028815
2.610000	0.1	0.032973
2.611667	0.1	0.033928
2.613333	0.1	0.031730
2.615000	0.1	0.026738
2.616667	0.1	0.020466
2.618333	0.1	0.015730
2.620000	0.1	0.014552
2.621667	0.1	0.016512
2.623333	0.1	0.019763
2.625000	0.1	0.022547
2.626667	0.1	0.023711
2.628333	0.1	0.023330
2.630000	0.1	0.022934
2.631667	0.1	0.024438
2.633333	0.1	0.028596
2.635000	0.1	0.034021
2.636667	0.1	0.038296
2.638333	0.1	0.040410
2.640000	0.1	0.041616
2.641667	0.1	0.043735
2.643333	0.1	0.046734
2.645000	0.1	0.048294
2.646667	0.1	0.046510
2.648333	0.1	0.042454
2.650000	0.1	0.038911
2.651667	0.1	0.037211
2.653333	0.1	0.036163
2.655000	0.1	0.033993
2.656667	0.1	0.030259
2.658333	0.1	0.025788
2.660000	0.1	0.021826
2.661667	0.1	0.019777
2.663333	0.1	0.020214
2.665000	0.1	0.021700
2.666667	0.1	0.022086
2.668333	0.1	0.020652
2.670000	0.1	0.018398
2.671667	0.1	0.017602
2.673333	0.1	0.020522
2.675000	0.1	0.027209
2.676667	0.1	0.035306
2.678333	0.1	0.042091
2.680000	0.1	0.045802
2.681667	0.1	0.045863
2.683333	0.1	0.043060
2.685000	0.1	0.039437
2.686667	0.1	0.037285
2.688333	0.1	0.037388
2.690000	0.1	0.038566
2.691667	0.1	0.039251
2.693333	0.1	0.038440
2.695000	0.1	0.035902
2.696667	0.1	0.033127
2.698333	0.1	0.032471
2.700000	0.1	0.034445
2.701667	0.1	0.036946
2.703333	0.1	0.037258
2.705000	0.1	0.034585
2.706667	0.1	0.030426
2.708333	0.1	0.026347
2.710000	0.1	0.022938
2.711667	0.1	0.020750
2.713333	0.1	0.020172
2.715000	0.1	0.021048
2.716667	0.1	0.023297
2.718333	0.1	0.026985
2.720000	0.1	0.031576
2.721667	0.1	0.035651
2.723333	0.1	0.037360
2.725000	0.1	0.035628
2.726667	0.1	0.031213
2.728333	0.1	0.026487
2.730000	0.1	0.024335
2.731667	0.1	0.026189
2.733333	0.1	0.030729
2.735000	0.1	0.035465
2.736667	0.1	0.038967
2.738333	0.1	0.041025
2.740000	0.1	0.041430
2.741667	0.1	0.039940
2.743333	0.1	0.037388
2.745000	0.1	0.035120
2.746667	0.1	0.032843
2.748333	0.1	0.028694
2.750000	0.1	0.022170
2.751667	0.1	0.015832
2.753333	0.1	0.013458
2.755000	0.1	0.017318
2.756667	0.1	0.027111
2.758333	0.1	0.039767
2.760000	0.1	0.050371
2.761667	0.1	0.054785
2.763333	0.1	0.052000
2.765000	0.1	0.044620
2.766667	0.1	0.037323
2.768333	0.1	0.033285
2.770000	0.1	0.032107
2.771667	0.1	0.031716
2.773333	0.1	0.030878
2.775000	0.1	0.029341
2.776667	0.1	0.027325
2.778333	0.1	0.025369
2.780000	0.1	0.023847
2.781667	0.1	0.022659
2.783333	0.1	0.021234
2.785000	0.1	0.018817
2.786667	0.1	0.015390
2.788333	0.1	0.012154
2.790000	0.1	0.010785
2.791667	0.1	0.012373
2.793333	0.1	0.017029
2.795000	0.1	0.023851
2.796667	0.1	0.030976
2.798333	0.1	0.036219
2.800000	0.1	0.038124
2.801667	0.1	0.036689
2.803333	0.1	0.033481
2.805000	0.1	0.030738
2.806667	0.1	0.029542
2.808333	0.1	0.029621
2.810000	0.1	0.030901
2.811667	0.1	0.033751
2.813333	0.1	0.037681
2.815000	0.1	0.040489
2.816667	0.1	0.039777
2.818333	0.1	0.035590
2.820000	0.1	0.030589
2.821667	0.1	0.027758
2.823333	0.1	0.028014
2.825000	0.1	0.029393
2.826667	0.1	0.029188
2.828333	0.1	0.026436
2.830000	0.1	0.021872
2.831667	0.1	0.017015
2.833333	0.1	0.013602
2.835000	0.1	0.012433
2.836667	0.1	0.012810
2.838333	0.1	0.013644
2.840000	0.1	0.014897
2.841667	0.1	0.017588
2.843333	0.1	0.022128
2.845000	0.1	0.027032
2.846667	0.1	0.030259
2.848333	0.1	0.030822
2.850000	0.1	0.028852
2.851667	0.1	0.025854
2.853333	0.1	0.024489
2.855000	0.1	0.026734
2.856667	0.1	0.032331
2.858333	0.1	0.039074
2.860000	0.1	0.044904
2.861667	0.1	0.049011
2.863333	0.1	0.050813
2.865000	0.1	0.049444
2.866667	0.1	0.045020
2.868333	0.1	0.039325
2.870000	0.1	0.034589
2.871667	0.1	0.032065
2.873333	0.1	0.031507
2.875000	0.1	0.031432
2.876667	0.1	0.030501
2.878333	0.1	0.028578
2.880000	0.1	0.026627
2.881667	0.1	0.026296
2.883333	0.1	0.028578
2.885000	0.1	0.032699
2.886667	0.1	0.036652
2.888333	0.1	0.039069
2.890000	0.1	0.040755
2.891667	0.1	0.043609
2.893333	0.1	0.048042
2.895000	0.1	0.052922
2.896667	0.1	0.056820
2.898333	0.1	0.057812
2.900000	0.1	0.054161
2.901667	0.1	0.046198
2.903333	0.1	0.035935
2.905000	0.1	0.025588
2.906667	0.1	0.017756
2.908333	0.1	0.015283
2.910000	0.1	0.019255
2.911667	0.1	0.027791
2.913333	0.1	0.037034
2.915000	0.1	0.043930
2.916667	0.1	0.047986
2.918333	0.1	0.050096
2.920000	0.1	0.050780
2.921667	0.1	0.050259
2.923333	0.1	0.048950
2.925000	0.1	0.047176
2.926667	0.1	0.044568
2.928333	0.1	0.040228
2.930000	0.1	0.034119
2.931667	0.1	0.028051
2.933333	0.1	0.024019
2.935000	0.1	0.022673
2.936667	0.1	0.024405
2.938333	0.1	0.029285
2.940000	0.1	0.035027
2.941667	0.1	0.037989
2.943333	0.1	0.036601
2.945000	0.1	0.031977
2.946667	0.1	0.026207
2.948333	0.1	0.021490
2.950000	0.1	0.020056
2.951667	0.1	0.023255
2.953333	0.1	0.030096
2.955000	0.1	0.036806
2.956667	0.1	0.039185
2.958333	0.1	0.036056
2.960000	0.1	0.029211
2.961667	0.1	0.020997
2.963333	0.1	0.014147
2.965000	0.1	0.011632
2.966667	0.1	0.014412
2.968333	0.1	0.020475
2.970000	0.1	0.026664
2.971667	0.1	0.030142
2.973333	0.1	0.029174
2.975000	0.1	0.023856
2.976667	0.1	0.015995
2.978333	0.1	0.008461
2.980000	0.1	0.004293
2.981667	0.1	0.005187
2.983333	0.1	0.010305
2.985000	0.1	0.016754
2.986667	0.1	0.021481
2.988333	0.1	0.022878
2.990000	0.1	0.021323
2.991667	0.1	0.018557
2.993333	0.1	0.015884
2.995000	0.1	0.013486
2.996667	0.1	0.011995
2.998333	0.1	0.013239
3.000000	0.1	0.018277
3.001667	0.1	0.025732
3.003333	0.1	0.033011
3.005000	0.1	0.038375
3.006667	0.1	0.041290
3.008333	0.1	0.041723
3.010000	0.1	0.039795
3.011667	0.1	0.036159
3.013333	0.1	0.032298
3.015000	0.1	0.029588
3.016667	0.1	0.028014
3.018333	0.1	0.026710
3.020000	0.1	0.025537
3.021667	0.1	0.025388
3.023333	0.1	0.026841
3.025000	0.1	0.028969
3.026667	0.1	0.029998
3.028333	0.1	0.029150
3.030000	0.1	0.027469
3.031667	0.1	0.026510
3.033333	0.1	0.026640
3.035000	0.1	0.027004
3.036667	0.1	0.026408
3.038333	0.1	0.023954
3.040000	0.1	0.019767
3.041667	0.1	0.015437
3.043333	0.1	0.013057
3.045000	0.1	0.013588
3.046667	0.1	0.016168
3.048333	0.1	0.019143
3.050000	0.1	0.021635
3.051667	0.1	0.023567
3.053333	0.1	0.025262
3.055000	0.1	0.027381
3.056667	0.1	0.030492
3.058333	0.1	0.033956
3.060000	0.1	0.035493
3.061667	0.1	0.033043
3.063333	0.1	0.027451
3.065000	0.1	0.022408
3.066667	0.1	0.021285
3.068333	0.1	0.024443
3.070000	0.1	0.029914
3.071667	0.1	0.035996
3.073333	0.1	0.041998
3.075000	0.1	0.047009
3.076667	0.1	0.049840
3.078333	0.1	0.050291
3.080000	0.1	0.048997
3.081667	0.1	0.046152
3.083333	0.1	0.041188
3.085000	0.1	0.034021
3.086667	0.1	0.026235
3.088333	0.1	0.020103
3.090000	0.1	0.016275
3.091667	0.1	0.013709
3.093333	0.1	0.011181
3.095000	0.1	0.007884
3.096667	0.1	0.003520
3.098333	0.1	-0.001597
3.100000	0.1	-0.006030
3.101667	0.1	-0.007353
3.103333	0.1	-0.004517
3.105000	0.1	0.000857
3.106667	0.1	0.006091
3.108333	0.1	0.009360
3.110000	0.1	0.010673
3.111667	0.1	0.011558
3.113333	0.1	0.013099
3.115000	0.1	0.014980
3.116667	0.1	0.016643
3.118333	0.1	0.018366
3.120000	0.1	0.021132
3.121667	0.1	0.025532
3.123333	0.1	0.030249
3.125000	0.1	0.032135
3.126667	0.1	0.028834
3.128333	0.1	0.021835
3.130000	0.1	0.016321
3.131667	0.1	0.016787
3.133333	0.1	0.022687
3.135000	0.1	0.028955
3.136667	0.1	0.030631
3.138333	0.1	0.026627
3.140000	0.1	0.019427
3.141667	0.1	0.012610
3.143333	0.1	0.008605
3.145000	0.1	0.008293
3.146667	0.1	0.011558
3.148333	0.1	0.016871
3.150000	0.1	0.021593
3.151667	0.1	0.023590
3.153333	0.1	0.022077
3.155000	0.1	0.017756
3.156667	0.1	0.012750
3.158333	0.1	0.009616
3.160000	0.1	0.009895
3.161667	0.1	0.013071
3.163333	0.1	0.016568
3.165000	0.1	0.017476
3.166667	0.1	0.015381
3.168333	0.1	0.012629
3.170000	0.1	0.011623
3.171667	0.1	0.012727
3.173333	0.1	0.014384
3.175000	0.1	0.014757
3.176667	0.1	0.012941
3.178333	0.1	0.008577
3.180000	0.1	0.002072
3.181667	0.1	-0.004596
3.183333	0.1	-0.008512
3.185000	0.1	-0.007581
3.186667	0.1	-0.002771
3.188333	0.1	0.001760
3.190000	0.1	0.002808
3.191667	0.1	0.000964
3.193333	0.1	-0.001621
3.195000	0.1	-0.003655
3.196667	0.1	-0.004289
3.198333	0.1	-0.002715
3.200000	0.1	0.000889
3.201667	0.1	0.005085
3.203333	0.1	0.008163
3.205000	0.1	0.009174
3.206667	0.1	0.007856
3.208333	0.1	0.004489
3.210000	0.1	0.000270
3.211667	0.1	-0.002855
3.213333	0.1	-0.003753
3.215000	0.1	-0.003166
3.216667	0.1	-0.002231
3.218333	0.1	-0.001024
3.220000	0.1	0.000740
3.221667	0.1	0.003348
3.223333	0.1	0.007502
3.225000	0.1	0.013206
3.226667	0.1	0.018328
3.228333	0.1	0.019846
3.230000	0.1	0.016843
3.231667	0.1	0.011683
3.233333	0.1	0.007916
3.235000	0.1	0.007218
3.236667	0.1	0.008596
3.238333	0.1	0.009798
3.240000	0.1	0.008880
3.241667	0.1	0.005388
3.243333	0.1	0.000587
3.245000	0.1	-0.003790
3.246667	0.1	-0.006454
3.248333	0.1	-0.006985
3.250000	0.1	-0.005937
3.251667	0.1	-0.003995
3.253333	0.1	-0.001360
3.255000	0.1	0.001444
3.256667	0.1	0.003506
3.258333	0.1	0.004945
3.260000	0.1	0.007260
3.261667	0.1	0.011488
3.263333	0.1	0.016266
3.265000	0.1	0.018417
3.266667	0.1	0.015530
3.268333	0.1	0.008009
3.270000	0.1	-0.001271
3.271667	0.1	-0.008810
3.273333	0.1	-0.011828
3.275000	0.1	-0.008973
3.276667	0.1	-0.001281
3.278333	0.1	0.007492
3.280000	0.1	0.013099
3.281667	0.1	0.013867
3.283333	0.1	0.011115
3.285000	0.1	0.007804
3.286667	0.1	0.007097
3.288333	0.1	0.010305
3.290000	0.1	0.015618
3.291667	0.1	0.020042
3.293333	0.1	0.021979
3.295000	0.1	0.021318
3.296667	0.1	0.018827
3.298333	0.1	0.016899
3.300000	0.1	0.018394
3.301667	0.1	0.023302
3.303333	0.1	0.028242
3.305000	0.1	0.029723
3.306667	0.1	0.026585
3.308333	0.1	0.020172
3.310000	0.1	0.013825
3.311667	0.1	0.010566
3.313333	0.1	0.009742
3.315000	0.1	0.008051
3.316667	0.1	0.003744
3.318333	0.1	-0.001621
3.320000	0.1	-0.004689
3.321667	0.1	-0.003460
3.323333	0.1	0.000834
3.325000	0.1	0.004917
3.326667	0.1	0.006226
3.328333	0.1	0.004647
3.330000	0.1	0.001597
3.331667	0.1	-0.001988
3.333333	0.1	-0.005048
3.335000	0.1	-0.005616
3.336667	0.1	-0.002678
3.338333	0.1	0.002910
3.340000	0.1	0.009644
3.341667	0.1	0.015390
3.343333	0.1	0.017192
3.345000	0.1	0.013770
3.346667	0.1	0.007702
3.348333	0.1	0.003432
3.350000	0.1	0.003143
3.351667	0.1	0.005560
3.353333	0.1	0.008368
3.355000	0.1	0.010054
3.356667	0.1	0.009914
3.358333	0.1	0.008298
3.360000	0.1	0.006920
3.361667	0.1	0.007539
3.363333	0.1	0.010151
3.365000	0.1	0.012973
3.366667	0.1	0.014268
3.368333	0.1	0.014063
3.370000	0.1	0.014585
3.371667	0.1	0.018203
3.373333	0.1	0.024852
3.375000	0.1	0.032214
3.376667	0.1	0.037844
3.378333	0.1	0.040601
3.380000	0.1	0.040331
3.381667	0.1	0.036885
3.383333	0.1	0.030673
3.385000	0.1	0.023674
3.386667	0.1	0.018566
3.388333	0.1	0.016522
3.390000	0.1	0.016228
3.391667	0.1	0.015143
3.393333	0.1	0.011725
3.395000	0.1	0.006785
3.396667	0.1	0.002650
3.398333	0.1	0.001243
3.400000	0.1	0.003115
3.401667	0.1	0.007176
3.403333	0.1	0.011297
3.405000	0.1	0.013812
3.406667	0.1	0.013593
3.408333	0.1	0.009551
3.410000	0.1	0.002244
3.411667	0.1	-0.004624
3.413333	0.1	-0.006687
3.415000	0.1	-0.002822
3.416667	0.1	0.004540
3.418333	0.1	0.011721
3.420000	0.1	0.015958
3.421667	0.1	0.016685
3.423333	0.1	0.015064
3.425000	0.1	0.012578
3.426667	0.1	0.010366
3.428333	0.1	0.009597
3.430000	0.1	0.011371
3.431667	0.1	0.016023
3.433333	0.1	0.022305
3.435000	0.1	0.027316
3.436667	0.1	0.028275
3.438333	0.1	0.025267
3.440000	0.1	0.021737
3.441667	0.1	0.021909
3.443333	0.1	0.027521
3.445000	0.1	0.036433
3.446667	0.1	0.044475
3.448333	0.1	0.048741
3.450000	0.1	0.048946
3.451667	0.1	0.045835
3.453333	0.1	0.040126
3.455000	0.1	0.033439
3.456667	0.1	0.028322
3.458333	0.1	0.026226
3.460000	0.1	0.026361
3.461667	0.1	0.026887
3.463333	0.1	0.026431
3.465000	0.1	0.024699
3.466667	0.1	0.022487
3.468333	0.1	0.020801
3.470000	0.1	0.019954
3.471667	0.1	0.019893
3.473333	0.1	0.020019
3.475000	0.1	0.018612
3.476667	0.1	0.014398
3.478333	0.1	0.008419
3.480000	0.1	0.003022
3.481667	0.1	-0.000335
3.483333	0.1	-0.001313
3.485000	0.1	0.000340
3.486667	0.1	0.004820
3.488333	0.1	0.011730
3.490000	0.1	0.020512
3.491667	0.1	0.031102
3.493333	0.1	0.043754
3.495000	0.1	0.059027
3.496667	0.1	0.078254
3.498333	0.1	0.102557
3.500000	0.1	0.130469
3.501667	0.1	0.158222
3.503333	0.1	0.182725
3.505000	0.1	0.203270
3.506667	0.1	0.221133
3.508333	0.1	0.238493
3.510000	0.1	0.256468
3.511667	0.1	0.273064
3.513333	0.1	0.284365
3.515000	0.1	0.288701
3.516667	0.1	0.287984
3.518333	0.1	0.284920
3.520000	0.1	0.280859
3.521667	0.1	0.275932
3.523333	0.1	0.270177
3.525000	0.1	0.263867
3.526667	0.1	0.256547
3.528333	0.1	0.246740
3.530000	0.1	0.233757
3.531667	0.1	0.218824
3.533333	0.1	0.204067
3.535000	0.1	0.191322
3.536667	0.1	0.181673
3.538333	0.1	0.175396
3.540000	0.1	0.171792
3.541667	0.1	0.169235
3.543333	0.1	0.166143
3.545000	0.1	0.161421
3.546667	0.1	0.154460
3.548333	0.1	0.145719
3.550000	0.1	0.136974
3.551667	0.1	0.130902
3.553333	0.1	0.129491
3.555000	0.1	0.131708
3.556667	0.1	0.133892
3.558333	0.1	0.132825
3.560000	0.1	0.128215
3.561667	0.1	0.123004
3.563333	0.1	0.120564
3.565000	0.1	0.121044
3.566667	0.1	0.121836
3.568333	0.1	0.121039
3.570000	0.1	0.118632
3.571667	0.1	0.115265
3.573333	0.1	0.111912
3.575000	0.1	0.110059
3.576667	0.1	0.110646
3.578333	0.1	0.112662
3.580000	0.1	0.113118
3.581667	0.1	0.109472
3.583333	0.1	0.102408
3.585000	0.1	0.095195
3.586667	0.1	0.090804
3.588333	0.1	0.090604
3.590000	0.1	0.094622
3.591667	0.1	0.101426
3.593333	0.1	0.108010
3.595000	0.1	0.111032
3.596667	0.1	0.108806
3.598333	0.1	0.102026
3.600000	0.1	0.092792
3.601667	0.1	0.082976
3.603333	0.1	0.073970
3.605000	0.1	0.067689
3.606667	0.1	0.066250
3.608333	0.1	0.070543
3.610000	0.1	0.079577
3.611667	0.1	0.091018
3.613333	0.1	0.101235
3.615000	0.1	0.105784
3.616667	0.1	0.102785
3.618333	0.1	0.095200
3.620000	0.1	0.087884
3.621667	0.1	0.083409
3.623333	0.1	0.081840
3.625000	0.1	0.082538
3.626667	0.1	0.084280
3.628333	0.1	0.084960
3.630000	0.1	0.082846
3.631667	0.1	0.078231
3.633333	0.1	0.073309
3.635000	0.1	0.070240
3.636667	0.1	0.069556
3.638333	0.1	0.070347
3.640000	0.1	0.071097
3.641667	0.1	0.070469
3.643333	0.1	0.068625
3.645000	0.1	0.068056
3.646667	0.1	0.071214
3.648333	0.1	0.077290
3.650000	0.1	0.082729
3.651667	0.1	0.084387
3.653333	0.1	0.081505
3.655000	0.1	0.075963
3.656667	0.1	0.071311
3.658333	0.1	0.070138
3.660000	0.1	0.071716
3.661667	0.1	0.073146
3.663333	0.1	0.072331
3.665000	0.1	0.068876
3.666667	0.1	0.063656
3.668333	0.1	0.059339
3.670000	0.1	0.059530
3.671667	0.1	0.065346
3.673333	0.1	0.073882
3.675000	0.1	0.080462
3.676667	0.1	0.081188
3.678333	0.1	0.074897
3.680000	0.1	0.064489
3.681667	0.1	0.055409
3.683333	0.1	0.051921
3.685000	0.1	0.054836
3.686667	0.1	0.061509
3.688333	0.1	0.067926
3.690000	0.1	0.071074
3.691667	0.1	0.069966
3.693333	0.1	0.065747
3.695000	0.1	0.061025
3.696667	0.1	0.057900
3.698333	0.1	0.056573
3.700000	0.1	0.056135
3.701667	0.1	0.055707
3.703333	0.1	0.055023
3.705000	0.1	0.054352
3.706667	0.1	0.053761
3.708333	0.1	0.053048
3.710000	0.1	0.052615
3.711667	0.1	0.053141
3.713333	0.1	0.054608
3.715000	0.1	0.056690
3.716667	0.1	0.059521
3.718333	0.1	0.063265
3.720000	0.1	0.066911
3.721667	0.1	0.068615
3.723333	0.1	0.067772
3.725000	0.1	0.065891
3.726667	0.1	0.065081
3.728333	0.1	0.066217
3.730000	0.1	0.068168
3.731667	0.1	0.068257
3.733333	0.1	0.064196
3.735000	0.1	0.056415
3.736667	0.1	0.048145
3.738333	0.1	0.042738
3.740000	0.1	0.041700
3.741667	0.1	0.044787
3.743333	0.1	0.050152
3.745000	0.1	0.055111
3.746667	0.1	0.058115
3.748333	0.1	0.059484
3.750000	0.1	0.060089
3.751667	0.1	0.059912
3.753333	0.1	0.058063
3.755000	0.1	0.054166
3.756667	0.1	0.049528
3.758333	0.1	0.046473
3.760000	0.1	0.046799
3.761667	0.1	0.050585
3.763333	0.1	0.055889
3.765000	0.1	0.059931
3.766667	0.1	0.061188
3.768333	0.1	0.060345
3.770000	0.1	0.058701
3.771667	0.1	0.056694
3.773333	0.1	0.054399
3.775000	0.1	0.052443
3.776667	0.1	0.051553
3.778333	0.1	0.051609
3.780000	0.1	0.051740
3.781667	0.1	0.051656
3.783333	0.1	0.052042
3.785000	0.1	0.053626
3.786667	0.1	0.056662
3.788333	0.1	0.060694
3.790000	0.1	0.064485
3.791667	0.1	0.066743
3.793333	0.1	0.066492
3.795000	0.1	0.063493
3.796667	0.1	0.058957
3.798333	0.1	0.054352
3.800000	0.1	0.050114
3.801667	0.1	0.046608
3.803333	0.1	0.044899
3.805000	0.1	0.045844
3.806667	0.1	0.049085
3.808333	0.1	0.053835
3.810000	0.1	0.059907
3.811667	0.1	0.067418
3.813333	0.1	0.075493
3.815000	0.1	0.081849
3.816667	0.1	0.084233
3.818333	0.1	0.082194
3.820000	0.1	0.077388
3.821667	0.1	0.072327
3.823333	0.1	0.068536
3.825000	0.1	0.065370
3.826667	0.1	0.060950
3.828333	0.1	0.054752
3.830000	0.1	0.048890
3.831667	0.1	0.046454
3.833333	0.1	0.048182
3.835000	0.1	0.051893
3.836667	0.1	0.055502
3.838333	0.1	0.058096
3.840000	0.1	0.058510
3.841667	0.1	0.056052
3.843333	0.1	0.052042
3.845000	0.1	0.049300
3.846667	0.1	0.050161
3.848333	0.1	0.055097
3.850000	0.1	0.062813
3.851667	0.1	0.071325
3.853333	0.1	0.078590
3.855000	0.1	0.083186
3.856667	0.1	0.085402
3.858333	0.1	0.086711
3.860000	0.1	0.087782
3.861667	0.1	0.087996
3.863333	0.1	0.086497
3.865000	0.1	0.082925
3.866667	0.1	0.077230
3.868333	0.1	0.069491
3.870000	0.1	0.060573
3.871667	0.1	0.052755
3.873333	0.1	0.048298
3.875000	0.1	0.047656
3.876667	0.1	0.049998
3.878333	0.1	0.053979
3.880000	0.1	0.057304
3.881667	0.1	0.058031
3.883333	0.1	0.056382
3.885000	0.1	0.054343
3.886667	0.1	0.053737
3.888333	0.1	0.054906
3.890000	0.1	0.057141
3.891667	0.1	0.059861
3.893333	0.1	0.062627
3.895000	0.1	0.064555
3.896667	0.1	0.064261
3.898333	0.1	0.061044
3.900000	0.1	0.056275
3.901667	0.1	0.052457
3.903333	0.1	0.051125
3.905000	0.1	0.052229
3.906667	0.1	0.054627
3.908333	0.1	0.057118
3.910000	0.1	0.059339
3.911667	0.1	0.061332
3.913333	0.1	0.062981
3.915000	0.1	0.064620
3.916667	0.1	0.067060
3.918333	0.1	0.070054
3.920000	0.1	0.071693
3.921667	0.1	0.069882
3.923333	0.1	0.064364
3.925000	0.1	0.057160
3.926667	0.1	0.051358
3.928333	0.1	0.049304
3.930000	0.1	0.051316
3.931667	0.1	0.055633
3.933333	0.1	0.059502
3.935000	0.1	0.061030
3.936667	0.1	0.060597
3.938333	0.1	0.059595
3.940000	0.1	0.058189
3.941667	0.1	0.056233
3.943333	0.1	0.055106
3.945000	0.1	0.056513
3.946667	0.1	0.060331
3.948333	0.1	0.064578
3.950000	0.1	0.066953
3.951667	0.1	0.066943
3.953333	0.1	0.066659
3.955000	0.1	0.069086
3.956667	0.1	0.075134
3.958333	0.1	0.082171
3.960000	0.1	0.085728
3.961667	0.1	0.083125
3.963333	0.1	0.075577
3.965000	0.1	0.067241
3.966667	0.1	0.061952
3.968333	0.1	0.060871
3.970000	0.1	0.062976
3.971667	0.1	0.065463
3.973333	0.1	0.064638
3.975000	0.1	0.059148
3.976667	0.1	0.051102
3.978333	0.1	0.043409
3.980000	0.1	0.038305
3.981667	0.1	0.037234
3.983333	0.1	0.040047
3.985000	0.1	0.044927
3.986667	0.1	0.049430
3.988333	0.1	0.051628
3.990000	0.1	0.051162
3.991667	0.1	0.049239
3.993333	0.1	0.047348
3.995000	0.1	0.046561
3.996667	0.1	0.048387
3.998333	0.1	0.054264
4.000000	0.1	0.062878
4.001667	0.1	0.070385
4.003333	0.1	0.074278
4.005000	0.1	0.074781
4.006667	0.1	0.072839
4.008333	0.1	0.069188
4.010000	0.1	0.065695
4.011667	0.1	0.065207
4.013333	0.1	0.068885
4.015000	0.1	0.075107
4.016667	0.1	0.080941
4.018333	0.1	0.083465
4.020000	0.1	0.080806
4.021667	0.1	0.073444
4.023333	0.1	0.064247
4.025000	0.1	0.056499
4.026667	0.1	0.051865
4.028333	0.1	0.050026
4.030000	0.1	0.049882
4.031667	0.1	0.051120
4.033333	0.1	0.054101
4.035000	0.1	0.058655
4.036667	0.1	0.063577
4.038333	0.1	0.067209
4.040000	0.1	0.068699
4.041667	0.1	0.068382
4.043333	0.1	0.066999
4.045000	0.1	0.065579
4.046667	0.1	0.064941
4.048333	0.1	0.064485
4.050000	0.1	0.063134
4.051667	0.1	0.061588
4.053333	0.1	0.061775
4.055000	0.1	0.064448
4.056667	0.1	0.068401
4.058333	0.1	0.071521
4.060000	0.1	0.072508
4.061667	0.1	0.071609
4.063333	0.1	0.069556
4.065000	0.1	0.066939
4.066667	0.1	0.065025
4.068333	0.1	0.065868
4.070000	0.1	0.070529
4.071667	0.1	0.077286
4.073333	0.1	0.082413
4.075000	0.1	0.083344
4.076667	0.1	0.080452
4.078333	0.1	0.075847
4.080000	0.1	0.071428
4.081667	0.1	0.068033
4.083333	0.1	0.065393
4.085000	0.1	0.063041
4.086667	0.1	0.060997
4.088333	0.1	0.058669
4.090000	0.1	0.054776
4.091667	0.1	0.049057
4.093333	0.1	0.042915
4.095000	0.1	0.038878
4.096667	0.1	0.039511
4.098333	0.1	0.045672
4.100000	0.1	0.055451
4.101667	0.1	0.065137
4.103333	0.1	0.071721
4.105000	0.1	0.074343
4.106667	0.1	0.073588
4.108333	0.1	0.070785
4.110000	0.1	0.067777
4.111667	0.1	0.066054
4.113333	0.1	0.065933
4.115000	0.1	0.066222
4.116667	0.1	0.065146
4.118333	0.1	0.062054
4.120000	0.1	0.057798
4.121667	0.1	0.054012
4.123333	0.1	0.052387
4.125000	0.1	0.053453
4.126667	0.1	0.056005
4.128333	0.1	0.057756
4.130000	0.1	0.056284
4.131667	0.1	0.051046
4.133333	0.1	0.044969
4.135000	0.1	0.042170
4.136667	0.1	0.044270
4.138333	0.1	0.050110
4.140000	0.1	0.057230
4.141667	0.1	0.062808
4.143333	0.1	0.064792
4.145000	0.1	0.062427
4.146667	0.1	0.056392
4.148333	0.1	0.049416
4.150000	0.1	0.045472
4.151667	0.1	0.047078
4.153333	0.1	0.053458
4.155000	0.1	0.061467
4.156667	0.1	0.067404
4.158333	0.1	0.068797
4.160000	0.1	0.066333
4.161667	0.1	0.063274
4.163333	0.1	0.062222
4.165000	0.1	0.062981
4.166667	0.1	0.063302
4.168333	0.1	0.061747
4.170000	0.1	0.059502
4.171667	0.1	0.059083
4.173333	0.1	0.061835
4.175000	0.1	0.066729
4.176667	0.1	0.071297
4.178333	0.1	0.073598
4.180000	0.1	0.073384
4.181667	0.1	0.071246
4.183333	0.1	0.067153
4.185000	0.1	0.061113
4.186667	0.1	0.054683
4.188333	0.1	0.050496
4.190000	0.1	0.050659
4.191667	0.1	0.055502
4.193333	0.1	0.063018
4.195000	0.1	0.069668
4.196667	0.1	0.072801
4.198333	0.1	0.072555
4.200000	0.1	0.070697
4.201667	0.1	0.068294
4.203333	0.1	0.065346
4.205000	0.1	0.061980
4.206667	0.1	0.058915
4.208333	0.1	0.056680
4.210000	0.1	0.054990
4.211667	0.1	0.053500
4.213333	0.1	0.052270
4.215000	0.1	0.051591
4.216667	0.1	0.052205
4.218333	0.1	0.055055
4.220000	0.1	0.060191
4.221667	0.1	0.066785
4.223333	0.1	0.073723
4.225000	0.1	0.079800
4.226667	0.1	0.084010
4.228333	0.1	0.085728
4.230000	0.1	0.084667
4.231667	0.1	0.081155
4.233333	0.1	0.076029
4.235000	0.1	0.070324
4.236667	0.1	0.065723
4.238333	0.1	0.064000
4.240000	0.1	0.064285
4.241667	0.1	0.063060
4.243333	0.1	0.058804
4.245000	0.1	0.053798
4.246667	0.1	0.050599
4.248333	0.1	0.050333
4.250000	0.1	0.053672
4.251667	0.1	0.060229
4.253333	0.1	0.067400
4.255000	0.1	0.071605
4.256667	0.1	0.071283
4.258333	0.1	0.067879
4.260000	0.1	0.063623
4.261667	0.1	0.059926
4.263333	0.1	0.058198
4.265000	0.1	0.059758
4.266667	0.1	0.063763
4.268333	0.1	0.066832
4.270000	0.1	0.066399
4.271667	0.1	0.063768
4.273333	0.1	0.062375
4.275000	0.1	0.064098
4.276667	0.1	0.067796
4.278333	0.1	0.070473
4.280000	0.1	0.069649
4.281667	0.1	0.065113
4.283333	0.1	0.059083
4.285000	0.1	0.054613
4.286667	0.1	0.053719
4.288333	0.1	0.056820
4.290000	0.1	0.062860
4.291667	0.1	0.069588
4.293333	0.1	0.074394
4.295000	0.1	0.075563
4.296667	0.1	0.073407
4.298333	0.1	0.070170
4.300000	0.1	0.068247
4.301667	0.1	0.068163
4.303333	0.1	0.068313
4.305000	0.1	0.066957
4.306667	0.1	0.064205
4.308333	0.1	0.061886
4.310000	0.1	0.062017
4.311667	0.1	0.065169
4.313333	0.1	0.069737
4.315000	0.1	0.073053
4.316667	0.1	0.073323
4.318333	0.1	0.070711
4.320000	0.1	0.067172
4.321667	0.1	0.065258
4.323333	0.1	0.066436
4.325000	0.1	0.069737
4.326667	0.1	0.072415
4.328333	0.1	0.072806
4.330000	0.1	0.071600
4.331667	0.1	0.070184
4.333333	0.1	0.069267
4.335000	0.1	0.069165
4.336667	0.1	0.070208
4.338333	0.1	0.072462
4.340000	0.1	0.075712
4.341667	0.1	0.079265
4.343333	0.1	0.081207
4.345000	0.1	0.079735
4.346667	0.1	0.075307
4.348333	0.1	0.070045
4.350000	0.1	0.065970
4.351667	0.1	0.064522
4.353333	0.1	0.066189
4.355000	0.1	0.069933
4.356667	0.1	0.074110
4.358333	0.1	0.078101
4.360000	0.1	0.081863
4.361667	0.1	0.084690
4.363333	0.1	0.085537
4.365000	0.1	0.084122
4.366667	0.1	0.081449
4.368333	0.1	0.078902
4.370000	0.1	0.076825
4.371667	0.1	0.074776
4.373333	0.1	0.072857
4.375000	0.1	0.071763
4.376667	0.1	0.071777
4.378333	0.1	0.072974
4.380000	0.1	0.075609
4.381667	0.1	0.079526
4.383333	0.1	0.083786
4.385000	0.1	0.087209
4.386667	0.1	0.089277
4.388333	0.1	0.090660
4.390000	0.1	0.092173
4.391667	0.1	0.093686
4.393333	0.1	0.094883
4.395000	0.1	0.095950
4.396667	0.1	0.096420
4.398333	0.1	0.094487
4.400000	0.1	0.089086
4.401667	0.1	0.082180
4.403333	0.1	0.077575
4.405000	0.1	0.077272
4.406667	0.1	0.079805
4.408333	0.1	0.081663
4.410000	0.1	0.080084
4.411667	0.1	0.074967
4.413333	0.1	0.068746
4.415000	0.1	0.064382
4.416667	0.1	0.063269
4.418333	0.1	0.064848
4.420000	0.1	0.067670
4.421667	0.1	0.070417
4.423333	0.1	0.072466
4.425000	0.1	0.073682
4.426667	0.1	0.074091
4.428333	0.1	0.074008
4.430000	0.1	0.073966
4.431667	0.1	0.074226
4.433333	0.1	0.074557
4.435000	0.1	0.074836
4.436667	0.1	0.075907
4.438333	0.1	0.079097
4.440000	0.1	0.084322
4.441667	0.1	0.089956
4.443333	0.1	0.094301
4.445000	0.1	0.096573
4.446667	0.1	0.096741
4.448333	0.1	0.094920
4.450000	0.1	0.091558
4.451667	0.1	0.087642
4.453333	0.1	0.084164
4.455000	0.1	0.081761
4.456667	0.1	0.080857
4.458333	0.1	0.081616
4.460000	0.1	0.083400
4.461667	0.1	0.084806
4.463333	0.1	0.084722
4.465000	0.1	0.082972
4.466667	0.1	0.080704
4.468333	0.1	0.079810
4.470000	0.1	0.080443
4.471667	0.1	0.080341
4.473333	0.1	0.077835
4.475000	0.1	0.073980
4.476667	0.1	0.071554
4.478333	0.1	0.073109
4.480000	0.1	0.079279
4.481667	0.1	0.088150
4.483333	0.1	0.096504
4.485000	0.1	0.101859
4.486667	0.1	0.104071
4.488333	0.1	0.105053
4.490000	0.1	0.106473
4.491667	0.1	0.108010
4.493333	0.1	0.107954
4.495000	0.1	0.104825
4.496667	0.1	0.099055
4.498333	0.1	0.093272
4.500000	0.1	0.089980
4.501667	0.1	0.088918
4.503333	0.1	0.087586
4.505000	0.1	0.084536
4.506667	0.1	0.081337
4.508333	0.1	0.080615
4.510000	0.1	0.082948
4.511667	0.1	0.086199
4.513333	0.1	0.087768
4.515000	0.1	0.087037
4.516667	0.1	0.085495
4.518333	0.1	0.084536
4.520000	0.1	0.084084
4.521667	0.1	0.083614
4.523333	0.1	0.082687
4.525000	0.1	0.080662
4.526667	0.1	0.077588
4.528333	0.1	0.075297
4.530000	0.1	0.076517
4.531667	0.1	0.082492
4.533333	0.1	0.091093
4.535000	0.1	0.097500
4.536667	0.1	0.097970
4.538333	0.1	0.092932
4.540000	0.1	0.085947
4.541667	0.1	0.080480
4.543333	0.1	0.078110
4.545000	0.1	0.078608
4.546667	0.1	0.080536
4.548333	0.1	0.082157
4.550000	0.1	0.082580
4.551667	0.1	0.082608
4.553333	0.1	0.084541
4.555000	0.1	0.090417
4.556667	0.1	0.099437
4.558333	0.1	0.107647
4.560000	0.1	0.111004
4.561667	0.1	0.108588
4.563333	0.1	0.102762
4.565000	0.1	0.097235
4.566667	0.1	0.094702
4.568333	0.1	0.095400
4.570000	0.1	0.097756
4.571667	0.1	0.100587
4.573333	0.1	0.103633
4.575000	0.1	0.105901
4.576667	0.1	0.105407
4.578333	0.1	0.101584
4.580000	0.1	0.096676
4.581667	0.1	0.093598
4.583333	0.1	0.092997
4.585000	0.1	0.093575
4.586667	0.1	0.094348
4.588333	0.1	0.094413
4.590000	0.1	0.091917
4.591667	0.1	0.086287
4.593333	0.1	0.080145
4.595000	0.1	0.077295
4.596667	0.1	0.079735
4.598333	0.1	0.086203
4.600000	0.1	0.092974
4.601667	0.1	0.096676
4.603333	0.1	0.096792
4.605000	0.1	0.095656
4.606667	0.1	0.096224
4.608333	0.1	0.099689
4.610000	0.1	0.104913
4.611667	0.1	0.109356
4.613333	0.1	0.110469
4.615000	0.1	0.107368
4.616667	0.1	0.101896
4.618333	0.1	0.097724
4.620000	0.1	0.097859
4.621667	0.1	0.102422
4.623333	0.1	0.108499
4.625000	0.1	0.112373
4.626667	0.1	0.111950
4.628333	0.1	0.108052
4.630000	0.1	0.103894
4.631667	0.1	0.102306
4.633333	0.1	0.103512
4.635000	0.1	0.105272
4.636667	0.1	0.104704
4.638333	0.1	0.100764
4.640000	0.1	0.094571
4.641667	0.1	0.087796
4.643333	0.1	0.082306
4.645000	0.1	0.079903
4.646667	0.1	0.081221
4.648333	0.1	0.085831
4.650000	0.1	0.092392
4.651667	0.1	0.098646
4.653333	0.1	0.103284
4.655000	0.1	0.107330
4.656667	0.1	0.112094
4.658333	0.1	0.116560
4.660000	0.1	0.118320
4.661667	0.1	0.116262
4.663333	0.1	0.111563
4.665000	0.1	0.107028
4.666667	0.1	0.105547
4.668333	0.1	0.107968
4.670000	0.1	0.112276
4.671667	0.1	0.114720
4.673333	0.1	0.111731
4.675000	0.1	0.102157
4.676667	0.1	0.088736
4.678333	0.1	0.077374
4.680000	0.1	0.073574
4.681667	0.1	0.078189
4.683333	0.1	0.087721
4.685000	0.1	0.098110
4.686667	0.1	0.106622
4.688333	0.1	0.111694
4.690000	0.1	0.112774
4.691667	0.1	0.110059
4.693333	0.1	0.104620
4.695000	0.1	0.098613
4.696667	0.1	0.094338
4.698333	0.1	0.093086
4.700000	0.1	0.094911
4.701667	0.1	0.098976
4.703333	0.1	0.103726
4.705000	0.1	0.107507
4.706667	0.1	0.109747
4.708333	0.1	0.110976
4.710000	0.1	0.111652
4.711667	0.1	0.111801
4.713333	0.1	0.111405
4.715000	0.1	0.110311
4.716667	0.1	0.108378
4.718333	0.1	0.105803
4.720000	0.1	0.103228
4.721667	0.1	0.101826
4.723333	0.1	0.102716
4.725000	0.1	0.105896
4.726667	0.1	0.110329
4.728333	0.1	0.114590
4.730000	0.1	0.117407
4.731667	0.1	0.117933
4.733333	0.1	0.115586
4.735000	0.1	0.110385
4.736667	0.1	0.104071
4.738333	0.1	0.099204
4.740000	0.1	0.096452
4.741667	0.1	0.094334
4.743333	0.1	0.091493
4.745000	0.1	0.087968
4.746667	0.1	0.084881
4.748333	0.1	0.083717
4.750000	0.1	0.085514
4.751667	0.1	0.090250
4.753333	0.1	0.096373
4.755000	0.1	0.101002
4.756667	0.1	0.102092
4.758333	0.1	0.100746
4.760000	0.1	0.099707
4.761667	0.1	0.100262
4.763333	0.1	0.101915
4.765000	0.1	0.103661
4.766667	0.1	0.104788
4.768333	0.1	0.105128
4.770000	0.1	0.104737
4.771667	0.1	0.103638
4.773333	0.1	0.102003
4.775000	0.1	0.100555
4.776667	0.1	0.100448
4.778333	0.1	0.102008
4.780000	0.1	0.103987
4.781667	0.1	0.104681
4.783333	0.1	0.103745
4.785000	0.1	0.102362
4.786667	0.1	0.101286
4.788333	0.1	0.099600
4.790000	0.1	0.095987
4.791667	0.1	0.090552
4.793333	0.1	0.085253
4.795000	0.1	0.082678
4.796667	0.1	0.083987
4.798333	0.1	0.088247
4.800000	0.1	0.093468
4.801667	0.1	0.097961
4.803333	0.1	0.100839
4.805000	0.1	0.101733
4.806667	0.1	0.101179
4.808333	0.1	0.100913
4.810000	0.1	0.102799
4.811667	0.1	0.107358
4.813333	0.1	0.112932
4.815000	0.1	0.116280
4.816667	0.1	0.115298
4.818333	0.1	0.110655
4.820000	0.1	0.104443
4.821667	0.1	0.098897
4.823333	0.1	0.096234
4.825000	0.1	0.097430
4.826667	0.1	0.100834
4.828333	0.1	0.103572
4.830000	0.1	0.104452
4.831667	0.1	0.104350
4.833333	0.1	0.104848
4.835000	0.1	0.108038
4.836667	0.1	0.115396
4.838333	0.1	0.124923
4.840000	0.1	0.131978
4.841667	0.1	0.133384
4.843333	0.1	0.128862
4.845000	0.1	0.119591
4.846667	0.1	0.108043
4.848333	0.1	0.097910
4.850000	0.1	0.091977
4.851667	0.1	0.090445
4.853333	0.1	0.091917
4.855000	0.1	0.094655
4.856667	0.1	0.097170
4.858333	0.1	0.099367
4.860000	0.1	0.102571
4.861667	0.1	0.107670
4.863333	0.1	0.114338
4.865000	0.1	0.121486
4.866667	0.1	0.127377
4.868333	0.1	0.130502
4.870000	0.1	0.130977
4.871667	0.1	0.130381
4.873333	0.1	0.130418
4.875000	0.1	0.131228
4.876667	0.1	0.131284
4.878333	0.1	0.129598
4.880000	0.1	0.126408
4.881667	0.1	0.121924
4.883333	0.1	0.116201
4.885000	0.1	0.109635
4.886667	0.1	0.102734
4.888333	0.1	0.096201
4.890000	0.1	0.091563
4.891667	0.1	0.090883
4.893333	0.1	0.095586
4.895000	0.1	0.105300
4.896667	0.1	0.117063
4.898333	0.1	0.126129
4.900000	0.1	0.129039
4.901667	0.1	0.125966
4.903333	0.1	0.119959
4.905000	0.1	0.114669
4.906667	0.1	0.112103
4.908333	0.1	0.111791
4.910000	0.1	0.112364
4.911667	0.1	0.112974
4.913333	0.1	0.112657
4.915000	0.1	0.110636
4.916667	0.1	0.108094
4.918333	0.1	0.107493
4.920000	0.1	0.109705
4.921667	0.1	0.112872
4.923333	0.1	0.114162
4.925000	0.1	0.112262
4.926667	0.1	0.108364
4.928333	0.1	0.105468
4.930000	0.1	0.106776
4.931667	0.1	0.113314
4.933333	0.1	0.122581
4.935000	0.1	0.130241
4.936667	0.1	0.133030
4.938333	0.1	0.130348
4.940000	0.1	0.124401
4.941667	0.1	0.119139
4.943333	0.1	0.117971
4.945000	0.1	0.121677
4.946667	0.1	0.127996
4.948333	0.1	0.133282
4.950000	0.1	0.135074
4.951667	0.1	0.133407
4.953333	0.1	0.129850
4.955000	0.1	0.126073
4.956667	0.1	0.123363
4.958333	0.1	0.122343
4.960000	0.1	0.122637
4.961667	0.1	0.123051
4.963333	0.1	0.122143
4.965000	0.1	0.118930
4.966667	0.1	0.113929
4.968333	0.1	0.109426
4.970000	0.1	0.107964
4.971667	0.1	0.109980
4.973333	0.1	0.112620
4.975000	0.1	0.112262
4.976667	0.1	0.108778
4.978333	0.1	0.105747
4.980000	0.1	0.106455
4.981667	0.1	0.111493
4.983333	0.1	0.118762
4.985000	0.1	0.124192
4.986667	0.1	0.124499
4.988333	0.1	0.120471
4.990000	0.1	0.116681
4.991667	0.1	0.117160
4.993333	0.1	0.121645
4.995000	0.1	0.126311
4.996667	0.1	0.127559
4.998333	0.1	0.124401
5.000000	0.1	0.118129
5.001667	0.1	0.111302
5.003333	0.1	0.107088
5.005000	0.1	0.107782
5.006667	0.1	0.112881
5.008333	0.1	0.119228
5.010000	0.1	0.123326
5.011667	0.1	0.123591
5.013333	0.1	0.120895
5.015000	0.1	0.117780
5.016667	0.1	0.117188
5.018333	0.1	0.120774
5.020000	0.1	0.127740
5.021667	0.1	0.135386
5.023333	0.1	0.140877
5.025000	0.1	0.142562
5.026667	0.1	0.140192
5.028333	0.1	0.135014
5.030000	0.1	0.129766
5.031667	0.1	0.127363
5.033333	0.1	0.128318
5.035000	0.1	0.129719
5.036667	0.1	0.128229
5.038333	0.1	0.124038
5.040000	0.1	0.120695
5.041667	0.1	0.121635
5.043333	0.1	0.127545
5.045000	0.1	0.135875
5.046667	0.1	0.142436
5.048333	0.1	0.143908
5.050000	0.1	0.139759
5.051667	0.1	0.132439
5.053333	0.1	0.125919
5.055000	0.1	0.123288
5.056667	0.1	0.125077
5.058333	0.1	0.129431
5.060000	0.1	0.134120
5.061667	0.1	0.138469
5.063333	0.1	0.142795
5.065000	0.1	0.146623
5.066667	0.1	0.148625
5.068333	0.1	0.148043
5.070000	0.1	0.145673
5.071667	0.1	0.144285
5.073333	0.1	0.147079
5.075000	0.1	0.153622
5.076667	0.1	0.158888
5.078333	0.1	0.158180
5.080000	0.1	0.151694
5.081667	0.1	0.143722
5.083333	0.1	0.138478
5.085000	0.1	0.137310
5.086667	0.1	0.139154
5.088333	0.1	0.141864
5.090000	0.1	0.143056
5.091667	0.1	0.141156
5.093333	0.1	0.136187
5.095000	0.1	0.130087
5.096667	0.1	0.126031
5.098333	0.1	0.126455
5.100000	0.1	0.131046
5.101667	0.1	0.137505
5.103333	0.1	0.144290
5.105000	0.1	0.150786
5.106667	0.1	0.155317
5.108333	0.1	0.156048
5.110000	0.1	0.153244
5.111667	0.1	0.149002
5.113333	0.1	0.145510
5.115000	0.1	0.143917
5.116667	0.1	0.144322
5.118333	0.1	0.146246
5.120000	0.1	0.149263
5.121667	0.1	0.153421
5.123333	0.1	0.158371
5.125000	0.1	0.162451
5.126667	0.1	0.164215
5.128333	0.1	0.164127
5.130000	0.1	0.163359
5.131667	0.1	0.161864
5.133333	0.1	0.159135
5.135000	0.1	0.155554
5.136667	0.1	0.151345
5.138333	0.1	0.145743
5.140000	0.1	0.138776
5.141667	0.1	0.132425
5.143333	0.1	0.129552
5.145000	0.1	0.132071
5.146667	0.1	0.139554
5.148333	0.1	0.149030
5.150000	0.1	0.156793
5.151667	0.1	0.160518
5.153333	0.1	0.160118
5.155000	0.1	0.157664
5.156667	0.1	0.156173
5.158333	0.1	0.157203
5.160000	0.1	0.159494
5.161667	0.1	0.160569
5.163333	0.1	0.159405
5.165000	0.1	0.156448
5.166667	0.1	0.152048
5.168333	0.1	0.146655
5.170000	0.1	0.142041
5.171667	0.1	0.140085
5.173333	0.1	0.140448
5.175000	0.1	0.141431
5.176667	0.1	0.142455
5.178333	0.1	0.144155
5.180000	0.1	0.146907
5.181667	0.1	0.149757
5.183333	0.1	0.151526
5.185000	0.1	0.152816
5.186667	0.1	0.154721
5.188333	0.1	0.156066
5.190000	0.1	0.154832
5.191667	0.1	0.151172
5.193333	0.1	0.147303
5.195000	0.1	0.145724
5.196667	0.1	0.147787
5.198333	0.1	0.152304
5.200000	0.1	0.155922
5.201667	0.1	0.155624
5.203333	0.1	0.150762
5.205000	0.1	0.143386
5.206667	0.1	0.137398
5.208333	0.1	0.136159
5.210000	0.1	0.139489
5.211667	0.1	0.144318
5.213333	0.1	0.148606
5.215000	0.1	0.152155
5.216667	0.1	0.154153
5.218333	0.1	0.153128
5.220000	0.1	0.149221
5.221667	0.1	0.144821
5.223333	0.1	0.142683
5.225000	0.1	0.144346
5.226667	0.1	0.149915
5.228333	0.1	0.158423
5.230000	0.1	0.168285
5.231667	0.1	0.177263
5.233333	0.1	0.182753
5.235000	0.1	0.183620
5.236667	0.1	0.180905
5.238333	0.1	0.175373
5.240000	0.1	0.166981
5.241667	0.1	0.157268
5.243333	0.1	0.149030
5.245000	0.1	0.143768
5.246667	0.1	0.141063
5.248333	0.1	0.139987
5.250000	0.1	0.140644
5.251667	0.1	0.143736
5.253333	0.1	0.148932
5.255000	0.1	0.154190
5.256667	0.1	0.156714
5.258333	0.1	0.155317
5.260000	0.1	0.152243
5.261667	0.1	0.151633
5.263333	0.1	0.155815
5.265000	0.1	0.163685
5.266667	0.1	0.172285
5.268333	0.1	0.178819
5.270000	0.1	0.181319
5.271667	0.1	0.178679
5.273333	0.1	0.171345
5.275000	0.1	0.161738
5.276667	0.1	0.153179
5.278333	0.1	0.148425
5.280000	0.1	0.148844
5.281667	0.1	0.153133
5.283333	0.1	0.157189
5.285000	0.1	0.157831
5.286667	0.1	0.156295
5.288333	0.1	0.156658
5.290000	0.1	0.161659
5.291667	0.1	0.170241
5.293333	0.1	0.178157
5.295000	0.1	0.181044
5.296667	0.1	0.177645
5.298333	0.1	0.170423
5.300000	0.1	0.163345
5.301667	0.1	0.159252
5.303333	0.1	0.158418
5.305000	0.1	0.159023
5.306667	0.1	0.159005
5.308333	0.1	0.157449
5.310000	0.1	0.155023
5.311667	0.1	0.153398
5.313333	0.1	0.153827
5.315000	0.1	0.156448
5.316667	0.1	0.160863
5.318333	0.1	0.166222
5.320000	0.1	0.171121
5.321667	0.1	0.174353
5.323333	0.1	0.175349
5.325000	0.1	0.174143
5.326667	0.1	0.171652
5.328333	0.1	0.169547
5.330000	0.1	0.169352
5.331667	0.1	0.171717
5.333333	0.1	0.176234
5.335000	0.1	0.181883
5.336667	0.1	0.187489
5.338333	0.1	0.191820
5.340000	0.1	0.193580
5.341667	0.1	0.191578
5.343333	0.1	0.185543
5.345000	0.1	0.176961
5.346667	0.1	0.168486
5.348333	0.1	0.162371
5.350000	0.1	0.159089
5.351667	0.1	0.157538
5.353333	0.1	0.156630
5.355000	0.1	0.156257
5.356667	0.1	0.157366
5.358333	0.1	0.161077
5.360000	0.1	0.166916
5.361667	0.1	0.172933
5.363333	0.1	0.177645
5.365000	0.1	0.180327
5.366667	0.1	0.180518
5.368333	0.1	0.178292
5.370000	0.1	0.173743
5.371667	0.1	0.167168
5.373333	0.1	0.160388
5.375000	0.1	0.156434
5.376667	0.1	0.157622
5.378333	0.1	0.163540
5.380000	0.1	0.170819
5.381667	0.1	0.175820
5.383333	0.1	0.177594
5.385000	0.1	0.177785
5.386667	0.1	0.178679
5.388333	0.1	0.181729
5.390000	0.1	0.186376
5.391667	0.1	0.189915
5.393333	0.1	0.189431
5.395000	0.1	0.184835
5.396667	0.1	0.179582
5.398333	0.1	0.177543
5.400000	0.1	0.179647
5.401667	0.1	0.183764
5.403333	0.1	0.186642
5.405000	0.1	0.186120
5.406667	0.1	0.182507
5.408333	0.1	0.177822
5.410000	0.1	0.173906
5.411667	0.1	0.171661
5.413333	0.1	0.171107
5.415000	0.1	0.171657
5.416667	0.1	0.172765
5.418333	0.1	0.173892
5.420000	0.1	0.174320
5.421667	0.1	0.173901
5.423333	0.1	0.173044
5.425000	0.1	0.171871
5.426667	0.1	0.170800
5.428333	0.1	0.171270
5.430000	0.1	0.174483
5.431667	0.1	0.179792
5.433333	0.1	0.185310
5.435000	0.1	0.189403
5.436667	0.1	0.190982
5.438333	0.1	0.190390
5.440000	0.1	0.189836
5.441667	0.1	0.190856
5.443333	0.1	0.192444
5.445000	0.1	0.192816
5.446667	0.1	0.191634
5.448333	0.1	0.189864
5.450000	0.1	0.188267
5.451667	0.1	0.186772
5.453333	0.1	0.185487
5.455000	0.1	0.184667
5.456667	0.1	0.183252
5.458333	0.1	0.179629
5.460000	0.1	0.174125
5.461667	0.1	0.169054
5.463333	0.1	0.166390
5.465000	0.1	0.166781
5.466667	0.1	0.170264
5.468333	0.1	0.175922
5.470000	0.1	0.181403
5.471667	0.1	0.184369
5.473333	0.1	0.184514
5.475000	0.1	0.183564
5.476667	0.1	0.183121
5.478333	0.1	0.182693
5.480000	0.1	0.180304
5.481667	0.1	0.174972
5.483333	0.1	0.167880
5.485000	0.1	0.161850
5.486667	0.1	0.159834
5.488333	0.1	0.162800
5.490000	0.1	0.168988
5.491667	0.1	0.175354
5.493333	0.1	0.179415
5.495000	0.1	0.180183
5.496667	0.1	0.178390
5.498333	0.1	0.176346
5.500000	0.1	0.176602
5.501667	0.1	0.179941
5.503333	0.1	0.184188
5.505000	0.1	0.185384
5.506667	0.1	0.181552
5.508333	0.1	0.174921
5.510000	0.1	0.169906
5.511667	0.1	0.169803
5.513333	0.1	0.175238
5.515000	0.1	0.184313
5.516667	0.1	0.193389
5.518333	0.1	0.198642
5.520000	0.1	0.197766
5.521667	0.1	0.191168
5.523333	0.1	0.181864
5.525000	0.1	0.173575
5.526667	0.1	0.168919
5.528333	0.1	0.168462
5.530000	0.1	0.170637
5.531667	0.1	0.172965
5.533333	0.1	0.173268
5.535000	0.1	0.170479
5.536667	0.1	0.165673
5.538333	0.1	0.161268
5.540000	0.1	0.158651
5.541667	0.1	0.157421
5.543333	0.1	0.156453
5.545000	0.1	0.155135
5.546667	0.1	0.153836
5.548333	0.1	0.153794
5.550000	0.1	0.156709
5.551667	0.1	0.163619
5.553333	0.1	0.173682
5.555000	0.1	0.184025
5.556667	0.1	0.191336
5.558333	0.1	0.194395
5.560000	0.1	0.194460
5.561667	0.1	0.193268
5.563333	0.1	0.191717
5.565000	0.1	0.190209
5.566667	0.1	0.189417
5.568333	0.1	0.190018
5.570000	0.1	0.191093
5.571667	0.1	0.189706
5.573333	0.1	0.183205
5.575000	0.1	0.172365
5.576667	0.1	0.161445
5.578333	0.1	0.155033
5.580000	0.1	0.155335
5.581667	0.1	0.161277
5.583333	0.1	0.168770
5.585000	0.1	0.173249
5.586667	0.1	0.172937
5.588333	0.1	0.169738
5.590000	0.1	0.167396
5.591667	0.1	0.168635
5.593333	0.1	0.173436
5.595000	0.1	0.180006
5.596667	0.1	0.186497
5.598333	0.1	0.191177
5.600000	0.1	0.192840
5.601667	0.1	0.191610
5.603333	0.1	0.188500
5.605000	0.1	0.184504
5.606667	0.1	0.180686
5.608333	0.1	0.178232
5.610000	0.1	0.177533
5.611667	0.1	0.177203
5.613333	0.1	0.174944
5.615000	0.1	0.169813
5.616667	0.1	0.163931
5.618333	0.1	0.161133
5.620000	0.1	0.162930
5.621667	0.1	0.167200
5.623333	0.1	0.171801
5.625000	0.1	0.177049
5.626667	0.1	0.183210
5.628333	0.1	0.188285
5.630000	0.1	0.190041
5.631667	0.1	0.188574
5.633333	0.1	0.185515
5.635000	0.1	0.182171
5.636667	0.1	0.179601
5.638333	0.1	0.178698
5.640000	0.1	0.179405
5.641667	0.1	0.180644
5.643333	0.1	0.181445
5.645000	0.1	0.182069
5.646667	0.1	0.183755
5.648333	0.1	0.187270
5.650000	0.1	0.191513
5.651667	0.1	0.193724
5.653333	0.1	0.191769
5.655000	0.1	0.185762
5.656667	0.1	0.177203
5.658333	0.1	0.168043
5.660000	0.1	0.160472
5.661667	0.1	0.156094
5.663333	0.1	0.155182
5.665000	0.1	0.156811
5.666667	0.1	0.159121
5.668333	0.1	0.159587
5.670000	0.1	0.156956
5.671667	0.1	0.152853
5.673333	0.1	0.150693
5.675000	0.1	0.153463
5.676667	0.1	0.161915
5.678333	0.1	0.173813
5.680000	0.1	0.185161
5.681667	0.1	0.192649
5.683333	0.1	0.194935
5.685000	0.1	0.192481
5.686667	0.1	0.187089
5.688333	0.1	0.181077
5.690000	0.1	0.176560
5.691667	0.1	0.174572
5.693333	0.1	0.174106
5.695000	0.1	0.173533
5.696667	0.1	0.172793
5.698333	0.1	0.172681
5.700000	0.1	0.173007
5.701667	0.1	0.173082
5.703333	0.1	0.172900
5.705000	0.1	0.172728
5.706667	0.1	0.172942
5.708333	0.1	0.174418
5.710000	0.1	0.177622
5.711667	0.1	0.182036
5.713333	0.1	0.186912
5.715000	0.1	0.191107
5.716667	0.1	0.192663
5.718333	0.1	0.190265
5.720000	0.1	0.185063
5.721667	0.1	0.180225
5.723333	0.1	0.178451
5.725000	0.1	0.179727
5.726667	0.1	0.181557
5.728333	0.1	0.181408
5.730000	0.1	0.178763
5.731667	0.1	0.174758
5.733333	0.1	0.170665
5.735000	0.1	0.167247
5.736667	0.1	0.165058
5.738333	0.1	0.164611
5.740000	0.1	0.166199
5.741667	0.1	0.170018
5.743333	0.1	0.176290
5.745000	0.1	0.184192
5.746667	0.1	0.191196
5.748333	0.1	0.194185
5.750000	0.1	0.191121
5.751667	0.1	0.182325
5.753333	0.1	0.170716
5.755000	0.1	0.160611
5.756667	0.1	0.156001
5.758333	0.1	0.158441
5.760000	0.1	0.165966
5.761667	0.1	0.174260
5.763333	0.1	0.179359
5.765000	0.1	0.179904
5.766667	0.1	0.177161
5.768333	0.1	0.173352
5.770000	0.1	0.170441
5.771667	0.1	0.169561
5.773333	0.1	0.170083
5.775000	0.1	0.169845
5.776667	0.1	0.167503
5.778333	0.1	0.164192
5.780000	0.1	0.162525
5.781667	0.1	0.164425
5.783333	0.1	0.169580
5.785000	0.1	0.175033
5.786667	0.1	0.176481
5.788333	0.1	0.171307
5.790000	0.1	0.161030
5.791667	0.1	0.150162
5.793333	0.1	0.142795
5.795000	0.1	0.140723
5.796667	0.1	0.143559
5.798333	0.1	0.149445
5.800000	0.1	0.156215
5.801667	0.1	0.162553
5.803333	0.1	0.168248
5.805000	0.1	0.174092
5.806667	0.1	0.180961
5.808333	0.1	0.188644
5.810000	0.1	0.195345
5.811667	0.1	0.198223
5.813333	0.1	0.195457
5.815000	0.1	0.187932
5.816667	0.1	0.178665
5.818333	0.1	0.171233
5.820000	0.1	0.168164
5.821667	0.1	0.169436
5.823333	0.1	0.172313
5.825000	0.1	0.173496
5.826667	0.1	0.171615
5.828333	0.1	0.167741
5.830000	0.1	0.164127
5.831667	0.1	0.162702
5.833333	0.1	0.163405
5.835000	0.1	0.164048
5.836667	0.1	0.162846
5.838333	0.1	0.160574
5.840000	0.1	0.159610
5.841667	0.1	0.161608
5.843333	0.1	0.166832
5.845000	0.1	0.174632
5.846667	0.1	0.183117
5.848333	0.1	0.189422
5.850000	0.1	0.191783
5.851667	0.1	0.190646
5.853333	0.1	0.187503
5.855000	0.1	0.183256
5.856667	0.1	0.178474
5.858333	0.1	0.175000
5.860000	0.1	0.174954
5.861667	0.1	0.177990
5.863333	0.1	0.181613
5.865000	0.1	0.183624
5.866667	0.1	0.183880
5.868333	0.1	0.184276
5.870000	0.1	0.186670
5.871667	0.1	0.191354
5.873333	0.1	0.197235
5.875000	0.1	0.202395
5.876667	0.1	0.205361
5.878333	0.1	0.206009
5.880000	0.1	0.204439
5.881667	0.1	0.200309
5.883333	0.1	0.193832
5.885000	0.1	0.186563
5.886667	0.1	0.180118
5.888333	0.1	0.174264
5.890000	0.1	0.167727
5.891667	0.1	0.161109
5.893333	0.1	0.157333
5.895000	0.1	0.158823
5.896667	0.1	0.165179
5.898333	0.1	0.173468
5.900000	0.1	0.180681
5.901667	0.1	0.185920
5.903333	0.1	0.189822
5.905000	0.1	0.192523
5.906667	0.1	0.193254
5.908333	0.1	0.191275
5.910000	0.1	0.186474
5.911667	0.1	0.179713
5.913333	0.1	0.173277
5.915000	0.1	0.170115
5.916667	0.1	0.171191
5.918333	0.1	0.174353
5.920000	0.1	0.177105
5.921667	0.1	0.178744
5.923333	0.1	0.179717
5.925000	0.1	0.180486
5.926667	0.1	0.181003
5.928333	0.1	0.180383
5.930000	0.1	0.177296
5.931667	0.1	0.171326
5.933333	0.1	0.163987
5.935000	0.1	0.158423
5.936667	0.1	0.157165
5.938333	0.1	0.159456
5.940000	0.1	0.162534
5.941667	0.1	0.165035
5.943333	0.1	0.166693
5.945000	0.1	0.167130
5.946667	0.1	0.166558
5.948333	0.1	0.165212
5.950000	0.1	0.162832
5.951667	0.1	0.160127
5.953333	0.1	0.158935
5.955000	0.1	0.160723
5.956667	0.1	0.165403
5.958333	0.1	0.171042
5.960000	0.1	0.175075
5.961667	0.1	0.176150
5.963333	0.1	0.174753
5.965000	0.1	0.172537
5.966667	0.1	0.171177
5.968333	0.1	0.170921
5.970000	0.1	0.170376
5.971667	0.1	0.168821
5.973333	0.1	0.167591
5.975000	0.1	0.167820
5.976667	0.1	0.168402
5.978333	0.1	0.167233
5.980000	0.1	0.163168
5.981667	0.1	0.156313
5.983333	0.1	0.148085
5.985000	0.1	0.141421
5.986667	0.1	0.139531
5.988333	0.1	0.143563
5.990000	0.1	0.152001
5.991667	0.1	0.162320
5.993333	0.1	0.172406
5.995000	0.1	0.180360
5.996667	0.1	0.184337
5.998333	0.1	0.183559
6.000000	0.1	0.179345
6.001667	0.1	0.174632
6.003333	0.1	0.172048
6.005000	0.1	0.172015
6.006667	0.1	0.172909
6.008333	0.1	0.172919
6.010000	0.1	0.171149
6.011667	0.1	0.167550
6.013333	0.1	0.162721
6.015000	0.1	0.158232
6.016667	0.1	0.156355
6.018333	0.1	0.158241
6.020000	0.1	0.162669
6.021667	0.1	0.167321
6.023333	0.1	0.170250
6.025000	0.1	0.170758
6.026667	0.1	0.170176
6.028333	0.1	0.171117
6.030000	0.1	0.175145
6.031667	0.1	0.181366
6.033333	0.1	0.187661
6.035000	0.1	0.192611
6.036667	0.1	0.195373
6.038333	0.1	0.194944
6.040000	0.1	0.191289
6.041667	0.1	0.186334
6.043333	0.1	0.182013
6.045000	0.1	0.178101
6.046667	0.1	0.173282
6.048333	0.1	0.167508
6.050000	0.1	0.162288
6.051667	0.1	0.158856
6.053333	0.1	0.157021
6.055000	0.1	0.155740
6.056667	0.1	0.154660
6.058333	0.1	0.154856
6.060000	0.1	0.156984
6.061667	0.1	0.159675
6.063333	0.1	0.161380
6.065000	0.1	0.162437
6.066667	0.1	0.164346
6.068333	0.1	0.168169
6.070000	0.1	0.174381
6.071667	0.1	0.182628
6.073333	0.1	0.190409
6.075000	0.1	0.193976
6.076667	0.1	0.191657
6.078333	0.1	0.184989
6.080000	0.1	0.177072
6.081667	0.1	0.171489
6.083333	0.1	0.171089
6.085000	0.1	0.175782
6.086667	0.1	0.182241
6.088333	0.1	0.186493
6.090000	0.1	0.186297
6.091667	0.1	0.182088
6.093333	0.1	0.177086
6.095000	0.1	0.174968
6.096667	0.1	0.176239
6.098333	0.1	0.178334
6.100000	0.1	0.178739
6.101667	0.1	0.176262
6.103333	0.1	0.171335
6.105000	0.1	0.166856
6.106667	0.1	0.166539
6.108333	0.1	0.171745
6.110000	0.1	0.180821
6.111667	0.1	0.190553
6.113333	0.1	0.197696
6.115000	0.1	0.200374
6.116667	0.1	0.198549
6.118333	0.1	0.193440
6.120000	0.1	0.187145
6.121667	0.1	0.182162
6.123333	0.1	0.179941
6.125000	0.1	0.180043
6.126667	0.1	0.180760
6.128333	0.1	0.180444
6.130000	0.1	0.178516
6.131667	0.1	0.175391
6.133333	0.1	0.171978
6.135000	0.1	0.169389
6.136667	0.1	0.168155
6.138333	0.1	0.168080
6.140000	0.1	0.169333
6.141667	0.1	0.172243
6.143333	0.1	0.176197
6.145000	0.1	0.180560
6.146667	0.1	0.185207
6.148333	0.1	0.188770
6.150000	0.1	0.189105
6.151667	0.1	0.185817
6.153333	0.1	0.180611
6.155000	0.1	0.175834
6.156667	0.1	0.172900
6.158333	0.1	0.171838
6.160000	0.1	0.172281
6.161667	0.1	0.173803
6.163333	0.1	0.175252
6.165000	0.1	0.175345
6.166667	0.1	0.174306
6.168333	0.1	0.174353
6.170000	0.1	0.177710
6.171667	0.1	0.183899
6.173333	0.1	0.189613
6.175000	0.1	0.191708
6.176667	0.1	0.189915
6.178333	0.1	0.186432
6.180000	0.1	0.183531
6.181667	0.1	0.182111
6.183333	0.1	0.182241
6.185000	0.1	0.184411
6.186667	0.1	0.189277
6.188333	0.1	0.196169
6.190000	0.1	0.202795
6.191667	0.1	0.206484
6.193333	0.1	0.205259
6.195000	0.1	0.198544
6.196667	0.1	0.188034
6.198333	0.1	0.177533
6.200000	0.1	0.170618
6.201667	0.1	0.168504
6.203333	0.1	0.170418
6.205000	0.1	0.174753
6.206667	0.1	0.179601
6.208333	0.1	0.183349
6.210000	0.1	0.185133
6.211667	0.1	0.184760
6.213333	0.1	0.182646
6.215000	0.1	0.179657
6.216667	0.1	0.177226
6.218333	0.1	0.177436
6.220000	0.1	0.181375
6.221667	0.1	0.187517
6.223333	0.1	0.193119
6.225000	0.1	0.196556
6.226667	0.1	0.197389
6.228333	0.1	0.195582
6.230000	0.1	0.191270
6.231667	0.1	0.185207
6.233333	0.1	0.178828
6.235000	0.1	0.173589
6.236667	0.1	0.170604
6.238333	0.1	0.170148
6.240000	0.1	0.170674
6.241667	0.1	0.169883
6.243333	0.1	0.166683
6.245000	0.1	0.161622
6.246667	0.1	0.156313
6.248333	0.1	0.152732
6.250000	0.1	0.152742
6.251667	0.1	0.157407
6.253333	0.1	0.165333
6.255000	0.1	0.173114
6.256667	0.1	0.178260
6.258333	0.1	0.180420
6.260000	0.1	0.180500
6.261667	0.1	0.180141
6.263333	0.1	0.180732
6.265000	0.1	0.182232
6.266667	0.1	0.183652
6.268333	0.1	0.183950
6.270000	0.1	0.181794
6.271667	0.1	0.176006
6.273333	0.1	0.167959
6.275000	0.1	0.162115
6.276667	0.1	0.161827
6.278333	0.1	0.165789
6.280000	0.1	0.170511
6.281667	0.1	0.174455
6.283333	0.1	0.178157
6.285000	0.1	0.182241
6.286667	0.1	0.186600
6.288333	0.1	0.190316
6.290000	0.1	0.192309
6.291667	0.1	0.192495
6.293333	0.1	0.191960
6.295000	0.1	0.192346
6.296667	0.1	0.194740
6.298333	0.1	0.197906
6.300000	0.1	0.199000
6.301667	0.1	0.197068
6.303333	0.1	0.193762
6.305000	0.1	0.191201
6.306667	0.1	0.190451
6.308333	0.1	0.191112
6.310000	0.1	0.191755
6.311667	0.1	0.190595
6.313333	0.1	0.186451
6.315000	0.1	0.180453
6.316667	0.1	0.176178
6.318333	0.1	0.177207
6.320000	0.1	0.184192
6.321667	0.1	0.193501
6.323333	0.1	0.199401
6.325000	0.1	0.198288
6.326667	0.1	0.191191
6.328333	0.1	0.182763
6.330000	0.1	0.177789
6.331667	0.1	0.178469
6.333333	0.1	0.184006
6.335000	0.1	0.191345
6.336667	0.1	0.197035
6.338333	0.1	0.199685
6.340000	0.1	0.200439
6.341667	0.1	0.201305
6.343333	0.1	0.203480
6.345000	0.1	0.206754
6.346667	0.1	0.210344
6.348333	0.1	0.214088
6.350000	0.1	0.218013
6.351667	0.1	0.221557
6.353333	0.1	0.224072
6.355000	0.1	0.225473
6.356667	0.1	0.226339
6.358333	0.1	0.227257
6.360000	0.1	0.227503
6.361667	0.1	0.225385
6.363333	0.1	0.220397
6.365000	0.1	0.213454
6.366667	0.1	0.205524
6.368333	0.1	0.197818
6.370000	0.1	0.192574
6.371667	0.1	0.191829
6.373333	0.1	0.195443
6.375000	0.1	0.200970
6.376667	0.1	0.205250
6.378333	0.1	0.205990
6.380000	0.1	0.203066
6.381667	0.1	0.198861
6.383333	0.1	0.196286
6.385000	0.1	0.196425
6.386667	0.1	0.198800
6.388333	0.1	0.202633
6.390000	0.1	0.206628
6.391667	0.1	0.208523
6.393333	0.1	0.206823
6.395000	0.1	0.202418
6.396667	0.1	0.197436
6.398333	0.1	0.194167
6.400000	0.1	0.194954
6.401667	0.1	0.200830
6.403333	0.1	0.209888
6.405000	0.1	0.217711
6.406667	0.1	0.219936
6.408333	0.1	0.215182
6.410000	0.1	0.205808
6.411667	0.1	0.195811
6.413333	0.1	0.188285
6.415000	0.1	0.184975
6.416667	0.1	0.186632
6.418333	0.1	0.192523
6.420000	0.1	0.200453
6.421667	0.1	0.208174
6.423333	0.1	0.214069
6.425000	0.1	0.217003
6.426667	0.1	0.216239
6.428333	0.1	0.211154
6.430000	0.1	0.201818
6.431667	0.1	0.190604
6.433333	0.1	0.181952
6.435000	0.1	0.179573
6.436667	0.1	0.184188
6.438333	0.1	0.193962
6.440000	0.1	0.205422
6.441667	0.1	0.213757
6.443333	0.1	0.215177
6.445000	0.1	0.210269
6.446667	0.1	0.203298
6.448333	0.1	0.198302
6.450000	0.1	0.196425
6.451667	0.1	0.196709
6.453333	0.1	0.198190
6.455000	0.1	0.200127
6.456667	0.1	0.201273
6.458333	0.1	0.200826
6.460000	0.1	0.199336
6.461667	0.1	0.197538
6.463333	0.1	0.195485
6.465000	0.1	0.193371
6.466667	0.1	0.192132
6.468333	0.1	0.192658
6.470000	0.1	0.194935
6.471667	0.1	0.198646
6.473333	0.1	0.204281
6.475000	0.1	0.211531
6.476667	0.1	0.217250
6.478333	0.1	0.217543
6.480000	0.1	0.211927
6.481667	0.1	0.203718
6.483333	0.1	0.196542
6.485000	0.1	0.192453
6.486667	0.1	0.192435
6.488333	0.1	0.196262
6.490000	0.1	0.202036
6.491667	0.1	0.206963
6.493333	0.1	0.208705
6.495000	0.1	0.206348
6.496667	0.1	0.201049
6.498333	0.1	0.195568
6.500000	0.1	0.193035
6.501667	0.1	0.195452
6.503333	0.1	0.201827
6.505000	0.1	0.208160
6.506667	0.1	0.211019
6.508333	0.1	0.210353
6.510000	0.1	0.208057
6.511667	0.1	0.205673
6.513333	0.1	0.204020
6.515000	0.1	0.202809
6.516667	0.1	0.200206
6.518333	0.1	0.194553
6.520000	0.1	0.187121
6.521667	0.1	0.181808
6.523333	0.1	0.181603
6.525000	0.1	0.186227
6.526667	0.1	0.193156
6.528333	0.1	0.200123
6.530000	0.1	0.206036
6.531667	0.1	0.209981
6.533333	0.1	0.210856
6.535000	0.1	0.208435
6.536667	0.1	0.203955
6.538333	0.1	0.199978
6.540000	0.1	0.199280
6.541667	0.1	0.202409
6.543333	0.1	0.206605
6.545000	0.1	0.208667
6.546667	0.1	0.208057
6.548333	0.1	0.205808
6.550000	0.1	0.202293
6.551667	0.1	0.198181
6.553333	0.1	0.195745
6.555000	0.1	0.196849
6.556667	0.1	0.200663
6.558333	0.1	0.204686
6.560000	0.1	0.207126
6.561667	0.1	0.207718
6.563333	0.1	0.207098
6.565000	0.1	0.205967
6.566667	0.1	0.204835
6.568333	0.1	0.203997
6.570000	0.1	0.203969
6.571667	0.1	0.205585
6.573333	0.1	0.208467
6.575000	0.1	0.210931
6.576667	0.1	0.212076
6.578333	0.1	0.213031
6.580000	0.1	0.215718
6.581667	0.1	0.220314
6.583333	0.1	0.224733
6.585000	0.1	0.226735
6.586667	0.1	0.225999
6.588333	0.1	0.224095
6.590000	0.1	0.222423
6.591667	0.1	0.220826
6.593333	0.1	0.218898
6.595000	0.1	0.217301
6.596667	0.1	0.216858
6.598333	0.1	0.217543
6.600000	0.1	0.218791
6.601667	0.1	0.219545
6.603333	0.1	0.218619
6.605000	0.1	0.216202
6.606667	0.1	0.214232
6.608333	0.1	0.214535
6.610000	0.1	0.216784
6.611667	0.1	0.218535
6.613333	0.1	0.217780
6.615000	0.1	0.214963
6.616667	0.1	0.212397
6.618333	0.1	0.212705
6.620000	0.1	0.217073
6.621667	0.1	0.224551
6.623333	0.1	0.233189
6.625000	0.1	0.240705
6.626667	0.1	0.244821
6.628333	0.1	0.245129
6.630000	0.1	0.243904
6.631667	0.1	0.243708
6.633333	0.1	0.245073
6.635000	0.1	0.247322
6.636667	0.1	0.249981
6.638333	0.1	0.252244
6.640000	0.1	0.252794
6.641667	0.1	0.251560
6.643333	0.1	0.249790
6.645000	0.1	0.248528
6.646667	0.1	0.248533
6.648333	0.1	0.249920
6.650000	0.1	0.251364
6.651667	0.1	0.251504
6.653333	0.1	0.250554
6.655000	0.1	0.249217
6.656667	0.1	0.247420
6.658333	0.1	0.245580
6.660000	0.1	0.245697
6.661667	0.1	0.249315
6.663333	0.1	0.254563
6.665000	0.1	0.257338
6.666667	0.1	0.255867
6.668333	0.1	0.251848
6.670000	0.1	0.247709
6.671667	0.1	0.245231
6.673333	0.1	0.245813
6.675000	0.1	0.249399
6.676667	0.1	0.253241
6.678333	0.1	0.254065
6.680000	0.1	0.251406
6.681667	0.1	0.247560
6.683333	0.1	0.245301
6.685000	0.1	0.246204
6.686667	0.1	0.250600
6.688333	0.1	0.257674
6.690000	0.1	0.265096
6.691667	0.1	0.269823
6.693333	0.1	0.270167
6.695000	0.1	0.266843
6.696667	0.1	0.262149
6.698333	0.1	0.258493
6.700000	0.1	0.257655
6.701667	0.1	0.260696
6.703333	0.1	0.266922
6.705000	0.1	0.273162
6.706667	0.1	0.275583
6.708333	0.1	0.271993
6.710000	0.1	0.262531
6.711667	0.1	0.249515
6.713333	0.1	0.236933
6.715000	0.1	0.229171
6.716667	0.1	0.228714
6.718333	0.1	0.234428
6.720000	0.1	0.242610
6.721667	0.1	0.249501
6.723333	0.1	0.253036
6.725000	0.1	0.253431
6.726667	0.1	0.252295
6.728333	0.1	0.250847
6.730000	0.1	0.249348
6.731667	0.1	0.248356
6.733333	0.1	0.249702
6.735000	0.1	0.255033
6.736667	0.1	0.263732
6.738333	0.1	0.272742
6.740000	0.1	0.278228
6.741667	0.1	0.278167
6.743333	0.1	0.273567
6.745000	0.1	0.267047
6.746667	0.1	0.261287
6.748333	0.1	0.258344
6.750000	0.1	0.258768
6.751667	0.1	0.261096
6.753333	0.1	0.262777
6.755000	0.1	0.262065
6.756667	0.1	0.259462
6.758333	0.1	0.257185
6.760000	0.1	0.257120
6.761667	0.1	0.259625
6.763333	0.1	0.263466
6.765000	0.1	0.266437
6.766667	0.1	0.266959
6.768333	0.1	0.265795
6.770000	0.1	0.265571
6.771667	0.1	0.267811
6.773333	0.1	0.271029
6.775000	0.1	0.272146
6.776667	0.1	0.269450
6.778333	0.1	0.263778
6.780000	0.1	0.257436
6.781667	0.1	0.252603
6.783333	0.1	0.250572
6.785000	0.1	0.251615
6.786667	0.1	0.254768
6.788333	0.1	0.258051
6.790000	0.1	0.259671
6.791667	0.1	0.258954
6.793333	0.1	0.256142
6.795000	0.1	0.252193
6.796667	0.1	0.248947
6.798333	0.1	0.248253
6.800000	0.1	0.250349
6.801667	0.1	0.253120
6.803333	0.1	0.253925
6.805000	0.1	0.252374
6.806667	0.1	0.250647
6.808333	0.1	0.251113
6.810000	0.1	0.253972
6.811667	0.1	0.257404
6.813333	0.1	0.260128
6.815000	0.1	0.262395
6.816667	0.1	0.264356
6.818333	0.1	0.265208
6.820000	0.1	0.264426
6.821667	0.1	0.263103
6.823333	0.1	0.263448
6.825000	0.1	0.266577
6.826667	0.1	0.270833
6.828333	0.1	0.272915
6.830000	0.1	0.270787
6.831667	0.1	0.265660
6.833333	0.1	0.260938
6.835000	0.1	0.259504
6.836667	0.1	0.262302
6.838333	0.1	0.268226
6.840000	0.1	0.274517
6.841667	0.1	0.277958
6.843333	0.1	0.276738
6.845000	0.1	0.271811
6.846667	0.1	0.266149
6.848333	0.1	0.262330
6.850000	0.1	0.261450
6.851667	0.1	0.263965
6.853333	0.1	0.269073
6.855000	0.1	0.274023
6.856667	0.1	0.276268
6.858333	0.1	0.275276
6.860000	0.1	0.271667
6.861667	0.1	0.266428
6.863333	0.1	0.260952
6.865000	0.1	0.256416
6.866667	0.1	0.253092
6.868333	0.1	0.250679
6.870000	0.1	0.249357
6.871667	0.1	0.249739
6.873333	0.1	0.251904
6.875000	0.1	0.255513
6.876667	0.1	0.260780
6.878333	0.1	0.268132
6.880000	0.1	0.277124
6.881667	0.1	0.286312
6.883333	0.1	0.293399
6.885000	0.1	0.295644
6.886667	0.1	0.291602
6.888333	0.1	0.282484
6.890000	0.1	0.271345
6.891667	0.1	0.261604
6.893333	0.1	0.256076
6.895000	0.1	0.255820
6.896667	0.1	0.259555
6.898333	0.1	0.264971
6.900000	0.1	0.269902
6.901667	0.1	0.272463
6.903333	0.1	0.271536
6.905000	0.1	0.267257
6.906667	0.1	0.261148
6.908333	0.1	0.256184
6.910000	0.1	0.255727
6.911667	0.1	0.260924
6.913333	0.1	0.269203
6.915000	0.1	0.276798
6.916667	0.1	0.281953
6.918333	0.1	0.284673
6.920000	0.1	0.285483
6.921667	0.1	0.285287
6.923333	0.1	0.285050
6.925000	0.1	0.285716
6.926667	0.1	0.288291
6.928333	0.1	0.292328
6.930000	0.1	0.294768
6.931667	0.1	0.291876
6.933333	0.1	0.283001
6.935000	0.1	0.271518
6.936667	0.1	0.262023
6.938333	0.1	0.257608
6.940000	0.1	0.259178
6.941667	0.1	0.265893
6.943333	0.1	0.275271
6.945000	0.1	0.283588
6.946667	0.1	0.287686
6.948333	0.1	0.286014
6.950000	0.1	0.278796
6.951667	0.1	0.268803
6.953333	0.1	0.260696
6.955000	0.1	0.258056
6.956667	0.1	0.261236
6.958333	0.1	0.267774
6.960000	0.1	0.273911
6.961667	0.1	0.276496
6.963333	0.1	0.274354
6.965000	0.1	0.268663
6.966667	0.1	0.262423
6.968333	0.1	0.258693
6.970000	0.1	0.258577
6.971667	0.1	0.261106
6.973333	0.1	0.264565
6.975000	0.1	0.267322
6.976667	0.1	0.268128
6.978333	0.1	0.267304
6.980000	0.1	0.266563
6.981667	0.1	0.267099
6.983333	0.1	0.268994
6.985000	0.1	0.271387
6.986667	0.1	0.272617
6.988333	0.1	0.272058
6.990000	0.1	0.270968
6.991667	0.1	0.270274
6.993333	0.1	0.269194
6.995000	0.1	0.266461
6.996667	0.1	0.261697
6.998333	0.1	0.255872
7.000000	0.1	0.251285
7.001667	0.1	0.250633
7.003333	0.1	0.255136
7.005000	0.1	0.263769
7.006667	0.1	0.274540
7.008333	0.1	0.284887
7.010000	0.1	0.291332
7.011667	0.1	0.291313
7.013333	0.1	0.285511
7.015000	0.1	0.277315
7.016667	0.1	0.270051
7.018333	0.1	0.265464
7.020000	0.1	0.264351
7.021667	0.1	0.266335
7.023333	0.1	0.269082
7.025000	0.1	0.269827
7.026667	0.1	0.267741
7.028333	0.1	0.263965
7.030000	0.1	0.260398
7.031667	0.1	0.259299
7.033333	0.1	0.262321
7.035000	0.1	0.268766
7.036667	0.1	0.275923
7.038333	0.1	0.281539
7.040000	0.1	0.285148
7.041667	0.1	0.287164
7.043333	0.1	0.287741
7.045000	0.1	0.286521
7.046667	0.1	0.283238
7.048333	0.1	0.278493
7.050000	0.1	0.273488
7.051667	0.1	0.269534
7.053333	0.1	0.267816
7.055000	0.1	0.268770
7.056667	0.1	0.271387
7.058333	0.1	0.273306
7.060000	0.1	0.272454
7.061667	0.1	0.268882
7.063333	0.1	0.264617
7.065000	0.1	0.262056
7.066667	0.1	0.262861
7.068333	0.1	0.267648
7.070000	0.1	0.275015
7.071667	0.1	0.282009
7.073333	0.1	0.287364
7.075000	0.1	0.292202
7.076667	0.1	0.296980
7.078333	0.1	0.299853
7.080000	0.1	0.298349
7.081667	0.1	0.292240
7.083333	0.1	0.284496
7.085000	0.1	0.279061
7.086667	0.1	0.277548
7.088333	0.1	0.278153
7.090000	0.1	0.277823
7.091667	0.1	0.275602
7.093333	0.1	0.273185
7.095000	0.1	0.272444
7.096667	0.1	0.273609
7.098333	0.1	0.275909
7.100000	0.1	0.278181
7.101667	0.1	0.278447
7.103333	0.1	0.275527
7.105000	0.1	0.271220
7.106667	0.1	0.268477
7.108333	0.1	0.268379
7.110000	0.1	0.270586
7.111667	0.1	0.274633
7.113333	0.1	0.279415
7.115000	0.1	0.282703
7.116667	0.1	0.282866
7.118333	0.1	0.280952
7.120000	0.1	0.279238
7.121667	0.1	0.278247
7.123333	0.1	0.277120
7.125000	0.1	0.275779
7.126667	0.1	0.274982
7.128333	0.1	0.275355
7.130000	0.1	0.277208
7.131667	0.1	0.280533
7.133333	0.1	0.284743
7.135000	0.1	0.288589
7.136667	0.1	0.291085
7.138333	0.1	0.292175
7.140000	0.1	0.292193
7.141667	0.1	0.292012
7.143333	0.1	0.293227
7.145000	0.1	0.296514
7.146667	0.1	0.300398
7.148333	0.1	0.302405
7.150000	0.1	0.300845
7.151667	0.1	0.295579
7.153333	0.1	0.287942
7.155000	0.1	0.280393
7.156667	0.1	0.275690
7.158333	0.1	0.275509
7.160000	0.1	0.279392
7.161667	0.1	0.285553
7.163333	0.1	0.292212
7.165000	0.1	0.297590
7.166667	0.1	0.299779
7.168333	0.1	0.298228
7.170000	0.1	0.294414
7.171667	0.1	0.290019
7.173333	0.1	0.285623
7.175000	0.1	0.281772
7.176667	0.1	0.279606
7.178333	0.1	0.279653
7.180000	0.1	0.281376
7.181667	0.1	0.284514
7.183333	0.1	0.289171
7.185000	0.1	0.294652
7.186667	0.1	0.299620
7.188333	0.1	0.302778
7.190000	0.1	0.303071
7.191667	0.1	0.299676
7.193333	0.1	0.292249
7.195000	0.1	0.282177
7.196667	0.1	0.272607
7.198333	0.1	0.266554
7.200000	0.1	0.265446
7.201667	0.1	0.268850
7.203333	0.1	0.274554
7.205000	0.1	0.279523
7.206667	0.1	0.281613
7.208333	0.1	0.280370
7.210000	0.1	0.276761
7.211667	0.1	0.272403
7.213333	0.1	0.268854
7.215000	0.1	0.267364
7.216667	0.1	0.268901
7.218333	0.1	0.273548
7.220000	0.1	0.279858
7.221667	0.1	0.285781
7.223333	0.1	0.290042
7.225000	0.1	0.292677
7.226667	0.1	0.294326
7.228333	0.1	0.294344
7.230000	0.1	0.290526
7.231667	0.1	0.281916
7.233333	0.1	0.271117
7.235000	0.1	0.262335
7.236667	0.1	0.257823
7.238333	0.1	0.257292
7.240000	0.1	0.259462
7.241667	0.1	0.263010
7.243333	0.1	0.266479
7.245000	0.1	0.268137
7.246667	0.1	0.266666
7.248333	0.1	0.262102
7.250000	0.1	0.255988
7.251667	0.1	0.250749
7.253333	0.1	0.248672
7.255000	0.1	0.250433
7.256667	0.1	0.254395
7.258333	0.1	0.257771
7.260000	0.1	0.258354
7.261667	0.1	0.255695
7.263333	0.1	0.251392
7.265000	0.1	0.248044
7.266667	0.1	0.246656
7.268333	0.1	0.245967
7.270000	0.1	0.245394
7.271667	0.1	0.246447
7.273333	0.1	0.250377
7.275000	0.1	0.256496
7.276667	0.1	0.263550
7.278333	0.1	0.270796
7.280000	0.1	0.277003
7.281667	0.1	0.280165
7.283333	0.1	0.278903
7.285000	0.1	0.273655
7.286667	0.1	0.266451
7.288333	0.1	0.259220
7.290000	0.1	0.252947
7.291667	0.1	0.248305
7.293333	0.1	0.246032
7.295000	0.1	0.246358
7.296667	0.1	0.248263
7.298333	0.1	0.250502
7.300000	0.1	0.253459
7.301667	0.1	0.258051
7.303333	0.1	0.263304
7.305000	0.1	0.266749
7.306667	0.1	0.266535
7.308333	0.1	0.262414
7.310000	0.1	0.256225
7.311667	0.1	0.250931
7.313333	0.1	0.248053
7.315000	0.1	0.247215
7.316667	0.1	0.247960
7.318333	0.1	0.250046
7.320000	0.1	0.252435
7.321667	0.1	0.253860
7.323333	0.1	0.254172
7.325000	0.1	0.253972
7.326667	0.1	0.253804
7.328333	0.1	0.254363
7.330000	0.1	0.256030
7.331667	0.1	0.258172
7.333333	0.1	0.260351
7.335000	0.1	0.263448
7.336667	0.1	0.267834
7.338333	0.1	0.271373
7.340000	0.1	0.270912
7.341667	0.1	0.265180
7.343333	0.1	0.255788
7.345000	0.1	0.246004
7.346667	0.1	0.238782
7.348333	0.1	0.235187
7.350000	0.1	0.234228
7.351667	0.1	0.234828
7.353333	0.1	0.236942
7.355000	0.1	0.239862
7.356667	0.1	0.241883
7.358333	0.1	0.242619
7.360000	0.1	0.243410
7.361667	0.1	0.245254
7.363333	0.1	0.247643
7.365000	0.1	0.249567
7.366667	0.1	0.251029
7.368333	0.1	0.253525
7.370000	0.1	0.258707
7.371667	0.1	0.266740
7.373333	0.1	0.275983
7.375000	0.1	0.283741
7.376667	0.1	0.287024
7.378333	0.1	0.283686
7.380000	0.1	0.274158
7.381667	0.1	0.261804
7.383333	0.1	0.251154
7.385000	0.1	0.245594
7.386667	0.1	0.245678
7.388333	0.1	0.249241
7.390000	0.1	0.253622
7.391667	0.1	0.257809
7.393333	0.1	0.262051
7.395000	0.1	0.265925
7.396667	0.1	0.268156
7.398333	0.1	0.268132
7.400000	0.1	0.266079
7.401667	0.1	0.262279
7.403333	0.1	0.257459
7.405000	0.1	0.253236
7.406667	0.1	0.251196
7.408333	0.1	0.251555
7.410000	0.1	0.252924
7.411667	0.1	0.253371
7.413333	0.1	0.251671
7.415000	0.1	0.247778
7.416667	0.1	0.242661
7.418333	0.1	0.238074
7.420000	0.1	0.235676
7.421667	0.1	0.236104
7.423333	0.1	0.239094
7.425000	0.1	0.244300
7.426667	0.1	0.251424
7.428333	0.1	0.259392
7.430000	0.1	0.265795
7.431667	0.1	0.267765
7.433333	0.1	0.264002
7.435000	0.1	0.256402
7.436667	0.1	0.249082
7.438333	0.1	0.245483
7.440000	0.1	0.246447
7.441667	0.1	0.250600
7.443333	0.1	0.255383
7.445000	0.1	0.258065
7.446667	0.1	0.257385
7.448333	0.1	0.254381
7.450000	0.1	0.250759
7.451667	0.1	0.247541
7.453333	0.1	0.246041
7.455000	0.1	0.247806
7.456667	0.1	0.252659
7.458333	0.1	0.258270
7.460000	0.1	0.261758
7.461667	0.1	0.261534
7.463333	0.1	0.257986
7.465000	0.1	0.252663
7.466667	0.1	0.247550
7.468333	0.1	0.245147
7.470000	0.1	0.247546
7.471667	0.1	0.254516
7.473333	0.1	0.263201
7.475000	0.1	0.270167
7.476667	0.1	0.273273
7.478333	0.1	0.271616
7.480000	0.1	0.265250
7.481667	0.1	0.255788
7.483333	0.1	0.246409
7.485000	0.1	0.240644
7.486667	0.1	0.240561
7.488333	0.1	0.245343
7.490000	0.1	0.252044
7.491667	0.1	0.258042
7.493333	0.1	0.262004
7.495000	0.1	0.263662
7.496667	0.1	0.263653
7.498333	0.1	0.262531
7.500000	0.1	0.260253
7.501667	0.1	0.257459
7.503333	0.1	0.255411
7.505000	0.1	0.254628
7.506667	0.1	0.255019
7.508333	0.1	0.256146
7.510000	0.1	0.256617
7.511667	0.1	0.254507
7.513333	0.1	0.248854
7.515000	0.1	0.240826
7.516667	0.1	0.233529
7.518333	0.1	0.230023
7.520000	0.1	0.230959
7.521667	0.1	0.234353
7.523333	0.1	0.237469
7.525000	0.1	0.238856
7.526667	0.1	0.238954
7.528333	0.1	0.238745
7.530000	0.1	0.238293
7.531667	0.1	0.237464
7.533333	0.1	0.236826
7.535000	0.1	0.236640
7.536667	0.1	0.236486
7.538333	0.1	0.236905
7.540000	0.1	0.239196
7.541667	0.1	0.243043
7.543333	0.1	0.246633
7.545000	0.1	0.248849
7.546667	0.1	0.249776
7.548333	0.1	0.249422
7.550000	0.1	0.246814
7.551667	0.1	0.240598
7.553333	0.1	0.231154
7.555000	0.1	0.221804
7.556667	0.1	0.216523
7.558333	0.1	0.216831
7.560000	0.1	0.221147
7.561667	0.1	0.226162
7.563333	0.1	0.228588
7.565000	0.1	0.227191
7.566667	0.1	0.223680
7.568333	0.1	0.221552
7.570000	0.1	0.223792
7.571667	0.1	0.230512
7.573333	0.1	0.238824
7.575000	0.1	0.245450
7.576667	0.1	0.248915
7.578333	0.1	0.249683
7.580000	0.1	0.249208
7.581667	0.1	0.248533
7.583333	0.1	0.247564
7.585000	0.1	0.246107
7.586667	0.1	0.244742
7.588333	0.1	0.244463
7.590000	0.1	0.245688
7.591667	0.1	0.247750
7.593333	0.1	0.249362
7.595000	0.1	0.249445
7.596667	0.1	0.247834
7.598333	0.1	0.245417
7.600000	0.1	0.243178
7.601667	0.1	0.241552
7.603333	0.1	0.241078
7.605000	0.1	0.242745
7.606667	0.1	0.247033
7.608333	0.1	0.252961
7.610000	0.1	0.258405
7.611667	0.1	0.261073
7.613333	0.1	0.259881
7.615000	0.1	0.255913
7.616667	0.1	0.251234
7.618333	0.1	0.247373
7.620000	0.1	0.245241
7.621667	0.1	0.245045
7.623333	0.1	0.246456
7.625000	0.1	0.249241
7.626667	0.1	0.253334
7.628333	0.1	0.258181
7.630000	0.1	0.262512
7.631667	0.1	0.265203
7.633333	0.1	0.265683
7.635000	0.1	0.263932
7.636667	0.1	0.261050
7.638333	0.1	0.258889
7.640000	0.1	0.258833
7.641667	0.1	0.260971
7.643333	0.1	0.263811
7.645000	0.1	0.265231
7.646667	0.1	0.264151
7.648333	0.1	0.261040
7.650000	0.1	0.257199
7.651667	0.1	0.254149
7.653333	0.1	0.252882
7.655000	0.1	0.253301
7.656667	0.1	0.254819
7.658333	0.1	0.256980
7.660000	0.1	0.259052
7.661667	0.1	0.259746
7.663333	0.1	0.258042
7.665000	0.1	0.254721
7.666667	0.1	0.252160
7.668333	0.1	0.251899
7.670000	0.1	0.253553
7.671667	0.1	0.256053
7.673333	0.1	0.258703
7.675000	0.1	0.261008
7.676667	0.1	0.262209
7.678333	0.1	0.261473
7.680000	0.1	0.259019
7.681667	0.1	0.256351
7.683333	0.1	0.254787
7.685000	0.1	0.254577
7.686667	0.1	0.255532
7.688333	0.1	0.257664
7.690000	0.1	0.260524
7.691667	0.1	0.263001
7.693333	0.1	0.264663
7.695000	0.1	0.266340
7.696667	0.1	0.268496
7.698333	0.1	0.269949
7.700000	0.1	0.269162
7.701667	0.1	0.266004
7.703333	0.1	0.261459
7.705000	0.1	0.256724
7.706667	0.1	0.253385
7.708333	0.1	0.252924
7.710000	0.1	0.255671
7.711667	0.1	0.260635
7.713333	0.1	0.266042
7.715000	0.1	0.270354
7.716667	0.1	0.273031
7.718333	0.1	0.273800
7.720000	0.1	0.271979
7.721667	0.1	0.267872
7.723333	0.1	0.263811
7.725000	0.1	0.262614
7.726667	0.1	0.264398
7.728333	0.1	0.265967
7.730000	0.1	0.264253
7.731667	0.1	0.259108
7.733333	0.1	0.252398
7.735000	0.1	0.246372
7.736667	0.1	0.242605
7.738333	0.1	0.241194
7.740000	0.1	0.241608
7.741667	0.1	0.243839
7.743333	0.1	0.247783
7.745000	0.1	0.252477
7.746667	0.1	0.256621
7.748333	0.1	0.259341
7.750000	0.1	0.260510
7.751667	0.1	0.260738
7.753333	0.1	0.260687
7.755000	0.1	0.260486
7.756667	0.1	0.260249
7.758333	0.1	0.260416
7.760000	0.1	0.260472
7.761667	0.1	0.258894
7.763333	0.1	0.255303
7.765000	0.1	0.251490
7.766667	0.1	0.250018
7.768333	0.1	0.252407
7.770000	0.1	0.258121
7.771667	0.1	0.264235
7.773333	0.1	0.267169
7.775000	0.1	0.265888
7.776667	0.1	0.262517
7.778333	0.1	0.260044
7.780000	0.1	0.260388
7.781667	0.1	0.263494
7.783333	0.1	0.267392
7.785000	0.1	0.269678
7.786667	0.1	0.269432
7.788333	0.1	0.267685
7.790000	0.1	0.266619
7.791667	0.1	0.268319
7.793333	0.1	0.273273
7.795000	0.1	0.279471
7.796667	0.1	0.284058
7.798333	0.1	0.285930
7.800000	0.1	0.286205
7.801667	0.1	0.286852
7.803333	0.1	0.288705
7.805000	0.1	0.290410
7.806667	0.1	0.290130
7.808333	0.1	0.287751
7.810000	0.1	0.285222
7.811667	0.1	0.285236
7.813333	0.1	0.288934
7.815000	0.1	0.294708
7.816667	0.1	0.299863
7.818333	0.1	0.302466
7.820000	0.1	0.301646
7.821667	0.1	0.297567
7.823333	0.1	0.291183
7.825000	0.1	0.283620
7.826667	0.1	0.275685
7.828333	0.1	0.267862
7.830000	0.1	0.260887
7.831667	0.1	0.255965
7.833333	0.1	0.253925
7.835000	0.1	0.254293
7.836667	0.1	0.256109
7.838333	0.1	0.259373
7.840000	0.1	0.264174
7.841667	0.1	0.268896
7.843333	0.1	0.271159
7.845000	0.1	0.270139
7.846667	0.1	0.266884
7.848333	0.1	0.262866
7.850000	0.1	0.259215
7.851667	0.1	0.256808
7.853333	0.1	0.256095
7.855000	0.1	0.256919
7.856667	0.1	0.258465
7.858333	0.1	0.259602
7.860000	0.1	0.260053
7.861667	0.1	0.260687
7.863333	0.1	0.262721
7.865000	0.1	0.266735
7.866667	0.1	0.271667
7.868333	0.1	0.275327
7.870000	0.1	0.276328
7.871667	0.1	0.275210
7.873333	0.1	0.273935
7.875000	0.1	0.274344
7.876667	0.1	0.276873
7.878333	0.1	0.280752
7.880000	0.1	0.284519
7.881667	0.1	0.286140
7.883333	0.1	0.283830
7.885000	0.1	0.277394
7.886667	0.1	0.268775
7.888333	0.1	0.261362
7.890000	0.1	0.258018
7.891667	0.1	0.259373
7.893333	0.1	0.263755
7.895000	0.1	0.268300
7.896667	0.1	0.270493
7.898333	0.1	0.269627
7.900000	0.1	0.267108
7.901667	0.1	0.264966
7.903333	0.1	0.264328
7.905000	0.1	0.265036
7.906667	0.1	0.265967
7.908333	0.1	0.266382
7.910000	0.1	0.266773
7.911667	0.1	0.267699
7.913333	0.1	0.268272
7.915000	0.1	0.266852
7.916667	0.1	0.263411
7.918333	0.1	0.260263
7.920000	0.1	0.260137
7.921667	0.1	0.264035
7.923333	0.1	0.270521
7.925000	0.1	0.276277
7.926667	0.1	0.277851
7.928333	0.1	0.274167
7.930000	0.1	0.267392
7.931667	0.1	0.260524
7.933333	0.1	0.255271
7.935000	0.1	0.252775
7.936667	0.1	0.254386
7.938333	0.1	0.260263
7.940000	0.1	0.268118
7.941667	0.1	0.274782
7.943333	0.1	0.278037
7.945000	0.1	0.277194
7.946667	0.1	0.273967
7.948333	0.1	0.271844
7.950000	0.1	0.272831
7.951667	0.1	0.276379
7.953333	0.1	0.281022
7.955000	0.1	0.285283
7.956667	0.1	0.288035
7.958333	0.1	0.288715
7.960000	0.1	0.286750
7.961667	0.1	0.281637
7.963333	0.1	0.273995
7.965000	0.1	0.265557
7.966667	0.1	0.258121
7.968333	0.1	0.253231
7.970000	0.1	0.251606
7.971667	0.1	0.252603
7.973333	0.1	0.255136
7.975000	0.1	0.258801
7.976667	0.1	0.263588
7.978333	0.1	0.269082
7.980000	0.1	0.274326
7.981667	0.1	0.278037
7.983333	0.1	0.278926
7.985000	0.1	0.276780
7.986667	0.1	0.273022
7.988333	0.1	0.269678
7.990000	0.1	0.268286
7.991667	0.1	0.269241
7.993333	0.1	0.271397
7.995000	0.1	0.272822
7.996667	0.1	0.271918
7.998333	0.1	0.268500
8.000000	0.1	0.263979
8.001667	0.1	0.260323
8.003333	0.1	0.258870
8.005000	0.1	0.259406
8.006667	0.1	0.260444
8.008333	0.1	0.260714
8.010000	0.1	0.259941
8.011667	0.1	0.258782
8.013333	0.1	0.258335
8.015000	0.1	0.259220
8.016667	0.1	0.261716
8.018333	0.1	0.265897
8.020000	0.1	0.270470
8.021667	0.1	0.273273
8.023333	0.1	0.273222
8.025000	0.1	0.270358
8.026667	0.1	0.265129
8.028333	0.1	0.258861
8.030000	0.1	0.254018
8.031667	0.1	0.252607
8.033333	0.1	0.254619
8.035000	0.1	0.258237
8.036667	0.1	0.260714
8.038333	0.1	0.259862
8.040000	0.1	0.255769
8.041667	0.1	0.251024
8.043333	0.1	0.248938
8.045000	0.1	0.250707
8.046667	0.1	0.254400
8.048333	0.1	0.257604
8.050000	0.1	0.259965
8.051667	0.1	0.262125
8.053333	0.1	0.263853
8.055000	0.1	0.264579
8.056667	0.1	0.264728
8.058333	0.1	0.265678
8.060000	0.1	0.268277
8.061667	0.1	0.271336
8.063333	0.1	0.272566
8.065000	0.1	0.271476
8.066667	0.1	0.270377
8.068333	0.1	0.271597
8.070000	0.1	0.274968
8.071667	0.1	0.278722
8.073333	0.1	0.281301
8.075000	0.1	0.282121
8.076667	0.1	0.281716
8.078333	0.1	0.280743
8.080000	0.1	0.279290
8.081667	0.1	0.277557
8.083333	0.1	0.275671
8.085000	0.1	0.272878
8.086667	0.1	0.268477
8.088333	0.1	0.263127
8.090000	0.1	0.258507
8.091667	0.1	0.256482
8.093333	0.1	0.258852
8.095000	0.1	0.266433
8.096667	0.1	0.277651
8.098333	0.1	0.288873
8.100000	0.1	0.296626
8.101667	0.1	0.299192
8.103333	0.1	0.296775
8.105000	0.1	0.291145
8.106667	0.1	0.285194
8.108333	0.1	0.281874
8.110000	0.1	0.282298
8.111667	0.1	0.285017
8.113333	0.1	0.287611
8.115000	0.1	0.288626
8.116667	0.1	0.287937
8.118333	0.1	0.286214
8.120000	0.1	0.284845
8.121667	0.1	0.285511
8.123333	0.1	0.288510
8.125000	0.1	0.291872
8.126667	0.1	0.292961
8.128333	0.1	0.290466
8.130000	0.1	0.284794
8.131667	0.1	0.277301
8.133333	0.1	0.269902
8.135000	0.1	0.265050
8.136667	0.1	0.264640
8.138333	0.1	0.268617
8.140000	0.1	0.275350
8.141667	0.1	0.283015
8.143333	0.1	0.289902
8.145000	0.1	0.293804
8.146667	0.1	0.293097
8.148333	0.1	0.288691
8.150000	0.1	0.283029
8.151667	0.1	0.278256
8.153333	0.1	0.276230
8.155000	0.1	0.277720
8.156667	0.1	0.281367
8.158333	0.1	0.285045
8.160000	0.1	0.287676
8.161667	0.1	0.289166
8.163333	0.1	0.289595
8.165000	0.1	0.289017
8.166667	0.1	0.287914
8.168333	0.1	0.287187
8.170000	0.1	0.287374
8.171667	0.1	0.288389
8.173333	0.1	0.290638
8.175000	0.1	0.294815
8.176667	0.1	0.299793
8.178333	0.1	0.302666
8.180000	0.1	0.301842
8.181667	0.1	0.298535
8.183333	0.1	0.294759
8.185000	0.1	0.291471
8.186667	0.1	0.289050
8.188333	0.1	0.287923
8.190000	0.1	0.288333
8.191667	0.1	0.289977
8.193333	0.1	0.291709
8.195000	0.1	0.292100
8.196667	0.1	0.290675
8.198333	0.1	0.288109
8.200000	0.1	0.285218
8.201667	0.1	0.282591
8.203333	0.1	0.281073
8.205000	0.1	0.281581
8.206667	0.1	0.283811
8.208333	0.1	0.285376
8.210000	0.1	0.283481
8.211667	0.1	0.278065
8.213333	0.1	0.272258
8.215000	0.1	0.269297
8.216667	0.1	0.270363
8.218333	0.1	0.275266
8.220000	0.1	0.283034
8.221667	0.1	0.291374
8.223333	0.1	0.297823
8.225000	0.1	0.301362
8.226667	0.1	0.301967
8.228333	0.1	0.300058
8.230000	0.1	0.296887
8.231667	0.1	0.294205
8.233333	0.1	0.293325
8.235000	0.1	0.294126
8.236667	0.1	0.294764
8.238333	0.1	0.293767
8.240000	0.1	0.291639
8.241667	0.1	0.289273
8.243333	0.1	0.286759
8.245000	0.1	0.284393
8.246667	0.1	0.283499
8.248333	0.1	0.284901
8.250000	0.1	0.287150
8.251667	0.1	0.287713
8.253333	0.1	0.285590
8.255000	0.1	0.282014
8.256667	0.1	0.279252
8.258333	0.1	0.279075
8.260000	0.1	0.281464
8.261667	0.1	0.284202
8.263333	0.1	0.284240
8.265000	0.1	0.280137
8.266667	0.1	0.273092
8.268333	0.1	0.265762
8.270000	0.1	0.260393
8.271667	0.1	0.258014
8.273333	0.1	0.258982
8.275000	0.1	0.263001
8.276667	0.1	0.268533
8.278333	0.1	0.273539
8.280000	0.1	0.277124
8.281667	0.1	0.279513
8.283333	0.1	0.280328
8.285000	0.1	0.278847
8.286667	0.1	0.275993
8.288333	0.1	0.273818
8.290000	0.1	0.273143
8.291667	0.1	0.273008
8.293333	0.1	0.272179
8.295000	0.1	0.270274
8.296667	0.1	0.267788
8.298333	0.1	0.266111
8.300000	0.1	0.267085
8.301667	0.1	0.271616
8.303333	0.1	0.278689
8.305000	0.1	0.285427
8.306667	0.1	0.289027
8.308333	0.1	0.288854
8.310000	0.1	0.286181
8.311667	0.1	0.282899
8.313333	0.1	0.280747
8.315000	0.1	0.280058
8.316667	0.1	0.279318
8.318333	0.1	0.277380
8.320000	0.1	0.274847
8.321667	0.1	0.272668
8.323333	0.1	0.271811
8.325000	0.1	0.273986
8.326667	0.1	0.280375
8.328333	0.1	0.289553
8.330000	0.1	0.297735
8.331667	0.1	0.301469
8.333333	0.1	0.299760
8.335000	0.1	0.294079
8.336667	0.1	0.287611
8.338333	0.1	0.283415
8.340000	0.1	0.282521
8.341667	0.1	0.284757
8.343333	0.1	0.289832
8.345000	0.1	0.296272
8.346667	0.1	0.301627
8.348333	0.1	0.304664
8.350000	0.1	0.305586
8.351667	0.1	0.304943
8.353333	0.1	0.303620
8.355000	0.1	0.302908
8.356667	0.1	0.303639
8.358333	0.1	0.305199
8.360000	0.1	0.306270
8.361667	0.1	0.306498
8.363333	0.1	0.306545
8.365000	0.1	0.307411
8.366667	0.1	0.309655
8.368333	0.1	0.312463
8.370000	0.1	0.314037
8.371667	0.1	0.313250
8.373333	0.1	0.310494
8.375000	0.1	0.307024
8.376667	0.1	0.304058
8.378333	0.1	0.302154
8.380000	0.1	0.300957
8.381667	0.1	0.300268
8.383333	0.1	0.300873
8.385000	0.1	0.302861
8.386667	0.1	0.304738
8.388333	0.1	0.305413
8.390000	0.1	0.305092
8.391667	0.1	0.303974
8.393333	0.1	0.302168
8.395000	0.1	0.300379
8.396667	0.1	0.299471
8.398333	0.1	0.299583
8.400000	0.1	0.300100
8.401667	0.1	0.300002
8.403333	0.1	0.298489
8.405000	0.1	0.295956
8.406667	0.1	0.293497
8.408333	0.1	0.291597
8.410000	0.1	0.290847
8.411667	0.1	0.292598
8.413333	0.1	0.297264
8.415000	0.1	0.303118
8.416667	0.1	0.308151
8.418333	0.1	0.312026
8.420000	0.1	0.314852
8.421667	0.1	0.315355
8.423333	0.1	0.311984
8.425000	0.1	0.305278
8.426667	0.1	0.298182
8.428333	0.1	0.294317
8.430000	0.1	0.295881
8.431667	0.1	0.302335
8.433333	0.1	0.310987
8.435000	0.1	0.318796
8.436667	0.1	0.323649
8.438333	0.1	0.325064
8.440000	0.1	0.324179
8.441667	0.1	0.322326
8.443333	0.1	0.319881
8.445000	0.1	0.316733
8.446667	0.1	0.312943
8.448333	0.1	0.309078
8.450000	0.1	0.305809
8.451667	0.1	0.302903
8.453333	0.1	0.299499
8.455000	0.1	0.295360
8.456667	0.1	0.291364
8.458333	0.1	0.289185
8.460000	0.1	0.290372
8.461667	0.1	0.294922
8.463333	0.1	0.300878
8.465000	0.1	0.305912
8.466667	0.1	0.308338
8.468333	0.1	0.306866
8.470000	0.1	0.301455
8.471667	0.1	0.294489
8.473333	0.1	0.289828
8.475000	0.1	0.289944
8.476667	0.1	0.293525
8.478333	0.1	0.296505
8.480000	0.1	0.295942
8.481667	0.1	0.292510
8.483333	0.1	0.289590
8.485000	0.1	0.290186
8.486667	0.1	0.294419
8.488333	0.1	0.300300
8.490000	0.1	0.306377
8.491667	0.1	0.312096
8.493333	0.1	0.316240
8.495000	0.1	0.317348
8.496667	0.1	0.315695
8.498333	0.1	0.313153
8.500000	0.1	0.311066
8.501667	0.1	0.309250
8.503333	0.1	0.306903
8.505000	0.1	0.303825
8.506667	0.1	0.300668
8.508333	0.1	0.298237
8.510000	0.1	0.296584
8.511667	0.1	0.295099
8.513333	0.1	0.293241
8.515000	0.1	0.290666
8.516667	0.1	0.287425
8.518333	0.1	0.284924
8.520000	0.1	0.285250
8.521667	0.1	0.288538
8.523333	0.1	0.292696
8.525000	0.1	0.296156
8.526667	0.1	0.298987
8.528333	0.1	0.301595
8.530000	0.1	0.303769
8.531667	0.1	0.304719
8.533333	0.1	0.303648
8.535000	0.1	0.300445
8.536667	0.1	0.295853
8.538333	0.1	0.291010
8.540000	0.1	0.286829
8.541667	0.1	0.283564
8.543333	0.1	0.281222
8.545000	0.1	0.280542
8.546667	0.1	0.282917
8.548333	0.1	0.288533
8.550000	0.1	0.295201
8.551667	0.1	0.299499
8.553333	0.1	0.299551
8.555000	0.1	0.296780
8.556667	0.1	0.294349
8.558333	0.1	0.294172
8.560000	0.1	0.295574
8.561667	0.1	0.296189
8.563333	0.1	0.294461
8.565000	0.1	0.291253
8.566667	0.1	0.288314
8.568333	0.1	0.286135
8.570000	0.1	0.283895
8.571667	0.1	0.281036
8.573333	0.1	0.278903
8.575000	0.1	0.279830
8.576667	0.1	0.283946
8.578333	0.1	0.288514
8.580000	0.1	0.290805
8.581667	0.1	0.290391
8.583333	0.1	0.288449
8.585000	0.1	0.286065
8.586667	0.1	0.283821
8.588333	0.1	0.282070
8.590000	0.1	0.280994
8.591667	0.1	0.280617
8.593333	0.1	0.280906
8.595000	0.1	0.281837
8.596667	0.1	0.283085
8.598333	0.1	0.283970
8.600000	0.1	0.284067
8.601667	0.1	0.283970
8.603333	0.1	0.284621
8.605000	0.1	0.285851
8.606667	0.1	0.287159
8.608333	0.1	0.288989
8.610000	0.1	0.291257
8.611667	0.1	0.292407
8.613333	0.1	0.291648
8.615000	0.1	0.290624
8.616667	0.1	0.291513
8.618333	0.1	0.294885
8.620000	0.1	0.300077
8.621667	0.1	0.305409
8.623333	0.1	0.308515
8.625000	0.1	0.308272
8.626667	0.1	0.305474
8.628333	0.1	0.301646
8.630000	0.1	0.298270
8.631667	0.1	0.296370
8.633333	0.1	0.295914
8.635000	0.1	0.296365
8.636667	0.1	0.298480
8.638333	0.1	0.303695
8.640000	0.1	0.311481
8.641667	0.1	0.319206
8.643333	0.1	0.324864
8.645000	0.1	0.328021
8.646667	0.1	0.328356
8.648333	0.1	0.325241
8.650000	0.1	0.319309
8.651667	0.1	0.312892
8.653333	0.1	0.308231
8.655000	0.1	0.305856
8.656667	0.1	0.304803
8.658333	0.1	0.303895
8.660000	0.1	0.302894
8.661667	0.1	0.302475
8.663333	0.1	0.303243
8.665000	0.1	0.304929
8.666667	0.1	0.306605
8.668333	0.1	0.307220
8.670000	0.1	0.305967
8.671667	0.1	0.302931
8.673333	0.1	0.299453
8.675000	0.1	0.297818
8.676667	0.1	0.299974
8.678333	0.1	0.305604
8.680000	0.1	0.311718
8.681667	0.1	0.314661
8.683333	0.1	0.312715
8.685000	0.1	0.307332
8.686667	0.1	0.301721
8.688333	0.1	0.298652
8.690000	0.1	0.299583
8.691667	0.1	0.304179
8.693333	0.1	0.309916
8.695000	0.1	0.313688
8.696667	0.1	0.314233
8.698333	0.1	0.312729
8.700000	0.1	0.311290
8.701667	0.1	0.311127
8.703333	0.1	0.312212
8.705000	0.1	0.313823
8.706667	0.1	0.314983
8.708333	0.1	0.315011
8.710000	0.1	0.313730
8.711667	0.1	0.311388
8.713333	0.1	0.309059
8.715000	0.1	0.308463
8.716667	0.1	0.310089
8.718333	0.1	0.311560
8.720000	0.1	0.309823
8.721667	0.1	0.304999
8.723333	0.1	0.299895
8.725000	0.1	0.296435
8.726667	0.1	0.294200
8.728333	0.1	0.292179
8.730000	0.1	0.290023
8.731667	0.1	0.287388
8.733333	0.1	0.284165
8.735000	0.1	0.281185
8.736667	0.1	0.279155
8.738333	0.1	0.278060
8.740000	0.1	0.278167
8.741667	0.1	0.279481
8.743333	0.1	0.280682
8.745000	0.1	0.280496
8.746667	0.1	0.279178
8.748333	0.1	0.278051
8.750000	0.1	0.278382
8.751667	0.1	0.280803
8.753333	0.1	0.285124
8.755000	0.1	0.290009
8.756667	0.1	0.292882
8.758333	0.1	0.291690
8.760000	0.1	0.286964
8.761667	0.1	0.281418
8.763333	0.1	0.277516
8.765000	0.1	0.275844
8.766667	0.1	0.275527
8.768333	0.1	0.275830
8.770000	0.1	0.276896
8.771667	0.1	0.278750
8.773333	0.1	0.280729
8.775000	0.1	0.282112
8.776667	0.1	0.282908
8.778333	0.1	0.284011
8.780000	0.1	0.285935
8.781667	0.1	0.287639
8.783333	0.1	0.287849
8.785000	0.1	0.286661
8.786667	0.1	0.284812
8.788333	0.1	0.282740
8.790000	0.1	0.281236
8.791667	0.1	0.281488
8.793333	0.1	0.284091
8.795000	0.1	0.288300
8.796667	0.1	0.292026
8.798333	0.1	0.292948
8.800000	0.1	0.290023
8.801667	0.1	0.283848
8.803333	0.1	0.276524
8.805000	0.1	0.271108
8.806667	0.1	0.269646
8.808333	0.1	0.271737
8.810000	0.1	0.275509
8.811667	0.1	0.278950
8.813333	0.1	0.280160
8.815000	0.1	0.278540
8.816667	0.1	0.276132
8.818333	0.1	0.275658
8.820000	0.1	0.277562
8.821667	0.1	0.280174
8.823333	0.1	0.281916
8.825000	0.1	0.282335
8.826667	0.1	0.281595
8.828333	0.1	0.279946
8.830000	0.1	0.277818
8.831667	0.1	0.275811
8.833333	0.1	0.274172
8.835000	0.1	0.272971
8.836667	0.1	0.272845
8.838333	0.1	0.274261
8.840000	0.1	0.276384
8.841667	0.1	0.277809
8.843333	0.1	0.277897
8.845000	0.1	0.276766
8.846667	0.1	0.274815
8.848333	0.1	0.272938
8.850000	0.1	0.272361
8.851667	0.1	0.273860
8.853333	0.1	0.277380
8.855000	0.1	0.282023
8.856667	0.1	0.286782
8.858333	0.1	0.291341
8.860000	0.1	0.295755
8.861667	0.1	0.300040
8.863333	0.1	0.303956
8.865000	0.1	0.306400
8.866667	0.1	0.305716
8.868333	0.1	0.301437
8.870000	0.1	0.295346
8.871667	0.1	0.290531
8.873333	0.1	0.289162
8.875000	0.1	0.291201
8.876667	0.1	0.295332
8.878333	0.1	0.299737
8.880000	0.1	0.302438
8.881667	0.1	0.302265
8.883333	0.1	0.299388
8.885000	0.1	0.295471
8.886667	0.1	0.293097
8.888333	0.1	0.293548
8.890000	0.1	0.295658
8.891667	0.1	0.297129
8.893333	0.1	0.296426
8.895000	0.1	0.293744
8.896667	0.1	0.290093
8.898333	0.1	0.285772
8.900000	0.1	0.281064
8.901667	0.1	0.278316
8.903333	0.1	0.281194
8.905000	0.1	0.290885
8.906667	0.1	0.303634
8.908333	0.1	0.312938
8.910000	0.1	0.315038
8.911667	0.1	0.311434
8.913333	0.1	0.305907
8.915000	0.1	0.300887
8.916667	0.1	0.296859
8.918333	0.1	0.293492
8.920000	0.1	0.290489
8.921667	0.1	0.288086
8.923333	0.1	0.286573
8.925000	0.1	0.285879
8.926667	0.1	0.286610
8.928333	0.1	0.289981
8.930000	0.1	0.296035
8.931667	0.1	0.303043
8.933333	0.1	0.308771
8.935000	0.1	0.311802
8.936667	0.1	0.311676
8.938333	0.1	0.308878
8.940000	0.1	0.305488
8.941667	0.1	0.304165
8.943333	0.1	0.305218
8.945000	0.1	0.305953
8.946667	0.1	0.303197
8.948333	0.1	0.296058
8.950000	0.1	0.286778
8.951667	0.1	0.278493
8.953333	0.1	0.272836
8.955000	0.1	0.270493
8.956667	0.1	0.271862
8.958333	0.1	0.275928
8.960000	0.1	0.280719
8.961667	0.1	0.285301
8.963333	0.1	0.289609
8.965000	0.1	0.292598
8.966667	0.1	0.292859
8.968333	0.1	0.291113
8.970000	0.1	0.290428
8.971667	0.1	0.293450
8.973333	0.1	0.299895
8.975000	0.1	0.306624
8.976667	0.1	0.309842
8.978333	0.1	0.307634
8.980000	0.1	0.301055
8.981667	0.1	0.293246
8.983333	0.1	0.287429
8.985000	0.1	0.284901
8.986667	0.1	0.285278
8.988333	0.1	0.288417
8.990000	0.1	0.293981
8.991667	0.1	0.299793
8.993333	0.1	0.302698
8.995000	0.1	0.300831
8.996667	0.1	0.294792
8.998333	0.1	0.287239
9.000000	0.1	0.281348
9.001667	0.1	0.279224
9.003333	0.1	0.280840
9.005000	0.1	0.284254
9.006667	0.1	0.287667
9.008333	0.1	0.290610
9.010000	0.1	0.293083
9.011667	0.1	0.294899
9.013333	0.1	0.296142
9.015000	0.1	0.297264
9.016667	0.1	0.298275
9.018333	0.1	0.298601
9.020000	0.1	0.298172
9.021667	0.1	0.297334
9.023333	0.1	0.295974
9.025000	0.1	0.293590
9.026667	0.1	0.289604
9.028333	0.1	0.283555
9.030000	0.1	0.276063
9.031667	0.1	0.269790
9.033333	0.1	0.268021
9.035000	0.1	0.271928
9.036667	0.1	0.279988
9.038333	0.1	0.289129
9.040000	0.1	0.296091
9.041667	0.1	0.298750
9.043333	0.1	0.296920
9.045000	0.1	0.291993
9.046667	0.1	0.285869
9.048333	0.1	0.280305
9.050000	0.1	0.276892
9.051667	0.1	0.276458
9.053333	0.1	0.278167
9.055000	0.1	0.279741
9.056667	0.1	0.278568
9.058333	0.1	0.273339
9.060000	0.1	0.265404
9.061667	0.1	0.258544
9.063333	0.1	0.256537
9.065000	0.1	0.260165
9.066667	0.1	0.267266
9.068333	0.1	0.275332
9.070000	0.1	0.282940
9.071667	0.1	0.289613
9.073333	0.1	0.294689
9.075000	0.1	0.296514
9.076667	0.1	0.293907
9.078333	0.1	0.288114
9.080000	0.1	0.282312
9.081667	0.1	0.279578
9.083333	0.1	0.281064
9.085000	0.1	0.285576
9.086667	0.1	0.290759
9.088333	0.1	0.294605
9.090000	0.1	0.295881
9.091667	0.1	0.293716
9.093333	0.1	0.287713
9.095000	0.1	0.278992
9.096667	0.1	0.270791
9.098333	0.1	0.267015
9.100000	0.1	0.269748
9.101667	0.1	0.278153
9.103333	0.1	0.289395
9.105000	0.1	0.300044
9.106667	0.1	0.307225
9.108333	0.1	0.309744
9.110000	0.1	0.308426
9.111667	0.1	0.304780
9.113333	0.1	0.299728
9.115000	0.1	0.294535
9.116667	0.1	0.291592
9.118333	0.1	0.291942
9.120000	0.1	0.293739
9.121667	0.1	0.294698
9.123333	0.1	0.294317
9.125000	0.1	0.293413
9.126667	0.1	0.293115
9.128333	0.1	0.294293
9.130000	0.1	0.297111
9.131667	0.1	0.300785
9.133333	0.1	0.304147
9.135000	0.1	0.306354
9.136667	0.1	0.307132
9.138333	0.1	0.306605
9.140000	0.1	0.304682
9.141667	0.1	0.301735
9.143333	0.1	0.299481
9.145000	0.1	0.299402
9.146667	0.1	0.301176
9.148333	0.1	0.303574
9.150000	0.1	0.305339
9.151667	0.1	0.305451
9.153333	0.1	0.303988
9.155000	0.1	0.302531
9.156667	0.1	0.302782
9.158333	0.1	0.305260
9.160000	0.1	0.309395
9.161667	0.1	0.313804
9.163333	0.1	0.316422
9.165000	0.1	0.316184
9.166667	0.1	0.314550
9.168333	0.1	0.313646
9.170000	0.1	0.313940
9.171667	0.1	0.314903
9.173333	0.1	0.316207
9.175000	0.1	0.317311
9.176667	0.1	0.317018
9.178333	0.1	0.314345
9.180000	0.1	0.309492
9.181667	0.1	0.303662
9.183333	0.1	0.298545
9.185000	0.1	0.295802
9.186667	0.1	0.296175
9.188333	0.1	0.299048
9.190000	0.1	0.303141
9.191667	0.1	0.307276
9.193333	0.1	0.310866
9.195000	0.1	0.313926
9.196667	0.1	0.316072
9.198333	0.1	0.316291
9.200000	0.1	0.314424
9.201667	0.1	0.311770
9.203333	0.1	0.309651
9.205000	0.1	0.308808
9.206667	0.1	0.309949
9.208333	0.1	0.312910
9.210000	0.1	0.315895
9.211667	0.1	0.316678
9.213333	0.1	0.314279
9.215000	0.1	0.309693
9.216667	0.1	0.304626
9.218333	0.1	0.300226
9.220000	0.1	0.297721
9.221667	0.1	0.298363
9.223333	0.1	0.301944
9.225000	0.1	0.306387
9.226667	0.1	0.308696
9.228333	0.1	0.306792
9.230000	0.1	0.301427
9.231667	0.1	0.295723
9.233333	0.1	0.292184
9.235000	0.1	0.290973
9.236667	0.1	0.291504
9.238333	0.1	0.293530
9.240000	0.1	0.296435
9.241667	0.1	0.299625
9.243333	0.1	0.302615
9.245000	0.1	0.304063
9.246667	0.1	0.302414
9.248333	0.1	0.297874
9.250000	0.1	0.293357
9.251667	0.1	0.292542
9.253333	0.1	0.296580
9.255000	0.1	0.303383
9.256667	0.1	0.309241
9.258333	0.1	0.311066
9.260000	0.1	0.308584
9.261667	0.1	0.303797
9.263333	0.1	0.298731
9.265000	0.1	0.294959
9.266667	0.1	0.294102
9.268333	0.1	0.296906
9.270000	0.1	0.301739
9.271667	0.1	0.305558
9.273333	0.1	0.306675
9.275000	0.1	0.305073
9.276667	0.1	0.301218
9.278333	0.1	0.296556
9.280000	0.1	0.293595
9.281667	0.1	0.293558
9.283333	0.1	0.294806
9.285000	0.1	0.294819
9.286667	0.1	0.292799
9.288333	0.1	0.289651
9.290000	0.1	0.286484
9.291667	0.1	0.284226
9.293333	0.1	0.283853
9.295000	0.1	0.285767
9.296667	0.1	0.289520
9.298333	0.1	0.294237
9.300000	0.1	0.299173
9.301667	0.1	0.304007
9.303333	0.1	0.308179
9.305000	0.1	0.310154
9.306667	0.1	0.308673
9.308333	0.1	0.304696
9.310000	0.1	0.300766
9.311667	0.1	0.298368
9.313333	0.1	0.297371
9.315000	0.1	0.297711
9.316667	0.1	0.299527
9.318333	0.1	0.302047
9.320000	0.1	0.304333
9.321667	0.1	0.306447
9.323333	0.1	0.308896
9.325000	0.1	0.311714
9.326667	0.1	0.314564
9.328333	0.1	0.317763
9.330000	0.1	0.322652
9.331667	0.1	0.330345
9.333333	0.1	0.340105
9.335000	0.1	0.348999
9.336667	0.1	0.353279
9.338333	0.1	0.350722
9.340000	0.1	0.342065
9.341667	0.1	0.330778
9.343333	0.1	0.321367
9.345000	0.1	0.316752
9.346667	0.1	0.316906
9.348333	0.1	0.319397
9.350000	0.1	0.321297
9.351667	0.1	0.321302
9.353333	0.1	0.319867
9.355000	0.1	0.318130
9.356667	0.1	0.317316
9.358333	0.1	0.318149
9.360000	0.1	0.320422
9.361667	0.1	0.323355
9.363333	0.1	0.325893
9.365000	0.1	0.326722
9.366667	0.1	0.324943
9.368333	0.1	0.321311
9.370000	0.1	0.318307
9.371667	0.1	0.318559
9.373333	0.1	0.322610
9.375000	0.1	0.327746
9.376667	0.1	0.329865
9.378333	0.1	0.327113
9.380000	0.1	0.321153
9.381667	0.1	0.315574
9.383333	0.1	0.313832
9.385000	0.1	0.317227
9.386667	0.1	0.323867
9.388333	0.1	0.329586
9.390000	0.1	0.330210
9.391667	0.1	0.324426
9.393333	0.1	0.315187
9.395000	0.1	0.307979
9.396667	0.1	0.307192
9.398333	0.1	0.313781
9.400000	0.1	0.325534
9.401667	0.1	0.338615
9.403333	0.1	0.349614
9.405000	0.1	0.356799
9.406667	0.1	0.360203
9.408333	0.1	0.360981
9.410000	0.1	0.360338
9.411667	0.1	0.358848
9.413333	0.1	0.356203
9.415000	0.1	0.351318
9.416667	0.1	0.344072
9.418333	0.1	0.337050
9.420000	0.1	0.333744
9.421667	0.1	0.335434
9.423333	0.1	0.340347
9.425000	0.1	0.345856
9.426667	0.1	0.350447
9.428333	0.1	0.353009
9.430000	0.1	0.352687
9.431667	0.1	0.350517
9.433333	0.1	0.349027
9.435000	0.1	0.349828
9.436667	0.1	0.352836
9.438333	0.1	0.357227
9.440000	0.1	0.361735
9.441667	0.1	0.364645
9.443333	0.1	0.364888
9.445000	0.1	0.363034
9.446667	0.1	0.360720
9.448333	0.1	0.359411
9.450000	0.1	0.359360
9.451667	0.1	0.359640
9.453333	0.1	0.359402
9.455000	0.1	0.358652
9.456667	0.1	0.357460
9.458333	0.1	0.354797
9.460000	0.1	0.349451
9.461667	0.1	0.342499
9.463333	0.1	0.337334
9.465000	0.1	0.336436
9.466667	0.1	0.338946
9.468333	0.1	0.341777
9.470000	0.1	0.342452
9.471667	0.1	0.340641
9.473333	0.1	0.337986
9.475000	0.1	0.336934
9.476667	0.1	0.339104
9.478333	0.1	0.343900
9.480000	0.1	0.348669
9.481667	0.1	0.351169
9.483333	0.1	0.351314
9.485000	0.1	0.349861
9.486667	0.1	0.348124
9.488333	0.1	0.348585
9.490000	0.1	0.352175
9.491667	0.1	0.356543
9.493333	0.1	0.359076
9.495000	0.1	0.359495
9.496667	0.1	0.359020
9.498333	0.1	0.358922
9.500000	0.1	0.359770
9.501667	0.1	0.361553
9.503333	0.1	0.364450
9.505000	0.1	0.368850
9.506667	0.1	0.373954
9.508333	0.1	0.377530
9.510000	0.1	0.378522
9.511667	0.1	0.378233
9.513333	0.1	0.377931
9.515000	0.1	0.377512
9.516667	0.1	0.377027
9.518333	0.1	0.377619
9.520000	0.1	0.380385
9.521667	0.1	0.385097
9.523333	0.1	0.390643
9.525000	0.1	0.395821
9.526667	0.1	0.399034
9.528333	0.1	0.398625
9.530000	0.1	0.394653
9.531667	0.1	0.389824
9.533333	0.1	0.388259
9.535000	0.1	0.392222
9.536667	0.1	0.399598
9.538333	0.1	0.405828
9.540000	0.1	0.408008
9.541667	0.1	0.406648
9.543333	0.1	0.404296
9.545000	0.1	0.403174
9.546667	0.1	0.404147
9.548333	0.1	0.407612
9.550000	0.1	0.413721
9.551667	0.1	0.421302
9.553333	0.1	0.428106
9.555000	0.1	0.432762
9.556667	0.1	0.435524
9.558333	0.1	0.437582
9.560000	0.1	0.440413
9.561667	0.1	0.444781
9.563333	0.1	0.449326
9.565000	0.1	0.451333
9.566667	0.1	0.449792
9.568333	0.1	0.446672
9.570000	0.1	0.444688
9.571667	0.1	0.444902
9.573333	0.1	0.447272
9.575000	0.1	0.452590
9.576667	0.1	0.461708
9.578333	0.1	0.473228
9.580000	0.1	0.483072
9.581667	0.1	0.487119
9.583333	0.1	0.484898
9.585000	0.1	0.479799
9.586667	0.1	0.475994
9.588333	0.1	0.476264
9.590000	0.1	0.481121
9.591667	0.1	0.488367
9.593333	0.1	0.494360
9.595000	0.1	0.496875
9.596667	0.1	0.496609
9.598333	0.1	0.495585
9.600000	0.1	0.494621
9.601667	0.1	0.493545
9.603333	0.1	0.493457
9.605000	0.1	0.496171
9.606667	0.1	0.500940
9.608333	0.1	0.504428
9.610000	0.1	0.504502
9.611667	0.1	0.502327
9.613333	0.1	0.500921
9.615000	0.1	0.502695
9.616667	0.1	0.508251
9.618333	0.1	0.516903
9.620000	0.1	0.527524
9.621667	0.1	0.538360
9.623333	0.1	0.546705
9.625000	0.1	0.550095
9.626667	0.1	0.548339
9.628333	0.1	0.543683
9.630000	0.1	0.539115
9.631667	0.1	0.536880
9.633333	0.1	0.537541
9.635000	0.1	0.539999
9.636667	0.1	0.542467
9.638333	0.1	0.543310
9.640000	0.1	0.541839
9.641667	0.1	0.538747
9.643333	0.1	0.535590
9.645000	0.1	0.534113
9.646667	0.1	0.535650
9.648333	0.1	0.540358
9.650000	0.1	0.546551
9.651667	0.1	0.551259
9.653333	0.1	0.551799
9.655000	0.1	0.547394
9.656667	0.1	0.539846
9.658333	0.1	0.532526
9.660000	0.1	0.528577
9.661667	0.1	0.529764
9.663333	0.1	0.535515
9.665000	0.1	0.542598
9.666667	0.1	0.547157
9.668333	0.1	0.547529
9.670000	0.1	0.545047
9.671667	0.1	0.542523
9.673333	0.1	0.541685
9.675000	0.1	0.541904
9.676667	0.1	0.541853
9.678333	0.1	0.541839
9.680000	0.1	0.543026
9.681667	0.1	0.545126
9.683333	0.1	0.546509
9.685000	0.1	0.546137
9.686667	0.1	0.544954
9.688333	0.1	0.544903
9.690000	0.1	0.546193
9.691667	0.1	0.547012
9.693333	0.1	0.546076
9.695000	0.1	0.544074
9.696667	0.1	0.542733
9.698333	0.1	0.542849
9.700000	0.1	0.543469
9.701667	0.1	0.543757
9.703333	0.1	0.544363
9.705000	0.1	0.545960
9.706667	0.1	0.547967
9.708333	0.1	0.549639
9.710000	0.1	0.550952
9.711667	0.1	0.551832
9.713333	0.1	0.552172
9.715000	0.1	0.552465
9.716667	0.1	0.553103
9.718333	0.1	0.554076
9.720000	0.1	0.555380
9.721667	0.1	0.556307
9.723333	0.1	0.554975
9.725000	0.1	0.549885
9.726667	0.1	0.541881
9.728333	0.1	0.533946
9.730000	0.1	0.529196
9.731667	0.1	0.529578
9.733333	0.1	0.535357
9.735000	0.1	0.544926
9.736667	0.1	0.555669
9.738333	0.1	0.564903
9.740000	0.1	0.570142
9.741667	0.1	0.569718
9.743333	0.1	0.564177
9.745000	0.1	0.556596
9.746667	0.1	0.550961
9.748333	0.1	0.550169
9.750000	0.1	0.554579
9.751667	0.1	0.561909
9.753333	0.1	0.568903
9.755000	0.1	0.573178
9.756667	0.1	0.573983
9.758333	0.1	0.571739
9.760000	0.1	0.567297
9.761667	0.1	0.562137
9.763333	0.1	0.558691
9.765000	0.1	0.558887
9.766667	0.1	0.562081
9.768333	0.1	0.565266
9.770000	0.1	0.565662
9.771667	0.1	0.562547
9.773333	0.1	0.556638
9.775000	0.1	0.549108
9.776667	0.1	0.541732
9.778333	0.1	0.536791
9.780000	0.1	0.535678
9.781667	0.1	0.538290
9.783333	0.1	0.543976
9.785000	0.1	0.551553
9.786667	0.1	0.558496
9.788333	0.1	0.562081
9.790000	0.1	0.560782
9.791667	0.1	0.554165
9.793333	0.1	0.543888
9.795000	0.1	0.534621
9.796667	0.1	0.530779
9.798333	0.1	0.532800
9.800000	0.1	0.538188
9.801667	0.1	0.544637
9.803333	0.1	0.550663
9.805000	0.1	0.554766
9.806667	0.1	0.556069
9.808333	0.1	0.555180
9.810000	0.1	0.553476
9.811667	0.1	0.552451
9.813333	0.1	0.553462
9.815000	0.1	0.556516
9.816667	0.1	0.559627
9.818333	0.1	0.560363
9.820000	0.1	0.557294
9.821667	0.1	0.550700
9.823333	0.1	0.543357
9.825000	0.1	0.538887
9.826667	0.1	0.538756
9.828333	0.1	0.542323
9.830000	0.1	0.548395
9.831667	0.1	0.555161
9.833333	0.1	0.560023
9.835000	0.1	0.561066
9.836667	0.1	0.558826
9.838333	0.1	0.555702
9.840000	0.1	0.553727
9.841667	0.1	0.553182
9.843333	0.1	0.552866
9.845000	0.1	0.551702
9.846667	0.1	0.549969
9.848333	0.1	0.548116
9.850000	0.1	0.545923
9.851667	0.1	0.544148
9.853333	0.1	0.544530
9.855000	0.1	0.547883
9.856667	0.1	0.553438
9.858333	0.1	0.558663
9.860000	0.1	0.560451
9.861667	0.1	0.557872
9.863333	0.1	0.552423
9.865000	0.1	0.546253
9.866667	0.1	0.541704
9.868333	0.1	0.540721
9.870000	0.1	0.542980
9.871667	0.1	0.545601
9.873333	0.1	0.546076
9.875000	0.1	0.544898
9.876667	0.1	0.544395
9.878333	0.1	0.545769
9.880000	0.1	0.548228
9.881667	0.1	0.550365
9.883333	0.1	0.551208
9.885000	0.1	0.550416
9.886667	0.1	0.548619
9.888333	0.1	0.546863
9.890000	0.1	0.544731
9.891667	0.1	0.540423
9.893333	0.1	0.533555
9.895000	0.1	0.526193
9.896667	0.1	0.520586
9.898333	0.1	0.517238
9.900000	0.1	0.515408
9.901667	0.1	0.514737
9.903333	0.1	0.515687
9.905000	0.1	0.518030
9.906667	0.1	0.520227
9.908333	0.1	0.521396
9.910000	0.1	0.522411
9.911667	0.1	0.524279
9.913333	0.1	0.526640
9.915000	0.1	0.528065
9.916667	0.1	0.526854
9.918333	0.1	0.521773
9.920000	0.1	0.512702
9.921667	0.1	0.501252
9.923333	0.1	0.490849
9.925000	0.1	0.484954
9.926667	0.1	0.484530
9.928333	0.1	0.487831
9.930000	0.1	0.492558
9.931667	0.1	0.496884
9.933333	0.1	0.499189
9.935000	0.1	0.498733
9.936667	0.1	0.496348
9.938333	0.1	0.493675
9.940000	0.1	0.491934
9.941667	0.1	0.491571
9.943333	0.1	0.492479
9.945000	0.1	0.493415
9.946667	0.1	0.492269
9.948333	0.1	0.487836
9.950000	0.1	0.480814
9.951667	0.1	0.473298
9.953333	0.1	0.467896
9.955000	0.1	0.467212
9.956667	0.1	0.472367
9.958333	0.1	0.481354
9.960000	0.1	0.490029
9.961667	0.1	0.494472
9.963333	0.1	0.492283
9.965000	0.1	0.483524
9.966667	0.1	0.471408
9.968333	0.1	0.461284
9.970000	0.1	0.457484
9.971667	0.1	0.459887
9.973333	0.1	0.464371
9.975000	0.1	0.467319
9.976667	0.1	0.467924
9.978333	0.1	0.466816
9.980000	0.1	0.464879
9.981667	0.1	0.462844
9.983333	0.1	0.460921
9.985000	0.1	0.458760
9.986667	0.1	0.455915
9.988333	0.1	0.452441
9.990000	0.1	0.448888
9.991667	0.1	0.446104
9.993333	0.1	0.444776
9.995000	0.1	0.444059
9.996667	0.1	0.441717
9.998333	0.1	0.436502
10.000000	0.1	0.429275
10.001667	0.1	0.421819
10.003333	0.1	0.415817
10.005000	0.1	0.412376
10.006667	0.1	0.411589
10.008333	0.1	0.413079
10.010000	0.1	0.416553
10.011667	0.1	0.421163
10.013333	0.1	0.425172
10.015000	0.1	0.427356
10.016667	0.1	0.428138
10.018333	0.1	0.428380
10.020000	0.1	0.428250
10.021667	0.1	0.427631
10.023333	0.1	0.426588
10.025000	0.1	0.425903
10.026667	0.1	0.426774
10.028333	0.1	0.428935
10.030000	0.1	0.430862
10.031667	0.1	0.432353
10.033333	0.1	0.434369
10.035000	0.1	0.436353
10.036667	0.1	0.435929
10.038333	0.1	0.431305
10.040000	0.1	0.423095
10.041667	0.1	0.413945
10.043333	0.1	0.407100
10.045000	0.1	0.404329
10.046667	0.1	0.404264
10.048333	0.1	0.404250
10.050000	0.1	0.403277
10.051667	0.1	0.401516
10.053333	0.1	0.399039
10.055000	0.1	0.396138
10.056667	0.1	0.393866
10.058333	0.1	0.393423
10.060000	0.1	0.395230
10.061667	0.1	0.399328
10.063333	0.1	0.405847
10.065000	0.1	0.413614
10.066667	0.1	0.419775
10.068333	0.1	0.421908
10.070000	0.1	0.419337
10.071667	0.1	0.412688
10.073333	0.1	0.403500
10.075000	0.1	0.393982
10.076667	0.1	0.386043
10.078333	0.1	0.380483
10.080000	0.1	0.377139
10.081667	0.1	0.375081
10.083333	0.1	0.373130
10.085000	0.1	0.371318
10.086667	0.1	0.371425
10.088333	0.1	0.375006
10.090000	0.1	0.381810
10.091667	0.1	0.390750
10.093333	0.1	0.400702
10.095000	0.1	0.409544
10.096667	0.1	0.414178
10.098333	0.1	0.413074
10.100000	0.1	0.408166
10.101667	0.1	0.403421
10.103333	0.1	0.401814
10.105000	0.1	0.403230
10.106667	0.1	0.404697
10.108333	0.1	0.403319
10.110000	0.1	0.398550
10.111667	0.1	0.391826
10.113333	0.1	0.384818
10.115000	0.1	0.378131
10.116667	0.1	0.372170
10.118333	0.1	0.368739
10.120000	0.1	0.370182
10.121667	0.1	0.377116
10.123333	0.1	0.388054
10.125000	0.1	0.400702
10.126667	0.1	0.412404
10.128333	0.1	0.420879
10.130000	0.1	0.425866
10.131667	0.1	0.428590
10.133333	0.1	0.429563
10.135000	0.1	0.428334
10.136667	0.1	0.424897
10.138333	0.1	0.420450
10.140000	0.1	0.416650
10.141667	0.1	0.414541
10.143333	0.1	0.414723
10.145000	0.1	0.417554
10.146667	0.1	0.422271
10.148333	0.1	0.426793
10.150000	0.1	0.428846
10.151667	0.1	0.426681
10.153333	0.1	0.420245
10.155000	0.1	0.412082
10.156667	0.1	0.405991
10.158333	0.1	0.404520
10.160000	0.1	0.407374
10.161667	0.1	0.412068
10.163333	0.1	0.416022
10.165000	0.1	0.418099
10.166667	0.1	0.419165
10.168333	0.1	0.420981
10.170000	0.1	0.423738
10.171667	0.1	0.425386
10.173333	0.1	0.424022
10.175000	0.1	0.420231
10.176667	0.1	0.415947
10.178333	0.1	0.412180
10.180000	0.1	0.409721
10.181667	0.1	0.409796
10.183333	0.1	0.412245
10.185000	0.1	0.414955
10.186667	0.1	0.416269
10.188333	0.1	0.417065
10.190000	0.1	0.419272
10.191667	0.1	0.422564
10.193333	0.1	0.423784
10.195000	0.1	0.420143
10.196667	0.1	0.412017
10.198333	0.1	0.402667
10.200000	0.1	0.396138
10.201667	0.1	0.394774
10.203333	0.1	0.397516
10.205000	0.1	0.401293
10.206667	0.1	0.403984
10.208333	0.1	0.405330
10.210000	0.1	0.405940
10.211667	0.1	0.405624
10.213333	0.1	0.402806
10.215000	0.1	0.397037
10.216667	0.1	0.391053
10.218333	0.1	0.388720
10.220000	0.1	0.391719
10.221667	0.1	0.398788
10.223333	0.1	0.406941
10.225000	0.1	0.413070
10.226667	0.1	0.415663
10.228333	0.1	0.415649
10.230000	0.1	0.415039
10.231667	0.1	0.414951
10.233333	0.1	0.415188
10.235000	0.1	0.415132
10.236667	0.1	0.414429
10.238333	0.1	0.412716
10.240000	0.1	0.409260
10.241667	0.1	0.404129
10.243333	0.1	0.399430
10.245000	0.1	0.397600
10.246667	0.1	0.398532
10.248333	0.1	0.400143
10.250000	0.1	0.401535
10.251667	0.1	0.403407
10.253333	0.1	0.405861
10.255000	0.1	0.407668
10.256667	0.1	0.407491
10.258333	0.1	0.405656
10.260000	0.1	0.403845
10.261667	0.1	0.402555
10.263333	0.1	0.400902
10.265000	0.1	0.398778
10.266667	0.1	0.396613
10.268333	0.1	0.394150
10.270000	0.1	0.391430
10.271667	0.1	0.389437
10.273333	0.1	0.388967
10.275000	0.1	0.390313
10.276667	0.1	0.393577
10.278333	0.1	0.398261
10.280000	0.1	0.403114
10.281667	0.1	0.406876
10.283333	0.1	0.409279
10.285000	0.1	0.411104
10.286667	0.1	0.413056
10.288333	0.1	0.415351
10.290000	0.1	0.418560
10.291667	0.1	0.423184
10.293333	0.1	0.428502
10.295000	0.1	0.433121
10.296667	0.1	0.436176
10.298333	0.1	0.436958
10.300000	0.1	0.434238
10.301667	0.1	0.427645
10.303333	0.1	0.419780
10.305000	0.1	0.415687
10.306667	0.1	0.419426
10.308333	0.1	0.430406
10.310000	0.1	0.443370
10.311667	0.1	0.452860
10.313333	0.1	0.456842
10.315000	0.1	0.456297
10.316667	0.1	0.453410
10.318333	0.1	0.450839
10.320000	0.1	0.450914
10.321667	0.1	0.454639
10.323333	0.1	0.461708
10.325000	0.1	0.471035
10.326667	0.1	0.481415
10.328333	0.1	0.491957
10.330000	0.1	0.502076
10.331667	0.1	0.511622
10.333333	0.1	0.520442
10.335000	0.1	0.527618
10.336667	0.1	0.531976
10.338333	0.1	0.533126
10.340000	0.1	0.531659
10.341667	0.1	0.528852
10.343333	0.1	0.527245
10.345000	0.1	0.530570
10.346667	0.1	0.540339
10.348333	0.1	0.552996
10.350000	0.1	0.562933
10.351667	0.1	0.567604
10.353333	0.1	0.568666
10.355000	0.1	0.569862
10.356667	0.1	0.574742
10.358333	0.1	0.585234
10.360000	0.1	0.600233
10.361667	0.1	0.615451
10.363333	0.1	0.626747
10.365000	0.1	0.633462
10.366667	0.1	0.637723
10.368333	0.1	0.642319
10.370000	0.1	0.649239
10.371667	0.1	0.658683
10.373333	0.1	0.669369
10.375000	0.1	0.680271
10.376667	0.1	0.691544
10.378333	0.1	0.703721
10.380000	0.1	0.716317
10.381667	0.1	0.727703
10.383333	0.1	0.736956
10.385000	0.1	0.745011
10.386667	0.1	0.752974
10.388333	0.1	0.760918
10.390000	0.1	0.769012
10.391667	0.1	0.777789
10.393333	0.1	0.787349
10.395000	0.1	0.798074
10.396667	0.1	0.811033
10.398333	0.1	0.826609
10.400000	0.1	0.843564
10.401667	0.1	0.860156
10.403333	0.1	0.876128
10.405000	0.1	0.892840
10.406667	0.1	0.911369
10.408333	0.1	0.931006
10.410000	0.1	0.949637
10.411667	0.1	0.965553
10.413333	0.1	0.978634
10.415000	0.1	0.989717
10.416667	0.1	0.999663
10.418333	0.1	1.009605
10.420000	0.1	1.020748
10.421667	0.1	1.033475
10.423333	0.1	1.047631
10.425000	0.1	1.063375
10.426667	0.1	1.080595
10.428333	0.1	1.098481
10.430000	0.1	1.116954
10.431667	0.1	1.136772
10.433333	0.1	1.157820
10.435000	0.1	1.178500
10.436667	0.1	1.196330
10.438333	0.1	1.208968
10.440000	0.1	1.216265
10.441667	0.1	1.220978
10.443333	0.1	1.226650
10.445000	0.1	1.235465
10.446667	0.1	1.247819
10.448333	0.1	1.262357
10.450000	0.1	1.276094
10.451667	0.1	1.285821
10.453333	0.1	1.290063
10.455000	0.1	1.289686
10.456667	0.1	1.287619
10.458333	0.1	1.287865
10.460000	0.1	1.293328
10.461667	0.1	1.303875
10.463333	0.1	1.316727
10.465000	0.1	1.328359
10.466667	0.1	1.336336
10.468333	0.1	1.340373
10.470000	0.1	1.342427
10.471667	0.1	1.345356
10.473333	0.1	1.350758
10.475000	0.1	1.358129
10.476667	0.1	1.366073
10.478333	0.1	1.373412
10.480000	0.1	1.379084
10.481667	0.1	1.382139
10.483333	0.1	1.382413
10.485000	0.1	1.380439
10.486667	0.1	1.376863
10.488333	0.1	1.372295
10.490000	0.1	1.367284
10.491667	0.1	1.362530
10.493333	0.1	1.359023
10.495000	0.1	1.357701
10.496667	0.1	1.359368
10.498333	0.1	1.364546
10.500000	0.1	1.372485
10.501667	0.1	1.380630
10.503333	0.1	1.385906
10.505000	0.1	1.386437
10.506667	0.1	1.381910
10.508333	0.1	1.373347
10.510000	0.1	1.363247
10.511667	0.1	1.354814
10.513333	0.1	1.350068
10.515000	0.1	1.348807
10.516667	0.1	1.349617
10.518333	0.1	1.350939
10.520000	0.1	1.351624
10.521667	0.1	1.351656
10.523333	0.1	1.352094
10.525000	0.1	1.353384
10.526667	0.1	1.354748
10.528333	0.1	1.355773
10.530000	0.1	1.357342
10.531667	0.1	1.360229
10.533333	0.1	1.363638
10.535000	0.1	1.366436
10.536667	0.1	1.368430
10.538333	0.1	1.369431
10.540000	0.1	1.368825
10.541667	0.1	1.366739
10.543333	0.1	1.364094
10.545000	0.1	1.361556
10.546667	0.1	1.359601
10.548333	0.1	1.359312
10.550000	0.1	1.361938
10.551667	0.1	1.367372
10.553333	0.1	1.373282
10.555000	0.1	1.376774
10.556667	0.1	1.376532
10.558333	0.1	1.373030
10.560000	0.1	1.367792
10.561667	0.1	1.362604
10.563333	0.1	1.358273
10.565000	0.1	1.354585
10.566667	0.1	1.351805
10.568333	0.1	1.350921
10.570000	0.1	1.352020
10.571667	0.1	1.353840
10.573333	0.1	1.355200
10.575000	0.1	1.356085
10.576667	0.1	1.357584
10.578333	0.1	1.361789
10.580000	0.1	1.370371
10.581667	0.1	1.382194
10.583333	0.1	1.393519
10.585000	0.1	1.400569
10.586667	0.1	1.401412
10.588333	0.1	1.396900
10.590000	0.1	1.390330
10.591667	0.1	1.384742
10.593333	0.1	1.380891
10.595000	0.1	1.378567
10.596667	0.1	1.378041
10.598333	0.1	1.379573
10.600000	0.1	1.383126
10.601667	0.1	1.388257
10.603333	0.1	1.393482
10.605000	0.1	1.396178
10.606667	0.1	1.394139
10.608333	0.1	1.387643
10.610000	0.1	1.379685
10.611667	0.1	1.374446
10.613333	0.1	1.375028
10.615000	0.1	1.380532
10.616667	0.1	1.385664
10.618333	0.1	1.384974
10.620000	0.1	1.377487
10.621667	0.1	1.366995
10.623333	0.1	1.358776
10.625000	0.1	1.355950
10.626667	0.1	1.357924
10.628333	0.1	1.361789
10.630000	0.1	1.364788
10.631667	0.1	1.365324
10.633333	0.1	1.363000
10.635000	0.1	1.358758
10.636667	0.1	1.354297
10.638333	0.1	1.350893
10.640000	0.1	1.349128
10.641667	0.1	1.348634
10.643333	0.1	1.347931
10.645000	0.1	1.345952
10.646667	0.1	1.343279
10.648333	0.1	1.341035
10.650000	0.1	1.339721
10.651667	0.1	1.339000
10.653333	0.1	1.337421
10.655000	0.1	1.332909
10.656667	0.1	1.324126
10.658333	0.1	1.311167
10.660000	0.1	1.295870
10.661667	0.1	1.281793
10.663333	0.1	1.272508
10.665000	0.1	1.269155
10.666667	0.1	1.269616
10.668333	0.1	1.270333
10.670000	0.1	1.268857
10.671667	0.1	1.264401
10.673333	0.1	1.257691
10.675000	0.1	1.250687
10.676667	0.1	1.245285
10.678333	0.1	1.242175
10.680000	0.1	1.240680
10.681667	0.1	1.239078
10.683333	0.1	1.235171
10.685000	0.1	1.226985
10.686667	0.1	1.213751
10.688333	0.1	1.196265
10.690000	0.1	1.176647
10.691667	0.1	1.157820
10.693333	0.1	1.142179
10.695000	0.1	1.130477
10.696667	0.1	1.121857
10.698333	0.1	1.114341
10.700000	0.1	1.105638
10.701667	0.1	1.094430
10.703333	0.1	1.081037
10.705000	0.1	1.066928
10.706667	0.1	1.053712
10.708333	0.1	1.041722
10.710000	0.1	1.029489
10.711667	0.1	1.015398
10.713333	0.1	0.999491
10.715000	0.1	0.983560
10.716667	0.1	0.969302
10.718333	0.1	0.956636
10.720000	0.1	0.944538
10.721667	0.1	0.932352
10.723333	0.1	0.919397
10.725000	0.1	0.905166
10.726667	0.1	0.890363
10.728333	0.1	0.876370
10.730000	0.1	0.863904
10.731667	0.1	0.852342
10.733333	0.1	0.840104
10.735000	0.1	0.826255
10.736667	0.1	0.811624
10.738333	0.1	0.798204
10.740000	0.1	0.787261
10.741667	0.1	0.778241
10.743333	0.1	0.770018
10.745000	0.1	0.761766
10.746667	0.1	0.752555
10.748333	0.1	0.741929
10.750000	0.1	0.730292
10.751667	0.1	0.717719
10.753333	0.1	0.703819
10.755000	0.1	0.689286
10.756667	0.1	0.676573
10.758333	0.1	0.668610
10.760000	0.1	0.666059
10.761667	0.1	0.666045
10.763333	0.1	0.664159
10.765000	0.1	0.657784
10.766667	0.1	0.647688
10.768333	0.1	0.636447
10.770000	0.1	0.625686
10.771667	0.1	0.615334
10.773333	0.1	0.605462
10.775000	0.1	0.597369
10.776667	0.1	0.592018
10.778333	0.1	0.588857
10.780000	0.1	0.586552
10.781667	0.1	0.583837
10.783333	0.1	0.580139
10.785000	0.1	0.575683
10.786667	0.1	0.570538
10.788333	0.1	0.564326
10.790000	0.1	0.557145
10.791667	0.1	0.549937
10.793333	0.1	0.544065
10.795000	0.1	0.540377
10.796667	0.1	0.538589
10.798333	0.1	0.537857
10.800000	0.1	0.537457
10.801667	0.1	0.536409
10.803333	0.1	0.533652
10.805000	0.1	0.529289
10.806667	0.1	0.524661
10.808333	0.1	0.520526
10.810000	0.1	0.515906
10.811667	0.1	0.509541
10.813333	0.1	0.501797
10.815000	0.1	0.494779
10.816667	0.1	0.490895
10.818333	0.1	0.491259
10.820000	0.1	0.495194
10.821667	0.1	0.500563
10.823333	0.1	0.504097
10.825000	0.1	0.502886
10.826667	0.1	0.496740
10.828333	0.1	0.488032
10.830000	0.1	0.479417
10.831667	0.1	0.472860
10.833333	0.1	0.469796
10.835000	0.1	0.470919
10.836667	0.1	0.475994
10.838333	0.1	0.483678
10.840000	0.1	0.491277
10.841667	0.1	0.495594
10.843333	0.1	0.494863
10.845000	0.1	0.489657
10.846667	0.1	0.482299
10.848333	0.1	0.476064
10.850000	0.1	0.473862
10.851667	0.1	0.476334
10.853333	0.1	0.481377
10.855000	0.1	0.485945
10.856667	0.1	0.487948
10.858333	0.1	0.486784
10.860000	0.1	0.483049
10.861667	0.1	0.477787
10.863333	0.1	0.472488
10.865000	0.1	0.469382
10.866667	0.1	0.470509
10.868333	0.1	0.476060
10.870000	0.1	0.484148
10.871667	0.1	0.492213
10.873333	0.1	0.498137
10.875000	0.1	0.500507
10.876667	0.1	0.499282
10.878333	0.1	0.496157
10.880000	0.1	0.493107
10.881667	0.1	0.490546
10.883333	0.1	0.487827
10.885000	0.1	0.484856
10.886667	0.1	0.482444
10.888333	0.1	0.481252
10.890000	0.1	0.480721
10.891667	0.1	0.479948
10.893333	0.1	0.479128
10.895000	0.1	0.478984
10.896667	0.1	0.479715
10.898333	0.1	0.480963
10.900000	0.1	0.482108
10.901667	0.1	0.482919
10.903333	0.1	0.483538
10.905000	0.1	0.483766
10.906667	0.1	0.482476
10.908333	0.1	0.478304
10.910000	0.1	0.471743
10.911667	0.1	0.465726
10.913333	0.1	0.463170
10.915000	0.1	0.464958
10.916667	0.1	0.470532
10.918333	0.1	0.479203
10.920000	0.1	0.489787
10.921667	0.1	0.499254
10.923333	0.1	0.503925
10.925000	0.1	0.502341
10.926667	0.1	0.495943
10.928333	0.1	0.487524
10.930000	0.1	0.479599
10.931667	0.1	0.473959
10.933333	0.1	0.471724
10.935000	0.1	0.472693
10.936667	0.1	0.475589
10.938333	0.1	0.479296
10.940000	0.1	0.482593
10.941667	0.1	0.484153
10.943333	0.1	0.484120
10.945000	0.1	0.483789
10.946667	0.1	0.483505
10.948333	0.1	0.482071
10.950000	0.1	0.477484
10.951667	0.1	0.468735
10.953333	0.1	0.458146
10.955000	0.1	0.450299
10.956667	0.1	0.448157
10.958333	0.1	0.451664
10.960000	0.1	0.458863
10.961667	0.1	0.466886
10.963333	0.1	0.472311
10.965000	0.1	0.471980
10.966667	0.1	0.465228
10.968333	0.1	0.455724
10.970000	0.1	0.449130
10.971667	0.1	0.448329
10.973333	0.1	0.452055
10.975000	0.1	0.457331
10.976667	0.1	0.461508
10.978333	0.1	0.463035
10.980000	0.1	0.462295
10.981667	0.1	0.461633
10.983333	0.1	0.463068
10.985000	0.1	0.465638
10.986667	0.1	0.466583
10.988333	0.1	0.464916
10.990000	0.1	0.461838
10.991667	0.1	0.458742
10.993333	0.1	0.456381
10.995000	0.1	0.454965
10.996667	0.1	0.454653
10.998333	0.1	0.456162
11.000000	0.1	0.460078
11.001667	0.1	0.465522
11.003333	0.1	0.469764
11.005000	0.1	0.469703
11.006667	0.1	0.464222
11.008333	0.1	0.454839
11.010000	0.1	0.444511
11.011667	0.1	0.436255
11.013333	0.1	0.432273
11.015000	0.1	0.433098
11.016667	0.1	0.437014
11.018333	0.1	0.441205
11.020000	0.1	0.444422
11.021667	0.1	0.447468
11.023333	0.1	0.450904
11.025000	0.1	0.454080
11.026667	0.1	0.456031
11.028333	0.1	0.456139
11.030000	0.1	0.454467
11.031667	0.1	0.451789
11.033333	0.1	0.448963
11.035000	0.1	0.446117
11.036667	0.1	0.443002
11.038333	0.1	0.440497
11.040000	0.1	0.440744
11.041667	0.1	0.445019
11.043333	0.1	0.452125
11.045000	0.1	0.458932
11.046667	0.1	0.462309
11.048333	0.1	0.460916
11.050000	0.1	0.455994
11.051667	0.1	0.450527
11.053333	0.1	0.446844
11.055000	0.1	0.445037
11.056667	0.1	0.444269
11.058333	0.1	0.444045
11.060000	0.1	0.444152
11.061667	0.1	0.444618
11.063333	0.1	0.446248
11.065000	0.1	0.450448
11.066667	0.1	0.456902
11.068333	0.1	0.462285
11.070000	0.1	0.463002
11.071667	0.1	0.458732
11.073333	0.1	0.452697
11.075000	0.1	0.448544
11.076667	0.1	0.447091
11.078333	0.1	0.446648
11.080000	0.1	0.445656
11.081667	0.1	0.444027
11.083333	0.1	0.442723
11.085000	0.1	0.442946
11.086667	0.1	0.445354
11.088333	0.1	0.449526
11.090000	0.1	0.454197
11.091667	0.1	0.458304
11.093333	0.1	0.461554
11.095000	0.1	0.463659
11.096667	0.1	0.464437
11.098333	0.1	0.464763
11.100000	0.1	0.466001
11.101667	0.1	0.468157
11.103333	0.1	0.469936
11.105000	0.1	0.470919
11.106667	0.1	0.471510
11.108333	0.1	0.471012
11.110000	0.1	0.468493
11.111667	0.1	0.464800
11.113333	0.1	0.462444
11.115000	0.1	0.463785
11.116667	0.1	0.468222
11.118333	0.1	0.471422
11.120000	0.1	0.469568
11.121667	0.1	0.463398
11.123333	0.1	0.456856
11.125000	0.1	0.453535
11.126667	0.1	0.454714
11.128333	0.1	0.459189
11.130000	0.1	0.464944
11.131667	0.1	0.470961
11.133333	0.1	0.476837
11.135000	0.1	0.481475
11.136667	0.1	0.483454
11.138333	0.1	0.482588
11.140000	0.1	0.480427
11.141667	0.1	0.478835
11.143333	0.1	0.478942
11.145000	0.1	0.481396
11.146667	0.1	0.486756
11.148333	0.1	0.494886
11.150000	0.1	0.503398
11.151667	0.1	0.508074
11.153333	0.1	0.506728
11.155000	0.1	0.501485
11.156667	0.1	0.496339
11.158333	0.1	0.493620
11.160000	0.1	0.493103
11.161667	0.1	0.493578
11.163333	0.1	0.494556
11.165000	0.1	0.496344
11.166667	0.1	0.498891
11.168333	0.1	0.501447
11.170000	0.1	0.503743
11.171667	0.1	0.506234
11.173333	0.1	0.508828
11.175000	0.1	0.510998
11.176667	0.1	0.512796
11.178333	0.1	0.514593
11.180000	0.1	0.516716
11.181667	0.1	0.519040
11.183333	0.1	0.520824
11.185000	0.1	0.521429
11.186667	0.1	0.520311
11.188333	0.1	0.516493
11.190000	0.1	0.509536
11.191667	0.1	0.501145
11.193333	0.1	0.494863
11.195000	0.1	0.493512
11.196667	0.1	0.497173
11.198333	0.1	0.504260
11.200000	0.1	0.512977
11.201667	0.1	0.521471
11.203333	0.1	0.528153
11.205000	0.1	0.532167
11.206667	0.1	0.533601
11.208333	0.1	0.533066
11.210000	0.1	0.530891
11.211667	0.1	0.527347
11.213333	0.1	0.523562
11.215000	0.1	0.521317
11.216667	0.1	0.521541
11.218333	0.1	0.523655
11.220000	0.1	0.526709
11.221667	0.1	0.529774
11.223333	0.1	0.531343
11.225000	0.1	0.529811
11.226667	0.1	0.525154
11.228333	0.1	0.519403
11.230000	0.1	0.515315
11.231667	0.1	0.514830
11.233333	0.1	0.517820
11.235000	0.1	0.522034
11.236667	0.1	0.524847
11.238333	0.1	0.524623
11.240000	0.1	0.520907
11.241667	0.1	0.514812
11.243333	0.1	0.508986
11.245000	0.1	0.506202
11.246667	0.1	0.507538
11.248333	0.1	0.511734
11.250000	0.1	0.516339
11.251667	0.1	0.519757
11.253333	0.1	0.522020
11.255000	0.1	0.523455
11.256667	0.1	0.523282
11.258333	0.1	0.520404
11.260000	0.1	0.514979
11.261667	0.1	0.508381
11.263333	0.1	0.502141
11.265000	0.1	0.497699
11.266667	0.1	0.496679
11.268333	0.1	0.500120
11.270000	0.1	0.507180
11.271667	0.1	0.514993
11.273333	0.1	0.519659
11.275000	0.1	0.518798
11.276667	0.1	0.513508
11.278333	0.1	0.506546
11.280000	0.1	0.500074
11.281667	0.1	0.495790
11.283333	0.1	0.494765
11.285000	0.1	0.497210
11.286667	0.1	0.502998
11.288333	0.1	0.511012
11.290000	0.1	0.518383
11.291667	0.1	0.522048
11.293333	0.1	0.520744
11.295000	0.1	0.515366
11.296667	0.1	0.508530
11.298333	0.1	0.503194
11.300000	0.1	0.500609
11.301667	0.1	0.500418
11.303333	0.1	0.502174
11.305000	0.1	0.505019
11.306667	0.1	0.507548
11.308333	0.1	0.509219
11.310000	0.1	0.510863
11.311667	0.1	0.513196
11.313333	0.1	0.515277
11.315000	0.1	0.515268
11.316667	0.1	0.512623
11.318333	0.1	0.508437
11.320000	0.1	0.504586
11.321667	0.1	0.502840
11.323333	0.1	0.502970
11.325000	0.1	0.502700
11.326667	0.1	0.500861
11.328333	0.1	0.499445
11.330000	0.1	0.501187
11.331667	0.1	0.506365
11.333333	0.1	0.513196
11.335000	0.1	0.519999
11.336667	0.1	0.525834
11.338333	0.1	0.529913
11.340000	0.1	0.531059
11.341667	0.1	0.528414
11.343333	0.1	0.522896
11.345000	0.1	0.516400
11.346667	0.1	0.510314
11.348333	0.1	0.505429
11.350000	0.1	0.501974
11.351667	0.1	0.499873
11.353333	0.1	0.499943
11.355000	0.1	0.503697
11.356667	0.1	0.511119
11.358333	0.1	0.519739
11.360000	0.1	0.526505
11.361667	0.1	0.529778
11.363333	0.1	0.529424
11.365000	0.1	0.525978
11.366667	0.1	0.520032
11.368333	0.1	0.512009
11.370000	0.1	0.502407
11.371667	0.1	0.492651
11.373333	0.1	0.485266
11.375000	0.1	0.482337
11.376667	0.1	0.483971
11.378333	0.1	0.488753
11.380000	0.1	0.495221
11.381667	0.1	0.502430
11.383333	0.1	0.509582
11.385000	0.1	0.516037
11.386667	0.1	0.521089
11.388333	0.1	0.523576
11.390000	0.1	0.522505
11.391667	0.1	0.518193
11.393333	0.1	0.512628
11.395000	0.1	0.508502
11.396667	0.1	0.506993
11.398333	0.1	0.507026
11.400000	0.1	0.507366
11.401667	0.1	0.508353
11.403333	0.1	0.510802
11.405000	0.1	0.514174
11.406667	0.1	0.516404
11.408333	0.1	0.516069
11.410000	0.1	0.514789
11.411667	0.1	0.516092
11.413333	0.1	0.521499
11.415000	0.1	0.528703
11.416667	0.1	0.533462
11.418333	0.1	0.532614
11.420000	0.1	0.525778
11.421667	0.1	0.515133
11.423333	0.1	0.504721
11.425000	0.1	0.498537
11.426667	0.1	0.497755
11.428333	0.1	0.500628
11.430000	0.1	0.505233
11.431667	0.1	0.511212
11.433333	0.1	0.518556
11.435000	0.1	0.525541
11.436667	0.1	0.529443
11.438333	0.1	0.528698
11.440000	0.1	0.523757
11.441667	0.1	0.516921
11.443333	0.1	0.511240
11.445000	0.1	0.508293
11.446667	0.1	0.507082
11.448333	0.1	0.505317
11.450000	0.1	0.501988
11.451667	0.1	0.498355
11.453333	0.1	0.496302
11.455000	0.1	0.496162
11.456667	0.1	0.496339
11.458333	0.1	0.494905
11.460000	0.1	0.491748
11.461667	0.1	0.488958
11.463333	0.1	0.488381
11.465000	0.1	0.489270
11.466667	0.1	0.489214
11.468333	0.1	0.486737
11.470000	0.1	0.482704
11.471667	0.1	0.479762
11.473333	0.1	0.479994
11.475000	0.1	0.483012
11.476667	0.1	0.487091
11.478333	0.1	0.491026
11.480000	0.1	0.494313
11.481667	0.1	0.496791
11.483333	0.1	0.497997
11.485000	0.1	0.496143
11.486667	0.1	0.488991
11.488333	0.1	0.476697
11.490000	0.1	0.462742
11.491667	0.1	0.451948
11.493333	0.1	0.447836
11.495000	0.1	0.450555
11.496667	0.1	0.457284
11.498333	0.1	0.464576
11.500000	0.1	0.470006
11.501667	0.1	0.472604
11.503333	0.1	0.472800
11.505000	0.1	0.471654
11.506667	0.1	0.470020
11.508333	0.1	0.468176
11.510000	0.1	0.466052
11.511667	0.1	0.463659
11.513333	0.1	0.460916
11.515000	0.1	0.457619
11.516667	0.1	0.453764
11.518333	0.1	0.449060
11.520000	0.1	0.442495
11.521667	0.1	0.434080
11.523333	0.1	0.426699
11.525000	0.1	0.424604
11.526667	0.1	0.429247
11.528333	0.1	0.437582
11.530000	0.1	0.445116
11.531667	0.1	0.449372
11.533333	0.1	0.450159
11.535000	0.1	0.448371
11.536667	0.1	0.445084
11.538333	0.1	0.441093
11.540000	0.1	0.437223
11.541667	0.1	0.434737
11.543333	0.1	0.434229
11.545000	0.1	0.434932
11.546667	0.1	0.436041
11.548333	0.1	0.437568
11.550000	0.1	0.439398
11.551667	0.1	0.440972
11.553333	0.1	0.442304
11.555000	0.1	0.443552
11.556667	0.1	0.443654
11.558333	0.1	0.441633
11.560000	0.1	0.438476
11.561667	0.1	0.436092
11.563333	0.1	0.436013
11.565000	0.1	0.438602
11.566667	0.1	0.441740
11.568333	0.1	0.442360
11.570000	0.1	0.440059
11.571667	0.1	0.437116
11.573333	0.1	0.435128
11.575000	0.1	0.433349
11.576667	0.1	0.430443
11.578333	0.1	0.426564
11.580000	0.1	0.423547
11.581667	0.1	0.423668
11.583333	0.1	0.428115
11.585000	0.1	0.436022
11.586667	0.1	0.444921
11.588333	0.1	0.452609
11.590000	0.1	0.458341
11.591667	0.1	0.461899
11.593333	0.1	0.462341
11.595000	0.1	0.458555
11.596667	0.1	0.450518
11.598333	0.1	0.439975
11.600000	0.1	0.429959
11.601667	0.1	0.422914
11.603333	0.1	0.419621
11.605000	0.1	0.419966
11.606667	0.1	0.423528
11.608333	0.1	0.429209
11.610000	0.1	0.434909
11.611667	0.1	0.438383
11.613333	0.1	0.439109
11.615000	0.1	0.438341
11.616667	0.1	0.437163
11.618333	0.1	0.435766
11.620000	0.1	0.434541
11.621667	0.1	0.434257
11.623333	0.1	0.434932
11.625000	0.1	0.435850
11.626667	0.1	0.436590
11.628333	0.1	0.437191
11.630000	0.1	0.437661
11.631667	0.1	0.437787
11.633333	0.1	0.437242
11.635000	0.1	0.436031
11.636667	0.1	0.434648
11.638333	0.1	0.433526
11.640000	0.1	0.432599
11.641667	0.1	0.431957
11.643333	0.1	0.432506
11.645000	0.1	0.435361
11.646667	0.1	0.440581
11.648333	0.1	0.446714
11.650000	0.1	0.451673
11.651667	0.1	0.453987
11.653333	0.1	0.453205
11.655000	0.1	0.450490
11.656667	0.1	0.448604
11.658333	0.1	0.449182
11.660000	0.1	0.450555
11.661667	0.1	0.450178
11.663333	0.1	0.447999
11.665000	0.1	0.446355
11.666667	0.1	0.447426
11.668333	0.1	0.451421
11.670000	0.1	0.457019
11.671667	0.1	0.462751
11.673333	0.1	0.467547
11.675000	0.1	0.471431
11.676667	0.1	0.475957
11.678333	0.1	0.481722
11.680000	0.1	0.486453
11.681667	0.1	0.487571
11.683333	0.1	0.484996
11.685000	0.1	0.480060
11.686667	0.1	0.473382
11.688333	0.1	0.465647
11.690000	0.1	0.459175
11.691667	0.1	0.456395
11.693333	0.1	0.457838
11.695000	0.1	0.462234
11.696667	0.1	0.466984
11.698333	0.1	0.469135
11.700000	0.1	0.467263
11.701667	0.1	0.462304
11.703333	0.1	0.456264
11.705000	0.1	0.450644
11.706667	0.1	0.446322
11.708333	0.1	0.444013
11.710000	0.1	0.444264
11.711667	0.1	0.447198
11.713333	0.1	0.452204
11.715000	0.1	0.458104
11.716667	0.1	0.463952
11.718333	0.1	0.469238
11.720000	0.1	0.473233
11.721667	0.1	0.475291
11.723333	0.1	0.475775
11.725000	0.1	0.475049
11.726667	0.1	0.472236
11.728333	0.1	0.466486
11.730000	0.1	0.458257
11.731667	0.1	0.449512
11.733333	0.1	0.442998
11.735000	0.1	0.439798
11.736667	0.1	0.438755
11.738333	0.1	0.439258
11.740000	0.1	0.442122
11.741667	0.1	0.447175
11.743333	0.1	0.452367
11.745000	0.1	0.456013
11.746667	0.1	0.458369
11.748333	0.1	0.460413
11.750000	0.1	0.462043
11.751667	0.1	0.462229
11.753333	0.1	0.460180
11.755000	0.1	0.456623
11.756667	0.1	0.453782
11.758333	0.1	0.453200
11.760000	0.1	0.454308
11.761667	0.1	0.455896
11.763333	0.1	0.457559
11.765000	0.1	0.459435
11.766667	0.1	0.461084
11.768333	0.1	0.460790
11.770000	0.1	0.456600
11.771667	0.1	0.449019
11.773333	0.1	0.441675
11.775000	0.1	0.438229
11.776667	0.1	0.439300
11.778333	0.1	0.442872
11.780000	0.1	0.446765
11.781667	0.1	0.449708
11.783333	0.1	0.451091
11.785000	0.1	0.450755
11.786667	0.1	0.448576
11.788333	0.1	0.444371
11.790000	0.1	0.438821
11.791667	0.1	0.433940
11.793333	0.1	0.432157
11.795000	0.1	0.434946
11.796667	0.1	0.442043
11.798333	0.1	0.451067
11.800000	0.1	0.458504
11.801667	0.1	0.461778
11.803333	0.1	0.460963
11.805000	0.1	0.458816
11.806667	0.1	0.458560
11.808333	0.1	0.461359
11.810000	0.1	0.466006
11.811667	0.1	0.470565
11.813333	0.1	0.473824
11.815000	0.1	0.475310
11.816667	0.1	0.474476
11.818333	0.1	0.470490
11.820000	0.1	0.462928
11.821667	0.1	0.452697
11.823333	0.1	0.442262
11.825000	0.1	0.434318
11.826667	0.1	0.429810
11.828333	0.1	0.428082
11.830000	0.1	0.429149
11.831667	0.1	0.433745
11.833333	0.1	0.441223
11.835000	0.1	0.449172
11.836667	0.1	0.454974
11.838333	0.1	0.457261
11.840000	0.1	0.456502
11.841667	0.1	0.454835
11.843333	0.1	0.454732
11.845000	0.1	0.456912
11.846667	0.1	0.460069
11.848333	0.1	0.462844
11.850000	0.1	0.465224
11.851667	0.1	0.468157
11.853333	0.1	0.472008
11.855000	0.1	0.475305
11.856667	0.1	0.475519
11.858333	0.1	0.471259
11.860000	0.1	0.463589
11.861667	0.1	0.455421
11.863333	0.1	0.449573
11.865000	0.1	0.447291
11.866667	0.1	0.448604
11.868333	0.1	0.453419
11.870000	0.1	0.461196
11.871667	0.1	0.469503
11.873333	0.1	0.474378
11.875000	0.1	0.472972
11.876667	0.1	0.465596
11.878333	0.1	0.455156
11.880000	0.1	0.445843
11.881667	0.1	0.441652
11.883333	0.1	0.443794
11.885000	0.1	0.450076
11.886667	0.1	0.457582
11.888333	0.1	0.464180
11.890000	0.1	0.468302
11.891667	0.1	0.469871
11.893333	0.1	0.470765
11.895000	0.1	0.472763
11.896667	0.1	0.475808
11.898333	0.1	0.478341
11.900000	0.1	0.478774
11.901667	0.1	0.476833
11.903333	0.1	0.473503
11.905000	0.1	0.470211
11.906667	0.1	0.468362
11.908333	0.1	0.468707
11.910000	0.1	0.470509
11.911667	0.1	0.472195
11.913333	0.1	0.473126
11.915000	0.1	0.474039
11.916667	0.1	0.476078
11.918333	0.1	0.479706
11.920000	0.1	0.484213
11.921667	0.1	0.488074
11.923333	0.1	0.489671
11.925000	0.1	0.488181
11.926667	0.1	0.484651
11.928333	0.1	0.481359
11.930000	0.1	0.479789
11.931667	0.1	0.480022
11.933333	0.1	0.481633
11.935000	0.1	0.484576
11.936667	0.1	0.489084
11.938333	0.1	0.494821
11.940000	0.1	0.500190
11.941667	0.1	0.503394
11.943333	0.1	0.503962
11.945000	0.1	0.501978
11.946667	0.1	0.497303
11.948333	0.1	0.491044
11.950000	0.1	0.486025
11.951667	0.1	0.483925
11.953333	0.1	0.483696
11.955000	0.1	0.483771
11.956667	0.1	0.483948
11.958333	0.1	0.484986
11.960000	0.1	0.487897
11.961667	0.1	0.493242
11.963333	0.1	0.500274
11.965000	0.1	0.507715
11.966667	0.1	0.515091
11.968333	0.1	0.521634
11.970000	0.1	0.524805
11.971667	0.1	0.522076
11.973333	0.1	0.513396
11.975000	0.1	0.501345
11.976667	0.1	0.490882
11.978333	0.1	0.487878
11.980000	0.1	0.493736
11.981667	0.1	0.503254
11.983333	0.1	0.510477
11.985000	0.1	0.513312
11.986667	0.1	0.511832
11.988333	0.1	0.506830
11.990000	0.1	0.500265
11.991667	0.1	0.494397
11.993333	0.1	0.490458
11.995000	0.1	0.488791
11.996667	0.1	0.489522
11.998333	0.1	0.492586
12.000000	0.1	0.497308
12.001667	0.1	0.501913
12.003333	0.1	0.504204
12.005000	0.1	0.503473
12.006667	0.1	0.500712
12.008333	0.1	0.497508
12.010000	0.1	0.495664
12.011667	0.1	0.496879
12.013333	0.1	0.501801
12.015000	0.1	0.509084
12.016667	0.1	0.516078
12.018333	0.1	0.520642
12.020000	0.1	0.521159
12.021667	0.1	0.516311
12.023333	0.1	0.506691
12.025000	0.1	0.495883
12.026667	0.1	0.489163
12.028333	0.1	0.490258
12.030000	0.1	0.498295
12.031667	0.1	0.508493
12.033333	0.1	0.516754
12.035000	0.1	0.522528
12.036667	0.1	0.526840
12.038333	0.1	0.529662
12.040000	0.1	0.530505
12.041667	0.1	0.529638
12.043333	0.1	0.527268
12.045000	0.1	0.522779
12.046667	0.1	0.516055
12.048333	0.1	0.508567
12.050000	0.1	0.502216
12.051667	0.1	0.498486
12.053333	0.1	0.499021
12.055000	0.1	0.504474
12.056667	0.1	0.512493
12.058333	0.1	0.519361
12.060000	0.1	0.523301
12.061667	0.1	0.524875
12.063333	0.1	0.525783
12.065000	0.1	0.527599
12.066667	0.1	0.530574
12.068333	0.1	0.534081
12.070000	0.1	0.537876
12.071667	0.1	0.541657
12.073333	0.1	0.544391
12.075000	0.1	0.545261
12.076667	0.1	0.544828
12.078333	0.1	0.544623
12.080000	0.1	0.545578
12.081667	0.1	0.547101
12.083333	0.1	0.547636
12.085000	0.1	0.545667
12.086667	0.1	0.540861
12.088333	0.1	0.534994
12.090000	0.1	0.531226
12.091667	0.1	0.531604
12.093333	0.1	0.535683
12.095000	0.1	0.542034
12.096667	0.1	0.549844
12.098333	0.1	0.558547
12.100000	0.1	0.566598
12.101667	0.1	0.571352
12.103333	0.1	0.571040
12.105000	0.1	0.566519
12.106667	0.1	0.561052
12.108333	0.1	0.558277
12.110000	0.1	0.559967
12.111667	0.1	0.565802
12.113333	0.1	0.574389
12.115000	0.1	0.583576
12.116667	0.1	0.590971
12.118333	0.1	0.595041
12.120000	0.1	0.595986
12.121667	0.1	0.596098
12.123333	0.1	0.598221
12.125000	0.1	0.603078
12.126667	0.1	0.608838
12.128333	0.1	0.612782
12.130000	0.1	0.612787
12.131667	0.1	0.608745
12.133333	0.1	0.603320
12.135000	0.1	0.600512
12.136667	0.1	0.602747
12.138333	0.1	0.609467
12.140000	0.1	0.618361
12.141667	0.1	0.627209
12.143333	0.1	0.634422
12.145000	0.1	0.638752
12.146667	0.1	0.639325
12.148333	0.1	0.636387
12.150000	0.1	0.631772
12.151667	0.1	0.627860
12.153333	0.1	0.626100
12.155000	0.1	0.626878
12.156667	0.1	0.629942
12.158333	0.1	0.634226
12.160000	0.1	0.638124
12.161667	0.1	0.641071
12.163333	0.1	0.643451
12.165000	0.1	0.644699
12.166667	0.1	0.643940
12.168333	0.1	0.642561
12.170000	0.1	0.643195
12.171667	0.1	0.646589
12.173333	0.1	0.652098
12.175000	0.1	0.659428
12.176667	0.1	0.667884
12.178333	0.1	0.676215
12.180000	0.1	0.683526
12.181667	0.1	0.688601
12.183333	0.1	0.689672
12.185000	0.1	0.686073
12.186667	0.1	0.679502
12.188333	0.1	0.673304
12.190000	0.1	0.670371
12.191667	0.1	0.671903
12.193333	0.1	0.677747
12.195000	0.1	0.686795
12.196667	0.1	0.697221
12.198333	0.1	0.706953
12.200000	0.1	0.714264
12.201667	0.1	0.718404
12.203333	0.1	0.719451
12.205000	0.1	0.717649
12.206667	0.1	0.713724
12.208333	0.1	0.709551
12.210000	0.1	0.707381
12.211667	0.1	0.708438
12.213333	0.1	0.712210
12.215000	0.1	0.716834
12.216667	0.1	0.720955
12.218333	0.1	0.724583
12.220000	0.1	0.727521
12.221667	0.1	0.728439
12.223333	0.1	0.726385
12.225000	0.1	0.722674
12.226667	0.1	0.720415
12.228333	0.1	0.721915
12.230000	0.1	0.727023
12.231667	0.1	0.733430
12.233333	0.1	0.737952
12.235000	0.1	0.738180
12.236667	0.1	0.733752
12.238333	0.1	0.726227
12.240000	0.1	0.718050
12.241667	0.1	0.711922
12.243333	0.1	0.710357
12.245000	0.1	0.714632
12.246667	0.1	0.724117
12.248333	0.1	0.736020
12.250000	0.1	0.745775
12.251667	0.1	0.749347
12.253333	0.1	0.746050
12.255000	0.1	0.738814
12.256667	0.1	0.731871
12.258333	0.1	0.728332
12.260000	0.1	0.729100
12.261667	0.1	0.733342
12.263333	0.1	0.739745
12.265000	0.1	0.747000
12.266667	0.1	0.753412
12.268333	0.1	0.757691
12.270000	0.1	0.760118
12.271667	0.1	0.761962
12.273333	0.1	0.763978
12.275000	0.1	0.766357
12.276667	0.1	0.769719
12.278333	0.1	0.774711
12.280000	0.1	0.780928
12.281667	0.1	0.787084
12.283333	0.1	0.791559
12.285000	0.1	0.793063
12.286667	0.1	0.791252
12.288333	0.1	0.786642
12.290000	0.1	0.780229
12.291667	0.1	0.773417
12.293333	0.1	0.767801
12.295000	0.1	0.764718
12.296667	0.1	0.764602
12.298333	0.1	0.766939
12.300000	0.1	0.770516
12.301667	0.1	0.773370
12.303333	0.1	0.774004
12.305000	0.1	0.773198
12.306667	0.1	0.773710
12.308333	0.1	0.778050
12.310000	0.1	0.786227
12.311667	0.1	0.795429
12.313333	0.1	0.802130
12.315000	0.1	0.804332
12.316667	0.1	0.802288
12.318333	0.1	0.798199
12.320000	0.1	0.795047
12.321667	0.1	0.794628
12.323333	0.1	0.796649
12.325000	0.1	0.800155
12.326667	0.1	0.804872
12.328333	0.1	0.810763
12.330000	0.1	0.817315
12.331667	0.1	0.823550
12.333333	0.1	0.828658
12.335000	0.1	0.832058
12.336667	0.1	0.832570
12.338333	0.1	0.829040
12.340000	0.1	0.822293
12.341667	0.1	0.815159
12.343333	0.1	0.810828
12.345000	0.1	0.811117
12.346667	0.1	0.814879
12.348333	0.1	0.818907
12.350000	0.1	0.821422
12.351667	0.1	0.823797
12.353333	0.1	0.828654
12.355000	0.1	0.837278
12.356667	0.1	0.848277
12.358333	0.1	0.858242
12.360000	0.1	0.863727
12.361667	0.1	0.862940
12.363333	0.1	0.857036
12.365000	0.1	0.849660
12.366667	0.1	0.843774
12.368333	0.1	0.840314
12.370000	0.1	0.839666
12.371667	0.1	0.842344
12.373333	0.1	0.848016
12.375000	0.1	0.854726
12.376667	0.1	0.859713
12.378333	0.1	0.861380
12.380000	0.1	0.859867
12.381667	0.1	0.856509
12.383333	0.1	0.853227
12.385000	0.1	0.850921
12.386667	0.1	0.849301
12.388333	0.1	0.849143
12.390000	0.1	0.852142
12.391667	0.1	0.858069
12.393333	0.1	0.864216
12.395000	0.1	0.867760
12.396667	0.1	0.867601
12.398333	0.1	0.864691
12.400000	0.1	0.861660
12.401667	0.1	0.861622
12.403333	0.1	0.866521
12.405000	0.1	0.875769
12.406667	0.1	0.885809
12.408333	0.1	0.892156
12.410000	0.1	0.892892
12.411667	0.1	0.889339
12.413333	0.1	0.884458
12.415000	0.1	0.881297
12.416667	0.1	0.881068
12.418333	0.1	0.882261
12.420000	0.1	0.882456
12.421667	0.1	0.880677
12.423333	0.1	0.877981
12.425000	0.1	0.876654
12.426667	0.1	0.879052
12.428333	0.1	0.886084
12.430000	0.1	0.896007
12.431667	0.1	0.905441
12.433333	0.1	0.912002
12.435000	0.1	0.914801
12.436667	0.1	0.912696
12.438333	0.1	0.904752
12.440000	0.1	0.892617
12.441667	0.1	0.880472
12.443333	0.1	0.872435
12.445000	0.1	0.870451
12.446667	0.1	0.873916
12.448333	0.1	0.880468
12.450000	0.1	0.886982
12.451667	0.1	0.890205
12.453333	0.1	0.888179
12.455000	0.1	0.882186
12.456667	0.1	0.876058
12.458333	0.1	0.873418
12.460000	0.1	0.875839
12.461667	0.1	0.882256
12.463333	0.1	0.889394
12.465000	0.1	0.893674
12.466667	0.1	0.893315
12.468333	0.1	0.888985
12.470000	0.1	0.882801
12.471667	0.1	0.877185
12.473333	0.1	0.873902
12.475000	0.1	0.873227
12.476667	0.1	0.873725
12.478333	0.1	0.872905
12.480000	0.1	0.868798
12.481667	0.1	0.861250
12.483333	0.1	0.851522
12.485000	0.1	0.841208
12.486667	0.1	0.831927
12.488333	0.1	0.825352
12.490000	0.1	0.822735
12.491667	0.1	0.824104
12.493333	0.1	0.827266
12.495000	0.1	0.828486
12.496667	0.1	0.825822
12.498333	0.1	0.821361
12.500000	0.1	0.818837
12.501667	0.1	0.819215
12.503333	0.1	0.819839
12.505000	0.1	0.817711
12.506667	0.1	0.812286
12.508333	0.1	0.805263
12.510000	0.1	0.799317
12.511667	0.1	0.796323
12.513333	0.1	0.795391
12.515000	0.1	0.793263
12.516667	0.1	0.786865
12.518333	0.1	0.775889
12.520000	0.1	0.764090
12.521667	0.1	0.757086
12.523333	0.1	0.757435
12.525000	0.1	0.762301
12.526667	0.1	0.766250
12.528333	0.1	0.766059
12.530000	0.1	0.762804
12.531667	0.1	0.759331
12.533333	0.1	0.756844
12.535000	0.1	0.754958
12.536667	0.1	0.753175
12.538333	0.1	0.750623
12.540000	0.1	0.746017
12.541667	0.1	0.739451
12.543333	0.1	0.733272
12.545000	0.1	0.730418
12.546667	0.1	0.731992
12.548333	0.1	0.736085
12.550000	0.1	0.739451
12.551667	0.1	0.739992
12.553333	0.1	0.737412
12.555000	0.1	0.733067
12.556667	0.1	0.729132
12.558333	0.1	0.726804
12.560000	0.1	0.725440
12.561667	0.1	0.723274
12.563333	0.1	0.718995
12.565000	0.1	0.712792
12.566667	0.1	0.706105
12.568333	0.1	0.700592
12.570000	0.1	0.697630
12.571667	0.1	0.698236
12.573333	0.1	0.702385
12.575000	0.1	0.708499
12.576667	0.1	0.714310
12.578333	0.1	0.718194
12.580000	0.1	0.719628
12.581667	0.1	0.719288
12.583333	0.1	0.718511
12.585000	0.1	0.717589
12.586667	0.1	0.715535
12.588333	0.1	0.711880
12.590000	0.1	0.707689
12.591667	0.1	0.705319
12.593333	0.1	0.707163
12.595000	0.1	0.713114
12.596667	0.1	0.719954
12.598333	0.1	0.723884
12.600000	0.1	0.723130
12.601667	0.1	0.718515
12.603333	0.1	0.712737
12.605000	0.1	0.708597
12.606667	0.1	0.707046
12.608333	0.1	0.706799
12.610000	0.1	0.706064
12.611667	0.1	0.704192
12.613333	0.1	0.701272
12.615000	0.1	0.697775
12.616667	0.1	0.695749
12.618333	0.1	0.697868
12.620000	0.1	0.704345
12.621667	0.1	0.712313
12.623333	0.1	0.718371
12.625000	0.1	0.720732
12.626667	0.1	0.719214
12.628333	0.1	0.715139
12.630000	0.1	0.711139
12.631667	0.1	0.709309
12.633333	0.1	0.710161
12.635000	0.1	0.713458
12.636667	0.1	0.718334
12.638333	0.1	0.722627
12.640000	0.1	0.723433
12.641667	0.1	0.719749
12.643333	0.1	0.713863
12.645000	0.1	0.708895
12.646667	0.1	0.706157
12.648333	0.1	0.705249
12.650000	0.1	0.705207
12.651667	0.1	0.705328
12.653333	0.1	0.705556
12.655000	0.1	0.706604
12.656667	0.1	0.709756
12.658333	0.1	0.715759
12.660000	0.1	0.723363
12.661667	0.1	0.729472
12.663333	0.1	0.730818
12.665000	0.1	0.726474
12.666667	0.1	0.719102
12.668333	0.1	0.712634
12.670000	0.1	0.709463
12.671667	0.1	0.710087
12.673333	0.1	0.713230
12.675000	0.1	0.716615
12.676667	0.1	0.718189
12.678333	0.1	0.716452
12.680000	0.1	0.711428
12.681667	0.1	0.705179
12.683333	0.1	0.700122
12.685000	0.1	0.697644
12.686667	0.1	0.698352
12.688333	0.1	0.701752
12.690000	0.1	0.705710
12.691667	0.1	0.707600
12.693333	0.1	0.705966
12.695000	0.1	0.701183
12.696667	0.1	0.695218
12.698333	0.1	0.690590
12.700000	0.1	0.688955
12.701667	0.1	0.690091
12.703333	0.1	0.691712
12.705000	0.1	0.691023
12.706667	0.1	0.687377
12.708333	0.1	0.682641
12.710000	0.1	0.678841
12.711667	0.1	0.676480
12.713333	0.1	0.675144
12.715000	0.1	0.674468
12.716667	0.1	0.673882
12.718333	0.1	0.673002
12.720000	0.1	0.672597
12.721667	0.1	0.673332
12.723333	0.1	0.673938
12.725000	0.1	0.672699
12.726667	0.1	0.669952
12.728333	0.1	0.667367
12.730000	0.1	0.665234
12.731667	0.1	0.662114
12.733333	0.1	0.657700
12.735000	0.1	0.654589
12.736667	0.1	0.655674
12.738333	0.1	0.660671
12.740000	0.1	0.666641
12.741667	0.1	0.670771
12.743333	0.1	0.671521
12.745000	0.1	0.668694
12.746667	0.1	0.663707
12.748333	0.1	0.659125
12.750000	0.1	0.656843
12.751667	0.1	0.656554
12.753333	0.1	0.656992
12.755000	0.1	0.657882
12.756667	0.1	0.659348
12.758333	0.1	0.660461
12.760000	0.1	0.659828
12.761667	0.1	0.657039
12.763333	0.1	0.653057
12.765000	0.1	0.649686
12.766667	0.1	0.648974
12.768333	0.1	0.651693
12.770000	0.1	0.655972
12.771667	0.1	0.658096
12.773333	0.1	0.654780
12.775000	0.1	0.645258
12.776667	0.1	0.632079
12.778333	0.1	0.619707
12.780000	0.1	0.611967
12.781667	0.1	0.610370
12.783333	0.1	0.614356
12.785000	0.1	0.622254
12.786667	0.1	0.631507
12.788333	0.1	0.639139
12.790000	0.1	0.643218
12.791667	0.1	0.643185
12.793333	0.1	0.639027
12.795000	0.1	0.631209
12.796667	0.1	0.621681
12.798333	0.1	0.614235
12.800000	0.1	0.612801
12.801667	0.1	0.618896
12.803333	0.1	0.629574
12.805000	0.1	0.638282
12.806667	0.1	0.639623
12.808333	0.1	0.633495
12.810000	0.1	0.623842
12.811667	0.1	0.614761
12.813333	0.1	0.608666
12.815000	0.1	0.606067
12.816667	0.1	0.606189
12.818333	0.1	0.607953
12.820000	0.1	0.610417
12.821667	0.1	0.612778
12.823333	0.1	0.614664
12.825000	0.1	0.616047
12.826667	0.1	0.617076
12.828333	0.1	0.617648
12.830000	0.1	0.616973
12.831667	0.1	0.614552
12.833333	0.1	0.610971
12.835000	0.1	0.606971
12.836667	0.1	0.603124
12.838333	0.1	0.600396
12.840000	0.1	0.599558
12.841667	0.1	0.600433
12.843333	0.1	0.602291
12.845000	0.1	0.604717
12.846667	0.1	0.607911
12.848333	0.1	0.611958
12.850000	0.1	0.615902
12.851667	0.1	0.618114
12.853333	0.1	0.617220
12.855000	0.1	0.613043
12.856667	0.1	0.606822
12.858333	0.1	0.600051
12.860000	0.1	0.593909
12.861667	0.1	0.589732
12.863333	0.1	0.588456
12.865000	0.1	0.589625
12.866667	0.1	0.591902
12.868333	0.1	0.594459
12.870000	0.1	0.597495
12.871667	0.1	0.601453
12.873333	0.1	0.605956
12.875000	0.1	0.609900
12.876667	0.1	0.612345
12.878333	0.1	0.612764
12.880000	0.1	0.611232
12.881667	0.1	0.608987
12.883333	0.1	0.608065
12.885000	0.1	0.609620
12.886667	0.1	0.613392
12.888333	0.1	0.618757
12.890000	0.1	0.624894
12.891667	0.1	0.630072
12.893333	0.1	0.632009
12.895000	0.1	0.629304
12.896667	0.1	0.623195
12.898333	0.1	0.617262
12.900000	0.1	0.614384
12.901667	0.1	0.614817
12.903333	0.1	0.617290
12.905000	0.1	0.620461
12.906667	0.1	0.623283
12.908333	0.1	0.624792
12.910000	0.1	0.624196
12.911667	0.1	0.621253
12.913333	0.1	0.616228
12.915000	0.1	0.610156
12.916667	0.1	0.605793
12.918333	0.1	0.606352
12.920000	0.1	0.612303
12.921667	0.1	0.621090
12.923333	0.1	0.629970
12.925000	0.1	0.637807
12.926667	0.1	0.644354
12.928333	0.1	0.649150
12.930000	0.1	0.651013
12.931667	0.1	0.648461
12.933333	0.1	0.641407
12.935000	0.1	0.632112
12.936667	0.1	0.623683
12.938333	0.1	0.618431
12.940000	0.1	0.617430
12.941667	0.1	0.619916
12.943333	0.1	0.623222
12.945000	0.1	0.624736
12.946667	0.1	0.623744
12.948333	0.1	0.621625
12.950000	0.1	0.620792
12.951667	0.1	0.622924
12.953333	0.1	0.628359
12.955000	0.1	0.636601
12.956667	0.1	0.646138
12.958333	0.1	0.653798
12.960000	0.1	0.656401
12.961667	0.1	0.654147
12.963333	0.1	0.650589
12.965000	0.1	0.648247
12.966667	0.1	0.646212
12.968333	0.1	0.642780
12.970000	0.1	0.638166
12.971667	0.1	0.633742
12.973333	0.1	0.631073
12.975000	0.1	0.631642
12.976667	0.1	0.635250
12.978333	0.1	0.639209
12.980000	0.1	0.641393
12.981667	0.1	0.642990
12.983333	0.1	0.646291
12.985000	0.1	0.651549
12.986667	0.1	0.657057
12.988333	0.1	0.660103
12.990000	0.1	0.657835
12.991667	0.1	0.649281
12.993333	0.1	0.637076
12.995000	0.1	0.626314
12.996667	0.1	0.620531
12.998333	0.1	0.619893
13.000000	0.1	0.623050
13.001667	0.1	0.628447
13.003333	0.1	0.634510
13.005000	0.1	0.639604
13.006667	0.1	0.641909
13.008333	0.1	0.640918
13.010000	0.1	0.638370
13.011667	0.1	0.636056
13.013333	0.1	0.634007
13.015000	0.1	0.631912
13.016667	0.1	0.630687
13.018333	0.1	0.631218
13.020000	0.1	0.633043
13.021667	0.1	0.635507
13.023333	0.1	0.638394
13.025000	0.1	0.640904
13.026667	0.1	0.641593
13.028333	0.1	0.640070
13.030000	0.1	0.637877
13.031667	0.1	0.636871
13.033333	0.1	0.637346
13.035000	0.1	0.637788
13.036667	0.1	0.636321
13.038333	0.1	0.632447
13.040000	0.1	0.626990
13.041667	0.1	0.621043
13.043333	0.1	0.615739
13.045000	0.1	0.612806
13.046667	0.1	0.614538
13.048333	0.1	0.621891
13.050000	0.1	0.632671
13.051667	0.1	0.643115
13.053333	0.1	0.650203
13.055000	0.1	0.652457
13.056667	0.1	0.650282
13.058333	0.1	0.645635
13.060000	0.1	0.641313
13.061667	0.1	0.640512
13.063333	0.1	0.645290
13.065000	0.1	0.654575
13.066667	0.1	0.664797
13.068333	0.1	0.672755
13.070000	0.1	0.677146
13.071667	0.1	0.677626
13.073333	0.1	0.673975
13.075000	0.1	0.666911
13.076667	0.1	0.659106
13.078333	0.1	0.654403
13.080000	0.1	0.655912
13.081667	0.1	0.664764
13.083333	0.1	0.679474
13.085000	0.1	0.696015
13.086667	0.1	0.708909
13.088333	0.1	0.712974
13.090000	0.1	0.706627
13.091667	0.1	0.693989
13.093333	0.1	0.681719
13.095000	0.1	0.673942
13.096667	0.1	0.671288
13.098333	0.1	0.673118
13.100000	0.1	0.678799
13.101667	0.1	0.686902
13.103333	0.1	0.695135
13.105000	0.1	0.702003
13.106667	0.1	0.707819
13.108333	0.1	0.714138
13.110000	0.1	0.721891
13.111667	0.1	0.730171
13.113333	0.1	0.737221
13.115000	0.1	0.742096
13.116667	0.1	0.745472
13.118333	0.1	0.749063
13.120000	0.1	0.753934
13.121667	0.1	0.759750
13.123333	0.1	0.765342
13.125000	0.1	0.769701
13.126667	0.1	0.772518
13.128333	0.1	0.774255
13.130000	0.1	0.775526
13.131667	0.1	0.776667
13.133333	0.1	0.777938
13.135000	0.1	0.779419
13.136667	0.1	0.780951
13.138333	0.1	0.782828
13.140000	0.1	0.785571
13.141667	0.1	0.789473
13.143333	0.1	0.795056
13.145000	0.1	0.802339
13.146667	0.1	0.809836
13.148333	0.1	0.815312
13.150000	0.1	0.817357
13.151667	0.1	0.816947
13.153333	0.1	0.817277
13.155000	0.1	0.820737
13.156667	0.1	0.826577
13.158333	0.1	0.832593
13.160000	0.1	0.837673
13.161667	0.1	0.841576
13.163333	0.1	0.844053
13.165000	0.1	0.844947
13.166667	0.1	0.844309
13.168333	0.1	0.842572
13.170000	0.1	0.840491
13.171667	0.1	0.838782
13.173333	0.1	0.837808
13.175000	0.1	0.837161
13.176667	0.1	0.835690
13.178333	0.1	0.832868
13.180000	0.1	0.829971
13.181667	0.1	0.828728
13.183333	0.1	0.829492
13.185000	0.1	0.831825
13.186667	0.1	0.835294
13.188333	0.1	0.838707
13.190000	0.1	0.840458
13.191667	0.1	0.840290
13.193333	0.1	0.839359
13.195000	0.1	0.838893
13.196667	0.1	0.839899
13.198333	0.1	0.843280
13.200000	0.1	0.849380
13.201667	0.1	0.857133
13.203333	0.1	0.863550
13.205000	0.1	0.865371
13.206667	0.1	0.861632
13.208333	0.1	0.854251
13.210000	0.1	0.846349
13.211667	0.1	0.839974
13.213333	0.1	0.835122
13.215000	0.1	0.830768
13.216667	0.1	0.826074
13.218333	0.1	0.821035
13.220000	0.1	0.816556
13.221667	0.1	0.813999
13.223333	0.1	0.814530
13.225000	0.1	0.817878
13.226667	0.1	0.822088
13.228333	0.1	0.825035
13.230000	0.1	0.825226
13.231667	0.1	0.821804
13.233333	0.1	0.815522
13.235000	0.1	0.809096
13.236667	0.1	0.805114
13.238333	0.1	0.804178
13.240000	0.1	0.805152
13.241667	0.1	0.806903
13.243333	0.1	0.810404
13.245000	0.1	0.818362
13.246667	0.1	0.831489
13.248333	0.1	0.846414
13.250000	0.1	0.858149
13.251667	0.1	0.863788
13.253333	0.1	0.863988
13.255000	0.1	0.861404
13.256667	0.1	0.857762
13.258333	0.1	0.852910
13.260000	0.1	0.846675
13.261667	0.1	0.840542
13.263333	0.1	0.836928
13.265000	0.1	0.837026
13.266667	0.1	0.840193
13.268333	0.1	0.845301
13.270000	0.1	0.851667
13.271667	0.1	0.859159
13.273333	0.1	0.868714
13.275000	0.1	0.881879
13.276667	0.1	0.898778
13.278333	0.1	0.917665
13.280000	0.1	0.936599
13.281667	0.1	0.954214
13.283333	0.1	0.969665
13.285000	0.1	0.982718
13.286667	0.1	0.992841
13.288333	0.1	0.998694
13.290000	0.1	1.000203
13.291667	0.1	1.000087
13.293333	0.1	1.001847
13.295000	0.1	1.007593
13.296667	0.1	1.018150
13.298333	0.1	1.033382
13.300000	0.1	1.052199
13.301667	0.1	1.073573
13.303333	0.1	1.097075
13.305000	0.1	1.122309
13.306667	0.1	1.148484
13.308333	0.1	1.174803
13.310000	0.1	1.200656
13.311667	0.1	1.225248
13.313333	0.1	1.247856
13.315000	0.1	1.268750
13.316667	0.1	1.289053
13.318333	0.1	1.309761
13.320000	0.1	1.330934
13.321667	0.1	1.352676
13.323333	0.1	1.376751
13.325000	0.1	1.405729
13.326667	0.1	1.440388
13.328333	0.1	1.479075
13.330000	0.1	1.518531
13.331667	0.1	1.555253
13.333333	0.1	1.587509
13.335000	0.1	1.616012
13.336667	0.1	1.643142
13.338333	0.1	1.671882
13.340000	0.1	1.704334
13.341667	0.1	1.741117
13.343333	0.1	1.782430
13.345000	0.1	1.828196
13.346667	0.1	1.877001
13.348333	0.1	1.926525
13.350000	0.1	1.975172
13.351667	0.1	2.022753
13.353333	0.1	2.069846
13.355000	0.1	2.117432
13.356667	0.1	2.167090
13.358333	0.1	2.220441
13.360000	0.1	2.277754
13.361667	0.1	2.337317
13.363333	0.1	2.396852
13.365000	0.1	2.455097
13.366667	0.1	2.512624
13.368333	0.1	2.572159
13.370000	0.1	2.636597
13.371667	0.1	2.706097
13.373333	0.1	2.778610
13.375000	0.1	2.852045
13.376667	0.1	2.925154
13.378333	0.1	2.997704
13.380000	0.1	3.069523
13.381667	0.1	3.139651
13.383333	0.1	3.208076
13.385000	0.1	3.277017
13.386667	0.1	3.349679
13.388333	0.1	3.428450
13.390000	0.1	3.513829
13.391667	0.1	3.604689
13.393333	0.1	3.699078
13.395000	0.1	3.794935
13.396667	0.1	3.890418
13.398333	0.1	3.983751
13.400000	0.1	4.073940
13.401667	0.1	4.161657
13.403333	0.1	4.247990
13.405000	0.1	4.332657
13.406667	0.1	4.414911
13.408333	0.1	4.495750
13.410000	0.1	4.577586
13.411667	0.1	4.662266
13.413333	0.1	4.750388
13.415000	0.1	4.841485
13.416667	0.1	4.934054
13.418333	0.1	5.026222
13.420000	0.1	5.116342
13.421667	0.1	5.202657
13.423333	0.1	5.283887
13.425000	0.1	5.360809
13.426667	0.1	5.435152
13.428333	0.1	5.507320
13.430000	0.1	5.576727
13.431667	0.1	5.643079
13.433333	0.1	5.706656
13.435000	0.1	5.768267
13.436667	0.1	5.828622
13.438333	0.1	5.887453
13.440000	0.1	5.943188
13.441667	0.1	5.993363
13.443333	0.1	6.036218
13.445000	0.1	6.072735
13.446667	0.1	6.106407
13.448333	0.1	6.140848
13.450000	0.1	6.177621
13.451667	0.1	6.215400
13.453333	0.1	6.251433
13.455000	0.1	6.283601
13.456667	0.1	6.311247
13.458333	0.1	6.335392
13.460000	0.1	6.357483
13.461667	0.1	6.377357
13.463333	0.1	6.393660
13.465000	0.1	6.405772
13.466667	0.1	6.414512
13.468333	0.1	6.421539
13.470000	0.1	6.428137
13.471667	0.1	6.434238
13.473333	0.1	6.438792
13.475000	0.1	6.440864
13.476667	0.1	6.439989
13.478333	0.1	6.436496
13.480000	0.1	6.431206
13.481667	0.1	6.423965
13.483333	0.1	6.413413
13.485000	0.1	6.399020
13.486667	0.1	6.382507
13.488333	0.1	6.367033
13.490000	0.1	6.355024
13.491667	0.1	6.346214
13.493333	0.1	6.337492
13.495000	0.1	6.324900
13.496667	0.1	6.305845
13.498333	0.1	6.279708
13.500000	0.1	6.247433
13.501667	0.1	6.211163
13.503333	0.1	6.172969
13.505000	0.1	6.133900
13.506667	0.1	6.094710
13.508333	0.1	6.056032
13.510000	0.1	6.017215
13.511667	0.1	5.976157
13.513333	0.1	5.931063
13.515000	0.1	5.881768
13.516667	0.1	5.829195
13.518333	0.1	5.774670
13.520000	0.1	5.719815
13.521667	0.1	5.665235
13.523333	0.1	5.608946
13.525000	0.1	5.547777
13.526667	0.1	5.480484
13.528333	0.1	5.408693
13.530000	0.1	5.335337
13.531667	0.1	5.262499
13.533333	0.1	5.190102
13.535000	0.1	5.116668
13.536667	0.1	5.041384
13.538333	0.1	4.963959
13.540000	0.1	4.883287
13.541667	0.1	4.798477
13.543333	0.1	4.710536
13.545000	0.1	4.621968
13.546667	0.1	4.534479
13.548333	0.1	4.447233
13.550000	0.1	4.358273
13.551667	0.1	4.266761
13.553333	0.1	4.173005
13.555000	0.1	4.077726
13.556667	0.1	3.981884
13.558333	0.1	3.886488
13.560000	0.1	3.791782
13.561667	0.1	3.696787
13.563333	0.1	3.600316
13.565000	0.1	3.502690
13.566667	0.1	3.405763
13.568333	0.1	3.310777
13.570000	0.1	3.217566
13.571667	0.1	3.126203
13.573333	0.1	3.037737
13.575000	0.1	2.952446
13.576667	0.1	2.868446
13.578333	0.1	2.782959
13.580000	0.1	2.694940
13.581667	0.1	2.606050
13.583333	0.1	2.519144
13.585000	0.1	2.435846
13.586667	0.1	2.355729
13.588333	0.1	2.277871
13.590000	0.1	2.202438
13.591667	0.1	2.130391
13.593333	0.1	2.061781
13.595000	0.1	1.995191
13.596667	0.1	1.929095
13.598333	0.1	1.862599
13.600000	0.1	1.795082
13.601667	0.1	1.726225
13.603333	0.1	1.657307
13.605000	0.1	1.592212
13.606667	0.1	1.535844
13.608333	0.1	1.490619
13.610000	0.1	1.454679
13.611667	0.1	1.422931
13.613333	0.1	1.389915
13.615000	0.1	1.352462
13.616667	0.1	1.310064
13.618333	0.1	1.264294
13.620000	0.1	1.218277
13.621667	0.1	1.175813
13.623333	0.1	1.140251
13.625000	0.1	1.113261
13.626667	0.1	1.093657
13.628333	0.1	1.077936
13.630000	0.1	1.062630
13.631667	0.1	1.045438
13.633333	0.1	1.024944
13.635000	0.1	1.000962
13.636667	0.1	0.974629
13.638333	0.1	0.947821
13.640000	0.1	0.922862
13.641667	0.1	0.901939
13.643333	0.1	0.886316
13.645000	0.1	0.875592
13.646667	0.1	0.867080
13.648333	0.1	0.856719
13.650000	0.1	0.842018
13.651667	0.1	0.824649
13.653333	0.1	0.809021
13.655000	0.1	0.798185
13.656667	0.1	0.792346
13.658333	0.1	0.790344
13.660000	0.1	0.790614
13.661667	0.1	0.791177
13.663333	0.1	0.789692
13.665000	0.1	0.783978
13.666667	0.1	0.773487
13.668333	0.1	0.759861
13.670000	0.1	0.745291
13.671667	0.1	0.731484
13.673333	0.1	0.720150
13.675000	0.1	0.712746
13.676667	0.1	0.709519
13.678333	0.1	0.709160
13.680000	0.1	0.709211
13.681667	0.1	0.707661
13.683333	0.1	0.704443
13.685000	0.1	0.700536
13.686667	0.1	0.696406
13.688333	0.1	0.692345
13.690000	0.1	0.689207
13.691667	0.1	0.688140
13.693333	0.1	0.689947
13.695000	0.1	0.694292
13.696667	0.1	0.699717
13.698333	0.1	0.704625
13.700000	0.1	0.707563
13.701667	0.1	0.707111
13.703333	0.1	0.702702
13.705000	0.1	0.695395
13.706667	0.1	0.686911
13.708333	0.1	0.678287
13.710000	0.1	0.670389
13.711667	0.1	0.664820
13.713333	0.1	0.662706
13.715000	0.1	0.663460
13.716667	0.1	0.666045
13.718333	0.1	0.670091
13.720000	0.1	0.674636
13.721667	0.1	0.677519
13.723333	0.1	0.676923
13.725000	0.1	0.672583
13.726667	0.1	0.665667
13.728333	0.1	0.658608
13.730000	0.1	0.654203
13.731667	0.1	0.653598
13.733333	0.1	0.655581
13.735000	0.1	0.658287
13.736667	0.1	0.660396
13.738333	0.1	0.660485
13.740000	0.1	0.656717
13.741667	0.1	0.648028
13.743333	0.1	0.636098
13.745000	0.1	0.625518
13.746667	0.1	0.620973
13.748333	0.1	0.624275
13.750000	0.1	0.633434
13.751667	0.1	0.643469
13.753333	0.1	0.649830
13.755000	0.1	0.651795
13.756667	0.1	0.650976
13.758333	0.1	0.648331
13.760000	0.1	0.644284
13.761667	0.1	0.639521
13.763333	0.1	0.634850
13.765000	0.1	0.630929
13.766667	0.1	0.628280
13.768333	0.1	0.627050
13.770000	0.1	0.626235
13.771667	0.1	0.624848
13.773333	0.1	0.623763
13.775000	0.1	0.624615
13.776667	0.1	0.627465
13.778333	0.1	0.630571
13.780000	0.1	0.632065
13.781667	0.1	0.631395
13.783333	0.1	0.628941
13.785000	0.1	0.624559
13.786667	0.1	0.617378
13.788333	0.1	0.607679
13.790000	0.1	0.598151
13.791667	0.1	0.591991
13.793333	0.1	0.590086
13.795000	0.1	0.590971
13.796667	0.1	0.592615
13.798333	0.1	0.593625
13.800000	0.1	0.593420
13.801667	0.1	0.592377
13.803333	0.1	0.591855
13.805000	0.1	0.592964
13.806667	0.1	0.594817
13.808333	0.1	0.595315
13.810000	0.1	0.594012
13.811667	0.1	0.592112
13.813333	0.1	0.589923
13.815000	0.1	0.586743
13.816667	0.1	0.582743
13.818333	0.1	0.579264
13.820000	0.1	0.578095
13.821667	0.1	0.580787
13.823333	0.1	0.587264
13.825000	0.1	0.594957
13.826667	0.1	0.600214
13.828333	0.1	0.600908
13.830000	0.1	0.597397
13.831667	0.1	0.591180
13.833333	0.1	0.584028
13.835000	0.1	0.578933
13.836667	0.1	0.579092
13.838333	0.1	0.584451
13.840000	0.1	0.591264
13.841667	0.1	0.595418
13.843333	0.1	0.594789
13.845000	0.1	0.589234
13.846667	0.1	0.580428
13.848333	0.1	0.571273
13.850000	0.1	0.564451
13.851667	0.1	0.562039
13.853333	0.1	0.565196
13.855000	0.1	0.572489
13.856667	0.1	0.580107
13.858333	0.1	0.584600
13.860000	0.1	0.584642
13.861667	0.1	0.581443
13.863333	0.1	0.578458
13.865000	0.1	0.578742
13.866667	0.1	0.581937
13.868333	0.1	0.584871
13.870000	0.1	0.584736
13.871667	0.1	0.581089
13.873333	0.1	0.575706
13.875000	0.1	0.571385
13.876667	0.1	0.570216
13.878333	0.1	0.572396
13.880000	0.1	0.576624
13.881667	0.1	0.580791
13.883333	0.1	0.582500
13.885000	0.1	0.580503
13.886667	0.1	0.575781
13.888333	0.1	0.570142
13.890000	0.1	0.564242
13.891667	0.1	0.558216
13.893333	0.1	0.553313
13.895000	0.1	0.551529
13.896667	0.1	0.553946
13.898333	0.1	0.559865
13.900000	0.1	0.567092
13.901667	0.1	0.572866
13.903333	0.1	0.575185
13.905000	0.1	0.573942
13.906667	0.1	0.570863
13.908333	0.1	0.568181
13.910000	0.1	0.567404
13.911667	0.1	0.568614
13.913333	0.1	0.570463
13.915000	0.1	0.571422
13.916667	0.1	0.571623
13.918333	0.1	0.572857
13.920000	0.1	0.576307
13.921667	0.1	0.580922
13.923333	0.1	0.584107
13.925000	0.1	0.583460
13.926667	0.1	0.578421
13.928333	0.1	0.570957
13.930000	0.1	0.564186
13.931667	0.1	0.560512
13.933333	0.1	0.560852
13.935000	0.1	0.564847
13.936667	0.1	0.571455
13.938333	0.1	0.579515
13.940000	0.1	0.588172
13.941667	0.1	0.596447
13.943333	0.1	0.602314
13.945000	0.1	0.603455
13.946667	0.1	0.599041
13.948333	0.1	0.590193
13.950000	0.1	0.579651
13.951667	0.1	0.571022
13.953333	0.1	0.567539
13.955000	0.1	0.570724
13.956667	0.1	0.579893
13.958333	0.1	0.592535
13.960000	0.1	0.604629
13.961667	0.1	0.611660
13.963333	0.1	0.611451
13.965000	0.1	0.605644
13.966667	0.1	0.597779
13.968333	0.1	0.590873
13.970000	0.1	0.586458
13.971667	0.1	0.584531
13.973333	0.1	0.584149
13.975000	0.1	0.584242
13.976667	0.1	0.583986
13.978333	0.1	0.583385
13.980000	0.1	0.583571
13.981667	0.1	0.585360
13.983333	0.1	0.588004
13.985000	0.1	0.589741
13.986667	0.1	0.589234
13.988333	0.1	0.586938
13.990000	0.1	0.584931
13.991667	0.1	0.585224
13.993333	0.1	0.588559
13.995000	0.1	0.594072
13.996667	0.1	0.599455
13.998333	0.1	0.601951
14.000000	0.1	0.600293
14.001667	0.1	0.596489
14.003333	0.1	0.594570
14.005000	0.1	0.596810
14.006667	0.1	0.602244
14.008333	0.1	0.608847
14.010000	0.1	0.615567
14.011667	0.1	0.621928
14.013333	0.1	0.626850
14.015000	0.1	0.628685
14.016667	0.1	0.626245
14.018333	0.1	0.620023
14.020000	0.1	0.612778
14.021667	0.1	0.608051
14.023333	0.1	0.607744
14.025000	0.1	0.611474
14.026667	0.1	0.617867
14.028333	0.1	0.625500
14.030000	0.1	0.632894
14.031667	0.1	0.639157
14.033333	0.1	0.644187
14.035000	0.1	0.647320
14.036667	0.1	0.647553
14.038333	0.1	0.645868
14.040000	0.1	0.645062
14.041667	0.1	0.647204
14.043333	0.1	0.652764
14.045000	0.1	0.661262
14.046667	0.1	0.671740
14.048333	0.1	0.683060
14.050000	0.1	0.693626
14.051667	0.1	0.701095
14.053333	0.1	0.703749
14.055000	0.1	0.702399
14.056667	0.1	0.699093
14.058333	0.1	0.694557
14.060000	0.1	0.689202
14.061667	0.1	0.685044
14.063333	0.1	0.684336
14.065000	0.1	0.687442
14.066667	0.1	0.693221
14.068333	0.1	0.700466
14.070000	0.1	0.708718
14.071667	0.1	0.717975
14.073333	0.1	0.726935
14.075000	0.1	0.732741
14.076667	0.1	0.733980
14.078333	0.1	0.732346
14.080000	0.1	0.730888
14.081667	0.1	0.732504
14.083333	0.1	0.739009
14.085000	0.1	0.749552
14.086667	0.1	0.760937
14.088333	0.1	0.769859
14.090000	0.1	0.774660
14.091667	0.1	0.775871
14.093333	0.1	0.774856
14.095000	0.1	0.772551
14.096667	0.1	0.770306
14.098333	0.1	0.770162
14.100000	0.1	0.773105
14.101667	0.1	0.778274
14.103333	0.1	0.784285
14.105000	0.1	0.790502
14.106667	0.1	0.796155
14.108333	0.1	0.799699
14.110000	0.1	0.800737
14.111667	0.1	0.800849
14.113333	0.1	0.801459
14.115000	0.1	0.802716
14.116667	0.1	0.805100
14.118333	0.1	0.809724
14.120000	0.1	0.816118
14.121667	0.1	0.821529
14.123333	0.1	0.823438
14.125000	0.1	0.822097
14.126667	0.1	0.819610
14.128333	0.1	0.817394
14.130000	0.1	0.815224
14.131667	0.1	0.812099
14.133333	0.1	0.807773
14.135000	0.1	0.804346
14.136667	0.1	0.805110
14.138333	0.1	0.810586
14.140000	0.1	0.817692
14.141667	0.1	0.822530
14.143333	0.1	0.822432
14.145000	0.1	0.817329
14.146667	0.1	0.809864
14.148333	0.1	0.803261
14.150000	0.1	0.799834
14.151667	0.1	0.800751
14.153333	0.1	0.805492
14.155000	0.1	0.812509
14.156667	0.1	0.820556
14.158333	0.1	0.828435
14.160000	0.1	0.834153
14.161667	0.1	0.835275
14.163333	0.1	0.830619
14.165000	0.1	0.821459
14.166667	0.1	0.810516
14.168333	0.1	0.800393
14.170000	0.1	0.793454
14.171667	0.1	0.791447
14.173333	0.1	0.793622
14.175000	0.1	0.796383
14.176667	0.1	0.795880
14.178333	0.1	0.791010
14.180000	0.1	0.784160
14.181667	0.1	0.778646
14.183333	0.1	0.775913
14.185000	0.1	0.775331
14.186667	0.1	0.775079
14.188333	0.1	0.773044
14.190000	0.1	0.767992
14.191667	0.1	0.760276
14.193333	0.1	0.751675
14.195000	0.1	0.744322
14.196667	0.1	0.739708
14.198333	0.1	0.738716
14.200000	0.1	0.741328
14.201667	0.1	0.745878
14.203333	0.1	0.748984
14.205000	0.1	0.746842
14.206667	0.1	0.738092
14.208333	0.1	0.725701
14.210000	0.1	0.714688
14.211667	0.1	0.707707
14.213333	0.1	0.703777
14.215000	0.1	0.700904
14.216667	0.1	0.698054
14.218333	0.1	0.694762
14.220000	0.1	0.690967
14.221667	0.1	0.686678
14.223333	0.1	0.680825
14.225000	0.1	0.672117
14.226667	0.1	0.661323
14.228333	0.1	0.651297
14.230000	0.1	0.645132
14.231667	0.1	0.643777
14.233333	0.1	0.644857
14.235000	0.1	0.644946
14.236667	0.1	0.642752
14.238333	0.1	0.639185
14.240000	0.1	0.635344
14.241667	0.1	0.631353
14.243333	0.1	0.626994
14.245000	0.1	0.622594
14.246667	0.1	0.618435
14.248333	0.1	0.614221
14.250000	0.1	0.610198
14.251667	0.1	0.607786
14.253333	0.1	0.608065
14.255000	0.1	0.610081
14.256667	0.1	0.611241
14.258333	0.1	0.609215
14.260000	0.1	0.603683
14.261667	0.1	0.596563
14.263333	0.1	0.590500
14.265000	0.1	0.586980
14.266667	0.1	0.585704
14.268333	0.1	0.585741
14.270000	0.1	0.587041
14.271667	0.1	0.589970
14.273333	0.1	0.593732
14.275000	0.1	0.596284
14.276667	0.1	0.596317
14.278333	0.1	0.594459
14.280000	0.1	0.592424
14.281667	0.1	0.591804
14.283333	0.1	0.592843
14.285000	0.1	0.593979
14.286667	0.1	0.594188
14.288333	0.1	0.595101
14.290000	0.1	0.598370
14.291667	0.1	0.602603
14.293333	0.1	0.604852
14.295000	0.1	0.603506
14.296667	0.1	0.599110
14.298333	0.1	0.593807
14.300000	0.1	0.589713
14.301667	0.1	0.587408
14.303333	0.1	0.586268
14.305000	0.1	0.585378
14.306667	0.1	0.583949
14.308333	0.1	0.582072
14.310000	0.1	0.580996
14.311667	0.1	0.581872
14.313333	0.1	0.584791
14.315000	0.1	0.589020
14.316667	0.1	0.593606
14.318333	0.1	0.597341
14.320000	0.1	0.598347
14.321667	0.1	0.595055
14.323333	0.1	0.587530
14.325000	0.1	0.577425
14.326667	0.1	0.567115
14.328333	0.1	0.558561
14.330000	0.1	0.553089
14.331667	0.1	0.551469
14.333333	0.1	0.553122
14.335000	0.1	0.556386
14.336667	0.1	0.559911
14.338333	0.1	0.563529
14.340000	0.1	0.567837
14.341667	0.1	0.572866
14.343333	0.1	0.577415
14.345000	0.1	0.579660
14.346667	0.1	0.578663
14.348333	0.1	0.575744
14.350000	0.1	0.573830
14.351667	0.1	0.574957
14.353333	0.1	0.578705
14.355000	0.1	0.583124
14.356667	0.1	0.586659
14.358333	0.1	0.588871
14.360000	0.1	0.589970
14.361667	0.1	0.590319
14.363333	0.1	0.590305
14.365000	0.1	0.590873
14.366667	0.1	0.593998
14.368333	0.1	0.601048
14.370000	0.1	0.610417
14.371667	0.1	0.618161
14.373333	0.1	0.621234
14.375000	0.1	0.620242
14.376667	0.1	0.619031
14.378333	0.1	0.621257
14.380000	0.1	0.627483
14.381667	0.1	0.635372
14.383333	0.1	0.641956
14.385000	0.1	0.645579
14.386667	0.1	0.646380
14.388333	0.1	0.645644
14.390000	0.1	0.645411
14.391667	0.1	0.647912
14.393333	0.1	0.653919
14.395000	0.1	0.661910
14.396667	0.1	0.669491
14.398333	0.1	0.675018
14.400000	0.1	0.678119
14.401667	0.1	0.679437
14.403333	0.1	0.679796
14.405000	0.1	0.679186
14.406667	0.1	0.676420
14.408333	0.1	0.670762
14.410000	0.1	0.664121
14.411667	0.1	0.659656
14.413333	0.1	0.658650
14.415000	0.1	0.660587
14.416667	0.1	0.664764
14.418333	0.1	0.670501
14.420000	0.1	0.677109
14.421667	0.1	0.684070
14.423333	0.1	0.690799
14.425000	0.1	0.696694
14.426667	0.1	0.701658
14.428333	0.1	0.706129
14.430000	0.1	0.710632
14.431667	0.1	0.715638
14.433333	0.1	0.722106
14.435000	0.1	0.731344
14.436667	0.1	0.743237
14.438333	0.1	0.755405
14.440000	0.1	0.765594
14.441667	0.1	0.773910
14.443333	0.1	0.781883
14.445000	0.1	0.790581
14.446667	0.1	0.800397
14.448333	0.1	0.811527
14.450000	0.1	0.823457
14.451667	0.1	0.834581
14.453333	0.1	0.843341
14.455000	0.1	0.849557
14.456667	0.1	0.854386
14.458333	0.1	0.859229
14.460000	0.1	0.864994
14.461667	0.1	0.872342
14.463333	0.1	0.882209
14.465000	0.1	0.895625
14.466667	0.1	0.912696
14.468333	0.1	0.931649
14.470000	0.1	0.949069
14.471667	0.1	0.962252
14.473333	0.1	0.972180
14.475000	0.1	0.983085
14.476667	0.1	0.998508
14.478333	0.1	1.018988
14.480000	0.1	1.042751
14.481667	0.1	1.067049
14.483333	0.1	1.089321
14.485000	0.1	1.108125
14.486667	0.1	1.123366
14.488333	0.1	1.136479
14.490000	0.1	1.150034
14.491667	0.1	1.166076
14.493333	0.1	1.185029
14.495000	0.1	1.206109
14.496667	0.1	1.228601
14.498333	0.1	1.252713
14.500000	0.1	1.278878
14.501667	0.1	1.307046
14.503333	0.1	1.336811
14.505000	0.1	1.367000
14.506667	0.1	1.395810
14.508333	0.1	1.422837
14.510000	0.1	1.449832
14.511667	0.1	1.478819
14.513333	0.1	1.510819
14.515000	0.1	1.546000
14.516667	0.1	1.583518
14.518333	0.1	1.621838
14.520000	0.1	1.660031
14.521667	0.1	1.697908
14.523333	0.1	1.735534
14.525000	0.1	1.774090
14.526667	0.1	1.815679
14.528333	0.1	1.861579
14.530000	0.1	1.911358
14.531667	0.1	1.963214
14.533333	0.1	2.015103
14.535000	0.1	2.065725
14.536667	0.1	2.114670
14.538333	0.1	2.162470
14.540000	0.1	2.210676
14.541667	0.1	2.261545
14.543333	0.1	2.316940
14.545000	0.1	2.377145
14.546667	0.1	2.441122
14.548333	0.1	2.507106
14.550000	0.1	2.573244
14.551667	0.1	2.639117
14.553333	0.1	2.705934
14.555000	0.1	2.774633
14.556667	0.1	2.844743
14.558333	0.1	2.914900
14.560000	0.1	2.984107
14.561667	0.1	3.052740
14.563333	0.1	3.121970
14.565000	0.1	3.192830
14.566667	0.1	3.265962
14.568333	0.1	3.341348
14.570000	0.1	3.418000
14.571667	0.1	3.494392
14.573333	0.1	3.569587
14.575000	0.1	3.643758
14.576667	0.1	3.717979
14.578333	0.1	3.793561
14.580000	0.1	3.870782
14.581667	0.1	3.948850
14.583333	0.1	4.027514
14.585000	0.1	4.106597
14.586667	0.1	4.184353
14.588333	0.1	4.258570
14.590000	0.1	4.328727
14.591667	0.1	4.396015
14.593333	0.1	4.462115
14.595000	0.1	4.528346
14.596667	0.1	4.595360
14.598333	0.1	4.663141
14.600000	0.1	4.730546
14.601667	0.1	4.795217
14.603333	0.1	4.855143
14.605000	0.1	4.910021
14.606667	0.1	4.960899
14.608333	0.1	5.009659
14.610000	0.1	5.057999
14.611667	0.1	5.105576
14.613333	0.1	5.150652
14.615000	0.1	5.192426
14.616667	0.1	5.230871
14.618333	0.1	5.265255
14.620000	0.1	5.294513
14.621667	0.1	5.319095
14.623333	0.1	5.341601
14.625000	0.1	5.364791
14.626667	0.1	5.389485
14.628333	0.1	5.414118
14.630000	0.1	5.435529
14.631667	0.1	5.450756
14.633333	0.1	5.458519
14.635000	0.1	5.459380
14.636667	0.1	5.455478
14.638333	0.1	5.449667
14.640000	0.1	5.443483
14.641667	0.1	5.435818
14.643333	0.1	5.424181
14.645000	0.1	5.406798
14.646667	0.1	5.383436
14.648333	0.1	5.354681
14.650000	0.1	5.320893
14.651667	0.1	5.282713
14.653333	0.1	5.241707
14.655000	0.1	5.199290
14.656667	0.1	5.156095
14.658333	0.1	5.112169
14.660000	0.1	5.066926
14.661667	0.1	5.019172
14.663333	0.1	4.968112
14.665000	0.1	4.914547
14.666667	0.1	4.860237
14.668333	0.1	4.806202
14.670000	0.1	4.752730
14.671667	0.1	4.700106
14.673333	0.1	4.647761
14.675000	0.1	4.593474
14.676667	0.1	4.534386
14.678333	0.1	4.469212
14.680000	0.1	4.399475
14.681667	0.1	4.328657
14.683333	0.1	4.260163
14.685000	0.1	4.195403
14.686667	0.1	4.133130
14.688333	0.1	4.070965
14.690000	0.1	4.007630
14.691667	0.1	3.943280
14.693333	0.1	3.878730
14.695000	0.1	3.815042
14.696667	0.1	3.753174
14.698333	0.1	3.693686
14.700000	0.1	3.635976
14.701667	0.1	3.577531
14.703333	0.1	3.515668
14.705000	0.1	3.450462
14.706667	0.1	3.385250
14.708333	0.1	3.324626
14.710000	0.1	3.271787
14.711667	0.1	3.226674
14.713333	0.1	3.185719
14.715000	0.1	3.143814
14.716667	0.1	3.097854
14.718333	0.1	3.048736
14.720000	0.1	2.999459
14.721667	0.1	2.952260
14.723333	0.1	2.908129
14.725000	0.1	2.867216
14.726667	0.1	2.828380
14.728333	0.1	2.789563
14.730000	0.1	2.750084
14.731667	0.1	2.711583
14.733333	0.1	2.676011
14.735000	0.1	2.643778
14.736667	0.1	2.614181
14.738333	0.1	2.586576
14.740000	0.1	2.560848
14.741667	0.1	2.536853
14.743333	0.1	2.513994
14.745000	0.1	2.491274
14.746667	0.1	2.467744
14.748333	0.1	2.442840
14.750000	0.1	2.416908
14.751667	0.1	2.391348
14.753333	0.1	2.367604
14.755000	0.1	2.345946
14.756667	0.1	2.325792
14.758333	0.1	2.306611
14.760000	0.1	2.288064
14.761667	0.1	2.269722
14.763333	0.1	2.251510
14.765000	0.1	2.233800
14.766667	0.1	2.215537
14.768333	0.1	2.194373
14.770000	0.1	2.170266
14.771667	0.1	2.146759
14.773333	0.1	2.127504
14.775000	0.1	2.113204
14.776667	0.1	2.101781
14.778333	0.1	2.090209
14.780000	0.1	2.076686
14.781667	0.1	2.061925
14.783333	0.1	2.047997
14.785000	0.1	2.036118
14.786667	0.1	2.025617
14.788333	0.1	2.014623
14.790000	0.1	2.001990
14.791667	0.1	1.987927
14.793333	0.1	1.972951
14.795000	0.1	1.958515
14.796667	0.1	1.947726
14.798333	0.1	1.942571
14.800000	0.1	1.941216
14.801667	0.1	1.939679
14.803333	0.1	1.935340
14.805000	0.1	1.928099
14.806667	0.1	1.918613
14.808333	0.1	1.906604
14.810000	0.1	1.891763
14.811667	0.1	1.875334
14.813333	0.1	1.859204
14.815000	0.1	1.844154
14.816667	0.1	1.830701
14.818333	0.1	1.820391
14.820000	0.1	1.814421
14.821667	0.1	1.811143
14.823333	0.1	1.806975
14.825000	0.1	1.799962
14.826667	0.1	1.790579
14.828333	0.1	1.779580
14.830000	0.1	1.767436
14.831667	0.1	1.755389
14.833333	0.1	1.744879
14.835000	0.1	1.735711
14.836667	0.1	1.725983
14.838333	0.1	1.714099
14.840000	0.1	1.700013
14.841667	0.1	1.684469
14.843333	0.1	1.668371
14.845000	0.1	1.652688
14.846667	0.1	1.638094
14.848333	0.1	1.625218
14.850000	0.1	1.614364
14.851667	0.1	1.604329
14.853333	0.1	1.592534
14.855000	0.1	1.576999
14.856667	0.1	1.558010
14.858333	0.1	1.538005
14.860000	0.1	1.520035
14.861667	0.1	1.505953
14.863333	0.1	1.495406
14.865000	0.1	1.486544
14.866667	0.1	1.477133
14.868333	0.1	1.465096
14.870000	0.1	1.449874
14.871667	0.1	1.433142
14.873333	0.1	1.416439
14.875000	0.1	1.399238
14.876667	0.1	1.380076
14.878333	0.1	1.358786
14.880000	0.1	1.336820
14.881667	0.1	1.315726
14.883333	0.1	1.296243
14.885000	0.1	1.278766
14.886667	0.1	1.263744
14.888333	0.1	1.251493
14.890000	0.1	1.241933
14.891667	0.1	1.234584
14.893333	0.1	1.228517
14.895000	0.1	1.222738
14.896667	0.1	1.216424
14.898333	0.1	1.208982
14.900000	0.1	1.200419
14.901667	0.1	1.191385
14.903333	0.1	1.182295
14.905000	0.1	1.172218
14.906667	0.1	1.159352
14.908333	0.1	1.143105
14.910000	0.1	1.125080
14.911667	0.1	1.108488
14.913333	0.1	1.096409
14.915000	0.1	1.089606
14.916667	0.1	1.086458
14.918333	0.1	1.084409
14.920000	0.1	1.080702
14.921667	0.1	1.073545
14.923333	0.1	1.063165
14.925000	0.1	1.051039
14.926667	0.1	1.038718
14.928333	0.1	1.027579
14.930000	0.1	1.018480
14.931667	0.1	1.011207
14.933333	0.1	1.004739
14.935000	0.1	0.998462
14.936667	0.1	0.992976
14.938333	0.1	0.989195
14.940000	0.1	0.986774
14.941667	0.1	0.984143
14.943333	0.1	0.980492
14.945000	0.1	0.976552
14.946667	0.1	0.973516
14.948333	0.1	0.971924
14.950000	0.1	0.970680
14.951667	0.1	0.967328
14.953333	0.1	0.961013
14.955000	0.1	0.954331
14.956667	0.1	0.950471
14.958333	0.1	0.950159
14.960000	0.1	0.952133
14.961667	0.1	0.954806
14.963333	0.1	0.957008
14.965000	0.1	0.958056
14.966667	0.1	0.957688
14.968333	0.1	0.955821
14.970000	0.1	0.952356
14.971667	0.1	0.947327
14.973333	0.1	0.941362
14.975000	0.1	0.935667
14.976667	0.1	0.931290
14.978333	0.1	0.928631
14.980000	0.1	0.927616
14.981667	0.1	0.927625
14.983333	0.1	0.928179
14.985000	0.1	0.930200
14.986667	0.1	0.935122
14.988333	0.1	0.942745
14.990000	0.1	0.950848
14.991667	0.1	0.956482
14.993333	0.1	0.957460
14.995000	0.1	0.953916
14.996667	0.1	0.948696
14.998333	0.1	0.945390
15.000000	0.1	0.945879
15.001667	0.1	0.949753
15.003333	0.1	0.955458
15.005000	0.1	0.961777
15.006667	0.1	0.968496
15.008333	0.1	0.975612
15.010000	0.1	0.982136
15.011667	0.1	0.986308
15.013333	0.1	0.987002
15.015000	0.1	0.984827
15.016667	0.1	0.982010
15.018333	0.1	0.981158
15.020000	0.1	0.983761
15.021667	0.1	0.989288
15.023333	0.1	0.995439
15.025000	0.1	0.999724
15.026667	0.1	1.001228
15.028333	0.1	1.001069
15.030000	0.1	1.001633
15.031667	0.1	1.005237
15.033333	0.1	1.012837
15.035000	0.1	1.023915
15.036667	0.1	1.037242
15.038333	0.1	1.050741
15.040000	0.1	1.061792
15.041667	0.1	1.069047
15.043333	0.1	1.073307
15.045000	0.1	1.076590
15.046667	0.1	1.080972
15.048333	0.1	1.087678
15.050000	0.1	1.096921
15.051667	0.1	1.108400
15.053333	0.1	1.121149
15.055000	0.1	1.132949
15.056667	0.1	1.141182
15.058333	0.1	1.144889
15.060000	0.1	1.145988
15.061667	0.1	1.148325
15.063333	0.1	1.155054
15.065000	0.1	1.167068
15.066667	0.1	1.183529
15.068333	0.1	1.202305
15.070000	0.1	1.220251
15.071667	0.1	1.234971
15.073333	0.1	1.246333
15.075000	0.1	1.255828
15.076667	0.1	1.265695
15.078333	0.1	1.278385
15.080000	0.1	1.294734
15.081667	0.1	1.313067
15.083333	0.1	1.331079
15.085000	0.1	1.347703
15.086667	0.1	1.363186
15.088333	0.1	1.378763
15.090000	0.1	1.396085
15.091667	0.1	1.415885
15.093333	0.1	1.437766
15.095000	0.1	1.461436
15.096667	0.1	1.486512
15.098333	0.1	1.511448
15.100000	0.1	1.534545
15.101667	0.1	1.555323
15.103333	0.1	1.573958
15.105000	0.1	1.591570
15.106667	0.1	1.611309
15.108333	0.1	1.636106
15.110000	0.1	1.664958
15.111667	0.1	1.693033
15.113333	0.1	1.716204
15.115000	0.1	1.734900
15.116667	0.1	1.753177
15.118333	0.1	1.775357
15.120000	0.1	1.803613
15.121667	0.1	1.836661
15.123333	0.1	1.870613
15.125000	0.1	1.902189
15.126667	0.1	1.931209
15.128333	0.1	1.960383
15.130000	0.1	1.992504
15.131667	0.1	2.028169
15.133333	0.1	2.066693
15.135000	0.1	2.107508
15.136667	0.1	2.149399
15.138333	0.1	2.190196
15.140000	0.1	2.228534
15.141667	0.1	2.265302
15.143333	0.1	2.302709
15.145000	0.1	2.342160
15.146667	0.1	2.383650
15.148333	0.1	2.426184
15.150000	0.1	2.468405
15.151667	0.1	2.509789
15.153333	0.1	2.551032
15.155000	0.1	2.593640
15.156667	0.1	2.639950
15.158333	0.1	2.691941
15.160000	0.1	2.748678
15.161667	0.1	2.806247
15.163333	0.1	2.861237
15.165000	0.1	2.913205
15.166667	0.1	2.963939
15.168333	0.1	3.015203
15.170000	0.1	3.067148
15.171667	0.1	3.119283
15.173333	0.1	3.172238
15.175000	0.1	3.227331
15.176667	0.1	3.285441
15.178333	0.1	3.347276
15.180000	0.1	3.412855
15.181667	0.1	3.480101
15.183333	0.1	3.545564
15.185000	0.1	3.606952
15.186667	0.1	3.664549
15.188333	0.1	3.720475
15.190000	0.1	3.777170
15.191667	0.1	3.836043
15.193333	0.1	3.896542
15.195000	0.1	3.956044
15.196667	0.1	4.011369
15.198333	0.1	4.060627
15.200000	0.1	4.104101
15.201667	0.1	4.143924
15.203333	0.1	4.182733
15.205000	0.1	4.222328
15.206667	0.1	4.262943
15.208333	0.1	4.303046
15.210000	0.1	4.340783
15.211667	0.1	4.375568
15.213333	0.1	4.407847
15.215000	0.1	4.438637
15.216667	0.1	4.468779
15.218333	0.1	4.497319
15.220000	0.1	4.521301
15.221667	0.1	4.538032
15.223333	0.1	4.547611
15.225000	0.1	4.553357
15.226667	0.1	4.559322
15.228333	0.1	4.567867
15.230000	0.1	4.578410
15.231667	0.1	4.587369
15.233333	0.1	4.590997
15.235000	0.1	4.588226
15.236667	0.1	4.579839
15.238333	0.1	4.566573
15.240000	0.1	4.549059
15.241667	0.1	4.528794
15.243333	0.1	4.508239
15.245000	0.1	4.489631
15.246667	0.1	4.473240
15.248333	0.1	4.456826
15.250000	0.1	4.437631
15.251667	0.1	4.414991
15.253333	0.1	4.390017
15.255000	0.1	4.363619
15.256667	0.1	4.335660
15.258333	0.1	4.305220
15.260000	0.1	4.271208
15.261667	0.1	4.233792
15.263333	0.1	4.195259
15.265000	0.1	4.159147
15.266667	0.1	4.128246
15.268333	0.1	4.102411
15.270000	0.1	4.078634
15.271667	0.1	4.054159
15.273333	0.1	4.028445
15.275000	0.1	4.002075
15.276667	0.1	3.976282
15.278333	0.1	3.952505
15.280000	0.1	3.931234
15.281667	0.1	3.912682
15.283333	0.1	3.897627
15.285000	0.1	3.886698
15.286667	0.1	3.879857
15.288333	0.1	3.876961
15.290000	0.1	3.877743
15.291667	0.1	3.881627
15.293333	0.1	3.888924
15.295000	0.1	3.901320
15.296667	0.1	3.920179
15.298333	0.1	3.945576
15.300000	0.1	3.976687
15.301667	0.1	4.012627
15.303333	0.1	4.053400
15.305000	0.1	4.099929
15.306667	0.1	4.153103
15.308333	0.1	4.213355
15.310000	0.1	4.281127
15.311667	0.1	4.357584
15.313333	0.1	4.444085
15.315000	0.1	4.541008
15.316667	0.1	4.647137
15.318333	0.1	4.760255
15.320000	0.1	4.878808
15.321667	0.1	5.003312
15.323333	0.1	5.136631
15.325000	0.1	5.282853
15.326667	0.1	5.444763
15.328333	0.1	5.621766
15.330000	0.1	5.810498
15.331667	0.1	6.007995
15.333333	0.1	6.213724
15.335000	0.1	6.429213
15.336667	0.1	6.657592
15.338333	0.1	6.902600
15.340000	0.1	7.165959
15.341667	0.1	7.446320
15.343333	0.1	7.742248
15.345000	0.1	8.055484
15.346667	0.1	8.390127
15.348333	0.1	8.749473
15.350000	0.1	9.134496
15.351667	0.1	9.544608
15.353333	0.1	9.978274
15.355000	0.1	10.433439
15.356667	0.1	10.909452
15.358333	0.1	11.408865
15.360000	0.1	11.936394
15.361667	0.1	12.496384
15.363333	0.1	13.092584
15.365000	0.1	13.728878
15.366667	0.1	14.408221
15.368333	0.1	15.131105
15.370000	0.1	15.896270
15.371667	0.1	16.703252
15.373333	0.1	17.554308
15.375000	0.1	18.453896
15.376667	0.1	19.406066
15.378333	0.1	20.412994
15.380000	0.1	21.476764
15.381667	0.1	22.601746
15.383333	0.1	23.794090
15.385000	0.1	25.058491
15.386667	0.1	26.395945
15.388333	0.1	27.805581
15.390000	0.1	29.288596
15.391667	0.1	30.849520
15.393333	0.1	32.494208
15.395000	0.1	34.228507
15.396667	0.1	36.057658
15.398333	0.1	37.984545
15.400000	0.1	40.009492
15.401667	0.1	42.132386
15.403333	0.1	44.354312
15.405000	0.1	46.677589
15.406667	0.1	49.104970
15.408333	0.1	51.638912
15.410000	0.1	54.281657
15.411667	0.1	57.036378
15.413333	0.1	59.908456
15.415000	0.1	62.904516
15.416667	0.1	66.029015
15.418333	0.1	69.281817
15.420000	0.1	72.659305
15.421667	0.1	76.157791
15.423333	0.1	79.776216
15.425000	0.1	83.516436
15.426667	0.1	87.381504
15.428333	0.1	91.373851
15.430000	0.1	95.495386
15.431667	0.1	99.748797
15.433333	0.1	104.136309
15.435000	0.1	108.657586
15.436667	0.1	113.311005
15.438333	0.1	118.096355
15.440000	0.1	123.015894
15.441667	0.1	128.073427
15.443333	0.1	133.271944
15.445000	0.1	138.614127
15.446667	0.1	144.105191
15.448333	0.1	149.752968
15.450000	0.1	155.566451
15.451667	0.1	161.555400
15.453333	0.1	167.729426
15.455000	0.1	174.097060
15.456667	0.1	180.666177
15.458333	0.1	187.443998
15.460000	0.1	194.436447
15.461667	0.1	201.650597
15.463333	0.1	209.099096
15.465000	0.1	216.800203
15.466667	0.1	224.773991
15.468333	0.1	233.039460
15.470000	0.1	241.613901
15.471667	0.1	250.513158
15.473333	0.1	259.750271
15.475000	0.1	269.333171
15.476667	0.1	279.266411
15.478333	0.1	289.555481
15.480000	0.1	300.207679
15.481667	0.1	311.229737
15.483333	0.1	322.625428
15.485000	0.1	334.392786
15.486667	0.1	346.521428
15.488333	0.1	358.991912
15.490000	0.1	371.777472
15.491667	0.1	384.847182
15.493333	0.1	398.167493
15.495000	0.1	411.699829
15.496667	0.1	425.398550
15.498333	0.1	439.212681
15.500000	0.1	453.085951
15.501667	0.1	466.955011
15.503333	0.1	480.751005
15.505000	0.1	494.401725
15.506667	0.1	507.832934
15.508333	0.1	520.972331
15.510000	0.1	533.752693
15.511667	0.1	546.111018
15.513333	0.1	557.987560
15.515000	0.1	569.325304
15.516667	0.1	580.068599
15.518333	0.1	590.164173
15.520000	0.1	599.565656
15.521667	0.1	608.236390
15.523333	0.1	616.148227
15.525000	0.1	623.280262
15.526667	0.1	629.619929
15.528333	0.1	635.163105
15.530000	0.1	639.911746
15.531667	0.1	643.874114
15.533333	0.1	647.068257
15.535000	0.1	649.522311
15.536667	0.1	651.268555
15.538333	0.1	652.336539
15.540000	0.1	652.753176
15.541667	0.1	652.548541
15.543333	0.1	651.757355
15.545000	0.1	650.415384
15.546667	0.1	648.560245
15.548333	0.1	646.233364
15.550000	0.1	643.475415
15.551667	0.1	640.323489
15.553333	0.1	636.814722
15.555000	0.1	632.987815
15.556667	0.1	628.880286
15.558333	0.1	624.525603
15.560000	0.1	619.951492
15.561667	0.1	615.178790
15.563333	0.1	610.223003
15.565000	0.1	605.101656
15.566667	0.1	599.839562
15.568333	0.1	594.464918
15.570000	0.1	589.003051
15.571667	0.1	583.475549
15.573333	0.1	577.901025
15.575000	0.1	572.292600
15.576667	0.1	566.657209
15.578333	0.1	560.998777
15.580000	0.1	555.320075
15.581667	0.1	549.624330
15.583333	0.1	543.917292
15.585000	0.1	538.205798
15.586667	0.1	532.496227
15.588333	0.1	526.795323
15.590000	0.1	521.109663
15.591667	0.1	515.445732
15.593333	0.1	509.810648
15.595000	0.1	504.209474
15.596667	0.1	498.643271
15.598333	0.1	493.110638
15.600000	0.1	487.609073
15.601667	0.1	482.135634
15.603333	0.1	476.686601
15.605000	0.1	471.257382
15.606667	0.1	465.845196
15.608333	0.1	460.450836
15.610000	0.1	455.078409
15.611667	0.1	449.734964
15.613333	0.1	444.427873
15.615000	0.1	439.159736
15.616667	0.1	433.925959
15.618333	0.1	428.717626
15.620000	0.1	423.527370
15.621667	0.1	418.353184
15.623333	0.1	413.197005
15.625000	0.1	408.061189
15.626667	0.1	402.946822
15.628333	0.1	397.854015
15.630000	0.1	392.782591
15.631667	0.1	387.731935
15.633333	0.1	382.700526
15.635000	0.1	377.686210
15.636667	0.1	372.686331
15.638333	0.1	367.697105
15.640000	0.1	362.714879
15.641667	0.1	357.739386
15.643333	0.1	352.774910
15.645000	0.1	347.827901
15.646667	0.1	342.903487
15.648333	0.1	338.003086
15.650000	0.1	333.123897
15.651667	0.1	328.258924
15.653333	0.1	323.398728
15.655000	0.1	318.537359
15.656667	0.1	313.677849
15.658333	0.1	308.830291
15.660000	0.1	304.004629
15.661667	0.1	299.205524
15.663333	0.1	294.432529
15.665000	0.1	289.681745
15.666667	0.1	284.946598
15.668333	0.1	280.221212
15.670000	0.1	275.504487
15.671667	0.1	270.799324
15.673333	0.1	266.110604
15.675000	0.1	261.444361
15.676667	0.1	256.805457
15.678333	0.1	252.196295
15.680000	0.1	247.617522
15.681667	0.1	243.068170
15.683333	0.1	238.546790
15.685000	0.1	234.054220
15.686667	0.1	229.594503
15.688333	0.1	225.172886
15.690000	0.1	220.792960
15.691667	0.1	216.454487
15.693333	0.1	212.154547
15.695000	0.1	207.891409
15.696667	0.1	203.665840
15.698333	0.1	199.479759
15.700000	0.1	195.334992
15.701667	0.1	191.232702
15.703333	0.1	187.174380
15.705000	0.1	183.162824
15.706667	0.1	179.201346
15.708333	0.1	175.292930
15.710000	0.1	171.439550
15.711667	0.1	167.640932
15.713333	0.1	163.895022
15.715000	0.1	160.200559
15.716667	0.1	156.558785
15.718333	0.1	152.972913
15.720000	0.1	149.445906
15.721667	0.1	145.978285
15.723333	0.1	142.569216
15.725000	0.1	139.219673
15.726667	0.1	135.932393
15.728333	0.1	132.709164
15.730000	0.1	129.549881
15.731667	0.1	126.452879
15.733333	0.1	123.414835
15.735000	0.1	120.432307
15.736667	0.1	117.504946
15.738333	0.1	114.635751
15.740000	0.1	111.828419
15.741667	0.1	109.085357
15.743333	0.1	106.406966
15.745000	0.1	103.791729
15.746667	0.1	101.237069
15.748333	0.1	98.740207
15.750000	0.1	96.299048
15.751667	0.1	93.913497
15.753333	0.1	91.585713
15.755000	0.1	89.318832
15.756667	0.1	87.115276
15.758333	0.1	84.974556
15.760000	0.1	82.892105
15.761667	0.1	80.861556
15.763333	0.1	78.878184
15.765000	0.1	76.940400
15.766667	0.1	75.049345
15.768333	0.1	73.207067
15.770000	0.1	71.415249
15.771667	0.1	69.675511
15.773333	0.1	67.988392
15.775000	0.1	66.351951
15.776667	0.1	64.763711
15.778333	0.1	63.222488
15.780000	0.1	61.726677
15.781667	0.1	60.273488
15.783333	0.1	58.861193
15.785000	0.1	57.489951
15.786667	0.1	56.159762
15.788333	0.1	54.869382
15.790000	0.1	53.616851
15.791667	0.1	52.400534
15.793333	0.1	51.219943
15.795000	0.1	50.074942
15.796667	0.1	48.964126
15.798333	0.1	47.885487
15.800000	0.1	46.838750
15.801667	0.1	45.825429
15.803333	0.1	44.846321
15.805000	0.1	43.900469
15.806667	0.1	42.986306
15.808333	0.1	42.102109
15.810000	0.1	41.244780
15.811667	0.1	40.409574
15.813333	0.1	39.593051
15.815000	0.1	38.795783
15.816667	0.1	38.020830
15.818333	0.1	37.270426
15.820000	0.1	36.544777
15.821667	0.1	35.843006
15.823333	0.1	35.164203
15.825000	0.1	34.507173
15.826667	0.1	33.870516
15.828333	0.1	33.253222
15.830000	0.1	32.653944
15.831667	0.1	32.070163
15.833333	0.1	31.499406
15.835000	0.1	30.940985
15.836667	0.1	30.396441
15.838333	0.1	29.868744
15.840000	0.1	29.360196
15.841667	0.1	28.869826
15.843333	0.1	28.393515
15.845000	0.1	27.927314
15.846667	0.1	27.470184
15.848333	0.1	27.022967
15.850000	0.1	26.585795
15.851667	0.1	26.157852
15.853333	0.1	25.739335
15.855000	0.1	25.332221
15.856667	0.1	24.938183
15.858333	0.1	24.556615
15.860000	0.1	24.185614
15.861667	0.1	23.823027
15.863333	0.1	23.466405
15.865000	0.1	23.114625
15.866667	0.1	22.768835
15.868333	0.1	22.430546
15.870000	0.1	22.100536
15.871667	0.1	21.779141
15.873333	0.1	21.466003
15.875000	0.1	21.160049
15.876667	0.1	20.860108
15.878333	0.1	20.565195
15.880000	0.1	20.274958
15.881667	0.1	19.990159
15.883333	0.1	19.712015
15.885000	0.1	19.440753
15.886667	0.1	19.174470
15.888333	0.1	18.909914
15.890000	0.1	18.645450
15.891667	0.1	18.382808
15.893333	0.1	18.125679
15.895000	0.1	17.876704
15.896667	0.1	17.636302
15.898333	0.1	17.404007
15.900000	0.1	17.178990
15.901667	0.1	16.959305
15.903333	0.1	16.742470
15.905000	0.1	16.526775
15.906667	0.1	16.311449
15.908333	0.1	16.096430
15.910000	0.1	15.882733
15.911667	0.1	15.672669
15.913333	0.1	15.469049
15.915000	0.1	15.273793
15.916667	0.1	15.086685
15.918333	0.1	14.905403
15.920000	0.1	14.726920
15.921667	0.1	14.548376
15.923333	0.1	14.368230
15.925000	0.1	14.188183
15.926667	0.1	14.011790
15.928333	0.1	13.840883
15.930000	0.1	13.675354
15.931667	0.1	13.514925
15.933333	0.1	13.359562
15.935000	0.1	13.208860
15.936667	0.1	13.061068
15.938333	0.1	12.913323
15.940000	0.1	12.764218
15.941667	0.1	12.614862
15.943333	0.1	12.466596
15.945000	0.1	12.320075
15.946667	0.1	12.176381
15.948333	0.1	12.036827
15.950000	0.1	11.902079
15.951667	0.1	11.771899
15.953333	0.1	11.645108
15.955000	0.1	11.520260
15.956667	0.1	11.396557
15.958333	0.1	11.273525
15.960000	0.1	11.150618
15.961667	0.1	11.027623
15.963333	0.1	10.905019
15.965000	0.1	10.784063
15.966667	0.1	10.666265
15.968333	0.1	10.551848
15.970000	0.1	10.439632
15.971667	0.1	10.329098
15.973333	0.1	10.219952
15.975000	0.1	10.110154
15.976667	0.1	9.997920
15.978333	0.1	9.884760
15.980000	0.1	9.773858
15.981667	0.1	9.666900
15.983333	0.1	9.564036
15.985000	0.1	9.464845
15.986667	0.1	9.367559
15.988333	0.1	9.268997
15.990000	0.1	9.167413
15.991667	0.1	9.064395
15.993333	0.1	8.962606
15.995000	0.1	8.862875
15.996667	0.1	8.764258
15.998333	0.1	8.666171
16.000000	0.1	8.569406
16.001667	0.1	8.474896
16.003333	0.1	8.382509
16.005000	0.1	8.291607
16.006667	0.1	8.202372
16.008333	0.1	8.115699
16.010000	0.1	8.031810
16.011667	0.1	7.949905
16.013333	0.1	7.869434
16.015000	0.1	7.790742
16.016667	0.1	7.714527
16.018333	0.1	7.640813
16.020000	0.1	7.567969
16.021667	0.1	7.493482
16.023333	0.1	7.416345
16.025000	0.1	7.337295
16.026667	0.1	7.257299
16.028333	0.1	7.177573
16.030000	0.1	7.100645
16.031667	0.1	7.029753
16.033333	0.1	6.966796
16.035000	0.1	6.910795
16.036667	0.1	6.858055
16.038333	0.1	6.804508
16.040000	0.1	6.748228
16.041667	0.1	6.689359
16.043333	0.1	6.628325
16.045000	0.1	6.566057
16.046667	0.1	6.504916
16.048333	0.1	6.447458
16.050000	0.1	6.394829
16.051667	0.1	6.346232
16.053333	0.1	6.299354
16.055000	0.1	6.252285
16.056667	0.1	6.204643
16.058333	0.1	6.156778
16.060000	0.1	6.109281
16.061667	0.1	6.063189
16.063333	0.1	6.019147
16.065000	0.1	5.976213
16.066667	0.1	5.932339
16.068333	0.1	5.886075
16.070000	0.1	5.837511
16.071667	0.1	5.787909
16.073333	0.1	5.738903
16.075000	0.1	5.692374
16.076667	0.1	5.650404
16.078333	0.1	5.614208
16.080000	0.1	5.582934
16.081667	0.1	5.553504
16.083333	0.1	5.522179
16.085000	0.1	5.486654
16.086667	0.1	5.446561
16.088333	0.1	5.403259
16.090000	0.1	5.359505
16.091667	0.1	5.318173
16.093333	0.1	5.281111
16.095000	0.1	5.248869
16.096667	0.1	5.220207
16.098333	0.1	5.191886
16.100000	0.1	5.161152
16.101667	0.1	5.128691
16.103333	0.1	5.097440
16.105000	0.1	5.068923
16.106667	0.1	5.041682
16.108333	0.1	5.013309
16.110000	0.1	4.983558
16.111667	0.1	4.954538
16.113333	0.1	4.928336
16.115000	0.1	4.905295
16.116667	0.1	4.884196
16.118333	0.1	4.863366
16.120000	0.1	4.841457
16.121667	0.1	4.817601
16.123333	0.1	4.791738
16.125000	0.1	4.765117
16.126667	0.1	4.739687
16.128333	0.1	4.716269
16.130000	0.1	4.693628
16.131667	0.1	4.670182
16.133333	0.1	4.646452
16.135000	0.1	4.624645
16.136667	0.1	4.606182
16.138333	0.1	4.590745
16.140000	0.1	4.577208
16.141667	0.1	4.564035
16.143333	0.1	4.548933
16.145000	0.1	4.529837
16.146667	0.1	4.507080
16.148333	0.1	4.483284
16.150000	0.1	4.460621
16.151667	0.1	4.439433
16.153333	0.1	4.419689
16.155000	0.1	4.401905
16.156667	0.1	4.385528
16.158333	0.1	4.368369
16.160000	0.1	4.349775
16.161667	0.1	4.332247
16.163333	0.1	4.317951
16.165000	0.1	4.306277
16.166667	0.1	4.295926
16.168333	0.1	4.286407
16.170000	0.1	4.277257
16.171667	0.1	4.268163
16.173333	0.1	4.259790
16.175000	0.1	4.253313
16.176667	0.1	4.249183
16.178333	0.1	4.246375
16.180000	0.1	4.242766
16.181667	0.1	4.236740
16.183333	0.1	4.228610
16.185000	0.1	4.220228
16.186667	0.1	4.213350
16.188333	0.1	4.208614
16.190000	0.1	4.205555
16.191667	0.1	4.202989
16.193333	0.1	4.199366
16.195000	0.1	4.193042
16.196667	0.1	4.182979
16.198333	0.1	4.169899
16.200000	0.1	4.156064
16.201667	0.1	4.143571
16.203333	0.1	4.133075
16.205000	0.1	4.123952
16.206667	0.1	4.115729
16.208333	0.1	4.108967
16.210000	0.1	4.104408
16.211667	0.1	4.101819
16.213333	0.1	4.100050
16.215000	0.1	4.097484
16.216667	0.1	4.092893
16.218333	0.1	4.086285
16.220000	0.1	4.078336
16.221667	0.1	4.069367
16.223333	0.1	4.059062
16.225000	0.1	4.046946
16.226667	0.1	4.033893
16.228333	0.1	4.022354
16.230000	0.1	4.013376
16.231667	0.1	4.004561
16.233333	0.1	3.992054
16.235000	0.1	3.974075
16.236667	0.1	3.952198
16.238333	0.1	3.929972
16.240000	0.1	3.910940
16.241667	0.1	3.897324
16.243333	0.1	3.889115
16.245000	0.1	3.883862
16.246667	0.1	3.877929
16.248333	0.1	3.868234
16.250000	0.1	3.853110
16.251667	0.1	3.833193
16.253333	0.1	3.811824
16.255000	0.1	3.792322
16.256667	0.1	3.775069
16.258333	0.1	3.758455
16.260000	0.1	3.740820
16.261667	0.1	3.720741
16.263333	0.1	3.697798
16.265000	0.1	3.673839
16.266667	0.1	3.651786
16.268333	0.1	3.632894
16.270000	0.1	3.616363
16.271667	0.1	3.600679
16.273333	0.1	3.584502
16.275000	0.1	3.567548
16.276667	0.1	3.551170
16.278333	0.1	3.536493
16.280000	0.1	3.522355
16.281667	0.1	3.506937
16.283333	0.1	3.489903
16.285000	0.1	3.471053
16.286667	0.1	3.449516
16.288333	0.1	3.425563
16.290000	0.1	3.400529
16.291667	0.1	3.375239
16.293333	0.1	3.350717
16.295000	0.1	3.328579
16.296667	0.1	3.309324
16.298333	0.1	3.291974
16.300000	0.1	3.275308
16.301667	0.1	3.258199
16.303333	0.1	3.239377
16.305000	0.1	3.217869
16.306667	0.1	3.193845
16.308333	0.1	3.168937
16.310000	0.1	3.145197
16.311667	0.1	3.123921
16.313333	0.1	3.104890
16.315000	0.1	3.086119
16.316667	0.1	3.065499
16.318333	0.1	3.043129
16.320000	0.1	3.021779
16.321667	0.1	3.005434
16.323333	0.1	2.996568
16.325000	0.1	2.993876
16.326667	0.1	2.992223
16.328333	0.1	2.985187
16.330000	0.1	2.969145
16.331667	0.1	2.945540
16.333333	0.1	2.919035
16.335000	0.1	2.894076
16.336667	0.1	2.872678
16.338333	0.1	2.854210
16.340000	0.1	2.836799
16.341667	0.1	2.818704
16.343333	0.1	2.799085
16.345000	0.1	2.778419
16.346667	0.1	2.757981
16.348333	0.1	2.739369
16.350000	0.1	2.723956
16.351667	0.1	2.710982
16.353333	0.1	2.697166
16.355000	0.1	2.679918
16.356667	0.1	2.660388
16.358333	0.1	2.641878
16.360000	0.1	2.625771
16.361667	0.1	2.611019
16.363333	0.1	2.596774
16.365000	0.1	2.583610
16.366667	0.1	2.572904
16.368333	0.1	2.564923
16.370000	0.1	2.557468
16.371667	0.1	2.547624
16.373333	0.1	2.534301
16.375000	0.1	2.518552
16.376667	0.1	2.502366
16.378333	0.1	2.487418
16.380000	0.1	2.474859
16.381667	0.1	2.464880
16.383333	0.1	2.455665
16.385000	0.1	2.444573
16.386667	0.1	2.430570
16.388333	0.1	2.414910
16.390000	0.1	2.400056
16.391667	0.1	2.388214
16.393333	0.1	2.380381
16.395000	0.1	2.376176
16.396667	0.1	2.373392
16.398333	0.1	2.368791
16.400000	0.1	2.360512
16.401667	0.1	2.349042
16.403333	0.1	2.336097
16.405000	0.1	2.323682
16.406667	0.1	2.313703
16.408333	0.1	2.306970
16.410000	0.1	2.302402
16.411667	0.1	2.297908
16.413333	0.1	2.291626
16.415000	0.1	2.282630
16.416667	0.1	2.271505
16.418333	0.1	2.260124
16.420000	0.1	2.250611
16.421667	0.1	2.243826
16.423333	0.1	2.238220
16.425000	0.1	2.231076
16.426667	0.1	2.221391
16.428333	0.1	2.210727
16.430000	0.1	2.201423
16.431667	0.1	2.194620
16.433333	0.1	2.189674
16.435000	0.1	2.185362
16.436667	0.1	2.181404
16.438333	0.1	2.178177
16.440000	0.1	2.175425
16.441667	0.1	2.172338
16.443333	0.1	2.168748
16.445000	0.1	2.165451
16.446667	0.1	2.163206
16.448333	0.1	2.161465
16.450000	0.1	2.159011
16.451667	0.1	2.155686
16.453333	0.1	2.151658
16.455000	0.1	2.146005
16.456667	0.1	2.138321
16.458333	0.1	2.130731
16.460000	0.1	2.126205
16.461667	0.1	2.125069
16.463333	0.1	2.124826
16.465000	0.1	2.123141
16.466667	0.1	2.119159
16.468333	0.1	2.113208
16.470000	0.1	2.106796
16.471667	0.1	2.102284
16.473333	0.1	2.101632
16.475000	0.1	2.104701
16.476667	0.1	2.108878
16.478333	0.1	2.110638
16.480000	0.1	2.107774
16.481667	0.1	2.100728
16.483333	0.1	2.091909
16.485000	0.1	2.083718
16.486667	0.1	2.077268
16.488333	0.1	2.072616
16.490000	0.1	2.069874
16.491667	0.1	2.069315
16.493333	0.1	2.070284
16.495000	0.1	2.071080
16.496667	0.1	2.070549
16.498333	0.1	2.069413
16.500000	0.1	2.069450
16.501667	0.1	2.071476
16.503333	0.1	2.075047
16.505000	0.1	2.079201
16.506667	0.1	2.082642
16.508333	0.1	2.084202
16.510000	0.1	2.083997
16.511667	0.1	2.083476
16.513333	0.1	2.084081
16.515000	0.1	2.085883
16.516667	0.1	2.087564
16.518333	0.1	2.088142
16.520000	0.1	2.088379
16.521667	0.1	2.089730
16.523333	0.1	2.092286
16.525000	0.1	2.094535
16.526667	0.1	2.094782
16.528333	0.1	2.092258
16.530000	0.1	2.088048
16.531667	0.1	2.085157
16.533333	0.1	2.085934
16.535000	0.1	2.089911
16.536667	0.1	2.095187
16.538333	0.1	2.100733
16.540000	0.1	2.106563
16.541667	0.1	2.112547
16.543333	0.1	2.118247
16.545000	0.1	2.123234
16.546667	0.1	2.126805
16.548333	0.1	2.128514
16.550000	0.1	2.128985
16.551667	0.1	2.128650
16.553333	0.1	2.126382
16.555000	0.1	2.121083
16.556667	0.1	2.113734
16.558333	0.1	2.106833
16.560000	0.1	2.102889
16.561667	0.1	2.103276
16.563333	0.1	2.107210
16.565000	0.1	2.111448
16.566667	0.1	2.112510
16.568333	0.1	2.109916
16.570000	0.1	2.106111
16.571667	0.1	2.104142
16.573333	0.1	2.106032
16.575000	0.1	2.111816
16.576667	0.1	2.119471
16.578333	0.1	2.126191
16.580000	0.1	2.129758
16.581667	0.1	2.129041
16.583333	0.1	2.124188
16.585000	0.1	2.117171
16.586667	0.1	2.110740
16.588333	0.1	2.105958
16.590000	0.1	2.101655
16.591667	0.1	2.096472
16.593333	0.1	2.090619
16.595000	0.1	2.085539
16.596667	0.1	2.082586
16.598333	0.1	2.082479
16.600000	0.1	2.085310
16.601667	0.1	2.090293
16.603333	0.1	2.095401
16.605000	0.1	2.097674
16.606667	0.1	2.094917
16.608333	0.1	2.087392
16.610000	0.1	2.077133
16.611667	0.1	2.066158
16.613333	0.1	2.056384
16.615000	0.1	2.050083
16.616667	0.1	2.048854
16.618333	0.1	2.051950
16.620000	0.1	2.056076
16.621667	0.1	2.058023
16.623333	0.1	2.057725
16.625000	0.1	2.057538
16.626667	0.1	2.058940
16.628333	0.1	2.061282
16.630000	0.1	2.062852
16.631667	0.1	2.062102
16.633333	0.1	2.058977
16.635000	0.1	2.054991
16.636667	0.1	2.051606
16.638333	0.1	2.049385
16.640000	0.1	2.048099
16.641667	0.1	2.047145
16.643333	0.1	2.046702
16.645000	0.1	2.047652
16.646667	0.1	2.049506
16.648333	0.1	2.049427
16.650000	0.1	2.045087
16.651667	0.1	2.038325
16.653333	0.1	2.033571
16.655000	0.1	2.033161
16.656667	0.1	2.036104
16.658333	0.1	2.039610
16.660000	0.1	2.040509
16.661667	0.1	2.037478
16.663333	0.1	2.032616
16.665000	0.1	2.029259
16.666667	0.1	2.028844
16.668333	0.1	2.030754
16.670000	0.1	2.033613
16.671667	0.1	2.035629
16.673333	0.1	2.035210
16.675000	0.1	2.032337
16.676667	0.1	2.028351
16.678333	0.1	2.024639
16.680000	0.1	2.022013
16.681667	0.1	2.020341
16.683333	0.1	2.018656
16.685000	0.1	2.016155
16.686667	0.1	2.012299
16.688333	0.1	2.006195
16.690000	0.1	1.997696
16.691667	0.1	1.988942
16.693333	0.1	1.982949
16.695000	0.1	1.980718
16.696667	0.1	1.980765
16.698333	0.1	1.980783
16.700000	0.1	1.978897
16.701667	0.1	1.973887
16.703333	0.1	1.965486
16.705000	0.1	1.955046
16.706667	0.1	1.945146
16.708333	0.1	1.938101
16.710000	0.1	1.934450
16.711667	0.1	1.932648
16.713333	0.1	1.930627
16.715000	0.1	1.927186
16.716667	0.1	1.921454
16.718333	0.1	1.912671
16.720000	0.1	1.901598
16.721667	0.1	1.890538
16.723333	0.1	1.881286
16.725000	0.1	1.873975
16.726667	0.1	1.867856
16.728333	0.1	1.862445
16.730000	0.1	1.857835
16.731667	0.1	1.854314
16.733333	0.1	1.851721
16.735000	0.1	1.848880
16.736667	0.1	1.843660
16.738333	0.1	1.834519
16.740000	0.1	1.822384
16.741667	0.1	1.810375
16.743333	0.1	1.801127
16.745000	0.1	1.794850
16.746667	0.1	1.790235
16.748333	0.1	1.786421
16.750000	0.1	1.783343
16.751667	0.1	1.780982
16.753333	0.1	1.778845
16.755000	0.1	1.775911
16.756667	0.1	1.771371
16.758333	0.1	1.765434
16.760000	0.1	1.758677
16.761667	0.1	1.750914
16.763333	0.1	1.741443
16.765000	0.1	1.730397
16.766667	0.1	1.719273
16.768333	0.1	1.709620
16.770000	0.1	1.702141
16.771667	0.1	1.697154
16.773333	0.1	1.694388
16.775000	0.1	1.692846
16.776667	0.1	1.691626
16.778333	0.1	1.690090
16.780000	0.1	1.687543
16.781667	0.1	1.684148
16.783333	0.1	1.681149
16.785000	0.1	1.679310
16.786667	0.1	1.678062
16.788333	0.1	1.675859
16.790000	0.1	1.671435
16.791667	0.1	1.665368
16.793333	0.1	1.659417
16.795000	0.1	1.654243
16.796667	0.1	1.648958
16.798333	0.1	1.643370
16.800000	0.1	1.639295
16.801667	0.1	1.638136
16.803333	0.1	1.638690
16.805000	0.1	1.638290
16.806667	0.1	1.635165
16.808333	0.1	1.629819
16.810000	0.1	1.624250
16.811667	0.1	1.619952
16.813333	0.1	1.617135
16.815000	0.1	1.615426
16.816667	0.1	1.614452
16.818333	0.1	1.613894
16.820000	0.1	1.613172
16.821667	0.1	1.611197
16.823333	0.1	1.607048
16.825000	0.1	1.601689
16.826667	0.1	1.597973
16.828333	0.1	1.598429
16.830000	0.1	1.603439
16.831667	0.1	1.610476
16.833333	0.1	1.615500
16.835000	0.1	1.616362
16.836667	0.1	1.613516
16.838333	0.1	1.608394
16.840000	0.1	1.602937
16.841667	0.1	1.598801
16.843333	0.1	1.596166
16.845000	0.1	1.594317
16.846667	0.1	1.592403
16.848333	0.1	1.589404
16.850000	0.1	1.584673
16.851667	0.1	1.578261
16.853333	0.1	1.570922
16.855000	0.1	1.564468
16.856667	0.1	1.561060
16.858333	0.1	1.561078
16.860000	0.1	1.562769
16.861667	0.1	1.564412
16.863333	0.1	1.565479
16.865000	0.1	1.566177
16.866667	0.1	1.567039
16.868333	0.1	1.567756
16.870000	0.1	1.566587
16.871667	0.1	1.562107
16.873333	0.1	1.555020
16.875000	0.1	1.548002
16.876667	0.1	1.544356
16.878333	0.1	1.546363
16.880000	0.1	1.553572
16.881667	0.1	1.562140
16.883333	0.1	1.567253
16.885000	0.1	1.566415
16.886667	0.1	1.559923
16.888333	0.1	1.550182
16.890000	0.1	1.541604
16.891667	0.1	1.538228
16.893333	0.1	1.540002
16.895000	0.1	1.542983
16.896667	0.1	1.543374
16.898333	0.1	1.540221
16.900000	0.1	1.534973
16.901667	0.1	1.530191
16.903333	0.1	1.528650
16.905000	0.1	1.531779
16.906667	0.1	1.538359
16.908333	0.1	1.545153
16.910000	0.1	1.548780
16.911667	0.1	1.548096
16.913333	0.1	1.545018
16.915000	0.1	1.542317
16.916667	0.1	1.540924
16.918333	0.1	1.539560
16.920000	0.1	1.536403
16.921667	0.1	1.531262
16.923333	0.1	1.526070
16.925000	0.1	1.522787
16.926667	0.1	1.521544
16.928333	0.1	1.521558
16.930000	0.1	1.523048
16.931667	0.1	1.526773
16.933333	0.1	1.532407
16.935000	0.1	1.538750
16.936667	0.1	1.544240
16.938333	0.1	1.546931
16.940000	0.1	1.545614
16.941667	0.1	1.541213
16.943333	0.1	1.536570
16.945000	0.1	1.534200
16.946667	0.1	1.534433
16.948333	0.1	1.535877
16.950000	0.1	1.537581
16.951667	0.1	1.539947
16.953333	0.1	1.543071
16.955000	0.1	1.545595
16.956667	0.1	1.545972
16.958333	0.1	1.544133
16.960000	0.1	1.541800
16.961667	0.1	1.541390
16.963333	0.1	1.544231
16.965000	0.1	1.549199
16.966667	0.1	1.553111
16.968333	0.1	1.553018
16.970000	0.1	1.547835
16.971667	0.1	1.538657
16.973333	0.1	1.528999
16.975000	0.1	1.523355
16.976667	0.1	1.523811
16.978333	0.1	1.528468
16.980000	0.1	1.533399
16.981667	0.1	1.535844
16.983333	0.1	1.535546
16.985000	0.1	1.533502
16.986667	0.1	1.530158
16.988333	0.1	1.525092
16.990000	0.1	1.518237
16.991667	0.1	1.510927
16.993333	0.1	1.505525
16.995000	0.1	1.503699
16.996667	0.1	1.504575
16.998333	0.1	1.505427
17.000000	0.1	1.504715
17.001667	0.1	1.503690
17.003333	0.1	1.503895
17.005000	0.1	1.505096
17.006667	0.1	1.506982
17.008333	0.1	1.509683
17.010000	0.1	1.511695
17.011667	0.1	1.510605
17.013333	0.1	1.506163
17.015000	0.1	1.500766
17.016667	0.1	1.497143
17.018333	0.1	1.495983
17.020000	0.1	1.495793
17.021667	0.1	1.495518
17.023333	0.1	1.495779
17.025000	0.1	1.496281
17.026667	0.1	1.494545
17.028333	0.1	1.488226
17.030000	0.1	1.477324
17.031667	0.1	1.464230
17.033333	0.1	1.452561
17.035000	0.1	1.445189
17.036667	0.1	1.442670
17.038333	0.1	1.443964
17.040000	0.1	1.447909
17.041667	0.1	1.452775
17.043333	0.1	1.455615
17.045000	0.1	1.453739
17.046667	0.1	1.447108
17.048333	0.1	1.439420
17.050000	0.1	1.435960
17.051667	0.1	1.439238
17.053333	0.1	1.446968
17.055000	0.1	1.454889
17.056667	0.1	1.460453
17.058333	0.1	1.462516
17.060000	0.1	1.459909
17.061667	0.1	1.453017
17.063333	0.1	1.444877
17.065000	0.1	1.439019
17.066667	0.1	1.437543
17.068333	0.1	1.441045
17.070000	0.1	1.448602
17.071667	0.1	1.457282
17.073333	0.1	1.463615
17.075000	0.1	1.466502
17.076667	0.1	1.467378
17.078333	0.1	1.468123
17.080000	0.1	1.469953
17.081667	0.1	1.472901
17.083333	0.1	1.475695
17.085000	0.1	1.476957
17.086667	0.1	1.476649
17.088333	0.1	1.475848
17.090000	0.1	1.475825
17.091667	0.1	1.477720
17.093333	0.1	1.482493
17.095000	0.1	1.490568
17.096667	0.1	1.501581
17.098333	0.1	1.514070
17.100000	0.1	1.525301
17.101667	0.1	1.532929
17.103333	0.1	1.536794
17.105000	0.1	1.538629
17.106667	0.1	1.540841
17.108333	0.1	1.545162
17.110000	0.1	1.551616
17.111667	0.1	1.558857
17.113333	0.1	1.565772
17.115000	0.1	1.572552
17.116667	0.1	1.580240
17.118333	0.1	1.589884
17.120000	0.1	1.602201
17.121667	0.1	1.616832
17.123333	0.1	1.632334
17.125000	0.1	1.647579
17.126667	0.1	1.661661
17.128333	0.1	1.672963
17.130000	0.1	1.680506
17.131667	0.1	1.685945
17.133333	0.1	1.692963
17.135000	0.1	1.705107
17.136667	0.1	1.723827
17.138333	0.1	1.747711
17.140000	0.1	1.773923
17.141667	0.1	1.800354
17.143333	0.1	1.826053
17.145000	0.1	1.850459
17.146667	0.1	1.872899
17.148333	0.1	1.893151
17.150000	0.1	1.912853
17.151667	0.1	1.935102
17.153333	0.1	1.962129
17.155000	0.1	1.993687
17.156667	0.1	2.027424
17.158333	0.1	2.060756
17.160000	0.1	2.092710
17.161667	0.1	2.123788
17.163333	0.1	2.154433
17.165000	0.1	2.184645
17.166667	0.1	2.214941
17.168333	0.1	2.246718
17.170000	0.1	2.281372
17.171667	0.1	2.319170
17.173333	0.1	2.359385
17.175000	0.1	2.401434
17.176667	0.1	2.445276
17.178333	0.1	2.491092
17.180000	0.1	2.539055
17.181667	0.1	2.588895
17.183333	0.1	2.640262
17.185000	0.1	2.694214
17.186667	0.1	2.752501
17.188333	0.1	2.815309
17.190000	0.1	2.881414
17.191667	0.1	2.949620
17.193333	0.1	3.019320
17.195000	0.1	3.090384
17.196667	0.1	3.163121
17.198333	0.1	3.238195
17.200000	0.1	3.315834
17.201667	0.1	3.395742
17.203333	0.1	3.478560
17.205000	0.1	3.565759
17.206667	0.1	3.657197
17.208333	0.1	3.750781
17.210000	0.1	3.844788
17.211667	0.1	3.939234
17.213333	0.1	4.035677
17.215000	0.1	4.135957
17.216667	0.1	4.240344
17.218333	0.1	4.347209
17.220000	0.1	4.455242
17.221667	0.1	4.565353
17.223333	0.1	4.679598
17.225000	0.1	4.798239
17.226667	0.1	4.918911
17.228333	0.1	5.038860
17.230000	0.1	5.157124
17.231667	0.1	5.274611
17.233333	0.1	5.392786
17.235000	0.1	5.512829
17.236667	0.1	5.635414
17.238333	0.1	5.760686
17.240000	0.1	5.889358
17.241667	0.1	6.022546
17.243333	0.1	6.159502
17.245000	0.1	6.297501
17.246667	0.1	6.433921
17.248333	0.1	6.567412
17.250000	0.1	6.697401
17.251667	0.1	6.822841
17.253333	0.1	6.942856
17.255000	0.1	7.058708
17.256667	0.1	7.173750
17.258333	0.1	7.291380
17.260000	0.1	7.413169
17.261667	0.1	7.538204
17.263333	0.1	7.664231
17.265000	0.1	7.789484
17.266667	0.1	7.913145
17.268333	0.1	8.035470
17.270000	0.1	8.158209
17.271667	0.1	8.282824
17.273333	0.1	8.407882
17.275000	0.1	8.529853
17.276667	0.1	8.646217
17.278333	0.1	8.757086
17.280000	0.1	8.864570
17.281667	0.1	8.971095
17.283333	0.1	9.078565
17.285000	0.1	9.188219
17.286667	0.1	9.300299
17.288333	0.1	9.414600
17.290000	0.1	9.531258
17.291667	0.1	9.650774
17.293333	0.1	9.773863
17.295000	0.1	9.900788
17.296667	0.1	10.031117
17.298333	0.1	10.164822
17.300000	0.1	10.302793
17.301667	0.1	10.445644
17.303333	0.1	10.592751
17.305000	0.1	10.743565
17.306667	0.1	10.898453
17.308333	0.1	11.057900
17.310000	0.1	11.222530
17.311667	0.1	11.393358
17.313333	0.1	11.570938
17.315000	0.1	11.754856
17.316667	0.1	11.943798
17.318333	0.1	12.135925
17.320000	0.1	12.330217
17.321667	0.1	12.527378
17.323333	0.1	12.728875
17.325000	0.1	12.935475
17.326667	0.1	13.146498
17.328333	0.1	13.360027
17.330000	0.1	13.573873
17.331667	0.1	13.786592
17.333333	0.1	13.998291
17.335000	0.1	14.210665
17.336667	0.1	14.425386
17.338333	0.1	14.642701
17.340000	0.1	14.861836
17.341667	0.1	15.081186
17.343333	0.1	15.298170
17.345000	0.1	15.510772
17.346667	0.1	15.718271
17.348333	0.1	15.919711
17.350000	0.1	16.113850
17.351667	0.1	16.300450
17.353333	0.1	16.479385
17.355000	0.1	16.649389
17.356667	0.1	16.809171
17.358333	0.1	16.958686
17.360000	0.1	17.098645
17.361667	0.1	17.229654
17.363333	0.1	17.351327
17.365000	0.1	17.462461
17.366667	0.1	17.562681
17.368333	0.1	17.652027
17.370000	0.1	17.729057
17.371667	0.1	17.791903
17.373333	0.1	17.840709
17.375000	0.1	17.877393
17.376667	0.1	17.903321
17.378333	0.1	17.917990
17.380000	0.1	17.919811
17.381667	0.1	17.908206
17.383333	0.1	17.885161
17.385000	0.1	17.853458
17.386667	0.1	17.813011
17.388333	0.1	17.760745
17.390000	0.1	17.694333
17.391667	0.1	17.614313
17.393333	0.1	17.522834
17.395000	0.1	17.422475
17.396667	0.1	17.315778
17.398333	0.1	17.203940
17.400000	0.1	17.085555
17.401667	0.1	16.957466
17.403333	0.1	16.816896
17.405000	0.1	16.663088
17.406667	0.1	16.498026
17.408333	0.1	16.325102
17.410000	0.1	16.146624
17.411667	0.1	15.963316
17.413333	0.1	15.775668
17.415000	0.1	15.584030
17.416667	0.1	15.387940
17.418333	0.1	15.186910
17.420000	0.1	14.980915
17.421667	0.1	14.769658
17.423333	0.1	14.552856
17.425000	0.1	14.331099
17.426667	0.1	14.104899
17.428333	0.1	13.873898
17.430000	0.1	13.638604
17.431667	0.1	13.401336
17.433333	0.1	13.164389
17.435000	0.1	12.928476
17.436667	0.1	12.693726
17.438333	0.1	12.461017
17.440000	0.1	12.231208
17.441667	0.1	12.003435
17.443333	0.1	11.774842
17.445000	0.1	11.542179
17.446667	0.1	11.303839
17.448333	0.1	11.061039
17.450000	0.1	10.817107
17.451667	0.1	10.575592
17.453333	0.1	10.338970
17.455000	0.1	10.108128
17.456667	0.1	9.882497
17.458333	0.1	9.661252
17.460000	0.1	9.444426
17.461667	0.1	9.232117
17.463333	0.1	9.022984
17.465000	0.1	8.814428
17.466667	0.1	8.604862
17.468333	0.1	8.395477
17.470000	0.1	8.188700
17.471667	0.1	7.986468
17.473333	0.1	7.790988
17.475000	0.1	7.604095
17.476667	0.1	7.425160
17.478333	0.1	7.252195
17.480000	0.1	7.084552
17.481667	0.1	6.922544
17.483333	0.1	6.765062
17.485000	0.1	6.609545
17.486667	0.1	6.454228
17.488333	0.1	6.299005
17.490000	0.1	6.144322
17.491667	0.1	5.990532
17.493333	0.1	5.838401
17.495000	0.1	5.689031
17.496667	0.1	5.543716
17.498333	0.1	5.404926
17.500000	0.1	5.275430
17.501667	0.1	5.155317
17.503333	0.1	5.041547
17.505000	0.1	4.930650
17.506667	0.1	4.821089
17.508333	0.1	4.713298
17.510000	0.1	4.608273
17.511667	0.1	4.507024
17.513333	0.1	4.410851
17.515000	0.1	4.320890
17.516667	0.1	4.236819
17.518333	0.1	4.156833
17.520000	0.1	4.079281
17.521667	0.1	4.003532
17.523333	0.1	3.929539
17.525000	0.1	3.857133
17.526667	0.1	3.785733
17.528333	0.1	3.714920
17.530000	0.1	3.644950
17.531667	0.1	3.576172
17.533333	0.1	3.508758
17.535000	0.1	3.443654
17.536667	0.1	3.382280
17.538333	0.1	3.325175
17.540000	0.1	3.271946
17.541667	0.1	3.221431
17.543333	0.1	3.171754
17.545000	0.1	3.121225
17.546667	0.1	3.069062
17.548333	0.1	3.015338
17.550000	0.1	2.961149
17.551667	0.1	2.908758
17.553333	0.1	2.860609
17.555000	0.1	2.818299
17.556667	0.1	2.782354
17.558333	0.1	2.752310
17.560000	0.1	2.726787
17.561667	0.1	2.703611
17.563333	0.1	2.680360
17.565000	0.1	2.655792
17.566667	0.1	2.629808
17.568333	0.1	2.601920
17.570000	0.1	2.571768
17.571667	0.1	2.540681
17.573333	0.1	2.510613
17.575000	0.1	2.482166
17.576667	0.1	2.454841
17.578333	0.1	2.428759
17.580000	0.1	2.404642
17.581667	0.1	2.382239
17.583333	0.1	2.360381
17.585000	0.1	2.338383
17.586667	0.1	2.316278
17.588333	0.1	2.294355
17.590000	0.1	2.273363
17.591667	0.1	2.254182
17.593333	0.1	2.237018
17.595000	0.1	2.221889
17.596667	0.1	2.209111
17.598333	0.1	2.197684
17.600000	0.1	2.184738
17.601667	0.1	2.167937
17.603333	0.1	2.147355
17.605000	0.1	2.125236
17.606667	0.1	2.105092
17.608333	0.1	2.089599
17.610000	0.1	2.078749
17.611667	0.1	2.070894
17.613333	0.1	2.064365
17.615000	0.1	2.057161
17.616667	0.1	2.046959
17.618333	0.1	2.032975
17.620000	0.1	2.016961
17.621667	0.1	2.001738
17.623333	0.1	1.989091
17.625000	0.1	1.978888
17.626667	0.1	1.970199
17.628333	0.1	1.962818
17.630000	0.1	1.957109
17.631667	0.1	1.952862
17.633333	0.1	1.948811
17.635000	0.1	1.943382
17.636667	0.1	1.936215
17.638333	0.1	1.928406
17.640000	0.1	1.921235
17.641667	0.1	1.915372
17.643333	0.1	1.910510
17.645000	0.1	1.904643
17.646667	0.1	1.895190
17.648333	0.1	1.881709
17.650000	0.1	1.866412
17.651667	0.1	1.852657
17.653333	0.1	1.843469
17.655000	0.1	1.840056
17.656667	0.1	1.840997
17.658333	0.1	1.843385
17.660000	0.1	1.845029
17.661667	0.1	1.844955
17.663333	0.1	1.842752
17.665000	0.1	1.839390
17.666667	0.1	1.837094
17.668333	0.1	1.836396
17.670000	0.1	1.834910
17.671667	0.1	1.830123
17.673333	0.1	1.822347
17.675000	0.1	1.814156
17.676667	0.1	1.807874
17.678333	0.1	1.804149
17.680000	0.1	1.801746
17.681667	0.1	1.798668
17.683333	0.1	1.793979
17.685000	0.1	1.788470
17.686667	0.1	1.784018
17.688333	0.1	1.781993
17.690000	0.1	1.781909
17.691667	0.1	1.782840
17.693333	0.1	1.785294
17.695000	0.1	1.789923
17.696667	0.1	1.795734
17.698333	0.1	1.800810
17.700000	0.1	1.803632
17.701667	0.1	1.803795
17.703333	0.1	1.801630
17.705000	0.1	1.797201
17.706667	0.1	1.790705
17.708333	0.1	1.783604
17.710000	0.1	1.777988
17.711667	0.1	1.775096
17.713333	0.1	1.774854
17.715000	0.1	1.775851
17.716667	0.1	1.775869
17.718333	0.1	1.773583
17.720000	0.1	1.769196
17.721667	0.1	1.763329
17.723333	0.1	1.756637
17.725000	0.1	1.750682
17.726667	0.1	1.747888
17.728333	0.1	1.749829
17.730000	0.1	1.755608
17.731667	0.1	1.761909
17.733333	0.1	1.764637
17.735000	0.1	1.761438
17.736667	0.1	1.753289
17.738333	0.1	1.743175
17.740000	0.1	1.733797
17.741667	0.1	1.727138
17.743333	0.1	1.724772
17.745000	0.1	1.726616
17.746667	0.1	1.729839
17.748333	0.1	1.731301
17.750000	0.1	1.730779
17.751667	0.1	1.730034
17.753333	0.1	1.729913
17.755000	0.1	1.729662
17.756667	0.1	1.727925
17.758333	0.1	1.723552
17.760000	0.1	1.715827
17.761667	0.1	1.705079
17.763333	0.1	1.693508
17.765000	0.1	1.684455
17.766667	0.1	1.679808
17.768333	0.1	1.678732
17.770000	0.1	1.679258
17.771667	0.1	1.679701
17.773333	0.1	1.679161
17.775000	0.1	1.677326
17.776667	0.1	1.673233
17.778333	0.1	1.665577
17.780000	0.1	1.654695
17.781667	0.1	1.642704
17.783333	0.1	1.631514
17.785000	0.1	1.622033
17.786667	0.1	1.614569
17.788333	0.1	1.609186
17.790000	0.1	1.605707
17.791667	0.1	1.603323
17.793333	0.1	1.600762
17.795000	0.1	1.597386
17.796667	0.1	1.593679
17.798333	0.1	1.590895
17.800000	0.1	1.590452
17.801667	0.1	1.592548
17.803333	0.1	1.595090
17.805000	0.1	1.595723
17.806667	0.1	1.594517
17.808333	0.1	1.593363
17.810000	0.1	1.593446
17.811667	0.1	1.593707
17.813333	0.1	1.591682
17.815000	0.1	1.586028
17.816667	0.1	1.578308
17.818333	0.1	1.571705
17.820000	0.1	1.568403
17.821667	0.1	1.568426
17.823333	0.1	1.570196
17.825000	0.1	1.571742
17.826667	0.1	1.571677
17.828333	0.1	1.569195
17.830000	0.1	1.563895
17.831667	0.1	1.556873
17.833333	0.1	1.551034
17.835000	0.1	1.548734
17.836667	0.1	1.549958
17.838333	0.1	1.553278
17.840000	0.1	1.557316
17.841667	0.1	1.560906
17.843333	0.1	1.563584
17.845000	0.1	1.566778
17.846667	0.1	1.572822
17.848333	0.1	1.581921
17.850000	0.1	1.591644
17.851667	0.1	1.599365
17.853333	0.1	1.603761
17.855000	0.1	1.605172
17.856667	0.1	1.605726
17.858333	0.1	1.607607
17.860000	0.1	1.611183
17.861667	0.1	1.615435
17.863333	0.1	1.619887
17.865000	0.1	1.626089
17.866667	0.1	1.636450
17.868333	0.1	1.651444
17.870000	0.1	1.669102
17.871667	0.1	1.686532
17.873333	0.1	1.701014
17.875000	0.1	1.710737
17.876667	0.1	1.715296
17.878333	0.1	1.715678
17.880000	0.1	1.714244
17.881667	0.1	1.713731
17.883333	0.1	1.715254
17.885000	0.1	1.718476
17.886667	0.1	1.723850
17.888333	0.1	1.732754
17.890000	0.1	1.745210
17.891667	0.1	1.759124
17.893333	0.1	1.772372
17.895000	0.1	1.784652
17.896667	0.1	1.796987
17.898333	0.1	1.810314
17.900000	0.1	1.824992
17.901667	0.1	1.841364
17.903333	0.1	1.860093
17.905000	0.1	1.881244
17.906667	0.1	1.903460
17.908333	0.1	1.924625
17.910000	0.1	1.943302
17.911667	0.1	1.959563
17.913333	0.1	1.974353
17.915000	0.1	1.988062
17.916667	0.1	2.000635
17.918333	0.1	2.013207
17.920000	0.1	2.028127
17.921667	0.1	2.046907
17.923333	0.1	2.069138
17.925000	0.1	2.093180
17.926667	0.1	2.116985
17.928333	0.1	2.138144
17.930000	0.1	2.154484
17.931667	0.1	2.165562
17.933333	0.1	2.173339
17.935000	0.1	2.181097
17.936667	0.1	2.191961
17.938333	0.1	2.207281
17.940000	0.1	2.225344
17.941667	0.1	2.243225
17.943333	0.1	2.260283
17.945000	0.1	2.277642
17.946667	0.1	2.294905
17.948333	0.1	2.310905
17.950000	0.1	2.326439
17.951667	0.1	2.342816
17.953333	0.1	2.359678
17.955000	0.1	2.376377
17.956667	0.1	2.393052
17.958333	0.1	2.409774
17.960000	0.1	2.426198
17.961667	0.1	2.441993
17.963333	0.1	2.456978
17.965000	0.1	2.470901
17.966667	0.1	2.483688
17.968333	0.1	2.495283
17.970000	0.1	2.505286
17.971667	0.1	2.513211
17.973333	0.1	2.517770
17.975000	0.1	2.517137
17.976667	0.1	2.512536
17.978333	0.1	2.508857
17.980000	0.1	2.509449
17.981667	0.1	2.513193
17.983333	0.1	2.517160
17.985000	0.1	2.519391
17.986667	0.1	2.519293
17.988333	0.1	2.516801
17.990000	0.1	2.512098
17.991667	0.1	2.505910
17.993333	0.1	2.498948
17.995000	0.1	2.491167
17.996667	0.1	2.481793
17.998333	0.1	2.469430
18.000000	0.1	2.452196
18.001667	0.1	2.428782
18.003333	0.1	2.400368
18.005000	0.1	2.371366
18.006667	0.1	2.347021
18.008333	0.1	2.329783
18.010000	0.1	2.318551
18.011667	0.1	2.310346
18.013333	0.1	2.301284
18.015000	0.1	2.287515
18.016667	0.1	2.266704
18.018333	0.1	2.239044
18.020000	0.1	2.207747
18.021667	0.1	2.177535
18.023333	0.1	2.150605
18.025000	0.1	2.125069
18.026667	0.1	2.098428
18.028333	0.1	2.070414
18.030000	0.1	2.042199
18.031667	0.1	2.015275
18.033333	0.1	1.990655
18.035000	0.1	1.967582
18.036667	0.1	1.943782
18.038333	0.1	1.917947
18.040000	0.1	1.891432
18.041667	0.1	1.866939
18.043333	0.1	1.846119
18.045000	0.1	1.828657
18.046667	0.1	1.812801
18.048333	0.1	1.796661
18.050000	0.1	1.779543
18.051667	0.1	1.762100
18.053333	0.1	1.745457
18.055000	0.1	1.730002
18.056667	0.1	1.715012
18.058333	0.1	1.699864
18.060000	0.1	1.684516
18.061667	0.1	1.668585
18.063333	0.1	1.651389
18.065000	0.1	1.633158
18.066667	0.1	1.615449
18.068333	0.1	1.599933
18.070000	0.1	1.587179
18.071667	0.1	1.576957
18.073333	0.1	1.569157
18.075000	0.1	1.564077
18.076667	0.1	1.562000
18.078333	0.1	1.562191
18.080000	0.1	1.562601
18.081667	0.1	1.561125
18.083333	0.1	1.556855
18.085000	0.1	1.549809
18.086667	0.1	1.540477
18.088333	0.1	1.530619
18.090000	0.1	1.522806
18.091667	0.1	1.518494
18.093333	0.1	1.517418
18.095000	0.1	1.517846
18.096667	0.1	1.517022
18.098333	0.1	1.512901
18.100000	0.1	1.505408
18.101667	0.1	1.495881
18.103333	0.1	1.485683
18.105000	0.1	1.475452
18.106667	0.1	1.465692
18.108333	0.1	1.457175
18.110000	0.1	1.450107
18.111667	0.1	1.443992
18.113333	0.1	1.438987
18.115000	0.1	1.436095
18.116667	0.1	1.435471
18.118333	0.1	1.435732
18.120000	0.1	1.435634
18.121667	0.1	1.435271
18.123333	0.1	1.435340
18.125000	0.1	1.436500
18.126667	0.1	1.439084
18.128333	0.1	1.442265
18.130000	0.1	1.444062
18.131667	0.1	1.442474
18.133333	0.1	1.436458
18.135000	0.1	1.426302
18.136667	0.1	1.413375
18.138333	0.1	1.399820
18.140000	0.1	1.388341
18.141667	0.1	1.381286
18.143333	0.1	1.379107
18.145000	0.1	1.380187
18.146667	0.1	1.382427
18.148333	0.1	1.384476
18.150000	0.1	1.384970
18.151667	0.1	1.382092
18.153333	0.1	1.375158
18.155000	0.1	1.365361
18.156667	0.1	1.354204
18.158333	0.1	1.343172
18.160000	0.1	1.334697
18.161667	0.1	1.331279
18.163333	0.1	1.333542
18.165000	0.1	1.339298
18.166667	0.1	1.344243
18.168333	0.1	1.344150
18.170000	0.1	1.337253
18.171667	0.1	1.325309
18.173333	0.1	1.312303
18.175000	0.1	1.301966
18.176667	0.1	1.295991
18.178333	0.1	1.293551
18.180000	0.1	1.292801
18.181667	0.1	1.293290
18.183333	0.1	1.295805
18.185000	0.1	1.299563
18.186667	0.1	1.301859
18.188333	0.1	1.300718
18.190000	0.1	1.296112
18.191667	0.1	1.289085
18.193333	0.1	1.281202
18.195000	0.1	1.273933
18.196667	0.1	1.267912
18.198333	0.1	1.263372
18.200000	0.1	1.260359
18.201667	0.1	1.258608
18.203333	0.1	1.258403
18.205000	0.1	1.260238
18.206667	0.1	1.263120
18.208333	0.1	1.264941
18.210000	0.1	1.264457
18.211667	0.1	1.261560
18.213333	0.1	1.257039
18.215000	0.1	1.252876
18.216667	0.1	1.251237
18.218333	0.1	1.252727
18.220000	0.1	1.255879
18.221667	0.1	1.258729
18.223333	0.1	1.260866
18.225000	0.1	1.262776
18.226667	0.1	1.263637
18.228333	0.1	1.261700
18.230000	0.1	1.256494
18.231667	0.1	1.249639
18.233333	0.1	1.243651
18.235000	0.1	1.240121
18.236667	0.1	1.239423
18.238333	0.1	1.241970
18.240000	0.1	1.247991
18.241667	0.1	1.256182
18.243333	0.1	1.264038
18.245000	0.1	1.269276
18.246667	0.1	1.270669
18.248333	0.1	1.269015
18.250000	0.1	1.266138
18.251667	0.1	1.262100
18.253333	0.1	1.255404
18.255000	0.1	1.246179
18.256667	0.1	1.237397
18.258333	0.1	1.232498
18.260000	0.1	1.232531
18.261667	0.1	1.235707
18.263333	0.1	1.238934
18.265000	0.1	1.239371
18.266667	0.1	1.235674
18.268333	0.1	1.228219
18.270000	0.1	1.218775
18.271667	0.1	1.210556
18.273333	0.1	1.207059
18.275000	0.1	1.209495
18.276667	0.1	1.216559
18.278333	0.1	1.225825
18.280000	0.1	1.233714
18.281667	0.1	1.236624
18.283333	0.1	1.234259
18.285000	0.1	1.229574
18.286667	0.1	1.224638
18.288333	0.1	1.218892
18.290000	0.1	1.211325
18.291667	0.1	1.202677
18.293333	0.1	1.195394
18.295000	0.1	1.191767
18.296667	0.1	1.192521
18.298333	0.1	1.197145
18.300000	0.1	1.204074
18.301667	0.1	1.210612
18.303333	0.1	1.214617
18.305000	0.1	1.216284
18.306667	0.1	1.216875
18.308333	0.1	1.216521
18.310000	0.1	1.214948
18.311667	0.1	1.212838
18.313333	0.1	1.211073
18.315000	0.1	1.209988
18.316667	0.1	1.209364
18.318333	0.1	1.208112
18.320000	0.1	1.205029
18.321667	0.1	1.199972
18.323333	0.1	1.193639
18.325000	0.1	1.187297
18.326667	0.1	1.183250
18.328333	0.1	1.184111
18.330000	0.1	1.190901
18.331667	0.1	1.202035
18.333333	0.1	1.214175
18.335000	0.1	1.224373
18.336667	0.1	1.231409
18.338333	0.1	1.235427
18.340000	0.1	1.236964
18.341667	0.1	1.236321
18.343333	0.1	1.233737
18.345000	0.1	1.230021
18.346667	0.1	1.226440
18.348333	0.1	1.224028
18.350000	0.1	1.223339
18.351667	0.1	1.223995
18.353333	0.1	1.225010
18.355000	0.1	1.226142
18.356667	0.1	1.227697
18.358333	0.1	1.228955
18.360000	0.1	1.228447
18.361667	0.1	1.225593
18.363333	0.1	1.221728
18.365000	0.1	1.219711
18.366667	0.1	1.221490
18.368333	0.1	1.226226
18.370000	0.1	1.232084
18.371667	0.1	1.237742
18.373333	0.1	1.241439
18.375000	0.1	1.241020
18.376667	0.1	1.235874
18.378333	0.1	1.228289
18.380000	0.1	1.222398
18.381667	0.1	1.221173
18.383333	0.1	1.224335
18.385000	0.1	1.229630
18.386667	0.1	1.235213
18.388333	0.1	1.240140
18.390000	0.1	1.244452
18.391667	0.1	1.248941
18.393333	0.1	1.253150
18.395000	0.1	1.254920
18.396667	0.1	1.252997
18.398333	0.1	1.248643
18.400000	0.1	1.244172
18.401667	0.1	1.241057
18.403333	0.1	1.239772
18.405000	0.1	1.239930
18.406667	0.1	1.240256
18.408333	0.1	1.239511
18.410000	0.1	1.237215
18.411667	0.1	1.233350
18.413333	0.1	1.228387
18.415000	0.1	1.223595
18.416667	0.1	1.220517
18.418333	0.1	1.220447
18.420000	0.1	1.224033
18.421667	0.1	1.229928
18.423333	0.1	1.234496
18.425000	0.1	1.234575
18.426667	0.1	1.229797
18.428333	0.1	1.222291
18.430000	0.1	1.215404
18.431667	0.1	1.212023
18.433333	0.1	1.212656
18.435000	0.1	1.215045
18.436667	0.1	1.216950
18.438333	0.1	1.218840
18.440000	0.1	1.222347
18.441667	0.1	1.226831
18.443333	0.1	1.229574
18.445000	0.1	1.228852
18.446667	0.1	1.224964
18.448333	0.1	1.218966
18.450000	0.1	1.212638
18.451667	0.1	1.208666
18.453333	0.1	1.208433
18.455000	0.1	1.210640
18.456667	0.1	1.213741
18.458333	0.1	1.217951
18.460000	0.1	1.223502
18.461667	0.1	1.228484
18.463333	0.1	1.229979
18.465000	0.1	1.227180
18.466667	0.1	1.222258
18.468333	0.1	1.218077
18.470000	0.1	1.216047
18.471667	0.1	1.215655
18.473333	0.1	1.215241
18.475000	0.1	1.213439
18.476667	0.1	1.210063
18.478333	0.1	1.205988
18.480000	0.1	1.202421
18.481667	0.1	1.200284
18.483333	0.1	1.200316
18.485000	0.1	1.202328
18.486667	0.1	1.203911
18.488333	0.1	1.202156
18.490000	0.1	1.196922
18.491667	0.1	1.190468
18.493333	0.1	1.184898
18.495000	0.1	1.181634
18.496667	0.1	1.181806
18.498333	0.1	1.185518
18.500000	0.1	1.191404
18.501667	0.1	1.197378
18.503333	0.1	1.201220
18.505000	0.1	1.201192
18.506667	0.1	1.197206
18.508333	0.1	1.190985
18.510000	0.1	1.185033
18.511667	0.1	1.181634
18.513333	0.1	1.182100
18.515000	0.1	1.185969
18.516667	0.1	1.191008
18.518333	0.1	1.194356
18.520000	0.1	1.194193
18.521667	0.1	1.190929
18.523333	0.1	1.186305
18.525000	0.1	1.181737
18.526667	0.1	1.177974
18.528333	0.1	1.175110
18.530000	0.1	1.173071
18.531667	0.1	1.172177
18.533333	0.1	1.172470
18.535000	0.1	1.173480
18.536667	0.1	1.175124
18.538333	0.1	1.177248
18.540000	0.1	1.178472
18.541667	0.1	1.177047
18.543333	0.1	1.172158
18.545000	0.1	1.164027
18.546667	0.1	1.154444
18.548333	0.1	1.146845
18.550000	0.1	1.144214
18.551667	0.1	1.147143
18.553333	0.1	1.154267
18.555000	0.1	1.163594
18.556667	0.1	1.172894
18.558333	0.1	1.179343
18.560000	0.1	1.180591
18.561667	0.1	1.176456
18.563333	0.1	1.168740
18.565000	0.1	1.159902
18.566667	0.1	1.152484
18.568333	0.1	1.148256
18.570000	0.1	1.146854
18.571667	0.1	1.146193
18.573333	0.1	1.144796
18.575000	0.1	1.143096
18.576667	0.1	1.142030
18.578333	0.1	1.141177
18.580000	0.1	1.139324
18.581667	0.1	1.136400
18.583333	0.1	1.133801
18.585000	0.1	1.133280
18.586667	0.1	1.135622
18.588333	0.1	1.140204
18.590000	0.1	1.145620
18.591667	0.1	1.149918
18.593333	0.1	1.150938
18.595000	0.1	1.148046
18.596667	0.1	1.142388
18.598333	0.1	1.134844
18.600000	0.1	1.125676
18.601667	0.1	1.116656
18.603333	0.1	1.111217
18.605000	0.1	1.111338
18.606667	0.1	1.115557
18.608333	0.1	1.120381
18.610000	0.1	1.123375
18.611667	0.1	1.124837
18.613333	0.1	1.126486
18.615000	0.1	1.129219
18.616667	0.1	1.132595
18.618333	0.1	1.135813
18.620000	0.1	1.137876
18.621667	0.1	1.137313
18.623333	0.1	1.133755
18.625000	0.1	1.129094
18.626667	0.1	1.125787
18.628333	0.1	1.125252
18.630000	0.1	1.127687
18.631667	0.1	1.132209
18.633333	0.1	1.137615
18.635000	0.1	1.142686
18.636667	0.1	1.145592
18.638333	0.1	1.145392
18.640000	0.1	1.144158
18.641667	0.1	1.145033
18.643333	0.1	1.148889
18.645000	0.1	1.154519
18.646667	0.1	1.160307
18.648333	0.1	1.165182
18.650000	0.1	1.169578
18.651667	0.1	1.175120
18.653333	0.1	1.182514
18.655000	0.1	1.190081
18.656667	0.1	1.195013
18.658333	0.1	1.196414
18.660000	0.1	1.196754
18.661667	0.1	1.199790
18.663333	0.1	1.207218
18.665000	0.1	1.217988
18.666667	0.1	1.230193
18.668333	0.1	1.242757
18.670000	0.1	1.255390
18.671667	0.1	1.267488
18.673333	0.1	1.277979
18.675000	0.1	1.286436
18.676667	0.1	1.293104
18.678333	0.1	1.298292
18.680000	0.1	1.302590
18.681667	0.1	1.307349
18.683333	0.1	1.314520
18.685000	0.1	1.325328
18.686667	0.1	1.338972
18.688333	0.1	1.353812
18.690000	0.1	1.369580
18.691667	0.1	1.387601
18.693333	0.1	1.408691
18.695000	0.1	1.430931
18.696667	0.1	1.450838
18.698333	0.1	1.467490
18.700000	0.1	1.483262
18.701667	0.1	1.500202
18.703333	0.1	1.518121
18.705000	0.1	1.536189
18.706667	0.1	1.554685
18.708333	0.1	1.574061
18.710000	0.1	1.593963
18.711667	0.1	1.615011
18.713333	0.1	1.639393
18.715000	0.1	1.667961
18.716667	0.1	1.698867
18.718333	0.1	1.729545
18.720000	0.1	1.758677
18.721667	0.1	1.786430
18.723333	0.1	1.813988
18.725000	0.1	1.843269
18.726667	0.1	1.875921
18.728333	0.1	1.911796
18.730000	0.1	1.949421
18.731667	0.1	1.987568
18.733333	0.1	2.025049
18.735000	0.1	2.060505
18.736667	0.1	2.093785
18.738333	0.1	2.126303
18.740000	0.1	2.160151
18.741667	0.1	2.198126
18.743333	0.1	2.242713
18.745000	0.1	2.293340
18.746667	0.1	2.346025
18.748333	0.1	2.397266
18.750000	0.1	2.446971
18.751667	0.1	2.497169
18.753333	0.1	2.549356
18.755000	0.1	2.603554
18.756667	0.1	2.659289
18.758333	0.1	2.716659
18.760000	0.1	2.776175
18.761667	0.1	2.838252
18.763333	0.1	2.903487
18.765000	0.1	2.972758
18.766667	0.1	3.046519
18.768333	0.1	3.123800
18.770000	0.1	3.202301
18.771667	0.1	3.279988
18.773333	0.1	3.356785
18.775000	0.1	3.434322
18.776667	0.1	3.514411
18.778333	0.1	3.598388
18.780000	0.1	3.687474
18.781667	0.1	3.782855
18.783333	0.1	3.884970
18.785000	0.1	3.992412
18.786667	0.1	4.102001
18.788333	0.1	4.211133
18.790000	0.1	4.319837
18.791667	0.1	4.429771
18.793333	0.1	4.542335
18.795000	0.1	4.658280
18.796667	0.1	4.777531
18.798333	0.1	4.899558
18.800000	0.1	5.025165
18.801667	0.1	5.156579
18.803333	0.1	5.294811
18.805000	0.1	5.438332
18.806667	0.1	5.584536
18.808333	0.1	5.730572
18.810000	0.1	5.873353
18.811667	0.1	6.010830
18.813333	0.1	6.143427
18.815000	0.1	6.273920
18.816667	0.1	6.406084
18.818333	0.1	6.542630
18.820000	0.1	6.683585
18.821667	0.1	6.826627
18.823333	0.1	6.968793
18.825000	0.1	7.107691
18.826667	0.1	7.241862
18.828333	0.1	7.370431
18.830000	0.1	7.492220
18.831667	0.1	7.605632
18.833333	0.1	7.709409
18.835000	0.1	7.802928
18.836667	0.1	7.886812
18.838333	0.1	7.963041
18.840000	0.1	8.033463
18.841667	0.1	8.099191
18.843333	0.1	8.160742
18.845000	0.1	8.217702
18.846667	0.1	8.268696
18.848333	0.1	8.311514
18.850000	0.1	8.343426
18.851667	0.1	8.362238
18.853333	0.1	8.368013
18.855000	0.1	8.363398
18.856667	0.1	8.351728
18.858333	0.1	8.334951
18.860000	0.1	8.312431
18.861667	0.1	8.281707
18.863333	0.1	8.241297
18.865000	0.1	8.191727
18.866667	0.1	8.133459
18.868333	0.1	8.065631
18.870000	0.1	7.987423
18.871667	0.1	7.899930
18.873333	0.1	7.805740
18.875000	0.1	7.706457
18.876667	0.1	7.601683
18.878333	0.1	7.490860
18.880000	0.1	7.375395
18.881667	0.1	7.258244
18.883333	0.1	7.141009
18.885000	0.1	7.022228
18.886667	0.1	6.898670
18.888333	0.1	6.767334
18.890000	0.1	6.626868
18.891667	0.1	6.478825
18.893333	0.1	6.327676
18.895000	0.1	6.178445
18.896667	0.1	6.034132
18.898333	0.1	5.894951
18.900000	0.1	5.758754
18.901667	0.1	5.622231
18.903333	0.1	5.483008
18.905000	0.1	5.341074
18.906667	0.1	5.198601
18.908333	0.1	5.058805
18.910000	0.1	4.923916
18.911667	0.1	4.793759
18.913333	0.1	4.666583
18.915000	0.1	4.540598
18.916667	0.1	4.414958
18.918333	0.1	4.290026
18.920000	0.1	4.166951
18.921667	0.1	4.046694
18.923333	0.1	3.929734
18.925000	0.1	3.817352
18.926667	0.1	3.712140
18.928333	0.1	3.616167
18.930000	0.1	3.529461
18.931667	0.1	3.449903
18.933333	0.1	3.374335
18.935000	0.1	3.300165
18.936667	0.1	3.226125
18.938333	0.1	3.151931
18.940000	0.1	3.077700
18.941667	0.1	3.004065
18.943333	0.1	2.932441
18.945000	0.1	2.864446
18.946667	0.1	2.801553
18.948333	0.1	2.745055
18.950000	0.1	2.694535
18.951667	0.1	2.647247
18.953333	0.1	2.600616
18.955000	0.1	2.554459
18.956667	0.1	2.510427
18.958333	0.1	2.469327
18.960000	0.1	2.429648
18.961667	0.1	2.390034
18.963333	0.1	2.351217
18.965000	0.1	2.313759
18.966667	0.1	2.276734
18.968333	0.1	2.239626
18.970000	0.1	2.202517
18.971667	0.1	2.164873
18.973333	0.1	2.127001
18.975000	0.1	2.091425
18.976667	0.1	2.060984
18.978333	0.1	2.036216
18.980000	0.1	2.014479
18.981667	0.1	1.991214
18.983333	0.1	1.963400
18.985000	0.1	1.932080
18.986667	0.1	1.900704
18.988333	0.1	1.871823
18.990000	0.1	1.846286
18.991667	0.1	1.824000
18.993333	0.1	1.804205
18.995000	0.1	1.785564
18.996667	0.1	1.766281
18.998333	0.1	1.744418
19.000000	0.1	1.718872
19.001667	0.1	1.690462
19.003333	0.1	1.661633
19.005000	0.1	1.634536
19.006667	0.1	1.610019
19.008333	0.1	1.588329
19.010000	0.1	1.569553
19.011667	0.1	1.553451
19.013333	0.1	1.539146
19.015000	0.1	1.524724
19.016667	0.1	1.508086
19.018333	0.1	1.489003
19.020000	0.1	1.469129
19.021667	0.1	1.449818
19.023333	0.1	1.431564
19.025000	0.1	1.415196
19.026667	0.1	1.401380
19.028333	0.1	1.389477
19.030000	0.1	1.378171
19.031667	0.1	1.366585
19.033333	0.1	1.354455
19.035000	0.1	1.341915
19.036667	0.1	1.329482
19.038333	0.1	1.317952
19.040000	0.1	1.308206
19.041667	0.1	1.301081
19.043333	0.1	1.296597
19.045000	0.1	1.293556
19.046667	0.1	1.290501
19.048333	0.1	1.286119
19.050000	0.1	1.279055
19.051667	0.1	1.268797
19.053333	0.1	1.256610
19.055000	0.1	1.244713
19.056667	0.1	1.235120
19.058333	0.1	1.229122
19.060000	0.1	1.226594
19.061667	0.1	1.225378
19.063333	0.1	1.222338
19.065000	0.1	1.215776
19.066667	0.1	1.206733
19.068333	0.1	1.198151
19.070000	0.1	1.192736
19.071667	0.1	1.191511
19.073333	0.1	1.193639
19.075000	0.1	1.196973
19.076667	0.1	1.199022
19.078333	0.1	1.197681
19.080000	0.1	1.192112
19.081667	0.1	1.184000
19.083333	0.1	1.176833
19.085000	0.1	1.173029
19.086667	0.1	1.171827
19.088333	0.1	1.170314
19.090000	0.1	1.166603
19.091667	0.1	1.161247
19.093333	0.1	1.156107
19.095000	0.1	1.152889
19.096667	0.1	1.151832
19.098333	0.1	1.151394
19.100000	0.1	1.149890
19.101667	0.1	1.146947
19.103333	0.1	1.143669
19.105000	0.1	1.141275
19.106667	0.1	1.139157
19.108333	0.1	1.135534
19.110000	0.1	1.129662
19.111667	0.1	1.122267
19.113333	0.1	1.114886
19.115000	0.1	1.109801
19.116667	0.1	1.109117
19.118333	0.1	1.112800
19.120000	0.1	1.118286
19.121667	0.1	1.122598
19.123333	0.1	1.124237
19.125000	0.1	1.123440
19.126667	0.1	1.120823
19.128333	0.1	1.116241
19.130000	0.1	1.109573
19.131667	0.1	1.101224
19.133333	0.1	1.091734
19.135000	0.1	1.082392
19.136667	0.1	1.075109
19.138333	0.1	1.070667
19.140000	0.1	1.068027
19.141667	0.1	1.065698
19.143333	0.1	1.063286
19.145000	0.1	1.062052
19.146667	0.1	1.064446
19.148333	0.1	1.071710
19.150000	0.1	1.081401
19.151667	0.1	1.089135
19.153333	0.1	1.092511
19.155000	0.1	1.091389
19.156667	0.1	1.086020
19.158333	0.1	1.077321
19.160000	0.1	1.068031
19.161667	0.1	1.061317
19.163333	0.1	1.058234
19.165000	0.1	1.057610
19.166667	0.1	1.057736
19.168333	0.1	1.057247
19.170000	0.1	1.055514
19.171667	0.1	1.052567
19.173333	0.1	1.048599
19.175000	0.1	1.044315
19.176667	0.1	1.041619
19.178333	0.1	1.042192
19.180000	0.1	1.045531
19.181667	0.1	1.049847
19.183333	0.1	1.053759
19.185000	0.1	1.056180
19.186667	0.1	1.056381
19.188333	0.1	1.054821
19.190000	0.1	1.052585
19.191667	0.1	1.049927
19.193333	0.1	1.046229
19.195000	0.1	1.041796
19.196667	0.1	1.038187
19.198333	0.1	1.036301
19.200000	0.1	1.035868
19.201667	0.1	1.036939
19.203333	0.1	1.040064
19.205000	0.1	1.044869
19.206667	0.1	1.049484
19.208333	0.1	1.051640
19.210000	0.1	1.050802
19.211667	0.1	1.049121
19.213333	0.1	1.049424
19.215000	0.1	1.051943
19.216667	0.1	1.054122
19.218333	0.1	1.053549
19.220000	0.1	1.050173
19.221667	0.1	1.045791
19.223333	0.1	1.042262
19.225000	0.1	1.040176
19.226667	0.1	1.038774
19.228333	0.1	1.036706
19.230000	0.1	1.032953
19.231667	0.1	1.027649
19.233333	0.1	1.022392
19.235000	0.1	1.019090
19.236667	0.1	1.018206
19.238333	0.1	1.018546
19.240000	0.1	1.018527
19.241667	0.1	1.017260
19.243333	0.1	1.015035
19.245000	0.1	1.012967
19.246667	0.1	1.011454
19.248333	0.1	1.009195
19.250000	0.1	1.004837
19.251667	0.1	0.999281
19.253333	0.1	0.995561
19.255000	0.1	0.996054
19.256667	0.1	1.000310
19.258333	0.1	1.005852
19.260000	0.1	1.010075
19.261667	0.1	1.011058
19.263333	0.1	1.007584
19.265000	0.1	0.999868
19.266667	0.1	0.990885
19.268333	0.1	0.984715
19.270000	0.1	0.982750
19.271667	0.1	0.983798
19.273333	0.1	0.986927
19.275000	0.1	0.991425
19.276667	0.1	0.995975
19.278333	0.1	0.999956
19.280000	0.1	1.003658
19.281667	0.1	1.006690
19.283333	0.1	1.007807
19.285000	0.1	1.006494
19.286667	0.1	1.003803
19.288333	0.1	1.001614
19.290000	0.1	1.001251
19.291667	0.1	1.002327
19.293333	0.1	1.003286
19.295000	0.1	1.003616
19.296667	0.1	1.004208
19.298333	0.1	1.005265
19.300000	0.1	1.006257
19.301667	0.1	1.007761
19.303333	0.1	1.010844
19.305000	0.1	1.014560
19.306667	0.1	1.016003
19.308333	0.1	1.013624
19.310000	0.1	1.009312
19.311667	0.1	1.006173
19.313333	0.1	1.005284
19.315000	0.1	1.005628
19.316667	0.1	1.006327
19.318333	0.1	1.007635
19.320000	0.1	1.010150
19.321667	0.1	1.014215
19.323333	0.1	1.019724
19.325000	0.1	1.025153
19.326667	0.1	1.027915
19.328333	0.1	1.027025
19.330000	0.1	1.024222
19.331667	0.1	1.021777
19.333333	0.1	1.020711
19.335000	0.1	1.021749
19.336667	0.1	1.025926
19.338333	0.1	1.032869
19.340000	0.1	1.039878
19.341667	0.1	1.043570
19.343333	0.1	1.041628
19.345000	0.1	1.033782
19.346667	0.1	1.022606
19.348333	0.1	1.012352
19.350000	0.1	1.005833
19.351667	0.1	1.003193
19.353333	0.1	1.003863
19.355000	0.1	1.007477
19.356667	0.1	1.012692
19.358333	0.1	1.017335
19.360000	0.1	1.019901
19.361667	0.1	1.020073
19.363333	0.1	1.018657
19.365000	0.1	1.017479
19.366667	0.1	1.018276
19.368333	0.1	1.021074
19.370000	0.1	1.024129
19.371667	0.1	1.025521
19.373333	0.1	1.024669
19.375000	0.1	1.022578
19.376667	0.1	1.020790
19.378333	0.1	1.019984
19.380000	0.1	1.019989
19.381667	0.1	1.020785
19.383333	0.1	1.022485
19.385000	0.1	1.025093
19.386667	0.1	1.029302
19.388333	0.1	1.036250
19.390000	0.1	1.045545
19.391667	0.1	1.055002
19.393333	0.1	1.062402
19.395000	0.1	1.066546
19.396667	0.1	1.067505
19.398333	0.1	1.066434
19.400000	0.1	1.064627
19.401667	0.1	1.062439
19.403333	0.1	1.059482
19.405000	0.1	1.056506
19.406667	0.1	1.056218
19.408333	0.1	1.061000
19.410000	0.1	1.070565
19.411667	0.1	1.082392
19.413333	0.1	1.093620
19.415000	0.1	1.102141
19.416667	0.1	1.106998
19.418333	0.1	1.109084
19.420000	0.1	1.110891
19.421667	0.1	1.114383
19.423333	0.1	1.119250
19.425000	0.1	1.123194
19.426667	0.1	1.124307
19.428333	0.1	1.123589
19.430000	0.1	1.124255
19.431667	0.1	1.128856
19.433333	0.1	1.138146
19.435000	0.1	1.151375
19.436667	0.1	1.166803
19.438333	0.1	1.182524
19.440000	0.1	1.196619
19.441667	0.1	1.207259
19.443333	0.1	1.214370
19.445000	0.1	1.220582
19.446667	0.1	1.229020
19.448333	0.1	1.241034
19.450000	0.1	1.256443
19.451667	0.1	1.274333
19.453333	0.1	1.293309
19.455000	0.1	1.312061
19.456667	0.1	1.329756
19.458333	0.1	1.345263
19.460000	0.1	1.356569
19.461667	0.1	1.362679
19.463333	0.1	1.365673
19.465000	0.1	1.369901
19.466667	0.1	1.379731
19.468333	0.1	1.397636
19.470000	0.1	1.422516
19.471667	0.1	1.450190
19.473333	0.1	1.476295
19.475000	0.1	1.498531
19.476667	0.1	1.517194
19.478333	0.1	1.534428
19.480000	0.1	1.552016
19.481667	0.1	1.569847
19.483333	0.1	1.586718
19.485000	0.1	1.602015
19.486667	0.1	1.616040
19.488333	0.1	1.629624
19.490000	0.1	1.643803
19.491667	0.1	1.658979
19.493333	0.1	1.674457
19.495000	0.1	1.689186
19.496667	0.1	1.702108
19.498333	0.1	1.712469
19.500000	0.1	1.720050
19.501667	0.1	1.724185
19.503333	0.1	1.723384
19.505000	0.1	1.717433
19.506667	0.1	1.708651
19.508333	0.1	1.699436
19.510000	0.1	1.690113
19.511667	0.1	1.680353
19.513333	0.1	1.670644
19.515000	0.1	1.661927
19.516667	0.1	1.654872
19.518333	0.1	1.648818
19.520000	0.1	1.641745
19.521667	0.1	1.632203
19.523333	0.1	1.619789
19.525000	0.1	1.603784
19.526667	0.1	1.583500
19.528333	0.1	1.559816
19.530000	0.1	1.535015
19.531667	0.1	1.511127
19.533333	0.1	1.488714
19.535000	0.1	1.467131
19.536667	0.1	1.445920
19.538333	0.1	1.425636
19.540000	0.1	1.406902
19.541667	0.1	1.388774
19.543333	0.1	1.369165
19.545000	0.1	1.346814
19.546667	0.1	1.321845
19.548333	0.1	1.294627
19.550000	0.1	1.265537
19.551667	0.1	1.236377
19.553333	0.1	1.210594
19.555000	0.1	1.190864
19.556667	0.1	1.177383
19.558333	0.1	1.168526
19.560000	0.1	1.161695
19.561667	0.1	1.154356
19.563333	0.1	1.145368
19.565000	0.1	1.134779
19.566667	0.1	1.122933
19.568333	0.1	1.110351
19.570000	0.1	1.097675
19.571667	0.1	1.085689
19.573333	0.1	1.075617
19.575000	0.1	1.068753
19.576667	0.1	1.065363
19.578333	0.1	1.064837
19.580000	0.1	1.066648
19.581667	0.1	1.069815
19.583333	0.1	1.072157
19.585000	0.1	1.071533
19.586667	0.1	1.067263
19.588333	0.1	1.060041
19.590000	0.1	1.051165
19.591667	0.1	1.041964
19.593333	0.1	1.033731
19.595000	0.1	1.027854
19.596667	0.1	1.025195
19.598333	0.1	1.025856
19.600000	0.1	1.029992
19.601667	0.1	1.037619
19.603333	0.1	1.047077
19.605000	0.1	1.054928
19.606667	0.1	1.058048
19.608333	0.1	1.056092
19.610000	0.1	1.051966
19.611667	0.1	1.049559
19.613333	0.1	1.051328
19.615000	0.1	1.057801
19.616667	0.1	1.067584
19.618333	0.1	1.077368
19.620000	0.1	1.083682
19.621667	0.1	1.085238
19.623333	0.1	1.082709
19.625000	0.1	1.077340
19.626667	0.1	1.070453
19.628333	0.1	1.063026
19.630000	0.1	1.056013
19.631667	0.1	1.051454
19.633333	0.1	1.051729
19.635000	0.1	1.057568
19.636667	0.1	1.067533
19.638333	0.1	1.079310
19.640000	0.1	1.090639
19.641667	0.1	1.098900
19.643333	0.1	1.101373
19.645000	0.1	1.097042
19.646667	0.1	1.087338
19.648333	0.1	1.075198
19.650000	0.1	1.063799
19.651667	0.1	1.055137
19.653333	0.1	1.049642
19.655000	0.1	1.046741
19.656667	0.1	1.045172
19.658333	0.1	1.043342
19.660000	0.1	1.039649
19.661667	0.1	1.032688
19.663333	0.1	1.021782
19.665000	0.1	1.008175
19.666667	0.1	0.995570
19.668333	0.1	0.988222
19.670000	0.1	0.987919
19.671667	0.1	0.992939
19.673333	0.1	0.999351
19.675000	0.1	1.002941
19.676667	0.1	1.000934
19.678333	0.1	0.993581
19.680000	0.1	0.983984
19.681667	0.1	0.975458
19.683333	0.1	0.969293
19.685000	0.1	0.965078
19.686667	0.1	0.962066
19.688333	0.1	0.959965
19.690000	0.1	0.958475
19.691667	0.1	0.956124
19.693333	0.1	0.950936
19.695000	0.1	0.942573
19.696667	0.1	0.933078
19.698333	0.1	0.926070
19.700000	0.1	0.924342
19.701667	0.1	0.927499
19.703333	0.1	0.932612
19.705000	0.1	0.936566
19.706667	0.1	0.936948
19.708333	0.1	0.932552
19.710000	0.1	0.924477
19.711667	0.1	0.916068
19.713333	0.1	0.910689
19.715000	0.1	0.909721
19.716667	0.1	0.912738
19.718333	0.1	0.918456
19.720000	0.1	0.924887
19.721667	0.1	0.929628
19.723333	0.1	0.931062
19.725000	0.1	0.929716
19.726667	0.1	0.927919
19.728333	0.1	0.927383
19.730000	0.1	0.927881
19.731667	0.1	0.928305
19.733333	0.1	0.927555
19.735000	0.1	0.924417
19.736667	0.1	0.918568
19.738333	0.1	0.911760
19.740000	0.1	0.906922
19.741667	0.1	0.905902
19.743333	0.1	0.908184
19.745000	0.1	0.911755
19.746667	0.1	0.914829
19.748333	0.1	0.916342
19.750000	0.1	0.915597
19.751667	0.1	0.912449
19.753333	0.1	0.907667
19.755000	0.1	0.903001
19.756667	0.1	0.900668
19.758333	0.1	0.901688
19.760000	0.1	0.904631
19.761667	0.1	0.906927
19.763333	0.1	0.907574
19.765000	0.1	0.907630
19.766667	0.1	0.908254
19.768333	0.1	0.909562
19.770000	0.1	0.911141
19.771667	0.1	0.912845
19.773333	0.1	0.914368
19.775000	0.1	0.914815
19.776667	0.1	0.913865
19.778333	0.1	0.911946
19.780000	0.1	0.909390
19.781667	0.1	0.906885
19.783333	0.1	0.905171
19.785000	0.1	0.903858
19.786667	0.1	0.902060
19.788333	0.1	0.899765
19.790000	0.1	0.897595
19.791667	0.1	0.895755
19.793333	0.1	0.893786
19.795000	0.1	0.891555
19.796667	0.1	0.889683
19.798333	0.1	0.888491
19.800000	0.1	0.887606
19.801667	0.1	0.886475
19.803333	0.1	0.885115
19.805000	0.1	0.884212
19.806667	0.1	0.884049
19.808333	0.1	0.884365
19.810000	0.1	0.884729
19.811667	0.1	0.883746
19.813333	0.1	0.879471
19.815000	0.1	0.871792
19.816667	0.1	0.862712
19.818333	0.1	0.854670
19.820000	0.1	0.849860
19.821667	0.1	0.849622
19.823333	0.1	0.853352
19.825000	0.1	0.858842
19.826667	0.1	0.863802
19.828333	0.1	0.866768
19.830000	0.1	0.867294
19.831667	0.1	0.866046
19.833333	0.1	0.864863
19.835000	0.1	0.865501
19.836667	0.1	0.867425
19.838333	0.1	0.867695
19.840000	0.1	0.863904
19.841667	0.1	0.856519
19.843333	0.1	0.848202
19.845000	0.1	0.841417
19.846667	0.1	0.837389
19.848333	0.1	0.836705
19.850000	0.1	0.838875
19.851667	0.1	0.841627
19.853333	0.1	0.842861
19.855000	0.1	0.842954
19.856667	0.1	0.843476
19.858333	0.1	0.844565
19.860000	0.1	0.844747
19.861667	0.1	0.843159
19.863333	0.1	0.840668
19.865000	0.1	0.838442
19.866667	0.1	0.836994
19.868333	0.1	0.836551
19.870000	0.1	0.837175
19.871667	0.1	0.838959
19.873333	0.1	0.842214
19.875000	0.1	0.846791
19.876667	0.1	0.851848
19.878333	0.1	0.856132
19.880000	0.1	0.858381
19.881667	0.1	0.857399
19.883333	0.1	0.852169
19.885000	0.1	0.842926
19.886667	0.1	0.831992
19.888333	0.1	0.822083
19.890000	0.1	0.814539
19.891667	0.1	0.809599
19.893333	0.1	0.807005
19.895000	0.1	0.806456
19.896667	0.1	0.808639
19.898333	0.1	0.814637
19.900000	0.1	0.823764
19.901667	0.1	0.833119
19.903333	0.1	0.838973
19.905000	0.1	0.838805
19.906667	0.1	0.833501
19.908333	0.1	0.826581
19.910000	0.1	0.820393
19.911667	0.1	0.814940
19.913333	0.1	0.810726
19.915000	0.1	0.809799
19.916667	0.1	0.813580
19.918333	0.1	0.821301
19.920000	0.1	0.830307
19.921667	0.1	0.837110
19.923333	0.1	0.838828
19.925000	0.1	0.834940
19.926667	0.1	0.828514
19.928333	0.1	0.824025
19.930000	0.1	0.823317
19.931667	0.1	0.824700
19.933333	0.1	0.825520
19.935000	0.1	0.824584
19.936667	0.1	0.822400
19.938333	0.1	0.820034
19.940000	0.1	0.818139
19.941667	0.1	0.816882
19.943333	0.1	0.816789
19.945000	0.1	0.818870
19.946667	0.1	0.823373
19.948333	0.1	0.828761
19.950000	0.1	0.832160
19.951667	0.1	0.831457
19.953333	0.1	0.827238
19.955000	0.1	0.822004
19.956667	0.1	0.817967
19.958333	0.1	0.816653
19.960000	0.1	0.818851
19.961667	0.1	0.823177
19.963333	0.1	0.826693
19.965000	0.1	0.827280
19.966667	0.1	0.824425
19.968333	0.1	0.819298
19.970000	0.1	0.814120
19.971667	0.1	0.810060
19.973333	0.1	0.807019
19.975000	0.1	0.805617
19.976667	0.1	0.807135
19.978333	0.1	0.811513
19.980000	0.1	0.817240
19.981667	0.1	0.822726
19.983333	0.1	0.826758
19.985000	0.1	0.828360
19.986667	0.1	0.827126
19.988333	0.1	0.823764
19.990000	0.1	0.819764
19.991667	0.1	0.816747
19.993333	0.1	0.815741
19.995000	0.1	0.816137
19.996667	0.1	0.816369
19.998333	0.1	0.815834
20.000000	0.1	0.814535
20.001667	0.1	0.811573
20.003333	0.1	0.806032
20.005000	0.1	0.799028
20.006667	0.1	0.793254
20.008333	0.1	0.790725
20.010000	0.1	0.791862
20.011667	0.1	0.795601
20.013333	0.1	0.799834
20.015000	0.1	0.802740
20.016667	0.1	0.803513
20.018333	0.1	0.801971
20.020000	0.1	0.798479
20.021667	0.1	0.794204
20.023333	0.1	0.791107
20.025000	0.1	0.790609
20.026667	0.1	0.791950
20.028333	0.1	0.793068
20.030000	0.1	0.792681
20.031667	0.1	0.790856
20.033333	0.1	0.788239
20.035000	0.1	0.785193
20.036667	0.1	0.781072
20.038333	0.1	0.774870
20.040000	0.1	0.767289
20.041667	0.1	0.760728
20.043333	0.1	0.757016
20.045000	0.1	0.756248
20.046667	0.1	0.756956
20.048333	0.1	0.757240
20.050000	0.1	0.756634
20.051667	0.1	0.756299
20.053333	0.1	0.757398
20.055000	0.1	0.760187
20.056667	0.1	0.764476
20.058333	0.1	0.769668
20.060000	0.1	0.774669
20.061667	0.1	0.778334
20.063333	0.1	0.779992
20.065000	0.1	0.779722
20.066667	0.1	0.778153
20.068333	0.1	0.775820
20.070000	0.1	0.772802
20.071667	0.1	0.769352
20.073333	0.1	0.766511
20.075000	0.1	0.764905
20.076667	0.1	0.763405
20.078333	0.1	0.760364
20.080000	0.1	0.755577
20.081667	0.1	0.750441
20.083333	0.1	0.747577
20.085000	0.1	0.749188
20.086667	0.1	0.754325
20.088333	0.1	0.759205
20.090000	0.1	0.760993
20.091667	0.1	0.760178
20.093333	0.1	0.759223
20.095000	0.1	0.759582
20.096667	0.1	0.760518
20.098333	0.1	0.760830
20.100000	0.1	0.760672
20.101667	0.1	0.760881
20.103333	0.1	0.761095
20.105000	0.1	0.759917
20.106667	0.1	0.757552
20.108333	0.1	0.756942
20.110000	0.1	0.761012
20.111667	0.1	0.769189
20.113333	0.1	0.777799
20.115000	0.1	0.783629
20.116667	0.1	0.786181
20.118333	0.1	0.787149
20.120000	0.1	0.788220
20.121667	0.1	0.789715
20.123333	0.1	0.790963
20.125000	0.1	0.791000
20.126667	0.1	0.790036
20.128333	0.1	0.789813
20.130000	0.1	0.791415
20.131667	0.1	0.794749
20.133333	0.1	0.799643
20.135000	0.1	0.805263
20.136667	0.1	0.810018
20.138333	0.1	0.812877
20.140000	0.1	0.814172
20.141667	0.1	0.815396
20.143333	0.1	0.818209
20.145000	0.1	0.823215
20.146667	0.1	0.829892
20.148333	0.1	0.837697
20.150000	0.1	0.846176
20.151667	0.1	0.854023
20.153333	0.1	0.859578
20.155000	0.1	0.862274
20.156667	0.1	0.862963
20.158333	0.1	0.863583
20.160000	0.1	0.866447
20.161667	0.1	0.872561
20.163333	0.1	0.880053
20.165000	0.1	0.885120
20.166667	0.1	0.885273
20.168333	0.1	0.881008
20.170000	0.1	0.874633
20.171667	0.1	0.868738
20.173333	0.1	0.866265
20.175000	0.1	0.870326
20.176667	0.1	0.882000
20.178333	0.1	0.898698
20.180000	0.1	0.916175
20.181667	0.1	0.931863
20.183333	0.1	0.945413
20.185000	0.1	0.956883
20.186667	0.1	0.966159
20.188333	0.1	0.973265
20.190000	0.1	0.978345
20.191667	0.1	0.982205
20.193333	0.1	0.986517
20.195000	0.1	0.992897
20.196667	0.1	1.001982
20.198333	0.1	1.012911
20.200000	0.1	1.023295
20.201667	0.1	1.030830
20.203333	0.1	1.035151
20.205000	0.1	1.038131
20.206667	0.1	1.042662
20.208333	0.1	1.050225
20.210000	0.1	1.059421
20.211667	0.1	1.067910
20.213333	0.1	1.074704
20.215000	0.1	1.080125
20.216667	0.1	1.085000
20.218333	0.1	1.090616
20.220000	0.1	1.098532
20.221667	0.1	1.108735
20.223333	0.1	1.118588
20.225000	0.1	1.125420
20.226667	0.1	1.129163
20.228333	0.1	1.131319
20.230000	0.1	1.132963
20.231667	0.1	1.134332
20.233333	0.1	1.135264
20.235000	0.1	1.135748
20.236667	0.1	1.136079
20.238333	0.1	1.136549
20.240000	0.1	1.137634
20.241667	0.1	1.140037
20.243333	0.1	1.144381
20.245000	0.1	1.150384
20.246667	0.1	1.155911
20.248333	0.1	1.157881
20.250000	0.1	1.154710
20.251667	0.1	1.147739
20.253333	0.1	1.140237
20.255000	0.1	1.134891
20.256667	0.1	1.132046
20.258333	0.1	1.129569
20.260000	0.1	1.124954
20.261667	0.1	1.117922
20.263333	0.1	1.110332
20.265000	0.1	1.104218
20.266667	0.1	1.100479
20.268333	0.1	1.098509
20.270000	0.1	1.096278
20.271667	0.1	1.091715
20.273333	0.1	1.084534
20.275000	0.1	1.076357
20.276667	0.1	1.069177
20.278333	0.1	1.064166
20.280000	0.1	1.060795
20.281667	0.1	1.056958
20.283333	0.1	1.050811
20.285000	0.1	1.042415
20.286667	0.1	1.033237
20.288333	0.1	1.024646
20.290000	0.1	1.017163
20.291667	0.1	1.010783
20.293333	0.1	1.005735
20.295000	0.1	1.002420
20.296667	0.1	1.000129
20.298333	0.1	0.997116
20.300000	0.1	0.992464
20.301667	0.1	0.986834
20.303333	0.1	0.981730
20.305000	0.1	0.978517
20.306667	0.1	0.977512
20.308333	0.1	0.977898
20.310000	0.1	0.978145
20.311667	0.1	0.976487
20.313333	0.1	0.972073
20.315000	0.1	0.965716
20.316667	0.1	0.959313
20.318333	0.1	0.954648
20.320000	0.1	0.952305
20.321667	0.1	0.951225
20.323333	0.1	0.949800
20.325000	0.1	0.947583
20.326667	0.1	0.945330
20.328333	0.1	0.943397
20.330000	0.1	0.941376
20.331667	0.1	0.939830
20.333333	0.1	0.940240
20.335000	0.1	0.942852
20.336667	0.1	0.946275
20.338333	0.1	0.949283
20.340000	0.1	0.951407
20.341667	0.1	0.952026
20.343333	0.1	0.951146
20.345000	0.1	0.950494
20.346667	0.1	0.951509
20.348333	0.1	0.952883
20.350000	0.1	0.951695
20.351667	0.1	0.946131
20.353333	0.1	0.937325
20.355000	0.1	0.929390
20.356667	0.1	0.926484
20.358333	0.1	0.929451
20.360000	0.1	0.935765
20.361667	0.1	0.942633
20.363333	0.1	0.949339
20.365000	0.1	0.956152
20.366667	0.1	0.962671
20.368333	0.1	0.968515
20.370000	0.1	0.974108
20.371667	0.1	0.980403
20.373333	0.1	0.988264
20.375000	0.1	0.997586
20.376667	0.1	1.007086
20.378333	0.1	1.015137
20.380000	0.1	1.020315
20.381667	0.1	1.021707
20.383333	0.1	1.019598
20.385000	0.1	1.016078
20.386667	0.1	1.014527
20.388333	0.1	1.017619
20.390000	0.1	1.025405
20.391667	0.1	1.035528
20.393333	0.1	1.044539
20.395000	0.1	1.049689
20.396667	0.1	1.050932
20.398333	0.1	1.051091
20.400000	0.1	1.053372
20.401667	0.1	1.058686
20.403333	0.1	1.065233
20.405000	0.1	1.070793
20.406667	0.1	1.074956
20.408333	0.1	1.078658
20.410000	0.1	1.082309
20.411667	0.1	1.085117
20.413333	0.1	1.086015
20.415000	0.1	1.084879
20.416667	0.1	1.082825
20.418333	0.1	1.081289
20.420000	0.1	1.080795
20.421667	0.1	1.081317
20.423333	0.1	1.083277
20.425000	0.1	1.086681
20.426667	0.1	1.089773
20.428333	0.1	1.090448
20.430000	0.1	1.088111
20.431667	0.1	1.083179
20.433333	0.1	1.075887
20.435000	0.1	1.066886
20.436667	0.1	1.058169
20.438333	0.1	1.051663
20.440000	0.1	1.047570
20.441667	0.1	1.045167
20.443333	0.1	1.043519
20.445000	0.1	1.040930
20.446667	0.1	1.035579
20.448333	0.1	1.027063
20.450000	0.1	1.016175
20.451667	0.1	1.004012
20.453333	0.1	0.992240
20.455000	0.1	0.982960
20.456667	0.1	0.977344
20.458333	0.1	0.974969
20.460000	0.1	0.974261
20.461667	0.1	0.973288
20.463333	0.1	0.970564
20.465000	0.1	0.965153
20.466667	0.1	0.956655
20.468333	0.1	0.945656
20.470000	0.1	0.933968
20.471667	0.1	0.923467
20.473333	0.1	0.915024
20.475000	0.1	0.909013
20.476667	0.1	0.905832
20.478333	0.1	0.905297
20.480000	0.1	0.905683
20.481667	0.1	0.904058
20.483333	0.1	0.898805
20.485000	0.1	0.891229
20.486667	0.1	0.883625
20.488333	0.1	0.876882
20.490000	0.1	0.870754
20.491667	0.1	0.865101
20.493333	0.1	0.860179
20.495000	0.1	0.856188
20.496667	0.1	0.852840
20.498333	0.1	0.849855
20.500000	0.1	0.847392
20.501667	0.1	0.845375
20.503333	0.1	0.842898
20.505000	0.1	0.838540
20.506667	0.1	0.831401
20.508333	0.1	0.822372
20.510000	0.1	0.814381
20.511667	0.1	0.810977
20.513333	0.1	0.813291
20.515000	0.1	0.818525
20.516667	0.1	0.822661
20.518333	0.1	0.823089
20.520000	0.1	0.818772
20.521667	0.1	0.810842
20.523333	0.1	0.802507
20.525000	0.1	0.797240
20.526667	0.1	0.796532
20.528333	0.1	0.798670
20.530000	0.1	0.800015
20.531667	0.1	0.798116
20.533333	0.1	0.792872
20.535000	0.1	0.785454
20.536667	0.1	0.777151
20.538333	0.1	0.769533
20.540000	0.1	0.764723
20.541667	0.1	0.764318
20.543333	0.1	0.767885
20.545000	0.1	0.773245
20.546667	0.1	0.777906
20.548333	0.1	0.780360
20.550000	0.1	0.780472
20.551667	0.1	0.778791
20.553333	0.1	0.775959
20.555000	0.1	0.772602
20.556667	0.1	0.768723
20.558333	0.1	0.763219
20.560000	0.1	0.755214
20.561667	0.1	0.746162
20.563333	0.1	0.739153
20.565000	0.1	0.736122
20.566667	0.1	0.737254
20.568333	0.1	0.742069
20.570000	0.1	0.748467
20.571667	0.1	0.752280
20.573333	0.1	0.750832
20.575000	0.1	0.745328
20.576667	0.1	0.738739
20.578333	0.1	0.733789
20.580000	0.1	0.732522
20.581667	0.1	0.735116
20.583333	0.1	0.740429
20.585000	0.1	0.748038
20.586667	0.1	0.757165
20.588333	0.1	0.764853
20.590000	0.1	0.768229
20.591667	0.1	0.766842
20.593333	0.1	0.762180
20.595000	0.1	0.756960
20.596667	0.1	0.754180
20.598333	0.1	0.755340
20.600000	0.1	0.759303
20.601667	0.1	0.763121
20.603333	0.1	0.764416
20.605000	0.1	0.762618
20.606667	0.1	0.758241
20.608333	0.1	0.751703
20.610000	0.1	0.743070
20.611667	0.1	0.734008
20.613333	0.1	0.728411
20.615000	0.1	0.729039
20.616667	0.1	0.735004
20.618333	0.1	0.743167
20.620000	0.1	0.750171
20.621667	0.1	0.753594
20.623333	0.1	0.753086
20.625000	0.1	0.750776
20.626667	0.1	0.749286
20.628333	0.1	0.749622
20.630000	0.1	0.751368
20.631667	0.1	0.753789
20.633333	0.1	0.756760
20.635000	0.1	0.761105
20.636667	0.1	0.766823
20.638333	0.1	0.771950
20.640000	0.1	0.774441
20.641667	0.1	0.774083
20.643333	0.1	0.772257
20.645000	0.1	0.771144
20.646667	0.1	0.772863
20.648333	0.1	0.777524
20.650000	0.1	0.782651
20.651667	0.1	0.785515
20.653333	0.1	0.785552
20.655000	0.1	0.784569
20.656667	0.1	0.784635
20.658333	0.1	0.785855
20.660000	0.1	0.787200
20.661667	0.1	0.788854
20.663333	0.1	0.792425
20.665000	0.1	0.799196
20.666667	0.1	0.808374
20.668333	0.1	0.817454
20.670000	0.1	0.823960
20.671667	0.1	0.826563
20.673333	0.1	0.825636
20.675000	0.1	0.823531
20.676667	0.1	0.823596
20.678333	0.1	0.828421
20.680000	0.1	0.838200
20.681667	0.1	0.850358
20.683333	0.1	0.861292
20.685000	0.1	0.868370
20.686667	0.1	0.870889
20.688333	0.1	0.870069
20.690000	0.1	0.868374
20.691667	0.1	0.868896
20.693333	0.1	0.874228
20.695000	0.1	0.884486
20.696667	0.1	0.896440
20.698333	0.1	0.905651
20.700000	0.1	0.910251
20.701667	0.1	0.912184
20.703333	0.1	0.914405
20.705000	0.1	0.918838
20.706667	0.1	0.926675
20.708333	0.1	0.938005
20.710000	0.1	0.951118
20.711667	0.1	0.963616
20.713333	0.1	0.973633
20.715000	0.1	0.980287
20.716667	0.1	0.984375
20.718333	0.1	0.988003
20.720000	0.1	0.993330
20.721667	0.1	1.002080
20.723333	0.1	1.014643
20.725000	0.1	1.029358
20.726667	0.1	1.043999
20.728333	0.1	1.057559
20.730000	0.1	1.070052
20.731667	0.1	1.082383
20.733333	0.1	1.096381
20.735000	0.1	1.113210
20.736667	0.1	1.132516
20.738333	0.1	1.153448
20.740000	0.1	1.174840
20.741667	0.1	1.194915
20.743333	0.1	1.212414
20.745000	0.1	1.227790
20.746667	0.1	1.242808
20.748333	0.1	1.259539
20.750000	0.1	1.279600
20.751667	0.1	1.303391
20.753333	0.1	1.329775
20.755000	0.1	1.355903
20.756667	0.1	1.377561
20.758333	0.1	1.391508
20.760000	0.1	1.398968
20.761667	0.1	1.405394
20.763333	0.1	1.415694
20.765000	0.1	1.430507
20.766667	0.1	1.447415
20.768333	0.1	1.464351
20.770000	0.1	1.481026
20.771667	0.1	1.498186
20.773333	0.1	1.516901
20.775000	0.1	1.538182
20.776667	0.1	1.562298
20.778333	0.1	1.588296
20.780000	0.1	1.614494
20.781667	0.1	1.640096
20.783333	0.1	1.665573
20.785000	0.1	1.690956
20.786667	0.1	1.715184
20.788333	0.1	1.737894
20.790000	0.1	1.760130
20.791667	0.1	1.783059
20.793333	0.1	1.807394
20.795000	0.1	1.833122
20.796667	0.1	1.859465
20.798333	0.1	1.885700
20.800000	0.1	1.911423
20.801667	0.1	1.937016
20.803333	0.1	1.964117
20.805000	0.1	1.994730
20.806667	0.1	2.029785
20.808333	0.1	2.067806
20.810000	0.1	2.105557
20.811667	0.1	2.141199
20.813333	0.1	2.175928
20.815000	0.1	2.212822
20.816667	0.1	2.254331
20.818333	0.1	2.300348
20.820000	0.1	2.349433
20.821667	0.1	2.400945
20.823333	0.1	2.454510
20.825000	0.1	2.508853
20.826667	0.1	2.561971
20.828333	0.1	2.612113
20.830000	0.1	2.659308
20.831667	0.1	2.706312
20.833333	0.1	2.757115
20.835000	0.1	2.813758
20.836667	0.1	2.874755
20.838333	0.1	2.936567
20.840000	0.1	2.995990
20.841667	0.1	3.051087
20.843333	0.1	3.101067
20.845000	0.1	3.146762
20.846667	0.1	3.190767
20.848333	0.1	3.235280
20.850000	0.1	3.279955
20.851667	0.1	3.323066
20.853333	0.1	3.364058
20.855000	0.1	3.403183
20.856667	0.1	3.439123
20.858333	0.1	3.469121
20.860000	0.1	3.492269
20.861667	0.1	3.510951
20.863333	0.1	3.528236
20.865000	0.1	3.545242
20.866667	0.1	3.561117
20.868333	0.1	3.574206
20.870000	0.1	3.582686
20.871667	0.1	3.584730
20.873333	0.1	3.579035
20.875000	0.1	3.565475
20.876667	0.1	3.545289
20.878333	0.1	3.519873
20.880000	0.1	3.489708
20.881667	0.1	3.455235
20.883333	0.1	3.417730
20.885000	0.1	3.378405
20.886667	0.1	3.337516
20.888333	0.1	3.294279
20.890000	0.1	3.247079
20.891667	0.1	3.194450
20.893333	0.1	3.136429
20.895000	0.1	3.074668
20.896667	0.1	3.011161
20.898333	0.1	2.946942
20.900000	0.1	2.881731
20.901667	0.1	2.815062
20.903333	0.1	2.747658
20.905000	0.1	2.680812
20.906667	0.1	2.614860
20.908333	0.1	2.549058
20.910000	0.1	2.481798
20.911667	0.1	2.411446
20.913333	0.1	2.338612
20.915000	0.1	2.266737
20.916667	0.1	2.199453
20.918333	0.1	2.138047
20.920000	0.1	2.081362
20.921667	0.1	2.027065
20.923333	0.1	1.972336
20.925000	0.1	1.914762
20.926667	0.1	1.854412
20.928333	0.1	1.794035
20.930000	0.1	1.736409
20.931667	0.1	1.682518
20.933333	0.1	1.632026
20.935000	0.1	1.584203
20.936667	0.1	1.538489
20.938333	0.1	1.495080
20.940000	0.1	1.454670
20.941667	0.1	1.417561
20.943333	0.1	1.383973
20.945000	0.1	1.354446
20.946667	0.1	1.328578
20.948333	0.1	1.304303
20.950000	0.1	1.279186
20.951667	0.1	1.252047
20.953333	0.1	1.223474
20.955000	0.1	1.195129
20.956667	0.1	1.168549
20.958333	0.1	1.144563
20.960000	0.1	1.123333
20.961667	0.1	1.104982
20.963333	0.1	1.090174
20.965000	0.1	1.079561
20.966667	0.1	1.072357
20.968333	0.1	1.065759
20.970000	0.1	1.056674
20.971667	0.1	1.043761
20.973333	0.1	1.027682
20.975000	0.1	1.010611
20.976667	0.1	0.995696
20.978333	0.1	0.985856
20.980000	0.1	0.981484
20.981667	0.1	0.979253
20.983333	0.1	0.974401
20.985000	0.1	0.964142
20.986667	0.1	0.948836
20.988333	0.1	0.931104
20.990000	0.1	0.914596
20.991667	0.1	0.902368
20.993333	0.1	0.895597
20.995000	0.1	0.893963
20.996667	0.1	0.896128
20.998333	0.1	0.899048
21.000000	0.1	0.898987
21.001667	0.1	0.894596
21.003333	0.1	0.887616
21.005000	0.1	0.880789
21.006667	0.1	0.876267
21.008333	0.1	0.874712
21.010000	0.1	0.874582
21.011667	0.1	0.873641
21.013333	0.1	0.871299
21.015000	0.1	0.868244
21.016667	0.1	0.864780
21.018333	0.1	0.860812
21.020000	0.1	0.856831
21.021667	0.1	0.853813
21.023333	0.1	0.852281
21.025000	0.1	0.852412
21.026667	0.1	0.853846
21.028333	0.1	0.854679
21.030000	0.1	0.852877
21.031667	0.1	0.848561
21.033333	0.1	0.843708
21.035000	0.1	0.840556
21.036667	0.1	0.840290
21.038333	0.1	0.842647
21.040000	0.1	0.846768
21.041667	0.1	0.851783
21.043333	0.1	0.855811
21.045000	0.1	0.855755
21.046667	0.1	0.849622
21.048333	0.1	0.839029
21.050000	0.1	0.828509
21.051667	0.1	0.822325
21.053333	0.1	0.822144
21.055000	0.1	0.826991
21.056667	0.1	0.834656
21.058333	0.1	0.843168
21.060000	0.1	0.851164
21.061667	0.1	0.857236
21.063333	0.1	0.859629
21.065000	0.1	0.857282
21.066667	0.1	0.851722
21.068333	0.1	0.846996
21.070000	0.1	0.846381
21.071667	0.1	0.849678
21.073333	0.1	0.854935
21.075000	0.1	0.861911
21.076667	0.1	0.872053
21.078333	0.1	0.885194
21.080000	0.1	0.898149
21.081667	0.1	0.907094
21.083333	0.1	0.910447
21.085000	0.1	0.909623
21.086667	0.1	0.907355
21.088333	0.1	0.906130
21.090000	0.1	0.908077
21.091667	0.1	0.914349
21.093333	0.1	0.924086
21.095000	0.1	0.934196
21.096667	0.1	0.940869
21.098333	0.1	0.942992
21.100000	0.1	0.943453
21.101667	0.1	0.946191
21.103333	0.1	0.953008
21.105000	0.1	0.963598
21.106667	0.1	0.976706
21.108333	0.1	0.990583
21.110000	0.1	1.003267
21.111667	0.1	1.013218
21.113333	0.1	1.020143
21.115000	0.1	1.024487
21.116667	0.1	1.026187
21.118333	0.1	1.025922
21.120000	0.1	1.026513
21.121667	0.1	1.030480
21.123333	0.1	1.037209
21.125000	0.1	1.043598
21.126667	0.1	1.046904
21.128333	0.1	1.046564
21.130000	0.1	1.043817
21.131667	0.1	1.040176
21.133333	0.1	1.036846
21.135000	0.1	1.034965
21.136667	0.1	1.035533
21.138333	0.1	1.038560
21.140000	0.1	1.042164
21.141667	0.1	1.043496
21.143333	0.1	1.041209
21.145000	0.1	1.036460
21.146667	0.1	1.031626
21.148333	0.1	1.028357
21.150000	0.1	1.026639
21.151667	0.1	1.025381
21.153333	0.1	1.023458
21.155000	0.1	1.020054
21.156667	0.1	1.014816
21.158333	0.1	1.008245
21.160000	0.1	1.001344
21.161667	0.1	0.994522
21.163333	0.1	0.987705
21.165000	0.1	0.980729
21.166667	0.1	0.973078
21.168333	0.1	0.964669
21.170000	0.1	0.956915
21.171667	0.1	0.951090
21.173333	0.1	0.945684
21.175000	0.1	0.938047
21.176667	0.1	0.928636
21.178333	0.1	0.921111
21.180000	0.1	0.918484
21.181667	0.1	0.920682
21.183333	0.1	0.925357
21.185000	0.1	0.930005
21.186667	0.1	0.933050
21.188333	0.1	0.933744
21.190000	0.1	0.932072
21.191667	0.1	0.928883
21.193333	0.1	0.925753
21.195000	0.1	0.923951
21.196667	0.1	0.922908
21.198333	0.1	0.921092
21.200000	0.1	0.918158
21.201667	0.1	0.914717
21.203333	0.1	0.910750
21.205000	0.1	0.905688
21.206667	0.1	0.899928
21.208333	0.1	0.895476
21.210000	0.1	0.894540
21.211667	0.1	0.897655
21.213333	0.1	0.903020
21.215000	0.1	0.907574
21.216667	0.1	0.909106
21.218333	0.1	0.907481
21.220000	0.1	0.904133
21.221667	0.1	0.901357
21.223333	0.1	0.901297
21.225000	0.1	0.904235
21.226667	0.1	0.908091
21.228333	0.1	0.910424
21.230000	0.1	0.910419
21.231667	0.1	0.908296
21.233333	0.1	0.904198
21.235000	0.1	0.898633
21.236667	0.1	0.892635
21.238333	0.1	0.887732
21.240000	0.1	0.886293
21.241667	0.1	0.889930
21.243333	0.1	0.897464
21.245000	0.1	0.905660
21.246667	0.1	0.911267
21.248333	0.1	0.912366
21.250000	0.1	0.909423
21.251667	0.1	0.905427
21.253333	0.1	0.903527
21.255000	0.1	0.904202
21.256667	0.1	0.905958
21.258333	0.1	0.907900
21.260000	0.1	0.909804
21.261667	0.1	0.911164
21.263333	0.1	0.911318
21.265000	0.1	0.909329
21.266667	0.1	0.904328
21.268333	0.1	0.896826
21.270000	0.1	0.889087
21.271667	0.1	0.884254
21.273333	0.1	0.884221
21.275000	0.1	0.888016
21.276667	0.1	0.892477
21.278333	0.1	0.894153
21.280000	0.1	0.890982
21.281667	0.1	0.883699
21.283333	0.1	0.875066
21.285000	0.1	0.867145
21.286667	0.1	0.860388
21.288333	0.1	0.854912
21.290000	0.1	0.850367
21.291667	0.1	0.845562
21.293333	0.1	0.839536
21.295000	0.1	0.832397
21.296667	0.1	0.825590
21.298333	0.1	0.821156
21.300000	0.1	0.819718
21.301667	0.1	0.819475
21.303333	0.1	0.818041
21.305000	0.1	0.814786
21.306667	0.1	0.810651
21.308333	0.1	0.807098
21.310000	0.1	0.805408
21.311667	0.1	0.805482
21.313333	0.1	0.805659
21.315000	0.1	0.804258
21.316667	0.1	0.800961
21.318333	0.1	0.797021
21.320000	0.1	0.794213
21.321667	0.1	0.792961
21.323333	0.1	0.792108
21.325000	0.1	0.790604
21.326667	0.1	0.787866
21.328333	0.1	0.783205
21.330000	0.1	0.777002
21.331667	0.1	0.771545
21.333333	0.1	0.769338
21.335000	0.1	0.770814
21.336667	0.1	0.774255
21.338333	0.1	0.777896
21.340000	0.1	0.781161
21.341667	0.1	0.783578
21.343333	0.1	0.783969
21.345000	0.1	0.782013
21.346667	0.1	0.779480
21.348333	0.1	0.778846
21.350000	0.1	0.780802
21.351667	0.1	0.783643
21.353333	0.1	0.784970
21.355000	0.1	0.784057
21.356667	0.1	0.782623
21.358333	0.1	0.783047
21.360000	0.1	0.785859
21.361667	0.1	0.789501
21.363333	0.1	0.791838
21.365000	0.1	0.791866
21.366667	0.1	0.790576
21.368333	0.1	0.790120
21.370000	0.1	0.792081
21.371667	0.1	0.796355
21.373333	0.1	0.801184
21.375000	0.1	0.804444
21.376667	0.1	0.804961
21.378333	0.1	0.802395
21.380000	0.1	0.797519
21.381667	0.1	0.792430
21.383333	0.1	0.788942
21.385000	0.1	0.787876
21.386667	0.1	0.789608
21.388333	0.1	0.793342
21.390000	0.1	0.797231
21.391667	0.1	0.800360
21.393333	0.1	0.803103
21.395000	0.1	0.805492
21.396667	0.1	0.806865
21.398333	0.1	0.806777
21.400000	0.1	0.805394
21.401667	0.1	0.803652
21.403333	0.1	0.803042
21.405000	0.1	0.804695
21.406667	0.1	0.808951
21.408333	0.1	0.815452
21.410000	0.1	0.822870
21.411667	0.1	0.828812
21.413333	0.1	0.831010
21.415000	0.1	0.829156
21.416667	0.1	0.825282
21.418333	0.1	0.822316
21.420000	0.1	0.822544
21.421667	0.1	0.826772
21.423333	0.1	0.834046
21.425000	0.1	0.842130
21.426667	0.1	0.848388
21.428333	0.1	0.850498
21.430000	0.1	0.847527
21.431667	0.1	0.840845
21.433333	0.1	0.833133
21.435000	0.1	0.826367
21.436667	0.1	0.821361
21.438333	0.1	0.818493
21.440000	0.1	0.817808
21.441667	0.1	0.818549
21.443333	0.1	0.818940
21.445000	0.1	0.817343
21.446667	0.1	0.813864
21.448333	0.1	0.810008
21.450000	0.1	0.807471
21.451667	0.1	0.807499
21.453333	0.1	0.809757
21.455000	0.1	0.811894
21.456667	0.1	0.811354
21.458333	0.1	0.807708
21.460000	0.1	0.802442
21.461667	0.1	0.797170
21.463333	0.1	0.792975
21.465000	0.1	0.790339
21.466667	0.1	0.788732
21.468333	0.1	0.786870
21.470000	0.1	0.783829
21.471667	0.1	0.779866
21.473333	0.1	0.776201
21.475000	0.1	0.774465
21.476667	0.1	0.776239
21.478333	0.1	0.781934
21.480000	0.1	0.789398
21.481667	0.1	0.794311
21.483333	0.1	0.792770
21.485000	0.1	0.783871
21.486667	0.1	0.770236
21.488333	0.1	0.756411
21.490000	0.1	0.746828
21.491667	0.1	0.744052
21.493333	0.1	0.747577
21.495000	0.1	0.754292
21.496667	0.1	0.760788
21.498333	0.1	0.765203
21.500000	0.1	0.767242
21.501667	0.1	0.767191
21.503333	0.1	0.765426
21.505000	0.1	0.762581
21.506667	0.1	0.759582
21.508333	0.1	0.757012
21.510000	0.1	0.754432
21.511667	0.1	0.750483
21.513333	0.1	0.743810
21.515000	0.1	0.734087
21.516667	0.1	0.723018
21.518333	0.1	0.713905
21.520000	0.1	0.709370
21.521667	0.1	0.709859
21.523333	0.1	0.714390
21.525000	0.1	0.721593
21.526667	0.1	0.729891
21.528333	0.1	0.736965
21.530000	0.1	0.739922
21.531667	0.1	0.737160
21.533333	0.1	0.729752
21.535000	0.1	0.720848
21.536667	0.1	0.713747
21.538333	0.1	0.709551
21.540000	0.1	0.707116
21.541667	0.1	0.705407
21.543333	0.1	0.704881
21.545000	0.1	0.706529
21.546667	0.1	0.710250
21.548333	0.1	0.714674
21.550000	0.1	0.718161
21.551667	0.1	0.719624
21.553333	0.1	0.719442
21.555000	0.1	0.719344
21.556667	0.1	0.720597
21.558333	0.1	0.722702
21.560000	0.1	0.723884
21.561667	0.1	0.722636
21.563333	0.1	0.718446
21.565000	0.1	0.711302
21.566667	0.1	0.702431
21.568333	0.1	0.695284
21.570000	0.1	0.693500
21.571667	0.1	0.697314
21.573333	0.1	0.703344
21.575000	0.1	0.707917
21.576667	0.1	0.709402
21.578333	0.1	0.708681
21.580000	0.1	0.708038
21.581667	0.1	0.708769
21.583333	0.1	0.710748
21.585000	0.1	0.713947
21.586667	0.1	0.718017
21.588333	0.1	0.721654
21.590000	0.1	0.723442
21.591667	0.1	0.722501
21.593333	0.1	0.718790
21.595000	0.1	0.713496
21.596667	0.1	0.708522
21.598333	0.1	0.705738
21.600000	0.1	0.706753
21.601667	0.1	0.711833
21.603333	0.1	0.719209
21.605000	0.1	0.726320
21.606667	0.1	0.730795
21.608333	0.1	0.730930
21.610000	0.1	0.726907
21.611667	0.1	0.721123
21.613333	0.1	0.716122
21.615000	0.1	0.712476
21.616667	0.1	0.709430
21.618333	0.1	0.706897
21.620000	0.1	0.705635
21.621667	0.1	0.706287
21.623333	0.1	0.709146
21.625000	0.1	0.713910
21.626667	0.1	0.718860
21.628333	0.1	0.721607
21.630000	0.1	0.721244
21.631667	0.1	0.718385
21.633333	0.1	0.713589
21.635000	0.1	0.707679
21.636667	0.1	0.702818
21.638333	0.1	0.701300
21.640000	0.1	0.703894
21.641667	0.1	0.709631
21.643333	0.1	0.715954
21.645000	0.1	0.720052
21.646667	0.1	0.720890
21.648333	0.1	0.718953
21.650000	0.1	0.714646
21.651667	0.1	0.708732
21.653333	0.1	0.703381
21.655000	0.1	0.701738
21.656667	0.1	0.706092
21.658333	0.1	0.715512
21.660000	0.1	0.725724
21.661667	0.1	0.732765
21.663333	0.1	0.735563
21.665000	0.1	0.734958
21.666667	0.1	0.732890
21.668333	0.1	0.732285
21.670000	0.1	0.734888
21.671667	0.1	0.740071
21.673333	0.1	0.746530
21.675000	0.1	0.753179
21.676667	0.1	0.758343
21.678333	0.1	0.760732
21.680000	0.1	0.760867
21.681667	0.1	0.759680
21.683333	0.1	0.757151
21.685000	0.1	0.753589
21.686667	0.1	0.750534
21.688333	0.1	0.749486
21.690000	0.1	0.750311
21.691667	0.1	0.751461
21.693333	0.1	0.751396
21.695000	0.1	0.749617
21.696667	0.1	0.747251
21.698333	0.1	0.746222
21.700000	0.1	0.747126
21.701667	0.1	0.748853
21.703333	0.1	0.749622
21.705000	0.1	0.747768
21.706667	0.1	0.743163
21.708333	0.1	0.737924
21.710000	0.1	0.734865
21.711667	0.1	0.735437
21.713333	0.1	0.739410
21.715000	0.1	0.745342
21.716667	0.1	0.751042
21.718333	0.1	0.754707
21.720000	0.1	0.755428
21.721667	0.1	0.752821
21.723333	0.1	0.747903
21.725000	0.1	0.743871
21.726667	0.1	0.743717
21.728333	0.1	0.746977
21.730000	0.1	0.750455
21.731667	0.1	0.751638
21.733333	0.1	0.750194
21.735000	0.1	0.746800
21.736667	0.1	0.741957
21.738333	0.1	0.736802
21.740000	0.1	0.733067
21.741667	0.1	0.731028
21.743333	0.1	0.729416
21.745000	0.1	0.727563
21.746667	0.1	0.726134
21.748333	0.1	0.726222
21.750000	0.1	0.728723
21.751667	0.1	0.733947
21.753333	0.1	0.740965
21.755000	0.1	0.747503
21.756667	0.1	0.750767
21.758333	0.1	0.748998
21.760000	0.1	0.743023
21.761667	0.1	0.735908
21.763333	0.1	0.730697
21.765000	0.1	0.728550
21.766667	0.1	0.729035
21.768333	0.1	0.731265
21.770000	0.1	0.734213
21.771667	0.1	0.736481
21.773333	0.1	0.736634
21.775000	0.1	0.734334
21.776667	0.1	0.731228
21.778333	0.1	0.729677
21.780000	0.1	0.730604
21.781667	0.1	0.732969
21.783333	0.1	0.734474
21.785000	0.1	0.733365
21.786667	0.1	0.730050
21.788333	0.1	0.726138
21.790000	0.1	0.722539
21.791667	0.1	0.719591
21.793333	0.1	0.718078
21.795000	0.1	0.719344
21.796667	0.1	0.724453
21.798333	0.1	0.732378
21.800000	0.1	0.739731
21.801667	0.1	0.743535
21.803333	0.1	0.743829
21.805000	0.1	0.742939
21.806667	0.1	0.742930
21.808333	0.1	0.744476
21.810000	0.1	0.747894
21.811667	0.1	0.753952
21.813333	0.1	0.763270
21.815000	0.1	0.775289
21.816667	0.1	0.787424
21.818333	0.1	0.796020
21.820000	0.1	0.799517
21.821667	0.1	0.799657
21.823333	0.1	0.799457
21.825000	0.1	0.801235
21.826667	0.1	0.805804
21.828333	0.1	0.812104
21.830000	0.1	0.817743
21.831667	0.1	0.820379
21.833333	0.1	0.819876
21.835000	0.1	0.819475
21.836667	0.1	0.823350
21.838333	0.1	0.832584
21.840000	0.1	0.845026
21.841667	0.1	0.858982
21.843333	0.1	0.874647
21.845000	0.1	0.892044
21.846667	0.1	0.909930
21.848333	0.1	0.926848
21.850000	0.1	0.942014
21.851667	0.1	0.954894
21.853333	0.1	0.964506
21.855000	0.1	0.969963
21.856667	0.1	0.971751
21.858333	0.1	0.971965
21.860000	0.1	0.972790
21.861667	0.1	0.975113
21.863333	0.1	0.978964
21.865000	0.1	0.984529
21.866667	0.1	0.991728
21.868333	0.1	0.999793
21.870000	0.1	1.008380
21.871667	0.1	1.017675
21.873333	0.1	1.027267
21.875000	0.1	1.036371
21.876667	0.1	1.044502
21.878333	0.1	1.051230
21.880000	0.1	1.056246
21.881667	0.1	1.059715
21.883333	0.1	1.062280
21.885000	0.1	1.064884
21.886667	0.1	1.068623
21.888333	0.1	1.074173
21.890000	0.1	1.080777
21.891667	0.1	1.086155
21.893333	0.1	1.088372
21.895000	0.1	1.087724
21.896667	0.1	1.086136
21.898333	0.1	1.084944
21.900000	0.1	1.083775
21.901667	0.1	1.081717
21.903333	0.1	1.078872
21.905000	0.1	1.076176
21.906667	0.1	1.073848
21.908333	0.1	1.070187
21.910000	0.1	1.063338
21.911667	0.1	1.054504
21.913333	0.1	1.047160
21.915000	0.1	1.042578
21.916667	0.1	1.038662
21.918333	0.1	1.033363
21.920000	0.1	1.026881
21.921667	0.1	1.020897
21.923333	0.1	1.017195
21.925000	0.1	1.016208
21.926667	0.1	1.016129
21.928333	0.1	1.014178
21.930000	0.1	1.009107
21.931667	0.1	1.001884
21.933333	0.1	0.994005
21.935000	0.1	0.986522
21.936667	0.1	0.980538
21.938333	0.1	0.977237
21.940000	0.1	0.976752
21.941667	0.1	0.977097
21.943333	0.1	0.974694
21.945000	0.1	0.966783
21.946667	0.1	0.953921
21.948333	0.1	0.940538
21.950000	0.1	0.931667
21.951667	0.1	0.929041
21.953333	0.1	0.930903
21.955000	0.1	0.934247
21.956667	0.1	0.936519
21.958333	0.1	0.936259
21.960000	0.1	0.933027
21.961667	0.1	0.927644
21.963333	0.1	0.922098
21.965000	0.1	0.918149
21.966667	0.1	0.916366
21.968333	0.1	0.916268
21.970000	0.1	0.916258
21.971667	0.1	0.913828
21.973333	0.1	0.907020
21.975000	0.1	0.896337
21.976667	0.1	0.885446
21.978333	0.1	0.878694
21.980000	0.1	0.876961
21.981667	0.1	0.876947
21.983333	0.1	0.875317
21.985000	0.1	0.871508
21.986667	0.1	0.866340
21.988333	0.1	0.861092
21.990000	0.1	0.858135
21.991667	0.1	0.860235
21.993333	0.1	0.868118
21.995000	0.1	0.878940
21.996667	0.1	0.887895
21.998333	0.1	0.891793
22.000000	0.1	0.891015
22.001667	0.1	0.888039
22.003333	0.1	0.884458
22.005000	0.1	0.880221
22.006667	0.1	0.875434
22.008333	0.1	0.870959
22.010000	0.1	0.866828
22.011667	0.1	0.862256
22.013333	0.1	0.857557
22.015000	0.1	0.854968
22.016667	0.1	0.856644
22.018333	0.1	0.861431
22.020000	0.1	0.865581
22.021667	0.1	0.867392
22.023333	0.1	0.868984
22.025000	0.1	0.873664
22.026667	0.1	0.882456
22.028333	0.1	0.893148
22.030000	0.1	0.903127
22.031667	0.1	0.911774
22.033333	0.1	0.919355
22.035000	0.1	0.925818
22.036667	0.1	0.931094
22.038333	0.1	0.935304
22.040000	0.1	0.938890
22.041667	0.1	0.942866
22.043333	0.1	0.948207
22.045000	0.1	0.954736
22.046667	0.1	0.961144
22.048333	0.1	0.965777
22.050000	0.1	0.967872
22.051667	0.1	0.968846
22.053333	0.1	0.971691
22.055000	0.1	0.978457
22.056667	0.1	0.989037
22.058333	0.1	1.001847
22.060000	0.1	1.014709
22.061667	0.1	1.025368
22.063333	0.1	1.032632
22.065000	0.1	1.037484
22.066667	0.1	1.042183
22.068333	0.1	1.048143
22.070000	0.1	1.055384
22.071667	0.1	1.063924
22.073333	0.1	1.073745
22.075000	0.1	1.083883
22.076667	0.1	1.093331
22.078333	0.1	1.101582
22.080000	0.1	1.107818
22.081667	0.1	1.111450
22.083333	0.1	1.112851
22.085000	0.1	1.112781
22.086667	0.1	1.111790
22.088333	0.1	1.110155
22.090000	0.1	1.108064
22.091667	0.1	1.105317
22.093333	0.1	1.101363
22.095000	0.1	1.096567
22.096667	0.1	1.092451
22.098333	0.1	1.089680
22.100000	0.1	1.086970
22.101667	0.1	1.082518
22.103333	0.1	1.075794
22.105000	0.1	1.068255
22.106667	0.1	1.062811
22.108333	0.1	1.061717
22.110000	0.1	1.064478
22.111667	0.1	1.068204
22.113333	0.1	1.069643
22.115000	0.1	1.066709
22.116667	0.1	1.059254
22.118333	0.1	1.049018
22.120000	0.1	1.038313
22.121667	0.1	1.028660
22.123333	0.1	1.020296
22.125000	0.1	1.012264
22.126667	0.1	1.003700
22.128333	0.1	0.995221
22.130000	0.1	0.989004
22.131667	0.1	0.987146
22.133333	0.1	0.989055
22.135000	0.1	0.991407
22.136667	0.1	0.991519
22.138333	0.1	0.989381
22.140000	0.1	0.986569
22.141667	0.1	0.984813
22.143333	0.1	0.985311
22.145000	0.1	0.987924
22.146667	0.1	0.991090
22.148333	0.1	0.993521
22.150000	0.1	0.995118
22.151667	0.1	0.996278
22.153333	0.1	0.997689
22.155000	0.1	1.000543
22.156667	0.1	1.005693
22.158333	0.1	1.012757
22.160000	0.1	1.020730
22.161667	0.1	1.029032
22.163333	0.1	1.037591
22.165000	0.1	1.046807
22.166667	0.1	1.057656
22.168333	0.1	1.071179
22.170000	0.1	1.087543
22.171667	0.1	1.105634
22.173333	0.1	1.123371
22.175000	0.1	1.138863
22.176667	0.1	1.151706
22.178333	0.1	1.163366
22.180000	0.1	1.175902
22.181667	0.1	1.190519
22.183333	0.1	1.207744
22.185000	0.1	1.227376
22.186667	0.1	1.248266
22.188333	0.1	1.269393
22.190000	0.1	1.290706
22.191667	0.1	1.312662
22.193333	0.1	1.335037
22.195000	0.1	1.356704
22.196667	0.1	1.377193
22.198333	0.1	1.397463
22.200000	0.1	1.418903
22.201667	0.1	1.442875
22.203333	0.1	1.469739
22.205000	0.1	1.497753
22.206667	0.1	1.525106
22.208333	0.1	1.551858
22.210000	0.1	1.578801
22.211667	0.1	1.606126
22.213333	0.1	1.633177
22.215000	0.1	1.658732
22.216667	0.1	1.681792
22.218333	0.1	1.702048
22.220000	0.1	1.719808
22.221667	0.1	1.736358
22.223333	0.1	1.753797
22.225000	0.1	1.773294
22.226667	0.1	1.794021
22.228333	0.1	1.813872
22.230000	0.1	1.830761
22.231667	0.1	1.843804
22.233333	0.1	1.853462
22.235000	0.1	1.860550
22.236667	0.1	1.865621
22.238333	0.1	1.868997
22.240000	0.1	1.871064
22.241667	0.1	1.872284
22.243333	0.1	1.872871
22.245000	0.1	1.872787
22.246667	0.1	1.870934
22.248333	0.1	1.864610
22.250000	0.1	1.851642
22.251667	0.1	1.832573
22.253333	0.1	1.810146
22.255000	0.1	1.787748
22.256667	0.1	1.767883
22.258333	0.1	1.750486
22.260000	0.1	1.733559
22.261667	0.1	1.715603
22.263333	0.1	1.695887
22.265000	0.1	1.673205
22.266667	0.1	1.646499
22.268333	0.1	1.616101
22.270000	0.1	1.583099
22.271667	0.1	1.548533
22.273333	0.1	1.513450
22.275000	0.1	1.478535
22.276667	0.1	1.443867
22.278333	0.1	1.409519
22.280000	0.1	1.376225
22.281667	0.1	1.345049
22.283333	0.1	1.316243
22.285000	0.1	1.289234
22.286667	0.1	1.263414
22.288333	0.1	1.237788
22.290000	0.1	1.211367
22.291667	0.1	1.184982
22.293333	0.1	1.161154
22.295000	0.1	1.141424
22.296667	0.1	1.124507
22.298333	0.1	1.107128
22.300000	0.1	1.086877
22.301667	0.1	1.064581
22.303333	0.1	1.043193
22.305000	0.1	1.024478
22.306667	0.1	1.007812
22.308333	0.1	0.992231
22.310000	0.1	0.978182
22.311667	0.1	0.966890
22.313333	0.1	0.958773
22.315000	0.1	0.952873
22.316667	0.1	0.947337
22.318333	0.1	0.940538
22.320000	0.1	0.932412
22.321667	0.1	0.924631
22.323333	0.1	0.919215
22.325000	0.1	0.916715
22.326667	0.1	0.916072
22.328333	0.1	0.916659
22.330000	0.1	0.919621
22.331667	0.1	0.925846
22.333333	0.1	0.933199
22.335000	0.1	0.937860
22.336667	0.1	0.938261
22.338333	0.1	0.936235
22.340000	0.1	0.935188
22.341667	0.1	0.938070
22.343333	0.1	0.945958
22.345000	0.1	0.957088
22.346667	0.1	0.967951
22.348333	0.1	0.976059
22.350000	0.1	0.981241
22.351667	0.1	0.985116
22.353333	0.1	0.990052
22.355000	0.1	0.997563
22.356667	0.1	1.007598
22.358333	0.1	1.019514
22.360000	0.1	1.032492
22.361667	0.1	1.045167
22.363333	0.1	1.056292
22.365000	0.1	1.065503
22.366667	0.1	1.073396
22.368333	0.1	1.081196
22.370000	0.1	1.090309
22.371667	0.1	1.101550
22.373333	0.1	1.114770
22.375000	0.1	1.128782
22.376667	0.1	1.141666
22.378333	0.1	1.152251
22.380000	0.1	1.160754
22.381667	0.1	1.167483
22.383333	0.1	1.172991
22.385000	0.1	1.179068
22.386667	0.1	1.187911
22.388333	0.1	1.200442
22.390000	0.1	1.215767
22.391667	0.1	1.231707
22.393333	0.1	1.245458
22.395000	0.1	1.255176
22.396667	0.1	1.261514
22.398333	0.1	1.266631
22.400000	0.1	1.272350
22.401667	0.1	1.280145
22.403333	0.1	1.291628
22.405000	0.1	1.307400
22.406667	0.1	1.325873
22.408333	0.1	1.343749
22.410000	0.1	1.357915
22.411667	0.1	1.367386
22.413333	0.1	1.374208
22.415000	0.1	1.382916
22.416667	0.1	1.398218
22.418333	0.1	1.421757
22.420000	0.1	1.450926
22.421667	0.1	1.481320
22.423333	0.1	1.509958
22.425000	0.1	1.535402
22.426667	0.1	1.556422
22.428333	0.1	1.572752
22.430000	0.1	1.586191
22.431667	0.1	1.600138
22.433333	0.1	1.618471
22.435000	0.1	1.643929
22.436667	0.1	1.676725
22.438333	0.1	1.714481
22.440000	0.1	1.753848
22.441667	0.1	1.792768
22.443333	0.1	1.830570
22.445000	0.1	1.866603
22.446667	0.1	1.900997
22.448333	0.1	1.935922
22.450000	0.1	1.973719
22.451667	0.1	2.014497
22.453333	0.1	2.057282
22.455000	0.1	2.102479
22.456667	0.1	2.151872
22.458333	0.1	2.206555
22.460000	0.1	2.265624
22.461667	0.1	2.327138
22.463333	0.1	2.389592
22.465000	0.1	2.452144
22.466667	0.1	2.514557
22.468333	0.1	2.577282
22.470000	0.1	2.640914
22.471667	0.1	2.705911
22.473333	0.1	2.773562
22.475000	0.1	2.846057
22.476667	0.1	2.924665
22.478333	0.1	3.009243
22.480000	0.1	3.099688
22.481667	0.1	3.196402
22.483333	0.1	3.299206
22.485000	0.1	3.406112
22.486667	0.1	3.513061
22.488333	0.1	3.616461
22.490000	0.1	3.716657
22.491667	0.1	3.817761
22.493333	0.1	3.924579
22.495000	0.1	4.040417
22.496667	0.1	4.166202
22.498333	0.1	4.299912
22.500000	0.1	4.437226
22.501667	0.1	4.574559
22.503333	0.1	4.712455
22.505000	0.1	4.855641
22.506667	0.1	5.009398
22.508333	0.1	5.176072
22.510000	0.1	5.353913
22.511667	0.1	5.538259
22.513333	0.1	5.724239
22.515000	0.1	5.909153
22.516667	0.1	6.093620
22.518333	0.1	6.280760
22.520000	0.1	6.473726
22.521667	0.1	6.674109
22.523333	0.1	6.881645
22.525000	0.1	7.094592
22.526667	0.1	7.310808
22.528333	0.1	7.528742
22.530000	0.1	7.747528
22.531667	0.1	7.966906
22.533333	0.1	8.187420
22.535000	0.1	8.409470
22.536667	0.1	8.631353
22.538333	0.1	8.849264
22.540000	0.1	9.059748
22.541667	0.1	9.261887
22.543333	0.1	9.457502
22.545000	0.1	9.649713
22.546667	0.1	9.840792
22.548333	0.1	10.030670
22.550000	0.1	10.217000
22.551667	0.1	10.395856
22.553333	0.1	10.561976
22.555000	0.1	10.709940
22.556667	0.1	10.837223
22.558333	0.1	10.945257
22.560000	0.1	11.036792
22.561667	0.1	11.114161
22.563333	0.1	11.179298
22.565000	0.1	11.232561
22.566667	0.1	11.271383
22.568333	0.1	11.291578
22.570000	0.1	11.290195
22.571667	0.1	11.266833
22.573333	0.1	11.222758
22.575000	0.1	11.159633
22.576667	0.1	11.079176
22.578333	0.1	10.983208
22.580000	0.1	10.873261
22.581667	0.1	10.750080
22.583333	0.1	10.613510
22.585000	0.1	10.462836
22.586667	0.1	10.297783
22.588333	0.1	10.119299
22.590000	0.1	9.929035
22.591667	0.1	9.728582
22.593333	0.1	9.518857
22.595000	0.1	9.299912
22.596667	0.1	9.072102
22.598333	0.1	8.836831
22.600000	0.1	8.595758
22.601667	0.1	8.350345
22.603333	0.1	8.101929
22.605000	0.1	7.851813
22.606667	0.1	7.601180
22.608333	0.1	7.350096
22.610000	0.1	7.097144
22.611667	0.1	6.841691
22.613333	0.1	6.586122
22.615000	0.1	6.334581
22.616667	0.1	6.090160
22.618333	0.1	5.853809
22.620000	0.1	5.624387
22.621667	0.1	5.399133
22.623333	0.1	5.175285
22.625000	0.1	4.952378
22.626667	0.1	4.733028
22.628333	0.1	4.520928
22.630000	0.1	4.318040
22.631667	0.1	4.123906
22.633333	0.1	3.937460
22.635000	0.1	3.758324
22.636667	0.1	3.586444
22.638333	0.1	3.422233
22.640000	0.1	3.267089
22.641667	0.1	3.122264
22.643333	0.1	2.987324
22.645000	0.1	2.860362
22.646667	0.1	2.739527
22.648333	0.1	2.623899
22.650000	0.1	2.513528
22.651667	0.1	2.409262
22.653333	0.1	2.312325
22.655000	0.1	2.223966
22.656667	0.1	2.144738
22.658333	0.1	2.073864
22.660000	0.1	2.010209
22.661667	0.1	1.952965
22.663333	0.1	1.900597
22.665000	0.1	1.850738
22.666667	0.1	1.801956
22.668333	0.1	1.754360
22.670000	0.1	1.708800
22.671667	0.1	1.666611
22.673333	0.1	1.629354
22.675000	0.1	1.597740
22.676667	0.1	1.571411
22.678333	0.1	1.549353
22.680000	0.1	1.530168
22.681667	0.1	1.512943
22.683333	0.1	1.497576
22.685000	0.1	1.484230
22.686667	0.1	1.473343
22.688333	0.1	1.466079
22.690000	0.1	1.463983
22.691667	0.1	1.467369
22.693333	0.1	1.474642
22.695000	0.1	1.483718
22.696667	0.1	1.493613
22.698333	0.1	1.504435
22.700000	0.1	1.516170
22.701667	0.1	1.528016
22.703333	0.1	1.539006
22.705000	0.1	1.548785
22.706667	0.1	1.558112
22.708333	0.1	1.568538
22.710000	0.1	1.580799
22.711667	0.1	1.594303
22.713333	0.1	1.608720
22.715000	0.1	1.624846
22.716667	0.1	1.643621
22.718333	0.1	1.665084
22.720000	0.1	1.687775
22.721667	0.1	1.708809
22.723333	0.1	1.725852
22.725000	0.1	1.739417
22.726667	0.1	1.751841
22.728333	0.1	1.764251
22.730000	0.1	1.776153
22.731667	0.1	1.786947
22.733333	0.1	1.795953
22.735000	0.1	1.802607
22.736667	0.1	1.807828
22.738333	0.1	1.813504
22.740000	0.1	1.819907
22.741667	0.1	1.825150
22.743333	0.1	1.827157
22.745000	0.1	1.824899
22.746667	0.1	1.818370
22.748333	0.1	1.808894
22.750000	0.1	1.798957
22.751667	0.1	1.790547
22.753333	0.1	1.783445
22.755000	0.1	1.775818
22.756667	0.1	1.766342
22.758333	0.1	1.754602
22.760000	0.1	1.739613
22.761667	0.1	1.720074
22.763333	0.1	1.696893
22.765000	0.1	1.673806
22.766667	0.1	1.654495
22.768333	0.1	1.639761
22.770000	0.1	1.627263
22.771667	0.1	1.612930
22.773333	0.1	1.592697
22.775000	0.1	1.564720
22.776667	0.1	1.531108
22.778333	0.1	1.496263
22.780000	0.1	1.463154
22.781667	0.1	1.432253
22.783333	0.1	1.403023
22.785000	0.1	1.374623
22.786667	0.1	1.345803
22.788333	0.1	1.315624
22.790000	0.1	1.283921
22.791667	0.1	1.250929
22.793333	0.1	1.217374
22.795000	0.1	1.185108
22.796667	0.1	1.157103
22.798333	0.1	1.135352
22.800000	0.1	1.118411
22.801667	0.1	1.102327
22.803333	0.1	1.083445
22.805000	0.1	1.060301
22.806667	0.1	1.034327
22.808333	0.1	1.008683
22.810000	0.1	0.985977
22.811667	0.1	0.966988
22.813333	0.1	0.950419
22.815000	0.1	0.933395
22.816667	0.1	0.913413
22.818333	0.1	0.890605
22.820000	0.1	0.867583
22.821667	0.1	0.847187
22.823333	0.1	0.831238
22.825000	0.1	0.820681
22.826667	0.1	0.814814
22.828333	0.1	0.810754
22.830000	0.1	0.804733
22.831667	0.1	0.794292
22.833333	0.1	0.779885
22.835000	0.1	0.764872
22.836667	0.1	0.753468
22.838333	0.1	0.747652
22.840000	0.1	0.745752
22.841667	0.1	0.744155
22.843333	0.1	0.739996
22.845000	0.1	0.732588
22.846667	0.1	0.723493
22.848333	0.1	0.715549
22.850000	0.1	0.710892
22.851667	0.1	0.709458
22.853333	0.1	0.709840
22.855000	0.1	0.711284
22.856667	0.1	0.713100
22.858333	0.1	0.712951
22.860000	0.1	0.708448
22.861667	0.1	0.700392
22.863333	0.1	0.692308
22.865000	0.1	0.686850
22.866667	0.1	0.684191
22.868333	0.1	0.683102
22.870000	0.1	0.682357
22.871667	0.1	0.681677
22.873333	0.1	0.681682
22.875000	0.1	0.682552
22.876667	0.1	0.683358
22.878333	0.1	0.683549
22.880000	0.1	0.684122
22.881667	0.1	0.685723
22.883333	0.1	0.686999
22.885000	0.1	0.686538
22.886667	0.1	0.684694
22.888333	0.1	0.682441
22.890000	0.1	0.680056
22.891667	0.1	0.677751
22.893333	0.1	0.676354
22.895000	0.1	0.676471
22.896667	0.1	0.677668
22.898333	0.1	0.679488
22.900000	0.1	0.681812
22.901667	0.1	0.684131
22.903333	0.1	0.685942
22.905000	0.1	0.687111
22.906667	0.1	0.687763
22.908333	0.1	0.688448
22.910000	0.1	0.689575
22.911667	0.1	0.690692
22.913333	0.1	0.691530
22.915000	0.1	0.693258
22.916667	0.1	0.697528
22.918333	0.1	0.704671
22.920000	0.1	0.713686
22.921667	0.1	0.723493
22.923333	0.1	0.733025
22.925000	0.1	0.740173
22.926667	0.1	0.742050
22.928333	0.1	0.737724
22.930000	0.1	0.730138
22.931667	0.1	0.724159
22.933333	0.1	0.722567
22.935000	0.1	0.724276
22.936667	0.1	0.726581
22.938333	0.1	0.728453
22.940000	0.1	0.730576
22.941667	0.1	0.733542
22.943333	0.1	0.737696
22.945000	0.1	0.742748
22.946667	0.1	0.746772
22.948333	0.1	0.748192
22.950000	0.1	0.748071
22.951667	0.1	0.748602
22.953333	0.1	0.750800
22.955000	0.1	0.754585
22.956667	0.1	0.759861
22.958333	0.1	0.766534
22.960000	0.1	0.773999
22.961667	0.1	0.780760
22.963333	0.1	0.785203
22.965000	0.1	0.787140
22.966667	0.1	0.788220
22.968333	0.1	0.790600
22.970000	0.1	0.794958
22.971667	0.1	0.799913
22.973333	0.1	0.803764
22.975000	0.1	0.805901
22.976667	0.1	0.806497
22.978333	0.1	0.806237
22.980000	0.1	0.806926
22.981667	0.1	0.810917
22.983333	0.1	0.818260
22.985000	0.1	0.825697
22.986667	0.1	0.830032
22.988333	0.1	0.831313
22.990000	0.1	0.832747
22.991667	0.1	0.838586
22.993333	0.1	0.851615
22.995000	0.1	0.871001
22.996667	0.1	0.892091
22.998333	0.1	0.909129
23.000000	0.1	0.919118
23.001667	0.1	0.923541
23.003333	0.1	0.926354
23.005000	0.1	0.930363
23.006667	0.1	0.935369
23.008333	0.1	0.939211
23.010000	0.1	0.940613
23.011667	0.1	0.940752
23.013333	0.1	0.942084
23.015000	0.1	0.946033
23.016667	0.1	0.952734
23.018333	0.1	0.962163
23.020000	0.1	0.973479
23.021667	0.1	0.984459
23.023333	0.1	0.993451
23.025000	0.1	1.000399
23.026667	0.1	1.006038
23.028333	0.1	1.011984
23.030000	0.1	1.020287
23.031667	0.1	1.031901
23.033333	0.1	1.046034
23.035000	0.1	1.060343
23.036667	0.1	1.071915
23.038333	0.1	1.079002
23.040000	0.1	1.081945
23.041667	0.1	1.082192
23.043333	0.1	1.081154
23.045000	0.1	1.080246
23.046667	0.1	1.081047
23.048333	0.1	1.083883
23.050000	0.1	1.086816
23.051667	0.1	1.087328
23.053333	0.1	1.084637
23.055000	0.1	1.080115
23.056667	0.1	1.076367
23.058333	0.1	1.075370
23.060000	0.1	1.076660
23.061667	0.1	1.077647
23.063333	0.1	1.075584
23.065000	0.1	1.068986
23.066667	0.1	1.058266
23.068333	0.1	1.045302
23.070000	0.1	1.032231
23.071667	0.1	1.020292
23.073333	0.1	1.009237
23.075000	0.1	0.998615
23.076667	0.1	0.988762
23.078333	0.1	0.979761
23.080000	0.1	0.971486
23.081667	0.1	0.963835
23.083333	0.1	0.955425
23.085000	0.1	0.944403
23.086667	0.1	0.930629
23.088333	0.1	0.915220
23.090000	0.1	0.899173
23.091667	0.1	0.883518
23.093333	0.1	0.869329
23.095000	0.1	0.857408
23.096667	0.1	0.847909
23.098333	0.1	0.839601
23.100000	0.1	0.830865
23.101667	0.1	0.821776
23.103333	0.1	0.813585
23.105000	0.1	0.806809
23.106667	0.1	0.801049
23.108333	0.1	0.795498
23.110000	0.1	0.789091
23.111667	0.1	0.781235
23.113333	0.1	0.772448
23.115000	0.1	0.763750
23.116667	0.1	0.756006
23.118333	0.1	0.749915
23.120000	0.1	0.745812
23.121667	0.1	0.743177
23.123333	0.1	0.740285
23.125000	0.1	0.734990
23.126667	0.1	0.726953
23.128333	0.1	0.718175
23.130000	0.1	0.710669
23.131667	0.1	0.704657
23.133333	0.1	0.699884
23.135000	0.1	0.697197
23.136667	0.1	0.696788
23.138333	0.1	0.696024
23.140000	0.1	0.691260
23.141667	0.1	0.681439
23.143333	0.1	0.669691
23.145000	0.1	0.661202
23.146667	0.1	0.659185
23.148333	0.1	0.663060
23.150000	0.1	0.669034
23.151667	0.1	0.672149
23.153333	0.1	0.669896
23.155000	0.1	0.664131
23.156667	0.1	0.658878
23.158333	0.1	0.656983
23.160000	0.1	0.659218
23.161667	0.1	0.664946
23.163333	0.1	0.672033
23.165000	0.1	0.677011
23.166667	0.1	0.677193
23.168333	0.1	0.673030
23.170000	0.1	0.667530
23.171667	0.1	0.663116
23.173333	0.1	0.659795
23.175000	0.1	0.656070
23.176667	0.1	0.650529
23.178333	0.1	0.642808
23.180000	0.1	0.633872
23.181667	0.1	0.625998
23.183333	0.1	0.622226
23.185000	0.1	0.624345
23.186667	0.1	0.631013
23.188333	0.1	0.638906
23.190000	0.1	0.645653
23.191667	0.1	0.650566
23.193333	0.1	0.653435
23.195000	0.1	0.654361
23.196667	0.1	0.653812
23.198333	0.1	0.652177
23.200000	0.1	0.650021
23.201667	0.1	0.648564
23.203333	0.1	0.648671
23.205000	0.1	0.649509
23.206667	0.1	0.649295
23.208333	0.1	0.647116
23.210000	0.1	0.643800
23.211667	0.1	0.641197
23.213333	0.1	0.640671
23.215000	0.1	0.642063
23.216667	0.1	0.643898
23.218333	0.1	0.645006
23.220000	0.1	0.645248
23.221667	0.1	0.644643
23.223333	0.1	0.643181
23.225000	0.1	0.641667
23.226667	0.1	0.641579
23.228333	0.1	0.643563
23.230000	0.1	0.646268
23.231667	0.1	0.647102
23.233333	0.1	0.644680
23.235000	0.1	0.640252
23.236667	0.1	0.636205
23.238333	0.1	0.633989
23.240000	0.1	0.633434
23.241667	0.1	0.633155
23.243333	0.1	0.631697
23.245000	0.1	0.628959
23.246667	0.1	0.626305
23.248333	0.1	0.625243
23.250000	0.1	0.626226
23.251667	0.1	0.628843
23.253333	0.1	0.632303
23.255000	0.1	0.635535
23.256667	0.1	0.637481
23.258333	0.1	0.637551
23.260000	0.1	0.635735
23.261667	0.1	0.632503
23.263333	0.1	0.628848
23.265000	0.1	0.625537
23.266667	0.1	0.622538
23.268333	0.1	0.619683
23.270000	0.1	0.617146
23.271667	0.1	0.615446
23.273333	0.1	0.615502
23.275000	0.1	0.618305
23.276667	0.1	0.624130
23.278333	0.1	0.631600
23.280000	0.1	0.637700
23.281667	0.1	0.640075
23.283333	0.1	0.638985
23.285000	0.1	0.636154
23.286667	0.1	0.633150
23.288333	0.1	0.631097
23.290000	0.1	0.630394
23.291667	0.1	0.630883
23.293333	0.1	0.632880
23.295000	0.1	0.636550
23.296667	0.1	0.640443
23.298333	0.1	0.642268
23.300000	0.1	0.640890
23.301667	0.1	0.637178
23.303333	0.1	0.633718
23.305000	0.1	0.633649
23.306667	0.1	0.638305
23.308333	0.1	0.645765
23.310000	0.1	0.652634
23.311667	0.1	0.656690
23.313333	0.1	0.657360
23.315000	0.1	0.655390
23.316667	0.1	0.652419
23.318333	0.1	0.649625
23.320000	0.1	0.646873
23.321667	0.1	0.643637
23.323333	0.1	0.640349
23.325000	0.1	0.638389
23.326667	0.1	0.638394
23.328333	0.1	0.639120
23.330000	0.1	0.639115
23.331667	0.1	0.638491
23.333333	0.1	0.638128
23.335000	0.1	0.638557
23.336667	0.1	0.639628
23.338333	0.1	0.640634
23.340000	0.1	0.641653
23.341667	0.1	0.643851
23.343333	0.1	0.647400
23.345000	0.1	0.651330
23.346667	0.1	0.655330
23.348333	0.1	0.659558
23.350000	0.1	0.663307
23.351667	0.1	0.664671
23.353333	0.1	0.662156
23.355000	0.1	0.656992
23.356667	0.1	0.652694
23.358333	0.1	0.652182
23.360000	0.1	0.655842
23.361667	0.1	0.661700
23.363333	0.1	0.667535
23.365000	0.1	0.672727
23.366667	0.1	0.677481
23.368333	0.1	0.681058
23.370000	0.1	0.681644
23.371667	0.1	0.677938
23.373333	0.1	0.670427
23.375000	0.1	0.661295
23.376667	0.1	0.653761
23.378333	0.1	0.650953
23.380000	0.1	0.654482
23.381667	0.1	0.663437
23.383333	0.1	0.674203
23.385000	0.1	0.681998
23.386667	0.1	0.683679
23.388333	0.1	0.679498
23.390000	0.1	0.671926
23.391667	0.1	0.663800
23.393333	0.1	0.658152
23.395000	0.1	0.657411
23.396667	0.1	0.660988
23.398333	0.1	0.665430
23.400000	0.1	0.668266
23.401667	0.1	0.669924
23.403333	0.1	0.671740
23.405000	0.1	0.674478
23.406667	0.1	0.679032
23.408333	0.1	0.685584
23.410000	0.1	0.691465
23.411667	0.1	0.692969
23.413333	0.1	0.689672
23.415000	0.1	0.684685
23.416667	0.1	0.681733
23.418333	0.1	0.682781
23.420000	0.1	0.686580
23.421667	0.1	0.689751
23.423333	0.1	0.690385
23.425000	0.1	0.688769
23.426667	0.1	0.685845
23.428333	0.1	0.682776
23.430000	0.1	0.680457
23.431667	0.1	0.679437
23.433333	0.1	0.680555
23.435000	0.1	0.683856
23.436667	0.1	0.687200
23.438333	0.1	0.687614
23.440000	0.1	0.684299
23.441667	0.1	0.679991
23.443333	0.1	0.679041
23.445000	0.1	0.684131
23.446667	0.1	0.694394
23.448333	0.1	0.705901
23.450000	0.1	0.714301
23.451667	0.1	0.717752
23.453333	0.1	0.717370
23.455000	0.1	0.715265
23.456667	0.1	0.712648
23.458333	0.1	0.709854
23.460000	0.1	0.707102
23.461667	0.1	0.704778
23.463333	0.1	0.703088
23.465000	0.1	0.701612
23.466667	0.1	0.699176
23.468333	0.1	0.694320
23.470000	0.1	0.686543
23.471667	0.1	0.677533
23.473333	0.1	0.670240
23.475000	0.1	0.666394
23.476667	0.1	0.665444
23.478333	0.1	0.665849
23.480000	0.1	0.666901
23.481667	0.1	0.669034
23.483333	0.1	0.672140
23.485000	0.1	0.674324
23.486667	0.1	0.673756
23.488333	0.1	0.671255
23.490000	0.1	0.669528
23.491667	0.1	0.670236
23.493333	0.1	0.672601
23.495000	0.1	0.674636
23.496667	0.1	0.674953
23.498333	0.1	0.673560
23.500000	0.1	0.671563
23.501667	0.1	0.670091
23.503333	0.1	0.669644
23.505000	0.1	0.670627
23.506667	0.1	0.673444
23.508333	0.1	0.677523
23.510000	0.1	0.681137
23.511667	0.1	0.682739
23.513333	0.1	0.682217
23.515000	0.1	0.680811
23.516667	0.1	0.679912
23.518333	0.1	0.680280
23.520000	0.1	0.681994
23.521667	0.1	0.685053
23.523333	0.1	0.690031
23.525000	0.1	0.697444
23.526667	0.1	0.707395
23.528333	0.1	0.719754
23.530000	0.1	0.733235
23.531667	0.1	0.745007
23.533333	0.1	0.752290
23.535000	0.1	0.754637
23.536667	0.1	0.755093
23.538333	0.1	0.758162
23.540000	0.1	0.765738
23.541667	0.1	0.775540
23.543333	0.1	0.783587
23.545000	0.1	0.787699
23.546667	0.1	0.789119
23.548333	0.1	0.791247
23.550000	0.1	0.796937
23.551667	0.1	0.806507
23.553333	0.1	0.817748
23.555000	0.1	0.828076
23.556667	0.1	0.837212
23.558333	0.1	0.846898
23.560000	0.1	0.857995
23.561667	0.1	0.869511
23.563333	0.1	0.880398
23.565000	0.1	0.891630
23.566667	0.1	0.905758
23.568333	0.1	0.924016
23.570000	0.1	0.945339
23.571667	0.1	0.968627
23.573333	0.1	0.993633
23.575000	0.1	1.019672
23.576667	0.1	1.045847
23.578333	0.1	1.072227
23.580000	0.1	1.099408
23.581667	0.1	1.127059
23.583333	0.1	1.153401
23.585000	0.1	1.176675
23.586667	0.1	1.197518
23.588333	0.1	1.219534
23.590000	0.1	1.247395
23.591667	0.1	1.283893
23.593333	0.1	1.327787
23.595000	0.1	1.374478
23.596667	0.1	1.419419
23.598333	0.1	1.460798
23.600000	0.1	1.499178
23.601667	0.1	1.535648
23.603333	0.1	1.571337
23.605000	0.1	1.607593
23.606667	0.1	1.645377
23.608333	0.1	1.685233
23.610000	0.1	1.728497
23.611667	0.1	1.777220
23.613333	0.1	1.831907
23.615000	0.1	1.890813
23.616667	0.1	1.952066
23.618333	0.1	2.014893
23.620000	0.1	2.078824
23.621667	0.1	2.143178
23.623333	0.1	2.208143
23.625000	0.1	2.275603
23.626667	0.1	2.347706
23.628333	0.1	2.424670
23.630000	0.1	2.505039
23.631667	0.1	2.586986
23.633333	0.1	2.668849
23.635000	0.1	2.750568
23.636667	0.1	2.834131
23.638333	0.1	2.921270
23.640000	0.1	3.011702
23.641667	0.1	3.103698
23.643333	0.1	3.196206
23.645000	0.1	3.290931
23.646667	0.1	3.391239
23.648333	0.1	3.499291
23.650000	0.1	3.614794
23.651667	0.1	3.735465
23.653333	0.1	3.858563
23.655000	0.1	3.982908
23.656667	0.1	4.109107
23.658333	0.1	4.238482
23.660000	0.1	4.372788
23.661667	0.1	4.513352
23.663333	0.1	4.659868
23.665000	0.1	4.811673
23.666667	0.1	4.970022
23.668333	0.1	5.137553
23.670000	0.1	5.315850
23.671667	0.1	5.504079
23.673333	0.1	5.699010
23.675000	0.1	5.896096
23.676667	0.1	6.092242
23.678333	0.1	6.288518
23.680000	0.1	6.489148
23.681667	0.1	6.697234
23.683333	0.1	6.912835
23.685000	0.1	7.134685
23.686667	0.1	7.361360
23.688333	0.1	7.591504
23.690000	0.1	7.824078
23.691667	0.1	8.057742
23.693333	0.1	8.290359
23.695000	0.1	8.519660
23.696667	0.1	8.744225
23.698333	0.1	8.964133
23.700000	0.1	9.180661
23.701667	0.1	9.393981
23.703333	0.1	9.601177
23.705000	0.1	9.798738
23.706667	0.1	9.986265
23.708333	0.1	10.165330
23.710000	0.1	10.336163
23.711667	0.1	10.497146
23.713333	0.1	10.645511
23.715000	0.1	10.777884
23.716667	0.1	10.892046
23.718333	0.1	10.988438
23.720000	0.1	11.068382
23.721667	0.1	11.131209
23.723333	0.1	11.174739
23.725000	0.1	11.198428
23.726667	0.1	11.204490
23.728333	0.1	11.195573
23.730000	0.1	11.171745
23.731667	0.1	11.130129
23.733333	0.1	11.067470
23.735000	0.1	10.982826
23.736667	0.1	10.877945
23.738333	0.1	10.755989
23.740000	0.1	10.620286
23.741667	0.1	10.473412
23.743333	0.1	10.316186
23.745000	0.1	10.147393
23.746667	0.1	9.965040
23.748333	0.1	9.768368
23.750000	0.1	9.558550
23.751667	0.1	9.337491
23.753333	0.1	9.106821
23.755000	0.1	8.868063
23.756667	0.1	8.623158
23.758333	0.1	8.374602
23.760000	0.1	8.124439
23.761667	0.1	7.873508
23.763333	0.1	7.621790
23.765000	0.1	7.368694
23.766667	0.1	7.113973
23.768333	0.1	6.859046
23.770000	0.1	6.606458
23.771667	0.1	6.358433
23.773333	0.1	6.116340
23.775000	0.1	5.880115
23.776667	0.1	5.647866
23.778333	0.1	5.417587
23.780000	0.1	5.189758
23.781667	0.1	4.967097
23.783333	0.1	4.751617
23.785000	0.1	4.542638
23.786667	0.1	4.337979
23.788333	0.1	4.137158
23.790000	0.1	3.942205
23.791667	0.1	3.755554
23.793333	0.1	3.578886
23.795000	0.1	3.412925
23.796667	0.1	3.256616
23.798333	0.1	3.107092
23.800000	0.1	2.962109
23.801667	0.1	2.822815
23.803333	0.1	2.692803
23.805000	0.1	2.574041
23.806667	0.1	2.464992
23.808333	0.1	2.362798
23.810000	0.1	2.265591
23.811667	0.1	2.172473
23.813333	0.1	2.083555
23.815000	0.1	1.999782
23.816667	0.1	1.921263
23.818333	0.1	1.846612
23.820000	0.1	1.774812
23.821667	0.1	1.706509
23.823333	0.1	1.643170
23.825000	0.1	1.586243
23.826667	0.1	1.536752
23.828333	0.1	1.494410
23.830000	0.1	1.457334
23.831667	0.1	1.423173
23.833333	0.1	1.390404
23.835000	0.1	1.358972
23.836667	0.1	1.329933
23.838333	0.1	1.304527
23.840000	0.1	1.283349
23.841667	0.1	1.265635
23.843333	0.1	1.249551
23.845000	0.1	1.233518
23.846667	0.1	1.217052
23.848333	0.1	1.200587
23.850000	0.1	1.185196
23.851667	0.1	1.172000
23.853333	0.1	1.161592
23.855000	0.1	1.154002
23.856667	0.1	1.148391
23.858333	0.1	1.143157
23.860000	0.1	1.137494
23.861667	0.1	1.132078
23.863333	0.1	1.127976
23.865000	0.1	1.125592
23.866667	0.1	1.124116
23.868333	0.1	1.121289
23.870000	0.1	1.114863
23.871667	0.1	1.105038
23.873333	0.1	1.094667
23.875000	0.1	1.087049
23.876667	0.1	1.084255
23.878333	0.1	1.086281
23.880000	0.1	1.090798
23.881667	0.1	1.094555
23.883333	0.1	1.095654
23.885000	0.1	1.094579
23.886667	0.1	1.093233
23.888333	0.1	1.093210
23.890000	0.1	1.094555
23.891667	0.1	1.095785
23.893333	0.1	1.095366
23.895000	0.1	1.092860
23.896667	0.1	1.088115
23.898333	0.1	1.081103
23.900000	0.1	1.073126
23.901667	0.1	1.065950
23.903333	0.1	1.059389
23.905000	0.1	1.051626
23.906667	0.1	1.041899
23.908333	0.1	1.031794
23.910000	0.1	1.023784
23.911667	0.1	1.018294
23.913333	0.1	1.012860
23.915000	0.1	1.004576
23.916667	0.1	0.992557
23.918333	0.1	0.978536
23.920000	0.1	0.965809
23.921667	0.1	0.956645
23.923333	0.1	0.950056
23.925000	0.1	0.942829
23.926667	0.1	0.932906
23.928333	0.1	0.920743
23.930000	0.1	0.907513
23.931667	0.1	0.893949
23.933333	0.1	0.881520
23.935000	0.1	0.871690
23.936667	0.1	0.863546
23.938333	0.1	0.854903
23.940000	0.1	0.845082
23.941667	0.1	0.835322
23.943333	0.1	0.826688
23.945000	0.1	0.818539
23.946667	0.1	0.809138
23.948333	0.1	0.797063
23.950000	0.1	0.782660
23.951667	0.1	0.768262
23.953333	0.1	0.755927
23.955000	0.1	0.745934
23.956667	0.1	0.737845
23.958333	0.1	0.731787
23.960000	0.1	0.728345
23.961667	0.1	0.727735
23.963333	0.1	0.729668
23.965000	0.1	0.732769
23.966667	0.1	0.734092
23.968333	0.1	0.731228
23.970000	0.1	0.724625
23.971667	0.1	0.716597
23.973333	0.1	0.708727
23.975000	0.1	0.701030
23.976667	0.1	0.693006
23.978333	0.1	0.684620
23.980000	0.1	0.676252
23.981667	0.1	0.668932
23.983333	0.1	0.664326
23.985000	0.1	0.663134
23.986667	0.1	0.663968
23.988333	0.1	0.664536
23.990000	0.1	0.663185
23.991667	0.1	0.659395
23.993333	0.1	0.653793
23.995000	0.1	0.647889
23.996667	0.1	0.643265
23.998333	0.1	0.641122
24.000000	0.1	0.641663
24.001667	0.1	0.643195
24.003333	0.1	0.643055
24.005000	0.1	0.639991
24.006667	0.1	0.635455
24.008333	0.1	0.632387
24.010000	0.1	0.632885
24.011667	0.1	0.636838
24.013333	0.1	0.642035
24.015000	0.1	0.645532
24.016667	0.1	0.645593
24.018333	0.1	0.642380
24.020000	0.1	0.637397
24.021667	0.1	0.632787
24.023333	0.1	0.630198
24.025000	0.1	0.629923
24.026667	0.1	0.631195
24.028333	0.1	0.632983
24.030000	0.1	0.634473
24.031667	0.1	0.635311
24.033333	0.1	0.635595
24.035000	0.1	0.635735
24.036667	0.1	0.635916
24.038333	0.1	0.635823
24.040000	0.1	0.634752
24.041667	0.1	0.632647
24.043333	0.1	0.631041
24.045000	0.1	0.632317
24.046667	0.1	0.637439
24.048333	0.1	0.644438
24.050000	0.1	0.649788
24.051667	0.1	0.651833
24.053333	0.1	0.652042
24.055000	0.1	0.652773
24.056667	0.1	0.654613
24.058333	0.1	0.656000
24.060000	0.1	0.654743
24.061667	0.1	0.650175
24.063333	0.1	0.644559
24.065000	0.1	0.641891
24.066667	0.1	0.644387
24.068333	0.1	0.650678
24.070000	0.1	0.657728
24.071667	0.1	0.663581
24.073333	0.1	0.668042
24.075000	0.1	0.671460
24.076667	0.1	0.673751
24.078333	0.1	0.674995
24.080000	0.1	0.676303
24.081667	0.1	0.679363
24.083333	0.1	0.685225
24.085000	0.1	0.693328
24.086667	0.1	0.700960
24.088333	0.1	0.704983
24.090000	0.1	0.704764
24.091667	0.1	0.702143
24.093333	0.1	0.699149
24.095000	0.1	0.697304
24.096667	0.1	0.697933
24.098333	0.1	0.701589
24.100000	0.1	0.707754
24.101667	0.1	0.715926
24.103333	0.1	0.725891
24.105000	0.1	0.736094
24.106667	0.1	0.743316
24.108333	0.1	0.744532
24.110000	0.1	0.739032
24.111667	0.1	0.729202
24.113333	0.1	0.719302
24.115000	0.1	0.713449
24.116667	0.1	0.713686
24.118333	0.1	0.718995
24.120000	0.1	0.726967
24.121667	0.1	0.735912
24.123333	0.1	0.744998
24.125000	0.1	0.753370
24.126667	0.1	0.759722
24.128333	0.1	0.762446
24.130000	0.1	0.761054
24.131667	0.1	0.756783
24.133333	0.1	0.750758
24.135000	0.1	0.743289
24.136667	0.1	0.735768
24.138333	0.1	0.730678
24.140000	0.1	0.729519
24.141667	0.1	0.732369
24.143333	0.1	0.739261
24.145000	0.1	0.750204
24.146667	0.1	0.763312
24.148333	0.1	0.774520
24.150000	0.1	0.779857
24.151667	0.1	0.777976
24.153333	0.1	0.771056
24.155000	0.1	0.762683
24.156667	0.1	0.755419
24.158333	0.1	0.751032
24.160000	0.1	0.751796
24.161667	0.1	0.759684
24.163333	0.1	0.773622
24.165000	0.1	0.789231
24.166667	0.1	0.802344
24.168333	0.1	0.811242
24.170000	0.1	0.816258
24.171667	0.1	0.819070
24.173333	0.1	0.821617
24.175000	0.1	0.824919
24.176667	0.1	0.829021
24.178333	0.1	0.833482
24.180000	0.1	0.837967
24.181667	0.1	0.842437
24.183333	0.1	0.846349
24.185000	0.1	0.848635
24.186667	0.1	0.849376
24.188333	0.1	0.850158
24.190000	0.1	0.852644
24.191667	0.1	0.858023
24.193333	0.1	0.867043
24.195000	0.1	0.878843
24.196667	0.1	0.890242
24.198333	0.1	0.897804
24.200000	0.1	0.900635
24.201667	0.1	0.900654
24.203333	0.1	0.900473
24.205000	0.1	0.901446
24.206667	0.1	0.903807
24.208333	0.1	0.908393
24.210000	0.1	0.916561
24.211667	0.1	0.928412
24.213333	0.1	0.942433
24.215000	0.1	0.956389
24.216667	0.1	0.967677
24.218333	0.1	0.973842
24.220000	0.1	0.973837
24.221667	0.1	0.968422
24.223333	0.1	0.959486
24.225000	0.1	0.949670
24.226667	0.1	0.942047
24.228333	0.1	0.938857
24.230000	0.1	0.940440
24.231667	0.1	0.945302
24.233333	0.1	0.951132
24.235000	0.1	0.955705
24.236667	0.1	0.957390
24.238333	0.1	0.955909
24.240000	0.1	0.952338
24.241667	0.1	0.947337
24.243333	0.1	0.940547
24.245000	0.1	0.932263
24.246667	0.1	0.924123
24.248333	0.1	0.917478
24.250000	0.1	0.911858
24.251667	0.1	0.905902
24.253333	0.1	0.898875
24.255000	0.1	0.890908
24.256667	0.1	0.882759
24.258333	0.1	0.875480
24.260000	0.1	0.869664
24.261667	0.1	0.864533
24.263333	0.1	0.858172
24.265000	0.1	0.849874
24.266667	0.1	0.841380
24.268333	0.1	0.834442
24.270000	0.1	0.828714
24.271667	0.1	0.822688
24.273333	0.1	0.815052
24.275000	0.1	0.805380
24.276667	0.1	0.794563
24.278333	0.1	0.784146
24.280000	0.1	0.775065
24.281667	0.1	0.766837
24.283333	0.1	0.757962
24.285000	0.1	0.746995
24.286667	0.1	0.733719
24.288333	0.1	0.720057
24.290000	0.1	0.708946
24.291667	0.1	0.702082
24.293333	0.1	0.699232
24.295000	0.1	0.698720
24.296667	0.1	0.697803
24.298333	0.1	0.693602
24.300000	0.1	0.684480
24.301667	0.1	0.670818
24.303333	0.1	0.654920
24.305000	0.1	0.640107
24.306667	0.1	0.629211
24.308333	0.1	0.622985
24.310000	0.1	0.620098
24.311667	0.1	0.618999
24.313333	0.1	0.618687
24.315000	0.1	0.617662
24.316667	0.1	0.614207
24.318333	0.1	0.607991
24.320000	0.1	0.599856
24.321667	0.1	0.590207
24.323333	0.1	0.579185
24.325000	0.1	0.568102
24.326667	0.1	0.559357
24.328333	0.1	0.554989
24.330000	0.1	0.555734
24.331667	0.1	0.560787
24.333333	0.1	0.567716
24.335000	0.1	0.573099
24.336667	0.1	0.574812
24.338333	0.1	0.573066
24.340000	0.1	0.569103
24.341667	0.1	0.564456
24.343333	0.1	0.560358
24.345000	0.1	0.556260
24.346667	0.1	0.550435
24.348333	0.1	0.542849
24.350000	0.1	0.536065
24.351667	0.1	0.532968
24.353333	0.1	0.534737
24.355000	0.1	0.540731
24.356667	0.1	0.549108
24.358333	0.1	0.557359
24.360000	0.1	0.562947
24.361667	0.1	0.564479
24.363333	0.1	0.562505
24.365000	0.1	0.558710
24.366667	0.1	0.554915
24.368333	0.1	0.553099
24.370000	0.1	0.554561
24.371667	0.1	0.558752
24.373333	0.1	0.564284
24.375000	0.1	0.570086
24.376667	0.1	0.574379
24.378333	0.1	0.574589
24.380000	0.1	0.570188
24.381667	0.1	0.564428
24.383333	0.1	0.561466
24.385000	0.1	0.562547
24.386667	0.1	0.566021
24.388333	0.1	0.569420
24.390000	0.1	0.570579
24.391667	0.1	0.568321
24.393333	0.1	0.562803
24.395000	0.1	0.555278
24.396667	0.1	0.547925
24.398333	0.1	0.543268
24.400000	0.1	0.542891
24.401667	0.1	0.547138
24.403333	0.1	0.555329
24.405000	0.1	0.565024
24.406667	0.1	0.572274
24.408333	0.1	0.574519
24.410000	0.1	0.572558
24.411667	0.1	0.568582
24.413333	0.1	0.563874
24.415000	0.1	0.559827
24.416667	0.1	0.558798
24.418333	0.1	0.562170
24.420000	0.1	0.568759
24.421667	0.1	0.575301
24.423333	0.1	0.578337
24.425000	0.1	0.576521
24.426667	0.1	0.571106
24.428333	0.1	0.564582
24.430000	0.1	0.559841
24.431667	0.1	0.559287
24.433333	0.1	0.563515
24.435000	0.1	0.570822
24.436667	0.1	0.578151
24.438333	0.1	0.583031
24.440000	0.1	0.585350
24.441667	0.1	0.586971
24.443333	0.1	0.589546
24.445000	0.1	0.593271
24.446667	0.1	0.597667
24.448333	0.1	0.602207
24.450000	0.1	0.606570
24.451667	0.1	0.610608
24.453333	0.1	0.613001
24.455000	0.1	0.611120
24.456667	0.1	0.603474
24.458333	0.1	0.591222
24.460000	0.1	0.577583
24.461667	0.1	0.566719
24.463333	0.1	0.562002
24.465000	0.1	0.563860
24.466667	0.1	0.569555
24.468333	0.1	0.575618
24.470000	0.1	0.579702
24.471667	0.1	0.580223
24.473333	0.1	0.576563
24.475000	0.1	0.570514
24.476667	0.1	0.565504
24.478333	0.1	0.563390
24.480000	0.1	0.563120
24.481667	0.1	0.562435
24.483333	0.1	0.559967
24.485000	0.1	0.555813
24.486667	0.1	0.551781
24.488333	0.1	0.551203
24.490000	0.1	0.556489
24.491667	0.1	0.566412
24.493333	0.1	0.576866
24.495000	0.1	0.583893
24.496667	0.1	0.586044
24.498333	0.1	0.584386
24.500000	0.1	0.580940
24.501667	0.1	0.577527
24.503333	0.1	0.575297
24.505000	0.1	0.574873
24.506667	0.1	0.576596
24.508333	0.1	0.580261
24.510000	0.1	0.585020
24.511667	0.1	0.589807
24.513333	0.1	0.594091
24.515000	0.1	0.598072
24.516667	0.1	0.601541
24.518333	0.1	0.603236
24.520000	0.1	0.602016
24.521667	0.1	0.598063
24.523333	0.1	0.593248
24.525000	0.1	0.590165
24.526667	0.1	0.590160
24.528333	0.1	0.592875
24.530000	0.1	0.596899
24.531667	0.1	0.600317
24.533333	0.1	0.602119
24.535000	0.1	0.603055
24.536667	0.1	0.604587
24.538333	0.1	0.607427
24.540000	0.1	0.611176
24.541667	0.1	0.614631
24.543333	0.1	0.616810
24.545000	0.1	0.617704
24.546667	0.1	0.617597
24.548333	0.1	0.616349
24.550000	0.1	0.614594
24.551667	0.1	0.614678
24.553333	0.1	0.618575
24.555000	0.1	0.624927
24.556667	0.1	0.629593
24.558333	0.1	0.629793
24.560000	0.1	0.627032
24.561667	0.1	0.625355
24.563333	0.1	0.627511
24.565000	0.1	0.632708
24.566667	0.1	0.637914
24.568333	0.1	0.640913
24.570000	0.1	0.641183
24.571667	0.1	0.638920
24.573333	0.1	0.634831
24.575000	0.1	0.630366
24.576667	0.1	0.627660
24.578333	0.1	0.628848
24.580000	0.1	0.634254
24.581667	0.1	0.641136
24.583333	0.1	0.645272
24.585000	0.1	0.644317
24.586667	0.1	0.639334
24.588333	0.1	0.633323
24.590000	0.1	0.629127
24.591667	0.1	0.627865
24.593333	0.1	0.628121
24.595000	0.1	0.627781
24.596667	0.1	0.626664
24.598333	0.1	0.626845
24.600000	0.1	0.630706
24.601667	0.1	0.638305
24.603333	0.1	0.646599
24.605000	0.1	0.651991
24.606667	0.1	0.653220
24.608333	0.1	0.651302
24.610000	0.1	0.647940
24.611667	0.1	0.644838
24.613333	0.1	0.642836
24.615000	0.1	0.640866
24.616667	0.1	0.636447
24.618333	0.1	0.628685
24.620000	0.1	0.620461
24.621667	0.1	0.616335
24.623333	0.1	0.618678
24.625000	0.1	0.626189
24.626667	0.1	0.635013
24.628333	0.1	0.640918
24.630000	0.1	0.641225
24.631667	0.1	0.636210
24.633333	0.1	0.629108
24.635000	0.1	0.623837
24.636667	0.1	0.622142
24.638333	0.1	0.623125
24.640000	0.1	0.624773
24.641667	0.1	0.625220
24.643333	0.1	0.623679
24.645000	0.1	0.621020
24.646667	0.1	0.618901
24.648333	0.1	0.618268
24.650000	0.1	0.618747
24.651667	0.1	0.619297
24.653333	0.1	0.619418
24.655000	0.1	0.618999
24.656667	0.1	0.618165
24.658333	0.1	0.618007
24.660000	0.1	0.619260
24.661667	0.1	0.620401
24.663333	0.1	0.619674
24.665000	0.1	0.617378
24.666667	0.1	0.614426
24.668333	0.1	0.610864
24.670000	0.1	0.606542
24.671667	0.1	0.601648
24.673333	0.1	0.596596
24.675000	0.1	0.592438
24.676667	0.1	0.591027
24.678333	0.1	0.593229
24.680000	0.1	0.596736
24.681667	0.1	0.597956
24.683333	0.1	0.596121
24.685000	0.1	0.593429
24.686667	0.1	0.591823
24.688333	0.1	0.592056
24.690000	0.1	0.594403
24.691667	0.1	0.598114
24.693333	0.1	0.601285
24.695000	0.1	0.602272
24.696667	0.1	0.600424
24.698333	0.1	0.595949
24.700000	0.1	0.590235
24.701667	0.1	0.585606
24.703333	0.1	0.583632
24.705000	0.1	0.583744
24.706667	0.1	0.583963
24.708333	0.1	0.582859
24.710000	0.1	0.580894
24.711667	0.1	0.580000
24.713333	0.1	0.582114
24.715000	0.1	0.587869
24.716667	0.1	0.595837
24.718333	0.1	0.602929
24.720000	0.1	0.606216
24.721667	0.1	0.604531
24.723333	0.1	0.598584
24.725000	0.1	0.590300
24.726667	0.1	0.582226
24.728333	0.1	0.576698
24.730000	0.1	0.574538
24.731667	0.1	0.574915
24.733333	0.1	0.576670
24.735000	0.1	0.578924
24.736667	0.1	0.580689
24.738333	0.1	0.580978
24.740000	0.1	0.579632
24.741667	0.1	0.577355
24.743333	0.1	0.575255
24.745000	0.1	0.574267
24.746667	0.1	0.574179
24.748333	0.1	0.573508
24.750000	0.1	0.571324
24.751667	0.1	0.568698
24.753333	0.1	0.567213
24.755000	0.1	0.566961
24.756667	0.1	0.567725
24.758333	0.1	0.570491
24.760000	0.1	0.575725
24.761667	0.1	0.581401
24.763333	0.1	0.584130
24.765000	0.1	0.582011
24.766667	0.1	0.576098
24.768333	0.1	0.569369
24.770000	0.1	0.564959
24.771667	0.1	0.564684
24.773333	0.1	0.567725
24.775000	0.1	0.570612
24.776667	0.1	0.570011
24.778333	0.1	0.566463
24.780000	0.1	0.564158
24.781667	0.1	0.566244
24.783333	0.1	0.571767
24.785000	0.1	0.577648
24.786667	0.1	0.581853
24.788333	0.1	0.584144
24.790000	0.1	0.585075
24.791667	0.1	0.585183
24.793333	0.1	0.585029
24.795000	0.1	0.585476
24.796667	0.1	0.587218
24.798333	0.1	0.590030
24.800000	0.1	0.592791
24.801667	0.1	0.594631
24.803333	0.1	0.595730
24.805000	0.1	0.596792
24.806667	0.1	0.598333
24.808333	0.1	0.600736
24.810000	0.1	0.604587
24.811667	0.1	0.610729
24.813333	0.1	0.619679
24.815000	0.1	0.630417
24.816667	0.1	0.640606
24.818333	0.1	0.648499
24.820000	0.1	0.653616
24.821667	0.1	0.656182
24.823333	0.1	0.657258
24.825000	0.1	0.658506
24.826667	0.1	0.661355
24.828333	0.1	0.666291
24.830000	0.1	0.672783
24.831667	0.1	0.680028
24.833333	0.1	0.687432
24.835000	0.1	0.694431
24.836667	0.1	0.700573
24.838333	0.1	0.706688
24.840000	0.1	0.715633
24.841667	0.1	0.729687
24.843333	0.1	0.747032
24.845000	0.1	0.762921
24.846667	0.1	0.774842
24.848333	0.1	0.784742
24.850000	0.1	0.796346
24.851667	0.1	0.811918
24.853333	0.1	0.831443
24.855000	0.1	0.853315
24.856667	0.1	0.875327
24.858333	0.1	0.895788
24.860000	0.1	0.914549
24.861667	0.1	0.932720
24.863333	0.1	0.951220
24.865000	0.1	0.970308
24.866667	0.1	0.990294
24.868333	0.1	1.011500
24.870000	0.1	1.033228
24.871667	0.1	1.054332
24.873333	0.1	1.074830
24.875000	0.1	1.095780
24.876667	0.1	1.118383
24.878333	0.1	1.144246
24.880000	0.1	1.175134
24.881667	0.1	1.210854
24.883333	0.1	1.248685
24.885000	0.1	1.286180
24.886667	0.1	1.322771
24.888333	0.1	1.358707
24.890000	0.1	1.394930
24.891667	0.1	1.433226
24.893333	0.1	1.474991
24.895000	0.1	1.520682
24.896667	0.1	1.569702
24.898333	0.1	1.620199
24.900000	0.1	1.670215
24.901667	0.1	1.718984
24.903333	0.1	1.767143
24.905000	0.1	1.816265
24.906667	0.1	1.867916
24.908333	0.1	1.922543
24.910000	0.1	1.978679
24.911667	0.1	2.033571
24.913333	0.1	2.085371
24.915000	0.1	2.134624
24.916667	0.1	2.184073
24.918333	0.1	2.236441
24.920000	0.1	2.291673
24.921667	0.1	2.346914
24.923333	0.1	2.398295
24.925000	0.1	2.442570
24.926667	0.1	2.479125
24.928333	0.1	2.510985
24.930000	0.1	2.543028
24.931667	0.1	2.578213
24.933333	0.1	2.615377
24.935000	0.1	2.650395
24.936667	0.1	2.679629
24.938333	0.1	2.702037
24.940000	0.1	2.717613
24.941667	0.1	2.726312
24.943333	0.1	2.729930
24.945000	0.1	2.731923
24.946667	0.1	2.734261
24.948333	0.1	2.735867
24.950000	0.1	2.734247
24.951667	0.1	2.727909
24.953333	0.1	2.717390
24.955000	0.1	2.703965
24.956667	0.1	2.687783
24.958333	0.1	2.668062
24.960000	0.1	2.644230
24.961667	0.1	2.616076
24.963333	0.1	2.583629
24.965000	0.1	2.546827
24.966667	0.1	2.505067
24.968333	0.1	2.458217
24.970000	0.1	2.408344
24.971667	0.1	2.359371
24.973333	0.1	2.314616
24.975000	0.1	2.273819
24.976667	0.1	2.232566
24.978333	0.1	2.185777
24.980000	0.1	2.131779
24.981667	0.1	2.072854
24.983333	0.1	2.012872
24.985000	0.1	1.955093
24.986667	0.1	1.901644
24.988333	0.1	1.853178
24.990000	0.1	1.808237
24.991667	0.1	1.763697
24.993333	0.1	1.716609
24.995000	0.1	1.665894
24.996667	0.1	1.612213
24.998333	0.1	1.557418
25.000000	0.1	1.504677
25.001667	0.1	1.457511
25.003333	0.1	1.417659
25.005000	0.1	1.384192
25.006667	0.1	1.354520
25.008333	0.1	1.326012
25.010000	0.1	1.296573
25.011667	0.1	1.264205
25.013333	0.1	1.228079
25.015000	0.1	1.190393
25.016667	0.1	1.155455
25.018333	0.1	1.126835
25.020000	0.1	1.105503
25.021667	0.1	1.089047
25.023333	0.1	1.073126
25.025000	0.1	1.054667
25.026667	0.1	1.033037
25.028333	0.1	1.009214
25.030000	0.1	0.985116
25.031667	0.1	0.962843
25.033333	0.1	0.943495
25.035000	0.1	0.926722
25.036667	0.1	0.911858
25.038333	0.1	0.899271
25.040000	0.1	0.889311
25.041667	0.1	0.879923
25.043333	0.1	0.867280
25.045000	0.1	0.849292
25.046667	0.1	0.828253
25.048333	0.1	0.809873
25.050000	0.1	0.798614
25.051667	0.1	0.793813
25.053333	0.1	0.790549
25.055000	0.1	0.784053
25.056667	0.1	0.773543
25.058333	0.1	0.761827
25.060000	0.1	0.751927
25.061667	0.1	0.745133
25.063333	0.1	0.741468
25.065000	0.1	0.740271
25.066667	0.1	0.739861
25.068333	0.1	0.738059
25.070000	0.1	0.733375
25.071667	0.1	0.725300
25.073333	0.1	0.714804
25.075000	0.1	0.704885
25.076667	0.1	0.699065
25.078333	0.1	0.698888
25.080000	0.1	0.702585
25.081667	0.1	0.706250
25.083333	0.1	0.706436
25.085000	0.1	0.701686
25.086667	0.1	0.692881
25.088333	0.1	0.683162
25.090000	0.1	0.675619
25.091667	0.1	0.670515
25.093333	0.1	0.666804
25.095000	0.1	0.664638
25.096667	0.1	0.664871
25.098333	0.1	0.667651
25.100000	0.1	0.671558
25.101667	0.1	0.673621
25.103333	0.1	0.671465
25.105000	0.1	0.665602
25.106667	0.1	0.659148
25.108333	0.1	0.655493
25.110000	0.1	0.656382
25.111667	0.1	0.661002
25.113333	0.1	0.666133
25.115000	0.1	0.668587
25.116667	0.1	0.667218
25.118333	0.1	0.661989
25.120000	0.1	0.653598
25.121667	0.1	0.644648
25.123333	0.1	0.638808
25.125000	0.1	0.637816
25.126667	0.1	0.640256
25.128333	0.1	0.643213
25.130000	0.1	0.644396
25.131667	0.1	0.642990
25.133333	0.1	0.639474
25.135000	0.1	0.635311
25.136667	0.1	0.632419
25.138333	0.1	0.631758
25.140000	0.1	0.632317
25.141667	0.1	0.632284
25.143333	0.1	0.631572
25.145000	0.1	0.631902
25.146667	0.1	0.633923
25.148333	0.1	0.635954
25.150000	0.1	0.635860
25.151667	0.1	0.632750
25.153333	0.1	0.627446
25.155000	0.1	0.622575
25.156667	0.1	0.621276
25.158333	0.1	0.624699
25.160000	0.1	0.631078
25.161667	0.1	0.637546
25.163333	0.1	0.642026
25.165000	0.1	0.643637
25.166667	0.1	0.643046
25.168333	0.1	0.642315
25.170000	0.1	0.642971
25.171667	0.1	0.644722
25.173333	0.1	0.646375
25.175000	0.1	0.646873
25.176667	0.1	0.645504
25.178333	0.1	0.642184
25.180000	0.1	0.637686
25.181667	0.1	0.632820
25.183333	0.1	0.628140
25.185000	0.1	0.624731
25.186667	0.1	0.624158
25.188333	0.1	0.627018
25.190000	0.1	0.631758
25.191667	0.1	0.635367
25.193333	0.1	0.635656
25.195000	0.1	0.632424
25.196667	0.1	0.626985
25.198333	0.1	0.621728
25.200000	0.1	0.619208
25.201667	0.1	0.621048
25.203333	0.1	0.627111
25.205000	0.1	0.634738
25.206667	0.1	0.640154
25.208333	0.1	0.641719
25.210000	0.1	0.640494
25.211667	0.1	0.637923
25.213333	0.1	0.634976
25.215000	0.1	0.632508
25.216667	0.1	0.630422
25.218333	0.1	0.627558
25.220000	0.1	0.623739
25.221667	0.1	0.620503
25.223333	0.1	0.618882
25.225000	0.1	0.618435
25.226667	0.1	0.618692
25.228333	0.1	0.620075
25.230000	0.1	0.622682
25.231667	0.1	0.625937
25.233333	0.1	0.629690
25.235000	0.1	0.634035
25.236667	0.1	0.637914
25.238333	0.1	0.639693
25.240000	0.1	0.639623
25.241667	0.1	0.640173
25.243333	0.1	0.643306
25.245000	0.1	0.648047
25.246667	0.1	0.650813
25.248333	0.1	0.648876
25.250000	0.1	0.644224
25.251667	0.1	0.642687
25.253333	0.1	0.648377
25.255000	0.1	0.659898
25.256667	0.1	0.672895
25.258333	0.1	0.684117
25.260000	0.1	0.692308
25.261667	0.1	0.697258
25.263333	0.1	0.698823
25.265000	0.1	0.697360
25.266667	0.1	0.695353
25.268333	0.1	0.696331
25.270000	0.1	0.701863
25.271667	0.1	0.710757
25.273333	0.1	0.720550
25.275000	0.1	0.729016
25.276667	0.1	0.735223
25.278333	0.1	0.740006
25.280000	0.1	0.745463
25.281667	0.1	0.753836
25.283333	0.1	0.766320
25.285000	0.1	0.781892
25.286667	0.1	0.797776
25.288333	0.1	0.811568
25.290000	0.1	0.822446
25.291667	0.1	0.830698
25.293333	0.1	0.837119
25.295000	0.1	0.842959
25.296667	0.1	0.849962
25.298333	0.1	0.860165
25.300000	0.1	0.874270
25.301667	0.1	0.890158
25.303333	0.1	0.904487
25.305000	0.1	0.915839
25.306667	0.1	0.925856
25.308333	0.1	0.937772
25.310000	0.1	0.954000
25.311667	0.1	0.974387
25.313333	0.1	0.996902
25.315000	0.1	1.019631
25.316667	0.1	1.041749
25.318333	0.1	1.063021
25.320000	0.1	1.083040
25.321667	0.1	1.101401
25.323333	0.1	1.118807
25.325000	0.1	1.137694
25.326667	0.1	1.160656
25.328333	0.1	1.188084
25.330000	0.1	1.217588
25.331667	0.1	1.245798
25.333333	0.1	1.270929
25.335000	0.1	1.294026
25.336667	0.1	1.317635
25.338333	0.1	1.342790
25.340000	0.1	1.368164
25.341667	0.1	1.392872
25.343333	0.1	1.418386
25.345000	0.1	1.446987
25.346667	0.1	1.479983
25.348333	0.1	1.516943
25.350000	0.1	1.555928
25.351667	0.1	1.594317
25.353333	0.1	1.629051
25.355000	0.1	1.658155
25.356667	0.1	1.682714
25.358333	0.1	1.705377
25.360000	0.1	1.727422
25.361667	0.1	1.748968
25.363333	0.1	1.770640
25.365000	0.1	1.793038
25.366667	0.1	1.815339
25.368333	0.1	1.836056
25.370000	0.1	1.854505
25.371667	0.1	1.870585
25.373333	0.1	1.884131
25.375000	0.1	1.895782
25.376667	0.1	1.906920
25.378333	0.1	1.917658
25.380000	0.1	1.926487
25.381667	0.1	1.932187
25.383333	0.1	1.934725
25.385000	0.1	1.933970
25.386667	0.1	1.929360
25.388333	0.1	1.921239
25.390000	0.1	1.911111
25.391667	0.1	1.900694
25.393333	0.1	1.890883
25.395000	0.1	1.881099
25.396667	0.1	1.869542
25.398333	0.1	1.854599
25.400000	0.1	1.836210
25.401667	0.1	1.815772
25.403333	0.1	1.794850
25.405000	0.1	1.773918
25.406667	0.1	1.752158
25.408333	0.1	1.728851
25.410000	0.1	1.704344
25.411667	0.1	1.679128
25.413333	0.1	1.653591
25.415000	0.1	1.628511
25.416667	0.1	1.604375
25.418333	0.1	1.580780
25.420000	0.1	1.556599
25.421667	0.1	1.530414
25.423333	0.1	1.501506
25.425000	0.1	1.470931
25.426667	0.1	1.441576
25.428333	0.1	1.416472
25.430000	0.1	1.396509
25.431667	0.1	1.380262
25.433333	0.1	1.365230
25.435000	0.1	1.348522
25.436667	0.1	1.328127
25.438333	0.1	1.305081
25.440000	0.1	1.283004
25.441667	0.1	1.264354
25.443333	0.1	1.248228
25.445000	0.1	1.232373
25.446667	0.1	1.215693
25.448333	0.1	1.198011
25.450000	0.1	1.178677
25.451667	0.1	1.156968
25.453333	0.1	1.133643
25.455000	0.1	1.111305
25.456667	0.1	1.092949
25.458333	0.1	1.079841
25.460000	0.1	1.070439
25.461667	0.1	1.061903
25.463333	0.1	1.052022
25.465000	0.1	1.039463
25.466667	0.1	1.024180
25.468333	0.1	1.008101
25.470000	0.1	0.993940
25.471667	0.1	0.983248
25.473333	0.1	0.975463
25.475000	0.1	0.968068
25.476667	0.1	0.957889
25.478333	0.1	0.943081
25.480000	0.1	0.924701
25.481667	0.1	0.905730
25.483333	0.1	0.888351
25.485000	0.1	0.873427
25.486667	0.1	0.861962
25.488333	0.1	0.854931
25.490000	0.1	0.851909
25.491667	0.1	0.851369
25.493333	0.1	0.851247
25.495000	0.1	0.848952
25.496667	0.1	0.842484
25.498333	0.1	0.831936
25.500000	0.1	0.819461
25.501667	0.1	0.808132
25.503333	0.1	0.800337
25.505000	0.1	0.796141
25.506667	0.1	0.793939
25.508333	0.1	0.792816
25.510000	0.1	0.792462
25.511667	0.1	0.791405
25.513333	0.1	0.788029
25.515000	0.1	0.783582
25.516667	0.1	0.781715
25.518333	0.1	0.784500
25.520000	0.1	0.790041
25.521667	0.1	0.794209
25.523333	0.1	0.794530
25.525000	0.1	0.792011
25.526667	0.1	0.789473
25.528333	0.1	0.789450
25.530000	0.1	0.793533
25.531667	0.1	0.801259
25.533333	0.1	0.809007
25.535000	0.1	0.812300
25.536667	0.1	0.809766
25.538333	0.1	0.803708
25.540000	0.1	0.797492
25.541667	0.1	0.793128
25.543333	0.1	0.790972
25.545000	0.1	0.791098
25.546667	0.1	0.794330
25.548333	0.1	0.801664
25.550000	0.1	0.812272
25.551667	0.1	0.822293
25.553333	0.1	0.826893
25.555000	0.1	0.824197
25.556667	0.1	0.816626
25.558333	0.1	0.808085
25.560000	0.1	0.801072
25.561667	0.1	0.796583
25.563333	0.1	0.794842
25.565000	0.1	0.795112
25.566667	0.1	0.795298
25.568333	0.1	0.792886
25.570000	0.1	0.786753
25.571667	0.1	0.777668
25.573333	0.1	0.767601
25.575000	0.1	0.759140
25.576667	0.1	0.754311
25.578333	0.1	0.752904
25.580000	0.1	0.752364
25.581667	0.1	0.749524
25.583333	0.1	0.742441
25.585000	0.1	0.731153
25.586667	0.1	0.717319
25.588333	0.1	0.703502
25.590000	0.1	0.692867
25.591667	0.1	0.687763
25.593333	0.1	0.686813
25.595000	0.1	0.685100
25.596667	0.1	0.678655
25.598333	0.1	0.667335
25.600000	0.1	0.653449
25.601667	0.1	0.639851
25.603333	0.1	0.628987
25.605000	0.1	0.621867
25.606667	0.1	0.617974
25.608333	0.1	0.616363
25.610000	0.1	0.615902
25.611667	0.1	0.614729
25.613333	0.1	0.610626
25.615000	0.1	0.602361
25.616667	0.1	0.591106
25.618333	0.1	0.580382
25.620000	0.1	0.573434
25.621667	0.1	0.570538
25.623333	0.1	0.569471
25.625000	0.1	0.567771
25.626667	0.1	0.563795
25.628333	0.1	0.557103
25.630000	0.1	0.548591
25.631667	0.1	0.539641
25.633333	0.1	0.531543
25.635000	0.1	0.526300
25.636667	0.1	0.525946
25.638333	0.1	0.530016
25.640000	0.1	0.535543
25.641667	0.1	0.539166
25.643333	0.1	0.538398
25.645000	0.1	0.532628
25.646667	0.1	0.523468
25.648333	0.1	0.513503
25.650000	0.1	0.504632
25.651667	0.1	0.497401
25.653333	0.1	0.491766
25.655000	0.1	0.488325
25.656667	0.1	0.488665
25.658333	0.1	0.494393
25.660000	0.1	0.505322
25.661667	0.1	0.518430
25.663333	0.1	0.529438
25.665000	0.1	0.535399
25.666667	0.1	0.535892
25.668333	0.1	0.532167
25.670000	0.1	0.525638
25.671667	0.1	0.517163
25.673333	0.1	0.507645
25.675000	0.1	0.499408
25.676667	0.1	0.495831
25.678333	0.1	0.498979
25.680000	0.1	0.507548
25.681667	0.1	0.517061
25.683333	0.1	0.522528
25.685000	0.1	0.521140
25.686667	0.1	0.513275
25.688333	0.1	0.502663
25.690000	0.1	0.494057
25.691667	0.1	0.490043
25.693333	0.1	0.490779
25.695000	0.1	0.495045
25.696667	0.1	0.500577
25.698333	0.1	0.504819
25.700000	0.1	0.506239
25.701667	0.1	0.504972
25.703333	0.1	0.502262
25.705000	0.1	0.499203
25.706667	0.1	0.496134
25.708333	0.1	0.492870
25.710000	0.1	0.489317
25.711667	0.1	0.485708
25.713333	0.1	0.482276
25.715000	0.1	0.479384
25.716667	0.1	0.477764
25.718333	0.1	0.477256
25.720000	0.1	0.476530
25.721667	0.1	0.475487
25.723333	0.1	0.475608
25.725000	0.1	0.477741
25.726667	0.1	0.481717
25.728333	0.1	0.487138
25.730000	0.1	0.492805
25.731667	0.1	0.496595
25.733333	0.1	0.496805
25.735000	0.1	0.493219
25.736667	0.1	0.487422
25.738333	0.1	0.482216
25.740000	0.1	0.479529
25.741667	0.1	0.478933
25.743333	0.1	0.478658
25.745000	0.1	0.477424
25.746667	0.1	0.475235
25.748333	0.1	0.472567
25.750000	0.1	0.469624
25.751667	0.1	0.467165
25.753333	0.1	0.467389
25.755000	0.1	0.472185
25.756667	0.1	0.480381
25.758333	0.1	0.488181
25.760000	0.1	0.492143
25.761667	0.1	0.491049
25.763333	0.1	0.486164
25.765000	0.1	0.480139
25.766667	0.1	0.475203
25.768333	0.1	0.472711
25.770000	0.1	0.473470
25.771667	0.1	0.477186
25.773333	0.1	0.481755
25.775000	0.1	0.484092
25.776667	0.1	0.482369
25.778333	0.1	0.477512
25.780000	0.1	0.472520
25.781667	0.1	0.470299
25.783333	0.1	0.471645
25.785000	0.1	0.475119
25.786667	0.1	0.478323
25.788333	0.1	0.479235
25.790000	0.1	0.477266
25.791667	0.1	0.473489
25.793333	0.1	0.469447
25.795000	0.1	0.466015
25.796667	0.1	0.463561
25.798333	0.1	0.462499
25.800000	0.1	0.463328
25.801667	0.1	0.466392
25.803333	0.1	0.471454
25.805000	0.1	0.477121
25.806667	0.1	0.480916
25.808333	0.1	0.480372
25.810000	0.1	0.474663
25.811667	0.1	0.466057
25.813333	0.1	0.458919
25.815000	0.1	0.456269
25.816667	0.1	0.457945
25.818333	0.1	0.461992
25.820000	0.1	0.465997
25.821667	0.1	0.467328
25.823333	0.1	0.464483
25.825000	0.1	0.458602
25.826667	0.1	0.452707
25.828333	0.1	0.449438
25.830000	0.1	0.449955
25.831667	0.1	0.454281
25.833333	0.1	0.461284
25.835000	0.1	0.469079
25.836667	0.1	0.476046
25.838333	0.1	0.480902
25.840000	0.1	0.482467
25.841667	0.1	0.480656
25.843333	0.1	0.476823
25.845000	0.1	0.472241
25.846667	0.1	0.467259
25.848333	0.1	0.462341
25.850000	0.1	0.458872
25.851667	0.1	0.457843
25.853333	0.1	0.458211
25.855000	0.1	0.457955
25.856667	0.1	0.456139
25.858333	0.1	0.453107
25.860000	0.1	0.450020
25.861667	0.1	0.448553
25.863333	0.1	0.449982
25.865000	0.1	0.454667
25.866667	0.1	0.462132
25.868333	0.1	0.470704
25.870000	0.1	0.477768
25.871667	0.1	0.481284
25.873333	0.1	0.480786
25.875000	0.1	0.476562
25.876667	0.1	0.469470
25.878333	0.1	0.461959
25.880000	0.1	0.457135
25.881667	0.1	0.456362
25.883333	0.1	0.459249
25.885000	0.1	0.464981
25.886667	0.1	0.472525
25.888333	0.1	0.480688
25.890000	0.1	0.488642
25.891667	0.1	0.495748
25.893333	0.1	0.501345
25.895000	0.1	0.505187
25.896667	0.1	0.506965
25.898333	0.1	0.505336
25.900000	0.1	0.499180
25.901667	0.1	0.489769
25.903333	0.1	0.479817
25.905000	0.1	0.470718
25.906667	0.1	0.462849
25.908333	0.1	0.457698
25.910000	0.1	0.457545
25.911667	0.1	0.463175
25.913333	0.1	0.472837
25.915000	0.1	0.483366
25.916667	0.1	0.491571
25.918333	0.1	0.494481
25.920000	0.1	0.490109
25.921667	0.1	0.479142
25.923333	0.1	0.464791
25.925000	0.1	0.451007
25.926667	0.1	0.441396
25.928333	0.1	0.437698
25.930000	0.1	0.438308
25.931667	0.1	0.440050
25.933333	0.1	0.441214
25.935000	0.1	0.442197
25.936667	0.1	0.444092
25.938333	0.1	0.447230
25.940000	0.1	0.451840
25.941667	0.1	0.458593
25.943333	0.1	0.466336
25.945000	0.1	0.471673
25.946667	0.1	0.472572
25.948333	0.1	0.469894
25.950000	0.1	0.465363
25.951667	0.1	0.460185
25.953333	0.1	0.455501
25.955000	0.1	0.452306
25.956667	0.1	0.450858
25.958333	0.1	0.450797
25.960000	0.1	0.451370
25.961667	0.1	0.452166
25.963333	0.1	0.453941
25.965000	0.1	0.457386
25.966667	0.1	0.461852
25.968333	0.1	0.466211
25.970000	0.1	0.469261
25.971667	0.1	0.469508
25.973333	0.1	0.466183
25.975000	0.1	0.460320
25.976667	0.1	0.454546
25.978333	0.1	0.451617
25.980000	0.1	0.452423
25.981667	0.1	0.455878
25.983333	0.1	0.460558
25.985000	0.1	0.464907
25.986667	0.1	0.466821
25.988333	0.1	0.465703
25.990000	0.1	0.463272
25.991667	0.1	0.460600
25.993333	0.1	0.456818
25.995000	0.1	0.451691
25.996667	0.1	0.447324
25.998333	0.1	0.446485
26.000000	0.1	0.449824
26.001667	0.1	0.454593
26.003333	0.1	0.456637
26.005000	0.1	0.454290
26.006667	0.1	0.449731
26.008333	0.1	0.446308
26.010000	0.1	0.445908
26.011667	0.1	0.448874
26.013333	0.1	0.454304
26.015000	0.1	0.460455
26.016667	0.1	0.465801
26.018333	0.1	0.469093
26.020000	0.1	0.469307
26.021667	0.1	0.466877
26.023333	0.1	0.463389
26.025000	0.1	0.459477
26.026667	0.1	0.454732
26.028333	0.1	0.449792
26.030000	0.1	0.447012
26.031667	0.1	0.448488
26.033333	0.1	0.454043
26.035000	0.1	0.461596
26.036667	0.1	0.468553
26.038333	0.1	0.472465
26.040000	0.1	0.471519
26.041667	0.1	0.465349
26.043333	0.1	0.455719
26.045000	0.1	0.446192
26.046667	0.1	0.440259
26.048333	0.1	0.439505
26.050000	0.1	0.443198
26.051667	0.1	0.449116
26.053333	0.1	0.455072
26.055000	0.1	0.460274
26.056667	0.1	0.465326
26.058333	0.1	0.471096
26.060000	0.1	0.477862
26.061667	0.1	0.484711
26.063333	0.1	0.489526
26.065000	0.1	0.490458
26.066667	0.1	0.487561
26.068333	0.1	0.482895
26.070000	0.1	0.478704
26.071667	0.1	0.475869
26.073333	0.1	0.474830
26.075000	0.1	0.475668
26.076667	0.1	0.476940
26.078333	0.1	0.477433
26.080000	0.1	0.477694
26.081667	0.1	0.478569
26.083333	0.1	0.480777
26.085000	0.1	0.485638
26.086667	0.1	0.493643
26.088333	0.1	0.502523
26.090000	0.1	0.508851
26.091667	0.1	0.511836
26.093333	0.1	0.513620
26.095000	0.1	0.516050
26.096667	0.1	0.519352
26.098333	0.1	0.523073
26.100000	0.1	0.526858
26.101667	0.1	0.530849
26.103333	0.1	0.535068
26.105000	0.1	0.538323
26.106667	0.1	0.538803
26.108333	0.1	0.535850
26.110000	0.1	0.531059
26.111667	0.1	0.527957
26.113333	0.1	0.529424
26.115000	0.1	0.534672
26.116667	0.1	0.540139
26.118333	0.1	0.543185
26.120000	0.1	0.543878
26.121667	0.1	0.544642
26.123333	0.1	0.548800
26.125000	0.1	0.557844
26.126667	0.1	0.569820
26.128333	0.1	0.581490
26.130000	0.1	0.590757
26.131667	0.1	0.596931
26.133333	0.1	0.600615
26.135000	0.1	0.603013
26.136667	0.1	0.604861
26.138333	0.1	0.606272
26.140000	0.1	0.607260
26.141667	0.1	0.608265
26.143333	0.1	0.609825
26.145000	0.1	0.611618
26.146667	0.1	0.613062
26.148333	0.1	0.615390
26.150000	0.1	0.621281
26.151667	0.1	0.632186
26.153333	0.1	0.647465
26.155000	0.1	0.664899
26.156667	0.1	0.681086
26.158333	0.1	0.693556
26.160000	0.1	0.702487
26.161667	0.1	0.709328
26.163333	0.1	0.715265
26.165000	0.1	0.721249
26.166667	0.1	0.728220
26.168333	0.1	0.737309
26.170000	0.1	0.749845
26.171667	0.1	0.766702
26.173333	0.1	0.787363
26.175000	0.1	0.809720
26.176667	0.1	0.831182
26.178333	0.1	0.850153
26.180000	0.1	0.866638
26.181667	0.1	0.881534
26.183333	0.1	0.895732
26.185000	0.1	0.910014
26.186667	0.1	0.924878
26.188333	0.1	0.940016
26.190000	0.1	0.954838
26.191667	0.1	0.969656
26.193333	0.1	0.986052
26.195000	0.1	1.006089
26.196667	0.1	1.030499
26.198333	0.1	1.057540
26.200000	0.1	1.084348
26.201667	0.1	1.109410
26.203333	0.1	1.133140
26.205000	0.1	1.157112
26.206667	0.1	1.183422
26.208333	0.1	1.213457
26.210000	0.1	1.246314
26.211667	0.1	1.279502
26.213333	0.1	1.311884
26.215000	0.1	1.344518
26.216667	0.1	1.378362
26.218333	0.1	1.412779
26.220000	0.1	1.446414
26.221667	0.1	1.478568
26.223333	0.1	1.509096
26.225000	0.1	1.537395
26.226667	0.1	1.563304
26.228333	0.1	1.589321
26.230000	0.1	1.619351
26.231667	0.1	1.654695
26.233333	0.1	1.692958
26.235000	0.1	1.730858
26.236667	0.1	1.766295
26.238333	0.1	1.797774
26.240000	0.1	1.824144
26.241667	0.1	1.845360
26.243333	0.1	1.862715
26.245000	0.1	1.878040
26.246667	0.1	1.892336
26.248333	0.1	1.905453
26.250000	0.1	1.917165
26.251667	0.1	1.927563
26.253333	0.1	1.936206
26.255000	0.1	1.941863
26.256667	0.1	1.943423
26.258333	0.1	1.940671
26.260000	0.1	1.934012
26.261667	0.1	1.923498
26.263333	0.1	1.909127
26.265000	0.1	1.892261
26.266667	0.1	1.875041
26.268333	0.1	1.858324
26.270000	0.1	1.841844
26.271667	0.1	1.825690
26.273333	0.1	1.809723
26.275000	0.1	1.792079
26.276667	0.1	1.769993
26.278333	0.1	1.742304
26.280000	0.1	1.710188
26.281667	0.1	1.675156
26.283333	0.1	1.637638
26.285000	0.1	1.597586
26.286667	0.1	1.555695
26.288333	0.1	1.514177
26.290000	0.1	1.475406
26.291667	0.1	1.439652
26.293333	0.1	1.405315
26.295000	0.1	1.370385
26.296667	0.1	1.333482
26.298333	0.1	1.294739
26.300000	0.1	1.255190
26.301667	0.1	1.215837
26.303333	0.1	1.177941
26.305000	0.1	1.142682
26.306667	0.1	1.109922
26.308333	0.1	1.078206
26.310000	0.1	1.045838
26.311667	0.1	1.012082
26.313333	0.1	0.977749
26.315000	0.1	0.944668
26.316667	0.1	0.914522
26.318333	0.1	0.887909
26.320000	0.1	0.863946
26.321667	0.1	0.840784
26.323333	0.1	0.816621
26.325000	0.1	0.790656
26.326667	0.1	0.763671
26.328333	0.1	0.737715
26.330000	0.1	0.715093
26.331667	0.1	0.697090
26.333333	0.1	0.682785
26.335000	0.1	0.669225
26.336667	0.1	0.653770
26.338333	0.1	0.636452
26.340000	0.1	0.620200
26.341667	0.1	0.608759
26.343333	0.1	0.604116
26.345000	0.1	0.604987
26.346667	0.1	0.607516
26.348333	0.1	0.607921
26.350000	0.1	0.604307
26.351667	0.1	0.596121
26.353333	0.1	0.583818
26.355000	0.1	0.568801
26.356667	0.1	0.552386
26.358333	0.1	0.535836
26.360000	0.1	0.520945
26.361667	0.1	0.508591
26.363333	0.1	0.497531
26.365000	0.1	0.486625
26.366667	0.1	0.477405
26.368333	0.1	0.473019
26.370000	0.1	0.474937
26.371667	0.1	0.481736
26.373333	0.1	0.490178
26.375000	0.1	0.496772
26.376667	0.1	0.499426
26.378333	0.1	0.498123
26.380000	0.1	0.493862
26.381667	0.1	0.487706
26.383333	0.1	0.480777
26.385000	0.1	0.474588
26.386667	0.1	0.471091
26.388333	0.1	0.471589
26.390000	0.1	0.475529
26.391667	0.1	0.480800
26.393333	0.1	0.484763
26.395000	0.1	0.485871
26.396667	0.1	0.484888
26.398333	0.1	0.483780
26.400000	0.1	0.483603
26.401667	0.1	0.484018
26.403333	0.1	0.483789
26.405000	0.1	0.481517
26.406667	0.1	0.476320
26.408333	0.1	0.468669
26.410000	0.1	0.460129
26.411667	0.1	0.452162
26.413333	0.1	0.445894
26.415000	0.1	0.442541
26.416667	0.1	0.442662
26.418333	0.1	0.445270
26.420000	0.1	0.448893
26.421667	0.1	0.453219
26.423333	0.1	0.458607
26.425000	0.1	0.464860
26.426667	0.1	0.471249
26.428333	0.1	0.476637
26.430000	0.1	0.479771
26.431667	0.1	0.479999
26.433333	0.1	0.477629
26.435000	0.1	0.473801
26.436667	0.1	0.470243
26.438333	0.1	0.467738
26.440000	0.1	0.465345
26.441667	0.1	0.462630
26.443333	0.1	0.460888
26.445000	0.1	0.461084
26.446667	0.1	0.462467
26.448333	0.1	0.463505
26.450000	0.1	0.463175
26.451667	0.1	0.461573
26.453333	0.1	0.459654
26.455000	0.1	0.458388
26.456667	0.1	0.458388
26.458333	0.1	0.459887
26.460000	0.1	0.462406
26.461667	0.1	0.464749
26.463333	0.1	0.465871
26.465000	0.1	0.465619
26.466667	0.1	0.464516
26.468333	0.1	0.462974
26.470000	0.1	0.460502
26.471667	0.1	0.456176
26.473333	0.1	0.450225
26.475000	0.1	0.444516
26.476667	0.1	0.440879
26.478333	0.1	0.440157
26.480000	0.1	0.442793
26.481667	0.1	0.448534
26.483333	0.1	0.455594
26.485000	0.1	0.461182
26.486667	0.1	0.463091
26.488333	0.1	0.460795
26.490000	0.1	0.455459
26.491667	0.1	0.448790
26.493333	0.1	0.441950
26.495000	0.1	0.435910
26.496667	0.1	0.431766
26.498333	0.1	0.429964
26.500000	0.1	0.430322
26.501667	0.1	0.432935
26.503333	0.1	0.437489
26.505000	0.1	0.442173
26.506667	0.1	0.444693
26.508333	0.1	0.444311
26.510000	0.1	0.442630
26.511667	0.1	0.442201
26.513333	0.1	0.443845
26.515000	0.1	0.445857
26.516667	0.1	0.445857
26.518333	0.1	0.442853
26.520000	0.1	0.438127
26.521667	0.1	0.434662
26.523333	0.1	0.434909
26.525000	0.1	0.438611
26.526667	0.1	0.443240
26.528333	0.1	0.446732
26.530000	0.1	0.449037
26.531667	0.1	0.450742
26.533333	0.1	0.451519
26.535000	0.1	0.450555
26.536667	0.1	0.447598
26.538333	0.1	0.443640
26.540000	0.1	0.440353
26.541667	0.1	0.438280
26.543333	0.1	0.436362
26.545000	0.1	0.433535
26.546667	0.1	0.430290
26.548333	0.1	0.428553
26.550000	0.1	0.429796
26.551667	0.1	0.433354
26.553333	0.1	0.437358
26.555000	0.1	0.440609
26.556667	0.1	0.442690
26.558333	0.1	0.443496
26.560000	0.1	0.443379
26.561667	0.1	0.443063
26.563333	0.1	0.442984
26.565000	0.1	0.442583
26.566667	0.1	0.440469
26.568333	0.1	0.436460
26.570000	0.1	0.432828
26.571667	0.1	0.432371
26.573333	0.1	0.435794
26.575000	0.1	0.441419
26.576667	0.1	0.446732
26.578333	0.1	0.449554
26.580000	0.1	0.449060
26.581667	0.1	0.446234
26.583333	0.1	0.442052
26.585000	0.1	0.436483
26.586667	0.1	0.430699
26.588333	0.1	0.427742
26.590000	0.1	0.429829
26.591667	0.1	0.436669
26.593333	0.1	0.445866
26.595000	0.1	0.453461
26.596667	0.1	0.455687
26.598333	0.1	0.451771
26.600000	0.1	0.444781
26.601667	0.1	0.439286
26.603333	0.1	0.437684
26.605000	0.1	0.438518
26.606667	0.1	0.438602
26.608333	0.1	0.436343
26.610000	0.1	0.432516
26.611667	0.1	0.429102
26.613333	0.1	0.428222
26.615000	0.1	0.430616
26.616667	0.1	0.434290
26.618333	0.1	0.436399
26.620000	0.1	0.436199
26.621667	0.1	0.435053
26.623333	0.1	0.435100
26.625000	0.1	0.437824
26.626667	0.1	0.442755
26.628333	0.1	0.448488
26.630000	0.1	0.454113
26.631667	0.1	0.458397
26.633333	0.1	0.459994
26.635000	0.1	0.458919
26.636667	0.1	0.455962
26.638333	0.1	0.451421
26.640000	0.1	0.445512
26.641667	0.1	0.439212
26.643333	0.1	0.433777
26.645000	0.1	0.430085
26.646667	0.1	0.428543
26.648333	0.1	0.429130
26.650000	0.1	0.431468
26.651667	0.1	0.434471
26.653333	0.1	0.436590
26.655000	0.1	0.437777
26.656667	0.1	0.440325
26.658333	0.1	0.446448
26.660000	0.1	0.455785
26.661667	0.1	0.465955
26.663333	0.1	0.474514
26.665000	0.1	0.479687
26.666667	0.1	0.480264
26.668333	0.1	0.476129
26.670000	0.1	0.468930
26.671667	0.1	0.462011
26.673333	0.1	0.459487
26.675000	0.1	0.464236
26.676667	0.1	0.476050
26.678333	0.1	0.492120
26.680000	0.1	0.508344
26.681667	0.1	0.520600
26.683333	0.1	0.527152
26.685000	0.1	0.529555
26.686667	0.1	0.530579
26.688333	0.1	0.532554
26.690000	0.1	0.537261
26.691667	0.1	0.545024
26.693333	0.1	0.554407
26.695000	0.1	0.563711
26.696667	0.1	0.571283
26.698333	0.1	0.575227
26.700000	0.1	0.575357
26.701667	0.1	0.574291
26.703333	0.1	0.575026
26.705000	0.1	0.578733
26.706667	0.1	0.585127
26.708333	0.1	0.593518
26.710000	0.1	0.603027
26.711667	0.1	0.612084
26.713333	0.1	0.619278
26.715000	0.1	0.625523
26.716667	0.1	0.633495
26.718333	0.1	0.644810
26.720000	0.1	0.658850
26.721667	0.1	0.673952
26.723333	0.1	0.689281
26.725000	0.1	0.705058
26.726667	0.1	0.721230
26.728333	0.1	0.737058
26.730000	0.1	0.752173
26.731667	0.1	0.766679
26.733333	0.1	0.780146
26.735000	0.1	0.791913
26.736667	0.1	0.802539
26.738333	0.1	0.813529
26.740000	0.1	0.825366
26.741667	0.1	0.837562
26.743333	0.1	0.850442
26.745000	0.1	0.864803
26.746667	0.1	0.880021
26.748333	0.1	0.895122
26.750000	0.1	0.911225
26.751667	0.1	0.930801
26.753333	0.1	0.954815
26.755000	0.1	0.981539
26.756667	0.1	1.008478
26.758333	0.1	1.034820
26.760000	0.1	1.061209
26.761667	0.1	1.088241
26.763333	0.1	1.116307
26.765000	0.1	1.145299
26.766667	0.1	1.174007
26.768333	0.1	1.201420
26.770000	0.1	1.227912
26.771667	0.1	1.254799
26.773333	0.1	1.283935
26.775000	0.1	1.317579
26.776667	0.1	1.356951
26.778333	0.1	1.400826
26.780000	0.1	1.447066
26.781667	0.1	1.494535
26.783333	0.1	1.542512
26.785000	0.1	1.589833
26.786667	0.1	1.635929
26.788333	0.1	1.681936
26.790000	0.1	1.730225
26.791667	0.1	1.782780
26.793333	0.1	1.839595
26.795000	0.1	1.899134
26.796667	0.1	1.960490
26.798333	0.1	2.023862
26.800000	0.1	2.088817
26.801667	0.1	2.153278
26.803333	0.1	2.215076
26.805000	0.1	2.274322
26.806667	0.1	2.333429
26.808333	0.1	2.395120
26.810000	0.1	2.460890
26.811667	0.1	2.530054
26.813333	0.1	2.599997
26.815000	0.1	2.668016
26.816667	0.1	2.733204
26.818333	0.1	2.796762
26.820000	0.1	2.859896
26.821667	0.1	2.921768
26.823333	0.1	2.980763
26.825000	0.1	3.036549
26.826667	0.1	3.089681
26.828333	0.1	3.140443
26.830000	0.1	3.188606
26.831667	0.1	3.233762
26.833333	0.1	3.275308
26.835000	0.1	3.311974
26.836667	0.1	3.342177
26.838333	0.1	3.365357
26.840000	0.1	3.382671
26.841667	0.1	3.396012
26.843333	0.1	3.406573
26.845000	0.1	3.414545
26.846667	0.1	3.419374
26.848333	0.1	3.419775
26.850000	0.1	3.414694
26.851667	0.1	3.404925
26.853333	0.1	3.392715
26.855000	0.1	3.379360
26.856667	0.1	3.364263
26.858333	0.1	3.345832
26.860000	0.1	3.321739
26.861667	0.1	3.289874
26.863333	0.1	3.250497
26.865000	0.1	3.206069
26.866667	0.1	3.158990
26.868333	0.1	3.111106
26.870000	0.1	3.064349
26.871667	0.1	3.020219
26.873333	0.1	2.979143
26.875000	0.1	2.940893
26.876667	0.1	2.904427
26.878333	0.1	2.867379
26.880000	0.1	2.827076
26.881667	0.1	2.782899
26.883333	0.1	2.737194
26.885000	0.1	2.693157
26.886667	0.1	2.652402
26.888333	0.1	2.615592
26.890000	0.1	2.583172
26.891667	0.1	2.554120
26.893333	0.1	2.526054
26.895000	0.1	2.497863
26.896667	0.1	2.471181
26.898333	0.1	2.448419
26.900000	0.1	2.429406
26.901667	0.1	2.411301
26.903333	0.1	2.392181
26.905000	0.1	2.373066
26.906667	0.1	2.356400
26.908333	0.1	2.344102
26.910000	0.1	2.336735
26.911667	0.1	2.333629
26.913333	0.1	2.333587
26.915000	0.1	2.335389
26.916667	0.1	2.337685
26.918333	0.1	2.339138
26.920000	0.1	2.339082
26.921667	0.1	2.337666
26.923333	0.1	2.334942
26.925000	0.1	2.330909
26.926667	0.1	2.326779
26.928333	0.1	2.324549
26.930000	0.1	2.324805
26.931667	0.1	2.326076
26.933333	0.1	2.325587
26.935000	0.1	2.320418
26.936667	0.1	2.309079
26.938333	0.1	2.292497
26.940000	0.1	2.273396
26.941667	0.1	2.254429
26.943333	0.1	2.236841
26.945000	0.1	2.220427
26.946667	0.1	2.204031
26.948333	0.1	2.186182
26.950000	0.1	2.165395
26.951667	0.1	2.140217
26.953333	0.1	2.110032
26.955000	0.1	2.075783
26.956667	0.1	2.039121
26.958333	0.1	2.001557
26.960000	0.1	1.964173
26.961667	0.1	1.927186
26.963333	0.1	1.889998
26.965000	0.1	1.851730
26.966667	0.1	1.811478
26.968333	0.1	1.768866
26.970000	0.1	1.724204
26.971667	0.1	1.678169
26.973333	0.1	1.632124
26.975000	0.1	1.588091
26.976667	0.1	1.547756
26.978333	0.1	1.512137
26.980000	0.1	1.480924
26.981667	0.1	1.451685
26.983333	0.1	1.421138
26.985000	0.1	1.387186
26.986667	0.1	1.349775
26.988333	0.1	1.310701
26.990000	0.1	1.272694
26.991667	0.1	1.238030
26.993333	0.1	1.206999
26.995000	0.1	1.178198
26.996667	0.1	1.150747
26.998333	0.1	1.124907
27.000000	0.1	1.101173
27.001667	0.1	1.080562
27.003333	0.1	1.064623
27.005000	0.1	1.053344
27.006667	0.1	1.044110
27.008333	0.1	1.033787
27.010000	0.1	1.021042
27.011667	0.1	1.006443
27.013333	0.1	0.991290
27.015000	0.1	0.976860
27.016667	0.1	0.964510
27.018333	0.1	0.955639
27.020000	0.1	0.950312
27.021667	0.1	0.946606
27.023333	0.1	0.942643
27.025000	0.1	0.938270
27.026667	0.1	0.933786
27.028333	0.1	0.928454
27.030000	0.1	0.921139
27.031667	0.1	0.911490
27.033333	0.1	0.900095
27.035000	0.1	0.888635
27.036667	0.1	0.880514
27.038333	0.1	0.879918
27.040000	0.1	0.889096
27.041667	0.1	0.906610
27.043333	0.1	0.928007
27.045000	0.1	0.947821
27.046667	0.1	0.961865
27.048333	0.1	0.968492
27.050000	0.1	0.968892
27.051667	0.1	0.966606
27.053333	0.1	0.965409
27.055000	0.1	0.966801
27.056667	0.1	0.970201
27.058333	0.1	0.975318
27.060000	0.1	0.982573
27.061667	0.1	0.991295
27.063333	0.1	0.999779
27.065000	0.1	1.007197
27.066667	0.1	1.014117
27.068333	0.1	1.021931
27.070000	0.1	1.031780
27.071667	0.1	1.043701
27.073333	0.1	1.057456
27.075000	0.1	1.072660
27.076667	0.1	1.087477
27.078333	0.1	1.099054
27.080000	0.1	1.105629
27.081667	0.1	1.108265
27.083333	0.1	1.110486
27.085000	0.1	1.115776
27.086667	0.1	1.125578
27.088333	0.1	1.139008
27.090000	0.1	1.153387
27.091667	0.1	1.166170
27.093333	0.1	1.176754
27.095000	0.1	1.186188
27.096667	0.1	1.195753
27.098333	0.1	1.206044
27.100000	0.1	1.216880
27.101667	0.1	1.227628
27.103333	0.1	1.237900
27.105000	0.1	1.248075
27.106667	0.1	1.258776
27.108333	0.1	1.270687
27.110000	0.1	1.284708
27.111667	0.1	1.301644
27.113333	0.1	1.322087
27.115000	0.1	1.346245
27.116667	0.1	1.373067
27.118333	0.1	1.400090
27.120000	0.1	1.424402
27.121667	0.1	1.443331
27.123333	0.1	1.455257
27.125000	0.1	1.461031
27.126667	0.1	1.464407
27.128333	0.1	1.470703
27.130000	0.1	1.484416
27.131667	0.1	1.507332
27.133333	0.1	1.538051
27.135000	0.1	1.573088
27.136667	0.1	1.608767
27.138333	0.1	1.642671
27.140000	0.1	1.674243
27.141667	0.1	1.704101
27.143333	0.1	1.732642
27.145000	0.1	1.760451
27.146667	0.1	1.789392
27.148333	0.1	1.821509
27.150000	0.1	1.857555
27.151667	0.1	1.897067
27.153333	0.1	1.939554
27.155000	0.1	1.985421
27.156667	0.1	2.034837
27.158333	0.1	2.086419
27.160000	0.1	2.138591
27.161667	0.1	2.191528
27.163333	0.1	2.246024
27.165000	0.1	2.301908
27.166667	0.1	2.359129
27.168333	0.1	2.418929
27.170000	0.1	2.483008
27.171667	0.1	2.552252
27.173333	0.1	2.626120
27.175000	0.1	2.703099
27.176667	0.1	2.781502
27.178333	0.1	2.860506
27.180000	0.1	2.940781
27.181667	0.1	3.023720
27.183333	0.1	3.110915
27.185000	0.1	3.204630
27.186667	0.1	3.307774
27.188333	0.1	3.421973
27.190000	0.1	3.545582
27.191667	0.1	3.674938
27.193333	0.1	3.807382
27.195000	0.1	3.942139
27.196667	0.1	4.079659
27.198333	0.1	4.221494
27.200000	0.1	4.369910
27.201667	0.1	4.526451
27.203333	0.1	4.690983
27.205000	0.1	4.862300
27.206667	0.1	5.039382
27.208333	0.1	5.222103
27.210000	0.1	5.410961
27.211667	0.1	5.606809
27.213333	0.1	5.810736
27.215000	0.1	6.023948
27.216667	0.1	6.247545
27.218333	0.1	6.480603
27.220000	0.1	6.718845
27.221667	0.1	6.957427
27.223333	0.1	7.194914
27.225000	0.1	7.434455
27.226667	0.1	7.681544
27.228333	0.1	7.939525
27.230000	0.1	8.206428
27.231667	0.1	8.476628
27.233333	0.1	8.745263
27.235000	0.1	9.010639
27.236667	0.1	9.272979
27.238333	0.1	9.532175
27.240000	0.1	9.786701
27.241667	0.1	10.034582
27.243333	0.1	10.274732
27.245000	0.1	10.506753
27.246667	0.1	10.729977
27.248333	0.1	10.943240
27.250000	0.1	11.144918
27.251667	0.1	11.332682
27.253333	0.1	11.504279
27.255000	0.1	11.658971
27.256667	0.1	11.796961
27.258333	0.1	11.917427
27.260000	0.1	12.018164
27.261667	0.1	12.097582
27.263333	0.1	12.156912
27.265000	0.1	12.198612
27.266667	0.1	12.222137
27.268333	0.1	12.223576
27.270000	0.1	12.199697
27.271667	0.1	12.150728
27.273333	0.1	12.079747
27.275000	0.1	11.990634
27.276667	0.1	11.885636
27.278333	0.1	11.764513
27.280000	0.1	11.625923
27.281667	0.1	11.468851
27.283333	0.1	11.292906
27.285000	0.1	11.098413
27.286667	0.1	10.886653
27.288333	0.1	10.659448
27.290000	0.1	10.418519
27.291667	0.1	10.165903
27.293333	0.1	9.904485
27.295000	0.1	9.637135
27.296667	0.1	9.365818
27.298333	0.1	9.091017
27.300000	0.1	8.811448
27.301667	0.1	8.525015
27.303333	0.1	8.231071
27.305000	0.1	7.932126
27.306667	0.1	7.633269
27.308333	0.1	7.340112
27.310000	0.1	7.056445
27.311667	0.1	6.782059
27.313333	0.1	6.513502
27.315000	0.1	6.247866
27.316667	0.1	5.984823
27.318333	0.1	5.725715
27.320000	0.1	5.472158
27.321667	0.1	5.224943
27.323333	0.1	4.983936
27.325000	0.1	4.749456
27.326667	0.1	4.523615
27.328333	0.1	4.309663
27.330000	0.1	4.109475
27.331667	0.1	3.921632
27.333333	0.1	3.742408
27.335000	0.1	3.568847
27.336667	0.1	3.400575
27.338333	0.1	3.239042
27.340000	0.1	3.086259
27.341667	0.1	2.943515
27.343333	0.1	2.810089
27.345000	0.1	2.683648
27.346667	0.1	2.562003
27.348333	0.1	2.444643
27.350000	0.1	2.333177
27.351667	0.1	2.229689
27.353333	0.1	2.134405
27.355000	0.1	2.046190
27.356667	0.1	1.964835
27.358333	0.1	1.891064
27.360000	0.1	1.824489
27.361667	0.1	1.762598
27.363333	0.1	1.701894
27.365000	0.1	1.640380
27.366667	0.1	1.579006
27.368333	0.1	1.520538
27.370000	0.1	1.467033
27.371667	0.1	1.418036
27.373333	0.1	1.371191
27.375000	0.1	1.324466
27.376667	0.1	1.277472
27.378333	0.1	1.231139
27.380000	0.1	1.187157
27.381667	0.1	1.147664
27.383333	0.1	1.114639
27.385000	0.1	1.088567
27.386667	0.1	1.067258
27.388333	0.1	1.046378
27.390000	0.1	1.021684
27.391667	0.1	0.991272
27.393333	0.1	0.956673
27.395000	0.1	0.922200
27.396667	0.1	0.892510
27.398333	0.1	0.870298
27.400000	0.1	0.855504
27.401667	0.1	0.845753
27.403333	0.1	0.837301
27.405000	0.1	0.825897
27.406667	0.1	0.808630
27.408333	0.1	0.786241
27.410000	0.1	0.762958
27.411667	0.1	0.743894
27.413333	0.1	0.731922
27.415000	0.1	0.726017
27.416667	0.1	0.722199
27.418333	0.1	0.716555
27.420000	0.1	0.707731
27.421667	0.1	0.696797
27.423333	0.1	0.684992
27.425000	0.1	0.672536
27.426667	0.1	0.659716
27.428333	0.1	0.647628
27.430000	0.1	0.637523
27.431667	0.1	0.629867
27.433333	0.1	0.623772
27.435000	0.1	0.617472
27.436667	0.1	0.610021
27.438333	0.1	0.601918
27.440000	0.1	0.593839
27.441667	0.1	0.586398
27.443333	0.1	0.580959
27.445000	0.1	0.578729
27.446667	0.1	0.578500
27.448333	0.1	0.576917
27.450000	0.1	0.571492
27.451667	0.1	0.562621
27.453333	0.1	0.552670
27.455000	0.1	0.544270
27.456667	0.1	0.539422
27.458333	0.1	0.538919
27.460000	0.1	0.541979
27.461667	0.1	0.546412
27.463333	0.1	0.549308
27.465000	0.1	0.548330
27.466667	0.1	0.543119
27.468333	0.1	0.535869
27.470000	0.1	0.530239
27.471667	0.1	0.528432
27.473333	0.1	0.529415
27.475000	0.1	0.530700
27.476667	0.1	0.530677
27.478333	0.1	0.528926
27.480000	0.1	0.526146
27.481667	0.1	0.523594
27.483333	0.1	0.521727
27.485000	0.1	0.520404
27.486667	0.1	0.520051
27.488333	0.1	0.521056
27.490000	0.1	0.522081
27.491667	0.1	0.520963
27.493333	0.1	0.517708
27.495000	0.1	0.514421
27.496667	0.1	0.512530
27.498333	0.1	0.511999
27.500000	0.1	0.512647
27.501667	0.1	0.514761
27.503333	0.1	0.518546
27.505000	0.1	0.523347
27.506667	0.1	0.527552
27.508333	0.1	0.529378
27.510000	0.1	0.527995
27.511667	0.1	0.524097
27.513333	0.1	0.519394
27.515000	0.1	0.516186
27.516667	0.1	0.515995
27.518333	0.1	0.517578
27.520000	0.1	0.518146
27.521667	0.1	0.515888
27.523333	0.1	0.509899
27.525000	0.1	0.500008
27.526667	0.1	0.488409
27.528333	0.1	0.479291
27.530000	0.1	0.475771
27.531667	0.1	0.478658
27.533333	0.1	0.486467
27.535000	0.1	0.495017
27.536667	0.1	0.499766
27.538333	0.1	0.498956
27.540000	0.1	0.493485
27.541667	0.1	0.486006
27.543333	0.1	0.480474
27.545000	0.1	0.479384
27.546667	0.1	0.481084
27.548333	0.1	0.481829
27.550000	0.1	0.480385
27.551667	0.1	0.478299
27.553333	0.1	0.476623
27.555000	0.1	0.475375
27.556667	0.1	0.474649
27.558333	0.1	0.473824
27.560000	0.1	0.471389
27.561667	0.1	0.466164
27.563333	0.1	0.457978
27.565000	0.1	0.448287
27.566667	0.1	0.440003
27.568333	0.1	0.435985
27.570000	0.1	0.437456
27.571667	0.1	0.443161
27.573333	0.1	0.449908
27.575000	0.1	0.454695
27.576667	0.1	0.456283
27.578333	0.1	0.454918
27.580000	0.1	0.451151
27.581667	0.1	0.445717
27.583333	0.1	0.440069
27.585000	0.1	0.435403
27.586667	0.1	0.431398
27.588333	0.1	0.427244
27.590000	0.1	0.423342
27.591667	0.1	0.421335
27.593333	0.1	0.422434
27.595000	0.1	0.425479
27.596667	0.1	0.427188
27.598333	0.1	0.425102
27.600000	0.1	0.420031
27.601667	0.1	0.415090
27.603333	0.1	0.412730
27.605000	0.1	0.413023
27.606667	0.1	0.414401
27.608333	0.1	0.415146
27.610000	0.1	0.413889
27.611667	0.1	0.410089
27.613333	0.1	0.404762
27.615000	0.1	0.400213
27.616667	0.1	0.398564
27.618333	0.1	0.400255
27.620000	0.1	0.403826
27.621667	0.1	0.406946
27.623333	0.1	0.407756
27.625000	0.1	0.406150
27.626667	0.1	0.403887
27.628333	0.1	0.402560
27.630000	0.1	0.401596
27.631667	0.1	0.399337
27.633333	0.1	0.395360
27.635000	0.1	0.390848
27.636667	0.1	0.388222
27.638333	0.1	0.389977
27.640000	0.1	0.396399
27.641667	0.1	0.405172
27.643333	0.1	0.412790
27.645000	0.1	0.415547
27.646667	0.1	0.411468
27.648333	0.1	0.402583
27.650000	0.1	0.393442
27.651667	0.1	0.387132
27.653333	0.1	0.384096
27.655000	0.1	0.383719
27.656667	0.1	0.384892
27.658333	0.1	0.386084
27.660000	0.1	0.386639
27.661667	0.1	0.386941
27.663333	0.1	0.387258
27.665000	0.1	0.387472
27.666667	0.1	0.387561
27.668333	0.1	0.387919
27.670000	0.1	0.389568
27.671667	0.1	0.393167
27.673333	0.1	0.397954
27.675000	0.1	0.402872
27.676667	0.1	0.407160
27.678333	0.1	0.409274
27.680000	0.1	0.407407
27.681667	0.1	0.401693
27.683333	0.1	0.395025
27.685000	0.1	0.391244
27.686667	0.1	0.392082
27.688333	0.1	0.396287
27.690000	0.1	0.401200
27.691667	0.1	0.403859
27.693333	0.1	0.401270
27.695000	0.1	0.392790
27.696667	0.1	0.382699
27.698333	0.1	0.377228
27.700000	0.1	0.378890
27.701667	0.1	0.385623
27.703333	0.1	0.393772
27.705000	0.1	0.400525
27.706667	0.1	0.404543
27.708333	0.1	0.405177
27.710000	0.1	0.401814
27.711667	0.1	0.395235
27.713333	0.1	0.389051
27.715000	0.1	0.387467
27.716667	0.1	0.391714
27.718333	0.1	0.399668
27.720000	0.1	0.408143
27.721667	0.1	0.414676
27.723333	0.1	0.417954
27.725000	0.1	0.417656
27.726667	0.1	0.414285
27.728333	0.1	0.409237
27.730000	0.1	0.404627
27.731667	0.1	0.402271
27.733333	0.1	0.403118
27.735000	0.1	0.407603
27.736667	0.1	0.415542
27.738333	0.1	0.425451
27.740000	0.1	0.435226
27.741667	0.1	0.443473
27.743333	0.1	0.449601
27.745000	0.1	0.453047
27.746667	0.1	0.453638
27.748333	0.1	0.452232
27.750000	0.1	0.449973
27.751667	0.1	0.447165
27.753333	0.1	0.443524
27.755000	0.1	0.439361
27.756667	0.1	0.435878
27.758333	0.1	0.434709
27.760000	0.1	0.437531
27.761667	0.1	0.444548
27.763333	0.1	0.453191
27.765000	0.1	0.459575
27.766667	0.1	0.461061
27.768333	0.1	0.457726
27.770000	0.1	0.451654
27.771667	0.1	0.445070
27.773333	0.1	0.439472
27.775000	0.1	0.436050
27.776667	0.1	0.435826
27.778333	0.1	0.439091
27.780000	0.1	0.444683
27.781667	0.1	0.450150
27.783333	0.1	0.452902
27.785000	0.1	0.451594
27.786667	0.1	0.446765
27.788333	0.1	0.440651
27.790000	0.1	0.436422
27.791667	0.1	0.436208
27.793333	0.1	0.439798
27.795000	0.1	0.445736
27.796667	0.1	0.451882
27.798333	0.1	0.455333
27.800000	0.1	0.454518
27.801667	0.1	0.450728
27.803333	0.1	0.446099
27.805000	0.1	0.441987
27.806667	0.1	0.439151
27.808333	0.1	0.437475
27.810000	0.1	0.435933
27.811667	0.1	0.433694
27.813333	0.1	0.430425
27.815000	0.1	0.426150
27.816667	0.1	0.421451
27.818333	0.1	0.417125
27.820000	0.1	0.413852
27.821667	0.1	0.412115
27.823333	0.1	0.411402
27.825000	0.1	0.410280
27.826667	0.1	0.408059
27.828333	0.1	0.404827
27.830000	0.1	0.399998
27.831667	0.1	0.393298
27.833333	0.1	0.386713
27.835000	0.1	0.383221
27.836667	0.1	0.383682
27.838333	0.1	0.386513
27.840000	0.1	0.390438
27.841667	0.1	0.395579
27.843333	0.1	0.401554
27.845000	0.1	0.406569
27.846667	0.1	0.408837
27.848333	0.1	0.407859
27.850000	0.1	0.404138
27.851667	0.1	0.398583
27.853333	0.1	0.392664
27.855000	0.1	0.388124
27.856667	0.1	0.386192
27.858333	0.1	0.386960
27.860000	0.1	0.389405
27.861667	0.1	0.392459
27.863333	0.1	0.395970
27.865000	0.1	0.399975
27.866667	0.1	0.403807
27.868333	0.1	0.406923
27.870000	0.1	0.409721
27.871667	0.1	0.412562
27.873333	0.1	0.415035
27.875000	0.1	0.416557
27.876667	0.1	0.417051
27.878333	0.1	0.416939
27.880000	0.1	0.416692
27.881667	0.1	0.416664
27.883333	0.1	0.416953
27.885000	0.1	0.416948
27.886667	0.1	0.415961
27.888333	0.1	0.414280
27.890000	0.1	0.412753
27.891667	0.1	0.411915
27.893333	0.1	0.411724
27.895000	0.1	0.411603
27.896667	0.1	0.411081
27.898333	0.1	0.410280
27.900000	0.1	0.409237
27.901667	0.1	0.407458
27.903333	0.1	0.404813
27.905000	0.1	0.402457
27.906667	0.1	0.402150
27.908333	0.1	0.404431
27.910000	0.1	0.407915
27.911667	0.1	0.410848
27.913333	0.1	0.412208
27.915000	0.1	0.410997
27.916667	0.1	0.406764
27.918333	0.1	0.401163
27.920000	0.1	0.397307
27.921667	0.1	0.397568
27.923333	0.1	0.402178
27.925000	0.1	0.409661
27.926667	0.1	0.417908
27.928333	0.1	0.424301
27.930000	0.1	0.426103
27.931667	0.1	0.422546
27.933333	0.1	0.415882
27.935000	0.1	0.409288
27.936667	0.1	0.404725
27.938333	0.1	0.402597
27.940000	0.1	0.402238
27.941667	0.1	0.403053
27.943333	0.1	0.405121
27.945000	0.1	0.408171
27.946667	0.1	0.410499
27.948333	0.1	0.409735
27.950000	0.1	0.404995
27.951667	0.1	0.397661
27.953333	0.1	0.389679
27.955000	0.1	0.382550
27.956667	0.1	0.377879
27.958333	0.1	0.376841
27.960000	0.1	0.378569
27.961667	0.1	0.380646
27.963333	0.1	0.381512
27.965000	0.1	0.381437
27.966667	0.1	0.381512
27.968333	0.1	0.382154
27.970000	0.1	0.382601
27.971667	0.1	0.382019
27.973333	0.1	0.381162
27.975000	0.1	0.382215
27.976667	0.1	0.386625
27.978333	0.1	0.393498
27.980000	0.1	0.399966
27.981667	0.1	0.402881
27.983333	0.1	0.400594
27.985000	0.1	0.393651
27.986667	0.1	0.384254
27.988333	0.1	0.375262
27.990000	0.1	0.369442
27.991667	0.1	0.368520
27.993333	0.1	0.371644
27.995000	0.1	0.375789
27.996667	0.1	0.378527
27.998333	0.1	0.379602
28.000000	0.1	0.379914
28.001667	0.1	0.379859
28.003333	0.1	0.378950
28.005000	0.1	0.376515
28.006667	0.1	0.372618
28.008333	0.1	0.368590
28.010000	0.1	0.366583
28.011667	0.1	0.368352
28.013333	0.1	0.374108
28.015000	0.1	0.382215
28.016667	0.1	0.389866
28.018333	0.1	0.394396
28.020000	0.1	0.394625
28.021667	0.1	0.391100
28.023333	0.1	0.385330
28.025000	0.1	0.379188
28.026667	0.1	0.374648
28.028333	0.1	0.373130
28.030000	0.1	0.374932
28.031667	0.1	0.378978
28.033333	0.1	0.382815
28.035000	0.1	0.383789
28.036667	0.1	0.380920
28.038333	0.1	0.374815
28.040000	0.1	0.366867
28.041667	0.1	0.359714
28.043333	0.1	0.356105
28.045000	0.1	0.356692
28.046667	0.1	0.360841
28.048333	0.1	0.368203
28.050000	0.1	0.377395
28.051667	0.1	0.384790
28.053333	0.1	0.386559
28.055000	0.1	0.381274
28.056667	0.1	0.370918
28.058333	0.1	0.360203
28.060000	0.1	0.354387
28.061667	0.1	0.356040
28.063333	0.1	0.363104
28.065000	0.1	0.371081
28.066667	0.1	0.376552
28.068333	0.1	0.378098
28.070000	0.1	0.376105
28.071667	0.1	0.372655
28.073333	0.1	0.369647
28.075000	0.1	0.367020
28.076667	0.1	0.364040
28.078333	0.1	0.361349
28.080000	0.1	0.360473
28.081667	0.1	0.361758
28.083333	0.1	0.363383
28.085000	0.1	0.363057
28.086667	0.1	0.360669
28.088333	0.1	0.358112
28.090000	0.1	0.355789
28.091667	0.1	0.352142
28.093333	0.1	0.347532
28.095000	0.1	0.344878
28.096667	0.1	0.346042
28.098333	0.1	0.350527
28.100000	0.1	0.356729
28.101667	0.1	0.362471
28.103333	0.1	0.365544
28.105000	0.1	0.364915
28.106667	0.1	0.360855
28.108333	0.1	0.354745
28.110000	0.1	0.348920
28.111667	0.1	0.345614
28.113333	0.1	0.345553
28.115000	0.1	0.347691
28.116667	0.1	0.350424
28.118333	0.1	0.352734
28.120000	0.1	0.354177
28.121667	0.1	0.354624
28.123333	0.1	0.354028
28.125000	0.1	0.352100
28.126667	0.1	0.348543
28.128333	0.1	0.344003
28.130000	0.1	0.340506
28.131667	0.1	0.339928
28.133333	0.1	0.342228
28.135000	0.1	0.346415
28.136667	0.1	0.352212
28.138333	0.1	0.359006
28.140000	0.1	0.364641
28.141667	0.1	0.366634
28.143333	0.1	0.364385
28.145000	0.1	0.359500
28.146667	0.1	0.353521
28.148333	0.1	0.346988
28.150000	0.1	0.341204
28.151667	0.1	0.338233
28.153333	0.1	0.338713
28.155000	0.1	0.341479
28.156667	0.1	0.345269
28.158333	0.1	0.349362
28.160000	0.1	0.352752
28.161667	0.1	0.354028
28.163333	0.1	0.352459
28.165000	0.1	0.348901
28.166667	0.1	0.345293
28.168333	0.1	0.343211
28.170000	0.1	0.343011
28.171667	0.1	0.343914
28.173333	0.1	0.345153
28.175000	0.1	0.347132
28.176667	0.1	0.350960
28.178333	0.1	0.356631
28.180000	0.1	0.362019
28.181667	0.1	0.364217
28.183333	0.1	0.362126
28.185000	0.1	0.357493
28.186667	0.1	0.352934
28.188333	0.1	0.349572
28.190000	0.1	0.347267
28.191667	0.1	0.346373
28.193333	0.1	0.347788
28.195000	0.1	0.351476
28.196667	0.1	0.355598
28.198333	0.1	0.357488
28.200000	0.1	0.356254
28.201667	0.1	0.353483
28.203333	0.1	0.351239
28.205000	0.1	0.350745
28.206667	0.1	0.352873
28.208333	0.1	0.358392
28.210000	0.1	0.366862
28.211667	0.1	0.375737
28.213333	0.1	0.381470
28.215000	0.1	0.381665
28.216667	0.1	0.376576
28.218333	0.1	0.368757
28.220000	0.1	0.361213
28.221667	0.1	0.356161
28.223333	0.1	0.354992
28.225000	0.1	0.357716
28.226667	0.1	0.362652
28.228333	0.1	0.367225
28.230000	0.1	0.369232
28.231667	0.1	0.368077
28.233333	0.1	0.365018
28.235000	0.1	0.362103
28.236667	0.1	0.361027
28.238333	0.1	0.362620
28.240000	0.1	0.366806
28.241667	0.1	0.373237
28.243333	0.1	0.381297
28.245000	0.1	0.389381
28.246667	0.1	0.395509
28.248333	0.1	0.398704
28.250000	0.1	0.399100
28.251667	0.1	0.397256
28.253333	0.1	0.393814
28.255000	0.1	0.390145
28.256667	0.1	0.388129
28.258333	0.1	0.388310
28.260000	0.1	0.389493
28.261667	0.1	0.390746
28.263333	0.1	0.392520
28.265000	0.1	0.395300
28.266667	0.1	0.398350
28.268333	0.1	0.400618
28.270000	0.1	0.402019
28.271667	0.1	0.403323
28.273333	0.1	0.405083
28.275000	0.1	0.407533
28.276667	0.1	0.410974
28.278333	0.1	0.415500
28.280000	0.1	0.420799
28.281667	0.1	0.426481
28.283333	0.1	0.431733
28.285000	0.1	0.434928
28.286667	0.1	0.434881
28.288333	0.1	0.432502
28.290000	0.1	0.430057
28.291667	0.1	0.429414
28.293333	0.1	0.431626
28.295000	0.1	0.437205
28.296667	0.1	0.445265
28.298333	0.1	0.452721
28.300000	0.1	0.456260
28.301667	0.1	0.454807
28.303333	0.1	0.449228
28.305000	0.1	0.441326
28.306667	0.1	0.433642
28.308333	0.1	0.428944
28.310000	0.1	0.428925
28.311667	0.1	0.432739
28.313333	0.1	0.437191
28.315000	0.1	0.439221
28.316667	0.1	0.438117
28.318333	0.1	0.435081
28.320000	0.1	0.431552
28.321667	0.1	0.428511
28.323333	0.1	0.426518
28.325000	0.1	0.426001
28.326667	0.1	0.427570
28.328333	0.1	0.431133
28.330000	0.1	0.435049
28.331667	0.1	0.437386
28.333333	0.1	0.437540
28.335000	0.1	0.436180
28.336667	0.1	0.435160
28.338333	0.1	0.437610
28.340000	0.1	0.445158
28.341667	0.1	0.455105
28.343333	0.1	0.462718
28.345000	0.1	0.465438
28.346667	0.1	0.463584
28.348333	0.1	0.459193
28.350000	0.1	0.455426
28.351667	0.1	0.455352
28.353333	0.1	0.460101
28.355000	0.1	0.468427
28.356667	0.1	0.477666
28.358333	0.1	0.484632
28.360000	0.1	0.487086
28.361667	0.1	0.485564
28.363333	0.1	0.482574
28.365000	0.1	0.480036
28.366667	0.1	0.478439
28.368333	0.1	0.477256
28.370000	0.1	0.475580
28.371667	0.1	0.473470
28.373333	0.1	0.471943
28.375000	0.1	0.471482
28.376667	0.1	0.471706
28.378333	0.1	0.472437
28.380000	0.1	0.474108
28.381667	0.1	0.476423
28.383333	0.1	0.477396
28.385000	0.1	0.474732
28.386667	0.1	0.467841
28.388333	0.1	0.458439
28.390000	0.1	0.449973
28.391667	0.1	0.445577
28.393333	0.1	0.445773
28.395000	0.1	0.448190
28.396667	0.1	0.449196
28.398333	0.1	0.446467
28.400000	0.1	0.441191
28.401667	0.1	0.437116
28.403333	0.1	0.436935
28.405000	0.1	0.440101
28.406667	0.1	0.444292
28.408333	0.1	0.447766
28.410000	0.1	0.449135
28.411667	0.1	0.446360
28.413333	0.1	0.437927
28.415000	0.1	0.424595
28.416667	0.1	0.409298
28.418333	0.1	0.395793
28.420000	0.1	0.387072
28.421667	0.1	0.384133
28.423333	0.1	0.386206
28.425000	0.1	0.391449
28.426667	0.1	0.396902
28.428333	0.1	0.399812
28.430000	0.1	0.399561
28.431667	0.1	0.396976
28.433333	0.1	0.392944
28.435000	0.1	0.388785
28.436667	0.1	0.386154
28.438333	0.1	0.385060
28.440000	0.1	0.383100
28.441667	0.1	0.377996
28.443333	0.1	0.370028
28.445000	0.1	0.361027
28.446667	0.1	0.352245
28.448333	0.1	0.344589
28.450000	0.1	0.339686
28.451667	0.1	0.338852
28.453333	0.1	0.341628
28.455000	0.1	0.345916
28.456667	0.1	0.349227
28.458333	0.1	0.350019
28.460000	0.1	0.348501
28.461667	0.1	0.345963
28.463333	0.1	0.343197
28.465000	0.1	0.340482
28.466667	0.1	0.338568
28.468333	0.1	0.338187
28.470000	0.1	0.339495
28.471667	0.1	0.342303
28.473333	0.1	0.345977
28.475000	0.1	0.349558
28.476667	0.1	0.352203
28.478333	0.1	0.352901
28.480000	0.1	0.350950
28.481667	0.1	0.347397
28.483333	0.1	0.344520
28.485000	0.1	0.343756
28.486667	0.1	0.345241
28.488333	0.1	0.348752
28.490000	0.1	0.353884
28.491667	0.1	0.359677
28.493333	0.1	0.364836
28.495000	0.1	0.368394
28.496667	0.1	0.369474
28.498333	0.1	0.367314
28.500000	0.1	0.362177
28.501667	0.1	0.355397
28.503333	0.1	0.348887
28.505000	0.1	0.345013
28.506667	0.1	0.345157
28.508333	0.1	0.348440
28.510000	0.1	0.353032
28.511667	0.1	0.357791
28.513333	0.1	0.361595
28.515000	0.1	0.362634
28.516667	0.1	0.359756
28.518333	0.1	0.353782
28.520000	0.1	0.347253
28.521667	0.1	0.343723
28.523333	0.1	0.346047
28.525000	0.1	0.354238
28.526667	0.1	0.365302
28.528333	0.1	0.375402
28.530000	0.1	0.382164
28.531667	0.1	0.384687
28.533333	0.1	0.382438
28.535000	0.1	0.375737
28.536667	0.1	0.366424
28.538333	0.1	0.357931
28.540000	0.1	0.354345
28.541667	0.1	0.357912
28.543333	0.1	0.367202
28.545000	0.1	0.378424
28.546667	0.1	0.388413
28.548333	0.1	0.396254
28.550000	0.1	0.402462
28.551667	0.1	0.407468
28.553333	0.1	0.411188
28.555000	0.1	0.413428
28.556667	0.1	0.414099
28.558333	0.1	0.413829
28.560000	0.1	0.414313
28.561667	0.1	0.417209
28.563333	0.1	0.423528
28.565000	0.1	0.433652
28.566667	0.1	0.446662
28.568333	0.1	0.459980
28.570000	0.1	0.470672
28.571667	0.1	0.477592
28.573333	0.1	0.481703
28.575000	0.1	0.484209
28.576667	0.1	0.485559
28.578333	0.1	0.486001
28.580000	0.1	0.486076
28.581667	0.1	0.486509
28.583333	0.1	0.487673
28.585000	0.1	0.489699
28.586667	0.1	0.492530
28.588333	0.1	0.495091
28.590000	0.1	0.495622
28.591667	0.1	0.493350
28.593333	0.1	0.489163
28.595000	0.1	0.484474
28.596667	0.1	0.480167
28.598333	0.1	0.476902
28.600000	0.1	0.475333
28.601667	0.1	0.475477
28.603333	0.1	0.476972
28.605000	0.1	0.479897
28.606667	0.1	0.484237
28.608333	0.1	0.488739
28.610000	0.1	0.491100
28.611667	0.1	0.489759
28.613333	0.1	0.485023
28.615000	0.1	0.478071
28.616667	0.1	0.469838
28.618333	0.1	0.461806
28.620000	0.1	0.456567
28.621667	0.1	0.456064
28.623333	0.1	0.459617
28.625000	0.1	0.465168
28.626667	0.1	0.471366
28.628333	0.1	0.477019
28.630000	0.1	0.480367
28.631667	0.1	0.480032
28.633333	0.1	0.475436
28.635000	0.1	0.466690
28.636667	0.1	0.455221
28.638333	0.1	0.443999
28.640000	0.1	0.435892
28.641667	0.1	0.431673
28.643333	0.1	0.429931
28.645000	0.1	0.429088
28.646667	0.1	0.428706
28.648333	0.1	0.429004
28.650000	0.1	0.430150
28.651667	0.1	0.432055
28.653333	0.1	0.434322
28.655000	0.1	0.435766
28.656667	0.1	0.434685
28.658333	0.1	0.430639
28.660000	0.1	0.425410
28.661667	0.1	0.421484
28.663333	0.1	0.419761
28.665000	0.1	0.418676
28.666667	0.1	0.415677
28.668333	0.1	0.410378
28.670000	0.1	0.405405
28.671667	0.1	0.403402
28.673333	0.1	0.404278
28.675000	0.1	0.406029
28.676667	0.1	0.407072
28.678333	0.1	0.406969
28.680000	0.1	0.405479
28.681667	0.1	0.402243
28.683333	0.1	0.397526
28.685000	0.1	0.392920
28.686667	0.1	0.391304
28.688333	0.1	0.394657
28.690000	0.1	0.402168
28.691667	0.1	0.411565
28.693333	0.1	0.420492
28.695000	0.1	0.425898
28.696667	0.1	0.424874
28.698333	0.1	0.417219
28.700000	0.1	0.405917
28.701667	0.1	0.395137
28.703333	0.1	0.388273
28.705000	0.1	0.387039
28.706667	0.1	0.391598
28.708333	0.1	0.400809
28.710000	0.1	0.412748
28.711667	0.1	0.425237
28.713333	0.1	0.435323
28.715000	0.1	0.439268
28.716667	0.1	0.434974
28.718333	0.1	0.424087
28.720000	0.1	0.411198
28.721667	0.1	0.401381
28.723333	0.1	0.398303
28.725000	0.1	0.403025
28.726667	0.1	0.413596
28.728333	0.1	0.426443
28.730000	0.1	0.438257
28.731667	0.1	0.446881
28.733333	0.1	0.451417
28.735000	0.1	0.451985
28.736667	0.1	0.449657
28.738333	0.1	0.446509
28.740000	0.1	0.444720
28.741667	0.1	0.445158
28.743333	0.1	0.447268
28.745000	0.1	0.450690
28.746667	0.1	0.456413
28.748333	0.1	0.465717
28.750000	0.1	0.478192
28.751667	0.1	0.491650
28.753333	0.1	0.503515
28.755000	0.1	0.511906
28.756667	0.1	0.516209
28.758333	0.1	0.517485
28.760000	0.1	0.518076
28.761667	0.1	0.520395
28.763333	0.1	0.526067
28.765000	0.1	0.535464
28.766667	0.1	0.547781
28.768333	0.1	0.561741
28.770000	0.1	0.576205
28.771667	0.1	0.589867
28.773333	0.1	0.601169
28.775000	0.1	0.609122
28.776667	0.1	0.613891
28.778333	0.1	0.616284
28.780000	0.1	0.616843
28.781667	0.1	0.615907
28.783333	0.1	0.614985
28.785000	0.1	0.616959
28.786667	0.1	0.623842
28.788333	0.1	0.635101
28.790000	0.1	0.648787
28.791667	0.1	0.662729
28.793333	0.1	0.674385
28.795000	0.1	0.681505
28.796667	0.1	0.683581
28.798333	0.1	0.682208
28.800000	0.1	0.680261
28.801667	0.1	0.680108
28.803333	0.1	0.682441
28.805000	0.1	0.686483
28.806667	0.1	0.691055
28.808333	0.1	0.695880
28.810000	0.1	0.701579
28.811667	0.1	0.708443
28.813333	0.1	0.716015
28.815000	0.1	0.723298
28.816667	0.1	0.728928
28.818333	0.1	0.731749
28.820000	0.1	0.731237
28.821667	0.1	0.727316
28.823333	0.1	0.720145
28.825000	0.1	0.710133
28.826667	0.1	0.698552
28.828333	0.1	0.687451
28.830000	0.1	0.678212
28.831667	0.1	0.671311
28.833333	0.1	0.667255
28.835000	0.1	0.666049
28.836667	0.1	0.666478
28.838333	0.1	0.666273
28.840000	0.1	0.662524
28.841667	0.1	0.653248
28.843333	0.1	0.639558
28.845000	0.1	0.625029
28.846667	0.1	0.613215
28.848333	0.1	0.605886
28.850000	0.1	0.602673
28.851667	0.1	0.601732
28.853333	0.1	0.600661
28.855000	0.1	0.597956
28.856667	0.1	0.593439
28.858333	0.1	0.586743
28.860000	0.1	0.577169
28.861667	0.1	0.565262
28.863333	0.1	0.552968
28.865000	0.1	0.542430
28.866667	0.1	0.535371
28.868333	0.1	0.533201
28.870000	0.1	0.535874
28.871667	0.1	0.540586
28.873333	0.1	0.543292
28.875000	0.1	0.541583
28.876667	0.1	0.535809
28.878333	0.1	0.528456
28.880000	0.1	0.522286
28.881667	0.1	0.518090
28.883333	0.1	0.514700
28.885000	0.1	0.511627
28.886667	0.1	0.510616
28.888333	0.1	0.513932
28.890000	0.1	0.522062
28.891667	0.1	0.533429
28.893333	0.1	0.544917
28.895000	0.1	0.552870
28.896667	0.1	0.554724
28.898333	0.1	0.550025
28.900000	0.1	0.541024
28.901667	0.1	0.532083
28.903333	0.1	0.526956
28.905000	0.1	0.527101
28.906667	0.1	0.532554
28.908333	0.1	0.542649
28.910000	0.1	0.555729
28.911667	0.1	0.569280
28.913333	0.1	0.581015
28.915000	0.1	0.589564
28.916667	0.1	0.594524
28.918333	0.1	0.596833
28.920000	0.1	0.597783
28.921667	0.1	0.597504
28.923333	0.1	0.596242
28.925000	0.1	0.595665
28.926667	0.1	0.597560
28.928333	0.1	0.602356
28.930000	0.1	0.609062
28.931667	0.1	0.616228
28.933333	0.1	0.622566
28.935000	0.1	0.626608
28.936667	0.1	0.626706
28.938333	0.1	0.622068
28.940000	0.1	0.614114
28.941667	0.1	0.606598
28.943333	0.1	0.603269
28.945000	0.1	0.604931
28.946667	0.1	0.609304
28.948333	0.1	0.614300
28.950000	0.1	0.620349
28.951667	0.1	0.628340
28.953333	0.1	0.636838
28.955000	0.1	0.643414
28.956667	0.1	0.646804
28.958333	0.1	0.646450
28.960000	0.1	0.642082
28.961667	0.1	0.634501
28.963333	0.1	0.625728
28.965000	0.1	0.618096
28.966667	0.1	0.612279
28.968333	0.1	0.606203
28.970000	0.1	0.597695
28.971667	0.1	0.587283
28.973333	0.1	0.576796
28.975000	0.1	0.566966
28.976667	0.1	0.557918
28.978333	0.1	0.550454
28.980000	0.1	0.544880
28.981667	0.1	0.540307
28.983333	0.1	0.536661
28.985000	0.1	0.534984
28.986667	0.1	0.535380
28.988333	0.1	0.536428
28.990000	0.1	0.535697
28.991667	0.1	0.530658
28.993333	0.1	0.520791
28.995000	0.1	0.508395
28.996667	0.1	0.496213
28.998333	0.1	0.484958
29.000000	0.1	0.474355
29.001667	0.1	0.465047
29.003333	0.1	0.457498
29.005000	0.1	0.450686
29.006667	0.1	0.443435
29.008333	0.1	0.435812
29.010000	0.1	0.428311
29.011667	0.1	0.420175
29.013333	0.1	0.410476
29.015000	0.1	0.400734
29.016667	0.1	0.394452
29.018333	0.1	0.394196
29.020000	0.1	0.399058
29.021667	0.1	0.404622
29.023333	0.1	0.406560
29.025000	0.1	0.403905
29.026667	0.1	0.398932
29.028333	0.1	0.394876
29.030000	0.1	0.393977
29.031667	0.1	0.396706
29.033333	0.1	0.401284
29.035000	0.1	0.404464
29.036667	0.1	0.404259
29.038333	0.1	0.400757
29.040000	0.1	0.394741
29.041667	0.1	0.387393
29.043333	0.1	0.380548
29.045000	0.1	0.375938
29.046667	0.1	0.374224
29.048333	0.1	0.374573
29.050000	0.1	0.375407
29.051667	0.1	0.375696
29.053333	0.1	0.375193
29.055000	0.1	0.374238
29.056667	0.1	0.373670
29.058333	0.1	0.373437
29.060000	0.1	0.372194
29.061667	0.1	0.369041
29.063333	0.1	0.364394
29.065000	0.1	0.359300
29.066667	0.1	0.354750
29.068333	0.1	0.350755
29.070000	0.1	0.346634
29.071667	0.1	0.342578
29.073333	0.1	0.339737
29.075000	0.1	0.338559
29.076667	0.1	0.338163
29.078333	0.1	0.337642
29.080000	0.1	0.336864
29.081667	0.1	0.335756
29.083333	0.1	0.333874
29.085000	0.1	0.331108
29.086667	0.1	0.328189
29.088333	0.1	0.326065
29.090000	0.1	0.325069
29.091667	0.1	0.325185
29.093333	0.1	0.326727
29.095000	0.1	0.329874
29.096667	0.1	0.333618
29.098333	0.1	0.335970
29.100000	0.1	0.335625
29.101667	0.1	0.333027
29.103333	0.1	0.329488
29.105000	0.1	0.326238
29.106667	0.1	0.324701
29.108333	0.1	0.325688
29.110000	0.1	0.328422
29.111667	0.1	0.331332
29.113333	0.1	0.333120
29.115000	0.1	0.333101
29.116667	0.1	0.330880
29.118333	0.1	0.326117
29.120000	0.1	0.319369
29.121667	0.1	0.312910
29.123333	0.1	0.309478
29.125000	0.1	0.309786
29.126667	0.1	0.312529
29.128333	0.1	0.316068
29.130000	0.1	0.318927
29.131667	0.1	0.320338
29.133333	0.1	0.320920
29.135000	0.1	0.321632
29.136667	0.1	0.322480
29.138333	0.1	0.322778
29.140000	0.1	0.322675
29.141667	0.1	0.323527
29.143333	0.1	0.325935
29.145000	0.1	0.328454
29.146667	0.1	0.328980
29.148333	0.1	0.326619
29.150000	0.1	0.322391
29.151667	0.1	0.318605
29.153333	0.1	0.317316
29.155000	0.1	0.319364
29.156667	0.1	0.324012
29.158333	0.1	0.328729
29.160000	0.1	0.330876
29.161667	0.1	0.330098
29.163333	0.1	0.327998
29.165000	0.1	0.326093
29.166667	0.1	0.324575
29.168333	0.1	0.322768
29.170000	0.1	0.320203
29.171667	0.1	0.317181
29.173333	0.1	0.314959
29.175000	0.1	0.315150
29.176667	0.1	0.318475
29.178333	0.1	0.324519
29.180000	0.1	0.331677
29.181667	0.1	0.337404
29.183333	0.1	0.340021
29.185000	0.1	0.339481
29.186667	0.1	0.336310
29.188333	0.1	0.331672
29.190000	0.1	0.327844
29.191667	0.1	0.327295
29.193333	0.1	0.331146
29.195000	0.1	0.338485
29.196667	0.1	0.347439
29.198333	0.1	0.356552
29.200000	0.1	0.364613
29.201667	0.1	0.370238
29.203333	0.1	0.372985
29.205000	0.1	0.373921
29.206667	0.1	0.373959
29.208333	0.1	0.372990
29.210000	0.1	0.371062
29.211667	0.1	0.368892
29.213333	0.1	0.367188
29.215000	0.1	0.366294
29.216667	0.1	0.366424
29.218333	0.1	0.367588
29.220000	0.1	0.369037
29.221667	0.1	0.369423
29.223333	0.1	0.368506
29.225000	0.1	0.367705
29.226667	0.1	0.368506
29.228333	0.1	0.371425
29.230000	0.1	0.376366
29.231667	0.1	0.382494
29.233333	0.1	0.387947
29.235000	0.1	0.390890
29.236667	0.1	0.391277
29.238333	0.1	0.390154
29.240000	0.1	0.387733
29.241667	0.1	0.383751
29.243333	0.1	0.379123
29.245000	0.1	0.376119
29.246667	0.1	0.376254
29.248333	0.1	0.378499
29.250000	0.1	0.380981
29.251667	0.1	0.383579
29.253333	0.1	0.387342
29.255000	0.1	0.391989
[truncated: 251,958 more chars]
