# Supplementary material for: Fade into you: genetic control of pigmentation patterns in red-flesh apple (Malus domestica)
Source: Front Plant Sci. 2025 Jan 13;15:1462545. doi: 10.3389/fpls.2024.1462545 (PMC11770013; doi:10.3389/fpls.2024.1462545)
Supplement: Supplementary file 4 [file DataSheet1.zip › CB A2UV_VIS_4/CB A2UV_VIS_4.txt]

URL	chrom://thermo-pfav3ojr/ChromeleonLocal/Instrument Data/Vanquish_MS/Dimitri/VALEMA/Pierre/Echantillons 03-04-24.seq/992.smp/UV_VIS_4.channel/UV_VIS_4.chm
Channel	UV_VIS_4

Injection Information:
Data Vault	ChromeleonLocal
Sequence	Echantillons 03-04-24
Name	CB A2
Number	16
Position	B:B7
Comment	colonne SB-AQ MeOH+5%AA
Processing Method	Quantitative
Instrument Method	VALEMA test separation GRAQ 4
Type	Unknown
Status	Finished
Inject Time	4/4/2024 5:27:12 AM +02:00
Volume (µl)	10.0000
Dilution Factor	1.0000
Weight	1.0000

Chromatogram Data Information:
Time Min. (min)	0.001667
Time Max. (min)	47.000000
Data Points	28200
Detector	UV
Generating Data System	Chromeleon 7.3.2.10759
Exporting Data System	Chromeleon 7.3.2.0
Operator	Instrument Controller
Signal Quantity	Absorbance
Signal Unit	mAU
Signal Min.	-7.576472
Signal Max.	29.715691
Channel	UV_VIS_4
Driver Name	VDAD.dll
Channel Type	Evaluation
Min. Step (s)	0.1
Max. Step (s)	0.1
Average Step (s)	0.1

Signal Parameter Information:
Signal Info	WVL:512 nm

Chromatogram Data:
Time (min)	Step (s)	Value (mAU)
0.001667	n.a.	0.000000
0.003333	0.1	0.000070
0.005000	0.1	0.000363
0.006667	0.1	0.000726
0.008333	0.1	0.000545
0.010000	0.1	-0.000480
0.011667	0.1	-0.001928
0.013333	0.1	-0.003208
0.015000	0.1	-0.003842
0.016667	0.1	-0.003092
0.018333	0.1	-0.000228
0.020000	0.1	0.004526
0.021667	0.1	0.009937
0.023333	0.1	0.014598
0.025000	0.1	0.017746
0.026667	0.1	0.019553
0.028333	0.1	0.020922
0.030000	0.1	0.022631
0.031667	0.1	0.024587
0.033333	0.1	0.026389
0.035000	0.1	0.028075
0.036667	0.1	0.029574
0.038333	0.1	0.029961
0.040000	0.1	0.028177
0.041667	0.1	0.024242
0.043333	0.1	0.019297
0.045000	0.1	0.014659
0.046667	0.1	0.010687
0.048333	0.1	0.006044
0.050000	0.1	-0.001132
0.051667	0.1	-0.010617
0.053333	0.1	-0.020000
0.055000	0.1	-0.027288
0.056667	0.1	-0.032294
0.058333	0.1	-0.035479
0.060000	0.1	-0.036606
0.061667	0.1	-0.035069
0.063333	0.1	-0.031129
0.065000	0.1	-0.026091
0.066667	0.1	-0.021369
0.068333	0.1	-0.017732
0.070000	0.1	-0.015125
0.071667	0.1	-0.013080
0.073333	0.1	-0.011260
0.075000	0.1	-0.009397
0.076667	0.1	-0.007185
0.078333	0.1	-0.004591
0.080000	0.1	-0.002328
0.081667	0.1	-0.001513
0.083333	0.1	-0.002305
0.085000	0.1	-0.003241
0.086667	0.1	-0.002496
0.088333	0.1	0.000237
0.090000	0.1	0.003586
0.091667	0.1	0.006030
0.093333	0.1	0.006966
0.095000	0.1	0.006198
0.096667	0.1	0.003483
0.098333	0.1	-0.000801
0.100000	0.1	-0.005402
0.101667	0.1	-0.009141
0.103333	0.1	-0.011651
0.105000	0.1	-0.012997
0.106667	0.1	-0.013150
0.108333	0.1	-0.011912
0.110000	0.1	-0.009341
0.111667	0.1	-0.006277
0.113333	0.1	-0.004033
0.115000	0.1	-0.003534
0.116667	0.1	-0.004848
0.118333	0.1	-0.007255
0.120000	0.1	-0.009844
0.121667	0.1	-0.011949
0.123333	0.1	-0.012927
0.125000	0.1	-0.012303
0.126667	0.1	-0.010561
0.128333	0.1	-0.008885
0.130000	0.1	-0.007963
0.131667	0.1	-0.007804
0.133333	0.1	-0.008154
0.135000	0.1	-0.008843
0.136667	0.1	-0.010249
0.138333	0.1	-0.012913
0.140000	0.1	-0.016373
0.141667	0.1	-0.019162
0.143333	0.1	-0.020098
0.145000	0.1	-0.018915
0.146667	0.1	-0.016028
0.148333	0.1	-0.012452
0.150000	0.1	-0.009197
0.151667	0.1	-0.006114
0.153333	0.1	-0.002263
0.155000	0.1	0.002235
0.156667	0.1	0.005816
0.158333	0.1	0.007101
0.160000	0.1	0.006030
0.161667	0.1	0.003511
0.163333	0.1	0.000475
0.165000	0.1	-0.002435
0.166667	0.1	-0.004610
0.168333	0.1	-0.005588
0.170000	0.1	-0.005458
0.171667	0.1	-0.004848
0.173333	0.1	-0.004279
0.175000	0.1	-0.003991
0.176667	0.1	-0.004270
0.178333	0.1	-0.005169
0.180000	0.1	-0.006245
0.181667	0.1	-0.006887
0.183333	0.1	-0.006370
0.185000	0.1	-0.003939
0.186667	0.1	0.000298
0.188333	0.1	0.004987
0.190000	0.1	0.008414
0.191667	0.1	0.009718
0.193333	0.1	0.009248
0.195000	0.1	0.007888
0.196667	0.1	0.006333
0.198333	0.1	0.005197
0.200000	0.1	0.004852
0.201667	0.1	0.004903
0.203333	0.1	0.004768
0.205000	0.1	0.004536
0.206667	0.1	0.004377
0.208333	0.1	0.003846
0.210000	0.1	0.002594
0.211667	0.1	0.000857
0.213333	0.1	-0.001094
0.215000	0.1	-0.003213
0.216667	0.1	-0.005416
0.218333	0.1	-0.007660
0.220000	0.1	-0.009830
0.221667	0.1	-0.011441
0.223333	0.1	-0.011651
0.225000	0.1	-0.009974
0.226667	0.1	-0.006766
0.228333	0.1	-0.003120
0.230000	0.1	-0.000265
0.231667	0.1	0.001197
0.233333	0.1	0.001495
0.235000	0.1	0.001383
0.236667	0.1	0.001597
0.238333	0.1	0.002268
0.240000	0.1	0.003045
0.241667	0.1	0.003837
0.243333	0.1	0.004871
0.245000	0.1	0.006026
0.246667	0.1	0.006738
0.248333	0.1	0.006650
0.250000	0.1	0.005919
0.251667	0.1	0.004973
0.253333	0.1	0.004121
0.255000	0.1	0.003264
0.256667	0.1	0.002063
0.258333	0.1	0.000428
0.260000	0.1	-0.001402
0.261667	0.1	-0.003376
0.263333	0.1	-0.005546
0.265000	0.1	-0.007451
0.266667	0.1	-0.008480
0.268333	0.1	-0.008470
0.270000	0.1	-0.007576
0.271667	0.1	-0.006077
0.273333	0.1	-0.004475
0.275000	0.1	-0.003241
0.276667	0.1	-0.002468
0.278333	0.1	-0.002049
0.280000	0.1	-0.002296
0.281667	0.1	-0.003809
0.283333	0.1	-0.006747
0.285000	0.1	-0.010659
0.286667	0.1	-0.014580
0.288333	0.1	-0.017337
0.290000	0.1	-0.018706
0.291667	0.1	-0.019600
0.293333	0.1	-0.020373
0.295000	0.1	-0.020214
0.296667	0.1	-0.018650
0.298333	0.1	-0.016354
0.300000	0.1	-0.014049
0.301667	0.1	-0.011697
0.303333	0.1	-0.008987
0.305000	0.1	-0.005858
0.306667	0.1	-0.002719
0.308333	0.1	-0.000615
0.310000	0.1	-0.000396
0.311667	0.1	-0.001714
0.313333	0.1	-0.003125
0.315000	0.1	-0.003404
0.316667	0.1	-0.002421
0.318333	0.1	-0.000750
0.320000	0.1	0.000955
0.321667	0.1	0.001974
0.323333	0.1	0.001709
0.325000	0.1	0.000270
0.326667	0.1	-0.001509
0.328333	0.1	-0.002808
0.330000	0.1	-0.003641
0.331667	0.1	-0.004731
0.333333	0.1	-0.006063
0.335000	0.1	-0.006403
0.336667	0.1	-0.005071
0.338333	0.1	-0.003139
0.340000	0.1	-0.002044
0.341667	0.1	-0.002263
0.343333	0.1	-0.003278
0.345000	0.1	-0.003995
0.346667	0.1	-0.003562
0.348333	0.1	-0.002231
0.350000	0.1	-0.000917
0.351667	0.1	-0.000130
0.353333	0.1	0.000298
0.355000	0.1	0.000764
0.356667	0.1	0.001504
0.358333	0.1	0.002733
0.360000	0.1	0.004517
0.361667	0.1	0.006082
0.363333	0.1	0.006198
0.365000	0.1	0.004470
0.366667	0.1	0.001648
0.368333	0.1	-0.001090
0.370000	0.1	-0.003143
0.371667	0.1	-0.004917
0.373333	0.1	-0.007050
0.375000	0.1	-0.009476
0.376667	0.1	-0.011553
0.378333	0.1	-0.012657
0.380000	0.1	-0.012438
0.381667	0.1	-0.011283
0.383333	0.1	-0.010217
0.385000	0.1	-0.010175
0.386667	0.1	-0.011437
0.388333	0.1	-0.012913
0.390000	0.1	-0.012196
0.391667	0.1	-0.007688
0.393333	0.1	-0.000265
0.395000	0.1	0.007711
0.396667	0.1	0.014151
0.398333	0.1	0.017993
0.400000	0.1	0.019553
0.401667	0.1	0.019912
0.403333	0.1	0.019302
0.405000	0.1	0.017229
0.406667	0.1	0.013947
0.408333	0.1	0.010342
0.410000	0.1	0.006896
0.411667	0.1	0.003669
0.413333	0.1	0.001211
0.415000	0.1	0.000731
0.416667	0.1	0.002775
0.418333	0.1	0.006123
0.420000	0.1	0.008759
0.421667	0.1	0.009686
0.423333	0.1	0.009383
0.425000	0.1	0.009001
0.426667	0.1	0.009229
0.428333	0.1	0.009583
0.430000	0.1	0.009057
0.431667	0.1	0.007297
0.433333	0.1	0.004834
0.435000	0.1	0.002361
0.436667	0.1	0.000340
0.438333	0.1	-0.000745
0.440000	0.1	-0.000531
0.441667	0.1	0.000782
0.443333	0.1	0.002608
0.445000	0.1	0.004605
0.446667	0.1	0.006719
0.448333	0.1	0.008661
0.450000	0.1	0.009816
0.451667	0.1	0.009779
0.453333	0.1	0.008661
0.455000	0.1	0.006841
0.456667	0.1	0.004768
0.458333	0.1	0.002980
0.460000	0.1	0.001672
0.461667	0.1	0.000414
0.463333	0.1	-0.001146
0.465000	0.1	-0.002412
0.466667	0.1	-0.001830
0.468333	0.1	0.001672
0.470000	0.1	0.007302
0.471667	0.1	0.013025
0.473333	0.1	0.017043
0.475000	0.1	0.018408
0.476667	0.1	0.016983
0.478333	0.1	0.013262
0.480000	0.1	0.008279
0.481667	0.1	0.003371
0.483333	0.1	-0.000498
0.485000	0.1	-0.003395
0.486667	0.1	-0.005900
0.488333	0.1	-0.007949
0.490000	0.1	-0.008787
0.491667	0.1	-0.008037
0.493333	0.1	-0.006272
0.495000	0.1	-0.004610
0.496667	0.1	-0.003665
0.498333	0.1	-0.002901
0.500000	0.1	-0.001541
0.501667	0.1	0.000349
0.503333	0.1	0.002198
0.505000	0.1	0.003777
0.506667	0.1	0.005141
0.508333	0.1	0.006012
0.510000	0.1	0.005788
0.511667	0.1	0.004559
0.513333	0.1	0.003255
0.515000	0.1	0.002440
0.516667	0.1	0.001802
0.518333	0.1	0.000955
0.520000	0.1	0.000065
0.521667	0.1	-0.000466
0.523333	0.1	-0.000601
0.525000	0.1	-0.000787
0.526667	0.1	-0.001607
0.528333	0.1	-0.003106
0.530000	0.1	-0.004293
0.531667	0.1	-0.004047
0.533333	0.1	-0.002505
0.535000	0.1	-0.000764
0.536667	0.1	0.000475
0.538333	0.1	0.001411
0.540000	0.1	0.002240
0.541667	0.1	0.002375
0.543333	0.1	0.000978
0.545000	0.1	-0.002128
0.546667	0.1	-0.006044
0.548333	0.1	-0.009155
0.550000	0.1	-0.010245
0.551667	0.1	-0.009183
0.553333	0.1	-0.006608
0.555000	0.1	-0.003558
0.556667	0.1	-0.001187
0.558333	0.1	-0.000466
0.560000	0.1	-0.001737
0.561667	0.1	-0.004470
0.563333	0.1	-0.007679
0.565000	0.1	-0.010529
0.566667	0.1	-0.012387
0.568333	0.1	-0.012964
0.570000	0.1	-0.012619
0.571667	0.1	-0.011954
0.573333	0.1	-0.010980
0.575000	0.1	-0.009248
0.576667	0.1	-0.006761
0.578333	0.1	-0.004335
0.580000	0.1	-0.002678
0.581667	0.1	-0.001746
0.583333	0.1	-0.001309
0.585000	0.1	-0.001406
0.586667	0.1	-0.001998
0.588333	0.1	-0.002794
0.590000	0.1	-0.003437
0.591667	0.1	-0.003562
0.593333	0.1	-0.003101
0.595000	0.1	-0.002570
0.596667	0.1	-0.002692
0.598333	0.1	-0.003618
0.600000	0.1	-0.004894
0.601667	0.1	-0.006142
0.603333	0.1	-0.007520
0.605000	0.1	-0.009239
0.606667	0.1	-0.011199
0.608333	0.1	-0.013453
0.610000	0.1	-0.016140
0.611667	0.1	-0.019018
0.613333	0.1	-0.021579
0.615000	0.1	-0.023451
0.616667	0.1	-0.024652
0.618333	0.1	-0.025509
0.620000	0.1	-0.026049
0.621667	0.1	-0.025728
0.623333	0.1	-0.023949
0.625000	0.1	-0.020871
0.626667	0.1	-0.017579
0.628333	0.1	-0.015246
0.630000	0.1	-0.014068
0.631667	0.1	-0.013425
0.633333	0.1	-0.013127
0.635000	0.1	-0.013453
0.636667	0.1	-0.014328
0.638333	0.1	-0.015358
0.640000	0.1	-0.016238
0.641667	0.1	-0.016917
0.643333	0.1	-0.017667
0.645000	0.1	-0.018924
0.646667	0.1	-0.020894
0.648333	0.1	-0.023372
0.650000	0.1	-0.025891
0.651667	0.1	-0.027912
0.653333	0.1	-0.028992
0.655000	0.1	-0.029085
0.656667	0.1	-0.028666
0.658333	0.1	-0.028173
0.660000	0.1	-0.027334
0.661667	0.1	-0.025597
0.663333	0.1	-0.023269
0.665000	0.1	-0.021346
0.666667	0.1	-0.020457
0.668333	0.1	-0.020787
0.670000	0.1	-0.022301
0.671667	0.1	-0.024484
0.673333	0.1	-0.026533
0.675000	0.1	-0.027996
0.676667	0.1	-0.028904
0.678333	0.1	-0.029053
0.680000	0.1	-0.027930
0.681667	0.1	-0.025691
0.683333	0.1	-0.023446
0.685000	0.1	-0.022128
0.686667	0.1	-0.021849
0.688333	0.1	-0.022198
0.690000	0.1	-0.022510
0.691667	0.1	-0.022068
0.693333	0.1	-0.020396
0.695000	0.1	-0.017472
0.696667	0.1	-0.014012
0.698333	0.1	-0.011204
0.700000	0.1	-0.009895
0.701667	0.1	-0.009979
0.703333	0.1	-0.010864
0.705000	0.1	-0.012307
0.706667	0.1	-0.014426
0.708333	0.1	-0.017099
0.710000	0.1	-0.019940
0.711667	0.1	-0.022333
0.713333	0.1	-0.023604
0.715000	0.1	-0.023451
0.716667	0.1	-0.021956
0.718333	0.1	-0.019330
0.720000	0.1	-0.016084
0.721667	0.1	-0.013234
0.723333	0.1	-0.011646
0.725000	0.1	-0.011055
0.726667	0.1	-0.010328
0.728333	0.1	-0.009006
0.730000	0.1	-0.007953
0.731667	0.1	-0.008391
0.733333	0.1	-0.010822
0.735000	0.1	-0.014636
0.736667	0.1	-0.018422
0.738333	0.1	-0.020857
0.740000	0.1	-0.021541
0.741667	0.1	-0.020773
0.743333	0.1	-0.018687
0.745000	0.1	-0.015274
0.746667	0.1	-0.011348
0.748333	0.1	-0.008624
0.750000	0.1	-0.008103
0.751667	0.1	-0.009052
0.753333	0.1	-0.010300
0.755000	0.1	-0.011390
0.756667	0.1	-0.012210
0.758333	0.1	-0.012927
0.760000	0.1	-0.014245
0.761667	0.1	-0.016754
0.763333	0.1	-0.020186
0.765000	0.1	-0.023660
0.766667	0.1	-0.026464
0.768333	0.1	-0.028429
0.770000	0.1	-0.029365
0.771667	0.1	-0.028443
0.773333	0.1	-0.024699
0.775000	0.1	-0.018440
0.776667	0.1	-0.011693
0.778333	0.1	-0.006869
0.780000	0.1	-0.005034
0.781667	0.1	-0.005784
0.783333	0.1	-0.008196
0.785000	0.1	-0.011483
0.786667	0.1	-0.015120
0.788333	0.1	-0.018748
0.790000	0.1	-0.021430
0.791667	0.1	-0.021509
0.793333	0.1	-0.018743
0.795000	0.1	-0.015423
0.796667	0.1	-0.014012
0.798333	0.1	-0.014668
0.800000	0.1	-0.015902
0.801667	0.1	-0.016619
0.803333	0.1	-0.016871
0.805000	0.1	-0.016955
0.806667	0.1	-0.016619
0.808333	0.1	-0.015367
0.810000	0.1	-0.013085
0.811667	0.1	-0.010557
0.813333	0.1	-0.009262
0.815000	0.1	-0.010212
0.816667	0.1	-0.012997
0.818333	0.1	-0.015940
0.820000	0.1	-0.017653
0.821667	0.1	-0.018375
0.823333	0.1	-0.019222
0.825000	0.1	-0.020429
0.826667	0.1	-0.021039
0.828333	0.1	-0.020214
0.830000	0.1	-0.018263
0.831667	0.1	-0.016396
0.833333	0.1	-0.015679
0.835000	0.1	-0.016321
0.836667	0.1	-0.017933
0.838333	0.1	-0.020042
0.840000	0.1	-0.022035
0.841667	0.1	-0.023330
0.843333	0.1	-0.023842
0.845000	0.1	-0.024033
0.846667	0.1	-0.024373
0.848333	0.1	-0.024950
0.850000	0.1	-0.025467
0.851667	0.1	-0.025635
0.853333	0.1	-0.025444
0.855000	0.1	-0.024983
0.856667	0.1	-0.024247
0.858333	0.1	-0.023255
0.860000	0.1	-0.022007
0.861667	0.1	-0.020340
0.863333	0.1	-0.018068
0.865000	0.1	-0.015255
0.866667	0.1	-0.012699
0.868333	0.1	-0.011767
0.870000	0.1	-0.013178
0.871667	0.1	-0.016289
0.873333	0.1	-0.019800
0.875000	0.1	-0.022589
0.876667	0.1	-0.023553
0.878333	0.1	-0.021951
0.880000	0.1	-0.018422
0.881667	0.1	-0.014864
0.883333	0.1	-0.012927
0.885000	0.1	-0.013025
0.886667	0.1	-0.014645
0.888333	0.1	-0.017025
0.890000	0.1	-0.019358
0.891667	0.1	-0.020540
0.893333	0.1	-0.019688
0.895000	0.1	-0.017295
0.896667	0.1	-0.015134
0.898333	0.1	-0.014743
0.900000	0.1	-0.016079
0.901667	0.1	-0.017658
0.903333	0.1	-0.017975
0.905000	0.1	-0.016838
0.906667	0.1	-0.015148
0.908333	0.1	-0.013798
0.910000	0.1	-0.013169
0.911667	0.1	-0.013523
0.913333	0.1	-0.014943
0.915000	0.1	-0.016638
0.916667	0.1	-0.017192
0.918333	0.1	-0.016280
0.920000	0.1	-0.014943
0.921667	0.1	-0.013914
0.923333	0.1	-0.012913
0.925000	0.1	-0.011460
0.926667	0.1	-0.009476
0.928333	0.1	-0.007395
0.930000	0.1	-0.005933
0.931667	0.1	-0.005681
0.933333	0.1	-0.006738
0.935000	0.1	-0.008601
0.936667	0.1	-0.010529
0.938333	0.1	-0.012117
0.940000	0.1	-0.013579
0.941667	0.1	-0.015325
0.943333	0.1	-0.017304
0.945000	0.1	-0.018887
0.946667	0.1	-0.019465
0.948333	0.1	-0.019073
0.950000	0.1	-0.018240
0.951667	0.1	-0.017341
0.953333	0.1	-0.016550
0.955000	0.1	-0.016144
0.956667	0.1	-0.016033
0.958333	0.1	-0.015553
0.960000	0.1	-0.014394
0.961667	0.1	-0.013066
0.963333	0.1	-0.012177
0.965000	0.1	-0.011888
0.966667	0.1	-0.012121
0.968333	0.1	-0.012782
0.970000	0.1	-0.013518
0.971667	0.1	-0.013933
0.973333	0.1	-0.014198
0.975000	0.1	-0.014752
0.976667	0.1	-0.015455
0.978333	0.1	-0.015805
0.980000	0.1	-0.015954
0.981667	0.1	-0.016550
0.983333	0.1	-0.017523
0.985000	0.1	-0.017891
0.986667	0.1	-0.016689
0.988333	0.1	-0.013867
0.990000	0.1	-0.010352
0.991667	0.1	-0.007190
0.993333	0.1	-0.004871
0.995000	0.1	-0.003581
0.996667	0.1	-0.003572
0.998333	0.1	-0.005155
1.000000	0.1	-0.008289
1.001667	0.1	-0.012084
1.003333	0.1	-0.014990
1.005000	0.1	-0.015865
1.006667	0.1	-0.014501
1.008333	0.1	-0.011493
1.010000	0.1	-0.008051
1.011667	0.1	-0.005565
1.013333	0.1	-0.004717
1.015000	0.1	-0.005187
1.016667	0.1	-0.006524
1.018333	0.1	-0.008680
1.020000	0.1	-0.011516
1.021667	0.1	-0.014338
1.023333	0.1	-0.016284
1.025000	0.1	-0.016959
1.026667	0.1	-0.016424
1.028333	0.1	-0.014887
1.030000	0.1	-0.012666
1.031667	0.1	-0.010421
1.033333	0.1	-0.009066
1.035000	0.1	-0.009281
1.036667	0.1	-0.010892
1.038333	0.1	-0.012559
1.040000	0.1	-0.012573
1.041667	0.1	-0.010603
1.043333	0.1	-0.008256
1.045000	0.1	-0.007441
1.046667	0.1	-0.008941
1.048333	0.1	-0.012512
1.050000	0.1	-0.017327
1.051667	0.1	-0.022002
1.053333	0.1	-0.025248
1.055000	0.1	-0.026706
1.056667	0.1	-0.026817
1.058333	0.1	-0.026044
1.060000	0.1	-0.024540
1.061667	0.1	-0.022585
1.063333	0.1	-0.020834
1.065000	0.1	-0.019749
1.066667	0.1	-0.018980
1.068333	0.1	-0.017849
1.070000	0.1	-0.016321
1.071667	0.1	-0.014785
1.073333	0.1	-0.013448
1.075000	0.1	-0.012731
1.076667	0.1	-0.013304
1.078333	0.1	-0.015241
1.080000	0.1	-0.017704
1.081667	0.1	-0.019600
1.083333	0.1	-0.020289
1.085000	0.1	-0.020047
1.086667	0.1	-0.019567
1.088333	0.1	-0.019073
1.090000	0.1	-0.018585
1.091667	0.1	-0.018463
1.093333	0.1	-0.018887
1.095000	0.1	-0.019758
1.096667	0.1	-0.021076
1.098333	0.1	-0.022850
1.100000	0.1	-0.024647
1.101667	0.1	-0.025835
1.103333	0.1	-0.026003
1.105000	0.1	-0.024959
1.106667	0.1	-0.023022
1.108333	0.1	-0.020913
1.110000	0.1	-0.019083
1.111667	0.1	-0.017597
1.113333	0.1	-0.016536
1.115000	0.1	-0.016131
1.116667	0.1	-0.016508
1.118333	0.1	-0.017341
1.120000	0.1	-0.018240
1.121667	0.1	-0.019344
1.123333	0.1	-0.020838
1.125000	0.1	-0.022403
1.126667	0.1	-0.023632
1.128333	0.1	-0.024214
1.130000	0.1	-0.023670
1.131667	0.1	-0.021937
1.133333	0.1	-0.020019
1.135000	0.1	-0.019139
1.136667	0.1	-0.019572
1.138333	0.1	-0.020880
1.140000	0.1	-0.022952
1.141667	0.1	-0.026012
1.143333	0.1	-0.029653
1.145000	0.1	-0.032755
1.146667	0.1	-0.034324
1.148333	0.1	-0.034212
1.150000	0.1	-0.032857
1.151667	0.1	-0.030813
1.153333	0.1	-0.028582
1.155000	0.1	-0.026380
1.156667	0.1	-0.023758
1.158333	0.1	-0.020149
1.160000	0.1	-0.015832
1.161667	0.1	-0.011795
1.163333	0.1	-0.009122
1.165000	0.1	-0.008880
1.166667	0.1	-0.011399
1.168333	0.1	-0.015395
1.170000	0.1	-0.018738
1.171667	0.1	-0.020158
1.173333	0.1	-0.019823
1.175000	0.1	-0.018724
1.176667	0.1	-0.018030
1.178333	0.1	-0.018268
1.180000	0.1	-0.018789
1.181667	0.1	-0.018603
1.183333	0.1	-0.017695
1.185000	0.1	-0.016657
1.186667	0.1	-0.015544
1.188333	0.1	-0.014082
1.190000	0.1	-0.012377
1.191667	0.1	-0.010780
1.193333	0.1	-0.009541
1.195000	0.1	-0.008601
1.196667	0.1	-0.007907
1.198333	0.1	-0.007697
1.200000	0.1	-0.008075
1.201667	0.1	-0.008703
1.203333	0.1	-0.009127
1.205000	0.1	-0.009388
1.206667	0.1	-0.010249
1.208333	0.1	-0.012149
1.210000	0.1	-0.014240
1.211667	0.1	-0.015092
1.213333	0.1	-0.013923
1.215000	0.1	-0.011181
1.216667	0.1	-0.008270
1.218333	0.1	-0.006370
1.220000	0.1	-0.005402
1.221667	0.1	-0.004219
1.223333	0.1	-0.001960
1.225000	0.1	0.000973
1.226667	0.1	0.003367
1.228333	0.1	0.004452
1.230000	0.1	0.004484
1.231667	0.1	0.004452
1.233333	0.1	0.005285
1.235000	0.1	0.006794
1.236667	0.1	0.007572
1.238333	0.1	0.006501
1.240000	0.1	0.003874
1.241667	0.1	0.000717
1.243333	0.1	-0.002324
1.245000	0.1	-0.004866
1.246667	0.1	-0.006296
1.248333	0.1	-0.006380
1.250000	0.1	-0.005900
1.251667	0.1	-0.005951
1.253333	0.1	-0.006980
1.255000	0.1	-0.008778
1.256667	0.1	-0.010617
1.258333	0.1	-0.011656
1.260000	0.1	-0.011786
1.261667	0.1	-0.011772
1.263333	0.1	-0.012405
1.265000	0.1	-0.013770
1.266667	0.1	-0.015381
1.268333	0.1	-0.016573
1.270000	0.1	-0.016605
1.271667	0.1	-0.014897
1.273333	0.1	-0.011167
1.275000	0.1	-0.005644
1.276667	0.1	0.000629
1.278333	0.1	0.006361
1.280000	0.1	0.010794
1.281667	0.1	0.013248
1.283333	0.1	0.012694
1.285000	0.1	0.008512
1.286667	0.1	0.001309
1.288333	0.1	-0.007190
1.290000	0.1	-0.014841
1.291667	0.1	-0.020238
1.293333	0.1	-0.023362
1.295000	0.1	-0.025299
1.296667	0.1	-0.027497
1.298333	0.1	-0.030990
1.300000	0.1	-0.035730
1.301667	0.1	-0.040838
1.303333	0.1	-0.045816
1.305000	0.1	-0.051097
1.306667	0.1	-0.057351
1.308333	0.1	-0.064862
1.310000	0.1	-0.073425
1.311667	0.1	-0.082604
1.313333	0.1	-0.091828
1.315000	0.1	-0.100052
1.316667	0.1	-0.105556
1.318333	0.1	-0.106278
1.320000	0.1	-0.100695
1.321667	0.1	-0.088927
1.323333	0.1	-0.072899
1.325000	0.1	-0.055195
1.326667	0.1	-0.037886
1.328333	0.1	-0.021732
1.330000	0.1	-0.006175
1.331667	0.1	0.009905
1.333333	0.1	0.026729
1.335000	0.1	0.042915
1.336667	0.1	0.056615
1.338333	0.1	0.066706
1.340000	0.1	0.072694
1.341667	0.1	0.074659
1.343333	0.1	0.073533
1.345000	0.1	0.070664
1.346667	0.1	0.066934
1.348333	0.1	0.062520
1.350000	0.1	0.057165
1.351667	0.1	0.050562
1.353333	0.1	0.042873
1.355000	0.1	0.035022
1.356667	0.1	0.028140
1.358333	0.1	0.022445
1.360000	0.1	0.017034
1.361667	0.1	0.010864
1.363333	0.1	0.003441
1.365000	0.1	-0.005215
1.366667	0.1	-0.014594
1.368333	0.1	-0.023493
1.370000	0.1	-0.030533
1.371667	0.1	-0.035474
1.373333	0.1	-0.039493
1.375000	0.1	-0.044079
1.376667	0.1	-0.050156
1.378333	0.1	-0.057616
1.380000	0.1	-0.065635
1.381667	0.1	-0.073761
1.383333	0.1	-0.082385
1.385000	0.1	-0.091987
1.386667	0.1	-0.102581
1.388333	0.1	-0.114101
1.390000	0.1	-0.126753
1.391667	0.1	-0.140578
1.393333	0.1	-0.155158
1.395000	0.1	-0.170367
1.396667	0.1	-0.187024
1.398333	0.1	-0.206097
1.400000	0.1	-0.227410
1.401667	0.1	-0.249865
1.403333	0.1	-0.272640
1.405000	0.1	-0.295555
1.406667	0.1	-0.318382
1.408333	0.1	-0.340459
1.410000	0.1	-0.361176
1.411667	0.1	-0.380469
1.413333	0.1	-0.398750
1.415000	0.1	-0.416688
1.416667	0.1	-0.434904
1.418333	0.1	-0.453452
1.420000	0.1	-0.471240
1.421667	0.1	-0.486658
1.423333	0.1	-0.499133
1.425000	0.1	-0.509657
1.426667	0.1	-0.519762
1.428333	0.1	-0.530141
1.430000	0.1	-0.539953
1.431667	0.1	-0.547753
1.433333	0.1	-0.552926
1.435000	0.1	-0.556298
1.436667	0.1	-0.559334
1.438333	0.1	-0.562686
1.440000	0.1	-0.565914
1.441667	0.1	-0.568135
1.443333	0.1	-0.568251
1.445000	0.1	-0.565620
1.446667	0.1	-0.561140
1.448333	0.1	-0.557015
1.450000	0.1	-0.555203
1.451667	0.1	-0.556298
1.453333	0.1	-0.559618
1.455000	0.1	-0.563706
1.456667	0.1	-0.566822
1.458333	0.1	-0.567553
1.460000	0.1	-0.565560
1.461667	0.1	-0.561937
1.463333	0.1	-0.558859
1.465000	0.1	-0.558351
1.466667	0.1	-0.560647
1.468333	0.1	-0.563669
1.470000	0.1	-0.564982
1.471667	0.1	-0.564083
1.473333	0.1	-0.562491
1.475000	0.1	-0.562049
1.476667	0.1	-0.563650
1.478333	0.1	-0.567227
1.480000	0.1	-0.572242
1.481667	0.1	-0.578137
1.483333	0.1	-0.584307
1.485000	0.1	-0.590300
1.486667	0.1	-0.596056
1.488333	0.1	-0.601425
1.490000	0.1	-0.606002
1.491667	0.1	-0.610095
1.493333	0.1	-0.614855
1.495000	0.1	-0.621029
1.496667	0.1	-0.628065
1.498333	0.1	-0.634692
1.500000	0.1	-0.640200
1.501667	0.1	-0.644838
1.503333	0.1	-0.649001
1.505000	0.1	-0.652447
1.506667	0.1	-0.654380
1.508333	0.1	-0.654263
1.510000	0.1	-0.651842
1.511667	0.1	-0.646817
1.513333	0.1	-0.639800
1.515000	0.1	-0.632643
1.516667	0.1	-0.626664
1.518333	0.1	-0.621211
1.520000	0.1	-0.614584
1.521667	0.1	-0.605802
1.523333	0.1	-0.595041
1.525000	0.1	-0.582784
1.526667	0.1	-0.569215
1.528333	0.1	-0.554309
1.530000	0.1	-0.537992
1.531667	0.1	-0.520642
1.533333	0.1	-0.503496
1.535000	0.1	-0.488004
1.536667	0.1	-0.474826
1.538333	0.1	-0.463398
1.540000	0.1	-0.452781
1.541667	0.1	-0.442741
1.543333	0.1	-0.433517
1.545000	0.1	-0.424846
1.546667	0.1	-0.416087
1.548333	0.1	-0.407132
1.550000	0.1	-0.398615
1.551667	0.1	-0.391491
1.553333	0.1	-0.386047
1.555000	0.1	-0.381134
1.556667	0.1	-0.374941
1.558333	0.1	-0.366638
1.560000	0.1	-0.356846
1.561667	0.1	-0.346773
1.563333	0.1	-0.337535
1.565000	0.1	-0.330135
1.566667	0.1	-0.325600
1.568333	0.1	-0.325106
1.570000	0.1	-0.330005
1.571667	0.1	-0.342005
1.573333	0.1	-0.363295
1.575000	0.1	-0.396557
1.576667	0.1	-0.444907
1.578333	0.1	-0.511939
1.580000	0.1	-0.601960
1.581667	0.1	-0.720457
1.583333	0.1	-0.874051
1.585000	0.1	-1.069657
1.586667	0.1	-1.313910
1.588333	0.1	-1.613358
1.590000	0.1	-1.974041
1.591667	0.1	-2.400065
1.593333	0.1	-2.892227
1.595000	0.1	-3.447197
1.596667	0.1	-4.056171
1.598333	0.1	-4.702955
1.600000	0.1	-5.362569
1.601667	0.1	-6.001112
1.603333	0.1	-6.576739
1.605000	0.1	-7.042186
1.606667	0.1	-7.349006
1.608333	0.1	-7.452453
1.610000	0.1	-7.316368
1.611667	0.1	-6.918153
1.613333	0.1	-6.252872
1.615000	0.1	-5.334900
1.616667	0.1	-4.196912
1.618333	0.1	-2.886066
1.620000	0.1	-1.457473
1.621667	0.1	0.032643
1.623333	0.1	1.532105
1.625000	0.1	2.996721
1.626667	0.1	4.393049
1.628333	0.1	5.697934
1.630000	0.1	6.895689
1.631667	0.1	7.976033
1.633333	0.1	8.933241
1.635000	0.1	9.765183
1.636667	0.1	10.472578
1.638333	0.1	11.058385
1.640000	0.1	11.526700
1.641667	0.1	11.881818
1.643333	0.1	12.128800
1.645000	0.1	12.274836
1.646667	0.1	12.328960
1.648333	0.1	12.300811
1.650000	0.1	12.200093
1.651667	0.1	12.036171
1.653333	0.1	11.818237
1.655000	0.1	11.556428
1.656667	0.1	11.261362
1.658333	0.1	10.942174
1.660000	0.1	10.606013
1.661667	0.1	10.258732
1.663333	0.1	9.905160
1.665000	0.1	9.549172
1.666667	0.1	9.193909
1.668333	0.1	8.841385
1.670000	0.1	8.492279
1.671667	0.1	8.146907
1.673333	0.1	7.806309
1.675000	0.1	7.472285
1.676667	0.1	7.146643
1.678333	0.1	6.830054
1.680000	0.1	6.521959
1.681667	0.1	6.221617
1.683333	0.1	5.928753
1.685000	0.1	5.643340
1.686667	0.1	5.365424
1.688333	0.1	5.095024
1.690000	0.1	4.831906
1.691667	0.1	4.575746
1.693333	0.1	4.326371
1.695000	0.1	4.083505
1.696667	0.1	3.846735
1.698333	0.1	3.615944
1.700000	0.1	3.391267
1.701667	0.1	3.173123
1.703333	0.1	2.962570
1.705000	0.1	2.760962
1.706667	0.1	2.568867
1.708333	0.1	2.385406
1.710000	0.1	2.208706
1.711667	0.1	2.037203
1.713333	0.1	1.870682
1.715000	0.1	1.710458
1.716667	0.1	1.558084
1.718333	0.1	1.413543
1.720000	0.1	1.275223
1.721667	0.1	1.142039
1.723333	0.1	1.014508
1.725000	0.1	0.893595
1.726667	0.1	0.779405
1.728333	0.1	0.670962
1.730000	0.1	0.567087
1.731667	0.1	0.467636
1.733333	0.1	0.372967
1.735000	0.1	0.282628
1.736667	0.1	0.195624
1.738333	0.1	0.111675
1.740000	0.1	0.031828
1.741667	0.1	-0.042347
1.743333	0.1	-0.110460
1.745000	0.1	-0.173673
1.746667	0.1	-0.233226
1.748333	0.1	-0.289767
1.750000	0.1	-0.343951
1.751667	0.1	-0.396431
1.753333	0.1	-0.447212
1.755000	0.1	-0.495571
1.756667	0.1	-0.540465
1.758333	0.1	-0.581373
1.760000	0.1	-0.618976
1.761667	0.1	-0.654627
1.763333	0.1	-0.689034
1.765000	0.1	-0.721556
1.766667	0.1	-0.750995
1.768333	0.1	-0.777217
1.770000	0.1	-0.801263
1.771667	0.1	-0.823960
1.773333	0.1	-0.845413
1.775000	0.1	-0.865459
1.776667	0.1	-0.884007
1.778333	0.1	-0.901236
1.780000	0.1	-0.917311
1.781667	0.1	-0.931718
1.783333	0.1	-0.943611
1.785000	0.1	-0.953032
1.786667	0.1	-0.961106
1.788333	0.1	-0.968925
1.790000	0.1	-0.977265
1.791667	0.1	-0.986829
1.793333	0.1	-0.997344
1.795000	0.1	-1.007030
1.796667	0.1	-1.014154
1.798333	0.1	-1.018695
1.800000	0.1	-1.021875
1.801667	0.1	-1.024469
1.803333	0.1	-1.026485
1.805000	0.1	-1.027994
1.806667	0.1	-1.029675
1.808333	0.1	-1.032245
1.810000	0.1	-1.035440
1.811667	0.1	-1.038006
1.813333	0.1	-1.038718
1.815000	0.1	-1.037349
1.816667	0.1	-1.034844
1.818333	0.1	-1.032259
1.820000	0.1	-1.029954
1.821667	0.1	-1.027910
1.823333	0.1	-1.026127
1.825000	0.1	-1.024576
1.826667	0.1	-1.023230
1.828333	0.1	-1.022047
1.830000	0.1	-1.020958
1.831667	0.1	-1.019984
1.833333	0.1	-1.019146
1.835000	0.1	-1.018285
1.836667	0.1	-1.017316
1.838333	0.1	-1.016390
1.840000	0.1	-1.015337
1.841667	0.1	-1.013577
1.843333	0.1	-1.011188
1.845000	0.1	-1.008855
1.846667	0.1	-1.006541
1.848333	0.1	-1.003193
1.850000	0.1	-0.998108
1.851667	0.1	-0.991682
1.853333	0.1	-0.984673
1.855000	0.1	-0.977470
1.856667	0.1	-0.970014
1.858333	0.1	-0.961549
1.860000	0.1	-0.950280
1.861667	0.1	-0.934214
1.863333	0.1	-0.912487
1.865000	0.1	-0.885464
1.866667	0.1	-0.854000
1.868333	0.1	-0.819042
1.870000	0.1	-0.780951
1.871667	0.1	-0.739116
1.873333	0.1	-0.692764
1.875000	0.1	-0.641877
1.876667	0.1	-0.587432
1.878333	0.1	-0.531338
1.880000	0.1	-0.476195
1.881667	0.1	-0.424306
1.883333	0.1	-0.376683
1.885000	0.1	-0.333469
1.886667	0.1	-0.294978
1.888333	0.1	-0.261511
1.890000	0.1	-0.232952
1.891667	0.1	-0.209473
1.893333	0.1	-0.191899
1.895000	0.1	-0.180900
1.896667	0.1	-0.176630
1.898333	0.1	-0.178814
1.900000	0.1	-0.186521
1.901667	0.1	-0.198409
1.903333	0.1	-0.213152
1.905000	0.1	-0.229566
1.906667	0.1	-0.246949
1.908333	0.1	-0.265259
1.910000	0.1	-0.284384
1.911667	0.1	-0.303579
1.913333	0.1	-0.322000
1.915000	0.1	-0.339397
1.916667	0.1	-0.356250
1.918333	0.1	-0.373484
1.920000	0.1	-0.391905
1.921667	0.1	-0.411519
1.923333	0.1	-0.431286
1.925000	0.1	-0.449442
1.926667	0.1	-0.464567
1.928333	0.1	-0.476483
1.930000	0.1	-0.485769
1.931667	0.1	-0.492879
1.933333	0.1	-0.498360
1.935000	0.1	-0.503361
1.936667	0.1	-0.508912
1.938333	0.1	-0.515059
1.940000	0.1	-0.521103
1.941667	0.1	-0.526155
1.943333	0.1	-0.529764
1.945000	0.1	-0.532400
1.946667	0.1	-0.535054
1.948333	0.1	-0.538272
1.950000	0.1	-0.541718
1.951667	0.1	-0.544572
1.953333	0.1	-0.546132
1.955000	0.1	-0.546500
1.956667	0.1	-0.546677
1.958333	0.1	-0.547525
1.960000	0.1	-0.548912
1.961667	0.1	-0.550239
1.963333	0.1	-0.551417
1.965000	0.1	-0.552619
1.966667	0.1	-0.553541
1.968333	0.1	-0.553648
1.970000	0.1	-0.552977
1.971667	0.1	-0.552023
1.973333	0.1	-0.551324
1.975000	0.1	-0.551348
1.976667	0.1	-0.552321
1.978333	0.1	-0.554286
1.980000	0.1	-0.557080
1.981667	0.1	-0.559865
1.983333	0.1	-0.561592
1.985000	0.1	-0.561941
1.986667	0.1	-0.561494
1.988333	0.1	-0.561378
1.990000	0.1	-0.562654
1.991667	0.1	-0.565406
1.993333	0.1	-0.568773
1.995000	0.1	-0.571772
1.996667	0.1	-0.573788
1.998333	0.1	-0.574868
2.000000	0.1	-0.575455
2.001667	0.1	-0.575697
2.003333	0.1	-0.575385
2.005000	0.1	-0.574766
2.006667	0.1	-0.574682
2.008333	0.1	-0.575911
2.010000	0.1	-0.578547
2.011667	0.1	-0.581844
2.013333	0.1	-0.584470
2.015000	0.1	-0.585434
2.016667	0.1	-0.584768
2.018333	0.1	-0.583143
2.020000	0.1	-0.581411
2.021667	0.1	-0.580279
2.023333	0.1	-0.579623
2.025000	0.1	-0.578593
2.026667	0.1	-0.576857
2.028333	0.1	-0.574868
2.030000	0.1	-0.573392
2.031667	0.1	-0.573313
2.033333	0.1	-0.575096
2.035000	0.1	-0.578002
2.036667	0.1	-0.580540
2.038333	0.1	-0.581765
2.040000	0.1	-0.581415
2.041667	0.1	-0.579408
2.043333	0.1	-0.576298
2.045000	0.1	-0.573779
2.046667	0.1	-0.573578
2.048333	0.1	-0.575809
2.050000	0.1	-0.579059
2.051667	0.1	-0.581858
2.053333	0.1	-0.583632
2.055000	0.1	-0.584289
2.056667	0.1	-0.583460
2.058333	0.1	-0.580596
2.060000	0.1	-0.575818
2.061667	0.1	-0.570072
2.063333	0.1	-0.564242
2.065000	0.1	-0.558659
2.066667	0.1	-0.553583
2.068333	0.1	-0.549401
2.070000	0.1	-0.546337
2.071667	0.1	-0.544377
2.073333	0.1	-0.543259
2.075000	0.1	-0.542463
2.076667	0.1	-0.541373
2.078333	0.1	-0.539585
2.080000	0.1	-0.537112
2.081667	0.1	-0.534239
2.083333	0.1	-0.531292
2.085000	0.1	-0.528647
2.086667	0.1	-0.526751
2.088333	0.1	-0.525601
2.090000	0.1	-0.524414
2.091667	0.1	-0.522439
2.093333	0.1	-0.519576
2.095000	0.1	-0.515864
2.096667	0.1	-0.511170
2.098333	0.1	-0.505662
2.100000	0.1	-0.499762
2.101667	0.1	-0.493750
2.103333	0.1	-0.487762
2.105000	0.1	-0.481834
2.106667	0.1	-0.475966
2.108333	0.1	-0.470527
2.110000	0.1	-0.466187
2.111667	0.1	-0.462881
2.113333	0.1	-0.459445
2.115000	0.1	-0.454639
2.116667	0.1	-0.448311
2.118333	0.1	-0.441298
2.120000	0.1	-0.434606
2.121667	0.1	-0.428958
2.123333	0.1	-0.424772
2.125000	0.1	-0.421964
2.126667	0.1	-0.419393
2.128333	0.1	-0.415239
2.130000	0.1	-0.408459
2.131667	0.1	-0.399686
2.133333	0.1	-0.390741
2.135000	0.1	-0.383323
2.136667	0.1	-0.377996
2.138333	0.1	-0.374108
2.140000	0.1	-0.370410
2.141667	0.1	-0.365977
2.143333	0.1	-0.360687
2.145000	0.1	-0.354662
2.146667	0.1	-0.347970
2.148333	0.1	-0.340813
2.150000	0.1	-0.333572
2.151667	0.1	-0.326680
2.153333	0.1	-0.320426
2.155000	0.1	-0.314754
2.156667	0.1	-0.309455
2.158333	0.1	-0.304468
2.160000	0.1	-0.299811
2.161667	0.1	-0.295267
2.163333	0.1	-0.290484
2.165000	0.1	-0.285553
2.166667	0.1	-0.280659
2.168333	0.1	-0.275075
2.170000	0.1	-0.267578
2.171667	0.1	-0.258051
2.173333	0.1	-0.247839
2.175000	0.1	-0.238810
2.176667	0.1	-0.232477
2.178333	0.1	-0.229408
2.180000	0.1	-0.228761
2.181667	0.1	-0.228300
2.183333	0.1	-0.225776
2.185000	0.1	-0.220919
2.186667	0.1	-0.215429
2.188333	0.1	-0.211089
2.190000	0.1	-0.208411
2.191667	0.1	-0.206376
2.193333	0.1	-0.202991
2.195000	0.1	-0.196947
2.196667	0.1	-0.189040
2.198333	0.1	-0.181603
2.200000	0.1	-0.176597
2.201667	0.1	-0.174204
2.203333	0.1	-0.172942
2.205000	0.1	-0.171056
2.206667	0.1	-0.167829
2.208333	0.1	-0.163573
2.210000	0.1	-0.158963
2.211667	0.1	-0.154572
2.213333	0.1	-0.150860
2.215000	0.1	-0.148308
2.216667	0.1	-0.147135
2.218333	0.1	-0.146609
2.220000	0.1	-0.145128
2.221667	0.1	-0.141561
2.223333	0.1	-0.136197
2.225000	0.1	-0.130069
2.226667	0.1	-0.123996
2.228333	0.1	-0.118213
2.230000	0.1	-0.112327
2.231667	0.1	-0.106134
2.233333	0.1	-0.100783
2.235000	0.1	-0.098087
2.236667	0.1	-0.098660
2.238333	0.1	-0.101193
2.240000	0.1	-0.103074
2.241667	0.1	-0.101891
2.243333	0.1	-0.097039
2.245000	0.1	-0.090185
2.246667	0.1	-0.084294
2.248333	0.1	-0.081556
2.250000	0.1	-0.081751
2.251667	0.1	-0.082748
2.253333	0.1	-0.082646
2.255000	0.1	-0.080853
2.256667	0.1	-0.077793
2.258333	0.1	-0.074608
2.260000	0.1	-0.072513
2.261667	0.1	-0.072038
2.263333	0.1	-0.072792
2.265000	0.1	-0.073537
2.266667	0.1	-0.073081
2.268333	0.1	-0.071311
2.270000	0.1	-0.069253
2.271667	0.1	-0.067865
2.273333	0.1	-0.067181
2.275000	0.1	-0.066757
2.276667	0.1	-0.066301
2.278333	0.1	-0.065654
2.280000	0.1	-0.064624
2.281667	0.1	-0.062925
2.283333	0.1	-0.060392
2.285000	0.1	-0.057090
2.286667	0.1	-0.053230
2.288333	0.1	-0.049500
2.290000	0.1	-0.046967
2.291667	0.1	-0.046035
2.293333	0.1	-0.046059
2.295000	0.1	-0.045793
2.296667	0.1	-0.044238
2.298333	0.1	-0.041472
2.300000	0.1	-0.038571
2.301667	0.1	-0.036829
2.303333	0.1	-0.037155
2.305000	0.1	-0.039330
2.306667	0.1	-0.041844
2.308333	0.1	-0.043088
2.310000	0.1	-0.042366
2.311667	0.1	-0.039740
2.313333	0.1	-0.035581
2.315000	0.1	-0.030524
2.316667	0.1	-0.025765
2.318333	0.1	-0.022547
2.320000	0.1	-0.021001
2.321667	0.1	-0.020154
2.323333	0.1	-0.019139
2.325000	0.1	-0.017779
2.326667	0.1	-0.016312
2.328333	0.1	-0.015111
2.330000	0.1	-0.014850
2.331667	0.1	-0.016568
2.333333	0.1	-0.020866
2.335000	0.1	-0.026752
2.336667	0.1	-0.031977
2.338333	0.1	-0.034869
2.340000	0.1	-0.035395
2.341667	0.1	-0.034468
2.343333	0.1	-0.032866
2.345000	0.1	-0.031111
2.346667	0.1	-0.029742
2.348333	0.1	-0.028899
2.350000	0.1	-0.027940
2.351667	0.1	-0.026217
2.353333	0.1	-0.023805
2.355000	0.1	-0.021416
2.356667	0.1	-0.019907
2.358333	0.1	-0.019609
2.360000	0.1	-0.020228
2.361667	0.1	-0.021369
2.363333	0.1	-0.022631
2.365000	0.1	-0.023386
2.366667	0.1	-0.022990
2.368333	0.1	-0.021518
2.370000	0.1	-0.020135
2.371667	0.1	-0.020098
2.373333	0.1	-0.021313
2.375000	0.1	-0.022254
2.376667	0.1	-0.021374
2.378333	0.1	-0.018436
2.380000	0.1	-0.014519
2.381667	0.1	-0.011204
2.383333	0.1	-0.009686
2.385000	0.1	-0.009914
2.386667	0.1	-0.010543
2.388333	0.1	-0.010259
2.390000	0.1	-0.008862
2.391667	0.1	-0.007148
2.393333	0.1	-0.006189
2.395000	0.1	-0.006398
2.396667	0.1	-0.007260
2.398333	0.1	-0.008103
2.400000	0.1	-0.008834
2.401667	0.1	-0.009574
2.403333	0.1	-0.010165
2.405000	0.1	-0.010584
2.406667	0.1	-0.010980
2.408333	0.1	-0.011115
2.410000	0.1	-0.010580
2.411667	0.1	-0.009560
2.413333	0.1	-0.008941
2.415000	0.1	-0.009616
2.416667	0.1	-0.011576
2.418333	0.1	-0.013919
2.420000	0.1	-0.015693
2.421667	0.1	-0.016331
2.423333	0.1	-0.015325
2.425000	0.1	-0.012140
2.426667	0.1	-0.006841
2.428333	0.1	-0.000712
2.430000	0.1	0.004182
2.431667	0.1	0.006240
2.433333	0.1	0.005066
2.435000	0.1	0.001490
2.436667	0.1	-0.002719
2.438333	0.1	-0.005635
2.440000	0.1	-0.006692
2.441667	0.1	-0.007213
2.443333	0.1	-0.008903
2.445000	0.1	-0.012061
2.446667	0.1	-0.015739
2.448333	0.1	-0.018869
2.450000	0.1	-0.020559
2.451667	0.1	-0.020070
2.453333	0.1	-0.017318
2.455000	0.1	-0.013448
2.456667	0.1	-0.010463
2.458333	0.1	-0.009919
2.460000	0.1	-0.011795
2.461667	0.1	-0.014696
2.463333	0.1	-0.017318
2.465000	0.1	-0.019171
2.466667	0.1	-0.019833
2.468333	0.1	-0.018748
2.470000	0.1	-0.016312
2.471667	0.1	-0.013900
2.473333	0.1	-0.012508
2.475000	0.1	-0.012205
2.476667	0.1	-0.012685
2.478333	0.1	-0.013644
2.480000	0.1	-0.014715
2.481667	0.1	-0.015488
2.483333	0.1	-0.015851
2.485000	0.1	-0.016172
2.486667	0.1	-0.016941
2.488333	0.1	-0.018068
2.490000	0.1	-0.018887
2.491667	0.1	-0.019153
2.493333	0.1	-0.019409
2.495000	0.1	-0.020266
2.496667	0.1	-0.021937
2.498333	0.1	-0.024075
2.500000	0.1	-0.025723
2.501667	0.1	-0.025742
2.503333	0.1	-0.023777
2.505000	0.1	-0.021108
2.506667	0.1	-0.019739
2.508333	0.1	-0.020755
2.510000	0.1	-0.024028
2.511667	0.1	-0.028447
2.513333	0.1	-0.032424
2.515000	0.1	-0.035018
2.516667	0.1	-0.036270
2.518333	0.1	-0.036494
2.520000	0.1	-0.035823
2.521667	0.1	-0.034287
2.523333	0.1	-0.032019
2.525000	0.1	-0.029504
2.526667	0.1	-0.027488
2.528333	0.1	-0.026333
2.530000	0.1	-0.025714
2.531667	0.1	-0.025313
2.533333	0.1	-0.025062
2.535000	0.1	-0.024848
2.536667	0.1	-0.024964
2.538333	0.1	-0.026175
2.540000	0.1	-0.028345
2.541667	0.1	-0.030142
2.543333	0.1	-0.030510
2.545000	0.1	-0.029868
2.546667	0.1	-0.029621
2.548333	0.1	-0.030654
2.550000	0.1	-0.032466
2.551667	0.1	-0.033979
2.553333	0.1	-0.034836
2.555000	0.1	-0.035316
2.556667	0.1	-0.035409
2.558333	0.1	-0.034710
2.560000	0.1	-0.033174
2.561667	0.1	-0.031553
2.563333	0.1	-0.031022
2.565000	0.1	-0.032131
2.566667	0.1	-0.034161
2.568333	0.1	-0.035744
2.570000	0.1	-0.035791
2.571667	0.1	-0.034031
2.573333	0.1	-0.031078
2.575000	0.1	-0.027944
2.576667	0.1	-0.025434
2.578333	0.1	-0.024084
2.580000	0.1	-0.024415
2.581667	0.1	-0.026678
2.583333	0.1	-0.030375
2.585000	0.1	-0.034268
2.586667	0.1	-0.037067
2.588333	0.1	-0.038110
2.590000	0.1	-0.037467
2.591667	0.1	-0.035712
2.593333	0.1	-0.033877
2.595000	0.1	-0.033001
2.596667	0.1	-0.033472
2.598333	0.1	-0.034957
2.600000	0.1	-0.036554
2.601667	0.1	-0.037462
2.603333	0.1	-0.037593
2.605000	0.1	-0.037183
2.606667	0.1	-0.036187
2.608333	0.1	-0.034603
2.610000	0.1	-0.032955
2.611667	0.1	-0.032075
2.613333	0.1	-0.032564
2.615000	0.1	-0.034515
2.616667	0.1	-0.037183
2.618333	0.1	-0.039013
2.620000	0.1	-0.038650
2.621667	0.1	-0.035991
2.623333	0.1	-0.032205
2.625000	0.1	-0.028987
2.626667	0.1	-0.027632
2.628333	0.1	-0.028433
2.630000	0.1	-0.030729
2.631667	0.1	-0.033518
2.633333	0.1	-0.035842
2.635000	0.1	-0.037025
2.636667	0.1	-0.036927
2.638333	0.1	-0.035907
2.640000	0.1	-0.034585
2.641667	0.1	-0.033546
2.643333	0.1	-0.033071
2.645000	0.1	-0.033285
2.646667	0.1	-0.034096
2.648333	0.1	-0.034915
2.650000	0.1	-0.035134
2.651667	0.1	-0.034776
2.653333	0.1	-0.034305
2.655000	0.1	-0.034021
2.656667	0.1	-0.033625
2.658333	0.1	-0.032866
2.660000	0.1	-0.032168
2.661667	0.1	-0.032210
2.663333	0.1	-0.033178
2.665000	0.1	-0.034668
2.666667	0.1	-0.036173
2.668333	0.1	-0.037230
2.670000	0.1	-0.037202
2.671667	0.1	-0.035558
2.673333	0.1	-0.032526
2.675000	0.1	-0.029053
2.676667	0.1	-0.026016
2.678333	0.1	-0.023702
2.680000	0.1	-0.022128
2.681667	0.1	-0.021541
2.683333	0.1	-0.022273
2.685000	0.1	-0.024051
2.686667	0.1	-0.025746
2.688333	0.1	-0.026217
2.690000	0.1	-0.025672
2.691667	0.1	-0.025625
2.693333	0.1	-0.027032
2.695000	0.1	-0.028904
2.696667	0.1	-0.029402
2.698333	0.1	-0.027698
2.700000	0.1	-0.024443
2.701667	0.1	-0.021239
2.703333	0.1	-0.019697
2.705000	0.1	-0.020349
2.706667	0.1	-0.022007
2.708333	0.1	-0.022496
2.710000	0.1	-0.020745
2.711667	0.1	-0.017891
2.713333	0.1	-0.016051
2.715000	0.1	-0.016550
2.716667	0.1	-0.019106
2.718333	0.1	-0.021881
2.720000	0.1	-0.022682
2.721667	0.1	-0.021085
2.723333	0.1	-0.018724
2.725000	0.1	-0.017164
2.726667	0.1	-0.016382
2.728333	0.1	-0.015604
2.730000	0.1	-0.014720
2.731667	0.1	-0.014245
2.733333	0.1	-0.014496
2.735000	0.1	-0.015511
2.736667	0.1	-0.017313
2.738333	0.1	-0.019986
2.740000	0.1	-0.023614
2.741667	0.1	-0.027763
2.743333	0.1	-0.031185
2.745000	0.1	-0.032866
2.746667	0.1	-0.033099
2.748333	0.1	-0.032820
2.750000	0.1	-0.032322
2.751667	0.1	-0.030999
2.753333	0.1	-0.027991
2.755000	0.1	-0.023367
2.756667	0.1	-0.018943
2.758333	0.1	-0.017122
2.760000	0.1	-0.018729
2.761667	0.1	-0.022543
2.763333	0.1	-0.026585
2.765000	0.1	-0.029383
2.766667	0.1	-0.030538
2.768333	0.1	-0.030687
2.770000	0.1	-0.030850
2.771667	0.1	-0.031614
2.773333	0.1	-0.032722
2.775000	0.1	-0.033393
2.776667	0.1	-0.033029
2.778333	0.1	-0.031735
2.780000	0.1	-0.030110
2.781667	0.1	-0.028522
2.783333	0.1	-0.026873
2.785000	0.1	-0.025090
2.786667	0.1	-0.023465
2.788333	0.1	-0.022366
2.790000	0.1	-0.021928
2.791667	0.1	-0.021714
2.793333	0.1	-0.020913
2.795000	0.1	-0.019441
2.796667	0.1	-0.018328
2.798333	0.1	-0.018510
2.800000	0.1	-0.019809
2.801667	0.1	-0.021169
2.803333	0.1	-0.021597
2.805000	0.1	-0.020880
2.806667	0.1	-0.019516
2.808333	0.1	-0.018133
2.810000	0.1	-0.017174
2.811667	0.1	-0.016913
2.813333	0.1	-0.017486
2.815000	0.1	-0.018789
2.816667	0.1	-0.020331
2.818333	0.1	-0.021229
2.820000	0.1	-0.020806
2.821667	0.1	-0.019101
2.823333	0.1	-0.016810
2.825000	0.1	-0.015013
2.826667	0.1	-0.014827
2.828333	0.1	-0.016754
2.830000	0.1	-0.020494
2.831667	0.1	-0.025281
2.833333	0.1	-0.030180
2.835000	0.1	-0.034291
2.836667	0.1	-0.036717
2.838333	0.1	-0.036857
2.840000	0.1	-0.035078
2.841667	0.1	-0.032648
2.843333	0.1	-0.030734
2.845000	0.1	-0.029695
2.846667	0.1	-0.029514
2.848333	0.1	-0.030375
2.850000	0.1	-0.032443
2.851667	0.1	-0.035088
2.853333	0.1	-0.036783
2.855000	0.1	-0.036089
2.856667	0.1	-0.033095
2.858333	0.1	-0.029216
2.860000	0.1	-0.025644
2.861667	0.1	-0.022775
2.863333	0.1	-0.020922
2.865000	0.1	-0.020326
2.866667	0.1	-0.020489
2.868333	0.1	-0.020107
2.870000	0.1	-0.018324
2.871667	0.1	-0.015753
2.873333	0.1	-0.013709
2.875000	0.1	-0.012787
2.876667	0.1	-0.012615
2.878333	0.1	-0.012708
2.880000	0.1	-0.013178
2.881667	0.1	-0.014668
2.883333	0.1	-0.017695
2.885000	0.1	-0.021933
2.886667	0.1	-0.025937
2.888333	0.1	-0.027819
2.890000	0.1	-0.026794
2.891667	0.1	-0.024005
2.893333	0.1	-0.021444
2.895000	0.1	-0.020601
2.896667	0.1	-0.021700
2.898333	0.1	-0.023800
2.900000	0.1	-0.025909
2.901667	0.1	-0.027586
2.903333	0.1	-0.028317
2.905000	0.1	-0.027539
2.906667	0.1	-0.025346
2.908333	0.1	-0.022454
2.910000	0.1	-0.019791
2.911667	0.1	-0.018221
2.913333	0.1	-0.018287
2.915000	0.1	-0.019833
2.916667	0.1	-0.022096
2.918333	0.1	-0.024196
2.920000	0.1	-0.025174
2.921667	0.1	-0.024009
2.923333	0.1	-0.020713
2.925000	0.1	-0.017006
2.926667	0.1	-0.015032
2.928333	0.1	-0.015683
2.930000	0.1	-0.018128
2.931667	0.1	-0.020503
2.933333	0.1	-0.021094
2.935000	0.1	-0.019143
2.936667	0.1	-0.015143
2.938333	0.1	-0.010626
2.940000	0.1	-0.007460
2.941667	0.1	-0.006743
2.943333	0.1	-0.008242
2.945000	0.1	-0.011045
2.946667	0.1	-0.014389
2.948333	0.1	-0.017509
2.950000	0.1	-0.019581
2.951667	0.1	-0.020489
2.953333	0.1	-0.020987
2.955000	0.1	-0.021886
2.956667	0.1	-0.023418
2.958333	0.1	-0.025309
2.960000	0.1	-0.026864
2.961667	0.1	-0.027139
2.963333	0.1	-0.025490
2.965000	0.1	-0.022152
2.966667	0.1	-0.018012
2.968333	0.1	-0.014184
2.970000	0.1	-0.011679
2.971667	0.1	-0.011162
2.973333	0.1	-0.012894
2.975000	0.1	-0.016540
2.976667	0.1	-0.020894
2.978333	0.1	-0.024461
2.980000	0.1	-0.026333
2.981667	0.1	-0.026380
2.983333	0.1	-0.024848
2.985000	0.1	-0.022282
2.986667	0.1	-0.019739
2.988333	0.1	-0.018561
2.990000	0.1	-0.019716
2.991667	0.1	-0.023101
2.993333	0.1	-0.027246
2.995000	0.1	-0.030086
2.996667	0.1	-0.030389
2.998333	0.1	-0.028438
3.000000	0.1	-0.025462
3.001667	0.1	-0.022599
3.003333	0.1	-0.020242
3.005000	0.1	-0.018012
3.006667	0.1	-0.015697
3.008333	0.1	-0.013881
3.010000	0.1	-0.013071
3.011667	0.1	-0.013048
3.013333	0.1	-0.013653
3.015000	0.1	-0.015376
3.016667	0.1	-0.018426
3.018333	0.1	-0.021779
3.020000	0.1	-0.023707
3.021667	0.1	-0.023358
3.023333	0.1	-0.021290
3.025000	0.1	-0.018622
3.026667	0.1	-0.016098
3.028333	0.1	-0.013877
3.030000	0.1	-0.011860
3.031667	0.1	-0.010128
3.033333	0.1	-0.009229
3.035000	0.1	-0.010030
3.036667	0.1	-0.012899
3.038333	0.1	-0.017071
3.040000	0.1	-0.021346
3.041667	0.1	-0.024843
3.043333	0.1	-0.026980
3.045000	0.1	-0.027418
3.046667	0.1	-0.026482
3.048333	0.1	-0.025122
3.050000	0.1	-0.024075
3.051667	0.1	-0.023288
3.053333	0.1	-0.022575
3.055000	0.1	-0.021965
3.056667	0.1	-0.021262
3.058333	0.1	-0.020117
3.060000	0.1	-0.018575
3.061667	0.1	-0.017169
3.063333	0.1	-0.016331
3.065000	0.1	-0.016103
3.066667	0.1	-0.016475
3.068333	0.1	-0.017495
3.070000	0.1	-0.019143
3.071667	0.1	-0.021243
3.073333	0.1	-0.023190
3.075000	0.1	-0.024145
3.076667	0.1	-0.023926
3.078333	0.1	-0.023283
3.080000	0.1	-0.022813
3.081667	0.1	-0.022338
3.083333	0.1	-0.021583
3.085000	0.1	-0.020768
3.086667	0.1	-0.020303
3.088333	0.1	-0.020182
3.090000	0.1	-0.019958
3.091667	0.1	-0.019530
3.093333	0.1	-0.019348
3.095000	0.1	-0.019949
3.096667	0.1	-0.021574
3.098333	0.1	-0.023874
3.100000	0.1	-0.026166
3.101667	0.1	-0.028042
3.103333	0.1	-0.029830
3.105000	0.1	-0.032485
3.106667	0.1	-0.036610
3.108333	0.1	-0.041346
3.110000	0.1	-0.044722
3.111667	0.1	-0.045588
3.113333	0.1	-0.044443
3.115000	0.1	-0.042478
3.116667	0.1	-0.040457
3.118333	0.1	-0.038440
3.120000	0.1	-0.036261
3.121667	0.1	-0.034240
3.123333	0.1	-0.032857
3.125000	0.1	-0.032121
3.126667	0.1	-0.031898
3.128333	0.1	-0.032275
3.130000	0.1	-0.033062
3.131667	0.1	-0.033551
3.133333	0.1	-0.033346
3.135000	0.1	-0.033104
3.136667	0.1	-0.034138
3.138333	0.1	-0.036946
3.140000	0.1	-0.040508
3.141667	0.1	-0.043139
3.143333	0.1	-0.043823
3.145000	0.1	-0.042799
3.146667	0.1	-0.041239
3.148333	0.1	-0.040014
3.150000	0.1	-0.038687
3.151667	0.1	-0.036317
3.153333	0.1	-0.033206
3.155000	0.1	-0.030641
3.156667	0.1	-0.029230
3.158333	0.1	-0.028778
3.160000	0.1	-0.029216
3.161667	0.1	-0.030450
3.163333	0.1	-0.031935
3.165000	0.1	-0.033113
3.166667	0.1	-0.033639
3.168333	0.1	-0.033248
3.170000	0.1	-0.031893
3.171667	0.1	-0.030086
3.173333	0.1	-0.028703
3.175000	0.1	-0.028429
3.176667	0.1	-0.029537
3.178333	0.1	-0.031819
3.180000	0.1	-0.034426
3.181667	0.1	-0.036294
3.183333	0.1	-0.036899
3.185000	0.1	-0.036568
3.186667	0.1	-0.036224
3.188333	0.1	-0.036648
3.190000	0.1	-0.037849
3.191667	0.1	-0.039320
3.193333	0.1	-0.040536
3.195000	0.1	-0.040871
3.196667	0.1	-0.039651
3.198333	0.1	-0.036922
3.200000	0.1	-0.033933
3.201667	0.1	-0.032051
3.203333	0.1	-0.031632
3.205000	0.1	-0.032219
3.206667	0.1	-0.033169
3.208333	0.1	-0.033802
3.210000	0.1	-0.033644
3.211667	0.1	-0.032964
3.213333	0.1	-0.032852
3.215000	0.1	-0.034207
3.216667	0.1	-0.037062
3.218333	0.1	-0.040876
3.220000	0.1	-0.044652
3.221667	0.1	-0.047125
3.223333	0.1	-0.047786
3.225000	0.1	-0.047158
3.226667	0.1	-0.045989
3.228333	0.1	-0.044755
3.230000	0.1	-0.043428
3.231667	0.1	-0.041393
3.233333	0.1	-0.038310
3.235000	0.1	-0.034869
3.236667	0.1	-0.032247
3.238333	0.1	-0.031264
3.240000	0.1	-0.032079
3.241667	0.1	-0.034291
3.243333	0.1	-0.036801
3.245000	0.1	-0.038105
3.246667	0.1	-0.037448
3.248333	0.1	-0.035544
3.250000	0.1	-0.033826
3.251667	0.1	-0.033290
3.253333	0.1	-0.034058
3.255000	0.1	-0.035604
3.256667	0.1	-0.037220
3.258333	0.1	-0.038189
3.260000	0.1	-0.038045
3.261667	0.1	-0.036997
3.263333	0.1	-0.035749
3.265000	0.1	-0.034985
3.266667	0.1	-0.035022
3.268333	0.1	-0.035702
3.270000	0.1	-0.036755
3.271667	0.1	-0.038040
3.273333	0.1	-0.039148
3.275000	0.1	-0.039455
3.276667	0.1	-0.038799
3.278333	0.1	-0.037649
3.280000	0.1	-0.036517
3.281667	0.1	-0.035907
3.283333	0.1	-0.036326
3.285000	0.1	-0.037681
3.286667	0.1	-0.039451
3.288333	0.1	-0.041509
3.290000	0.1	-0.043833
3.291667	0.1	-0.045686
3.293333	0.1	-0.046128
3.295000	0.1	-0.044727
3.296667	0.1	-0.041402
3.298333	0.1	-0.036797
3.300000	0.1	-0.032624
3.301667	0.1	-0.030850
3.303333	0.1	-0.032377
3.305000	0.1	-0.036261
3.306667	0.1	-0.040228
3.308333	0.1	-0.042501
3.310000	0.1	-0.042999
3.311667	0.1	-0.042934
3.313333	0.1	-0.043577
3.315000	0.1	-0.045164
3.316667	0.1	-0.046971
3.318333	0.1	-0.048354
3.320000	0.1	-0.049029
3.321667	0.1	-0.048722
3.323333	0.1	-0.047386
3.325000	0.1	-0.045635
3.326667	0.1	-0.044485
3.328333	0.1	-0.044387
3.330000	0.1	-0.044829
3.331667	0.1	-0.045192
3.333333	0.1	-0.045020
3.335000	0.1	-0.043660
3.336667	0.1	-0.040946
3.338333	0.1	-0.037844
3.340000	0.1	-0.035665
3.341667	0.1	-0.034948
3.343333	0.1	-0.035060
3.345000	0.1	-0.035018
3.346667	0.1	-0.034687
3.348333	0.1	-0.034552
3.350000	0.1	-0.034738
3.351667	0.1	-0.034999
3.353333	0.1	-0.035139
3.355000	0.1	-0.034925
3.356667	0.1	-0.033989
3.358333	0.1	-0.032433
3.360000	0.1	-0.031427
3.361667	0.1	-0.032280
3.363333	0.1	-0.034943
3.365000	0.1	-0.038208
3.366667	0.1	-0.040876
3.368333	0.1	-0.042240
3.370000	0.1	-0.041877
3.371667	0.1	-0.039702
3.373333	0.1	-0.036168
3.375000	0.1	-0.032121
3.376667	0.1	-0.028498
3.378333	0.1	-0.026310
3.380000	0.1	-0.026259
3.381667	0.1	-0.028042
3.383333	0.1	-0.030398
3.385000	0.1	-0.031972
3.386667	0.1	-0.032256
3.388333	0.1	-0.032047
3.390000	0.1	-0.032955
3.391667	0.1	-0.035865
3.393333	0.1	-0.039730
3.395000	0.1	-0.042454
3.396667	0.1	-0.042953
3.398333	0.1	-0.041416
3.400000	0.1	-0.038315
3.401667	0.1	-0.034347
3.403333	0.1	-0.030687
3.405000	0.1	-0.028331
3.406667	0.1	-0.027278
3.408333	0.1	-0.026724
3.410000	0.1	-0.025928
3.411667	0.1	-0.024592
3.413333	0.1	-0.022613
3.415000	0.1	-0.020135
3.416667	0.1	-0.017919
3.418333	0.1	-0.016936
3.420000	0.1	-0.017514
3.421667	0.1	-0.019204
3.423333	0.1	-0.021099
3.425000	0.1	-0.022254
3.426667	0.1	-0.022431
3.428333	0.1	-0.022240
3.430000	0.1	-0.022640
3.431667	0.1	-0.024405
3.433333	0.1	-0.027432
3.435000	0.1	-0.031111
3.436667	0.1	-0.035139
3.438333	0.1	-0.039102
3.440000	0.1	-0.041956
3.441667	0.1	-0.042953
3.443333	0.1	-0.042338
3.445000	0.1	-0.040773
3.446667	0.1	-0.038901
3.448333	0.1	-0.037518
3.450000	0.1	-0.037160
3.451667	0.1	-0.037695
3.453333	0.1	-0.038669
3.455000	0.1	-0.039558
3.456667	0.1	-0.040140
3.458333	0.1	-0.041081
3.460000	0.1	-0.043344
3.461667	0.1	-0.047251
3.463333	0.1	-0.052466
3.465000	0.1	-0.058506
3.466667	0.1	-0.065654
3.468333	0.1	-0.075344
3.470000	0.1	-0.088741
3.471667	0.1	-0.105565
3.473333	0.1	-0.124788
3.475000	0.1	-0.145300
3.476667	0.1	-0.165775
3.478333	0.1	-0.184914
3.480000	0.1	-0.201552
3.481667	0.1	-0.214647
3.483333	0.1	-0.223606
3.485000	0.1	-0.228640
3.486667	0.1	-0.230479
3.488333	0.1	-0.229063
3.490000	0.1	-0.222768
3.491667	0.1	-0.210148
3.493333	0.1	-0.191969
3.495000	0.1	-0.170656
3.496667	0.1	-0.148537
3.498333	0.1	-0.126902
3.500000	0.1	-0.106208
3.501667	0.1	-0.086809
3.503333	0.1	-0.069351
3.505000	0.1	-0.054222
3.506667	0.1	-0.040801
3.508333	0.1	-0.027749
3.510000	0.1	-0.014128
3.511667	0.1	-0.000414
3.513333	0.1	0.011553
3.515000	0.1	0.019856
3.516667	0.1	0.023842
3.518333	0.1	0.024210
3.520000	0.1	0.022450
3.521667	0.1	0.020354
3.523333	0.1	0.019213
3.525000	0.1	0.019246
3.526667	0.1	0.019777
3.528333	0.1	0.019744
3.530000	0.1	0.018589
3.531667	0.1	0.016736
3.533333	0.1	0.014971
3.535000	0.1	0.013821
3.536667	0.1	0.013569
3.538333	0.1	0.014361
3.540000	0.1	0.015902
3.541667	0.1	0.017560
3.543333	0.1	0.019185
3.545000	0.1	0.021127
3.546667	0.1	0.023306
3.548333	0.1	0.025104
3.550000	0.1	0.026268
3.551667	0.1	0.026994
3.553333	0.1	0.027255
3.555000	0.1	0.026845
3.556667	0.1	0.026012
3.558333	0.1	0.025402
3.560000	0.1	0.025174
3.561667	0.1	0.024969
3.563333	0.1	0.024633
3.565000	0.1	0.024368
3.566667	0.1	0.024508
3.568333	0.1	0.024987
3.570000	0.1	0.025178
3.571667	0.1	0.024633
3.573333	0.1	0.023432
3.575000	0.1	0.021798
3.576667	0.1	0.020093
3.578333	0.1	0.018906
3.580000	0.1	0.018445
3.581667	0.1	0.018012
3.583333	0.1	0.016796
3.585000	0.1	0.014934
3.586667	0.1	0.013225
3.588333	0.1	0.012275
3.590000	0.1	0.012117
3.591667	0.1	0.012168
3.593333	0.1	0.011851
3.595000	0.1	0.011409
3.596667	0.1	0.011320
3.598333	0.1	0.011320
3.600000	0.1	0.010636
3.601667	0.1	0.008717
3.603333	0.1	0.005756
3.605000	0.1	0.002733
3.606667	0.1	0.000703
3.608333	0.1	-0.000009
3.610000	0.1	0.000070
3.611667	0.1	0.000079
3.613333	0.1	-0.000186
3.615000	0.1	0.000205
3.616667	0.1	0.002123
3.618333	0.1	0.005215
3.620000	0.1	0.008359
3.621667	0.1	0.010543
3.623333	0.1	0.011181
3.625000	0.1	0.010110
3.626667	0.1	0.007693
3.628333	0.1	0.004801
3.630000	0.1	0.002366
3.631667	0.1	0.000801
3.633333	0.1	0.000214
3.635000	0.1	0.000829
3.636667	0.1	0.002584
3.638333	0.1	0.004689
3.640000	0.1	0.006179
3.641667	0.1	0.006887
3.643333	0.1	0.007371
3.645000	0.1	0.008242
3.646667	0.1	0.009588
3.648333	0.1	0.010743
3.650000	0.1	0.010435
3.651667	0.1	0.007842
3.653333	0.1	0.003707
3.655000	0.1	-0.000116
3.656667	0.1	-0.002072
3.658333	0.1	-0.001756
3.660000	0.1	0.000033
3.661667	0.1	0.001718
3.663333	0.1	0.001630
3.665000	0.1	-0.000820
3.666667	0.1	-0.004629
3.668333	0.1	-0.007949
3.670000	0.1	-0.009011
3.671667	0.1	-0.006757
3.673333	0.1	-0.001667
3.675000	0.1	0.004335
3.676667	0.1	0.008992
3.678333	0.1	0.010650
3.680000	0.1	0.008955
3.681667	0.1	0.005062
3.683333	0.1	0.000852
3.685000	0.1	-0.002356
3.686667	0.1	-0.004480
3.688333	0.1	-0.006114
3.690000	0.1	-0.007288
3.691667	0.1	-0.007446
3.693333	0.1	-0.006706
3.695000	0.1	-0.006221
3.696667	0.1	-0.006859
3.698333	0.1	-0.008233
3.700000	0.1	-0.009253
3.701667	0.1	-0.009374
3.703333	0.1	-0.009122
3.705000	0.1	-0.009406
3.706667	0.1	-0.010515
3.708333	0.1	-0.011981
3.710000	0.1	-0.013150
3.711667	0.1	-0.013649
3.713333	0.1	-0.013555
3.715000	0.1	-0.013178
3.716667	0.1	-0.012754
3.718333	0.1	-0.012307
3.720000	0.1	-0.011805
3.721667	0.1	-0.011278
3.723333	0.1	-0.010617
3.725000	0.1	-0.009434
3.726667	0.1	-0.007302
3.728333	0.1	-0.004433
3.730000	0.1	-0.002212
3.731667	0.1	-0.001942
3.733333	0.1	-0.003409
3.735000	0.1	-0.005276
3.736667	0.1	-0.006342
3.738333	0.1	-0.006226
3.740000	0.1	-0.005201
3.741667	0.1	-0.003674
3.743333	0.1	-0.002203
3.745000	0.1	-0.001560
3.746667	0.1	-0.002207
3.748333	0.1	-0.003795
3.750000	0.1	-0.005388
3.751667	0.1	-0.006412
3.753333	0.1	-0.007194
3.755000	0.1	-0.008340
3.756667	0.1	-0.009849
3.758333	0.1	-0.011413
3.760000	0.1	-0.013020
3.761667	0.1	-0.014710
3.763333	0.1	-0.016172
3.765000	0.1	-0.017020
3.766667	0.1	-0.016894
3.768333	0.1	-0.015241
3.770000	0.1	-0.011642
3.771667	0.1	-0.006538
3.773333	0.1	-0.001173
3.775000	0.1	0.003255
3.776667	0.1	0.005886
3.778333	0.1	0.005984
3.780000	0.1	0.003125
3.781667	0.1	-0.001932
3.783333	0.1	-0.007092
3.785000	0.1	-0.010366
3.786667	0.1	-0.011292
3.788333	0.1	-0.010710
3.790000	0.1	-0.009816
3.791667	0.1	-0.009350
3.793333	0.1	-0.009094
3.795000	0.1	-0.008480
3.796667	0.1	-0.007716
3.798333	0.1	-0.007646
3.800000	0.1	-0.008442
3.801667	0.1	-0.008908
3.803333	0.1	-0.007772
3.805000	0.1	-0.005173
3.806667	0.1	-0.002352
3.808333	0.1	-0.000759
3.810000	0.1	-0.001416
3.811667	0.1	-0.004037
3.813333	0.1	-0.007111
3.815000	0.1	-0.009146
3.816667	0.1	-0.009714
3.818333	0.1	-0.009430
3.820000	0.1	-0.009099
3.821667	0.1	-0.009057
3.823333	0.1	-0.009499
3.825000	0.1	-0.010622
3.826667	0.1	-0.012093
3.828333	0.1	-0.012983
3.830000	0.1	-0.012447
3.831667	0.1	-0.010366
3.833333	0.1	-0.007581
3.835000	0.1	-0.005630
3.836667	0.1	-0.005672
3.838333	0.1	-0.007502
3.840000	0.1	-0.009891
3.841667	0.1	-0.011483
3.843333	0.1	-0.011278
3.845000	0.1	-0.009239
3.846667	0.1	-0.006645
3.848333	0.1	-0.005076
3.850000	0.1	-0.005225
3.851667	0.1	-0.006999
3.853333	0.1	-0.009947
3.855000	0.1	-0.013020
3.856667	0.1	-0.014771
3.858333	0.1	-0.014408
3.860000	0.1	-0.012144
3.861667	0.1	-0.008685
3.863333	0.1	-0.005011
3.865000	0.1	-0.002319
3.866667	0.1	-0.001267
3.868333	0.1	-0.001462
3.870000	0.1	-0.002040
3.871667	0.1	-0.002207
3.873333	0.1	-0.001411
3.875000	0.1	0.000116
3.876667	0.1	0.001024
3.878333	0.1	0.000084
3.880000	0.1	-0.002398
3.881667	0.1	-0.005015
3.883333	0.1	-0.006850
3.885000	0.1	-0.008079
3.886667	0.1	-0.009257
3.888333	0.1	-0.010375
3.890000	0.1	-0.010952
3.891667	0.1	-0.010831
3.893333	0.1	-0.010496
3.895000	0.1	-0.010673
3.896667	0.1	-0.011623
3.898333	0.1	-0.012829
3.900000	0.1	-0.013495
3.901667	0.1	-0.013108
3.903333	0.1	-0.011767
3.905000	0.1	-0.010440
3.906667	0.1	-0.010054
3.908333	0.1	-0.010110
3.910000	0.1	-0.009304
3.911667	0.1	-0.007264
3.913333	0.1	-0.004787
3.915000	0.1	-0.002924
3.916667	0.1	-0.002445
3.918333	0.1	-0.003623
3.920000	0.1	-0.006021
3.921667	0.1	-0.008596
3.923333	0.1	-0.010114
3.925000	0.1	-0.009746
3.926667	0.1	-0.007646
3.928333	0.1	-0.004717
3.930000	0.1	-0.002040
3.931667	0.1	-0.000712
3.933333	0.1	-0.001565
3.935000	0.1	-0.004293
3.936667	0.1	-0.007506
3.938333	0.1	-0.010123
3.940000	0.1	-0.012117
3.941667	0.1	-0.013891
3.943333	0.1	-0.015530
3.945000	0.1	-0.016629
3.946667	0.1	-0.016876
3.948333	0.1	-0.016647
3.950000	0.1	-0.016610
3.951667	0.1	-0.016480
3.953333	0.1	-0.014878
3.955000	0.1	-0.010887
3.956667	0.1	-0.005411
3.958333	0.1	-0.000885
3.960000	0.1	0.000456
3.961667	0.1	-0.001849
3.963333	0.1	-0.006245
3.965000	0.1	-0.010459
3.966667	0.1	-0.013066
3.968333	0.1	-0.013919
3.970000	0.1	-0.013779
3.971667	0.1	-0.013411
3.973333	0.1	-0.012587
3.975000	0.1	-0.010887
3.976667	0.1	-0.009201
3.978333	0.1	-0.008857
3.980000	0.1	-0.009742
3.981667	0.1	-0.010813
3.983333	0.1	-0.011488
3.985000	0.1	-0.011446
3.986667	0.1	-0.010394
3.988333	0.1	-0.008768
3.990000	0.1	-0.007465
3.991667	0.1	-0.006757
3.993333	0.1	-0.005988
3.995000	0.1	-0.004112
3.996667	0.1	-0.000512
3.998333	0.1	0.004196
4.000000	0.1	0.008335
4.001667	0.1	0.010380
4.003333	0.1	0.009714
4.005000	0.1	0.006869
4.006667	0.1	0.003395
4.008333	0.1	0.000722
4.010000	0.1	-0.001062
4.011667	0.1	-0.002785
4.013333	0.1	-0.004806
4.015000	0.1	-0.006757
4.016667	0.1	-0.008126
4.018333	0.1	-0.008461
4.020000	0.1	-0.007595
4.021667	0.1	-0.005821
4.023333	0.1	-0.003544
4.025000	0.1	-0.001015
4.026667	0.1	0.001234
4.028333	0.1	0.002170
4.030000	0.1	0.001071
4.031667	0.1	-0.001555
4.033333	0.1	-0.004470
4.035000	0.1	-0.006775
4.036667	0.1	-0.008051
4.038333	0.1	-0.007935
4.040000	0.1	-0.006375
4.041667	0.1	-0.004261
4.043333	0.1	-0.002705
4.045000	0.1	-0.001788
4.046667	0.1	-0.001211
4.048333	0.1	-0.001253
4.050000	0.1	-0.001932
4.051667	0.1	-0.002477
4.053333	0.1	-0.002617
4.055000	0.1	-0.003432
4.056667	0.1	-0.005993
4.058333	0.1	-0.009998
4.060000	0.1	-0.014263
4.061667	0.1	-0.017565
4.063333	0.1	-0.018845
4.065000	0.1	-0.017621
4.066667	0.1	-0.014305
4.068333	0.1	-0.009867
4.070000	0.1	-0.005346
4.071667	0.1	-0.001867
4.073333	0.1	-0.000377
4.075000	0.1	-0.001029
4.076667	0.1	-0.003097
4.078333	0.1	-0.005751
4.080000	0.1	-0.008270
4.081667	0.1	-0.009690
4.083333	0.1	-0.009281
4.085000	0.1	-0.007483
4.086667	0.1	-0.005784
4.088333	0.1	-0.005253
4.090000	0.1	-0.005411
4.091667	0.1	-0.005206
4.093333	0.1	-0.004629
4.095000	0.1	-0.004596
4.096667	0.1	-0.005765
4.098333	0.1	-0.008042
4.100000	0.1	-0.010822
4.101667	0.1	-0.013211
4.103333	0.1	-0.014608
4.105000	0.1	-0.015236
4.106667	0.1	-0.015562
4.108333	0.1	-0.015553
4.110000	0.1	-0.014827
4.111667	0.1	-0.013355
4.113333	0.1	-0.011604
4.115000	0.1	-0.010072
4.116667	0.1	-0.009118
4.118333	0.1	-0.009201
4.120000	0.1	-0.010724
4.121667	0.1	-0.013257
4.123333	0.1	-0.015423
4.125000	0.1	-0.015637
4.126667	0.1	-0.013160
4.128333	0.1	-0.008647
4.130000	0.1	-0.003590
4.131667	0.1	0.000750
4.133333	0.1	0.003437
4.135000	0.1	0.004051
4.136667	0.1	0.003069
4.138333	0.1	0.001448
4.140000	0.1	-0.000023
4.141667	0.1	-0.001010
4.143333	0.1	-0.001765
4.145000	0.1	-0.002864
4.146667	0.1	-0.004452
4.148333	0.1	-0.005895
4.150000	0.1	-0.006589
4.151667	0.1	-0.006822
4.153333	0.1	-0.007497
4.155000	0.1	-0.009025
4.156667	0.1	-0.010724
4.158333	0.1	-0.011548
4.160000	0.1	-0.011339
4.161667	0.1	-0.010575
4.163333	0.1	-0.009718
4.165000	0.1	-0.009341
4.166667	0.1	-0.009779
4.168333	0.1	-0.010664
4.170000	0.1	-0.011222
4.171667	0.1	-0.010878
4.173333	0.1	-0.009947
4.175000	0.1	-0.009551
4.176667	0.1	-0.010473
4.178333	0.1	-0.012489
4.180000	0.1	-0.014538
4.181667	0.1	-0.015348
4.183333	0.1	-0.014245
4.185000	0.1	-0.011693
4.186667	0.1	-0.008894
4.188333	0.1	-0.006631
4.190000	0.1	-0.005020
4.191667	0.1	-0.004228
4.193333	0.1	-0.004168
4.195000	0.1	-0.004102
4.196667	0.1	-0.003506
4.198333	0.1	-0.002743
4.200000	0.1	-0.002445
4.201667	0.1	-0.002892
4.203333	0.1	-0.003804
4.205000	0.1	-0.004461
4.206667	0.1	-0.004200
4.208333	0.1	-0.003143
4.210000	0.1	-0.002277
4.211667	0.1	-0.002529
4.213333	0.1	-0.003879
4.215000	0.1	-0.005616
4.216667	0.1	-0.007078
4.218333	0.1	-0.007940
4.220000	0.1	-0.008014
4.221667	0.1	-0.006836
4.223333	0.1	-0.004042
4.225000	0.1	-0.000005
4.226667	0.1	0.004312
4.228333	0.1	0.007972
4.230000	0.1	0.010519
4.231667	0.1	0.012182
4.233333	0.1	0.013383
4.235000	0.1	0.013970
4.236667	0.1	0.013486
4.238333	0.1	0.011735
4.240000	0.1	0.008857
4.241667	0.1	0.005411
4.243333	0.1	0.002007
4.245000	0.1	-0.001276
4.246667	0.1	-0.004307
4.248333	0.1	-0.006459
4.250000	0.1	-0.007292
4.251667	0.1	-0.007087
4.253333	0.1	-0.006575
4.255000	0.1	-0.006231
4.256667	0.1	-0.005742
4.258333	0.1	-0.004717
4.260000	0.1	-0.003213
4.261667	0.1	-0.001057
4.263333	0.1	0.001853
4.265000	0.1	0.004591
4.266667	0.1	0.005965
4.268333	0.1	0.005779
4.270000	0.1	0.004778
4.271667	0.1	0.004116
4.273333	0.1	0.004629
4.275000	0.1	0.005788
4.276667	0.1	0.005946
4.278333	0.1	0.003958
4.280000	0.1	-0.000014
4.281667	0.1	-0.004857
4.283333	0.1	-0.008866
4.285000	0.1	-0.010454
4.286667	0.1	-0.009071
4.288333	0.1	-0.005551
4.290000	0.1	-0.001686
4.291667	0.1	0.001192
4.293333	0.1	0.003013
4.295000	0.1	0.004219
4.296667	0.1	0.005215
4.298333	0.1	0.006123
4.300000	0.1	0.006459
4.301667	0.1	0.005569
4.303333	0.1	0.003357
4.305000	0.1	0.000391
4.306667	0.1	-0.002268
4.308333	0.1	-0.003483
4.310000	0.1	-0.002654
4.311667	0.1	-0.000130
4.313333	0.1	0.002896
4.315000	0.1	0.005243
4.316667	0.1	0.006608
4.318333	0.1	0.007399
4.320000	0.1	0.007860
4.321667	0.1	0.007511
4.323333	0.1	0.005844
4.325000	0.1	0.003269
4.326667	0.1	0.000731
4.328333	0.1	-0.001215
4.330000	0.1	-0.002361
4.331667	0.1	-0.002547
4.333333	0.1	-0.001802
4.335000	0.1	-0.000233
4.336667	0.1	0.002068
4.338333	0.1	0.004736
4.340000	0.1	0.007269
4.341667	0.1	0.009448
4.343333	0.1	0.011176
4.345000	0.1	0.012354
4.346667	0.1	0.013132
4.348333	0.1	0.013630
4.350000	0.1	0.013495
4.351667	0.1	0.012428
4.353333	0.1	0.010799
4.355000	0.1	0.009234
4.356667	0.1	0.008089
4.358333	0.1	0.007409
4.360000	0.1	0.006994
4.361667	0.1	0.006459
4.363333	0.1	0.005527
4.365000	0.1	0.004387
4.366667	0.1	0.003567
4.368333	0.1	0.003269
4.370000	0.1	0.003031
4.371667	0.1	0.002198
4.373333	0.1	0.000577
4.375000	0.1	-0.001681
4.376667	0.1	-0.004428
4.378333	0.1	-0.007283
4.380000	0.1	-0.009411
4.381667	0.1	-0.010142
4.383333	0.1	-0.009267
4.385000	0.1	-0.006761
4.386667	0.1	-0.003055
4.388333	0.1	0.000838
4.390000	0.1	0.004065
4.391667	0.1	0.006515
4.393333	0.1	0.008531
4.395000	0.1	0.010217
4.396667	0.1	0.011288
4.398333	0.1	0.011618
4.400000	0.1	0.011497
4.401667	0.1	0.011413
4.403333	0.1	0.011572
4.405000	0.1	0.011688
4.406667	0.1	0.011371
4.408333	0.1	0.010659
4.410000	0.1	0.009900
4.411667	0.1	0.009192
4.413333	0.1	0.008154
4.415000	0.1	0.006282
4.416667	0.1	0.003586
4.418333	0.1	0.000745
4.420000	0.1	-0.001490
4.421667	0.1	-0.002715
4.423333	0.1	-0.002892
4.425000	0.1	-0.002077
4.426667	0.1	-0.000200
4.428333	0.1	0.002664
4.430000	0.1	0.005811
4.431667	0.1	0.008149
4.433333	0.1	0.009136
4.435000	0.1	0.009271
4.436667	0.1	0.009690
4.438333	0.1	0.011344
4.440000	0.1	0.014263
4.441667	0.1	0.017504
4.443333	0.1	0.019795
4.445000	0.1	0.020256
4.446667	0.1	0.018869
4.448333	0.1	0.016233
4.450000	0.1	0.012913
4.451667	0.1	0.009504
4.453333	0.1	0.007194
4.455000	0.1	0.007055
4.456667	0.1	0.008843
4.458333	0.1	0.011208
4.460000	0.1	0.012983
4.461667	0.1	0.013835
4.463333	0.1	0.014119
4.465000	0.1	0.014496
4.466667	0.1	0.015376
4.468333	0.1	0.016685
4.470000	0.1	0.018133
4.471667	0.1	0.019260
4.473333	0.1	0.019572
4.475000	0.1	0.018980
4.476667	0.1	0.017779
4.478333	0.1	0.016368
4.480000	0.1	0.015316
4.481667	0.1	0.014901
4.483333	0.1	0.014678
4.485000	0.1	0.013919
4.486667	0.1	0.012470
4.488333	0.1	0.010766
4.490000	0.1	0.009169
4.491667	0.1	0.007898
4.493333	0.1	0.007418
4.495000	0.1	0.008238
4.496667	0.1	0.010110
4.498333	0.1	0.011763
4.500000	0.1	0.011972
4.501667	0.1	0.011055
4.503333	0.1	0.010519
4.505000	0.1	0.011297
4.506667	0.1	0.013080
4.508333	0.1	0.015046
4.510000	0.1	0.016405
4.511667	0.1	0.016647
4.513333	0.1	0.015772
4.515000	0.1	0.014501
4.516667	0.1	0.013970
4.518333	0.1	0.014529
4.520000	0.1	0.015134
4.521667	0.1	0.014729
4.523333	0.1	0.013402
4.525000	0.1	0.012000
4.526667	0.1	0.011441
4.528333	0.1	0.012014
4.530000	0.1	0.012843
4.531667	0.1	0.012936
4.533333	0.1	0.012578
4.535000	0.1	0.012885
4.536667	0.1	0.014598
4.538333	0.1	0.017830
4.540000	0.1	0.022012
4.541667	0.1	0.025807
4.543333	0.1	0.027749
4.545000	0.1	0.027306
4.546667	0.1	0.025197
4.548333	0.1	0.022757
4.550000	0.1	0.021169
4.551667	0.1	0.021229
4.553333	0.1	0.023283
4.555000	0.1	0.026808
4.556667	0.1	0.030315
4.558333	0.1	0.032247
4.560000	0.1	0.032163
4.561667	0.1	0.030794
4.563333	0.1	0.028899
4.565000	0.1	0.026552
4.566667	0.1	0.023828
4.568333	0.1	0.021206
4.570000	0.1	0.019176
4.571667	0.1	0.018040
4.573333	0.1	0.017770
4.575000	0.1	0.017877
4.576667	0.1	0.017625
4.578333	0.1	0.016573
4.580000	0.1	0.015041
4.581667	0.1	0.013979
4.583333	0.1	0.014175
4.585000	0.1	0.015288
4.586667	0.1	0.016014
4.588333	0.1	0.015502
4.590000	0.1	0.014259
4.591667	0.1	0.013686
4.593333	0.1	0.015036
4.595000	0.1	0.018184
4.596667	0.1	0.021476
4.598333	0.1	0.023469
4.600000	0.1	0.024326
4.601667	0.1	0.024908
4.603333	0.1	0.025495
4.605000	0.1	0.025867
4.606667	0.1	0.025928
4.608333	0.1	0.025900
4.610000	0.1	0.025830
4.611667	0.1	0.025383
4.613333	0.1	0.024615
4.615000	0.1	0.024494
4.616667	0.1	0.025961
4.618333	0.1	0.028396
4.620000	0.1	0.029965
4.621667	0.1	0.029518
4.623333	0.1	0.027497
4.625000	0.1	0.025169
4.626667	0.1	0.023339
4.628333	0.1	0.021951
4.630000	0.1	0.020545
4.631667	0.1	0.018845
4.633333	0.1	0.017178
4.635000	0.1	0.016363
4.636667	0.1	0.016848
4.638333	0.1	0.018086
4.640000	0.1	0.018971
4.641667	0.1	0.018799
4.643333	0.1	0.017835
4.645000	0.1	0.016955
4.646667	0.1	0.016796
4.648333	0.1	0.017304
4.650000	0.1	0.018124
4.651667	0.1	0.019283
4.653333	0.1	0.021062
4.655000	0.1	0.023292
4.656667	0.1	0.025076
4.658333	0.1	0.025290
4.660000	0.1	0.023264
4.661667	0.1	0.019115
4.663333	0.1	0.013863
4.665000	0.1	0.009099
4.666667	0.1	0.006258
4.668333	0.1	0.006198
4.670000	0.1	0.008652
4.671667	0.1	0.012140
4.673333	0.1	0.015083
4.675000	0.1	0.016754
4.676667	0.1	0.017295
4.678333	0.1	0.017351
4.680000	0.1	0.017406
4.681667	0.1	0.017481
4.683333	0.1	0.017490
4.685000	0.1	0.017439
4.686667	0.1	0.017309
4.688333	0.1	0.017071
4.690000	0.1	0.016782
4.691667	0.1	0.016512
4.693333	0.1	0.016573
4.695000	0.1	0.017672
4.696667	0.1	0.020145
4.698333	0.1	0.023139
4.700000	0.1	0.025467
4.701667	0.1	0.026794
4.703333	0.1	0.027451
4.705000	0.1	0.027544
4.706667	0.1	0.026873
4.708333	0.1	0.025495
4.710000	0.1	0.024075
4.711667	0.1	0.023474
4.713333	0.1	0.023851
4.715000	0.1	0.024522
4.716667	0.1	0.024838
4.718333	0.1	0.024624
4.720000	0.1	0.024131
4.721667	0.1	0.024005
4.723333	0.1	0.025062
4.725000	0.1	0.027660
4.726667	0.1	0.031367
4.728333	0.1	0.035139
4.730000	0.1	0.037677
4.731667	0.1	0.038194
4.733333	0.1	0.037011
4.735000	0.1	0.035153
4.736667	0.1	0.033262
4.738333	0.1	0.031088
4.740000	0.1	0.028131
4.741667	0.1	0.024592
4.743333	0.1	0.021411
4.745000	0.1	0.019362
4.746667	0.1	0.018482
4.748333	0.1	0.018212
4.750000	0.1	0.018082
4.751667	0.1	0.018291
4.753333	0.1	0.019157
4.755000	0.1	0.020219
4.756667	0.1	0.020829
4.758333	0.1	0.021211
4.760000	0.1	0.021951
4.761667	0.1	0.022897
4.763333	0.1	0.023441
4.765000	0.1	0.023413
4.766667	0.1	0.023218
4.768333	0.1	0.023409
4.770000	0.1	0.024308
4.771667	0.1	0.025854
4.773333	0.1	0.027618
4.775000	0.1	0.028871
4.776667	0.1	0.028936
4.778333	0.1	0.027982
4.780000	0.1	0.026855
4.781667	0.1	0.025970
4.783333	0.1	0.024941
4.785000	0.1	0.023558
4.786667	0.1	0.022333
4.788333	0.1	0.021895
4.790000	0.1	0.022273
4.791667	0.1	0.022803
4.793333	0.1	0.022701
4.795000	0.1	0.021760
4.796667	0.1	0.020727
4.798333	0.1	0.020941
4.800000	0.1	0.023176
4.801667	0.1	0.026883
4.803333	0.1	0.030547
4.805000	0.1	0.032773
4.806667	0.1	0.033425
4.808333	0.1	0.033462
4.810000	0.1	0.033258
4.811667	0.1	0.032117
4.813333	0.1	0.029611
4.815000	0.1	0.026375
4.816667	0.1	0.023548
4.818333	0.1	0.021746
4.820000	0.1	0.020796
4.821667	0.1	0.020606
4.823333	0.1	0.021528
4.825000	0.1	0.023562
4.826667	0.1	0.025891
4.828333	0.1	0.027539
4.830000	0.1	0.028037
4.831667	0.1	0.027511
4.833333	0.1	0.026636
4.835000	0.1	0.026175
4.836667	0.1	0.026417
4.838333	0.1	0.027176
4.840000	0.1	0.028210
4.841667	0.1	0.029262
4.843333	0.1	0.030259
4.845000	0.1	0.031521
4.846667	0.1	0.033230
4.848333	0.1	0.034771
4.850000	0.1	0.035102
4.851667	0.1	0.033760
4.853333	0.1	0.031209
4.855000	0.1	0.028377
4.856667	0.1	0.025863
4.858333	0.1	0.023553
4.860000	0.1	0.021006
4.861667	0.1	0.018398
4.863333	0.1	0.016778
4.865000	0.1	0.017299
4.866667	0.1	0.020335
4.868333	0.1	0.025188
4.870000	0.1	0.030426
4.871667	0.1	0.034622
4.873333	0.1	0.037146
4.875000	0.1	0.038142
4.876667	0.1	0.037779
4.878333	0.1	0.036140
4.880000	0.1	0.033458
4.881667	0.1	0.030245
4.883333	0.1	0.027400
4.885000	0.1	0.025895
4.886667	0.1	0.025984
4.888333	0.1	0.026929
4.890000	0.1	0.027912
4.891667	0.1	0.028661
4.893333	0.1	0.028820
4.895000	0.1	0.027772
4.896667	0.1	0.025262
4.898333	0.1	0.021853
4.900000	0.1	0.018794
4.901667	0.1	0.017541
4.903333	0.1	0.018831
4.905000	0.1	0.022193
4.906667	0.1	0.026384
4.908333	0.1	0.030072
4.910000	0.1	0.032061
4.911667	0.1	0.031600
4.913333	0.1	0.028922
4.915000	0.1	0.025439
4.916667	0.1	0.023264
4.918333	0.1	0.023954
4.920000	0.1	0.026859
4.921667	0.1	0.029481
4.923333	0.1	0.029989
4.925000	0.1	0.028727
4.926667	0.1	0.027199
4.928333	0.1	0.026650
4.930000	0.1	0.027451
4.931667	0.1	0.029108
4.933333	0.1	0.030790
4.935000	0.1	0.031786
4.936667	0.1	0.031567
4.938333	0.1	0.029975
4.940000	0.1	0.027549
4.941667	0.1	0.025234
4.943333	0.1	0.023679
4.945000	0.1	0.022990
4.946667	0.1	0.023111
4.948333	0.1	0.023916
4.950000	0.1	0.025034
4.951667	0.1	0.025970
4.953333	0.1	0.026310
4.955000	0.1	0.025877
4.956667	0.1	0.024806
4.958333	0.1	0.023330
4.960000	0.1	0.021784
4.961667	0.1	0.020741
4.963333	0.1	0.020554
4.965000	0.1	0.021211
4.966667	0.1	0.022673
4.968333	0.1	0.024601
4.970000	0.1	0.026030
4.971667	0.1	0.026221
4.973333	0.1	0.025318
4.975000	0.1	0.023842
4.976667	0.1	0.022305
4.978333	0.1	0.021472
4.980000	0.1	0.021970
4.981667	0.1	0.023656
4.983333	0.1	0.025942
4.985000	0.1	0.028498
4.986667	0.1	0.031334
4.988333	0.1	0.034175
4.990000	0.1	0.035847
4.991667	0.1	0.035269
4.993333	0.1	0.032824
4.995000	0.1	0.029802
4.996667	0.1	0.027353
4.998333	0.1	0.026352
5.000000	0.1	0.027153
5.001667	0.1	0.029202
5.003333	0.1	0.031102
5.005000	0.1	0.031334
5.006667	0.1	0.029164
5.008333	0.1	0.025136
5.010000	0.1	0.020852
5.011667	0.1	0.018249
5.013333	0.1	0.018422
5.015000	0.1	0.020890
5.016667	0.1	0.024401
5.018333	0.1	0.028070
5.020000	0.1	0.031581
5.021667	0.1	0.034687
5.023333	0.1	0.036824
5.025000	0.1	0.037509
5.026667	0.1	0.037020
5.028333	0.1	0.036000
5.030000	0.1	0.034510
5.031667	0.1	0.032270
5.033333	0.1	0.029565
5.035000	0.1	0.026990
5.036667	0.1	0.025011
5.038333	0.1	0.024522
5.040000	0.1	0.026664
5.041667	0.1	0.031195
5.043333	0.1	0.035893
5.045000	0.1	0.038156
5.046667	0.1	0.037197
5.048333	0.1	0.034478
5.050000	0.1	0.032284
5.051667	0.1	0.032200
5.053333	0.1	0.034189
5.055000	0.1	0.036885
5.056667	0.1	0.038869
5.058333	0.1	0.039628
5.060000	0.1	0.039707
5.061667	0.1	0.040261
5.063333	0.1	0.042208
5.065000	0.1	0.045374
5.066667	0.1	0.048596
5.068333	0.1	0.050520
5.070000	0.1	0.050408
5.071667	0.1	0.049099
5.073333	0.1	0.048541
5.075000	0.1	0.049481
5.076667	0.1	0.050492
5.078333	0.1	0.049528
5.080000	0.1	0.045896
5.081667	0.1	0.041220
5.083333	0.1	0.038277
5.085000	0.1	0.038464
5.086667	0.1	0.040955
5.088333	0.1	0.044000
5.090000	0.1	0.046333
5.091667	0.1	0.047735
5.093333	0.1	0.048690
5.095000	0.1	0.049537
5.096667	0.1	0.050236
5.098333	0.1	0.050608
5.100000	0.1	0.050697
5.101667	0.1	0.050836
5.103333	0.1	0.051023
5.105000	0.1	0.050399
5.106667	0.1	0.047865
5.108333	0.1	0.043502
5.110000	0.1	0.039181
5.111667	0.1	0.037123
5.113333	0.1	0.038166
5.115000	0.1	0.041537
5.116667	0.1	0.045449
5.118333	0.1	0.047977
5.120000	0.1	0.048336
5.121667	0.1	0.047283
5.123333	0.1	0.046301
5.125000	0.1	0.046450
5.126667	0.1	0.047530
5.128333	0.1	0.048326
5.130000	0.1	0.047833
5.131667	0.1	0.046007
5.133333	0.1	0.043414
5.135000	0.1	0.040680
5.136667	0.1	0.038468
5.138333	0.1	0.037318
5.140000	0.1	0.037323
5.141667	0.1	0.038594
5.143333	0.1	0.041542
5.145000	0.1	0.046119
5.146667	0.1	0.051265
5.148333	0.1	0.055386
5.150000	0.1	0.057113
5.151667	0.1	0.055903
5.153333	0.1	0.052475
5.155000	0.1	0.048685
5.156667	0.1	0.046454
5.158333	0.1	0.046487
5.160000	0.1	0.048103
5.161667	0.1	0.049919
5.163333	0.1	0.050846
5.165000	0.1	0.050594
5.166667	0.1	0.049504
5.168333	0.1	0.047963
5.170000	0.1	0.046180
5.171667	0.1	0.044592
5.173333	0.1	0.044024
5.175000	0.1	0.045015
5.176667	0.1	0.047148
5.178333	0.1	0.049649
5.180000	0.1	0.052303
5.181667	0.1	0.055227
5.183333	0.1	0.057966
5.185000	0.1	0.059512
5.186667	0.1	0.059339
5.188333	0.1	0.057938
5.190000	0.1	0.056224
5.191667	0.1	0.054869
5.193333	0.1	0.054534
5.195000	0.1	0.055735
5.196667	0.1	0.058180
5.198333	0.1	0.060657
5.200000	0.1	0.061630
5.201667	0.1	0.060238
5.203333	0.1	0.057044
5.205000	0.1	0.053239
5.206667	0.1	0.049667
5.208333	0.1	0.046981
5.210000	0.1	0.045663
5.211667	0.1	0.045523
5.213333	0.1	0.045788
5.215000	0.1	0.045821
5.216667	0.1	0.045551
5.218333	0.1	0.045178
5.220000	0.1	0.044866
5.221667	0.1	0.044536
5.223333	0.1	0.043958
5.225000	0.1	0.043213
5.226667	0.1	0.042822
5.228333	0.1	0.043241
5.230000	0.1	0.044419
5.231667	0.1	0.045979
5.233333	0.1	0.047362
5.235000	0.1	0.047879
5.236667	0.1	0.046897
5.238333	0.1	0.044419
5.240000	0.1	0.041765
5.241667	0.1	0.040703
5.243333	0.1	0.041560
5.245000	0.1	0.043344
5.246667	0.1	0.045346
5.248333	0.1	0.047325
5.250000	0.1	0.048722
5.251667	0.1	0.049039
5.253333	0.1	0.048731
5.255000	0.1	0.048811
5.256667	0.1	0.049565
5.258333	0.1	0.050380
5.260000	0.1	0.050659
5.261667	0.1	0.050659
5.263333	0.1	0.051595
5.265000	0.1	0.054329
5.266667	0.1	0.057775
5.268333	0.1	0.059679
5.270000	0.1	0.059051
5.271667	0.1	0.056862
5.273333	0.1	0.054562
5.275000	0.1	0.052676
5.276667	0.1	0.050943
5.278333	0.1	0.049220
5.280000	0.1	0.047740
5.281667	0.1	0.046771
5.283333	0.1	0.046412
5.285000	0.1	0.046520
5.286667	0.1	0.047009
5.288333	0.1	0.048196
5.290000	0.1	0.050128
5.291667	0.1	0.051861
5.293333	0.1	0.052131
5.295000	0.1	0.050683
5.296667	0.1	0.048876
5.298333	0.1	0.048317
5.300000	0.1	0.049146
5.301667	0.1	0.050496
5.303333	0.1	0.051791
5.305000	0.1	0.052899
5.306667	0.1	0.053658
5.308333	0.1	0.053677
5.310000	0.1	0.052839
5.311667	0.1	0.051614
5.313333	0.1	0.050478
5.315000	0.1	0.049588
5.316667	0.1	0.048941
5.318333	0.1	0.048294
5.320000	0.1	0.047185
5.321667	0.1	0.045747
5.323333	0.1	0.045155
5.325000	0.1	0.046650
5.326667	0.1	0.050347
5.328333	0.1	0.055069
5.330000	0.1	0.059288
5.331667	0.1	0.062208
5.333333	0.1	0.063698
5.335000	0.1	0.063619
5.336667	0.1	0.062012
5.338333	0.1	0.059698
5.340000	0.1	0.057952
5.341667	0.1	0.057188
5.343333	0.1	0.056755
5.345000	0.1	0.055949
5.346667	0.1	0.054440
5.348333	0.1	0.052084
5.350000	0.1	0.049043
5.351667	0.1	0.046212
5.353333	0.1	0.045085
5.355000	0.1	0.046510
5.356667	0.1	0.049695
5.358333	0.1	0.053043
5.360000	0.1	0.055432
5.361667	0.1	0.056475
5.363333	0.1	0.056163
5.365000	0.1	0.054692
5.366667	0.1	0.052690
5.368333	0.1	0.051111
5.370000	0.1	0.050622
5.371667	0.1	0.051297
5.373333	0.1	0.052704
5.375000	0.1	0.053979
5.376667	0.1	0.054361
5.378333	0.1	0.053779
5.380000	0.1	0.052620
5.381667	0.1	0.051493
5.383333	0.1	0.051120
5.385000	0.1	0.051735
5.386667	0.1	0.052620
5.388333	0.1	0.052676
5.390000	0.1	0.051456
5.391667	0.1	0.049551
5.393333	0.1	0.048075
5.395000	0.1	0.047893
5.396667	0.1	0.049155
5.398333	0.1	0.051283
5.400000	0.1	0.053374
5.401667	0.1	0.054492
5.403333	0.1	0.054194
5.405000	0.1	0.053006
5.406667	0.1	0.051972
5.408333	0.1	0.051633
5.410000	0.1	0.051823
5.411667	0.1	0.052140
5.413333	0.1	0.052061
5.415000	0.1	0.051167
5.416667	0.1	0.049658
5.418333	0.1	0.048219
5.420000	0.1	0.047535
5.421667	0.1	0.048098
5.423333	0.1	0.050017
5.425000	0.1	0.053081
5.426667	0.1	0.057006
5.428333	0.1	0.061113
5.430000	0.1	0.064541
5.431667	0.1	0.066846
5.433333	0.1	0.067921
5.435000	0.1	0.067465
5.436667	0.1	0.064750
5.438333	0.1	0.059688
5.440000	0.1	0.054166
5.441667	0.1	0.050706
5.443333	0.1	0.049951
5.445000	0.1	0.050645
5.446667	0.1	0.051446
5.448333	0.1	0.052028
5.450000	0.1	0.052564
5.451667	0.1	0.052876
5.453333	0.1	0.052764
5.455000	0.1	0.053062
5.456667	0.1	0.054720
5.458333	0.1	0.057053
5.460000	0.1	0.058226
5.461667	0.1	0.057206
5.463333	0.1	0.054673
5.465000	0.1	0.052033
5.466667	0.1	0.050003
5.468333	0.1	0.048350
5.470000	0.1	0.046655
5.471667	0.1	0.044866
5.473333	0.1	0.043595
5.475000	0.1	0.043814
5.476667	0.1	0.045830
5.478333	0.1	0.048610
5.480000	0.1	0.050613
5.481667	0.1	0.051162
5.483333	0.1	0.050757
5.485000	0.1	0.050305
5.486667	0.1	0.050543
5.488333	0.1	0.051921
5.490000	0.1	0.054357
5.491667	0.1	0.056690
5.493333	0.1	0.057099
5.495000	0.1	0.054804
5.496667	0.1	0.051381
5.498333	0.1	0.049556
5.500000	0.1	0.050673
5.501667	0.1	0.053640
5.503333	0.1	0.056205
5.505000	0.1	0.057011
5.506667	0.1	0.056294
5.508333	0.1	0.055148
5.510000	0.1	0.054752
5.511667	0.1	0.055907
5.513333	0.1	0.058496
5.515000	0.1	0.061458
5.516667	0.1	0.063460
5.518333	0.1	0.063460
5.520000	0.1	0.061141
5.521667	0.1	0.057267
5.523333	0.1	0.053453
5.525000	0.1	0.051213
5.526667	0.1	0.051218
5.528333	0.1	0.053342
5.530000	0.1	0.056759
5.531667	0.1	0.059870
5.533333	0.1	0.061151
5.535000	0.1	0.060634
5.536667	0.1	0.059837
5.538333	0.1	0.060042
5.540000	0.1	0.061467
5.541667	0.1	0.063758
5.543333	0.1	0.066473
5.545000	0.1	0.069002
5.546667	0.1	0.070794
5.548333	0.1	0.072005
5.550000	0.1	0.073663
5.551667	0.1	0.076420
5.553333	0.1	0.079353
5.555000	0.1	0.080625
5.556667	0.1	0.078934
5.558333	0.1	0.074441
5.560000	0.1	0.068732
5.561667	0.1	0.063931
5.563333	0.1	0.061686
5.565000	0.1	0.062464
5.566667	0.1	0.065323
5.568333	0.1	0.068406
5.570000	0.1	0.070008
5.571667	0.1	0.069379
5.573333	0.1	0.066995
5.575000	0.1	0.064303
5.576667	0.1	0.062925
5.578333	0.1	0.063642
5.580000	0.1	0.065980
5.581667	0.1	0.068657
5.583333	0.1	0.070469
5.585000	0.1	0.071181
5.586667	0.1	0.071721
5.588333	0.1	0.073039
5.590000	0.1	0.074799
5.591667	0.1	0.075856
5.593333	0.1	0.075460
5.595000	0.1	0.073616
5.596667	0.1	0.070971
5.598333	0.1	0.068559
5.600000	0.1	0.067134
5.601667	0.1	0.066869
5.603333	0.1	0.067828
5.605000	0.1	0.069905
5.606667	0.1	0.072122
5.608333	0.1	0.073155
5.610000	0.1	0.072783
5.611667	0.1	0.071824
5.613333	0.1	0.070855
5.615000	0.1	0.069751
5.616667	0.1	0.068326
5.618333	0.1	0.066897
5.620000	0.1	0.066059
5.621667	0.1	0.065877
5.623333	0.1	0.065537
5.625000	0.1	0.064047
5.626667	0.1	0.061323
5.628333	0.1	0.058371
5.630000	0.1	0.056415
5.631667	0.1	0.056005
5.633333	0.1	0.056950
5.635000	0.1	0.058990
5.636667	0.1	0.061961
5.638333	0.1	0.065425
5.640000	0.1	0.068694
5.641667	0.1	0.071251
5.643333	0.1	0.072783
5.645000	0.1	0.073039
5.646667	0.1	0.072271
5.648333	0.1	0.071567
5.650000	0.1	0.071889
5.651667	0.1	0.072876
5.653333	0.1	0.073137
5.655000	0.1	0.071786
5.656667	0.1	0.069025
5.658333	0.1	0.065509
5.660000	0.1	0.062003
5.661667	0.1	0.059661
5.663333	0.1	0.059772
5.665000	0.1	0.062785
5.666667	0.1	0.067879
5.668333	0.1	0.073430
5.670000	0.1	0.077626
5.671667	0.1	0.079330
5.673333	0.1	0.078874
5.675000	0.1	0.077737
5.676667	0.1	0.077104
5.678333	0.1	0.076918
5.680000	0.1	0.076466
5.681667	0.1	0.075279
5.683333	0.1	0.073407
5.685000	0.1	0.071330
5.686667	0.1	0.069565
5.688333	0.1	0.068275
5.690000	0.1	0.067549
5.691667	0.1	0.067702
5.693333	0.1	0.068722
5.695000	0.1	0.069877
5.696667	0.1	0.070301
5.698333	0.1	0.069547
5.700000	0.1	0.067628
5.701667	0.1	0.065025
5.703333	0.1	0.062762
5.705000	0.1	0.062166
5.706667	0.1	0.064112
5.708333	0.1	0.068257
5.710000	0.1	0.073179
5.711667	0.1	0.076825
5.713333	0.1	0.077435
5.715000	0.1	0.074711
5.716667	0.1	0.069938
5.718333	0.1	0.065011
5.720000	0.1	0.061765
5.721667	0.1	0.061272
5.723333	0.1	0.063214
5.725000	0.1	0.066296
5.726667	0.1	0.069174
5.728333	0.1	0.070794
5.730000	0.1	0.070585
5.731667	0.1	0.068806
5.733333	0.1	0.066645
5.735000	0.1	0.065817
5.736667	0.1	0.067325
5.738333	0.1	0.070399
5.740000	0.1	0.073398
5.741667	0.1	0.075339
5.743333	0.1	0.075791
5.745000	0.1	0.074697
5.746667	0.1	0.072569
5.748333	0.1	0.070012
5.750000	0.1	0.067530
5.751667	0.1	0.065980
5.753333	0.1	0.066124
5.755000	0.1	0.067884
5.756667	0.1	0.070687
5.758333	0.1	0.073970
5.760000	0.1	0.076769
5.761667	0.1	0.077682
5.763333	0.1	0.076001
5.765000	0.1	0.072429
5.766667	0.1	0.068648
5.768333	0.1	0.066599
5.770000	0.1	0.067325
5.771667	0.1	0.069975
5.773333	0.1	0.072466
5.775000	0.1	0.073146
5.776667	0.1	0.071898
5.778333	0.1	0.070212
5.780000	0.1	0.069882
5.781667	0.1	0.071344
5.783333	0.1	0.073467
5.785000	0.1	0.074795
5.786667	0.1	0.074785
5.788333	0.1	0.073947
5.790000	0.1	0.073193
5.791667	0.1	0.073300
5.793333	0.1	0.074585
5.795000	0.1	0.076517
5.796667	0.1	0.077845
5.798333	0.1	0.077644
5.800000	0.1	0.076066
5.801667	0.1	0.074138
5.803333	0.1	0.072978
5.805000	0.1	0.073249
5.806667	0.1	0.074864
5.808333	0.1	0.076653
5.810000	0.1	0.077141
5.811667	0.1	0.076159
5.813333	0.1	0.074939
5.815000	0.1	0.074767
5.816667	0.1	0.075819
5.818333	0.1	0.077412
5.820000	0.1	0.079074
5.821667	0.1	0.080657
5.823333	0.1	0.081747
5.825000	0.1	0.081887
5.826667	0.1	0.081360
5.828333	0.1	0.081416
5.830000	0.1	0.082972
5.831667	0.1	0.085519
5.833333	0.1	0.087982
5.835000	0.1	0.089845
5.836667	0.1	0.091032
5.838333	0.1	0.091679
5.840000	0.1	0.092341
5.841667	0.1	0.093789
5.843333	0.1	0.096117
5.845000	0.1	0.098390
5.846667	0.1	0.099428
5.848333	0.1	0.098916
5.850000	0.1	0.097812
5.851667	0.1	0.097407
5.853333	0.1	0.097998
5.855000	0.1	0.098869
5.856667	0.1	0.099204
5.858333	0.1	0.098636
5.860000	0.1	0.097305
5.861667	0.1	0.095596
5.863333	0.1	0.093784
5.865000	0.1	0.091982
5.866667	0.1	0.090585
5.868333	0.1	0.090259
5.870000	0.1	0.091395
5.871667	0.1	0.093710
5.873333	0.1	0.096201
5.875000	0.1	0.097677
5.876667	0.1	0.097691
5.878333	0.1	0.096564
5.880000	0.1	0.094576
5.881667	0.1	0.091763
5.883333	0.1	0.088462
5.885000	0.1	0.085710
5.886667	0.1	0.084830
5.888333	0.1	0.086054
5.890000	0.1	0.087754
5.891667	0.1	0.087721
5.893333	0.1	0.085440
5.895000	0.1	0.082585
5.896667	0.1	0.081281
5.898333	0.1	0.082338
5.900000	0.1	0.085058
5.901667	0.1	0.087772
5.903333	0.1	0.088904
5.905000	0.1	0.087954
5.906667	0.1	0.085505
5.908333	0.1	0.082557
5.910000	0.1	0.079805
5.911667	0.1	0.077588
5.913333	0.1	0.076271
5.915000	0.1	0.076271
5.916667	0.1	0.077714
5.918333	0.1	0.080313
5.920000	0.1	0.083419
5.921667	0.1	0.085975
5.923333	0.1	0.086962
5.925000	0.1	0.086287
5.926667	0.1	0.085155
5.928333	0.1	0.085067
5.930000	0.1	0.086133
5.931667	0.1	0.087027
5.933333	0.1	0.086576
5.935000	0.1	0.084825
5.936667	0.1	0.082715
5.938333	0.1	0.081370
5.940000	0.1	0.081430
5.941667	0.1	0.082594
5.943333	0.1	0.083796
5.945000	0.1	0.084164
5.946667	0.1	0.083880
5.948333	0.1	0.083712
5.950000	0.1	0.084057
5.951667	0.1	0.084788
5.953333	0.1	0.085379
5.955000	0.1	0.085062
5.956667	0.1	0.083488
5.958333	0.1	0.081155
5.960000	0.1	0.079023
5.961667	0.1	0.077719
5.963333	0.1	0.077263
5.965000	0.1	0.077668
5.966667	0.1	0.079102
5.968333	0.1	0.081193
5.970000	0.1	0.083111
5.971667	0.1	0.084350
5.973333	0.1	0.084899
5.975000	0.1	0.084788
5.976667	0.1	0.083814
5.978333	0.1	0.081942
5.980000	0.1	0.079372
5.981667	0.1	0.076126
5.983333	0.1	0.072680
5.985000	0.1	0.070482
5.986667	0.1	0.070576
5.988333	0.1	0.072438
5.990000	0.1	0.074967
5.991667	0.1	0.077332
5.993333	0.1	0.078687
5.995000	0.1	0.078469
5.996667	0.1	0.077309
5.998333	0.1	0.076531
6.000000	0.1	0.076513
6.001667	0.1	0.076457
6.003333	0.1	0.076005
6.005000	0.1	0.075810
6.006667	0.1	0.076196
6.008333	0.1	0.076662
6.010000	0.1	0.076997
6.011667	0.1	0.077737
6.013333	0.1	0.079316
6.015000	0.1	0.081453
6.016667	0.1	0.083344
6.018333	0.1	0.084317
6.020000	0.1	0.084308
6.021667	0.1	0.083670
6.023333	0.1	0.082762
6.025000	0.1	0.081901
6.026667	0.1	0.081337
6.028333	0.1	0.081374
6.030000	0.1	0.082799
6.031667	0.1	0.086301
6.033333	0.1	0.091260
6.035000	0.1	0.095912
6.036667	0.1	0.098567
6.038333	0.1	0.098366
6.040000	0.1	0.095600
6.041667	0.1	0.091419
6.043333	0.1	0.086799
6.045000	0.1	0.082194
6.046667	0.1	0.078166
6.048333	0.1	0.075679
6.050000	0.1	0.075446
6.051667	0.1	0.077318
6.053333	0.1	0.080536
6.055000	0.1	0.084336
6.056667	0.1	0.088024
6.058333	0.1	0.090855
6.060000	0.1	0.092322
6.061667	0.1	0.092359
6.063333	0.1	0.090958
6.065000	0.1	0.088285
6.066667	0.1	0.085575
6.068333	0.1	0.084713
6.070000	0.1	0.086315
6.071667	0.1	0.088946
6.073333	0.1	0.090678
6.075000	0.1	0.090580
6.076667	0.1	0.088871
6.078333	0.1	0.086823
6.080000	0.1	0.086180
6.081667	0.1	0.087731
6.083333	0.1	0.090529
6.085000	0.1	0.093007
6.086667	0.1	0.094380
6.088333	0.1	0.094613
6.090000	0.1	0.093905
6.091667	0.1	0.092853
6.093333	0.1	0.092289
6.095000	0.1	0.092550
6.096667	0.1	0.093002
6.098333	0.1	0.092401
6.100000	0.1	0.089975
6.101667	0.1	0.086534
6.103333	0.1	0.084192
6.105000	0.1	0.084634
6.106667	0.1	0.087693
6.108333	0.1	0.091759
6.110000	0.1	0.095405
6.111667	0.1	0.098324
6.113333	0.1	0.100867
6.115000	0.1	0.102976
6.116667	0.1	0.104108
6.118333	0.1	0.104113
6.120000	0.1	0.103391
6.121667	0.1	0.102092
6.123333	0.1	0.100341
6.125000	0.1	0.098934
6.126667	0.1	0.098539
6.128333	0.1	0.098841
6.130000	0.1	0.099284
6.131667	0.1	0.099759
6.133333	0.1	0.100266
6.135000	0.1	0.100578
6.136667	0.1	0.100583
6.138333	0.1	0.100252
6.140000	0.1	0.099498
6.141667	0.1	0.098362
6.143333	0.1	0.097100
6.145000	0.1	0.095954
6.146667	0.1	0.094841
6.148333	0.1	0.093416
6.150000	0.1	0.091740
6.151667	0.1	0.090403
6.153333	0.1	0.089896
6.155000	0.1	0.090385
6.156667	0.1	0.092103
6.158333	0.1	0.095218
6.160000	0.1	0.099274
6.161667	0.1	0.103367
6.163333	0.1	0.106543
6.165000	0.1	0.107787
6.166667	0.1	0.106315
6.168333	0.1	0.102483
6.170000	0.1	0.098054
6.171667	0.1	0.094958
6.173333	0.1	0.093817
6.175000	0.1	0.094231
6.176667	0.1	0.095605
6.178333	0.1	0.097379
6.180000	0.1	0.099195
6.181667	0.1	0.100862
6.183333	0.1	0.102231
6.185000	0.1	0.103451
6.186667	0.1	0.105062
6.188333	0.1	0.107298
6.190000	0.1	0.109463
6.191667	0.1	0.110622
6.193333	0.1	0.110432
6.195000	0.1	0.108769
6.196667	0.1	0.105547
6.198333	0.1	0.101537
6.200000	0.1	0.098404
6.201667	0.1	0.097458
6.203333	0.1	0.098879
6.205000	0.1	0.101849
6.206667	0.1	0.104965
6.208333	0.1	0.106758
6.210000	0.1	0.106394
6.211667	0.1	0.104364
6.213333	0.1	0.102194
6.215000	0.1	0.101412
6.216667	0.1	0.102636
6.218333	0.1	0.105286
6.220000	0.1	0.108019
6.221667	0.1	0.109859
6.223333	0.1	0.110455
6.225000	0.1	0.109263
6.226667	0.1	0.105570
6.228333	0.1	0.099926
6.230000	0.1	0.094352
6.231667	0.1	0.090613
6.233333	0.1	0.088867
6.235000	0.1	0.088373
6.236667	0.1	0.089011
6.238333	0.1	0.091069
6.240000	0.1	0.093915
6.241667	0.1	0.096071
6.243333	0.1	0.096606
6.245000	0.1	0.095731
6.246667	0.1	0.094175
6.248333	0.1	0.092969
6.250000	0.1	0.093295
6.251667	0.1	0.095349
6.253333	0.1	0.097821
6.255000	0.1	0.099153
6.256667	0.1	0.098813
6.258333	0.1	0.097402
6.260000	0.1	0.095991
6.261667	0.1	0.095475
6.263333	0.1	0.096126
6.265000	0.1	0.097472
6.266667	0.1	0.098678
6.268333	0.1	0.099246
6.270000	0.1	0.099381
6.271667	0.1	0.099684
6.273333	0.1	0.100508
6.275000	0.1	0.101626
6.276667	0.1	0.102641
6.278333	0.1	0.103465
6.280000	0.1	0.104234
6.281667	0.1	0.104834
6.283333	0.1	0.104830
6.285000	0.1	0.104071
6.286667	0.1	0.103088
6.288333	0.1	0.102655
6.290000	0.1	0.103130
6.291667	0.1	0.104434
6.293333	0.1	0.106534
6.295000	0.1	0.109435
6.296667	0.1	0.112788
6.298333	0.1	0.115940
6.300000	0.1	0.118078
6.301667	0.1	0.118441
6.303333	0.1	0.117109
6.305000	0.1	0.115153
6.306667	0.1	0.113649
6.308333	0.1	0.112723
6.310000	0.1	0.111791
6.311667	0.1	0.110436
6.313333	0.1	0.108620
6.315000	0.1	0.106762
6.316667	0.1	0.105868
6.318333	0.1	0.106753
6.320000	0.1	0.108979
6.321667	0.1	0.111116
6.323333	0.1	0.112006
6.325000	0.1	0.111391
6.326667	0.1	0.110073
6.328333	0.1	0.109500
6.330000	0.1	0.110674
6.331667	0.1	0.113430
6.333333	0.1	0.116709
6.335000	0.1	0.119363
6.336667	0.1	0.120914
6.338333	0.1	0.121812
6.340000	0.1	0.122832
6.341667	0.1	0.124020
6.343333	0.1	0.124616
6.345000	0.1	0.123940
6.346667	0.1	0.122166
6.348333	0.1	0.120299
6.350000	0.1	0.119586
6.351667	0.1	0.120709
6.353333	0.1	0.123302
6.355000	0.1	0.126394
6.356667	0.1	0.128900
6.358333	0.1	0.129873
6.360000	0.1	0.129086
6.361667	0.1	0.127265
6.363333	0.1	0.125258
6.365000	0.1	0.123400
6.366667	0.1	0.121789
6.368333	0.1	0.120490
6.370000	0.1	0.119768
6.371667	0.1	0.120113
6.373333	0.1	0.121458
6.375000	0.1	0.122664
6.376667	0.1	0.122623
6.378333	0.1	0.121417
6.380000	0.1	0.120034
6.381667	0.1	0.119368
6.383333	0.1	0.119777
6.385000	0.1	0.121207
6.386667	0.1	0.123265
6.388333	0.1	0.125533
6.390000	0.1	0.127493
6.391667	0.1	0.128024
6.393333	0.1	0.125919
6.395000	0.1	0.121188
6.396667	0.1	0.115396
6.398333	0.1	0.110562
6.400000	0.1	0.108276
6.401667	0.1	0.109212
6.403333	0.1	0.112415
6.405000	0.1	0.115768
6.406667	0.1	0.117975
6.408333	0.1	0.119214
6.410000	0.1	0.120127
6.411667	0.1	0.121095
6.413333	0.1	0.122297
6.415000	0.1	0.123666
6.416667	0.1	0.124602
6.418333	0.1	0.124355
6.420000	0.1	0.122860
6.421667	0.1	0.120797
6.423333	0.1	0.119060
6.425000	0.1	0.118264
6.426667	0.1	0.118138
6.428333	0.1	0.117808
6.430000	0.1	0.116751
6.431667	0.1	0.115181
6.433333	0.1	0.113673
6.435000	0.1	0.112788
6.436667	0.1	0.112895
6.438333	0.1	0.113877
6.440000	0.1	0.115042
6.441667	0.1	0.115787
6.443333	0.1	0.115973
6.445000	0.1	0.115987
6.446667	0.1	0.116574
6.448333	0.1	0.117905
6.450000	0.1	0.119009
6.451667	0.1	0.118762
6.453333	0.1	0.117128
6.455000	0.1	0.115149
6.456667	0.1	0.113887
6.458333	0.1	0.113966
6.460000	0.1	0.115698
6.461667	0.1	0.118520
6.463333	0.1	0.120909
6.465000	0.1	0.121584
6.466667	0.1	0.120471
6.468333	0.1	0.118464
6.470000	0.1	0.116779
6.471667	0.1	0.116327
6.473333	0.1	0.117174
6.475000	0.1	0.118371
6.476667	0.1	0.118720
6.478333	0.1	0.117915
6.480000	0.1	0.116737
6.481667	0.1	0.116304
6.483333	0.1	0.117105
6.485000	0.1	0.118618
6.486667	0.1	0.119731
6.488333	0.1	0.119293
6.490000	0.1	0.116732
6.491667	0.1	0.112751
6.493333	0.1	0.109323
6.495000	0.1	0.108364
6.496667	0.1	0.110306
6.498333	0.1	0.114143
6.500000	0.1	0.118534
6.501667	0.1	0.122203
6.503333	0.1	0.123903
6.505000	0.1	0.122925
6.506667	0.1	0.119470
6.508333	0.1	0.114623
6.510000	0.1	0.110017
6.511667	0.1	0.106939
6.513333	0.1	0.105733
6.515000	0.1	0.106096
6.516667	0.1	0.107498
6.518333	0.1	0.108941
6.520000	0.1	0.109226
6.521667	0.1	0.108089
6.523333	0.1	0.106669
6.525000	0.1	0.106208
6.526667	0.1	0.106967
6.528333	0.1	0.108550
6.530000	0.1	0.110515
6.531667	0.1	0.112718
6.533333	0.1	0.115400
6.535000	0.1	0.118553
6.536667	0.1	0.121510
6.538333	0.1	0.123419
6.540000	0.1	0.123978
6.541667	0.1	0.123377
6.543333	0.1	0.121607
6.545000	0.1	0.118553
6.546667	0.1	0.114762
6.548333	0.1	0.111414
6.550000	0.1	0.109514
6.551667	0.1	0.109514
6.553333	0.1	0.111223
6.555000	0.1	0.113854
6.556667	0.1	0.116364
6.558333	0.1	0.117971
6.560000	0.1	0.118460
6.561667	0.1	0.118362
6.563333	0.1	0.118674
6.565000	0.1	0.119866
6.566667	0.1	0.121449
6.568333	0.1	0.122827
6.570000	0.1	0.124141
6.571667	0.1	0.125947
6.573333	0.1	0.128318
6.575000	0.1	0.130590
6.576667	0.1	0.132034
6.578333	0.1	0.132984
6.580000	0.1	0.134488
6.581667	0.1	0.136597
6.583333	0.1	0.138008
6.585000	0.1	0.137319
6.586667	0.1	0.134255
6.588333	0.1	0.129770
6.590000	0.1	0.125263
6.591667	0.1	0.121845
6.593333	0.1	0.120061
6.595000	0.1	0.119484
6.596667	0.1	0.118879
6.598333	0.1	0.117389
6.600000	0.1	0.115316
6.601667	0.1	0.113617
6.603333	0.1	0.112876
6.605000	0.1	0.113132
6.606667	0.1	0.114497
6.608333	0.1	0.117444
6.610000	0.1	0.122213
6.611667	0.1	0.128038
6.613333	0.1	0.133314
6.615000	0.1	0.136592
6.616667	0.1	0.137319
6.618333	0.1	0.135861
6.620000	0.1	0.133300
6.621667	0.1	0.131074
6.623333	0.1	0.130110
6.625000	0.1	0.130008
6.626667	0.1	0.129547
6.628333	0.1	0.128080
6.630000	0.1	0.125901
6.631667	0.1	0.123600
6.633333	0.1	0.121640
6.635000	0.1	0.120332
6.636667	0.1	0.119847
6.638333	0.1	0.120075
6.640000	0.1	0.120699
6.641667	0.1	0.121724
6.643333	0.1	0.123680
6.645000	0.1	0.127028
6.646667	0.1	0.131191
6.648333	0.1	0.134623
6.650000	0.1	0.136006
6.651667	0.1	0.135377
6.653333	0.1	0.134022
6.655000	0.1	0.133156
6.656667	0.1	0.132835
6.658333	0.1	0.132252
6.660000	0.1	0.130716
6.661667	0.1	0.128229
6.663333	0.1	0.125435
6.665000	0.1	0.123335
6.666667	0.1	0.122963
6.668333	0.1	0.124876
6.670000	0.1	0.128476
6.671667	0.1	0.132043
6.673333	0.1	0.134362
6.675000	0.1	0.135731
6.676667	0.1	0.136839
6.678333	0.1	0.137771
6.680000	0.1	0.138124
6.681667	0.1	0.137431
6.683333	0.1	0.135680
6.685000	0.1	0.133729
6.686667	0.1	0.132415
6.688333	0.1	0.131372
6.690000	0.1	0.129663
6.691667	0.1	0.127275
6.693333	0.1	0.125053
6.695000	0.1	0.123815
6.696667	0.1	0.123875
6.698333	0.1	0.125025
6.700000	0.1	0.126772
6.701667	0.1	0.128681
6.703333	0.1	0.130432
6.705000	0.1	0.131377
6.706667	0.1	0.130748
6.708333	0.1	0.128420
6.710000	0.1	0.124937
6.711667	0.1	0.121347
6.713333	0.1	0.119321
6.715000	0.1	0.120169
6.716667	0.1	0.123456
6.718333	0.1	0.127377
6.720000	0.1	0.130525
6.721667	0.1	0.132374
6.723333	0.1	0.132588
6.725000	0.1	0.131088
6.726667	0.1	0.128471
6.728333	0.1	0.125803
6.730000	0.1	0.124085
6.731667	0.1	0.123829
6.733333	0.1	0.124821
6.735000	0.1	0.126325
6.736667	0.1	0.127703
6.738333	0.1	0.128741
6.740000	0.1	0.129468
6.741667	0.1	0.129733
6.743333	0.1	0.129361
6.745000	0.1	0.128858
6.746667	0.1	0.129160
6.748333	0.1	0.130781
6.750000	0.1	0.133314
6.751667	0.1	0.135475
6.753333	0.1	0.135959
6.755000	0.1	0.134604
6.756667	0.1	0.132346
6.758333	0.1	0.130250
6.760000	0.1	0.128783
6.761667	0.1	0.127978
6.763333	0.1	0.128020
6.765000	0.1	0.129067
6.766667	0.1	0.130734
6.768333	0.1	0.132630
6.770000	0.1	0.134888
6.771667	0.1	0.137542
6.773333	0.1	0.140052
6.775000	0.1	0.141934
6.776667	0.1	0.143270
6.778333	0.1	0.144108
6.780000	0.1	0.143996
6.781667	0.1	0.142539
6.783333	0.1	0.140183
6.785000	0.1	0.138283
6.786667	0.1	0.138129
6.788333	0.1	0.139670
6.790000	0.1	0.141412
6.791667	0.1	0.142017
6.793333	0.1	0.141677
6.795000	0.1	0.141268
6.796667	0.1	0.140960
6.798333	0.1	0.140495
6.800000	0.1	0.140038
6.801667	0.1	0.139866
6.803333	0.1	0.139968
6.805000	0.1	0.140108
6.806667	0.1	0.139885
6.808333	0.1	0.139172
6.810000	0.1	0.138325
6.811667	0.1	0.137594
6.813333	0.1	0.136644
6.815000	0.1	0.135228
6.816667	0.1	0.134073
6.818333	0.1	0.134003
6.820000	0.1	0.134679
6.821667	0.1	0.135330
6.823333	0.1	0.135978
6.825000	0.1	0.137007
6.826667	0.1	0.138413
6.828333	0.1	0.139838
6.830000	0.1	0.140974
6.831667	0.1	0.141938
6.833333	0.1	0.143209
6.835000	0.1	0.145128
6.836667	0.1	0.147684
6.838333	0.1	0.150558
6.840000	0.1	0.153091
6.841667	0.1	0.154627
6.843333	0.1	0.155019
6.845000	0.1	0.154492
6.846667	0.1	0.153151
6.848333	0.1	0.151130
6.850000	0.1	0.148816
6.851667	0.1	0.146660
6.853333	0.1	0.145044
6.855000	0.1	0.144290
6.856667	0.1	0.144215
6.858333	0.1	0.143931
6.860000	0.1	0.142846
6.861667	0.1	0.141435
6.863333	0.1	0.140546
6.865000	0.1	0.140243
6.866667	0.1	0.139629
6.868333	0.1	0.137929
6.870000	0.1	0.135442
6.871667	0.1	0.133263
6.873333	0.1	0.132192
6.875000	0.1	0.132136
6.876667	0.1	0.132383
6.878333	0.1	0.132453
6.880000	0.1	0.132690
6.881667	0.1	0.133822
6.883333	0.1	0.135708
6.885000	0.1	0.137375
6.886667	0.1	0.138250
6.888333	0.1	0.138655
6.890000	0.1	0.139438
6.891667	0.1	0.141528
6.893333	0.1	0.145221
6.895000	0.1	0.149547
6.896667	0.1	0.152774
6.898333	0.1	0.153729
6.900000	0.1	0.152402
6.901667	0.1	0.149659
6.903333	0.1	0.146953
6.905000	0.1	0.145589
6.906667	0.1	0.145910
6.908333	0.1	0.147317
6.910000	0.1	0.148742
6.911667	0.1	0.149123
6.913333	0.1	0.147936
6.915000	0.1	0.145654
6.916667	0.1	0.143480
6.918333	0.1	0.142385
6.920000	0.1	0.142679
6.921667	0.1	0.144388
6.923333	0.1	0.147666
6.925000	0.1	0.152504
6.926667	0.1	0.158171
6.928333	0.1	0.163047
6.930000	0.1	0.165389
6.931667	0.1	0.164798
6.933333	0.1	0.162488
6.935000	0.1	0.159717
6.936667	0.1	0.156993
6.938333	0.1	0.154558
6.940000	0.1	0.152425
6.941667	0.1	0.150003
6.943333	0.1	0.146646
6.945000	0.1	0.142674
6.946667	0.1	0.139312
6.948333	0.1	0.137505
6.950000	0.1	0.137198
6.951667	0.1	0.137859
6.953333	0.1	0.139391
6.955000	0.1	0.141985
6.956667	0.1	0.145058
6.958333	0.1	0.147237
6.960000	0.1	0.147629
6.961667	0.1	0.146437
6.963333	0.1	0.144346
6.965000	0.1	0.142008
6.966667	0.1	0.140038
6.968333	0.1	0.139032
6.970000	0.1	0.139321
6.971667	0.1	0.140746
6.973333	0.1	0.142786
6.975000	0.1	0.144662
6.976667	0.1	0.145589
6.978333	0.1	0.145156
6.980000	0.1	0.143484
6.981667	0.1	0.141300
6.983333	0.1	0.139745
6.985000	0.1	0.139503
6.986667	0.1	0.140411
6.988333	0.1	0.141873
6.990000	0.1	0.143382
6.991667	0.1	0.144877
6.993333	0.1	0.146693
6.995000	0.1	0.148644
6.996667	0.1	0.149622
6.998333	0.1	0.148709
7.000000	0.1	0.146483
7.001667	0.1	0.144350
7.003333	0.1	0.143126
7.005000	0.1	0.142837
7.006667	0.1	0.143149
7.008333	0.1	0.143447
7.010000	0.1	0.143074
7.011667	0.1	0.141892
7.013333	0.1	0.140443
7.015000	0.1	0.139661
7.016667	0.1	0.140392
7.018333	0.1	0.142599
7.020000	0.1	0.145128
7.021667	0.1	0.146674
7.023333	0.1	0.146837
7.025000	0.1	0.146143
7.026667	0.1	0.145482
7.028333	0.1	0.145487
7.030000	0.1	0.146320
7.031667	0.1	0.147750
7.033333	0.1	0.149501
7.035000	0.1	0.151508
7.036667	0.1	0.153338
7.038333	0.1	0.153882
7.040000	0.1	0.152583
7.041667	0.1	0.150297
7.043333	0.1	0.148327
7.045000	0.1	0.147293
7.046667	0.1	0.147047
7.048333	0.1	0.147112
7.050000	0.1	0.147219
7.051667	0.1	0.147521
7.053333	0.1	0.148239
7.055000	0.1	0.149105
7.056667	0.1	0.149524
7.058333	0.1	0.149091
7.060000	0.1	0.147559
7.061667	0.1	0.144802
7.063333	0.1	0.141324
7.065000	0.1	0.138204
7.066667	0.1	0.136639
7.068333	0.1	0.137505
7.070000	0.1	0.140788
7.071667	0.1	0.145501
7.073333	0.1	0.150250
7.075000	0.1	0.153892
7.076667	0.1	0.156090
7.078333	0.1	0.157328
7.080000	0.1	0.157966
7.081667	0.1	0.157743
7.083333	0.1	0.156737
7.085000	0.1	0.155922
7.086667	0.1	0.156285
7.088333	0.1	0.157878
7.090000	0.1	0.159773
7.091667	0.1	0.160635
7.093333	0.1	0.159871
7.095000	0.1	0.158236
7.096667	0.1	0.157007
7.098333	0.1	0.156900
7.100000	0.1	0.157678
7.101667	0.1	0.158395
7.103333	0.1	0.158250
7.105000	0.1	0.157426
7.106667	0.1	0.156998
7.108333	0.1	0.158111
7.110000	0.1	0.160779
7.111667	0.1	0.163512
7.113333	0.1	0.164416
7.115000	0.1	0.162665
7.116667	0.1	0.158860
7.118333	0.1	0.154469
7.120000	0.1	0.150893
7.121667	0.1	0.148849
7.123333	0.1	0.148388
7.125000	0.1	0.149258
7.126667	0.1	0.151065
7.128333	0.1	0.153352
7.130000	0.1	0.155852
7.131667	0.1	0.158581
7.133333	0.1	0.161668
7.135000	0.1	0.165002
7.136667	0.1	0.168113
7.138333	0.1	0.170278
7.140000	0.1	0.170879
7.141667	0.1	0.169817
7.143333	0.1	0.167689
7.145000	0.1	0.165212
7.146667	0.1	0.162320
7.148333	0.1	0.158469
7.150000	0.1	0.153929
7.151667	0.1	0.149938
7.153333	0.1	0.147852
7.155000	0.1	0.148276
7.156667	0.1	0.150530
7.158333	0.1	0.153207
7.160000	0.1	0.155140
7.161667	0.1	0.155508
7.163333	0.1	0.153817
7.165000	0.1	0.150432
7.166667	0.1	0.146776
7.168333	0.1	0.144197
7.170000	0.1	0.143135
7.171667	0.1	0.143494
7.173333	0.1	0.145026
7.175000	0.1	0.147289
7.176667	0.1	0.149524
7.178333	0.1	0.150609
7.180000	0.1	0.149612
7.181667	0.1	0.146762
7.183333	0.1	0.143815
7.185000	0.1	0.142967
7.186667	0.1	0.144900
7.188333	0.1	0.148318
7.190000	0.1	0.151317
7.191667	0.1	0.152551
7.193333	0.1	0.151792
7.195000	0.1	0.150013
7.196667	0.1	0.148695
7.198333	0.1	0.148755
7.200000	0.1	0.150190
7.201667	0.1	0.152416
7.203333	0.1	0.154679
7.205000	0.1	0.156141
7.206667	0.1	0.156038
7.208333	0.1	0.154222
7.210000	0.1	0.151335
7.211667	0.1	0.148248
7.213333	0.1	0.145626
7.215000	0.1	0.144159
7.216667	0.1	0.144453
7.218333	0.1	0.146697
7.220000	0.1	0.150376
7.221667	0.1	0.154171
7.223333	0.1	0.156690
7.225000	0.1	0.157361
7.226667	0.1	0.156499
7.228333	0.1	0.154879
7.230000	0.1	0.153133
7.231667	0.1	0.151182
7.233333	0.1	0.148546
7.235000	0.1	0.145463
7.236667	0.1	0.143084
7.238333	0.1	0.142693
7.240000	0.1	0.144946
7.241667	0.1	0.149249
7.243333	0.1	0.153813
7.245000	0.1	0.156700
7.246667	0.1	0.156839
7.248333	0.1	0.154469
7.250000	0.1	0.151107
7.251667	0.1	0.148579
7.253333	0.1	0.147773
7.255000	0.1	0.148672
7.256667	0.1	0.151182
7.258333	0.1	0.154804
7.260000	0.1	0.158139
7.261667	0.1	0.159773
7.263333	0.1	0.159210
7.265000	0.1	0.156891
7.266667	0.1	0.153878
7.268333	0.1	0.151345
7.270000	0.1	0.150166
7.271667	0.1	0.150669
7.273333	0.1	0.152551
7.275000	0.1	0.155210
7.276667	0.1	0.158041
7.278333	0.1	0.160425
7.280000	0.1	0.161780
7.281667	0.1	0.161855
7.283333	0.1	0.160970
7.285000	0.1	0.159680
7.286667	0.1	0.158437
7.288333	0.1	0.157701
7.290000	0.1	0.157976
7.291667	0.1	0.159256
7.293333	0.1	0.160644
7.295000	0.1	0.161091
7.296667	0.1	0.160327
7.298333	0.1	0.158725
7.300000	0.1	0.156974
7.301667	0.1	0.155792
7.303333	0.1	0.155233
7.305000	0.1	0.154707
7.306667	0.1	0.153617
7.308333	0.1	0.151712
7.310000	0.1	0.149356
7.311667	0.1	0.147470
7.313333	0.1	0.146725
7.315000	0.1	0.147242
7.316667	0.1	0.148942
7.318333	0.1	0.151694
7.320000	0.1	0.154935
7.321667	0.1	0.157584
7.323333	0.1	0.158721
7.325000	0.1	0.158143
7.326667	0.1	0.156360
7.328333	0.1	0.154320
7.330000	0.1	0.152858
7.331667	0.1	0.152355
7.333333	0.1	0.152932
7.335000	0.1	0.154329
7.336667	0.1	0.155945
7.338333	0.1	0.157286
7.340000	0.1	0.158064
7.341667	0.1	0.158083
7.343333	0.1	0.157338
7.345000	0.1	0.156509
7.346667	0.1	0.157063
7.348333	0.1	0.160309
7.350000	0.1	0.166204
7.351667	0.1	0.173096
7.353333	0.1	0.178488
7.355000	0.1	0.180448
7.356667	0.1	0.178763
7.358333	0.1	0.174814
7.360000	0.1	0.170483
7.361667	0.1	0.167210
7.363333	0.1	0.165240
7.365000	0.1	0.163931
7.366667	0.1	0.163014
7.368333	0.1	0.163023
7.370000	0.1	0.164355
7.371667	0.1	0.166902
7.373333	0.1	0.170069
7.375000	0.1	0.172718
7.376667	0.1	0.173999
7.378333	0.1	0.173873
7.380000	0.1	0.172374
7.381667	0.1	0.169352
7.383333	0.1	0.165324
7.385000	0.1	0.161636
7.386667	0.1	0.159703
7.388333	0.1	0.160164
7.390000	0.1	0.162302
7.391667	0.1	0.164551
7.393333	0.1	0.166027
7.395000	0.1	0.167200
7.396667	0.1	0.168621
7.398333	0.1	0.169873
7.400000	0.1	0.170390
7.401667	0.1	0.170125
7.403333	0.1	0.169179
7.405000	0.1	0.167615
7.406667	0.1	0.165775
7.408333	0.1	0.164281
7.410000	0.1	0.163517
7.411667	0.1	0.163368
7.413333	0.1	0.163340
7.415000	0.1	0.163065
7.416667	0.1	0.162502
7.418333	0.1	0.161659
7.420000	0.1	0.160523
7.421667	0.1	0.159340
7.423333	0.1	0.158525
7.425000	0.1	0.158148
7.426667	0.1	0.157966
7.428333	0.1	0.157892
7.430000	0.1	0.157952
7.431667	0.1	0.157966
7.433333	0.1	0.157687
7.435000	0.1	0.157147
7.436667	0.1	0.156662
7.438333	0.1	0.156667
7.440000	0.1	0.157524
7.441667	0.1	0.159065
7.443333	0.1	0.160565
7.445000	0.1	0.161426
7.446667	0.1	0.161729
7.448333	0.1	0.161962
7.450000	0.1	0.162604
7.451667	0.1	0.163880
7.453333	0.1	0.165668
7.455000	0.1	0.167815
7.456667	0.1	0.170185
7.458333	0.1	0.172001
7.460000	0.1	0.171922
7.461667	0.1	0.169287
7.463333	0.1	0.164984
7.465000	0.1	0.160816
7.466667	0.1	0.158022
7.468333	0.1	0.156690
7.470000	0.1	0.156206
7.471667	0.1	0.156006
7.473333	0.1	0.155922
7.475000	0.1	0.155903
7.476667	0.1	0.155759
7.478333	0.1	0.155368
7.480000	0.1	0.154581
7.481667	0.1	0.153272
7.483333	0.1	0.151838
7.485000	0.1	0.151163
7.486667	0.1	0.151596
7.488333	0.1	0.152434
7.490000	0.1	0.152937
7.491667	0.1	0.153142
7.493333	0.1	0.153380
7.495000	0.1	0.153766
7.496667	0.1	0.154385
7.498333	0.1	0.155317
7.500000	0.1	0.156085
7.501667	0.1	0.155787
7.503333	0.1	0.154269
7.505000	0.1	0.152444
7.506667	0.1	0.151088
7.508333	0.1	0.150362
7.510000	0.1	0.150413
7.511667	0.1	0.151182
7.513333	0.1	0.151787
7.515000	0.1	0.151577
7.516667	0.1	0.151442
7.518333	0.1	0.152504
7.520000	0.1	0.154213
7.521667	0.1	0.155056
7.523333	0.1	0.154418
7.525000	0.1	0.152746
7.526667	0.1	0.150730
7.528333	0.1	0.148979
7.530000	0.1	0.148024
7.531667	0.1	0.148197
7.533333	0.1	0.149370
7.535000	0.1	0.150874
7.536667	0.1	0.151987
7.538333	0.1	0.152681
7.540000	0.1	0.153501
7.541667	0.1	0.154828
7.543333	0.1	0.156504
7.545000	0.1	0.157962
7.546667	0.1	0.158711
7.548333	0.1	0.158730
7.550000	0.1	0.158469
7.551667	0.1	0.158572
7.553333	0.1	0.159470
7.555000	0.1	0.161272
7.556667	0.1	0.163633
7.558333	0.1	0.165831
7.560000	0.1	0.167130
7.561667	0.1	0.167042
7.563333	0.1	0.165249
7.565000	0.1	0.161636
7.566667	0.1	0.156765
7.568333	0.1	0.151880
7.570000	0.1	0.148173
7.571667	0.1	0.146339
7.573333	0.1	0.146613
7.575000	0.1	0.148509
7.576667	0.1	0.151070
7.578333	0.1	0.153743
7.580000	0.1	0.156355
7.581667	0.1	0.158236
7.583333	0.1	0.158329
7.585000	0.1	0.156462
7.586667	0.1	0.153882
7.588333	0.1	0.152290
7.590000	0.1	0.152607
7.591667	0.1	0.154460
7.593333	0.1	0.156700
7.595000	0.1	0.158628
7.596667	0.1	0.160499
7.598333	0.1	0.162753
7.600000	0.1	0.165366
7.601667	0.1	0.168015
7.603333	0.1	0.170371
7.605000	0.1	0.172211
7.606667	0.1	0.173352
7.608333	0.1	0.173701
7.610000	0.1	0.173296
7.611667	0.1	0.172257
7.613333	0.1	0.170884
7.615000	0.1	0.169650
7.616667	0.1	0.168933
7.618333	0.1	0.169124
7.620000	0.1	0.170525
7.621667	0.1	0.172877
7.623333	0.1	0.175405
7.625000	0.1	0.177161
7.626667	0.1	0.177338
7.628333	0.1	0.175629
7.630000	0.1	0.172365
7.631667	0.1	0.168639
7.633333	0.1	0.166153
7.635000	0.1	0.165985
7.636667	0.1	0.167550
7.638333	0.1	0.169249
7.640000	0.1	0.169976
7.641667	0.1	0.169640
7.643333	0.1	0.168555
7.645000	0.1	0.167284
7.646667	0.1	0.166795
7.648333	0.1	0.167992
7.650000	0.1	0.171103
7.651667	0.1	0.175522
7.653333	0.1	0.179866
7.655000	0.1	0.182451
7.656667	0.1	0.181869
7.658333	0.1	0.177776
7.660000	0.1	0.171144
7.661667	0.1	0.163652
7.663333	0.1	0.157072
7.665000	0.1	0.153063
7.666667	0.1	0.152639
7.668333	0.1	0.155531
7.670000	0.1	0.160309
7.671667	0.1	0.165105
7.673333	0.1	0.168644
7.675000	0.1	0.170944
7.676667	0.1	0.172621
7.678333	0.1	0.173813
7.680000	0.1	0.174264
7.681667	0.1	0.173831
7.683333	0.1	0.172835
7.685000	0.1	0.172020
7.686667	0.1	0.172216
7.688333	0.1	0.173659
7.690000	0.1	0.175834
7.691667	0.1	0.177915
7.693333	0.1	0.179210
7.695000	0.1	0.179186
7.696667	0.1	0.177762
7.698333	0.1	0.175619
7.700000	0.1	0.173808
7.701667	0.1	0.173058
7.703333	0.1	0.173389
7.705000	0.1	0.174204
7.706667	0.1	0.174986
7.708333	0.1	0.175689
7.710000	0.1	0.176267
7.711667	0.1	0.176202
7.713333	0.1	0.174823
7.715000	0.1	0.172011
7.716667	0.1	0.168690
7.718333	0.1	0.166306
7.720000	0.1	0.165673
7.721667	0.1	0.166507
7.723333	0.1	0.167829
7.725000	0.1	0.168667
7.726667	0.1	0.168658
7.728333	0.1	0.168164
7.730000	0.1	0.167931
7.731667	0.1	0.168602
7.733333	0.1	0.170413
7.735000	0.1	0.173170
7.736667	0.1	0.176341
7.738333	0.1	0.178972
7.740000	0.1	0.179666
7.741667	0.1	0.177398
7.743333	0.1	0.172579
7.745000	0.1	0.166702
7.746667	0.1	0.161259
7.748333	0.1	0.157845
7.750000	0.1	0.158404
7.751667	0.1	0.163596
7.753333	0.1	0.171191
7.755000	0.1	0.177328
7.756667	0.1	0.179205
7.758333	0.1	0.176392
7.760000	0.1	0.170651
7.761667	0.1	0.164802
7.763333	0.1	0.161221
7.765000	0.1	0.161049
7.766667	0.1	0.164155
7.768333	0.1	0.169259
7.770000	0.1	0.173952
7.771667	0.1	0.175610
7.773333	0.1	0.173277
7.775000	0.1	0.168425
7.776667	0.1	0.163815
7.778333	0.1	0.161710
7.780000	0.1	0.162744
7.781667	0.1	0.165720
7.783333	0.1	0.168397
7.785000	0.1	0.169016
7.786667	0.1	0.167363
7.788333	0.1	0.164728
7.790000	0.1	0.163103
7.791667	0.1	0.163810
7.793333	0.1	0.166735
7.795000	0.1	0.170870
7.796667	0.1	0.174809
7.798333	0.1	0.177417
7.800000	0.1	0.178847
7.801667	0.1	0.180062
7.803333	0.1	0.180970
7.805000	0.1	0.180569
7.806667	0.1	0.178930
7.808333	0.1	0.177585
7.810000	0.1	0.177822
7.811667	0.1	0.179787
7.813333	0.1	0.183191
7.815000	0.1	0.187675
7.816667	0.1	0.192239
7.818333	0.1	0.195126
7.820000	0.1	0.195098
7.821667	0.1	0.192453
7.823333	0.1	0.188621
7.825000	0.1	0.185110
7.826667	0.1	0.182739
7.828333	0.1	0.181664
7.830000	0.1	0.181864
7.831667	0.1	0.183098
7.833333	0.1	0.184788
7.835000	0.1	0.186167
7.836667	0.1	0.186502
7.838333	0.1	0.185333
7.840000	0.1	0.182637
7.841667	0.1	0.179168
7.843333	0.1	0.176709
7.845000	0.1	0.177105
7.846667	0.1	0.180700
7.848333	0.1	0.185650
7.850000	0.1	0.188975
7.851667	0.1	0.188965
7.853333	0.1	0.186465
7.855000	0.1	0.183675
7.856667	0.1	0.182358
7.858333	0.1	0.183233
7.860000	0.1	0.186060
7.861667	0.1	0.190027
7.863333	0.1	0.193734
7.865000	0.1	0.194870
7.866667	0.1	0.191703
7.868333	0.1	0.185133
7.870000	0.1	0.177883
7.871667	0.1	0.172229
7.873333	0.1	0.169366
7.875000	0.1	0.169976
7.876667	0.1	0.174087
7.878333	0.1	0.180416
7.880000	0.1	0.186791
7.881667	0.1	0.191466
7.883333	0.1	0.193673
7.885000	0.1	0.193454
7.886667	0.1	0.191848
7.888333	0.1	0.190483
7.890000	0.1	0.190162
7.891667	0.1	0.190302
7.893333	0.1	0.189734
7.895000	0.1	0.187685
7.896667	0.1	0.184481
7.898333	0.1	0.181482
7.900000	0.1	0.179829
7.901667	0.1	0.179517
7.903333	0.1	0.179810
7.905000	0.1	0.180174
7.906667	0.1	0.180691
7.908333	0.1	0.181636
7.910000	0.1	0.182795
7.911667	0.1	0.183559
7.913333	0.1	0.183764
7.915000	0.1	0.184090
7.916667	0.1	0.185287
7.918333	0.1	0.187480
7.920000	0.1	0.190195
7.921667	0.1	0.192663
7.923333	0.1	0.194320
7.925000	0.1	0.195019
7.926667	0.1	0.194972
7.928333	0.1	0.194474
7.930000	0.1	0.193524
7.931667	0.1	0.191880
7.933333	0.1	0.189589
7.935000	0.1	0.187228
7.936667	0.1	0.185627
7.938333	0.1	0.185100
7.940000	0.1	0.185044
7.941667	0.1	0.184630
7.943333	0.1	0.183810
7.945000	0.1	0.183224
7.946667	0.1	0.183214
7.948333	0.1	0.183475
7.950000	0.1	0.183685
7.951667	0.1	0.183857
7.953333	0.1	0.184160
7.955000	0.1	0.184532
7.956667	0.1	0.184402
7.958333	0.1	0.183182
7.960000	0.1	0.181170
7.961667	0.1	0.179373
7.963333	0.1	0.178209
7.965000	0.1	0.177077
7.966667	0.1	0.175480
7.968333	0.1	0.173822
7.970000	0.1	0.173007
7.971667	0.1	0.173501
7.973333	0.1	0.174800
7.975000	0.1	0.175899
7.976667	0.1	0.176081
7.978333	0.1	0.175280
7.980000	0.1	0.174148
7.981667	0.1	0.173482
7.983333	0.1	0.173473
7.985000	0.1	0.173724
7.986667	0.1	0.173906
7.988333	0.1	0.173980
7.990000	0.1	0.174022
7.991667	0.1	0.174083
7.993333	0.1	0.174157
7.995000	0.1	0.174339
7.996667	0.1	0.174777
7.998333	0.1	0.175368
8.000000	0.1	0.175987
8.001667	0.1	0.176765
8.003333	0.1	0.177692
8.005000	0.1	0.178246
8.006667	0.1	0.177827
8.008333	0.1	0.176420
8.010000	0.1	0.174665
8.011667	0.1	0.173301
8.013333	0.1	0.172812
8.015000	0.1	0.173459
8.016667	0.1	0.175275
8.018333	0.1	0.177762
8.020000	0.1	0.179624
8.021667	0.1	0.179340
8.023333	0.1	0.176402
8.025000	0.1	0.171848
8.026667	0.1	0.167629
8.028333	0.1	0.165510
8.030000	0.1	0.166097
8.031667	0.1	0.168658
8.033333	0.1	0.171862
8.035000	0.1	0.174637
8.036667	0.1	0.176439
8.038333	0.1	0.177142
8.040000	0.1	0.176891
8.041667	0.1	0.176392
8.043333	0.1	0.176802
8.045000	0.1	0.178441
8.046667	0.1	0.180178
8.048333	0.1	0.180579
8.050000	0.1	0.179177
8.051667	0.1	0.176644
8.053333	0.1	0.174050
8.055000	0.1	0.172220
8.056667	0.1	0.171689
8.058333	0.1	0.172518
8.060000	0.1	0.173929
8.061667	0.1	0.175205
8.063333	0.1	0.176686
8.065000	0.1	0.178907
8.066667	0.1	0.181608
8.068333	0.1	0.184150
8.070000	0.1	0.186097
8.071667	0.1	0.186879
8.073333	0.1	0.186050
8.075000	0.1	0.184341
8.076667	0.1	0.183438
8.078333	0.1	0.184420
8.080000	0.1	0.187033
8.081667	0.1	0.190022
8.083333	0.1	0.191899
8.085000	0.1	0.191815
8.086667	0.1	0.189822
8.088333	0.1	0.186739
8.090000	0.1	0.183857
8.091667	0.1	0.182432
8.093333	0.1	0.183191
8.095000	0.1	0.185939
8.096667	0.1	0.189478
8.098333	0.1	0.192174
8.100000	0.1	0.193161
8.101667	0.1	0.193161
8.103333	0.1	0.193552
8.105000	0.1	0.195163
8.106667	0.1	0.198078
8.108333	0.1	0.201454
8.110000	0.1	0.204057
8.111667	0.1	0.205599
8.113333	0.1	0.206577
8.115000	0.1	0.206977
8.116667	0.1	0.205855
8.118333	0.1	0.202288
8.120000	0.1	0.196947
8.121667	0.1	0.192160
8.123333	0.1	0.190134
8.125000	0.1	0.191391
8.126667	0.1	0.194917
8.128333	0.1	0.199121
8.130000	0.1	0.202637
8.131667	0.1	0.204523
8.133333	0.1	0.204532
8.135000	0.1	0.203466
8.136667	0.1	0.202423
8.138333	0.1	0.201706
8.140000	0.1	0.200975
8.141667	0.1	0.200230
8.143333	0.1	0.199988
8.145000	0.1	0.200514
8.146667	0.1	0.201296
8.148333	0.1	0.201431
8.150000	0.1	0.200588
8.151667	0.1	0.199429
8.153333	0.1	0.198712
8.155000	0.1	0.198376
8.156667	0.1	0.197855
8.158333	0.1	0.196956
8.160000	0.1	0.195936
8.161667	0.1	0.194814
8.163333	0.1	0.193305
8.165000	0.1	0.191396
8.166667	0.1	0.189445
8.168333	0.1	0.188337
8.170000	0.1	0.189575
8.171667	0.1	0.194185
8.173333	0.1	0.201240
8.175000	0.1	0.208202
8.176667	0.1	0.212821
8.178333	0.1	0.214144
8.180000	0.1	0.212407
8.181667	0.1	0.208975
8.183333	0.1	0.205599
8.185000	0.1	0.203368
8.186667	0.1	0.202372
8.188333	0.1	0.201883
8.190000	0.1	0.201031
8.191667	0.1	0.199499
8.193333	0.1	0.197524
8.195000	0.1	0.195606
8.196667	0.1	0.194339
8.198333	0.1	0.194195
8.200000	0.1	0.195284
8.201667	0.1	0.197212
8.203333	0.1	0.199326
8.205000	0.1	0.200984
8.206667	0.1	0.201850
8.208333	0.1	0.201920
8.210000	0.1	0.201003
8.211667	0.1	0.198716
8.213333	0.1	0.195471
8.215000	0.1	0.192798
8.216667	0.1	0.192146
8.218333	0.1	0.193920
8.220000	0.1	0.197515
8.221667	0.1	0.201650
8.223333	0.1	0.205040
8.225000	0.1	0.207131
8.226667	0.1	0.208267
8.228333	0.1	0.209305
8.230000	0.1	0.210516
8.231667	0.1	0.210628
8.233333	0.1	0.208067
8.235000	0.1	0.202949
8.236667	0.1	0.196858
8.238333	0.1	0.191368
8.240000	0.1	0.187466
8.241667	0.1	0.185645
8.243333	0.1	0.185748
8.245000	0.1	0.186940
8.246667	0.1	0.188299
8.248333	0.1	0.189319
8.250000	0.1	0.190069
8.251667	0.1	0.191233
8.253333	0.1	0.193245
8.255000	0.1	0.195457
8.256667	0.1	0.196719
8.258333	0.1	0.196476
8.260000	0.1	0.194991
8.261667	0.1	0.192747
8.263333	0.1	0.189962
8.265000	0.1	0.186851
8.266667	0.1	0.183787
8.268333	0.1	0.181282
8.270000	0.1	0.180141
8.271667	0.1	0.180975
8.273333	0.1	0.183270
8.275000	0.1	0.185599
8.276667	0.1	0.186875
8.278333	0.1	0.187312
8.280000	0.1	0.187885
8.281667	0.1	0.189296
8.283333	0.1	0.191648
8.285000	0.1	0.194772
8.286667	0.1	0.198316
8.288333	0.1	0.201762
8.290000	0.1	0.204658
8.291667	0.1	0.206516
8.293333	0.1	0.207024
8.295000	0.1	0.206721
8.296667	0.1	0.206926
8.298333	0.1	0.208430
8.300000	0.1	0.210223
8.301667	0.1	0.210181
8.303333	0.1	0.207149
8.305000	0.1	0.202078
8.306667	0.1	0.197077
8.308333	0.1	0.193506
8.310000	0.1	0.191387
8.311667	0.1	0.190409
8.313333	0.1	0.190632
8.315000	0.1	0.191983
8.316667	0.1	0.193682
8.318333	0.1	0.194786
8.320000	0.1	0.195224
8.321667	0.1	0.195601
8.323333	0.1	0.196206
8.325000	0.1	0.196691
8.326667	0.1	0.196784
8.328333	0.1	0.196933
8.330000	0.1	0.197887
8.331667	0.1	0.199610
8.333333	0.1	0.201100
8.335000	0.1	0.201450
8.336667	0.1	0.200751
8.338333	0.1	0.199904
8.340000	0.1	0.200057
8.341667	0.1	0.202204
8.343333	0.1	0.206316
8.345000	0.1	0.210567
8.346667	0.1	0.212626
8.348333	0.1	0.211778
8.350000	0.1	0.209170
8.351667	0.1	0.206335
8.353333	0.1	0.204309
8.355000	0.1	0.203946
8.356667	0.1	0.205855
8.358333	0.1	0.209548
8.360000	0.1	0.213319
8.361667	0.1	0.215271
8.363333	0.1	0.214544
8.365000	0.1	0.212016
8.366667	0.1	0.209757
8.368333	0.1	0.209552
8.370000	0.1	0.211704
8.371667	0.1	0.214973
8.373333	0.1	0.217627
8.375000	0.1	0.218470
8.376667	0.1	0.217236
8.378333	0.1	0.214707
8.380000	0.1	0.212314
8.381667	0.1	0.211275
8.383333	0.1	0.211834
8.385000	0.1	0.213175
8.386667	0.1	0.213976
8.388333	0.1	0.213166
8.390000	0.1	0.210679
8.391667	0.1	0.207801
8.393333	0.1	0.206335
8.395000	0.1	0.207233
8.396667	0.1	0.210092
8.398333	0.1	0.213636
8.400000	0.1	0.216505
8.401667	0.1	0.218134
8.403333	0.1	0.218847
8.405000	0.1	0.219177
8.406667	0.1	0.219643
8.408333	0.1	0.220924
8.410000	0.1	0.223261
8.411667	0.1	0.225869
8.413333	0.1	0.227471
8.415000	0.1	0.227271
8.416667	0.1	0.225287
8.418333	0.1	0.222377
8.420000	0.1	0.219792
8.421667	0.1	0.218474
8.423333	0.1	0.218726
8.425000	0.1	0.220244
8.426667	0.1	0.222400
8.428333	0.1	0.224509
8.430000	0.1	0.226069
8.431667	0.1	0.227164
8.433333	0.1	0.228053
8.435000	0.1	0.228533
8.436667	0.1	0.228412
8.438333	0.1	0.227834
8.440000	0.1	0.226665
8.441667	0.1	0.224337
8.443333	0.1	0.220584
8.445000	0.1	0.215820
8.446667	0.1	0.210796
8.448333	0.1	0.206213
8.450000	0.1	0.202684
8.451667	0.1	0.200938
8.453333	0.1	0.201808
8.455000	0.1	0.205492
8.456667	0.1	0.211070
8.458333	0.1	0.216933
8.460000	0.1	0.221678
8.461667	0.1	0.224542
8.463333	0.1	0.225306
8.465000	0.1	0.224547
8.466667	0.1	0.223429
8.468333	0.1	0.222861
8.470000	0.1	0.223094
8.471667	0.1	0.223638
8.473333	0.1	0.223275
8.475000	0.1	0.221119
8.476667	0.1	0.217836
8.478333	0.1	0.215112
8.480000	0.1	0.214083
8.481667	0.1	0.214721
8.483333	0.1	0.216588
8.485000	0.1	0.219434
8.486667	0.1	0.222581
8.488333	0.1	0.224765
8.490000	0.1	0.225012
8.491667	0.1	0.223261
8.493333	0.1	0.220519
8.495000	0.1	0.218321
8.496667	0.1	0.217729
8.498333	0.1	0.218805
8.500000	0.1	0.220751
8.501667	0.1	0.222628
8.503333	0.1	0.224123
8.505000	0.1	0.225222
8.506667	0.1	0.225515
8.508333	0.1	0.224509
8.510000	0.1	0.222344
8.511667	0.1	0.219764
8.513333	0.1	0.217366
8.515000	0.1	0.215033
8.516667	0.1	0.212258
8.518333	0.1	0.209133
8.520000	0.1	0.206633
8.521667	0.1	0.205538
8.523333	0.1	0.205408
8.525000	0.1	0.205105
8.526667	0.1	0.204369
8.528333	0.1	0.203862
8.530000	0.1	0.203969
8.531667	0.1	0.204789
8.533333	0.1	0.206698
8.535000	0.1	0.209808
8.536667	0.1	0.213250
8.538333	0.1	0.215266
8.540000	0.1	0.214404
8.541667	0.1	0.211261
8.543333	0.1	0.208155
8.545000	0.1	0.206907
8.546667	0.1	0.207587
8.548333	0.1	0.209138
8.550000	0.1	0.210511
8.551667	0.1	0.211555
8.553333	0.1	0.212868
8.555000	0.1	0.214851
8.556667	0.1	0.217431
8.558333	0.1	0.220328
8.560000	0.1	0.222907
8.561667	0.1	0.224197
8.563333	0.1	0.223638
8.565000	0.1	0.221333
8.566667	0.1	0.217906
8.568333	0.1	0.214539
8.570000	0.1	0.212500
8.571667	0.1	0.212169
8.573333	0.1	0.212966
8.575000	0.1	0.214111
8.576667	0.1	0.215280
8.578333	0.1	0.216472
8.580000	0.1	0.217846
8.581667	0.1	0.219792
8.583333	0.1	0.222269
8.585000	0.1	0.224193
8.586667	0.1	0.224505
8.588333	0.1	0.223266
8.590000	0.1	0.221170
8.591667	0.1	0.218670
8.593333	0.1	0.215913
8.595000	0.1	0.213156
8.596667	0.1	0.211089
8.598333	0.1	0.210456
8.600000	0.1	0.211410
8.601667	0.1	0.213282
8.603333	0.1	0.214940
8.605000	0.1	0.215694
8.606667	0.1	0.215978
8.608333	0.1	0.216779
8.610000	0.1	0.218437
8.611667	0.1	0.220286
8.613333	0.1	0.221576
8.615000	0.1	0.222363
8.616667	0.1	0.223364
8.618333	0.1	0.224919
8.620000	0.1	0.226549
8.621667	0.1	0.227727
8.623333	0.1	0.228672
8.625000	0.1	0.229916
8.626667	0.1	0.231145
8.628333	0.1	0.231196
8.630000	0.1	0.229729
8.631667	0.1	0.227629
8.633333	0.1	0.225725
8.635000	0.1	0.224542
8.636667	0.1	0.224803
8.638333	0.1	0.226591
8.640000	0.1	0.228803
8.641667	0.1	0.230577
8.643333	0.1	0.232202
8.645000	0.1	0.234051
8.646667	0.1	0.235662
8.648333	0.1	0.236114
8.650000	0.1	0.234973
8.651667	0.1	0.232896
8.653333	0.1	0.231117
8.655000	0.1	0.230274
8.656667	0.1	0.230125
8.658333	0.1	0.230246
8.660000	0.1	0.230363
8.661667	0.1	0.230311
8.663333	0.1	0.230130
8.665000	0.1	0.230083
8.666667	0.1	0.230465
8.668333	0.1	0.231275
8.670000	0.1	0.232183
8.671667	0.1	0.232956
8.673333	0.1	0.233804
8.675000	0.1	0.234884
8.676667	0.1	0.235932
8.678333	0.1	0.236686
8.680000	0.1	0.237064
8.681667	0.1	0.237073
8.683333	0.1	0.236961
8.685000	0.1	0.236901
8.686667	0.1	0.236803
8.688333	0.1	0.236556
8.690000	0.1	0.236076
8.691667	0.1	0.235387
8.693333	0.1	0.234442
8.695000	0.1	0.232961
8.696667	0.1	0.231178
8.698333	0.1	0.230330
8.700000	0.1	0.231792
8.701667	0.1	0.235685
8.703333	0.1	0.240393
8.705000	0.1	0.243657
8.706667	0.1	0.244239
8.708333	0.1	0.242288
8.710000	0.1	0.238568
8.711667	0.1	0.234162
8.713333	0.1	0.230465
8.715000	0.1	0.228272
8.716667	0.1	0.227229
8.718333	0.1	0.226842
8.720000	0.1	0.227378
8.721667	0.1	0.228980
8.723333	0.1	0.230656
8.725000	0.1	0.230870
8.726667	0.1	0.229026
8.728333	0.1	0.225967
8.730000	0.1	0.223047
8.731667	0.1	0.221035
8.733333	0.1	0.219774
8.735000	0.1	0.218819
8.736667	0.1	0.218116
8.738333	0.1	0.217902
8.740000	0.1	0.218251
8.741667	0.1	0.218754
8.743333	0.1	0.218772
8.745000	0.1	0.218372
8.746667	0.1	0.218530
8.748333	0.1	0.220090
8.750000	0.1	0.222586
8.751667	0.1	0.224663
8.753333	0.1	0.225739
8.755000	0.1	0.226349
8.756667	0.1	0.226982
8.758333	0.1	0.227438
8.760000	0.1	0.227317
8.761667	0.1	0.226567
8.763333	0.1	0.225431
8.765000	0.1	0.223867
8.766667	0.1	0.221683
8.768333	0.1	0.218907
8.770000	0.1	0.215760
8.771667	0.1	0.212723
8.773333	0.1	0.210241
8.775000	0.1	0.208346
8.776667	0.1	0.207396
8.778333	0.1	0.208234
8.780000	0.1	0.210963
8.781667	0.1	0.214232
8.783333	0.1	0.216453
8.785000	0.1	0.217273
8.786667	0.1	0.217278
8.788333	0.1	0.216789
8.790000	0.1	0.215624
8.791667	0.1	0.213645
8.793333	0.1	0.211154
8.795000	0.1	0.208816
8.796667	0.1	0.207340
8.798333	0.1	0.206945
8.800000	0.1	0.207024
8.801667	0.1	0.206674
8.803333	0.1	0.205832
8.805000	0.1	0.205510
8.806667	0.1	0.206716
8.808333	0.1	0.209440
8.810000	0.1	0.212877
8.811667	0.1	0.216132
8.813333	0.1	0.218437
8.815000	0.1	0.219224
8.816667	0.1	0.218507
8.818333	0.1	0.217184
8.820000	0.1	0.216588
8.821667	0.1	0.217352
8.823333	0.1	0.218553
8.825000	0.1	0.218782
8.826667	0.1	0.217725
8.828333	0.1	0.216216
8.830000	0.1	0.215448
8.831667	0.1	0.216183
8.833333	0.1	0.217967
8.835000	0.1	0.219340
8.836667	0.1	0.219312
8.838333	0.1	0.218325
8.840000	0.1	0.217557
8.841667	0.1	0.217832
8.843333	0.1	0.219187
8.845000	0.1	0.220798
8.846667	0.1	0.221469
8.848333	0.1	0.220542
8.850000	0.1	0.218274
8.851667	0.1	0.215601
8.853333	0.1	0.213832
8.855000	0.1	0.214381
8.856667	0.1	0.218283
8.858333	0.1	0.225282
8.860000	0.1	0.233375
8.861667	0.1	0.239629
8.863333	0.1	0.241688
8.865000	0.1	0.238940
8.866667	0.1	0.233012
8.868333	0.1	0.226973
8.870000	0.1	0.223485
8.871667	0.1	0.223438
8.873333	0.1	0.226004
8.875000	0.1	0.229743
8.876667	0.1	0.233613
8.878333	0.1	0.236998
8.880000	0.1	0.239303
8.881667	0.1	0.240081
8.883333	0.1	0.239285
8.885000	0.1	0.237320
8.886667	0.1	0.234819
8.888333	0.1	0.232360
8.890000	0.1	0.230419
8.891667	0.1	0.229413
8.893333	0.1	0.229534
8.895000	0.1	0.230940
8.896667	0.1	0.233790
8.898333	0.1	0.237487
8.900000	0.1	0.240440
8.901667	0.1	0.241203
8.903333	0.1	0.239541
8.905000	0.1	0.236365
8.906667	0.1	0.233157
8.908333	0.1	0.231341
8.910000	0.1	0.231704
8.911667	0.1	0.234013
8.913333	0.1	0.236919
8.915000	0.1	0.238712
8.916667	0.1	0.238433
8.918333	0.1	0.236202
8.920000	0.1	0.232719
8.921667	0.1	0.228700
8.923333	0.1	0.224630
8.925000	0.1	0.221040
8.926667	0.1	0.218893
8.928333	0.1	0.219271
8.930000	0.1	0.222288
8.931667	0.1	0.226502
8.933333	0.1	0.229809
8.935000	0.1	0.231043
8.936667	0.1	0.230749
8.938333	0.1	0.230675
8.940000	0.1	0.232197
8.941667	0.1	0.235122
8.943333	0.1	0.238130
8.945000	0.1	0.239857
8.946667	0.1	0.239210
8.948333	0.1	0.235937
8.950000	0.1	0.231368
8.951667	0.1	0.227587
8.953333	0.1	0.225785
8.955000	0.1	0.225846
8.956667	0.1	0.226772
8.958333	0.1	0.227531
8.960000	0.1	0.227857
8.961667	0.1	0.227978
8.963333	0.1	0.227657
8.965000	0.1	0.226605
8.966667	0.1	0.225413
8.968333	0.1	0.224868
8.970000	0.1	0.225105
8.971667	0.1	0.225934
8.973333	0.1	0.227019
8.975000	0.1	0.227662
8.976667	0.1	0.227126
8.978333	0.1	0.225157
8.980000	0.1	0.222167
8.981667	0.1	0.218982
8.983333	0.1	0.216570
8.985000	0.1	0.215601
8.986667	0.1	0.216030
8.988333	0.1	0.217361
8.990000	0.1	0.218861
8.991667	0.1	0.219638
8.993333	0.1	0.219396
8.995000	0.1	0.218670
8.996667	0.1	0.217785
8.998333	0.1	0.216528
9.000000	0.1	0.214963
9.001667	0.1	0.213790
9.003333	0.1	0.213841
9.005000	0.1	0.215368
9.006667	0.1	0.217846
9.008333	0.1	0.220467
9.010000	0.1	0.222498
9.011667	0.1	0.223368
9.013333	0.1	0.223033
9.015000	0.1	0.222223
9.016667	0.1	0.221832
9.018333	0.1	0.222106
9.020000	0.1	0.222838
9.021667	0.1	0.223932
9.023333	0.1	0.225273
9.025000	0.1	0.226367
9.026667	0.1	0.226512
9.028333	0.1	0.225329
9.030000	0.1	0.223308
9.031667	0.1	0.221664
9.033333	0.1	0.221301
9.035000	0.1	0.222158
9.036667	0.1	0.223443
9.038333	0.1	0.224025
9.040000	0.1	0.223061
9.041667	0.1	0.220509
9.043333	0.1	0.216849
9.045000	0.1	0.212775
9.046667	0.1	0.209520
9.048333	0.1	0.208472
9.050000	0.1	0.210200
9.051667	0.1	0.213883
9.053333	0.1	0.217641
9.055000	0.1	0.219881
9.056667	0.1	0.220439
9.058333	0.1	0.220370
9.060000	0.1	0.221054
9.061667	0.1	0.223238
9.063333	0.1	0.226316
9.065000	0.1	0.228961
9.066667	0.1	0.230512
9.068333	0.1	0.231313
9.070000	0.1	0.231718
9.071667	0.1	0.231126
9.073333	0.1	0.228677
9.075000	0.1	0.224635
9.076667	0.1	0.220407
9.078333	0.1	0.217417
9.080000	0.1	0.216374
9.081667	0.1	0.217231
9.083333	0.1	0.219331
9.085000	0.1	0.221548
9.086667	0.1	0.222819
9.088333	0.1	0.223015
9.090000	0.1	0.223224
9.091667	0.1	0.224803
9.093333	0.1	0.227946
9.095000	0.1	0.231424
9.096667	0.1	0.233888
9.098333	0.1	0.235094
9.100000	0.1	0.235722
9.101667	0.1	0.236379
9.103333	0.1	0.236863
9.105000	0.1	0.236491
9.106667	0.1	0.235094
9.108333	0.1	0.233478
9.110000	0.1	0.232519
9.111667	0.1	0.232114
9.113333	0.1	0.231788
9.115000	0.1	0.232020
9.116667	0.1	0.233804
9.118333	0.1	0.237199
9.120000	0.1	0.241050
9.121667	0.1	0.244007
9.123333	0.1	0.245688
9.125000	0.1	0.246568
9.126667	0.1	0.246898
9.128333	0.1	0.246349
9.130000	0.1	0.244984
9.131667	0.1	0.243476
9.133333	0.1	0.242181
9.135000	0.1	0.240589
9.136667	0.1	0.237967
9.138333	0.1	0.234707
9.140000	0.1	0.232542
9.141667	0.1	0.233003
9.143333	0.1	0.236114
9.145000	0.1	0.240630
9.146667	0.1	0.245012
9.148333	0.1	0.247951
9.150000	0.1	0.248454
9.151667	0.1	0.246502
9.153333	0.1	0.243937
9.155000	0.1	0.243443
9.156667	0.1	0.246116
9.158333	0.1	0.250507
9.160000	0.1	0.254065
9.161667	0.1	0.255280
9.163333	0.1	0.254479
9.165000	0.1	0.252989
9.166667	0.1	0.251886
9.168333	0.1	0.251643
9.170000	0.1	0.252612
9.171667	0.1	0.254903
9.173333	0.1	0.257576
9.175000	0.1	0.258749
9.176667	0.1	0.257231
9.178333	0.1	0.253567
9.180000	0.1	0.249180
9.181667	0.1	0.244896
9.183333	0.1	0.240863
9.185000	0.1	0.237371
9.186667	0.1	0.234973
9.188333	0.1	0.234037
9.190000	0.1	0.234176
9.191667	0.1	0.234325
9.193333	0.1	0.233841
9.195000	0.1	0.233259
9.196667	0.1	0.233348
9.198333	0.1	0.233888
9.200000	0.1	0.234027
9.201667	0.1	0.233529
9.203333	0.1	0.233087
9.205000	0.1	0.233627
9.206667	0.1	0.235578
9.208333	0.1	0.238670
9.210000	0.1	0.242097
9.211667	0.1	0.244780
9.213333	0.1	0.245888
9.215000	0.1	0.245227
9.216667	0.1	0.243350
9.218333	0.1	0.241399
9.220000	0.1	0.240230
9.221667	0.1	0.239550
9.223333	0.1	0.238600
9.225000	0.1	0.237143
9.226667	0.1	0.235434
9.228333	0.1	0.233846
9.230000	0.1	0.232602
9.231667	0.1	0.231816
9.233333	0.1	0.231694
9.235000	0.1	0.232426
9.236667	0.1	0.234055
9.238333	0.1	0.236426
9.240000	0.1	0.238814
9.241667	0.1	0.240337
9.243333	0.1	0.240761
9.245000	0.1	0.240332
9.246667	0.1	0.239369
9.248333	0.1	0.238484
9.250000	0.1	0.238041
9.251667	0.1	0.237669
9.253333	0.1	0.237050
9.255000	0.1	0.236556
9.256667	0.1	0.236607
9.258333	0.1	0.236975
9.260000	0.1	0.237133
9.261667	0.1	0.236761
9.263333	0.1	0.235890
9.265000	0.1	0.234768
9.266667	0.1	0.233687
9.268333	0.1	0.232924
9.270000	0.1	0.232873
9.271667	0.1	0.233878
9.273333	0.1	0.235327
9.275000	0.1	0.235704
9.276667	0.1	0.234297
9.278333	0.1	0.231965
9.280000	0.1	0.229967
9.281667	0.1	0.228793
9.283333	0.1	0.228290
9.285000	0.1	0.228481
9.286667	0.1	0.229725
9.288333	0.1	0.231923
9.290000	0.1	0.234232
9.291667	0.1	0.235667
9.293333	0.1	0.235592
9.295000	0.1	0.234144
9.296667	0.1	0.232360
9.298333	0.1	0.231531
9.300000	0.1	0.232225
9.301667	0.1	0.234153
9.303333	0.1	0.236561
9.305000	0.1	0.238642
9.306667	0.1	0.239979
9.308333	0.1	0.240575
9.310000	0.1	0.240677
9.311667	0.1	0.240793
9.313333	0.1	0.241366
9.315000	0.1	0.242325
9.316667	0.1	0.243047
9.318333	0.1	0.242628
9.320000	0.1	0.240724
9.321667	0.1	0.238200
9.323333	0.1	0.236314
9.325000	0.1	0.235592
9.326667	0.1	0.235983
9.328333	0.1	0.237445
9.330000	0.1	0.239541
9.331667	0.1	0.240961
9.333333	0.1	0.240621
9.335000	0.1	0.239159
9.336667	0.1	0.238386
9.338333	0.1	0.239448
9.340000	0.1	0.242079
9.341667	0.1	0.245306
9.343333	0.1	0.247960
9.345000	0.1	0.249106
9.346667	0.1	0.248519
9.348333	0.1	0.246773
9.350000	0.1	0.245166
9.351667	0.1	0.245161
9.353333	0.1	0.247150
9.355000	0.1	0.250111
9.356667	0.1	0.252710
9.358333	0.1	0.254372
9.360000	0.1	0.255541
9.361667	0.1	0.257082
9.363333	0.1	0.259108
9.365000	0.1	0.260817
9.366667	0.1	0.261641
9.368333	0.1	0.262097
9.370000	0.1	0.263103
9.371667	0.1	0.265110
9.373333	0.1	0.268095
9.375000	0.1	0.271425
9.376667	0.1	0.273800
9.378333	0.1	0.273990
9.380000	0.1	0.271988
9.381667	0.1	0.269441
9.383333	0.1	0.268500
9.385000	0.1	0.270014
9.386667	0.1	0.273231
9.388333	0.1	0.276514
9.390000	0.1	0.278056
9.391667	0.1	0.276836
9.393333	0.1	0.273287
9.395000	0.1	0.268854
9.396667	0.1	0.265143
9.398333	0.1	0.263341
9.400000	0.1	0.263797
9.401667	0.1	0.265939
9.403333	0.1	0.268449
9.405000	0.1	0.269944
9.406667	0.1	0.269944
9.408333	0.1	0.268850
9.410000	0.1	0.267192
9.411667	0.1	0.265492
9.413333	0.1	0.264132
9.415000	0.1	0.263043
9.416667	0.1	0.261869
9.418333	0.1	0.260621
9.420000	0.1	0.260207
9.421667	0.1	0.262060
9.423333	0.1	0.266796
9.425000	0.1	0.273427
9.426667	0.1	0.279937
9.428333	0.1	0.284435
9.430000	0.1	0.286154
9.431667	0.1	0.285576
9.433333	0.1	0.283597
9.435000	0.1	0.280743
9.436667	0.1	0.277478
9.438333	0.1	0.274540
9.440000	0.1	0.272347
9.441667	0.1	0.270996
9.443333	0.1	0.270889
9.445000	0.1	0.272151
9.446667	0.1	0.273730
9.448333	0.1	0.274396
9.450000	0.1	0.274195
9.451667	0.1	0.273949
9.453333	0.1	0.274028
9.455000	0.1	0.274312
9.456667	0.1	0.274731
9.458333	0.1	0.275229
9.460000	0.1	0.275238
9.461667	0.1	0.274149
9.463333	0.1	0.272417
9.465000	0.1	0.271257
9.466667	0.1	0.271378
9.468333	0.1	0.272193
9.470000	0.1	0.272389
9.471667	0.1	0.271443
9.473333	0.1	0.269990
9.475000	0.1	0.268621
9.476667	0.1	0.267345
9.478333	0.1	0.266046
9.480000	0.1	0.264696
9.481667	0.1	0.263541
9.483333	0.1	0.263378
9.485000	0.1	0.264780
9.486667	0.1	0.267224
9.488333	0.1	0.269571
9.490000	0.1	0.270815
9.491667	0.1	0.270549
9.493333	0.1	0.269189
9.495000	0.1	0.267555
9.496667	0.1	0.266447
9.498333	0.1	0.266633
9.500000	0.1	0.268379
9.501667	0.1	0.270717
9.503333	0.1	0.271969
9.505000	0.1	0.271057
9.506667	0.1	0.268095
9.508333	0.1	0.264030
9.510000	0.1	0.259993
9.511667	0.1	0.256640
9.513333	0.1	0.254074
9.515000	0.1	0.252533
9.516667	0.1	0.252575
9.518333	0.1	0.254102
9.520000	0.1	0.256007
9.521667	0.1	0.257101
9.523333	0.1	0.257059
9.525000	0.1	0.256514
9.526667	0.1	0.256589
9.528333	0.1	0.258093
9.530000	0.1	0.261012
9.531667	0.1	0.264784
9.533333	0.1	0.268640
9.535000	0.1	0.271741
9.536667	0.1	0.273520
9.538333	0.1	0.273683
9.540000	0.1	0.272044
9.541667	0.1	0.269036
9.543333	0.1	0.265911
9.545000	0.1	0.264109
9.546667	0.1	0.264305
9.548333	0.1	0.265981
9.550000	0.1	0.267914
9.551667	0.1	0.269003
9.553333	0.1	0.268603
9.555000	0.1	0.266647
9.556667	0.1	0.263704
9.558333	0.1	0.261026
9.560000	0.1	0.260118
9.561667	0.1	0.261627
9.563333	0.1	0.264533
9.565000	0.1	0.267015
9.566667	0.1	0.268049
9.568333	0.1	0.267965
9.570000	0.1	0.268160
9.571667	0.1	0.270102
9.573333	0.1	0.273753
9.575000	0.1	0.277422
9.576667	0.1	0.279332
9.578333	0.1	0.278689
9.580000	0.1	0.275988
9.581667	0.1	0.272742
9.583333	0.1	0.270354
9.585000	0.1	0.269413
9.586667	0.1	0.269813
9.588333	0.1	0.271141
9.590000	0.1	0.272999
9.591667	0.1	0.274829
9.593333	0.1	0.275625
9.595000	0.1	0.274437
9.596667	0.1	0.271495
9.598333	0.1	0.268505
9.600000	0.1	0.267536
9.601667	0.1	0.269371
9.603333	0.1	0.273171
9.605000	0.1	0.277590
9.606667	0.1	0.281497
9.608333	0.1	0.284053
9.610000	0.1	0.285134
9.611667	0.1	0.285460
9.613333	0.1	0.285893
9.615000	0.1	0.286666
9.616667	0.1	0.287541
9.618333	0.1	0.288477
9.620000	0.1	0.289865
9.621667	0.1	0.291849
9.623333	0.1	0.293520
9.625000	0.1	0.293585
9.626667	0.1	0.291779
9.628333	0.1	0.288966
9.630000	0.1	0.286433
9.631667	0.1	0.285381
9.633333	0.1	0.286307
9.635000	0.1	0.288850
9.636667	0.1	0.292147
9.638333	0.1	0.295225
9.640000	0.1	0.297194
9.641667	0.1	0.297423
9.643333	0.1	0.296072
9.645000	0.1	0.294517
9.646667	0.1	0.294382
9.648333	0.1	0.295993
9.650000	0.1	0.298349
9.651667	0.1	0.300203
9.653333	0.1	0.300920
9.655000	0.1	0.300789
9.656667	0.1	0.300617
9.658333	0.1	0.301027
9.660000	0.1	0.302303
9.661667	0.1	0.304249
9.663333	0.1	0.305865
9.665000	0.1	0.305828
9.666667	0.1	0.303686
9.668333	0.1	0.300254
9.670000	0.1	0.296957
9.671667	0.1	0.294768
9.673333	0.1	0.293837
9.675000	0.1	0.293986
9.676667	0.1	0.294922
9.678333	0.1	0.296202
9.680000	0.1	0.297450
9.681667	0.1	0.298480
9.683333	0.1	0.298992
9.685000	0.1	0.298405
9.686667	0.1	0.296324
9.688333	0.1	0.292980
9.690000	0.1	0.289073
9.691667	0.1	0.285571
9.693333	0.1	0.283550
9.695000	0.1	0.283490
9.696667	0.1	0.284617
9.698333	0.1	0.285506
9.700000	0.1	0.285348
9.701667	0.1	0.284184
9.703333	0.1	0.282591
9.705000	0.1	0.281441
9.706667	0.1	0.281418
9.708333	0.1	0.282605
9.710000	0.1	0.284379
9.711667	0.1	0.285716
9.713333	0.1	0.285879
9.715000	0.1	0.284901
9.716667	0.1	0.283411
9.718333	0.1	0.282214
9.720000	0.1	0.282167
9.721667	0.1	0.283788
9.723333	0.1	0.286596
9.725000	0.1	0.289315
9.726667	0.1	0.290824
9.728333	0.1	0.290521
9.730000	0.1	0.288244
9.731667	0.1	0.284533
9.733333	0.1	0.280514
9.735000	0.1	0.277297
9.736667	0.1	0.275397
9.738333	0.1	0.274489
9.740000	0.1	0.274070
9.741667	0.1	0.274219
9.743333	0.1	0.275127
9.745000	0.1	0.276375
9.746667	0.1	0.277269
9.748333	0.1	0.277711
9.750000	0.1	0.278251
9.751667	0.1	0.278987
9.753333	0.1	0.279006
9.755000	0.1	0.277567
9.756667	0.1	0.275290
9.758333	0.1	0.273618
9.760000	0.1	0.273553
9.761667	0.1	0.275099
9.763333	0.1	0.277376
9.765000	0.1	0.279001
9.766667	0.1	0.279215
9.768333	0.1	0.278610
9.770000	0.1	0.277869
9.771667	0.1	0.276766
9.773333	0.1	0.275299
9.775000	0.1	0.274144
9.776667	0.1	0.273976
9.778333	0.1	0.275089
9.780000	0.1	0.277073
9.781667	0.1	0.278661
9.783333	0.1	0.278726
9.785000	0.1	0.277199
9.786667	0.1	0.275080
9.788333	0.1	0.273646
9.790000	0.1	0.273352
9.791667	0.1	0.273758
9.793333	0.1	0.274363
9.795000	0.1	0.274950
9.796667	0.1	0.275471
9.798333	0.1	0.275839
9.800000	0.1	0.275900
9.801667	0.1	0.275844
9.803333	0.1	0.276398
9.805000	0.1	0.278307
9.806667	0.1	0.281613
9.808333	0.1	0.285525
9.810000	0.1	0.288985
9.811667	0.1	0.291304
9.813333	0.1	0.292137
9.815000	0.1	0.291239
9.816667	0.1	0.288771
9.818333	0.1	0.285595
9.820000	0.1	0.282899
9.821667	0.1	0.281828
9.823333	0.1	0.283169
9.825000	0.1	0.286638
9.826667	0.1	0.290801
9.828333	0.1	0.293944
9.830000	0.1	0.294936
9.831667	0.1	0.293949
9.833333	0.1	0.292086
9.835000	0.1	0.290163
9.836667	0.1	0.288347
9.838333	0.1	0.286573
9.840000	0.1	0.284850
9.841667	0.1	0.283308
9.843333	0.1	0.282032
9.845000	0.1	0.280836
9.846667	0.1	0.279839
9.848333	0.1	0.279886
9.850000	0.1	0.281497
9.851667	0.1	0.284105
9.853333	0.1	0.286810
9.855000	0.1	0.289096
9.856667	0.1	0.290549
9.858333	0.1	0.290703
9.860000	0.1	0.289534
9.861667	0.1	0.287797
9.863333	0.1	0.286466
9.865000	0.1	0.286251
9.866667	0.1	0.287662
9.868333	0.1	0.290605
9.870000	0.1	0.294144
9.871667	0.1	0.297083
9.873333	0.1	0.298577
9.875000	0.1	0.298433
9.876667	0.1	0.297241
9.878333	0.1	0.295937
9.880000	0.1	0.295201
9.881667	0.1	0.295355
9.883333	0.1	0.296389
9.885000	0.1	0.298209
9.886667	0.1	0.300859
9.888333	0.1	0.303998
9.890000	0.1	0.306829
9.891667	0.1	0.308892
9.893333	0.1	0.310061
9.895000	0.1	0.310056
9.896667	0.1	0.308906
9.898333	0.1	0.307309
9.900000	0.1	0.306005
9.901667	0.1	0.305050
9.903333	0.1	0.303867
9.905000	0.1	0.301749
9.906667	0.1	0.298605
9.908333	0.1	0.295327
9.910000	0.1	0.293381
9.911667	0.1	0.293828
9.913333	0.1	0.296514
9.915000	0.1	0.299891
9.916667	0.1	0.301800
9.918333	0.1	0.301218
9.920000	0.1	0.299169
9.921667	0.1	0.297688
9.923333	0.1	0.298345
9.925000	0.1	0.301218
9.926667	0.1	0.304421
9.928333	0.1	0.305381
9.930000	0.1	0.303215
9.931667	0.1	0.299211
9.933333	0.1	0.295206
9.935000	0.1	0.292459
9.936667	0.1	0.291518
9.938333	0.1	0.292337
9.940000	0.1	0.294209
9.941667	0.1	0.296147
9.943333	0.1	0.297595
9.945000	0.1	0.298517
9.946667	0.1	0.298996
9.948333	0.1	0.299336
9.950000	0.1	0.300198
9.951667	0.1	0.301958
9.953333	0.1	0.304137
9.955000	0.1	0.306033
9.956667	0.1	0.307336
9.958333	0.1	0.307811
9.960000	0.1	0.306927
9.961667	0.1	0.304380
9.963333	0.1	0.300757
9.965000	0.1	0.297218
9.966667	0.1	0.294703
9.968333	0.1	0.293697
9.970000	0.1	0.294279
9.971667	0.1	0.296053
9.973333	0.1	0.297939
9.975000	0.1	0.298489
9.976667	0.1	0.297134
9.978333	0.1	0.294857
9.980000	0.1	0.292924
9.981667	0.1	0.291551
9.983333	0.1	0.290237
9.985000	0.1	0.288631
9.986667	0.1	0.286833
9.988333	0.1	0.285488
9.990000	0.1	0.285562
9.991667	0.1	0.287429
9.993333	0.1	0.290000
9.995000	0.1	0.291332
9.996667	0.1	0.290042
9.998333	0.1	0.286130
10.000000	0.1	0.280938
10.001667	0.1	0.276263
10.003333	0.1	0.273250
10.005000	0.1	0.272305
10.006667	0.1	0.273371
10.008333	0.1	0.275788
10.010000	0.1	0.278256
10.011667	0.1	0.279616
10.013333	0.1	0.279532
10.015000	0.1	0.278330
10.016667	0.1	0.276687
10.018333	0.1	0.275578
10.020000	0.1	0.275429
10.021667	0.1	0.275397
10.023333	0.1	0.274396
10.025000	0.1	0.272472
10.026667	0.1	0.270796
10.028333	0.1	0.270708
10.030000	0.1	0.272756
10.031667	0.1	0.276249
10.033333	0.1	0.279932
10.035000	0.1	0.283034
10.036667	0.1	0.285385
10.038333	0.1	0.286959
10.040000	0.1	0.287676
10.041667	0.1	0.287541
10.043333	0.1	0.286745
10.045000	0.1	0.285381
10.046667	0.1	0.283020
10.048333	0.1	0.279346
10.050000	0.1	0.275392
10.051667	0.1	0.273343
10.053333	0.1	0.274498
10.055000	0.1	0.277739
10.056667	0.1	0.280370
10.058333	0.1	0.280519
10.060000	0.1	0.278433
10.061667	0.1	0.275723
10.063333	0.1	0.273897
10.065000	0.1	0.273874
10.066667	0.1	0.275928
10.068333	0.1	0.279327
10.070000	0.1	0.282535
10.071667	0.1	0.284347
10.073333	0.1	0.284538
10.075000	0.1	0.283718
10.076667	0.1	0.282964
10.078333	0.1	0.283332
10.080000	0.1	0.285106
10.081667	0.1	0.287448
10.083333	0.1	0.289110
10.085000	0.1	0.289632
10.086667	0.1	0.289739
10.088333	0.1	0.290186
10.090000	0.1	0.290582
10.091667	0.1	0.290158
10.093333	0.1	0.289269
10.095000	0.1	0.288999
10.096667	0.1	0.289730
10.098333	0.1	0.290792
10.100000	0.1	0.291411
10.101667	0.1	0.291653
10.103333	0.1	0.292067
10.105000	0.1	0.292682
10.106667	0.1	0.292915
10.108333	0.1	0.292375
10.110000	0.1	0.291355
10.111667	0.1	0.290638
10.113333	0.1	0.291071
10.115000	0.1	0.293166
10.116667	0.1	0.296775
10.118333	0.1	0.301190
10.120000	0.1	0.305851
10.121667	0.1	0.310410
10.123333	0.1	0.314037
10.125000	0.1	0.315690
10.126667	0.1	0.314917
10.128333	0.1	0.312137
10.130000	0.1	0.308366
10.131667	0.1	0.304785
10.133333	0.1	0.302461
10.135000	0.1	0.302275
10.136667	0.1	0.304477
10.138333	0.1	0.308054
10.140000	0.1	0.311392
10.141667	0.1	0.313828
10.143333	0.1	0.315560
10.145000	0.1	0.316454
10.146667	0.1	0.316417
10.148333	0.1	0.316082
10.150000	0.1	0.316007
10.151667	0.1	0.316021
10.153333	0.1	0.316063
10.155000	0.1	0.316761
10.156667	0.1	0.318666
10.158333	0.1	0.321236
10.160000	0.1	0.322801
10.161667	0.1	0.321856
10.163333	0.1	0.318303
10.165000	0.1	0.313451
10.166667	0.1	0.308962
10.168333	0.1	0.306284
10.170000	0.1	0.306405
10.171667	0.1	0.309143
10.173333	0.1	0.313255
10.175000	0.1	0.317534
10.176667	0.1	0.321134
10.178333	0.1	0.323416
10.180000	0.1	0.324072
10.181667	0.1	0.323029
10.183333	0.1	0.320477
10.185000	0.1	0.316976
10.186667	0.1	0.313264
10.188333	0.1	0.310447
10.190000	0.1	0.309693
10.191667	0.1	0.310992
10.193333	0.1	0.312910
10.195000	0.1	0.313958
10.196667	0.1	0.313567
10.198333	0.1	0.312082
10.200000	0.1	0.310382
10.201667	0.1	0.309269
10.203333	0.1	0.308878
10.205000	0.1	0.308817
10.206667	0.1	0.308654
10.208333	0.1	0.308328
10.210000	0.1	0.308068
10.211667	0.1	0.308007
10.213333	0.1	0.307886
10.215000	0.1	0.307420
10.216667	0.1	0.306820
10.218333	0.1	0.306466
10.220000	0.1	0.306340
10.221667	0.1	0.306270
10.223333	0.1	0.306377
10.225000	0.1	0.306875
10.226667	0.1	0.307602
10.228333	0.1	0.308114
10.230000	0.1	0.307849
10.231667	0.1	0.306135
10.233333	0.1	0.302931
10.235000	0.1	0.299457
10.236667	0.1	0.297320
10.238333	0.1	0.297241
10.240000	0.1	0.298880
10.241667	0.1	0.301190
10.243333	0.1	0.302605
10.245000	0.1	0.302019
10.246667	0.1	0.300035
10.248333	0.1	0.298629
10.250000	0.1	0.299262
10.251667	0.1	0.301618
10.253333	0.1	0.304226
10.255000	0.1	0.305832
10.256667	0.1	0.306014
10.258333	0.1	0.305017
10.260000	0.1	0.303388
10.261667	0.1	0.301511
10.263333	0.1	0.299169
10.265000	0.1	0.295937
10.266667	0.1	0.292179
10.268333	0.1	0.289157
10.270000	0.1	0.287900
10.271667	0.1	0.288435
10.273333	0.1	0.290028
10.275000	0.1	0.291923
10.276667	0.1	0.293786
10.278333	0.1	0.295332
10.280000	0.1	0.295658
10.281667	0.1	0.293572
10.283333	0.1	0.288808
10.285000	0.1	0.282978
10.286667	0.1	0.278726
10.288333	0.1	0.277725
10.290000	0.1	0.279681
10.291667	0.1	0.283034
10.293333	0.1	0.286307
10.295000	0.1	0.288752
10.296667	0.1	0.290019
10.298333	0.1	0.289823
10.300000	0.1	0.288263
10.301667	0.1	0.286126
10.303333	0.1	0.284612
10.305000	0.1	0.284477
10.306667	0.1	0.285604
10.308333	0.1	0.287672
10.310000	0.1	0.290480
10.311667	0.1	0.293599
10.313333	0.1	0.296482
10.315000	0.1	0.298782
10.316667	0.1	0.300477
10.318333	0.1	0.301953
10.320000	0.1	0.303462
10.321667	0.1	0.304417
10.323333	0.1	0.303872
10.325000	0.1	0.301516
10.326667	0.1	0.297921
10.328333	0.1	0.294275
10.330000	0.1	0.291942
10.331667	0.1	0.291695
10.333333	0.1	0.293022
10.335000	0.1	0.294498
10.336667	0.1	0.294931
10.338333	0.1	0.294270
10.340000	0.1	0.293422
10.341667	0.1	0.293339
10.343333	0.1	0.294619
10.345000	0.1	0.297432
10.346667	0.1	0.300994
10.348333	0.1	0.303788
10.350000	0.1	0.304864
10.351667	0.1	0.304556
10.353333	0.1	0.303653
10.355000	0.1	0.302545
10.356667	0.1	0.301488
10.358333	0.1	0.300999
10.360000	0.1	0.301050
10.361667	0.1	0.300566
10.363333	0.1	0.298824
10.365000	0.1	0.296654
10.366667	0.1	0.295597
10.368333	0.1	0.296324
10.370000	0.1	0.298177
10.371667	0.1	0.300114
10.373333	0.1	0.301809
10.375000	0.1	0.303760
10.376667	0.1	0.306405
10.378333	0.1	0.309362
10.380000	0.1	0.311802
10.381667	0.1	0.313227
10.383333	0.1	0.313898
10.385000	0.1	0.314894
10.386667	0.1	0.317455
10.388333	0.1	0.321702
10.390000	0.1	0.326284
10.391667	0.1	0.329600
10.393333	0.1	0.331108
10.395000	0.1	0.331094
10.396667	0.1	0.329758
10.398333	0.1	0.327490
10.400000	0.1	0.325362
10.401667	0.1	0.324394
10.403333	0.1	0.324720
10.405000	0.1	0.325632
10.406667	0.1	0.326154
10.408333	0.1	0.325623
10.410000	0.1	0.323970
10.411667	0.1	0.321390
10.413333	0.1	0.318005
10.415000	0.1	0.314293
10.416667	0.1	0.311448
10.418333	0.1	0.310801
10.420000	0.1	0.312636
10.421667	0.1	0.315784
10.423333	0.1	0.318447
10.425000	0.1	0.319518
10.426667	0.1	0.319034
10.428333	0.1	0.317511
10.430000	0.1	0.315448
10.431667	0.1	0.313343
10.433333	0.1	0.311839
10.435000	0.1	0.311290
10.436667	0.1	0.311416
10.438333	0.1	0.311732
10.440000	0.1	0.311886
10.441667	0.1	0.311625
10.443333	0.1	0.311029
10.445000	0.1	0.310806
10.446667	0.1	0.311797
10.448333	0.1	0.313921
10.450000	0.1	0.316058
10.451667	0.1	0.317185
10.453333	0.1	0.317027
10.455000	0.1	0.315676
10.456667	0.1	0.313330
10.458333	0.1	0.310801
10.460000	0.1	0.309497
10.461667	0.1	0.310307
10.463333	0.1	0.312976
10.465000	0.1	0.316440
10.466667	0.1	0.319425
10.468333	0.1	0.321208
10.470000	0.1	0.321730
10.471667	0.1	0.321036
10.473333	0.1	0.319337
10.475000	0.1	0.317115
10.476667	0.1	0.314708
10.478333	0.1	0.312575
10.480000	0.1	0.311746
10.481667	0.1	0.312808
10.483333	0.1	0.314750
10.485000	0.1	0.315756
10.486667	0.1	0.315025
10.488333	0.1	0.313441
10.490000	0.1	0.312394
10.491667	0.1	0.312426
10.493333	0.1	0.313078
10.495000	0.1	0.313455
10.496667	0.1	0.312575
10.498333	0.1	0.309790
10.500000	0.1	0.305492
10.501667	0.1	0.301101
10.503333	0.1	0.298182
10.505000	0.1	0.297576
10.506667	0.1	0.298955
10.508333	0.1	0.300957
10.510000	0.1	0.302410
10.511667	0.1	0.303122
10.513333	0.1	0.303122
10.515000	0.1	0.302382
10.516667	0.1	0.301399
10.518333	0.1	0.300887
10.520000	0.1	0.301064
10.521667	0.1	0.301595
10.523333	0.1	0.301744
10.525000	0.1	0.300845
10.526667	0.1	0.299071
10.528333	0.1	0.297362
10.530000	0.1	0.296650
10.531667	0.1	0.297199
10.533333	0.1	0.298661
10.535000	0.1	0.300473
10.536667	0.1	0.301939
10.538333	0.1	0.302484
10.540000	0.1	0.302242
10.541667	0.1	0.301888
10.543333	0.1	0.301991
10.545000	0.1	0.302708
10.546667	0.1	0.303574
10.548333	0.1	0.303751
10.550000	0.1	0.302689
10.551667	0.1	0.300473
10.553333	0.1	0.297735
10.555000	0.1	0.295280
10.556667	0.1	0.293497
10.558333	0.1	0.292421
10.560000	0.1	0.292044
10.561667	0.1	0.292230
10.563333	0.1	0.292691
10.565000	0.1	0.293190
10.566667	0.1	0.293623
10.568333	0.1	0.293930
10.570000	0.1	0.294060
10.571667	0.1	0.294079
10.573333	0.1	0.294121
10.575000	0.1	0.294382
10.576667	0.1	0.295024
10.578333	0.1	0.296086
10.580000	0.1	0.297460
10.581667	0.1	0.298806
10.583333	0.1	0.299341
10.585000	0.1	0.298242
10.586667	0.1	0.295416
10.588333	0.1	0.292165
10.590000	0.1	0.290684
10.591667	0.1	0.291890
10.593333	0.1	0.294242
10.595000	0.1	0.295667
10.596667	0.1	0.295942
10.598333	0.1	0.296705
10.600000	0.1	0.299583
10.601667	0.1	0.304799
10.603333	0.1	0.310978
10.605000	0.1	0.315905
10.606667	0.1	0.318005
10.608333	0.1	0.317567
10.610000	0.1	0.316170
10.611667	0.1	0.315350
10.613333	0.1	0.315537
10.615000	0.1	0.315849
10.616667	0.1	0.315132
10.618333	0.1	0.313409
10.620000	0.1	0.311807
10.621667	0.1	0.311313
10.623333	0.1	0.312044
10.625000	0.1	0.313381
10.626667	0.1	0.314210
10.628333	0.1	0.313707
10.630000	0.1	0.312584
10.631667	0.1	0.312831
10.633333	0.1	0.315495
10.635000	0.1	0.319532
10.636667	0.1	0.323108
10.638333	0.1	0.324957
10.640000	0.1	0.324720
10.641667	0.1	0.323011
10.643333	0.1	0.320883
10.645000	0.1	0.319295
10.646667	0.1	0.319253
10.648333	0.1	0.321381
10.650000	0.1	0.325232
10.651667	0.1	0.329809
10.653333	0.1	0.334368
10.655000	0.1	0.338242
10.656667	0.1	0.340473
10.658333	0.1	0.340501
10.660000	0.1	0.338955
10.661667	0.1	0.336911
10.663333	0.1	0.334745
10.665000	0.1	0.332524
10.666667	0.1	0.330671
10.668333	0.1	0.329507
10.670000	0.1	0.328906
10.671667	0.1	0.328822
10.673333	0.1	0.329698
10.675000	0.1	0.331993
10.676667	0.1	0.335583
10.678333	0.1	0.339528
10.680000	0.1	0.342554
10.681667	0.1	0.343653
10.683333	0.1	0.342261
10.685000	0.1	0.338629
10.686667	0.1	0.334363
10.688333	0.1	0.331588
10.690000	0.1	0.331304
10.691667	0.1	0.333032
10.693333	0.1	0.335621
10.695000	0.1	0.338163
10.696667	0.1	0.340370
10.698333	0.1	0.342112
10.700000	0.1	0.342969
10.701667	0.1	0.342601
10.703333	0.1	0.341143
10.705000	0.1	0.338908
10.706667	0.1	0.335989
10.708333	0.1	0.332170
10.710000	0.1	0.327686
10.711667	0.1	0.323798
10.713333	0.1	0.321949
10.715000	0.1	0.322429
10.716667	0.1	0.324203
10.718333	0.1	0.325525
10.720000	0.1	0.324985
10.721667	0.1	0.322703
10.723333	0.1	0.320426
10.725000	0.1	0.320068
10.726667	0.1	0.322093
10.728333	0.1	0.325087
10.730000	0.1	0.326983
10.731667	0.1	0.326922
10.733333	0.1	0.325744
10.735000	0.1	0.324957
10.736667	0.1	0.325567
10.738333	0.1	0.327327
10.740000	0.1	0.328976
10.741667	0.1	0.329441
10.743333	0.1	0.328594
10.745000	0.1	0.326927
10.746667	0.1	0.324803
10.748333	0.1	0.322168
10.750000	0.1	0.318987
10.751667	0.1	0.315765
10.753333	0.1	0.313539
10.755000	0.1	0.312948
10.756667	0.1	0.313367
10.758333	0.1	0.313651
10.760000	0.1	0.313292
10.761667	0.1	0.312631
10.763333	0.1	0.312328
10.765000	0.1	0.312538
10.766667	0.1	0.312729
10.768333	0.1	0.312454
10.770000	0.1	0.311779
10.771667	0.1	0.311113
10.773333	0.1	0.311136
10.775000	0.1	0.312314
10.776667	0.1	0.314182
10.778333	0.1	0.315444
10.780000	0.1	0.314848
10.781667	0.1	0.312226
10.783333	0.1	0.308692
10.785000	0.1	0.305772
10.786667	0.1	0.304477
10.788333	0.1	0.304920
10.790000	0.1	0.306591
10.791667	0.1	0.308827
10.793333	0.1	0.311034
10.795000	0.1	0.312924
10.796667	0.1	0.314522
10.798333	0.1	0.315597
10.800000	0.1	0.315411
10.801667	0.1	0.313544
10.803333	0.1	0.310699
10.805000	0.1	0.308491
10.806667	0.1	0.308286
10.808333	0.1	0.310126
10.810000	0.1	0.312850
10.811667	0.1	0.315267
10.813333	0.1	0.317283
10.815000	0.1	0.319639
10.816667	0.1	0.322671
10.818333	0.1	0.325702
10.820000	0.1	0.327644
10.821667	0.1	0.328091
10.823333	0.1	0.327332
10.825000	0.1	0.325479
10.826667	0.1	0.322615
10.828333	0.1	0.319546
10.830000	0.1	0.317362
10.831667	0.1	0.316496
10.833333	0.1	0.316738
10.835000	0.1	0.317656
10.836667	0.1	0.318545
10.838333	0.1	0.318475
10.840000	0.1	0.316938
10.841667	0.1	0.314335
10.843333	0.1	0.311574
10.845000	0.1	0.309520
10.846667	0.1	0.309022
10.848333	0.1	0.311020
10.850000	0.1	0.316170
10.851667	0.1	0.323928
10.853333	0.1	0.332301
10.855000	0.1	0.338941
10.856667	0.1	0.342564
10.858333	0.1	0.343607
10.860000	0.1	0.343323
10.861667	0.1	0.342326
10.863333	0.1	0.340706
10.865000	0.1	0.338964
10.866667	0.1	0.338010
10.868333	0.1	0.338373
10.870000	0.1	0.339686
10.871667	0.1	0.340953
10.873333	0.1	0.341255
10.875000	0.1	0.340287
10.876667	0.1	0.338722
10.878333	0.1	0.338019
10.880000	0.1	0.339346
10.881667	0.1	0.342755
10.883333	0.1	0.347178
10.885000	0.1	0.351267
10.886667	0.1	0.354275
10.888333	0.1	0.356431
10.890000	0.1	0.358406
10.891667	0.1	0.360385
10.893333	0.1	0.361837
10.895000	0.1	0.362443
10.896667	0.1	0.362857
10.898333	0.1	0.363900
10.900000	0.1	0.365414
10.901667	0.1	0.366652
10.903333	0.1	0.367062
10.905000	0.1	0.366168
10.906667	0.1	0.363658
10.908333	0.1	0.359956
10.910000	0.1	0.356254
10.911667	0.1	0.353600
10.913333	0.1	0.352208
10.915000	0.1	0.351788
10.916667	0.1	0.352385
10.918333	0.1	0.354229
10.920000	0.1	0.356631
10.921667	0.1	0.357954
10.923333	0.1	0.357269
10.925000	0.1	0.355411
10.926667	0.1	0.354005
10.928333	0.1	0.353684
10.930000	0.1	0.353940
10.931667	0.1	0.354294
10.933333	0.1	0.354741
10.935000	0.1	0.355486
10.936667	0.1	0.356762
10.938333	0.1	0.358452
10.940000	0.1	0.360156
10.941667	0.1	0.361605
10.943333	0.1	0.362769
10.945000	0.1	0.363817
10.946667	0.1	0.364729
10.948333	0.1	0.364888
10.950000	0.1	0.363695
10.951667	0.1	0.361414
10.953333	0.1	0.359062
10.955000	0.1	0.357507
10.956667	0.1	0.356869
10.958333	0.1	0.356934
10.960000	0.1	0.357516
10.961667	0.1	0.358033
10.963333	0.1	0.357684
10.965000	0.1	0.356236
10.966667	0.1	0.354107
10.968333	0.1	0.351928
10.970000	0.1	0.350140
10.971667	0.1	0.348631
10.973333	0.1	0.346964
10.975000	0.1	0.345106
10.976667	0.1	0.343565
10.978333	0.1	0.342778
10.980000	0.1	0.342820
10.981667	0.1	0.343621
10.983333	0.1	0.344859
10.985000	0.1	0.345921
10.986667	0.1	0.346461
10.988333	0.1	0.346331
10.990000	0.1	0.345204
10.991667	0.1	0.343388
10.993333	0.1	0.342224
10.995000	0.1	0.342890
10.996667	0.1	0.345055
10.998333	0.1	0.347178
11.000000	0.1	0.347989
11.001667	0.1	0.347178
11.003333	0.1	0.345223
11.005000	0.1	0.343043
11.006667	0.1	0.341064
11.008333	0.1	0.338797
11.010000	0.1	0.335858
11.011667	0.1	0.333032
11.013333	0.1	0.331453
11.015000	0.1	0.331402
11.016667	0.1	0.332524
11.018333	0.1	0.334401
11.020000	0.1	0.336291
11.021667	0.1	0.337013
11.023333	0.1	0.335705
11.025000	0.1	0.332627
11.026667	0.1	0.329069
11.028333	0.1	0.326480
11.030000	0.1	0.325604
11.031667	0.1	0.326121
11.033333	0.1	0.326866
11.035000	0.1	0.326852
11.036667	0.1	0.326429
11.038333	0.1	0.327020
11.040000	0.1	0.329702
11.041667	0.1	0.334079
11.043333	0.1	0.338326
11.045000	0.1	0.340310
11.046667	0.1	0.339285
11.048333	0.1	0.336464
11.050000	0.1	0.333665
11.051667	0.1	0.332096
11.053333	0.1	0.332030
11.055000	0.1	0.333078
11.056667	0.1	0.334438
11.058333	0.1	0.335006
11.060000	0.1	0.334065
11.061667	0.1	0.332319
11.063333	0.1	0.331374
11.065000	0.1	0.332035
11.066667	0.1	0.333800
11.068333	0.1	0.335728
11.070000	0.1	0.336971
11.071667	0.1	0.336939
11.073333	0.1	0.336026
11.075000	0.1	0.335765
11.076667	0.1	0.337390
11.078333	0.1	0.340408
11.080000	0.1	0.343039
11.081667	0.1	0.343854
11.083333	0.1	0.342941
11.085000	0.1	0.341595
11.086667	0.1	0.340841
11.088333	0.1	0.340538
11.090000	0.1	0.339947
11.091667	0.1	0.338806
11.093333	0.1	0.337507
11.095000	0.1	0.336478
11.096667	0.1	0.335942
11.098333	0.1	0.336254
11.100000	0.1	0.337944
11.101667	0.1	0.341246
11.103333	0.1	0.345646
11.105000	0.1	0.349786
11.106667	0.1	0.352198
11.108333	0.1	0.352645
11.110000	0.1	0.352385
11.111667	0.1	0.352594
11.113333	0.1	0.352836
11.115000	0.1	0.351700
11.116667	0.1	0.348790
11.118333	0.1	0.345493
11.120000	0.1	0.343411
11.121667	0.1	0.342941
11.123333	0.1	0.343816
11.125000	0.1	0.345805
11.126667	0.1	0.348724
11.128333	0.1	0.352310
11.130000	0.1	0.356124
11.131667	0.1	0.359803
11.133333	0.1	0.363328
11.135000	0.1	0.366694
11.136667	0.1	0.369442
11.138333	0.1	0.370773
11.140000	0.1	0.370252
11.141667	0.1	0.368422
11.143333	0.1	0.366755
11.145000	0.1	0.366648
11.146667	0.1	0.368338
11.148333	0.1	0.370871
11.150000	0.1	0.372878
11.151667	0.1	0.373595
11.153333	0.1	0.373363
11.155000	0.1	0.373251
11.156667	0.1	0.374019
11.158333	0.1	0.375542
11.160000	0.1	0.376976
11.161667	0.1	0.377372
11.163333	0.1	0.376692
11.165000	0.1	0.376105
11.166667	0.1	0.376794
11.168333	0.1	0.379146
11.170000	0.1	0.382653
11.171667	0.1	0.385856
11.173333	0.1	0.387235
11.175000	0.1	0.386373
11.176667	0.1	0.383966
11.178333	0.1	0.381153
11.180000	0.1	0.378983
11.181667	0.1	0.378010
11.183333	0.1	0.378392
11.185000	0.1	0.379938
11.186667	0.1	0.381661
11.188333	0.1	0.382010
11.190000	0.1	0.380441
11.191667	0.1	0.378196
11.193333	0.1	0.377195
11.195000	0.1	0.378313
11.196667	0.1	0.380985
11.198333	0.1	0.383966
11.200000	0.1	0.386005
11.201667	0.1	0.386476
11.203333	0.1	0.385614
11.205000	0.1	0.383849
11.206667	0.1	0.381209
11.208333	0.1	0.377973
11.210000	0.1	0.375165
11.211667	0.1	0.373814
11.213333	0.1	0.373758
11.215000	0.1	0.373893
11.216667	0.1	0.373381
11.218333	0.1	0.372031
11.220000	0.1	0.369865
11.221667	0.1	0.366978
11.223333	0.1	0.363518
11.225000	0.1	0.359584
11.226667	0.1	0.355644
11.228333	0.1	0.352962
11.230000	0.1	0.352771
11.231667	0.1	0.354960
11.233333	0.1	0.357982
11.235000	0.1	0.359938
11.236667	0.1	0.359849
11.238333	0.1	0.358047
11.240000	0.1	0.355793
11.241667	0.1	0.354471
11.243333	0.1	0.354680
11.245000	0.1	0.355919
11.246667	0.1	0.357381
11.248333	0.1	0.358894
11.250000	0.1	0.360752
11.251667	0.1	0.362811
11.253333	0.1	0.364478
11.255000	0.1	0.365279
11.256667	0.1	0.364715
11.258333	0.1	0.362233
11.260000	0.1	0.358177
11.261667	0.1	0.354303
11.263333	0.1	0.352575
11.265000	0.1	0.353567
11.266667	0.1	0.356301
11.268333	0.1	0.359118
11.270000	0.1	0.360613
11.271667	0.1	0.360077
11.273333	0.1	0.357400
11.275000	0.1	0.353465
11.276667	0.1	0.350154
11.278333	0.1	0.348790
11.280000	0.1	0.349050
11.281667	0.1	0.349879
11.283333	0.1	0.350731
11.285000	0.1	0.351528
11.286667	0.1	0.352408
11.288333	0.1	0.353488
11.290000	0.1	0.354350
11.291667	0.1	0.354266
11.293333	0.1	0.353171
11.295000	0.1	0.351579
11.296667	0.1	0.349618
11.298333	0.1	0.347113
11.300000	0.1	0.344818
11.301667	0.1	0.344352
11.303333	0.1	0.346308
11.305000	0.1	0.349558
11.306667	0.1	0.352543
11.308333	0.1	0.354415
11.310000	0.1	0.355053
11.311667	0.1	0.354573
11.313333	0.1	0.353209
11.315000	0.1	0.351383
11.316667	0.1	0.349437
11.318333	0.1	0.347495
11.320000	0.1	0.345623
11.321667	0.1	0.343989
11.323333	0.1	0.342829
11.325000	0.1	0.342149
11.326667	0.1	0.341875
11.328333	0.1	0.342480
11.330000	0.1	0.344724
11.331667	0.1	0.348627
11.333333	0.1	0.353265
11.335000	0.1	0.357553
11.336667	0.1	0.360911
11.338333	0.1	0.363346
11.340000	0.1	0.364748
11.341667	0.1	0.364636
11.343333	0.1	0.362648
11.345000	0.1	0.359234
11.346667	0.1	0.355639
11.348333	0.1	0.353009
11.350000	0.1	0.351532
11.351667	0.1	0.350634
11.353333	0.1	0.349679
11.355000	0.1	0.348454
11.356667	0.1	0.347164
11.358333	0.1	0.346201
11.360000	0.1	0.345972
11.361667	0.1	0.346806
11.363333	0.1	0.348492
11.365000	0.1	0.350070
11.366667	0.1	0.350494
11.368333	0.1	0.349334
11.370000	0.1	0.346834
11.371667	0.1	0.343770
11.373333	0.1	0.341376
11.375000	0.1	0.340901
11.376667	0.1	0.342876
11.378333	0.1	0.346904
11.380000	0.1	0.351965
11.381667	0.1	0.356929
11.383333	0.1	0.360883
11.385000	0.1	0.363314
11.386667	0.1	0.364496
11.388333	0.1	0.365241
11.390000	0.1	0.365688
11.391667	0.1	0.365204
11.393333	0.1	0.363905
11.395000	0.1	0.363160
11.396667	0.1	0.364268
11.398333	0.1	0.367425
11.400000	0.1	0.371863
11.401667	0.1	0.376352
11.403333	0.1	0.379998
11.405000	0.1	0.382592
11.406667	0.1	0.384380
11.408333	0.1	0.385819
11.410000	0.1	0.387384
11.411667	0.1	0.388995
11.413333	0.1	0.389935
11.415000	0.1	0.389800
11.416667	0.1	0.389381
11.418333	0.1	0.389880
11.420000	0.1	0.391412
11.421667	0.1	0.392715
11.423333	0.1	0.392417
11.425000	0.1	0.390480
11.426667	0.1	0.388147
11.428333	0.1	0.386573
11.430000	0.1	0.386019
11.431667	0.1	0.386043
11.433333	0.1	0.386206
11.435000	0.1	0.386527
11.436667	0.1	0.387202
11.438333	0.1	0.387905
11.440000	0.1	0.387919
11.441667	0.1	0.387081
11.443333	0.1	0.386206
11.445000	0.1	0.386238
11.446667	0.1	0.387253
11.448333	0.1	0.388436
11.450000	0.1	0.389055
11.451667	0.1	0.389223
11.453333	0.1	0.389563
11.455000	0.1	0.390043
11.456667	0.1	0.389833
11.458333	0.1	0.388613
11.460000	0.1	0.386946
11.461667	0.1	0.385204
11.463333	0.1	0.383151
11.465000	0.1	0.380697
11.466667	0.1	0.378396
11.468333	0.1	0.377204
11.470000	0.1	0.377707
11.471667	0.1	0.379244
11.473333	0.1	0.380259
11.475000	0.1	0.379714
11.476667	0.1	0.377479
11.478333	0.1	0.373856
11.480000	0.1	0.369595
11.481667	0.1	0.365875
11.483333	0.1	0.363719
11.485000	0.1	0.363472
11.486667	0.1	0.364701
11.488333	0.1	0.366429
11.490000	0.1	0.367519
11.491667	0.1	0.367272
11.493333	0.1	0.365954
11.495000	0.1	0.364776
11.496667	0.1	0.364901
11.498333	0.1	0.366126
11.500000	0.1	0.367081
11.501667	0.1	0.366881
11.503333	0.1	0.365935
11.505000	0.1	0.365060
11.506667	0.1	0.364464
11.508333	0.1	0.363803
11.510000	0.1	0.362792
11.511667	0.1	0.361335
11.513333	0.1	0.359514
11.515000	0.1	0.357567
11.516667	0.1	0.355723
11.518333	0.1	0.354047
11.520000	0.1	0.352478
11.521667	0.1	0.351053
11.523333	0.1	0.350336
11.525000	0.1	0.351020
11.526667	0.1	0.353009
11.528333	0.1	0.355286
11.530000	0.1	0.356673
11.531667	0.1	0.356403
11.533333	0.1	0.354461
11.535000	0.1	0.351695
11.536667	0.1	0.349097
11.538333	0.1	0.346880
11.540000	0.1	0.344822
11.541667	0.1	0.343067
11.543333	0.1	0.342363
11.545000	0.1	0.343677
11.546667	0.1	0.347360
11.548333	0.1	0.352482
11.550000	0.1	0.357232
11.551667	0.1	0.360245
11.553333	0.1	0.361307
11.555000	0.1	0.360841
11.556667	0.1	0.359360
11.558333	0.1	0.357381
11.560000	0.1	0.355211
11.561667	0.1	0.353223
11.563333	0.1	0.352161
11.565000	0.1	0.352496
11.566667	0.1	0.353777
11.568333	0.1	0.355109
11.570000	0.1	0.356017
11.571667	0.1	0.356468
11.573333	0.1	0.356589
11.575000	0.1	0.356711
11.576667	0.1	0.357153
11.578333	0.1	0.358117
11.580000	0.1	0.359779
11.581667	0.1	0.361977
11.583333	0.1	0.364343
11.585000	0.1	0.366797
11.586667	0.1	0.369060
11.588333	0.1	0.370410
11.590000	0.1	0.370392
11.591667	0.1	0.369041
11.593333	0.1	0.366676
11.595000	0.1	0.364096
11.596667	0.1	0.362289
11.598333	0.1	0.361563
11.600000	0.1	0.361255
11.601667	0.1	0.360627
11.603333	0.1	0.359779
11.605000	0.1	0.359495
11.606667	0.1	0.360492
11.608333	0.1	0.362550
11.610000	0.1	0.364352
11.611667	0.1	0.365078
11.613333	0.1	0.365609
11.615000	0.1	0.367076
11.616667	0.1	0.369363
11.618333	0.1	0.371411
11.620000	0.1	0.372105
11.621667	0.1	0.371193
11.623333	0.1	0.369684
11.625000	0.1	0.369106
11.626667	0.1	0.370438
11.628333	0.1	0.373558
11.630000	0.1	0.377251
11.631667	0.1	0.380264
11.633333	0.1	0.382187
11.635000	0.1	0.383044
11.636667	0.1	0.382615
11.638333	0.1	0.380748
11.640000	0.1	0.378042
11.641667	0.1	0.375980
11.643333	0.1	0.376124
11.645000	0.1	0.379016
11.646667	0.1	0.383542
11.648333	0.1	0.387654
11.650000	0.1	0.389949
11.651667	0.1	0.390490
11.653333	0.1	0.390299
11.655000	0.1	0.390364
11.656667	0.1	0.390941
11.658333	0.1	0.391593
11.660000	0.1	0.392008
11.661667	0.1	0.392450
11.663333	0.1	0.393000
11.665000	0.1	0.393139
11.666667	0.1	0.392725
11.668333	0.1	0.392622
11.670000	0.1	0.393763
11.671667	0.1	0.395956
11.673333	0.1	0.397922
11.675000	0.1	0.398522
11.676667	0.1	0.397642
11.678333	0.1	0.395663
11.680000	0.1	0.392948
11.681667	0.1	0.390070
11.683333	0.1	0.387807
11.685000	0.1	0.386829
11.686667	0.1	0.387263
11.688333	0.1	0.388580
11.690000	0.1	0.390192
11.691667	0.1	0.391733
11.693333	0.1	0.392338
11.695000	0.1	0.390555
11.696667	0.1	0.385921
11.698333	0.1	0.379775
11.700000	0.1	0.374122
11.701667	0.1	0.370448
11.703333	0.1	0.369279
11.705000	0.1	0.370224
11.706667	0.1	0.372818
11.708333	0.1	0.376953
11.710000	0.1	0.382052
11.711667	0.1	0.386722
11.713333	0.1	0.389582
11.715000	0.1	0.390192
11.716667	0.1	0.389419
11.718333	0.1	0.388823
11.720000	0.1	0.389102
11.721667	0.1	0.389530
11.723333	0.1	0.388846
11.725000	0.1	0.386136
11.726667	0.1	0.381186
11.728333	0.1	0.375099
11.730000	0.1	0.370252
11.731667	0.1	0.368292
11.733333	0.1	0.368701
11.735000	0.1	0.370000
11.736667	0.1	0.371221
11.738333	0.1	0.371765
11.740000	0.1	0.371095
11.741667	0.1	0.369339
11.743333	0.1	0.367668
11.745000	0.1	0.367132
11.746667	0.1	0.367467
11.748333	0.1	0.367868
11.750000	0.1	0.368077
11.751667	0.1	0.368278
11.753333	0.1	0.368543
11.755000	0.1	0.368878
11.756667	0.1	0.369153
11.758333	0.1	0.368915
11.760000	0.1	0.368077
11.761667	0.1	0.367132
11.763333	0.1	0.366196
11.765000	0.1	0.364641
11.766667	0.1	0.361740
11.768333	0.1	0.357577
11.770000	0.1	0.353237
11.771667	0.1	0.349977
11.773333	0.1	0.348091
11.775000	0.1	0.347001
11.776667	0.1	0.346210
11.778333	0.1	0.345688
11.780000	0.1	0.345735
11.781667	0.1	0.346676
11.783333	0.1	0.348589
11.785000	0.1	0.351048
11.786667	0.1	0.353088
11.788333	0.1	0.354042
11.790000	0.1	0.354103
11.791667	0.1	0.353577
11.793333	0.1	0.352478
11.795000	0.1	0.351015
11.796667	0.1	0.349749
11.798333	0.1	0.349199
11.800000	0.1	0.349400
11.801667	0.1	0.349609
11.803333	0.1	0.349022
11.805000	0.1	0.347802
11.806667	0.1	0.347090
11.808333	0.1	0.347896
11.810000	0.1	0.350135
11.811667	0.1	0.352794
11.813333	0.1	0.354820
11.815000	0.1	0.355691
11.816667	0.1	0.355556
11.818333	0.1	0.355192
11.820000	0.1	0.355379
11.821667	0.1	0.355998
11.823333	0.1	0.356110
11.825000	0.1	0.355272
11.826667	0.1	0.354387
11.828333	0.1	0.354764
11.830000	0.1	0.356738
11.831667	0.1	0.359709
11.833333	0.1	0.363206
11.835000	0.1	0.367300
11.836667	0.1	0.371700
11.838333	0.1	0.375025
11.840000	0.1	0.375751
11.841667	0.1	0.373712
11.843333	0.1	0.370261
11.845000	0.1	0.367248
11.846667	0.1	0.365851
11.848333	0.1	0.366149
11.850000	0.1	0.367635
11.851667	0.1	0.369688
11.853333	0.1	0.371695
11.855000	0.1	0.373274
11.856667	0.1	0.374201
11.858333	0.1	0.373991
11.860000	0.1	0.372366
11.861667	0.1	0.370019
11.863333	0.1	0.368231
11.865000	0.1	0.368096
11.866667	0.1	0.370215
11.868333	0.1	0.374336
11.870000	0.1	0.379221
11.871667	0.1	0.383179
11.873333	0.1	0.384930
11.875000	0.1	0.384254
11.876667	0.1	0.381987
11.878333	0.1	0.379495
11.880000	0.1	0.377828
11.881667	0.1	0.377367
11.883333	0.1	0.378001
11.885000	0.1	0.379155
11.886667	0.1	0.379831
11.888333	0.1	0.379095
11.890000	0.1	0.376976
11.891667	0.1	0.374732
11.893333	0.1	0.373884
11.895000	0.1	0.374881
11.896667	0.1	0.376734
11.898333	0.1	0.378089
11.900000	0.1	0.378448
11.901667	0.1	0.378438
11.903333	0.1	0.379174
11.905000	0.1	0.381432
11.906667	0.1	0.384911
11.908333	0.1	0.388166
11.910000	0.1	0.389684
11.911667	0.1	0.389251
11.913333	0.1	0.388105
11.915000	0.1	0.387607
11.916667	0.1	0.388017
11.918333	0.1	0.388613
11.920000	0.1	0.388846
11.921667	0.1	0.389004
11.923333	0.1	0.389609
11.925000	0.1	0.390648
11.926667	0.1	0.391644
11.928333	0.1	0.392115
11.930000	0.1	0.392036
11.931667	0.1	0.391831
11.933333	0.1	0.391835
11.935000	0.1	0.392371
11.936667	0.1	0.393675
11.938333	0.1	0.395281
11.940000	0.1	0.396138
11.941667	0.1	0.395430
11.943333	0.1	0.393260
11.945000	0.1	0.390806
11.946667	0.1	0.389675
11.948333	0.1	0.390620
11.950000	0.1	0.393018
11.951667	0.1	0.395444
11.953333	0.1	0.396520
11.955000	0.1	0.395975
11.956667	0.1	0.395109
11.958333	0.1	0.395402
11.960000	0.1	0.397060
11.961667	0.1	0.399477
11.963333	0.1	0.402271
11.965000	0.1	0.405167
11.966667	0.1	0.407309
11.968333	0.1	0.407421
11.970000	0.1	0.404660
11.971667	0.1	0.399221
11.973333	0.1	0.392087
11.975000	0.1	0.384734
11.976667	0.1	0.378937
11.978333	0.1	0.375994
11.980000	0.1	0.376138
11.981667	0.1	0.378750
11.983333	0.1	0.382853
11.985000	0.1	0.387230
11.986667	0.1	0.390578
11.988333	0.1	0.392017
11.990000	0.1	0.391351
11.991667	0.1	0.388832
11.993333	0.1	0.385405
11.995000	0.1	0.382634
11.996667	0.1	0.381670
11.998333	0.1	0.382387
12.000000	0.1	0.383668
12.001667	0.1	0.384236
12.003333	0.1	0.383356
12.005000	0.1	0.381186
12.006667	0.1	0.378648
12.008333	0.1	0.376776
12.010000	0.1	0.375845
12.011667	0.1	0.375318
12.013333	0.1	0.374592
12.015000	0.1	0.373642
12.016667	0.1	0.372925
12.018333	0.1	0.372864
12.020000	0.1	0.373423
12.021667	0.1	0.373889
12.023333	0.1	0.373446
12.025000	0.1	0.372301
12.026667	0.1	0.371686
12.028333	0.1	0.372482
12.030000	0.1	0.374415
12.031667	0.1	0.376450
12.033333	0.1	0.377684
12.035000	0.1	0.377828
12.036667	0.1	0.376957
12.038333	0.1	0.375342
12.040000	0.1	0.373521
12.041667	0.1	0.372026
12.043333	0.1	0.371169
12.045000	0.1	0.370899
12.046667	0.1	0.370718
12.048333	0.1	0.370117
12.050000	0.1	0.369102
12.051667	0.1	0.368156
12.053333	0.1	0.367723
12.055000	0.1	0.367877
12.056667	0.1	0.368622
12.058333	0.1	0.370163
12.060000	0.1	0.372534
12.061667	0.1	0.375351
12.063333	0.1	0.378108
12.065000	0.1	0.380431
12.066667	0.1	0.381949
12.068333	0.1	0.382331
12.070000	0.1	0.381661
12.071667	0.1	0.380254
12.073333	0.1	0.378368
12.075000	0.1	0.376324
12.076667	0.1	0.374806
12.078333	0.1	0.374890
12.080000	0.1	0.377176
12.081667	0.1	0.380944
12.083333	0.1	0.384515
12.085000	0.1	0.386373
12.086667	0.1	0.386136
12.088333	0.1	0.384902
12.090000	0.1	0.384348
12.091667	0.1	0.385381
12.093333	0.1	0.387644
12.095000	0.1	0.390066
12.096667	0.1	0.391910
12.098333	0.1	0.393158
12.100000	0.1	0.393856
12.101667	0.1	0.393535
12.103333	0.1	0.391733
12.105000	0.1	0.388818
12.106667	0.1	0.386019
12.108333	0.1	0.384618
12.110000	0.1	0.385339
12.111667	0.1	0.388119
12.113333	0.1	0.392059
12.115000	0.1	0.395486
12.116667	0.1	0.396622
12.118333	0.1	0.395011
12.120000	0.1	0.392101
12.121667	0.1	0.390075
12.123333	0.1	0.390317
12.125000	0.1	0.392757
12.126667	0.1	0.396073
12.128333	0.1	0.398648
12.130000	0.1	0.399561
12.131667	0.1	0.398862
12.133333	0.1	0.397270
12.135000	0.1	0.395826
12.136667	0.1	0.395561
12.138333	0.1	0.396906
12.140000	0.1	0.399845
12.141667	0.1	0.404483
12.143333	0.1	0.410411
12.145000	0.1	0.416171
12.146667	0.1	0.420464
12.148333	0.1	0.423412
12.150000	0.1	0.425787
12.151667	0.1	0.427617
12.153333	0.1	0.428217
12.155000	0.1	0.427249
12.156667	0.1	0.425414
12.158333	0.1	0.424176
12.160000	0.1	0.424366
12.161667	0.1	0.425600
12.163333	0.1	0.426681
12.165000	0.1	0.426206
12.166667	0.1	0.423663
12.168333	0.1	0.420175
12.170000	0.1	0.417749
12.171667	0.1	0.417852
12.173333	0.1	0.420595
12.175000	0.1	0.424800
12.176667	0.1	0.428860
12.178333	0.1	0.431752
12.180000	0.1	0.433209
12.181667	0.1	0.433270
12.183333	0.1	0.432050
12.185000	0.1	0.429917
12.186667	0.1	0.427780
12.188333	0.1	0.426816
12.190000	0.1	0.427878
12.191667	0.1	0.431011
12.193333	0.1	0.435365
12.195000	0.1	0.439784
12.196667	0.1	0.443556
12.198333	0.1	0.446402
12.200000	0.1	0.448176
12.201667	0.1	0.448874
12.203333	0.1	0.448772
12.205000	0.1	0.448278
12.206667	0.1	0.447598
12.208333	0.1	0.446578
12.210000	0.1	0.444972
12.211667	0.1	0.443081
12.213333	0.1	0.441778
12.215000	0.1	0.441549
12.216667	0.1	0.442136
12.218333	0.1	0.443207
12.220000	0.1	0.444483
12.221667	0.1	0.445344
12.223333	0.1	0.445144
12.225000	0.1	0.443840
12.226667	0.1	0.441768
12.228333	0.1	0.439337
12.230000	0.1	0.437326
12.231667	0.1	0.436548
12.233333	0.1	0.436837
12.235000	0.1	0.436995
12.236667	0.1	0.436194
12.238333	0.1	0.435063
12.240000	0.1	0.434625
12.241667	0.1	0.434513
12.243333	0.1	0.433391
12.245000	0.1	0.430536
12.246667	0.1	0.426401
12.248333	0.1	0.422182
12.250000	0.1	0.418932
12.251667	0.1	0.417060
12.253333	0.1	0.416678
12.255000	0.1	0.417908
12.256667	0.1	0.420520
12.258333	0.1	0.423668
12.260000	0.1	0.426262
12.261667	0.1	0.427878
12.263333	0.1	0.429000
12.265000	0.1	0.430178
12.266667	0.1	0.431207
12.268333	0.1	0.431254
12.270000	0.1	0.429759
12.271667	0.1	0.427160
12.273333	0.1	0.424609
12.275000	0.1	0.423165
12.276667	0.1	0.423314
12.278333	0.1	0.425018
12.280000	0.1	0.427980
12.281667	0.1	0.431389
12.283333	0.1	0.433968
12.285000	0.1	0.434816
12.286667	0.1	0.433931
12.288333	0.1	0.432008
12.290000	0.1	0.430141
12.291667	0.1	0.429614
12.293333	0.1	0.431044
12.295000	0.1	0.433815
12.296667	0.1	0.436748
12.298333	0.1	0.439300
12.300000	0.1	0.441638
12.301667	0.1	0.443729
12.303333	0.1	0.444949
12.305000	0.1	0.444874
12.306667	0.1	0.444194
12.308333	0.1	0.444362
12.310000	0.1	0.446066
12.311667	0.1	0.448474
12.313333	0.1	0.450127
12.315000	0.1	0.450360
12.316667	0.1	0.449871
12.318333	0.1	0.449899
12.320000	0.1	0.450760
12.321667	0.1	0.451729
12.323333	0.1	0.452222
12.325000	0.1	0.452376
12.326667	0.1	0.452818
12.328333	0.1	0.454192
12.330000	0.1	0.456502
12.331667	0.1	0.458993
12.333333	0.1	0.460986
12.335000	0.1	0.462383
12.336667	0.1	0.463398
12.338333	0.1	0.464423
12.340000	0.1	0.466025
12.341667	0.1	0.468525
12.343333	0.1	0.471612
12.345000	0.1	0.474821
12.346667	0.1	0.477983
12.348333	0.1	0.480711
12.350000	0.1	0.482248
12.351667	0.1	0.482434
12.353333	0.1	0.481759
12.355000	0.1	0.480660
12.356667	0.1	0.479612
12.358333	0.1	0.479436
12.360000	0.1	0.480595
12.361667	0.1	0.482639
12.363333	0.1	0.484730
12.365000	0.1	0.486569
12.366667	0.1	0.488311
12.368333	0.1	0.489978
12.370000	0.1	0.491268
12.371667	0.1	0.492078
12.373333	0.1	0.493014
12.375000	0.1	0.494812
12.376667	0.1	0.497298
12.378333	0.1	0.499636
12.380000	0.1	0.501457
12.381667	0.1	0.503166
12.383333	0.1	0.505312
12.385000	0.1	0.508041
12.386667	0.1	0.511049
12.388333	0.1	0.513806
12.390000	0.1	0.516172
12.391667	0.1	0.518467
12.393333	0.1	0.520651
12.395000	0.1	0.522146
12.396667	0.1	0.522649
12.398333	0.1	0.522761
12.400000	0.1	0.523627
12.401667	0.1	0.525764
12.403333	0.1	0.528805
12.405000	0.1	0.532176
12.406667	0.1	0.535524
12.408333	0.1	0.538682
12.410000	0.1	0.541462
12.411667	0.1	0.543385
12.413333	0.1	0.544148
12.415000	0.1	0.544097
12.416667	0.1	0.543739
12.418333	0.1	0.543315
12.420000	0.1	0.543143
12.421667	0.1	0.543823
12.423333	0.1	0.546002
12.425000	0.1	0.549867
12.426667	0.1	0.554719
12.428333	0.1	0.559166
12.430000	0.1	0.561867
12.431667	0.1	0.562104
12.433333	0.1	0.559990
12.435000	0.1	0.556163
12.436667	0.1	0.551441
12.438333	0.1	0.547008
12.440000	0.1	0.544386
12.441667	0.1	0.544586
12.443333	0.1	0.547506
12.445000	0.1	0.552069
12.446667	0.1	0.556773
12.448333	0.1	0.560535
12.450000	0.1	0.563068
12.451667	0.1	0.564116
12.453333	0.1	0.563306
12.455000	0.1	0.560903
12.456667	0.1	0.558002
12.458333	0.1	0.555851
12.460000	0.1	0.555129
12.461667	0.1	0.555697
12.463333	0.1	0.556884
12.465000	0.1	0.557839
12.466667	0.1	0.557634
12.468333	0.1	0.555646
12.470000	0.1	0.552088
12.471667	0.1	0.547767
12.473333	0.1	0.543585
12.475000	0.1	0.540512
12.476667	0.1	0.539301
12.478333	0.1	0.539431
12.480000	0.1	0.538961
12.481667	0.1	0.536437
12.483333	0.1	0.532414
12.485000	0.1	0.528768
12.486667	0.1	0.527417
12.488333	0.1	0.529289
12.490000	0.1	0.533694
12.491667	0.1	0.538896
12.493333	0.1	0.543254
12.495000	0.1	0.545783
12.496667	0.1	0.546146
12.498333	0.1	0.544367
12.500000	0.1	0.540959
12.501667	0.1	0.537350
12.503333	0.1	0.535357
12.505000	0.1	0.535795
12.506667	0.1	0.537997
12.508333	0.1	0.540605
12.510000	0.1	0.542416
12.511667	0.1	0.542463
12.513333	0.1	0.539832
12.515000	0.1	0.534556
12.516667	0.1	0.528367
12.518333	0.1	0.523524
12.520000	0.1	0.521298
12.521667	0.1	0.521601
12.523333	0.1	0.523343
12.525000	0.1	0.525326
12.526667	0.1	0.527147
12.528333	0.1	0.528865
12.530000	0.1	0.530193
12.531667	0.1	0.530765
12.533333	0.1	0.530863
12.535000	0.1	0.530821
12.536667	0.1	0.530337
12.538333	0.1	0.528982
12.540000	0.1	0.526919
12.541667	0.1	0.524721
12.543333	0.1	0.522868
12.545000	0.1	0.521336
12.546667	0.1	0.519492
12.548333	0.1	0.516907
12.550000	0.1	0.514220
12.551667	0.1	0.512674
12.553333	0.1	0.512893
12.555000	0.1	0.514630
12.556667	0.1	0.517257
12.558333	0.1	0.519985
12.560000	0.1	0.521946
12.561667	0.1	0.522640
12.563333	0.1	0.522286
12.565000	0.1	0.521531
12.566667	0.1	0.520870
12.568333	0.1	0.520470
12.570000	0.1	0.520586
12.571667	0.1	0.521624
12.573333	0.1	0.523543
12.575000	0.1	0.525545
12.576667	0.1	0.526714
12.578333	0.1	0.526733
12.580000	0.1	0.526076
12.581667	0.1	0.525592
12.583333	0.1	0.525522
12.585000	0.1	0.525061
12.586667	0.1	0.523138
12.588333	0.1	0.519566
12.590000	0.1	0.515380
12.591667	0.1	0.512269
12.593333	0.1	0.511464
12.595000	0.1	0.512586
12.596667	0.1	0.513876
12.598333	0.1	0.513801
12.600000	0.1	0.512190
12.601667	0.1	0.510025
12.603333	0.1	0.508628
12.605000	0.1	0.509000
12.606667	0.1	0.511245
12.608333	0.1	0.514449
12.610000	0.1	0.517243
12.611667	0.1	0.518900
12.613333	0.1	0.519911
12.615000	0.1	0.521177
12.616667	0.1	0.522626
12.618333	0.1	0.522975
12.620000	0.1	0.521322
12.621667	0.1	0.518616
12.623333	0.1	0.516768
12.625000	0.1	0.516707
12.626667	0.1	0.518039
12.628333	0.1	0.519771
12.630000	0.1	0.520954
12.631667	0.1	0.521266
12.633333	0.1	0.520987
12.635000	0.1	0.520344
12.636667	0.1	0.519203
12.638333	0.1	0.517387
12.640000	0.1	0.515147
12.641667	0.1	0.513219
12.643333	0.1	0.512330
12.645000	0.1	0.512735
12.646667	0.1	0.514211
12.648333	0.1	0.516283
12.650000	0.1	0.518160
12.651667	0.1	0.518817
12.653333	0.1	0.517583
12.655000	0.1	0.514658
12.656667	0.1	0.511021
12.658333	0.1	0.508167
12.660000	0.1	0.507482
12.661667	0.1	0.509275
12.663333	0.1	0.512614
12.665000	0.1	0.516106
12.666667	0.1	0.518695
12.668333	0.1	0.520116
12.670000	0.1	0.520698
12.671667	0.1	0.520740
12.673333	0.1	0.520172
12.675000	0.1	0.518616
12.676667	0.1	0.515762
12.678333	0.1	0.511659
12.680000	0.1	0.506812
12.681667	0.1	0.502272
12.683333	0.1	0.499613
12.685000	0.1	0.499957
12.686667	0.1	0.503100
12.688333	0.1	0.507804
12.690000	0.1	0.512456
12.691667	0.1	0.515697
12.693333	0.1	0.516921
12.695000	0.1	0.516176
12.696667	0.1	0.513885
12.698333	0.1	0.510793
12.700000	0.1	0.507678
12.701667	0.1	0.505075
12.703333	0.1	0.503110
12.705000	0.1	0.501168
12.706667	0.1	0.498286
12.708333	0.1	0.494272
12.710000	0.1	0.490039
12.711667	0.1	0.486779
12.713333	0.1	0.485238
12.715000	0.1	0.485564
12.716667	0.1	0.487575
12.718333	0.1	0.490895
12.720000	0.1	0.494658
12.721667	0.1	0.497610
12.723333	0.1	0.498886
12.725000	0.1	0.498351
12.726667	0.1	0.496195
12.728333	0.1	0.492763
12.730000	0.1	0.488502
12.731667	0.1	0.483482
12.733333	0.1	0.477531
12.735000	0.1	0.471161
12.736667	0.1	0.466011
12.738333	0.1	0.463538
12.740000	0.1	0.463538
12.741667	0.1	0.464716
12.743333	0.1	0.466239
12.745000	0.1	0.467915
12.746667	0.1	0.469605
12.748333	0.1	0.471002
12.750000	0.1	0.471720
12.751667	0.1	0.471631
12.753333	0.1	0.470919
12.755000	0.1	0.469671
12.756667	0.1	0.467659
12.758333	0.1	0.464502
12.760000	0.1	0.460115
12.761667	0.1	0.455366
12.763333	0.1	0.451696
12.765000	0.1	0.450034
12.766667	0.1	0.450448
12.768333	0.1	0.452469
12.770000	0.1	0.455235
12.771667	0.1	0.457899
12.773333	0.1	0.459920
12.775000	0.1	0.460595
12.776667	0.1	0.459081
12.778333	0.1	0.455249
12.780000	0.1	0.450099
12.781667	0.1	0.445275
12.783333	0.1	0.442206
12.785000	0.1	0.441405
12.786667	0.1	0.442280
12.788333	0.1	0.443514
12.790000	0.1	0.443943
12.791667	0.1	0.443351
12.793333	0.1	0.442099
12.795000	0.1	0.440376
12.796667	0.1	0.438779
12.798333	0.1	0.438658
12.800000	0.1	0.440520
12.801667	0.1	0.442783
12.803333	0.1	0.443268
12.805000	0.1	0.441498
12.806667	0.1	0.438737
12.808333	0.1	0.436078
12.810000	0.1	0.433605
12.811667	0.1	0.431393
12.813333	0.1	0.430220
12.815000	0.1	0.430979
12.816667	0.1	0.433777
12.818333	0.1	0.437615
12.820000	0.1	0.440842
12.821667	0.1	0.442211
12.823333	0.1	0.441796
12.825000	0.1	0.440842
12.826667	0.1	0.440921
12.828333	0.1	0.443012
12.830000	0.1	0.446495
12.831667	0.1	0.449144
12.833333	0.1	0.448958
12.835000	0.1	0.446332
12.836667	0.1	0.443552
12.838333	0.1	0.442257
12.840000	0.1	0.442043
12.841667	0.1	0.441624
12.843333	0.1	0.440711
12.845000	0.1	0.440143
12.846667	0.1	0.440534
12.848333	0.1	0.441726
12.850000	0.1	0.443272
12.851667	0.1	0.444604
12.853333	0.1	0.444916
12.855000	0.1	0.443547
12.856667	0.1	0.440734
12.858333	0.1	0.437880
12.860000	0.1	0.436744
12.861667	0.1	0.438206
12.863333	0.1	0.441917
12.865000	0.1	0.446625
12.866667	0.1	0.450793
12.868333	0.1	0.453480
12.870000	0.1	0.454783
12.871667	0.1	0.455119
12.873333	0.1	0.454839
12.875000	0.1	0.454616
12.876667	0.1	0.455026
12.878333	0.1	0.455673
12.880000	0.1	0.455570
12.881667	0.1	0.454420
12.883333	0.1	0.452888
12.885000	0.1	0.451715
12.886667	0.1	0.451198
12.888333	0.1	0.451389
12.890000	0.1	0.452199
12.891667	0.1	0.453307
12.893333	0.1	0.454425
12.895000	0.1	0.455617
12.896667	0.1	0.457042
12.898333	0.1	0.458648
12.900000	0.1	0.460367
12.901667	0.1	0.462220
12.903333	0.1	0.464376
12.905000	0.1	0.466709
12.906667	0.1	0.468395
12.908333	0.1	0.468874
12.910000	0.1	0.468912
12.911667	0.1	0.469796
12.913333	0.1	0.471906
12.915000	0.1	0.474551
12.916667	0.1	0.476916
12.918333	0.1	0.478434
12.920000	0.1	0.478462
12.921667	0.1	0.476711
12.923333	0.1	0.474318
12.925000	0.1	0.473433
12.926667	0.1	0.475240
12.928333	0.1	0.478625
12.930000	0.1	0.481149
12.931667	0.1	0.481377
12.933333	0.1	0.479752
12.935000	0.1	0.477624
12.936667	0.1	0.475901
12.938333	0.1	0.474644
12.940000	0.1	0.473657
12.941667	0.1	0.472819
12.943333	0.1	0.472204
12.945000	0.1	0.472125
12.946667	0.1	0.472562
12.948333	0.1	0.472893
12.950000	0.1	0.472539
12.951667	0.1	0.471603
12.953333	0.1	0.470849
12.955000	0.1	0.471170
12.956667	0.1	0.472628
12.958333	0.1	0.474346
12.960000	0.1	0.475263
12.961667	0.1	0.474472
12.963333	0.1	0.471654
12.965000	0.1	0.467803
12.966667	0.1	0.464544
12.968333	0.1	0.462946
12.970000	0.1	0.463128
12.971667	0.1	0.464204
12.973333	0.1	0.464809
12.975000	0.1	0.464167
12.976667	0.1	0.462257
12.978333	0.1	0.459203
12.980000	0.1	0.455230
12.981667	0.1	0.451040
12.983333	0.1	0.447594
12.985000	0.1	0.445512
12.986667	0.1	0.444795
12.988333	0.1	0.445037
12.990000	0.1	0.445773
12.991667	0.1	0.446434
12.993333	0.1	0.446290
12.995000	0.1	0.444972
12.996667	0.1	0.442988
12.998333	0.1	0.441107
13.000000	0.1	0.439598
13.001667	0.1	0.438485
13.003333	0.1	0.437866
13.005000	0.1	0.437619
13.006667	0.1	0.437214
13.008333	0.1	0.436194
13.010000	0.1	0.434918
13.011667	0.1	0.434406
13.013333	0.1	0.435375
13.015000	0.1	0.437768
13.016667	0.1	0.441018
13.018333	0.1	0.444334
13.020000	0.1	0.447053
13.021667	0.1	0.448767
13.023333	0.1	0.448949
13.025000	0.1	0.447128
13.026667	0.1	0.443445
13.028333	0.1	0.438699
13.030000	0.1	0.434103
13.031667	0.1	0.430620
13.033333	0.1	0.428078
13.035000	0.1	0.425722
13.036667	0.1	0.423505
13.038333	0.1	0.421843
13.040000	0.1	0.420767
13.041667	0.1	0.420208
13.043333	0.1	0.420264
13.045000	0.1	0.420841
13.046667	0.1	0.421614
13.048333	0.1	0.422332
13.050000	0.1	0.423184
13.051667	0.1	0.424590
13.053333	0.1	0.426346
13.055000	0.1	0.427337
13.056667	0.1	0.426583
13.058333	0.1	0.424585
13.060000	0.1	0.423170
13.061667	0.1	0.423905
13.063333	0.1	0.426616
13.065000	0.1	0.429549
13.066667	0.1	0.430788
13.068333	0.1	0.429628
13.070000	0.1	0.427165
13.071667	0.1	0.425396
13.073333	0.1	0.425302
13.075000	0.1	0.426108
13.076667	0.1	0.426681
13.078333	0.1	0.427347
13.080000	0.1	0.429312
13.081667	0.1	0.432306
13.083333	0.1	0.434467
13.085000	0.1	0.434797
13.086667	0.1	0.434127
13.088333	0.1	0.433428
13.090000	0.1	0.432576
13.091667	0.1	0.430830
13.093333	0.1	0.428106
13.095000	0.1	0.425647
13.096667	0.1	0.424967
13.098333	0.1	0.426183
13.100000	0.1	0.428450
13.101667	0.1	0.431444
13.103333	0.1	0.435100
13.105000	0.1	0.438658
13.106667	0.1	0.441032
13.108333	0.1	0.441731
13.110000	0.1	0.441149
13.111667	0.1	0.440041
13.113333	0.1	0.438844
13.115000	0.1	0.437596
13.116667	0.1	0.436259
13.118333	0.1	0.434965
13.120000	0.1	0.433829
13.121667	0.1	0.432674
13.123333	0.1	0.431309
13.125000	0.1	0.430061
13.126667	0.1	0.429335
13.128333	0.1	0.429247
13.130000	0.1	0.430020
13.131667	0.1	0.431999
13.133333	0.1	0.435268
13.135000	0.1	0.439603
13.136667	0.1	0.444311
13.138333	0.1	0.448572
13.140000	0.1	0.452204
13.141667	0.1	0.455431
13.143333	0.1	0.458052
13.145000	0.1	0.459496
13.146667	0.1	0.459487
13.148333	0.1	0.458183
13.150000	0.1	0.455887
13.151667	0.1	0.453112
13.153333	0.1	0.450527
13.155000	0.1	0.448618
13.156667	0.1	0.447514
13.158333	0.1	0.447491
13.160000	0.1	0.449144
13.161667	0.1	0.452804
13.163333	0.1	0.457861
13.165000	0.1	0.462765
13.166667	0.1	0.465969
13.168333	0.1	0.466937
13.170000	0.1	0.466174
13.171667	0.1	0.464413
13.173333	0.1	0.462341
13.175000	0.1	0.460958
13.176667	0.1	0.461279
13.178333	0.1	0.463566
13.180000	0.1	0.467622
13.181667	0.1	0.473238
13.183333	0.1	0.479524
13.185000	0.1	0.484628
13.186667	0.1	0.487017
13.188333	0.1	0.486779
13.190000	0.1	0.485084
13.191667	0.1	0.482993
13.193333	0.1	0.480870
13.195000	0.1	0.478616
13.196667	0.1	0.476413
13.198333	0.1	0.474988
13.200000	0.1	0.475124
13.201667	0.1	0.476898
13.203333	0.1	0.479221
13.205000	0.1	0.480316
13.206667	0.1	0.479119
13.208333	0.1	0.475952
13.210000	0.1	0.471869
13.211667	0.1	0.467990
13.213333	0.1	0.465312
13.215000	0.1	0.464227
13.216667	0.1	0.464302
13.218333	0.1	0.464702
13.220000	0.1	0.464814
13.221667	0.1	0.464446
13.223333	0.1	0.463459
13.225000	0.1	0.461638
13.226667	0.1	0.459095
13.228333	0.1	0.456488
13.230000	0.1	0.454485
13.231667	0.1	0.453494
13.233333	0.1	0.453861
13.235000	0.1	0.455515
13.236667	0.1	0.457484
13.238333	0.1	0.458667
13.240000	0.1	0.458802
13.241667	0.1	0.458290
13.243333	0.1	0.457787
13.245000	0.1	0.457722
13.246667	0.1	0.457759
13.248333	0.1	0.457116
13.250000	0.1	0.455421
13.251667	0.1	0.453000
13.253333	0.1	0.450546
13.255000	0.1	0.448441
13.256667	0.1	0.446569
13.258333	0.1	0.444767
13.260000	0.1	0.442872
13.261667	0.1	0.440613
13.263333	0.1	0.438225
13.265000	0.1	0.436655
13.266667	0.1	0.436539
13.268333	0.1	0.437554
13.270000	0.1	0.439044
13.271667	0.1	0.440571
13.273333	0.1	0.441582
13.275000	0.1	0.441424
13.276667	0.1	0.440050
13.278333	0.1	0.438513
13.280000	0.1	0.438262
13.281667	0.1	0.439845
13.283333	0.1	0.442332
13.285000	0.1	0.444097
13.286667	0.1	0.444097
13.288333	0.1	0.442183
13.290000	0.1	0.438467
13.291667	0.1	0.433084
13.293333	0.1	0.426569
13.295000	0.1	0.420124
13.296667	0.1	0.415668
13.298333	0.1	0.414853
13.300000	0.1	0.417517
13.301667	0.1	0.421847
13.303333	0.1	0.426122
13.305000	0.1	0.429712
13.306667	0.1	0.432641
13.308333	0.1	0.435039
13.310000	0.1	0.437088
13.311667	0.1	0.438984
13.313333	0.1	0.440590
13.315000	0.1	0.441442
13.316667	0.1	0.441256
13.318333	0.1	0.440213
13.320000	0.1	0.438979
13.321667	0.1	0.438495
13.323333	0.1	0.439272
13.325000	0.1	0.440991
13.326667	0.1	0.442825
13.328333	0.1	0.443733
13.330000	0.1	0.442960
13.331667	0.1	0.440949
13.333333	0.1	0.439063
13.335000	0.1	0.438364
13.336667	0.1	0.439067
13.338333	0.1	0.440609
13.340000	0.1	0.442015
13.341667	0.1	0.442686
13.343333	0.1	0.442546
13.345000	0.1	0.441703
13.346667	0.1	0.440599
13.348333	0.1	0.439934
13.350000	0.1	0.439938
13.351667	0.1	0.440273
13.353333	0.1	0.440525
13.355000	0.1	0.440660
13.356667	0.1	0.440879
13.358333	0.1	0.441042
13.360000	0.1	0.440744
13.361667	0.1	0.439864
13.363333	0.1	0.438900
13.365000	0.1	0.438835
13.366667	0.1	0.440213
13.368333	0.1	0.442243
13.370000	0.1	0.443491
13.371667	0.1	0.443468
13.373333	0.1	0.442578
13.375000	0.1	0.441018
13.376667	0.1	0.438993
13.378333	0.1	0.437512
13.380000	0.1	0.437861
13.381667	0.1	0.440269
13.383333	0.1	0.443445
13.385000	0.1	0.445773
13.386667	0.1	0.446574
13.388333	0.1	0.445973
13.390000	0.1	0.444511
13.391667	0.1	0.442988
13.393333	0.1	0.442360
13.395000	0.1	0.443370
13.396667	0.1	0.446164
13.398333	0.1	0.450332
13.400000	0.1	0.455137
13.401667	0.1	0.459612
13.403333	0.1	0.462895
13.405000	0.1	0.464730
13.406667	0.1	0.465675
13.408333	0.1	0.466434
13.410000	0.1	0.467086
13.411667	0.1	0.467445
13.413333	0.1	0.467743
13.415000	0.1	0.468669
13.416667	0.1	0.470746
13.418333	0.1	0.473806
13.420000	0.1	0.477023
13.421667	0.1	0.479501
13.423333	0.1	0.480721
13.425000	0.1	0.480637
13.426667	0.1	0.479724
13.428333	0.1	0.478961
13.430000	0.1	0.479408
13.431667	0.1	0.481661
13.433333	0.1	0.485554
13.435000	0.1	0.490015
13.436667	0.1	0.493652
13.438333	0.1	0.495831
13.440000	0.1	0.496740
13.441667	0.1	0.496497
13.443333	0.1	0.494937
13.445000	0.1	0.492167
13.446667	0.1	0.488875
13.448333	0.1	0.485876
13.450000	0.1	0.483482
13.451667	0.1	0.481573
13.453333	0.1	0.480199
13.455000	0.1	0.479659
13.456667	0.1	0.479631
13.458333	0.1	0.479128
13.460000	0.1	0.477792
13.461667	0.1	0.476469
13.463333	0.1	0.476278
13.465000	0.1	0.477731
13.466667	0.1	0.480535
13.468333	0.1	0.483901
13.470000	0.1	0.486942
13.471667	0.1	0.488791
13.473333	0.1	0.488753
13.475000	0.1	0.486835
13.476667	0.1	0.483776
13.478333	0.1	0.480236
13.480000	0.1	0.476162
13.481667	0.1	0.471361
13.483333	0.1	0.466458
13.485000	0.1	0.462984
13.486667	0.1	0.462392
13.488333	0.1	0.464935
13.490000	0.1	0.469368
13.491667	0.1	0.473610
13.493333	0.1	0.475766
13.495000	0.1	0.474937
13.496667	0.1	0.471505
13.498333	0.1	0.466770
13.500000	0.1	0.461950
13.501667	0.1	0.457563
13.503333	0.1	0.453945
13.505000	0.1	0.451431
13.506667	0.1	0.449633
13.508333	0.1	0.447822
13.510000	0.1	0.445978
13.511667	0.1	0.444548
13.513333	0.1	0.443785
13.515000	0.1	0.443691
13.516667	0.1	0.444185
13.518333	0.1	0.445079
13.520000	0.1	0.446201
13.521667	0.1	0.447654
13.523333	0.1	0.449447
13.525000	0.1	0.450816
13.526667	0.1	0.450891
13.528333	0.1	0.449778
13.530000	0.1	0.448292
13.531667	0.1	0.446746
13.533333	0.1	0.444916
13.535000	0.1	0.442746
13.536667	0.1	0.440474
13.538333	0.1	0.438453
13.540000	0.1	0.437140
13.541667	0.1	0.436935
13.543333	0.1	0.437833
13.545000	0.1	0.439226
13.546667	0.1	0.439957
13.548333	0.1	0.439109
13.550000	0.1	0.436800
13.551667	0.1	0.433978
13.553333	0.1	0.431961
13.555000	0.1	0.431924
13.556667	0.1	0.434062
13.558333	0.1	0.437349
13.560000	0.1	0.440436
13.561667	0.1	0.442560
13.563333	0.1	0.443538
13.565000	0.1	0.443226
13.566667	0.1	0.441284
13.568333	0.1	0.437838
13.570000	0.1	0.434257
13.571667	0.1	0.432627
13.573333	0.1	0.434103
13.575000	0.1	0.437801
13.576667	0.1	0.441410
13.578333	0.1	0.443296
13.580000	0.1	0.443668
13.581667	0.1	0.443631
13.583333	0.1	0.443701
13.585000	0.1	0.443654
13.586667	0.1	0.443538
13.588333	0.1	0.443971
13.590000	0.1	0.445177
13.591667	0.1	0.446700
13.593333	0.1	0.448287
13.595000	0.1	0.450048
13.596667	0.1	0.451799
13.598333	0.1	0.453060
13.600000	0.1	0.453461
13.601667	0.1	0.452846
13.603333	0.1	0.451631
13.605000	0.1	0.450611
13.606667	0.1	0.450131
13.608333	0.1	0.449959
13.610000	0.1	0.449941
13.611667	0.1	0.450211
13.613333	0.1	0.450956
13.615000	0.1	0.452069
13.616667	0.1	0.453214
13.618333	0.1	0.454034
13.620000	0.1	0.454294
13.621667	0.1	0.453889
13.623333	0.1	0.453056
13.625000	0.1	0.452613
13.626667	0.1	0.453796
13.628333	0.1	0.457470
13.630000	0.1	0.463305
13.631667	0.1	0.469587
13.633333	0.1	0.474188
13.635000	0.1	0.476008
13.636667	0.1	0.475449
13.638333	0.1	0.473787
13.640000	0.1	0.472134
13.641667	0.1	0.470998
13.643333	0.1	0.470593
13.645000	0.1	0.471035
13.646667	0.1	0.472129
13.648333	0.1	0.473293
13.650000	0.1	0.473936
13.651667	0.1	0.473787
13.653333	0.1	0.472870
13.655000	0.1	0.471463
13.656667	0.1	0.470034
13.658333	0.1	0.469470
13.660000	0.1	0.470560
13.661667	0.1	0.472888
13.663333	0.1	0.475314
13.665000	0.1	0.477387
13.666667	0.1	0.479491
13.668333	0.1	0.482141
13.670000	0.1	0.485433
13.671667	0.1	0.488879
13.673333	0.1	0.491757
13.675000	0.1	0.493648
13.676667	0.1	0.494728
13.678333	0.1	0.495575
13.680000	0.1	0.496409
13.681667	0.1	0.496781
13.683333	0.1	0.496311
13.685000	0.1	0.495124
13.686667	0.1	0.493559
13.688333	0.1	0.491897
13.690000	0.1	0.490476
13.691667	0.1	0.489759
13.693333	0.1	0.489843
13.695000	0.1	0.490290
13.696667	0.1	0.490616
13.698333	0.1	0.490332
13.700000	0.1	0.488870
13.701667	0.1	0.486150
13.703333	0.1	0.483105
13.705000	0.1	0.481126
13.706667	0.1	0.480786
13.708333	0.1	0.481503
13.710000	0.1	0.482504
13.711667	0.1	0.483319
13.713333	0.1	0.483375
13.715000	0.1	0.482490
13.716667	0.1	0.481633
13.718333	0.1	0.482020
13.720000	0.1	0.483738
13.721667	0.1	0.485824
13.723333	0.1	0.487110
13.725000	0.1	0.487100
13.726667	0.1	0.486146
13.728333	0.1	0.484744
13.730000	0.1	0.483142
13.731667	0.1	0.481880
13.733333	0.1	0.481731
13.735000	0.1	0.482216
13.736667	0.1	0.481387
13.738333	0.1	0.478090
13.740000	0.1	0.473508
13.741667	0.1	0.470029
13.743333	0.1	0.469424
13.745000	0.1	0.472204
13.746667	0.1	0.477559
13.748333	0.1	0.483356
13.750000	0.1	0.487040
13.751667	0.1	0.487361
13.753333	0.1	0.484851
13.755000	0.1	0.480968
13.756667	0.1	0.477089
13.758333	0.1	0.473624
13.760000	0.1	0.470350
13.761667	0.1	0.467594
13.763333	0.1	0.466080
13.765000	0.1	0.465782
13.766667	0.1	0.465722
13.768333	0.1	0.464655
13.770000	0.1	0.461522
13.771667	0.1	0.455980
13.773333	0.1	0.449177
13.775000	0.1	0.443500
13.776667	0.1	0.441107
13.778333	0.1	0.442453
13.780000	0.1	0.445866
13.781667	0.1	0.448842
13.783333	0.1	0.449922
13.785000	0.1	0.449428
13.786667	0.1	0.448576
13.788333	0.1	0.448320
13.790000	0.1	0.448851
13.791667	0.1	0.449647
13.793333	0.1	0.449726
13.795000	0.1	0.448292
13.796667	0.1	0.445410
13.798333	0.1	0.442085
13.800000	0.1	0.439780
13.801667	0.1	0.439584
13.803333	0.1	0.441535
13.805000	0.1	0.444772
13.806667	0.1	0.448073
13.808333	0.1	0.450243
13.810000	0.1	0.450294
13.811667	0.1	0.448008
13.813333	0.1	0.444287
13.815000	0.1	0.440534
13.816667	0.1	0.438155
13.818333	0.1	0.438155
13.820000	0.1	0.440376
13.821667	0.1	0.443603
13.823333	0.1	0.446565
13.825000	0.1	0.448441
13.826667	0.1	0.448790
13.828333	0.1	0.447831
13.830000	0.1	0.446811
13.831667	0.1	0.447175
13.833333	0.1	0.449354
13.835000	0.1	0.452697
13.836667	0.1	0.456199
13.838333	0.1	0.459240
13.840000	0.1	0.461596
13.841667	0.1	0.462881
13.843333	0.1	0.462704
13.845000	0.1	0.461410
13.846667	0.1	0.459808
13.848333	0.1	0.458369
13.850000	0.1	0.457191
13.851667	0.1	0.456404
13.853333	0.1	0.456111
13.855000	0.1	0.456357
13.856667	0.1	0.457251
13.858333	0.1	0.458714
13.860000	0.1	0.460348
13.861667	0.1	0.461596
13.863333	0.1	0.461834
13.865000	0.1	0.460809
13.866667	0.1	0.458867
13.868333	0.1	0.456735
13.870000	0.1	0.455477
13.871667	0.1	0.456064
13.873333	0.1	0.458402
13.875000	0.1	0.461438
13.876667	0.1	0.464255
13.878333	0.1	0.466336
13.880000	0.1	0.467408
13.881667	0.1	0.467696
13.883333	0.1	0.467803
13.885000	0.1	0.467910
13.886667	0.1	0.468022
13.888333	0.1	0.468586
13.890000	0.1	0.469987
13.891667	0.1	0.472055
13.893333	0.1	0.474360
13.895000	0.1	0.476344
13.896667	0.1	0.477540
13.898333	0.1	0.477755
13.900000	0.1	0.476865
13.901667	0.1	0.474956
13.903333	0.1	0.472479
13.905000	0.1	0.470127
13.906667	0.1	0.468530
13.908333	0.1	0.468004
13.910000	0.1	0.468609
13.911667	0.1	0.470644
13.913333	0.1	0.474504
13.915000	0.1	0.479771
13.916667	0.1	0.485145
13.918333	0.1	0.489107
13.920000	0.1	0.490448
13.921667	0.1	0.488837
13.923333	0.1	0.485335
13.925000	0.1	0.481820
13.926667	0.1	0.479640
13.928333	0.1	0.479114
13.930000	0.1	0.479957
13.931667	0.1	0.481675
13.933333	0.1	0.483715
13.935000	0.1	0.485731
13.936667	0.1	0.487533
13.938333	0.1	0.488735
13.940000	0.1	0.488875
13.941667	0.1	0.487836
13.943333	0.1	0.485959
13.945000	0.1	0.483850
13.946667	0.1	0.482304
13.948333	0.1	0.482071
13.950000	0.1	0.483189
13.951667	0.1	0.484888
13.953333	0.1	0.486434
13.955000	0.1	0.487799
13.956667	0.1	0.489354
13.958333	0.1	0.490928
13.960000	0.1	0.491603
13.961667	0.1	0.490085
13.963333	0.1	0.485545
13.965000	0.1	0.478826
13.966667	0.1	0.472148
13.968333	0.1	0.467272
13.970000	0.1	0.464544
13.971667	0.1	0.463757
13.973333	0.1	0.464986
13.975000	0.1	0.468297
13.976667	0.1	0.473079
13.978333	0.1	0.477913
13.980000	0.1	0.481368
13.981667	0.1	0.482835
13.983333	0.1	0.482616
13.985000	0.1	0.481349
13.986667	0.1	0.479403
13.988333	0.1	0.476982
13.990000	0.1	0.474448
13.991667	0.1	0.472148
13.993333	0.1	0.470011
13.995000	0.1	0.467440
13.996667	0.1	0.464018
13.998333	0.1	0.460227
14.000000	0.1	0.457191
14.001667	0.1	0.455631
14.003333	0.1	0.455510
14.005000	0.1	0.456469
14.006667	0.1	0.457936
14.008333	0.1	0.459002
14.010000	0.1	0.459086
14.011667	0.1	0.458336
14.013333	0.1	0.457033
14.015000	0.1	0.455170
14.016667	0.1	0.452665
14.018333	0.1	0.449703
14.020000	0.1	0.447002
14.021667	0.1	0.445768
14.023333	0.1	0.446723
14.025000	0.1	0.449321
14.026667	0.1	0.452176
14.028333	0.1	0.453964
14.030000	0.1	0.454164
14.031667	0.1	0.453177
14.033333	0.1	0.451491
14.035000	0.1	0.449000
14.036667	0.1	0.445680
14.038333	0.1	0.442346
14.040000	0.1	0.440069
14.041667	0.1	0.439137
14.043333	0.1	0.439053
14.045000	0.1	0.439226
14.046667	0.1	0.439500
14.048333	0.1	0.439822
14.050000	0.1	0.439803
14.051667	0.1	0.439109
14.053333	0.1	0.438145
14.055000	0.1	0.437740
14.056667	0.1	0.437973
14.058333	0.1	0.438206
14.060000	0.1	0.438122
14.061667	0.1	0.437764
14.063333	0.1	0.436888
14.065000	0.1	0.435105
14.066667	0.1	0.432911
14.068333	0.1	0.431733
14.070000	0.1	0.432329
14.071667	0.1	0.433903
14.073333	0.1	0.435277
14.075000	0.1	0.436241
14.076667	0.1	0.437587
14.078333	0.1	0.440078
14.080000	0.1	0.443305
14.081667	0.1	0.445931
14.083333	0.1	0.447170
14.085000	0.1	0.447384
14.086667	0.1	0.447012
14.088333	0.1	0.445815
14.090000	0.1	0.443640
14.091667	0.1	0.441219
14.093333	0.1	0.439612
14.095000	0.1	0.439296
14.096667	0.1	0.440157
14.098333	0.1	0.441778
14.100000	0.1	0.443337
14.101667	0.1	0.444027
14.103333	0.1	0.443710
14.105000	0.1	0.442769
14.106667	0.1	0.441782
14.108333	0.1	0.441503
14.110000	0.1	0.442634
14.111667	0.1	0.445079
14.113333	0.1	0.447920
14.115000	0.1	0.450332
14.116667	0.1	0.452059
14.118333	0.1	0.453168
14.120000	0.1	0.453657
14.121667	0.1	0.453345
14.123333	0.1	0.452353
14.125000	0.1	0.451207
14.126667	0.1	0.450513
14.128333	0.1	0.451016
14.130000	0.1	0.453494
14.131667	0.1	0.457880
14.133333	0.1	0.462905
14.135000	0.1	0.466844
14.136667	0.1	0.468455
14.138333	0.1	0.467477
14.140000	0.1	0.464567
14.141667	0.1	0.460623
14.143333	0.1	0.456260
14.145000	0.1	0.452334
14.146667	0.1	0.450397
14.148333	0.1	0.451761
14.150000	0.1	0.456483
14.151667	0.1	0.463384
14.153333	0.1	0.470481
14.155000	0.1	0.475626
14.156667	0.1	0.477387
14.158333	0.1	0.475910
14.160000	0.1	0.472739
14.161667	0.1	0.469354
14.163333	0.1	0.466155
14.165000	0.1	0.463086
14.166667	0.1	0.460465
14.168333	0.1	0.458802
14.170000	0.1	0.458569
14.171667	0.1	0.460236
14.173333	0.1	0.463719
14.175000	0.1	0.467901
14.176667	0.1	0.471296
14.178333	0.1	0.473508
14.180000	0.1	0.475524
14.181667	0.1	0.478122
14.183333	0.1	0.480702
14.185000	0.1	0.482048
14.186667	0.1	0.481708
14.188333	0.1	0.480195
14.190000	0.1	0.478411
14.191667	0.1	0.477294
14.193333	0.1	0.477191
14.195000	0.1	0.477298
14.196667	0.1	0.476833
14.198333	0.1	0.476344
14.200000	0.1	0.476879
14.201667	0.1	0.478523
14.203333	0.1	0.480069
14.205000	0.1	0.479934
14.206667	0.1	0.477429
14.208333	0.1	0.473382
14.210000	0.1	0.469512
14.211667	0.1	0.467198
14.213333	0.1	0.467245
14.215000	0.1	0.470122
14.216667	0.1	0.475170
14.218333	0.1	0.480241
14.220000	0.1	0.483203
14.221667	0.1	0.483538
14.223333	0.1	0.482248
14.225000	0.1	0.480507
14.226667	0.1	0.478695
14.228333	0.1	0.476805
14.230000	0.1	0.475287
14.231667	0.1	0.474723
14.233333	0.1	0.474839
14.235000	0.1	0.474388
14.236667	0.1	0.472334
14.238333	0.1	0.469312
14.240000	0.1	0.467277
14.241667	0.1	0.467519
14.243333	0.1	0.469391
14.245000	0.1	0.471077
14.246667	0.1	0.471259
14.248333	0.1	0.469550
14.250000	0.1	0.466038
14.251667	0.1	0.461726
14.253333	0.1	0.458625
14.255000	0.1	0.458029
14.256667	0.1	0.459095
14.258333	0.1	0.459952
14.260000	0.1	0.459673
14.261667	0.1	0.458527
14.263333	0.1	0.456967
14.265000	0.1	0.455217
14.266667	0.1	0.453489
14.268333	0.1	0.451920
14.270000	0.1	0.450402
14.271667	0.1	0.448986
14.273333	0.1	0.448306
14.275000	0.1	0.448856
14.276667	0.1	0.450010
14.278333	0.1	0.450667
14.280000	0.1	0.450583
14.281667	0.1	0.450467
14.283333	0.1	0.451063
14.285000	0.1	0.452655
14.286667	0.1	0.454951
14.288333	0.1	0.457033
14.290000	0.1	0.457815
14.291667	0.1	0.456586
14.293333	0.1	0.453233
14.295000	0.1	0.448343
14.296667	0.1	0.443091
14.298333	0.1	0.438900
14.300000	0.1	0.436851
14.301667	0.1	0.437088
14.303333	0.1	0.439105
14.305000	0.1	0.442327
14.306667	0.1	0.445889
14.308333	0.1	0.448697
14.310000	0.1	0.450322
14.311667	0.1	0.451007
14.313333	0.1	0.450709
14.315000	0.1	0.449093
14.316667	0.1	0.446369
14.318333	0.1	0.443449
14.320000	0.1	0.441223
14.321667	0.1	0.439901
14.323333	0.1	0.439142
14.325000	0.1	0.438760
14.326667	0.1	0.438825
14.328333	0.1	0.439207
14.330000	0.1	0.439752
14.331667	0.1	0.440711
14.333333	0.1	0.442336
14.335000	0.1	0.444464
14.336667	0.1	0.446807
14.338333	0.1	0.449312
14.340000	0.1	0.451743
14.341667	0.1	0.453340
14.343333	0.1	0.453563
14.345000	0.1	0.452721
14.346667	0.1	0.451426
14.348333	0.1	0.450071
14.350000	0.1	0.448925
14.351667	0.1	0.448548
14.353333	0.1	0.449647
14.355000	0.1	0.452036
14.356667	0.1	0.454620
14.358333	0.1	0.456725
14.360000	0.1	0.458700
14.361667	0.1	0.461037
14.363333	0.1	0.463584
14.365000	0.1	0.465605
14.366667	0.1	0.465885
14.368333	0.1	0.463384
14.370000	0.1	0.458807
14.371667	0.1	0.454732
14.373333	0.1	0.453298
14.375000	0.1	0.454797
14.376667	0.1	0.458285
14.378333	0.1	0.462402
14.380000	0.1	0.466099
14.381667	0.1	0.468940
14.383333	0.1	0.470732
14.385000	0.1	0.471524
14.386667	0.1	0.471594
14.388333	0.1	0.471082
14.390000	0.1	0.470057
14.391667	0.1	0.468958
14.393333	0.1	0.468176
14.395000	0.1	0.467743
14.396667	0.1	0.467570
14.398333	0.1	0.467454
14.400000	0.1	0.467254
14.401667	0.1	0.467403
14.403333	0.1	0.468544
14.405000	0.1	0.470742
14.406667	0.1	0.473312
14.408333	0.1	0.475212
14.410000	0.1	0.475510
14.411667	0.1	0.474178
14.413333	0.1	0.472441
14.415000	0.1	0.471678
14.416667	0.1	0.472469
14.418333	0.1	0.474849
14.420000	0.1	0.478462
14.421667	0.1	0.482481
14.423333	0.1	0.486127
14.425000	0.1	0.488916
14.426667	0.1	0.490262
14.428333	0.1	0.489857
14.430000	0.1	0.488549
14.431667	0.1	0.487696
14.433333	0.1	0.487906
14.435000	0.1	0.488958
14.436667	0.1	0.490393
14.438333	0.1	0.491650
14.440000	0.1	0.492395
14.441667	0.1	0.492837
14.443333	0.1	0.493489
14.445000	0.1	0.494784
14.446667	0.1	0.497145
14.448333	0.1	0.500446
14.450000	0.1	0.503277
14.451667	0.1	0.503990
14.453333	0.1	0.502462
14.455000	0.1	0.500218
14.456667	0.1	0.499045
14.458333	0.1	0.499696
14.460000	0.1	0.501527
14.461667	0.1	0.503361
14.463333	0.1	0.504558
14.465000	0.1	0.505196
14.466667	0.1	0.505745
14.468333	0.1	0.506537
14.470000	0.1	0.507184
14.471667	0.1	0.506700
14.473333	0.1	0.504474
14.475000	0.1	0.500963
14.476667	0.1	0.497289
14.478333	0.1	0.494174
14.480000	0.1	0.491836
14.481667	0.1	0.490523
14.483333	0.1	0.490202
14.485000	0.1	0.490095
14.486667	0.1	0.489475
14.488333	0.1	0.488539
14.490000	0.1	0.487929
14.491667	0.1	0.487822
14.493333	0.1	0.488153
14.495000	0.1	0.489112
14.496667	0.1	0.490607
14.498333	0.1	0.491603
14.500000	0.1	0.491184
14.501667	0.1	0.489526
14.503333	0.1	0.487049
14.505000	0.1	0.483948
14.506667	0.1	0.480982
14.508333	0.1	0.479128
14.510000	0.1	0.478392
14.511667	0.1	0.477983
14.513333	0.1	0.477228
14.515000	0.1	0.475552
14.516667	0.1	0.472632
14.518333	0.1	0.469163
14.520000	0.1	0.466597
14.521667	0.1	0.466071
14.523333	0.1	0.467827
14.525000	0.1	0.471082
14.526667	0.1	0.474378
14.528333	0.1	0.476381
14.530000	0.1	0.476749
14.531667	0.1	0.476381
14.533333	0.1	0.476381
14.535000	0.1	0.476949
14.536667	0.1	0.477578
14.538333	0.1	0.477955
14.540000	0.1	0.478183
14.541667	0.1	0.478583
14.543333	0.1	0.479612
14.545000	0.1	0.481275
14.546667	0.1	0.482602
14.548333	0.1	0.482569
14.550000	0.1	0.481256
14.551667	0.1	0.479571
14.553333	0.1	0.478579
14.555000	0.1	0.478853
14.556667	0.1	0.479631
14.558333	0.1	0.479557
14.560000	0.1	0.478267
14.561667	0.1	0.476483
14.563333	0.1	0.475100
14.565000	0.1	0.474644
14.566667	0.1	0.475030
14.568333	0.1	0.475771
14.570000	0.1	0.476465
14.571667	0.1	0.476995
14.573333	0.1	0.477405
14.575000	0.1	0.477778
14.576667	0.1	0.478360
14.578333	0.1	0.479724
14.580000	0.1	0.482588
14.581667	0.1	0.487040
14.583333	0.1	0.491957
14.585000	0.1	0.495249
14.586667	0.1	0.495017
14.588333	0.1	0.491044
14.590000	0.1	0.485163
14.591667	0.1	0.479934
14.593333	0.1	0.477117
14.595000	0.1	0.477224
14.596667	0.1	0.479808
14.598333	0.1	0.483529
14.600000	0.1	0.486691
14.601667	0.1	0.488227
14.603333	0.1	0.488204
14.605000	0.1	0.487887
14.606667	0.1	0.489019
14.608333	0.1	0.491990
14.610000	0.1	0.495282
14.611667	0.1	0.497340
14.613333	0.1	0.498123
14.615000	0.1	0.498374
14.616667	0.1	0.498458
14.618333	0.1	0.498346
14.620000	0.1	0.498309
14.621667	0.1	0.499026
14.623333	0.1	0.500879
14.625000	0.1	0.503524
14.626667	0.1	0.506165
14.628333	0.1	0.508102
14.630000	0.1	0.508921
14.631667	0.1	0.508376
14.633333	0.1	0.506737
14.635000	0.1	0.505121
14.636667	0.1	0.505000
14.638333	0.1	0.507063
14.640000	0.1	0.510924
14.641667	0.1	0.515678
14.643333	0.1	0.520293
14.645000	0.1	0.523799
14.646667	0.1	0.525606
14.648333	0.1	0.525638
14.650000	0.1	0.524209
14.651667	0.1	0.522160
14.653333	0.1	0.520693
14.655000	0.1	0.520488
14.656667	0.1	0.521312
14.658333	0.1	0.522598
14.660000	0.1	0.523706
14.661667	0.1	0.523776
14.663333	0.1	0.522416
14.665000	0.1	0.520349
14.666667	0.1	0.518984
14.668333	0.1	0.519720
14.670000	0.1	0.523031
14.671667	0.1	0.527520
14.673333	0.1	0.530751
14.675000	0.1	0.531236
14.676667	0.1	0.529210
14.678333	0.1	0.526062
14.680000	0.1	0.523459
14.681667	0.1	0.522663
14.683333	0.1	0.524293
14.685000	0.1	0.528009
14.686667	0.1	0.532339
14.688333	0.1	0.535506
14.690000	0.1	0.536488
14.691667	0.1	0.535487
14.693333	0.1	0.533708
14.695000	0.1	0.532474
14.696667	0.1	0.532251
14.698333	0.1	0.532512
14.700000	0.1	0.532665
14.701667	0.1	0.532633
14.703333	0.1	0.532330
14.705000	0.1	0.531375
14.706667	0.1	0.529527
14.708333	0.1	0.527031
14.710000	0.1	0.524609
14.711667	0.1	0.523119
14.713333	0.1	0.523156
14.715000	0.1	0.524800
14.716667	0.1	0.527902
14.718333	0.1	0.532106
14.720000	0.1	0.536535
14.721667	0.1	0.540009
14.723333	0.1	0.541876
14.725000	0.1	0.541867
14.726667	0.1	0.539646
14.728333	0.1	0.535497
14.730000	0.1	0.531254
14.731667	0.1	0.529215
14.733333	0.1	0.530099
14.735000	0.1	0.532460
14.736667	0.1	0.533676
14.738333	0.1	0.531687
14.740000	0.1	0.526453
14.741667	0.1	0.519603
14.743333	0.1	0.512977
14.745000	0.1	0.507738
14.746667	0.1	0.504535
14.748333	0.1	0.503762
14.750000	0.1	0.505294
14.751667	0.1	0.508009
14.753333	0.1	0.510202
14.755000	0.1	0.510714
14.756667	0.1	0.509587
14.758333	0.1	0.507846
14.760000	0.1	0.506416
14.761667	0.1	0.505424
14.763333	0.1	0.504474
14.765000	0.1	0.503194
14.766667	0.1	0.501466
14.768333	0.1	0.499315
14.770000	0.1	0.496777
14.771667	0.1	0.493987
14.773333	0.1	0.491203
14.775000	0.1	0.488674
14.776667	0.1	0.486989
14.778333	0.1	0.487389
14.780000	0.1	0.490784
14.781667	0.1	0.496530
14.783333	0.1	0.502872
14.785000	0.1	0.508153
14.786667	0.1	0.511203
14.788333	0.1	0.511301
14.790000	0.1	0.508418
14.791667	0.1	0.503631
14.793333	0.1	0.498896
14.795000	0.1	0.495682
14.796667	0.1	0.493843
14.798333	0.1	0.492507
14.800000	0.1	0.491389
14.801667	0.1	0.490523
14.803333	0.1	0.489643
14.805000	0.1	0.488451
14.806667	0.1	0.486746
14.808333	0.1	0.484390
14.810000	0.1	0.481778
14.811667	0.1	0.479859
14.813333	0.1	0.479338
14.815000	0.1	0.480334
14.816667	0.1	0.482681
14.818333	0.1	0.486043
14.820000	0.1	0.489750
14.821667	0.1	0.492837
14.823333	0.1	0.494746
14.825000	0.1	0.495883
14.826667	0.1	0.497084
14.828333	0.1	0.498584
14.830000	0.1	0.499864
14.831667	0.1	0.500437
14.833333	0.1	0.500381
14.835000	0.1	0.499925
14.836667	0.1	0.499096
14.838333	0.1	0.497946
14.840000	0.1	0.496651
14.841667	0.1	0.495426
14.843333	0.1	0.494709
14.845000	0.1	0.494858
14.846667	0.1	0.495669
14.848333	0.1	0.496656
14.850000	0.1	0.497582
14.851667	0.1	0.498313
14.853333	0.1	0.498621
14.855000	0.1	0.498407
14.856667	0.1	0.497806
14.858333	0.1	0.497079
14.860000	0.1	0.496679
14.861667	0.1	0.497014
14.863333	0.1	0.497978
14.865000	0.1	0.499068
14.866667	0.1	0.499850
14.868333	0.1	0.499976
14.870000	0.1	0.499305
14.871667	0.1	0.498593
14.873333	0.1	0.499235
14.875000	0.1	0.501899
14.876667	0.1	0.506137
14.878333	0.1	0.511156
14.880000	0.1	0.515985
14.881667	0.1	0.519599
14.883333	0.1	0.521396
14.885000	0.1	0.521243
14.886667	0.1	0.519576
14.888333	0.1	0.517243
14.890000	0.1	0.514970
14.891667	0.1	0.513494
14.893333	0.1	0.513522
14.895000	0.1	0.514891
14.896667	0.1	0.516684
14.898333	0.1	0.518407
14.900000	0.1	0.520214
14.901667	0.1	0.522318
14.903333	0.1	0.524465
14.905000	0.1	0.525955
14.906667	0.1	0.526528
14.908333	0.1	0.526970
14.910000	0.1	0.528311
14.911667	0.1	0.530696
14.913333	0.1	0.533587
14.915000	0.1	0.536470
14.916667	0.1	0.538682
14.918333	0.1	0.539669
14.920000	0.1	0.539632
14.921667	0.1	0.538910
14.923333	0.1	0.537266
14.925000	0.1	0.534477
14.926667	0.1	0.531045
14.928333	0.1	0.528190
14.930000	0.1	0.527427
14.931667	0.1	0.529569
14.933333	0.1	0.533867
14.935000	0.1	0.538458
14.936667	0.1	0.541694
14.938333	0.1	0.542998
14.940000	0.1	0.542747
14.941667	0.1	0.541909
14.943333	0.1	0.541545
14.945000	0.1	0.541969
14.946667	0.1	0.542537
14.948333	0.1	0.542505
14.950000	0.1	0.541392
14.951667	0.1	0.539077
14.953333	0.1	0.536307
14.955000	0.1	0.534416
14.956667	0.1	0.534337
14.958333	0.1	0.536288
14.960000	0.1	0.540153
14.961667	0.1	0.545150
14.963333	0.1	0.549434
14.965000	0.1	0.551087
14.966667	0.1	0.549732
14.968333	0.1	0.546393
14.970000	0.1	0.542323
14.971667	0.1	0.538602
14.973333	0.1	0.535967
14.975000	0.1	0.534314
14.976667	0.1	0.532879
14.978333	0.1	0.530956
14.980000	0.1	0.528665
14.981667	0.1	0.527017
14.983333	0.1	0.527054
14.985000	0.1	0.529061
14.986667	0.1	0.532498
14.988333	0.1	0.536270
14.990000	0.1	0.539110
14.991667	0.1	0.540121
14.993333	0.1	0.539073
14.995000	0.1	0.536265
14.996667	0.1	0.532200
14.998333	0.1	0.527403
15.000000	0.1	0.522397
15.001667	0.1	0.517671
15.003333	0.1	0.513736
15.005000	0.1	0.511142
15.006667	0.1	0.510127
15.008333	0.1	0.510029
15.010000	0.1	0.509443
15.011667	0.1	0.507487
15.013333	0.1	0.504768
15.015000	0.1	0.502490
15.016667	0.1	0.501205
15.018333	0.1	0.500903
15.020000	0.1	0.501573
15.021667	0.1	0.503133
15.023333	0.1	0.505368
15.025000	0.1	0.507887
15.026667	0.1	0.509899
15.028333	0.1	0.510626
15.030000	0.1	0.510160
15.031667	0.1	0.509112
15.033333	0.1	0.507771
15.035000	0.1	0.506230
15.036667	0.1	0.504572
15.038333	0.1	0.502802
15.040000	0.1	0.500767
15.041667	0.1	0.498160
15.043333	0.1	0.494863
15.045000	0.1	0.491277
15.046667	0.1	0.487920
15.048333	0.1	0.485117
15.050000	0.1	0.483305
15.051667	0.1	0.482951
15.053333	0.1	0.484092
15.055000	0.1	0.486327
15.056667	0.1	0.489205
15.058333	0.1	0.492306
15.060000	0.1	0.495231
15.061667	0.1	0.497680
15.063333	0.1	0.499501
15.065000	0.1	0.500688
15.066667	0.1	0.501261
15.068333	0.1	0.501252
15.070000	0.1	0.501014
15.071667	0.1	0.500870
15.073333	0.1	0.500572
15.075000	0.1	0.499901
15.076667	0.1	0.499533
15.078333	0.1	0.500632
15.080000	0.1	0.503790
15.081667	0.1	0.508106
15.083333	0.1	0.511385
15.085000	0.1	0.512097
15.086667	0.1	0.510532
15.088333	0.1	0.507957
15.090000	0.1	0.505620
15.091667	0.1	0.504404
15.093333	0.1	0.504595
15.095000	0.1	0.505894
15.096667	0.1	0.507832
15.098333	0.1	0.509848
15.100000	0.1	0.511422
15.101667	0.1	0.512581
15.103333	0.1	0.513741
15.105000	0.1	0.515264
15.106667	0.1	0.517229
15.108333	0.1	0.519278
15.110000	0.1	0.520921
15.111667	0.1	0.521769
15.113333	0.1	0.521401
15.115000	0.1	0.519413
15.116667	0.1	0.515929
15.118333	0.1	0.512186
15.120000	0.1	0.509769
15.121667	0.1	0.509196
15.123333	0.1	0.509759
15.125000	0.1	0.510602
15.126667	0.1	0.511571
15.128333	0.1	0.513080
15.130000	0.1	0.515645
15.131667	0.1	0.519389
15.133333	0.1	0.523794
15.135000	0.1	0.527804
15.136667	0.1	0.530169
15.138333	0.1	0.530262
15.140000	0.1	0.528917
15.141667	0.1	0.527920
15.143333	0.1	0.528684
15.145000	0.1	0.531413
15.146667	0.1	0.535091
15.148333	0.1	0.538393
15.150000	0.1	0.540791
15.151667	0.1	0.542449
15.153333	0.1	0.543329
15.155000	0.1	0.543338
15.156667	0.1	0.542877
15.158333	0.1	0.542328
15.160000	0.1	0.541485
15.161667	0.1	0.539953
15.163333	0.1	0.537848
15.165000	0.1	0.536055
15.166667	0.1	0.535813
15.168333	0.1	0.537536
15.170000	0.1	0.540302
15.171667	0.1	0.542835
15.173333	0.1	0.544521
15.175000	0.1	0.545443
15.176667	0.1	0.545918
15.178333	0.1	0.546300
15.180000	0.1	0.547068
15.181667	0.1	0.548582
15.183333	0.1	0.550360
15.185000	0.1	0.551087
15.186667	0.1	0.549806
15.188333	0.1	0.547236
15.190000	0.1	0.545350
15.191667	0.1	0.545722
15.193333	0.1	0.548610
15.195000	0.1	0.553057
15.196667	0.1	0.556982
15.198333	0.1	0.558263
15.200000	0.1	0.556717
15.201667	0.1	0.554230
15.203333	0.1	0.552791
15.205000	0.1	0.552973
15.206667	0.1	0.553941
15.208333	0.1	0.554514
15.210000	0.1	0.554323
15.211667	0.1	0.553699
15.213333	0.1	0.552987
15.215000	0.1	0.552228
15.216667	0.1	0.550998
15.218333	0.1	0.548735
15.220000	0.1	0.545513
15.221667	0.1	0.542202
15.223333	0.1	0.539976
15.225000	0.1	0.539641
15.226667	0.1	0.541117
15.228333	0.1	0.543622
15.230000	0.1	0.546183
15.231667	0.1	0.547855
15.233333	0.1	0.548111
15.235000	0.1	0.547282
15.236667	0.1	0.545881
15.238333	0.1	0.543743
15.240000	0.1	0.540544
15.241667	0.1	0.536591
15.243333	0.1	0.532796
15.245000	0.1	0.530081
15.246667	0.1	0.528605
15.248333	0.1	0.527697
15.250000	0.1	0.526728
15.251667	0.1	0.525736
15.253333	0.1	0.525010
15.255000	0.1	0.524493
15.256667	0.1	0.524055
15.258333	0.1	0.523818
15.260000	0.1	0.523981
15.261667	0.1	0.524302
15.263333	0.1	0.524158
15.265000	0.1	0.523319
15.266667	0.1	0.522332
15.268333	0.1	0.521606
15.270000	0.1	0.520856
15.271667	0.1	0.519985
15.273333	0.1	0.519594
15.275000	0.1	0.520064
15.276667	0.1	0.521075
15.278333	0.1	0.521988
15.280000	0.1	0.522085
15.281667	0.1	0.520558
15.283333	0.1	0.516903
15.285000	0.1	0.511548
15.286667	0.1	0.506132
15.288333	0.1	0.502910
15.290000	0.1	0.503361
15.291667	0.1	0.507291
15.293333	0.1	0.512912
15.295000	0.1	0.517801
15.296667	0.1	0.520251
15.298333	0.1	0.519920
15.300000	0.1	0.517289
15.301667	0.1	0.513131
15.303333	0.1	0.508470
15.305000	0.1	0.504437
15.306667	0.1	0.501848
15.308333	0.1	0.501070
15.310000	0.1	0.502020
15.311667	0.1	0.504237
15.313333	0.1	0.507100
15.315000	0.1	0.510076
15.316667	0.1	0.512702
15.318333	0.1	0.514477
15.320000	0.1	0.514844
15.321667	0.1	0.513415
15.323333	0.1	0.510658
15.325000	0.1	0.507818
15.326667	0.1	0.505890
15.328333	0.1	0.505284
15.330000	0.1	0.506267
15.331667	0.1	0.508875
15.333333	0.1	0.512488
15.335000	0.1	0.516153
15.336667	0.1	0.519240
15.338333	0.1	0.521387
15.340000	0.1	0.522509
15.341667	0.1	0.523161
15.343333	0.1	0.524269
15.345000	0.1	0.526551
15.346667	0.1	0.530258
15.348333	0.1	0.534835
15.350000	0.1	0.539091
15.351667	0.1	0.541680
15.353333	0.1	0.542058
15.355000	0.1	0.541341
15.356667	0.1	0.541285
15.358333	0.1	0.542477
15.360000	0.1	0.544451
15.361667	0.1	0.546803
15.363333	0.1	0.549229
15.365000	0.1	0.551227
15.366667	0.1	0.552512
15.368333	0.1	0.553569
15.370000	0.1	0.555245
15.371667	0.1	0.557508
15.373333	0.1	0.559194
15.375000	0.1	0.559217
15.376667	0.1	0.557350
15.378333	0.1	0.554170
15.380000	0.1	0.550975
15.381667	0.1	0.549564
15.383333	0.1	0.551553
15.385000	0.1	0.557243
15.386667	0.1	0.565164
15.388333	0.1	0.572978
15.390000	0.1	0.578640
15.391667	0.1	0.581453
15.393333	0.1	0.582440
15.395000	0.1	0.583227
15.396667	0.1	0.584684
15.398333	0.1	0.586971
15.400000	0.1	0.590151
15.401667	0.1	0.594249
15.403333	0.1	0.599008
15.405000	0.1	0.604000
15.406667	0.1	0.608871
15.408333	0.1	0.613113
15.410000	0.1	0.615758
15.411667	0.1	0.616070
15.413333	0.1	0.614724
15.415000	0.1	0.613811
15.416667	0.1	0.615353
15.418333	0.1	0.619763
15.420000	0.1	0.625993
15.421667	0.1	0.633034
15.423333	0.1	0.640461
15.425000	0.1	0.647795
15.426667	0.1	0.654138
15.428333	0.1	0.658613
15.430000	0.1	0.661081
15.431667	0.1	0.662366
15.433333	0.1	0.663563
15.435000	0.1	0.665421
15.436667	0.1	0.668480
15.438333	0.1	0.673169
15.440000	0.1	0.679493
15.441667	0.1	0.686795
15.443333	0.1	0.693738
15.445000	0.1	0.699097
15.446667	0.1	0.702660
15.448333	0.1	0.705146
15.450000	0.1	0.707679
15.451667	0.1	0.711223
15.453333	0.1	0.716005
15.455000	0.1	0.721677
15.456667	0.1	0.728122
15.458333	0.1	0.735484
15.460000	0.1	0.743265
15.461667	0.1	0.750148
15.463333	0.1	0.755130
15.465000	0.1	0.758376
15.466667	0.1	0.761007
15.468333	0.1	0.764141
15.470000	0.1	0.768029
15.471667	0.1	0.772187
15.473333	0.1	0.776039
15.475000	0.1	0.779405
15.476667	0.1	0.782693
15.478333	0.1	0.786642
15.480000	0.1	0.791522
15.481667	0.1	0.796705
15.483333	0.1	0.801226
15.485000	0.1	0.804933
15.486667	0.1	0.808695
15.488333	0.1	0.813436
15.490000	0.1	0.819517
15.491667	0.1	0.826796
15.493333	0.1	0.834581
15.495000	0.1	0.841613
15.496667	0.1	0.846596
15.498333	0.1	0.849273
15.500000	0.1	0.850610
15.501667	0.1	0.851839
15.503333	0.1	0.853725
15.505000	0.1	0.856579
15.506667	0.1	0.860142
15.508333	0.1	0.863359
15.510000	0.1	0.864952
15.511667	0.1	0.864547
15.513333	0.1	0.863010
15.515000	0.1	0.861366
15.516667	0.1	0.859890
15.518333	0.1	0.858759
15.520000	0.1	0.858866
15.521667	0.1	0.860905
15.523333	0.1	0.864025
15.525000	0.1	0.865916
15.526667	0.1	0.864537
15.528333	0.1	0.859816
15.530000	0.1	0.853385
15.531667	0.1	0.847117
15.533333	0.1	0.841990
15.535000	0.1	0.838046
15.536667	0.1	0.835103
15.538333	0.1	0.832882
15.540000	0.1	0.830446
15.541667	0.1	0.826507
15.543333	0.1	0.820681
15.545000	0.1	0.813534
15.546667	0.1	0.805617
15.548333	0.1	0.797412
15.550000	0.1	0.789766
15.551667	0.1	0.783377
15.553333	0.1	0.778218
15.555000	0.1	0.774167
15.556667	0.1	0.771740
15.558333	0.1	0.771210
15.560000	0.1	0.771619
15.561667	0.1	0.771522
15.563333	0.1	0.770078
15.565000	0.1	0.767107
15.566667	0.1	0.762707
15.568333	0.1	0.757328
15.570000	0.1	0.751982
15.571667	0.1	0.747899
15.573333	0.1	0.746069
15.575000	0.1	0.746907
15.576667	0.1	0.749822
15.578333	0.1	0.753249
15.580000	0.1	0.755554
15.581667	0.1	0.755759
15.583333	0.1	0.753542
15.585000	0.1	0.749324
15.586667	0.1	0.744443
15.588333	0.1	0.740513
15.590000	0.1	0.738245
15.591667	0.1	0.737114
15.593333	0.1	0.736234
15.595000	0.1	0.735256
15.596667	0.1	0.734394
15.598333	0.1	0.733975
15.600000	0.1	0.733943
15.601667	0.1	0.733817
15.603333	0.1	0.733258
15.605000	0.1	0.732336
15.606667	0.1	0.731447
15.608333	0.1	0.731102
15.610000	0.1	0.731503
15.611667	0.1	0.732355
15.613333	0.1	0.732937
15.615000	0.1	0.732238
15.616667	0.1	0.729663
15.618333	0.1	0.725640
15.620000	0.1	0.721263
15.621667	0.1	0.717603
15.623333	0.1	0.715326
15.625000	0.1	0.714501
15.626667	0.1	0.714636
15.628333	0.1	0.714879
15.630000	0.1	0.714436
15.631667	0.1	0.712830
15.633333	0.1	0.710003
15.635000	0.1	0.706464
15.636667	0.1	0.703074
15.638333	0.1	0.700252
15.640000	0.1	0.697770
15.641667	0.1	0.695358
15.643333	0.1	0.693165
15.645000	0.1	0.691595
15.646667	0.1	0.690706
15.648333	0.1	0.689980
15.650000	0.1	0.689048
15.651667	0.1	0.688131
15.653333	0.1	0.687786
15.655000	0.1	0.688406
15.656667	0.1	0.689635
15.658333	0.1	0.690464
15.660000	0.1	0.690296
15.661667	0.1	0.689570
15.663333	0.1	0.689267
15.665000	0.1	0.689798
15.666667	0.1	0.690594
15.668333	0.1	0.690450
15.670000	0.1	0.688122
15.671667	0.1	0.683302
15.673333	0.1	0.677342
15.675000	0.1	0.672447
15.676667	0.1	0.670152
15.678333	0.1	0.670310
15.680000	0.1	0.671153
15.681667	0.1	0.670757
15.683333	0.1	0.668503
15.685000	0.1	0.664829
15.686667	0.1	0.660666
15.688333	0.1	0.657323
15.690000	0.1	0.656098
15.691667	0.1	0.657341
15.693333	0.1	0.660215
15.695000	0.1	0.663330
15.696667	0.1	0.665318
15.698333	0.1	0.665146
15.700000	0.1	0.662617
15.701667	0.1	0.658487
15.703333	0.1	0.653630
15.705000	0.1	0.648703
15.706667	0.1	0.644624
15.708333	0.1	0.642142
15.710000	0.1	0.640783
15.711667	0.1	0.639600
15.713333	0.1	0.638617
15.715000	0.1	0.638110
15.716667	0.1	0.637271
15.718333	0.1	0.635022
15.720000	0.1	0.631264
15.721667	0.1	0.626654
15.723333	0.1	0.621830
15.725000	0.1	0.617248
15.726667	0.1	0.613458
15.728333	0.1	0.611399
15.730000	0.1	0.611749
15.731667	0.1	0.613802
15.733333	0.1	0.615492
15.735000	0.1	0.614896
15.736667	0.1	0.611600
15.738333	0.1	0.606538
15.740000	0.1	0.601006
15.741667	0.1	0.596172
15.743333	0.1	0.592796
15.745000	0.1	0.590845
15.746667	0.1	0.589686
15.748333	0.1	0.588852
15.750000	0.1	0.588228
15.751667	0.1	0.587716
15.753333	0.1	0.587213
15.755000	0.1	0.586747
15.756667	0.1	0.586351
15.758333	0.1	0.585737
15.760000	0.1	0.584316
15.761667	0.1	0.581862
15.763333	0.1	0.578924
15.765000	0.1	0.576293
15.766667	0.1	0.573928
15.768333	0.1	0.570915
15.770000	0.1	0.566742
15.771667	0.1	0.562128
15.773333	0.1	0.558617
15.775000	0.1	0.557452
15.776667	0.1	0.558547
15.778333	0.1	0.560512
15.780000	0.1	0.561676
15.781667	0.1	0.560852
15.783333	0.1	0.557681
15.785000	0.1	0.553024
15.786667	0.1	0.548610
15.788333	0.1	0.545797
15.790000	0.1	0.544651
15.791667	0.1	0.544116
15.793333	0.1	0.543213
15.795000	0.1	0.541802
15.796667	0.1	0.540321
15.798333	0.1	0.539455
15.800000	0.1	0.539939
15.801667	0.1	0.541937
15.803333	0.1	0.544768
15.805000	0.1	0.547478
15.806667	0.1	0.549164
15.808333	0.1	0.549001
15.810000	0.1	0.546654
15.811667	0.1	0.542514
15.813333	0.1	0.537597
15.815000	0.1	0.533327
15.816667	0.1	0.530854
15.818333	0.1	0.530346
15.820000	0.1	0.530998
15.821667	0.1	0.531627
15.823333	0.1	0.531515
15.825000	0.1	0.530970
15.826667	0.1	0.530942
15.828333	0.1	0.532111
15.830000	0.1	0.534379
15.831667	0.1	0.536735
15.833333	0.1	0.537969
15.835000	0.1	0.537820
15.836667	0.1	0.536991
15.838333	0.1	0.536120
15.840000	0.1	0.535655
15.841667	0.1	0.536079
15.843333	0.1	0.537601
15.845000	0.1	0.539920
15.846667	0.1	0.542440
15.848333	0.1	0.544675
15.850000	0.1	0.546467
15.851667	0.1	0.547920
15.853333	0.1	0.549434
15.855000	0.1	0.551580
15.856667	0.1	0.554365
15.858333	0.1	0.556805
15.860000	0.1	0.557578
15.861667	0.1	0.556004
15.863333	0.1	0.552540
15.865000	0.1	0.548302
15.866667	0.1	0.544279
15.868333	0.1	0.541410
15.870000	0.1	0.540544
15.871667	0.1	0.541704
15.873333	0.1	0.544009
15.875000	0.1	0.546626
15.876667	0.1	0.549182
15.878333	0.1	0.551445
15.880000	0.1	0.553378
15.881667	0.1	0.555315
15.883333	0.1	0.557713
15.885000	0.1	0.560805
15.886667	0.1	0.564419
15.888333	0.1	0.567669
15.890000	0.1	0.569387
15.891667	0.1	0.569276
15.893333	0.1	0.568004
15.895000	0.1	0.566426
15.896667	0.1	0.565322
15.898333	0.1	0.565271
15.900000	0.1	0.566607
15.901667	0.1	0.569676
15.903333	0.1	0.574309
15.905000	0.1	0.579082
15.906667	0.1	0.582146
15.908333	0.1	0.583036
15.910000	0.1	0.582910
15.911667	0.1	0.582980
15.913333	0.1	0.583772
15.915000	0.1	0.585224
15.916667	0.1	0.586603
15.918333	0.1	0.586882
15.920000	0.1	0.585495
15.921667	0.1	0.582361
15.923333	0.1	0.577839
15.925000	0.1	0.572931
15.926667	0.1	0.569192
15.928333	0.1	0.568088
15.930000	0.1	0.569932
15.931667	0.1	0.573713
15.933333	0.1	0.578118
15.935000	0.1	0.582393
15.936667	0.1	0.586142
15.938333	0.1	0.588680
15.940000	0.1	0.589089
15.941667	0.1	0.587073
15.943333	0.1	0.583720
15.945000	0.1	0.581164
15.946667	0.1	0.581113
15.948333	0.1	0.583716
15.950000	0.1	0.587762
15.951667	0.1	0.591688
15.953333	0.1	0.594347
15.955000	0.1	0.595376
15.956667	0.1	0.595469
15.958333	0.1	0.595953
15.960000	0.1	0.597611
15.961667	0.1	0.600070
15.963333	0.1	0.602319
15.965000	0.1	0.603464
15.966667	0.1	0.603315
15.968333	0.1	0.602440
15.970000	0.1	0.601457
15.971667	0.1	0.600354
15.973333	0.1	0.598566
15.975000	0.1	0.595911
15.976667	0.1	0.593308
15.978333	0.1	0.592056
15.980000	0.1	0.592261
15.981667	0.1	0.592968
15.983333	0.1	0.593434
15.985000	0.1	0.593197
15.986667	0.1	0.591618
15.988333	0.1	0.588233
15.990000	0.1	0.583311
15.991667	0.1	0.578030
15.993333	0.1	0.574081
15.995000	0.1	0.572768
15.996667	0.1	0.574091
15.998333	0.1	0.576880
16.000000	0.1	0.579767
16.001667	0.1	0.581779
16.003333	0.1	0.582552
16.005000	0.1	0.582626
16.006667	0.1	0.583022
16.008333	0.1	0.584130
16.010000	0.1	0.585476
16.011667	0.1	0.586617
16.013333	0.1	0.587376
16.015000	0.1	0.587562
16.016667	0.1	0.587003
16.018333	0.1	0.585695
16.020000	0.1	0.584000
16.021667	0.1	0.582607
16.023333	0.1	0.581872
16.025000	0.1	0.581425
16.026667	0.1	0.580647
16.028333	0.1	0.579194
16.030000	0.1	0.577113
16.031667	0.1	0.574752
16.033333	0.1	0.572368
16.035000	0.1	0.569890
16.036667	0.1	0.567515
16.038333	0.1	0.565941
16.040000	0.1	0.565518
16.041667	0.1	0.565769
16.043333	0.1	0.565723
16.045000	0.1	0.564428
16.046667	0.1	0.562053
16.048333	0.1	0.560032
16.050000	0.1	0.559390
16.051667	0.1	0.560051
16.053333	0.1	0.561643
16.055000	0.1	0.563511
16.056667	0.1	0.564479
16.058333	0.1	0.564293
16.060000	0.1	0.564489
16.061667	0.1	0.566440
16.063333	0.1	0.569588
16.065000	0.1	0.572372
16.066667	0.1	0.573797
16.068333	0.1	0.573820
16.070000	0.1	0.573066
16.071667	0.1	0.572340
16.073333	0.1	0.572293
16.075000	0.1	0.573383
16.076667	0.1	0.575753
16.078333	0.1	0.579213
16.080000	0.1	0.583194
16.081667	0.1	0.586659
16.083333	0.1	0.588386
16.085000	0.1	0.588126
16.086667	0.1	0.587152
16.088333	0.1	0.586929
16.090000	0.1	0.587618
16.091667	0.1	0.588675
16.093333	0.1	0.590160
16.095000	0.1	0.592526
16.096667	0.1	0.595674
16.098333	0.1	0.598901
16.100000	0.1	0.601597
16.101667	0.1	0.603544
16.103333	0.1	0.604610
16.105000	0.1	0.604712
16.106667	0.1	0.603897
16.108333	0.1	0.602040
16.110000	0.1	0.599106
16.111667	0.1	0.595902
16.113333	0.1	0.593844
16.115000	0.1	0.593970
16.116667	0.1	0.596321
16.118333	0.1	0.600065
16.120000	0.1	0.604209
16.121667	0.1	0.608009
16.123333	0.1	0.610841
16.125000	0.1	0.612391
16.126667	0.1	0.613071
16.128333	0.1	0.613653
16.130000	0.1	0.614556
16.131667	0.1	0.616098
16.133333	0.1	0.618761
16.135000	0.1	0.622459
16.136667	0.1	0.626347
16.138333	0.1	0.629677
16.140000	0.1	0.632019
16.141667	0.1	0.633192
16.143333	0.1	0.633355
16.145000	0.1	0.632922
16.146667	0.1	0.632307
16.148333	0.1	0.631795
16.150000	0.1	0.631586
16.151667	0.1	0.632093
16.153333	0.1	0.634072
16.155000	0.1	0.638077
16.156667	0.1	0.643595
16.158333	0.1	0.648806
16.160000	0.1	0.651893
16.161667	0.1	0.652536
16.163333	0.1	0.651735
16.165000	0.1	0.650822
16.166667	0.1	0.650981
16.168333	0.1	0.652838
16.170000	0.1	0.655907
16.171667	0.1	0.658990
16.173333	0.1	0.661206
16.175000	0.1	0.662333
16.176667	0.1	0.662468
16.178333	0.1	0.662063
16.180000	0.1	0.661863
16.181667	0.1	0.662487
16.183333	0.1	0.664266
16.185000	0.1	0.667199
16.186667	0.1	0.670794
16.188333	0.1	0.674273
16.190000	0.1	0.677085
16.191667	0.1	0.679363
16.193333	0.1	0.681495
16.195000	0.1	0.682953
16.196667	0.1	0.682804
16.198333	0.1	0.681723
16.200000	0.1	0.681789
16.201667	0.1	0.684112
16.203333	0.1	0.687973
16.205000	0.1	0.691996
16.206667	0.1	0.695121
16.208333	0.1	0.696932
16.210000	0.1	0.697868
16.211667	0.1	0.698683
16.213333	0.1	0.699409
16.215000	0.1	0.699423
16.216667	0.1	0.698231
16.218333	0.1	0.696024
16.220000	0.1	0.693360
16.221667	0.1	0.690725
16.223333	0.1	0.688699
16.225000	0.1	0.687963
16.226667	0.1	0.688871
16.228333	0.1	0.691139
16.230000	0.1	0.693672
16.231667	0.1	0.695186
16.233333	0.1	0.695470
16.235000	0.1	0.695577
16.236667	0.1	0.696741
16.238333	0.1	0.699372
16.240000	0.1	0.702734
16.241667	0.1	0.705649
16.243333	0.1	0.707149
16.245000	0.1	0.706580
16.246667	0.1	0.704182
16.248333	0.1	0.701281
16.250000	0.1	0.699046
16.251667	0.1	0.697570
16.253333	0.1	0.696406
16.255000	0.1	0.695516
16.256667	0.1	0.695293
16.258333	0.1	0.695903
16.260000	0.1	0.696960
16.261667	0.1	0.697747
16.263333	0.1	0.697766
16.265000	0.1	0.697039
16.266667	0.1	0.696145
16.268333	0.1	0.696029
16.270000	0.1	0.697342
16.271667	0.1	0.699940
16.273333	0.1	0.703223
16.275000	0.1	0.706511
16.276667	0.1	0.709030
16.278333	0.1	0.710050
16.280000	0.1	0.709523
16.281667	0.1	0.708126
16.283333	0.1	0.706571
16.285000	0.1	0.705267
16.286667	0.1	0.704490
16.288333	0.1	0.704350
16.290000	0.1	0.704969
16.291667	0.1	0.706515
16.293333	0.1	0.708736
16.295000	0.1	0.710869
16.296667	0.1	0.712518
16.298333	0.1	0.713971
16.300000	0.1	0.715549
16.301667	0.1	0.717244
16.303333	0.1	0.718934
16.305000	0.1	0.720257
16.306667	0.1	0.720560
16.308333	0.1	0.719838
16.310000	0.1	0.719302
16.311667	0.1	0.720364
16.313333	0.1	0.723344
16.315000	0.1	0.727382
16.316667	0.1	0.731251
16.318333	0.1	0.734162
16.320000	0.1	0.736131
16.321667	0.1	0.737645
16.323333	0.1	0.738869
16.325000	0.1	0.739582
16.326667	0.1	0.739647
16.328333	0.1	0.739107
16.330000	0.1	0.738120
16.331667	0.1	0.737440
16.333333	0.1	0.738367
16.335000	0.1	0.741612
16.336667	0.1	0.746604
16.338333	0.1	0.752187
16.340000	0.1	0.757454
16.341667	0.1	0.761892
16.343333	0.1	0.765226
16.345000	0.1	0.767289
16.346667	0.1	0.768234
16.348333	0.1	0.769021
16.350000	0.1	0.770846
16.351667	0.1	0.773878
16.353333	0.1	0.777221
16.355000	0.1	0.780253
16.356667	0.1	0.783191
16.358333	0.1	0.786413
16.360000	0.1	0.789813
16.361667	0.1	0.792886
16.363333	0.1	0.795024
16.365000	0.1	0.795987
16.366667	0.1	0.796299
16.368333	0.1	0.797026
16.370000	0.1	0.799126
16.371667	0.1	0.802805
16.373333	0.1	0.807401
16.375000	0.1	0.811713
16.376667	0.1	0.814968
16.378333	0.1	0.817878
16.380000	0.1	0.822158
16.381667	0.1	0.828691
16.383333	0.1	0.836733
16.385000	0.1	0.844304
16.386667	0.1	0.849236
16.388333	0.1	0.850633
16.390000	0.1	0.849636
16.391667	0.1	0.848495
16.393333	0.1	0.849022
16.395000	0.1	0.851601
16.396667	0.1	0.855327
16.398333	0.1	0.859252
16.400000	0.1	0.863271
16.401667	0.1	0.867662
16.403333	0.1	0.872468
16.405000	0.1	0.877334
16.406667	0.1	0.881730
16.408333	0.1	0.885446
16.410000	0.1	0.888887
16.411667	0.1	0.892654
16.413333	0.1	0.897096
16.415000	0.1	0.902051
16.416667	0.1	0.906792
16.418333	0.1	0.910396
16.420000	0.1	0.912272
16.421667	0.1	0.912603
16.423333	0.1	0.912496
16.425000	0.1	0.913213
16.426667	0.1	0.915448
16.428333	0.1	0.919625
16.430000	0.1	0.925921
16.431667	0.1	0.933632
16.433333	0.1	0.941032
16.435000	0.1	0.946275
16.436667	0.1	0.948738
16.438333	0.1	0.949376
16.440000	0.1	0.949474
16.441667	0.1	0.949847
16.443333	0.1	0.951351
16.445000	0.1	0.954764
16.446667	0.1	0.960063
16.448333	0.1	0.966396
16.450000	0.1	0.972655
16.451667	0.1	0.977921
16.453333	0.1	0.981749
16.455000	0.1	0.984459
16.456667	0.1	0.986946
16.458333	0.1	0.989921
16.460000	0.1	0.993540
16.461667	0.1	0.997633
16.463333	0.1	1.001833
16.465000	0.1	1.005470
16.466667	0.1	1.007915
16.468333	0.1	1.009223
16.470000	0.1	1.010010
16.471667	0.1	1.010709
16.473333	0.1	1.011547
16.475000	0.1	1.012958
16.476667	0.1	1.015458
16.478333	0.1	1.018862
16.480000	0.1	1.022280
16.481667	0.1	1.025223
16.483333	0.1	1.027952
16.485000	0.1	1.030928
16.486667	0.1	1.034546
16.488333	0.1	1.038848
16.490000	0.1	1.043179
16.491667	0.1	1.046793
16.493333	0.1	1.049498
16.495000	0.1	1.051305
16.496667	0.1	1.052134
16.498333	0.1	1.052483
16.500000	0.1	1.053382
16.501667	0.1	1.055454
16.503333	0.1	1.058714
16.505000	0.1	1.063081
16.506667	0.1	1.068204
16.508333	0.1	1.073093
16.510000	0.1	1.076804
16.511667	0.1	1.079133
16.513333	0.1	1.080441
16.515000	0.1	1.081661
16.516667	0.1	1.083938
16.518333	0.1	1.087422
16.520000	0.1	1.091333
16.521667	0.1	1.095324
16.523333	0.1	1.099715
16.525000	0.1	1.104493
16.526667	0.1	1.108875
16.528333	0.1	1.112162
16.530000	0.1	1.114425
16.531667	0.1	1.116446
16.533333	0.1	1.119240
16.535000	0.1	1.123212
16.536667	0.1	1.127780
16.538333	0.1	1.132088
16.540000	0.1	1.135808
16.541667	0.1	1.139236
16.543333	0.1	1.142835
16.545000	0.1	1.146882
16.546667	0.1	1.151450
16.548333	0.1	1.156656
16.550000	0.1	1.162509
16.551667	0.1	1.168456
16.553333	0.1	1.173667
16.555000	0.1	1.177825
16.556667	0.1	1.181681
16.558333	0.1	1.186789
16.560000	0.1	1.193932
16.561667	0.1	1.202086
16.563333	0.1	1.209974
16.565000	0.1	1.217807
16.566667	0.1	1.226109
16.568333	0.1	1.234072
16.570000	0.1	1.240359
16.571667	0.1	1.244703
16.573333	0.1	1.247968
16.575000	0.1	1.251316
16.576667	0.1	1.255618
16.578333	0.1	1.260964
16.580000	0.1	1.266822
16.581667	0.1	1.272759
16.583333	0.1	1.278524
16.585000	0.1	1.284112
16.586667	0.1	1.290143
16.588333	0.1	1.297132
16.590000	0.1	1.304788
16.591667	0.1	1.312350
16.593333	0.1	1.319228
16.595000	0.1	1.325202
16.596667	0.1	1.330436
16.598333	0.1	1.335512
16.600000	0.1	1.341328
16.601667	0.1	1.348425
16.603333	0.1	1.356443
16.605000	0.1	1.364443
16.606667	0.1	1.371833
16.608333	0.1	1.379000
16.610000	0.1	1.386879
16.611667	0.1	1.396239
16.613333	0.1	1.407145
16.615000	0.1	1.418781
16.616667	0.1	1.430041
16.618333	0.1	1.440528
16.620000	0.1	1.450712
16.621667	0.1	1.461152
16.623333	0.1	1.471881
16.625000	0.1	1.482731
16.626667	0.1	1.493460
16.628333	0.1	1.503457
16.630000	0.1	1.511942
16.631667	0.1	1.518577
16.633333	0.1	1.524086
16.635000	0.1	1.530400
16.636667	0.1	1.539360
16.638333	0.1	1.550987
16.640000	0.1	1.563542
16.641667	0.1	1.575202
16.643333	0.1	1.585418
16.645000	0.1	1.594387
16.646667	0.1	1.601866
16.648333	0.1	1.607616
16.650000	0.1	1.612585
16.651667	0.1	1.618313
16.653333	0.1	1.625619
16.655000	0.1	1.634196
16.656667	0.1	1.642886
16.658333	0.1	1.650397
16.660000	0.1	1.655878
16.661667	0.1	1.659305
16.663333	0.1	1.661982
16.665000	0.1	1.666043
16.666667	0.1	1.672660
16.668333	0.1	1.681182
16.670000	0.1	1.690104
16.671667	0.1	1.698080
16.673333	0.1	1.703962
16.675000	0.1	1.706718
16.676667	0.1	1.706323
16.678333	0.1	1.704423
16.680000	0.1	1.703133
16.681667	0.1	1.703510
16.683333	0.1	1.705373
16.685000	0.1	1.707766
16.686667	0.1	1.709796
16.688333	0.1	1.710979
16.690000	0.1	1.710937
16.691667	0.1	1.709806
16.693333	0.1	1.708413
16.695000	0.1	1.707189
16.696667	0.1	1.705526
16.698333	0.1	1.703245
16.700000	0.1	1.701717
16.701667	0.1	1.702048
16.703333	0.1	1.703152
16.705000	0.1	1.703273
16.706667	0.1	1.702225
16.708333	0.1	1.701154
16.710000	0.1	1.701163
16.711667	0.1	1.702551
16.713333	0.1	1.704516
16.715000	0.1	1.705545
16.716667	0.1	1.704535
16.718333	0.1	1.701680
16.720000	0.1	1.698174
16.721667	0.1	1.695198
16.723333	0.1	1.693256
16.725000	0.1	1.692097
16.726667	0.1	1.690979
16.728333	0.1	1.689084
16.730000	0.1	1.685917
16.731667	0.1	1.681685
16.733333	0.1	1.677130
16.735000	0.1	1.672944
16.736667	0.1	1.669591
16.738333	0.1	1.667370
16.740000	0.1	1.666383
16.741667	0.1	1.666560
16.743333	0.1	1.667622
16.745000	0.1	1.668958
16.746667	0.1	1.670006
16.748333	0.1	1.670625
16.750000	0.1	1.671040
16.751667	0.1	1.671612
16.753333	0.1	1.672558
16.755000	0.1	1.673824
16.756667	0.1	1.675198
16.758333	0.1	1.676157
16.760000	0.1	1.676134
16.761667	0.1	1.675338
16.763333	0.1	1.674462
16.765000	0.1	1.673661
16.766667	0.1	1.672902
16.768333	0.1	1.672348
16.770000	0.1	1.671608
16.771667	0.1	1.669857
16.773333	0.1	1.667147
16.775000	0.1	1.664367
16.776667	0.1	1.662038
16.778333	0.1	1.660236
16.780000	0.1	1.659500
16.781667	0.1	1.660693
16.783333	0.1	1.663705
16.785000	0.1	1.666993
16.786667	0.1	1.668814
16.788333	0.1	1.668339
16.790000	0.1	1.665852
16.791667	0.1	1.662537
16.793333	0.1	1.659808
16.795000	0.1	1.658481
16.796667	0.1	1.658583
16.798333	0.1	1.659659
16.800000	0.1	1.661386
16.801667	0.1	1.663570
16.803333	0.1	1.665582
16.805000	0.1	1.666690
16.806667	0.1	1.667207
16.808333	0.1	1.668036
16.810000	0.1	1.669223
16.811667	0.1	1.670253
16.813333	0.1	1.671347
16.815000	0.1	1.673060
16.816667	0.1	1.675119
16.818333	0.1	1.676772
16.820000	0.1	1.677847
16.821667	0.1	1.678844
16.823333	0.1	1.680227
16.825000	0.1	1.681936
16.826667	0.1	1.683659
16.828333	0.1	1.685447
16.830000	0.1	1.687524
16.831667	0.1	1.689778
16.833333	0.1	1.691729
16.835000	0.1	1.692860
16.836667	0.1	1.693182
16.838333	0.1	1.693335
16.840000	0.1	1.694006
16.841667	0.1	1.695380
16.843333	0.1	1.697028
16.845000	0.1	1.698136
16.846667	0.1	1.698099
16.848333	0.1	1.697489
16.850000	0.1	1.697959
16.851667	0.1	1.700530
16.853333	0.1	1.704185
16.855000	0.1	1.706914
16.856667	0.1	1.707771
16.858333	0.1	1.707333
16.860000	0.1	1.706681
16.861667	0.1	1.706923
16.863333	0.1	1.709266
16.865000	0.1	1.714281
16.866667	0.1	1.721047
16.868333	0.1	1.727655
16.870000	0.1	1.732484
16.871667	0.1	1.734975
16.873333	0.1	1.735766
16.875000	0.1	1.736027
16.876667	0.1	1.736498
16.878333	0.1	1.737587
16.880000	0.1	1.739850
16.881667	0.1	1.743222
16.883333	0.1	1.746439
16.885000	0.1	1.748097
16.886667	0.1	1.747971
16.888333	0.1	1.747329
16.890000	0.1	1.747650
16.891667	0.1	1.749028
16.893333	0.1	1.750286
16.895000	0.1	1.750612
16.896667	0.1	1.750058
16.898333	0.1	1.748977
16.900000	0.1	1.747906
16.901667	0.1	1.747534
16.903333	0.1	1.748167
16.905000	0.1	1.749438
16.906667	0.1	1.750397
16.908333	0.1	1.750179
16.910000	0.1	1.749024
16.911667	0.1	1.748060
16.913333	0.1	1.748260
16.915000	0.1	1.749983
16.916667	0.1	1.752893
16.918333	0.1	1.755911
16.920000	0.1	1.757792
16.921667	0.1	1.758197
16.923333	0.1	1.758006
16.925000	0.1	1.757946
16.926667	0.1	1.757401
16.928333	0.1	1.755315
16.930000	0.1	1.751753
16.931667	0.1	1.748190
16.933333	0.1	1.746202
16.935000	0.1	1.746286
16.936667	0.1	1.748228
16.938333	0.1	1.751357
16.940000	0.1	1.754086
16.941667	0.1	1.754947
16.943333	0.1	1.754281
16.945000	0.1	1.753457
16.946667	0.1	1.752828
16.948333	0.1	1.751781
16.950000	0.1	1.750076
16.951667	0.1	1.748060
16.953333	0.1	1.746020
16.955000	0.1	1.743827
16.956667	0.1	1.741289
16.958333	0.1	1.738439
16.960000	0.1	1.735506
16.961667	0.1	1.732921
16.963333	0.1	1.731282
16.965000	0.1	1.730658
16.966667	0.1	1.730141
16.968333	0.1	1.728358
16.970000	0.1	1.724684
16.971667	0.1	1.720097
16.973333	0.1	1.716553
16.975000	0.1	1.715119
16.976667	0.1	1.715012
16.978333	0.1	1.714397
16.980000	0.1	1.711664
16.981667	0.1	1.706313
16.983333	0.1	1.699175
16.985000	0.1	1.691724
16.986667	0.1	1.685498
16.988333	0.1	1.681782
16.990000	0.1	1.680902
16.991667	0.1	1.681680
16.993333	0.1	1.682094
16.995000	0.1	1.680735
16.996667	0.1	1.677498
16.998333	0.1	1.673047
17.000000	0.1	1.668083
17.001667	0.1	1.663202
17.003333	0.1	1.658625
17.005000	0.1	1.653964
17.006667	0.1	1.648972
17.008333	0.1	1.644101
17.010000	0.1	1.639756
17.011667	0.1	1.635673
17.013333	0.1	1.631482
17.015000	0.1	1.627146
17.016667	0.1	1.622741
17.018333	0.1	1.618336
17.020000	0.1	1.614122
17.021667	0.1	1.610131
17.023333	0.1	1.606280
17.025000	0.1	1.602815
17.026667	0.1	1.599998
17.028333	0.1	1.597349
17.030000	0.1	1.593893
17.031667	0.1	1.589032
17.033333	0.1	1.582596
17.035000	0.1	1.574801
17.036667	0.1	1.566638
17.038333	0.1	1.559523
17.040000	0.1	1.554349
17.041667	0.1	1.551220
17.043333	0.1	1.549446
17.045000	0.1	1.547858
17.046667	0.1	1.545781
17.048333	0.1	1.543313
17.050000	0.1	1.540519
17.051667	0.1	1.537157
17.053333	0.1	1.533325
17.055000	0.1	1.529036
17.056667	0.1	1.523905
17.058333	0.1	1.518340
17.060000	0.1	1.513874
17.061667	0.1	1.511471
17.063333	0.1	1.510442
17.065000	0.1	1.509250
17.066667	0.1	1.506717
17.068333	0.1	1.502624
17.070000	0.1	1.497734
17.071667	0.1	1.493143
17.073333	0.1	1.489357
17.075000	0.1	1.486023
17.076667	0.1	1.482228
17.078333	0.1	1.477287
17.080000	0.1	1.471434
17.081667	0.1	1.465576
17.083333	0.1	1.460519
17.085000	0.1	1.456426
17.086667	0.1	1.452947
17.088333	0.1	1.449711
17.090000	0.1	1.446605
17.091667	0.1	1.443806
17.093333	0.1	1.441566
17.095000	0.1	1.440169
17.096667	0.1	1.439592
17.098333	0.1	1.438861
17.100000	0.1	1.436486
17.101667	0.1	1.431871
17.103333	0.1	1.425589
17.105000	0.1	1.418674
17.106667	0.1	1.412481
17.108333	0.1	1.408202
17.110000	0.1	1.405571
17.111667	0.1	1.402912
17.113333	0.1	1.398986
17.115000	0.1	1.394139
17.116667	0.1	1.389533
17.118333	0.1	1.385948
17.120000	0.1	1.383205
17.121667	0.1	1.380630
17.123333	0.1	1.377827
17.125000	0.1	1.374763
17.126667	0.1	1.371466
17.128333	0.1	1.367978
17.130000	0.1	1.364602
17.131667	0.1	1.361626
17.133333	0.1	1.358571
17.135000	0.1	1.354809
17.136667	0.1	1.350283
17.138333	0.1	1.344960
17.140000	0.1	1.338837
17.141667	0.1	1.332727
17.143333	0.1	1.327922
17.145000	0.1	1.325007
17.146667	0.1	1.323526
17.148333	0.1	1.322431
17.150000	0.1	1.320983
17.151667	0.1	1.319181
17.153333	0.1	1.317221
17.155000	0.1	1.314939
17.156667	0.1	1.312215
17.158333	0.1	1.309197
17.160000	0.1	1.305710
17.161667	0.1	1.301235
17.163333	0.1	1.295581
17.165000	0.1	1.289137
17.166667	0.1	1.282939
17.168333	0.1	1.278576
17.170000	0.1	1.277290
17.171667	0.1	1.278785
17.173333	0.1	1.280722
17.175000	0.1	1.280177
17.176667	0.1	1.276187
17.178333	0.1	1.270315
17.180000	0.1	1.264564
17.181667	0.1	1.259446
17.183333	0.1	1.254305
17.185000	0.1	1.248722
17.186667	0.1	1.243162
17.188333	0.1	1.238291
17.190000	0.1	1.234175
17.191667	0.1	1.230673
17.193333	0.1	1.227772
17.195000	0.1	1.225052
17.196667	0.1	1.221625
17.198333	0.1	1.217159
17.200000	0.1	1.212121
17.201667	0.1	1.206887
17.203333	0.1	1.201564
17.205000	0.1	1.196503
17.206667	0.1	1.192042
17.208333	0.1	1.188107
17.210000	0.1	1.184330
17.211667	0.1	1.180568
17.213333	0.1	1.177127
17.215000	0.1	1.174230
17.216667	0.1	1.171413
17.218333	0.1	1.167720
17.220000	0.1	1.162523
17.221667	0.1	1.156358
17.223333	0.1	1.150798
17.225000	0.1	1.146747
17.226667	0.1	1.143115
17.228333	0.1	1.138155
17.230000	0.1	1.131454
17.231667	0.1	1.123995
17.233333	0.1	1.116931
17.235000	0.1	1.110858
17.236667	0.1	1.105769
17.238333	0.1	1.101345
17.240000	0.1	1.097373
17.241667	0.1	1.093983
17.243333	0.1	1.091170
17.245000	0.1	1.088465
17.246667	0.1	1.085224
17.248333	0.1	1.080767
17.250000	0.1	1.074485
17.251667	0.1	1.066527
17.253333	0.1	1.058085
17.255000	0.1	1.050238
17.256667	0.1	1.042937
17.258333	0.1	1.035989
17.260000	0.1	1.030010
17.261667	0.1	1.025563
17.263333	0.1	1.022257
17.265000	0.1	1.019384
17.266667	0.1	1.016832
17.268333	0.1	1.014611
17.270000	0.1	1.012268
17.271667	0.1	1.009363
17.273333	0.1	1.005731
17.275000	0.1	1.000967
17.276667	0.1	0.994611
17.278333	0.1	0.987262
17.280000	0.1	0.980678
17.281667	0.1	0.975775
17.283333	0.1	0.971491
17.285000	0.1	0.966513
17.286667	0.1	0.960887
17.288333	0.1	0.955444
17.290000	0.1	0.951034
17.291667	0.1	0.948454
17.293333	0.1	0.947900
17.295000	0.1	0.948627
17.296667	0.1	0.949423
17.298333	0.1	0.949213
17.300000	0.1	0.947411
17.301667	0.1	0.944021
17.303333	0.1	0.939369
17.305000	0.1	0.933604
17.306667	0.1	0.926834
17.308333	0.1	0.919681
17.310000	0.1	0.913274
17.311667	0.1	0.908659
17.313333	0.1	0.906284
17.315000	0.1	0.905986
17.316667	0.1	0.907150
17.318333	0.1	0.908691
17.320000	0.1	0.909199
17.321667	0.1	0.907509
17.323333	0.1	0.903560
17.325000	0.1	0.898475
17.326667	0.1	0.893520
17.328333	0.1	0.889176
17.330000	0.1	0.885311
17.331667	0.1	0.881632
17.333333	0.1	0.877846
17.335000	0.1	0.873976
17.336667	0.1	0.870540
17.338333	0.1	0.868114
17.340000	0.1	0.866964
17.341667	0.1	0.867168
17.343333	0.1	0.868691
17.345000	0.1	0.870810
17.346667	0.1	0.872035
17.348333	0.1	0.871108
17.350000	0.1	0.867792
17.351667	0.1	0.862791
17.353333	0.1	0.857520
17.355000	0.1	0.853688
17.356667	0.1	0.852318
17.358333	0.1	0.852845
17.360000	0.1	0.853636
17.361667	0.1	0.853306
17.363333	0.1	0.851196
17.365000	0.1	0.847573
17.366667	0.1	0.843275
17.368333	0.1	0.838870
17.370000	0.1	0.834805
17.371667	0.1	0.831857
17.373333	0.1	0.830353
17.375000	0.1	0.829594
17.376667	0.1	0.828579
17.378333	0.1	0.827177
17.380000	0.1	0.825860
17.381667	0.1	0.824635
17.383333	0.1	0.823047
17.385000	0.1	0.820695
17.386667	0.1	0.817445
17.388333	0.1	0.813650
17.390000	0.1	0.809790
17.391667	0.1	0.806176
17.393333	0.1	0.803345
17.395000	0.1	0.802153
17.396667	0.1	0.802940
17.398333	0.1	0.805208
17.400000	0.1	0.808258
17.401667	0.1	0.811368
17.403333	0.1	0.813603
17.405000	0.1	0.814311
17.406667	0.1	0.813711
17.408333	0.1	0.812788
17.410000	0.1	0.812514
17.411667	0.1	0.812896
17.413333	0.1	0.813091
17.415000	0.1	0.812341
17.416667	0.1	0.810423
17.418333	0.1	0.807322
17.420000	0.1	0.803000
17.421667	0.1	0.797655
17.423333	0.1	0.791950
17.425000	0.1	0.786777
17.426667	0.1	0.782888
17.428333	0.1	0.780476
17.430000	0.1	0.778716
17.431667	0.1	0.776644
17.433333	0.1	0.774288
17.435000	0.1	0.772201
17.436667	0.1	0.770721
17.438333	0.1	0.770288
17.440000	0.1	0.771526
17.441667	0.1	0.774185
17.443333	0.1	0.776560
17.445000	0.1	0.776551
17.446667	0.1	0.773170
17.448333	0.1	0.766842
17.450000	0.1	0.758958
17.451667	0.1	0.751331
17.453333	0.1	0.745547
17.455000	0.1	0.742492
17.456667	0.1	0.742096
17.458333	0.1	0.743321
17.460000	0.1	0.744718
17.461667	0.1	0.745184
17.463333	0.1	0.744555
17.465000	0.1	0.743484
17.466667	0.1	0.742590
17.468333	0.1	0.741906
17.470000	0.1	0.741053
17.471667	0.1	0.739326
17.473333	0.1	0.736360
17.475000	0.1	0.733146
17.476667	0.1	0.731279
17.478333	0.1	0.731037
17.480000	0.1	0.731042
17.481667	0.1	0.729845
17.483333	0.1	0.727265
17.485000	0.1	0.724075
17.486667	0.1	0.721063
17.488333	0.1	0.718534
17.490000	0.1	0.716192
17.491667	0.1	0.713477
17.493333	0.1	0.710310
17.495000	0.1	0.707321
17.496667	0.1	0.705421
17.498333	0.1	0.704620
17.500000	0.1	0.703526
17.501667	0.1	0.701058
17.503333	0.1	0.697537
17.505000	0.1	0.693514
17.506667	0.1	0.688951
17.508333	0.1	0.683819
17.510000	0.1	0.678897
17.511667	0.1	0.675577
17.513333	0.1	0.674482
17.515000	0.1	0.674869
17.516667	0.1	0.675698
17.518333	0.1	0.676620
17.520000	0.1	0.677579
17.521667	0.1	0.677914
17.523333	0.1	0.676801
17.525000	0.1	0.674184
17.526667	0.1	0.670361
17.528333	0.1	0.665449
17.530000	0.1	0.660084
17.531667	0.1	0.655674
17.533333	0.1	0.653421
17.535000	0.1	0.653435
17.536667	0.1	0.654771
17.538333	0.1	0.656061
17.540000	0.1	0.656028
17.541667	0.1	0.654012
17.543333	0.1	0.650682
17.545000	0.1	0.647698
17.546667	0.1	0.646138
17.548333	0.1	0.645826
17.550000	0.1	0.646058
17.551667	0.1	0.646319
17.553333	0.1	0.646301
17.555000	0.1	0.645672
17.556667	0.1	0.644056
17.558333	0.1	0.641472
17.560000	0.1	0.638762
17.561667	0.1	0.636992
17.563333	0.1	0.636335
17.565000	0.1	0.635860
17.566667	0.1	0.634580
17.568333	0.1	0.632526
17.570000	0.1	0.630673
17.571667	0.1	0.629914
17.573333	0.1	0.630431
17.575000	0.1	0.631702
17.576667	0.1	0.632959
17.578333	0.1	0.633844
17.580000	0.1	0.634599
17.581667	0.1	0.635316
17.583333	0.1	0.635711
17.585000	0.1	0.635716
17.586667	0.1	0.635670
17.588333	0.1	0.635684
17.590000	0.1	0.635367
17.591667	0.1	0.634668
17.593333	0.1	0.634412
17.595000	0.1	0.635218
17.596667	0.1	0.636652
17.598333	0.1	0.638017
17.600000	0.1	0.639097
17.601667	0.1	0.639972
17.603333	0.1	0.640685
17.605000	0.1	0.641202
17.606667	0.1	0.641444
17.608333	0.1	0.641397
17.610000	0.1	0.641304
17.611667	0.1	0.641677
17.613333	0.1	0.642911
17.615000	0.1	0.644862
17.616667	0.1	0.646999
17.618333	0.1	0.648606
17.620000	0.1	0.648899
17.621667	0.1	0.647847
17.623333	0.1	0.646543
17.625000	0.1	0.646175
17.626667	0.1	0.647055
17.628333	0.1	0.648843
17.630000	0.1	0.651032
17.631667	0.1	0.653123
17.633333	0.1	0.654799
17.635000	0.1	0.656433
17.636667	0.1	0.658743
17.638333	0.1	0.661542
17.640000	0.1	0.663628
17.641667	0.1	0.664108
17.643333	0.1	0.663064
17.645000	0.1	0.661155
17.646667	0.1	0.659153
17.648333	0.1	0.657775
17.650000	0.1	0.657523
17.651667	0.1	0.658166
17.653333	0.1	0.658613
17.655000	0.1	0.657868
17.656667	0.1	0.655921
17.658333	0.1	0.653691
17.660000	0.1	0.652280
17.661667	0.1	0.652103
17.663333	0.1	0.652722
17.665000	0.1	0.653598
17.666667	0.1	0.654603
17.668333	0.1	0.655800
17.670000	0.1	0.657220
17.671667	0.1	0.658813
17.673333	0.1	0.660401
17.675000	0.1	0.662068
17.676667	0.1	0.663982
17.678333	0.1	0.665463
17.680000	0.1	0.665309
17.681667	0.1	0.663358
17.683333	0.1	0.660797
17.685000	0.1	0.659274
17.686667	0.1	0.659754
17.688333	0.1	0.661556
17.690000	0.1	0.662729
17.691667	0.1	0.661840
17.693333	0.1	0.659376
17.695000	0.1	0.657248
17.696667	0.1	0.656750
17.698333	0.1	0.657309
17.700000	0.1	0.657635
17.701667	0.1	0.657393
17.703333	0.1	0.657164
17.705000	0.1	0.657206
17.706667	0.1	0.656932
17.708333	0.1	0.655856
17.710000	0.1	0.654473
17.711667	0.1	0.653686
17.713333	0.1	0.653826
17.715000	0.1	0.654524
17.716667	0.1	0.655134
17.718333	0.1	0.655008
17.720000	0.1	0.653989
17.721667	0.1	0.652587
17.723333	0.1	0.651442
17.725000	0.1	0.650845
17.726667	0.1	0.650906
17.728333	0.1	0.651698
17.730000	0.1	0.652852
17.731667	0.1	0.653099
17.733333	0.1	0.650911
17.735000	0.1	0.645863
17.736667	0.1	0.639143
17.738333	0.1	0.632713
17.740000	0.1	0.628103
17.741667	0.1	0.625830
17.743333	0.1	0.625635
17.745000	0.1	0.626994
17.746667	0.1	0.629267
17.748333	0.1	0.631651
17.750000	0.1	0.633392
17.751667	0.1	0.633947
17.753333	0.1	0.633001
17.755000	0.1	0.630580
17.756667	0.1	0.627064
17.758333	0.1	0.622831
17.760000	0.1	0.617863
17.761667	0.1	0.611828
17.763333	0.1	0.605020
17.765000	0.1	0.598989
17.766667	0.1	0.595651
17.768333	0.1	0.595576
17.770000	0.1	0.597509
17.771667	0.1	0.599488
17.773333	0.1	0.600046
17.775000	0.1	0.598836
17.776667	0.1	0.596475
17.778333	0.1	0.593942
17.780000	0.1	0.592023
17.781667	0.1	0.591106
17.783333	0.1	0.591143
17.785000	0.1	0.591460
17.786667	0.1	0.590961
17.788333	0.1	0.588852
17.790000	0.1	0.585318
17.791667	0.1	0.581639
17.793333	0.1	0.579520
17.795000	0.1	0.579911
17.796667	0.1	0.582333
17.798333	0.1	0.585439
17.800000	0.1	0.588051
17.801667	0.1	0.589285
17.803333	0.1	0.588149
17.805000	0.1	0.584410
17.806667	0.1	0.579171
17.808333	0.1	0.573797
17.810000	0.1	0.569057
17.811667	0.1	0.565229
17.813333	0.1	0.562523
17.815000	0.1	0.561196
17.816667	0.1	0.561392
17.818333	0.1	0.562933
17.820000	0.1	0.565434
17.821667	0.1	0.568512
17.823333	0.1	0.571767
17.825000	0.1	0.574449
17.826667	0.1	0.575581
17.828333	0.1	0.574812
17.830000	0.1	0.573103
17.831667	0.1	0.571939
17.833333	0.1	0.571981
17.835000	0.1	0.573085
17.836667	0.1	0.574985
17.838333	0.1	0.577271
17.840000	0.1	0.579460
17.841667	0.1	0.581411
17.843333	0.1	0.582999
17.845000	0.1	0.583692
17.846667	0.1	0.582980
17.848333	0.1	0.580908
17.850000	0.1	0.578118
17.851667	0.1	0.575674
17.853333	0.1	0.574668
17.855000	0.1	0.575958
17.856667	0.1	0.579874
17.858333	0.1	0.585695
17.860000	0.1	0.591674
17.861667	0.1	0.596242
17.863333	0.1	0.598761
17.865000	0.1	0.599306
17.866667	0.1	0.598324
17.868333	0.1	0.596587
17.870000	0.1	0.594584
17.871667	0.1	0.592167
17.873333	0.1	0.589266
17.875000	0.1	0.586645
17.876667	0.1	0.585257
17.878333	0.1	0.585606
17.880000	0.1	0.587860
17.881667	0.1	0.591781
17.883333	0.1	0.596438
17.885000	0.1	0.600615
17.886667	0.1	0.603516
17.888333	0.1	0.605085
17.890000	0.1	0.605774
17.891667	0.1	0.605974
17.893333	0.1	0.605807
17.895000	0.1	0.605551
17.896667	0.1	0.606016
17.898333	0.1	0.608112
17.900000	0.1	0.611991
17.901667	0.1	0.616591
17.903333	0.1	0.620191
17.905000	0.1	0.621569
17.906667	0.1	0.620764
17.908333	0.1	0.619013
17.910000	0.1	0.617583
17.911667	0.1	0.616531
17.913333	0.1	0.615213
17.915000	0.1	0.613565
17.916667	0.1	0.612191
17.918333	0.1	0.611576
17.920000	0.1	0.611763
17.921667	0.1	0.612754
17.923333	0.1	0.614910
17.925000	0.1	0.618789
17.926667	0.1	0.624498
17.928333	0.1	0.631036
17.930000	0.1	0.636471
17.931667	0.1	0.639129
17.933333	0.1	0.638776
17.935000	0.1	0.636494
17.936667	0.1	0.633532
17.938333	0.1	0.630668
17.940000	0.1	0.628210
17.941667	0.1	0.625770
17.943333	0.1	0.622789
17.945000	0.1	0.619688
17.946667	0.1	0.617746
17.948333	0.1	0.617928
17.950000	0.1	0.620224
17.951667	0.1	0.623777
17.953333	0.1	0.627250
17.955000	0.1	0.629649
17.956667	0.1	0.631004
17.958333	0.1	0.632009
17.960000	0.1	0.633174
17.961667	0.1	0.634682
17.963333	0.1	0.636312
17.965000	0.1	0.637327
17.966667	0.1	0.637122
17.968333	0.1	0.635958
17.970000	0.1	0.634464
17.971667	0.1	0.632731
17.973333	0.1	0.630408
17.975000	0.1	0.627465
17.976667	0.1	0.624429
17.978333	0.1	0.622035
17.980000	0.1	0.620899
17.981667	0.1	0.621127
17.983333	0.1	0.621988
17.985000	0.1	0.622473
17.986667	0.1	0.622170
17.988333	0.1	0.620959
17.990000	0.1	0.618626
17.991667	0.1	0.615520
17.993333	0.1	0.612824
17.995000	0.1	0.611679
17.996667	0.1	0.612340
17.998333	0.1	0.614002
18.000000	0.1	0.615055
18.001667	0.1	0.613839
18.003333	0.1	0.609923
18.005000	0.1	0.604596
18.006667	0.1	0.599530
18.008333	0.1	0.595488
18.010000	0.1	0.592689
18.011667	0.1	0.591329
18.013333	0.1	0.591073
18.015000	0.1	0.590910
18.016667	0.1	0.589951
18.018333	0.1	0.588354
18.020000	0.1	0.586943
18.021667	0.1	0.586044
18.023333	0.1	0.585238
18.025000	0.1	0.584200
18.026667	0.1	0.583082
18.028333	0.1	0.582039
18.030000	0.1	0.580754
18.031667	0.1	0.578850
18.033333	0.1	0.576125
18.035000	0.1	0.572433
18.036667	0.1	0.568232
18.038333	0.1	0.564912
18.040000	0.1	0.563306
18.041667	0.1	0.562673
18.043333	0.1	0.561541
18.045000	0.1	0.558966
18.046667	0.1	0.555040
18.048333	0.1	0.550798
18.050000	0.1	0.547767
18.051667	0.1	0.547236
18.053333	0.1	0.549685
18.055000	0.1	0.554831
18.056667	0.1	0.561406
18.058333	0.1	0.566952
18.060000	0.1	0.568894
18.061667	0.1	0.566281
18.063333	0.1	0.560163
18.065000	0.1	0.552600
18.066667	0.1	0.545871
18.068333	0.1	0.541755
18.070000	0.1	0.540763
18.071667	0.1	0.542295
18.073333	0.1	0.545527
18.075000	0.1	0.549448
18.076667	0.1	0.552759
18.078333	0.1	0.554696
18.080000	0.1	0.555292
18.081667	0.1	0.554724
18.083333	0.1	0.553462
18.085000	0.1	0.552484
18.086667	0.1	0.552409
18.088333	0.1	0.553052
18.090000	0.1	0.554114
18.091667	0.1	0.555557
18.093333	0.1	0.557136
18.095000	0.1	0.558277
18.096667	0.1	0.558896
18.098333	0.1	0.559553
18.100000	0.1	0.560414
18.101667	0.1	0.560908
18.103333	0.1	0.560675
18.105000	0.1	0.559981
18.106667	0.1	0.559185
18.108333	0.1	0.558356
18.110000	0.1	0.557513
18.111667	0.1	0.556731
18.113333	0.1	0.555948
18.115000	0.1	0.555012
18.116667	0.1	0.554258
18.118333	0.1	0.554454
18.120000	0.1	0.556065
18.121667	0.1	0.558742
18.123333	0.1	0.561401
18.125000	0.1	0.562891
18.126667	0.1	0.562822
18.128333	0.1	0.561806
18.130000	0.1	0.561061
18.131667	0.1	0.561588
18.133333	0.1	0.563269
18.135000	0.1	0.564894
18.136667	0.1	0.565243
18.138333	0.1	0.564186
18.140000	0.1	0.562579
18.141667	0.1	0.561583
18.143333	0.1	0.562244
18.145000	0.1	0.565024
18.146667	0.1	0.569290
18.148333	0.1	0.573439
18.150000	0.1	0.575441
18.151667	0.1	0.574216
18.153333	0.1	0.570873
18.155000	0.1	0.567767
18.156667	0.1	0.566617
18.158333	0.1	0.567860
18.160000	0.1	0.570789
18.161667	0.1	0.574035
18.163333	0.1	0.576610
18.165000	0.1	0.578254
18.166667	0.1	0.578971
18.168333	0.1	0.579040
18.170000	0.1	0.579031
18.171667	0.1	0.579082
18.173333	0.1	0.578659
18.175000	0.1	0.577397
18.176667	0.1	0.575702
18.178333	0.1	0.574421
18.180000	0.1	0.574226
18.181667	0.1	0.575120
18.183333	0.1	0.576442
18.185000	0.1	0.577820
18.186667	0.1	0.579269
18.188333	0.1	0.580219
18.190000	0.1	0.579916
18.191667	0.1	0.578654
18.193333	0.1	0.577634
18.195000	0.1	0.577751
18.196667	0.1	0.578999
18.198333	0.1	0.580763
18.200000	0.1	0.582505
18.201667	0.1	0.583939
18.203333	0.1	0.584666
18.205000	0.1	0.584214
18.206667	0.1	0.582472
18.208333	0.1	0.579744
18.210000	0.1	0.576419
18.211667	0.1	0.572754
18.213333	0.1	0.569057
18.215000	0.1	0.566035
18.216667	0.1	0.564591
18.218333	0.1	0.564954
18.220000	0.1	0.566407
18.221667	0.1	0.568321
18.223333	0.1	0.570728
18.225000	0.1	0.573494
18.226667	0.1	0.575893
18.228333	0.1	0.577499
18.230000	0.1	0.578626
18.231667	0.1	0.579730
18.233333	0.1	0.580568
18.235000	0.1	0.580521
18.236667	0.1	0.579488
18.238333	0.1	0.577639
18.240000	0.1	0.574864
18.241667	0.1	0.571348
18.243333	0.1	0.567604
18.245000	0.1	0.563762
18.246667	0.1	0.560042
18.248333	0.1	0.557215
18.250000	0.1	0.555855
18.251667	0.1	0.555860
18.253333	0.1	0.556721
18.255000	0.1	0.557671
18.256667	0.1	0.558123
18.258333	0.1	0.558170
18.260000	0.1	0.558477
18.261667	0.1	0.559660
18.263333	0.1	0.561648
18.265000	0.1	0.563380
18.266667	0.1	0.563455
18.268333	0.1	0.561443
18.270000	0.1	0.558384
18.271667	0.1	0.556014
18.273333	0.1	0.555483
18.275000	0.1	0.556670
18.276667	0.1	0.558505
18.278333	0.1	0.559920
18.280000	0.1	0.560484
18.281667	0.1	0.560069
18.283333	0.1	0.558314
18.285000	0.1	0.554863
18.286667	0.1	0.550197
18.288333	0.1	0.545839
18.290000	0.1	0.543408
18.291667	0.1	0.543320
18.293333	0.1	0.544889
18.295000	0.1	0.547371
18.296667	0.1	0.550202
18.298333	0.1	0.552647
18.300000	0.1	0.554058
18.301667	0.1	0.554584
18.303333	0.1	0.555059
18.305000	0.1	0.556018
18.306667	0.1	0.557508
18.308333	0.1	0.559730
18.310000	0.1	0.562775
18.311667	0.1	0.565923
18.313333	0.1	0.567855
18.315000	0.1	0.567646
18.316667	0.1	0.565504
18.318333	0.1	0.562519
18.320000	0.1	0.559678
18.321667	0.1	0.557397
18.323333	0.1	0.555869
18.325000	0.1	0.555180
18.326667	0.1	0.555171
18.328333	0.1	0.555450
18.330000	0.1	0.555604
18.331667	0.1	0.555585
18.333333	0.1	0.555594
18.335000	0.1	0.555459
18.336667	0.1	0.554919
18.338333	0.1	0.554225
18.340000	0.1	0.553965
18.341667	0.1	0.554514
18.343333	0.1	0.555567
18.345000	0.1	0.556395
18.346667	0.1	0.556847
18.348333	0.1	0.557429
18.350000	0.1	0.558458
18.351667	0.1	0.559697
18.353333	0.1	0.560982
18.355000	0.1	0.562631
18.356667	0.1	0.565019
18.358333	0.1	0.568158
18.360000	0.1	0.571948
18.361667	0.1	0.576195
18.363333	0.1	0.580447
18.365000	0.1	0.584363
18.366667	0.1	0.588018
18.368333	0.1	0.591329
18.370000	0.1	0.593783
18.371667	0.1	0.595166
18.373333	0.1	0.595893
18.375000	0.1	0.596507
18.376667	0.1	0.597383
18.378333	0.1	0.598691
18.380000	0.1	0.600405
18.381667	0.1	0.602310
18.383333	0.1	0.604191
18.385000	0.1	0.606324
18.386667	0.1	0.609588
18.388333	0.1	0.614352
18.390000	0.1	0.619520
18.391667	0.1	0.623520
18.393333	0.1	0.625602
18.395000	0.1	0.626049
18.396667	0.1	0.625709
18.398333	0.1	0.625546
18.400000	0.1	0.626249
18.401667	0.1	0.627986
18.403333	0.1	0.630631
18.405000	0.1	0.633812
18.406667	0.1	0.636717
18.408333	0.1	0.638454
18.410000	0.1	0.638543
18.411667	0.1	0.637094
18.413333	0.1	0.634729
18.415000	0.1	0.632387
18.416667	0.1	0.630901
18.418333	0.1	0.630775
18.420000	0.1	0.631865
18.421667	0.1	0.633360
18.423333	0.1	0.634417
18.425000	0.1	0.634557
18.426667	0.1	0.633826
18.428333	0.1	0.632922
18.430000	0.1	0.632587
18.431667	0.1	0.632759
18.433333	0.1	0.632904
18.435000	0.1	0.633029
18.436667	0.1	0.633723
18.438333	0.1	0.635181
18.440000	0.1	0.637304
18.441667	0.1	0.640671
18.443333	0.1	0.645863
18.445000	0.1	0.651777
18.446667	0.1	0.655996
18.448333	0.1	0.656974
18.450000	0.1	0.655139
18.451667	0.1	0.652429
18.453333	0.1	0.650818
18.455000	0.1	0.650850
18.456667	0.1	0.651684
18.458333	0.1	0.652252
18.460000	0.1	0.651898
18.461667	0.1	0.650440
18.463333	0.1	0.648089
18.465000	0.1	0.645272
18.466667	0.1	0.642268
18.468333	0.1	0.639157
18.470000	0.1	0.636354
18.471667	0.1	0.634692
18.473333	0.1	0.634580
18.475000	0.1	0.635427
18.476667	0.1	0.636098
18.478333	0.1	0.636196
18.480000	0.1	0.636550
18.481667	0.1	0.638026
18.483333	0.1	0.640526
18.485000	0.1	0.643460
18.486667	0.1	0.646240
18.488333	0.1	0.648047
18.490000	0.1	0.647767
18.491667	0.1	0.644657
18.493333	0.1	0.639004
18.495000	0.1	0.632023
18.496667	0.1	0.625122
18.498333	0.1	0.619646
18.500000	0.1	0.616773
18.501667	0.1	0.616848
18.503333	0.1	0.618701
18.505000	0.1	0.620196
18.506667	0.1	0.619814
18.508333	0.1	0.617793
18.510000	0.1	0.615502
18.511667	0.1	0.614342
18.513333	0.1	0.614924
18.515000	0.1	0.616494
18.516667	0.1	0.617723
18.518333	0.1	0.618035
18.520000	0.1	0.617374
18.521667	0.1	0.615548
18.523333	0.1	0.612512
18.525000	0.1	0.609066
18.526667	0.1	0.606319
18.528333	0.1	0.604428
18.530000	0.1	0.602948
18.531667	0.1	0.602091
18.533333	0.1	0.602356
18.535000	0.1	0.603395
18.536667	0.1	0.603944
18.538333	0.1	0.602878
18.540000	0.1	0.599725
18.541667	0.1	0.594682
18.543333	0.1	0.588624
18.545000	0.1	0.583110
18.546667	0.1	0.580000
18.548333	0.1	0.580358
18.550000	0.1	0.583814
18.551667	0.1	0.589173
18.553333	0.1	0.595106
18.555000	0.1	0.600498
18.556667	0.1	0.604750
18.558333	0.1	0.607464
18.560000	0.1	0.608102
18.561667	0.1	0.606296
18.563333	0.1	0.602403
18.565000	0.1	0.597411
18.566667	0.1	0.592386
18.568333	0.1	0.588149
18.570000	0.1	0.585224
18.571667	0.1	0.583427
18.573333	0.1	0.581839
18.575000	0.1	0.579879
18.576667	0.1	0.577969
18.578333	0.1	0.576726
18.580000	0.1	0.576153
18.581667	0.1	0.575865
18.583333	0.1	0.575669
18.585000	0.1	0.575744
18.586667	0.1	0.576437
18.588333	0.1	0.577979
18.590000	0.1	0.579893
18.591667	0.1	0.580950
18.593333	0.1	0.580461
18.595000	0.1	0.579264
18.596667	0.1	0.578407
18.598333	0.1	0.577923
18.600000	0.1	0.577588
18.601667	0.1	0.577713
18.603333	0.1	0.578775
18.605000	0.1	0.580885
18.606667	0.1	0.583814
18.608333	0.1	0.587110
18.610000	0.1	0.590365
18.611667	0.1	0.593546
18.613333	0.1	0.596656
18.615000	0.1	0.599208
18.616667	0.1	0.600559
18.618333	0.1	0.600666
18.620000	0.1	0.599944
18.621667	0.1	0.598500
18.623333	0.1	0.596084
18.625000	0.1	0.592857
18.626667	0.1	0.589779
18.628333	0.1	0.587883
18.630000	0.1	0.587138
18.631667	0.1	0.586743
18.633333	0.1	0.586580
18.635000	0.1	0.587441
18.636667	0.1	0.589774
18.638333	0.1	0.592764
18.640000	0.1	0.595013
18.641667	0.1	0.595879
18.643333	0.1	0.595720
18.645000	0.1	0.595218
18.646667	0.1	0.595031
18.648333	0.1	0.595804
18.650000	0.1	0.597867
18.651667	0.1	0.601006
18.653333	0.1	0.604335
18.655000	0.1	0.606440
18.656667	0.1	0.606552
18.658333	0.1	0.605183
18.660000	0.1	0.603106
18.661667	0.1	0.600750
18.663333	0.1	0.598575
18.665000	0.1	0.597048
18.666667	0.1	0.596703
18.668333	0.1	0.598095
18.670000	0.1	0.601001
18.671667	0.1	0.604163
18.673333	0.1	0.606179
18.675000	0.1	0.606291
18.676667	0.1	0.604615
18.678333	0.1	0.602221
18.680000	0.1	0.600270
18.681667	0.1	0.598934
18.683333	0.1	0.597965
18.685000	0.1	0.597658
18.686667	0.1	0.598584
18.688333	0.1	0.600773
18.690000	0.1	0.603483
18.691667	0.1	0.605974
18.693333	0.1	0.608028
18.695000	0.1	0.609439
18.696667	0.1	0.609723
18.698333	0.1	0.608638
18.700000	0.1	0.606291
18.701667	0.1	0.602892
18.703333	0.1	0.598636
18.705000	0.1	0.593942
18.706667	0.1	0.589527
18.708333	0.1	0.586025
18.710000	0.1	0.583804
18.711667	0.1	0.583208
18.713333	0.1	0.584526
18.715000	0.1	0.587623
18.716667	0.1	0.591595
18.718333	0.1	0.594622
18.720000	0.1	0.594850
18.721667	0.1	0.592116
18.723333	0.1	0.588219
18.725000	0.1	0.584959
18.726667	0.1	0.582626
18.728333	0.1	0.580787
18.730000	0.1	0.579627
18.731667	0.1	0.579860
18.733333	0.1	0.581588
18.735000	0.1	0.583772
18.736667	0.1	0.584903
18.738333	0.1	0.584139
18.740000	0.1	0.581914
18.741667	0.1	0.579446
18.743333	0.1	0.577518
18.745000	0.1	0.576046
18.746667	0.1	0.574496
18.748333	0.1	0.572330
18.750000	0.1	0.569327
18.751667	0.1	0.565839
18.753333	0.1	0.562635
18.755000	0.1	0.560377
18.756667	0.1	0.559357
18.758333	0.1	0.559585
18.760000	0.1	0.560731
18.761667	0.1	0.562165
18.763333	0.1	0.563217
18.765000	0.1	0.563371
18.766667	0.1	0.562351
18.768333	0.1	0.560284
18.770000	0.1	0.557681
18.771667	0.1	0.555227
18.773333	0.1	0.553536
18.775000	0.1	0.552810
18.776667	0.1	0.552828
18.778333	0.1	0.553168
18.780000	0.1	0.553224
18.781667	0.1	0.552349
18.783333	0.1	0.550542
18.785000	0.1	0.548624
18.786667	0.1	0.547199
18.788333	0.1	0.546048
18.790000	0.1	0.544637
18.791667	0.1	0.542551
18.793333	0.1	0.539720
18.795000	0.1	0.536591
18.796667	0.1	0.533885
18.798333	0.1	0.532302
18.800000	0.1	0.532554
18.801667	0.1	0.535231
18.803333	0.1	0.540130
18.805000	0.1	0.545895
18.806667	0.1	0.550970
18.808333	0.1	0.554509
18.810000	0.1	0.556139
18.811667	0.1	0.555697
18.813333	0.1	0.553820
18.815000	0.1	0.552083
18.816667	0.1	0.552018
18.818333	0.1	0.554188
18.820000	0.1	0.558193
18.821667	0.1	0.563506
18.823333	0.1	0.569643
18.825000	0.1	0.575217
18.826667	0.1	0.578361
18.828333	0.1	0.578593
18.830000	0.1	0.576857
18.831667	0.1	0.574365
18.833333	0.1	0.572279
18.835000	0.1	0.571222
18.836667	0.1	0.570775
18.838333	0.1	0.570128
18.840000	0.1	0.569024
18.841667	0.1	0.568121
18.843333	0.1	0.568703
18.845000	0.1	0.571772
18.846667	0.1	0.577043
18.848333	0.1	0.582868
18.850000	0.1	0.587334
18.851667	0.1	0.589369
18.853333	0.1	0.589290
18.855000	0.1	0.588777
18.856667	0.1	0.589876
18.858333	0.1	0.593495
18.860000	0.1	0.598785
18.861667	0.1	0.604168
18.863333	0.1	0.608801
18.865000	0.1	0.612657
18.866667	0.1	0.615590
18.868333	0.1	0.617113
18.870000	0.1	0.617262
18.871667	0.1	0.617211
18.873333	0.1	0.618524
18.875000	0.1	0.622147
18.876667	0.1	0.627954
18.878333	0.1	0.634585
18.880000	0.1	0.640159
18.881667	0.1	0.643902
18.883333	0.1	0.646533
18.885000	0.1	0.649048
18.886667	0.1	0.651847
18.888333	0.1	0.654962
18.890000	0.1	0.658394
18.891667	0.1	0.661938
18.893333	0.1	0.665169
18.895000	0.1	0.667763
18.896667	0.1	0.669663
18.898333	0.1	0.670929
18.900000	0.1	0.671861
18.901667	0.1	0.672899
18.903333	0.1	0.674054
18.905000	0.1	0.674850
18.906667	0.1	0.675377
18.908333	0.1	0.676466
18.910000	0.1	0.678198
18.911667	0.1	0.679381
18.913333	0.1	0.679051
18.915000	0.1	0.677546
18.916667	0.1	0.675740
18.918333	0.1	0.674240
18.920000	0.1	0.673370
18.921667	0.1	0.672918
18.923333	0.1	0.671963
18.925000	0.1	0.669756
18.926667	0.1	0.666692
18.928333	0.1	0.663986
18.930000	0.1	0.662440
18.931667	0.1	0.661672
18.933333	0.1	0.660419
18.935000	0.1	0.657919
18.936667	0.1	0.654869
18.938333	0.1	0.652503
18.940000	0.1	0.651083
18.941667	0.1	0.649602
18.943333	0.1	0.646887
18.945000	0.1	0.642887
18.946667	0.1	0.638813
18.948333	0.1	0.635819
18.950000	0.1	0.633798
18.951667	0.1	0.631749
18.953333	0.1	0.629295
18.955000	0.1	0.626859
18.956667	0.1	0.624554
18.958333	0.1	0.621965
18.960000	0.1	0.618631
18.961667	0.1	0.614342
18.963333	0.1	0.609555
18.965000	0.1	0.605211
18.966667	0.1	0.601783
18.968333	0.1	0.599022
18.970000	0.1	0.596475
18.971667	0.1	0.594063
18.973333	0.1	0.592219
18.975000	0.1	0.591609
18.976667	0.1	0.592419
18.978333	0.1	0.593709
18.980000	0.1	0.594081
18.981667	0.1	0.593094
18.983333	0.1	0.591157
18.985000	0.1	0.588517
18.986667	0.1	0.585122
18.988333	0.1	0.581234
18.990000	0.1	0.577434
18.991667	0.1	0.574277
18.993333	0.1	0.572316
18.995000	0.1	0.571860
18.996667	0.1	0.572107
18.998333	0.1	0.571408
19.000000	0.1	0.568787
19.001667	0.1	0.564554
19.003333	0.1	0.559692
19.005000	0.1	0.555362
19.006667	0.1	0.552838
19.008333	0.1	0.552763
19.010000	0.1	0.554300
19.011667	0.1	0.555622
19.013333	0.1	0.555096
19.015000	0.1	0.551972
19.016667	0.1	0.546449
19.018333	0.1	0.539818
19.020000	0.1	0.534575
19.021667	0.1	0.532866
19.023333	0.1	0.534351
19.025000	0.1	0.536819
19.026667	0.1	0.538453
19.028333	0.1	0.538914
19.030000	0.1	0.538961
19.031667	0.1	0.539361
19.033333	0.1	0.539883
19.035000	0.1	0.539576
19.036667	0.1	0.538197
19.038333	0.1	0.536623
19.040000	0.1	0.535427
19.041667	0.1	0.533918
19.043333	0.1	0.530942
19.045000	0.1	0.526132
19.046667	0.1	0.520218
19.048333	0.1	0.514467
19.050000	0.1	0.510067
19.051667	0.1	0.507724
19.053333	0.1	0.507412
19.055000	0.1	0.508665
19.056667	0.1	0.511082
19.058333	0.1	0.514425
19.060000	0.1	0.518318
19.061667	0.1	0.521722
19.063333	0.1	0.523096
19.065000	0.1	0.521722
19.066667	0.1	0.518602
19.068333	0.1	0.515976
19.070000	0.1	0.516018
19.071667	0.1	0.519073
19.073333	0.1	0.523357
19.075000	0.1	0.526942
19.076667	0.1	0.529229
19.078333	0.1	0.530463
19.080000	0.1	0.530807
19.081667	0.1	0.530188
19.083333	0.1	0.528614
19.085000	0.1	0.526262
19.086667	0.1	0.523501
19.088333	0.1	0.521033
19.090000	0.1	0.519543
19.091667	0.1	0.518849
19.093333	0.1	0.517922
19.095000	0.1	0.516074
19.096667	0.1	0.513652
19.098333	0.1	0.511613
19.100000	0.1	0.510742
19.101667	0.1	0.511222
19.103333	0.1	0.512921
19.105000	0.1	0.515720
19.106667	0.1	0.519459
19.108333	0.1	0.523864
19.110000	0.1	0.528460
19.111667	0.1	0.532456
19.113333	0.1	0.534998
19.115000	0.1	0.535725
19.116667	0.1	0.534975
19.118333	0.1	0.533354
19.120000	0.1	0.531552
19.121667	0.1	0.530723
19.123333	0.1	0.532139
19.125000	0.1	0.536074
19.126667	0.1	0.541611
19.128333	0.1	0.547571
19.130000	0.1	0.552749
19.131667	0.1	0.555906
19.133333	0.1	0.556670
19.135000	0.1	0.555660
19.136667	0.1	0.553606
19.138333	0.1	0.551278
19.140000	0.1	0.549583
19.141667	0.1	0.548963
19.143333	0.1	0.549201
19.145000	0.1	0.549858
19.146667	0.1	0.550561
19.148333	0.1	0.551203
19.150000	0.1	0.551911
19.151667	0.1	0.552861
19.153333	0.1	0.554239
19.155000	0.1	0.555995
19.156667	0.1	0.557536
19.158333	0.1	0.558505
19.160000	0.1	0.559301
19.161667	0.1	0.560032
19.163333	0.1	0.560400
19.165000	0.1	0.560926
19.166667	0.1	0.562831
19.168333	0.1	0.566198
19.170000	0.1	0.569681
19.171667	0.1	0.572065
19.173333	0.1	0.572996
19.175000	0.1	0.572493
19.176667	0.1	0.570891
19.178333	0.1	0.568847
19.180000	0.1	0.566882
19.181667	0.1	0.565243
19.183333	0.1	0.564088
19.185000	0.1	0.563576
19.186667	0.1	0.563939
19.188333	0.1	0.565276
19.190000	0.1	0.567106
19.191667	0.1	0.568568
19.193333	0.1	0.569052
19.195000	0.1	0.568354
19.196667	0.1	0.566579
19.198333	0.1	0.563930
19.200000	0.1	0.560493
19.201667	0.1	0.556372
19.203333	0.1	0.552251
19.205000	0.1	0.549294
19.206667	0.1	0.548302
19.208333	0.1	0.548973
19.210000	0.1	0.550277
19.211667	0.1	0.551627
19.213333	0.1	0.553019
19.215000	0.1	0.554430
19.216667	0.1	0.555729
19.218333	0.1	0.556870
19.220000	0.1	0.558142
19.221667	0.1	0.559906
19.223333	0.1	0.561662
19.225000	0.1	0.562184
19.226667	0.1	0.560996
19.228333	0.1	0.558882
19.230000	0.1	0.557089
19.231667	0.1	0.556484
19.233333	0.1	0.557196
19.235000	0.1	0.558379
19.236667	0.1	0.558458
19.238333	0.1	0.556484
19.240000	0.1	0.553150
19.241667	0.1	0.550081
19.243333	0.1	0.548610
19.245000	0.1	0.549089
19.246667	0.1	0.550938
19.248333	0.1	0.553047
19.250000	0.1	0.554090
19.251667	0.1	0.552903
19.253333	0.1	0.549294
19.255000	0.1	0.544270
19.256667	0.1	0.539166
19.258333	0.1	0.535124
19.260000	0.1	0.532963
19.261667	0.1	0.532428
19.263333	0.1	0.532283
19.265000	0.1	0.531687
19.266667	0.1	0.530821
19.268333	0.1	0.530039
19.270000	0.1	0.529289
19.271667	0.1	0.528283
19.273333	0.1	0.527054
19.275000	0.1	0.526132
19.276667	0.1	0.525862
19.278333	0.1	0.525811
19.280000	0.1	0.525471
19.281667	0.1	0.525299
19.283333	0.1	0.526365
19.285000	0.1	0.528614
19.286667	0.1	0.530351
19.288333	0.1	0.529792
19.290000	0.1	0.526356
19.291667	0.1	0.520512
19.293333	0.1	0.513615
19.295000	0.1	0.507561
19.296667	0.1	0.503911
19.298333	0.1	0.503361
19.300000	0.1	0.505541
19.301667	0.1	0.508800
19.303333	0.1	0.511059
19.305000	0.1	0.511054
19.306667	0.1	0.508726
19.308333	0.1	0.505098
19.310000	0.1	0.501685
19.311667	0.1	0.499249
19.313333	0.1	0.497741
19.315000	0.1	0.497461
19.316667	0.1	0.498905
19.318333	0.1	0.501610
19.320000	0.1	0.504432
19.321667	0.1	0.506723
19.323333	0.1	0.508432
19.325000	0.1	0.509378
19.326667	0.1	0.509336
19.328333	0.1	0.508516
19.330000	0.1	0.507510
19.331667	0.1	0.506733
19.333333	0.1	0.505927
19.335000	0.1	0.504465
19.336667	0.1	0.502286
19.338333	0.1	0.499962
19.340000	0.1	0.497783
19.341667	0.1	0.495543
19.343333	0.1	0.493331
19.345000	0.1	0.491748
19.346667	0.1	0.491585
19.348333	0.1	0.493256
19.350000	0.1	0.496418
19.351667	0.1	0.500148
19.353333	0.1	0.503748
19.355000	0.1	0.507226
19.356667	0.1	0.510779
19.358333	0.1	0.514202
19.360000	0.1	0.516921
19.361667	0.1	0.518225
19.363333	0.1	0.517983
19.365000	0.1	0.517075
19.366667	0.1	0.516595
19.368333	0.1	0.516856
19.370000	0.1	0.517438
19.371667	0.1	0.517746
19.373333	0.1	0.517406
19.375000	0.1	0.516539
19.376667	0.1	0.515953
19.378333	0.1	0.516726
19.380000	0.1	0.519105
19.381667	0.1	0.522463
19.383333	0.1	0.526030
19.385000	0.1	0.529112
19.386667	0.1	0.531324
19.388333	0.1	0.532488
19.390000	0.1	0.532344
19.391667	0.1	0.530831
19.393333	0.1	0.528442
19.395000	0.1	0.526179
19.396667	0.1	0.525024
19.398333	0.1	0.525173
19.400000	0.1	0.526155
19.401667	0.1	0.527636
19.403333	0.1	0.529392
19.405000	0.1	0.531352
19.406667	0.1	0.533941
19.408333	0.1	0.537368
19.410000	0.1	0.540912
19.411667	0.1	0.543622
19.413333	0.1	0.545038
19.415000	0.1	0.544982
19.416667	0.1	0.543366
19.418333	0.1	0.540474
19.420000	0.1	0.537094
19.421667	0.1	0.534318
19.423333	0.1	0.532945
19.425000	0.1	0.533075
19.426667	0.1	0.534365
19.428333	0.1	0.536367
19.430000	0.1	0.538272
19.431667	0.1	0.539031
19.433333	0.1	0.538402
19.435000	0.1	0.537476
19.436667	0.1	0.537545
19.438333	0.1	0.538826
19.440000	0.1	0.540549
19.441667	0.1	0.542016
19.443333	0.1	0.543124
19.445000	0.1	0.543902
19.446667	0.1	0.544023
19.448333	0.1	0.543110
19.450000	0.1	0.541504
19.451667	0.1	0.540013
19.453333	0.1	0.538854
19.455000	0.1	0.537485
19.456667	0.1	0.535273
19.458333	0.1	0.532190
19.460000	0.1	0.528968
19.461667	0.1	0.526523
19.463333	0.1	0.525103
19.465000	0.1	0.523934
19.466667	0.1	0.521974
19.468333	0.1	0.519152
19.470000	0.1	0.516218
19.471667	0.1	0.513922
19.473333	0.1	0.512968
19.475000	0.1	0.513922
19.476667	0.1	0.516614
19.478333	0.1	0.520041
19.480000	0.1	0.522751
19.481667	0.1	0.523315
19.483333	0.1	0.521084
19.485000	0.1	0.516847
19.486667	0.1	0.512241
19.488333	0.1	0.508442
19.490000	0.1	0.505717
19.491667	0.1	0.504036
19.493333	0.1	0.503678
19.495000	0.1	0.504903
19.496667	0.1	0.507114
19.498333	0.1	0.508833
19.500000	0.1	0.508912
19.501667	0.1	0.507575
19.503333	0.1	0.506067
19.505000	0.1	0.505056
19.506667	0.1	0.503846
19.508333	0.1	0.501676
19.510000	0.1	0.499096
19.511667	0.1	0.497270
19.513333	0.1	0.496805
19.515000	0.1	0.497731
19.516667	0.1	0.499710
19.518333	0.1	0.501969
19.520000	0.1	0.503426
19.521667	0.1	0.502905
19.523333	0.1	0.499785
19.525000	0.1	0.494849
19.526667	0.1	0.489820
19.528333	0.1	0.485964
19.530000	0.1	0.483477
19.531667	0.1	0.481568
19.533333	0.1	0.478951
19.535000	0.1	0.474933
19.536667	0.1	0.470299
19.538333	0.1	0.466686
19.540000	0.1	0.465279
19.541667	0.1	0.465941
19.543333	0.1	0.467454
19.545000	0.1	0.468963
19.546667	0.1	0.470458
19.548333	0.1	0.471785
19.550000	0.1	0.472669
19.551667	0.1	0.473284
19.553333	0.1	0.474020
19.555000	0.1	0.475119
19.556667	0.1	0.476371
19.558333	0.1	0.477093
19.560000	0.1	0.476590
19.561667	0.1	0.474704
19.563333	0.1	0.471822
19.565000	0.1	0.468497
19.566667	0.1	0.465196
19.568333	0.1	0.462434
19.570000	0.1	0.460981
19.571667	0.1	0.461470
19.573333	0.1	0.463831
19.575000	0.1	0.467370
19.576667	0.1	0.471510
19.578333	0.1	0.475585
19.580000	0.1	0.478141
19.581667	0.1	0.477787
19.583333	0.1	0.474653
19.585000	0.1	0.470406
19.586667	0.1	0.466974
19.588333	0.1	0.465550
19.590000	0.1	0.466397
19.591667	0.1	0.469177
19.593333	0.1	0.473047
19.595000	0.1	0.476860
19.596667	0.1	0.480148
19.598333	0.1	0.483440
19.600000	0.1	0.487138
19.601667	0.1	0.490732
19.603333	0.1	0.493317
19.605000	0.1	0.494332
19.606667	0.1	0.493834
19.608333	0.1	0.492171
19.610000	0.1	0.489759
19.611667	0.1	0.487543
19.613333	0.1	0.487161
19.615000	0.1	0.489848
19.616667	0.1	0.495249
19.618333	0.1	0.501690
19.620000	0.1	0.507529
19.621667	0.1	0.511832
19.623333	0.1	0.514295
19.625000	0.1	0.515040
19.626667	0.1	0.514323
19.628333	0.1	0.512479
19.630000	0.1	0.510216
19.631667	0.1	0.508418
19.633333	0.1	0.507538
19.635000	0.1	0.507426
19.636667	0.1	0.507776
19.638333	0.1	0.508567
19.640000	0.1	0.509648
19.641667	0.1	0.510211
19.643333	0.1	0.509475
19.645000	0.1	0.507841
19.646667	0.1	0.506956
19.648333	0.1	0.508442
19.650000	0.1	0.512693
19.651667	0.1	0.518928
19.653333	0.1	0.525941
19.655000	0.1	0.532493
19.656667	0.1	0.537424
19.658333	0.1	0.540051
19.660000	0.1	0.540446
19.661667	0.1	0.539152
19.663333	0.1	0.537210
19.665000	0.1	0.536130
19.666667	0.1	0.536991
19.668333	0.1	0.539701
19.670000	0.1	0.543138
19.671667	0.1	0.545694
19.673333	0.1	0.545885
19.675000	0.1	0.543194
19.676667	0.1	0.538491
19.678333	0.1	0.533778
19.680000	0.1	0.531441
19.681667	0.1	0.532735
19.683333	0.1	0.536754
19.685000	0.1	0.541336
19.686667	0.1	0.544651
19.688333	0.1	0.545774
19.690000	0.1	0.544772
19.691667	0.1	0.542654
19.693333	0.1	0.540642
19.695000	0.1	0.539450
19.696667	0.1	0.539417
19.698333	0.1	0.540959
19.700000	0.1	0.544074
19.701667	0.1	0.547580
19.703333	0.1	0.549750
19.705000	0.1	0.549625
19.706667	0.1	0.547329
19.708333	0.1	0.543669
19.710000	0.1	0.540069
19.711667	0.1	0.538207
19.713333	0.1	0.538868
19.715000	0.1	0.541257
19.716667	0.1	0.543706
19.718333	0.1	0.544745
19.720000	0.1	0.543878
19.721667	0.1	0.541722
19.723333	0.1	0.539236
19.725000	0.1	0.537229
19.726667	0.1	0.536372
19.728333	0.1	0.536898
19.730000	0.1	0.538202
19.731667	0.1	0.539152
19.733333	0.1	0.539157
19.735000	0.1	0.538807
19.736667	0.1	0.538924
19.738333	0.1	0.539371
19.740000	0.1	0.539375
19.741667	0.1	0.538635
19.743333	0.1	0.537490
19.745000	0.1	0.536204
19.746667	0.1	0.534756
19.748333	0.1	0.533275
19.750000	0.1	0.532027
19.751667	0.1	0.531026
19.753333	0.1	0.529904
19.755000	0.1	0.528437
19.756667	0.1	0.527003
19.758333	0.1	0.526011
19.760000	0.1	0.525159
19.761667	0.1	0.523916
19.763333	0.1	0.522514
19.765000	0.1	0.521811
19.766667	0.1	0.522286
19.768333	0.1	0.523613
19.770000	0.1	0.525112
19.771667	0.1	0.526351
19.773333	0.1	0.527231
19.775000	0.1	0.527506
19.776667	0.1	0.527049
19.778333	0.1	0.526570
19.780000	0.1	0.526947
19.781667	0.1	0.528279
19.783333	0.1	0.529904
19.785000	0.1	0.530905
19.786667	0.1	0.530737
19.788333	0.1	0.529620
19.790000	0.1	0.528195
19.791667	0.1	0.527124
19.793333	0.1	0.526826
19.795000	0.1	0.527217
19.796667	0.1	0.527701
19.798333	0.1	0.527687
19.800000	0.1	0.527194
19.801667	0.1	0.526733
19.803333	0.1	0.526430
19.805000	0.1	0.525857
19.806667	0.1	0.524884
19.808333	0.1	0.523985
19.810000	0.1	0.523613
19.811667	0.1	0.523659
19.813333	0.1	0.523576
19.815000	0.1	0.522998
19.816667	0.1	0.522127
19.818333	0.1	0.521461
19.820000	0.1	0.521569
19.821667	0.1	0.522910
19.823333	0.1	0.525489
19.825000	0.1	0.528917
19.826667	0.1	0.532600
19.828333	0.1	0.535827
19.830000	0.1	0.537760
19.831667	0.1	0.537685
19.833333	0.1	0.535385
19.835000	0.1	0.531026
19.836667	0.1	0.525271
19.838333	0.1	0.519613
19.840000	0.1	0.515846
19.841667	0.1	0.515091
19.843333	0.1	0.517014
19.845000	0.1	0.519720
19.846667	0.1	0.520940
19.848333	0.1	0.519715
19.850000	0.1	0.516647
19.851667	0.1	0.512809
19.853333	0.1	0.508977
19.855000	0.1	0.505508
19.856667	0.1	0.502747
19.858333	0.1	0.501289
19.860000	0.1	0.501173
19.861667	0.1	0.501648
19.863333	0.1	0.502141
19.865000	0.1	0.502300
19.866667	0.1	0.501890
19.868333	0.1	0.501308
19.870000	0.1	0.501331
19.871667	0.1	0.502523
19.873333	0.1	0.504996
19.875000	0.1	0.508279
19.876667	0.1	0.511492
19.878333	0.1	0.513615
19.880000	0.1	0.513657
19.881667	0.1	0.511096
19.883333	0.1	0.506756
19.885000	0.1	0.502742
19.886667	0.1	0.500749
19.888333	0.1	0.500856
19.890000	0.1	0.502192
19.891667	0.1	0.503804
19.893333	0.1	0.504926
19.895000	0.1	0.505601
19.896667	0.1	0.506481
19.898333	0.1	0.507785
19.900000	0.1	0.509140
19.901667	0.1	0.510090
19.903333	0.1	0.510565
19.905000	0.1	0.510849
19.906667	0.1	0.510961
19.908333	0.1	0.510686
19.910000	0.1	0.510239
19.911667	0.1	0.510337
19.913333	0.1	0.511431
19.915000	0.1	0.513126
19.916667	0.1	0.514658
19.918333	0.1	0.515780
19.920000	0.1	0.516782
19.921667	0.1	0.518044
19.923333	0.1	0.519836
19.925000	0.1	0.522132
19.926667	0.1	0.524800
19.928333	0.1	0.527627
19.930000	0.1	0.529788
19.931667	0.1	0.530314
19.933333	0.1	0.529196
19.935000	0.1	0.527138
19.936667	0.1	0.524754
19.938333	0.1	0.522211
19.940000	0.1	0.519310
19.941667	0.1	0.515999
19.943333	0.1	0.512879
19.945000	0.1	0.510835
19.946667	0.1	0.510532
19.948333	0.1	0.512330
19.950000	0.1	0.516023
19.951667	0.1	0.520535
19.953333	0.1	0.524321
19.955000	0.1	0.526146
19.956667	0.1	0.525531
19.958333	0.1	0.522789
19.960000	0.1	0.518877
19.961667	0.1	0.515035
19.963333	0.1	0.512139
19.965000	0.1	0.510183
19.966667	0.1	0.508497
19.968333	0.1	0.506551
19.970000	0.1	0.504288
19.971667	0.1	0.501773
19.973333	0.1	0.499063
19.975000	0.1	0.496549
19.976667	0.1	0.494965
19.978333	0.1	0.494933
19.980000	0.1	0.496311
19.981667	0.1	0.497908
19.983333	0.1	0.498351
19.985000	0.1	0.497252
19.986667	0.1	0.494984
19.988333	0.1	0.492195
19.990000	0.1	0.489871
19.991667	0.1	0.488912
19.993333	0.1	0.489471
19.995000	0.1	0.490882
19.996667	0.1	0.491939
19.998333	0.1	0.491403
20.000000	0.1	0.488912
20.001667	0.1	0.485270
20.003333	0.1	0.481633
20.005000	0.1	0.478788
20.006667	0.1	0.477154
20.008333	0.1	0.476851
20.010000	0.1	0.477443
20.011667	0.1	0.477713
20.013333	0.1	0.476348
20.015000	0.1	0.472940
20.016667	0.1	0.468050
20.018333	0.1	0.462905
20.020000	0.1	0.458998
20.021667	0.1	0.457000
20.023333	0.1	0.456111
20.025000	0.1	0.454937
20.026667	0.1	0.452781
20.028333	0.1	0.449950
20.030000	0.1	0.447319
20.031667	0.1	0.445633
20.033333	0.1	0.444842
20.035000	0.1	0.444171
20.036667	0.1	0.443025
20.038333	0.1	0.441885
20.040000	0.1	0.441987
20.041667	0.1	0.443957
20.043333	0.1	0.447077
20.045000	0.1	0.449880
20.046667	0.1	0.451324
20.048333	0.1	0.451365
20.050000	0.1	0.450532
20.051667	0.1	0.449186
20.053333	0.1	0.447812
20.055000	0.1	0.447272
20.056667	0.1	0.447626
20.058333	0.1	0.447598
20.060000	0.1	0.445801
20.061667	0.1	0.442420
20.063333	0.1	0.438928
20.065000	0.1	0.436367
20.066667	0.1	0.434741
20.068333	0.1	0.433549
20.070000	0.1	0.432110
20.071667	0.1	0.430169
20.073333	0.1	0.428371
20.075000	0.1	0.427910
20.076667	0.1	0.429684
20.078333	0.1	0.433503
20.080000	0.1	0.438099
20.081667	0.1	0.441959
20.083333	0.1	0.443859
20.085000	0.1	0.443300
20.086667	0.1	0.441289
20.088333	0.1	0.439738
20.090000	0.1	0.439696
20.091667	0.1	0.440846
20.093333	0.1	0.442434
20.095000	0.1	0.443817
20.096667	0.1	0.444534
20.098333	0.1	0.444525
20.100000	0.1	0.444199
20.101667	0.1	0.443961
20.103333	0.1	0.443626
20.105000	0.1	0.442802
20.106667	0.1	0.441880
20.108333	0.1	0.441708
20.110000	0.1	0.442406
20.111667	0.1	0.443351
20.113333	0.1	0.443822
20.115000	0.1	0.443561
20.116667	0.1	0.443007
20.118333	0.1	0.442904
20.120000	0.1	0.443757
20.121667	0.1	0.445531
20.123333	0.1	0.447314
20.125000	0.1	0.447975
20.126667	0.1	0.447668
20.128333	0.1	0.447514
20.130000	0.1	0.448022
20.131667	0.1	0.449247
20.133333	0.1	0.451636
20.135000	0.1	0.455258
20.136667	0.1	0.459026
20.138333	0.1	0.461428
20.140000	0.1	0.461866
20.141667	0.1	0.461256
20.143333	0.1	0.461363
20.145000	0.1	0.463151
20.146667	0.1	0.466038
20.148333	0.1	0.468711
20.150000	0.1	0.470462
20.151667	0.1	0.471789
20.153333	0.1	0.473578
20.155000	0.1	0.475962
20.156667	0.1	0.478402
20.158333	0.1	0.480465
20.160000	0.1	0.482048
20.161667	0.1	0.482816
20.163333	0.1	0.482094
20.165000	0.1	0.479524
20.166667	0.1	0.475491
20.168333	0.1	0.470970
20.170000	0.1	0.467119
20.171667	0.1	0.464595
20.173333	0.1	0.463268
20.175000	0.1	0.462658
20.176667	0.1	0.462560
20.178333	0.1	0.463231
20.180000	0.1	0.464628
20.181667	0.1	0.465745
20.183333	0.1	0.465577
20.185000	0.1	0.464348
20.186667	0.1	0.463156
20.188333	0.1	0.462686
20.190000	0.1	0.462988
20.191667	0.1	0.464045
20.193333	0.1	0.466080
20.195000	0.1	0.469065
20.196667	0.1	0.472134
20.198333	0.1	0.473885
20.200000	0.1	0.473526
20.201667	0.1	0.471543
20.203333	0.1	0.469009
20.205000	0.1	0.466676
20.206667	0.1	0.464651
20.208333	0.1	0.462458
20.210000	0.1	0.459594
20.211667	0.1	0.456311
20.213333	0.1	0.453577
20.215000	0.1	0.452157
20.216667	0.1	0.452162
20.218333	0.1	0.453168
20.220000	0.1	0.454346
20.221667	0.1	0.454606
20.223333	0.1	0.453359
20.225000	0.1	0.451254
20.226667	0.1	0.449629
20.228333	0.1	0.449177
20.230000	0.1	0.449889
20.231667	0.1	0.451757
20.233333	0.1	0.454634
20.235000	0.1	0.457605
20.236667	0.1	0.459333
20.238333	0.1	0.459305
20.240000	0.1	0.458159
20.241667	0.1	0.456455
20.243333	0.1	0.454113
20.245000	0.1	0.451016
20.246667	0.1	0.447212
20.248333	0.1	0.443109
20.250000	0.1	0.439896
20.251667	0.1	0.438541
20.253333	0.1	0.438867
20.255000	0.1	0.440320
20.256667	0.1	0.442481
20.258333	0.1	0.444381
20.260000	0.1	0.444739
20.261667	0.1	0.443137
20.263333	0.1	0.440464
20.265000	0.1	0.438108
20.266667	0.1	0.436711
20.268333	0.1	0.435915
20.270000	0.1	0.435296
20.271667	0.1	0.434904
20.273333	0.1	0.434993
20.275000	0.1	0.435449
20.276667	0.1	0.435691
20.278333	0.1	0.435365
20.280000	0.1	0.434746
20.281667	0.1	0.434001
20.283333	0.1	0.432841
20.285000	0.1	0.431184
20.286667	0.1	0.429465
20.288333	0.1	0.428143
20.290000	0.1	0.427580
20.291667	0.1	0.428627
20.293333	0.1	0.431961
20.295000	0.1	0.436753
20.296667	0.1	0.440949
20.298333	0.1	0.442774
20.300000	0.1	0.441857
20.301667	0.1	0.439524
20.303333	0.1	0.437684
20.305000	0.1	0.437214
20.306667	0.1	0.437819
20.308333	0.1	0.439202
20.310000	0.1	0.441405
20.311667	0.1	0.444138
20.313333	0.1	0.446797
20.315000	0.1	0.449186
20.316667	0.1	0.451421
20.318333	0.1	0.453009
20.320000	0.1	0.453158
20.321667	0.1	0.451915
20.323333	0.1	0.450122
20.325000	0.1	0.448432
20.326667	0.1	0.447221
20.328333	0.1	0.446890
20.330000	0.1	0.447738
20.331667	0.1	0.449661
20.333333	0.1	0.452050
20.335000	0.1	0.453992
20.336667	0.1	0.454867
20.338333	0.1	0.454872
20.340000	0.1	0.455133
20.341667	0.1	0.456963
20.343333	0.1	0.460632
20.345000	0.1	0.465326
20.346667	0.1	0.470155
20.348333	0.1	0.474174
20.350000	0.1	0.476427
20.351667	0.1	0.476935
20.353333	0.1	0.476777
20.355000	0.1	0.476767
20.356667	0.1	0.477042
20.358333	0.1	0.477801
20.360000	0.1	0.479375
20.361667	0.1	0.481443
20.363333	0.1	0.483161
20.365000	0.1	0.484046
20.366667	0.1	0.484460
20.368333	0.1	0.485224
20.370000	0.1	0.486723
20.371667	0.1	0.488507
20.373333	0.1	0.489820
20.375000	0.1	0.490467
20.376667	0.1	0.490951
20.378333	0.1	0.491655
20.380000	0.1	0.492325
20.381667	0.1	0.492879
20.383333	0.1	0.494053
20.385000	0.1	0.496539
20.386667	0.1	0.500027
20.388333	0.1	0.503529
20.390000	0.1	0.506444
20.391667	0.1	0.508842
20.393333	0.1	0.510775
20.395000	0.1	0.511850
20.396667	0.1	0.511771
20.398333	0.1	0.510714
20.400000	0.1	0.509340
20.401667	0.1	0.508595
20.403333	0.1	0.509298
20.405000	0.1	0.511599
20.406667	0.1	0.514719
20.408333	0.1	0.517648
20.410000	0.1	0.520064
20.411667	0.1	0.522383
20.413333	0.1	0.525285
20.415000	0.1	0.529271
20.416667	0.1	0.534020
20.418333	0.1	0.538174
20.420000	0.1	0.540097
20.421667	0.1	0.539012
20.423333	0.1	0.535562
20.425000	0.1	0.531375
20.426667	0.1	0.528102
20.428333	0.1	0.526886
20.430000	0.1	0.528228
20.431667	0.1	0.531524
20.433333	0.1	0.535012
20.435000	0.1	0.537131
20.436667	0.1	0.537839
20.438333	0.1	0.537988
20.440000	0.1	0.538127
20.441667	0.1	0.538584
20.443333	0.1	0.539636
20.445000	0.1	0.541159
20.446667	0.1	0.542914
20.448333	0.1	0.545029
20.450000	0.1	0.547781
20.451667	0.1	0.550905
20.453333	0.1	0.553243
20.455000	0.1	0.553369
20.456667	0.1	0.550831
20.458333	0.1	0.546714
20.460000	0.1	0.542789
20.461667	0.1	0.540181
20.463333	0.1	0.539012
20.465000	0.1	0.538924
20.466667	0.1	0.539385
20.468333	0.1	0.539743
20.470000	0.1	0.539641
20.471667	0.1	0.539203
20.473333	0.1	0.538528
20.475000	0.1	0.537620
20.476667	0.1	0.536893
20.478333	0.1	0.537201
20.480000	0.1	0.539315
20.481667	0.1	0.542975
20.483333	0.1	0.546630
20.485000	0.1	0.548745
20.486667	0.1	0.548814
20.488333	0.1	0.546905
20.490000	0.1	0.543287
20.491667	0.1	0.538672
20.493333	0.1	0.534123
20.495000	0.1	0.530467
20.496667	0.1	0.527925
20.498333	0.1	0.526365
20.500000	0.1	0.525587
20.501667	0.1	0.525201
20.503333	0.1	0.524702
20.505000	0.1	0.524116
20.506667	0.1	0.524004
20.508333	0.1	0.524526
20.510000	0.1	0.525387
20.511667	0.1	0.526579
20.513333	0.1	0.528358
20.515000	0.1	0.530691
20.516667	0.1	0.532945
20.518333	0.1	0.534281
20.520000	0.1	0.534351
20.521667	0.1	0.533448
20.523333	0.1	0.532269
20.525000	0.1	0.531883
20.526667	0.1	0.533210
20.528333	0.1	0.535967
20.530000	0.1	0.538584
20.531667	0.1	0.539636
20.533333	0.1	0.538751
20.535000	0.1	0.536423
20.536667	0.1	0.533452
20.538333	0.1	0.530398
20.540000	0.1	0.527613
20.541667	0.1	0.525387
20.543333	0.1	0.523613
20.545000	0.1	0.522244
20.546667	0.1	0.522109
20.548333	0.1	0.524037
20.550000	0.1	0.527375
20.551667	0.1	0.530314
20.553333	0.1	0.531808
20.555000	0.1	0.532344
20.556667	0.1	0.532735
20.558333	0.1	0.533019
20.560000	0.1	0.532735
20.561667	0.1	0.532013
20.563333	0.1	0.531743
20.565000	0.1	0.532409
20.566667	0.1	0.533620
20.568333	0.1	0.534873
20.570000	0.1	0.536367
20.571667	0.1	0.538873
20.573333	0.1	0.542598
20.575000	0.1	0.546258
20.576667	0.1	0.548167
20.578333	0.1	0.548135
20.580000	0.1	0.547469
20.581667	0.1	0.547706
20.583333	0.1	0.549825
20.585000	0.1	0.553797
20.586667	0.1	0.558556
20.588333	0.1	0.562905
20.590000	0.1	0.566319
20.591667	0.1	0.568759
20.593333	0.1	0.570389
20.595000	0.1	0.571799
20.596667	0.1	0.573997
20.598333	0.1	0.577387
20.600000	0.1	0.581136
20.601667	0.1	0.583935
20.603333	0.1	0.585276
20.605000	0.1	0.585811
20.606667	0.1	0.586696
20.608333	0.1	0.588610
20.610000	0.1	0.591292
20.611667	0.1	0.594007
20.613333	0.1	0.596456
20.615000	0.1	0.598980
20.616667	0.1	0.601890
20.618333	0.1	0.605029
20.620000	0.1	0.608028
20.621667	0.1	0.610515
20.623333	0.1	0.612093
20.625000	0.1	0.612354
20.626667	0.1	0.611143
20.628333	0.1	0.609146
20.630000	0.1	0.607697
20.631667	0.1	0.607600
20.633333	0.1	0.608326
20.635000	0.1	0.608801
20.636667	0.1	0.608596
20.638333	0.1	0.608116
20.640000	0.1	0.607721
20.641667	0.1	0.607129
20.643333	0.1	0.606049
20.645000	0.1	0.605001
20.646667	0.1	0.604875
20.648333	0.1	0.605895
20.650000	0.1	0.607250
20.651667	0.1	0.608088
20.653333	0.1	0.608414
20.655000	0.1	0.608643
20.656667	0.1	0.609052
20.658333	0.1	0.609858
20.660000	0.1	0.611111
20.661667	0.1	0.612694
20.663333	0.1	0.614552
20.665000	0.1	0.616568
20.666667	0.1	0.618463
20.668333	0.1	0.620130
20.670000	0.1	0.621541
20.671667	0.1	0.622338
20.673333	0.1	0.622119
20.675000	0.1	0.621197
20.676667	0.1	0.620387
20.678333	0.1	0.620126
20.680000	0.1	0.620177
20.681667	0.1	0.620140
20.683333	0.1	0.619995
20.685000	0.1	0.620158
20.686667	0.1	0.620852
20.688333	0.1	0.621555
20.690000	0.1	0.621369
20.691667	0.1	0.620135
20.693333	0.1	0.618896
20.695000	0.1	0.618785
20.696667	0.1	0.619721
20.698333	0.1	0.620615
20.700000	0.1	0.620647
20.701667	0.1	0.620051
20.703333	0.1	0.619963
20.705000	0.1	0.621513
20.706667	0.1	0.624508
20.708333	0.1	0.627418
20.710000	0.1	0.628941
20.711667	0.1	0.628852
20.713333	0.1	0.627385
20.715000	0.1	0.624578
20.716667	0.1	0.620638
20.718333	0.1	0.616442
20.720000	0.1	0.613532
20.721667	0.1	0.613458
20.723333	0.1	0.616433
20.725000	0.1	0.621001
20.726667	0.1	0.625309
20.728333	0.1	0.627963
20.730000	0.1	0.627958
20.731667	0.1	0.625150
20.733333	0.1	0.620852
20.735000	0.1	0.617336
20.736667	0.1	0.616536
20.738333	0.1	0.618869
20.740000	0.1	0.622966
20.741667	0.1	0.626459
20.743333	0.1	0.627511
20.745000	0.1	0.625900
20.746667	0.1	0.622836
20.748333	0.1	0.619953
20.750000	0.1	0.618501
20.751667	0.1	0.618901
20.753333	0.1	0.620713
20.755000	0.1	0.623004
20.756667	0.1	0.624992
20.758333	0.1	0.626189
20.760000	0.1	0.626296
20.761667	0.1	0.625448
20.763333	0.1	0.624307
20.765000	0.1	0.623493
20.766667	0.1	0.623362
20.768333	0.1	0.624210
20.770000	0.1	0.625951
20.771667	0.1	0.627995
20.773333	0.1	0.629905
20.775000	0.1	0.631423
20.776667	0.1	0.631940
20.778333	0.1	0.630906
20.780000	0.1	0.628810
20.781667	0.1	0.627013
20.783333	0.1	0.626487
20.785000	0.1	0.627092
20.786667	0.1	0.627851
20.788333	0.1	0.627902
20.790000	0.1	0.627283
20.791667	0.1	0.626869
20.793333	0.1	0.627493
20.795000	0.1	0.629360
20.796667	0.1	0.632098
20.798333	0.1	0.634911
20.800000	0.1	0.636722
20.801667	0.1	0.636899
20.803333	0.1	0.635735
20.805000	0.1	0.634142
20.806667	0.1	0.633067
20.808333	0.1	0.633043
20.810000	0.1	0.633951
20.811667	0.1	0.635413
20.813333	0.1	0.637262
20.815000	0.1	0.639511
20.816667	0.1	0.642347
20.818333	0.1	0.645826
20.820000	0.1	0.649402
20.821667	0.1	0.651982
20.823333	0.1	0.652778
20.825000	0.1	0.652005
20.826667	0.1	0.650771
20.828333	0.1	0.650352
20.830000	0.1	0.651688
20.831667	0.1	0.655195
20.833333	0.1	0.660280
20.835000	0.1	0.665332
20.836667	0.1	0.668848
20.838333	0.1	0.670492
20.840000	0.1	0.670976
20.841667	0.1	0.671083
20.843333	0.1	0.671200
20.845000	0.1	0.671623
20.846667	0.1	0.672522
20.848333	0.1	0.673747
20.850000	0.1	0.675381
20.851667	0.1	0.677947
20.853333	0.1	0.681551
20.855000	0.1	0.685374
20.856667	0.1	0.688187
20.858333	0.1	0.689151
20.860000	0.1	0.688606
20.861667	0.1	0.688029
20.863333	0.1	0.688978
20.865000	0.1	0.692043
20.866667	0.1	0.696499
20.868333	0.1	0.700816
20.870000	0.1	0.703908
20.871667	0.1	0.706050
20.873333	0.1	0.708159
20.875000	0.1	0.710292
20.876667	0.1	0.711698
20.878333	0.1	0.712248
20.880000	0.1	0.713146
20.881667	0.1	0.715791
20.883333	0.1	0.720089
20.885000	0.1	0.724802
20.886667	0.1	0.729044
20.888333	0.1	0.732588
20.890000	0.1	0.735177
20.891667	0.1	0.736620
20.893333	0.1	0.737272
20.895000	0.1	0.737803
20.896667	0.1	0.738720
20.898333	0.1	0.740164
20.900000	0.1	0.742069
20.901667	0.1	0.744476
20.903333	0.1	0.747661
20.905000	0.1	0.751535
20.906667	0.1	0.755209
20.908333	0.1	0.757957
20.910000	0.1	0.759833
20.911667	0.1	0.760779
20.913333	0.1	0.760416
20.915000	0.1	0.758991
20.916667	0.1	0.757948
20.918333	0.1	0.759261
20.920000	0.1	0.763885
20.921667	0.1	0.770744
20.923333	0.1	0.777571
20.925000	0.1	0.782618
20.926667	0.1	0.785515
20.928333	0.1	0.786879
20.930000	0.1	0.787545
20.931667	0.1	0.788011
20.933333	0.1	0.788579
20.935000	0.1	0.789477
20.936667	0.1	0.790679
20.938333	0.1	0.791997
20.940000	0.1	0.793249
20.941667	0.1	0.794339
20.943333	0.1	0.795485
20.945000	0.1	0.797063
20.946667	0.1	0.799061
20.948333	0.1	0.801138
20.950000	0.1	0.803103
20.951667	0.1	0.805049
20.953333	0.1	0.806912
20.955000	0.1	0.808151
20.956667	0.1	0.808029
20.958333	0.1	0.806442
20.960000	0.1	0.804430
20.961667	0.1	0.803587
20.963333	0.1	0.804621
20.965000	0.1	0.806679
20.966667	0.1	0.808365
20.968333	0.1	0.809063
20.970000	0.1	0.809180
20.971667	0.1	0.809426
20.973333	0.1	0.810195
20.975000	0.1	0.811634
20.976667	0.1	0.813734
20.978333	0.1	0.816123
20.980000	0.1	0.818186
20.981667	0.1	0.819247
20.983333	0.1	0.818558
20.985000	0.1	0.816192
20.986667	0.1	0.813361
20.988333	0.1	0.811177
20.990000	0.1	0.809920
20.991667	0.1	0.809748
20.993333	0.1	0.811024
20.995000	0.1	0.813757
20.996667	0.1	0.817203
20.998333	0.1	0.820165
21.000000	0.1	0.821739
21.001667	0.1	0.821757
21.003333	0.1	0.820472
21.005000	0.1	0.818474
21.006667	0.1	0.816905
21.008333	0.1	0.816854
21.010000	0.1	0.818493
21.011667	0.1	0.820933
21.013333	0.1	0.822707
21.015000	0.1	0.822679
21.016667	0.1	0.821087
21.018333	0.1	0.819545
21.020000	0.1	0.819685
21.021667	0.1	0.822023
21.023333	0.1	0.825929
21.025000	0.1	0.829762
21.026667	0.1	0.831713
21.028333	0.1	0.831285
21.030000	0.1	0.829394
21.031667	0.1	0.827289
21.033333	0.1	0.825818
21.035000	0.1	0.825319
21.036667	0.1	0.826027
21.038333	0.1	0.828141
21.040000	0.1	0.831340
21.041667	0.1	0.834824
21.043333	0.1	0.837673
21.045000	0.1	0.838987
21.046667	0.1	0.838414
21.048333	0.1	0.836523
21.050000	0.1	0.834726
21.051667	0.1	0.834409
21.053333	0.1	0.835918
21.055000	0.1	0.838861
21.056667	0.1	0.842996
21.058333	0.1	0.847997
21.060000	0.1	0.852733
21.061667	0.1	0.855653
21.063333	0.1	0.856239
21.065000	0.1	0.855657
21.066667	0.1	0.855629
21.068333	0.1	0.857082
21.070000	0.1	0.860202
21.071667	0.1	0.864612
21.073333	0.1	0.869348
21.075000	0.1	0.873641
21.076667	0.1	0.877543
21.078333	0.1	0.881031
21.080000	0.1	0.883467
21.081667	0.1	0.884384
21.083333	0.1	0.884156
21.085000	0.1	0.883644
21.086667	0.1	0.883639
21.088333	0.1	0.884640
21.090000	0.1	0.886768
21.091667	0.1	0.890023
21.093333	0.1	0.894535
21.095000	0.1	0.900305
21.096667	0.1	0.906787
21.098333	0.1	0.912924
21.100000	0.1	0.917809
21.101667	0.1	0.921697
21.103333	0.1	0.925758
21.105000	0.1	0.930484
21.106667	0.1	0.935178
21.108333	0.1	0.938727
21.110000	0.1	0.940096
21.111667	0.1	0.938978
21.113333	0.1	0.936361
21.115000	0.1	0.934070
21.116667	0.1	0.933805
21.118333	0.1	0.936221
21.120000	0.1	0.940817
21.121667	0.1	0.946554
21.123333	0.1	0.952254
21.125000	0.1	0.956990
21.126667	0.1	0.960818
21.128333	0.1	0.964692
21.130000	0.1	0.969153
21.131667	0.1	0.973698
21.133333	0.1	0.977651
21.135000	0.1	0.980753
21.136667	0.1	0.982885
21.138333	0.1	0.983896
21.140000	0.1	0.983728
21.141667	0.1	0.982438
21.143333	0.1	0.980338
21.145000	0.1	0.978326
21.146667	0.1	0.977614
21.148333	0.1	0.978783
21.150000	0.1	0.981330
21.151667	0.1	0.984180
21.153333	0.1	0.986708
21.155000	0.1	0.988878
21.156667	0.1	0.990257
21.158333	0.1	0.989777
21.160000	0.1	0.986876
21.161667	0.1	0.982345
21.163333	0.1	0.978000
21.165000	0.1	0.975868
21.166667	0.1	0.977088
21.168333	0.1	0.980971
21.170000	0.1	0.985623
21.171667	0.1	0.989293
21.173333	0.1	0.990983
21.175000	0.1	0.990550
21.176667	0.1	0.988375
21.178333	0.1	0.985083
21.180000	0.1	0.981619
21.181667	0.1	0.978699
21.183333	0.1	0.975984
21.185000	0.1	0.972631
21.186667	0.1	0.968715
21.188333	0.1	0.965218
21.190000	0.1	0.963002
21.191667	0.1	0.962270
21.193333	0.1	0.962759
21.195000	0.1	0.964138
21.196667	0.1	0.966107
21.198333	0.1	0.968101
21.200000	0.1	0.969358
21.201667	0.1	0.969577
21.203333	0.1	0.969134
21.205000	0.1	0.968208
21.206667	0.1	0.966392
21.208333	0.1	0.963369
21.210000	0.1	0.959518
21.211667	0.1	0.955760
21.213333	0.1	0.952911
21.215000	0.1	0.951132
21.216667	0.1	0.950093
21.218333	0.1	0.949409
21.220000	0.1	0.948915
21.221667	0.1	0.948459
21.223333	0.1	0.947840
21.225000	0.1	0.947234
21.226667	0.1	0.947295
21.228333	0.1	0.948091
21.230000	0.1	0.948473
21.231667	0.1	0.947341
21.233333	0.1	0.944715
21.235000	0.1	0.941097
21.236667	0.1	0.937069
21.238333	0.1	0.933278
21.240000	0.1	0.930182
21.241667	0.1	0.927965
21.243333	0.1	0.926815
21.245000	0.1	0.926843
21.246667	0.1	0.927793
21.248333	0.1	0.929055
21.250000	0.1	0.930210
21.251667	0.1	0.931411
21.253333	0.1	0.932887
21.255000	0.1	0.934480
21.256667	0.1	0.935555
21.258333	0.1	0.935234
21.260000	0.1	0.932910
21.261667	0.1	0.928878
21.263333	0.1	0.924570
21.265000	0.1	0.921637
21.266667	0.1	0.920510
21.268333	0.1	0.920314
21.270000	0.1	0.920314
21.271667	0.1	0.920519
21.273333	0.1	0.920990
21.275000	0.1	0.921353
21.276667	0.1	0.921017
21.278333	0.1	0.919709
21.280000	0.1	0.917693
21.281667	0.1	0.915793
21.283333	0.1	0.914983
21.285000	0.1	0.915569
21.286667	0.1	0.916794
21.288333	0.1	0.917376
21.290000	0.1	0.916324
21.291667	0.1	0.913534
21.293333	0.1	0.909679
21.295000	0.1	0.905590
21.296667	0.1	0.901935
21.298333	0.1	0.899136
21.300000	0.1	0.897232
21.301667	0.1	0.895802
21.303333	0.1	0.894070
21.305000	0.1	0.891220
21.306667	0.1	0.887234
21.308333	0.1	0.883141
21.310000	0.1	0.880035
21.311667	0.1	0.878447
21.313333	0.1	0.878731
21.315000	0.1	0.880961
21.316667	0.1	0.884365
21.318333	0.1	0.887751
21.320000	0.1	0.890717
21.321667	0.1	0.893711
21.323333	0.1	0.896621
21.325000	0.1	0.898489
21.326667	0.1	0.898852
21.328333	0.1	0.898442
21.330000	0.1	0.898433
21.331667	0.1	0.899360
21.333333	0.1	0.900733
21.335000	0.1	0.901744
21.336667	0.1	0.902177
21.338333	0.1	0.902340
21.340000	0.1	0.902545
21.341667	0.1	0.903104
21.343333	0.1	0.904347
21.345000	0.1	0.905925
21.346667	0.1	0.907085
21.348333	0.1	0.907634
21.350000	0.1	0.907830
21.351667	0.1	0.907923
21.353333	0.1	0.908226
21.355000	0.1	0.908938
21.356667	0.1	0.909967
21.358333	0.1	0.911392
21.360000	0.1	0.913520
21.361667	0.1	0.916407
21.363333	0.1	0.919770
21.365000	0.1	0.922880
21.366667	0.1	0.924771
21.368333	0.1	0.924738
21.370000	0.1	0.922629
21.371667	0.1	0.918969
21.373333	0.1	0.914782
21.375000	0.1	0.911122
21.376667	0.1	0.908733
21.378333	0.1	0.907625
21.380000	0.1	0.907159
21.381667	0.1	0.906982
21.383333	0.1	0.907467
21.385000	0.1	0.908966
21.386667	0.1	0.911085
21.388333	0.1	0.913111
21.390000	0.1	0.914675
21.391667	0.1	0.915579
21.393333	0.1	0.915392
21.395000	0.1	0.913856
21.396667	0.1	0.911430
21.398333	0.1	0.909078
21.400000	0.1	0.907830
21.401667	0.1	0.908556
21.403333	0.1	0.911313
21.405000	0.1	0.915062
21.406667	0.1	0.918424
21.408333	0.1	0.920459
21.410000	0.1	0.920673
21.411667	0.1	0.919076
21.413333	0.1	0.916305
21.415000	0.1	0.913129
21.416667	0.1	0.909958
21.418333	0.1	0.907285
21.420000	0.1	0.906182
21.421667	0.1	0.907397
21.423333	0.1	0.910107
21.425000	0.1	0.912412
21.426667	0.1	0.913232
21.428333	0.1	0.913162
21.430000	0.1	0.913590
21.431667	0.1	0.915159
21.433333	0.1	0.917325
21.435000	0.1	0.918950
21.436667	0.1	0.919034
21.438333	0.1	0.917134
21.440000	0.1	0.913418
21.441667	0.1	0.908547
21.443333	0.1	0.903732
21.445000	0.1	0.900202
21.446667	0.1	0.898284
21.448333	0.1	0.897595
21.450000	0.1	0.898018
21.451667	0.1	0.899602
21.453333	0.1	0.901418
21.455000	0.1	0.901828
21.456667	0.1	0.900128
21.458333	0.1	0.897087
21.460000	0.1	0.894181
21.461667	0.1	0.892482
21.463333	0.1	0.891807
21.465000	0.1	0.891113
21.466667	0.1	0.889627
21.468333	0.1	0.887099
21.470000	0.1	0.883536
21.471667	0.1	0.879322
21.473333	0.1	0.875364
21.475000	0.1	0.872561
21.476667	0.1	0.871164
21.478333	0.1	0.870521
21.480000	0.1	0.869189
21.481667	0.1	0.865897
21.483333	0.1	0.860882
21.485000	0.1	0.855606
21.486667	0.1	0.850991
21.488333	0.1	0.846875
21.490000	0.1	0.843238
21.491667	0.1	0.840868
21.493333	0.1	0.840370
21.495000	0.1	0.841296
21.496667	0.1	0.842274
21.498333	0.1	0.841599
21.500000	0.1	0.838432
21.501667	0.1	0.833659
21.503333	0.1	0.829198
21.505000	0.1	0.826702
21.506667	0.1	0.826791
21.508333	0.1	0.828719
21.510000	0.1	0.830656
21.511667	0.1	0.830889
21.513333	0.1	0.828952
21.515000	0.1	0.825464
21.516667	0.1	0.821222
21.518333	0.1	0.816989
21.520000	0.1	0.813445
21.521667	0.1	0.810642
21.523333	0.1	0.807974
21.525000	0.1	0.804835
21.526667	0.1	0.800909
21.528333	0.1	0.796164
21.530000	0.1	0.790809
21.531667	0.1	0.785184
21.533333	0.1	0.779945
21.535000	0.1	0.776211
21.536667	0.1	0.774618
21.538333	0.1	0.774646
21.540000	0.1	0.775214
21.541667	0.1	0.775359
21.543333	0.1	0.774250
21.545000	0.1	0.771503
21.546667	0.1	0.767596
21.548333	0.1	0.763442
21.550000	0.1	0.759736
21.551667	0.1	0.756807
21.553333	0.1	0.754856
21.555000	0.1	0.753831
21.556667	0.1	0.753147
21.558333	0.1	0.752178
21.560000	0.1	0.750939
21.561667	0.1	0.749868
21.563333	0.1	0.749109
21.565000	0.1	0.748211
21.566667	0.1	0.747042
21.568333	0.1	0.746395
21.570000	0.1	0.746767
21.571667	0.1	0.747102
21.573333	0.1	0.745887
21.575000	0.1	0.742790
21.576667	0.1	0.738646
21.578333	0.1	0.734716
21.580000	0.1	0.731628
21.581667	0.1	0.728704
21.583333	0.1	0.725151
21.585000	0.1	0.721356
21.586667	0.1	0.718343
21.588333	0.1	0.716834
21.590000	0.1	0.716834
21.591667	0.1	0.717551
21.593333	0.1	0.717784
21.595000	0.1	0.717072
21.596667	0.1	0.716015
21.598333	0.1	0.715246
21.600000	0.1	0.714632
21.601667	0.1	0.713672
21.603333	0.1	0.712206
21.605000	0.1	0.710529
21.606667	0.1	0.709211
21.608333	0.1	0.708736
21.610000	0.1	0.709170
21.611667	0.1	0.710199
21.613333	0.1	0.711419
21.615000	0.1	0.712434
21.616667	0.1	0.712676
21.618333	0.1	0.711507
21.620000	0.1	0.708620
21.621667	0.1	0.704350
21.623333	0.1	0.699922
21.625000	0.1	0.696746
21.626667	0.1	0.694939
21.628333	0.1	0.693207
21.630000	0.1	0.690846
21.631667	0.1	0.688843
21.633333	0.1	0.688760
21.635000	0.1	0.691232
21.636667	0.1	0.695484
21.638333	0.1	0.700103
21.640000	0.1	0.704066
21.641667	0.1	0.706757
21.643333	0.1	0.707419
21.645000	0.1	0.705398
21.646667	0.1	0.701072
21.648333	0.1	0.696210
21.650000	0.1	0.692909
21.651667	0.1	0.692308
21.653333	0.1	0.694091
21.655000	0.1	0.696653
21.656667	0.1	0.698087
21.658333	0.1	0.697495
21.660000	0.1	0.695214
21.661667	0.1	0.691968
21.663333	0.1	0.688438
21.665000	0.1	0.685472
21.666667	0.1	0.683689
21.668333	0.1	0.682776
21.670000	0.1	0.681947
21.671667	0.1	0.681072
21.673333	0.1	0.680336
21.675000	0.1	0.679218
21.676667	0.1	0.677304
21.678333	0.1	0.675195
21.680000	0.1	0.673505
21.681667	0.1	0.672103
21.683333	0.1	0.670762
21.685000	0.1	0.669737
21.686667	0.1	0.669276
21.688333	0.1	0.669109
21.690000	0.1	0.668815
21.691667	0.1	0.667945
21.693333	0.1	0.665886
21.695000	0.1	0.662338
21.696667	0.1	0.657891
21.698333	0.1	0.653905
21.700000	0.1	0.651418
21.701667	0.1	0.649989
21.703333	0.1	0.648322
21.705000	0.1	0.645723
21.706667	0.1	0.642650
21.708333	0.1	0.640182
21.710000	0.1	0.639032
21.711667	0.1	0.638897
21.713333	0.1	0.638864
21.715000	0.1	0.637872
21.716667	0.1	0.634976
21.718333	0.1	0.629965
21.720000	0.1	0.623716
21.721667	0.1	0.617374
21.723333	0.1	0.611590
21.725000	0.1	0.606766
21.726667	0.1	0.603278
21.728333	0.1	0.601020
21.730000	0.1	0.599227
21.731667	0.1	0.597285
21.733333	0.1	0.595269
21.735000	0.1	0.593611
21.736667	0.1	0.592666
21.738333	0.1	0.592372
21.740000	0.1	0.592000
21.741667	0.1	0.590454
21.743333	0.1	0.587204
21.745000	0.1	0.582589
21.746667	0.1	0.577527
21.748333	0.1	0.573099
21.750000	0.1	0.570226
21.751667	0.1	0.569322
21.753333	0.1	0.569886
21.755000	0.1	0.570444
21.756667	0.1	0.569425
21.758333	0.1	0.566095
21.760000	0.1	0.560773
21.761667	0.1	0.554607
21.763333	0.1	0.549178
21.765000	0.1	0.545653
21.766667	0.1	0.544237
21.768333	0.1	0.544176
21.770000	0.1	0.544502
21.771667	0.1	0.544777
21.773333	0.1	0.544935
21.775000	0.1	0.544665
21.776667	0.1	0.543562
21.778333	0.1	0.541736
21.780000	0.1	0.539799
21.781667	0.1	0.538216
21.783333	0.1	0.536758
21.785000	0.1	0.534477
21.786667	0.1	0.530179
21.788333	0.1	0.523413
21.790000	0.1	0.515520
21.791667	0.1	0.509447
21.793333	0.1	0.507734
21.795000	0.1	0.510691
21.796667	0.1	0.516227
21.798333	0.1	0.520935
21.800000	0.1	0.521969
21.801667	0.1	0.518849
21.803333	0.1	0.513513
21.805000	0.1	0.508446
21.806667	0.1	0.504702
21.808333	0.1	0.501829
21.810000	0.1	0.499380
21.811667	0.1	0.497573
21.813333	0.1	0.496558
21.815000	0.1	0.495985
21.816667	0.1	0.495240
21.818333	0.1	0.493815
21.820000	0.1	0.491771
21.821667	0.1	0.489661
21.823333	0.1	0.487859
21.825000	0.1	0.486416
21.826667	0.1	0.485294
21.828333	0.1	0.484418
21.830000	0.1	0.483841
21.831667	0.1	0.483715
21.833333	0.1	0.484069
21.835000	0.1	0.484972
21.836667	0.1	0.486225
21.838333	0.1	0.486919
21.840000	0.1	0.486281
21.841667	0.1	0.484511
21.843333	0.1	0.482164
21.845000	0.1	0.479631
21.846667	0.1	0.477759
21.848333	0.1	0.477908
21.850000	0.1	0.480586
21.851667	0.1	0.484432
21.853333	0.1	0.487152
21.855000	0.1	0.487333
21.856667	0.1	0.485308
21.858333	0.1	0.482639
21.860000	0.1	0.480935
21.861667	0.1	0.480693
21.863333	0.1	0.481219
21.865000	0.1	0.481782
21.866667	0.1	0.482369
21.868333	0.1	0.483361
21.870000	0.1	0.484744
21.871667	0.1	0.486122
21.873333	0.1	0.487017
21.875000	0.1	0.486793
21.876667	0.1	0.484949
21.878333	0.1	0.482034
21.880000	0.1	0.479668
21.881667	0.1	0.479142
21.883333	0.1	0.480344
21.885000	0.1	0.482481
21.886667	0.1	0.484958
21.888333	0.1	0.487403
21.890000	0.1	0.489275
21.891667	0.1	0.489997
21.893333	0.1	0.489424
21.895000	0.1	0.488176
21.896667	0.1	0.487342
21.898333	0.1	0.487585
21.900000	0.1	0.488618
21.901667	0.1	0.489382
21.903333	0.1	0.488781
21.905000	0.1	0.486448
21.906667	0.1	0.483035
21.908333	0.1	0.479729
21.910000	0.1	0.477317
21.911667	0.1	0.476083
21.913333	0.1	0.476106
21.915000	0.1	0.476828
21.916667	0.1	0.477154
21.918333	0.1	0.476609
21.920000	0.1	0.475859
21.921667	0.1	0.475845
21.923333	0.1	0.476753
21.925000	0.1	0.477917
21.926667	0.1	0.478486
21.928333	0.1	0.478076
21.930000	0.1	0.476995
21.931667	0.1	0.475873
21.933333	0.1	0.475151
21.935000	0.1	0.475021
21.936667	0.1	0.475408
21.938333	0.1	0.475701
21.940000	0.1	0.474979
21.941667	0.1	0.472851
21.943333	0.1	0.469903
21.945000	0.1	0.467440
21.946667	0.1	0.466821
21.948333	0.1	0.468404
21.950000	0.1	0.471114
21.951667	0.1	0.473652
21.953333	0.1	0.475338
21.955000	0.1	0.475822
21.956667	0.1	0.475091
21.958333	0.1	0.473387
21.960000	0.1	0.470676
21.961667	0.1	0.466830
21.963333	0.1	0.461941
21.965000	0.1	0.456679
21.966667	0.1	0.452269
21.968333	0.1	0.449480
21.970000	0.1	0.447650
21.971667	0.1	0.445261
21.973333	0.1	0.441498
21.975000	0.1	0.436986
21.976667	0.1	0.432925
21.978333	0.1	0.429964
21.980000	0.1	0.428120
21.981667	0.1	0.427165
21.983333	0.1	0.426755
21.985000	0.1	0.426574
21.986667	0.1	0.426294
21.988333	0.1	0.425563
21.990000	0.1	0.424399
21.991667	0.1	0.423221
21.993333	0.1	0.422155
21.995000	0.1	0.420837
21.996667	0.1	0.418797
21.998333	0.1	0.415808
22.000000	0.1	0.412255
22.001667	0.1	0.408976
22.003333	0.1	0.406425
22.005000	0.1	0.404478
22.006667	0.1	0.403039
22.008333	0.1	0.402154
22.010000	0.1	0.401782
22.011667	0.1	0.401740
22.013333	0.1	0.401996
22.015000	0.1	0.402471
22.016667	0.1	0.402648
22.018333	0.1	0.402071
22.020000	0.1	0.401167
22.021667	0.1	0.400892
22.023333	0.1	0.401638
22.025000	0.1	0.402890
22.026667	0.1	0.403798
22.028333	0.1	0.403696
22.030000	0.1	0.401940
22.031667	0.1	0.397903
22.033333	0.1	0.391728
22.035000	0.1	0.384930
22.036667	0.1	0.379300
22.038333	0.1	0.375435
22.040000	0.1	0.372687
22.041667	0.1	0.370131
22.043333	0.1	0.367453
22.045000	0.1	0.365218
22.046667	0.1	0.364166
22.048333	0.1	0.364520
22.050000	0.1	0.366154
22.051667	0.1	0.368655
22.053333	0.1	0.371062
22.055000	0.1	0.372571
22.056667	0.1	0.373241
22.058333	0.1	0.373586
22.060000	0.1	0.373949
22.061667	0.1	0.374261
22.063333	0.1	0.373996
22.065000	0.1	0.372650
22.066667	0.1	0.370555
22.068333	0.1	0.368911
22.070000	0.1	0.368711
22.071667	0.1	0.370010
22.073333	0.1	0.372324
22.075000	0.1	0.375020
22.076667	0.1	0.377125
22.078333	0.1	0.377614
22.080000	0.1	0.376427
22.081667	0.1	0.374233
22.083333	0.1	0.371421
22.085000	0.1	0.368268
22.086667	0.1	0.365465
22.088333	0.1	0.363616
22.090000	0.1	0.362862
22.091667	0.1	0.363179
22.093333	0.1	0.364454
22.095000	0.1	0.366303
22.096667	0.1	0.368454
22.098333	0.1	0.370988
22.100000	0.1	0.373707
22.101667	0.1	0.375737
22.103333	0.1	0.376361
22.105000	0.1	0.376017
22.106667	0.1	0.375835
22.108333	0.1	0.376482
22.110000	0.1	0.377763
22.111667	0.1	0.378927
22.113333	0.1	0.379104
22.115000	0.1	0.377866
22.116667	0.1	0.375668
22.118333	0.1	0.373698
22.120000	0.1	0.372767
22.121667	0.1	0.372576
22.123333	0.1	0.372613
22.125000	0.1	0.372916
22.126667	0.1	0.373633
22.128333	0.1	0.374736
22.130000	0.1	0.375952
22.131667	0.1	0.376911
22.133333	0.1	0.377446
22.135000	0.1	0.377432
22.136667	0.1	0.376734
22.138333	0.1	0.375621
22.140000	0.1	0.374853
22.141667	0.1	0.375314
22.143333	0.1	0.377288
22.145000	0.1	0.380031
22.146667	0.1	0.382294
22.148333	0.1	0.383328
22.150000	0.1	0.383286
22.151667	0.1	0.382871
22.153333	0.1	0.382708
22.155000	0.1	0.383183
22.156667	0.1	0.384571
22.158333	0.1	0.386569
22.160000	0.1	0.387989
22.161667	0.1	0.387845
22.163333	0.1	0.386499
22.165000	0.1	0.385144
22.166667	0.1	0.384804
22.168333	0.1	0.386075
22.170000	0.1	0.388972
22.171667	0.1	0.392492
22.173333	0.1	0.395244
22.175000	0.1	0.396641
22.176667	0.1	0.396832
22.178333	0.1	0.396064
22.180000	0.1	0.394653
22.181667	0.1	0.393256
22.183333	0.1	0.392613
22.185000	0.1	0.392776
22.186667	0.1	0.392720
22.188333	0.1	0.391351
22.190000	0.1	0.388608
22.191667	0.1	0.385130
22.193333	0.1	0.381721
22.195000	0.1	0.379500
22.196667	0.1	0.379421
22.198333	0.1	0.381349
22.200000	0.1	0.384180
22.201667	0.1	0.386909
22.203333	0.1	0.389214
22.205000	0.1	0.390871
22.206667	0.1	0.391342
22.208333	0.1	0.390466
22.210000	0.1	0.388869
22.211667	0.1	0.387272
22.213333	0.1	0.385754
22.215000	0.1	0.384110
22.216667	0.1	0.382219
22.218333	0.1	0.380022
22.220000	0.1	0.377889
22.221667	0.1	0.376799
22.223333	0.1	0.377409
22.225000	0.1	0.379249
22.226667	0.1	0.381200
22.228333	0.1	0.382341
22.230000	0.1	0.382089
22.231667	0.1	0.380231
22.233333	0.1	0.377176
22.235000	0.1	0.373609
22.236667	0.1	0.370126
22.238333	0.1	0.367295
22.240000	0.1	0.365335
22.241667	0.1	0.363882
22.243333	0.1	0.362671
22.245000	0.1	0.362108
22.246667	0.1	0.362708
22.248333	0.1	0.364189
22.250000	0.1	0.365409
22.251667	0.1	0.365465
22.253333	0.1	0.364473
22.255000	0.1	0.363248
22.256667	0.1	0.362517
22.258333	0.1	0.362503
22.260000	0.1	0.362648
22.261667	0.1	0.362238
22.263333	0.1	0.361423
22.265000	0.1	0.360790
22.266667	0.1	0.360105
22.268333	0.1	0.358629
22.270000	0.1	0.356198
22.271667	0.1	0.353069
22.273333	0.1	0.349651
22.275000	0.1	0.346885
22.276667	0.1	0.345740
22.278333	0.1	0.346107
22.280000	0.1	0.346974
22.281667	0.1	0.347295
22.283333	0.1	0.346159
22.285000	0.1	0.343286
22.286667	0.1	0.339802
22.288333	0.1	0.337702
22.290000	0.1	0.338084
22.291667	0.1	0.340422
22.293333	0.1	0.343379
22.295000	0.1	0.346024
22.296667	0.1	0.348254
22.298333	0.1	0.350168
22.300000	0.1	0.351360
22.301667	0.1	0.351230
22.303333	0.1	0.349628
22.305000	0.1	0.346936
22.306667	0.1	0.343695
22.308333	0.1	0.340347
22.310000	0.1	0.337400
22.311667	0.1	0.335467
22.313333	0.1	0.334941
22.315000	0.1	0.335951
22.316667	0.1	0.338275
22.318333	0.1	0.340869
22.320000	0.1	0.342517
22.321667	0.1	0.343095
22.323333	0.1	0.343323
22.325000	0.1	0.343760
22.326667	0.1	0.344720
22.328333	0.1	0.346368
22.330000	0.1	0.348254
22.331667	0.1	0.349460
22.333333	0.1	0.349632
22.335000	0.1	0.349474
22.336667	0.1	0.350159
22.338333	0.1	0.352138
22.340000	0.1	0.354717
22.341667	0.1	0.356813
22.343333	0.1	0.357740
22.345000	0.1	0.357265
22.346667	0.1	0.355374
22.348333	0.1	0.352366
22.350000	0.1	0.349111
22.351667	0.1	0.346811
22.353333	0.1	0.346117
22.355000	0.1	0.346722
22.356667	0.1	0.348175
22.358333	0.1	0.350503
22.360000	0.1	0.353558
22.361667	0.1	0.356361
22.363333	0.1	0.358019
22.365000	0.1	0.358885
22.366667	0.1	0.360068
22.368333	0.1	0.362126
22.370000	0.1	0.364496
22.371667	0.1	0.365986
22.373333	0.1	0.365837
22.375000	0.1	0.364063
22.376667	0.1	0.361097
22.378333	0.1	0.357972
22.380000	0.1	0.356431
22.381667	0.1	0.357772
22.383333	0.1	0.361647
22.385000	0.1	0.366396
22.386667	0.1	0.370485
22.388333	0.1	0.373106
22.390000	0.1	0.373819
22.391667	0.1	0.372385
22.393333	0.1	0.369288
22.395000	0.1	0.365824
22.396667	0.1	0.363360
22.398333	0.1	0.362643
22.400000	0.1	0.363663
22.401667	0.1	0.366112
22.403333	0.1	0.369800
22.405000	0.1	0.374191
22.406667	0.1	0.378047
22.408333	0.1	0.380035
22.410000	0.1	0.379779
22.411667	0.1	0.378080
22.413333	0.1	0.376296
22.415000	0.1	0.375421
22.416667	0.1	0.375719
22.418333	0.1	0.377172
22.420000	0.1	0.379677
22.421667	0.1	0.382718
22.423333	0.1	0.385316
22.425000	0.1	0.386555
22.426667	0.1	0.386112
22.428333	0.1	0.384422
22.430000	0.1	0.382261
22.431667	0.1	0.380166
22.433333	0.1	0.378382
22.435000	0.1	0.377102
22.436667	0.1	0.376361
22.438333	0.1	0.375938
22.440000	0.1	0.375668
22.441667	0.1	0.375458
22.443333	0.1	0.375002
22.445000	0.1	0.374070
22.446667	0.1	0.373153
22.448333	0.1	0.373144
22.450000	0.1	0.374396
22.451667	0.1	0.376464
22.453333	0.1	0.378462
22.455000	0.1	0.379561
22.456667	0.1	0.379430
22.458333	0.1	0.378378
22.460000	0.1	0.377009
22.461667	0.1	0.376217
22.463333	0.1	0.376934
22.465000	0.1	0.379188
22.466667	0.1	0.382201
22.468333	0.1	0.384971
22.470000	0.1	0.386345
22.471667	0.1	0.385456
22.473333	0.1	0.382522
22.475000	0.1	0.378727
22.476667	0.1	0.375174
22.478333	0.1	0.372152
22.480000	0.1	0.369237
22.481667	0.1	0.366396
22.483333	0.1	0.364711
22.485000	0.1	0.364953
22.486667	0.1	0.366233
22.488333	0.1	0.367025
22.490000	0.1	0.366643
22.491667	0.1	0.365106
22.493333	0.1	0.362610
22.495000	0.1	0.359584
22.496667	0.1	0.356934
22.498333	0.1	0.355775
22.500000	0.1	0.356557
22.501667	0.1	0.358792
22.503333	0.1	0.361688
22.505000	0.1	0.364520
22.506667	0.1	0.366531
22.508333	0.1	0.367160
22.510000	0.1	0.366452
22.511667	0.1	0.364981
22.513333	0.1	0.363467
22.515000	0.1	0.362843
22.516667	0.1	0.363933
22.518333	0.1	0.366447
22.520000	0.1	0.369148
22.521667	0.1	0.371020
22.523333	0.1	0.371668
22.525000	0.1	0.371207
22.526667	0.1	0.370294
22.528333	0.1	0.369665
22.530000	0.1	0.369586
22.531667	0.1	0.370047
22.533333	0.1	0.370815
22.535000	0.1	0.371183
22.536667	0.1	0.370299
22.538333	0.1	0.367900
22.540000	0.1	0.364482
22.541667	0.1	0.361027
22.543333	0.1	0.358643
22.545000	0.1	0.357982
22.546667	0.1	0.358825
22.548333	0.1	0.360413
22.550000	0.1	0.362070
22.551667	0.1	0.363025
22.553333	0.1	0.362089
22.555000	0.1	0.358508
22.556667	0.1	0.353041
22.558333	0.1	0.347658
22.560000	0.1	0.344082
22.561667	0.1	0.342787
22.563333	0.1	0.343425
22.565000	0.1	0.345306
22.566667	0.1	0.347071
22.568333	0.1	0.347192
22.570000	0.1	0.345074
22.571667	0.1	0.341213
22.573333	0.1	0.336803
22.575000	0.1	0.333288
22.576667	0.1	0.331514
22.578333	0.1	0.331360
22.580000	0.1	0.331942
22.581667	0.1	0.332082
22.583333	0.1	0.331174
22.585000	0.1	0.329609
22.586667	0.1	0.328226
22.588333	0.1	0.327593
22.590000	0.1	0.327704
22.591667	0.1	0.328100
22.593333	0.1	0.328096
22.595000	0.1	0.327094
22.596667	0.1	0.324831
22.598333	0.1	0.321404
22.600000	0.1	0.317409
22.601667	0.1	0.313981
22.603333	0.1	0.312072
22.605000	0.1	0.311490
22.606667	0.1	0.311160
22.608333	0.1	0.310387
22.610000	0.1	0.309348
22.611667	0.1	0.308794
22.613333	0.1	0.309218
22.615000	0.1	0.309921
22.616667	0.1	0.309809
22.618333	0.1	0.309162
22.620000	0.1	0.309213
22.621667	0.1	0.310447
22.623333	0.1	0.312249
22.625000	0.1	0.313860
22.626667	0.1	0.315337
22.628333	0.1	0.317390
22.630000	0.1	0.320408
22.631667	0.1	0.323886
22.633333	0.1	0.326978
22.635000	0.1	0.329432
22.636667	0.1	0.331393
22.638333	0.1	0.332841
22.640000	0.1	0.333572
22.641667	0.1	0.333260
22.643333	0.1	0.331933
22.645000	0.1	0.330321
22.646667	0.1	0.329316
22.648333	0.1	0.329353
22.650000	0.1	0.330410
22.651667	0.1	0.332189
22.653333	0.1	0.334242
22.655000	0.1	0.336347
22.656667	0.1	0.338554
22.658333	0.1	0.340925
22.660000	0.1	0.343453
22.661667	0.1	0.346089
22.663333	0.1	0.348650
22.665000	0.1	0.350978
22.666667	0.1	0.352939
22.668333	0.1	0.354373
22.670000	0.1	0.355253
22.671667	0.1	0.355686
22.673333	0.1	0.355719
22.675000	0.1	0.355309
22.676667	0.1	0.354243
22.678333	0.1	0.352385
22.680000	0.1	0.350084
22.681667	0.1	0.348031
22.683333	0.1	0.346997
22.685000	0.1	0.347598
22.686667	0.1	0.349740
22.688333	0.1	0.352571
22.690000	0.1	0.354913
22.691667	0.1	0.355695
22.693333	0.1	0.354662
22.695000	0.1	0.352808
22.696667	0.1	0.351644
22.698333	0.1	0.352114
22.700000	0.1	0.354066
22.701667	0.1	0.356361
22.703333	0.1	0.357693
22.705000	0.1	0.357446
22.706667	0.1	0.355490
22.708333	0.1	0.351951
22.710000	0.1	0.347416
22.711667	0.1	0.342736
22.713333	0.1	0.338829
22.715000	0.1	0.336519
22.716667	0.1	0.336003
22.718333	0.1	0.336855
22.720000	0.1	0.338852
22.721667	0.1	0.341791
22.723333	0.1	0.344603
22.725000	0.1	0.345712
22.726667	0.1	0.344301
22.728333	0.1	0.340887
22.730000	0.1	0.336929
22.731667	0.1	0.333642
22.733333	0.1	0.331369
22.735000	0.1	0.329874
22.736667	0.1	0.328911
22.738333	0.1	0.328673
22.740000	0.1	0.329665
22.741667	0.1	0.331849
22.743333	0.1	0.334163
22.745000	0.1	0.334969
22.746667	0.1	0.333237
22.748333	0.1	0.329395
22.750000	0.1	0.324999
22.751667	0.1	0.321404
22.753333	0.1	0.318931
22.755000	0.1	0.317306
22.756667	0.1	0.316403
22.758333	0.1	0.316449
22.760000	0.1	0.317525
22.761667	0.1	0.318992
22.763333	0.1	0.319905
22.765000	0.1	0.320072
22.766667	0.1	0.320044
22.768333	0.1	0.320170
22.770000	0.1	0.320198
22.771667	0.1	0.319597
22.773333	0.1	0.317916
22.775000	0.1	0.315174
22.776667	0.1	0.312016
22.778333	0.1	0.309194
22.780000	0.1	0.307057
22.781667	0.1	0.305534
22.783333	0.1	0.304054
22.785000	0.1	0.301832
22.786667	0.1	0.298801
22.788333	0.1	0.295895
22.790000	0.1	0.294023
22.791667	0.1	0.292999
22.793333	0.1	0.292193
22.795000	0.1	0.291993
22.796667	0.1	0.293362
22.798333	0.1	0.296207
22.800000	0.1	0.299397
22.801667	0.1	0.302326
22.803333	0.1	0.305143
22.805000	0.1	0.307816
22.806667	0.1	0.310084
22.808333	0.1	0.311756
22.810000	0.1	0.312501
22.811667	0.1	0.311974
22.813333	0.1	0.310326
22.815000	0.1	0.307830
22.816667	0.1	0.304473
22.818333	0.1	0.300561
22.820000	0.1	0.297134
22.821667	0.1	0.295280
22.823333	0.1	0.295131
22.825000	0.1	0.295853
22.826667	0.1	0.296766
22.828333	0.1	0.297944
22.830000	0.1	0.299327
22.831667	0.1	0.300491
22.833333	0.1	0.301437
22.835000	0.1	0.302489
22.836667	0.1	0.303462
22.838333	0.1	0.303653
22.840000	0.1	0.302703
22.841667	0.1	0.301078
22.843333	0.1	0.299499
22.845000	0.1	0.298205
22.846667	0.1	0.297152
22.848333	0.1	0.296514
22.850000	0.1	0.296729
22.851667	0.1	0.298242
22.853333	0.1	0.301176
22.855000	0.1	0.304743
22.856667	0.1	0.307276
22.858333	0.1	0.307215
22.860000	0.1	0.304081
22.861667	0.1	0.298754
22.863333	0.1	0.293050
22.865000	0.1	0.288859
22.866667	0.1	0.287271
22.868333	0.1	0.288375
22.870000	0.1	0.291476
22.871667	0.1	0.295211
22.873333	0.1	0.298088
22.875000	0.1	0.299574
22.876667	0.1	0.300431
22.878333	0.1	0.301786
22.880000	0.1	0.304258
22.881667	0.1	0.307811
22.883333	0.1	0.311504
22.885000	0.1	0.313809
22.886667	0.1	0.313800
22.888333	0.1	0.312137
22.890000	0.1	0.310582
22.891667	0.1	0.310768
22.893333	0.1	0.313385
22.895000	0.1	0.317930
22.896667	0.1	0.322848
22.898333	0.1	0.326410
22.900000	0.1	0.327695
22.901667	0.1	0.326941
22.903333	0.1	0.324673
22.905000	0.1	0.321446
22.906667	0.1	0.318489
22.908333	0.1	0.317106
22.910000	0.1	0.317232
22.911667	0.1	0.317656
22.913333	0.1	0.317469
22.915000	0.1	0.316710
22.916667	0.1	0.315872
22.918333	0.1	0.315388
22.920000	0.1	0.315732
22.921667	0.1	0.317087
22.923333	0.1	0.318717
22.925000	0.1	0.319430
22.926667	0.1	0.318852
22.928333	0.1	0.318112
22.930000	0.1	0.319160
22.931667	0.1	0.322736
22.933333	0.1	0.327551
22.935000	0.1	0.331509
22.936667	0.1	0.333046
22.938333	0.1	0.331737
22.940000	0.1	0.328394
22.941667	0.1	0.324412
22.943333	0.1	0.320920
22.945000	0.1	0.318564
22.946667	0.1	0.317530
22.948333	0.1	0.317381
22.950000	0.1	0.317115
22.951667	0.1	0.316245
22.953333	0.1	0.315579
22.955000	0.1	0.315988
22.956667	0.1	0.317311
22.958333	0.1	0.318778
22.960000	0.1	0.319513
22.961667	0.1	0.318759
22.963333	0.1	0.316226
22.965000	0.1	0.312510
22.966667	0.1	0.308794
22.968333	0.1	0.305683
22.970000	0.1	0.302843
22.971667	0.1	0.300030
22.973333	0.1	0.297613
22.975000	0.1	0.295835
22.976667	0.1	0.294303
22.978333	0.1	0.292594
22.980000	0.1	0.290871
22.981667	0.1	0.289744
22.983333	0.1	0.289646
22.985000	0.1	0.290237
22.986667	0.1	0.290452
22.988333	0.1	0.289581
22.990000	0.1	0.288128
22.991667	0.1	0.287057
22.993333	0.1	0.286698
22.995000	0.1	0.286712
22.996667	0.1	0.286442
22.998333	0.1	0.285208
23.000000	0.1	0.282819
23.001667	0.1	0.279988
23.003333	0.1	0.278088
23.005000	0.1	0.278149
23.006667	0.1	0.279536
23.008333	0.1	0.280510
23.010000	0.1	0.280524
23.011667	0.1	0.280673
23.013333	0.1	0.282009
23.015000	0.1	0.284272
23.016667	0.1	0.286270
23.018333	0.1	0.287155
23.020000	0.1	0.287015
23.021667	0.1	0.286344
23.023333	0.1	0.285343
23.025000	0.1	0.283835
23.026667	0.1	0.282037
23.028333	0.1	0.280952
23.030000	0.1	0.281059
23.031667	0.1	0.281292
23.033333	0.1	0.280058
23.035000	0.1	0.276905
23.036667	0.1	0.272603
23.038333	0.1	0.268063
23.040000	0.1	0.263765
23.041667	0.1	0.260067
23.043333	0.1	0.257543
23.045000	0.1	0.256556
23.046667	0.1	0.256840
23.048333	0.1	0.257571
23.050000	0.1	0.257902
23.051667	0.1	0.257464
23.053333	0.1	0.256607
23.055000	0.1	0.256100
23.056667	0.1	0.256435
23.058333	0.1	0.257273
23.060000	0.1	0.257934
23.061667	0.1	0.258321
23.063333	0.1	0.258880
23.065000	0.1	0.259783
23.066667	0.1	0.260491
23.068333	0.1	0.260300
23.070000	0.1	0.259224
23.071667	0.1	0.258018
23.073333	0.1	0.257306
23.075000	0.1	0.257278
23.076667	0.1	0.258232
23.078333	0.1	0.260277
23.080000	0.1	0.262521
23.081667	0.1	0.263471
23.083333	0.1	0.262177
23.085000	0.1	0.258996
23.086667	0.1	0.255476
23.088333	0.1	0.253539
23.090000	0.1	0.254293
23.091667	0.1	0.257543
23.093333	0.1	0.262135
23.095000	0.1	0.266773
23.096667	0.1	0.270647
23.098333	0.1	0.273371
23.100000	0.1	0.274498
23.101667	0.1	0.273599
23.103333	0.1	0.271173
23.105000	0.1	0.268901
23.106667	0.1	0.268328
23.108333	0.1	0.269669
23.110000	0.1	0.271876
23.111667	0.1	0.273348
23.113333	0.1	0.273068
23.115000	0.1	0.271630
23.116667	0.1	0.270661
23.118333	0.1	0.271406
23.120000	0.1	0.273795
23.121667	0.1	0.276258
23.123333	0.1	0.276999
23.125000	0.1	0.275932
23.126667	0.1	0.274703
23.128333	0.1	0.274731
23.130000	0.1	0.275909
23.131667	0.1	0.277464
23.133333	0.1	0.279294
23.135000	0.1	0.281492
23.136667	0.1	0.283467
23.138333	0.1	0.284286
23.140000	0.1	0.283457
23.141667	0.1	0.281176
23.143333	0.1	0.278410
23.145000	0.1	0.276887
23.146667	0.1	0.278079
23.148333	0.1	0.281800
23.150000	0.1	0.286247
23.151667	0.1	0.289520
23.153333	0.1	0.290778
23.155000	0.1	0.290130
23.156667	0.1	0.288174
23.158333	0.1	0.285972
23.160000	0.1	0.284757
23.161667	0.1	0.285096
23.163333	0.1	0.286731
23.165000	0.1	0.289264
23.166667	0.1	0.292370
23.168333	0.1	0.295313
23.170000	0.1	0.297199
23.171667	0.1	0.298093
23.173333	0.1	0.299048
23.175000	0.1	0.300477
23.176667	0.1	0.301353
23.178333	0.1	0.300407
23.180000	0.1	0.297730
23.181667	0.1	0.294819
23.183333	0.1	0.293097
23.185000	0.1	0.292892
23.186667	0.1	0.293679
23.188333	0.1	0.294745
23.190000	0.1	0.295704
23.191667	0.1	0.296482
23.193333	0.1	0.296701
23.195000	0.1	0.295602
23.196667	0.1	0.292873
23.198333	0.1	0.289157
23.200000	0.1	0.285520
23.201667	0.1	0.282573
23.203333	0.1	0.280263
23.205000	0.1	0.278656
23.206667	0.1	0.278265
23.208333	0.1	0.279346
23.210000	0.1	0.281539
23.211667	0.1	0.284021
23.213333	0.1	0.285665
23.215000	0.1	0.285767
23.216667	0.1	0.284794
23.218333	0.1	0.283695
23.220000	0.1	0.282885
23.221667	0.1	0.282591
23.223333	0.1	0.283206
23.225000	0.1	0.284463
23.226667	0.1	0.285227
23.228333	0.1	0.284719
23.230000	0.1	0.283280
23.231667	0.1	0.281851
23.233333	0.1	0.281255
23.235000	0.1	0.281655
23.236667	0.1	0.282498
23.238333	0.1	0.283131
23.240000	0.1	0.283020
23.241667	0.1	0.281511
23.243333	0.1	0.278051
23.245000	0.1	0.272933
23.246667	0.1	0.267504
23.248333	0.1	0.263345
23.250000	0.1	0.261376
23.251667	0.1	0.261609
23.253333	0.1	0.263187
23.255000	0.1	0.264854
23.256667	0.1	0.265869
23.258333	0.1	0.266368
23.260000	0.1	0.266917
23.261667	0.1	0.267820
23.263333	0.1	0.268435
23.265000	0.1	0.267583
23.266667	0.1	0.264966
23.268333	0.1	0.261739
23.270000	0.1	0.259606
23.271667	0.1	0.259527
23.273333	0.1	0.261189
23.275000	0.1	0.263653
23.276667	0.1	0.266163
23.278333	0.1	0.267997
23.280000	0.1	0.268351
23.281667	0.1	0.267122
23.283333	0.1	0.265194
23.285000	0.1	0.263369
23.286667	0.1	0.261753
23.288333	0.1	0.260281
23.290000	0.1	0.258940
23.291667	0.1	0.257581
23.293333	0.1	0.256118
23.295000	0.1	0.254684
23.296667	0.1	0.253669
23.298333	0.1	0.253562
23.300000	0.1	0.254302
23.301667	0.1	0.255345
23.303333	0.1	0.256468
23.305000	0.1	0.258167
23.306667	0.1	0.261026
23.308333	0.1	0.264780
23.310000	0.1	0.268188
23.311667	0.1	0.270079
23.313333	0.1	0.270200
23.315000	0.1	0.268924
23.316667	0.1	0.266801
23.318333	0.1	0.264500
23.320000	0.1	0.262652
23.321667	0.1	0.261581
23.323333	0.1	0.261222
23.325000	0.1	0.261259
23.326667	0.1	0.261255
23.328333	0.1	0.260915
23.330000	0.1	0.260160
23.331667	0.1	0.259094
23.333333	0.1	0.258144
23.335000	0.1	0.257990
23.336667	0.1	0.258866
23.338333	0.1	0.260305
23.340000	0.1	0.261758
23.341667	0.1	0.262982
23.343333	0.1	0.263946
23.345000	0.1	0.264612
23.346667	0.1	0.264659
23.348333	0.1	0.263858
23.350000	0.1	0.262787
23.351667	0.1	0.262647
23.353333	0.1	0.264333
23.355000	0.1	0.267550
23.356667	0.1	0.271080
23.358333	0.1	0.273883
23.360000	0.1	0.275448
23.361667	0.1	0.275681
23.363333	0.1	0.274964
23.365000	0.1	0.274135
23.366667	0.1	0.274153
23.368333	0.1	0.275387
23.370000	0.1	0.277231
23.371667	0.1	0.278642
23.373333	0.1	0.279360
23.375000	0.1	0.280314
23.376667	0.1	0.282400
23.378333	0.1	0.285557
23.380000	0.1	0.288882
23.381667	0.1	0.291015
23.383333	0.1	0.291178
23.385000	0.1	0.289869
23.386667	0.1	0.288212
23.388333	0.1	0.287062
23.390000	0.1	0.286740
23.391667	0.1	0.287043
23.393333	0.1	0.287765
23.395000	0.1	0.288682
23.396667	0.1	0.288892
23.398333	0.1	0.287662
23.400000	0.1	0.285837
23.401667	0.1	0.284989
23.403333	0.1	0.285665
23.405000	0.1	0.287243
23.406667	0.1	0.288640
23.408333	0.1	0.289078
23.410000	0.1	0.288649
23.411667	0.1	0.288025
23.413333	0.1	0.287904
23.415000	0.1	0.288719
23.416667	0.1	0.290121
23.418333	0.1	0.291108
23.420000	0.1	0.290922
23.421667	0.1	0.289250
23.423333	0.1	0.286181
23.425000	0.1	0.282591
23.426667	0.1	0.280021
23.428333	0.1	0.279518
23.430000	0.1	0.280621
23.431667	0.1	0.282126
23.433333	0.1	0.283415
23.435000	0.1	0.284142
23.436667	0.1	0.283560
23.438333	0.1	0.281278
23.440000	0.1	0.277925
23.441667	0.1	0.275029
23.443333	0.1	0.274507
23.445000	0.1	0.277543
23.446667	0.1	0.283597
23.448333	0.1	0.290484
23.450000	0.1	0.295746
23.451667	0.1	0.298121
23.453333	0.1	0.298000
23.455000	0.1	0.296761
23.456667	0.1	0.295700
23.458333	0.1	0.295355
23.460000	0.1	0.295560
23.461667	0.1	0.295844
23.463333	0.1	0.295797
23.465000	0.1	0.295141
23.466667	0.1	0.293534
23.468333	0.1	0.290703
23.470000	0.1	0.286684
23.471667	0.1	0.281776
23.473333	0.1	0.276612
23.475000	0.1	0.272165
23.476667	0.1	0.269068
23.478333	0.1	0.267071
23.480000	0.1	0.265604
23.481667	0.1	0.264733
23.483333	0.1	0.264877
23.485000	0.1	0.265846
23.486667	0.1	0.267043
23.488333	0.1	0.268426
23.490000	0.1	0.270461
23.491667	0.1	0.272896
23.493333	0.1	0.274456
23.495000	0.1	0.273832
23.496667	0.1	0.270782
23.498333	0.1	0.266018
23.500000	0.1	0.260286
23.501667	0.1	0.254377
23.503333	0.1	0.249618
23.505000	0.1	0.247159
23.506667	0.1	0.246884
23.508333	0.1	0.247476
23.510000	0.1	0.247587
23.511667	0.1	0.247122
23.513333	0.1	0.247345
23.515000	0.1	0.249417
23.516667	0.1	0.252780
23.518333	0.1	0.255592
23.520000	0.1	0.256514
23.521667	0.1	0.255480
23.523333	0.1	0.253161
23.525000	0.1	0.250619
23.526667	0.1	0.248784
23.528333	0.1	0.247713
23.530000	0.1	0.246712
23.531667	0.1	0.245413
23.533333	0.1	0.244132
23.535000	0.1	0.243275
23.536667	0.1	0.243117
23.538333	0.1	0.243890
23.540000	0.1	0.245254
23.541667	0.1	0.246144
23.543333	0.1	0.245506
23.545000	0.1	0.243341
23.546667	0.1	0.240821
23.548333	0.1	0.239252
23.550000	0.1	0.238996
23.551667	0.1	0.239429
23.553333	0.1	0.239518
23.555000	0.1	0.238772
23.556667	0.1	0.237632
23.558333	0.1	0.236672
23.560000	0.1	0.236211
23.561667	0.1	0.236472
23.563333	0.1	0.237403
23.565000	0.1	0.238707
23.566667	0.1	0.240072
23.568333	0.1	0.241017
23.570000	0.1	0.241082
23.571667	0.1	0.240463
23.573333	0.1	0.239895
23.575000	0.1	0.239867
23.576667	0.1	0.240291
23.578333	0.1	0.240738
23.580000	0.1	0.240938
23.581667	0.1	0.240924
23.583333	0.1	0.240766
23.585000	0.1	0.240370
23.586667	0.1	0.239904
23.588333	0.1	0.240104
23.590000	0.1	0.241688
23.591667	0.1	0.244365
23.593333	0.1	0.246712
23.595000	0.1	0.247317
23.596667	0.1	0.246074
23.598333	0.1	0.244249
23.600000	0.1	0.243261
23.601667	0.1	0.243695
23.603333	0.1	0.245329
23.605000	0.1	0.247504
23.606667	0.1	0.249357
23.608333	0.1	0.250218
23.610000	0.1	0.249948
23.611667	0.1	0.248807
23.613333	0.1	0.247159
23.615000	0.1	0.245566
23.616667	0.1	0.244989
23.618333	0.1	0.246302
23.620000	0.1	0.249520
23.621667	0.1	0.253618
23.623333	0.1	0.257203
23.625000	0.1	0.259513
23.626667	0.1	0.260542
23.628333	0.1	0.260449
23.630000	0.1	0.259224
23.631667	0.1	0.257026
23.633333	0.1	0.254470
23.635000	0.1	0.252500
23.636667	0.1	0.251899
23.638333	0.1	0.252835
23.640000	0.1	0.255117
23.641667	0.1	0.258493
23.643333	0.1	0.262386
23.645000	0.1	0.265935
23.646667	0.1	0.268598
23.648333	0.1	0.270209
23.650000	0.1	0.270484
23.651667	0.1	0.269203
23.653333	0.1	0.266843
23.655000	0.1	0.264412
23.656667	0.1	0.262810
23.658333	0.1	0.262558
23.660000	0.1	0.263960
23.661667	0.1	0.266759
23.663333	0.1	0.270032
23.665000	0.1	0.273092
23.666667	0.1	0.275900
23.668333	0.1	0.278386
23.670000	0.1	0.280086
23.671667	0.1	0.280733
23.673333	0.1	0.280747
23.675000	0.1	0.280878
23.676667	0.1	0.281516
23.678333	0.1	0.282596
23.680000	0.1	0.283835
23.681667	0.1	0.284724
23.683333	0.1	0.284649
23.685000	0.1	0.283262
23.686667	0.1	0.281068
23.688333	0.1	0.279578
23.690000	0.1	0.280165
23.691667	0.1	0.282777
23.693333	0.1	0.286144
23.695000	0.1	0.288738
23.696667	0.1	0.289562
23.698333	0.1	0.288687
23.700000	0.1	0.286782
23.701667	0.1	0.284179
23.703333	0.1	0.280761
23.705000	0.1	0.276915
23.706667	0.1	0.273907
23.708333	0.1	0.272854
23.710000	0.1	0.273753
23.711667	0.1	0.275471
23.713333	0.1	0.276277
23.715000	0.1	0.275071
23.716667	0.1	0.272053
23.718333	0.1	0.268193
23.720000	0.1	0.264547
23.721667	0.1	0.261697
23.723333	0.1	0.259746
23.725000	0.1	0.258684
23.726667	0.1	0.258451
23.728333	0.1	0.258805
23.730000	0.1	0.259145
23.731667	0.1	0.258288
23.733333	0.1	0.254796
23.735000	0.1	0.248416
23.736667	0.1	0.240919
23.738333	0.1	0.234777
23.740000	0.1	0.231136
23.741667	0.1	0.229487
23.743333	0.1	0.228803
23.745000	0.1	0.228416
23.746667	0.1	0.227899
23.748333	0.1	0.226935
23.750000	0.1	0.225562
23.751667	0.1	0.223969
23.753333	0.1	0.222009
23.755000	0.1	0.219601
23.756667	0.1	0.217441
23.758333	0.1	0.216677
23.760000	0.1	0.217971
23.761667	0.1	0.220696
23.763333	0.1	0.223112
23.765000	0.1	0.223690
23.766667	0.1	0.222153
23.768333	0.1	0.219331
23.770000	0.1	0.216393
23.771667	0.1	0.214139
23.773333	0.1	0.212742
23.775000	0.1	0.211922
23.776667	0.1	0.211284
23.778333	0.1	0.210702
23.780000	0.1	0.210148
23.781667	0.1	0.209170
23.783333	0.1	0.207154
23.785000	0.1	0.204002
23.786667	0.1	0.200388
23.788333	0.1	0.197426
23.790000	0.1	0.196057
23.791667	0.1	0.196416
23.793333	0.1	0.197669
23.795000	0.1	0.198698
23.796667	0.1	0.199326
23.798333	0.1	0.200304
23.800000	0.1	0.202083
23.801667	0.1	0.204388
23.803333	0.1	0.206707
23.805000	0.1	0.208602
23.806667	0.1	0.209734
23.808333	0.1	0.209715
23.810000	0.1	0.208383
23.811667	0.1	0.206479
23.813333	0.1	0.205450
23.815000	0.1	0.206325
23.816667	0.1	0.208905
23.818333	0.1	0.211974
23.820000	0.1	0.214344
23.821667	0.1	0.215848
23.823333	0.1	0.217375
23.825000	0.1	0.219671
23.826667	0.1	0.222148
23.828333	0.1	0.223243
23.830000	0.1	0.221962
23.831667	0.1	0.218814
23.833333	0.1	0.215638
23.835000	0.1	0.214353
23.836667	0.1	0.215252
23.838333	0.1	0.216961
23.840000	0.1	0.217892
23.841667	0.1	0.217371
23.843333	0.1	0.215783
23.845000	0.1	0.214106
23.846667	0.1	0.213566
23.848333	0.1	0.215261
23.850000	0.1	0.219415
23.851667	0.1	0.224723
23.853333	0.1	0.228961
23.855000	0.1	0.230749
23.856667	0.1	0.230563
23.858333	0.1	0.229753
23.860000	0.1	0.228933
23.861667	0.1	0.227890
23.863333	0.1	0.226647
23.865000	0.1	0.225771
23.866667	0.1	0.225687
23.868333	0.1	0.226325
23.870000	0.1	0.227462
23.871667	0.1	0.229012
23.873333	0.1	0.231056
23.875000	0.1	0.233743
23.876667	0.1	0.236919
23.878333	0.1	0.240002
23.880000	0.1	0.242521
23.881667	0.1	0.244430
23.883333	0.1	0.246027
23.885000	0.1	0.247820
23.886667	0.1	0.249851
23.888333	0.1	0.251113
23.890000	0.1	0.250265
23.891667	0.1	0.246991
23.893333	0.1	0.242358
23.895000	0.1	0.237776
23.896667	0.1	0.234107
23.898333	0.1	0.231923
23.900000	0.1	0.231480
23.901667	0.1	0.232351
23.903333	0.1	0.233673
23.905000	0.1	0.234894
23.906667	0.1	0.236141
23.908333	0.1	0.237781
23.910000	0.1	0.239611
23.911667	0.1	0.240868
23.913333	0.1	0.241087
23.915000	0.1	0.240519
23.916667	0.1	0.239881
23.918333	0.1	0.240123
23.920000	0.1	0.242069
23.921667	0.1	0.245604
23.923333	0.1	0.249255
23.925000	0.1	0.251220
23.926667	0.1	0.250707
23.928333	0.1	0.248151
23.930000	0.1	0.244849
23.931667	0.1	0.242656
23.933333	0.1	0.242875
23.935000	0.1	0.245003
23.936667	0.1	0.247466
23.938333	0.1	0.249180
23.940000	0.1	0.250032
23.941667	0.1	0.250563
23.943333	0.1	0.251126
23.945000	0.1	0.251275
23.946667	0.1	0.250200
23.948333	0.1	0.247792
23.950000	0.1	0.244933
23.951667	0.1	0.242488
23.953333	0.1	0.240393
23.955000	0.1	0.238232
23.956667	0.1	0.236053
23.958333	0.1	0.234134
23.960000	0.1	0.232439
23.961667	0.1	0.230903
23.963333	0.1	0.229809
23.965000	0.1	0.229436
23.966667	0.1	0.229911
23.968333	0.1	0.231247
23.970000	0.1	0.233171
23.971667	0.1	0.235112
23.973333	0.1	0.236458
23.975000	0.1	0.236626
23.976667	0.1	0.235313
23.978333	0.1	0.232966
23.980000	0.1	0.230805
23.981667	0.1	0.229874
23.983333	0.1	0.230167
23.985000	0.1	0.231029
23.986667	0.1	0.232100
23.988333	0.1	0.233133
23.990000	0.1	0.233212
23.991667	0.1	0.231345
23.993333	0.1	0.227862
23.995000	0.1	0.223950
23.996667	0.1	0.220421
23.998333	0.1	0.217631
24.000000	0.1	0.215620
24.001667	0.1	0.213967
24.003333	0.1	0.212225
24.005000	0.1	0.210623
24.006667	0.1	0.210060
24.008333	0.1	0.211308
24.010000	0.1	0.214088
24.011667	0.1	0.217445
24.013333	0.1	0.220574
24.015000	0.1	0.222689
24.016667	0.1	0.222791
24.018333	0.1	0.220314
24.020000	0.1	0.215727
24.021667	0.1	0.210628
24.023333	0.1	0.206949
24.025000	0.1	0.205780
24.026667	0.1	0.206563
24.028333	0.1	0.207643
24.030000	0.1	0.207722
24.031667	0.1	0.206679
24.033333	0.1	0.205198
24.035000	0.1	0.204029
24.036667	0.1	0.203545
24.038333	0.1	0.203783
24.040000	0.1	0.204705
24.041667	0.1	0.206251
24.043333	0.1	0.208202
24.045000	0.1	0.209981
24.046667	0.1	0.210674
24.048333	0.1	0.209440
24.050000	0.1	0.206265
24.051667	0.1	0.202386
24.053333	0.1	0.199652
24.055000	0.1	0.199075
24.056667	0.1	0.200002
24.058333	0.1	0.200761
24.060000	0.1	0.200239
24.061667	0.1	0.198679
24.063333	0.1	0.197021
24.065000	0.1	0.195783
24.066667	0.1	0.194870
24.068333	0.1	0.194092
24.070000	0.1	0.193692
24.071667	0.1	0.194185
24.073333	0.1	0.195899
24.075000	0.1	0.198786
24.076667	0.1	0.202283
24.078333	0.1	0.205389
24.080000	0.1	0.207340
24.081667	0.1	0.208141
24.083333	0.1	0.208351
24.085000	0.1	0.208579
24.086667	0.1	0.208835
24.088333	0.1	0.208803
24.090000	0.1	0.208640
24.091667	0.1	0.208770
24.093333	0.1	0.209287
24.095000	0.1	0.210162
24.096667	0.1	0.211429
24.098333	0.1	0.212924
24.100000	0.1	0.214190
24.101667	0.1	0.214730
24.103333	0.1	0.214293
24.105000	0.1	0.213222
24.106667	0.1	0.212183
24.108333	0.1	0.211257
24.110000	0.1	0.209995
24.111667	0.1	0.208560
24.113333	0.1	0.207825
24.115000	0.1	0.208034
24.116667	0.1	0.208160
24.118333	0.1	0.207308
24.120000	0.1	0.206297
24.121667	0.1	0.206879
24.123333	0.1	0.209669
24.125000	0.1	0.213566
24.126667	0.1	0.216872
24.128333	0.1	0.218409
24.130000	0.1	0.217818
24.131667	0.1	0.215420
24.133333	0.1	0.212109
24.135000	0.1	0.209087
24.136667	0.1	0.207284
24.138333	0.1	0.206837
24.140000	0.1	0.207056
24.141667	0.1	0.207168
24.143333	0.1	0.207061
24.145000	0.1	0.207080
24.146667	0.1	0.207359
24.148333	0.1	0.208043
24.150000	0.1	0.209534
24.151667	0.1	0.212081
24.153333	0.1	0.215373
24.155000	0.1	0.218395
24.156667	0.1	0.219764
24.158333	0.1	0.218838
24.160000	0.1	0.216337
24.161667	0.1	0.213552
24.163333	0.1	0.211354
24.165000	0.1	0.209832
24.166667	0.1	0.208472
24.168333	0.1	0.206959
24.170000	0.1	0.205608
24.171667	0.1	0.204900
24.173333	0.1	0.205040
24.175000	0.1	0.206176
24.176667	0.1	0.208453
24.178333	0.1	0.211615
24.180000	0.1	0.214814
24.181667	0.1	0.217017
24.183333	0.1	0.217278
24.185000	0.1	0.214991
24.186667	0.1	0.210665
24.188333	0.1	0.206046
24.190000	0.1	0.202954
24.191667	0.1	0.202325
24.193333	0.1	0.203862
24.195000	0.1	0.206656
24.196667	0.1	0.209715
24.198333	0.1	0.211722
24.200000	0.1	0.211396
24.201667	0.1	0.208737
24.203333	0.1	0.205282
24.205000	0.1	0.202847
24.206667	0.1	0.202130
24.208333	0.1	0.202605
24.210000	0.1	0.203317
24.211667	0.1	0.203522
24.213333	0.1	0.203080
24.215000	0.1	0.202348
24.216667	0.1	0.201440
24.218333	0.1	0.200248
24.220000	0.1	0.198828
24.221667	0.1	0.197412
24.223333	0.1	0.196220
24.225000	0.1	0.195312
24.226667	0.1	0.194926
24.228333	0.1	0.195657
24.230000	0.1	0.197734
24.231667	0.1	0.200337
24.233333	0.1	0.201943
24.235000	0.1	0.201315
24.236667	0.1	0.198507
24.238333	0.1	0.194805
24.240000	0.1	0.191629
24.241667	0.1	0.189790
24.243333	0.1	0.189329
24.245000	0.1	0.189468
24.246667	0.1	0.189184
24.248333	0.1	0.188239
24.250000	0.1	0.187014
24.251667	0.1	0.185575
24.253333	0.1	0.183564
24.255000	0.1	0.180914
24.256667	0.1	0.178549
24.258333	0.1	0.178339
24.260000	0.1	0.181366
24.261667	0.1	0.186362
24.263333	0.1	0.191000
24.265000	0.1	0.193971
24.266667	0.1	0.195019
24.268333	0.1	0.194325
24.270000	0.1	0.192230
24.271667	0.1	0.189054
24.273333	0.1	0.185170
24.275000	0.1	0.181035
24.276667	0.1	0.176970
24.278333	0.1	0.173328
24.280000	0.1	0.170628
24.281667	0.1	0.169142
24.283333	0.1	0.168495
24.285000	0.1	0.168108
24.286667	0.1	0.167773
24.288333	0.1	0.167261
24.290000	0.1	0.166097
24.291667	0.1	0.164378
24.293333	0.1	0.163298
24.295000	0.1	0.163941
24.296667	0.1	0.166255
24.298333	0.1	0.169319
24.300000	0.1	0.171792
24.301667	0.1	0.172746
24.303333	0.1	0.172630
24.305000	0.1	0.172425
24.306667	0.1	0.172434
24.308333	0.1	0.172588
24.310000	0.1	0.173147
24.311667	0.1	0.174367
24.313333	0.1	0.175880
24.315000	0.1	0.176975
24.316667	0.1	0.177347
24.318333	0.1	0.176909
24.320000	0.1	0.175592
24.321667	0.1	0.173943
24.323333	0.1	0.173012
24.325000	0.1	0.173296
24.326667	0.1	0.174404
24.328333	0.1	0.175876
24.330000	0.1	0.177464
24.331667	0.1	0.178306
24.333333	0.1	0.177114
24.335000	0.1	0.173645
24.336667	0.1	0.169338
24.338333	0.1	0.166344
24.340000	0.1	0.165859
24.341667	0.1	0.167293
24.343333	0.1	0.169231
24.345000	0.1	0.171042
24.346667	0.1	0.173096
24.348333	0.1	0.175349
24.350000	0.1	0.176844
24.351667	0.1	0.177012
24.353333	0.1	0.176509
24.355000	0.1	0.176337
24.356667	0.1	0.176905
24.358333	0.1	0.178078
24.360000	0.1	0.179354
24.361667	0.1	0.180150
24.363333	0.1	0.180104
24.365000	0.1	0.179457
24.366667	0.1	0.179079
24.368333	0.1	0.179531
24.370000	0.1	0.180299
24.371667	0.1	0.180667
24.373333	0.1	0.180691
24.375000	0.1	0.180961
24.376667	0.1	0.181948
24.378333	0.1	0.184006
24.380000	0.1	0.187056
24.381667	0.1	0.189971
24.383333	0.1	0.191364
24.385000	0.1	0.191182
24.386667	0.1	0.190558
24.388333	0.1	0.190199
24.390000	0.1	0.189659
24.391667	0.1	0.188081
24.393333	0.1	0.185384
24.395000	0.1	0.182786
24.396667	0.1	0.182134
24.398333	0.1	0.184258
24.400000	0.1	0.188178
24.401667	0.1	0.192206
24.403333	0.1	0.195079
24.405000	0.1	0.195974
24.406667	0.1	0.194577
24.408333	0.1	0.191298
24.410000	0.1	0.187443
24.411667	0.1	0.184793
24.413333	0.1	0.184318
24.415000	0.1	0.185538
24.416667	0.1	0.187289
24.418333	0.1	0.188639
24.420000	0.1	0.189249
24.421667	0.1	0.189305
24.423333	0.1	0.189035
24.425000	0.1	0.188239
24.426667	0.1	0.186684
24.428333	0.1	0.184947
24.430000	0.1	0.184039
24.431667	0.1	0.184318
24.433333	0.1	0.185296
24.435000	0.1	0.186339
24.436667	0.1	0.186986
24.438333	0.1	0.186912
24.440000	0.1	0.186302
24.441667	0.1	0.185785
24.443333	0.1	0.185706
24.445000	0.1	0.185878
24.446667	0.1	0.186199
24.448333	0.1	0.187010
24.450000	0.1	0.188486
24.451667	0.1	0.189655
24.453333	0.1	0.188858
24.455000	0.1	0.185650
24.456667	0.1	0.181431
24.458333	0.1	0.178041
24.460000	0.1	0.176672
24.461667	0.1	0.177780
24.463333	0.1	0.180886
24.465000	0.1	0.184742
24.466667	0.1	0.188099
24.468333	0.1	0.190223
24.470000	0.1	0.190884
24.471667	0.1	0.189994
24.473333	0.1	0.187177
24.475000	0.1	0.182535
24.476667	0.1	0.177547
24.478333	0.1	0.174092
24.480000	0.1	0.172746
24.481667	0.1	0.172826
24.483333	0.1	0.173692
24.485000	0.1	0.175457
24.486667	0.1	0.178223
24.488333	0.1	0.181450
24.490000	0.1	0.184183
24.491667	0.1	0.185571
24.493333	0.1	0.185338
24.495000	0.1	0.184043
24.496667	0.1	0.182339
24.498333	0.1	0.180183
24.500000	0.1	0.177645
24.501667	0.1	0.175610
24.503333	0.1	0.174972
24.505000	0.1	0.175680
24.506667	0.1	0.176947
24.508333	0.1	0.178064
24.510000	0.1	0.178763
24.511667	0.1	0.178772
24.513333	0.1	0.177710
24.515000	0.1	0.175741
24.516667	0.1	0.173766
24.518333	0.1	0.172574
24.520000	0.1	0.172183
24.521667	0.1	0.172243
24.523333	0.1	0.172486
24.525000	0.1	0.172858
24.526667	0.1	0.173431
24.528333	0.1	0.174004
24.530000	0.1	0.173985
24.531667	0.1	0.173147
24.533333	0.1	0.171852
24.535000	0.1	0.170576
24.536667	0.1	0.169785
24.538333	0.1	0.169994
24.540000	0.1	0.171224
24.541667	0.1	0.172723
24.543333	0.1	0.173710
24.545000	0.1	0.174167
24.546667	0.1	0.174595
24.548333	0.1	0.175084
24.550000	0.1	0.175168
24.551667	0.1	0.174558
24.553333	0.1	0.173589
24.555000	0.1	0.172672
24.556667	0.1	0.171578
24.558333	0.1	0.170018
24.560000	0.1	0.168732
24.561667	0.1	0.168825
24.563333	0.1	0.170437
24.565000	0.1	0.172826
24.566667	0.1	0.174982
24.568333	0.1	0.175904
24.570000	0.1	0.174963
24.571667	0.1	0.172346
24.573333	0.1	0.169203
24.575000	0.1	0.167089
24.576667	0.1	0.166781
24.578333	0.1	0.167750
24.580000	0.1	0.168881
24.581667	0.1	0.169431
24.583333	0.1	0.169310
24.585000	0.1	0.169091
24.586667	0.1	0.169701
24.588333	0.1	0.171545
24.590000	0.1	0.173985
24.591667	0.1	0.175689
24.593333	0.1	0.175852
24.595000	0.1	0.175200
24.596667	0.1	0.175242
24.598333	0.1	0.176532
24.600000	0.1	0.178120
24.601667	0.1	0.178423
24.603333	0.1	0.176630
24.605000	0.1	0.173380
24.606667	0.1	0.169934
24.608333	0.1	0.167191
24.610000	0.1	0.165650
24.611667	0.1	0.165715
24.613333	0.1	0.167349
24.615000	0.1	0.169622
24.616667	0.1	0.171359
24.618333	0.1	0.172262
24.620000	0.1	0.172840
24.621667	0.1	0.173850
24.623333	0.1	0.175796
24.625000	0.1	0.178446
24.626667	0.1	0.180923
24.628333	0.1	0.182311
24.630000	0.1	0.181994
24.631667	0.1	0.180355
24.633333	0.1	0.179033
24.635000	0.1	0.179727
24.636667	0.1	0.182688
24.638333	0.1	0.186735
24.640000	0.1	0.190078
24.641667	0.1	0.190991
24.643333	0.1	0.188714
24.645000	0.1	0.184020
24.646667	0.1	0.178469
24.648333	0.1	0.173529
24.650000	0.1	0.170525
24.651667	0.1	0.169915
24.653333	0.1	0.170912
24.655000	0.1	0.172611
24.656667	0.1	0.174725
24.658333	0.1	0.176891
24.660000	0.1	0.178427
24.661667	0.1	0.178828
24.663333	0.1	0.178078
24.665000	0.1	0.177063
24.666667	0.1	0.177366
24.668333	0.1	0.179671
24.670000	0.1	0.182600
24.671667	0.1	0.183904
24.673333	0.1	0.182795
24.675000	0.1	0.180639
24.676667	0.1	0.179601
24.678333	0.1	0.180826
24.680000	0.1	0.183918
24.681667	0.1	0.187764
24.683333	0.1	0.191196
24.685000	0.1	0.193114
24.686667	0.1	0.192951
24.688333	0.1	0.191247
24.690000	0.1	0.188928
24.691667	0.1	0.186460
24.693333	0.1	0.184313
24.695000	0.1	0.183433
24.696667	0.1	0.184379
24.698333	0.1	0.186665
24.700000	0.1	0.189114
24.701667	0.1	0.190213
24.703333	0.1	0.188667
24.705000	0.1	0.184285
24.706667	0.1	0.178348
24.708333	0.1	0.173212
24.710000	0.1	0.171037
24.711667	0.1	0.172318
24.713333	0.1	0.175564
24.715000	0.1	0.178586
24.716667	0.1	0.180104
24.718333	0.1	0.180244
24.720000	0.1	0.179764
24.721667	0.1	0.178977
24.723333	0.1	0.177706
24.725000	0.1	0.175764
24.726667	0.1	0.173124
24.728333	0.1	0.170013
24.730000	0.1	0.166916
24.731667	0.1	0.164304
24.733333	0.1	0.162465
24.735000	0.1	0.161226
24.736667	0.1	0.159894
24.738333	0.1	0.158134
24.740000	0.1	0.156700
24.741667	0.1	0.156797
24.743333	0.1	0.159005
24.745000	0.1	0.162777
24.746667	0.1	0.166381
24.748333	0.1	0.167768
24.750000	0.1	0.166092
24.751667	0.1	0.162348
24.753333	0.1	0.158590
24.755000	0.1	0.156513
24.756667	0.1	0.156499
24.758333	0.1	0.157733
24.760000	0.1	0.158879
24.761667	0.1	0.158721
24.763333	0.1	0.156588
24.765000	0.1	0.152774
24.766667	0.1	0.148620
24.768333	0.1	0.145645
24.770000	0.1	0.144760
24.771667	0.1	0.146059
24.773333	0.1	0.148476
24.775000	0.1	0.150250
24.776667	0.1	0.150558
24.778333	0.1	0.149976
24.780000	0.1	0.149310
24.781667	0.1	0.148844
24.783333	0.1	0.148490
24.785000	0.1	0.148141
24.786667	0.1	0.147643
24.788333	0.1	0.146516
24.790000	0.1	0.144215
24.791667	0.1	0.140993
24.793333	0.1	0.138087
24.795000	0.1	0.137081
24.796667	0.1	0.138953
24.798333	0.1	0.143209
24.800000	0.1	0.148332
24.801667	0.1	0.152751
24.803333	0.1	0.154967
24.805000	0.1	0.153868
24.806667	0.1	0.149766
24.808333	0.1	0.144509
24.810000	0.1	0.140513
24.811667	0.1	0.139438
24.813333	0.1	0.141202
24.815000	0.1	0.144574
24.816667	0.1	0.148183
24.818333	0.1	0.150716
24.820000	0.1	0.151484
24.821667	0.1	0.151130
24.823333	0.1	0.150995
24.825000	0.1	0.151973
24.826667	0.1	0.153896
24.828333	0.1	0.155568
24.830000	0.1	0.155736
24.831667	0.1	0.154367
24.833333	0.1	0.152425
24.835000	0.1	0.150832
24.836667	0.1	0.150050
24.838333	0.1	0.150106
24.840000	0.1	0.150488
24.841667	0.1	0.150404
24.843333	0.1	0.149477
24.845000	0.1	0.148052
24.846667	0.1	0.146828
24.848333	0.1	0.146218
24.850000	0.1	0.146208
24.851667	0.1	0.146711
24.853333	0.1	0.147494
24.855000	0.1	0.148066
24.856667	0.1	0.147899
24.858333	0.1	0.146748
24.860000	0.1	0.144709
24.861667	0.1	0.142446
24.863333	0.1	0.141487
24.865000	0.1	0.143289
24.866667	0.1	0.147568
24.868333	0.1	0.152071
24.870000	0.1	0.154604
24.871667	0.1	0.155116
24.873333	0.1	0.155284
24.875000	0.1	0.156430
24.876667	0.1	0.158492
24.878333	0.1	0.160919
24.880000	0.1	0.163587
24.881667	0.1	0.166264
24.883333	0.1	0.168076
24.885000	0.1	0.168318
24.886667	0.1	0.167210
24.888333	0.1	0.165734
24.890000	0.1	0.165091
24.891667	0.1	0.165878
24.893333	0.1	0.167694
24.895000	0.1	0.169603
24.896667	0.1	0.170912
24.898333	0.1	0.171340
24.900000	0.1	0.170930
24.901667	0.1	0.170101
24.903333	0.1	0.169356
24.905000	0.1	0.168886
24.906667	0.1	0.168774
24.908333	0.1	0.169282
24.910000	0.1	0.170446
24.911667	0.1	0.171708
24.913333	0.1	0.172262
24.915000	0.1	0.171973
24.916667	0.1	0.171550
24.918333	0.1	0.171568
24.920000	0.1	0.171559
24.921667	0.1	0.170530
24.923333	0.1	0.168295
24.925000	0.1	0.165575
24.926667	0.1	0.163205
24.928333	0.1	0.161896
24.930000	0.1	0.162139
24.931667	0.1	0.163843
24.933333	0.1	0.166059
24.935000	0.1	0.167075
24.936667	0.1	0.165533
24.938333	0.1	0.161696
24.940000	0.1	0.157487
24.941667	0.1	0.155019
24.943333	0.1	0.154581
24.945000	0.1	0.154655
24.946667	0.1	0.153938
24.948333	0.1	0.152625
24.950000	0.1	0.151829
24.951667	0.1	0.152155
24.953333	0.1	0.153151
24.955000	0.1	0.153850
24.956667	0.1	0.153622
24.958333	0.1	0.152569
24.960000	0.1	0.151210
24.961667	0.1	0.149822
24.963333	0.1	0.148467
24.965000	0.1	0.147545
24.966667	0.1	0.147899
24.968333	0.1	0.150022
24.970000	0.1	0.153207
24.971667	0.1	0.155675
24.973333	0.1	0.155717
24.975000	0.1	0.153212
24.976667	0.1	0.149808
24.978333	0.1	0.147456
24.980000	0.1	0.147079
24.981667	0.1	0.148038
24.983333	0.1	0.148774
24.985000	0.1	0.148518
24.986667	0.1	0.147666
24.988333	0.1	0.146744
24.990000	0.1	0.145943
24.991667	0.1	0.145161
24.993333	0.1	0.144104
24.995000	0.1	0.142800
24.996667	0.1	0.141799
24.998333	0.1	0.141626
25.000000	0.1	0.141966
25.001667	0.1	0.141794
25.003333	0.1	0.140518
25.005000	0.1	0.138725
25.006667	0.1	0.137738
25.008333	0.1	0.138255
25.010000	0.1	0.139265
25.011667	0.1	0.138865
25.013333	0.1	0.136397
25.015000	0.1	0.133170
25.016667	0.1	0.130958
25.018333	0.1	0.130329
25.020000	0.1	0.130502
25.021667	0.1	0.130287
25.023333	0.1	0.129151
25.025000	0.1	0.127316
25.026667	0.1	0.125044
25.028333	0.1	0.122311
25.030000	0.1	0.119423
25.031667	0.1	0.117486
25.033333	0.1	0.117817
25.035000	0.1	0.120699
25.036667	0.1	0.125123
25.038333	0.1	0.129468
25.040000	0.1	0.132187
25.041667	0.1	0.132043
25.043333	0.1	0.128760
25.045000	0.1	0.123819
25.046667	0.1	0.119819
25.048333	0.1	0.118632
25.050000	0.1	0.120215
25.051667	0.1	0.122990
25.053333	0.1	0.125202
25.055000	0.1	0.125836
25.056667	0.1	0.124532
25.058333	0.1	0.121640
25.060000	0.1	0.118581
25.061667	0.1	0.117016
25.063333	0.1	0.117561
25.065000	0.1	0.119573
25.066667	0.1	0.121887
25.068333	0.1	0.123549
25.070000	0.1	0.124117
25.071667	0.1	0.123763
25.073333	0.1	0.122907
25.075000	0.1	0.121691
25.076667	0.1	0.120276
25.078333	0.1	0.119456
25.080000	0.1	0.120178
25.081667	0.1	0.122432
25.083333	0.1	0.125179
25.085000	0.1	0.127358
25.086667	0.1	0.128467
25.088333	0.1	0.128578
25.090000	0.1	0.128197
25.091667	0.1	0.128192
25.093333	0.1	0.129053
25.095000	0.1	0.130259
25.096667	0.1	0.130981
25.098333	0.1	0.131093
25.100000	0.1	0.130604
25.101667	0.1	0.129100
25.103333	0.1	0.126329
25.105000	0.1	0.122814
25.106667	0.1	0.119787
25.108333	0.1	0.118655
25.110000	0.1	0.120262
25.111667	0.1	0.124327
25.113333	0.1	0.129221
25.115000	0.1	0.132727
25.116667	0.1	0.133603
25.118333	0.1	0.132094
25.120000	0.1	0.129351
25.121667	0.1	0.126809
25.123333	0.1	0.125654
25.125000	0.1	0.126520
25.126667	0.1	0.129258
25.128333	0.1	0.132616
25.130000	0.1	0.134851
25.131667	0.1	0.134888
25.133333	0.1	0.132523
25.135000	0.1	0.128113
25.136667	0.1	0.122762
25.138333	0.1	0.118129
25.140000	0.1	0.115451
25.141667	0.1	0.115023
25.143333	0.1	0.116490
25.145000	0.1	0.119270
25.146667	0.1	0.123074
25.148333	0.1	0.127875
25.150000	0.1	0.132797
25.151667	0.1	0.136425
25.153333	0.1	0.138418
25.155000	0.1	0.139303
25.156667	0.1	0.139223
25.158333	0.1	0.137985
25.160000	0.1	0.135731
25.161667	0.1	0.133105
25.163333	0.1	0.131093
25.165000	0.1	0.130646
25.166667	0.1	0.131852
25.168333	0.1	0.133673
25.170000	0.1	0.134879
25.171667	0.1	0.134818
25.173333	0.1	0.133417
25.175000	0.1	0.131247
25.176667	0.1	0.129282
25.178333	0.1	0.128280
25.180000	0.1	0.128550
25.181667	0.1	0.129840
25.183333	0.1	0.131447
25.185000	0.1	0.132616
25.186667	0.1	0.132569
25.188333	0.1	0.130641
25.190000	0.1	0.126944
25.191667	0.1	0.122483
25.193333	0.1	0.118418
25.195000	0.1	0.115670
25.196667	0.1	0.114827
25.198333	0.1	0.115787
25.200000	0.1	0.117891
25.201667	0.1	0.120737
25.203333	0.1	0.124271
25.205000	0.1	0.127936
25.206667	0.1	0.130548
25.208333	0.1	0.131242
25.210000	0.1	0.129733
25.211667	0.1	0.126073
25.213333	0.1	0.120825
25.215000	0.1	0.115144
25.216667	0.1	0.110175
25.218333	0.1	0.106380
25.220000	0.1	0.103451
25.221667	0.1	0.101035
25.223333	0.1	0.099409
25.225000	0.1	0.099279
25.226667	0.1	0.100960
25.228333	0.1	0.104210
25.230000	0.1	0.108154
25.231667	0.1	0.111465
25.233333	0.1	0.113253
25.235000	0.1	0.113635
25.236667	0.1	0.113104
25.238333	0.1	0.112336
25.240000	0.1	0.112383
25.241667	0.1	0.113873
25.243333	0.1	0.116159
25.245000	0.1	0.117794
25.246667	0.1	0.117598
25.248333	0.1	0.115321
25.250000	0.1	0.111908
25.251667	0.1	0.109272
25.253333	0.1	0.108765
25.255000	0.1	0.109775
25.256667	0.1	0.110627
25.258333	0.1	0.110366
25.260000	0.1	0.109179
25.261667	0.1	0.107512
25.263333	0.1	0.105398
25.265000	0.1	0.102865
25.266667	0.1	0.100676
25.268333	0.1	0.099964
25.270000	0.1	0.101146
25.271667	0.1	0.103605
25.273333	0.1	0.106040
25.275000	0.1	0.107144
25.276667	0.1	0.106376
25.278333	0.1	0.104262
25.280000	0.1	0.102064
25.281667	0.1	0.100960
25.283333	0.1	0.101216
25.285000	0.1	0.102334
25.286667	0.1	0.103619
25.288333	0.1	0.104290
25.290000	0.1	0.103679
25.291667	0.1	0.101789
25.293333	0.1	0.099498
25.295000	0.1	0.097952
25.296667	0.1	0.097551
25.298333	0.1	0.097789
25.300000	0.1	0.098008
25.301667	0.1	0.097915
25.303333	0.1	0.097305
25.305000	0.1	0.096108
25.306667	0.1	0.094948
25.308333	0.1	0.094874
25.310000	0.1	0.095847
25.311667	0.1	0.096322
25.313333	0.1	0.094948
25.315000	0.1	0.092136
25.316667	0.1	0.089519
25.318333	0.1	0.088541
25.320000	0.1	0.089714
25.321667	0.1	0.092541
25.323333	0.1	0.095768
25.325000	0.1	0.098110
25.326667	0.1	0.099097
25.328333	0.1	0.099111
25.330000	0.1	0.098641
25.331667	0.1	0.097807
25.333333	0.1	0.096760
25.335000	0.1	0.096024
25.336667	0.1	0.096331
25.338333	0.1	0.098236
25.340000	0.1	0.101626
25.341667	0.1	0.105673
25.343333	0.1	0.109477
25.345000	0.1	0.112350
25.346667	0.1	0.113691
25.348333	0.1	0.113226
25.350000	0.1	0.111461
25.351667	0.1	0.109561
25.353333	0.1	0.108555
25.355000	0.1	0.108867
25.356667	0.1	0.110352
25.358333	0.1	0.112536
25.360000	0.1	0.114921
25.361667	0.1	0.117063
25.363333	0.1	0.118655
25.365000	0.1	0.119749
25.366667	0.1	0.120508
25.368333	0.1	0.120536
25.370000	0.1	0.118925
25.371667	0.1	0.115419
25.373333	0.1	0.111079
25.375000	0.1	0.107531
25.376667	0.1	0.105784
25.378333	0.1	0.105673
25.380000	0.1	0.106269
25.381667	0.1	0.106618
25.383333	0.1	0.106185
25.385000	0.1	0.105416
25.386667	0.1	0.105798
25.388333	0.1	0.108243
25.390000	0.1	0.111819
25.391667	0.1	0.114562
25.393333	0.1	0.115284
25.395000	0.1	0.114134
25.396667	0.1	0.111936
25.398333	0.1	0.109514
25.400000	0.1	0.107689
25.401667	0.1	0.107060
25.403333	0.1	0.107470
25.405000	0.1	0.107936
25.406667	0.1	0.107409
25.408333	0.1	0.105626
25.410000	0.1	0.103232
25.411667	0.1	0.101142
25.413333	0.1	0.100159
25.415000	0.1	0.100611
25.416667	0.1	0.102129
25.418333	0.1	0.104010
25.420000	0.1	0.105682
25.421667	0.1	0.106781
25.423333	0.1	0.107372
25.425000	0.1	0.107801
25.426667	0.1	0.108141
25.428333	0.1	0.108378
25.430000	0.1	0.108555
25.431667	0.1	0.108201
25.433333	0.1	0.106473
25.435000	0.1	0.103209
25.436667	0.1	0.099130
25.438333	0.1	0.095284
25.440000	0.1	0.092783
25.441667	0.1	0.092541
25.443333	0.1	0.094706
25.445000	0.1	0.098762
25.446667	0.1	0.103954
25.448333	0.1	0.109081
25.450000	0.1	0.112499
25.451667	0.1	0.113184
25.453333	0.1	0.111465
25.455000	0.1	0.108732
25.456667	0.1	0.106515
25.458333	0.1	0.105416
25.460000	0.1	0.105076
25.461667	0.1	0.105049
25.463333	0.1	0.104923
25.465000	0.1	0.104140
25.466667	0.1	0.102478
25.468333	0.1	0.100448
25.470000	0.1	0.098934
25.471667	0.1	0.098404
25.473333	0.1	0.098352
25.475000	0.1	0.098115
25.476667	0.1	0.097742
25.478333	0.1	0.097430
25.480000	0.1	0.096760
25.481667	0.1	0.095237
25.483333	0.1	0.093188
25.485000	0.1	0.091912
25.486667	0.1	0.092662
25.488333	0.1	0.095065
25.490000	0.1	0.097030
25.491667	0.1	0.096778
25.493333	0.1	0.094515
25.495000	0.1	0.091759
25.496667	0.1	0.089719
25.498333	0.1	0.088848
25.500000	0.1	0.089295
25.501667	0.1	0.090739
25.503333	0.1	0.092173
25.505000	0.1	0.092527
25.506667	0.1	0.091521
25.508333	0.1	0.089882
25.510000	0.1	0.088364
25.511667	0.1	0.086841
25.513333	0.1	0.084839
25.515000	0.1	0.082538
25.516667	0.1	0.080229
25.518333	0.1	0.077654
25.520000	0.1	0.075037
25.521667	0.1	0.073756
25.523333	0.1	0.074976
25.525000	0.1	0.078185
25.526667	0.1	0.081980
25.528333	0.1	0.085724
25.530000	0.1	0.089337
25.531667	0.1	0.092098
25.533333	0.1	0.092722
25.535000	0.1	0.090548
25.536667	0.1	0.086352
25.538333	0.1	0.081989
25.540000	0.1	0.079065
25.541667	0.1	0.077854
25.543333	0.1	0.077565
25.545000	0.1	0.077365
25.546667	0.1	0.077081
25.548333	0.1	0.076783
25.550000	0.1	0.076075
25.551667	0.1	0.074436
25.553333	0.1	0.071898
25.555000	0.1	0.069076
25.556667	0.1	0.067060
25.558333	0.1	0.067181
25.560000	0.1	0.069933
25.561667	0.1	0.074385
25.563333	0.1	0.078944
25.565000	0.1	0.082185
25.566667	0.1	0.083209
25.568333	0.1	0.082315
25.570000	0.1	0.080727
25.571667	0.1	0.079414
25.573333	0.1	0.078706
25.575000	0.1	0.078902
25.576667	0.1	0.080024
25.578333	0.1	0.081556
25.580000	0.1	0.083158
25.581667	0.1	0.084895
25.583333	0.1	0.086492
25.585000	0.1	0.087358
25.586667	0.1	0.087172
25.588333	0.1	0.086045
25.590000	0.1	0.084420
25.591667	0.1	0.083079
25.593333	0.1	0.082715
25.595000	0.1	0.083302
25.596667	0.1	0.084210
25.598333	0.1	0.084792
25.600000	0.1	0.084755
25.601667	0.1	0.084336
25.603333	0.1	0.084308
25.605000	0.1	0.085393
25.606667	0.1	0.087530
25.608333	0.1	0.089887
25.610000	0.1	0.091381
25.611667	0.1	0.091097
25.613333	0.1	0.088811
25.615000	0.1	0.085412
25.616667	0.1	0.082445
25.618333	0.1	0.081114
25.620000	0.1	0.081463
25.621667	0.1	0.082557
25.623333	0.1	0.083684
25.625000	0.1	0.084834
25.626667	0.1	0.086045
25.628333	0.1	0.087097
25.630000	0.1	0.087866
25.631667	0.1	0.088424
25.633333	0.1	0.088708
25.635000	0.1	0.088429
25.636667	0.1	0.087656
25.638333	0.1	0.087121
25.640000	0.1	0.087428
25.641667	0.1	0.088345
25.643333	0.1	0.089230
25.645000	0.1	0.089672
25.646667	0.1	0.089463
25.648333	0.1	0.088611
25.650000	0.1	0.087586
25.651667	0.1	0.087004
25.653333	0.1	0.086948
25.655000	0.1	0.087121
25.656667	0.1	0.087521
25.658333	0.1	0.088401
25.660000	0.1	0.089775
25.661667	0.1	0.091395
25.663333	0.1	0.092993
25.665000	0.1	0.093994
25.666667	0.1	0.093305
25.668333	0.1	0.090525
25.670000	0.1	0.086846
25.671667	0.1	0.083959
25.673333	0.1	0.082809
25.675000	0.1	0.083549
25.676667	0.1	0.085887
25.678333	0.1	0.089169
25.680000	0.1	0.092583
25.681667	0.1	0.095391
25.683333	0.1	0.096932
25.685000	0.1	0.096904
25.686667	0.1	0.095703
25.688333	0.1	0.093845
25.690000	0.1	0.091470
25.691667	0.1	0.088867
25.693333	0.1	0.086799
25.695000	0.1	0.085742
25.696667	0.1	0.085379
25.698333	0.1	0.085020
25.700000	0.1	0.084070
25.701667	0.1	0.082338
25.703333	0.1	0.080047
25.705000	0.1	0.077584
25.706667	0.1	0.075442
25.708333	0.1	0.074217
25.710000	0.1	0.074613
25.711667	0.1	0.076778
25.713333	0.1	0.079814
25.715000	0.1	0.082636
25.716667	0.1	0.084718
25.718333	0.1	0.085728
25.720000	0.1	0.085547
25.721667	0.1	0.084629
25.723333	0.1	0.083707
25.725000	0.1	0.083172
25.726667	0.1	0.082715
25.728333	0.1	0.081714
25.730000	0.1	0.080089
25.731667	0.1	0.078175
25.733333	0.1	0.076080
25.735000	0.1	0.074254
25.736667	0.1	0.073765
25.738333	0.1	0.075162
25.740000	0.1	0.077751
25.741667	0.1	0.079945
25.743333	0.1	0.080271
25.745000	0.1	0.078371
25.746667	0.1	0.074953
25.748333	0.1	0.071125
25.750000	0.1	0.068378
25.751667	0.1	0.068001
25.753333	0.1	0.069891
25.755000	0.1	0.072555
25.756667	0.1	0.074375
25.758333	0.1	0.074571
25.760000	0.1	0.073467
25.761667	0.1	0.072205
25.763333	0.1	0.071740
25.765000	0.1	0.072047
25.766667	0.1	0.072410
25.768333	0.1	0.072443
25.770000	0.1	0.072266
25.771667	0.1	0.071889
25.773333	0.1	0.071251
25.775000	0.1	0.070441
25.776667	0.1	0.069370
25.778333	0.1	0.068019
25.780000	0.1	0.066720
25.781667	0.1	0.065449
25.783333	0.1	0.063879
25.785000	0.1	0.062045
25.786667	0.1	0.059977
25.788333	0.1	0.057342
25.790000	0.1	0.054101
25.791667	0.1	0.050934
25.793333	0.1	0.048880
25.795000	0.1	0.048568
25.796667	0.1	0.049756
25.798333	0.1	0.051884
25.800000	0.1	0.054548
25.801667	0.1	0.057011
25.803333	0.1	0.058105
25.805000	0.1	0.057146
25.806667	0.1	0.054631
25.808333	0.1	0.051684
25.810000	0.1	0.049188
25.811667	0.1	0.047763
25.813333	0.1	0.048056
25.815000	0.1	0.050408
25.816667	0.1	0.054161
25.818333	0.1	0.057784
25.820000	0.1	0.059851
25.821667	0.1	0.059968
25.823333	0.1	0.058520
25.825000	0.1	0.055875
25.826667	0.1	0.052224
25.828333	0.1	0.048168
25.830000	0.1	0.044932
25.831667	0.1	0.043539
25.833333	0.1	0.044033
25.835000	0.1	0.045751
25.836667	0.1	0.048028
25.838333	0.1	0.050478
25.840000	0.1	0.053104
25.841667	0.1	0.056312
25.843333	0.1	0.059963
25.845000	0.1	0.062785
25.846667	0.1	0.063484
25.848333	0.1	0.061775
25.850000	0.1	0.058310
25.851667	0.1	0.054603
25.853333	0.1	0.052121
25.855000	0.1	0.051223
25.856667	0.1	0.051521
25.858333	0.1	0.052494
25.860000	0.1	0.053570
25.861667	0.1	0.054366
25.863333	0.1	0.054832
25.865000	0.1	0.055181
25.866667	0.1	0.055535
25.868333	0.1	0.055595
25.870000	0.1	0.055139
25.871667	0.1	0.054422
25.873333	0.1	0.053486
25.875000	0.1	0.051968
25.876667	0.1	0.049844
25.878333	0.1	0.047670
25.880000	0.1	0.046096
25.881667	0.1	0.045588
25.883333	0.1	0.046520
25.885000	0.1	0.049020
25.886667	0.1	0.052364
25.888333	0.1	0.055325
25.890000	0.1	0.057137
25.891667	0.1	0.057775
25.893333	0.1	0.057770
25.895000	0.1	0.057844
25.896667	0.1	0.058492
25.898333	0.1	0.059358
25.900000	0.1	0.059330
25.901667	0.1	0.057840
25.903333	0.1	0.055498
25.905000	0.1	0.053048
25.906667	0.1	0.050766
25.908333	0.1	0.049192
25.910000	0.1	0.049341
25.911667	0.1	0.051730
25.913333	0.1	0.055609
25.915000	0.1	0.059190
25.916667	0.1	0.060597
25.918333	0.1	0.058953
25.920000	0.1	0.054790
25.921667	0.1	0.049560
25.923333	0.1	0.045002
25.925000	0.1	0.042450
25.926667	0.1	0.042184
25.928333	0.1	0.043553
25.930000	0.1	0.045630
25.931667	0.1	0.047707
25.933333	0.1	0.049602
25.935000	0.1	0.051437
25.936667	0.1	0.053034
25.938333	0.1	0.053765
25.940000	0.1	0.053081
25.941667	0.1	0.050906
25.943333	0.1	0.047688
25.945000	0.1	0.044457
25.946667	0.1	0.042678
25.948333	0.1	0.043516
25.950000	0.1	0.046832
25.951667	0.1	0.051297
25.953333	0.1	0.055800
25.955000	0.1	0.060103
25.956667	0.1	0.063796
25.958333	0.1	0.065737
25.960000	0.1	0.064899
25.961667	0.1	0.061784
25.963333	0.1	0.058403
25.965000	0.1	0.056284
25.966667	0.1	0.055460
25.968333	0.1	0.055213
25.970000	0.1	0.054496
25.971667	0.1	0.052289
25.973333	0.1	0.048345
25.975000	0.1	0.043409
25.976667	0.1	0.038878
25.978333	0.1	0.036228
25.980000	0.1	0.036093
25.981667	0.1	0.037421
25.983333	0.1	0.038380
25.985000	0.1	0.038478
25.986667	0.1	0.038752
25.988333	0.1	0.039800
25.990000	0.1	0.041015
25.991667	0.1	0.041728
25.993333	0.1	0.041998
25.995000	0.1	0.042124
25.996667	0.1	0.042156
25.998333	0.1	0.042082
26.000000	0.1	0.042142
26.001667	0.1	0.042752
26.003333	0.1	0.043856
26.005000	0.1	0.044634
26.006667	0.1	0.044336
26.008333	0.1	0.043325
26.010000	0.1	0.042617
26.011667	0.1	0.042575
26.013333	0.1	0.042608
26.015000	0.1	0.042082
26.016667	0.1	0.041220
26.018333	0.1	0.040857
26.020000	0.1	0.041369
26.021667	0.1	0.042180
26.023333	0.1	0.042571
26.025000	0.1	0.042180
26.026667	0.1	0.040904
26.028333	0.1	0.039064
26.030000	0.1	0.037304
26.031667	0.1	0.035986
26.033333	0.1	0.035055
26.035000	0.1	0.034291
26.036667	0.1	0.033500
26.038333	0.1	0.032750
26.040000	0.1	0.032177
26.041667	0.1	0.031576
26.043333	0.1	0.030822
26.045000	0.1	0.030049
26.046667	0.1	0.029299
26.048333	0.1	0.029025
26.050000	0.1	0.030003
26.051667	0.1	0.031949
26.053333	0.1	0.033425
26.055000	0.1	0.033486
26.056667	0.1	0.032359
26.058333	0.1	0.030925
26.060000	0.1	0.030017
26.061667	0.1	0.030007
26.063333	0.1	0.030855
26.065000	0.1	0.031996
26.066667	0.1	0.032461
26.068333	0.1	0.031609
26.070000	0.1	0.029830
26.071667	0.1	0.028247
26.073333	0.1	0.027833
26.075000	0.1	0.028913
26.076667	0.1	0.031078
26.078333	0.1	0.033295
26.080000	0.1	0.034776
26.081667	0.1	0.035502
26.083333	0.1	0.035316
26.085000	0.1	0.033746
26.086667	0.1	0.030729
26.088333	0.1	0.026859
26.090000	0.1	0.023032
26.091667	0.1	0.020093
26.093333	0.1	0.018585
26.095000	0.1	0.018706
26.096667	0.1	0.020349
26.098333	0.1	0.023069
26.100000	0.1	0.025942
26.101667	0.1	0.027926
26.103333	0.1	0.028876
26.105000	0.1	0.029732
26.106667	0.1	0.030976
26.108333	0.1	0.031930
26.110000	0.1	0.032047
26.111667	0.1	0.031539
26.113333	0.1	0.030478
26.115000	0.1	0.028689
26.116667	0.1	0.026482
26.118333	0.1	0.024755
26.120000	0.1	0.024410
26.121667	0.1	0.025835
26.123333	0.1	0.028796
26.125000	0.1	0.032778
26.126667	0.1	0.037192
26.128333	0.1	0.041188
26.130000	0.1	0.043488
26.131667	0.1	0.043185
26.133333	0.1	0.040764
26.135000	0.1	0.037900
26.136667	0.1	0.035977
26.138333	0.1	0.035092
26.140000	0.1	0.034524
26.141667	0.1	0.033900
26.143333	0.1	0.033523
26.145000	0.1	0.033723
26.146667	0.1	0.034445
26.148333	0.1	0.035395
26.150000	0.1	0.036447
26.151667	0.1	0.037760
26.153333	0.1	0.039036
26.155000	0.1	0.039083
26.156667	0.1	0.037062
26.158333	0.1	0.033542
26.160000	0.1	0.029788
26.161667	0.1	0.026817
26.163333	0.1	0.025309
26.165000	0.1	0.025560
26.166667	0.1	0.026999
26.168333	0.1	0.028471
26.170000	0.1	0.029230
26.171667	0.1	0.029732
26.173333	0.1	0.031129
26.175000	0.1	0.033830
26.176667	0.1	0.036899
26.178333	0.1	0.038836
26.180000	0.1	0.038771
26.181667	0.1	0.037025
26.183333	0.1	0.034627
26.185000	0.1	0.032485
26.186667	0.1	0.030724
26.188333	0.1	0.028969
26.190000	0.1	0.027325
26.191667	0.1	0.026380
26.193333	0.1	0.026235
26.195000	0.1	0.026384
26.196667	0.1	0.026287
26.198333	0.1	0.025802
26.200000	0.1	0.025309
26.201667	0.1	0.025262
26.203333	0.1	0.025546
26.205000	0.1	0.025355
26.206667	0.1	0.023874
26.208333	0.1	0.021430
26.210000	0.1	0.019502
26.211667	0.1	0.019097
26.213333	0.1	0.019665
26.215000	0.1	0.019805
26.216667	0.1	0.018850
26.218333	0.1	0.017378
26.220000	0.1	0.016154
26.221667	0.1	0.015432
26.223333	0.1	0.015409
26.225000	0.1	0.015963
26.226667	0.1	0.016349
26.228333	0.1	0.016000
26.230000	0.1	0.015120
26.231667	0.1	0.014342
26.233333	0.1	0.014170
26.235000	0.1	0.014505
26.236667	0.1	0.015059
26.238333	0.1	0.015888
26.240000	0.1	0.016587
26.241667	0.1	0.016056
26.243333	0.1	0.014030
26.245000	0.1	0.011809
26.246667	0.1	0.010813
26.248333	0.1	0.011153
26.250000	0.1	0.012014
26.251667	0.1	0.012550
26.253333	0.1	0.012391
26.255000	0.1	0.011888
26.256667	0.1	0.011697
26.258333	0.1	0.012168
26.260000	0.1	0.013136
26.261667	0.1	0.014096
26.263333	0.1	0.014510
26.265000	0.1	0.013998
26.266667	0.1	0.012289
26.268333	0.1	0.009853
26.270000	0.1	0.008410
26.271667	0.1	0.009434
26.273333	0.1	0.012508
26.275000	0.1	0.015949
26.276667	0.1	0.018477
26.278333	0.1	0.019963
26.280000	0.1	0.020997
26.281667	0.1	0.021737
26.283333	0.1	0.021290
26.285000	0.1	0.018673
26.286667	0.1	0.014128
26.288333	0.1	0.009271
26.290000	0.1	0.005593
26.291667	0.1	0.003143
26.293333	0.1	0.001127
26.295000	0.1	-0.000745
26.296667	0.1	-0.002049
26.298333	0.1	-0.002482
26.300000	0.1	-0.002417
26.301667	0.1	-0.002286
26.303333	0.1	-0.001788
26.305000	0.1	-0.000028
26.306667	0.1	0.003502
26.308333	0.1	0.008023
26.310000	0.1	0.011902
26.311667	0.1	0.013993
26.313333	0.1	0.014179
26.315000	0.1	0.012964
26.316667	0.1	0.011097
26.318333	0.1	0.009150
26.320000	0.1	0.006934
26.321667	0.1	0.004149
26.323333	0.1	0.001416
26.325000	0.1	-0.000275
26.326667	0.1	-0.000652
26.328333	0.1	-0.000233
26.330000	0.1	0.000298
26.331667	0.1	0.000526
26.333333	0.1	0.000293
26.335000	0.1	-0.000549
26.336667	0.1	-0.001816
26.338333	0.1	-0.002380
26.340000	0.1	-0.000708
26.341667	0.1	0.003544
26.343333	0.1	0.009020
26.345000	0.1	0.013872
26.346667	0.1	0.016871
26.348333	0.1	0.017555
26.350000	0.1	0.015865
26.351667	0.1	0.012205
26.353333	0.1	0.007744
26.355000	0.1	0.004061
26.356667	0.1	0.002137
26.358333	0.1	0.001932
26.360000	0.1	0.002789
26.361667	0.1	0.004140
26.363333	0.1	0.005788
26.365000	0.1	0.007208
26.366667	0.1	0.007353
26.368333	0.1	0.005937
26.370000	0.1	0.004028
26.371667	0.1	0.002831
26.373333	0.1	0.002473
26.375000	0.1	0.002319
26.376667	0.1	0.001648
26.378333	0.1	-0.000051
26.380000	0.1	-0.002598
26.381667	0.1	-0.004936
26.383333	0.1	-0.005919
26.385000	0.1	-0.005355
26.386667	0.1	-0.004107
26.388333	0.1	-0.003017
26.390000	0.1	-0.001998
26.391667	0.1	-0.000452
26.393333	0.1	0.001923
26.395000	0.1	0.004945
26.396667	0.1	0.008149
26.398333	0.1	0.011134
26.400000	0.1	0.013681
26.401667	0.1	0.015432
26.403333	0.1	0.015665
26.405000	0.1	0.013877
26.406667	0.1	0.010631
26.408333	0.1	0.007115
26.410000	0.1	0.004023
26.411667	0.1	0.001430
26.413333	0.1	-0.000484
26.415000	0.1	-0.001402
26.416667	0.1	-0.001397
26.418333	0.1	-0.000773
26.420000	0.1	0.000484
26.421667	0.1	0.002622
26.423333	0.1	0.005597
26.425000	0.1	0.008917
26.426667	0.1	0.011856
26.428333	0.1	0.013807
26.430000	0.1	0.014235
26.431667	0.1	0.012675
26.433333	0.1	0.009341
26.435000	0.1	0.005453
26.436667	0.1	0.002659
26.438333	0.1	0.002040
26.440000	0.1	0.003618
26.441667	0.1	0.006771
26.443333	0.1	0.010552
26.445000	0.1	0.013704
26.446667	0.1	0.015008
26.448333	0.1	0.013947
26.450000	0.1	0.011320
26.451667	0.1	0.009052
26.453333	0.1	0.008754
26.455000	0.1	0.010310
26.456667	0.1	0.012298
26.458333	0.1	0.013360
26.460000	0.1	0.013183
26.461667	0.1	0.012303
26.463333	0.1	0.011162
26.465000	0.1	0.009518
26.466667	0.1	0.006966
26.468333	0.1	0.003860
26.470000	0.1	0.001332
26.471667	0.1	0.000116
26.473333	0.1	-0.000321
26.475000	0.1	-0.001076
26.476667	0.1	-0.002510
26.478333	0.1	-0.004242
26.480000	0.1	-0.006109
26.481667	0.1	-0.008042
26.483333	0.1	-0.009476
26.485000	0.1	-0.009746
26.486667	0.1	-0.009038
26.488333	0.1	-0.008331
26.490000	0.1	-0.008508
26.491667	0.1	-0.009737
26.493333	0.1	-0.011604
26.495000	0.1	-0.013458
26.496667	0.1	-0.014515
26.498333	0.1	-0.014431
26.500000	0.1	-0.013961
26.501667	0.1	-0.014422
26.503333	0.1	-0.016349
26.505000	0.1	-0.019064
26.506667	0.1	-0.021388
26.508333	0.1	-0.022184
26.510000	0.1	-0.020550
26.511667	0.1	-0.016293
26.513333	0.1	-0.010147
26.515000	0.1	-0.003628
26.516667	0.1	0.001118
26.518333	0.1	0.002291
26.520000	0.1	-0.000424
26.521667	0.1	-0.005667
26.523333	0.1	-0.011106
26.525000	0.1	-0.014785
26.526667	0.1	-0.016196
26.528333	0.1	-0.016000
26.530000	0.1	-0.014817
26.531667	0.1	-0.012680
26.533333	0.1	-0.009714
26.535000	0.1	-0.006924
26.536667	0.1	-0.005630
26.538333	0.1	-0.006491
26.540000	0.1	-0.009099
26.541667	0.1	-0.012177
26.543333	0.1	-0.014491
26.545000	0.1	-0.015823
26.546667	0.1	-0.016531
26.548333	0.1	-0.016699
26.550000	0.1	-0.016247
26.551667	0.1	-0.015269
26.553333	0.1	-0.013779
26.555000	0.1	-0.011902
26.556667	0.1	-0.010328
26.558333	0.1	-0.009835
26.560000	0.1	-0.010259
26.561667	0.1	-0.010775
26.563333	0.1	-0.011055
26.565000	0.1	-0.011595
26.566667	0.1	-0.012838
26.568333	0.1	-0.014412
26.570000	0.1	-0.015544
26.571667	0.1	-0.015902
26.573333	0.1	-0.015595
26.575000	0.1	-0.015339
26.576667	0.1	-0.016401
26.578333	0.1	-0.019330
26.580000	0.1	-0.023139
26.581667	0.1	-0.026203
26.583333	0.1	-0.027381
26.585000	0.1	-0.026468
26.586667	0.1	-0.024345
26.588333	0.1	-0.022352
26.590000	0.1	-0.021104
26.591667	0.1	-0.020294
26.593333	0.1	-0.019423
26.595000	0.1	-0.018105
26.596667	0.1	-0.016107
26.598333	0.1	-0.013900
26.600000	0.1	-0.012848
26.601667	0.1	-0.014016
26.603333	0.1	-0.017071
26.605000	0.1	-0.020764
26.606667	0.1	-0.023991
26.608333	0.1	-0.026003
26.610000	0.1	-0.026231
26.611667	0.1	-0.024503
26.613333	0.1	-0.021495
26.615000	0.1	-0.018510
26.616667	0.1	-0.016689
26.618333	0.1	-0.016415
26.620000	0.1	-0.017202
26.621667	0.1	-0.018091
26.623333	0.1	-0.018459
26.625000	0.1	-0.018408
26.626667	0.1	-0.018226
26.628333	0.1	-0.017639
26.630000	0.1	-0.016158
26.631667	0.1	-0.013886
26.633333	0.1	-0.011898
26.635000	0.1	-0.011609
26.636667	0.1	-0.013746
26.638333	0.1	-0.017867
26.640000	0.1	-0.022529
26.641667	0.1	-0.026096
26.643333	0.1	-0.027851
26.645000	0.1	-0.028089
26.646667	0.1	-0.027362
26.648333	0.1	-0.026091
26.650000	0.1	-0.024657
26.651667	0.1	-0.023530
26.653333	0.1	-0.023190
26.655000	0.1	-0.023930
26.656667	0.1	-0.025569
26.658333	0.1	-0.027185
26.660000	0.1	-0.027437
26.661667	0.1	-0.025714
26.663333	0.1	-0.022650
26.665000	0.1	-0.019614
26.666667	0.1	-0.017798
26.668333	0.1	-0.017546
26.670000	0.1	-0.018296
26.671667	0.1	-0.019087
26.673333	0.1	-0.019185
26.675000	0.1	-0.018398
26.676667	0.1	-0.016997
26.678333	0.1	-0.015777
26.680000	0.1	-0.015721
26.681667	0.1	-0.016880
26.683333	0.1	-0.018156
26.685000	0.1	-0.018594
26.686667	0.1	-0.018510
26.688333	0.1	-0.019008
26.690000	0.1	-0.020559
26.691667	0.1	-0.022561
26.693333	0.1	-0.024005
26.695000	0.1	-0.024270
26.696667	0.1	-0.023665
26.698333	0.1	-0.023250
26.700000	0.1	-0.023777
26.701667	0.1	-0.025243
26.703333	0.1	-0.027209
26.705000	0.1	-0.029043
26.706667	0.1	-0.030058
26.708333	0.1	-0.029770
26.710000	0.1	-0.027982
26.711667	0.1	-0.024890
26.713333	0.1	-0.021076
26.715000	0.1	-0.017518
26.716667	0.1	-0.015595
26.718333	0.1	-0.016550
26.720000	0.1	-0.020629
26.721667	0.1	-0.026780
26.723333	0.1	-0.032913
26.725000	0.1	-0.036699
26.726667	0.1	-0.036927
26.728333	0.1	-0.034282
26.730000	0.1	-0.030776
26.731667	0.1	-0.028340
26.733333	0.1	-0.027600
26.735000	0.1	-0.028010
26.736667	0.1	-0.028778
26.738333	0.1	-0.029383
26.740000	0.1	-0.029588
26.741667	0.1	-0.029332
26.743333	0.1	-0.028722
26.745000	0.1	-0.028242
26.746667	0.1	-0.028675
26.748333	0.1	-0.030431
26.750000	0.1	-0.033178
26.751667	0.1	-0.036038
26.753333	0.1	-0.038003
26.755000	0.1	-0.038389
26.756667	0.1	-0.037029
26.758333	0.1	-0.034333
26.760000	0.1	-0.031604
26.761667	0.1	-0.030408
26.763333	0.1	-0.031404
26.765000	0.1	-0.033933
26.766667	0.1	-0.036811
26.768333	0.1	-0.039479
26.770000	0.1	-0.041951
26.771667	0.1	-0.044010
26.773333	0.1	-0.045071
26.775000	0.1	-0.044457
26.776667	0.1	-0.042124
26.778333	0.1	-0.039353
26.780000	0.1	-0.037970
26.781667	0.1	-0.038757
26.783333	0.1	-0.041076
26.785000	0.1	-0.043828
26.786667	0.1	-0.046208
26.788333	0.1	-0.047642
26.790000	0.1	-0.047390
26.791667	0.1	-0.044918
26.793333	0.1	-0.040708
26.795000	0.1	-0.036405
26.796667	0.1	-0.033863
26.798333	0.1	-0.034058
26.800000	0.1	-0.036946
26.801667	0.1	-0.041779
26.803333	0.1	-0.047125
26.805000	0.1	-0.051167
26.806667	0.1	-0.052676
26.808333	0.1	-0.051861
26.810000	0.1	-0.049812
26.811667	0.1	-0.047181
26.813333	0.1	-0.043958
26.815000	0.1	-0.040499
26.816667	0.1	-0.037905
26.818333	0.1	-0.037220
26.820000	0.1	-0.038678
26.821667	0.1	-0.041742
26.823333	0.1	-0.045476
26.825000	0.1	-0.048871
26.826667	0.1	-0.050995
26.828333	0.1	-0.051321
26.830000	0.1	-0.050250
26.831667	0.1	-0.049002
26.833333	0.1	-0.048736
26.835000	0.1	-0.049798
26.836667	0.1	-0.051777
26.838333	0.1	-0.053863
26.840000	0.1	-0.054915
26.841667	0.1	-0.053784
26.843333	0.1	-0.050077
26.845000	0.1	-0.045146
26.846667	0.1	-0.041709
26.848333	0.1	-0.041430
26.850000	0.1	-0.043288
26.851667	0.1	-0.044815
26.853333	0.1	-0.044131
26.855000	0.1	-0.040806
26.856667	0.1	-0.036042
26.858333	0.1	-0.031996
26.860000	0.1	-0.030459
26.861667	0.1	-0.032154
26.863333	0.1	-0.036550
26.865000	0.1	-0.041854
26.866667	0.1	-0.045970
26.868333	0.1	-0.047861
26.870000	0.1	-0.047674
26.871667	0.1	-0.046412
26.873333	0.1	-0.045272
26.875000	0.1	-0.044880
26.876667	0.1	-0.045104
26.878333	0.1	-0.045416
26.880000	0.1	-0.045351
26.881667	0.1	-0.045048
26.883333	0.1	-0.045351
26.885000	0.1	-0.046752
26.886667	0.1	-0.048736
26.888333	0.1	-0.050245
26.890000	0.1	-0.050473
26.891667	0.1	-0.049607
26.893333	0.1	-0.048862
26.895000	0.1	-0.049090
26.896667	0.1	-0.050068
26.898333	0.1	-0.051241
26.900000	0.1	-0.052308
26.901667	0.1	-0.053328
26.903333	0.1	-0.054636
26.905000	0.1	-0.056201
26.906667	0.1	-0.057123
26.908333	0.1	-0.056163
26.910000	0.1	-0.053057
26.911667	0.1	-0.049053
26.913333	0.1	-0.045947
26.915000	0.1	-0.044922
26.916667	0.1	-0.046296
26.918333	0.1	-0.049700
26.920000	0.1	-0.053858
26.921667	0.1	-0.057095
26.923333	0.1	-0.058413
26.925000	0.1	-0.057863
26.926667	0.1	-0.056280
26.928333	0.1	-0.054808
26.930000	0.1	-0.054175
26.931667	0.1	-0.054492
26.933333	0.1	-0.055549
26.935000	0.1	-0.057123
26.936667	0.1	-0.059041
26.938333	0.1	-0.061244
26.940000	0.1	-0.063679
26.941667	0.1	-0.065737
26.943333	0.1	-0.066385
26.945000	0.1	-0.065519
26.946667	0.1	-0.064247
26.948333	0.1	-0.063609
26.950000	0.1	-0.063735
26.951667	0.1	-0.064173
26.953333	0.1	-0.064662
26.955000	0.1	-0.065253
26.956667	0.1	-0.065686
26.958333	0.1	-0.065449
26.960000	0.1	-0.064494
26.961667	0.1	-0.062948
26.963333	0.1	-0.060727
26.965000	0.1	-0.058105
26.966667	0.1	-0.055782
26.968333	0.1	-0.054389
26.970000	0.1	-0.054403
26.971667	0.1	-0.055949
26.973333	0.1	-0.058278
26.975000	0.1	-0.060159
26.976667	0.1	-0.061002
26.978333	0.1	-0.061071
26.980000	0.1	-0.060801
26.981667	0.1	-0.060415
26.983333	0.1	-0.060061
26.985000	0.1	-0.060075
26.986667	0.1	-0.060899
26.988333	0.1	-0.062292
26.990000	0.1	-0.063065
26.991667	0.1	-0.062194
26.993333	0.1	-0.059730
26.995000	0.1	-0.056792
26.996667	0.1	-0.054967
26.998333	0.1	-0.055199
27.000000	0.1	-0.057016
27.001667	0.1	-0.059106
27.003333	0.1	-0.060718
27.005000	0.1	-0.061966
27.006667	0.1	-0.062999
27.008333	0.1	-0.063623
27.010000	0.1	-0.063870
27.011667	0.1	-0.064052
27.013333	0.1	-0.064126
27.015000	0.1	-0.063721
27.016667	0.1	-0.062711
27.018333	0.1	-0.061453
27.020000	0.1	-0.060434
27.021667	0.1	-0.060033
27.023333	0.1	-0.060792
27.025000	0.1	-0.063260
27.026667	0.1	-0.067120
27.028333	0.1	-0.070776
27.030000	0.1	-0.072555
27.031667	0.1	-0.072177
27.033333	0.1	-0.070757
27.035000	0.1	-0.069435
27.036667	0.1	-0.068601
27.038333	0.1	-0.068191
27.040000	0.1	-0.068131
27.041667	0.1	-0.068350
27.043333	0.1	-0.068634
27.045000	0.1	-0.068815
27.046667	0.1	-0.068964
27.048333	0.1	-0.069151
27.050000	0.1	-0.069318
27.051667	0.1	-0.069267
27.053333	0.1	-0.068620
27.055000	0.1	-0.067302
27.056667	0.1	-0.065821
27.058333	0.1	-0.064475
27.060000	0.1	-0.063190
27.061667	0.1	-0.062473
27.063333	0.1	-0.063130
27.065000	0.1	-0.065002
27.066667	0.1	-0.067004
27.068333	0.1	-0.068140
27.070000	0.1	-0.067973
27.071667	0.1	-0.066753
27.073333	0.1	-0.065281
27.075000	0.1	-0.064005
27.076667	0.1	-0.062655
27.078333	0.1	-0.061309
27.080000	0.1	-0.060918
27.081667	0.1	-0.062236
27.083333	0.1	-0.064918
27.085000	0.1	-0.067758
27.086667	0.1	-0.069574
27.088333	0.1	-0.069728
27.090000	0.1	-0.067973
27.091667	0.1	-0.064606
27.093333	0.1	-0.060876
27.095000	0.1	-0.058194
27.096667	0.1	-0.056848
27.098333	0.1	-0.056066
27.100000	0.1	-0.055400
27.101667	0.1	-0.055423
27.103333	0.1	-0.056736
27.105000	0.1	-0.059204
27.106667	0.1	-0.061989
27.108333	0.1	-0.063921
27.110000	0.1	-0.064396
27.111667	0.1	-0.063949
27.113333	0.1	-0.063563
27.115000	0.1	-0.063819
27.116667	0.1	-0.064806
27.118333	0.1	-0.066389
27.120000	0.1	-0.068480
27.121667	0.1	-0.071074
27.123333	0.1	-0.073886
27.125000	0.1	-0.076224
27.126667	0.1	-0.077672
27.128333	0.1	-0.078180
27.130000	0.1	-0.077393
27.131667	0.1	-0.075162
27.133333	0.1	-0.072066
27.135000	0.1	-0.068629
27.136667	0.1	-0.064955
27.138333	0.1	-0.061360
27.140000	0.1	-0.058603
27.141667	0.1	-0.057430
27.143333	0.1	-0.058180
27.145000	0.1	-0.060634
27.146667	0.1	-0.064014
27.148333	0.1	-0.067279
27.150000	0.1	-0.069528
27.151667	0.1	-0.070431
27.153333	0.1	-0.070673
27.155000	0.1	-0.071581
27.156667	0.1	-0.073644
27.158333	0.1	-0.075959
27.160000	0.1	-0.077169
27.161667	0.1	-0.076564
27.163333	0.1	-0.074352
27.165000	0.1	-0.071391
27.166667	0.1	-0.068708
27.168333	0.1	-0.067083
27.170000	0.1	-0.066655
27.171667	0.1	-0.066925
27.173333	0.1	-0.067037
27.175000	0.1	-0.066492
27.176667	0.1	-0.065677
27.178333	0.1	-0.065500
27.180000	0.1	-0.066459
27.181667	0.1	-0.068452
27.183333	0.1	-0.070902
27.185000	0.1	-0.072676
27.186667	0.1	-0.072662
27.188333	0.1	-0.071074
27.190000	0.1	-0.069351
27.191667	0.1	-0.068350
27.193333	0.1	-0.067600
27.195000	0.1	-0.066534
27.196667	0.1	-0.065230
27.198333	0.1	-0.063819
27.200000	0.1	-0.062329
27.201667	0.1	-0.061048
27.203333	0.1	-0.060564
27.205000	0.1	-0.061421
27.206667	0.1	-0.063512
27.208333	0.1	-0.066026
27.210000	0.1	-0.068257
27.211667	0.1	-0.069728
27.213333	0.1	-0.070017
27.215000	0.1	-0.069095
27.216667	0.1	-0.067647
27.218333	0.1	-0.066753
27.220000	0.1	-0.067446
27.221667	0.1	-0.069952
27.223333	0.1	-0.073328
27.225000	0.1	-0.076485
27.226667	0.1	-0.079172
27.228333	0.1	-0.081477
27.230000	0.1	-0.082999
27.231667	0.1	-0.082757
27.233333	0.1	-0.080043
27.235000	0.1	-0.075614
27.236667	0.1	-0.071670
27.238333	0.1	-0.070273
27.240000	0.1	-0.071847
27.241667	0.1	-0.075176
27.243333	0.1	-0.078455
27.245000	0.1	-0.080345
27.246667	0.1	-0.080504
27.248333	0.1	-0.079409
27.250000	0.1	-0.077607
27.251667	0.1	-0.075446
27.253333	0.1	-0.073346
27.255000	0.1	-0.072103
27.256667	0.1	-0.072480
27.258333	0.1	-0.074361
27.260000	0.1	-0.076885
27.261667	0.1	-0.079363
27.263333	0.1	-0.081356
27.265000	0.1	-0.081984
27.266667	0.1	-0.080355
27.268333	0.1	-0.076927
27.270000	0.1	-0.073677
27.271667	0.1	-0.072434
27.273333	0.1	-0.073598
27.275000	0.1	-0.076238
27.276667	0.1	-0.079018
27.278333	0.1	-0.081095
27.280000	0.1	-0.082240
27.281667	0.1	-0.082450
27.283333	0.1	-0.081761
27.285000	0.1	-0.080639
27.286667	0.1	-0.080112
27.288333	0.1	-0.080951
27.290000	0.1	-0.082939
27.291667	0.1	-0.085137
27.293333	0.1	-0.086385
27.295000	0.1	-0.085840
27.296667	0.1	-0.083605
27.298333	0.1	-0.080648
27.300000	0.1	-0.078110
27.301667	0.1	-0.076680
27.303333	0.1	-0.076485
27.305000	0.1	-0.077188
27.306667	0.1	-0.078236
27.308333	0.1	-0.079419
27.310000	0.1	-0.080927
27.311667	0.1	-0.082459
27.313333	0.1	-0.083041
27.315000	0.1	-0.082152
27.316667	0.1	-0.080476
27.318333	0.1	-0.079283
27.320000	0.1	-0.079200
27.321667	0.1	-0.080219
27.323333	0.1	-0.082315
27.325000	0.1	-0.085044
27.326667	0.1	-0.087325
27.328333	0.1	-0.088080
27.330000	0.1	-0.086986
27.331667	0.1	-0.084694
27.333333	0.1	-0.082422
27.335000	0.1	-0.081225
27.336667	0.1	-0.081258
27.338333	0.1	-0.081584
27.340000	0.1	-0.081360
27.341667	0.1	-0.080541
27.343333	0.1	-0.079051
27.345000	0.1	-0.076881
27.346667	0.1	-0.074799
27.348333	0.1	-0.073817
27.350000	0.1	-0.074096
27.351667	0.1	-0.075116
27.353333	0.1	-0.076676
27.355000	0.1	-0.078981
27.356667	0.1	-0.082003
27.358333	0.1	-0.085332
27.360000	0.1	-0.088415
27.361667	0.1	-0.090557
27.363333	0.1	-0.091144
27.365000	0.1	-0.090227
27.366667	0.1	-0.088285
27.368333	0.1	-0.085863
27.370000	0.1	-0.083619
27.371667	0.1	-0.082119
27.373333	0.1	-0.081570
27.375000	0.1	-0.082063
27.376667	0.1	-0.083637
27.378333	0.1	-0.085840
27.380000	0.1	-0.087824
27.381667	0.1	-0.088806
27.383333	0.1	-0.088424
27.385000	0.1	-0.087218
27.386667	0.1	-0.086352
27.388333	0.1	-0.086627
27.390000	0.1	-0.088201
27.391667	0.1	-0.091000
27.393333	0.1	-0.095041
27.395000	0.1	-0.099936
27.396667	0.1	-0.104262
27.398333	0.1	-0.106050
27.400000	0.1	-0.104448
27.401667	0.1	-0.100560
27.403333	0.1	-0.096080
27.405000	0.1	-0.092224
27.406667	0.1	-0.090054
27.408333	0.1	-0.090175
27.410000	0.1	-0.091898
27.411667	0.1	-0.093947
27.413333	0.1	-0.095521
27.415000	0.1	-0.096140
27.416667	0.1	-0.095479
27.418333	0.1	-0.093733
27.420000	0.1	-0.091614
27.421667	0.1	-0.089868
27.423333	0.1	-0.089123
27.425000	0.1	-0.089779
27.426667	0.1	-0.091735
27.428333	0.1	-0.094459
27.430000	0.1	-0.097454
27.431667	0.1	-0.100210
27.433333	0.1	-0.102161
27.435000	0.1	-0.103069
27.436667	0.1	-0.103423
27.438333	0.1	-0.104238
27.440000	0.1	-0.106315
27.441667	0.1	-0.109454
27.443333	0.1	-0.112290
27.445000	0.1	-0.113463
27.446667	0.1	-0.112779
27.448333	0.1	-0.111042
27.450000	0.1	-0.109128
27.451667	0.1	-0.107763
27.453333	0.1	-0.107540
27.455000	0.1	-0.108583
27.456667	0.1	-0.110366
27.458333	0.1	-0.112001
27.460000	0.1	-0.112727
27.461667	0.1	-0.112369
27.463333	0.1	-0.111191
27.465000	0.1	-0.109565
27.466667	0.1	-0.108033
27.468333	0.1	-0.107265
27.470000	0.1	-0.107680
27.471667	0.1	-0.108937
27.473333	0.1	-0.109943
27.475000	0.1	-0.110134
27.476667	0.1	-0.110180
27.478333	0.1	-0.110962
27.480000	0.1	-0.112718
27.481667	0.1	-0.115186
27.483333	0.1	-0.117910
27.485000	0.1	-0.120262
27.486667	0.1	-0.121291
27.488333	0.1	-0.120169
27.490000	0.1	-0.117226
27.491667	0.1	-0.114036
27.493333	0.1	-0.112210
27.495000	0.1	-0.112178
27.496667	0.1	-0.113151
27.498333	0.1	-0.113952
27.500000	0.1	-0.114129
27.501667	0.1	-0.114227
27.503333	0.1	-0.114953
27.505000	0.1	-0.116532
27.506667	0.1	-0.118641
27.508333	0.1	-0.120555
27.510000	0.1	-0.121477
27.511667	0.1	-0.120825
27.513333	0.1	-0.118371
27.515000	0.1	-0.114483
27.516667	0.1	-0.110017
27.518333	0.1	-0.105710
27.520000	0.1	-0.102175
27.521667	0.1	-0.100406
27.523333	0.1	-0.100904
27.525000	0.1	-0.102627
27.526667	0.1	-0.104015
27.528333	0.1	-0.104820
27.530000	0.1	-0.105812
27.531667	0.1	-0.107181
27.533333	0.1	-0.108243
27.535000	0.1	-0.108522
27.536667	0.1	-0.108364
27.538333	0.1	-0.108681
27.540000	0.1	-0.110106
27.541667	0.1	-0.112257
27.543333	0.1	-0.114036
27.545000	0.1	-0.114734
27.546667	0.1	-0.114460
27.548333	0.1	-0.113510
27.550000	0.1	-0.111847
27.551667	0.1	-0.109556
27.553333	0.1	-0.107042
27.555000	0.1	-0.104392
27.556667	0.1	-0.101617
27.558333	0.1	-0.099447
27.560000	0.1	-0.099218
27.561667	0.1	-0.101803
27.563333	0.1	-0.106483
27.565000	0.1	-0.111279
27.566667	0.1	-0.114739
27.568333	0.1	-0.116574
27.570000	0.1	-0.116755
27.571667	0.1	-0.115535
27.573333	0.1	-0.113966
27.575000	0.1	-0.113323
27.576667	0.1	-0.114255
27.578333	0.1	-0.116709
27.580000	0.1	-0.119931
27.581667	0.1	-0.122515
27.583333	0.1	-0.123079
27.585000	0.1	-0.121417
27.586667	0.1	-0.118683
27.588333	0.1	-0.116173
27.590000	0.1	-0.114636
27.591667	0.1	-0.114474
27.593333	0.1	-0.115815
27.595000	0.1	-0.118027
27.596667	0.1	-0.119838
27.598333	0.1	-0.120332
27.600000	0.1	-0.119405
27.601667	0.1	-0.117398
27.603333	0.1	-0.114623
27.605000	0.1	-0.111004
27.606667	0.1	-0.106422
27.608333	0.1	-0.101808
27.610000	0.1	-0.099014
27.611667	0.1	-0.099274
27.613333	0.1	-0.102441
27.615000	0.1	-0.107652
27.616667	0.1	-0.113500
27.618333	0.1	-0.118092
27.620000	0.1	-0.120136
27.621667	0.1	-0.119708
27.623333	0.1	-0.117826
27.625000	0.1	-0.115982
27.626667	0.1	-0.115377
27.628333	0.1	-0.115880
27.630000	0.1	-0.116481
27.631667	0.1	-0.116536
27.633333	0.1	-0.115852
27.635000	0.1	-0.114492
27.636667	0.1	-0.113016
27.638333	0.1	-0.112443
27.640000	0.1	-0.113565
27.641667	0.1	-0.116276
27.643333	0.1	-0.119470
27.645000	0.1	-0.121789
27.646667	0.1	-0.122758
27.648333	0.1	-0.123340
27.650000	0.1	-0.124695
27.651667	0.1	-0.126525
27.653333	0.1	-0.127554
27.655000	0.1	-0.127205
27.656667	0.1	-0.125999
27.658333	0.1	-0.124630
27.660000	0.1	-0.123228
27.661667	0.1	-0.121747
27.663333	0.1	-0.120653
27.665000	0.1	-0.120797
27.666667	0.1	-0.122292
27.668333	0.1	-0.123908
27.670000	0.1	-0.124327
27.671667	0.1	-0.123386
27.673333	0.1	-0.121854
27.675000	0.1	-0.120932
27.676667	0.1	-0.121524
27.678333	0.1	-0.123461
27.680000	0.1	-0.126017
27.681667	0.1	-0.128690
27.683333	0.1	-0.130902
27.685000	0.1	-0.131829
27.686667	0.1	-0.131195
27.688333	0.1	-0.129789
27.690000	0.1	-0.128765
27.691667	0.1	-0.128853
27.693333	0.1	-0.130218
27.695000	0.1	-0.132266
27.696667	0.1	-0.133622
27.698333	0.1	-0.133030
27.700000	0.1	-0.130418
27.701667	0.1	-0.127056
27.703333	0.1	-0.124862
27.705000	0.1	-0.124932
27.706667	0.1	-0.126753
27.708333	0.1	-0.128956
27.710000	0.1	-0.130725
27.711667	0.1	-0.132034
27.713333	0.1	-0.132932
27.715000	0.1	-0.133323
27.716667	0.1	-0.133039
27.718333	0.1	-0.131866
27.720000	0.1	-0.130078
27.721667	0.1	-0.128630
27.723333	0.1	-0.128364
27.725000	0.1	-0.129626
27.726667	0.1	-0.132425
27.728333	0.1	-0.136290
27.730000	0.1	-0.140332
27.731667	0.1	-0.143368
27.733333	0.1	-0.144220
27.735000	0.1	-0.142427
27.736667	0.1	-0.138930
27.738333	0.1	-0.135419
27.740000	0.1	-0.133142
27.741667	0.1	-0.132471
27.743333	0.1	-0.133170
27.745000	0.1	-0.134548
27.746667	0.1	-0.135740
27.748333	0.1	-0.136090
27.750000	0.1	-0.135386
27.751667	0.1	-0.133938
27.753333	0.1	-0.132089
27.755000	0.1	-0.130087
27.756667	0.1	-0.128560
27.758333	0.1	-0.128080
27.760000	0.1	-0.128341
27.761667	0.1	-0.128546
27.763333	0.1	-0.128355
27.765000	0.1	-0.128099
27.766667	0.1	-0.128201
27.768333	0.1	-0.128793
27.770000	0.1	-0.129831
27.771667	0.1	-0.131400
27.773333	0.1	-0.133584
27.775000	0.1	-0.135913
27.776667	0.1	-0.137491
27.778333	0.1	-0.137831
27.780000	0.1	-0.137277
27.781667	0.1	-0.136835
27.783333	0.1	-0.137580
27.785000	0.1	-0.139601
27.786667	0.1	-0.141542
27.788333	0.1	-0.142129
27.790000	0.1	-0.141561
27.791667	0.1	-0.140583
27.793333	0.1	-0.139335
27.795000	0.1	-0.137798
27.796667	0.1	-0.136388
27.798333	0.1	-0.135610
27.800000	0.1	-0.135098
27.801667	0.1	-0.133747
27.803333	0.1	-0.130986
27.805000	0.1	-0.127642
27.806667	0.1	-0.125701
27.808333	0.1	-0.126734
27.810000	0.1	-0.130064
27.811667	0.1	-0.133230
27.813333	0.1	-0.134404
27.815000	0.1	-0.133715
27.816667	0.1	-0.132369
27.818333	0.1	-0.131507
27.820000	0.1	-0.131978
27.821667	0.1	-0.134269
27.823333	0.1	-0.138255
27.825000	0.1	-0.143098
27.826667	0.1	-0.147270
27.828333	0.1	-0.149296
27.830000	0.1	-0.148709
27.831667	0.1	-0.146106
27.833333	0.1	-0.142669
27.835000	0.1	-0.139787
27.836667	0.1	-0.138455
27.838333	0.1	-0.138790
27.840000	0.1	-0.140327
27.841667	0.1	-0.142478
27.843333	0.1	-0.144430
27.845000	0.1	-0.145189
27.846667	0.1	-0.144294
27.848333	0.1	-0.142255
27.850000	0.1	-0.140299
27.851667	0.1	-0.139726
27.853333	0.1	-0.140890
27.855000	0.1	-0.142939
27.856667	0.1	-0.144648
27.858333	0.1	-0.145352
27.860000	0.1	-0.145277
27.861667	0.1	-0.144984
27.863333	0.1	-0.144485
27.865000	0.1	-0.143591
27.866667	0.1	-0.142711
27.868333	0.1	-0.142534
27.870000	0.1	-0.143019
27.871667	0.1	-0.143233
27.873333	0.1	-0.142213
27.875000	0.1	-0.140043
27.876667	0.1	-0.138064
27.878333	0.1	-0.137724
27.880000	0.1	-0.139400
27.881667	0.1	-0.142427
27.883333	0.1	-0.145561
27.885000	0.1	-0.147512
27.886667	0.1	-0.147754
27.888333	0.1	-0.146832
27.890000	0.1	-0.145934
27.891667	0.1	-0.146064
27.893333	0.1	-0.147116
27.895000	0.1	-0.147903
27.896667	0.1	-0.147508
27.898333	0.1	-0.146367
27.900000	0.1	-0.145524
27.901667	0.1	-0.145519
27.903333	0.1	-0.146427
27.905000	0.1	-0.148234
27.906667	0.1	-0.150884
27.908333	0.1	-0.154027
27.910000	0.1	-0.156937
27.911667	0.1	-0.159000
27.913333	0.1	-0.160066
27.915000	0.1	-0.160290
27.916667	0.1	-0.159629
27.918333	0.1	-0.158031
27.920000	0.1	-0.155824
27.921667	0.1	-0.153449
27.923333	0.1	-0.151107
27.925000	0.1	-0.149291
27.926667	0.1	-0.149086
27.928333	0.1	-0.151233
27.930000	0.1	-0.154898
27.931667	0.1	-0.158101
27.933333	0.1	-0.159703
27.935000	0.1	-0.160295
27.936667	0.1	-0.160956
27.938333	0.1	-0.161822
27.940000	0.1	-0.162236
27.941667	0.1	-0.161533
27.943333	0.1	-0.159177
27.945000	0.1	-0.155130
27.946667	0.1	-0.150669
27.948333	0.1	-0.147959
27.950000	0.1	-0.148360
27.951667	0.1	-0.151433
27.953333	0.1	-0.155470
27.955000	0.1	-0.158697
27.956667	0.1	-0.160076
27.958333	0.1	-0.159540
27.960000	0.1	-0.157664
27.961667	0.1	-0.155312
27.963333	0.1	-0.153575
27.965000	0.1	-0.153258
27.966667	0.1	-0.154311
27.968333	0.1	-0.156108
27.970000	0.1	-0.157976
27.971667	0.1	-0.159089
27.973333	0.1	-0.158586
27.975000	0.1	-0.156523
27.976667	0.1	-0.154171
27.978333	0.1	-0.152742
27.980000	0.1	-0.152490
27.981667	0.1	-0.153244
27.983333	0.1	-0.154921
27.985000	0.1	-0.157277
27.986667	0.1	-0.159983
27.988333	0.1	-0.162795
27.990000	0.1	-0.165221
27.991667	0.1	-0.166460
27.993333	0.1	-0.166092
27.995000	0.1	-0.164574
27.996667	0.1	-0.163121
27.998333	0.1	-0.162898
28.000000	0.1	-0.164341
28.001667	0.1	-0.167242
28.003333	0.1	-0.170865
28.005000	0.1	-0.174027
28.006667	0.1	-0.175629
28.008333	0.1	-0.175238
28.010000	0.1	-0.173231
28.011667	0.1	-0.170409
28.013333	0.1	-0.167205
28.015000	0.1	-0.163503
28.016667	0.1	-0.159522
28.018333	0.1	-0.155899
28.020000	0.1	-0.152881
28.021667	0.1	-0.150530
28.023333	0.1	-0.149519
28.025000	0.1	-0.150567
28.026667	0.1	-0.153468
28.028333	0.1	-0.157212
28.030000	0.1	-0.160444
28.031667	0.1	-0.162171
28.033333	0.1	-0.162353
28.035000	0.1	-0.161552
28.036667	0.1	-0.160267
28.038333	0.1	-0.158860
28.040000	0.1	-0.157687
28.041667	0.1	-0.156900
28.043333	0.1	-0.156085
28.045000	0.1	-0.154474
28.046667	0.1	-0.152020
28.048333	0.1	-0.149654
28.050000	0.1	-0.148402
28.051667	0.1	-0.149035
28.053333	0.1	-0.152048
28.055000	0.1	-0.156974
28.056667	0.1	-0.162278
28.058333	0.1	-0.166367
28.060000	0.1	-0.168174
28.061667	0.1	-0.167084
28.063333	0.1	-0.163526
28.065000	0.1	-0.159200
28.066667	0.1	-0.155824
28.068333	0.1	-0.154390
28.070000	0.1	-0.155307
28.071667	0.1	-0.157999
28.073333	0.1	-0.160695
28.075000	0.1	-0.161841
28.076667	0.1	-0.161296
28.078333	0.1	-0.159862
28.080000	0.1	-0.158255
28.081667	0.1	-0.156714
28.083333	0.1	-0.155205
28.085000	0.1	-0.154013
28.086667	0.1	-0.153976
28.088333	0.1	-0.155875
28.090000	0.1	-0.159652
28.091667	0.1	-0.164239
28.093333	0.1	-0.168360
28.095000	0.1	-0.171242
28.096667	0.1	-0.172751
28.098333	0.1	-0.173254
28.100000	0.1	-0.173198
28.101667	0.1	-0.172439
28.103333	0.1	-0.170586
28.105000	0.1	-0.168127
28.106667	0.1	-0.166381
28.108333	0.1	-0.166288
28.110000	0.1	-0.167359
28.111667	0.1	-0.168104
28.113333	0.1	-0.167824
28.115000	0.1	-0.167219
28.116667	0.1	-0.167121
28.118333	0.1	-0.167615
28.120000	0.1	-0.168313
28.121667	0.1	-0.169114
28.123333	0.1	-0.170451
28.125000	0.1	-0.172788
28.126667	0.1	-0.175955
28.128333	0.1	-0.179135
28.130000	0.1	-0.181459
28.131667	0.1	-0.182334
28.133333	0.1	-0.181491
28.135000	0.1	-0.179010
28.136667	0.1	-0.175065
28.138333	0.1	-0.170004
28.140000	0.1	-0.165049
28.141667	0.1	-0.162139
28.143333	0.1	-0.162460
28.145000	0.1	-0.165603
28.146667	0.1	-0.169929
28.148333	0.1	-0.173594
28.150000	0.1	-0.175545
28.151667	0.1	-0.175619
28.153333	0.1	-0.174274
28.155000	0.1	-0.172481
28.156667	0.1	-0.171480
28.158333	0.1	-0.172113
28.160000	0.1	-0.174115
28.161667	0.1	-0.176211
28.163333	0.1	-0.177235
28.165000	0.1	-0.177021
28.166667	0.1	-0.176318
28.168333	0.1	-0.176122
28.170000	0.1	-0.176863
28.171667	0.1	-0.178250
28.173333	0.1	-0.180039
28.175000	0.1	-0.181966
28.176667	0.1	-0.183131
28.178333	0.1	-0.182642
28.180000	0.1	-0.180635
28.181667	0.1	-0.178376
28.183333	0.1	-0.177426
28.185000	0.1	-0.178218
28.186667	0.1	-0.179633
28.188333	0.1	-0.180462
28.190000	0.1	-0.180663
28.191667	0.1	-0.180998
28.193333	0.1	-0.181994
28.195000	0.1	-0.183494
28.196667	0.1	-0.184965
28.198333	0.1	-0.185920
28.200000	0.1	-0.186311
28.201667	0.1	-0.186665
28.203333	0.1	-0.187512
28.205000	0.1	-0.188826
28.206667	0.1	-0.189971
28.208333	0.1	-0.190004
28.210000	0.1	-0.188332
28.211667	0.1	-0.185459
28.213333	0.1	-0.182735
28.215000	0.1	-0.181152
28.216667	0.1	-0.180788
28.218333	0.1	-0.181207
28.220000	0.1	-0.182111
28.221667	0.1	-0.183531
28.223333	0.1	-0.185296
28.225000	0.1	-0.186758
28.226667	0.1	-0.187284
28.228333	0.1	-0.186679
28.230000	0.1	-0.185231
28.231667	0.1	-0.183526
28.233333	0.1	-0.182115
28.235000	0.1	-0.181380
28.236667	0.1	-0.181380
28.238333	0.1	-0.181710
28.240000	0.1	-0.181929
28.241667	0.1	-0.181976
28.243333	0.1	-0.181799
28.245000	0.1	-0.180965
28.246667	0.1	-0.179415
28.248333	0.1	-0.178101
28.250000	0.1	-0.177873
28.251667	0.1	-0.178376
28.253333	0.1	-0.178921
28.255000	0.1	-0.179578
28.256667	0.1	-0.180681
28.258333	0.1	-0.182022
28.260000	0.1	-0.182753
28.261667	0.1	-0.181897
28.263333	0.1	-0.179363
28.265000	0.1	-0.176309
28.266667	0.1	-0.173948
28.268333	0.1	-0.172723
28.270000	0.1	-0.172746
28.271667	0.1	-0.173827
28.273333	0.1	-0.175415
28.275000	0.1	-0.177128
28.276667	0.1	-0.178670
28.278333	0.1	-0.179666
28.280000	0.1	-0.180295
28.281667	0.1	-0.181287
28.283333	0.1	-0.182977
28.285000	0.1	-0.185189
28.286667	0.1	-0.187494
28.288333	0.1	-0.189333
28.290000	0.1	-0.190204
28.291667	0.1	-0.189948
28.293333	0.1	-0.189035
28.295000	0.1	-0.188481
28.296667	0.1	-0.188896
28.298333	0.1	-0.189776
28.300000	0.1	-0.190004
28.301667	0.1	-0.188751
28.303333	0.1	-0.186176
28.305000	0.1	-0.183401
28.306667	0.1	-0.181566
28.308333	0.1	-0.181147
28.310000	0.1	-0.181859
28.311667	0.1	-0.183005
28.313333	0.1	-0.183987
28.315000	0.1	-0.184691
28.316667	0.1	-0.185356
28.318333	0.1	-0.186078
28.320000	0.1	-0.186535
28.321667	0.1	-0.186227
28.323333	0.1	-0.184914
28.325000	0.1	-0.182753
28.326667	0.1	-0.180556
28.328333	0.1	-0.179568
28.330000	0.1	-0.180546
28.331667	0.1	-0.183261
28.333333	0.1	-0.186949
28.335000	0.1	-0.190702
28.336667	0.1	-0.193645
28.338333	0.1	-0.195475
28.340000	0.1	-0.196868
28.341667	0.1	-0.198823
28.343333	0.1	-0.201827
28.345000	0.1	-0.205464
28.346667	0.1	-0.208816
28.348333	0.1	-0.210945
28.350000	0.1	-0.210842
28.351667	0.1	-0.208011
28.353333	0.1	-0.203378
28.355000	0.1	-0.198819
28.356667	0.1	-0.195745
28.358333	0.1	-0.194642
28.360000	0.1	-0.195266
28.361667	0.1	-0.196700
28.363333	0.1	-0.197785
28.365000	0.1	-0.198069
28.366667	0.1	-0.198032
28.368333	0.1	-0.198362
28.370000	0.1	-0.199075
28.371667	0.1	-0.199443
28.373333	0.1	-0.199201
28.375000	0.1	-0.198903
28.376667	0.1	-0.198707
28.378333	0.1	-0.198027
28.380000	0.1	-0.196826
28.381667	0.1	-0.196113
28.383333	0.1	-0.196951
28.385000	0.1	-0.199499
28.386667	0.1	-0.203024
28.388333	0.1	-0.206139
28.390000	0.1	-0.207061
28.391667	0.1	-0.204640
28.393333	0.1	-0.199629
28.395000	0.1	-0.194348
28.396667	0.1	-0.191187
28.398333	0.1	-0.191522
28.400000	0.1	-0.195187
28.401667	0.1	-0.200504
28.403333	0.1	-0.205291
28.405000	0.1	-0.208206
28.406667	0.1	-0.209133
28.408333	0.1	-0.208667
28.410000	0.1	-0.207573
28.411667	0.1	-0.206805
28.413333	0.1	-0.207317
28.415000	0.1	-0.209338
28.416667	0.1	-0.212099
28.418333	0.1	-0.214614
28.420000	0.1	-0.216346
28.421667	0.1	-0.217222
28.423333	0.1	-0.217874
28.425000	0.1	-0.219494
28.426667	0.1	-0.222391
28.428333	0.1	-0.225492
28.430000	0.1	-0.227713
28.431667	0.1	-0.228765
28.433333	0.1	-0.228714
28.435000	0.1	-0.227704
28.436667	0.1	-0.226246
28.438333	0.1	-0.225152
28.440000	0.1	-0.224682
28.441667	0.1	-0.224556
28.443333	0.1	-0.224626
28.445000	0.1	-0.224696
28.446667	0.1	-0.224230
28.448333	0.1	-0.222716
28.450000	0.1	-0.219834
28.451667	0.1	-0.215755
28.453333	0.1	-0.211382
28.455000	0.1	-0.207899
28.456667	0.1	-0.206088
28.458333	0.1	-0.206297
28.460000	0.1	-0.208504
28.461667	0.1	-0.211727
28.463333	0.1	-0.214009
28.465000	0.1	-0.214069
28.466667	0.1	-0.212085
28.468333	0.1	-0.209021
28.470000	0.1	-0.206148
28.471667	0.1	-0.204286
28.473333	0.1	-0.203382
28.475000	0.1	-0.203475
28.476667	0.1	-0.205133
28.478333	0.1	-0.208467
28.480000	0.1	-0.212463
28.481667	0.1	-0.215480
28.483333	0.1	-0.216207
28.485000	0.1	-0.214241
28.486667	0.1	-0.210395
28.488333	0.1	-0.206577
28.490000	0.1	-0.204612
28.491667	0.1	-0.204779
28.493333	0.1	-0.205869
28.495000	0.1	-0.206726
28.496667	0.1	-0.207108
28.498333	0.1	-0.207108
28.500000	0.1	-0.206726
28.501667	0.1	-0.206241
28.503333	0.1	-0.206390
28.505000	0.1	-0.207727
28.506667	0.1	-0.209762
28.508333	0.1	-0.211010
28.510000	0.1	-0.210358
28.511667	0.1	-0.208546
28.513333	0.1	-0.207573
28.515000	0.1	-0.208602
28.516667	0.1	-0.211014
28.518333	0.1	-0.213198
28.520000	0.1	-0.213687
28.521667	0.1	-0.212197
28.523333	0.1	-0.209906
28.525000	0.1	-0.208188
28.526667	0.1	-0.207643
28.528333	0.1	-0.208351
28.530000	0.1	-0.210092
28.531667	0.1	-0.212276
28.533333	0.1	-0.214316
28.535000	0.1	-0.215834
28.536667	0.1	-0.216630
28.538333	0.1	-0.216900
28.540000	0.1	-0.217208
28.541667	0.1	-0.217715
28.543333	0.1	-0.217822
28.545000	0.1	-0.216877
28.546667	0.1	-0.215024
28.548333	0.1	-0.212933
28.550000	0.1	-0.210931
28.551667	0.1	-0.208928
28.553333	0.1	-0.207382
28.555000	0.1	-0.207610
28.556667	0.1	-0.210698
28.558333	0.1	-0.216393
28.560000	0.1	-0.223024
28.561667	0.1	-0.228379
28.563333	0.1	-0.231029
28.565000	0.1	-0.230693
28.566667	0.1	-0.227382
28.568333	0.1	-0.221357
28.570000	0.1	-0.213911
28.571667	0.1	-0.207094
28.573333	0.1	-0.202833
28.575000	0.1	-0.202046
28.576667	0.1	-0.204081
28.578333	0.1	-0.207270
28.580000	0.1	-0.210027
28.581667	0.1	-0.211266
28.583333	0.1	-0.210525
28.585000	0.1	-0.208360
28.586667	0.1	-0.206395
28.588333	0.1	-0.206442
28.590000	0.1	-0.209296
28.591667	0.1	-0.214176
28.593333	0.1	-0.219345
28.595000	0.1	-0.223480
28.596667	0.1	-0.226162
28.598333	0.1	-0.227191
28.600000	0.1	-0.226432
28.601667	0.1	-0.224276
28.603333	0.1	-0.221641
28.605000	0.1	-0.219382
28.606667	0.1	-0.217841
28.608333	0.1	-0.217082
28.610000	0.1	-0.217543
28.611667	0.1	-0.219657
28.613333	0.1	-0.222921
28.615000	0.1	-0.226209
28.616667	0.1	-0.228784
28.618333	0.1	-0.230498
28.620000	0.1	-0.231559
28.621667	0.1	-0.232323
28.623333	0.1	-0.233036
28.625000	0.1	-0.233729
28.626667	0.1	-0.234093
28.628333	0.1	-0.233548
28.630000	0.1	-0.232062
28.631667	0.1	-0.230782
28.633333	0.1	-0.231024
28.635000	0.1	-0.232905
28.636667	0.1	-0.235303
28.638333	0.1	-0.236891
28.640000	0.1	-0.236975
28.641667	0.1	-0.235606
28.643333	0.1	-0.233548
28.645000	0.1	-0.232216
28.646667	0.1	-0.232668
28.648333	0.1	-0.234712
28.650000	0.1	-0.237250
28.651667	0.1	-0.238838
28.653333	0.1	-0.238512
28.655000	0.1	-0.236691
28.656667	0.1	-0.234861
28.658333	0.1	-0.234172
28.660000	0.1	-0.234600
28.661667	0.1	-0.235424
28.663333	0.1	-0.236100
28.665000	0.1	-0.236570
28.666667	0.1	-0.236784
28.668333	0.1	-0.236598
28.670000	0.1	-0.236141
28.671667	0.1	-0.235676
28.673333	0.1	-0.235243
28.675000	0.1	-0.234903
28.676667	0.1	-0.235057
28.678333	0.1	-0.236258
28.680000	0.1	-0.238679
28.681667	0.1	-0.241860
28.683333	0.1	-0.244826
28.685000	0.1	-0.246661
28.686667	0.1	-0.246912
28.688333	0.1	-0.245720
28.690000	0.1	-0.243858
28.691667	0.1	-0.242209
28.693333	0.1	-0.241129
28.695000	0.1	-0.240635
28.696667	0.1	-0.240561
28.698333	0.1	-0.240416
28.700000	0.1	-0.239769
28.701667	0.1	-0.238596
28.703333	0.1	-0.237073
28.705000	0.1	-0.235327
28.706667	0.1	-0.233562
28.708333	0.1	-0.232090
28.710000	0.1	-0.231219
28.711667	0.1	-0.231420
28.713333	0.1	-0.233203
28.715000	0.1	-0.236304
28.716667	0.1	-0.239629
28.718333	0.1	-0.242232
28.720000	0.1	-0.243448
28.721667	0.1	-0.242963
28.723333	0.1	-0.241268
28.725000	0.1	-0.239448
28.726667	0.1	-0.238395
28.728333	0.1	-0.238284
28.730000	0.1	-0.238712
28.731667	0.1	-0.239410
28.733333	0.1	-0.240440
28.735000	0.1	-0.241846
28.736667	0.1	-0.243429
28.738333	0.1	-0.244593
28.740000	0.1	-0.244663
28.741667	0.1	-0.243639
28.743333	0.1	-0.242386
28.745000	0.1	-0.241804
28.746667	0.1	-0.241906
28.748333	0.1	-0.242121
28.750000	0.1	-0.242130
28.751667	0.1	-0.241962
28.753333	0.1	-0.241604
28.755000	0.1	-0.240882
28.756667	0.1	-0.239704
28.758333	0.1	-0.238214
28.760000	0.1	-0.236682
28.761667	0.1	-0.235271
28.763333	0.1	-0.233883
28.765000	0.1	-0.232290
28.766667	0.1	-0.230414
28.768333	0.1	-0.228467
28.770000	0.1	-0.226810
28.771667	0.1	-0.225627
28.773333	0.1	-0.224966
28.775000	0.1	-0.225017
28.776667	0.1	-0.226088
28.778333	0.1	-0.228509
28.780000	0.1	-0.232337
28.781667	0.1	-0.236761
28.783333	0.1	-0.240300
28.785000	0.1	-0.242209
28.786667	0.1	-0.243010
28.788333	0.1	-0.243457
28.790000	0.1	-0.243741
28.791667	0.1	-0.243587
28.793333	0.1	-0.242502
28.795000	0.1	-0.240053
28.796667	0.1	-0.236351
28.798333	0.1	-0.232081
28.800000	0.1	-0.228076
28.801667	0.1	-0.225129
28.803333	0.1	-0.223834
28.805000	0.1	-0.224514
28.806667	0.1	-0.227136
28.808333	0.1	-0.231154
28.810000	0.1	-0.235457
28.811667	0.1	-0.238996
28.813333	0.1	-0.241445
28.815000	0.1	-0.242824
28.816667	0.1	-0.243150
28.818333	0.1	-0.242847
28.820000	0.1	-0.242777
28.821667	0.1	-0.243364
28.823333	0.1	-0.244109
28.825000	0.1	-0.244505
28.826667	0.1	-0.244919
28.828333	0.1	-0.245799
28.830000	0.1	-0.246684
28.831667	0.1	-0.246661
28.833333	0.1	-0.245529
28.835000	0.1	-0.244086
28.836667	0.1	-0.243029
28.838333	0.1	-0.242116
28.840000	0.1	-0.241036
28.841667	0.1	-0.240104
28.843333	0.1	-0.239671
28.845000	0.1	-0.239802
28.846667	0.1	-0.240430
28.848333	0.1	-0.241334
28.850000	0.1	-0.242209
28.851667	0.1	-0.242949
28.853333	0.1	-0.243885
28.855000	0.1	-0.245655
28.856667	0.1	-0.248672
28.858333	0.1	-0.252849
28.860000	0.1	-0.257478
28.861667	0.1	-0.261264
28.863333	0.1	-0.263001
28.865000	0.1	-0.262465
28.866667	0.1	-0.260225
28.868333	0.1	-0.256887
28.870000	0.1	-0.252877
28.871667	0.1	-0.248593
28.873333	0.1	-0.244495
28.875000	0.1	-0.241194
28.876667	0.1	-0.239625
28.878333	0.1	-0.240798
28.880000	0.1	-0.245199
28.881667	0.1	-0.252156
28.883333	0.1	-0.259615
28.885000	0.1	-0.264980
28.886667	0.1	-0.266666
28.888333	0.1	-0.265012
28.890000	0.1	-0.261981
28.891667	0.1	-0.259886
28.893333	0.1	-0.259751
28.895000	0.1	-0.260724
28.896667	0.1	-0.261231
28.898333	0.1	-0.260677
28.900000	0.1	-0.259746
28.901667	0.1	-0.259499
28.903333	0.1	-0.260421
28.905000	0.1	-0.262228
28.906667	0.1	-0.264468
28.908333	0.1	-0.266973
28.910000	0.1	-0.269520
28.911667	0.1	-0.271634
28.913333	0.1	-0.273124
28.915000	0.1	-0.274074
28.916667	0.1	-0.274400
28.918333	0.1	-0.274084
28.920000	0.1	-0.273543
28.921667	0.1	-0.273408
28.923333	0.1	-0.273837
28.925000	0.1	-0.274284
28.926667	0.1	-0.273953
28.928333	0.1	-0.271979
28.930000	0.1	-0.267983
28.931667	0.1	-0.263122
28.933333	0.1	-0.259788
28.935000	0.1	-0.259597
28.936667	0.1	-0.262149
28.938333	0.1	-0.266167
28.940000	0.1	-0.270880
28.941667	0.1	-0.275611
28.943333	0.1	-0.279383
28.945000	0.1	-0.281814
28.946667	0.1	-0.283332
28.948333	0.1	-0.284063
28.950000	0.1	-0.283392
28.951667	0.1	-0.280738
28.953333	0.1	-0.276226
28.955000	0.1	-0.271099
28.956667	0.1	-0.267318
28.958333	0.1	-0.266107
28.960000	0.1	-0.267490
28.961667	0.1	-0.270992
28.963333	0.1	-0.275695
28.965000	0.1	-0.280235
28.966667	0.1	-0.283588
28.968333	0.1	-0.285334
28.970000	0.1	-0.285632
28.971667	0.1	-0.285329
28.973333	0.1	-0.285222
28.975000	0.1	-0.285460
28.976667	0.1	-0.285958
28.978333	0.1	-0.286540
28.980000	0.1	-0.286857
28.981667	0.1	-0.286759
28.983333	0.1	-0.286540
28.985000	0.1	-0.286410
28.986667	0.1	-0.286028
28.988333	0.1	-0.284989
28.990000	0.1	-0.283537
28.991667	0.1	-0.282442
28.993333	0.1	-0.281991
28.995000	0.1	-0.281730
28.996667	0.1	-0.281194
28.998333	0.1	-0.280412
29.000000	0.1	-0.279807
29.001667	0.1	-0.279667
29.003333	0.1	-0.279862
29.005000	0.1	-0.280361
29.006667	0.1	-0.281408
29.008333	0.1	-0.283006
29.010000	0.1	-0.284733
29.011667	0.1	-0.286312
29.013333	0.1	-0.287732
29.015000	0.1	-0.288794
29.016667	0.1	-0.289208
29.018333	0.1	-0.289069
29.020000	0.1	-0.288775
29.021667	0.1	-0.288640
29.023333	0.1	-0.288757
29.025000	0.1	-0.288966
29.026667	0.1	-0.288831
29.028333	0.1	-0.287900
29.030000	0.1	-0.286382
29.031667	0.1	-0.285348
29.033333	0.1	-0.285874
29.035000	0.1	-0.288067
29.036667	0.1	-0.291103
29.038333	0.1	-0.294014
29.040000	0.1	-0.296156
29.041667	0.1	-0.296896
29.043333	0.1	-0.295672
29.045000	0.1	-0.292668
29.046667	0.1	-0.288850
29.048333	0.1	-0.285627
29.050000	0.1	-0.284263
29.051667	0.1	-0.284920
29.053333	0.1	-0.286689
29.055000	0.1	-0.288687
29.056667	0.1	-0.290549
29.058333	0.1	-0.292175
29.060000	0.1	-0.293422
29.061667	0.1	-0.294228
29.063333	0.1	-0.294731
29.065000	0.1	-0.295010
29.066667	0.1	-0.294880
[truncated: 256,635 more chars]
