# Supplementary material for: Fade into you: genetic control of pigmentation patterns in red-flesh apple (Malus domestica)
Source: Front Plant Sci. 2025 Jan 13;15:1462545. doi: 10.3389/fpls.2024.1462545 (PMC11770013; doi:10.3389/fpls.2024.1462545)
Supplement: Supplementary file 4 [file DataSheet1.zip › CB A3EXT250NM/CB A3EXT250NM.txt]

URL	chrom://thermo-pfav3ojr/ChromeleonLocal/Instrument Data/Vanquish_MS/Dimitri/VALEMA/Pierre/Echantillons 03-04-24.seq/817.smp/EXT250NM.channel/EXT250NM.chm
Channel	EXT250NM

Injection Information:
Data Vault	ChromeleonLocal
Sequence	Echantillons 03-04-24
Name	CB A3
Number	17
Position	B:B8
Comment	colonne SB-AQ MeOH+5%AA
Processing Method	Quantitative
Instrument Method	VALEMA test separation GRAQ 4
Type	Unknown
Status	Finished
Inject Time	4/4/2024 6:15:40 AM +02:00
Volume (µl)	10.0000
Dilution Factor	1.0000
Weight	1.0000

Chromatogram Data Information:
Time Min. (min)	0.001717
Time Max. (min)	47.000050
Data Points	28200
Detector	UV
Generating Data System	Chromeleon 7.3.2.10759
Exporting Data System	Chromeleon 7.3.2.0
Operator	Administrator
Signal Quantity	Absorbance
Signal Unit	mAU
Signal Min.	-0.798225
Signal Max.	724.675818
Channel	EXT250NM
Driver Name	VDAD.dll
Channel Type	Evaluation
Min. Step (s)	0.1
Max. Step (s)	0.1
Average Step (s)	0.1

Signal Parameter Information:
Signal Info	WVL:250 nm

Chromatogram Data:
Time (min)	Step (s)	Value (mAU)
0.001717	n.a.	0.000000
0.003383	0.1	-0.000060
0.005050	0.1	-0.000179
0.006717	0.1	-0.000179
0.008383	0.1	0.000656
0.010050	0.1	0.002801
0.011717	0.1	0.005841
0.013383	0.1	0.008821
0.015050	0.1	0.010312
0.016717	0.1	0.009179
0.018383	0.1	0.004947
0.020050	0.1	-0.001431
0.021717	0.1	-0.007749
0.023383	0.1	-0.012219
0.025050	0.1	-0.014722
0.026717	0.1	-0.016928
0.028383	0.1	-0.020206
0.030050	0.1	-0.024557
0.031717	0.1	-0.028551
0.033383	0.1	-0.031352
0.035050	0.1	-0.033617
0.036717	0.1	-0.035405
0.038383	0.1	-0.035763
0.040050	0.1	-0.034273
0.041717	0.1	-0.032365
0.043383	0.1	-0.031948
0.045050	0.1	-0.033081
0.046717	0.1	-0.033855
0.048383	0.1	-0.032663
0.050050	0.1	-0.029922
0.051717	0.1	-0.026762
0.053383	0.1	-0.024140
0.055050	0.1	-0.022352
0.056717	0.1	-0.021279
0.058383	0.1	-0.020683
0.060050	0.1	-0.020087
0.061717	0.1	-0.019312
0.063383	0.1	-0.018597
0.065050	0.1	-0.018001
0.066717	0.1	-0.017345
0.068383	0.1	-0.016332
0.070050	0.1	-0.014603
0.071717	0.1	-0.012219
0.073383	0.1	-0.009120
0.075050	0.1	-0.006020
0.076717	0.1	-0.003636
0.078383	0.1	-0.002027
0.080050	0.1	-0.000298
0.081717	0.1	0.002444
0.083383	0.1	0.005722
0.085050	0.1	0.007391
0.086717	0.1	0.005603
0.088383	0.1	0.000358
0.090050	0.1	-0.005960
0.091717	0.1	-0.010610
0.093383	0.1	-0.012696
0.095050	0.1	-0.012279
0.096717	0.1	-0.010252
0.098383	0.1	-0.007570
0.100050	0.1	-0.005007
0.101717	0.1	-0.003099
0.103383	0.1	-0.002265
0.105050	0.1	-0.002146
0.106717	0.1	-0.001907
0.108383	0.1	-0.001013
0.110050	0.1	0.000834
0.111717	0.1	0.003457
0.113383	0.1	0.005960
0.115050	0.1	0.007391
0.116717	0.1	0.007331
0.118383	0.1	0.006080
0.120050	0.1	0.004292
0.121717	0.1	0.003159
0.123383	0.1	0.003338
0.125050	0.1	0.004411
0.126717	0.1	0.005007
0.128383	0.1	0.003874
0.130050	0.1	0.001192
0.131717	0.1	-0.002265
0.133383	0.1	-0.005603
0.135050	0.1	-0.007808
0.136717	0.1	-0.007510
0.138383	0.1	-0.004470
0.140050	0.1	-0.000715
0.141717	0.1	0.000775
0.143383	0.1	-0.001550
0.145050	0.1	-0.006616
0.146717	0.1	-0.011563
0.148383	0.1	-0.013411
0.150050	0.1	-0.011265
0.151717	0.1	-0.006318
0.153383	0.1	-0.000834
0.155050	0.1	0.003815
0.156717	0.1	0.007212
0.158383	0.1	0.009596
0.160050	0.1	0.010908
0.161717	0.1	0.010550
0.163383	0.1	0.008523
0.165050	0.1	0.005066
0.166717	0.1	0.001013
0.168383	0.1	-0.002503
0.170050	0.1	-0.004351
0.171717	0.1	-0.004947
0.173383	0.1	-0.005007
0.175050	0.1	-0.004768
0.176717	0.1	-0.004232
0.178383	0.1	-0.004351
0.180050	0.1	-0.006139
0.181717	0.1	-0.008941
0.183383	0.1	-0.011206
0.185050	0.1	-0.012219
0.186717	0.1	-0.012338
0.188383	0.1	-0.011861
0.190050	0.1	-0.011206
0.191717	0.1	-0.010967
0.193383	0.1	-0.011086
0.195050	0.1	-0.011384
0.196717	0.1	-0.011742
0.198383	0.1	-0.011981
0.200050	0.1	-0.011981
0.201717	0.1	-0.011683
0.203383	0.1	-0.011563
0.205050	0.1	-0.012040
0.206717	0.1	-0.012815
0.208383	0.1	-0.013828
0.210050	0.1	-0.014961
0.211717	0.1	-0.015855
0.213383	0.1	-0.015616
0.215050	0.1	-0.013888
0.216717	0.1	-0.011861
0.218383	0.1	-0.011444
0.220050	0.1	-0.014067
0.221717	0.1	-0.019372
0.223383	0.1	-0.025213
0.225050	0.1	-0.028789
0.226717	0.1	-0.029087
0.228383	0.1	-0.027061
0.230050	0.1	-0.024259
0.231717	0.1	-0.021398
0.233383	0.1	-0.018597
0.235050	0.1	-0.015438
0.236717	0.1	-0.011861
0.238383	0.1	-0.008821
0.240050	0.1	-0.007570
0.241717	0.1	-0.008464
0.243383	0.1	-0.011265
0.245050	0.1	-0.015378
0.246717	0.1	-0.019908
0.248383	0.1	-0.023246
0.250050	0.1	-0.025034
0.251717	0.1	-0.025868
0.253383	0.1	-0.025988
0.255050	0.1	-0.025392
0.256717	0.1	-0.024796
0.258383	0.1	-0.024617
0.260050	0.1	-0.024319
0.261717	0.1	-0.023127
0.263383	0.1	-0.020862
0.265050	0.1	-0.018060
0.266717	0.1	-0.015557
0.268383	0.1	-0.013888
0.270050	0.1	-0.013292
0.271717	0.1	-0.013888
0.273383	0.1	-0.015557
0.275050	0.1	-0.017405
0.276717	0.1	-0.017941
0.278383	0.1	-0.017047
0.280050	0.1	-0.016272
0.281717	0.1	-0.016510
0.283383	0.1	-0.017166
0.285050	0.1	-0.017405
0.286717	0.1	-0.017881
0.288383	0.1	-0.019729
0.290050	0.1	-0.023723
0.291717	0.1	-0.029325
0.293383	0.1	-0.034332
0.295050	0.1	-0.036418
0.296717	0.1	-0.034809
0.298383	0.1	-0.030220
0.300050	0.1	-0.024796
0.301717	0.1	-0.020802
0.303383	0.1	-0.019252
0.305050	0.1	-0.019431
0.306717	0.1	-0.019372
0.308383	0.1	-0.017524
0.310050	0.1	-0.014305
0.311717	0.1	-0.011683
0.313383	0.1	-0.010848
0.315050	0.1	-0.011384
0.316717	0.1	-0.012815
0.318383	0.1	-0.015616
0.320050	0.1	-0.019729
0.321717	0.1	-0.024259
0.323383	0.1	-0.027835
0.325050	0.1	-0.029504
0.326717	0.1	-0.028670
0.328383	0.1	-0.025988
0.330050	0.1	-0.023365
0.331717	0.1	-0.022888
0.333383	0.1	-0.025451
0.335050	0.1	-0.029802
0.336717	0.1	-0.033617
0.338383	0.1	-0.035048
0.340050	0.1	-0.033975
0.341717	0.1	-0.031769
0.343383	0.1	-0.029564
0.345050	0.1	-0.028014
0.346717	0.1	-0.027239
0.348383	0.1	-0.026584
0.350050	0.1	-0.025511
0.351717	0.1	-0.024378
0.353383	0.1	-0.024080
0.355050	0.1	-0.025332
0.356717	0.1	-0.027895
0.358383	0.1	-0.031054
0.360050	0.1	-0.032842
0.361717	0.1	-0.031233
0.363383	0.1	-0.026584
0.365050	0.1	-0.022173
0.366717	0.1	-0.020862
0.368383	0.1	-0.022352
0.370050	0.1	-0.024438
0.371717	0.1	-0.025272
0.373383	0.1	-0.024796
0.375050	0.1	-0.024259
0.376717	0.1	-0.024140
0.378383	0.1	-0.024378
0.380050	0.1	-0.025153
0.381717	0.1	-0.027061
0.383383	0.1	-0.029504
0.385050	0.1	-0.030816
0.386717	0.1	-0.029564
0.388383	0.1	-0.025749
0.390050	0.1	-0.020444
0.391717	0.1	-0.015080
0.393383	0.1	-0.010788
0.395050	0.1	-0.008166
0.396717	0.1	-0.007212
0.398383	0.1	-0.006974
0.400050	0.1	-0.006437
0.401717	0.1	-0.005245
0.403383	0.1	-0.004351
0.405050	0.1	-0.004530
0.406717	0.1	-0.005901
0.408383	0.1	-0.007510
0.410050	0.1	-0.008404
0.411717	0.1	-0.008106
0.413383	0.1	-0.007033
0.415050	0.1	-0.006378
0.416717	0.1	-0.007629
0.418383	0.1	-0.010848
0.420050	0.1	-0.014782
0.421717	0.1	-0.017822
0.423383	0.1	-0.018895
0.425050	0.1	-0.017524
0.426717	0.1	-0.014901
0.428383	0.1	-0.013113
0.430050	0.1	-0.013649
0.431717	0.1	-0.016987
0.433383	0.1	-0.022411
0.435050	0.1	-0.028312
0.436717	0.1	-0.033021
0.438383	0.1	-0.035286
0.440050	0.1	-0.035107
0.441717	0.1	-0.033379
0.443383	0.1	-0.031352
0.445050	0.1	-0.029743
0.446717	0.1	-0.027955
0.448383	0.1	-0.025511
0.450050	0.1	-0.023365
0.451717	0.1	-0.023007
0.453383	0.1	-0.024319
0.455050	0.1	-0.026166
0.456717	0.1	-0.027716
0.458383	0.1	-0.028849
0.460050	0.1	-0.029087
0.461717	0.1	-0.028193
0.463383	0.1	-0.026643
0.465050	0.1	-0.024855
0.466717	0.1	-0.022948
0.468383	0.1	-0.021636
0.470050	0.1	-0.022352
0.471717	0.1	-0.025570
0.473383	0.1	-0.030339
0.475050	0.1	-0.034928
0.476717	0.1	-0.038087
0.478383	0.1	-0.039697
0.480050	0.1	-0.039816
0.481717	0.1	-0.038624
0.483383	0.1	-0.036955
0.485050	0.1	-0.035226
0.486717	0.1	-0.033021
0.488383	0.1	-0.029683
0.490050	0.1	-0.025451
0.491717	0.1	-0.021696
0.493383	0.1	-0.019729
0.495050	0.1	-0.019908
0.496717	0.1	-0.021219
0.498383	0.1	-0.021756
0.500050	0.1	-0.020742
0.501717	0.1	-0.019073
0.503383	0.1	-0.017941
0.505050	0.1	-0.017345
0.506717	0.1	-0.016391
0.508383	0.1	-0.014603
0.510050	0.1	-0.012994
0.511717	0.1	-0.012755
0.513383	0.1	-0.014007
0.515050	0.1	-0.015795
0.516717	0.1	-0.017226
0.518383	0.1	-0.018477
0.520050	0.1	-0.020683
0.521717	0.1	-0.025034
0.523383	0.1	-0.031173
0.525050	0.1	-0.037193
0.526717	0.1	-0.040412
0.528383	0.1	-0.038981
0.530050	0.1	-0.033617
0.531717	0.1	-0.027061
0.533383	0.1	-0.022113
0.535050	0.1	-0.019968
0.536717	0.1	-0.020385
0.538383	0.1	-0.022292
0.540050	0.1	-0.025213
0.541717	0.1	-0.029027
0.543383	0.1	-0.033379
0.545050	0.1	-0.037074
0.546717	0.1	-0.039220
0.548383	0.1	-0.039816
0.550050	0.1	-0.039876
0.551717	0.1	-0.039697
0.553383	0.1	-0.038624
0.555050	0.1	-0.036001
0.556717	0.1	-0.032425
0.558383	0.1	-0.029624
0.560050	0.1	-0.028253
0.561717	0.1	-0.026762
0.563383	0.1	-0.023305
0.565050	0.1	-0.018299
0.566717	0.1	-0.013947
0.568383	0.1	-0.011683
0.570050	0.1	-0.011563
0.571717	0.1	-0.014007
0.573383	0.1	-0.018895
0.575050	0.1	-0.024617
0.576717	0.1	-0.028789
0.578383	0.1	-0.030339
0.580050	0.1	-0.029862
0.581717	0.1	-0.028610
0.583383	0.1	-0.027835
0.585050	0.1	-0.028193
0.586717	0.1	-0.029564
0.588383	0.1	-0.031352
0.590050	0.1	-0.033140
0.591717	0.1	-0.035048
0.593383	0.1	-0.036836
0.595050	0.1	-0.037909
0.596717	0.1	-0.038147
0.598383	0.1	-0.037432
0.600050	0.1	-0.035584
0.601717	0.1	-0.033081
0.603383	0.1	-0.031054
0.605050	0.1	-0.030816
0.606717	0.1	-0.032663
0.608383	0.1	-0.035644
0.610050	0.1	-0.038385
0.611717	0.1	-0.039756
0.613383	0.1	-0.039279
0.615050	0.1	-0.036597
0.616717	0.1	-0.032008
0.618383	0.1	-0.026882
0.620050	0.1	-0.023425
0.621717	0.1	-0.022769
0.623383	0.1	-0.024676
0.625050	0.1	-0.027895
0.626717	0.1	-0.031352
0.628383	0.1	-0.034571
0.630050	0.1	-0.037372
0.631717	0.1	-0.039756
0.633383	0.1	-0.042021
0.635050	0.1	-0.043511
0.636717	0.1	-0.042677
0.638383	0.1	-0.039101
0.640050	0.1	-0.034094
0.641717	0.1	-0.029683
0.643383	0.1	-0.026703
0.645050	0.1	-0.025332
0.646717	0.1	-0.025570
0.648383	0.1	-0.027120
0.650050	0.1	-0.029027
0.651717	0.1	-0.030041
0.653383	0.1	-0.029743
0.655050	0.1	-0.028729
0.656717	0.1	-0.028551
0.658383	0.1	-0.029862
0.660050	0.1	-0.032604
0.661717	0.1	-0.035822
0.663383	0.1	-0.038683
0.665050	0.1	-0.040591
0.666717	0.1	-0.041664
0.668383	0.1	-0.042677
0.670050	0.1	-0.044346
0.671717	0.1	-0.046134
0.673383	0.1	-0.046790
0.675050	0.1	-0.045359
0.676717	0.1	-0.042200
0.678383	0.1	-0.037968
0.680050	0.1	-0.033736
0.681717	0.1	-0.031352
0.683383	0.1	-0.032485
0.685050	0.1	-0.036299
0.686717	0.1	-0.040233
0.688383	0.1	-0.042021
0.690050	0.1	-0.041604
0.691717	0.1	-0.040233
0.693383	0.1	-0.038922
0.695050	0.1	-0.037372
0.696717	0.1	-0.034869
0.698383	0.1	-0.031769
0.700050	0.1	-0.029504
0.701717	0.1	-0.029206
0.703383	0.1	-0.030935
0.705050	0.1	-0.033677
0.706717	0.1	-0.036359
0.708383	0.1	-0.037789
0.710050	0.1	-0.037313
0.711717	0.1	-0.035524
0.713383	0.1	-0.034094
0.715050	0.1	-0.034213
0.716717	0.1	-0.035703
0.718383	0.1	-0.037730
0.720050	0.1	-0.039935
0.721717	0.1	-0.042737
0.723383	0.1	-0.046134
0.725050	0.1	-0.049531
0.726717	0.1	-0.051916
0.728383	0.1	-0.052392
0.730050	0.1	-0.050902
0.731717	0.1	-0.048220
0.733383	0.1	-0.045359
0.735050	0.1	-0.042856
0.736717	0.1	-0.040412
0.738383	0.1	-0.037253
0.740050	0.1	-0.033259
0.741717	0.1	-0.029683
0.743383	0.1	-0.028133
0.745050	0.1	-0.028670
0.746717	0.1	-0.030577
0.748383	0.1	-0.033140
0.750050	0.1	-0.036240
0.751717	0.1	-0.039458
0.753383	0.1	-0.041842
0.755050	0.1	-0.042677
0.756717	0.1	-0.042498
0.758383	0.1	-0.043213
0.760050	0.1	-0.046313
0.761717	0.1	-0.051022
0.763383	0.1	-0.055194
0.765050	0.1	-0.057042
0.766717	0.1	-0.056267
0.768383	0.1	-0.053346
0.770050	0.1	-0.049412
0.771717	0.1	-0.045955
0.773383	0.1	-0.044227
0.775050	0.1	-0.044644
0.776717	0.1	-0.046551
0.778383	0.1	-0.048518
0.780050	0.1	-0.049412
0.781717	0.1	-0.049114
0.783383	0.1	-0.048399
0.785050	0.1	-0.047743
0.786717	0.1	-0.047207
0.788383	0.1	-0.046492
0.790050	0.1	-0.045598
0.791717	0.1	-0.044644
0.793383	0.1	-0.043631
0.795050	0.1	-0.042260
0.796717	0.1	-0.041425
0.798383	0.1	-0.042677
0.800050	0.1	-0.046372
0.801717	0.1	-0.050783
0.803383	0.1	-0.053704
0.805050	0.1	-0.053644
0.806717	0.1	-0.050962
0.808383	0.1	-0.047445
0.810050	0.1	-0.044525
0.811717	0.1	-0.043094
0.813383	0.1	-0.044107
0.815050	0.1	-0.048399
0.816717	0.1	-0.055432
0.818383	0.1	-0.063717
0.820050	0.1	-0.071883
0.821717	0.1	-0.078678
0.823383	0.1	-0.082970
0.825050	0.1	-0.083745
0.826717	0.1	-0.081003
0.828383	0.1	-0.075877
0.830050	0.1	-0.069737
0.831717	0.1	-0.063956
0.833383	0.1	-0.059187
0.835050	0.1	-0.055432
0.836717	0.1	-0.052750
0.838383	0.1	-0.051796
0.840050	0.1	-0.052392
0.841717	0.1	-0.053585
0.843383	0.1	-0.053942
0.845050	0.1	-0.053287
0.846717	0.1	-0.052929
0.848383	0.1	-0.054419
0.850050	0.1	-0.058234
0.851717	0.1	-0.063539
0.853383	0.1	-0.068963
0.855050	0.1	-0.072718
0.856717	0.1	-0.073254
0.858383	0.1	-0.069976
0.860050	0.1	-0.063837
0.861717	0.1	-0.057459
0.863383	0.1	-0.054002
0.865050	0.1	-0.054479
0.866717	0.1	-0.056863
0.868383	0.1	-0.059187
0.870050	0.1	-0.060678
0.871717	0.1	-0.061274
0.873383	0.1	-0.061154
0.875050	0.1	-0.060141
0.876717	0.1	-0.057578
0.878383	0.1	-0.054121
0.880050	0.1	-0.051022
0.881717	0.1	-0.049651
0.883383	0.1	-0.050664
0.885050	0.1	-0.053883
0.886717	0.1	-0.058234
0.888383	0.1	-0.062048
0.890050	0.1	-0.063598
0.891717	0.1	-0.062287
0.893383	0.1	-0.058889
0.895050	0.1	-0.054657
0.896717	0.1	-0.050545
0.898383	0.1	-0.047565
0.900050	0.1	-0.046670
0.901717	0.1	-0.048101
0.903383	0.1	-0.051022
0.905050	0.1	-0.053883
0.906717	0.1	-0.054896
0.908383	0.1	-0.053048
0.910050	0.1	-0.048816
0.911717	0.1	-0.044346
0.913383	0.1	-0.041604
0.915050	0.1	-0.041366
0.916717	0.1	-0.042677
0.918383	0.1	-0.044644
0.920050	0.1	-0.047505
0.921717	0.1	-0.051618
0.923383	0.1	-0.056326
0.925050	0.1	-0.060380
0.926717	0.1	-0.062704
0.928383	0.1	-0.062823
0.930050	0.1	-0.061274
0.931717	0.1	-0.059426
0.933383	0.1	-0.058532
0.935050	0.1	-0.058532
0.936717	0.1	-0.058293
0.938383	0.1	-0.056922
0.940050	0.1	-0.054300
0.941717	0.1	-0.051737
0.943383	0.1	-0.050664
0.945050	0.1	-0.051141
0.946717	0.1	-0.052691
0.948383	0.1	-0.055194
0.950050	0.1	-0.057936
0.951717	0.1	-0.060081
0.953383	0.1	-0.061095
0.955050	0.1	-0.060558
0.956717	0.1	-0.058115
0.958383	0.1	-0.054359
0.960050	0.1	-0.050902
0.961717	0.1	-0.049233
0.963383	0.1	-0.050485
0.965050	0.1	-0.055194
0.966717	0.1	-0.061989
0.968383	0.1	-0.068069
0.970050	0.1	-0.071287
0.971717	0.1	-0.071347
0.973383	0.1	-0.068843
0.975050	0.1	-0.064909
0.976717	0.1	-0.061274
0.978383	0.1	-0.059187
0.980050	0.1	-0.058353
0.981717	0.1	-0.057757
0.983383	0.1	-0.056684
0.985050	0.1	-0.055492
0.986717	0.1	-0.054061
0.988383	0.1	-0.052512
0.990050	0.1	-0.051439
0.991717	0.1	-0.051498
0.993383	0.1	-0.053406
0.995050	0.1	-0.057697
0.996717	0.1	-0.063777
0.998383	0.1	-0.069976
1.000050	0.1	-0.074387
1.001717	0.1	-0.075936
1.003383	0.1	-0.075042
1.005050	0.1	-0.072539
1.006717	0.1	-0.069439
1.008383	0.1	-0.066161
1.010050	0.1	-0.062823
1.011717	0.1	-0.059605
1.013383	0.1	-0.056982
1.015050	0.1	-0.055492
1.016717	0.1	-0.055611
1.018383	0.1	-0.057399
1.020050	0.1	-0.060499
1.021717	0.1	-0.064075
1.023383	0.1	-0.067592
1.025050	0.1	-0.070989
1.026717	0.1	-0.074148
1.028383	0.1	-0.076592
1.030050	0.1	-0.078022
1.031717	0.1	-0.078559
1.033383	0.1	-0.078738
1.035050	0.1	-0.077963
1.036717	0.1	-0.075877
1.038383	0.1	-0.073373
1.040050	0.1	-0.071943
1.041717	0.1	-0.072062
1.043383	0.1	-0.072777
1.045050	0.1	-0.072181
1.046717	0.1	-0.068963
1.048383	0.1	-0.063598
1.050050	0.1	-0.058591
1.051717	0.1	-0.056922
1.053383	0.1	-0.059664
1.055050	0.1	-0.065029
1.056717	0.1	-0.070035
1.058383	0.1	-0.073075
1.060050	0.1	-0.074744
1.061717	0.1	-0.075996
1.063383	0.1	-0.077069
1.065050	0.1	-0.078082
1.066717	0.1	-0.079632
1.068383	0.1	-0.082135
1.070050	0.1	-0.085056
1.071717	0.1	-0.087380
1.073383	0.1	-0.088632
1.075050	0.1	-0.088632
1.076717	0.1	-0.087619
1.078383	0.1	-0.086069
1.080050	0.1	-0.084162
1.081717	0.1	-0.081599
1.083383	0.1	-0.077844
1.085050	0.1	-0.073075
1.086717	0.1	-0.068247
1.088383	0.1	-0.064969
1.090050	0.1	-0.063598
1.091717	0.1	-0.063300
1.093383	0.1	-0.063241
1.095050	0.1	-0.063658
1.096717	0.1	-0.065506
1.098383	0.1	-0.068545
1.100050	0.1	-0.072002
1.101717	0.1	-0.074983
1.103383	0.1	-0.077188
1.105050	0.1	-0.078261
1.106717	0.1	-0.077426
1.108383	0.1	-0.074685
1.110050	0.1	-0.071526
1.111717	0.1	-0.070512
1.113383	0.1	-0.072598
1.115050	0.1	-0.076294
1.116717	0.1	-0.079453
1.118383	0.1	-0.080943
1.120050	0.1	-0.080884
1.121717	0.1	-0.080526
1.123383	0.1	-0.081599
1.125050	0.1	-0.084698
1.126717	0.1	-0.088274
1.128383	0.1	-0.090003
1.130050	0.1	-0.088513
1.131717	0.1	-0.084579
1.133383	0.1	-0.079930
1.135050	0.1	-0.075936
1.136717	0.1	-0.073254
1.138383	0.1	-0.072300
1.140050	0.1	-0.073016
1.141717	0.1	-0.075161
1.143383	0.1	-0.078619
1.145050	0.1	-0.082374
1.146717	0.1	-0.084519
1.148383	0.1	-0.084460
1.150050	0.1	-0.083089
1.151717	0.1	-0.082135
1.153383	0.1	-0.082433
1.155050	0.1	-0.083268
1.156717	0.1	-0.083148
1.158383	0.1	-0.080645
1.160050	0.1	-0.075161
1.161717	0.1	-0.068128
1.163383	0.1	-0.062346
1.165050	0.1	-0.059903
1.166717	0.1	-0.060856
1.168383	0.1	-0.064254
1.170050	0.1	-0.069499
1.171717	0.1	-0.075519
1.173383	0.1	-0.081122
1.175050	0.1	-0.085115
1.176717	0.1	-0.086486
1.178383	0.1	-0.085235
1.180050	0.1	-0.082791
1.181717	0.1	-0.080407
1.183383	0.1	-0.078261
1.185050	0.1	-0.076473
1.186717	0.1	-0.076115
1.188383	0.1	-0.078082
1.190050	0.1	-0.082076
1.191717	0.1	-0.086725
1.193383	0.1	-0.090539
1.195050	0.1	-0.091970
1.196717	0.1	-0.090718
1.198383	0.1	-0.088096
1.200050	0.1	-0.085592
1.201717	0.1	-0.084400
1.203383	0.1	-0.085711
1.205050	0.1	-0.089884
1.206717	0.1	-0.095129
1.208383	0.1	-0.098288
1.210050	0.1	-0.097513
1.211717	0.1	-0.093460
1.213383	0.1	-0.088513
1.215050	0.1	-0.084937
1.216717	0.1	-0.084460
1.218383	0.1	-0.087857
1.220050	0.1	-0.094295
1.221717	0.1	-0.101686
1.223383	0.1	-0.108182
1.225050	0.1	-0.112891
1.226717	0.1	-0.115037
1.228383	0.1	-0.114441
1.230050	0.1	-0.111759
1.231717	0.1	-0.108838
1.233383	0.1	-0.107467
1.235050	0.1	-0.107944
1.236717	0.1	-0.109494
1.238383	0.1	-0.111520
1.240050	0.1	-0.113964
1.241717	0.1	-0.116467
1.243383	0.1	-0.118971
1.245050	0.1	-0.121474
1.246717	0.1	-0.123739
1.248383	0.1	-0.125468
1.250050	0.1	-0.127316
1.251717	0.1	-0.130653
1.253383	0.1	-0.135958
1.255050	0.1	-0.141740
1.256717	0.1	-0.145733
1.258383	0.1	-0.146866
1.260050	0.1	-0.145376
1.261717	0.1	-0.142336
1.263383	0.1	-0.138998
1.265050	0.1	-0.136435
1.266717	0.1	-0.135064
1.268383	0.1	-0.134945
1.270050	0.1	-0.136316
1.271717	0.1	-0.139236
1.273383	0.1	-0.142932
1.275050	0.1	-0.146568
1.276717	0.1	-0.149429
1.278383	0.1	-0.151217
1.280050	0.1	-0.152171
1.281717	0.1	-0.153005
1.283383	0.1	-0.153720
1.285050	0.1	-0.154138
1.286717	0.1	-0.154078
1.288383	0.1	-0.153780
1.290050	0.1	-0.153482
1.291717	0.1	-0.153244
1.293383	0.1	-0.152171
1.295050	0.1	-0.149429
1.296717	0.1	-0.145376
1.298383	0.1	-0.140786
1.300050	0.1	-0.135899
1.301717	0.1	-0.130415
1.303383	0.1	-0.123739
1.305050	0.1	-0.115275
1.306717	0.1	-0.105560
1.308383	0.1	-0.096381
1.310050	0.1	-0.088513
1.311717	0.1	-0.081122
1.313383	0.1	-0.073791
1.315050	0.1	-0.066757
1.316717	0.1	-0.060737
1.318383	0.1	-0.056624
1.320050	0.1	-0.055790
1.321717	0.1	-0.059485
1.323383	0.1	-0.067532
1.325050	0.1	-0.078201
1.326717	0.1	-0.088751
1.328383	0.1	-0.097573
1.330050	0.1	-0.104129
1.331717	0.1	-0.109136
1.333383	0.1	-0.114143
1.335050	0.1	-0.120223
1.336717	0.1	-0.126839
1.338383	0.1	-0.132918
1.340050	0.1	-0.138581
1.341717	0.1	-0.144422
1.343383	0.1	-0.151277
1.345050	0.1	-0.159562
1.346717	0.1	-0.169396
1.348383	0.1	-0.180125
1.350050	0.1	-0.190556
1.351717	0.1	-0.199854
1.353383	0.1	-0.207543
1.355050	0.1	-0.213563
1.356717	0.1	-0.218391
1.358383	0.1	-0.223815
1.360050	0.1	-0.230968
1.361717	0.1	-0.239015
1.363383	0.1	-0.245750
1.365050	0.1	-0.249565
1.366717	0.1	-0.250459
1.368383	0.1	-0.249624
1.370050	0.1	-0.248432
1.371717	0.1	-0.247836
1.373383	0.1	-0.248015
1.375050	0.1	-0.248611
1.376717	0.1	-0.249326
1.378383	0.1	-0.249922
1.380050	0.1	-0.249863
1.381717	0.1	-0.249147
1.383383	0.1	-0.248551
1.385050	0.1	-0.248373
1.386717	0.1	-0.248015
1.388383	0.1	-0.246763
1.390050	0.1	-0.244260
1.391717	0.1	-0.240147
1.393383	0.1	-0.234365
1.395050	0.1	-0.227869
1.396717	0.1	-0.222921
1.398383	0.1	-0.221670
1.400050	0.1	-0.223875
1.401717	0.1	-0.227571
1.403383	0.1	-0.231147
1.405050	0.1	-0.234067
1.406717	0.1	-0.236273
1.408383	0.1	-0.237405
1.410050	0.1	-0.237227
1.411717	0.1	-0.236452
1.413383	0.1	-0.236690
1.415050	0.1	-0.238717
1.416717	0.1	-0.241637
1.418383	0.1	-0.243902
1.420050	0.1	-0.244439
1.421717	0.1	-0.243068
1.423383	0.1	-0.239313
1.425050	0.1	-0.232637
1.426717	0.1	-0.223279
1.428383	0.1	-0.213146
1.430050	0.1	-0.204265
1.431717	0.1	-0.197411
1.433383	0.1	-0.192463
1.435050	0.1	-0.187933
1.436717	0.1	-0.181139
1.438383	0.1	-0.169992
1.440050	0.1	-0.154436
1.441717	0.1	-0.136256
1.443383	0.1	-0.117600
1.445050	0.1	-0.099063
1.446717	0.1	-0.080466
1.448383	0.1	-0.062346
1.450050	0.1	-0.045240
1.451717	0.1	-0.028610
1.453383	0.1	-0.009775
1.455050	0.1	0.013828
1.456717	0.1	0.042260
1.458383	0.1	0.072479
1.460050	0.1	0.101209
1.461717	0.1	0.127614
1.463383	0.1	0.152648
1.465050	0.1	0.177562
1.466717	0.1	0.203550
1.468383	0.1	0.231385
1.470050	0.1	0.261128
1.471717	0.1	0.291467
1.473383	0.1	0.321209
1.475050	0.1	0.350118
1.476717	0.1	0.378490
1.478383	0.1	0.406325
1.480050	0.1	0.433087
1.481717	0.1	0.458062
1.483383	0.1	0.480354
1.485050	0.1	0.499666
1.486717	0.1	0.517428
1.488383	0.1	0.535905
1.490050	0.1	0.555992
1.491717	0.1	0.577152
1.493383	0.1	0.599325
1.495050	0.1	0.622630
1.496717	0.1	0.646532
1.498383	0.1	0.669956
1.500050	0.1	0.692546
1.501717	0.1	0.715435
1.503383	0.1	0.740528
1.505050	0.1	0.768423
1.506717	0.1	0.797451
1.508383	0.1	0.824988
1.510050	0.1	0.849426
1.511717	0.1	0.870943
1.513383	0.1	0.890672
1.515050	0.1	0.909925
1.516717	0.1	0.929833
1.518383	0.1	0.951767
1.520050	0.1	0.976682
1.521717	0.1	1.005113
1.523383	0.1	1.036763
1.525050	0.1	1.071394
1.526717	0.1	1.108587
1.528383	0.1	1.147568
1.530050	0.1	1.187027
1.531717	0.1	1.226366
1.533383	0.1	1.266420
1.535050	0.1	1.308203
1.536717	0.1	1.352310
1.538383	0.1	1.399338
1.540050	0.1	1.449943
1.541717	0.1	1.503944
1.543383	0.1	1.560569
1.545050	0.1	1.620174
1.546717	0.1	1.683772
1.548383	0.1	1.752675
1.550050	0.1	1.827538
1.551717	0.1	1.908124
1.553383	0.1	1.993060
1.555050	0.1	2.081931
1.556717	0.1	2.176047
1.558383	0.1	2.277970
1.560050	0.1	2.390981
1.561717	0.1	2.517760
1.563383	0.1	2.659619
1.565050	0.1	2.817929
1.566717	0.1	2.994478
1.568383	0.1	3.190875
1.570050	0.1	3.409386
1.571717	0.1	3.654242
1.573383	0.1	3.929973
1.575050	0.1	4.240632
1.576717	0.1	4.589021
1.578383	0.1	4.976332
1.580050	0.1	5.401790
1.581717	0.1	5.863369
1.583383	0.1	6.358862
1.585050	0.1	6.886840
1.586717	0.1	7.446766
1.588383	0.1	8.037270
1.590050	0.1	8.654655
1.591717	0.1	9.292782
1.593383	0.1	9.943843
1.595050	0.1	10.597945
1.596717	0.1	11.242927
1.598383	0.1	11.866689
1.600050	0.1	12.461663
1.601717	0.1	13.026298
1.603383	0.1	13.563813
1.605050	0.1	14.079512
1.606717	0.1	14.578999
1.608383	0.1	15.064896
1.610050	0.1	15.534402
1.611717	0.1	15.979291
1.613383	0.1	16.387642
1.615050	0.1	16.746105
1.616717	0.1	17.041148
1.618383	0.1	17.260851
1.620050	0.1	17.395974
1.621717	0.1	17.440380
1.623383	0.1	17.390550
1.625050	0.1	17.245711
1.626717	0.1	17.009378
1.628383	0.1	16.690374
1.630050	0.1	16.301991
1.631717	0.1	15.859843
1.633383	0.1	15.380145
1.635050	0.1	14.880062
1.636717	0.1	14.377058
1.638383	0.1	13.887227
1.640050	0.1	13.425470
1.641717	0.1	13.006271
1.643383	0.1	12.642682
1.645050	0.1	12.343705
1.646717	0.1	12.114347
1.648383	0.1	11.956752
1.650050	0.1	11.869848
1.651717	0.1	11.848689
1.653383	0.1	11.885405
1.655050	0.1	11.972249
1.656717	0.1	12.102724
1.658383	0.1	12.270034
1.660050	0.1	12.465835
1.661717	0.1	12.680352
1.663383	0.1	12.903810
1.665050	0.1	13.127507
1.666717	0.1	13.343931
1.668383	0.1	13.546110
1.670050	0.1	13.728262
1.671717	0.1	13.885558
1.673383	0.1	14.015318
1.675050	0.1	14.116586
1.676717	0.1	14.190138
1.678383	0.1	14.238299
1.680050	0.1	14.263214
1.681717	0.1	14.265955
1.683383	0.1	14.247061
1.685050	0.1	14.207781
1.686717	0.1	14.150382
1.688383	0.1	14.077307
1.690050	0.1	13.991834
1.691717	0.1	13.898373
1.693383	0.1	13.802231
1.695050	0.1	13.707460
1.696717	0.1	13.615549
1.698383	0.1	13.525785
1.700050	0.1	13.437868
1.701717	0.1	13.351918
1.703383	0.1	13.268412
1.705050	0.1	13.187588
1.706717	0.1	13.108850
1.708383	0.1	13.032318
1.710050	0.1	12.959719
1.711717	0.1	12.893797
1.713383	0.1	12.836815
1.715050	0.1	12.788416
1.716717	0.1	12.746275
1.718383	0.1	12.707592
1.720050	0.1	12.669564
1.721717	0.1	12.629510
1.723383	0.1	12.585820
1.725050	0.1	12.539209
1.726717	0.1	12.491167
1.728383	0.1	12.443543
1.730050	0.1	12.398065
1.731717	0.1	12.355567
1.733383	0.1	12.315691
1.735050	0.1	12.277425
1.736717	0.1	12.239815
1.738383	0.1	12.201906
1.740050	0.1	12.163282
1.741717	0.1	12.124062
1.743383	0.1	12.085021
1.745050	0.1	12.046397
1.746717	0.1	12.007297
1.748383	0.1	11.966408
1.750050	0.1	11.923671
1.751717	0.1	11.880518
1.753383	0.1	11.838377
1.755050	0.1	11.797488
1.756717	0.1	11.756719
1.758383	0.1	11.715294
1.760050	0.1	11.672855
1.761717	0.1	11.629701
1.763383	0.1	11.587144
1.765050	0.1	11.546910
1.766717	0.1	11.509658
1.768383	0.1	11.473954
1.770050	0.1	11.437953
1.771717	0.1	11.401356
1.773383	0.1	11.365176
1.775050	0.1	11.329771
1.776717	0.1	11.295140
1.778383	0.1	11.261464
1.780050	0.1	11.229397
1.781717	0.1	11.200131
1.783383	0.1	11.173547
1.785050	0.1	11.147857
1.786717	0.1	11.120439
1.788383	0.1	11.090637
1.790050	0.1	11.059821
1.791717	0.1	11.029959
1.793383	0.1	11.002482
1.795050	0.1	10.977865
1.796717	0.1	10.956467
1.798383	0.1	10.938347
1.800050	0.1	10.923148
1.801717	0.1	10.909916
1.803383	0.1	10.897041
1.805050	0.1	10.882557
1.806717	0.1	10.864795
1.808383	0.1	10.843874
1.810050	0.1	10.821701
1.811717	0.1	10.801018
1.813383	0.1	10.783494
1.815050	0.1	10.769249
1.816717	0.1	10.757268
1.818383	0.1	10.745705
1.820050	0.1	10.732890
1.821717	0.1	10.717929
1.823383	0.1	10.700286
1.825050	0.1	10.679842
1.826717	0.1	10.657132
1.828383	0.1	10.633767
1.830050	0.1	10.611952
1.831717	0.1	10.593177
1.833383	0.1	10.576904
1.835050	0.1	10.561228
1.836717	0.1	10.544360
1.838383	0.1	10.525704
1.840050	0.1	10.505677
1.841717	0.1	10.485054
1.843383	0.1	10.464669
1.845050	0.1	10.446609
1.846717	0.1	10.433436
1.848383	0.1	10.426820
1.850050	0.1	10.426403
1.851717	0.1	10.430813
1.853383	0.1	10.440112
1.855050	0.1	10.455847
1.856717	0.1	10.479570
1.858383	0.1	10.511101
1.860050	0.1	10.548950
1.861717	0.1	10.591627
1.863383	0.1	10.638476
1.865050	0.1	10.689080
1.866717	0.1	10.743321
1.868383	0.1	10.801614
1.870050	0.1	10.865331
1.871717	0.1	10.936738
1.873383	0.1	11.017323
1.875050	0.1	11.106134
1.876717	0.1	11.201084
1.878383	0.1	11.300922
1.880050	0.1	11.404992
1.881717	0.1	11.512042
1.883383	0.1	11.620284
1.885050	0.1	11.729003
1.886717	0.1	11.838973
1.888383	0.1	11.951149
1.890050	0.1	12.065650
1.891717	0.1	12.181521
1.893383	0.1	12.297929
1.895050	0.1	12.414218
1.896717	0.1	12.530149
1.898383	0.1	12.645424
1.900050	0.1	12.759031
1.901717	0.1	12.868942
1.903383	0.1	12.973429
1.905050	0.1	13.072313
1.906717	0.1	13.166786
1.908383	0.1	13.258279
1.910050	0.1	13.347030
1.911717	0.1	13.432086
1.913383	0.1	13.512016
1.915050	0.1	13.585866
1.916717	0.1	13.653994
1.918383	0.1	13.717235
1.920050	0.1	13.776363
1.921717	0.1	13.831437
1.923383	0.1	13.881446
1.925050	0.1	13.925434
1.926717	0.1	13.963521
1.928383	0.1	13.997198
1.930050	0.1	14.027537
1.931717	0.1	14.055372
1.933383	0.1	14.081539
1.935050	0.1	14.106215
1.936717	0.1	14.128924
1.938383	0.1	14.149786
1.940050	0.1	14.169575
1.941717	0.1	14.187992
1.943383	0.1	14.203311
1.945050	0.1	14.214636
1.946717	0.1	14.222206
1.948383	0.1	14.226974
1.950050	0.1	14.229537
1.951717	0.1	14.229656
1.953383	0.1	14.227391
1.955050	0.1	14.223994
1.956717	0.1	14.220835
1.958383	0.1	14.218450
1.960050	0.1	14.215589
1.961717	0.1	14.210165
1.963383	0.1	14.201344
1.965050	0.1	14.189661
1.966717	0.1	14.175714
1.968383	0.1	14.159323
1.970050	0.1	14.140964
1.971717	0.1	14.121474
1.973383	0.1	14.100731
1.975050	0.1	14.077962
1.976717	0.1	14.053942
1.978383	0.1	14.030517
1.980050	0.1	14.008880
1.981717	0.1	13.989032
1.983383	0.1	13.969482
1.985050	0.1	13.948501
1.986717	0.1	13.924540
1.988383	0.1	13.897718
1.990050	0.1	13.869048
1.991717	0.1	13.839246
1.993383	0.1	13.808251
1.995050	0.1	13.775707
1.996717	0.1	13.741494
1.998383	0.1	13.705612
2.000050	0.1	13.667882
2.001717	0.1	13.628901
2.003383	0.1	13.589502
2.005050	0.1	13.550104
2.006717	0.1	13.510526
2.008383	0.1	13.470174
2.010050	0.1	13.428927
2.011717	0.1	13.387204
2.013383	0.1	13.345838
2.015050	0.1	13.305128
2.016717	0.1	13.264120
2.018383	0.1	13.221563
2.020050	0.1	13.177515
2.021717	0.1	13.133169
2.023383	0.1	13.089777
2.025050	0.1	13.047040
2.026717	0.1	13.003410
2.028383	0.1	12.957633
2.030050	0.1	12.909890
2.031717	0.1	12.862087
2.033383	0.1	12.816370
2.035050	0.1	12.773336
2.036717	0.1	12.732149
2.038383	0.1	12.690485
2.040050	0.1	12.646557
2.041717	0.1	12.600005
2.043383	0.1	12.551666
2.045050	0.1	12.502790
2.046717	0.1	12.453855
2.048383	0.1	12.405039
2.050050	0.1	12.356640
2.051717	0.1	12.308837
2.053383	0.1	12.261689
2.055050	0.1	12.214602
2.056717	0.1	12.166739
2.058383	0.1	12.117804
2.060050	0.1	12.068451
2.061717	0.1	12.019873
2.063383	0.1	11.971832
2.065050	0.1	11.923016
2.066717	0.1	11.872411
2.068383	0.1	11.819840
2.070050	0.1	11.766613
2.071717	0.1	11.714817
2.073383	0.1	11.665583
2.075050	0.1	11.618496
2.076717	0.1	11.572421
2.078383	0.1	11.527241
2.080050	0.1	11.483312
2.081717	0.1	11.440039
2.083383	0.1	11.395932
2.085050	0.1	11.350036
2.086717	0.1	11.302770
2.088383	0.1	11.255086
2.090050	0.1	11.206687
2.091717	0.1	11.157335
2.093383	0.1	11.107386
2.095050	0.1	11.057556
2.096717	0.1	11.007906
2.098383	0.1	10.958374
2.100050	0.1	10.909022
2.101717	0.1	10.860623
2.103383	0.1	10.814310
2.105050	0.1	10.770202
2.106717	0.1	10.726989
2.108383	0.1	10.683299
2.110050	0.1	10.638595
2.111717	0.1	10.593534
2.113383	0.1	10.549009
2.115050	0.1	10.504902
2.116717	0.1	10.460258
2.118383	0.1	10.414184
2.120050	0.1	10.366977
2.121717	0.1	10.320068
2.123383	0.1	10.275007
2.125050	0.1	10.232211
2.126717	0.1	10.191382
2.128383	0.1	10.151804
2.130050	0.1	10.112465
2.131717	0.1	10.072351
2.133383	0.1	10.030151
2.135050	0.1	9.984851
2.136717	0.1	9.936870
2.138383	0.1	9.888173
2.140050	0.1	9.840191
2.141717	0.1	9.793461
2.143383	0.1	9.748161
2.145050	0.1	9.704054
2.146717	0.1	9.661079
2.148383	0.1	9.619713
2.150050	0.1	9.580732
2.151717	0.1	9.544135
2.153383	0.1	9.508789
2.155050	0.1	9.473503
2.156717	0.1	9.437085
2.158383	0.1	9.398521
2.160050	0.1	9.356976
2.161717	0.1	9.313047
2.163383	0.1	9.268046
2.165050	0.1	9.223819
2.166717	0.1	9.181738
2.168383	0.1	9.141744
2.170050	0.1	9.102285
2.171717	0.1	9.062172
2.173383	0.1	9.021521
2.175050	0.1	8.980871
2.176717	0.1	8.940459
2.178383	0.1	8.900166
2.180050	0.1	8.859933
2.181717	0.1	8.819521
2.183383	0.1	8.778692
2.185050	0.1	8.737267
2.186717	0.1	8.694649
2.188383	0.1	8.650601
2.190050	0.1	8.605421
2.191717	0.1	8.559704
2.193383	0.1	8.514703
2.195050	0.1	8.471787
2.196717	0.1	8.431674
2.198383	0.1	8.393705
2.200050	0.1	8.356154
2.201717	0.1	8.317709
2.203383	0.1	8.277715
2.205050	0.1	8.235574
2.206717	0.1	8.191348
2.208383	0.1	8.146108
2.210050	0.1	8.101106
2.211717	0.1	8.056641
2.213383	0.1	8.012891
2.215050	0.1	7.970274
2.216717	0.1	7.929743
2.218383	0.1	7.890881
2.220050	0.1	7.852257
2.221717	0.1	7.813097
2.223383	0.1	7.773340
2.225050	0.1	7.732928
2.226717	0.1	7.691324
2.228383	0.1	7.647992
2.230050	0.1	7.602990
2.231717	0.1	7.557095
2.233383	0.1	7.511437
2.235050	0.1	7.466913
2.236717	0.1	7.423938
2.238383	0.1	7.383049
2.240050	0.1	7.343770
2.241717	0.1	7.305265
2.243383	0.1	7.267237
2.245050	0.1	7.229865
2.246717	0.1	7.193149
2.248383	0.1	7.156551
2.250050	0.1	7.119477
2.251717	0.1	7.081211
2.253383	0.1	7.041574
2.255050	0.1	7.000506
2.256717	0.1	6.958306
2.258383	0.1	6.915987
2.260050	0.1	6.875217
2.261717	0.1	6.837190
2.263383	0.1	6.801486
2.265050	0.1	6.766439
2.266717	0.1	6.730199
2.268383	0.1	6.692350
2.270050	0.1	6.654263
2.271717	0.1	6.617546
2.273383	0.1	6.582916
2.275050	0.1	6.549597
2.276717	0.1	6.516934
2.278383	0.1	6.485165
2.280050	0.1	6.454409
2.281717	0.1	6.423653
2.283383	0.1	6.392241
2.285050	0.1	6.360114
2.286717	0.1	6.327927
2.288383	0.1	6.295801
2.290050	0.1	6.263435
2.291717	0.1	6.230355
2.293383	0.1	6.196559
2.295050	0.1	6.162465
2.296717	0.1	6.128550
2.298383	0.1	6.095410
2.300050	0.1	6.063402
2.301717	0.1	6.033063
2.303383	0.1	6.004453
2.305050	0.1	5.977333
2.306717	0.1	5.950988
2.308383	0.1	5.925477
2.310050	0.1	5.901397
2.311717	0.1	5.879283
2.313383	0.1	5.859018
2.315050	0.1	5.840242
2.316717	0.1	5.821944
2.318383	0.1	5.802572
2.320050	0.1	5.781174
2.321717	0.1	5.758286
2.323383	0.1	5.734921
2.325050	0.1	5.711556
2.326717	0.1	5.687774
2.328383	0.1	5.662918
2.330050	0.1	5.636335
2.331717	0.1	5.608142
2.333383	0.1	5.579889
2.335050	0.1	5.553484
2.336717	0.1	5.529762
2.338383	0.1	5.508185
2.340050	0.1	5.487979
2.341717	0.1	5.468250
2.343383	0.1	5.448401
2.345050	0.1	5.428255
2.346717	0.1	5.407930
2.348383	0.1	5.386651
2.350050	0.1	5.363345
2.351717	0.1	5.337239
2.353383	0.1	5.308569
2.355050	0.1	5.278290
2.356717	0.1	5.248308
2.358383	0.1	5.220056
2.360050	0.1	5.192995
2.361717	0.1	5.165041
2.363383	0.1	5.135000
2.365050	0.1	5.104184
2.366717	0.1	5.075217
2.368383	0.1	5.049408
2.370050	0.1	5.025745
2.371717	0.1	5.002201
2.373383	0.1	4.977167
2.375050	0.1	4.950345
2.376717	0.1	4.922152
2.378383	0.1	4.893005
2.380050	0.1	4.863143
2.381717	0.1	4.832089
2.383383	0.1	4.799664
2.385050	0.1	4.766226
2.386717	0.1	4.733146
2.388383	0.1	4.702032
2.390050	0.1	4.673243
2.391717	0.1	4.645586
2.393383	0.1	4.616857
2.395050	0.1	4.584968
2.396717	0.1	4.549563
2.398383	0.1	4.512310
2.400050	0.1	4.475594
2.401717	0.1	4.440546
2.403383	0.1	4.406512
2.405050	0.1	4.372418
2.406717	0.1	4.338384
2.408383	0.1	4.304827
2.410050	0.1	4.271269
2.411717	0.1	4.237294
2.413383	0.1	4.203022
2.415050	0.1	4.169584
2.416717	0.1	4.137695
2.418383	0.1	4.106522
2.420050	0.1	4.073978
2.421717	0.1	4.039228
2.423383	0.1	4.003644
2.425050	0.1	3.968716
2.426717	0.1	3.934682
2.428383	0.1	3.901243
2.430050	0.1	3.868401
2.431717	0.1	3.836036
2.433383	0.1	3.803849
2.435050	0.1	3.771603
2.436717	0.1	3.740251
2.438383	0.1	3.710568
2.440050	0.1	3.681898
2.441717	0.1	3.652930
2.443383	0.1	3.622234
2.445050	0.1	3.589690
2.446717	0.1	3.556490
2.448383	0.1	3.524721
2.450050	0.1	3.495515
2.451717	0.1	3.468573
2.453383	0.1	3.442407
2.455050	0.1	3.414750
2.456717	0.1	3.384233
2.458383	0.1	3.350795
2.460050	0.1	3.315985
2.461717	0.1	3.281295
2.463383	0.1	3.248036
2.465050	0.1	3.216803
2.466717	0.1	3.187061
2.468383	0.1	3.158033
2.470050	0.1	3.129602
2.471717	0.1	3.102243
2.473383	0.1	3.076494
2.475050	0.1	3.052771
2.476717	0.1	3.030777
2.478383	0.1	3.009260
2.480050	0.1	2.987206
2.481717	0.1	2.964974
2.483383	0.1	2.943218
2.485050	0.1	2.921462
2.486717	0.1	2.898693
2.488383	0.1	2.873898
2.490050	0.1	2.847076
2.491717	0.1	2.819479
2.493383	0.1	2.792537
2.495050	0.1	2.766490
2.496717	0.1	2.741218
2.498383	0.1	2.716482
2.500050	0.1	2.691507
2.501717	0.1	2.665341
2.503383	0.1	2.639353
2.505050	0.1	2.615690
2.506717	0.1	2.595365
2.508383	0.1	2.577484
2.510050	0.1	2.560258
2.511717	0.1	2.542257
2.513383	0.1	2.522230
2.515050	0.1	2.499640
2.516717	0.1	2.475619
2.518383	0.1	2.452970
2.520050	0.1	2.433956
2.521717	0.1	2.418637
2.523383	0.1	2.404809
2.525050	0.1	2.390504
2.526717	0.1	2.375364
2.528383	0.1	2.359212
2.530050	0.1	2.340913
2.531717	0.1	2.319813
2.533383	0.1	2.297402
2.535050	0.1	2.276003
2.536717	0.1	2.256632
2.538383	0.1	2.239049
2.540050	0.1	2.222896
2.541717	0.1	2.208054
2.543383	0.1	2.193511
2.545050	0.1	2.177656
2.546717	0.1	2.159596
2.548383	0.1	2.139926
2.550050	0.1	2.120733
2.551717	0.1	2.103984
2.553383	0.1	2.090156
2.555050	0.1	2.078891
2.556717	0.1	2.069175
2.558383	0.1	2.059817
2.560050	0.1	2.050102
2.561717	0.1	2.039731
2.563383	0.1	2.027810
2.565050	0.1	2.012849
2.566717	0.1	1.994491
2.568383	0.1	1.974523
2.570050	0.1	1.955748
2.571717	0.1	1.940131
2.573383	0.1	1.928270
2.575050	0.1	1.919031
2.576717	0.1	1.910210
2.578383	0.1	1.900375
2.580050	0.1	1.889408
2.581717	0.1	1.877725
2.583383	0.1	1.865029
2.585050	0.1	1.851380
2.586717	0.1	1.838327
2.588383	0.1	1.828134
2.590050	0.1	1.821399
2.591717	0.1	1.816213
2.593383	0.1	1.810253
2.595050	0.1	1.802981
2.596717	0.1	1.795173
2.598383	0.1	1.786769
2.600050	0.1	1.776993
2.601717	0.1	1.765370
2.603383	0.1	1.752675
2.605050	0.1	1.740515
2.606717	0.1	1.730144
2.608383	0.1	1.721621
2.610050	0.1	1.713634
2.611717	0.1	1.705229
2.613383	0.1	1.696289
2.615050	0.1	1.687467
2.616717	0.1	1.679242
2.618383	0.1	1.671612
2.620050	0.1	1.664341
2.621717	0.1	1.657009
2.623383	0.1	1.649678
2.625050	0.1	1.642227
2.626717	0.1	1.635015
2.628383	0.1	1.628518
2.630050	0.1	1.623809
2.631717	0.1	1.621604
2.633383	0.1	1.621485
2.635050	0.1	1.621664
2.636717	0.1	1.620293
2.638383	0.1	1.616359
2.640050	0.1	1.609504
2.641717	0.1	1.599789
2.643383	0.1	1.587808
2.645050	0.1	1.575053
2.646717	0.1	1.563192
2.648383	0.1	1.553953
2.650050	0.1	1.548171
2.651717	0.1	1.545131
2.653383	0.1	1.542688
2.655050	0.1	1.539350
2.656717	0.1	1.535356
2.658383	0.1	1.532197
2.660050	0.1	1.530707
2.661717	0.1	1.529992
2.663383	0.1	1.528502
2.665050	0.1	1.525104
2.666717	0.1	1.519442
2.668383	0.1	1.511932
2.670050	0.1	1.504064
2.671717	0.1	1.497805
2.673383	0.1	1.494289
2.675050	0.1	1.492918
2.676717	0.1	1.492143
2.678383	0.1	1.490712
2.680050	0.1	1.488447
2.681717	0.1	1.485050
2.683383	0.1	1.480162
2.685050	0.1	1.474440
2.686717	0.1	1.469553
2.688383	0.1	1.467049
2.690050	0.1	1.466334
2.691717	0.1	1.465559
2.693383	0.1	1.463890
2.695050	0.1	1.461446
2.696717	0.1	1.458287
2.698383	0.1	1.454473
2.700050	0.1	1.450539
2.701717	0.1	1.447618
2.703383	0.1	1.446962
2.705050	0.1	1.448512
2.706717	0.1	1.450539
2.708383	0.1	1.451731
2.710050	0.1	1.451969
2.711717	0.1	1.451492
2.713383	0.1	1.450062
2.715050	0.1	1.446962
2.716717	0.1	1.442194
2.718383	0.1	1.436353
2.720050	0.1	1.430690
2.721717	0.1	1.426995
2.723383	0.1	1.426339
2.725050	0.1	1.427651
2.726717	0.1	1.428604
2.728383	0.1	1.427770
2.730050	0.1	1.425564
2.731717	0.1	1.423359
2.733383	0.1	1.422107
2.735050	0.1	1.421392
2.736717	0.1	1.420558
2.738383	0.1	1.419425
2.740050	0.1	1.418471
2.741717	0.1	1.417518
2.743383	0.1	1.416445
2.745050	0.1	1.415432
2.746717	0.1	1.415074
2.748383	0.1	1.415432
2.750050	0.1	1.415730
2.751717	0.1	1.415134
2.753383	0.1	1.413763
2.755050	0.1	1.412511
2.756717	0.1	1.412451
2.758383	0.1	1.414597
2.760050	0.1	1.418948
2.761717	0.1	1.424372
2.763383	0.1	1.429796
2.765050	0.1	1.434684
2.766717	0.1	1.438797
2.768383	0.1	1.442254
2.770050	0.1	1.444936
2.771717	0.1	1.446605
2.773383	0.1	1.447380
2.775050	0.1	1.448274
2.776717	0.1	1.450300
2.778383	0.1	1.453340
2.780050	0.1	1.456678
2.781717	0.1	1.459658
2.783383	0.1	1.462460
2.785050	0.1	1.465499
2.786717	0.1	1.468301
2.788383	0.1	1.469553
2.790050	0.1	1.467705
2.791717	0.1	1.463235
2.793383	0.1	1.458466
2.795050	0.1	1.455367
2.796717	0.1	1.454175
2.798383	0.1	1.454413
2.800050	0.1	1.456559
2.801717	0.1	1.461208
2.803383	0.1	1.467884
2.805050	0.1	1.475036
2.806717	0.1	1.481533
2.808383	0.1	1.486719
2.810050	0.1	1.489699
2.811717	0.1	1.489818
2.813383	0.1	1.487315
2.815050	0.1	1.484156
2.816717	0.1	1.482546
2.818383	0.1	1.483917
2.820050	0.1	1.487851
2.821717	0.1	1.492620
2.823383	0.1	1.496434
2.825050	0.1	1.498878
2.826717	0.1	1.500309
2.828383	0.1	1.500905
2.830050	0.1	1.500607
2.831717	0.1	1.499653
2.833383	0.1	1.499176
2.835050	0.1	1.499534
2.836717	0.1	1.500130
2.838383	0.1	1.499951
2.840050	0.1	1.498699
2.841717	0.1	1.496792
2.843383	0.1	1.495481
2.845050	0.1	1.495898
2.846717	0.1	1.498461
2.848383	0.1	1.502574
2.850050	0.1	1.507282
2.851717	0.1	1.511633
2.853383	0.1	1.514971
2.855050	0.1	1.517773
2.856717	0.1	1.520753
2.858383	0.1	1.524389
2.860050	0.1	1.529455
2.861717	0.1	1.536071
2.863383	0.1	1.542926
2.865050	0.1	1.547754
2.866717	0.1	1.549900
2.868383	0.1	1.550138
2.870050	0.1	1.548410
2.871717	0.1	1.543760
2.873383	0.1	1.536250
2.875050	0.1	1.527846
2.876717	0.1	1.521230
2.878383	0.1	1.518071
2.880050	0.1	1.518786
2.881717	0.1	1.522720
2.883383	0.1	1.528204
2.885050	0.1	1.533389
2.886717	0.1	1.536787
2.888383	0.1	1.538575
2.890050	0.1	1.539767
2.891717	0.1	1.540780
2.893383	0.1	1.541972
2.895050	0.1	1.543641
2.896717	0.1	1.545906
2.898383	0.1	1.547814
2.900050	0.1	1.548648
2.901717	0.1	1.548112
2.903383	0.1	1.546979
2.905050	0.1	1.545549
2.906717	0.1	1.543462
2.908383	0.1	1.540601
2.910050	0.1	1.537442
2.911717	0.1	1.535177
2.913383	0.1	1.534879
2.915050	0.1	1.536667
2.916717	0.1	1.539290
2.918383	0.1	1.541078
2.920050	0.1	1.541674
2.921717	0.1	1.541197
2.923383	0.1	1.539648
2.925050	0.1	1.536787
2.926717	0.1	1.533508
2.928383	0.1	1.530647
2.930050	0.1	1.528323
2.931717	0.1	1.526654
2.933383	0.1	1.525998
2.935050	0.1	1.526475
2.936717	0.1	1.527310
2.938383	0.1	1.528204
2.940050	0.1	1.529038
2.941717	0.1	1.529396
2.943383	0.1	1.528502
2.945050	0.1	1.526654
2.946717	0.1	1.525283
2.948383	0.1	1.525760
2.950050	0.1	1.527906
2.951717	0.1	1.530230
2.953383	0.1	1.531541
2.955050	0.1	1.531661
2.956717	0.1	1.530588
2.958383	0.1	1.527429
2.960050	0.1	1.521945
2.961717	0.1	1.515329
2.963383	0.1	1.509547
2.965050	0.1	1.505554
2.966717	0.1	1.503348
2.968383	0.1	1.502991
2.970050	0.1	1.504064
2.971717	0.1	1.505613
2.973383	0.1	1.506448
2.975050	0.1	1.505733
2.976717	0.1	1.503885
2.978383	0.1	1.501441
2.980050	0.1	1.498759
2.981717	0.1	1.496494
2.983383	0.1	1.495004
2.985050	0.1	1.494408
2.986717	0.1	1.494587
2.988383	0.1	1.494885
2.990050	0.1	1.494050
2.991717	0.1	1.490533
2.993383	0.1	1.484215
2.995050	0.1	1.476586
2.996717	0.1	1.469851
2.998383	0.1	1.465738
3.000050	0.1	1.463950
3.001717	0.1	1.463354
3.003383	0.1	1.463235
3.005050	0.1	1.463473
3.006717	0.1	1.464307
3.008383	0.1	1.466155
3.010050	0.1	1.467884
3.011717	0.1	1.467645
3.013383	0.1	1.465440
3.015050	0.1	1.462519
3.016717	0.1	1.459181
3.018383	0.1	1.455069
3.020050	0.1	1.450360
3.021717	0.1	1.445890
3.023383	0.1	1.442313
3.025050	0.1	1.439571
3.026717	0.1	1.436710
3.028383	0.1	1.432359
3.030050	0.1	1.425982
3.031717	0.1	1.419008
3.033383	0.1	1.413941
3.035050	0.1	1.412153
3.036717	0.1	1.412451
3.038383	0.1	1.412690
3.040050	0.1	1.411975
3.041717	0.1	1.411080
3.043383	0.1	1.410127
3.045050	0.1	1.408219
3.046717	0.1	1.404584
3.048383	0.1	1.399756
3.050050	0.1	1.395285
3.051717	0.1	1.392722
3.053383	0.1	1.393139
3.055050	0.1	1.396060
3.056717	0.1	1.399338
3.058383	0.1	1.400948
3.060050	0.1	1.400054
3.061717	0.1	1.396775
3.063383	0.1	1.392245
3.065050	0.1	1.388192
3.066717	0.1	1.385689
3.068383	0.1	1.383841
3.070050	0.1	1.380801
3.071717	0.1	1.375318
3.073383	0.1	1.367629
3.075050	0.1	1.359284
3.076717	0.1	1.351655
3.078383	0.1	1.346111
3.080050	0.1	1.343787
3.081717	0.1	1.344979
3.083383	0.1	1.348198
3.085050	0.1	1.350939
3.086717	0.1	1.351595
3.088383	0.1	1.349568
3.090050	0.1	1.343966
3.091717	0.1	1.334846
3.093383	0.1	1.324058
3.095050	0.1	1.313865
3.096717	0.1	1.305640
3.098383	0.1	1.299739
3.100050	0.1	1.296461
3.101717	0.1	1.295447
3.103383	0.1	1.294971
3.105050	0.1	1.293600
3.106717	0.1	1.290858
3.108383	0.1	1.287341
3.110050	0.1	1.284123
3.111717	0.1	1.281440
3.113383	0.1	1.278758
3.115050	0.1	1.275957
3.116717	0.1	1.273394
3.118383	0.1	1.270831
3.120050	0.1	1.267850
3.121717	0.1	1.263917
3.123383	0.1	1.258135
3.125050	0.1	1.250148
3.126717	0.1	1.240790
3.128383	0.1	1.232207
3.130050	0.1	1.226246
3.131717	0.1	1.223326
3.133383	0.1	1.222313
3.135050	0.1	1.221597
3.136717	0.1	1.219809
3.138383	0.1	1.216471
3.140050	0.1	1.212120
3.141717	0.1	1.207590
3.143383	0.1	1.203179
3.145050	0.1	1.198530
3.146717	0.1	1.192987
3.148383	0.1	1.186669
3.150050	0.1	1.180172
3.151717	0.1	1.174331
3.153383	0.1	1.169920
3.155050	0.1	1.167357
3.156717	0.1	1.166463
3.158383	0.1	1.165807
3.160050	0.1	1.163483
3.161717	0.1	1.158714
3.163383	0.1	1.152575
3.165050	0.1	1.147389
3.166717	0.1	1.144350
3.168383	0.1	1.142681
3.170050	0.1	1.140118
3.171717	0.1	1.134813
3.173383	0.1	1.126587
3.175050	0.1	1.117170
3.176717	0.1	1.108944
3.178383	0.1	1.103103
3.180050	0.1	1.098633
3.181717	0.1	1.094222
3.183383	0.1	1.089156
3.185050	0.1	1.083493
3.186717	0.1	1.077652
3.188383	0.1	1.071990
3.190050	0.1	1.066744
3.191717	0.1	1.062155
3.193383	0.1	1.058281
3.195050	0.1	1.055300
3.196717	0.1	1.052558
3.198383	0.1	1.049280
3.200050	0.1	1.044929
3.201717	0.1	1.039684
3.203383	0.1	1.033604
3.205050	0.1	1.026869
3.206717	0.1	1.019716
3.208383	0.1	1.012564
3.210050	0.1	1.006007
3.211717	0.1	1.001000
3.213383	0.1	0.997484
3.215050	0.1	0.994682
3.216717	0.1	0.991464
3.218383	0.1	0.987291
3.220050	0.1	0.982523
3.221717	0.1	0.977397
3.223383	0.1	0.971377
3.225050	0.1	0.964284
3.226717	0.1	0.956535
3.228383	0.1	0.948608
3.230050	0.1	0.940561
3.231717	0.1	0.932574
3.233383	0.1	0.925660
3.235050	0.1	0.921369
3.236717	0.1	0.919938
3.238383	0.1	0.919581
3.240050	0.1	0.917792
3.241717	0.1	0.913799
3.243383	0.1	0.908971
3.245050	0.1	0.904799
3.246717	0.1	0.901580
3.248383	0.1	0.897944
3.250050	0.1	0.892878
3.251717	0.1	0.886440
3.253383	0.1	0.879765
3.255050	0.1	0.873625
3.256717	0.1	0.868499
3.258383	0.1	0.864565
3.260050	0.1	0.861168
3.261717	0.1	0.857353
3.263383	0.1	0.852287
3.265050	0.1	0.846267
3.266717	0.1	0.839949
3.268383	0.1	0.833094
3.270050	0.1	0.825346
3.271717	0.1	0.817359
3.273383	0.1	0.810385
3.275050	0.1	0.804424
3.276717	0.1	0.798821
3.278383	0.1	0.793517
3.280050	0.1	0.789166
3.281717	0.1	0.785649
3.283383	0.1	0.782073
3.285050	0.1	0.777423
3.286717	0.1	0.770569
3.288383	0.1	0.762165
3.290050	0.1	0.753880
3.291717	0.1	0.747085
3.293383	0.1	0.741303
3.295050	0.1	0.735164
3.296717	0.1	0.727773
3.298383	0.1	0.720203
3.300050	0.1	0.714541
3.301717	0.1	0.711680
3.303383	0.1	0.710785
3.305050	0.1	0.709713
3.306717	0.1	0.706673
3.308383	0.1	0.701368
3.310050	0.1	0.695586
3.311717	0.1	0.690818
3.313383	0.1	0.686765
3.315050	0.1	0.681818
3.316717	0.1	0.674903
3.318383	0.1	0.666320
3.320050	0.1	0.657857
3.321717	0.1	0.651240
3.323383	0.1	0.646770
3.325050	0.1	0.643671
3.326717	0.1	0.641048
3.328383	0.1	0.638783
3.330050	0.1	0.637293
3.331717	0.1	0.636518
3.333383	0.1	0.636280
3.335050	0.1	0.636160
3.336717	0.1	0.635684
3.338383	0.1	0.633955
3.340050	0.1	0.629723
3.341717	0.1	0.622451
3.343383	0.1	0.613749
3.345050	0.1	0.606060
3.346717	0.1	0.600815
3.348383	0.1	0.597477
3.350050	0.1	0.594258
3.351717	0.1	0.589490
3.353383	0.1	0.582814
3.355050	0.1	0.575483
3.356717	0.1	0.569165
3.358383	0.1	0.564277
3.360050	0.1	0.559926
3.361717	0.1	0.554740
3.363383	0.1	0.548124
3.365050	0.1	0.540972
3.366717	0.1	0.534654
3.368383	0.1	0.530124
3.370050	0.1	0.527620
3.371717	0.1	0.527501
3.373383	0.1	0.529289
3.375050	0.1	0.531614
3.376717	0.1	0.532270
3.378383	0.1	0.529528
3.380050	0.1	0.523448
3.381717	0.1	0.516117
3.383383	0.1	0.510156
3.385050	0.1	0.507772
3.386717	0.1	0.509143
3.388383	0.1	0.511944
3.390050	0.1	0.513196
3.391717	0.1	0.511289
3.393383	0.1	0.507355
3.395050	0.1	0.502884
3.396717	0.1	0.498652
3.398383	0.1	0.494719
3.400050	0.1	0.490844
3.401717	0.1	0.486255
3.403383	0.1	0.480652
3.405050	0.1	0.474572
3.406717	0.1	0.469029
3.408383	0.1	0.464678
3.410050	0.1	0.461459
3.411717	0.1	0.459194
3.413383	0.1	0.457644
3.415050	0.1	0.456572
3.416717	0.1	0.454903
3.418383	0.1	0.451744
3.420050	0.1	0.447094
3.421717	0.1	0.441492
3.423383	0.1	0.435710
3.425050	0.1	0.430286
3.426717	0.1	0.425458
3.428383	0.1	0.421345
3.430050	0.1	0.418484
3.431717	0.1	0.417411
3.433383	0.1	0.418663
3.435050	0.1	0.421643
3.436717	0.1	0.425160
3.438383	0.1	0.428319
3.440050	0.1	0.430584
3.441717	0.1	0.431240
3.443383	0.1	0.430107
3.445050	0.1	0.428200
3.446717	0.1	0.427485
3.448383	0.1	0.429988
3.450050	0.1	0.436127
3.451717	0.1	0.444174
3.453383	0.1	0.452340
3.455050	0.1	0.460029
3.456717	0.1	0.467658
3.458383	0.1	0.475824
3.460050	0.1	0.485182
3.461717	0.1	0.496209
3.463383	0.1	0.509143
3.465050	0.1	0.523567
3.466717	0.1	0.538826
3.468383	0.1	0.554144
3.470050	0.1	0.568330
3.471717	0.1	0.580430
3.473383	0.1	0.589848
3.475050	0.1	0.596046
3.476717	0.1	0.598908
3.478383	0.1	0.599265
3.480050	0.1	0.598133
3.481717	0.1	0.595093
3.483383	0.1	0.589490
3.485050	0.1	0.581563
3.486717	0.1	0.572741
3.488383	0.1	0.563920
3.490050	0.1	0.555396
3.491717	0.1	0.547588
3.493383	0.1	0.541747
3.495050	0.1	0.538588
3.496717	0.1	0.538409
3.498383	0.1	0.541151
3.500050	0.1	0.546873
3.501717	0.1	0.555456
3.503383	0.1	0.566363
3.505050	0.1	0.578761
3.506717	0.1	0.591755
3.508383	0.1	0.605047
3.510050	0.1	0.618339
3.511717	0.1	0.630915
3.513383	0.1	0.642240
3.515050	0.1	0.652134
3.516717	0.1	0.660598
3.518383	0.1	0.667691
3.520050	0.1	0.674009
3.521717	0.1	0.680029
3.523383	0.1	0.686050
3.525050	0.1	0.691831
3.526717	0.1	0.697196
3.528383	0.1	0.701964
3.530050	0.1	0.706494
3.531717	0.1	0.711799
3.533383	0.1	0.718713
3.535050	0.1	0.727117
3.536717	0.1	0.735343
3.538383	0.1	0.741482
3.540050	0.1	0.744462
3.541717	0.1	0.743508
3.543383	0.1	0.739038
3.545050	0.1	0.732780
3.546717	0.1	0.726819
3.548383	0.1	0.722528
3.550050	0.1	0.720322
3.551717	0.1	0.720024
3.553383	0.1	0.720620
3.555050	0.1	0.721097
3.556717	0.1	0.720501
3.558383	0.1	0.719011
3.560050	0.1	0.717342
3.561717	0.1	0.715911
3.563383	0.1	0.714421
3.565050	0.1	0.712574
3.566717	0.1	0.710905
3.568383	0.1	0.710309
3.570050	0.1	0.711322
3.571717	0.1	0.713766
3.573383	0.1	0.716627
3.575050	0.1	0.718832
3.576717	0.1	0.719845
3.578383	0.1	0.720441
3.580050	0.1	0.721812
3.581717	0.1	0.724196
3.583383	0.1	0.726700
3.585050	0.1	0.728965
3.586717	0.1	0.730872
3.588383	0.1	0.731885
3.590050	0.1	0.731170
3.591717	0.1	0.728726
3.593383	0.1	0.725091
3.595050	0.1	0.721157
3.596717	0.1	0.717759
3.598383	0.1	0.715554
3.600050	0.1	0.714183
3.601717	0.1	0.712395
3.603383	0.1	0.708818
3.605050	0.1	0.702679
3.606717	0.1	0.694394
3.608383	0.1	0.685632
3.610050	0.1	0.678241
3.611717	0.1	0.673890
3.613383	0.1	0.673235
3.615050	0.1	0.675380
3.616717	0.1	0.678599
3.618383	0.1	0.681520
3.620050	0.1	0.683785
3.621717	0.1	0.685334
3.623383	0.1	0.686348
3.625050	0.1	0.686765
3.626717	0.1	0.686884
3.628383	0.1	0.687659
3.630050	0.1	0.689745
3.631717	0.1	0.692189
3.633383	0.1	0.693619
3.635050	0.1	0.693262
3.636717	0.1	0.690758
3.638383	0.1	0.686884
3.640050	0.1	0.682831
3.641717	0.1	0.679314
3.643383	0.1	0.675917
3.645050	0.1	0.673294
3.646717	0.1	0.672877
3.648383	0.1	0.674903
3.650050	0.1	0.677586
3.651717	0.1	0.679314
3.653383	0.1	0.679433
3.655050	0.1	0.678182
3.656717	0.1	0.675798
3.658383	0.1	0.672281
3.660050	0.1	0.667751
3.661717	0.1	0.662088
3.663383	0.1	0.655770
3.665050	0.1	0.650227
3.666717	0.1	0.646949
3.668383	0.1	0.646532
3.670050	0.1	0.648201
3.671717	0.1	0.650048
3.673383	0.1	0.650644
3.675050	0.1	0.649154
3.676717	0.1	0.645161
3.678383	0.1	0.639081
3.680050	0.1	0.632167
3.681717	0.1	0.626504
3.683383	0.1	0.624180
3.685050	0.1	0.625193
3.686717	0.1	0.627756
3.688383	0.1	0.629902
3.690050	0.1	0.630736
3.691717	0.1	0.630856
3.693383	0.1	0.631452
3.695050	0.1	0.633001
3.696717	0.1	0.635147
3.698383	0.1	0.637353
3.700050	0.1	0.639439
3.701717	0.1	0.640214
3.703383	0.1	0.638306
3.705050	0.1	0.633836
3.706717	0.1	0.628948
3.708383	0.1	0.625908
3.710050	0.1	0.625670
3.711717	0.1	0.627160
3.713383	0.1	0.628531
3.715050	0.1	0.628829
3.716717	0.1	0.628233
3.718383	0.1	0.626922
3.720050	0.1	0.624895
3.721717	0.1	0.622273
3.723383	0.1	0.619531
3.725050	0.1	0.616431
3.726717	0.1	0.612736
3.728383	0.1	0.608087
3.730050	0.1	0.602722
3.731717	0.1	0.597775
3.733383	0.1	0.594676
3.735050	0.1	0.594378
3.736717	0.1	0.596583
3.738383	0.1	0.600040
3.740050	0.1	0.603318
3.741717	0.1	0.606120
3.743383	0.1	0.608504
3.745050	0.1	0.610054
3.746717	0.1	0.610173
3.748383	0.1	0.608683
3.750050	0.1	0.606120
3.751717	0.1	0.603199
3.753383	0.1	0.600100
3.755050	0.1	0.597060
3.756717	0.1	0.594795
3.758383	0.1	0.593185
3.760050	0.1	0.591457
3.761717	0.1	0.589252
3.763383	0.1	0.586569
3.765050	0.1	0.583053
3.766717	0.1	0.578702
3.768383	0.1	0.574052
3.770050	0.1	0.570416
3.771717	0.1	0.569165
3.773383	0.1	0.570715
3.775050	0.1	0.574052
3.776717	0.1	0.577569
3.778383	0.1	0.580668
3.780050	0.1	0.583053
3.781717	0.1	0.583887
3.783383	0.1	0.582159
3.785050	0.1	0.578404
3.786717	0.1	0.574172
3.788383	0.1	0.570893
3.790050	0.1	0.569224
3.791717	0.1	0.568986
3.793383	0.1	0.568926
3.795050	0.1	0.567615
3.796717	0.1	0.564933
3.798383	0.1	0.561714
3.800050	0.1	0.558734
3.801717	0.1	0.556052
3.803383	0.1	0.553727
3.805050	0.1	0.551999
3.806717	0.1	0.551522
3.808383	0.1	0.552595
3.810050	0.1	0.554860
3.811717	0.1	0.556946
3.813383	0.1	0.556707
3.815050	0.1	0.553370
3.816717	0.1	0.547886
3.818383	0.1	0.542164
3.820050	0.1	0.537396
3.821717	0.1	0.533402
3.823383	0.1	0.529349
3.825050	0.1	0.525117
3.826717	0.1	0.521481
3.828383	0.1	0.518978
3.830050	0.1	0.517309
3.831717	0.1	0.515759
3.833383	0.1	0.513852
3.835050	0.1	0.511408
3.836717	0.1	0.508666
3.838383	0.1	0.506222
3.840050	0.1	0.504434
3.841717	0.1	0.502944
3.843383	0.1	0.501335
3.845050	0.1	0.500023
3.846717	0.1	0.499845
3.848383	0.1	0.500977
3.850050	0.1	0.502646
3.851717	0.1	0.503719
3.853383	0.1	0.504077
3.855050	0.1	0.503838
3.856717	0.1	0.503063
3.858383	0.1	0.501394
3.860050	0.1	0.498772
3.861717	0.1	0.495255
3.863383	0.1	0.490725
3.865050	0.1	0.485241
3.866717	0.1	0.479221
3.868383	0.1	0.473678
3.870050	0.1	0.469565
3.871717	0.1	0.466883
3.873383	0.1	0.465274
3.875050	0.1	0.464618
3.876717	0.1	0.465095
3.878383	0.1	0.466406
3.880050	0.1	0.467598
3.881717	0.1	0.468373
3.883383	0.1	0.469148
3.885050	0.1	0.470042
3.886717	0.1	0.470221
3.888383	0.1	0.468612
3.890050	0.1	0.464976
3.891717	0.1	0.460088
3.893383	0.1	0.455022
3.895050	0.1	0.450850
3.896717	0.1	0.448525
3.898383	0.1	0.447929
3.900050	0.1	0.447869
3.901717	0.1	0.447750
3.903383	0.1	0.447571
3.905050	0.1	0.447571
3.906717	0.1	0.447929
3.908383	0.1	0.448823
3.910050	0.1	0.449240
3.911717	0.1	0.448048
3.913383	0.1	0.444233
3.915050	0.1	0.437200
3.916717	0.1	0.427246
3.918383	0.1	0.416815
3.920050	0.1	0.409067
3.921717	0.1	0.405610
3.923383	0.1	0.406027
3.925050	0.1	0.407994
3.926717	0.1	0.408649
3.928383	0.1	0.406384
3.930050	0.1	0.401258
3.931717	0.1	0.395060
3.933383	0.1	0.390053
3.935050	0.1	0.387907
3.936717	0.1	0.388682
3.938383	0.1	0.390887
3.940050	0.1	0.392795
3.941717	0.1	0.393748
3.943383	0.1	0.393569
3.945050	0.1	0.392377
3.946717	0.1	0.390410
3.948383	0.1	0.388563
3.950050	0.1	0.387490
3.951717	0.1	0.387430
3.953383	0.1	0.388145
3.955050	0.1	0.389338
3.956717	0.1	0.390351
3.958383	0.1	0.390232
3.960050	0.1	0.388503
3.961717	0.1	0.385046
3.963383	0.1	0.380278
3.965050	0.1	0.374496
3.966717	0.1	0.368595
3.968383	0.1	0.363469
3.970050	0.1	0.359356
3.971717	0.1	0.355840
3.973383	0.1	0.353038
3.975050	0.1	0.351250
3.976717	0.1	0.350237
3.978383	0.1	0.349462
3.980050	0.1	0.348568
3.981717	0.1	0.347376
3.983383	0.1	0.346005
3.985050	0.1	0.344813
3.986717	0.1	0.344396
3.988383	0.1	0.344932
3.990050	0.1	0.345707
3.991717	0.1	0.345171
3.993383	0.1	0.342309
3.995050	0.1	0.338018
3.996717	0.1	0.334859
3.998383	0.1	0.335038
4.000050	0.1	0.338674
4.001717	0.1	0.344038
4.003383	0.1	0.348926
4.005050	0.1	0.351548
4.006717	0.1	0.351250
4.008383	0.1	0.348210
4.010050	0.1	0.343144
4.011717	0.1	0.336885
4.013383	0.1	0.330627
4.015050	0.1	0.325441
4.016717	0.1	0.322282
4.018383	0.1	0.321269
4.020050	0.1	0.321269
4.021717	0.1	0.320792
4.023383	0.1	0.320435
4.025050	0.1	0.321388
4.026717	0.1	0.323772
4.028383	0.1	0.325441
4.030050	0.1	0.323534
4.031717	0.1	0.317156
4.033383	0.1	0.308335
4.035050	0.1	0.300527
4.036717	0.1	0.295937
4.038383	0.1	0.294328
4.040050	0.1	0.294328
4.041717	0.1	0.294983
4.043383	0.1	0.296474
4.045050	0.1	0.299156
4.046717	0.1	0.302434
4.048383	0.1	0.304818
4.050050	0.1	0.304878
4.051717	0.1	0.302672
4.053383	0.1	0.299275
4.055050	0.1	0.295341
4.056717	0.1	0.291765
4.058383	0.1	0.289738
4.060050	0.1	0.289500
4.061717	0.1	0.289917
4.063383	0.1	0.289857
4.065050	0.1	0.288785
4.066717	0.1	0.287712
4.068383	0.1	0.288129
4.070050	0.1	0.289917
4.071717	0.1	0.290573
4.073383	0.1	0.287890
4.075050	0.1	0.282049
4.076717	0.1	0.275314
4.078383	0.1	0.269413
4.080050	0.1	0.264883
4.081717	0.1	0.261426
4.083383	0.1	0.258565
4.085050	0.1	0.256836
4.086717	0.1	0.256717
4.088383	0.1	0.257969
4.090050	0.1	0.260174
4.091717	0.1	0.262201
4.093383	0.1	0.262678
4.095050	0.1	0.261188
4.096717	0.1	0.258863
4.098383	0.1	0.257134
4.100050	0.1	0.256062
4.101717	0.1	0.254989
4.103383	0.1	0.253320
4.105050	0.1	0.250995
4.106717	0.1	0.248492
4.108383	0.1	0.246048
4.110050	0.1	0.243962
4.111717	0.1	0.242889
4.113383	0.1	0.243545
4.115050	0.1	0.245750
4.116717	0.1	0.248194
4.118383	0.1	0.249207
4.120050	0.1	0.248671
4.121717	0.1	0.247836
4.123383	0.1	0.247419
4.125050	0.1	0.246167
4.126717	0.1	0.242591
4.128383	0.1	0.236869
4.130050	0.1	0.230610
4.131717	0.1	0.225544
4.133383	0.1	0.222385
4.135050	0.1	0.221014
4.136717	0.1	0.220835
4.138383	0.1	0.221968
4.140050	0.1	0.224352
4.141717	0.1	0.226855
4.143383	0.1	0.228226
4.145050	0.1	0.228167
4.146717	0.1	0.226975
4.148383	0.1	0.224829
4.150050	0.1	0.221312
4.151717	0.1	0.215709
4.153383	0.1	0.208497
4.155050	0.1	0.202239
4.156717	0.1	0.199437
4.158383	0.1	0.200152
4.160050	0.1	0.202954
4.161717	0.1	0.205994
4.163383	0.1	0.207305
4.165050	0.1	0.205219
4.166717	0.1	0.199676
4.168383	0.1	0.192225
4.170050	0.1	0.185072
4.171717	0.1	0.179768
4.173383	0.1	0.177026
4.175050	0.1	0.176966
4.176717	0.1	0.179350
4.178383	0.1	0.182986
4.180050	0.1	0.186443
4.181717	0.1	0.188351
4.183383	0.1	0.188351
4.185050	0.1	0.186920
4.186717	0.1	0.184417
4.188383	0.1	0.181317
4.190050	0.1	0.179112
4.191717	0.1	0.178933
4.193383	0.1	0.180244
4.195050	0.1	0.181615
4.196717	0.1	0.181735
4.198383	0.1	0.180125
4.200050	0.1	0.177026
4.201717	0.1	0.173688
4.203383	0.1	0.171304
4.205050	0.1	0.170112
4.206717	0.1	0.168979
4.208383	0.1	0.166476
4.210050	0.1	0.162601
4.211717	0.1	0.158727
4.213383	0.1	0.155687
4.215050	0.1	0.153184
4.216717	0.1	0.150979
4.218383	0.1	0.150323
4.220050	0.1	0.151932
4.221717	0.1	0.155032
4.223383	0.1	0.158191
4.225050	0.1	0.160515
4.226717	0.1	0.161231
4.228383	0.1	0.159800
4.230050	0.1	0.156343
4.231717	0.1	0.151396
4.233383	0.1	0.146568
4.235050	0.1	0.144005
4.236717	0.1	0.144005
4.238383	0.1	0.144899
4.240050	0.1	0.145376
4.241717	0.1	0.145912
4.243383	0.1	0.147581
4.245050	0.1	0.150263
4.246717	0.1	0.152588
4.248383	0.1	0.153363
4.250050	0.1	0.151873
4.251717	0.1	0.148177
4.253383	0.1	0.143409
4.255050	0.1	0.139594
4.256717	0.1	0.138164
4.258383	0.1	0.138462
4.260050	0.1	0.137866
4.261717	0.1	0.134647
4.263383	0.1	0.129282
4.265050	0.1	0.123143
4.266717	0.1	0.118017
4.268383	0.1	0.115991
4.270050	0.1	0.118077
4.271717	0.1	0.123441
4.273383	0.1	0.130057
4.275050	0.1	0.136077
4.276717	0.1	0.139773
4.278383	0.1	0.140369
4.280050	0.1	0.138283
4.281717	0.1	0.134945
4.283383	0.1	0.131607
4.285050	0.1	0.129759
4.286717	0.1	0.130892
4.288383	0.1	0.135303
4.290050	0.1	0.140488
4.291717	0.1	0.143766
4.293383	0.1	0.144184
4.295050	0.1	0.142753
4.296717	0.1	0.140667
4.298383	0.1	0.138760
4.300050	0.1	0.136733
4.301717	0.1	0.133872
4.303383	0.1	0.129938
4.305050	0.1	0.125885
4.306717	0.1	0.123262
4.308383	0.1	0.123143
4.310050	0.1	0.125349
4.311717	0.1	0.128329
4.313383	0.1	0.130951
4.315050	0.1	0.133395
4.316717	0.1	0.136137
4.318383	0.1	0.139058
4.320050	0.1	0.141501
4.321717	0.1	0.142753
4.323383	0.1	0.141680
4.325050	0.1	0.138342
4.326717	0.1	0.134528
4.328383	0.1	0.131786
4.330050	0.1	0.130594
4.331717	0.1	0.130594
4.333383	0.1	0.131130
4.335050	0.1	0.131786
4.336717	0.1	0.132680
4.338383	0.1	0.134289
4.340050	0.1	0.136733
4.341717	0.1	0.139713
4.343383	0.1	0.142694
4.345050	0.1	0.144899
4.346717	0.1	0.145793
4.348383	0.1	0.146031
4.350050	0.1	0.146985
4.351717	0.1	0.149488
4.353383	0.1	0.152826
4.355050	0.1	0.155091
4.356717	0.1	0.155091
4.358383	0.1	0.153065
4.360050	0.1	0.150323
4.361717	0.1	0.148296
4.363383	0.1	0.147760
4.365050	0.1	0.149131
4.366717	0.1	0.151694
4.368383	0.1	0.153899
4.370050	0.1	0.154436
4.371717	0.1	0.154018
4.373383	0.1	0.154614
4.375050	0.1	0.157475
4.376717	0.1	0.162125
4.378383	0.1	0.168085
4.380050	0.1	0.174999
4.381717	0.1	0.181496
4.383383	0.1	0.186324
4.385050	0.1	0.189602
4.386717	0.1	0.191867
4.388383	0.1	0.193238
4.390050	0.1	0.193656
4.391717	0.1	0.193536
4.393383	0.1	0.194430
4.395050	0.1	0.197351
4.396717	0.1	0.201523
4.398383	0.1	0.205994
4.400050	0.1	0.211179
4.401717	0.1	0.217974
4.403383	0.1	0.225544
4.405050	0.1	0.231087
4.406717	0.1	0.233293
4.408383	0.1	0.233829
4.410050	0.1	0.234902
4.411717	0.1	0.237703
4.413383	0.1	0.241876
4.415050	0.1	0.245929
4.416717	0.1	0.248790
4.418383	0.1	0.250697
4.420050	0.1	0.252485
4.421717	0.1	0.253916
4.423383	0.1	0.254691
4.425050	0.1	0.254691
4.426717	0.1	0.254512
4.428383	0.1	0.254750
4.430050	0.1	0.255346
4.431717	0.1	0.256240
4.433383	0.1	0.257671
4.435050	0.1	0.259995
4.436717	0.1	0.263095
4.438383	0.1	0.266612
4.440050	0.1	0.270069
4.441717	0.1	0.273049
4.443383	0.1	0.275195
4.445050	0.1	0.276864
4.446717	0.1	0.278950
4.448383	0.1	0.281334
4.450050	0.1	0.282586
4.451717	0.1	0.281394
4.453383	0.1	0.277936
4.455050	0.1	0.273347
4.456717	0.1	0.269294
4.458383	0.1	0.267148
4.460050	0.1	0.266671
4.461717	0.1	0.266910
4.463383	0.1	0.266969
4.465050	0.1	0.266850
4.466717	0.1	0.267088
4.468383	0.1	0.268161
4.470050	0.1	0.270069
4.471717	0.1	0.272453
4.473383	0.1	0.274479
4.475050	0.1	0.275493
4.476717	0.1	0.275493
4.478383	0.1	0.274599
4.480050	0.1	0.272512
4.481717	0.1	0.269234
4.483383	0.1	0.265360
4.485050	0.1	0.261784
4.486717	0.1	0.259638
4.488383	0.1	0.258803
4.490050	0.1	0.257850
4.491717	0.1	0.255823
4.493383	0.1	0.252843
4.495050	0.1	0.249624
4.496717	0.1	0.246704
4.498383	0.1	0.244379
4.500050	0.1	0.242531
4.501717	0.1	0.240386
4.503383	0.1	0.237465
4.505050	0.1	0.234544
4.506717	0.1	0.232816
4.508383	0.1	0.232041
4.510050	0.1	0.231326
4.511717	0.1	0.230730
4.513383	0.1	0.231385
4.515050	0.1	0.233591
4.516717	0.1	0.236213
4.518383	0.1	0.237763
4.520050	0.1	0.237703
4.521717	0.1	0.236690
4.523383	0.1	0.236154
4.525050	0.1	0.236988
4.526717	0.1	0.238419
4.528383	0.1	0.238597
4.530050	0.1	0.236392
4.531717	0.1	0.231981
4.533383	0.1	0.226855
4.535050	0.1	0.222504
4.536717	0.1	0.220001
4.538383	0.1	0.219405
4.540050	0.1	0.220418
4.541717	0.1	0.222206
4.543383	0.1	0.223696
4.545050	0.1	0.224233
4.546717	0.1	0.224173
4.548383	0.1	0.223935
4.550050	0.1	0.223517
4.551717	0.1	0.223696
4.553383	0.1	0.225544
4.555050	0.1	0.228465
4.556717	0.1	0.230849
4.558383	0.1	0.231028
4.560050	0.1	0.229180
4.561717	0.1	0.226498
4.563383	0.1	0.224113
4.565050	0.1	0.221550
4.566717	0.1	0.217795
4.568383	0.1	0.213146
4.570050	0.1	0.208974
4.571717	0.1	0.206113
4.573383	0.1	0.204206
4.575050	0.1	0.203311
4.576717	0.1	0.203431
4.578383	0.1	0.203788
4.580050	0.1	0.203848
4.581717	0.1	0.204444
4.583383	0.1	0.206709
4.585050	0.1	0.210404
4.586717	0.1	0.214517
4.588383	0.1	0.218511
4.590050	0.1	0.222862
4.591717	0.1	0.227690
4.593383	0.1	0.232399
4.595050	0.1	0.235617
4.596717	0.1	0.235856
4.598383	0.1	0.232458
4.600050	0.1	0.226259
4.601717	0.1	0.218749
4.603383	0.1	0.212014
4.605050	0.1	0.207305
4.606717	0.1	0.204921
4.608383	0.1	0.204325
4.610050	0.1	0.204325
4.611717	0.1	0.203669
4.613383	0.1	0.201523
4.615050	0.1	0.197947
4.616717	0.1	0.193715
4.618383	0.1	0.190616
4.620050	0.1	0.190258
4.621717	0.1	0.192642
4.623383	0.1	0.195801
4.625050	0.1	0.198185
4.626717	0.1	0.199795
4.628383	0.1	0.201881
4.630050	0.1	0.204742
4.631717	0.1	0.206888
4.633383	0.1	0.207126
4.635050	0.1	0.206172
4.636717	0.1	0.206053
4.638383	0.1	0.207245
4.640050	0.1	0.208080
4.641717	0.1	0.207186
4.643383	0.1	0.204861
4.645050	0.1	0.202298
4.646717	0.1	0.200808
4.648383	0.1	0.201404
4.650050	0.1	0.204623
4.651717	0.1	0.209272
4.653383	0.1	0.213265
4.655050	0.1	0.215054
4.656717	0.1	0.214994
4.658383	0.1	0.214279
4.660050	0.1	0.213504
4.661717	0.1	0.212491
4.663383	0.1	0.210643
4.665050	0.1	0.207722
4.666717	0.1	0.204444
4.668383	0.1	0.201821
4.670050	0.1	0.199974
4.671717	0.1	0.198603
4.673383	0.1	0.197232
4.675050	0.1	0.195980
4.676717	0.1	0.195384
4.678383	0.1	0.196219
4.680050	0.1	0.199020
4.681717	0.1	0.202715
4.683383	0.1	0.205040
4.685050	0.1	0.204802
4.686717	0.1	0.202596
4.688383	0.1	0.199735
4.690050	0.1	0.197053
4.691717	0.1	0.194669
4.693383	0.1	0.192702
4.695050	0.1	0.191867
4.696717	0.1	0.193000
4.698383	0.1	0.196517
4.700050	0.1	0.201881
4.701717	0.1	0.207841
4.703383	0.1	0.213087
4.705050	0.1	0.216067
4.706717	0.1	0.215769
4.708383	0.1	0.212669
4.710050	0.1	0.208855
4.711717	0.1	0.206351
4.713383	0.1	0.205219
4.715050	0.1	0.204742
4.716717	0.1	0.204206
4.718383	0.1	0.203371
4.720050	0.1	0.202000
4.721717	0.1	0.200391
4.723383	0.1	0.198782
4.725050	0.1	0.198126
4.726717	0.1	0.199795
4.728383	0.1	0.204027
4.730050	0.1	0.208378
4.731717	0.1	0.210643
4.733383	0.1	0.210106
4.735050	0.1	0.207663
4.736717	0.1	0.204861
4.738383	0.1	0.202656
4.740050	0.1	0.201345
4.741717	0.1	0.200450
4.743383	0.1	0.200212
4.745050	0.1	0.201523
4.746717	0.1	0.204623
4.748383	0.1	0.207841
4.750050	0.1	0.209510
4.751717	0.1	0.209391
4.753383	0.1	0.207603
4.755050	0.1	0.204265
4.756717	0.1	0.200331
4.758383	0.1	0.197649
4.760050	0.1	0.197411
4.761717	0.1	0.200033
4.763383	0.1	0.205338
4.765050	0.1	0.212193
4.766717	0.1	0.218332
4.768383	0.1	0.222206
4.770050	0.1	0.223935
4.771717	0.1	0.224412
4.773383	0.1	0.223815
4.775050	0.1	0.221550
4.776717	0.1	0.217497
4.778383	0.1	0.212669
4.780050	0.1	0.209272
4.781717	0.1	0.208914
4.783383	0.1	0.210583
4.785050	0.1	0.211716
4.786717	0.1	0.211358
4.788383	0.1	0.210404
4.790050	0.1	0.209808
4.791717	0.1	0.209749
4.793383	0.1	0.209212
4.795050	0.1	0.207603
4.796717	0.1	0.205815
4.798383	0.1	0.205159
4.800050	0.1	0.206053
4.801717	0.1	0.208616
4.803383	0.1	0.212729
4.805050	0.1	0.217676
4.806717	0.1	0.221789
4.808383	0.1	0.223756
4.810050	0.1	0.223160
4.811717	0.1	0.220478
4.813383	0.1	0.217021
4.815050	0.1	0.214219
4.816717	0.1	0.212789
4.818383	0.1	0.212371
4.820050	0.1	0.212610
4.821717	0.1	0.213683
4.823383	0.1	0.215411
4.825050	0.1	0.217736
4.826717	0.1	0.220299
4.828383	0.1	0.222266
4.830050	0.1	0.222802
4.831717	0.1	0.221729
4.833383	0.1	0.219047
4.835050	0.1	0.214756
4.836717	0.1	0.209749
4.838383	0.1	0.205398
4.840050	0.1	0.202894
4.841717	0.1	0.203371
4.843383	0.1	0.207007
4.845050	0.1	0.212312
4.846717	0.1	0.217617
4.848383	0.1	0.222385
4.850050	0.1	0.226378
4.851717	0.1	0.229180
4.853383	0.1	0.229836
4.855050	0.1	0.228107
4.856717	0.1	0.224710
4.858383	0.1	0.220895
4.860050	0.1	0.217915
4.861717	0.1	0.216484
4.863383	0.1	0.216842
4.865050	0.1	0.218928
4.866717	0.1	0.221670
4.868383	0.1	0.223756
4.870050	0.1	0.224352
4.871717	0.1	0.224054
4.873383	0.1	0.224352
4.875050	0.1	0.225961
4.876717	0.1	0.227988
4.878383	0.1	0.229001
4.880050	0.1	0.228703
4.881717	0.1	0.227928
4.883383	0.1	0.227690
4.885050	0.1	0.228286
4.886717	0.1	0.229239
4.888383	0.1	0.229716
4.890050	0.1	0.229538
4.891717	0.1	0.229478
4.893383	0.1	0.230730
4.895050	0.1	0.233829
4.896717	0.1	0.237823
4.898383	0.1	0.241220
4.900050	0.1	0.243247
4.901717	0.1	0.243902
4.903383	0.1	0.244200
4.905050	0.1	0.244975
4.906717	0.1	0.246167
4.908383	0.1	0.246763
4.910050	0.1	0.246346
4.911717	0.1	0.245094
4.913383	0.1	0.243068
4.915050	0.1	0.240564
4.916717	0.1	0.238597
4.918383	0.1	0.237882
4.920050	0.1	0.237584
4.921717	0.1	0.236511
4.923383	0.1	0.234008
4.925050	0.1	0.231087
4.926717	0.1	0.230014
4.928383	0.1	0.232041
4.930050	0.1	0.236452
4.931717	0.1	0.241637
4.933383	0.1	0.246346
4.935050	0.1	0.249684
4.936717	0.1	0.251353
4.938383	0.1	0.251472
4.940050	0.1	0.250876
4.941717	0.1	0.250578
4.943383	0.1	0.250816
4.945050	0.1	0.250876
4.946717	0.1	0.250399
4.948383	0.1	0.250459
4.950050	0.1	0.252306
4.951717	0.1	0.256300
4.953383	0.1	0.261903
4.955050	0.1	0.268221
4.956717	0.1	0.274241
4.958383	0.1	0.278711
4.960050	0.1	0.280738
4.961717	0.1	0.279963
4.963383	0.1	0.277400
4.965050	0.1	0.274539
4.966717	0.1	0.272036
4.968383	0.1	0.269175
4.970050	0.1	0.265241
4.971717	0.1	0.261009
4.973383	0.1	0.258267
4.975050	0.1	0.257730
4.976717	0.1	0.258565
4.978383	0.1	0.259399
4.980050	0.1	0.259519
4.981717	0.1	0.259399
4.983383	0.1	0.259817
4.985050	0.1	0.261068
4.986717	0.1	0.263512
4.988383	0.1	0.267327
4.990050	0.1	0.271618
4.991717	0.1	0.275016
4.993383	0.1	0.276744
4.995050	0.1	0.276923
4.996717	0.1	0.276566
4.998383	0.1	0.277162
5.000050	0.1	0.279486
5.001717	0.1	0.283241
5.003383	0.1	0.288248
5.005050	0.1	0.294387
5.006717	0.1	0.301540
5.008383	0.1	0.308752
5.010050	0.1	0.314236
5.011717	0.1	0.317037
5.013383	0.1	0.317812
5.015050	0.1	0.317335
5.016717	0.1	0.316143
5.018383	0.1	0.314653
5.020050	0.1	0.313759
5.021717	0.1	0.314116
5.023383	0.1	0.315726
5.025050	0.1	0.317812
5.026717	0.1	0.319779
5.028383	0.1	0.321686
5.030050	0.1	0.323355
5.031717	0.1	0.323772
5.033383	0.1	0.321686
5.035050	0.1	0.317156
5.036717	0.1	0.312150
5.038383	0.1	0.308871
5.040050	0.1	0.308514
5.041717	0.1	0.310898
5.043383	0.1	0.314832
5.045050	0.1	0.319064
5.046717	0.1	0.323355
5.048383	0.1	0.327647
5.050050	0.1	0.331998
5.051717	0.1	0.336111
5.053383	0.1	0.339985
5.055050	0.1	0.343740
5.056717	0.1	0.347972
5.058383	0.1	0.353396
5.060050	0.1	0.359595
5.061717	0.1	0.365555
5.063383	0.1	0.370324
5.065050	0.1	0.373542
5.066717	0.1	0.374556
5.068383	0.1	0.372887
5.070050	0.1	0.369012
5.071717	0.1	0.364602
5.073383	0.1	0.361502
5.075050	0.1	0.360966
5.076717	0.1	0.363231
5.078383	0.1	0.367224
5.080050	0.1	0.371277
5.081717	0.1	0.374079
5.083383	0.1	0.375569
5.085050	0.1	0.376523
5.086717	0.1	0.376999
5.088383	0.1	0.376940
5.090050	0.1	0.377119
5.091717	0.1	0.378847
5.093383	0.1	0.382721
5.095050	0.1	0.387967
5.096717	0.1	0.393212
5.098383	0.1	0.397384
5.100050	0.1	0.400007
5.101717	0.1	0.401676
5.103383	0.1	0.403702
5.105050	0.1	0.406981
5.106717	0.1	0.411332
5.108383	0.1	0.416160
5.110050	0.1	0.420928
5.111717	0.1	0.425220
5.113383	0.1	0.429869
5.115050	0.1	0.436127
5.116717	0.1	0.443816
5.118383	0.1	0.451684
5.120050	0.1	0.458956
5.121717	0.1	0.465214
5.123383	0.1	0.470102
5.125050	0.1	0.473678
5.126717	0.1	0.477314
5.128383	0.1	0.482380
5.130050	0.1	0.488699
5.131717	0.1	0.494957
5.133383	0.1	0.499964
5.135050	0.1	0.504017
5.136717	0.1	0.508130
5.138383	0.1	0.513613
5.140050	0.1	0.520766
5.141717	0.1	0.528216
5.143383	0.1	0.534475
5.145050	0.1	0.539839
5.146717	0.1	0.545502
5.148383	0.1	0.551939
5.150050	0.1	0.559032
5.151717	0.1	0.567198
5.153383	0.1	0.577688
5.155050	0.1	0.591457
5.156717	0.1	0.607491
5.158383	0.1	0.623703
5.160050	0.1	0.638247
5.161717	0.1	0.650287
5.163383	0.1	0.660121
5.165050	0.1	0.669122
5.166717	0.1	0.679195
5.168383	0.1	0.691474
5.170050	0.1	0.705481
5.171717	0.1	0.719845
5.173383	0.1	0.733614
5.175050	0.1	0.746787
5.176717	0.1	0.760019
5.178383	0.1	0.773907
5.180050	0.1	0.788033
5.181717	0.1	0.801861
5.183383	0.1	0.815392
5.185050	0.1	0.828683
5.186717	0.1	0.841796
5.188383	0.1	0.854611
5.190050	0.1	0.867486
5.191717	0.1	0.881910
5.193383	0.1	0.899315
5.195050	0.1	0.919342
5.196717	0.1	0.939906
5.198383	0.1	0.959039
5.200050	0.1	0.976145
5.201717	0.1	0.991285
5.203383	0.1	1.005054
5.205050	0.1	1.017690
5.206717	0.1	1.030088
5.208383	0.1	1.043797
5.210050	0.1	1.059592
5.211717	0.1	1.076996
5.213383	0.1	1.094937
5.215050	0.1	1.111865
5.216717	0.1	1.127124
5.218383	0.1	1.140833
5.220050	0.1	1.154125
5.221717	0.1	1.167893
5.223383	0.1	1.182020
5.225050	0.1	1.195610
5.226717	0.1	1.207829
5.228383	0.1	1.219094
5.230050	0.1	1.230896
5.231717	0.1	1.243711
5.233383	0.1	1.257002
5.235050	0.1	1.269758
5.236717	0.1	1.281560
5.238383	0.1	1.292408
5.240050	0.1	1.302481
5.241717	0.1	1.312196
5.243383	0.1	1.321912
5.245050	0.1	1.331568
5.246717	0.1	1.340747
5.248383	0.1	1.348972
5.250050	0.1	1.355410
5.251717	0.1	1.359999
5.253383	0.1	1.364112
5.255050	0.1	1.369298
5.256717	0.1	1.375794
5.258383	0.1	1.383245
5.260050	0.1	1.391053
5.261717	0.1	1.398325
5.263383	0.1	1.404762
5.265050	0.1	1.410484
5.266717	0.1	1.414478
5.268383	0.1	1.415670
5.270050	0.1	1.414120
5.271717	0.1	1.411378
5.273383	0.1	1.409173
5.275050	0.1	1.408517
5.276717	0.1	1.410067
5.278383	0.1	1.412988
5.280050	0.1	1.416266
5.281717	0.1	1.419664
5.283383	0.1	1.423359
5.285050	0.1	1.426756
5.286717	0.1	1.429319
5.288383	0.1	1.431584
5.290050	0.1	1.434743
5.291717	0.1	1.439512
5.293383	0.1	1.445174
5.295050	0.1	1.450181
5.296717	0.1	1.452983
5.298383	0.1	1.453102
5.300050	0.1	1.451135
5.301717	0.1	1.448035
5.303383	0.1	1.444399
5.305050	0.1	1.440942
5.306717	0.1	1.438260
5.308383	0.1	1.436114
5.310050	0.1	1.433790
5.311717	0.1	1.431108
5.313383	0.1	1.428306
5.315050	0.1	1.425743
5.316717	0.1	1.423538
5.318383	0.1	1.422167
5.320050	0.1	1.422227
5.321717	0.1	1.423836
5.323383	0.1	1.426578
5.325050	0.1	1.429081
5.326717	0.1	1.430512
5.328383	0.1	1.430690
5.330050	0.1	1.429439
5.331717	0.1	1.426756
5.333383	0.1	1.423419
5.335050	0.1	1.420736
5.336717	0.1	1.419127
5.338383	0.1	1.418412
5.340050	0.1	1.418471
5.341717	0.1	1.418948
5.343383	0.1	1.419425
5.345050	0.1	1.420081
5.346717	0.1	1.421154
5.348383	0.1	1.422286
5.350050	0.1	1.422763
5.351717	0.1	1.422346
5.353383	0.1	1.420617
5.355050	0.1	1.417577
5.356717	0.1	1.414478
5.358383	0.1	1.413703
5.360050	0.1	1.415968
5.361717	0.1	1.419604
5.363383	0.1	1.422346
5.365050	0.1	1.423419
5.366717	0.1	1.422823
5.368383	0.1	1.421094
5.370050	0.1	1.419246
5.371717	0.1	1.418233
5.373383	0.1	1.417279
5.375050	0.1	1.415193
5.376717	0.1	1.411438
5.378383	0.1	1.406908
5.380050	0.1	1.403034
5.381717	0.1	1.401186
5.383383	0.1	1.401603
5.385050	0.1	1.403332
5.386717	0.1	1.405180
5.388383	0.1	1.406252
5.390050	0.1	1.406312
5.391717	0.1	1.405478
5.393383	0.1	1.404643
5.395050	0.1	1.404286
5.396717	0.1	1.404107
5.398383	0.1	1.403332
5.400050	0.1	1.402140
5.401717	0.1	1.401544
5.403383	0.1	1.402140
5.405050	0.1	1.403272
5.406717	0.1	1.404345
5.408383	0.1	1.405060
5.410050	0.1	1.405120
5.411717	0.1	1.404703
5.413383	0.1	1.403630
5.415050	0.1	1.401365
5.416717	0.1	1.397789
5.418383	0.1	1.393914
5.420050	0.1	1.390874
5.421717	0.1	1.389265
5.423383	0.1	1.389027
5.425050	0.1	1.389742
5.426717	0.1	1.390994
5.428383	0.1	1.392305
5.430050	0.1	1.392961
5.431717	0.1	1.392126
5.433383	0.1	1.389504
5.435050	0.1	1.385748
5.436717	0.1	1.382649
5.438383	0.1	1.381278
5.440050	0.1	1.380801
5.441717	0.1	1.379550
5.443383	0.1	1.376391
5.445050	0.1	1.371920
5.446717	0.1	1.368225
5.448383	0.1	1.366675
5.450050	0.1	1.366794
5.451717	0.1	1.367629
5.453383	0.1	1.369238
5.455050	0.1	1.372099
5.456717	0.1	1.376331
5.458383	0.1	1.381278
5.460050	0.1	1.385868
5.461717	0.1	1.389027
5.463383	0.1	1.390457
5.465050	0.1	1.390457
5.466717	0.1	1.389623
5.468383	0.1	1.388609
5.470050	0.1	1.387179
5.471717	0.1	1.384139
5.473383	0.1	1.379311
5.475050	0.1	1.374483
5.476717	0.1	1.371861
5.478383	0.1	1.371741
5.480050	0.1	1.372218
5.481717	0.1	1.372159
5.483383	0.1	1.372039
5.485050	0.1	1.373410
5.486717	0.1	1.377523
5.488383	0.1	1.384020
5.490050	0.1	1.390815
5.491717	0.1	1.395464
5.493383	0.1	1.397073
5.495050	0.1	1.396298
5.496717	0.1	1.393795
5.498383	0.1	1.389444
5.500050	0.1	1.383841
5.501717	0.1	1.378596
5.503383	0.1	1.375079
5.505050	0.1	1.373470
5.506717	0.1	1.373649
5.508383	0.1	1.374841
5.510050	0.1	1.375854
5.511717	0.1	1.375377
5.513383	0.1	1.373708
5.515050	0.1	1.372039
5.516717	0.1	1.371563
5.518383	0.1	1.372635
5.520050	0.1	1.374841
5.521717	0.1	1.377106
5.523383	0.1	1.377881
5.525050	0.1	1.376271
5.526717	0.1	1.372993
5.528383	0.1	1.369238
5.530050	0.1	1.366377
5.531717	0.1	1.364946
5.533383	0.1	1.364529
5.535050	0.1	1.364350
5.536717	0.1	1.364291
5.538383	0.1	1.363754
5.540050	0.1	1.362264
5.541717	0.1	1.360655
5.543383	0.1	1.360536
5.545050	0.1	1.362801
5.546717	0.1	1.366973
5.548383	0.1	1.371741
5.550050	0.1	1.376391
5.551717	0.1	1.380742
5.553383	0.1	1.384437
5.555050	0.1	1.387477
5.556717	0.1	1.390040
5.558383	0.1	1.392245
5.560050	0.1	1.393437
5.561717	0.1	1.392901
5.563383	0.1	1.391590
5.565050	0.1	1.391232
5.566717	0.1	1.392543
5.568383	0.1	1.394928
5.570050	0.1	1.396775
5.571717	0.1	1.396597
5.573383	0.1	1.394093
5.575050	0.1	1.390576
5.576717	0.1	1.387715
5.578383	0.1	1.386404
5.580050	0.1	1.386285
5.581717	0.1	1.386702
5.583383	0.1	1.386106
5.585050	0.1	1.383305
5.586717	0.1	1.378656
5.588383	0.1	1.374126
5.590050	0.1	1.371443
5.591717	0.1	1.370788
5.593383	0.1	1.371145
5.595050	0.1	1.371503
5.596717	0.1	1.371205
5.598383	0.1	1.370549
5.600050	0.1	1.369953
5.601717	0.1	1.369953
5.603383	0.1	1.370668
5.605050	0.1	1.371861
5.606717	0.1	1.373470
5.608383	0.1	1.375973
5.610050	0.1	1.379371
5.611717	0.1	1.382768
5.613383	0.1	1.385212
5.615050	0.1	1.386166
5.616717	0.1	1.385808
5.618383	0.1	1.384318
5.620050	0.1	1.381159
5.621717	0.1	1.376629
5.623383	0.1	1.372278
5.625050	0.1	1.369774
5.626717	0.1	1.369476
5.628383	0.1	1.370490
5.630050	0.1	1.371801
5.631717	0.1	1.373112
5.633383	0.1	1.374662
5.635050	0.1	1.376510
5.636717	0.1	1.377940
5.638383	0.1	1.378596
5.640050	0.1	1.378775
5.641717	0.1	1.379132
5.643383	0.1	1.379669
5.645050	0.1	1.379728
5.646717	0.1	1.378596
5.648383	0.1	1.376569
5.650050	0.1	1.374543
5.651717	0.1	1.372933
5.653383	0.1	1.371920
5.655050	0.1	1.371503
5.656717	0.1	1.371563
5.658383	0.1	1.371563
5.660050	0.1	1.371265
5.661717	0.1	1.371503
5.663383	0.1	1.372933
5.665050	0.1	1.374722
5.666717	0.1	1.376033
5.668383	0.1	1.376748
5.670050	0.1	1.377106
5.671717	0.1	1.377583
5.673383	0.1	1.377881
5.675050	0.1	1.377404
5.676717	0.1	1.376450
5.678383	0.1	1.376152
5.680050	0.1	1.377106
5.681717	0.1	1.378715
5.683383	0.1	1.379669
5.685050	0.1	1.378656
5.686717	0.1	1.375198
5.688383	0.1	1.369417
5.690050	0.1	1.362264
5.691717	0.1	1.355529
5.693383	0.1	1.351178
5.695050	0.1	1.349330
5.696717	0.1	1.348913
5.698383	0.1	1.348794
5.700050	0.1	1.348436
5.701717	0.1	1.347780
5.703383	0.1	1.346827
5.705050	0.1	1.345635
5.706717	0.1	1.344442
5.708383	0.1	1.343668
5.710050	0.1	1.343668
5.711717	0.1	1.344085
5.713383	0.1	1.344681
5.715050	0.1	1.345873
5.716717	0.1	1.348376
5.718383	0.1	1.352370
5.720050	0.1	1.357079
5.721717	0.1	1.361132
5.723383	0.1	1.363337
5.725050	0.1	1.362503
5.726717	0.1	1.358688
5.728383	0.1	1.353145
5.730050	0.1	1.347601
5.731717	0.1	1.342535
5.733383	0.1	1.337826
5.735050	0.1	1.333654
5.736717	0.1	1.330376
5.738383	0.1	1.327872
5.740050	0.1	1.325786
5.741717	0.1	1.323819
5.743383	0.1	1.322329
5.745050	0.1	1.321495
5.746717	0.1	1.320839
5.748383	0.1	1.319945
5.750050	0.1	1.318753
5.751717	0.1	1.317680
5.753383	0.1	1.317203
5.755050	0.1	1.317322
5.756717	0.1	1.317918
5.758383	0.1	1.318753
5.760050	0.1	1.319468
5.761717	0.1	1.320124
5.763383	0.1	1.320839
5.765050	0.1	1.321852
5.766717	0.1	1.322448
5.768383	0.1	1.321197
5.770050	0.1	1.317799
5.771717	0.1	1.313686
5.773383	0.1	1.310766
5.775050	0.1	1.309455
5.776717	0.1	1.309037
5.778383	0.1	1.308739
5.780050	0.1	1.308858
5.781717	0.1	1.309812
5.783383	0.1	1.311183
5.785050	0.1	1.311898
5.786717	0.1	1.311541
5.788383	0.1	1.310170
5.790050	0.1	1.307726
5.791717	0.1	1.303852
5.793383	0.1	1.298487
5.795050	0.1	1.292527
5.796717	0.1	1.286745
5.798383	0.1	1.281858
5.800050	0.1	1.278460
5.801717	0.1	1.276791
5.803383	0.1	1.276076
5.805050	0.1	1.274765
5.806717	0.1	1.271606
5.808383	0.1	1.267612
5.810050	0.1	1.265168
5.811717	0.1	1.265824
5.813383	0.1	1.268327
5.815050	0.1	1.270652
5.816717	0.1	1.271188
5.818383	0.1	1.269162
5.820050	0.1	1.264930
5.821717	0.1	1.259804
5.823383	0.1	1.255035
5.825050	0.1	1.251698
5.826717	0.1	1.250029
5.828383	0.1	1.249313
5.830050	0.1	1.248121
5.831717	0.1	1.246095
5.833383	0.1	1.244366
5.835050	0.1	1.244009
5.836717	0.1	1.244664
5.838383	0.1	1.244724
5.840050	0.1	1.242876
5.841717	0.1	1.239896
5.843383	0.1	1.237989
5.845050	0.1	1.238346
5.846717	0.1	1.240194
5.848383	0.1	1.241803
5.850050	0.1	1.241922
5.851717	0.1	1.240254
5.853383	0.1	1.237035
5.855050	0.1	1.233280
5.856717	0.1	1.230419
5.858383	0.1	1.228571
5.860050	0.1	1.226664
5.861717	0.1	1.223862
5.863383	0.1	1.220524
5.865050	0.1	1.217604
5.866717	0.1	1.214802
5.868383	0.1	1.211464
5.870050	0.1	1.206875
5.871717	0.1	1.201570
5.873383	0.1	1.196742
5.875050	0.1	1.193345
5.876717	0.1	1.191199
5.878383	0.1	1.189411
5.880050	0.1	1.187325
5.881717	0.1	1.184940
5.883383	0.1	1.182377
5.885050	0.1	1.179516
5.886717	0.1	1.176298
5.888383	0.1	1.173854
5.890050	0.1	1.172841
5.891717	0.1	1.172781
5.893383	0.1	1.173079
5.895050	0.1	1.173854
5.896717	0.1	1.174867
5.898383	0.1	1.175106
5.900050	0.1	1.174033
5.901717	0.1	1.171589
5.903383	0.1	1.168132
5.905050	0.1	1.163900
5.906717	0.1	1.159072
5.908383	0.1	1.153290
5.910050	0.1	1.146197
5.911717	0.1	1.138151
5.913383	0.1	1.130581
5.915050	0.1	1.124680
5.916717	0.1	1.120985
5.918383	0.1	1.118898
5.920050	0.1	1.117349
5.921717	0.1	1.115441
5.923383	0.1	1.112521
5.925050	0.1	1.108408
5.926717	0.1	1.103103
5.928383	0.1	1.096726
5.930050	0.1	1.088977
5.931717	0.1	1.079798
5.933383	0.1	1.069725
5.935050	0.1	1.059890
5.936717	0.1	1.051307
5.938383	0.1	1.045346
5.940050	0.1	1.043081
5.941717	0.1	1.043141
5.943383	0.1	1.043022
5.945050	0.1	1.041114
5.946717	0.1	1.037717
5.948383	0.1	1.033902
5.950050	0.1	1.030505
5.951717	0.1	1.027942
5.953383	0.1	1.025915
5.955050	0.1	1.023650
5.956717	0.1	1.020193
5.958383	0.1	1.014829
5.960050	0.1	1.007795
5.961717	0.1	0.999570
5.963383	0.1	0.990570
5.965050	0.1	0.981629
5.966717	0.1	0.973463
5.968383	0.1	0.966966
5.970050	0.1	0.962794
5.971717	0.1	0.960290
5.973383	0.1	0.957131
5.975050	0.1	0.951648
5.976717	0.1	0.944316
5.978383	0.1	0.936389
5.980050	0.1	0.928819
5.981717	0.1	0.922144
5.983383	0.1	0.916898
5.985050	0.1	0.912726
5.986717	0.1	0.908136
5.988383	0.1	0.901818
5.990050	0.1	0.894487
5.991717	0.1	0.887394
5.993383	0.1	0.880897
5.995050	0.1	0.874758
5.996717	0.1	0.868678
5.998383	0.1	0.862479
6.000050	0.1	0.855565
6.001717	0.1	0.847936
6.003383	0.1	0.839531
6.005050	0.1	0.830233
6.006717	0.1	0.820339
6.008383	0.1	0.810981
6.010050	0.1	0.803113
6.011717	0.1	0.796914
6.013383	0.1	0.791490
6.015050	0.1	0.786305
6.016717	0.1	0.781298
6.018383	0.1	0.775099
6.020050	0.1	0.765860
6.021717	0.1	0.754356
6.023383	0.1	0.743270
6.025050	0.1	0.734687
6.026717	0.1	0.728786
6.028383	0.1	0.724912
6.030050	0.1	0.722408
6.031717	0.1	0.720382
6.033383	0.1	0.718236
6.035050	0.1	0.716209
6.036717	0.1	0.714600
6.038383	0.1	0.712574
6.040050	0.1	0.709176
6.041717	0.1	0.704348
6.043383	0.1	0.698566
6.045050	0.1	0.692308
6.046717	0.1	0.685751
6.048383	0.1	0.679076
6.050050	0.1	0.672221
6.051717	0.1	0.665367
6.053383	0.1	0.658751
6.055050	0.1	0.652671
6.056717	0.1	0.647247
6.058383	0.1	0.642240
6.060050	0.1	0.637293
6.061717	0.1	0.631750
6.063383	0.1	0.625074
6.065050	0.1	0.617206
6.066717	0.1	0.608981
6.068383	0.1	0.601113
6.070050	0.1	0.594258
6.071717	0.1	0.588477
6.073383	0.1	0.583589
6.075050	0.1	0.578880
6.076717	0.1	0.574291
6.078383	0.1	0.570357
6.080050	0.1	0.567436
6.081717	0.1	0.564992
6.083383	0.1	0.562370
6.085050	0.1	0.559807
6.086717	0.1	0.557423
6.088383	0.1	0.555635
6.090050	0.1	0.553906
6.091717	0.1	0.550628
6.093383	0.1	0.543833
6.095050	0.1	0.534177
6.096717	0.1	0.524938
6.098383	0.1	0.519216
6.100050	0.1	0.517130
6.101717	0.1	0.516415
6.103383	0.1	0.515461
6.105050	0.1	0.514329
6.106717	0.1	0.513256
6.108383	0.1	0.511885
6.110050	0.1	0.509322
6.111717	0.1	0.504911
6.113383	0.1	0.498951
6.115050	0.1	0.492096
6.116717	0.1	0.485241
6.118383	0.1	0.478864
6.120050	0.1	0.473022
6.121717	0.1	0.467360
6.123383	0.1	0.461757
6.125050	0.1	0.456810
6.126717	0.1	0.452876
6.128383	0.1	0.450075
6.130050	0.1	0.448465
6.131717	0.1	0.447571
6.133383	0.1	0.446558
6.135050	0.1	0.445128
6.136717	0.1	0.443399
6.138383	0.1	0.441134
6.140050	0.1	0.438273
6.141717	0.1	0.435829
6.143383	0.1	0.434577
6.145050	0.1	0.434041
6.146717	0.1	0.433385
6.148383	0.1	0.432074
6.150050	0.1	0.430584
6.151717	0.1	0.429571
6.153383	0.1	0.429273
6.155050	0.1	0.428677
6.156717	0.1	0.426233
6.158383	0.1	0.421584
6.160050	0.1	0.415802
6.161717	0.1	0.410497
6.163383	0.1	0.406683
6.165050	0.1	0.404418
6.166717	0.1	0.403345
6.168383	0.1	0.402927
6.170050	0.1	0.402808
6.171717	0.1	0.403583
6.173383	0.1	0.405371
6.175050	0.1	0.407279
6.176717	0.1	0.408709
6.178383	0.1	0.409782
6.180050	0.1	0.410199
6.181717	0.1	0.408828
6.183383	0.1	0.404477
6.185050	0.1	0.397146
6.186717	0.1	0.388563
6.188383	0.1	0.380993
6.190050	0.1	0.375807
6.191717	0.1	0.372827
6.193383	0.1	0.371635
6.195050	0.1	0.372410
6.196717	0.1	0.375092
6.198383	0.1	0.378251
6.200050	0.1	0.380337
6.201717	0.1	0.381470
6.203383	0.1	0.382960
6.205050	0.1	0.385582
6.206717	0.1	0.389457
6.208383	0.1	0.394046
6.210050	0.1	0.397801
6.211717	0.1	0.398934
6.213383	0.1	0.396609
6.215050	0.1	0.391483
6.216717	0.1	0.384927
6.218383	0.1	0.378668
6.220050	0.1	0.374198
6.221717	0.1	0.372827
6.223383	0.1	0.374794
6.225050	0.1	0.378907
6.226717	0.1	0.382721
6.228383	0.1	0.384629
6.230050	0.1	0.385284
6.231717	0.1	0.386298
6.233383	0.1	0.388265
6.235050	0.1	0.390708
6.236717	0.1	0.392318
6.238383	0.1	0.391841
6.240050	0.1	0.388920
6.241717	0.1	0.384569
6.243383	0.1	0.380099
6.245050	0.1	0.376582
6.246717	0.1	0.374794
6.248383	0.1	0.375271
6.250050	0.1	0.377655
6.251717	0.1	0.380695
6.253383	0.1	0.382721
6.255050	0.1	0.382781
6.256717	0.1	0.381172
6.258383	0.1	0.379026
6.260050	0.1	0.377476
6.261717	0.1	0.376761
6.263383	0.1	0.376642
6.265050	0.1	0.377119
6.266717	0.1	0.377953
6.268383	0.1	0.378907
6.270050	0.1	0.380397
6.271717	0.1	0.383019
6.273383	0.1	0.387669
6.275050	0.1	0.394464
6.276717	0.1	0.402749
6.278383	0.1	0.410974
6.280050	0.1	0.417352
6.281717	0.1	0.421047
6.283383	0.1	0.422478
6.285050	0.1	0.423312
6.286717	0.1	0.424922
6.288383	0.1	0.426471
6.290050	0.1	0.425935
6.291717	0.1	0.422537
6.293383	0.1	0.417829
6.295050	0.1	0.413895
6.296717	0.1	0.412703
6.298383	0.1	0.415385
6.300050	0.1	0.420988
6.301717	0.1	0.426888
6.303383	0.1	0.431955
6.305050	0.1	0.437081
6.306717	0.1	0.443637
6.308383	0.1	0.451624
6.310050	0.1	0.459969
6.311717	0.1	0.467479
6.313383	0.1	0.473499
6.315050	0.1	0.477433
6.316717	0.1	0.479400
6.318383	0.1	0.479937
6.320050	0.1	0.480652
6.321717	0.1	0.482738
6.323383	0.1	0.485957
6.325050	0.1	0.489175
6.326717	0.1	0.491560
6.328383	0.1	0.493050
6.330050	0.1	0.494897
6.331717	0.1	0.498176
6.333383	0.1	0.503302
6.335050	0.1	0.509441
6.336717	0.1	0.515699
6.338383	0.1	0.520945
6.340050	0.1	0.525177
6.341717	0.1	0.530481
6.343383	0.1	0.538886
6.345050	0.1	0.549972
6.346717	0.1	0.561535
6.348383	0.1	0.571430
6.350050	0.1	0.578284
6.351717	0.1	0.582278
6.353383	0.1	0.585258
6.355050	0.1	0.589073
6.356717	0.1	0.594080
6.358383	0.1	0.599861
6.360050	0.1	0.605941
6.361717	0.1	0.611126
6.363383	0.1	0.614464
6.365050	0.1	0.617087
6.366717	0.1	0.621736
6.368383	0.1	0.630200
6.370050	0.1	0.642300
6.371717	0.1	0.656128
6.373383	0.1	0.668705
6.375050	0.1	0.677824
6.376717	0.1	0.683427
6.378383	0.1	0.687063
6.380050	0.1	0.690460
6.381717	0.1	0.695407
6.383383	0.1	0.703096
6.385050	0.1	0.713646
6.386717	0.1	0.726521
6.388383	0.1	0.740230
6.390050	0.1	0.752628
6.391717	0.1	0.762105
6.393383	0.1	0.768483
6.395050	0.1	0.772893
6.396717	0.1	0.776768
6.398383	0.1	0.782073
6.400050	0.1	0.790179
6.401717	0.1	0.800669
6.403383	0.1	0.811935
6.405050	0.1	0.822306
6.406717	0.1	0.830233
6.408383	0.1	0.835121
6.410050	0.1	0.837743
6.411717	0.1	0.839531
6.413383	0.1	0.842094
6.415050	0.1	0.846744
6.416717	0.1	0.854015
6.418383	0.1	0.862181
6.420050	0.1	0.869274
6.421717	0.1	0.874519
6.423383	0.1	0.878990
6.425050	0.1	0.883758
6.426717	0.1	0.889421
6.428383	0.1	0.895858
6.430050	0.1	0.902176
6.431717	0.1	0.907362
6.433383	0.1	0.910044
6.435050	0.1	0.910401
6.436717	0.1	0.910103
6.438383	0.1	0.911474
6.440050	0.1	0.915706
6.441717	0.1	0.921965
6.443383	0.1	0.927985
6.445050	0.1	0.931919
6.446717	0.1	0.932813
6.448383	0.1	0.930548
6.450050	0.1	0.925899
6.451717	0.1	0.920415
6.453383	0.1	0.916421
6.455050	0.1	0.915349
6.456717	0.1	0.917852
6.458383	0.1	0.923097
6.460050	0.1	0.929475
6.461717	0.1	0.935495
6.463383	0.1	0.939667
6.465050	0.1	0.941396
6.466717	0.1	0.941813
6.468383	0.1	0.941932
6.470050	0.1	0.941336
6.471717	0.1	0.939488
6.473383	0.1	0.935912
6.475050	0.1	0.930369
6.476717	0.1	0.923038
6.478383	0.1	0.915110
6.480050	0.1	0.907838
6.481717	0.1	0.902295
6.483383	0.1	0.898957
6.485050	0.1	0.897825
6.486717	0.1	0.898242
6.488383	0.1	0.899017
6.490050	0.1	0.899911
6.491717	0.1	0.900805
6.493383	0.1	0.901759
6.495050	0.1	0.903070
6.496717	0.1	0.905931
6.498383	0.1	0.911415
6.500050	0.1	0.918865
6.501717	0.1	0.925958
6.503383	0.1	0.930250
6.505050	0.1	0.930786
6.506717	0.1	0.928283
6.508383	0.1	0.924170
6.510050	0.1	0.919521
6.511717	0.1	0.914812
6.513383	0.1	0.910699
6.515050	0.1	0.908077
6.516717	0.1	0.907302
6.518383	0.1	0.907600
6.520050	0.1	0.907302
6.521717	0.1	0.905097
6.523383	0.1	0.901699
6.525050	0.1	0.898957
6.526717	0.1	0.897646
6.528383	0.1	0.896573
6.530050	0.1	0.894427
6.531717	0.1	0.891566
6.533383	0.1	0.889182
6.535050	0.1	0.888109
6.536717	0.1	0.888586
6.538383	0.1	0.890493
6.540050	0.1	0.893414
6.541717	0.1	0.896871
6.543383	0.1	0.900388
6.545050	0.1	0.902295
6.546717	0.1	0.900924
6.548383	0.1	0.897050
6.550050	0.1	0.893354
6.551717	0.1	0.891447
6.553383	0.1	0.891149
6.555050	0.1	0.891805
6.556717	0.1	0.893712
6.558383	0.1	0.897050
6.560050	0.1	0.901461
6.561717	0.1	0.906527
6.563383	0.1	0.911772
6.565050	0.1	0.916779
6.566717	0.1	0.920951
6.568383	0.1	0.924230
6.570050	0.1	0.926852
6.571717	0.1	0.928700
6.573383	0.1	0.929415
6.575050	0.1	0.928760
6.576717	0.1	0.926316
6.578383	0.1	0.921488
6.580050	0.1	0.915289
6.581717	0.1	0.910401
6.583383	0.1	0.908911
6.585050	0.1	0.910759
6.586717	0.1	0.914693
6.588383	0.1	0.919819
6.590050	0.1	0.925541
6.591717	0.1	0.931263
6.593383	0.1	0.936627
6.595050	0.1	0.940979
6.596717	0.1	0.943422
6.598383	0.1	0.943303
6.600050	0.1	0.941396
6.601717	0.1	0.939727
6.603383	0.1	0.939369
6.605050	0.1	0.939846
6.606717	0.1	0.940442
6.608383	0.1	0.941455
6.610050	0.1	0.944078
6.611717	0.1	0.948548
6.613383	0.1	0.954092
6.615050	0.1	0.959456
6.616717	0.1	0.963450
6.618383	0.1	0.966191
6.620050	0.1	0.968635
6.621717	0.1	0.971496
6.623383	0.1	0.974715
6.625050	0.1	0.977576
6.626717	0.1	0.979245
6.628383	0.1	0.979662
6.630050	0.1	0.979722
6.631717	0.1	0.980258
6.633383	0.1	0.981748
6.635050	0.1	0.984311
6.636717	0.1	0.988126
6.638383	0.1	0.993490
6.640050	0.1	1.000226
6.641717	0.1	1.007795
6.643383	0.1	1.015246
6.645050	0.1	1.021266
6.646717	0.1	1.025081
6.648383	0.1	1.026452
6.650050	0.1	1.025915
6.651717	0.1	1.024485
6.653383	0.1	1.022756
6.655050	0.1	1.021087
6.656717	0.1	1.019955
6.658383	0.1	1.020074
6.660050	0.1	1.021802
6.661717	0.1	1.024783
6.663383	0.1	1.027882
6.665050	0.1	1.030386
6.666717	0.1	1.032710
6.668383	0.1	1.036227
6.670050	0.1	1.042008
6.671717	0.1	1.049399
6.673383	0.1	1.056135
6.675050	0.1	1.060426
6.676717	0.1	1.062214
6.678383	0.1	1.062572
6.680050	0.1	1.061976
6.681717	0.1	1.060903
6.683383	0.1	1.060367
6.685050	0.1	1.061499
6.686717	0.1	1.064420
6.688383	0.1	1.068294
6.690050	0.1	1.071453
6.691717	0.1	1.073241
6.693383	0.1	1.074553
6.695050	0.1	1.076639
6.696717	0.1	1.079798
6.698383	0.1	1.084030
6.700050	0.1	1.088858
6.701717	0.1	1.093268
6.703383	0.1	1.096070
6.705050	0.1	1.096845
6.706717	0.1	1.096010
6.708383	0.1	1.094997
6.710050	0.1	1.094937
6.711717	0.1	1.095533
6.713383	0.1	1.096189
6.715050	0.1	1.097143
6.716717	0.1	1.099229
6.718383	0.1	1.102328
6.720050	0.1	1.105011
6.721717	0.1	1.105845
6.723383	0.1	1.104593
6.725050	0.1	1.101613
6.726717	0.1	1.097977
6.728383	0.1	1.095295
6.730050	0.1	1.094699
6.731717	0.1	1.095951
6.733383	0.1	1.098633
6.735050	0.1	1.102150
6.736717	0.1	1.105428
6.738383	0.1	1.107454
6.740050	0.1	1.108348
6.741717	0.1	1.108289
6.743383	0.1	1.106620
6.745050	0.1	1.103401
6.746717	0.1	1.100183
6.748383	0.1	1.098454
6.750050	0.1	1.098692
6.751717	0.1	1.099885
6.753383	0.1	1.100183
6.755050	0.1	1.098871
6.756717	0.1	1.096904
6.758383	0.1	1.095653
6.760050	0.1	1.095772
6.761717	0.1	1.097202
6.763383	0.1	1.098692
6.765050	0.1	1.099229
6.766717	0.1	1.098931
6.768383	0.1	1.098573
6.770050	0.1	1.098454
6.771717	0.1	1.098454
6.773383	0.1	1.097739
6.775050	0.1	1.095235
6.776717	0.1	1.090765
6.778383	0.1	1.085877
6.780050	0.1	1.082122
6.781717	0.1	1.080632
6.783383	0.1	1.081705
6.785050	0.1	1.084626
6.786717	0.1	1.088083
6.788383	0.1	1.091003
6.790050	0.1	1.093328
6.791717	0.1	1.095295
6.793383	0.1	1.097083
6.795050	0.1	1.098573
6.796717	0.1	1.099587
6.798383	0.1	1.100063
6.800050	0.1	1.100123
6.801717	0.1	1.099944
6.803383	0.1	1.099944
6.805050	0.1	1.100004
6.806717	0.1	1.099587
6.808383	0.1	1.098394
6.810050	0.1	1.096606
6.811717	0.1	1.094997
6.813383	0.1	1.094461
6.815050	0.1	1.095533
6.816717	0.1	1.097858
6.818383	0.1	1.099706
6.820050	0.1	1.099765
6.821717	0.1	1.098573
6.823383	0.1	1.097441
6.825050	0.1	1.096487
6.826717	0.1	1.094639
6.828383	0.1	1.091480
6.830050	0.1	1.088202
6.831717	0.1	1.086533
6.833383	0.1	1.087546
6.835050	0.1	1.090944
6.836717	0.1	1.095176
6.838383	0.1	1.098633
6.840050	0.1	1.100779
6.841717	0.1	1.102150
6.843383	0.1	1.103520
6.845050	0.1	1.104534
6.846717	0.1	1.104117
6.848383	0.1	1.102269
6.850050	0.1	1.101077
6.851717	0.1	1.102328
6.853383	0.1	1.105011
6.855050	0.1	1.106203
6.856717	0.1	1.103938
6.858383	0.1	1.098692
6.860050	0.1	1.091957
6.861717	0.1	1.085937
6.863383	0.1	1.082838
6.865050	0.1	1.083732
6.866717	0.1	1.087666
6.868383	0.1	1.092672
6.870050	0.1	1.097262
6.871717	0.1	1.100898
6.873383	0.1	1.103580
6.875050	0.1	1.105547
6.876717	0.1	1.106739
6.878383	0.1	1.106978
6.880050	0.1	1.105845
6.881717	0.1	1.103640
6.883383	0.1	1.101554
6.885050	0.1	1.100898
6.886717	0.1	1.100957
6.888383	0.1	1.099885
6.890050	0.1	1.096904
6.891717	0.1	1.092553
6.893383	0.1	1.088023
6.895050	0.1	1.085043
6.896717	0.1	1.085222
6.898383	0.1	1.088679
6.900050	0.1	1.094103
6.901717	0.1	1.099885
6.903383	0.1	1.104653
6.905050	0.1	1.107812
6.906717	0.1	1.109243
6.908383	0.1	1.109600
6.910050	0.1	1.109421
6.911717	0.1	1.108766
6.913383	0.1	1.107216
6.915050	0.1	1.105130
6.916717	0.1	1.103044
6.918383	0.1	1.100659
6.920050	0.1	1.096904
6.921717	0.1	1.091302
6.923383	0.1	1.084864
6.925050	0.1	1.079321
6.926717	0.1	1.076281
6.928383	0.1	1.076102
6.930050	0.1	1.078188
6.931717	0.1	1.080811
6.933383	0.1	1.082182
6.935050	0.1	1.082182
6.936717	0.1	1.082063
6.938383	0.1	1.082420
6.940050	0.1	1.082122
6.941717	0.1	1.080751
6.943383	0.1	1.079917
6.945050	0.1	1.080811
6.946717	0.1	1.082897
6.948383	0.1	1.084387
6.950050	0.1	1.084209
6.951717	0.1	1.082182
6.953383	0.1	1.078725
6.955050	0.1	1.075327
6.956717	0.1	1.073301
6.958383	0.1	1.073241
6.960050	0.1	1.075566
6.961717	0.1	1.079738
6.963383	0.1	1.083374
6.965050	0.1	1.083136
6.966717	0.1	1.077950
6.968383	0.1	1.070321
6.970050	0.1	1.064420
6.971717	0.1	1.062632
6.973383	0.1	1.064062
6.975050	0.1	1.066148
6.976717	0.1	1.067877
6.978383	0.1	1.068771
6.980050	0.1	1.068771
6.981717	0.1	1.068175
6.983383	0.1	1.067698
6.985050	0.1	1.067698
6.986717	0.1	1.067579
6.988383	0.1	1.066685
6.990050	0.1	1.064956
6.991717	0.1	1.063049
6.993383	0.1	1.061678
6.995050	0.1	1.060963
6.996717	0.1	1.060367
6.998383	0.1	1.059115
7.000050	0.1	1.056254
7.001717	0.1	1.051366
7.003383	0.1	1.045287
7.005050	0.1	1.039386
7.006717	0.1	1.034796
7.008383	0.1	1.031876
7.010050	0.1	1.030564
7.011717	0.1	1.029670
7.013383	0.1	1.027942
7.015050	0.1	1.024902
7.016717	0.1	1.020610
7.018383	0.1	1.015306
7.020050	0.1	1.010060
7.021717	0.1	1.006246
7.023383	0.1	1.004458
7.025050	0.1	1.003921
7.026717	0.1	1.003861
7.028383	0.1	1.004160
7.030050	0.1	1.003921
7.031717	0.1	1.001537
7.033383	0.1	0.996649
7.035050	0.1	0.990808
7.036717	0.1	0.985682
7.038383	0.1	0.981689
7.040050	0.1	0.977755
7.041717	0.1	0.972509
7.043383	0.1	0.965953
7.045050	0.1	0.959337
7.046717	0.1	0.954688
7.048383	0.1	0.953138
7.050050	0.1	0.953853
7.051717	0.1	0.955164
7.053383	0.1	0.955522
7.055050	0.1	0.954151
7.056717	0.1	0.950873
7.058383	0.1	0.945747
7.060050	0.1	0.939190
7.061717	0.1	0.932217
7.063383	0.1	0.926375
7.065050	0.1	0.923157
7.066717	0.1	0.923157
7.068383	0.1	0.925541
7.070050	0.1	0.928402
7.071717	0.1	0.929236
7.073383	0.1	0.926495
7.075050	0.1	0.920534
7.076717	0.1	0.912726
7.078383	0.1	0.904024
7.080050	0.1	0.894666
7.081717	0.1	0.885069
7.083383	0.1	0.876308
7.085050	0.1	0.869870
7.086717	0.1	0.866592
7.088383	0.1	0.866056
7.090050	0.1	0.867307
7.091717	0.1	0.868738
7.093383	0.1	0.869095
7.095050	0.1	0.868142
7.096717	0.1	0.866354
7.098383	0.1	0.863612
7.100050	0.1	0.859141
7.101717	0.1	0.853121
7.103383	0.1	0.847042
7.105050	0.1	0.842631
7.106717	0.1	0.840366
7.108383	0.1	0.839353
7.110050	0.1	0.838399
7.111717	0.1	0.837445
7.113383	0.1	0.837386
7.115050	0.1	0.838757
7.116717	0.1	0.841081
7.118383	0.1	0.843406
7.120050	0.1	0.845254
7.121717	0.1	0.846207
7.123383	0.1	0.845611
7.125050	0.1	0.843525
7.126717	0.1	0.840426
7.128383	0.1	0.836313
7.130050	0.1	0.830352
7.131717	0.1	0.822008
7.133383	0.1	0.812233
7.135050	0.1	0.802457
7.136717	0.1	0.794590
7.138383	0.1	0.790715
7.140050	0.1	0.791907
7.141717	0.1	0.797212
7.143383	0.1	0.803947
7.145050	0.1	0.808835
7.146717	0.1	0.809968
7.148383	0.1	0.807524
7.150050	0.1	0.802755
7.151717	0.1	0.796616
7.153383	0.1	0.790238
7.155050	0.1	0.784993
7.156717	0.1	0.782132
7.158383	0.1	0.781894
7.160050	0.1	0.783563
7.161717	0.1	0.786066
7.163383	0.1	0.788152
7.165050	0.1	0.788689
7.166717	0.1	0.787675
7.168383	0.1	0.786185
7.170050	0.1	0.784993
7.171717	0.1	0.784278
7.173383	0.1	0.783622
7.175050	0.1	0.782669
7.176717	0.1	0.781596
7.178383	0.1	0.781238
7.180050	0.1	0.782371
7.181717	0.1	0.784576
7.183383	0.1	0.786662
7.185050	0.1	0.788152
7.186717	0.1	0.789404
7.188383	0.1	0.790775
7.190050	0.1	0.792325
7.191717	0.1	0.794709
7.193383	0.1	0.798345
7.195050	0.1	0.802219
7.196717	0.1	0.804365
7.198383	0.1	0.803947
7.200050	0.1	0.801921
7.201717	0.1	0.800073
7.203383	0.1	0.799716
7.205050	0.1	0.800312
7.206717	0.1	0.800550
7.208383	0.1	0.799298
7.210050	0.1	0.796914
7.211717	0.1	0.794709
7.213383	0.1	0.793874
7.215050	0.1	0.794709
7.216717	0.1	0.797153
7.218383	0.1	0.800848
7.220050	0.1	0.805080
7.221717	0.1	0.808716
7.223383	0.1	0.810981
7.225050	0.1	0.812292
7.226717	0.1	0.813305
7.228383	0.1	0.814378
7.230050	0.1	0.815451
7.231717	0.1	0.816345
7.233383	0.1	0.816464
7.235050	0.1	0.815451
7.236717	0.1	0.813425
7.238383	0.1	0.810802
7.240050	0.1	0.807941
7.241717	0.1	0.804961
7.243383	0.1	0.802100
7.245050	0.1	0.799716
7.246717	0.1	0.798404
7.248383	0.1	0.798404
7.250050	0.1	0.799239
7.251717	0.1	0.799716
7.253383	0.1	0.799596
7.255050	0.1	0.799298
7.256717	0.1	0.799537
7.258383	0.1	0.800312
7.260050	0.1	0.801027
7.261717	0.1	0.801206
7.263383	0.1	0.800550
7.265050	0.1	0.799358
7.266717	0.1	0.798106
7.268383	0.1	0.797510
7.270050	0.1	0.797987
7.271717	0.1	0.798762
7.273383	0.1	0.798583
7.275050	0.1	0.795841
7.276717	0.1	0.790179
7.278383	0.1	0.783265
7.280050	0.1	0.777781
7.281717	0.1	0.775456
7.283383	0.1	0.776172
7.285050	0.1	0.779092
7.286717	0.1	0.782609
7.288383	0.1	0.785291
7.290050	0.1	0.786781
7.291717	0.1	0.787079
7.293383	0.1	0.786245
7.295050	0.1	0.784636
7.296717	0.1	0.782669
7.298383	0.1	0.780761
7.300050	0.1	0.778914
7.301717	0.1	0.776827
7.303383	0.1	0.774503
7.305050	0.1	0.771880
7.306717	0.1	0.768960
7.308383	0.1	0.765622
7.310050	0.1	0.762343
7.311717	0.1	0.760019
7.313383	0.1	0.759006
7.315050	0.1	0.758708
7.316717	0.1	0.758231
7.318383	0.1	0.757456
7.320050	0.1	0.756562
7.321717	0.1	0.755727
7.323383	0.1	0.754654
7.325050	0.1	0.753403
7.326717	0.1	0.752330
7.328383	0.1	0.751972
7.330050	0.1	0.752449
7.331717	0.1	0.753105
7.333383	0.1	0.752986
7.335050	0.1	0.752389
7.336717	0.1	0.752032
7.338383	0.1	0.751734
7.340050	0.1	0.750899
7.341717	0.1	0.749290
7.343383	0.1	0.747860
7.345050	0.1	0.747621
7.346717	0.1	0.748515
7.348383	0.1	0.748992
7.350050	0.1	0.747263
7.351717	0.1	0.743389
7.353383	0.1	0.739217
7.355050	0.1	0.736475
7.356717	0.1	0.735819
7.358383	0.1	0.736892
7.360050	0.1	0.738382
7.361717	0.1	0.739396
7.363383	0.1	0.739992
7.365050	0.1	0.740826
7.366717	0.1	0.742555
7.368383	0.1	0.744998
7.370050	0.1	0.746608
7.371717	0.1	0.745475
7.373383	0.1	0.741065
7.375050	0.1	0.734985
7.376717	0.1	0.730395
7.378383	0.1	0.729263
7.380050	0.1	0.731170
7.381717	0.1	0.734448
7.383383	0.1	0.737011
7.385050	0.1	0.737488
7.386717	0.1	0.735223
7.388383	0.1	0.730872
7.390050	0.1	0.726819
7.391717	0.1	0.725210
7.393383	0.1	0.726402
7.395050	0.1	0.729084
7.396717	0.1	0.730991
7.398383	0.1	0.730991
7.400050	0.1	0.729561
7.401717	0.1	0.728130
7.403383	0.1	0.727773
7.405050	0.1	0.728846
7.406717	0.1	0.730872
7.408383	0.1	0.732839
7.410050	0.1	0.733376
7.411717	0.1	0.731766
7.413383	0.1	0.728428
7.415050	0.1	0.724912
7.416717	0.1	0.723183
7.418383	0.1	0.723898
7.420050	0.1	0.725746
7.421717	0.1	0.726223
7.423383	0.1	0.723720
7.425050	0.1	0.719070
7.426717	0.1	0.714779
7.428383	0.1	0.712633
7.430050	0.1	0.712693
7.431717	0.1	0.714421
7.433383	0.1	0.717580
7.435050	0.1	0.721335
7.436717	0.1	0.723720
7.438383	0.1	0.723302
7.440050	0.1	0.720620
7.441717	0.1	0.717580
7.443383	0.1	0.715971
7.445050	0.1	0.716448
7.446717	0.1	0.718176
7.448383	0.1	0.719845
7.450050	0.1	0.720620
7.451717	0.1	0.720382
7.453383	0.1	0.719488
7.455050	0.1	0.718415
7.456717	0.1	0.717878
7.458383	0.1	0.717998
7.460050	0.1	0.717700
7.461717	0.1	0.716090
7.463383	0.1	0.713468
7.465050	0.1	0.711024
7.466717	0.1	0.710130
7.468383	0.1	0.711143
7.470050	0.1	0.712991
7.471717	0.1	0.714123
7.473383	0.1	0.714243
7.475050	0.1	0.714004
7.476717	0.1	0.713706
7.478383	0.1	0.713050
7.480050	0.1	0.711918
7.481717	0.1	0.710607
7.483383	0.1	0.709176
7.485050	0.1	0.707924
7.486717	0.1	0.708044
7.488383	0.1	0.710905
7.490050	0.1	0.716507
7.491717	0.1	0.723183
7.493383	0.1	0.728607
7.495050	0.1	0.731051
7.496717	0.1	0.730336
7.498383	0.1	0.727356
7.500050	0.1	0.722826
7.501717	0.1	0.717104
7.503383	0.1	0.711262
7.505050	0.1	0.706971
7.506717	0.1	0.705779
7.508383	0.1	0.707567
7.510050	0.1	0.710487
7.511717	0.1	0.712693
7.513383	0.1	0.713825
7.515050	0.1	0.714600
7.516717	0.1	0.715315
7.518383	0.1	0.715613
7.520050	0.1	0.715196
7.521717	0.1	0.714004
7.523383	0.1	0.712514
7.525050	0.1	0.711680
7.526717	0.1	0.712335
7.528383	0.1	0.714183
7.530050	0.1	0.715494
7.531717	0.1	0.715077
7.533383	0.1	0.713706
7.535050	0.1	0.712872
7.536717	0.1	0.713646
7.538383	0.1	0.715494
7.540050	0.1	0.717282
7.541717	0.1	0.717640
7.543383	0.1	0.715911
7.545050	0.1	0.712395
7.546717	0.1	0.708461
7.548383	0.1	0.705957
7.550050	0.1	0.706315
7.551717	0.1	0.709534
7.553383	0.1	0.714600
7.555050	0.1	0.719547
7.556717	0.1	0.722289
7.558383	0.1	0.721932
7.560050	0.1	0.719786
7.561717	0.1	0.717461
7.563383	0.1	0.716090
7.565050	0.1	0.715852
7.566717	0.1	0.716746
7.568383	0.1	0.717878
7.570050	0.1	0.718355
7.571717	0.1	0.717878
7.573383	0.1	0.716567
7.575050	0.1	0.715435
7.576717	0.1	0.715137
7.578383	0.1	0.715852
7.580050	0.1	0.717640
7.581717	0.1	0.720978
7.583383	0.1	0.725269
7.585050	0.1	0.729203
7.586717	0.1	0.732064
7.588383	0.1	0.733495
7.590050	0.1	0.733137
7.591717	0.1	0.730872
7.593383	0.1	0.726879
7.595050	0.1	0.721753
7.596717	0.1	0.716507
7.598383	0.1	0.712037
7.600050	0.1	0.709295
7.601717	0.1	0.709117
7.603383	0.1	0.711978
7.605050	0.1	0.716925
7.606717	0.1	0.721932
7.608383	0.1	0.725508
7.610050	0.1	0.727296
7.611717	0.1	0.727713
7.613383	0.1	0.727415
7.615050	0.1	0.726879
7.616717	0.1	0.726461
7.618383	0.1	0.726283
7.620050	0.1	0.726402
7.621717	0.1	0.726521
7.623383	0.1	0.726879
7.625050	0.1	0.727654
7.626717	0.1	0.728726
7.628383	0.1	0.729382
7.630050	0.1	0.728428
7.631717	0.1	0.724852
7.633383	0.1	0.718951
7.635050	0.1	0.712454
7.636717	0.1	0.707030
7.638383	0.1	0.703514
7.640050	0.1	0.701964
7.641717	0.1	0.702500
7.643383	0.1	0.705421
7.645050	0.1	0.710309
7.646717	0.1	0.715971
7.648383	0.1	0.720561
7.650050	0.1	0.723064
7.651717	0.1	0.723004
7.653383	0.1	0.720680
7.655050	0.1	0.717461
7.656717	0.1	0.715137
7.658383	0.1	0.715435
7.660050	0.1	0.718474
7.661717	0.1	0.723064
7.663383	0.1	0.727236
7.665050	0.1	0.729144
7.666717	0.1	0.728071
7.668383	0.1	0.724375
7.670050	0.1	0.719786
7.671717	0.1	0.716150
7.673383	0.1	0.714541
7.675050	0.1	0.715017
7.676717	0.1	0.717104
7.678383	0.1	0.720501
7.680050	0.1	0.725031
7.681717	0.1	0.729919
7.683383	0.1	0.734091
7.685050	0.1	0.736952
7.686717	0.1	0.738323
7.688383	0.1	0.737965
7.690050	0.1	0.736535
7.691717	0.1	0.734985
7.693383	0.1	0.734150
7.695050	0.1	0.734568
7.696717	0.1	0.736773
7.698383	0.1	0.740409
7.700050	0.1	0.743687
7.701717	0.1	0.744522
7.703383	0.1	0.743091
7.705050	0.1	0.741184
7.706717	0.1	0.740707
7.708383	0.1	0.741899
7.710050	0.1	0.743449
7.711717	0.1	0.744104
7.713383	0.1	0.743985
7.715050	0.1	0.743806
7.716717	0.1	0.744164
7.718383	0.1	0.744700
7.720050	0.1	0.744820
7.721717	0.1	0.744343
7.723383	0.1	0.743032
7.725050	0.1	0.740945
7.726717	0.1	0.738740
7.728383	0.1	0.737309
7.730050	0.1	0.736952
7.731717	0.1	0.737608
7.733383	0.1	0.739217
7.735050	0.1	0.741601
7.736717	0.1	0.743985
7.738383	0.1	0.745237
7.740050	0.1	0.744343
7.741717	0.1	0.741005
7.743383	0.1	0.736296
7.745050	0.1	0.732124
7.746717	0.1	0.729978
7.748383	0.1	0.730097
7.750050	0.1	0.731051
7.751717	0.1	0.730872
7.753383	0.1	0.729024
7.755050	0.1	0.726581
7.756717	0.1	0.724614
7.758383	0.1	0.723183
7.760050	0.1	0.721455
7.761717	0.1	0.719011
7.763383	0.1	0.716448
7.765050	0.1	0.715077
7.766717	0.1	0.715375
7.768383	0.1	0.717044
7.770050	0.1	0.719667
7.771717	0.1	0.722468
7.773383	0.1	0.724435
7.775050	0.1	0.724912
7.776717	0.1	0.724196
7.778383	0.1	0.722349
7.780050	0.1	0.718951
7.781717	0.1	0.714719
7.783383	0.1	0.711322
7.785050	0.1	0.709772
7.786717	0.1	0.709474
7.788383	0.1	0.709117
7.790050	0.1	0.708103
7.791717	0.1	0.706136
7.793383	0.1	0.703394
7.795050	0.1	0.700176
7.796717	0.1	0.697136
7.798383	0.1	0.694931
7.800050	0.1	0.693858
7.801717	0.1	0.693858
7.803383	0.1	0.694752
7.805050	0.1	0.695705
7.806717	0.1	0.695586
7.808383	0.1	0.694513
7.810050	0.1	0.693858
7.811717	0.1	0.694692
7.813383	0.1	0.696540
7.815050	0.1	0.698268
7.816717	0.1	0.699222
7.818383	0.1	0.699520
7.820050	0.1	0.699341
7.821717	0.1	0.698745
7.823383	0.1	0.697851
7.825050	0.1	0.696957
7.826717	0.1	0.696480
7.828383	0.1	0.697017
7.830050	0.1	0.698030
7.831717	0.1	0.699222
7.833383	0.1	0.700653
7.835050	0.1	0.702202
7.836717	0.1	0.702381
7.838383	0.1	0.700474
7.840050	0.1	0.697494
7.841717	0.1	0.695705
7.843383	0.1	0.696063
7.845050	0.1	0.697851
7.846717	0.1	0.699818
7.848383	0.1	0.700772
7.850050	0.1	0.700116
7.851717	0.1	0.698566
7.853383	0.1	0.697136
7.855050	0.1	0.696600
7.856717	0.1	0.697136
7.858383	0.1	0.698924
7.860050	0.1	0.701666
7.861717	0.1	0.704825
7.863383	0.1	0.707865
7.865050	0.1	0.710487
7.866717	0.1	0.712454
7.868383	0.1	0.713646
7.870050	0.1	0.713944
7.871717	0.1	0.713229
7.873383	0.1	0.711441
7.875050	0.1	0.708640
7.876717	0.1	0.705123
7.878383	0.1	0.701785
7.880050	0.1	0.699818
7.881717	0.1	0.699282
7.883383	0.1	0.699103
7.885050	0.1	0.698566
7.886717	0.1	0.697076
7.888383	0.1	0.694573
7.890050	0.1	0.692070
7.891717	0.1	0.690818
7.893383	0.1	0.691533
7.895050	0.1	0.693679
7.896717	0.1	0.696778
7.898383	0.1	0.700653
7.900050	0.1	0.704646
7.901717	0.1	0.707269
7.903383	0.1	0.707746
7.905050	0.1	0.706255
7.906717	0.1	0.702798
7.908383	0.1	0.698209
7.910050	0.1	0.694096
7.911717	0.1	0.692248
7.913383	0.1	0.693321
7.915050	0.1	0.696719
7.916717	0.1	0.700891
7.918383	0.1	0.703931
7.920050	0.1	0.704646
7.921717	0.1	0.702858
7.923383	0.1	0.699639
7.925050	0.1	0.696778
7.926717	0.1	0.695288
7.928383	0.1	0.694752
7.930050	0.1	0.694156
7.931717	0.1	0.692904
7.933383	0.1	0.691056
7.935050	0.1	0.689209
7.936717	0.1	0.688434
7.938383	0.1	0.689745
7.940050	0.1	0.692964
7.941717	0.1	0.697076
7.943383	0.1	0.700891
7.945050	0.1	0.703335
7.946717	0.1	0.703752
7.948383	0.1	0.702620
7.950050	0.1	0.701308
7.951717	0.1	0.700712
7.953383	0.1	0.700414
7.955050	0.1	0.700176
7.956717	0.1	0.700653
7.958383	0.1	0.701785
7.960050	0.1	0.702441
7.961717	0.1	0.701606
7.963383	0.1	0.699341
7.965050	0.1	0.696361
7.966717	0.1	0.693798
7.968383	0.1	0.692129
7.970050	0.1	0.691354
7.971717	0.1	0.691414
7.973383	0.1	0.692546
7.975050	0.1	0.694096
7.976717	0.1	0.695288
7.978383	0.1	0.695705
7.980050	0.1	0.695407
7.981717	0.1	0.694454
7.983383	0.1	0.693679
7.985050	0.1	0.694275
7.986717	0.1	0.696719
7.988383	0.1	0.700355
7.990050	0.1	0.704289
7.991717	0.1	0.708044
7.993383	0.1	0.711262
7.995050	0.1	0.713229
7.996717	0.1	0.712991
7.998383	0.1	0.709832
8.000050	0.1	0.704408
8.001717	0.1	0.698268
8.003383	0.1	0.693798
8.005050	0.1	0.693321
8.006717	0.1	0.697434
8.008383	0.1	0.704110
8.010050	0.1	0.709951
8.011717	0.1	0.712812
8.013383	0.1	0.712633
8.015050	0.1	0.710666
8.016717	0.1	0.708163
8.018383	0.1	0.706673
8.020050	0.1	0.707328
8.021717	0.1	0.709057
8.023383	0.1	0.710070
8.025050	0.1	0.709474
8.026717	0.1	0.707865
8.028383	0.1	0.705779
8.030050	0.1	0.703991
8.031717	0.1	0.703454
8.033383	0.1	0.704765
8.035050	0.1	0.706852
8.036717	0.1	0.707686
8.038383	0.1	0.706017
8.040050	0.1	0.701964
8.041717	0.1	0.696659
8.043383	0.1	0.691593
8.045050	0.1	0.688076
8.046717	0.1	0.686824
8.048383	0.1	0.687659
8.050050	0.1	0.690460
8.051717	0.1	0.695348
8.053383	0.1	0.701726
8.055050	0.1	0.707209
8.056717	0.1	0.709117
8.058383	0.1	0.706852
8.060050	0.1	0.702441
8.061717	0.1	0.698507
8.063383	0.1	0.696838
8.065050	0.1	0.697732
8.066717	0.1	0.699401
8.068383	0.1	0.700057
8.070050	0.1	0.699103
8.071717	0.1	0.697017
8.073383	0.1	0.695050
8.075050	0.1	0.694513
8.076717	0.1	0.695825
8.078383	0.1	0.698388
8.080050	0.1	0.701785
8.081717	0.1	0.705719
8.083383	0.1	0.708997
8.085050	0.1	0.709415
8.086717	0.1	0.705779
8.088383	0.1	0.700235
8.090050	0.1	0.696421
8.091717	0.1	0.695646
8.093383	0.1	0.696600
8.095050	0.1	0.697911
8.096717	0.1	0.699520
8.098383	0.1	0.701249
8.100050	0.1	0.702500
8.101717	0.1	0.703037
8.103383	0.1	0.702977
8.105050	0.1	0.701904
8.106717	0.1	0.699282
8.108383	0.1	0.695169
8.110050	0.1	0.690818
8.111717	0.1	0.687778
8.113383	0.1	0.687361
8.115050	0.1	0.689805
8.116717	0.1	0.694215
8.118383	0.1	0.699520
8.120050	0.1	0.705242
8.121717	0.1	0.710189
8.123383	0.1	0.712454
8.125050	0.1	0.710726
8.126717	0.1	0.705481
8.128383	0.1	0.699103
8.130050	0.1	0.694513
8.131717	0.1	0.693858
8.133383	0.1	0.697255
8.135050	0.1	0.702977
8.136717	0.1	0.708163
8.138383	0.1	0.710368
8.140050	0.1	0.708759
8.141717	0.1	0.704825
8.143383	0.1	0.701547
8.145050	0.1	0.701487
8.146717	0.1	0.704527
8.148383	0.1	0.708938
8.150050	0.1	0.712693
8.151717	0.1	0.714779
8.153383	0.1	0.714958
8.155050	0.1	0.713706
8.156717	0.1	0.711501
8.158383	0.1	0.708461
8.160050	0.1	0.704944
8.161717	0.1	0.701606
8.163383	0.1	0.699103
8.165050	0.1	0.698090
8.166717	0.1	0.699103
8.168383	0.1	0.702262
8.170050	0.1	0.706911
8.171717	0.1	0.711322
8.173383	0.1	0.713289
8.175050	0.1	0.712156
8.176717	0.1	0.709057
8.178383	0.1	0.706434
8.180050	0.1	0.705957
8.181717	0.1	0.707746
8.183383	0.1	0.710249
8.185050	0.1	0.712097
8.186717	0.1	0.713229
8.188383	0.1	0.714302
8.190050	0.1	0.715613
8.191717	0.1	0.716865
8.193383	0.1	0.716865
8.195050	0.1	0.714898
8.196717	0.1	0.711799
8.198383	0.1	0.710130
8.200050	0.1	0.711918
8.201717	0.1	0.716686
8.203383	0.1	0.721932
8.205050	0.1	0.725389
8.206717	0.1	0.726879
8.208383	0.1	0.727534
8.210050	0.1	0.728667
8.211717	0.1	0.730932
8.213383	0.1	0.733972
8.215050	0.1	0.737131
8.216717	0.1	0.740051
8.218383	0.1	0.743449
8.220050	0.1	0.748098
8.221717	0.1	0.754178
8.223383	0.1	0.760317
8.225050	0.1	0.764430
8.226717	0.1	0.765026
8.228383	0.1	0.762224
8.230050	0.1	0.757217
8.231717	0.1	0.752151
8.233383	0.1	0.749707
8.235050	0.1	0.751734
8.236717	0.1	0.758112
8.238383	0.1	0.767052
8.240050	0.1	0.776112
8.241717	0.1	0.782609
8.243383	0.1	0.785112
8.245050	0.1	0.784099
8.246717	0.1	0.782549
8.248383	0.1	0.783503
8.250050	0.1	0.787973
8.251717	0.1	0.794411
8.253383	0.1	0.800014
8.255050	0.1	0.802994
8.256717	0.1	0.802755
8.258383	0.1	0.800431
8.260050	0.1	0.798583
8.261717	0.1	0.799060
8.263383	0.1	0.801921
8.265050	0.1	0.806093
8.266717	0.1	0.810802
8.268383	0.1	0.815153
8.270050	0.1	0.818133
8.271717	0.1	0.818729
8.273383	0.1	0.816584
8.275050	0.1	0.812411
8.276717	0.1	0.808358
8.278383	0.1	0.806809
8.280050	0.1	0.809014
8.281717	0.1	0.814140
8.283383	0.1	0.819743
8.285050	0.1	0.823081
8.286717	0.1	0.822425
8.288383	0.1	0.818729
8.290050	0.1	0.814736
8.291717	0.1	0.813067
8.293383	0.1	0.814140
8.295050	0.1	0.817418
8.296717	0.1	0.822067
8.298383	0.1	0.826657
8.300050	0.1	0.829220
8.301717	0.1	0.828922
8.303383	0.1	0.827193
8.305050	0.1	0.826716
8.306717	0.1	0.829220
8.308383	0.1	0.833571
8.310050	0.1	0.836909
8.311717	0.1	0.837266
8.313383	0.1	0.834405
8.315050	0.1	0.829279
8.316717	0.1	0.824273
8.318383	0.1	0.822067
8.320050	0.1	0.824034
8.321717	0.1	0.828981
8.323383	0.1	0.834167
8.325050	0.1	0.837207
8.326717	0.1	0.837386
8.328383	0.1	0.835061
8.330050	0.1	0.830948
8.331717	0.1	0.826836
8.333383	0.1	0.824809
8.335050	0.1	0.826180
8.336717	0.1	0.830412
8.338383	0.1	0.835598
8.340050	0.1	0.839472
8.341717	0.1	0.841081
8.343383	0.1	0.840008
8.345050	0.1	0.836432
8.346717	0.1	0.830948
8.348383	0.1	0.824750
8.350050	0.1	0.818849
8.351717	0.1	0.814140
8.353383	0.1	0.811517
8.355050	0.1	0.811994
8.356717	0.1	0.815451
8.358383	0.1	0.820100
8.360050	0.1	0.823319
8.361717	0.1	0.823259
8.363383	0.1	0.820160
8.365050	0.1	0.815451
8.366717	0.1	0.810504
8.368383	0.1	0.806570
8.370050	0.1	0.805140
8.371717	0.1	0.806689
8.373383	0.1	0.810266
8.375050	0.1	0.814021
8.376717	0.1	0.816107
8.378383	0.1	0.815928
8.380050	0.1	0.813782
8.381717	0.1	0.810385
8.383383	0.1	0.806034
8.385050	0.1	0.801325
8.386717	0.1	0.798106
8.388383	0.1	0.797868
8.390050	0.1	0.800490
8.391717	0.1	0.804007
8.393383	0.1	0.806809
8.395050	0.1	0.808358
8.396717	0.1	0.808716
8.398383	0.1	0.808239
8.400050	0.1	0.807583
8.401717	0.1	0.807464
8.403383	0.1	0.807881
8.405050	0.1	0.808060
8.406717	0.1	0.807643
8.408383	0.1	0.806987
8.410050	0.1	0.806570
8.411717	0.1	0.806153
8.413383	0.1	0.805855
8.415050	0.1	0.806153
8.416717	0.1	0.807881
8.418383	0.1	0.811160
8.420050	0.1	0.814974
8.421717	0.1	0.818193
8.423383	0.1	0.819683
8.425050	0.1	0.818908
8.426717	0.1	0.816166
8.428383	0.1	0.812352
8.430050	0.1	0.808656
8.431717	0.1	0.806689
8.433383	0.1	0.808060
8.435050	0.1	0.813305
8.436717	0.1	0.820994
8.438383	0.1	0.828803
8.440050	0.1	0.834703
8.441717	0.1	0.837028
8.443383	0.1	0.835419
8.445050	0.1	0.831485
8.446717	0.1	0.827193
8.448383	0.1	0.823438
8.450050	0.1	0.820458
8.451717	0.1	0.818789
8.453383	0.1	0.819087
8.455050	0.1	0.820994
8.456717	0.1	0.822842
8.458383	0.1	0.823259
8.460050	0.1	0.822306
8.461717	0.1	0.820637
8.463383	0.1	0.819027
8.465050	0.1	0.818253
8.466717	0.1	0.818551
8.468383	0.1	0.819624
8.470050	0.1	0.821054
8.471717	0.1	0.823259
8.473383	0.1	0.827134
8.475050	0.1	0.832439
8.476717	0.1	0.837147
8.478383	0.1	0.838995
8.480050	0.1	0.837565
8.481717	0.1	0.834346
8.483383	0.1	0.831544
8.485050	0.1	0.831187
8.486717	0.1	0.833988
8.488383	0.1	0.838161
8.490050	0.1	0.841498
8.491717	0.1	0.843167
8.493383	0.1	0.843465
8.495050	0.1	0.843585
8.496717	0.1	0.844240
8.498383	0.1	0.844836
8.500050	0.1	0.844896
8.501717	0.1	0.845075
8.503383	0.1	0.846744
8.505050	0.1	0.850380
8.506717	0.1	0.855088
8.508383	0.1	0.858903
8.510050	0.1	0.860393
8.511717	0.1	0.859499
8.513383	0.1	0.857294
8.515050	0.1	0.854909
8.516717	0.1	0.853717
8.518383	0.1	0.855088
8.520050	0.1	0.859559
8.521717	0.1	0.865758
8.523383	0.1	0.871003
8.525050	0.1	0.872970
8.526717	0.1	0.871241
8.528383	0.1	0.867426
8.530050	0.1	0.863850
8.531717	0.1	0.862181
8.533383	0.1	0.862837
8.535050	0.1	0.865817
8.536717	0.1	0.870764
8.538383	0.1	0.876427
8.540050	0.1	0.881434
8.541717	0.1	0.884891
8.543383	0.1	0.886798
8.545050	0.1	0.887811
8.546717	0.1	0.888646
8.548383	0.1	0.889659
8.550050	0.1	0.891030
8.551717	0.1	0.892758
8.553383	0.1	0.894249
8.555050	0.1	0.895083
8.556717	0.1	0.895560
8.558383	0.1	0.896394
8.560050	0.1	0.898123
8.561717	0.1	0.900805
8.563383	0.1	0.904143
8.565050	0.1	0.907540
8.566717	0.1	0.910163
8.568383	0.1	0.911415
8.570050	0.1	0.910819
8.571717	0.1	0.908792
8.573383	0.1	0.906944
8.575050	0.1	0.906646
8.576717	0.1	0.908375
8.578383	0.1	0.911176
8.580050	0.1	0.913560
8.581717	0.1	0.914753
8.583383	0.1	0.915110
8.585050	0.1	0.915527
8.586717	0.1	0.916779
8.588383	0.1	0.918567
8.590050	0.1	0.919879
8.591717	0.1	0.919402
8.593383	0.1	0.917256
8.595050	0.1	0.915587
8.596717	0.1	0.916660
8.598383	0.1	0.920951
8.600050	0.1	0.926793
8.601717	0.1	0.932336
8.603383	0.1	0.936329
8.605050	0.1	0.937879
8.606717	0.1	0.937343
8.608383	0.1	0.936568
8.610050	0.1	0.937402
8.611717	0.1	0.939786
8.613383	0.1	0.942051
8.615050	0.1	0.942409
8.616717	0.1	0.940144
8.618383	0.1	0.935257
8.620050	0.1	0.928998
8.621717	0.1	0.923514
8.623383	0.1	0.920951
8.625050	0.1	0.921667
8.626717	0.1	0.924528
8.628383	0.1	0.928223
8.630050	0.1	0.931859
8.631717	0.1	0.934184
8.633383	0.1	0.934005
8.635050	0.1	0.931382
8.636717	0.1	0.927448
8.638383	0.1	0.923216
8.640050	0.1	0.918984
8.641717	0.1	0.914812
8.643383	0.1	0.910878
8.645050	0.1	0.907481
8.646717	0.1	0.904679
8.648383	0.1	0.902593
8.650050	0.1	0.901222
8.651717	0.1	0.900209
8.653383	0.1	0.899017
8.655050	0.1	0.897229
8.656717	0.1	0.894010
8.658383	0.1	0.889123
8.660050	0.1	0.883520
8.661717	0.1	0.879109
8.663383	0.1	0.877202
8.665050	0.1	0.877738
8.666717	0.1	0.879526
8.668383	0.1	0.880659
8.670050	0.1	0.879824
8.671717	0.1	0.877202
8.673383	0.1	0.873625
8.675050	0.1	0.869811
8.676717	0.1	0.866175
8.678383	0.1	0.863433
8.680050	0.1	0.862539
8.681717	0.1	0.863373
8.683383	0.1	0.864923
8.685050	0.1	0.865519
8.686717	0.1	0.864148
8.688383	0.1	0.861108
8.690050	0.1	0.857651
8.691717	0.1	0.854909
8.693383	0.1	0.853062
8.695050	0.1	0.851631
8.696717	0.1	0.850439
8.698383	0.1	0.848949
8.700050	0.1	0.846684
8.701717	0.1	0.843585
8.703383	0.1	0.840306
8.705050	0.1	0.836551
8.706717	0.1	0.831485
8.708383	0.1	0.825644
8.710050	0.1	0.821054
8.711717	0.1	0.819087
8.713383	0.1	0.819325
8.715050	0.1	0.820041
8.716717	0.1	0.819862
8.718383	0.1	0.818431
8.720050	0.1	0.816524
8.721717	0.1	0.815213
8.723383	0.1	0.815094
8.725050	0.1	0.815928
8.726717	0.1	0.816941
8.728383	0.1	0.817537
8.730050	0.1	0.817776
8.731717	0.1	0.817776
8.733383	0.1	0.817716
8.735050	0.1	0.817776
8.736717	0.1	0.817835
8.738383	0.1	0.817955
8.740050	0.1	0.817776
8.741717	0.1	0.816822
8.743383	0.1	0.814378
8.745050	0.1	0.810325
8.746717	0.1	0.805080
8.748383	0.1	0.799775
8.750050	0.1	0.795662
8.751717	0.1	0.793219
8.753383	0.1	0.791371
8.755050	0.1	0.789046
8.756717	0.1	0.786483
8.758383	0.1	0.784934
8.760050	0.1	0.784636
8.761717	0.1	0.784516
8.763383	0.1	0.783980
8.765050	0.1	0.783265
8.766717	0.1	0.783205
8.768383	0.1	0.783920
8.770050	0.1	0.784755
8.771717	0.1	0.785232
8.773383	0.1	0.784636
8.775050	0.1	0.782311
8.776717	0.1	0.778794
8.778383	0.1	0.775397
8.780050	0.1	0.773370
8.781717	0.1	0.773490
8.783383	0.1	0.776112
8.785050	0.1	0.780642
8.786717	0.1	0.785351
8.788383	0.1	0.788271
8.790050	0.1	0.788331
8.791717	0.1	0.786305
8.793383	0.1	0.783622
8.795050	0.1	0.781357
8.796717	0.1	0.779927
8.798383	0.1	0.779569
8.800050	0.1	0.780463
8.801717	0.1	0.781536
8.803383	0.1	0.781536
8.805050	0.1	0.780582
8.806717	0.1	0.779510
8.808383	0.1	0.779033
8.810050	0.1	0.779033
8.811717	0.1	0.778794
8.813383	0.1	0.777721
8.815050	0.1	0.776351
8.816717	0.1	0.776112
8.818383	0.1	0.777364
8.820050	0.1	0.779152
8.821717	0.1	0.780582
8.823383	0.1	0.781477
8.825050	0.1	0.782251
8.826717	0.1	0.782490
8.828383	0.1	0.781238
8.830050	0.1	0.777960
8.831717	0.1	0.774145
8.833383	0.1	0.771999
8.835050	0.1	0.772476
8.836717	0.1	0.775218
8.838383	0.1	0.778616
8.840050	0.1	0.780642
8.841717	0.1	0.780344
8.843383	0.1	0.778377
8.845050	0.1	0.776589
8.846717	0.1	0.776053
8.848383	0.1	0.776827
8.850050	0.1	0.778914
8.851717	0.1	0.782251
8.853383	0.1	0.785649
8.855050	0.1	0.787675
8.856717	0.1	0.788152
8.858383	0.1	0.787377
8.860050	0.1	0.785589
8.861717	0.1	0.783145
8.863383	0.1	0.781119
8.865050	0.1	0.781298
8.866717	0.1	0.784397
8.868383	0.1	0.789583
8.870050	0.1	0.794590
8.871717	0.1	0.797331
8.873383	0.1	0.797570
8.875050	0.1	0.796199
8.876717	0.1	0.794888
8.878383	0.1	0.794828
8.880050	0.1	0.796258
8.881717	0.1	0.798047
8.883383	0.1	0.798881
8.885050	0.1	0.798643
8.886717	0.1	0.797868
8.888383	0.1	0.796557
8.890050	0.1	0.794351
8.891717	0.1	0.791132
8.893383	0.1	0.787318
8.895050	0.1	0.784218
8.896717	0.1	0.782788
8.898383	0.1	0.782788
8.900050	0.1	0.783086
8.901717	0.1	0.783742
8.903383	0.1	0.785410
8.905050	0.1	0.788450
8.906717	0.1	0.792801
8.908383	0.1	0.797927
8.910050	0.1	0.802934
8.911717	0.1	0.806868
8.913383	0.1	0.808835
8.915050	0.1	0.808179
8.916717	0.1	0.805497
8.918383	0.1	0.802219
8.920050	0.1	0.799596
8.921717	0.1	0.797868
8.923383	0.1	0.796974
8.925050	0.1	0.796855
8.926717	0.1	0.797451
8.928383	0.1	0.799060
8.930050	0.1	0.801623
8.931717	0.1	0.804126
8.933383	0.1	0.805497
8.935050	0.1	0.805914
8.936717	0.1	0.806510
8.938383	0.1	0.807345
8.940050	0.1	0.807524
8.941717	0.1	0.806212
8.943383	0.1	0.804007
8.945050	0.1	0.802159
8.946717	0.1	0.801683
8.948383	0.1	0.801981
8.950050	0.1	0.801027
8.951717	0.1	0.797808
8.953383	0.1	0.793457
8.955050	0.1	0.790238
8.956717	0.1	0.790238
8.958383	0.1	0.793994
8.960050	0.1	0.800192
8.961717	0.1	0.806272
8.963383	0.1	0.810266
8.965050	0.1	0.811517
8.966717	0.1	0.810683
8.968383	0.1	0.808358
8.970050	0.1	0.804901
8.971717	0.1	0.801086
8.973383	0.1	0.797927
8.975050	0.1	0.796855
8.976717	0.1	0.798762
8.978383	0.1	0.802159
8.980050	0.1	0.804603
8.981717	0.1	0.804663
8.983383	0.1	0.803053
8.985050	0.1	0.801921
8.986717	0.1	0.803292
8.988383	0.1	0.806749
8.990050	0.1	0.809848
8.991717	0.1	0.810623
8.993383	0.1	0.808775
8.995050	0.1	0.804544
8.996717	0.1	0.797868
8.998383	0.1	0.789821
9.000050	0.1	0.781596
9.001717	0.1	0.774920
9.003383	0.1	0.772297
9.005050	0.1	0.775397
9.006717	0.1	0.782728
9.008383	0.1	0.790536
9.010050	0.1	0.796378
9.011717	0.1	0.799954
9.013383	0.1	0.802040
9.015050	0.1	0.802696
9.016717	0.1	0.801861
9.018383	0.1	0.799775
9.020050	0.1	0.796676
9.021717	0.1	0.793397
9.023383	0.1	0.791371
9.025050	0.1	0.790894
9.026717	0.1	0.791252
9.028383	0.1	0.792086
9.030050	0.1	0.793636
9.031717	0.1	0.796020
9.033383	0.1	0.798762
9.035050	0.1	0.801265
9.036717	0.1	0.802696
9.038383	0.1	0.802577
9.040050	0.1	0.800729
9.041717	0.1	0.797570
9.043383	0.1	0.794351
9.045050	0.1	0.792086
9.046717	0.1	0.790954
9.048383	0.1	0.790358
9.050050	0.1	0.789881
9.051717	0.1	0.788748
9.053383	0.1	0.786603
9.055050	0.1	0.783980
9.056717	0.1	0.782907
9.058383	0.1	0.785291
9.060050	0.1	0.791490
9.061717	0.1	0.799775
9.063383	0.1	0.807464
9.065050	0.1	0.812113
9.066717	0.1	0.812709
9.068383	0.1	0.810385
9.070050	0.1	0.807285
9.071717	0.1	0.804782
9.073383	0.1	0.802875
9.075050	0.1	0.801206
9.076717	0.1	0.799358
9.078383	0.1	0.797153
9.080050	0.1	0.795186
9.081717	0.1	0.794888
9.083383	0.1	0.797272
9.085050	0.1	0.801444
9.086717	0.1	0.805259
9.088383	0.1	0.807107
9.090050	0.1	0.806928
9.091717	0.1	0.805199
9.093383	0.1	0.802517
9.095050	0.1	0.799239
9.096717	0.1	0.795722
9.098383	0.1	0.791907
9.100050	0.1	0.787675
9.101717	0.1	0.783503
9.103383	0.1	0.780582
9.105050	0.1	0.780284
9.106717	0.1	0.783145
9.108383	0.1	0.788212
9.110050	0.1	0.793934
9.111717	0.1	0.798583
9.113383	0.1	0.801563
9.115050	0.1	0.802696
9.116717	0.1	0.801563
9.118383	0.1	0.798047
9.120050	0.1	0.793457
9.121717	0.1	0.789821
9.123383	0.1	0.788331
9.125050	0.1	0.787914
9.126717	0.1	0.786483
9.128383	0.1	0.783443
9.130050	0.1	0.780165
9.131717	0.1	0.778616
9.133383	0.1	0.779152
9.135050	0.1	0.780880
9.136717	0.1	0.783086
9.138383	0.1	0.785410
9.140050	0.1	0.786960
9.141717	0.1	0.786364
9.143383	0.1	0.783682
9.145050	0.1	0.780761
9.146717	0.1	0.779808
9.148383	0.1	0.781477
9.150050	0.1	0.784278
9.151717	0.1	0.785887
9.153383	0.1	0.785172
9.155050	0.1	0.782728
9.156717	0.1	0.779986
9.158383	0.1	0.778437
9.160050	0.1	0.778496
9.161717	0.1	0.779629
9.163383	0.1	0.781357
9.165050	0.1	0.783563
9.166717	0.1	0.785470
9.168383	0.1	0.786305
9.170050	0.1	0.786364
9.171717	0.1	0.786722
9.173383	0.1	0.787556
9.175050	0.1	0.788629
9.176717	0.1	0.789404
9.178383	0.1	0.789642
9.180050	0.1	0.789166
9.181717	0.1	0.787616
9.183383	0.1	0.784755
9.185050	0.1	0.781179
9.186717	0.1	0.778258
9.188383	0.1	0.777185
9.190050	0.1	0.778258
9.191717	0.1	0.780344
9.193383	0.1	0.781477
9.195050	0.1	0.780582
9.196717	0.1	0.779092
9.198383	0.1	0.779331
9.200050	0.1	0.782251
9.201717	0.1	0.786483
9.203383	0.1	0.789583
9.205050	0.1	0.789940
9.206717	0.1	0.787675
9.208383	0.1	0.784040
9.210050	0.1	0.780463
9.211717	0.1	0.777543
9.213383	0.1	0.775337
9.215050	0.1	0.774086
9.216717	0.1	0.774562
9.218383	0.1	0.776589
9.220050	0.1	0.778854
9.221717	0.1	0.780225
9.223383	0.1	0.779927
9.225050	0.1	0.778139
9.226717	0.1	0.776470
9.228383	0.1	0.776649
9.230050	0.1	0.778914
9.231717	0.1	0.782549
9.233383	0.1	0.786543
9.235050	0.1	0.789523
9.236717	0.1	0.790000
9.238383	0.1	0.787497
9.240050	0.1	0.783622
9.241717	0.1	0.781238
9.243383	0.1	0.782728
9.245050	0.1	0.788510
9.246717	0.1	0.796914
9.248383	0.1	0.804782
9.250050	0.1	0.809252
9.251717	0.1	0.809073
9.253383	0.1	0.805140
9.255050	0.1	0.799358
9.256717	0.1	0.793219
9.258383	0.1	0.787914
9.260050	0.1	0.785053
9.261717	0.1	0.785947
9.263383	0.1	0.789642
9.265050	0.1	0.793755
9.266717	0.1	0.796676
9.268383	0.1	0.797629
9.270050	0.1	0.796795
9.271717	0.1	0.794649
9.273383	0.1	0.792086
9.275050	0.1	0.789762
9.276717	0.1	0.788152
9.278383	0.1	0.788271
9.280050	0.1	0.790894
9.281717	0.1	0.795066
9.283383	0.1	0.798523
9.285050	0.1	0.799418
9.286717	0.1	0.797212
9.288383	0.1	0.792980
9.290050	0.1	0.788510
9.291717	0.1	0.784934
9.293383	0.1	0.782251
9.295050	0.1	0.780404
9.296717	0.1	0.779986
9.298383	0.1	0.782013
9.300050	0.1	0.786960
9.301717	0.1	0.794292
9.303383	0.1	0.802517
9.305050	0.1	0.810325
9.306717	0.1	0.817001
9.308383	0.1	0.821769
9.310050	0.1	0.824153
9.311717	0.1	0.824571
9.313383	0.1	0.823915
9.315050	0.1	0.822425
9.316717	0.1	0.819385
9.318383	0.1	0.814378
9.320050	0.1	0.808060
9.321717	0.1	0.802040
9.323383	0.1	0.798166
9.325050	0.1	0.797033
9.326717	0.1	0.797629
9.328383	0.1	0.798285
9.330050	0.1	0.798702
9.331717	0.1	0.798941
9.333383	0.1	0.799060
9.335050	0.1	0.799060
9.336717	0.1	0.798881
9.338383	0.1	0.799000
9.340050	0.1	0.800371
9.341717	0.1	0.803530
9.343383	0.1	0.808418
9.345050	0.1	0.814199
9.346717	0.1	0.819385
9.348383	0.1	0.823140
9.350050	0.1	0.826061
9.351717	0.1	0.829160
9.353383	0.1	0.832498
9.355050	0.1	0.835717
9.356717	0.1	0.837922
9.358383	0.1	0.837684
9.360050	0.1	0.834763
9.361717	0.1	0.829816
9.363383	0.1	0.823736
9.365050	0.1	0.818431
9.366717	0.1	0.816107
9.368383	0.1	0.817895
9.370050	0.1	0.822783
9.371717	0.1	0.828385
9.373383	0.1	0.831962
9.375050	0.1	0.832439
9.376717	0.1	0.830472
9.378383	0.1	0.828028
9.380050	0.1	0.826657
9.381717	0.1	0.827193
9.383383	0.1	0.830233
9.385050	0.1	0.835240
9.386717	0.1	0.840426
9.388383	0.1	0.843942
9.390050	0.1	0.845492
9.391717	0.1	0.846267
9.393383	0.1	0.847459
9.395050	0.1	0.849128
9.396717	0.1	0.850439
9.398383	0.1	0.851095
9.400050	0.1	0.850976
9.401717	0.1	0.849962
9.403383	0.1	0.847876
9.405050	0.1	0.845432
9.406717	0.1	0.844181
9.408383	0.1	0.845432
9.410050	0.1	0.849247
9.411717	0.1	0.854373
9.413383	0.1	0.859022
9.415050	0.1	0.862241
9.416717	0.1	0.863314
9.418383	0.1	0.862062
9.420050	0.1	0.858903
9.421717	0.1	0.855565
9.423383	0.1	0.853539
9.425050	0.1	0.853241
9.426717	0.1	0.854552
9.428383	0.1	0.857353
9.430050	0.1	0.861347
9.431717	0.1	0.865817
9.433383	0.1	0.869393
9.435050	0.1	0.871599
9.436717	0.1	0.872493
9.438383	0.1	0.872552
9.440050	0.1	0.872016
9.441717	0.1	0.871837
9.443383	0.1	0.873208
9.445050	0.1	0.876188
9.446717	0.1	0.879347
9.448383	0.1	0.881434
9.450050	0.1	0.882447
9.451717	0.1	0.883102
9.453383	0.1	0.883460
9.455050	0.1	0.883102
9.456717	0.1	0.881851
9.458383	0.1	0.880480
9.460050	0.1	0.880003
9.461717	0.1	0.880241
9.463383	0.1	0.880599
9.465050	0.1	0.881195
9.466717	0.1	0.882864
9.468383	0.1	0.885725
9.470050	0.1	0.889242
9.471717	0.1	0.891864
9.473383	0.1	0.892580
9.475050	0.1	0.891566
9.476717	0.1	0.889897
9.478383	0.1	0.888765
9.480050	0.1	0.888884
9.481717	0.1	0.890315
9.483383	0.1	0.892282
9.485050	0.1	0.894308
9.486717	0.1	0.896215
9.488383	0.1	0.898182
9.490050	0.1	0.900567
9.491717	0.1	0.903547
9.493383	0.1	0.906825
9.495050	0.1	0.909448
9.496717	0.1	0.910521
9.498383	0.1	0.909627
9.500050	0.1	0.907600
9.501717	0.1	0.905871
9.503383	0.1	0.905037
9.505050	0.1	0.904560
9.506717	0.1	0.904322
9.508383	0.1	0.905037
9.510050	0.1	0.906587
9.511717	0.1	0.907779
9.513383	0.1	0.907838
9.515050	0.1	0.907421
9.516717	0.1	0.908017
9.518383	0.1	0.910461
9.520050	0.1	0.914514
9.521717	0.1	0.919461
9.523383	0.1	0.924587
9.525050	0.1	0.928879
9.526717	0.1	0.931382
9.528383	0.1	0.932217
9.530050	0.1	0.932336
9.531717	0.1	0.932753
9.533383	0.1	0.934064
9.535050	0.1	0.936687
9.536717	0.1	0.941098
9.538383	0.1	0.946760
9.540050	0.1	0.951707
9.541717	0.1	0.954688
9.543383	0.1	0.956297
9.545050	0.1	0.957727
9.546717	0.1	0.959277
9.548383	0.1	0.960648
9.550050	0.1	0.961423
9.551717	0.1	0.961840
9.553383	0.1	0.962615
9.555050	0.1	0.964344
9.556717	0.1	0.966966
9.558383	0.1	0.970662
9.560050	0.1	0.975907
9.561717	0.1	0.982463
9.563383	0.1	0.988841
9.565050	0.1	0.993252
9.566717	0.1	0.995398
9.568383	0.1	0.995696
9.570050	0.1	0.994980
9.571717	0.1	0.994146
9.573383	0.1	0.994265
9.575050	0.1	0.996172
9.576717	0.1	1.000047
9.578383	0.1	1.005590
9.580050	0.1	1.011968
9.581717	0.1	1.018524
9.583383	0.1	1.024842
9.585050	0.1	1.030564
9.586717	0.1	1.035631
9.588383	0.1	1.040459
9.590050	0.1	1.044571
9.591717	0.1	1.046062
9.593383	0.1	1.043737
9.595050	0.1	1.038253
9.596717	0.1	1.032412
9.598383	0.1	1.029074
9.600050	0.1	1.029253
9.601717	0.1	1.032114
9.603383	0.1	1.035750
9.605050	0.1	1.038790
9.606717	0.1	1.040995
9.608383	0.1	1.043558
9.610050	0.1	1.048088
9.611717	0.1	1.055062
9.613383	0.1	1.062930
9.615050	0.1	1.069367
9.616717	0.1	1.073122
9.618383	0.1	1.074314
9.620050	0.1	1.074433
9.621717	0.1	1.075268
9.623383	0.1	1.077235
9.625050	0.1	1.079321
9.626717	0.1	1.080394
9.628383	0.1	1.079917
9.630050	0.1	1.078487
9.631717	0.1	1.077831
9.633383	0.1	1.079202
9.635050	0.1	1.082420
9.636717	0.1	1.086772
9.638383	0.1	1.091242
9.640050	0.1	1.094103
9.641717	0.1	1.093924
9.643383	0.1	1.091659
9.645050	0.1	1.089752
9.646717	0.1	1.089633
9.648383	0.1	1.090944
9.650050	0.1	1.092255
9.651717	0.1	1.092732
9.653383	0.1	1.092255
9.655050	0.1	1.091242
9.656717	0.1	1.090527
9.658383	0.1	1.090825
9.660050	0.1	1.091957
9.661717	0.1	1.093149
9.663383	0.1	1.094520
9.665050	0.1	1.096308
9.666717	0.1	1.097977
9.668383	0.1	1.098573
9.670050	0.1	1.097560
9.671717	0.1	1.095533
9.673383	0.1	1.093865
9.675050	0.1	1.093566
9.676717	0.1	1.094699
9.678383	0.1	1.096428
9.680050	0.1	1.098037
9.681717	0.1	1.099050
9.683383	0.1	1.099706
9.685050	0.1	1.100242
9.686717	0.1	1.100719
9.688383	0.1	1.101136
9.690050	0.1	1.102388
9.691717	0.1	1.105309
9.693383	0.1	1.109243
9.695050	0.1	1.112223
9.696717	0.1	1.112580
9.698383	0.1	1.110375
9.700050	0.1	1.107574
9.701717	0.1	1.105964
9.703383	0.1	1.105845
9.705050	0.1	1.106680
9.706717	0.1	1.107574
9.708383	0.1	1.108587
9.710050	0.1	1.110256
9.711717	0.1	1.112819
9.713383	0.1	1.115918
9.715050	0.1	1.119018
9.716717	0.1	1.122713
9.718383	0.1	1.126766
9.720050	0.1	1.130223
9.721717	0.1	1.132011
9.723383	0.1	1.131833
9.725050	0.1	1.129985
9.726717	0.1	1.126707
9.728383	0.1	1.122594
9.730050	0.1	1.118481
9.731717	0.1	1.114905
9.733383	0.1	1.112461
9.735050	0.1	1.111746
9.736717	0.1	1.113176
9.738383	0.1	1.116514
9.740050	0.1	1.121163
9.741717	0.1	1.125932
9.743383	0.1	1.130164
9.745050	0.1	1.134157
9.746717	0.1	1.138270
9.748383	0.1	1.141965
9.750050	0.1	1.144350
9.751717	0.1	1.144946
9.753383	0.1	1.143396
9.755050	0.1	1.139820
9.756717	0.1	1.135886
9.758383	0.1	1.134038
9.760050	0.1	1.135469
9.761717	0.1	1.139104
9.763383	0.1	1.142323
9.765050	0.1	1.142979
9.766717	0.1	1.140773
9.768383	0.1	1.136959
9.770050	0.1	1.133442
9.771717	0.1	1.131773
9.773383	0.1	1.132488
9.775050	0.1	1.135111
9.776717	0.1	1.138270
9.778383	0.1	1.140237
9.780050	0.1	1.140714
9.781717	0.1	1.141071
9.783383	0.1	1.143336
9.785050	0.1	1.147866
9.786717	0.1	1.152992
9.788383	0.1	1.156449
9.790050	0.1	1.157403
9.791717	0.1	1.155853
9.793383	0.1	1.152158
9.795050	0.1	1.146734
9.796717	0.1	1.141071
9.798383	0.1	1.137376
9.800050	0.1	1.137197
9.801717	0.1	1.140356
9.803383	0.1	1.145661
9.805050	0.1	1.151681
9.806717	0.1	1.156688
9.808383	0.1	1.159132
9.810050	0.1	1.158357
9.811717	0.1	1.155496
9.813383	0.1	1.152456
9.815050	0.1	1.150787
9.816717	0.1	1.150727
9.818383	0.1	1.151621
9.820050	0.1	1.151979
9.821717	0.1	1.151204
9.823383	0.1	1.149833
9.825050	0.1	1.148582
9.826717	0.1	1.147986
9.828383	0.1	1.147628
9.830050	0.1	1.146674
9.831717	0.1	1.145542
9.833383	0.1	1.145423
9.835050	0.1	1.146972
9.836717	0.1	1.150131
9.838383	0.1	1.154602
9.840050	0.1	1.159668
9.841717	0.1	1.164198
9.843383	0.1	1.166463
9.845050	0.1	1.165152
9.846717	0.1	1.160085
9.848383	0.1	1.152754
9.850050	0.1	1.145125
9.851717	0.1	1.139402
9.853383	0.1	1.137018
9.855050	0.1	1.137972
9.856717	0.1	1.141250
9.858383	0.1	1.144946
9.860050	0.1	1.147330
9.861717	0.1	1.147986
9.863383	0.1	1.148045
9.865050	0.1	1.148224
9.866717	0.1	1.148164
9.868383	0.1	1.147330
9.870050	0.1	1.146317
9.871717	0.1	1.145542
9.873383	0.1	1.144767
9.875050	0.1	1.143336
9.876717	0.1	1.141489
9.878383	0.1	1.139581
9.880050	0.1	1.137555
9.881717	0.1	1.135051
9.883383	0.1	1.132250
9.885050	0.1	1.130045
9.886717	0.1	1.129270
9.888383	0.1	1.129747
9.890050	0.1	1.130462
9.891717	0.1	1.130760
9.893383	0.1	1.131117
9.895050	0.1	1.131952
9.896717	0.1	1.133084
9.898383	0.1	1.134336
9.900050	0.1	1.135528
9.901717	0.1	1.135886
9.903383	0.1	1.134276
9.905050	0.1	1.130462
9.906717	0.1	1.126111
9.908383	0.1	1.123071
9.910050	0.1	1.121819
9.911717	0.1	1.120925
9.913383	0.1	1.119554
9.915050	0.1	1.118302
9.916717	0.1	1.118183
9.918383	0.1	1.119375
9.920050	0.1	1.120687
9.921717	0.1	1.120806
9.923383	0.1	1.119554
9.925050	0.1	1.117945
9.926717	0.1	1.116753
9.928383	0.1	1.115680
9.930050	0.1	1.114428
9.931717	0.1	1.113057
9.933383	0.1	1.111746
9.935050	0.1	1.110137
9.936717	0.1	1.107574
9.938383	0.1	1.104355
9.940050	0.1	1.101434
9.941717	0.1	1.099587
9.943383	0.1	1.098991
9.945050	0.1	1.098633
9.946717	0.1	1.096964
9.948383	0.1	1.093447
9.950050	0.1	1.088679
9.951717	0.1	1.083911
9.953383	0.1	1.080453
9.955050	0.1	1.078308
9.956717	0.1	1.076698
9.958383	0.1	1.075387
9.960050	0.1	1.074851
9.961717	0.1	1.075149
9.963383	0.1	1.075924
9.965050	0.1	1.077473
9.966717	0.1	1.079559
9.968383	0.1	1.081050
9.970050	0.1	1.080632
9.971717	0.1	1.078188
9.973383	0.1	1.074553
9.975050	0.1	1.070321
9.976717	0.1	1.065791
9.978383	0.1	1.061320
9.980050	0.1	1.057863
9.981717	0.1	1.056850
9.983383	0.1	1.059055
9.985050	0.1	1.063466
9.986717	0.1	1.067758
9.988383	0.1	1.070440
9.990050	0.1	1.070917
9.991717	0.1	1.068354
9.993383	0.1	1.062572
9.995050	0.1	1.055420
9.996717	0.1	1.049757
9.998383	0.1	1.046896
10.000050	0.1	1.046181
10.001717	0.1	1.046479
10.003383	0.1	1.046419
10.005050	0.1	1.045227
10.006717	0.1	1.042843
10.008383	0.1	1.039863
10.010050	0.1	1.036346
10.011717	0.1	1.032472
10.013383	0.1	1.029074
10.015050	0.1	1.026630
10.016717	0.1	1.025200
10.018383	0.1	1.024664
10.020050	0.1	1.024842
10.021717	0.1	1.025796
10.023383	0.1	1.026869
10.025050	0.1	1.026571
10.026717	0.1	1.023293
10.028383	0.1	1.017034
10.030050	0.1	1.009941
10.031717	0.1	1.004338
10.033383	0.1	1.001179
10.035050	0.1	1.000166
10.036717	0.1	1.000285
10.038383	0.1	1.000881
10.040050	0.1	1.001775
10.041717	0.1	1.003146
10.043383	0.1	1.005054
10.045050	0.1	1.006842
10.046717	0.1	1.007497
10.048383	0.1	1.006901
10.050050	0.1	1.006007
10.051717	0.1	1.005590
10.053383	0.1	1.005590
10.055050	0.1	1.005292
10.056717	0.1	1.003921
10.058383	0.1	1.001298
10.060050	0.1	0.998378
10.061717	0.1	0.995755
10.063383	0.1	0.993490
10.065050	0.1	0.991643
10.066717	0.1	0.990689
10.068383	0.1	0.991702
10.070050	0.1	0.995278
10.071717	0.1	0.999928
10.073383	0.1	1.002908
10.075050	0.1	1.003027
10.076717	0.1	1.001239
10.078383	0.1	0.999451
10.080050	0.1	0.999153
10.081717	0.1	1.000345
10.083383	0.1	1.001418
10.085050	0.1	1.000226
10.086717	0.1	0.995219
10.088383	0.1	0.986993
10.090050	0.1	0.978530
10.091717	0.1	0.973642
10.093383	0.1	0.973940
10.095050	0.1	0.977933
10.096717	0.1	0.982583
10.098383	0.1	0.986040
10.100050	0.1	0.988126
10.101717	0.1	0.989616
10.103383	0.1	0.990927
10.105050	0.1	0.991702
10.106717	0.1	0.991046
10.108383	0.1	0.988483
10.110050	0.1	0.984490
10.111717	0.1	0.979960
10.113383	0.1	0.976265
10.115050	0.1	0.974953
10.116717	0.1	0.976920
10.118383	0.1	0.981271
10.120050	0.1	0.985384
10.121717	0.1	0.987411
10.123383	0.1	0.987351
10.125050	0.1	0.986517
10.126717	0.1	0.985801
10.128383	0.1	0.985622
10.130050	0.1	0.986517
10.131717	0.1	0.988662
10.133383	0.1	0.991046
10.135050	0.1	0.992894
10.136717	0.1	0.993848
10.138383	0.1	0.993729
10.140050	0.1	0.992000
10.141717	0.1	0.988782
10.143383	0.1	0.984669
10.145050	0.1	0.981212
10.146717	0.1	0.980020
10.148383	0.1	0.981450
10.150050	0.1	0.984013
10.151717	0.1	0.985742
10.153383	0.1	0.985742
10.155050	0.1	0.984311
10.156717	0.1	0.982225
10.158383	0.1	0.979722
10.160050	0.1	0.976682
10.161717	0.1	0.973225
10.163383	0.1	0.969946
10.165050	0.1	0.967205
10.166717	0.1	0.964999
10.168383	0.1	0.963986
10.170050	0.1	0.965893
10.171717	0.1	0.971496
10.173383	0.1	0.979722
10.175050	0.1	0.988185
10.176717	0.1	0.995159
10.178383	0.1	0.999570
10.180050	0.1	1.000524
10.181717	0.1	0.997365
10.183383	0.1	0.991166
10.185050	0.1	0.984490
10.186717	0.1	0.979185
10.188383	0.1	0.975311
10.190050	0.1	0.972450
10.191717	0.1	0.970423
10.193383	0.1	0.969231
10.195050	0.1	0.969112
10.196717	0.1	0.970125
10.198383	0.1	0.972092
10.200050	0.1	0.974894
10.201717	0.1	0.978947
10.203383	0.1	0.983656
10.205050	0.1	0.987589
10.206717	0.1	0.989378
10.208383	0.1	0.989080
10.210050	0.1	0.987649
10.211717	0.1	0.986338
10.213383	0.1	0.985503
10.215050	0.1	0.985086
10.216717	0.1	0.984788
10.218383	0.1	0.984430
10.220050	0.1	0.984132
10.221717	0.1	0.984490
10.223383	0.1	0.985682
10.225050	0.1	0.987411
10.226717	0.1	0.988841
10.228383	0.1	0.989139
10.230050	0.1	0.987470
10.231717	0.1	0.983834
10.233383	0.1	0.980020
10.235050	0.1	0.977695
10.236717	0.1	0.977039
10.238383	0.1	0.977278
10.240050	0.1	0.978410
10.241717	0.1	0.980735
10.243383	0.1	0.983596
10.245050	0.1	0.985324
10.246717	0.1	0.985026
10.248383	0.1	0.983059
10.250050	0.1	0.980675
10.251717	0.1	0.979006
10.253383	0.1	0.978410
10.255050	0.1	0.978768
10.256717	0.1	0.979960
10.258383	0.1	0.981331
10.260050	0.1	0.982463
10.261717	0.1	0.983954
10.263383	0.1	0.986815
10.265050	0.1	0.991106
10.266717	0.1	0.995636
10.268383	0.1	0.998974
10.270050	0.1	1.000285
10.271717	0.1	1.000047
10.273383	0.1	0.999570
10.275050	0.1	1.000047
10.276717	0.1	1.001597
10.278383	0.1	1.003683
10.280050	0.1	1.005411
10.281717	0.1	1.006067
10.283383	0.1	1.005232
10.285050	0.1	1.002967
10.286717	0.1	1.000047
10.288383	0.1	0.997365
10.290050	0.1	0.995517
10.291717	0.1	0.994921
10.293383	0.1	0.995755
10.295050	0.1	0.998139
10.296717	0.1	1.001775
10.298383	0.1	1.006186
10.300050	0.1	1.010299
10.301717	0.1	1.013279
10.303383	0.1	1.014650
10.305050	0.1	1.014412
10.306717	0.1	1.013458
10.308383	0.1	1.013279
10.310050	0.1	1.014769
10.311717	0.1	1.018405
10.313383	0.1	1.023889
10.315050	0.1	1.029909
10.316717	0.1	1.034737
10.318383	0.1	1.037717
10.320050	0.1	1.039267
10.321717	0.1	1.040340
10.323383	0.1	1.041532
10.325050	0.1	1.042724
10.326717	0.1	1.042903
10.328383	0.1	1.042247
10.330050	0.1	1.042068
10.331717	0.1	1.044035
10.333383	0.1	1.048267
10.335050	0.1	1.053393
10.336717	0.1	1.058102
10.338383	0.1	1.061916
10.340050	0.1	1.065075
10.341717	0.1	1.067996
10.343383	0.1	1.071394
10.345050	0.1	1.076043
10.346717	0.1	1.082122
10.348383	0.1	1.088679
10.350050	0.1	1.095533
10.351717	0.1	1.103282
10.353383	0.1	1.112044
10.355050	0.1	1.120448
10.356717	0.1	1.127601
10.358383	0.1	1.133859
10.360050	0.1	1.140058
10.361717	0.1	1.147211
10.363383	0.1	1.155794
10.365050	0.1	1.165032
10.366717	0.1	1.173258
10.368383	0.1	1.179278
10.370050	0.1	1.183391
10.371717	0.1	1.186490
10.373383	0.1	1.189590
10.375050	0.1	1.193643
10.376717	0.1	1.199246
10.378383	0.1	1.207411
10.380050	0.1	1.218557
10.381717	0.1	1.231611
10.383383	0.1	1.244485
10.385050	0.1	1.256526
10.386717	0.1	1.268566
10.388383	0.1	1.281142
10.390050	0.1	1.293838
10.391717	0.1	1.305938
10.393383	0.1	1.317382
10.395050	0.1	1.328290
10.396717	0.1	1.338899
10.398383	0.1	1.349688
10.400050	0.1	1.361072
10.401717	0.1	1.372993
10.403383	0.1	1.385152
10.405050	0.1	1.397371
10.406717	0.1	1.409650
10.408383	0.1	1.422346
10.410050	0.1	1.436174
10.411717	0.1	1.452148
10.413383	0.1	1.470804
10.415050	0.1	1.491547
10.416717	0.1	1.512945
10.418383	0.1	1.533270
10.420050	0.1	1.551092
10.421717	0.1	1.566470
10.423383	0.1	1.580775
10.425050	0.1	1.595140
10.426717	0.1	1.609862
10.428383	0.1	1.625538
10.430050	0.1	1.643002
10.431717	0.1	1.662552
10.433383	0.1	1.683653
10.435050	0.1	1.704931
10.436717	0.1	1.725018
10.438383	0.1	1.743436
10.440050	0.1	1.760960
10.441717	0.1	1.778185
10.443383	0.1	1.795411
10.445050	0.1	1.812339
10.446717	0.1	1.828790
10.448383	0.1	1.845479
10.450050	0.1	1.862884
10.451717	0.1	1.880229
10.453383	0.1	1.896501
10.455050	0.1	1.911938
10.456717	0.1	1.928747
10.458383	0.1	1.948774
10.460050	0.1	1.971483
10.461717	0.1	1.994431
10.463383	0.1	2.014995
10.465050	0.1	2.032042
10.466717	0.1	2.046645
10.468383	0.1	2.060473
10.470050	0.1	2.075076
10.471717	0.1	2.091050
10.473383	0.1	2.108514
10.475050	0.1	2.126992
10.476717	0.1	2.145469
10.478383	0.1	2.163470
10.480050	0.1	2.181292
10.481717	0.1	2.199352
10.483383	0.1	2.217233
10.485050	0.1	2.233386
10.486717	0.1	2.246738
10.488383	0.1	2.258301
10.490050	0.1	2.270162
10.491717	0.1	2.282918
10.493383	0.1	2.295375
10.495050	0.1	2.306998
10.496717	0.1	2.319098
10.498383	0.1	2.333045
10.500050	0.1	2.349079
10.501717	0.1	2.366007
10.503383	0.1	2.382398
10.505050	0.1	2.398014
10.506717	0.1	2.413213
10.508383	0.1	2.427876
10.510050	0.1	2.440870
10.511717	0.1	2.451360
10.513383	0.1	2.459824
10.515050	0.1	2.468050
10.516717	0.1	2.477825
10.518383	0.1	2.490163
10.520050	0.1	2.504945
10.521717	0.1	2.520859
10.523383	0.1	2.536297
10.525050	0.1	2.550304
10.526717	0.1	2.562344
10.528383	0.1	2.571881
10.530050	0.1	2.579093
10.531717	0.1	2.585709
10.533383	0.1	2.593756
10.535050	0.1	2.603889
10.536717	0.1	2.614975
10.538383	0.1	2.624691
10.540050	0.1	2.630711
10.541717	0.1	2.632678
10.543383	0.1	2.632380
10.545050	0.1	2.632380
10.546717	0.1	2.633751
10.548383	0.1	2.636194
10.550050	0.1	2.639413
10.551717	0.1	2.642811
10.553383	0.1	2.646029
10.555050	0.1	2.649665
10.556717	0.1	2.655029
10.558383	0.1	2.662242
10.560050	0.1	2.669275
10.561717	0.1	2.673507
10.563383	0.1	2.674341
10.565050	0.1	2.673209
10.566717	0.1	2.671242
10.568383	0.1	2.669156
10.570050	0.1	2.669037
10.571717	0.1	2.672732
10.573383	0.1	2.680242
10.575050	0.1	2.689779
10.576717	0.1	2.698362
10.578383	0.1	2.702892
10.580050	0.1	2.702236
10.581717	0.1	2.698124
10.583383	0.1	2.694011
10.585050	0.1	2.692640
10.586717	0.1	2.694488
10.588383	0.1	2.697647
10.590050	0.1	2.700150
10.591717	0.1	2.701104
10.593383	0.1	2.700508
10.595050	0.1	2.698004
10.596717	0.1	2.693772
10.598383	0.1	2.689421
10.600050	0.1	2.686918
10.601717	0.1	2.687216
10.603383	0.1	2.689600
10.605050	0.1	2.692819
10.606717	0.1	2.696216
10.608383	0.1	2.699912
10.610050	0.1	2.703667
10.611717	0.1	2.706230
10.613383	0.1	2.706349
10.615050	0.1	2.703428
10.616717	0.1	2.698720
10.618383	0.1	2.694726
10.620050	0.1	2.693892
10.621717	0.1	2.696991
10.623383	0.1	2.702534
10.625050	0.1	2.707660
10.626717	0.1	2.710223
10.628383	0.1	2.709985
10.630050	0.1	2.708614
10.631717	0.1	2.708137
10.633383	0.1	2.709031
10.635050	0.1	2.710819
10.636717	0.1	2.712488
10.638383	0.1	2.713263
10.640050	0.1	2.712667
10.641717	0.1	2.710819
10.643383	0.1	2.708316
10.645050	0.1	2.706528
10.646717	0.1	2.707243
10.648383	0.1	2.710402
10.650050	0.1	2.714157
10.651717	0.1	2.716839
10.653383	0.1	2.718210
10.655050	0.1	2.718449
10.656717	0.1	2.717853
10.658383	0.1	2.716780
10.660050	0.1	2.715111
10.661717	0.1	2.711892
10.663383	0.1	2.706468
10.665050	0.1	2.700150
10.666717	0.1	2.695322
10.668383	0.1	2.693176
10.670050	0.1	2.692938
10.671717	0.1	2.692819
10.673383	0.1	2.690613
10.675050	0.1	2.685249
10.676717	0.1	2.677679
10.678383	0.1	2.670288
10.680050	0.1	2.665043
10.681717	0.1	2.662003
10.683383	0.1	2.659798
10.685050	0.1	2.656698
10.686717	0.1	2.651811
10.688383	0.1	2.645254
10.690050	0.1	2.637863
10.691717	0.1	2.629936
10.693383	0.1	2.622008
10.695050	0.1	2.615214
10.696717	0.1	2.610743
10.698383	0.1	2.607882
10.700050	0.1	2.604246
10.701717	0.1	2.597690
10.703383	0.1	2.587259
10.705050	0.1	2.573431
10.706717	0.1	2.557457
10.708383	0.1	2.541721
10.710050	0.1	2.528787
10.711717	0.1	2.519846
10.713383	0.1	2.514064
10.715050	0.1	2.508879
10.716717	0.1	2.501905
10.718383	0.1	2.492249
10.720050	0.1	2.480269
10.721717	0.1	2.466440
10.723383	0.1	2.451122
10.725050	0.1	2.434611
10.726717	0.1	2.417743
10.728383	0.1	2.401233
10.730050	0.1	2.385914
10.731717	0.1	2.372265
10.733383	0.1	2.360165
10.735050	0.1	2.349198
10.736717	0.1	2.338469
10.738383	0.1	2.327383
10.740050	0.1	2.316177
10.741717	0.1	2.304793
10.743383	0.1	2.292156
10.745050	0.1	2.277255
10.746717	0.1	2.259791
10.748383	0.1	2.240777
10.750050	0.1	2.222359
10.751717	0.1	2.206564
10.753383	0.1	2.193749
10.755050	0.1	2.181947
10.756717	0.1	2.168417
10.758383	0.1	2.151847
10.760050	0.1	2.133429
10.761717	0.1	2.115846
10.763383	0.1	2.100945
10.765050	0.1	2.088070
10.766717	0.1	2.075017
10.768383	0.1	2.060115
10.770050	0.1	2.043903
10.771717	0.1	2.028108
10.773383	0.1	2.014220
10.775050	0.1	2.002657
10.776717	0.1	1.991570
10.778383	0.1	1.978338
10.780050	0.1	1.961053
10.781717	0.1	1.940429
10.783383	0.1	1.918495
10.785050	0.1	1.897097
10.786717	0.1	1.877010
10.788383	0.1	1.858115
10.790050	0.1	1.840234
10.791717	0.1	1.823425
10.793383	0.1	1.807809
10.795050	0.1	1.793921
10.796717	0.1	1.782000
10.798383	0.1	1.771152
10.800050	0.1	1.759648
10.801717	0.1	1.746357
10.803383	0.1	1.731634
10.805050	0.1	1.716733
10.806717	0.1	1.702190
10.808383	0.1	1.687825
10.810050	0.1	1.673579
10.811717	0.1	1.659751
10.813383	0.1	1.646161
10.815050	0.1	1.632512
10.816717	0.1	1.618207
10.818383	0.1	1.602829
10.820050	0.1	1.587093
10.821717	0.1	1.572192
10.823383	0.1	1.558960
10.825050	0.1	1.546741
10.826717	0.1	1.534045
10.828383	0.1	1.520455
10.830050	0.1	1.507580
10.831717	0.1	1.497209
10.833383	0.1	1.488924
10.835050	0.1	1.481116
10.836717	0.1	1.472414
10.838383	0.1	1.462519
10.840050	0.1	1.452029
10.841717	0.1	1.442552
10.843383	0.1	1.434624
10.845050	0.1	1.427710
10.846717	0.1	1.420677
10.848383	0.1	1.412988
10.850050	0.1	1.404882
10.851717	0.1	1.397193
10.853383	0.1	1.390398
10.855050	0.1	1.383960
10.856717	0.1	1.377046
10.858383	0.1	1.369298
10.860050	0.1	1.361370
10.861717	0.1	1.353443
10.863383	0.1	1.345635
10.865050	0.1	1.338422
10.866717	0.1	1.332820
10.868383	0.1	1.328945
10.870050	0.1	1.325786
10.871717	0.1	1.322866
10.873383	0.1	1.320303
10.875050	0.1	1.318276
10.876717	0.1	1.316369
10.878383	0.1	1.313150
10.880050	0.1	1.307547
10.881717	0.1	1.299739
10.883383	0.1	1.291454
10.885050	0.1	1.284361
10.886717	0.1	1.278877
10.888383	0.1	1.274586
10.890050	0.1	1.270652
10.891717	0.1	1.266718
10.893383	0.1	1.263797
10.895050	0.1	1.263678
10.896717	0.1	1.266956
10.898383	0.1	1.272321
10.900050	0.1	1.277030
10.901717	0.1	1.278699
10.903383	0.1	1.277030
10.905050	0.1	1.273692
10.906717	0.1	1.270890
10.908383	0.1	1.269341
10.910050	0.1	1.268387
10.911717	0.1	1.266837
10.913383	0.1	1.264036
10.915050	0.1	1.259983
10.916717	0.1	1.255751
10.918383	0.1	1.252532
10.920050	0.1	1.251161
10.921717	0.1	1.251996
10.923383	0.1	1.254439
10.925050	0.1	1.257479
10.926717	0.1	1.259923
10.928383	0.1	1.261175
10.930050	0.1	1.261592
10.931717	0.1	1.261890
10.933383	0.1	1.261652
10.935050	0.1	1.259863
10.936717	0.1	1.255930
10.938383	0.1	1.250267
10.940050	0.1	1.243949
10.941717	0.1	1.237810
10.943383	0.1	1.232565
10.945050	0.1	1.228452
10.946717	0.1	1.225472
10.948383	0.1	1.223385
10.950050	0.1	1.221776
10.951717	0.1	1.220107
10.953383	0.1	1.218498
10.955050	0.1	1.217365
10.956717	0.1	1.216471
10.958383	0.1	1.215518
10.960050	0.1	1.215041
10.961717	0.1	1.215756
10.963383	0.1	1.217425
10.965050	0.1	1.219034
10.966717	0.1	1.220167
10.968383	0.1	1.221240
10.970050	0.1	1.222491
10.971717	0.1	1.223981
10.973383	0.1	1.225948
10.975050	0.1	1.228154
10.976717	0.1	1.229763
10.978383	0.1	1.229227
10.980050	0.1	1.225650
10.981717	0.1	1.220107
10.983383	0.1	1.215339
10.985050	0.1	1.212776
10.986717	0.1	1.211941
10.988383	0.1	1.211882
10.990050	0.1	1.212180
10.991717	0.1	1.212537
10.993383	0.1	1.211882
10.995050	0.1	1.209617
10.996717	0.1	1.206756
10.998383	0.1	1.204431
11.000050	0.1	1.203001
11.001717	0.1	1.202107
11.003383	0.1	1.201332
11.005050	0.1	1.200676
11.006717	0.1	1.201093
11.008383	0.1	1.204074
11.010050	0.1	1.210332
11.011717	0.1	1.218438
11.013383	0.1	1.226366
11.015050	0.1	1.233280
11.016717	0.1	1.238823
11.018383	0.1	1.242340
11.020050	0.1	1.242757
11.021717	0.1	1.240134
11.023383	0.1	1.235426
11.025050	0.1	1.230419
11.026717	0.1	1.226842
11.028383	0.1	1.225889
11.030050	0.1	1.227498
11.031717	0.1	1.230180
11.033383	0.1	1.231909
11.035050	0.1	1.231253
11.036717	0.1	1.228333
11.038383	0.1	1.224518
11.040050	0.1	1.221538
11.041717	0.1	1.220167
11.043383	0.1	1.220226
11.045050	0.1	1.221418
11.046717	0.1	1.223385
11.048383	0.1	1.225710
11.050050	0.1	1.227796
11.051717	0.1	1.229465
11.053383	0.1	1.231253
11.055050	0.1	1.234353
11.056717	0.1	1.239598
11.058383	0.1	1.246572
11.060050	0.1	1.253665
11.061717	0.1	1.258373
11.063383	0.1	1.259446
11.065050	0.1	1.258254
11.066717	0.1	1.257479
11.068383	0.1	1.258969
11.070050	0.1	1.262248
11.071717	0.1	1.265466
11.073383	0.1	1.267552
11.075050	0.1	1.268685
11.076717	0.1	1.269400
11.078383	0.1	1.269758
11.080050	0.1	1.269996
11.081717	0.1	1.270831
11.083383	0.1	1.272917
11.085050	0.1	1.275957
11.086717	0.1	1.278937
11.088383	0.1	1.280546
11.090050	0.1	1.280427
11.091717	0.1	1.280010
11.093383	0.1	1.281202
11.095050	0.1	1.285553
11.096717	0.1	1.293600
11.098383	0.1	1.304686
11.100050	0.1	1.316845
11.101717	0.1	1.327872
11.103383	0.1	1.336634
11.105050	0.1	1.342654
11.106717	0.1	1.345754
11.108383	0.1	1.345992
11.110050	0.1	1.344442
11.111717	0.1	1.342893
11.113383	0.1	1.342774
11.115050	0.1	1.344144
11.116717	0.1	1.346648
11.118383	0.1	1.350820
11.120050	0.1	1.357496
11.121717	0.1	1.365662
11.123383	0.1	1.373530
11.125050	0.1	1.379967
11.126717	0.1	1.385212
11.128383	0.1	1.390040
11.130050	0.1	1.395643
11.131717	0.1	1.402080
11.133383	0.1	1.408219
11.135050	0.1	1.412749
11.136717	0.1	1.415908
11.138383	0.1	1.418591
11.140050	0.1	1.421034
11.141717	0.1	1.423478
11.143383	0.1	1.426518
11.145050	0.1	1.430214
11.146717	0.1	1.434147
11.148383	0.1	1.438260
11.150050	0.1	1.442969
11.151717	0.1	1.447857
11.153383	0.1	1.452386
11.155050	0.1	1.456142
11.156717	0.1	1.458883
11.158383	0.1	1.460850
11.160050	0.1	1.462877
11.161717	0.1	1.465499
11.163383	0.1	1.468003
11.165050	0.1	1.469433
11.166717	0.1	1.469433
11.168383	0.1	1.468241
11.170050	0.1	1.466692
11.171717	0.1	1.465917
11.173383	0.1	1.466811
11.175050	0.1	1.469851
11.176717	0.1	1.474917
11.178383	0.1	1.481354
11.180050	0.1	1.487911
11.181717	0.1	1.493454
11.183383	0.1	1.497150
11.185050	0.1	1.499176
11.186717	0.1	1.500607
11.188383	0.1	1.502156
11.190050	0.1	1.503885
11.191717	0.1	1.505435
11.193383	0.1	1.506865
11.195050	0.1	1.508474
11.196717	0.1	1.510739
11.198383	0.1	1.514077
11.200050	0.1	1.517773
11.201717	0.1	1.520813
11.203383	0.1	1.523137
11.205050	0.1	1.525402
11.206717	0.1	1.528025
11.208383	0.1	1.530945
11.210050	0.1	1.533747
11.211717	0.1	1.536012
11.213383	0.1	1.537383
11.215050	0.1	1.537502
11.216717	0.1	1.536131
11.218383	0.1	1.534283
11.220050	0.1	1.532853
11.221717	0.1	1.531839
11.223383	0.1	1.530826
11.225050	0.1	1.529813
11.226717	0.1	1.529574
11.228383	0.1	1.531541
11.230050	0.1	1.536787
11.231717	0.1	1.545131
11.233383	0.1	1.554608
11.235050	0.1	1.562059
11.236717	0.1	1.565576
11.238383	0.1	1.565456
11.240050	0.1	1.563311
11.241717	0.1	1.560748
11.243383	0.1	1.558840
11.245050	0.1	1.558006
11.246717	0.1	1.557589
11.248383	0.1	1.556695
11.250050	0.1	1.555204
11.251717	0.1	1.554072
11.253383	0.1	1.554251
11.255050	0.1	1.556158
11.256717	0.1	1.559913
11.258383	0.1	1.565099
11.260050	0.1	1.570821
11.261717	0.1	1.575768
11.263383	0.1	1.578152
11.265050	0.1	1.577258
11.266717	0.1	1.573980
11.268383	0.1	1.569748
11.270050	0.1	1.565635
11.271717	0.1	1.562297
11.273383	0.1	1.560092
11.275050	0.1	1.558602
11.276717	0.1	1.557648
11.278383	0.1	1.557410
11.280050	0.1	1.557410
11.281717	0.1	1.557171
11.283383	0.1	1.556933
11.285050	0.1	1.557410
11.286717	0.1	1.558721
11.288383	0.1	1.559675
11.290050	0.1	1.559079
11.291717	0.1	1.556933
11.293383	0.1	1.553893
11.295050	0.1	1.550555
11.296717	0.1	1.547337
11.298383	0.1	1.544893
11.300050	0.1	1.543760
11.301717	0.1	1.544237
11.303383	0.1	1.546562
11.305050	0.1	1.550198
11.306717	0.1	1.554251
11.308383	0.1	1.557648
11.310050	0.1	1.559734
11.311717	0.1	1.560330
11.313383	0.1	1.559496
11.315050	0.1	1.557469
11.316717	0.1	1.554608
11.318383	0.1	1.551747
11.320050	0.1	1.549780
11.321717	0.1	1.548827
11.323383	0.1	1.547515
11.325050	0.1	1.544416
11.326717	0.1	1.539350
11.328383	0.1	1.533926
11.330050	0.1	1.530171
11.331717	0.1	1.529515
11.333383	0.1	1.532078
11.335050	0.1	1.536548
11.336717	0.1	1.541376
11.338383	0.1	1.545906
11.340050	0.1	1.549602
11.341717	0.1	1.552045
11.343383	0.1	1.552880
11.345050	0.1	1.551867
11.346717	0.1	1.548529
11.348383	0.1	1.543045
11.350050	0.1	1.536727
11.351717	0.1	1.531363
11.353383	0.1	1.528561
11.355050	0.1	1.528502
11.356717	0.1	1.529813
11.358383	0.1	1.530767
11.360050	0.1	1.530945
11.361717	0.1	1.530886
11.363383	0.1	1.530707
11.365050	0.1	1.529992
11.366717	0.1	1.528442
11.368383	0.1	1.525581
11.370050	0.1	1.521111
11.371717	0.1	1.515865
11.373383	0.1	1.510978
11.375050	0.1	1.507282
11.376717	0.1	1.505256
11.378383	0.1	1.504421
11.380050	0.1	1.503885
11.381717	0.1	1.503527
11.383383	0.1	1.503825
11.385050	0.1	1.505256
11.386717	0.1	1.507342
11.388383	0.1	1.509011
11.390050	0.1	1.509070
11.391717	0.1	1.507104
11.393383	0.1	1.504064
11.395050	0.1	1.501381
11.396717	0.1	1.500487
11.398383	0.1	1.501680
11.400050	0.1	1.503766
11.401717	0.1	1.505315
11.403383	0.1	1.505196
11.405050	0.1	1.502395
11.406717	0.1	1.496732
11.408383	0.1	1.489937
11.410050	0.1	1.484871
11.411717	0.1	1.482546
11.413383	0.1	1.482427
11.415050	0.1	1.483739
11.416717	0.1	1.486600
11.418383	0.1	1.490712
11.420050	0.1	1.495004
11.421717	0.1	1.497984
11.423383	0.1	1.498997
11.425050	0.1	1.497865
11.426717	0.1	1.494885
11.428383	0.1	1.490355
11.430050	0.1	1.484990
11.431717	0.1	1.478970
11.433383	0.1	1.472414
11.435050	0.1	1.466274
11.436717	0.1	1.462102
11.438383	0.1	1.460850
11.440050	0.1	1.462579
11.441717	0.1	1.466096
11.443383	0.1	1.469791
11.445050	0.1	1.472712
11.446717	0.1	1.474559
11.448383	0.1	1.475215
11.450050	0.1	1.475275
11.451717	0.1	1.475930
11.453383	0.1	1.477182
11.455050	0.1	1.478791
11.456717	0.1	1.480639
11.458383	0.1	1.481831
11.460050	0.1	1.480818
11.461717	0.1	1.477182
11.463383	0.1	1.472473
11.465050	0.1	1.468539
11.466717	0.1	1.466930
11.468383	0.1	1.467466
11.470050	0.1	1.468659
11.471717	0.1	1.469553
11.473383	0.1	1.470327
11.475050	0.1	1.470506
11.476717	0.1	1.469255
11.478383	0.1	1.466572
11.480050	0.1	1.462996
11.481717	0.1	1.458943
11.483383	0.1	1.454949
11.485050	0.1	1.451671
11.486717	0.1	1.449525
11.488383	0.1	1.448929
11.490050	0.1	1.450121
11.491717	0.1	1.452506
11.493383	0.1	1.455307
11.495050	0.1	1.458049
11.496717	0.1	1.460731
11.498383	0.1	1.463235
11.500050	0.1	1.464903
11.501717	0.1	1.464665
11.503383	0.1	1.462281
11.505050	0.1	1.458228
11.506717	0.1	1.453519
11.508383	0.1	1.449406
11.510050	0.1	1.446903
11.511717	0.1	1.446426
11.513383	0.1	1.447857
11.515050	0.1	1.450837
11.516717	0.1	1.454294
11.518383	0.1	1.456857
11.520050	0.1	1.457632
11.521717	0.1	1.456857
11.523383	0.1	1.455367
11.525050	0.1	1.453877
11.526717	0.1	1.452983
11.528383	0.1	1.453281
11.530050	0.1	1.454353
11.531717	0.1	1.455367
11.533383	0.1	1.455605
11.535050	0.1	1.455247
11.536717	0.1	1.455069
11.538383	0.1	1.455844
11.540050	0.1	1.457751
11.541717	0.1	1.459777
11.543383	0.1	1.460314
11.545050	0.1	1.458526
11.546717	0.1	1.455307
11.548383	0.1	1.452506
11.550050	0.1	1.450896
11.551717	0.1	1.450002
11.553383	0.1	1.448929
11.555050	0.1	1.447320
11.556717	0.1	1.444757
11.558383	0.1	1.441538
11.560050	0.1	1.438677
11.561717	0.1	1.436830
11.563383	0.1	1.436174
11.565050	0.1	1.436770
11.566717	0.1	1.438797
11.568383	0.1	1.441121
11.570050	0.1	1.441956
11.571717	0.1	1.440883
11.573383	0.1	1.439214
11.575050	0.1	1.438141
11.576717	0.1	1.437605
11.578383	0.1	1.436830
11.580050	0.1	1.434684
11.581717	0.1	1.430750
11.583383	0.1	1.425982
11.585050	0.1	1.421750
11.586717	0.1	1.418889
11.588383	0.1	1.417637
11.590050	0.1	1.417816
11.591717	0.1	1.418829
11.593383	0.1	1.420438
11.595050	0.1	1.422048
11.596717	0.1	1.422346
11.598383	0.1	1.420498
11.600050	0.1	1.417339
11.601717	0.1	1.414359
11.603383	0.1	1.412392
11.605050	0.1	1.410961
11.606717	0.1	1.408577
11.608383	0.1	1.403928
11.610050	0.1	1.397073
11.611717	0.1	1.389563
11.613383	0.1	1.382828
11.615050	0.1	1.377285
11.616717	0.1	1.372635
11.618383	0.1	1.369000
11.620050	0.1	1.366854
11.621717	0.1	1.366437
11.623383	0.1	1.366913
11.625050	0.1	1.366556
11.626717	0.1	1.363695
11.628383	0.1	1.358569
11.630050	0.1	1.352668
11.631717	0.1	1.347303
11.633383	0.1	1.343191
11.635050	0.1	1.340628
11.636717	0.1	1.339436
11.638383	0.1	1.339138
11.640050	0.1	1.339555
11.641717	0.1	1.340568
11.643383	0.1	1.341701
11.645050	0.1	1.341462
11.646717	0.1	1.338542
11.648383	0.1	1.333416
11.650050	0.1	1.327992
11.651717	0.1	1.323581
11.653383	0.1	1.319945
11.655050	0.1	1.316607
11.656717	0.1	1.313508
11.658383	0.1	1.311362
11.660050	0.1	1.310527
11.661717	0.1	1.311421
11.663383	0.1	1.314104
11.665050	0.1	1.317501
11.666717	0.1	1.319826
11.668383	0.1	1.320481
11.670050	0.1	1.320124
11.671717	0.1	1.319289
11.673383	0.1	1.318216
11.675050	0.1	1.317263
11.676717	0.1	1.316726
11.678383	0.1	1.316667
11.680050	0.1	1.316547
11.681717	0.1	1.314581
11.683383	0.1	1.309455
11.685050	0.1	1.301646
11.686717	0.1	1.293600
11.688383	0.1	1.288235
11.690050	0.1	1.286328
11.691717	0.1	1.286745
11.693383	0.1	1.287699
11.695050	0.1	1.287460
11.696717	0.1	1.285970
11.698383	0.1	1.284361
11.700050	0.1	1.284063
11.701717	0.1	1.285076
11.703383	0.1	1.286745
11.705050	0.1	1.287639
11.706717	0.1	1.286805
11.708383	0.1	1.284242
11.710050	0.1	1.280487
11.711717	0.1	1.276612
11.713383	0.1	1.273632
11.715050	0.1	1.272619
11.716717	0.1	1.273513
11.718383	0.1	1.275659
11.720050	0.1	1.278400
11.721717	0.1	1.280785
11.723383	0.1	1.282394
11.725050	0.1	1.282692
11.726717	0.1	1.281381
11.728383	0.1	1.279175
11.730050	0.1	1.277566
11.731717	0.1	1.276672
11.733383	0.1	1.275957
11.735050	0.1	1.274824
11.736717	0.1	1.273096
11.738383	0.1	1.270473
11.740050	0.1	1.267195
11.741717	0.1	1.264095
11.743383	0.1	1.261950
11.745050	0.1	1.261175
11.746717	0.1	1.261711
11.748383	0.1	1.263380
11.750050	0.1	1.265764
11.751717	0.1	1.268089
11.753383	0.1	1.269400
11.755050	0.1	1.269102
11.756717	0.1	1.267195
11.758383	0.1	1.264215
11.760050	0.1	1.260459
11.761717	0.1	1.255810
11.763383	0.1	1.251102
11.765050	0.1	1.247764
11.766717	0.1	1.246810
11.768383	0.1	1.248837
11.770050	0.1	1.253665
11.771717	0.1	1.259625
11.773383	0.1	1.264155
11.775050	0.1	1.265764
11.776717	0.1	1.265287
11.778383	0.1	1.264632
11.780050	0.1	1.264393
11.781717	0.1	1.264155
11.783383	0.1	1.263440
11.785050	0.1	1.263082
11.786717	0.1	1.264334
11.788383	0.1	1.266539
11.790050	0.1	1.267612
11.791717	0.1	1.266360
11.793383	0.1	1.263380
11.795050	0.1	1.259625
11.796717	0.1	1.255751
11.798383	0.1	1.252294
11.800050	0.1	1.249909
11.801717	0.1	1.250029
11.803383	0.1	1.253188
11.805050	0.1	1.257718
11.806717	0.1	1.261532
11.808383	0.1	1.264036
11.810050	0.1	1.265884
11.811717	0.1	1.266956
11.813383	0.1	1.266241
11.815050	0.1	1.263976
11.816717	0.1	1.261830
11.818383	0.1	1.261294
11.820050	0.1	1.262426
11.821717	0.1	1.264691
11.823383	0.1	1.267195
11.825050	0.1	1.269460
11.826717	0.1	1.271725
11.828383	0.1	1.273573
11.830050	0.1	1.274347
11.831717	0.1	1.273632
11.833383	0.1	1.271427
11.835050	0.1	1.268029
11.836717	0.1	1.264572
11.838383	0.1	1.262665
11.840050	0.1	1.263797
11.841717	0.1	1.267314
11.843383	0.1	1.271188
11.845050	0.1	1.274526
11.846717	0.1	1.277745
11.848383	0.1	1.281619
11.850050	0.1	1.285434
11.851717	0.1	1.287401
11.853383	0.1	1.286149
11.855050	0.1	1.282275
11.856717	0.1	1.278341
11.858383	0.1	1.276732
11.860050	0.1	1.278639
11.861717	0.1	1.283407
11.863383	0.1	1.288951
11.865050	0.1	1.292884
11.866717	0.1	1.294315
11.868383	0.1	1.293957
11.870050	0.1	1.292765
11.871717	0.1	1.291037
11.873383	0.1	1.288414
11.875050	0.1	1.285255
11.876717	0.1	1.282334
11.878383	0.1	1.280546
11.880050	0.1	1.280367
11.881717	0.1	1.281381
11.883383	0.1	1.282871
11.885050	0.1	1.284659
11.886717	0.1	1.286566
11.888383	0.1	1.288295
11.890050	0.1	1.289427
11.891717	0.1	1.290143
11.893383	0.1	1.290798
11.895050	0.1	1.291812
11.896717	0.1	1.293838
11.898383	0.1	1.297414
11.900050	0.1	1.302242
11.901717	0.1	1.306832
11.903383	0.1	1.309276
11.905050	0.1	1.308262
11.906717	0.1	1.304209
11.908383	0.1	1.299262
11.910050	0.1	1.295567
11.911717	0.1	1.294613
11.913383	0.1	1.296640
11.915050	0.1	1.300395
11.916717	0.1	1.304746
11.918383	0.1	1.309633
11.920050	0.1	1.314998
11.921717	0.1	1.319528
11.923383	0.1	1.321912
11.925050	0.1	1.321852
11.926717	0.1	1.319707
11.928383	0.1	1.316309
11.930050	0.1	1.313329
11.931717	0.1	1.312018
11.933383	0.1	1.312375
11.935050	0.1	1.313806
11.936717	0.1	1.316249
11.938383	0.1	1.319468
11.940050	0.1	1.322806
11.941717	0.1	1.325131
11.943383	0.1	1.325905
11.945050	0.1	1.325488
11.946717	0.1	1.324892
11.948383	0.1	1.325667
11.950050	0.1	1.329184
11.951717	0.1	1.335323
11.953383	0.1	1.342118
11.955050	0.1	1.347721
11.956717	0.1	1.351535
11.958383	0.1	1.353562
11.960050	0.1	1.353622
11.961717	0.1	1.352072
11.963383	0.1	1.349747
11.965050	0.1	1.347601
11.966717	0.1	1.346171
11.968383	0.1	1.345933
11.970050	0.1	1.347542
11.971717	0.1	1.351357
11.973383	0.1	1.356781
11.975050	0.1	1.362443
11.976717	0.1	1.366317
11.978383	0.1	1.367092
11.980050	0.1	1.365364
11.981717	0.1	1.363456
11.983383	0.1	1.362920
11.985050	0.1	1.364112
11.986717	0.1	1.366735
11.988383	0.1	1.370549
11.990050	0.1	1.374781
11.991717	0.1	1.378656
11.993383	0.1	1.381993
11.995050	0.1	1.385212
11.996717	0.1	1.388311
11.998383	0.1	1.391351
12.000050	0.1	1.394868
12.001717	0.1	1.399279
12.003383	0.1	1.403630
12.005050	0.1	1.406550
12.006717	0.1	1.407743
12.008383	0.1	1.408160
12.010050	0.1	1.408875
12.011717	0.1	1.410127
12.013383	0.1	1.412213
12.015050	0.1	1.416206
12.016717	0.1	1.422942
12.018383	0.1	1.431882
12.020050	0.1	1.441658
12.021717	0.1	1.451016
12.023383	0.1	1.459301
12.025050	0.1	1.466274
12.026717	0.1	1.472116
12.028383	0.1	1.476705
12.030050	0.1	1.479983
12.031717	0.1	1.482129
12.033383	0.1	1.483679
12.035050	0.1	1.485288
12.036717	0.1	1.487494
12.038383	0.1	1.490295
12.040050	0.1	1.492858
12.041717	0.1	1.495600
12.043383	0.1	1.500785
12.045050	0.1	1.509786
12.046717	0.1	1.521468
12.048383	0.1	1.533449
12.050050	0.1	1.544476
12.051717	0.1	1.554370
12.053383	0.1	1.562774
12.055050	0.1	1.569569
12.056717	0.1	1.575887
12.058383	0.1	1.583099
12.060050	0.1	1.591146
12.061717	0.1	1.598895
12.063383	0.1	1.606047
12.065050	0.1	1.613259
12.066717	0.1	1.620889
12.068383	0.1	1.628757
12.070050	0.1	1.636565
12.071717	0.1	1.644015
12.073383	0.1	1.650810
12.075050	0.1	1.657248
12.076717	0.1	1.664639
12.078383	0.1	1.673997
12.080050	0.1	1.684725
12.081717	0.1	1.695573
12.083383	0.1	1.706183
12.085050	0.1	1.716673
12.086717	0.1	1.726627
12.088383	0.1	1.734972
12.090050	0.1	1.741350
12.091717	0.1	1.746655
12.093383	0.1	1.752079
12.095050	0.1	1.758576
12.096717	0.1	1.766503
12.098383	0.1	1.775444
12.100050	0.1	1.784086
12.101717	0.1	1.791298
12.103383	0.1	1.796782
12.105050	0.1	1.800716
12.106717	0.1	1.803756
12.108383	0.1	1.807332
12.110050	0.1	1.812399
12.111717	0.1	1.818895
12.113383	0.1	1.826108
12.115050	0.1	1.833618
12.116717	0.1	1.841486
12.118383	0.1	1.849949
12.120050	0.1	1.859129
12.121717	0.1	1.868844
12.123383	0.1	1.878023
12.125050	0.1	1.885057
12.126717	0.1	1.888812
12.128383	0.1	1.889765
12.130050	0.1	1.889825
12.131717	0.1	1.891255
12.133383	0.1	1.894772
12.135050	0.1	1.900256
12.136717	0.1	1.907051
12.138383	0.1	1.914144
12.140050	0.1	1.919925
12.141717	0.1	1.923680
12.143383	0.1	1.926065
12.145050	0.1	1.928866
12.146717	0.1	1.933158
12.148383	0.1	1.938582
12.150050	0.1	1.944006
12.151717	0.1	1.948595
12.153383	0.1	1.951516
12.155050	0.1	1.952231
12.156717	0.1	1.951099
12.158383	0.1	1.949251
12.160050	0.1	1.947701
12.161717	0.1	1.946449
12.163383	0.1	1.945675
12.165050	0.1	1.946092
12.166717	0.1	1.948953
12.168383	0.1	1.953960
12.170050	0.1	1.959503
12.171717	0.1	1.964152
12.173383	0.1	1.967311
12.175050	0.1	1.969397
12.176717	0.1	1.970351
12.178383	0.1	1.969755
12.180050	0.1	1.967192
12.181717	0.1	1.962662
12.183383	0.1	1.957059
12.185050	0.1	1.951456
12.186717	0.1	1.947284
12.188383	0.1	1.945734
12.190050	0.1	1.946509
12.191717	0.1	1.947880
12.193383	0.1	1.947999
12.195050	0.1	1.946688
12.196717	0.1	1.944721
12.198383	0.1	1.942992
12.200050	0.1	1.941919
12.201717	0.1	1.941919
12.203383	0.1	1.942933
12.205050	0.1	1.944542
12.206717	0.1	1.945913
12.208383	0.1	1.945853
12.210050	0.1	1.943290
12.211717	0.1	1.938701
12.213383	0.1	1.933277
12.215050	0.1	1.928389
12.216717	0.1	1.924634
12.218383	0.1	1.922250
12.220050	0.1	1.920879
12.221717	0.1	1.920045
12.223383	0.1	1.919448
12.225050	0.1	1.918852
12.226717	0.1	1.918316
12.228383	0.1	1.917660
12.230050	0.1	1.915932
12.231717	0.1	1.912117
12.233383	0.1	1.906514
12.235050	0.1	1.901090
12.236717	0.1	1.898527
12.238383	0.1	1.899600
12.240050	0.1	1.902640
12.241717	0.1	1.904905
12.243383	0.1	1.904428
12.245050	0.1	1.901329
12.246717	0.1	1.896858
12.248383	0.1	1.892209
12.250050	0.1	1.887441
12.251717	0.1	1.882196
12.253383	0.1	1.876891
12.255050	0.1	1.872540
12.256717	0.1	1.869798
12.258383	0.1	1.868725
12.260050	0.1	1.869202
12.261717	0.1	1.870632
12.263383	0.1	1.872301
12.265050	0.1	1.873613
12.266717	0.1	1.874805
12.268383	0.1	1.875699
12.270050	0.1	1.875401
12.271717	0.1	1.873553
12.273383	0.1	1.871109
12.275050	0.1	1.869500
12.276717	0.1	1.869917
12.278383	0.1	1.872301
12.280050	0.1	1.875520
12.281717	0.1	1.877904
12.283383	0.1	1.878500
12.285050	0.1	1.877785
12.286717	0.1	1.876652
12.288383	0.1	1.876056
12.290050	0.1	1.876652
12.291717	0.1	1.878381
12.293383	0.1	1.881003
12.295050	0.1	1.884580
12.296717	0.1	1.888156
12.298383	0.1	1.890183
12.300050	0.1	1.890063
12.301717	0.1	1.889169
12.303383	0.1	1.889467
12.305050	0.1	1.892269
12.306717	0.1	1.897812
12.308383	0.1	1.905441
12.310050	0.1	1.913369
12.311717	0.1	1.919747
12.313383	0.1	1.923561
12.315050	0.1	1.925171
12.316717	0.1	1.926184
12.318383	0.1	1.928568
12.320050	0.1	1.933038
12.321717	0.1	1.939178
12.323383	0.1	1.945973
12.325050	0.1	1.952648
12.326717	0.1	1.958370
12.328383	0.1	1.962721
12.330050	0.1	1.966179
12.331717	0.1	1.970351
12.333383	0.1	1.976609
12.335050	0.1	1.985014
12.336717	0.1	1.994312
12.338383	0.1	2.003372
12.340050	0.1	2.011538
12.341717	0.1	2.018869
12.343383	0.1	2.025843
12.345050	0.1	2.032340
12.346717	0.1	2.037883
12.348383	0.1	2.042353
12.350050	0.1	2.046228
12.351717	0.1	2.050579
12.353383	0.1	2.056182
12.355050	0.1	2.063811
12.356717	0.1	2.073825
12.358383	0.1	2.086163
12.360050	0.1	2.100110
12.361717	0.1	2.114296
12.363383	0.1	2.126992
12.365050	0.1	2.137065
12.366717	0.1	2.144635
12.368383	0.1	2.151132
12.370050	0.1	2.158106
12.371717	0.1	2.166212
12.373383	0.1	2.174795
12.375050	0.1	2.183020
12.376717	0.1	2.190709
12.378383	0.1	2.198398
12.380050	0.1	2.206862
12.381717	0.1	2.214968
12.383383	0.1	2.220869
12.385050	0.1	2.224386
12.386717	0.1	2.227605
12.388383	0.1	2.232432
12.390050	0.1	2.239525
12.391717	0.1	2.248109
12.393383	0.1	2.256632
12.395050	0.1	2.263546
12.396717	0.1	2.268791
12.398383	0.1	2.274037
12.400050	0.1	2.281428
12.401717	0.1	2.291441
12.403383	0.1	2.302110
12.405050	0.1	2.311707
12.406717	0.1	2.320469
12.408383	0.1	2.329111
12.410050	0.1	2.337217
12.411717	0.1	2.343655
12.413383	0.1	2.347350
12.415050	0.1	2.347946
12.416717	0.1	2.346158
12.418383	0.1	2.343834
12.420050	0.1	2.343118
12.421717	0.1	2.345085
12.423383	0.1	2.349794
12.425050	0.1	2.356589
12.426717	0.1	2.364755
12.428383	0.1	2.373159
12.430050	0.1	2.380371
12.431717	0.1	2.385199
12.433383	0.1	2.387822
12.435050	0.1	2.389252
12.436717	0.1	2.389968
12.438383	0.1	2.389550
12.440050	0.1	2.388299
12.441717	0.1	2.387703
12.443383	0.1	2.388477
12.445050	0.1	2.390385
12.446717	0.1	2.393007
12.448383	0.1	2.395809
12.450050	0.1	2.398014
12.451717	0.1	2.399266
12.453383	0.1	2.400100
12.455050	0.1	2.401412
12.456717	0.1	2.403319
12.458383	0.1	2.405524
12.460050	0.1	2.406955
12.461717	0.1	2.407134
12.463383	0.1	2.406240
12.465050	0.1	2.405346
12.466717	0.1	2.405405
12.468383	0.1	2.406299
12.470050	0.1	2.407551
12.471717	0.1	2.409220
12.473383	0.1	2.411902
12.475050	0.1	2.415896
12.476717	0.1	2.420366
12.478383	0.1	2.423346
12.480050	0.1	2.423525
12.481717	0.1	2.420962
12.483383	0.1	2.416074
12.485050	0.1	2.409995
12.486717	0.1	2.404571
12.488383	0.1	2.401114
12.490050	0.1	2.398908
12.491717	0.1	2.395988
12.493383	0.1	2.391458
12.495050	0.1	2.386630
12.496717	0.1	2.383411
12.498383	0.1	2.382219
12.500050	0.1	2.381742
12.501717	0.1	2.380312
12.503383	0.1	2.377927
12.505050	0.1	2.375245
12.506717	0.1	2.372205
12.508383	0.1	2.367675
12.510050	0.1	2.361298
12.511717	0.1	2.353668
12.513383	0.1	2.345979
12.515050	0.1	2.339065
12.516717	0.1	2.333403
12.518383	0.1	2.328813
12.520050	0.1	2.325058
12.521717	0.1	2.321839
12.523383	0.1	2.318144
12.525050	0.1	2.312899
12.526717	0.1	2.306342
12.528383	0.1	2.299726
12.530050	0.1	2.294243
12.531717	0.1	2.290070
12.533383	0.1	2.286494
12.535050	0.1	2.282441
12.536717	0.1	2.277613
12.538383	0.1	2.272010
12.540050	0.1	2.266407
12.541717	0.1	2.261162
12.543383	0.1	2.256453
12.545050	0.1	2.251864
12.546717	0.1	2.246916
12.548383	0.1	2.240896
12.550050	0.1	2.234042
12.551717	0.1	2.227366
12.553383	0.1	2.222359
12.555050	0.1	2.219796
12.556717	0.1	2.219319
12.558383	0.1	2.219081
12.560050	0.1	2.216756
12.561717	0.1	2.210975
12.563383	0.1	2.202809
12.565050	0.1	2.194166
12.566717	0.1	2.186358
12.568383	0.1	2.179742
12.570050	0.1	2.174139
12.571717	0.1	2.169550
12.573383	0.1	2.166152
12.575050	0.1	2.163947
12.576717	0.1	2.162635
12.578383	0.1	2.161920
12.580050	0.1	2.161205
12.581717	0.1	2.159536
12.583383	0.1	2.156794
12.585050	0.1	2.153218
12.586717	0.1	2.149046
12.588383	0.1	2.144456
12.590050	0.1	2.140343
12.591717	0.1	2.137661
12.593383	0.1	2.136231
12.595050	0.1	2.134919
12.596717	0.1	2.132952
12.598383	0.1	2.130509
12.600050	0.1	2.128422
12.601717	0.1	2.127230
12.603383	0.1	2.126753
12.605050	0.1	2.126098
12.606717	0.1	2.124488
12.608383	0.1	2.121389
12.610050	0.1	2.116621
12.611717	0.1	2.110005
12.613383	0.1	2.102196
12.615050	0.1	2.094627
12.616717	0.1	2.089620
12.618383	0.1	2.088010
12.620050	0.1	2.089560
12.621717	0.1	2.093017
12.623383	0.1	2.097309
12.625050	0.1	2.101481
12.626717	0.1	2.104342
12.628383	0.1	2.104342
12.630050	0.1	2.100647
12.631717	0.1	2.093971
12.633383	0.1	2.086222
12.635050	0.1	2.078891
12.636717	0.1	2.072454
12.638383	0.1	2.067447
12.640050	0.1	2.064049
12.641717	0.1	2.061546
12.643383	0.1	2.059102
12.645050	0.1	2.056718
12.646717	0.1	2.055407
12.648383	0.1	2.055824
12.650050	0.1	2.057493
12.651717	0.1	2.059162
12.653383	0.1	2.059758
12.655050	0.1	2.058208
12.656717	0.1	2.053917
12.658383	0.1	2.047837
12.660050	0.1	2.041876
12.661717	0.1	2.036929
12.663383	0.1	2.032697
12.665050	0.1	2.028346
12.666717	0.1	2.023995
12.668383	0.1	2.020896
12.670050	0.1	2.020359
12.671717	0.1	2.021849
12.673383	0.1	2.023518
12.675050	0.1	2.023697
12.676717	0.1	2.021253
12.678383	0.1	2.016246
12.680050	0.1	2.010167
12.681717	0.1	2.004862
12.683383	0.1	2.001047
12.685050	0.1	1.998305
12.686717	0.1	1.995981
12.688383	0.1	1.993537
12.690050	0.1	1.991093
12.691717	0.1	1.988948
12.693383	0.1	1.987040
12.695050	0.1	1.984775
12.696717	0.1	1.981676
12.698383	0.1	1.977563
12.700050	0.1	1.973450
12.701717	0.1	1.970947
12.703383	0.1	1.970947
12.705050	0.1	1.972616
12.706717	0.1	1.974106
12.708383	0.1	1.973868
12.710050	0.1	1.971424
12.711717	0.1	1.967788
12.713383	0.1	1.964867
12.715050	0.1	1.963794
12.716717	0.1	1.964092
12.718383	0.1	1.964033
12.720050	0.1	1.961589
12.721717	0.1	1.956940
12.723383	0.1	1.952231
12.725050	0.1	1.949430
12.726717	0.1	1.948357
12.728383	0.1	1.947463
12.730050	0.1	1.945734
12.731717	0.1	1.943588
12.733383	0.1	1.941979
12.735050	0.1	1.941860
12.736717	0.1	1.943112
12.738383	0.1	1.944900
12.740050	0.1	1.946032
12.741717	0.1	1.945198
12.743383	0.1	1.941741
12.745050	0.1	1.936495
12.746717	0.1	1.931846
12.748383	0.1	1.929522
12.750050	0.1	1.929343
12.751717	0.1	1.929760
12.753383	0.1	1.930237
12.755050	0.1	1.931548
12.756717	0.1	1.934588
12.758383	0.1	1.939118
12.760050	0.1	1.944125
12.761717	0.1	1.948536
12.763383	0.1	1.951158
12.765050	0.1	1.951456
12.766717	0.1	1.950204
12.768383	0.1	1.948893
12.770050	0.1	1.948059
12.771717	0.1	1.947343
12.773383	0.1	1.946390
12.775050	0.1	1.945078
12.776717	0.1	1.943708
12.778383	0.1	1.943112
12.780050	0.1	1.944661
12.781717	0.1	1.948297
12.783383	0.1	1.952946
12.785050	0.1	1.957953
12.786717	0.1	1.963198
12.788383	0.1	1.968503
12.790050	0.1	1.973510
12.791717	0.1	1.978278
12.793383	0.1	1.982808
12.795050	0.1	1.986861
12.796717	0.1	1.990020
12.798383	0.1	1.992226
12.800050	0.1	1.993954
12.801717	0.1	1.995623
12.803383	0.1	1.997352
12.805050	0.1	1.999378
12.806717	0.1	2.002657
12.808383	0.1	2.008438
12.810050	0.1	2.016068
12.811717	0.1	2.023757
12.813383	0.1	2.029777
12.815050	0.1	2.033830
12.816717	0.1	2.036929
12.818383	0.1	2.040446
12.820050	0.1	2.044976
12.821717	0.1	2.050102
12.823383	0.1	2.055764
12.825050	0.1	2.062142
12.826717	0.1	2.068818
12.828383	0.1	2.075315
12.830050	0.1	2.081752
12.831717	0.1	2.088308
12.833383	0.1	2.094805
12.835050	0.1	2.101123
12.836717	0.1	2.107740
12.838383	0.1	2.114594
12.840050	0.1	2.120912
12.841717	0.1	2.126217
12.843383	0.1	2.130866
12.845050	0.1	2.136707
12.846717	0.1	2.145529
12.848383	0.1	2.157509
12.850050	0.1	2.170742
12.851717	0.1	2.183020
12.853383	0.1	2.193868
12.855050	0.1	2.204657
12.856717	0.1	2.216756
12.858383	0.1	2.230883
12.860050	0.1	2.247036
12.861717	0.1	2.264559
12.863383	0.1	2.282322
12.865050	0.1	2.299011
12.866717	0.1	2.314031
12.868383	0.1	2.327681
12.870050	0.1	2.340496
12.871717	0.1	2.353072
12.873383	0.1	2.365708
12.875050	0.1	2.378106
12.876717	0.1	2.390146
12.878383	0.1	2.402187
12.880050	0.1	2.415538
12.881717	0.1	2.431989
12.883383	0.1	2.452076
12.885050	0.1	2.474189
12.886717	0.1	2.496183
12.888383	0.1	2.516627
12.890050	0.1	2.535045
12.891717	0.1	2.551615
12.893383	0.1	2.568126
12.895050	0.1	2.586544
12.896717	0.1	2.607405
12.898383	0.1	2.629697
12.900050	0.1	2.652168
12.901717	0.1	2.673686
12.903383	0.1	2.693176
12.905050	0.1	2.710462
12.906717	0.1	2.726734
12.908383	0.1	2.743125
12.910050	0.1	2.759695
12.911717	0.1	2.776444
12.913383	0.1	2.794087
12.915050	0.1	2.812684
12.916717	0.1	2.830982
12.918383	0.1	2.847791
12.920050	0.1	2.862871
12.921717	0.1	2.876818
12.923383	0.1	2.890587
12.925050	0.1	2.904475
12.926717	0.1	2.918065
12.928383	0.1	2.931059
12.930050	0.1	2.943158
12.931717	0.1	2.954126
12.933383	0.1	2.963662
12.935050	0.1	2.972126
12.936717	0.1	2.981007
12.938383	0.1	2.990842
12.940050	0.1	3.000558
12.941717	0.1	3.008664
12.943383	0.1	3.014922
12.945050	0.1	3.020168
12.946717	0.1	3.025830
12.948383	0.1	3.032983
12.950050	0.1	3.041744
12.951717	0.1	3.051102
12.953383	0.1	3.059089
12.955050	0.1	3.063917
12.956717	0.1	3.065407
12.958383	0.1	3.065348
12.960050	0.1	3.065527
12.961717	0.1	3.066004
12.963383	0.1	3.066063
12.965050	0.1	3.065705
12.966717	0.1	3.065825
12.968383	0.1	3.066719
12.970050	0.1	3.068030
12.971717	0.1	3.069937
12.973383	0.1	3.073275
12.975050	0.1	3.077805
12.976717	0.1	3.082454
12.978383	0.1	3.086627
12.980050	0.1	3.090382
12.981717	0.1	3.093600
12.983383	0.1	3.095508
12.985050	0.1	3.094852
12.986717	0.1	3.091693
12.988383	0.1	3.087521
12.990050	0.1	3.083706
12.991717	0.1	3.080607
12.993383	0.1	3.077507
12.995050	0.1	3.073931
12.996717	0.1	3.069461
12.998383	0.1	3.063619
13.000050	0.1	3.056109
13.001717	0.1	3.047288
13.003383	0.1	3.037989
13.005050	0.1	3.028512
13.006717	0.1	3.018737
13.008383	0.1	3.008783
13.010050	0.1	2.998352
13.011717	0.1	2.986610
13.013383	0.1	2.973139
13.015050	0.1	2.958298
13.016717	0.1	2.942741
13.018383	0.1	2.927005
13.020050	0.1	2.911270
13.021717	0.1	2.894759
13.023383	0.1	2.875805
13.025050	0.1	2.854169
13.026717	0.1	2.830744
13.028383	0.1	2.806962
13.030050	0.1	2.784014
13.031717	0.1	2.762735
13.033383	0.1	2.743006
13.035050	0.1	2.724409
13.036717	0.1	2.706409
13.038383	0.1	2.687574
13.040050	0.1	2.666652
13.041717	0.1	2.643705
13.043383	0.1	2.619386
13.045050	0.1	2.594233
13.046717	0.1	2.568007
13.048383	0.1	2.540946
13.050050	0.1	2.514362
13.051717	0.1	2.489865
13.053383	0.1	2.468050
13.055050	0.1	2.448201
13.056717	0.1	2.428711
13.058383	0.1	2.408564
13.060050	0.1	2.387226
13.061717	0.1	2.364874
13.063383	0.1	2.342820
13.065050	0.1	2.322436
13.066717	0.1	2.303600
13.068383	0.1	2.285361
13.070050	0.1	2.267718
13.071717	0.1	2.251327
13.073383	0.1	2.236307
13.075050	0.1	2.221942
13.076717	0.1	2.207935
13.078383	0.1	2.195060
13.080050	0.1	2.184212
13.081717	0.1	2.174735
13.083383	0.1	2.164662
13.085050	0.1	2.152443
13.086717	0.1	2.138913
13.088383	0.1	2.126575
13.090050	0.1	2.116859
13.091717	0.1	2.109409
13.093383	0.1	2.103150
13.095050	0.1	2.096653
13.096717	0.1	2.089143
13.098383	0.1	2.081037
13.100050	0.1	2.073646
13.101717	0.1	2.068460
13.103383	0.1	2.065718
13.105050	0.1	2.064407
13.106717	0.1	2.062857
13.108383	0.1	2.060473
13.110050	0.1	2.057731
13.111717	0.1	2.054930
13.113383	0.1	2.052307
13.115050	0.1	2.049983
13.116717	0.1	2.047598
13.118383	0.1	2.044976
13.120050	0.1	2.042949
13.121717	0.1	2.042174
13.123383	0.1	2.042532
13.125050	0.1	2.043128
13.126717	0.1	2.043426
13.128383	0.1	2.044141
13.130050	0.1	2.046585
13.131717	0.1	2.051056
13.133383	0.1	2.056658
13.135050	0.1	2.061784
13.136717	0.1	2.065480
13.138383	0.1	2.067208
13.140050	0.1	2.067268
13.141717	0.1	2.066612
13.143383	0.1	2.067149
13.145050	0.1	2.069712
13.146717	0.1	2.073288
13.148383	0.1	2.075791
13.150050	0.1	2.076984
13.151717	0.1	2.077818
13.153383	0.1	2.079785
13.155050	0.1	2.083659
13.156717	0.1	2.089977
13.158383	0.1	2.098799
13.160050	0.1	2.108932
13.161717	0.1	2.118826
13.163383	0.1	2.127528
13.165050	0.1	2.134562
13.166717	0.1	2.139390
13.168383	0.1	2.141833
13.170050	0.1	2.142310
13.171717	0.1	2.141476
13.173383	0.1	2.141416
13.175050	0.1	2.144277
13.176717	0.1	2.150595
13.178383	0.1	2.159238
13.180050	0.1	2.169013
13.181717	0.1	2.178431
13.183383	0.1	2.186597
13.185050	0.1	2.193213
13.186717	0.1	2.198041
13.188383	0.1	2.200663
13.190050	0.1	2.201975
13.191717	0.1	2.204180
13.193383	0.1	2.209425
13.195050	0.1	2.218604
13.196717	0.1	2.230644
13.198383	0.1	2.243221
13.200050	0.1	2.254248
13.201717	0.1	2.262533
13.203383	0.1	2.267957
13.205050	0.1	2.271414
13.206717	0.1	2.274513
13.208383	0.1	2.278686
13.210050	0.1	2.283991
13.211717	0.1	2.289295
13.213383	0.1	2.293825
13.215050	0.1	2.297461
13.216717	0.1	2.300441
13.218383	0.1	2.303422
13.220050	0.1	2.306938
13.221717	0.1	2.311289
13.223383	0.1	2.316296
13.225050	0.1	2.321303
13.226717	0.1	2.325952
13.228383	0.1	2.330721
13.230050	0.1	2.336502
13.231717	0.1	2.343834
13.233383	0.1	2.352238
13.235050	0.1	2.361059
13.236717	0.1	2.369940
13.238383	0.1	2.378345
13.240050	0.1	2.385974
13.241717	0.1	2.392709
13.243383	0.1	2.398491
13.245050	0.1	2.403319
13.246717	0.1	2.406716
13.248383	0.1	2.407909
13.250050	0.1	2.406597
13.251717	0.1	2.404273
13.253383	0.1	2.403677
13.255050	0.1	2.406597
13.256717	0.1	2.413035
13.258383	0.1	2.421260
13.260050	0.1	2.428651
13.261717	0.1	2.433062
13.263383	0.1	2.434015
13.265050	0.1	2.432466
13.266717	0.1	2.430678
13.268383	0.1	2.430856
13.270050	0.1	2.433777
13.271717	0.1	2.438784
13.273383	0.1	2.444387
13.275050	0.1	2.449215
13.276717	0.1	2.452195
13.278383	0.1	2.453029
13.280050	0.1	2.452076
13.281717	0.1	2.450466
13.283383	0.1	2.449572
13.285050	0.1	2.449393
13.286717	0.1	2.448976
13.288383	0.1	2.449036
13.290050	0.1	2.451956
13.291717	0.1	2.458692
13.293383	0.1	2.467394
13.295050	0.1	2.475560
13.296717	0.1	2.482176
13.298383	0.1	2.486944
13.300050	0.1	2.489627
13.301717	0.1	2.490282
13.303383	0.1	2.489925
13.305050	0.1	2.490044
13.306717	0.1	2.491892
13.308383	0.1	2.495766
13.310050	0.1	2.501547
13.311717	0.1	2.508342
13.313383	0.1	2.515197
13.315050	0.1	2.521634
13.316717	0.1	2.527595
13.318383	0.1	2.533257
13.320050	0.1	2.538264
13.321717	0.1	2.543152
13.323383	0.1	2.548635
13.325050	0.1	2.554357
13.326717	0.1	2.558887
13.328383	0.1	2.561152
13.330050	0.1	2.561629
13.331717	0.1	2.562225
13.333383	0.1	2.566099
13.335050	0.1	2.575040
13.336717	0.1	2.587915
13.338383	0.1	2.601326
13.340050	0.1	2.611935
13.341717	0.1	2.618313
13.343383	0.1	2.621591
13.345050	0.1	2.623499
13.346717	0.1	2.625644
13.348383	0.1	2.629042
13.350050	0.1	2.634704
13.351717	0.1	2.643168
13.353383	0.1	2.653599
13.355050	0.1	2.665222
13.356717	0.1	2.677500
13.358383	0.1	2.690315
13.360050	0.1	2.703130
13.361717	0.1	2.715647
13.363383	0.1	2.727151
13.365050	0.1	2.737224
13.366717	0.1	2.746463
13.368383	0.1	2.755761
13.370050	0.1	2.765894
13.371717	0.1	2.777755
13.373383	0.1	2.791584
13.375050	0.1	2.806604
13.376717	0.1	2.822280
13.378383	0.1	2.839089
13.380050	0.1	2.858460
13.381717	0.1	2.881289
13.383383	0.1	2.906919
13.385050	0.1	2.933145
13.386717	0.1	2.957821
13.388383	0.1	2.979875
13.390050	0.1	2.999783
13.391717	0.1	3.018618
13.393383	0.1	3.037870
13.395050	0.1	3.058374
13.396717	0.1	3.080011
13.398383	0.1	3.102839
13.400050	0.1	3.127456
13.401717	0.1	3.154636
13.403383	0.1	3.184498
13.405050	0.1	3.215730
13.406717	0.1	3.246486
13.408383	0.1	3.275395
13.410050	0.1	3.302813
13.411717	0.1	3.330052
13.413383	0.1	3.357649
13.415050	0.1	3.385127
13.416717	0.1	3.412008
13.418383	0.1	3.438771
13.420050	0.1	3.466666
13.421717	0.1	3.497362
13.423383	0.1	3.531814
13.425050	0.1	3.569603
13.426717	0.1	3.608763
13.428383	0.1	3.647268
13.430050	0.1	3.683329
13.431717	0.1	3.715933
13.433383	0.1	3.745496
13.435050	0.1	3.773034
13.436717	0.1	3.799916
13.438383	0.1	3.827572
13.440050	0.1	3.857136
13.441717	0.1	3.888548
13.443383	0.1	3.920794
13.445050	0.1	3.952980
13.446717	0.1	3.983736
13.448383	0.1	4.011154
13.450050	0.1	4.034877
13.451717	0.1	4.055619
13.453383	0.1	4.073859
13.455050	0.1	4.090071
13.456717	0.1	4.105509
13.458383	0.1	4.122019
13.460050	0.1	4.140556
13.461717	0.1	4.161000
13.463383	0.1	4.182637
13.465050	0.1	4.204393
13.466717	0.1	4.224956
13.468383	0.1	4.242242
13.470050	0.1	4.254878
13.471717	0.1	4.263222
13.473383	0.1	4.269660
13.475050	0.1	4.276812
13.476717	0.1	4.285693
13.478383	0.1	4.295409
13.480050	0.1	4.305005
13.481717	0.1	4.314423
13.483383	0.1	4.324079
13.485050	0.1	4.333318
13.486717	0.1	4.341185
13.488383	0.1	4.347086
13.490050	0.1	4.350424
13.491717	0.1	4.351199
13.493383	0.1	4.349649
13.495050	0.1	4.346490
13.496717	0.1	4.342675
13.498383	0.1	4.339636
13.500050	0.1	4.337907
13.501717	0.1	4.337013
13.503383	0.1	4.336894
13.505050	0.1	4.337788
13.506717	0.1	4.338682
13.508383	0.1	4.337728
13.510050	0.1	4.333616
13.511717	0.1	4.326284
13.513383	0.1	4.316807
13.515050	0.1	4.306078
13.516717	0.1	4.294515
13.518383	0.1	4.282117
13.520050	0.1	4.269183
13.521717	0.1	4.256606
13.523383	0.1	4.245699
13.525050	0.1	4.236937
13.526717	0.1	4.229844
13.528383	0.1	4.223705
13.530050	0.1	4.217386
13.531717	0.1	4.209161
13.533383	0.1	4.197300
13.535050	0.1	4.181087
13.536717	0.1	4.161358
13.538383	0.1	4.139781
13.540050	0.1	4.117728
13.541717	0.1	4.095912
13.543383	0.1	4.074812
13.545050	0.1	4.054010
13.546717	0.1	4.032851
13.548383	0.1	4.010558
13.550050	0.1	3.986717
13.551717	0.1	3.961563
13.553383	0.1	3.935933
13.555050	0.1	3.910363
13.556717	0.1	3.884733
13.558383	0.1	3.858090
13.560050	0.1	3.829122
13.561717	0.1	3.797591
13.563383	0.1	3.764570
13.565050	0.1	3.731132
13.566717	0.1	3.697634
13.568383	0.1	3.664375
13.570050	0.1	3.632128
13.571717	0.1	3.601074
13.573383	0.1	3.570438
13.575050	0.1	3.539205
13.576717	0.1	3.506661
13.578383	0.1	3.472865
13.580050	0.1	3.438473
13.581717	0.1	3.404081
13.583383	0.1	3.369689
13.585050	0.1	3.335417
13.586717	0.1	3.301859
13.588383	0.1	3.269851
13.590050	0.1	3.239393
13.591717	0.1	3.209233
13.593383	0.1	3.177881
13.595050	0.1	3.145099
13.596717	0.1	3.111899
13.598383	0.1	3.079653
13.600050	0.1	3.048063
13.601717	0.1	3.015518
13.603383	0.1	2.980650
13.605050	0.1	2.944172
13.606717	0.1	2.908051
13.608383	0.1	2.874375
13.610050	0.1	2.844513
13.611717	0.1	2.819121
13.613383	0.1	2.797604
13.615050	0.1	2.778053
13.616717	0.1	2.758324
13.618383	0.1	2.736569
13.620050	0.1	2.712310
13.621717	0.1	2.686262
13.623383	0.1	2.660036
13.625050	0.1	2.635122
13.626717	0.1	2.612293
13.628383	0.1	2.591908
13.630050	0.1	2.573669
13.631717	0.1	2.556861
13.633383	0.1	2.541304
13.635050	0.1	2.527654
13.636717	0.1	2.515912
13.638383	0.1	2.505720
13.640050	0.1	2.495945
13.641717	0.1	2.484501
13.643383	0.1	2.469540
13.645050	0.1	2.450943
13.646717	0.1	2.431333
13.648383	0.1	2.414167
13.650050	0.1	2.401173
13.651717	0.1	2.391756
13.653383	0.1	2.384126
13.655050	0.1	2.377033
13.656717	0.1	2.370656
13.658383	0.1	2.365410
13.660050	0.1	2.360106
13.661717	0.1	2.352834
13.663383	0.1	2.342463
13.665050	0.1	2.330125
13.666717	0.1	2.318144
13.668383	0.1	2.308488
13.670050	0.1	2.301216
13.671717	0.1	2.295137
13.673383	0.1	2.289295
13.675050	0.1	2.283037
13.676717	0.1	2.275825
13.678383	0.1	2.267957
13.680050	0.1	2.260924
13.681717	0.1	2.256632
13.683383	0.1	2.255857
13.685050	0.1	2.257586
13.686717	0.1	2.259553
13.688383	0.1	2.259314
13.690050	0.1	2.255678
13.691717	0.1	2.249301
13.693383	0.1	2.242208
13.695050	0.1	2.236188
13.696717	0.1	2.232194
13.698383	0.1	2.230168
13.700050	0.1	2.229750
13.701717	0.1	2.230287
13.703383	0.1	2.231419
13.705050	0.1	2.232432
13.706717	0.1	2.231896
13.708383	0.1	2.228916
13.710050	0.1	2.223849
13.711717	0.1	2.218366
13.713383	0.1	2.214193
13.715050	0.1	2.211988
13.716717	0.1	2.211332
13.718383	0.1	2.210915
13.720050	0.1	2.210438
13.721717	0.1	2.211094
13.723383	0.1	2.214253
13.725050	0.1	2.219617
13.726717	0.1	2.225399
13.728383	0.1	2.229273
13.730050	0.1	2.229691
13.731717	0.1	2.226651
13.733383	0.1	2.222180
13.735050	0.1	2.218187
13.736717	0.1	2.215207
13.738383	0.1	2.213061
13.740050	0.1	2.211988
13.741717	0.1	2.212584
13.743383	0.1	2.215147
13.745050	0.1	2.219617
13.746717	0.1	2.225876
13.748383	0.1	2.233207
13.750050	0.1	2.240479
13.751717	0.1	2.246678
13.753383	0.1	2.251148
13.755050	0.1	2.253294
13.756717	0.1	2.253473
13.758383	0.1	2.252996
13.760050	0.1	2.253235
13.761717	0.1	2.254546
13.763383	0.1	2.256274
13.765050	0.1	2.258420
13.766717	0.1	2.261222
13.768383	0.1	2.264321
13.770050	0.1	2.266765
13.771717	0.1	2.268314
13.773383	0.1	2.268732
13.775050	0.1	2.267182
13.776717	0.1	2.263010
13.778383	0.1	2.257645
13.780050	0.1	2.254784
13.781717	0.1	2.257288
13.783383	0.1	2.264261
13.785050	0.1	2.272487
13.786717	0.1	2.279282
13.788383	0.1	2.284169
13.790050	0.1	2.287924
13.791717	0.1	2.291381
13.793383	0.1	2.294600
13.795050	0.1	2.297104
13.796717	0.1	2.299130
13.798383	0.1	2.301693
13.800050	0.1	2.305269
13.801717	0.1	2.309680
13.803383	0.1	2.314448
13.805050	0.1	2.319515
13.806717	0.1	2.325118
13.808383	0.1	2.330482
13.810050	0.1	2.333999
13.811717	0.1	2.334595
13.813383	0.1	2.332568
13.815050	0.1	2.330065
13.816717	0.1	2.329528
13.818383	0.1	2.332330
13.820050	0.1	2.337992
13.821717	0.1	2.345026
13.823383	0.1	2.351701
13.825050	0.1	2.356351
13.826717	0.1	2.358377
13.828383	0.1	2.358914
13.830050	0.1	2.359569
13.831717	0.1	2.361298
13.833383	0.1	2.363861
13.835050	0.1	2.366662
13.836717	0.1	2.368450
13.838383	0.1	2.368391
13.840050	0.1	2.367258
13.841717	0.1	2.367139
13.843383	0.1	2.369046
13.845050	0.1	2.372801
13.846717	0.1	2.377212
13.848383	0.1	2.381325
13.850050	0.1	2.384484
13.851717	0.1	2.385974
13.853383	0.1	2.385736
13.855050	0.1	2.384663
13.856717	0.1	2.383649
13.858383	0.1	2.383649
13.860050	0.1	2.385736
13.861717	0.1	2.389789
13.863383	0.1	2.394021
13.865050	0.1	2.396703
13.866717	0.1	2.398133
13.868383	0.1	2.399445
13.870050	0.1	2.400875
13.871717	0.1	2.401948
13.873383	0.1	2.402544
13.875050	0.1	2.402842
13.876717	0.1	2.402961
13.878383	0.1	2.403438
13.880050	0.1	2.404809
13.881717	0.1	2.406538
13.883383	0.1	2.407551
13.885050	0.1	2.407253
13.886717	0.1	2.406061
13.888383	0.1	2.405524
13.890050	0.1	2.406716
13.891717	0.1	2.409578
13.893383	0.1	2.413094
13.895050	0.1	2.416253
13.896717	0.1	2.418339
13.898383	0.1	2.419114
13.900050	0.1	2.418399
13.901717	0.1	2.416551
13.903383	0.1	2.414167
13.905050	0.1	2.411962
13.906717	0.1	2.411127
13.908383	0.1	2.413035
13.910050	0.1	2.417386
13.911717	0.1	2.421796
13.913383	0.1	2.423942
13.915050	0.1	2.423167
13.916717	0.1	2.420128
13.918383	0.1	2.416432
13.920050	0.1	2.413511
13.921717	0.1	2.412498
13.923383	0.1	2.413571
13.925050	0.1	2.416134
13.926717	0.1	2.419174
13.928383	0.1	2.421796
13.930050	0.1	2.422929
13.931717	0.1	2.422154
13.933383	0.1	2.420366
13.935050	0.1	2.419293
13.936717	0.1	2.420485
13.938383	0.1	2.424598
13.940050	0.1	2.430737
13.941717	0.1	2.437234
13.943383	0.1	2.442479
13.945050	0.1	2.445758
13.946717	0.1	2.446950
13.948383	0.1	2.445996
13.950050	0.1	2.443075
13.951717	0.1	2.440035
13.953383	0.1	2.439082
13.955050	0.1	2.441228
13.956717	0.1	2.445519
13.958383	0.1	2.450347
13.960050	0.1	2.453983
13.961717	0.1	2.455413
13.963383	0.1	2.454639
13.965050	0.1	2.452731
13.966717	0.1	2.451301
13.968383	0.1	2.452254
13.970050	0.1	2.455592
13.971717	0.1	2.459407
13.973383	0.1	2.461970
13.975050	0.1	2.462566
13.976717	0.1	2.461672
13.978383	0.1	2.460539
13.980050	0.1	2.460838
13.981717	0.1	2.462983
13.983383	0.1	2.466381
13.985050	0.1	2.469897
13.986717	0.1	2.471984
13.988383	0.1	2.471626
13.990050	0.1	2.469599
13.991717	0.1	2.467930
13.993383	0.1	2.468348
13.995050	0.1	2.470851
13.996717	0.1	2.473951
13.998383	0.1	2.476335
14.000050	0.1	2.477944
14.001717	0.1	2.479315
14.003383	0.1	2.480745
14.005050	0.1	2.482593
14.006717	0.1	2.484858
14.008383	0.1	2.487481
14.010050	0.1	2.491176
14.011717	0.1	2.496362
14.013383	0.1	2.502322
14.015050	0.1	2.507687
14.016717	0.1	2.511561
14.018383	0.1	2.513707
14.020050	0.1	2.514362
14.021717	0.1	2.514064
14.023383	0.1	2.514184
14.025050	0.1	2.516329
14.026717	0.1	2.521277
14.028383	0.1	2.528191
14.030050	0.1	2.535105
14.031717	0.1	2.541363
14.033383	0.1	2.547741
14.035050	0.1	2.555549
14.036717	0.1	2.564252
14.038383	0.1	2.571762
14.040050	0.1	2.576649
14.041717	0.1	2.579451
14.043383	0.1	2.581954
14.045050	0.1	2.585471
14.046717	0.1	2.590299
14.048383	0.1	2.596259
14.050050	0.1	2.602935
14.051717	0.1	2.609790
14.053383	0.1	2.615810
14.055050	0.1	2.619863
14.056717	0.1	2.621949
14.058383	0.1	2.623379
14.060050	0.1	2.626121
14.061717	0.1	2.631605
14.063383	0.1	2.639651
14.065050	0.1	2.648711
14.066717	0.1	2.656996
14.068383	0.1	2.664089
14.070050	0.1	2.670050
14.071717	0.1	2.674818
14.073383	0.1	2.678812
14.075050	0.1	2.684057
14.076717	0.1	2.692461
14.078383	0.1	2.704144
14.080050	0.1	2.717018
14.081717	0.1	2.728522
14.083383	0.1	2.736807
14.085050	0.1	2.741575
14.086717	0.1	2.743960
14.088383	0.1	2.745807
14.090050	0.1	2.749086
14.091717	0.1	2.755106
14.093383	0.1	2.763748
14.095050	0.1	2.773166
14.096717	0.1	2.781570
14.098383	0.1	2.788961
14.100050	0.1	2.796233
14.101717	0.1	2.803564
14.103383	0.1	2.810061
14.105050	0.1	2.814710
14.106717	0.1	2.817869
14.108383	0.1	2.821088
14.110050	0.1	2.826333
14.111717	0.1	2.833963
14.113383	0.1	2.843619
14.115050	0.1	2.854407
14.116717	0.1	2.864957
14.118383	0.1	2.874136
14.120050	0.1	2.881646
14.121717	0.1	2.888024
14.123383	0.1	2.893984
14.125050	0.1	2.899766
14.126717	0.1	2.904833
14.128383	0.1	2.908528
14.130050	0.1	2.910793
14.131717	0.1	2.912879
14.133383	0.1	2.916753
14.135050	0.1	2.923727
14.136717	0.1	2.933026
14.138383	0.1	2.942383
14.140050	0.1	2.949596
14.141717	0.1	2.953887
14.143383	0.1	2.956629
14.145050	0.1	2.959550
14.146717	0.1	2.964139
14.148383	0.1	2.971292
14.150050	0.1	2.980709
14.151717	0.1	2.990484
14.153383	0.1	2.998054
14.155050	0.1	3.001630
14.156717	0.1	3.001511
14.158383	0.1	2.999664
14.160050	0.1	2.998352
14.161717	0.1	2.999008
14.163383	0.1	3.001988
14.165050	0.1	3.007055
14.166717	0.1	3.013611
14.168383	0.1	3.020466
14.170050	0.1	3.025830
14.171717	0.1	3.028155
14.173383	0.1	3.028095
14.175050	0.1	3.027678
14.176717	0.1	3.028214
14.178383	0.1	3.030479
14.180050	0.1	3.034175
14.181717	0.1	3.038228
14.183383	0.1	3.041506
14.185050	0.1	3.043533
14.186717	0.1	3.044248
14.188383	0.1	3.044248
14.190050	0.1	3.044605
14.191717	0.1	3.046036
14.193383	0.1	3.048003
14.195050	0.1	3.049612
14.196717	0.1	3.050685
14.198383	0.1	3.051758
14.200050	0.1	3.053010
14.201717	0.1	3.054559
14.203383	0.1	3.056646
14.205050	0.1	3.059030
14.206717	0.1	3.061235
14.208383	0.1	3.063500
14.210050	0.1	3.066778
14.211717	0.1	3.071428
14.213383	0.1	3.075779
14.215050	0.1	3.078103
14.216717	0.1	3.078222
14.218383	0.1	3.077209
14.220050	0.1	3.076017
14.221717	0.1	3.075063
14.223383	0.1	3.074289
14.225050	0.1	3.074050
14.226717	0.1	3.074408
14.228383	0.1	3.075719
14.230050	0.1	3.077984
14.231717	0.1	3.081322
14.233383	0.1	3.085911
14.235050	0.1	3.091932
14.236717	0.1	3.099024
14.238383	0.1	3.105581
14.240050	0.1	3.110469
14.241717	0.1	3.113568
14.243383	0.1	3.115356
14.245050	0.1	3.116012
14.246717	0.1	3.115833
14.248383	0.1	3.115297
14.250050	0.1	3.114939
14.251717	0.1	3.115893
14.253383	0.1	3.119827
14.255050	0.1	3.127396
14.256717	0.1	3.137589
14.258383	0.1	3.148496
14.260050	0.1	3.158212
14.261717	0.1	3.165543
14.263383	0.1	3.171027
14.265050	0.1	3.175616
14.266717	0.1	3.179550
14.268383	0.1	3.182411
14.270050	0.1	3.184617
14.271717	0.1	3.187180
14.273383	0.1	3.192127
14.275050	0.1	3.200293
14.276717	0.1	3.211260
14.278383	0.1	3.223717
14.280050	0.1	3.236354
14.281717	0.1	3.247976
14.283383	0.1	3.257215
14.285050	0.1	3.263653
14.286717	0.1	3.268540
14.288383	0.1	3.273368
14.290050	0.1	3.278494
14.291717	0.1	3.283680
14.293383	0.1	3.288746
14.295050	0.1	3.294230
14.296717	0.1	3.300429
14.298383	0.1	3.307641
14.300050	0.1	3.316045
14.301717	0.1	3.324807
14.303383	0.1	3.332317
14.305050	0.1	3.337801
14.306717	0.1	3.342211
14.308383	0.1	3.346861
14.310050	0.1	3.351510
14.311717	0.1	3.355384
14.313383	0.1	3.358841
14.315050	0.1	3.362894
14.316717	0.1	3.368318
14.318383	0.1	3.375232
14.320050	0.1	3.383339
14.321717	0.1	3.392160
14.323383	0.1	3.400147
14.325050	0.1	3.404916
14.326717	0.1	3.405452
14.328383	0.1	3.402710
14.330050	0.1	3.398597
14.331717	0.1	3.394902
14.333383	0.1	3.392875
14.335050	0.1	3.392995
14.336717	0.1	3.394604
14.338383	0.1	3.397346
14.340050	0.1	3.401518
14.341717	0.1	3.406942
14.343383	0.1	3.412247
14.345050	0.1	3.415823
14.346717	0.1	3.416598
14.348383	0.1	3.413797
14.350050	0.1	3.407598
14.351717	0.1	3.400386
14.353383	0.1	3.395140
14.355050	0.1	3.393173
14.356717	0.1	3.393948
14.358383	0.1	3.396392
14.360050	0.1	3.400326
14.361717	0.1	3.405750
14.363383	0.1	3.411830
14.365050	0.1	3.416956
14.366717	0.1	3.420234
14.368383	0.1	3.421843
14.370050	0.1	3.421903
14.371717	0.1	3.419876
14.373383	0.1	3.415883
14.375050	0.1	3.411174
14.376717	0.1	3.406823
14.378383	0.1	3.403962
14.380050	0.1	3.403843
14.381717	0.1	3.407240
14.383383	0.1	3.413260
14.385050	0.1	3.420234
14.386717	0.1	3.426850
14.388383	0.1	3.432811
14.390050	0.1	3.437519
14.391717	0.1	3.441096
14.393383	0.1	3.444314
14.395050	0.1	3.448129
14.396717	0.1	3.452361
14.398383	0.1	3.456176
14.400050	0.1	3.459335
14.401717	0.1	3.462613
14.403383	0.1	3.467083
14.405050	0.1	3.473044
14.406717	0.1	3.480435
14.408383	0.1	3.489733
14.410050	0.1	3.500939
14.411717	0.1	3.512204
14.413383	0.1	3.521502
14.415050	0.1	3.529310
14.416717	0.1	3.537476
14.418383	0.1	3.546417
14.420050	0.1	3.555179
14.421717	0.1	3.563047
14.423383	0.1	3.570676
14.425050	0.1	3.579557
14.426717	0.1	3.590942
14.428383	0.1	3.604114
14.430050	0.1	3.617287
14.431717	0.1	3.629625
14.433383	0.1	3.642082
14.435050	0.1	3.656209
14.436717	0.1	3.672302
14.438383	0.1	3.689349
14.440050	0.1	3.705502
14.441717	0.1	3.719270
14.443383	0.1	3.730655
14.445050	0.1	3.741443
14.446717	0.1	3.753424
14.448383	0.1	3.767491
14.450050	0.1	3.783047
14.451717	0.1	3.798425
14.453383	0.1	3.811717
14.455050	0.1	3.822088
14.456717	0.1	3.830731
14.458383	0.1	3.839910
14.460050	0.1	3.850997
14.461717	0.1	3.863752
14.463383	0.1	3.876508
14.465050	0.1	3.888428
14.466717	0.1	3.900886
14.468383	0.1	3.915787
14.470050	0.1	3.933370
14.471717	0.1	3.952265
14.473383	0.1	3.970623
14.475050	0.1	3.986538
14.476717	0.1	3.999412
14.478383	0.1	4.010737
14.480050	0.1	4.022777
14.481717	0.1	4.036784
14.483383	0.1	4.053116
14.485050	0.1	4.070759
14.486717	0.1	4.088164
14.488383	0.1	4.104376
14.490050	0.1	4.119754
14.491717	0.1	4.134476
14.493383	0.1	4.147768
14.495050	0.1	4.159272
14.496717	0.1	4.170180
14.498383	0.1	4.182875
14.500050	0.1	4.199386
14.501717	0.1	4.220009
14.503383	0.1	4.243255
14.505050	0.1	4.266858
14.506717	0.1	4.289866
14.508383	0.1	4.312396
14.510050	0.1	4.334629
14.511717	0.1	4.356325
14.513383	0.1	4.377544
14.515050	0.1	4.399240
14.516717	0.1	4.422605
14.518383	0.1	4.448355
14.520050	0.1	4.476130
14.521717	0.1	4.505098
14.523383	0.1	4.535437
14.525050	0.1	4.567564
14.526717	0.1	4.601121
14.528383	0.1	4.634917
14.530050	0.1	4.668534
14.531717	0.1	4.702926
14.533383	0.1	4.739225
14.535050	0.1	4.777253
14.536717	0.1	4.816115
14.538383	0.1	4.855812
14.540050	0.1	4.896999
14.541717	0.1	4.940689
14.543383	0.1	4.987598
14.545050	0.1	5.037487
14.546717	0.1	5.089403
14.548383	0.1	5.142987
14.550050	0.1	5.198062
14.551717	0.1	5.253554
14.553383	0.1	5.308807
14.555050	0.1	5.364180
14.556717	0.1	5.421222
14.558383	0.1	5.481661
14.560050	0.1	5.545378
14.561717	0.1	5.611539
14.563383	0.1	5.680442
14.565050	0.1	5.753517
14.566717	0.1	5.831838
14.568383	0.1	5.915523
14.570050	0.1	6.003976
14.571717	0.1	6.095529
14.573383	0.1	6.188333
14.575050	0.1	6.280721
14.576717	0.1	6.371975
14.578383	0.1	6.462753
14.580050	0.1	6.554604
14.581717	0.1	6.649018
14.583383	0.1	6.747187
14.585050	0.1	6.849587
14.586717	0.1	6.955505
14.588383	0.1	7.063806
14.590050	0.1	7.173479
14.591717	0.1	7.283867
14.593383	0.1	7.394731
14.595050	0.1	7.506013
14.596717	0.1	7.617712
14.598383	0.1	7.729888
14.600050	0.1	7.842899
14.601717	0.1	7.956744
14.603383	0.1	8.071125
14.605050	0.1	8.186281
14.606717	0.1	8.302868
14.608383	0.1	8.420826
14.610050	0.1	8.538724
14.611717	0.1	8.655429
14.613383	0.1	8.771480
14.615050	0.1	8.887709
14.616717	0.1	9.003223
14.618383	0.1	9.115935
14.620050	0.1	9.224594
14.621717	0.1	9.329975
14.623383	0.1	9.433568
14.625050	0.1	9.536863
14.626717	0.1	9.640575
14.628383	0.1	9.744228
14.630050	0.1	9.846271
14.631717	0.1	9.945393
14.633383	0.1	10.040939
14.635050	0.1	10.132313
14.636717	0.1	10.218740
14.638383	0.1	10.299743
14.640050	0.1	10.375560
14.641717	0.1	10.446966
14.643383	0.1	10.515035
14.645050	0.1	10.580242
14.646717	0.1	10.642350
14.648383	0.1	10.701121
14.650050	0.1	10.755599
14.651717	0.1	10.804833
14.653383	0.1	10.848284
14.655050	0.1	10.886253
14.656717	0.1	10.918618
14.658383	0.1	10.945142
14.660050	0.1	10.965646
14.661717	0.1	10.980905
14.663383	0.1	10.991574
14.665050	0.1	10.998011
14.666717	0.1	10.999740
14.668383	0.1	10.995329
14.670050	0.1	10.984004
14.671717	0.1	10.966182
14.673383	0.1	10.943592
14.675050	0.1	10.917247
14.676717	0.1	10.887266
14.678383	0.1	10.853530
14.680050	0.1	10.816038
14.681717	0.1	10.774136
14.683383	0.1	10.727287
14.685050	0.1	10.675371
14.686717	0.1	10.618866
14.688383	0.1	10.558665
14.690050	0.1	10.495604
14.691717	0.1	10.430515
14.693383	0.1	10.363877
14.695050	0.1	10.295094
14.696717	0.1	10.223210
14.698383	0.1	10.147453
14.700050	0.1	10.068000
14.701717	0.1	9.985805
14.703383	0.1	9.902537
14.705050	0.1	9.819091
14.706717	0.1	9.735644
14.708383	0.1	9.652436
14.710050	0.1	9.569526
14.711717	0.1	9.486557
14.713383	0.1	9.403110
14.715050	0.1	9.319485
14.716717	0.1	9.236396
14.718383	0.1	9.153903
14.720050	0.1	9.070755
14.721717	0.1	8.985878
14.723383	0.1	8.898914
14.725050	0.1	8.810878
14.726717	0.1	8.724690
14.728383	0.1	8.644045
14.730050	0.1	8.571029
14.731717	0.1	8.504034
14.733383	0.1	8.438707
14.735050	0.1	8.371652
14.736717	0.1	8.302153
14.738383	0.1	8.231819
14.740050	0.1	8.162678
14.741717	0.1	8.095801
14.743383	0.1	8.032024
14.745050	0.1	7.972003
14.746717	0.1	7.916511
14.748383	0.1	7.865310
14.750050	0.1	7.817150
14.751717	0.1	7.770777
14.753383	0.1	7.725299
14.755050	0.1	7.680655
14.756717	0.1	7.637263
14.758383	0.1	7.596195
14.760050	0.1	7.557929
14.761717	0.1	7.522107
14.763383	0.1	7.487536
14.765050	0.1	7.453621
14.766717	0.1	7.420302
14.768383	0.1	7.387162
14.770050	0.1	7.354260
14.771717	0.1	7.322729
14.773383	0.1	7.294238
14.775050	0.1	7.269144
14.776717	0.1	7.245720
14.778383	0.1	7.221103
14.780050	0.1	7.193506
14.781717	0.1	7.163465
14.783383	0.1	7.133544
14.785050	0.1	7.106781
14.786717	0.1	7.084668
14.788383	0.1	7.066369
14.790050	0.1	7.049919
14.791717	0.1	7.032991
14.793383	0.1	7.014215
14.795050	0.1	6.993652
14.796717	0.1	6.972611
14.798383	0.1	6.953240
14.800050	0.1	6.936789
14.801717	0.1	6.922067
14.803383	0.1	6.906867
14.805050	0.1	6.890178
14.806717	0.1	6.872774
14.808383	0.1	6.855965
14.810050	0.1	6.840349
14.811717	0.1	6.825209
14.813383	0.1	6.809473
14.815050	0.1	6.793261
14.816717	0.1	6.777406
14.818383	0.1	6.762386
14.820050	0.1	6.748021
14.821717	0.1	6.734372
14.823383	0.1	6.722212
14.825050	0.1	6.712318
14.826717	0.1	6.704390
14.828383	0.1	6.696940
14.830050	0.1	6.688953
14.831717	0.1	6.679833
14.833383	0.1	6.668985
14.835050	0.1	6.655157
14.836717	0.1	6.637931
14.838383	0.1	6.619096
14.840050	0.1	6.601632
14.841717	0.1	6.587029
14.843383	0.1	6.574631
14.845050	0.1	6.562710
14.846717	0.1	6.550134
14.848383	0.1	6.536425
14.850050	0.1	6.522179
14.851717	0.1	6.508649
14.853383	0.1	6.496251
14.855050	0.1	6.483317
14.856717	0.1	6.468296
14.858383	0.1	6.451846
14.860050	0.1	6.435931
14.861717	0.1	6.421626
14.863383	0.1	6.408096
14.865050	0.1	6.393731
14.866717	0.1	6.377459
14.868383	0.1	6.359756
14.870050	0.1	6.341756
14.871717	0.1	6.324530
14.873383	0.1	6.308258
14.875050	0.1	6.291747
14.876717	0.1	6.273508
14.878383	0.1	6.253004
14.880050	0.1	6.231308
14.881717	0.1	6.209493
14.883383	0.1	6.187976
14.885050	0.1	6.166757
14.886717	0.1	6.145537
14.888383	0.1	6.124437
14.890050	0.1	6.103695
14.891717	0.1	6.083489
14.893383	0.1	6.063044
14.895050	0.1	6.041646
14.896717	0.1	6.019116
14.898383	0.1	5.996108
14.900050	0.1	5.973518
14.901717	0.1	5.951524
14.903383	0.1	5.930245
14.905050	0.1	5.909741
14.906717	0.1	5.890191
14.908383	0.1	5.871415
14.910050	0.1	5.852521
14.911717	0.1	5.832911
14.913383	0.1	5.812943
14.915050	0.1	5.793274
14.916717	0.1	5.774618
14.918383	0.1	5.758405
14.920050	0.1	5.745530
14.921717	0.1	5.735040
14.923383	0.1	5.724848
14.925050	0.1	5.713523
14.926717	0.1	5.701244
14.928383	0.1	5.689502
14.930050	0.1	5.680144
14.931717	0.1	5.673528
14.933383	0.1	5.668581
14.935050	0.1	5.664111
14.936717	0.1	5.660057
14.938383	0.1	5.656243
14.940050	0.1	5.652488
14.941717	0.1	5.649388
14.943383	0.1	5.648256
14.945050	0.1	5.649627
14.946717	0.1	5.653084
14.948383	0.1	5.658329
14.950050	0.1	5.665958
14.951717	0.1	5.676210
14.953383	0.1	5.688072
14.955050	0.1	5.700231
14.956717	0.1	5.712092
14.958383	0.1	5.724371
14.960050	0.1	5.738378
14.961717	0.1	5.755186
14.963383	0.1	5.775035
14.965050	0.1	5.796850
14.966717	0.1	5.818665
14.968383	0.1	5.839169
14.970050	0.1	5.858541
14.971717	0.1	5.877674
14.973383	0.1	5.897940
14.975050	0.1	5.920649
14.976717	0.1	5.946517
14.978383	0.1	5.974234
14.980050	0.1	6.001413
14.981717	0.1	6.027162
14.983383	0.1	6.053150
14.985050	0.1	6.081522
14.986717	0.1	6.112993
14.988383	0.1	6.146372
14.990050	0.1	6.179214
14.991717	0.1	6.209493
14.993383	0.1	6.236673
14.995050	0.1	6.262184
14.996717	0.1	6.288112
14.998383	0.1	6.316483
15.000050	0.1	6.347716
15.001717	0.1	6.380678
15.003383	0.1	6.413103
15.005050	0.1	6.443322
15.006717	0.1	6.471038
15.008383	0.1	6.497145
15.010050	0.1	6.523192
15.011717	0.1	6.549776
15.013383	0.1	6.576896
15.015050	0.1	6.603897
15.016717	0.1	6.629646
15.018383	0.1	6.652713
15.020050	0.1	6.673098
15.021717	0.1	6.692291
15.023383	0.1	6.711662
15.025050	0.1	6.732047
15.026717	0.1	6.753564
15.028383	0.1	6.776095
15.030050	0.1	6.798447
15.031717	0.1	6.819308
15.033383	0.1	6.837488
15.035050	0.1	6.852448
15.036717	0.1	6.864369
15.038383	0.1	6.873727
15.040050	0.1	6.881297
15.041717	0.1	6.887734
15.043383	0.1	6.893814
15.045050	0.1	6.900430
15.046717	0.1	6.907583
15.048383	0.1	6.914497
15.050050	0.1	6.920398
15.051717	0.1	6.925643
15.053383	0.1	6.930769
15.055050	0.1	6.936253
15.056717	0.1	6.942690
15.058383	0.1	6.950021
15.060050	0.1	6.956935
15.061717	0.1	6.962002
15.063383	0.1	6.965101
15.065050	0.1	6.967128
15.066717	0.1	6.968439
15.068383	0.1	6.968618
15.070050	0.1	6.968737
15.071717	0.1	6.970227
15.073383	0.1	6.973327
15.075050	0.1	6.977380
15.076717	0.1	6.981016
15.078383	0.1	6.983877
15.080050	0.1	6.986499
15.081717	0.1	6.989479
15.083383	0.1	6.993115
15.085050	0.1	6.997943
15.086717	0.1	7.004381
15.088383	0.1	7.012546
15.090050	0.1	7.022381
15.091717	0.1	7.034183
15.093383	0.1	7.048250
15.095050	0.1	7.064522
15.096717	0.1	7.081926
15.098383	0.1	7.098914
15.100050	0.1	7.115245
15.101717	0.1	7.131637
15.103383	0.1	7.148624
15.105050	0.1	7.166446
15.106717	0.1	7.185698
15.108383	0.1	7.206858
15.110050	0.1	7.230103
15.111717	0.1	7.254780
15.113383	0.1	7.280529
15.115050	0.1	7.308007
15.116717	0.1	7.338405
15.118383	0.1	7.372261
15.120050	0.1	7.409215
15.121717	0.1	7.448793
15.123383	0.1	7.490457
15.125050	0.1	7.533789
15.126717	0.1	7.577658
15.128383	0.1	7.621944
15.130050	0.1	7.668257
15.131717	0.1	7.718742
15.133383	0.1	7.774115
15.135050	0.1	7.833481
15.136717	0.1	7.894457
15.138383	0.1	7.955015
15.140050	0.1	8.014381
15.141717	0.1	8.073986
15.143383	0.1	8.135498
15.145050	0.1	8.199573
15.146717	0.1	8.266271
15.148383	0.1	8.336127
15.150050	0.1	8.410037
15.151717	0.1	8.488238
15.153383	0.1	8.569897
15.155050	0.1	8.653582
15.156717	0.1	8.738459
15.158383	0.1	8.825064
15.160050	0.1	8.915484
15.161717	0.1	9.011627
15.163383	0.1	9.113014
15.165050	0.1	9.216965
15.166717	0.1	9.320379
15.168383	0.1	9.422839
15.170050	0.1	9.527565
15.171717	0.1	9.637714
15.173383	0.1	9.753407
15.175050	0.1	9.872497
15.176717	0.1	9.993613
15.178383	0.1	10.117531
15.180050	0.1	10.244847
15.181717	0.1	10.375500
15.183383	0.1	10.509372
15.185050	0.1	10.646165
15.186717	0.1	10.784984
15.188383	0.1	10.925174
15.190050	0.1	11.066557
15.191717	0.1	11.209012
15.193383	0.1	11.352182
15.195050	0.1	11.495710
15.196717	0.1	11.639119
15.198383	0.1	11.781932
15.200050	0.1	11.924506
15.201717	0.1	12.067319
15.203383	0.1	12.210727
15.205050	0.1	12.354971
15.206717	0.1	12.500287
15.208383	0.1	12.646497
15.210050	0.1	12.791992
15.211717	0.1	12.934566
15.213383	0.1	13.072789
15.215050	0.1	13.206900
15.216717	0.1	13.338507
15.218383	0.1	13.469160
15.220050	0.1	13.598681
15.221717	0.1	13.725162
15.223383	0.1	13.847292
15.225050	0.1	13.964773
15.226717	0.1	14.077485
15.228383	0.1	14.184595
15.230050	0.1	14.285565
15.231717	0.1	14.380515
15.233383	0.1	14.469267
15.235050	0.1	14.551938
15.236717	0.1	14.628650
15.238383	0.1	14.699698
15.240050	0.1	14.764548
15.241717	0.1	14.822663
15.243383	0.1	14.874042
15.245050	0.1	14.918924
15.246717	0.1	14.956773
15.248383	0.1	14.985860
15.250050	0.1	15.005291
15.251717	0.1	15.015782
15.253383	0.1	15.019418
15.255050	0.1	15.017689
15.256717	0.1	15.010119
15.258383	0.1	14.995099
15.260050	0.1	14.972211
15.261717	0.1	14.942289
15.263383	0.1	14.906407
15.265050	0.1	14.865459
15.266717	0.1	14.819981
15.268383	0.1	14.769793
15.270050	0.1	14.714361
15.271717	0.1	14.653386
15.273383	0.1	14.587463
15.275050	0.1	14.517427
15.276717	0.1	14.442564
15.278383	0.1	14.362098
15.280050	0.1	14.276148
15.281717	0.1	14.186383
15.283383	0.1	14.094652
15.285050	0.1	14.001728
15.286717	0.1	13.906897
15.288383	0.1	13.809563
15.290050	0.1	13.710202
15.291717	0.1	13.609231
15.293383	0.1	13.506950
15.295050	0.1	13.404072
15.296717	0.1	13.301314
15.298383	0.1	13.199330
15.300050	0.1	13.098777
15.301717	0.1	12.999774
15.303383	0.1	12.902439
15.305050	0.1	12.807251
15.306717	0.1	12.715400
15.308383	0.1	12.628854
15.310050	0.1	12.549103
15.311717	0.1	12.476147
15.313383	0.1	12.408973
15.315050	0.1	12.346209
15.316717	0.1	12.286902
15.318383	0.1	12.230933
15.320050	0.1	12.179614
15.321717	0.1	12.134851
15.323383	0.1	12.098552
15.325050	0.1	12.071729
15.326717	0.1	12.054563
15.328383	0.1	12.046874
15.330050	0.1	12.048007
15.331717	0.1	12.056769
15.333383	0.1	12.071849
15.335050	0.1	12.092710
15.336717	0.1	12.121261
15.338383	0.1	12.161315
15.340050	0.1	12.215675
15.341717	0.1	12.284220
15.343383	0.1	12.364984
15.345050	0.1	12.456358
15.346717	0.1	12.557328
15.348383	0.1	12.667895
15.350050	0.1	12.788654
15.351717	0.1	12.920917
15.353383	0.1	13.065756
15.355050	0.1	13.223470
15.356717	0.1	13.395429
15.358383	0.1	13.584317
15.360050	0.1	13.791920
15.361717	0.1	14.018119
15.363383	0.1	14.261843
15.365050	0.1	14.521600
15.366717	0.1	14.796496
15.368383	0.1	15.086175
15.370050	0.1	15.391828
15.371717	0.1	15.716434
15.373383	0.1	16.063393
15.375050	0.1	16.434849
15.376717	0.1	16.831876
15.378383	0.1	17.254652
15.380050	0.1	17.703177
15.381717	0.1	18.178166
15.383383	0.1	18.681348
15.385050	0.1	19.215585
15.386717	0.1	19.783915
15.388383	0.1	20.388366
15.390050	0.1	21.029831
15.391717	0.1	21.709801
15.393383	0.1	22.430660
15.395050	0.1	23.194791
15.396717	0.1	24.003924
15.398383	0.1	24.860205
15.400050	0.1	25.766315
15.401717	0.1	26.725055
15.403383	0.1	27.739586
15.405050	0.1	28.813543
15.406717	0.1	29.950442
15.408383	0.1	31.153144
15.410050	0.1	32.424273
15.411717	0.1	33.767106
15.413383	0.1	35.184564
15.415050	0.1	36.679866
15.416717	0.1	38.256528
15.418383	0.1	39.918663
15.420050	0.1	41.669610
15.421717	0.1	43.512705
15.423383	0.1	45.452061
15.425050	0.1	47.492090
15.426717	0.1	49.636486
15.428383	0.1	51.887873
15.430050	0.1	54.248098
15.431717	0.1	56.718472
15.433383	0.1	59.300367
15.435050	0.1	61.995808
15.436717	0.1	64.807896
15.438383	0.1	67.741338
15.440050	0.1	70.800905
15.441717	0.1	73.990349
15.443383	0.1	77.312832
15.445050	0.1	80.771272
15.446717	0.1	84.367340
15.448383	0.1	88.100975
15.450050	0.1	91.972059
15.451717	0.1	95.981663
15.453383	0.1	100.131458
15.455050	0.1	104.422933
15.456717	0.1	108.857817
15.458383	0.1	113.437540
15.460050	0.1	118.164010
15.461717	0.1	123.040505
15.463383	0.1	128.070243
15.465050	0.1	133.255847
15.466717	0.1	138.600358
15.468383	0.1	144.107529
15.470050	0.1	149.780461
15.471717	0.1	155.621598
15.473383	0.1	161.633501
15.475050	0.1	167.820285
15.476717	0.1	174.188028
15.478383	0.1	180.744718
15.480050	0.1	187.500548
15.481717	0.1	194.465649
15.483383	0.1	201.648545
15.485050	0.1	209.057344
15.486717	0.1	216.702593
15.488383	0.1	224.596812
15.490050	0.1	232.752337
15.491717	0.1	241.180792
15.493383	0.1	249.893799
15.495050	0.1	258.904115
15.496717	0.1	268.226103
15.498383	0.1	277.875559
15.500050	0.1	287.867682
15.501717	0.1	298.215407
15.503383	0.1	308.930117
15.505050	0.1	320.022125
15.506717	0.1	331.498881
15.508383	0.1	343.363067
15.510050	0.1	355.612299
15.511717	0.1	368.239902
15.513383	0.1	381.236218
15.515050	0.1	394.588852
15.516717	0.1	408.282006
15.518383	0.1	422.293569
15.520050	0.1	436.593499
15.521717	0.1	451.143530
15.523383	0.1	465.897886
15.525050	0.1	480.804412
15.526717	0.1	495.806008
15.528383	0.1	510.840327
15.530050	0.1	525.839479
15.531717	0.1	540.732893
15.533383	0.1	555.450890
15.535050	0.1	569.925104
15.536717	0.1	584.086155
15.538383	0.1	597.862756
15.540050	0.1	611.181176
15.541717	0.1	623.966433
15.543383	0.1	636.148133
15.545050	0.1	647.666433
15.546717	0.1	658.473889
15.548383	0.1	668.533246
15.550050	0.1	677.811127
15.551717	0.1	686.276238
15.553383	0.1	693.901997
15.555050	0.1	700.669628
15.556717	0.1	706.569177
15.558383	0.1	711.600286
15.560050	0.1	715.774281
15.561717	0.1	719.113035
15.563383	0.1	721.644325
15.565050	0.1	723.396702
15.566717	0.1	724.397941
15.568383	0.1	724.675818
15.570050	0.1	724.260671
15.571717	0.1	723.188324
15.573383	0.1	721.502466
15.575050	0.1	719.251914
15.576717	0.1	716.483695
15.578383	0.1	713.239235
15.580050	0.1	709.555847
15.581717	0.1	705.469233
15.583383	0.1	701.016587
15.585050	0.1	696.237308
15.586717	0.1	691.168946
15.588383	0.1	685.844641
15.590050	0.1	680.293720
15.591717	0.1	674.544136
15.593383	0.1	668.624143
15.595050	0.1	662.560860
15.596717	0.1	656.377772
15.598383	0.1	650.093475
15.600050	0.1	643.723705
15.601717	0.1	637.283304
15.603383	0.1	630.787291
15.605050	0.1	624.248244
15.606717	0.1	617.676653
15.608383	0.1	611.082590
15.610050	0.1	604.475951
15.611717	0.1	597.866154
15.613383	0.1	591.261720
15.615050	0.1	584.670042
15.616717	0.1	578.097080
15.618383	0.1	571.545456
15.620050	0.1	565.013979
15.621717	0.1	558.500979
15.623383	0.1	552.008423
15.625050	0.1	545.541379
15.626717	0.1	539.104613
15.628383	0.1	532.701464
15.630050	0.1	526.334556
15.631717	0.1	520.003827
15.633383	0.1	513.706297
15.635050	0.1	507.438213
15.636717	0.1	501.197547
15.638383	0.1	494.984179
15.640050	0.1	488.800197
15.641717	0.1	482.648163
15.643383	0.1	476.529388
15.645050	0.1	470.443277
15.646717	0.1	464.388815
15.648383	0.1	458.364276
15.650050	0.1	452.366617
15.651717	0.1	446.392265
15.653383	0.1	440.439191
15.655050	0.1	434.507813
15.656717	0.1	428.600456
15.658383	0.1	422.719981
15.660050	0.1	416.867341
15.661717	0.1	411.041284
15.663383	0.1	405.239308
15.665050	0.1	399.458015
15.666717	0.1	393.695616
15.668383	0.1	387.953066
15.670050	0.1	382.233106
15.671717	0.1	376.537286
15.673383	0.1	370.864771
15.675050	0.1	365.213356
15.676717	0.1	359.581373
15.678383	0.1	353.968880
15.680050	0.1	348.378500
15.681717	0.1	342.814168
15.683383	0.1	337.279280
15.685050	0.1	331.774731
15.686717	0.1	326.299687
15.688383	0.1	320.854325
15.690050	0.1	315.440435
15.691717	0.1	310.060162
15.693383	0.1	304.713625
15.695050	0.1	299.399692
15.696717	0.1	294.118541
15.698383	0.1	288.872140
15.700050	0.1	283.662276
15.701717	0.1	278.489129
15.703383	0.1	273.352341
15.705050	0.1	268.252568
15.706717	0.1	263.191775
15.708383	0.1	258.172945
15.710050	0.1	253.199950
15.711717	0.1	248.275772
15.713383	0.1	243.401542
15.715050	0.1	238.576903
15.716717	0.1	233.802333
15.718383	0.1	229.079618
15.720050	0.1	224.410249
15.721717	0.1	219.795359
15.723383	0.1	215.236498
15.725050	0.1	210.735095
15.726717	0.1	206.292105
15.728383	0.1	201.908362
15.730050	0.1	197.585118
15.731717	0.1	193.323922
15.733383	0.1	189.126980
15.735050	0.1	184.997093
15.736717	0.1	180.935870
15.738383	0.1	176.942419
15.740050	0.1	173.013995
15.741717	0.1	169.148753
15.743383	0.1	165.346871
15.745050	0.1	161.611149
15.746717	0.1	157.944808
15.748383	0.1	154.350350
15.750050	0.1	150.828430
15.751717	0.1	147.377440
15.753383	0.1	143.994698
15.755050	0.1	140.678891
15.756717	0.1	137.431451
15.758383	0.1	134.255358
15.760050	0.1	131.152280
15.761717	0.1	128.121562
15.763383	0.1	125.160821
15.765050	0.1	122.267432
15.766717	0.1	119.439967
15.768383	0.1	116.679139
15.770050	0.1	113.986976
15.771717	0.1	111.364133
15.773383	0.1	108.809299
15.775050	0.1	106.319911
15.776717	0.1	103.893644
15.778383	0.1	101.529306
15.780050	0.1	99.227256
15.781717	0.1	96.988624
15.783383	0.1	94.813591
15.785050	0.1	92.700249
15.786717	0.1	90.645796
15.788383	0.1	88.648205
15.790050	0.1	86.706882
15.791717	0.1	84.822064
15.793383	0.1	82.993214
15.795050	0.1	81.218546
15.796717	0.1	79.495733
15.798383	0.1	77.822571
15.800050	0.1	76.197867
15.801717	0.1	74.621145
15.803383	0.1	73.091094
15.805050	0.1	71.606223
15.806717	0.1	70.166234
15.808383	0.1	68.771962
15.810050	0.1	67.423765
15.811717	0.1	66.120569
15.813383	0.1	64.860169
15.815050	0.1	63.639525
15.816717	0.1	62.456015
15.818383	0.1	61.307970
15.820050	0.1	60.194496
15.821717	0.1	59.114937
15.823383	0.1	58.068935
15.825050	0.1	57.056490
15.826717	0.1	56.077424
15.828383	0.1	55.130485
15.830050	0.1	54.213050
15.831717	0.1	53.322259
15.833383	0.1	52.457813
15.835050	0.1	51.621619
15.836717	0.1	50.815108
15.838383	0.1	50.037387
15.840050	0.1	49.285236
15.841717	0.1	48.555913
15.843383	0.1	47.849062
15.845050	0.1	47.165695
15.846717	0.1	46.506408
15.848383	0.1	45.869532
15.850050	0.1	45.251789
15.851717	0.1	44.650438
15.853383	0.1	44.064584
15.855050	0.1	43.495300
15.856717	0.1	42.943957
15.858383	0.1	42.411688
15.860050	0.1	41.898193
15.861717	0.1	41.401508
15.863383	0.1	40.918293
15.865050	0.1	40.446284
15.866717	0.1	39.985719
15.868383	0.1	39.538088
15.870050	0.1	39.105060
15.871717	0.1	38.687589
15.873383	0.1	38.284244
15.875050	0.1	37.891569
15.876717	0.1	37.506463
15.878383	0.1	37.128331
15.880050	0.1	36.758544
15.881717	0.1	36.398294
15.883383	0.1	36.047878
15.885050	0.1	35.706403
15.886717	0.1	35.373034
15.888383	0.1	35.047474
15.890050	0.1	34.729900
15.891717	0.1	34.420492
15.893383	0.1	34.119131
15.895050	0.1	33.825280
15.896717	0.1	33.538165
15.898383	0.1	33.257069
15.900050	0.1	32.981159
15.901717	0.1	32.709839
15.903383	0.1	32.443883
15.905050	0.1	32.185020
15.906717	0.1	31.933608
15.908383	0.1	31.689109
15.910050	0.1	31.450393
15.911717	0.1	31.216981
15.913383	0.1	30.988635
15.915050	0.1	30.765118
15.916717	0.1	30.546131
15.918383	0.1	30.331435
15.920050	0.1	30.120375
15.921717	0.1	29.912295
15.923383	0.1	29.707374
15.925050	0.1	29.506745
15.926717	0.1	29.311480
15.928383	0.1	29.121758
15.930050	0.1	28.936328
15.931717	0.1	28.754296
15.933383	0.1	28.576018
15.935050	0.1	28.402747
15.936717	0.1	28.234483
15.938383	0.1	28.070750
15.940050	0.1	27.911546
15.941717	0.1	27.757467
15.943383	0.1	27.607860
15.945050	0.1	27.461352
15.946717	0.1	27.317049
15.948383	0.1	27.174772
15.950050	0.1	27.034761
15.951717	0.1	26.897968
15.953383	0.1	26.765408
15.955050	0.1	26.637437
15.956717	0.1	26.512803
15.958383	0.1	26.390494
15.960050	0.1	26.270391
15.961717	0.1	26.153864
15.963383	0.1	26.042523
15.965050	0.1	25.936844
15.966717	0.1	25.835456
15.968383	0.1	25.736035
15.970050	0.1	25.637449
15.971717	0.1	25.539936
15.973383	0.1	25.444450
15.975050	0.1	25.351466
15.976717	0.1	25.260748
15.978383	0.1	25.171401
15.980050	0.1	25.082709
15.981717	0.1	24.994673
15.983383	0.1	24.907948
15.985050	0.1	24.823369
15.986717	0.1	24.741413
15.988383	0.1	24.662377
15.990050	0.1	24.586083
15.991717	0.1	24.512054
15.993383	0.1	24.439694
15.995050	0.1	24.368943
15.996717	0.1	24.300219
15.998383	0.1	24.233700
16.000050	0.1	24.169208
16.001717	0.1	24.106266
16.003383	0.1	24.044515
16.005050	0.1	23.983659
16.006717	0.1	23.923518
16.008383	0.1	23.864151
16.010050	0.1	23.805679
16.011717	0.1	23.748518
16.013383	0.1	23.693503
16.015050	0.1	23.640992
16.016717	0.1	23.589910
16.018383	0.1	23.539306
16.020050	0.1	23.489596
16.021717	0.1	23.442031
16.023383	0.1	23.397149
16.025050	0.1	23.355187
16.026717	0.1	23.317040
16.028383	0.1	23.283543
16.030050	0.1	23.254217
16.031717	0.1	23.227276
16.033383	0.1	23.200156
16.035050	0.1	23.171128
16.036717	0.1	23.139895
16.038383	0.1	23.107351
16.040050	0.1	23.075403
16.041717	0.1	23.046078
16.043383	0.1	23.020507
16.045050	0.1	22.998871
16.046717	0.1	22.979917
16.048383	0.1	22.961558
16.050050	0.1	22.941889
16.051717	0.1	22.920252
16.053383	0.1	22.897424
16.055050	0.1	22.874655
16.056717	0.1	22.853555
16.058383	0.1	22.835733
16.060050	0.1	22.821070
16.061717	0.1	22.808017
16.063383	0.1	22.794665
16.065050	0.1	22.780360
16.066717	0.1	22.765042
16.068383	0.1	22.749068
16.070050	0.1	22.732676
16.071717	0.1	22.716524
16.073383	0.1	22.701801
16.075050	0.1	22.687794
16.076717	0.1	22.672118
16.078383	0.1	22.653521
16.080050	0.1	22.633315
16.081717	0.1	22.614182
16.083383	0.1	22.597791
16.085050	0.1	22.583724
16.086717	0.1	22.569717
16.088383	0.1	22.553922
16.090050	0.1	22.535802
16.091717	0.1	22.515656
16.093383	0.1	22.493841
16.095050	0.1	22.471250
16.096717	0.1	22.449376
16.098383	0.1	22.429289
16.100050	0.1	22.410990
16.101717	0.1	22.393645
16.103383	0.1	22.375883
16.105050	0.1	22.356035
16.106717	0.1	22.333206
16.108383	0.1	22.307457
16.110050	0.1	22.279562
16.111717	0.1	22.250952
16.113383	0.1	22.223057
16.115050	0.1	22.196652
16.116717	0.1	22.171976
16.118383	0.1	22.148193
16.120050	0.1	22.123457
16.121717	0.1	22.096397
16.123383	0.1	22.067191
16.125050	0.1	22.037686
16.126717	0.1	22.009672
16.128383	0.1	21.984042
16.130050	0.1	21.960796
16.131717	0.1	21.939696
16.133383	0.1	21.920027
16.135050	0.1	21.901311
16.136717	0.1	21.883012
16.138383	0.1	21.865071
16.140050	0.1	21.847488
16.141717	0.1	21.830500
16.143383	0.1	21.813811
16.145050	0.1	21.797778
16.146717	0.1	21.783890
16.148383	0.1	21.773876
16.150050	0.1	21.767916
16.151717	0.1	21.764280
16.153383	0.1	21.760584
16.155050	0.1	21.756352
16.156717	0.1	21.752955
16.158383	0.1	21.752120
16.160050	0.1	21.754028
16.161717	0.1	21.757425
16.163383	0.1	21.761180
16.165050	0.1	21.765472
16.166717	0.1	21.771015
16.168383	0.1	21.777393
16.170050	0.1	21.784009
16.171717	0.1	21.791996
16.173383	0.1	21.803857
16.175050	0.1	21.820368
16.176717	0.1	21.840335
16.178383	0.1	21.862091
16.180050	0.1	21.884800
16.181717	0.1	21.907688
16.183383	0.1	21.929861
16.185050	0.1	21.951021
16.186717	0.1	21.971763
16.188383	0.1	21.993400
16.190050	0.1	22.016288
16.191717	0.1	22.040309
16.193383	0.1	22.065998
16.195050	0.1	22.094370
16.196717	0.1	22.125663
16.198383	0.1	22.158266
16.200050	0.1	22.189738
16.201717	0.1	22.218586
16.203383	0.1	22.245230
16.205050	0.1	22.271515
16.206717	0.1	22.299112
16.208383	0.1	22.329213
16.210050	0.1	22.362234
16.211717	0.1	22.398294
16.213383	0.1	22.437097
16.215050	0.1	22.477628
16.216717	0.1	22.518457
16.218383	0.1	22.558452
16.220050	0.1	22.597433
16.221717	0.1	22.635044
16.223383	0.1	22.671224
16.225050	0.1	22.706570
16.226717	0.1	22.742034
16.228383	0.1	22.778691
16.230050	0.1	22.817196
16.231717	0.1	22.856714
16.233383	0.1	22.895039
16.235050	0.1	22.930504
16.236717	0.1	22.963525
16.238383	0.1	22.996010
16.240050	0.1	23.029567
16.241717	0.1	23.064078
16.243383	0.1	23.098470
16.245050	0.1	23.131372
16.246717	0.1	23.162128
16.248383	0.1	23.191751
16.250050	0.1	23.222388
16.251717	0.1	23.255171
16.253383	0.1	23.289145
16.255050	0.1	23.322643
16.256717	0.1	23.354591
16.258383	0.1	23.385347
16.260050	0.1	23.414732
16.261717	0.1	23.442151
16.263383	0.1	23.468377
16.265050	0.1	23.495556
16.266717	0.1	23.525180
16.268383	0.1	23.556711
16.270050	0.1	23.588540
16.271717	0.1	23.619415
16.273383	0.1	23.648561
16.275050	0.1	23.676099
16.276717	0.1	23.703040
16.278383	0.1	23.731114
16.280050	0.1	23.761333
16.281717	0.1	23.794116
16.283383	0.1	23.829223
16.285050	0.1	23.865522
16.286717	0.1	23.901464
16.288383	0.1	23.936333
16.290050	0.1	23.969771
16.291717	0.1	24.001481
16.293383	0.1	24.031641
16.295050	0.1	24.060787
16.296717	0.1	24.090053
16.298383	0.1	24.120809
16.300050	0.1	24.154307
16.301717	0.1	24.190666
16.303383	0.1	24.228574
16.305050	0.1	24.266006
16.306717	0.1	24.301471
16.308383	0.1	24.335267
16.310050	0.1	24.368347
16.311717	0.1	24.400951
16.313383	0.1	24.433853
16.315050	0.1	24.468364
16.316717	0.1	24.505915
16.318383	0.1	24.547340
16.320050	0.1	24.592043
16.321717	0.1	24.637224
16.323383	0.1	24.679185
16.325050	0.1	24.716379
16.326717	0.1	24.750353
16.328383	0.1	24.783613
16.330050	0.1	24.818124
16.331717	0.1	24.855615
16.333383	0.1	24.897696
16.335050	0.1	24.944068
16.336717	0.1	24.992050
16.338383	0.1	25.038661
16.340050	0.1	25.082113
16.341717	0.1	25.122882
16.343383	0.1	25.163294
16.345050	0.1	25.205256
16.346717	0.1	25.249125
16.348383	0.1	25.294365
16.350050	0.1	25.341274
16.351717	0.1	25.390269
16.353383	0.1	25.440694
16.355050	0.1	25.490464
16.356717	0.1	25.537850
16.358383	0.1	25.582077
16.360050	0.1	25.623860
16.361717	0.1	25.664569
16.363383	0.1	25.706352
16.365050	0.1	25.751354
16.366717	0.1	25.800110
16.368383	0.1	25.851490
16.370050	0.1	25.903286
16.371717	0.1	25.953533
16.373383	0.1	26.001336
16.375050	0.1	26.046218
16.376717	0.1	26.088776
16.378383	0.1	26.130678
16.380050	0.1	26.173593
16.381717	0.1	26.218177
16.383383	0.1	26.264490
16.385050	0.1	26.312532
16.386717	0.1	26.362003
16.388383	0.1	26.411714
16.390050	0.1	26.459457
16.391717	0.1	26.503922
16.393383	0.1	26.545288
16.395050	0.1	26.585282
16.396717	0.1	26.625277
16.398383	0.1	26.665272
16.400050	0.1	26.704671
16.401717	0.1	26.744129
16.403383	0.1	26.785137
16.405050	0.1	26.828291
16.406717	0.1	26.872756
16.408383	0.1	26.917221
16.410050	0.1	26.961567
16.411717	0.1	27.006330
16.413383	0.1	27.051450
16.415050	0.1	27.095856
16.416717	0.1	27.138831
16.418383	0.1	27.180852
16.420050	0.1	27.223112
16.421717	0.1	27.266444
16.423383	0.1	27.310552
16.425050	0.1	27.355255
16.426717	0.1	27.400853
16.428383	0.1	27.446629
16.430050	0.1	27.490796
16.431717	0.1	27.532341
16.433383	0.1	27.572574
16.435050	0.1	27.613105
16.436717	0.1	27.653994
16.438383	0.1	27.694465
16.440050	0.1	27.734400
16.441717	0.1	27.774574
16.443383	0.1	27.815403
16.445050	0.1	27.858021
16.446717	0.1	27.903558
16.448383	0.1	27.952315
16.450050	0.1	28.003098
16.451717	0.1	28.053464
16.453383	0.1	28.101148
16.455050	0.1	28.145792
16.456717	0.1	28.188826
16.458383	0.1	28.232397
16.460050	0.1	28.277518
16.461717	0.1	28.323950
16.463383	0.1	28.370978
16.465050	0.1	28.417768
16.466717	0.1	28.464200
16.468383	0.1	28.510870
16.470050	0.1	28.558375
16.471717	0.1	28.605880
16.473383	0.1	28.652312
16.475050	0.1	28.697433
16.476717	0.1	28.742375
16.478383	0.1	28.788032
16.480050	0.1	28.833749
16.481717	0.1	28.878214
16.483383	0.1	28.921189
16.485050	0.1	28.964164
16.486717	0.1	29.009284
16.488383	0.1	29.058399
16.490050	0.1	29.112162
16.491717	0.1	29.168965
16.493383	0.1	29.225888
16.495050	0.1	29.280187
16.496717	0.1	29.331388
16.498383	0.1	29.380800
16.500050	0.1	29.429914
16.501717	0.1	29.479327
16.503383	0.1	29.529573
16.505050	0.1	29.581191
16.506717	0.1	29.634537
16.508383	0.1	29.689314
16.510050	0.1	29.745521
16.511717	0.1	29.803576
16.513383	0.1	29.864015
16.515050	0.1	29.925944
16.516717	0.1	29.987277
16.518383	0.1	30.045869
16.520050	0.1	30.101897
16.521717	0.1	30.157151
16.523383	0.1	30.213715
16.525050	0.1	30.271830
16.526717	0.1	30.330541
16.528383	0.1	30.388834
16.530050	0.1	30.447127
16.531717	0.1	30.506911
16.533383	0.1	30.570509
16.535050	0.1	30.638995
16.536717	0.1	30.711474
16.538383	0.1	30.785682
16.540050	0.1	30.859711
16.541717	0.1	30.932786
16.543383	0.1	31.004550
16.545050	0.1	31.075181
16.546717	0.1	31.145813
16.548383	0.1	31.218829
16.550050	0.1	31.296493
16.551717	0.1	31.378331
16.553383	0.1	31.461479
16.555050	0.1	31.543257
16.556717	0.1	31.622769
16.558383	0.1	31.701149
16.560050	0.1	31.780304
16.561717	0.1	31.862022
16.563383	0.1	31.946780
16.565050	0.1	32.033505
16.566717	0.1	32.120707
16.568383	0.1	32.208027
16.570050	0.1	32.295765
16.571717	0.1	32.383265
16.573383	0.1	32.469692
16.575050	0.1	32.555165
16.576717	0.1	32.640638
16.578383	0.1	32.726826
16.580050	0.1	32.813909
16.581717	0.1	32.902243
16.583383	0.1	32.992782
16.585050	0.1	33.085765
16.586717	0.1	33.180954
16.588383	0.1	33.277335
16.590050	0.1	33.373715
16.591717	0.1	33.469262
16.593383	0.1	33.564450
16.595050	0.1	33.659579
16.596717	0.1	33.754232
16.598383	0.1	33.847870
16.600050	0.1	33.940317
16.601717	0.1	34.031989
16.603383	0.1	34.124257
16.605050	0.1	34.217777
16.606717	0.1	34.312429
16.608383	0.1	34.407916
16.610050	0.1	34.504654
16.611717	0.1	34.603538
16.613383	0.1	34.704747
16.615050	0.1	34.806254
16.616717	0.1	34.905674
16.618383	0.1	35.002591
16.620050	0.1	35.098674
16.621717	0.1	35.195293
16.623383	0.1	35.292628
16.625050	0.1	35.390379
16.626717	0.1	35.488727
16.628383	0.1	35.588445
16.630050	0.1	35.690429
16.631717	0.1	35.794737
16.633383	0.1	35.900178
16.635050	0.1	36.005738
16.636717	0.1	36.111059
16.638383	0.1	36.216738
16.640050	0.1	36.323073
16.641717	0.1	36.429467
16.643383	0.1	36.534967
16.645050	0.1	36.639514
16.646717	0.1	36.744656
16.648383	0.1	36.852183
16.650050	0.1	36.962571
16.651717	0.1	37.074866
16.653383	0.1	37.187280
16.655050	0.1	37.298026
16.656717	0.1	37.406149
16.658383	0.1	37.511709
16.660050	0.1	37.615063
16.661717	0.1	37.715855
16.663383	0.1	37.813904
16.665050	0.1	37.909808
16.666717	0.1	38.004341
16.668383	0.1	38.097563
16.670050	0.1	38.188937
16.671717	0.1	38.278344
16.673383	0.1	38.366499
16.675050	0.1	38.453641
16.676717	0.1	38.539054
16.678383	0.1	38.621786
16.680050	0.1	38.701537
16.681717	0.1	38.777831
16.683383	0.1	38.849773
16.685050	0.1	38.916709
16.686717	0.1	38.979533
16.688383	0.1	39.040270
16.690050	0.1	39.099874
16.691717	0.1	39.157631
16.693383	0.1	39.211216
16.695050	0.1	39.258363
16.696717	0.1	39.298656
16.698383	0.1	39.333286
16.700050	0.1	39.363863
16.701717	0.1	39.392235
16.703383	0.1	39.419653
16.705050	0.1	39.446237
16.706717	0.1	39.470973
16.708383	0.1	39.492133
16.710050	0.1	39.508822
16.711717	0.1	39.521399
16.713383	0.1	39.530816
16.715050	0.1	39.537492
16.716717	0.1	39.541008
16.718383	0.1	39.541724
16.720050	0.1	39.541485
16.721717	0.1	39.542022
16.723383	0.1	39.543631
16.725050	0.1	39.545598
16.726717	0.1	39.546194
16.728383	0.1	39.544227
16.730050	0.1	39.540591
16.731717	0.1	39.537015
16.733383	0.1	39.533737
16.735050	0.1	39.529564
16.736717	0.1	39.524438
16.738383	0.1	39.519312
16.740050	0.1	39.515259
16.741717	0.1	39.512517
16.743383	0.1	39.510908
16.745050	0.1	39.510789
16.746717	0.1	39.512935
16.748383	0.1	39.517643
16.750050	0.1	39.524260
16.751717	0.1	39.531829
16.753383	0.1	39.539578
16.755050	0.1	39.547863
16.756717	0.1	39.557996
16.758383	0.1	39.570870
16.760050	0.1	39.586546
16.761717	0.1	39.604726
16.763383	0.1	39.624872
16.765050	0.1	39.646568
16.766717	0.1	39.669099
16.768383	0.1	39.691808
16.770050	0.1	39.714458
16.771717	0.1	39.737287
16.773383	0.1	39.761307
16.775050	0.1	39.787951
16.776717	0.1	39.817216
16.778383	0.1	39.847913
16.780050	0.1	39.878907
16.781717	0.1	39.910021
16.783383	0.1	39.942029
16.785050	0.1	39.976063
16.786717	0.1	40.013375
16.788383	0.1	40.053906
16.790050	0.1	40.097060
16.791717	0.1	40.142300
16.793383	0.1	40.189865
16.795050	0.1	40.239456
16.796717	0.1	40.289464
16.798383	0.1	40.337803
16.800050	0.1	40.384176
16.801717	0.1	40.430489
16.803383	0.1	40.478947
16.805050	0.1	40.530684
16.806717	0.1	40.585341
16.808383	0.1	40.641489
16.810050	0.1	40.698173
16.811717	0.1	40.755572
16.813383	0.1	40.814104
16.815050	0.1	40.872874
16.816717	0.1	40.930274
16.818383	0.1	40.986898
16.820050	0.1	41.044834
16.821717	0.1	41.105392
16.823383	0.1	41.168573
16.825050	0.1	41.233721
16.826717	0.1	41.300061
16.828383	0.1	41.366878
16.830050	0.1	41.433456
16.831717	0.1	41.499617
16.833383	0.1	41.565540
16.835050	0.1	41.631582
16.836717	0.1	41.697981
16.838383	0.1	41.764619
16.840050	0.1	41.831436
16.841717	0.1	41.898968
16.843383	0.1	41.968348
16.845050	0.1	42.040768
16.846717	0.1	42.116227
16.848383	0.1	42.193475
16.850050	0.1	42.270961
16.851717	0.1	42.347493
16.853383	0.1	42.422238
16.855050	0.1	42.495015
16.856717	0.1	42.567375
16.858383	0.1	42.641165
16.860050	0.1	42.717519
16.861717	0.1	42.796734
16.863383	0.1	42.878452
16.865050	0.1	42.961123
16.866717	0.1	43.042603
16.868383	0.1	43.122235
16.870050	0.1	43.200972
16.871717	0.1	43.280246
16.873383	0.1	43.360295
16.875050	0.1	43.440762
16.876717	0.1	43.521526
16.878383	0.1	43.602946
16.880050	0.1	43.684843
16.881717	0.1	43.767336
16.883383	0.1	43.851259
16.885050	0.1	43.937030
16.886717	0.1	44.023457
16.888383	0.1	44.108572
16.890050	0.1	44.191602
16.891717	0.1	44.273558
16.893383	0.1	44.356110
16.895050	0.1	44.440749
16.896717	0.1	44.528368
16.898383	0.1	44.618609
16.900050	0.1	44.709804
16.901717	0.1	44.799927
16.903383	0.1	44.887963
16.905050	0.1	44.973734
16.906717	0.1	45.057836
16.908383	0.1	45.141580
16.910050	0.1	45.226815
16.911717	0.1	45.314970
16.913383	0.1	45.405808
16.915050	0.1	45.497480
16.916717	0.1	45.588198
16.918383	0.1	45.677188
16.920050	0.1	45.764687
16.921717	0.1	45.851233
16.923383	0.1	45.936826
16.925050	0.1	46.020987
16.926717	0.1	46.103182
16.928383	0.1	46.183410
16.930050	0.1	46.262863
16.931717	0.1	46.342912
16.933383	0.1	46.424392
16.935050	0.1	46.507779
16.936717	0.1	46.592834
16.938383	0.1	46.678904
16.940050	0.1	46.764377
16.941717	0.1	46.847763
16.943383	0.1	46.928468
16.945050	0.1	47.006908
16.946717	0.1	47.083977
16.948383	0.1	47.160330
16.950050	0.1	47.236684
16.951717	0.1	47.313633
16.953383	0.1	47.391656
16.955050	0.1	47.470215
16.956717	0.1	47.548357
16.958383	0.1	47.625545
16.960050	0.1	47.701242
16.961717	0.1	47.774914
16.963383	0.1	47.846916
16.965050	0.1	47.917905
16.966717	0.1	47.987762
16.968383	0.1	48.056486
16.970050	0.1	48.124078
16.971717	0.1	48.190358
16.973383	0.1	48.255208
16.975050	0.1	48.318806
16.976717	0.1	48.382047
16.978383	0.1	48.445943
16.980050	0.1	48.511210
16.981717	0.1	48.577252
16.983383	0.1	48.642817
16.985050	0.1	48.707011
16.986717	0.1	48.769656
16.988383	0.1	48.831585
16.990050	0.1	48.893753
16.991717	0.1	48.955861
16.993383	0.1	49.017015
16.995050	0.1	49.076202
16.996717	0.1	49.133065
16.998383	0.1	49.188319
17.000050	0.1	49.242559
17.001717	0.1	49.296799
17.003383	0.1	49.352470
17.005050	0.1	49.410644
17.006717	0.1	49.470964
17.008383	0.1	49.532059
17.010050	0.1	49.591842
17.011717	0.1	49.649301
17.013383	0.1	49.705091
17.015050	0.1	49.761239
17.016717	0.1	49.819592
17.018383	0.1	49.880508
17.020050	0.1	49.943152
17.021717	0.1	50.006333
17.023383	0.1	50.068858
17.025050	0.1	50.130370
17.026717	0.1	50.191048
17.028383	0.1	50.251308
17.030050	0.1	50.311270
17.031717	0.1	50.371590
17.033383	0.1	50.433520
17.035050	0.1	50.497118
17.036717	0.1	50.561073
17.038383	0.1	50.624791
17.040050	0.1	50.688627
17.041717	0.1	50.753298
17.043383	0.1	50.818804
17.045050	0.1	50.884607
17.046717	0.1	50.949875
17.048383	0.1	51.015499
17.050050	0.1	51.082853
17.051717	0.1	51.152232
17.053383	0.1	51.222685
17.055050	0.1	51.292899
17.056717	0.1	51.362279
17.058383	0.1	51.431242
17.060050	0.1	51.500383
17.061717	0.1	51.570180
17.063383	0.1	51.640871
17.065050	0.1	51.712099
17.066717	0.1	51.783267
17.068383	0.1	51.854494
17.070050	0.1	51.927152
17.071717	0.1	52.003208
17.073383	0.1	52.083555
17.075050	0.1	52.166405
17.076717	0.1	52.248839
17.078383	0.1	52.328947
17.080050	0.1	52.407208
17.081717	0.1	52.485648
17.083383	0.1	52.565578
17.085050	0.1	52.646819
17.086717	0.1	52.728596
17.088383	0.1	52.810016
17.090050	0.1	52.890364
17.091717	0.1	52.970234
17.093383	0.1	53.050879
17.095050	0.1	53.133610
17.096717	0.1	53.219560
17.098383	0.1	53.308371
17.100050	0.1	53.397420
17.101717	0.1	53.483668
17.103383	0.1	53.566280
17.105050	0.1	53.646746
17.106717	0.1	53.727570
17.108383	0.1	53.811315
17.110050	0.1	53.899351
17.111717	0.1	53.991261
17.113383	0.1	54.084900
17.115050	0.1	54.178420
17.116717	0.1	54.270450
17.118383	0.1	54.359737
17.120050	0.1	54.446224
17.121717	0.1	54.531935
17.123383	0.1	54.619792
17.125050	0.1	54.710749
17.126717	0.1	54.803613
17.128383	0.1	54.896954
17.130050	0.1	54.990116
17.131717	0.1	55.083517
17.133383	0.1	55.177990
17.135050	0.1	55.274311
17.136717	0.1	55.372659
17.138383	0.1	55.472496
17.140050	0.1	55.572871
17.141717	0.1	55.672708
17.143383	0.1	55.770699
17.145050	0.1	55.866304
17.146717	0.1	55.959884
17.148383	0.1	56.052927
17.150050	0.1	56.147102
17.151717	0.1	56.243483
17.153383	0.1	56.341592
17.155050	0.1	56.440059
17.156717	0.1	56.537691
17.158383	0.1	56.633774
17.160050	0.1	56.727890
17.161717	0.1	56.820098
17.163383	0.1	56.910459
17.165050	0.1	56.999746
17.166717	0.1	57.089034
17.168383	0.1	57.179812
17.170050	0.1	57.273093
17.171717	0.1	57.368580
17.173383	0.1	57.465080
17.175050	0.1	57.561341
17.176717	0.1	57.656292
17.178383	0.1	57.749990
17.180050	0.1	57.843271
17.181717	0.1	57.936195
17.183383	0.1	58.028701
17.185050	0.1	58.121923
17.186717	0.1	58.218304
17.188383	0.1	58.319155
17.190050	0.1	58.423046
17.191717	0.1	58.526996
17.193383	0.1	58.628443
17.195050	0.1	58.726135
17.196717	0.1	58.820490
17.198383	0.1	58.912460
17.200050	0.1	59.004072
17.201717	0.1	59.097949
17.203383	0.1	59.196535
17.205050	0.1	59.299771
17.206717	0.1	59.405986
17.208383	0.1	59.513572
17.210050	0.1	59.622172
17.211717	0.1	59.731725
17.213383	0.1	59.841458
17.215050	0.1	59.951011
17.216717	0.1	60.061160
17.218383	0.1	60.173336
17.220050	0.1	60.288612
17.221717	0.1	60.407046
17.223383	0.1	60.527567
17.225050	0.1	60.649160
17.226717	0.1	60.771588
17.228383	0.1	60.895327
17.230050	0.1	61.021034
17.231717	0.1	61.149839
17.233383	0.1	61.282758
17.235050	0.1	61.420146
17.236717	0.1	61.561350
17.238383	0.1	61.704401
17.240050	0.1	61.847631
17.241717	0.1	61.991218
17.243383	0.1	62.136892
17.245050	0.1	62.285904
17.246717	0.1	62.436763
17.248383	0.1	62.587325
17.250050	0.1	62.736873
17.251717	0.1	62.886957
17.253383	0.1	63.039068
17.255050	0.1	63.193981
17.256717	0.1	63.350979
17.258383	0.1	63.508276
17.260050	0.1	63.663606
17.261717	0.1	63.816134
17.263383	0.1	63.967351
17.265050	0.1	64.119522
17.266717	0.1	64.274196
17.268383	0.1	64.431194
17.270050	0.1	64.589564
17.271717	0.1	64.749185
17.273383	0.1	64.910654
17.275050	0.1	65.073256
17.276717	0.1	65.234725
17.278383	0.1	65.392975
17.280050	0.1	65.547828
17.281717	0.1	65.700654
17.283383	0.1	65.853302
17.285050	0.1	66.006724
17.286717	0.1	66.160623
17.288383	0.1	66.314642
17.290050	0.1	66.468422
17.291717	0.1	66.621248
17.293383	0.1	66.772525
17.295050	0.1	66.922967
17.296717	0.1	67.074243
17.298383	0.1	67.227725
17.300050	0.1	67.384247
17.301717	0.1	67.544107
17.303383	0.1	67.707006
17.305050	0.1	67.871992
17.306717	0.1	68.037812
17.308383	0.1	68.203692
17.310050	0.1	68.370644
17.311717	0.1	68.540637
17.313383	0.1	68.715100
17.315050	0.1	68.894033
17.316717	0.1	69.077496
17.318383	0.1	69.265906
17.320050	0.1	69.458668
17.321717	0.1	69.654111
17.323383	0.1	69.851701
17.325050	0.1	70.052747
17.326717	0.1	70.258979
17.328383	0.1	70.471708
17.330050	0.1	70.691649
17.331717	0.1	70.919339
17.333383	0.1	71.154181
17.335050	0.1	71.395103
17.336717	0.1	71.641330
17.338383	0.1	71.893339
17.340050	0.1	72.152082
17.341717	0.1	72.417085
17.343383	0.1	72.686855
17.345050	0.1	72.960381
17.346717	0.1	73.236768
17.348383	0.1	73.515181
17.350050	0.1	73.795323
17.351717	0.1	74.077074
17.353383	0.1	74.360315
17.355050	0.1	74.645345
17.356717	0.1	74.932282
17.358383	0.1	75.220649
17.360050	0.1	75.509135
17.361717	0.1	75.796370
17.363383	0.1	76.082175
17.365050	0.1	76.367502
17.366717	0.1	76.652889
17.368383	0.1	76.937501
17.370050	0.1	77.219431
17.371717	0.1	77.495878
17.373383	0.1	77.764277
17.375050	0.1	78.023558
17.376717	0.1	78.274493
17.378383	0.1	78.518574
17.380050	0.1	78.757589
17.381717	0.1	78.992848
17.383383	0.1	79.224055
17.385050	0.1	79.448109
17.386717	0.1	79.660659
17.388383	0.1	79.858904
17.390050	0.1	80.042903
17.391717	0.1	80.214684
17.393383	0.1	80.375855
17.395050	0.1	80.526655
17.396717	0.1	80.666904
17.398383	0.1	80.797141
17.400050	0.1	80.918138
17.401717	0.1	81.028824
17.403383	0.1	81.126397
17.405050	0.1	81.208234
17.406717	0.1	81.274514
17.408383	0.1	81.327205
17.410050	0.1	81.367796
17.411717	0.1	81.396704
17.413383	0.1	81.414883
17.415050	0.1	81.424062
17.416717	0.1	81.424897
17.418383	0.1	81.416969
17.420050	0.1	81.398969
17.421717	0.1	81.369524
17.423383	0.1	81.327980
17.425050	0.1	81.275408
17.426717	0.1	81.213837
17.428383	0.1	81.144934
17.430050	0.1	81.068640
17.431717	0.1	80.983465
17.433383	0.1	80.888038
17.435050	0.1	80.781107
17.436717	0.1	80.663209
17.438383	0.1	80.537264
17.440050	0.1	80.407147
17.441717	0.1	80.275719
17.443383	0.1	80.143218
17.445050	0.1	80.007021
17.446717	0.1	79.862838
17.448383	0.1	79.708521
17.450050	0.1	79.546039
17.451717	0.1	79.379504
17.453383	0.1	79.212015
17.455050	0.1	79.045122
17.456717	0.1	78.879480
17.458383	0.1	78.714912
17.460050	0.1	78.550105
17.461717	0.1	78.383272
17.463383	0.1	78.213339
17.465050	0.1	78.041141
17.466717	0.1	77.868228
17.468383	0.1	77.696090
17.470050	0.1	77.525203
17.471717	0.1	77.355211
17.473383	0.1	77.185457
17.475050	0.1	77.016120
17.476717	0.1	76.848333
17.478383	0.1	76.684241
17.480050	0.1	76.524918
17.481717	0.1	76.369648
17.483383	0.1	76.216345
17.485050	0.1	76.063161
17.486717	0.1	75.909798
17.488383	0.1	75.758462
17.490050	0.1	75.612251
17.491717	0.1	75.473492
17.493383	0.1	75.342481
17.495050	0.1	75.217132
17.496717	0.1	75.094347
17.498383	0.1	74.972276
17.500050	0.1	74.851696
17.501717	0.1	74.734513
17.503383	0.1	74.622159
17.505050	0.1	74.514930
17.506717	0.1	74.411933
17.508383	0.1	74.312334
17.510050	0.1	74.215953
17.511717	0.1	74.122553
17.513383	0.1	74.031715
17.515050	0.1	73.943262
17.516717	0.1	73.857193
17.518383	0.1	73.773567
17.520050	0.1	73.692565
17.521717	0.1	73.614721
17.523383	0.1	73.540275
17.525050	0.1	73.469107
17.526717	0.1	73.400979
17.528383	0.1	73.335771
17.530050	0.1	73.273425
17.531717	0.1	73.213701
17.533383	0.1	73.155706
17.535050	0.1	73.098902
17.536717	0.1	73.043291
17.538383	0.1	72.989111
17.540050	0.1	72.936658
17.541717	0.1	72.885637
17.543383	0.1	72.836165
17.545050	0.1	72.788600
17.546717	0.1	72.743182
17.548383	0.1	72.700505
17.550050	0.1	72.661225
17.551717	0.1	72.624628
17.553383	0.1	72.588925
17.555050	0.1	72.553460
17.556717	0.1	72.518293
17.558383	0.1	72.483961
17.560050	0.1	72.451119
17.561717	0.1	72.420542
17.563383	0.1	72.393183
17.565050	0.1	72.369818
17.566717	0.1	72.350268
17.568383	0.1	72.333400
17.570050	0.1	72.317485
17.571717	0.1	72.301571
17.573383	0.1	72.286431
17.575050	0.1	72.273378
17.576717	0.1	72.263305
17.578383	0.1	72.256391
17.580050	0.1	72.252814
17.581717	0.1	72.252278
17.583383	0.1	72.254185
17.585050	0.1	72.257046
17.586717	0.1	72.259728
17.588383	0.1	72.261874
17.590050	0.1	72.264318
17.591717	0.1	72.267775
17.593383	0.1	72.272484
17.595050	0.1	72.279160
17.596717	0.1	72.289173
17.598383	0.1	72.303717
17.600050	0.1	72.322313
17.601717	0.1	72.342698
17.603383	0.1	72.363321
17.605050	0.1	72.384004
17.606717	0.1	72.405104
17.608383	0.1	72.426860
17.610050	0.1	72.449867
17.611717	0.1	72.475140
17.613383	0.1	72.503213
17.615050	0.1	72.533612
17.616717	0.1	72.564964
17.618383	0.1	72.596077
17.620050	0.1	72.626953
17.621717	0.1	72.658722
17.623383	0.1	72.691981
17.625050	0.1	72.726075
17.626717	0.1	72.760586
17.628383	0.1	72.795038
17.630050	0.1	72.828655
17.631717	0.1	72.859947
17.633383	0.1	72.888021
17.635050	0.1	72.913830
17.636717	0.1	72.939937
17.638383	0.1	72.968964
17.640050	0.1	73.001628
17.641717	0.1	73.035900
17.643383	0.1	73.068921
17.645050	0.1	73.099677
17.646717	0.1	73.128466
17.648383	0.1	73.156302
17.650050	0.1	73.184673
17.651717	0.1	73.214774
17.653383	0.1	73.245828
17.655050	0.1	73.275690
17.656717	0.1	73.301618
17.658383	0.1	73.322181
17.660050	0.1	73.338096
17.661717	0.1	73.352043
17.663383	0.1	73.367242
17.665050	0.1	73.385481
17.666717	0.1	73.405449
17.668383	0.1	73.423569
17.670050	0.1	73.436980
17.671717	0.1	73.445444
17.673383	0.1	73.450808
17.675050	0.1	73.455278
17.676717	0.1	73.460345
17.678383	0.1	73.465709
17.680050	0.1	73.469226
17.681717	0.1	73.469226
17.683383	0.1	73.466901
17.685050	0.1	73.464756
17.686717	0.1	73.463981
17.688383	0.1	73.463802
17.690050	0.1	73.462312
17.691717	0.1	73.457782
17.693383	0.1	73.448841
17.695050	0.1	73.435788
17.696717	0.1	73.421006
17.698383	0.1	73.407893
17.700050	0.1	73.398416
17.701717	0.1	73.391859
17.703383	0.1	73.385243
17.705050	0.1	73.375229
17.706717	0.1	73.360746
17.708383	0.1	73.343520
17.710050	0.1	73.327188
17.711717	0.1	73.314135
17.713383	0.1	73.304002
17.715050	0.1	73.294525
17.716717	0.1	73.282604
17.718383	0.1	73.266511
17.720050	0.1	73.247199
17.721717	0.1	73.227112
17.723383	0.1	73.207800
17.725050	0.1	73.189621
17.726717	0.1	73.173110
17.728383	0.1	73.158507
17.730050	0.1	73.144381
17.731717	0.1	73.128168
17.733383	0.1	73.109095
17.735050	0.1	73.088293
17.736717	0.1	73.066418
17.738383	0.1	73.043410
17.740050	0.1	73.019986
17.741717	0.1	72.997396
17.743383	0.1	72.976176
17.745050	0.1	72.957460
17.746717	0.1	72.943036
17.748383	0.1	72.933142
17.750050	0.1	72.925214
17.751717	0.1	72.915141
17.753383	0.1	72.901253
17.755050	0.1	72.884981
17.756717	0.1	72.868471
17.758383	0.1	72.852199
17.760050	0.1	72.835390
17.761717	0.1	72.817211
17.763383	0.1	72.797362
17.765050	0.1	72.777097
17.766717	0.1	72.758858
17.768383	0.1	72.744910
17.770050	0.1	72.735433
17.771717	0.1	72.728459
17.773383	0.1	72.721009
17.775050	0.1	72.711949
17.776717	0.1	72.702472
17.778383	0.1	72.694366
17.780050	0.1	72.687869
17.781717	0.1	72.682027
17.783383	0.1	72.675948
17.785050	0.1	72.669749
17.786717	0.1	72.663967
17.788383	0.1	72.658543
17.790050	0.1	72.654252
17.791717	0.1	72.652344
17.793383	0.1	72.652761
17.795050	0.1	72.654192
17.796717	0.1	72.655265
17.798383	0.1	72.654848
17.800050	0.1	72.653179
17.801717	0.1	72.651808
17.803383	0.1	72.652821
17.805050	0.1	72.656815
17.806717	0.1	72.662656
17.808383	0.1	72.668914
17.810050	0.1	72.674756
17.811717	0.1	72.679822
17.813383	0.1	72.684114
17.815050	0.1	72.688942
17.816717	0.1	72.696332
17.818383	0.1	72.707359
17.820050	0.1	72.721247
17.821717	0.1	72.736208
17.823383	0.1	72.750155
17.825050	0.1	72.762732
17.826717	0.1	72.775905
17.828383	0.1	72.792832
17.830050	0.1	72.814469
17.831717	0.1	72.838788
17.833383	0.1	72.863047
17.835050	0.1	72.886233
17.836717	0.1	72.910015
17.838383	0.1	72.936062
17.840050	0.1	72.964255
17.841717	0.1	72.992746
17.843383	0.1	73.019449
17.845050	0.1	73.043530
17.846717	0.1	73.065583
17.848383	0.1	73.087935
17.850050	0.1	73.113565
17.851717	0.1	73.143725
17.853383	0.1	73.176984
17.855050	0.1	73.210899
17.856717	0.1	73.243622
17.858383	0.1	73.275094
17.860050	0.1	73.306624
17.861717	0.1	73.339645
17.863383	0.1	73.373799
17.865050	0.1	73.407654
17.866717	0.1	73.441271
17.868383	0.1	73.475961
17.870050	0.1	73.512678
17.871717	0.1	73.550884
17.873383	0.1	73.589389
17.875050	0.1	73.627715
17.876717	0.1	73.665802
17.878383	0.1	73.702280
17.880050	0.1	73.735480
17.881717	0.1	73.765282
17.883383	0.1	73.794131
17.885050	0.1	73.825125
17.886717	0.1	73.860650
17.888383	0.1	73.901002
17.890050	0.1	73.944275
17.891717	0.1	73.987727
17.893383	0.1	74.029629
17.895050	0.1	74.069385
17.896717	0.1	74.105804
17.898383	0.1	74.137454
17.900050	0.1	74.164753
17.901717	0.1	74.190919
17.903383	0.1	74.219291
17.905050	0.1	74.250524
17.906717	0.1	74.282710
17.908383	0.1	74.314062
17.910050	0.1	74.343686
17.911717	0.1	74.371521
17.913383	0.1	74.397151
17.915050	0.1	74.420457
17.916717	0.1	74.441795
17.918383	0.1	74.461882
17.920050	0.1	74.482088
17.921717	0.1	74.503486
17.923383	0.1	74.525838
17.925050	0.1	74.547653
17.926717	0.1	74.567620
17.928383	0.1	74.585025
17.930050	0.1	74.599151
17.931717	0.1	74.609582
17.933383	0.1	74.617152
17.935050	0.1	74.623470
17.936717	0.1	74.629967
17.938383	0.1	74.636583
17.940050	0.1	74.641888
17.941717	0.1	74.644272
17.943383	0.1	74.643974
17.945050	0.1	74.641590
17.946717	0.1	74.637537
17.948383	0.1	74.632411
17.950050	0.1	74.626808
17.951717	0.1	74.620847
17.953383	0.1	74.614648
17.955050	0.1	74.607496
17.956717	0.1	74.598078
17.958383	0.1	74.585144
17.960050	0.1	74.569111
17.961717	0.1	74.550991
17.963383	0.1	74.531202
17.965050	0.1	74.509506
17.966717	0.1	74.486797
17.968383	0.1	74.464385
17.970050	0.1	74.442808
17.971717	0.1	74.420576
17.973383	0.1	74.395423
17.975050	0.1	74.366574
17.976717	0.1	74.335699
17.978383	0.1	74.305002
17.980050	0.1	74.275677
17.981717	0.1	74.247067
17.983383	0.1	74.217145
17.985050	0.1	74.183409
17.986717	0.1	74.144427
17.988383	0.1	74.101452
17.990050	0.1	74.057762
17.991717	0.1	74.015622
17.993383	0.1	73.975985
17.995050	0.1	73.937957
17.996717	0.1	73.899929
17.998383	0.1	73.860173
18.000050	0.1	73.818390
18.001717	0.1	73.774759
18.003383	0.1	73.729400
18.005050	0.1	73.682134
18.006717	0.1	73.633198
18.008383	0.1	73.583250
18.010050	0.1	73.532705
18.011717	0.1	73.481564
18.013383	0.1	73.429589
18.015050	0.1	73.377256
18.016717	0.1	73.325340
18.018383	0.1	73.275034
18.020050	0.1	73.227171
18.021717	0.1	73.182051
18.023383	0.1	73.138063
18.025050	0.1	73.092882
18.026717	0.1	73.045199
18.028383	0.1	72.995905
18.030050	0.1	72.947566
18.031717	0.1	72.902922
18.033383	0.1	72.862212
18.035050	0.1	72.823350
18.036717	0.1	72.784190
18.038383	0.1	72.744016
18.040050	0.1	72.703545
18.041717	0.1	72.664146
18.043383	0.1	72.627072
18.045050	0.1	72.592501
18.046717	0.1	72.559480
18.048383	0.1	72.527234
18.050050	0.1	72.495644
18.051717	0.1	72.464470
18.053383	0.1	72.433476
18.055050	0.1	72.402780
18.056717	0.1	72.372918
18.058383	0.1	72.345142
18.060050	0.1	72.320764
18.061717	0.1	72.300319
18.063383	0.1	72.282855
18.065050	0.1	72.266583
18.066717	0.1	72.250251
18.068383	0.1	72.233979
18.070050	0.1	72.218482
18.071717	0.1	72.204177
18.073383	0.1	72.191600
18.075050	0.1	72.180991
18.076717	0.1	72.171275
18.078383	0.1	72.159771
18.080050	0.1	72.144870
18.081717	0.1	72.127108
18.083383	0.1	72.107558
18.085050	0.1	72.087531
18.086717	0.1	72.068457
18.088383	0.1	72.051231
18.090050	0.1	72.036151
18.091717	0.1	72.022323
18.093383	0.1	72.007839
18.095050	0.1	71.991806
18.096717	0.1	71.974401
18.098383	0.1	71.955566
18.100050	0.1	71.934168
18.101717	0.1	71.909194
18.103383	0.1	71.880643
18.105050	0.1	71.849946
18.106717	0.1	71.818296
18.108383	0.1	71.785812
18.110050	0.1	71.752135
18.111717	0.1	71.717147
18.113383	0.1	71.681623
18.115050	0.1	71.646099
18.116717	0.1	71.609859
18.118383	0.1	71.570758
18.120050	0.1	71.526770
18.121717	0.1	71.477894
18.123383	0.1	71.425740
18.125050	0.1	71.371679
18.126717	0.1	71.316306
18.128383	0.1	71.259503
18.130050	0.1	71.200494
18.131717	0.1	71.138803
18.133383	0.1	71.074788
18.135050	0.1	71.009342
18.136717	0.1	70.943598
18.138383	0.1	70.879046
18.140050	0.1	70.816402
18.141717	0.1	70.755307
18.143383	0.1	70.693974
18.145050	0.1	70.630078
18.146717	0.1	70.561592
18.148383	0.1	70.487444
18.150050	0.1	70.408289
18.151717	0.1	70.326452
18.153383	0.1	70.244972
18.155050	0.1	70.165638
18.156717	0.1	70.089046
18.158383	0.1	70.014839
18.160050	0.1	69.942359
18.161717	0.1	69.870297
18.163383	0.1	69.797162
18.165050	0.1	69.721524
18.166717	0.1	69.643025
18.168383	0.1	69.562857
18.170050	0.1	69.483106
18.171717	0.1	69.405381
18.173383	0.1	69.329981
18.175050	0.1	69.255595
18.176717	0.1	69.180910
18.178383	0.1	69.105927
18.180050	0.1	69.031421
18.181717	0.1	68.957094
18.183383	0.1	68.882171
18.185050	0.1	68.806831
18.186717	0.1	68.731849
18.188383	0.1	68.657462
18.190050	0.1	68.583254
18.191717	0.1	68.509285
18.193383	0.1	68.435137
18.195050	0.1	68.360333
18.196717	0.1	68.285589
18.198383	0.1	68.212573
18.200050	0.1	68.142835
18.201717	0.1	68.076674
18.203383	0.1	68.012838
18.205050	0.1	67.949895
18.206717	0.1	67.887787
18.208383	0.1	67.826633
18.210050	0.1	67.765717
18.211717	0.1	67.704503
18.213383	0.1	67.642395
18.215050	0.1	67.578081
18.216717	0.1	67.510967
18.218383	0.1	67.442123
18.220050	0.1	67.373697
18.221717	0.1	67.308132
18.223383	0.1	67.246381
18.225050	0.1	67.187432
18.226717	0.1	67.129437
18.228383	0.1	67.071025
18.230050	0.1	67.012195
18.231717	0.1	66.953544
18.233383	0.1	66.896085
18.235050	0.1	66.840176
18.236717	0.1	66.785340
18.238383	0.1	66.730622
18.240050	0.1	66.675369
18.241717	0.1	66.619221
18.243383	0.1	66.562001
18.245050	0.1	66.504602
18.246717	0.1	66.449348
18.248383	0.1	66.398267
18.250050	0.1	66.351358
18.251717	0.1	66.307012
18.253383	0.1	66.263084
18.255050	0.1	66.218022
18.256717	0.1	66.171888
18.258383	0.1	66.126351
18.260050	0.1	66.083435
18.261717	0.1	66.044513
18.263383	0.1	66.009466
18.265050	0.1	65.976385
18.266717	0.1	65.943305
18.268383	0.1	65.909688
18.270050	0.1	65.876428
18.271717	0.1	65.844063
18.273383	0.1	65.812055
18.275050	0.1	65.779690
18.276717	0.1	65.747325
18.278383	0.1	65.715853
18.280050	0.1	65.685932
18.281717	0.1	65.657202
18.283383	0.1	65.629605
18.285050	0.1	65.603499
18.286717	0.1	65.579001
18.288383	0.1	65.556470
18.290050	0.1	65.537337
18.291717	0.1	65.522734
18.293383	0.1	65.511707
18.295050	0.1	65.502528
18.296717	0.1	65.494720
18.298383	0.1	65.488879
18.300050	0.1	65.485303
18.301717	0.1	65.483336
18.303383	0.1	65.482203
18.305050	0.1	65.482084
18.306717	0.1	65.483872
18.308383	0.1	65.487866
18.310050	0.1	65.493230
18.311717	0.1	65.499846
18.313383	0.1	65.508370
18.315050	0.1	65.519933
18.316717	0.1	65.534834
18.318383	0.1	65.552894
18.320050	0.1	65.573219
18.321717	0.1	65.595571
18.323383	0.1	65.620069
18.325050	0.1	65.646116
18.326717	0.1	65.672223
18.328383	0.1	65.697316
18.330050	0.1	65.721575
18.331717	0.1	65.745954
18.333383	0.1	65.771941
18.335050	0.1	65.800790
18.336717	0.1	65.832857
18.338383	0.1	65.867011
18.340050	0.1	65.901581
18.341717	0.1	65.935079
18.343383	0.1	65.966133
18.345050	0.1	65.993611
18.346717	0.1	66.018049
18.348383	0.1	66.041950
18.350050	0.1	66.067104
18.351717	0.1	66.093330
18.353383	0.1	66.119377
18.355050	0.1	66.144292
18.356717	0.1	66.167359
18.358383	0.1	66.187326
18.360050	0.1	66.203598
18.361717	0.1	66.216950
18.363383	0.1	66.227559
18.365050	0.1	66.234235
18.366717	0.1	66.235248
18.368383	0.1	66.230241
18.370050	0.1	66.220407
18.371717	0.1	66.206459
18.373383	0.1	66.188101
18.375050	0.1	66.164259
18.376717	0.1	66.134218
18.378383	0.1	66.098634
18.380050	0.1	66.058580
18.381717	0.1	66.014413
18.383383	0.1	65.965716
18.385050	0.1	65.912489
18.386717	0.1	65.855865
18.388383	0.1	65.796558
18.390050	0.1	65.733616
18.391717	0.1	65.663818
18.393383	0.1	65.584842
18.395050	0.1	65.497879
18.396717	0.1	65.406386
18.398383	0.1	65.313045
18.400050	0.1	65.218751
18.401717	0.1	65.123800
18.403383	0.1	65.027718
18.405050	0.1	64.929191
18.406717	0.1	64.825419
18.408383	0.1	64.714138
18.410050	0.1	64.595822
18.411717	0.1	64.474288
18.413383	0.1	64.353708
18.415050	0.1	64.236585
18.416717	0.1	64.122800
18.418383	0.1	64.010087
18.420050	0.1	63.895527
18.421717	0.1	63.777510
18.423383	0.1	63.656155
18.425050	0.1	63.532952
18.426717	0.1	63.409511
18.428383	0.1	63.287560
18.430050	0.1	63.168291
18.431717	0.1	63.052122
18.433383	0.1	62.938932
18.435050	0.1	62.827829
18.436717	0.1	62.717143
18.438383	0.1	62.605862
18.440050	0.1	62.493805
18.441717	0.1	62.380496
18.443383	0.1	62.265877
18.445050	0.1	62.150661
18.446717	0.1	62.036578
18.448383	0.1	61.925415
18.450050	0.1	61.818067
18.451717	0.1	61.715189
18.453383	0.1	61.617795
18.455050	0.1	61.525468
18.456717	0.1	61.435882
18.458383	0.1	61.345998
18.460050	0.1	61.254624
18.461717	0.1	61.162297
18.463383	0.1	61.070386
18.465050	0.1	60.979787
18.466717	0.1	60.891751
18.468383	0.1	60.807768
18.470050	0.1	60.727540
18.471717	0.1	60.648862
18.473383	0.1	60.569409
18.475050	0.1	60.487989
18.476717	0.1	60.404423
18.478383	0.1	60.319010
18.480050	0.1	60.232285
18.481717	0.1	60.145322
18.483383	0.1	60.058776
18.485050	0.1	59.973065
18.486717	0.1	59.888724
18.488383	0.1	59.807304
18.490050	0.1	59.729520
18.491717	0.1	59.653882
18.493383	0.1	59.577826
18.495050	0.1	59.499863
18.496717	0.1	59.420112
18.498383	0.1	59.339467
18.500050	0.1	59.259001
18.501717	0.1	59.179012
18.503383	0.1	59.099082
18.505050	0.1	59.018079
18.506717	0.1	58.935109
18.508383	0.1	58.850113
18.510050	0.1	58.764282
18.511717	0.1	58.680061
18.513383	0.1	58.599774
18.515050	0.1	58.523360
18.516717	0.1	58.448914
18.518383	0.1	58.374826
18.520050	0.1	58.299664
18.521717	0.1	58.222297
18.523383	0.1	58.142308
18.525050	0.1	58.059875
18.526717	0.1	57.975534
18.528383	0.1	57.890478
18.530050	0.1	57.806138
18.531717	0.1	57.723406
18.533383	0.1	57.642881
18.535050	0.1	57.564202
18.536717	0.1	57.485822
18.538383	0.1	57.406190
18.540050	0.1	57.325069
18.541717	0.1	57.243529
18.543383	0.1	57.163480
18.545050	0.1	57.085935
18.546717	0.1	57.010833
18.548383	0.1	56.937936
18.550050	0.1	56.867007
18.551717	0.1	56.796912
18.553383	0.1	56.725982
18.555050	0.1	56.652490
18.556717	0.1	56.576017
18.558383	0.1	56.497756
18.560050	0.1	56.419495
18.561717	0.1	56.343022
18.563383	0.1	56.269113
18.565050	0.1	56.196872
18.566717	0.1	56.125287
18.568383	0.1	56.054178
18.570050	0.1	55.983428
18.571717	0.1	55.913213
18.573383	0.1	55.844072
18.575050	0.1	55.777076
18.576717	0.1	55.711928
18.578383	0.1	55.647019
18.580050	0.1	55.580262
18.581717	0.1	55.511120
18.583383	0.1	55.440787
18.585050	0.1	55.371407
18.586717	0.1	55.303994
18.588383	0.1	55.238191
18.590050	0.1	55.173460
18.591717	0.1	55.109981
18.593383	0.1	55.047337
18.595050	0.1	54.984752
18.596717	0.1	54.921273
18.598383	0.1	54.856602
18.600050	0.1	54.791215
18.601717	0.1	54.725054
18.603383	0.1	54.658118
18.605050	0.1	54.590944
18.606717	0.1	54.524306
18.608383	0.1	54.458502
18.610050	0.1	54.393235
18.611717	0.1	54.328028
18.613383	0.1	54.262880
18.615050	0.1	54.197970
18.616717	0.1	54.132882
18.618383	0.1	54.067317
18.620050	0.1	54.001692
18.621717	0.1	53.937021
18.623383	0.1	53.874198
18.625050	0.1	53.813640
18.626717	0.1	53.754989
18.628383	0.1	53.696993
18.630050	0.1	53.638402
18.631717	0.1	53.578082
18.633383	0.1	53.514901
18.635050	0.1	53.449097
18.636717	0.1	53.383115
18.638383	0.1	53.320053
18.640050	0.1	53.260985
18.641717	0.1	53.204063
18.643383	0.1	53.146127
18.645050	0.1	53.085450
18.646717	0.1	53.022209
18.648383	0.1	52.958194
18.650050	0.1	52.895013
18.651717	0.1	52.832547
18.653383	0.1	52.769962
18.655050	0.1	52.707139
18.656717	0.1	52.644316
18.658383	0.1	52.582148
18.660050	0.1	52.521113
18.661717	0.1	52.461448
18.663383	0.1	52.402321
18.665050	0.1	52.342180
18.666717	0.1	52.280429
18.668383	0.1	52.218023
18.670050	0.1	52.156869
18.671717	0.1	52.097562
18.673383	0.1	52.039567
18.675050	0.1	51.981452
18.676717	0.1	51.922503
18.678383	0.1	51.863971
18.680050	0.1	51.807347
18.681717	0.1	51.753166
18.683383	0.1	51.700774
18.685050	0.1	51.649395
18.686717	0.1	51.597896
18.688383	0.1	51.545325
18.690050	0.1	51.491383
18.691717	0.1	51.437083
18.693383	0.1	51.384154
18.695050	0.1	51.333848
18.696717	0.1	51.286283
18.698383	0.1	51.240209
18.700050	0.1	51.193836
18.701717	0.1	51.146272
18.703383	0.1	51.097992
18.705050	0.1	51.049891
18.706717	0.1	51.002565
18.708383	0.1	50.955775
18.710050	0.1	50.908807
18.711717	0.1	50.861064
18.713383	0.1	50.812724
18.715050	0.1	50.765041
18.716717	0.1	50.718847
18.718383	0.1	50.674084
18.720050	0.1	50.629917
18.721717	0.1	50.585988
18.723383	0.1	50.542298
18.725050	0.1	50.498071
18.726717	0.1	50.453010
18.728383	0.1	50.408366
18.730050	0.1	50.366345
18.731717	0.1	50.328079
18.733383	0.1	50.292733
18.735050	0.1	50.258580
18.736717	0.1	50.223890
18.738383	0.1	50.187650
18.740050	0.1	50.149682
18.741717	0.1	50.110701
18.743383	0.1	50.071540
18.745050	0.1	50.032857
18.746717	0.1	49.994531
18.748383	0.1	49.957219
18.750050	0.1	49.921814
18.751717	0.1	49.889329
18.753383	0.1	49.858990
18.755050	0.1	49.828532
18.756717	0.1	49.796525
18.758383	0.1	49.763623
18.760050	0.1	49.731079
18.761717	0.1	49.699309
18.763383	0.1	49.668673
18.765050	0.1	49.639109
18.766717	0.1	49.610201
18.768383	0.1	49.581531
18.770050	0.1	49.553040
18.771717	0.1	49.525562
18.773383	0.1	49.499813
18.775050	0.1	49.476030
18.776717	0.1	49.454394
18.778383	0.1	49.434844
18.780050	0.1	49.417141
18.781717	0.1	49.400988
18.783383	0.1	49.386325
18.785050	0.1	49.373749
18.786717	0.1	49.363974
18.788383	0.1	49.357536
18.790050	0.1	49.354556
18.791717	0.1	49.355569
18.793383	0.1	49.360278
18.795050	0.1	49.367669
18.796717	0.1	49.376908
18.798383	0.1	49.387398
18.800050	0.1	49.398604
18.801717	0.1	49.409929
18.803383	0.1	49.422029
18.805050	0.1	49.436155
18.806717	0.1	49.454156
18.808383	0.1	49.477819
18.810050	0.1	49.507382
18.811717	0.1	49.540761
18.813383	0.1	49.575034
18.815050	0.1	49.609247
18.816717	0.1	49.645010
18.818383	0.1	49.685422
18.820050	0.1	49.732390
18.821717	0.1	49.784842
18.823383	0.1	49.839678
18.825050	0.1	49.894217
18.826717	0.1	49.947980
18.828383	0.1	50.001505
18.830050	0.1	50.055626
18.831717	0.1	50.110999
18.833383	0.1	50.168219
18.835050	0.1	50.227168
18.836717	0.1	50.286952
18.838383	0.1	50.346556
18.840050	0.1	50.404730
18.841717	0.1	50.459984
18.843383	0.1	50.511900
18.845050	0.1	50.561252
18.846717	0.1	50.609055
18.848383	0.1	50.655249
18.850050	0.1	50.698879
18.851717	0.1	50.738934
18.853383	0.1	50.775114
18.855050	0.1	50.808016
18.856717	0.1	50.838712
18.858383	0.1	50.867561
18.860050	0.1	50.893191
18.861717	0.1	50.912860
18.863383	0.1	50.923947
18.865050	0.1	50.926152
18.866717	0.1	50.921980
18.868383	0.1	50.914946
18.870050	0.1	50.906423
18.871717	0.1	50.894263
18.873383	0.1	50.875369
18.875050	0.1	50.848070
18.876717	0.1	50.811532
18.878383	0.1	50.765637
18.880050	0.1	50.712231
18.881717	0.1	50.654772
18.883383	0.1	50.596181
18.885050	0.1	50.536636
18.886717	0.1	50.473514
18.888383	0.1	50.402942
18.890050	0.1	50.323549
18.891717	0.1	50.237301
18.893383	0.1	50.147358
18.895050	0.1	50.055149
18.896717	0.1	49.959007
18.898383	0.1	49.856189
18.900050	0.1	49.745563
18.901717	0.1	49.628380
18.903383	0.1	49.506131
18.905050	0.1	49.380663
18.906717	0.1	49.253824
18.908383	0.1	49.126568
18.910050	0.1	48.997763
18.911717	0.1	48.864427
18.913383	0.1	48.723760
18.915050	0.1	48.575404
18.916717	0.1	48.421088
18.918383	0.1	48.263374
18.920050	0.1	48.104110
18.921717	0.1	47.943595
18.923383	0.1	47.780695
18.925050	0.1	47.613981
18.926717	0.1	47.443393
18.928383	0.1	47.270599
18.930050	0.1	47.097984
18.931717	0.1	46.927634
18.933383	0.1	46.760085
18.935050	0.1	46.593609
18.936717	0.1	46.425345
18.938383	0.1	46.253267
18.940050	0.1	46.076956
18.941717	0.1	45.897248
18.943383	0.1	45.715573
18.945050	0.1	45.534137
18.946717	0.1	45.355263
18.948383	0.1	45.180145
18.950050	0.1	45.008543
18.951717	0.1	44.839683
18.953383	0.1	44.672849
18.955050	0.1	44.507685
18.956717	0.1	44.344189
18.958383	0.1	44.182244
18.960050	0.1	44.021788
18.961717	0.1	43.863061
18.963383	0.1	43.706062
18.965050	0.1	43.550852
18.966717	0.1	43.398144
18.968383	0.1	43.248775
18.970050	0.1	43.102505
18.971717	0.1	42.958679
18.973383	0.1	42.817178
18.975050	0.1	42.678597
18.976717	0.1	42.543295
18.978383	0.1	42.411270
18.980050	0.1	42.282703
18.981717	0.1	42.156937
18.983383	0.1	42.032125
18.985050	0.1	41.907194
18.986717	0.1	41.783335
18.988383	0.1	41.663470
18.990050	0.1	41.549029
18.991717	0.1	41.439536
18.993383	0.1	41.333559
18.995050	0.1	41.229906
18.996717	0.1	41.126790
18.998383	0.1	41.022720
19.000050	0.1	40.917816
19.001717	0.1	40.812852
19.003383	0.1	40.708365
19.005050	0.1	40.604713
19.006717	0.1	40.503027
19.008383	0.1	40.404084
19.010050	0.1	40.307345
19.011717	0.1	40.211382
19.013383	0.1	40.115776
19.015050	0.1	40.021422
19.016717	0.1	39.929512
19.018383	0.1	39.840522
19.020050	0.1	39.754035
19.021717	0.1	39.669695
19.023383	0.1	39.587679
19.025050	0.1	39.507689
19.026717	0.1	39.428177
19.028383	0.1	39.347889
19.030050	0.1	39.267125
19.031717	0.1	39.186659
19.033383	0.1	39.107444
19.035050	0.1	39.030197
19.036717	0.1	38.955095
19.038383	0.1	38.881245
19.040050	0.1	38.807037
19.041717	0.1	38.731458
19.043383	0.1	38.655224
19.045050	0.1	38.580122
19.046717	0.1	38.508000
19.048383	0.1	38.439336
19.050050	0.1	38.372877
19.051717	0.1	38.307431
19.053383	0.1	38.242342
19.055050	0.1	38.177612
19.056717	0.1	38.113477
19.058383	0.1	38.050117
19.060050	0.1	37.986698
19.061717	0.1	37.922623
19.063383	0.1	37.857833
19.065050	0.1	37.792625
19.066717	0.1	37.727179
19.068383	0.1	37.662270
19.070050	0.1	37.599387
19.071717	0.1	37.539127
19.073383	0.1	37.480953
19.075050	0.1	37.423971
19.076717	0.1	37.367287
19.078383	0.1	37.309649
19.080050	0.1	37.250223
19.081717	0.1	37.189963
19.083383	0.1	37.131133
19.085050	0.1	37.075343
19.086717	0.1	37.022414
19.088383	0.1	36.970558
19.090050	0.1	36.918464
19.091717	0.1	36.866131
19.093383	0.1	36.814334
19.095050	0.1	36.763313
19.096717	0.1	36.712529
19.098383	0.1	36.661269
19.100050	0.1	36.609354
19.101717	0.1	36.557438
19.103383	0.1	36.506119
19.105050	0.1	36.454799
19.106717	0.1	36.401930
19.108383	0.1	36.346617
19.110050	0.1	36.289694
19.111717	0.1	36.233010
19.113383	0.1	36.178710
19.115050	0.1	36.127808
19.116717	0.1	36.079886
19.118383	0.1	36.033692
19.120050	0.1	35.987439
19.121717	0.1	35.940053
19.123383	0.1	35.891416
19.125050	0.1	35.842302
19.126717	0.1	35.794022
19.128383	0.1	35.747292
19.130050	0.1	35.701873
19.131717	0.1	35.656395
19.133383	0.1	35.609963
19.135050	0.1	35.562517
19.136717	0.1	35.514297
19.138383	0.1	35.466256
19.140050	0.1	35.419168
19.141717	0.1	35.373690
19.143383	0.1	35.329523
19.145050	0.1	35.285773
19.146717	0.1	35.241785
19.148383	0.1	35.197737
19.150050	0.1	35.154583
19.151717	0.1	35.112621
19.153383	0.1	35.070779
19.155050	0.1	35.027566
19.156717	0.1	34.982147
19.158383	0.1	34.935894
19.160050	0.1	34.890654
19.161717	0.1	34.847083
19.163383	0.1	34.803989
19.165050	0.1	34.759702
19.166717	0.1	34.713926
19.168383	0.1	34.668090
19.170050	0.1	34.623506
19.171717	0.1	34.579816
19.173383	0.1	34.536721
19.175050	0.1	34.494104
19.176717	0.1	34.451964
19.178383	0.1	34.409525
19.180050	0.1	34.365537
19.181717	0.1	34.318628
19.183383	0.1	34.268798
19.185050	0.1	34.218015
19.186717	0.1	34.168961
19.188383	0.1	34.123482
19.190050	0.1	34.081342
19.191717	0.1	34.041049
19.193383	0.1	34.000756
19.195050	0.1	33.959331
19.196717	0.1	33.916475
19.198383	0.1	33.871951
19.200050	0.1	33.825280
19.201717	0.1	33.776643
19.203383	0.1	33.727409
19.205050	0.1	33.679428
19.206717	0.1	33.633115
19.208383	0.1	33.586266
19.210050	0.1	33.536853
19.211717	0.1	33.484699
19.213383	0.1	33.431353
19.215050	0.1	33.378007
19.216717	0.1	33.325018
19.218383	0.1	33.273401
19.220050	0.1	33.224287
19.221717	0.1	33.177318
19.223383	0.1	33.130171
19.225050	0.1	33.080222
19.226717	0.1	33.026518
19.228383	0.1	32.969954
19.230050	0.1	32.913150
19.231717	0.1	32.858851
19.233383	0.1	32.807829
19.235050	0.1	32.757940
19.236717	0.1	32.706501
19.238383	0.1	32.651665
19.240050	0.1	32.592835
19.241717	0.1	32.531204
19.243383	0.1	32.468857
19.245050	0.1	32.407584
19.246717	0.1	32.347860
19.248383	0.1	32.288792
19.250050	0.1	32.229783
19.251717	0.1	32.170953
19.253383	0.1	32.112660
19.255050	0.1	32.054665
19.256717	0.1	31.996371
19.258383	0.1	31.937720
19.260050	0.1	31.879427
19.261717	0.1	31.821134
19.263383	0.1	31.761350
19.265050	0.1	31.699063
19.266717	0.1	31.635167
19.268383	0.1	31.571927
19.270050	0.1	31.511666
19.271717	0.1	31.455399
19.273383	0.1	31.402411
19.275050	0.1	31.350436
19.276717	0.1	31.296613
19.278383	0.1	31.239333
19.280050	0.1	31.179251
19.281717	0.1	31.118276
19.283383	0.1	31.057538
19.285050	0.1	30.997636
19.286717	0.1	30.938806
19.288383	0.1	30.881168
19.290050	0.1	30.825259
19.291717	0.1	30.771913
19.293383	0.1	30.721368
19.295050	0.1	30.672910
19.296717	0.1	30.625345
19.298383	0.1	30.577185
19.300050	0.1	30.527355
19.301717	0.1	30.475439
19.303383	0.1	30.422272
19.305050	0.1	30.369462
19.306717	0.1	30.318024
19.308383	0.1	30.268373
19.310050	0.1	30.220689
19.311717	0.1	30.174138
19.313383	0.1	30.128540
19.315050	0.1	30.084135
19.316717	0.1	30.040385
19.318383	0.1	29.996039
19.320050	0.1	29.950203
19.321717	0.1	29.903473
19.323383	0.1	29.857697
19.325050	0.1	29.814245
19.326717	0.1	29.772879
19.328383	0.1	29.732408
19.330050	0.1	29.692056
19.331717	0.1	29.652061
19.333383	0.1	29.612781
19.335050	0.1	29.573681
19.336717	0.1	29.533924
19.338383	0.1	29.493632
19.340050	0.1	29.453816
19.341717	0.1	29.415728
19.343383	0.1	29.379489
19.345050	0.1	29.344501
19.346717	0.1	29.309155
19.348383	0.1	29.271366
19.350050	0.1	29.231073
19.351717	0.1	29.190125
19.353383	0.1	29.150726
19.355050	0.1	29.113890
19.356717	0.1	29.079618
19.358383	0.1	29.047729
19.360050	0.1	29.018046
19.361717	0.1	28.990151
19.363383	0.1	28.962793
19.365050	0.1	28.933706
19.366717	0.1	28.901579
19.368383	0.1	28.866948
19.370050	0.1	28.831186
19.371717	0.1	28.795184
19.373383	0.1	28.758945
19.375050	0.1	28.722169
19.376717	0.1	28.684856
19.378383	0.1	28.647842
19.380050	0.1	28.612139
19.381717	0.1	28.577687
19.383383	0.1	28.544130
19.385050	0.1	28.511407
19.386717	0.1	28.479697
19.388383	0.1	28.448881
19.390050	0.1	28.418364
19.391717	0.1	28.387489
19.393383	0.1	28.355898
19.395050	0.1	28.323354
19.396717	0.1	28.290035
19.398383	0.1	28.256239
19.400050	0.1	28.222145
19.401717	0.1	28.188051
19.403383	0.1	28.153481
19.405050	0.1	28.117480
19.406717	0.1	28.079571
19.408383	0.1	28.040649
19.410050	0.1	28.002681
19.411717	0.1	27.966739
19.413383	0.1	27.932586
19.415050	0.1	27.899386
19.416717	0.1	27.865710
19.418383	0.1	27.831079
19.420050	0.1	27.796449
19.421717	0.1	27.763309
19.423383	0.1	27.732016
19.425050	0.1	27.701797
19.426717	0.1	27.670981
19.428383	0.1	27.638139
19.430050	0.1	27.602913
19.431717	0.1	27.565898
19.433383	0.1	27.528526
19.435050	0.1	27.492525
19.436717	0.1	27.459444
19.438383	0.1	27.429463
19.440050	0.1	27.400972
19.441717	0.1	27.372302
19.443383	0.1	27.342858
19.445050	0.1	27.312817
19.446717	0.1	27.281942
19.448383	0.1	27.250232
19.450050	0.1	27.217867
19.451717	0.1	27.185203
19.453383	0.1	27.152301
19.455050	0.1	27.119400
19.456717	0.1	27.087452
19.458383	0.1	27.057351
19.460050	0.1	27.029158
19.461717	0.1	27.001621
19.463383	0.1	26.973964
19.465050	0.1	26.945473
19.466717	0.1	26.915850
19.468383	0.1	26.885571
19.470050	0.1	26.856245
19.471717	0.1	26.830198
19.473383	0.1	26.807727
19.475050	0.1	26.786925
19.476717	0.1	26.765467
19.478383	0.1	26.742043
19.480050	0.1	26.716472
19.481717	0.1	26.689829
19.483383	0.1	26.663245
19.485050	0.1	26.636542
19.486717	0.1	26.609482
19.488383	0.1	26.582958
19.490050	0.1	26.558580
19.491717	0.1	26.536705
19.493383	0.1	26.515664
19.495050	0.1	26.493491
19.496717	0.1	26.469351
19.498383	0.1	26.443304
19.500050	0.1	26.415409
19.501717	0.1	26.385786
19.503383	0.1	26.354672
19.505050	0.1	26.322784
19.506717	0.1	26.290657
19.508383	0.1	26.258589
19.510050	0.1	26.226761
19.511717	0.1	26.195051
19.513383	0.1	26.163282
19.515050	0.1	26.130976
19.516717	0.1	26.096703
19.518383	0.1	26.060166
19.520050	0.1	26.022436
19.521717	0.1	25.984646
19.523383	0.1	25.946321
19.525050	0.1	25.906505
19.526717	0.1	25.865199
19.528383	0.1	25.823177
19.530050	0.1	25.780560
19.531717	0.1	25.736155
19.533383	0.1	25.688948
19.535050	0.1	25.639655
19.536717	0.1	25.590541
19.538383	0.1	25.543036
19.540050	0.1	25.496842
19.541717	0.1	25.450887
19.543383	0.1	25.404812
19.545050	0.1	25.358321
19.546717	0.1	25.311114
19.548383	0.1	25.263430
19.550050	0.1	25.215508
19.551717	0.1	25.167586
19.553383	0.1	25.119843
19.555050	0.1	25.072815
19.556717	0.1	25.027277
19.558383	0.1	24.983706
19.560050	0.1	24.941804
19.561717	0.1	24.900319
19.563383	0.1	24.858119
19.565050	0.1	24.814846
19.566717	0.1	24.770619
19.568383	0.1	24.725498
19.570050	0.1	24.679007
19.571717	0.1	24.632038
19.573383	0.1	24.586321
19.575050	0.1	24.543823
19.576717	0.1	24.505259
19.578383	0.1	24.469496
19.580050	0.1	24.435104
19.581717	0.1	24.400832
19.583383	0.1	24.366380
19.585050	0.1	24.331988
19.586717	0.1	24.297894
19.588383	0.1	24.263741
19.590050	0.1	24.229349
19.591717	0.1	24.195196
19.593383	0.1	24.162890
19.595050	0.1	24.134399
19.596717	0.1	24.110617
19.598383	0.1	24.090053
19.600050	0.1	24.069847
19.601717	0.1	24.048389
19.603383	0.1	24.025680
19.605050	0.1	24.001957
19.606717	0.1	23.977281
19.608383	0.1	23.951949
19.610050	0.1	23.926677
19.611717	0.1	23.901881
19.613383	0.1	23.877264
19.615050	0.1	23.852707
19.616717	0.1	23.828746
19.618383	0.1	23.805441
19.620050	0.1	23.782314
19.621717	0.1	23.759009
19.623383	0.1	23.735703
19.625050	0.1	23.712279
19.626717	0.1	23.688854
19.628383	0.1	23.666026
19.630050	0.1	23.644389
19.631717	0.1	23.624004
19.633383	0.1	23.604871
19.635050	0.1	23.586215
19.636717	0.1	23.566724
19.638383	0.1	23.544969
19.640050	0.1	23.520233
19.641717	0.1	23.493113
19.643383	0.1	23.464920
19.645050	0.1	23.437144
19.646717	0.1	23.410620
19.648383	0.1	23.385169
19.650050	0.1	23.360194
19.651717	0.1	23.334743
19.653383	0.1	23.307802
19.655050	0.1	23.279430
19.656717	0.1	23.251177
19.658383	0.1	23.224892
19.660050	0.1	23.200215
19.661717	0.1	23.174526
19.663383	0.1	23.145617
19.665050	0.1	23.113669
19.666717	0.1	23.080350
19.668383	0.1	23.046674
19.670050	0.1	23.012818
19.671717	0.1	22.979082
19.673383	0.1	22.945584
19.675050	0.1	22.912086
19.676717	0.1	22.878469
19.678383	0.1	22.845150
19.680050	0.1	22.812547
19.681717	0.1	22.780539
19.683383	0.1	22.748531
19.685050	0.1	22.715451
19.686717	0.1	22.681178
19.688383	0.1	22.646607
19.690050	0.1	22.613467
19.691717	0.1	22.582950
19.693383	0.1	22.554459
19.695050	0.1	22.525908
19.696717	0.1	22.495390
19.698383	0.1	22.462369
19.700050	0.1	22.427560
19.701717	0.1	22.392095
19.703383	0.1	22.357227
19.705050	0.1	22.323848
19.706717	0.1	22.292377
19.708383	0.1	22.261859
19.710050	0.1	22.230686
19.711717	0.1	22.197844
19.713383	0.1	22.163571
19.715050	0.1	22.128583
19.716717	0.1	22.093178
19.718383	0.1	22.057773
19.720050	0.1	22.023679
19.721717	0.1	21.992208
19.723383	0.1	21.964015
19.725050	0.1	21.938504
19.726717	0.1	21.914185
19.728383	0.1	21.889271
19.730050	0.1	21.862925
19.731717	0.1	21.835448
19.733383	0.1	21.807791
19.735050	0.1	21.780433
19.736717	0.1	21.753014
19.738383	0.1	21.724762
19.740050	0.1	21.695794
19.741717	0.1	21.666528
19.743383	0.1	21.637262
19.745050	0.1	21.608473
19.746717	0.1	21.580876
19.748383	0.1	21.554829
19.750050	0.1	21.529735
19.751717	0.1	21.504880
19.753383	0.1	21.479966
19.755050	0.1	21.454991
19.756717	0.1	21.430494
19.758383	0.1	21.406711
19.760050	0.1	21.383287
19.761717	0.1	21.359207
19.763383	0.1	21.334351
19.765050	0.1	21.309854
19.766717	0.1	21.287621
19.768383	0.1	21.267952
19.770050	0.1	21.249474
19.771717	0.1	21.230460
19.773383	0.1	21.210791
19.775050	0.1	21.191717
19.776717	0.1	21.174313
19.778383	0.1	21.158995
19.780050	0.1	21.145285
19.781717	0.1	21.131874
19.783383	0.1	21.118046
19.785050	0.1	21.103801
19.786717	0.1	21.089197
19.788383	0.1	21.074416
19.790050	0.1	21.059932
19.791717	0.1	21.046223
19.793383	0.1	21.032811
19.795050	0.1	21.019043
19.796717	0.1	21.005513
19.798383	0.1	20.993711
19.800050	0.1	20.983697
19.801717	0.1	20.973922
19.803383	0.1	20.963491
19.805050	0.1	20.952882
19.806717	0.1	20.942510
19.808383	0.1	20.931841
19.810050	0.1	20.920278
19.811717	0.1	20.907403
19.813383	0.1	20.892621
19.815050	0.1	20.876111
19.816717	0.1	20.858647
19.818383	0.1	20.841600
19.820050	0.1	20.825864
19.821717	0.1	20.811380
19.823383	0.1	20.796658
19.825050	0.1	20.779909
19.826717	0.1	20.760061
19.828383	0.1	20.737530
19.830050	0.1	20.713092
19.831717	0.1	20.686687
19.833383	0.1	20.657779
19.835050	0.1	20.626785
19.836717	0.1	20.594956
19.838383	0.1	20.563127
19.840050	0.1	20.530940
19.841717	0.1	20.497502
19.843383	0.1	20.463349
19.845050	0.1	20.429612
19.846717	0.1	20.396889
19.848383	0.1	20.363988
19.850050	0.1	20.329238
19.851717	0.1	20.291449
19.853383	0.1	20.250560
19.855050	0.1	20.207526
19.856717	0.1	20.163597
19.858383	0.1	20.120264
19.860050	0.1	20.078303
19.861717	0.1	20.037652
19.863383	0.1	19.997717
19.865050	0.1	19.957722
19.866717	0.1	19.917668
19.868383	0.1	19.878448
19.870050	0.1	19.840540
19.871717	0.1	19.802750
19.873383	0.1	19.763709
19.875050	0.1	19.723119
19.876717	0.1	19.681991
19.878383	0.1	19.642175
19.880050	0.1	19.604923
19.881717	0.1	19.569577
19.883383	0.1	19.534231
19.885050	0.1	19.497157
19.886717	0.1	19.458176
19.888383	0.1	19.419254
19.890050	0.1	19.383014
19.891717	0.1	19.351066
19.893383	0.1	19.323112
19.895050	0.1	19.297243
19.896717	0.1	19.270838
19.898383	0.1	19.242586
19.900050	0.1	19.213380
19.901717	0.1	19.185306
19.903383	0.1	19.159855
19.905050	0.1	19.136907
19.906717	0.1	19.113780
19.908383	0.1	19.087316
19.910050	0.1	19.056500
19.911717	0.1	19.023241
19.913383	0.1	18.990816
19.915050	0.1	18.961848
19.916717	0.1	18.936695
19.918383	0.1	18.914522
19.920050	0.1	18.894077
19.921717	0.1	18.874110
19.923383	0.1	18.853785
19.925050	0.1	18.832804
19.926717	0.1	18.811287
19.928383	0.1	18.789412
19.930050	0.1	18.767000
19.931717	0.1	18.743576
19.933383	0.1	18.719615
19.935050	0.1	18.696250
19.936717	0.1	18.674732
19.938383	0.1	18.655420
19.940050	0.1	18.637539
19.941717	0.1	18.619240
19.943383	0.1	18.598558
19.945050	0.1	18.575133
19.946717	0.1	18.550814
19.948383	0.1	18.527628
19.950050	0.1	18.506588
19.951717	0.1	18.487455
19.953383	0.1	18.469037
19.955050	0.1	18.450023
19.956717	0.1	18.430055
19.958383	0.1	18.410624
19.960050	0.1	18.393279
19.961717	0.1	18.377961
19.963383	0.1	18.363238
19.965050	0.1	18.347443
19.966717	0.1	18.329502
19.968383	0.1	18.309952
19.970050	0.1	18.290521
19.971717	0.1	18.272401
19.973383	0.1	18.255175
19.975050	0.1	18.237830
19.976717	0.1	18.219949
19.978383	0.1	18.202127
19.980050	0.1	18.185140
19.981717	0.1	18.169225
19.983383	0.1	18.154026
19.985050	0.1	18.139065
19.986717	0.1	18.123628
19.988383	0.1	18.106581
19.990050	0.1	18.087746
19.991717	0.1	18.067778
19.993383	0.1	18.047632
19.995050	0.1	18.028022
19.996717	0.1	18.009127
19.998383	0.1	17.990888
20.000050	0.1	17.972768
20.001717	0.1	17.954529
20.003383	0.1	17.936588
20.005050	0.1	17.919303
20.006717	0.1	17.902435
20.008383	0.1	17.885448
20.010050	0.1	17.868103
20.011717	0.1	17.850698
20.013383	0.1	17.834068
20.015050	0.1	17.818333
20.016717	0.1	17.802657
20.018383	0.1	17.785848
20.020050	0.1	17.767311
20.021717	0.1	17.747403
20.023383	0.1	17.726601
20.025050	0.1	17.704965
20.026717	0.1	17.682851
20.028383	0.1	17.661215
20.030050	0.1	17.640413
20.031717	0.1	17.619492
20.033383	0.1	17.597557
20.035050	0.1	17.573894
20.036717	0.1	17.548205
20.038383	0.1	17.520131
20.040050	0.1	17.489494
20.041717	0.1	17.456592
20.043383	0.1	17.422498
20.045050	0.1	17.389120
20.046717	0.1	17.358900
20.048383	0.1	17.333330
20.050050	0.1	17.311514
20.051717	0.1	17.290712
20.053383	0.1	17.268420
20.055050	0.1	17.243267
20.056717	0.1	17.215789
20.058383	0.1	17.188312
20.060050	0.1	17.162920
20.061717	0.1	17.139793
20.063383	0.1	17.117144
20.065050	0.1	17.093600
20.066717	0.1	17.069222
20.068383	0.1	17.045618
20.070050	0.1	17.023505
20.071717	0.1	17.003180
20.073383	0.1	16.984225
20.075050	0.1	16.965331
20.076717	0.1	16.945005
20.078383	0.1	16.923011
20.080050	0.1	16.900481
20.081717	0.1	16.878785
20.083383	0.1	16.858519
20.085050	0.1	16.839446
20.086717	0.1	16.820849
20.088383	0.1	16.802252
20.090050	0.1	16.784133
20.091717	0.1	16.766966
20.093383	0.1	16.750575
20.095050	0.1	16.734422
20.096717	0.1	16.718806
20.098383	0.1	16.704680
20.100050	0.1	16.691567
20.101717	0.1	16.677977
20.103383	0.1	16.663075
20.105050	0.1	16.647161
20.106717	0.1	16.630770
20.108383	0.1	16.613902
20.110050	0.1	16.596259
20.111717	0.1	16.577602
20.113383	0.1	16.558410
20.115050	0.1	16.539932
20.116717	0.1	16.523481
20.118383	0.1	16.510249
20.120050	0.1	16.500057
20.121717	0.1	16.491593
20.123383	0.1	16.483010
20.125050	0.1	16.472817
20.126717	0.1	16.461433
20.128383	0.1	16.450823
20.130050	0.1	16.442657
20.131717	0.1	16.436578
20.133383	0.1	16.430617
20.135050	0.1	16.423524
20.136717	0.1	16.415180
20.138383	0.1	16.406239
20.140050	0.1	16.397239
20.141717	0.1	16.388656
20.143383	0.1	16.381026
20.145050	0.1	16.374410
20.146717	0.1	16.368032
20.148383	0.1	16.360880
20.150050	0.1	16.352774
20.151717	0.1	16.344489
20.153383	0.1	16.336978
20.155050	0.1	16.330780
20.156717	0.1	16.325594
20.158383	0.1	16.319097
20.160050	0.1	16.309083
20.161717	0.1	16.296268
20.163383	0.1	16.284348
20.165050	0.1	16.276778
20.166717	0.1	16.274751
20.168383	0.1	16.277016
20.170050	0.1	16.280354
20.171717	0.1	16.281725
20.173383	0.1	16.280056
20.175050	0.1	16.276957
20.176717	0.1	16.274811
20.178383	0.1	16.274334
20.180050	0.1	16.274036
20.181717	0.1	16.272129
20.183383	0.1	16.268016
20.185050	0.1	16.262771
20.186717	0.1	16.258002
20.188383	0.1	16.254307
20.190050	0.1	16.251446
20.191717	0.1	16.249538
20.193383	0.1	16.248525
20.195050	0.1	16.248466
20.196717	0.1	16.248942
20.198383	0.1	16.248942
20.200050	0.1	16.247810
20.201717	0.1	16.246081
20.203383	0.1	16.245068
20.205050	0.1	16.245783
20.206717	0.1	16.248287
20.208383	0.1	16.251625
20.210050	0.1	16.255141
20.211717	0.1	16.259314
20.213383	0.1	16.264738
20.215050	0.1	16.270519
20.216717	0.1	16.275228
20.218383	0.1	16.277672
20.220050	0.1	16.277076
20.221717	0.1	16.274632
20.223383	0.1	16.272665
20.225050	0.1	16.273142
20.226717	0.1	16.275586
20.228383	0.1	16.278089
20.230050	0.1	16.279162
20.231717	0.1	16.279341
20.233383	0.1	16.279996
20.235050	0.1	16.282679
20.236717	0.1	16.287328
20.238383	0.1	16.292454
20.240050	0.1	16.296865
20.241717	0.1	16.300083
20.243383	0.1	16.301514
20.245050	0.1	16.300083
20.246717	0.1	16.295374
20.248383	0.1	16.288162
20.250050	0.1	16.279698
20.251717	0.1	16.270102
20.253383	0.1	16.259016
20.255050	0.1	16.245605
20.256717	0.1	16.229511
20.258383	0.1	16.211868
20.260050	0.1	16.193927
20.261717	0.1	16.175629
20.263383	0.1	16.155780
20.265050	0.1	16.134144
20.266717	0.1	16.111315
20.268383	0.1	16.088427
20.270050	0.1	16.065837
20.271717	0.1	16.042889
20.273383	0.1	16.018272
20.275050	0.1	15.991212
20.276717	0.1	15.961886
20.278383	0.1	15.930952
20.280050	0.1	15.899421
20.281717	0.1	15.867830
20.283383	0.1	15.835584
20.285050	0.1	15.801788
20.286717	0.1	15.766622
20.288383	0.1	15.732230
20.290050	0.1	15.700222
20.291717	0.1	15.669764
20.293383	0.1	15.638770
20.295050	0.1	15.605808
20.296717	0.1	15.571357
20.298383	0.1	15.537084
20.300050	0.1	15.504719
20.301717	0.1	15.474618
20.303383	0.1	15.445829
20.305050	0.1	15.416563
20.306717	0.1	15.385331
20.308383	0.1	15.351535
20.310050	0.1	15.315891
20.311717	0.1	15.280009
20.313383	0.1	15.245915
20.315050	0.1	15.214504
20.316717	0.1	15.185715
20.318383	0.1	15.159071
20.320050	0.1	15.134216
20.321717	0.1	15.110851
20.323383	0.1	15.088321
20.325050	0.1	15.065790
20.326717	0.1	15.042067
20.328383	0.1	15.016795
20.330050	0.1	14.990629
20.331717	0.1	14.965177
20.333383	0.1	14.941812
20.335050	0.1	14.920653
20.336717	0.1	14.900089
20.338383	0.1	14.878989
20.340050	0.1	14.857353
20.341717	0.1	14.836372
20.343383	0.1	14.816464
20.345050	0.1	14.796318
20.346717	0.1	14.775098
20.348383	0.1	14.753104
20.350050	0.1	14.731110
20.351717	0.1	14.710189
20.353383	0.1	14.691533
20.355050	0.1	14.675320
20.356717	0.1	14.660359
20.358383	0.1	14.645458
20.360050	0.1	14.629544
20.361717	0.1	14.612258
20.363383	0.1	14.594496
20.365050	0.1	14.577986
20.366717	0.1	14.563383
20.368383	0.1	14.550091
20.370050	0.1	14.537097
20.371717	0.1	14.524103
20.373383	0.1	14.511526
20.375050	0.1	14.500023
20.376717	0.1	14.489532
20.378383	0.1	14.478923
20.380050	0.1	14.467479
20.381717	0.1	14.455379
20.383383	0.1	14.443458
20.385050	0.1	14.432252
20.386717	0.1	14.422179
20.388383	0.1	14.413358
20.390050	0.1	14.405311
20.391717	0.1	14.397324
20.393383	0.1	14.389158
20.395050	0.1	14.380515
20.396717	0.1	14.371456
20.398383	0.1	14.362634
20.400050	0.1	14.355541
20.401717	0.1	14.351011
20.403383	0.1	14.348448
20.405050	0.1	14.345647
20.406717	0.1	14.340759
20.408383	0.1	14.333309
20.410050	0.1	14.324726
20.411717	0.1	14.317275
20.413383	0.1	14.312328
20.415050	0.1	14.309288
20.416717	0.1	14.306665
20.418383	0.1	14.303685
20.420050	0.1	14.299692
20.421717	0.1	14.293850
20.423383	0.1	14.286161
20.425050	0.1	14.277638
20.426717	0.1	14.268995
20.428383	0.1	14.260829
20.430050	0.1	14.252842
20.431717	0.1	14.244557
20.433383	0.1	14.236093
20.435050	0.1	14.228106
20.436717	0.1	14.220179
20.438383	0.1	14.211357
20.440050	0.1	14.201105
20.441717	0.1	14.189244
20.443383	0.1	14.176429
20.445050	0.1	14.163495
20.446717	0.1	14.150740
20.448383	0.1	14.137507
20.450050	0.1	14.123321
20.451717	0.1	14.108718
20.453383	0.1	14.094532
20.455050	0.1	14.081121
20.456717	0.1	14.068247
20.458383	0.1	14.055372
20.460050	0.1	14.042498
20.461717	0.1	14.029683
20.463383	0.1	14.016033
20.465050	0.1	14.000297
20.466717	0.1	13.982237
20.468383	0.1	13.962568
20.470050	0.1	13.942242
20.471717	0.1	13.922335
20.473383	0.1	13.903678
20.475050	0.1	13.886572
20.476717	0.1	13.870538
20.478383	0.1	13.854564
20.480050	0.1	13.837994
20.481717	0.1	13.820291
20.483383	0.1	13.801099
20.485050	0.1	13.780177
20.486717	0.1	13.758005
20.488383	0.1	13.736308
20.490050	0.1	13.717593
20.491717	0.1	13.702930
20.493383	0.1	13.691545
20.495050	0.1	13.680817
20.496717	0.1	13.667942
20.498383	0.1	13.651551
20.500050	0.1	13.632656
20.501717	0.1	13.613821
20.503383	0.1	13.596834
20.505050	0.1	13.582230
20.506717	0.1	13.568879
20.508383	0.1	13.555528
20.510050	0.1	13.541401
20.511717	0.1	13.526619
20.513383	0.1	13.511480
20.515050	0.1	13.496281
20.516717	0.1	13.482095
20.518383	0.1	13.470174
20.520050	0.1	13.460756
20.521717	0.1	13.452054
20.523383	0.1	13.441802
20.525050	0.1	13.429285
20.526717	0.1	13.416291
20.528383	0.1	13.405085
20.530050	0.1	13.396860
20.531717	0.1	13.391078
20.533383	0.1	13.386966
20.535050	0.1	13.383985
20.536717	0.1	13.381899
20.538383	0.1	13.379813
20.540050	0.1	13.376654
20.541717	0.1	13.372124
20.543383	0.1	13.367058
20.545050	0.1	13.362170
20.546717	0.1	13.357521
20.548383	0.1	13.352097
20.550050	0.1	13.345242
20.551717	0.1	13.336957
20.553383	0.1	13.328553
20.555050	0.1	13.321937
20.556717	0.1	13.318301
20.558383	0.1	13.317288
20.560050	0.1	13.317049
20.561717	0.1	13.316096
20.563383	0.1	13.314725
20.565050	0.1	13.313711
20.566717	0.1	13.313115
20.568383	0.1	13.312817
20.570050	0.1	13.313175
20.571717	0.1	13.314486
20.573383	0.1	13.316632
20.575050	0.1	13.319612
20.576717	0.1	13.324023
20.578383	0.1	13.330103
20.580050	0.1	13.337136
20.581717	0.1	13.344050
20.583383	0.1	13.350368
20.585050	0.1	13.356567
20.586717	0.1	13.363303
20.588383	0.1	13.371111
20.590050	0.1	13.380886
20.591717	0.1	13.392986
20.593383	0.1	13.406635
20.595050	0.1	13.419927
20.596717	0.1	13.431490
20.598383	0.1	13.441444
20.600050	0.1	13.450981
20.601717	0.1	13.460995
20.603383	0.1	13.471247
20.605050	0.1	13.481677
20.606717	0.1	13.493360
20.608383	0.1	13.507129
20.610050	0.1	13.521791
20.611717	0.1	13.535024
20.613383	0.1	13.545395
20.615050	0.1	13.553739
20.616717	0.1	13.561905
20.618383	0.1	13.570965
20.620050	0.1	13.580860
20.621717	0.1	13.590456
20.623383	0.1	13.598920
20.625050	0.1	13.605953
20.626717	0.1	13.611675
20.628383	0.1	13.615549
20.630050	0.1	13.616861
20.631717	0.1	13.615132
20.633383	0.1	13.610662
20.635050	0.1	13.604284
20.636717	0.1	13.596595
20.638383	0.1	13.587476
20.640050	0.1	13.577045
20.641717	0.1	13.565780
20.643383	0.1	13.553739
20.645050	0.1	13.540090
20.646717	0.1	13.524533
20.648383	0.1	13.507427
20.650050	0.1	13.488830
20.651717	0.1	13.467968
20.653383	0.1	13.444305
20.655050	0.1	13.418437
20.656717	0.1	13.391853
20.658383	0.1	13.365687
20.660050	0.1	13.339580
20.661717	0.1	13.312519
20.663383	0.1	13.283909
20.665050	0.1	13.254941
20.666717	0.1	13.227762
20.668383	0.1	13.202728
20.670050	0.1	13.178290
20.671717	0.1	13.152123
20.673383	0.1	13.123453
20.675050	0.1	13.093055
20.676717	0.1	13.062418
20.678383	0.1	13.033152
20.680050	0.1	13.006271
20.681717	0.1	12.981475
20.683383	0.1	12.957633
20.685050	0.1	12.934268
20.686717	0.1	12.911917
20.688383	0.1	12.890876
20.690050	0.1	12.871505
20.691717	0.1	12.854279
20.693383	0.1	12.839199
20.695050	0.1	12.825430
20.696717	0.1	12.812198
20.698383	0.1	12.799681
20.700050	0.1	12.788297
20.701717	0.1	12.777806
20.703383	0.1	12.767852
20.705050	0.1	12.758137
20.706717	0.1	12.748898
20.708383	0.1	12.739361
20.710050	0.1	12.728394
20.711717	0.1	12.715638
20.713383	0.1	12.702704
20.715050	0.1	12.692571
20.716717	0.1	12.687803
20.718383	0.1	12.688578
20.720050	0.1	12.692273
20.721717	0.1	12.696267
20.723383	0.1	12.699307
20.725050	0.1	12.701155
20.726717	0.1	12.701631
20.728383	0.1	12.701572
20.730050	0.1	12.702168
20.731717	0.1	12.704194
20.733383	0.1	12.707473
20.735050	0.1	12.711287
20.736717	0.1	12.714804
20.738383	0.1	12.717903
20.740050	0.1	12.721122
20.741717	0.1	12.725235
20.743383	0.1	12.730838
20.745050	0.1	12.738348
20.746717	0.1	12.748421
20.748383	0.1	12.761415
20.750050	0.1	12.776674
20.751717	0.1	12.792886
20.753383	0.1	12.808681
20.755050	0.1	12.822808
20.756717	0.1	12.834729
20.758383	0.1	12.845159
20.760050	0.1	12.856007
20.761717	0.1	12.868644
20.763383	0.1	12.882531
20.765050	0.1	12.895644
20.766717	0.1	12.906135
20.768383	0.1	12.913764
20.770050	0.1	12.920142
20.771717	0.1	12.927831
20.773383	0.1	12.938500
20.775050	0.1	12.952269
20.776717	0.1	12.967587
20.778383	0.1	12.983144
20.780050	0.1	12.998880
20.781717	0.1	13.015390
20.783383	0.1	13.032854
20.785050	0.1	13.049842
20.786717	0.1	13.064504
20.788383	0.1	13.076485
20.790050	0.1	13.087273
20.791717	0.1	13.098598
20.793383	0.1	13.110638
20.795050	0.1	13.122381
20.796717	0.1	13.132573
20.798383	0.1	13.141394
20.800050	0.1	13.149441
20.801717	0.1	13.157309
20.803383	0.1	13.165594
20.805050	0.1	13.174892
20.806717	0.1	13.185323
20.808383	0.1	13.195933
20.810050	0.1	13.205887
20.811717	0.1	13.215662
20.813383	0.1	13.226391
20.815050	0.1	13.239027
20.816717	0.1	13.253332
20.818383	0.1	13.267816
20.820050	0.1	13.281287
20.821717	0.1	13.294340
20.823383	0.1	13.308764
20.825050	0.1	13.325573
20.826717	0.1	13.344587
20.828383	0.1	13.365150
20.830050	0.1	13.386787
20.831717	0.1	13.409377
20.833383	0.1	13.432563
20.835050	0.1	13.456107
20.836717	0.1	13.480604
20.838383	0.1	13.506533
20.840050	0.1	13.533831
20.841717	0.1	13.562322
20.843383	0.1	13.592363
20.845050	0.1	13.624073
20.846717	0.1	13.656736
20.848383	0.1	13.689698
20.850050	0.1	13.722897
20.851717	0.1	13.757408
20.853383	0.1	13.794304
20.855050	0.1	13.833404
20.856717	0.1	13.873280
20.858383	0.1	13.912381
20.860050	0.1	13.950528
20.861717	0.1	13.988078
20.863383	0.1	14.025153
20.865050	0.1	14.061571
20.866717	0.1	14.096857
20.868383	0.1	14.130116
20.870050	0.1	14.160336
20.871717	0.1	14.187098
20.873383	0.1	14.210821
20.875050	0.1	14.231981
20.876717	0.1	14.250816
20.878383	0.1	14.267624
20.880050	0.1	14.282823
20.881717	0.1	14.296711
20.883383	0.1	14.308751
20.885050	0.1	14.317573
20.886717	0.1	14.321566
20.888383	0.1	14.319480
20.890050	0.1	14.311553
20.891717	0.1	14.299692
20.893383	0.1	14.285386
20.895050	0.1	14.267445
20.896717	0.1	14.243186
20.898383	0.1	14.211357
20.900050	0.1	14.173151
20.901717	0.1	14.131547
20.903383	0.1	14.088751
20.905050	0.1	14.045001
20.906717	0.1	13.999344
20.908383	0.1	13.951124
20.910050	0.1	13.900162
20.911717	0.1	13.846219
20.913383	0.1	13.788999
20.915050	0.1	13.728858
20.916717	0.1	13.666988
20.918383	0.1	13.604403
20.920050	0.1	13.542116
20.921717	0.1	13.480783
20.923383	0.1	13.419808
20.925050	0.1	13.357342
20.926717	0.1	13.292611
20.928383	0.1	13.226033
20.930050	0.1	13.158263
20.931717	0.1	13.090254
20.933383	0.1	13.022841
20.935050	0.1	12.956918
20.936717	0.1	12.893022
20.938383	0.1	12.831510
20.940050	0.1	12.772322
20.941717	0.1	12.714506
20.943383	0.1	12.656630
20.945050	0.1	12.598396
20.946717	0.1	12.541116
20.948383	0.1	12.486280
20.950050	0.1	12.434483
20.951717	0.1	12.385369
20.953383	0.1	12.338281
20.955050	0.1	12.292565
20.956717	0.1	12.247563
20.958383	0.1	12.203575
20.960050	0.1	12.161494
20.961717	0.1	12.121857
20.963383	0.1	12.084127
20.965050	0.1	12.047470
20.966717	0.1	12.011052
20.968383	0.1	11.974872
20.970050	0.1	11.939944
20.971717	0.1	11.907995
20.973383	0.1	11.879862
20.975050	0.1	11.855543
20.976717	0.1	11.833907
20.978383	0.1	11.812747
20.980050	0.1	11.790455
20.981717	0.1	11.767567
20.983383	0.1	11.745454
20.985050	0.1	11.723757
20.986717	0.1	11.701763
20.988383	0.1	11.679888
20.990050	0.1	11.660219
20.991717	0.1	11.644364
20.993383	0.1	11.632264
20.995050	0.1	11.622310
20.996717	0.1	11.613072
20.998383	0.1	11.603773
21.000050	0.1	11.593998
21.001717	0.1	11.583031
21.003383	0.1	11.570454
21.005050	0.1	11.556805
21.006717	0.1	11.542857
21.008383	0.1	11.528969
21.010050	0.1	11.515022
21.011717	0.1	11.501015
21.013383	0.1	11.487485
21.015050	0.1	11.474550
21.016717	0.1	11.462332
21.018383	0.1	11.451483
21.020050	0.1	11.442722
21.021717	0.1	11.435927
21.023383	0.1	11.430085
21.025050	0.1	11.424244
21.026717	0.1	11.418105
21.028383	0.1	11.412204
21.030050	0.1	11.406780
21.031717	0.1	11.401058
21.033383	0.1	11.394025
21.035050	0.1	11.385024
21.036717	0.1	11.374236
21.038383	0.1	11.363328
21.040050	0.1	11.354268
21.041717	0.1	11.347950
21.043383	0.1	11.343897
21.045050	0.1	11.341572
21.046717	0.1	11.339784
21.048383	0.1	11.336745
21.050050	0.1	11.331976
21.051717	0.1	11.327267
21.053383	0.1	11.324466
21.055050	0.1	11.323214
21.056717	0.1	11.321486
21.058383	0.1	11.317731
21.060050	0.1	11.312366
21.061717	0.1	11.307240
21.063383	0.1	11.304320
21.065050	0.1	11.304022
21.066717	0.1	11.305392
21.068383	0.1	11.307061
21.070050	0.1	11.307717
21.071717	0.1	11.306525
21.073383	0.1	11.303247
21.075050	0.1	11.298717
21.076717	0.1	11.293770
21.078383	0.1	11.289001
21.080050	0.1	11.285604
21.081717	0.1	11.284829
21.083383	0.1	11.286915
21.085050	0.1	11.290611
21.086717	0.1	11.294127
21.088383	0.1	11.296571
21.090050	0.1	11.298896
21.091717	0.1	11.302889
21.093383	0.1	11.309565
21.095050	0.1	11.318088
21.096717	0.1	11.327029
21.098383	0.1	11.334956
21.100050	0.1	11.341632
21.101717	0.1	11.348069
21.103383	0.1	11.355520
21.105050	0.1	11.364461
21.106717	0.1	11.373878
21.108383	0.1	11.382223
21.110050	0.1	11.389256
21.111717	0.1	11.396886
21.113383	0.1	11.407316
21.115050	0.1	11.420429
21.116717	0.1	11.434317
21.118383	0.1	11.447132
21.120050	0.1	11.458219
21.121717	0.1	11.467100
21.123383	0.1	11.473478
21.125050	0.1	11.478604
21.126717	0.1	11.484743
21.128383	0.1	11.493862
21.130050	0.1	11.506379
21.131717	0.1	11.520446
21.133383	0.1	11.533201
21.135050	0.1	11.543453
21.136717	0.1	11.552215
21.138383	0.1	11.560202
21.140050	0.1	11.567116
21.141717	0.1	11.573017
21.143383	0.1	11.578799
21.145050	0.1	11.584759
21.146717	0.1	11.590601
21.148383	0.1	11.596561
21.150050	0.1	11.602522
21.151717	0.1	11.607767
21.153383	0.1	11.611403
21.155050	0.1	11.612356
21.156717	0.1	11.609734
21.158383	0.1	11.603356
21.160050	0.1	11.594594
21.161717	0.1	11.585475
21.163383	0.1	11.577070
21.165050	0.1	11.569679
21.166717	0.1	11.562944
21.168383	0.1	11.556209
21.170050	0.1	11.548639
21.171717	0.1	11.539043
21.173383	0.1	11.526526
21.175050	0.1	11.511625
21.176717	0.1	11.495352
21.178383	0.1	11.478961
21.180050	0.1	11.462987
21.181717	0.1	11.447430
21.183383	0.1	11.431874
21.185050	0.1	11.416317
21.186717	0.1	11.401058
21.188383	0.1	11.386038
21.190050	0.1	11.371017
21.191717	0.1	11.355282
21.193383	0.1	11.337877
21.195050	0.1	11.318863
21.196717	0.1	11.299849
21.198383	0.1	11.283518
21.200050	0.1	11.271477
21.201717	0.1	11.263252
21.203383	0.1	11.255742
21.205050	0.1	11.245967
21.206717	0.1	11.233450
21.208383	0.1	11.219562
21.210050	0.1	11.205316
21.211717	0.1	11.190475
21.213383	0.1	11.175395
21.215050	0.1	11.161328
21.216717	0.1	11.149049
21.218383	0.1	11.137605
21.220050	0.1	11.126221
21.221717	0.1	11.115730
21.223383	0.1	11.106730
21.225050	0.1	11.099160
21.226717	0.1	11.092365
21.228383	0.1	11.086286
21.230050	0.1	11.081041
21.231717	0.1	11.076987
21.233383	0.1	11.073828
21.235050	0.1	11.070193
21.236717	0.1	11.065186
21.238383	0.1	11.059285
21.240050	0.1	11.053801
21.241717	0.1	11.049867
21.243383	0.1	11.046947
21.245050	0.1	11.044205
21.246717	0.1	11.041821
21.248383	0.1	11.040033
21.250050	0.1	11.037887
21.251717	0.1	11.034370
21.253383	0.1	11.030138
21.255050	0.1	11.027039
21.256717	0.1	11.025668
21.258383	0.1	11.025370
21.260050	0.1	11.024893
21.261717	0.1	11.023939
21.263383	0.1	11.022926
21.265050	0.1	11.022270
21.266717	0.1	11.021674
21.268383	0.1	11.020661
21.270050	0.1	11.018754
21.271717	0.1	11.016429
21.273383	0.1	11.014701
21.275050	0.1	11.013807
21.276717	0.1	11.012793
21.278383	0.1	11.010767
21.280050	0.1	11.006892
21.281717	0.1	11.000813
21.283383	0.1	10.993183
21.285050	0.1	10.985196
21.286717	0.1	10.977567
21.288383	0.1	10.969938
21.290050	0.1	10.961354
21.291717	0.1	10.951222
21.293383	0.1	10.940791
21.295050	0.1	10.932148
21.296717	0.1	10.926068
21.298383	0.1	10.921002
21.300050	0.1	10.914386
21.301717	0.1	10.905326
21.303383	0.1	10.894299
21.305050	0.1	10.882080
21.306717	0.1	10.869682
21.308383	0.1	10.858060
21.310050	0.1	10.847927
21.311717	0.1	10.839105
21.313383	0.1	10.831178
21.315050	0.1	10.823668
21.316717	0.1	10.815859
21.318383	0.1	10.806621
21.320050	0.1	10.795177
21.321717	0.1	10.781646
21.323383	0.1	10.766566
21.325050	0.1	10.751546
21.326717	0.1	10.738493
21.328383	0.1	10.728062
21.330050	0.1	10.719658
21.331717	0.1	10.712028
21.333383	0.1	10.704220
21.335050	0.1	10.696352
21.336717	0.1	10.688961
21.338383	0.1	10.681987
21.340050	0.1	10.674358
21.341717	0.1	10.665119
21.343383	0.1	10.654152
21.345050	0.1	10.642231
21.346717	0.1	10.630489
21.348383	0.1	10.620177
21.350050	0.1	10.612369
21.351717	0.1	10.607124
21.353383	0.1	10.603429
21.355050	0.1	10.599793
21.356717	0.1	10.595322
21.358383	0.1	10.590196
21.360050	0.1	10.584832
21.361717	0.1	10.578871
21.363383	0.1	10.572434
21.365050	0.1	10.566295
21.366717	0.1	10.560692
21.368383	0.1	10.555506
21.370050	0.1	10.550559
21.371717	0.1	10.545672
21.373383	0.1	10.539830
21.375050	0.1	10.532797
21.376717	0.1	10.525644
21.378383	0.1	10.519863
21.380050	0.1	10.515690
21.381717	0.1	10.512531
21.383383	0.1	10.509849
21.385050	0.1	10.507286
21.386717	0.1	10.505140
21.388383	0.1	10.503710
21.390050	0.1	10.502875
21.391717	0.1	10.502518
21.393383	0.1	10.503054
21.395050	0.1	10.505260
21.396717	0.1	10.508955
21.398383	0.1	10.512651
21.400050	0.1	10.514081
21.401717	0.1	10.511518
21.403383	0.1	10.505737
21.405050	0.1	10.499657
21.406717	0.1	10.496736
21.408383	0.1	10.498822
21.410050	0.1	10.504783
21.411717	0.1	10.510982
21.413383	0.1	10.513962
21.415050	0.1	10.513426
21.416717	0.1	10.511816
21.418383	0.1	10.511757
21.420050	0.1	10.513962
21.421717	0.1	10.517538
21.423383	0.1	10.521114
21.425050	0.1	10.524035
21.426717	0.1	10.526658
21.428383	0.1	10.529459
21.430050	0.1	10.532380
21.431717	0.1	10.534406
21.433383	0.1	10.534883
21.435050	0.1	10.533870
21.436717	0.1	10.532976
21.438383	0.1	10.532857
21.440050	0.1	10.532380
21.441717	0.1	10.529578
21.443383	0.1	10.524452
21.445050	0.1	10.519148
21.446717	0.1	10.515810
21.448383	0.1	10.514320
21.450050	0.1	10.512889
21.451717	0.1	10.509849
21.453383	0.1	10.505617
21.455050	0.1	10.502101
21.456717	0.1	10.500849
21.458383	0.1	10.501564
21.460050	0.1	10.502637
21.461717	0.1	10.501981
21.463383	0.1	10.498286
21.465050	0.1	10.491670
21.466717	0.1	10.482848
21.468383	0.1	10.472358
21.470050	0.1	10.461033
21.471717	0.1	10.450662
21.473383	0.1	10.442317
21.475050	0.1	10.434747
21.476717	0.1	10.426522
21.478383	0.1	10.417522
21.480050	0.1	10.407866
21.481717	0.1	10.398448
21.483383	0.1	10.390282
21.485050	0.1	10.383189
21.486717	0.1	10.375739
21.488383	0.1	10.367335
21.490050	0.1	10.358096
21.491717	0.1	10.347427
21.493383	0.1	10.333717
21.495050	0.1	10.316671
21.496717	0.1	10.298014
21.498383	0.1	10.280848
21.500050	0.1	10.267914
21.501717	0.1	10.259450
21.503383	0.1	10.252596
21.505050	0.1	10.244489
21.506717	0.1	10.234714
21.508383	0.1	10.224522
21.510050	0.1	10.214806
21.511717	0.1	10.205627
21.513383	0.1	10.197461
21.515050	0.1	10.190488
21.516717	0.1	10.184587
21.518383	0.1	10.179163
21.520050	0.1	10.173560
21.521717	0.1	10.167301
21.523383	0.1	10.160328
21.525050	0.1	10.153056
21.526717	0.1	10.146440
21.528383	0.1	10.141254
21.530050	0.1	10.137320
21.531717	0.1	10.133625
21.533383	0.1	10.128797
21.535050	0.1	10.122598
21.536717	0.1	10.115982
21.538383	0.1	10.109902
21.540050	0.1	10.104716
21.541717	0.1	10.099948
21.543383	0.1	10.095537
21.545050	0.1	10.092021
21.546717	0.1	10.090232
21.548383	0.1	10.090352
21.550050	0.1	10.092319
21.551717	0.1	10.096133
21.553383	0.1	10.100604
21.555050	0.1	10.103524
21.556717	0.1	10.103644
21.558383	0.1	10.101855
21.560050	0.1	10.099769
21.561717	0.1	10.098935
21.563383	0.1	10.100365
21.565050	0.1	10.104120
21.566717	0.1	10.109008
21.568383	0.1	10.113240
21.570050	0.1	10.115803
21.571717	0.1	10.117472
21.573383	0.1	10.119618
21.575050	0.1	10.122777
21.576717	0.1	10.126353
21.578383	0.1	10.129333
21.580050	0.1	10.131419
21.581717	0.1	10.133148
21.583383	0.1	10.135532
21.585050	0.1	10.139049
21.586717	0.1	10.143102
21.588383	0.1	10.146857
21.590050	0.1	10.150135
21.591717	0.1	10.153711
21.593383	0.1	10.158361
21.595050	0.1	10.164023
21.596717	0.1	10.169984
21.598383	0.1	10.175348
21.600050	0.1	10.179520
21.601717	0.1	10.182202
21.603383	0.1	10.183633
21.605050	0.1	10.184408
21.606717	0.1	10.185540
21.608383	0.1	10.188580
21.610050	0.1	10.194302
21.611717	0.1	10.202408
21.613383	0.1	10.211170
21.615050	0.1	10.218859
21.616717	0.1	10.224283
21.618383	0.1	10.228336
21.620050	0.1	10.232926
21.621717	0.1	10.238708
21.623383	0.1	10.244668
21.625050	0.1	10.249079
21.626717	0.1	10.251165
21.628383	0.1	10.251284
21.630050	0.1	10.250748
21.631717	0.1	10.250450
21.633383	0.1	10.250927
21.635050	0.1	10.252536
21.636717	0.1	10.255814
21.638383	0.1	10.260642
21.640050	0.1	10.266305
21.641717	0.1	10.271788
21.643383	0.1	10.275722
21.645050	0.1	10.277212
21.646717	0.1	10.275782
21.648383	0.1	10.271431
21.650050	0.1	10.265232
21.651717	0.1	10.259569
21.653383	0.1	10.256470
21.655050	0.1	10.256470
21.656717	0.1	10.257960
21.658383	0.1	10.259331
21.660050	0.1	10.259450
21.661717	0.1	10.258437
21.663383	0.1	10.257006
21.665050	0.1	10.256053
21.666717	0.1	10.256172
21.668383	0.1	10.257662
21.670050	0.1	10.259510
21.671717	0.1	10.260106
21.673383	0.1	10.258377
21.675050	0.1	10.254861
21.676717	0.1	10.251701
21.678383	0.1	10.250509
21.680050	0.1	10.251225
21.681717	0.1	10.252834
21.683383	0.1	10.254920
21.685050	0.1	10.258318
21.686717	0.1	10.264636
21.688383	0.1	10.274351
21.690050	0.1	10.285795
21.691717	0.1	10.296465
21.693383	0.1	10.304452
21.695050	0.1	10.309816
21.696717	0.1	10.313690
21.698383	0.1	10.317386
21.700050	0.1	10.322393
21.701717	0.1	10.329664
21.703383	0.1	10.339499
21.705050	0.1	10.351122
21.706717	0.1	10.362864
21.708383	0.1	10.374010
21.710050	0.1	10.385514
21.711717	0.1	10.398508
21.713383	0.1	10.412396
21.715050	0.1	10.425568
21.716717	0.1	10.437132
21.718383	0.1	10.447741
21.720050	0.1	10.458768
21.721717	0.1	10.471047
21.723383	0.1	10.483325
21.725050	0.1	10.493398
21.726717	0.1	10.500253
21.728383	0.1	10.504604
21.730050	0.1	10.507703
21.731717	0.1	10.510207
21.733383	0.1	10.511995
21.735050	0.1	10.512710
21.736717	0.1	10.511637
21.738383	0.1	10.508478
21.740050	0.1	10.503293
21.741717	0.1	10.496855
21.743383	0.1	10.490478
21.745050	0.1	10.484756
21.746717	0.1	10.478736
21.748383	0.1	10.470689
21.750050	0.1	10.460020
21.751717	0.1	10.447622
21.753383	0.1	10.434330
21.755050	0.1	10.419965
21.756717	0.1	10.403336
21.758383	0.1	10.383845
21.760050	0.1	10.362507
21.761717	0.1	10.341049
21.763383	0.1	10.320306
21.765050	0.1	10.299743
21.766717	0.1	10.278524
21.768383	0.1	10.255576
21.770050	0.1	10.229827
21.771717	0.1	10.200978
21.773383	0.1	10.169924
21.775050	0.1	10.137976
21.776717	0.1	10.106505
21.778383	0.1	10.075987
21.780050	0.1	10.046185
21.781717	0.1	10.016204
21.783383	0.1	9.985865
21.785050	0.1	9.956003
21.786717	0.1	9.927869
21.788383	0.1	9.902657
21.790050	0.1	9.880067
21.791717	0.1	9.858609
21.793383	0.1	9.835959
21.795050	0.1	9.811342
21.796717	0.1	9.786010
21.798383	0.1	9.762228
21.800050	0.1	9.740711
21.801717	0.1	9.720207
21.803383	0.1	9.699166
21.805050	0.1	9.678126
21.806717	0.1	9.659529
21.808383	0.1	9.645105
21.810050	0.1	9.633422
21.811717	0.1	9.622217
21.813383	0.1	9.610653
21.815050	0.1	9.599388
21.816717	0.1	9.588779
21.818383	0.1	9.578169
21.820050	0.1	9.566844
21.821717	0.1	9.555638
21.823383	0.1	9.546221
21.825050	0.1	9.538651
21.826717	0.1	9.531618
21.828383	0.1	9.524465
21.830050	0.1	9.517551
21.831717	0.1	9.511889
21.833383	0.1	9.508074
21.835050	0.1	9.505749
21.836717	0.1	9.504200
21.838383	0.1	9.503723
21.840050	0.1	9.504796
21.841717	0.1	9.507359
21.843383	0.1	9.510697
21.845050	0.1	9.514154
21.846717	0.1	9.517670
21.848383	0.1	9.522081
21.850050	0.1	9.527684
21.851717	0.1	9.534121
21.853383	0.1	9.540737
21.855050	0.1	9.546996
21.856717	0.1	9.552241
21.858383	0.1	9.556473
21.860050	0.1	9.560347
21.861717	0.1	9.564639
21.863383	0.1	9.570361
21.865050	0.1	9.578348
21.866717	0.1	9.588302
21.868383	0.1	9.599209
21.870050	0.1	9.609879
21.871717	0.1	9.619296
21.873383	0.1	9.627104
21.875050	0.1	9.633601
21.876717	0.1	9.639383
21.878383	0.1	9.645224
21.880050	0.1	9.651304
21.881717	0.1	9.657503
21.883383	0.1	9.663940
21.885050	0.1	9.671093
21.886717	0.1	9.679199
21.888383	0.1	9.687424
21.890050	0.1	9.694875
21.891717	0.1	9.700776
21.893383	0.1	9.705544
21.895050	0.1	9.710134
21.896717	0.1	9.715081
21.898383	0.1	9.720207
21.900050	0.1	9.725035
21.901717	0.1	9.729267
21.903383	0.1	9.732903
21.905050	0.1	9.736598
21.906717	0.1	9.740592
21.908383	0.1	9.744406
21.910050	0.1	9.746969
21.911717	0.1	9.747804
21.913383	0.1	9.747506
21.915050	0.1	9.747089
21.916717	0.1	9.746969
21.918383	0.1	9.747685
21.920050	0.1	9.749890
21.921717	0.1	9.753287
21.923383	0.1	9.755433
21.925050	0.1	9.753585
21.926717	0.1	9.747208
21.928383	0.1	9.737790
21.930050	0.1	9.727777
21.931717	0.1	9.719253
21.933383	0.1	9.713293
21.935050	0.1	9.709538
21.936717	0.1	9.707571
21.938383	0.1	9.706855
21.940050	0.1	9.705902
21.941717	0.1	9.702147
21.943383	0.1	9.694100
21.945050	0.1	9.682954
21.946717	0.1	9.671629
21.948383	0.1	9.661913
21.950050	0.1	9.653628
21.951717	0.1	9.645761
21.953383	0.1	9.637595
21.955050	0.1	9.629727
21.956717	0.1	9.623170
21.958383	0.1	9.617925
21.960050	0.1	9.612859
21.961717	0.1	9.606660
21.963383	0.1	9.599329
21.965050	0.1	9.591997
21.966717	0.1	9.585977
21.968383	0.1	9.581745
21.970050	0.1	9.578884
21.971717	0.1	9.576202
21.973383	0.1	9.572566
21.975050	0.1	9.568334
21.976717	0.1	9.564698
21.978383	0.1	9.561301
21.980050	0.1	9.556175
21.981717	0.1	9.547949
21.983383	0.1	9.537638
21.985050	0.1	9.527863
21.986717	0.1	9.521068
21.988383	0.1	9.518326
21.990050	0.1	9.518743
21.991717	0.1	9.520174
21.993383	0.1	9.519756
21.995050	0.1	9.515763
21.996717	0.1	9.508551
21.998383	0.1	9.500564
22.000050	0.1	9.493232
22.001717	0.1	9.486437
22.003383	0.1	9.479762
22.005050	0.1	9.473742
22.006717	0.1	9.468854
22.008383	0.1	9.464563
22.010050	0.1	9.460152
22.011717	0.1	9.455681
22.013383	0.1	9.452344
22.015050	0.1	9.450973
22.016717	0.1	9.451628
22.018383	0.1	9.453238
22.020050	0.1	9.454847
22.021717	0.1	9.455681
22.023383	0.1	9.455979
22.025050	0.1	9.455443
22.026717	0.1	9.453178
22.028383	0.1	9.448827
22.030050	0.1	9.443701
22.031717	0.1	9.439529
22.033383	0.1	9.437144
22.035050	0.1	9.436370
22.036717	0.1	9.437025
22.038383	0.1	9.438933
22.040050	0.1	9.441674
22.041717	0.1	9.444774
22.043383	0.1	9.448231
22.045050	0.1	9.452701
22.046717	0.1	9.458602
22.048383	0.1	9.466053
22.050050	0.1	9.475291
22.051717	0.1	9.485782
22.053383	0.1	9.495795
22.055050	0.1	9.503544
22.056717	0.1	9.508849
22.058383	0.1	9.513498
22.060050	0.1	9.520114
22.061717	0.1	9.530008
22.063383	0.1	9.541751
22.065050	0.1	9.552718
22.066717	0.1	9.562255
22.068383	0.1	9.570957
22.070050	0.1	9.579301
22.071717	0.1	9.587169
22.073383	0.1	9.594620
22.075050	0.1	9.601594
22.076717	0.1	9.608448
22.078383	0.1	9.615779
22.080050	0.1	9.623767
22.081717	0.1	9.633005
22.083383	0.1	9.643674
22.085050	0.1	9.654821
22.086717	0.1	9.665192
22.088383	0.1	9.674073
22.090050	0.1	9.681047
22.091717	0.1	9.685457
22.093383	0.1	9.687365
22.095050	0.1	9.687365
22.096717	0.1	9.686053
22.098383	0.1	9.683550
22.100050	0.1	9.680153
22.101717	0.1	9.676278
22.103383	0.1	9.672583
22.105050	0.1	9.669662
22.106717	0.1	9.667814
22.108383	0.1	9.666026
22.110050	0.1	9.662986
22.111717	0.1	9.657741
22.113383	0.1	9.649158
22.115050	0.1	9.636105
22.116717	0.1	9.619058
22.118383	0.1	9.600461
22.120050	0.1	9.582520
22.121717	0.1	9.565652
22.123383	0.1	9.549678
22.125050	0.1	9.534360
22.126717	0.1	9.519399
22.128383	0.1	9.504021
22.130050	0.1	9.487451
22.131717	0.1	9.469867
22.133383	0.1	9.452582
22.135050	0.1	9.436548
22.136717	0.1	9.421647
22.138383	0.1	9.407342
22.140050	0.1	9.393335
22.141717	0.1	9.379805
22.143383	0.1	9.366751
22.145050	0.1	9.353877
22.146717	0.1	9.340883
22.148383	0.1	9.328485
22.150050	0.1	9.316981
22.151717	0.1	9.305478
22.153383	0.1	9.292961
22.155050	0.1	9.279848
22.156717	0.1	9.267748
22.158383	0.1	9.258092
22.160050	0.1	9.251357
22.161717	0.1	9.246469
22.163383	0.1	9.242058
22.165050	0.1	9.236813
22.166717	0.1	9.230197
22.168383	0.1	9.222627
22.170050	0.1	9.214581
22.171717	0.1	9.206355
22.173383	0.1	9.198666
22.175050	0.1	9.193063
22.176717	0.1	9.190202
22.178383	0.1	9.189547
22.180050	0.1	9.190202
22.181717	0.1	9.191871
22.183383	0.1	9.195328
22.185050	0.1	9.200633
22.186717	0.1	9.206474
22.188383	0.1	9.211183
22.190050	0.1	9.214223
22.191717	0.1	9.216726
22.193383	0.1	9.220064
22.195050	0.1	9.224535
22.196717	0.1	9.229780
22.198383	0.1	9.235919
22.200050	0.1	9.243429
22.201717	0.1	9.252430
22.203383	0.1	9.262324
22.205050	0.1	9.272457
22.206717	0.1	9.282828
22.208383	0.1	9.294034
22.210050	0.1	9.304941
22.211717	0.1	9.313226
22.213383	0.1	9.317518
22.215050	0.1	9.319008
22.216717	0.1	9.319902
22.218383	0.1	9.321809
22.220050	0.1	9.325624
22.221717	0.1	9.331585
22.223383	0.1	9.338797
22.225050	0.1	9.345949
22.226717	0.1	9.351791
22.228383	0.1	9.356201
22.230050	0.1	9.359837
22.231717	0.1	9.363115
22.233383	0.1	9.366215
22.235050	0.1	9.369374
22.236717	0.1	9.372891
22.238383	0.1	9.377122
22.240050	0.1	9.382308
22.241717	0.1	9.388209
22.243383	0.1	9.393633
22.245050	0.1	9.397090
22.246717	0.1	9.398163
22.248383	0.1	9.397269
22.250050	0.1	9.395362
22.251717	0.1	9.393454
22.253383	0.1	9.391904
22.255050	0.1	9.390653
22.256717	0.1	9.389341
22.258383	0.1	9.387613
22.260050	0.1	9.384692
22.261717	0.1	9.379805
22.263383	0.1	9.373904
22.265050	0.1	9.368897
22.266717	0.1	9.365500
22.268383	0.1	9.362460
22.270050	0.1	9.358347
22.271717	0.1	9.352446
22.273383	0.1	9.345055
22.275050	0.1	9.336532
22.276717	0.1	9.327114
22.278383	0.1	9.317279
22.280050	0.1	9.308458
22.281717	0.1	9.301603
22.283383	0.1	9.296299
22.285050	0.1	9.290994
22.286717	0.1	9.284616
22.288383	0.1	9.276867
22.290050	0.1	9.267927
22.291717	0.1	9.258032
22.293383	0.1	9.247959
22.295050	0.1	9.238601
22.296717	0.1	9.230555
22.298383	0.1	9.223641
22.300050	0.1	9.217144
22.301717	0.1	9.210885
22.303383	0.1	9.204984
22.305050	0.1	9.200216
22.306717	0.1	9.197474
22.308383	0.1	9.197236
22.310050	0.1	9.198964
22.311717	0.1	9.201468
22.313383	0.1	9.203435
22.315050	0.1	9.203613
22.316717	0.1	9.201587
22.318383	0.1	9.198249
22.320050	0.1	9.195388
22.321717	0.1	9.193838
22.323383	0.1	9.193063
22.325050	0.1	9.193302
22.326717	0.1	9.196222
22.328383	0.1	9.202660
22.330050	0.1	9.210945
22.331717	0.1	9.218574
22.333383	0.1	9.224594
22.335050	0.1	9.230257
22.336717	0.1	9.237469
22.338383	0.1	9.247184
22.340050	0.1	9.258807
22.341717	0.1	9.271384
22.343383	0.1	9.284854
22.345050	0.1	9.299756
22.346717	0.1	9.315670
22.348383	0.1	9.331227
22.350050	0.1	9.345472
22.351717	0.1	9.359181
22.353383	0.1	9.373725
22.355050	0.1	9.390474
22.356717	0.1	9.409786
22.358383	0.1	9.431422
22.360050	0.1	9.454549
22.361717	0.1	9.477795
22.363383	0.1	9.500146
22.365050	0.1	9.521187
22.366717	0.1	9.541691
22.368383	0.1	9.562970
22.370050	0.1	9.585798
22.371717	0.1	9.610415
22.373383	0.1	9.636939
22.375050	0.1	9.665192
22.376717	0.1	9.694636
22.378383	0.1	9.724975
22.380050	0.1	9.755791
22.381717	0.1	9.785593
22.383383	0.1	9.812654
22.385050	0.1	9.837390
22.386717	0.1	9.862662
22.388383	0.1	9.890974
22.390050	0.1	9.922028
22.391717	0.1	9.953619
22.393383	0.1	9.983957
22.395050	0.1	10.012508
22.396717	0.1	10.040165
22.398383	0.1	10.067344
22.400050	0.1	10.094107
22.401717	0.1	10.120869
22.403383	0.1	10.148943
22.405050	0.1	10.179341
22.406717	0.1	10.211826
22.408383	0.1	10.245324
22.410050	0.1	10.278106
22.411717	0.1	10.308743
22.413383	0.1	10.337055
22.415050	0.1	10.363997
22.416717	0.1	10.390640
22.418383	0.1	10.417581
22.420050	0.1	10.445238
22.421717	0.1	10.473729
22.423383	0.1	10.502697
22.425050	0.1	10.531963
22.426717	0.1	10.560811
22.428383	0.1	10.588170
22.430050	0.1	10.613681
22.431717	0.1	10.638834
22.433383	0.1	10.665358
22.435050	0.1	10.693193
22.436717	0.1	10.721684
22.438383	0.1	10.751129
22.440050	0.1	10.782064
22.441717	0.1	10.813475
22.443383	0.1	10.844052
22.445050	0.1	10.873676
22.446717	0.1	10.902763
22.448383	0.1	10.931373
22.450050	0.1	10.959328
22.451717	0.1	10.987163
22.453383	0.1	11.016548
22.455050	0.1	11.049212
22.456717	0.1	11.086286
22.458383	0.1	11.126757
22.460050	0.1	11.168719
22.461717	0.1	11.211098
22.463383	0.1	11.254550
22.465050	0.1	11.300624
22.466717	0.1	11.349440
22.468383	0.1	11.400343
22.470050	0.1	11.454106
22.471717	0.1	11.513174
22.473383	0.1	11.578918
22.475050	0.1	11.649729
22.476717	0.1	11.722565
22.478383	0.1	11.795343
22.480050	0.1	11.868478
22.481717	0.1	11.944414
22.483383	0.1	12.025655
22.485050	0.1	12.112916
22.486717	0.1	12.205661
22.488383	0.1	12.303592
22.490050	0.1	12.407482
22.491717	0.1	12.518049
22.493383	0.1	12.634755
22.495050	0.1	12.756766
22.496717	0.1	12.883664
22.498383	0.1	13.015986
22.500050	0.1	13.154746
22.501717	0.1	13.300539
22.503383	0.1	13.453425
22.505050	0.1	13.613225
22.506717	0.1	13.780237
22.508383	0.1	13.955296
22.510050	0.1	14.139117
22.511717	0.1	14.331580
22.513383	0.1	14.532507
22.515050	0.1	14.741839
22.516717	0.1	14.959694
22.518383	0.1	15.187086
22.520050	0.1	15.426219
22.521717	0.1	15.678347
22.523383	0.1	15.943588
22.525050	0.1	16.221822
22.526717	0.1	16.512693
22.528383	0.1	16.815604
22.530050	0.1	17.130495
22.531717	0.1	17.457307
22.533383	0.1	17.795206
22.535050	0.1	18.143357
22.536717	0.1	18.502535
22.538383	0.1	18.873991
22.540050	0.1	19.257427
22.541717	0.1	19.650997
22.543383	0.1	20.052851
22.545050	0.1	20.462276
22.546717	0.1	20.879210
22.548383	0.1	21.303059
22.550050	0.1	21.732868
22.551717	0.1	22.167565
22.553383	0.1	22.606434
22.555050	0.1	23.047627
22.556717	0.1	23.487808
22.558383	0.1	23.923398
22.560050	0.1	24.352135
22.561717	0.1	24.772109
22.563383	0.1	25.181176
22.565050	0.1	25.577010
22.566717	0.1	25.957109
22.568383	0.1	26.318611
22.570050	0.1	26.659013
22.571717	0.1	26.976647
22.573383	0.1	27.269901
22.575050	0.1	27.536990
22.576717	0.1	27.776541
22.578383	0.1	27.987899
22.580050	0.1	28.169932
22.581717	0.1	28.320255
22.583383	0.1	28.436126
22.585050	0.1	28.516115
22.586717	0.1	28.560402
22.588383	0.1	28.569760
22.590050	0.1	28.544905
22.591717	0.1	28.485956
22.593383	0.1	28.392555
22.595050	0.1	28.265180
22.596717	0.1	28.104843
22.598383	0.1	27.912678
22.600050	0.1	27.689697
22.601717	0.1	27.437212
22.603383	0.1	27.156772
22.605050	0.1	26.849391
22.606717	0.1	26.515903
22.608383	0.1	26.157500
22.610050	0.1	25.776328
22.611717	0.1	25.375070
22.613383	0.1	24.955811
22.615050	0.1	24.520220
22.616717	0.1	24.069788
22.618383	0.1	23.606421
22.620050	0.1	23.132862
22.621717	0.1	22.652568
22.623383	0.1	22.168101
22.625050	0.1	21.681250
22.626717	0.1	21.193565
22.628383	0.1	20.707072
22.630050	0.1	20.223798
22.631717	0.1	19.745232
22.633383	0.1	19.272269
22.635050	0.1	18.805386
22.636717	0.1	18.345059
22.638383	0.1	17.892421
22.640050	0.1	17.448844
22.641717	0.1	17.016233
22.643383	0.1	16.595841
22.645050	0.1	16.187848
22.646717	0.1	15.792371
22.648383	0.1	15.410365
22.650050	0.1	15.042604
22.651717	0.1	14.688612
22.653383	0.1	14.348448
22.655050	0.1	14.023245
22.656717	0.1	13.713659
22.658383	0.1	13.419152
22.660050	0.1	13.138653
22.661717	0.1	12.871564
22.663383	0.1	12.617887
22.665050	0.1	12.377859
22.666717	0.1	12.151659
22.668383	0.1	11.939646
22.670050	0.1	11.742891
22.671717	0.1	11.562169
22.673383	0.1	11.396111
22.675050	0.1	11.241854
22.676717	0.1	11.097074
22.678383	0.1	10.961354
22.680050	0.1	10.835469
22.681717	0.1	10.720134
22.683383	0.1	10.615349
22.685050	0.1	10.520757
22.686717	0.1	10.435403
22.688383	0.1	10.358871
22.690050	0.1	10.290862
22.691717	0.1	10.231615
22.693383	0.1	10.181428
22.695050	0.1	10.139585
22.696717	0.1	10.104120
22.698383	0.1	10.072411
22.700050	0.1	10.043085
22.701717	0.1	10.016621
22.703383	0.1	9.995223
22.705050	0.1	9.981335
22.706717	0.1	9.975613
22.708383	0.1	9.976686
22.710050	0.1	9.981692
22.711717	0.1	9.988428
22.713383	0.1	9.997309
22.715050	0.1	10.009230
22.716717	0.1	10.023952
22.718383	0.1	10.041416
22.720050	0.1	10.062338
22.721717	0.1	10.086895
22.723383	0.1	10.114015
22.725050	0.1	10.142565
22.726717	0.1	10.171891
22.728383	0.1	10.201216
22.730050	0.1	10.229827
22.731717	0.1	10.257245
22.733383	0.1	10.283828
22.735050	0.1	10.311008
22.736717	0.1	10.340274
22.738383	0.1	10.371805
22.740050	0.1	10.403634
22.741717	0.1	10.434330
22.743383	0.1	10.463834
22.745050	0.1	10.492087
22.746717	0.1	10.518313
22.748383	0.1	10.541499
22.750050	0.1	10.561586
22.751717	0.1	10.579587
22.753383	0.1	10.596574
22.755050	0.1	10.613144
22.756717	0.1	10.628701
22.758383	0.1	10.641277
22.760050	0.1	10.648549
22.761717	0.1	10.649026
22.763383	0.1	10.643244
22.765050	0.1	10.633231
22.766717	0.1	10.621548
22.768383	0.1	10.609568
22.770050	0.1	10.596812
22.771717	0.1	10.581792
22.773383	0.1	10.562957
22.775050	0.1	10.539652
22.776717	0.1	10.511578
22.778383	0.1	10.478855
22.780050	0.1	10.442496
22.781717	0.1	10.403813
22.783383	0.1	10.363162
22.785050	0.1	10.320485
22.786717	0.1	10.276139
22.788383	0.1	10.230661
22.790050	0.1	10.183931
22.791717	0.1	10.135651
22.793383	0.1	10.085703
22.795050	0.1	10.034204
22.796717	0.1	9.981096
22.798383	0.1	9.925783
22.800050	0.1	9.867550
22.801717	0.1	9.806872
22.803383	0.1	9.745479
22.805050	0.1	9.685994
22.806717	0.1	9.630442
22.808383	0.1	9.579421
22.810050	0.1	9.532035
22.811717	0.1	9.486855
22.813383	0.1	9.442390
22.815050	0.1	9.396494
22.816717	0.1	9.348155
22.818383	0.1	9.298385
22.820050	0.1	9.249509
22.821717	0.1	9.202481
22.823383	0.1	9.156824
22.825050	0.1	9.112120
22.826717	0.1	9.068728
22.828383	0.1	9.027124
22.830050	0.1	8.987666
22.831717	0.1	8.950174
22.833383	0.1	8.914292
22.835050	0.1	8.879483
22.836717	0.1	8.845687
22.838383	0.1	8.813382
22.840050	0.1	8.783460
22.841717	0.1	8.756280
22.843383	0.1	8.731366
22.845050	0.1	8.708358
22.846717	0.1	8.687735
22.848383	0.1	8.669854
22.850050	0.1	8.653939
22.851717	0.1	8.638502
22.853383	0.1	8.622885
22.855050	0.1	8.608103
22.856717	0.1	8.595348
22.858383	0.1	8.583963
22.860050	0.1	8.572639
22.861717	0.1	8.561075
22.863383	0.1	8.550644
22.865050	0.1	8.542538
22.866717	0.1	8.536757
22.868383	0.1	8.531511
22.870050	0.1	8.525491
22.871717	0.1	8.518756
22.873383	0.1	8.511484
22.875050	0.1	8.503914
22.876717	0.1	8.496464
22.878383	0.1	8.490205
22.880050	0.1	8.485139
22.881717	0.1	8.480073
22.883383	0.1	8.474649
22.885050	0.1	8.470238
22.886717	0.1	8.468092
22.888383	0.1	8.468032
22.890050	0.1	8.469165
22.891717	0.1	8.470357
22.893383	0.1	8.470536
22.895050	0.1	8.469463
22.896717	0.1	8.468032
22.898383	0.1	8.467436
22.900050	0.1	8.467973
22.901717	0.1	8.468569
22.903383	0.1	8.467794
22.905050	0.1	8.464814
22.906717	0.1	8.460224
22.908383	0.1	8.455515
22.910050	0.1	8.452714
22.911717	0.1	8.452774
22.913383	0.1	8.455039
22.915050	0.1	8.458555
22.916717	0.1	8.462966
22.918383	0.1	8.468211
22.920050	0.1	8.473635
22.921717	0.1	8.478702
22.923383	0.1	8.483470
22.925050	0.1	8.488238
22.926717	0.1	8.492947
22.928383	0.1	8.497119
22.930050	0.1	8.500159
22.931717	0.1	8.501232
22.933383	0.1	8.500755
22.935050	0.1	8.500457
22.936717	0.1	8.502126
22.938383	0.1	8.505941
22.940050	0.1	8.511246
22.941717	0.1	8.517266
22.943383	0.1	8.523644
22.945050	0.1	8.530021
22.946717	0.1	8.535386
22.948383	0.1	8.538724
22.950050	0.1	8.540690
22.951717	0.1	8.543015
22.953383	0.1	8.547128
22.955050	0.1	8.553744
22.956717	0.1	8.562565
22.958383	0.1	8.572639
22.960050	0.1	8.582712
22.961717	0.1	8.591831
22.963383	0.1	8.598984
22.965050	0.1	8.604050
22.966717	0.1	8.607746
22.968383	0.1	8.610666
22.970050	0.1	8.613587
22.971717	0.1	8.617580
22.973383	0.1	8.623899
22.975050	0.1	8.632720
22.976717	0.1	8.642793
22.978383	0.1	8.652688
22.980050	0.1	8.661569
22.981717	0.1	8.669615
22.983383	0.1	8.677006
22.985050	0.1	8.683980
22.986717	0.1	8.690835
22.988383	0.1	8.698404
22.990050	0.1	8.707643
22.991717	0.1	8.719028
22.993383	0.1	8.731783
22.995050	0.1	8.745075
22.996717	0.1	8.758486
22.998383	0.1	8.772195
23.000050	0.1	8.786142
23.001717	0.1	8.799613
23.003383	0.1	8.812428
23.005050	0.1	8.824766
23.006717	0.1	8.837164
23.008383	0.1	8.850217
23.010050	0.1	8.864224
23.011717	0.1	8.879960
23.013383	0.1	8.898080
23.015050	0.1	8.918346
23.016717	0.1	8.939684
23.018383	0.1	8.960248
23.020050	0.1	8.978785
23.021717	0.1	8.995236
23.023383	0.1	9.010971
23.025050	0.1	9.027839
23.026717	0.1	9.046794
23.028383	0.1	9.067834
23.030050	0.1	9.091020
23.031717	0.1	9.115935
23.033383	0.1	9.141267
23.035050	0.1	9.164930
23.036717	0.1	9.185851
23.038383	0.1	9.205044
23.040050	0.1	9.224356
23.041717	0.1	9.245098
23.043383	0.1	9.267629
23.045050	0.1	9.292245
23.046717	0.1	9.319068
23.048383	0.1	9.347320
23.050050	0.1	9.375573
23.051717	0.1	9.403051
23.053383	0.1	9.429157
23.055050	0.1	9.453536
23.056717	0.1	9.475470
23.058383	0.1	9.494186
23.060050	0.1	9.509981
23.061717	0.1	9.524644
23.063383	0.1	9.540022
23.065050	0.1	9.556175
23.066717	0.1	9.571374
23.068383	0.1	9.583712
23.070050	0.1	9.593011
23.071717	0.1	9.600580
23.073383	0.1	9.608329
23.075050	0.1	9.616972
23.076717	0.1	9.625555
23.078383	0.1	9.631575
23.080050	0.1	9.633601
23.081717	0.1	9.632052
23.083383	0.1	9.628654
23.085050	0.1	9.625495
23.086717	0.1	9.623468
23.088383	0.1	9.621859
23.090050	0.1	9.619415
23.091717	0.1	9.615660
23.093383	0.1	9.610713
23.095050	0.1	9.604097
23.096717	0.1	9.594918
23.098383	0.1	9.583235
23.100050	0.1	9.570718
23.101717	0.1	9.559036
23.103383	0.1	9.548903
23.105050	0.1	9.539188
23.106717	0.1	9.527863
23.108383	0.1	9.513915
23.110050	0.1	9.498537
23.111717	0.1	9.483755
23.113383	0.1	9.471119
23.115050	0.1	9.460807
23.116717	0.1	9.452105
23.118383	0.1	9.442747
23.120050	0.1	9.430707
23.121717	0.1	9.415925
23.123383	0.1	9.400249
23.125050	0.1	9.385408
23.126717	0.1	9.371937
23.128383	0.1	9.359539
23.130050	0.1	9.347618
23.131717	0.1	9.335578
23.133383	0.1	9.323001
23.135050	0.1	9.309412
23.136717	0.1	9.294808
23.138383	0.1	9.279669
23.140050	0.1	9.264350
23.141717	0.1	9.249569
23.143383	0.1	9.235979
23.145050	0.1	9.223462
23.146717	0.1	9.210945
23.148383	0.1	9.198011
23.150050	0.1	9.184421
23.151717	0.1	9.169996
23.153383	0.1	9.154797
23.155050	0.1	9.139181
23.156717	0.1	9.123862
23.158383	0.1	9.109438
23.160050	0.1	9.096563
23.161717	0.1	9.085298
23.163383	0.1	9.074808
23.165050	0.1	9.063483
23.166717	0.1	9.049297
23.168383	0.1	9.031952
23.170050	0.1	9.012819
23.171717	0.1	8.993805
23.173383	0.1	8.976400
23.175050	0.1	8.960903
23.176717	0.1	8.946539
23.178383	0.1	8.932174
23.180050	0.1	8.917451
23.181717	0.1	8.902133
23.183383	0.1	8.885980
23.185050	0.1	8.869231
23.186717	0.1	8.852184
23.188383	0.1	8.835257
23.190050	0.1	8.818865
23.191717	0.1	8.803309
23.193383	0.1	8.788586
23.195050	0.1	8.774460
23.196717	0.1	8.760632
23.198383	0.1	8.746923
23.200050	0.1	8.733094
23.201717	0.1	8.719147
23.203383	0.1	8.705318
23.205050	0.1	8.691431
23.206717	0.1	8.677066
23.208383	0.1	8.662522
23.210050	0.1	8.649111
23.211717	0.1	8.637488
23.213383	0.1	8.627534
23.215050	0.1	8.618475
23.216717	0.1	8.610189
23.218383	0.1	8.602858
23.220050	0.1	8.595765
23.221717	0.1	8.587122
23.223383	0.1	8.575798
23.225050	0.1	8.562923
23.226717	0.1	8.551062
23.228383	0.1	8.542300
23.230050	0.1	8.536637
23.231717	0.1	8.532346
23.233383	0.1	8.526922
23.235050	0.1	8.518994
23.236717	0.1	8.509458
23.238383	0.1	8.500279
23.240050	0.1	8.493186
23.241717	0.1	8.488298
23.243383	0.1	8.484960
23.245050	0.1	8.482874
23.246717	0.1	8.481801
23.248383	0.1	8.481384
23.250050	0.1	8.481086
23.251717	0.1	8.480192
23.253383	0.1	8.478165
23.255050	0.1	8.475185
23.256717	0.1	8.471787
23.258383	0.1	8.468450
23.260050	0.1	8.465052
23.261717	0.1	8.461535
23.263383	0.1	8.457900
23.265050	0.1	8.454681
23.266717	0.1	8.452058
23.268383	0.1	8.450270
23.270050	0.1	8.449495
23.271717	0.1	8.449495
23.273383	0.1	8.449853
23.275050	0.1	8.449972
23.276717	0.1	8.449019
23.278383	0.1	8.445919
23.280050	0.1	8.440614
23.281717	0.1	8.434415
23.283383	0.1	8.429409
23.285050	0.1	8.426369
23.286717	0.1	8.424700
23.288383	0.1	8.423865
23.290050	0.1	8.423090
23.291717	0.1	8.421839
23.293383	0.1	8.421004
23.295050	0.1	8.421362
23.296717	0.1	8.422137
23.298383	0.1	8.421958
23.300050	0.1	8.420110
23.301717	0.1	8.417368
23.303383	0.1	8.414925
23.305050	0.1	8.414090
23.306717	0.1	8.414925
23.308383	0.1	8.416474
23.310050	0.1	8.417786
23.311717	0.1	8.417964
23.313383	0.1	8.416236
23.315050	0.1	8.412481
23.316717	0.1	8.407474
23.318383	0.1	8.402169
23.320050	0.1	8.397103
23.321717	0.1	8.392454
23.323383	0.1	8.388281
23.325050	0.1	8.384705
23.326717	0.1	8.381546
23.328383	0.1	8.378685
23.330050	0.1	8.375288
23.331717	0.1	8.370996
23.333383	0.1	8.366168
23.335050	0.1	8.361340
23.336717	0.1	8.357168
23.338383	0.1	8.353949
23.340050	0.1	8.352221
23.341717	0.1	8.351625
23.343383	0.1	8.351088
23.345050	0.1	8.349538
23.346717	0.1	8.347393
23.348383	0.1	8.346320
23.350050	0.1	8.347512
23.351717	0.1	8.350254
23.353383	0.1	8.352459
23.355050	0.1	8.352459
23.356717	0.1	8.350790
23.358383	0.1	8.348406
23.360050	0.1	8.345962
23.361717	0.1	8.343876
23.363383	0.1	8.342088
23.365050	0.1	8.340002
23.366717	0.1	8.336783
23.368383	0.1	8.332670
23.370050	0.1	8.329750
23.371717	0.1	8.330107
23.373383	0.1	8.333982
23.375050	0.1	8.339346
23.376717	0.1	8.344353
23.378383	0.1	8.348108
23.380050	0.1	8.349598
23.381717	0.1	8.348287
23.383383	0.1	8.345128
23.385050	0.1	8.342207
23.386717	0.1	8.340478
23.388383	0.1	8.339942
23.390050	0.1	8.339704
23.391717	0.1	8.339167
23.393383	0.1	8.337737
23.395050	0.1	8.336068
23.396717	0.1	8.334518
23.398383	0.1	8.333624
23.400050	0.1	8.334280
23.401717	0.1	8.336664
23.403383	0.1	8.339406
23.405050	0.1	8.340478
23.406717	0.1	8.339227
23.408383	0.1	8.336545
23.410050	0.1	8.333445
23.411717	0.1	8.330346
23.413383	0.1	8.327723
23.415050	0.1	8.326293
23.416717	0.1	8.326710
23.418383	0.1	8.328677
23.420050	0.1	8.331240
23.421717	0.1	8.333147
23.423383	0.1	8.332968
23.425050	0.1	8.330405
23.426717	0.1	8.326650
23.428383	0.1	8.322955
23.430050	0.1	8.319796
23.431717	0.1	8.317471
23.433383	0.1	8.316219
23.435050	0.1	8.316637
23.436717	0.1	8.318723
23.438383	0.1	8.321643
23.440050	0.1	8.324206
23.441717	0.1	8.325637
23.443383	0.1	8.325935
23.445050	0.1	8.325518
23.446717	0.1	8.324743
23.448383	0.1	8.323789
23.450050	0.1	8.322776
23.451717	0.1	8.321405
23.453383	0.1	8.320153
23.455050	0.1	8.320451
23.456717	0.1	8.322835
23.458383	0.1	8.325995
23.460050	0.1	8.327783
23.461717	0.1	8.326889
23.463383	0.1	8.323849
23.465050	0.1	8.320511
23.466717	0.1	8.318306
23.468383	0.1	8.317531
23.470050	0.1	8.318127
23.471717	0.1	8.319915
23.473383	0.1	8.322657
23.475050	0.1	8.325577
23.476717	0.1	8.327902
23.478383	0.1	8.329094
23.480050	0.1	8.328856
23.481717	0.1	8.327067
23.483383	0.1	8.324087
23.485050	0.1	8.320988
23.486717	0.1	8.318544
23.488383	0.1	8.315981
23.490050	0.1	8.312822
23.491717	0.1	8.309901
23.493383	0.1	8.308352
23.495050	0.1	8.308828
23.496717	0.1	8.310795
23.498383	0.1	8.313180
23.500050	0.1	8.314729
23.501717	0.1	8.314312
23.503383	0.1	8.312047
23.505050	0.1	8.309186
23.506717	0.1	8.306861
23.508383	0.1	8.306087
23.510050	0.1	8.306623
23.511717	0.1	8.307696
23.513383	0.1	8.308769
23.515050	0.1	8.310140
23.516717	0.1	8.312762
23.518383	0.1	8.317054
23.520050	0.1	8.322001
23.521717	0.1	8.326114
23.523383	0.1	8.328438
23.525050	0.1	8.328915
23.526717	0.1	8.328677
23.528383	0.1	8.328558
23.530050	0.1	8.329094
23.531717	0.1	8.330644
23.533383	0.1	8.333266
23.535050	0.1	8.336783
23.536717	0.1	8.340240
23.538383	0.1	8.342863
23.540050	0.1	8.344353
23.541717	0.1	8.345485
23.543383	0.1	8.347452
23.545050	0.1	8.351326
23.546717	0.1	8.357704
23.548383	0.1	8.366287
23.550050	0.1	8.376122
23.551717	0.1	8.385718
23.553383	0.1	8.394003
23.555050	0.1	8.401394
23.556717	0.1	8.409143
23.558383	0.1	8.418441
23.560050	0.1	8.429587
23.561717	0.1	8.442164
23.563383	0.1	8.455515
23.565050	0.1	8.469582
23.566717	0.1	8.484364
23.568383	0.1	8.499861
23.570050	0.1	8.516491
23.571717	0.1	8.535028
23.573383	0.1	8.556426
23.575050	0.1	8.580626
23.576717	0.1	8.606673
23.578383	0.1	8.632839
23.580050	0.1	8.658350
23.581717	0.1	8.684278
23.583383	0.1	8.711756
23.585050	0.1	8.741022
23.586717	0.1	8.771837
23.588383	0.1	8.804322
23.590050	0.1	8.839071
23.591717	0.1	8.876622
23.593383	0.1	8.916855
23.595050	0.1	8.959771
23.596717	0.1	9.005189
23.598383	0.1	9.052694
23.600050	0.1	9.101093
23.601717	0.1	9.150267
23.603383	0.1	9.201170
23.605050	0.1	9.254933
23.606717	0.1	9.311617
23.608383	0.1	9.370566
23.610050	0.1	9.431482
23.611717	0.1	9.494305
23.613383	0.1	9.558976
23.615050	0.1	9.626091
23.616717	0.1	9.696663
23.618383	0.1	9.770752
23.620050	0.1	9.848059
23.621717	0.1	9.928704
23.623383	0.1	10.013939
23.625050	0.1	10.103703
23.626717	0.1	10.196508
23.628383	0.1	10.290981
23.630050	0.1	10.388256
23.631717	0.1	10.490180
23.633383	0.1	10.597528
23.635050	0.1	10.709525
23.636717	0.1	10.824741
23.638383	0.1	10.942221
23.640050	0.1	11.062205
23.641717	0.1	11.184633
23.643383	0.1	11.309505
23.645050	0.1	11.437417
23.646717	0.1	11.569679
23.648383	0.1	11.707366
23.650050	0.1	11.851371
23.651717	0.1	12.001932
23.653383	0.1	12.158931
23.655050	0.1	12.322009
23.656717	0.1	12.490631
23.658383	0.1	12.663782
23.660050	0.1	12.841106
23.661717	0.1	13.023556
23.663383	0.1	13.212145
23.665050	0.1	13.406933
23.666717	0.1	13.607324
23.668383	0.1	13.812483
23.670050	0.1	14.022590
23.671717	0.1	14.239074
23.673383	0.1	14.464379
23.675050	0.1	14.700712
23.676717	0.1	14.949323
23.678383	0.1	15.210570
23.680050	0.1	15.483619
23.681717	0.1	15.766741
23.683383	0.1	16.059280
23.685050	0.1	16.362430
23.686717	0.1	16.677679
23.688383	0.1	17.005802
23.690050	0.1	17.346800
23.691717	0.1	17.700018
23.693383	0.1	18.064381
23.695050	0.1	18.438579
23.696717	0.1	18.822313
23.698383	0.1	19.216181
23.700050	0.1	19.620837
23.701717	0.1	20.036579
23.703383	0.1	20.463766
23.705050	0.1	20.902456
23.706717	0.1	21.351100
23.708383	0.1	21.806361
23.710050	0.1	22.264482
23.711717	0.1	22.722603
23.713383	0.1	23.179711
23.715050	0.1	23.636462
23.716717	0.1	24.093451
23.718383	0.1	24.549605
23.720050	0.1	25.002779
23.721717	0.1	25.449277
23.723383	0.1	25.885047
23.725050	0.1	26.306750
23.726717	0.1	26.712002
23.728383	0.1	27.098061
23.730050	0.1	27.462186
23.731717	0.1	27.801813
23.733383	0.1	28.115036
23.735050	0.1	28.400423
23.736717	0.1	28.656842
23.738383	0.1	28.883280
23.740050	0.1	29.078664
23.741717	0.1	29.242040
23.743383	0.1	29.372455
23.745050	0.1	29.468181
23.746717	0.1	29.525997
23.748383	0.1	29.543104
23.750050	0.1	29.519739
23.751717	0.1	29.458763
23.753383	0.1	29.362919
23.755050	0.1	29.233696
23.756717	0.1	29.072167
23.758383	0.1	28.878929
23.760050	0.1	28.653206
23.761717	0.1	28.392793
23.763383	0.1	28.097274
23.765050	0.1	27.769150
23.766717	0.1	27.413787
23.768383	0.1	27.035894
23.770050	0.1	26.637675
23.771717	0.1	26.219131
23.773383	0.1	25.781037
23.775050	0.1	25.326015
23.776717	0.1	24.856867
23.778383	0.1	24.375381
23.780050	0.1	23.883046
23.781717	0.1	23.382188
23.783383	0.1	22.875370
23.785050	0.1	22.365214
23.786717	0.1	21.854044
23.788383	0.1	21.343769
23.790050	0.1	20.835520
23.791717	0.1	20.330013
23.793383	0.1	19.827605
23.795050	0.1	19.328178
23.796717	0.1	18.833042
23.798383	0.1	18.344999
23.800050	0.1	17.867626
23.801717	0.1	17.403306
23.803383	0.1	16.952814
23.805050	0.1	16.515852
23.806717	0.1	16.092123
23.808383	0.1	15.682102
23.810050	0.1	15.286745
23.811717	0.1	14.906705
23.813383	0.1	14.541329
23.815050	0.1	14.189363
23.816717	0.1	13.849855
23.818383	0.1	13.523103
23.820050	0.1	13.210417
23.821717	0.1	12.913526
23.823383	0.1	12.633146
23.825050	0.1	12.368561
23.826717	0.1	12.118400
23.828383	0.1	11.881293
23.830050	0.1	11.656166
23.831717	0.1	11.442722
23.833383	0.1	11.240721
23.835050	0.1	11.049510
23.836717	0.1	10.868490
23.838383	0.1	10.697842
23.840050	0.1	10.537923
23.841717	0.1	10.388852
23.843383	0.1	10.250927
23.845050	0.1	10.124446
23.846717	0.1	10.007918
23.848383	0.1	9.898723
23.850050	0.1	9.795189
23.851717	0.1	9.697497
23.853383	0.1	9.606243
23.855050	0.1	9.521425
23.856717	0.1	9.442330
23.858383	0.1	9.368122
23.860050	0.1	9.298623
23.861717	0.1	9.233535
23.863383	0.1	9.172440
23.865050	0.1	9.115518
23.866717	0.1	9.063125
23.868383	0.1	9.016276
23.870050	0.1	8.975626
23.871717	0.1	8.940399
23.873383	0.1	8.908332
23.875050	0.1	8.877755
23.876717	0.1	8.848489
23.878383	0.1	8.820534
23.880050	0.1	8.793891
23.881717	0.1	8.768380
23.883383	0.1	8.744002
23.885050	0.1	8.721114
23.886717	0.1	8.700491
23.888383	0.1	8.682490
23.890050	0.1	8.666933
23.891717	0.1	8.652807
23.893383	0.1	8.639038
23.895050	0.1	8.625329
23.896717	0.1	8.612335
23.898383	0.1	8.600653
23.900050	0.1	8.589983
23.901717	0.1	8.579731
23.903383	0.1	8.569778
23.905050	0.1	8.561254
23.906717	0.1	8.555174
23.908383	0.1	8.551062
23.910050	0.1	8.547307
23.911717	0.1	8.542896
23.913383	0.1	8.537829
23.915050	0.1	8.532882
23.916717	0.1	8.528352
23.918383	0.1	8.523644
23.920050	0.1	8.517683
23.921717	0.1	8.509875
23.923383	0.1	8.501232
23.925050	0.1	8.493543
23.926717	0.1	8.487940
23.928383	0.1	8.484126
23.930050	0.1	8.480728
23.931717	0.1	8.476496
23.933383	0.1	8.470297
23.935050	0.1	8.462668
23.936717	0.1	8.455575
23.938383	0.1	8.450628
23.940050	0.1	8.447290
23.941717	0.1	8.443237
23.943383	0.1	8.437098
23.945050	0.1	8.429647
23.946717	0.1	8.421779
23.948383	0.1	8.413256
23.950050	0.1	8.403898
23.951717	0.1	8.394480
23.953383	0.1	8.386076
23.955050	0.1	8.379102
23.956717	0.1	8.373142
23.958383	0.1	8.367360
23.960050	0.1	8.361757
23.961717	0.1	8.356751
23.963383	0.1	8.352876
23.965050	0.1	8.349479
23.966717	0.1	8.345366
23.968383	0.1	8.339584
23.970050	0.1	8.332789
23.971717	0.1	8.326710
23.973383	0.1	8.322120
23.975050	0.1	8.318306
23.976717	0.1	8.314014
23.978383	0.1	8.308828
23.980050	0.1	8.303226
23.981717	0.1	8.297980
23.983383	0.1	8.293510
23.985050	0.1	8.289636
23.986717	0.1	8.286357
23.988383	0.1	8.283914
23.990050	0.1	8.281947
23.991717	0.1	8.279562
23.993383	0.1	8.275927
23.995050	0.1	8.271516
23.996717	0.1	8.267761
23.998383	0.1	8.266151
24.000050	0.1	8.266747
24.001717	0.1	8.267642
24.003383	0.1	8.266986
24.005050	0.1	8.264840
24.006717	0.1	8.262933
24.008383	0.1	8.262337
24.010050	0.1	8.262575
24.011717	0.1	8.262396
24.013383	0.1	8.261681
24.015050	0.1	8.260966
24.016717	0.1	8.260131
24.018383	0.1	8.258343
24.020050	0.1	8.255125
24.021717	0.1	8.250773
24.023383	0.1	8.246005
24.025050	0.1	8.241952
24.026717	0.1	8.239925
24.028383	0.1	8.239925
24.030050	0.1	8.241177
24.031717	0.1	8.242548
24.033383	0.1	8.243919
24.035050	0.1	8.244992
24.036717	0.1	8.245290
24.038383	0.1	8.244694
24.040050	0.1	8.243740
24.041717	0.1	8.242906
24.043383	0.1	8.242369
24.045050	0.1	8.242131
24.046717	0.1	8.242250
24.048383	0.1	8.243025
24.050050	0.1	8.244575
24.051717	0.1	8.246422
24.053383	0.1	8.248210
24.055050	0.1	8.250118
24.056717	0.1	8.251668
24.058383	0.1	8.252144
24.060050	0.1	8.251310
24.061717	0.1	8.249939
24.063383	0.1	8.248508
24.065050	0.1	8.247674
24.066717	0.1	8.248091
24.068383	0.1	8.250356
24.070050	0.1	8.253932
24.071717	0.1	8.257747
24.073383	0.1	8.260251
24.075050	0.1	8.261085
24.076717	0.1	8.260847
24.078383	0.1	8.260966
24.080050	0.1	8.262098
24.081717	0.1	8.264006
24.083383	0.1	8.265853
24.085050	0.1	8.267522
24.086717	0.1	8.269787
24.088383	0.1	8.272827
24.090050	0.1	8.276105
24.091717	0.1	8.278668
24.093383	0.1	8.280635
24.095050	0.1	8.282960
24.096717	0.1	8.286298
24.098383	0.1	8.289993
24.100050	0.1	8.293093
24.101717	0.1	8.295835
24.103383	0.1	8.299232
24.105050	0.1	8.303702
24.106717	0.1	8.308232
24.108383	0.1	8.311987
24.110050	0.1	8.314908
24.111717	0.1	8.317471
24.113383	0.1	8.320153
24.115050	0.1	8.322597
24.116717	0.1	8.324743
24.118383	0.1	8.327485
24.120050	0.1	8.331299
24.121717	0.1	8.335233
24.123383	0.1	8.338094
24.125050	0.1	8.339763
24.126717	0.1	8.340836
24.128383	0.1	8.341611
24.130050	0.1	8.342326
24.131717	0.1	8.343697
24.133383	0.1	8.346439
24.135050	0.1	8.350254
24.136717	0.1	8.353949
24.138383	0.1	8.356214
24.140050	0.1	8.356333
24.141717	0.1	8.354903
24.143383	0.1	8.353830
24.145050	0.1	8.355439
24.146717	0.1	8.360148
24.148383	0.1	8.365512
24.150050	0.1	8.368671
24.151717	0.1	8.368552
24.153383	0.1	8.366406
24.155050	0.1	8.364320
24.156717	0.1	8.363843
24.158383	0.1	8.364976
24.160050	0.1	8.365989
24.161717	0.1	8.365036
24.163383	0.1	8.362473
24.165050	0.1	8.360029
24.166717	0.1	8.358658
24.168383	0.1	8.357943
24.170050	0.1	8.357287
24.171717	0.1	8.357049
24.173383	0.1	8.358181
24.175050	0.1	8.361280
24.176717	0.1	8.365632
24.178383	0.1	8.369804
24.180050	0.1	8.372725
24.181717	0.1	8.374453
24.183383	0.1	8.376182
24.185050	0.1	8.378566
24.186717	0.1	8.381010
24.188383	0.1	8.382917
24.190050	0.1	8.384049
24.191717	0.1	8.384765
24.193383	0.1	8.385122
24.195050	0.1	8.384347
24.196717	0.1	8.381963
24.198383	0.1	8.378625
24.200050	0.1	8.376182
24.201717	0.1	8.375884
24.203383	0.1	8.378029
24.205050	0.1	8.381725
24.206717	0.1	8.385242
24.208383	0.1	8.388222
24.210050	0.1	8.391023
24.211717	0.1	8.393765
24.213383	0.1	8.396090
24.215050	0.1	8.398474
24.216717	0.1	8.401633
24.218383	0.1	8.405746
24.220050	0.1	8.410395
24.221717	0.1	8.414865
24.223383	0.1	8.418263
24.225050	0.1	8.420051
24.226717	0.1	8.420945
24.228383	0.1	8.421898
24.230050	0.1	8.423269
24.231717	0.1	8.423985
24.233383	0.1	8.422673
24.235050	0.1	8.419276
24.236717	0.1	8.415163
24.238383	0.1	8.412123
24.240050	0.1	8.410872
24.241717	0.1	8.411170
24.243383	0.1	8.412064
24.245050	0.1	8.412779
24.246717	0.1	8.412779
24.248383	0.1	8.411885
24.250050	0.1	8.409739
24.251717	0.1	8.405924
24.253383	0.1	8.400381
24.255050	0.1	8.393825
24.256717	0.1	8.387626
24.258383	0.1	8.382500
24.260050	0.1	8.377612
24.261717	0.1	8.371532
24.263383	0.1	8.363724
24.265050	0.1	8.355022
24.266717	0.1	8.346141
24.268383	0.1	8.337319
24.270050	0.1	8.328856
24.271717	0.1	8.321643
24.273383	0.1	8.316458
24.275050	0.1	8.312881
24.276717	0.1	8.310080
24.278383	0.1	8.307100
24.280050	0.1	8.303106
24.281717	0.1	8.297921
24.283383	0.1	8.292199
24.285050	0.1	8.286775
24.286717	0.1	8.281529
24.288383	0.1	8.275629
24.290050	0.1	8.269012
24.291717	0.1	8.262635
24.293383	0.1	8.256972
24.295050	0.1	8.251191
24.296717	0.1	8.244277
24.298383	0.1	8.236170
24.300050	0.1	8.227766
24.301717	0.1	8.219660
24.303383	0.1	8.211494
24.305050	0.1	8.202911
24.306717	0.1	8.194685
24.308383	0.1	8.188248
24.310050	0.1	8.184135
24.311717	0.1	8.180857
24.313383	0.1	8.176983
24.315050	0.1	8.172989
24.316717	0.1	8.170009
24.318383	0.1	8.168340
24.320050	0.1	8.166850
24.321717	0.1	8.163929
24.323383	0.1	8.158744
24.325050	0.1	8.151711
24.326717	0.1	8.144200
24.328383	0.1	8.137942
24.330050	0.1	8.133770
24.331717	0.1	8.131207
24.333383	0.1	8.129538
24.335050	0.1	8.128345
24.336717	0.1	8.127094
24.338383	0.1	8.124948
24.340050	0.1	8.121133
24.341717	0.1	8.115948
24.343383	0.1	8.110464
24.345050	0.1	8.106053
24.346717	0.1	8.103967
24.348383	0.1	8.104980
24.350050	0.1	8.108557
24.351717	0.1	8.113206
24.353383	0.1	8.116305
24.355050	0.1	8.115829
24.356717	0.1	8.111954
24.358383	0.1	8.106649
24.360050	0.1	8.101941
24.361717	0.1	8.098901
24.363383	0.1	8.098543
24.365050	0.1	8.100749
24.366717	0.1	8.103788
24.368383	0.1	8.105577
24.370050	0.1	8.105338
24.371717	0.1	8.103729
24.373383	0.1	8.101404
24.375050	0.1	8.099437
24.376717	0.1	8.099139
24.378383	0.1	8.101523
24.380050	0.1	8.106173
24.381717	0.1	8.111239
24.383383	0.1	8.115173
24.385050	0.1	8.117915
24.386717	0.1	8.120239
24.388383	0.1	8.122266
24.390050	0.1	8.123339
24.391717	0.1	8.122862
24.393383	0.1	8.121729
24.395050	0.1	8.121670
24.396717	0.1	8.122981
24.398383	0.1	8.124471
24.400050	0.1	8.125127
24.401717	0.1	8.125782
24.403383	0.1	8.127690
24.405050	0.1	8.130670
24.406717	0.1	8.133471
24.408383	0.1	8.135379
24.410050	0.1	8.136929
24.411717	0.1	8.138419
24.413383	0.1	8.138955
24.415050	0.1	8.137703
24.416717	0.1	8.135438
24.418383	0.1	8.134068
24.420050	0.1	8.135140
24.421717	0.1	8.138836
24.423383	0.1	8.143962
24.425050	0.1	8.149088
24.426717	0.1	8.153141
24.428383	0.1	8.156419
24.430050	0.1	8.159817
24.431717	0.1	8.163274
24.433383	0.1	8.165777
24.435050	0.1	8.166612
24.436717	0.1	8.166612
24.438383	0.1	8.167565
24.440050	0.1	8.170665
24.441717	0.1	8.175314
24.443383	0.1	8.179546
24.445050	0.1	8.182288
24.446717	0.1	8.184076
24.448383	0.1	8.185983
24.450050	0.1	8.188129
24.451717	0.1	8.189619
24.453383	0.1	8.189619
24.455050	0.1	8.188785
24.456717	0.1	8.188427
24.458383	0.1	8.190036
24.460050	0.1	8.193791
24.461717	0.1	8.198321
24.463383	0.1	8.201898
24.465050	0.1	8.203805
24.466717	0.1	8.203745
24.468383	0.1	8.201659
24.470050	0.1	8.198262
24.471717	0.1	8.195222
24.473383	0.1	8.194507
24.475050	0.1	8.196295
24.476717	0.1	8.199156
24.478383	0.1	8.201182
24.480050	0.1	8.202553
24.481717	0.1	8.205295
24.483383	0.1	8.210421
24.485050	0.1	8.216680
24.486717	0.1	8.222402
24.488383	0.1	8.226812
24.490050	0.1	8.230210
24.491717	0.1	8.233011
24.493383	0.1	8.235217
24.495050	0.1	8.236647
24.496717	0.1	8.237362
24.498383	0.1	8.237899
24.500050	0.1	8.239508
24.501717	0.1	8.242608
24.503383	0.1	8.246303
24.505050	0.1	8.248926
24.506717	0.1	8.248926
24.508383	0.1	8.246422
24.510050	0.1	8.242906
24.511717	0.1	8.240104
24.513383	0.1	8.239151
24.515050	0.1	8.240521
24.516717	0.1	8.243859
24.518383	0.1	8.248330
24.520050	0.1	8.253098
24.521717	0.1	8.257211
24.523383	0.1	8.260072
24.525050	0.1	8.261741
24.526717	0.1	8.262218
24.528383	0.1	8.261741
24.530050	0.1	8.261621
24.531717	0.1	8.263231
24.533383	0.1	8.266628
24.535050	0.1	8.270503
24.536717	0.1	8.274377
24.538383	0.1	8.278251
24.540050	0.1	8.282483
24.541717	0.1	8.287430
24.543383	0.1	8.292377
24.545050	0.1	8.295656
24.546717	0.1	8.296252
24.548383	0.1	8.295656
24.550050	0.1	8.295298
24.551717	0.1	8.295596
24.553383	0.1	8.296311
24.555050	0.1	8.296669
24.556717	0.1	8.296490
24.558383	0.1	8.296311
24.560050	0.1	8.296788
24.561717	0.1	8.298100
24.563383	0.1	8.300245
24.565050	0.1	8.303822
24.566717	0.1	8.309424
24.568383	0.1	8.316696
24.570050	0.1	8.323670
24.571717	0.1	8.328438
24.573383	0.1	8.330942
24.575050	0.1	8.332611
24.576717	0.1	8.334399
24.578383	0.1	8.336664
24.580050	0.1	8.340061
24.581717	0.1	8.345008
24.583383	0.1	8.350432
24.585050	0.1	8.354664
24.586717	0.1	8.357108
24.588383	0.1	8.358419
24.590050	0.1	8.359671
24.591717	0.1	8.361221
24.593383	0.1	8.362115
24.595050	0.1	8.361400
24.596717	0.1	8.359492
24.598383	0.1	8.358300
24.600050	0.1	8.359135
24.601717	0.1	8.362055
24.603383	0.1	8.366466
24.605050	0.1	8.371354
24.606717	0.1	8.375824
24.608383	0.1	8.379698
24.610050	0.1	8.383155
24.611717	0.1	8.385957
24.613383	0.1	8.387268
24.615050	0.1	8.386851
24.616717	0.1	8.385480
24.618383	0.1	8.384586
24.620050	0.1	8.384824
24.621717	0.1	8.386016
24.623383	0.1	8.387030
24.625050	0.1	8.386732
24.626717	0.1	8.384526
24.628383	0.1	8.381010
24.630050	0.1	8.377135
24.631717	0.1	8.373142
24.633383	0.1	8.368433
24.635050	0.1	8.362771
24.636717	0.1	8.357406
24.638383	0.1	8.353889
24.640050	0.1	8.352697
24.641717	0.1	8.352817
24.643383	0.1	8.352876
24.645050	0.1	8.352161
24.646717	0.1	8.350790
24.648383	0.1	8.348883
24.650050	0.1	8.346677
24.651717	0.1	8.344055
24.653383	0.1	8.340359
24.655050	0.1	8.335293
24.656717	0.1	8.329809
24.658383	0.1	8.325875
24.660050	0.1	8.324147
24.661717	0.1	8.323312
24.663383	0.1	8.321703
24.665050	0.1	8.319259
24.666717	0.1	8.317411
24.668383	0.1	8.317173
24.670050	0.1	8.317590
24.671717	0.1	8.316756
24.673383	0.1	8.313418
24.675050	0.1	8.308352
24.676717	0.1	8.303226
24.678383	0.1	8.299232
24.680050	0.1	8.296013
24.681717	0.1	8.292676
24.683383	0.1	8.288563
24.685050	0.1	8.284450
24.686717	0.1	8.281827
24.688383	0.1	8.282364
24.690050	0.1	8.286238
24.691717	0.1	8.292199
24.693383	0.1	8.297563
24.695050	0.1	8.300245
24.696717	0.1	8.299470
24.698383	0.1	8.295715
24.700050	0.1	8.290113
24.701717	0.1	8.284212
24.703383	0.1	8.279741
24.705050	0.1	8.277715
24.706717	0.1	8.278132
24.708383	0.1	8.280159
24.710050	0.1	8.282662
24.711717	0.1	8.284987
24.713383	0.1	8.286655
24.715050	0.1	8.286834
24.716717	0.1	8.284092
24.718383	0.1	8.278609
24.720050	0.1	8.272350
24.721717	0.1	8.267284
24.723383	0.1	8.264661
24.725050	0.1	8.264661
24.726717	0.1	8.266628
24.728383	0.1	8.269787
24.730050	0.1	8.273483
24.731717	0.1	8.276761
24.733383	0.1	8.278907
24.735050	0.1	8.280397
24.736717	0.1	8.281708
24.738383	0.1	8.282125
24.740050	0.1	8.280457
24.741717	0.1	8.276761
24.743383	0.1	8.272291
24.745050	0.1	8.268655
24.746717	0.1	8.266449
24.748383	0.1	8.265317
24.750050	0.1	8.264661
24.751717	0.1	8.264184
24.753383	0.1	8.263410
24.755050	0.1	8.262039
24.756717	0.1	8.260608
24.758383	0.1	8.259833
24.760050	0.1	8.260012
24.761717	0.1	8.260787
24.763383	0.1	8.261621
24.765050	0.1	8.262218
24.766717	0.1	8.262873
24.768383	0.1	8.263827
24.770050	0.1	8.264781
24.771717	0.1	8.264900
24.773383	0.1	8.263588
24.775050	0.1	8.260906
24.776717	0.1	8.258045
24.778383	0.1	8.256436
24.780050	0.1	8.256436
24.781717	0.1	8.257032
24.783383	0.1	8.257509
24.785050	0.1	8.258522
24.786717	0.1	8.261204
24.788383	0.1	8.266211
24.790050	0.1	8.273006
24.791717	0.1	8.279741
24.793383	0.1	8.284688
24.795050	0.1	8.287430
24.796717	0.1	8.289457
24.798383	0.1	8.291603
24.800050	0.1	8.293689
24.801717	0.1	8.295537
24.803383	0.1	8.297742
24.805050	0.1	8.300424
24.806717	0.1	8.303166
24.808383	0.1	8.305908
24.810050	0.1	8.309126
24.811717	0.1	8.313120
24.813383	0.1	8.317113
24.815050	0.1	8.320332
24.816717	0.1	8.322776
24.818383	0.1	8.325041
24.820050	0.1	8.328259
24.821717	0.1	8.332611
24.823383	0.1	8.337200
24.825050	0.1	8.340598
24.826717	0.1	8.342624
24.828383	0.1	8.344591
24.830050	0.1	8.347810
24.831717	0.1	8.352936
24.833383	0.1	8.359790
24.835050	0.1	8.367777
24.836717	0.1	8.375705
24.838383	0.1	8.383453
24.840050	0.1	8.392096
24.841717	0.1	8.401633
24.843383	0.1	8.410931
24.845050	0.1	8.419037
24.846717	0.1	8.427024
24.848383	0.1	8.436263
24.850050	0.1	8.446813
24.851717	0.1	8.457006
24.853383	0.1	8.465946
24.855050	0.1	8.474768
24.856717	0.1	8.484901
24.858383	0.1	8.496762
24.860050	0.1	8.510292
24.861717	0.1	8.525074
24.863383	0.1	8.540333
24.865050	0.1	8.554936
24.866717	0.1	8.568109
24.868383	0.1	8.580328
24.870050	0.1	8.593321
24.871717	0.1	8.608699
24.873383	0.1	8.626521
24.875050	0.1	8.645118
24.876717	0.1	8.662582
24.878383	0.1	8.678258
24.880050	0.1	8.693576
24.881717	0.1	8.710683
24.883383	0.1	8.731306
24.885050	0.1	8.755565
24.886717	0.1	8.781791
24.888383	0.1	8.808196
24.890050	0.1	8.834303
24.891717	0.1	8.860767
24.893383	0.1	8.887649
24.895050	0.1	8.914352
24.896717	0.1	8.940936
24.898383	0.1	8.968354
24.900050	0.1	8.997679
24.901717	0.1	9.029627
24.903383	0.1	9.064615
24.905050	0.1	9.102583
24.906717	0.1	9.142936
24.908383	0.1	9.185136
24.910050	0.1	9.229124
24.911717	0.1	9.274901
24.913383	0.1	9.321929
24.915050	0.1	9.369612
24.916717	0.1	9.418309
24.918383	0.1	9.468318
24.920050	0.1	9.519041
24.921717	0.1	9.569228
24.923383	0.1	9.619117
24.925050	0.1	9.669960
24.926717	0.1	9.723127
24.928383	0.1	9.778739
24.930050	0.1	9.834290
24.931717	0.1	9.887696
24.933383	0.1	9.938956
24.935050	0.1	9.989620
24.936717	0.1	10.040224
24.938383	0.1	10.090292
24.940050	0.1	10.139108
24.941717	0.1	10.185719
24.943383	0.1	10.229469
24.945050	0.1	10.270656
24.946717	0.1	10.310472
24.948383	0.1	10.349394
24.950050	0.1	10.386885
24.951717	0.1	10.422409
24.953383	0.1	10.455132
24.955050	0.1	10.483981
24.956717	0.1	10.508598
24.958383	0.1	10.528446
24.960050	0.1	10.542453
24.961717	0.1	10.550321
24.963383	0.1	10.552824
24.965050	0.1	10.551394
24.966717	0.1	10.547639
24.968383	0.1	10.542036
24.970050	0.1	10.534406
24.971717	0.1	10.524393
24.973383	0.1	10.511220
24.975050	0.1	10.493339
24.976717	0.1	10.469139
24.978383	0.1	10.438681
24.980050	0.1	10.403991
24.981717	0.1	10.367096
24.983383	0.1	10.328413
24.985050	0.1	10.287822
24.986717	0.1	10.245920
24.988383	0.1	10.203124
24.990050	0.1	10.158480
24.991717	0.1	10.110438
24.993383	0.1	10.058761
24.995050	0.1	10.005236
24.996717	0.1	9.951592
24.998383	0.1	9.898186
25.000050	0.1	9.844423
25.001717	0.1	9.790063
25.003383	0.1	9.736360
25.005050	0.1	9.684504
25.006717	0.1	9.634674
25.008383	0.1	9.586633
25.010050	0.1	9.540618
25.011717	0.1	9.496213
25.013383	0.1	9.451449
25.015050	0.1	9.404839
25.016717	0.1	9.357453
25.018383	0.1	9.311081
25.020050	0.1	9.267033
25.021717	0.1	9.225488
25.023383	0.1	9.186209
25.025050	0.1	9.148360
25.026717	0.1	9.111107
25.028383	0.1	9.074331
25.030050	0.1	9.038449
25.031717	0.1	9.004534
25.033383	0.1	8.974076
25.035050	0.1	8.947552
25.036717	0.1	8.924127
25.038383	0.1	8.902193
25.040050	0.1	8.880675
25.041717	0.1	8.858562
25.043383	0.1	8.835614
25.045050	0.1	8.813203
25.046717	0.1	8.793235
25.048383	0.1	8.775890
25.050050	0.1	8.759440
25.051717	0.1	8.741975
25.053383	0.1	8.723796
25.055050	0.1	8.706809
25.056717	0.1	8.692563
25.058383	0.1	8.681000
25.060050	0.1	8.671523
25.061717	0.1	8.663595
25.063383	0.1	8.656621
25.065050	0.1	8.650005
25.066717	0.1	8.643151
25.068383	0.1	8.635760
25.070050	0.1	8.627892
25.071717	0.1	8.620859
25.073383	0.1	8.615852
25.075050	0.1	8.612633
25.076717	0.1	8.609653
25.078383	0.1	8.606077
25.080050	0.1	8.602322
25.081717	0.1	8.598328
25.083383	0.1	8.593262
25.085050	0.1	8.586824
25.086717	0.1	8.580626
25.088383	0.1	8.576632
25.090050	0.1	8.574963
25.091717	0.1	8.574486
25.093383	0.1	8.574784
25.095050	0.1	8.575798
25.096717	0.1	8.576870
25.098383	0.1	8.577109
25.100050	0.1	8.576453
25.101717	0.1	8.575500
25.103383	0.1	8.575082
25.105050	0.1	8.575619
25.106717	0.1	8.576334
25.108383	0.1	8.576096
25.110050	0.1	8.574248
25.111717	0.1	8.571148
25.113383	0.1	8.567274
25.115050	0.1	8.563161
25.116717	0.1	8.559466
25.118383	0.1	8.556843
25.120050	0.1	8.555711
25.121717	0.1	8.555532
25.123383	0.1	8.554698
25.125050	0.1	8.552433
25.126717	0.1	8.549989
25.128383	0.1	8.548618
25.130050	0.1	8.547664
25.131717	0.1	8.545936
25.133383	0.1	8.542717
25.135050	0.1	8.538425
25.136717	0.1	8.533836
25.138383	0.1	8.529962
25.140050	0.1	8.527220
25.141717	0.1	8.525014
25.143383	0.1	8.522153
25.145050	0.1	8.517802
25.146717	0.1	8.512438
25.148383	0.1	8.508206
25.150050	0.1	8.506060
25.151717	0.1	8.505226
25.153383	0.1	8.504570
25.155050	0.1	8.504093
25.156717	0.1	8.503855
25.158383	0.1	8.503378
25.160050	0.1	8.501530
25.161717	0.1	8.497179
25.163383	0.1	8.490503
25.165050	0.1	8.483708
25.166717	0.1	8.479238
25.168383	0.1	8.478106
25.170050	0.1	8.479655
25.171717	0.1	8.482218
25.173383	0.1	8.483828
25.175050	0.1	8.483470
25.176717	0.1	8.481384
25.178383	0.1	8.479178
25.180050	0.1	8.478284
25.181717	0.1	8.478642
25.183383	0.1	8.479000
25.185050	0.1	8.478880
25.186717	0.1	8.478702
25.188383	0.1	8.479000
25.190050	0.1	8.479178
25.191717	0.1	8.478642
25.193383	0.1	8.477390
25.195050	0.1	8.475364
25.196717	0.1	8.472562
25.198383	0.1	8.470119
25.200050	0.1	8.470119
25.201717	0.1	8.473278
25.203383	0.1	8.477688
25.205050	0.1	8.480728
25.206717	0.1	8.481503
25.208383	0.1	8.481384
25.210050	0.1	8.482039
25.211717	0.1	8.484066
25.213383	0.1	8.486569
25.215050	0.1	8.488894
25.216717	0.1	8.491099
25.218383	0.1	8.493245
25.220050	0.1	8.494437
25.221717	0.1	8.493722
25.223383	0.1	8.490861
25.225050	0.1	8.486629
25.226717	0.1	8.482814
25.228383	0.1	8.480847
25.230050	0.1	8.481086
25.231717	0.1	8.482516
25.233383	0.1	8.483112
25.235050	0.1	8.481265
25.236717	0.1	8.477212
25.238383	0.1	8.472622
25.240050	0.1	8.469463
25.241717	0.1	8.468926
25.243383	0.1	8.470953
25.245050	0.1	8.474768
25.246717	0.1	8.478821
25.248383	0.1	8.481741
25.250050	0.1	8.483351
25.251717	0.1	8.485020
25.253383	0.1	8.488119
25.255050	0.1	8.493186
25.256717	0.1	8.499504
25.258383	0.1	8.505285
25.260050	0.1	8.508802
25.261717	0.1	8.509994
25.263383	0.1	8.510531
25.265050	0.1	8.512199
25.266717	0.1	8.515716
25.268383	0.1	8.520961
25.270050	0.1	8.527339
25.271717	0.1	8.533657
25.273383	0.1	8.539320
25.275050	0.1	8.544207
25.276717	0.1	8.548439
25.278383	0.1	8.552313
25.280050	0.1	8.556188
25.281717	0.1	8.560122
25.283383	0.1	8.564830
25.285050	0.1	8.571208
25.286717	0.1	8.579374
25.288383	0.1	8.588076
25.290050	0.1	8.595706
25.291717	0.1	8.601845
25.293383	0.1	8.607150
25.295050	0.1	8.612931
25.296717	0.1	8.620203
25.298383	0.1	8.629442
25.300050	0.1	8.640767
25.301717	0.1	8.654118
25.303383	0.1	8.668721
25.305050	0.1	8.683742
25.306717	0.1	8.698285
25.308383	0.1	8.711339
25.310050	0.1	8.722485
25.311717	0.1	8.731902
25.313383	0.1	8.740306
25.315050	0.1	8.748174
25.316717	0.1	8.755804
25.318383	0.1	8.763731
25.320050	0.1	8.773029
25.321717	0.1	8.784533
25.323383	0.1	8.797885
25.325050	0.1	8.811594
25.326717	0.1	8.824528
25.328383	0.1	8.836628
25.330050	0.1	8.849085
25.331717	0.1	8.862258
25.333383	0.1	8.876384
25.335050	0.1	8.892239
25.336717	0.1	8.910716
25.338383	0.1	8.931816
25.340050	0.1	8.954228
25.341717	0.1	8.976281
25.343383	0.1	8.996666
25.345050	0.1	9.015263
25.346717	0.1	9.033502
25.348383	0.1	9.052933
25.350050	0.1	9.074212
25.351717	0.1	9.096206
25.353383	0.1	9.117723
25.355050	0.1	9.138406
25.356717	0.1	9.158969
25.358383	0.1	9.180844
25.360050	0.1	9.205580
25.361717	0.1	9.233416
25.363383	0.1	9.263218
25.365050	0.1	9.293795
25.366717	0.1	9.324909
25.368383	0.1	9.356380
25.370050	0.1	9.387673
25.371717	0.1	9.418607
25.373383	0.1	9.449423
25.375050	0.1	9.479881
25.376717	0.1	9.509206
25.378383	0.1	9.537042
25.380050	0.1	9.563566
25.381717	0.1	9.589136
25.383383	0.1	9.614111
25.385050	0.1	9.638489
25.386717	0.1	9.662092
25.388383	0.1	9.684504
25.390050	0.1	9.705186
25.391717	0.1	9.723843
25.393383	0.1	9.739996
25.395050	0.1	9.753168
25.396717	0.1	9.763063
25.398383	0.1	9.770930
25.400050	0.1	9.778739
25.401717	0.1	9.787441
25.403383	0.1	9.796620
25.405050	0.1	9.804369
25.406717	0.1	9.808481
25.408383	0.1	9.808124
25.410050	0.1	9.803951
25.411717	0.1	9.797454
25.413383	0.1	9.789408
25.415050	0.1	9.779096
25.416717	0.1	9.765983
25.418383	0.1	9.751440
25.420050	0.1	9.737552
25.421717	0.1	9.724796
25.423383	0.1	9.712041
25.425050	0.1	9.698034
25.426717	0.1	9.682239
25.428383	0.1	9.664178
25.430050	0.1	9.643317
25.431717	0.1	9.618819
25.433383	0.1	9.590984
25.435050	0.1	9.561539
25.436717	0.1	9.532929
25.438383	0.1	9.506643
25.440050	0.1	9.483100
25.441717	0.1	9.461701
25.443383	0.1	9.441138
25.445050	0.1	9.419978
25.446717	0.1	9.397507
25.448383	0.1	9.373725
25.450050	0.1	9.348214
25.451717	0.1	9.321273
25.453383	0.1	9.294093
25.455050	0.1	9.268344
25.456717	0.1	9.245337
25.458383	0.1	9.225369
25.460050	0.1	9.207845
25.461717	0.1	9.191633
25.463383	0.1	9.176136
25.465050	0.1	9.161354
25.466717	0.1	9.146274
25.468383	0.1	9.129525
25.470050	0.1	9.110034
25.471717	0.1	9.088696
25.473383	0.1	9.068609
25.475050	0.1	9.052218
25.476717	0.1	9.038926
25.478383	0.1	9.026409
25.480050	0.1	9.012461
25.481717	0.1	8.996249
25.483383	0.1	8.978546
25.485050	0.1	8.960426
25.486717	0.1	8.942664
25.488383	0.1	8.925260
25.490050	0.1	8.908451
25.491717	0.1	8.892298
25.493383	0.1	8.877576
25.495050	0.1	8.864940
25.496717	0.1	8.853853
25.498383	0.1	8.842409
25.500050	0.1	8.828819
25.501717	0.1	8.812845
25.503383	0.1	8.795620
25.505050	0.1	8.778394
25.506717	0.1	8.762003
25.508383	0.1	8.747042
25.510050	0.1	8.733631
25.511717	0.1	8.721650
25.513383	0.1	8.711398
25.515050	0.1	8.703411
25.516717	0.1	8.696914
25.518383	0.1	8.690417
25.520050	0.1	8.682013
25.521717	0.1	8.670927
25.523383	0.1	8.658767
25.525050	0.1	8.648158
25.526717	0.1	8.640409
25.528383	0.1	8.634687
25.530050	0.1	8.629084
25.531717	0.1	8.622170
25.533383	0.1	8.614064
25.535050	0.1	8.605958
25.536717	0.1	8.599461
25.538383	0.1	8.595825
25.540050	0.1	8.595467
25.541717	0.1	8.597315
25.543383	0.1	8.599580
25.545050	0.1	8.600176
25.546717	0.1	8.597672
25.548383	0.1	8.592487
25.550050	0.1	8.586646
25.551717	0.1	8.583010
25.553383	0.1	8.583069
25.555050	0.1	8.585632
25.556717	0.1	8.588017
25.558383	0.1	8.588672
25.560050	0.1	8.587897
25.561717	0.1	8.586169
25.563383	0.1	8.582771
25.565050	0.1	8.577824
25.566717	0.1	8.572758
25.568383	0.1	8.568168
25.570050	0.1	8.564473
25.571717	0.1	8.562387
25.573383	0.1	8.561552
25.575050	0.1	8.560598
25.576717	0.1	8.559227
25.578383	0.1	8.558512
25.580050	0.1	8.559704
25.581717	0.1	8.562506
25.583383	0.1	8.564771
25.585050	0.1	8.563936
25.586717	0.1	8.559526
25.588383	0.1	8.553327
25.590050	0.1	8.547605
25.591717	0.1	8.543611
25.593383	0.1	8.541048
25.595050	0.1	8.539200
25.596717	0.1	8.537531
25.598383	0.1	8.535505
25.600050	0.1	8.533538
25.601717	0.1	8.532525
25.603383	0.1	8.532286
25.605050	0.1	8.531154
25.606717	0.1	8.527756
25.608383	0.1	8.522153
25.610050	0.1	8.515716
25.611717	0.1	8.510232
25.613383	0.1	8.507133
25.615050	0.1	8.506597
25.616717	0.1	8.508146
25.618383	0.1	8.510769
25.620050	0.1	8.512736
25.621717	0.1	8.512676
25.623383	0.1	8.510709
25.625050	0.1	8.508266
25.626717	0.1	8.506120
25.628383	0.1	8.503974
25.630050	0.1	8.501828
25.631717	0.1	8.499802
25.633383	0.1	8.498014
25.635050	0.1	8.495570
25.636717	0.1	8.491457
25.638383	0.1	8.486033
25.640050	0.1	8.481205
25.641717	0.1	8.478880
25.643383	0.1	8.479655
25.645050	0.1	8.482039
25.646717	0.1	8.483887
25.648383	0.1	8.484841
25.650050	0.1	8.485437
25.651717	0.1	8.486033
25.653383	0.1	8.485735
25.655050	0.1	8.484245
25.656717	0.1	8.482218
25.658383	0.1	8.480073
25.660050	0.1	8.477510
25.661717	0.1	8.474887
25.663383	0.1	8.473516
25.665050	0.1	8.474231
25.666717	0.1	8.476675
25.668383	0.1	8.479953
25.670050	0.1	8.483291
25.671717	0.1	8.485735
25.673383	0.1	8.486927
25.675050	0.1	8.487285
25.676717	0.1	8.487046
25.678383	0.1	8.486450
25.680050	0.1	8.486629
25.681717	0.1	8.488358
25.683383	0.1	8.490742
25.685050	0.1	8.491874
25.686717	0.1	8.490921
25.688383	0.1	8.488358
25.690050	0.1	8.485973
25.691717	0.1	8.484722
25.693383	0.1	8.484483
25.695050	0.1	8.484901
25.696717	0.1	8.486152
25.698383	0.1	8.488477
25.700050	0.1	8.492172
25.701717	0.1	8.496464
25.703383	0.1	8.499623
25.705050	0.1	8.500755
25.706717	0.1	8.500636
25.708383	0.1	8.500577
25.710050	0.1	8.501232
25.711717	0.1	8.502245
25.713383	0.1	8.502901
25.715050	0.1	8.502901
25.716717	0.1	8.501769
25.718383	0.1	8.499623
25.720050	0.1	8.496404
25.721717	0.1	8.492172
25.723383	0.1	8.488060
25.725050	0.1	8.486212
25.726717	0.1	8.488298
25.728383	0.1	8.493841
25.730050	0.1	8.499861
25.731717	0.1	8.503438
25.733383	0.1	8.503855
25.735050	0.1	8.502126
25.736717	0.1	8.500040
25.738383	0.1	8.499265
25.740050	0.1	8.501232
25.741717	0.1	8.505822
25.743383	0.1	8.511365
25.745050	0.1	8.515299
25.746717	0.1	8.515955
25.748383	0.1	8.513272
25.750050	0.1	8.509338
25.751717	0.1	8.507133
25.753383	0.1	8.508087
25.755050	0.1	8.511484
25.756717	0.1	8.515537
25.758383	0.1	8.518339
25.760050	0.1	8.518339
25.761717	0.1	8.515776
25.763383	0.1	8.512319
25.765050	0.1	8.509756
25.766717	0.1	8.508981
25.768383	0.1	8.510232
25.770050	0.1	8.512497
25.771717	0.1	8.513928
25.773383	0.1	8.513749
25.775050	0.1	8.513570
25.776717	0.1	8.514405
25.778383	0.1	8.515299
25.780050	0.1	8.515299
25.781717	0.1	8.514405
25.783383	0.1	8.513392
25.785050	0.1	8.512915
25.786717	0.1	8.513094
25.788383	0.1	8.513749
25.790050	0.1	8.514584
25.791717	0.1	8.515120
25.793383	0.1	8.514762
25.795050	0.1	8.513451
25.796717	0.1	8.511305
25.798383	0.1	8.508742
25.800050	0.1	8.506179
25.801717	0.1	8.504332
25.803383	0.1	8.503795
25.805050	0.1	8.504689
25.806717	0.1	8.506954
25.808383	0.1	8.510352
25.810050	0.1	8.513749
25.811717	0.1	8.515657
25.813383	0.1	8.515239
25.815050	0.1	8.513034
25.816717	0.1	8.510352
25.818383	0.1	8.508444
25.820050	0.1	8.507908
25.821717	0.1	8.508683
25.823383	0.1	8.509756
25.825050	0.1	8.510232
25.826717	0.1	8.509875
25.828383	0.1	8.508802
25.830050	0.1	8.507669
25.831717	0.1	8.506775
25.833383	0.1	8.505762
25.835050	0.1	8.503795
25.836717	0.1	8.501590
25.838383	0.1	8.500457
25.840050	0.1	8.500994
25.841717	0.1	8.501828
25.843383	0.1	8.501053
25.845050	0.1	8.499146
25.846717	0.1	8.498014
25.848383	0.1	8.498967
25.850050	0.1	8.500815
25.851717	0.1	8.501709
25.853383	0.1	8.501590
25.855050	0.1	8.502722
25.856717	0.1	8.505941
25.858383	0.1	8.509875
25.860050	0.1	8.512497
25.861717	0.1	8.513749
25.863383	0.1	8.514882
25.865050	0.1	8.516968
25.866717	0.1	8.519590
25.868383	0.1	8.522094
25.870050	0.1	8.524299
25.871717	0.1	8.526564
25.873383	0.1	8.528650
25.875050	0.1	8.530021
25.876717	0.1	8.530558
25.878383	0.1	8.530140
25.880050	0.1	8.528829
25.881717	0.1	8.526981
25.883383	0.1	8.525849
25.885050	0.1	8.527279
25.886717	0.1	8.531511
25.888383	0.1	8.536518
25.890050	0.1	8.539975
25.891717	0.1	8.541644
25.893383	0.1	8.542538
25.895050	0.1	8.543850
25.896717	0.1	8.545638
25.898383	0.1	8.546532
25.900050	0.1	8.545578
25.901717	0.1	8.543492
25.903383	0.1	8.542121
25.905050	0.1	8.542479
25.906717	0.1	8.544088
25.908383	0.1	8.546114
25.910050	0.1	8.547783
25.911717	0.1	8.548320
25.913383	0.1	8.547664
25.915050	0.1	8.547128
25.916717	0.1	8.548201
25.918383	0.1	8.551062
25.920050	0.1	8.554817
25.921717	0.1	8.558453
25.923383	0.1	8.561969
25.925050	0.1	8.566022
25.926717	0.1	8.571208
25.928383	0.1	8.576394
25.930050	0.1	8.579851
25.931717	0.1	8.581043
25.933383	0.1	8.581520
25.935050	0.1	8.583010
25.936717	0.1	8.585990
25.938383	0.1	8.590401
25.940050	0.1	8.595884
25.941717	0.1	8.601606
25.943383	0.1	8.606434
25.945050	0.1	8.610011
25.946717	0.1	8.612752
25.948383	0.1	8.614839
25.950050	0.1	8.616210
25.951717	0.1	8.617163
25.953383	0.1	8.617878
25.955050	0.1	8.617938
25.956717	0.1	8.616686
25.958383	0.1	8.614004
25.960050	0.1	8.610905
25.961717	0.1	8.608819
25.963383	0.1	8.608223
25.965050	0.1	8.609057
25.966717	0.1	8.610964
25.968383	0.1	8.613468
25.970050	0.1	8.615852
25.971717	0.1	8.617402
25.973383	0.1	8.617819
25.975050	0.1	8.617700
25.976717	0.1	8.618415
25.978383	0.1	8.620441
25.980050	0.1	8.622945
25.981717	0.1	8.624793
25.983383	0.1	8.625150
25.985050	0.1	8.623958
25.986717	0.1	8.620918
25.988383	0.1	8.615375
25.990050	0.1	8.608163
25.991717	0.1	8.601845
25.993383	0.1	8.598567
25.995050	0.1	8.598507
25.996717	0.1	8.600235
25.998383	0.1	8.602083
26.000050	0.1	8.602739
26.001717	0.1	8.601606
26.003383	0.1	8.598745
26.005050	0.1	8.594752
26.006717	0.1	8.590878
26.008383	0.1	8.588553
26.010050	0.1	8.588493
26.011717	0.1	8.589387
26.013383	0.1	8.589268
26.015050	0.1	8.587838
26.016717	0.1	8.586228
26.018383	0.1	8.585275
26.020050	0.1	8.584857
26.021717	0.1	8.584202
26.023383	0.1	8.582652
26.025050	0.1	8.580447
26.026717	0.1	8.578301
26.028383	0.1	8.576870
26.030050	0.1	8.576632
26.031717	0.1	8.577884
26.033383	0.1	8.580566
26.035050	0.1	8.583546
26.036717	0.1	8.584500
26.038383	0.1	8.582593
26.040050	0.1	8.578897
26.041717	0.1	8.575142
26.043383	0.1	8.571625
26.045050	0.1	8.568228
26.046717	0.1	8.564830
26.048383	0.1	8.562327
26.050050	0.1	8.561731
26.051717	0.1	8.563102
26.053383	0.1	8.565486
26.055050	0.1	8.567691
26.056717	0.1	8.569837
26.058383	0.1	8.572460
26.060050	0.1	8.575500
26.061717	0.1	8.578063
26.063383	0.1	8.579255
26.065050	0.1	8.578361
26.066717	0.1	8.575917
26.068383	0.1	8.573294
26.070050	0.1	8.571983
26.071717	0.1	8.572937
26.073383	0.1	8.575976
26.075050	0.1	8.580149
26.076717	0.1	8.584619
26.078383	0.1	8.589209
26.080050	0.1	8.593381
26.081717	0.1	8.595884
26.083383	0.1	8.596182
26.085050	0.1	8.595706
26.086717	0.1	8.596778
26.088383	0.1	8.599997
26.090050	0.1	8.603633
26.091717	0.1	8.605779
26.093383	0.1	8.605660
26.095050	0.1	8.604408
26.096717	0.1	8.604408
26.098383	0.1	8.607328
26.100050	0.1	8.613289
26.101717	0.1	8.620739
26.103383	0.1	8.627475
26.105050	0.1	8.631468
26.106717	0.1	8.632482
26.108383	0.1	8.632184
26.110050	0.1	8.632720
26.111717	0.1	8.635223
26.113383	0.1	8.639575
26.115050	0.1	8.645058
26.116717	0.1	8.651078
26.118383	0.1	8.657396
26.120050	0.1	8.663714
26.121717	0.1	8.669913
26.123383	0.1	8.675814
26.125050	0.1	8.681179
26.126717	0.1	8.686126
26.128383	0.1	8.690298
26.130050	0.1	8.693398
26.131717	0.1	8.695841
26.133383	0.1	8.698643
26.135050	0.1	8.702100
26.136717	0.1	8.705855
26.138383	0.1	8.709908
26.140050	0.1	8.714319
26.141717	0.1	8.719445
26.143383	0.1	8.725405
26.145050	0.1	8.732856
26.146717	0.1	8.742035
26.148383	0.1	8.752287
26.150050	0.1	8.761704
26.151717	0.1	8.769513
26.153383	0.1	8.776546
26.155050	0.1	8.784116
26.156717	0.1	8.792222
26.158383	0.1	8.799911
26.160050	0.1	8.806110
26.161717	0.1	8.810580
26.163383	0.1	8.813799
26.165050	0.1	8.817316
26.166717	0.1	8.822859
26.168383	0.1	8.831204
26.170050	0.1	8.841277
26.171717	0.1	8.851588
26.173383	0.1	8.861304
26.175050	0.1	8.870602
26.176717	0.1	8.880437
26.178383	0.1	8.891285
26.180050	0.1	8.902848
26.181717	0.1	8.915484
26.183383	0.1	8.929790
26.185050	0.1	8.944691
26.186717	0.1	8.958221
26.188383	0.1	8.969188
26.190050	0.1	8.978487
26.191717	0.1	8.987785
26.193383	0.1	8.998156
26.195050	0.1	9.009719
26.196717	0.1	9.022952
26.198383	0.1	9.038866
26.200050	0.1	9.057582
26.201717	0.1	9.077728
26.203383	0.1	9.097100
26.205050	0.1	9.114743
26.206717	0.1	9.131849
26.208383	0.1	9.150804
26.210050	0.1	9.172619
26.211717	0.1	9.196342
26.213383	0.1	9.220720
26.215050	0.1	9.245575
26.216717	0.1	9.271384
26.218383	0.1	9.298087
26.220050	0.1	9.324790
26.221717	0.1	9.350777
26.223383	0.1	9.376526
26.225050	0.1	9.402931
26.226717	0.1	9.430171
26.228383	0.1	9.458304
26.230050	0.1	9.487987
26.231717	0.1	9.520531
26.233383	0.1	9.556652
26.235050	0.1	9.595574
26.236717	0.1	9.635628
26.238383	0.1	9.674669
26.240050	0.1	9.711862
26.241717	0.1	9.747983
26.243383	0.1	9.783805
26.245050	0.1	9.818316
26.246717	0.1	9.850205
26.248383	0.1	9.880126
26.250050	0.1	9.910226
26.251717	0.1	9.941817
26.253383	0.1	9.973884
26.255050	0.1	10.004521
26.256717	0.1	10.033191
26.258383	0.1	10.060490
26.260050	0.1	10.086418
26.261717	0.1	10.110200
26.263383	0.1	10.131777
26.265050	0.1	10.151685
26.266717	0.1	10.170401
26.268383	0.1	10.187925
26.270050	0.1	10.203601
26.271717	0.1	10.216296
26.273383	0.1	10.225356
26.275050	0.1	10.230899
26.276717	0.1	10.232926
26.278383	0.1	10.231674
26.280050	0.1	10.227621
26.281717	0.1	10.221065
26.283383	0.1	10.212064
26.285050	0.1	10.200859
26.286717	0.1	10.187209
26.288383	0.1	10.170162
26.290050	0.1	10.148824
26.291717	0.1	10.124446
26.293383	0.1	10.099650
26.295050	0.1	10.075391
26.296717	0.1	10.050357
26.298383	0.1	10.022760
26.300050	0.1	9.992183
26.301717	0.1	9.959162
26.303383	0.1	9.924055
26.305050	0.1	9.886683
26.306717	0.1	9.847105
26.308383	0.1	9.806157
26.310050	0.1	9.765030
26.311717	0.1	9.724260
26.313383	0.1	9.683729
26.315050	0.1	9.643674
26.316717	0.1	9.604514
26.318383	0.1	9.566308
26.320050	0.1	9.528578
26.321717	0.1	9.491206
26.323383	0.1	9.454191
26.325050	0.1	9.417892
26.326717	0.1	9.382248
26.328383	0.1	9.346784
26.330050	0.1	9.311379
26.331717	0.1	9.276510
26.333383	0.1	9.242833
26.335050	0.1	9.210587
26.336717	0.1	9.180248
26.338383	0.1	9.152294
26.340050	0.1	9.125770
26.341717	0.1	9.100080
26.343383	0.1	9.075821
26.345050	0.1	9.054065
26.346717	0.1	9.035171
26.348383	0.1	9.018124
26.350050	0.1	9.001792
26.351717	0.1	8.985699
26.353383	0.1	8.970738
26.355050	0.1	8.957327
26.356717	0.1	8.945287
26.358383	0.1	8.933843
26.360050	0.1	8.923114
26.361717	0.1	8.913637
26.363383	0.1	8.904994
26.365050	0.1	8.896292
26.366717	0.1	8.886934
26.368383	0.1	8.876861
26.370050	0.1	8.866251
26.371717	0.1	8.855343
26.373383	0.1	8.845091
26.375050	0.1	8.836985
26.376717	0.1	8.832157
26.378383	0.1	8.829952
26.380050	0.1	8.828283
26.381717	0.1	8.825899
26.383383	0.1	8.822263
26.385050	0.1	8.817137
26.386717	0.1	8.810700
26.388383	0.1	8.804501
26.390050	0.1	8.800448
26.391717	0.1	8.799315
26.393383	0.1	8.800328
26.395050	0.1	8.802057
26.396717	0.1	8.803189
26.398383	0.1	8.803428
26.400050	0.1	8.803249
26.401717	0.1	8.803249
26.403383	0.1	8.803547
26.405050	0.1	8.803547
26.406717	0.1	8.803130
26.408383	0.1	8.802295
26.410050	0.1	8.801699
26.411717	0.1	8.802236
26.413383	0.1	8.803905
26.415050	0.1	8.805752
26.416717	0.1	8.806646
26.418383	0.1	8.805514
26.420050	0.1	8.802057
26.421717	0.1	8.797467
26.423383	0.1	8.793593
26.425050	0.1	8.791864
26.426717	0.1	8.791864
26.428383	0.1	8.791984
26.430050	0.1	8.791209
26.431717	0.1	8.789480
26.433383	0.1	8.787156
26.435050	0.1	8.784712
26.436717	0.1	8.782566
26.438383	0.1	8.780957
26.440050	0.1	8.778751
26.441717	0.1	8.774519
26.443383	0.1	8.768023
26.445050	0.1	8.760214
26.446717	0.1	8.752406
26.448383	0.1	8.746028
26.450050	0.1	8.742512
26.451717	0.1	8.741916
26.453383	0.1	8.742750
26.455050	0.1	8.743883
26.456717	0.1	8.744956
26.458383	0.1	8.746267
26.460050	0.1	8.747578
26.461717	0.1	8.748532
26.463383	0.1	8.748532
26.465050	0.1	8.747042
26.466717	0.1	8.743883
26.468383	0.1	8.739710
26.470050	0.1	8.735836
26.471717	0.1	8.732498
26.473383	0.1	8.728803
26.475050	0.1	8.724452
26.476717	0.1	8.720756
26.478383	0.1	8.718610
26.480050	0.1	8.717180
26.481717	0.1	8.715272
26.483383	0.1	8.713007
26.485050	0.1	8.710921
26.486717	0.1	8.709610
26.488383	0.1	8.709491
26.490050	0.1	8.710325
26.491717	0.1	8.711875
26.493383	0.1	8.714915
26.495050	0.1	8.719326
26.496717	0.1	8.723796
26.498383	0.1	8.726657
26.500050	0.1	8.727372
26.501717	0.1	8.726597
26.503383	0.1	8.725286
26.505050	0.1	8.724511
26.506717	0.1	8.724690
26.508383	0.1	8.725167
26.510050	0.1	8.725167
26.511717	0.1	8.724452
26.513383	0.1	8.723617
26.515050	0.1	8.723081
26.516717	0.1	8.722723
26.518383	0.1	8.721531
26.520050	0.1	8.719326
26.521717	0.1	8.716822
26.523383	0.1	8.714438
26.525050	0.1	8.711875
26.526717	0.1	8.709610
26.528383	0.1	8.708299
26.530050	0.1	8.707941
26.531717	0.1	8.708060
26.533383	0.1	8.708120
26.535050	0.1	8.707881
26.536717	0.1	8.707524
26.538383	0.1	8.707464
26.540050	0.1	8.707405
26.541717	0.1	8.706749
26.543383	0.1	8.705497
26.545050	0.1	8.704186
26.546717	0.1	8.703948
26.548383	0.1	8.705855
26.550050	0.1	8.710087
26.551717	0.1	8.715392
26.553383	0.1	8.719624
26.555050	0.1	8.721293
26.556717	0.1	8.720160
26.558383	0.1	8.716941
26.560050	0.1	8.712829
26.561717	0.1	8.708835
26.563383	0.1	8.705557
26.565050	0.1	8.702696
26.566717	0.1	8.699477
26.568383	0.1	8.695663
26.570050	0.1	8.692146
26.571717	0.1	8.689940
26.573383	0.1	8.689940
26.575050	0.1	8.692325
26.576717	0.1	8.696259
26.578383	0.1	8.700491
26.580050	0.1	8.703709
26.581717	0.1	8.705497
26.583383	0.1	8.706689
26.585050	0.1	8.708656
26.586717	0.1	8.711339
26.588383	0.1	8.713961
26.590050	0.1	8.716345
26.591717	0.1	8.718730
26.593383	0.1	8.720339
26.595050	0.1	8.720279
26.596717	0.1	8.718789
26.598383	0.1	8.716882
26.600050	0.1	8.715392
26.601717	0.1	8.714319
26.603383	0.1	8.713186
26.605050	0.1	8.711756
26.606717	0.1	8.710921
26.608383	0.1	8.711935
26.610050	0.1	8.715570
26.611717	0.1	8.721769
26.613383	0.1	8.730054
26.615050	0.1	8.738936
26.616717	0.1	8.745671
26.618383	0.1	8.747817
26.620050	0.1	8.745373
26.621717	0.1	8.740247
26.623383	0.1	8.734167
26.625050	0.1	8.728684
26.626717	0.1	8.725286
26.628383	0.1	8.724750
26.630050	0.1	8.726836
26.631717	0.1	8.730770
26.633383	0.1	8.735717
26.635050	0.1	8.740783
26.636717	0.1	8.745611
26.638383	0.1	8.750737
26.640050	0.1	8.756519
26.641717	0.1	8.762479
26.643383	0.1	8.767665
26.645050	0.1	8.771599
26.646717	0.1	8.773983
26.648383	0.1	8.774519
26.650050	0.1	8.773804
26.651717	0.1	8.773268
26.653383	0.1	8.773506
26.655050	0.1	8.774221
26.656717	0.1	8.775831
26.658383	0.1	8.778453
26.660050	0.1	8.781732
26.661717	0.1	8.785427
26.663383	0.1	8.789719
26.665050	0.1	8.794904
26.666717	0.1	8.800686
26.668383	0.1	8.806527
26.670050	0.1	8.812428
26.671717	0.1	8.817912
26.673383	0.1	8.822442
26.675050	0.1	8.826018
26.676717	0.1	8.829654
26.678383	0.1	8.834184
26.680050	0.1	8.839548
26.681717	0.1	8.845032
26.683383	0.1	8.850098
26.685050	0.1	8.854747
26.686717	0.1	8.858681
26.688383	0.1	8.862317
26.690050	0.1	8.866847
26.691717	0.1	8.873046
26.693383	0.1	8.880020
26.695050	0.1	8.885921
26.696717	0.1	8.890153
26.698383	0.1	8.893550
26.700050	0.1	8.897484
26.701717	0.1	8.902968
26.703383	0.1	8.910657
26.705050	0.1	8.920074
26.706717	0.1	8.929968
26.708383	0.1	8.938969
26.710050	0.1	8.946777
26.711717	0.1	8.953453
26.713383	0.1	8.959532
26.715050	0.1	8.965850
26.716717	0.1	8.973361
26.718383	0.1	8.982540
26.720050	0.1	8.993865
26.721717	0.1	9.007693
26.723383	0.1	9.023309
26.725050	0.1	9.038985
26.726717	0.1	9.052754
26.728383	0.1	9.064198
26.730050	0.1	9.073854
26.731717	0.1	9.082377
26.733383	0.1	9.090484
26.735050	0.1	9.098948
26.736717	0.1	9.108723
26.738383	0.1	9.120286
26.740050	0.1	9.133757
26.741717	0.1	9.148658
26.743383	0.1	9.164692
26.745050	0.1	9.181202
26.746717	0.1	9.197593
26.748383	0.1	9.213329
26.750050	0.1	9.228528
26.751717	0.1	9.244085
26.753383	0.1	9.261430
26.755050	0.1	9.281219
26.756717	0.1	9.302140
26.758383	0.1	9.322644
26.760050	0.1	9.342492
26.761717	0.1	9.362341
26.763383	0.1	9.382189
26.765050	0.1	9.402156
26.766717	0.1	9.422362
26.768383	0.1	9.442628
26.770050	0.1	9.462774
26.771717	0.1	9.483696
26.773383	0.1	9.507001
26.775050	0.1	9.533167
26.776717	0.1	9.561122
26.778383	0.1	9.589732
26.780050	0.1	9.619058
26.781717	0.1	9.649397
26.783383	0.1	9.680749
26.785050	0.1	9.713233
26.786717	0.1	9.747863
26.788383	0.1	9.785593
26.790050	0.1	9.826542
26.791717	0.1	9.869993
26.793383	0.1	9.914399
26.795050	0.1	9.958149
26.796717	0.1	10.000826
26.798383	0.1	10.043979
26.800050	0.1	10.089398
26.801717	0.1	10.137141
26.803383	0.1	10.185898
26.805050	0.1	10.234833
26.806717	0.1	10.284544
26.808383	0.1	10.336579
26.810050	0.1	10.392965
26.811717	0.1	10.454775
26.813383	0.1	10.520995
26.815050	0.1	10.589660
26.816717	0.1	10.659755
26.818383	0.1	10.731221
26.820050	0.1	10.803939
26.821717	0.1	10.877133
26.823383	0.1	10.949672
26.825050	0.1	11.020780
26.826717	0.1	11.090279
26.828383	0.1	11.158825
26.830050	0.1	11.227728
26.831717	0.1	11.298419
26.833383	0.1	11.371792
26.835050	0.1	11.447490
26.836717	0.1	11.523605
26.838383	0.1	11.597932
26.840050	0.1	11.668862
26.841717	0.1	11.735976
26.843383	0.1	11.799396
26.845050	0.1	11.860014
26.846717	0.1	11.918426
26.848383	0.1	11.973978
26.850050	0.1	12.024999
26.851717	0.1	12.070120
26.853383	0.1	12.109221
26.855050	0.1	12.142361
26.856717	0.1	12.169839
26.858383	0.1	12.192131
26.860050	0.1	12.209595
26.861717	0.1	12.222052
26.863383	0.1	12.229324
26.865050	0.1	12.232245
26.866717	0.1	12.232543
26.868383	0.1	12.230695
26.870050	0.1	12.225092
26.871717	0.1	12.212873
26.873383	0.1	12.192667
26.875050	0.1	12.166024
26.876717	0.1	12.135506
26.878383	0.1	12.102426
26.880050	0.1	12.066782
26.881717	0.1	12.028397
26.883383	0.1	11.987329
26.885050	0.1	11.944295
26.886717	0.1	11.900962
26.888383	0.1	11.858226
26.890050	0.1	11.815310
26.891717	0.1	11.770130
26.893383	0.1	11.721016
26.895050	0.1	11.668027
26.896717	0.1	11.612774
26.898383	0.1	11.556984
26.900050	0.1	11.502267
26.901717	0.1	11.450411
26.903383	0.1	11.403025
26.905050	0.1	11.360408
26.906717	0.1	11.321784
26.908383	0.1	11.286498
26.910050	0.1	11.253894
26.911717	0.1	11.223019
26.913383	0.1	11.192680
26.915050	0.1	11.162461
26.916717	0.1	11.133314
26.918383	0.1	11.106373
26.920050	0.1	11.082531
26.921717	0.1	11.062325
26.923383	0.1	11.045397
26.925050	0.1	11.031271
26.926717	0.1	11.020184
26.928383	0.1	11.012555
26.930050	0.1	11.008323
26.931717	0.1	11.006416
26.933383	0.1	11.004925
26.935050	0.1	11.001945
26.936717	0.1	10.997296
26.938383	0.1	10.992766
26.940050	0.1	10.990561
26.941717	0.1	10.991455
26.943383	0.1	10.994077
26.945050	0.1	10.996164
26.946717	0.1	10.995687
26.948383	0.1	10.992170
26.950050	0.1	10.987044
26.951717	0.1	10.981680
26.953383	0.1	10.975302
26.955050	0.1	10.966004
26.956717	0.1	10.952235
26.958383	0.1	10.933579
26.960050	0.1	10.911227
26.961717	0.1	10.886968
26.963383	0.1	10.861695
26.965050	0.1	10.835350
26.966717	0.1	10.807634
26.968383	0.1	10.778070
26.970050	0.1	10.746420
26.971717	0.1	10.712982
26.973383	0.1	10.678054
26.975050	0.1	10.642052
26.976717	0.1	10.605336
26.978383	0.1	10.567606
26.980050	0.1	10.527909
26.981717	0.1	10.485888
26.983383	0.1	10.442496
26.985050	0.1	10.399223
26.986717	0.1	10.356725
26.988383	0.1	10.314346
26.990050	0.1	10.271371
26.991717	0.1	10.227383
26.993383	0.1	10.182977
26.995050	0.1	10.139108
26.996717	0.1	10.096729
26.998383	0.1	10.056079
27.000050	0.1	10.015786
27.001717	0.1	9.974301
27.003383	0.1	9.931207
27.005050	0.1	9.887219
27.006717	0.1	9.843827
27.008383	0.1	9.803177
27.010050	0.1	9.767831
27.011717	0.1	9.738446
27.013383	0.1	9.712935
27.015050	0.1	9.687484
27.016717	0.1	9.659649
27.018383	0.1	9.630204
27.020050	0.1	9.601772
27.021717	0.1	9.576679
27.023383	0.1	9.555340
27.025050	0.1	9.536565
27.026717	0.1	9.518386
27.028383	0.1	9.499252
27.030050	0.1	9.479344
27.031717	0.1	9.460569
27.033383	0.1	9.444714
27.035050	0.1	9.432495
27.036717	0.1	9.423733
27.038383	0.1	9.417415
27.040050	0.1	9.412051
27.041717	0.1	9.406806
27.043383	0.1	9.402156
27.045050	0.1	9.398997
27.046717	0.1	9.397805
27.048383	0.1	9.398223
27.050050	0.1	9.399593
27.051717	0.1	9.401441
27.053383	0.1	9.403408
27.055050	0.1	9.405137
27.056717	0.1	9.406806
27.058383	0.1	9.408594
27.060050	0.1	9.410859
27.061717	0.1	9.413839
27.063383	0.1	9.418727
27.065050	0.1	9.426594
27.066717	0.1	9.436906
27.068383	0.1	9.447575
27.070050	0.1	9.456397
27.071717	0.1	9.462774
27.073383	0.1	9.467662
27.075050	0.1	9.472252
27.076717	0.1	9.477616
27.078383	0.1	9.484530
27.080050	0.1	9.492756
27.081717	0.1	9.501577
27.083383	0.1	9.510935
27.085050	0.1	9.521962
27.086717	0.1	9.535313
27.088383	0.1	9.550214
27.090050	0.1	9.565294
27.091717	0.1	9.580196
27.093383	0.1	9.595275
27.095050	0.1	9.609938
27.096717	0.1	9.623647
27.098383	0.1	9.636701
27.100050	0.1	9.650112
27.101717	0.1	9.664357
27.103383	0.1	9.679497
27.105050	0.1	9.695531
27.106717	0.1	9.712279
27.108383	0.1	9.729505
27.110050	0.1	9.746671
27.111717	0.1	9.763122
27.113383	0.1	9.779275
27.115050	0.1	9.796262
27.116717	0.1	9.813965
27.118383	0.1	9.831191
27.120050	0.1	9.846628
27.121717	0.1	9.860337
27.123383	0.1	9.873331
27.125050	0.1	9.886981
27.126717	0.1	9.902835
27.128383	0.1	9.922267
27.130050	0.1	9.945512
27.131717	0.1	9.971142
27.133383	0.1	9.997309
27.135050	0.1	10.022462
27.136717	0.1	10.046661
27.138383	0.1	10.071338
27.140050	0.1	10.097862
27.141717	0.1	10.125816
27.143383	0.1	10.154009
27.145050	0.1	10.182143
27.146717	0.1	10.210097
27.148383	0.1	10.237992
27.150050	0.1	10.266722
27.151717	0.1	10.297835
27.153383	0.1	10.332287
27.155050	0.1	10.369301
27.156717	0.1	10.407508
27.158383	0.1	10.447205
27.160050	0.1	10.490001
27.161717	0.1	10.535718
27.163383	0.1	10.582507
27.165050	0.1	10.629893
27.166717	0.1	10.679663
27.168383	0.1	10.733247
27.170050	0.1	10.790229
27.171717	0.1	10.849298
27.173383	0.1	10.909558
27.175050	0.1	10.971189
27.176717	0.1	11.035145
27.178383	0.1	11.101664
27.180050	0.1	11.170030
27.181717	0.1	11.239231
27.183383	0.1	11.309803
27.185050	0.1	11.384130
27.186717	0.1	11.464477
27.188383	0.1	11.550964
27.190050	0.1	11.641861
27.191717	0.1	11.734606
27.193383	0.1	11.827172
27.195050	0.1	11.919440
27.196717	0.1	12.013436
27.198383	0.1	12.112320
27.200050	0.1	12.218595
27.201717	0.1	12.333096
27.203383	0.1	12.455345
27.205050	0.1	12.584568
27.206717	0.1	12.719692
27.208383	0.1	12.860001
27.210050	0.1	13.005615
27.211717	0.1	13.157130
27.213383	0.1	13.315082
27.215050	0.1	13.479293
27.216717	0.1	13.649405
27.218383	0.1	13.825835
27.220050	0.1	14.009596
27.221717	0.1	14.201165
27.223383	0.1	14.400304
27.225050	0.1	14.607192
27.226717	0.1	14.822305
27.228383	0.1	15.046180
27.230050	0.1	15.279413
27.231717	0.1	15.523137
27.233383	0.1	15.776874
27.235050	0.1	16.038538
27.236717	0.1	16.305626
27.238383	0.1	16.577543
27.240050	0.1	16.854526
27.241717	0.1	17.136038
27.243383	0.1	17.421545
27.245050	0.1	17.710985
27.246717	0.1	18.004538
27.248383	0.1	18.301130
27.250050	0.1	18.599034
27.251717	0.1	18.897058
27.253383	0.1	19.194843
27.255050	0.1	19.491316
27.256717	0.1	19.784213
27.258383	0.1	20.070733
27.260050	0.1	20.349027
27.261717	0.1	20.617546
27.263383	0.1	20.875157
27.265050	0.1	21.120967
27.266717	0.1	21.354617
27.268383	0.1	21.575691
27.270050	0.1	21.781744
27.271717	0.1	21.969260
27.273383	0.1	22.135974
27.275050	0.1	22.280754
27.276717	0.1	22.402884
27.278383	0.1	22.501410
27.280050	0.1	22.576095
27.281717	0.1	22.626997
27.283383	0.1	22.654237
27.285050	0.1	22.657336
27.286717	0.1	22.635938
27.288383	0.1	22.590937
27.290050	0.1	22.524120
27.291717	0.1	22.436263
27.293383	0.1	22.326828
27.295050	0.1	22.194625
27.296717	0.1	22.038700
27.298383	0.1	21.859111
27.300050	0.1	21.656515
27.301717	0.1	21.432997
27.303383	0.1	21.191658
27.305050	0.1	20.935239
27.306717	0.1	20.665706
27.308383	0.1	20.384253
27.310050	0.1	20.091535
27.311717	0.1	19.788326
27.313383	0.1	19.475819
27.315050	0.1	19.155384
27.316717	0.1	18.827797
27.318383	0.1	18.494071
27.320050	0.1	18.156172
27.321717	0.1	17.816604
27.323383	0.1	17.477275
27.325050	0.1	17.139317
27.326717	0.1	16.804100
27.328383	0.1	16.473115
27.330050	0.1	16.148211
27.331717	0.1	15.829981
27.333383	0.1	15.517355
27.335050	0.1	15.209020
27.336717	0.1	14.905513
27.338383	0.1	14.609636
27.340050	0.1	14.324070
27.341717	0.1	14.050246
27.343383	0.1	13.787747
27.345050	0.1	13.535500
27.346717	0.1	13.292492
27.348383	0.1	13.057710
27.350050	0.1	12.830675
27.351717	0.1	12.612105
27.353383	0.1	12.404562
27.355050	0.1	12.210489
27.356717	0.1	12.030662
27.358383	0.1	11.863709
27.360050	0.1	11.706770
27.361717	0.1	11.556626
27.363383	0.1	11.411489
27.365050	0.1	11.271179
27.366717	0.1	11.136592
27.368383	0.1	11.008800
27.370050	0.1	10.888518
27.371717	0.1	10.776044
27.373383	0.1	10.672033
27.375050	0.1	10.576904
27.376717	0.1	10.490180
27.378383	0.1	10.411084
27.380050	0.1	10.338128
27.381717	0.1	10.269285
27.383383	0.1	10.202289
27.385050	0.1	10.136247
27.386717	0.1	10.071993
27.388383	0.1	10.011316
27.390050	0.1	9.955526
27.391717	0.1	9.904743
27.393383	0.1	9.858192
27.395050	0.1	9.814501
27.396717	0.1	9.773732
27.398383	0.1	9.736539
27.400050	0.1	9.702921
27.401717	0.1	9.672046
27.403383	0.1	9.643019
27.405050	0.1	9.614587
27.406717	0.1	9.585322
27.408383	0.1	9.554506
27.410050	0.1	9.523154
27.411717	0.1	9.493590
27.413383	0.1	9.467424
27.415050	0.1	9.444416
27.416717	0.1	9.423197
27.418383	0.1	9.403170
27.420050	0.1	9.384394
27.421717	0.1	9.366572
27.423383	0.1	9.349764
27.425050	0.1	9.334326
27.426717	0.1	9.320379
27.428383	0.1	9.307385
27.430050	0.1	9.295285
27.431717	0.1	9.284080
27.433383	0.1	9.273410
27.435050	0.1	9.263218
27.436717	0.1	9.253681
27.438383	0.1	9.244323
27.440050	0.1	9.234608
27.441717	0.1	9.224654
27.443383	0.1	9.215057
27.445050	0.1	9.206355
27.446717	0.1	9.198607
27.448383	0.1	9.191931
27.450050	0.1	9.186984
27.451717	0.1	9.184182
27.453383	0.1	9.183407
27.455050	0.1	9.183467
27.456717	0.1	9.182990
27.458383	0.1	9.181321
27.460050	0.1	9.177685
27.461717	0.1	9.171248
27.463383	0.1	9.162367
27.465050	0.1	9.153784
27.466717	0.1	9.148241
27.468383	0.1	9.145976
27.470050	0.1	9.145260
27.471717	0.1	9.144903
27.473383	0.1	9.144545
27.475050	0.1	9.143174
27.476717	0.1	9.140254
27.478383	0.1	9.136499
27.480050	0.1	9.133459
27.481717	0.1	9.131611
27.483383	0.1	9.131015
27.485050	0.1	9.131611
27.486717	0.1	9.133041
27.488383	0.1	9.134234
27.490050	0.1	9.134114
27.491717	0.1	9.132445
27.493383	0.1	9.130419
27.495050	0.1	9.129048
27.496717	0.1	9.128213
27.498383	0.1	9.127379
27.500050	0.1	9.127021
27.501717	0.1	9.127319
27.503383	0.1	9.127796
27.505050	0.1	9.127617
27.506717	0.1	9.126545
27.508383	0.1	9.124458
27.510050	0.1	9.121240
27.511717	0.1	9.117663
27.513383	0.1	9.115220
27.515050	0.1	9.114564
27.516717	0.1	9.114802
27.518383	0.1	9.115279
27.520050	0.1	9.116293
27.521717	0.1	9.118259
27.523383	0.1	9.120584
27.525050	0.1	9.122074
27.526717	0.1	9.121717
27.528383	0.1	9.118915
27.530050	0.1	9.113312
27.531717	0.1	9.105266
27.533383	0.1	9.096444
27.535050	0.1	9.089113
27.536717	0.1	9.085179
27.538383	0.1	9.085358
27.540050	0.1	9.088457
27.541717	0.1	9.092331
27.543383	0.1	9.095133
27.545050	0.1	9.096087
27.546717	0.1	9.095550
27.548383	0.1	9.094477
27.550050	0.1	9.093226
27.551717	0.1	9.091497
27.553383	0.1	9.088815
27.555050	0.1	9.085954
27.556717	0.1	9.084046
27.558383	0.1	9.083510
27.560050	0.1	9.083510
27.561717	0.1	9.083093
27.563383	0.1	9.082497
27.565050	0.1	9.082914
27.566717	0.1	9.084821
27.568383	0.1	9.086669
27.570050	0.1	9.086609
27.571717	0.1	9.084464
27.573383	0.1	9.081364
27.575050	0.1	9.078503
27.576717	0.1	9.075881
27.578383	0.1	9.073616
27.580050	0.1	9.072543
27.581717	0.1	9.073198
27.583383	0.1	9.074390
27.585050	0.1	9.074629
27.586717	0.1	9.073735
27.588383	0.1	9.072185
27.590050	0.1	9.070397
27.591717	0.1	9.068311
27.593383	0.1	9.065867
27.595050	0.1	9.063185
27.596717	0.1	9.060324
27.598383	0.1	9.057344
27.600050	0.1	9.054483
27.601717	0.1	9.052814
27.603383	0.1	9.053350
27.605050	0.1	9.055913
27.606717	0.1	9.058834
27.608383	0.1	9.060920
27.610050	0.1	9.062350
27.611717	0.1	9.064198
27.613383	0.1	9.066642
27.615050	0.1	9.069443
27.616717	0.1	9.072602
27.618383	0.1	9.075583
27.620050	0.1	9.076953
27.621717	0.1	9.076417
27.623383	0.1	9.074867
27.625050	0.1	9.073914
27.626717	0.1	9.073854
27.628383	0.1	9.073914
27.630050	0.1	9.073258
27.631717	0.1	9.072364
27.633383	0.1	9.071529
27.635050	0.1	9.070874
27.636717	0.1	9.070814
27.638383	0.1	9.072185
27.640050	0.1	9.074987
27.641717	0.1	9.078086
27.643383	0.1	9.079755
27.645050	0.1	9.079755
27.646717	0.1	9.079218
27.648383	0.1	9.078920
27.650050	0.1	9.079040
27.651717	0.1	9.079874
27.653383	0.1	9.082020
27.655050	0.1	9.085537
27.656717	0.1	9.089411
27.658383	0.1	9.092808
27.660050	0.1	9.095967
27.661717	0.1	9.099424
27.663383	0.1	9.103180
27.665050	0.1	9.106279
27.666717	0.1	9.108186
27.668383	0.1	9.108544
27.670050	0.1	9.107352
27.671717	0.1	9.104729
27.673383	0.1	9.101391
27.675050	0.1	9.098530
27.676717	0.1	9.097457
27.678383	0.1	9.098590
27.680050	0.1	9.101272
27.681717	0.1	9.104252
27.683383	0.1	9.106160
27.685050	0.1	9.105623
27.686717	0.1	9.102881
27.688383	0.1	9.100080
27.690050	0.1	9.099663
27.691717	0.1	9.102524
27.693383	0.1	9.107292
27.695050	0.1	9.112120
27.696717	0.1	9.116233
27.698383	0.1	9.119571
27.700050	0.1	9.122193
27.701717	0.1	9.123385
27.703383	0.1	9.122909
27.705050	0.1	9.121836
27.706717	0.1	9.121955
27.708383	0.1	9.124160
27.710050	0.1	9.128511
27.711717	0.1	9.134472
27.713383	0.1	9.140969
27.715050	0.1	9.146870
27.716717	0.1	9.151757
27.718383	0.1	9.156228
27.720050	0.1	9.161056
27.721717	0.1	9.166182
27.723383	0.1	9.170175
27.725050	0.1	9.171963
27.726717	0.1	9.172261
27.728383	0.1	9.172023
27.730050	0.1	9.171486
27.731717	0.1	9.170890
27.733383	0.1	9.170473
27.735050	0.1	9.169758
27.736717	0.1	9.168745
27.738383	0.1	9.168327
27.740050	0.1	9.169281
27.741717	0.1	9.171725
27.743383	0.1	9.175122
27.745050	0.1	9.179354
27.746717	0.1	9.184838
27.748383	0.1	9.191216
27.750050	0.1	9.197355
27.751717	0.1	9.201646
27.753383	0.1	9.204031
27.755050	0.1	9.204984
27.756717	0.1	9.204865
27.758383	0.1	9.204150
27.760050	0.1	9.203613
27.761717	0.1	9.203792
27.763383	0.1	9.204925
27.765050	0.1	9.206772
27.766717	0.1	9.209514
27.768383	0.1	9.213150
27.770050	0.1	9.217024
27.771717	0.1	9.220124
27.773383	0.1	9.221972
27.775050	0.1	9.222866
27.776717	0.1	9.223223
27.778383	0.1	9.223104
27.780050	0.1	9.222746
27.781717	0.1	9.222329
27.783383	0.1	9.222329
27.785050	0.1	9.223342
27.786717	0.1	9.226442
27.788383	0.1	9.231747
27.790050	0.1	9.237588
27.791717	0.1	9.241641
27.793383	0.1	9.242535
27.795050	0.1	9.240389
27.796717	0.1	9.236038
27.798383	0.1	9.231031
27.800050	0.1	9.226919
27.801717	0.1	9.224535
27.803383	0.1	9.223581
27.805050	0.1	9.223581
27.806717	0.1	9.223998
27.808383	0.1	9.224296
27.810050	0.1	9.223998
27.811717	0.1	9.222866
27.813383	0.1	9.220899
27.815050	0.1	9.218693
27.816717	0.1	9.216428
27.818383	0.1	9.214163
27.820050	0.1	9.212435
27.821717	0.1	9.212316
27.823383	0.1	9.214759
27.825050	0.1	9.218574
27.826717	0.1	9.221614
27.828383	0.1	9.222389
27.830050	0.1	9.221614
27.831717	0.1	9.220660
27.833383	0.1	9.220481
27.835050	0.1	9.221495
27.836717	0.1	9.223641
27.838383	0.1	9.225965
27.840050	0.1	9.227276
27.841717	0.1	9.226680
27.843383	0.1	9.223998
27.845050	0.1	9.219528
27.846717	0.1	9.214223
27.848383	0.1	9.209693
27.850050	0.1	9.206892
27.851717	0.1	9.205938
27.853383	0.1	9.206594
27.855050	0.1	9.207905
27.856717	0.1	9.208382
27.858383	0.1	9.207011
27.860050	0.1	9.203971
27.861717	0.1	9.200514
27.863383	0.1	9.197891
27.865050	0.1	9.197057
27.866717	0.1	9.198607
27.868383	0.1	9.202898
27.870050	0.1	9.209812
27.871717	0.1	9.218336
27.873383	0.1	9.226323
27.875050	0.1	9.231628
27.876717	0.1	9.232820
27.878383	0.1	9.229839
27.880050	0.1	9.224415
27.881717	0.1	9.219409
27.883383	0.1	9.217084
27.885050	0.1	9.218097
27.886717	0.1	9.221316
27.888383	0.1	9.224833
27.890050	0.1	9.227992
27.891717	0.1	9.230733
27.893383	0.1	9.232760
27.895050	0.1	9.233296
27.896717	0.1	9.232522
27.898383	0.1	9.232224
27.900050	0.1	9.234071
27.901717	0.1	9.238184
27.903383	0.1	9.243370
27.905050	0.1	9.248794
27.906717	0.1	9.254158
27.908383	0.1	9.259224
27.910050	0.1	9.263337
27.911717	0.1	9.265721
27.913383	0.1	9.266377
27.915050	0.1	9.265841
27.916717	0.1	9.265066
27.918383	0.1	9.265066
27.920050	0.1	9.266437
27.921717	0.1	9.269596
27.923383	0.1	9.274901
27.925050	0.1	9.282053
27.926717	0.1	9.290398
27.928383	0.1	9.298444
27.930050	0.1	9.304166
27.931717	0.1	9.306431
27.933383	0.1	9.306133
27.935050	0.1	9.305180
27.936717	0.1	9.304882
27.938383	0.1	9.306074
27.940050	0.1	9.308637
27.941717	0.1	9.311915
27.943383	0.1	9.314836
27.945050	0.1	9.316445
27.946717	0.1	9.316743
27.948383	0.1	9.316266
27.950050	0.1	9.315968
27.951717	0.1	9.316624
27.953383	0.1	9.318114
27.955050	0.1	9.319723
27.956717	0.1	9.321571
27.958383	0.1	9.324551
27.960050	0.1	9.328187
27.961717	0.1	9.330631
27.963383	0.1	9.330750
27.965050	0.1	9.329379
27.966717	0.1	9.328187
27.968383	0.1	9.327651
27.970050	0.1	9.327233
27.971717	0.1	9.326518
27.973383	0.1	9.325922
27.975050	0.1	9.326041
27.976717	0.1	9.326876
27.978383	0.1	9.327531
27.980050	0.1	9.327829
27.981717	0.1	9.328247
27.983383	0.1	9.329141
27.985050	0.1	9.330571
27.986717	0.1	9.332419
27.988383	0.1	9.334028
27.990050	0.1	9.334922
27.991717	0.1	9.335757
27.993383	0.1	9.337545
27.995050	0.1	9.339989
27.996717	0.1	9.341717
27.998383	0.1	9.342015
28.000050	0.1	9.341240
28.001717	0.1	9.339810
28.003383	0.1	9.337664
28.005050	0.1	9.334863
28.006717	0.1	9.332777
28.008383	0.1	9.333313
28.010050	0.1	9.337247
28.011717	0.1	9.343565
28.013383	0.1	9.350360
28.015050	0.1	9.356440
28.016717	0.1	9.361506
28.018383	0.1	9.365321
28.020050	0.1	9.366870
28.021717	0.1	9.365857
28.023383	0.1	9.363711
28.025050	0.1	9.362877
28.026717	0.1	9.364069
28.028383	0.1	9.365500
28.030050	0.1	9.365798
28.031717	0.1	9.365619
28.033383	0.1	9.366155
28.035050	0.1	9.366692
28.036717	0.1	9.366096
28.038383	0.1	9.364844
28.040050	0.1	9.364248
28.041717	0.1	9.365082
28.043383	0.1	9.368003
28.045050	0.1	9.373367
28.046717	0.1	9.380937
28.048383	0.1	9.389461
28.050050	0.1	9.397507
28.051717	0.1	9.403945
28.053383	0.1	9.408773
28.055050	0.1	9.411932
28.056717	0.1	9.413601
28.058383	0.1	9.414614
28.060050	0.1	9.415448
28.061717	0.1	9.416223
28.063383	0.1	9.416521
28.065050	0.1	9.415806
28.066717	0.1	9.414495
28.068383	0.1	9.414793
28.070050	0.1	9.418905
28.071717	0.1	9.426475
28.073383	0.1	9.434641
28.075050	0.1	9.440244
28.076717	0.1	9.442151
28.078383	0.1	9.441257
28.080050	0.1	9.439171
28.081717	0.1	9.436906
28.083383	0.1	9.435475
28.085050	0.1	9.435773
28.086717	0.1	9.438098
28.088383	0.1	9.442211
28.090050	0.1	9.447158
28.091717	0.1	9.452165
28.093383	0.1	9.456814
28.095050	0.1	9.460867
28.096717	0.1	9.463788
28.098383	0.1	9.465159
28.100050	0.1	9.465159
28.101717	0.1	9.464384
28.103383	0.1	9.463072
28.105050	0.1	9.461403
28.106717	0.1	9.459556
28.108383	0.1	9.457708
28.110050	0.1	9.455443
28.111717	0.1	9.453178
28.113383	0.1	9.451867
28.115050	0.1	9.452463
28.116717	0.1	9.454847
28.118383	0.1	9.457946
28.120050	0.1	9.460569
28.121717	0.1	9.462178
28.123383	0.1	9.463490
28.125050	0.1	9.464741
28.126717	0.1	9.465576
28.128383	0.1	9.465993
28.130050	0.1	9.466827
28.131717	0.1	9.468556
28.133383	0.1	9.470583
28.135050	0.1	9.471477
28.136717	0.1	9.470165
28.138383	0.1	9.467126
28.140050	0.1	9.463549
28.141717	0.1	9.460390
28.143383	0.1	9.457708
28.145050	0.1	9.455145
28.146717	0.1	9.452999
28.148383	0.1	9.451688
28.150050	0.1	9.451032
28.151717	0.1	9.450019
28.153383	0.1	9.448052
28.155050	0.1	9.445727
28.156717	0.1	9.443582
28.158383	0.1	9.441019
28.160050	0.1	9.437383
28.161717	0.1	9.432853
28.163383	0.1	9.428025
28.165050	0.1	9.423793
28.166717	0.1	9.421230
28.168383	0.1	9.421111
28.170050	0.1	9.422601
28.171717	0.1	9.423853
28.173383	0.1	9.423793
28.175050	0.1	9.422601
28.176717	0.1	9.421170
28.178383	0.1	9.420038
28.180050	0.1	9.419084
28.181717	0.1	9.417773
28.183383	0.1	9.416104
28.185050	0.1	9.414256
28.186717	0.1	9.412349
28.188383	0.1	9.410799
28.190050	0.1	9.409607
28.191717	0.1	9.408475
28.193383	0.1	9.407759
28.195050	0.1	9.407700
28.196717	0.1	9.408296
28.198383	0.1	9.409130
28.200050	0.1	9.409369
28.201717	0.1	9.408296
28.203383	0.1	9.406150
28.205050	0.1	9.403766
28.206717	0.1	9.401978
28.208383	0.1	9.401322
28.210050	0.1	9.401143
28.211717	0.1	9.400607
28.213383	0.1	9.399474
28.215050	0.1	9.397686
28.216717	0.1	9.395302
28.218383	0.1	9.393454
28.220050	0.1	9.393573
28.221717	0.1	9.395958
28.223383	0.1	9.398759
28.225050	0.1	9.399772
28.226717	0.1	9.398640
28.228383	0.1	9.397030
28.230050	0.1	9.396792
28.231717	0.1	9.398044
28.233383	0.1	9.399593
28.235050	0.1	9.400964
28.236717	0.1	9.402454
28.238383	0.1	9.404004
28.240050	0.1	9.405137
28.241717	0.1	9.405375
28.243383	0.1	9.405017
28.245050	0.1	9.404302
28.246717	0.1	9.403527
28.248383	0.1	9.403229
28.250050	0.1	9.404123
28.251717	0.1	9.406746
28.253383	0.1	9.410263
28.255050	0.1	9.413243
28.256717	0.1	9.414614
28.258383	0.1	9.414614
28.260050	0.1	9.413899
28.261717	0.1	9.412349
28.263383	0.1	9.409369
28.265050	0.1	9.405733
28.266717	0.1	9.403170
28.268383	0.1	9.402454
28.270050	0.1	9.402395
28.271717	0.1	9.402216
28.273383	0.1	9.402454
28.275050	0.1	9.404481
28.276717	0.1	9.408236
28.278383	0.1	9.412289
28.280050	0.1	9.415687
28.281717	0.1	9.418071
28.283383	0.1	9.419919
28.285050	0.1	9.421826
28.286717	0.1	9.424449
28.288383	0.1	9.428681
28.290050	0.1	9.434939
28.291717	0.1	9.442211
28.293383	0.1	9.448052
28.295050	0.1	9.449900
28.296717	0.1	9.447396
28.298383	0.1	9.442449
28.300050	0.1	9.437025
28.301717	0.1	9.432376
28.303383	0.1	9.429157
28.305050	0.1	9.427131
28.306717	0.1	9.425581
28.308383	0.1	9.424806
28.310050	0.1	9.425581
28.311717	0.1	9.428025
28.313383	0.1	9.431422
28.315050	0.1	9.434581
28.316717	0.1	9.436370
28.318383	0.1	9.436787
28.320050	0.1	9.436310
28.321717	0.1	9.435714
28.323383	0.1	9.435595
28.325050	0.1	9.435714
28.326717	0.1	9.435356
28.328383	0.1	9.434760
28.330050	0.1	9.434522
28.331717	0.1	9.434581
28.333383	0.1	9.434462
28.335050	0.1	9.433926
28.336717	0.1	9.433747
28.338383	0.1	9.435237
28.340050	0.1	9.439350
28.341717	0.1	9.446025
28.343383	0.1	9.454251
28.345050	0.1	9.461940
28.346717	0.1	9.467066
28.348383	0.1	9.469390
28.350050	0.1	9.469808
28.351717	0.1	9.469212
28.353383	0.1	9.467900
28.355050	0.1	9.465933
28.356717	0.1	9.463668
28.358383	0.1	9.462238
28.360050	0.1	9.462596
28.361717	0.1	9.464384
28.363383	0.1	9.467245
28.365050	0.1	9.471715
28.366717	0.1	9.478212
28.368383	0.1	9.485841
28.370050	0.1	9.493113
28.371717	0.1	9.498835
28.373383	0.1	9.502650
28.375050	0.1	9.504319
28.376717	0.1	9.503723
28.378383	0.1	9.501637
28.380050	0.1	9.499729
28.381717	0.1	9.499014
28.383383	0.1	9.499491
28.385050	0.1	9.500802
28.386717	0.1	9.502471
28.388383	0.1	9.504021
28.390050	0.1	9.504915
28.391717	0.1	9.505272
28.393383	0.1	9.505392
28.395050	0.1	9.505571
28.396717	0.1	9.505809
28.398383	0.1	9.505749
28.400050	0.1	9.504617
28.401717	0.1	9.502113
28.403383	0.1	9.498239
28.405050	0.1	9.493709
28.406717	0.1	9.490073
28.408383	0.1	9.488106
28.410050	0.1	9.487331
28.411717	0.1	9.486735
28.413383	0.1	9.486497
28.415050	0.1	9.487033
28.416717	0.1	9.487749
28.418383	0.1	9.487510
28.420050	0.1	9.485126
28.421717	0.1	9.479881
28.423383	0.1	9.472013
28.425050	0.1	9.463192
28.426717	0.1	9.455383
28.428383	0.1	9.449781
28.430050	0.1	9.446562
28.431717	0.1	9.445310
28.433383	0.1	9.445251
28.435050	0.1	9.446085
28.436717	0.1	9.447337
28.438383	0.1	9.448708
28.440050	0.1	9.449781
28.441717	0.1	9.450019
28.443383	0.1	9.449542
28.445050	0.1	9.448588
28.446717	0.1	9.447218
28.448383	0.1	9.444833
28.450050	0.1	9.441317
28.451717	0.1	9.437502
28.453383	0.1	9.434343
28.455050	0.1	9.431601
28.456717	0.1	9.428382
28.458383	0.1	9.424329
28.460050	0.1	9.420753
28.461717	0.1	9.419203
28.463383	0.1	9.420217
28.465050	0.1	9.423078
28.466717	0.1	9.426177
28.468383	0.1	9.427488
28.470050	0.1	9.426177
28.471717	0.1	9.423853
28.473383	0.1	9.422958
28.475050	0.1	9.424031
28.476717	0.1	9.425521
28.478383	0.1	9.426058
28.480050	0.1	9.425283
28.481717	0.1	9.422958
28.483383	0.1	9.419144
28.485050	0.1	9.414733
28.486717	0.1	9.411455
28.488383	0.1	9.410561
28.490050	0.1	9.412110
28.491717	0.1	9.415091
28.493383	0.1	9.418130
28.495050	0.1	9.419799
28.496717	0.1	9.419203
28.498383	0.1	9.416402
28.500050	0.1	9.412706
28.501717	0.1	9.410084
28.503383	0.1	9.409130
28.505050	0.1	9.408534
28.506717	0.1	9.406806
28.508383	0.1	9.403587
28.510050	0.1	9.400249
28.511717	0.1	9.398938
28.513383	0.1	9.400786
28.515050	0.1	9.405256
28.516717	0.1	9.410441
28.518383	0.1	9.414375
28.520050	0.1	9.416104
28.521717	0.1	9.415866
28.523383	0.1	9.413899
28.525050	0.1	9.410740
28.526717	0.1	9.407521
28.528383	0.1	9.405673
28.530050	0.1	9.406269
28.531717	0.1	9.409428
28.533383	0.1	9.413958
28.535050	0.1	9.418488
28.536717	0.1	9.421945
28.538383	0.1	9.424270
28.540050	0.1	9.425760
28.541717	0.1	9.427012
28.543383	0.1	9.427906
28.545050	0.1	9.427965
28.546717	0.1	9.427071
28.548383	0.1	9.425700
28.550050	0.1	9.424031
28.551717	0.1	9.422839
28.553383	0.1	9.424747
28.555050	0.1	9.431363
28.556717	0.1	9.441197
28.558383	0.1	9.451151
28.560050	0.1	9.459675
28.561717	0.1	9.466589
28.563383	0.1	9.472311
28.565050	0.1	9.476603
28.566717	0.1	9.478987
28.568383	0.1	9.479166
28.570050	0.1	9.478272
28.571717	0.1	9.478868
28.573383	0.1	9.483100
28.575050	0.1	9.491385
28.576717	0.1	9.502054
28.578383	0.1	9.512067
28.580050	0.1	9.518743
28.581717	0.1	9.522081
28.583383	0.1	9.525061
28.585050	0.1	9.531022
28.586717	0.1	9.541214
28.588383	0.1	9.554506
28.590050	0.1	9.568275
28.591717	0.1	9.580017
28.593383	0.1	9.588719
28.595050	0.1	9.595454
28.596717	0.1	9.602190
28.598383	0.1	9.609819
28.600050	0.1	9.618998
28.601717	0.1	9.630442
28.603383	0.1	9.644211
28.605050	0.1	9.659947
28.606717	0.1	9.677053
28.608383	0.1	9.695054
28.610050	0.1	9.713472
28.611717	0.1	9.731174
28.613383	0.1	9.747148
28.615050	0.1	9.761692
28.616717	0.1	9.775878
28.618383	0.1	9.791136
28.620050	0.1	9.808004
28.621717	0.1	9.825945
28.623383	0.1	9.844065
28.625050	0.1	9.862483
28.626717	0.1	9.882510
28.628383	0.1	9.905398
28.630050	0.1	9.931327
28.631717	0.1	9.959162
28.633383	0.1	9.986818
28.635050	0.1	10.013819
28.636717	0.1	10.041655
28.638383	0.1	10.072411
28.640050	0.1	10.106803
28.641717	0.1	10.144175
28.643383	0.1	10.183871
28.645050	0.1	10.225714
28.646717	0.1	10.269881
28.648383	0.1	10.315896
28.650050	0.1	10.363222
28.651717	0.1	10.411919
28.653383	0.1	10.463656
28.655050	0.1	10.519446
28.656717	0.1	10.578931
28.658383	0.1	10.641575
28.660050	0.1	10.707200
28.661717	0.1	10.775924
28.663383	0.1	10.848046
28.665050	0.1	10.923982
28.666717	0.1	11.004031
28.668383	0.1	11.088074
28.670050	0.1	11.175216
28.671717	0.1	11.264325
28.673383	0.1	11.355103
28.675050	0.1	11.448980
28.676717	0.1	11.547447
28.678383	0.1	11.650921
28.680050	0.1	11.758507
28.681717	0.1	11.869133
28.683383	0.1	11.983097
28.685050	0.1	12.102068
28.686717	0.1	12.228132
28.688383	0.1	12.361646
28.690050	0.1	12.501539
28.691717	0.1	12.646080
28.693383	0.1	12.793899
28.695050	0.1	12.944699
28.696717	0.1	13.099254
28.698383	0.1	13.258339
28.700050	0.1	13.422311
28.701717	0.1	13.591886
28.703383	0.1	13.767482
28.705050	0.1	13.948620
28.706717	0.1	14.134527
28.708383	0.1	14.325202
28.710050	0.1	14.521004
28.711717	0.1	14.721812
28.713383	0.1	14.927209
28.715050	0.1	15.137435
28.716717	0.1	15.352846
28.718383	0.1	15.573860
28.720050	0.1	15.800596
28.721717	0.1	16.032578
28.723383	0.1	16.269327
28.725050	0.1	16.511143
28.726717	0.1	16.759695
28.728383	0.1	17.016591
28.730050	0.1	17.281533
28.731717	0.1	17.552675
28.733383	0.1	17.828704
28.735050	0.1	18.110038
28.736717	0.1	18.397094
28.738383	0.1	18.689634
28.740050	0.1	18.987657
28.741717	0.1	19.291879
28.743383	0.1	19.603313
28.745050	0.1	19.922615
28.746717	0.1	20.249785
28.748383	0.1	20.584704
28.750050	0.1	20.927728
28.751717	0.1	21.279157
28.753383	0.1	21.639110
28.755050	0.1	22.008540
28.756717	0.1	22.388936
28.758383	0.1	22.781671
28.760050	0.1	23.187102
28.761717	0.1	23.605110
28.763383	0.1	24.036647
28.765050	0.1	24.482907
28.766717	0.1	24.943234
28.768383	0.1	25.416555
28.770050	0.1	25.903286
28.771717	0.1	26.405396
28.773383	0.1	26.924373
28.775050	0.1	27.460934
28.776717	0.1	28.015615
28.778383	0.1	28.588774
28.780050	0.1	29.179575
28.781717	0.1	29.785933
28.783383	0.1	30.405881
28.785050	0.1	31.037631
28.786717	0.1	31.679215
28.788383	0.1	32.328906
28.790050	0.1	32.986285
28.791717	0.1	33.652129
28.793383	0.1	34.325959
28.795050	0.1	35.005095
28.796717	0.1	35.686733
28.798383	0.1	36.368968
28.800050	0.1	37.049594
28.801717	0.1	37.724080
28.803383	0.1	38.386168
28.805050	0.1	39.029660
28.806717	0.1	39.649847
28.808383	0.1	40.244224
28.810050	0.1	40.812435
28.811717	0.1	41.352692
28.813383	0.1	41.860881
28.815050	0.1	42.331996
28.816717	0.1	42.762044
28.818383	0.1	43.148163
28.820050	0.1	43.487551
28.821717	0.1	43.776932
28.823383	0.1	44.012847
28.825050	0.1	44.193151
28.826717	0.1	44.316831
28.828383	0.1	44.382754
28.830050	0.1	44.388893
28.831717	0.1	44.333878
28.833383	0.1	44.217887
28.835050	0.1	44.041875
28.836717	0.1	43.806079
28.838383	0.1	43.510976
28.840050	0.1	43.158355
28.841717	0.1	42.750480
28.843383	0.1	42.289915
28.845050	0.1	41.778746
28.846717	0.1	41.218283
28.848383	0.1	40.609958
28.850050	0.1	39.956989
28.851717	0.1	39.264383
28.853383	0.1	38.537803
28.855050	0.1	37.781598
28.856717	0.1	36.998215
28.858383	0.1	36.188843
28.860050	0.1	35.355928
28.861717	0.1	34.503700
28.863383	0.1	33.637108
28.865050	0.1	32.760682
28.866717	0.1	31.878294
28.868383	0.1	30.993285
28.870050	0.1	30.107858
28.871717	0.1	29.224576
28.873383	0.1	28.347196
28.875050	0.1	27.480544
28.876717	0.1	26.628436
28.878383	0.1	25.793256
28.880050	0.1	24.976791
28.881717	0.1	24.181248
28.883383	0.1	23.408355
28.885050	0.1	22.658290
28.886717	0.1	21.930577
28.888383	0.1	21.225752
28.890050	0.1	20.545543
28.891717	0.1	19.891680
[truncated: 258,050 more chars]
