# Supplementary material for: Fade into you: genetic control of pigmentation patterns in red-flesh apple (Malus domestica)
Source: Front Plant Sci. 2025 Jan 13;15:1462545. doi: 10.3389/fpls.2024.1462545 (PMC11770013; doi:10.3389/fpls.2024.1462545)
Supplement: Supplementary file 4 [file DataSheet1.zip › CB A3EXT284NM/CB A3EXT284NM.txt]

URL	chrom://thermo-pfav3ojr/ChromeleonLocal/Instrument Data/Vanquish_MS/Dimitri/VALEMA/Pierre/Echantillons 03-04-24.seq/817.smp/EXT284NM.channel/EXT284NM.chm
Channel	EXT284NM

Injection Information:
Data Vault	ChromeleonLocal
Sequence	Echantillons 03-04-24
Name	CB A3
Number	17
Position	B:B8
Comment	colonne SB-AQ MeOH+5%AA
Processing Method	Quantitative
Instrument Method	VALEMA test separation GRAQ 4
Type	Unknown
Status	Finished
Inject Time	4/4/2024 6:15:40 AM +02:00
Volume (µl)	10.0000
Dilution Factor	1.0000
Weight	1.0000

Chromatogram Data Information:
Time Min. (min)	0.001717
Time Max. (min)	47.000050
Data Points	28200
Detector	UV
Generating Data System	Chromeleon 7.3.2.10759
Exporting Data System	Chromeleon 7.3.2.0
Operator	Administrator
Signal Quantity	Absorbance
Signal Unit	mAU
Signal Min.	-1.313686
Signal Max.	769.667791
Channel	EXT284NM
Driver Name	VDAD.dll
Channel Type	Evaluation
Min. Step (s)	0.1
Max. Step (s)	0.1
Average Step (s)	0.1

Signal Parameter Information:
Signal Info	WVL:284 nm

Chromatogram Data:
Time (min)	Step (s)	Value (mAU)
0.001717	n.a.	0.000000
0.003383	0.1	0.000119
0.005050	0.1	0.000775
0.006717	0.1	0.001848
0.008383	0.1	0.002146
0.010050	0.1	0.000119
0.011717	0.1	-0.004888
0.013383	0.1	-0.011921
0.015050	0.1	-0.018597
0.016717	0.1	-0.022411
0.018383	0.1	-0.022233
0.020050	0.1	-0.018537
0.021717	0.1	-0.013769
0.023383	0.1	-0.011206
0.025050	0.1	-0.012636
0.026717	0.1	-0.017166
0.028383	0.1	-0.022054
0.030050	0.1	-0.024199
0.031717	0.1	-0.022113
0.033383	0.1	-0.016689
0.035050	0.1	-0.010967
0.036717	0.1	-0.007331
0.038383	0.1	-0.005484
0.040050	0.1	-0.003815
0.041717	0.1	-0.001132
0.043383	0.1	0.001729
0.045050	0.1	0.002384
0.046717	0.1	0.000358
0.048383	0.1	-0.002325
0.050050	0.1	-0.003636
0.051717	0.1	-0.003159
0.053383	0.1	-0.001848
0.055050	0.1	-0.000656
0.056717	0.1	-0.000477
0.058383	0.1	-0.001967
0.060050	0.1	-0.004590
0.061717	0.1	-0.006676
0.063383	0.1	-0.007212
0.065050	0.1	-0.006914
0.066717	0.1	-0.007510
0.068383	0.1	-0.009775
0.070050	0.1	-0.013173
0.071717	0.1	-0.016809
0.073383	0.1	-0.019729
0.075050	0.1	-0.020921
0.076717	0.1	-0.019431
0.078383	0.1	-0.015438
0.080050	0.1	-0.010252
0.081717	0.1	-0.005364
0.083383	0.1	-0.001609
0.085050	0.1	0.001073
0.086717	0.1	0.002742
0.088383	0.1	0.003994
0.090050	0.1	0.005901
0.091717	0.1	0.008583
0.093383	0.1	0.010908
0.095050	0.1	0.011742
0.096717	0.1	0.010967
0.098383	0.1	0.008464
0.100050	0.1	0.004232
0.101717	0.1	-0.000954
0.103383	0.1	-0.005782
0.105050	0.1	-0.009000
0.106717	0.1	-0.009418
0.108383	0.1	-0.006318
0.110050	0.1	-0.000477
0.111717	0.1	0.005662
0.113383	0.1	0.008941
0.115050	0.1	0.007153
0.116717	0.1	0.000596
0.118383	0.1	-0.007451
0.120050	0.1	-0.012755
0.121717	0.1	-0.013649
0.123383	0.1	-0.011504
0.125050	0.1	-0.007987
0.126717	0.1	-0.004053
0.128383	0.1	-0.000656
0.130050	0.1	0.000775
0.131717	0.1	-0.000715
0.133383	0.1	-0.005126
0.135050	0.1	-0.010669
0.136717	0.1	-0.014007
0.138383	0.1	-0.012934
0.140050	0.1	-0.008523
0.141717	0.1	-0.003338
0.143383	0.1	0.001371
0.145050	0.1	0.004590
0.146717	0.1	0.005305
0.148383	0.1	0.004113
0.150050	0.1	0.002563
0.151717	0.1	0.001490
0.153383	0.1	-0.000060
0.155050	0.1	-0.002921
0.156717	0.1	-0.007331
0.158383	0.1	-0.012696
0.160050	0.1	-0.017941
0.161717	0.1	-0.021756
0.163383	0.1	-0.023186
0.165050	0.1	-0.022173
0.166717	0.1	-0.019073
0.168383	0.1	-0.014544
0.170050	0.1	-0.009775
0.171717	0.1	-0.006080
0.173383	0.1	-0.004530
0.175050	0.1	-0.005126
0.176717	0.1	-0.006378
0.178383	0.1	-0.006676
0.180050	0.1	-0.005960
0.181717	0.1	-0.005126
0.183383	0.1	-0.003874
0.185050	0.1	-0.002146
0.186717	0.1	-0.001192
0.188383	0.1	-0.002086
0.190050	0.1	-0.004590
0.191717	0.1	-0.007272
0.193383	0.1	-0.008762
0.195050	0.1	-0.008881
0.196717	0.1	-0.008047
0.198383	0.1	-0.007391
0.200050	0.1	-0.008047
0.201717	0.1	-0.010073
0.203383	0.1	-0.011861
0.205050	0.1	-0.011683
0.206717	0.1	-0.009894
0.208383	0.1	-0.007927
0.210050	0.1	-0.005960
0.211717	0.1	-0.003457
0.213383	0.1	-0.001013
0.215050	0.1	0.000179
0.216717	0.1	-0.000060
0.218383	0.1	-0.000656
0.220050	0.1	-0.000954
0.221717	0.1	-0.000536
0.223383	0.1	0.001192
0.225050	0.1	0.003457
0.226717	0.1	0.003874
0.228383	0.1	0.000954
0.230050	0.1	-0.004351
0.231717	0.1	-0.009835
0.233383	0.1	-0.013471
0.235050	0.1	-0.014365
0.236717	0.1	-0.013590
0.238383	0.1	-0.013351
0.240050	0.1	-0.014961
0.241717	0.1	-0.017583
0.243383	0.1	-0.019550
0.245050	0.1	-0.019729
0.246717	0.1	-0.017762
0.248383	0.1	-0.014484
0.250050	0.1	-0.010967
0.251717	0.1	-0.008047
0.253383	0.1	-0.006020
0.255050	0.1	-0.005484
0.256717	0.1	-0.006855
0.258383	0.1	-0.009000
0.260050	0.1	-0.010550
0.261717	0.1	-0.012338
0.263383	0.1	-0.016928
0.265050	0.1	-0.025034
0.266717	0.1	-0.034332
0.268383	0.1	-0.042081
0.270050	0.1	-0.046253
0.271717	0.1	-0.045598
0.273383	0.1	-0.040770
0.275050	0.1	-0.034332
0.276717	0.1	-0.029087
0.278383	0.1	-0.025749
0.280050	0.1	-0.023186
0.281717	0.1	-0.019848
0.283383	0.1	-0.015497
0.285050	0.1	-0.011086
0.286717	0.1	-0.007570
0.288383	0.1	-0.005960
0.290050	0.1	-0.006258
0.291717	0.1	-0.007093
0.293383	0.1	-0.007629
0.295050	0.1	-0.008643
0.296717	0.1	-0.010073
0.298383	0.1	-0.010133
0.300050	0.1	-0.007808
0.301717	0.1	-0.005484
0.303383	0.1	-0.005662
0.305050	0.1	-0.007868
0.306717	0.1	-0.009596
0.308383	0.1	-0.009000
0.310050	0.1	-0.005960
0.311717	0.1	-0.002384
0.313383	0.1	-0.000298
0.315050	0.1	0.000238
0.316717	0.1	-0.000060
0.318383	0.1	-0.001967
0.320050	0.1	-0.006437
0.321717	0.1	-0.012219
0.323383	0.1	-0.016093
0.325050	0.1	-0.016034
0.326717	0.1	-0.012398
0.328383	0.1	-0.007629
0.330050	0.1	-0.004530
0.331717	0.1	-0.004351
0.333383	0.1	-0.005841
0.335050	0.1	-0.007033
0.336717	0.1	-0.006974
0.338383	0.1	-0.006258
0.340050	0.1	-0.006497
0.341717	0.1	-0.008821
0.343383	0.1	-0.012815
0.345050	0.1	-0.016451
0.346717	0.1	-0.017643
0.348383	0.1	-0.015855
0.350050	0.1	-0.012338
0.351717	0.1	-0.008523
0.353383	0.1	-0.005782
0.355050	0.1	-0.004888
0.356717	0.1	-0.004649
0.358383	0.1	-0.003278
0.360050	0.1	-0.000477
0.361717	0.1	0.001490
0.363383	0.1	-0.000179
0.365050	0.1	-0.006080
0.366717	0.1	-0.013649
0.368383	0.1	-0.018835
0.370050	0.1	-0.019610
0.371717	0.1	-0.016987
0.373383	0.1	-0.012696
0.375050	0.1	-0.008285
0.376717	0.1	-0.004888
0.378383	0.1	-0.003159
0.380050	0.1	-0.002444
0.381717	0.1	-0.001729
0.383383	0.1	-0.001132
0.385050	0.1	-0.001371
0.386717	0.1	-0.002623
0.388383	0.1	-0.003994
0.390050	0.1	-0.004113
0.391717	0.1	-0.002623
0.393383	0.1	-0.000834
0.395050	0.1	-0.000358
0.396717	0.1	-0.001371
0.398383	0.1	-0.002384
0.400050	0.1	-0.002205
0.401717	0.1	-0.001669
0.403383	0.1	-0.002146
0.405050	0.1	-0.003695
0.406717	0.1	-0.004947
0.408383	0.1	-0.004351
0.410050	0.1	-0.001848
0.411717	0.1	0.000417
0.413383	0.1	0.000060
0.415050	0.1	-0.003815
0.416717	0.1	-0.009716
0.418383	0.1	-0.015557
0.420050	0.1	-0.019729
0.421717	0.1	-0.021636
0.423383	0.1	-0.021338
0.425050	0.1	-0.020027
0.426717	0.1	-0.019729
0.428383	0.1	-0.021636
0.430050	0.1	-0.025272
0.431717	0.1	-0.028610
0.433383	0.1	-0.029564
0.435050	0.1	-0.027120
0.436717	0.1	-0.022352
0.438383	0.1	-0.017226
0.440050	0.1	-0.013113
0.441717	0.1	-0.010550
0.443383	0.1	-0.008821
0.445050	0.1	-0.006676
0.446717	0.1	-0.004172
0.448383	0.1	-0.003099
0.450050	0.1	-0.004828
0.451717	0.1	-0.008523
0.453383	0.1	-0.012398
0.455050	0.1	-0.015736
0.456717	0.1	-0.018477
0.458383	0.1	-0.020206
0.460050	0.1	-0.019550
0.461717	0.1	-0.016034
0.463383	0.1	-0.010848
0.465050	0.1	-0.005782
0.466717	0.1	-0.002027
0.468383	0.1	-0.000298
0.470050	0.1	-0.001073
0.471717	0.1	-0.003576
0.473383	0.1	-0.006616
0.475050	0.1	-0.009298
0.476717	0.1	-0.010908
0.478383	0.1	-0.011027
0.480050	0.1	-0.010073
0.481717	0.1	-0.009358
0.483383	0.1	-0.010371
0.485050	0.1	-0.013530
0.486717	0.1	-0.017703
0.488383	0.1	-0.021636
0.490050	0.1	-0.025034
0.491717	0.1	-0.027418
0.493383	0.1	-0.028372
0.495050	0.1	-0.027955
0.496717	0.1	-0.025928
0.498383	0.1	-0.022173
0.500050	0.1	-0.017762
0.501717	0.1	-0.014603
0.503383	0.1	-0.013769
0.505050	0.1	-0.014365
0.506717	0.1	-0.014186
0.508383	0.1	-0.011504
0.510050	0.1	-0.006735
0.511717	0.1	-0.002086
0.513383	0.1	0.000715
0.515050	0.1	0.001132
0.516717	0.1	-0.000596
0.518383	0.1	-0.003576
0.520050	0.1	-0.007033
0.521717	0.1	-0.010788
0.523383	0.1	-0.014663
0.525050	0.1	-0.018299
0.526717	0.1	-0.021219
0.528383	0.1	-0.022709
0.530050	0.1	-0.022769
0.531717	0.1	-0.021756
0.533383	0.1	-0.019848
0.535050	0.1	-0.017226
0.536717	0.1	-0.014722
0.538383	0.1	-0.012994
0.540050	0.1	-0.012338
0.541717	0.1	-0.013351
0.543383	0.1	-0.016451
0.545050	0.1	-0.019968
0.546717	0.1	-0.021696
0.548383	0.1	-0.021756
0.550050	0.1	-0.022292
0.551717	0.1	-0.024617
0.553383	0.1	-0.028133
0.555050	0.1	-0.031590
0.556717	0.1	-0.033677
0.558383	0.1	-0.032485
0.560050	0.1	-0.027478
0.561717	0.1	-0.021219
0.563383	0.1	-0.016570
0.565050	0.1	-0.014126
0.566717	0.1	-0.013232
0.568383	0.1	-0.012815
0.570050	0.1	-0.011623
0.571717	0.1	-0.009358
0.573383	0.1	-0.007987
0.575050	0.1	-0.009894
0.576717	0.1	-0.014484
0.578383	0.1	-0.017881
0.580050	0.1	-0.017703
0.581717	0.1	-0.015676
0.583383	0.1	-0.015378
0.585050	0.1	-0.018001
0.586717	0.1	-0.021935
0.588383	0.1	-0.025928
0.590050	0.1	-0.030220
0.591717	0.1	-0.034869
0.593383	0.1	-0.038564
0.595050	0.1	-0.039995
0.596717	0.1	-0.038803
0.598383	0.1	-0.035048
0.600050	0.1	-0.029325
0.601717	0.1	-0.023007
0.603383	0.1	-0.017345
0.605050	0.1	-0.013351
0.606717	0.1	-0.011981
0.608383	0.1	-0.013173
0.610050	0.1	-0.014722
0.611717	0.1	-0.014484
0.613383	0.1	-0.013053
0.615050	0.1	-0.012577
0.616717	0.1	-0.014365
0.618383	0.1	-0.017703
0.620050	0.1	-0.021636
0.621717	0.1	-0.025570
0.623383	0.1	-0.028670
0.625050	0.1	-0.030398
0.626717	0.1	-0.031292
0.628383	0.1	-0.032485
0.630050	0.1	-0.035167
0.631717	0.1	-0.039101
0.633383	0.1	-0.042260
0.635050	0.1	-0.042140
0.636717	0.1	-0.038266
0.638383	0.1	-0.032783
0.640050	0.1	-0.028491
0.641717	0.1	-0.026941
0.643383	0.1	-0.027418
0.645050	0.1	-0.028849
0.646717	0.1	-0.031054
0.648383	0.1	-0.033557
0.650050	0.1	-0.034273
0.651717	0.1	-0.031412
0.653383	0.1	-0.025749
0.655050	0.1	-0.019491
0.656717	0.1	-0.014603
0.658383	0.1	-0.011683
0.660050	0.1	-0.010490
0.661717	0.1	-0.010908
0.663383	0.1	-0.013053
0.665050	0.1	-0.016749
0.666717	0.1	-0.022173
0.668383	0.1	-0.028789
0.670050	0.1	-0.034928
0.671717	0.1	-0.038803
0.673383	0.1	-0.039935
0.675050	0.1	-0.039220
0.676717	0.1	-0.037372
0.678383	0.1	-0.034988
0.680050	0.1	-0.032365
0.681717	0.1	-0.029385
0.683383	0.1	-0.026464
0.685050	0.1	-0.025392
0.686717	0.1	-0.027657
0.688383	0.1	-0.032485
0.690050	0.1	-0.038147
0.691717	0.1	-0.043213
0.693383	0.1	-0.046253
0.695050	0.1	-0.045896
0.696717	0.1	-0.042140
0.698383	0.1	-0.037134
0.700050	0.1	-0.033975
0.701717	0.1	-0.034750
0.703383	0.1	-0.039160
0.705050	0.1	-0.044405
0.706717	0.1	-0.047147
0.708383	0.1	-0.046551
0.710050	0.1	-0.044405
0.711717	0.1	-0.043273
0.713383	0.1	-0.044286
0.715050	0.1	-0.046968
0.716717	0.1	-0.049412
0.718383	0.1	-0.048995
0.720050	0.1	-0.044763
0.721717	0.1	-0.038445
0.723383	0.1	-0.032902
0.725050	0.1	-0.030100
0.726717	0.1	-0.030339
0.728383	0.1	-0.032425
0.730050	0.1	-0.033677
0.731717	0.1	-0.031769
0.733383	0.1	-0.027120
0.735050	0.1	-0.022650
0.736717	0.1	-0.021160
0.738383	0.1	-0.022948
0.740050	0.1	-0.026107
0.741717	0.1	-0.028253
0.743383	0.1	-0.028729
0.745050	0.1	-0.028789
0.746717	0.1	-0.029147
0.748383	0.1	-0.029147
0.750050	0.1	-0.028014
0.751717	0.1	-0.026166
0.753383	0.1	-0.024796
0.755050	0.1	-0.025034
0.756717	0.1	-0.026405
0.758383	0.1	-0.026643
0.760050	0.1	-0.023186
0.761717	0.1	-0.016749
0.763383	0.1	-0.010848
0.765050	0.1	-0.008285
0.766717	0.1	-0.008881
0.768383	0.1	-0.010610
0.770050	0.1	-0.011802
0.771717	0.1	-0.012577
0.773383	0.1	-0.014603
0.775050	0.1	-0.018656
0.776717	0.1	-0.023544
0.778383	0.1	-0.027657
0.780050	0.1	-0.030279
0.781717	0.1	-0.030994
0.783383	0.1	-0.029087
0.785050	0.1	-0.025094
0.786717	0.1	-0.021458
0.788383	0.1	-0.020266
0.790050	0.1	-0.021160
0.791717	0.1	-0.022292
0.793383	0.1	-0.022531
0.795050	0.1	-0.022352
0.796717	0.1	-0.023305
0.798383	0.1	-0.026405
0.800050	0.1	-0.032365
0.801717	0.1	-0.040531
0.803383	0.1	-0.047863
0.805050	0.1	-0.049829
0.806717	0.1	-0.045419
0.808383	0.1	-0.038624
0.810050	0.1	-0.034571
0.811717	0.1	-0.034928
0.813383	0.1	-0.037551
0.815050	0.1	-0.039697
0.816717	0.1	-0.039577
0.818383	0.1	-0.037253
0.820050	0.1	-0.034153
0.821717	0.1	-0.031292
0.823383	0.1	-0.028491
0.825050	0.1	-0.025332
0.826717	0.1	-0.022829
0.828383	0.1	-0.023186
0.830050	0.1	-0.027895
0.831717	0.1	-0.035167
0.833383	0.1	-0.041842
0.835050	0.1	-0.046015
0.836717	0.1	-0.048280
0.838383	0.1	-0.049591
0.840050	0.1	-0.050306
0.841717	0.1	-0.050187
0.843383	0.1	-0.049055
0.845050	0.1	-0.047684
0.846717	0.1	-0.047982
0.848383	0.1	-0.051022
0.850050	0.1	-0.055075
0.851717	0.1	-0.057220
0.853383	0.1	-0.056088
0.855050	0.1	-0.052810
0.856717	0.1	-0.049472
0.858383	0.1	-0.046849
0.860050	0.1	-0.044405
0.861717	0.1	-0.041366
0.863383	0.1	-0.038028
0.865050	0.1	-0.035286
0.866717	0.1	-0.034034
0.868383	0.1	-0.033498
0.870050	0.1	-0.032663
0.871717	0.1	-0.031710
0.873383	0.1	-0.031233
0.875050	0.1	-0.031829
0.876717	0.1	-0.033915
0.878383	0.1	-0.037432
0.880050	0.1	-0.041544
0.881717	0.1	-0.044823
0.883383	0.1	-0.045896
0.885050	0.1	-0.043809
0.886717	0.1	-0.038326
0.888383	0.1	-0.029922
0.890050	0.1	-0.020504
0.891717	0.1	-0.012636
0.893383	0.1	-0.008464
0.895050	0.1	-0.008762
0.896717	0.1	-0.013530
0.898383	0.1	-0.021935
0.900050	0.1	-0.033081
0.901717	0.1	-0.045061
0.903383	0.1	-0.054955
0.905050	0.1	-0.060320
0.906717	0.1	-0.060499
0.908383	0.1	-0.056148
0.910050	0.1	-0.048578
0.911717	0.1	-0.039697
0.913383	0.1	-0.032663
0.915050	0.1	-0.031054
0.916717	0.1	-0.036001
0.918383	0.1	-0.044882
0.920050	0.1	-0.053465
0.921717	0.1	-0.058830
0.923383	0.1	-0.059426
0.925050	0.1	-0.055492
0.926717	0.1	-0.048876
0.928383	0.1	-0.042796
0.930050	0.1	-0.039816
0.931717	0.1	-0.040770
0.933383	0.1	-0.044525
0.935050	0.1	-0.048578
0.936717	0.1	-0.050485
0.938383	0.1	-0.049114
0.940050	0.1	-0.045419
0.941717	0.1	-0.041127
0.943383	0.1	-0.038445
0.945050	0.1	-0.038385
0.946717	0.1	-0.040650
0.948383	0.1	-0.043988
0.950050	0.1	-0.046670
0.951717	0.1	-0.047445
0.953383	0.1	-0.045836
0.955050	0.1	-0.042140
0.956717	0.1	-0.037551
0.958383	0.1	-0.034451
0.960050	0.1	-0.035286
0.961717	0.1	-0.040412
0.963383	0.1	-0.047624
0.965050	0.1	-0.053287
0.966717	0.1	-0.054419
0.968383	0.1	-0.050664
0.970050	0.1	-0.044465
0.971717	0.1	-0.039399
0.973383	0.1	-0.037730
0.975050	0.1	-0.038862
0.976717	0.1	-0.040889
0.978383	0.1	-0.042081
0.980050	0.1	-0.041783
0.981717	0.1	-0.040174
0.983383	0.1	-0.037909
0.985050	0.1	-0.035584
0.986717	0.1	-0.033796
0.988383	0.1	-0.033140
0.990050	0.1	-0.034809
0.991717	0.1	-0.039637
0.993383	0.1	-0.046194
0.995050	0.1	-0.051379
0.996717	0.1	-0.052452
0.998383	0.1	-0.049114
1.000050	0.1	-0.043035
1.001717	0.1	-0.036061
1.003383	0.1	-0.028789
1.005050	0.1	-0.021040
1.006717	0.1	-0.014365
1.008383	0.1	-0.011802
1.010050	0.1	-0.015199
1.011717	0.1	-0.023365
1.013383	0.1	-0.032783
1.015050	0.1	-0.040293
1.016717	0.1	-0.044346
1.018383	0.1	-0.044644
1.020050	0.1	-0.041366
1.021717	0.1	-0.035644
1.023383	0.1	-0.029504
1.025050	0.1	-0.025451
1.026717	0.1	-0.024080
1.028383	0.1	-0.023961
1.030050	0.1	-0.023663
1.031717	0.1	-0.023246
1.033383	0.1	-0.023484
1.035050	0.1	-0.025570
1.036717	0.1	-0.030339
1.038383	0.1	-0.037014
1.040050	0.1	-0.043452
1.041717	0.1	-0.047386
1.043383	0.1	-0.047445
1.045050	0.1	-0.043273
1.046717	0.1	-0.036240
1.048383	0.1	-0.028908
1.050050	0.1	-0.023127
1.051717	0.1	-0.019908
1.053383	0.1	-0.019670
1.055050	0.1	-0.022411
1.056717	0.1	-0.027061
1.058383	0.1	-0.031710
1.060050	0.1	-0.035405
1.061717	0.1	-0.038207
1.063383	0.1	-0.039935
1.065050	0.1	-0.039876
1.066717	0.1	-0.038445
1.068383	0.1	-0.036597
1.070050	0.1	-0.034809
1.071717	0.1	-0.033140
1.073383	0.1	-0.032604
1.075050	0.1	-0.034809
1.076717	0.1	-0.040412
1.078383	0.1	-0.047863
1.080050	0.1	-0.054657
1.081717	0.1	-0.059426
1.083383	0.1	-0.061989
1.085050	0.1	-0.062108
1.086717	0.1	-0.059366
1.088383	0.1	-0.054598
1.090050	0.1	-0.049591
1.091717	0.1	-0.045538
1.093383	0.1	-0.042975
1.095050	0.1	-0.041544
1.096717	0.1	-0.040472
1.098383	0.1	-0.039220
1.100050	0.1	-0.038028
1.101717	0.1	-0.036895
1.103383	0.1	-0.035644
1.105050	0.1	-0.035048
1.106717	0.1	-0.037313
1.108383	0.1	-0.044048
1.110050	0.1	-0.053644
1.111717	0.1	-0.062287
1.113383	0.1	-0.066638
1.115050	0.1	-0.065565
1.116717	0.1	-0.059247
1.118383	0.1	-0.049531
1.120050	0.1	-0.039876
1.121717	0.1	-0.033975
1.123383	0.1	-0.033975
1.125050	0.1	-0.038922
1.126717	0.1	-0.045180
1.128383	0.1	-0.048757
1.130050	0.1	-0.048101
1.131717	0.1	-0.044882
1.133383	0.1	-0.041902
1.135050	0.1	-0.041246
1.136717	0.1	-0.043035
1.138383	0.1	-0.045896
1.140050	0.1	-0.048041
1.141717	0.1	-0.049174
1.143383	0.1	-0.049353
1.145050	0.1	-0.048399
1.146717	0.1	-0.046790
1.148383	0.1	-0.046074
1.150050	0.1	-0.047326
1.151717	0.1	-0.049353
1.153383	0.1	-0.049531
1.155050	0.1	-0.045896
1.156717	0.1	-0.038564
1.158383	0.1	-0.029743
1.160050	0.1	-0.022471
1.161717	0.1	-0.018716
1.163383	0.1	-0.018775
1.165050	0.1	-0.021935
1.166717	0.1	-0.026226
1.168383	0.1	-0.029206
1.170050	0.1	-0.029445
1.171717	0.1	-0.027835
1.173383	0.1	-0.026524
1.175050	0.1	-0.026524
1.176717	0.1	-0.026882
1.178383	0.1	-0.026822
1.180050	0.1	-0.026882
1.181717	0.1	-0.028193
1.183383	0.1	-0.031769
1.185050	0.1	-0.037134
1.186717	0.1	-0.041842
1.188383	0.1	-0.043631
1.190050	0.1	-0.042498
1.191717	0.1	-0.040472
1.193383	0.1	-0.039637
1.195050	0.1	-0.040889
1.196717	0.1	-0.042915
1.198383	0.1	-0.043988
1.200050	0.1	-0.044227
1.201717	0.1	-0.045538
1.203383	0.1	-0.048459
1.205050	0.1	-0.051498
1.206717	0.1	-0.052810
1.208383	0.1	-0.051916
1.210050	0.1	-0.049412
1.211717	0.1	-0.047028
1.213383	0.1	-0.046194
1.215050	0.1	-0.047624
1.216717	0.1	-0.051379
1.218383	0.1	-0.056803
1.220050	0.1	-0.061512
1.221717	0.1	-0.063002
1.223383	0.1	-0.060201
1.225050	0.1	-0.054657
1.226717	0.1	-0.048935
1.228383	0.1	-0.045002
1.230050	0.1	-0.043631
1.231717	0.1	-0.044942
1.233383	0.1	-0.048578
1.235050	0.1	-0.052512
1.236717	0.1	-0.053227
1.238383	0.1	-0.048816
1.240050	0.1	-0.041366
1.241717	0.1	-0.035286
1.243383	0.1	-0.033438
1.245050	0.1	-0.035465
1.246717	0.1	-0.038981
1.248383	0.1	-0.041485
1.250050	0.1	-0.042200
1.251717	0.1	-0.042796
1.253383	0.1	-0.045359
1.255050	0.1	-0.049353
1.256717	0.1	-0.052035
1.258383	0.1	-0.051737
1.260050	0.1	-0.049710
1.261717	0.1	-0.048637
1.263383	0.1	-0.050187
1.265050	0.1	-0.054121
1.266717	0.1	-0.059307
1.268383	0.1	-0.063896
1.270050	0.1	-0.065506
1.271717	0.1	-0.062227
1.273383	0.1	-0.055015
1.275050	0.1	-0.047028
1.276717	0.1	-0.041246
1.278383	0.1	-0.039697
1.280050	0.1	-0.042439
1.281717	0.1	-0.047922
1.283383	0.1	-0.052691
1.285050	0.1	-0.054061
1.286717	0.1	-0.051856
1.288383	0.1	-0.047565
1.290050	0.1	-0.041842
1.291717	0.1	-0.034809
1.293383	0.1	-0.026822
1.295050	0.1	-0.018716
1.296717	0.1	-0.011683
1.298383	0.1	-0.008583
1.300050	0.1	-0.011742
1.301717	0.1	-0.020564
1.303383	0.1	-0.030935
1.305050	0.1	-0.037849
1.306717	0.1	-0.038147
1.308383	0.1	-0.032365
1.310050	0.1	-0.023365
1.311717	0.1	-0.015497
1.313383	0.1	-0.012457
1.315050	0.1	-0.015378
1.316717	0.1	-0.022173
1.318383	0.1	-0.030398
1.320050	0.1	-0.038385
1.321717	0.1	-0.045300
1.323383	0.1	-0.050783
1.325050	0.1	-0.054955
1.326717	0.1	-0.057817
1.328383	0.1	-0.058591
1.330050	0.1	-0.057220
1.331717	0.1	-0.054359
1.333383	0.1	-0.050783
1.335050	0.1	-0.046611
1.336717	0.1	-0.041902
1.338383	0.1	-0.036776
1.340050	0.1	-0.031292
1.341717	0.1	-0.025809
1.343383	0.1	-0.021040
1.345050	0.1	-0.017524
1.346717	0.1	-0.015616
1.348383	0.1	-0.015020
1.350050	0.1	-0.015676
1.351717	0.1	-0.017822
1.353383	0.1	-0.021279
1.355050	0.1	-0.025153
1.356717	0.1	-0.028372
1.358383	0.1	-0.030696
1.360050	0.1	-0.032485
1.361717	0.1	-0.033855
1.363383	0.1	-0.034988
1.365050	0.1	-0.036716
1.366717	0.1	-0.040054
1.368383	0.1	-0.045359
1.370050	0.1	-0.051260
1.371717	0.1	-0.055194
1.373383	0.1	-0.055313
1.375050	0.1	-0.051916
1.376717	0.1	-0.046253
1.378383	0.1	-0.039399
1.380050	0.1	-0.033796
1.381717	0.1	-0.032842
1.383383	0.1	-0.037968
1.385050	0.1	-0.046909
1.386717	0.1	-0.055552
1.388383	0.1	-0.060618
1.390050	0.1	-0.060499
1.391717	0.1	-0.055552
1.393383	0.1	-0.047386
1.395050	0.1	-0.038445
1.396717	0.1	-0.032127
1.398383	0.1	-0.030696
1.400050	0.1	-0.034034
1.401717	0.1	-0.039458
1.403383	0.1	-0.043213
1.405050	0.1	-0.042677
1.406717	0.1	-0.036716
1.408383	0.1	-0.025988
1.410050	0.1	-0.012279
1.411717	0.1	0.002503
1.413383	0.1	0.017881
1.415050	0.1	0.034630
1.416717	0.1	0.053585
1.418383	0.1	0.074685
1.420050	0.1	0.097990
1.421717	0.1	0.123620
1.423383	0.1	0.152051
1.425050	0.1	0.183344
1.426717	0.1	0.216842
1.428383	0.1	0.251234
1.430050	0.1	0.284851
1.431717	0.1	0.316560
1.433383	0.1	0.346363
1.435050	0.1	0.376344
1.436717	0.1	0.409663
1.438383	0.1	0.448108
1.440050	0.1	0.490725
1.441717	0.1	0.535309
1.443383	0.1	0.580668
1.445050	0.1	0.626981
1.446717	0.1	0.674784
1.448383	0.1	0.723958
1.450050	0.1	0.774264
1.451717	0.1	0.825405
1.453383	0.1	0.877619
1.455050	0.1	0.932336
1.456717	0.1	0.989556
1.458383	0.1	1.046777
1.460050	0.1	1.100838
1.461717	0.1	1.150668
1.463383	0.1	1.198053
1.465050	0.1	1.246035
1.466717	0.1	1.296580
1.468383	0.1	1.349866
1.470050	0.1	1.405776
1.471717	0.1	1.463652
1.473383	0.1	1.522303
1.475050	0.1	1.580060
1.476717	0.1	1.635432
1.478383	0.1	1.687467
1.480050	0.1	1.736224
1.481717	0.1	1.782835
1.483383	0.1	1.828432
1.485050	0.1	1.873851
1.486717	0.1	1.919389
1.488383	0.1	1.964808
1.490050	0.1	2.009392
1.491717	0.1	2.052426
1.493383	0.1	2.094507
1.495050	0.1	2.137780
1.496717	0.1	2.183437
1.498383	0.1	2.230466
1.500050	0.1	2.277374
1.501717	0.1	2.323926
1.503383	0.1	2.369642
1.505050	0.1	2.412975
1.506717	0.1	2.453625
1.508383	0.1	2.493024
1.510050	0.1	2.533555
1.511717	0.1	2.576292
1.513383	0.1	2.621293
1.515050	0.1	2.667666
1.516717	0.1	2.713800
1.518383	0.1	2.758205
1.520050	0.1	2.801478
1.521717	0.1	2.845287
1.523383	0.1	2.890825
1.525050	0.1	2.938748
1.526717	0.1	2.988756
1.528383	0.1	3.039897
1.530050	0.1	3.091693
1.531717	0.1	3.144026
1.533383	0.1	3.196836
1.535050	0.1	3.248990
1.536717	0.1	3.298760
1.538383	0.1	3.344894
1.540050	0.1	3.387511
1.541717	0.1	3.428638
1.543383	0.1	3.471196
1.545050	0.1	3.516376
1.546717	0.1	3.563404
1.548383	0.1	3.610790
1.550050	0.1	3.657103
1.551717	0.1	3.701449
1.553383	0.1	3.743947
1.555050	0.1	3.785908
1.556717	0.1	3.829479
1.558383	0.1	3.876686
1.560050	0.1	3.927648
1.561717	0.1	3.981829
1.563383	0.1	4.039169
1.565050	0.1	4.100800
1.566717	0.1	4.169286
1.568383	0.1	4.246652
1.570050	0.1	4.332543
1.571717	0.1	4.425466
1.573383	0.1	4.525543
1.575050	0.1	4.634679
1.576717	0.1	4.754722
1.578383	0.1	4.886747
1.580050	0.1	5.031109
1.581717	0.1	5.187393
1.583383	0.1	5.354643
1.585050	0.1	5.533338
1.586717	0.1	5.725861
1.588383	0.1	5.936146
1.590050	0.1	6.166995
1.591717	0.1	6.419361
1.593383	0.1	6.691158
1.595050	0.1	6.976307
1.596717	0.1	7.266820
1.598383	0.1	7.556141
1.600050	0.1	7.840634
1.601717	0.1	8.120299
1.603383	0.1	8.397460
1.605050	0.1	8.675695
1.606717	0.1	8.958400
1.608383	0.1	9.246767
1.610050	0.1	9.538472
1.611717	0.1	9.827614
1.613383	0.1	10.104240
1.615050	0.1	10.354281
1.616717	0.1	10.560275
1.618383	0.1	10.704935
1.620050	0.1	10.774851
1.621717	0.1	10.762633
1.623383	0.1	10.667682
1.625050	0.1	10.495783
1.626717	0.1	10.256768
1.628383	0.1	9.962798
1.630050	0.1	9.626687
1.631717	0.1	9.260893
1.633383	0.1	8.877159
1.635050	0.1	8.486927
1.636717	0.1	8.101941
1.638383	0.1	7.733286
1.640050	0.1	7.390619
1.641717	0.1	7.081926
1.643383	0.1	6.812513
1.645050	0.1	6.584227
1.646717	0.1	6.395758
1.648383	0.1	6.244243
1.650050	0.1	6.126106
1.651717	0.1	6.038189
1.653383	0.1	5.978167
1.655050	0.1	5.943358
1.656717	0.1	5.930364
1.658383	0.1	5.934298
1.660050	0.1	5.948902
1.661717	0.1	5.967498
1.663383	0.1	5.984724
1.665050	0.1	5.997658
1.666717	0.1	6.006241
1.668383	0.1	6.011427
1.670050	0.1	6.013334
1.671717	0.1	6.011427
1.673383	0.1	6.005466
1.675050	0.1	5.995870
1.676717	0.1	5.982757
1.678383	0.1	5.965174
1.680050	0.1	5.941868
1.681717	0.1	5.912423
1.683383	0.1	5.876899
1.685050	0.1	5.835891
1.686717	0.1	5.790532
1.688383	0.1	5.741954
1.690050	0.1	5.689562
1.691717	0.1	5.632282
1.693383	0.1	5.570591
1.695050	0.1	5.507231
1.696717	0.1	5.445600
1.698383	0.1	5.387068
1.700050	0.1	5.330205
1.701717	0.1	5.272687
1.703383	0.1	5.213499
1.705050	0.1	5.154550
1.706717	0.1	5.098939
1.708383	0.1	5.048454
1.710050	0.1	5.002261
1.711717	0.1	4.958451
1.713383	0.1	4.915536
1.715050	0.1	4.872859
1.716717	0.1	4.830838
1.718383	0.1	4.790426
1.720050	0.1	4.751563
1.721717	0.1	4.713118
1.723383	0.1	4.673124
1.725050	0.1	4.630804
1.726717	0.1	4.587770
1.728383	0.1	4.547119
1.730050	0.1	4.510880
1.731717	0.1	4.478932
1.733383	0.1	4.450739
1.735050	0.1	4.426241
1.736717	0.1	4.405558
1.738383	0.1	4.388511
1.740050	0.1	4.374087
1.741717	0.1	4.360914
1.743383	0.1	4.348099
1.745050	0.1	4.334510
1.746717	0.1	4.319430
1.748383	0.1	4.302621
1.750050	0.1	4.283786
1.751717	0.1	4.263044
1.753383	0.1	4.241228
1.755050	0.1	4.220963
1.756717	0.1	4.205227
1.758383	0.1	4.194796
1.760050	0.1	4.188597
1.761717	0.1	4.184842
1.763383	0.1	4.181803
1.765050	0.1	4.177869
1.766717	0.1	4.171729
1.768383	0.1	4.162550
1.770050	0.1	4.150331
1.771717	0.1	4.137516
1.773383	0.1	4.127026
1.775050	0.1	4.119575
1.776717	0.1	4.113794
1.778383	0.1	4.107714
1.780050	0.1	4.099369
1.781717	0.1	4.087329
1.783383	0.1	4.072249
1.785050	0.1	4.056335
1.786717	0.1	4.041672
1.788383	0.1	4.028559
1.790050	0.1	4.016221
1.791717	0.1	4.003883
1.793383	0.1	3.992260
1.795050	0.1	3.982604
1.796717	0.1	3.975034
1.798383	0.1	3.968001
1.800050	0.1	3.959298
1.801717	0.1	3.947854
1.803383	0.1	3.934503
1.805050	0.1	3.921211
1.806717	0.1	3.909528
1.808383	0.1	3.899694
1.810050	0.1	3.891528
1.811717	0.1	3.885210
1.813383	0.1	3.880263
1.815050	0.1	3.874958
1.816717	0.1	3.867328
1.818383	0.1	3.856600
1.820050	0.1	3.843665
1.821717	0.1	3.829181
1.823383	0.1	3.812254
1.825050	0.1	3.792048
1.826717	0.1	3.770232
1.828383	0.1	3.750026
1.830050	0.1	3.733516
1.831717	0.1	3.720939
1.833383	0.1	3.711403
1.835050	0.1	3.703594
1.836717	0.1	3.696442
1.838383	0.1	3.689349
1.840050	0.1	3.681779
1.841717	0.1	3.673375
1.843383	0.1	3.664077
1.845050	0.1	3.654480
1.846717	0.1	3.644407
1.848383	0.1	3.633261
1.850050	0.1	3.621578
1.851717	0.1	3.611446
1.853383	0.1	3.604412
1.855050	0.1	3.600240
1.856717	0.1	3.597617
1.858383	0.1	3.595352
1.860050	0.1	3.591717
1.861717	0.1	3.584445
1.863383	0.1	3.571630
1.865050	0.1	3.554046
1.866717	0.1	3.534138
1.868383	0.1	3.513634
1.870050	0.1	3.492654
1.871717	0.1	3.471256
1.873383	0.1	3.450036
1.875050	0.1	3.430188
1.876717	0.1	3.413081
1.878383	0.1	3.399134
1.880050	0.1	3.386557
1.881717	0.1	3.372133
1.883383	0.1	3.354609
1.885050	0.1	3.336013
1.886717	0.1	3.318668
1.888383	0.1	3.303290
1.890050	0.1	3.288984
1.891717	0.1	3.273547
1.893383	0.1	3.254354
1.895050	0.1	3.229678
1.896717	0.1	3.199637
1.898383	0.1	3.165662
1.900050	0.1	3.129721
1.901717	0.1	3.094077
1.903383	0.1	3.061414
1.905050	0.1	3.034055
1.906717	0.1	3.012240
1.908383	0.1	2.995312
1.910050	0.1	2.981842
1.911717	0.1	2.969206
1.913383	0.1	2.953768
1.915050	0.1	2.932728
1.916717	0.1	2.906621
1.918383	0.1	2.877951
1.920050	0.1	2.849460
1.921717	0.1	2.822399
1.923383	0.1	2.797663
1.925050	0.1	2.776325
1.926717	0.1	2.758622
1.928383	0.1	2.742946
1.930050	0.1	2.727032
1.931717	0.1	2.709747
1.933383	0.1	2.691150
1.935050	0.1	2.671778
1.936717	0.1	2.652407
1.938383	0.1	2.633631
1.940050	0.1	2.615929
1.941717	0.1	2.599538
1.943383	0.1	2.583981
1.945050	0.1	2.568185
1.946717	0.1	2.552092
1.948383	0.1	2.536714
1.950050	0.1	2.523661
1.951717	0.1	2.513588
1.953383	0.1	2.505183
1.955050	0.1	2.496302
1.956717	0.1	2.485216
1.958383	0.1	2.471507
1.960050	0.1	2.456069
1.961717	0.1	2.440691
1.963383	0.1	2.426803
1.965050	0.1	2.413929
1.966717	0.1	2.400398
1.968383	0.1	2.385318
1.970050	0.1	2.369583
1.971717	0.1	2.354443
1.973383	0.1	2.340257
1.975050	0.1	2.327442
1.976717	0.1	2.316713
1.978383	0.1	2.307654
1.980050	0.1	2.299309
1.981717	0.1	2.291203
1.983383	0.1	2.283156
1.985050	0.1	2.274811
1.986717	0.1	2.265453
1.988383	0.1	2.254784
1.990050	0.1	2.243161
1.991717	0.1	2.231598
1.993383	0.1	2.220333
1.995050	0.1	2.208710
1.996717	0.1	2.197027
1.998383	0.1	2.187073
2.000050	0.1	2.180457
2.001717	0.1	2.177358
2.003383	0.1	2.176404
2.005050	0.1	2.174556
2.006717	0.1	2.169013
2.008383	0.1	2.159655
2.010050	0.1	2.148688
2.011717	0.1	2.138138
2.013383	0.1	2.128124
2.015050	0.1	2.118707
2.016717	0.1	2.109826
2.018383	0.1	2.100825
2.020050	0.1	2.091468
2.021717	0.1	2.083361
2.023383	0.1	2.078712
2.025050	0.1	2.078593
2.026717	0.1	2.082229
2.028383	0.1	2.087236
2.030050	0.1	2.090991
2.031717	0.1	2.090693
2.033383	0.1	2.084136
2.035050	0.1	2.071798
2.036717	0.1	2.056718
2.038383	0.1	2.042294
2.040050	0.1	2.030969
2.041717	0.1	2.023816
2.043383	0.1	2.019525
2.045050	0.1	2.015829
2.046717	0.1	2.011955
2.048383	0.1	2.009213
2.050050	0.1	2.007842
2.051717	0.1	2.006710
2.053383	0.1	2.005041
2.055050	0.1	2.002716
2.056717	0.1	1.999617
2.058383	0.1	1.994789
2.060050	0.1	1.987398
2.061717	0.1	1.977623
2.063383	0.1	1.966655
2.065050	0.1	1.955807
2.066717	0.1	1.945377
2.068383	0.1	1.935482
2.070050	0.1	1.926839
2.071717	0.1	1.919508
2.073383	0.1	1.912594
2.075050	0.1	1.905143
2.076717	0.1	1.897574
2.078383	0.1	1.890659
2.080050	0.1	1.883984
2.081717	0.1	1.876056
2.083383	0.1	1.866341
2.085050	0.1	1.855970
2.086717	0.1	1.846075
2.088383	0.1	1.838148
2.090050	0.1	1.833141
2.091717	0.1	1.830340
2.093383	0.1	1.827061
2.095050	0.1	1.821399
2.096717	0.1	1.812518
2.098383	0.1	1.800478
2.100050	0.1	1.786530
2.101717	0.1	1.772821
2.103383	0.1	1.760423
2.105050	0.1	1.748264
2.106717	0.1	1.734555
2.108383	0.1	1.719833
2.110050	0.1	1.707137
2.111717	0.1	1.698792
2.113383	0.1	1.694441
2.115050	0.1	1.692474
2.116717	0.1	1.691699
2.118383	0.1	1.691401
2.120050	0.1	1.690447
2.121717	0.1	1.687348
2.123383	0.1	1.680911
2.125050	0.1	1.671374
2.126717	0.1	1.660526
2.128383	0.1	1.649678
2.130050	0.1	1.637817
2.131717	0.1	1.624048
2.133383	0.1	1.609504
2.135050	0.1	1.596391
2.136717	0.1	1.586020
2.138383	0.1	1.577377
2.140050	0.1	1.567662
2.141717	0.1	1.555383
2.143383	0.1	1.541853
2.145050	0.1	1.530171
2.146717	0.1	1.522660
2.148383	0.1	1.519203
2.150050	0.1	1.518667
2.151717	0.1	1.519919
2.153383	0.1	1.522064
2.155050	0.1	1.523137
2.156717	0.1	1.520574
2.158383	0.1	1.512528
2.160050	0.1	1.499474
2.161717	0.1	1.484454
2.163383	0.1	1.470387
2.165050	0.1	1.458407
2.166717	0.1	1.448631
2.168383	0.1	1.440942
2.170050	0.1	1.434743
2.171717	0.1	1.429617
2.173383	0.1	1.426160
2.175050	0.1	1.423776
2.176717	0.1	1.420379
2.178383	0.1	1.413226
2.180050	0.1	1.400888
2.181717	0.1	1.384378
2.183383	0.1	1.365841
2.185050	0.1	1.347482
2.186717	0.1	1.331687
2.188383	0.1	1.320303
2.190050	0.1	1.313448
2.191717	0.1	1.309931
2.193383	0.1	1.309395
2.195050	0.1	1.311421
2.196717	0.1	1.314581
2.198383	0.1	1.316011
2.200050	0.1	1.313210
2.201717	0.1	1.304925
2.203383	0.1	1.292229
2.205050	0.1	1.277447
2.206717	0.1	1.263261
2.208383	0.1	1.251876
2.210050	0.1	1.244366
2.211717	0.1	1.240134
2.213383	0.1	1.237631
2.215050	0.1	1.235128
2.216717	0.1	1.231253
2.218383	0.1	1.225650
2.220050	0.1	1.219273
2.221717	0.1	1.213491
2.223383	0.1	1.207829
2.225050	0.1	1.200676
2.226717	0.1	1.191676
2.228383	0.1	1.181662
2.230050	0.1	1.172245
2.231717	0.1	1.165629
2.233383	0.1	1.162887
2.235050	0.1	1.162648
2.236717	0.1	1.161575
2.238383	0.1	1.157641
2.240050	0.1	1.151562
2.241717	0.1	1.146078
2.243383	0.1	1.142979
2.245050	0.1	1.141131
2.246717	0.1	1.137495
2.248383	0.1	1.130581
2.250050	0.1	1.120806
2.251717	0.1	1.110137
2.253383	0.1	1.101315
2.255050	0.1	1.095593
2.256717	0.1	1.091659
2.258383	0.1	1.088202
2.260050	0.1	1.084566
2.261717	0.1	1.080334
2.263383	0.1	1.075924
2.265050	0.1	1.071870
2.266717	0.1	1.068592
2.268383	0.1	1.066685
2.270050	0.1	1.066506
2.271717	0.1	1.067400
2.273383	0.1	1.068652
2.275050	0.1	1.069725
2.276717	0.1	1.069307
2.278383	0.1	1.066089
2.280050	0.1	1.060844
2.281717	0.1	1.055896
2.283383	0.1	1.052857
2.285050	0.1	1.051366
2.286717	0.1	1.048863
2.288383	0.1	1.043141
2.290050	0.1	1.034081
2.291717	0.1	1.023531
2.293383	0.1	1.012862
2.295050	0.1	1.002729
2.296717	0.1	0.994325
2.298383	0.1	0.989080
2.300050	0.1	0.987768
2.301717	0.1	0.989616
2.303383	0.1	0.992715
2.305050	0.1	0.994980
2.306717	0.1	0.996292
2.308383	0.1	0.998378
2.310050	0.1	1.002669
2.311717	0.1	1.008332
2.313383	0.1	1.012921
2.315050	0.1	1.015186
2.316717	0.1	1.016200
2.318383	0.1	1.017392
2.320050	0.1	1.019478
2.321717	0.1	1.022101
2.323383	0.1	1.024783
2.325050	0.1	1.026452
2.326717	0.1	1.026213
2.328383	0.1	1.024365
2.330050	0.1	1.022935
2.331717	0.1	1.024425
2.333383	0.1	1.029015
2.335050	0.1	1.035333
2.336717	0.1	1.041353
2.338383	0.1	1.045883
2.340050	0.1	1.048565
2.341717	0.1	1.049280
2.343383	0.1	1.047969
2.345050	0.1	1.046240
2.346717	0.1	1.045764
2.348383	0.1	1.045883
2.350050	0.1	1.044095
2.351717	0.1	1.039326
2.353383	0.1	1.032651
2.355050	0.1	1.026273
2.356717	0.1	1.022577
2.358383	0.1	1.022160
2.360050	0.1	1.023293
2.361717	0.1	1.023948
2.363383	0.1	1.023591
2.365050	0.1	1.023233
2.366717	0.1	1.024067
2.368383	0.1	1.026452
2.370050	0.1	1.030088
2.371717	0.1	1.033962
2.373383	0.1	1.036763
2.375050	0.1	1.037359
2.376717	0.1	1.035035
2.378383	0.1	1.029134
2.380050	0.1	1.019776
2.381717	0.1	1.009524
2.383383	0.1	1.001656
2.385050	0.1	0.997543
2.386717	0.1	0.995100
2.388383	0.1	0.991702
2.390050	0.1	0.986815
2.391717	0.1	0.981987
2.393383	0.1	0.979364
2.395050	0.1	0.979126
2.396717	0.1	0.979543
2.398383	0.1	0.979483
2.400050	0.1	0.978470
2.401717	0.1	0.976443
2.403383	0.1	0.973821
2.405050	0.1	0.972033
2.406717	0.1	0.971913
2.408383	0.1	0.972390
2.410050	0.1	0.972033
2.411717	0.1	0.970662
2.413383	0.1	0.968635
2.415050	0.1	0.966072
2.416717	0.1	0.962853
2.418383	0.1	0.959218
2.420050	0.1	0.954509
2.421717	0.1	0.948012
2.423383	0.1	0.940442
2.425050	0.1	0.933230
2.426717	0.1	0.927270
2.428383	0.1	0.922740
2.430050	0.1	0.919700
2.431717	0.1	0.918388
2.433383	0.1	0.918090
2.435050	0.1	0.916779
2.436717	0.1	0.912428
2.438383	0.1	0.905395
2.440050	0.1	0.898242
2.441717	0.1	0.893891
2.443383	0.1	0.893533
2.445050	0.1	0.895858
2.446717	0.1	0.898123
2.448383	0.1	0.899017
2.450050	0.1	0.897944
2.451717	0.1	0.893951
2.453383	0.1	0.886679
2.455050	0.1	0.877321
2.456717	0.1	0.868201
2.458383	0.1	0.861645
2.460050	0.1	0.858545
2.461717	0.1	0.858545
2.463383	0.1	0.860572
2.465050	0.1	0.862420
2.466717	0.1	0.861347
2.468383	0.1	0.856161
2.470050	0.1	0.848532
2.471717	0.1	0.841498
2.473383	0.1	0.836790
2.475050	0.1	0.833988
2.476717	0.1	0.831544
2.478383	0.1	0.828028
2.480050	0.1	0.823319
2.481717	0.1	0.818193
2.483383	0.1	0.812948
2.485050	0.1	0.807464
2.486717	0.1	0.801683
2.488383	0.1	0.796258
2.490050	0.1	0.792503
2.491717	0.1	0.791848
2.493383	0.1	0.794470
2.495050	0.1	0.798821
2.496717	0.1	0.802517
2.498383	0.1	0.804007
2.500050	0.1	0.802219
2.501717	0.1	0.796437
2.503383	0.1	0.787497
2.505050	0.1	0.778437
2.506717	0.1	0.772774
2.508383	0.1	0.772655
2.510050	0.1	0.777245
2.511717	0.1	0.783742
2.513383	0.1	0.789046
2.515050	0.1	0.791609
2.516717	0.1	0.791431
2.518383	0.1	0.789464
2.520050	0.1	0.786066
2.521717	0.1	0.780523
2.523383	0.1	0.771761
2.525050	0.1	0.760436
2.526717	0.1	0.749886
2.528383	0.1	0.743985
2.530050	0.1	0.743389
2.531717	0.1	0.746310
2.533383	0.1	0.749946
2.535050	0.1	0.751913
2.536717	0.1	0.750899
2.538383	0.1	0.747800
2.540050	0.1	0.744462
2.541717	0.1	0.742257
2.543383	0.1	0.740945
2.545050	0.1	0.739217
2.546717	0.1	0.737011
2.548383	0.1	0.735760
2.550050	0.1	0.737190
2.551717	0.1	0.740528
2.553383	0.1	0.743032
2.555050	0.1	0.743330
2.556717	0.1	0.742495
2.558383	0.1	0.741541
2.560050	0.1	0.739396
2.561717	0.1	0.734210
2.563383	0.1	0.726223
2.565050	0.1	0.717938
2.566717	0.1	0.712156
2.568383	0.1	0.710130
2.570050	0.1	0.710547
2.571717	0.1	0.711262
2.573383	0.1	0.711620
2.575050	0.1	0.712812
2.576717	0.1	0.715673
2.578383	0.1	0.719369
2.580050	0.1	0.722647
2.581717	0.1	0.724793
2.583383	0.1	0.724852
2.585050	0.1	0.722349
2.586717	0.1	0.717759
2.588383	0.1	0.711918
2.590050	0.1	0.704944
2.591717	0.1	0.697017
2.593383	0.1	0.688851
2.595050	0.1	0.682116
2.596717	0.1	0.678182
2.598383	0.1	0.677109
2.600050	0.1	0.677228
2.601717	0.1	0.676930
2.603383	0.1	0.675023
2.605050	0.1	0.670970
2.606717	0.1	0.665426
2.608383	0.1	0.660420
2.610050	0.1	0.657558
2.611717	0.1	0.656903
2.613383	0.1	0.658155
2.615050	0.1	0.660837
2.616717	0.1	0.664651
2.618383	0.1	0.669003
2.620050	0.1	0.672638
2.621717	0.1	0.675142
2.623383	0.1	0.677288
2.625050	0.1	0.679910
2.626717	0.1	0.682592
2.628383	0.1	0.684559
2.630050	0.1	0.685155
2.631717	0.1	0.683487
2.633383	0.1	0.678957
2.635050	0.1	0.672638
2.636717	0.1	0.665546
2.638383	0.1	0.658751
2.640050	0.1	0.653386
2.641717	0.1	0.649929
2.643383	0.1	0.647485
2.645050	0.1	0.645220
2.646717	0.1	0.643313
2.648383	0.1	0.642180
2.650050	0.1	0.642240
2.651717	0.1	0.643134
2.653383	0.1	0.644922
2.655050	0.1	0.647903
2.656717	0.1	0.652194
2.658383	0.1	0.656426
2.660050	0.1	0.658453
2.661717	0.1	0.656962
2.663383	0.1	0.652373
2.665050	0.1	0.646472
2.666717	0.1	0.640929
2.668383	0.1	0.636399
2.670050	0.1	0.632644
2.671717	0.1	0.629246
2.673383	0.1	0.626147
2.675050	0.1	0.623286
2.676717	0.1	0.620842
2.678383	0.1	0.619531
2.680050	0.1	0.621259
2.681717	0.1	0.626683
2.683383	0.1	0.633299
2.685050	0.1	0.637353
2.686717	0.1	0.636995
2.688383	0.1	0.632882
2.690050	0.1	0.626981
2.691717	0.1	0.620961
2.693383	0.1	0.615656
2.695050	0.1	0.611365
2.696717	0.1	0.608563
2.698383	0.1	0.607610
2.700050	0.1	0.608444
2.701717	0.1	0.610888
2.703383	0.1	0.614166
2.705050	0.1	0.616849
2.706717	0.1	0.617921
2.708383	0.1	0.617385
2.710050	0.1	0.616014
2.711717	0.1	0.614762
2.713383	0.1	0.613928
2.715050	0.1	0.612974
2.716717	0.1	0.612199
2.718383	0.1	0.612795
2.720050	0.1	0.615001
2.721717	0.1	0.617206
2.723383	0.1	0.617743
2.725050	0.1	0.616431
2.726717	0.1	0.613511
2.728383	0.1	0.608385
2.730050	0.1	0.601709
2.731717	0.1	0.595629
2.733383	0.1	0.592291
2.735050	0.1	0.591815
2.736717	0.1	0.593305
2.738383	0.1	0.595689
2.740050	0.1	0.598133
2.741717	0.1	0.599504
2.743383	0.1	0.599027
2.745050	0.1	0.596523
2.746717	0.1	0.592768
2.748383	0.1	0.589192
2.750050	0.1	0.587344
2.751717	0.1	0.588238
2.753383	0.1	0.591517
2.755050	0.1	0.595510
2.756717	0.1	0.598967
2.758383	0.1	0.601471
2.760050	0.1	0.601947
2.761717	0.1	0.598371
2.763383	0.1	0.590265
2.765050	0.1	0.580311
2.766717	0.1	0.572801
2.768383	0.1	0.569761
2.770050	0.1	0.569999
2.771717	0.1	0.571549
2.773383	0.1	0.573397
2.775050	0.1	0.575423
2.776717	0.1	0.578404
2.778383	0.1	0.583172
2.780050	0.1	0.589132
2.781717	0.1	0.593841
2.783383	0.1	0.595629
2.785050	0.1	0.594139
2.786717	0.1	0.589669
2.788383	0.1	0.583053
2.790050	0.1	0.575662
2.791717	0.1	0.569463
2.793383	0.1	0.566006
2.795050	0.1	0.566185
2.796717	0.1	0.569999
2.798383	0.1	0.575960
2.800050	0.1	0.580907
2.801717	0.1	0.582039
2.803383	0.1	0.578582
2.805050	0.1	0.571787
2.806717	0.1	0.563502
2.808383	0.1	0.555515
2.810050	0.1	0.550032
2.811717	0.1	0.548482
2.813383	0.1	0.550151
2.815050	0.1	0.553131
2.816717	0.1	0.555813
2.818383	0.1	0.557303
2.820050	0.1	0.557780
2.821717	0.1	0.558615
2.823383	0.1	0.561655
2.825050	0.1	0.568152
2.826717	0.1	0.576973
2.828383	0.1	0.585318
2.830050	0.1	0.590563
2.831717	0.1	0.591219
2.833383	0.1	0.586927
2.835050	0.1	0.579059
2.836717	0.1	0.571013
2.838383	0.1	0.565767
2.840050	0.1	0.564098
2.841717	0.1	0.564635
2.843383	0.1	0.565410
2.845050	0.1	0.564873
2.846717	0.1	0.562847
2.848383	0.1	0.560820
2.850050	0.1	0.560820
2.851717	0.1	0.563502
2.853383	0.1	0.567734
2.855050	0.1	0.571728
2.856717	0.1	0.574589
2.858383	0.1	0.576377
2.860050	0.1	0.577807
2.861717	0.1	0.579774
2.863383	0.1	0.582814
2.865050	0.1	0.586808
2.866717	0.1	0.591099
2.868383	0.1	0.594139
2.870050	0.1	0.594437
2.871717	0.1	0.592291
2.873383	0.1	0.589967
2.875050	0.1	0.589252
2.876717	0.1	0.590801
2.878383	0.1	0.594020
2.880050	0.1	0.597835
2.881717	0.1	0.600636
2.883383	0.1	0.601828
2.885050	0.1	0.602186
2.886717	0.1	0.602961
2.888383	0.1	0.603974
2.890050	0.1	0.604510
2.891717	0.1	0.604034
2.893383	0.1	0.603437
2.895050	0.1	0.603676
2.896717	0.1	0.604093
2.898383	0.1	0.603199
2.900050	0.1	0.600219
2.901717	0.1	0.595868
2.903383	0.1	0.591934
2.905050	0.1	0.590146
2.906717	0.1	0.591159
2.908383	0.1	0.593543
2.910050	0.1	0.596285
2.911717	0.1	0.600874
2.913383	0.1	0.608861
2.915050	0.1	0.619412
2.916717	0.1	0.629306
2.918383	0.1	0.634909
2.920050	0.1	0.634313
2.921717	0.1	0.628531
2.923383	0.1	0.619948
2.925050	0.1	0.610292
2.926717	0.1	0.600517
2.928383	0.1	0.591576
2.930050	0.1	0.584722
2.931717	0.1	0.581682
2.933383	0.1	0.583053
2.935050	0.1	0.587463
2.936717	0.1	0.593007
2.938383	0.1	0.598013
2.940050	0.1	0.600994
2.941717	0.1	0.601590
2.943383	0.1	0.600755
2.945050	0.1	0.599146
2.946717	0.1	0.596404
2.948383	0.1	0.592113
2.950050	0.1	0.586808
2.951717	0.1	0.580967
2.953383	0.1	0.575066
2.955050	0.1	0.570118
2.956717	0.1	0.567734
2.958383	0.1	0.569165
2.960050	0.1	0.574350
2.961717	0.1	0.581920
2.963383	0.1	0.590086
2.965050	0.1	0.597477
2.966717	0.1	0.603318
2.968383	0.1	0.606835
2.970050	0.1	0.607610
2.971717	0.1	0.605345
2.973383	0.1	0.600338
2.975050	0.1	0.593483
2.976717	0.1	0.586391
2.978383	0.1	0.581324
2.980050	0.1	0.579476
2.981717	0.1	0.580668
2.983383	0.1	0.583828
2.985050	0.1	0.587463
2.986717	0.1	0.590026
2.988383	0.1	0.590324
2.990050	0.1	0.588059
2.991717	0.1	0.583649
2.993383	0.1	0.578523
2.995050	0.1	0.573874
2.996717	0.1	0.569701
2.998383	0.1	0.566065
3.000050	0.1	0.563860
3.001717	0.1	0.563383
3.003383	0.1	0.563741
3.005050	0.1	0.564575
3.006717	0.1	0.566542
3.008383	0.1	0.570416
3.010050	0.1	0.576377
3.011717	0.1	0.583530
3.013383	0.1	0.589550
3.015050	0.1	0.591934
3.016717	0.1	0.589848
3.018383	0.1	0.584900
3.020050	0.1	0.578761
3.021717	0.1	0.572681
3.023383	0.1	0.567734
3.025050	0.1	0.565231
3.026717	0.1	0.564516
3.028383	0.1	0.563622
3.030050	0.1	0.561059
3.031717	0.1	0.558436
3.033383	0.1	0.558794
3.035050	0.1	0.563204
3.036717	0.1	0.569344
3.038383	0.1	0.574350
3.040050	0.1	0.577033
3.041717	0.1	0.577509
3.043383	0.1	0.577033
3.045050	0.1	0.576556
3.046717	0.1	0.576377
3.048383	0.1	0.576913
3.050050	0.1	0.578821
3.051717	0.1	0.582159
3.053383	0.1	0.584841
3.055050	0.1	0.584245
3.056717	0.1	0.579059
3.058383	0.1	0.571013
3.060050	0.1	0.563026
3.061717	0.1	0.556707
3.063383	0.1	0.552535
3.065050	0.1	0.550330
3.066717	0.1	0.549316
3.068383	0.1	0.547946
3.070050	0.1	0.545144
3.071717	0.1	0.541449
3.073383	0.1	0.538647
3.075050	0.1	0.538290
3.076717	0.1	0.540197
3.078383	0.1	0.542939
3.080050	0.1	0.545204
3.081717	0.1	0.546098
3.083383	0.1	0.545561
3.085050	0.1	0.543535
3.086717	0.1	0.540316
3.088383	0.1	0.536621
3.090050	0.1	0.533640
3.091717	0.1	0.531495
3.093383	0.1	0.529766
3.095050	0.1	0.528455
3.096717	0.1	0.528336
3.098383	0.1	0.529826
3.100050	0.1	0.532031
3.101717	0.1	0.533283
3.103383	0.1	0.531971
3.105050	0.1	0.527501
3.106717	0.1	0.521660
3.108383	0.1	0.517488
3.110050	0.1	0.517488
3.111717	0.1	0.521541
3.113383	0.1	0.528097
3.115050	0.1	0.535309
3.116717	0.1	0.541747
3.118383	0.1	0.546336
3.120050	0.1	0.548840
3.121717	0.1	0.549078
3.123383	0.1	0.546694
3.125050	0.1	0.541031
3.126717	0.1	0.531971
3.128383	0.1	0.521064
3.130050	0.1	0.511587
3.131717	0.1	0.506401
3.133383	0.1	0.505805
3.135050	0.1	0.508189
3.136717	0.1	0.511289
3.138383	0.1	0.512481
3.140050	0.1	0.510037
3.141717	0.1	0.504553
3.143383	0.1	0.498831
3.145050	0.1	0.495553
3.146717	0.1	0.495672
3.148383	0.1	0.498354
3.150050	0.1	0.502169
3.151717	0.1	0.506103
3.153383	0.1	0.509679
3.155050	0.1	0.512421
3.156717	0.1	0.513971
3.158383	0.1	0.514507
3.160050	0.1	0.513792
3.161717	0.1	0.510991
3.163383	0.1	0.506103
3.165050	0.1	0.500560
3.166717	0.1	0.495613
3.168383	0.1	0.490963
3.170050	0.1	0.485957
3.171717	0.1	0.480950
3.173383	0.1	0.476658
3.175050	0.1	0.473261
3.176717	0.1	0.470698
3.178383	0.1	0.468671
3.180050	0.1	0.467002
3.181717	0.1	0.465572
3.183383	0.1	0.464261
3.185050	0.1	0.463247
3.186717	0.1	0.462890
3.188383	0.1	0.463963
3.190050	0.1	0.466585
3.191717	0.1	0.469983
3.193383	0.1	0.472188
3.195050	0.1	0.471532
3.196717	0.1	0.468195
3.198383	0.1	0.463665
3.200050	0.1	0.458956
3.201717	0.1	0.454187
3.203383	0.1	0.449777
3.205050	0.1	0.447035
3.206717	0.1	0.446737
3.208383	0.1	0.447392
3.210050	0.1	0.446081
3.211717	0.1	0.441313
3.213383	0.1	0.434399
3.215050	0.1	0.427067
3.216717	0.1	0.419617
3.218383	0.1	0.411987
3.220050	0.1	0.404894
3.221717	0.1	0.399709
3.223383	0.1	0.397980
3.225050	0.1	0.400424
3.226717	0.1	0.406206
3.228383	0.1	0.413299
3.230050	0.1	0.419855
3.231717	0.1	0.424624
3.233383	0.1	0.426710
3.235050	0.1	0.426173
3.236717	0.1	0.424743
3.238383	0.1	0.424147
3.240050	0.1	0.424743
3.241717	0.1	0.425220
3.243383	0.1	0.423968
3.245050	0.1	0.419736
3.246717	0.1	0.412762
3.248383	0.1	0.404835
3.250050	0.1	0.398874
3.251717	0.1	0.396371
3.253383	0.1	0.396311
3.255050	0.1	0.395954
3.256717	0.1	0.393093
3.258383	0.1	0.387073
3.260050	0.1	0.378847
3.261717	0.1	0.370622
3.263383	0.1	0.365675
3.265050	0.1	0.365376
3.266717	0.1	0.368297
3.268383	0.1	0.372291
3.270050	0.1	0.376225
3.271717	0.1	0.380039
3.273383	0.1	0.383079
3.275050	0.1	0.384092
3.276717	0.1	0.382304
3.278383	0.1	0.378847
3.280050	0.1	0.375390
3.281717	0.1	0.372887
3.283383	0.1	0.371397
3.285050	0.1	0.370502
3.286717	0.1	0.369132
3.288383	0.1	0.366092
3.290050	0.1	0.360012
3.291717	0.1	0.351250
3.293383	0.1	0.342309
3.295050	0.1	0.336051
3.296717	0.1	0.332773
3.298383	0.1	0.330806
3.300050	0.1	0.329316
3.301717	0.1	0.328958
3.303383	0.1	0.330389
3.305050	0.1	0.333130
3.306717	0.1	0.335634
3.308383	0.1	0.335753
3.310050	0.1	0.332773
3.311717	0.1	0.328660
3.313383	0.1	0.326395
3.315050	0.1	0.326574
3.316717	0.1	0.327647
3.318383	0.1	0.327766
3.320050	0.1	0.326872
3.321717	0.1	0.325859
3.323383	0.1	0.324965
3.325050	0.1	0.324368
3.326717	0.1	0.324488
3.328383	0.1	0.325978
3.330050	0.1	0.328243
3.331717	0.1	0.329554
3.333383	0.1	0.328660
3.335050	0.1	0.325263
3.336717	0.1	0.319660
3.338383	0.1	0.312388
3.340050	0.1	0.304163
3.341717	0.1	0.296175
3.343383	0.1	0.290155
3.345050	0.1	0.286579
3.346717	0.1	0.284553
3.348383	0.1	0.282645
3.350050	0.1	0.280499
3.351717	0.1	0.278890
3.353383	0.1	0.278831
3.355050	0.1	0.280023
3.356717	0.1	0.280678
3.358383	0.1	0.279427
3.360050	0.1	0.276268
3.361717	0.1	0.272334
3.363383	0.1	0.268638
3.365050	0.1	0.265539
3.366717	0.1	0.263095
3.368383	0.1	0.261009
3.370050	0.1	0.258863
3.371717	0.1	0.257015
3.373383	0.1	0.256896
3.375050	0.1	0.259280
3.376717	0.1	0.263989
3.378383	0.1	0.270724
3.380050	0.1	0.278711
3.381717	0.1	0.285923
3.383383	0.1	0.290155
3.385050	0.1	0.290692
3.386717	0.1	0.287592
3.388383	0.1	0.281334
3.390050	0.1	0.272751
3.391717	0.1	0.263453
3.393383	0.1	0.254869
3.395050	0.1	0.248075
3.396717	0.1	0.243902
3.398383	0.1	0.242293
3.400050	0.1	0.242114
3.401717	0.1	0.242591
3.403383	0.1	0.244021
3.405050	0.1	0.247002
3.406717	0.1	0.251114
3.408383	0.1	0.254869
3.410050	0.1	0.256777
3.411717	0.1	0.255823
3.413383	0.1	0.252724
3.415050	0.1	0.249863
3.416717	0.1	0.248671
3.418383	0.1	0.248969
3.420050	0.1	0.250578
3.421717	0.1	0.253618
3.423383	0.1	0.257790
3.425050	0.1	0.261784
3.426717	0.1	0.263989
3.428383	0.1	0.263929
3.430050	0.1	0.262022
3.431717	0.1	0.258744
3.433383	0.1	0.254631
3.435050	0.1	0.251234
3.436717	0.1	0.250399
3.438383	0.1	0.253201
3.440050	0.1	0.258565
3.441717	0.1	0.263810
3.443383	0.1	0.266850
3.445050	0.1	0.267327
3.446717	0.1	0.265777
3.448383	0.1	0.264466
3.450050	0.1	0.266135
3.451717	0.1	0.271380
3.453383	0.1	0.278294
3.455050	0.1	0.285268
3.456717	0.1	0.292420
3.458383	0.1	0.300109
3.460050	0.1	0.308037
3.461717	0.1	0.316143
3.463383	0.1	0.324607
3.465050	0.1	0.333488
3.466717	0.1	0.341952
3.468383	0.1	0.348568
3.470050	0.1	0.352502
3.471717	0.1	0.353813
3.473383	0.1	0.353098
3.475050	0.1	0.351489
3.476717	0.1	0.350475
3.478383	0.1	0.350714
3.480050	0.1	0.351310
3.481717	0.1	0.351489
3.483383	0.1	0.351667
3.485050	0.1	0.353575
3.486717	0.1	0.358045
3.488383	0.1	0.363350
3.490050	0.1	0.366330
3.491717	0.1	0.365376
3.493383	0.1	0.361562
3.495050	0.1	0.357389
3.496717	0.1	0.355124
3.498383	0.1	0.356197
3.500050	0.1	0.359893
3.501717	0.1	0.364065
3.503383	0.1	0.366330
3.505050	0.1	0.365317
3.506717	0.1	0.361502
3.508383	0.1	0.355542
3.510050	0.1	0.347674
3.511717	0.1	0.337780
3.513383	0.1	0.326514
3.515050	0.1	0.314832
3.516717	0.1	0.303924
3.518383	0.1	0.294507
3.520050	0.1	0.286341
3.521717	0.1	0.278115
3.523383	0.1	0.269115
3.525050	0.1	0.260472
3.526717	0.1	0.253856
3.528383	0.1	0.249028
3.530050	0.1	0.244200
3.531717	0.1	0.238299
3.533383	0.1	0.231206
3.535050	0.1	0.223577
3.536717	0.1	0.216782
3.538383	0.1	0.212550
3.540050	0.1	0.211775
3.541717	0.1	0.214338
3.543383	0.1	0.218689
3.545050	0.1	0.223100
3.546717	0.1	0.226736
3.548383	0.1	0.229120
3.550050	0.1	0.230372
3.551717	0.1	0.231504
3.553383	0.1	0.233233
3.555050	0.1	0.235438
3.556717	0.1	0.238240
3.558383	0.1	0.241399
3.560050	0.1	0.244021
3.561717	0.1	0.244558
3.563383	0.1	0.242531
3.565050	0.1	0.239313
3.566717	0.1	0.237227
3.568383	0.1	0.237107
3.570050	0.1	0.238776
3.571717	0.1	0.242114
3.573383	0.1	0.246406
3.575050	0.1	0.249445
3.576717	0.1	0.249088
3.578383	0.1	0.245750
3.580050	0.1	0.240445
3.581717	0.1	0.234067
3.583383	0.1	0.227451
3.585050	0.1	0.221550
3.586717	0.1	0.216961
3.588383	0.1	0.213742
3.590050	0.1	0.211835
3.591717	0.1	0.210345
3.593383	0.1	0.208080
3.595050	0.1	0.205159
3.596717	0.1	0.203371
3.598383	0.1	0.204861
3.600050	0.1	0.210047
3.601717	0.1	0.217259
3.603383	0.1	0.223696
3.605050	0.1	0.226796
3.606717	0.1	0.225723
3.608383	0.1	0.221908
3.610050	0.1	0.217438
3.611717	0.1	0.213623
3.613383	0.1	0.211418
3.615050	0.1	0.211537
3.616717	0.1	0.213981
3.618383	0.1	0.217438
3.620050	0.1	0.221074
3.621717	0.1	0.225127
3.623383	0.1	0.229001
3.625050	0.1	0.231326
3.626717	0.1	0.231862
3.628383	0.1	0.232041
3.630050	0.1	0.233352
3.631717	0.1	0.235796
3.633383	0.1	0.238538
3.635050	0.1	0.241041
3.636717	0.1	0.243366
3.638383	0.1	0.244975
3.640050	0.1	0.245452
3.641717	0.1	0.244379
3.643383	0.1	0.241220
3.645050	0.1	0.235975
3.646717	0.1	0.229776
3.648383	0.1	0.224710
3.650050	0.1	0.221729
3.651717	0.1	0.219882
3.653383	0.1	0.217736
3.655050	0.1	0.214458
3.656717	0.1	0.209987
3.658383	0.1	0.205517
3.660050	0.1	0.202894
3.661717	0.1	0.202656
3.663383	0.1	0.203252
3.665050	0.1	0.202537
3.666717	0.1	0.200331
3.668383	0.1	0.198782
3.670050	0.1	0.199020
3.671717	0.1	0.200033
3.673383	0.1	0.200331
3.675050	0.1	0.200331
3.676717	0.1	0.201941
3.678383	0.1	0.205815
3.680050	0.1	0.210166
3.681717	0.1	0.212014
3.683383	0.1	0.210166
3.685050	0.1	0.206411
3.686717	0.1	0.203490
3.688383	0.1	0.202894
3.690050	0.1	0.204206
3.691717	0.1	0.205934
3.693383	0.1	0.206590
3.695050	0.1	0.205755
3.696717	0.1	0.204563
3.698383	0.1	0.203788
3.700050	0.1	0.203371
3.701717	0.1	0.203431
3.703383	0.1	0.203908
3.705050	0.1	0.204265
3.706717	0.1	0.203788
3.708383	0.1	0.202239
3.710050	0.1	0.199735
3.711717	0.1	0.196219
3.713383	0.1	0.191569
3.715050	0.1	0.186622
3.716717	0.1	0.182450
3.718383	0.1	0.179946
3.720050	0.1	0.178993
3.721717	0.1	0.178933
3.723383	0.1	0.179052
3.725050	0.1	0.179529
3.726717	0.1	0.181437
3.728383	0.1	0.185668
3.730050	0.1	0.191450
3.731717	0.1	0.196874
3.733383	0.1	0.200689
3.735050	0.1	0.202656
3.736717	0.1	0.203729
3.738383	0.1	0.205100
3.740050	0.1	0.207365
3.741717	0.1	0.210524
3.743383	0.1	0.214815
3.745050	0.1	0.220716
3.746717	0.1	0.227749
3.748383	0.1	0.234664
3.750050	0.1	0.240088
3.751717	0.1	0.242054
3.753383	0.1	0.239909
3.755050	0.1	0.235319
3.756717	0.1	0.231028
3.758383	0.1	0.228405
3.760050	0.1	0.226915
3.761717	0.1	0.225663
3.763383	0.1	0.224173
3.765050	0.1	0.223100
3.766717	0.1	0.223339
3.768383	0.1	0.225127
3.770050	0.1	0.228226
3.771717	0.1	0.232041
3.773383	0.1	0.235558
3.775050	0.1	0.237763
3.776717	0.1	0.238717
3.778383	0.1	0.239253
3.780050	0.1	0.240564
3.781717	0.1	0.243306
3.783383	0.1	0.247240
3.785050	0.1	0.251830
3.786717	0.1	0.256002
3.788383	0.1	0.257850
3.790050	0.1	0.256062
3.791717	0.1	0.251353
3.793383	0.1	0.245750
3.795050	0.1	0.241280
3.796717	0.1	0.238776
3.798383	0.1	0.238180
3.800050	0.1	0.238240
3.801717	0.1	0.237405
3.803383	0.1	0.235796
3.805050	0.1	0.234604
3.806717	0.1	0.234365
3.808383	0.1	0.234842
3.810050	0.1	0.235856
3.811717	0.1	0.237644
3.813383	0.1	0.240147
3.815050	0.1	0.243068
3.816717	0.1	0.245452
3.818383	0.1	0.246227
3.820050	0.1	0.245571
3.821717	0.1	0.244081
3.823383	0.1	0.241756
3.825050	0.1	0.238061
3.826717	0.1	0.233114
3.828383	0.1	0.228345
3.830050	0.1	0.224888
3.831717	0.1	0.222683
3.833383	0.1	0.220954
3.835050	0.1	0.219643
3.836717	0.1	0.219643
3.838383	0.1	0.222266
3.840050	0.1	0.227869
3.841717	0.1	0.235379
3.843383	0.1	0.242651
3.845050	0.1	0.247836
3.846717	0.1	0.250518
3.848383	0.1	0.250936
3.850050	0.1	0.249565
3.851717	0.1	0.246644
3.853383	0.1	0.243008
3.855050	0.1	0.239968
3.856717	0.1	0.238240
3.858383	0.1	0.237823
3.860050	0.1	0.238180
3.861717	0.1	0.238299
3.863383	0.1	0.238240
3.865050	0.1	0.238955
3.866717	0.1	0.240684
3.868383	0.1	0.242174
3.870050	0.1	0.242054
3.871717	0.1	0.240266
3.873383	0.1	0.236928
3.875050	0.1	0.232220
3.876717	0.1	0.226557
3.878383	0.1	0.221491
3.880050	0.1	0.218749
3.881717	0.1	0.218809
3.883383	0.1	0.220954
3.885050	0.1	0.223160
3.886717	0.1	0.223398
3.888383	0.1	0.221252
3.890050	0.1	0.218451
3.891717	0.1	0.216723
3.893383	0.1	0.216186
3.895050	0.1	0.215709
3.896717	0.1	0.214815
3.898383	0.1	0.214100
3.900050	0.1	0.214160
3.901717	0.1	0.215292
3.903383	0.1	0.216603
3.905050	0.1	0.216663
3.906717	0.1	0.215232
3.908383	0.1	0.213563
3.910050	0.1	0.212133
3.911717	0.1	0.210345
3.913383	0.1	0.207543
3.915050	0.1	0.204265
3.916717	0.1	0.202000
3.918383	0.1	0.201702
3.920050	0.1	0.202715
3.921717	0.1	0.203788
3.923383	0.1	0.204325
3.925050	0.1	0.204504
3.926717	0.1	0.204504
3.928383	0.1	0.204563
3.930050	0.1	0.203848
3.931717	0.1	0.201166
3.933383	0.1	0.196934
3.935050	0.1	0.193596
3.936717	0.1	0.193536
3.938383	0.1	0.196636
3.940050	0.1	0.200927
3.941717	0.1	0.204086
3.943383	0.1	0.204325
3.945050	0.1	0.201523
3.946717	0.1	0.197411
3.948383	0.1	0.193298
3.950050	0.1	0.189006
3.951717	0.1	0.184476
3.953383	0.1	0.179887
3.955050	0.1	0.176370
3.956717	0.1	0.174642
3.958383	0.1	0.174284
3.960050	0.1	0.174701
3.961717	0.1	0.176251
3.963383	0.1	0.178993
3.965050	0.1	0.181735
3.966717	0.1	0.182331
3.968383	0.1	0.179350
3.970050	0.1	0.173569
3.971717	0.1	0.168026
3.973383	0.1	0.165582
3.975050	0.1	0.166655
3.976717	0.1	0.169635
3.978383	0.1	0.172138
3.980050	0.1	0.172555
3.981717	0.1	0.170231
3.983383	0.1	0.165403
3.985050	0.1	0.159681
3.986717	0.1	0.155628
3.988383	0.1	0.154614
3.990050	0.1	0.155807
3.991717	0.1	0.157356
3.993383	0.1	0.158012
3.995050	0.1	0.157714
3.996717	0.1	0.157058
3.998383	0.1	0.156462
4.000050	0.1	0.156283
4.001717	0.1	0.157058
4.003383	0.1	0.159442
4.005050	0.1	0.163734
4.006717	0.1	0.168979
4.008383	0.1	0.173688
4.010050	0.1	0.177324
4.011717	0.1	0.180125
4.013383	0.1	0.181854
4.015050	0.1	0.182569
4.016717	0.1	0.182986
4.018383	0.1	0.183344
4.020050	0.1	0.183404
4.021717	0.1	0.182629
4.023383	0.1	0.181139
4.025050	0.1	0.179470
4.026717	0.1	0.177979
4.028383	0.1	0.176549
4.030050	0.1	0.174403
4.031717	0.1	0.171959
4.033383	0.1	0.171065
4.035050	0.1	0.172615
4.036717	0.1	0.174880
4.038383	0.1	0.176132
4.040050	0.1	0.176847
4.041717	0.1	0.178695
4.043383	0.1	0.182033
4.045050	0.1	0.185728
4.046717	0.1	0.188172
4.048383	0.1	0.188291
4.050050	0.1	0.185430
4.051717	0.1	0.179887
4.053383	0.1	0.172973
4.055050	0.1	0.166833
4.056717	0.1	0.162780
4.058383	0.1	0.160933
4.060050	0.1	0.161171
4.061717	0.1	0.163198
4.063383	0.1	0.165820
4.065050	0.1	0.167191
4.066717	0.1	0.166655
4.068383	0.1	0.164688
4.070050	0.1	0.162244
4.071717	0.1	0.160217
4.073383	0.1	0.158966
4.075050	0.1	0.158370
4.076717	0.1	0.158548
4.078383	0.1	0.159383
4.080050	0.1	0.160575
4.081717	0.1	0.161767
4.083383	0.1	0.163555
4.085050	0.1	0.167370
4.086717	0.1	0.172853
4.088383	0.1	0.178039
4.090050	0.1	0.181437
4.091717	0.1	0.183344
4.093383	0.1	0.183880
4.095050	0.1	0.182152
4.096717	0.1	0.177443
4.098383	0.1	0.169992
4.100050	0.1	0.161111
4.101717	0.1	0.152648
4.103383	0.1	0.145972
4.105050	0.1	0.141323
4.106717	0.1	0.138998
4.108383	0.1	0.139415
4.110050	0.1	0.142276
4.111717	0.1	0.146031
4.113383	0.1	0.148475
4.115050	0.1	0.147998
4.116717	0.1	0.145078
4.118383	0.1	0.141621
4.120050	0.1	0.138760
4.121717	0.1	0.136733
4.123383	0.1	0.135839
4.125050	0.1	0.136435
4.126717	0.1	0.138521
4.128383	0.1	0.141442
4.130050	0.1	0.144184
4.131717	0.1	0.145435
4.133383	0.1	0.144720
4.135050	0.1	0.143170
4.136717	0.1	0.142097
4.138383	0.1	0.141859
4.140050	0.1	0.142694
4.141717	0.1	0.144959
4.143383	0.1	0.148535
4.145050	0.1	0.151992
4.146717	0.1	0.153422
4.148383	0.1	0.151873
4.150050	0.1	0.147879
4.151717	0.1	0.142753
4.153383	0.1	0.138104
4.155050	0.1	0.134707
4.156717	0.1	0.132144
4.158383	0.1	0.129223
4.160050	0.1	0.125349
4.161717	0.1	0.121057
4.163383	0.1	0.116944
4.165050	0.1	0.114083
4.166717	0.1	0.113308
4.168383	0.1	0.114203
4.170050	0.1	0.115335
4.171717	0.1	0.115693
4.173383	0.1	0.114918
4.175050	0.1	0.112653
4.176717	0.1	0.109255
4.178383	0.1	0.106215
4.180050	0.1	0.105381
4.181717	0.1	0.107944
4.183383	0.1	0.114322
4.185050	0.1	0.123203
4.186717	0.1	0.132144
4.188383	0.1	0.139356
4.190050	0.1	0.143886
4.191717	0.1	0.144839
4.193383	0.1	0.141978
4.195050	0.1	0.136018
4.196717	0.1	0.128269
4.198383	0.1	0.120342
4.200050	0.1	0.115097
4.201717	0.1	0.114739
4.203383	0.1	0.118315
4.205050	0.1	0.123084
4.206717	0.1	0.127018
4.208383	0.1	0.129282
4.210050	0.1	0.129640
4.211717	0.1	0.128567
4.213383	0.1	0.127196
4.215050	0.1	0.126362
4.216717	0.1	0.125885
4.218383	0.1	0.125110
4.220050	0.1	0.123739
4.221717	0.1	0.121415
4.223383	0.1	0.118792
4.225050	0.1	0.117540
4.226717	0.1	0.119150
4.228383	0.1	0.123978
4.230050	0.1	0.131547
4.231717	0.1	0.140250
4.233383	0.1	0.147581
4.235050	0.1	0.150859
4.236717	0.1	0.150383
4.238383	0.1	0.148475
4.240050	0.1	0.146806
4.241717	0.1	0.145018
4.243383	0.1	0.142276
4.245050	0.1	0.138581
4.246717	0.1	0.134349
4.248383	0.1	0.130057
4.250050	0.1	0.126123
4.251717	0.1	0.122607
4.253383	0.1	0.119627
4.255050	0.1	0.118554
4.256717	0.1	0.120282
4.258383	0.1	0.123322
4.260050	0.1	0.124633
4.261717	0.1	0.122070
4.263383	0.1	0.116289
4.265050	0.1	0.110507
4.266717	0.1	0.107706
4.268383	0.1	0.108242
4.270050	0.1	0.111163
4.271717	0.1	0.115812
4.273383	0.1	0.121593
4.275050	0.1	0.127137
4.276717	0.1	0.131309
4.278383	0.1	0.133097
4.280050	0.1	0.131905
4.281717	0.1	0.128269
4.283383	0.1	0.124097
4.285050	0.1	0.121355
4.286717	0.1	0.120282
4.288383	0.1	0.119925
4.290050	0.1	0.119746
4.291717	0.1	0.120103
4.293383	0.1	0.120938
4.295050	0.1	0.121951
4.296717	0.1	0.123084
4.298383	0.1	0.124693
4.300050	0.1	0.127137
4.301717	0.1	0.130713
4.303383	0.1	0.134528
4.305050	0.1	0.136912
4.306717	0.1	0.137568
4.308383	0.1	0.137568
4.310050	0.1	0.137270
4.311717	0.1	0.135541
4.313383	0.1	0.131547
4.315050	0.1	0.126362
4.316717	0.1	0.121534
4.318383	0.1	0.117600
4.320050	0.1	0.114203
4.321717	0.1	0.111043
4.323383	0.1	0.108182
4.325050	0.1	0.105262
4.326717	0.1	0.102043
4.328383	0.1	0.099123
4.330050	0.1	0.097811
4.331717	0.1	0.098467
4.333383	0.1	0.100255
4.335050	0.1	0.102639
4.336717	0.1	0.105441
4.338383	0.1	0.108004
4.340050	0.1	0.109911
4.341717	0.1	0.111759
4.343383	0.1	0.114262
4.345050	0.1	0.117838
4.346717	0.1	0.121951
4.348383	0.1	0.125229
4.350050	0.1	0.126541
4.351717	0.1	0.126064
4.353383	0.1	0.124574
4.355050	0.1	0.123382
4.356717	0.1	0.123799
4.358383	0.1	0.125408
4.360050	0.1	0.126958
4.361717	0.1	0.128567
4.363383	0.1	0.131369
4.365050	0.1	0.135124
4.366717	0.1	0.138164
4.368383	0.1	0.138819
4.370050	0.1	0.137091
4.371717	0.1	0.134349
4.373383	0.1	0.132442
4.375050	0.1	0.132918
4.376717	0.1	0.136018
4.378383	0.1	0.140488
4.380050	0.1	0.144064
4.381717	0.1	0.145018
4.383383	0.1	0.143349
4.385050	0.1	0.140369
4.386717	0.1	0.137568
4.388383	0.1	0.135958
4.390050	0.1	0.136554
4.391717	0.1	0.140190
4.393383	0.1	0.145912
4.395050	0.1	0.151455
4.396717	0.1	0.155151
4.398383	0.1	0.156999
4.400050	0.1	0.158668
4.401717	0.1	0.162721
4.403383	0.1	0.169635
4.405050	0.1	0.176966
4.406717	0.1	0.182569
4.408383	0.1	0.186920
4.410050	0.1	0.191152
4.411717	0.1	0.195086
4.413383	0.1	0.198126
4.415050	0.1	0.199378
4.416717	0.1	0.198483
4.418383	0.1	0.196576
4.420050	0.1	0.194907
4.421717	0.1	0.193596
4.423383	0.1	0.192702
4.425050	0.1	0.193477
4.426717	0.1	0.197053
4.428383	0.1	0.202119
4.430050	0.1	0.205874
4.431717	0.1	0.206828
4.433383	0.1	0.205457
4.435050	0.1	0.202894
4.436717	0.1	0.200629
4.438383	0.1	0.199676
4.440050	0.1	0.199676
4.441717	0.1	0.199139
4.443383	0.1	0.196815
4.445050	0.1	0.193357
4.446717	0.1	0.190675
4.448383	0.1	0.190437
4.450050	0.1	0.192523
4.451717	0.1	0.195801
4.453383	0.1	0.199139
4.455050	0.1	0.202298
4.456717	0.1	0.205517
4.458383	0.1	0.208676
4.460050	0.1	0.211120
4.461717	0.1	0.212073
4.463383	0.1	0.211120
4.465050	0.1	0.208497
4.466717	0.1	0.205159
4.468383	0.1	0.202596
4.470050	0.1	0.201225
4.471717	0.1	0.199974
4.473383	0.1	0.197470
4.475050	0.1	0.193656
4.476717	0.1	0.189364
4.478383	0.1	0.185847
4.480050	0.1	0.183404
4.481717	0.1	0.182152
4.483383	0.1	0.182509
4.485050	0.1	0.184476
4.486717	0.1	0.187218
4.488383	0.1	0.189304
4.490050	0.1	0.188768
4.491717	0.1	0.184655
4.493383	0.1	0.177205
4.495050	0.1	0.167608
4.496717	0.1	0.158072
4.498383	0.1	0.150979
4.500050	0.1	0.147760
4.501717	0.1	0.148237
4.503383	0.1	0.150859
4.505050	0.1	0.154316
4.506717	0.1	0.157833
4.508383	0.1	0.160754
4.510050	0.1	0.161767
4.511717	0.1	0.160337
4.513383	0.1	0.157952
4.515050	0.1	0.156343
4.516717	0.1	0.155509
4.518383	0.1	0.154853
4.520050	0.1	0.155151
4.521717	0.1	0.157416
4.523383	0.1	0.160873
4.525050	0.1	0.163555
4.526717	0.1	0.164032
4.528383	0.1	0.162244
4.530050	0.1	0.158906
4.531717	0.1	0.155509
4.533383	0.1	0.153482
4.535050	0.1	0.153363
4.536717	0.1	0.154972
4.538383	0.1	0.157654
4.540050	0.1	0.161767
4.541717	0.1	0.167668
4.543383	0.1	0.174224
4.545050	0.1	0.179291
4.546717	0.1	0.181854
4.548383	0.1	0.181854
4.550050	0.1	0.179529
4.551717	0.1	0.175476
4.553383	0.1	0.170469
4.555050	0.1	0.165164
4.556717	0.1	0.160337
4.558383	0.1	0.157177
4.560050	0.1	0.155926
4.561717	0.1	0.155330
4.563383	0.1	0.154436
4.565050	0.1	0.153601
4.566717	0.1	0.153661
4.568383	0.1	0.154972
4.570050	0.1	0.156522
4.571717	0.1	0.156403
4.573383	0.1	0.154734
4.575050	0.1	0.154078
4.576717	0.1	0.156224
4.578383	0.1	0.160635
4.580050	0.1	0.165343
4.581717	0.1	0.168681
4.583383	0.1	0.170112
4.585050	0.1	0.169277
4.586717	0.1	0.166714
4.588383	0.1	0.164032
4.590050	0.1	0.163019
4.591717	0.1	0.164330
4.593383	0.1	0.166357
4.595050	0.1	0.166833
4.596717	0.1	0.164449
4.598383	0.1	0.159025
4.600050	0.1	0.151098
4.601717	0.1	0.143111
4.603383	0.1	0.137687
4.605050	0.1	0.135601
4.606717	0.1	0.135839
4.608383	0.1	0.137150
4.610050	0.1	0.139296
4.611717	0.1	0.143290
4.613383	0.1	0.149310
4.615050	0.1	0.156045
4.616717	0.1	0.162363
4.618383	0.1	0.167608
4.620050	0.1	0.170589
4.621717	0.1	0.170767
4.623383	0.1	0.169039
4.625050	0.1	0.166535
4.626717	0.1	0.163615
4.628383	0.1	0.159502
4.630050	0.1	0.153482
4.631717	0.1	0.146925
4.633383	0.1	0.142038
4.635050	0.1	0.139713
4.636717	0.1	0.139236
4.638383	0.1	0.139594
4.640050	0.1	0.139654
4.641717	0.1	0.138879
4.643383	0.1	0.137448
4.645050	0.1	0.136673
4.646717	0.1	0.138104
4.648383	0.1	0.142396
4.650050	0.1	0.148296
4.651717	0.1	0.153542
4.653383	0.1	0.156105
4.655050	0.1	0.155091
4.656717	0.1	0.150323
4.658383	0.1	0.143051
4.660050	0.1	0.135958
4.661717	0.1	0.131905
4.663383	0.1	0.131965
4.665050	0.1	0.134766
4.666717	0.1	0.138164
4.668383	0.1	0.141323
4.670050	0.1	0.144720
4.671717	0.1	0.148416
4.673383	0.1	0.151515
4.675050	0.1	0.152886
4.676717	0.1	0.151575
4.678383	0.1	0.147700
4.680050	0.1	0.142038
4.681717	0.1	0.135958
4.683383	0.1	0.130236
4.685050	0.1	0.125051
4.686717	0.1	0.120819
4.688383	0.1	0.119448
4.690050	0.1	0.122070
4.691717	0.1	0.127733
4.693383	0.1	0.134349
4.695050	0.1	0.139713
4.696717	0.1	0.142872
4.698383	0.1	0.144959
4.700050	0.1	0.148118
4.701717	0.1	0.152648
4.703383	0.1	0.156760
4.705050	0.1	0.158310
4.706717	0.1	0.155985
4.708383	0.1	0.150204
4.710050	0.1	0.142813
4.711717	0.1	0.135958
4.713383	0.1	0.130296
4.715050	0.1	0.126362
4.716717	0.1	0.126243
4.718383	0.1	0.131845
4.720050	0.1	0.142336
4.721717	0.1	0.153363
4.723383	0.1	0.159979
4.725050	0.1	0.160396
4.726717	0.1	0.155866
4.728383	0.1	0.149012
4.730050	0.1	0.142634
4.731717	0.1	0.138700
4.733383	0.1	0.136554
4.735050	0.1	0.133157
4.736717	0.1	0.126660
4.738383	0.1	0.118792
4.740050	0.1	0.112891
4.741717	0.1	0.111103
4.743383	0.1	0.113606
4.745050	0.1	0.119507
4.746717	0.1	0.127256
4.748383	0.1	0.135303
4.750050	0.1	0.142515
4.751717	0.1	0.148356
4.753383	0.1	0.152349
4.755050	0.1	0.154138
4.756717	0.1	0.154257
4.758383	0.1	0.153661
4.760050	0.1	0.152946
4.761717	0.1	0.152409
4.763383	0.1	0.152648
4.765050	0.1	0.153303
4.766717	0.1	0.152111
4.768383	0.1	0.146925
4.770050	0.1	0.138402
4.771717	0.1	0.129759
4.773383	0.1	0.123322
4.775050	0.1	0.119507
4.776717	0.1	0.117302
4.778383	0.1	0.116169
4.780050	0.1	0.116169
4.781717	0.1	0.117719
4.783383	0.1	0.120103
4.785050	0.1	0.121832
4.786717	0.1	0.121892
4.788383	0.1	0.121117
4.790050	0.1	0.121534
4.791717	0.1	0.124335
4.793383	0.1	0.127792
4.795050	0.1	0.129640
4.796717	0.1	0.129581
4.798383	0.1	0.129223
4.800050	0.1	0.130415
4.801717	0.1	0.133514
4.803383	0.1	0.137448
4.805050	0.1	0.141144
4.806717	0.1	0.143409
4.808383	0.1	0.143468
4.810050	0.1	0.140905
4.811717	0.1	0.135958
4.813383	0.1	0.128925
4.815050	0.1	0.120759
4.816717	0.1	0.113487
4.818383	0.1	0.109255
4.820050	0.1	0.109255
4.821717	0.1	0.113249
4.823383	0.1	0.118852
4.825050	0.1	0.123203
4.826717	0.1	0.124753
4.828383	0.1	0.123978
4.830050	0.1	0.121415
4.831717	0.1	0.117719
4.833383	0.1	0.114799
4.835050	0.1	0.114620
4.836717	0.1	0.116706
4.838383	0.1	0.119150
4.840050	0.1	0.120282
4.841717	0.1	0.120103
4.843383	0.1	0.118911
4.845050	0.1	0.117540
4.846717	0.1	0.116944
4.848383	0.1	0.117540
4.850050	0.1	0.118852
4.851717	0.1	0.120163
4.853383	0.1	0.120759
4.855050	0.1	0.120282
4.856717	0.1	0.118852
4.858383	0.1	0.117362
4.860050	0.1	0.116706
4.861717	0.1	0.117064
4.863383	0.1	0.118375
4.865050	0.1	0.120819
4.866717	0.1	0.124753
4.868383	0.1	0.130117
4.870050	0.1	0.135243
4.871717	0.1	0.138581
4.873383	0.1	0.140190
4.875050	0.1	0.141263
4.876717	0.1	0.142694
4.878383	0.1	0.144005
4.880050	0.1	0.144303
4.881717	0.1	0.143051
4.883383	0.1	0.140786
4.885050	0.1	0.138700
4.886717	0.1	0.138581
4.888383	0.1	0.141025
4.890050	0.1	0.145018
4.891717	0.1	0.149190
4.893383	0.1	0.153184
4.895050	0.1	0.157475
4.896717	0.1	0.161827
4.898383	0.1	0.164509
4.900050	0.1	0.164449
4.901717	0.1	0.161946
4.903383	0.1	0.157893
4.905050	0.1	0.153720
4.906717	0.1	0.151694
4.908383	0.1	0.152588
4.910050	0.1	0.154674
4.911717	0.1	0.156045
4.913383	0.1	0.156224
4.915050	0.1	0.155687
4.916717	0.1	0.154674
4.918383	0.1	0.153005
4.920050	0.1	0.150442
4.921717	0.1	0.146925
4.923383	0.1	0.142694
4.925050	0.1	0.139713
4.926717	0.1	0.139773
4.928383	0.1	0.142992
4.930050	0.1	0.148714
4.931717	0.1	0.155807
4.933383	0.1	0.163257
4.935050	0.1	0.170171
4.936717	0.1	0.175655
4.938383	0.1	0.179231
4.940050	0.1	0.181317
4.941717	0.1	0.183821
4.943383	0.1	0.188410
4.945050	0.1	0.194907
4.946717	0.1	0.201225
4.948383	0.1	0.205338
4.950050	0.1	0.206411
4.951717	0.1	0.204444
4.953383	0.1	0.200689
4.955050	0.1	0.198424
4.956717	0.1	0.200868
4.958383	0.1	0.208259
4.960050	0.1	0.218332
4.961717	0.1	0.228524
4.963383	0.1	0.236988
4.965050	0.1	0.242353
4.966717	0.1	0.244260
4.968383	0.1	0.244021
4.970050	0.1	0.243783
4.971717	0.1	0.245273
4.973383	0.1	0.247955
4.975050	0.1	0.250816
4.976717	0.1	0.253618
4.978383	0.1	0.256002
4.980050	0.1	0.256658
4.981717	0.1	0.255227
4.983383	0.1	0.254571
4.985050	0.1	0.258863
4.986717	0.1	0.270128
4.988383	0.1	0.286281
4.990050	0.1	0.302374
4.991717	0.1	0.314415
4.993383	0.1	0.321865
4.995050	0.1	0.326455
4.996717	0.1	0.329971
4.998383	0.1	0.334263
5.000050	0.1	0.341058
5.001717	0.1	0.351429
5.003383	0.1	0.364423
5.005050	0.1	0.378251
5.006717	0.1	0.391245
5.008383	0.1	0.402629
5.010050	0.1	0.411749
5.011717	0.1	0.418127
5.013383	0.1	0.421643
5.015050	0.1	0.423133
5.016717	0.1	0.424385
5.018383	0.1	0.427187
5.020050	0.1	0.432730
5.021717	0.1	0.441134
5.023383	0.1	0.450790
5.025050	0.1	0.459135
5.026717	0.1	0.464737
5.028383	0.1	0.468135
5.030050	0.1	0.470281
5.031717	0.1	0.471652
5.033383	0.1	0.472546
5.035050	0.1	0.473857
5.036717	0.1	0.476420
5.038383	0.1	0.480890
5.040050	0.1	0.487268
5.041717	0.1	0.495493
5.043383	0.1	0.505567
5.045050	0.1	0.516534
5.046717	0.1	0.525475
5.048383	0.1	0.530422
5.050050	0.1	0.532210
5.051717	0.1	0.533044
5.053383	0.1	0.534833
5.055050	0.1	0.537932
5.056717	0.1	0.540912
5.058383	0.1	0.542820
5.060050	0.1	0.544012
5.061717	0.1	0.544906
5.063383	0.1	0.545979
5.065050	0.1	0.548124
5.066717	0.1	0.552177
5.068383	0.1	0.558257
5.070050	0.1	0.566006
5.071717	0.1	0.574231
5.073383	0.1	0.581980
5.075050	0.1	0.589252
5.076717	0.1	0.595510
5.078383	0.1	0.599086
5.080050	0.1	0.598788
5.081717	0.1	0.596046
5.083383	0.1	0.594020
5.085050	0.1	0.594974
5.086717	0.1	0.599504
5.088383	0.1	0.607193
5.090050	0.1	0.616610
5.091717	0.1	0.625253
5.093383	0.1	0.630736
5.095050	0.1	0.632584
5.096717	0.1	0.631869
5.098383	0.1	0.629246
5.100050	0.1	0.625014
5.101717	0.1	0.620723
5.103383	0.1	0.618219
5.105050	0.1	0.617683
5.106717	0.1	0.617862
5.108383	0.1	0.618339
5.110050	0.1	0.618994
5.111717	0.1	0.619769
5.113383	0.1	0.620663
5.115050	0.1	0.622153
5.116717	0.1	0.624538
5.118383	0.1	0.627160
5.120050	0.1	0.628650
5.121717	0.1	0.628769
5.123383	0.1	0.628769
5.125050	0.1	0.629544
5.126717	0.1	0.631034
5.128383	0.1	0.633776
5.130050	0.1	0.638425
5.131717	0.1	0.644684
5.133383	0.1	0.650823
5.135050	0.1	0.654876
5.136717	0.1	0.656009
5.138383	0.1	0.655055
5.140050	0.1	0.653446
5.141717	0.1	0.652075
5.143383	0.1	0.652015
5.145050	0.1	0.654042
5.146717	0.1	0.658274
5.148383	0.1	0.664532
5.150050	0.1	0.672400
5.151717	0.1	0.680029
5.153383	0.1	0.684738
5.155050	0.1	0.685275
5.156717	0.1	0.682831
5.158383	0.1	0.679672
5.160050	0.1	0.677228
5.161717	0.1	0.676215
5.163383	0.1	0.677526
5.165050	0.1	0.681043
5.166717	0.1	0.684679
5.168383	0.1	0.686288
5.170050	0.1	0.686228
5.171717	0.1	0.686824
5.173383	0.1	0.690401
5.175050	0.1	0.697792
5.176717	0.1	0.707924
5.178383	0.1	0.718296
5.180050	0.1	0.726283
5.181717	0.1	0.731349
5.183383	0.1	0.734448
5.185050	0.1	0.737488
5.186717	0.1	0.741482
5.188383	0.1	0.745654
5.190050	0.1	0.748873
5.191717	0.1	0.751793
5.193383	0.1	0.755727
5.195050	0.1	0.760853
5.196717	0.1	0.765860
5.198383	0.1	0.769138
5.200050	0.1	0.770092
5.201717	0.1	0.769317
5.203383	0.1	0.767708
5.205050	0.1	0.766337
5.206717	0.1	0.766635
5.208383	0.1	0.769973
5.210050	0.1	0.776410
5.211717	0.1	0.784338
5.213383	0.1	0.791073
5.215050	0.1	0.794530
5.216717	0.1	0.795245
5.218383	0.1	0.795603
5.220050	0.1	0.797510
5.221717	0.1	0.801742
5.223383	0.1	0.807762
5.225050	0.1	0.814080
5.226717	0.1	0.819445
5.228383	0.1	0.823081
5.230050	0.1	0.824630
5.231717	0.1	0.824094
5.233383	0.1	0.822425
5.235050	0.1	0.820637
5.236717	0.1	0.819325
5.238383	0.1	0.818551
5.240050	0.1	0.818610
5.241717	0.1	0.819147
5.243383	0.1	0.818789
5.245050	0.1	0.816286
5.246717	0.1	0.812411
5.248383	0.1	0.809073
5.250050	0.1	0.807524
5.251717	0.1	0.807941
5.253383	0.1	0.809670
5.255050	0.1	0.812173
5.256717	0.1	0.815511
5.258383	0.1	0.820458
5.260050	0.1	0.827134
5.261717	0.1	0.834167
5.263383	0.1	0.840068
5.265050	0.1	0.844896
5.266717	0.1	0.849605
5.268383	0.1	0.853777
5.270050	0.1	0.855684
5.271717	0.1	0.854433
5.273383	0.1	0.850499
5.275050	0.1	0.845552
5.276717	0.1	0.842035
5.278383	0.1	0.841320
5.280050	0.1	0.842810
5.281717	0.1	0.844598
5.283383	0.1	0.845373
5.285050	0.1	0.845015
5.286717	0.1	0.843942
5.288383	0.1	0.842333
5.290050	0.1	0.840187
5.291717	0.1	0.837922
5.293383	0.1	0.836313
5.295050	0.1	0.835955
5.296717	0.1	0.836968
5.298383	0.1	0.839055
5.300050	0.1	0.842154
5.301717	0.1	0.846148
5.303383	0.1	0.849962
5.305050	0.1	0.852585
5.306717	0.1	0.853896
5.308383	0.1	0.854135
5.310050	0.1	0.853539
5.311717	0.1	0.851810
5.313383	0.1	0.849187
5.315050	0.1	0.846505
5.316717	0.1	0.844777
5.318383	0.1	0.844657
5.320050	0.1	0.846744
5.321717	0.1	0.852048
5.323383	0.1	0.860691
5.325050	0.1	0.870407
5.326717	0.1	0.878096
5.328383	0.1	0.881493
5.330050	0.1	0.879824
5.331717	0.1	0.874341
5.333383	0.1	0.867367
5.335050	0.1	0.861168
5.336717	0.1	0.856161
5.338383	0.1	0.851572
5.340050	0.1	0.847042
5.341717	0.1	0.843287
5.343383	0.1	0.841200
5.345050	0.1	0.840783
5.346717	0.1	0.841439
5.348383	0.1	0.842333
5.350050	0.1	0.842214
5.351717	0.1	0.840664
5.353383	0.1	0.839472
5.355050	0.1	0.840843
5.356717	0.1	0.846028
5.358383	0.1	0.853896
5.360050	0.1	0.861466
5.361717	0.1	0.866234
5.363383	0.1	0.866711
5.365050	0.1	0.862837
5.366717	0.1	0.856280
5.368383	0.1	0.850499
5.370050	0.1	0.848055
5.371717	0.1	0.847817
5.373383	0.1	0.847101
5.375050	0.1	0.845075
5.376717	0.1	0.843465
5.378383	0.1	0.843883
5.380050	0.1	0.845611
5.381717	0.1	0.845850
5.383383	0.1	0.842512
5.385050	0.1	0.836432
5.386717	0.1	0.830114
5.388383	0.1	0.824988
5.390050	0.1	0.820875
5.391717	0.1	0.817120
5.393383	0.1	0.814319
5.395050	0.1	0.813663
5.396717	0.1	0.814617
5.398383	0.1	0.815332
5.400050	0.1	0.814736
5.401717	0.1	0.813544
5.403383	0.1	0.813127
5.405050	0.1	0.813663
5.406717	0.1	0.813663
5.408383	0.1	0.811756
5.410050	0.1	0.808001
5.411717	0.1	0.804484
5.413383	0.1	0.804067
5.415050	0.1	0.807345
5.416717	0.1	0.812054
5.418383	0.1	0.814915
5.420050	0.1	0.814378
5.421717	0.1	0.811935
5.423383	0.1	0.810862
5.425050	0.1	0.813007
5.426717	0.1	0.818312
5.428383	0.1	0.824928
5.430050	0.1	0.829995
5.431717	0.1	0.831246
5.433383	0.1	0.828564
5.435050	0.1	0.823200
5.436717	0.1	0.816882
5.438383	0.1	0.811935
5.440050	0.1	0.809908
5.441717	0.1	0.810385
5.443383	0.1	0.811577
5.445050	0.1	0.811756
5.446717	0.1	0.810504
5.448383	0.1	0.808120
5.450050	0.1	0.805020
5.451717	0.1	0.801384
5.453383	0.1	0.797749
5.455050	0.1	0.794709
5.456717	0.1	0.792444
5.458383	0.1	0.790596
5.460050	0.1	0.789464
5.461717	0.1	0.789642
5.463383	0.1	0.791669
5.465050	0.1	0.795126
5.466717	0.1	0.799120
5.468383	0.1	0.803232
5.470050	0.1	0.808001
5.471717	0.1	0.813544
5.473383	0.1	0.818610
5.475050	0.1	0.821114
5.476717	0.1	0.819624
5.478383	0.1	0.814438
5.480050	0.1	0.806630
5.481717	0.1	0.798225
5.483383	0.1	0.791609
5.485050	0.1	0.788152
5.486717	0.1	0.786722
5.488383	0.1	0.784814
5.490050	0.1	0.780582
5.491717	0.1	0.774264
5.493383	0.1	0.767708
5.495050	0.1	0.763595
5.496717	0.1	0.763178
5.498383	0.1	0.765741
5.500050	0.1	0.769258
5.501717	0.1	0.772715
5.503383	0.1	0.776053
5.505050	0.1	0.779092
5.506717	0.1	0.781536
5.508383	0.1	0.783384
5.510050	0.1	0.783920
5.511717	0.1	0.782430
5.513383	0.1	0.779271
5.515050	0.1	0.775278
5.516717	0.1	0.771046
5.518383	0.1	0.766814
5.520050	0.1	0.763536
5.521717	0.1	0.761688
5.523383	0.1	0.760794
5.525050	0.1	0.760376
5.526717	0.1	0.760973
5.528383	0.1	0.762880
5.530050	0.1	0.765801
5.531717	0.1	0.769019
5.533383	0.1	0.771940
5.535050	0.1	0.773370
5.536717	0.1	0.772238
5.538383	0.1	0.769079
5.540050	0.1	0.764847
5.541717	0.1	0.759482
5.543383	0.1	0.753105
5.545050	0.1	0.747263
5.546717	0.1	0.743151
5.548383	0.1	0.739932
5.550050	0.1	0.735760
5.551717	0.1	0.730336
5.553383	0.1	0.725150
5.555050	0.1	0.722349
5.556717	0.1	0.722706
5.558383	0.1	0.725389
5.560050	0.1	0.729859
5.561717	0.1	0.736475
5.563383	0.1	0.745297
5.565050	0.1	0.754774
5.566717	0.1	0.762343
5.568383	0.1	0.765443
5.570050	0.1	0.762761
5.571717	0.1	0.755847
5.573383	0.1	0.747979
5.575050	0.1	0.741780
5.576717	0.1	0.737727
5.578383	0.1	0.734448
5.580050	0.1	0.731111
5.581717	0.1	0.727832
5.583383	0.1	0.724971
5.585050	0.1	0.723660
5.586717	0.1	0.724733
5.588383	0.1	0.728190
5.590050	0.1	0.732005
5.591717	0.1	0.734150
5.593383	0.1	0.733554
5.595050	0.1	0.730634
5.596717	0.1	0.727117
5.598383	0.1	0.725091
5.600050	0.1	0.724673
5.601717	0.1	0.723839
5.603383	0.1	0.720978
5.605050	0.1	0.716448
5.606717	0.1	0.711560
5.608383	0.1	0.707686
5.610050	0.1	0.706196
5.611717	0.1	0.707686
5.613383	0.1	0.711083
5.615050	0.1	0.713587
5.616717	0.1	0.712395
5.618383	0.1	0.706494
5.620050	0.1	0.697851
5.621717	0.1	0.689983
5.623383	0.1	0.685334
5.625050	0.1	0.684738
5.626717	0.1	0.687361
5.628383	0.1	0.690937
5.630050	0.1	0.693023
5.631717	0.1	0.692606
5.633383	0.1	0.690222
5.635050	0.1	0.687301
5.636717	0.1	0.686169
5.638383	0.1	0.687897
5.640050	0.1	0.691176
5.641717	0.1	0.693202
5.643383	0.1	0.692248
5.645050	0.1	0.688314
5.646717	0.1	0.682294
5.648383	0.1	0.675917
5.650050	0.1	0.670433
5.651717	0.1	0.665307
5.653383	0.1	0.658989
5.655050	0.1	0.651836
5.656717	0.1	0.646412
5.658383	0.1	0.644922
5.660050	0.1	0.646949
5.661717	0.1	0.650168
5.663383	0.1	0.652373
5.665050	0.1	0.652432
5.666717	0.1	0.649452
5.668383	0.1	0.643373
5.670050	0.1	0.635624
5.671717	0.1	0.628591
5.673383	0.1	0.624299
5.675050	0.1	0.622809
5.676717	0.1	0.621855
5.678383	0.1	0.618696
5.680050	0.1	0.612617
5.681717	0.1	0.604868
5.683383	0.1	0.597537
5.685050	0.1	0.592411
5.686717	0.1	0.590146
5.688383	0.1	0.589430
5.690050	0.1	0.587285
5.691717	0.1	0.583053
5.693383	0.1	0.578642
5.695050	0.1	0.576496
5.696717	0.1	0.577092
5.698383	0.1	0.579298
5.700050	0.1	0.581861
5.701717	0.1	0.583828
5.703383	0.1	0.584483
5.705050	0.1	0.582933
5.706717	0.1	0.579238
5.708383	0.1	0.574291
5.710050	0.1	0.569463
5.711717	0.1	0.565708
5.713383	0.1	0.562847
5.715050	0.1	0.560224
5.716717	0.1	0.558078
5.718383	0.1	0.557423
5.720050	0.1	0.558555
5.721717	0.1	0.561059
5.723383	0.1	0.564337
5.725050	0.1	0.567555
5.726717	0.1	0.569522
5.728383	0.1	0.569344
5.730050	0.1	0.567019
5.731717	0.1	0.563204
5.733383	0.1	0.558436
5.735050	0.1	0.552774
5.736717	0.1	0.546038
5.738383	0.1	0.539005
5.740050	0.1	0.532925
5.741717	0.1	0.528455
5.743383	0.1	0.525236
5.745050	0.1	0.522792
5.746717	0.1	0.520468
5.748383	0.1	0.517905
5.750050	0.1	0.514567
5.751717	0.1	0.509262
5.753383	0.1	0.501514
5.755050	0.1	0.492513
5.756717	0.1	0.484943
5.758383	0.1	0.480235
5.760050	0.1	0.477672
5.761717	0.1	0.476420
5.763383	0.1	0.477016
5.765050	0.1	0.480115
5.766717	0.1	0.483990
5.768383	0.1	0.485778
5.770050	0.1	0.484765
5.771717	0.1	0.482023
5.773383	0.1	0.478447
5.775050	0.1	0.474274
5.776717	0.1	0.469446
5.778383	0.1	0.464499
5.780050	0.1	0.460863
5.781717	0.1	0.460327
5.783383	0.1	0.462353
5.785050	0.1	0.463665
5.786717	0.1	0.461757
5.788383	0.1	0.457346
5.790050	0.1	0.453115
5.791717	0.1	0.450254
5.793383	0.1	0.447392
5.795050	0.1	0.442445
5.796717	0.1	0.434995
5.798383	0.1	0.426173
5.800050	0.1	0.418782
5.801717	0.1	0.415146
5.803383	0.1	0.416040
5.805050	0.1	0.420988
5.806717	0.1	0.428379
5.808383	0.1	0.435054
5.810050	0.1	0.438094
5.811717	0.1	0.436366
5.813383	0.1	0.431240
5.815050	0.1	0.425220
5.816717	0.1	0.419855
5.818383	0.1	0.414908
5.820050	0.1	0.409484
5.821717	0.1	0.403285
5.823383	0.1	0.396967
5.825050	0.1	0.391543
5.826717	0.1	0.387907
5.828383	0.1	0.386894
5.830050	0.1	0.388861
5.831717	0.1	0.392795
5.833383	0.1	0.396311
5.835050	0.1	0.398278
5.836717	0.1	0.399172
5.838383	0.1	0.398755
5.840050	0.1	0.395954
5.841717	0.1	0.390232
5.843383	0.1	0.383377
5.845050	0.1	0.377774
5.846717	0.1	0.374556
5.848383	0.1	0.373065
5.850050	0.1	0.371635
5.851717	0.1	0.368893
5.853383	0.1	0.365019
5.855050	0.1	0.361860
5.856717	0.1	0.360072
5.858383	0.1	0.358701
5.860050	0.1	0.356853
5.861717	0.1	0.353992
5.863383	0.1	0.350177
5.865050	0.1	0.345707
5.866717	0.1	0.341415
5.868383	0.1	0.338674
5.870050	0.1	0.338554
5.871717	0.1	0.340939
5.873383	0.1	0.344634
5.875050	0.1	0.347674
5.876717	0.1	0.348330
5.878383	0.1	0.346243
5.880050	0.1	0.342965
5.881717	0.1	0.340700
5.883383	0.1	0.339925
5.885050	0.1	0.339270
5.886717	0.1	0.337482
5.888383	0.1	0.334620
5.890050	0.1	0.330746
5.891717	0.1	0.325799
5.893383	0.1	0.319958
5.895050	0.1	0.314415
5.896717	0.1	0.310779
5.898383	0.1	0.309527
5.900050	0.1	0.309527
5.901717	0.1	0.309110
5.903383	0.1	0.306964
5.905050	0.1	0.302970
5.906717	0.1	0.297725
5.908383	0.1	0.292540
5.910050	0.1	0.289559
5.911717	0.1	0.290513
5.913383	0.1	0.295281
5.915050	0.1	0.302494
5.916717	0.1	0.311017
5.918383	0.1	0.319779
5.920050	0.1	0.326693
5.921717	0.1	0.329375
5.923383	0.1	0.327826
5.925050	0.1	0.323951
5.926717	0.1	0.319302
5.928383	0.1	0.313997
5.930050	0.1	0.307977
5.931717	0.1	0.301778
5.933383	0.1	0.296474
5.935050	0.1	0.291944
5.936717	0.1	0.286996
5.938383	0.1	0.281394
5.940050	0.1	0.276864
5.941717	0.1	0.274360
5.943383	0.1	0.272453
5.945050	0.1	0.269353
5.946717	0.1	0.264704
5.948383	0.1	0.259817
5.950050	0.1	0.255883
5.951717	0.1	0.253618
5.953383	0.1	0.253320
5.955050	0.1	0.254571
5.956717	0.1	0.255644
5.958383	0.1	0.254810
5.960050	0.1	0.252306
5.961717	0.1	0.250220
5.963383	0.1	0.250161
5.965050	0.1	0.251949
5.966717	0.1	0.254929
5.968383	0.1	0.258505
5.970050	0.1	0.262082
5.971717	0.1	0.264108
5.973383	0.1	0.263274
5.975050	0.1	0.259399
5.976717	0.1	0.253558
5.978383	0.1	0.247419
5.980050	0.1	0.242710
5.981717	0.1	0.240803
5.983383	0.1	0.241995
5.985050	0.1	0.245094
5.986717	0.1	0.247955
5.988383	0.1	0.248909
5.990050	0.1	0.247478
5.991717	0.1	0.244737
5.993383	0.1	0.242531
5.995050	0.1	0.241756
5.996717	0.1	0.242531
5.998383	0.1	0.245631
6.000050	0.1	0.250816
6.001717	0.1	0.255167
6.003383	0.1	0.255167
6.005050	0.1	0.249445
6.006717	0.1	0.239074
6.008383	0.1	0.226319
6.010050	0.1	0.214398
6.011717	0.1	0.205934
6.013383	0.1	0.201166
6.015050	0.1	0.198364
6.016717	0.1	0.196159
6.018383	0.1	0.194430
6.020050	0.1	0.193417
6.021717	0.1	0.192881
6.023383	0.1	0.192583
6.025050	0.1	0.193238
6.026717	0.1	0.195563
6.028383	0.1	0.199080
6.030050	0.1	0.202417
6.031717	0.1	0.204325
6.033383	0.1	0.204563
6.035050	0.1	0.203788
6.036717	0.1	0.201941
6.038383	0.1	0.198483
6.040050	0.1	0.194192
6.041717	0.1	0.191748
6.043383	0.1	0.192881
6.045050	0.1	0.196159
6.046717	0.1	0.198603
6.048383	0.1	0.198782
6.050050	0.1	0.197351
6.051717	0.1	0.196040
6.053383	0.1	0.195920
6.055050	0.1	0.196576
6.056717	0.1	0.196695
6.058383	0.1	0.195980
6.060050	0.1	0.194728
6.061717	0.1	0.193000
6.063383	0.1	0.191152
6.065050	0.1	0.189662
6.066717	0.1	0.188351
6.068383	0.1	0.186682
6.070050	0.1	0.184536
6.071717	0.1	0.183046
6.073383	0.1	0.183761
6.075050	0.1	0.186861
6.076717	0.1	0.190675
6.078383	0.1	0.192940
6.080050	0.1	0.193000
6.081717	0.1	0.192285
6.083383	0.1	0.192344
6.085050	0.1	0.192702
6.086717	0.1	0.191391
6.088383	0.1	0.186920
6.090050	0.1	0.180006
6.091717	0.1	0.172675
6.093383	0.1	0.166297
6.095050	0.1	0.160992
6.096717	0.1	0.156939
6.098383	0.1	0.154614
6.100050	0.1	0.154555
6.101717	0.1	0.156641
6.103383	0.1	0.160038
6.105050	0.1	0.163436
6.106717	0.1	0.165582
6.108383	0.1	0.165582
6.110050	0.1	0.163496
6.111717	0.1	0.160158
6.113383	0.1	0.156522
6.115050	0.1	0.153065
6.116717	0.1	0.149906
6.118383	0.1	0.147641
6.120050	0.1	0.147820
6.121717	0.1	0.151515
6.123383	0.1	0.157595
6.125050	0.1	0.163555
6.126717	0.1	0.168026
6.128383	0.1	0.170290
6.130050	0.1	0.169039
6.131717	0.1	0.164270
6.133383	0.1	0.157893
6.135050	0.1	0.152767
6.136717	0.1	0.150740
6.138383	0.1	0.151813
6.140050	0.1	0.154138
6.141717	0.1	0.155509
6.143383	0.1	0.154674
6.145050	0.1	0.152051
6.146717	0.1	0.148952
6.148383	0.1	0.147104
6.150050	0.1	0.148356
6.151717	0.1	0.153303
6.153383	0.1	0.160873
6.155050	0.1	0.168741
6.156717	0.1	0.174165
6.158383	0.1	0.175238
6.160050	0.1	0.171840
6.161717	0.1	0.165164
6.163383	0.1	0.156045
6.165050	0.1	0.145316
6.166717	0.1	0.134408
6.168383	0.1	0.124574
6.170050	0.1	0.116766
6.171717	0.1	0.111818
6.173383	0.1	0.109673
6.175050	0.1	0.109255
6.176717	0.1	0.109792
6.178383	0.1	0.111222
6.180050	0.1	0.114024
6.181717	0.1	0.118911
6.183383	0.1	0.125587
6.185050	0.1	0.131845
6.186717	0.1	0.135362
6.188383	0.1	0.135601
6.190050	0.1	0.133574
6.191717	0.1	0.131428
6.193383	0.1	0.130534
6.195050	0.1	0.131071
6.196717	0.1	0.131667
6.198383	0.1	0.130713
6.200050	0.1	0.127137
6.201717	0.1	0.121117
6.203383	0.1	0.113845
6.205050	0.1	0.107586
6.206717	0.1	0.104547
6.208383	0.1	0.105381
6.210050	0.1	0.108719
6.211717	0.1	0.112832
6.213383	0.1	0.116527
6.215050	0.1	0.118792
6.216717	0.1	0.118732
6.218383	0.1	0.116944
6.220050	0.1	0.115514
6.221717	0.1	0.116110
6.223383	0.1	0.117719
6.225050	0.1	0.118375
6.226717	0.1	0.117779
6.228383	0.1	0.116885
6.230050	0.1	0.115931
6.231717	0.1	0.114262
6.233383	0.1	0.112116
6.235050	0.1	0.110388
6.236717	0.1	0.109494
6.238383	0.1	0.108719
6.240050	0.1	0.107765
6.241717	0.1	0.107586
6.243383	0.1	0.108361
6.245050	0.1	0.109196
6.246717	0.1	0.109613
6.248383	0.1	0.109553
6.250050	0.1	0.108540
6.251717	0.1	0.106514
6.253383	0.1	0.104666
6.255050	0.1	0.104964
6.256717	0.1	0.107825
6.258383	0.1	0.111580
6.260050	0.1	0.114083
6.261717	0.1	0.114322
6.263383	0.1	0.112414
6.265050	0.1	0.109196
6.266717	0.1	0.105381
6.268383	0.1	0.101447
6.270050	0.1	0.098467
6.271717	0.1	0.097871
6.273383	0.1	0.099719
6.275050	0.1	0.101805
6.276717	0.1	0.101864
6.278383	0.1	0.099719
6.280050	0.1	0.097871
6.281717	0.1	0.099003
6.283383	0.1	0.103712
6.285050	0.1	0.110626
6.286717	0.1	0.117540
6.288383	0.1	0.122547
6.290050	0.1	0.124455
6.291717	0.1	0.122011
6.293383	0.1	0.114381
6.295050	0.1	0.103235
6.296717	0.1	0.092924
6.298383	0.1	0.087202
6.300050	0.1	0.086308
6.301717	0.1	0.087917
6.303383	0.1	0.090361
6.305050	0.1	0.092566
6.306717	0.1	0.093102
6.308383	0.1	0.090778
6.310050	0.1	0.086069
6.311717	0.1	0.081837
6.313383	0.1	0.081241
6.315050	0.1	0.085235
6.316717	0.1	0.092447
6.318383	0.1	0.100970
6.320050	0.1	0.108778
6.321717	0.1	0.114083
6.323383	0.1	0.116408
6.325050	0.1	0.117481
6.326717	0.1	0.119209
6.328383	0.1	0.121236
6.330050	0.1	0.121951
6.331717	0.1	0.120580
6.333383	0.1	0.117242
6.335050	0.1	0.111759
6.336717	0.1	0.104249
6.338383	0.1	0.096023
6.340050	0.1	0.089049
6.341717	0.1	0.084519
6.343383	0.1	0.082910
6.345050	0.1	0.084341
6.346717	0.1	0.088751
6.348383	0.1	0.095308
6.350050	0.1	0.102043
6.351717	0.1	0.107288
6.353383	0.1	0.110447
6.355050	0.1	0.112474
6.356717	0.1	0.114322
6.358383	0.1	0.116229
6.360050	0.1	0.117362
6.361717	0.1	0.116944
6.363383	0.1	0.115037
6.365050	0.1	0.112236
6.366717	0.1	0.109375
6.368383	0.1	0.107348
6.370050	0.1	0.106990
6.371717	0.1	0.108004
6.373383	0.1	0.109196
6.375050	0.1	0.110030
6.376717	0.1	0.111043
6.378383	0.1	0.113368
6.380050	0.1	0.118256
6.381717	0.1	0.125229
6.383383	0.1	0.131488
6.385050	0.1	0.134230
6.386717	0.1	0.133157
6.388383	0.1	0.129819
6.390050	0.1	0.126541
6.391717	0.1	0.124991
6.393383	0.1	0.124991
6.395050	0.1	0.124276
6.396717	0.1	0.121176
6.398383	0.1	0.116289
6.400050	0.1	0.112474
6.401717	0.1	0.111699
6.403383	0.1	0.113487
6.405050	0.1	0.116289
6.406717	0.1	0.119388
6.408383	0.1	0.122547
6.410050	0.1	0.125408
6.411717	0.1	0.128150
6.413383	0.1	0.131369
6.415050	0.1	0.134170
6.416717	0.1	0.134587
6.418383	0.1	0.132024
6.420050	0.1	0.127912
6.421717	0.1	0.124514
6.423383	0.1	0.123560
6.425050	0.1	0.125051
6.426717	0.1	0.127792
6.428383	0.1	0.130236
6.430050	0.1	0.131488
6.431717	0.1	0.131309
6.433383	0.1	0.130415
6.435050	0.1	0.129938
6.436717	0.1	0.130117
6.438383	0.1	0.130832
6.440050	0.1	0.132024
6.441717	0.1	0.132322
6.443383	0.1	0.129163
6.445050	0.1	0.122190
6.446717	0.1	0.113904
6.448383	0.1	0.107348
6.450050	0.1	0.104487
6.451717	0.1	0.106454
6.453383	0.1	0.113130
6.455050	0.1	0.123024
6.456717	0.1	0.133872
6.458383	0.1	0.142932
6.460050	0.1	0.147939
6.461717	0.1	0.148058
6.463383	0.1	0.143945
6.465050	0.1	0.137329
6.466717	0.1	0.130892
6.468383	0.1	0.126362
6.470050	0.1	0.124276
6.471717	0.1	0.123680
6.473383	0.1	0.123501
6.475050	0.1	0.123262
6.476717	0.1	0.123560
6.478383	0.1	0.125289
6.480050	0.1	0.128925
6.481717	0.1	0.134289
6.483383	0.1	0.140905
6.485050	0.1	0.147939
6.486717	0.1	0.154555
6.488383	0.1	0.158787
6.490050	0.1	0.158787
6.491717	0.1	0.154018
6.493383	0.1	0.145793
6.495050	0.1	0.136852
6.496717	0.1	0.130594
6.498383	0.1	0.129342
6.500050	0.1	0.133991
6.501717	0.1	0.143409
6.503383	0.1	0.154436
6.505050	0.1	0.162840
6.506717	0.1	0.165939
6.508383	0.1	0.164032
6.510050	0.1	0.159442
6.511717	0.1	0.154734
6.513383	0.1	0.151694
6.515050	0.1	0.150383
6.516717	0.1	0.150144
6.518383	0.1	0.150919
6.520050	0.1	0.153005
6.521717	0.1	0.155866
6.523383	0.1	0.157714
6.525050	0.1	0.157058
6.526717	0.1	0.154436
6.528383	0.1	0.151932
6.530050	0.1	0.151098
6.531717	0.1	0.151634
6.533383	0.1	0.151873
6.535050	0.1	0.150263
6.536717	0.1	0.147343
6.538383	0.1	0.144601
6.540050	0.1	0.143409
6.541717	0.1	0.144303
6.543383	0.1	0.147223
6.545050	0.1	0.151217
6.546717	0.1	0.153840
6.548383	0.1	0.153720
6.550050	0.1	0.152290
6.551717	0.1	0.152051
6.553383	0.1	0.154734
6.555050	0.1	0.159979
6.556717	0.1	0.166416
6.558383	0.1	0.172377
6.560050	0.1	0.176609
6.561717	0.1	0.178397
6.563383	0.1	0.177920
6.565050	0.1	0.176549
6.566717	0.1	0.176132
6.568383	0.1	0.176907
6.570050	0.1	0.178099
6.571717	0.1	0.178933
6.573383	0.1	0.179410
6.575050	0.1	0.179887
6.576717	0.1	0.181139
6.578383	0.1	0.183165
6.580050	0.1	0.184953
6.581717	0.1	0.185549
6.583383	0.1	0.185490
6.585050	0.1	0.185847
6.586717	0.1	0.187933
6.588383	0.1	0.192225
6.590050	0.1	0.197411
6.591717	0.1	0.201106
6.593383	0.1	0.202060
6.595050	0.1	0.200987
6.596717	0.1	0.199795
6.598383	0.1	0.200510
6.600050	0.1	0.203848
6.601717	0.1	0.209034
6.603383	0.1	0.215113
6.605050	0.1	0.220954
6.606717	0.1	0.224710
6.608383	0.1	0.225663
6.610050	0.1	0.225008
6.611717	0.1	0.223994
6.613383	0.1	0.223339
6.615050	0.1	0.222921
6.616717	0.1	0.223041
6.618383	0.1	0.223696
6.620050	0.1	0.225246
6.621717	0.1	0.229418
6.623383	0.1	0.236928
6.625050	0.1	0.245869
6.626717	0.1	0.253201
6.628383	0.1	0.257611
6.630050	0.1	0.259399
6.631717	0.1	0.258923
6.633383	0.1	0.256896
6.635050	0.1	0.254571
6.636717	0.1	0.252426
6.638383	0.1	0.250399
6.640050	0.1	0.249028
6.641717	0.1	0.248551
6.643383	0.1	0.248611
6.645050	0.1	0.249326
6.646717	0.1	0.251472
6.648383	0.1	0.255704
6.650050	0.1	0.261784
6.651717	0.1	0.268996
6.653383	0.1	0.276268
6.655050	0.1	0.281692
6.656717	0.1	0.283837
6.658383	0.1	0.283003
6.660050	0.1	0.280738
6.661717	0.1	0.278592
6.663383	0.1	0.277460
6.665050	0.1	0.277281
6.666717	0.1	0.277400
6.668383	0.1	0.276983
6.670050	0.1	0.276327
6.671717	0.1	0.276566
6.673383	0.1	0.278413
6.675050	0.1	0.281990
6.676717	0.1	0.287414
6.678383	0.1	0.294447
6.680050	0.1	0.301540
6.681717	0.1	0.306547
6.683383	0.1	0.308216
6.685050	0.1	0.307262
6.686717	0.1	0.305712
6.688383	0.1	0.305116
6.690050	0.1	0.304937
6.691717	0.1	0.304282
6.693383	0.1	0.303507
6.695050	0.1	0.303268
6.696717	0.1	0.302434
6.698383	0.1	0.299752
6.700050	0.1	0.295937
6.701717	0.1	0.292897
6.703383	0.1	0.292242
6.705050	0.1	0.294209
6.706717	0.1	0.297368
6.708383	0.1	0.299394
6.710050	0.1	0.298738
6.711717	0.1	0.296116
6.713383	0.1	0.293016
6.715050	0.1	0.290096
6.716717	0.1	0.287175
6.718383	0.1	0.284135
6.720050	0.1	0.281096
6.721717	0.1	0.278711
6.723383	0.1	0.277579
6.725050	0.1	0.277102
6.726717	0.1	0.276625
6.728383	0.1	0.276446
6.730050	0.1	0.277162
6.731717	0.1	0.279129
6.733383	0.1	0.281453
6.735050	0.1	0.283241
6.736717	0.1	0.284255
6.738383	0.1	0.285149
6.740050	0.1	0.287235
6.741717	0.1	0.290871
6.743383	0.1	0.295341
6.745050	0.1	0.299394
6.746717	0.1	0.301719
6.748383	0.1	0.301957
6.750050	0.1	0.301480
6.751717	0.1	0.302255
6.753383	0.1	0.304341
6.755050	0.1	0.306070
6.756717	0.1	0.305355
6.758383	0.1	0.301301
6.760050	0.1	0.295162
6.761717	0.1	0.289023
6.763383	0.1	0.283539
6.765050	0.1	0.278115
6.766717	0.1	0.272572
6.768383	0.1	0.268281
6.770050	0.1	0.266790
6.771717	0.1	0.268519
6.773383	0.1	0.272691
6.775050	0.1	0.277758
6.776717	0.1	0.281513
6.778383	0.1	0.281572
6.780050	0.1	0.277102
6.781717	0.1	0.270188
6.783383	0.1	0.264168
6.785050	0.1	0.261128
6.786717	0.1	0.260949
6.788383	0.1	0.262678
6.790050	0.1	0.265658
6.791717	0.1	0.269890
6.793383	0.1	0.275671
6.795050	0.1	0.282347
6.796717	0.1	0.287771
6.798383	0.1	0.289381
6.800050	0.1	0.286818
6.801717	0.1	0.281811
6.803383	0.1	0.276983
6.805050	0.1	0.273585
6.806717	0.1	0.271440
6.808383	0.1	0.270069
6.810050	0.1	0.269175
6.811717	0.1	0.268459
6.813383	0.1	0.267446
6.815050	0.1	0.266016
6.816717	0.1	0.264049
6.818383	0.1	0.261784
6.820050	0.1	0.260711
6.821717	0.1	0.262260
6.823383	0.1	0.266016
6.825050	0.1	0.270188
6.826717	0.1	0.273466
6.828383	0.1	0.275314
6.830050	0.1	0.275970
6.831717	0.1	0.276387
6.833383	0.1	0.276506
6.835050	0.1	0.274956
6.836717	0.1	0.270307
6.838383	0.1	0.263214
6.840050	0.1	0.255704
6.841717	0.1	0.249624
6.843383	0.1	0.245631
6.845050	0.1	0.243306
6.846717	0.1	0.241876
6.848383	0.1	0.241220
6.850050	0.1	0.243008
6.851717	0.1	0.248313
6.853383	0.1	0.256419
6.855050	0.1	0.265062
6.856717	0.1	0.272512
6.858383	0.1	0.277877
6.860050	0.1	0.281215
6.861717	0.1	0.282347
6.863383	0.1	0.280440
6.865050	0.1	0.274897
6.866717	0.1	0.266373
6.868383	0.1	0.256181
6.870050	0.1	0.245571
6.871717	0.1	0.236511
6.873383	0.1	0.231087
6.875050	0.1	0.229895
6.876717	0.1	0.232220
6.878383	0.1	0.237703
6.880050	0.1	0.245810
6.881717	0.1	0.254810
6.883383	0.1	0.261605
6.885050	0.1	0.264645
6.886717	0.1	0.265539
6.888383	0.1	0.266612
6.890050	0.1	0.267804
6.891717	0.1	0.267029
6.893383	0.1	0.262856
6.895050	0.1	0.255644
6.896717	0.1	0.247478
6.898383	0.1	0.241756
6.900050	0.1	0.241339
6.901717	0.1	0.246882
6.903383	0.1	0.255227
6.905050	0.1	0.262201
6.906717	0.1	0.265956
6.908383	0.1	0.267446
6.910050	0.1	0.267506
6.911717	0.1	0.265837
6.913383	0.1	0.262141
6.915050	0.1	0.257552
6.916717	0.1	0.253856
6.918383	0.1	0.252426
6.920050	0.1	0.254154
6.921717	0.1	0.258327
6.923383	0.1	0.263274
6.925050	0.1	0.267029
6.926717	0.1	0.268519
6.928383	0.1	0.267327
6.930050	0.1	0.264168
6.931717	0.1	0.260532
6.933383	0.1	0.257552
6.935050	0.1	0.254929
6.936717	0.1	0.252008
6.938383	0.1	0.249743
6.940050	0.1	0.249922
6.941717	0.1	0.253558
6.943383	0.1	0.259817
6.945050	0.1	0.266075
6.946717	0.1	0.269234
6.948383	0.1	0.267327
6.950050	0.1	0.260472
6.951717	0.1	0.250757
6.953383	0.1	0.241935
6.955050	0.1	0.237346
6.956717	0.1	0.237882
6.958383	0.1	0.241995
6.960050	0.1	0.247955
6.961717	0.1	0.254035
6.963383	0.1	0.259399
6.965050	0.1	0.263155
6.966717	0.1	0.263989
6.968383	0.1	0.260711
6.970050	0.1	0.253320
6.971717	0.1	0.244141
6.973383	0.1	0.237286
6.975050	0.1	0.235498
6.976717	0.1	0.238538
6.978383	0.1	0.243545
6.980050	0.1	0.247061
6.981717	0.1	0.247419
6.983383	0.1	0.245333
6.985050	0.1	0.241935
6.986717	0.1	0.238836
6.988383	0.1	0.237405
6.990050	0.1	0.238597
6.991717	0.1	0.242233
6.993383	0.1	0.247240
6.995050	0.1	0.251889
6.996717	0.1	0.254631
6.998383	0.1	0.254750
7.000050	0.1	0.251949
7.001717	0.1	0.246882
7.003383	0.1	0.241160
7.005050	0.1	0.236213
7.006717	0.1	0.233352
7.008383	0.1	0.233293
7.010050	0.1	0.235438
7.011717	0.1	0.238240
7.013383	0.1	0.241220
7.015050	0.1	0.244319
7.016717	0.1	0.246525
7.018383	0.1	0.246942
7.020050	0.1	0.246048
7.021717	0.1	0.245690
7.023383	0.1	0.246227
7.025050	0.1	0.246108
7.026717	0.1	0.243485
7.028383	0.1	0.238717
7.030050	0.1	0.233889
7.031717	0.1	0.231624
7.033383	0.1	0.233591
7.035050	0.1	0.238955
7.036717	0.1	0.245094
7.038383	0.1	0.249863
7.040050	0.1	0.252962
7.041717	0.1	0.255585
7.043383	0.1	0.259399
7.045050	0.1	0.264466
7.046717	0.1	0.268936
7.048383	0.1	0.270724
7.050050	0.1	0.269413
7.051717	0.1	0.265419
7.053383	0.1	0.259161
7.055050	0.1	0.251949
7.056717	0.1	0.246227
7.058383	0.1	0.244677
7.060050	0.1	0.247419
7.061717	0.1	0.251591
7.063383	0.1	0.253379
7.065050	0.1	0.251532
7.066717	0.1	0.248492
7.068383	0.1	0.247121
7.070050	0.1	0.247598
7.071717	0.1	0.248432
7.073383	0.1	0.249207
7.075050	0.1	0.250757
7.076717	0.1	0.252366
7.078383	0.1	0.251055
7.080050	0.1	0.244856
7.081717	0.1	0.235260
7.083383	0.1	0.226498
7.085050	0.1	0.221908
7.086717	0.1	0.222206
7.088383	0.1	0.226915
7.090050	0.1	0.234365
7.091717	0.1	0.242233
7.093383	0.1	0.247657
7.095050	0.1	0.248432
7.096717	0.1	0.244379
7.098383	0.1	0.237882
7.100050	0.1	0.232339
7.101717	0.1	0.229836
7.103383	0.1	0.230074
7.105050	0.1	0.231028
7.106717	0.1	0.231206
7.108383	0.1	0.230908
7.110050	0.1	0.231683
7.111717	0.1	0.234187
7.113383	0.1	0.237286
7.115050	0.1	0.239491
7.116717	0.1	0.240386
7.118383	0.1	0.240147
7.120050	0.1	0.238955
7.121717	0.1	0.237644
7.123383	0.1	0.237584
7.125050	0.1	0.239551
7.126717	0.1	0.243127
7.128383	0.1	0.246584
7.130050	0.1	0.248313
7.131717	0.1	0.247300
7.133383	0.1	0.243425
7.135050	0.1	0.238061
7.136717	0.1	0.232995
7.138383	0.1	0.228643
7.140050	0.1	0.224590
7.141717	0.1	0.221133
7.143383	0.1	0.219882
7.145050	0.1	0.222862
7.146717	0.1	0.229478
7.148383	0.1	0.236332
7.150050	0.1	0.240505
7.151717	0.1	0.241578
7.153383	0.1	0.240922
7.155050	0.1	0.240088
7.156717	0.1	0.240445
7.158383	0.1	0.243068
7.160050	0.1	0.248194
7.161717	0.1	0.254691
7.163383	0.1	0.260830
7.165050	0.1	0.265300
7.166717	0.1	0.267446
7.168383	0.1	0.267029
7.170050	0.1	0.264049
7.171717	0.1	0.258803
7.173383	0.1	0.251532
7.175050	0.1	0.243664
7.176717	0.1	0.236988
7.178383	0.1	0.232637
7.180050	0.1	0.230849
7.181717	0.1	0.231028
7.183383	0.1	0.232756
7.185050	0.1	0.236332
7.186717	0.1	0.241697
7.188383	0.1	0.247657
7.190050	0.1	0.253260
7.191717	0.1	0.257730
7.193383	0.1	0.260770
7.195050	0.1	0.262141
7.196717	0.1	0.262380
7.198383	0.1	0.263035
7.200050	0.1	0.265718
7.201717	0.1	0.269949
7.203383	0.1	0.273049
7.205050	0.1	0.272751
7.206717	0.1	0.269234
7.208383	0.1	0.264108
7.210050	0.1	0.258923
7.211717	0.1	0.254512
7.213383	0.1	0.252247
7.215050	0.1	0.253737
7.216717	0.1	0.258565
7.218383	0.1	0.264466
7.220050	0.1	0.269175
7.221717	0.1	0.271618
7.223383	0.1	0.271201
7.225050	0.1	0.268996
7.226717	0.1	0.267208
7.228383	0.1	0.266910
7.230050	0.1	0.267982
7.231717	0.1	0.270128
7.233383	0.1	0.272810
7.235050	0.1	0.275195
7.236717	0.1	0.276566
7.238383	0.1	0.276446
7.240050	0.1	0.275433
7.241717	0.1	0.274599
7.243383	0.1	0.274301
7.245050	0.1	0.274003
7.246717	0.1	0.273764
7.248383	0.1	0.274062
7.250050	0.1	0.274777
7.251717	0.1	0.274122
7.253383	0.1	0.270247
7.255050	0.1	0.264168
7.256717	0.1	0.258207
7.258383	0.1	0.253737
7.260050	0.1	0.250995
7.261717	0.1	0.249267
7.263383	0.1	0.247538
7.265050	0.1	0.245273
7.266717	0.1	0.243366
7.268383	0.1	0.242829
7.270050	0.1	0.243843
7.271717	0.1	0.246227
7.273383	0.1	0.249922
7.275050	0.1	0.254512
7.276717	0.1	0.257969
7.278383	0.1	0.258267
7.280050	0.1	0.254989
7.281717	0.1	0.249982
7.283383	0.1	0.245690
7.285050	0.1	0.242770
7.286717	0.1	0.240505
7.288383	0.1	0.238299
7.290050	0.1	0.235915
7.291717	0.1	0.233293
7.293383	0.1	0.231147
7.295050	0.1	0.229955
7.296717	0.1	0.229120
7.298383	0.1	0.227988
7.300050	0.1	0.227273
7.301717	0.1	0.227749
7.303383	0.1	0.230014
7.305050	0.1	0.234008
7.306717	0.1	0.238359
7.308383	0.1	0.241220
7.310050	0.1	0.241816
7.311717	0.1	0.241160
7.313383	0.1	0.240326
7.315050	0.1	0.239253
7.316717	0.1	0.237405
7.318383	0.1	0.234425
7.320050	0.1	0.229895
7.321717	0.1	0.223219
7.323383	0.1	0.213921
7.325050	0.1	0.202775
7.326717	0.1	0.192463
7.328383	0.1	0.186205
7.330050	0.1	0.185609
7.331717	0.1	0.189722
7.333383	0.1	0.196040
7.335050	0.1	0.202537
7.336717	0.1	0.207961
7.338383	0.1	0.211418
7.340050	0.1	0.211775
7.341717	0.1	0.208318
7.343383	0.1	0.202239
7.345050	0.1	0.196576
7.346717	0.1	0.194669
7.348383	0.1	0.197291
7.350050	0.1	0.202119
7.351717	0.1	0.206530
7.353383	0.1	0.209332
7.355050	0.1	0.209630
7.356717	0.1	0.206471
7.358383	0.1	0.200093
7.360050	0.1	0.193238
7.361717	0.1	0.189185
7.363383	0.1	0.189781
7.365050	0.1	0.194013
7.366717	0.1	0.199556
7.368383	0.1	0.204563
7.370050	0.1	0.207603
7.371717	0.1	0.207901
7.373383	0.1	0.205398
7.375050	0.1	0.200510
7.376717	0.1	0.194192
7.378383	0.1	0.187635
7.380050	0.1	0.182390
7.381717	0.1	0.180125
7.383383	0.1	0.181675
7.385050	0.1	0.186682
7.386717	0.1	0.193238
7.388383	0.1	0.198185
7.390050	0.1	0.198782
7.391717	0.1	0.194848
7.393383	0.1	0.188589
7.395050	0.1	0.182688
7.396717	0.1	0.179291
7.398383	0.1	0.179529
7.400050	0.1	0.183523
7.401717	0.1	0.189662
7.403383	0.1	0.195920
7.405050	0.1	0.200808
7.406717	0.1	0.203371
7.408383	0.1	0.203609
7.410050	0.1	0.202954
7.411717	0.1	0.203192
7.413383	0.1	0.204682
7.415050	0.1	0.205815
7.416717	0.1	0.205100
7.418383	0.1	0.202060
7.420050	0.1	0.197113
7.421717	0.1	0.191629
7.423383	0.1	0.187099
7.425050	0.1	0.183761
7.426717	0.1	0.181496
7.428383	0.1	0.181019
7.430050	0.1	0.182867
7.431717	0.1	0.185847
7.433383	0.1	0.188410
7.435050	0.1	0.189602
7.436717	0.1	0.188768
7.438383	0.1	0.186145
7.440050	0.1	0.182986
7.441717	0.1	0.181079
7.443383	0.1	0.181198
7.445050	0.1	0.182509
7.446717	0.1	0.183165
7.448383	0.1	0.182092
7.450050	0.1	0.179589
7.451717	0.1	0.177026
7.453383	0.1	0.175297
7.455050	0.1	0.174940
7.456717	0.1	0.176311
7.458383	0.1	0.179112
7.460050	0.1	0.182271
7.461717	0.1	0.184774
7.463383	0.1	0.186026
7.465050	0.1	0.185728
7.466717	0.1	0.184655
7.468383	0.1	0.183702
7.470050	0.1	0.182867
7.471717	0.1	0.181377
7.473383	0.1	0.179589
7.475050	0.1	0.178635
7.476717	0.1	0.178874
7.478383	0.1	0.179827
7.480050	0.1	0.180125
7.481717	0.1	0.178814
7.483383	0.1	0.176430
7.485050	0.1	0.174999
7.486717	0.1	0.175238
7.488383	0.1	0.175953
7.490050	0.1	0.175655
7.491717	0.1	0.174582
7.493383	0.1	0.174522
7.495050	0.1	0.176907
7.496717	0.1	0.181198
7.498383	0.1	0.185549
7.500050	0.1	0.188231
7.501717	0.1	0.188530
7.503383	0.1	0.186443
7.505050	0.1	0.182688
7.506717	0.1	0.178397
7.508383	0.1	0.175238
7.510050	0.1	0.173986
7.511717	0.1	0.173807
7.513383	0.1	0.173509
7.515050	0.1	0.174046
7.516717	0.1	0.177026
7.518383	0.1	0.183046
7.520050	0.1	0.191093
7.521717	0.1	0.198901
7.523383	0.1	0.203490
7.525050	0.1	0.202358
7.526717	0.1	0.194609
7.528383	0.1	0.181973
7.530050	0.1	0.168383
7.531717	0.1	0.157416
7.533383	0.1	0.151634
7.535050	0.1	0.152409
7.536717	0.1	0.159025
7.538383	0.1	0.167906
7.540050	0.1	0.174761
7.541717	0.1	0.176787
7.543383	0.1	0.174582
7.545050	0.1	0.171363
7.546717	0.1	0.170648
7.548383	0.1	0.173450
7.550050	0.1	0.177979
7.551717	0.1	0.182152
7.553383	0.1	0.185370
7.555050	0.1	0.187814
7.556717	0.1	0.189662
7.558383	0.1	0.190437
7.560050	0.1	0.189543
7.561717	0.1	0.186443
7.563383	0.1	0.181258
7.565050	0.1	0.174820
7.566717	0.1	0.168800
7.568383	0.1	0.164509
7.570050	0.1	0.162303
7.571717	0.1	0.162125
7.573383	0.1	0.164211
7.575050	0.1	0.168204
7.576717	0.1	0.173509
7.578383	0.1	0.179410
7.580050	0.1	0.184715
7.581717	0.1	0.187874
7.583383	0.1	0.188708
7.585050	0.1	0.188291
7.586717	0.1	0.187874
7.588383	0.1	0.188053
7.590050	0.1	0.188649
7.591717	0.1	0.188887
7.593383	0.1	0.187933
7.595050	0.1	0.185609
7.596717	0.1	0.182211
7.598383	0.1	0.177860
7.600050	0.1	0.172973
7.601717	0.1	0.168741
7.603383	0.1	0.166357
7.605050	0.1	0.166237
7.606717	0.1	0.168622
7.608383	0.1	0.173926
7.610050	0.1	0.181794
7.611717	0.1	0.190675
7.613383	0.1	0.197947
7.615050	0.1	0.201702
7.616717	0.1	0.201821
7.618383	0.1	0.199258
7.620050	0.1	0.194728
7.621717	0.1	0.188947
7.623383	0.1	0.182867
7.625050	0.1	0.177920
7.626717	0.1	0.175476
7.628383	0.1	0.175655
7.630050	0.1	0.177979
7.631717	0.1	0.182509
7.633383	0.1	0.189185
7.635050	0.1	0.196159
7.636717	0.1	0.200510
7.638383	0.1	0.200689
7.640050	0.1	0.197649
7.641717	0.1	0.193894
7.643383	0.1	0.190854
7.645050	0.1	0.189126
7.646717	0.1	0.189245
7.648383	0.1	0.192106
7.650050	0.1	0.198305
7.651717	0.1	0.207126
7.653383	0.1	0.217140
7.655050	0.1	0.226021
7.656717	0.1	0.231922
7.658383	0.1	0.233471
7.660050	0.1	0.229836
7.661717	0.1	0.221252
7.663383	0.1	0.210643
7.665050	0.1	0.202775
7.666717	0.1	0.201583
7.668383	0.1	0.207543
7.670050	0.1	0.217974
7.671717	0.1	0.228822
7.673383	0.1	0.236571
7.675050	0.1	0.239134
7.676717	0.1	0.236690
7.678383	0.1	0.231683
7.680050	0.1	0.227571
7.681717	0.1	0.226975
7.683383	0.1	0.230491
7.685050	0.1	0.237048
7.686717	0.1	0.245035
7.688383	0.1	0.253141
7.690050	0.1	0.259995
7.691717	0.1	0.264168
7.693383	0.1	0.265300
7.695050	0.1	0.263989
7.696717	0.1	0.260890
7.698383	0.1	0.257134
7.700050	0.1	0.255287
7.701717	0.1	0.257969
7.703383	0.1	0.265300
7.705050	0.1	0.275075
7.706717	0.1	0.284791
7.708383	0.1	0.292718
7.710050	0.1	0.297666
7.711717	0.1	0.299335
7.713383	0.1	0.298321
7.715050	0.1	0.296950
7.716717	0.1	0.298083
7.718383	0.1	0.302672
7.720050	0.1	0.309229
7.721717	0.1	0.315189
7.723383	0.1	0.319958
7.725050	0.1	0.324905
7.726717	0.1	0.330567
7.728383	0.1	0.334859
7.730050	0.1	0.335634
7.731717	0.1	0.332296
7.733383	0.1	0.326157
7.735050	0.1	0.319362
7.736717	0.1	0.314355
7.738383	0.1	0.312805
7.740050	0.1	0.314653
7.741717	0.1	0.317931
7.743383	0.1	0.320792
7.745050	0.1	0.322819
7.746717	0.1	0.324190
7.748383	0.1	0.324130
7.750050	0.1	0.321925
7.751717	0.1	0.317276
7.753383	0.1	0.310600
7.755050	0.1	0.303388
7.756717	0.1	0.297904
7.758383	0.1	0.295043
7.760050	0.1	0.294209
7.761717	0.1	0.294685
7.763383	0.1	0.296354
7.765050	0.1	0.299037
7.766717	0.1	0.302434
7.768383	0.1	0.305712
7.770050	0.1	0.307381
7.771717	0.1	0.306308
7.773383	0.1	0.302792
7.775050	0.1	0.298083
7.776717	0.1	0.293493
7.778383	0.1	0.289142
7.780050	0.1	0.284672
7.781717	0.1	0.279665
7.783383	0.1	0.273883
7.785050	0.1	0.268102
7.786717	0.1	0.263810
7.788383	0.1	0.262141
7.790050	0.1	0.263512
7.791717	0.1	0.267327
7.793383	0.1	0.271916
7.795050	0.1	0.275671
7.796717	0.1	0.277877
7.798383	0.1	0.278056
7.800050	0.1	0.275731
7.801717	0.1	0.271916
7.803383	0.1	0.268817
7.805050	0.1	0.268161
7.806717	0.1	0.270367
7.808383	0.1	0.274599
7.810050	0.1	0.279367
7.811717	0.1	0.282705
7.813383	0.1	0.283241
7.815050	0.1	0.281334
7.816717	0.1	0.279009
7.818383	0.1	0.278533
7.820050	0.1	0.280440
7.821717	0.1	0.283182
7.823383	0.1	0.285029
7.825050	0.1	0.285149
7.826717	0.1	0.282824
7.828383	0.1	0.277698
7.830050	0.1	0.270486
7.831717	0.1	0.263929
7.833383	0.1	0.260890
7.835050	0.1	0.262201
7.836717	0.1	0.265777
7.838383	0.1	0.269234
7.840050	0.1	0.271976
7.841717	0.1	0.274241
7.843383	0.1	0.275612
7.845050	0.1	0.275016
7.846717	0.1	0.272512
7.848383	0.1	0.269651
7.850050	0.1	0.268161
7.851717	0.1	0.268340
7.853383	0.1	0.269532
7.855050	0.1	0.270903
7.856717	0.1	0.271738
7.858383	0.1	0.271559
7.860050	0.1	0.270307
7.861717	0.1	0.268579
7.863383	0.1	0.267625
7.865050	0.1	0.268340
7.866717	0.1	0.270784
7.868383	0.1	0.274301
7.870050	0.1	0.278473
7.871717	0.1	0.282824
7.873383	0.1	0.286400
7.875050	0.1	0.288188
7.876717	0.1	0.288188
7.878383	0.1	0.287116
7.880050	0.1	0.285923
7.881717	0.1	0.285387
7.883383	0.1	0.285864
7.885050	0.1	0.287294
7.886717	0.1	0.289023
7.888383	0.1	0.289857
7.890050	0.1	0.288904
7.891717	0.1	0.285923
7.893383	0.1	0.281394
7.895050	0.1	0.276208
7.896717	0.1	0.271499
7.898383	0.1	0.268877
7.900050	0.1	0.269651
7.901717	0.1	0.274122
7.903383	0.1	0.280619
7.905050	0.1	0.285804
7.906717	0.1	0.287592
7.908383	0.1	0.286579
7.910050	0.1	0.284970
7.911717	0.1	0.284433
7.913383	0.1	0.285566
7.915050	0.1	0.288367
7.916717	0.1	0.292599
7.918383	0.1	0.296772
7.920050	0.1	0.298798
7.921717	0.1	0.297308
7.923383	0.1	0.292838
7.925050	0.1	0.287116
7.926717	0.1	0.281334
7.928383	0.1	0.276804
7.930050	0.1	0.275075
7.931717	0.1	0.276923
7.933383	0.1	0.281751
7.935050	0.1	0.288129
7.936717	0.1	0.293970
7.938383	0.1	0.297487
7.940050	0.1	0.297844
7.941717	0.1	0.295877
7.943383	0.1	0.292718
7.945050	0.1	0.289142
7.946717	0.1	0.286460
7.948383	0.1	0.286102
7.950050	0.1	0.288486
7.951717	0.1	0.292182
7.953383	0.1	0.295401
7.955050	0.1	0.297368
7.956717	0.1	0.298262
7.958383	0.1	0.298440
7.960050	0.1	0.298083
7.961717	0.1	0.298619
7.963383	0.1	0.301063
7.965050	0.1	0.304639
7.966717	0.1	0.307143
7.968383	0.1	0.307262
7.970050	0.1	0.305414
7.971717	0.1	0.302732
7.973383	0.1	0.300407
7.975050	0.1	0.299454
7.976717	0.1	0.299633
7.978383	0.1	0.298679
7.980050	0.1	0.294924
7.981717	0.1	0.289977
7.983383	0.1	0.287294
7.985050	0.1	0.288546
7.986717	0.1	0.292778
7.988383	0.1	0.297606
7.990050	0.1	0.301361
7.991717	0.1	0.303626
7.993383	0.1	0.304878
7.995050	0.1	0.305474
7.996717	0.1	0.305295
7.998383	0.1	0.303507
8.000050	0.1	0.299811
8.001717	0.1	0.294745
8.003383	0.1	0.290692
8.005050	0.1	0.290215
8.006717	0.1	0.294030
8.008383	0.1	0.300348
8.010050	0.1	0.306606
8.011717	0.1	0.310361
8.013383	0.1	0.310481
8.015050	0.1	0.308394
8.016717	0.1	0.306308
8.018383	0.1	0.305176
8.020050	0.1	0.304759
8.021717	0.1	0.304997
8.023383	0.1	0.306547
8.025050	0.1	0.309408
8.026717	0.1	0.312924
8.028383	0.1	0.316203
8.030050	0.1	0.318646
8.031717	0.1	0.319958
8.033383	0.1	0.320196
8.035050	0.1	0.319719
8.036717	0.1	0.318348
8.038383	0.1	0.316322
8.040050	0.1	0.314295
8.041717	0.1	0.311434
8.043383	0.1	0.306666
8.045050	0.1	0.300109
8.046717	0.1	0.293851
8.048383	0.1	0.289500
8.050050	0.1	0.287116
8.051717	0.1	0.286341
8.053383	0.1	0.286937
8.055050	0.1	0.287652
8.056717	0.1	0.286639
8.058383	0.1	0.283957
8.060050	0.1	0.281692
8.061717	0.1	0.281334
8.063383	0.1	0.282824
8.065050	0.1	0.284970
8.066717	0.1	0.286758
8.068383	0.1	0.288486
8.070050	0.1	0.290990
8.071717	0.1	0.294566
8.073383	0.1	0.298321
8.075050	0.1	0.300586
8.076717	0.1	0.299633
8.078383	0.1	0.295341
8.080050	0.1	0.289321
8.081717	0.1	0.283360
8.083383	0.1	0.279188
8.085050	0.1	0.277758
8.086717	0.1	0.279248
8.088383	0.1	0.283718
8.090050	0.1	0.290155
8.091717	0.1	0.295162
8.093383	0.1	0.295460
8.095050	0.1	0.290930
8.096717	0.1	0.284553
8.098383	0.1	0.280499
8.100050	0.1	0.281215
8.101717	0.1	0.285864
8.103383	0.1	0.291586
8.105050	0.1	0.295520
8.106717	0.1	0.296652
8.108383	0.1	0.295222
8.110050	0.1	0.291944
8.111717	0.1	0.288486
8.113383	0.1	0.286937
8.115050	0.1	0.287771
8.116717	0.1	0.289857
8.118383	0.1	0.291526
8.120050	0.1	0.292122
8.121717	0.1	0.292242
8.123383	0.1	0.292659
8.125050	0.1	0.293016
8.126717	0.1	0.292301
8.128383	0.1	0.290871
8.130050	0.1	0.289679
8.131717	0.1	0.289202
8.133383	0.1	0.289500
8.135050	0.1	0.289857
8.136717	0.1	0.289202
8.138383	0.1	0.286758
8.140050	0.1	0.282407
8.141717	0.1	0.275671
8.143383	0.1	0.266969
8.145050	0.1	0.258565
8.146717	0.1	0.253439
8.148383	0.1	0.252485
8.150050	0.1	0.254571
8.151717	0.1	0.258565
8.153383	0.1	0.263870
8.155050	0.1	0.269771
8.156717	0.1	0.274360
8.158383	0.1	0.276208
8.160050	0.1	0.275552
8.161717	0.1	0.273287
8.163383	0.1	0.270605
8.165050	0.1	0.268519
8.166717	0.1	0.266910
8.168383	0.1	0.266194
8.170050	0.1	0.267446
8.171717	0.1	0.270963
8.173383	0.1	0.274360
8.175050	0.1	0.274301
8.176717	0.1	0.269234
8.178383	0.1	0.259876
8.180050	0.1	0.248313
8.181717	0.1	0.237882
8.183383	0.1	0.232339
8.185050	0.1	0.233591
8.186717	0.1	0.240266
8.188383	0.1	0.248313
8.190050	0.1	0.253975
8.191717	0.1	0.256240
8.193383	0.1	0.255883
8.195050	0.1	0.254452
8.196717	0.1	0.253320
8.198383	0.1	0.252426
8.200050	0.1	0.251055
8.201717	0.1	0.249088
8.203383	0.1	0.247419
8.205050	0.1	0.247300
8.206717	0.1	0.249326
8.208383	0.1	0.252724
8.210050	0.1	0.255704
8.211717	0.1	0.257254
8.213383	0.1	0.257313
8.215050	0.1	0.256240
8.216717	0.1	0.254273
8.218383	0.1	0.252306
8.220050	0.1	0.251949
8.221717	0.1	0.253975
8.223383	0.1	0.256956
8.225050	0.1	0.258923
8.226717	0.1	0.259817
8.228383	0.1	0.260472
8.230050	0.1	0.260651
8.231717	0.1	0.259578
8.233383	0.1	0.257075
8.235050	0.1	0.253737
8.236717	0.1	0.250220
8.238383	0.1	0.247240
8.240050	0.1	0.245631
8.241717	0.1	0.245452
8.243383	0.1	0.245273
8.245050	0.1	0.243664
8.246717	0.1	0.240624
8.248383	0.1	0.237584
8.250050	0.1	0.236630
8.251717	0.1	0.239491
8.253383	0.1	0.245750
8.255050	0.1	0.252843
8.256717	0.1	0.257373
8.258383	0.1	0.258029
8.260050	0.1	0.256002
8.261717	0.1	0.252783
8.263383	0.1	0.249505
8.265050	0.1	0.247657
8.266717	0.1	0.248313
8.268383	0.1	0.252247
8.270050	0.1	0.259399
8.271717	0.1	0.267029
8.273383	0.1	0.271082
8.275050	0.1	0.269949
8.276717	0.1	0.265419
8.278383	0.1	0.260115
8.280050	0.1	0.255883
8.281717	0.1	0.253737
8.283383	0.1	0.254095
8.285050	0.1	0.255704
8.286717	0.1	0.256717
8.288383	0.1	0.255942
8.290050	0.1	0.254273
8.291717	0.1	0.253737
8.293383	0.1	0.255346
8.295050	0.1	0.257790
8.296717	0.1	0.260293
8.298383	0.1	0.262797
8.300050	0.1	0.264585
8.301717	0.1	0.264227
8.303383	0.1	0.261188
8.305050	0.1	0.256896
8.306717	0.1	0.253141
8.308383	0.1	0.250995
8.310050	0.1	0.250518
8.311717	0.1	0.251532
8.313383	0.1	0.253439
8.315050	0.1	0.254810
8.316717	0.1	0.254095
8.318383	0.1	0.251293
8.320050	0.1	0.247717
8.321717	0.1	0.245035
8.323383	0.1	0.244617
8.325050	0.1	0.246882
8.326717	0.1	0.250876
8.328383	0.1	0.254452
8.330050	0.1	0.255466
8.331717	0.1	0.253022
8.333383	0.1	0.247836
8.335050	0.1	0.241637
8.336717	0.1	0.236094
8.338383	0.1	0.231862
8.340050	0.1	0.229001
8.341717	0.1	0.227392
8.343383	0.1	0.227034
8.345050	0.1	0.227094
8.346717	0.1	0.225544
8.348383	0.1	0.220299
8.350050	0.1	0.211358
8.351717	0.1	0.201881
8.353383	0.1	0.196219
8.355050	0.1	0.197291
8.356717	0.1	0.204682
8.358383	0.1	0.215709
8.360050	0.1	0.227451
8.361717	0.1	0.236690
8.363383	0.1	0.239670
8.365050	0.1	0.235081
8.366717	0.1	0.224948
8.368383	0.1	0.212967
8.370050	0.1	0.202656
8.371717	0.1	0.197351
8.373383	0.1	0.198960
8.375050	0.1	0.206232
8.376717	0.1	0.215590
8.378383	0.1	0.223577
8.380050	0.1	0.227869
8.381717	0.1	0.227511
8.383383	0.1	0.223458
8.385050	0.1	0.217259
8.386717	0.1	0.209987
8.388383	0.1	0.203133
8.390050	0.1	0.198960
8.391717	0.1	0.198364
8.393383	0.1	0.200033
8.395050	0.1	0.201881
8.396717	0.1	0.202060
8.398383	0.1	0.199676
8.400050	0.1	0.195920
8.401717	0.1	0.193059
8.403383	0.1	0.192881
8.405050	0.1	0.195622
8.406717	0.1	0.200272
8.408383	0.1	0.205398
8.410050	0.1	0.209987
8.411717	0.1	0.212848
8.413383	0.1	0.211895
8.415050	0.1	0.205219
8.416717	0.1	0.193954
8.418383	0.1	0.182271
8.420050	0.1	0.174820
8.421717	0.1	0.174999
8.423383	0.1	0.183165
8.425050	0.1	0.195563
8.426717	0.1	0.205994
8.428383	0.1	0.210226
8.430050	0.1	0.207722
8.431717	0.1	0.200629
8.433383	0.1	0.192165
8.435050	0.1	0.185549
8.436717	0.1	0.182867
8.438383	0.1	0.184178
8.440050	0.1	0.188291
8.441717	0.1	0.193596
8.443383	0.1	0.198543
8.445050	0.1	0.201225
8.446717	0.1	0.200093
8.448383	0.1	0.194073
8.450050	0.1	0.183702
8.451717	0.1	0.171900
8.453383	0.1	0.163138
8.455050	0.1	0.160754
8.456717	0.1	0.164866
8.458383	0.1	0.172794
8.460050	0.1	0.180841
8.461717	0.1	0.186503
8.463383	0.1	0.188708
8.465050	0.1	0.187576
8.466717	0.1	0.184596
8.468383	0.1	0.182033
8.470050	0.1	0.181258
8.471717	0.1	0.182331
8.473383	0.1	0.184834
8.475050	0.1	0.188410
8.476717	0.1	0.192642
8.478383	0.1	0.196636
8.480050	0.1	0.198364
8.481717	0.1	0.196099
8.483383	0.1	0.191152
8.485050	0.1	0.186920
8.486717	0.1	0.185192
8.488383	0.1	0.185192
8.490050	0.1	0.185549
8.491717	0.1	0.186145
8.493383	0.1	0.187516
8.495050	0.1	0.189304
8.496717	0.1	0.190198
8.498383	0.1	0.188530
8.500050	0.1	0.183761
8.501717	0.1	0.177860
8.503383	0.1	0.174463
8.505050	0.1	0.176251
8.506717	0.1	0.182569
8.508383	0.1	0.190496
8.510050	0.1	0.197470
8.511717	0.1	0.202596
8.513383	0.1	0.205696
8.515050	0.1	0.206471
8.516717	0.1	0.205159
8.518383	0.1	0.202358
8.520050	0.1	0.198603
8.521717	0.1	0.194669
8.523383	0.1	0.192106
8.525050	0.1	0.192344
8.526717	0.1	0.195324
8.528383	0.1	0.199616
8.530050	0.1	0.203311
8.531717	0.1	0.204802
8.533383	0.1	0.202954
8.535050	0.1	0.198424
8.536717	0.1	0.193775
8.538383	0.1	0.191689
8.540050	0.1	0.192821
8.541717	0.1	0.195086
8.543383	0.1	0.195682
8.545050	0.1	0.193596
8.546717	0.1	0.190020
8.548383	0.1	0.186682
8.550050	0.1	0.184894
8.551717	0.1	0.184894
8.553383	0.1	0.185728
8.555050	0.1	0.185668
8.556717	0.1	0.184774
8.558383	0.1	0.185072
8.560050	0.1	0.188649
8.561717	0.1	0.195324
8.563383	0.1	0.202775
8.565050	0.1	0.208199
8.566717	0.1	0.209868
8.568383	0.1	0.207603
8.570050	0.1	0.202894
8.571717	0.1	0.198662
8.573383	0.1	0.197053
8.575050	0.1	0.198782
8.576717	0.1	0.202954
8.578383	0.1	0.208259
8.580050	0.1	0.213385
8.581717	0.1	0.217021
8.583383	0.1	0.217915
8.585050	0.1	0.216365
8.586717	0.1	0.213921
8.588383	0.1	0.212371
8.590050	0.1	0.212729
8.591717	0.1	0.215590
8.593383	0.1	0.220716
8.595050	0.1	0.226617
8.596717	0.1	0.231385
8.598383	0.1	0.233710
8.600050	0.1	0.233591
8.601717	0.1	0.232399
8.603383	0.1	0.231504
8.605050	0.1	0.231564
8.606717	0.1	0.232160
8.608383	0.1	0.232279
8.610050	0.1	0.230789
8.611717	0.1	0.227630
8.613383	0.1	0.224769
8.615050	0.1	0.224292
8.616717	0.1	0.225902
8.618383	0.1	0.227511
8.620050	0.1	0.227392
8.621717	0.1	0.224412
8.623383	0.1	0.217915
8.625050	0.1	0.209153
8.626717	0.1	0.201225
8.628383	0.1	0.197649
8.630050	0.1	0.199616
8.631717	0.1	0.205338
8.633383	0.1	0.210762
8.635050	0.1	0.212848
8.636717	0.1	0.211358
8.638383	0.1	0.207841
8.640050	0.1	0.203669
8.641717	0.1	0.199199
8.643383	0.1	0.194192
8.645050	0.1	0.188649
8.646717	0.1	0.183225
8.648383	0.1	0.179291
8.650050	0.1	0.178576
8.651717	0.1	0.181198
8.653383	0.1	0.185072
8.655050	0.1	0.187755
8.656717	0.1	0.188053
8.658383	0.1	0.185668
8.660050	0.1	0.181139
8.661717	0.1	0.176132
8.663383	0.1	0.172794
8.665050	0.1	0.171721
8.666717	0.1	0.171781
8.668383	0.1	0.171363
8.670050	0.1	0.170290
8.671717	0.1	0.169098
8.673383	0.1	0.167489
8.675050	0.1	0.164688
8.676717	0.1	0.160635
8.678383	0.1	0.156701
8.680050	0.1	0.154376
8.681717	0.1	0.154436
8.683383	0.1	0.156879
8.685050	0.1	0.160635
8.686717	0.1	0.163376
8.688383	0.1	0.163376
8.690050	0.1	0.161171
8.691717	0.1	0.158250
8.693383	0.1	0.155270
8.695050	0.1	0.151515
8.696717	0.1	0.146568
8.698383	0.1	0.141382
8.700050	0.1	0.137270
8.701717	0.1	0.134110
8.703383	0.1	0.130653
8.705050	0.1	0.126362
8.706717	0.1	0.121534
8.708383	0.1	0.116706
8.710050	0.1	0.111878
8.711717	0.1	0.106573
8.713383	0.1	0.101268
8.715050	0.1	0.097811
8.716717	0.1	0.098288
8.718383	0.1	0.103116
8.720050	0.1	0.110090
8.721717	0.1	0.115871
8.723383	0.1	0.118017
8.725050	0.1	0.116587
8.726717	0.1	0.113130
8.728383	0.1	0.109255
8.730050	0.1	0.105441
8.731717	0.1	0.101447
8.733383	0.1	0.098228
8.735050	0.1	0.097632
8.736717	0.1	0.100374
8.738383	0.1	0.104845
8.740050	0.1	0.108600
8.741717	0.1	0.110984
8.743383	0.1	0.111759
8.745050	0.1	0.109613
8.746717	0.1	0.103533
8.748383	0.1	0.095487
8.750050	0.1	0.088632
8.751717	0.1	0.084281
8.753383	0.1	0.081301
8.755050	0.1	0.078738
8.756717	0.1	0.076711
8.758383	0.1	0.076056
8.760050	0.1	0.076830
8.761717	0.1	0.078201
8.763383	0.1	0.079751
8.765050	0.1	0.082552
8.766717	0.1	0.087321
8.768383	0.1	0.092268
8.770050	0.1	0.094831
8.771717	0.1	0.093997
8.773383	0.1	0.090182
8.775050	0.1	0.084400
8.776717	0.1	0.078082
8.778383	0.1	0.072777
8.780050	0.1	0.069499
8.781717	0.1	0.068665
8.783383	0.1	0.070512
8.785050	0.1	0.075042
8.786717	0.1	0.081062
8.788383	0.1	0.086606
8.790050	0.1	0.089943
8.791717	0.1	0.090778
8.793383	0.1	0.089705
8.795050	0.1	0.087023
8.796717	0.1	0.082612
8.798383	0.1	0.077665
8.800050	0.1	0.074089
8.801717	0.1	0.072002
8.803383	0.1	0.069797
8.805050	0.1	0.066280
8.806717	0.1	0.062287
8.808383	0.1	0.059724
8.810050	0.1	0.059724
8.811717	0.1	0.060737
8.813383	0.1	0.060201
8.815050	0.1	0.057638
8.816717	0.1	0.055194
8.818383	0.1	0.055254
8.820050	0.1	0.058651
8.821717	0.1	0.063896
8.823383	0.1	0.068426
8.825050	0.1	0.070453
8.826717	0.1	0.070274
8.828383	0.1	0.070214
8.830050	0.1	0.072718
8.831717	0.1	0.078082
8.833383	0.1	0.084460
8.835050	0.1	0.089407
8.836717	0.1	0.091255
8.838383	0.1	0.089109
8.840050	0.1	0.083208
8.841717	0.1	0.075400
8.843383	0.1	0.068188
8.845050	0.1	0.063360
8.846717	0.1	0.061691
8.848383	0.1	0.062644
8.850050	0.1	0.064790
8.851717	0.1	0.066578
8.853383	0.1	0.067353
8.855050	0.1	0.068009
8.856717	0.1	0.069916
8.858383	0.1	0.072777
8.860050	0.1	0.074983
8.861717	0.1	0.076294
8.863383	0.1	0.077605
8.865050	0.1	0.078857
8.866717	0.1	0.078499
8.868383	0.1	0.075281
8.870050	0.1	0.069559
8.871717	0.1	0.062823
8.873383	0.1	0.056505
8.875050	0.1	0.052035
8.876717	0.1	0.050902
8.878383	0.1	0.054419
8.880050	0.1	0.062168
8.881717	0.1	0.072300
8.883383	0.1	0.081837
8.885050	0.1	0.088394
8.886717	0.1	0.090659
8.888383	0.1	0.089407
8.890050	0.1	0.086427
8.891717	0.1	0.082672
8.893383	0.1	0.078619
8.895050	0.1	0.074983
8.896717	0.1	0.072002
8.898383	0.1	0.069082
8.900050	0.1	0.066221
8.901717	0.1	0.064492
8.903383	0.1	0.065088
8.905050	0.1	0.068903
8.906717	0.1	0.075817
8.908383	0.1	0.084579
8.910050	0.1	0.092804
8.911717	0.1	0.097990
8.913383	0.1	0.099778
8.915050	0.1	0.099063
8.916717	0.1	0.096679
8.918383	0.1	0.092506
8.920050	0.1	0.086308
8.921717	0.1	0.078321
8.923383	0.1	0.069797
8.925050	0.1	0.062943
8.926717	0.1	0.060380
8.928383	0.1	0.062943
8.930050	0.1	0.068903
8.931717	0.1	0.074923
8.933383	0.1	0.078380
8.935050	0.1	0.079036
8.936717	0.1	0.078022
8.938383	0.1	0.076294
8.940050	0.1	0.073612
8.941717	0.1	0.069916
8.943383	0.1	0.066578
8.945050	0.1	0.064850
8.946717	0.1	0.064552
8.948383	0.1	0.064075
8.950050	0.1	0.062108
8.951717	0.1	0.058830
8.953383	0.1	0.055313
8.955050	0.1	0.053644
8.956717	0.1	0.055909
8.958383	0.1	0.062108
8.960050	0.1	0.069797
8.961717	0.1	0.076413
8.963383	0.1	0.080585
8.965050	0.1	0.081956
8.966717	0.1	0.081062
8.968383	0.1	0.079274
8.970050	0.1	0.077188
8.971717	0.1	0.074327
8.973383	0.1	0.070214
8.975050	0.1	0.064731
8.976717	0.1	0.058293
8.978383	0.1	0.052512
8.980050	0.1	0.048816
8.981717	0.1	0.047445
8.983383	0.1	0.047863
8.985050	0.1	0.049889
8.986717	0.1	0.053227
8.988383	0.1	0.057101
8.990050	0.1	0.060976
8.991717	0.1	0.064611
8.993383	0.1	0.066638
8.995050	0.1	0.065327
8.996717	0.1	0.060201
8.998383	0.1	0.053108
9.000050	0.1	0.046611
9.001717	0.1	0.041902
9.003383	0.1	0.038981
9.005050	0.1	0.037432
9.006717	0.1	0.037014
9.008383	0.1	0.037313
9.010050	0.1	0.038087
9.011717	0.1	0.038981
9.013383	0.1	0.040233
9.015050	0.1	0.042856
9.016717	0.1	0.046968
9.018383	0.1	0.051618
9.020050	0.1	0.055373
9.021717	0.1	0.057042
9.023383	0.1	0.056267
9.025050	0.1	0.053465
9.026717	0.1	0.049829
9.028383	0.1	0.047207
9.030050	0.1	0.047266
9.031717	0.1	0.049770
9.033383	0.1	0.053287
9.035050	0.1	0.056207
9.036717	0.1	0.058055
9.038383	0.1	0.059664
9.040050	0.1	0.062048
9.041717	0.1	0.065029
9.043383	0.1	0.067234
9.045050	0.1	0.067770
9.046717	0.1	0.067174
9.048383	0.1	0.065923
9.050050	0.1	0.064254
9.051717	0.1	0.062525
9.053383	0.1	0.060976
9.055050	0.1	0.059485
9.056717	0.1	0.057220
9.058383	0.1	0.053525
9.060050	0.1	0.048876
9.061717	0.1	0.045240
9.063383	0.1	0.044405
9.065050	0.1	0.046253
9.066717	0.1	0.050068
9.068383	0.1	0.055254
9.070050	0.1	0.061035
9.071717	0.1	0.065684
9.073383	0.1	0.068128
9.075050	0.1	0.068605
9.076717	0.1	0.067353
9.078383	0.1	0.064671
9.080050	0.1	0.061333
9.081717	0.1	0.058591
9.083383	0.1	0.057578
9.085050	0.1	0.058472
9.086717	0.1	0.060320
9.088383	0.1	0.061333
9.090050	0.1	0.061095
9.091717	0.1	0.061870
9.093383	0.1	0.065506
9.095050	0.1	0.071228
9.096717	0.1	0.076056
9.098383	0.1	0.077486
9.100050	0.1	0.075400
9.101717	0.1	0.071287
9.103383	0.1	0.066996
9.105050	0.1	0.063002
9.106717	0.1	0.058830
9.108383	0.1	0.054300
9.110050	0.1	0.050247
9.111717	0.1	0.047445
9.113383	0.1	0.046134
9.115050	0.1	0.046611
9.116717	0.1	0.049114
9.118383	0.1	0.053406
9.120050	0.1	0.057995
9.121717	0.1	0.061035
9.123383	0.1	0.061452
9.125050	0.1	0.058949
9.126717	0.1	0.054121
9.128383	0.1	0.048578
9.130050	0.1	0.043571
9.131717	0.1	0.039458
9.133383	0.1	0.036776
9.135050	0.1	0.036478
9.136717	0.1	0.038862
9.138383	0.1	0.043094
9.140050	0.1	0.047505
9.141717	0.1	0.050187
9.143383	0.1	0.050247
9.145050	0.1	0.048339
9.146717	0.1	0.045359
9.148383	0.1	0.041664
9.150050	0.1	0.037849
9.151717	0.1	0.035465
9.153383	0.1	0.035644
9.155050	0.1	0.038207
9.156717	0.1	0.042319
9.158383	0.1	0.047445
9.160050	0.1	0.053048
9.161717	0.1	0.058055
9.163383	0.1	0.061214
9.165050	0.1	0.062346
9.166717	0.1	0.061333
9.168383	0.1	0.057638
9.170050	0.1	0.051677
9.171717	0.1	0.045240
9.173383	0.1	0.040054
9.175050	0.1	0.036955
9.176717	0.1	0.036299
9.178383	0.1	0.038266
9.180050	0.1	0.041664
9.181717	0.1	0.045180
9.183383	0.1	0.048399
9.185050	0.1	0.051320
9.186717	0.1	0.053763
9.188383	0.1	0.055313
9.190050	0.1	0.055552
9.191717	0.1	0.053704
9.193383	0.1	0.049531
9.195050	0.1	0.043392
9.196717	0.1	0.036657
9.198383	0.1	0.032604
9.200050	0.1	0.034809
9.201717	0.1	0.043094
9.203383	0.1	0.052810
9.205050	0.1	0.058472
9.206717	0.1	0.057995
9.208383	0.1	0.053227
9.210050	0.1	0.047386
9.211717	0.1	0.042439
9.213383	0.1	0.039160
9.215050	0.1	0.037909
9.216717	0.1	0.038624
9.218383	0.1	0.040770
9.220050	0.1	0.043750
9.221717	0.1	0.047207
9.223383	0.1	0.051022
9.225050	0.1	0.054538
9.226717	0.1	0.056446
9.228383	0.1	0.055969
9.230050	0.1	0.054061
9.231717	0.1	0.052452
9.233383	0.1	0.051677
9.235050	0.1	0.050902
9.236717	0.1	0.049591
9.238383	0.1	0.048459
9.240050	0.1	0.048220
9.241717	0.1	0.049174
9.243383	0.1	0.051200
9.245050	0.1	0.052989
9.246717	0.1	0.054121
9.248383	0.1	0.055850
9.250050	0.1	0.059664
9.251717	0.1	0.065207
9.253383	0.1	0.070632
9.255050	0.1	0.074506
9.256717	0.1	0.076592
9.258383	0.1	0.076532
9.260050	0.1	0.074208
9.261717	0.1	0.070393
9.263383	0.1	0.066817
9.265050	0.1	0.064790
9.266717	0.1	0.063956
9.268383	0.1	0.063121
9.270050	0.1	0.061393
9.271717	0.1	0.058532
9.273383	0.1	0.054896
9.275050	0.1	0.051320
9.276717	0.1	0.049114
9.278383	0.1	0.048518
9.280050	0.1	0.049055
9.281717	0.1	0.050843
9.283383	0.1	0.054657
9.285050	0.1	0.060797
9.286717	0.1	0.068724
9.288383	0.1	0.077009
9.290050	0.1	0.084341
9.291717	0.1	0.089169
9.293383	0.1	0.090063
9.295050	0.1	0.086665
9.296717	0.1	0.081122
9.298383	0.1	0.076473
9.300050	0.1	0.074744
9.301717	0.1	0.076294
9.303383	0.1	0.079989
9.305050	0.1	0.084400
9.306717	0.1	0.088573
9.308383	0.1	0.091553
9.310050	0.1	0.093162
9.311717	0.1	0.094652
9.313383	0.1	0.096619
9.315050	0.1	0.098169
9.316717	0.1	0.098109
9.318383	0.1	0.096500
9.320050	0.1	0.094473
9.321717	0.1	0.093281
9.323383	0.1	0.093758
9.325050	0.1	0.096381
9.326717	0.1	0.100911
9.328383	0.1	0.106871
9.330050	0.1	0.113368
9.331717	0.1	0.119805
9.333383	0.1	0.125825
9.335050	0.1	0.130892
9.336717	0.1	0.133395
9.338383	0.1	0.131965
9.340050	0.1	0.127018
9.341717	0.1	0.120997
9.343383	0.1	0.116706
9.345050	0.1	0.115931
9.346717	0.1	0.118494
9.348383	0.1	0.122607
9.350050	0.1	0.126779
9.351717	0.1	0.130057
9.353383	0.1	0.131905
9.355050	0.1	0.132382
9.356717	0.1	0.131667
9.358383	0.1	0.130594
9.360050	0.1	0.130057
9.361717	0.1	0.130653
9.363383	0.1	0.132084
9.365050	0.1	0.133336
9.366717	0.1	0.133216
9.368383	0.1	0.132024
9.370050	0.1	0.131905
9.371717	0.1	0.134826
9.373383	0.1	0.139952
9.375050	0.1	0.144839
9.376717	0.1	0.148177
9.378383	0.1	0.150323
9.380050	0.1	0.151873
9.381717	0.1	0.152588
9.383383	0.1	0.151873
9.385050	0.1	0.149488
9.386717	0.1	0.146091
9.388383	0.1	0.142217
9.390050	0.1	0.138998
9.391717	0.1	0.138283
9.393383	0.1	0.141442
9.395050	0.1	0.148237
9.396717	0.1	0.157058
9.398383	0.1	0.165343
9.400050	0.1	0.171065
9.401717	0.1	0.173450
9.403383	0.1	0.172019
9.405050	0.1	0.166535
9.406717	0.1	0.158012
9.408383	0.1	0.148952
9.410050	0.1	0.142097
9.411717	0.1	0.140190
9.413383	0.1	0.144780
9.415050	0.1	0.154078
9.416717	0.1	0.164509
9.418383	0.1	0.172377
9.420050	0.1	0.175536
9.421717	0.1	0.174105
9.423383	0.1	0.169516
9.425050	0.1	0.163913
9.426717	0.1	0.159264
9.428383	0.1	0.157714
9.430050	0.1	0.160813
9.431717	0.1	0.167727
9.433383	0.1	0.175893
9.435050	0.1	0.182867
9.436717	0.1	0.187933
9.438383	0.1	0.190854
9.440050	0.1	0.191271
9.441717	0.1	0.189185
9.443383	0.1	0.185668
9.445050	0.1	0.182092
9.446717	0.1	0.180066
9.448383	0.1	0.180423
9.450050	0.1	0.182748
9.451717	0.1	0.185668
9.453383	0.1	0.188231
9.455050	0.1	0.189900
9.456717	0.1	0.191331
9.458383	0.1	0.193536
9.460050	0.1	0.196755
9.461717	0.1	0.200331
9.463383	0.1	0.203550
9.465050	0.1	0.205219
9.466717	0.1	0.203848
9.468383	0.1	0.198603
9.470050	0.1	0.190437
9.471717	0.1	0.181854
9.473383	0.1	0.175595
9.475050	0.1	0.172913
9.476717	0.1	0.173330
9.478383	0.1	0.176132
9.480050	0.1	0.181019
9.481717	0.1	0.186861
9.483383	0.1	0.191271
9.485050	0.1	0.193059
9.486717	0.1	0.192523
9.488383	0.1	0.190198
9.490050	0.1	0.187278
9.491717	0.1	0.186443
9.493383	0.1	0.189304
9.495050	0.1	0.195026
9.496717	0.1	0.202060
9.498383	0.1	0.209332
9.500050	0.1	0.215530
9.501717	0.1	0.219107
9.503383	0.1	0.220001
9.505050	0.1	0.219286
9.506717	0.1	0.218570
9.508383	0.1	0.219107
9.510050	0.1	0.221372
9.511717	0.1	0.224948
9.513383	0.1	0.228524
9.515050	0.1	0.231445
9.516717	0.1	0.233173
9.518383	0.1	0.233471
9.520050	0.1	0.231981
9.521717	0.1	0.229180
9.523383	0.1	0.226021
9.525050	0.1	0.223577
9.526717	0.1	0.222504
9.528383	0.1	0.223160
9.530050	0.1	0.225008
9.531717	0.1	0.227213
9.533383	0.1	0.230372
9.535050	0.1	0.235856
9.536717	0.1	0.244021
9.538383	0.1	0.253558
9.540050	0.1	0.262260
9.541717	0.1	0.269234
9.543383	0.1	0.274539
9.545050	0.1	0.278592
9.546717	0.1	0.281930
9.548383	0.1	0.285149
9.550050	0.1	0.289202
9.551717	0.1	0.294328
9.553383	0.1	0.298977
9.555050	0.1	0.300705
9.556717	0.1	0.298023
9.558383	0.1	0.292480
9.560050	0.1	0.288010
9.561717	0.1	0.288427
9.563383	0.1	0.294745
9.565050	0.1	0.304461
9.566717	0.1	0.313222
9.568383	0.1	0.317633
9.570050	0.1	0.317335
9.571717	0.1	0.315130
9.573383	0.1	0.314116
9.575050	0.1	0.315011
9.576717	0.1	0.317276
9.578383	0.1	0.320315
9.580050	0.1	0.323057
9.581717	0.1	0.323892
9.583383	0.1	0.322819
9.585050	0.1	0.322223
9.586717	0.1	0.324130
9.588383	0.1	0.328481
9.590050	0.1	0.334680
9.591717	0.1	0.342250
9.593383	0.1	0.350773
9.595050	0.1	0.358760
9.596717	0.1	0.363827
9.598383	0.1	0.364423
9.600050	0.1	0.361085
9.601717	0.1	0.356555
9.603383	0.1	0.353873
9.605050	0.1	0.354707
9.606717	0.1	0.358045
9.608383	0.1	0.361621
9.610050	0.1	0.364959
9.611717	0.1	0.369072
9.613383	0.1	0.374913
9.615050	0.1	0.382662
9.616717	0.1	0.390649
9.618383	0.1	0.396013
9.620050	0.1	0.396848
9.621717	0.1	0.394046
9.623383	0.1	0.390589
9.625050	0.1	0.388861
9.626717	0.1	0.388920
9.628383	0.1	0.389397
9.630050	0.1	0.389516
9.631717	0.1	0.390053
9.633383	0.1	0.391960
9.635050	0.1	0.394702
9.636717	0.1	0.397503
9.638383	0.1	0.400126
9.640050	0.1	0.403166
9.641717	0.1	0.406146
9.643383	0.1	0.408113
9.645050	0.1	0.408411
9.646717	0.1	0.406921
9.648383	0.1	0.404835
9.650050	0.1	0.403643
9.651717	0.1	0.403821
9.653383	0.1	0.404000
9.655050	0.1	0.403166
9.656717	0.1	0.401318
9.658383	0.1	0.399470
9.660050	0.1	0.398517
9.661717	0.1	0.398278
9.663383	0.1	0.398219
9.665050	0.1	0.397801
9.666717	0.1	0.396669
9.668383	0.1	0.395298
9.670050	0.1	0.394642
9.671717	0.1	0.395954
9.673383	0.1	0.399232
9.675050	0.1	0.403285
9.676717	0.1	0.406504
9.678383	0.1	0.407159
9.680050	0.1	0.403881
9.681717	0.1	0.397682
9.683383	0.1	0.391781
9.685050	0.1	0.388861
9.686717	0.1	0.388682
9.688383	0.1	0.389159
9.690050	0.1	0.389099
9.691717	0.1	0.389040
9.693383	0.1	0.389993
9.695050	0.1	0.392437
9.696717	0.1	0.394762
9.698383	0.1	0.394344
9.700050	0.1	0.390947
9.701717	0.1	0.387132
9.703383	0.1	0.385880
9.705050	0.1	0.388205
9.706717	0.1	0.392139
9.708383	0.1	0.393868
9.710050	0.1	0.391245
9.711717	0.1	0.385284
9.713383	0.1	0.378668
9.715050	0.1	0.372827
9.716717	0.1	0.368178
9.718383	0.1	0.365436
9.720050	0.1	0.365138
9.721717	0.1	0.366867
9.723383	0.1	0.370145
9.725050	0.1	0.375032
9.726717	0.1	0.381649
9.728383	0.1	0.389099
9.730050	0.1	0.395358
9.731717	0.1	0.397682
9.733383	0.1	0.394046
9.735050	0.1	0.385165
9.736717	0.1	0.374496
9.738383	0.1	0.365496
9.740050	0.1	0.359774
9.741717	0.1	0.357211
9.743383	0.1	0.357807
9.745050	0.1	0.360787
9.746717	0.1	0.364423
9.748383	0.1	0.367463
9.750050	0.1	0.370383
9.751717	0.1	0.373960
9.753383	0.1	0.377715
9.755050	0.1	0.379801
9.756717	0.1	0.378072
9.758383	0.1	0.371814
9.760050	0.1	0.362992
9.761717	0.1	0.355244
9.763383	0.1	0.352025
9.765050	0.1	0.354528
9.766717	0.1	0.361443
9.768383	0.1	0.369966
9.770050	0.1	0.377476
9.771717	0.1	0.382662
9.773383	0.1	0.385761
9.775050	0.1	0.387251
9.776717	0.1	0.387371
9.778383	0.1	0.386357
9.780050	0.1	0.384986
9.781717	0.1	0.383914
9.783383	0.1	0.383139
9.785050	0.1	0.382125
9.786717	0.1	0.380695
9.788383	0.1	0.379264
9.790050	0.1	0.378609
9.791717	0.1	0.379443
9.793383	0.1	0.382006
9.795050	0.1	0.385642
9.796717	0.1	0.388324
9.798383	0.1	0.387967
9.800050	0.1	0.384808
9.801717	0.1	0.380933
9.803383	0.1	0.377834
9.805050	0.1	0.375211
9.806717	0.1	0.372410
9.808383	0.1	0.369787
9.810050	0.1	0.368357
9.811717	0.1	0.368536
9.813383	0.1	0.370085
9.815050	0.1	0.372887
9.816717	0.1	0.376999
9.818383	0.1	0.381291
9.820050	0.1	0.383973
9.821717	0.1	0.384510
9.823383	0.1	0.383556
9.825050	0.1	0.381887
9.826717	0.1	0.380516
9.828383	0.1	0.380158
9.830050	0.1	0.380278
9.831717	0.1	0.379920
9.833383	0.1	0.378966
9.835050	0.1	0.377655
9.836717	0.1	0.376105
9.838383	0.1	0.374615
9.840050	0.1	0.374317
9.841717	0.1	0.376165
9.843383	0.1	0.379741
9.845050	0.1	0.383437
9.846717	0.1	0.385463
9.848383	0.1	0.385344
9.850050	0.1	0.383675
9.851717	0.1	0.381529
9.853383	0.1	0.379860
9.855050	0.1	0.379443
9.856717	0.1	0.379860
9.858383	0.1	0.379443
9.860050	0.1	0.377655
9.861717	0.1	0.375032
9.863383	0.1	0.371575
9.865050	0.1	0.366807
9.866717	0.1	0.360131
9.868383	0.1	0.351727
9.870050	0.1	0.342488
9.871717	0.1	0.334978
9.873383	0.1	0.331581
9.875050	0.1	0.332713
9.876717	0.1	0.336826
9.878383	0.1	0.342071
9.880050	0.1	0.347376
9.881717	0.1	0.351846
9.883383	0.1	0.354350
9.885050	0.1	0.354350
9.886717	0.1	0.352621
9.888383	0.1	0.350058
9.890050	0.1	0.346839
9.891717	0.1	0.342846
9.893383	0.1	0.338852
9.895050	0.1	0.335217
9.896717	0.1	0.332177
9.898383	0.1	0.330567
9.900050	0.1	0.331163
9.901717	0.1	0.332594
9.903383	0.1	0.332236
9.905050	0.1	0.328898
9.906717	0.1	0.323236
9.908383	0.1	0.316560
9.910050	0.1	0.310242
9.911717	0.1	0.305951
9.913383	0.1	0.304937
9.915050	0.1	0.307024
9.916717	0.1	0.310600
9.918383	0.1	0.313580
9.920050	0.1	0.314415
9.921717	0.1	0.312746
9.923383	0.1	0.309944
9.925050	0.1	0.308037
9.926717	0.1	0.307024
9.928383	0.1	0.305176
9.930050	0.1	0.302136
9.931717	0.1	0.299573
9.933383	0.1	0.299156
9.935050	0.1	0.300467
9.936717	0.1	0.302315
9.938383	0.1	0.303566
9.940050	0.1	0.303388
9.941717	0.1	0.301540
9.943383	0.1	0.298560
9.945050	0.1	0.294924
9.946717	0.1	0.290155
9.948383	0.1	0.283897
9.950050	0.1	0.277281
9.951717	0.1	0.272095
9.953383	0.1	0.269651
9.955050	0.1	0.269771
9.956717	0.1	0.270247
9.958383	0.1	0.268340
9.960050	0.1	0.262558
9.961717	0.1	0.254214
9.963383	0.1	0.246525
9.965050	0.1	0.241995
9.966717	0.1	0.240803
9.968383	0.1	0.242174
9.970050	0.1	0.244796
9.971717	0.1	0.247598
9.973383	0.1	0.249982
9.975050	0.1	0.251710
9.976717	0.1	0.252128
9.978383	0.1	0.249982
9.980050	0.1	0.244915
9.981717	0.1	0.239015
9.983383	0.1	0.235677
9.985050	0.1	0.236869
9.986717	0.1	0.241697
9.988383	0.1	0.246704
9.990050	0.1	0.248909
9.991717	0.1	0.247478
9.993383	0.1	0.243068
9.995050	0.1	0.236809
9.996717	0.1	0.230193
9.998383	0.1	0.224471
10.000050	0.1	0.220478
10.001717	0.1	0.218630
10.003383	0.1	0.219345
10.005050	0.1	0.222087
10.006717	0.1	0.224829
10.008383	0.1	0.226021
10.010050	0.1	0.225484
10.011717	0.1	0.223219
10.013383	0.1	0.219286
10.015050	0.1	0.214040
10.016717	0.1	0.208855
10.018383	0.1	0.204861
10.020050	0.1	0.202119
10.021717	0.1	0.199676
10.023383	0.1	0.197172
10.025050	0.1	0.194907
10.026717	0.1	0.193298
10.028383	0.1	0.192881
10.030050	0.1	0.193834
10.031717	0.1	0.194669
10.033383	0.1	0.194013
10.035050	0.1	0.192285
10.036717	0.1	0.191271
10.038383	0.1	0.191271
10.040050	0.1	0.191212
10.041717	0.1	0.190377
10.043383	0.1	0.189185
10.045050	0.1	0.187635
10.046717	0.1	0.184655
10.048383	0.1	0.179887
10.050050	0.1	0.174522
10.051717	0.1	0.170887
10.053383	0.1	0.170231
10.055050	0.1	0.172257
10.056717	0.1	0.175715
10.058383	0.1	0.179470
10.060050	0.1	0.183165
10.061717	0.1	0.186443
10.063383	0.1	0.189006
10.065050	0.1	0.191152
10.066717	0.1	0.193000
10.068383	0.1	0.193536
10.070050	0.1	0.190675
10.071717	0.1	0.183702
10.073383	0.1	0.174582
10.075050	0.1	0.167072
10.076717	0.1	0.163972
10.078383	0.1	0.165522
10.080050	0.1	0.170231
10.081717	0.1	0.175834
10.083383	0.1	0.179470
10.085050	0.1	0.178874
10.086717	0.1	0.174344
10.088383	0.1	0.168324
10.090050	0.1	0.162959
10.091717	0.1	0.158966
10.093383	0.1	0.155866
10.095050	0.1	0.153661
10.096717	0.1	0.153720
10.098383	0.1	0.157595
10.100050	0.1	0.164449
10.101717	0.1	0.171125
10.103383	0.1	0.175178
10.105050	0.1	0.176311
10.106717	0.1	0.175536
10.108383	0.1	0.173867
10.110050	0.1	0.170946
10.111717	0.1	0.166178
10.113383	0.1	0.160098
10.115050	0.1	0.155151
10.116717	0.1	0.153065
10.118383	0.1	0.153065
10.120050	0.1	0.153363
10.121717	0.1	0.153005
10.123383	0.1	0.153065
10.125050	0.1	0.154495
10.126717	0.1	0.157356
10.128383	0.1	0.161409
10.130050	0.1	0.166178
10.131717	0.1	0.170887
10.133383	0.1	0.174284
10.135050	0.1	0.175118
10.136717	0.1	0.172734
10.138383	0.1	0.167906
10.140050	0.1	0.162423
10.141717	0.1	0.158191
10.143383	0.1	0.155687
10.145050	0.1	0.154436
10.146717	0.1	0.154078
10.148383	0.1	0.154614
10.150050	0.1	0.155866
10.151717	0.1	0.157774
10.153383	0.1	0.160277
10.155050	0.1	0.163674
10.156717	0.1	0.168502
10.158383	0.1	0.174046
10.160050	0.1	0.178039
10.161717	0.1	0.178993
10.163383	0.1	0.176966
10.165050	0.1	0.172615
10.166717	0.1	0.166833
10.168383	0.1	0.160933
10.170050	0.1	0.156462
10.171717	0.1	0.154614
10.173383	0.1	0.154793
10.175050	0.1	0.154555
10.176717	0.1	0.152528
10.178383	0.1	0.149488
10.180050	0.1	0.146866
10.181717	0.1	0.145912
10.183383	0.1	0.147104
10.185050	0.1	0.150263
10.186717	0.1	0.154912
10.188383	0.1	0.160396
10.190050	0.1	0.165701
10.191717	0.1	0.168443
10.193383	0.1	0.166297
10.195050	0.1	0.159562
10.196717	0.1	0.151634
10.198383	0.1	0.145912
10.200050	0.1	0.143409
10.201717	0.1	0.143945
10.203383	0.1	0.147402
10.205050	0.1	0.152826
10.206717	0.1	0.158906
10.208383	0.1	0.164866
10.210050	0.1	0.170529
10.211717	0.1	0.175476
10.213383	0.1	0.178993
10.215050	0.1	0.180006
10.216717	0.1	0.178695
10.218383	0.1	0.176549
10.220050	0.1	0.174820
10.221717	0.1	0.172675
10.223383	0.1	0.169098
10.225050	0.1	0.163972
10.226717	0.1	0.158370
10.228383	0.1	0.153780
10.230050	0.1	0.152111
10.231717	0.1	0.154376
10.233383	0.1	0.159562
10.235050	0.1	0.164866
10.236717	0.1	0.167489
10.238383	0.1	0.166655
10.240050	0.1	0.162780
10.241717	0.1	0.156879
10.243383	0.1	0.150442
10.245050	0.1	0.145257
10.246717	0.1	0.143111
10.248383	0.1	0.144660
10.250050	0.1	0.149190
10.251717	0.1	0.154793
10.253383	0.1	0.158787
10.255050	0.1	0.159144
10.256717	0.1	0.155330
10.258383	0.1	0.148654
10.260050	0.1	0.141859
10.261717	0.1	0.138104
10.263383	0.1	0.139058
10.265050	0.1	0.144064
10.266717	0.1	0.150979
10.268383	0.1	0.157714
10.270050	0.1	0.162601
10.271717	0.1	0.165403
10.273383	0.1	0.167251
10.275050	0.1	0.169873
10.276717	0.1	0.173986
10.278383	0.1	0.178933
10.280050	0.1	0.183940
10.281717	0.1	0.188649
10.283383	0.1	0.191510
10.285050	0.1	0.190496
10.286717	0.1	0.185490
10.288383	0.1	0.179231
10.290050	0.1	0.174105
10.291717	0.1	0.171065
10.293383	0.1	0.169814
10.295050	0.1	0.170350
10.296717	0.1	0.173569
10.298383	0.1	0.179946
10.300050	0.1	0.188470
10.301717	0.1	0.196636
10.303383	0.1	0.201166
10.305050	0.1	0.200331
10.306717	0.1	0.195146
10.308383	0.1	0.188410
10.310050	0.1	0.183284
10.311717	0.1	0.181377
10.313383	0.1	0.182033
10.315050	0.1	0.183642
10.316717	0.1	0.185549
10.318383	0.1	0.188410
10.320050	0.1	0.192881
10.321717	0.1	0.198722
10.323383	0.1	0.205398
10.325050	0.1	0.212252
10.326717	0.1	0.218332
10.328383	0.1	0.222743
10.330050	0.1	0.225246
10.331717	0.1	0.226021
10.333383	0.1	0.225365
10.335050	0.1	0.224292
10.336717	0.1	0.225127
10.338383	0.1	0.229120
10.340050	0.1	0.236273
10.341717	0.1	0.245571
10.343383	0.1	0.254989
10.345050	0.1	0.262499
10.346717	0.1	0.267267
10.348383	0.1	0.268877
10.350050	0.1	0.267863
10.351717	0.1	0.266492
10.353383	0.1	0.267506
10.355050	0.1	0.272036
10.356717	0.1	0.279367
10.358383	0.1	0.287950
10.360050	0.1	0.296175
10.361717	0.1	0.302792
10.363383	0.1	0.307918
10.365050	0.1	0.313997
10.366717	0.1	0.323594
10.368383	0.1	0.336826
10.370050	0.1	0.351429
10.371717	0.1	0.363946
10.373383	0.1	0.371099
10.375050	0.1	0.372708
10.376717	0.1	0.372112
10.378383	0.1	0.373781
10.380050	0.1	0.380456
10.381717	0.1	0.392079
10.383383	0.1	0.407040
10.385050	0.1	0.423193
10.386717	0.1	0.439048
10.388383	0.1	0.453830
10.390050	0.1	0.466645
10.391717	0.1	0.477493
10.393383	0.1	0.488520
10.395050	0.1	0.502467
10.396717	0.1	0.519156
10.398383	0.1	0.535548
10.400050	0.1	0.549614
10.401717	0.1	0.561595
10.403383	0.1	0.572503
10.405050	0.1	0.582933
10.406717	0.1	0.593245
10.408383	0.1	0.604808
10.410050	0.1	0.619352
10.411717	0.1	0.636637
10.413383	0.1	0.653982
10.415050	0.1	0.669658
10.416717	0.1	0.684917
10.418383	0.1	0.702143
10.420050	0.1	0.722349
10.421717	0.1	0.744402
10.423383	0.1	0.766695
10.425050	0.1	0.788271
10.426717	0.1	0.808299
10.428383	0.1	0.825584
10.430050	0.1	0.840187
10.431717	0.1	0.853658
10.433383	0.1	0.867665
10.435050	0.1	0.883162
10.436717	0.1	0.900030
10.438383	0.1	0.917494
10.440050	0.1	0.935018
10.441717	0.1	0.953138
10.443383	0.1	0.972390
10.445050	0.1	0.992715
10.446717	0.1	1.012564
10.448383	0.1	1.030266
10.450050	0.1	1.045227
10.451717	0.1	1.057565
10.453383	0.1	1.067638
10.455050	0.1	1.075745
10.456717	0.1	1.082718
10.458383	0.1	1.090705
10.460050	0.1	1.102388
10.461717	0.1	1.117945
10.463383	0.1	1.134813
10.465050	0.1	1.150012
10.466717	0.1	1.163066
10.468383	0.1	1.175046
10.470050	0.1	1.186729
10.471717	0.1	1.197338
10.473383	0.1	1.206696
10.475050	0.1	1.215339
10.476717	0.1	1.223385
10.478383	0.1	1.231134
10.480050	0.1	1.239955
10.481717	0.1	1.250625
10.483383	0.1	1.262963
10.485050	0.1	1.276016
10.486717	0.1	1.289547
10.488383	0.1	1.303554
10.490050	0.1	1.317442
10.491717	0.1	1.330018
10.493383	0.1	1.339614
10.495050	0.1	1.345277
10.496717	0.1	1.347005
10.498383	0.1	1.345635
10.500050	0.1	1.343250
10.501717	0.1	1.343012
10.503383	0.1	1.347184
10.505050	0.1	1.356244
10.506717	0.1	1.368463
10.508383	0.1	1.380503
10.510050	0.1	1.389980
10.511717	0.1	1.397133
10.513383	0.1	1.403213
10.515050	0.1	1.408517
10.516717	0.1	1.412809
10.518383	0.1	1.416206
10.520050	0.1	1.418293
10.521717	0.1	1.418889
10.523383	0.1	1.419067
10.525050	0.1	1.419783
10.526717	0.1	1.421213
10.528383	0.1	1.423240
10.530050	0.1	1.426339
10.531717	0.1	1.430631
10.533383	0.1	1.435578
10.535050	0.1	1.440883
10.536717	0.1	1.446366
10.538383	0.1	1.451612
10.540050	0.1	1.455486
10.541717	0.1	1.457512
10.543383	0.1	1.459062
10.545050	0.1	1.462162
10.546717	0.1	1.467049
10.548383	0.1	1.471937
10.550050	0.1	1.475036
10.551717	0.1	1.475692
10.553383	0.1	1.473963
10.555050	0.1	1.470924
10.556717	0.1	1.468301
10.558383	0.1	1.468122
10.560050	0.1	1.470745
10.561717	0.1	1.474142
10.563383	0.1	1.475930
10.565050	0.1	1.475275
10.566717	0.1	1.473427
10.568383	0.1	1.471698
10.570050	0.1	1.471520
10.571717	0.1	1.474202
10.573383	0.1	1.480341
10.575050	0.1	1.489341
10.576717	0.1	1.500249
10.578383	0.1	1.511395
10.580050	0.1	1.520455
10.581717	0.1	1.525045
10.583383	0.1	1.524389
10.585050	0.1	1.519978
10.586717	0.1	1.514673
10.588383	0.1	1.510978
10.590050	0.1	1.510263
10.591717	0.1	1.512051
10.593383	0.1	1.514793
10.595050	0.1	1.516879
10.596717	0.1	1.518607
10.598383	0.1	1.521468
10.600050	0.1	1.525760
10.601717	0.1	1.529574
10.603383	0.1	1.531124
10.605050	0.1	1.530469
10.606717	0.1	1.528680
10.608383	0.1	1.527429
10.610050	0.1	1.528263
10.611717	0.1	1.531363
10.613383	0.1	1.535058
10.615050	0.1	1.537025
10.616717	0.1	1.536012
10.618383	0.1	1.532674
10.620050	0.1	1.528561
10.621717	0.1	1.525283
10.623383	0.1	1.524270
10.625050	0.1	1.526952
10.626717	0.1	1.533032
10.628383	0.1	1.540065
10.630050	0.1	1.545429
10.631717	0.1	1.547515
10.633383	0.1	1.545489
10.635050	0.1	1.540423
10.636717	0.1	1.536131
10.638383	0.1	1.536250
10.640050	0.1	1.540899
10.641717	0.1	1.547158
10.643383	0.1	1.551330
10.645050	0.1	1.551211
10.646717	0.1	1.546145
10.648383	0.1	1.537025
10.650050	0.1	1.526177
10.651717	0.1	1.516819
10.653383	0.1	1.511455
10.655050	0.1	1.510203
10.656717	0.1	1.511574
10.658383	0.1	1.513898
10.660050	0.1	1.516223
10.661717	0.1	1.518071
10.663383	0.1	1.518190
10.665050	0.1	1.514852
10.666717	0.1	1.508296
10.668383	0.1	1.500845
10.670050	0.1	1.495600
10.671717	0.1	1.493454
10.673383	0.1	1.492322
10.675050	0.1	1.489103
10.676717	0.1	1.482189
10.678383	0.1	1.472235
10.680050	0.1	1.461983
10.681717	0.1	1.453996
10.683383	0.1	1.448631
10.685050	0.1	1.444221
10.686717	0.1	1.439154
10.688383	0.1	1.432479
10.690050	0.1	1.423478
10.691717	0.1	1.411855
10.693383	0.1	1.398027
10.695050	0.1	1.384199
10.696717	0.1	1.373470
10.698383	0.1	1.366913
10.700050	0.1	1.362503
10.701717	0.1	1.356781
10.703383	0.1	1.347482
10.705050	0.1	1.334906
10.706717	0.1	1.321256
10.708383	0.1	1.308024
10.710050	0.1	1.295269
10.711717	0.1	1.282573
10.713383	0.1	1.269639
10.715050	0.1	1.256526
10.716717	0.1	1.243770
10.718383	0.1	1.230717
10.720050	0.1	1.215577
10.721717	0.1	1.197517
10.723383	0.1	1.178324
10.725050	0.1	1.160622
10.726717	0.1	1.145661
10.728383	0.1	1.133263
10.730050	0.1	1.122713
10.731717	0.1	1.112878
10.733383	0.1	1.102269
10.735050	0.1	1.089573
10.736717	0.1	1.074612
10.738383	0.1	1.058400
10.740050	0.1	1.042724
10.741717	0.1	1.029015
10.743383	0.1	1.016855
10.745050	0.1	1.004815
10.746717	0.1	0.992477
10.748383	0.1	0.980198
10.750050	0.1	0.967383
10.751717	0.1	0.953078
10.753383	0.1	0.937522
10.755050	0.1	0.922620
10.756717	0.1	0.910401
10.758383	0.1	0.901163
10.760050	0.1	0.893414
10.761717	0.1	0.884652
10.763383	0.1	0.872850
10.765050	0.1	0.857294
10.766717	0.1	0.839114
10.768383	0.1	0.820160
10.770050	0.1	0.801623
10.771717	0.1	0.784159
10.773383	0.1	0.767946
10.775050	0.1	0.753403
10.776717	0.1	0.740886
10.778383	0.1	0.730336
10.780050	0.1	0.721455
10.781717	0.1	0.714541
10.783383	0.1	0.709355
10.785050	0.1	0.704169
10.786717	0.1	0.696540
10.788383	0.1	0.685871
10.790050	0.1	0.673771
10.791717	0.1	0.662983
10.793383	0.1	0.654757
10.795050	0.1	0.648677
10.796717	0.1	0.643551
10.798383	0.1	0.638723
10.800050	0.1	0.633836
10.801717	0.1	0.627875
10.803383	0.1	0.619590
10.805050	0.1	0.609040
10.806717	0.1	0.597835
10.808383	0.1	0.587106
10.810050	0.1	0.577331
10.811717	0.1	0.569105
10.813383	0.1	0.562191
10.815050	0.1	0.554442
10.816717	0.1	0.544310
10.818383	0.1	0.532746
10.820050	0.1	0.521302
10.821717	0.1	0.511289
10.823383	0.1	0.503898
10.825050	0.1	0.500083
10.826717	0.1	0.499725
10.828383	0.1	0.501394
10.830050	0.1	0.502825
10.831717	0.1	0.501692
10.833383	0.1	0.496984
10.835050	0.1	0.489593
10.836717	0.1	0.481844
10.838383	0.1	0.475407
10.840050	0.1	0.469983
10.841717	0.1	0.464022
10.843383	0.1	0.456810
10.845050	0.1	0.449657
10.846717	0.1	0.443995
10.848383	0.1	0.439823
10.850050	0.1	0.436246
10.851717	0.1	0.432789
10.853383	0.1	0.429511
10.855050	0.1	0.426710
10.856717	0.1	0.425041
10.858383	0.1	0.425339
10.860050	0.1	0.427246
10.861717	0.1	0.429213
10.863383	0.1	0.429809
10.865050	0.1	0.429034
10.866717	0.1	0.428319
10.868383	0.1	0.428796
10.870050	0.1	0.430524
10.871717	0.1	0.433922
10.873383	0.1	0.438988
10.875050	0.1	0.443339
10.876717	0.1	0.443995
10.878383	0.1	0.439465
10.880050	0.1	0.431180
10.881717	0.1	0.422239
10.883383	0.1	0.415862
10.885050	0.1	0.413299
10.886717	0.1	0.413179
10.888383	0.1	0.412941
10.890050	0.1	0.411332
10.891717	0.1	0.408351
10.893383	0.1	0.404239
10.895050	0.1	0.398874
10.896717	0.1	0.393093
10.898383	0.1	0.388026
10.900050	0.1	0.384867
10.901717	0.1	0.384271
10.903383	0.1	0.386596
10.905050	0.1	0.392020
10.906717	0.1	0.399768
10.908383	0.1	0.409007
10.910050	0.1	0.418365
10.911717	0.1	0.425935
10.913383	0.1	0.429809
10.915050	0.1	0.428438
10.916717	0.1	0.421584
10.918383	0.1	0.411391
10.920050	0.1	0.400364
10.921717	0.1	0.389934
10.923383	0.1	0.380814
10.925050	0.1	0.373840
10.926717	0.1	0.370324
10.928383	0.1	0.371099
10.930050	0.1	0.376046
10.931717	0.1	0.383139
10.933383	0.1	0.390232
10.935050	0.1	0.395894
10.936717	0.1	0.399470
10.938383	0.1	0.400901
10.940050	0.1	0.401258
10.941717	0.1	0.401020
10.943383	0.1	0.399768
10.945050	0.1	0.397027
10.946717	0.1	0.392497
10.948383	0.1	0.386298
10.950050	0.1	0.379622
10.951717	0.1	0.374675
10.953383	0.1	0.372469
10.955050	0.1	0.372469
10.956717	0.1	0.373840
10.958383	0.1	0.376344
10.960050	0.1	0.380337
10.961717	0.1	0.385344
10.963383	0.1	0.390112
10.965050	0.1	0.392795
10.966717	0.1	0.391543
10.968383	0.1	0.385702
10.970050	0.1	0.376940
10.971717	0.1	0.368416
10.973383	0.1	0.362039
10.975050	0.1	0.357628
10.976717	0.1	0.354111
10.978383	0.1	0.350654
10.980050	0.1	0.347197
10.981717	0.1	0.344813
10.983383	0.1	0.344455
10.985050	0.1	0.345647
10.986717	0.1	0.346839
10.988383	0.1	0.347137
10.990050	0.1	0.347197
10.991717	0.1	0.348389
10.993383	0.1	0.351489
10.995050	0.1	0.355303
10.996717	0.1	0.357986
10.998383	0.1	0.357866
11.000050	0.1	0.353813
11.001717	0.1	0.346243
11.003383	0.1	0.338137
11.005050	0.1	0.332475
11.006717	0.1	0.329852
11.008383	0.1	0.329435
11.010050	0.1	0.330389
11.011717	0.1	0.332654
11.013383	0.1	0.336468
11.015050	0.1	0.340998
11.016717	0.1	0.344992
11.018383	0.1	0.347912
11.020050	0.1	0.349045
11.021717	0.1	0.348091
11.023383	0.1	0.346243
11.025050	0.1	0.345349
11.026717	0.1	0.346363
11.028383	0.1	0.348389
11.030050	0.1	0.349760
11.031717	0.1	0.349760
11.033383	0.1	0.349700
11.035050	0.1	0.350773
11.036717	0.1	0.352323
11.038383	0.1	0.353336
11.040050	0.1	0.354052
11.041717	0.1	0.354946
11.043383	0.1	0.355899
11.045050	0.1	0.356793
11.046717	0.1	0.357986
11.048383	0.1	0.359058
11.050050	0.1	0.359178
11.051717	0.1	0.358462
11.053383	0.1	0.357449
11.055050	0.1	0.356317
11.056717	0.1	0.354588
11.058383	0.1	0.351369
11.060050	0.1	0.346363
11.061717	0.1	0.339985
11.063383	0.1	0.333786
11.065050	0.1	0.329018
11.066717	0.1	0.326574
11.068383	0.1	0.326693
11.070050	0.1	0.329137
11.071717	0.1	0.333071
11.073383	0.1	0.338674
11.075050	0.1	0.347018
11.076717	0.1	0.358105
11.078383	0.1	0.369549
11.080050	0.1	0.377774
11.081717	0.1	0.380635
11.083383	0.1	0.378907
11.085050	0.1	0.375748
11.086717	0.1	0.374436
11.088383	0.1	0.376463
11.090050	0.1	0.381470
11.091717	0.1	0.387311
11.093383	0.1	0.391603
11.095050	0.1	0.393152
11.096717	0.1	0.392139
11.098383	0.1	0.389814
11.100050	0.1	0.387609
11.101717	0.1	0.386715
11.103383	0.1	0.388145
11.105050	0.1	0.392556
11.106717	0.1	0.399232
11.108383	0.1	0.406086
11.110050	0.1	0.411153
11.111717	0.1	0.413656
11.113383	0.1	0.413954
11.115050	0.1	0.413418
11.116717	0.1	0.413775
11.118383	0.1	0.416040
11.120050	0.1	0.419974
11.121717	0.1	0.423789
11.123383	0.1	0.426292
11.125050	0.1	0.428677
11.126717	0.1	0.432968
11.128383	0.1	0.439346
11.130050	0.1	0.445843
11.131717	0.1	0.450611
11.133383	0.1	0.453353
11.135050	0.1	0.455081
11.136717	0.1	0.457466
11.138383	0.1	0.461161
11.140050	0.1	0.464499
11.141717	0.1	0.464141
11.143383	0.1	0.458777
11.145050	0.1	0.451326
11.146717	0.1	0.445724
11.148383	0.1	0.443459
11.150050	0.1	0.444233
11.151717	0.1	0.447512
11.153383	0.1	0.453115
11.155050	0.1	0.459552
11.156717	0.1	0.464380
11.158383	0.1	0.466168
11.160050	0.1	0.466585
11.161717	0.1	0.468731
11.163383	0.1	0.473321
11.165050	0.1	0.477612
11.166717	0.1	0.478029
11.168383	0.1	0.473678
11.170050	0.1	0.467420
11.171717	0.1	0.462830
11.173383	0.1	0.459909
11.175050	0.1	0.456870
11.176717	0.1	0.453711
11.178383	0.1	0.452042
11.180050	0.1	0.453472
11.181717	0.1	0.458419
11.183383	0.1	0.465632
11.185050	0.1	0.473857
11.186717	0.1	0.482380
11.188383	0.1	0.490427
11.190050	0.1	0.497103
11.191717	0.1	0.501215
11.193383	0.1	0.502527
11.195050	0.1	0.501275
11.196717	0.1	0.497997
11.198383	0.1	0.493169
11.200050	0.1	0.487685
11.201717	0.1	0.481904
11.203383	0.1	0.476003
11.205050	0.1	0.470758
11.206717	0.1	0.467777
11.208383	0.1	0.468493
11.210050	0.1	0.473321
11.211717	0.1	0.481606
11.213383	0.1	0.491619
11.215050	0.1	0.501454
11.216717	0.1	0.509858
11.218383	0.1	0.515282
11.220050	0.1	0.516355
11.221717	0.1	0.513375
11.223383	0.1	0.508130
11.225050	0.1	0.501990
11.226717	0.1	0.496388
11.228383	0.1	0.493586
11.230050	0.1	0.495136
11.231717	0.1	0.500441
11.233383	0.1	0.507891
11.235050	0.1	0.516415
11.236717	0.1	0.524819
11.238383	0.1	0.530601
11.240050	0.1	0.531316
11.241717	0.1	0.527024
11.243383	0.1	0.520408
11.245050	0.1	0.513971
11.246717	0.1	0.508487
11.248383	0.1	0.504494
11.250050	0.1	0.502765
11.251717	0.1	0.503600
11.253383	0.1	0.505865
11.255050	0.1	0.508130
11.256717	0.1	0.510275
11.258383	0.1	0.513196
11.260050	0.1	0.517905
11.261717	0.1	0.523746
11.263383	0.1	0.528395
11.265050	0.1	0.529289
11.266717	0.1	0.525057
11.268383	0.1	0.516892
11.270050	0.1	0.508964
11.271717	0.1	0.505567
11.273383	0.1	0.507891
11.275050	0.1	0.513792
11.276717	0.1	0.520110
11.278383	0.1	0.524521
11.280050	0.1	0.525713
11.281717	0.1	0.524461
11.283383	0.1	0.523269
11.285050	0.1	0.524998
11.286717	0.1	0.530303
11.288383	0.1	0.537574
11.290050	0.1	0.543356
11.291717	0.1	0.544846
11.293383	0.1	0.540853
11.295050	0.1	0.532568
11.296717	0.1	0.522435
11.298383	0.1	0.513554
11.300050	0.1	0.508726
11.301717	0.1	0.508428
11.303383	0.1	0.510037
11.305050	0.1	0.510335
11.306717	0.1	0.507832
11.308383	0.1	0.504255
11.310050	0.1	0.502467
11.311717	0.1	0.503242
11.313383	0.1	0.504851
11.315050	0.1	0.505805
11.316717	0.1	0.506341
11.318383	0.1	0.507295
11.320050	0.1	0.508249
11.321717	0.1	0.507653
11.323383	0.1	0.504673
11.325050	0.1	0.500023
11.326717	0.1	0.495672
11.328383	0.1	0.493526
11.330050	0.1	0.494182
11.331717	0.1	0.496805
11.333383	0.1	0.500083
11.335050	0.1	0.503123
11.336717	0.1	0.506103
11.338383	0.1	0.509560
11.340050	0.1	0.513375
11.341717	0.1	0.516176
11.343383	0.1	0.516593
11.345050	0.1	0.513852
11.346717	0.1	0.507891
11.348383	0.1	0.499249
11.350050	0.1	0.489712
11.351717	0.1	0.481606
11.353383	0.1	0.476420
11.355050	0.1	0.474453
11.356717	0.1	0.475526
11.358383	0.1	0.478923
11.360050	0.1	0.482798
11.361717	0.1	0.485003
11.363383	0.1	0.484884
11.365050	0.1	0.483274
11.366717	0.1	0.481486
11.368383	0.1	0.480235
11.370050	0.1	0.478625
11.371717	0.1	0.475407
11.373383	0.1	0.470817
11.375050	0.1	0.467002
11.376717	0.1	0.465751
11.378383	0.1	0.466466
11.380050	0.1	0.466883
11.381717	0.1	0.465632
11.383383	0.1	0.463963
11.385050	0.1	0.463367
11.386717	0.1	0.463784
11.388383	0.1	0.464618
11.390050	0.1	0.465870
11.391717	0.1	0.467062
11.393383	0.1	0.467420
11.395050	0.1	0.466228
11.396717	0.1	0.463903
11.398383	0.1	0.461936
11.400050	0.1	0.461340
11.401717	0.1	0.461519
11.403383	0.1	0.461340
11.405050	0.1	0.461102
11.406717	0.1	0.462115
11.408383	0.1	0.463903
11.410050	0.1	0.464082
11.411717	0.1	0.460565
11.413383	0.1	0.453651
11.415050	0.1	0.445426
11.416717	0.1	0.438035
11.418383	0.1	0.432730
11.420050	0.1	0.430882
11.421717	0.1	0.433505
11.423383	0.1	0.439942
11.425050	0.1	0.447571
11.426717	0.1	0.452518
11.428383	0.1	0.452518
11.430050	0.1	0.448346
11.431717	0.1	0.442863
11.433383	0.1	0.438333
11.435050	0.1	0.434756
11.436717	0.1	0.431418
11.438383	0.1	0.428438
11.440050	0.1	0.425756
11.441717	0.1	0.423074
11.443383	0.1	0.420511
11.445050	0.1	0.419378
11.446717	0.1	0.420809
11.448383	0.1	0.424147
11.450050	0.1	0.426888
11.451717	0.1	0.427783
11.453383	0.1	0.427485
11.455050	0.1	0.426948
11.456717	0.1	0.425816
11.458383	0.1	0.423312
11.460050	0.1	0.419378
11.461717	0.1	0.414312
11.463383	0.1	0.408828
11.465050	0.1	0.403881
11.466717	0.1	0.400066
11.468383	0.1	0.397623
11.470050	0.1	0.396132
11.471717	0.1	0.394583
11.473383	0.1	0.393093
11.475050	0.1	0.393331
11.476717	0.1	0.396371
11.478383	0.1	0.402093
11.480050	0.1	0.408828
11.481717	0.1	0.414193
11.483383	0.1	0.416100
11.485050	0.1	0.414193
11.486717	0.1	0.409305
11.488383	0.1	0.403106
11.490050	0.1	0.398099
11.491717	0.1	0.396848
11.493383	0.1	0.400007
11.495050	0.1	0.405669
11.496717	0.1	0.410736
11.498383	0.1	0.413537
11.500050	0.1	0.414550
11.501717	0.1	0.414312
11.503383	0.1	0.412822
11.505050	0.1	0.409782
11.506717	0.1	0.405729
11.508383	0.1	0.402272
11.510050	0.1	0.400007
11.511717	0.1	0.398576
11.513383	0.1	0.397384
11.515050	0.1	0.397563
11.516717	0.1	0.400484
11.518383	0.1	0.405371
11.520050	0.1	0.409186
11.521717	0.1	0.410199
11.523383	0.1	0.409007
11.525050	0.1	0.407219
11.526717	0.1	0.405729
11.528383	0.1	0.404775
11.530050	0.1	0.403643
11.531717	0.1	0.401258
11.533383	0.1	0.397027
11.535050	0.1	0.391543
11.536717	0.1	0.386596
11.538383	0.1	0.384271
11.540050	0.1	0.385523
11.541717	0.1	0.389040
11.543383	0.1	0.392973
11.545050	0.1	0.396431
11.546717	0.1	0.399172
11.548383	0.1	0.400484
11.550050	0.1	0.398934
11.551717	0.1	0.393450
11.553383	0.1	0.384390
11.555050	0.1	0.373542
11.556717	0.1	0.363886
11.558383	0.1	0.357687
11.560050	0.1	0.355840
11.561717	0.1	0.357628
11.563383	0.1	0.361800
11.565050	0.1	0.366926
11.566717	0.1	0.372052
11.568383	0.1	0.376701
11.570050	0.1	0.380814
11.571717	0.1	0.384390
11.573383	0.1	0.386894
11.575050	0.1	0.387967
11.576717	0.1	0.387549
11.578383	0.1	0.385106
11.580050	0.1	0.379145
11.581717	0.1	0.369310
11.583383	0.1	0.357687
11.585050	0.1	0.347316
11.586717	0.1	0.340879
11.588383	0.1	0.340343
11.590050	0.1	0.345469
11.591717	0.1	0.353158
11.593383	0.1	0.359178
11.595050	0.1	0.360668
11.596717	0.1	0.357389
11.598383	0.1	0.351071
11.600050	0.1	0.343978
11.601717	0.1	0.338078
11.603383	0.1	0.335276
11.605050	0.1	0.336885
11.606717	0.1	0.342309
11.608383	0.1	0.348926
11.610050	0.1	0.354052
11.611717	0.1	0.356019
11.613383	0.1	0.353932
11.615050	0.1	0.348389
11.616717	0.1	0.341773
11.618383	0.1	0.336587
11.620050	0.1	0.334144
11.621717	0.1	0.333965
11.623383	0.1	0.334740
11.625050	0.1	0.334501
11.626717	0.1	0.332654
11.628383	0.1	0.330269
11.630050	0.1	0.328362
11.631717	0.1	0.325799
11.633383	0.1	0.320792
11.635050	0.1	0.313103
11.636717	0.1	0.303924
11.638383	0.1	0.294447
11.640050	0.1	0.285864
11.641717	0.1	0.279665
11.643383	0.1	0.276923
11.645050	0.1	0.278234
11.646717	0.1	0.282824
11.648383	0.1	0.288665
11.650050	0.1	0.293434
11.651717	0.1	0.296652
11.653383	0.1	0.299871
11.655050	0.1	0.304520
11.656717	0.1	0.309825
11.658383	0.1	0.313878
11.660050	0.1	0.314772
11.661717	0.1	0.311196
11.663383	0.1	0.302196
11.665050	0.1	0.289202
11.666717	0.1	0.276566
11.668383	0.1	0.269473
11.670050	0.1	0.269532
11.671717	0.1	0.273705
11.673383	0.1	0.277877
11.675050	0.1	0.280440
11.676717	0.1	0.281513
11.678383	0.1	0.281751
11.680050	0.1	0.281751
11.681717	0.1	0.281632
11.683383	0.1	0.280559
11.685050	0.1	0.277400
11.686717	0.1	0.271797
11.688383	0.1	0.264466
11.690050	0.1	0.256956
11.691717	0.1	0.250638
11.693383	0.1	0.246823
11.695050	0.1	0.246525
11.696717	0.1	0.249565
11.698383	0.1	0.254810
11.700050	0.1	0.260949
11.701717	0.1	0.266910
11.703383	0.1	0.272155
11.705050	0.1	0.276804
11.706717	0.1	0.280678
11.708383	0.1	0.282884
11.710050	0.1	0.282466
11.711717	0.1	0.279248
11.713383	0.1	0.274062
11.715050	0.1	0.267982
11.716717	0.1	0.261426
11.718383	0.1	0.255167
11.720050	0.1	0.250161
11.721717	0.1	0.246942
11.723383	0.1	0.244975
11.725050	0.1	0.242949
11.726717	0.1	0.240505
11.728383	0.1	0.238895
11.730050	0.1	0.239372
11.731717	0.1	0.241578
11.733383	0.1	0.244081
11.735050	0.1	0.246048
11.736717	0.1	0.247717
11.738383	0.1	0.248730
11.740050	0.1	0.247955
11.741717	0.1	0.245273
11.743383	0.1	0.242114
11.745050	0.1	0.240266
11.746717	0.1	0.240803
11.748383	0.1	0.242949
11.750050	0.1	0.244856
11.751717	0.1	0.245333
11.753383	0.1	0.244796
11.755050	0.1	0.243962
11.756717	0.1	0.243723
11.758383	0.1	0.244677
11.760050	0.1	0.246823
11.761717	0.1	0.249624
11.763383	0.1	0.251532
11.765050	0.1	0.251055
11.766717	0.1	0.247896
11.768383	0.1	0.243545
11.770050	0.1	0.239491
11.771717	0.1	0.237465
11.773383	0.1	0.238597
11.775050	0.1	0.242651
11.776717	0.1	0.247359
11.778383	0.1	0.250638
11.780050	0.1	0.251353
11.781717	0.1	0.249743
11.783383	0.1	0.246644
11.785050	0.1	0.243187
11.786717	0.1	0.240803
11.788383	0.1	0.240564
11.790050	0.1	0.241697
11.791717	0.1	0.242591
11.793383	0.1	0.242174
11.795050	0.1	0.240564
11.796717	0.1	0.238597
11.798383	0.1	0.237882
11.800050	0.1	0.240266
11.801717	0.1	0.246167
11.803383	0.1	0.254452
11.805050	0.1	0.262737
11.806717	0.1	0.267625
11.808383	0.1	0.267148
11.810050	0.1	0.262320
11.811717	0.1	0.255525
11.813383	0.1	0.247598
11.815050	0.1	0.238478
11.816717	0.1	0.229478
11.818383	0.1	0.223815
11.820050	0.1	0.223815
11.821717	0.1	0.228703
11.823383	0.1	0.235260
11.825050	0.1	0.240743
11.826717	0.1	0.244379
11.828383	0.1	0.246882
11.830050	0.1	0.249803
11.831717	0.1	0.253499
11.833383	0.1	0.256479
11.835050	0.1	0.256419
11.836717	0.1	0.252724
11.838383	0.1	0.247121
11.840050	0.1	0.242531
11.841717	0.1	0.241280
11.843383	0.1	0.244379
11.845050	0.1	0.251591
11.846717	0.1	0.260711
11.848383	0.1	0.268698
11.850050	0.1	0.274181
11.851717	0.1	0.277281
11.853383	0.1	0.277877
11.855050	0.1	0.275731
11.856717	0.1	0.270009
11.858383	0.1	0.260711
11.860050	0.1	0.249982
11.861717	0.1	0.242054
11.863383	0.1	0.239968
11.865050	0.1	0.243366
11.866717	0.1	0.249267
11.868383	0.1	0.255287
11.870050	0.1	0.261426
11.871717	0.1	0.269115
11.873383	0.1	0.277817
11.875050	0.1	0.284672
11.876717	0.1	0.287056
11.878383	0.1	0.285387
11.880050	0.1	0.282288
11.881717	0.1	0.280678
11.883383	0.1	0.282288
11.885050	0.1	0.286520
11.886717	0.1	0.292063
11.888383	0.1	0.296831
11.890050	0.1	0.298917
11.891717	0.1	0.298023
11.893383	0.1	0.295758
11.895050	0.1	0.293434
11.896717	0.1	0.291586
11.898383	0.1	0.290811
11.900050	0.1	0.291526
11.901717	0.1	0.293970
11.903383	0.1	0.298083
11.905050	0.1	0.303388
11.906717	0.1	0.309348
11.908383	0.1	0.315666
11.910050	0.1	0.321448
11.911717	0.1	0.325084
11.913383	0.1	0.326514
11.915050	0.1	0.327051
11.916717	0.1	0.328541
11.918383	0.1	0.331938
11.920050	0.1	0.336707
11.921717	0.1	0.340700
11.923383	0.1	0.342667
11.925050	0.1	0.343919
11.926717	0.1	0.346243
11.928383	0.1	0.350654
11.930050	0.1	0.356793
11.931717	0.1	0.363112
11.933383	0.1	0.367880
11.935050	0.1	0.370562
11.936717	0.1	0.371218
11.938383	0.1	0.369549
11.940050	0.1	0.366092
11.941717	0.1	0.362813
11.943383	0.1	0.362158
11.945050	0.1	0.365376
11.946717	0.1	0.371754
11.948383	0.1	0.380039
11.950050	0.1	0.388980
11.951717	0.1	0.397623
11.953383	0.1	0.405371
11.955050	0.1	0.412762
11.956717	0.1	0.420153
11.958383	0.1	0.427127
11.960050	0.1	0.433207
11.961717	0.1	0.437915
11.963383	0.1	0.441134
11.965050	0.1	0.443280
11.966717	0.1	0.445843
11.968383	0.1	0.449777
11.970050	0.1	0.454366
11.971717	0.1	0.458896
11.973383	0.1	0.463545
11.975050	0.1	0.468016
11.976717	0.1	0.470877
11.978383	0.1	0.471354
11.980050	0.1	0.470102
11.981717	0.1	0.468373
11.983383	0.1	0.467896
11.985050	0.1	0.469327
11.986717	0.1	0.472844
11.988383	0.1	0.478625
11.990050	0.1	0.486195
11.991717	0.1	0.494957
11.993383	0.1	0.504792
11.995050	0.1	0.515282
11.996717	0.1	0.525117
11.998383	0.1	0.532806
12.000050	0.1	0.538170
12.001717	0.1	0.541925
12.003383	0.1	0.544786
12.005050	0.1	0.547886
12.006717	0.1	0.551939
12.008383	0.1	0.555813
12.010050	0.1	0.557601
12.011717	0.1	0.556886
12.013383	0.1	0.555813
12.015050	0.1	0.556648
12.016717	0.1	0.560164
12.018383	0.1	0.566125
12.020050	0.1	0.574946
12.021717	0.1	0.586152
12.023383	0.1	0.598073
12.025050	0.1	0.609398
12.026717	0.1	0.619769
12.028383	0.1	0.629544
12.030050	0.1	0.639498
12.031717	0.1	0.649452
12.033383	0.1	0.657916
12.035050	0.1	0.663102
12.036717	0.1	0.664830
12.038383	0.1	0.665546
12.040050	0.1	0.669241
12.041717	0.1	0.678003
12.043383	0.1	0.690937
12.045050	0.1	0.704706
12.046717	0.1	0.716567
12.048383	0.1	0.726104
12.050050	0.1	0.734985
12.051717	0.1	0.744522
12.053383	0.1	0.753701
12.055050	0.1	0.760317
12.056717	0.1	0.763476
12.058383	0.1	0.764847
12.060050	0.1	0.767708
12.061717	0.1	0.774145
12.063383	0.1	0.784576
12.065050	0.1	0.798404
12.066717	0.1	0.813961
12.068383	0.1	0.828266
12.070050	0.1	0.838816
12.071717	0.1	0.846207
12.073383	0.1	0.853360
12.075050	0.1	0.861466
12.076717	0.1	0.869274
12.078383	0.1	0.875235
12.080050	0.1	0.879884
12.081717	0.1	0.885725
12.083383	0.1	0.893593
12.085050	0.1	0.902951
12.086717	0.1	0.913501
12.088383	0.1	0.925064
12.090050	0.1	0.935257
12.091717	0.1	0.942051
12.093383	0.1	0.946283
12.095050	0.1	0.950873
12.096717	0.1	0.957072
12.098383	0.1	0.963867
12.100050	0.1	0.970006
12.101717	0.1	0.976026
12.103383	0.1	0.982702
12.105050	0.1	0.989318
12.106717	0.1	0.994384
12.108383	0.1	0.997424
12.110050	0.1	0.998497
12.111717	0.1	0.998616
12.113383	0.1	0.999928
12.115050	0.1	1.004100
12.116717	0.1	1.011074
12.118383	0.1	1.019299
12.120050	0.1	1.027823
12.121717	0.1	1.036227
12.123383	0.1	1.044154
12.125050	0.1	1.050770
12.126717	0.1	1.055420
12.128383	0.1	1.058459
12.130050	0.1	1.060724
12.131717	0.1	1.062453
12.133383	0.1	1.063526
12.135050	0.1	1.064062
12.136717	0.1	1.063585
12.138383	0.1	1.062274
12.140050	0.1	1.061440
12.141717	0.1	1.062155
12.143383	0.1	1.063228
12.145050	0.1	1.062453
12.146717	0.1	1.058340
12.148383	0.1	1.052082
12.150050	0.1	1.046956
12.151717	0.1	1.045764
12.153383	0.1	1.048744
12.155050	0.1	1.054883
12.156717	0.1	1.062393
12.158383	0.1	1.069248
12.160050	0.1	1.074195
12.161717	0.1	1.077235
12.163383	0.1	1.079023
12.165050	0.1	1.080096
12.166717	0.1	1.080215
12.168383	0.1	1.078963
12.170050	0.1	1.075447
12.171717	0.1	1.069427
12.173383	0.1	1.062691
12.175050	0.1	1.058161
12.176717	0.1	1.057446
12.178383	0.1	1.060307
12.180050	0.1	1.064956
12.181717	0.1	1.069605
12.183383	0.1	1.073420
12.185050	0.1	1.075983
12.186717	0.1	1.077175
12.188383	0.1	1.076818
12.190050	0.1	1.074493
12.191717	0.1	1.070321
12.193383	0.1	1.065314
12.195050	0.1	1.060367
12.196717	0.1	1.055062
12.198383	0.1	1.049638
12.200050	0.1	1.044810
12.201717	0.1	1.041114
12.203383	0.1	1.038373
12.205050	0.1	1.036108
12.206717	0.1	1.033902
12.208383	0.1	1.031339
12.210050	0.1	1.027525
12.211717	0.1	1.022935
12.213383	0.1	1.019716
12.215050	0.1	1.019478
12.216717	0.1	1.021326
12.218383	0.1	1.022935
12.220050	0.1	1.022637
12.221717	0.1	1.020491
12.223383	0.1	1.017988
12.225050	0.1	1.016736
12.226717	0.1	1.017213
12.228383	0.1	1.018643
12.230050	0.1	1.019597
12.231717	0.1	1.019299
12.233383	0.1	1.018226
12.235050	0.1	1.017749
12.236717	0.1	1.018941
12.238383	0.1	1.021326
12.240050	0.1	1.024306
12.241717	0.1	1.027942
12.243383	0.1	1.031637
12.245050	0.1	1.034021
12.246717	0.1	1.034081
12.248383	0.1	1.031816
12.250050	0.1	1.027823
12.251717	0.1	1.023471
12.253383	0.1	1.019955
12.255050	0.1	1.017869
12.256717	0.1	1.018107
12.258383	0.1	1.022279
12.260050	0.1	1.030982
12.261717	0.1	1.042128
12.263383	0.1	1.051903
12.265050	0.1	1.057863
12.266717	0.1	1.060963
12.268383	0.1	1.063287
12.270050	0.1	1.066208
12.271717	0.1	1.070142
12.273383	0.1	1.075447
12.275050	0.1	1.083314
12.276717	0.1	1.094639
12.278383	0.1	1.108646
12.280050	0.1	1.122952
12.281717	0.1	1.135230
12.283383	0.1	1.144409
12.285050	0.1	1.151204
12.286717	0.1	1.157701
12.288383	0.1	1.165927
12.290050	0.1	1.176417
12.291717	0.1	1.188278
12.293383	0.1	1.200199
12.295050	0.1	1.211822
12.296717	0.1	1.223862
12.298383	0.1	1.237452
12.300050	0.1	1.252174
12.301717	0.1	1.266360
12.303383	0.1	1.279950
12.305050	0.1	1.294673
12.306717	0.1	1.311541
12.308383	0.1	1.329959
12.310050	0.1	1.348496
12.311717	0.1	1.365841
12.313383	0.1	1.381576
12.315050	0.1	1.396835
12.316717	0.1	1.413167
12.318383	0.1	1.430154
12.320050	0.1	1.445592
12.321717	0.1	1.458347
12.323383	0.1	1.469672
12.325050	0.1	1.481533
12.326717	0.1	1.495361
12.328383	0.1	1.511753
12.330050	0.1	1.530767
12.331717	0.1	1.551867
12.333383	0.1	1.573563
12.335050	0.1	1.593709
12.336717	0.1	1.610994
12.338383	0.1	1.626492
12.340050	0.1	1.642406
12.341717	0.1	1.660347
12.343383	0.1	1.680672
12.345050	0.1	1.702130
12.346717	0.1	1.722038
12.348383	0.1	1.738310
12.350050	0.1	1.751244
12.351717	0.1	1.763582
12.353383	0.1	1.778662
12.355050	0.1	1.797855
12.356717	0.1	1.818836
12.358383	0.1	1.838029
12.360050	0.1	1.854539
12.361717	0.1	1.871109
12.363383	0.1	1.890779
12.365050	0.1	1.914322
12.366717	0.1	1.941085
12.368383	0.1	1.969934
12.370050	0.1	2.000034
12.371717	0.1	2.030790
12.373383	0.1	2.060056
12.375050	0.1	2.084851
12.376717	0.1	2.104461
12.378383	0.1	2.120972
12.380050	0.1	2.137184
12.381717	0.1	2.154589
12.383383	0.1	2.173841
12.385050	0.1	2.195358
12.386717	0.1	2.219200
12.388383	0.1	2.244830
12.390050	0.1	2.270162
12.391717	0.1	2.292514
12.393383	0.1	2.310574
12.395050	0.1	2.325356
12.396717	0.1	2.340019
12.398383	0.1	2.358318
12.400050	0.1	2.381981
12.401717	0.1	2.408922
12.403383	0.1	2.435923
12.405050	0.1	2.461851
12.406717	0.1	2.487064
12.408383	0.1	2.512098
12.410050	0.1	2.537251
12.411717	0.1	2.562463
12.413383	0.1	2.587080
12.415050	0.1	2.610088
12.416717	0.1	2.631426
12.418383	0.1	2.652109
12.420050	0.1	2.672792
12.421717	0.1	2.693594
12.423383	0.1	2.714753
12.425050	0.1	2.737045
12.426717	0.1	2.760887
12.428383	0.1	2.785623
12.430050	0.1	2.810598
12.431717	0.1	2.834320
12.433383	0.1	2.855063
12.435050	0.1	2.872706
12.436717	0.1	2.889574
12.438383	0.1	2.907992
12.440050	0.1	2.928496
12.441717	0.1	2.951265
12.443383	0.1	2.976179
12.445050	0.1	3.001690
12.446717	0.1	3.024817
12.448383	0.1	3.043413
12.450050	0.1	3.058016
12.451717	0.1	3.071189
12.453383	0.1	3.086209
12.455050	0.1	3.104568
12.456717	0.1	3.125906
12.458383	0.1	3.148020
12.460050	0.1	3.168762
12.461717	0.1	3.188133
12.463383	0.1	3.206790
12.465050	0.1	3.225148
12.466717	0.1	3.243208
12.468383	0.1	3.260493
12.470050	0.1	3.275454
12.471717	0.1	3.286004
12.473383	0.1	3.291786
12.475050	0.1	3.293932
12.476717	0.1	3.294409
12.478383	0.1	3.294945
12.480050	0.1	3.296554
12.481717	0.1	3.299713
12.483383	0.1	3.304422
12.485050	0.1	3.311336
12.486717	0.1	3.320635
12.488383	0.1	3.330589
12.490050	0.1	3.338635
12.491717	0.1	3.343940
12.493383	0.1	3.346861
12.495050	0.1	3.347278
12.496717	0.1	3.344894
12.498383	0.1	3.339291
12.500050	0.1	3.329873
12.501717	0.1	3.316820
12.503383	0.1	3.302217
12.505050	0.1	3.289283
12.506717	0.1	3.280461
12.508383	0.1	3.276110
12.510050	0.1	3.274024
12.511717	0.1	3.270984
12.513383	0.1	3.264487
12.515050	0.1	3.253460
12.516717	0.1	3.238321
12.518383	0.1	3.220678
12.520050	0.1	3.203154
12.521717	0.1	3.187776
12.523383	0.1	3.175080
12.525050	0.1	3.163696
12.526717	0.1	3.152251
12.528383	0.1	3.141403
12.530050	0.1	3.132820
12.531717	0.1	3.126681
12.533383	0.1	3.121555
12.535050	0.1	3.115952
12.536717	0.1	3.108502
12.538383	0.1	3.098130
12.540050	0.1	3.083885
12.541717	0.1	3.066123
12.543383	0.1	3.047407
12.545050	0.1	3.031194
12.546717	0.1	3.018797
12.548383	0.1	3.009260
12.550050	0.1	3.001332
12.551717	0.1	2.994776
12.553383	0.1	2.988935
12.555050	0.1	2.983272
12.556717	0.1	2.978265
12.558383	0.1	2.975166
12.560050	0.1	2.973795
12.561717	0.1	2.972901
12.563383	0.1	2.971232
12.565050	0.1	2.967417
12.566717	0.1	2.959490
12.568383	0.1	2.946556
12.570050	0.1	2.930165
12.571717	0.1	2.914012
12.573383	0.1	2.901554
12.575050	0.1	2.894461
12.576717	0.1	2.891779
12.578383	0.1	2.891183
12.580050	0.1	2.890349
12.581717	0.1	2.888024
12.583383	0.1	2.884329
12.585050	0.1	2.879620
12.586717	0.1	2.873242
12.588383	0.1	2.863884
12.590050	0.1	2.851665
12.591717	0.1	2.838254
12.593383	0.1	2.825678
12.595050	0.1	2.815008
12.596717	0.1	2.806306
12.598383	0.1	2.799571
12.600050	0.1	2.795279
12.601717	0.1	2.794147
12.603383	0.1	2.795756
12.605050	0.1	2.797067
12.606717	0.1	2.794266
12.608383	0.1	2.785981
12.610050	0.1	2.774477
12.611717	0.1	2.762556
12.613383	0.1	2.750755
12.615050	0.1	2.737463
12.616717	0.1	2.721429
12.618383	0.1	2.702356
12.620050	0.1	2.681494
12.621717	0.1	2.660752
12.623383	0.1	2.641320
12.625050	0.1	2.623439
12.626717	0.1	2.606571
12.628383	0.1	2.590597
12.630050	0.1	2.575219
12.631717	0.1	2.558947
12.633383	0.1	2.540350
12.635050	0.1	2.520383
12.636717	0.1	2.501428
12.638383	0.1	2.484143
12.640050	0.1	2.467096
12.641717	0.1	2.448619
12.643383	0.1	2.428174
12.645050	0.1	2.406836
12.646717	0.1	2.386391
12.648383	0.1	2.366066
12.650050	0.1	2.343297
12.651717	0.1	2.317429
12.653383	0.1	2.290070
12.655050	0.1	2.262473
12.656717	0.1	2.234817
12.658383	0.1	2.207399
12.660050	0.1	2.180874
12.661717	0.1	2.156317
12.663383	0.1	2.134204
12.665050	0.1	2.113938
12.666717	0.1	2.093375
12.668383	0.1	2.070367
12.670050	0.1	2.044261
12.671717	0.1	2.015889
12.673383	0.1	1.987338
12.675050	0.1	1.961053
12.676717	0.1	1.938105
12.678383	0.1	1.917720
12.680050	0.1	1.898766
12.681717	0.1	1.880527
12.683383	0.1	1.862109
12.685050	0.1	1.842439
12.686717	0.1	1.821041
12.688383	0.1	1.798511
12.690050	0.1	1.775205
12.691717	0.1	1.751065
12.693383	0.1	1.725972
12.695050	0.1	1.700759
12.696717	0.1	1.676381
12.698383	0.1	1.653195
12.700050	0.1	1.631200
12.701717	0.1	1.610935
12.703383	0.1	1.593351
12.705050	0.1	1.579166
12.706717	0.1	1.567364
12.708383	0.1	1.555741
12.710050	0.1	1.541913
12.711717	0.1	1.524627
12.713383	0.1	1.504123
12.715050	0.1	1.481474
12.716717	0.1	1.457870
12.718383	0.1	1.435340
12.720050	0.1	1.416087
12.721717	0.1	1.401186
12.723383	0.1	1.389325
12.725050	0.1	1.378059
12.726717	0.1	1.365841
12.728383	0.1	1.352489
12.730050	0.1	1.337588
12.731717	0.1	1.320958
12.733383	0.1	1.304448
12.735050	0.1	1.290798
12.736717	0.1	1.281083
12.738383	0.1	1.273871
12.740050	0.1	1.266837
12.741717	0.1	1.258671
12.743383	0.1	1.249194
12.745050	0.1	1.237929
12.746717	0.1	1.224876
12.748383	0.1	1.210630
12.750050	0.1	1.194894
12.751717	0.1	1.177311
12.753383	0.1	1.159132
12.755050	0.1	1.142740
12.756717	0.1	1.129925
12.758383	0.1	1.120985
12.760050	0.1	1.115799
12.761717	0.1	1.114190
12.763383	0.1	1.115322
12.765050	0.1	1.117170
12.766717	0.1	1.117528
12.768383	0.1	1.115143
12.770050	0.1	1.110017
12.771717	0.1	1.102507
12.773383	0.1	1.092672
12.775050	0.1	1.080871
12.776717	0.1	1.068354
12.778383	0.1	1.057267
12.780050	0.1	1.050055
12.781717	0.1	1.047075
12.783383	0.1	1.047134
12.785050	0.1	1.048386
12.786717	0.1	1.049936
12.788383	0.1	1.051724
12.790050	0.1	1.054108
12.791717	0.1	1.057148
12.793383	0.1	1.060367
12.795050	0.1	1.062691
12.796717	0.1	1.062751
12.798383	0.1	1.059890
12.800050	0.1	1.055121
12.801717	0.1	1.049876
12.803383	0.1	1.045108
12.805050	0.1	1.041055
12.806717	0.1	1.038015
12.808383	0.1	1.036882
12.810050	0.1	1.039267
12.811717	0.1	1.045525
12.813383	0.1	1.053691
12.815050	0.1	1.060963
12.816717	0.1	1.065791
12.818383	0.1	1.068294
12.820050	0.1	1.069486
12.821717	0.1	1.070559
12.823383	0.1	1.072586
12.825050	0.1	1.075566
12.826717	0.1	1.079440
12.828383	0.1	1.085222
12.830050	0.1	1.093924
12.831717	0.1	1.104057
12.833383	0.1	1.113236
12.835050	0.1	1.120865
12.836717	0.1	1.127660
12.838383	0.1	1.133740
12.840050	0.1	1.139343
12.841717	0.1	1.145423
12.843383	0.1	1.152814
12.845050	0.1	1.160920
12.846717	0.1	1.168728
12.848383	0.1	1.175582
12.850050	0.1	1.181901
12.851717	0.1	1.188457
12.853383	0.1	1.196027
12.855050	0.1	1.205027
12.856717	0.1	1.215041
12.858383	0.1	1.225412
12.860050	0.1	1.235724
12.861717	0.1	1.246035
12.863383	0.1	1.256645
12.865050	0.1	1.268148
12.866717	0.1	1.281083
12.868383	0.1	1.295626
12.870050	0.1	1.310051
12.871717	0.1	1.322091
12.873383	0.1	1.331210
12.875050	0.1	1.338065
12.876717	0.1	1.343727
12.878383	0.1	1.350284
12.880050	0.1	1.360118
12.881717	0.1	1.373708
12.883383	0.1	1.389384
12.885050	0.1	1.405120
12.886717	0.1	1.419723
12.888383	0.1	1.433373
12.890050	0.1	1.446486
12.891717	0.1	1.459479
12.893383	0.1	1.472771
12.895050	0.1	1.485944
12.896717	0.1	1.498222
12.898383	0.1	1.509726
12.900050	0.1	1.520634
12.901717	0.1	1.530707
12.903383	0.1	1.538873
12.905050	0.1	1.544178
12.906717	0.1	1.547158
12.908383	0.1	1.549840
12.910050	0.1	1.554549
12.911717	0.1	1.562357
12.913383	0.1	1.572847
12.915050	0.1	1.585066
12.916717	0.1	1.598537
12.918383	0.1	1.613319
12.920050	0.1	1.629233
12.921717	0.1	1.644373
12.923383	0.1	1.655758
12.925050	0.1	1.661062
12.926717	0.1	1.660943
12.928383	0.1	1.659036
12.930050	0.1	1.659572
12.931717	0.1	1.664162
12.933383	0.1	1.671493
12.935050	0.1	1.679599
12.936717	0.1	1.687050
12.938383	0.1	1.692534
12.940050	0.1	1.694381
12.941717	0.1	1.692355
12.943383	0.1	1.688123
12.945050	0.1	1.683712
12.946717	0.1	1.679301
12.948383	0.1	1.675069
12.950050	0.1	1.672030
12.951717	0.1	1.671672
12.953383	0.1	1.675010
12.955050	0.1	1.681805
12.956717	0.1	1.689792
12.958383	0.1	1.695871
12.960050	0.1	1.698256
12.961717	0.1	1.696944
12.963383	0.1	1.692236
12.965050	0.1	1.684606
12.966717	0.1	1.675367
12.968383	0.1	1.667082
12.970050	0.1	1.661956
12.971717	0.1	1.661182
12.973383	0.1	1.664400
12.975050	0.1	1.669288
12.976717	0.1	1.672864
12.978383	0.1	1.673281
12.980050	0.1	1.670301
12.981717	0.1	1.663983
12.983383	0.1	1.654565
12.985050	0.1	1.643002
12.986717	0.1	1.631439
12.988383	0.1	1.622677
12.990050	0.1	1.617849
12.991717	0.1	1.616120
12.993383	0.1	1.615584
12.995050	0.1	1.614273
12.996717	0.1	1.610637
12.998383	0.1	1.603961
13.000050	0.1	1.594663
13.001717	0.1	1.584172
13.003383	0.1	1.573920
13.005050	0.1	1.564443
13.006717	0.1	1.555503
13.008383	0.1	1.547039
13.010050	0.1	1.538873
13.011717	0.1	1.530528
13.013383	0.1	1.520515
13.015050	0.1	1.507759
13.016717	0.1	1.492322
13.018383	0.1	1.475096
13.020050	0.1	1.457036
13.021717	0.1	1.438856
13.023383	0.1	1.421869
13.025050	0.1	1.407504
13.026717	0.1	1.395345
13.028383	0.1	1.383126
13.030050	0.1	1.368582
13.031717	0.1	1.350284
13.033383	0.1	1.327813
13.035050	0.1	1.302600
13.036717	0.1	1.277566
13.038383	0.1	1.255691
13.040050	0.1	1.238585
13.041717	0.1	1.225710
13.043383	0.1	1.214683
13.045050	0.1	1.203060
13.046717	0.1	1.189232
13.048383	0.1	1.171768
13.050050	0.1	1.149893
13.051717	0.1	1.125097
13.053383	0.1	1.100540
13.055050	0.1	1.078367
13.056717	0.1	1.058877
13.058383	0.1	1.041591
13.060050	0.1	1.026332
13.061717	0.1	1.013637
13.063383	0.1	1.002967
13.065050	0.1	0.991881
13.066717	0.1	0.977814
13.068383	0.1	0.960827
13.070050	0.1	0.943005
13.071717	0.1	0.926912
13.073383	0.1	0.914156
13.075050	0.1	0.904918
13.076717	0.1	0.897586
13.078383	0.1	0.890076
13.080050	0.1	0.881732
13.081717	0.1	0.873268
13.083383	0.1	0.864804
13.085050	0.1	0.855923
13.086717	0.1	0.846326
13.088383	0.1	0.836909
13.090050	0.1	0.829041
13.091717	0.1	0.823498
13.093383	0.1	0.819445
13.095050	0.1	0.815213
13.096717	0.1	0.809252
13.098383	0.1	0.801027
13.100050	0.1	0.791431
13.101717	0.1	0.782430
13.103383	0.1	0.776231
13.105050	0.1	0.774264
13.106717	0.1	0.776947
13.108383	0.1	0.783145
13.110050	0.1	0.789821
13.111717	0.1	0.793755
13.113383	0.1	0.794768
13.115050	0.1	0.794888
13.116717	0.1	0.796139
13.118383	0.1	0.799358
13.120050	0.1	0.804544
13.121717	0.1	0.811040
13.123383	0.1	0.816822
13.125050	0.1	0.820577
13.126717	0.1	0.822783
13.128383	0.1	0.824034
13.130050	0.1	0.824273
13.131717	0.1	0.823736
13.133383	0.1	0.823915
13.135050	0.1	0.826120
13.136717	0.1	0.829995
13.138383	0.1	0.835061
13.140050	0.1	0.840843
13.141717	0.1	0.846565
13.143383	0.1	0.851095
13.145050	0.1	0.853777
13.146717	0.1	0.854909
13.148383	0.1	0.856519
13.150050	0.1	0.860393
13.151717	0.1	0.866473
13.153383	0.1	0.872672
13.155050	0.1	0.877023
13.156717	0.1	0.878811
13.158383	0.1	0.878871
13.160050	0.1	0.878751
13.161717	0.1	0.879526
13.163383	0.1	0.881791
13.165050	0.1	0.886083
13.166717	0.1	0.892580
13.168383	0.1	0.901043
13.170050	0.1	0.909686
13.171717	0.1	0.915945
13.173383	0.1	0.918329
13.175050	0.1	0.918210
13.176717	0.1	0.918329
13.178383	0.1	0.920773
13.180050	0.1	0.926554
13.181717	0.1	0.935018
13.183383	0.1	0.944138
13.185050	0.1	0.951827
13.186717	0.1	0.957727
13.188383	0.1	0.962198
13.190050	0.1	0.965595
13.191717	0.1	0.969052
13.193383	0.1	0.973761
13.195050	0.1	0.979364
13.196717	0.1	0.985563
13.198383	0.1	0.992656
13.200050	0.1	1.001000
13.201717	0.1	1.010418
13.203383	0.1	1.019776
13.205050	0.1	1.026511
13.206717	0.1	1.029193
13.208383	0.1	1.028478
13.210050	0.1	1.026630
13.211717	0.1	1.025796
13.213383	0.1	1.026690
13.215050	0.1	1.028478
13.216717	0.1	1.030386
13.218383	0.1	1.032770
13.220050	0.1	1.036525
13.221717	0.1	1.041353
13.223383	0.1	1.045823
13.225050	0.1	1.048148
13.226717	0.1	1.047373
13.228383	0.1	1.044035
13.230050	0.1	1.040340
13.231717	0.1	1.038432
13.233383	0.1	1.039505
13.235050	0.1	1.043797
13.236717	0.1	1.051188
13.238383	0.1	1.060724
13.240050	0.1	1.070321
13.241717	0.1	1.078367
13.243383	0.1	1.084864
13.245050	0.1	1.091123
13.246717	0.1	1.098752
13.248383	0.1	1.107752
13.250050	0.1	1.117110
13.251717	0.1	1.125813
13.253383	0.1	1.134396
13.255050	0.1	1.144350
13.256717	0.1	1.156449
13.258383	0.1	1.169860
13.260050	0.1	1.182854
13.261717	0.1	1.193583
13.263383	0.1	1.200974
13.265050	0.1	1.204968
13.266717	0.1	1.206875
13.268383	0.1	1.208663
13.270050	0.1	1.212776
13.271717	0.1	1.221120
13.273383	0.1	1.234591
13.275050	0.1	1.253069
13.276717	0.1	1.275539
13.278383	0.1	1.299977
13.280050	0.1	1.323938
13.281717	0.1	1.345575
13.283383	0.1	1.364231
13.285050	0.1	1.380920
13.286717	0.1	1.397431
13.288383	0.1	1.415074
13.290050	0.1	1.434624
13.291717	0.1	1.456499
13.293383	0.1	1.481474
13.295050	0.1	1.510143
13.296717	0.1	1.541972
13.298383	0.1	1.575053
13.300050	0.1	1.607716
13.301717	0.1	1.639724
13.303383	0.1	1.671970
13.305050	0.1	1.704991
13.306717	0.1	1.738906
13.308383	0.1	1.774073
13.310050	0.1	1.811802
13.311717	0.1	1.852930
13.313383	0.1	1.896680
13.315050	0.1	1.943171
13.316717	0.1	1.993716
13.318383	0.1	2.048612
13.320050	0.1	2.106011
13.321717	0.1	2.163887
13.323383	0.1	2.220869
13.325050	0.1	2.276957
13.326717	0.1	2.333164
13.328383	0.1	2.390921
13.330050	0.1	2.450287
13.331717	0.1	2.510369
13.333383	0.1	2.570570
13.335050	0.1	2.631426
13.336717	0.1	2.695441
13.338383	0.1	2.765298
13.340050	0.1	2.840877
13.341717	0.1	2.919257
13.343383	0.1	2.998054
13.345050	0.1	3.076494
13.346717	0.1	3.155410
13.348383	0.1	3.236056
13.350050	0.1	3.318966
13.351717	0.1	3.404200
13.353383	0.1	3.491998
13.355050	0.1	3.583849
13.356717	0.1	3.682554
13.358383	0.1	3.789366
13.360050	0.1	3.902376
13.361717	0.1	4.017890
13.363383	0.1	4.133582
13.365050	0.1	4.248619
13.366717	0.1	4.363477
13.368383	0.1	4.479528
13.370050	0.1	4.599035
13.371717	0.1	4.723609
13.373383	0.1	4.853785
13.375050	0.1	4.988730
13.376717	0.1	5.126953
13.378383	0.1	5.267799
13.380050	0.1	5.411327
13.381717	0.1	5.558372
13.383383	0.1	5.710662
13.385050	0.1	5.870521
13.386717	0.1	6.039083
13.388383	0.1	6.214798
13.390050	0.1	6.394804
13.391717	0.1	6.576777
13.393383	0.1	6.759704
13.395050	0.1	6.943286
13.396717	0.1	7.128478
13.398383	0.1	7.316590
13.400050	0.1	7.508457
13.401717	0.1	7.704437
13.403383	0.1	7.905663
13.405050	0.1	8.113921
13.406717	0.1	8.329571
13.408383	0.1	8.551598
13.410050	0.1	8.778513
13.411717	0.1	9.008706
13.413383	0.1	9.240807
13.415050	0.1	9.473622
13.416717	0.1	9.706617
13.418383	0.1	9.940148
13.420050	0.1	10.174811
13.421717	0.1	10.411204
13.423383	0.1	10.648907
13.425050	0.1	10.886729
13.426717	0.1	11.123121
13.428383	0.1	11.357070
13.430050	0.1	11.588753
13.431717	0.1	11.819423
13.433383	0.1	12.049735
13.435050	0.1	12.278677
13.436717	0.1	12.504817
13.438383	0.1	12.727083
13.440050	0.1	12.944282
13.441717	0.1	13.154448
13.443383	0.1	13.356865
13.445050	0.1	13.551772
13.446717	0.1	13.739766
13.448383	0.1	13.921798
13.450050	0.1	14.098526
13.451717	0.1	14.270366
13.453383	0.1	14.437438
13.455050	0.1	14.599503
13.456717	0.1	14.755250
13.458383	0.1	14.903785
13.460050	0.1	15.045048
13.461717	0.1	15.179397
13.463383	0.1	15.306414
13.465050	0.1	15.425206
13.466717	0.1	15.534998
13.468383	0.1	15.635074
13.470050	0.1	15.725673
13.471717	0.1	15.807808
13.473383	0.1	15.883208
13.475050	0.1	15.953482
13.476717	0.1	16.019286
13.478383	0.1	16.080202
13.480050	0.1	16.135396
13.481717	0.1	16.184450
13.483383	0.1	16.227544
13.485050	0.1	16.265274
13.486717	0.1	16.298474
13.488383	0.1	16.327561
13.490050	0.1	16.351224
13.491717	0.1	16.366840
13.493383	0.1	16.373337
13.495050	0.1	16.372086
13.496717	0.1	16.365648
13.498383	0.1	16.355814
13.500050	0.1	16.342760
13.501717	0.1	16.325475
13.503383	0.1	16.303481
13.505050	0.1	16.277016
13.506717	0.1	16.246320
13.508383	0.1	16.211809
13.510050	0.1	16.173602
13.511717	0.1	16.131462
13.513383	0.1	16.084732
13.515050	0.1	16.032578
13.516717	0.1	15.973807
13.518383	0.1	15.906991
13.520050	0.1	15.831471
13.521717	0.1	15.748204
13.523383	0.1	15.658082
13.525050	0.1	15.561343
13.526717	0.1	15.458525
13.528383	0.1	15.351296
13.530050	0.1	15.240789
13.531717	0.1	15.126825
13.533383	0.1	15.009046
13.535050	0.1	14.887989
13.536717	0.1	14.763773
13.538383	0.1	14.634610
13.540050	0.1	14.497460
13.541717	0.1	14.349402
13.543383	0.1	14.190138
13.545050	0.1	14.021695
13.546717	0.1	13.847054
13.548383	0.1	13.667882
13.550050	0.1	13.484240
13.551717	0.1	13.295532
13.553383	0.1	13.101400
13.555050	0.1	12.902022
13.556717	0.1	12.697578
13.558383	0.1	12.487770
13.560050	0.1	12.272061
13.561717	0.1	12.050153
13.563383	0.1	11.822582
13.565050	0.1	11.589945
13.566717	0.1	11.352897
13.568383	0.1	11.111797
13.570050	0.1	10.867477
13.571717	0.1	10.620654
13.573383	0.1	10.371864
13.575050	0.1	10.122419
13.576717	0.1	9.874523
13.578383	0.1	9.629489
13.580050	0.1	9.386421
13.581717	0.1	9.143293
13.583383	0.1	8.897543
13.585050	0.1	8.648038
13.586717	0.1	8.395255
13.588383	0.1	8.141757
13.590050	0.1	7.890940
13.591717	0.1	7.645190
13.593383	0.1	7.405341
13.595050	0.1	7.170439
13.596717	0.1	6.938458
13.598383	0.1	6.707490
13.600050	0.1	6.477297
13.601717	0.1	6.248832
13.603383	0.1	6.023348
13.605050	0.1	5.802334
13.606717	0.1	5.586803
13.608383	0.1	5.377174
13.610050	0.1	5.174101
13.611717	0.1	4.978121
13.613383	0.1	4.788935
13.615050	0.1	4.605353
13.616717	0.1	4.426480
13.618383	0.1	4.252374
13.620050	0.1	4.084409
13.621717	0.1	3.924251
13.623383	0.1	3.773093
13.625050	0.1	3.630042
13.626717	0.1	3.491640
13.628383	0.1	3.353775
13.630050	0.1	3.215254
13.631717	0.1	3.078819
13.633383	0.1	2.948821
13.635050	0.1	2.829492
13.636717	0.1	2.721906
13.638383	0.1	2.623439
13.640050	0.1	2.530217
13.641717	0.1	2.440155
13.643383	0.1	2.352893
13.645050	0.1	2.268195
13.646717	0.1	2.186120
13.648383	0.1	2.107799
13.650050	0.1	2.034605
13.651717	0.1	1.965523
13.653383	0.1	1.898468
13.655050	0.1	1.833201
13.656717	0.1	1.772165
13.658383	0.1	1.717925
13.660050	0.1	1.670897
13.661717	0.1	1.629353
13.663383	0.1	1.590371
13.665050	0.1	1.551211
13.666717	0.1	1.510561
13.668383	0.1	1.469255
13.670050	0.1	1.429617
13.671717	0.1	1.394153
13.673383	0.1	1.363278
13.675050	0.1	1.336038
13.676717	0.1	1.311541
13.678383	0.1	1.289547
13.680050	0.1	1.269817
13.681717	0.1	1.251340
13.683383	0.1	1.233101
13.685050	0.1	1.215041
13.686717	0.1	1.197457
13.688383	0.1	1.179993
13.690050	0.1	1.161516
13.691717	0.1	1.142144
13.693383	0.1	1.122773
13.695050	0.1	1.104117
13.696717	0.1	1.086235
13.698383	0.1	1.069367
13.700050	0.1	1.053810
13.701717	0.1	1.039922
13.703383	0.1	1.028001
13.705050	0.1	1.019061
13.706717	0.1	1.013875
13.708383	0.1	1.011431
13.710050	0.1	1.008868
13.711717	0.1	1.003206
13.713383	0.1	0.992894
13.715050	0.1	0.979066
13.716717	0.1	0.964582
13.718383	0.1	0.951707
13.720050	0.1	0.941157
13.721717	0.1	0.932813
13.723383	0.1	0.925481
13.725050	0.1	0.917912
13.726717	0.1	0.910401
13.728383	0.1	0.904143
13.730050	0.1	0.898838
13.731717	0.1	0.893652
13.733383	0.1	0.888586
13.735050	0.1	0.884116
13.736717	0.1	0.879943
13.738383	0.1	0.875950
13.740050	0.1	0.872552
13.741717	0.1	0.869691
13.743383	0.1	0.867605
13.745050	0.1	0.866890
13.746717	0.1	0.867903
13.748383	0.1	0.870049
13.750050	0.1	0.872433
13.751717	0.1	0.872850
13.753383	0.1	0.869334
13.755050	0.1	0.862300
13.756717	0.1	0.853360
13.758383	0.1	0.842869
13.760050	0.1	0.830889
13.761717	0.1	0.818610
13.763383	0.1	0.809014
13.765050	0.1	0.804603
13.766717	0.1	0.805855
13.768383	0.1	0.811219
13.770050	0.1	0.818133
13.771717	0.1	0.823736
13.773383	0.1	0.826001
13.775050	0.1	0.824869
13.776717	0.1	0.822961
13.778383	0.1	0.822842
13.780050	0.1	0.825107
13.781717	0.1	0.828862
13.783383	0.1	0.833750
13.785050	0.1	0.839770
13.786717	0.1	0.846088
13.788383	0.1	0.851333
13.790050	0.1	0.853956
13.791717	0.1	0.852943
13.793383	0.1	0.848293
13.795050	0.1	0.841081
13.796717	0.1	0.832975
13.798383	0.1	0.825465
13.800050	0.1	0.820339
13.801717	0.1	0.819325
13.803383	0.1	0.823140
13.805050	0.1	0.830233
13.806717	0.1	0.837505
13.808383	0.1	0.841677
13.810050	0.1	0.841975
13.811717	0.1	0.839949
13.813383	0.1	0.837028
13.815050	0.1	0.834167
13.816717	0.1	0.833154
13.818383	0.1	0.835836
13.820050	0.1	0.841677
13.821717	0.1	0.847518
13.823383	0.1	0.850499
13.825050	0.1	0.849605
13.826717	0.1	0.845790
13.828383	0.1	0.840783
13.830050	0.1	0.836313
13.831717	0.1	0.833690
13.833383	0.1	0.833333
13.835050	0.1	0.835002
13.836717	0.1	0.837803
13.838383	0.1	0.840128
13.840050	0.1	0.840128
13.841717	0.1	0.837207
13.843383	0.1	0.832975
13.845050	0.1	0.829458
13.846717	0.1	0.827730
13.848383	0.1	0.827670
13.850050	0.1	0.828922
13.851717	0.1	0.831723
13.853383	0.1	0.836492
13.855050	0.1	0.842571
13.856717	0.1	0.848711
13.858383	0.1	0.853658
13.860050	0.1	0.856340
13.861717	0.1	0.855982
13.863383	0.1	0.852466
13.865050	0.1	0.846148
13.866717	0.1	0.837684
13.868383	0.1	0.828803
13.870050	0.1	0.822604
13.871717	0.1	0.821710
13.873383	0.1	0.826299
13.875050	0.1	0.833988
13.876717	0.1	0.841439
13.878383	0.1	0.846207
13.880050	0.1	0.848770
13.881717	0.1	0.851274
13.883383	0.1	0.855446
13.885050	0.1	0.860393
13.886717	0.1	0.864089
13.888383	0.1	0.865340
13.890050	0.1	0.864387
13.891717	0.1	0.861943
13.893383	0.1	0.858963
13.895050	0.1	0.856638
13.896717	0.1	0.856459
13.898383	0.1	0.859082
13.900050	0.1	0.863731
13.901717	0.1	0.868857
13.903383	0.1	0.873327
13.905050	0.1	0.876367
13.906717	0.1	0.877321
13.908383	0.1	0.876308
13.910050	0.1	0.875115
13.911717	0.1	0.876010
13.913383	0.1	0.880122
13.915050	0.1	0.886977
13.916717	0.1	0.893354
13.918383	0.1	0.895500
13.920050	0.1	0.892818
13.921717	0.1	0.889063
13.923383	0.1	0.889003
13.925050	0.1	0.894606
13.926717	0.1	0.904203
13.928383	0.1	0.913978
13.930050	0.1	0.920236
13.931717	0.1	0.921309
13.933383	0.1	0.918090
13.935050	0.1	0.912964
13.936717	0.1	0.908732
13.938383	0.1	0.908136
13.940050	0.1	0.913203
13.941717	0.1	0.922918
13.943383	0.1	0.933290
13.945050	0.1	0.940681
13.946717	0.1	0.944495
13.948383	0.1	0.945747
13.950050	0.1	0.945509
13.951717	0.1	0.943124
13.953383	0.1	0.938237
13.955050	0.1	0.932694
13.956717	0.1	0.930011
13.958383	0.1	0.932634
13.960050	0.1	0.940502
13.961717	0.1	0.950992
13.963383	0.1	0.960410
13.965050	0.1	0.966847
13.966717	0.1	0.970602
13.968383	0.1	0.972509
13.970050	0.1	0.973761
13.971717	0.1	0.975967
13.973383	0.1	0.980556
13.975050	0.1	0.987053
13.976717	0.1	0.994086
13.978383	0.1	1.001120
13.980050	0.1	1.008809
13.981717	0.1	1.017451
13.983383	0.1	1.025677
13.985050	0.1	1.033008
13.986717	0.1	1.040578
13.988383	0.1	1.049757
13.990050	0.1	1.060009
13.991717	0.1	1.069129
13.993383	0.1	1.074910
13.995050	0.1	1.077175
13.996717	0.1	1.078844
13.998383	0.1	1.083851
14.000050	0.1	1.094520
14.001717	0.1	1.110733
14.003383	0.1	1.129925
14.005050	0.1	1.148403
14.006717	0.1	1.163542
14.008383	0.1	1.174450
14.010050	0.1	1.182497
14.011717	0.1	1.190186
14.013383	0.1	1.199186
14.015050	0.1	1.209498
14.016717	0.1	1.219988
14.018383	0.1	1.230478
14.020050	0.1	1.241624
14.021717	0.1	1.253545
14.023383	0.1	1.265287
14.025050	0.1	1.276851
14.026717	0.1	1.289785
14.028383	0.1	1.305580
14.030050	0.1	1.324177
14.031717	0.1	1.344502
14.033383	0.1	1.365185
14.035050	0.1	1.385689
14.036717	0.1	1.406491
14.038383	0.1	1.427174
14.040050	0.1	1.446605
14.041717	0.1	1.464307
14.043383	0.1	1.480758
14.045050	0.1	1.497328
14.046717	0.1	1.516521
14.048383	0.1	1.540780
14.050050	0.1	1.570523
14.051717	0.1	1.602531
14.053383	0.1	1.632571
14.055050	0.1	1.658797
14.056717	0.1	1.682878
14.058383	0.1	1.706720
14.060050	0.1	1.730204
14.061717	0.1	1.751185
14.063383	0.1	1.767576
14.065050	0.1	1.780093
14.066717	0.1	1.793504
14.068383	0.1	1.813471
14.070050	0.1	1.842022
14.071717	0.1	1.876176
14.073383	0.1	1.910627
14.075050	0.1	1.941979
14.076717	0.1	1.970947
14.078383	0.1	1.999796
14.080050	0.1	2.029419
14.081717	0.1	2.058625
14.083383	0.1	2.087295
14.085050	0.1	2.116978
14.086717	0.1	2.148569
14.088383	0.1	2.179742
14.090050	0.1	2.207220
14.091717	0.1	2.230704
14.093383	0.1	2.252877
14.095050	0.1	2.277076
14.096717	0.1	2.304912
14.098383	0.1	2.335906
14.100050	0.1	2.367377
14.101717	0.1	2.396643
14.103383	0.1	2.423525
14.105050	0.1	2.450049
14.106717	0.1	2.477884
14.108383	0.1	2.506435
14.110050	0.1	2.533674
14.111717	0.1	2.558232
14.113383	0.1	2.580464
14.115050	0.1	2.601922
14.116717	0.1	2.623797
14.118383	0.1	2.645910
14.120050	0.1	2.667666
14.121717	0.1	2.689004
14.123383	0.1	2.709627
14.125050	0.1	2.728343
14.126717	0.1	2.744198
14.128383	0.1	2.757788
14.130050	0.1	2.771020
14.131717	0.1	2.785027
14.133383	0.1	2.799750
14.135050	0.1	2.814353
14.136717	0.1	2.828002
14.138383	0.1	2.840400
14.140050	0.1	2.851606
14.141717	0.1	2.861262
14.143383	0.1	2.868593
14.145050	0.1	2.873659
14.146717	0.1	2.877355
14.148383	0.1	2.879918
14.150050	0.1	2.881110
14.151717	0.1	2.880871
14.153383	0.1	2.880395
14.155050	0.1	2.881646
14.156717	0.1	2.885997
14.158383	0.1	2.892733
14.160050	0.1	2.900064
14.161717	0.1	2.905965
14.163383	0.1	2.909243
14.165050	0.1	2.909601
14.166717	0.1	2.906978
14.168383	0.1	2.901614
14.170050	0.1	2.893627
14.171717	0.1	2.882421
14.173383	0.1	2.868772
14.175050	0.1	2.854765
14.176717	0.1	2.842069
14.178383	0.1	2.830982
14.180050	0.1	2.820790
14.181717	0.1	2.810836
14.183383	0.1	2.800167
14.185050	0.1	2.787709
14.186717	0.1	2.772927
14.188383	0.1	2.755463
14.190050	0.1	2.736092
14.191717	0.1	2.716780
14.193383	0.1	2.699793
14.195050	0.1	2.686739
14.196717	0.1	2.677202
14.198383	0.1	2.668321
14.200050	0.1	2.655745
14.201717	0.1	2.637208
14.203383	0.1	2.613366
14.205050	0.1	2.587140
14.206717	0.1	2.560556
14.208383	0.1	2.533257
14.210050	0.1	2.504409
14.211717	0.1	2.474666
14.213383	0.1	2.445340
14.215050	0.1	2.416611
14.216717	0.1	2.388477
14.218383	0.1	2.362192
14.220050	0.1	2.338469
14.221717	0.1	2.316415
14.223383	0.1	2.294839
14.225050	0.1	2.272070
14.226717	0.1	2.246142
14.228383	0.1	2.216220
14.230050	0.1	2.184153
14.231717	0.1	2.153874
14.233383	0.1	2.129138
14.235050	0.1	2.111316
14.236717	0.1	2.098620
14.238383	0.1	2.087712
14.240050	0.1	2.075374
14.241717	0.1	2.059937
14.243383	0.1	2.041400
14.245050	0.1	2.020598
14.246717	0.1	1.998365
14.248383	0.1	1.975179
14.250050	0.1	1.952052
14.251717	0.1	1.930475
14.253383	0.1	1.911640
14.255050	0.1	1.895309
14.256717	0.1	1.880527
14.258383	0.1	1.867175
14.260050	0.1	1.855731
14.261717	0.1	1.846492
14.263383	0.1	1.839459
14.265050	0.1	1.833797
14.266717	0.1	1.828194
14.268383	0.1	1.821160
14.270050	0.1	1.812160
14.271717	0.1	1.801849
14.273383	0.1	1.791537
14.275050	0.1	1.782894
14.276717	0.1	1.777172
14.278383	0.1	1.774252
14.280050	0.1	1.772821
14.281717	0.1	1.772165
14.283383	0.1	1.772404
14.285050	0.1	1.773775
14.286717	0.1	1.775563
14.288383	0.1	1.776457
14.290050	0.1	1.775742
14.291717	0.1	1.773477
14.293383	0.1	1.770377
14.295050	0.1	1.767576
14.296717	0.1	1.766443
14.298383	0.1	1.768291
14.300050	0.1	1.773834
14.301717	0.1	1.782298
14.303383	0.1	1.790881
14.305050	0.1	1.796484
14.306717	0.1	1.797378
14.308383	0.1	1.794458
14.310050	0.1	1.789868
14.311717	0.1	1.785994
14.313383	0.1	1.783788
14.315050	0.1	1.782656
14.316717	0.1	1.781523
14.318383	0.1	1.780808
14.320050	0.1	1.781106
14.321717	0.1	1.782477
14.323383	0.1	1.785338
14.325050	0.1	1.789689
14.326717	0.1	1.793921
14.328383	0.1	1.795888
14.330050	0.1	1.794934
14.331717	0.1	1.791716
14.333383	0.1	1.787007
14.335050	0.1	1.781583
14.336717	0.1	1.775801
14.338383	0.1	1.769662
14.340050	0.1	1.764119
14.341717	0.1	1.761317
14.343383	0.1	1.762688
14.345050	0.1	1.768112
14.346717	0.1	1.775503
14.348383	0.1	1.781762
14.350050	0.1	1.784563
14.351717	0.1	1.784444
14.353383	0.1	1.783788
14.355050	0.1	1.784265
14.356717	0.1	1.785040
14.358383	0.1	1.783550
14.360050	0.1	1.779080
14.361717	0.1	1.773238
14.363383	0.1	1.768172
14.365050	0.1	1.765490
14.366717	0.1	1.765668
14.368383	0.1	1.767635
14.370050	0.1	1.769781
14.371717	0.1	1.770735
14.373383	0.1	1.770198
14.375050	0.1	1.768947
14.376717	0.1	1.768231
14.378383	0.1	1.768470
14.380050	0.1	1.769543
14.381717	0.1	1.771271
14.383383	0.1	1.773119
14.385050	0.1	1.774490
14.386717	0.1	1.776159
14.388383	0.1	1.779795
14.390050	0.1	1.785696
14.391717	0.1	1.792669
14.393383	0.1	1.798868
14.395050	0.1	1.802683
14.396717	0.1	1.803279
14.398383	0.1	1.801729
14.400050	0.1	1.800358
14.401717	0.1	1.801074
14.403383	0.1	1.804292
14.405050	0.1	1.810074
14.406717	0.1	1.818240
14.408383	0.1	1.828075
14.410050	0.1	1.838744
14.411717	0.1	1.849294
14.413383	0.1	1.858950
14.415050	0.1	1.867235
14.416717	0.1	1.874268
14.418383	0.1	1.880467
14.420050	0.1	1.886428
14.421717	0.1	1.893163
14.423383	0.1	1.900673
14.425050	0.1	1.907945
14.426717	0.1	1.913726
14.428383	0.1	1.918078
14.430050	0.1	1.923025
14.431717	0.1	1.930952
14.433383	0.1	1.942694
14.435050	0.1	1.956701
14.436717	0.1	1.970172
14.438383	0.1	1.980305
14.440050	0.1	1.986504
14.441717	0.1	1.990616
14.443383	0.1	1.994848
14.445050	0.1	1.999676
14.446717	0.1	2.005160
14.448383	0.1	2.012253
14.450050	0.1	2.022684
14.451717	0.1	2.037585
14.453383	0.1	2.056480
14.455050	0.1	2.076984
14.456717	0.1	2.095103
14.458383	0.1	2.107263
14.460050	0.1	2.112925
14.461717	0.1	2.114296
14.463383	0.1	2.115309
14.465050	0.1	2.119184
14.466717	0.1	2.125979
14.468383	0.1	2.133966
14.470050	0.1	2.142489
14.471717	0.1	2.152503
14.473383	0.1	2.165198
14.475050	0.1	2.180755
14.476717	0.1	2.197385
14.478383	0.1	2.212167
14.480050	0.1	2.223671
14.481717	0.1	2.233029
14.483383	0.1	2.242863
14.485050	0.1	2.255261
14.486717	0.1	2.270877
14.488383	0.1	2.289176
14.490050	0.1	2.308428
14.491717	0.1	2.326846
14.493383	0.1	2.343059
14.495050	0.1	2.356947
14.496717	0.1	2.369762
14.498383	0.1	2.383351
14.500050	0.1	2.399683
14.501717	0.1	2.420366
14.503383	0.1	2.445579
14.505050	0.1	2.473593
14.506717	0.1	2.501130
14.508383	0.1	2.525807
14.510050	0.1	2.547681
14.511717	0.1	2.568484
14.513383	0.1	2.589643
14.515050	0.1	2.612353
14.516717	0.1	2.638221
14.518383	0.1	2.668262
14.520050	0.1	2.701640
14.521717	0.1	2.737343
14.523383	0.1	2.774894
14.525050	0.1	2.814055
14.526717	0.1	2.853513
14.528383	0.1	2.891839
14.530050	0.1	2.928972
14.531717	0.1	2.966762
14.533383	0.1	3.007829
14.535050	0.1	3.052712
14.536717	0.1	3.099501
14.538383	0.1	3.146172
14.540050	0.1	3.192425
14.541717	0.1	3.240287
14.543383	0.1	3.292561
14.545050	0.1	3.350973
14.546717	0.1	3.414214
14.548383	0.1	3.478945
14.550050	0.1	3.542960
14.551717	0.1	3.607452
14.553383	0.1	3.675401
14.555050	0.1	3.749013
14.556717	0.1	3.828168
14.558383	0.1	3.910780
14.560050	0.1	3.994465
14.561717	0.1	4.078210
14.563383	0.1	4.162371
14.565050	0.1	4.248858
14.566717	0.1	4.339755
14.568383	0.1	4.436672
14.570050	0.1	4.540146
14.571717	0.1	4.649997
14.573383	0.1	4.764498
14.575050	0.1	4.880309
14.576717	0.1	4.994631
14.578383	0.1	5.107344
14.580050	0.1	5.220712
14.581717	0.1	5.337060
14.583383	0.1	5.456567
14.585050	0.1	5.577863
14.586717	0.1	5.700469
14.588383	0.1	5.825281
14.590050	0.1	5.953789
14.591717	0.1	6.086886
14.593383	0.1	6.225109
14.595050	0.1	6.368399
14.596717	0.1	6.516278
14.598383	0.1	6.667853
14.600050	0.1	6.821633
14.601717	0.1	6.975830
14.603383	0.1	7.128120
14.605050	0.1	7.277251
14.606717	0.1	7.424176
14.608383	0.1	7.571340
14.610050	0.1	7.720650
14.611717	0.1	7.873238
14.613383	0.1	8.029283
14.615050	0.1	8.187891
14.616717	0.1	8.346797
14.618383	0.1	8.503020
14.620050	0.1	8.654714
14.621717	0.1	8.802474
14.623383	0.1	8.948148
14.625050	0.1	9.092510
14.626717	0.1	9.235442
14.628383	0.1	9.376467
14.630050	0.1	9.514928
14.631717	0.1	9.649754
14.633383	0.1	9.779990
14.635050	0.1	9.905339
14.636717	0.1	10.026634
14.638383	0.1	10.145009
14.640050	0.1	10.260702
14.641717	0.1	10.373891
14.643383	0.1	10.485352
14.645050	0.1	10.595203
14.646717	0.1	10.701717
14.648383	0.1	10.802389
14.650050	0.1	10.894240
14.651717	0.1	10.975838
14.653383	0.1	11.048139
14.655050	0.1	11.113227
14.656717	0.1	11.172832
14.658383	0.1	11.229039
14.660050	0.1	11.283577
14.661717	0.1	11.336923
14.663383	0.1	11.387051
14.665050	0.1	11.430622
14.666717	0.1	11.464835
14.668383	0.1	11.489452
14.670050	0.1	11.506677
14.671717	0.1	11.519194
14.673383	0.1	11.528552
14.675050	0.1	11.535168
14.676717	0.1	11.539460
14.678383	0.1	11.542500
14.680050	0.1	11.543990
14.681717	0.1	11.541427
14.683383	0.1	11.532665
14.685050	0.1	11.517227
14.686717	0.1	11.496306
14.688383	0.1	11.470557
14.690050	0.1	11.439026
14.691717	0.1	11.401237
14.693383	0.1	11.359096
14.695050	0.1	11.315585
14.696717	0.1	11.273087
14.698383	0.1	11.234105
14.700050	0.1	11.200309
14.701717	0.1	11.170090
14.703383	0.1	11.140109
14.705050	0.1	11.108459
14.706717	0.1	11.075736
14.708383	0.1	11.043311
14.710050	0.1	11.012138
14.711717	0.1	10.982156
14.713383	0.1	10.953189
14.715050	0.1	10.925592
14.716717	0.1	10.901213
14.718383	0.1	10.882140
14.720050	0.1	10.868908
14.721717	0.1	10.860682
14.723383	0.1	10.856331
14.725050	0.1	10.855318
14.726717	0.1	10.857881
14.728383	0.1	10.864914
14.730050	0.1	10.877133
14.731717	0.1	10.893763
14.733383	0.1	10.913134
14.735050	0.1	10.933996
14.736717	0.1	10.956705
14.738383	0.1	10.982395
14.740050	0.1	11.011601
14.741717	0.1	11.043430
14.743383	0.1	11.076511
14.745050	0.1	11.109830
14.746717	0.1	11.143506
14.748383	0.1	11.178733
14.750050	0.1	11.216999
14.751717	0.1	11.258543
14.753383	0.1	11.302114
14.755050	0.1	11.345030
14.756717	0.1	11.383892
14.758383	0.1	11.416496
14.760050	0.1	11.442781
14.761717	0.1	11.464656
14.763383	0.1	11.484147
14.765050	0.1	11.501969
14.766717	0.1	11.517406
14.768383	0.1	11.529983
14.770050	0.1	11.541010
14.771717	0.1	11.552513
14.773383	0.1	11.564494
14.775050	0.1	11.574686
14.776717	0.1	11.580051
14.778383	0.1	11.577607
14.780050	0.1	11.565090
14.781717	0.1	11.542023
14.783383	0.1	11.510194
14.785050	0.1	11.472285
14.786717	0.1	11.431039
14.788383	0.1	11.388839
14.790050	0.1	11.345924
14.791717	0.1	11.300445
14.793383	0.1	11.249960
14.795050	0.1	11.194409
14.796717	0.1	11.135042
14.798383	0.1	11.072457
14.800050	0.1	11.007310
14.801717	0.1	10.941268
14.803383	0.1	10.876358
14.805050	0.1	10.813356
14.806717	0.1	10.751188
14.808383	0.1	10.688544
14.810050	0.1	10.624469
14.811717	0.1	10.557533
14.813383	0.1	10.486365
14.815050	0.1	10.411621
14.816717	0.1	10.336400
14.818383	0.1	10.263920
14.820050	0.1	10.194779
14.821717	0.1	10.127366
14.823383	0.1	10.060609
14.825050	0.1	9.995640
14.826717	0.1	9.932876
14.828383	0.1	9.870768
14.830050	0.1	9.806812
14.831717	0.1	9.740055
14.833383	0.1	9.671808
14.835050	0.1	9.603918
14.836717	0.1	9.537519
14.838383	0.1	9.473265
14.840050	0.1	9.411395
14.841717	0.1	9.351433
14.843383	0.1	9.292186
14.845050	0.1	9.232700
14.846717	0.1	9.173573
14.848383	0.1	9.115041
14.850050	0.1	9.056151
14.851717	0.1	8.995474
14.853383	0.1	8.931935
14.855050	0.1	8.865655
14.856717	0.1	8.797825
14.858383	0.1	8.730233
14.860050	0.1	8.665503
14.861717	0.1	8.605361
14.863383	0.1	8.548618
14.865050	0.1	8.491457
14.866717	0.1	8.430541
14.868383	0.1	8.364618
14.870050	0.1	8.293689
14.871717	0.1	8.218050
14.873383	0.1	8.138836
14.875050	0.1	8.059383
14.876717	0.1	7.983208
14.878383	0.1	7.910491
14.880050	0.1	7.838548
14.881717	0.1	7.764817
14.883383	0.1	7.687748
14.885050	0.1	7.607282
14.886717	0.1	7.524431
14.888383	0.1	7.439673
14.890050	0.1	7.352174
14.891717	0.1	7.261277
14.893383	0.1	7.168234
14.895050	0.1	7.075906
14.896717	0.1	6.986201
14.898383	0.1	6.899178
14.900050	0.1	6.813586
14.901717	0.1	6.727398
14.903383	0.1	6.637991
14.905050	0.1	6.544650
14.906717	0.1	6.450415
14.908383	0.1	6.359458
14.910050	0.1	6.272674
14.911717	0.1	6.187499
14.913383	0.1	6.101609
14.915050	0.1	6.014645
14.916717	0.1	5.927384
14.918383	0.1	5.840600
14.920050	0.1	5.755186
14.921717	0.1	5.672396
14.923383	0.1	5.593181
14.925050	0.1	5.517304
14.926717	0.1	5.444050
14.928383	0.1	5.373121
14.930050	0.1	5.304814
14.931717	0.1	5.238712
14.933383	0.1	5.174995
14.935050	0.1	5.114556
14.936717	0.1	5.058647
14.938383	0.1	5.009175
14.940050	0.1	4.967928
14.941717	0.1	4.933715
14.943383	0.1	4.903317
14.945050	0.1	4.874647
14.946717	0.1	4.848182
14.948383	0.1	4.825056
14.950050	0.1	4.805744
14.951717	0.1	4.790366
14.953383	0.1	4.779339
14.955050	0.1	4.773677
14.956717	0.1	4.773796
14.958383	0.1	4.778207
14.960050	0.1	4.783750
14.961717	0.1	4.787803
14.963383	0.1	4.790306
14.965050	0.1	4.793465
14.966717	0.1	4.801035
14.968383	0.1	4.815758
14.970050	0.1	4.839361
14.971717	0.1	4.872144
14.973383	0.1	4.913032
14.975050	0.1	4.959107
14.976717	0.1	5.006850
14.978383	0.1	5.054474
14.980050	0.1	5.100787
14.981717	0.1	5.145192
14.983383	0.1	5.188227
14.985050	0.1	5.232275
14.986717	0.1	5.280614
14.988383	0.1	5.335093
14.990050	0.1	5.395472
14.991717	0.1	5.459249
14.993383	0.1	5.523384
14.995050	0.1	5.585611
14.996717	0.1	5.646110
14.998383	0.1	5.705893
15.000050	0.1	5.765140
15.001717	0.1	5.823613
15.003383	0.1	5.882264
15.005050	0.1	5.942166
15.006717	0.1	6.003380
15.008383	0.1	6.064833
15.010050	0.1	6.125152
15.011717	0.1	6.183267
15.013383	0.1	6.238103
15.015050	0.1	6.290019
15.016717	0.1	6.340206
15.018383	0.1	6.389439
15.020050	0.1	6.436468
15.021717	0.1	6.479800
15.023383	0.1	6.519378
15.025050	0.1	6.556571
15.026717	0.1	6.592632
15.028383	0.1	6.628514
15.030050	0.1	6.664515
15.031717	0.1	6.699741
15.033383	0.1	6.732822
15.035050	0.1	6.763339
15.036717	0.1	6.790579
15.038383	0.1	6.813407
15.040050	0.1	6.830752
15.041717	0.1	6.842435
15.043383	0.1	6.849587
15.045050	0.1	6.855071
15.046717	0.1	6.861329
15.048383	0.1	6.868244
15.050050	0.1	6.873310
15.051717	0.1	6.874562
15.053383	0.1	6.871581
15.055050	0.1	6.864608
15.056717	0.1	6.854237
15.058383	0.1	6.841720
15.060050	0.1	6.829381
15.061717	0.1	6.818355
15.063383	0.1	6.807566
15.065050	0.1	6.794870
15.066717	0.1	6.779433
15.068383	0.1	6.760955
15.070050	0.1	6.739080
15.071717	0.1	6.713748
15.073383	0.1	6.686092
15.075050	0.1	6.659389
15.076717	0.1	6.636501
15.078383	0.1	6.618202
15.080050	0.1	6.602228
15.081717	0.1	6.585300
15.083383	0.1	6.564320
15.085050	0.1	6.538451
15.086717	0.1	6.509424
15.088383	0.1	6.480158
15.090050	0.1	6.452501
15.091717	0.1	6.426454
15.093383	0.1	6.401360
15.095050	0.1	6.375611
15.096717	0.1	6.347716
15.098383	0.1	6.318272
15.100050	0.1	6.290019
15.101717	0.1	6.264925
15.103383	0.1	6.242693
15.105050	0.1	6.223023
15.106717	0.1	6.205500
15.108383	0.1	6.189168
15.110050	0.1	6.173551
15.111717	0.1	6.159068
15.113383	0.1	6.145478
15.115050	0.1	6.132007
15.116717	0.1	6.119013
15.118383	0.1	6.108046
15.120050	0.1	6.100953
15.121717	0.1	6.099403
15.123383	0.1	6.104231
15.125050	0.1	6.113589
15.126717	0.1	6.124080
15.128383	0.1	6.132722
15.130050	0.1	6.138564
15.131717	0.1	6.143272
15.133383	0.1	6.150246
15.135050	0.1	6.163180
15.136717	0.1	6.183327
15.138383	0.1	6.209970
15.140050	0.1	6.241620
15.141717	0.1	6.275714
15.143383	0.1	6.309629
15.145050	0.1	6.342233
15.146717	0.1	6.374956
15.148383	0.1	6.410122
15.150050	0.1	6.449342
15.151717	0.1	6.493450
15.153383	0.1	6.542802
15.155050	0.1	6.596983
15.156717	0.1	6.654144
15.158383	0.1	6.712914
15.160050	0.1	6.773174
15.161717	0.1	6.835998
15.163383	0.1	6.902397
15.165050	0.1	6.973267
15.166717	0.1	7.048965
15.168383	0.1	7.130146
15.170050	0.1	7.216573
15.171717	0.1	7.306159
15.173383	0.1	7.396043
15.175050	0.1	7.485807
15.176717	0.1	7.577360
15.178383	0.1	7.672668
15.180050	0.1	7.772208
15.181717	0.1	7.875443
15.183383	0.1	7.981897
15.185050	0.1	8.090437
15.186717	0.1	8.199335
15.188383	0.1	8.308232
15.190050	0.1	8.418739
15.191717	0.1	8.532286
15.193383	0.1	8.649171
15.195050	0.1	8.769393
15.196717	0.1	8.892060
15.198383	0.1	9.015084
15.200050	0.1	9.136081
15.201717	0.1	9.253860
15.203383	0.1	9.369016
15.205050	0.1	9.483576
15.206717	0.1	9.599686
15.208383	0.1	9.717703
15.210050	0.1	9.835721
15.211717	0.1	9.951771
15.213383	0.1	10.066033
15.215050	0.1	10.180236
15.216717	0.1	10.294438
15.218383	0.1	10.406674
15.220050	0.1	10.515035
15.221717	0.1	10.619164
15.223383	0.1	10.718883
15.225050	0.1	10.813237
15.226717	0.1	10.900915
15.228383	0.1	10.981978
15.230050	0.1	11.057258
15.231717	0.1	11.126698
15.233383	0.1	11.190057
15.235050	0.1	11.248470
15.236717	0.1	11.303426
15.238383	0.1	11.355460
15.240050	0.1	11.403383
15.241717	0.1	11.445821
15.243383	0.1	11.481703
15.245050	0.1	11.509896
15.246717	0.1	11.529268
15.248383	0.1	11.538864
15.250050	0.1	11.538685
15.251717	0.1	11.529983
15.253383	0.1	11.515380
15.255050	0.1	11.498333
15.256717	0.1	11.480451
15.258383	0.1	11.459709
15.260050	0.1	11.433006
15.261717	0.1	11.397720
15.263383	0.1	11.352301
15.265050	0.1	11.297942
15.266717	0.1	11.237205
15.268383	0.1	11.171640
15.270050	0.1	11.101783
15.271717	0.1	11.027933
15.273383	0.1	10.950149
15.275050	0.1	10.867596
15.276717	0.1	10.779441
15.278383	0.1	10.685981
15.280050	0.1	10.588945
15.281717	0.1	10.490359
15.283383	0.1	10.391415
15.285050	0.1	10.291637
15.286717	0.1	10.189176
15.288383	0.1	10.082305
15.290050	0.1	9.971560
15.291717	0.1	9.859145
15.293383	0.1	9.746910
15.295050	0.1	9.635807
15.296717	0.1	9.526671
15.298383	0.1	9.420038
15.300050	0.1	9.315730
15.301717	0.1	9.212792
15.303383	0.1	9.110928
15.305050	0.1	9.011031
15.306717	0.1	8.913458
15.308383	0.1	8.817614
15.310050	0.1	8.724094
15.311717	0.1	8.635164
15.313383	0.1	8.553446
15.315050	0.1	8.480073
15.316717	0.1	8.413554
15.318383	0.1	8.351625
15.320050	0.1	8.292556
15.321717	0.1	8.236051
15.323383	0.1	8.183778
15.325050	0.1	8.138776
15.326717	0.1	8.102298
15.328383	0.1	8.073211
15.330050	0.1	8.049667
15.331717	0.1	8.033097
15.333383	0.1	8.027494
15.335050	0.1	8.035839
15.336717	0.1	8.057416
15.338383	0.1	8.089841
15.340050	0.1	8.131028
15.341717	0.1	8.179486
15.343383	0.1	8.234501
15.345050	0.1	8.296848
15.346717	0.1	8.369089
15.348383	0.1	8.453906
15.350050	0.1	8.553029
15.351717	0.1	8.667052
15.353383	0.1	8.794487
15.355050	0.1	8.933247
15.356717	0.1	9.082377
15.358383	0.1	9.243966
15.360050	0.1	9.421766
15.361717	0.1	9.618342
15.363383	0.1	9.834052
15.365050	0.1	10.068536
15.366717	0.1	10.321081
15.368383	0.1	10.591388
15.370050	0.1	10.879875
15.371717	0.1	11.187196
15.373383	0.1	11.514128
15.375050	0.1	11.862994
15.376717	0.1	12.237788
15.378383	0.1	12.641490
15.380050	0.1	13.074458
15.381717	0.1	13.535798
15.383383	0.1	14.025153
15.385050	0.1	14.542581
15.386717	0.1	15.090288
15.388383	0.1	15.673340
15.390050	0.1	16.296626
15.391717	0.1	16.963006
15.393383	0.1	17.673553
15.395050	0.1	18.429459
15.396717	0.1	19.232334
15.398383	0.1	20.083667
15.400050	0.1	20.984949
15.401717	0.1	21.937729
15.403383	0.1	22.944154
15.405050	0.1	24.007441
15.406717	0.1	25.132062
15.408383	0.1	26.323618
15.410050	0.1	27.587415
15.411717	0.1	28.928282
15.413383	0.1	30.350091
15.415050	0.1	31.855645
15.416717	0.1	33.446791
15.418383	0.1	35.124244
15.420050	0.1	36.888006
15.421717	0.1	38.739982
15.423383	0.1	40.685537
15.425050	0.1	42.733195
15.426717	0.1	44.890645
15.428383	0.1	47.160867
15.430050	0.1	49.543980
15.431717	0.1	52.040997
15.433383	0.1	54.654065
15.435050	0.1	57.385746
15.436717	0.1	60.238305
15.438383	0.1	63.214425
15.440050	0.1	66.316489
15.441717	0.1	69.546167
15.443383	0.1	72.906200
15.445050	0.1	76.400881
15.446717	0.1	80.034738
15.448383	0.1	83.812003
15.450050	0.1	87.735479
15.451717	0.1	91.806119
15.453383	0.1	96.024400
15.455050	0.1	100.392169
15.456717	0.1	104.911870
15.458383	0.1	109.583682
15.460050	0.1	114.406175
15.461717	0.1	119.380600
15.463383	0.1	124.512680
15.465050	0.1	129.810818
15.466717	0.1	135.283180
15.468383	0.1	140.934833
15.470050	0.1	146.767267
15.471717	0.1	152.780661
15.473383	0.1	158.976326
15.475050	0.1	165.358732
15.476717	0.1	171.936224
15.478383	0.1	178.719770
15.480050	0.1	185.720395
15.481717	0.1	192.948114
15.483383	0.1	200.414848
15.485050	0.1	208.135140
15.486717	0.1	216.124071
15.488383	0.1	224.394394
15.490050	0.1	232.958331
15.491717	0.1	241.828754
15.493383	0.1	251.019016
15.495050	0.1	260.541574
15.496717	0.1	270.410673
15.498383	0.1	280.644016
15.500050	0.1	291.260558
15.501717	0.1	302.277881
15.503383	0.1	313.712318
15.505050	0.1	325.578232
15.506717	0.1	337.884744
15.508383	0.1	350.634238
15.510050	0.1	363.823376
15.511717	0.1	377.442740
15.513383	0.1	391.477370
15.515050	0.1	405.909026
15.516717	0.1	420.715834
15.518383	0.1	435.871567
15.520050	0.1	451.346722
15.521717	0.1	467.108397
15.523383	0.1	483.116596
15.525050	0.1	499.320358
15.526717	0.1	515.656681
15.528383	0.1	532.051059
15.530050	0.1	548.421714
15.531717	0.1	564.686809
15.533383	0.1	580.769573
15.535050	0.1	596.596813
15.536717	0.1	612.094558
15.538383	0.1	627.187945
15.540050	0.1	641.799131
15.541717	0.1	655.845741
15.543383	0.1	669.248740
15.545050	0.1	681.942623
15.546717	0.1	693.873566
15.548383	0.1	704.996091
15.550050	0.1	715.275211
15.551717	0.1	724.687262
15.553383	0.1	733.215078
15.555050	0.1	740.843817
15.556717	0.1	747.563049
15.558383	0.1	753.367111
15.560050	0.1	758.253739
15.561717	0.1	762.229607
15.563383	0.1	765.318082
15.565050	0.1	767.558859
15.566717	0.1	768.996046
15.568383	0.1	769.667791
15.570050	0.1	769.606159
15.571717	0.1	768.845008
15.573383	0.1	767.425225
15.575050	0.1	765.393184
15.576717	0.1	762.797163
15.578383	0.1	759.686813
15.580050	0.1	756.111190
15.581717	0.1	752.112851
15.583383	0.1	747.727916
15.585050	0.1	742.990538
15.586717	0.1	737.934812
15.588383	0.1	732.592209
15.590050	0.1	726.992770
15.591717	0.1	721.168621
15.593383	0.1	715.153081
15.595050	0.1	708.974821
15.596717	0.1	702.656192
15.598383	0.1	696.216446
15.600050	0.1	689.673584
15.601717	0.1	683.044892
15.603383	0.1	676.348786
15.605050	0.1	669.604341
15.606717	0.1	662.825862
15.608383	0.1	656.019190
15.610050	0.1	649.185339
15.611717	0.1	642.326810
15.613383	0.1	635.451295
15.615050	0.1	628.569938
15.616717	0.1	621.695913
15.618383	0.1	614.841200
15.620050	0.1	608.011342
15.621717	0.1	601.204431
15.623383	0.1	594.415581
15.625050	0.1	587.642228
15.626717	0.1	580.884491
15.628383	0.1	574.144100
15.630050	0.1	567.424808
15.631717	0.1	560.730789
15.633383	0.1	554.064128
15.635050	0.1	547.427091
15.636717	0.1	540.823134
15.638383	0.1	534.251722
15.640050	0.1	527.706118
15.641717	0.1	521.179946
15.643383	0.1	514.672727
15.645050	0.1	508.188397
15.646717	0.1	501.731187
15.648383	0.1	495.302051
15.650050	0.1	488.898664
15.651717	0.1	482.518165
15.653383	0.1	476.159601
15.655050	0.1	469.824342
15.656717	0.1	463.513640
15.658383	0.1	457.226661
15.660050	0.1	450.959352
15.661717	0.1	444.707122
15.663383	0.1	438.468959
15.665050	0.1	432.247664
15.666717	0.1	426.046993
15.668383	0.1	419.867123
15.670050	0.1	413.705552
15.671717	0.1	407.560790
15.673383	0.1	401.433790
15.675050	0.1	395.325863
15.676717	0.1	389.237487
15.678383	0.1	383.168184
15.680050	0.1	377.117239
15.681717	0.1	371.084891
15.683383	0.1	365.074895
15.685050	0.1	359.094343
15.686717	0.1	353.150150
15.688383	0.1	347.245118
15.690050	0.1	341.376981
15.691717	0.1	335.540493
15.693383	0.1	329.731007
15.695050	0.1	323.947687
15.696717	0.1	318.193455
15.698383	0.1	312.473793
15.700050	0.1	306.792933
15.701717	0.1	301.151651
15.703383	0.1	295.549530
15.705050	0.1	289.986985
15.706717	0.1	284.464674
15.708383	0.1	278.982060
15.710050	0.1	273.538606
15.711717	0.1	268.136994
15.713383	0.1	262.783603
15.715050	0.1	257.485524
15.716717	0.1	252.247885
15.718383	0.1	247.072890
15.720050	0.1	241.960540
15.721717	0.1	236.908331
15.723383	0.1	231.913163
15.725050	0.1	226.975037
15.726717	0.1	222.097291
15.728383	0.1	217.283560
15.730050	0.1	212.536228
15.731717	0.1	207.856906
15.733383	0.1	203.245294
15.735050	0.1	198.699129
15.736717	0.1	194.217217
15.738383	0.1	189.802002
15.740050	0.1	185.458135
15.741717	0.1	181.188475
15.743383	0.1	176.993738
15.745050	0.1	172.873805
15.746717	0.1	168.829690
15.748383	0.1	164.863000
15.750050	0.1	160.974572
15.751717	0.1	157.163868
15.753383	0.1	153.431067
15.755050	0.1	149.775991
15.756717	0.1	146.196314
15.758383	0.1	142.688641
15.760050	0.1	139.251658
15.761717	0.1	135.887273
15.763383	0.1	132.598229
15.765050	0.1	129.385658
15.766717	0.1	126.248188
15.768383	0.1	123.184211
15.770050	0.1	120.194681
15.771717	0.1	117.281146
15.773383	0.1	114.443369
15.775050	0.1	111.678845
15.776717	0.1	108.984000
15.778383	0.1	106.355912
15.780050	0.1	103.794223
15.781717	0.1	101.300961
15.783383	0.1	98.877495
15.785050	0.1	96.523529
15.786717	0.1	94.236797
15.788383	0.1	92.014080
15.790050	0.1	89.851742
15.791717	0.1	87.748712
15.793383	0.1	85.705881
15.795050	0.1	83.724802
15.796717	0.1	81.805174
15.798383	0.1	79.943602
15.800050	0.1	78.135495
15.801717	0.1	76.377754
15.803383	0.1	74.670200
15.805050	0.1	73.013489
15.806717	0.1	71.407978
15.808383	0.1	69.852893
15.810050	0.1	68.345670
15.811717	0.1	66.882912
15.813383	0.1	65.462832
15.815050	0.1	64.085726
15.816717	0.1	62.753204
15.818383	0.1	61.466519
15.820050	0.1	60.224894
15.821717	0.1	59.025470
15.823383	0.1	57.864967
15.825050	0.1	56.741420
15.826717	0.1	55.653754
15.828383	0.1	54.600123
15.830050	0.1	53.578201
15.831717	0.1	52.586261
15.833383	0.1	51.623347
15.835050	0.1	50.689700
15.836717	0.1	49.786690
15.838383	0.1	48.914912
15.840050	0.1	48.073235
15.841717	0.1	47.259691
15.843383	0.1	46.471956
15.845050	0.1	45.706513
15.846717	0.1	44.960263
15.848383	0.1	44.233742
15.850050	0.1	43.530348
15.851717	0.1	42.852404
15.853383	0.1	42.199555
15.855050	0.1	41.569533
15.856717	0.1	40.960076
15.858383	0.1	40.369096
15.860050	0.1	39.794924
15.861717	0.1	39.236190
15.863383	0.1	38.691642
15.865050	0.1	38.160744
15.866717	0.1	37.644091
15.868383	0.1	37.142637
15.870050	0.1	36.656918
15.871717	0.1	36.186936
15.873383	0.1	35.731854
15.875050	0.1	35.290243
15.876717	0.1	34.861030
15.878383	0.1	34.444096
15.880050	0.1	34.038725
15.881717	0.1	33.643307
15.883383	0.1	33.255937
15.885050	0.1	32.875182
15.886717	0.1	32.500925
15.888383	0.1	32.135548
15.890050	0.1	31.781854
15.891717	0.1	31.439902
15.893383	0.1	31.107606
15.895050	0.1	30.783595
15.896717	0.1	30.467631
15.898383	0.1	30.159118
15.900050	0.1	29.857160
15.901717	0.1	29.561402
15.903383	0.1	29.271902
15.905050	0.1	28.988840
15.906717	0.1	28.712572
15.908383	0.1	28.443338
15.910050	0.1	28.180362
15.911717	0.1	27.922513
15.913383	0.1	27.669193
15.915050	0.1	27.421536
15.916717	0.1	27.180971
15.918383	0.1	26.948215
15.920050	0.1	26.723029
15.921717	0.1	26.505114
15.923383	0.1	26.293637
15.925050	0.1	26.087166
15.926717	0.1	25.884451
15.928383	0.1	25.685729
15.930050	0.1	25.492729
15.931717	0.1	25.306822
15.933383	0.1	25.127710
15.935050	0.1	24.953963
15.936717	0.1	24.784507
15.938383	0.1	24.619283
15.940050	0.1	24.458767
15.941717	0.1	24.303855
15.943383	0.1	24.155261
15.945050	0.1	24.012805
15.946717	0.1	23.875715
15.948383	0.1	23.742975
15.950050	0.1	23.613812
15.951717	0.1	23.488344
15.953383	0.1	23.367764
15.955050	0.1	23.252667
15.956717	0.1	23.142339
15.958383	0.1	23.035289
15.960050	0.1	22.929908
15.961717	0.1	22.825242
15.963383	0.1	22.721173
15.965050	0.1	22.618116
15.966717	0.1	22.516848
15.968383	0.1	22.418679
15.970050	0.1	22.324265
15.971717	0.1	22.232236
15.973383	0.1	22.139610
15.975050	0.1	22.044541
15.976717	0.1	21.947743
15.978383	0.1	21.850826
15.980050	0.1	21.754981
15.981717	0.1	21.661044
15.983383	0.1	21.568836
15.985050	0.1	21.476687
15.986717	0.1	21.382631
15.988383	0.1	21.285476
15.990050	0.1	21.184744
15.991717	0.1	21.080078
15.993383	0.1	20.971657
15.995050	0.1	20.859779
15.996717	0.1	20.745040
15.998383	0.1	20.628096
16.000050	0.1	20.509781
16.001717	0.1	20.390393
16.003383	0.1	20.270170
16.005050	0.1	20.148934
16.006717	0.1	20.026685
16.008383	0.1	19.903780
16.010050	0.1	19.780160
16.011717	0.1	19.655050
16.013383	0.1	19.528450
16.015050	0.1	19.401432
16.016717	0.1	19.275547
16.018383	0.1	19.151808
16.020050	0.1	19.030751
16.021717	0.1	18.911959
16.023383	0.1	18.794001
16.025050	0.1	18.674911
16.026717	0.1	18.553854
16.028383	0.1	18.432320
16.030050	0.1	18.313528
16.031717	0.1	18.200577
16.033383	0.1	18.095554
16.035050	0.1	17.998220
16.036717	0.1	17.905892
16.038383	0.1	17.814578
16.040050	0.1	17.722190
16.041717	0.1	17.630101
16.043383	0.1	17.540754
16.045050	0.1	17.454983
16.046717	0.1	17.372967
16.048383	0.1	17.293871
16.050050	0.1	17.216803
16.051717	0.1	17.142178
16.053383	0.1	17.071069
16.055050	0.1	17.003537
16.056717	0.1	16.939343
16.058383	0.1	16.878844
16.060050	0.1	16.822280
16.061717	0.1	16.768516
16.063383	0.1	16.715587
16.065050	0.1	16.662420
16.066717	0.1	16.610087
16.068383	0.1	16.560496
16.070050	0.1	16.514541
16.071717	0.1	16.472460
16.073383	0.1	16.433419
16.075050	0.1	16.395629
16.076717	0.1	16.356469
16.078383	0.1	16.313196
16.080050	0.1	16.264797
16.081717	0.1	16.212464
16.083383	0.1	16.158761
16.085050	0.1	16.105951
16.086717	0.1	16.055764
16.088383	0.1	16.008974
16.090050	0.1	15.966178
16.091717	0.1	15.926958
16.093383	0.1	15.889050
16.095050	0.1	15.849174
16.096717	0.1	15.805305
16.098383	0.1	15.756429
16.100050	0.1	15.702725
16.101717	0.1	15.645982
16.103383	0.1	15.589119
16.105050	0.1	15.534759
16.106717	0.1	15.483201
16.108383	0.1	15.432597
16.110050	0.1	15.379966
16.111717	0.1	15.323759
16.113383	0.1	15.264929
16.115050	0.1	15.206219
16.116717	0.1	15.149356
16.118383	0.1	15.094222
16.120050	0.1	15.039504
16.121717	0.1	14.984609
16.123383	0.1	14.929415
16.125050	0.1	14.874102
16.126717	0.1	14.819325
16.128383	0.1	14.765442
16.130050	0.1	14.711560
16.131717	0.1	14.656843
16.133383	0.1	14.601470
16.135050	0.1	14.546336
16.136717	0.1	14.492691
16.138383	0.1	14.441491
16.140050	0.1	14.392079
16.141717	0.1	14.342726
16.143383	0.1	14.292837
16.145050	0.1	14.243782
16.146717	0.1	14.197350
16.148383	0.1	14.154077
16.150050	0.1	14.113725
16.151717	0.1	14.075817
16.153383	0.1	14.040173
16.155050	0.1	14.006198
16.156717	0.1	13.972581
16.158383	0.1	13.938487
16.160050	0.1	13.905049
16.161717	0.1	13.874889
16.163383	0.1	13.850273
16.165050	0.1	13.830841
16.166717	0.1	13.813496
16.168383	0.1	13.794244
16.170050	0.1	13.771714
16.171717	0.1	13.747753
16.173383	0.1	13.725282
16.175050	0.1	13.706208
16.176717	0.1	13.691069
16.178383	0.1	13.679744
16.180050	0.1	13.671697
16.181717	0.1	13.666333
16.183383	0.1	13.662876
16.185050	0.1	13.659657
16.186717	0.1	13.655306
16.188383	0.1	13.650478
16.190050	0.1	13.647557
16.191717	0.1	13.648332
16.193383	0.1	13.652922
16.195050	0.1	13.661087
16.196717	0.1	13.672293
16.198383	0.1	13.684750
16.200050	0.1	13.696135
16.201717	0.1	13.704778
16.203383	0.1	13.710976
16.205050	0.1	13.715685
16.206717	0.1	13.720036
16.208383	0.1	13.725401
16.210050	0.1	13.732792
16.211717	0.1	13.742567
16.213383	0.1	13.754249
16.215050	0.1	13.767362
16.216717	0.1	13.781012
16.218383	0.1	13.794483
16.220050	0.1	13.807178
16.221717	0.1	13.818861
16.223383	0.1	13.830186
16.225050	0.1	13.843120
16.226717	0.1	13.858915
16.228383	0.1	13.876618
16.230050	0.1	13.893546
16.231717	0.1	13.907553
16.233383	0.1	13.918699
16.235050	0.1	13.928831
16.236717	0.1	13.939143
16.238383	0.1	13.949753
16.240050	0.1	13.961078
16.241717	0.1	13.973893
16.243383	0.1	13.987959
16.245050	0.1	14.001311
16.246717	0.1	14.011622
16.248383	0.1	14.019013
16.250050	0.1	14.026225
16.251717	0.1	14.035703
16.253383	0.1	14.047504
16.255050	0.1	14.060140
16.256717	0.1	14.072240
16.258383	0.1	14.082850
16.260050	0.1	14.091254
16.261717	0.1	14.097513
16.263383	0.1	14.102162
16.265050	0.1	14.106036
16.266717	0.1	14.110030
16.268383	0.1	14.115215
16.270050	0.1	14.121295
16.271717	0.1	14.126957
16.273383	0.1	14.132322
16.275050	0.1	14.138103
16.276717	0.1	14.144541
16.278383	0.1	14.150382
16.280050	0.1	14.154673
16.281717	0.1	14.157773
16.283383	0.1	14.161409
16.285050	0.1	14.166833
16.286717	0.1	14.173807
16.288383	0.1	14.180721
16.290050	0.1	14.186860
16.291717	0.1	14.192224
16.293383	0.1	14.196695
16.295050	0.1	14.200152
16.296717	0.1	14.202536
16.298383	0.1	14.204622
16.300050	0.1	14.208854
16.301717	0.1	14.217318
16.303383	0.1	14.229298
16.305050	0.1	14.241935
16.306717	0.1	14.253140
16.308383	0.1	14.261902
16.310050	0.1	14.268220
16.311717	0.1	14.272631
16.313383	0.1	14.276327
16.315050	0.1	14.280141
16.316717	0.1	14.284075
16.318383	0.1	14.288546
16.320050	0.1	14.294387
16.321717	0.1	14.301957
16.323383	0.1	14.311136
16.325050	0.1	14.321984
16.326717	0.1	14.334203
16.328383	0.1	14.346541
16.330050	0.1	14.357270
16.331717	0.1	14.365257
16.333383	0.1	14.371217
16.335050	0.1	14.377237
16.336717	0.1	14.385224
16.338383	0.1	14.395476
16.340050	0.1	14.405907
16.341717	0.1	14.414073
16.343383	0.1	14.419795
16.345050	0.1	14.425755
16.346717	0.1	14.434696
16.348383	0.1	14.446498
16.350050	0.1	14.458776
16.351717	0.1	14.469982
16.353383	0.1	14.481367
16.355050	0.1	14.494301
16.356717	0.1	14.507950
16.358383	0.1	14.520229
16.360050	0.1	14.529587
16.361717	0.1	14.536680
16.363383	0.1	14.544190
16.365050	0.1	14.554442
16.366717	0.1	14.566661
16.368383	0.1	14.579535
16.370050	0.1	14.593662
16.371717	0.1	14.609755
16.373383	0.1	14.627100
16.375050	0.1	14.644087
16.376717	0.1	14.659644
16.378383	0.1	14.673234
16.380050	0.1	14.684678
16.381717	0.1	14.695109
16.383383	0.1	14.706732
16.385050	0.1	14.721394
16.386717	0.1	14.739216
16.388383	0.1	14.758588
16.390050	0.1	14.777780
16.391717	0.1	14.796258
16.393383	0.1	14.814080
16.395050	0.1	14.831365
16.396717	0.1	14.847995
16.398383	0.1	14.863611
16.400050	0.1	14.877618
16.401717	0.1	14.890314
16.403383	0.1	14.902891
16.405050	0.1	14.917255
16.406717	0.1	14.934839
16.408383	0.1	14.955581
16.410050	0.1	14.977754
16.411717	0.1	14.998854
16.413383	0.1	15.017093
16.415050	0.1	15.032352
16.416717	0.1	15.046180
16.418383	0.1	15.061379
16.420050	0.1	15.079976
16.421717	0.1	15.102030
16.423383	0.1	15.126229
16.425050	0.1	15.150429
16.426717	0.1	15.172780
16.428383	0.1	15.193344
16.430050	0.1	15.212775
16.431717	0.1	15.231133
16.433383	0.1	15.248002
16.435050	0.1	15.264691
16.436717	0.1	15.283586
16.438383	0.1	15.305937
16.440050	0.1	15.329958
16.441717	0.1	15.352965
16.443383	0.1	15.373589
16.445050	0.1	15.392483
16.446717	0.1	15.411497
16.448383	0.1	15.432180
16.450050	0.1	15.454830
16.451717	0.1	15.478314
16.453383	0.1	15.501202
16.455050	0.1	15.523137
16.456717	0.1	15.544296
16.458383	0.1	15.564323
16.460050	0.1	15.582086
16.461717	0.1	15.597762
16.463383	0.1	15.613378
16.465050	0.1	15.631557
16.466717	0.1	15.653373
16.468383	0.1	15.678347
16.470050	0.1	15.705288
16.471717	0.1	15.732528
16.473383	0.1	15.758694
16.475050	0.1	15.783490
16.476717	0.1	15.807451
16.478383	0.1	15.830875
16.480050	0.1	15.853704
16.481717	0.1	15.875221
16.483383	0.1	15.895070
16.485050	0.1	15.913964
16.486717	0.1	15.934230
16.488383	0.1	15.958012
16.490050	0.1	15.984834
16.491717	0.1	16.013385
16.493383	0.1	16.043247
16.495050	0.1	16.074301
16.496717	0.1	16.105057
16.498383	0.1	16.133131
16.500050	0.1	16.157449
16.501717	0.1	16.179265
16.503383	0.1	16.201080
16.505050	0.1	16.223908
16.506717	0.1	16.247452
16.508383	0.1	16.272307
16.510050	0.1	16.300441
16.511717	0.1	16.332329
16.513383	0.1	16.366483
16.515050	0.1	16.401351
16.516717	0.1	16.435863
16.518383	0.1	16.469182
16.520050	0.1	16.500653
16.521717	0.1	16.529859
16.523383	0.1	16.557158
16.525050	0.1	16.583861
16.526717	0.1	16.611696
16.528383	0.1	16.642214
16.530050	0.1	16.676546
16.531717	0.1	16.715051
16.533383	0.1	16.756595
16.535050	0.1	16.799928
16.536717	0.1	16.844274
16.538383	0.1	16.888441
16.540050	0.1	16.929747
16.541717	0.1	16.966046
16.543383	0.1	16.997934
16.545050	0.1	17.029227
16.546717	0.1	17.064155
16.548383	0.1	17.104448
16.550050	0.1	17.149628
16.551717	0.1	17.198802
16.553383	0.1	17.250777
16.555050	0.1	17.304243
16.556717	0.1	17.357827
16.558383	0.1	17.410697
16.560050	0.1	17.463089
16.561717	0.1	17.514945
16.563383	0.1	17.565490
16.565050	0.1	17.614306
16.566717	0.1	17.662705
16.568383	0.1	17.712654
16.570050	0.1	17.764808
16.571717	0.1	17.817975
16.573383	0.1	17.870606
16.575050	0.1	17.922045
16.576717	0.1	17.973066
16.578383	0.1	18.024565
16.580050	0.1	18.077732
16.581717	0.1	18.133761
16.583383	0.1	18.193008
16.585050	0.1	18.254639
16.586717	0.1	18.317343
16.588383	0.1	18.379034
16.590050	0.1	18.437208
16.591717	0.1	18.491210
16.593383	0.1	18.541993
16.595050	0.1	18.591465
16.596717	0.1	18.642665
16.598383	0.1	18.698753
16.600050	0.1	18.760325
16.601717	0.1	18.825175
16.603383	0.1	18.890144
16.605050	0.1	18.952788
16.606717	0.1	19.012512
16.608383	0.1	19.069971
16.610050	0.1	19.125344
16.611717	0.1	19.178749
16.613383	0.1	19.231321
16.615050	0.1	19.284250
16.616717	0.1	19.337894
16.618383	0.1	19.392849
16.620050	0.1	19.449950
16.621717	0.1	19.509913
16.623383	0.1	19.572438
16.625050	0.1	19.636513
16.626717	0.1	19.700707
16.628383	0.1	19.763530
16.630050	0.1	19.823433
16.631717	0.1	19.879819
16.633383	0.1	19.934536
16.635050	0.1	19.989969
16.636717	0.1	20.046951
16.638383	0.1	20.105244
16.640050	0.1	20.164789
16.641717	0.1	20.225884
16.643383	0.1	20.287932
16.645050	0.1	20.349504
16.646717	0.1	20.410002
16.648383	0.1	20.469548
16.650050	0.1	20.528020
16.651717	0.1	20.584823
16.653383	0.1	20.640196
16.655050	0.1	20.694853
16.656717	0.1	20.748438
16.658383	0.1	20.800949
16.660050	0.1	20.854713
16.661717	0.1	20.912172
16.663383	0.1	20.973743
16.665050	0.1	21.036567
16.666717	0.1	21.095933
16.668383	0.1	21.148981
16.670050	0.1	21.196903
16.671717	0.1	21.242024
16.673383	0.1	21.284760
16.675050	0.1	21.324934
16.676717	0.1	21.364154
16.678383	0.1	21.404327
16.680050	0.1	21.445872
16.681717	0.1	21.488489
16.683383	0.1	21.531345
16.685050	0.1	21.573187
16.686717	0.1	21.612347
16.688383	0.1	21.647991
16.690050	0.1	21.680416
16.691717	0.1	21.710874
16.693383	0.1	21.740736
16.695050	0.1	21.770419
16.696717	0.1	21.798850
16.698383	0.1	21.823884
16.700050	0.1	21.844388
16.701717	0.1	21.861733
16.703383	0.1	21.877707
16.705050	0.1	21.892966
16.706717	0.1	21.906020
16.708383	0.1	21.915318
16.710050	0.1	21.921994
16.711717	0.1	21.928967
16.713383	0.1	21.938325
16.715050	0.1	21.950663
16.716717	0.1	21.964373
16.718383	0.1	21.976591
16.720050	0.1	21.984877
16.721717	0.1	21.989347
16.723383	0.1	21.992029
16.725050	0.1	21.994771
16.726717	0.1	21.997215
16.728383	0.1	21.997215
16.730050	0.1	21.993221
16.731717	0.1	21.986009
16.733383	0.1	21.978856
16.735050	0.1	21.974565
16.736717	0.1	21.972956
16.738383	0.1	21.971823
16.740050	0.1	21.969618
16.741717	0.1	21.966936
16.743383	0.1	21.965207
16.745050	0.1	21.964849
16.746717	0.1	21.965326
16.748383	0.1	21.965743
16.750050	0.1	21.965684
16.751717	0.1	21.964730
16.753383	0.1	21.962644
16.755050	0.1	21.959783
16.756717	0.1	21.957697
16.758383	0.1	21.958770
16.760050	0.1	21.963717
16.761717	0.1	21.970929
16.763383	0.1	21.978439
16.765050	0.1	21.984936
16.766717	0.1	21.989645
16.768383	0.1	21.992327
16.770050	0.1	21.994354
16.771717	0.1	21.997632
16.773383	0.1	22.002877
16.775050	0.1	22.009434
16.776717	0.1	22.017301
16.778383	0.1	22.027911
16.780050	0.1	22.041978
16.781717	0.1	22.057237
16.783383	0.1	22.070409
16.785050	0.1	22.079648
16.786717	0.1	22.085608
16.788383	0.1	22.090556
16.790050	0.1	22.097649
16.791717	0.1	22.109748
16.793383	0.1	22.127212
16.795050	0.1	22.147418
16.796717	0.1	22.166432
16.798383	0.1	22.181572
16.800050	0.1	22.193374
16.801717	0.1	22.204937
16.803383	0.1	22.219480
16.805050	0.1	22.238435
16.806717	0.1	22.262038
16.808383	0.1	22.290052
16.810050	0.1	22.320391
16.811717	0.1	22.349180
16.813383	0.1	22.373201
16.815050	0.1	22.391857
16.816717	0.1	22.406937
16.818383	0.1	22.421063
16.820050	0.1	22.437514
16.821717	0.1	22.458912
16.823383	0.1	22.485913
16.825050	0.1	22.517682
16.826717	0.1	22.553088
16.828383	0.1	22.589327
16.830050	0.1	22.623004
16.831717	0.1	22.652508
16.833383	0.1	22.679330
16.835050	0.1	22.706689
16.836717	0.1	22.736670
16.838383	0.1	22.769035
16.840050	0.1	22.802414
16.841717	0.1	22.835912
16.843383	0.1	22.868575
16.845050	0.1	22.899510
16.846717	0.1	22.929491
16.848383	0.1	22.960664
16.850050	0.1	22.994222
16.851717	0.1	23.029627
16.853383	0.1	23.065866
16.855050	0.1	23.102821
16.856717	0.1	23.140372
16.858383	0.1	23.177625
16.860050	0.1	23.214163
16.861717	0.1	23.251058
16.863383	0.1	23.290218
16.865050	0.1	23.332120
16.866717	0.1	23.374678
16.868383	0.1	23.415209
16.870050	0.1	23.453535
16.871717	0.1	23.491682
16.873383	0.1	23.530842
16.875050	0.1	23.570539
16.876717	0.1	23.610236
16.878383	0.1	23.649694
16.880050	0.1	23.688675
16.881717	0.1	23.727538
16.883383	0.1	23.767175
16.885050	0.1	23.809315
16.886717	0.1	23.855509
16.888383	0.1	23.905398
16.890050	0.1	23.956539
16.891717	0.1	24.005713
16.893383	0.1	24.050297
16.895050	0.1	24.089874
16.896717	0.1	24.125577
16.898383	0.1	24.160208
16.900050	0.1	24.197103
16.901717	0.1	24.238111
16.903383	0.1	24.283232
16.905050	0.1	24.330856
16.906717	0.1	24.378718
16.908383	0.1	24.424674
16.910050	0.1	24.468245
16.911717	0.1	24.510802
16.913383	0.1	24.554314
16.915050	0.1	24.600150
16.916717	0.1	24.648847
16.918383	0.1	24.699928
16.920050	0.1	24.751665
16.921717	0.1	24.802567
16.923383	0.1	24.851085
16.925050	0.1	24.896146
16.926717	0.1	24.938227
16.928383	0.1	24.979652
16.930050	0.1	25.022687
16.931717	0.1	25.066854
16.933383	0.1	25.108995
16.935050	0.1	25.146665
16.936717	0.1	25.180818
16.938383	0.1	25.215329
16.940050	0.1	25.254013
16.941717	0.1	25.298060
16.943383	0.1	25.345029
16.945050	0.1	25.390686
16.946717	0.1	25.432886
16.948383	0.1	25.472821
16.950050	0.1	25.512041
16.951717	0.1	25.551678
16.953383	0.1	25.591554
16.955050	0.1	25.630535
16.956717	0.1	25.667371
16.958383	0.1	25.702120
16.960050	0.1	25.735320
16.961717	0.1	25.767745
16.963383	0.1	25.800528
16.965050	0.1	25.834920
16.966717	0.1	25.871278
16.968383	0.1	25.909008
16.970050	0.1	25.946678
16.971717	0.1	25.981726
16.973383	0.1	26.012303
16.975050	0.1	26.039960
16.976717	0.1	26.067676
16.978383	0.1	26.098134
16.980050	0.1	26.131512
16.981717	0.1	26.165308
16.983383	0.1	26.196601
16.985050	0.1	26.224555
16.986717	0.1	26.250841
16.988383	0.1	26.278021
16.990050	0.1	26.306929
16.991717	0.1	26.337029
16.993383	0.1	26.367726
16.995050	0.1	26.398482
16.996717	0.1	26.427569
16.998383	0.1	26.453377
17.000050	0.1	26.476921
17.001717	0.1	26.500525
17.003383	0.1	26.525499
17.005050	0.1	26.552560
17.006717	0.1	26.581647
17.008383	0.1	26.611687
17.010050	0.1	26.641847
17.011717	0.1	26.672186
17.013383	0.1	26.701810
17.015050	0.1	26.728751
17.016717	0.1	26.751460
17.018383	0.1	26.771130
17.020050	0.1	26.791157
17.021717	0.1	26.815833
17.023383	0.1	26.847185
17.025050	0.1	26.882769
17.026717	0.1	26.918055
17.028383	0.1	26.950063
17.030050	0.1	26.978912
17.031717	0.1	27.005912
17.033383	0.1	27.032317
17.035050	0.1	27.059974
17.036717	0.1	27.090968
17.038383	0.1	27.125479
17.040050	0.1	27.161540
17.041717	0.1	27.197541
17.043383	0.1	27.233960
17.045050	0.1	27.271451
17.046717	0.1	27.309777
17.048383	0.1	27.347984
17.050050	0.1	27.384819
17.051717	0.1	27.419271
17.053383	0.1	27.451457
17.055050	0.1	27.482750
17.056717	0.1	27.515532
17.058383	0.1	27.552606
17.060050	0.1	27.595045
17.061717	0.1	27.640404
17.063383	0.1	27.684154
17.065050	0.1	27.723314
17.066717	0.1	27.757885
17.068383	0.1	27.789594
17.070050	0.1	27.819993
17.071717	0.1	27.850570
17.073383	0.1	27.882995
17.075050	0.1	27.918460
17.076717	0.1	27.957322
17.078383	0.1	27.999164
17.080050	0.1	28.042378
17.081717	0.1	28.085233
17.083383	0.1	28.126718
17.085050	0.1	28.166475
17.086717	0.1	28.204145
17.088383	0.1	28.240325
17.090050	0.1	28.277220
17.091717	0.1	28.317215
17.093383	0.1	28.360488
17.095050	0.1	28.406145
17.096717	0.1	28.454127
17.098383	0.1	28.504493
17.100050	0.1	28.556647
17.101717	0.1	28.608681
17.103383	0.1	28.658332
17.105050	0.1	28.704764
17.106717	0.1	28.748693
17.108383	0.1	28.790893
17.110050	0.1	28.832735
17.111717	0.1	28.876545
17.113383	0.1	28.924348
17.115050	0.1	28.976681
17.116717	0.1	29.032769
17.118383	0.1	29.090347
17.120050	0.1	29.146673
17.121717	0.1	29.199781
17.123383	0.1	29.250326
17.125050	0.1	29.301764
17.126717	0.1	29.356720
17.128383	0.1	29.414834
17.130050	0.1	29.473783
17.131717	0.1	29.531600
17.133383	0.1	29.587747
17.135050	0.1	29.642882
17.136717	0.1	29.698314
17.138383	0.1	29.754819
17.140050	0.1	29.812874
17.141717	0.1	29.873671
17.143383	0.1	29.938342
17.145050	0.1	30.007662
17.146717	0.1	30.080380
17.148383	0.1	30.153038
17.150050	0.1	30.222299
17.151717	0.1	30.287864
17.153383	0.1	30.352237
17.155050	0.1	30.417921
17.156717	0.1	30.485632
17.158383	0.1	30.556025
17.160050	0.1	30.629756
17.161717	0.1	30.706646
17.163383	0.1	30.785920
17.165050	0.1	30.866386
17.166717	0.1	30.947747
17.168383	0.1	31.030359
17.170050	0.1	31.114520
17.171717	0.1	31.200113
17.173383	0.1	31.287493
17.175050	0.1	31.378092
17.176717	0.1	31.473519
17.178383	0.1	31.574370
17.180050	0.1	31.680169
17.181717	0.1	31.789007
17.183383	0.1	31.898620
17.185050	0.1	32.007815
17.186717	0.1	32.117071
17.188383	0.1	32.227995
17.190050	0.1	32.342853
17.191717	0.1	32.462837
17.193383	0.1	32.587530
17.195050	0.1	32.716693
17.196717	0.1	32.850804
17.198383	0.1	32.990517
17.200050	0.1	33.136131
17.201717	0.1	33.288064
17.203383	0.1	33.446910
17.205050	0.1	33.612492
17.206717	0.1	33.784690
17.208383	0.1	33.964278
17.210050	0.1	34.152927
17.211717	0.1	34.350695
17.213383	0.1	34.555378
17.215050	0.1	34.764471
17.216717	0.1	34.978094
17.218383	0.1	35.198869
17.220050	0.1	35.429957
17.221717	0.1	35.673442
17.223383	0.1	35.928728
17.225050	0.1	36.192360
17.226717	0.1	36.461177
17.228383	0.1	36.734822
17.230050	0.1	37.016096
17.231717	0.1	37.309410
17.233383	0.1	37.617626
17.235050	0.1	37.940624
17.236717	0.1	38.276615
17.238383	0.1	38.623872
17.240050	0.1	38.981857
17.241717	0.1	39.351883
17.243383	0.1	39.734902
17.245050	0.1	40.130558
17.246717	0.1	40.537837
17.248383	0.1	40.957513
17.250050	0.1	41.391971
17.251717	0.1	41.842940
17.253383	0.1	42.309585
17.255050	0.1	42.789402
17.256717	0.1	43.280544
17.258383	0.1	43.782833
17.260050	0.1	44.297877
17.261717	0.1	44.826629
17.263383	0.1	45.368793
17.265050	0.1	45.923951
17.266717	0.1	46.493175
17.268383	0.1	47.078791
17.270050	0.1	47.682586
17.271717	0.1	48.304799
17.273383	0.1	48.945013
17.275050	0.1	49.603763
17.276717	0.1	50.282303
17.278383	0.1	50.981107
17.280050	0.1	51.698211
17.281717	0.1	52.429858
17.283383	0.1	53.173426
17.285050	0.1	53.928676
17.286717	0.1	54.698530
17.288383	0.1	55.488173
17.290050	0.1	56.301359
17.291717	0.1	57.138923
17.293383	0.1	57.999555
17.295050	0.1	58.881763
17.296717	0.1	59.785846
17.298383	0.1	60.714189
17.300050	0.1	61.669592
17.301717	0.1	62.653366
17.303383	0.1	63.665513
17.305050	0.1	64.704780
17.306717	0.1	65.770034
17.308383	0.1	66.861216
17.310050	0.1	67.979519
17.311717	0.1	69.125597
17.313383	0.1	70.300583
17.315050	0.1	71.507697
17.316717	0.1	72.750036
17.318383	0.1	74.027602
17.320050	0.1	75.337891
17.321717	0.1	76.678757
17.323383	0.1	78.049307
17.325050	0.1	79.449480
17.326717	0.1	80.879932
17.328383	0.1	82.341974
17.330050	0.1	83.836501
17.331717	0.1	85.362857
17.333383	0.1	86.919671
17.335050	0.1	88.505929
17.336717	0.1	90.120440
17.338383	0.1	91.760462
17.340050	0.1	93.422359
17.341717	0.1	95.103210
17.343383	0.1	96.800870
17.345050	0.1	98.512238
17.346717	0.1	100.233859
17.348383	0.1	101.963467
17.350050	0.1	103.699929
17.351717	0.1	105.440325
17.353383	0.1	107.178992
17.355050	0.1	108.909494
17.356717	0.1	110.626466
17.358383	0.1	112.325496
17.360050	0.1	114.001996
17.361717	0.1	115.651555
17.363383	0.1	117.270357
17.365050	0.1	118.854351
17.366717	0.1	120.399721
17.368383	0.1	121.903188
17.370050	0.1	123.362012
17.371717	0.1	124.772914
17.373383	0.1	126.132079
17.375050	0.1	127.434202
17.376717	0.1	128.673442
17.378383	0.1	129.844673
17.380050	0.1	130.944498
17.381717	0.1	131.971486
17.383383	0.1	132.925101
17.385050	0.1	133.804508
17.386717	0.1	134.608813
17.388383	0.1	135.337182
17.390050	0.1	135.987946
17.391717	0.1	136.558839
17.393383	0.1	137.047835
17.395050	0.1	137.453803
17.396717	0.1	137.776562
17.398383	0.1	138.016888
17.400050	0.1	138.176211
17.401717	0.1	138.255724
17.403383	0.1	138.256200
17.405050	0.1	138.177820
17.406717	0.1	138.019928
17.408383	0.1	137.781986
17.410050	0.1	137.465843
17.411717	0.1	137.075194
17.413383	0.1	136.613616
17.415050	0.1	136.083730
17.416717	0.1	135.486670
17.418383	0.1	134.823092
17.420050	0.1	134.094485
17.421717	0.1	133.303471
17.423383	0.1	132.453032
17.425050	0.1	131.545611
17.426717	0.1	130.583831
17.428383	0.1	129.572340
17.430050	0.1	128.515609
17.431717	0.1	127.416201
17.433383	0.1	126.275309
17.435050	0.1	125.093706
17.436717	0.1	123.871811
17.438383	0.1	122.611709
17.440050	0.1	121.317096
17.441717	0.1	119.992323
17.443383	0.1	118.641205
17.445050	0.1	117.265887
17.446717	0.1	115.868039
17.448383	0.1	114.449687
17.450050	0.1	113.013095
17.451717	0.1	111.559934
17.453383	0.1	110.092408
17.455050	0.1	108.614451
17.456717	0.1	107.130713
17.458383	0.1	105.643875
17.460050	0.1	104.154772
17.461717	0.1	102.664477
17.463383	0.1	101.174539
17.465050	0.1	99.687344
17.466717	0.1	98.205632
17.468383	0.1	96.731609
17.470050	0.1	95.266586
17.471717	0.1	93.812233
17.473383	0.1	92.370754
17.475050	0.1	90.943640
17.476717	0.1	89.531427
17.478383	0.1	88.135427
17.480050	0.1	86.758917
17.481717	0.1	85.405534
17.483383	0.1	84.076648
17.485050	0.1	82.771247
17.486717	0.1	81.487184
17.488383	0.1	80.222611
17.490050	0.1	78.977947
17.491717	0.1	77.756886
17.493383	0.1	76.565270
17.495050	0.1	75.406913
17.496717	0.1	74.281339
17.498383	0.1	73.185031
17.500050	0.1	72.114651
17.501717	0.1	71.069900
17.503383	0.1	70.052032
17.505050	0.1	69.062118
17.506717	0.1	68.100635
17.508383	0.1	67.167167
17.510050	0.1	66.260342
17.511717	0.1	65.378729
17.513383	0.1	64.521078
17.515050	0.1	63.686136
17.516717	0.1	62.873725
17.518383	0.1	62.085394
17.520050	0.1	61.323468
17.521717	0.1	60.589496
17.523383	0.1	59.881929
17.525050	0.1	59.197072
17.526717	0.1	58.532122
17.528383	0.1	57.887260
17.530050	0.1	57.264808
17.531717	0.1	56.666139
17.533383	0.1	56.089762
17.535050	0.1	55.532757
17.536717	0.1	54.992798
17.538383	0.1	54.468873
17.540050	0.1	53.960446
17.541717	0.1	53.466740
17.543383	0.1	52.987459
17.545050	0.1	52.523020
17.546717	0.1	52.074078
17.548383	0.1	51.640514
17.550050	0.1	51.221255
17.551717	0.1	50.814751
17.553383	0.1	50.420168
17.555050	0.1	50.037745
17.556717	0.1	49.667838
17.558383	0.1	49.310270
17.560050	0.1	48.963371
17.561717	0.1	48.625472
17.563383	0.1	48.297050
17.565050	0.1	47.980550
17.566717	0.1	47.677579
17.568383	0.1	47.386411
17.570050	0.1	47.103765
17.571717	0.1	46.827915
17.573383	0.1	46.559873
17.575050	0.1	46.302798
17.576717	0.1	46.059730
17.578383	0.1	45.830491
17.580050	0.1	45.611742
17.581717	0.1	45.398834
17.583383	0.1	45.188489
17.585050	0.1	44.981065
17.586717	0.1	44.780495
17.588383	0.1	44.591549
17.590050	0.1	44.416132
17.591717	0.1	44.251862
17.593383	0.1	44.093313
17.595050	0.1	43.936494
17.596717	0.1	43.781998
17.598383	0.1	43.633404
17.600050	0.1	43.493214
17.601717	0.1	43.361607
17.603383	0.1	43.237272
17.605050	0.1	43.119195
17.606717	0.1	43.007376
17.608383	0.1	42.902174
17.610050	0.1	42.802396
17.611717	0.1	42.705419
17.613383	0.1	42.609694
17.615050	0.1	42.516055
17.616717	0.1	42.427602
17.618383	0.1	42.346540
17.620050	0.1	42.272332
17.621717	0.1	42.203012
17.623383	0.1	42.137745
17.625050	0.1	42.076233
17.626717	0.1	42.016926
17.628383	0.1	41.957917
17.630050	0.1	41.899624
17.631717	0.1	41.844609
17.633383	0.1	41.793647
17.635050	0.1	41.744533
17.636717	0.1	41.695597
17.638383	0.1	41.647437
17.640050	0.1	41.601601
17.641717	0.1	41.559520
17.643383	0.1	41.521790
17.645050	0.1	41.487458
17.646717	0.1	41.453662
17.648383	0.1	41.417840
17.650050	0.1	41.379454
17.651717	0.1	41.339877
17.653383	0.1	41.301611
17.655050	0.1	41.267099
17.656717	0.1	41.237238
17.658383	0.1	41.210296
17.660050	0.1	41.182997
17.661717	0.1	41.152599
17.663383	0.1	41.118863
17.665050	0.1	41.082861
17.666717	0.1	41.045966
17.668383	0.1	41.008713
17.670050	0.1	40.971580
17.671717	0.1	40.935280
17.673383	0.1	40.901485
17.675050	0.1	40.871623
17.676717	0.1	40.845754
17.678383	0.1	40.821376
17.680050	0.1	40.794852
17.681717	0.1	40.764096
17.683383	0.1	40.729048
17.685050	0.1	40.691438
17.686717	0.1	40.653768
17.688383	0.1	40.617409
17.690050	0.1	40.582600
17.691717	0.1	40.549281
17.693383	0.1	40.516856
17.695050	0.1	40.484014
17.696717	0.1	40.450099
17.698383	0.1	40.414753
17.700050	0.1	40.377977
17.701717	0.1	40.340307
17.703383	0.1	40.303650
17.705050	0.1	40.269973
17.706717	0.1	40.240111
17.708383	0.1	40.212991
17.710050	0.1	40.187242
17.711717	0.1	40.161552
17.713383	0.1	40.133419
17.715050	0.1	40.100756
17.716717	0.1	40.063860
17.718383	0.1	40.025475
17.720050	0.1	39.988401
17.721717	0.1	39.953890
17.723383	0.1	39.921942
17.725050	0.1	39.891543
17.726717	0.1	39.861205
17.728383	0.1	39.830449
17.730050	0.1	39.799991
17.731717	0.1	39.771142
17.733383	0.1	39.744558
17.735050	0.1	39.720716
17.736717	0.1	39.698305
17.738383	0.1	39.675059
17.740050	0.1	39.649489
17.741717	0.1	39.621534
17.743383	0.1	39.592030
17.745050	0.1	39.563122
17.746717	0.1	39.537492
17.748383	0.1	39.515796
17.750050	0.1	39.496841
17.751717	0.1	39.478006
17.753383	0.1	39.456847
17.755050	0.1	39.433184
17.756717	0.1	39.409997
17.758383	0.1	39.390268
17.760050	0.1	39.373698
17.761717	0.1	39.357843
17.763383	0.1	39.340796
17.765050	0.1	39.321604
17.766717	0.1	39.300384
17.768383	0.1	39.278867
17.770050	0.1	39.259317
17.771717	0.1	39.242747
17.773383	0.1	39.228859
17.775050	0.1	39.216044
17.776717	0.1	39.202096
17.778383	0.1	39.186540
17.780050	0.1	39.170923
17.781717	0.1	39.156797
17.783383	0.1	39.143386
17.785050	0.1	39.128842
17.786717	0.1	39.112272
17.788383	0.1	39.094808
17.790050	0.1	39.078596
17.791717	0.1	39.065840
17.793383	0.1	39.057555
17.795050	0.1	39.052429
17.796717	0.1	39.048018
17.798383	0.1	39.042356
17.800050	0.1	39.035561
17.801717	0.1	39.028826
17.803383	0.1	39.023521
17.805050	0.1	39.020719
17.806717	0.1	39.019766
17.808383	0.1	39.018812
17.810050	0.1	39.016666
17.811717	0.1	39.013150
17.813383	0.1	39.008620
17.815050	0.1	39.004269
17.816717	0.1	39.001527
17.818383	0.1	39.001765
17.820050	0.1	39.005818
17.821717	0.1	39.013627
17.823383	0.1	39.023163
17.825050	0.1	39.030971
17.826717	0.1	39.035263
17.828383	0.1	39.037826
17.830050	0.1	39.042654
17.831717	0.1	39.052310
17.833383	0.1	39.065483
17.835050	0.1	39.078357
17.836717	0.1	39.087834
17.838383	0.1	39.093258
17.840050	0.1	39.097669
17.841717	0.1	39.106133
17.843383	0.1	39.122167
17.845050	0.1	39.144638
17.846717	0.1	39.168777
17.848383	0.1	39.189937
17.850050	0.1	39.206746
17.851717	0.1	39.220514
17.853383	0.1	39.233746
17.855050	0.1	39.248826
17.856717	0.1	39.266946
17.858383	0.1	39.288046
17.860050	0.1	39.310636
17.861717	0.1	39.333584
17.863383	0.1	39.357665
17.865050	0.1	39.384427
17.866717	0.1	39.413991
17.868383	0.1	39.445045
17.870050	0.1	39.476159
17.871717	0.1	39.506974
17.873383	0.1	39.537671
17.875050	0.1	39.568367
17.876717	0.1	39.599421
17.878383	0.1	39.631250
17.880050	0.1	39.663436
17.881717	0.1	39.695504
17.883383	0.1	39.727035
17.885050	0.1	39.758685
17.886717	0.1	39.790871
17.888383	0.1	39.823117
17.890050	0.1	39.854290
17.891717	0.1	39.884510
17.893383	0.1	39.914968
17.895050	0.1	39.947035
17.896717	0.1	39.981487
17.898383	0.1	40.017011
17.900050	0.1	40.050628
17.901717	0.1	40.080550
17.903383	0.1	40.108802
17.905050	0.1	40.138664
17.906717	0.1	40.171447
17.908383	0.1	40.206137
17.910050	0.1	40.240529
17.911717	0.1	40.272536
17.913383	0.1	40.301087
17.915050	0.1	40.327253
17.916717	0.1	40.352943
17.918383	0.1	40.379467
17.920050	0.1	40.407004
17.921717	0.1	40.434423
17.923383	0.1	40.460351
17.925050	0.1	40.484192
17.926717	0.1	40.506485
17.928383	0.1	40.528300
17.930050	0.1	40.550234
17.931717	0.1	40.572348
17.933383	0.1	40.594521
17.935050	0.1	40.617170
17.936717	0.1	40.639820
17.938383	0.1	40.660741
17.940050	0.1	40.677908
17.941717	0.1	40.690126
17.943383	0.1	40.698412
17.945050	0.1	40.705922
17.946717	0.1	40.715756
17.948383	0.1	40.728929
17.950050	0.1	40.743651
17.951717	0.1	40.757301
17.953383	0.1	40.768030
17.955050	0.1	40.774884
17.956717	0.1	40.777388
17.958383	0.1	40.776076
17.960050	0.1	40.772381
17.961717	0.1	40.768089
17.963383	0.1	40.764453
17.965050	0.1	40.762010
17.966717	0.1	40.759506
17.968383	0.1	40.755274
17.970050	0.1	40.749552
17.971717	0.1	40.743473
17.973383	0.1	40.737214
17.975050	0.1	40.729525
17.976717	0.1	40.719214
17.978383	0.1	40.706518
17.980050	0.1	40.693226
17.981717	0.1	40.679755
17.983383	0.1	40.664377
17.985050	0.1	40.644648
17.986717	0.1	40.620091
17.988383	0.1	40.592494
17.990050	0.1	40.564718
17.991717	0.1	40.539148
17.993383	0.1	40.517154
17.995050	0.1	40.498199
17.996717	0.1	40.479662
17.998383	0.1	40.457966
18.000050	0.1	40.431025
18.001717	0.1	40.399733
18.003383	0.1	40.367069
18.005050	0.1	40.334942
18.006717	0.1	40.303412
18.008383	0.1	40.271285
18.010050	0.1	40.237966
18.011717	0.1	40.203991
18.013383	0.1	40.170732
18.015050	0.1	40.139439
18.016717	0.1	40.109100
18.018383	0.1	40.075960
18.020050	0.1	40.037456
18.021717	0.1	39.995732
18.023383	0.1	39.956334
18.025050	0.1	39.922717
18.026717	0.1	39.893332
18.028383	0.1	39.864304
18.030050	0.1	39.832654
18.031717	0.1	39.798322
18.033383	0.1	39.763155
18.035050	0.1	39.729896
18.036717	0.1	39.700749
18.038383	0.1	39.675655
18.040050	0.1	39.651754
18.041717	0.1	39.626124
18.043383	0.1	39.597931
18.045050	0.1	39.568129
18.046717	0.1	39.538922
18.048383	0.1	39.512756
18.050050	0.1	39.489570
18.051717	0.1	39.466622
18.053383	0.1	39.441171
18.055050	0.1	39.412620
18.056717	0.1	39.382818
18.058383	0.1	39.354804
18.060050	0.1	39.331140
18.061717	0.1	39.312365
18.063383	0.1	39.297225
18.065050	0.1	39.283874
18.066717	0.1	39.269927
18.068383	0.1	39.252522
18.070050	0.1	39.230826
18.071717	0.1	39.207640
18.073383	0.1	39.186361
18.075050	0.1	39.167764
18.076717	0.1	39.150062
18.078383	0.1	39.131584
18.080050	0.1	39.111676
18.081717	0.1	39.090159
18.083383	0.1	39.067032
18.085050	0.1	39.043429
18.086717	0.1	39.021256
18.088383	0.1	39.001050
18.090050	0.1	38.980725
18.091717	0.1	38.958373
18.093383	0.1	38.933637
18.095050	0.1	38.906457
18.096717	0.1	38.876774
18.098383	0.1	38.845124
18.100050	0.1	38.813116
18.101717	0.1	38.781168
18.103383	0.1	38.748386
18.105050	0.1	38.714232
18.106717	0.1	38.679304
18.108383	0.1	38.644137
18.110050	0.1	38.607480
18.111717	0.1	38.566770
18.113383	0.1	38.520934
18.115050	0.1	38.472059
18.116717	0.1	38.423242
18.118383	0.1	38.375976
18.120050	0.1	38.329484
18.121717	0.1	38.282814
18.123383	0.1	38.235667
18.125050	0.1	38.186910
18.126717	0.1	38.135710
18.128383	0.1	38.084152
18.130050	0.1	38.035991
18.131717	0.1	37.992658
18.133383	0.1	37.951412
18.135050	0.1	37.908378
18.136717	0.1	37.861886
18.138383	0.1	37.811997
18.140050	0.1	37.758829
18.141717	0.1	37.702682
18.143383	0.1	37.645342
18.145050	0.1	37.589850
18.146717	0.1	37.538531
18.148383	0.1	37.490668
18.150050	0.1	37.442925
18.151717	0.1	37.392082
18.153383	0.1	37.336829
18.155050	0.1	37.277760
18.156717	0.1	37.217202
18.158383	0.1	37.158670
18.160050	0.1	37.104847
18.161717	0.1	37.055793
18.163383	0.1	37.009182
18.165050	0.1	36.961677
18.166717	0.1	36.910715
18.168383	0.1	36.855342
18.170050	0.1	36.796989
18.171717	0.1	36.737981
18.173383	0.1	36.680045
18.175050	0.1	36.624374
18.176717	0.1	36.572399
18.178383	0.1	36.524358
18.180050	0.1	36.477449
18.181717	0.1	36.427798
18.183383	0.1	36.373319
18.185050	0.1	36.315682
18.186717	0.1	36.258521
18.188383	0.1	36.204757
18.190050	0.1	36.155226
18.191717	0.1	36.108496
18.193383	0.1	36.061647
18.195050	0.1	36.012532
18.196717	0.1	35.961034
18.198383	0.1	35.909118
18.200050	0.1	35.859587
18.201717	0.1	35.814407
18.203383	0.1	35.772326
18.205050	0.1	35.730066
18.206717	0.1	35.684707
18.208383	0.1	35.635235
18.210050	0.1	35.582902
18.211717	0.1	35.530390
18.213383	0.1	35.479727
18.215050	0.1	35.431447
18.216717	0.1	35.385551
18.218383	0.1	35.341623
18.220050	0.1	35.298350
18.221717	0.1	35.253885
18.223383	0.1	35.207452
18.225050	0.1	35.159948
18.226717	0.1	35.113158
18.228383	0.1	35.068216
18.230050	0.1	35.024764
18.231717	0.1	34.981491
18.233383	0.1	34.937682
18.235050	0.1	34.893574
18.236717	0.1	34.849944
18.238383	0.1	34.807386
18.240050	0.1	34.766378
18.241717	0.1	34.726026
18.243383	0.1	34.684422
18.245050	0.1	34.640195
18.246717	0.1	34.594419
18.248383	0.1	34.549715
18.250050	0.1	34.507932
18.251717	0.1	34.468116
18.253383	0.1	34.428241
18.255050	0.1	34.387173
18.256717	0.1	34.345629
18.258383	0.1	34.305873
18.260050	0.1	34.269514
18.261717	0.1	34.237089
18.263383	0.1	34.207942
18.265050	0.1	34.181239
18.266717	0.1	34.155073
18.268383	0.1	34.127118
18.270050	0.1	34.095528
18.271717	0.1	34.059705
18.273383	0.1	34.020903
18.275050	0.1	33.981623
18.276717	0.1	33.943953
18.278383	0.1	33.908608
18.280050	0.1	33.876063
18.281717	0.1	33.847453
18.283383	0.1	33.823254
18.285050	0.1	33.801558
18.286717	0.1	33.779146
18.288383	0.1	33.753814
18.290050	0.1	33.725741
18.291717	0.1	33.697071
18.293383	0.1	33.670606
18.295050	0.1	33.648135
18.296717	0.1	33.629837
18.298383	0.1	33.614101
18.300050	0.1	33.598008
18.301717	0.1	33.578815
18.303383	0.1	33.555629
18.305050	0.1	33.530476
18.306717	0.1	33.506038
18.308383	0.1	33.483805
18.310050	0.1	33.463480
18.311717	0.1	33.444645
18.313383	0.1	33.427360
18.315050	0.1	33.411624
18.316717	0.1	33.396425
18.318383	0.1	33.380034
18.320050	0.1	33.361735
18.321717	0.1	33.342244
18.323383	0.1	33.322992
18.325050	0.1	33.306839
18.326717	0.1	33.296229
18.328383	0.1	33.290388
18.330050	0.1	33.285262
18.331717	0.1	33.277573
18.333383	0.1	33.266487
18.335050	0.1	33.253493
18.336717	0.1	33.241512
18.338383	0.1	33.233168
18.340050	0.1	33.227982
18.341717	0.1	33.222379
18.343383	0.1	33.213141
18.345050	0.1	33.200266
18.346717	0.1	33.185782
18.348383	0.1	33.171954
18.350050	0.1	33.160092
18.351717	0.1	33.150317
18.353383	0.1	33.141794
18.355050	0.1	33.133926
18.356717	0.1	33.125760
18.358383	0.1	33.115925
18.360050	0.1	33.103766
18.361717	0.1	33.090653
18.363383	0.1	33.079090
18.365050	0.1	33.070805
18.366717	0.1	33.065619
18.368383	0.1	33.061506
18.370050	0.1	33.056380
18.371717	0.1	33.049347
18.373383	0.1	33.041181
18.375050	0.1	33.032896
18.376717	0.1	33.024849
18.378383	0.1	33.016088
18.380050	0.1	33.005716
18.381717	0.1	32.994213
18.383383	0.1	32.982828
18.385050	0.1	32.972099
18.386717	0.1	32.960834
18.388383	0.1	32.947483
18.390050	0.1	32.931747
18.391717	0.1	32.914581
18.393383	0.1	32.896938
18.395050	0.1	32.879653
18.396717	0.1	32.863380
18.398383	0.1	32.848658
18.400050	0.1	32.835187
18.401717	0.1	32.821419
18.403383	0.1	32.805028
18.405050	0.1	32.784524
18.406717	0.1	32.760264
18.408383	0.1	32.734277
18.410050	0.1	32.708587
18.411717	0.1	32.683732
18.413383	0.1	32.659056
18.415050	0.1	32.633903
18.416717	0.1	32.608451
18.418383	0.1	32.584013
18.420050	0.1	32.562198
18.421717	0.1	32.542707
18.423383	0.1	32.523217
18.425050	0.1	32.500925
18.426717	0.1	32.475235
18.428383	0.1	32.447519
18.430050	0.1	32.419743
18.431717	0.1	32.393517
18.433383	0.1	32.368900
18.435050	0.1	32.343449
18.436717	0.1	32.314183
18.438383	0.1	32.280864
18.440050	0.1	32.245459
18.441717	0.1	32.209279
18.443383	0.1	32.172682
18.445050	0.1	32.135965
18.446717	0.1	32.100083
18.448383	0.1	32.066228
18.450050	0.1	32.035591
18.451717	0.1	32.007994
18.453383	0.1	31.981828
18.455050	0.1	31.955065
18.456717	0.1	31.926515
18.458383	0.1	31.895103
18.460050	0.1	31.860175
18.461717	0.1	31.821491
18.463383	0.1	31.779708
18.465050	0.1	31.736018
18.466717	0.1	31.691792
18.468383	0.1	31.648221
18.470050	0.1	31.607093
18.471717	0.1	31.570138
18.473383	0.1	31.537296
18.475050	0.1	31.505944
18.476717	0.1	31.472744
18.478383	0.1	31.436326
18.480050	0.1	31.397047
18.481717	0.1	31.355562
18.483383	0.1	31.312408
18.485050	0.1	31.268956
18.486717	0.1	31.226875
18.488383	0.1	31.186523
18.490050	0.1	31.147243
18.491717	0.1	31.107487
18.493383	0.1	31.066360
18.495050	0.1	31.024219
18.496717	0.1	30.981364
18.498383	0.1	30.937674
18.500050	0.1	30.893447
18.501717	0.1	30.849518
18.503383	0.1	30.806007
18.505050	0.1	30.762376
18.506717	0.1	30.718388
18.508383	0.1	30.674638
18.510050	0.1	30.631365
18.511717	0.1	30.588331
18.513383	0.1	30.545654
18.515050	0.1	30.502977
18.516717	0.1	30.459167
18.518383	0.1	30.413033
18.520050	0.1	30.364694
18.521717	0.1	30.316057
18.523383	0.1	30.269505
18.525050	0.1	30.226948
18.526717	0.1	30.187251
18.528383	0.1	30.147375
18.530050	0.1	30.105116
18.531717	0.1	30.061247
18.533383	0.1	30.018093
18.535050	0.1	29.977860
18.536717	0.1	29.941441
18.538383	0.1	29.907050
18.540050	0.1	29.871048
18.541717	0.1	29.830219
18.543383	0.1	29.785039
18.545050	0.1	29.738130
18.546717	0.1	29.691161
18.548383	0.1	29.644431
18.550050	0.1	29.599370
18.551717	0.1	29.559316
18.553383	0.1	29.525461
18.555050	0.1	29.494585
18.556717	0.1	29.460492
18.558383	0.1	29.418768
18.560050	0.1	29.370190
18.561717	0.1	29.319825
18.563383	0.1	29.272379
18.565050	0.1	29.229822
18.566717	0.1	29.192092
18.568383	0.1	29.157998
18.570050	0.1	29.125513
18.571717	0.1	29.092492
18.573383	0.1	29.057266
18.575050	0.1	29.019000
18.576717	0.1	28.978171
18.578383	0.1	28.937163
18.580050	0.1	28.898718
18.581717	0.1	28.863730
18.583383	0.1	28.829934
18.585050	0.1	28.794767
18.586717	0.1	28.757335
18.588383	0.1	28.719129
18.590050	0.1	28.681816
18.591717	0.1	28.645219
18.593383	0.1	28.607728
18.595050	0.1	28.569164
18.596717	0.1	28.531434
18.598383	0.1	28.497102
18.600050	0.1	28.467001
18.601717	0.1	28.438749
18.603383	0.1	28.408767
18.605050	0.1	28.374912
18.606717	0.1	28.336705
18.608383	0.1	28.295697
18.610050	0.1	28.254987
18.611717	0.1	28.217437
18.613383	0.1	28.183641
18.615050	0.1	28.153064
18.616717	0.1	28.124274
18.618383	0.1	28.094830
18.620050	0.1	28.062703
18.621717	0.1	28.027477
18.623383	0.1	27.989866
18.625050	0.1	27.952136
18.626717	0.1	27.917208
18.628383	0.1	27.886273
18.630050	0.1	27.857842
18.631717	0.1	27.829828
18.633383	0.1	27.800562
18.635050	0.1	27.769388
18.636717	0.1	27.737560
18.638383	0.1	27.707400
18.640050	0.1	27.680458
18.641717	0.1	27.656795
18.643383	0.1	27.635516
18.645050	0.1	27.615847
18.646717	0.1	27.596416
18.648383	0.1	27.575137
18.650050	0.1	27.550699
18.651717	0.1	27.524711
18.653383	0.1	27.500452
18.655050	0.1	27.479710
18.656717	0.1	27.461650
18.658383	0.1	27.445199
18.660050	0.1	27.429523
18.661717	0.1	27.413668
18.663383	0.1	27.396621
18.665050	0.1	27.379216
18.666717	0.1	27.364434
18.668383	0.1	27.355613
18.670050	0.1	27.353884
18.671717	0.1	27.356865
18.673383	0.1	27.360501
18.675050	0.1	27.362348
18.676717	0.1	27.362706
18.678383	0.1	27.364017
18.680050	0.1	27.370097
18.681717	0.1	27.384104
18.683383	0.1	27.405740
18.685050	0.1	27.431668
18.686717	0.1	27.458312
18.688383	0.1	27.483286
18.690050	0.1	27.505280
18.691717	0.1	27.524354
18.693383	0.1	27.543427
18.695050	0.1	27.566971
18.696717	0.1	27.597548
18.698383	0.1	27.634980
18.700050	0.1	27.678074
18.701717	0.1	27.726831
18.703383	0.1	27.781548
18.705050	0.1	27.841868
18.706717	0.1	27.906896
18.708383	0.1	27.975919
18.710050	0.1	28.048338
18.711717	0.1	28.123261
18.713383	0.1	28.199555
18.715050	0.1	28.276803
18.716717	0.1	28.355600
18.718383	0.1	28.438212
18.720050	0.1	28.526785
18.721717	0.1	28.622152
18.723383	0.1	28.724016
18.725050	0.1	28.832437
18.726717	0.1	28.946997
18.728383	0.1	29.066326
18.730050	0.1	29.189231
18.731717	0.1	29.316427
18.733383	0.1	29.450001
18.735050	0.1	29.591503
18.736717	0.1	29.740991
18.738383	0.1	29.897155
18.740050	0.1	30.058386
18.741717	0.1	30.223550
18.743383	0.1	30.393006
18.745050	0.1	30.568005
18.746717	0.1	30.749919
18.748383	0.1	30.938985
18.750050	0.1	31.134190
18.751717	0.1	31.335237
18.753383	0.1	31.543257
18.755050	0.1	31.760158
18.756717	0.1	31.986358
18.758383	0.1	32.220187
18.760050	0.1	32.460930
18.761717	0.1	32.709422
18.763383	0.1	32.966258
18.765050	0.1	33.230784
18.766717	0.1	33.502462
18.768383	0.1	33.782425
18.770050	0.1	34.072520
18.771717	0.1	34.374120
18.773383	0.1	34.688177
18.775050	0.1	35.014929
18.776717	0.1	35.353424
18.778383	0.1	35.702827
18.780050	0.1	36.064269
18.781717	0.1	36.439957
18.783383	0.1	36.831143
18.785050	0.1	37.237289
18.786717	0.1	37.656548
18.788383	0.1	38.087013
18.790050	0.1	38.528862
18.791717	0.1	38.984718
18.793383	0.1	39.458873
18.795050	0.1	39.954844
18.796717	0.1	40.474179
18.798383	0.1	41.015449
18.800050	0.1	41.574838
18.801717	0.1	42.148116
18.803383	0.1	42.733433
18.805050	0.1	43.332401
18.806717	0.1	43.948713
18.808383	0.1	44.585767
18.810050	0.1	45.244816
18.811717	0.1	45.924666
18.813383	0.1	46.622458
18.815050	0.1	47.334137
18.816717	0.1	48.056129
18.818383	0.1	48.787716
18.820050	0.1	49.531046
18.821717	0.1	50.287965
18.823383	0.1	51.057223
18.825050	0.1	51.834765
18.826717	0.1	52.615944
18.828383	0.1	53.396467
18.830050	0.1	54.173354
18.831717	0.1	54.944697
18.833383	0.1	55.708650
18.835050	0.1	56.463066
18.836717	0.1	57.205621
18.838383	0.1	57.934168
18.840050	0.1	58.645669
18.841717	0.1	59.335474
18.843383	0.1	59.998099
18.845050	0.1	60.628895
18.846717	0.1	61.226312
18.848383	0.1	61.790530
18.850050	0.1	62.320475
18.851717	0.1	62.812690
18.853383	0.1	63.263301
18.855050	0.1	63.669507
18.856717	0.1	64.029399
18.858383	0.1	64.340953
18.860050	0.1	64.602200
18.861717	0.1	64.811770
18.863383	0.1	64.968709
18.865050	0.1	65.071050
18.866717	0.1	65.116707
18.868383	0.1	65.105859
18.870050	0.1	65.041427
18.871717	0.1	64.927045
18.873383	0.1	64.764325
18.875050	0.1	64.551834
18.876717	0.1	64.287011
18.878383	0.1	63.968543
18.880050	0.1	63.598219
18.881717	0.1	63.179795
18.883383	0.1	62.717084
18.885050	0.1	62.212173
18.886717	0.1	61.666373
18.888383	0.1	61.082248
18.890050	0.1	60.463551
18.891717	0.1	59.813324
18.893383	0.1	59.133295
18.895050	0.1	58.424476
18.896717	0.1	57.688776
18.898383	0.1	56.929234
18.900050	0.1	56.149188
18.901717	0.1	55.351261
18.903383	0.1	54.537478
18.905050	0.1	53.710166
18.906717	0.1	52.871826
18.908383	0.1	52.025440
18.910050	0.1	51.175001
18.911717	0.1	50.323847
18.913383	0.1	49.473825
18.915050	0.1	48.626128
18.916717	0.1	47.782007
18.918383	0.1	46.941522
18.920050	0.1	46.105328
18.921717	0.1	45.276048
18.923383	0.1	44.457319
18.925050	0.1	43.651226
18.926717	0.1	42.858603
18.928383	0.1	42.079213
18.930050	0.1	41.312935
18.931717	0.1	40.560367
18.933383	0.1	39.823713
18.935050	0.1	39.106669
18.936717	0.1	38.412514
18.938383	0.1	37.742319
18.940050	0.1	37.094595
18.941717	0.1	36.466839
18.943383	0.1	35.856488
18.945050	0.1	35.261395
18.946717	0.1	34.681143
18.948383	0.1	34.116449
18.950050	0.1	33.567788
18.951717	0.1	33.035698
18.953383	0.1	32.521905
18.955050	0.1	32.028439
18.956717	0.1	31.555893
18.958383	0.1	31.103315
18.960050	0.1	30.669453
18.961717	0.1	30.252697
18.963383	0.1	29.850723
18.965050	0.1	29.462160
18.966717	0.1	29.087605
18.968383	0.1	28.728606
18.970050	0.1	28.385999
18.971717	0.1	28.059007
18.973383	0.1	27.745189
18.975050	0.1	27.442755
18.976717	0.1	27.150931
18.978383	0.1	26.869775
18.980050	0.1	26.598992
18.981717	0.1	26.338102
18.983383	0.1	26.086809
18.985050	0.1	25.845112
18.986717	0.1	25.613667
18.988383	0.1	25.393011
18.990050	0.1	25.182368
18.991717	0.1	24.980249
18.993383	0.1	24.785699
18.995050	0.1	24.598242
18.996717	0.1	24.417700
18.998383	0.1	24.243893
19.000050	0.1	24.076523
19.001717	0.1	23.915113
19.003383	0.1	23.759903
19.005050	0.1	23.610593
19.006717	0.1	23.466946
19.008383	0.1	23.329021
19.010050	0.1	23.195983
19.011717	0.1	23.066522
19.013383	0.1	22.940399
19.015050	0.1	22.817971
19.016717	0.1	22.698821
19.018383	0.1	22.583009
19.020050	0.1	22.471727
19.021717	0.1	22.365750
19.023383	0.1	22.263171
19.025050	0.1	22.160829
19.026717	0.1	22.057117
19.028383	0.1	21.953882
19.030050	0.1	21.853985
19.031717	0.1	21.759213
19.033383	0.1	21.669747
19.035050	0.1	21.584572
19.036717	0.1	21.503390
19.038383	0.1	21.425964
19.040050	0.1	21.351398
19.041717	0.1	21.278442
19.043383	0.1	21.206499
19.045050	0.1	21.135689
19.046717	0.1	21.066488
19.048383	0.1	20.999373
19.050050	0.1	20.934285
19.051717	0.1	20.870448
19.053383	0.1	20.807029
19.055050	0.1	20.743192
19.056717	0.1	20.678521
19.058383	0.1	20.613672
19.060050	0.1	20.550789
19.061717	0.1	20.491542
19.063383	0.1	20.435692
19.065050	0.1	20.381809
19.066717	0.1	20.329000
19.068383	0.1	20.277025
19.070050	0.1	20.226063
19.071717	0.1	20.176650
19.073383	0.1	20.129324
19.075050	0.1	20.083607
19.076717	0.1	20.038725
19.078383	0.1	19.993783
19.080050	0.1	19.948245
19.081717	0.1	19.901754
19.083383	0.1	19.855083
19.085050	0.1	19.809486
19.086717	0.1	19.765319
19.088383	0.1	19.722224
19.090050	0.1	19.679428
19.091717	0.1	19.635798
19.093383	0.1	19.590379
19.095050	0.1	19.543947
19.096717	0.1	19.497873
19.098383	0.1	19.453407
19.100050	0.1	19.411207
19.101717	0.1	19.371570
19.103383	0.1	19.334675
19.105050	0.1	19.298972
19.106717	0.1	19.261600
19.108383	0.1	19.220711
19.110050	0.1	19.176604
19.111717	0.1	19.130529
19.113383	0.1	19.083799
19.115050	0.1	19.037903
19.116717	0.1	18.994988
19.118383	0.1	18.956782
19.120050	0.1	18.922867
19.121717	0.1	18.890978
19.123383	0.1	18.858434
19.125050	0.1	18.824519
19.126717	0.1	18.789650
19.128383	0.1	18.754007
19.130050	0.1	18.717290
19.131717	0.1	18.679978
19.133383	0.1	18.644215
19.135050	0.1	18.611849
19.136717	0.1	18.582286
19.138383	0.1	18.553020
19.140050	0.1	18.521489
19.141717	0.1	18.486620
19.143383	0.1	18.449010
19.145050	0.1	18.411637
19.146717	0.1	18.377603
19.148383	0.1	18.348755
19.150050	0.1	18.324853
19.151717	0.1	18.303574
19.153383	0.1	18.281044
19.155050	0.1	18.253566
19.156717	0.1	18.221141
19.158383	0.1	18.187584
19.160050	0.1	18.156708
19.161717	0.1	18.128992
19.163383	0.1	18.102945
19.165050	0.1	18.077196
19.166717	0.1	18.051327
19.168383	0.1	18.025221
19.170050	0.1	17.998816
19.171717	0.1	17.972590
19.173383	0.1	17.946423
19.175050	0.1	17.919959
19.176717	0.1	17.893792
19.178383	0.1	17.870248
19.180050	0.1	17.850877
19.181717	0.1	17.834664
19.183383	0.1	17.819346
19.185050	0.1	17.802716
19.186717	0.1	17.782689
19.188383	0.1	17.757774
19.190050	0.1	17.729283
19.191717	0.1	17.699958
19.193383	0.1	17.672301
19.195050	0.1	17.647744
19.196717	0.1	17.626644
19.198383	0.1	17.607630
19.200050	0.1	17.588020
19.201717	0.1	17.565490
19.203383	0.1	17.540337
19.205050	0.1	17.513813
19.206717	0.1	17.487050
19.208383	0.1	17.461182
19.210050	0.1	17.436505
19.211717	0.1	17.412425
19.213383	0.1	17.387451
19.215050	0.1	17.360867
19.216717	0.1	17.332972
19.218383	0.1	17.304839
19.220050	0.1	17.277540
19.221717	0.1	17.251552
19.223383	0.1	17.226041
19.225050	0.1	17.200173
19.226717	0.1	17.174424
19.228383	0.1	17.148734
19.230050	0.1	17.120720
19.231717	0.1	17.088295
19.233383	0.1	17.052651
19.235050	0.1	17.016710
19.236717	0.1	16.981603
19.238383	0.1	16.946019
19.240050	0.1	16.908170
19.241717	0.1	16.867758
19.243383	0.1	16.825677
19.245050	0.1	16.783417
19.246717	0.1	16.742469
19.248383	0.1	16.704382
19.250050	0.1	16.669870
19.251717	0.1	16.637267
19.253383	0.1	16.604007
19.255050	0.1	16.568483
19.256717	0.1	16.530276
19.258383	0.1	16.490103
19.260050	0.1	16.449870
19.261717	0.1	16.411007
19.263383	0.1	16.372980
19.265050	0.1	16.334415
19.266717	0.1	16.294838
19.268383	0.1	16.254664
19.270050	0.1	16.215385
19.271717	0.1	16.177894
19.273383	0.1	16.141475
19.275050	0.1	16.104163
19.276717	0.1	16.064228
19.278383	0.1	16.021133
19.280050	0.1	15.976490
19.281717	0.1	15.932501
19.283383	0.1	15.890301
19.285050	0.1	15.850366
19.286717	0.1	15.812994
19.288383	0.1	15.777529
19.290050	0.1	15.740932
19.291717	0.1	15.699805
19.293383	0.1	15.653850
19.295050	0.1	15.607060
19.296717	0.1	15.564800
19.298383	0.1	15.529753
19.300050	0.1	15.500010
19.301717	0.1	15.470923
19.303383	0.1	15.439392
19.305050	0.1	15.405775
19.306717	0.1	15.372754
19.308383	0.1	15.342594
19.310050	0.1	15.315176
19.311717	0.1	15.287877
19.313383	0.1	15.257836
19.315050	0.1	15.224577
19.316717	0.1	15.190543
19.318383	0.1	15.157700
19.320050	0.1	15.126646
19.321717	0.1	15.097142
19.323383	0.1	15.068890
19.325050	0.1	15.040816
19.326717	0.1	15.012027
19.328383	0.1	14.983774
19.330050	0.1	14.958740
19.331717	0.1	14.937819
19.333383	0.1	14.918567
19.335050	0.1	14.897347
19.336717	0.1	14.872611
19.338383	0.1	14.845849
19.340050	0.1	14.819027
19.341717	0.1	14.792682
19.343383	0.1	14.766515
19.345050	0.1	14.740587
19.346717	0.1	14.715196
19.348383	0.1	14.690460
19.350050	0.1	14.666081
19.351717	0.1	14.642657
19.353383	0.1	14.621914
19.355050	0.1	14.605046
19.356717	0.1	14.592052
19.358383	0.1	14.581800
19.360050	0.1	14.572442
19.361717	0.1	14.562071
19.363383	0.1	14.548958
19.365050	0.1	14.532388
19.366717	0.1	14.512540
19.368383	0.1	14.489890
19.370050	0.1	14.465810
19.371717	0.1	14.442743
19.373383	0.1	14.422954
19.375050	0.1	14.405788
19.376717	0.1	14.388681
19.378383	0.1	14.370204
19.380050	0.1	14.351190
19.381717	0.1	14.333189
19.383383	0.1	14.316739
19.385050	0.1	14.300645
19.386717	0.1	14.282764
19.388383	0.1	14.262498
19.390050	0.1	14.241756
19.391717	0.1	14.222384
19.393383	0.1	14.205337
19.395050	0.1	14.190734
19.396717	0.1	14.177502
19.398383	0.1	14.164091
19.400050	0.1	14.149071
19.401717	0.1	14.131904
19.403383	0.1	14.113487
19.405050	0.1	14.095367
19.406717	0.1	14.078022
19.408383	0.1	14.061571
19.410050	0.1	14.045597
19.411717	0.1	14.028848
19.413383	0.1	14.009775
19.415050	0.1	13.988496
19.416717	0.1	13.967098
19.418383	0.1	13.947786
19.420050	0.1	13.930918
19.421717	0.1	13.915242
19.423383	0.1	13.899506
19.425050	0.1	13.883651
19.426717	0.1	13.868273
19.428383	0.1	13.853849
19.430050	0.1	13.839901
19.431717	0.1	13.824881
19.433383	0.1	13.807298
19.435050	0.1	13.787390
19.436717	0.1	13.767422
19.438383	0.1	13.749839
19.440050	0.1	13.735891
19.441717	0.1	13.724507
19.443383	0.1	13.713361
19.445050	0.1	13.700307
19.446717	0.1	13.684929
19.448383	0.1	13.668836
19.450050	0.1	13.654531
19.451717	0.1	13.642908
19.453383	0.1	13.633490
19.455050	0.1	13.624788
19.456717	0.1	13.615609
19.458383	0.1	13.605595
19.460050	0.1	13.595224
19.461717	0.1	13.585151
19.463383	0.1	13.575793
19.465050	0.1	13.566793
19.466717	0.1	13.557554
19.468383	0.1	13.547958
19.470050	0.1	13.538659
19.471717	0.1	13.530315
19.473383	0.1	13.523401
19.475050	0.1	13.518692
19.476717	0.1	13.517023
19.478383	0.1	13.516844
19.480050	0.1	13.514460
19.481717	0.1	13.507069
19.483383	0.1	13.495625
19.485050	0.1	13.483585
19.486717	0.1	13.473571
19.488383	0.1	13.465942
19.490050	0.1	13.459564
19.491717	0.1	13.454557
19.493383	0.1	13.452710
19.495050	0.1	13.455928
19.496717	0.1	13.462306
19.498383	0.1	13.466776
19.500050	0.1	13.465823
19.501717	0.1	13.460399
19.503383	0.1	13.453365
19.505050	0.1	13.445378
19.506717	0.1	13.435007
19.508383	0.1	13.421179
19.510050	0.1	13.404430
19.511717	0.1	13.386429
19.513383	0.1	13.368727
19.515050	0.1	13.352335
19.516717	0.1	13.336540
19.518383	0.1	13.319672
19.520050	0.1	13.300420
19.521717	0.1	13.278604
19.523383	0.1	13.254941
19.525050	0.1	13.230384
19.526717	0.1	13.205469
19.528383	0.1	13.180972
19.530050	0.1	13.157368
19.531717	0.1	13.134063
19.533383	0.1	13.108970
19.535050	0.1	13.080896
19.536717	0.1	13.050736
19.538383	0.1	13.019980
19.540050	0.1	12.988509
19.541717	0.1	12.954176
19.543383	0.1	12.915493
19.545050	0.1	12.873412
19.546717	0.1	12.830556
19.548383	0.1	12.788714
19.550050	0.1	12.748063
19.551717	0.1	12.708009
19.553383	0.1	12.668134
19.555050	0.1	12.628318
19.556717	0.1	12.589396
19.558383	0.1	12.552679
19.560050	0.1	12.518824
19.561717	0.1	12.486399
19.563383	0.1	12.453438
19.565050	0.1	12.418688
19.566717	0.1	12.382925
19.568383	0.1	12.348891
19.570050	0.1	12.319983
19.571717	0.1	12.297035
19.573383	0.1	12.277485
19.575050	0.1	12.257100
19.576717	0.1	12.233556
19.578383	0.1	12.207211
19.580050	0.1	12.179912
19.581717	0.1	12.153090
19.583383	0.1	12.127639
19.585050	0.1	12.103797
19.586717	0.1	12.081385
19.588383	0.1	12.060107
19.590050	0.1	12.040258
19.591717	0.1	12.022913
19.593383	0.1	12.008131
19.595050	0.1	11.994243
19.596717	0.1	11.979819
19.598383	0.1	11.964918
19.600050	0.1	11.951149
19.601717	0.1	11.939944
19.603383	0.1	11.931301
19.605050	0.1	11.923075
19.606717	0.1	11.913181
19.608383	0.1	11.902095
19.610050	0.1	11.891306
19.611717	0.1	11.881471
19.613383	0.1	11.872054
19.615050	0.1	11.862994
19.616717	0.1	11.855186
19.618383	0.1	11.849225
19.620050	0.1	11.844755
19.621717	0.1	11.840106
19.623383	0.1	11.833549
19.625050	0.1	11.824370
19.626717	0.1	11.813641
19.628383	0.1	11.803091
19.630050	0.1	11.793614
19.631717	0.1	11.784852
19.633383	0.1	11.775852
19.635050	0.1	11.765719
19.636717	0.1	11.753858
19.638383	0.1	11.740149
19.640050	0.1	11.725486
19.641717	0.1	11.710942
19.643383	0.1	11.696399
19.645050	0.1	11.679948
19.646717	0.1	11.660279
19.648383	0.1	11.637808
19.650050	0.1	11.614681
19.651717	0.1	11.592508
19.653383	0.1	11.570931
19.655050	0.1	11.548997
19.656717	0.1	11.526705
19.658383	0.1	11.505247
19.660050	0.1	11.485995
19.661717	0.1	11.468769
19.663383	0.1	11.450470
19.665050	0.1	11.427463
19.666717	0.1	11.399151
19.668383	0.1	11.368871
19.670050	0.1	11.340976
19.671717	0.1	11.317313
19.673383	0.1	11.296571
19.675050	0.1	11.276186
19.676717	0.1	11.254311
19.678383	0.1	11.230291
19.680050	0.1	11.204899
19.681717	0.1	11.179388
19.683383	0.1	11.154593
19.685050	0.1	11.130751
19.686717	0.1	11.108578
19.688383	0.1	11.087716
19.690050	0.1	11.066855
19.691717	0.1	11.044861
19.693383	0.1	11.021257
19.695050	0.1	10.995627
19.696717	0.1	10.968269
19.698383	0.1	10.939718
19.700050	0.1	10.910810
19.701717	0.1	10.882617
19.703383	0.1	10.856212
19.705050	0.1	10.832728
19.706717	0.1	10.812283
19.708383	0.1	10.792673
19.710050	0.1	10.771156
19.711717	0.1	10.746957
19.713383	0.1	10.721446
19.715050	0.1	10.696352
19.716717	0.1	10.673822
19.718383	0.1	10.655523
19.720050	0.1	10.641754
19.721717	0.1	10.631502
19.723383	0.1	10.622085
19.725050	0.1	10.609627
19.726717	0.1	10.591865
19.728383	0.1	10.569335
19.730050	0.1	10.544301
19.731717	0.1	10.518492
19.733383	0.1	10.493279
19.735050	0.1	10.470749
19.736717	0.1	10.453344
19.738383	0.1	10.441065
19.740050	0.1	10.429979
19.741717	0.1	10.416032
19.743383	0.1	10.398150
19.745050	0.1	10.377706
19.746717	0.1	10.356427
19.748383	0.1	10.335088
19.750050	0.1	10.314346
19.751717	0.1	10.295392
19.753383	0.1	10.279358
19.755050	0.1	10.266543
19.756717	0.1	10.256291
19.758383	0.1	10.248364
19.760050	0.1	10.242403
19.761717	0.1	10.236800
19.763383	0.1	10.229052
19.765050	0.1	10.218442
19.766717	0.1	10.206283
19.768383	0.1	10.194064
19.770050	0.1	10.182143
19.771717	0.1	10.170878
19.773383	0.1	10.161400
19.775050	0.1	10.154248
19.776717	0.1	10.148168
19.778383	0.1	10.140420
19.780050	0.1	10.129154
19.781717	0.1	10.116041
19.783383	0.1	10.104955
19.785050	0.1	10.098339
19.786717	0.1	10.094703
19.788383	0.1	10.091007
19.790050	0.1	10.086239
19.791717	0.1	10.081709
19.793383	0.1	10.078431
19.795050	0.1	10.076404
19.796717	0.1	10.075510
19.798383	0.1	10.075033
19.800050	0.1	10.073305
19.801717	0.1	10.068238
19.803383	0.1	10.059417
19.805050	0.1	10.048450
19.806717	0.1	10.037959
19.808383	0.1	10.030568
19.810050	0.1	10.026336
19.811717	0.1	10.023118
19.813383	0.1	10.018826
19.815050	0.1	10.013641
19.816717	0.1	10.008455
19.818383	0.1	10.004044
19.820050	0.1	9.999872
19.821717	0.1	9.993315
19.823383	0.1	9.981752
19.825050	0.1	9.965897
19.826717	0.1	9.949327
19.828383	0.1	9.934962
19.830050	0.1	9.922803
19.831717	0.1	9.910763
19.833383	0.1	9.897173
19.835050	0.1	9.882153
19.836717	0.1	9.867252
19.838383	0.1	9.854079
19.840050	0.1	9.842933
19.841717	0.1	9.831548
19.843383	0.1	9.815932
19.845050	0.1	9.794117
19.846717	0.1	9.767712
19.848383	0.1	9.740353
19.850050	0.1	9.714604
19.851717	0.1	9.691120
19.853383	0.1	9.669901
19.855050	0.1	9.651006
19.856717	0.1	9.633959
19.858383	0.1	9.615958
19.860050	0.1	9.594441
19.861717	0.1	9.570122
19.863383	0.1	9.545625
19.865050	0.1	9.522379
19.866717	0.1	9.500206
19.868383	0.1	9.478391
19.870050	0.1	9.456456
19.871717	0.1	9.435118
19.873383	0.1	9.416223
19.875050	0.1	9.399891
19.876717	0.1	9.383262
19.878383	0.1	9.363115
19.880050	0.1	9.338737
19.881717	0.1	9.311796
19.883383	0.1	9.284676
19.885050	0.1	9.259224
19.886717	0.1	9.236098
19.888383	0.1	9.215653
19.890050	0.1	9.198249
19.891717	0.1	9.183705
19.893383	0.1	9.170414
19.895050	0.1	9.155989
19.896717	0.1	9.138465
19.898383	0.1	9.117485
19.900050	0.1	9.094775
19.901717	0.1	9.073020
19.903383	0.1	9.053708
19.905050	0.1	9.036840
19.906717	0.1	9.021700
19.908383	0.1	9.007216
19.910050	0.1	8.991719
19.911717	0.1	8.973837
19.913383	0.1	8.953095
19.915050	0.1	8.930982
19.916717	0.1	8.910299
19.918383	0.1	8.893192
19.920050	0.1	8.880497
19.921717	0.1	8.871615
19.923383	0.1	8.865476
19.925050	0.1	8.861244
19.926717	0.1	8.858324
19.928383	0.1	8.855343
19.930050	0.1	8.850635
19.931717	0.1	8.843601
19.933383	0.1	8.835018
19.935050	0.1	8.825720
19.936717	0.1	8.815826
19.938383	0.1	8.804560
19.940050	0.1	8.791090
19.941717	0.1	8.775175
19.943383	0.1	8.756936
19.945050	0.1	8.737684
19.946717	0.1	8.720577
19.948383	0.1	8.708358
19.950050	0.1	8.701087
19.951717	0.1	8.696974
19.953383	0.1	8.693815
19.955050	0.1	8.689344
19.956717	0.1	8.681834
19.958383	0.1	8.671940
19.960050	0.1	8.662284
19.961717	0.1	8.655191
19.963383	0.1	8.650780
19.965050	0.1	8.647562
19.966717	0.1	8.644045
19.968383	0.1	8.638680
19.970050	0.1	8.630574
19.971717	0.1	8.620322
19.973383	0.1	8.609951
19.975050	0.1	8.601368
19.976717	0.1	8.595467
19.978383	0.1	8.592010
19.980050	0.1	8.590162
19.981717	0.1	8.588672
19.983383	0.1	8.586228
19.985050	0.1	8.581162
19.986717	0.1	8.572639
19.988383	0.1	8.562029
19.990050	0.1	8.552552
19.991717	0.1	8.545459
19.993383	0.1	8.539618
19.995050	0.1	8.533061
19.996717	0.1	8.525014
19.998383	0.1	8.517087
20.000050	0.1	8.511723
20.001717	0.1	8.508802
20.003383	0.1	8.505643
20.005050	0.1	8.499861
20.006717	0.1	8.491457
20.008383	0.1	8.482159
20.010050	0.1	8.473814
20.011717	0.1	8.466840
20.013383	0.1	8.460820
20.015050	0.1	8.455396
20.016717	0.1	8.449436
20.018383	0.1	8.440316
20.020050	0.1	8.426726
20.021717	0.1	8.410275
20.023383	0.1	8.394123
20.025050	0.1	8.379818
20.026717	0.1	8.366704
20.028383	0.1	8.353174
20.030050	0.1	8.338452
20.031717	0.1	8.322120
20.033383	0.1	8.304477
20.035050	0.1	8.287192
20.036717	0.1	8.271993
20.038383	0.1	8.258701
20.040050	0.1	8.244992
20.041717	0.1	8.228064
20.043383	0.1	8.207500
20.045050	0.1	8.185030
20.046717	0.1	8.162678
20.048383	0.1	8.140564
20.050050	0.1	8.117855
20.051717	0.1	8.094013
20.053383	0.1	8.069873
20.055050	0.1	8.046031
20.056717	0.1	8.022607
20.058383	0.1	7.999301
20.060050	0.1	7.976711
20.061717	0.1	7.955492
20.063383	0.1	7.935584
20.065050	0.1	7.916928
20.066717	0.1	7.900298
20.068383	0.1	7.886053
20.070050	0.1	7.873357
20.071717	0.1	7.860899
20.073383	0.1	7.847667
20.075050	0.1	7.833302
20.076717	0.1	7.818580
20.078383	0.1	7.805109
20.080050	0.1	7.793427
20.081717	0.1	7.782281
20.083383	0.1	7.769466
20.085050	0.1	7.754148
20.086717	0.1	7.737637
20.088383	0.1	7.722378
20.090050	0.1	7.709563
20.091717	0.1	7.699550
20.093383	0.1	7.692397
20.095050	0.1	7.687867
20.096717	0.1	7.684887
20.098383	0.1	7.681370
20.100050	0.1	7.675469
20.101717	0.1	7.666707
20.103383	0.1	7.656575
20.105050	0.1	7.647217
20.106717	0.1	7.640481
20.108383	0.1	7.637799
20.110050	0.1	7.639587
20.111717	0.1	7.644415
20.113383	0.1	7.650018
20.115050	0.1	7.654548
20.116717	0.1	7.657350
20.118383	0.1	7.658959
20.120050	0.1	7.660687
20.121717	0.1	7.663727
20.123383	0.1	7.668019
20.125050	0.1	7.672370
20.126717	0.1	7.676244
20.128383	0.1	7.680119
20.130050	0.1	7.684291
20.131717	0.1	7.689596
20.133383	0.1	7.696987
20.135050	0.1	7.706762
20.136717	0.1	7.718802
20.138383	0.1	7.732869
20.140050	0.1	7.747949
20.141717	0.1	7.762790
20.143383	0.1	7.776738
20.145050	0.1	7.790387
20.146717	0.1	7.805050
20.148383	0.1	7.821322
20.150050	0.1	7.838786
20.151717	0.1	7.856489
20.153383	0.1	7.874132
20.155050	0.1	7.892430
20.156717	0.1	7.913232
20.158383	0.1	7.938028
20.160050	0.1	7.966877
20.161717	0.1	7.998288
20.163383	0.1	8.029461
20.165050	0.1	8.057595
20.166717	0.1	8.082390
20.168383	0.1	8.107007
20.170050	0.1	8.134962
20.171717	0.1	8.167446
20.173383	0.1	8.203269
20.175050	0.1	8.240581
20.176717	0.1	8.278072
20.178383	0.1	8.315623
20.180050	0.1	8.354009
20.181717	0.1	8.394659
20.183383	0.1	8.437992
20.185050	0.1	8.483828
20.186717	0.1	8.532167
20.188383	0.1	8.583725
20.190050	0.1	8.639694
20.191717	0.1	8.700073
20.193383	0.1	8.763195
20.195050	0.1	8.826733
20.196717	0.1	8.888662
20.198383	0.1	8.949340
20.200050	0.1	9.011210
20.201717	0.1	9.076715
20.203383	0.1	9.146751
20.205050	0.1	9.220779
20.206717	0.1	9.298564
20.208383	0.1	9.381116
20.210050	0.1	9.469390
20.211717	0.1	9.562433
20.213383	0.1	9.658278
20.215050	0.1	9.754956
20.216717	0.1	9.851516
20.218383	0.1	9.947777
20.220050	0.1	10.043800
20.221717	0.1	10.139168
20.223383	0.1	10.233462
20.225050	0.1	10.327042
20.226717	0.1	10.420979
20.228383	0.1	10.515631
20.230050	0.1	10.610045
20.231717	0.1	10.703684
20.233383	0.1	10.796667
20.235050	0.1	10.889054
20.236717	0.1	10.979772
20.238383	0.1	11.067391
20.240050	0.1	11.150480
20.241717	0.1	11.227728
20.243383	0.1	11.297703
20.245050	0.1	11.359454
20.246717	0.1	11.412979
20.248383	0.1	11.459351
20.250050	0.1	11.499704
20.251717	0.1	11.533380
20.253383	0.1	11.558235
20.255050	0.1	11.571348
20.256717	0.1	11.570931
20.258383	0.1	11.558057
20.260050	0.1	11.536182
20.261717	0.1	11.507691
20.263383	0.1	11.472345
20.265050	0.1	11.429013
20.266717	0.1	11.376143
20.268383	0.1	11.312783
20.270050	0.1	11.239827
20.271717	0.1	11.159898
20.273383	0.1	11.074603
20.275050	0.1	10.984004
20.276717	0.1	10.886968
20.278383	0.1	10.782600
20.280050	0.1	10.671557
20.281717	0.1	10.555506
20.283383	0.1	10.435582
20.285050	0.1	10.311187
20.286717	0.1	10.181130
20.288383	0.1	10.045648
20.290050	0.1	9.907425
20.291717	0.1	9.770275
20.293383	0.1	9.636045
20.295050	0.1	9.503425
20.296717	0.1	9.369851
20.298383	0.1	9.234012
20.300050	0.1	9.097517
20.301717	0.1	8.963287
20.303383	0.1	8.833707
20.305050	0.1	8.710444
20.306717	0.1	8.593321
20.308383	0.1	8.480669
20.310050	0.1	8.370936
20.311717	0.1	8.263827
20.313383	0.1	8.160055
20.315050	0.1	8.059562
20.316717	0.1	7.961393
20.318383	0.1	7.865251
20.320050	0.1	7.772685
20.321717	0.1	7.686139
20.323383	0.1	7.607043
20.325050	0.1	7.534683
20.326717	0.1	7.466495
20.328383	0.1	7.400275
20.330050	0.1	7.335723
20.331717	0.1	7.272840
20.333383	0.1	7.211566
20.335050	0.1	7.153154
20.336717	0.1	7.099510
20.338383	0.1	7.052005
20.340050	0.1	7.010520
20.341717	0.1	6.973505
20.343383	0.1	6.939233
20.345050	0.1	6.906867
20.346717	0.1	6.875813
20.348383	0.1	6.845534
20.350050	0.1	6.815613
20.351717	0.1	6.785751
20.353383	0.1	6.756187
20.355050	0.1	6.728948
20.356717	0.1	6.706655
20.358383	0.1	6.690085
20.360050	0.1	6.677092
20.361717	0.1	6.665290
20.363383	0.1	6.654799
20.365050	0.1	6.646395
20.366717	0.1	6.639123
20.368383	0.1	6.631613
20.370050	0.1	6.622970
20.371717	0.1	6.612957
20.373383	0.1	6.602168
20.375050	0.1	6.591678
20.376717	0.1	6.582559
20.378383	0.1	6.576121
20.380050	0.1	6.573320
20.381717	0.1	6.573081
20.383383	0.1	6.572307
20.385050	0.1	6.568611
20.386717	0.1	6.562591
20.388383	0.1	6.556452
20.390050	0.1	6.551803
20.391717	0.1	6.549418
20.393383	0.1	6.549538
20.395050	0.1	6.550610
20.396717	0.1	6.551087
20.398383	0.1	6.551266
20.400050	0.1	6.552399
20.401717	0.1	6.555140
20.403383	0.1	6.558538
20.405050	0.1	6.561935
20.406717	0.1	6.565690
20.408383	0.1	6.570399
20.410050	0.1	6.575644
20.411717	0.1	6.581724
20.413383	0.1	6.589532
20.415050	0.1	6.598831
20.416717	0.1	6.608069
20.418383	0.1	6.615520
20.420050	0.1	6.620825
20.421717	0.1	6.625235
20.423383	0.1	6.629944
20.425050	0.1	6.634891
20.426717	0.1	6.639421
20.428383	0.1	6.642640
20.430050	0.1	6.644190
20.431717	0.1	6.645441
20.433383	0.1	6.648720
20.435050	0.1	6.655157
20.436717	0.1	6.663680
20.438383	0.1	6.672323
20.440050	0.1	6.680131
20.441717	0.1	6.686688
20.443383	0.1	6.691397
20.445050	0.1	6.693125
20.446717	0.1	6.692291
20.448383	0.1	6.690503
20.450050	0.1	6.689310
20.451717	0.1	6.688953
20.453383	0.1	6.687761
20.455050	0.1	6.683946
20.456717	0.1	6.677509
20.458383	0.1	6.670177
20.460050	0.1	6.663680
20.461717	0.1	6.658316
20.463383	0.1	6.654025
20.465050	0.1	6.650269
20.466717	0.1	6.645263
20.468383	0.1	6.637514
20.470050	0.1	6.627083
20.471717	0.1	6.615520
20.473383	0.1	6.604493
20.475050	0.1	6.595195
20.476717	0.1	6.587327
20.478383	0.1	6.578863
20.480050	0.1	6.567836
20.481717	0.1	6.553710
20.483383	0.1	6.537021
20.485050	0.1	6.518484
20.486717	0.1	6.498874
20.488383	0.1	6.478846
20.490050	0.1	6.458521
20.491717	0.1	6.437362
20.493383	0.1	6.415427
20.495050	0.1	6.393910
20.496717	0.1	6.374479
20.498383	0.1	6.357432
20.500050	0.1	6.341458
20.501717	0.1	6.324768
20.503383	0.1	6.306708
20.505050	0.1	6.287575
20.506717	0.1	6.267310
20.508383	0.1	6.245196
20.510050	0.1	6.220281
20.511717	0.1	6.192685
20.513383	0.1	6.164253
20.515050	0.1	6.137729
20.516717	0.1	6.115258
20.518383	0.1	6.097138
20.520050	0.1	6.081701
20.521717	0.1	6.066800
20.523383	0.1	6.051124
20.525050	0.1	6.034315
20.526717	0.1	6.017089
20.528383	0.1	6.000400
20.530050	0.1	5.985380
20.531717	0.1	5.973220
20.533383	0.1	5.964339
20.535050	0.1	5.957842
20.536717	0.1	5.951703
20.538383	0.1	5.943716
20.540050	0.1	5.932868
20.541717	0.1	5.920053
20.543383	0.1	5.908013
20.545050	0.1	5.898834
20.546717	0.1	5.892516
20.548383	0.1	5.886853
20.550050	0.1	5.879462
20.551717	0.1	5.870164
20.553383	0.1	5.861342
20.555050	0.1	5.855084
20.556717	0.1	5.851150
20.558383	0.1	5.847931
20.560050	0.1	5.844355
20.561717	0.1	5.840600
20.563383	0.1	5.837262
20.565050	0.1	5.835057
20.566717	0.1	5.834282
20.568383	0.1	5.834937
20.570050	0.1	5.836785
20.571717	0.1	5.839289
20.573383	0.1	5.841256
20.575050	0.1	5.841911
20.576717	0.1	5.841315
20.578383	0.1	5.840421
20.580050	0.1	5.840481
20.581717	0.1	5.843103
20.583383	0.1	5.848587
20.585050	0.1	5.854786
20.586717	0.1	5.858660
20.588383	0.1	5.859018
20.590050	0.1	5.857408
20.591717	0.1	5.856216
20.593383	0.1	5.857528
20.595050	0.1	5.861521
20.596717	0.1	5.866349
20.598383	0.1	5.869389
20.600050	0.1	5.869747
20.601717	0.1	5.868614
20.603383	0.1	5.868852
20.605050	0.1	5.873323
20.606717	0.1	5.883277
20.608383	0.1	5.897224
20.610050	0.1	5.912423
20.611717	0.1	5.926967
20.613383	0.1	5.939901
20.615050	0.1	5.949796
20.616717	0.1	5.955696
20.618383	0.1	5.957485
20.620050	0.1	5.955637
20.621717	0.1	5.951524
20.623383	0.1	5.948663
20.625050	0.1	5.949915
20.626717	0.1	5.955160
20.628383	0.1	5.961717
20.630050	0.1	5.967141
20.631717	0.1	5.970359
20.633383	0.1	5.972505
20.635050	0.1	5.974830
20.636717	0.1	5.976737
20.638383	0.1	5.976916
20.640050	0.1	5.974472
20.641717	0.1	5.968988
20.643383	0.1	5.962074
20.645050	0.1	5.956352
20.646717	0.1	5.953849
20.648383	0.1	5.954266
20.650050	0.1	5.954922
20.651717	0.1	5.953431
20.653383	0.1	5.949736
20.655050	0.1	5.944729
20.656717	0.1	5.939305
20.658383	0.1	5.934179
20.660050	0.1	5.929828
20.661717	0.1	5.925119
20.663383	0.1	5.918980
20.665050	0.1	5.911291
20.666717	0.1	5.903244
20.668383	0.1	5.896628
20.670050	0.1	5.892933
20.671717	0.1	5.892456
20.673383	0.1	5.893946
20.675050	0.1	5.895317
20.676717	0.1	5.894840
20.678383	0.1	5.891919
20.680050	0.1	5.887747
20.681717	0.1	5.885125
20.683383	0.1	5.886615
20.685050	0.1	5.891800
20.686717	0.1	5.897880
20.688383	0.1	5.901933
20.690050	0.1	5.903125
20.691717	0.1	5.902589
20.693383	0.1	5.902827
20.695050	0.1	5.904973
20.696717	0.1	5.908788
20.698383	0.1	5.913735
20.700050	0.1	5.919695
20.701717	0.1	5.926490
20.703383	0.1	5.933643
20.705050	0.1	5.940915
20.706717	0.1	5.948723
20.708383	0.1	5.957961
20.710050	0.1	5.968809
20.711717	0.1	5.979479
20.713383	0.1	5.988300
20.715050	0.1	5.994738
20.716717	0.1	5.999565
20.718383	0.1	6.004811
20.720050	0.1	6.012857
20.721717	0.1	6.024957
20.723383	0.1	6.040573
20.725050	0.1	6.058336
20.726717	0.1	6.076813
20.728383	0.1	6.094158
20.730050	0.1	6.109357
20.731717	0.1	6.123364
20.733383	0.1	6.138683
20.735050	0.1	6.156743
20.736717	0.1	6.177485
20.738383	0.1	6.200552
20.740050	0.1	6.225586
20.741717	0.1	6.252587
20.743383	0.1	6.282092
20.745050	0.1	6.313503
20.746717	0.1	6.345392
20.748383	0.1	6.376088
20.750050	0.1	6.405414
20.751717	0.1	6.434083
20.753383	0.1	6.462992
20.755050	0.1	6.492913
20.756717	0.1	6.524027
20.758383	0.1	6.555379
20.760050	0.1	6.585956
20.761717	0.1	6.616414
20.763383	0.1	6.648422
20.765050	0.1	6.682873
20.766717	0.1	6.718874
20.768383	0.1	6.754280
20.770050	0.1	6.787777
20.771717	0.1	6.819964
20.773383	0.1	6.852329
20.775050	0.1	6.885589
20.776717	0.1	6.918967
20.778383	0.1	6.951511
20.780050	0.1	6.982923
20.781717	0.1	7.012546
20.783383	0.1	7.039190
20.785050	0.1	7.063091
20.786717	0.1	7.085264
20.788383	0.1	7.106126
20.790050	0.1	7.125795
20.791717	0.1	7.144869
20.793383	0.1	7.163227
20.795050	0.1	7.180334
20.796717	0.1	7.195592
20.798383	0.1	7.209301
20.800050	0.1	7.221520
20.801717	0.1	7.231415
20.803383	0.1	7.238269
20.805050	0.1	7.243157
20.806717	0.1	7.247568
20.808383	0.1	7.251680
20.810050	0.1	7.255257
20.811717	0.1	7.257879
20.813383	0.1	7.259012
20.815050	0.1	7.259012
20.816717	0.1	7.259191
20.818383	0.1	7.260561
20.820050	0.1	7.262469
20.821717	0.1	7.263899
20.823383	0.1	7.265151
20.825050	0.1	7.268072
20.826717	0.1	7.273853
20.828383	0.1	7.282198
20.830050	0.1	7.292033
20.831717	0.1	7.302940
20.833383	0.1	7.315815
20.835050	0.1	7.331551
20.836717	0.1	7.349551
20.838383	0.1	7.367969
20.840050	0.1	7.384956
20.841717	0.1	7.400394
20.843383	0.1	7.416070
20.845050	0.1	7.434309
20.846717	0.1	7.455886
20.848383	0.1	7.480264
20.850050	0.1	7.505894
20.851717	0.1	7.532061
20.853383	0.1	7.559419
20.855050	0.1	7.589400
20.856717	0.1	7.622600
20.858383	0.1	7.658303
20.860050	0.1	7.695795
20.861717	0.1	7.734955
20.863383	0.1	7.775486
20.865050	0.1	7.816554
20.866717	0.1	7.856191
20.868383	0.1	7.892430
20.870050	0.1	7.924438
20.871717	0.1	7.952273
20.873383	0.1	7.976652
20.875050	0.1	7.998765
20.876717	0.1	8.019865
20.878383	0.1	8.039356
20.880050	0.1	8.054972
20.881717	0.1	8.065463
20.883383	0.1	8.071721
20.885050	0.1	8.075357
20.886717	0.1	8.076728
20.888383	0.1	8.075297
20.890050	0.1	8.070410
20.891717	0.1	8.061469
20.893383	0.1	8.047939
20.895050	0.1	8.030236
20.896717	0.1	8.009077
20.898383	0.1	7.984519
20.900050	0.1	7.955552
20.901717	0.1	7.921279
20.903383	0.1	7.880688
20.905050	0.1	7.833481
20.906717	0.1	7.780910
20.908383	0.1	7.725358
20.910050	0.1	7.668436
20.911717	0.1	7.610918
20.913383	0.1	7.552863
20.915050	0.1	7.492662
20.916717	0.1	7.428408
20.918383	0.1	7.359863
20.920050	0.1	7.287860
20.921717	0.1	7.213831
20.923383	0.1	7.139802
20.925050	0.1	7.068098
20.926717	0.1	6.999493
20.928383	0.1	6.933034
20.930050	0.1	6.867230
20.931717	0.1	6.800533
20.933383	0.1	6.732464
20.935050	0.1	6.662965
20.936717	0.1	6.591618
20.938383	0.1	6.518364
20.940050	0.1	6.444872
20.941717	0.1	6.373883
20.943383	0.1	6.306827
20.945050	0.1	6.243527
20.946717	0.1	6.182850
20.948383	0.1	6.124139
20.950050	0.1	6.067217
20.951717	0.1	6.011725
20.953383	0.1	5.957723
20.955050	0.1	5.905927
20.956717	0.1	5.857349
20.958383	0.1	5.811870
20.960050	0.1	5.769074
20.961717	0.1	5.728007
20.963383	0.1	5.686820
20.965050	0.1	5.644083
20.966717	0.1	5.600155
20.968383	0.1	5.556822
20.970050	0.1	5.516112
20.971717	0.1	5.480230
20.973383	0.1	5.450785
20.975050	0.1	5.426944
20.976717	0.1	5.405486
20.978383	0.1	5.383134
20.980050	0.1	5.358517
20.981717	0.1	5.332887
20.983383	0.1	5.308926
20.985050	0.1	5.289555
20.986717	0.1	5.276144
20.988383	0.1	5.267620
20.990050	0.1	5.261183
20.991717	0.1	5.253315
20.993383	0.1	5.240858
20.995050	0.1	5.223811
20.996717	0.1	5.207122
20.998383	0.1	5.197048
21.000050	0.1	5.195320
21.001717	0.1	5.197823
21.003383	0.1	5.199194
21.005050	0.1	5.196274
21.006717	0.1	5.188823
21.008383	0.1	5.178869
21.010050	0.1	5.169392
21.011717	0.1	5.162537
21.013383	0.1	5.158603
21.015050	0.1	5.156637
21.016717	0.1	5.154550
21.018383	0.1	5.151213
21.020050	0.1	5.147457
21.021717	0.1	5.146265
21.023383	0.1	5.150199
21.025050	0.1	5.159140
21.026717	0.1	5.170763
21.028383	0.1	5.182445
21.030050	0.1	5.191982
21.031717	0.1	5.198062
21.033383	0.1	5.201936
21.035050	0.1	5.206585
21.036717	0.1	5.213857
21.038383	0.1	5.223990
21.040050	0.1	5.236388
21.041717	0.1	5.250991
21.043383	0.1	5.267859
21.045050	0.1	5.285979
21.046717	0.1	5.303562
21.048383	0.1	5.319655
21.050050	0.1	5.334080
21.051717	0.1	5.347491
21.053383	0.1	5.361259
21.055050	0.1	5.376935
21.056717	0.1	5.395353
21.058383	0.1	5.416274
21.060050	0.1	5.437553
21.061717	0.1	5.456984
21.063383	0.1	5.475045
21.065050	0.1	5.495072
21.066717	0.1	5.520285
21.068383	0.1	5.550623
21.070050	0.1	5.582691
21.071717	0.1	5.612791
21.073383	0.1	5.639375
21.075050	0.1	5.663753
21.076717	0.1	5.688787
21.078383	0.1	5.717099
21.080050	0.1	5.749643
21.081717	0.1	5.785585
21.083383	0.1	5.823613
21.085050	0.1	5.862952
21.086717	0.1	5.904496
21.088383	0.1	5.949736
21.090050	0.1	5.998671
21.091717	0.1	6.049514
21.093383	0.1	6.101251
21.095050	0.1	6.153882
21.096717	0.1	6.207705
21.098383	0.1	6.262362
21.100050	0.1	6.317795
21.101717	0.1	6.374002
21.103383	0.1	6.431640
21.105050	0.1	6.492675
21.106717	0.1	6.558836
21.108383	0.1	6.630421
21.110050	0.1	6.705702
21.111717	0.1	6.781936
21.113383	0.1	6.857276
21.115050	0.1	6.931186
21.116717	0.1	7.003665
21.118383	0.1	7.075608
21.120050	0.1	7.148624
21.121717	0.1	7.223666
21.123383	0.1	7.301093
21.125050	0.1	7.382095
21.126717	0.1	7.467390
21.128383	0.1	7.555604
21.130050	0.1	7.643521
21.131717	0.1	7.727921
21.133383	0.1	7.806719
21.135050	0.1	7.878602
21.136717	0.1	7.943452
21.138383	0.1	8.002818
21.140050	0.1	8.059025
21.141717	0.1	8.114100
21.143383	0.1	8.168877
21.145050	0.1	8.222282
21.146717	0.1	8.271337
21.148383	0.1	8.312881
21.150050	0.1	8.346081
21.151717	0.1	8.371294
21.153383	0.1	8.388460
21.155050	0.1	8.396805
21.156717	0.1	8.395732
21.158383	0.1	8.385540
21.160050	0.1	8.368314
21.161717	0.1	8.347095
21.163383	0.1	8.322835
21.165050	0.1	8.294702
21.166717	0.1	8.261085
21.168383	0.1	8.220673
21.170050	0.1	8.173705
21.171717	0.1	8.122743
21.173383	0.1	8.070350
21.175050	0.1	8.017362
21.176717	0.1	7.962883
21.178383	0.1	7.904649
21.180050	0.1	7.840395
21.181717	0.1	7.768810
21.183383	0.1	7.690251
21.185050	0.1	7.606149
21.186717	0.1	7.518709
21.188383	0.1	7.431031
21.190050	0.1	7.346213
21.191717	0.1	7.266462
21.193383	0.1	7.192970
21.195050	0.1	7.124365
21.196717	0.1	7.057369
21.198383	0.1	6.989778
21.200050	0.1	6.921828
21.201717	0.1	6.855190
21.203383	0.1	6.790758
21.205050	0.1	6.727815
21.206717	0.1	6.665528
21.208383	0.1	6.604553
21.210050	0.1	6.547332
21.211717	0.1	6.496966
21.213383	0.1	6.454587
21.215050	0.1	6.418825
21.216717	0.1	6.386876
21.218383	0.1	6.356538
21.220050	0.1	6.327570
21.221717	0.1	6.301880
21.223383	0.1	6.281495
21.225050	0.1	6.267012
21.226717	0.1	6.257475
21.228383	0.1	6.251872
21.230050	0.1	6.249726
21.231717	0.1	6.251455
21.233383	0.1	6.258071
21.235050	0.1	6.270588
21.236717	0.1	6.288290
21.238383	0.1	6.308258
21.240050	0.1	6.326557
21.241717	0.1	6.341637
21.243383	0.1	6.355226
21.245050	0.1	6.370366
21.246717	0.1	6.389320
21.248383	0.1	6.412208
21.250050	0.1	6.436587
21.251717	0.1	6.459177
21.253383	0.1	6.478966
21.255050	0.1	6.497741
21.256717	0.1	6.518662
21.258383	0.1	6.542683
21.260050	0.1	6.566942
21.261717	0.1	6.586731
21.263383	0.1	6.600321
21.265050	0.1	6.610454
21.266717	0.1	6.620884
21.268383	0.1	6.632150
21.270050	0.1	6.641210
21.271717	0.1	6.644547
21.273383	0.1	6.641508
21.275050	0.1	6.634593
21.276717	0.1	6.626368
21.278383	0.1	6.617248
21.280050	0.1	6.605328
21.281717	0.1	6.589353
21.283383	0.1	6.569148
21.285050	0.1	6.545782
21.286717	0.1	6.520808
21.288383	0.1	6.495297
21.290050	0.1	6.468773
21.291717	0.1	6.439209
21.293383	0.1	6.404460
21.295050	0.1	6.364108
21.296717	0.1	6.319523
21.298383	0.1	6.272853
21.300050	0.1	6.224871
21.301717	0.1	6.175578
21.303383	0.1	6.125391
21.305050	0.1	6.074727
21.306717	0.1	6.023646
21.308383	0.1	5.971849
21.310050	0.1	5.918622
21.311717	0.1	5.864025
21.313383	0.1	5.809367
21.315050	0.1	5.755842
21.316717	0.1	5.703569
21.318383	0.1	5.651534
21.320050	0.1	5.598843
21.321717	0.1	5.545736
21.323383	0.1	5.493462
21.325050	0.1	5.443395
21.326717	0.1	5.397439
21.328383	0.1	5.356610
21.330050	0.1	5.319357
21.331717	0.1	5.282700
21.333383	0.1	5.244494
21.335050	0.1	5.205095
21.336717	0.1	5.166591
21.338383	0.1	5.131662
21.340050	0.1	5.100847
21.341717	0.1	5.071521
21.343383	0.1	5.040765
21.345050	0.1	5.008400
21.346717	0.1	4.975975
21.348383	0.1	4.945636
21.350050	0.1	4.919529
21.351717	0.1	4.898012
21.353383	0.1	4.878700
21.355050	0.1	4.858971
21.356717	0.1	4.837632
21.358383	0.1	4.815579
21.360050	0.1	4.794896
21.361717	0.1	4.777015
21.363383	0.1	4.761637
21.365050	0.1	4.746616
21.366717	0.1	4.729152
21.368383	0.1	4.708886
21.370050	0.1	4.690528
21.371717	0.1	4.679203
21.373383	0.1	4.674673
21.375050	0.1	4.673124
21.376717	0.1	4.671037
21.378383	0.1	4.666627
21.380050	0.1	4.659653
21.381717	0.1	4.650355
21.383383	0.1	4.639626
21.385050	0.1	4.629135
21.386717	0.1	4.621268
21.388383	0.1	4.617393
21.390050	0.1	4.616559
21.391717	0.1	4.617334
21.393383	0.1	4.618585
21.395050	0.1	4.619539
21.396717	0.1	4.619658
21.398383	0.1	4.618883
21.400050	0.1	4.616738
21.401717	0.1	4.612446
21.403383	0.1	4.606545
21.405050	0.1	4.600942
21.406717	0.1	4.597545
21.408383	0.1	4.597366
21.410050	0.1	4.599452
21.411717	0.1	4.601717
21.413383	0.1	4.602552
21.415050	0.1	4.601538
21.416717	0.1	4.599572
21.418383	0.1	4.597783
21.420050	0.1	4.596949
21.421717	0.1	4.596651
21.423383	0.1	4.596472
21.425050	0.1	4.595995
21.426717	0.1	4.594505
21.428383	0.1	4.591346
21.430050	0.1	4.587949
21.431717	0.1	4.586518
21.433383	0.1	4.588127
21.435050	0.1	4.592359
21.436717	0.1	4.598260
21.438383	0.1	4.603923
21.440050	0.1	4.606664
21.441717	0.1	4.604519
21.443383	0.1	4.597724
21.445050	0.1	4.587531
21.446717	0.1	4.576326
21.448383	0.1	4.566849
21.450050	0.1	4.560590
21.451717	0.1	4.556239
21.453383	0.1	4.550994
21.455050	0.1	4.544258
21.456717	0.1	4.537702
21.458383	0.1	4.532278
21.460050	0.1	4.527152
21.461717	0.1	4.521072
21.463383	0.1	4.513741
21.465050	0.1	4.505337
21.466717	0.1	4.496157
21.468383	0.1	4.486800
21.470050	0.1	4.477144
21.471717	0.1	4.466176
21.473383	0.1	4.453838
21.475050	0.1	4.441202
21.476717	0.1	4.429937
21.478383	0.1	4.420638
21.480050	0.1	4.412473
21.481717	0.1	4.403234
21.483383	0.1	4.391790
21.485050	0.1	4.379154
21.486717	0.1	4.367292
21.488383	0.1	4.357457
21.490050	0.1	4.349232
21.491717	0.1	4.341722
21.493383	0.1	4.333735
21.495050	0.1	4.324556
21.496717	0.1	4.313767
21.498383	0.1	4.301906
21.500050	0.1	4.290223
21.501717	0.1	4.279793
21.503383	0.1	4.270673
21.505050	0.1	4.261971
21.506717	0.1	4.253745
21.508383	0.1	4.246772
21.510050	0.1	4.241705
21.511717	0.1	4.237712
21.513383	0.1	4.233063
21.515050	0.1	4.226208
21.516717	0.1	4.217804
21.518383	0.1	4.208803
21.520050	0.1	4.199863
21.521717	0.1	4.191518
21.523383	0.1	4.184723
21.525050	0.1	4.179716
21.526717	0.1	4.175484
21.528383	0.1	4.171074
21.530050	0.1	4.166723
21.531717	0.1	4.163504
21.533383	0.1	4.161060
21.535050	0.1	4.158557
21.536717	0.1	4.155875
21.538383	0.1	4.153431
21.540050	0.1	4.151643
21.541717	0.1	4.151047
21.543383	0.1	4.152477
21.545050	0.1	4.155755
21.546717	0.1	4.158795
21.548383	0.1	4.159928
21.550050	0.1	4.159451
21.551717	0.1	4.159749
21.553383	0.1	4.161716
21.555050	0.1	4.163563
21.556717	0.1	4.162967
21.558383	0.1	4.159689
21.560050	0.1	4.155994
21.561717	0.1	4.154742
21.563383	0.1	4.156590
21.565050	0.1	4.159689
21.566717	0.1	4.162133
21.568383	0.1	4.164338
21.570050	0.1	4.167795
21.571717	0.1	4.172385
21.573383	0.1	4.176319
21.575050	0.1	4.178882
21.576717	0.1	4.180849
21.578383	0.1	4.183471
21.580050	0.1	4.186511
21.581717	0.1	4.189253
21.583383	0.1	4.191995
21.585050	0.1	4.195929
21.586717	0.1	4.202307
21.588383	0.1	4.210949
21.590050	0.1	4.219592
21.591717	0.1	4.225433
21.593383	0.1	4.226983
21.595050	0.1	4.225552
21.596717	0.1	4.223466
21.598383	0.1	4.221976
21.600050	0.1	4.221618
21.601717	0.1	4.223109
21.603383	0.1	4.227579
21.605050	0.1	4.234791
21.606717	0.1	4.243434
21.608383	0.1	4.252255
21.610050	0.1	4.260302
21.611717	0.1	4.266560
21.613383	0.1	4.270673
21.615050	0.1	4.273355
21.616717	0.1	4.275561
21.618383	0.1	4.277528
21.620050	0.1	4.279375
21.621717	0.1	4.281461
21.623383	0.1	4.283846
21.625050	0.1	4.286349
21.626717	0.1	4.290045
21.628383	0.1	4.296541
21.630050	0.1	4.305482
21.631717	0.1	4.314304
21.633383	0.1	4.320622
21.635050	0.1	4.324317
21.636717	0.1	4.327178
21.638383	0.1	4.330576
21.640050	0.1	4.334092
21.641717	0.1	4.336834
21.643383	0.1	4.338920
21.645050	0.1	4.341841
21.646717	0.1	4.346609
21.648383	0.1	4.352033
21.650050	0.1	4.355610
21.651717	0.1	4.356623
21.653383	0.1	4.356623
21.655050	0.1	4.357517
21.656717	0.1	4.359663
21.658383	0.1	4.363299
21.660050	0.1	4.369319
21.661717	0.1	4.378498
21.663383	0.1	4.390538
21.665050	0.1	4.403651
21.666717	0.1	4.415155
21.668383	0.1	4.423559
21.670050	0.1	4.429102
21.671717	0.1	4.433513
21.673383	0.1	4.438520
21.675050	0.1	4.445076
21.676717	0.1	4.451931
21.678383	0.1	4.456818
21.680050	0.1	4.460275
21.681717	0.1	4.465580
21.683383	0.1	4.474998
21.685050	0.1	4.487574
21.686717	0.1	4.501641
21.688383	0.1	4.516959
21.690050	0.1	4.533351
21.691717	0.1	4.549623
21.693383	0.1	4.565060
21.695050	0.1	4.580379
21.696717	0.1	4.596472
21.698383	0.1	4.613281
21.700050	0.1	4.629612
21.701717	0.1	4.644513
21.703383	0.1	4.658938
21.705050	0.1	4.674375
21.706717	0.1	4.691124
21.708383	0.1	4.708410
21.710050	0.1	4.725933
21.711717	0.1	4.743457
21.713383	0.1	4.759908
21.715050	0.1	4.773438
21.716717	0.1	4.783392
21.718383	0.1	4.791200
21.720050	0.1	4.799009
21.721717	0.1	4.807115
21.723383	0.1	4.814863
21.725050	0.1	4.822612
21.726717	0.1	4.831732
21.728383	0.1	4.842103
21.730050	0.1	4.851103
21.731717	0.1	4.855454
21.733383	0.1	4.852534
21.735050	0.1	4.842162
21.736717	0.1	4.827082
21.738383	0.1	4.810810
21.740050	0.1	4.794836
21.741717	0.1	4.778207
21.743383	0.1	4.760206
21.745050	0.1	4.742027
21.746717	0.1	4.725158
21.748383	0.1	4.709482
21.750050	0.1	4.692853
21.751717	0.1	4.673124
21.753383	0.1	4.650176
21.755050	0.1	4.625261
21.756717	0.1	4.598260
21.758383	0.1	4.568339
21.760050	0.1	4.535377
21.761717	0.1	4.500807
21.763383	0.1	4.466594
21.765050	0.1	4.433573
21.766717	0.1	4.400552
21.768383	0.1	4.365623
21.770050	0.1	4.327655
21.771717	0.1	4.287362
21.773383	0.1	4.246891
21.775050	0.1	4.209101
21.776717	0.1	4.175127
21.778383	0.1	4.143775
21.780050	0.1	4.112721
21.781717	0.1	4.081190
21.783383	0.1	4.049897
21.785050	0.1	4.019141
21.786717	0.1	3.988922
21.788383	0.1	3.959596
21.790050	0.1	3.931880
21.791717	0.1	3.905595
21.793383	0.1	3.879726
21.795050	0.1	3.853321
21.796717	0.1	3.826797
21.798383	0.1	3.802002
21.800050	0.1	3.780246
21.801717	0.1	3.760934
21.803383	0.1	3.742635
21.805050	0.1	3.724575
21.806717	0.1	3.707051
21.808383	0.1	3.689826
21.810050	0.1	3.672004
21.811717	0.1	3.654123
21.813383	0.1	3.638208
21.815050	0.1	3.626883
21.816717	0.1	3.620506
21.818383	0.1	3.616929
21.820050	0.1	3.612936
21.821717	0.1	3.606618
21.823383	0.1	3.598392
21.825050	0.1	3.590226
21.826717	0.1	3.584147
21.828383	0.1	3.580094
21.830050	0.1	3.576994
21.831717	0.1	3.574074
21.833383	0.1	3.571809
21.835050	0.1	3.570736
21.836717	0.1	3.570557
21.838383	0.1	3.570795
21.840050	0.1	3.571451
21.841717	0.1	3.574252
21.843383	0.1	3.581226
21.845050	0.1	3.591299
21.846717	0.1	3.600657
21.848383	0.1	3.606081
21.850050	0.1	3.607691
21.851717	0.1	3.607512
21.853383	0.1	3.607035
21.855050	0.1	3.607333
21.856717	0.1	3.608942
21.858383	0.1	3.612101
21.860050	0.1	3.616750
21.861717	0.1	3.622771
21.863383	0.1	3.629387
21.865050	0.1	3.636003
21.866717	0.1	3.643394
21.868383	0.1	3.652215
21.870050	0.1	3.661633
21.871717	0.1	3.670693
21.873383	0.1	3.679216
21.875050	0.1	3.686965
21.876717	0.1	3.693938
21.878383	0.1	3.700495
21.880050	0.1	3.707707
21.881717	0.1	3.716409
21.883383	0.1	3.726959
21.885050	0.1	3.738582
21.886717	0.1	3.748954
21.888383	0.1	3.756166
21.890050	0.1	3.760576
21.891717	0.1	3.763497
21.893383	0.1	3.766656
21.895050	0.1	3.771126
21.896717	0.1	3.777564
21.898383	0.1	3.785849
21.900050	0.1	3.794551
21.901717	0.1	3.802002
21.903383	0.1	3.807724
21.905050	0.1	3.812552
21.906717	0.1	3.817380
21.908383	0.1	3.821612
21.910050	0.1	3.823519
21.911717	0.1	3.821969
21.913383	0.1	3.817618
21.915050	0.1	3.812433
21.916717	0.1	3.807962
21.918383	0.1	3.805161
21.920050	0.1	3.804684
21.921717	0.1	3.806293
21.923383	0.1	3.808975
21.925050	0.1	3.811598
21.926717	0.1	3.812611
21.928383	0.1	3.810466
21.930050	0.1	3.806114
21.931717	0.1	3.801823
21.933383	0.1	3.798723
21.935050	0.1	3.795266
21.936717	0.1	3.789246
21.938383	0.1	3.780961
21.940050	0.1	3.773034
21.941717	0.1	3.767550
21.943383	0.1	3.764272
21.945050	0.1	3.761530
21.946717	0.1	3.757835
21.948383	0.1	3.753364
21.950050	0.1	3.749192
21.951717	0.1	3.745854
21.953383	0.1	3.742397
21.955050	0.1	3.737152
21.956717	0.1	3.729820
21.958383	0.1	3.722072
21.960050	0.1	3.716171
21.961717	0.1	3.712237
21.963383	0.1	3.708363
21.965050	0.1	3.702939
21.966717	0.1	3.696799
21.968383	0.1	3.691793
21.970050	0.1	3.687859
21.971717	0.1	3.683150
21.973383	0.1	3.676534
21.975050	0.1	3.668010
21.976717	0.1	3.658653
21.978383	0.1	3.649831
21.980050	0.1	3.642857
21.981717	0.1	3.638745
21.983383	0.1	3.636718
21.985050	0.1	3.635705
21.986717	0.1	3.635466
21.988383	0.1	3.635824
21.990050	0.1	3.635228
21.991717	0.1	3.633321
21.993383	0.1	3.632188
21.995050	0.1	3.633440
21.996717	0.1	3.635288
21.998383	0.1	3.635347
22.000050	0.1	3.632963
22.001717	0.1	3.628910
22.003383	0.1	3.623665
22.005050	0.1	3.618241
22.006717	0.1	3.614366
22.008383	0.1	3.613770
22.010050	0.1	3.616214
22.011717	0.1	3.618896
22.013383	0.1	3.619313
22.015050	0.1	3.616989
22.016717	0.1	3.613115
22.018383	0.1	3.609121
22.020050	0.1	3.606320
22.021717	0.1	3.606081
22.023383	0.1	3.608823
22.025050	0.1	3.613591
22.026717	0.1	3.619254
22.028383	0.1	3.624678
22.030050	0.1	3.629804
22.031717	0.1	3.635943
22.033383	0.1	3.644169
22.035050	0.1	3.653348
22.036717	0.1	3.662050
22.038383	0.1	3.670156
22.040050	0.1	3.678739
22.041717	0.1	3.689110
22.043383	0.1	3.701627
22.045050	0.1	3.715873
22.046717	0.1	3.730118
22.048383	0.1	3.742576
22.050050	0.1	3.752709
22.051717	0.1	3.762007
22.053383	0.1	3.773451
22.055050	0.1	3.789306
22.056717	0.1	3.808737
22.058383	0.1	3.828466
22.060050	0.1	3.846526
22.061717	0.1	3.863991
22.063383	0.1	3.883004
22.065050	0.1	3.903985
22.066717	0.1	3.925741
22.068383	0.1	3.947497
22.070050	0.1	3.969133
22.071717	0.1	3.990114
22.073383	0.1	4.009426
22.075050	0.1	4.026294
22.076717	0.1	4.041553
22.078383	0.1	4.056216
22.080050	0.1	4.070282
22.081717	0.1	4.083514
22.083383	0.1	4.096389
22.085050	0.1	4.109979
22.086717	0.1	4.124701
22.088383	0.1	4.140675
22.090050	0.1	4.157782
22.091717	0.1	4.174829
22.093383	0.1	4.189849
22.095050	0.1	4.201234
22.096717	0.1	4.208803
22.098383	0.1	4.213095
22.100050	0.1	4.214227
22.101717	0.1	4.212439
22.103383	0.1	4.208982
22.105050	0.1	4.204571
22.106717	0.1	4.198551
22.108383	0.1	4.189193
22.110050	0.1	4.175782
22.111717	0.1	4.159928
22.113383	0.1	4.144848
22.115050	0.1	4.132808
22.116717	0.1	4.123211
22.118383	0.1	4.113376
22.120050	0.1	4.100442
22.121717	0.1	4.082680
22.123383	0.1	4.061163
22.125050	0.1	4.038334
22.126717	0.1	4.016042
22.128383	0.1	3.994584
22.130050	0.1	3.973484
22.131717	0.1	3.952742
22.133383	0.1	3.932774
22.135050	0.1	3.913343
22.136717	0.1	3.892839
22.138383	0.1	3.870130
22.140050	0.1	3.845930
22.141717	0.1	3.822029
22.143383	0.1	3.799558
22.145050	0.1	3.778875
22.146717	0.1	3.760159
22.148383	0.1	3.743112
22.150050	0.1	3.726781
22.151717	0.1	3.711283
22.153383	0.1	3.697694
22.155050	0.1	3.686547
22.156717	0.1	3.677249
22.158383	0.1	3.669143
22.160050	0.1	3.662527
22.161717	0.1	3.657639
22.163383	0.1	3.654242
22.165050	0.1	3.651381
22.166717	0.1	3.648877
22.168383	0.1	3.647208
22.170050	0.1	3.646374
22.171717	0.1	3.646016
22.173383	0.1	3.646553
22.175050	0.1	3.649414
22.176717	0.1	3.655315
22.178383	0.1	3.664851
22.180050	0.1	3.677726
22.181717	0.1	3.692389
22.183383	0.1	3.707469
22.185050	0.1	3.723622
22.186717	0.1	3.742039
22.188383	0.1	3.762126
22.190050	0.1	3.781915
22.191717	0.1	3.800333
22.193383	0.1	3.817857
22.195050	0.1	3.835678
22.196717	0.1	3.854394
22.198383	0.1	3.874123
22.200050	0.1	3.894508
22.201717	0.1	3.915310
22.203383	0.1	3.936649
22.205050	0.1	3.959716
22.206717	0.1	3.985465
22.208383	0.1	4.013419
22.210050	0.1	4.042804
22.211717	0.1	4.073143
22.213383	0.1	4.104138
22.215050	0.1	4.135609
22.216717	0.1	4.168153
22.218383	0.1	4.202128
22.220050	0.1	4.237354
22.221717	0.1	4.272461
22.223383	0.1	4.304827
22.225050	0.1	4.332483
22.226717	0.1	4.356563
22.228383	0.1	4.379869
22.230050	0.1	4.404128
22.231717	0.1	4.428983
22.233383	0.1	4.453063
22.235050	0.1	4.476130
22.236717	0.1	4.498303
22.238383	0.1	4.518748
22.240050	0.1	4.536271
22.241717	0.1	4.550278
22.243383	0.1	4.561067
22.245050	0.1	4.569888
22.246717	0.1	4.578173
22.248383	0.1	4.585684
22.250050	0.1	4.591346
22.251717	0.1	4.594744
22.253383	0.1	4.595936
22.255050	0.1	4.595578
22.256717	0.1	4.594624
22.258383	0.1	4.593134
22.260050	0.1	4.589558
22.261717	0.1	4.581154
22.263383	0.1	4.566074
22.265050	0.1	4.545629
22.266717	0.1	4.522622
22.268383	0.1	4.498005
22.270050	0.1	4.470945
22.271717	0.1	4.441977
22.273383	0.1	4.413367
22.275050	0.1	4.385472
22.276717	0.1	4.355073
22.278383	0.1	4.318834
22.280050	0.1	4.277051
22.281717	0.1	4.233420
22.283383	0.1	4.190982
22.285050	0.1	4.150927
22.286717	0.1	4.112482
22.288383	0.1	4.074455
22.290050	0.1	4.036606
22.291717	0.1	3.999710
22.293383	0.1	3.964126
22.295050	0.1	3.929138
22.296717	0.1	3.893256
22.298383	0.1	3.855586
22.300050	0.1	3.817439
22.301717	0.1	3.781855
22.303383	0.1	3.750980
22.305050	0.1	3.724396
22.306717	0.1	3.699720
22.308383	0.1	3.674805
22.310050	0.1	3.648758
22.311717	0.1	3.621996
22.313383	0.1	3.595650
22.315050	0.1	3.571332
22.316717	0.1	3.550232
22.318383	0.1	3.533125
22.320050	0.1	3.519654
22.321717	0.1	3.508389
22.323383	0.1	3.497660
22.325050	0.1	3.487051
22.326717	0.1	3.477395
22.328383	0.1	3.470421
22.330050	0.1	3.467679
22.331717	0.1	3.469885
22.333383	0.1	3.476024
22.335050	0.1	3.483176
22.336717	0.1	3.489316
22.338383	0.1	3.494561
22.340050	0.1	3.500760
22.341717	0.1	3.509522
22.343383	0.1	3.522098
22.345050	0.1	3.538549
22.346717	0.1	3.558278
22.348383	0.1	3.580272
22.350050	0.1	3.604055
22.351717	0.1	3.629744
22.353383	0.1	3.657282
22.355050	0.1	3.686190
22.356717	0.1	3.715754
22.358383	0.1	3.746271
22.360050	0.1	3.778935
22.361717	0.1	3.814519
22.363383	0.1	3.852964
22.365050	0.1	3.893793
22.366717	0.1	3.936887
22.368383	0.1	3.983379
22.370050	0.1	4.035294
22.371717	0.1	4.092455
22.373383	0.1	4.152239
22.375050	0.1	4.213035
22.376717	0.1	4.275799
22.378383	0.1	4.342199
22.380050	0.1	4.412532
22.381717	0.1	4.485548
22.383383	0.1	4.559756
22.385050	0.1	4.635155
22.386717	0.1	4.713893
22.388383	0.1	4.798174
22.390050	0.1	4.888475
22.391717	0.1	4.984141
22.393383	0.1	5.084336
22.395050	0.1	5.189061
22.396717	0.1	5.298555
22.398383	0.1	5.413115
22.400050	0.1	5.532861
22.401717	0.1	5.657673
22.403383	0.1	5.787313
22.405050	0.1	5.921483
22.406717	0.1	6.061197
22.408383	0.1	6.207765
22.410050	0.1	6.361604
22.411717	0.1	6.521643
22.413383	0.1	6.687403
22.415050	0.1	6.860614
22.416717	0.1	7.043899
22.418383	0.1	7.239283
22.420050	0.1	7.446707
22.421717	0.1	7.664144
22.423383	0.1	7.888675
22.425050	0.1	8.118809
22.426717	0.1	8.354843
22.428383	0.1	8.598626
22.430050	0.1	8.853317
22.431717	0.1	9.121836
22.433383	0.1	9.405554
22.435050	0.1	9.703756
22.436717	0.1	10.015369
22.438383	0.1	10.340214
22.440050	0.1	10.679365
22.441717	0.1	11.033297
22.443383	0.1	11.400820
22.445050	0.1	11.781157
22.446717	0.1	12.175620
22.448383	0.1	12.586177
22.450050	0.1	13.013662
22.451717	0.1	13.458908
22.453383	0.1	13.924123
22.455050	0.1	14.412702
22.456717	0.1	14.926971
22.458383	0.1	15.466333
22.460050	0.1	16.028703
22.461717	0.1	16.613306
22.463383	0.1	17.221392
22.465050	0.1	17.853917
22.466717	0.1	18.510581
22.468383	0.1	19.190670
22.470050	0.1	19.895614
22.471717	0.1	20.629348
22.473383	0.1	21.394314
22.475050	0.1	22.189499
22.476717	0.1	23.012580
22.478383	0.1	23.862840
22.480050	0.1	24.741472
22.481717	0.1	25.651337
22.483383	0.1	26.595833
22.485050	0.1	27.577461
22.486717	0.1	28.597416
22.488383	0.1	29.656710
22.490050	0.1	30.756893
22.491717	0.1	31.899156
22.493383	0.1	33.083679
22.495050	0.1	34.310462
22.496717	0.1	35.580995
22.498383	0.1	36.898973
22.500050	0.1	38.269462
22.501717	0.1	39.696159
22.503383	0.1	41.180434
22.505050	0.1	42.723360
22.506717	0.1	44.327381
22.508383	0.1	45.995775
22.510050	0.1	47.730926
22.511717	0.1	49.535099
22.513383	0.1	51.411691
22.515050	0.1	53.365889
22.516717	0.1	55.403295
22.518383	0.1	57.529155
22.520050	0.1	59.747580
22.521717	0.1	62.061552
22.523383	0.1	64.473931
22.525050	0.1	66.989128
22.526717	0.1	69.611494
22.528383	0.1	72.343473
22.530050	0.1	75.185005
22.531717	0.1	78.134243
22.533383	0.1	81.189458
22.535050	0.1	84.348922
22.536717	0.1	87.611740
22.538383	0.1	90.977615
22.540050	0.1	94.445115
22.541717	0.1	98.009533
22.543383	0.1	101.663417
22.545050	0.1	105.397350
22.546717	0.1	109.199590
22.548383	0.1	113.057441
22.550050	0.1	116.958327
22.551717	0.1	120.889790
22.553383	0.1	124.836989
22.555050	0.1	128.782399
22.556717	0.1	132.707663
22.558383	0.1	136.596092
22.560050	0.1	140.430816
22.561717	0.1	144.192466
22.563383	0.1	147.859403
22.565050	0.1	151.410112
22.566717	0.1	154.824743
22.568383	0.1	158.083746
22.570050	0.1	161.166737
22.571717	0.1	164.054344
22.573383	0.1	166.728626
22.575050	0.1	169.172714
22.576717	0.1	171.369563
22.578383	0.1	173.302899
22.580050	0.1	174.958061
22.581717	0.1	176.323067
22.583383	0.1	177.387665
22.585050	0.1	178.143750
22.586717	0.1	178.587149
22.588383	0.1	178.717803
22.590050	0.1	178.537320
22.591717	0.1	178.047131
22.593383	0.1	177.248071
22.595050	0.1	176.142465
22.596717	0.1	174.736331
22.598383	0.1	173.038672
22.600050	0.1	171.059380
22.601717	0.1	168.809782
22.603383	0.1	166.304002
22.605050	0.1	163.558314
22.606717	0.1	160.588155
22.608383	0.1	157.408604
22.610050	0.1	154.034981
22.611717	0.1	150.484273
22.613383	0.1	146.775374
22.615050	0.1	142.927298
22.616717	0.1	138.957926
22.618383	0.1	134.885498
22.620050	0.1	130.730518
22.621717	0.1	126.515038
22.623383	0.1	122.258432
22.625050	0.1	117.975600
22.626717	0.1	113.679714
22.628383	0.1	109.385795
22.630050	0.1	105.110056
22.631717	0.1	100.867635
22.633383	0.1	96.671766
22.635050	0.1	92.534309
22.636717	0.1	88.466530
22.638383	0.1	84.479337
22.640050	0.1	80.582266
22.641717	0.1	76.782887
22.643383	0.1	73.087816
22.645050	0.1	69.503431
22.646717	0.1	66.035275
22.648383	0.1	62.687878
22.650050	0.1	59.465352
22.651717	0.1	56.370739
22.653383	0.1	53.405288
22.655050	0.1	50.570312
22.656717	0.1	47.867480
22.658383	0.1	45.297149
22.660050	0.1	42.857351
22.661717	0.1	40.545287
22.663383	0.1	38.358750
22.665050	0.1	36.295774
22.666717	0.1	34.353795
22.668383	0.1	32.529416
22.670050	0.1	30.819001
22.671717	0.1	29.221000
22.673383	0.1	27.735175
22.675050	0.1	26.359500
22.676717	0.1	25.089146
22.678383	0.1	23.918213
22.680050	0.1	22.840918
22.681717	0.1	21.852137
22.683383	0.1	20.947577
22.685050	0.1	20.124496
22.686717	0.1	19.381584
22.688383	0.1	18.717111
22.690050	0.1	18.127264
22.691717	0.1	17.606200
22.693383	0.1	17.147721
22.695050	0.1	16.747833
22.696717	0.1	16.404689
22.698383	0.1	16.117097
22.700050	0.1	15.883208
22.701717	0.1	15.700222
22.703383	0.1	15.564323
22.705050	0.1	15.471996
22.706717	0.1	15.421034
22.708383	0.1	15.409411
22.710050	0.1	15.433551
22.711717	0.1	15.488924
22.713383	0.1	15.572310
22.715050	0.1	15.682579
22.716717	0.1	15.819074
22.718383	0.1	15.980483
22.720050	0.1	16.164661
22.721717	0.1	16.368509
22.723383	0.1	16.589047
22.725050	0.1	16.824366
22.726717	0.1	17.072798
22.728383	0.1	17.331959
22.730050	0.1	17.599166
22.731717	0.1	17.871977
22.733383	0.1	18.147648
22.735050	0.1	18.423380
22.736717	0.1	18.697799
22.738383	0.1	18.971325
22.740050	0.1	19.243003
22.741717	0.1	19.508542
22.743383	0.1	19.763352
22.745050	0.1	20.004512
22.746717	0.1	20.230116
22.748383	0.1	20.438672
22.750050	0.1	20.629169
22.751717	0.1	20.800473
22.753383	0.1	20.950915
22.755050	0.1	21.078767
22.756717	0.1	21.183075
22.758383	0.1	21.262647
22.760050	0.1	21.315576
22.761717	0.1	21.339716
22.763383	0.1	21.334471
22.765050	0.1	21.299781
22.766717	0.1	21.235825
22.768383	0.1	21.143378
22.770050	0.1	21.023454
22.771717	0.1	20.876409
22.773383	0.1	20.702244
22.775050	0.1	20.500900
22.776717	0.1	20.272375
22.778383	0.1	20.016910
22.780050	0.1	19.734741
22.781717	0.1	19.426943
22.783383	0.1	19.096018
22.785050	0.1	18.745185
22.786717	0.1	18.377782
22.788383	0.1	17.996431
22.790050	0.1	17.602087
22.791717	0.1	17.194689
22.793383	0.1	16.774596
22.795050	0.1	16.343893
22.796717	0.1	15.905381
22.798383	0.1	15.460850
22.800050	0.1	15.010298
22.801717	0.1	14.553607
22.803383	0.1	14.092983
22.805050	0.1	13.632596
22.806717	0.1	13.176144
22.808383	0.1	12.725652
22.810050	0.1	12.281776
22.811717	0.1	11.844695
22.813383	0.1	11.415601
22.815050	0.1	10.995985
22.816717	0.1	10.585845
22.818383	0.1	10.184527
22.820050	0.1	9.792984
22.821717	0.1	9.414256
22.823383	0.1	9.050310
22.825050	0.1	8.700789
22.826717	0.1	8.364082
22.828383	0.1	8.039892
22.830050	0.1	7.730306
22.831717	0.1	7.437051
22.833383	0.1	7.159591
22.835050	0.1	6.895721
22.836717	0.1	6.643474
22.838383	0.1	6.402135
22.840050	0.1	6.172479
22.841717	0.1	5.955816
22.843383	0.1	5.752027
22.845050	0.1	5.560041
22.846717	0.1	5.379737
22.848383	0.1	5.211711
22.850050	0.1	5.054474
22.851717	0.1	4.905105
22.853383	0.1	4.762948
22.855050	0.1	4.630447
22.856717	0.1	4.510522
22.858383	0.1	4.403413
22.860050	0.1	4.306376
22.861717	0.1	4.216671
22.863383	0.1	4.132509
22.865050	0.1	4.052937
22.866717	0.1	3.977180
22.868383	0.1	3.904402
22.870050	0.1	3.834009
22.871717	0.1	3.767550
22.873383	0.1	3.708661
22.875050	0.1	3.659666
22.876717	0.1	3.619611
22.878383	0.1	3.585100
22.880050	0.1	3.552258
22.881717	0.1	3.518820
22.883383	0.1	3.484190
22.885050	0.1	3.449321
22.886717	0.1	3.416836
22.888383	0.1	3.390551
22.890050	0.1	3.372014
22.891717	0.1	3.359735
22.893383	0.1	3.350139
22.895050	0.1	3.340244
22.896717	0.1	3.329814
22.898383	0.1	3.319740
22.900050	0.1	3.310144
22.901717	0.1	3.300131
22.903383	0.1	3.289700
22.905050	0.1	3.279388
22.906717	0.1	3.269136
22.908383	0.1	3.258527
22.910050	0.1	3.247917
22.911717	0.1	3.239036
22.913383	0.1	3.232777
22.915050	0.1	3.229141
22.916717	0.1	3.228128
22.918383	0.1	3.230870
22.920050	0.1	3.237844
22.921717	0.1	3.247261
22.923383	0.1	3.256440
22.925050	0.1	3.263951
22.926717	0.1	3.270209
22.928383	0.1	3.276468
22.930050	0.1	3.282964
22.931717	0.1	3.288448
22.933383	0.1	3.292918
22.935050	0.1	3.299058
22.936717	0.1	3.309667
22.938383	0.1	3.325224
22.940050	0.1	3.343940
22.941717	0.1	3.363967
22.943383	0.1	3.384471
22.945050	0.1	3.405810
22.946717	0.1	3.428221
22.948383	0.1	3.452063
22.950050	0.1	3.477395
22.951717	0.1	3.503859
22.953383	0.1	3.530383
22.955050	0.1	3.555835
22.956717	0.1	3.580749
22.958383	0.1	3.606856
22.960050	0.1	3.635466
22.961717	0.1	3.666163
22.963383	0.1	3.697157
22.965050	0.1	3.726721
22.966717	0.1	3.755510
22.968383	0.1	3.786147
22.970050	0.1	3.820896
22.971717	0.1	3.859699
22.973383	0.1	3.901899
22.975050	0.1	3.947437
22.976717	0.1	3.995478
22.978383	0.1	4.044175
22.980050	0.1	4.092038
22.981717	0.1	4.139245
22.983383	0.1	4.187465
22.985050	0.1	4.238606
22.986717	0.1	4.293859
22.988383	0.1	4.353225
22.990050	0.1	4.416526
22.991717	0.1	4.483521
22.993383	0.1	4.553795
22.995050	0.1	4.627645
22.996717	0.1	4.705489
22.998383	0.1	4.787147
23.000050	0.1	4.871905
23.001717	0.1	4.959226
23.003383	0.1	5.048573
23.005050	0.1	5.139649
23.006717	0.1	5.232692
23.008383	0.1	5.328298
23.010050	0.1	5.427003
23.011717	0.1	5.528987
23.013383	0.1	5.634547
23.015050	0.1	5.745530
23.016717	0.1	5.864561
23.018383	0.1	5.992055
23.020050	0.1	6.124795
23.021717	0.1	6.259203
23.023383	0.1	6.394327
23.025050	0.1	6.532014
23.026717	0.1	6.674290
23.028383	0.1	6.821692
23.030050	0.1	6.973982
23.031717	0.1	7.131041
23.033383	0.1	7.292808
23.035050	0.1	7.458151
23.036717	0.1	7.625103
23.038383	0.1	7.791460
23.040050	0.1	7.956863
23.041717	0.1	8.122504
23.043383	0.1	8.288861
23.045050	0.1	8.454741
23.046717	0.1	8.618653
23.048383	0.1	8.779705
23.050050	0.1	8.936465
23.051717	0.1	9.086311
23.053383	0.1	9.227455
23.055050	0.1	9.360493
23.056717	0.1	9.486020
23.058383	0.1	9.602428
23.060050	0.1	9.707869
23.061717	0.1	9.803117
23.063383	0.1	9.890259
23.065050	0.1	9.969354
23.066717	0.1	10.037602
23.068383	0.1	10.091544
23.070050	0.1	10.129452
23.071717	0.1	10.151148
23.073383	0.1	10.157228
23.075050	0.1	10.147930
23.076717	0.1	10.123790
23.078383	0.1	10.085524
23.080050	0.1	10.033370
23.081717	0.1	9.967447
23.083383	0.1	9.888232
23.085050	0.1	9.797156
23.086717	0.1	9.695888
23.088383	0.1	9.585858
23.090050	0.1	9.466708
23.091717	0.1	9.335578
23.093383	0.1	9.189964
23.095050	0.1	9.030819
23.096717	0.1	8.861781
23.098383	0.1	8.685709
23.100050	0.1	8.503557
23.101717	0.1	8.316041
23.103383	0.1	8.124769
23.105050	0.1	7.931114
23.106717	0.1	7.735610
23.108383	0.1	7.538558
23.110050	0.1	7.340968
23.111717	0.1	7.143975
23.113383	0.1	6.948591
23.115050	0.1	6.755770
23.116717	0.1	6.566465
23.118383	0.1	6.381035
23.120050	0.1	6.198645
23.121717	0.1	6.017805
23.123383	0.1	5.839110
23.125050	0.1	5.665005
23.126717	0.1	5.497754
23.128383	0.1	5.337477
23.130050	0.1	5.183041
23.131717	0.1	5.033911
23.133383	0.1	4.889846
23.135050	0.1	4.751504
23.136717	0.1	4.620493
23.138383	0.1	4.497767
23.140050	0.1	4.383207
23.141717	0.1	4.276097
23.143383	0.1	4.175604
23.145050	0.1	4.080117
23.146717	0.1	3.988147
23.148383	0.1	3.898978
23.150050	0.1	3.812313
23.151717	0.1	3.727973
23.153383	0.1	3.646136
23.155050	0.1	3.568650
23.156717	0.1	3.499091
23.158383	0.1	3.439605
23.160050	0.1	3.388763
23.161717	0.1	3.343165
23.163383	0.1	3.300131
23.165050	0.1	3.258765
23.166717	0.1	3.218770
23.168383	0.1	3.180862
23.170050	0.1	3.145993
23.171717	0.1	3.114581
23.173383	0.1	3.085375
23.175050	0.1	3.057242
23.176717	0.1	3.029764
23.178383	0.1	3.003478
23.180050	0.1	2.979756
23.181717	0.1	2.959788
23.183383	0.1	2.943278
23.185050	0.1	2.928198
23.186717	0.1	2.913177
23.188383	0.1	2.898038
23.190050	0.1	2.883017
23.191717	0.1	2.868295
23.193383	0.1	2.854407
23.195050	0.1	2.842188
23.196717	0.1	2.832353
23.198383	0.1	2.824366
23.200050	0.1	2.817273
23.201717	0.1	2.811134
23.203383	0.1	2.806008
23.205050	0.1	2.800465
23.206717	0.1	2.792180
23.208383	0.1	2.780795
23.210050	0.1	2.768636
23.211717	0.1	2.758265
23.213383	0.1	2.750755
23.215050	0.1	2.746523
23.216717	0.1	2.745152
23.218383	0.1	2.745450
23.220050	0.1	2.745867
23.221717	0.1	2.745509
23.223383	0.1	2.744317
23.225050	0.1	2.742469
23.226717	0.1	2.740324
23.228383	0.1	2.738595
23.230050	0.1	2.737820
23.231717	0.1	2.738476
23.233383	0.1	2.741218
23.235050	0.1	2.745986
23.236717	0.1	2.750576
23.238383	0.1	2.752245
23.240050	0.1	2.749980
23.241717	0.1	2.745748
23.243383	0.1	2.743185
23.245050	0.1	2.744258
23.246717	0.1	2.748072
23.248383	0.1	2.752364
23.250050	0.1	2.756477
23.251717	0.1	2.760708
23.253383	0.1	2.764821
23.255050	0.1	2.768457
23.256717	0.1	2.771735
23.258383	0.1	2.775192
23.260050	0.1	2.779424
23.261717	0.1	2.784372
23.263383	0.1	2.789617
23.265050	0.1	2.795220
23.266717	0.1	2.801478
23.268383	0.1	2.808035
23.270050	0.1	2.814353
23.271717	0.1	2.820492
23.273383	0.1	2.827525
23.275050	0.1	2.835810
23.276717	0.1	2.844930
23.278383	0.1	2.853811
23.280050	0.1	2.861083
23.281717	0.1	2.866268
23.283383	0.1	2.870858
23.285050	0.1	2.877295
23.286717	0.1	2.887070
23.288383	0.1	2.898157
23.290050	0.1	2.905727
23.291717	0.1	2.906859
23.293383	0.1	2.903760
23.295050	0.1	2.900303
23.296717	0.1	2.898812
23.298383	0.1	2.899647
23.300050	0.1	2.901733
23.301717	0.1	2.902746
23.303383	0.1	2.900422
23.305050	0.1	2.894163
23.306717	0.1	2.885878
23.308383	0.1	2.878130
23.310050	0.1	2.872527
23.311717	0.1	2.868533
23.313383	0.1	2.863944
23.315050	0.1	2.857506
23.316717	0.1	2.850056
23.318383	0.1	2.843440
23.320050	0.1	2.838254
23.321717	0.1	2.833545
23.323383	0.1	2.827525
23.325050	0.1	2.819777
23.326717	0.1	2.811253
23.328383	0.1	2.803266
23.330050	0.1	2.796352
23.331717	0.1	2.790511
23.333383	0.1	2.785742
23.335050	0.1	2.781987
23.336717	0.1	2.778530
23.338383	0.1	2.774716
23.340050	0.1	2.770484
23.341717	0.1	2.766013
23.343383	0.1	2.760649
23.345050	0.1	2.753854
23.346717	0.1	2.746403
23.348383	0.1	2.738714
23.350050	0.1	2.730072
23.351717	0.1	2.720058
23.353383	0.1	2.709270
23.355050	0.1	2.698600
23.356717	0.1	2.688945
23.358383	0.1	2.680719
23.360050	0.1	2.673149
23.361717	0.1	2.665401
23.363383	0.1	2.657771
23.365050	0.1	2.650619
23.366717	0.1	2.644360
23.368383	0.1	2.639771
23.370050	0.1	2.638042
23.371717	0.1	2.639294
23.373383	0.1	2.641797
23.375050	0.1	2.642155
23.376717	0.1	2.638877
23.378383	0.1	2.633393
23.380050	0.1	2.628505
23.381717	0.1	2.626062
23.383383	0.1	2.625525
23.385050	0.1	2.625883
23.386717	0.1	2.626777
23.388383	0.1	2.629340
23.390050	0.1	2.634406
23.391717	0.1	2.641320
23.393383	0.1	2.648175
23.395050	0.1	2.653122
23.396717	0.1	2.655089
23.398383	0.1	2.654374
23.400050	0.1	2.652586
23.401717	0.1	2.651870
23.403383	0.1	2.653718
23.405050	0.1	2.658546
23.406717	0.1	2.665460
23.408383	0.1	2.672970
23.410050	0.1	2.680481
23.411717	0.1	2.688527
23.413383	0.1	2.697408
23.415050	0.1	2.705872
23.416717	0.1	2.712131
23.418383	0.1	2.715886
23.420050	0.1	2.718151
23.421717	0.1	2.720237
23.423383	0.1	2.722502
23.425050	0.1	2.724946
23.426717	0.1	2.727866
23.428383	0.1	2.731919
23.430050	0.1	2.736211
23.431717	0.1	2.739132
23.433383	0.1	2.739787
23.435050	0.1	2.738595
23.436717	0.1	2.736271
23.438383	0.1	2.733529
23.440050	0.1	2.731085
23.441717	0.1	2.730251
23.443383	0.1	2.731979
23.445050	0.1	2.736092
23.446717	0.1	2.740145
23.448383	0.1	2.741277
23.450050	0.1	2.738357
23.451717	0.1	2.732873
23.453383	0.1	2.726913
23.455050	0.1	2.721965
23.456717	0.1	2.718568
23.458383	0.1	2.716303
23.460050	0.1	2.714157
23.461717	0.1	2.711117
23.463383	0.1	2.706647
23.465050	0.1	2.701223
23.466717	0.1	2.695680
23.468383	0.1	2.690792
23.470050	0.1	2.686680
23.471717	0.1	2.682626
23.473383	0.1	2.678096
23.475050	0.1	2.673328
23.476717	0.1	2.669096
23.478383	0.1	2.665103
23.480050	0.1	2.660453
23.481717	0.1	2.655685
23.483383	0.1	2.652347
23.485050	0.1	2.651334
23.486717	0.1	2.652288
23.488383	0.1	2.654612
23.490050	0.1	2.657950
23.491717	0.1	2.662242
23.493383	0.1	2.667964
23.495050	0.1	2.675533
23.496717	0.1	2.685368
23.498383	0.1	2.697408
23.500050	0.1	2.710521
23.501717	0.1	2.722740
23.503383	0.1	2.732933
23.505050	0.1	2.741933
23.506717	0.1	2.752185
23.508383	0.1	2.765238
23.510050	0.1	2.781391
23.511717	0.1	2.800107
23.513383	0.1	2.820432
23.515050	0.1	2.841771
23.516717	0.1	2.864421
23.518383	0.1	2.889395
23.520050	0.1	2.916813
23.521717	0.1	2.945960
23.523383	0.1	2.977431
23.525050	0.1	3.013194
23.526717	0.1	3.054321
23.528383	0.1	3.098965
23.530050	0.1	3.144801
23.531717	0.1	3.192008
23.533383	0.1	3.242374
23.535050	0.1	3.296316
23.536717	0.1	3.352821
23.538383	0.1	3.410995
23.540050	0.1	3.471792
23.541717	0.1	3.536523
23.543383	0.1	3.604889
23.545050	0.1	3.676534
23.546717	0.1	3.752828
23.548383	0.1	3.836096
23.550050	0.1	3.927410
23.551717	0.1	4.026354
23.553383	0.1	4.132331
23.555050	0.1	4.244387
23.556717	0.1	4.360080
23.558383	0.1	4.476488
23.560050	0.1	4.593790
23.561717	0.1	4.715205
23.563383	0.1	4.843712
23.565050	0.1	4.981697
23.566717	0.1	5.132079
23.568383	0.1	5.296707
23.570050	0.1	5.474925
23.571717	0.1	5.663693
23.573383	0.1	5.859495
23.575050	0.1	6.060958
23.576717	0.1	6.269396
23.578383	0.1	6.487012
23.580050	0.1	6.716133
23.581717	0.1	6.960035
23.583383	0.1	7.220746
23.585050	0.1	7.498205
23.586717	0.1	7.791341
23.588383	0.1	8.099139
23.590050	0.1	8.421898
23.591717	0.1	8.761108
23.593383	0.1	9.116948
23.595050	0.1	9.487153
23.596717	0.1	9.870530
23.598383	0.1	10.270239
23.600050	0.1	10.691822
23.601717	0.1	11.138857
23.603383	0.1	11.611164
23.605050	0.1	12.106121
23.606717	0.1	12.621225
23.608383	0.1	13.156236
23.610050	0.1	13.712586
23.611717	0.1	14.291287
23.613383	0.1	14.893056
23.615050	0.1	15.519680
23.616717	0.1	16.172887
23.618383	0.1	16.852857
23.620050	0.1	17.558755
23.621717	0.1	18.291474
23.623383	0.1	19.053460
23.625050	0.1	19.846202
23.626717	0.1	20.669462
23.628383	0.1	21.522821
23.630050	0.1	22.406758
23.631717	0.1	23.321213
23.633383	0.1	24.266006
23.635050	0.1	25.241913
23.636717	0.1	26.250781
23.638383	0.1	27.294399
23.640050	0.1	28.373839
23.641717	0.1	29.490413
23.643383	0.1	30.644836
23.645050	0.1	31.837108
23.646717	0.1	33.066513
23.648383	0.1	34.333529
23.650050	0.1	35.639705
23.651717	0.1	36.987486
23.653383	0.1	38.379731
23.655050	0.1	39.818647
23.656717	0.1	41.305485
23.658383	0.1	42.841437
23.660050	0.1	44.428470
23.661717	0.1	46.069029
23.663383	0.1	47.765913
23.665050	0.1	49.521330
23.666717	0.1	51.336768
23.668383	0.1	53.214494
23.670050	0.1	55.158857
23.671717	0.1	57.176117
23.673383	0.1	59.272293
23.675050	0.1	61.451677
23.676717	0.1	63.717846
23.678383	0.1	66.073064
23.680050	0.1	68.519298
23.681717	0.1	71.059648
23.683383	0.1	73.698942
23.685050	0.1	76.442127
23.686717	0.1	79.292183
23.688383	0.1	82.250540
23.690050	0.1	85.318809
23.691717	0.1	88.499611
23.693383	0.1	91.794258
23.695050	0.1	95.201379
23.696717	0.1	98.718053
23.698383	0.1	102.341062
23.700050	0.1	106.065399
23.701717	0.1	109.883494
23.703383	0.1	113.786406
23.705050	0.1	117.765672
23.706717	0.1	121.813722
23.708383	0.1	125.923164
23.710050	0.1	130.084046
23.711717	0.1	134.282895
23.713383	0.1	138.503500
23.715050	0.1	142.727443
23.716717	0.1	146.934160
23.718383	0.1	151.102075
23.720050	0.1	155.209729
23.721717	0.1	159.236441
23.723383	0.1	163.161645
23.725050	0.1	166.964362
23.726717	0.1	170.623074
23.728383	0.1	174.114655
23.730050	0.1	177.416335
23.731717	0.1	180.508505
23.733383	0.1	183.374952
23.735050	0.1	185.999166
23.736717	0.1	188.361954
23.738383	0.1	190.444481
23.740050	0.1	192.231130
23.741717	0.1	193.709027
23.743383	0.1	194.867086
23.745050	0.1	195.696187
23.746717	0.1	196.189773
23.748383	0.1	196.343732
23.750050	0.1	196.158004
23.751717	0.1	195.637059
23.753383	0.1	194.786441
23.755050	0.1	193.609666
23.756717	0.1	192.109596
23.758383	0.1	190.292370
23.760050	0.1	188.167762
23.761717	0.1	185.747873
23.763383	0.1	183.046292
23.765050	0.1	180.078636
23.766717	0.1	176.863800
23.768383	0.1	173.422764
23.770050	0.1	169.776033
23.771717	0.1	165.942679
23.773383	0.1	161.941121
23.775050	0.1	157.789776
23.776717	0.1	153.506407
23.778383	0.1	149.108419
23.780050	0.1	144.613811
23.781717	0.1	140.042492
23.783383	0.1	135.415204
23.785050	0.1	130.752452
23.786717	0.1	126.072414
23.788383	0.1	121.389694
23.790050	0.1	116.718299
23.791717	0.1	112.073786
23.793383	0.1	107.471770
23.795050	0.1	102.926260
23.796717	0.1	98.449773
23.798383	0.1	94.053691
23.800050	0.1	89.746540
23.801717	0.1	85.534876
23.803383	0.1	81.425076
23.805050	0.1	77.423458
23.806717	0.1	73.536639
23.808383	0.1	69.771175
23.810050	0.1	66.132728
23.811717	0.1	62.625531
23.813383	0.1	59.251670
23.815050	0.1	56.011799
23.816717	0.1	52.906338
23.818383	0.1	49.935284
23.820050	0.1	47.097924
23.821717	0.1	44.392350
23.823383	0.1	41.815999
23.825050	0.1	39.365473
23.826717	0.1	37.037494
23.828383	0.1	34.829380
23.830050	0.1	32.739462
23.831717	0.1	30.766191
23.833383	0.1	28.907241
23.835050	0.1	27.158858
23.836717	0.1	25.516094
23.838383	0.1	23.974480
23.840050	0.1	22.530140
23.841717	0.1	21.178128
23.843383	0.1	19.911767
23.845050	0.1	18.724979
23.846717	0.1	17.614485
23.848383	0.1	16.578854
23.850050	0.1	15.615941
23.851717	0.1	14.721037
23.853383	0.1	13.888300
23.855050	0.1	13.113082
23.856717	0.1	12.393237
23.858383	0.1	11.727513
23.860050	0.1	11.112810
23.861717	0.1	10.544599
23.863383	0.1	10.019422
23.865050	0.1	9.534598
23.866717	0.1	9.086431
23.868383	0.1	8.670569
23.870050	0.1	8.284569
23.871717	0.1	7.928372
23.873383	0.1	7.602931
23.875050	0.1	7.307709
23.876717	0.1	7.039905
23.878383	0.1	6.795884
23.880050	0.1	6.572247
23.881717	0.1	6.365657
23.883383	0.1	6.173194
23.885050	0.1	5.993784
23.886717	0.1	5.827725
23.888383	0.1	5.674959
23.890050	0.1	5.533874
23.891717	0.1	5.402625
23.893383	0.1	5.280972
23.895050	0.1	5.169571
23.896717	0.1	5.068958
23.898383	0.1	4.978299
23.900050	0.1	4.895211
23.901717	0.1	4.816950
23.903383	0.1	4.741907
23.905050	0.1	4.670441
23.906717	0.1	4.603863
23.908383	0.1	4.542530
23.910050	0.1	4.485488
23.911717	0.1	4.431963
23.913383	0.1	4.381955
23.915050	0.1	4.335702
23.916717	0.1	4.292608
23.918383	0.1	4.251242
23.920050	0.1	4.210651
23.921717	0.1	4.170895
23.923383	0.1	4.132509
23.925050	0.1	4.095316
23.926717	0.1	4.058123
23.928383	0.1	4.020512
23.930050	0.1	3.983557
23.931717	0.1	3.948450
23.933383	0.1	3.915251
23.935050	0.1	3.882468
23.936717	0.1	3.849030
23.938383	0.1	3.815532
23.940050	0.1	3.783167
23.941717	0.1	3.751338
23.943383	0.1	3.717900
23.945050	0.1	3.681421
23.946717	0.1	3.643215
23.948383	0.1	3.606439
23.950050	0.1	3.573001
23.951717	0.1	3.542125
23.953383	0.1	3.512264
23.955050	0.1	3.482640
23.956717	0.1	3.453791
23.958383	0.1	3.425896
23.960050	0.1	3.398538
23.961717	0.1	3.370762
23.963383	0.1	3.341317
23.965050	0.1	3.309787
23.966717	0.1	3.276825
23.968383	0.1	3.243745
23.970050	0.1	3.212214
23.971717	0.1	3.183603
23.973383	0.1	3.157556
23.975050	0.1	3.133416
23.976717	0.1	3.110588
23.978383	0.1	3.088355
23.980050	0.1	3.066242
23.981717	0.1	3.044784
23.983383	0.1	3.024519
23.985050	0.1	3.004313
23.986717	0.1	2.982557
23.988383	0.1	2.959073
23.990050	0.1	2.936065
23.991717	0.1	2.916157
23.993383	0.1	2.899528
23.995050	0.1	2.884269
23.996717	0.1	2.868593
23.998383	0.1	2.851606
24.000050	0.1	2.833843
24.001717	0.1	2.816856
24.003383	0.1	2.802432
24.005050	0.1	2.791584
24.006717	0.1	2.783537
24.008383	0.1	2.776742
24.010050	0.1	2.769292
24.011717	0.1	2.759576
24.013383	0.1	2.747953
24.015050	0.1	2.735675
24.016717	0.1	2.723694
24.018383	0.1	2.711892
24.020050	0.1	2.700746
24.021717	0.1	2.690673
24.023383	0.1	2.681971
24.025050	0.1	2.673865
24.026717	0.1	2.665043
24.028383	0.1	2.655089
24.030050	0.1	2.645433
24.031717	0.1	2.637685
24.033383	0.1	2.632082
24.035050	0.1	2.626419
24.036717	0.1	2.618075
24.038383	0.1	2.606929
24.040050	0.1	2.595544
24.041717	0.1	2.586425
24.043383	0.1	2.579451
24.045050	0.1	2.573133
24.046717	0.1	2.567887
24.048383	0.1	2.565324
24.050050	0.1	2.566040
24.051717	0.1	2.568543
24.053383	0.1	2.571166
24.055050	0.1	2.573013
24.056717	0.1	2.573908
24.058383	0.1	2.573550
24.060050	0.1	2.570391
24.061717	0.1	2.563119
24.063383	0.1	2.553165
24.065050	0.1	2.544403
24.066717	0.1	2.540052
24.068383	0.1	2.540350
24.070050	0.1	2.543926
24.071717	0.1	2.548874
24.073383	0.1	2.552629
24.075050	0.1	2.553582
24.076717	0.1	2.551913
24.078383	0.1	2.549589
24.080050	0.1	2.548635
24.081717	0.1	2.549350
24.083383	0.1	2.550602
24.085050	0.1	2.551675
24.086717	0.1	2.552867
24.088383	0.1	2.554178
24.090050	0.1	2.554894
24.091717	0.1	2.554774
24.093383	0.1	2.555132
24.095050	0.1	2.557814
24.096717	0.1	2.563000
24.098383	0.1	2.568126
24.100050	0.1	2.570629
24.101717	0.1	2.570868
24.103383	0.1	2.572119
24.105050	0.1	2.576888
24.106717	0.1	2.584100
24.108383	0.1	2.590180
24.110050	0.1	2.592743
24.111717	0.1	2.592266
24.113383	0.1	2.590597
24.115050	0.1	2.589047
24.116717	0.1	2.587438
24.118383	0.1	2.585232
24.120050	0.1	2.583802
24.121717	0.1	2.585828
24.123383	0.1	2.592981
24.125050	0.1	2.604425
24.126717	0.1	2.617061
24.128383	0.1	2.627790
24.130050	0.1	2.635122
24.131717	0.1	2.639175
24.133383	0.1	2.640009
24.135050	0.1	2.637863
24.136717	0.1	2.634227
24.138383	0.1	2.631545
24.140050	0.1	2.631128
24.141717	0.1	2.632499
24.143383	0.1	2.634883
24.145050	0.1	2.638996
24.146717	0.1	2.645493
24.148383	0.1	2.653122
24.150050	0.1	2.659083
24.151717	0.1	2.661228
24.153383	0.1	2.659261
24.155050	0.1	2.655924
24.156717	0.1	2.655626
24.158383	0.1	2.660394
24.160050	0.1	2.668679
24.161717	0.1	2.677381
24.163383	0.1	2.684176
24.165050	0.1	2.688945
24.166717	0.1	2.692878
24.168383	0.1	2.696216
24.170050	0.1	2.698243
24.171717	0.1	2.699495
24.173383	0.1	2.701879
24.175050	0.1	2.707243
24.176717	0.1	2.716482
24.178383	0.1	2.728582
24.180050	0.1	2.740324
24.181717	0.1	2.748490
24.183383	0.1	2.752721
24.185050	0.1	2.755642
24.186717	0.1	2.760172
24.188383	0.1	2.767742
24.190050	0.1	2.778709
24.191717	0.1	2.792478
24.193383	0.1	2.807439
24.195050	0.1	2.822519
24.196717	0.1	2.837241
24.198383	0.1	2.851546
24.200050	0.1	2.865672
24.201717	0.1	2.880633
24.203383	0.1	2.897144
24.205050	0.1	2.915263
24.206717	0.1	2.934873
24.208383	0.1	2.955198
24.210050	0.1	2.975404
24.211717	0.1	2.995610
24.213383	0.1	3.017247
24.215050	0.1	3.040135
24.216717	0.1	3.062070
24.218383	0.1	3.080785
24.220050	0.1	3.095448
24.221717	0.1	3.107548
24.223383	0.1	3.119886
24.225050	0.1	3.135026
24.226717	0.1	3.154159
24.228383	0.1	3.177762
24.230050	0.1	3.204584
24.231717	0.1	3.231466
24.233383	0.1	3.255785
24.235050	0.1	3.276229
24.236717	0.1	3.291846
24.238383	0.1	3.302574
24.240050	0.1	3.310859
24.241717	0.1	3.320813
24.243383	0.1	3.334224
24.245050	0.1	3.348887
24.246717	0.1	3.361106
24.248383	0.1	3.369451
24.250050	0.1	3.374398
24.251717	0.1	3.376484
24.253383	0.1	3.376007
24.255050	0.1	3.373146
24.256717	0.1	3.368914
24.258383	0.1	3.365040
24.260050	0.1	3.363490
24.261717	0.1	3.364206
24.263383	0.1	3.364921
24.265050	0.1	3.361881
24.266717	0.1	3.352344
24.268383	0.1	3.336251
24.270050	0.1	3.316164
24.271717	0.1	3.293812
24.273383	0.1	3.269732
24.275050	0.1	3.244639
24.276717	0.1	3.219485
24.278383	0.1	3.194273
24.280050	0.1	3.168047
24.281717	0.1	3.140390
24.283383	0.1	3.112138
24.285050	0.1	3.084064
24.286717	0.1	3.055275
24.288383	0.1	3.024280
24.290050	0.1	2.990842
24.291717	0.1	2.955735
24.293383	0.1	2.919555
24.295050	0.1	2.882660
24.296717	0.1	2.845645
24.298383	0.1	2.809048
24.300050	0.1	2.772927
24.301717	0.1	2.737582
24.303383	0.1	2.703726
24.305050	0.1	2.671361
24.306717	0.1	2.640069
24.308383	0.1	2.609313
24.310050	0.1	2.578557
24.311717	0.1	2.547383
24.313383	0.1	2.516151
24.315050	0.1	2.485156
24.316717	0.1	2.454400
24.318383	0.1	2.424956
24.320050	0.1	2.399147
24.321717	0.1	2.377749
24.323383	0.1	2.358854
24.325050	0.1	2.339780
24.326717	0.1	2.319574
24.328383	0.1	2.299070
24.330050	0.1	2.278984
24.331717	0.1	2.259314
24.333383	0.1	2.240062
24.335050	0.1	2.222121
24.336717	0.1	2.206445
24.338383	0.1	2.192795
24.340050	0.1	2.179206
24.341717	0.1	2.164483
24.343383	0.1	2.150238
24.345050	0.1	2.139211
24.346717	0.1	2.131403
24.348383	0.1	2.123654
24.350050	0.1	2.113938
24.351717	0.1	2.102852
24.353383	0.1	2.091766
24.355050	0.1	2.081871
24.356717	0.1	2.073407
24.358383	0.1	2.066612
24.360050	0.1	2.061606
24.361717	0.1	2.058864
24.363383	0.1	2.057910
24.365050	0.1	2.057731
24.366717	0.1	2.058387
24.368383	0.1	2.060712
24.370050	0.1	2.064645
24.371717	0.1	2.069652
24.373383	0.1	2.074838
24.375050	0.1	2.078354
24.376717	0.1	2.078951
24.378383	0.1	2.077162
24.380050	0.1	2.074123
24.381717	0.1	2.069831
24.383383	0.1	2.063811
24.385050	0.1	2.056778
24.386717	0.1	2.050996
24.388383	0.1	2.047837
24.390050	0.1	2.046645
24.391717	0.1	2.046228
24.393383	0.1	2.046585
24.395050	0.1	2.048373
24.396717	0.1	2.051413
24.398383	0.1	2.054632
24.400050	0.1	2.057076
24.401717	0.1	2.059341
24.403383	0.1	2.062798
24.405050	0.1	2.067030
24.406717	0.1	2.069891
24.408383	0.1	2.069235
24.410050	0.1	2.065420
24.411717	0.1	2.060950
24.413383	0.1	2.059162
24.415050	0.1	2.061725
24.416717	0.1	2.067745
24.418383	0.1	2.074421
24.420050	0.1	2.079904
24.421717	0.1	2.083361
24.423383	0.1	2.084315
24.425050	0.1	2.083302
24.426717	0.1	2.081752
24.428383	0.1	2.081633
24.430050	0.1	2.084136
24.431717	0.1	2.089620
24.433383	0.1	2.096176
24.435050	0.1	2.101064
24.436717	0.1	2.103567
24.438383	0.1	2.105951
24.440050	0.1	2.110422
24.441717	0.1	2.116323
24.443383	0.1	2.120972
24.445050	0.1	2.122939
24.446717	0.1	2.122879
24.448383	0.1	2.121806
24.450050	0.1	2.120018
24.451717	0.1	2.117694
24.453383	0.1	2.115727
24.455050	0.1	2.115309
24.456717	0.1	2.117694
24.458383	0.1	2.123296
24.460050	0.1	2.130926
24.461717	0.1	2.137363
24.463383	0.1	2.139986
24.465050	0.1	2.139628
24.466717	0.1	2.139449
24.468383	0.1	2.141833
24.470050	0.1	2.146542
24.471717	0.1	2.151787
24.473383	0.1	2.155900
24.475050	0.1	2.158821
24.476717	0.1	2.161145
24.478383	0.1	2.162933
24.480050	0.1	2.163649
24.481717	0.1	2.163053
24.483383	0.1	2.161980
24.485050	0.1	2.161563
24.486717	0.1	2.162814
24.488383	0.1	2.166212
24.490050	0.1	2.171755
24.491717	0.1	2.178788
24.493383	0.1	2.186835
24.495050	0.1	2.194822
24.496717	0.1	2.200723
24.498383	0.1	2.203584
24.500050	0.1	2.203882
24.501717	0.1	2.203345
24.503383	0.1	2.203941
24.505050	0.1	2.206326
24.506717	0.1	2.210617
24.508383	0.1	2.216816
24.510050	0.1	2.223373
24.511717	0.1	2.227783
24.513383	0.1	2.229273
24.515050	0.1	2.229214
24.516717	0.1	2.228201
24.518383	0.1	2.225518
24.520050	0.1	2.221227
24.521717	0.1	2.216935
24.523383	0.1	2.214551
24.525050	0.1	2.214551
24.526717	0.1	2.216101
24.528383	0.1	2.217591
24.530050	0.1	2.217710
24.531717	0.1	2.216399
24.533383	0.1	2.214491
24.535050	0.1	2.212703
24.536717	0.1	2.211452
24.538383	0.1	2.210796
24.540050	0.1	2.209485
24.541717	0.1	2.205551
24.543383	0.1	2.198696
24.545050	0.1	2.191544
24.546717	0.1	2.187073
24.548383	0.1	2.186179
24.550050	0.1	2.187491
24.551717	0.1	2.189517
24.553383	0.1	2.190828
24.555050	0.1	2.190590
24.556717	0.1	2.188921
24.558383	0.1	2.186120
24.560050	0.1	2.182007
24.561717	0.1	2.177477
24.563383	0.1	2.174497
24.565050	0.1	2.174318
24.566717	0.1	2.176643
24.568383	0.1	2.179921
24.570050	0.1	2.181590
24.571717	0.1	2.179086
24.573383	0.1	2.172291
24.575050	0.1	2.164245
24.576717	0.1	2.158284
24.578383	0.1	2.154768
24.580050	0.1	2.152383
24.581717	0.1	2.150059
24.583383	0.1	2.147436
24.585050	0.1	2.144933
24.586717	0.1	2.143264
24.588383	0.1	2.142429
24.590050	0.1	2.142370
24.591717	0.1	2.142668
24.593383	0.1	2.142489
24.595050	0.1	2.140820
24.596717	0.1	2.138853
24.598383	0.1	2.138138
24.600050	0.1	2.138555
24.601717	0.1	2.139330
24.603383	0.1	2.141893
24.605050	0.1	2.147257
24.606717	0.1	2.153099
24.608383	0.1	2.155781
24.610050	0.1	2.154887
24.611717	0.1	2.153695
24.613383	0.1	2.154589
24.615050	0.1	2.156496
24.616717	0.1	2.157152
24.618383	0.1	2.156139
24.620050	0.1	2.154172
24.621717	0.1	2.151311
24.623383	0.1	2.147138
24.625050	0.1	2.141655
24.626717	0.1	2.135933
24.628383	0.1	2.131105
24.630050	0.1	2.128244
24.631717	0.1	2.127946
24.633383	0.1	2.129495
24.635050	0.1	2.131701
24.636717	0.1	2.134383
24.638383	0.1	2.138376
24.640050	0.1	2.143383
24.641717	0.1	2.147436
24.643383	0.1	2.148569
24.645050	0.1	2.147138
24.646717	0.1	2.144635
24.648383	0.1	2.142012
24.650050	0.1	2.139390
24.651717	0.1	2.136946
24.653383	0.1	2.135456
24.655050	0.1	2.135337
24.656717	0.1	2.136111
24.658383	0.1	2.137125
24.660050	0.1	2.138734
24.661717	0.1	2.141953
24.663383	0.1	2.147317
24.665050	0.1	2.154350
24.666717	0.1	2.162218
24.668383	0.1	2.169311
24.670050	0.1	2.174735
24.671717	0.1	2.178431
24.673383	0.1	2.181113
24.675050	0.1	2.183378
24.676717	0.1	2.185106
24.678383	0.1	2.186418
24.680050	0.1	2.188265
24.681717	0.1	2.191186
24.683383	0.1	2.194524
24.685050	0.1	2.197325
24.686717	0.1	2.199292
24.688383	0.1	2.200544
24.690050	0.1	2.201319
24.691717	0.1	2.202511
24.693383	0.1	2.205074
24.695050	0.1	2.209127
24.696717	0.1	2.213001
24.698383	0.1	2.215505
24.700050	0.1	2.217472
24.701717	0.1	2.220392
24.703383	0.1	2.225161
24.705050	0.1	2.231896
24.706717	0.1	2.239168
24.708383	0.1	2.244532
24.710050	0.1	2.246082
24.711717	0.1	2.243936
24.713383	0.1	2.240300
24.715050	0.1	2.238214
24.716717	0.1	2.239108
24.718383	0.1	2.241552
24.720050	0.1	2.242863
24.721717	0.1	2.242088
24.723383	0.1	2.240241
24.725050	0.1	2.237499
24.726717	0.1	2.232790
24.728383	0.1	2.225638
24.730050	0.1	2.217829
24.731717	0.1	2.211750
24.733383	0.1	2.208889
24.735050	0.1	2.209127
24.736717	0.1	2.211392
24.738383	0.1	2.213836
24.740050	0.1	2.214015
24.741717	0.1	2.208948
24.743383	0.1	2.198458
24.745050	0.1	2.186597
24.746717	0.1	2.177894
24.748383	0.1	2.172768
24.750050	0.1	2.168954
24.751717	0.1	2.165496
24.753383	0.1	2.162337
24.755050	0.1	2.158463
24.756717	0.1	2.152622
24.758383	0.1	2.145291
24.760050	0.1	2.138019
24.761717	0.1	2.131045
24.763383	0.1	2.123416
24.765050	0.1	2.115727
24.766717	0.1	2.110064
24.768383	0.1	2.106667
24.770050	0.1	2.103567
24.771717	0.1	2.098918
24.773383	0.1	2.093017
24.775050	0.1	2.087176
24.776717	0.1	2.082050
24.778383	0.1	2.077580
24.780050	0.1	2.073586
24.781717	0.1	2.070248
24.783383	0.1	2.067328
24.785050	0.1	2.063573
24.786717	0.1	2.058745
24.788383	0.1	2.053797
24.790050	0.1	2.049506
24.791717	0.1	2.045274
24.793383	0.1	2.040386
24.795050	0.1	2.035022
24.796717	0.1	2.029240
24.798383	0.1	2.022445
24.800050	0.1	2.014339
24.801717	0.1	2.005816
24.803383	0.1	1.999021
24.805050	0.1	1.996219
24.806717	0.1	1.997590
24.808383	0.1	2.000749
24.810050	0.1	2.003014
24.811717	0.1	2.004504
24.813383	0.1	2.007365
24.815050	0.1	2.012730
24.816717	0.1	2.019167
24.818383	0.1	2.025128
24.820050	0.1	2.030432
24.821717	0.1	2.035499
24.823383	0.1	2.040029
24.825050	0.1	2.043128
24.826717	0.1	2.044678
24.828383	0.1	2.045930
24.830050	0.1	2.047360
24.831717	0.1	2.048195
24.833383	0.1	2.047897
24.835050	0.1	2.047420
24.836717	0.1	2.048731
24.838383	0.1	2.052426
24.840050	0.1	2.057970
24.841717	0.1	2.064228
24.843383	0.1	2.069712
24.845050	0.1	2.073527
24.846717	0.1	2.076268
24.848383	0.1	2.079189
24.850050	0.1	2.083182
24.851717	0.1	2.088964
24.853383	0.1	2.096653
24.855050	0.1	2.105892
24.856717	0.1	2.116442
24.858383	0.1	2.128899
24.860050	0.1	2.143026
24.861717	0.1	2.157331
24.863383	0.1	2.169728
24.865050	0.1	2.179980
24.866717	0.1	2.189040
24.868383	0.1	2.198517
24.870050	0.1	2.210558
24.871717	0.1	2.225280
24.873383	0.1	2.240360
24.875050	0.1	2.253771
24.876717	0.1	2.266169
24.878383	0.1	2.280116
24.880050	0.1	2.297461
24.881717	0.1	2.318680
24.883383	0.1	2.342105
24.885050	0.1	2.365470
24.886717	0.1	2.387345
24.888383	0.1	2.408087
24.890050	0.1	2.429068
24.891717	0.1	2.451837
24.893383	0.1	2.477527
24.895050	0.1	2.505362
24.896717	0.1	2.534568
24.898383	0.1	2.566278
24.900050	0.1	2.601564
24.901717	0.1	2.638996
24.903383	0.1	2.676428
24.905050	0.1	2.713084
24.906717	0.1	2.749145
24.908383	0.1	2.784491
24.910050	0.1	2.820850
24.911717	0.1	2.861321
24.913383	0.1	2.907217
24.915050	0.1	2.956748
24.916717	0.1	3.007353
24.918383	0.1	3.057897
24.920050	0.1	3.108144
24.921717	0.1	3.157497
24.923383	0.1	3.205538
24.925050	0.1	3.252864
24.926717	0.1	3.300846
24.928383	0.1	3.350556
24.930050	0.1	3.402293
24.931717	0.1	3.455579
24.933383	0.1	3.510177
24.935050	0.1	3.566206
24.936717	0.1	3.623486
24.938383	0.1	3.680527
24.940050	0.1	3.734946
24.941717	0.1	3.785491
24.943383	0.1	3.832579
24.945050	0.1	3.877521
24.946717	0.1	3.921151
24.948383	0.1	3.963650
24.950050	0.1	4.004956
24.951717	0.1	4.045010
24.953383	0.1	4.081846
24.955050	0.1	4.112125
24.956717	0.1	4.134357
24.958383	0.1	4.150093
24.960050	0.1	4.162252
24.961717	0.1	4.171670
24.963383	0.1	4.177392
24.965050	0.1	4.178882
24.966717	0.1	4.176617
24.968383	0.1	4.171849
24.970050	0.1	4.165471
24.971717	0.1	4.157245
24.973383	0.1	4.145503
24.975050	0.1	4.128695
24.976717	0.1	4.106343
24.978383	0.1	4.078806
24.980050	0.1	4.046858
24.981717	0.1	4.011333
24.983383	0.1	3.973067
24.985050	0.1	3.932715
24.986717	0.1	3.890813
24.988383	0.1	3.848613
24.990050	0.1	3.807605
24.991717	0.1	3.767848
24.993383	0.1	3.726483
24.995050	0.1	3.680110
24.996717	0.1	3.628254
24.998383	0.1	3.573120
25.000050	0.1	3.516674
25.001717	0.1	3.459513
25.003383	0.1	3.401995
25.005050	0.1	3.345192
25.006717	0.1	3.289819
25.008383	0.1	3.235936
25.010050	0.1	3.183961
25.011717	0.1	3.134847
25.013383	0.1	3.088057
25.015050	0.1	3.041983
25.016717	0.1	2.995908
25.018383	0.1	2.950132
25.020050	0.1	2.904535
25.021717	0.1	2.858877
25.023383	0.1	2.813101
25.025050	0.1	2.768278
25.026717	0.1	2.726317
25.028383	0.1	2.688468
25.030050	0.1	2.653599
25.031717	0.1	2.619803
25.033383	0.1	2.586484
25.035050	0.1	2.553404
25.036717	0.1	2.520263
25.038383	0.1	2.486766
25.040050	0.1	2.454043
25.041717	0.1	2.423823
25.043383	0.1	2.396345
25.045050	0.1	2.370596
25.046717	0.1	2.346695
25.048383	0.1	2.326071
25.050050	0.1	2.308965
25.051717	0.1	2.294064
25.053383	0.1	2.280474
25.055050	0.1	2.268732
25.056717	0.1	2.258659
25.058383	0.1	2.248526
25.060050	0.1	2.236247
25.061717	0.1	2.221346
25.063383	0.1	2.205551
25.065050	0.1	2.191842
25.066717	0.1	2.182484
25.068383	0.1	2.178073
25.070050	0.1	2.176941
25.071717	0.1	2.175093
25.073383	0.1	2.168715
25.075050	0.1	2.157092
25.076717	0.1	2.143026
25.078383	0.1	2.130211
25.080050	0.1	2.120495
25.081717	0.1	2.113760
25.083383	0.1	2.109051
25.085050	0.1	2.106607
25.086717	0.1	2.106786
25.088383	0.1	2.108574
25.090050	0.1	2.110124
25.091717	0.1	2.110064
25.093383	0.1	2.107263
25.095050	0.1	2.101779
25.096717	0.1	2.095163
25.098383	0.1	2.088606
25.100050	0.1	2.082467
25.101717	0.1	2.077401
25.103383	0.1	2.074480
25.105050	0.1	2.072752
25.106717	0.1	2.070010
25.108383	0.1	2.064943
25.110050	0.1	2.058387
25.111717	0.1	2.052128
25.113383	0.1	2.047479
25.115050	0.1	2.044618
25.116717	0.1	2.043605
25.118383	0.1	2.044261
25.120050	0.1	2.046049
25.121717	0.1	2.047658
25.123383	0.1	2.048254
25.125050	0.1	2.047837
25.126717	0.1	2.046287
25.128383	0.1	2.043843
25.130050	0.1	2.040982
25.131717	0.1	2.037466
25.133383	0.1	2.032936
25.135050	0.1	2.028525
25.136717	0.1	2.025902
25.138383	0.1	2.025902
25.140050	0.1	2.027989
25.141717	0.1	2.029896
25.143383	0.1	2.029896
25.145050	0.1	2.028406
25.146717	0.1	2.026558
25.148383	0.1	2.024591
25.150050	0.1	2.021909
25.151717	0.1	2.018809
25.153383	0.1	2.015472
25.155050	0.1	2.011836
25.156717	0.1	2.008081
25.158383	0.1	2.004624
25.160050	0.1	2.001822
25.161717	0.1	2.000690
25.163383	0.1	2.001584
25.165050	0.1	2.002895
25.166717	0.1	2.001941
25.168383	0.1	1.998007
25.170050	0.1	1.992345
25.171717	0.1	1.986444
25.173383	0.1	1.982331
25.175050	0.1	1.981974
25.176717	0.1	1.985312
25.178383	0.1	1.989722
25.180050	0.1	1.992703
25.181717	0.1	1.993895
25.183383	0.1	1.994670
25.185050	0.1	1.996458
25.186717	0.1	1.999200
25.188383	0.1	2.000988
25.190050	0.1	2.000451
25.191717	0.1	1.997948
25.193383	0.1	1.995385
25.195050	0.1	1.995087
25.196717	0.1	1.996994
25.198383	0.1	1.998305
25.200050	0.1	1.996935
25.201717	0.1	1.993418
25.203383	0.1	1.990199
25.205050	0.1	1.989842
25.206717	0.1	1.993358
25.208383	0.1	1.999319
25.210050	0.1	2.004624
25.211717	0.1	2.007187
25.213383	0.1	2.007425
25.215050	0.1	2.006173
25.216717	0.1	2.002895
25.218383	0.1	1.997411
25.220050	0.1	1.991272
25.221717	0.1	1.987040
25.223383	0.1	1.986385
25.225050	0.1	1.989126
25.226717	0.1	1.993597
25.228383	0.1	1.998603
25.230050	0.1	2.004802
25.231717	0.1	2.012730
25.233383	0.1	2.020419
25.235050	0.1	2.024651
25.236717	0.1	2.024472
25.238383	0.1	2.022505
25.240050	0.1	2.022505
25.241717	0.1	2.025008
25.243383	0.1	2.027989
25.245050	0.1	2.030432
25.246717	0.1	2.033115
25.248383	0.1	2.036154
25.250050	0.1	2.038598
25.251717	0.1	2.040386
25.253383	0.1	2.042771
25.255050	0.1	2.046406
25.256717	0.1	2.050817
25.258383	0.1	2.055109
25.260050	0.1	2.058923
25.261717	0.1	2.062798
25.263383	0.1	2.067983
25.265050	0.1	2.075553
25.266717	0.1	2.084792
25.268383	0.1	2.094507
25.270050	0.1	2.104402
25.271717	0.1	2.113879
25.273383	0.1	2.121389
25.275050	0.1	2.126396
25.276717	0.1	2.130628
25.278383	0.1	2.136648
25.280050	0.1	2.146125
25.281717	0.1	2.159536
25.283383	0.1	2.175450
25.285050	0.1	2.191186
25.286717	0.1	2.204061
25.288383	0.1	2.212584
25.290050	0.1	2.217710
25.291717	0.1	2.222777
25.293383	0.1	2.230108
25.295050	0.1	2.239406
25.296717	0.1	2.249181
25.298383	0.1	2.259374
25.300050	0.1	2.270937
25.301717	0.1	2.284408
25.303383	0.1	2.298415
25.305050	0.1	2.310574
25.306717	0.1	2.319396
25.308383	0.1	2.325356
25.310050	0.1	2.330542
25.311717	0.1	2.336800
25.313383	0.1	2.345145
25.315050	0.1	2.355337
25.316717	0.1	2.365828
25.318383	0.1	2.375126
25.320050	0.1	2.383113
25.321717	0.1	2.390146
25.323383	0.1	2.395868
25.325050	0.1	2.399504
25.326717	0.1	2.401531
25.328383	0.1	2.404332
25.330050	0.1	2.409399
25.331717	0.1	2.415955
25.333383	0.1	2.421558
25.335050	0.1	2.424359
25.336717	0.1	2.423763
25.338383	0.1	2.420485
25.340050	0.1	2.416611
25.341717	0.1	2.414465
25.343383	0.1	2.416015
25.345050	0.1	2.420545
25.346717	0.1	2.424836
25.348383	0.1	2.426028
25.350050	0.1	2.424359
25.351717	0.1	2.422035
25.353383	0.1	2.420426
25.355050	0.1	2.418697
25.356717	0.1	2.415598
25.358383	0.1	2.411842
25.360050	0.1	2.410054
25.361717	0.1	2.411604
25.363383	0.1	2.415121
25.365050	0.1	2.418816
25.366717	0.1	2.422094
25.368383	0.1	2.425015
25.370050	0.1	2.427936
25.371717	0.1	2.431929
25.373383	0.1	2.437771
25.375050	0.1	2.444685
25.376717	0.1	2.450526
25.378383	0.1	2.454579
25.380050	0.1	2.458692
25.381717	0.1	2.465010
25.383383	0.1	2.473235
25.385050	0.1	2.481342
25.386717	0.1	2.486944
25.388383	0.1	2.487719
25.390050	0.1	2.482534
25.391717	0.1	2.473176
25.393383	0.1	2.463341
25.395050	0.1	2.456486
25.396717	0.1	2.453983
25.398383	0.1	2.455235
25.400050	0.1	2.458394
25.401717	0.1	2.461851
25.403383	0.1	2.464116
25.405050	0.1	2.463758
25.406717	0.1	2.460122
25.408383	0.1	2.454341
25.410050	0.1	2.448321
25.411717	0.1	2.443552
25.413383	0.1	2.440393
25.415050	0.1	2.437174
25.416717	0.1	2.431929
25.418383	0.1	2.424717
25.420050	0.1	2.417028
25.421717	0.1	2.409220
25.423383	0.1	2.400458
25.425050	0.1	2.389908
25.426717	0.1	2.377927
25.428383	0.1	2.366245
25.430050	0.1	2.356470
25.431717	0.1	2.348960
25.433383	0.1	2.343297
25.435050	0.1	2.339363
25.436717	0.1	2.336681
25.438383	0.1	2.333820
25.440050	0.1	2.328634
25.441717	0.1	2.319455
25.443383	0.1	2.305985
25.445050	0.1	2.290189
25.446717	0.1	2.274990
25.448383	0.1	2.262294
25.450050	0.1	2.251744
25.451717	0.1	2.242386
25.453383	0.1	2.233207
25.455050	0.1	2.224624
25.456717	0.1	2.217770
25.458383	0.1	2.213240
25.460050	0.1	2.210736
25.461717	0.1	2.209067
25.463383	0.1	2.205789
25.465050	0.1	2.199769
25.466717	0.1	2.192140
25.468383	0.1	2.184391
25.470050	0.1	2.175689
25.471717	0.1	2.165139
25.473383	0.1	2.153874
25.475050	0.1	2.144516
25.476717	0.1	2.138376
25.478383	0.1	2.134383
25.480050	0.1	2.130211
25.481717	0.1	2.124906
25.483383	0.1	2.119243
25.485050	0.1	2.114713
25.486717	0.1	2.111733
25.488383	0.1	2.109170
25.490050	0.1	2.104938
25.491717	0.1	2.097607
25.493383	0.1	2.087057
25.495050	0.1	2.074361
25.496717	0.1	2.061427
25.498383	0.1	2.049804
25.500050	0.1	2.039194
25.501717	0.1	2.028227
25.503383	0.1	2.016127
25.505050	0.1	2.003670
25.506717	0.1	1.992703
25.508383	0.1	1.985073
25.510050	0.1	1.980841
25.511717	0.1	1.977921
25.513383	0.1	1.973868
25.515050	0.1	1.967669
25.516717	0.1	1.960576
25.518383	0.1	1.954496
25.520050	0.1	1.949787
25.521717	0.1	1.945496
25.523383	0.1	1.941204
25.525050	0.1	1.937866
25.526717	0.1	1.935899
25.528383	0.1	1.935125
25.530050	0.1	1.934707
25.531717	0.1	1.933634
25.533383	0.1	1.930952
25.535050	0.1	1.926184
25.536717	0.1	1.919747
25.538383	0.1	1.912475
25.540050	0.1	1.905143
25.541717	0.1	1.898587
25.543383	0.1	1.893938
25.545050	0.1	1.892448
25.546717	0.1	1.894355
25.548383	0.1	1.898289
25.550050	0.1	1.902163
25.551717	0.1	1.904190
25.553383	0.1	1.904607
25.555050	0.1	1.905561
25.556717	0.1	1.908720
25.558383	0.1	1.912534
25.560050	0.1	1.913726
25.561717	0.1	1.910508
25.563383	0.1	1.904428
25.565050	0.1	1.897514
25.566717	0.1	1.890838
25.568383	0.1	1.884759
25.570050	0.1	1.880229
25.571717	0.1	1.877964
25.573383	0.1	1.877606
25.575050	0.1	1.877844
25.576717	0.1	1.877606
25.578383	0.1	1.877904
25.580050	0.1	1.880109
25.581717	0.1	1.884282
25.583383	0.1	1.887798
25.585050	0.1	1.887202
25.586717	0.1	1.881123
25.588383	0.1	1.871526
25.590050	0.1	1.862764
25.591717	0.1	1.857698
25.593383	0.1	1.856089
25.595050	0.1	1.855910
25.596717	0.1	1.855254
25.598383	0.1	1.852989
25.600050	0.1	1.849651
25.601717	0.1	1.846373
25.603383	0.1	1.843453
25.605050	0.1	1.840949
25.606717	0.1	1.839399
25.608383	0.1	1.838684
25.610050	0.1	1.837075
25.611717	0.1	1.832843
25.613383	0.1	1.826227
25.615050	0.1	1.819551
25.616717	0.1	1.814962
25.618383	0.1	1.813114
25.620050	0.1	1.813710
25.621717	0.1	1.816154
25.623383	0.1	1.820266
25.625050	0.1	1.825929
25.626717	0.1	1.832128
25.628383	0.1	1.836479
25.630050	0.1	1.836419
25.631717	0.1	1.831591
25.633383	0.1	1.824737
25.635050	0.1	1.818359
25.636717	0.1	1.812220
25.638383	0.1	1.804888
25.640050	0.1	1.797259
25.641717	0.1	1.791775
25.643383	0.1	1.789272
25.645050	0.1	1.787543
25.646717	0.1	1.784325
25.648383	0.1	1.779318
25.650050	0.1	1.774311
25.651717	0.1	1.771808
25.653383	0.1	1.773834
25.655050	0.1	1.779854
25.656717	0.1	1.786769
25.658383	0.1	1.791060
25.660050	0.1	1.791000
25.661717	0.1	1.787126
25.663383	0.1	1.781941
25.665050	0.1	1.777947
25.666717	0.1	1.776517
25.668383	0.1	1.777172
25.670050	0.1	1.778185
25.671717	0.1	1.777411
25.673383	0.1	1.774669
25.675050	0.1	1.771569
25.676717	0.1	1.769960
25.678383	0.1	1.770675
25.680050	0.1	1.773775
25.681717	0.1	1.779556
25.683383	0.1	1.787424
25.685050	0.1	1.794934
25.686717	0.1	1.798332
25.688383	0.1	1.795530
25.690050	0.1	1.787841
25.691717	0.1	1.778364
25.693383	0.1	1.769662
25.695050	0.1	1.763105
25.696717	0.1	1.760304
25.698383	0.1	1.762748
25.700050	0.1	1.770020
25.701717	0.1	1.779020
25.703383	0.1	1.785338
25.705050	0.1	1.786292
25.706717	0.1	1.782239
25.708383	0.1	1.776636
25.710050	0.1	1.773596
25.711717	0.1	1.775384
25.713383	0.1	1.781166
25.715050	0.1	1.788139
25.716717	0.1	1.793623
25.718383	0.1	1.796365
25.720050	0.1	1.796365
25.721717	0.1	1.793742
25.723383	0.1	1.788378
25.725050	0.1	1.781345
25.726717	0.1	1.775444
25.728383	0.1	1.773417
25.730050	0.1	1.774848
25.731717	0.1	1.777351
25.733383	0.1	1.779497
25.735050	0.1	1.781821
25.736717	0.1	1.784861
25.738383	0.1	1.787782
25.740050	0.1	1.789212
25.741717	0.1	1.790047
25.743383	0.1	1.792193
25.745050	0.1	1.797140
25.746717	0.1	1.803994
25.748383	0.1	1.809955
25.750050	0.1	1.812518
25.751717	0.1	1.810968
25.753383	0.1	1.805902
25.755050	0.1	1.798809
25.756717	0.1	1.792312
25.758383	0.1	1.788080
25.760050	0.1	1.786649
25.761717	0.1	1.787365
25.763383	0.1	1.789093
25.765050	0.1	1.790524
25.766717	0.1	1.790941
25.768383	0.1	1.790404
25.770050	0.1	1.789808
25.771717	0.1	1.789630
25.773383	0.1	1.789510
25.775050	0.1	1.789987
25.776717	0.1	1.792789
25.778383	0.1	1.797855
25.780050	0.1	1.803279
25.781717	0.1	1.806676
25.783383	0.1	1.805902
25.785050	0.1	1.800060
25.786717	0.1	1.790941
25.788383	0.1	1.782298
25.790050	0.1	1.777053
25.791717	0.1	1.775324
25.793383	0.1	1.775563
25.795050	0.1	1.775384
25.796717	0.1	1.772821
25.798383	0.1	1.767933
25.800050	0.1	1.763284
25.801717	0.1	1.762033
25.803383	0.1	1.764715
25.805050	0.1	1.768231
25.806717	0.1	1.769424
25.808383	0.1	1.767635
25.810050	0.1	1.764476
25.811717	0.1	1.761735
25.813383	0.1	1.760125
25.815050	0.1	1.760006
25.816717	0.1	1.761556
25.818383	0.1	1.764238
25.820050	0.1	1.766503
25.821717	0.1	1.766563
25.823383	0.1	1.763702
25.825050	0.1	1.759946
25.826717	0.1	1.757801
25.828383	0.1	1.757920
25.830050	0.1	1.758814
25.831717	0.1	1.758993
25.833383	0.1	1.758635
25.835050	0.1	1.758039
25.836717	0.1	1.756311
25.838383	0.1	1.752615
25.840050	0.1	1.746893
25.841717	0.1	1.740098
25.843383	0.1	1.733840
25.845050	0.1	1.728654
25.846717	0.1	1.724243
25.848383	0.1	1.721501
25.850050	0.1	1.722634
25.851717	0.1	1.728594
25.853383	0.1	1.737535
25.855050	0.1	1.746714
25.856717	0.1	1.754522
25.858383	0.1	1.760125
25.860050	0.1	1.762927
25.861717	0.1	1.762927
25.863383	0.1	1.761496
25.865050	0.1	1.760125
25.866717	0.1	1.758695
25.868383	0.1	1.755834
25.870050	0.1	1.751840
25.871717	0.1	1.748741
25.873383	0.1	1.747966
25.875050	0.1	1.749039
25.876717	0.1	1.750052
25.878383	0.1	1.750171
25.880050	0.1	1.750350
25.881717	0.1	1.752496
25.883383	0.1	1.756966
25.885050	0.1	1.761675
25.886717	0.1	1.764059
25.888383	0.1	1.763523
25.890050	0.1	1.761079
25.891717	0.1	1.757562
25.893383	0.1	1.753628
25.895050	0.1	1.750827
25.896717	0.1	1.750410
25.898383	0.1	1.751840
25.900050	0.1	1.752973
25.901717	0.1	1.752555
25.903383	0.1	1.751602
25.905050	0.1	1.752555
25.906717	0.1	1.756668
25.908383	0.1	1.763105
25.910050	0.1	1.770258
25.911717	0.1	1.777232
25.913383	0.1	1.783550
25.915050	0.1	1.788437
25.916717	0.1	1.791537
25.918383	0.1	1.793563
25.920050	0.1	1.795709
25.921717	0.1	1.798511
25.923383	0.1	1.801849
25.925050	0.1	1.805067
25.926717	0.1	1.807749
25.928383	0.1	1.810014
25.930050	0.1	1.811862
25.931717	0.1	1.813650
25.933383	0.1	1.814962
25.935050	0.1	1.814664
25.936717	0.1	1.812518
25.938383	0.1	1.810253
25.940050	0.1	1.809955
25.941717	0.1	1.811624
25.943383	0.1	1.813889
25.945050	0.1	1.816511
25.946717	0.1	1.820147
25.948383	0.1	1.824200
25.950050	0.1	1.827121
25.951717	0.1	1.827240
25.953383	0.1	1.824081
25.955050	0.1	1.819372
25.956717	0.1	1.816213
25.958383	0.1	1.815975
25.960050	0.1	1.816809
25.961717	0.1	1.816392
25.963383	0.1	1.814127
25.965050	0.1	1.810670
25.966717	0.1	1.806736
25.968383	0.1	1.803339
25.970050	0.1	1.801908
25.971717	0.1	1.803339
25.973383	0.1	1.806378
25.975050	0.1	1.807392
25.976717	0.1	1.803458
25.978383	0.1	1.795650
25.980050	0.1	1.788139
25.981717	0.1	1.784206
25.983383	0.1	1.783788
25.985050	0.1	1.784027
25.986717	0.1	1.782775
25.988383	0.1	1.780093
25.990050	0.1	1.776934
25.991717	0.1	1.773357
25.993383	0.1	1.769483
25.995050	0.1	1.766086
25.996717	0.1	1.764298
25.998383	0.1	1.764357
26.000050	0.1	1.765192
26.001717	0.1	1.765609
26.003383	0.1	1.765847
26.005050	0.1	1.766324
26.006717	0.1	1.766324
26.008383	0.1	1.765013
26.010050	0.1	1.762629
26.011717	0.1	1.761258
26.013383	0.1	1.762629
26.015050	0.1	1.766265
26.016717	0.1	1.769722
26.018383	0.1	1.771331
26.020050	0.1	1.771152
26.021717	0.1	1.769781
26.023383	0.1	1.767457
26.025050	0.1	1.763940
26.026717	0.1	1.758814
26.028383	0.1	1.751304
26.030050	0.1	1.741350
26.031717	0.1	1.731098
26.033383	0.1	1.724422
26.035050	0.1	1.723826
26.036717	0.1	1.728773
26.038383	0.1	1.736581
26.040050	0.1	1.744270
26.041717	0.1	1.750290
26.043383	0.1	1.753926
26.045050	0.1	1.754642
26.046717	0.1	1.752377
26.048383	0.1	1.748264
26.050050	0.1	1.744270
26.051717	0.1	1.742303
26.053383	0.1	1.743138
26.055050	0.1	1.745582
26.056717	0.1	1.747549
26.058383	0.1	1.747787
26.060050	0.1	1.746655
26.061717	0.1	1.744747
26.063383	0.1	1.742542
26.065050	0.1	1.740575
26.066717	0.1	1.739740
26.068383	0.1	1.740277
26.070050	0.1	1.742125
26.071717	0.1	1.745045
26.073383	0.1	1.747668
26.075050	0.1	1.748026
26.076717	0.1	1.745284
26.078383	0.1	1.740754
26.080050	0.1	1.736939
26.081717	0.1	1.736641
26.083383	0.1	1.740635
26.085050	0.1	1.747310
26.086717	0.1	1.754224
26.088383	0.1	1.759529
26.090050	0.1	1.761615
26.091717	0.1	1.759946
26.093383	0.1	1.755834
26.095050	0.1	1.751959
26.096717	0.1	1.750290
26.098383	0.1	1.751185
26.100050	0.1	1.753211
26.101717	0.1	1.755178
26.103383	0.1	1.756728
26.105050	0.1	1.758814
26.106717	0.1	1.762331
26.108383	0.1	1.766682
26.110050	0.1	1.770377
26.111717	0.1	1.772881
26.113383	0.1	1.775026
26.115050	0.1	1.777172
26.116717	0.1	1.778483
26.118383	0.1	1.777947
26.120050	0.1	1.775920
26.121717	0.1	1.773894
26.123383	0.1	1.773357
26.125050	0.1	1.775146
26.126717	0.1	1.779258
26.128383	0.1	1.784146
26.130050	0.1	1.787007
26.131717	0.1	1.786351
26.133383	0.1	1.783431
26.135050	0.1	1.779437
26.136717	0.1	1.774609
26.138383	0.1	1.769900
26.140050	0.1	1.767755
26.141717	0.1	1.769841
26.143383	0.1	1.775444
26.145050	0.1	1.782477
26.146717	0.1	1.789093
26.148383	0.1	1.794338
26.150050	0.1	1.797855
26.151717	0.1	1.799941
26.153383	0.1	1.801610
26.155050	0.1	1.803875
26.156717	0.1	1.806676
26.158383	0.1	1.809895
26.160050	0.1	1.814127
26.161717	0.1	1.819849
26.163383	0.1	1.825690
26.165050	0.1	1.829267
26.166717	0.1	1.830518
26.168383	0.1	1.831830
26.170050	0.1	1.835346
26.171717	0.1	1.840770
26.173383	0.1	1.846016
26.175050	0.1	1.848757
26.176717	0.1	1.847983
26.178383	0.1	1.845300
26.180050	0.1	1.843453
26.181717	0.1	1.843870
26.183383	0.1	1.846314
26.185050	0.1	1.850247
26.186717	0.1	1.856148
26.188383	0.1	1.864731
26.190050	0.1	1.874864
26.191717	0.1	1.884878
26.193383	0.1	1.894117
26.195050	0.1	1.901984
26.196717	0.1	1.907468
26.198383	0.1	1.910210
26.200050	0.1	1.911461
26.201717	0.1	1.913309
26.203383	0.1	1.916885
26.205050	0.1	1.922250
26.206717	0.1	1.929581
26.208383	0.1	1.939237
26.210050	0.1	1.950741
26.211717	0.1	1.962245
26.213383	0.1	1.971781
26.215050	0.1	1.978934
26.216717	0.1	1.984954
26.218383	0.1	1.991689
26.220050	0.1	1.999974
26.221717	0.1	2.010346
26.223383	0.1	2.023101
26.225050	0.1	2.038598
26.226717	0.1	2.056241
26.228383	0.1	2.073705
26.230050	0.1	2.088487
26.231717	0.1	2.100349
26.233383	0.1	2.111137
26.235050	0.1	2.123237
26.236717	0.1	2.137661
26.238383	0.1	2.153695
26.240050	0.1	2.170622
26.241717	0.1	2.188563
26.243383	0.1	2.206802
26.245050	0.1	2.223671
26.246717	0.1	2.238274
26.248383	0.1	2.251566
26.250050	0.1	2.266050
26.251717	0.1	2.283633
26.253383	0.1	2.303064
26.255050	0.1	2.321065
26.256717	0.1	2.334237
26.258383	0.1	2.341449
26.260050	0.1	2.345860
26.261717	0.1	2.351999
26.263383	0.1	2.361655
26.265050	0.1	2.372742
26.266717	0.1	2.383053
26.268383	0.1	2.392233
26.270050	0.1	2.401173
26.271717	0.1	2.409578
26.273383	0.1	2.415955
26.275050	0.1	2.420306
26.276717	0.1	2.424002
26.278383	0.1	2.427399
26.280050	0.1	2.428591
26.281717	0.1	2.425969
26.283383	0.1	2.420545
26.285050	0.1	2.413869
26.286717	0.1	2.405584
26.288383	0.1	2.394438
26.290050	0.1	2.381265
26.291717	0.1	2.368212
26.293383	0.1	2.356529
26.295050	0.1	2.344787
26.296717	0.1	2.331317
26.298383	0.1	2.316594
26.300050	0.1	2.301753
26.301717	0.1	2.287686
26.303383	0.1	2.274454
26.305050	0.1	2.261162
26.306717	0.1	2.246976
26.308383	0.1	2.231360
26.310050	0.1	2.214730
26.311717	0.1	2.198160
26.313383	0.1	2.182067
26.315050	0.1	2.165675
26.316717	0.1	2.148211
26.318383	0.1	2.129793
26.320050	0.1	2.111256
26.321717	0.1	2.093434
26.323383	0.1	2.077043
26.325050	0.1	2.062500
26.326717	0.1	2.048552
26.328383	0.1	2.033413
26.330050	0.1	2.017021
26.331717	0.1	2.001047
26.333383	0.1	1.987338
26.335050	0.1	1.975715
26.336717	0.1	1.964629
26.338383	0.1	1.952708
26.340050	0.1	1.939893
26.341717	0.1	1.925767
26.343383	0.1	1.909256
26.345050	0.1	1.890302
26.346717	0.1	1.870990
26.348383	0.1	1.854360
26.350050	0.1	1.842439
26.351717	0.1	1.834452
26.353383	0.1	1.828373
26.355050	0.1	1.823485
26.356717	0.1	1.819670
26.358383	0.1	1.816213
26.360050	0.1	1.812220
26.361717	0.1	1.807451
26.363383	0.1	1.801550
26.365050	0.1	1.793921
26.366717	0.1	1.783967
26.368383	0.1	1.771867
26.370050	0.1	1.758933
26.371717	0.1	1.746655
26.373383	0.1	1.736224
26.375050	0.1	1.729131
26.376717	0.1	1.726270
26.378383	0.1	1.726568
26.380050	0.1	1.727939
26.381717	0.1	1.729369
26.383383	0.1	1.731336
26.385050	0.1	1.733840
26.386717	0.1	1.735687
26.388383	0.1	1.734734
26.390050	0.1	1.730085
26.391717	0.1	1.722813
26.393383	0.1	1.715005
26.395050	0.1	1.708806
26.396717	0.1	1.704991
26.398383	0.1	1.702666
26.400050	0.1	1.700997
26.401717	0.1	1.700044
26.403383	0.1	1.699984
26.405050	0.1	1.699865
26.406717	0.1	1.698315
26.408383	0.1	1.694918
26.410050	0.1	1.690209
26.411717	0.1	1.685143
26.413383	0.1	1.680255
26.415050	0.1	1.676262
26.416717	0.1	1.675248
26.418383	0.1	1.678646
26.420050	0.1	1.684725
26.421717	0.1	1.689732
26.423383	0.1	1.690984
26.425050	0.1	1.688421
26.426717	0.1	1.683593
26.428383	0.1	1.678109
26.430050	0.1	1.673341
26.431717	0.1	1.670480
26.433383	0.1	1.669705
26.435050	0.1	1.669884
26.436717	0.1	1.670301
26.438383	0.1	1.671612
26.440050	0.1	1.674652
26.441717	0.1	1.678705
26.443383	0.1	1.682222
26.445050	0.1	1.684547
26.446717	0.1	1.685441
26.448383	0.1	1.684070
26.450050	0.1	1.680374
26.451717	0.1	1.675964
26.453383	0.1	1.672208
26.455050	0.1	1.669467
26.456717	0.1	1.667738
26.458383	0.1	1.667738
26.460050	0.1	1.669884
26.461717	0.1	1.672983
26.463383	0.1	1.675725
26.465050	0.1	1.677930
26.466717	0.1	1.679897
26.468383	0.1	1.681328
26.470050	0.1	1.681507
26.471717	0.1	1.679540
26.473383	0.1	1.675189
26.475050	0.1	1.669288
26.476717	0.1	1.663089
26.478383	0.1	1.657367
26.480050	0.1	1.652479
26.481717	0.1	1.648903
26.483383	0.1	1.647055
26.485050	0.1	1.647651
26.486717	0.1	1.651287
26.488383	0.1	1.657724
26.490050	0.1	1.665652
26.491717	0.1	1.672328
26.493383	0.1	1.675487
26.495050	0.1	1.675069
26.496717	0.1	1.672864
26.498383	0.1	1.670241
26.500050	0.1	1.667380
26.501717	0.1	1.664162
26.503383	0.1	1.661301
26.505050	0.1	1.659572
26.506717	0.1	1.659274
26.508383	0.1	1.660049
26.510050	0.1	1.660347
26.511717	0.1	1.659215
26.513383	0.1	1.657069
26.515050	0.1	1.655340
26.516717	0.1	1.655638
26.518383	0.1	1.658499
26.520050	0.1	1.663566
26.521717	0.1	1.669586
26.523383	0.1	1.674414
26.525050	0.1	1.675964
26.526717	0.1	1.674414
26.528383	0.1	1.671732
26.530050	0.1	1.669169
26.531717	0.1	1.666367
26.533383	0.1	1.662850
26.535050	0.1	1.659751
26.536717	0.1	1.658142
26.538383	0.1	1.658678
26.540050	0.1	1.661003
26.541717	0.1	1.664996
26.543383	0.1	1.670599
26.545050	0.1	1.676679
26.546717	0.1	1.681388
26.548383	0.1	1.683354
26.550050	0.1	1.682401
26.551717	0.1	1.679123
26.553383	0.1	1.674771
26.555050	0.1	1.669705
26.556717	0.1	1.663804
26.558383	0.1	1.657844
26.560050	0.1	1.653075
26.561717	0.1	1.650035
26.563383	0.1	1.648307
26.565050	0.1	1.647413
26.566717	0.1	1.647711
26.568383	0.1	1.649439
26.570050	0.1	1.651704
26.571717	0.1	1.653075
26.573383	0.1	1.652420
26.575050	0.1	1.649320
26.576717	0.1	1.644194
26.578383	0.1	1.638532
26.580050	0.1	1.634717
26.581717	0.1	1.635194
26.583383	0.1	1.640856
26.585050	0.1	1.650334
26.586717	0.1	1.661241
26.588383	0.1	1.671255
26.590050	0.1	1.678228
26.591717	0.1	1.680315
26.593383	0.1	1.676440
26.595050	0.1	1.668811
26.596717	0.1	1.662016
26.598383	0.1	1.659691
26.600050	0.1	1.662195
26.601717	0.1	1.666904
26.603383	0.1	1.670957
26.605050	0.1	1.672745
26.606717	0.1	1.671255
26.608383	0.1	1.666784
26.610050	0.1	1.661301
26.611717	0.1	1.657665
26.613383	0.1	1.657546
26.615050	0.1	1.660466
26.616717	0.1	1.664519
26.618383	0.1	1.668513
26.620050	0.1	1.671553
26.621717	0.1	1.672387
26.623383	0.1	1.669824
26.625050	0.1	1.664400
26.626717	0.1	1.658619
26.628383	0.1	1.655221
26.630050	0.1	1.655638
26.631717	0.1	1.659334
26.633383	0.1	1.664698
26.635050	0.1	1.670957
26.636717	0.1	1.677215
26.638383	0.1	1.681388
26.640050	0.1	1.682520
26.641717	0.1	1.681984
26.643383	0.1	1.682282
26.645050	0.1	1.684010
26.646717	0.1	1.686335
26.648383	0.1	1.688302
26.650050	0.1	1.689792
26.651717	0.1	1.690030
26.653383	0.1	1.687884
26.655050	0.1	1.683891
26.656717	0.1	1.681090
26.658383	0.1	1.682580
26.660050	0.1	1.687944
26.661717	0.1	1.693785
26.663383	0.1	1.696944
26.665050	0.1	1.696825
26.666717	0.1	1.694143
26.668383	0.1	1.690507
26.670050	0.1	1.687944
26.671717	0.1	1.687825
26.673383	0.1	1.689553
26.675050	0.1	1.691520
26.676717	0.1	1.693308
26.678383	0.1	1.695514
26.680050	0.1	1.698732
26.681717	0.1	1.703024
26.683383	0.1	1.707435
26.685050	0.1	1.710594
26.686717	0.1	1.712859
26.688383	0.1	1.716077
26.690050	0.1	1.721144
26.691717	0.1	1.727462
26.693383	0.1	1.733661
26.695050	0.1	1.739144
26.696717	0.1	1.743913
26.698383	0.1	1.747847
26.700050	0.1	1.750708
26.701717	0.1	1.752615
26.703383	0.1	1.754344
26.705050	0.1	1.757562
26.706717	0.1	1.762688
26.708383	0.1	1.769006
26.710050	0.1	1.775682
26.711717	0.1	1.782417
26.713383	0.1	1.788437
26.715050	0.1	1.793087
26.716717	0.1	1.796424
26.718383	0.1	1.799286
26.720050	0.1	1.802266
26.721717	0.1	1.806617
26.723383	0.1	1.813233
26.725050	0.1	1.821816
26.726717	0.1	1.831234
26.728383	0.1	1.841009
26.730050	0.1	1.851559
26.731717	0.1	1.862824
26.733383	0.1	1.874089
26.735050	0.1	1.885295
26.736717	0.1	1.897276
26.738383	0.1	1.910210
26.740050	0.1	1.922846
26.741717	0.1	1.933634
26.743383	0.1	1.942694
26.745050	0.1	1.950562
26.746717	0.1	1.958072
26.748383	0.1	1.966298
26.750050	0.1	1.976550
26.751717	0.1	1.989007
26.753383	0.1	2.003074
26.755050	0.1	2.017796
26.756717	0.1	2.033055
26.758383	0.1	2.049446
26.760050	0.1	2.067030
26.761717	0.1	2.084196
26.763383	0.1	2.099157
26.765050	0.1	2.111018
26.766717	0.1	2.120435
26.768383	0.1	2.129376
26.770050	0.1	2.140165
26.771717	0.1	2.155483
26.773383	0.1	2.176881
26.775050	0.1	2.202988
26.776717	0.1	2.229929
26.778383	0.1	2.255321
26.780050	0.1	2.279222
26.781717	0.1	2.302051
26.783383	0.1	2.324462
26.785050	0.1	2.347767
26.786717	0.1	2.373457
26.788383	0.1	2.401769
26.790050	0.1	2.430737
26.791717	0.1	2.458871
26.793383	0.1	2.486468
26.795050	0.1	2.514422
26.796717	0.1	2.542615
26.798383	0.1	2.571285
26.800050	0.1	2.601803
26.801717	0.1	2.635598
26.803383	0.1	2.673388
26.805050	0.1	2.715230
26.806717	0.1	2.760172
26.808383	0.1	2.806485
26.810050	0.1	2.852261
26.811717	0.1	2.896607
26.813383	0.1	2.939701
26.815050	0.1	2.982319
26.816717	0.1	3.025413
26.818383	0.1	3.070176
26.820050	0.1	3.117919
26.821717	0.1	3.167749
26.823383	0.1	3.217161
26.825050	0.1	3.264427
26.826717	0.1	3.309965
26.828383	0.1	3.355086
26.830050	0.1	3.401637
26.831717	0.1	3.451109
26.833383	0.1	3.503263
26.835050	0.1	3.556371
26.836717	0.1	3.608644
26.838383	0.1	3.659845
26.840050	0.1	3.711343
26.841717	0.1	3.763378
26.843383	0.1	3.814101
26.845050	0.1	3.861606
26.846717	0.1	3.905654
26.848383	0.1	3.946305
26.850050	0.1	3.983438
26.851717	0.1	4.018009
26.853383	0.1	4.051566
26.855050	0.1	4.084111
26.856717	0.1	4.114092
26.858383	0.1	4.139185
26.860050	0.1	4.157841
26.861717	0.1	4.169762
26.863383	0.1	4.175365
26.865050	0.1	4.175484
26.866717	0.1	4.171729
26.868383	0.1	4.167140
26.870050	0.1	4.163265
26.871717	0.1	4.158318
26.873383	0.1	4.149437
26.875050	0.1	4.135728
26.876717	0.1	4.117847
26.878383	0.1	4.095853
26.880050	0.1	4.069090
26.881717	0.1	4.037857
26.883383	0.1	4.004121
26.885050	0.1	3.969372
26.886717	0.1	3.933251
26.888383	0.1	3.894687
26.890050	0.1	3.853142
26.891717	0.1	3.808022
26.893383	0.1	3.758967
26.895050	0.1	3.706753
26.896717	0.1	3.653586
26.898383	0.1	3.602088
26.900050	0.1	3.553808
26.901717	0.1	3.509283
26.903383	0.1	3.468275
26.905050	0.1	3.429055
26.906717	0.1	3.389240
26.908383	0.1	3.347039
26.910050	0.1	3.302515
26.911717	0.1	3.257036
26.913383	0.1	3.212750
26.915050	0.1	3.171146
26.916717	0.1	3.131688
26.918383	0.1	3.093481
26.920050	0.1	3.056765
26.921717	0.1	3.022909
26.923383	0.1	2.991796
26.925050	0.1	2.962291
26.926717	0.1	2.933860
26.928383	0.1	2.906561
26.930050	0.1	2.881289
26.931717	0.1	2.859235
26.933383	0.1	2.840758
26.935050	0.1	2.825678
26.936717	0.1	2.813697
26.938383	0.1	2.804399
26.940050	0.1	2.796531
26.941717	0.1	2.787054
26.943383	0.1	2.773464
26.945050	0.1	2.756179
26.946717	0.1	2.738297
26.948383	0.1	2.722621
26.950050	0.1	2.709985
26.951717	0.1	2.699435
26.953383	0.1	2.689243
26.955050	0.1	2.677500
26.956717	0.1	2.663851
26.958383	0.1	2.649665
26.960050	0.1	2.635718
26.961717	0.1	2.620638
26.963383	0.1	2.602458
26.965050	0.1	2.581597
26.966717	0.1	2.560735
26.968383	0.1	2.541542
26.970050	0.1	2.523720
26.971717	0.1	2.506793
26.973383	0.1	2.490997
26.975050	0.1	2.475500
26.976717	0.1	2.458632
26.978383	0.1	2.439618
26.980050	0.1	2.420128
26.981717	0.1	2.402187
26.983383	0.1	2.386451
26.985050	0.1	2.372384
26.986717	0.1	2.359212
26.988383	0.1	2.346099
26.990050	0.1	2.332270
26.991717	0.1	2.317965
26.993383	0.1	2.304137
26.995050	0.1	2.290964
26.996717	0.1	2.277374
26.998383	0.1	2.263010
27.000050	0.1	2.248824
27.001717	0.1	2.235770
27.003383	0.1	2.223313
27.005050	0.1	2.210438
27.006717	0.1	2.196372
27.008383	0.1	2.181292
27.010050	0.1	2.166867
27.011717	0.1	2.154887
27.013383	0.1	2.146185
27.015050	0.1	2.140343
27.016717	0.1	2.136290
27.018383	0.1	2.132356
27.020050	0.1	2.127111
27.021717	0.1	2.119720
27.023383	0.1	2.110541
27.025050	0.1	2.100706
27.026717	0.1	2.092242
27.028383	0.1	2.087295
27.030050	0.1	2.086997
27.031717	0.1	2.090454
27.033383	0.1	2.094984
27.035050	0.1	2.098084
27.036717	0.1	2.098501
27.038383	0.1	2.096176
27.040050	0.1	2.091289
27.041717	0.1	2.085209
27.043383	0.1	2.080500
27.045050	0.1	2.078653
27.046717	0.1	2.079487
27.048383	0.1	2.081812
27.050050	0.1	2.085209
27.051717	0.1	2.088905
27.053383	0.1	2.091766
27.055050	0.1	2.093375
27.056717	0.1	2.094269
27.058383	0.1	2.094984
27.060050	0.1	2.095461
27.061717	0.1	2.095819
27.063383	0.1	2.096415
27.065050	0.1	2.097666
27.066717	0.1	2.099455
27.068383	0.1	2.101541
27.070050	0.1	2.104163
27.071717	0.1	2.107620
27.073383	0.1	2.112448
27.075050	0.1	2.118170
27.076717	0.1	2.123237
27.078383	0.1	2.126694
27.080050	0.1	2.128720
27.081717	0.1	2.130568
27.083383	0.1	2.133489
27.085050	0.1	2.137482
27.086717	0.1	2.141297
27.088383	0.1	2.143741
27.090050	0.1	2.144873
27.091717	0.1	2.146185
27.093383	0.1	2.149463
27.095050	0.1	2.155602
27.096717	0.1	2.163112
27.098383	0.1	2.169788
27.100050	0.1	2.174795
27.101717	0.1	2.178729
27.103383	0.1	2.181888
27.105050	0.1	2.184034
27.106717	0.1	2.185166
27.108383	0.1	2.186418
27.110050	0.1	2.188921
27.111717	0.1	2.192378
27.113383	0.1	2.196133
27.115050	0.1	2.200663
27.116717	0.1	2.206624
27.118383	0.1	2.213180
27.120050	0.1	2.218843
27.121717	0.1	2.222300
27.123383	0.1	2.223075
27.125050	0.1	2.222121
27.126717	0.1	2.221227
27.128383	0.1	2.221346
27.130050	0.1	2.223194
27.131717	0.1	2.228081
27.133383	0.1	2.236843
27.135050	0.1	2.247810
27.136717	0.1	2.258241
27.138383	0.1	2.266646
27.140050	0.1	2.272546
27.141717	0.1	2.275467
27.143383	0.1	2.276719
27.145050	0.1	2.279520
27.146717	0.1	2.286196
27.148383	0.1	2.296925
27.150050	0.1	2.310097
27.151717	0.1	2.324283
27.153383	0.1	2.338588
27.155050	0.1	2.352953
27.156717	0.1	2.367735
27.158383	0.1	2.383232
27.160050	0.1	2.399564
27.161717	0.1	2.417326
27.163383	0.1	2.436817
27.165050	0.1	2.457082
27.166717	0.1	2.477169
27.168383	0.1	2.497375
27.170050	0.1	2.518356
27.171717	0.1	2.540231
27.173383	0.1	2.563059
27.175050	0.1	2.587676
27.176717	0.1	2.614498
27.178383	0.1	2.642453
27.180050	0.1	2.669513
27.181717	0.1	2.694845
27.183383	0.1	2.719402
27.185050	0.1	2.744913
27.186717	0.1	2.773464
27.188383	0.1	2.805710
27.190050	0.1	2.841652
27.191717	0.1	2.881825
27.193383	0.1	2.926469
27.195050	0.1	2.974212
27.196717	0.1	3.022790
27.198383	0.1	3.071368
27.200050	0.1	3.120780
27.201717	0.1	3.172517
27.203383	0.1	3.227115
27.205050	0.1	3.283680
27.206717	0.1	3.341377
27.208383	0.1	3.400207
27.210050	0.1	3.460646
27.211717	0.1	3.522933
27.213383	0.1	3.587961
27.215050	0.1	3.656388
27.216717	0.1	3.727973
27.218383	0.1	3.802777
27.220050	0.1	3.881991
27.221717	0.1	3.966749
27.223383	0.1	4.056692
27.225050	0.1	4.150868
27.226717	0.1	4.248739
27.228383	0.1	4.350484
27.230050	0.1	4.455984
27.231717	0.1	4.564405
27.233383	0.1	4.674554
27.235050	0.1	4.785776
27.236717	0.1	4.899383
27.238383	0.1	5.017996
27.240050	0.1	5.143583
27.241717	0.1	5.275131
27.243383	0.1	5.409360
27.245050	0.1	5.543650
27.246717	0.1	5.677224
27.248383	0.1	5.810321
27.250050	0.1	5.943776
27.251717	0.1	6.078899
27.253383	0.1	6.216228
27.255050	0.1	6.354571
27.256717	0.1	6.490708
27.258383	0.1	6.621063
27.260050	0.1	6.743610
27.261717	0.1	6.859363
27.263383	0.1	6.970942
27.265050	0.1	7.080853
27.266717	0.1	7.189691
27.268383	0.1	7.296145
27.270050	0.1	7.397831
27.271717	0.1	7.492900
27.273383	0.1	7.580281
27.275050	0.1	7.658661
27.276717	0.1	7.726670
27.278383	0.1	7.784129
27.280050	0.1	7.832587
27.281717	0.1	7.873834
27.283383	0.1	7.909358
27.285050	0.1	7.939280
27.286717	0.1	7.961095
27.288383	0.1	7.971943
27.290050	0.1	7.970632
27.291717	0.1	7.957876
27.293383	0.1	7.934869
27.295050	0.1	7.902802
27.296717	0.1	7.862866
27.298383	0.1	7.815779
27.300050	0.1	7.761658
27.301717	0.1	7.700742
27.303383	0.1	7.633508
27.305050	0.1	7.560373
27.306717	0.1	7.481575
27.308383	0.1	7.397831
27.310050	0.1	7.309914
27.311717	0.1	7.218898
27.313383	0.1	7.126391
27.315050	0.1	7.033825
27.316717	0.1	6.941498
27.318383	0.1	6.848693
27.320050	0.1	6.755174
27.321717	0.1	6.662071
27.323383	0.1	6.570638
27.325050	0.1	6.480992
27.326717	0.1	6.392599
27.328383	0.1	6.305516
27.330050	0.1	6.220281
27.331717	0.1	6.137073
27.333383	0.1	6.055057
27.335050	0.1	5.973161
27.336717	0.1	5.890668
27.338383	0.1	5.808950
27.340050	0.1	5.731106
27.341717	0.1	5.659581
27.343383	0.1	5.593479
27.345050	0.1	5.529583
27.346717	0.1	5.465389
27.348383	0.1	5.400896
27.350050	0.1	5.337656
27.351717	0.1	5.277276
27.353383	0.1	5.220473
27.355050	0.1	5.166948
27.356717	0.1	5.116523
27.358383	0.1	5.068302
27.360050	0.1	5.020023
27.361717	0.1	4.969836
27.363383	0.1	4.917443
27.365050	0.1	4.863203
27.366717	0.1	4.807413
27.368383	0.1	4.749298
27.370050	0.1	4.688263
27.371717	0.1	4.624963
27.373383	0.1	4.560232
27.375050	0.1	4.494608
27.376717	0.1	4.428268
27.378383	0.1	4.361749
27.380050	0.1	4.294455
27.381717	0.1	4.224777
27.383383	0.1	4.152000
27.385050	0.1	4.077018
27.386717	0.1	4.001439
27.388383	0.1	3.926754
27.390050	0.1	3.853858
27.391717	0.1	3.782869
27.393383	0.1	3.712833
27.395050	0.1	3.641904
27.396717	0.1	3.568173
27.398383	0.1	3.490985
27.400050	0.1	3.411055
27.401717	0.1	3.329039
27.403383	0.1	3.245354
27.405050	0.1	3.161907
27.406717	0.1	3.081501
27.408383	0.1	3.005207
27.410050	0.1	2.932429
27.411717	0.1	2.863109
27.413383	0.1	2.797544
27.415050	0.1	2.735496
27.416717	0.1	2.675414
27.418383	0.1	2.615392
27.420050	0.1	2.554417
27.421717	0.1	2.494037
27.423383	0.1	2.437115
27.425050	0.1	2.384782
27.426717	0.1	2.335727
27.428383	0.1	2.288163
27.430050	0.1	2.241612
27.431717	0.1	2.196193
27.433383	0.1	2.152741
27.435050	0.1	2.112150
27.436717	0.1	2.074838
27.438383	0.1	2.042055
27.440050	0.1	2.014399
27.441717	0.1	1.989544
27.443383	0.1	1.962841
27.445050	0.1	1.932085
27.446717	0.1	1.898766
27.448383	0.1	1.865983
27.450050	0.1	1.836479
27.451717	0.1	1.812220
27.453383	0.1	1.794696
27.455050	0.1	1.783490
27.456717	0.1	1.775146
27.458383	0.1	1.766026
27.460050	0.1	1.755536
27.461717	0.1	1.744807
27.463383	0.1	1.734436
27.465050	0.1	1.724482
27.466717	0.1	1.715422
27.468383	0.1	1.707375
27.470050	0.1	1.699507
27.471717	0.1	1.691282
27.473383	0.1	1.683891
27.475050	0.1	1.679123
27.476717	0.1	1.676977
27.478383	0.1	1.675129
27.480050	0.1	1.671851
27.481717	0.1	1.667559
27.483383	0.1	1.663327
27.485050	0.1	1.659036
27.486717	0.1	1.653969
27.488383	0.1	1.648247
27.490050	0.1	1.642764
27.491717	0.1	1.638115
27.493383	0.1	1.634181
27.495050	0.1	1.630843
27.496717	0.1	1.628637
27.498383	0.1	1.627922
27.500050	0.1	1.627922
27.501717	0.1	1.628161
27.503383	0.1	1.629353
27.505050	0.1	1.632571
27.506717	0.1	1.637578
27.508383	0.1	1.642883
27.510050	0.1	1.646698
27.511717	0.1	1.647651
27.513383	0.1	1.645088
27.515050	0.1	1.638949
27.516717	0.1	1.629531
27.518383	0.1	1.618326
27.520050	0.1	1.608491
27.521717	0.1	1.603127
27.523383	0.1	1.603365
27.525050	0.1	1.607716
27.526717	0.1	1.613736
27.528383	0.1	1.618922
27.530050	0.1	1.621604
27.531717	0.1	1.621366
27.533383	0.1	1.619279
27.535050	0.1	1.617551
27.536717	0.1	1.617134
27.538383	0.1	1.617015
27.540050	0.1	1.615584
27.541717	0.1	1.611412
27.543383	0.1	1.603901
27.545050	0.1	1.594186
27.546717	0.1	1.585484
27.548383	0.1	1.580834
27.550050	0.1	1.580358
27.551717	0.1	1.581550
27.553383	0.1	1.582325
27.555050	0.1	1.582861
27.556717	0.1	1.584709
27.558383	0.1	1.588643
27.560050	0.1	1.594246
27.561717	0.1	1.599848
27.563383	0.1	1.602709
27.565050	0.1	1.601279
27.566717	0.1	1.596689
27.568383	0.1	1.591444
27.570050	0.1	1.587093
27.571717	0.1	1.584351
27.573383	0.1	1.584232
27.575050	0.1	1.587033
27.576717	0.1	1.590967
27.578383	0.1	1.593113
27.580050	0.1	1.591683
27.581717	0.1	1.587570
27.583383	0.1	1.583278
27.585050	0.1	1.580238
27.586717	0.1	1.577258
27.588383	0.1	1.573444
27.590050	0.1	1.569569
27.591717	0.1	1.567006
27.593383	0.1	1.565397
27.595050	0.1	1.563013
27.596717	0.1	1.559496
27.598383	0.1	1.555383
27.600050	0.1	1.550794
27.601717	0.1	1.546085
27.603383	0.1	1.542688
27.605050	0.1	1.541913
27.606717	0.1	1.543701
27.608383	0.1	1.546443
27.610050	0.1	1.548290
27.611717	0.1	1.548290
27.613383	0.1	1.546323
27.615050	0.1	1.543343
27.616717	0.1	1.541436
27.618383	0.1	1.542628
27.620050	0.1	1.547635
27.621717	0.1	1.554251
27.623383	0.1	1.559258
27.625050	0.1	1.560748
27.626717	0.1	1.558781
27.628383	0.1	1.554251
27.630050	0.1	1.548112
27.631717	0.1	1.541257
27.633383	0.1	1.534641
27.635050	0.1	1.529455
27.636717	0.1	1.527429
27.638383	0.1	1.529694
27.640050	0.1	1.536250
27.641717	0.1	1.545370
27.643383	0.1	1.553893
27.645050	0.1	1.558900
27.646717	0.1	1.559556
27.648383	0.1	1.556635
27.650050	0.1	1.551330
27.651717	0.1	1.545251
27.653383	0.1	1.540303
27.655050	0.1	1.538396
27.656717	0.1	1.539767
27.658383	0.1	1.542926
27.660050	0.1	1.545906
27.661717	0.1	1.547814
27.663383	0.1	1.548469
27.665050	0.1	1.547575
27.666717	0.1	1.546085
27.668383	0.1	1.546204
27.670050	0.1	1.549065
27.671717	0.1	1.553059
27.673383	0.1	1.555920
27.675050	0.1	1.556397
27.676717	0.1	1.554668
27.678383	0.1	1.551807
27.680050	0.1	1.549304
27.681717	0.1	1.548052
27.683383	0.1	1.547992
27.685050	0.1	1.548171
27.686717	0.1	1.547814
27.688383	0.1	1.546979
27.690050	0.1	1.546800
27.691717	0.1	1.548708
27.693383	0.1	1.553059
27.695050	0.1	1.558006
27.696717	0.1	1.561463
27.698383	0.1	1.563430
27.700050	0.1	1.564741
27.701717	0.1	1.565456
27.703383	0.1	1.565516
27.705050	0.1	1.565397
27.706717	0.1	1.565755
27.708383	0.1	1.566947
27.710050	0.1	1.568973
27.711717	0.1	1.571953
27.713383	0.1	1.575828
27.715050	0.1	1.580536
27.716717	0.1	1.585662
27.718383	0.1	1.590431
27.720050	0.1	1.594842
27.721717	0.1	1.598537
27.723383	0.1	1.600683
27.725050	0.1	1.601100
27.726717	0.1	1.601160
27.728383	0.1	1.601338
27.730050	0.1	1.600385
27.731717	0.1	1.598239
27.733383	0.1	1.597464
27.735050	0.1	1.600444
27.736717	0.1	1.606941
27.738383	0.1	1.615226
27.740050	0.1	1.623809
27.741717	0.1	1.630962
27.743383	0.1	1.635492
27.745050	0.1	1.637817
27.746717	0.1	1.639187
27.748383	0.1	1.641035
27.750050	0.1	1.644611
27.751717	0.1	1.650453
27.753383	0.1	1.657844
27.755050	0.1	1.664698
27.756717	0.1	1.668751
27.758383	0.1	1.669943
27.760050	0.1	1.669824
27.761717	0.1	1.669943
27.763383	0.1	1.671910
27.765050	0.1	1.676440
27.766717	0.1	1.682639
27.768383	0.1	1.689315
27.770050	0.1	1.695931
27.771717	0.1	1.702964
27.773383	0.1	1.709819
27.775050	0.1	1.713932
27.776717	0.1	1.713634
27.778383	0.1	1.709879
27.780050	0.1	1.704455
27.781717	0.1	1.699269
27.783383	0.1	1.696348
27.785050	0.1	1.696646
27.786717	0.1	1.699269
27.788383	0.1	1.702428
27.790050	0.1	1.705051
27.791717	0.1	1.706839
27.793383	0.1	1.708567
27.795050	0.1	1.711428
27.796717	0.1	1.715064
27.798383	0.1	1.717746
27.800050	0.1	1.717985
27.801717	0.1	1.715183
27.803383	0.1	1.709700
27.805050	0.1	1.703322
27.806717	0.1	1.699150
27.808383	0.1	1.698852
27.810050	0.1	1.700819
27.811717	0.1	1.701951
27.813383	0.1	1.700759
27.815050	0.1	1.697421
27.816717	0.1	1.692772
27.818383	0.1	1.687706
27.820050	0.1	1.683056
27.821717	0.1	1.679123
27.823383	0.1	1.675427
27.825050	0.1	1.671314
27.826717	0.1	1.667440
27.828383	0.1	1.664758
27.830050	0.1	1.663208
27.831717	0.1	1.661778
27.833383	0.1	1.660466
27.835050	0.1	1.660347
27.836717	0.1	1.662135
27.838383	0.1	1.664698
27.840050	0.1	1.665592
27.841717	0.1	1.663983
27.843383	0.1	1.660705
27.845050	0.1	1.656354
27.846717	0.1	1.650155
27.848383	0.1	1.642108
27.850050	0.1	1.634359
27.851717	0.1	1.629114
27.853383	0.1	1.627267
27.855050	0.1	1.628637
27.856717	0.1	1.632691
27.858383	0.1	1.637817
27.860050	0.1	1.641154
27.861717	0.1	1.641154
27.863383	0.1	1.639187
27.865050	0.1	1.638174
27.866717	0.1	1.639545
27.868383	0.1	1.643360
27.870050	0.1	1.648605
27.871717	0.1	1.653791
27.873383	0.1	1.657546
27.875050	0.1	1.659334
27.876717	0.1	1.659632
27.878383	0.1	1.659274
27.880050	0.1	1.659393
27.881717	0.1	1.659632
27.883383	0.1	1.659751
27.885050	0.1	1.660407
27.886717	0.1	1.662374
27.888383	0.1	1.665771
27.890050	0.1	1.670838
27.891717	0.1	1.677930
27.893383	0.1	1.685977
27.895050	0.1	1.693487
27.896717	0.1	1.699269
27.898383	0.1	1.702905
27.900050	0.1	1.704991
27.901717	0.1	1.706958
27.903383	0.1	1.710534
27.905050	0.1	1.716793
27.906717	0.1	1.725435
27.908383	0.1	1.734614
27.910050	0.1	1.740873
27.911717	0.1	1.741946
27.913383	0.1	1.739860
27.915050	0.1	1.738846
27.916717	0.1	1.741111
27.918383	0.1	1.744688
27.920050	0.1	1.746118
27.921717	0.1	1.744628
27.923383	0.1	1.742184
27.925050	0.1	1.740277
27.926717	0.1	1.738906
27.928383	0.1	1.737416
27.930050	0.1	1.735926
27.931717	0.1	1.734018
27.933383	0.1	1.731813
27.935050	0.1	1.730502
27.936717	0.1	1.731813
27.938383	0.1	1.735866
27.940050	0.1	1.741171
27.941717	0.1	1.745224
27.943383	0.1	1.746535
27.945050	0.1	1.745463
27.946717	0.1	1.742780
27.948383	0.1	1.738727
27.950050	0.1	1.733363
27.951717	0.1	1.727343
27.953383	0.1	1.720965
27.955050	0.1	1.713991
27.956717	0.1	1.706004
27.958383	0.1	1.697302
27.960050	0.1	1.689613
27.961717	0.1	1.684189
27.963383	0.1	1.680970
27.965050	0.1	1.679838
27.966717	0.1	1.680911
27.968383	0.1	1.683056
27.970050	0.1	1.684487
27.971717	0.1	1.683831
27.973383	0.1	1.681864
27.975050	0.1	1.680672
27.976717	0.1	1.681268
27.978383	0.1	1.681864
27.980050	0.1	1.680017
27.981717	0.1	1.674950
27.983383	0.1	1.667798
27.985050	0.1	1.660943
27.986717	0.1	1.656473
27.988383	0.1	1.654983
27.990050	0.1	1.655460
27.991717	0.1	1.657069
27.993383	0.1	1.658917
27.995050	0.1	1.659751
27.996717	0.1	1.657903
27.998383	0.1	1.653016
28.000050	0.1	1.646817
28.001717	0.1	1.642585
28.003383	0.1	1.642108
28.005050	0.1	1.644731
28.006717	0.1	1.648069
28.008383	0.1	1.649797
28.010050	0.1	1.648545
28.011717	0.1	1.644790
28.013383	0.1	1.640141
28.015050	0.1	1.636386
28.016717	0.1	1.635194
28.018383	0.1	1.637995
28.020050	0.1	1.644850
28.021717	0.1	1.653552
28.023383	0.1	1.660764
28.025050	0.1	1.665712
28.026717	0.1	1.670241
28.028383	0.1	1.675308
28.030050	0.1	1.680195
28.031717	0.1	1.684725
28.033383	0.1	1.689613
28.035050	0.1	1.694620
28.036717	0.1	1.698434
28.038383	0.1	1.700819
28.040050	0.1	1.702786
28.041717	0.1	1.704693
28.043383	0.1	1.706064
28.045050	0.1	1.707375
28.046717	0.1	1.709819
28.048383	0.1	1.712978
28.050050	0.1	1.714289
28.051717	0.1	1.712144
28.053383	0.1	1.707852
28.055050	0.1	1.704693
28.056717	0.1	1.705647
28.058383	0.1	1.711190
28.060050	0.1	1.718164
28.061717	0.1	1.722872
28.063383	0.1	1.725257
28.065050	0.1	1.728296
28.066717	0.1	1.733303
28.068383	0.1	1.738310
28.070050	0.1	1.740635
28.071717	0.1	1.739383
28.073383	0.1	1.735807
28.075050	0.1	1.731813
28.076717	0.1	1.728773
28.078383	0.1	1.727104
28.080050	0.1	1.726091
28.081717	0.1	1.724482
28.083383	0.1	1.721859
28.085050	0.1	1.719296
28.086717	0.1	1.718521
28.088383	0.1	1.720548
28.090050	0.1	1.724660
28.091717	0.1	1.728714
28.093383	0.1	1.730621
28.095050	0.1	1.729369
28.096717	0.1	1.725555
28.098383	0.1	1.721323
28.100050	0.1	1.718223
28.101717	0.1	1.714826
28.103383	0.1	1.709163
28.105050	0.1	1.700819
28.106717	0.1	1.692116
28.108383	0.1	1.686394
28.110050	0.1	1.685619
28.111717	0.1	1.687825
28.113383	0.1	1.689375
28.115050	0.1	1.688957
28.116717	0.1	1.688004
28.118383	0.1	1.688302
28.120050	0.1	1.689732
28.121717	0.1	1.691103
28.123383	0.1	1.691997
28.125050	0.1	1.692534
28.126717	0.1	1.693130
28.128383	0.1	1.693606
28.130050	0.1	1.693368
28.131717	0.1	1.692414
28.133383	0.1	1.691401
28.135050	0.1	1.690567
28.136717	0.1	1.689375
28.138383	0.1	1.687467
28.140050	0.1	1.685441
28.141717	0.1	1.684308
28.143383	0.1	1.683593
28.145050	0.1	1.681984
28.146717	0.1	1.678944
28.148383	0.1	1.675248
28.150050	0.1	1.671732
28.151717	0.1	1.668990
28.153383	0.1	1.667619
28.155050	0.1	1.668036
28.156717	0.1	1.669526
28.158383	0.1	1.670718
28.160050	0.1	1.669705
28.161717	0.1	1.665294
28.163383	0.1	1.658142
28.165050	0.1	1.650751
28.166717	0.1	1.645625
28.168383	0.1	1.643658
28.170050	0.1	1.643896
28.171717	0.1	1.645148
28.173383	0.1	1.646817
28.175050	0.1	1.647711
28.176717	0.1	1.645923
28.178383	0.1	1.640797
28.180050	0.1	1.633585
28.181717	0.1	1.626074
28.183383	0.1	1.619637
28.185050	0.1	1.615048
28.186717	0.1	1.612485
28.188383	0.1	1.612365
28.190050	0.1	1.614750
28.191717	0.1	1.618743
28.193383	0.1	1.622439
28.195050	0.1	1.623511
28.196717	0.1	1.621246
28.198383	0.1	1.617372
28.200050	0.1	1.614511
28.201717	0.1	1.613677
28.203383	0.1	1.613796
28.205050	0.1	1.612842
28.206717	0.1	1.609564
28.208383	0.1	1.604259
28.210050	0.1	1.598537
28.211717	0.1	1.593590
28.213383	0.1	1.590073
28.215050	0.1	1.588822
28.216717	0.1	1.589298
28.218383	0.1	1.589477
28.220050	0.1	1.587868
28.221717	0.1	1.585722
28.223383	0.1	1.584411
28.225050	0.1	1.583934
28.226717	0.1	1.584649
28.228383	0.1	1.587570
28.230050	0.1	1.591981
28.231717	0.1	1.596034
28.233383	0.1	1.598835
28.235050	0.1	1.601458
28.236717	0.1	1.604736
28.238383	0.1	1.608014
28.240050	0.1	1.608849
28.241717	0.1	1.605868
28.243383	0.1	1.600087
28.245050	0.1	1.594424
28.246717	0.1	1.591146
28.248383	0.1	1.590133
28.250050	0.1	1.590252
28.251717	0.1	1.590788
28.253383	0.1	1.591981
28.255050	0.1	1.594186
28.256717	0.1	1.597226
28.258383	0.1	1.600027
28.260050	0.1	1.601935
28.261717	0.1	1.603425
28.263383	0.1	1.605094
28.265050	0.1	1.606524
28.266717	0.1	1.607001
28.268383	0.1	1.606703
28.270050	0.1	1.605868
28.271717	0.1	1.604617
28.273383	0.1	1.603305
28.275050	0.1	1.602769
28.276717	0.1	1.603723
28.278383	0.1	1.606703
28.280050	0.1	1.611650
28.281717	0.1	1.617670
28.283383	0.1	1.624048
28.285050	0.1	1.630843
28.286717	0.1	1.638055
28.288383	0.1	1.644015
28.290050	0.1	1.647234
28.291717	0.1	1.648009
28.293383	0.1	1.648247
28.295050	0.1	1.649201
28.296717	0.1	1.650930
28.298383	0.1	1.653433
28.300050	0.1	1.657128
28.301717	0.1	1.661301
28.303383	0.1	1.664162
28.305050	0.1	1.664877
28.306717	0.1	1.665473
28.308383	0.1	1.668811
28.310050	0.1	1.675069
28.311717	0.1	1.681447
28.313383	0.1	1.685321
28.315050	0.1	1.686990
28.316717	0.1	1.688659
28.318383	0.1	1.691401
28.320050	0.1	1.694918
28.321717	0.1	1.699090
28.323383	0.1	1.703978
28.325050	0.1	1.709104
28.326717	0.1	1.713157
28.328383	0.1	1.714647
28.330050	0.1	1.713991
28.331717	0.1	1.713395
28.333383	0.1	1.714885
28.335050	0.1	1.719117
28.336717	0.1	1.725853
28.338383	0.1	1.733661
28.340050	0.1	1.740396
28.341717	0.1	1.744151
28.343383	0.1	1.744628
28.345050	0.1	1.743853
28.346717	0.1	1.744151
28.348383	0.1	1.746357
28.350050	0.1	1.750887
28.351717	0.1	1.757741
28.353383	0.1	1.766086
28.355050	0.1	1.774252
28.356717	0.1	1.781166
28.358383	0.1	1.786351
28.360050	0.1	1.790285
28.361717	0.1	1.793623
28.363383	0.1	1.796544
28.365050	0.1	1.799762
28.366717	0.1	1.803994
28.368383	0.1	1.807988
28.370050	0.1	1.809657
28.371717	0.1	1.808286
28.373383	0.1	1.804948
28.375050	0.1	1.801491
28.376717	0.1	1.799405
28.378383	0.1	1.799464
28.380050	0.1	1.801908
28.381717	0.1	1.805544
28.383383	0.1	1.807869
28.385050	0.1	1.806200
28.386717	0.1	1.799882
28.388383	0.1	1.791477
28.390050	0.1	1.784742
28.391717	0.1	1.782060
28.393383	0.1	1.783311
28.395050	0.1	1.786411
28.396717	0.1	1.788080
28.398383	0.1	1.785457
28.400050	0.1	1.778185
28.401717	0.1	1.768530
28.403383	0.1	1.759648
28.405050	0.1	1.752615
28.406717	0.1	1.747012
28.408383	0.1	1.742780
28.410050	0.1	1.740337
28.411717	0.1	1.738906
28.413383	0.1	1.736462
28.415050	0.1	1.731634
28.416717	0.1	1.724303
28.418383	0.1	1.714528
28.420050	0.1	1.701951
28.421717	0.1	1.687706
28.423383	0.1	1.673758
28.425050	0.1	1.661182
28.426717	0.1	1.650214
28.428383	0.1	1.640797
28.430050	0.1	1.633108
28.431717	0.1	1.627028
28.433383	0.1	1.620770
28.435050	0.1	1.612127
28.436717	0.1	1.601577
28.438383	0.1	1.591385
28.440050	0.1	1.582980
28.441717	0.1	1.575947
28.443383	0.1	1.569688
28.445050	0.1	1.564205
28.446717	0.1	1.559854
28.448383	0.1	1.557171
28.450050	0.1	1.555741
28.451717	0.1	1.554549
28.453383	0.1	1.553178
28.455050	0.1	1.551688
28.456717	0.1	1.549006
28.458383	0.1	1.543880
28.460050	0.1	1.537263
28.461717	0.1	1.531780
28.463383	0.1	1.529098
28.465050	0.1	1.528621
28.466717	0.1	1.528025
28.468383	0.1	1.525581
28.470050	0.1	1.521349
28.471717	0.1	1.516044
28.473383	0.1	1.510322
28.475050	0.1	1.506031
28.476717	0.1	1.505256
28.478383	0.1	1.508117
28.480050	0.1	1.513362
28.481717	0.1	1.519680
28.483383	0.1	1.525045
28.485050	0.1	1.527727
28.486717	0.1	1.528084
28.488383	0.1	1.528204
28.490050	0.1	1.529574
28.491717	0.1	1.531720
28.493383	0.1	1.533270
28.495050	0.1	1.533508
28.496717	0.1	1.533330
28.498383	0.1	1.533985
28.500050	0.1	1.535416
28.501717	0.1	1.536071
28.503383	0.1	1.535118
28.505050	0.1	1.533508
28.506717	0.1	1.532436
28.508383	0.1	1.532257
28.510050	0.1	1.532972
28.511717	0.1	1.533985
28.513383	0.1	1.534641
28.515050	0.1	1.535058
28.516717	0.1	1.536250
28.518383	0.1	1.538575
28.520050	0.1	1.540661
28.521717	0.1	1.541257
28.523383	0.1	1.540721
28.525050	0.1	1.540899
28.526717	0.1	1.542866
28.528383	0.1	1.545906
28.530050	0.1	1.548708
28.531717	0.1	1.551330
28.533383	0.1	1.555204
28.535050	0.1	1.561582
28.536717	0.1	1.569867
28.538383	0.1	1.578629
28.540050	0.1	1.587033
28.541717	0.1	1.594365
28.543383	0.1	1.599610
28.545050	0.1	1.602113
28.546717	0.1	1.602650
28.548383	0.1	1.603067
28.550050	0.1	1.604438
28.551717	0.1	1.607597
28.553383	0.1	1.612961
28.555050	0.1	1.619518
28.556717	0.1	1.625538
28.558383	0.1	1.630187
28.560050	0.1	1.634300
28.561717	0.1	1.639903
28.563383	0.1	1.648843
28.565050	0.1	1.661182
28.566717	0.1	1.674712
28.568383	0.1	1.687050
28.570050	0.1	1.698136
28.571717	0.1	1.708686
28.573383	0.1	1.718938
28.575050	0.1	1.729012
28.576717	0.1	1.739860
28.578383	0.1	1.752257
28.580050	0.1	1.765907
28.581717	0.1	1.779556
28.583383	0.1	1.791954
28.585050	0.1	1.803339
28.586717	0.1	1.813412
28.588383	0.1	1.821041
28.590050	0.1	1.825392
28.591717	0.1	1.827836
28.593383	0.1	1.831174
28.595050	0.1	1.837671
28.596717	0.1	1.847744
28.598383	0.1	1.860023
28.600050	0.1	1.872182
28.601717	0.1	1.882613
28.603383	0.1	1.890957
28.605050	0.1	1.897931
28.606717	0.1	1.903892
28.608383	0.1	1.908481
28.610050	0.1	1.911461
28.611717	0.1	1.913548
28.613383	0.1	1.916468
28.615050	0.1	1.921117
28.616717	0.1	1.927972
28.618383	0.1	1.937330
28.620050	0.1	1.949728
28.621717	0.1	1.965284
28.623383	0.1	1.982868
28.625050	0.1	1.999915
28.626717	0.1	2.013862
28.628383	0.1	2.024293
28.630050	0.1	2.033234
28.631717	0.1	2.043367
28.633383	0.1	2.056182
28.635050	0.1	2.071202
28.636717	0.1	2.086342
28.638383	0.1	2.099633
28.640050	0.1	2.110481
28.641717	0.1	2.119780
28.643383	0.1	2.130687
28.645050	0.1	2.146006
28.646717	0.1	2.165914
28.648383	0.1	2.188385
28.650050	0.1	2.210975
28.651717	0.1	2.232194
28.653383	0.1	2.252281
28.655050	0.1	2.272785
28.656717	0.1	2.295435
28.658383	0.1	2.320588
28.660050	0.1	2.346933
28.661717	0.1	2.372682
28.663383	0.1	2.397657
28.665050	0.1	2.423406
28.666717	0.1	2.451301
28.668383	0.1	2.480745
28.670050	0.1	2.510607
28.671717	0.1	2.540767
28.673383	0.1	2.572537
28.675050	0.1	2.606571
28.676717	0.1	2.641440
28.678383	0.1	2.674818
28.680050	0.1	2.705991
28.681717	0.1	2.736628
28.683383	0.1	2.768636
28.685050	0.1	2.802849
28.686717	0.1	2.839387
28.688383	0.1	2.879143
28.690050	0.1	2.923191
28.691717	0.1	2.971471
28.693383	0.1	3.022611
28.695050	0.1	3.075183
28.696717	0.1	3.128112
28.698383	0.1	3.181100
28.700050	0.1	3.234804
28.701717	0.1	3.289938
28.703383	0.1	3.347039
28.705050	0.1	3.405810
28.706717	0.1	3.466487
28.708383	0.1	3.529728
28.710050	0.1	3.595710
28.711717	0.1	3.664434
28.713383	0.1	3.736139
28.715050	0.1	3.811121
28.716717	0.1	3.889323
28.718383	0.1	3.970027
28.720050	0.1	4.052460
28.721717	0.1	4.137159
28.723383	0.1	4.224718
28.725050	0.1	4.314542
28.726717	0.1	4.405856
28.728383	0.1	4.499615
28.730050	0.1	4.597366
28.731717	0.1	4.699111
28.733383	0.1	4.803121
28.735050	0.1	4.907966
28.736717	0.1	5.013705
28.738383	0.1	5.120635
28.740050	0.1	5.229175
28.741717	0.1	5.340398
28.743383	0.1	5.455911
28.745050	0.1	5.577207
28.746717	0.1	5.704403
28.748383	0.1	5.836130
28.750050	0.1	5.971969
28.751717	0.1	6.111920
28.753383	0.1	6.255508
28.755050	0.1	6.401956
28.756717	0.1	6.551087
28.758383	0.1	6.703377
28.760050	0.1	6.859839
28.761717	0.1	7.021606
28.763383	0.1	7.189453
28.765050	0.1	7.363618
28.766717	0.1	7.543624
28.768383	0.1	7.727921
28.770050	0.1	7.915676
28.771717	0.1	8.108199
28.773383	0.1	8.307636
28.775050	0.1	8.515180
28.776717	0.1	8.730114
28.778383	0.1	8.951188
28.780050	0.1	9.178281
28.781717	0.1	9.411514
28.783383	0.1	9.651185
28.785050	0.1	9.897233
28.786717	0.1	10.148526
28.788383	0.1	10.403693
28.790050	0.1	10.662079
28.791717	0.1	10.924280
28.793383	0.1	11.191011
28.795050	0.1	11.461378
28.796717	0.1	11.731864
28.798383	0.1	11.999846
28.800050	0.1	12.265385
28.801717	0.1	12.529195
28.803383	0.1	12.790085
28.805050	0.1	13.044954
28.806717	0.1	13.290227
28.808383	0.1	13.522805
28.810050	0.1	13.741494
28.811717	0.1	13.946713
28.813383	0.1	14.138699
28.815050	0.1	14.316739
28.816717	0.1	14.479698
28.818383	0.1	14.627160
28.820050	0.1	14.759541
28.821717	0.1	14.876486
28.823383	0.1	14.975489
28.825050	0.1	15.052737
28.826717	0.1	15.105368
28.828383	0.1	15.132786
28.830050	0.1	15.136302
28.831717	0.1	15.116514
28.833383	0.1	15.072823
28.835050	0.1	15.005172
28.836717	0.1	14.913917
28.838383	0.1	14.798046
28.840050	0.1	14.656425
28.841717	0.1	14.490784
28.843383	0.1	14.304758
28.845050	0.1	14.100850
28.846717	0.1	13.879717
28.848383	0.1	13.641597
28.850050	0.1	13.387264
28.851717	0.1	13.118506
28.853383	0.1	12.837172
28.855050	0.1	12.543798
28.856717	0.1	12.238086
28.858383	0.1	11.920870
28.860050	0.1	11.593939
28.861717	0.1	11.259556
28.863383	0.1	10.920644
28.865050	0.1	10.579944
28.866717	0.1	10.239721
28.868383	0.1	9.901643
28.870050	0.1	9.565473
28.871717	0.1	9.229601
28.873383	0.1	8.893073
28.875050	0.1	8.557082
28.876717	0.1	8.223892
28.878383	0.1	7.895470
28.880050	0.1	7.572949
28.881717	0.1	7.257641
28.883383	0.1	6.952942
28.885050	0.1	6.662310
28.886717	0.1	6.385923
28.888383	0.1	6.120026
28.890050	0.1	5.860806
28.891717	0.1	5.606890
28.893383	0.1	5.360246
28.895050	0.1	5.123973
28.896717	0.1	4.898966
28.898383	0.1	4.684150
28.900050	0.1	4.479945
28.901717	0.1	4.287958
28.903383	0.1	4.108787
28.905050	0.1	3.941775
28.906717	0.1	3.785610
28.908383	0.1	3.639162
28.910050	0.1	3.502250
28.911717	0.1	3.374934
28.913383	0.1	3.256262
28.915050	0.1	3.144384
28.916717	0.1	3.038883
28.918383	0.1	2.941489
28.920050	0.1	2.853930
28.921717	0.1	2.776742
28.923383	0.1	2.709031
28.925050	0.1	2.648235
28.926717	0.1	2.591193
28.928383	0.1	2.535224
28.930050	0.1	2.479971
28.931717	0.1	2.426505
28.933383	0.1	2.376318
28.935050	0.1	2.330363
28.936717	0.1	2.289593
28.938383	0.1	2.254725
28.940050	0.1	2.225280
28.941717	0.1	2.199054
28.943383	0.1	2.173543
28.945050	0.1	2.147675
28.946717	0.1	2.122402
28.948383	0.1	2.098918
28.950050	0.1	2.077401
28.951717	0.1	2.057374
28.953383	0.1	2.039433
28.955050	0.1	2.025366
28.956717	0.1	2.015114
28.958383	0.1	2.006889
28.960050	0.1	1.998544
28.961717	0.1	1.989424
28.963383	0.1	1.980305
28.965050	0.1	1.971543
28.966717	0.1	1.962483
28.968383	0.1	1.952767
28.970050	0.1	1.943171
28.971717	0.1	1.934826
28.973383	0.1	1.927137
28.975050	0.1	1.917601
28.976717	0.1	1.904369
28.978383	0.1	1.888633
28.980050	0.1	1.873493
28.981717	0.1	1.861215
28.983383	0.1	1.852393
28.985050	0.1	1.846254
28.986717	0.1	1.841784
28.988383	0.1	1.837552
28.990050	0.1	1.833022
28.991717	0.1	1.828015
28.993383	0.1	1.821816
28.995050	0.1	1.813114
28.996717	0.1	1.803041
28.998383	0.1	1.793742
29.000050	0.1	1.784980
29.001717	0.1	1.774669
29.003383	0.1	1.762390
29.005050	0.1	1.749218
29.006717	0.1	1.735091
29.008383	0.1	1.720548
[truncated: 248,865 more chars]
