# Supplementary material for: Fade into you: genetic control of pigmentation patterns in red-flesh apple (Malus domestica)
Source: Front Plant Sci. 2025 Jan 13;15:1462545. doi: 10.3389/fpls.2024.1462545 (PMC11770013; doi:10.3389/fpls.2024.1462545)
Supplement: Supplementary file 4 [file DataSheet1.zip › CB A3EXT325NM/CB A3EXT325NM.txt]

URL	chrom://thermo-pfav3ojr/ChromeleonLocal/Instrument Data/Vanquish_MS/Dimitri/VALEMA/Pierre/Echantillons 03-04-24.seq/817.smp/EXT325NM.channel/EXT325NM.chm
Channel	EXT325NM

Injection Information:
Data Vault	ChromeleonLocal
Sequence	Echantillons 03-04-24
Name	CB A3
Number	17
Position	B:B8
Comment	colonne SB-AQ MeOH+5%AA
Processing Method	Quantitative
Instrument Method	VALEMA test separation GRAQ 4
Type	Unknown
Status	Finished
Inject Time	4/4/2024 6:15:40 AM +02:00
Volume (µl)	10.0000
Dilution Factor	1.0000
Weight	1.0000

Chromatogram Data Information:
Time Min. (min)	0.001717
Time Max. (min)	47.000050
Data Points	28200
Detector	UV
Generating Data System	Chromeleon 7.3.2.10759
Exporting Data System	Chromeleon 7.3.2.0
Operator	Administrator
Signal Quantity	Absorbance
Signal Unit	mAU
Signal Min.	-4.644394
Signal Max.	1,302.047628
Channel	EXT325NM
Driver Name	VDAD.dll
Channel Type	Evaluation
Min. Step (s)	0.1
Max. Step (s)	0.1
Average Step (s)	0.1

Signal Parameter Information:
Signal Info	WVL:325 nm

Chromatogram Data:
Time (min)	Step (s)	Value (mAU)
0.001717	n.a.	0.000000
0.003383	0.1	-0.000060
0.005050	0.1	-0.000656
0.006717	0.1	-0.002980
0.008383	0.1	-0.007927
0.010050	0.1	-0.015497
0.011717	0.1	-0.024498
0.013383	0.1	-0.032663
0.015050	0.1	-0.037432
0.016717	0.1	-0.037253
0.018383	0.1	-0.032842
0.020050	0.1	-0.027061
0.021717	0.1	-0.022948
0.023383	0.1	-0.021100
0.025050	0.1	-0.020385
0.026717	0.1	-0.019848
0.028383	0.1	-0.019014
0.030050	0.1	-0.017405
0.031717	0.1	-0.014722
0.033383	0.1	-0.012398
0.035050	0.1	-0.012517
0.036717	0.1	-0.014722
0.038383	0.1	-0.016570
0.040050	0.1	-0.017226
0.041717	0.1	-0.017703
0.043383	0.1	-0.019789
0.045050	0.1	-0.024199
0.046717	0.1	-0.030220
0.048383	0.1	-0.036001
0.050050	0.1	-0.040174
0.051717	0.1	-0.042737
0.053383	0.1	-0.044823
0.055050	0.1	-0.046670
0.056717	0.1	-0.048101
0.058383	0.1	-0.049531
0.060050	0.1	-0.051558
0.061717	0.1	-0.053644
0.063383	0.1	-0.054479
0.065050	0.1	-0.052512
0.066717	0.1	-0.048161
0.068383	0.1	-0.043571
0.070050	0.1	-0.040710
0.071717	0.1	-0.039458
0.073383	0.1	-0.038445
0.075050	0.1	-0.037074
0.076717	0.1	-0.036359
0.078383	0.1	-0.037491
0.080050	0.1	-0.039816
0.081717	0.1	-0.041902
0.083383	0.1	-0.042975
0.085050	0.1	-0.042796
0.086717	0.1	-0.041544
0.088383	0.1	-0.039697
0.090050	0.1	-0.038326
0.091717	0.1	-0.037909
0.093383	0.1	-0.038207
0.095050	0.1	-0.038922
0.096717	0.1	-0.039935
0.098383	0.1	-0.040412
0.100050	0.1	-0.039279
0.101717	0.1	-0.036001
0.103383	0.1	-0.031054
0.105050	0.1	-0.025332
0.106717	0.1	-0.019610
0.108383	0.1	-0.015616
0.110050	0.1	-0.015676
0.111717	0.1	-0.021100
0.113383	0.1	-0.030398
0.115050	0.1	-0.039160
0.116717	0.1	-0.043452
0.118383	0.1	-0.042617
0.120050	0.1	-0.039101
0.121717	0.1	-0.035167
0.123383	0.1	-0.032783
0.125050	0.1	-0.032961
0.126717	0.1	-0.034511
0.128383	0.1	-0.034451
0.130050	0.1	-0.031233
0.131717	0.1	-0.025868
0.133383	0.1	-0.020087
0.135050	0.1	-0.015795
0.136717	0.1	-0.014186
0.138383	0.1	-0.015080
0.140050	0.1	-0.017285
0.141717	0.1	-0.019133
0.143383	0.1	-0.019610
0.145050	0.1	-0.017822
0.146717	0.1	-0.013292
0.148383	0.1	-0.007033
0.150050	0.1	-0.001431
0.151717	0.1	0.002444
0.153383	0.1	0.004411
0.155050	0.1	0.003994
0.156717	0.1	0.001311
0.158383	0.1	-0.002563
0.160050	0.1	-0.005782
0.161717	0.1	-0.006795
0.163383	0.1	-0.005007
0.165050	0.1	-0.001073
0.166717	0.1	0.002921
0.168383	0.1	0.004172
0.170050	0.1	0.001132
0.171717	0.1	-0.005841
0.173383	0.1	-0.015020
0.175050	0.1	-0.022888
0.176717	0.1	-0.024915
0.178383	0.1	-0.018895
0.180050	0.1	-0.008583
0.181717	0.1	-0.000894
0.183383	0.1	0.000000
0.185050	0.1	-0.005364
0.186717	0.1	-0.013828
0.188383	0.1	-0.021756
0.190050	0.1	-0.026166
0.191717	0.1	-0.025272
0.193383	0.1	-0.019908
0.195050	0.1	-0.013292
0.196717	0.1	-0.009000
0.198383	0.1	-0.009239
0.200050	0.1	-0.014067
0.201717	0.1	-0.021935
0.203383	0.1	-0.030696
0.205050	0.1	-0.037491
0.206717	0.1	-0.039816
0.208383	0.1	-0.037730
0.210050	0.1	-0.033557
0.211717	0.1	-0.030160
0.213383	0.1	-0.029206
0.215050	0.1	-0.030577
0.216717	0.1	-0.033021
0.218383	0.1	-0.034034
0.220050	0.1	-0.031531
0.221717	0.1	-0.025868
0.223383	0.1	-0.019908
0.225050	0.1	-0.016212
0.226717	0.1	-0.014603
0.228383	0.1	-0.013947
0.230050	0.1	-0.013411
0.231717	0.1	-0.012219
0.233383	0.1	-0.009656
0.235050	0.1	-0.006318
0.236717	0.1	-0.004709
0.238383	0.1	-0.006735
0.240050	0.1	-0.011742
0.241717	0.1	-0.016987
0.243383	0.1	-0.019789
0.245050	0.1	-0.019073
0.246717	0.1	-0.015676
0.248383	0.1	-0.011504
0.250050	0.1	-0.008583
0.251717	0.1	-0.008285
0.253383	0.1	-0.010252
0.255050	0.1	-0.012219
0.256717	0.1	-0.012398
0.258383	0.1	-0.011742
0.260050	0.1	-0.013113
0.261717	0.1	-0.018895
0.263383	0.1	-0.028491
0.265050	0.1	-0.038624
0.266717	0.1	-0.045240
0.268383	0.1	-0.046313
0.270050	0.1	-0.042617
0.271717	0.1	-0.036538
0.273383	0.1	-0.031710
0.275050	0.1	-0.030518
0.276717	0.1	-0.032425
0.278383	0.1	-0.034928
0.280050	0.1	-0.035763
0.281717	0.1	-0.033200
0.283383	0.1	-0.027299
0.285050	0.1	-0.020862
0.286717	0.1	-0.016689
0.288383	0.1	-0.015140
0.290050	0.1	-0.014365
0.291717	0.1	-0.012636
0.293383	0.1	-0.010312
0.295050	0.1	-0.008941
0.296717	0.1	-0.009775
0.298383	0.1	-0.012815
0.300050	0.1	-0.017047
0.301717	0.1	-0.021338
0.303383	0.1	-0.025094
0.305050	0.1	-0.027835
0.306717	0.1	-0.028551
0.308383	0.1	-0.026941
0.310050	0.1	-0.023961
0.311717	0.1	-0.021160
0.313383	0.1	-0.019073
0.315050	0.1	-0.018120
0.316717	0.1	-0.019491
0.318383	0.1	-0.023365
0.320050	0.1	-0.028074
0.321717	0.1	-0.030816
0.323383	0.1	-0.029683
0.325050	0.1	-0.025570
0.326717	0.1	-0.021517
0.328383	0.1	-0.019848
0.330050	0.1	-0.020504
0.331717	0.1	-0.022292
0.333383	0.1	-0.023603
0.335050	0.1	-0.022948
0.336717	0.1	-0.020385
0.338383	0.1	-0.017881
0.340050	0.1	-0.017107
0.341717	0.1	-0.017703
0.343383	0.1	-0.018597
0.345050	0.1	-0.018775
0.346717	0.1	-0.018001
0.348383	0.1	-0.017047
0.350050	0.1	-0.017881
0.351717	0.1	-0.020742
0.353383	0.1	-0.023723
0.355050	0.1	-0.024915
0.356717	0.1	-0.023723
0.358383	0.1	-0.021636
0.360050	0.1	-0.021219
0.361717	0.1	-0.024796
0.363383	0.1	-0.031531
0.365050	0.1	-0.038385
0.366717	0.1	-0.042617
0.368383	0.1	-0.043750
0.370050	0.1	-0.042558
0.371717	0.1	-0.040770
0.373383	0.1	-0.039816
0.375050	0.1	-0.039041
0.376717	0.1	-0.036836
0.378383	0.1	-0.033259
0.380050	0.1	-0.030994
0.381717	0.1	-0.031948
0.383383	0.1	-0.035286
0.385050	0.1	-0.038207
0.386717	0.1	-0.038087
0.388383	0.1	-0.033081
0.390050	0.1	-0.022829
0.391717	0.1	-0.009835
0.393383	0.1	0.001431
0.395050	0.1	0.007451
0.396717	0.1	0.007987
0.398383	0.1	0.006199
0.400050	0.1	0.005364
0.401717	0.1	0.007391
0.403383	0.1	0.012279
0.405050	0.1	0.018120
0.406717	0.1	0.021160
0.408383	0.1	0.018895
0.410050	0.1	0.012696
0.411717	0.1	0.005364
0.413383	0.1	-0.001848
0.415050	0.1	-0.009358
0.416717	0.1	-0.016630
0.418383	0.1	-0.021935
0.420050	0.1	-0.023782
0.421717	0.1	-0.021994
0.423383	0.1	-0.017405
0.425050	0.1	-0.011861
0.426717	0.1	-0.007868
0.428383	0.1	-0.007629
0.430050	0.1	-0.010788
0.431717	0.1	-0.015080
0.433383	0.1	-0.019789
0.435050	0.1	-0.026703
0.436717	0.1	-0.036657
0.438383	0.1	-0.046492
0.440050	0.1	-0.051558
0.441717	0.1	-0.050306
0.443383	0.1	-0.045300
0.445050	0.1	-0.040174
0.446717	0.1	-0.036716
0.448383	0.1	-0.034153
0.450050	0.1	-0.030816
0.451717	0.1	-0.026345
0.453383	0.1	-0.021935
0.455050	0.1	-0.018656
0.456717	0.1	-0.016689
0.458383	0.1	-0.016272
0.460050	0.1	-0.017405
0.461717	0.1	-0.019014
0.463383	0.1	-0.019193
0.465050	0.1	-0.017226
0.466717	0.1	-0.014603
0.468383	0.1	-0.014305
0.470050	0.1	-0.017583
0.471717	0.1	-0.021875
0.473383	0.1	-0.023603
0.475050	0.1	-0.021458
0.476717	0.1	-0.017226
0.478383	0.1	-0.013888
0.480050	0.1	-0.013232
0.481717	0.1	-0.015199
0.483383	0.1	-0.018477
0.485050	0.1	-0.021517
0.486717	0.1	-0.023365
0.488383	0.1	-0.024498
0.490050	0.1	-0.025928
0.491717	0.1	-0.028312
0.493383	0.1	-0.031471
0.495050	0.1	-0.034153
0.496717	0.1	-0.035048
0.498383	0.1	-0.033617
0.500050	0.1	-0.030041
0.501717	0.1	-0.025153
0.503383	0.1	-0.020504
0.505050	0.1	-0.017047
0.506717	0.1	-0.015259
0.508383	0.1	-0.015557
0.510050	0.1	-0.018358
0.511717	0.1	-0.023723
0.513383	0.1	-0.030458
0.515050	0.1	-0.035584
0.516717	0.1	-0.036597
0.518383	0.1	-0.033796
0.520050	0.1	-0.029206
0.521717	0.1	-0.024021
0.523383	0.1	-0.018358
0.525050	0.1	-0.012338
0.526717	0.1	-0.007033
0.528383	0.1	-0.004172
0.530050	0.1	-0.005245
0.531717	0.1	-0.010073
0.533383	0.1	-0.017285
0.535050	0.1	-0.024974
0.536717	0.1	-0.032008
0.538383	0.1	-0.036776
0.540050	0.1	-0.037909
0.541717	0.1	-0.035107
0.543383	0.1	-0.030041
0.545050	0.1	-0.024259
0.546717	0.1	-0.019073
0.548383	0.1	-0.015855
0.550050	0.1	-0.015557
0.551717	0.1	-0.017107
0.553383	0.1	-0.018060
0.555050	0.1	-0.017881
0.556717	0.1	-0.018418
0.558383	0.1	-0.020325
0.560050	0.1	-0.022054
0.561717	0.1	-0.022709
0.563383	0.1	-0.023425
0.565050	0.1	-0.025392
0.566717	0.1	-0.028074
0.568383	0.1	-0.028908
0.570050	0.1	-0.025988
0.571717	0.1	-0.020385
0.573383	0.1	-0.016093
0.575050	0.1	-0.016868
0.576717	0.1	-0.023723
0.578383	0.1	-0.034332
0.580050	0.1	-0.044584
0.581717	0.1	-0.050426
0.583383	0.1	-0.049949
0.585050	0.1	-0.043154
0.586717	0.1	-0.032306
0.588383	0.1	-0.021458
0.590050	0.1	-0.014186
0.591717	0.1	-0.011563
0.593383	0.1	-0.012457
0.595050	0.1	-0.014603
0.596717	0.1	-0.016332
0.598383	0.1	-0.017285
0.600050	0.1	-0.018060
0.601717	0.1	-0.020146
0.603383	0.1	-0.024140
0.605050	0.1	-0.028729
0.606717	0.1	-0.031769
0.608383	0.1	-0.032127
0.610050	0.1	-0.030756
0.611717	0.1	-0.030696
0.613383	0.1	-0.034988
0.615050	0.1	-0.043511
0.616717	0.1	-0.053287
0.618383	0.1	-0.060201
0.620050	0.1	-0.060439
0.621717	0.1	-0.052869
0.623383	0.1	-0.039577
0.625050	0.1	-0.024855
0.626717	0.1	-0.013649
0.628383	0.1	-0.009060
0.630050	0.1	-0.011146
0.631717	0.1	-0.018418
0.633383	0.1	-0.028253
0.635050	0.1	-0.036836
0.636717	0.1	-0.040650
0.638383	0.1	-0.039339
0.640050	0.1	-0.035882
0.641717	0.1	-0.034332
0.643383	0.1	-0.036776
0.645050	0.1	-0.042260
0.646717	0.1	-0.047147
0.648383	0.1	-0.047684
0.650050	0.1	-0.043392
0.651717	0.1	-0.036895
0.653383	0.1	-0.032425
0.655050	0.1	-0.032544
0.656717	0.1	-0.036478
0.658383	0.1	-0.041425
0.660050	0.1	-0.045657
0.661717	0.1	-0.048518
0.663383	0.1	-0.049531
0.665050	0.1	-0.047743
0.666717	0.1	-0.042915
0.668383	0.1	-0.036836
0.670050	0.1	-0.032604
0.671717	0.1	-0.032187
0.673383	0.1	-0.034988
0.675050	0.1	-0.038803
0.676717	0.1	-0.041127
0.678383	0.1	-0.040770
0.680050	0.1	-0.037849
0.681717	0.1	-0.034273
0.683383	0.1	-0.032485
0.685050	0.1	-0.033796
0.686717	0.1	-0.037253
0.688383	0.1	-0.040174
0.690050	0.1	-0.039756
0.691717	0.1	-0.035763
0.693383	0.1	-0.029743
0.695050	0.1	-0.023425
0.696717	0.1	-0.018060
0.698383	0.1	-0.014842
0.700050	0.1	-0.014663
0.701717	0.1	-0.017703
0.703383	0.1	-0.022531
0.705050	0.1	-0.027061
0.706717	0.1	-0.029624
0.708383	0.1	-0.030398
0.710050	0.1	-0.030637
0.711717	0.1	-0.031054
0.713383	0.1	-0.030458
0.715050	0.1	-0.027418
0.716717	0.1	-0.022471
0.718383	0.1	-0.018239
0.720050	0.1	-0.016987
0.721717	0.1	-0.018060
0.723383	0.1	-0.019848
0.725050	0.1	-0.022590
0.726717	0.1	-0.026584
0.728383	0.1	-0.030398
0.730050	0.1	-0.031471
0.731717	0.1	-0.029266
0.733383	0.1	-0.024915
0.735050	0.1	-0.020146
0.736717	0.1	-0.016749
0.738383	0.1	-0.016630
0.740050	0.1	-0.019789
0.741717	0.1	-0.024259
0.743383	0.1	-0.028074
0.745050	0.1	-0.030518
0.746717	0.1	-0.031650
0.748383	0.1	-0.031650
0.750050	0.1	-0.029922
0.751717	0.1	-0.026643
0.753383	0.1	-0.024021
0.755050	0.1	-0.024259
0.756717	0.1	-0.027359
0.758383	0.1	-0.030577
0.760050	0.1	-0.031054
0.761717	0.1	-0.028133
0.763383	0.1	-0.023365
0.765050	0.1	-0.018656
0.766717	0.1	-0.015318
0.768383	0.1	-0.013947
0.770050	0.1	-0.014722
0.771717	0.1	-0.017107
0.773383	0.1	-0.019908
0.775050	0.1	-0.022829
0.776717	0.1	-0.026464
0.778383	0.1	-0.030875
0.780050	0.1	-0.034511
0.781717	0.1	-0.035942
0.783383	0.1	-0.034809
0.785050	0.1	-0.032008
0.786717	0.1	-0.029027
0.788383	0.1	-0.027299
0.790050	0.1	-0.027597
0.791717	0.1	-0.029027
0.793383	0.1	-0.030637
0.795050	0.1	-0.032187
0.796717	0.1	-0.033736
0.798383	0.1	-0.034869
0.800050	0.1	-0.036120
0.801717	0.1	-0.038803
0.803383	0.1	-0.042856
0.805050	0.1	-0.046968
0.806717	0.1	-0.050128
0.808383	0.1	-0.052869
0.810050	0.1	-0.055611
0.811717	0.1	-0.056803
0.813383	0.1	-0.054896
0.815050	0.1	-0.050843
0.816717	0.1	-0.046492
0.818383	0.1	-0.043094
0.820050	0.1	-0.040591
0.821717	0.1	-0.038326
0.823383	0.1	-0.036478
0.825050	0.1	-0.036538
0.826717	0.1	-0.039101
0.828383	0.1	-0.042975
0.830050	0.1	-0.046194
0.831717	0.1	-0.046074
0.833383	0.1	-0.041187
0.835050	0.1	-0.032783
0.836717	0.1	-0.024378
0.838383	0.1	-0.019312
0.840050	0.1	-0.018120
0.841717	0.1	-0.019670
0.843383	0.1	-0.022650
0.845050	0.1	-0.026643
0.846717	0.1	-0.032544
0.848383	0.1	-0.040591
0.850050	0.1	-0.048459
0.851717	0.1	-0.052452
0.853383	0.1	-0.050962
0.855050	0.1	-0.046492
0.856717	0.1	-0.042379
0.858383	0.1	-0.040054
0.860050	0.1	-0.039935
0.861717	0.1	-0.042439
0.863383	0.1	-0.046492
0.865050	0.1	-0.050366
0.866717	0.1	-0.052392
0.868383	0.1	-0.050664
0.870050	0.1	-0.044227
0.871717	0.1	-0.035048
0.873383	0.1	-0.026584
0.875050	0.1	-0.021636
0.876717	0.1	-0.022590
0.878383	0.1	-0.030041
0.880050	0.1	-0.041842
0.881717	0.1	-0.053406
0.883383	0.1	-0.060320
0.885050	0.1	-0.060380
0.886717	0.1	-0.054419
0.888383	0.1	-0.045478
0.890050	0.1	-0.037193
0.891717	0.1	-0.032008
0.893383	0.1	-0.030041
0.895050	0.1	-0.030279
0.896717	0.1	-0.032723
0.898383	0.1	-0.038028
0.900050	0.1	-0.045955
0.901717	0.1	-0.054419
0.903383	0.1	-0.060022
0.905050	0.1	-0.060618
0.906717	0.1	-0.056803
0.908383	0.1	-0.050962
0.910050	0.1	-0.046015
0.911717	0.1	-0.043869
0.913383	0.1	-0.044405
0.915050	0.1	-0.045300
0.916717	0.1	-0.043750
0.918383	0.1	-0.038683
0.920050	0.1	-0.031769
0.921717	0.1	-0.025988
0.923383	0.1	-0.023007
0.925050	0.1	-0.022829
0.926717	0.1	-0.024617
0.928383	0.1	-0.026882
0.930050	0.1	-0.028789
0.931717	0.1	-0.030458
0.933383	0.1	-0.032544
0.935050	0.1	-0.034332
0.936717	0.1	-0.034213
0.938383	0.1	-0.031471
0.940050	0.1	-0.028372
0.941717	0.1	-0.029087
0.943383	0.1	-0.035703
0.945050	0.1	-0.046015
0.946717	0.1	-0.056028
0.948383	0.1	-0.063002
0.950050	0.1	-0.065982
0.951717	0.1	-0.065327
0.953383	0.1	-0.061452
0.955050	0.1	-0.054002
0.956717	0.1	-0.043988
0.958383	0.1	-0.034451
0.960050	0.1	-0.028610
0.961717	0.1	-0.027180
0.963383	0.1	-0.028014
0.965050	0.1	-0.027895
0.966717	0.1	-0.025272
0.968383	0.1	-0.021696
0.970050	0.1	-0.019908
0.971717	0.1	-0.020444
0.973383	0.1	-0.021577
0.975050	0.1	-0.021696
0.976717	0.1	-0.020981
0.978383	0.1	-0.020444
0.980050	0.1	-0.020921
0.981717	0.1	-0.022650
0.983383	0.1	-0.025153
0.985050	0.1	-0.027120
0.986717	0.1	-0.027716
0.988383	0.1	-0.027239
0.990050	0.1	-0.026703
0.991717	0.1	-0.026286
0.993383	0.1	-0.025690
0.995050	0.1	-0.024736
0.996717	0.1	-0.023961
0.998383	0.1	-0.023961
1.000050	0.1	-0.024498
1.001717	0.1	-0.025272
1.003383	0.1	-0.027359
1.005050	0.1	-0.031829
1.006717	0.1	-0.037551
1.008383	0.1	-0.042975
1.010050	0.1	-0.047207
1.011717	0.1	-0.049531
1.013383	0.1	-0.049531
1.015050	0.1	-0.047743
1.016717	0.1	-0.045121
1.018383	0.1	-0.041902
1.020050	0.1	-0.038087
1.021717	0.1	-0.034750
1.023383	0.1	-0.033259
1.025050	0.1	-0.033796
1.026717	0.1	-0.035644
1.028383	0.1	-0.038564
1.030050	0.1	-0.041962
1.031717	0.1	-0.045121
1.033383	0.1	-0.047982
1.035050	0.1	-0.050068
1.036717	0.1	-0.050008
1.038383	0.1	-0.047266
1.040050	0.1	-0.043273
1.041717	0.1	-0.039041
1.043383	0.1	-0.035048
1.045050	0.1	-0.031590
1.046717	0.1	-0.029325
1.048383	0.1	-0.029087
1.050050	0.1	-0.031590
1.051717	0.1	-0.036657
1.053383	0.1	-0.042975
1.055050	0.1	-0.048637
1.056717	0.1	-0.051975
1.058383	0.1	-0.051975
1.060050	0.1	-0.048459
1.061717	0.1	-0.042319
1.063383	0.1	-0.035524
1.065050	0.1	-0.030220
1.066717	0.1	-0.027418
1.068383	0.1	-0.027061
1.070050	0.1	-0.028670
1.071717	0.1	-0.032187
1.073383	0.1	-0.036478
1.075050	0.1	-0.039756
1.076717	0.1	-0.041187
1.078383	0.1	-0.040770
1.080050	0.1	-0.038266
1.081717	0.1	-0.033259
1.083383	0.1	-0.027299
1.085050	0.1	-0.023365
1.086717	0.1	-0.023603
1.088383	0.1	-0.027776
1.090050	0.1	-0.034332
1.091717	0.1	-0.041306
1.093383	0.1	-0.047266
1.095050	0.1	-0.051200
1.096717	0.1	-0.053167
1.098383	0.1	-0.053406
1.100050	0.1	-0.052214
1.101717	0.1	-0.050783
1.103383	0.1	-0.051022
1.105050	0.1	-0.053704
1.106717	0.1	-0.058234
1.108383	0.1	-0.063479
1.110050	0.1	-0.067353
1.111717	0.1	-0.067353
1.113383	0.1	-0.062585
1.115050	0.1	-0.055075
1.116717	0.1	-0.048101
1.118383	0.1	-0.043929
1.120050	0.1	-0.042677
1.121717	0.1	-0.043035
1.123383	0.1	-0.043273
1.125050	0.1	-0.042260
1.126717	0.1	-0.039995
1.128383	0.1	-0.038028
1.130050	0.1	-0.038564
1.131717	0.1	-0.042915
1.133383	0.1	-0.050604
1.135050	0.1	-0.059307
1.136717	0.1	-0.065625
1.138383	0.1	-0.066519
1.140050	0.1	-0.061393
1.141717	0.1	-0.052273
1.143383	0.1	-0.042260
1.145050	0.1	-0.034273
1.146717	0.1	-0.030816
1.148383	0.1	-0.033855
1.150050	0.1	-0.043571
1.151717	0.1	-0.056684
1.153383	0.1	-0.067770
1.155050	0.1	-0.073075
1.156717	0.1	-0.072658
1.158383	0.1	-0.069022
1.160050	0.1	-0.064969
1.161717	0.1	-0.062227
1.163383	0.1	-0.060797
1.165050	0.1	-0.059485
1.166717	0.1	-0.056684
1.168383	0.1	-0.051856
1.170050	0.1	-0.045300
1.171717	0.1	-0.037789
1.173383	0.1	-0.030637
1.175050	0.1	-0.025928
1.176717	0.1	-0.025034
1.178383	0.1	-0.028133
1.180050	0.1	-0.034213
1.181717	0.1	-0.040889
1.183383	0.1	-0.044882
1.185050	0.1	-0.044882
1.186717	0.1	-0.041783
1.188383	0.1	-0.037134
1.190050	0.1	-0.032723
1.191717	0.1	-0.030339
1.193383	0.1	-0.030637
1.195050	0.1	-0.033498
1.196717	0.1	-0.038207
1.198383	0.1	-0.043094
1.200050	0.1	-0.047028
1.201717	0.1	-0.049710
1.203383	0.1	-0.050843
1.205050	0.1	-0.049412
1.206717	0.1	-0.044405
1.208383	0.1	-0.036359
1.210050	0.1	-0.028551
1.211717	0.1	-0.024915
1.213383	0.1	-0.027120
1.215050	0.1	-0.033557
1.216717	0.1	-0.039995
1.218383	0.1	-0.041723
1.220050	0.1	-0.037253
1.221717	0.1	-0.028908
1.223383	0.1	-0.019789
1.225050	0.1	-0.012219
1.226717	0.1	-0.008464
1.228383	0.1	-0.010073
1.230050	0.1	-0.017345
1.231717	0.1	-0.028551
1.233383	0.1	-0.040531
1.235050	0.1	-0.050187
1.236717	0.1	-0.054598
1.238383	0.1	-0.051975
1.240050	0.1	-0.043452
1.241717	0.1	-0.033140
1.243383	0.1	-0.025094
1.245050	0.1	-0.021160
1.246717	0.1	-0.021458
1.248383	0.1	-0.024915
1.250050	0.1	-0.029325
1.251717	0.1	-0.031710
1.253383	0.1	-0.030696
1.255050	0.1	-0.027359
1.256717	0.1	-0.023901
1.258383	0.1	-0.022531
1.260050	0.1	-0.023961
1.261717	0.1	-0.026822
1.263383	0.1	-0.029802
1.265050	0.1	-0.032723
1.266717	0.1	-0.034928
1.268383	0.1	-0.035167
1.270050	0.1	-0.033379
1.271717	0.1	-0.030696
1.273383	0.1	-0.028968
1.275050	0.1	-0.029802
1.276717	0.1	-0.033319
1.278383	0.1	-0.038087
1.280050	0.1	-0.042439
1.281717	0.1	-0.045180
1.283383	0.1	-0.046611
1.285050	0.1	-0.047147
1.286717	0.1	-0.046670
1.288383	0.1	-0.044227
1.290050	0.1	-0.038564
1.291717	0.1	-0.029743
1.293383	0.1	-0.020862
1.295050	0.1	-0.016451
1.296717	0.1	-0.019550
1.298383	0.1	-0.029087
1.300050	0.1	-0.040352
1.301717	0.1	-0.048399
1.303383	0.1	-0.050545
1.305050	0.1	-0.047207
1.306717	0.1	-0.040710
1.308383	0.1	-0.034451
1.310050	0.1	-0.030339
1.311717	0.1	-0.028491
1.313383	0.1	-0.028312
1.315050	0.1	-0.029325
1.316717	0.1	-0.030935
1.318383	0.1	-0.031948
1.320050	0.1	-0.030339
1.321717	0.1	-0.023305
1.323383	0.1	-0.009000
1.325050	0.1	0.012100
1.326717	0.1	0.036359
1.328383	0.1	0.058651
1.330050	0.1	0.075936
1.331717	0.1	0.089049
1.333383	0.1	0.101388
1.335050	0.1	0.116825
1.336717	0.1	0.136375
1.338383	0.1	0.158131
1.340050	0.1	0.178754
1.341717	0.1	0.195742
1.343383	0.1	0.208318
1.345050	0.1	0.216484
1.346717	0.1	0.219107
1.348383	0.1	0.214458
1.350050	0.1	0.202000
1.351717	0.1	0.182748
1.353383	0.1	0.158548
1.355050	0.1	0.131845
1.356717	0.1	0.106156
1.358383	0.1	0.084817
1.360050	0.1	0.068605
1.361717	0.1	0.056028
1.363383	0.1	0.045002
1.365050	0.1	0.034511
1.366717	0.1	0.024557
1.368383	0.1	0.015557
1.370050	0.1	0.008762
1.371717	0.1	0.005424
1.373383	0.1	0.005364
1.375050	0.1	0.006437
1.376717	0.1	0.005782
1.378383	0.1	0.002146
1.380050	0.1	-0.003517
1.381717	0.1	-0.009179
1.383383	0.1	-0.013649
1.385050	0.1	-0.016272
1.386717	0.1	-0.016749
1.388383	0.1	-0.016093
1.390050	0.1	-0.016689
1.391717	0.1	-0.020206
1.393383	0.1	-0.026166
1.395050	0.1	-0.033140
1.396717	0.1	-0.039399
1.398383	0.1	-0.043094
1.400050	0.1	-0.042737
1.401717	0.1	-0.038624
1.403383	0.1	-0.032723
1.405050	0.1	-0.027537
1.406717	0.1	-0.024796
1.408383	0.1	-0.025153
1.410050	0.1	-0.028133
1.411717	0.1	-0.031650
1.413383	0.1	-0.032961
1.415050	0.1	-0.030577
1.416717	0.1	-0.024557
1.418383	0.1	-0.016212
1.420050	0.1	-0.007868
1.421717	0.1	-0.002205
1.423383	0.1	-0.000536
1.425050	0.1	-0.001550
1.426717	0.1	-0.002205
1.428383	0.1	-0.000536
1.430050	0.1	0.003994
1.431717	0.1	0.011563
1.433383	0.1	0.021875
1.435050	0.1	0.033915
1.436717	0.1	0.045955
1.438383	0.1	0.055552
1.440050	0.1	0.061154
1.441717	0.1	0.062943
1.443383	0.1	0.062346
1.445050	0.1	0.061333
1.446717	0.1	0.062287
1.448383	0.1	0.067472
1.450050	0.1	0.076950
1.451717	0.1	0.089169
1.453383	0.1	0.101984
1.455050	0.1	0.113130
1.456717	0.1	0.121176
1.458383	0.1	0.125527
1.460050	0.1	0.126600
1.461717	0.1	0.125527
1.463383	0.1	0.124216
1.465050	0.1	0.124633
1.466717	0.1	0.128865
1.468383	0.1	0.138223
1.470050	0.1	0.152290
1.471717	0.1	0.167668
1.473383	0.1	0.179350
1.475050	0.1	0.184298
1.476717	0.1	0.183225
1.478383	0.1	0.179648
1.480050	0.1	0.177681
1.481717	0.1	0.180125
1.483383	0.1	0.187576
1.485050	0.1	0.198185
1.486717	0.1	0.208080
1.488383	0.1	0.213206
1.490050	0.1	0.211775
1.491717	0.1	0.206053
1.493383	0.1	0.200689
1.495050	0.1	0.198960
1.496717	0.1	0.200689
1.498383	0.1	0.203848
1.500050	0.1	0.207067
1.501717	0.1	0.210166
1.503383	0.1	0.213563
1.505050	0.1	0.217140
1.506717	0.1	0.220656
1.508383	0.1	0.224292
1.510050	0.1	0.228584
1.511717	0.1	0.233889
1.513383	0.1	0.240684
1.515050	0.1	0.247955
1.516717	0.1	0.253677
1.518383	0.1	0.256717
1.520050	0.1	0.258625
1.521717	0.1	0.261784
1.523383	0.1	0.267804
1.525050	0.1	0.277281
1.526717	0.1	0.289619
1.528383	0.1	0.303268
1.530050	0.1	0.316024
1.531717	0.1	0.326693
1.533383	0.1	0.336647
1.535050	0.1	0.348568
1.536717	0.1	0.363052
1.538383	0.1	0.377297
1.540050	0.1	0.388026
1.541717	0.1	0.394404
1.543383	0.1	0.398338
1.545050	0.1	0.401318
1.546717	0.1	0.402868
1.548383	0.1	0.402451
1.550050	0.1	0.400484
1.551717	0.1	0.396907
1.553383	0.1	0.391781
1.555050	0.1	0.387847
1.556717	0.1	0.389814
1.558383	0.1	0.399888
1.560050	0.1	0.415921
1.561717	0.1	0.433922
1.563383	0.1	0.452220
1.565050	0.1	0.472069
1.566717	0.1	0.494123
1.568383	0.1	0.517726
1.570050	0.1	0.542045
1.571717	0.1	0.566959
1.573383	0.1	0.592768
1.575050	0.1	0.619352
1.576717	0.1	0.646174
1.578383	0.1	0.673413
1.580050	0.1	0.702024
1.581717	0.1	0.732362
1.583383	0.1	0.763595
1.585050	0.1	0.794411
1.586717	0.1	0.823438
1.588383	0.1	0.849366
1.590050	0.1	0.871480
1.591717	0.1	0.888407
1.593383	0.1	0.896335
1.595050	0.1	0.890672
1.596717	0.1	0.870645
1.598383	0.1	0.843465
1.600050	0.1	0.822485
1.601717	0.1	0.823557
1.603383	0.1	0.863075
1.605050	0.1	0.957072
1.606717	0.1	1.120031
1.608383	0.1	1.362979
1.610050	0.1	1.690745
1.611717	0.1	2.099037
1.613383	0.1	2.574623
1.615050	0.1	3.097654
1.616717	0.1	3.644824
1.618383	0.1	4.191637
1.620050	0.1	4.716754
1.621717	0.1	5.204976
1.623383	0.1	5.647362
1.625050	0.1	6.040037
1.626717	0.1	6.384135
1.628383	0.1	6.684482
1.630050	0.1	6.948114
1.631717	0.1	7.180810
1.633383	0.1	7.385493
1.635050	0.1	7.562936
1.636717	0.1	7.713438
1.638383	0.1	7.838011
1.640050	0.1	7.938028
1.641717	0.1	8.015693
1.643383	0.1	8.072854
1.645050	0.1	8.108795
1.646717	0.1	8.119762
1.648383	0.1	8.102835
1.650050	0.1	8.056641
1.651717	0.1	7.982076
1.653383	0.1	7.883668
1.655050	0.1	7.768631
1.656717	0.1	7.642270
1.658383	0.1	7.506311
1.660050	0.1	7.361114
1.661717	0.1	7.208050
1.663383	0.1	7.048607
1.665050	0.1	6.882668
1.666717	0.1	6.709755
1.668383	0.1	6.530822
1.670050	0.1	6.347835
1.671717	0.1	6.162703
1.673383	0.1	5.976498
1.675050	0.1	5.788923
1.676717	0.1	5.598903
1.678383	0.1	5.405367
1.680050	0.1	5.207956
1.681717	0.1	5.008817
1.683383	0.1	4.812599
1.685050	0.1	4.623473
1.686717	0.1	4.442156
1.688383	0.1	4.266143
1.690050	0.1	4.091919
1.691717	0.1	3.916741
1.693383	0.1	3.739476
1.695050	0.1	3.560961
1.696717	0.1	3.382623
1.698383	0.1	3.206611
1.700050	0.1	3.035426
1.701717	0.1	2.871156
1.703383	0.1	2.714396
1.705050	0.1	2.564311
1.706717	0.1	2.420128
1.708383	0.1	2.282679
1.710050	0.1	2.151668
1.711717	0.1	2.024174
1.713383	0.1	1.896858
1.715050	0.1	1.769543
1.716717	0.1	1.644731
1.718383	0.1	1.525045
1.720050	0.1	1.411855
1.721717	0.1	1.305223
1.723383	0.1	1.204431
1.725050	0.1	1.108348
1.726717	0.1	1.016378
1.728383	0.1	0.928402
1.730050	0.1	0.844598
1.731717	0.1	0.764966
1.733383	0.1	0.688791
1.735050	0.1	0.616193
1.736717	0.1	0.548720
1.738383	0.1	0.488281
1.740050	0.1	0.435650
1.741717	0.1	0.389159
1.743383	0.1	0.345647
1.745050	0.1	0.303030
1.746717	0.1	0.261724
1.748383	0.1	0.222623
1.750050	0.1	0.185609
1.751717	0.1	0.150204
1.753383	0.1	0.117600
1.755050	0.1	0.089288
1.756717	0.1	0.065804
1.758383	0.1	0.046432
1.760050	0.1	0.029266
1.761717	0.1	0.011563
1.763383	0.1	-0.008285
1.765050	0.1	-0.028968
1.766717	0.1	-0.047982
1.768383	0.1	-0.064731
1.770050	0.1	-0.079870
1.771717	0.1	-0.094116
1.773383	0.1	-0.107944
1.775050	0.1	-0.121117
1.776717	0.1	-0.131905
1.778383	0.1	-0.139236
1.780050	0.1	-0.143528
1.781717	0.1	-0.146747
1.783383	0.1	-0.151515
1.785050	0.1	-0.158787
1.786717	0.1	-0.167191
1.788383	0.1	-0.175118
1.790050	0.1	-0.181973
1.791717	0.1	-0.187933
1.793383	0.1	-0.193059
1.795050	0.1	-0.196576
1.796717	0.1	-0.198722
1.798383	0.1	-0.202060
1.800050	0.1	-0.209272
1.801717	0.1	-0.219107
1.803383	0.1	-0.227809
1.805050	0.1	-0.232756
1.806717	0.1	-0.233710
1.808383	0.1	-0.232399
1.810050	0.1	-0.230134
1.811717	0.1	-0.227213
1.813383	0.1	-0.224113
1.815050	0.1	-0.221789
1.816717	0.1	-0.220537
1.818383	0.1	-0.220656
1.820050	0.1	-0.223219
1.821717	0.1	-0.229180
1.823383	0.1	-0.236630
1.825050	0.1	-0.241816
1.826717	0.1	-0.242591
1.828383	0.1	-0.240028
1.830050	0.1	-0.236511
1.831717	0.1	-0.233948
1.833383	0.1	-0.233412
1.835050	0.1	-0.235498
1.836717	0.1	-0.238597
1.838383	0.1	-0.239313
1.840050	0.1	-0.235081
1.841717	0.1	-0.225902
1.843383	0.1	-0.213921
1.845050	0.1	-0.201643
1.846717	0.1	-0.189722
1.848383	0.1	-0.177979
1.850050	0.1	-0.165820
1.851717	0.1	-0.152707
1.853383	0.1	-0.138402
1.855050	0.1	-0.124037
1.856717	0.1	-0.110924
1.858383	0.1	-0.098526
1.860050	0.1	-0.084460
1.861717	0.1	-0.065982
1.863383	0.1	-0.041187
1.865050	0.1	-0.009477
1.866717	0.1	0.028133
1.868383	0.1	0.069201
1.870050	0.1	0.111520
1.871717	0.1	0.154078
1.873383	0.1	0.196934
1.875050	0.1	0.240445
1.876717	0.1	0.284135
1.878383	0.1	0.327945
1.880050	0.1	0.371754
1.881717	0.1	0.414550
1.883383	0.1	0.455439
1.885050	0.1	0.495434
1.886717	0.1	0.535667
1.888383	0.1	0.576079
1.890050	0.1	0.615299
1.891717	0.1	0.650466
1.893383	0.1	0.677109
1.895050	0.1	0.692248
1.896717	0.1	0.696421
1.898383	0.1	0.693083
1.900050	0.1	0.686169
1.901717	0.1	0.678957
1.903383	0.1	0.672579
1.905050	0.1	0.666261
1.906717	0.1	0.658751
1.908383	0.1	0.650108
1.910050	0.1	0.640988
1.911717	0.1	0.630915
1.913383	0.1	0.617683
1.915050	0.1	0.599206
1.916717	0.1	0.576139
1.918383	0.1	0.551760
1.920050	0.1	0.529051
1.921717	0.1	0.508547
1.923383	0.1	0.488639
1.925050	0.1	0.467181
1.926717	0.1	0.443697
1.928383	0.1	0.419617
1.930050	0.1	0.397086
1.931717	0.1	0.376940
1.933383	0.1	0.358641
1.935050	0.1	0.340879
1.936717	0.1	0.321984
1.938383	0.1	0.300586
1.940050	0.1	0.276268
1.941717	0.1	0.250638
1.943383	0.1	0.225842
1.945050	0.1	0.203967
1.946717	0.1	0.187635
1.948383	0.1	0.178635
1.950050	0.1	0.176489
1.951717	0.1	0.178278
1.953383	0.1	0.179529
1.955050	0.1	0.176311
1.956717	0.1	0.168443
1.958383	0.1	0.158429
1.960050	0.1	0.148654
1.961717	0.1	0.138521
1.963383	0.1	0.126839
1.965050	0.1	0.114203
1.966717	0.1	0.103056
1.968383	0.1	0.094712
1.970050	0.1	0.088632
1.971717	0.1	0.083387
1.973383	0.1	0.077903
1.975050	0.1	0.072002
1.976717	0.1	0.065446
1.978383	0.1	0.057876
1.980050	0.1	0.048757
1.981717	0.1	0.036776
1.983383	0.1	0.021994
1.985050	0.1	0.006497
1.986717	0.1	-0.007331
1.988383	0.1	-0.017583
1.990050	0.1	-0.023365
1.991717	0.1	-0.025153
1.993383	0.1	-0.024199
1.995050	0.1	-0.022590
1.996717	0.1	-0.022292
1.998383	0.1	-0.024199
2.000050	0.1	-0.027895
2.001717	0.1	-0.033140
2.003383	0.1	-0.040054
2.005050	0.1	-0.047147
2.006717	0.1	-0.052094
2.008383	0.1	-0.055075
2.010050	0.1	-0.058472
2.011717	0.1	-0.063360
2.013383	0.1	-0.069618
2.015050	0.1	-0.077128
2.016717	0.1	-0.085056
2.018383	0.1	-0.091195
2.020050	0.1	-0.093699
2.021717	0.1	-0.093281
2.023383	0.1	-0.092268
2.025050	0.1	-0.093222
2.026717	0.1	-0.096798
2.028383	0.1	-0.102878
2.030050	0.1	-0.111640
2.031717	0.1	-0.122428
2.033383	0.1	-0.133097
2.035050	0.1	-0.140846
2.036717	0.1	-0.144839
2.038383	0.1	-0.145912
2.040050	0.1	-0.145316
2.041717	0.1	-0.143349
2.043383	0.1	-0.139654
2.045050	0.1	-0.134349
2.046717	0.1	-0.128865
2.048383	0.1	-0.125170
2.050050	0.1	-0.124812
2.051717	0.1	-0.128150
2.053383	0.1	-0.134885
2.055050	0.1	-0.144124
2.056717	0.1	-0.154078
2.058383	0.1	-0.163078
2.060050	0.1	-0.170052
2.061717	0.1	-0.174403
2.063383	0.1	-0.176489
2.065050	0.1	-0.177383
2.066717	0.1	-0.177443
2.068383	0.1	-0.176013
2.070050	0.1	-0.173032
2.071717	0.1	-0.169456
2.073383	0.1	-0.166178
2.075050	0.1	-0.164211
2.076717	0.1	-0.164449
2.078383	0.1	-0.166535
2.080050	0.1	-0.169516
2.081717	0.1	-0.172913
2.083383	0.1	-0.177085
2.085050	0.1	-0.182450
2.086717	0.1	-0.187874
2.088383	0.1	-0.191152
2.090050	0.1	-0.190556
2.091717	0.1	-0.186503
2.093383	0.1	-0.180483
2.095050	0.1	-0.173748
2.096717	0.1	-0.166535
2.098383	0.1	-0.159383
2.100050	0.1	-0.152886
2.101717	0.1	-0.148058
2.103383	0.1	-0.146568
2.105050	0.1	-0.149906
2.106717	0.1	-0.156760
2.108383	0.1	-0.163376
2.110050	0.1	-0.165880
2.111717	0.1	-0.163853
2.113383	0.1	-0.159860
2.115050	0.1	-0.156462
2.116717	0.1	-0.153184
2.118383	0.1	-0.148535
2.120050	0.1	-0.142097
2.121717	0.1	-0.134647
2.123383	0.1	-0.127733
2.125050	0.1	-0.123024
2.126717	0.1	-0.121713
2.128383	0.1	-0.123501
2.130050	0.1	-0.127733
2.131717	0.1	-0.133634
2.133383	0.1	-0.139833
2.135050	0.1	-0.144303
2.136717	0.1	-0.145972
2.138383	0.1	-0.146329
2.140050	0.1	-0.146627
2.141717	0.1	-0.145197
2.143383	0.1	-0.138640
2.145050	0.1	-0.126421
2.146717	0.1	-0.111878
2.148383	0.1	-0.099957
2.150050	0.1	-0.093341
2.151717	0.1	-0.091076
2.153383	0.1	-0.091016
2.155050	0.1	-0.092208
2.156717	0.1	-0.094712
2.158383	0.1	-0.097752
2.160050	0.1	-0.100493
2.161717	0.1	-0.102341
2.163383	0.1	-0.102103
2.165050	0.1	-0.098169
2.166717	0.1	-0.090361
2.168383	0.1	-0.080228
2.170050	0.1	-0.070035
2.171717	0.1	-0.060916
2.173383	0.1	-0.052929
2.175050	0.1	-0.046432
2.176717	0.1	-0.043035
2.178383	0.1	-0.043094
2.180050	0.1	-0.044942
2.181717	0.1	-0.046551
2.183383	0.1	-0.046372
2.185050	0.1	-0.043273
2.186717	0.1	-0.037134
2.188383	0.1	-0.029087
2.190050	0.1	-0.020742
2.191717	0.1	-0.013232
2.193383	0.1	-0.007451
2.195050	0.1	-0.004888
2.196717	0.1	-0.006795
2.198383	0.1	-0.012040
2.200050	0.1	-0.017941
2.201717	0.1	-0.021875
2.203383	0.1	-0.022411
2.205050	0.1	-0.018775
2.206717	0.1	-0.010908
2.208383	0.1	-0.000119
2.210050	0.1	0.011206
2.211717	0.1	0.020802
2.213383	0.1	0.027359
2.215050	0.1	0.030994
2.216717	0.1	0.032663
2.218383	0.1	0.033140
2.220050	0.1	0.031948
2.221717	0.1	0.028491
2.223383	0.1	0.023246
2.225050	0.1	0.018477
2.226717	0.1	0.016391
2.228383	0.1	0.016510
2.230050	0.1	0.017464
2.231717	0.1	0.018895
2.233383	0.1	0.020802
2.235050	0.1	0.023603
2.236717	0.1	0.027895
2.238383	0.1	0.033915
2.240050	0.1	0.041127
2.241717	0.1	0.047922
2.243383	0.1	0.053227
2.245050	0.1	0.056505
2.246717	0.1	0.057101
2.248383	0.1	0.055134
2.250050	0.1	0.051618
2.251717	0.1	0.047743
2.253383	0.1	0.043273
2.255050	0.1	0.038266
2.256717	0.1	0.033855
2.258383	0.1	0.030577
2.260050	0.1	0.027657
2.261717	0.1	0.025153
2.263383	0.1	0.024617
2.265050	0.1	0.027180
2.266717	0.1	0.033081
2.268383	0.1	0.043035
2.270050	0.1	0.057161
2.271717	0.1	0.072300
2.273383	0.1	0.084043
2.275050	0.1	0.090003
2.276717	0.1	0.090063
2.278383	0.1	0.085533
2.280050	0.1	0.079691
2.281717	0.1	0.075996
2.283383	0.1	0.075221
2.285050	0.1	0.075340
2.286717	0.1	0.074983
2.288383	0.1	0.074267
2.290050	0.1	0.073552
2.291717	0.1	0.072777
2.293383	0.1	0.072181
2.295050	0.1	0.072420
2.296717	0.1	0.073612
2.298383	0.1	0.074804
2.300050	0.1	0.075698
2.301717	0.1	0.077307
2.303383	0.1	0.080526
2.305050	0.1	0.084996
2.306717	0.1	0.089109
2.308383	0.1	0.090718
2.310050	0.1	0.088274
2.311717	0.1	0.081837
2.313383	0.1	0.072300
2.315050	0.1	0.060618
2.316717	0.1	0.048637
2.318383	0.1	0.039458
2.320050	0.1	0.035346
2.321717	0.1	0.036001
2.323383	0.1	0.038981
2.325050	0.1	0.043273
2.326717	0.1	0.048816
2.328383	0.1	0.054657
2.330050	0.1	0.059307
2.331717	0.1	0.062108
2.333383	0.1	0.063717
2.335050	0.1	0.066221
2.336717	0.1	0.070691
2.338383	0.1	0.074863
2.340050	0.1	0.075102
2.341717	0.1	0.070095
2.343383	0.1	0.061095
2.345050	0.1	0.050187
2.346717	0.1	0.039876
2.348383	0.1	0.033259
2.350050	0.1	0.032127
2.351717	0.1	0.036061
2.353383	0.1	0.042796
2.355050	0.1	0.050128
2.356717	0.1	0.055909
2.358383	0.1	0.059187
2.360050	0.1	0.059962
2.361717	0.1	0.059366
2.363383	0.1	0.058413
2.365050	0.1	0.057817
2.366717	0.1	0.057518
2.368383	0.1	0.057161
2.370050	0.1	0.056028
2.371717	0.1	0.052273
2.373383	0.1	0.044346
2.375050	0.1	0.032425
2.376717	0.1	0.019073
2.378383	0.1	0.008047
2.380050	0.1	0.001967
2.381717	0.1	0.000656
2.383383	0.1	0.002682
2.385050	0.1	0.006676
2.386717	0.1	0.011444
2.388383	0.1	0.016391
2.390050	0.1	0.021100
2.391717	0.1	0.025511
2.393383	0.1	0.029743
2.395050	0.1	0.033438
2.396717	0.1	0.036120
2.398383	0.1	0.038385
2.400050	0.1	0.040174
2.401717	0.1	0.039041
2.403383	0.1	0.032306
2.405050	0.1	0.021100
2.406717	0.1	0.009716
2.408383	0.1	0.002325
2.410050	0.1	0.000536
2.411717	0.1	0.003457
2.413383	0.1	0.008881
2.415050	0.1	0.014484
2.416717	0.1	0.018179
2.418383	0.1	0.018895
2.420050	0.1	0.016570
2.421717	0.1	0.013292
2.423383	0.1	0.011325
2.425050	0.1	0.011623
2.426717	0.1	0.013530
2.428383	0.1	0.015616
2.430050	0.1	0.016451
2.431717	0.1	0.015914
2.433383	0.1	0.015199
2.435050	0.1	0.015140
2.436717	0.1	0.015020
2.438383	0.1	0.014484
2.440050	0.1	0.014246
2.441717	0.1	0.014842
2.443383	0.1	0.015259
2.445050	0.1	0.013709
2.446717	0.1	0.009656
2.448383	0.1	0.004351
2.450050	0.1	-0.001252
2.451717	0.1	-0.008047
2.453383	0.1	-0.016332
2.455050	0.1	-0.024557
2.456717	0.1	-0.031233
2.458383	0.1	-0.036359
2.460050	0.1	-0.039637
2.461717	0.1	-0.040054
2.463383	0.1	-0.037253
2.465050	0.1	-0.032842
2.466717	0.1	-0.029445
2.468383	0.1	-0.029087
2.470050	0.1	-0.031531
2.471717	0.1	-0.034869
2.473383	0.1	-0.036657
2.475050	0.1	-0.035584
2.476717	0.1	-0.033081
2.478383	0.1	-0.032067
2.480050	0.1	-0.033617
2.481717	0.1	-0.036716
2.483383	0.1	-0.039995
2.485050	0.1	-0.041902
2.486717	0.1	-0.041723
2.488383	0.1	-0.039995
2.490050	0.1	-0.037849
2.491717	0.1	-0.034869
2.493383	0.1	-0.030041
2.495050	0.1	-0.023723
2.496717	0.1	-0.017941
2.498383	0.1	-0.015318
2.500050	0.1	-0.017464
2.501717	0.1	-0.022709
2.503383	0.1	-0.027239
2.505050	0.1	-0.028133
2.506717	0.1	-0.026166
2.508383	0.1	-0.023603
2.510050	0.1	-0.021636
2.511717	0.1	-0.020742
2.513383	0.1	-0.021040
2.515050	0.1	-0.023425
2.516717	0.1	-0.029266
2.518383	0.1	-0.038743
2.520050	0.1	-0.049591
2.521717	0.1	-0.059009
2.523383	0.1	-0.064671
2.525050	0.1	-0.065446
2.526717	0.1	-0.061750
2.528383	0.1	-0.055373
2.530050	0.1	-0.049174
2.531717	0.1	-0.045240
2.533383	0.1	-0.043213
2.535050	0.1	-0.041246
2.536717	0.1	-0.038326
2.538383	0.1	-0.034928
2.540050	0.1	-0.032306
2.541717	0.1	-0.030220
2.543383	0.1	-0.027180
2.545050	0.1	-0.023127
2.546717	0.1	-0.018895
2.548383	0.1	-0.015140
2.550050	0.1	-0.012994
2.551717	0.1	-0.013649
2.553383	0.1	-0.016987
2.555050	0.1	-0.020802
2.556717	0.1	-0.023544
2.558383	0.1	-0.025392
2.560050	0.1	-0.026643
2.561717	0.1	-0.026822
2.563383	0.1	-0.026047
2.565050	0.1	-0.026107
2.566717	0.1	-0.028312
2.568383	0.1	-0.031352
2.570050	0.1	-0.033736
2.571717	0.1	-0.035167
2.573383	0.1	-0.036240
2.575050	0.1	-0.037789
2.576717	0.1	-0.040472
2.578383	0.1	-0.043035
2.580050	0.1	-0.043392
2.581717	0.1	-0.039697
2.583383	0.1	-0.031829
2.585050	0.1	-0.022113
2.586717	0.1	-0.014722
2.588383	0.1	-0.012577
2.590050	0.1	-0.015259
2.591717	0.1	-0.020146
2.593383	0.1	-0.024915
2.595050	0.1	-0.027776
2.596717	0.1	-0.027299
2.598383	0.1	-0.023425
2.600050	0.1	-0.018895
2.601717	0.1	-0.017166
2.603383	0.1	-0.019431
2.605050	0.1	-0.024617
2.606717	0.1	-0.031054
2.608383	0.1	-0.037491
2.610050	0.1	-0.042975
2.611717	0.1	-0.046313
2.613383	0.1	-0.046194
2.615050	0.1	-0.041664
2.616717	0.1	-0.033259
2.618383	0.1	-0.023365
2.620050	0.1	-0.014484
2.621717	0.1	-0.008404
2.623383	0.1	-0.005424
2.625050	0.1	-0.005305
2.626717	0.1	-0.007749
2.628383	0.1	-0.012398
2.630050	0.1	-0.018418
2.631717	0.1	-0.024259
2.633383	0.1	-0.029325
2.635050	0.1	-0.033796
2.636717	0.1	-0.037491
2.638383	0.1	-0.039279
2.640050	0.1	-0.038564
2.641717	0.1	-0.035942
2.643383	0.1	-0.032723
2.645050	0.1	-0.029683
2.646717	0.1	-0.026762
2.648383	0.1	-0.023365
2.650050	0.1	-0.019431
2.651717	0.1	-0.016212
2.653383	0.1	-0.014782
2.655050	0.1	-0.014722
2.656717	0.1	-0.015140
2.658383	0.1	-0.015855
2.660050	0.1	-0.016630
2.661717	0.1	-0.017524
2.663383	0.1	-0.018835
2.665050	0.1	-0.019968
2.666717	0.1	-0.019073
2.668383	0.1	-0.015199
2.670050	0.1	-0.010133
2.671717	0.1	-0.006557
2.673383	0.1	-0.005722
2.675050	0.1	-0.006557
2.676717	0.1	-0.006795
2.678383	0.1	-0.003994
2.680050	0.1	0.001371
2.681717	0.1	0.005901
2.683383	0.1	0.007212
2.685050	0.1	0.006020
2.686717	0.1	0.003755
2.688383	0.1	0.000596
2.690050	0.1	-0.003874
2.691717	0.1	-0.009596
2.693383	0.1	-0.015199
2.695050	0.1	-0.019014
2.696717	0.1	-0.020206
2.698383	0.1	-0.018716
2.700050	0.1	-0.015318
2.701717	0.1	-0.011146
2.703383	0.1	-0.007749
2.705050	0.1	-0.006020
2.706717	0.1	-0.005662
2.708383	0.1	-0.006080
2.710050	0.1	-0.007629
2.711717	0.1	-0.010192
2.713383	0.1	-0.012517
2.715050	0.1	-0.013947
2.716717	0.1	-0.013947
2.718383	0.1	-0.011683
2.720050	0.1	-0.007212
2.721717	0.1	-0.002921
2.723383	0.1	-0.001669
2.725050	0.1	-0.004053
2.726717	0.1	-0.007927
2.728383	0.1	-0.010729
2.730050	0.1	-0.011325
2.731717	0.1	-0.009537
2.733383	0.1	-0.006139
2.735050	0.1	-0.002503
2.736717	0.1	0.000715
2.738383	0.1	0.003040
2.740050	0.1	0.002921
2.741717	0.1	-0.000656
2.743383	0.1	-0.006258
2.745050	0.1	-0.011683
2.746717	0.1	-0.015020
2.748383	0.1	-0.014305
2.750050	0.1	-0.008762
2.751717	0.1	0.000119
2.753383	0.1	0.009060
2.755050	0.1	0.015318
2.756717	0.1	0.017703
2.758383	0.1	0.016153
2.760050	0.1	0.011027
2.761717	0.1	0.003278
2.763383	0.1	-0.005066
2.765050	0.1	-0.011206
2.766717	0.1	-0.012994
2.768383	0.1	-0.010490
2.770050	0.1	-0.005901
2.771717	0.1	-0.001609
2.773383	0.1	0.001371
2.775050	0.1	0.003159
2.776717	0.1	0.003695
2.778383	0.1	0.002623
2.780050	0.1	-0.000298
2.781717	0.1	-0.004292
2.783383	0.1	-0.008345
2.785050	0.1	-0.012100
2.786717	0.1	-0.015378
2.788383	0.1	-0.017583
2.790050	0.1	-0.017762
2.791717	0.1	-0.015438
2.793383	0.1	-0.010550
2.795050	0.1	-0.004351
2.796717	0.1	0.001073
2.798383	0.1	0.004292
2.800050	0.1	0.004947
2.801717	0.1	0.003159
2.803383	0.1	-0.000119
2.805050	0.1	-0.002265
2.806717	0.1	-0.001013
2.808383	0.1	0.003159
2.810050	0.1	0.007987
2.811717	0.1	0.011384
2.813383	0.1	0.011981
2.815050	0.1	0.009537
2.816717	0.1	0.005305
2.818383	0.1	0.001967
2.820050	0.1	0.001550
2.821717	0.1	0.004053
2.823383	0.1	0.007927
2.825050	0.1	0.010967
2.826717	0.1	0.010550
2.828383	0.1	0.005722
2.830050	0.1	-0.002146
2.831717	0.1	-0.010550
2.833383	0.1	-0.017583
2.835050	0.1	-0.021458
2.836717	0.1	-0.020862
2.838383	0.1	-0.016451
2.840050	0.1	-0.010550
2.841717	0.1	-0.005960
2.843383	0.1	-0.004530
2.845050	0.1	-0.006557
2.846717	0.1	-0.011444
2.848383	0.1	-0.017881
2.850050	0.1	-0.024080
2.851717	0.1	-0.027537
2.853383	0.1	-0.026703
2.855050	0.1	-0.021636
2.856717	0.1	-0.014484
2.858383	0.1	-0.007749
2.860050	0.1	-0.002980
2.861717	0.1	-0.000954
2.863383	0.1	-0.001848
2.865050	0.1	-0.005424
2.866717	0.1	-0.010550
2.868383	0.1	-0.015020
2.870050	0.1	-0.016630
2.871717	0.1	-0.014842
2.873383	0.1	-0.011802
2.875050	0.1	-0.010133
2.876717	0.1	-0.010490
2.878383	0.1	-0.011802
2.880050	0.1	-0.012755
2.881717	0.1	-0.012994
2.883383	0.1	-0.012577
2.885050	0.1	-0.011563
2.886717	0.1	-0.010431
2.888383	0.1	-0.009298
2.890050	0.1	-0.007868
2.891717	0.1	-0.005662
2.893383	0.1	-0.002444
2.895050	0.1	0.000954
2.896717	0.1	0.002265
2.898383	0.1	-0.000060
2.900050	0.1	-0.005424
2.901717	0.1	-0.011742
2.903383	0.1	-0.017345
2.905050	0.1	-0.021398
2.906717	0.1	-0.022888
2.908383	0.1	-0.020802
2.910050	0.1	-0.014782
2.911717	0.1	-0.005722
2.913383	0.1	0.003219
2.915050	0.1	0.009000
2.916717	0.1	0.010252
2.918383	0.1	0.007629
2.920050	0.1	0.002623
2.921717	0.1	-0.003815
2.923383	0.1	-0.011086
2.925050	0.1	-0.017762
2.926717	0.1	-0.021935
2.928383	0.1	-0.022352
2.930050	0.1	-0.019908
2.931717	0.1	-0.016809
2.933383	0.1	-0.014842
2.935050	0.1	-0.014603
2.936717	0.1	-0.016332
2.938383	0.1	-0.019431
2.940050	0.1	-0.021636
2.941717	0.1	-0.021517
2.943383	0.1	-0.019491
2.945050	0.1	-0.016570
2.946717	0.1	-0.013471
2.948383	0.1	-0.010788
2.950050	0.1	-0.007629
2.951717	0.1	-0.002325
2.953383	0.1	0.005484
2.955050	0.1	0.013471
2.956717	0.1	0.018895
2.958383	0.1	0.021219
2.960050	0.1	0.022054
2.961717	0.1	0.023365
2.963383	0.1	0.025451
2.965050	0.1	0.026107
2.966717	0.1	0.022411
2.968383	0.1	0.013709
2.970050	0.1	0.001788
2.971717	0.1	-0.010908
2.973383	0.1	-0.021994
2.975050	0.1	-0.028372
2.976717	0.1	-0.027955
2.978383	0.1	-0.021577
2.980050	0.1	-0.011921
2.981717	0.1	-0.001311
2.983383	0.1	0.009060
2.985050	0.1	0.017226
2.986717	0.1	0.019789
2.988383	0.1	0.014663
2.990050	0.1	0.003457
2.991717	0.1	-0.009477
2.993383	0.1	-0.019729
2.995050	0.1	-0.025213
2.996717	0.1	-0.026166
2.998383	0.1	-0.024438
3.000050	0.1	-0.021338
3.001717	0.1	-0.017643
3.003383	0.1	-0.013411
3.005050	0.1	-0.008166
3.006717	0.1	-0.001609
3.008383	0.1	0.004649
3.010050	0.1	0.008404
3.011717	0.1	0.008643
3.013383	0.1	0.005245
3.015050	0.1	-0.001431
3.016717	0.1	-0.009418
3.018383	0.1	-0.015855
3.020050	0.1	-0.018656
3.021717	0.1	-0.017643
3.023383	0.1	-0.014126
3.025050	0.1	-0.009894
3.026717	0.1	-0.006795
3.028383	0.1	-0.005066
3.030050	0.1	-0.003278
3.031717	0.1	-0.000536
3.033383	0.1	0.001669
3.035050	0.1	0.001192
3.036717	0.1	-0.002921
3.038383	0.1	-0.009954
3.040050	0.1	-0.018477
3.041717	0.1	-0.025690
3.043383	0.1	-0.028670
3.045050	0.1	-0.026464
3.046717	0.1	-0.021100
3.048383	0.1	-0.015080
3.050050	0.1	-0.009596
3.051717	0.1	-0.006139
3.053383	0.1	-0.005603
3.055050	0.1	-0.006974
3.056717	0.1	-0.008643
3.058383	0.1	-0.010431
3.060050	0.1	-0.013888
3.061717	0.1	-0.019670
3.063383	0.1	-0.026286
3.065050	0.1	-0.030875
3.066717	0.1	-0.031590
3.068383	0.1	-0.028312
3.070050	0.1	-0.023067
3.071717	0.1	-0.018179
3.073383	0.1	-0.014365
3.075050	0.1	-0.010669
3.076717	0.1	-0.005782
3.078383	0.1	0.000596
3.080050	0.1	0.007510
3.081717	0.1	0.013411
3.083383	0.1	0.016749
3.085050	0.1	0.016689
3.086717	0.1	0.012457
3.088383	0.1	0.003755
3.090050	0.1	-0.007749
3.091717	0.1	-0.018060
3.093383	0.1	-0.023186
3.095050	0.1	-0.022471
3.096717	0.1	-0.018418
3.098383	0.1	-0.013649
3.100050	0.1	-0.009179
3.101717	0.1	-0.005007
3.103383	0.1	-0.001788
3.105050	0.1	-0.000536
3.106717	0.1	-0.001669
3.108383	0.1	-0.004828
3.110050	0.1	-0.009239
3.111717	0.1	-0.013232
3.113383	0.1	-0.015378
3.115050	0.1	-0.015140
3.116717	0.1	-0.014126
3.118383	0.1	-0.014961
3.120050	0.1	-0.019133
3.121717	0.1	-0.025272
3.123383	0.1	-0.030041
3.125050	0.1	-0.030637
3.126717	0.1	-0.026226
3.128383	0.1	-0.018299
3.130050	0.1	-0.010610
3.131717	0.1	-0.006735
3.133383	0.1	-0.007272
3.135050	0.1	-0.009120
3.136717	0.1	-0.009120
3.138383	0.1	-0.006735
3.140050	0.1	-0.003576
3.141717	0.1	-0.001311
3.143383	0.1	-0.000477
3.145050	0.1	-0.000417
3.146717	0.1	-0.001252
3.148383	0.1	-0.004709
3.150050	0.1	-0.012100
3.151717	0.1	-0.022352
3.153383	0.1	-0.033081
3.155050	0.1	-0.041962
3.156717	0.1	-0.046968
3.158383	0.1	-0.047684
3.160050	0.1	-0.046313
3.161717	0.1	-0.045478
3.163383	0.1	-0.045836
3.165050	0.1	-0.047624
3.166717	0.1	-0.051081
3.168383	0.1	-0.055194
3.170050	0.1	-0.056684
3.171717	0.1	-0.053167
3.173383	0.1	-0.045598
3.175050	0.1	-0.037014
3.176717	0.1	-0.029922
3.178383	0.1	-0.025094
3.180050	0.1	-0.021935
3.181717	0.1	-0.019908
3.183383	0.1	-0.019550
3.185050	0.1	-0.020802
3.186717	0.1	-0.022233
3.188383	0.1	-0.022471
3.190050	0.1	-0.021875
3.191717	0.1	-0.021458
3.193383	0.1	-0.022113
3.195050	0.1	-0.023901
3.196717	0.1	-0.026286
3.198383	0.1	-0.029087
3.200050	0.1	-0.032425
3.201717	0.1	-0.036240
3.203383	0.1	-0.039458
3.205050	0.1	-0.041127
3.206717	0.1	-0.042200
3.208383	0.1	-0.044227
3.210050	0.1	-0.047565
3.211717	0.1	-0.050426
3.213383	0.1	-0.050128
3.215050	0.1	-0.045419
3.216717	0.1	-0.037968
3.218383	0.1	-0.030518
3.220050	0.1	-0.025213
3.221717	0.1	-0.023305
3.223383	0.1	-0.024617
3.225050	0.1	-0.027657
3.226717	0.1	-0.030816
3.228383	0.1	-0.033021
3.230050	0.1	-0.033677
3.231717	0.1	-0.033677
3.233383	0.1	-0.034213
3.235050	0.1	-0.035524
3.236717	0.1	-0.036478
3.238383	0.1	-0.035882
3.240050	0.1	-0.033021
3.241717	0.1	-0.027120
3.243383	0.1	-0.019252
3.245050	0.1	-0.012159
3.246717	0.1	-0.007987
3.248383	0.1	-0.007153
3.250050	0.1	-0.008404
3.251717	0.1	-0.009596
3.253383	0.1	-0.008881
3.255050	0.1	-0.006258
3.256717	0.1	-0.003517
3.258383	0.1	-0.003040
3.260050	0.1	-0.005543
3.261717	0.1	-0.009239
3.263383	0.1	-0.011325
3.265050	0.1	-0.011683
3.266717	0.1	-0.012696
3.268383	0.1	-0.015914
3.270050	0.1	-0.020087
3.271717	0.1	-0.023723
3.273383	0.1	-0.026703
3.275050	0.1	-0.029683
3.276717	0.1	-0.032187
3.278383	0.1	-0.032902
3.280050	0.1	-0.030458
3.281717	0.1	-0.024736
3.283383	0.1	-0.017226
3.285050	0.1	-0.010610
3.286717	0.1	-0.007093
3.288383	0.1	-0.007868
3.290050	0.1	-0.013113
3.291717	0.1	-0.021756
3.293383	0.1	-0.031531
3.295050	0.1	-0.038922
3.296717	0.1	-0.040889
3.298383	0.1	-0.037372
3.300050	0.1	-0.031888
3.301717	0.1	-0.028014
3.303383	0.1	-0.026166
3.305050	0.1	-0.024796
3.306717	0.1	-0.023484
3.308383	0.1	-0.023365
3.310050	0.1	-0.025094
3.311717	0.1	-0.027597
3.313383	0.1	-0.028849
3.315050	0.1	-0.028014
3.316717	0.1	-0.025928
3.318383	0.1	-0.023127
3.320050	0.1	-0.018716
3.321717	0.1	-0.013411
3.323383	0.1	-0.010610
3.325050	0.1	-0.012875
3.326717	0.1	-0.018656
3.328383	0.1	-0.024498
3.330050	0.1	-0.028074
3.331717	0.1	-0.029027
3.333383	0.1	-0.028312
3.335050	0.1	-0.027120
3.336717	0.1	-0.026166
3.338383	0.1	-0.025749
3.340050	0.1	-0.026047
3.341717	0.1	-0.026762
3.343383	0.1	-0.027359
3.345050	0.1	-0.028431
3.346717	0.1	-0.031233
3.348383	0.1	-0.035226
3.350050	0.1	-0.038326
3.351717	0.1	-0.038803
3.353383	0.1	-0.037253
3.355050	0.1	-0.034511
3.356717	0.1	-0.030398
3.358383	0.1	-0.024796
3.360050	0.1	-0.018716
3.361717	0.1	-0.014305
3.363383	0.1	-0.013232
3.365050	0.1	-0.014603
3.366717	0.1	-0.015616
3.368383	0.1	-0.014782
3.370050	0.1	-0.012517
3.371717	0.1	-0.010133
3.373383	0.1	-0.008523
3.375050	0.1	-0.006258
3.376717	0.1	-0.001788
3.378383	0.1	0.003994
3.380050	0.1	0.008464
3.381717	0.1	0.009418
3.383383	0.1	0.006378
3.385050	0.1	0.000775
3.386717	0.1	-0.005484
3.388383	0.1	-0.011504
3.390050	0.1	-0.016809
3.391717	0.1	-0.020802
3.393383	0.1	-0.023365
3.395050	0.1	-0.025630
3.396717	0.1	-0.028372
3.398383	0.1	-0.031114
3.400050	0.1	-0.033021
3.401717	0.1	-0.034213
3.403383	0.1	-0.035048
3.405050	0.1	-0.035822
3.406717	0.1	-0.036299
3.408383	0.1	-0.035584
3.410050	0.1	-0.033200
3.411717	0.1	-0.029564
3.413383	0.1	-0.025988
3.415050	0.1	-0.023544
3.416717	0.1	-0.022352
3.418383	0.1	-0.020325
3.420050	0.1	-0.015318
3.421717	0.1	-0.007510
3.423383	0.1	0.001192
3.425050	0.1	0.009120
3.426717	0.1	0.015318
3.428383	0.1	0.019729
3.430050	0.1	0.022233
3.431717	0.1	0.021935
3.433383	0.1	0.017643
3.435050	0.1	0.009775
3.436717	0.1	0.000000
3.438383	0.1	-0.009954
3.440050	0.1	-0.018597
3.441717	0.1	-0.024378
3.443383	0.1	-0.026405
3.445050	0.1	-0.025570
3.446717	0.1	-0.023901
3.448383	0.1	-0.022471
3.450050	0.1	-0.021219
3.451717	0.1	-0.020027
3.453383	0.1	-0.019073
3.455050	0.1	-0.018656
3.456717	0.1	-0.018299
3.458383	0.1	-0.016391
3.460050	0.1	-0.011444
3.461717	0.1	-0.003576
3.463383	0.1	0.005603
3.465050	0.1	0.014186
3.466717	0.1	0.020266
3.468383	0.1	0.023484
3.470050	0.1	0.025511
3.471717	0.1	0.029147
3.473383	0.1	0.036180
3.475050	0.1	0.046849
3.476717	0.1	0.059307
3.478383	0.1	0.070810
3.480050	0.1	0.079989
3.481717	0.1	0.088155
3.483383	0.1	0.098944
3.485050	0.1	0.115395
3.486717	0.1	0.137985
3.488383	0.1	0.164390
3.490050	0.1	0.191271
3.491717	0.1	0.216842
3.493383	0.1	0.240922
3.495050	0.1	0.263095
3.496717	0.1	0.281215
3.498383	0.1	0.293255
3.500050	0.1	0.299931
3.501717	0.1	0.303328
3.503383	0.1	0.304282
3.505050	0.1	0.302613
3.506717	0.1	0.299335
3.508383	0.1	0.296175
3.510050	0.1	0.293076
3.511717	0.1	0.289619
3.513383	0.1	0.285208
3.515050	0.1	0.278473
3.516717	0.1	0.268102
3.518383	0.1	0.254333
3.520050	0.1	0.238121
3.521717	0.1	0.221431
3.523383	0.1	0.206649
3.525050	0.1	0.194550
3.526717	0.1	0.183463
3.528383	0.1	0.172079
3.530050	0.1	0.159979
3.531717	0.1	0.147581
3.533383	0.1	0.135362
3.535050	0.1	0.124097
3.536717	0.1	0.115097
3.538383	0.1	0.110269
3.540050	0.1	0.110567
3.541717	0.1	0.115156
3.543383	0.1	0.121534
3.545050	0.1	0.126362
3.546717	0.1	0.127018
3.548383	0.1	0.123084
3.550050	0.1	0.116527
3.551717	0.1	0.109792
3.553383	0.1	0.104368
3.555050	0.1	0.100613
3.556717	0.1	0.097990
3.558383	0.1	0.095606
3.560050	0.1	0.093520
3.561717	0.1	0.092864
3.563383	0.1	0.094295
3.565050	0.1	0.096560
3.566717	0.1	0.097394
3.568383	0.1	0.095725
3.570050	0.1	0.092506
3.571717	0.1	0.089347
3.573383	0.1	0.087142
3.575050	0.1	0.085056
3.576717	0.1	0.081420
3.578383	0.1	0.075579
3.580050	0.1	0.068307
3.581717	0.1	0.061691
3.583383	0.1	0.057042
3.585050	0.1	0.053644
3.586717	0.1	0.050247
3.588383	0.1	0.046194
3.590050	0.1	0.042140
3.591717	0.1	0.038862
3.593383	0.1	0.036955
3.595050	0.1	0.036836
3.596717	0.1	0.036836
3.598383	0.1	0.033796
3.600050	0.1	0.026286
3.601717	0.1	0.016868
3.603383	0.1	0.009716
3.605050	0.1	0.007808
3.606717	0.1	0.011802
3.608383	0.1	0.020504
3.610050	0.1	0.031650
3.611717	0.1	0.041902
3.613383	0.1	0.048280
3.615050	0.1	0.049591
3.616717	0.1	0.047326
3.618383	0.1	0.044107
3.620050	0.1	0.042319
3.621717	0.1	0.042856
3.623383	0.1	0.044346
3.625050	0.1	0.044048
3.626717	0.1	0.040770
3.628383	0.1	0.036240
3.630050	0.1	0.032663
3.631717	0.1	0.030994
3.633383	0.1	0.031769
3.635050	0.1	0.035703
3.636717	0.1	0.041723
3.638383	0.1	0.046372
3.640050	0.1	0.047326
3.641717	0.1	0.045180
3.643383	0.1	0.041425
3.645050	0.1	0.037253
3.646717	0.1	0.034034
3.648383	0.1	0.033081
3.650050	0.1	0.034750
3.651717	0.1	0.037789
3.653383	0.1	0.039756
3.655050	0.1	0.039697
3.656717	0.1	0.038564
3.658383	0.1	0.036836
3.660050	0.1	0.034571
3.661717	0.1	0.032663
3.663383	0.1	0.031829
3.665050	0.1	0.031352
3.666717	0.1	0.030756
3.668383	0.1	0.031888
3.670050	0.1	0.036597
3.671717	0.1	0.043869
3.673383	0.1	0.050128
3.675050	0.1	0.052512
3.676717	0.1	0.050366
3.678383	0.1	0.045180
3.680050	0.1	0.039995
3.681717	0.1	0.037313
3.683383	0.1	0.037611
3.685050	0.1	0.039220
3.686717	0.1	0.039935
3.688383	0.1	0.038266
3.690050	0.1	0.033915
3.691717	0.1	0.028014
3.693383	0.1	0.023305
3.695050	0.1	0.021935
3.696717	0.1	0.023723
3.698383	0.1	0.026345
3.700050	0.1	0.027418
3.701717	0.1	0.025928
3.703383	0.1	0.022948
3.705050	0.1	0.019550
3.706717	0.1	0.017405
3.708383	0.1	0.017941
3.710050	0.1	0.020266
3.711717	0.1	0.020444
3.713383	0.1	0.015676
3.715050	0.1	0.007212
3.716717	0.1	-0.001252
3.718383	0.1	-0.007093
3.720050	0.1	-0.009358
3.721717	0.1	-0.007272
3.723383	0.1	-0.000656
3.725050	0.1	0.008762
3.726717	0.1	0.017405
3.728383	0.1	0.023305
3.730050	0.1	0.027716
3.731717	0.1	0.032961
3.733383	0.1	0.039756
3.735050	0.1	0.047565
3.736717	0.1	0.054777
3.738383	0.1	0.059068
3.740050	0.1	0.058651
3.741717	0.1	0.054896
3.743383	0.1	0.051022
3.745050	0.1	0.048935
3.746717	0.1	0.048280
3.748383	0.1	0.047624
3.750050	0.1	0.045538
3.751717	0.1	0.041544
3.753383	0.1	0.036001
3.755050	0.1	0.029862
3.756717	0.1	0.024259
3.758383	0.1	0.020802
3.760050	0.1	0.020504
3.761717	0.1	0.022829
3.763383	0.1	0.025690
3.765050	0.1	0.027478
3.766717	0.1	0.028312
3.768383	0.1	0.029445
3.770050	0.1	0.032365
3.771717	0.1	0.037313
3.773383	0.1	0.042379
3.775050	0.1	0.045359
3.776717	0.1	0.045359
3.778383	0.1	0.042081
3.780050	0.1	0.036240
3.781717	0.1	0.030279
3.783383	0.1	0.027061
3.785050	0.1	0.027716
3.786717	0.1	0.030637
3.788383	0.1	0.032425
3.790050	0.1	0.030518
3.791717	0.1	0.025272
3.793383	0.1	0.018835
3.795050	0.1	0.013351
3.796717	0.1	0.009775
3.798383	0.1	0.008523
3.800050	0.1	0.009894
3.801717	0.1	0.013173
3.803383	0.1	0.016987
3.805050	0.1	0.020564
3.806717	0.1	0.024319
3.808383	0.1	0.028968
3.810050	0.1	0.034094
3.811717	0.1	0.038505
3.813383	0.1	0.041008
3.815050	0.1	0.041127
3.816717	0.1	0.039041
3.818383	0.1	0.035167
3.820050	0.1	0.029981
3.821717	0.1	0.023961
3.823383	0.1	0.017643
3.825050	0.1	0.013173
3.826717	0.1	0.012457
3.828383	0.1	0.015199
3.830050	0.1	0.019133
3.831717	0.1	0.022769
3.833383	0.1	0.027001
3.835050	0.1	0.032783
3.836717	0.1	0.038981
3.838383	0.1	0.043392
3.840050	0.1	0.045419
3.841717	0.1	0.046492
3.843383	0.1	0.047922
3.845050	0.1	0.048995
3.846717	0.1	0.048578
3.848383	0.1	0.046551
3.850050	0.1	0.044048
3.851717	0.1	0.042617
3.853383	0.1	0.042975
3.855050	0.1	0.044942
3.856717	0.1	0.047326
3.858383	0.1	0.048697
3.860050	0.1	0.048220
3.861717	0.1	0.046432
3.863383	0.1	0.045061
3.865050	0.1	0.045002
3.866717	0.1	0.045717
3.868383	0.1	0.046194
3.870050	0.1	0.046253
3.871717	0.1	0.046432
3.873383	0.1	0.047266
3.875050	0.1	0.049174
3.876717	0.1	0.051558
3.878383	0.1	0.053167
3.880050	0.1	0.053346
3.881717	0.1	0.052035
3.883383	0.1	0.049055
3.885050	0.1	0.044703
3.886717	0.1	0.039458
3.888383	0.1	0.033915
3.890050	0.1	0.029683
3.891717	0.1	0.028431
3.893383	0.1	0.029385
3.895050	0.1	0.029504
3.896717	0.1	0.026941
3.898383	0.1	0.022352
3.900050	0.1	0.017524
3.901717	0.1	0.014722
3.903383	0.1	0.015080
3.905050	0.1	0.017583
3.906717	0.1	0.020444
3.908383	0.1	0.021696
3.910050	0.1	0.020385
3.911717	0.1	0.016868
3.913383	0.1	0.013888
3.915050	0.1	0.014782
3.916717	0.1	0.020504
3.918383	0.1	0.029624
3.920050	0.1	0.039756
3.921717	0.1	0.048518
3.923383	0.1	0.053346
3.925050	0.1	0.052571
3.926717	0.1	0.046849
3.928383	0.1	0.039577
3.930050	0.1	0.034451
3.931717	0.1	0.033379
3.933383	0.1	0.036120
3.935050	0.1	0.041366
3.936717	0.1	0.046909
3.938383	0.1	0.049353
3.940050	0.1	0.046551
3.941717	0.1	0.040114
3.943383	0.1	0.034213
3.945050	0.1	0.031590
3.946717	0.1	0.031173
3.948383	0.1	0.030518
3.950050	0.1	0.029266
3.951717	0.1	0.028551
3.953383	0.1	0.028849
3.955050	0.1	0.029445
3.956717	0.1	0.029206
3.958383	0.1	0.027835
3.960050	0.1	0.025511
3.961717	0.1	0.021994
3.963383	0.1	0.018001
3.965050	0.1	0.015318
3.966717	0.1	0.014901
3.968383	0.1	0.016212
3.970050	0.1	0.018954
3.971717	0.1	0.022411
3.973383	0.1	0.024855
3.975050	0.1	0.025868
3.976717	0.1	0.026882
3.978383	0.1	0.028729
3.980050	0.1	0.031292
3.981717	0.1	0.034392
3.983383	0.1	0.037193
3.985050	0.1	0.037789
3.986717	0.1	0.036180
3.988383	0.1	0.034571
3.990050	0.1	0.034332
3.991717	0.1	0.034690
3.993383	0.1	0.034511
3.995050	0.1	0.033915
3.996717	0.1	0.033498
3.998383	0.1	0.031948
4.000050	0.1	0.027299
4.001717	0.1	0.019133
4.003383	0.1	0.010014
4.005050	0.1	0.004113
4.006717	0.1	0.003576
4.008383	0.1	0.006616
4.010050	0.1	0.008821
4.011717	0.1	0.007570
4.013383	0.1	0.004530
4.015050	0.1	0.003338
4.016717	0.1	0.006258
4.018383	0.1	0.012338
4.020050	0.1	0.018775
4.021717	0.1	0.023782
4.023383	0.1	0.026643
4.025050	0.1	0.026941
4.026717	0.1	0.024557
4.028383	0.1	0.020325
4.030050	0.1	0.014901
4.031717	0.1	0.009000
4.033383	0.1	0.004470
4.035050	0.1	0.002444
4.036717	0.1	0.002921
4.038383	0.1	0.004947
4.040050	0.1	0.006735
4.041717	0.1	0.006795
4.043383	0.1	0.005066
4.045050	0.1	0.002861
4.046717	0.1	0.001729
4.048383	0.1	0.001967
4.050050	0.1	0.002861
4.051717	0.1	0.004947
4.053383	0.1	0.009537
4.055050	0.1	0.015974
4.056717	0.1	0.021815
4.058383	0.1	0.025213
4.060050	0.1	0.026584
4.061717	0.1	0.027120
4.063383	0.1	0.027537
4.065050	0.1	0.027835
4.066717	0.1	0.027776
4.068383	0.1	0.027239
4.070050	0.1	0.025749
4.071717	0.1	0.023067
4.073383	0.1	0.020266
4.075050	0.1	0.018835
4.076717	0.1	0.019372
4.078383	0.1	0.020623
4.080050	0.1	0.021398
4.081717	0.1	0.020862
4.083383	0.1	0.019252
4.085050	0.1	0.016868
4.086717	0.1	0.014126
4.088383	0.1	0.011027
4.090050	0.1	0.007808
4.091717	0.1	0.004888
4.093383	0.1	0.003040
4.095050	0.1	0.004113
4.096717	0.1	0.009418
4.098383	0.1	0.017822
4.100050	0.1	0.026524
4.101717	0.1	0.033796
4.103383	0.1	0.039101
4.105050	0.1	0.042021
4.106717	0.1	0.041962
4.108383	0.1	0.038981
4.110050	0.1	0.034034
4.111717	0.1	0.028491
4.113383	0.1	0.023603
4.115050	0.1	0.020683
4.116717	0.1	0.021636
4.118383	0.1	0.027359
4.120050	0.1	0.035524
4.121717	0.1	0.042081
4.123383	0.1	0.044405
4.125050	0.1	0.042975
4.126717	0.1	0.039518
4.128383	0.1	0.036061
4.130050	0.1	0.034153
4.131717	0.1	0.034451
4.133383	0.1	0.036418
4.135050	0.1	0.038445
4.136717	0.1	0.039101
4.138383	0.1	0.037909
4.140050	0.1	0.034869
4.141717	0.1	0.029504
4.143383	0.1	0.022769
4.145050	0.1	0.017643
4.146717	0.1	0.016868
4.148383	0.1	0.020504
4.150050	0.1	0.027359
4.151717	0.1	0.035882
4.153383	0.1	0.044405
4.155050	0.1	0.050962
4.156717	0.1	0.054181
4.158383	0.1	0.053227
4.160050	0.1	0.047266
4.161717	0.1	0.036895
4.163383	0.1	0.025034
4.165050	0.1	0.015140
4.166717	0.1	0.009000
4.168383	0.1	0.006735
4.170050	0.1	0.007212
4.171717	0.1	0.008941
4.173383	0.1	0.011027
4.175050	0.1	0.012815
4.176717	0.1	0.013173
4.178383	0.1	0.010610
4.180050	0.1	0.004828
4.181717	0.1	-0.001967
4.183383	0.1	-0.007212
4.185050	0.1	-0.009894
4.186717	0.1	-0.010610
4.188383	0.1	-0.010192
4.190050	0.1	-0.009596
4.191717	0.1	-0.010371
4.193383	0.1	-0.012279
4.195050	0.1	-0.013232
4.196717	0.1	-0.012338
4.198383	0.1	-0.010192
4.200050	0.1	-0.007212
4.201717	0.1	-0.004172
4.203383	0.1	-0.001371
4.205050	0.1	0.001907
4.206717	0.1	0.005782
4.208383	0.1	0.009358
4.210050	0.1	0.012875
4.211717	0.1	0.017583
4.213383	0.1	0.023425
4.215050	0.1	0.027955
4.216717	0.1	0.029027
4.218383	0.1	0.026047
4.220050	0.1	0.019968
4.221717	0.1	0.012815
4.223383	0.1	0.006914
4.225050	0.1	0.003874
4.226717	0.1	0.004470
4.228383	0.1	0.008583
4.230050	0.1	0.014722
4.231717	0.1	0.020742
4.233383	0.1	0.024438
4.235050	0.1	0.025034
4.236717	0.1	0.023603
4.238383	0.1	0.020623
4.240050	0.1	0.016510
4.241717	0.1	0.012755
4.243383	0.1	0.011861
4.245050	0.1	0.014782
4.246717	0.1	0.019729
4.248383	0.1	0.024140
4.250050	0.1	0.027657
4.251717	0.1	0.030816
4.253383	0.1	0.033379
4.255050	0.1	0.034809
4.256717	0.1	0.034571
4.258383	0.1	0.032485
4.260050	0.1	0.028789
4.261717	0.1	0.023544
4.263383	0.1	0.017405
4.265050	0.1	0.011504
4.266717	0.1	0.007451
4.268383	0.1	0.007570
4.270050	0.1	0.012934
4.271717	0.1	0.021398
4.273383	0.1	0.027835
4.275050	0.1	0.028670
4.276717	0.1	0.024855
4.278383	0.1	0.019908
4.280050	0.1	0.016570
4.281717	0.1	0.015497
4.283383	0.1	0.015497
4.285050	0.1	0.014603
4.286717	0.1	0.010967
4.288383	0.1	0.005066
4.290050	0.1	-0.000536
4.291717	0.1	-0.003994
4.293383	0.1	-0.005007
4.295050	0.1	-0.003457
4.296717	0.1	0.000179
4.298383	0.1	0.004172
4.300050	0.1	0.006557
4.301717	0.1	0.006497
4.303383	0.1	0.004590
4.305050	0.1	0.002265
4.306717	0.1	0.000894
4.308383	0.1	0.002146
4.310050	0.1	0.007093
4.311717	0.1	0.015318
4.313383	0.1	0.024855
4.315050	0.1	0.034094
4.316717	0.1	0.041127
4.318383	0.1	0.043631
4.320050	0.1	0.040054
4.321717	0.1	0.031233
4.323383	0.1	0.020385
4.325050	0.1	0.011623
4.326717	0.1	0.007391
4.328383	0.1	0.007629
4.330050	0.1	0.010908
4.331717	0.1	0.014901
4.333383	0.1	0.017703
4.335050	0.1	0.018895
4.336717	0.1	0.018835
4.338383	0.1	0.016868
4.340050	0.1	0.012934
4.341717	0.1	0.008941
4.343383	0.1	0.006974
4.345050	0.1	0.006557
4.346717	0.1	0.005364
4.348383	0.1	0.003040
4.350050	0.1	0.002146
4.351717	0.1	0.004947
4.353383	0.1	0.010788
4.355050	0.1	0.016212
4.356717	0.1	0.017762
4.358383	0.1	0.014782
4.360050	0.1	0.009775
4.361717	0.1	0.005722
4.363383	0.1	0.004470
4.365050	0.1	0.006437
4.366717	0.1	0.010729
4.368383	0.1	0.015676
4.370050	0.1	0.019491
4.371717	0.1	0.021279
4.373383	0.1	0.022054
4.375050	0.1	0.023961
4.376717	0.1	0.027657
4.378383	0.1	0.031233
4.380050	0.1	0.032425
4.381717	0.1	0.030398
4.383383	0.1	0.026822
4.385050	0.1	0.024736
4.386717	0.1	0.026405
4.388383	0.1	0.031590
4.390050	0.1	0.038445
4.391717	0.1	0.045061
4.393383	0.1	0.049651
4.395050	0.1	0.050724
4.396717	0.1	0.048339
4.398383	0.1	0.044405
4.400050	0.1	0.041485
4.401717	0.1	0.040352
4.403383	0.1	0.039577
4.405050	0.1	0.038683
4.406717	0.1	0.038207
4.408383	0.1	0.037909
4.410050	0.1	0.036418
4.411717	0.1	0.033915
4.413383	0.1	0.031352
4.415050	0.1	0.029624
4.416717	0.1	0.029325
4.418383	0.1	0.030160
4.420050	0.1	0.030518
4.421717	0.1	0.028849
4.423383	0.1	0.025272
4.425050	0.1	0.020146
4.426717	0.1	0.012994
4.428383	0.1	0.003815
4.430050	0.1	-0.006020
4.431717	0.1	-0.013888
4.433383	0.1	-0.017762
4.435050	0.1	-0.017166
4.436717	0.1	-0.012815
4.438383	0.1	-0.005901
4.440050	0.1	0.001729
4.441717	0.1	0.006557
4.443383	0.1	0.006139
4.445050	0.1	0.001371
4.446717	0.1	-0.004590
4.448383	0.1	-0.009060
4.450050	0.1	-0.010788
4.451717	0.1	-0.009298
4.453383	0.1	-0.005424
4.455050	0.1	-0.001371
4.456717	0.1	0.000536
4.458383	0.1	-0.000119
4.460050	0.1	-0.001967
4.461717	0.1	-0.003994
4.463383	0.1	-0.005722
4.465050	0.1	-0.006437
4.466717	0.1	-0.004411
4.468383	0.1	0.000775
4.470050	0.1	0.006914
4.471717	0.1	0.010610
4.473383	0.1	0.010312
4.475050	0.1	0.006795
4.476717	0.1	0.001848
4.478383	0.1	-0.002980
4.480050	0.1	-0.007272
4.481717	0.1	-0.011146
4.483383	0.1	-0.013888
4.485050	0.1	-0.014067
4.486717	0.1	-0.011921
4.488383	0.1	-0.009537
4.490050	0.1	-0.008166
4.491717	0.1	-0.007749
4.493383	0.1	-0.007451
4.495050	0.1	-0.006974
4.496717	0.1	-0.006795
4.498383	0.1	-0.007451
4.500050	0.1	-0.008702
4.501717	0.1	-0.009537
4.503383	0.1	-0.009358
4.505050	0.1	-0.008881
4.506717	0.1	-0.009179
4.508383	0.1	-0.009835
4.510050	0.1	-0.009239
4.511717	0.1	-0.006258
4.513383	0.1	-0.000954
4.515050	0.1	0.005484
4.516717	0.1	0.011146
4.518383	0.1	0.014424
4.520050	0.1	0.015140
4.521717	0.1	0.014782
4.523383	0.1	0.014603
4.525050	0.1	0.014663
4.526717	0.1	0.015378
4.528383	0.1	0.016630
4.530050	0.1	0.017107
4.531717	0.1	0.015199
4.533383	0.1	0.011802
4.535050	0.1	0.009954
4.536717	0.1	0.011086
4.538383	0.1	0.014126
4.540050	0.1	0.017643
4.541717	0.1	0.020921
4.543383	0.1	0.023425
4.545050	0.1	0.024080
4.546717	0.1	0.021756
4.548383	0.1	0.015974
4.550050	0.1	0.008285
4.551717	0.1	0.001609
4.553383	0.1	-0.000775
4.555050	0.1	0.002980
4.556717	0.1	0.011265
4.558383	0.1	0.019908
4.560050	0.1	0.024676
4.561717	0.1	0.024796
4.563383	0.1	0.022173
4.565050	0.1	0.019491
4.566717	0.1	0.018477
4.568383	0.1	0.020504
4.570050	0.1	0.025988
4.571717	0.1	0.033617
4.573383	0.1	0.040054
4.575050	0.1	0.041902
4.576717	0.1	0.039101
4.578383	0.1	0.034988
4.580050	0.1	0.032306
4.581717	0.1	0.031173
4.583383	0.1	0.029981
4.585050	0.1	0.027835
4.586717	0.1	0.024915
4.588383	0.1	0.021875
4.590050	0.1	0.018775
4.591717	0.1	0.015318
4.593383	0.1	0.012040
4.595050	0.1	0.010431
4.596717	0.1	0.010669
4.598383	0.1	0.010908
4.600050	0.1	0.010490
4.601717	0.1	0.010431
4.603383	0.1	0.010848
4.605050	0.1	0.010848
4.606717	0.1	0.010610
4.608383	0.1	0.012040
4.610050	0.1	0.015676
4.611717	0.1	0.019968
4.613383	0.1	0.023127
4.615050	0.1	0.024915
4.616717	0.1	0.025809
4.618383	0.1	0.026286
4.620050	0.1	0.026226
4.621717	0.1	0.025272
4.623383	0.1	0.022411
4.625050	0.1	0.017703
4.626717	0.1	0.012159
4.628383	0.1	0.007272
4.630050	0.1	0.003278
4.631717	0.1	0.000536
4.633383	0.1	0.000775
4.635050	0.1	0.005007
4.636717	0.1	0.011623
4.638383	0.1	0.017881
4.640050	0.1	0.022292
4.641717	0.1	0.024796
4.643383	0.1	0.025511
4.645050	0.1	0.024915
4.646717	0.1	0.023782
4.648383	0.1	0.022590
4.650050	0.1	0.020862
4.651717	0.1	0.017643
4.653383	0.1	0.013649
4.655050	0.1	0.009835
4.656717	0.1	0.007212
4.658383	0.1	0.007331
4.660050	0.1	0.011742
4.661717	0.1	0.018954
4.663383	0.1	0.025153
4.665050	0.1	0.027597
4.666717	0.1	0.026762
4.668383	0.1	0.025511
4.670050	0.1	0.025988
4.671717	0.1	0.027776
4.673383	0.1	0.028849
4.675050	0.1	0.028431
4.676717	0.1	0.027001
4.678383	0.1	0.024676
4.680050	0.1	0.020683
4.681717	0.1	0.014484
4.683383	0.1	0.006735
4.685050	0.1	0.000238
4.686717	0.1	-0.001907
4.688383	0.1	0.001550
4.690050	0.1	0.009775
4.691717	0.1	0.020623
4.693383	0.1	0.032187
4.695050	0.1	0.042915
4.696717	0.1	0.051379
4.698383	0.1	0.056148
4.700050	0.1	0.056267
4.701717	0.1	0.051916
4.703383	0.1	0.044703
4.705050	0.1	0.036955
4.706717	0.1	0.030339
4.708383	0.1	0.026107
4.710050	0.1	0.025332
4.711717	0.1	0.027299
4.713383	0.1	0.029922
4.715050	0.1	0.032425
4.716717	0.1	0.035763
4.718383	0.1	0.040650
4.720050	0.1	0.046015
4.721717	0.1	0.049293
4.723383	0.1	0.049233
4.725050	0.1	0.046670
4.726717	0.1	0.042498
4.728383	0.1	0.037074
4.730050	0.1	0.030339
4.731717	0.1	0.022590
4.733383	0.1	0.015140
4.735050	0.1	0.009894
4.736717	0.1	0.008941
4.738383	0.1	0.013232
4.740050	0.1	0.021279
4.741717	0.1	0.030577
4.743383	0.1	0.039518
4.745050	0.1	0.047326
4.746717	0.1	0.052631
4.748383	0.1	0.054479
4.750050	0.1	0.054121
4.751717	0.1	0.053346
4.753383	0.1	0.051618
4.755050	0.1	0.048220
4.756717	0.1	0.044048
4.758383	0.1	0.040531
4.760050	0.1	0.038266
4.761717	0.1	0.037491
4.763383	0.1	0.038385
4.765050	0.1	0.039518
4.766717	0.1	0.038505
4.768383	0.1	0.034153
4.770050	0.1	0.027657
4.771717	0.1	0.022054
4.773383	0.1	0.019908
4.775050	0.1	0.021875
4.776717	0.1	0.026703
4.778383	0.1	0.032187
4.780050	0.1	0.035763
4.781717	0.1	0.035822
4.783383	0.1	0.033021
4.785050	0.1	0.029266
4.786717	0.1	0.025570
4.788383	0.1	0.022411
4.790050	0.1	0.020444
4.791717	0.1	0.020921
4.793383	0.1	0.023663
4.795050	0.1	0.027239
4.796717	0.1	0.030339
4.798383	0.1	0.032485
4.800050	0.1	0.033736
4.801717	0.1	0.034750
4.803383	0.1	0.035942
4.805050	0.1	0.037313
4.806717	0.1	0.038981
4.808383	0.1	0.040591
4.810050	0.1	0.041187
4.811717	0.1	0.040710
4.813383	0.1	0.039935
4.815050	0.1	0.039876
4.816717	0.1	0.041664
4.818383	0.1	0.045598
4.820050	0.1	0.050366
4.821717	0.1	0.053287
4.823383	0.1	0.052392
4.825050	0.1	0.048101
4.826717	0.1	0.043094
4.828383	0.1	0.039220
4.830050	0.1	0.036418
4.831717	0.1	0.034332
4.833383	0.1	0.033259
4.835050	0.1	0.033915
4.836717	0.1	0.036776
4.838383	0.1	0.041544
4.840050	0.1	0.047326
4.841717	0.1	0.052929
4.843383	0.1	0.057697
4.845050	0.1	0.061691
4.846717	0.1	0.064671
4.848383	0.1	0.066221
4.850050	0.1	0.065625
4.851717	0.1	0.062823
4.853383	0.1	0.058830
4.855050	0.1	0.056028
4.856717	0.1	0.055671
4.858383	0.1	0.056505
4.860050	0.1	0.056684
4.861717	0.1	0.055850
4.863383	0.1	0.055432
4.865050	0.1	0.056803
4.866717	0.1	0.058770
4.868383	0.1	0.059128
4.870050	0.1	0.057518
4.871717	0.1	0.055492
4.873383	0.1	0.054538
4.875050	0.1	0.055373
4.876717	0.1	0.057518
4.878383	0.1	0.059485
4.880050	0.1	0.060439
4.881717	0.1	0.060558
4.883383	0.1	0.060499
4.885050	0.1	0.059962
4.886717	0.1	0.058651
4.888383	0.1	0.056863
4.890050	0.1	0.055254
4.891717	0.1	0.054181
4.893383	0.1	0.053227
4.895050	0.1	0.051379
4.896717	0.1	0.047922
4.898383	0.1	0.043094
4.900050	0.1	0.037372
4.901717	0.1	0.031531
4.903383	0.1	0.027239
4.905050	0.1	0.026345
4.906717	0.1	0.028729
4.908383	0.1	0.031352
4.910050	0.1	0.031054
4.911717	0.1	0.026882
4.913383	0.1	0.021040
4.915050	0.1	0.016809
4.916717	0.1	0.016868
4.918383	0.1	0.021696
4.920050	0.1	0.029027
4.921717	0.1	0.035048
4.923383	0.1	0.037789
4.925050	0.1	0.038028
4.926717	0.1	0.037193
4.928383	0.1	0.036240
4.930050	0.1	0.036120
4.931717	0.1	0.038028
4.933383	0.1	0.042915
4.935050	0.1	0.050902
4.936717	0.1	0.060260
4.938383	0.1	0.068784
4.940050	0.1	0.074029
4.941717	0.1	0.074863
4.943383	0.1	0.072062
4.945050	0.1	0.067532
4.946717	0.1	0.061989
4.948383	0.1	0.055015
4.950050	0.1	0.046730
4.951717	0.1	0.038564
4.953383	0.1	0.032127
4.955050	0.1	0.028551
4.956717	0.1	0.027359
4.958383	0.1	0.026464
4.960050	0.1	0.023186
4.961717	0.1	0.017226
4.963383	0.1	0.011921
4.965050	0.1	0.010848
4.966717	0.1	0.014484
4.968383	0.1	0.020266
4.970050	0.1	0.026047
4.971717	0.1	0.031769
4.973383	0.1	0.038028
4.975050	0.1	0.043869
4.976717	0.1	0.047803
4.978383	0.1	0.049412
4.980050	0.1	0.049889
4.981717	0.1	0.050068
4.983383	0.1	0.050426
4.985050	0.1	0.051200
4.986717	0.1	0.051737
4.988383	0.1	0.051200
4.990050	0.1	0.050426
4.991717	0.1	0.052392
4.993383	0.1	0.059128
4.995050	0.1	0.068724
4.996717	0.1	0.077069
4.998383	0.1	0.081003
5.000050	0.1	0.079751
5.001717	0.1	0.074029
5.003383	0.1	0.065625
5.005050	0.1	0.056386
5.006717	0.1	0.048101
5.008383	0.1	0.041485
5.010050	0.1	0.036657
5.011717	0.1	0.033677
5.013383	0.1	0.032544
5.015050	0.1	0.033379
5.016717	0.1	0.035703
5.018383	0.1	0.038266
5.020050	0.1	0.040114
5.021717	0.1	0.041068
5.023383	0.1	0.040829
5.025050	0.1	0.039279
5.026717	0.1	0.037313
5.028383	0.1	0.036359
5.030050	0.1	0.036895
5.031717	0.1	0.037849
5.033383	0.1	0.038266
5.035050	0.1	0.039279
5.036717	0.1	0.043154
5.038383	0.1	0.050545
5.040050	0.1	0.058830
5.041717	0.1	0.064135
5.043383	0.1	0.064373
5.045050	0.1	0.061095
5.046717	0.1	0.058591
5.048383	0.1	0.060499
5.050050	0.1	0.066936
5.051717	0.1	0.075281
5.053383	0.1	0.082493
5.055050	0.1	0.086546
5.056717	0.1	0.086904
5.058383	0.1	0.084162
5.060050	0.1	0.079632
5.061717	0.1	0.074029
5.063383	0.1	0.067413
5.065050	0.1	0.060678
5.066717	0.1	0.055730
5.068383	0.1	0.054121
5.070050	0.1	0.056744
5.071717	0.1	0.063121
5.073383	0.1	0.071108
5.075050	0.1	0.078380
5.076717	0.1	0.083268
5.078383	0.1	0.085235
5.080050	0.1	0.085235
5.081717	0.1	0.084639
5.083383	0.1	0.083625
5.085050	0.1	0.081420
5.086717	0.1	0.077665
5.088383	0.1	0.073910
5.090050	0.1	0.071228
5.091717	0.1	0.069082
5.093383	0.1	0.066936
5.095050	0.1	0.065684
5.096717	0.1	0.066698
5.098383	0.1	0.069141
5.100050	0.1	0.070155
5.101717	0.1	0.067651
5.103383	0.1	0.062823
5.105050	0.1	0.059247
5.106717	0.1	0.058651
5.108383	0.1	0.060081
5.110050	0.1	0.061750
5.111717	0.1	0.063121
5.113383	0.1	0.064731
5.115050	0.1	0.067770
5.116717	0.1	0.072658
5.118383	0.1	0.079155
5.120050	0.1	0.086606
5.121717	0.1	0.093341
5.123383	0.1	0.097275
5.125050	0.1	0.097692
5.126717	0.1	0.095725
5.128383	0.1	0.093222
5.130050	0.1	0.091374
5.131717	0.1	0.090539
5.133383	0.1	0.090778
5.135050	0.1	0.092328
5.136717	0.1	0.094891
5.138383	0.1	0.097990
5.140050	0.1	0.100374
5.141717	0.1	0.100493
5.143383	0.1	0.097752
5.145050	0.1	0.093639
5.146717	0.1	0.090480
5.148383	0.1	0.090837
5.150050	0.1	0.095904
5.151717	0.1	0.103533
5.153383	0.1	0.109971
5.155050	0.1	0.112534
5.156717	0.1	0.111163
5.158383	0.1	0.108004
5.160050	0.1	0.105858
5.161717	0.1	0.106514
5.163383	0.1	0.109255
5.165050	0.1	0.112236
5.166717	0.1	0.113785
5.168383	0.1	0.113964
5.170050	0.1	0.114679
5.171717	0.1	0.117540
5.173383	0.1	0.121355
5.175050	0.1	0.122607
5.176717	0.1	0.119150
5.178383	0.1	0.112116
5.180050	0.1	0.104487
5.181717	0.1	0.098586
5.183383	0.1	0.095546
5.185050	0.1	0.096083
5.186717	0.1	0.100613
5.188383	0.1	0.107586
5.190050	0.1	0.113189
5.191717	0.1	0.113845
5.193383	0.1	0.109136
5.195050	0.1	0.100791
5.196717	0.1	0.091493
5.198383	0.1	0.083923
5.200050	0.1	0.080049
5.201717	0.1	0.080585
5.203383	0.1	0.085175
5.205050	0.1	0.092328
5.206717	0.1	0.099719
5.208383	0.1	0.104964
5.210050	0.1	0.106335
5.211717	0.1	0.104368
5.213383	0.1	0.101149
5.215050	0.1	0.098109
5.216717	0.1	0.094831
5.218383	0.1	0.090539
5.220050	0.1	0.085473
5.221717	0.1	0.081420
5.223383	0.1	0.080347
5.225050	0.1	0.082731
5.226717	0.1	0.088155
5.228383	0.1	0.095844
5.230050	0.1	0.103831
5.231717	0.1	0.109375
5.233383	0.1	0.110745
5.235050	0.1	0.108182
5.236717	0.1	0.103295
5.238383	0.1	0.098050
5.240050	0.1	0.093400
5.241717	0.1	0.089645
5.243383	0.1	0.087023
5.245050	0.1	0.085890
5.246717	0.1	0.084758
5.248383	0.1	0.082016
5.250050	0.1	0.078201
5.251717	0.1	0.075579
5.253383	0.1	0.075638
5.255050	0.1	0.077844
5.256717	0.1	0.080645
5.258383	0.1	0.082612
5.260050	0.1	0.082910
5.261717	0.1	0.081062
5.263383	0.1	0.077784
5.265050	0.1	0.074744
5.266717	0.1	0.074983
5.268383	0.1	0.079811
5.270050	0.1	0.087380
5.271717	0.1	0.094056
5.273383	0.1	0.097454
5.275050	0.1	0.097692
5.276717	0.1	0.096202
5.278383	0.1	0.094414
5.280050	0.1	0.091612
5.281717	0.1	0.086188
5.283383	0.1	0.078261
5.285050	0.1	0.070214
5.286717	0.1	0.064909
5.288383	0.1	0.063479
5.290050	0.1	0.065088
5.291717	0.1	0.067651
5.293383	0.1	0.069499
5.295050	0.1	0.070393
5.296717	0.1	0.070870
5.298383	0.1	0.071406
5.300050	0.1	0.072420
5.301717	0.1	0.073969
5.303383	0.1	0.076234
5.305050	0.1	0.080049
5.306717	0.1	0.086546
5.308383	0.1	0.095963
5.310050	0.1	0.106096
5.311717	0.1	0.113606
5.313383	0.1	0.117481
5.315050	0.1	0.119090
5.316717	0.1	0.119746
5.318383	0.1	0.119388
5.320050	0.1	0.118673
5.321717	0.1	0.118911
5.323383	0.1	0.120282
5.325050	0.1	0.121176
5.326717	0.1	0.120580
5.328383	0.1	0.119507
5.330050	0.1	0.119269
5.331717	0.1	0.118852
5.333383	0.1	0.116885
5.335050	0.1	0.113487
5.336717	0.1	0.109732
5.338383	0.1	0.106215
5.340050	0.1	0.103295
5.341717	0.1	0.100970
5.343383	0.1	0.099063
5.345050	0.1	0.097632
5.346717	0.1	0.097275
5.348383	0.1	0.098109
5.350050	0.1	0.099599
5.351717	0.1	0.101686
5.353383	0.1	0.103951
5.355050	0.1	0.104904
5.356717	0.1	0.104249
5.358383	0.1	0.103533
5.360050	0.1	0.104308
5.361717	0.1	0.106633
5.363383	0.1	0.110149
5.365050	0.1	0.114918
5.366717	0.1	0.121653
5.368383	0.1	0.129819
5.370050	0.1	0.137627
5.371717	0.1	0.142932
5.373383	0.1	0.144362
5.375050	0.1	0.141084
5.376717	0.1	0.133455
5.378383	0.1	0.123382
5.380050	0.1	0.114739
5.381717	0.1	0.111580
5.383383	0.1	0.114620
5.385050	0.1	0.120938
5.386717	0.1	0.126779
5.388383	0.1	0.129700
5.390050	0.1	0.129819
5.391717	0.1	0.128627
5.393383	0.1	0.127137
5.395050	0.1	0.124455
5.396717	0.1	0.119567
5.398383	0.1	0.113368
5.400050	0.1	0.108063
5.401717	0.1	0.104904
5.403383	0.1	0.102818
5.405050	0.1	0.100553
5.406717	0.1	0.098765
5.408383	0.1	0.099361
5.410050	0.1	0.103176
5.411717	0.1	0.108480
5.413383	0.1	0.111222
5.415050	0.1	0.108838
5.416717	0.1	0.101984
5.418383	0.1	0.094116
5.420050	0.1	0.088573
5.421717	0.1	0.086725
5.423383	0.1	0.087857
5.425050	0.1	0.091016
5.426717	0.1	0.094771
5.428383	0.1	0.097752
5.430050	0.1	0.100255
5.431717	0.1	0.104308
5.433383	0.1	0.111103
5.435050	0.1	0.119388
5.436717	0.1	0.127077
5.438383	0.1	0.133455
5.440050	0.1	0.138581
5.441717	0.1	0.141859
5.443383	0.1	0.142872
5.445050	0.1	0.141919
5.446717	0.1	0.139833
5.448383	0.1	0.136912
5.450050	0.1	0.132859
5.451717	0.1	0.127256
5.453383	0.1	0.121474
5.455050	0.1	0.117302
5.456717	0.1	0.114858
5.458383	0.1	0.112772
5.460050	0.1	0.109434
5.461717	0.1	0.103951
5.463383	0.1	0.097930
5.465050	0.1	0.094712
5.466717	0.1	0.096500
5.468383	0.1	0.102758
5.470050	0.1	0.110984
5.471717	0.1	0.118256
5.473383	0.1	0.122488
5.475050	0.1	0.124216
5.476717	0.1	0.125706
5.478383	0.1	0.127852
5.480050	0.1	0.129759
5.481717	0.1	0.130415
5.483383	0.1	0.128984
5.485050	0.1	0.124455
5.486717	0.1	0.117302
5.488383	0.1	0.109434
5.490050	0.1	0.102103
5.491717	0.1	0.095308
5.493383	0.1	0.088990
5.495050	0.1	0.084341
5.496717	0.1	0.082612
5.498383	0.1	0.083625
5.500050	0.1	0.086367
5.501717	0.1	0.089586
5.503383	0.1	0.092268
5.505050	0.1	0.094891
5.506717	0.1	0.099182
5.508383	0.1	0.105500
5.510050	0.1	0.112951
5.511717	0.1	0.120640
5.513383	0.1	0.127316
5.515050	0.1	0.132084
5.516717	0.1	0.135124
5.518383	0.1	0.137389
5.520050	0.1	0.139415
5.521717	0.1	0.140905
5.523383	0.1	0.141323
5.525050	0.1	0.140071
5.526717	0.1	0.137508
5.528383	0.1	0.134885
5.530050	0.1	0.133455
5.531717	0.1	0.132859
5.533383	0.1	0.132144
5.535050	0.1	0.130117
5.536717	0.1	0.126123
5.538383	0.1	0.120819
5.540050	0.1	0.116348
5.541717	0.1	0.113904
5.543383	0.1	0.113010
5.545050	0.1	0.113189
5.546717	0.1	0.114679
5.548383	0.1	0.117540
5.550050	0.1	0.120461
5.551717	0.1	0.122190
5.553383	0.1	0.121653
5.555050	0.1	0.118196
5.556717	0.1	0.112355
5.558383	0.1	0.106156
5.560050	0.1	0.102222
5.561717	0.1	0.101447
5.563383	0.1	0.102580
5.565050	0.1	0.104070
5.566717	0.1	0.105262
5.568383	0.1	0.106454
5.570050	0.1	0.109017
5.571717	0.1	0.114262
5.573383	0.1	0.120759
5.575050	0.1	0.125825
5.576717	0.1	0.127673
5.578383	0.1	0.126660
5.580050	0.1	0.124693
5.581717	0.1	0.124156
5.583383	0.1	0.125885
5.585050	0.1	0.128925
5.586717	0.1	0.132501
5.588383	0.1	0.136316
5.590050	0.1	0.139475
5.591717	0.1	0.140667
5.593383	0.1	0.139058
5.595050	0.1	0.135005
5.596717	0.1	0.129938
5.598383	0.1	0.126421
5.600050	0.1	0.127316
5.601717	0.1	0.132382
5.603383	0.1	0.138581
5.605050	0.1	0.144064
5.606717	0.1	0.149250
5.608383	0.1	0.153601
5.610050	0.1	0.155449
5.611717	0.1	0.154495
5.613383	0.1	0.151753
5.615050	0.1	0.147939
5.616717	0.1	0.143588
5.618383	0.1	0.139117
5.620050	0.1	0.135362
5.621717	0.1	0.133455
5.623383	0.1	0.133693
5.625050	0.1	0.135660
5.626717	0.1	0.139594
5.628383	0.1	0.146449
5.630050	0.1	0.155091
5.631717	0.1	0.162125
5.633383	0.1	0.164211
5.635050	0.1	0.160933
5.636717	0.1	0.154853
5.638383	0.1	0.148714
5.640050	0.1	0.143528
5.641717	0.1	0.139296
5.643383	0.1	0.135779
5.645050	0.1	0.132620
5.646717	0.1	0.129998
5.648383	0.1	0.128984
5.650050	0.1	0.130117
5.651717	0.1	0.131965
5.653383	0.1	0.132382
5.655050	0.1	0.130892
5.656717	0.1	0.129461
5.658383	0.1	0.130773
5.660050	0.1	0.134707
5.661717	0.1	0.138283
5.663383	0.1	0.138462
5.665050	0.1	0.134230
5.666717	0.1	0.126779
5.668383	0.1	0.118792
5.670050	0.1	0.112414
5.671717	0.1	0.108600
5.673383	0.1	0.107288
5.675050	0.1	0.106931
5.676717	0.1	0.105500
5.678383	0.1	0.103056
5.680050	0.1	0.100970
5.681717	0.1	0.100493
5.683383	0.1	0.101924
5.685050	0.1	0.105023
5.686717	0.1	0.108480
5.688383	0.1	0.111222
5.690050	0.1	0.113070
5.691717	0.1	0.114501
5.693383	0.1	0.116229
5.695050	0.1	0.118852
5.696717	0.1	0.123024
5.698383	0.1	0.127971
5.700050	0.1	0.131249
5.701717	0.1	0.130117
5.703383	0.1	0.124991
5.705050	0.1	0.119567
5.706717	0.1	0.117660
5.708383	0.1	0.120521
5.710050	0.1	0.126719
5.711717	0.1	0.134408
5.713383	0.1	0.142694
5.715050	0.1	0.149846
5.716717	0.1	0.152588
5.718383	0.1	0.148892
5.720050	0.1	0.141263
5.721717	0.1	0.134945
5.723383	0.1	0.133157
5.725050	0.1	0.134647
5.726717	0.1	0.135779
5.728383	0.1	0.133097
5.730050	0.1	0.126541
5.731717	0.1	0.119209
5.733383	0.1	0.114918
5.735050	0.1	0.115752
5.736717	0.1	0.120819
5.738383	0.1	0.127256
5.740050	0.1	0.130951
5.741717	0.1	0.129104
5.743383	0.1	0.121295
5.745050	0.1	0.109673
5.746717	0.1	0.098646
5.748383	0.1	0.092328
5.750050	0.1	0.091136
5.751717	0.1	0.092030
5.753383	0.1	0.091732
5.755050	0.1	0.089705
5.756717	0.1	0.086844
5.758383	0.1	0.083268
5.760050	0.1	0.079393
5.761717	0.1	0.076711
5.763383	0.1	0.075936
5.765050	0.1	0.075817
5.766717	0.1	0.075340
5.768383	0.1	0.074506
5.770050	0.1	0.073731
5.771717	0.1	0.073433
5.773383	0.1	0.073254
5.775050	0.1	0.072181
5.776717	0.1	0.071466
5.778383	0.1	0.073969
5.780050	0.1	0.080585
5.781717	0.1	0.089228
5.783383	0.1	0.097811
5.785050	0.1	0.105441
5.786717	0.1	0.111818
5.788383	0.1	0.116766
5.790050	0.1	0.119805
5.791717	0.1	0.121117
5.793383	0.1	0.121236
5.795050	0.1	0.120461
5.796717	0.1	0.119030
5.798383	0.1	0.117719
5.800050	0.1	0.117540
5.801717	0.1	0.118971
5.803383	0.1	0.121176
5.805050	0.1	0.122666
5.806717	0.1	0.122368
5.808383	0.1	0.120461
5.810050	0.1	0.117898
5.811717	0.1	0.116229
5.813383	0.1	0.116289
5.815050	0.1	0.118136
5.816717	0.1	0.120878
5.818383	0.1	0.123203
5.820050	0.1	0.123322
5.821717	0.1	0.120819
5.823383	0.1	0.117481
5.825050	0.1	0.115931
5.826717	0.1	0.117183
5.828383	0.1	0.120461
5.830050	0.1	0.123680
5.831717	0.1	0.124812
5.833383	0.1	0.123680
5.835050	0.1	0.122547
5.836717	0.1	0.123143
5.838383	0.1	0.124156
5.840050	0.1	0.123441
5.841717	0.1	0.121117
5.843383	0.1	0.119269
5.845050	0.1	0.119448
5.846717	0.1	0.121713
5.848383	0.1	0.125051
5.850050	0.1	0.128388
5.851717	0.1	0.131249
5.853383	0.1	0.133514
5.855050	0.1	0.134945
5.856717	0.1	0.135124
5.858383	0.1	0.133097
5.860050	0.1	0.127852
5.861717	0.1	0.120521
5.863383	0.1	0.114322
5.865050	0.1	0.112295
5.866717	0.1	0.114977
5.868383	0.1	0.120342
5.870050	0.1	0.125706
5.871717	0.1	0.129700
5.873383	0.1	0.131726
5.875050	0.1	0.131786
5.876717	0.1	0.130534
5.878383	0.1	0.128508
5.880050	0.1	0.125825
5.881717	0.1	0.122964
5.883383	0.1	0.120878
5.885050	0.1	0.120401
5.886717	0.1	0.121653
5.888383	0.1	0.123858
5.890050	0.1	0.125468
5.891717	0.1	0.125170
5.893383	0.1	0.122488
5.895050	0.1	0.117958
5.896717	0.1	0.113428
5.898383	0.1	0.109911
5.900050	0.1	0.106990
5.901717	0.1	0.103712
5.903383	0.1	0.100017
5.905050	0.1	0.096679
5.906717	0.1	0.094593
5.908383	0.1	0.094056
5.910050	0.1	0.095427
5.911717	0.1	0.098586
5.913383	0.1	0.102222
5.915050	0.1	0.104129
5.916717	0.1	0.102818
5.918383	0.1	0.098467
5.920050	0.1	0.092387
5.921717	0.1	0.086963
5.923383	0.1	0.085175
5.925050	0.1	0.089705
5.926717	0.1	0.100076
5.928383	0.1	0.112534
5.930050	0.1	0.122488
5.931717	0.1	0.127494
5.933383	0.1	0.127494
5.935050	0.1	0.123918
5.936717	0.1	0.118434
5.938383	0.1	0.112295
5.940050	0.1	0.106454
5.941717	0.1	0.102282
5.943383	0.1	0.101149
5.945050	0.1	0.102878
5.946717	0.1	0.105858
5.948383	0.1	0.108242
5.950050	0.1	0.108778
5.951717	0.1	0.107527
5.953383	0.1	0.104964
5.955050	0.1	0.101686
5.956717	0.1	0.098884
5.958383	0.1	0.097334
5.960050	0.1	0.096202
5.961717	0.1	0.093758
5.963383	0.1	0.088811
5.965050	0.1	0.081539
5.966717	0.1	0.073254
5.968383	0.1	0.066221
5.970050	0.1	0.062406
5.971717	0.1	0.062525
5.973383	0.1	0.066161
5.975050	0.1	0.072718
5.976717	0.1	0.081837
5.978383	0.1	0.092447
5.980050	0.1	0.102103
5.981717	0.1	0.108361
5.983383	0.1	0.110686
5.985050	0.1	0.110149
5.986717	0.1	0.107825
5.988383	0.1	0.103891
5.990050	0.1	0.099003
5.991717	0.1	0.095665
5.993383	0.1	0.096262
5.995050	0.1	0.100076
5.996717	0.1	0.104308
5.998383	0.1	0.106931
6.000050	0.1	0.107586
6.001717	0.1	0.106871
6.003383	0.1	0.106037
6.005050	0.1	0.105739
6.006717	0.1	0.106215
6.008383	0.1	0.106096
6.010050	0.1	0.103474
6.011717	0.1	0.097990
6.013383	0.1	0.091314
6.015050	0.1	0.085890
6.016717	0.1	0.083148
6.018383	0.1	0.083447
6.020050	0.1	0.086129
6.021717	0.1	0.088513
6.023383	0.1	0.088036
6.025050	0.1	0.083685
6.026717	0.1	0.076890
6.028383	0.1	0.070512
6.030050	0.1	0.066578
6.031717	0.1	0.065506
6.033383	0.1	0.066817
6.035050	0.1	0.069499
6.036717	0.1	0.072598
6.038383	0.1	0.076592
6.040050	0.1	0.082195
6.041717	0.1	0.087738
6.043383	0.1	0.090480
6.045050	0.1	0.090241
6.046717	0.1	0.089169
6.048383	0.1	0.089347
6.050050	0.1	0.091791
6.051717	0.1	0.095785
6.053383	0.1	0.099063
6.055050	0.1	0.099599
6.056717	0.1	0.096738
6.058383	0.1	0.091612
6.060050	0.1	0.087023
6.061717	0.1	0.086486
6.063383	0.1	0.090659
6.065050	0.1	0.096202
6.066717	0.1	0.098228
6.068383	0.1	0.094712
6.070050	0.1	0.088453
6.071717	0.1	0.084162
6.073383	0.1	0.083864
6.075050	0.1	0.086188
6.076717	0.1	0.089884
6.078383	0.1	0.095069
6.080050	0.1	0.102103
6.081717	0.1	0.109315
6.083383	0.1	0.114262
6.085050	0.1	0.116050
6.086717	0.1	0.115633
6.088383	0.1	0.113368
6.090050	0.1	0.109077
6.091717	0.1	0.103295
6.093383	0.1	0.097275
6.095050	0.1	0.091910
6.096717	0.1	0.087857
6.098383	0.1	0.085354
6.100050	0.1	0.083148
6.101717	0.1	0.080407
6.103383	0.1	0.078082
6.105050	0.1	0.078082
6.106717	0.1	0.079989
6.108383	0.1	0.080884
6.110050	0.1	0.079274
6.111717	0.1	0.077188
6.113383	0.1	0.077546
6.115050	0.1	0.079870
6.116717	0.1	0.081539
6.118383	0.1	0.081420
6.120050	0.1	0.080168
6.121717	0.1	0.080109
6.123383	0.1	0.083864
6.125050	0.1	0.091732
6.126717	0.1	0.100911
6.128383	0.1	0.108242
6.130050	0.1	0.113010
6.131717	0.1	0.115633
6.133383	0.1	0.115812
6.135050	0.1	0.112474
6.136717	0.1	0.105023
6.138383	0.1	0.094175
6.140050	0.1	0.082076
6.141717	0.1	0.071704
6.143383	0.1	0.065863
6.145050	0.1	0.065386
6.146717	0.1	0.069559
6.148383	0.1	0.076652
6.150050	0.1	0.084221
6.151717	0.1	0.089884
6.153383	0.1	0.092804
6.155050	0.1	0.093877
6.156717	0.1	0.094712
6.158383	0.1	0.096023
6.160050	0.1	0.097692
6.161717	0.1	0.099301
6.163383	0.1	0.100791
6.165050	0.1	0.101864
6.166717	0.1	0.101745
6.168383	0.1	0.100553
6.170050	0.1	0.098646
6.171717	0.1	0.095427
6.173383	0.1	0.091016
6.175050	0.1	0.087023
6.176717	0.1	0.084758
6.178383	0.1	0.083923
6.180050	0.1	0.083983
6.181717	0.1	0.085294
6.183383	0.1	0.087678
6.185050	0.1	0.090539
6.186717	0.1	0.093043
6.188383	0.1	0.094354
6.190050	0.1	0.094116
6.191717	0.1	0.092149
6.193383	0.1	0.089109
6.195050	0.1	0.085771
6.196717	0.1	0.083089
6.198383	0.1	0.081539
6.200050	0.1	0.081241
6.201717	0.1	0.081897
6.203383	0.1	0.082612
6.205050	0.1	0.081837
6.206717	0.1	0.079036
6.208383	0.1	0.075877
6.210050	0.1	0.074506
6.211717	0.1	0.075817
6.213383	0.1	0.079095
6.215050	0.1	0.082910
6.216717	0.1	0.085533
6.218383	0.1	0.085652
6.220050	0.1	0.083327
6.221717	0.1	0.080347
6.223383	0.1	0.078976
6.225050	0.1	0.080407
6.226717	0.1	0.084162
6.228383	0.1	0.088751
6.230050	0.1	0.091672
6.231717	0.1	0.091612
6.233383	0.1	0.089705
6.235050	0.1	0.088811
6.236717	0.1	0.091195
6.238383	0.1	0.096977
6.240050	0.1	0.103831
6.241717	0.1	0.108004
6.243383	0.1	0.107944
6.245050	0.1	0.105441
6.246717	0.1	0.102699
6.248383	0.1	0.099480
6.250050	0.1	0.093758
6.251717	0.1	0.085235
6.253383	0.1	0.076175
6.255050	0.1	0.069320
6.256717	0.1	0.066578
6.258383	0.1	0.068843
6.260050	0.1	0.075936
6.261717	0.1	0.085533
6.263383	0.1	0.093222
6.265050	0.1	0.095725
6.266717	0.1	0.093460
6.268383	0.1	0.089824
6.270050	0.1	0.087500
6.271717	0.1	0.087619
6.273383	0.1	0.090241
6.275050	0.1	0.094593
6.276717	0.1	0.099897
6.278383	0.1	0.104725
6.280050	0.1	0.107646
6.281717	0.1	0.107467
6.283383	0.1	0.104308
6.285050	0.1	0.100434
6.286717	0.1	0.098467
6.288383	0.1	0.099599
6.290050	0.1	0.102878
6.291717	0.1	0.106990
6.293383	0.1	0.111818
6.295050	0.1	0.117660
6.296717	0.1	0.123858
6.298383	0.1	0.128210
6.300050	0.1	0.128448
6.301717	0.1	0.124455
6.303383	0.1	0.118077
6.305050	0.1	0.112295
6.306717	0.1	0.109375
6.308383	0.1	0.109136
6.310050	0.1	0.108898
6.311717	0.1	0.106096
6.313383	0.1	0.101089
6.315050	0.1	0.096679
6.316717	0.1	0.095129
6.318383	0.1	0.097632
6.320050	0.1	0.104249
6.321717	0.1	0.113189
6.323383	0.1	0.120282
6.325050	0.1	0.122786
6.326717	0.1	0.121236
6.328383	0.1	0.118673
6.330050	0.1	0.118434
6.331717	0.1	0.122547
6.333383	0.1	0.129640
6.335050	0.1	0.136077
6.336717	0.1	0.138104
6.338383	0.1	0.134289
6.340050	0.1	0.125766
6.341717	0.1	0.115633
6.343383	0.1	0.107110
6.345050	0.1	0.102460
6.346717	0.1	0.102699
6.348383	0.1	0.106812
6.350050	0.1	0.112295
6.351717	0.1	0.116527
6.353383	0.1	0.119269
6.355050	0.1	0.122249
6.356717	0.1	0.127792
6.358383	0.1	0.136614
6.360050	0.1	0.146449
6.361717	0.1	0.153363
6.363383	0.1	0.155389
6.365050	0.1	0.152707
6.366717	0.1	0.146449
6.368383	0.1	0.137627
6.370050	0.1	0.128090
6.371717	0.1	0.119686
6.373383	0.1	0.113487
6.375050	0.1	0.110507
6.376717	0.1	0.112355
6.378383	0.1	0.119567
6.380050	0.1	0.129938
6.381717	0.1	0.140607
6.383383	0.1	0.149667
6.385050	0.1	0.156045
6.386717	0.1	0.159621
6.388383	0.1	0.160396
6.390050	0.1	0.158370
6.391717	0.1	0.153899
6.393383	0.1	0.147998
6.395050	0.1	0.142217
6.396717	0.1	0.138223
6.398383	0.1	0.136375
6.400050	0.1	0.134468
6.401717	0.1	0.130475
6.403383	0.1	0.125468
6.405050	0.1	0.121951
6.406717	0.1	0.121474
6.408383	0.1	0.123739
6.410050	0.1	0.127018
6.411717	0.1	0.129819
6.413383	0.1	0.131965
6.415050	0.1	0.133932
6.416717	0.1	0.136077
6.418383	0.1	0.138104
6.420050	0.1	0.139952
6.421717	0.1	0.141978
6.423383	0.1	0.144124
6.425050	0.1	0.145972
6.426717	0.1	0.146627
6.428383	0.1	0.145435
6.430050	0.1	0.142932
6.431717	0.1	0.141025
6.433383	0.1	0.140846
6.435050	0.1	0.141501
6.436717	0.1	0.141323
6.438383	0.1	0.139534
6.440050	0.1	0.136614
6.441717	0.1	0.133574
6.443383	0.1	0.132084
6.445050	0.1	0.132799
6.446717	0.1	0.134766
6.448383	0.1	0.136912
6.450050	0.1	0.139773
6.451717	0.1	0.144362
6.453383	0.1	0.150085
6.455050	0.1	0.155211
6.456717	0.1	0.157952
6.458383	0.1	0.157058
6.460050	0.1	0.152409
6.461717	0.1	0.144780
6.463383	0.1	0.135660
6.465050	0.1	0.127494
6.466717	0.1	0.122070
6.468383	0.1	0.118911
6.470050	0.1	0.117064
6.471717	0.1	0.116348
6.473383	0.1	0.117302
6.475050	0.1	0.120342
6.476717	0.1	0.125170
6.478383	0.1	0.131965
6.480050	0.1	0.140846
6.481717	0.1	0.150621
6.483383	0.1	0.158727
6.485050	0.1	0.163138
6.486717	0.1	0.163436
6.488383	0.1	0.160933
6.490050	0.1	0.157595
6.491717	0.1	0.154078
6.493383	0.1	0.150442
6.495050	0.1	0.146389
6.496717	0.1	0.142097
6.498383	0.1	0.138700
6.500050	0.1	0.136912
6.501717	0.1	0.137448
6.503383	0.1	0.140727
6.505050	0.1	0.145853
6.506717	0.1	0.150442
6.508383	0.1	0.153244
6.510050	0.1	0.154734
6.511717	0.1	0.155270
6.513383	0.1	0.154257
6.515050	0.1	0.151455
6.516717	0.1	0.147462
6.518383	0.1	0.144064
6.520050	0.1	0.142455
6.521717	0.1	0.142753
6.523383	0.1	0.144959
6.525050	0.1	0.149429
6.526717	0.1	0.155926
6.528383	0.1	0.162005
6.530050	0.1	0.164926
6.531717	0.1	0.163555
6.533383	0.1	0.159085
6.535050	0.1	0.153840
6.536717	0.1	0.149310
6.538383	0.1	0.145555
6.540050	0.1	0.142038
6.541717	0.1	0.138879
6.543383	0.1	0.137746
6.545050	0.1	0.140369
6.546717	0.1	0.146270
6.548383	0.1	0.153363
6.550050	0.1	0.160754
6.551717	0.1	0.167906
6.553383	0.1	0.173211
6.555050	0.1	0.174046
6.556717	0.1	0.169635
6.558383	0.1	0.162423
6.560050	0.1	0.155807
6.561717	0.1	0.151634
6.563383	0.1	0.149786
6.565050	0.1	0.149727
6.566717	0.1	0.151515
6.568383	0.1	0.155270
6.570050	0.1	0.160754
6.571717	0.1	0.166833
6.573383	0.1	0.172496
6.575050	0.1	0.178039
6.576717	0.1	0.184476
6.578383	0.1	0.192404
6.580050	0.1	0.201583
6.581717	0.1	0.210345
6.583383	0.1	0.216186
6.585050	0.1	0.218332
6.586717	0.1	0.218213
6.588383	0.1	0.218093
6.590050	0.1	0.218928
6.591717	0.1	0.220180
6.593383	0.1	0.220537
6.595050	0.1	0.219643
6.596717	0.1	0.218987
6.598383	0.1	0.220180
6.600050	0.1	0.223815
6.601717	0.1	0.229120
6.603383	0.1	0.234544
6.605050	0.1	0.238478
6.606717	0.1	0.240743
6.608383	0.1	0.243247
6.610050	0.1	0.247538
6.611717	0.1	0.253379
6.613383	0.1	0.259221
6.615050	0.1	0.263274
6.616717	0.1	0.265002
6.618383	0.1	0.265539
6.620050	0.1	0.266433
6.621717	0.1	0.268817
6.623383	0.1	0.274122
6.625050	0.1	0.283122
6.626717	0.1	0.294149
6.628383	0.1	0.303864
6.630050	0.1	0.310659
6.631717	0.1	0.315964
6.633383	0.1	0.321925
6.635050	0.1	0.329256
6.636717	0.1	0.336945
6.638383	0.1	0.343382
6.640050	0.1	0.346780
6.641717	0.1	0.346124
6.643383	0.1	0.342667
6.645050	0.1	0.339925
6.646717	0.1	0.340760
6.648383	0.1	0.345707
6.650050	0.1	0.353277
6.651717	0.1	0.362456
6.653383	0.1	0.373185
6.655050	0.1	0.384510
6.656717	0.1	0.394583
6.658383	0.1	0.401914
6.660050	0.1	0.406563
6.661717	0.1	0.409782
6.663383	0.1	0.412762
6.665050	0.1	0.416160
6.666717	0.1	0.419736
6.668383	0.1	0.422955
6.670050	0.1	0.425756
6.671717	0.1	0.427842
6.673383	0.1	0.428736
6.675050	0.1	0.429451
6.676717	0.1	0.432551
6.678383	0.1	0.439882
6.680050	0.1	0.450075
6.681717	0.1	0.459075
6.683383	0.1	0.464320
6.685050	0.1	0.466585
6.686717	0.1	0.467956
6.688383	0.1	0.468552
6.690050	0.1	0.467241
6.691717	0.1	0.463307
6.693383	0.1	0.456929
6.695050	0.1	0.450015
6.696717	0.1	0.445485
6.698383	0.1	0.444770
6.700050	0.1	0.446737
6.701717	0.1	0.449240
6.703383	0.1	0.451267
6.705050	0.1	0.452817
6.706717	0.1	0.455081
6.708383	0.1	0.459969
6.710050	0.1	0.468493
6.711717	0.1	0.478685
6.713383	0.1	0.487387
6.715050	0.1	0.492513
6.716717	0.1	0.494003
6.718383	0.1	0.492871
6.720050	0.1	0.490129
6.721717	0.1	0.486016
6.723383	0.1	0.480652
6.725050	0.1	0.475585
6.726717	0.1	0.472844
6.728383	0.1	0.472665
6.730050	0.1	0.472724
6.731717	0.1	0.471234
6.733383	0.1	0.468850
6.735050	0.1	0.466168
6.736717	0.1	0.461876
6.738383	0.1	0.455797
6.740050	0.1	0.449896
6.741717	0.1	0.446677
6.743383	0.1	0.446498
6.745050	0.1	0.447333
6.746717	0.1	0.447392
6.748383	0.1	0.446320
6.750050	0.1	0.444293
6.751717	0.1	0.442147
6.753383	0.1	0.441074
6.755050	0.1	0.441432
6.756717	0.1	0.442624
6.758383	0.1	0.445247
6.760050	0.1	0.450790
6.761717	0.1	0.459313
6.763383	0.1	0.469446
6.765050	0.1	0.478745
6.766717	0.1	0.484705
6.768383	0.1	0.486553
6.770050	0.1	0.485301
6.771717	0.1	0.482976
6.773383	0.1	0.480711
6.775050	0.1	0.478625
6.776717	0.1	0.476599
6.778383	0.1	0.475466
6.780050	0.1	0.475526
6.781717	0.1	0.474870
6.783383	0.1	0.471830
6.785050	0.1	0.466347
6.786717	0.1	0.459075
6.788383	0.1	0.450194
6.790050	0.1	0.440478
6.791717	0.1	0.431955
6.793383	0.1	0.427425
6.795050	0.1	0.428617
6.796717	0.1	0.434339
6.798383	0.1	0.442207
6.800050	0.1	0.450015
6.801717	0.1	0.456274
6.803383	0.1	0.460446
6.805050	0.1	0.462115
6.806717	0.1	0.460863
6.808383	0.1	0.457108
6.810050	0.1	0.452161
6.811717	0.1	0.448167
6.813383	0.1	0.447869
6.815050	0.1	0.451505
6.816717	0.1	0.456035
6.818383	0.1	0.457823
6.820050	0.1	0.455797
6.821717	0.1	0.452161
6.823383	0.1	0.449955
6.825050	0.1	0.449717
6.826717	0.1	0.450552
6.828383	0.1	0.452101
6.830050	0.1	0.455856
6.831717	0.1	0.462294
6.833383	0.1	0.469089
6.835050	0.1	0.473142
6.836717	0.1	0.473857
6.838383	0.1	0.472367
6.840050	0.1	0.469863
6.841717	0.1	0.466466
6.843383	0.1	0.461936
6.845050	0.1	0.456572
6.846717	0.1	0.451207
6.848383	0.1	0.446439
6.850050	0.1	0.442922
6.851717	0.1	0.441730
6.853383	0.1	0.444114
6.855050	0.1	0.450790
6.856717	0.1	0.461161
6.858383	0.1	0.473142
6.860050	0.1	0.483394
6.861717	0.1	0.488877
6.863383	0.1	0.488937
6.865050	0.1	0.485599
6.866717	0.1	0.481606
6.868383	0.1	0.478506
6.870050	0.1	0.476062
6.871717	0.1	0.473261
6.873383	0.1	0.468969
6.875050	0.1	0.462651
6.876717	0.1	0.455856
6.878383	0.1	0.451267
6.880050	0.1	0.450373
6.881717	0.1	0.452638
6.883383	0.1	0.456393
6.885050	0.1	0.460684
6.886717	0.1	0.465214
6.888383	0.1	0.468791
6.890050	0.1	0.469983
6.891717	0.1	0.469208
6.893383	0.1	0.467420
6.895050	0.1	0.464201
6.896717	0.1	0.459075
6.898383	0.1	0.453293
6.900050	0.1	0.449419
6.901717	0.1	0.449359
6.903383	0.1	0.453830
6.905050	0.1	0.462592
6.906717	0.1	0.473738
6.908383	0.1	0.483215
6.910050	0.1	0.487149
6.911717	0.1	0.485063
6.913383	0.1	0.479460
6.915050	0.1	0.472605
6.916717	0.1	0.465155
6.918383	0.1	0.457466
6.920050	0.1	0.450730
6.921717	0.1	0.447392
6.923383	0.1	0.449061
6.925050	0.1	0.454903
6.926717	0.1	0.462234
6.928383	0.1	0.468910
6.930050	0.1	0.474155
6.931717	0.1	0.477850
6.933383	0.1	0.479043
6.935050	0.1	0.476897
6.936717	0.1	0.470996
6.938383	0.1	0.463069
6.940050	0.1	0.456452
6.941717	0.1	0.454724
6.943383	0.1	0.459433
6.945050	0.1	0.468731
6.946717	0.1	0.478148
6.948383	0.1	0.482976
6.950050	0.1	0.480533
6.951717	0.1	0.471532
6.953383	0.1	0.459552
6.955050	0.1	0.449121
6.956717	0.1	0.443459
6.958383	0.1	0.444055
6.960050	0.1	0.451148
6.961717	0.1	0.462830
6.963383	0.1	0.475109
6.965050	0.1	0.482976
6.966717	0.1	0.482798
6.968383	0.1	0.474393
6.970050	0.1	0.461102
6.971717	0.1	0.447929
6.973383	0.1	0.439107
6.975050	0.1	0.437319
6.976717	0.1	0.442028
6.978383	0.1	0.449657
6.980050	0.1	0.456512
6.981717	0.1	0.460625
6.983383	0.1	0.461280
6.985050	0.1	0.458777
6.986717	0.1	0.455022
6.988383	0.1	0.451982
6.990050	0.1	0.451088
6.991717	0.1	0.453472
6.993383	0.1	0.459015
6.995050	0.1	0.465512
6.996717	0.1	0.470579
6.998383	0.1	0.472903
7.000050	0.1	0.471950
7.001717	0.1	0.467598
7.003383	0.1	0.460625
7.005050	0.1	0.453234
7.006717	0.1	0.447392
7.008383	0.1	0.444293
7.010050	0.1	0.443935
7.011717	0.1	0.445366
7.013383	0.1	0.447452
7.015050	0.1	0.449657
7.016717	0.1	0.452220
7.018383	0.1	0.455737
7.020050	0.1	0.459552
7.021717	0.1	0.462353
7.023383	0.1	0.462890
7.025050	0.1	0.460506
7.026717	0.1	0.455618
7.028383	0.1	0.449777
7.030050	0.1	0.445247
7.031717	0.1	0.442326
7.033383	0.1	0.439942
7.035050	0.1	0.438988
7.036717	0.1	0.441730
7.038383	0.1	0.449359
7.040050	0.1	0.460088
7.041717	0.1	0.470817
7.043383	0.1	0.479102
7.045050	0.1	0.483930
7.046717	0.1	0.485182
7.048383	0.1	0.483096
7.050050	0.1	0.478327
7.051717	0.1	0.472486
7.053383	0.1	0.466943
7.055050	0.1	0.461876
7.056717	0.1	0.456810
7.058383	0.1	0.452876
7.060050	0.1	0.452340
7.061717	0.1	0.455916
7.063383	0.1	0.461161
7.065050	0.1	0.465095
7.066717	0.1	0.465512
7.068383	0.1	0.462055
7.070050	0.1	0.456214
7.071717	0.1	0.451744
7.073383	0.1	0.452042
7.075050	0.1	0.457525
7.076717	0.1	0.465214
7.078383	0.1	0.471830
7.080050	0.1	0.476241
7.081717	0.1	0.478268
7.083383	0.1	0.476897
7.085050	0.1	0.471294
7.086717	0.1	0.462592
7.088383	0.1	0.453830
7.090050	0.1	0.448287
7.091717	0.1	0.447750
7.093383	0.1	0.451028
7.095050	0.1	0.455678
7.096717	0.1	0.459611
7.098383	0.1	0.461757
7.100050	0.1	0.461578
7.101717	0.1	0.459135
7.103383	0.1	0.455141
7.105050	0.1	0.450075
7.106717	0.1	0.445008
7.108383	0.1	0.441730
7.110050	0.1	0.441611
7.111717	0.1	0.443995
7.113383	0.1	0.447333
7.115050	0.1	0.451148
7.116717	0.1	0.454783
7.118383	0.1	0.456214
7.120050	0.1	0.453293
7.121717	0.1	0.446022
7.123383	0.1	0.437200
7.125050	0.1	0.430465
7.126717	0.1	0.428259
7.128383	0.1	0.430465
7.130050	0.1	0.436008
7.131717	0.1	0.442922
7.133383	0.1	0.448763
7.135050	0.1	0.451207
7.136717	0.1	0.448823
7.138383	0.1	0.442505
7.140050	0.1	0.434816
7.141717	0.1	0.427783
7.143383	0.1	0.421941
7.145050	0.1	0.418484
7.146717	0.1	0.419736
7.148383	0.1	0.426233
7.150050	0.1	0.434339
7.151717	0.1	0.439107
7.153383	0.1	0.437856
7.155050	0.1	0.431120
7.156717	0.1	0.421226
7.158383	0.1	0.411391
7.160050	0.1	0.404835
7.161717	0.1	0.402689
7.163383	0.1	0.404120
7.165050	0.1	0.408351
7.166717	0.1	0.414789
7.168383	0.1	0.422001
7.170050	0.1	0.428557
7.171717	0.1	0.433505
7.173383	0.1	0.436306
7.175050	0.1	0.436425
7.176717	0.1	0.433922
7.178383	0.1	0.429630
7.180050	0.1	0.425577
7.181717	0.1	0.423729
7.183383	0.1	0.423789
7.185050	0.1	0.424504
7.186717	0.1	0.426114
7.188383	0.1	0.429094
7.190050	0.1	0.431895
7.191717	0.1	0.431478
7.193383	0.1	0.426471
7.195050	0.1	0.418007
7.196717	0.1	0.409246
7.198383	0.1	0.402629
7.200050	0.1	0.399172
7.201717	0.1	0.398397
7.203383	0.1	0.399172
7.205050	0.1	0.399947
7.206717	0.1	0.399351
7.208383	0.1	0.396788
7.210050	0.1	0.393331
7.211717	0.1	0.390887
7.213383	0.1	0.390291
7.215050	0.1	0.390887
7.216717	0.1	0.391901
7.218383	0.1	0.393510
7.220050	0.1	0.396132
7.221717	0.1	0.399649
7.223383	0.1	0.402749
7.225050	0.1	0.403643
7.226717	0.1	0.401437
7.228383	0.1	0.395775
7.230050	0.1	0.387013
7.231717	0.1	0.377238
7.233383	0.1	0.370204
7.235050	0.1	0.367820
7.236717	0.1	0.368357
7.238383	0.1	0.369430
7.240050	0.1	0.370443
7.241717	0.1	0.371039
7.243383	0.1	0.370860
7.245050	0.1	0.369966
7.246717	0.1	0.368714
7.248383	0.1	0.366509
7.250050	0.1	0.362039
7.251717	0.1	0.355005
7.253383	0.1	0.346124
7.255050	0.1	0.336826
7.256717	0.1	0.329077
7.258383	0.1	0.325024
7.260050	0.1	0.325024
7.261717	0.1	0.326872
7.263383	0.1	0.328720
7.265050	0.1	0.330269
7.266717	0.1	0.331402
7.268383	0.1	0.332475
7.270050	0.1	0.334084
7.271717	0.1	0.337362
7.273383	0.1	0.342786
7.275050	0.1	0.349402
7.276717	0.1	0.354707
7.278383	0.1	0.356376
7.280050	0.1	0.353754
7.281717	0.1	0.347555
7.283383	0.1	0.339448
7.285050	0.1	0.330627
7.286717	0.1	0.321329
7.288383	0.1	0.312269
7.290050	0.1	0.305533
7.291717	0.1	0.302672
7.293383	0.1	0.302076
7.295050	0.1	0.300765
7.296717	0.1	0.297427
7.298383	0.1	0.292659
7.300050	0.1	0.287712
7.301717	0.1	0.285089
7.303383	0.1	0.286996
7.305050	0.1	0.293136
7.306717	0.1	0.300646
7.308383	0.1	0.306308
7.310050	0.1	0.308692
7.311717	0.1	0.307798
7.313383	0.1	0.304699
7.315050	0.1	0.300169
7.316717	0.1	0.294387
7.318383	0.1	0.287533
7.320050	0.1	0.280857
7.321717	0.1	0.275493
7.323383	0.1	0.272036
7.325050	0.1	0.270844
7.326717	0.1	0.272691
7.328383	0.1	0.277460
7.330050	0.1	0.284076
7.331717	0.1	0.291109
7.333383	0.1	0.297844
7.335050	0.1	0.303924
7.336717	0.1	0.308216
7.338383	0.1	0.308692
7.340050	0.1	0.303686
7.341717	0.1	0.293970
7.343383	0.1	0.282288
7.345050	0.1	0.271678
7.346717	0.1	0.263929
7.348383	0.1	0.259161
7.350050	0.1	0.256956
7.351717	0.1	0.256658
7.353383	0.1	0.257075
7.355050	0.1	0.256777
7.356717	0.1	0.255406
7.358383	0.1	0.252247
7.360050	0.1	0.246108
7.361717	0.1	0.236809
7.363383	0.1	0.226438
7.365050	0.1	0.217855
7.366717	0.1	0.213742
7.368383	0.1	0.214398
7.370050	0.1	0.217617
7.371717	0.1	0.220835
7.373383	0.1	0.223577
7.375050	0.1	0.227034
7.376717	0.1	0.230968
7.378383	0.1	0.233293
7.380050	0.1	0.232637
7.381717	0.1	0.229955
7.383383	0.1	0.227749
7.385050	0.1	0.227749
7.386717	0.1	0.230074
7.388383	0.1	0.233829
7.390050	0.1	0.236452
7.391717	0.1	0.234127
7.393383	0.1	0.224233
7.395050	0.1	0.209332
7.396717	0.1	0.195205
7.398383	0.1	0.186861
7.400050	0.1	0.185549
7.401717	0.1	0.189364
7.403383	0.1	0.195682
7.405050	0.1	0.203192
7.406717	0.1	0.210941
7.408383	0.1	0.217557
7.410050	0.1	0.221491
7.411717	0.1	0.221849
7.413383	0.1	0.219345
7.415050	0.1	0.215173
7.416717	0.1	0.210404
7.418383	0.1	0.206113
7.420050	0.1	0.203669
7.421717	0.1	0.203431
7.423383	0.1	0.204563
7.425050	0.1	0.206172
7.426717	0.1	0.208318
7.428383	0.1	0.210822
7.430050	0.1	0.213206
7.431717	0.1	0.215292
7.433383	0.1	0.217259
7.435050	0.1	0.217974
7.436717	0.1	0.215709
7.438383	0.1	0.210285
7.440050	0.1	0.203609
7.441717	0.1	0.198841
7.443383	0.1	0.197828
7.445050	0.1	0.200629
7.446717	0.1	0.204623
7.448383	0.1	0.206888
7.450050	0.1	0.206172
7.451717	0.1	0.203252
7.453383	0.1	0.199616
7.455050	0.1	0.195622
7.456717	0.1	0.190496
7.458383	0.1	0.184178
7.460050	0.1	0.178874
7.461717	0.1	0.177920
7.463383	0.1	0.181913
7.465050	0.1	0.188231
7.466717	0.1	0.193417
7.468383	0.1	0.195086
7.470050	0.1	0.192106
7.471717	0.1	0.185311
7.473383	0.1	0.177622
7.475050	0.1	0.171959
7.476717	0.1	0.168979
7.478383	0.1	0.167489
7.480050	0.1	0.167608
7.481717	0.1	0.171661
7.483383	0.1	0.181019
7.485050	0.1	0.193834
7.486717	0.1	0.206590
7.488383	0.1	0.214994
7.490050	0.1	0.215173
7.491717	0.1	0.206530
7.493383	0.1	0.192940
7.495050	0.1	0.179350
7.496717	0.1	0.168145
7.498383	0.1	0.159979
7.500050	0.1	0.155687
7.501717	0.1	0.155807
7.503383	0.1	0.159562
7.505050	0.1	0.166059
7.506717	0.1	0.174344
7.508383	0.1	0.182569
7.510050	0.1	0.188112
7.511717	0.1	0.189245
7.513383	0.1	0.185430
7.515050	0.1	0.177085
7.516717	0.1	0.166237
7.518383	0.1	0.155687
7.520050	0.1	0.148058
7.521717	0.1	0.145197
7.523383	0.1	0.147223
7.525050	0.1	0.152826
7.526717	0.1	0.159919
7.528383	0.1	0.166357
7.530050	0.1	0.170112
7.531717	0.1	0.170827
7.533383	0.1	0.169337
7.535050	0.1	0.166833
7.536717	0.1	0.164270
7.538383	0.1	0.162303
7.540050	0.1	0.161767
7.541717	0.1	0.163972
7.543383	0.1	0.168383
7.545050	0.1	0.173092
7.546717	0.1	0.176251
7.548383	0.1	0.177562
7.550050	0.1	0.177443
7.551717	0.1	0.176013
7.553383	0.1	0.173569
7.555050	0.1	0.171125
7.556717	0.1	0.170112
7.558383	0.1	0.171423
7.560050	0.1	0.174940
7.561717	0.1	0.179052
7.563383	0.1	0.181198
7.565050	0.1	0.180364
7.566717	0.1	0.176311
7.568383	0.1	0.168562
7.570050	0.1	0.158548
7.571717	0.1	0.150800
7.573383	0.1	0.149250
7.575050	0.1	0.153840
7.576717	0.1	0.161588
7.578383	0.1	0.169456
7.580050	0.1	0.175655
7.581717	0.1	0.178695
7.583383	0.1	0.177145
7.585050	0.1	0.170887
7.586717	0.1	0.162065
7.588383	0.1	0.154972
7.590050	0.1	0.152707
7.591717	0.1	0.155211
7.593383	0.1	0.160158
7.595050	0.1	0.165999
7.596717	0.1	0.172853
7.598383	0.1	0.179946
7.600050	0.1	0.184000
7.601717	0.1	0.183105
7.603383	0.1	0.178754
7.605050	0.1	0.173569
7.606717	0.1	0.169456
7.608383	0.1	0.167310
7.610050	0.1	0.166893
7.611717	0.1	0.166655
7.613383	0.1	0.165701
7.615050	0.1	0.165343
7.616717	0.1	0.167310
7.618383	0.1	0.171661
7.620050	0.1	0.176847
7.621717	0.1	0.180960
7.623383	0.1	0.182390
7.625050	0.1	0.181258
7.626717	0.1	0.179887
7.628383	0.1	0.180244
7.630050	0.1	0.182450
7.631717	0.1	0.185013
7.633383	0.1	0.186026
7.635050	0.1	0.184178
7.636717	0.1	0.179708
7.638383	0.1	0.174761
7.640050	0.1	0.170946
7.641717	0.1	0.168800
7.643383	0.1	0.169158
7.645050	0.1	0.172198
7.646717	0.1	0.175357
7.648383	0.1	0.175953
7.650050	0.1	0.174820
7.651717	0.1	0.175655
7.653383	0.1	0.180364
7.655050	0.1	0.187039
7.656717	0.1	0.191629
7.658383	0.1	0.191510
7.660050	0.1	0.186741
7.661717	0.1	0.180244
7.663383	0.1	0.175655
7.665050	0.1	0.174820
7.666717	0.1	0.177026
7.668383	0.1	0.180304
7.670050	0.1	0.182927
7.671717	0.1	0.183523
7.673383	0.1	0.181615
7.675050	0.1	0.177979
7.676717	0.1	0.173926
7.678383	0.1	0.170350
7.680050	0.1	0.167251
7.681717	0.1	0.163972
7.683383	0.1	0.160933
7.685050	0.1	0.159979
7.686717	0.1	0.161946
7.688383	0.1	0.165999
7.690050	0.1	0.170469
7.691717	0.1	0.174224
7.693383	0.1	0.177443
7.695050	0.1	0.180125
7.696717	0.1	0.181139
7.698383	0.1	0.178754
7.700050	0.1	0.173390
7.701717	0.1	0.167310
7.703383	0.1	0.162661
7.705050	0.1	0.161111
7.706717	0.1	0.163138
7.708383	0.1	0.168264
7.710050	0.1	0.175178
7.711717	0.1	0.182450
7.713383	0.1	0.189364
7.715050	0.1	0.194848
7.716717	0.1	0.196636
7.718383	0.1	0.192583
7.720050	0.1	0.184178
7.721717	0.1	0.175655
7.723383	0.1	0.170052
7.725050	0.1	0.168085
7.726717	0.1	0.169396
7.728383	0.1	0.172436
7.730050	0.1	0.174701
7.731717	0.1	0.174463
7.733383	0.1	0.172794
7.735050	0.1	0.171483
7.736717	0.1	0.169933
7.738383	0.1	0.166357
7.740050	0.1	0.160456
7.741717	0.1	0.154495
7.743383	0.1	0.151455
7.745050	0.1	0.152648
7.746717	0.1	0.156522
7.748383	0.1	0.159621
7.750050	0.1	0.159264
7.751717	0.1	0.155270
7.753383	0.1	0.148714
7.755050	0.1	0.141144
7.756717	0.1	0.134587
7.758383	0.1	0.131130
7.760050	0.1	0.132263
7.761717	0.1	0.137627
7.763383	0.1	0.145555
7.765050	0.1	0.153124
7.766717	0.1	0.156879
7.768383	0.1	0.154257
7.770050	0.1	0.146210
7.771717	0.1	0.136971
7.773383	0.1	0.130534
7.775050	0.1	0.129163
7.776717	0.1	0.133157
7.778383	0.1	0.141382
7.780050	0.1	0.150561
7.781717	0.1	0.156641
7.783383	0.1	0.156999
7.785050	0.1	0.151992
7.786717	0.1	0.144303
7.788383	0.1	0.136912
7.790050	0.1	0.133395
7.791717	0.1	0.136256
7.793383	0.1	0.144184
7.795050	0.1	0.153124
7.796717	0.1	0.160098
7.798383	0.1	0.164270
7.800050	0.1	0.166535
7.801717	0.1	0.169098
7.803383	0.1	0.172853
7.805050	0.1	0.176609
7.806717	0.1	0.178576
7.808383	0.1	0.177503
7.810050	0.1	0.172019
7.811717	0.1	0.162005
7.813383	0.1	0.150085
7.815050	0.1	0.140727
7.816717	0.1	0.136912
7.818383	0.1	0.138700
7.820050	0.1	0.145435
7.821717	0.1	0.156999
7.823383	0.1	0.172019
7.825050	0.1	0.186265
7.826717	0.1	0.195026
7.828383	0.1	0.196040
7.830050	0.1	0.190437
7.831717	0.1	0.181079
7.833383	0.1	0.170767
7.835050	0.1	0.161886
7.836717	0.1	0.157237
7.838383	0.1	0.158489
7.840050	0.1	0.164270
7.841717	0.1	0.171900
7.843383	0.1	0.180304
7.845050	0.1	0.188530
7.846717	0.1	0.194073
7.848383	0.1	0.194252
7.850050	0.1	0.189185
7.851717	0.1	0.181317
7.853383	0.1	0.174105
7.855050	0.1	0.170827
7.856717	0.1	0.172853
7.858383	0.1	0.179112
7.860050	0.1	0.187218
7.861717	0.1	0.194311
7.863383	0.1	0.198007
7.865050	0.1	0.196755
7.866717	0.1	0.190973
7.868383	0.1	0.184715
7.870050	0.1	0.182986
7.871717	0.1	0.187159
7.873383	0.1	0.194609
7.875050	0.1	0.202656
7.876717	0.1	0.210226
7.878383	0.1	0.216424
7.880050	0.1	0.219882
7.881717	0.1	0.220418
7.883383	0.1	0.218987
7.885050	0.1	0.216842
7.886717	0.1	0.214875
7.888383	0.1	0.213563
7.890050	0.1	0.213087
7.891717	0.1	0.213563
7.893383	0.1	0.214577
7.895050	0.1	0.215352
7.896717	0.1	0.214994
7.898383	0.1	0.213027
7.900050	0.1	0.210285
7.901717	0.1	0.209034
7.903383	0.1	0.211358
7.905050	0.1	0.217140
7.906717	0.1	0.223994
7.908383	0.1	0.229061
7.910050	0.1	0.230134
7.911717	0.1	0.226915
7.913383	0.1	0.220895
7.915050	0.1	0.215113
7.916717	0.1	0.212789
7.918383	0.1	0.214815
7.920050	0.1	0.219464
7.921717	0.1	0.224233
7.923383	0.1	0.228584
7.925050	0.1	0.232935
7.926717	0.1	0.236213
7.928383	0.1	0.236213
7.930050	0.1	0.233233
7.931717	0.1	0.230670
7.933383	0.1	0.231147
7.935050	0.1	0.234842
7.936717	0.1	0.240266
7.938383	0.1	0.245035
7.940050	0.1	0.246167
7.941717	0.1	0.242770
7.943383	0.1	0.236928
7.945050	0.1	0.230610
7.946717	0.1	0.224769
7.948383	0.1	0.221133
7.950050	0.1	0.222564
7.951717	0.1	0.229657
7.953383	0.1	0.239253
7.955050	0.1	0.247359
7.956717	0.1	0.251770
7.958383	0.1	0.252664
7.960050	0.1	0.250936
7.961717	0.1	0.248611
7.963383	0.1	0.248075
7.965050	0.1	0.250280
7.966717	0.1	0.254214
7.968383	0.1	0.257671
7.970050	0.1	0.258267
7.971717	0.1	0.255048
7.973383	0.1	0.248551
7.975050	0.1	0.240862
7.976717	0.1	0.234664
7.978383	0.1	0.233412
7.980050	0.1	0.240088
7.981717	0.1	0.254512
7.983383	0.1	0.271559
7.985050	0.1	0.284433
7.986717	0.1	0.289917
7.988383	0.1	0.288963
7.990050	0.1	0.283957
7.991717	0.1	0.276268
7.993383	0.1	0.268042
7.995050	0.1	0.262797
7.996717	0.1	0.263333
7.998383	0.1	0.269711
8.000050	0.1	0.278890
8.001717	0.1	0.286639
8.003383	0.1	0.290453
8.005050	0.1	0.289381
8.006717	0.1	0.282705
8.008383	0.1	0.271082
8.010050	0.1	0.258148
8.011717	0.1	0.248611
8.013383	0.1	0.244737
8.015050	0.1	0.245631
8.016717	0.1	0.248849
8.018383	0.1	0.251830
8.020050	0.1	0.253320
8.021717	0.1	0.254273
8.023383	0.1	0.257194
8.025050	0.1	0.263333
8.026717	0.1	0.270724
8.028383	0.1	0.275791
8.030050	0.1	0.275373
8.031717	0.1	0.268221
8.033383	0.1	0.255346
8.035050	0.1	0.240743
8.036717	0.1	0.230491
8.038383	0.1	0.229478
8.040050	0.1	0.237644
8.041717	0.1	0.249505
8.043383	0.1	0.259221
8.045050	0.1	0.264168
8.046717	0.1	0.263631
8.048383	0.1	0.257969
8.050050	0.1	0.249028
8.051717	0.1	0.240028
8.053383	0.1	0.234187
8.055050	0.1	0.233591
8.056717	0.1	0.238657
8.058383	0.1	0.248313
8.060050	0.1	0.259161
8.061717	0.1	0.266850
8.063383	0.1	0.268817
8.065050	0.1	0.265539
8.066717	0.1	0.259280
8.068383	0.1	0.252843
8.070050	0.1	0.248969
8.071717	0.1	0.248969
8.073383	0.1	0.253141
8.075050	0.1	0.261247
8.076717	0.1	0.271618
8.078383	0.1	0.281215
8.080050	0.1	0.286937
8.081717	0.1	0.287056
8.083383	0.1	0.281870
8.085050	0.1	0.273287
8.086717	0.1	0.264645
8.088383	0.1	0.259221
8.090050	0.1	0.258327
8.091717	0.1	0.260115
8.093383	0.1	0.260949
8.095050	0.1	0.259161
8.096717	0.1	0.255883
8.098383	0.1	0.253618
8.100050	0.1	0.254154
8.101717	0.1	0.257611
8.103383	0.1	0.262439
8.105050	0.1	0.266671
8.106717	0.1	0.268936
8.108383	0.1	0.269413
8.110050	0.1	0.269473
8.111717	0.1	0.270605
8.113383	0.1	0.272691
8.115050	0.1	0.274301
8.116717	0.1	0.273705
8.118383	0.1	0.271261
8.120050	0.1	0.268519
8.121717	0.1	0.266433
8.123383	0.1	0.264883
8.125050	0.1	0.263929
8.126717	0.1	0.263870
8.128383	0.1	0.264823
8.130050	0.1	0.266671
8.131717	0.1	0.269830
8.133383	0.1	0.273883
8.135050	0.1	0.277579
8.136717	0.1	0.280023
8.138383	0.1	0.281155
8.140050	0.1	0.281155
8.141717	0.1	0.280559
8.143383	0.1	0.279963
8.145050	0.1	0.279546
8.146717	0.1	0.278771
8.148383	0.1	0.277281
8.150050	0.1	0.275433
8.151717	0.1	0.274301
8.153383	0.1	0.274658
8.155050	0.1	0.276864
8.156717	0.1	0.280559
8.158383	0.1	0.285447
8.160050	0.1	0.289977
8.161717	0.1	0.291646
8.163383	0.1	0.289321
8.165050	0.1	0.284493
8.166717	0.1	0.279486
8.168383	0.1	0.275791
8.170050	0.1	0.274003
8.171717	0.1	0.273526
8.173383	0.1	0.273764
8.175050	0.1	0.274777
8.176717	0.1	0.276446
8.178383	0.1	0.278652
8.180050	0.1	0.280738
8.181717	0.1	0.281572
8.183383	0.1	0.280321
8.185050	0.1	0.277519
8.186717	0.1	0.275373
8.188383	0.1	0.276446
8.190050	0.1	0.280917
8.191717	0.1	0.285983
8.193383	0.1	0.288963
8.195050	0.1	0.289977
8.196717	0.1	0.290632
8.198383	0.1	0.291288
8.200050	0.1	0.291586
8.201717	0.1	0.291646
8.203383	0.1	0.291049
8.205050	0.1	0.289321
8.206717	0.1	0.286877
8.208383	0.1	0.284910
8.210050	0.1	0.283718
8.211717	0.1	0.281990
8.213383	0.1	0.278056
8.215050	0.1	0.271380
8.216717	0.1	0.262856
8.218383	0.1	0.254333
8.220050	0.1	0.247419
8.221717	0.1	0.243306
8.223383	0.1	0.243247
8.225050	0.1	0.246406
8.226717	0.1	0.251055
8.228383	0.1	0.256717
8.230050	0.1	0.264108
8.231717	0.1	0.273049
8.233383	0.1	0.281155
8.235050	0.1	0.285685
8.236717	0.1	0.286222
8.238383	0.1	0.284851
8.240050	0.1	0.283539
8.241717	0.1	0.282824
8.243383	0.1	0.282168
8.245050	0.1	0.280261
8.246717	0.1	0.276864
8.248383	0.1	0.273168
8.250050	0.1	0.269949
8.251717	0.1	0.266254
8.253383	0.1	0.261486
8.255050	0.1	0.257552
8.256717	0.1	0.257909
8.258383	0.1	0.263989
8.260050	0.1	0.272691
8.261717	0.1	0.279248
8.263383	0.1	0.280619
8.265050	0.1	0.276864
8.266717	0.1	0.270665
8.268383	0.1	0.266612
8.270050	0.1	0.267148
8.271717	0.1	0.270307
8.273383	0.1	0.271857
8.275050	0.1	0.269711
8.276717	0.1	0.264525
8.278383	0.1	0.257790
8.280050	0.1	0.251055
8.281717	0.1	0.245810
8.283383	0.1	0.243127
8.285050	0.1	0.243902
8.286717	0.1	0.248373
8.288383	0.1	0.255585
8.290050	0.1	0.262618
8.291717	0.1	0.265718
8.293383	0.1	0.261784
8.295050	0.1	0.251114
8.296717	0.1	0.238419
8.298383	0.1	0.229657
8.300050	0.1	0.227749
8.301717	0.1	0.231922
8.303383	0.1	0.239730
8.305050	0.1	0.248551
8.306717	0.1	0.256181
8.308383	0.1	0.262022
8.310050	0.1	0.265777
8.311717	0.1	0.266612
8.313383	0.1	0.264823
8.315050	0.1	0.262082
8.316717	0.1	0.259042
8.318383	0.1	0.255704
8.320050	0.1	0.253022
8.321717	0.1	0.252187
8.323383	0.1	0.253022
8.325050	0.1	0.254631
8.326717	0.1	0.257254
8.328383	0.1	0.261366
8.330050	0.1	0.265837
8.331717	0.1	0.267863
8.333383	0.1	0.265777
8.335050	0.1	0.260770
8.336717	0.1	0.254512
8.338383	0.1	0.248075
8.340050	0.1	0.242829
8.341717	0.1	0.240624
8.343383	0.1	0.242889
8.345050	0.1	0.250041
8.346717	0.1	0.260532
8.348383	0.1	0.270605
8.350050	0.1	0.277042
8.351717	0.1	0.279248
8.353383	0.1	0.278354
8.355050	0.1	0.275910
8.356717	0.1	0.272810
8.358383	0.1	0.268877
8.360050	0.1	0.264823
8.361717	0.1	0.262678
8.363383	0.1	0.264287
8.365050	0.1	0.267804
8.366717	0.1	0.268459
8.368383	0.1	0.263453
8.370050	0.1	0.255585
8.371717	0.1	0.249743
8.373383	0.1	0.249147
8.375050	0.1	0.253499
8.376717	0.1	0.259936
8.378383	0.1	0.265658
8.380050	0.1	0.270069
8.381717	0.1	0.274181
8.383383	0.1	0.278354
8.385050	0.1	0.281155
8.386717	0.1	0.280142
8.388383	0.1	0.274062
8.390050	0.1	0.264287
8.391717	0.1	0.255227
8.393383	0.1	0.251830
8.395050	0.1	0.255704
8.396717	0.1	0.263274
8.398383	0.1	0.269175
8.400050	0.1	0.270367
8.401717	0.1	0.266969
8.403383	0.1	0.260174
8.405050	0.1	0.250876
8.406717	0.1	0.240505
8.408383	0.1	0.231385
8.410050	0.1	0.225246
8.411717	0.1	0.223160
8.413383	0.1	0.225842
8.415050	0.1	0.231981
8.416717	0.1	0.237584
8.418383	0.1	0.239074
8.420050	0.1	0.236869
8.421717	0.1	0.235081
8.423383	0.1	0.237465
8.425050	0.1	0.245035
8.426717	0.1	0.255942
8.428383	0.1	0.266969
8.430050	0.1	0.275373
8.431717	0.1	0.279546
8.433383	0.1	0.279248
8.435050	0.1	0.275373
8.436717	0.1	0.269115
8.438383	0.1	0.261188
8.440050	0.1	0.252664
8.441717	0.1	0.245452
8.443383	0.1	0.240445
8.445050	0.1	0.236750
8.446717	0.1	0.233710
8.448383	0.1	0.231564
8.450050	0.1	0.231087
8.451717	0.1	0.232339
8.453383	0.1	0.234544
8.455050	0.1	0.236213
8.456717	0.1	0.236154
8.458383	0.1	0.234723
8.460050	0.1	0.232756
8.461717	0.1	0.230908
8.463383	0.1	0.229716
8.465050	0.1	0.229478
8.466717	0.1	0.229180
8.468383	0.1	0.227988
8.470050	0.1	0.226080
8.471717	0.1	0.223756
8.473383	0.1	0.220895
8.475050	0.1	0.218928
8.476717	0.1	0.220120
8.478383	0.1	0.224531
8.480050	0.1	0.230372
8.481717	0.1	0.235736
8.483383	0.1	0.238955
8.485050	0.1	0.238121
8.486717	0.1	0.232339
8.488383	0.1	0.222921
8.490050	0.1	0.212550
8.491717	0.1	0.204384
8.493383	0.1	0.200570
8.495050	0.1	0.201345
8.496717	0.1	0.205517
8.498383	0.1	0.211179
8.500050	0.1	0.216246
8.501717	0.1	0.219524
8.503383	0.1	0.220597
8.505050	0.1	0.219643
8.506717	0.1	0.217676
8.508383	0.1	0.216007
8.510050	0.1	0.214815
8.511717	0.1	0.213504
8.513383	0.1	0.212014
8.515050	0.1	0.211000
8.516717	0.1	0.210702
8.518383	0.1	0.210226
8.520050	0.1	0.208497
8.521717	0.1	0.205755
8.523383	0.1	0.204086
8.525050	0.1	0.206172
8.526717	0.1	0.212073
8.528383	0.1	0.217617
8.530050	0.1	0.216782
8.531717	0.1	0.207245
8.533383	0.1	0.192523
8.535050	0.1	0.178695
8.536717	0.1	0.170112
8.538383	0.1	0.168264
8.540050	0.1	0.173032
8.541717	0.1	0.182271
8.543383	0.1	0.192583
8.545050	0.1	0.200510
8.546717	0.1	0.203609
8.548383	0.1	0.202119
8.550050	0.1	0.198841
8.551717	0.1	0.196755
8.553383	0.1	0.197172
8.555050	0.1	0.199676
8.556717	0.1	0.202835
8.558383	0.1	0.204921
8.560050	0.1	0.205994
8.561717	0.1	0.208259
8.563383	0.1	0.213206
8.565050	0.1	0.219345
8.566717	0.1	0.223398
8.568383	0.1	0.222027
8.570050	0.1	0.214577
8.571717	0.1	0.204146
8.573383	0.1	0.195622
8.575050	0.1	0.192702
8.576717	0.1	0.195086
8.578383	0.1	0.198841
8.580050	0.1	0.200212
8.581717	0.1	0.199080
8.583383	0.1	0.195622
8.585050	0.1	0.188947
8.586717	0.1	0.179768
8.588383	0.1	0.172019
8.590050	0.1	0.169337
8.591717	0.1	0.172317
8.593383	0.1	0.179231
8.595050	0.1	0.187218
8.596717	0.1	0.192404
8.598383	0.1	0.191331
8.600050	0.1	0.184476
8.601717	0.1	0.177324
8.603383	0.1	0.174880
8.605050	0.1	0.177205
8.606717	0.1	0.180304
8.608383	0.1	0.180721
8.610050	0.1	0.178576
8.611717	0.1	0.175834
8.613383	0.1	0.174582
8.615050	0.1	0.177145
8.616717	0.1	0.185430
8.618383	0.1	0.197291
8.620050	0.1	0.208139
8.621717	0.1	0.214160
8.623383	0.1	0.214279
8.625050	0.1	0.209689
8.626717	0.1	0.202775
8.628383	0.1	0.195265
8.630050	0.1	0.187159
8.631717	0.1	0.178933
8.633383	0.1	0.172436
8.635050	0.1	0.170052
8.636717	0.1	0.172615
8.638383	0.1	0.178993
8.640050	0.1	0.185311
8.641717	0.1	0.188053
8.643383	0.1	0.187159
8.645050	0.1	0.184357
8.646717	0.1	0.179589
8.648383	0.1	0.172734
8.650050	0.1	0.166297
8.651717	0.1	0.164211
8.653383	0.1	0.168264
8.655050	0.1	0.176549
8.656717	0.1	0.185609
8.658383	0.1	0.193357
8.660050	0.1	0.199199
8.661717	0.1	0.203192
8.663383	0.1	0.205338
8.665050	0.1	0.205278
8.666717	0.1	0.202954
8.668383	0.1	0.198782
8.670050	0.1	0.192761
8.671717	0.1	0.185072
8.673383	0.1	0.177443
8.675050	0.1	0.172496
8.676717	0.1	0.172079
8.678383	0.1	0.175834
8.680050	0.1	0.181377
8.681717	0.1	0.185847
8.683383	0.1	0.188410
8.685050	0.1	0.189364
8.686717	0.1	0.188708
8.688383	0.1	0.186801
8.690050	0.1	0.184655
8.691717	0.1	0.182450
8.693383	0.1	0.179291
8.695050	0.1	0.175059
8.696717	0.1	0.171304
8.698383	0.1	0.169337
8.700050	0.1	0.169873
8.701717	0.1	0.172913
8.703383	0.1	0.177681
8.705050	0.1	0.183761
8.706717	0.1	0.190198
8.708383	0.1	0.194430
8.710050	0.1	0.193834
8.711717	0.1	0.188887
8.713383	0.1	0.183105
8.715050	0.1	0.180602
8.716717	0.1	0.182450
8.718383	0.1	0.186503
8.720050	0.1	0.189304
8.721717	0.1	0.188351
8.723383	0.1	0.183344
8.725050	0.1	0.176013
8.726717	0.1	0.168860
8.728383	0.1	0.164032
8.730050	0.1	0.162959
8.731717	0.1	0.165045
8.733383	0.1	0.169158
8.735050	0.1	0.175297
8.736717	0.1	0.182807
8.738383	0.1	0.188708
8.740050	0.1	0.190198
8.741717	0.1	0.188112
8.743383	0.1	0.186324
8.745050	0.1	0.187278
8.746717	0.1	0.190139
8.748383	0.1	0.192642
8.750050	0.1	0.193417
8.751717	0.1	0.192642
8.753383	0.1	0.191093
8.755050	0.1	0.189006
8.756717	0.1	0.185907
8.758383	0.1	0.181675
8.760050	0.1	0.176549
8.761717	0.1	0.170648
8.763383	0.1	0.163913
8.765050	0.1	0.158012
8.766717	0.1	0.154912
8.768383	0.1	0.154793
8.770050	0.1	0.156105
8.771717	0.1	0.157416
8.773383	0.1	0.158787
8.775050	0.1	0.161111
8.776717	0.1	0.163972
8.778383	0.1	0.165999
8.780050	0.1	0.167072
8.781717	0.1	0.168026
8.783383	0.1	0.169277
8.785050	0.1	0.170767
8.786717	0.1	0.172317
8.788383	0.1	0.174403
8.790050	0.1	0.177503
8.791717	0.1	0.181615
8.793383	0.1	0.186145
8.795050	0.1	0.190139
8.796717	0.1	0.192642
8.798383	0.1	0.193059
8.800050	0.1	0.190973
8.801717	0.1	0.186622
8.803383	0.1	0.181794
8.805050	0.1	0.178039
8.806717	0.1	0.175297
8.808383	0.1	0.173211
8.810050	0.1	0.172675
8.811717	0.1	0.174046
8.813383	0.1	0.177026
8.815050	0.1	0.180900
8.816717	0.1	0.184774
8.818383	0.1	0.187397
8.820050	0.1	0.188172
8.821717	0.1	0.186563
8.823383	0.1	0.181615
8.825050	0.1	0.173986
8.826717	0.1	0.165582
8.828383	0.1	0.158548
8.830050	0.1	0.155032
8.831717	0.1	0.157237
8.833383	0.1	0.164449
8.835050	0.1	0.172734
8.836717	0.1	0.178754
8.838383	0.1	0.181556
8.840050	0.1	0.182509
8.841717	0.1	0.183880
8.843383	0.1	0.187099
8.845050	0.1	0.190616
8.846717	0.1	0.191867
8.848383	0.1	0.190139
8.850050	0.1	0.186026
8.851717	0.1	0.180602
8.853383	0.1	0.175297
8.855050	0.1	0.172675
8.856717	0.1	0.174403
8.858383	0.1	0.179768
8.860050	0.1	0.186265
8.861717	0.1	0.191987
8.863383	0.1	0.195980
8.865050	0.1	0.197291
8.866717	0.1	0.196695
8.868383	0.1	0.196517
8.870050	0.1	0.197768
8.871717	0.1	0.198841
8.873383	0.1	0.197411
8.875050	0.1	0.192523
8.876717	0.1	0.185490
8.878383	0.1	0.178874
8.880050	0.1	0.174284
8.881717	0.1	0.172496
8.883383	0.1	0.173688
8.885050	0.1	0.177205
8.886717	0.1	0.182331
8.888383	0.1	0.187576
8.890050	0.1	0.191093
8.891717	0.1	0.191927
8.893383	0.1	0.190258
8.895050	0.1	0.186920
8.896717	0.1	0.182629
8.898383	0.1	0.177681
8.900050	0.1	0.172794
8.901717	0.1	0.169039
8.903383	0.1	0.167251
8.905050	0.1	0.167847
8.906717	0.1	0.171423
8.908383	0.1	0.178278
8.910050	0.1	0.187695
8.911717	0.1	0.197887
8.913383	0.1	0.206649
8.915050	0.1	0.212193
8.916717	0.1	0.214100
8.918383	0.1	0.212908
8.920050	0.1	0.209332
8.921717	0.1	0.203550
8.923383	0.1	0.196695
8.925050	0.1	0.190377
8.926717	0.1	0.186205
8.928383	0.1	0.184953
8.930050	0.1	0.186980
8.931717	0.1	0.191927
8.933383	0.1	0.198901
8.935050	0.1	0.206292
8.936717	0.1	0.211954
8.938383	0.1	0.214338
8.940050	0.1	0.213563
8.941717	0.1	0.211418
8.943383	0.1	0.209868
8.945050	0.1	0.209093
8.946717	0.1	0.208020
8.948383	0.1	0.205994
8.950050	0.1	0.203609
8.951717	0.1	0.201106
8.953383	0.1	0.197411
8.955050	0.1	0.192165
8.956717	0.1	0.186682
8.958383	0.1	0.182807
8.960050	0.1	0.181794
8.961717	0.1	0.183940
8.963383	0.1	0.188708
8.965050	0.1	0.195384
8.966717	0.1	0.202179
8.968383	0.1	0.205755
8.970050	0.1	0.203431
8.971717	0.1	0.196457
8.973383	0.1	0.189185
8.975050	0.1	0.184298
8.976717	0.1	0.180602
8.978383	0.1	0.176489
8.980050	0.1	0.172615
8.981717	0.1	0.170052
8.983383	0.1	0.169039
8.985050	0.1	0.169396
8.986717	0.1	0.171602
8.988383	0.1	0.175715
8.990050	0.1	0.180721
8.991717	0.1	0.185251
8.993383	0.1	0.189066
8.995050	0.1	0.192285
8.996717	0.1	0.194728
8.998383	0.1	0.195682
9.000050	0.1	0.195444
9.001717	0.1	0.194907
9.003383	0.1	0.193834
9.005050	0.1	0.190735
9.006717	0.1	0.185370
9.008383	0.1	0.179648
9.010050	0.1	0.174940
9.011717	0.1	0.170589
9.013383	0.1	0.166059
9.015050	0.1	0.161588
9.016717	0.1	0.157893
9.018383	0.1	0.156760
9.020050	0.1	0.159740
9.021717	0.1	0.167310
9.023383	0.1	0.178695
9.025050	0.1	0.191152
9.026717	0.1	0.201345
9.028383	0.1	0.207424
9.030050	0.1	0.210166
9.031717	0.1	0.210702
9.033383	0.1	0.209749
9.035050	0.1	0.206947
9.036717	0.1	0.202596
9.038383	0.1	0.197589
9.040050	0.1	0.192821
9.041717	0.1	0.189602
9.043383	0.1	0.188828
9.045050	0.1	0.189960
9.046717	0.1	0.191569
9.048383	0.1	0.192940
9.050050	0.1	0.193357
9.051717	0.1	0.191927
9.053383	0.1	0.189066
9.055050	0.1	0.186563
9.056717	0.1	0.185251
9.058383	0.1	0.184178
9.060050	0.1	0.182390
9.061717	0.1	0.180066
9.063383	0.1	0.178635
9.065050	0.1	0.180185
9.066717	0.1	0.184774
9.068383	0.1	0.190377
9.070050	0.1	0.195026
9.071717	0.1	0.198185
9.073383	0.1	0.200450
9.075050	0.1	0.202477
9.076717	0.1	0.204206
9.078383	0.1	0.205159
9.080050	0.1	0.204623
9.081717	0.1	0.202358
9.083383	0.1	0.198603
9.085050	0.1	0.193357
9.086717	0.1	0.186622
9.088383	0.1	0.179529
9.090050	0.1	0.174642
9.091717	0.1	0.175536
9.093383	0.1	0.183821
9.095050	0.1	0.197649
9.096717	0.1	0.212014
9.098383	0.1	0.221252
9.100050	0.1	0.222743
9.101717	0.1	0.216663
9.103383	0.1	0.205100
9.105050	0.1	0.192165
9.106717	0.1	0.182211
9.108383	0.1	0.177026
9.110050	0.1	0.175536
9.111717	0.1	0.177324
9.113383	0.1	0.183463
9.115050	0.1	0.194371
9.116717	0.1	0.207245
9.118383	0.1	0.217319
9.120050	0.1	0.221193
9.121717	0.1	0.218749
9.123383	0.1	0.213087
9.125050	0.1	0.208318
9.126717	0.1	0.206590
9.128383	0.1	0.206888
9.130050	0.1	0.206947
9.131717	0.1	0.205755
9.133383	0.1	0.204325
9.135050	0.1	0.203908
9.136717	0.1	0.204206
9.138383	0.1	0.204742
9.140050	0.1	0.205398
9.141717	0.1	0.206769
9.143383	0.1	0.208259
9.145050	0.1	0.208616
9.146717	0.1	0.207782
9.148383	0.1	0.207007
9.150050	0.1	0.206947
9.151717	0.1	0.207603
9.153383	0.1	0.208735
9.155050	0.1	0.208855
9.156717	0.1	0.206053
9.158383	0.1	0.200510
9.160050	0.1	0.194192
9.161717	0.1	0.188887
9.163383	0.1	0.185728
9.165050	0.1	0.185549
9.166717	0.1	0.188530
9.168383	0.1	0.193715
9.170050	0.1	0.200391
9.171717	0.1	0.207782
9.173383	0.1	0.213802
9.175050	0.1	0.216544
9.176717	0.1	0.215530
9.178383	0.1	0.212133
9.180050	0.1	0.208080
9.181717	0.1	0.204563
9.183383	0.1	0.201643
9.185050	0.1	0.199258
9.186717	0.1	0.198782
9.188383	0.1	0.201881
9.190050	0.1	0.208378
9.191717	0.1	0.216544
9.193383	0.1	0.224233
9.195050	0.1	0.228882
9.196717	0.1	0.228345
9.198383	0.1	0.223339
9.200050	0.1	0.217438
9.201717	0.1	0.213981
9.203383	0.1	0.213385
9.205050	0.1	0.213265
9.206717	0.1	0.211656
9.208383	0.1	0.209272
9.210050	0.1	0.207782
9.211717	0.1	0.207424
9.213383	0.1	0.207126
9.215050	0.1	0.205874
9.216717	0.1	0.203669
9.218383	0.1	0.201762
9.220050	0.1	0.202060
9.221717	0.1	0.205278
9.223383	0.1	0.210106
9.225050	0.1	0.214636
9.226717	0.1	0.218332
9.228383	0.1	0.221908
9.230050	0.1	0.225067
9.231717	0.1	0.226498
9.233383	0.1	0.225365
9.235050	0.1	0.221968
9.236717	0.1	0.216961
9.238383	0.1	0.210941
9.240050	0.1	0.204623
9.241717	0.1	0.199020
9.243383	0.1	0.194848
9.245050	0.1	0.193179
9.246717	0.1	0.194371
9.248383	0.1	0.197649
9.250050	0.1	0.201643
9.251717	0.1	0.205398
9.253383	0.1	0.208557
9.255050	0.1	0.211418
9.256717	0.1	0.213921
9.258383	0.1	0.215173
9.260050	0.1	0.213981
9.261717	0.1	0.209808
9.263383	0.1	0.203371
9.265050	0.1	0.197351
9.266717	0.1	0.195265
9.268383	0.1	0.199020
9.270050	0.1	0.207484
9.271717	0.1	0.216901
9.273383	0.1	0.223935
9.275050	0.1	0.228226
9.276717	0.1	0.230849
9.278383	0.1	0.231206
9.280050	0.1	0.228047
9.281717	0.1	0.221670
9.283383	0.1	0.213861
9.285050	0.1	0.206530
9.286717	0.1	0.201404
9.288383	0.1	0.200272
9.290050	0.1	0.203609
9.291717	0.1	0.210345
9.293383	0.1	0.219524
9.295050	0.1	0.230312
9.296717	0.1	0.240564
9.298383	0.1	0.247002
9.300050	0.1	0.247717
9.301717	0.1	0.243127
9.303383	0.1	0.235438
9.305050	0.1	0.227392
9.306717	0.1	0.221491
9.308383	0.1	0.219047
9.310050	0.1	0.219762
9.311717	0.1	0.223041
9.313383	0.1	0.228107
9.315050	0.1	0.234306
9.316717	0.1	0.241160
9.318383	0.1	0.247419
9.320050	0.1	0.251174
9.321717	0.1	0.251532
9.323383	0.1	0.249803
9.325050	0.1	0.248015
9.326717	0.1	0.247896
9.328383	0.1	0.250936
9.330050	0.1	0.256717
9.331717	0.1	0.263155
9.333383	0.1	0.267327
9.335050	0.1	0.267982
9.336717	0.1	0.265837
9.338383	0.1	0.262678
9.340050	0.1	0.259817
9.341717	0.1	0.257671
9.343383	0.1	0.256002
9.345050	0.1	0.254512
9.346717	0.1	0.253797
9.348383	0.1	0.254810
9.350050	0.1	0.257909
9.351717	0.1	0.261545
9.353383	0.1	0.263751
9.355050	0.1	0.264704
9.356717	0.1	0.266254
9.358383	0.1	0.269651
9.360050	0.1	0.274599
9.361717	0.1	0.280201
9.363383	0.1	0.285685
9.365050	0.1	0.289738
9.366717	0.1	0.290990
9.368383	0.1	0.289083
9.370050	0.1	0.285327
9.371717	0.1	0.281751
9.373383	0.1	0.280917
9.375050	0.1	0.283301
9.376717	0.1	0.287175
9.378383	0.1	0.291586
9.380050	0.1	0.297844
9.381717	0.1	0.306010
9.383383	0.1	0.313818
9.385050	0.1	0.318587
9.386717	0.1	0.319660
9.388383	0.1	0.317872
9.390050	0.1	0.315130
9.391717	0.1	0.313222
9.393383	0.1	0.312924
9.395050	0.1	0.313759
9.396717	0.1	0.315309
9.398383	0.1	0.317931
9.400050	0.1	0.322402
9.401717	0.1	0.327647
9.403383	0.1	0.330567
9.405050	0.1	0.329316
9.406717	0.1	0.325143
9.408383	0.1	0.319839
9.410050	0.1	0.313818
9.411717	0.1	0.307381
9.413383	0.1	0.303030
9.415050	0.1	0.302672
9.416717	0.1	0.306487
9.418383	0.1	0.313103
9.420050	0.1	0.320256
9.421717	0.1	0.325084
9.423383	0.1	0.326276
9.425050	0.1	0.324368
9.426717	0.1	0.320733
9.428383	0.1	0.317395
9.430050	0.1	0.316203
9.431717	0.1	0.317812
9.433383	0.1	0.322282
9.435050	0.1	0.329018
9.436717	0.1	0.335753
9.438383	0.1	0.339985
9.440050	0.1	0.340462
9.441717	0.1	0.337780
9.443383	0.1	0.333488
9.445050	0.1	0.329196
9.446717	0.1	0.325024
9.448383	0.1	0.320852
9.450050	0.1	0.317454
9.451717	0.1	0.316501
9.453383	0.1	0.318229
9.455050	0.1	0.321209
9.456717	0.1	0.324130
9.458383	0.1	0.327170
9.460050	0.1	0.331342
9.461717	0.1	0.336111
9.463383	0.1	0.339150
9.465050	0.1	0.338316
9.466717	0.1	0.334501
9.468383	0.1	0.330210
9.470050	0.1	0.326753
9.471717	0.1	0.323057
9.473383	0.1	0.318646
9.475050	0.1	0.314832
9.476717	0.1	0.313699
9.478383	0.1	0.316203
9.480050	0.1	0.322163
9.481717	0.1	0.330389
9.483383	0.1	0.339270
9.485050	0.1	0.346720
9.486717	0.1	0.350952
9.488383	0.1	0.351846
9.490050	0.1	0.350595
9.491717	0.1	0.348330
9.493383	0.1	0.346243
9.495050	0.1	0.346363
9.496717	0.1	0.349641
9.498383	0.1	0.354648
9.500050	0.1	0.358999
9.501717	0.1	0.361085
9.503383	0.1	0.361443
9.505050	0.1	0.360966
9.506717	0.1	0.359416
9.508383	0.1	0.355661
9.510050	0.1	0.349522
9.511717	0.1	0.342727
9.513383	0.1	0.337839
9.515050	0.1	0.336647
9.516717	0.1	0.339091
9.518383	0.1	0.344574
9.520050	0.1	0.352085
9.521717	0.1	0.360131
9.523383	0.1	0.368118
9.525050	0.1	0.376523
9.526717	0.1	0.385761
9.528383	0.1	0.395417
9.530050	0.1	0.404060
9.531717	0.1	0.411153
9.533383	0.1	0.418127
9.535050	0.1	0.427544
9.536717	0.1	0.439107
9.538383	0.1	0.448704
9.540050	0.1	0.452697
9.541717	0.1	0.450790
9.543383	0.1	0.445545
9.545050	0.1	0.440240
9.546717	0.1	0.438392
9.548383	0.1	0.441313
9.550050	0.1	0.446916
9.551717	0.1	0.451565
9.553383	0.1	0.453413
9.555050	0.1	0.453770
9.556717	0.1	0.455380
9.558383	0.1	0.459313
9.560050	0.1	0.463724
9.561717	0.1	0.465691
9.563383	0.1	0.464320
9.565050	0.1	0.461936
9.566717	0.1	0.463069
9.568383	0.1	0.470281
9.570050	0.1	0.482678
9.571717	0.1	0.497401
9.573383	0.1	0.512660
9.575050	0.1	0.527561
9.576717	0.1	0.540853
9.578383	0.1	0.550866
9.580050	0.1	0.557005
9.581717	0.1	0.559092
9.583383	0.1	0.557184
9.585050	0.1	0.552714
9.586717	0.1	0.549138
9.588383	0.1	0.549972
9.590050	0.1	0.557184
9.591717	0.1	0.569701
9.593383	0.1	0.583828
9.595050	0.1	0.596106
9.596717	0.1	0.605404
9.598383	0.1	0.613034
9.600050	0.1	0.620544
9.601717	0.1	0.628054
9.603383	0.1	0.634193
9.605050	0.1	0.637114
9.606717	0.1	0.636220
9.608383	0.1	0.632405
9.610050	0.1	0.627518
9.611717	0.1	0.623524
9.613383	0.1	0.623465
9.615050	0.1	0.630200
9.616717	0.1	0.643253
9.618383	0.1	0.658393
9.620050	0.1	0.670731
9.621717	0.1	0.677824
9.623383	0.1	0.680208
9.625050	0.1	0.679970
9.626717	0.1	0.679016
9.628383	0.1	0.677526
9.630050	0.1	0.674367
9.631717	0.1	0.669539
9.633383	0.1	0.665128
9.635050	0.1	0.662684
9.636717	0.1	0.661910
9.638383	0.1	0.662684
9.640050	0.1	0.666380
9.641717	0.1	0.673294
9.643383	0.1	0.681043
9.645050	0.1	0.686824
9.646717	0.1	0.689387
9.648383	0.1	0.689089
9.650050	0.1	0.687659
9.651717	0.1	0.687540
9.653383	0.1	0.690103
9.655050	0.1	0.695169
9.656717	0.1	0.700951
9.658383	0.1	0.704706
9.660050	0.1	0.704110
9.661717	0.1	0.699341
9.663383	0.1	0.692427
9.665050	0.1	0.685036
9.666717	0.1	0.678778
9.668383	0.1	0.676155
9.670050	0.1	0.678837
9.671717	0.1	0.686050
9.673383	0.1	0.695169
9.675050	0.1	0.703991
9.676717	0.1	0.711322
9.678383	0.1	0.716388
9.680050	0.1	0.718713
9.681717	0.1	0.718176
9.683383	0.1	0.715137
9.685050	0.1	0.710249
9.686717	0.1	0.704527
9.688383	0.1	0.699639
9.690050	0.1	0.697494
9.691717	0.1	0.698865
9.693383	0.1	0.702202
9.695050	0.1	0.705123
9.696717	0.1	0.705779
9.698383	0.1	0.703931
9.700050	0.1	0.700533
9.701717	0.1	0.696898
9.703383	0.1	0.693858
9.705050	0.1	0.691474
9.706717	0.1	0.690043
9.708383	0.1	0.690281
9.710050	0.1	0.692129
9.711717	0.1	0.694871
9.713383	0.1	0.697494
9.715050	0.1	0.699461
9.716717	0.1	0.700355
9.718383	0.1	0.699341
9.720050	0.1	0.695527
9.721717	0.1	0.689149
9.723383	0.1	0.682414
9.725050	0.1	0.678837
9.726717	0.1	0.681162
9.728383	0.1	0.688791
9.730050	0.1	0.698924
9.731717	0.1	0.708580
9.733383	0.1	0.715494
9.735050	0.1	0.717521
9.736717	0.1	0.713766
9.738383	0.1	0.706494
9.740050	0.1	0.699401
9.741717	0.1	0.694752
9.743383	0.1	0.692189
9.745050	0.1	0.691235
9.746717	0.1	0.692487
9.748383	0.1	0.696063
9.750050	0.1	0.700653
9.751717	0.1	0.704706
9.753383	0.1	0.707746
9.755050	0.1	0.709713
9.756717	0.1	0.710309
9.758383	0.1	0.710070
9.760050	0.1	0.710011
9.761717	0.1	0.710011
9.763383	0.1	0.709355
9.765050	0.1	0.708580
9.766717	0.1	0.709593
9.768383	0.1	0.713408
9.770050	0.1	0.718355
9.771717	0.1	0.721157
9.773383	0.1	0.720024
9.775050	0.1	0.716090
9.776717	0.1	0.712514
9.778383	0.1	0.711799
9.780050	0.1	0.715196
9.781717	0.1	0.721812
9.783383	0.1	0.728309
9.785050	0.1	0.730574
9.786717	0.1	0.726581
9.788383	0.1	0.717998
9.790050	0.1	0.708401
9.791717	0.1	0.700951
9.793383	0.1	0.696659
9.795050	0.1	0.694990
9.796717	0.1	0.694871
9.798383	0.1	0.695646
9.800050	0.1	0.697374
9.801717	0.1	0.699937
9.803383	0.1	0.702620
9.805050	0.1	0.705481
9.806717	0.1	0.709891
9.808383	0.1	0.715852
9.810050	0.1	0.721514
9.811717	0.1	0.724316
9.813383	0.1	0.722647
9.815050	0.1	0.716925
9.816717	0.1	0.709593
9.818383	0.1	0.704527
9.820050	0.1	0.704587
9.821717	0.1	0.709117
9.823383	0.1	0.714421
9.825050	0.1	0.716746
9.826717	0.1	0.714898
9.828383	0.1	0.710845
9.830050	0.1	0.707746
9.831717	0.1	0.707984
9.833383	0.1	0.711739
9.835050	0.1	0.716686
9.836717	0.1	0.719965
9.838383	0.1	0.719845
9.840050	0.1	0.716031
9.841717	0.1	0.710487
9.843383	0.1	0.705659
9.845050	0.1	0.702322
9.846717	0.1	0.700235
9.848383	0.1	0.698865
9.850050	0.1	0.697315
9.851717	0.1	0.694871
9.853383	0.1	0.692606
9.855050	0.1	0.692904
9.856717	0.1	0.696063
9.858383	0.1	0.700593
9.860050	0.1	0.704587
9.861717	0.1	0.706017
9.863383	0.1	0.702977
9.865050	0.1	0.695109
9.866717	0.1	0.683963
9.868383	0.1	0.672162
9.870050	0.1	0.662267
9.871717	0.1	0.656128
9.873383	0.1	0.655294
9.875050	0.1	0.660420
9.876717	0.1	0.669897
9.878383	0.1	0.679672
9.880050	0.1	0.685871
9.881717	0.1	0.685990
9.883383	0.1	0.679970
9.885050	0.1	0.670612
9.886717	0.1	0.661612
9.888383	0.1	0.655294
9.890050	0.1	0.651240
9.891717	0.1	0.648320
9.893383	0.1	0.646234
9.895050	0.1	0.644922
9.896717	0.1	0.643671
9.898383	0.1	0.642240
9.900050	0.1	0.641584
9.901717	0.1	0.643134
9.903383	0.1	0.646472
9.905050	0.1	0.649154
9.906717	0.1	0.648320
9.908383	0.1	0.643849
9.910050	0.1	0.638723
9.911717	0.1	0.635445
9.913383	0.1	0.633478
9.915050	0.1	0.630438
9.916717	0.1	0.624955
9.918383	0.1	0.618041
9.920050	0.1	0.611067
9.921717	0.1	0.604928
9.923383	0.1	0.599802
9.925050	0.1	0.595868
9.926717	0.1	0.593603
9.928383	0.1	0.592649
9.930050	0.1	0.591517
9.931717	0.1	0.589073
9.933383	0.1	0.586569
9.935050	0.1	0.585735
9.936717	0.1	0.585556
9.938383	0.1	0.583470
9.940050	0.1	0.578582
9.941717	0.1	0.572920
9.943383	0.1	0.568867
9.945050	0.1	0.566304
9.946717	0.1	0.563622
9.948383	0.1	0.559986
9.950050	0.1	0.555992
9.951717	0.1	0.552893
9.953383	0.1	0.551701
9.955050	0.1	0.552177
9.956717	0.1	0.553131
9.958383	0.1	0.552774
9.960050	0.1	0.548661
9.961717	0.1	0.538468
9.963383	0.1	0.521898
9.965050	0.1	0.502825
9.966717	0.1	0.486791
9.968383	0.1	0.478566
9.970050	0.1	0.479639
9.971717	0.1	0.487328
9.973383	0.1	0.496507
9.975050	0.1	0.503004
9.976717	0.1	0.504553
9.978383	0.1	0.501037
9.980050	0.1	0.493825
9.981717	0.1	0.484943
9.983383	0.1	0.476182
9.985050	0.1	0.469029
9.986717	0.1	0.465214
9.988383	0.1	0.466466
9.990050	0.1	0.472724
9.991717	0.1	0.481069
9.993383	0.1	0.487328
9.995050	0.1	0.488699
9.996717	0.1	0.484586
9.998383	0.1	0.476241
10.000050	0.1	0.466824
10.001717	0.1	0.460029
10.003383	0.1	0.457883
10.005050	0.1	0.459909
10.006717	0.1	0.463426
10.008383	0.1	0.464976
10.010050	0.1	0.462532
10.011717	0.1	0.455856
10.013383	0.1	0.446022
10.015050	0.1	0.434995
10.016717	0.1	0.425041
10.018383	0.1	0.418067
10.020050	0.1	0.415862
10.021717	0.1	0.418484
10.023383	0.1	0.423312
10.025050	0.1	0.427127
10.026717	0.1	0.428259
10.028383	0.1	0.426590
10.030050	0.1	0.421941
10.031717	0.1	0.414968
10.033383	0.1	0.408232
10.035050	0.1	0.404000
10.036717	0.1	0.402570
10.038383	0.1	0.403643
10.040050	0.1	0.406683
10.041717	0.1	0.409782
10.043383	0.1	0.410259
10.045050	0.1	0.407159
10.046717	0.1	0.401497
10.048383	0.1	0.394404
10.050050	0.1	0.386536
10.051717	0.1	0.378728
10.053383	0.1	0.372171
10.055050	0.1	0.368655
10.056717	0.1	0.370085
10.058383	0.1	0.375867
10.060050	0.1	0.383198
10.061717	0.1	0.389040
10.063383	0.1	0.391781
10.065050	0.1	0.391543
10.066717	0.1	0.389516
10.068383	0.1	0.387728
10.070050	0.1	0.387013
10.071717	0.1	0.386357
10.073383	0.1	0.384986
10.075050	0.1	0.383973
10.076717	0.1	0.384688
10.078383	0.1	0.386238
10.080050	0.1	0.386894
10.081717	0.1	0.386775
10.083383	0.1	0.386655
10.085050	0.1	0.386238
10.086717	0.1	0.384390
10.088383	0.1	0.380516
10.090050	0.1	0.374973
10.091717	0.1	0.368357
10.093383	0.1	0.362456
10.095050	0.1	0.359237
10.096717	0.1	0.359774
10.098383	0.1	0.363231
10.100050	0.1	0.367701
10.101717	0.1	0.371993
10.103383	0.1	0.376701
10.105050	0.1	0.383317
10.106717	0.1	0.390828
10.108383	0.1	0.396252
10.110050	0.1	0.397563
10.111717	0.1	0.395238
10.113383	0.1	0.390649
10.115050	0.1	0.385165
10.116717	0.1	0.380874
10.118383	0.1	0.378609
10.120050	0.1	0.376582
10.121717	0.1	0.371635
10.123383	0.1	0.363648
10.125050	0.1	0.355840
10.126717	0.1	0.352204
10.128383	0.1	0.354469
10.130050	0.1	0.362217
10.131717	0.1	0.373423
10.133383	0.1	0.384510
10.135050	0.1	0.391603
10.136717	0.1	0.393510
10.138383	0.1	0.391841
10.140050	0.1	0.388265
10.141717	0.1	0.383377
10.143383	0.1	0.377655
10.145050	0.1	0.371337
10.146717	0.1	0.364304
10.148383	0.1	0.356257
10.150050	0.1	0.347376
10.151717	0.1	0.339329
10.153383	0.1	0.335336
10.155050	0.1	0.337839
10.156717	0.1	0.346839
10.158383	0.1	0.360131
10.160050	0.1	0.374556
10.161717	0.1	0.386417
10.163383	0.1	0.392497
10.165050	0.1	0.391245
10.166717	0.1	0.384271
10.168383	0.1	0.374913
10.170050	0.1	0.366330
10.171717	0.1	0.360072
10.173383	0.1	0.356495
10.175050	0.1	0.355423
10.176717	0.1	0.356138
10.178383	0.1	0.357032
10.180050	0.1	0.356555
10.181717	0.1	0.354707
10.183383	0.1	0.353456
10.185050	0.1	0.355005
10.186717	0.1	0.360668
10.188383	0.1	0.369072
10.190050	0.1	0.376642
10.191717	0.1	0.380158
10.193383	0.1	0.379145
10.195050	0.1	0.375211
10.196717	0.1	0.369728
10.198383	0.1	0.363350
10.200050	0.1	0.357509
10.201717	0.1	0.353813
10.203383	0.1	0.352442
10.205050	0.1	0.352383
10.206717	0.1	0.353396
10.208383	0.1	0.356555
10.210050	0.1	0.362813
10.211717	0.1	0.371158
10.213383	0.1	0.378788
10.215050	0.1	0.383556
10.216717	0.1	0.385582
10.218383	0.1	0.385821
10.220050	0.1	0.384629
10.221717	0.1	0.382245
10.223383	0.1	0.379205
10.225050	0.1	0.376582
10.226717	0.1	0.374734
10.228383	0.1	0.372112
10.230050	0.1	0.367701
10.231717	0.1	0.362992
10.233383	0.1	0.360131
10.235050	0.1	0.359714
10.236717	0.1	0.360250
10.238383	0.1	0.360072
10.240050	0.1	0.358105
10.241717	0.1	0.354528
10.243383	0.1	0.350475
10.245050	0.1	0.347853
10.246717	0.1	0.349224
10.248383	0.1	0.355184
10.250050	0.1	0.362933
10.251717	0.1	0.369430
10.253383	0.1	0.373364
10.255050	0.1	0.374019
10.256717	0.1	0.370502
10.258383	0.1	0.363231
10.260050	0.1	0.354171
10.261717	0.1	0.346243
10.263383	0.1	0.342309
10.265050	0.1	0.344217
10.266717	0.1	0.351071
10.268383	0.1	0.360310
10.270050	0.1	0.369966
10.271717	0.1	0.378907
10.273383	0.1	0.385284
10.275050	0.1	0.387430
10.276717	0.1	0.384867
10.278383	0.1	0.378788
10.280050	0.1	0.372052
10.281717	0.1	0.369012
10.283383	0.1	0.372112
10.285050	0.1	0.380218
10.286717	0.1	0.389516
10.288383	0.1	0.396967
10.290050	0.1	0.400603
10.291717	0.1	0.399649
10.293383	0.1	0.395536
10.295050	0.1	0.390053
10.296717	0.1	0.384331
10.298383	0.1	0.380278
10.300050	0.1	0.381291
10.301717	0.1	0.389278
10.303383	0.1	0.401676
10.305050	0.1	0.412703
10.306717	0.1	0.417769
10.308383	0.1	0.416815
10.310050	0.1	0.413060
10.311717	0.1	0.410259
10.313383	0.1	0.410497
10.315050	0.1	0.414193
10.316717	0.1	0.420213
10.318383	0.1	0.426471
10.320050	0.1	0.431299
10.321717	0.1	0.433803
10.323383	0.1	0.434101
10.325050	0.1	0.433683
10.326717	0.1	0.434518
10.328383	0.1	0.437975
10.330050	0.1	0.444531
10.331717	0.1	0.453949
10.333383	0.1	0.464916
10.335050	0.1	0.474930
10.336717	0.1	0.481784
10.338383	0.1	0.485837
10.340050	0.1	0.489771
10.341717	0.1	0.496209
10.343383	0.1	0.505805
10.345050	0.1	0.516951
10.346717	0.1	0.527501
10.348383	0.1	0.536025
10.350050	0.1	0.541866
10.351717	0.1	0.545800
10.353383	0.1	0.549674
10.355050	0.1	0.554681
10.356717	0.1	0.560999
10.358383	0.1	0.568032
10.360050	0.1	0.575423
10.361717	0.1	0.583589
10.363383	0.1	0.593603
10.365050	0.1	0.605345
10.366717	0.1	0.616789
10.368383	0.1	0.625491
10.370050	0.1	0.630617
10.371717	0.1	0.633538
10.373383	0.1	0.636101
10.375050	0.1	0.640154
10.376717	0.1	0.647664
10.378383	0.1	0.659525
10.380050	0.1	0.674665
10.381717	0.1	0.691593
10.383383	0.1	0.709295
10.385050	0.1	0.727236
10.386717	0.1	0.745595
10.388383	0.1	0.764549
10.390050	0.1	0.783622
10.391717	0.1	0.801861
10.393383	0.1	0.818312
10.395050	0.1	0.832915
10.396717	0.1	0.846803
10.398383	0.1	0.861526
10.400050	0.1	0.877798
10.401717	0.1	0.895202
10.403383	0.1	0.913382
10.405050	0.1	0.931799
10.406717	0.1	0.948906
10.408383	0.1	0.963032
10.410050	0.1	0.973642
10.411717	0.1	0.982225
10.413383	0.1	0.991523
10.415050	0.1	1.004100
10.416717	0.1	1.021802
10.418383	0.1	1.045525
10.420050	0.1	1.074314
10.421717	0.1	1.105607
10.423383	0.1	1.137137
10.425050	0.1	1.167476
10.426717	0.1	1.195848
10.428383	0.1	1.221299
10.430050	0.1	1.243532
10.431717	0.1	1.263380
10.433383	0.1	1.282096
10.435050	0.1	1.300812
10.436717	0.1	1.320481
10.438383	0.1	1.341581
10.440050	0.1	1.364350
10.441717	0.1	1.389563
10.443383	0.1	1.417399
10.445050	0.1	1.446128
10.446717	0.1	1.473129
10.448383	0.1	1.496255
10.450050	0.1	1.516163
10.451717	0.1	1.535297
10.453383	0.1	1.555503
10.455050	0.1	1.575649
10.456717	0.1	1.592755
10.458383	0.1	1.605690
10.460050	0.1	1.615882
10.461717	0.1	1.626074
10.463383	0.1	1.637280
10.465050	0.1	1.648784
10.466717	0.1	1.660109
10.468383	0.1	1.672089
10.470050	0.1	1.686156
10.471717	0.1	1.703322
10.473383	0.1	1.722396
10.475050	0.1	1.739919
10.476717	0.1	1.752377
10.478383	0.1	1.758874
10.480050	0.1	1.760125
10.481717	0.1	1.757979
10.483383	0.1	1.756489
10.485050	0.1	1.759708
10.486717	0.1	1.767755
10.488383	0.1	1.777589
10.490050	0.1	1.786411
10.491717	0.1	1.793027
10.493383	0.1	1.798213
10.495050	0.1	1.802743
10.496717	0.1	1.805842
10.498383	0.1	1.806259
10.500050	0.1	1.804233
10.501717	0.1	1.801193
10.503383	0.1	1.798689
10.505050	0.1	1.797676
10.506717	0.1	1.798570
10.508383	0.1	1.800776
10.510050	0.1	1.803994
10.511717	0.1	1.808167
10.513383	0.1	1.813114
10.515050	0.1	1.817703
10.516717	0.1	1.820684
10.518383	0.1	1.821339
10.520050	0.1	1.819015
10.521717	0.1	1.813471
10.523383	0.1	1.806021
10.525050	0.1	1.798749
10.526717	0.1	1.793504
10.528383	0.1	1.791120
10.530050	0.1	1.791895
10.531717	0.1	1.794756
10.533383	0.1	1.797736
10.535050	0.1	1.799166
10.536717	0.1	1.799166
10.538383	0.1	1.798868
10.540050	0.1	1.798570
10.541717	0.1	1.796782
10.543383	0.1	1.792073
10.545050	0.1	1.785696
10.546717	0.1	1.781941
10.548383	0.1	1.784384
10.550050	0.1	1.793265
10.551717	0.1	1.804173
10.553383	0.1	1.811266
10.555050	0.1	1.811326
10.556717	0.1	1.805306
10.558383	0.1	1.796365
10.560050	0.1	1.788139
10.561717	0.1	1.784504
10.563383	0.1	1.787841
10.565050	0.1	1.797378
10.566717	0.1	1.808763
10.568383	0.1	1.816392
10.570050	0.1	1.818061
10.571717	0.1	1.815915
10.573383	0.1	1.813650
10.575050	0.1	1.813412
10.576717	0.1	1.816213
10.578383	0.1	1.822293
10.580050	0.1	1.829803
10.581717	0.1	1.834989
10.583383	0.1	1.835346
10.585050	0.1	1.831591
10.586717	0.1	1.826346
10.588383	0.1	1.822114
10.590050	0.1	1.820386
10.591717	0.1	1.820624
10.593383	0.1	1.821756
10.595050	0.1	1.823604
10.596717	0.1	1.827777
10.598383	0.1	1.835585
10.600050	0.1	1.846254
10.601717	0.1	1.856685
10.603383	0.1	1.863361
10.605050	0.1	1.864374
10.606717	0.1	1.860023
10.608383	0.1	1.852930
10.610050	0.1	1.847208
10.611717	0.1	1.845718
10.613383	0.1	1.849294
10.615050	0.1	1.856923
10.616717	0.1	1.865983
10.618383	0.1	1.872659
10.620050	0.1	1.873613
10.621717	0.1	1.868129
10.623383	0.1	1.859009
10.625050	0.1	1.850247
10.626717	0.1	1.844466
10.628383	0.1	1.842678
10.630050	0.1	1.844406
10.631717	0.1	1.848281
10.633383	0.1	1.852214
10.635050	0.1	1.854420
10.636717	0.1	1.853883
10.638383	0.1	1.850665
10.640050	0.1	1.847088
10.641717	0.1	1.845837
10.643383	0.1	1.847804
10.645050	0.1	1.850426
10.646717	0.1	1.850128
10.648383	0.1	1.845241
10.650050	0.1	1.836658
10.651717	0.1	1.826108
10.653383	0.1	1.815021
10.655050	0.1	1.804412
10.656717	0.1	1.795530
10.658383	0.1	1.789808
10.660050	0.1	1.787007
10.661717	0.1	1.784861
10.663383	0.1	1.780808
10.665050	0.1	1.774609
10.666717	0.1	1.768231
10.668383	0.1	1.763225
10.670050	0.1	1.759589
10.671717	0.1	1.756191
10.673383	0.1	1.751065
10.675050	0.1	1.742482
10.676717	0.1	1.729548
10.678383	0.1	1.711667
10.680050	0.1	1.689673
10.681717	0.1	1.666844
10.683383	0.1	1.648069
10.685050	0.1	1.636148
10.686717	0.1	1.630306
10.688383	0.1	1.627922
10.690050	0.1	1.624882
10.691717	0.1	1.616776
10.693383	0.1	1.601458
10.695050	0.1	1.580358
10.696717	0.1	1.557529
10.698383	0.1	1.537681
10.700050	0.1	1.522958
10.701717	0.1	1.512230
10.703383	0.1	1.502574
10.705050	0.1	1.491428
10.706717	0.1	1.477182
10.708383	0.1	1.459420
10.710050	0.1	1.439035
10.711717	0.1	1.418054
10.713383	0.1	1.398027
10.715050	0.1	1.379192
10.716717	0.1	1.362085
10.718383	0.1	1.346469
10.720050	0.1	1.330793
10.721717	0.1	1.313150
10.723383	0.1	1.293063
10.725050	0.1	1.271844
10.726717	0.1	1.252115
10.728383	0.1	1.236081
10.730050	0.1	1.223564
10.731717	0.1	1.211524
10.733383	0.1	1.196265
10.735050	0.1	1.176417
10.736717	0.1	1.153529
10.738383	0.1	1.129985
10.740050	0.1	1.107752
10.741717	0.1	1.087725
10.743383	0.1	1.070261
10.745050	0.1	1.055062
10.746717	0.1	1.041114
10.748383	0.1	1.026392
10.750050	0.1	1.009524
10.751717	0.1	0.990093
10.753383	0.1	0.968397
10.755050	0.1	0.945211
10.756717	0.1	0.921309
10.758383	0.1	0.897586
10.760050	0.1	0.876248
10.761717	0.1	0.860214
10.763383	0.1	0.850439
10.765050	0.1	0.844777
10.766717	0.1	0.839770
10.768383	0.1	0.833333
10.770050	0.1	0.824690
10.771717	0.1	0.813186
10.773383	0.1	0.797987
10.775050	0.1	0.778616
10.776717	0.1	0.756264
10.778383	0.1	0.734687
10.780050	0.1	0.717521
10.781717	0.1	0.704825
10.783383	0.1	0.693858
10.785050	0.1	0.683487
10.786717	0.1	0.674069
10.788383	0.1	0.665724
10.790050	0.1	0.658512
10.791717	0.1	0.651717
10.793383	0.1	0.643909
10.795050	0.1	0.633597
10.796717	0.1	0.620961
10.798383	0.1	0.607789
10.800050	0.1	0.595927
10.801717	0.1	0.586391
10.803383	0.1	0.580072
10.805050	0.1	0.577390
10.806717	0.1	0.577509
10.808383	0.1	0.576913
10.810050	0.1	0.572562
10.811717	0.1	0.564754
10.813383	0.1	0.555575
10.815050	0.1	0.546217
10.816717	0.1	0.536382
10.818383	0.1	0.526667
10.820050	0.1	0.518382
10.821717	0.1	0.512362
10.823383	0.1	0.508487
10.825050	0.1	0.506401
10.826717	0.1	0.505865
10.828383	0.1	0.506759
10.830050	0.1	0.508547
10.831717	0.1	0.510275
10.833383	0.1	0.511169
10.835050	0.1	0.510812
10.836717	0.1	0.508487
10.838383	0.1	0.503957
10.840050	0.1	0.498831
10.841717	0.1	0.494719
10.843383	0.1	0.491917
10.845050	0.1	0.489235
10.846717	0.1	0.486374
10.848383	0.1	0.483453
10.850050	0.1	0.480294
10.851717	0.1	0.476837
10.853383	0.1	0.473261
10.855050	0.1	0.469506
10.856717	0.1	0.467479
10.858383	0.1	0.469685
10.860050	0.1	0.475168
10.861717	0.1	0.479698
10.863383	0.1	0.481308
10.865050	0.1	0.480950
10.866717	0.1	0.479519
10.868383	0.1	0.476241
10.870050	0.1	0.469923
10.871717	0.1	0.460684
10.873383	0.1	0.451505
10.875050	0.1	0.446975
10.876717	0.1	0.449061
10.878383	0.1	0.456035
10.880050	0.1	0.464797
10.881717	0.1	0.472844
10.883383	0.1	0.478864
10.885050	0.1	0.482976
10.886717	0.1	0.486016
10.888383	0.1	0.488162
10.890050	0.1	0.488222
10.891717	0.1	0.485122
10.893383	0.1	0.479817
10.895050	0.1	0.473499
10.896717	0.1	0.466347
10.898383	0.1	0.458598
10.900050	0.1	0.451565
10.901717	0.1	0.447094
10.903383	0.1	0.446439
10.905050	0.1	0.449181
10.906717	0.1	0.453532
10.908383	0.1	0.457227
10.910050	0.1	0.459254
10.911717	0.1	0.459909
10.913383	0.1	0.459909
10.915050	0.1	0.460386
10.916717	0.1	0.461936
10.918383	0.1	0.463128
10.920050	0.1	0.462353
10.921717	0.1	0.459611
10.923383	0.1	0.455737
10.925050	0.1	0.451386
10.926717	0.1	0.447512
10.928383	0.1	0.445306
10.930050	0.1	0.445545
10.931717	0.1	0.447512
10.933383	0.1	0.449896
10.935050	0.1	0.452399
10.936717	0.1	0.455201
10.938383	0.1	0.458241
10.940050	0.1	0.461161
10.941717	0.1	0.462949
10.943383	0.1	0.461638
10.945050	0.1	0.456333
10.946717	0.1	0.447512
10.948383	0.1	0.436723
10.950050	0.1	0.427008
10.951717	0.1	0.421822
10.953383	0.1	0.422180
10.955050	0.1	0.426590
10.956717	0.1	0.432372
10.958383	0.1	0.436723
10.960050	0.1	0.438094
10.961717	0.1	0.436664
10.963383	0.1	0.433266
10.965050	0.1	0.429451
10.966717	0.1	0.428259
10.968383	0.1	0.432014
10.970050	0.1	0.440180
10.971717	0.1	0.450075
10.973383	0.1	0.459015
10.975050	0.1	0.465274
10.976717	0.1	0.467002
10.978383	0.1	0.463307
10.980050	0.1	0.455380
10.981717	0.1	0.444710
10.983383	0.1	0.431836
10.985050	0.1	0.418007
10.986717	0.1	0.406683
10.988383	0.1	0.401855
10.990050	0.1	0.404835
10.991717	0.1	0.413179
10.993383	0.1	0.422955
10.995050	0.1	0.431180
10.996717	0.1	0.436902
10.998383	0.1	0.439882
11.000050	0.1	0.439584
11.001717	0.1	0.435472
11.003383	0.1	0.428855
11.005050	0.1	0.422716
11.006717	0.1	0.419080
11.008383	0.1	0.416756
11.010050	0.1	0.413597
11.011717	0.1	0.409305
11.013383	0.1	0.405312
11.015050	0.1	0.402927
11.016717	0.1	0.402749
11.018383	0.1	0.404358
11.020050	0.1	0.406027
11.021717	0.1	0.405550
11.023383	0.1	0.402451
11.025050	0.1	0.398278
11.026717	0.1	0.394642
11.028383	0.1	0.392079
11.030050	0.1	0.391483
11.031717	0.1	0.394046
11.033383	0.1	0.400722
11.035050	0.1	0.411749
11.036717	0.1	0.424981
11.038383	0.1	0.436485
11.040050	0.1	0.442684
11.041717	0.1	0.442445
11.043383	0.1	0.437439
11.045050	0.1	0.430524
11.046717	0.1	0.424922
11.048383	0.1	0.422299
11.050050	0.1	0.422359
11.051717	0.1	0.423729
11.053383	0.1	0.424802
11.055050	0.1	0.423491
11.056717	0.1	0.419319
11.058383	0.1	0.414133
11.060050	0.1	0.409961
11.061717	0.1	0.406921
11.063383	0.1	0.403941
11.065050	0.1	0.399828
11.066717	0.1	0.393868
11.068383	0.1	0.387013
11.070050	0.1	0.381827
11.071717	0.1	0.380278
11.073383	0.1	0.383139
11.075050	0.1	0.390708
11.076717	0.1	0.402391
11.078383	0.1	0.416040
11.080050	0.1	0.427604
11.081717	0.1	0.433266
11.083383	0.1	0.431716
11.085050	0.1	0.424564
11.086717	0.1	0.414372
11.088383	0.1	0.403523
11.090050	0.1	0.393748
11.091717	0.1	0.386715
11.093383	0.1	0.382841
11.095050	0.1	0.380576
11.096717	0.1	0.377893
11.098383	0.1	0.374913
11.100050	0.1	0.373721
11.101717	0.1	0.375688
11.103383	0.1	0.380576
11.105050	0.1	0.388861
11.106717	0.1	0.400901
11.108383	0.1	0.413895
11.110050	0.1	0.423491
11.111717	0.1	0.426888
11.113383	0.1	0.424266
11.115050	0.1	0.417829
11.116717	0.1	0.410199
11.118383	0.1	0.403583
11.120050	0.1	0.400007
11.121717	0.1	0.400245
11.123383	0.1	0.402987
11.125050	0.1	0.405729
11.126717	0.1	0.407279
11.128383	0.1	0.408232
11.130050	0.1	0.410557
11.131717	0.1	0.415266
11.133383	0.1	0.421345
11.135050	0.1	0.427067
11.136717	0.1	0.431895
11.138383	0.1	0.436664
11.140050	0.1	0.441492
11.141717	0.1	0.444293
11.143383	0.1	0.443518
11.145050	0.1	0.439942
11.146717	0.1	0.435472
11.148383	0.1	0.431657
11.150050	0.1	0.429094
11.151717	0.1	0.427485
11.153383	0.1	0.426352
11.155050	0.1	0.425518
11.156717	0.1	0.425458
11.158383	0.1	0.426769
11.160050	0.1	0.429153
11.161717	0.1	0.431657
11.163383	0.1	0.433683
11.165050	0.1	0.435174
11.166717	0.1	0.436425
11.168383	0.1	0.438094
11.170050	0.1	0.441134
11.171717	0.1	0.446200
11.173383	0.1	0.451326
11.175050	0.1	0.453591
11.176717	0.1	0.452817
11.178383	0.1	0.451326
11.180050	0.1	0.450790
11.181717	0.1	0.450134
11.183383	0.1	0.447512
11.185050	0.1	0.442266
11.186717	0.1	0.435174
11.188383	0.1	0.428677
11.190050	0.1	0.426710
11.191717	0.1	0.432014
11.193383	0.1	0.443161
11.195050	0.1	0.455856
11.196717	0.1	0.465512
11.198383	0.1	0.469625
11.200050	0.1	0.468969
11.201717	0.1	0.466764
11.203383	0.1	0.465632
11.205050	0.1	0.465870
11.206717	0.1	0.466645
11.208383	0.1	0.467360
11.210050	0.1	0.469029
11.211717	0.1	0.472903
11.213383	0.1	0.479698
11.215050	0.1	0.489950
11.216717	0.1	0.502348
11.218383	0.1	0.514269
11.220050	0.1	0.522733
11.221717	0.1	0.524819
11.223383	0.1	0.518680
11.225050	0.1	0.505269
11.226717	0.1	0.488520
11.228383	0.1	0.472844
11.230050	0.1	0.462472
11.231717	0.1	0.460625
11.233383	0.1	0.467420
11.235050	0.1	0.479460
11.236717	0.1	0.492692
11.238383	0.1	0.505090
11.240050	0.1	0.515461
11.241717	0.1	0.523210
11.243383	0.1	0.528395
11.245050	0.1	0.531614
11.246717	0.1	0.533760
11.248383	0.1	0.535786
11.250050	0.1	0.538170
11.251717	0.1	0.539660
11.253383	0.1	0.538707
11.255050	0.1	0.534117
11.256717	0.1	0.525832
11.258383	0.1	0.515282
11.260050	0.1	0.505209
11.261717	0.1	0.498652
11.263383	0.1	0.497401
11.265050	0.1	0.501812
11.266717	0.1	0.511467
11.268383	0.1	0.524044
11.270050	0.1	0.535667
11.271717	0.1	0.542879
11.273383	0.1	0.544965
11.275050	0.1	0.543237
11.276717	0.1	0.539124
11.278383	0.1	0.533462
11.280050	0.1	0.526845
11.281717	0.1	0.519693
11.283383	0.1	0.512183
11.285050	0.1	0.504911
11.286717	0.1	0.500023
11.288383	0.1	0.499547
11.290050	0.1	0.503242
11.291717	0.1	0.508904
11.293383	0.1	0.514150
11.295050	0.1	0.518143
11.296717	0.1	0.520825
11.298383	0.1	0.522435
11.300050	0.1	0.522792
11.301717	0.1	0.522077
11.303383	0.1	0.520289
11.305050	0.1	0.517190
11.306717	0.1	0.512540
11.308383	0.1	0.506461
11.310050	0.1	0.499308
11.311717	0.1	0.491917
11.313383	0.1	0.486195
11.315050	0.1	0.484288
11.316717	0.1	0.486910
11.318383	0.1	0.492573
11.320050	0.1	0.499070
11.321717	0.1	0.505447
11.323383	0.1	0.511467
11.325050	0.1	0.516474
11.326717	0.1	0.519574
11.328383	0.1	0.520587
11.330050	0.1	0.520527
11.331717	0.1	0.520587
11.333383	0.1	0.521421
11.335050	0.1	0.522137
11.336717	0.1	0.521898
11.338383	0.1	0.521302
11.340050	0.1	0.521779
11.341717	0.1	0.524223
11.343383	0.1	0.527740
11.345050	0.1	0.531197
11.346717	0.1	0.534058
11.348383	0.1	0.536680
11.350050	0.1	0.539422
11.351717	0.1	0.541270
11.353383	0.1	0.539899
11.355050	0.1	0.533998
11.356717	0.1	0.525475
11.358383	0.1	0.518024
11.360050	0.1	0.513852
11.361717	0.1	0.512958
11.363383	0.1	0.513852
11.365050	0.1	0.515163
11.366717	0.1	0.516474
11.368383	0.1	0.518143
11.370050	0.1	0.520110
11.371717	0.1	0.521660
11.373383	0.1	0.522614
11.375050	0.1	0.522554
11.376717	0.1	0.520527
11.378383	0.1	0.515938
11.380050	0.1	0.509620
11.381717	0.1	0.503540
11.383383	0.1	0.499249
11.385050	0.1	0.497878
11.386717	0.1	0.499606
11.388383	0.1	0.504017
11.390050	0.1	0.510395
11.391717	0.1	0.517726
11.393383	0.1	0.524461
11.395050	0.1	0.528455
11.396717	0.1	0.528276
11.398383	0.1	0.524759
11.400050	0.1	0.520468
11.401717	0.1	0.517309
11.403383	0.1	0.515223
11.405050	0.1	0.513554
11.406717	0.1	0.512362
11.408383	0.1	0.511467
11.410050	0.1	0.510752
11.411717	0.1	0.510275
11.413383	0.1	0.509620
11.415050	0.1	0.507712
11.416717	0.1	0.503898
11.418383	0.1	0.499129
11.420050	0.1	0.495136
11.421717	0.1	0.494063
11.423383	0.1	0.496924
11.425050	0.1	0.502050
11.426717	0.1	0.507057
11.428383	0.1	0.511706
11.430050	0.1	0.517190
11.431717	0.1	0.523150
11.433383	0.1	0.527024
11.435050	0.1	0.526607
11.436717	0.1	0.521183
11.438383	0.1	0.511885
11.440050	0.1	0.500381
11.441717	0.1	0.488400
11.443383	0.1	0.477552
11.445050	0.1	0.469327
11.446717	0.1	0.464499
11.448383	0.1	0.463903
11.450050	0.1	0.467598
11.451717	0.1	0.474036
11.453383	0.1	0.480950
11.455050	0.1	0.487447
11.456717	0.1	0.492811
11.458383	0.1	0.495732
11.460050	0.1	0.495613
11.461717	0.1	0.493288
11.463383	0.1	0.488937
11.465050	0.1	0.480711
11.466717	0.1	0.467956
11.468383	0.1	0.452697
11.470050	0.1	0.438571
11.471717	0.1	0.429034
11.473383	0.1	0.426233
11.475050	0.1	0.430167
11.476717	0.1	0.437558
11.478383	0.1	0.444353
11.480050	0.1	0.449181
11.481717	0.1	0.452817
11.483383	0.1	0.454724
11.485050	0.1	0.453591
11.486717	0.1	0.449121
11.488383	0.1	0.442922
11.490050	0.1	0.436604
11.491717	0.1	0.431120
11.493383	0.1	0.426054
11.495050	0.1	0.420511
11.496717	0.1	0.414550
11.498383	0.1	0.409663
11.500050	0.1	0.407577
11.501717	0.1	0.409424
11.503383	0.1	0.413716
11.505050	0.1	0.416875
11.506717	0.1	0.416577
11.508383	0.1	0.412285
11.510050	0.1	0.404120
11.511717	0.1	0.392437
11.513383	0.1	0.378847
11.515050	0.1	0.366986
11.516717	0.1	0.360131
11.518383	0.1	0.358701
11.520050	0.1	0.361323
11.521717	0.1	0.366449
11.523383	0.1	0.372112
11.525050	0.1	0.376284
11.526717	0.1	0.378132
11.528383	0.1	0.377774
11.530050	0.1	0.375569
11.531717	0.1	0.371933
11.533383	0.1	0.367403
11.535050	0.1	0.362754
11.536717	0.1	0.359237
11.538383	0.1	0.357628
11.540050	0.1	0.356793
11.541717	0.1	0.354826
11.543383	0.1	0.351429
11.545050	0.1	0.348151
11.546717	0.1	0.346661
11.548383	0.1	0.347257
11.550050	0.1	0.348866
11.551717	0.1	0.350475
11.553383	0.1	0.351727
11.555050	0.1	0.352860
11.556717	0.1	0.353694
11.558383	0.1	0.353396
11.560050	0.1	0.352263
11.561717	0.1	0.351310
11.563383	0.1	0.351250
11.565050	0.1	0.352025
11.566717	0.1	0.353277
11.568383	0.1	0.354767
11.570050	0.1	0.356257
11.571717	0.1	0.357032
11.573383	0.1	0.355840
11.575050	0.1	0.353277
11.576717	0.1	0.351131
11.578383	0.1	0.350535
11.580050	0.1	0.351131
11.581717	0.1	0.351787
11.583383	0.1	0.351071
11.585050	0.1	0.349164
11.586717	0.1	0.346959
11.588383	0.1	0.345349
11.590050	0.1	0.345171
11.591717	0.1	0.347555
11.593383	0.1	0.352919
11.595050	0.1	0.359595
11.596717	0.1	0.363708
11.598383	0.1	0.362158
11.600050	0.1	0.354826
11.601717	0.1	0.345111
11.603383	0.1	0.337541
11.605050	0.1	0.335276
11.606717	0.1	0.338376
11.608383	0.1	0.343978
11.610050	0.1	0.348926
11.611717	0.1	0.352204
11.613383	0.1	0.354469
11.615050	0.1	0.355542
11.616717	0.1	0.354588
11.618383	0.1	0.351250
11.620050	0.1	0.346482
11.621717	0.1	0.341535
11.623383	0.1	0.337303
11.625050	0.1	0.334740
11.626717	0.1	0.335634
11.628383	0.1	0.340760
11.630050	0.1	0.348806
11.631717	0.1	0.357032
11.633383	0.1	0.363171
11.635050	0.1	0.365078
11.636717	0.1	0.362337
11.638383	0.1	0.356734
11.640050	0.1	0.350893
11.641717	0.1	0.346124
11.643383	0.1	0.341833
11.645050	0.1	0.337422
11.646717	0.1	0.334024
11.648383	0.1	0.333369
11.650050	0.1	0.335097
11.651717	0.1	0.337303
11.653383	0.1	0.338912
11.655050	0.1	0.340283
11.656717	0.1	0.341892
11.658383	0.1	0.343502
11.660050	0.1	0.345111
11.661717	0.1	0.346661
11.663383	0.1	0.348747
11.665050	0.1	0.352085
11.666717	0.1	0.356972
11.668383	0.1	0.362098
11.670050	0.1	0.365496
11.671717	0.1	0.365675
11.673383	0.1	0.361681
11.675050	0.1	0.354886
11.676717	0.1	0.349820
11.678383	0.1	0.349998
11.680050	0.1	0.355303
11.681717	0.1	0.363469
11.683383	0.1	0.371695
11.685050	0.1	0.377595
11.686717	0.1	0.379562
11.688383	0.1	0.377715
11.690050	0.1	0.373662
11.691717	0.1	0.368834
11.693383	0.1	0.364363
11.695050	0.1	0.361323
11.696717	0.1	0.359714
11.698383	0.1	0.358224
11.700050	0.1	0.356019
11.701717	0.1	0.353396
11.703383	0.1	0.350833
11.705050	0.1	0.348687
11.706717	0.1	0.347793
11.708383	0.1	0.349581
11.710050	0.1	0.354171
11.711717	0.1	0.359952
11.713383	0.1	0.364482
11.715050	0.1	0.366926
11.716717	0.1	0.367463
11.718383	0.1	0.366032
11.720050	0.1	0.363290
11.721717	0.1	0.360012
11.723383	0.1	0.356019
11.725050	0.1	0.350893
11.726717	0.1	0.345290
11.728383	0.1	0.340402
11.730050	0.1	0.337601
11.731717	0.1	0.338018
11.733383	0.1	0.341117
11.735050	0.1	0.345290
11.736717	0.1	0.349224
11.738383	0.1	0.352204
11.740050	0.1	0.354171
11.741717	0.1	0.355542
11.743383	0.1	0.356913
11.745050	0.1	0.358164
11.746717	0.1	0.358164
11.748383	0.1	0.356257
11.750050	0.1	0.352502
11.751717	0.1	0.347614
11.753383	0.1	0.343442
11.755050	0.1	0.342190
11.756717	0.1	0.345230
11.758383	0.1	0.352144
11.760050	0.1	0.360429
11.761717	0.1	0.366628
11.763383	0.1	0.368118
11.765050	0.1	0.364482
11.766717	0.1	0.357926
11.768383	0.1	0.350773
11.770050	0.1	0.343323
11.771717	0.1	0.335693
11.773383	0.1	0.328958
11.775050	0.1	0.325382
11.776717	0.1	0.326872
11.778383	0.1	0.333726
11.780050	0.1	0.343680
11.781717	0.1	0.353038
11.783383	0.1	0.359297
11.785050	0.1	0.362098
11.786717	0.1	0.362158
11.788383	0.1	0.360131
11.790050	0.1	0.356853
11.791717	0.1	0.353336
11.793383	0.1	0.349224
11.795050	0.1	0.343442
11.796717	0.1	0.336528
11.798383	0.1	0.330806
11.800050	0.1	0.328243
11.801717	0.1	0.329375
11.803383	0.1	0.334680
11.805050	0.1	0.344038
11.806717	0.1	0.355184
11.808383	0.1	0.364840
11.810050	0.1	0.370681
11.811717	0.1	0.373006
11.813383	0.1	0.373244
11.815050	0.1	0.372469
11.816717	0.1	0.369787
11.818383	0.1	0.363708
11.820050	0.1	0.354588
11.821717	0.1	0.345886
11.823383	0.1	0.340700
11.825050	0.1	0.339210
11.826717	0.1	0.340223
11.828383	0.1	0.342608
11.830050	0.1	0.345767
11.831717	0.1	0.349462
11.833383	0.1	0.353217
11.835050	0.1	0.356078
11.836717	0.1	0.357807
11.838383	0.1	0.358343
11.840050	0.1	0.357807
11.841717	0.1	0.357211
11.843383	0.1	0.357330
11.845050	0.1	0.357389
11.846717	0.1	0.356197
11.848383	0.1	0.354409
11.850050	0.1	0.354111
11.851717	0.1	0.357091
11.853383	0.1	0.362992
11.855050	0.1	0.369191
11.856717	0.1	0.372350
11.858383	0.1	0.370324
11.860050	0.1	0.363529
11.861717	0.1	0.354707
11.863383	0.1	0.348032
11.865050	0.1	0.347734
11.866717	0.1	0.355363
11.868383	0.1	0.367939
11.870050	0.1	0.379741
11.871717	0.1	0.386775
11.873383	0.1	0.389218
11.875050	0.1	0.389397
11.876717	0.1	0.388145
11.878383	0.1	0.384510
11.880050	0.1	0.377238
11.881717	0.1	0.366628
11.883383	0.1	0.354826
11.885050	0.1	0.345707
11.886717	0.1	0.342309
11.888383	0.1	0.345290
11.890050	0.1	0.352383
11.891717	0.1	0.360310
11.893383	0.1	0.366747
11.895050	0.1	0.370383
11.896717	0.1	0.369728
11.898383	0.1	0.364959
11.900050	0.1	0.358820
11.901717	0.1	0.354052
11.903383	0.1	0.351012
11.905050	0.1	0.349581
11.906717	0.1	0.350952
11.908383	0.1	0.356674
11.910050	0.1	0.366926
11.911717	0.1	0.379384
11.913383	0.1	0.390530
11.915050	0.1	0.397861
11.916717	0.1	0.400960
11.918383	0.1	0.400722
11.920050	0.1	0.399172
11.921717	0.1	0.398934
11.923383	0.1	0.401378
11.925050	0.1	0.405312
11.926717	0.1	0.409186
11.928383	0.1	0.412226
11.930050	0.1	0.413537
11.931717	0.1	0.412107
11.933383	0.1	0.407934
11.935050	0.1	0.402391
11.936717	0.1	0.397265
11.938383	0.1	0.393331
11.940050	0.1	0.390410
11.941717	0.1	0.388861
11.943383	0.1	0.390112
11.945050	0.1	0.394940
11.946717	0.1	0.401557
11.948383	0.1	0.406086
11.950050	0.1	0.405967
11.951717	0.1	0.402272
11.953383	0.1	0.397563
11.955050	0.1	0.393927
11.956717	0.1	0.392497
11.958383	0.1	0.393629
11.960050	0.1	0.397325
11.961717	0.1	0.402570
11.963383	0.1	0.407815
11.965050	0.1	0.412226
11.966717	0.1	0.416160
11.968383	0.1	0.420213
11.970050	0.1	0.424206
11.971717	0.1	0.427783
11.973383	0.1	0.430822
11.975050	0.1	0.432670
11.976717	0.1	0.432789
11.978383	0.1	0.431776
11.980050	0.1	0.430405
11.981717	0.1	0.427902
11.983383	0.1	0.424266
11.985050	0.1	0.421107
11.986717	0.1	0.420153
11.988383	0.1	0.421047
11.990050	0.1	0.422120
11.991717	0.1	0.422478
11.993383	0.1	0.423014
11.995050	0.1	0.425279
11.996717	0.1	0.429571
11.998383	0.1	0.434935
12.000050	0.1	0.440419
12.001717	0.1	0.446141
12.003383	0.1	0.452518
12.005050	0.1	0.458896
12.006717	0.1	0.463128
12.008383	0.1	0.462830
12.010050	0.1	0.458598
12.011717	0.1	0.453293
12.013383	0.1	0.449002
12.015050	0.1	0.446379
12.016717	0.1	0.446320
12.018383	0.1	0.449061
12.020050	0.1	0.453532
12.021717	0.1	0.458121
12.023383	0.1	0.462353
12.025050	0.1	0.466347
12.026717	0.1	0.469863
12.028383	0.1	0.472546
12.030050	0.1	0.474870
12.031717	0.1	0.477731
12.033383	0.1	0.480950
12.035050	0.1	0.482857
12.036717	0.1	0.482917
12.038383	0.1	0.482202
12.040050	0.1	0.482261
12.041717	0.1	0.484109
12.043383	0.1	0.486970
12.045050	0.1	0.489712
12.046717	0.1	0.492334
12.048383	0.1	0.495076
12.050050	0.1	0.496924
12.051717	0.1	0.497222
12.053383	0.1	0.497580
12.055050	0.1	0.499964
12.056717	0.1	0.504851
12.058383	0.1	0.510275
12.060050	0.1	0.513613
12.061717	0.1	0.514030
12.063383	0.1	0.512719
12.065050	0.1	0.511527
12.066717	0.1	0.512302
12.068383	0.1	0.516653
12.070050	0.1	0.524163
12.071717	0.1	0.532806
12.073383	0.1	0.539959
12.075050	0.1	0.544071
12.076717	0.1	0.544727
12.078383	0.1	0.542939
12.080050	0.1	0.540733
12.081717	0.1	0.539839
12.083383	0.1	0.540555
12.085050	0.1	0.542581
12.086717	0.1	0.546753
12.088383	0.1	0.554323
12.090050	0.1	0.564516
12.091717	0.1	0.574052
12.093383	0.1	0.579596
12.095050	0.1	0.580788
12.096717	0.1	0.579178
12.098383	0.1	0.576019
12.100050	0.1	0.571728
12.101717	0.1	0.567615
12.103383	0.1	0.566423
12.105050	0.1	0.571072
12.106717	0.1	0.581980
12.108383	0.1	0.595868
12.110050	0.1	0.608504
12.111717	0.1	0.617623
12.113383	0.1	0.623822
12.115050	0.1	0.628710
12.116717	0.1	0.632942
12.118383	0.1	0.635684
12.120050	0.1	0.636458
12.121717	0.1	0.636995
12.123383	0.1	0.639975
12.125050	0.1	0.646293
12.126717	0.1	0.654042
12.128383	0.1	0.659883
12.130050	0.1	0.662446
12.131717	0.1	0.662267
12.133383	0.1	0.660300
12.135050	0.1	0.657976
12.136717	0.1	0.657380
12.138383	0.1	0.660479
12.140050	0.1	0.667095
12.141717	0.1	0.675082
12.143383	0.1	0.683069
12.145050	0.1	0.691474
12.146717	0.1	0.700235
12.148383	0.1	0.707090
12.150050	0.1	0.710428
12.151717	0.1	0.711143
12.153383	0.1	0.711083
12.155050	0.1	0.711918
12.156717	0.1	0.715792
12.158383	0.1	0.725389
12.160050	0.1	0.740826
12.161717	0.1	0.757754
12.163383	0.1	0.770569
12.165050	0.1	0.776291
12.166717	0.1	0.775814
12.168383	0.1	0.771701
12.170050	0.1	0.766337
12.171717	0.1	0.761151
12.173383	0.1	0.757813
12.175050	0.1	0.757933
12.176717	0.1	0.761747
12.178383	0.1	0.768065
12.180050	0.1	0.775576
12.181717	0.1	0.784338
12.183383	0.1	0.795126
12.185050	0.1	0.807881
12.186717	0.1	0.820935
12.188383	0.1	0.831842
12.190050	0.1	0.839472
12.191717	0.1	0.844240
12.193383	0.1	0.846624
12.195050	0.1	0.845909
12.196717	0.1	0.842512
12.198383	0.1	0.839591
12.200050	0.1	0.841618
12.201717	0.1	0.850141
12.203383	0.1	0.862956
12.205050	0.1	0.876308
12.206717	0.1	0.888765
12.208383	0.1	0.900507
12.210050	0.1	0.911772
12.211717	0.1	0.921667
12.213383	0.1	0.929654
12.215050	0.1	0.935912
12.216717	0.1	0.940800
12.218383	0.1	0.943840
12.220050	0.1	0.945091
12.221717	0.1	0.945747
12.223383	0.1	0.946820
12.225050	0.1	0.948131
12.226717	0.1	0.948906
12.228383	0.1	0.949800
12.230050	0.1	0.952959
12.231717	0.1	0.960112
12.233383	0.1	0.970483
12.235050	0.1	0.982225
12.236717	0.1	0.993371
12.238383	0.1	1.003563
12.240050	0.1	1.013875
12.241717	0.1	1.025200
12.243383	0.1	1.036882
12.245050	0.1	1.047492
12.246717	0.1	1.057446
12.248383	0.1	1.067936
12.250050	0.1	1.079142
12.251717	0.1	1.090467
12.253383	0.1	1.101136
12.255050	0.1	1.110315
12.256717	0.1	1.116991
12.258383	0.1	1.122117
12.260050	0.1	1.127958
12.261717	0.1	1.136005
12.263383	0.1	1.146376
12.265050	0.1	1.158059
12.266717	0.1	1.169682
12.268383	0.1	1.180112
12.270050	0.1	1.189411
12.271717	0.1	1.197696
12.273383	0.1	1.204729
12.275050	0.1	1.210749
12.276717	0.1	1.217246
12.278383	0.1	1.225352
12.280050	0.1	1.235426
12.281717	0.1	1.247943
12.283383	0.1	1.262486
12.285050	0.1	1.277447
12.286717	0.1	1.291335
12.288383	0.1	1.303673
12.290050	0.1	1.314938
12.291717	0.1	1.325488
12.293383	0.1	1.334488
12.295050	0.1	1.340628
12.296717	0.1	1.343906
12.298383	0.1	1.346588
12.300050	0.1	1.351655
12.301717	0.1	1.361013
12.303383	0.1	1.374006
12.305050	0.1	1.388848
12.306717	0.1	1.403928
12.308383	0.1	1.418948
12.310050	0.1	1.434684
12.311717	0.1	1.451194
12.313383	0.1	1.467228
12.315050	0.1	1.481176
12.316717	0.1	1.491726
12.318383	0.1	1.498461
12.320050	0.1	1.502395
12.321717	0.1	1.505852
12.323383	0.1	1.510739
12.325050	0.1	1.517117
12.326717	0.1	1.524270
12.328383	0.1	1.531720
12.330050	0.1	1.539230
12.331717	0.1	1.546979
12.333383	0.1	1.555503
12.335050	0.1	1.564801
12.336717	0.1	1.574457
12.338383	0.1	1.584709
12.340050	0.1	1.596868
12.341717	0.1	1.610220
12.343383	0.1	1.621604
12.345050	0.1	1.628399
12.346717	0.1	1.630426
12.348383	0.1	1.629293
12.350050	0.1	1.627326
12.351717	0.1	1.627624
12.353383	0.1	1.632154
12.355050	0.1	1.640022
12.356717	0.1	1.647294
12.358383	0.1	1.651764
12.360050	0.1	1.655281
12.361717	0.1	1.661182
12.363383	0.1	1.670897
12.365050	0.1	1.683593
12.366717	0.1	1.696587
12.368383	0.1	1.707852
12.370050	0.1	1.717091
12.371717	0.1	1.724362
12.373383	0.1	1.729369
12.375050	0.1	1.731873
12.376717	0.1	1.733482
12.378383	0.1	1.736820
12.380050	0.1	1.743436
12.381717	0.1	1.752317
12.383383	0.1	1.760721
12.385050	0.1	1.765728
12.386717	0.1	1.765788
12.388383	0.1	1.761854
12.390050	0.1	1.756787
12.391717	0.1	1.753211
12.393383	0.1	1.752138
12.395050	0.1	1.753330
12.396717	0.1	1.756251
12.398383	0.1	1.760721
12.400050	0.1	1.766861
12.401717	0.1	1.773775
12.403383	0.1	1.779914
12.405050	0.1	1.784265
12.406717	0.1	1.787365
12.408383	0.1	1.790285
12.410050	0.1	1.792848
12.411717	0.1	1.794100
12.413383	0.1	1.793623
12.415050	0.1	1.792789
12.416717	0.1	1.793742
12.418383	0.1	1.796663
12.420050	0.1	1.800478
12.421717	0.1	1.804948
12.423383	0.1	1.810551
12.425050	0.1	1.816809
12.426717	0.1	1.822114
12.428383	0.1	1.824558
12.430050	0.1	1.823545
12.431717	0.1	1.821041
12.433383	0.1	1.820088
12.435050	0.1	1.822591
12.436717	0.1	1.828909
12.438383	0.1	1.837850
12.440050	0.1	1.846731
12.441717	0.1	1.852810
12.443383	0.1	1.855373
12.445050	0.1	1.854777
12.446717	0.1	1.851559
12.448383	0.1	1.846254
12.450050	0.1	1.839161
12.451717	0.1	1.830161
12.453383	0.1	1.820386
12.455050	0.1	1.811922
12.456717	0.1	1.806319
12.458383	0.1	1.804292
12.460050	0.1	1.805365
12.461717	0.1	1.808047
12.463383	0.1	1.811862
12.465050	0.1	1.816988
12.466717	0.1	1.822114
12.468383	0.1	1.824737
12.470050	0.1	1.823008
12.471717	0.1	1.817286
12.473383	0.1	1.809478
12.475050	0.1	1.800656
12.476717	0.1	1.791120
12.478383	0.1	1.781046
12.480050	0.1	1.770735
12.481717	0.1	1.760423
12.483383	0.1	1.750290
12.485050	0.1	1.740515
12.486717	0.1	1.731932
12.488383	0.1	1.725614
12.490050	0.1	1.722455
12.491717	0.1	1.722872
12.493383	0.1	1.725316
12.495050	0.1	1.726329
12.496717	0.1	1.721680
12.498383	0.1	1.710236
12.500050	0.1	1.694501
12.501717	0.1	1.677692
12.503383	0.1	1.661003
12.505050	0.1	1.645386
12.506717	0.1	1.632810
12.508383	0.1	1.624405
12.510050	0.1	1.618683
12.511717	0.1	1.613736
12.513383	0.1	1.608968
12.515050	0.1	1.604080
12.516717	0.1	1.597643
12.518383	0.1	1.588583
12.520050	0.1	1.576960
12.521717	0.1	1.563847
12.523383	0.1	1.550436
12.525050	0.1	1.536965
12.526717	0.1	1.522958
12.528383	0.1	1.509070
12.530050	0.1	1.498282
12.531717	0.1	1.492858
12.533383	0.1	1.491785
12.535050	0.1	1.491487
12.536717	0.1	1.488924
12.538383	0.1	1.483142
12.540050	0.1	1.474142
12.541717	0.1	1.461089
12.543383	0.1	1.444101
12.545050	0.1	1.424849
12.546717	0.1	1.405418
12.548383	0.1	1.387239
12.550050	0.1	1.371622
12.551717	0.1	1.359403
12.553383	0.1	1.350820
12.555050	0.1	1.344740
12.556717	0.1	1.340330
12.558383	0.1	1.337648
12.560050	0.1	1.336873
12.561717	0.1	1.336992
12.563383	0.1	1.336813
12.565050	0.1	1.336038
12.566717	0.1	1.335859
12.568383	0.1	1.336813
12.570050	0.1	1.337886
12.571717	0.1	1.337886
12.573383	0.1	1.335442
12.575050	0.1	1.329303
12.576717	0.1	1.319766
12.578383	0.1	1.309037
12.580050	0.1	1.299143
12.581717	0.1	1.291156
12.583383	0.1	1.286388
12.585050	0.1	1.286328
12.586717	0.1	1.290858
12.588383	0.1	1.297891
12.590050	0.1	1.304209
12.591717	0.1	1.306653
12.593383	0.1	1.303494
12.595050	0.1	1.295567
12.596717	0.1	1.285195
12.598383	0.1	1.274884
12.600050	0.1	1.266480
12.601717	0.1	1.260459
12.603383	0.1	1.257062
12.605050	0.1	1.257360
12.606717	0.1	1.262426
12.608383	0.1	1.271665
12.610050	0.1	1.282513
12.611717	0.1	1.291514
12.613383	0.1	1.296222
12.615050	0.1	1.295984
12.616717	0.1	1.292110
12.618383	0.1	1.286805
12.620050	0.1	1.281321
12.621717	0.1	1.276076
12.623383	0.1	1.271546
12.625050	0.1	1.268804
12.626717	0.1	1.268327
12.628383	0.1	1.269460
12.630050	0.1	1.271248
12.631717	0.1	1.272500
12.633383	0.1	1.271904
12.635050	0.1	1.267672
12.636717	0.1	1.257837
12.638383	0.1	1.241982
12.640050	0.1	1.222849
12.641717	0.1	1.205504
12.643383	0.1	1.193523
12.645050	0.1	1.186788
12.646717	0.1	1.182854
12.648383	0.1	1.179516
12.650050	0.1	1.175344
12.651717	0.1	1.169920
12.653383	0.1	1.164436
12.655050	0.1	1.160860
12.656717	0.1	1.159966
12.658383	0.1	1.160383
12.660050	0.1	1.160145
12.661717	0.1	1.157820
12.663383	0.1	1.152456
12.665050	0.1	1.144171
12.666717	0.1	1.133978
12.668383	0.1	1.122773
12.670050	0.1	1.110315
12.671717	0.1	1.096845
12.673383	0.1	1.083613
12.675050	0.1	1.071453
12.676717	0.1	1.060963
12.678383	0.1	1.052618
12.680050	0.1	1.046240
12.681717	0.1	1.041234
12.683383	0.1	1.038015
12.685050	0.1	1.037121
12.686717	0.1	1.037538
12.688383	0.1	1.036942
12.690050	0.1	1.033545
12.691717	0.1	1.026750
12.693383	0.1	1.017153
12.695050	0.1	1.006305
12.696717	0.1	0.996888
12.698383	0.1	0.991046
12.700050	0.1	0.988603
12.701717	0.1	0.987172
12.703383	0.1	0.984490
12.705050	0.1	0.980377
12.706717	0.1	0.976324
12.708383	0.1	0.973344
12.710050	0.1	0.970006
12.711717	0.1	0.963688
12.713383	0.1	0.953853
12.715050	0.1	0.942111
12.716717	0.1	0.930965
12.718383	0.1	0.921905
12.720050	0.1	0.915170
12.721717	0.1	0.909269
12.723383	0.1	0.903428
12.725050	0.1	0.898361
12.726717	0.1	0.894785
12.728383	0.1	0.891686
12.730050	0.1	0.887632
12.731717	0.1	0.882804
12.733383	0.1	0.878036
12.735050	0.1	0.873089
12.736717	0.1	0.866771
12.738383	0.1	0.860035
12.740050	0.1	0.855565
12.741717	0.1	0.853956
12.743383	0.1	0.852466
12.745050	0.1	0.848293
12.746717	0.1	0.841498
12.748383	0.1	0.833571
12.750050	0.1	0.825763
12.751717	0.1	0.818431
12.753383	0.1	0.811040
12.755050	0.1	0.803232
12.756717	0.1	0.795484
12.758383	0.1	0.788748
12.760050	0.1	0.783145
12.761717	0.1	0.778556
12.763383	0.1	0.775039
12.765050	0.1	0.773191
12.766717	0.1	0.773490
12.768383	0.1	0.775814
12.770050	0.1	0.779152
12.771717	0.1	0.781953
12.773383	0.1	0.782192
12.775050	0.1	0.778854
12.776717	0.1	0.771344
12.778383	0.1	0.759542
12.780050	0.1	0.744998
12.781717	0.1	0.730634
12.783383	0.1	0.719369
12.785050	0.1	0.712454
12.786717	0.1	0.709236
12.788383	0.1	0.708342
12.790050	0.1	0.709057
12.791717	0.1	0.711620
12.793383	0.1	0.716507
12.795050	0.1	0.723004
12.796717	0.1	0.729561
12.798383	0.1	0.734568
12.800050	0.1	0.736237
12.801717	0.1	0.732422
12.803383	0.1	0.722468
12.805050	0.1	0.708282
12.806717	0.1	0.693619
12.808383	0.1	0.681758
12.810050	0.1	0.674486
12.811717	0.1	0.671208
12.813383	0.1	0.670195
12.815050	0.1	0.669539
12.816717	0.1	0.667512
12.818383	0.1	0.663340
12.820050	0.1	0.658989
12.821717	0.1	0.656962
12.823383	0.1	0.657558
12.825050	0.1	0.659227
12.826717	0.1	0.660420
12.828383	0.1	0.659704
12.830050	0.1	0.656903
12.831717	0.1	0.653327
12.833383	0.1	0.650525
12.835050	0.1	0.648439
12.836717	0.1	0.645340
12.838383	0.1	0.640214
12.840050	0.1	0.634491
12.841717	0.1	0.630975
12.843383	0.1	0.631690
12.845050	0.1	0.635743
12.846717	0.1	0.640571
12.848383	0.1	0.643551
12.850050	0.1	0.644267
12.851717	0.1	0.644386
12.853383	0.1	0.645995
12.855050	0.1	0.649452
12.856717	0.1	0.652671
12.858383	0.1	0.653803
12.860050	0.1	0.652790
12.861717	0.1	0.650406
12.863383	0.1	0.647724
12.865050	0.1	0.644743
12.866717	0.1	0.640333
12.868383	0.1	0.634730
12.870050	0.1	0.630677
12.871717	0.1	0.630975
12.873383	0.1	0.635743
12.875050	0.1	0.642479
12.876717	0.1	0.648260
12.878383	0.1	0.651002
12.880050	0.1	0.650764
12.881717	0.1	0.648499
12.883383	0.1	0.644922
12.885050	0.1	0.640512
12.886717	0.1	0.636995
12.888383	0.1	0.636578
12.890050	0.1	0.640452
12.891717	0.1	0.646591
12.893383	0.1	0.651896
12.895050	0.1	0.653863
12.896717	0.1	0.651479
12.898383	0.1	0.645578
12.900050	0.1	0.639677
12.901717	0.1	0.636995
12.903383	0.1	0.637531
12.905050	0.1	0.638723
12.906717	0.1	0.638425
12.908383	0.1	0.635803
12.910050	0.1	0.631213
12.911717	0.1	0.626683
12.913383	0.1	0.624418
12.915050	0.1	0.625193
12.916717	0.1	0.628114
12.918383	0.1	0.632286
12.920050	0.1	0.637054
12.921717	0.1	0.642121
12.923383	0.1	0.646472
12.925050	0.1	0.648320
12.926717	0.1	0.645816
12.928383	0.1	0.639200
12.930050	0.1	0.630915
12.931717	0.1	0.624120
12.933383	0.1	0.621200
12.935050	0.1	0.623822
12.936717	0.1	0.631511
12.938383	0.1	0.641584
12.940050	0.1	0.650525
12.941717	0.1	0.656426
12.943383	0.1	0.658691
12.945050	0.1	0.656903
12.946717	0.1	0.651181
12.948383	0.1	0.643134
12.950050	0.1	0.635266
12.951717	0.1	0.628531
12.953383	0.1	0.623107
12.955050	0.1	0.619292
12.956717	0.1	0.618100
12.958383	0.1	0.620186
12.960050	0.1	0.625610
12.961717	0.1	0.633180
12.963383	0.1	0.640214
12.965050	0.1	0.643373
12.966717	0.1	0.640690
12.968383	0.1	0.632227
12.970050	0.1	0.620723
12.971717	0.1	0.611067
12.973383	0.1	0.607610
12.975050	0.1	0.611484
12.976717	0.1	0.620604
12.978383	0.1	0.631571
12.980050	0.1	0.641108
12.981717	0.1	0.646114
12.983383	0.1	0.644624
12.985050	0.1	0.636816
12.986717	0.1	0.625432
12.988383	0.1	0.614584
12.990050	0.1	0.608146
12.991717	0.1	0.608742
12.993383	0.1	0.617147
12.995050	0.1	0.631571
12.996717	0.1	0.648201
12.998383	0.1	0.662088
13.000050	0.1	0.668585
13.001717	0.1	0.666380
13.003383	0.1	0.658631
13.005050	0.1	0.649750
13.006717	0.1	0.642061
13.008383	0.1	0.636101
13.010050	0.1	0.633001
13.011717	0.1	0.634491
13.013383	0.1	0.640035
13.015050	0.1	0.647605
13.016717	0.1	0.654936
13.018383	0.1	0.660718
13.020050	0.1	0.663757
13.021717	0.1	0.663757
13.023383	0.1	0.661850
13.025050	0.1	0.661016
13.026717	0.1	0.662983
13.028383	0.1	0.667095
13.030050	0.1	0.671148
13.031717	0.1	0.673115
13.033383	0.1	0.671864
13.035050	0.1	0.667453
13.036717	0.1	0.660241
13.038383	0.1	0.650704
13.040050	0.1	0.640690
13.041717	0.1	0.634253
13.043383	0.1	0.635088
13.045050	0.1	0.642955
13.046717	0.1	0.653923
13.048383	0.1	0.664175
13.050050	0.1	0.672519
13.051717	0.1	0.678659
13.053383	0.1	0.682473
13.055050	0.1	0.683069
13.056717	0.1	0.680208
13.058383	0.1	0.675559
13.060050	0.1	0.672698
13.061717	0.1	0.674248
13.063383	0.1	0.680506
13.065050	0.1	0.688851
13.066717	0.1	0.696242
13.068383	0.1	0.700951
13.070050	0.1	0.702977
13.071717	0.1	0.704289
13.073383	0.1	0.707150
13.075050	0.1	0.712454
13.076717	0.1	0.719190
13.078383	0.1	0.725389
13.080050	0.1	0.728786
13.081717	0.1	0.728488
13.083383	0.1	0.725389
13.085050	0.1	0.721157
13.086717	0.1	0.717521
13.088383	0.1	0.715673
13.090050	0.1	0.716448
13.091717	0.1	0.720441
13.093383	0.1	0.727952
13.095050	0.1	0.738084
13.096717	0.1	0.748575
13.098383	0.1	0.757396
13.100050	0.1	0.764370
13.101717	0.1	0.770152
13.103383	0.1	0.774443
13.105050	0.1	0.777423
13.106717	0.1	0.780404
13.108383	0.1	0.784516
13.110050	0.1	0.789940
13.111717	0.1	0.796199
13.113383	0.1	0.802875
13.115050	0.1	0.809908
13.116717	0.1	0.817597
13.118383	0.1	0.827014
13.120050	0.1	0.838697
13.121717	0.1	0.851035
13.123383	0.1	0.861228
13.125050	0.1	0.866115
13.126717	0.1	0.864625
13.128383	0.1	0.858784
13.130050	0.1	0.852346
13.131717	0.1	0.848591
13.133383	0.1	0.850022
13.135050	0.1	0.857532
13.136717	0.1	0.869632
13.138383	0.1	0.883222
13.140050	0.1	0.895917
13.141717	0.1	0.906706
13.143383	0.1	0.914455
13.145050	0.1	0.918388
13.146717	0.1	0.920177
13.148383	0.1	0.923991
13.150050	0.1	0.932634
13.151717	0.1	0.945211
13.153383	0.1	0.958622
13.155050	0.1	0.969768
13.156717	0.1	0.976205
13.158383	0.1	0.976145
13.160050	0.1	0.970423
13.161717	0.1	0.962377
13.163383	0.1	0.956118
13.165050	0.1	0.954568
13.166717	0.1	0.959158
13.168383	0.1	0.969172
13.170050	0.1	0.981271
13.171717	0.1	0.991464
13.173383	0.1	0.997245
13.175050	0.1	0.999153
13.176717	0.1	1.000345
13.178383	0.1	1.003385
13.180050	0.1	1.008809
13.181717	0.1	1.016080
13.183383	0.1	1.024246
13.185050	0.1	1.031339
13.186717	0.1	1.035988
13.188383	0.1	1.037836
13.190050	0.1	1.036882
13.191717	0.1	1.034200
13.193383	0.1	1.031160
13.195050	0.1	1.028955
13.196717	0.1	1.028657
13.198383	0.1	1.031399
13.200050	0.1	1.037002
13.201717	0.1	1.043499
13.203383	0.1	1.048386
13.205050	0.1	1.050651
13.206717	0.1	1.050294
13.208383	0.1	1.047552
13.210050	0.1	1.042724
13.211717	0.1	1.036525
13.213383	0.1	1.029968
13.215050	0.1	1.024783
13.216717	0.1	1.022756
13.218383	0.1	1.024783
13.220050	0.1	1.029968
13.221717	0.1	1.035690
13.223383	0.1	1.039565
13.225050	0.1	1.041114
13.226717	0.1	1.041770
13.228383	0.1	1.043141
13.230050	0.1	1.044691
13.231717	0.1	1.044691
13.233383	0.1	1.042008
13.235050	0.1	1.038373
13.236717	0.1	1.037180
13.238383	0.1	1.041234
13.240050	0.1	1.051605
13.241717	0.1	1.067400
13.243383	0.1	1.086831
13.245050	0.1	1.106799
13.246717	0.1	1.123607
13.248383	0.1	1.134873
13.250050	0.1	1.140893
13.251717	0.1	1.143456
13.253383	0.1	1.144171
13.255050	0.1	1.145184
13.256717	0.1	1.150310
13.258383	0.1	1.161993
13.260050	0.1	1.179576
13.261717	0.1	1.201451
13.263383	0.1	1.226306
13.265050	0.1	1.251996
13.266717	0.1	1.275778
13.268383	0.1	1.296401
13.270050	0.1	1.314640
13.271717	0.1	1.332462
13.273383	0.1	1.351893
13.275050	0.1	1.373351
13.276717	0.1	1.395643
13.278383	0.1	1.418233
13.280050	0.1	1.442492
13.281717	0.1	1.470924
13.283383	0.1	1.505554
13.285050	0.1	1.546502
13.286717	0.1	1.591683
13.288383	0.1	1.638949
13.290050	0.1	1.688480
13.291717	0.1	1.741588
13.293383	0.1	1.797915
13.295050	0.1	1.855373
13.296717	0.1	1.911938
13.298383	0.1	1.967192
13.300050	0.1	2.022684
13.301717	0.1	2.081275
13.303383	0.1	2.144694
13.305050	0.1	2.212405
13.306717	0.1	2.283692
13.308383	0.1	2.358496
13.310050	0.1	2.436042
13.311717	0.1	2.514124
13.313383	0.1	2.591014
13.315050	0.1	2.666593
13.316717	0.1	2.742529
13.318383	0.1	2.821684
13.320050	0.1	2.907217
13.321717	0.1	3.001273
13.323383	0.1	3.103554
13.325050	0.1	3.211558
13.326717	0.1	3.321946
13.328383	0.1	3.432632
13.330050	0.1	3.543914
13.331717	0.1	3.657103
13.333383	0.1	3.772676
13.335050	0.1	3.890574
13.336717	0.1	4.012108
13.338383	0.1	4.140914
13.340050	0.1	4.279971
13.341717	0.1	4.428685
13.343383	0.1	4.583836
13.345050	0.1	4.742801
13.346717	0.1	4.903376
13.348383	0.1	5.063653
13.350050	0.1	5.222142
13.351717	0.1	5.379081
13.353383	0.1	5.536318
13.355050	0.1	5.697728
13.356717	0.1	5.867720
13.358383	0.1	6.048859
13.360050	0.1	6.241501
13.361717	0.1	6.444276
13.363383	0.1	6.654025
13.365050	0.1	6.867528
13.366717	0.1	7.082940
13.368383	0.1	7.300020
13.370050	0.1	7.519782
13.371717	0.1	7.745028
13.373383	0.1	7.979513
13.375050	0.1	8.225561
13.376717	0.1	8.482695
13.378383	0.1	8.747936
13.380050	0.1	9.018183
13.381717	0.1	9.291709
13.383383	0.1	9.567917
13.385050	0.1	9.848595
13.386717	0.1	10.137916
13.388383	0.1	10.439933
13.390050	0.1	10.755838
13.391717	0.1	11.084021
13.393383	0.1	11.422158
13.395050	0.1	11.767686
13.396717	0.1	12.118281
13.398383	0.1	12.472213
13.400050	0.1	12.828589
13.401717	0.1	13.187767
13.403383	0.1	13.552547
13.405050	0.1	13.926328
13.406717	0.1	14.311195
13.408383	0.1	14.707566
13.410050	0.1	15.114487
13.411717	0.1	15.529574
13.413383	0.1	15.948773
13.415050	0.1	16.368092
13.416717	0.1	16.785444
13.418383	0.1	17.201067
13.420050	0.1	17.615856
13.421717	0.1	18.030823
13.423383	0.1	18.446387
13.425050	0.1	18.862904
13.426717	0.1	19.280375
13.428383	0.1	19.699038
13.430050	0.1	20.118715
13.431717	0.1	20.538093
13.433383	0.1	20.953835
13.435050	0.1	21.362068
13.436717	0.1	21.760465
13.438383	0.1	22.149445
13.440050	0.1	22.531153
13.441717	0.1	22.906126
13.443383	0.1	23.271562
13.445050	0.1	23.624064
13.446717	0.1	23.962618
13.448383	0.1	24.288239
13.450050	0.1	24.602117
13.451717	0.1	24.906160
13.453383	0.1	25.202276
13.455050	0.1	25.490822
13.456717	0.1	25.770070
13.458383	0.1	26.037158
13.460050	0.1	26.288928
13.461717	0.1	26.522459
13.463383	0.1	26.736499
13.465050	0.1	26.932897
13.466717	0.1	27.115406
13.468383	0.1	27.287604
13.470050	0.1	27.451338
13.471717	0.1	27.606549
13.473383	0.1	27.751507
13.475050	0.1	27.884187
13.476717	0.1	28.003515
13.478383	0.1	28.109195
13.480050	0.1	28.201582
13.481717	0.1	28.282346
13.483383	0.1	28.352441
13.485050	0.1	28.410615
13.486717	0.1	28.455617
13.488383	0.1	28.488161
13.490050	0.1	28.509797
13.491717	0.1	28.522374
13.493383	0.1	28.528036
13.495050	0.1	28.527858
13.496717	0.1	28.520228
13.498383	0.1	28.502645
13.500050	0.1	28.474392
13.501717	0.1	28.436066
13.503383	0.1	28.387965
13.505050	0.1	28.329314
13.506717	0.1	28.259994
13.508383	0.1	28.180839
13.510050	0.1	28.094115
13.511717	0.1	28.002085
13.513383	0.1	27.906420
13.515050	0.1	27.807774
13.516717	0.1	27.704181
13.518383	0.1	27.590873
13.520050	0.1	27.463378
13.521717	0.1	27.320029
13.523383	0.1	27.160944
13.525050	0.1	26.987793
13.526717	0.1	26.802720
13.528383	0.1	26.606859
13.530050	0.1	26.401045
13.531717	0.1	26.186289
13.533383	0.1	25.964679
13.535050	0.1	25.737645
13.536717	0.1	25.504412
13.538383	0.1	25.261225
13.540050	0.1	25.003673
13.541717	0.1	24.729790
13.543383	0.1	24.440290
13.545050	0.1	24.136783
13.546717	0.1	23.821117
13.548383	0.1	23.495139
13.550050	0.1	23.160697
13.551717	0.1	22.818388
13.553383	0.1	22.466720
13.555050	0.1	22.103490
13.556717	0.1	21.729053
13.558383	0.1	21.345676
13.560050	0.1	20.955623
13.561717	0.1	20.559431
13.563383	0.1	20.156623
13.565050	0.1	19.745589
13.566717	0.1	19.324959
13.568383	0.1	18.895031
13.570050	0.1	18.457771
13.571717	0.1	18.015386
13.573383	0.1	17.570556
13.575050	0.1	17.125667
13.576717	0.1	16.681911
13.578383	0.1	16.238452
13.580050	0.1	15.793622
13.581717	0.1	15.346647
13.583383	0.1	14.898182
13.585050	0.1	14.449240
13.586717	0.1	14.000059
13.588383	0.1	13.550461
13.590050	0.1	13.101519
13.591717	0.1	12.655378
13.593383	0.1	12.213648
13.595050	0.1	11.778117
13.596717	0.1	11.351765
13.598383	0.1	10.936320
13.600050	0.1	10.530174
13.601717	0.1	10.130883
13.603383	0.1	9.738446
13.605050	0.1	9.354830
13.606717	0.1	8.981884
13.608383	0.1	8.619249
13.610050	0.1	8.264483
13.611717	0.1	7.916153
13.613383	0.1	7.575930
13.615050	0.1	7.247031
13.616717	0.1	6.931425
13.618383	0.1	6.629348
13.620050	0.1	6.339550
13.621717	0.1	6.061077
13.623383	0.1	5.794168
13.625050	0.1	5.538285
13.626717	0.1	5.290687
13.628383	0.1	5.048871
13.630050	0.1	4.813075
13.631717	0.1	4.585028
13.633383	0.1	4.366935
13.635050	0.1	4.161000
13.636717	0.1	3.968776
13.638383	0.1	3.790260
13.640050	0.1	3.624857
13.641717	0.1	3.471196
13.643383	0.1	3.327489
13.645050	0.1	3.191889
13.646717	0.1	3.061533
13.648383	0.1	2.933920
13.650050	0.1	2.809107
13.651717	0.1	2.689660
13.653383	0.1	2.576888
13.655050	0.1	2.470017
13.656717	0.1	2.368450
13.658383	0.1	2.272666
13.660050	0.1	2.183497
13.661717	0.1	2.101600
13.663383	0.1	2.027929
13.665050	0.1	1.962185
13.666717	0.1	1.902580
13.668383	0.1	1.846731
13.670050	0.1	1.792848
13.671717	0.1	1.740038
13.673383	0.1	1.688540
13.675050	0.1	1.638532
13.676717	0.1	1.589537
13.678383	0.1	1.541436
13.680050	0.1	1.495183
13.681717	0.1	1.452088
13.683383	0.1	1.413047
13.685050	0.1	1.378417
13.686717	0.1	1.347959
13.688383	0.1	1.320660
13.690050	0.1	1.295805
13.691717	0.1	1.272917
13.693383	0.1	1.251459
13.695050	0.1	1.231015
13.696717	0.1	1.211643
13.698383	0.1	1.193225
13.700050	0.1	1.175344
13.701717	0.1	1.157403
13.703383	0.1	1.138926
13.705050	0.1	1.119793
13.706717	0.1	1.100481
13.708383	0.1	1.081109
13.710050	0.1	1.061976
13.711717	0.1	1.043141
13.713383	0.1	1.023471
13.715050	0.1	1.002133
13.716717	0.1	0.980496
13.718383	0.1	0.960469
13.720050	0.1	0.942946
13.721717	0.1	0.928581
13.723383	0.1	0.918448
13.725050	0.1	0.912845
13.726717	0.1	0.910997
13.728383	0.1	0.910461
13.730050	0.1	0.908315
13.731717	0.1	0.903487
13.733383	0.1	0.896394
13.735050	0.1	0.887573
13.736717	0.1	0.878036
13.738383	0.1	0.868380
13.740050	0.1	0.857949
13.741717	0.1	0.845969
13.743383	0.1	0.833809
13.745050	0.1	0.822961
13.746717	0.1	0.813603
13.748383	0.1	0.805855
13.750050	0.1	0.800371
13.751717	0.1	0.797153
13.753383	0.1	0.795007
13.755050	0.1	0.792325
13.756717	0.1	0.789106
13.758383	0.1	0.785470
13.760050	0.1	0.779808
13.761717	0.1	0.770688
13.763383	0.1	0.759065
13.765050	0.1	0.747442
13.766717	0.1	0.738084
13.768383	0.1	0.732005
13.770050	0.1	0.729322
13.771717	0.1	0.730097
13.773383	0.1	0.732720
13.775050	0.1	0.734806
13.776717	0.1	0.735164
13.778383	0.1	0.733018
13.780050	0.1	0.727534
13.781717	0.1	0.719726
13.783383	0.1	0.712395
13.785050	0.1	0.708044
13.786717	0.1	0.707030
13.788383	0.1	0.708103
13.790050	0.1	0.709176
13.791717	0.1	0.708044
13.793383	0.1	0.703096
13.795050	0.1	0.693977
13.796717	0.1	0.682175
13.798383	0.1	0.669122
13.800050	0.1	0.655890
13.801717	0.1	0.644624
13.803383	0.1	0.637531
13.805050	0.1	0.634551
13.806717	0.1	0.634432
13.808383	0.1	0.635743
13.810050	0.1	0.636220
13.811717	0.1	0.633061
13.813383	0.1	0.626564
13.815050	0.1	0.620782
13.816717	0.1	0.618875
13.818383	0.1	0.619769
13.820050	0.1	0.619888
13.821717	0.1	0.617385
13.823383	0.1	0.613391
13.825050	0.1	0.609219
13.826717	0.1	0.604749
13.828383	0.1	0.599921
13.830050	0.1	0.595689
13.831717	0.1	0.592649
13.833383	0.1	0.590384
13.835050	0.1	0.588834
13.836717	0.1	0.588417
13.838383	0.1	0.589550
13.840050	0.1	0.591815
13.841717	0.1	0.593662
13.843383	0.1	0.593245
13.845050	0.1	0.589907
13.846717	0.1	0.584781
13.848383	0.1	0.580728
13.850050	0.1	0.579894
13.851717	0.1	0.581563
13.853383	0.1	0.582218
13.855050	0.1	0.579059
13.856717	0.1	0.572622
13.858383	0.1	0.566185
13.860050	0.1	0.562608
13.861717	0.1	0.562727
13.863383	0.1	0.565767
13.865050	0.1	0.570416
13.866717	0.1	0.575423
13.868383	0.1	0.579417
13.870050	0.1	0.581801
13.871717	0.1	0.582755
13.873383	0.1	0.582576
13.875050	0.1	0.581682
13.876717	0.1	0.579715
13.878383	0.1	0.575602
13.880050	0.1	0.569761
13.881717	0.1	0.563741
13.883383	0.1	0.558972
13.885050	0.1	0.556767
13.886717	0.1	0.558078
13.888383	0.1	0.561893
13.890050	0.1	0.564814
13.891717	0.1	0.564635
13.893383	0.1	0.562549
13.895050	0.1	0.561357
13.896717	0.1	0.561774
13.898383	0.1	0.562310
13.900050	0.1	0.561893
13.901717	0.1	0.560939
13.903383	0.1	0.559926
13.905050	0.1	0.558853
13.906717	0.1	0.557125
13.908383	0.1	0.553846
13.910050	0.1	0.548720
13.911717	0.1	0.544369
13.913383	0.1	0.545323
13.915050	0.1	0.553846
13.916717	0.1	0.566781
13.918383	0.1	0.577986
13.920050	0.1	0.582695
13.921717	0.1	0.579476
13.923383	0.1	0.570297
13.925050	0.1	0.560045
13.926717	0.1	0.554621
13.928383	0.1	0.557005
13.930050	0.1	0.566185
13.931717	0.1	0.578702
13.933383	0.1	0.590265
13.935050	0.1	0.597477
13.936717	0.1	0.599504
13.938383	0.1	0.598013
13.940050	0.1	0.594676
13.941717	0.1	0.591159
13.943383	0.1	0.589609
13.945050	0.1	0.591576
13.946717	0.1	0.596166
13.948383	0.1	0.601590
13.950050	0.1	0.606179
13.951717	0.1	0.609279
13.953383	0.1	0.610650
13.955050	0.1	0.611007
13.956717	0.1	0.612199
13.958383	0.1	0.616193
13.960050	0.1	0.623345
13.961717	0.1	0.632465
13.963383	0.1	0.641286
13.965050	0.1	0.647903
13.966717	0.1	0.651658
13.968383	0.1	0.653207
13.970050	0.1	0.653982
13.971717	0.1	0.655055
13.973383	0.1	0.657678
13.975050	0.1	0.663102
13.976717	0.1	0.671923
13.978383	0.1	0.683308
13.980050	0.1	0.694633
13.981717	0.1	0.702500
13.983383	0.1	0.706077
13.985050	0.1	0.707567
13.986717	0.1	0.709176
13.988383	0.1	0.711739
13.990050	0.1	0.716090
13.991717	0.1	0.723004
13.993383	0.1	0.732005
13.995050	0.1	0.741065
13.996717	0.1	0.747860
13.998383	0.1	0.751615
14.000050	0.1	0.754893
14.001717	0.1	0.761986
14.003383	0.1	0.774503
14.005050	0.1	0.790358
14.006717	0.1	0.806928
14.008383	0.1	0.823200
14.010050	0.1	0.838518
14.011717	0.1	0.852406
14.013383	0.1	0.864923
14.015050	0.1	0.876904
14.016717	0.1	0.889480
14.018383	0.1	0.902891
14.020050	0.1	0.916541
14.021717	0.1	0.930727
14.023383	0.1	0.946105
14.025050	0.1	0.962853
14.026717	0.1	0.980377
14.028383	0.1	0.998735
14.030050	0.1	1.018584
14.031717	0.1	1.040638
14.033383	0.1	1.064539
14.035050	0.1	1.089096
14.036717	0.1	1.113236
14.038383	0.1	1.136482
14.040050	0.1	1.158118
14.041717	0.1	1.177251
14.043383	0.1	1.193583
14.045050	0.1	1.208484
14.046717	0.1	1.224577
14.048383	0.1	1.244187
14.050050	0.1	1.268148
14.051717	0.1	1.296163
14.053383	0.1	1.327872
14.055050	0.1	1.361728
14.056717	0.1	1.394391
14.058383	0.1	1.422882
14.060050	0.1	1.446605
14.061717	0.1	1.467824
14.063383	0.1	1.491189
14.065050	0.1	1.520455
14.066717	0.1	1.556575
14.068383	0.1	1.597583
14.070050	0.1	1.640201
14.071717	0.1	1.680434
14.073383	0.1	1.715601
14.075050	0.1	1.745463
14.076717	0.1	1.771689
14.078383	0.1	1.795828
14.080050	0.1	1.819849
14.081717	0.1	1.846314
14.083383	0.1	1.877070
14.085050	0.1	1.911163
14.086717	0.1	1.945734
14.088383	0.1	1.977801
14.090050	0.1	2.006889
14.091717	0.1	2.035022
14.093383	0.1	2.064109
14.095050	0.1	2.094209
14.096717	0.1	2.124787
14.098383	0.1	2.156198
14.100050	0.1	2.189815
14.101717	0.1	2.226114
14.103383	0.1	2.263427
14.105050	0.1	2.298832
14.106717	0.1	2.331376
14.108383	0.1	2.362251
14.110050	0.1	2.391338
14.111717	0.1	2.417445
14.113383	0.1	2.439976
14.115050	0.1	2.459467
14.116717	0.1	2.476990
14.118383	0.1	2.494574
14.120050	0.1	2.514482
14.121717	0.1	2.537191
14.123383	0.1	2.560616
14.125050	0.1	2.581656
14.126717	0.1	2.598703
14.128383	0.1	2.612531
14.130050	0.1	2.624333
14.131717	0.1	2.634585
14.133383	0.1	2.642870
14.135050	0.1	2.649367
14.136717	0.1	2.656162
14.138383	0.1	2.665520
14.140050	0.1	2.677500
14.141717	0.1	2.690375
14.143383	0.1	2.702415
14.145050	0.1	2.712488
14.146717	0.1	2.720714
14.148383	0.1	2.727509
14.150050	0.1	2.732217
14.151717	0.1	2.733648
14.153383	0.1	2.731443
14.155050	0.1	2.726734
14.156717	0.1	2.722204
14.158383	0.1	2.719104
14.160050	0.1	2.715409
14.161717	0.1	2.708674
14.163383	0.1	2.699673
14.165050	0.1	2.690375
14.166717	0.1	2.680779
14.168383	0.1	2.669692
14.170050	0.1	2.657414
14.171717	0.1	2.645731
14.173383	0.1	2.635062
14.175050	0.1	2.623379
14.176717	0.1	2.609015
14.178383	0.1	2.591908
14.180050	0.1	2.573013
14.181717	0.1	2.554238
14.183383	0.1	2.536953
14.185050	0.1	2.520204
14.186717	0.1	2.500892
14.188383	0.1	2.477110
14.190050	0.1	2.449632
14.191717	0.1	2.420426
14.193383	0.1	2.390504
14.195050	0.1	2.360940
14.196717	0.1	2.333284
14.198383	0.1	2.308846
14.200050	0.1	2.287209
14.201717	0.1	2.266169
14.203383	0.1	2.242684
14.205050	0.1	2.214849
14.206717	0.1	2.182782
14.208383	0.1	2.148032
14.210050	0.1	2.112568
14.211717	0.1	2.077222
14.213383	0.1	2.041280
14.215050	0.1	2.004385
14.216717	0.1	1.968205
14.218383	0.1	1.935661
14.220050	0.1	1.906872
14.221717	0.1	1.878560
14.223383	0.1	1.847208
14.225050	0.1	1.812637
14.226717	0.1	1.776815
14.228383	0.1	1.740933
14.230050	0.1	1.703620
14.231717	0.1	1.663268
14.233383	0.1	1.620829
14.235050	0.1	1.580238
14.236717	0.1	1.544893
14.238383	0.1	1.513779
14.240050	0.1	1.483083
14.241717	0.1	1.451135
14.243383	0.1	1.419783
14.245050	0.1	1.391888
14.246717	0.1	1.367927
14.248383	0.1	1.345038
14.250050	0.1	1.319647
14.251717	0.1	1.290500
14.253383	0.1	1.258850
14.255050	0.1	1.227319
14.256717	0.1	1.198411
14.258383	0.1	1.173616
14.260050	0.1	1.153410
14.261717	0.1	1.137197
14.263383	0.1	1.122654
14.265050	0.1	1.107216
14.266717	0.1	1.089096
14.268383	0.1	1.068294
14.270050	0.1	1.046062
14.271717	0.1	1.024246
14.273383	0.1	1.003802
14.275050	0.1	0.984013
14.276717	0.1	0.963569
14.278383	0.1	0.941753
14.280050	0.1	0.919640
14.281717	0.1	0.898778
14.283383	0.1	0.881195
14.285050	0.1	0.868678
14.286717	0.1	0.860691
14.288383	0.1	0.854492
14.290050	0.1	0.847817
14.291717	0.1	0.840843
14.293383	0.1	0.835061
14.295050	0.1	0.831246
14.296717	0.1	0.828445
14.298383	0.1	0.824750
14.300050	0.1	0.818729
14.301717	0.1	0.809550
14.303383	0.1	0.796735
14.305050	0.1	0.781953
14.306717	0.1	0.769377
14.308383	0.1	0.761807
14.310050	0.1	0.759184
14.311717	0.1	0.759840
14.313383	0.1	0.761271
14.315050	0.1	0.760436
14.316717	0.1	0.755966
14.318383	0.1	0.749350
14.320050	0.1	0.742972
14.321717	0.1	0.737608
14.323383	0.1	0.732839
14.325050	0.1	0.728548
14.326717	0.1	0.725687
14.328383	0.1	0.725746
14.330050	0.1	0.729084
14.331717	0.1	0.734448
14.333383	0.1	0.739813
14.335050	0.1	0.743687
14.336717	0.1	0.745595
14.338383	0.1	0.745416
14.340050	0.1	0.742853
14.341717	0.1	0.738859
14.343383	0.1	0.736058
14.345050	0.1	0.737309
14.346717	0.1	0.742972
14.348383	0.1	0.750065
14.350050	0.1	0.754178
14.351717	0.1	0.753999
14.353383	0.1	0.751913
14.355050	0.1	0.751257
14.356717	0.1	0.753164
14.358383	0.1	0.756562
14.360050	0.1	0.760138
14.361717	0.1	0.762999
14.363383	0.1	0.764668
14.365050	0.1	0.765502
14.366717	0.1	0.766873
14.368383	0.1	0.770390
14.370050	0.1	0.777185
14.371717	0.1	0.787139
14.373383	0.1	0.798523
14.375050	0.1	0.808954
14.376717	0.1	0.816762
14.378383	0.1	0.820577
14.380050	0.1	0.819445
14.381717	0.1	0.813901
14.383383	0.1	0.807583
14.385050	0.1	0.805557
14.386717	0.1	0.811160
14.388383	0.1	0.823677
14.390050	0.1	0.839949
14.391717	0.1	0.856817
14.393383	0.1	0.871360
14.395050	0.1	0.880420
14.396717	0.1	0.883162
14.398383	0.1	0.882387
14.400050	0.1	0.882268
14.401717	0.1	0.884771
14.403383	0.1	0.888705
14.405050	0.1	0.891864
14.406717	0.1	0.893891
14.408383	0.1	0.896514
14.410050	0.1	0.901520
14.411717	0.1	0.909030
14.413383	0.1	0.917375
14.415050	0.1	0.924587
14.416717	0.1	0.929833
14.418383	0.1	0.933707
14.420050	0.1	0.936985
14.421717	0.1	0.938892
14.423383	0.1	0.938833
14.425050	0.1	0.937343
14.426717	0.1	0.935614
14.428383	0.1	0.934720
14.430050	0.1	0.934601
14.431717	0.1	0.934422
14.433383	0.1	0.933707
14.435050	0.1	0.933051
14.436717	0.1	0.933468
14.438383	0.1	0.936091
14.440050	0.1	0.941515
14.441717	0.1	0.949800
14.443383	0.1	0.959694
14.445050	0.1	0.968993
14.446717	0.1	0.975847
14.448383	0.1	0.981152
14.450050	0.1	0.986993
14.451717	0.1	0.994861
14.453383	0.1	1.004875
14.455050	0.1	1.016140
14.456717	0.1	1.026869
14.458383	0.1	1.035631
14.460050	0.1	1.042068
14.461717	0.1	1.046896
14.463383	0.1	1.051128
14.465050	0.1	1.055777
14.466717	0.1	1.061738
14.468383	0.1	1.069546
14.470050	0.1	1.079202
14.471717	0.1	1.091123
14.473383	0.1	1.106381
14.475050	0.1	1.125455
14.476717	0.1	1.146853
14.478383	0.1	1.168132
14.480050	0.1	1.187563
14.481717	0.1	1.204252
14.483383	0.1	1.218140
14.485050	0.1	1.230776
14.486717	0.1	1.245618
14.488383	0.1	1.266003
14.490050	0.1	1.292467
14.491717	0.1	1.322210
14.493383	0.1	1.352072
14.495050	0.1	1.381099
14.496717	0.1	1.409590
14.498383	0.1	1.437068
14.500050	0.1	1.464129
14.501717	0.1	1.493156
14.503383	0.1	1.526892
14.505050	0.1	1.565695
14.506717	0.1	1.607895
14.508383	0.1	1.651526
14.510050	0.1	1.695752
14.511717	0.1	1.740754
14.513383	0.1	1.786411
14.515050	0.1	1.831412
14.516717	0.1	1.874626
14.518383	0.1	1.916528
14.520050	0.1	1.958966
14.521717	0.1	2.005041
14.523383	0.1	2.056837
14.525050	0.1	2.113521
14.526717	0.1	2.172768
14.528383	0.1	2.232731
14.530050	0.1	2.292276
14.531717	0.1	2.350807
14.533383	0.1	2.409816
14.535050	0.1	2.472639
14.536717	0.1	2.541721
14.538383	0.1	2.617300
14.540050	0.1	2.697706
14.541717	0.1	2.779901
14.543383	0.1	2.861023
14.545050	0.1	2.939165
14.546717	0.1	3.014028
14.548383	0.1	3.086806
14.550050	0.1	3.160596
14.551717	0.1	3.240466
14.553383	0.1	3.331125
14.555050	0.1	3.432989
14.556717	0.1	3.542721
14.558383	0.1	3.655195
14.560050	0.1	3.766000
14.561717	0.1	3.873289
14.563383	0.1	3.978610
14.565050	0.1	4.084051
14.566717	0.1	4.191578
14.568383	0.1	4.303575
14.570050	0.1	4.421473
14.571717	0.1	4.544914
14.573383	0.1	4.672289
14.575050	0.1	4.802048
14.576717	0.1	4.932761
14.578383	0.1	5.064309
14.580050	0.1	5.197645
14.581717	0.1	5.333066
14.583383	0.1	5.470336
14.585050	0.1	5.608976
14.586717	0.1	5.748868
14.588383	0.1	5.890131
14.590050	0.1	6.032706
14.591717	0.1	6.176353
14.593383	0.1	6.321073
14.595050	0.1	6.467462
14.596717	0.1	6.617189
14.598383	0.1	6.771744
14.600050	0.1	6.930709
14.601717	0.1	7.091463
14.603383	0.1	7.250309
14.605050	0.1	7.403672
14.606717	0.1	7.549823
14.608383	0.1	7.690609
14.610050	0.1	7.830322
14.611717	0.1	7.970989
14.613383	0.1	8.111597
14.615050	0.1	8.251191
14.616717	0.1	8.390189
14.618383	0.1	8.527995
14.620050	0.1	8.662701
14.621717	0.1	8.792341
14.623383	0.1	8.915186
14.625050	0.1	9.029627
14.626717	0.1	9.135604
14.628383	0.1	9.235263
14.630050	0.1	9.331465
14.631717	0.1	9.426535
14.633383	0.1	9.520650
14.635050	0.1	9.612322
14.636717	0.1	9.699464
14.638383	0.1	9.781063
14.640050	0.1	9.856642
14.641717	0.1	9.926022
14.643383	0.1	9.989322
14.645050	0.1	10.046900
14.646717	0.1	10.099114
14.648383	0.1	10.145963
14.650050	0.1	10.185898
14.651717	0.1	10.216654
14.653383	0.1	10.237158
14.655050	0.1	10.247648
14.656717	0.1	10.248960
14.658383	0.1	10.242701
14.660050	0.1	10.231436
14.661717	0.1	10.217608
14.663383	0.1	10.203004
14.665050	0.1	10.188223
14.666717	0.1	10.170639
14.668383	0.1	10.145546
14.670050	0.1	10.109783
14.671717	0.1	10.063291
14.673383	0.1	10.007442
14.675050	0.1	9.944261
14.676717	0.1	9.875894
14.678383	0.1	9.804249
14.680050	0.1	9.730578
14.681717	0.1	9.655297
14.683383	0.1	9.577275
14.685050	0.1	9.494186
14.686717	0.1	9.405256
14.688383	0.1	9.313346
14.690050	0.1	9.221316
14.691717	0.1	9.128511
14.693383	0.1	9.032429
14.695050	0.1	8.932531
14.696717	0.1	8.831025
14.698383	0.1	8.730591
14.700050	0.1	8.631945
14.701717	0.1	8.533538
14.703383	0.1	8.433462
14.705050	0.1	8.331419
14.706717	0.1	8.228481
14.708383	0.1	8.125723
14.710050	0.1	8.022607
14.711717	0.1	7.918239
14.713383	0.1	7.813752
14.715050	0.1	7.711947
14.716717	0.1	7.614553
14.718383	0.1	7.521511
14.720050	0.1	7.431806
14.721717	0.1	7.343889
14.723383	0.1	7.256329
14.725050	0.1	7.168949
14.726717	0.1	7.082880
14.728383	0.1	6.999195
14.730050	0.1	6.918550
14.731717	0.1	6.842196
14.733383	0.1	6.772459
14.735050	0.1	6.710649
14.736717	0.1	6.655574
14.738383	0.1	6.602705
14.740050	0.1	6.547392
14.741717	0.1	6.487787
14.743383	0.1	6.425500
14.745050	0.1	6.363452
14.746717	0.1	6.304205
14.748383	0.1	6.249309
14.750050	0.1	6.199599
14.751717	0.1	6.154895
14.753383	0.1	6.114006
14.755050	0.1	6.075740
14.756717	0.1	6.039381
14.758383	0.1	6.004155
14.760050	0.1	5.968750
14.761717	0.1	5.931318
14.763383	0.1	5.890727
14.765050	0.1	5.847156
14.766717	0.1	5.801201
14.768383	0.1	5.753517
14.770050	0.1	5.704761
14.771717	0.1	5.656123
14.773383	0.1	5.609632
14.775050	0.1	5.567372
14.776717	0.1	5.529821
14.778383	0.1	5.494535
14.780050	0.1	5.457282
14.781717	0.1	5.414963
14.783383	0.1	5.367697
14.785050	0.1	5.317450
14.786717	0.1	5.265475
14.788383	0.1	5.212069
14.790050	0.1	5.159080
14.791717	0.1	5.109012
14.793383	0.1	5.062521
14.795050	0.1	5.017877
14.796717	0.1	4.972518
14.798383	0.1	4.924774
14.800050	0.1	4.874766
14.801717	0.1	4.823387
14.803383	0.1	4.771352
14.805050	0.1	4.719258
14.806717	0.1	4.669190
14.808383	0.1	4.623294
14.810050	0.1	4.582107
14.811717	0.1	4.544258
14.813383	0.1	4.508198
14.815050	0.1	4.473269
14.816717	0.1	4.438818
14.818383	0.1	4.404009
14.820050	0.1	4.367888
14.821717	0.1	4.329205
14.823383	0.1	4.286289
14.825050	0.1	4.238904
14.826717	0.1	4.189372
14.828383	0.1	4.141569
14.830050	0.1	4.098118
14.831717	0.1	4.058957
14.833383	0.1	4.022837
14.835050	0.1	3.988683
14.836717	0.1	3.955126
14.838383	0.1	3.919900
14.840050	0.1	3.881753
14.841717	0.1	3.841222
14.843383	0.1	3.800512
14.845050	0.1	3.762663
14.846717	0.1	3.729105
14.848383	0.1	3.698111
14.850050	0.1	3.666640
14.851717	0.1	3.633440
14.853383	0.1	3.599525
14.855050	0.1	3.566087
14.856717	0.1	3.532648
14.858383	0.1	3.497780
14.860050	0.1	3.461242
14.861717	0.1	3.424764
14.863383	0.1	3.390014
14.865050	0.1	3.357470
14.866717	0.1	3.327072
14.868383	0.1	3.297866
14.870050	0.1	3.268242
14.871717	0.1	3.235758
14.873383	0.1	3.198743
14.875050	0.1	3.157199
14.876717	0.1	3.112674
14.878383	0.1	3.068149
14.880050	0.1	3.026247
14.881717	0.1	2.986908
14.883383	0.1	2.948582
14.885050	0.1	2.911210
14.886717	0.1	2.875269
14.888383	0.1	2.839387
14.890050	0.1	2.801061
14.891717	0.1	2.759516
14.893383	0.1	2.716601
14.895050	0.1	2.674878
14.896717	0.1	2.635360
14.898383	0.1	2.596736
14.900050	0.1	2.556920
14.901717	0.1	2.514959
14.903383	0.1	2.471090
14.905050	0.1	2.425134
14.906717	0.1	2.377212
14.908383	0.1	2.329171
14.910050	0.1	2.284050
14.911717	0.1	2.243817
14.913383	0.1	2.207041
14.915050	0.1	2.170980
14.916717	0.1	2.133787
14.918383	0.1	2.095878
14.920050	0.1	2.058089
14.921717	0.1	2.020657
14.923383	0.1	1.983464
14.925050	0.1	1.946807
14.926717	0.1	1.910985
14.928383	0.1	1.875699
14.930050	0.1	1.840770
14.931717	0.1	1.806498
14.933383	0.1	1.773298
14.935050	0.1	1.742184
14.936717	0.1	1.713693
14.938383	0.1	1.686931
14.940050	0.1	1.660526
14.941717	0.1	1.634956
14.943383	0.1	1.611769
14.945050	0.1	1.590908
14.946717	0.1	1.570106
14.948383	0.1	1.546979
14.950050	0.1	1.520753
14.951717	0.1	1.493394
14.953383	0.1	1.468718
14.955050	0.1	1.449585
14.956717	0.1	1.435757
14.958383	0.1	1.424432
14.960050	0.1	1.413345
14.961717	0.1	1.402855
14.963383	0.1	1.393437
14.965050	0.1	1.383483
14.966717	0.1	1.370847
14.968383	0.1	1.355708
14.970050	0.1	1.339316
14.971717	0.1	1.323223
14.973383	0.1	1.309097
14.975050	0.1	1.298428
14.976717	0.1	1.291335
14.978383	0.1	1.286686
14.980050	0.1	1.282573
14.981717	0.1	1.277030
14.983383	0.1	1.269519
14.985050	0.1	1.260281
14.986717	0.1	1.250386
14.988383	0.1	1.241505
14.990050	0.1	1.235604
14.991717	0.1	1.233459
14.993383	0.1	1.233518
14.995050	0.1	1.233459
14.996717	0.1	1.231790
14.998383	0.1	1.228154
15.000050	0.1	1.223385
15.001717	0.1	1.219213
15.003383	0.1	1.217187
15.005050	0.1	1.219034
15.006717	0.1	1.225531
15.008383	0.1	1.235008
15.010050	0.1	1.243651
15.011717	0.1	1.248360
15.013383	0.1	1.247644
15.015050	0.1	1.242459
15.016717	0.1	1.236141
15.018383	0.1	1.232028
15.020050	0.1	1.231551
15.021717	0.1	1.234353
15.023383	0.1	1.239419
15.025050	0.1	1.245678
15.026717	0.1	1.251936
15.028383	0.1	1.256824
15.030050	0.1	1.260817
15.031717	0.1	1.266539
15.033383	0.1	1.276672
15.035050	0.1	1.291037
15.036717	0.1	1.306892
15.038383	0.1	1.321375
15.040050	0.1	1.333058
15.041717	0.1	1.341879
15.043383	0.1	1.348496
15.045050	0.1	1.354337
15.046717	0.1	1.361787
15.048383	0.1	1.373172
15.050050	0.1	1.389384
15.051717	0.1	1.409233
15.053383	0.1	1.430154
15.055050	0.1	1.449466
15.056717	0.1	1.465917
15.058383	0.1	1.479507
15.060050	0.1	1.491010
15.061717	0.1	1.501560
15.063383	0.1	1.513541
15.065050	0.1	1.529038
15.066717	0.1	1.548350
15.068383	0.1	1.570940
15.070050	0.1	1.597047
15.071717	0.1	1.626372
15.073383	0.1	1.657426
15.075050	0.1	1.688838
15.076717	0.1	1.719892
15.078383	0.1	1.750410
15.080050	0.1	1.781166
15.081717	0.1	1.811624
15.083383	0.1	1.839757
15.085050	0.1	1.864970
15.086717	0.1	1.888633
15.088383	0.1	1.913250
15.090050	0.1	1.940966
15.091717	0.1	1.973033
15.093383	0.1	2.009511
15.095050	0.1	2.048850
15.096717	0.1	2.089083
15.098383	0.1	2.128542
15.100050	0.1	2.167642
15.101717	0.1	2.208412
15.103383	0.1	2.253473
15.105050	0.1	2.303422
15.106717	0.1	2.356827
15.108383	0.1	2.411366
15.110050	0.1	2.465189
15.111717	0.1	2.517045
15.113383	0.1	2.566099
15.115050	0.1	2.611995
15.116717	0.1	2.655626
15.118383	0.1	2.699375
15.120050	0.1	2.745688
15.121717	0.1	2.796412
15.123383	0.1	2.852619
15.125050	0.1	2.914488
15.126717	0.1	2.980709
15.128383	0.1	3.049135
15.130050	0.1	3.117800
15.131717	0.1	3.186166
15.133383	0.1	3.255010
15.135050	0.1	3.325641
15.136717	0.1	3.399313
15.138383	0.1	3.476262
15.140050	0.1	3.555715
15.141717	0.1	3.636480
15.143383	0.1	3.717542
15.145050	0.1	3.797829
15.146717	0.1	3.876329
15.148383	0.1	3.953278
15.150050	0.1	4.030645
15.151717	0.1	4.111529
15.153383	0.1	4.198730
15.155050	0.1	4.293382
15.156717	0.1	4.394233
15.158383	0.1	4.497767
15.160050	0.1	4.601717
15.161717	0.1	4.706323
15.163383	0.1	4.813135
15.165050	0.1	4.923106
15.166717	0.1	5.037070
15.168383	0.1	5.155623
15.170050	0.1	5.278290
15.171717	0.1	5.402863
15.173383	0.1	5.527437
15.175050	0.1	5.651951
15.176717	0.1	5.777717
15.178383	0.1	5.905629
15.180050	0.1	6.036699
15.181717	0.1	6.171525
15.183383	0.1	6.309808
15.185050	0.1	6.450534
15.186717	0.1	6.593526
15.188383	0.1	6.739021
15.190050	0.1	6.887436
15.191717	0.1	7.039249
15.193383	0.1	7.194281
15.195050	0.1	7.351339
15.196717	0.1	7.508934
15.198383	0.1	7.665575
15.200050	0.1	7.820368
15.201717	0.1	7.973552
15.203383	0.1	8.126021
15.205050	0.1	8.278192
15.206717	0.1	8.429707
15.208383	0.1	8.580149
15.210050	0.1	8.729458
15.211717	0.1	8.877099
15.213383	0.1	9.022475
15.215050	0.1	9.164870
15.216717	0.1	9.302855
15.218383	0.1	9.435416
15.220050	0.1	9.563089
15.221717	0.1	9.686292
15.223383	0.1	9.804547
15.225050	0.1	9.917796
15.226717	0.1	10.027528
15.228383	0.1	10.134519
15.230050	0.1	10.236741
15.231717	0.1	10.329724
15.233383	0.1	10.410667
15.235050	0.1	10.480047
15.236717	0.1	10.539055
15.238383	0.1	10.587931
15.240050	0.1	10.628284
15.241717	0.1	10.663748
15.243383	0.1	10.696889
15.245050	0.1	10.727108
15.246717	0.1	10.752381
15.248383	0.1	10.771037
15.250050	0.1	10.780991
15.251717	0.1	10.779858
15.253383	0.1	10.766090
15.255050	0.1	10.740936
15.256717	0.1	10.707796
15.258383	0.1	10.670186
15.260050	0.1	10.629297
15.261717	0.1	10.583461
15.263383	0.1	10.529996
15.265050	0.1	10.468305
15.266717	0.1	10.400296
15.268383	0.1	10.328234
15.270050	0.1	10.252774
15.271717	0.1	10.173858
15.273383	0.1	10.091484
15.275050	0.1	10.004819
15.276717	0.1	9.912670
15.278383	0.1	9.813965
15.280050	0.1	9.708465
15.281717	0.1	9.597064
15.283383	0.1	9.480835
15.285050	0.1	9.360850
15.286717	0.1	9.239436
15.288383	0.1	9.119392
15.290050	0.1	9.002984
15.291717	0.1	8.890212
15.293383	0.1	8.779109
15.295050	0.1	8.666873
15.296717	0.1	8.552731
15.298383	0.1	8.437574
15.300050	0.1	8.322716
15.301717	0.1	8.209348
15.303383	0.1	8.100093
15.305050	0.1	7.997394
15.306717	0.1	7.901550
15.308383	0.1	7.810832
15.310050	0.1	7.724226
15.311717	0.1	7.642806
15.313383	0.1	7.568062
15.315050	0.1	7.499874
15.316717	0.1	7.438302
15.318383	0.1	7.385850
15.320050	0.1	7.345736
15.321717	0.1	7.319272
15.323383	0.1	7.305146
15.325050	0.1	7.301689
15.326717	0.1	7.308543
15.328383	0.1	7.326603
15.330050	0.1	7.356346
15.331717	0.1	7.397593
15.333383	0.1	7.449985
15.335050	0.1	7.513404
15.336717	0.1	7.589877
15.338383	0.1	7.682085
15.340050	0.1	7.791579
15.341717	0.1	7.918835
15.343383	0.1	8.064330
15.345050	0.1	8.229018
15.346717	0.1	8.412481
15.348383	0.1	8.613647
15.350050	0.1	8.832157
15.351717	0.1	9.069682
15.353383	0.1	9.328187
15.355050	0.1	9.608806
15.356717	0.1	9.912670
15.358383	0.1	10.241092
15.360050	0.1	10.595024
15.361717	0.1	10.975242
15.363383	0.1	11.383117
15.365050	0.1	11.820555
15.366717	0.1	12.289227
15.368383	0.1	12.789906
15.370050	0.1	13.323785
15.371717	0.1	13.893128
15.373383	0.1	14.500559
15.375050	0.1	15.148223
15.376717	0.1	15.838266
15.378383	0.1	16.573609
15.380050	0.1	17.358602
15.381717	0.1	18.197716
15.383383	0.1	19.094111
15.385050	0.1	20.047904
15.386717	0.1	21.057667
15.388383	0.1	22.123577
15.390050	0.1	23.249568
15.391717	0.1	24.443270
15.393383	0.1	25.712849
15.395050	0.1	27.064265
15.396717	0.1	28.501453
15.398383	0.1	30.028166
15.400050	0.1	31.648459
15.401717	0.1	33.366205
15.403383	0.1	35.184982
15.405050	0.1	37.108006
15.406717	0.1	39.139035
15.408383	0.1	41.283729
15.410050	0.1	43.549481
15.411717	0.1	45.944157
15.413383	0.1	48.475686
15.415050	0.1	51.152948
15.416717	0.1	53.984347
15.418383	0.1	56.976143
15.420050	0.1	60.132388
15.421717	0.1	63.456122
15.423383	0.1	66.949550
15.425050	0.1	70.614521
15.426717	0.1	74.454491
15.428383	0.1	78.475301
15.430050	0.1	82.683807
15.431717	0.1	87.087994
15.433383	0.1	91.695970
15.435050	0.1	96.514946
15.436717	0.1	101.549631
15.438383	0.1	106.801159
15.440050	0.1	112.269587
15.441717	0.1	117.956645
15.443383	0.1	123.865731
15.445050	0.1	130.000659
15.446717	0.1	136.366614
15.448383	0.1	142.970511
15.450050	0.1	149.819502
15.451717	0.1	156.918833
15.453383	0.1	164.271066
15.455050	0.1	171.876500
15.456717	0.1	179.734300
15.458383	0.1	187.843632
15.460050	0.1	196.204495
15.461717	0.1	204.818738
15.463383	0.1	213.689936
15.465050	0.1	222.823514
15.466717	0.1	232.227280
15.468383	0.1	241.912916
15.470050	0.1	251.895324
15.471717	0.1	262.188569
15.473383	0.1	272.802488
15.475050	0.1	283.743041
15.476717	0.1	295.016187
15.478383	0.1	306.631405
15.480050	0.1	318.601806
15.481717	0.1	330.943604
15.483383	0.1	343.677005
15.485050	0.1	356.828770
15.486717	0.1	370.431684
15.488383	0.1	384.518408
15.490050	0.1	399.114513
15.491717	0.1	414.238776
15.493383	0.1	429.908122
15.495050	0.1	446.143475
15.496717	0.1	462.973086
15.498383	0.1	480.428307
15.500050	0.1	498.536557
15.501717	0.1	517.318935
15.503383	0.1	536.793026
15.505050	0.1	556.979928
15.506717	0.1	577.905153
15.508383	0.1	599.589622
15.510050	0.1	622.036554
15.511717	0.1	645.227709
15.513383	0.1	669.130604
15.515050	0.1	693.705421
15.516717	0.1	718.903763
15.518383	0.1	744.668349
15.520050	0.1	770.938025
15.521717	0.1	797.649133
15.523383	0.1	824.731339
15.525050	0.1	852.101079
15.526717	0.1	879.656308
15.528383	0.1	907.279188
15.530050	0.1	934.844192
15.531717	0.1	962.213752
15.533383	0.1	989.233851
15.535050	0.1	1,015.754462
15.536717	0.1	1,041.648629
15.538383	0.1	1,066.807274
15.540050	0.1	1,091.125196
15.541717	0.1	1,114.493079
15.543383	0.1	1,136.797138
15.545050	0.1	1,157.924662
15.546717	0.1	1,177.767883
15.548383	0.1	1,196.228695
15.550050	0.1	1,213.225854
15.551717	0.1	1,228.707983
15.553383	0.1	1,242.669358
15.555050	0.1	1,255.136743
15.556717	0.1	1,266.123251
15.558383	0.1	1,275.608079
15.560050	0.1	1,283.571499
15.561717	0.1	1,290.031868
15.563383	0.1	1,295.041340
15.565050	0.1	1,298.664766
15.566717	0.1	1,300.975341
15.568383	0.1	1,302.047628
15.570050	0.1	1,301.936883
15.571717	0.1	1,300.679642
15.573383	0.1	1,298.316914
15.575050	0.1	1,294.900852
15.576717	0.1	1,290.491956
15.578383	0.1	1,285.175400
15.580050	0.1	1,279.072421
15.581717	0.1	1,272.312836
15.583383	0.1	1,264.992551
15.585050	0.1	1,257.156089
15.586717	0.1	1,248.811081
15.588383	0.1	1,239.967241
15.590050	0.1	1,230.667784
15.591717	0.1	1,220.981432
15.593383	0.1	1,210.978819
15.595050	0.1	1,200.718117
15.596717	0.1	1,190.229606
15.598383	0.1	1,179.515134
15.600050	0.1	1,168.574820
15.601717	0.1	1,157.432625
15.603383	0.1	1,146.135875
15.605050	0.1	1,134.741672
15.606717	0.1	1,123.304255
15.608383	0.1	1,111.859865
15.610050	0.1	1,100.413865
15.611717	0.1	1,088.946169
15.613383	0.1	1,077.433352
15.615050	0.1	1,065.869216
15.616717	0.1	1,054.270390
15.618383	0.1	1,042.666497
15.620050	0.1	1,031.087460
15.621717	0.1	1,019.554974
15.623383	0.1	1,008.077324
15.625050	0.1	996.648490
15.626717	0.1	985.255956
15.628383	0.1	973.890661
15.630050	0.1	962.549923
15.631717	0.1	951.234815
15.633383	0.1	939.948078
15.635050	0.1	928.696211
15.636717	0.1	917.488570
15.638383	0.1	906.329030
15.640050	0.1	895.211750
15.641717	0.1	884.124928
15.643383	0.1	873.055510
15.645050	0.1	861.996404
15.646717	0.1	850.952795
15.648383	0.1	839.941015
15.650050	0.1	828.979303
15.651717	0.1	818.077315
15.653383	0.1	807.232368
15.655050	0.1	796.433794
15.656717	0.1	785.669254
15.658383	0.1	774.931179
15.660050	0.1	764.220641
15.661717	0.1	753.543124
15.663383	0.1	742.900058
15.665050	0.1	732.285722
15.666717	0.1	721.690281
15.668383	0.1	711.105151
15.670050	0.1	700.529856
15.671717	0.1	689.973157
15.673383	0.1	679.448287
15.675050	0.1	668.965856
15.676717	0.1	658.529857
15.678383	0.1	648.139515
15.680050	0.1	637.791493
15.681717	0.1	627.480306
15.683383	0.1	617.201842
15.685050	0.1	606.959022
15.686717	0.1	596.762931
15.688383	0.1	586.626147
15.690050	0.1	576.553498
15.691717	0.1	566.539500
15.693383	0.1	556.574974
15.695050	0.1	546.655449
15.696717	0.1	536.780509
15.698383	0.1	526.952656
15.700050	0.1	517.180533
15.701717	0.1	507.476896
15.703383	0.1	497.850507
15.705050	0.1	488.304406
15.706717	0.1	478.838055
15.708383	0.1	469.446985
15.710050	0.1	460.124699
15.711717	0.1	450.869706
15.713383	0.1	441.690948
15.715050	0.1	432.602253
15.716717	0.1	423.614229
15.718383	0.1	414.731050
15.720050	0.1	405.952835
15.721717	0.1	397.278154
15.723383	0.1	388.706052
15.725050	0.1	380.236887
15.726717	0.1	371.873639
15.728383	0.1	363.621197
15.730050	0.1	355.482421
15.731717	0.1	347.457251
15.733383	0.1	339.545866
15.735050	0.1	331.748625
15.736717	0.1	324.066539
15.738383	0.1	316.503186
15.740050	0.1	309.065480
15.741717	0.1	301.758605
15.743383	0.1	294.582146
15.745050	0.1	287.532049
15.746717	0.1	280.605035
15.748383	0.1	273.800747
15.750050	0.1	267.122344
15.751717	0.1	260.575608
15.753383	0.1	254.164413
15.755050	0.1	247.886494
15.756717	0.1	241.736605
15.758383	0.1	235.712721
15.760050	0.1	229.817345
15.761717	0.1	224.053754
15.763383	0.1	218.423678
15.765050	0.1	212.927235
15.766717	0.1	207.562042
15.768383	0.1	202.323926
15.770050	0.1	197.208893
15.771717	0.1	192.215454
15.773383	0.1	187.345695
15.775050	0.1	182.602774
15.776717	0.1	177.986156
15.778383	0.1	173.491071
15.780050	0.1	169.112931
15.781717	0.1	164.849708
15.783383	0.1	160.700212
15.785050	0.1	156.662235
15.786717	0.1	152.732620
15.788383	0.1	148.908743
15.790050	0.1	145.189532
15.791717	0.1	141.575464
15.793383	0.1	138.067731
15.795050	0.1	134.667047
15.796717	0.1	131.371268
15.798383	0.1	128.174849
15.800050	0.1	125.071116
15.801717	0.1	122.055538
15.803383	0.1	119.126029
15.805050	0.1	116.280682
15.806717	0.1	113.517530
15.808383	0.1	110.835916
15.810050	0.1	108.236021
15.811717	0.1	105.716592
15.813383	0.1	103.275603
15.815050	0.1	100.911325
15.816717	0.1	98.621970
15.818383	0.1	96.405929
15.820050	0.1	94.262129
15.821717	0.1	92.188602
15.823383	0.1	90.180820
15.825050	0.1	88.232701
15.826717	0.1	86.339956
15.828383	0.1	84.502523
15.830050	0.1	82.721596
15.831717	0.1	80.996816
15.833383	0.1	79.326158
15.835050	0.1	77.706640
15.836717	0.1	76.135700
15.838383	0.1	74.611966
15.840050	0.1	73.134963
15.841717	0.1	71.703438
15.843383	0.1	70.315365
15.845050	0.1	68.969731
15.846717	0.1	67.666237
15.848383	0.1	66.404347
15.850050	0.1	65.182630
15.851717	0.1	63.999180
15.853383	0.1	62.850717
15.855050	0.1	61.733250
15.856717	0.1	60.645047
15.858383	0.1	59.587899
15.860050	0.1	58.564070
15.861717	0.1	57.572785
15.863383	0.1	56.610647
15.865050	0.1	55.675271
15.866717	0.1	54.766241
15.868383	0.1	53.882542
15.870050	0.1	53.020361
15.871717	0.1	52.176538
15.873383	0.1	51.351789
15.875050	0.1	50.548974
15.876717	0.1	49.770120
15.878383	0.1	49.014392
15.880050	0.1	48.278752
15.881717	0.1	47.559920
15.883383	0.1	46.857002
15.885050	0.1	46.169761
15.886717	0.1	45.497957
15.888383	0.1	44.841769
15.890050	0.1	44.200959
15.891717	0.1	43.574038
15.893383	0.1	42.959395
15.895050	0.1	42.357268
15.896717	0.1	41.769567
15.898383	0.1	41.197720
15.900050	0.1	40.639701
15.901717	0.1	40.091517
15.903383	0.1	39.551022
15.905050	0.1	39.019170
15.906717	0.1	38.498106
15.908383	0.1	37.988903
15.910050	0.1	37.491681
15.911717	0.1	37.005844
15.913383	0.1	36.530437
15.915050	0.1	36.064150
15.916717	0.1	35.606446
15.918383	0.1	35.158040
15.920050	0.1	34.719410
15.921717	0.1	34.290614
15.923383	0.1	33.871414
15.925050	0.1	33.461036
15.926717	0.1	33.058168
15.928383	0.1	32.662930
15.930050	0.1	32.277407
15.931717	0.1	31.903328
15.933383	0.1	31.540277
15.935050	0.1	31.187357
15.936717	0.1	30.844333
15.938383	0.1	30.510368
15.940050	0.1	30.183436
15.941717	0.1	29.861571
15.943383	0.1	29.544594
15.945050	0.1	29.233159
15.946717	0.1	28.928043
15.948383	0.1	28.630497
15.950050	0.1	28.341533
15.951717	0.1	28.061034
15.953383	0.1	27.788164
15.955050	0.1	27.522566
15.956717	0.1	27.264477
15.958383	0.1	27.013303
15.960050	0.1	26.767673
15.961717	0.1	26.525380
15.963383	0.1	26.284815
15.965050	0.1	26.045980
15.966717	0.1	25.810780
15.968383	0.1	25.581123
15.970050	0.1	25.356354
15.971717	0.1	25.132598
15.973383	0.1	24.906041
15.975050	0.1	24.676801
15.976717	0.1	24.448456
15.978383	0.1	24.223925
15.980050	0.1	24.004163
15.981717	0.1	23.787619
15.983383	0.1	23.571254
15.985050	0.1	23.352386
15.986717	0.1	23.130418
15.988383	0.1	22.906245
15.990050	0.1	22.679807
15.991717	0.1	22.450150
15.993383	0.1	22.217037
15.995050	0.1	21.981241
15.996717	0.1	21.742822
15.998383	0.1	21.501125
16.000050	0.1	21.255673
16.001717	0.1	21.006645
16.003383	0.1	20.754875
16.005050	0.1	20.501019
16.006717	0.1	20.245732
16.008383	0.1	19.989849
16.010050	0.1	19.733907
16.011717	0.1	19.477965
16.013383	0.1	19.221963
16.015050	0.1	18.965961
16.016717	0.1	18.711032
16.018383	0.1	18.459381
16.020050	0.1	18.213273
16.021717	0.1	17.973364
16.023383	0.1	17.737867
16.025050	0.1	17.503620
16.026717	0.1	17.268361
16.028383	0.1	17.032147
16.030050	0.1	16.797722
16.031717	0.1	16.567529
16.033383	0.1	16.341985
16.035050	0.1	16.120375
16.036717	0.1	15.901686
16.038383	0.1	15.686513
16.040050	0.1	15.476287
16.041717	0.1	15.271188
16.043383	0.1	15.069366
16.045050	0.1	14.869095
16.046717	0.1	14.670194
16.048383	0.1	14.475525
16.050050	0.1	14.289142
16.051717	0.1	14.113844
16.053383	0.1	13.948263
16.055050	0.1	13.788522
16.056717	0.1	13.632000
16.058383	0.1	13.478340
16.060050	0.1	13.329030
16.061717	0.1	13.185740
16.063383	0.1	13.049246
16.065050	0.1	12.917817
16.066717	0.1	12.788297
16.068383	0.1	12.658776
16.070050	0.1	12.529135
16.071717	0.1	12.401105
16.073383	0.1	12.278140
16.075050	0.1	12.163580
16.076717	0.1	12.057007
16.078383	0.1	11.954487
16.080050	0.1	11.852384
16.081717	0.1	11.750103
16.083383	0.1	11.648238
16.085050	0.1	11.546791
16.086717	0.1	11.446298
16.088383	0.1	11.348367
16.090050	0.1	11.255146
16.091717	0.1	11.167348
16.093383	0.1	11.084319
16.095050	0.1	11.003912
16.096717	0.1	10.922850
16.098383	0.1	10.837556
16.100050	0.1	10.747493
16.101717	0.1	10.655404
16.103383	0.1	10.565878
16.105050	0.1	10.482550
16.106717	0.1	10.406256
16.108383	0.1	10.334433
16.110050	0.1	10.263742
16.111717	0.1	10.192574
16.113383	0.1	10.121942
16.115050	0.1	10.052682
16.116717	0.1	9.985567
16.118383	0.1	9.921909
16.120050	0.1	9.862722
16.121717	0.1	9.805859
16.123383	0.1	9.747446
16.125050	0.1	9.685219
16.126717	0.1	9.619475
16.128383	0.1	9.551049
16.130050	0.1	9.481431
16.131717	0.1	9.413303
16.133383	0.1	9.349406
16.135050	0.1	9.291232
16.136717	0.1	9.238959
16.138383	0.1	9.191335
16.140050	0.1	9.146631
16.141717	0.1	9.102881
16.143383	0.1	9.057284
16.145050	0.1	9.007574
16.146717	0.1	8.954526
16.148383	0.1	8.902014
16.150050	0.1	8.853376
16.151717	0.1	8.808733
16.153383	0.1	8.766711
16.155050	0.1	8.727611
16.156717	0.1	8.691490
16.158383	0.1	8.656264
16.160050	0.1	8.618713
16.161717	0.1	8.577526
16.163383	0.1	8.534253
16.165050	0.1	8.491993
16.166717	0.1	8.453191
16.168383	0.1	8.418143
16.170050	0.1	8.385242
16.171717	0.1	8.352399
16.173383	0.1	8.318484
16.175050	0.1	8.283198
16.176717	0.1	8.247912
16.178383	0.1	8.215786
16.180050	0.1	8.190394
16.181717	0.1	8.172691
16.183383	0.1	8.159996
16.185050	0.1	8.148551
16.186717	0.1	8.134723
16.188383	0.1	8.116484
16.190050	0.1	8.093715
16.191717	0.1	8.067906
16.193383	0.1	8.041740
16.195050	0.1	8.018375
16.196717	0.1	7.999957
16.198383	0.1	7.986486
16.200050	0.1	7.976413
16.201717	0.1	7.967771
16.203383	0.1	7.958651
16.205050	0.1	7.946909
16.206717	0.1	7.930398
16.208383	0.1	7.909120
16.210050	0.1	7.885576
16.211717	0.1	7.862509
16.213383	0.1	7.840991
16.215050	0.1	7.822037
16.216717	0.1	7.807434
16.218383	0.1	7.798970
16.220050	0.1	7.797242
16.221717	0.1	7.800043
16.223383	0.1	7.802964
16.225050	0.1	7.802368
16.226717	0.1	7.798136
16.228383	0.1	7.790983
16.230050	0.1	7.780076
16.231717	0.1	7.764400
16.233383	0.1	7.745088
16.235050	0.1	7.724524
16.236717	0.1	7.704616
16.238383	0.1	7.687271
16.240050	0.1	7.673920
16.241717	0.1	7.663966
16.243383	0.1	7.655144
16.245050	0.1	7.644833
16.246717	0.1	7.630051
16.248383	0.1	7.608533
16.250050	0.1	7.580460
16.251717	0.1	7.549048
16.253383	0.1	7.518650
16.255050	0.1	7.492185
16.256717	0.1	7.469714
16.258383	0.1	7.449747
16.260050	0.1	7.430554
16.261717	0.1	7.410646
16.263383	0.1	7.387996
16.265050	0.1	7.361114
16.266717	0.1	7.330180
16.268383	0.1	7.296563
16.270050	0.1	7.262409
16.271717	0.1	7.229329
16.273383	0.1	7.197738
16.275050	0.1	7.167042
16.276717	0.1	7.136167
16.278383	0.1	7.103742
16.280050	0.1	7.068158
16.281717	0.1	7.028819
16.283383	0.1	6.987036
16.285050	0.1	6.945193
16.286717	0.1	6.906212
16.288383	0.1	6.871820
16.290050	0.1	6.841839
16.291717	0.1	6.813705
16.293383	0.1	6.784082
16.295050	0.1	6.750226
16.296717	0.1	6.711781
16.298383	0.1	6.669939
16.300050	0.1	6.626189
16.301717	0.1	6.581486
16.303383	0.1	6.537080
16.305050	0.1	6.494344
16.306717	0.1	6.453336
16.308383	0.1	6.412328
16.310050	0.1	6.369710
16.311717	0.1	6.325603
16.313383	0.1	6.280721
16.315050	0.1	6.235838
16.316717	0.1	6.191731
16.318383	0.1	6.148994
16.320050	0.1	6.107510
16.321717	0.1	6.067574
16.323383	0.1	6.029487
16.325050	0.1	5.992890
16.326717	0.1	5.957306
16.328383	0.1	5.922199
16.330050	0.1	5.886019
16.331717	0.1	5.845905
16.333383	0.1	5.800128
16.335050	0.1	5.750597
16.336717	0.1	5.701006
16.338383	0.1	5.654157
16.340050	0.1	5.611360
16.341717	0.1	5.572498
16.343383	0.1	5.536020
16.345050	0.1	5.499363
16.346717	0.1	5.460680
16.348383	0.1	5.420149
16.350050	0.1	5.378902
16.351717	0.1	5.337537
16.353383	0.1	5.296588
16.355050	0.1	5.257011
16.356717	0.1	5.219579
16.358383	0.1	5.183041
16.360050	0.1	5.145431
16.361717	0.1	5.106271
16.363383	0.1	5.066693
16.365050	0.1	5.027354
16.366717	0.1	4.987598
16.368383	0.1	4.947126
16.370050	0.1	4.906953
16.371717	0.1	4.869342
16.373383	0.1	4.836202
16.375050	0.1	4.807532
16.376717	0.1	4.780948
16.378383	0.1	4.752219
16.380050	0.1	4.718244
16.381717	0.1	4.678488
16.383383	0.1	4.635752
16.385050	0.1	4.594624
16.386717	0.1	4.558623
16.388383	0.1	4.528582
16.390050	0.1	4.502714
16.391717	0.1	4.478216
16.393383	0.1	4.452825
16.395050	0.1	4.425228
16.396717	0.1	4.395664
16.398383	0.1	4.365385
16.400050	0.1	4.335046
16.401717	0.1	4.303873
16.403383	0.1	4.270852
16.405050	0.1	4.236698
16.406717	0.1	4.203677
16.408383	0.1	4.173815
16.410050	0.1	4.147947
16.411717	0.1	4.126549
16.413383	0.1	4.108966
16.415050	0.1	4.093349
16.416717	0.1	4.077435
16.418383	0.1	4.059255
16.420050	0.1	4.038155
16.421717	0.1	4.015506
16.423383	0.1	3.993750
16.425050	0.1	3.974140
16.426717	0.1	3.956378
16.428383	0.1	3.939390
16.430050	0.1	3.922045
16.431717	0.1	3.903449
16.433383	0.1	3.883243
16.435050	0.1	3.861666
16.436717	0.1	3.840447
16.438383	0.1	3.821850
16.440050	0.1	3.807307
16.441717	0.1	3.795922
16.443383	0.1	3.784955
16.445050	0.1	3.771961
16.446717	0.1	3.755510
16.448383	0.1	3.734887
16.450050	0.1	3.711701
16.451717	0.1	3.689885
16.453383	0.1	3.672481
16.455050	0.1	3.659547
16.456717	0.1	3.650069
16.458383	0.1	3.642142
16.460050	0.1	3.633857
16.461717	0.1	3.624797
16.463383	0.1	3.615082
16.465050	0.1	3.603518
16.466717	0.1	3.589154
16.468383	0.1	3.573477
16.470050	0.1	3.558159
16.471717	0.1	3.542602
16.473383	0.1	3.525675
16.475050	0.1	3.508330
16.476717	0.1	3.493667
16.478383	0.1	3.484130
16.480050	0.1	3.479898
16.481717	0.1	3.478706
16.483383	0.1	3.477633
16.485050	0.1	3.475011
16.486717	0.1	3.468931
16.488383	0.1	3.457666
16.490050	0.1	3.441870
16.491717	0.1	3.424764
16.493383	0.1	3.408909
16.495050	0.1	3.395617
16.496717	0.1	3.384948
16.498383	0.1	3.376603
16.500050	0.1	3.369630
16.501717	0.1	3.362596
16.503383	0.1	3.354132
16.505050	0.1	3.344596
16.506717	0.1	3.336072
16.508383	0.1	3.330171
16.510050	0.1	3.326297
16.511717	0.1	3.321767
16.513383	0.1	3.315032
16.515050	0.1	3.306806
16.516717	0.1	3.299535
16.518383	0.1	3.295779
16.520050	0.1	3.296852
16.521717	0.1	3.301621
16.523383	0.1	3.305733
16.525050	0.1	3.304482
16.526717	0.1	3.296316
16.528383	0.1	3.283560
16.530050	0.1	3.269315
16.531717	0.1	3.255606
16.533383	0.1	3.243447
16.535050	0.1	3.234267
16.536717	0.1	3.229320
16.538383	0.1	3.228367
16.540050	0.1	3.229737
16.541717	0.1	3.231824
16.543383	0.1	3.233493
16.545050	0.1	3.233135
16.546717	0.1	3.229261
16.548383	0.1	3.221810
16.550050	0.1	3.212989
16.551717	0.1	3.205896
16.553383	0.1	3.203213
16.555050	0.1	3.206194
16.556717	0.1	3.212869
16.558383	0.1	3.218293
16.560050	0.1	3.218174
16.561717	0.1	3.212691
16.563383	0.1	3.205359
16.565050	0.1	3.198028
16.566717	0.1	3.190160
16.568383	0.1	3.182054
16.570050	0.1	3.176213
16.571717	0.1	3.174961
16.573383	0.1	3.177583
16.575050	0.1	3.181458
16.576717	0.1	3.184676
16.578383	0.1	3.186286
16.580050	0.1	3.185630
16.581717	0.1	3.183007
16.583383	0.1	3.179670
16.585050	0.1	3.176153
16.586717	0.1	3.172815
16.588383	0.1	3.170192
16.590050	0.1	3.168166
16.591717	0.1	3.165722
16.593383	0.1	3.161788
16.595050	0.1	3.155768
16.596717	0.1	3.148556
16.598383	0.1	3.143013
16.600050	0.1	3.142178
16.601717	0.1	3.146231
16.603383	0.1	3.152073
16.605050	0.1	3.156543
16.606717	0.1	3.158570
16.608383	0.1	3.158272
16.610050	0.1	3.154993
16.611717	0.1	3.148496
16.613383	0.1	3.140092
16.615050	0.1	3.132165
16.616717	0.1	3.127098
16.618383	0.1	3.126502
16.620050	0.1	3.130257
16.621717	0.1	3.136158
16.623383	0.1	3.141582
16.625050	0.1	3.144682
16.626717	0.1	3.145039
16.628383	0.1	3.143370
16.630050	0.1	3.140152
16.631717	0.1	3.136218
16.633383	0.1	3.134132
16.635050	0.1	3.136337
16.636717	0.1	3.142715
16.638383	0.1	3.151357
16.640050	0.1	3.159702
16.641717	0.1	3.164709
16.643383	0.1	3.164470
16.645050	0.1	3.159821
16.646717	0.1	3.153205
16.648383	0.1	3.147423
16.650050	0.1	3.145278
16.651717	0.1	3.147543
16.653383	0.1	3.151834
16.655050	0.1	3.155053
16.656717	0.1	3.156126
16.658383	0.1	3.155291
16.660050	0.1	3.152669
16.661717	0.1	3.149152
16.663383	0.1	3.146768
16.665050	0.1	3.147125
16.666717	0.1	3.150225
16.668383	0.1	3.154695
16.670050	0.1	3.158391
16.671717	0.1	3.159881
16.673383	0.1	3.159106
16.675050	0.1	3.156662
16.676717	0.1	3.153265
16.678383	0.1	3.149331
16.680050	0.1	3.146172
16.681717	0.1	3.145516
16.683383	0.1	3.148198
16.685050	0.1	3.152251
16.686717	0.1	3.153384
16.688383	0.1	3.148318
16.690050	0.1	3.137648
16.691717	0.1	3.124595
16.693383	0.1	3.113151
16.695050	0.1	3.105998
16.696717	0.1	3.103495
16.698383	0.1	3.103852
16.700050	0.1	3.103793
16.701717	0.1	3.101111
16.703383	0.1	3.095687
16.705050	0.1	3.087998
16.706717	0.1	3.077209
16.708383	0.1	3.062248
16.710050	0.1	3.044188
16.711717	0.1	3.027499
16.713383	0.1	3.016949
16.715050	0.1	3.013611
16.716717	0.1	3.014744
16.718383	0.1	3.015578
16.720050	0.1	3.011704
16.721717	0.1	3.001273
16.723383	0.1	2.985478
16.725050	0.1	2.968192
16.726717	0.1	2.953708
16.728383	0.1	2.943874
16.730050	0.1	2.936840
16.731717	0.1	2.928615
16.733383	0.1	2.916694
16.735050	0.1	2.901375
16.736717	0.1	2.885461
16.738383	0.1	2.872229
16.740050	0.1	2.863467
16.741717	0.1	2.858043
16.743383	0.1	2.852440
16.745050	0.1	2.843678
16.746717	0.1	2.830923
16.748383	0.1	2.815247
16.750050	0.1	2.799153
16.751717	0.1	2.785623
16.753383	0.1	2.776563
16.755050	0.1	2.772033
16.756717	0.1	2.769411
16.758383	0.1	2.765238
16.760050	0.1	2.757311
16.761717	0.1	2.745748
16.763383	0.1	2.733052
16.765050	0.1	2.721787
16.766717	0.1	2.713025
16.768383	0.1	2.704799
16.770050	0.1	2.694786
16.771717	0.1	2.681673
16.773383	0.1	2.665401
16.775050	0.1	2.647162
16.776717	0.1	2.629161
16.778383	0.1	2.613783
16.780050	0.1	2.601981
16.781717	0.1	2.593696
16.783383	0.1	2.587795
16.785050	0.1	2.582133
16.786717	0.1	2.574742
16.788383	0.1	2.565324
16.790050	0.1	2.554536
16.791717	0.1	2.543986
16.793383	0.1	2.536774
16.795050	0.1	2.535045
16.796717	0.1	2.537131
16.798383	0.1	2.539039
16.800050	0.1	2.537370
16.801717	0.1	2.530813
16.803383	0.1	2.519965
16.805050	0.1	2.506972
16.806717	0.1	2.494753
16.808383	0.1	2.485573
16.810050	0.1	2.480805
16.811717	0.1	2.481282
16.813383	0.1	2.485275
16.815050	0.1	2.488554
16.816717	0.1	2.487302
16.818383	0.1	2.480924
16.820050	0.1	2.471626
16.821717	0.1	2.462268
16.823383	0.1	2.454162
16.825050	0.1	2.447486
16.826717	0.1	2.441347
16.828383	0.1	2.435267
16.830050	0.1	2.429009
16.831717	0.1	2.422691
16.833383	0.1	2.417088
16.835050	0.1	2.413571
16.836717	0.1	2.413094
16.838383	0.1	2.414644
16.840050	0.1	2.415657
16.841717	0.1	2.414465
16.843383	0.1	2.410591
16.845050	0.1	2.402842
16.846717	0.1	2.390444
16.848383	0.1	2.374947
16.850050	0.1	2.361298
16.851717	0.1	2.354384
16.853383	0.1	2.354324
16.855050	0.1	2.357304
16.856717	0.1	2.359688
16.858383	0.1	2.359867
16.860050	0.1	2.357721
16.861717	0.1	2.354324
16.863383	0.1	2.351344
16.865050	0.1	2.348662
16.866717	0.1	2.344430
16.868383	0.1	2.337635
16.870050	0.1	2.328634
16.871717	0.1	2.319276
16.873383	0.1	2.312541
16.875050	0.1	2.311587
16.876717	0.1	2.315998
16.878383	0.1	2.321482
16.880050	0.1	2.322853
16.881717	0.1	2.317727
16.883383	0.1	2.307892
16.885050	0.1	2.297461
16.886717	0.1	2.290070
16.888383	0.1	2.287150
16.890050	0.1	2.287090
16.891717	0.1	2.286673
16.893383	0.1	2.283573
16.895050	0.1	2.277672
16.896717	0.1	2.270401
16.898383	0.1	2.263308
16.900050	0.1	2.257884
16.901717	0.1	2.255380
16.903383	0.1	2.256572
16.905050	0.1	2.260506
16.906717	0.1	2.264500
16.908383	0.1	2.266646
16.910050	0.1	2.266169
16.911717	0.1	2.263188
16.913383	0.1	2.258062
16.915050	0.1	2.251387
16.916717	0.1	2.243996
16.918383	0.1	2.237678
16.920050	0.1	2.233625
16.921717	0.1	2.231240
16.923383	0.1	2.228975
16.925050	0.1	2.225042
16.926717	0.1	2.218306
16.928383	0.1	2.209187
16.930050	0.1	2.200127
16.931717	0.1	2.193868
16.933383	0.1	2.192497
16.935050	0.1	2.195716
16.936717	0.1	2.200604
16.938383	0.1	2.204180
16.940050	0.1	2.205491
16.941717	0.1	2.205491
16.943383	0.1	2.204657
16.945050	0.1	2.202571
16.946717	0.1	2.198994
16.948383	0.1	2.194941
16.950050	0.1	2.191544
16.951717	0.1	2.188862
16.953383	0.1	2.186835
16.955050	0.1	2.186537
16.956717	0.1	2.189338
16.958383	0.1	2.194941
16.960050	0.1	2.201319
16.961717	0.1	2.205908
16.963383	0.1	2.206743
16.965050	0.1	2.204359
16.966717	0.1	2.202451
16.968383	0.1	2.204418
16.970050	0.1	2.209962
16.971717	0.1	2.215266
16.973383	0.1	2.215564
16.975050	0.1	2.208769
16.976717	0.1	2.197147
16.978383	0.1	2.185702
16.980050	0.1	2.177775
16.981717	0.1	2.174080
16.983383	0.1	2.173722
16.985050	0.1	2.175272
16.986717	0.1	2.176941
16.988383	0.1	2.177298
16.990050	0.1	2.176345
16.991717	0.1	2.174020
16.993383	0.1	2.170742
16.995050	0.1	2.168298
16.996717	0.1	2.168477
16.998383	0.1	2.170622
17.000050	0.1	2.172589
17.001717	0.1	2.172649
17.003383	0.1	2.169788
17.005050	0.1	2.162874
17.006717	0.1	2.152443
17.008383	0.1	2.142429
17.010050	0.1	2.137363
17.011717	0.1	2.137780
17.013383	0.1	2.140522
17.015050	0.1	2.143085
17.016717	0.1	2.144218
17.018383	0.1	2.142549
17.020050	0.1	2.137363
17.021717	0.1	2.130330
17.023383	0.1	2.125204
17.025050	0.1	2.125323
17.026717	0.1	2.131403
17.028383	0.1	2.140165
17.030050	0.1	2.146542
17.031717	0.1	2.147794
17.033383	0.1	2.143920
17.035050	0.1	2.136707
17.036717	0.1	2.129495
17.038383	0.1	2.125442
17.040050	0.1	2.125442
17.041717	0.1	2.127767
17.043383	0.1	2.129793
17.045050	0.1	2.129257
17.046717	0.1	2.125502
17.048383	0.1	2.118826
17.050050	0.1	2.109766
17.051717	0.1	2.100170
17.053383	0.1	2.092719
17.055050	0.1	2.088905
17.056717	0.1	2.087832
17.058383	0.1	2.087355
17.060050	0.1	2.086103
17.061717	0.1	2.084851
17.063383	0.1	2.085507
17.065050	0.1	2.089799
17.066717	0.1	2.097309
17.068383	0.1	2.105534
17.070050	0.1	2.111018
17.071717	0.1	2.111912
17.073383	0.1	2.109587
17.075050	0.1	2.106428
17.076717	0.1	2.104283
17.078383	0.1	2.103210
17.080050	0.1	2.102196
17.081717	0.1	2.101123
17.083383	0.1	2.101302
17.085050	0.1	2.103448
17.086717	0.1	2.106190
17.088383	0.1	2.107322
17.090050	0.1	2.106011
17.091717	0.1	2.104044
17.093383	0.1	2.104402
17.095050	0.1	2.109647
17.096717	0.1	2.120137
17.098383	0.1	2.134085
17.100050	0.1	2.149046
17.101717	0.1	2.162814
17.103383	0.1	2.174139
17.105050	0.1	2.182722
17.106717	0.1	2.188325
17.108383	0.1	2.191305
17.110050	0.1	2.193809
17.111717	0.1	2.198339
17.113383	0.1	2.206147
17.115050	0.1	2.217233
17.116717	0.1	2.231479
17.118383	0.1	2.248764
17.120050	0.1	2.268076
17.121717	0.1	2.286971
17.123383	0.1	2.303422
17.125050	0.1	2.317071
17.126717	0.1	2.329171
17.128383	0.1	2.341926
17.130050	0.1	2.357185
17.131717	0.1	2.375901
17.133383	0.1	2.397895
17.135050	0.1	2.422094
17.136717	0.1	2.448201
17.138383	0.1	2.475858
17.140050	0.1	2.504528
17.141717	0.1	2.535105
17.143383	0.1	2.569854
17.145050	0.1	2.610922
17.146717	0.1	2.659023
17.148383	0.1	2.712429
17.150050	0.1	2.767801
17.151717	0.1	2.821684
17.153383	0.1	2.872884
17.155050	0.1	2.923310
17.156717	0.1	2.975106
17.158383	0.1	3.029168
17.160050	0.1	3.085554
17.161717	0.1	3.144264
17.163383	0.1	3.205538
17.165050	0.1	3.270924
17.166717	0.1	3.343284
17.168383	0.1	3.423810
17.170050	0.1	3.510237
17.171717	0.1	3.598452
17.173383	0.1	3.685594
17.175050	0.1	3.772736
17.176717	0.1	3.863812
17.178383	0.1	3.962517
17.180050	0.1	4.070163
17.181717	0.1	4.186154
17.183383	0.1	4.309178
17.185050	0.1	4.436910
17.186717	0.1	4.567683
17.188383	0.1	4.701793
17.190050	0.1	4.841388
17.191717	0.1	4.989267
17.193383	0.1	5.147338
17.195050	0.1	5.316019
17.196717	0.1	5.494297
17.198383	0.1	5.680442
17.200050	0.1	5.872608
17.201717	0.1	6.070435
17.203383	0.1	6.275475
17.205050	0.1	6.490231
17.206717	0.1	6.715835
17.208383	0.1	6.952227
17.210050	0.1	7.199467
17.211717	0.1	7.458330
17.213383	0.1	7.729233
17.215050	0.1	8.012414
17.216717	0.1	8.306981
17.218383	0.1	8.611978
17.220050	0.1	8.927644
17.221717	0.1	9.255291
17.223383	0.1	9.596050
17.225050	0.1	9.951115
17.226717	0.1	10.321439
17.228383	0.1	10.706843
17.230050	0.1	11.105717
17.231717	0.1	11.516393
17.233383	0.1	11.938751
17.235050	0.1	12.374521
17.236717	0.1	12.826682
17.238383	0.1	13.296903
17.240050	0.1	13.783992
17.241717	0.1	14.285625
17.243383	0.1	14.799775
17.245050	0.1	15.326024
17.246717	0.1	15.866161
17.248383	0.1	16.424061
17.250050	0.1	17.003120
17.251717	0.1	17.603696
17.253383	0.1	18.222035
17.255050	0.1	18.852891
17.256717	0.1	19.493879
17.258383	0.1	20.146908
17.260050	0.1	20.815553
17.261717	0.1	21.502436
17.263383	0.1	22.208275
17.265050	0.1	22.931816
17.266717	0.1	23.671032
17.268383	0.1	24.424435
17.270050	0.1	25.190713
17.271717	0.1	25.968732
17.273383	0.1	26.758672
17.275050	0.1	27.564706
17.276717	0.1	28.393330
17.278383	0.1	29.248776
17.280050	0.1	30.129613
17.281717	0.1	31.030836
17.283383	0.1	31.947019
17.285050	0.1	32.875003
17.286717	0.1	33.816340
17.288383	0.1	34.776153
17.290050	0.1	35.759630
17.291717	0.1	36.770167
17.293383	0.1	37.809434
17.295050	0.1	38.877549
17.296717	0.1	39.972725
17.298383	0.1	41.092339
17.300050	0.1	42.235317
17.301717	0.1	43.404403
17.303383	0.1	44.605139
17.305050	0.1	45.841756
17.306717	0.1	47.114017
17.308383	0.1	48.419300
17.310050	0.1	49.757364
17.311717	0.1	51.130894
17.313383	0.1	52.543107
17.315050	0.1	53.995791
17.316717	0.1	55.489365
17.318383	0.1	57.023469
17.320050	0.1	58.596972
17.321717	0.1	60.208801
17.323383	0.1	61.859015
17.325050	0.1	63.548509
17.326717	0.1	65.278892
17.328383	0.1	67.050997
17.330050	0.1	68.864648
17.331717	0.1	70.719366
17.333383	0.1	72.614138
17.335050	0.1	74.546163
17.336717	0.1	76.511149
17.338383	0.1	78.505103
17.340050	0.1	80.524747
17.341717	0.1	82.567458
17.343383	0.1	84.631150
17.345050	0.1	86.713796
17.346717	0.1	88.811999
17.348383	0.1	90.920156
17.350050	0.1	93.032008
17.351717	0.1	95.142907
17.353383	0.1	97.249275
17.355050	0.1	99.346644
17.356717	0.1	101.429468
17.358383	0.1	103.492087
17.360050	0.1	105.528123
17.361717	0.1	107.530481
17.363383	0.1	109.492368
17.365050	0.1	111.407108
17.366717	0.1	113.269097
17.368383	0.1	115.075595
17.370050	0.1	116.824753
17.371717	0.1	118.512578
17.373383	0.1	120.132513
17.375050	0.1	121.676393
17.376717	0.1	123.135991
17.378383	0.1	124.505229
17.380050	0.1	125.779755
17.381717	0.1	126.957484
17.383383	0.1	128.038593
17.385050	0.1	129.023440
17.386717	0.1	129.912921
17.388383	0.1	130.708583
17.390050	0.1	131.410070
17.391717	0.1	132.012912
17.393383	0.1	132.510730
17.395050	0.1	132.900127
17.396717	0.1	133.180686
17.398383	0.1	133.354970
17.400050	0.1	133.427389
17.401717	0.1	133.401640
17.403383	0.1	133.279093
17.405050	0.1	133.059629
17.406717	0.1	132.742711
17.408383	0.1	132.327803
17.410050	0.1	131.816097
17.411717	0.1	131.210871
17.413383	0.1	130.516954
17.415050	0.1	129.740008
17.416717	0.1	128.883727
17.418383	0.1	127.949722
17.420050	0.1	126.939066
17.421717	0.1	125.852831
17.423383	0.1	124.692507
17.425050	0.1	123.461969
17.426717	0.1	122.166760
17.428383	0.1	120.812423
17.430050	0.1	119.402952
17.431717	0.1	117.941029
17.433383	0.1	116.428382
17.435050	0.1	114.867158
17.436717	0.1	113.261110
17.438383	0.1	111.613698
17.440050	0.1	109.926051
17.441717	0.1	108.199364
17.443383	0.1	106.437928
17.445050	0.1	104.647643
17.446717	0.1	102.832204
17.448383	0.1	100.993282
17.450050	0.1	99.131769
17.451717	0.1	97.249573
17.453383	0.1	95.351523
17.455050	0.1	93.443280
17.456717	0.1	91.529494
17.458383	0.1	89.613562
17.460050	0.1	87.698703
17.461717	0.1	85.786229
17.463383	0.1	83.875065
17.465050	0.1	81.964498
17.466717	0.1	80.056732
17.468383	0.1	78.156357
17.470050	0.1	76.268499
17.471717	0.1	74.397986
17.473383	0.1	72.548453
17.475050	0.1	70.721034
17.476717	0.1	68.914894
17.478383	0.1	67.129556
17.480050	0.1	65.366212
17.481717	0.1	63.627485
17.483383	0.1	61.915997
17.485050	0.1	60.232464
17.486717	0.1	58.576885
17.488383	0.1	56.949917
17.490050	0.1	55.353228
17.491717	0.1	53.788904
17.493383	0.1	52.258316
17.495050	0.1	50.762716
17.496717	0.1	49.303594
17.498383	0.1	47.881606
17.500050	0.1	46.495798
17.501717	0.1	45.143726
17.503383	0.1	43.823126
17.505050	0.1	42.534592
17.506717	0.1	41.282001
17.508383	0.1	40.069344
17.510050	0.1	38.897576
17.511717	0.1	37.764075
17.513383	0.1	36.664011
17.515050	0.1	35.592320
17.516717	0.1	34.546079
17.518383	0.1	33.526065
17.520050	0.1	32.536389
17.521717	0.1	31.580986
17.523383	0.1	30.660989
17.525050	0.1	29.775502
17.526717	0.1	28.923454
17.528383	0.1	28.101208
17.530050	0.1	27.303757
17.531717	0.1	26.528956
17.533383	0.1	25.777520
17.535050	0.1	25.050344
17.536717	0.1	24.347545
17.538383	0.1	23.669006
17.540050	0.1	23.014666
17.541717	0.1	22.384645
17.543383	0.1	21.778942
17.545050	0.1	21.196724
17.546717	0.1	20.634593
17.548383	0.1	20.088495
17.550050	0.1	19.556941
17.551717	0.1	19.040824
17.553383	0.1	18.541337
17.555050	0.1	18.059732
17.556717	0.1	17.596186
17.558383	0.1	17.149092
17.560050	0.1	16.716004
17.561717	0.1	16.296030
17.563383	0.1	15.890361
17.565050	0.1	15.500666
17.566717	0.1	15.127302
17.568383	0.1	14.768005
17.570050	0.1	14.419020
17.571717	0.1	14.078201
17.573383	0.1	13.745607
17.575050	0.1	13.421775
17.576717	0.1	13.107003
17.578383	0.1	12.802542
17.580050	0.1	12.510241
17.581717	0.1	12.230218
17.583383	0.1	11.960865
17.585050	0.1	11.700333
17.586717	0.1	11.448205
17.588383	0.1	11.205495
17.590050	0.1	10.973931
17.591717	0.1	10.754467
17.593383	0.1	10.545433
17.595050	0.1	10.342956
17.596717	0.1	10.143757
17.598383	0.1	9.947181
17.600050	0.1	9.755910
17.601717	0.1	9.573818
17.603383	0.1	9.403408
17.605050	0.1	9.244323
17.606717	0.1	9.093524
17.608383	0.1	8.946777
17.610050	0.1	8.800388
17.611717	0.1	8.652986
17.613383	0.1	8.505822
17.615050	0.1	8.361877
17.616717	0.1	8.224190
17.618383	0.1	8.093656
17.620050	0.1	7.969797
17.621717	0.1	7.851184
17.623383	0.1	7.736564
17.625050	0.1	7.624746
17.626717	0.1	7.515133
17.628383	0.1	7.408023
17.630050	0.1	7.304490
17.631717	0.1	7.205129
17.633383	0.1	7.109106
17.635050	0.1	7.014633
17.636717	0.1	6.920338
17.638383	0.1	6.825686
17.640050	0.1	6.731451
17.641717	0.1	6.639779
17.643383	0.1	6.553591
17.645050	0.1	6.474018
17.646717	0.1	6.399811
17.648383	0.1	6.328524
17.650050	0.1	6.257773
17.651717	0.1	6.186664
17.653383	0.1	6.116510
17.655050	0.1	6.050587
17.656717	0.1	5.991042
17.658383	0.1	5.936325
17.660050	0.1	5.881906
17.661717	0.1	5.824626
17.663383	0.1	5.764008
17.665050	0.1	5.702198
17.666717	0.1	5.643070
17.668383	0.1	5.589664
17.670050	0.1	5.541563
17.671717	0.1	5.494893
17.673383	0.1	5.446315
17.675050	0.1	5.395115
17.676717	0.1	5.342722
17.678383	0.1	5.290628
17.680050	0.1	5.239964
17.681717	0.1	5.191744
17.683383	0.1	5.146325
17.685050	0.1	5.102456
17.686717	0.1	5.059302
17.688383	0.1	5.017579
17.690050	0.1	4.978895
17.691717	0.1	4.944027
17.693383	0.1	4.912317
17.695050	0.1	4.881621
17.696717	0.1	4.850149
17.698383	0.1	4.817486
17.700050	0.1	4.784525
17.701717	0.1	4.752517
17.703383	0.1	4.722178
17.705050	0.1	4.693449
17.706717	0.1	4.665137
17.708383	0.1	4.636228
17.710050	0.1	4.606903
17.711717	0.1	4.578114
17.713383	0.1	4.550338
17.715050	0.1	4.523635
17.716717	0.1	4.499674
17.718383	0.1	4.479349
17.720050	0.1	4.459918
17.721717	0.1	4.437387
17.723383	0.1	4.411102
17.725050	0.1	4.384339
17.726717	0.1	4.360616
17.728383	0.1	4.341126
17.730050	0.1	4.323900
17.731717	0.1	4.305423
17.733383	0.1	4.283488
17.735050	0.1	4.258931
17.736717	0.1	4.234851
17.738383	0.1	4.213751
17.740050	0.1	4.195988
17.741717	0.1	4.179120
17.743383	0.1	4.160404
17.745050	0.1	4.139483
17.746717	0.1	4.118443
17.748383	0.1	4.098952
17.750050	0.1	4.080475
17.751717	0.1	4.061938
17.753383	0.1	4.042804
17.755050	0.1	4.022599
17.756717	0.1	4.001558
17.758383	0.1	3.981233
17.760050	0.1	3.963351
17.761717	0.1	3.947318
17.763383	0.1	3.930092
17.765050	0.1	3.908754
17.766717	0.1	3.883600
17.768383	0.1	3.858328
17.770050	0.1	3.836751
17.771717	0.1	3.820300
17.773383	0.1	3.807605
17.775050	0.1	3.795624
17.776717	0.1	3.781378
17.778383	0.1	3.763020
17.780050	0.1	3.741026
17.781717	0.1	3.717900
17.783383	0.1	3.695667
17.785050	0.1	3.675044
17.786717	0.1	3.655851
17.788383	0.1	3.637135
17.790050	0.1	3.618002
17.791717	0.1	3.599346
17.793383	0.1	3.583133
17.795050	0.1	3.570080
17.796717	0.1	3.558398
17.798383	0.1	3.545881
17.800050	0.1	3.530085
17.801717	0.1	3.508866
17.803383	0.1	3.482223
17.805050	0.1	3.452957
17.806717	0.1	3.425420
17.808383	0.1	3.402829
17.810050	0.1	3.386021
17.811717	0.1	3.373623
17.813383	0.1	3.362298
17.815050	0.1	3.349543
17.816717	0.1	3.334701
17.818383	0.1	3.319502
17.820050	0.1	3.306091
17.821717	0.1	3.294945
17.823383	0.1	3.284037
17.825050	0.1	3.270626
17.826717	0.1	3.254473
17.828383	0.1	3.237307
17.830050	0.1	3.221810
17.831717	0.1	3.210366
17.833383	0.1	3.203690
17.835050	0.1	3.200650
17.836717	0.1	3.198147
17.838383	0.1	3.193021
17.840050	0.1	3.184259
17.841717	0.1	3.172934
17.843383	0.1	3.161431
17.845050	0.1	3.152013
17.846717	0.1	3.144682
17.848383	0.1	3.138006
17.850050	0.1	3.131032
17.851717	0.1	3.124118
17.853383	0.1	3.119111
17.855050	0.1	3.118694
17.856717	0.1	3.124297
17.858383	0.1	3.133774
17.860050	0.1	3.142059
17.861717	0.1	3.144980
17.863383	0.1	3.142655
17.865050	0.1	3.137827
17.866717	0.1	3.132463
17.868383	0.1	3.127933
17.870050	0.1	3.126323
17.871717	0.1	3.128529
17.873383	0.1	3.133297
17.875050	0.1	3.138840
17.876717	0.1	3.143966
17.878383	0.1	3.148854
17.880050	0.1	3.155053
17.881717	0.1	3.164828
17.883383	0.1	3.178656
17.885050	0.1	3.193975
17.886717	0.1	3.207445
17.888383	0.1	3.217995
17.890050	0.1	3.226102
17.891717	0.1	3.232420
17.893383	0.1	3.238917
17.895050	0.1	3.248990
17.896717	0.1	3.265917
17.898383	0.1	3.288865
17.900050	0.1	3.313720
17.901717	0.1	3.337085
17.903383	0.1	3.359378
17.905050	0.1	3.382087
17.906717	0.1	3.405512
17.908383	0.1	3.429592
17.910050	0.1	3.454447
17.911717	0.1	3.479481
17.913383	0.1	3.503561
17.915050	0.1	3.525734
17.916717	0.1	3.545642
17.918383	0.1	3.563881
17.920050	0.1	3.582299
17.921717	0.1	3.603459
17.923383	0.1	3.629267
17.925050	0.1	3.659964
17.926717	0.1	3.693760
17.928383	0.1	3.728032
17.930050	0.1	3.760815
17.931717	0.1	3.791452
17.933383	0.1	3.821671
17.935050	0.1	3.854573
17.936717	0.1	3.892005
17.938383	0.1	3.932655
17.940050	0.1	3.974378
17.941717	0.1	4.016698
17.943383	0.1	4.059673
17.945050	0.1	4.101932
17.946717	0.1	4.141748
17.948383	0.1	4.179657
17.950050	0.1	4.217863
17.951717	0.1	4.257441
17.953383	0.1	4.296661
17.955050	0.1	4.333496
17.956717	0.1	4.368842
17.958383	0.1	4.404843
17.960050	0.1	4.442513
17.961717	0.1	4.481793
17.963383	0.1	4.521907
17.965050	0.1	4.561663
17.966717	0.1	4.599631
17.968383	0.1	4.634619
17.970050	0.1	4.665673
17.971717	0.1	4.693806
17.973383	0.1	4.722297
17.975050	0.1	4.753411
17.976717	0.1	4.786790
17.978383	0.1	4.820228
17.980050	0.1	4.850924
17.981717	0.1	4.877150
17.983383	0.1	4.899323
17.985050	0.1	4.918814
17.986717	0.1	4.936219
17.988383	0.1	4.951060
17.990050	0.1	4.961849
17.991717	0.1	4.967392
17.993383	0.1	4.967988
17.995050	0.1	4.966796
17.996717	0.1	4.967094
17.998383	0.1	4.969120
18.000050	0.1	4.969895
18.001717	0.1	4.967094
18.003383	0.1	4.959643
18.005050	0.1	4.946173
18.006717	0.1	4.925371
18.008383	0.1	4.898012
18.010050	0.1	4.866839
18.011717	0.1	4.834175
18.013383	0.1	4.801095
18.015050	0.1	4.767239
18.016717	0.1	4.731477
18.018383	0.1	4.693628
18.020050	0.1	4.654110
18.021717	0.1	4.613519
18.023383	0.1	4.572928
18.025050	0.1	4.532814
18.026717	0.1	4.490674
18.028383	0.1	4.443467
18.030050	0.1	4.390300
18.031717	0.1	4.333437
18.033383	0.1	4.275978
18.035050	0.1	4.220248
18.036717	0.1	4.166663
18.038383	0.1	4.113257
18.040050	0.1	4.057467
18.041717	0.1	3.998161
18.043383	0.1	3.935158
18.045050	0.1	3.868819
18.046717	0.1	3.801465
18.048383	0.1	3.737271
18.050050	0.1	3.679216
18.051717	0.1	3.627181
18.053383	0.1	3.578067
18.055050	0.1	3.528178
18.056717	0.1	3.474891
18.058383	0.1	3.417671
18.060050	0.1	3.359020
18.061717	0.1	3.303349
18.063383	0.1	3.253937
18.065050	0.1	3.210247
18.066717	0.1	3.169239
18.068383	0.1	3.128767
18.070050	0.1	3.088296
18.071717	0.1	3.047884
18.073383	0.1	3.008008
18.075050	0.1	2.971053
18.076717	0.1	2.938748
18.078383	0.1	2.909839
18.080050	0.1	2.882481
18.081717	0.1	2.856195
18.083383	0.1	2.830267
18.085050	0.1	2.803385
18.086717	0.1	2.775252
18.088383	0.1	2.747834
18.090050	0.1	2.722979
18.091717	0.1	2.700925
18.093383	0.1	2.681315
18.095050	0.1	2.663911
18.096717	0.1	2.647519
18.098383	0.1	2.629936
18.100050	0.1	2.610326
18.101717	0.1	2.590776
18.103383	0.1	2.573788
18.105050	0.1	2.559364
18.106717	0.1	2.545655
18.108383	0.1	2.530873
18.110050	0.1	2.514362
18.111717	0.1	2.497435
18.113383	0.1	2.481938
18.115050	0.1	2.468348
18.116717	0.1	2.454937
18.118383	0.1	2.440572
18.120050	0.1	2.426982
18.121717	0.1	2.416194
18.123383	0.1	2.408087
18.125050	0.1	2.400398
18.126717	0.1	2.390623
18.128383	0.1	2.377808
18.130050	0.1	2.362847
18.131717	0.1	2.348006
18.133383	0.1	2.335072
18.135050	0.1	2.324164
18.136717	0.1	2.314091
18.138383	0.1	2.303720
18.140050	0.1	2.292454
18.141717	0.1	2.279997
18.143383	0.1	2.266824
18.145050	0.1	2.253890
18.146717	0.1	2.242983
18.148383	0.1	2.235413
18.150050	0.1	2.230525
18.151717	0.1	2.226055
18.153383	0.1	2.219141
18.155050	0.1	2.207339
18.156717	0.1	2.190590
18.158383	0.1	2.172709
18.160050	0.1	2.158284
18.161717	0.1	2.149165
18.163383	0.1	2.143860
18.165050	0.1	2.139807
18.166717	0.1	2.134979
18.168383	0.1	2.128065
18.170050	0.1	2.119184
18.171717	0.1	2.109647
18.173383	0.1	2.100408
18.175050	0.1	2.091527
18.176717	0.1	2.083421
18.178383	0.1	2.077043
18.180050	0.1	2.073407
18.181717	0.1	2.071977
18.183383	0.1	2.070010
18.185050	0.1	2.063394
18.186717	0.1	2.049983
18.188383	0.1	2.032638
18.190050	0.1	2.017379
18.191717	0.1	2.008319
18.193383	0.1	2.005279
18.195050	0.1	2.004862
18.196717	0.1	2.002776
18.198383	0.1	1.996935
18.200050	0.1	1.987934
18.201717	0.1	1.976967
18.203383	0.1	1.965523
18.205050	0.1	1.955330
18.206717	0.1	1.947701
18.208383	0.1	1.942456
18.210050	0.1	1.938880
18.211717	0.1	1.936853
18.213383	0.1	1.937330
18.215050	0.1	1.940131
18.216717	0.1	1.943469
18.218383	0.1	1.945675
18.220050	0.1	1.946390
18.221717	0.1	1.945675
18.223383	0.1	1.943708
18.225050	0.1	1.941264
18.226717	0.1	1.939118
18.228383	0.1	1.937151
18.230050	0.1	1.934111
18.231717	0.1	1.928389
18.233383	0.1	1.919210
18.235050	0.1	1.907349
18.236717	0.1	1.895130
18.238383	0.1	1.886249
18.240050	0.1	1.884043
18.241717	0.1	1.888454
18.243383	0.1	1.895249
18.245050	0.1	1.898468
18.246717	0.1	1.894772
18.248383	0.1	1.884461
18.250050	0.1	1.870453
18.251717	0.1	1.856864
18.253383	0.1	1.846790
18.255050	0.1	1.841188
18.256717	0.1	1.838863
18.258383	0.1	1.837373
18.260050	0.1	1.834095
18.261717	0.1	1.828671
18.263383	0.1	1.823485
18.265050	0.1	1.820743
18.266717	0.1	1.820803
18.268383	0.1	1.822472
18.270050	0.1	1.824081
18.271717	0.1	1.825452
18.273383	0.1	1.827359
18.275050	0.1	1.829624
18.276717	0.1	1.830340
18.278383	0.1	1.827717
18.280050	0.1	1.822114
18.281717	0.1	1.815438
18.283383	0.1	1.809538
18.285050	0.1	1.804412
18.286717	0.1	1.798511
18.288383	0.1	1.790762
18.290050	0.1	1.781643
18.291717	0.1	1.772463
18.293383	0.1	1.764774
18.295050	0.1	1.759589
18.296717	0.1	1.758099
18.298383	0.1	1.761198
18.300050	0.1	1.768172
18.301717	0.1	1.776517
18.303383	0.1	1.783729
18.305050	0.1	1.787722
18.306717	0.1	1.786709
18.308383	0.1	1.780450
18.310050	0.1	1.771271
18.311717	0.1	1.761794
18.313383	0.1	1.754105
18.315050	0.1	1.748860
18.316717	0.1	1.744807
18.318383	0.1	1.740277
18.320050	0.1	1.735747
18.321717	0.1	1.733542
18.323383	0.1	1.734316
18.325050	0.1	1.736879
18.326717	0.1	1.739502
18.328383	0.1	1.740754
18.330050	0.1	1.740098
18.331717	0.1	1.738548
18.333383	0.1	1.738012
18.335050	0.1	1.739264
18.336717	0.1	1.741648
18.338383	0.1	1.743436
18.340050	0.1	1.743913
18.341717	0.1	1.743615
18.343383	0.1	1.743794
18.345050	0.1	1.744866
18.346717	0.1	1.746535
18.348383	0.1	1.747906
18.350050	0.1	1.747906
18.351717	0.1	1.746714
18.353383	0.1	1.745641
18.355050	0.1	1.746297
18.356717	0.1	1.748681
18.358383	0.1	1.750529
18.360050	0.1	1.749933
18.361717	0.1	1.747549
18.363383	0.1	1.745999
18.365050	0.1	1.746774
18.366717	0.1	1.749039
18.368383	0.1	1.750231
18.370050	0.1	1.748443
18.371717	0.1	1.744628
18.373383	0.1	1.742005
18.375050	0.1	1.742005
18.376717	0.1	1.744092
18.378383	0.1	1.747012
18.380050	0.1	1.749158
18.381717	0.1	1.749098
18.383383	0.1	1.746535
18.385050	0.1	1.742005
18.386717	0.1	1.735985
18.388383	0.1	1.729846
18.390050	0.1	1.725495
18.391717	0.1	1.723707
18.393383	0.1	1.723766
18.395050	0.1	1.724422
18.396717	0.1	1.724422
18.398383	0.1	1.722574
18.400050	0.1	1.718342
18.401717	0.1	1.712322
18.403383	0.1	1.705885
18.405050	0.1	1.700759
18.406717	0.1	1.698136
18.408383	0.1	1.698315
18.410050	0.1	1.700223
18.411717	0.1	1.701415
18.413383	0.1	1.700521
18.415050	0.1	1.698017
18.416717	0.1	1.695514
18.418383	0.1	1.694143
18.420050	0.1	1.693726
18.421717	0.1	1.693428
18.423383	0.1	1.692653
18.425050	0.1	1.691461
18.426717	0.1	1.689911
18.428383	0.1	1.688540
18.430050	0.1	1.687706
18.431717	0.1	1.687110
18.433383	0.1	1.685977
18.435050	0.1	1.683653
18.436717	0.1	1.679659
18.438383	0.1	1.674175
18.440050	0.1	1.667917
18.441717	0.1	1.661837
18.443383	0.1	1.656652
18.445050	0.1	1.652300
18.446717	0.1	1.648367
18.448383	0.1	1.644731
18.450050	0.1	1.640618
18.451717	0.1	1.635075
18.453383	0.1	1.628578
18.455050	0.1	1.623631
18.456717	0.1	1.622141
18.458383	0.1	1.623452
18.460050	0.1	1.625896
18.461717	0.1	1.628399
18.463383	0.1	1.630485
18.465050	0.1	1.631379
18.466717	0.1	1.629830
18.468383	0.1	1.625717
18.470050	0.1	1.619816
18.471717	0.1	1.613617
18.473383	0.1	1.608253
18.475050	0.1	1.605034
18.476717	0.1	1.604796
18.478383	0.1	1.607478
18.480050	0.1	1.611471
18.481717	0.1	1.614511
18.483383	0.1	1.614690
18.485050	0.1	1.611590
18.486717	0.1	1.605988
18.488383	0.1	1.599670
18.490050	0.1	1.594007
18.491717	0.1	1.590014
18.493383	0.1	1.588345
18.495050	0.1	1.590133
18.496717	0.1	1.595378
18.498383	0.1	1.602352
18.500050	0.1	1.607061
18.501717	0.1	1.605570
18.503383	0.1	1.597524
18.505050	0.1	1.586795
18.506717	0.1	1.578212
18.508383	0.1	1.573444
18.510050	0.1	1.571477
18.511717	0.1	1.571179
18.513383	0.1	1.572549
18.515050	0.1	1.574814
18.516717	0.1	1.576543
18.518383	0.1	1.576841
18.520050	0.1	1.576364
18.521717	0.1	1.575530
18.523383	0.1	1.573503
18.525050	0.1	1.569867
18.526717	0.1	1.565337
18.528383	0.1	1.561582
18.530050	0.1	1.558840
18.531717	0.1	1.555622
18.533383	0.1	1.550794
18.535050	0.1	1.544535
18.536717	0.1	1.538873
18.538383	0.1	1.535535
18.540050	0.1	1.534402
18.541717	0.1	1.534343
18.543383	0.1	1.535356
18.545050	0.1	1.537204
18.546717	0.1	1.538098
18.548383	0.1	1.536787
18.550050	0.1	1.534164
18.551717	0.1	1.531720
18.553383	0.1	1.530647
18.555050	0.1	1.531601
18.556717	0.1	1.534224
18.558383	0.1	1.537085
18.560050	0.1	1.538634
18.561717	0.1	1.538217
18.563383	0.1	1.535535
18.565050	0.1	1.531065
18.566717	0.1	1.526058
18.568383	0.1	1.522184
18.570050	0.1	1.520753
18.571717	0.1	1.521707
18.573383	0.1	1.523256
18.575050	0.1	1.523018
18.576717	0.1	1.519442
18.578383	0.1	1.513362
18.580050	0.1	1.507461
18.581717	0.1	1.505137
18.583383	0.1	1.508653
18.585050	0.1	1.517117
18.586717	0.1	1.527846
18.588383	0.1	1.538038
18.590050	0.1	1.546145
18.591717	0.1	1.551271
18.593383	0.1	1.552641
18.595050	0.1	1.549542
18.596717	0.1	1.543641
18.598383	0.1	1.538813
18.600050	0.1	1.538158
18.601717	0.1	1.541376
18.603383	0.1	1.545310
18.605050	0.1	1.547694
18.606717	0.1	1.547814
18.608383	0.1	1.545966
18.610050	0.1	1.543403
18.611717	0.1	1.541793
18.613383	0.1	1.542270
18.615050	0.1	1.544774
18.616717	0.1	1.548231
18.618383	0.1	1.551807
18.620050	0.1	1.555264
18.621717	0.1	1.558423
18.623383	0.1	1.561761
18.625050	0.1	1.566410
18.626717	0.1	1.573742
18.628383	0.1	1.583755
18.630050	0.1	1.595438
18.631717	0.1	1.606286
18.633383	0.1	1.613557
18.635050	0.1	1.616240
18.636717	0.1	1.616299
18.638383	0.1	1.617551
18.640050	0.1	1.622856
18.641717	0.1	1.633465
18.643383	0.1	1.650035
18.645050	0.1	1.671314
18.646717	0.1	1.694083
18.648383	0.1	1.715839
18.650050	0.1	1.736343
18.651717	0.1	1.755715
18.653383	0.1	1.773775
18.655050	0.1	1.790822
18.656717	0.1	1.808763
18.658383	0.1	1.830757
18.660050	0.1	1.858831
18.661717	0.1	1.891971
18.663383	0.1	1.927793
18.665050	0.1	1.963914
18.666717	0.1	1.998723
18.668383	0.1	2.032697
18.670050	0.1	2.068222
18.671717	0.1	2.106846
18.673383	0.1	2.148092
18.675050	0.1	2.190888
18.676717	0.1	2.235770
18.678383	0.1	2.284646
18.680050	0.1	2.337635
18.681717	0.1	2.392709
18.683383	0.1	2.447963
18.685050	0.1	2.503753
18.686717	0.1	2.562404
18.688383	0.1	2.627134
18.690050	0.1	2.700031
18.691717	0.1	2.779842
18.693383	0.1	2.863228
18.695050	0.1	2.948642
18.696717	0.1	3.036857
18.698383	0.1	3.128827
18.700050	0.1	3.225029
18.701717	0.1	3.324866
18.703383	0.1	3.427267
18.705050	0.1	3.531039
18.706717	0.1	3.637195
18.708383	0.1	3.748954
18.710050	0.1	3.868699
18.711717	0.1	3.996432
18.713383	0.1	4.131019
18.715050	0.1	4.271627
18.716717	0.1	4.417897
18.718383	0.1	4.570365
18.720050	0.1	4.730761
18.721717	0.1	4.901707
18.723383	0.1	5.083561
18.725050	0.1	5.272866
18.726717	0.1	5.465210
18.728383	0.1	5.657792
18.730050	0.1	5.850852
18.731717	0.1	6.048143
18.733383	0.1	6.254912
18.735050	0.1	6.474317
18.736717	0.1	6.706536
18.738383	0.1	6.949664
18.740050	0.1	7.200420
18.741717	0.1	7.455945
18.743383	0.1	7.714928
18.745050	0.1	7.978499
18.746717	0.1	8.249701
18.748383	0.1	8.532167
18.750050	0.1	8.828283
18.751717	0.1	9.137571
18.753383	0.1	9.457827
18.755050	0.1	9.787977
18.756717	0.1	10.128558
18.758383	0.1	10.480047
18.760050	0.1	10.842741
18.761717	0.1	11.217058
18.763383	0.1	11.603475
18.765050	0.1	12.002230
18.766717	0.1	12.412668
18.768383	0.1	12.833596
18.770050	0.1	13.265253
18.771717	0.1	13.710976
18.773383	0.1	14.174879
18.775050	0.1	14.658035
18.776717	0.1	15.158237
18.778383	0.1	15.671910
18.780050	0.1	16.197146
18.781717	0.1	16.735018
18.783383	0.1	17.289401
18.785050	0.1	17.864407
18.786717	0.1	18.462242
18.788383	0.1	19.082369
18.790050	0.1	19.723178
18.791717	0.1	20.383300
18.793383	0.1	21.062912
18.795050	0.1	21.764101
18.796717	0.1	22.489311
18.798383	0.1	23.238958
18.800050	0.1	24.012329
18.801717	0.1	24.809183
18.803383	0.1	25.629880
18.805050	0.1	26.474060
18.806717	0.1	27.340473
18.808383	0.1	28.228523
18.810050	0.1	29.139759
18.811717	0.1	30.075611
18.813383	0.1	31.034233
18.815050	0.1	32.011451
18.816717	0.1	33.002617
18.818383	0.1	34.004809
18.820050	0.1	35.017373
18.821717	0.1	36.040427
18.823383	0.1	37.073436
18.825050	0.1	38.115265
18.826717	0.1	39.163353
18.828383	0.1	40.214243
18.830050	0.1	41.264775
18.831717	0.1	42.310300
18.833383	0.1	43.344798
18.835050	0.1	44.362965
18.836717	0.1	45.362177
18.838383	0.1	46.340647
18.840050	0.1	47.294918
18.841717	0.1	48.219028
18.843383	0.1	49.107256
18.845050	0.1	49.956205
18.846717	0.1	50.763729
18.848383	0.1	51.526728
18.850050	0.1	52.240375
18.851717	0.1	52.900079
18.853383	0.1	53.503397
18.855050	0.1	54.048541
18.856717	0.1	54.533246
18.858383	0.1	54.954115
18.860050	0.1	55.308047
18.861717	0.1	55.593196
18.863383	0.1	55.808369
18.865050	0.1	55.951241
18.866717	0.1	56.019369
18.868383	0.1	56.012813
18.870050	0.1	55.934671
18.871717	0.1	55.788818
18.873383	0.1	55.577401
18.875050	0.1	55.300001
18.876717	0.1	54.955307
18.878383	0.1	54.542426
18.880050	0.1	54.062787
18.881717	0.1	53.519073
18.883383	0.1	52.914801
18.885050	0.1	52.254442
18.886717	0.1	51.543418
18.888383	0.1	50.786975
18.890050	0.1	49.988213
18.891717	0.1	49.147728
18.893383	0.1	48.266414
18.895050	0.1	47.346774
18.896717	0.1	46.392563
18.898383	0.1	45.408073
18.900050	0.1	44.397536
18.901717	0.1	43.364527
18.903383	0.1	42.312565
18.905050	0.1	41.245225
18.906717	0.1	40.166440
18.908383	0.1	39.079609
18.910050	0.1	37.989261
18.911717	0.1	36.901417
18.913383	0.1	35.820069
18.915050	0.1	34.745934
18.916717	0.1	33.679010
18.918383	0.1	32.620432
18.920050	0.1	31.573297
18.921717	0.1	30.541899
18.923383	0.1	29.528500
18.925050	0.1	28.532626
18.926717	0.1	27.553024
18.928383	0.1	26.590885
18.930050	0.1	25.648417
18.931717	0.1	24.727346
18.933383	0.1	23.829760
18.935050	0.1	22.958936
18.936717	0.1	22.117556
18.938383	0.1	21.306456
18.940050	0.1	20.525337
18.941717	0.1	19.772292
18.943383	0.1	19.045294
18.945050	0.1	18.343390
18.946717	0.1	17.666520
18.948383	0.1	17.014087
18.950050	0.1	16.385318
18.951717	0.1	15.779735
18.953383	0.1	15.197516
18.955050	0.1	14.638902
18.956717	0.1	14.104427
18.958383	0.1	13.593734
18.960050	0.1	13.105334
18.961717	0.1	12.637795
18.963383	0.1	12.190462
18.965050	0.1	11.762739
18.966717	0.1	11.354268
18.968383	0.1	10.964931
18.970050	0.1	10.594607
18.971717	0.1	10.242403
18.973383	0.1	9.906471
18.975050	0.1	9.584725
18.976717	0.1	9.275675
18.978383	0.1	8.978725
18.980050	0.1	8.694172
18.981717	0.1	8.422673
18.983383	0.1	8.164108
18.985050	0.1	7.916272
18.986717	0.1	7.677258
18.988383	0.1	7.447541
18.990050	0.1	7.228017
18.991717	0.1	7.017851
18.993383	0.1	6.815851
18.995050	0.1	6.622494
18.996717	0.1	6.440282
18.998383	0.1	6.270886
19.000050	0.1	6.113589
19.001717	0.1	5.964995
19.003383	0.1	5.820692
19.005050	0.1	5.677343
19.006717	0.1	5.534649
19.008383	0.1	5.395890
19.010050	0.1	5.265296
19.011717	0.1	5.144418
19.013383	0.1	5.031705
19.015050	0.1	4.924178
19.016717	0.1	4.818321
19.018383	0.1	4.711807
19.020050	0.1	4.606009
19.021717	0.1	4.504144
19.023383	0.1	4.407823
19.025050	0.1	4.316330
19.026717	0.1	4.229009
19.028383	0.1	4.145801
19.030050	0.1	4.067481
19.031717	0.1	3.994942
19.033383	0.1	3.927112
19.035050	0.1	3.860831
19.036717	0.1	3.793299
19.038383	0.1	3.724694
19.040050	0.1	3.657699
19.041717	0.1	3.595054
19.043383	0.1	3.537417
19.045050	0.1	3.483713
19.046717	0.1	3.432870
19.048383	0.1	3.384292
19.050050	0.1	3.337085
19.051717	0.1	3.289998
19.053383	0.1	3.242612
19.055050	0.1	3.196120
19.056717	0.1	3.151953
19.058383	0.1	3.111780
19.060050	0.1	3.076732
19.061717	0.1	3.046215
19.063383	0.1	3.017605
19.065050	0.1	2.988935
19.066717	0.1	2.960146
19.068383	0.1	2.930939
19.070050	0.1	2.900064
19.071717	0.1	2.867103
19.073383	0.1	2.832949
19.075050	0.1	2.799630
19.076717	0.1	2.769947
19.078383	0.1	2.745569
19.080050	0.1	2.725065
19.081717	0.1	2.704322
19.083383	0.1	2.680540
19.085050	0.1	2.653778
19.086717	0.1	2.625287
19.088383	0.1	2.596498
19.090050	0.1	2.568841
19.091717	0.1	2.544344
19.093383	0.1	2.524436
19.095050	0.1	2.509177
19.096717	0.1	2.496660
19.098383	0.1	2.484143
19.100050	0.1	2.469301
19.101717	0.1	2.450228
19.103383	0.1	2.426624
19.105050	0.1	2.400637
19.106717	0.1	2.375782
19.108383	0.1	2.353430
19.110050	0.1	2.331793
19.111717	0.1	2.309442
19.113383	0.1	2.287090
19.115050	0.1	2.266705
19.116717	0.1	2.249241
19.118383	0.1	2.234578
19.120050	0.1	2.222002
19.121717	0.1	2.210796
19.123383	0.1	2.199769
19.125050	0.1	2.188146
19.126717	0.1	2.175570
19.128383	0.1	2.161622
19.130050	0.1	2.146125
19.131717	0.1	2.129436
19.133383	0.1	2.113402
19.135050	0.1	2.099931
19.136717	0.1	2.088010
19.138383	0.1	2.075076
19.140050	0.1	2.060592
19.141717	0.1	2.046406
19.143383	0.1	2.033770
19.145050	0.1	2.021432
19.146717	0.1	2.007842
19.148383	0.1	1.993775
19.150050	0.1	1.981557
19.151717	0.1	1.973212
19.153383	0.1	1.967967
19.155050	0.1	1.962721
19.156717	0.1	1.954615
19.158383	0.1	1.941919
19.160050	0.1	1.924396
19.161717	0.1	1.904309
19.163383	0.1	1.886010
19.165050	0.1	1.872957
19.166717	0.1	1.865566
19.168383	0.1	1.863062
19.170050	0.1	1.863957
19.171717	0.1	1.864493
19.173383	0.1	1.858652
19.175050	0.1	1.843393
19.176717	0.1	1.821935
19.178383	0.1	1.801252
19.180050	0.1	1.786411
19.181717	0.1	1.778960
19.183383	0.1	1.777351
19.185050	0.1	1.778960
19.186717	0.1	1.780570
19.188383	0.1	1.779616
19.190050	0.1	1.775086
19.191717	0.1	1.767874
19.193383	0.1	1.758278
19.195050	0.1	1.745939
19.196717	0.1	1.731694
19.198383	0.1	1.718044
19.200050	0.1	1.706779
19.201717	0.1	1.697362
19.203383	0.1	1.688540
19.205050	0.1	1.680374
19.206717	0.1	1.673579
19.208383	0.1	1.668573
19.210050	0.1	1.665175
19.211717	0.1	1.663089
19.213383	0.1	1.661778
19.215050	0.1	1.659274
19.216717	0.1	1.653016
19.218383	0.1	1.642943
19.220050	0.1	1.631200
19.221717	0.1	1.619995
19.223383	0.1	1.611352
19.225050	0.1	1.606584
19.226717	0.1	1.605809
19.228383	0.1	1.606107
19.230050	0.1	1.603186
19.231717	0.1	1.594722
19.233383	0.1	1.582384
19.235050	0.1	1.570642
19.236717	0.1	1.564562
19.238383	0.1	1.565993
19.240050	0.1	1.572192
19.241717	0.1	1.577973
19.243383	0.1	1.578033
19.245050	0.1	1.569450
19.246717	0.1	1.553893
19.248383	0.1	1.536548
19.250050	0.1	1.522005
19.251717	0.1	1.511991
19.253383	0.1	1.506746
19.255050	0.1	1.505435
19.256717	0.1	1.506269
19.258383	0.1	1.506388
19.260050	0.1	1.502991
19.261717	0.1	1.495481
19.263383	0.1	1.485944
19.265050	0.1	1.477361
19.266717	0.1	1.471639
19.268383	0.1	1.469374
19.270050	0.1	1.469612
19.271717	0.1	1.470804
19.273383	0.1	1.471400
19.275050	0.1	1.470625
19.276717	0.1	1.468241
19.278383	0.1	1.464248
19.280050	0.1	1.458407
19.281717	0.1	1.451314
19.283383	0.1	1.444101
19.285050	0.1	1.437366
19.286717	0.1	1.430810
19.288383	0.1	1.424551
19.290050	0.1	1.418710
19.291717	0.1	1.412869
19.293383	0.1	1.407027
19.295050	0.1	1.402497
19.296717	0.1	1.400530
19.298383	0.1	1.400948
19.300050	0.1	1.402497
19.301717	0.1	1.404405
19.303383	0.1	1.406252
19.305050	0.1	1.406729
19.306717	0.1	1.404822
19.308383	0.1	1.401007
19.310050	0.1	1.396895
19.311717	0.1	1.393795
19.313383	0.1	1.391888
19.315050	0.1	1.390219
19.316717	0.1	1.387835
19.318383	0.1	1.385093
19.320050	0.1	1.383722
19.321717	0.1	1.385450
19.323383	0.1	1.389980
19.325050	0.1	1.394630
19.326717	0.1	1.396537
19.328383	0.1	1.394272
19.330050	0.1	1.388371
19.331717	0.1	1.381338
19.333383	0.1	1.376629
19.335050	0.1	1.375616
19.336717	0.1	1.375854
19.338383	0.1	1.373768
19.340050	0.1	1.368880
19.341717	0.1	1.364827
19.343383	0.1	1.365423
19.345050	0.1	1.371145
19.346717	0.1	1.378477
19.348383	0.1	1.383066
19.350050	0.1	1.383662
19.351717	0.1	1.382113
19.353383	0.1	1.381278
19.355050	0.1	1.382351
19.356717	0.1	1.385510
19.358383	0.1	1.390100
19.360050	0.1	1.394391
19.361717	0.1	1.395404
19.363383	0.1	1.392186
19.365050	0.1	1.387358
19.366717	0.1	1.384735
19.368383	0.1	1.385987
19.370050	0.1	1.390100
19.371717	0.1	1.394272
19.373383	0.1	1.395762
19.375050	0.1	1.392901
19.376717	0.1	1.386046
19.378383	0.1	1.377583
19.380050	0.1	1.371086
19.381717	0.1	1.368821
19.383383	0.1	1.371622
19.385050	0.1	1.377821
19.386717	0.1	1.383782
19.388383	0.1	1.386464
19.390050	0.1	1.384914
19.391717	0.1	1.380444
19.393383	0.1	1.376689
19.395050	0.1	1.377106
19.396717	0.1	1.381934
19.398383	0.1	1.388073
19.400050	0.1	1.392186
19.401717	0.1	1.393020
19.403383	0.1	1.392484
19.405050	0.1	1.392961
19.406717	0.1	1.395047
19.408383	0.1	1.397193
19.410050	0.1	1.398027
19.411717	0.1	1.397193
19.413383	0.1	1.396060
19.415050	0.1	1.397550
19.416717	0.1	1.403391
19.418383	0.1	1.412094
19.420050	0.1	1.420856
19.421717	0.1	1.427949
19.423383	0.1	1.432717
19.425050	0.1	1.434803
19.426717	0.1	1.435399
19.428383	0.1	1.437306
19.430050	0.1	1.442611
19.431717	0.1	1.451433
19.433383	0.1	1.461327
19.435050	0.1	1.469374
19.436717	0.1	1.474857
19.438383	0.1	1.480222
19.440050	0.1	1.488745
19.441717	0.1	1.501680
19.443383	0.1	1.517356
19.445050	0.1	1.534045
19.446717	0.1	1.550138
19.448383	0.1	1.563788
19.450050	0.1	1.573801
19.451717	0.1	1.582384
19.453383	0.1	1.593649
19.455050	0.1	1.609683
19.456717	0.1	1.628876
19.458383	0.1	1.649082
19.460050	0.1	1.669347
19.461717	0.1	1.689732
19.463383	0.1	1.710475
19.465050	0.1	1.731753
19.466717	0.1	1.753569
19.468383	0.1	1.776219
19.470050	0.1	1.800060
19.471717	0.1	1.824439
19.473383	0.1	1.848579
19.475050	0.1	1.872659
19.476717	0.1	1.897156
19.478383	0.1	1.921594
19.480050	0.1	1.944602
19.481717	0.1	1.965702
19.483383	0.1	1.987279
19.485050	0.1	2.011895
19.486717	0.1	2.039135
19.488383	0.1	2.066434
19.490050	0.1	2.091766
19.491717	0.1	2.115369
19.493383	0.1	2.139270
19.495050	0.1	2.164960
19.496717	0.1	2.192199
19.498383	0.1	2.219260
19.500050	0.1	2.243698
19.501717	0.1	2.264023
19.503383	0.1	2.280355
19.505050	0.1	2.294660
19.506717	0.1	2.308726
19.508383	0.1	2.322257
19.510050	0.1	2.333105
19.511717	0.1	2.340198
19.513383	0.1	2.344549
19.515050	0.1	2.347648
19.516717	0.1	2.349615
19.518383	0.1	2.349019
19.520050	0.1	2.344132
19.521717	0.1	2.334774
19.523383	0.1	2.322495
19.525050	0.1	2.308786
19.526717	0.1	2.294123
19.528383	0.1	2.279103
19.530050	0.1	2.264500
19.531717	0.1	2.249837
19.533383	0.1	2.233088
19.535050	0.1	2.211809
19.536717	0.1	2.184510
19.538383	0.1	2.152383
19.540050	0.1	2.118945
19.541717	0.1	2.087355
19.543383	0.1	2.057254
19.545050	0.1	2.026916
19.546717	0.1	1.995683
19.548383	0.1	1.964569
19.550050	0.1	1.933873
19.551717	0.1	1.902938
19.553383	0.1	1.870513
19.555050	0.1	1.835644
19.556717	0.1	1.798630
19.558383	0.1	1.761496
19.560050	0.1	1.727581
19.561717	0.1	1.698792
19.563383	0.1	1.673102
19.565050	0.1	1.647055
19.566717	0.1	1.619101
19.568383	0.1	1.590788
19.570050	0.1	1.565337
19.571717	0.1	1.545251
19.573383	0.1	1.529098
19.575050	0.1	1.513362
19.576717	0.1	1.496136
19.578383	0.1	1.478255
19.580050	0.1	1.460731
19.581717	0.1	1.443982
19.583383	0.1	1.428008
19.585050	0.1	1.413345
19.586717	0.1	1.400709
19.588383	0.1	1.390040
19.590050	0.1	1.382351
19.591717	0.1	1.379013
19.593383	0.1	1.379311
19.595050	0.1	1.378894
19.596717	0.1	1.373708
19.598383	0.1	1.364052
19.600050	0.1	1.355112
19.601717	0.1	1.352191
19.603383	0.1	1.356244
19.605050	0.1	1.364291
19.606717	0.1	1.372635
19.608383	0.1	1.378894
19.610050	0.1	1.382411
19.611717	0.1	1.383841
19.613383	0.1	1.384318
19.615050	0.1	1.384795
19.616717	0.1	1.386106
19.618383	0.1	1.389384
19.620050	0.1	1.395524
19.621717	0.1	1.404166
19.623383	0.1	1.412809
19.625050	0.1	1.418471
19.626717	0.1	1.420438
19.628383	0.1	1.420498
19.630050	0.1	1.419664
19.631717	0.1	1.418233
19.633383	0.1	1.417458
19.635050	0.1	1.418293
19.636717	0.1	1.420081
19.638383	0.1	1.422167
19.640050	0.1	1.425386
19.641717	0.1	1.430154
19.643383	0.1	1.434982
19.645050	0.1	1.437485
19.646717	0.1	1.435876
19.648383	0.1	1.429319
19.650050	0.1	1.419246
19.651717	0.1	1.409650
19.653383	0.1	1.404345
19.655050	0.1	1.404047
19.656717	0.1	1.405597
19.658383	0.1	1.404941
19.660050	0.1	1.400411
19.661717	0.1	1.393020
19.663383	0.1	1.383722
19.665050	0.1	1.372695
19.666717	0.1	1.359105
19.668383	0.1	1.342952
19.670050	0.1	1.326263
19.671717	0.1	1.312435
19.673383	0.1	1.303494
19.675050	0.1	1.298428
19.676717	0.1	1.294315
19.678383	0.1	1.288593
19.680050	0.1	1.280189
19.681717	0.1	1.270115
19.683383	0.1	1.260817
19.685050	0.1	1.253367
19.686717	0.1	1.245380
19.688383	0.1	1.234114
19.690050	0.1	1.220107
19.691717	0.1	1.206637
19.693383	0.1	1.197219
19.695050	0.1	1.193285
19.696717	0.1	1.192570
19.698383	0.1	1.190305
19.700050	0.1	1.184285
19.701717	0.1	1.176238
19.703383	0.1	1.167953
19.705050	0.1	1.160145
19.706717	0.1	1.153410
19.708383	0.1	1.148224
19.710050	0.1	1.143694
19.711717	0.1	1.138091
19.713383	0.1	1.130343
19.715050	0.1	1.120985
19.716717	0.1	1.112819
19.718383	0.1	1.108825
19.720050	0.1	1.109302
19.721717	0.1	1.111984
19.723383	0.1	1.113355
19.725050	0.1	1.110435
19.726717	0.1	1.103103
19.728383	0.1	1.094401
19.730050	0.1	1.087844
19.731717	0.1	1.084924
19.733383	0.1	1.084328
19.735050	0.1	1.083314
19.736717	0.1	1.079798
19.738383	0.1	1.074314
19.740050	0.1	1.069367
19.741717	0.1	1.066923
19.743383	0.1	1.067519
19.745050	0.1	1.070440
19.746717	0.1	1.073957
19.748383	0.1	1.075745
19.750050	0.1	1.074314
19.751717	0.1	1.070738
19.753383	0.1	1.067281
19.755050	0.1	1.064241
19.756717	0.1	1.059532
19.758383	0.1	1.052380
19.760050	0.1	1.045942
19.761717	0.1	1.043797
19.763383	0.1	1.046658
19.765050	0.1	1.052916
19.766717	0.1	1.059413
19.768383	0.1	1.063109
19.770050	0.1	1.062334
19.771717	0.1	1.058221
19.773383	0.1	1.053155
19.775050	0.1	1.048803
19.776717	0.1	1.045525
19.778383	0.1	1.042664
19.780050	0.1	1.039505
19.781717	0.1	1.036525
19.783383	0.1	1.034975
19.785050	0.1	1.036465
19.786717	0.1	1.040995
19.788383	0.1	1.046479
19.790050	0.1	1.049876
19.791717	0.1	1.049697
19.793383	0.1	1.047134
19.795050	0.1	1.045168
19.796717	0.1	1.046598
19.798383	0.1	1.051307
19.800050	0.1	1.056433
19.801717	0.1	1.058698
19.803383	0.1	1.056492
19.805050	0.1	1.049876
19.806717	0.1	1.040638
19.808383	0.1	1.032233
19.810050	0.1	1.028121
19.811717	0.1	1.028657
19.813383	0.1	1.030028
19.815050	0.1	1.028001
19.816717	0.1	1.021206
19.818383	0.1	1.011312
19.820050	0.1	1.001060
19.821717	0.1	0.992835
19.823383	0.1	0.988126
19.825050	0.1	0.987053
19.826717	0.1	0.989020
19.828383	0.1	0.993073
19.830050	0.1	0.997305
19.831717	0.1	0.998557
19.833383	0.1	0.995040
19.835050	0.1	0.988185
19.836717	0.1	0.981629
19.838383	0.1	0.977874
19.840050	0.1	0.977695
19.841717	0.1	0.980377
19.843383	0.1	0.984550
19.845050	0.1	0.988066
19.846717	0.1	0.989735
19.848383	0.1	0.989914
19.850050	0.1	0.989139
19.851717	0.1	0.987530
19.853383	0.1	0.984967
19.855050	0.1	0.981510
19.856717	0.1	0.977457
19.858383	0.1	0.973463
19.860050	0.1	0.970483
19.861717	0.1	0.968278
19.863383	0.1	0.965655
19.865050	0.1	0.962079
19.866717	0.1	0.957966
19.868383	0.1	0.953734
19.870050	0.1	0.950098
19.871717	0.1	0.948370
19.873383	0.1	0.949204
19.875050	0.1	0.952005
19.876717	0.1	0.955641
19.878383	0.1	0.959277
19.880050	0.1	0.962675
19.881717	0.1	0.965715
19.883383	0.1	0.968456
19.885050	0.1	0.970125
19.886717	0.1	0.968635
19.888383	0.1	0.962734
19.890050	0.1	0.953794
19.891717	0.1	0.945151
19.893383	0.1	0.939965
19.895050	0.1	0.939369
19.896717	0.1	0.942469
19.898383	0.1	0.946999
19.900050	0.1	0.950694
19.901717	0.1	0.951111
19.903383	0.1	0.946820
19.905050	0.1	0.939369
19.906717	0.1	0.932038
19.908383	0.1	0.927806
19.910050	0.1	0.926673
19.911717	0.1	0.925899
19.913383	0.1	0.922859
19.915050	0.1	0.917733
19.916717	0.1	0.912905
19.918383	0.1	0.911117
19.920050	0.1	0.913262
19.921717	0.1	0.917018
19.923383	0.1	0.918210
19.925050	0.1	0.914812
19.926717	0.1	0.909030
19.928383	0.1	0.904620
19.930050	0.1	0.903428
19.931717	0.1	0.904381
19.933383	0.1	0.905454
19.935050	0.1	0.906169
19.936717	0.1	0.907064
19.938383	0.1	0.908434
19.940050	0.1	0.909686
19.941717	0.1	0.909627
19.943383	0.1	0.907183
19.945050	0.1	0.903487
19.946717	0.1	0.901222
19.948383	0.1	0.901759
19.950050	0.1	0.904083
19.951717	0.1	0.906348
19.953383	0.1	0.908017
19.955050	0.1	0.909865
19.956717	0.1	0.912666
19.958383	0.1	0.915408
19.960050	0.1	0.916421
19.961717	0.1	0.915349
19.963383	0.1	0.912607
19.965050	0.1	0.909627
19.966717	0.1	0.907421
19.968383	0.1	0.905275
19.970050	0.1	0.901580
19.971717	0.1	0.896394
19.973383	0.1	0.892043
19.975050	0.1	0.890017
19.976717	0.1	0.890076
19.978383	0.1	0.890911
19.980050	0.1	0.891507
19.981717	0.1	0.891566
19.983383	0.1	0.891447
19.985050	0.1	0.891686
19.986717	0.1	0.892758
19.988383	0.1	0.894547
19.990050	0.1	0.896037
19.991717	0.1	0.895798
19.993383	0.1	0.893056
19.995050	0.1	0.889361
19.996717	0.1	0.887096
19.998383	0.1	0.887394
20.000050	0.1	0.888884
20.001717	0.1	0.889123
20.003383	0.1	0.886560
20.005050	0.1	0.882089
20.006717	0.1	0.877321
20.008383	0.1	0.872374
20.010050	0.1	0.866890
20.011717	0.1	0.861704
20.013383	0.1	0.859201
20.015050	0.1	0.860512
20.016717	0.1	0.863731
20.018383	0.1	0.865400
20.020050	0.1	0.863433
20.021717	0.1	0.858903
20.023383	0.1	0.853956
20.025050	0.1	0.850022
20.026717	0.1	0.847578
20.028383	0.1	0.846148
20.030050	0.1	0.845254
20.031717	0.1	0.844896
20.033383	0.1	0.844181
20.035050	0.1	0.842214
20.036717	0.1	0.839233
20.038383	0.1	0.835955
20.040050	0.1	0.831723
20.041717	0.1	0.826180
20.043383	0.1	0.820458
20.045050	0.1	0.815868
20.046717	0.1	0.813007
20.048383	0.1	0.812352
20.050050	0.1	0.813723
20.051717	0.1	0.815928
20.053383	0.1	0.817657
20.055050	0.1	0.818491
20.056717	0.1	0.818074
20.058383	0.1	0.816047
20.060050	0.1	0.812352
20.061717	0.1	0.806451
20.063383	0.1	0.798762
20.065050	0.1	0.792086
20.066717	0.1	0.789762
20.068383	0.1	0.792205
20.070050	0.1	0.797391
20.071717	0.1	0.802815
20.073383	0.1	0.806034
20.075050	0.1	0.805974
20.076717	0.1	0.803947
20.078383	0.1	0.803292
20.080050	0.1	0.806391
20.081717	0.1	0.812352
20.083383	0.1	0.817955
20.085050	0.1	0.820518
20.086717	0.1	0.819325
20.088383	0.1	0.814736
20.090050	0.1	0.807405
20.091717	0.1	0.799239
20.093383	0.1	0.793695
20.095050	0.1	0.793934
20.096717	0.1	0.800371
20.098383	0.1	0.811338
20.100050	0.1	0.824630
20.101717	0.1	0.837565
20.103383	0.1	0.848234
20.105050	0.1	0.855744
20.106717	0.1	0.859559
20.108383	0.1	0.859261
20.110050	0.1	0.855684
20.111717	0.1	0.851750
20.113383	0.1	0.850022
20.115050	0.1	0.851333
20.116717	0.1	0.853896
20.118383	0.1	0.855744
20.120050	0.1	0.856638
20.121717	0.1	0.858784
20.123383	0.1	0.864029
20.125050	0.1	0.872076
20.126717	0.1	0.880837
20.128383	0.1	0.888646
20.130050	0.1	0.895143
20.131717	0.1	0.900567
20.133383	0.1	0.905871
20.135050	0.1	0.912190
20.136717	0.1	0.919879
20.138383	0.1	0.927925
20.140050	0.1	0.934839
20.141717	0.1	0.939012
20.143383	0.1	0.939965
20.145050	0.1	0.939071
20.146717	0.1	0.939608
20.148383	0.1	0.944197
20.150050	0.1	0.953496
20.151717	0.1	0.966668
20.153383	0.1	0.981927
20.155050	0.1	0.995755
20.156717	0.1	1.005650
20.158383	0.1	1.011908
20.160050	0.1	1.017451
20.161717	0.1	1.024842
20.163383	0.1	1.035452
20.165050	0.1	1.049161
20.166717	0.1	1.064777
20.168383	0.1	1.080811
20.170050	0.1	1.097024
20.171717	0.1	1.113951
20.173383	0.1	1.130879
20.175050	0.1	1.145780
20.176717	0.1	1.156926
20.178383	0.1	1.164913
20.180050	0.1	1.172245
20.181717	0.1	1.181424
20.183383	0.1	1.194060
20.185050	0.1	1.209974
20.186717	0.1	1.227200
20.188383	0.1	1.243830
20.190050	0.1	1.258552
20.191717	0.1	1.270831
20.193383	0.1	1.282096
20.195050	0.1	1.294434
20.196717	0.1	1.309395
20.198383	0.1	1.327455
20.200050	0.1	1.348555
20.201717	0.1	1.372397
20.203383	0.1	1.398742
20.205050	0.1	1.426518
20.206717	0.1	1.454413
20.208383	0.1	1.481176
20.210050	0.1	1.506448
20.211717	0.1	1.531184
20.213383	0.1	1.556099
20.215050	0.1	1.581550
20.216717	0.1	1.608372
20.218383	0.1	1.637876
20.220050	0.1	1.669109
20.221717	0.1	1.699507
20.223383	0.1	1.726747
20.225050	0.1	1.750946
20.226717	0.1	1.774371
20.228383	0.1	1.800358
20.230050	0.1	1.831353
20.231717	0.1	1.867056
20.233383	0.1	1.905084
20.235050	0.1	1.943112
20.236717	0.1	1.979053
20.238383	0.1	2.010763
20.240050	0.1	2.037704
20.241717	0.1	2.061904
20.243383	0.1	2.086342
20.245050	0.1	2.111554
20.246717	0.1	2.134442
20.248383	0.1	2.150834
20.250050	0.1	2.160013
20.251717	0.1	2.165914
20.253383	0.1	2.172530
20.255050	0.1	2.179861
20.256717	0.1	2.185702
20.258383	0.1	2.188742
20.260050	0.1	2.188921
20.261717	0.1	2.186477
20.263383	0.1	2.182067
20.265050	0.1	2.176166
20.266717	0.1	2.168179
20.268383	0.1	2.158106
20.270050	0.1	2.147257
20.271717	0.1	2.136350
20.273383	0.1	2.124071
20.275050	0.1	2.107859
20.276717	0.1	2.085924
20.278383	0.1	2.057791
20.280050	0.1	2.025128
20.281717	0.1	1.991511
20.283383	0.1	1.960755
20.285050	0.1	1.935065
20.286717	0.1	1.913667
20.288383	0.1	1.893282
20.290050	0.1	1.870751
20.291717	0.1	1.845062
20.293383	0.1	1.816750
20.295050	0.1	1.787424
20.296717	0.1	1.759172
20.298383	0.1	1.733244
20.300050	0.1	1.709283
20.301717	0.1	1.686275
20.303383	0.1	1.663208
20.305050	0.1	1.639068
20.306717	0.1	1.613617
20.308383	0.1	1.587510
20.310050	0.1	1.559675
20.311717	0.1	1.528204
20.313383	0.1	1.494706
20.315050	0.1	1.463413
20.316717	0.1	1.437545
20.318383	0.1	1.417101
20.320050	0.1	1.399756
20.321717	0.1	1.382709
20.323383	0.1	1.364827
20.325050	0.1	1.347184
20.326717	0.1	1.331449
20.328383	0.1	1.317978
20.330050	0.1	1.305819
20.331717	0.1	1.293302
20.333383	0.1	1.279712
20.335050	0.1	1.265764
20.336717	0.1	1.252711
20.338383	0.1	1.241207
20.340050	0.1	1.231253
20.341717	0.1	1.222670
20.343383	0.1	1.215339
20.345050	0.1	1.208901
20.346717	0.1	1.202643
20.348383	0.1	1.196623
20.350050	0.1	1.191199
20.351717	0.1	1.186490
20.353383	0.1	1.182079
20.355050	0.1	1.177311
20.356717	0.1	1.171708
20.358383	0.1	1.165688
20.360050	0.1	1.159728
20.361717	0.1	1.153946
20.363383	0.1	1.148820
20.365050	0.1	1.145303
20.366717	0.1	1.142681
20.368383	0.1	1.139045
20.370050	0.1	1.133382
20.371717	0.1	1.126945
20.373383	0.1	1.122356
20.375050	0.1	1.121879
20.376717	0.1	1.125634
20.378383	0.1	1.132250
20.380050	0.1	1.139760
20.381717	0.1	1.146257
20.383383	0.1	1.151502
20.385050	0.1	1.156747
20.386717	0.1	1.162410
20.388383	0.1	1.167834
20.390050	0.1	1.173318
20.391717	0.1	1.180410
20.393383	0.1	1.190424
20.395050	0.1	1.202703
20.396717	0.1	1.215220
20.398383	0.1	1.225889
20.400050	0.1	1.234591
20.401717	0.1	1.242399
20.403383	0.1	1.250744
20.405050	0.1	1.261413
20.406717	0.1	1.275420
20.408383	0.1	1.291514
20.410050	0.1	1.307011
20.411717	0.1	1.319230
20.413383	0.1	1.327097
20.415050	0.1	1.332283
20.416717	0.1	1.337648
20.418383	0.1	1.344025
20.420050	0.1	1.350164
20.421717	0.1	1.354992
20.423383	0.1	1.359165
20.425050	0.1	1.363278
20.426717	0.1	1.367509
20.428383	0.1	1.371920
20.430050	0.1	1.376748
20.431717	0.1	1.382113
20.433383	0.1	1.387000
20.435050	0.1	1.390576
20.436717	0.1	1.393676
20.438383	0.1	1.398683
20.440050	0.1	1.406431
20.441717	0.1	1.414359
20.443383	0.1	1.418293
20.445050	0.1	1.415789
20.446717	0.1	1.408517
20.448383	0.1	1.400888
20.450050	0.1	1.395941
20.451717	0.1	1.393199
20.453383	0.1	1.389980
20.455050	0.1	1.383901
20.456717	0.1	1.374543
20.458383	0.1	1.363278
20.460050	0.1	1.351595
20.461717	0.1	1.340389
20.463383	0.1	1.330793
20.465050	0.1	1.323581
20.466717	0.1	1.317620
20.468383	0.1	1.310051
20.470050	0.1	1.298368
20.471717	0.1	1.282454
20.473383	0.1	1.264632
20.475050	0.1	1.248241
20.476717	0.1	1.235306
20.478383	0.1	1.225472
20.480050	0.1	1.216710
20.481717	0.1	1.207173
20.483383	0.1	1.194954
20.485050	0.1	1.179636
20.486717	0.1	1.162291
20.488383	0.1	1.144409
20.490050	0.1	1.127482
20.491717	0.1	1.112998
20.493383	0.1	1.101732
20.495050	0.1	1.092494
20.496717	0.1	1.083255
20.498383	0.1	1.073003
20.500050	0.1	1.061082
20.501717	0.1	1.046479
20.503383	0.1	1.029193
20.505050	0.1	1.010656
20.506717	0.1	0.993431
20.508383	0.1	0.979185
20.510050	0.1	0.967324
20.511717	0.1	0.955761
20.513383	0.1	0.942886
20.515050	0.1	0.927568
20.516717	0.1	0.909925
20.518383	0.1	0.892162
20.520050	0.1	0.876963
20.521717	0.1	0.865996
20.523383	0.1	0.859261
20.525050	0.1	0.856042
20.526717	0.1	0.854194
20.528383	0.1	0.851035
20.530050	0.1	0.844896
20.531717	0.1	0.837386
20.533383	0.1	0.831604
20.535050	0.1	0.828743
20.536717	0.1	0.827253
20.538383	0.1	0.824213
20.540050	0.1	0.817776
20.541717	0.1	0.808477
20.543383	0.1	0.798762
20.545050	0.1	0.791192
20.546717	0.1	0.788033
20.548383	0.1	0.790179
20.550050	0.1	0.795424
20.551717	0.1	0.799835
20.553383	0.1	0.801146
20.555050	0.1	0.799477
20.556717	0.1	0.796676
20.558383	0.1	0.794888
20.560050	0.1	0.795186
20.561717	0.1	0.795722
20.563383	0.1	0.793695
20.565050	0.1	0.788391
20.566717	0.1	0.782192
20.568383	0.1	0.777662
20.570050	0.1	0.775039
20.571717	0.1	0.773430
20.573383	0.1	0.773013
20.575050	0.1	0.773728
20.576717	0.1	0.773788
20.578383	0.1	0.770807
20.580050	0.1	0.764132
20.581717	0.1	0.755549
20.583383	0.1	0.748217
20.585050	0.1	0.745237
20.586717	0.1	0.748813
20.588383	0.1	0.758350
20.590050	0.1	0.770450
20.591717	0.1	0.780284
20.593383	0.1	0.784278
20.595050	0.1	0.781775
20.596717	0.1	0.775039
20.598383	0.1	0.767589
20.600050	0.1	0.761449
20.601717	0.1	0.756919
20.603383	0.1	0.754237
20.605050	0.1	0.753701
20.606717	0.1	0.754654
20.608383	0.1	0.756800
20.610050	0.1	0.761271
20.611717	0.1	0.769138
20.613383	0.1	0.779450
20.615050	0.1	0.789523
20.616717	0.1	0.796735
20.618383	0.1	0.799656
20.620050	0.1	0.799060
20.621717	0.1	0.796855
20.623383	0.1	0.794888
20.625050	0.1	0.793994
20.626717	0.1	0.794709
20.628383	0.1	0.797331
20.630050	0.1	0.801861
20.631717	0.1	0.808120
20.633383	0.1	0.816703
20.635050	0.1	0.827193
20.636717	0.1	0.837088
20.638383	0.1	0.843823
20.640050	0.1	0.846684
20.641717	0.1	0.847101
20.643383	0.1	0.846684
20.645050	0.1	0.847340
20.646717	0.1	0.850797
20.648383	0.1	0.859082
20.650050	0.1	0.872374
20.651717	0.1	0.887871
20.653383	0.1	0.901163
20.655050	0.1	0.909090
20.656717	0.1	0.912011
20.658383	0.1	0.913441
20.660050	0.1	0.916600
20.661717	0.1	0.922740
20.663383	0.1	0.931501
20.665050	0.1	0.941873
20.666717	0.1	0.953019
20.668383	0.1	0.964522
20.670050	0.1	0.976741
20.671717	0.1	0.990272
20.673383	0.1	1.005411
20.675050	0.1	1.021743
20.676717	0.1	1.038432
20.678383	0.1	1.054168
20.680050	0.1	1.067698
20.681717	0.1	1.078725
20.683383	0.1	1.088977
20.685050	0.1	1.101196
20.686717	0.1	1.116574
20.688383	0.1	1.134396
20.690050	0.1	1.153767
20.691717	0.1	1.173914
20.693383	0.1	1.194477
20.695050	0.1	1.215875
20.696717	0.1	1.239896
20.698383	0.1	1.267314
20.700050	0.1	1.296640
20.701717	0.1	1.325011
20.703383	0.1	1.350582
20.705050	0.1	1.373172
20.706717	0.1	1.393557
20.708383	0.1	1.412988
20.710050	0.1	1.432240
20.711717	0.1	1.451910
20.713383	0.1	1.473487
20.715050	0.1	1.498401
20.716717	0.1	1.526833
20.718383	0.1	1.557946
20.720050	0.1	1.591325
20.721717	0.1	1.627445
20.723383	0.1	1.666665
20.725050	0.1	1.709104
20.726717	0.1	1.754403
20.728383	0.1	1.801252
20.730050	0.1	1.848221
20.731717	0.1	1.894415
20.733383	0.1	1.940131
20.735050	0.1	1.985192
20.736717	0.1	2.028406
20.738383	0.1	2.069473
20.740050	0.1	2.110660
20.741717	0.1	2.155721
20.743383	0.1	2.207279
20.745050	0.1	2.265632
20.746717	0.1	2.328813
20.748383	0.1	2.393842
20.750050	0.1	2.457917
20.751717	0.1	2.519906
20.753383	0.1	2.580762
20.755050	0.1	2.642989
20.756717	0.1	2.708614
20.758383	0.1	2.776623
20.760050	0.1	2.844155
20.761717	0.1	2.910555
20.763383	0.1	2.977908
20.765050	0.1	3.048301
20.766717	0.1	3.120363
20.768383	0.1	3.190220
20.770050	0.1	3.255069
20.771717	0.1	3.314853
20.773383	0.1	3.371895
20.775050	0.1	3.429771
20.776717	0.1	3.491163
20.778383	0.1	3.556311
20.780050	0.1	3.622771
20.781717	0.1	3.686726
20.783383	0.1	3.745079
20.785050	0.1	3.796280
20.786717	0.1	3.840924
20.788383	0.1	3.881514
20.790050	0.1	3.921151
20.791717	0.1	3.960729
20.793383	0.1	3.999174
20.795050	0.1	4.034996
20.796717	0.1	4.067958
20.798383	0.1	4.099548
20.800050	0.1	4.130960
20.801717	0.1	4.160226
20.803383	0.1	4.183710
20.805050	0.1	4.199922
20.806717	0.1	4.212380
20.808383	0.1	4.226685
20.810050	0.1	4.244924
20.811717	0.1	4.264891
20.813383	0.1	4.283130
20.815050	0.1	4.297972
20.816717	0.1	4.310549
20.818383	0.1	4.323364
20.820050	0.1	4.338980
20.821717	0.1	4.357636
20.823383	0.1	4.377365
20.825050	0.1	4.397691
20.826717	0.1	4.420936
20.828383	0.1	4.449487
20.830050	0.1	4.482508
20.831717	0.1	4.516125
20.833383	0.1	4.547417
20.835050	0.1	4.576147
20.836717	0.1	4.605651
20.838383	0.1	4.641056
20.840050	0.1	4.685581
20.841717	0.1	4.737914
20.843383	0.1	4.794419
20.845050	0.1	4.852593
20.846717	0.1	4.912198
20.848383	0.1	4.974544
20.850050	0.1	5.040765
20.851717	0.1	5.109251
20.853383	0.1	5.177021
20.855050	0.1	5.242825
20.856717	0.1	5.307436
20.858383	0.1	5.372465
20.860050	0.1	5.438865
20.861717	0.1	5.507231
20.863383	0.1	5.576551
20.865050	0.1	5.644858
20.866717	0.1	5.711437
20.868383	0.1	5.777061
20.870050	0.1	5.841196
20.871717	0.1	5.901158
20.873383	0.1	5.954385
20.875050	0.1	6.000698
20.876717	0.1	6.042064
20.878383	0.1	6.080449
20.880050	0.1	6.116093
20.881717	0.1	6.146789
20.883383	0.1	6.169558
20.885050	0.1	6.182552
20.886717	0.1	6.186366
20.888383	0.1	6.183029
20.890050	0.1	6.173253
20.891717	0.1	6.156564
20.893383	0.1	6.132186
20.895050	0.1	6.099761
20.896717	0.1	6.060064
20.898383	0.1	6.014228
20.900050	0.1	5.962491
20.901717	0.1	5.903781
20.903383	0.1	5.836666
20.905050	0.1	5.760372
20.906717	0.1	5.675912
20.908383	0.1	5.586505
20.910050	0.1	5.494774
20.911717	0.1	5.399883
20.913383	0.1	5.298078
20.915050	0.1	5.185664
20.916717	0.1	5.062402
20.918383	0.1	4.932404
20.920050	0.1	4.801929
20.921717	0.1	4.675508
20.923383	0.1	4.553497
20.925050	0.1	4.433215
20.926717	0.1	4.311800
20.928383	0.1	4.188478
20.930050	0.1	4.064262
20.931717	0.1	3.941000
20.933383	0.1	3.819704
20.935050	0.1	3.699303
20.936717	0.1	3.577650
20.938383	0.1	3.453672
20.940050	0.1	3.329754
20.941717	0.1	3.210068
20.943383	0.1	3.095865
20.945050	0.1	2.985060
20.946717	0.1	2.875924
20.948383	0.1	2.769232
20.950050	0.1	2.666712
20.951717	0.1	2.569795
20.953383	0.1	2.479375
20.955050	0.1	2.394319
20.956717	0.1	2.311826
20.958383	0.1	2.228379
20.960050	0.1	2.142549
20.961717	0.1	2.057195
20.963383	0.1	1.978159
20.965050	0.1	1.910091
20.966717	0.1	1.851738
20.968383	0.1	1.797795
20.970050	0.1	1.743853
20.971717	0.1	1.689434
20.973383	0.1	1.636386
20.975050	0.1	1.587331
20.976717	0.1	1.544118
20.978383	0.1	1.506209
20.980050	0.1	1.470327
20.981717	0.1	1.434028
20.983383	0.1	1.396716
20.985050	0.1	1.358390
20.986717	0.1	1.321077
20.988383	0.1	1.288474
20.990050	0.1	1.263678
20.991717	0.1	1.246452
20.993383	0.1	1.232743
20.995050	0.1	1.217663
20.996717	0.1	1.198769
20.998383	0.1	1.177609
21.000050	0.1	1.157284
21.001717	0.1	1.140118
21.003383	0.1	1.126766
21.005050	0.1	1.115561
21.006717	0.1	1.104176
21.008383	0.1	1.092196
21.010050	0.1	1.080215
21.011717	0.1	1.068890
21.013383	0.1	1.058519
21.015050	0.1	1.048327
21.016717	0.1	1.037300
21.018383	0.1	1.025736
21.020050	0.1	1.015067
21.021717	0.1	1.006186
21.023383	0.1	0.999212
21.025050	0.1	0.994206
21.026717	0.1	0.991583
21.028383	0.1	0.991166
21.030050	0.1	0.991821
21.031717	0.1	0.992239
21.033383	0.1	0.990927
21.035050	0.1	0.986755
21.036717	0.1	0.979602
21.038383	0.1	0.970662
21.040050	0.1	0.961542
21.041717	0.1	0.953496
21.043383	0.1	0.947416
21.045050	0.1	0.944078
21.046717	0.1	0.944793
21.048383	0.1	0.950575
21.050050	0.1	0.959218
21.051717	0.1	0.966668
21.053383	0.1	0.970542
21.055050	0.1	0.972152
21.056717	0.1	0.974238
21.058383	0.1	0.978231
21.060050	0.1	0.983477
21.061717	0.1	0.988841
21.063383	0.1	0.993490
21.065050	0.1	0.997007
21.066717	0.1	0.999272
21.068383	0.1	1.001835
21.070050	0.1	1.007199
21.071717	0.1	1.015663
21.073383	0.1	1.024067
21.075050	0.1	1.029253
21.076717	0.1	1.031578
21.078383	0.1	1.034021
21.080050	0.1	1.039743
21.081717	0.1	1.049519
21.083383	0.1	1.062632
21.085050	0.1	1.078367
21.086717	0.1	1.096129
21.088383	0.1	1.115084
21.090050	0.1	1.133502
21.091717	0.1	1.149356
21.093383	0.1	1.161933
21.095050	0.1	1.172543
21.096717	0.1	1.182318
21.098383	0.1	1.191795
21.100050	0.1	1.200855
21.101717	0.1	1.209498
21.103383	0.1	1.217604
21.105050	0.1	1.225531
21.106717	0.1	1.234651
21.108383	0.1	1.247466
21.110050	0.1	1.266003
21.111717	0.1	1.289427
21.113383	0.1	1.314581
21.115050	0.1	1.338422
21.116717	0.1	1.360774
21.118383	0.1	1.383007
21.120050	0.1	1.406133
21.121717	0.1	1.429498
21.123383	0.1	1.452386
21.125050	0.1	1.474619
21.126717	0.1	1.496792
21.128383	0.1	1.518905
21.130050	0.1	1.539290
21.131717	0.1	1.556337
21.133383	0.1	1.569867
21.135050	0.1	1.580536
21.136717	0.1	1.588941
21.138383	0.1	1.597166
21.140050	0.1	1.608431
21.141717	0.1	1.625478
21.143383	0.1	1.647413
21.145050	0.1	1.669884
21.146717	0.1	1.687944
21.148383	0.1	1.698732
21.150050	0.1	1.702964
21.151717	0.1	1.704455
21.153383	0.1	1.707614
21.155050	0.1	1.713216
21.156717	0.1	1.718819
21.158383	0.1	1.722217
21.160050	0.1	1.723051
21.161717	0.1	1.721859
21.163383	0.1	1.719296
21.165050	0.1	1.714528
21.166717	0.1	1.705706
21.168383	0.1	1.693428
21.170050	0.1	1.680017
21.171717	0.1	1.666844
21.173383	0.1	1.653433
21.175050	0.1	1.639247
21.176717	0.1	1.624227
21.178383	0.1	1.608551
21.180050	0.1	1.591385
21.181717	0.1	1.572430
21.183383	0.1	1.552224
21.185050	0.1	1.531780
21.186717	0.1	1.511872
21.188383	0.1	1.491964
21.190050	0.1	1.470924
21.191717	0.1	1.448512
21.193383	0.1	1.425982
21.195050	0.1	1.404643
21.196717	0.1	1.384974
21.198383	0.1	1.366913
21.200050	0.1	1.349628
21.201717	0.1	1.332760
21.203383	0.1	1.316786
21.205050	0.1	1.302838
21.206717	0.1	1.292348
21.208383	0.1	1.285195
21.210050	0.1	1.279235
21.211717	0.1	1.271367
21.213383	0.1	1.260340
21.215050	0.1	1.247883
21.216717	0.1	1.236558
21.218383	0.1	1.227200
21.220050	0.1	1.218855
21.221717	0.1	1.210630
21.223383	0.1	1.203418
21.225050	0.1	1.199722
21.226717	0.1	1.201153
21.228383	0.1	1.206160
21.230050	0.1	1.211763
21.231717	0.1	1.215935
21.233383	0.1	1.218140
21.235050	0.1	1.218081
21.236717	0.1	1.216531
21.238383	0.1	1.214802
21.240050	0.1	1.213670
21.241717	0.1	1.213372
21.243383	0.1	1.214147
21.245050	0.1	1.216650
21.246717	0.1	1.222432
21.248383	0.1	1.232505
21.250050	0.1	1.245201
21.251717	0.1	1.256466
21.253383	0.1	1.262486
21.255050	0.1	1.263559
21.256717	0.1	1.263559
21.258383	0.1	1.266003
21.260050	0.1	1.271188
21.261717	0.1	1.277566
21.263383	0.1	1.283646
21.265050	0.1	1.288116
21.266717	0.1	1.290202
21.268383	0.1	1.289785
21.270050	0.1	1.287341
21.271717	0.1	1.283884
21.273383	0.1	1.280904
21.275050	0.1	1.280427
21.276717	0.1	1.283526
21.278383	0.1	1.289249
21.280050	0.1	1.294851
21.281717	0.1	1.297593
21.283383	0.1	1.295924
21.285050	0.1	1.290560
21.286717	0.1	1.283288
21.288383	0.1	1.275599
21.290050	0.1	1.267612
21.291717	0.1	1.258433
21.293383	0.1	1.247227
21.295050	0.1	1.234055
21.296717	0.1	1.219690
21.298383	0.1	1.205266
21.300050	0.1	1.192868
21.301717	0.1	1.183927
21.303383	0.1	1.176715
21.305050	0.1	1.167178
21.306717	0.1	1.154304
21.308383	0.1	1.140893
21.310050	0.1	1.129925
21.311717	0.1	1.121879
21.313383	0.1	1.114965
21.315050	0.1	1.106799
21.316717	0.1	1.096666
21.318383	0.1	1.085997
21.320050	0.1	1.075804
21.321717	0.1	1.066089
21.323383	0.1	1.057327
21.325050	0.1	1.050234
21.326717	0.1	1.044154
21.328383	0.1	1.037479
21.330050	0.1	1.029253
21.331717	0.1	1.019061
21.333383	0.1	1.007438
21.335050	0.1	0.995874
21.336717	0.1	0.986993
21.338383	0.1	0.983238
21.340050	0.1	0.984788
21.341717	0.1	0.988901
21.343383	0.1	0.990868
21.345050	0.1	0.986993
21.346717	0.1	0.977755
21.348383	0.1	0.966907
21.350050	0.1	0.958860
21.351717	0.1	0.956714
21.353383	0.1	0.960827
21.355050	0.1	0.968635
21.356717	0.1	0.976086
21.358383	0.1	0.979722
21.360050	0.1	0.978589
21.361717	0.1	0.974059
21.363383	0.1	0.969052
21.365050	0.1	0.965476
21.366717	0.1	0.963032
21.368383	0.1	0.959933
21.370050	0.1	0.955522
21.371717	0.1	0.950635
21.373383	0.1	0.946403
21.375050	0.1	0.943363
21.376717	0.1	0.941992
21.378383	0.1	0.943184
21.380050	0.1	0.948072
21.381717	0.1	0.956655
21.383383	0.1	0.967443
21.385050	0.1	0.976980
21.386717	0.1	0.981212
21.388383	0.1	0.978768
21.390050	0.1	0.973225
21.391717	0.1	0.969708
21.393383	0.1	0.970125
21.395050	0.1	0.972748
21.396717	0.1	0.975609
21.398383	0.1	0.978231
21.400050	0.1	0.981689
21.401717	0.1	0.987589
21.403383	0.1	0.996411
21.405050	0.1	1.006186
21.406717	0.1	1.013160
21.408383	0.1	1.015365
21.410050	0.1	1.015484
21.411717	0.1	1.019001
21.413383	0.1	1.028597
21.415050	0.1	1.041532
21.416717	0.1	1.052320
21.418383	0.1	1.057804
21.420050	0.1	1.059353
21.421717	0.1	1.060367
21.423383	0.1	1.061976
21.425050	0.1	1.062572
21.426717	0.1	1.061022
21.428383	0.1	1.058340
21.430050	0.1	1.056314
21.431717	0.1	1.055718
21.433383	0.1	1.055896
21.435050	0.1	1.055121
21.436717	0.1	1.051962
21.438383	0.1	1.046419
21.440050	0.1	1.041055
21.441717	0.1	1.038671
21.443383	0.1	1.039028
21.445050	0.1	1.039863
21.446717	0.1	1.039743
21.448383	0.1	1.038671
21.450050	0.1	1.036227
21.451717	0.1	1.031756
21.453383	0.1	1.025677
21.455050	0.1	1.019478
21.456717	0.1	1.015008
21.458383	0.1	1.012921
21.460050	0.1	1.011968
21.461717	0.1	1.009822
21.463383	0.1	1.004696
21.465050	0.1	0.996471
21.466717	0.1	0.986993
21.468383	0.1	0.977755
21.470050	0.1	0.967562
21.471717	0.1	0.954509
21.473383	0.1	0.939369
21.475050	0.1	0.925541
21.476717	0.1	0.915527
21.478383	0.1	0.909329
21.480050	0.1	0.905395
21.481717	0.1	0.901282
21.483383	0.1	0.895619
21.485050	0.1	0.888944
21.486717	0.1	0.881851
21.488383	0.1	0.873745
21.490050	0.1	0.864267
21.491717	0.1	0.854254
21.493383	0.1	0.845850
21.495050	0.1	0.840962
21.496717	0.1	0.839114
21.498383	0.1	0.837743
21.500050	0.1	0.834644
21.501717	0.1	0.829637
21.503383	0.1	0.823081
21.505050	0.1	0.814199
21.506717	0.1	0.802219
21.508383	0.1	0.787616
21.510050	0.1	0.773251
21.511717	0.1	0.763118
21.513383	0.1	0.758946
21.515050	0.1	0.758708
21.516717	0.1	0.758946
21.518383	0.1	0.758350
21.520050	0.1	0.757635
21.521717	0.1	0.757575
21.523383	0.1	0.757098
21.525050	0.1	0.754535
21.526717	0.1	0.749528
21.528383	0.1	0.743628
21.530050	0.1	0.739276
21.531717	0.1	0.738263
21.533383	0.1	0.739634
21.535050	0.1	0.740886
21.536717	0.1	0.740230
21.538383	0.1	0.737488
21.540050	0.1	0.733912
21.541717	0.1	0.730515
21.543383	0.1	0.727356
21.545050	0.1	0.723898
21.546717	0.1	0.720322
21.548383	0.1	0.717044
21.550050	0.1	0.713468
21.551717	0.1	0.709117
21.553383	0.1	0.704825
21.555050	0.1	0.702024
21.556717	0.1	0.701129
21.558383	0.1	0.701010
21.560050	0.1	0.700474
21.561717	0.1	0.699997
21.563383	0.1	0.700772
21.565050	0.1	0.702679
21.566717	0.1	0.704289
21.568383	0.1	0.703931
21.570050	0.1	0.700951
21.571717	0.1	0.697672
21.573383	0.1	0.696302
21.575050	0.1	0.695884
21.576717	0.1	0.694037
21.578383	0.1	0.690281
21.580050	0.1	0.685930
21.581717	0.1	0.683010
21.583383	0.1	0.683129
21.585050	0.1	0.686526
21.586717	0.1	0.691295
21.588383	0.1	0.694811
21.590050	0.1	0.695705
21.591717	0.1	0.694692
21.593383	0.1	0.692606
21.595050	0.1	0.688970
21.596717	0.1	0.683904
21.598383	0.1	0.678897
21.600050	0.1	0.674605
21.601717	0.1	0.671029
21.603383	0.1	0.669241
21.605050	0.1	0.671029
21.606717	0.1	0.676274
21.608383	0.1	0.681758
21.610050	0.1	0.684023
21.611717	0.1	0.682235
21.613383	0.1	0.678599
21.615050	0.1	0.676453
21.616717	0.1	0.677526
21.618383	0.1	0.680745
21.620050	0.1	0.683665
21.621717	0.1	0.685334
21.623383	0.1	0.685871
21.625050	0.1	0.684738
21.626717	0.1	0.681639
21.628383	0.1	0.677288
21.630050	0.1	0.673175
21.631717	0.1	0.670493
21.633383	0.1	0.669122
21.635050	0.1	0.668228
21.636717	0.1	0.667691
21.638383	0.1	0.668109
21.640050	0.1	0.670135
21.641717	0.1	0.674188
21.643383	0.1	0.680029
21.645050	0.1	0.686407
21.646717	0.1	0.691712
21.648383	0.1	0.695288
21.650050	0.1	0.696600
21.651717	0.1	0.695765
21.653383	0.1	0.693381
21.655050	0.1	0.690520
21.656717	0.1	0.689209
21.658383	0.1	0.690818
21.660050	0.1	0.693679
21.661717	0.1	0.694811
21.663383	0.1	0.693142
21.665050	0.1	0.690162
21.666717	0.1	0.687957
21.668383	0.1	0.687063
21.670050	0.1	0.686288
21.671717	0.1	0.684202
21.673383	0.1	0.681579
21.675050	0.1	0.681281
21.676717	0.1	0.684679
21.678383	0.1	0.690997
21.680050	0.1	0.699759
21.681717	0.1	0.711203
21.683383	0.1	0.723660
21.685050	0.1	0.734687
21.686717	0.1	0.743210
21.688383	0.1	0.750303
21.690050	0.1	0.757396
21.691717	0.1	0.764668
21.693383	0.1	0.770748
21.695050	0.1	0.773788
21.696717	0.1	0.773788
21.698383	0.1	0.772655
21.700050	0.1	0.772238
21.701717	0.1	0.773788
21.703383	0.1	0.777423
21.705050	0.1	0.782132
21.706717	0.1	0.786126
21.708383	0.1	0.787437
21.710050	0.1	0.785410
21.711717	0.1	0.781715
21.713383	0.1	0.778735
21.715050	0.1	0.778139
21.716717	0.1	0.779867
21.718383	0.1	0.783801
21.720050	0.1	0.790477
21.721717	0.1	0.799716
21.723383	0.1	0.808418
21.725050	0.1	0.813186
21.726717	0.1	0.812829
21.728383	0.1	0.809073
21.730050	0.1	0.804007
21.731717	0.1	0.798821
21.733383	0.1	0.794470
21.735050	0.1	0.791967
21.736717	0.1	0.791848
21.738383	0.1	0.793636
21.740050	0.1	0.795901
21.741717	0.1	0.796914
21.743383	0.1	0.795722
21.745050	0.1	0.793338
21.746717	0.1	0.791132
21.748383	0.1	0.788748
21.750050	0.1	0.784695
21.751717	0.1	0.778735
21.753383	0.1	0.771880
21.755050	0.1	0.766277
21.756717	0.1	0.764132
21.758383	0.1	0.766039
21.760050	0.1	0.770092
21.761717	0.1	0.773788
21.763383	0.1	0.776410
21.765050	0.1	0.778616
21.766717	0.1	0.779748
21.768383	0.1	0.778437
21.770050	0.1	0.774324
21.771717	0.1	0.769019
21.773383	0.1	0.764191
21.775050	0.1	0.760615
21.776717	0.1	0.757873
21.778383	0.1	0.755489
21.780050	0.1	0.752628
21.781717	0.1	0.749230
21.783383	0.1	0.745893
21.785050	0.1	0.742793
21.786717	0.1	0.740051
21.788383	0.1	0.738442
21.790050	0.1	0.738502
21.791717	0.1	0.739932
21.793383	0.1	0.741243
21.795050	0.1	0.740528
21.796717	0.1	0.737727
21.798383	0.1	0.734150
21.800050	0.1	0.731468
21.801717	0.1	0.730038
21.803383	0.1	0.729978
21.805050	0.1	0.730991
21.806717	0.1	0.732482
21.808383	0.1	0.733912
21.810050	0.1	0.735879
21.811717	0.1	0.738978
21.813383	0.1	0.742614
21.815050	0.1	0.744641
21.816717	0.1	0.744581
21.818383	0.1	0.744104
21.820050	0.1	0.744998
21.821717	0.1	0.747621
21.823383	0.1	0.752389
21.825050	0.1	0.759363
21.826717	0.1	0.768125
21.828383	0.1	0.778079
21.830050	0.1	0.788629
21.831717	0.1	0.799596
21.833383	0.1	0.810742
21.835050	0.1	0.821829
21.836717	0.1	0.832140
21.838383	0.1	0.841498
21.840050	0.1	0.850737
21.841717	0.1	0.860989
21.843383	0.1	0.872493
21.845050	0.1	0.884235
21.846717	0.1	0.895560
21.848383	0.1	0.907362
21.850050	0.1	0.920892
21.851717	0.1	0.936508
21.853383	0.1	0.954270
21.855050	0.1	0.974238
21.856717	0.1	0.994980
21.858383	0.1	1.013875
21.860050	0.1	1.029551
21.861717	0.1	1.043320
21.863383	0.1	1.057386
21.865050	0.1	1.072526
21.866717	0.1	1.087606
21.868383	0.1	1.101911
21.870050	0.1	1.116991
21.871717	0.1	1.134873
21.873383	0.1	1.154900
21.875050	0.1	1.174569
21.876717	0.1	1.191855
21.878383	0.1	1.206815
21.880050	0.1	1.221120
21.881717	0.1	1.236200
21.883383	0.1	1.252115
21.885050	0.1	1.267076
21.886717	0.1	1.280248
21.888383	0.1	1.291871
21.890050	0.1	1.301289
21.891717	0.1	1.307905
21.893383	0.1	1.313031
21.895050	0.1	1.319289
21.896717	0.1	1.328588
21.898383	0.1	1.340985
21.900050	0.1	1.356006
21.901717	0.1	1.372635
21.903383	0.1	1.388252
21.905050	0.1	1.399636
21.906717	0.1	1.405597
21.908383	0.1	1.408160
21.910050	0.1	1.410663
21.911717	0.1	1.414836
21.913383	0.1	1.420200
21.915050	0.1	1.424849
21.916717	0.1	1.426876
21.918383	0.1	1.425326
21.920050	0.1	1.420617
21.921717	0.1	1.414180
21.923383	0.1	1.408219
21.925050	0.1	1.404762
21.926717	0.1	1.403809
21.928383	0.1	1.402557
21.930050	0.1	1.397848
21.931717	0.1	1.389444
21.933383	0.1	1.380086
21.935050	0.1	1.372457
21.936717	0.1	1.365721
21.938383	0.1	1.356840
21.940050	0.1	1.345098
21.941717	0.1	1.333118
21.943383	0.1	1.324177
21.945050	0.1	1.318514
21.946717	0.1	1.314044
21.948383	0.1	1.308441
21.950050	0.1	1.300395
21.951717	0.1	1.290798
21.953383	0.1	1.281560
21.955050	0.1	1.273334
21.956717	0.1	1.266122
21.958383	0.1	1.260996
21.960050	0.1	1.259267
21.961717	0.1	1.259744
21.963383	0.1	1.258910
21.965050	0.1	1.254261
21.966717	0.1	1.246691
21.968383	0.1	1.238883
21.970050	0.1	1.232863
21.971717	0.1	1.228929
21.973383	0.1	1.225889
21.975050	0.1	1.222193
21.976717	0.1	1.217902
21.978383	0.1	1.215398
21.980050	0.1	1.216710
21.981717	0.1	1.221776
21.983383	0.1	1.228333
21.985050	0.1	1.232505
21.986717	0.1	1.230776
21.988383	0.1	1.222849
21.990050	0.1	1.211703
21.991717	0.1	1.201212
21.993383	0.1	1.194060
21.995050	0.1	1.191139
21.996717	0.1	1.192331
21.998383	0.1	1.196861
22.000050	0.1	1.203895
22.001717	0.1	1.213133
22.003383	0.1	1.224518
22.005050	0.1	1.236498
22.006717	0.1	1.246512
22.008383	0.1	1.253307
22.010050	0.1	1.257956
22.011717	0.1	1.262128
22.013383	0.1	1.266897
22.015050	0.1	1.272202
22.016717	0.1	1.277804
22.018383	0.1	1.284778
22.020050	0.1	1.294077
22.021717	0.1	1.304507
22.023383	0.1	1.313031
22.025050	0.1	1.318276
22.026717	0.1	1.321971
22.028383	0.1	1.327515
22.030050	0.1	1.337946
22.031717	0.1	1.354098
22.033383	0.1	1.374364
22.035050	0.1	1.394808
22.036717	0.1	1.412630
22.038383	0.1	1.428425
22.040050	0.1	1.445234
22.041717	0.1	1.464903
22.043383	0.1	1.486182
22.045050	0.1	1.507819
22.046717	0.1	1.531124
22.048383	0.1	1.558006
22.050050	0.1	1.588583
22.051717	0.1	1.620829
22.053383	0.1	1.653135
22.055050	0.1	1.684666
22.056717	0.1	1.714528
22.058383	0.1	1.742423
22.060050	0.1	1.769722
22.061717	0.1	1.798391
22.063383	0.1	1.830161
22.065050	0.1	1.864910
22.066717	0.1	1.900554
22.068383	0.1	1.935065
22.070050	0.1	1.969397
22.071717	0.1	2.005577
22.073383	0.1	2.043724
22.075050	0.1	2.082229
22.076717	0.1	2.119601
22.078383	0.1	2.155483
22.080050	0.1	2.189994
22.081717	0.1	2.222717
22.083383	0.1	2.253115
22.085050	0.1	2.280593
22.086717	0.1	2.304137
22.088383	0.1	2.323330
22.090050	0.1	2.340019
22.091717	0.1	2.357245
22.093383	0.1	2.376378
22.095050	0.1	2.396464
22.096717	0.1	2.414704
22.098383	0.1	2.429187
22.100050	0.1	2.440155
22.101717	0.1	2.448857
22.103383	0.1	2.455592
22.105050	0.1	2.459705
22.106717	0.1	2.460122
22.108383	0.1	2.455235
22.110050	0.1	2.443850
22.111717	0.1	2.427101
22.113383	0.1	2.407134
22.115050	0.1	2.385318
22.116717	0.1	2.362013
22.118383	0.1	2.337158
22.120050	0.1	2.311528
22.121717	0.1	2.285361
22.123383	0.1	2.258957
22.125050	0.1	2.233088
22.126717	0.1	2.208233
22.128383	0.1	2.184808
22.130050	0.1	2.163112
22.131717	0.1	2.142012
22.133383	0.1	2.119064
22.135050	0.1	2.092958
22.136717	0.1	2.065063
22.138383	0.1	2.038181
22.140050	0.1	2.013683
22.141717	0.1	1.991928
22.143383	0.1	1.972497
22.145050	0.1	1.954913
22.146717	0.1	1.938999
22.148383	0.1	1.923919
22.150050	0.1	1.908422
22.151717	0.1	1.893163
22.153383	0.1	1.880765
22.155050	0.1	1.873255
22.156717	0.1	1.870811
22.158383	0.1	1.872659
22.160050	0.1	1.878798
22.161717	0.1	1.889050
22.163383	0.1	1.902700
22.165050	0.1	1.917720
22.166717	0.1	1.932919
22.168383	0.1	1.949072
22.170050	0.1	1.967788
22.171717	0.1	1.989663
22.173383	0.1	2.014279
22.175050	0.1	2.040982
22.176717	0.1	2.070308
22.178383	0.1	2.104104
22.180050	0.1	2.144516
22.181717	0.1	2.191901
22.183383	0.1	2.244175
22.185050	0.1	2.299726
22.186717	0.1	2.358019
22.188383	0.1	2.417803
22.190050	0.1	2.476692
22.191717	0.1	2.533615
22.193383	0.1	2.590478
22.195050	0.1	2.651632
22.196717	0.1	2.720833
22.198383	0.1	2.798736
22.200050	0.1	2.882481
22.201717	0.1	2.968490
22.203383	0.1	3.055215
22.205050	0.1	3.142894
22.206717	0.1	3.231883
22.208383	0.1	3.321707
22.210050	0.1	3.411770
22.211717	0.1	3.503204
22.213383	0.1	3.599286
22.215050	0.1	3.700912
22.216717	0.1	3.805459
22.218383	0.1	3.909469
22.220050	0.1	4.011989
22.221717	0.1	4.114092
22.223383	0.1	4.216731
22.225050	0.1	4.320205
22.226717	0.1	4.424870
22.228383	0.1	4.530430
22.230050	0.1	4.634917
22.231717	0.1	4.734695
22.233383	0.1	4.826010
22.235050	0.1	4.908324
22.236717	0.1	4.984320
22.238383	0.1	5.057514
22.240050	0.1	5.128742
22.241717	0.1	5.196333
22.243383	0.1	5.257547
22.245050	0.1	5.309701
22.246717	0.1	5.351782
22.248383	0.1	5.384803
22.250050	0.1	5.409658
22.251717	0.1	5.425752
22.253383	0.1	5.432844
22.255050	0.1	5.431414
22.256717	0.1	5.421341
22.258383	0.1	5.401671
22.260050	0.1	5.371631
22.261717	0.1	5.330861
22.263383	0.1	5.279422
22.265050	0.1	5.218685
22.266717	0.1	5.151511
22.268383	0.1	5.079925
22.270050	0.1	5.003393
22.271717	0.1	4.919768
22.273383	0.1	4.828751
22.275050	0.1	4.731715
22.276717	0.1	4.630566
22.278383	0.1	4.526079
22.280050	0.1	4.417897
22.281717	0.1	4.304588
22.283383	0.1	4.184962
22.285050	0.1	4.059315
22.286717	0.1	3.930092
22.288383	0.1	3.799856
22.290050	0.1	3.670454
22.291717	0.1	3.543020
22.293383	0.1	3.417850
22.295050	0.1	3.294349
22.296717	0.1	3.172398
22.298383	0.1	3.052116
22.300050	0.1	2.933204
22.301717	0.1	2.815545
22.303383	0.1	2.698958
22.305050	0.1	2.583146
22.306717	0.1	2.469003
22.308383	0.1	2.358496
22.310050	0.1	2.253473
22.311717	0.1	2.154708
22.313383	0.1	2.063453
22.315050	0.1	1.981318
22.316717	0.1	1.908124
22.318383	0.1	1.840890
22.320050	0.1	1.775146
22.321717	0.1	1.708269
22.323383	0.1	1.641929
22.325050	0.1	1.578927
22.326717	0.1	1.520276
22.328383	0.1	1.466632
22.330050	0.1	1.419604
22.331717	0.1	1.380384
22.333383	0.1	1.347661
22.335050	0.1	1.319349
22.336717	0.1	1.294255
22.338383	0.1	1.272500
22.340050	0.1	1.253426
22.341717	0.1	1.235366
22.343383	0.1	1.217604
22.345050	0.1	1.201570
22.346717	0.1	1.189351
22.348383	0.1	1.182258
22.350050	0.1	1.180291
22.351717	0.1	1.181722
22.353383	0.1	1.184166
22.355050	0.1	1.187146
22.356717	0.1	1.192153
22.358383	0.1	1.199424
22.360050	0.1	1.207948
22.361717	0.1	1.217723
22.363383	0.1	1.230300
22.365050	0.1	1.246572
22.366717	0.1	1.266003
22.368383	0.1	1.287639
22.370050	0.1	1.310587
22.371717	0.1	1.333594
22.373383	0.1	1.355946
22.375050	0.1	1.377165
22.376717	0.1	1.396000
22.378383	0.1	1.412094
22.380050	0.1	1.427949
22.381717	0.1	1.447857
22.383383	0.1	1.474023
22.385050	0.1	1.504839
22.386717	0.1	1.537502
22.388383	0.1	1.570761
22.390050	0.1	1.603663
22.391717	0.1	1.634956
22.393383	0.1	1.664639
22.395050	0.1	1.694918
22.396717	0.1	1.727402
22.398383	0.1	1.761973
22.400050	0.1	1.797617
22.401717	0.1	1.832306
22.403383	0.1	1.864612
22.405050	0.1	1.894891
22.406717	0.1	1.925409
22.408383	0.1	1.958132
22.410050	0.1	1.993597
22.411717	0.1	2.031028
22.413383	0.1	2.070546
22.415050	0.1	2.113521
22.416717	0.1	2.159953
22.418383	0.1	2.208352
22.420050	0.1	2.257645
22.421717	0.1	2.308250
22.423383	0.1	2.361834
22.425050	0.1	2.419591
22.426717	0.1	2.481043
22.428383	0.1	2.544344
22.430050	0.1	2.608478
22.431717	0.1	2.674520
22.433383	0.1	2.743781
22.435050	0.1	2.816379
22.436717	0.1	2.891779
22.438383	0.1	2.969325
22.440050	0.1	3.048599
22.441717	0.1	3.130436
22.443383	0.1	3.215730
22.445050	0.1	3.305137
22.446717	0.1	3.399790
22.448383	0.1	3.501594
22.450050	0.1	3.610552
22.451717	0.1	3.724158
22.453383	0.1	3.839553
22.455050	0.1	3.957331
22.456717	0.1	4.081548
22.458383	0.1	4.215300
22.460050	0.1	4.358471
22.461717	0.1	4.508078
22.463383	0.1	4.661143
22.465050	0.1	4.817009
22.466717	0.1	4.977405
22.468383	0.1	5.144537
22.470050	0.1	5.319059
22.471717	0.1	5.500079
22.473383	0.1	5.687535
22.475050	0.1	5.884230
22.476717	0.1	6.092787
22.478383	0.1	6.312073
22.480050	0.1	6.539047
22.481717	0.1	6.772519
22.483383	0.1	7.013679
22.485050	0.1	7.263899
22.486717	0.1	7.523418
22.488383	0.1	7.790745
22.490050	0.1	8.064747
22.491717	0.1	8.346916
22.493383	0.1	8.640707
22.495050	0.1	8.948565
22.496717	0.1	9.270549
22.498383	0.1	9.606481
22.500050	0.1	9.957255
22.501717	0.1	10.324121
22.503383	0.1	10.706723
22.505050	0.1	11.103035
22.506717	0.1	11.510909
22.508383	0.1	11.931778
22.510050	0.1	12.370051
22.511717	0.1	12.829901
22.513383	0.1	13.312460
22.515050	0.1	13.815940
22.516717	0.1	14.338673
22.518383	0.1	14.881314
22.520050	0.1	15.445651
22.521717	0.1	16.033829
22.523383	0.1	16.647638
22.525050	0.1	17.288745
22.526717	0.1	17.958463
22.528383	0.1	18.657089
22.530050	0.1	19.383432
22.531717	0.1	20.135106
22.533383	0.1	20.910920
22.535050	0.1	21.712304
22.536717	0.1	22.540571
22.538383	0.1	23.394288
22.540050	0.1	24.271549
22.541717	0.1	25.171162
22.543383	0.1	26.091279
22.545050	0.1	27.028562
22.546717	0.1	27.979197
22.548383	0.1	28.940918
22.550050	0.1	29.913308
22.551717	0.1	30.894877
22.553383	0.1	31.880440
22.555050	0.1	32.863142
22.556717	0.1	33.837440
22.558383	0.1	34.799697
22.560050	0.1	35.746338
22.561717	0.1	36.673250
22.563383	0.1	37.576201
22.565050	0.1	38.451018
22.566717	0.1	39.292099
22.568383	0.1	40.091994
22.570050	0.1	40.843012
22.571717	0.1	41.540029
22.573383	0.1	42.180839
22.575050	0.1	42.763772
22.576717	0.1	43.285492
22.578383	0.1	43.741646
22.580050	0.1	44.128599
22.581717	0.1	44.442597
22.583383	0.1	44.680419
22.585050	0.1	44.840398
22.586717	0.1	44.922951
22.588383	0.1	44.928673
22.590050	0.1	44.857862
22.591717	0.1	44.709804
22.593383	0.1	44.483307
22.595050	0.1	44.178310
22.596717	0.1	43.797078
22.598383	0.1	43.343547
22.600050	0.1	42.822662
22.601717	0.1	42.239430
22.603383	0.1	41.597667
22.605050	0.1	40.899994
22.606717	0.1	40.147903
22.608383	0.1	39.342287
22.610050	0.1	38.484874
22.611717	0.1	37.579419
22.613383	0.1	36.631706
22.615050	0.1	35.648944
22.616717	0.1	34.638347
22.618383	0.1	33.605339
22.620050	0.1	32.554092
22.621717	0.1	31.489553
22.623383	0.1	30.417504
22.625050	0.1	29.342713
22.626717	0.1	28.267266
22.628383	0.1	27.192892
22.630050	0.1	26.123048
22.631717	0.1	25.062324
22.633383	0.1	24.013938
22.635050	0.1	22.979380
22.636717	0.1	21.960379
22.638383	0.1	20.960153
22.640050	0.1	19.982399
22.641717	0.1	19.030930
22.643383	0.1	18.109203
22.645050	0.1	17.218829
22.646717	0.1	16.359271
22.648383	0.1	15.529037
22.650050	0.1	14.728189
22.651717	0.1	13.958276
22.653383	0.1	13.220251
22.655050	0.1	12.514175
22.656717	0.1	11.841000
22.658383	0.1	11.202932
22.660050	0.1	10.600925
22.661717	0.1	10.033608
22.663383	0.1	9.499312
22.665050	0.1	8.996547
22.666717	0.1	8.523226
22.668383	0.1	8.077085
22.670050	0.1	7.657111
22.671717	0.1	7.263124
22.673383	0.1	6.894827
22.675050	0.1	6.551981
22.676717	0.1	6.234646
22.678383	0.1	5.942762
22.680050	0.1	5.676210
22.681717	0.1	5.434335
22.683383	0.1	5.215347
22.685050	0.1	5.017281
22.686717	0.1	4.838407
22.688383	0.1	4.676819
22.690050	0.1	4.532099
22.691717	0.1	4.405737
22.693383	0.1	4.298985
22.695050	0.1	4.209876
22.696717	0.1	4.134953
22.698383	0.1	4.071474
22.700050	0.1	4.019022
22.701717	0.1	3.977776
22.703383	0.1	3.946424
22.705050	0.1	3.923059
22.706717	0.1	3.906906
22.708383	0.1	3.899276
22.710050	0.1	3.901184
22.711717	0.1	3.912509
22.713383	0.1	3.932357
22.715050	0.1	3.959477
22.716717	0.1	3.993333
22.718383	0.1	4.034817
22.720050	0.1	4.085541
22.721717	0.1	4.145324
22.723383	0.1	4.211605
22.725050	0.1	4.281521
22.726717	0.1	4.352570
22.728383	0.1	4.422903
22.730050	0.1	4.491389
22.731717	0.1	4.559100
22.733383	0.1	4.628063
22.735050	0.1	4.698992
22.736717	0.1	4.771352
22.738383	0.1	4.844606
22.740050	0.1	4.918218
22.741717	0.1	4.990578
22.743383	0.1	5.058766
22.745050	0.1	5.119980
22.746717	0.1	5.172789
22.748383	0.1	5.218208
22.750050	0.1	5.259395
22.751717	0.1	5.297840
22.753383	0.1	5.332232
22.755050	0.1	5.360604
22.756717	0.1	5.382955
22.758383	0.1	5.400837
22.760050	0.1	5.415261
22.761717	0.1	5.425513
22.763383	0.1	5.429387
22.765050	0.1	5.424202
22.766717	0.1	5.408228
22.768383	0.1	5.380988
22.770050	0.1	5.344153
22.771717	0.1	5.300761
22.773383	0.1	5.253375
22.775050	0.1	5.203069
22.776717	0.1	5.148232
22.778383	0.1	5.086005
22.780050	0.1	5.014539
22.781717	0.1	4.934132
22.783383	0.1	4.846037
22.785050	0.1	4.752338
22.786717	0.1	4.655004
22.788383	0.1	4.555464
22.790050	0.1	4.454434
22.791717	0.1	4.351557
22.793383	0.1	4.245281
22.795050	0.1	4.133761
22.796717	0.1	4.017532
22.798383	0.1	3.898978
22.800050	0.1	3.779948
22.801717	0.1	3.661037
22.803383	0.1	3.541708
22.805050	0.1	3.422260
22.806717	0.1	3.304661
22.808383	0.1	3.190816
22.810050	0.1	3.080607
22.811717	0.1	2.971471
22.813383	0.1	2.860665
22.815050	0.1	2.748251
22.816717	0.1	2.636850
22.818383	0.1	2.528250
22.820050	0.1	2.422691
22.821717	0.1	2.320528
22.823383	0.1	2.223373
22.825050	0.1	2.133370
22.826717	0.1	2.051115
22.828383	0.1	1.974285
22.830050	0.1	1.899481
22.831717	0.1	1.825869
22.833383	0.1	1.755059
22.835050	0.1	1.687586
22.836717	0.1	1.621842
22.838383	0.1	1.556575
22.840050	0.1	1.492679
22.841717	0.1	1.432180
22.843383	0.1	1.377463
22.845050	0.1	1.329124
22.846717	0.1	1.285613
22.848383	0.1	1.244843
22.850050	0.1	1.206458
22.851717	0.1	1.170397
22.853383	0.1	1.136124
22.855050	0.1	1.103520
22.856717	0.1	1.073420
22.858383	0.1	1.046658
22.860050	0.1	1.022458
22.861717	0.1	0.998616
22.863383	0.1	0.974059
22.865050	0.1	0.949442
22.866717	0.1	0.926256
22.868383	0.1	0.906169
22.870050	0.1	0.889421
22.871717	0.1	0.874996
22.873383	0.1	0.862896
22.875050	0.1	0.854671
22.876717	0.1	0.850499
22.878383	0.1	0.847817
22.880050	0.1	0.843346
22.881717	0.1	0.836194
22.883383	0.1	0.828743
22.885050	0.1	0.823557
22.886717	0.1	0.820398
22.888383	0.1	0.817061
22.890050	0.1	0.812233
22.891717	0.1	0.805616
22.893383	0.1	0.797689
22.895050	0.1	0.790000
22.896717	0.1	0.784636
22.898383	0.1	0.783384
22.900050	0.1	0.786006
22.901717	0.1	0.790954
22.903383	0.1	0.796795
22.905050	0.1	0.802517
22.906717	0.1	0.806868
22.908383	0.1	0.808716
22.910050	0.1	0.807762
22.911717	0.1	0.804842
22.913383	0.1	0.801206
22.915050	0.1	0.797927
22.916717	0.1	0.795364
22.918383	0.1	0.793874
22.920050	0.1	0.794113
22.921717	0.1	0.797749
22.923383	0.1	0.805557
22.925050	0.1	0.815630
22.926717	0.1	0.825286
22.928383	0.1	0.833511
22.930050	0.1	0.840306
22.931717	0.1	0.845671
22.933383	0.1	0.849307
22.935050	0.1	0.851333
22.936717	0.1	0.852644
22.938383	0.1	0.855506
22.940050	0.1	0.862002
22.941717	0.1	0.870824
22.943383	0.1	0.878632
22.945050	0.1	0.884771
22.946717	0.1	0.890851
22.948383	0.1	0.897586
22.950050	0.1	0.905037
22.951717	0.1	0.914037
22.953383	0.1	0.925958
22.955050	0.1	0.941396
22.956717	0.1	0.958264
22.958383	0.1	0.973821
22.960050	0.1	0.986457
22.961717	0.1	0.996113
22.963383	0.1	1.003265
22.965050	0.1	1.008689
22.966717	0.1	1.013219
22.968383	0.1	1.017869
22.970050	0.1	1.023114
22.971717	0.1	1.029313
22.973383	0.1	1.037479
22.975050	0.1	1.047909
22.976717	0.1	1.059353
22.978383	0.1	1.070380
22.980050	0.1	1.081228
22.981717	0.1	1.093149
22.983383	0.1	1.107395
22.985050	0.1	1.125157
22.986717	0.1	1.147866
22.988383	0.1	1.175463
22.990050	0.1	1.204848
22.991717	0.1	1.231432
22.993383	0.1	1.252532
22.995050	0.1	1.269043
22.996717	0.1	1.283228
22.998383	0.1	1.296878
23.000050	0.1	1.310825
23.001717	0.1	1.326740
23.003383	0.1	1.346529
23.005050	0.1	1.369715
23.006717	0.1	1.393914
23.008383	0.1	1.417935
23.010050	0.1	1.443207
23.011717	0.1	1.471460
23.013383	0.1	1.502097
23.015050	0.1	1.533270
23.016717	0.1	1.564205
23.018383	0.1	1.595855
23.020050	0.1	1.628757
23.021717	0.1	1.662374
23.023383	0.1	1.695812
23.025050	0.1	1.729012
23.026717	0.1	1.762748
23.028383	0.1	1.797497
23.030050	0.1	1.833081
23.031717	0.1	1.869500
23.033383	0.1	1.907528
23.035050	0.1	1.947463
23.036717	0.1	1.988709
23.038383	0.1	2.030015
23.040050	0.1	2.069891
23.041717	0.1	2.108216
23.043383	0.1	2.145052
23.045050	0.1	2.179444
23.046717	0.1	2.210438
23.048383	0.1	2.239585
23.050050	0.1	2.270341
23.051717	0.1	2.304077
23.053383	0.1	2.338946
23.055050	0.1	2.372503
23.056717	0.1	2.403438
23.058383	0.1	2.430916
23.060050	0.1	2.454281
23.061717	0.1	2.474308
23.063383	0.1	2.491951
23.065050	0.1	2.508521
23.066717	0.1	2.524376
23.068383	0.1	2.538383
23.070050	0.1	2.548158
23.071717	0.1	2.552211
23.073383	0.1	2.550841
23.075050	0.1	2.544642
23.076717	0.1	2.533853
23.078383	0.1	2.519250
23.080050	0.1	2.501309
23.081717	0.1	2.479196
23.083383	0.1	2.450884
23.085050	0.1	2.416790
23.086717	0.1	2.380848
23.088383	0.1	2.347887
23.090050	0.1	2.318621
23.091717	0.1	2.288699
23.093383	0.1	2.253711
23.095050	0.1	2.213478
23.096717	0.1	2.170980
23.098383	0.1	2.127826
23.100050	0.1	2.083123
23.101717	0.1	2.036154
23.103383	0.1	1.988292
23.105050	0.1	1.941085
23.106717	0.1	1.893342
23.108383	0.1	1.841962
23.110050	0.1	1.785636
23.111717	0.1	1.727343
23.113383	0.1	1.672208
23.115050	0.1	1.623094
23.116717	0.1	1.579464
23.118383	0.1	1.539111
23.120050	0.1	1.499832
23.121717	0.1	1.459301
23.123383	0.1	1.416087
23.125050	0.1	1.371503
23.126717	0.1	1.329303
23.128383	0.1	1.291692
23.130050	0.1	1.257360
23.131717	0.1	1.222670
23.133383	0.1	1.185894
23.135050	0.1	1.147986
23.136717	0.1	1.110435
23.138383	0.1	1.073361
23.140050	0.1	1.036882
23.141717	0.1	1.003087
23.143383	0.1	0.974298
23.145050	0.1	0.951111
23.146717	0.1	0.932694
23.148383	0.1	0.917912
23.150050	0.1	0.905097
23.151717	0.1	0.892580
23.153383	0.1	0.879705
23.155050	0.1	0.866234
23.156717	0.1	0.852585
23.158383	0.1	0.838578
23.160050	0.1	0.823677
23.161717	0.1	0.808299
23.163383	0.1	0.795066
23.165050	0.1	0.786960
23.166717	0.1	0.783980
23.168383	0.1	0.782132
23.170050	0.1	0.776947
23.171717	0.1	0.768304
23.173383	0.1	0.760019
23.175050	0.1	0.755012
23.176717	0.1	0.751734
23.178383	0.1	0.746369
23.180050	0.1	0.736892
23.181717	0.1	0.724971
23.183383	0.1	0.714004
23.185050	0.1	0.706315
23.186717	0.1	0.701964
23.188383	0.1	0.699878
23.190050	0.1	0.699341
23.191717	0.1	0.699759
23.193383	0.1	0.699282
23.195050	0.1	0.695765
23.196717	0.1	0.689805
23.198383	0.1	0.683963
23.200050	0.1	0.680924
23.201717	0.1	0.680924
23.203383	0.1	0.681222
23.205050	0.1	0.679612
23.206717	0.1	0.677049
23.208383	0.1	0.675619
23.210050	0.1	0.675798
23.211717	0.1	0.676036
23.213383	0.1	0.674725
23.215050	0.1	0.671506
23.216717	0.1	0.667274
23.218383	0.1	0.662804
23.220050	0.1	0.658453
23.221717	0.1	0.655115
23.223383	0.1	0.653923
23.225050	0.1	0.654221
23.226717	0.1	0.654042
23.228383	0.1	0.652909
23.230050	0.1	0.651479
23.231717	0.1	0.650108
23.233383	0.1	0.648081
23.235050	0.1	0.644505
23.236717	0.1	0.639677
23.238383	0.1	0.635326
23.240050	0.1	0.632823
23.241717	0.1	0.631690
23.243383	0.1	0.631094
23.245050	0.1	0.631094
23.246717	0.1	0.632525
23.248383	0.1	0.635445
23.250050	0.1	0.639260
23.251717	0.1	0.643551
23.253383	0.1	0.648260
23.255050	0.1	0.652909
23.256717	0.1	0.656188
23.258383	0.1	0.657260
23.260050	0.1	0.656128
23.261717	0.1	0.652671
23.263383	0.1	0.647605
23.265050	0.1	0.643313
23.266717	0.1	0.641346
23.268383	0.1	0.641227
23.270050	0.1	0.642180
23.271717	0.1	0.644922
23.273383	0.1	0.649393
23.275050	0.1	0.652552
23.276717	0.1	0.650585
23.278383	0.1	0.643849
23.280050	0.1	0.637651
23.281717	0.1	0.636995
23.283383	0.1	0.643194
23.285050	0.1	0.653505
23.286717	0.1	0.663519
23.288383	0.1	0.670016
23.290050	0.1	0.671804
23.291717	0.1	0.670135
23.293383	0.1	0.668466
23.295050	0.1	0.670612
23.296717	0.1	0.677407
23.298383	0.1	0.686050
23.300050	0.1	0.692189
23.301717	0.1	0.693619
23.303383	0.1	0.691891
23.305050	0.1	0.690639
23.306717	0.1	0.692070
23.308383	0.1	0.695169
23.310050	0.1	0.698328
23.311717	0.1	0.700533
23.313383	0.1	0.700891
23.315050	0.1	0.699282
23.316717	0.1	0.698328
23.318383	0.1	0.701308
23.320050	0.1	0.707984
23.321717	0.1	0.715435
23.323383	0.1	0.721574
23.325050	0.1	0.726879
23.326717	0.1	0.731826
23.328383	0.1	0.735879
23.330050	0.1	0.737965
23.331717	0.1	0.737548
23.333383	0.1	0.735164
23.335050	0.1	0.732184
23.336717	0.1	0.730395
23.338383	0.1	0.731289
23.340050	0.1	0.735283
23.341717	0.1	0.742316
23.343383	0.1	0.751138
23.345050	0.1	0.759721
23.346717	0.1	0.766099
23.348383	0.1	0.768900
23.350050	0.1	0.767887
23.351717	0.1	0.762999
23.353383	0.1	0.754178
23.355050	0.1	0.743210
23.356717	0.1	0.734389
23.358383	0.1	0.731528
23.360050	0.1	0.735104
23.361717	0.1	0.742137
23.363383	0.1	0.748456
23.365050	0.1	0.751257
23.366717	0.1	0.750959
23.368383	0.1	0.749648
23.370050	0.1	0.748456
23.371717	0.1	0.746906
23.373383	0.1	0.744104
23.375050	0.1	0.739038
23.376717	0.1	0.732064
23.378383	0.1	0.724316
23.380050	0.1	0.716984
23.381717	0.1	0.711322
23.383383	0.1	0.708163
23.385050	0.1	0.705957
23.386717	0.1	0.701308
23.388383	0.1	0.693977
23.390050	0.1	0.687122
23.391717	0.1	0.683188
23.393383	0.1	0.682175
23.395050	0.1	0.683308
23.396717	0.1	0.685871
23.398383	0.1	0.689209
23.400050	0.1	0.691533
23.401717	0.1	0.690699
23.403383	0.1	0.686050
23.405050	0.1	0.679195
23.406717	0.1	0.672460
23.408383	0.1	0.667334
23.410050	0.1	0.664890
23.411717	0.1	0.666261
23.413383	0.1	0.671148
23.415050	0.1	0.676513
23.416717	0.1	0.679135
23.418383	0.1	0.678301
23.420050	0.1	0.675440
23.421717	0.1	0.671923
23.423383	0.1	0.668645
23.425050	0.1	0.666559
23.426717	0.1	0.666320
23.428383	0.1	0.667393
23.430050	0.1	0.668824
23.431717	0.1	0.669658
23.433383	0.1	0.669539
23.435050	0.1	0.668764
23.436717	0.1	0.668049
23.438383	0.1	0.668049
23.440050	0.1	0.667810
23.441717	0.1	0.666082
23.443383	0.1	0.663400
23.445050	0.1	0.661850
23.446717	0.1	0.662327
23.448383	0.1	0.662625
23.450050	0.1	0.660598
23.451717	0.1	0.657320
23.453383	0.1	0.655949
23.455050	0.1	0.657439
23.456717	0.1	0.660121
23.458383	0.1	0.662446
23.460050	0.1	0.664592
23.461717	0.1	0.666857
23.463383	0.1	0.667572
23.465050	0.1	0.664830
23.466717	0.1	0.659645
23.468383	0.1	0.656009
23.470050	0.1	0.655592
23.471717	0.1	0.656247
23.473383	0.1	0.656545
23.475050	0.1	0.657022
23.476717	0.1	0.657618
23.478383	0.1	0.658214
23.480050	0.1	0.659883
23.481717	0.1	0.663877
23.483383	0.1	0.669539
23.485050	0.1	0.674367
23.486717	0.1	0.676572
23.488383	0.1	0.676215
23.490050	0.1	0.674307
23.491717	0.1	0.671446
23.493383	0.1	0.668943
23.495050	0.1	0.667989
23.496717	0.1	0.668287
23.498383	0.1	0.667334
23.500050	0.1	0.663817
23.501717	0.1	0.659287
23.503383	0.1	0.656545
23.505050	0.1	0.657737
23.506717	0.1	0.662804
23.508383	0.1	0.670016
23.510050	0.1	0.677407
23.511717	0.1	0.684500
23.513383	0.1	0.691950
23.515050	0.1	0.699639
23.516717	0.1	0.707328
23.518383	0.1	0.715256
23.520050	0.1	0.723004
23.521717	0.1	0.728905
23.523383	0.1	0.732005
23.525050	0.1	0.734448
23.526717	0.1	0.739813
23.528383	0.1	0.749826
23.530050	0.1	0.763297
23.531717	0.1	0.778794
23.533383	0.1	0.795603
23.535050	0.1	0.813067
23.536717	0.1	0.829876
23.538383	0.1	0.845671
23.540050	0.1	0.861347
23.541717	0.1	0.877321
23.543383	0.1	0.892460
23.545050	0.1	0.905752
23.546717	0.1	0.918090
23.548383	0.1	0.931919
23.550050	0.1	0.949264
23.551717	0.1	0.971377
23.553383	0.1	0.998616
23.555050	0.1	1.030564
23.556717	0.1	1.065552
23.558383	0.1	1.101673
23.560050	0.1	1.137316
23.561717	0.1	1.171529
23.563383	0.1	1.203597
23.565050	0.1	1.232922
23.566717	0.1	1.261175
23.568383	0.1	1.292467
23.570050	0.1	1.331687
23.571717	0.1	1.380980
23.573383	0.1	1.438737
23.575050	0.1	1.501143
23.576717	0.1	1.563490
23.578383	0.1	1.622439
23.580050	0.1	1.677394
23.581717	0.1	1.731277
23.583383	0.1	1.788557
23.585050	0.1	1.853287
23.586717	0.1	1.927257
23.588383	0.1	2.010405
23.590050	0.1	2.100945
23.591717	0.1	2.195478
23.593383	0.1	2.290487
23.595050	0.1	2.384365
23.596717	0.1	2.478898
23.598383	0.1	2.578139
23.600050	0.1	2.685368
23.601717	0.1	2.801597
23.603383	0.1	2.925575
23.605050	0.1	3.055096
23.606717	0.1	3.188670
23.608383	0.1	3.326953
23.610050	0.1	3.471613
23.611717	0.1	3.622651
23.613383	0.1	3.778458
23.615050	0.1	3.938079
23.616717	0.1	4.102826
23.618383	0.1	4.273892
23.620050	0.1	4.450977
23.621717	0.1	4.633189
23.623383	0.1	4.821182
23.625050	0.1	5.017340
23.626717	0.1	5.223751
23.628383	0.1	5.439222
23.630050	0.1	5.660892
23.631717	0.1	5.888522
23.633383	0.1	6.124020
23.635050	0.1	6.368637
23.636717	0.1	6.622434
23.638383	0.1	6.885589
23.640050	0.1	7.159234
23.641717	0.1	7.444263
23.643383	0.1	7.739783
23.645050	0.1	8.043767
23.646717	0.1	8.354128
23.648383	0.1	8.670688
23.650050	0.1	8.995712
23.651717	0.1	9.332002
23.653383	0.1	9.681762
23.655050	0.1	10.045350
23.656717	0.1	10.421634
23.658383	0.1	10.809720
23.660050	0.1	11.209667
23.661717	0.1	11.622430
23.663383	0.1	12.049676
23.665050	0.1	12.492598
23.666717	0.1	12.950958
23.668383	0.1	13.424636
23.670050	0.1	13.915003
23.671717	0.1	14.424146
23.673383	0.1	14.953376
23.675050	0.1	15.503586
23.676717	0.1	16.075731
23.678383	0.1	16.670586
23.680050	0.1	17.287971
23.681717	0.1	17.927588
23.683383	0.1	18.590094
23.685050	0.1	19.276918
23.686717	0.1	19.989372
23.688383	0.1	20.728291
23.690050	0.1	21.494569
23.691717	0.1	22.290052
23.693383	0.1	23.116471
23.695050	0.1	23.973586
23.696717	0.1	24.858059
23.698383	0.1	25.766136
23.700050	0.1	26.696147
23.701717	0.1	27.648033
23.703383	0.1	28.621437
23.705050	0.1	29.614093
23.706717	0.1	30.623080
23.708383	0.1	31.647386
23.710050	0.1	32.686295
23.711717	0.1	33.736291
23.713383	0.1	34.790876
23.715050	0.1	35.843136
23.716717	0.1	36.887767
23.718383	0.1	37.920656
23.720050	0.1	38.937273
23.721717	0.1	39.931777
23.723383	0.1	40.897074
23.725050	0.1	41.826966
23.726717	0.1	42.718055
23.728383	0.1	43.567839
23.730050	0.1	44.371608
23.731717	0.1	45.122984
23.733383	0.1	45.816722
23.735050	0.1	46.449902
23.736717	0.1	47.019663
23.738383	0.1	47.520819
23.740050	0.1	47.947112
23.741717	0.1	48.294487
23.743383	0.1	48.561338
23.745050	0.1	48.747185
23.746717	0.1	48.850778
23.748383	0.1	48.869136
23.750050	0.1	48.800054
23.751717	0.1	48.645618
23.753383	0.1	48.411015
23.755050	0.1	48.099103
23.756717	0.1	47.709349
23.758383	0.1	47.240856
23.760050	0.1	46.696010
23.761717	0.1	46.080056
23.763383	0.1	45.398178
23.765050	0.1	44.652942
23.766717	0.1	43.845954
23.768383	0.1	42.980912
23.770050	0.1	42.063298
23.771717	0.1	41.099253
23.773383	0.1	40.093961
23.775050	0.1	39.052608
23.776717	0.1	37.981095
23.778383	0.1	36.885919
23.780050	0.1	35.771432
23.781717	0.1	34.639897
23.783383	0.1	33.494475
23.785050	0.1	32.339813
23.786717	0.1	31.179549
23.788383	0.1	30.016662
23.790050	0.1	28.856518
23.791717	0.1	27.706744
23.793383	0.1	26.573183
23.795050	0.1	25.458337
23.796717	0.1	24.362566
23.798383	0.1	23.285867
23.800050	0.1	22.228838
23.801717	0.1	21.193684
23.803383	0.1	20.182670
23.805050	0.1	19.196392
23.806717	0.1	18.235267
23.808383	0.1	17.301859
23.810050	0.1	16.400279
23.811717	0.1	15.534223
23.813383	0.1	14.705778
23.815050	0.1	13.915361
23.816717	0.1	13.161541
23.818383	0.1	12.441219
23.820050	0.1	11.750878
23.821717	0.1	11.088491
23.823383	0.1	10.454357
23.825050	0.1	9.851039
23.826717	0.1	9.281517
23.828383	0.1	8.746148
23.830050	0.1	8.242786
23.831717	0.1	7.769406
23.833383	0.1	7.324994
23.835050	0.1	6.906629
23.836717	0.1	6.509722
23.838383	0.1	6.131530
23.840050	0.1	5.773247
23.841717	0.1	5.438090
23.843383	0.1	5.128086
23.845050	0.1	4.842460
23.846717	0.1	4.577816
23.848383	0.1	4.330755
23.850050	0.1	4.099787
23.851717	0.1	3.884673
23.853383	0.1	3.685415
23.855050	0.1	3.501356
23.856717	0.1	3.330887
23.858383	0.1	3.171027
23.860050	0.1	3.019214
23.861717	0.1	2.875209
23.863383	0.1	2.741158
23.865050	0.1	2.619684
23.866717	0.1	2.510369
23.868383	0.1	2.409876
23.870050	0.1	2.315104
23.871717	0.1	2.225101
23.873383	0.1	2.140761
23.875050	0.1	2.062917
23.876717	0.1	1.992643
23.878383	0.1	1.931310
23.880050	0.1	1.879215
23.881717	0.1	1.834571
23.883383	0.1	1.794815
23.885050	0.1	1.757562
23.886717	0.1	1.721561
23.888383	0.1	1.686216
23.890050	0.1	1.650751
23.891717	0.1	1.614630
23.893383	0.1	1.578987
23.895050	0.1	1.545727
23.896717	0.1	1.515985
23.898383	0.1	1.490176
23.900050	0.1	1.468599
23.901717	0.1	1.450479
23.903383	0.1	1.434028
23.905050	0.1	1.418352
23.906717	0.1	1.403809
23.908383	0.1	1.390636
23.910050	0.1	1.378477
23.911717	0.1	1.366377
23.913383	0.1	1.353085
23.915050	0.1	1.338124
23.916717	0.1	1.322627
23.918383	0.1	1.307190
23.920050	0.1	1.291037
23.921717	0.1	1.273751
23.923383	0.1	1.257122
23.925050	0.1	1.243413
23.926717	0.1	1.232326
23.928383	0.1	1.221478
23.930050	0.1	1.209557
23.931717	0.1	1.197100
23.933383	0.1	1.184881
23.935050	0.1	1.173794
23.936717	0.1	1.164496
23.938383	0.1	1.156747
23.940050	0.1	1.148582
23.941717	0.1	1.138032
23.943383	0.1	1.124680
23.945050	0.1	1.108646
23.946717	0.1	1.089454
23.948383	0.1	1.068175
23.950050	0.1	1.047552
23.951717	0.1	1.028776
23.953383	0.1	1.011193
23.955050	0.1	0.994802
23.956717	0.1	0.980914
23.958383	0.1	0.970185
23.960050	0.1	0.961125
23.961717	0.1	0.951290
23.963383	0.1	0.939131
23.965050	0.1	0.925124
23.966717	0.1	0.911355
23.968383	0.1	0.899136
23.970050	0.1	0.887275
23.971717	0.1	0.873923
23.973383	0.1	0.859916
23.975050	0.1	0.848174
23.976717	0.1	0.840426
23.978383	0.1	0.835359
23.980050	0.1	0.829816
23.981717	0.1	0.821114
23.983383	0.1	0.809789
23.985050	0.1	0.798106
23.986717	0.1	0.786305
23.988383	0.1	0.773132
23.990050	0.1	0.758827
23.991717	0.1	0.746191
23.993383	0.1	0.738382
23.995050	0.1	0.735939
23.996717	0.1	0.736177
23.998383	0.1	0.735164
24.000050	0.1	0.730395
24.001717	0.1	0.722826
24.003383	0.1	0.714779
24.005050	0.1	0.707030
24.006717	0.1	0.699341
24.008383	0.1	0.692546
24.010050	0.1	0.688434
24.011717	0.1	0.687480
24.013383	0.1	0.688851
24.015050	0.1	0.691295
24.016717	0.1	0.693858
24.018383	0.1	0.695705
24.020050	0.1	0.695765
24.021717	0.1	0.693023
24.023383	0.1	0.688195
24.025050	0.1	0.682592
24.026717	0.1	0.675976
24.028383	0.1	0.666738
24.030050	0.1	0.655353
24.031717	0.1	0.645816
24.033383	0.1	0.642479
24.035050	0.1	0.645340
24.036717	0.1	0.650287
24.038383	0.1	0.654161
24.040050	0.1	0.657260
24.041717	0.1	0.661135
24.043383	0.1	0.666499
24.045050	0.1	0.671566
24.046717	0.1	0.674605
24.048383	0.1	0.676632
24.050050	0.1	0.680387
24.051717	0.1	0.686467
24.053383	0.1	0.692666
24.055050	0.1	0.696361
24.056717	0.1	0.697017
24.058383	0.1	0.696421
24.060050	0.1	0.697553
24.061717	0.1	0.701666
24.063383	0.1	0.707924
24.065050	0.1	0.715196
24.066717	0.1	0.723541
24.068383	0.1	0.733078
24.070050	0.1	0.743091
24.071717	0.1	0.752449
24.073383	0.1	0.760973
24.075050	0.1	0.768721
24.076717	0.1	0.775993
24.078383	0.1	0.783563
24.080050	0.1	0.792861
24.081717	0.1	0.803649
24.083383	0.1	0.813544
24.085050	0.1	0.820100
24.086717	0.1	0.823319
24.088383	0.1	0.824809
24.090050	0.1	0.826776
24.091717	0.1	0.830531
24.093383	0.1	0.836074
24.095050	0.1	0.843167
24.096717	0.1	0.852883
24.098383	0.1	0.865936
24.100050	0.1	0.881672
24.101717	0.1	0.898421
24.103383	0.1	0.915110
24.105050	0.1	0.931323
24.106717	0.1	0.947356
24.108383	0.1	0.962913
24.110050	0.1	0.976384
24.111717	0.1	0.986159
24.113383	0.1	0.993252
24.115050	0.1	1.001179
24.116717	0.1	1.012564
24.118383	0.1	1.027107
24.120050	0.1	1.041710
24.121717	0.1	1.052499
24.123383	0.1	1.057684
24.125050	0.1	1.058102
24.126717	0.1	1.056731
24.128383	0.1	1.056910
24.130050	0.1	1.062393
24.131717	0.1	1.074731
24.133383	0.1	1.091480
24.135050	0.1	1.108825
24.136717	0.1	1.123965
24.138383	0.1	1.135588
24.140050	0.1	1.143694
24.141717	0.1	1.148462
24.143383	0.1	1.149476
24.145050	0.1	1.147926
24.146717	0.1	1.147330
24.148383	0.1	1.150429
24.150050	0.1	1.157641
24.151717	0.1	1.167297
24.153383	0.1	1.176715
24.155050	0.1	1.183868
24.156717	0.1	1.189351
24.158383	0.1	1.195848
24.160050	0.1	1.205146
24.161717	0.1	1.215577
24.163383	0.1	1.224160
24.165050	0.1	1.230717
24.166717	0.1	1.237810
24.168383	0.1	1.247585
24.170050	0.1	1.259208
24.171717	0.1	1.270354
24.173383	0.1	1.279414
24.175050	0.1	1.286566
24.176717	0.1	1.293659
24.178383	0.1	1.302838
24.180050	0.1	1.315355
24.181717	0.1	1.331627
24.183383	0.1	1.351059
24.185050	0.1	1.372218
24.186717	0.1	1.392782
24.188383	0.1	1.410484
24.190050	0.1	1.424968
24.191717	0.1	1.438022
24.193383	0.1	1.452267
24.195050	0.1	1.469553
24.196717	0.1	1.489878
24.198383	0.1	1.511991
24.200050	0.1	1.535297
24.201717	0.1	1.559496
24.203383	0.1	1.583576
24.205050	0.1	1.607239
24.206717	0.1	1.632393
24.208383	0.1	1.660586
24.210050	0.1	1.691222
24.211717	0.1	1.722515
24.213383	0.1	1.753271
24.215050	0.1	1.783133
24.216717	0.1	1.812399
24.218383	0.1	1.841307
24.220050	0.1	1.869917
24.221717	0.1	1.899183
24.223383	0.1	1.931608
24.225050	0.1	1.967907
24.226717	0.1	2.004743
24.228383	0.1	2.038002
24.230050	0.1	2.066434
24.231717	0.1	2.091885
24.233383	0.1	2.117038
24.235050	0.1	2.143383
24.236717	0.1	2.169967
24.238383	0.1	2.194941
24.240050	0.1	2.217889
24.241717	0.1	2.240360
24.243383	0.1	2.263367
24.245050	0.1	2.285361
24.246717	0.1	2.303243
24.248383	0.1	2.315402
24.250050	0.1	2.322555
24.251717	0.1	2.326071
24.253383	0.1	2.326071
24.255050	0.1	2.322793
24.256717	0.1	2.318025
24.258383	0.1	2.314270
24.260050	0.1	2.311647
24.261717	0.1	2.307356
24.263383	0.1	2.297700
24.265050	0.1	2.281010
24.266717	0.1	2.258778
24.268383	0.1	2.233923
24.270050	0.1	2.208769
24.271717	0.1	2.183497
24.273383	0.1	2.156854
24.275050	0.1	2.127051
24.276717	0.1	2.093613
24.278383	0.1	2.057314
24.280050	0.1	2.019465
24.281717	0.1	1.979292
24.283383	0.1	1.935542
24.285050	0.1	1.888096
24.286717	0.1	1.838803
24.288383	0.1	1.789749
24.290050	0.1	1.742184
24.291717	0.1	1.695335
24.293383	0.1	1.647294
24.295050	0.1	1.597524
24.296717	0.1	1.546919
24.298383	0.1	1.496911
24.300050	0.1	1.448453
24.301717	0.1	1.401484
24.303383	0.1	1.356125
24.305050	0.1	1.312971
24.306717	0.1	1.271844
24.308383	0.1	1.230717
24.310050	0.1	1.187980
24.311717	0.1	1.145303
24.313383	0.1	1.107037
24.315050	0.1	1.074910
24.316717	0.1	1.045048
24.318383	0.1	1.012266
24.320050	0.1	0.974715
24.321717	0.1	0.934780
24.323383	0.1	0.896573
24.325050	0.1	0.862598
24.326717	0.1	0.832737
24.328383	0.1	0.807047
24.330050	0.1	0.785947
24.331717	0.1	0.768125
24.333383	0.1	0.751376
24.335050	0.1	0.733912
24.336717	0.1	0.714600
24.338383	0.1	0.693500
24.340050	0.1	0.671327
24.341717	0.1	0.648201
24.343383	0.1	0.624478
24.345050	0.1	0.601411
24.346717	0.1	0.580609
24.348383	0.1	0.563562
24.350050	0.1	0.551224
24.351717	0.1	0.542879
24.353383	0.1	0.537157
24.355050	0.1	0.532806
24.356717	0.1	0.528872
24.358383	0.1	0.523448
24.360050	0.1	0.515759
24.361717	0.1	0.507176
24.363383	0.1	0.500083
24.365050	0.1	0.496089
24.366717	0.1	0.495791
24.368383	0.1	0.498414
24.370050	0.1	0.502825
24.371717	0.1	0.507593
24.373383	0.1	0.511110
24.375050	0.1	0.511289
24.376717	0.1	0.507116
24.378383	0.1	0.499845
24.380050	0.1	0.492454
24.381717	0.1	0.486970
24.383383	0.1	0.483096
24.385050	0.1	0.479698
24.386717	0.1	0.477135
24.388383	0.1	0.476718
24.390050	0.1	0.478804
24.391717	0.1	0.482321
24.393383	0.1	0.485957
24.395050	0.1	0.490367
24.396717	0.1	0.496805
24.398383	0.1	0.503957
24.400050	0.1	0.508547
24.401717	0.1	0.507832
24.403383	0.1	0.502348
24.405050	0.1	0.495434
24.406717	0.1	0.489950
24.408383	0.1	0.485897
24.410050	0.1	0.483036
24.411717	0.1	0.484228
24.413383	0.1	0.492156
24.415050	0.1	0.505447
24.416717	0.1	0.518918
24.418383	0.1	0.528216
24.420050	0.1	0.532150
24.421717	0.1	0.531793
24.423383	0.1	0.528157
24.425050	0.1	0.522077
24.426717	0.1	0.514686
24.428383	0.1	0.507832
24.430050	0.1	0.503600
24.431717	0.1	0.503004
24.433383	0.1	0.505209
24.435050	0.1	0.509143
24.436717	0.1	0.514090
24.438383	0.1	0.519097
24.440050	0.1	0.522971
24.441717	0.1	0.523806
24.443383	0.1	0.520349
24.445050	0.1	0.513554
24.446717	0.1	0.506401
24.448383	0.1	0.502765
24.450050	0.1	0.505388
24.451717	0.1	0.513434
24.453383	0.1	0.522971
24.455050	0.1	0.529289
24.456717	0.1	0.529945
24.458383	0.1	0.525713
24.460050	0.1	0.519335
24.461717	0.1	0.513613
24.463383	0.1	0.510991
24.465050	0.1	0.512958
24.466717	0.1	0.519395
24.468383	0.1	0.527740
24.470050	0.1	0.534773
24.471717	0.1	0.538230
24.473383	0.1	0.537336
24.475050	0.1	0.533521
24.476717	0.1	0.529885
24.478383	0.1	0.528514
24.480050	0.1	0.528157
24.481717	0.1	0.525832
24.483383	0.1	0.519753
24.485050	0.1	0.511467
24.486717	0.1	0.504911
24.488383	0.1	0.504077
24.490050	0.1	0.509739
24.491717	0.1	0.519872
24.493383	0.1	0.532329
24.495050	0.1	0.544965
24.496717	0.1	0.554681
24.498383	0.1	0.558674
24.500050	0.1	0.556648
24.501717	0.1	0.551522
24.503383	0.1	0.546873
24.505050	0.1	0.544310
24.506717	0.1	0.543475
24.508383	0.1	0.542998
24.510050	0.1	0.542820
24.511717	0.1	0.543475
24.513383	0.1	0.545323
24.515050	0.1	0.547588
24.516717	0.1	0.549734
24.518383	0.1	0.552416
24.520050	0.1	0.556350
24.521717	0.1	0.560761
24.523383	0.1	0.563860
24.525050	0.1	0.564575
24.526717	0.1	0.562847
24.528383	0.1	0.559568
24.530050	0.1	0.557244
24.531717	0.1	0.557721
24.533383	0.1	0.560045
24.535050	0.1	0.562310
24.536717	0.1	0.564158
24.538383	0.1	0.567257
24.540050	0.1	0.571907
24.541717	0.1	0.575781
24.543383	0.1	0.576139
24.545050	0.1	0.572562
24.546717	0.1	0.567079
24.548383	0.1	0.561774
24.550050	0.1	0.557780
24.551717	0.1	0.555635
24.553383	0.1	0.556409
24.555050	0.1	0.561118
24.556717	0.1	0.569105
24.558383	0.1	0.577986
24.560050	0.1	0.585377
24.561717	0.1	0.589609
24.563383	0.1	0.589311
24.565050	0.1	0.584066
24.566717	0.1	0.577152
24.568383	0.1	0.573754
24.570050	0.1	0.575662
24.571717	0.1	0.579953
24.573383	0.1	0.583112
24.575050	0.1	0.583828
24.576717	0.1	0.583410
24.578383	0.1	0.584185
24.580050	0.1	0.586510
24.581717	0.1	0.588000
24.583383	0.1	0.586331
24.585050	0.1	0.581741
24.586717	0.1	0.576615
24.588383	0.1	0.573516
24.590050	0.1	0.573397
24.591717	0.1	0.575483
24.593383	0.1	0.577927
24.595050	0.1	0.579178
24.596717	0.1	0.578761
24.598383	0.1	0.577569
24.600050	0.1	0.576437
24.601717	0.1	0.574708
24.603383	0.1	0.572085
24.605050	0.1	0.569999
24.606717	0.1	0.569820
24.608383	0.1	0.570595
24.610050	0.1	0.570357
24.611717	0.1	0.567675
24.613383	0.1	0.563502
24.615050	0.1	0.560463
24.616717	0.1	0.559747
24.618383	0.1	0.561357
24.620050	0.1	0.564694
24.621717	0.1	0.568330
24.623383	0.1	0.569582
24.625050	0.1	0.566602
24.626717	0.1	0.559092
24.628383	0.1	0.549734
24.630050	0.1	0.542402
24.631717	0.1	0.539839
24.633383	0.1	0.541866
24.635050	0.1	0.546038
24.636717	0.1	0.549853
24.638383	0.1	0.551701
24.640050	0.1	0.551820
24.641717	0.1	0.552416
24.643383	0.1	0.555277
24.645050	0.1	0.559866
24.646717	0.1	0.564039
24.648383	0.1	0.565946
24.650050	0.1	0.564337
24.651717	0.1	0.558615
24.653383	0.1	0.549972
24.655050	0.1	0.541210
24.656717	0.1	0.534415
24.658383	0.1	0.529528
24.660050	0.1	0.526428
24.661717	0.1	0.525832
24.663383	0.1	0.527263
24.665050	0.1	0.528097
24.666717	0.1	0.526011
24.668383	0.1	0.521660
24.670050	0.1	0.518322
24.671717	0.1	0.519216
24.673383	0.1	0.524044
24.675050	0.1	0.529528
24.676717	0.1	0.533462
24.678383	0.1	0.536501
24.680050	0.1	0.539184
24.681717	0.1	0.540197
24.683383	0.1	0.538349
24.685050	0.1	0.534415
24.686717	0.1	0.529945
24.688383	0.1	0.526071
24.690050	0.1	0.523686
24.691717	0.1	0.523746
24.693383	0.1	0.525832
24.695050	0.1	0.527799
24.696717	0.1	0.526965
24.698383	0.1	0.523210
24.700050	0.1	0.518739
24.701717	0.1	0.516057
24.703383	0.1	0.515342
24.705050	0.1	0.514686
24.706717	0.1	0.513077
24.708383	0.1	0.511825
24.710050	0.1	0.512540
24.711717	0.1	0.515819
24.713383	0.1	0.521064
24.715050	0.1	0.527799
24.716717	0.1	0.534654
24.718383	0.1	0.539601
24.720050	0.1	0.540912
24.721717	0.1	0.538349
24.723383	0.1	0.532985
24.725050	0.1	0.526488
24.726717	0.1	0.519514
24.728383	0.1	0.511766
24.730050	0.1	0.503957
24.731717	0.1	0.498474
24.733383	0.1	0.497282
24.735050	0.1	0.500143
24.736717	0.1	0.504315
24.738383	0.1	0.506938
24.740050	0.1	0.507116
24.741717	0.1	0.505328
24.743383	0.1	0.502169
24.745050	0.1	0.498414
24.746717	0.1	0.494361
24.748383	0.1	0.489414
24.750050	0.1	0.482857
24.751717	0.1	0.475645
24.753383	0.1	0.469923
24.755050	0.1	0.467300
24.756717	0.1	0.467896
24.758383	0.1	0.470281
24.760050	0.1	0.473022
24.761717	0.1	0.475287
24.763383	0.1	0.476599
24.765050	0.1	0.477314
24.766717	0.1	0.478268
24.768383	0.1	0.480115
24.770050	0.1	0.482202
24.771717	0.1	0.482142
24.773383	0.1	0.478148
24.775050	0.1	0.470519
24.776717	0.1	0.460863
24.778383	0.1	0.450671
24.780050	0.1	0.442565
24.781717	0.1	0.438869
24.783383	0.1	0.440002
24.785050	0.1	0.444412
24.786717	0.1	0.450492
24.788383	0.1	0.456691
24.790050	0.1	0.462115
24.791717	0.1	0.466764
24.793383	0.1	0.470936
24.795050	0.1	0.474513
24.796717	0.1	0.476062
24.798383	0.1	0.474095
24.800050	0.1	0.469267
24.801717	0.1	0.464082
24.803383	0.1	0.461578
24.805050	0.1	0.464022
24.806717	0.1	0.471234
24.808383	0.1	0.480354
24.810050	0.1	0.487626
24.811717	0.1	0.492215
24.813383	0.1	0.495374
24.815050	0.1	0.497282
24.816717	0.1	0.497043
24.818383	0.1	0.495970
24.820050	0.1	0.497758
24.821717	0.1	0.505924
24.823383	0.1	0.519276
24.825050	0.1	0.533164
24.826717	0.1	0.544727
24.828383	0.1	0.554621
24.830050	0.1	0.564277
24.831717	0.1	0.574172
24.833383	0.1	0.584841
24.835050	0.1	0.596702
24.836717	0.1	0.609338
24.838383	0.1	0.621736
24.840050	0.1	0.633061
24.841717	0.1	0.643432
24.843383	0.1	0.654280
24.845050	0.1	0.667274
24.846717	0.1	0.681818
24.848383	0.1	0.696838
24.850050	0.1	0.711739
24.851717	0.1	0.726283
24.853383	0.1	0.740945
24.855050	0.1	0.756621
24.856717	0.1	0.774264
24.858383	0.1	0.794113
24.860050	0.1	0.815570
24.861717	0.1	0.838161
24.863383	0.1	0.861943
24.865050	0.1	0.887394
24.866717	0.1	0.915051
24.868383	0.1	0.944734
24.870050	0.1	0.974298
24.871717	0.1	1.001716
24.873383	0.1	1.027048
24.875050	0.1	1.052439
24.876717	0.1	1.079738
24.878383	0.1	1.110256
24.880050	0.1	1.145065
24.881717	0.1	1.184046
24.883383	0.1	1.225531
24.885050	0.1	1.267612
24.886717	0.1	1.309455
24.888383	0.1	1.351535
24.890050	0.1	1.395166
24.891717	0.1	1.441062
24.893383	0.1	1.487851
24.895050	0.1	1.535177
24.896717	0.1	1.585782
24.898383	0.1	1.642466
24.900050	0.1	1.705229
24.901717	0.1	1.772285
24.903383	0.1	1.842976
24.905050	0.1	1.917184
24.906717	0.1	1.993895
24.908383	0.1	2.071083
24.910050	0.1	2.147734
24.911717	0.1	2.224445
24.913383	0.1	2.303481
24.915050	0.1	2.387107
24.916717	0.1	2.477110
24.918383	0.1	2.573311
24.920050	0.1	2.673567
24.921717	0.1	2.775848
24.923383	0.1	2.877236
24.925050	0.1	2.975524
24.926717	0.1	3.071368
24.928383	0.1	3.167927
24.930050	0.1	3.267348
24.931717	0.1	3.368855
24.933383	0.1	3.470659
24.935050	0.1	3.571570
24.936717	0.1	3.670633
24.938383	0.1	3.765762
24.940050	0.1	3.854633
24.941717	0.1	3.937245
24.943383	0.1	4.016876
24.945050	0.1	4.097402
24.946717	0.1	4.179240
24.948383	0.1	4.259646
24.950050	0.1	4.335225
24.951717	0.1	4.404068
24.953383	0.1	4.465282
24.955050	0.1	4.518569
24.956717	0.1	4.563630
24.958383	0.1	4.600287
24.960050	0.1	4.628301
24.961717	0.1	4.647851
24.963383	0.1	4.659593
24.965050	0.1	4.663408
24.966717	0.1	4.658640
24.968383	0.1	4.645944
24.970050	0.1	4.627288
24.971717	0.1	4.602850
24.973383	0.1	4.571319
24.975050	0.1	4.532695
24.976717	0.1	4.488826
24.978383	0.1	4.441679
24.980050	0.1	4.391551
24.981717	0.1	4.337132
24.983383	0.1	4.275799
24.985050	0.1	4.205823
24.986717	0.1	4.127443
24.988383	0.1	4.042983
24.990050	0.1	3.955364
24.991717	0.1	3.866673
24.993383	0.1	3.777564
24.995050	0.1	3.687382
24.996717	0.1	3.596008
24.998383	0.1	3.504455
25.000050	0.1	3.412664
25.001717	0.1	3.318668
25.003383	0.1	3.221512
25.005050	0.1	3.122926
25.006717	0.1	3.024221
25.008383	0.1	2.925217
25.010050	0.1	2.826035
25.011717	0.1	2.728582
25.013383	0.1	2.634645
25.015050	0.1	2.544522
25.016717	0.1	2.457559
25.018383	0.1	2.373457
25.020050	0.1	2.292216
25.021717	0.1	2.213240
25.023383	0.1	2.135277
25.025050	0.1	2.058268
25.026717	0.1	1.983047
25.028383	0.1	1.910329
25.030050	0.1	1.840115
25.031717	0.1	1.772523
25.033383	0.1	1.708806
25.035050	0.1	1.649857
25.036717	0.1	1.594842
25.038383	0.1	1.541674
25.040050	0.1	1.489163
25.041717	0.1	1.437903
25.043383	0.1	1.389444
25.045050	0.1	1.344621
25.046717	0.1	1.302600
25.048383	0.1	1.261532
25.050050	0.1	1.220942
25.051717	0.1	1.182318
25.053383	0.1	1.147807
25.055050	0.1	1.118183
25.056717	0.1	1.092315
25.058383	0.1	1.068950
25.060050	0.1	1.046479
25.061717	0.1	1.021922
25.063383	0.1	0.993550
25.065050	0.1	0.963688
25.066717	0.1	0.937283
25.068383	0.1	0.916481
25.070050	0.1	0.899553
25.071717	0.1	0.883520
25.073383	0.1	0.866413
25.075050	0.1	0.848472
25.076717	0.1	0.831604
25.078383	0.1	0.816464
25.080050	0.1	0.802577
25.081717	0.1	0.791073
25.083383	0.1	0.783205
25.085050	0.1	0.777125
25.086717	0.1	0.769794
25.088383	0.1	0.760555
25.090050	0.1	0.751078
25.091717	0.1	0.742853
25.093383	0.1	0.735879
25.095050	0.1	0.729680
25.096717	0.1	0.724495
25.098383	0.1	0.721216
25.100050	0.1	0.719547
25.101717	0.1	0.717104
25.103383	0.1	0.711680
25.105050	0.1	0.703156
25.106717	0.1	0.693083
25.108383	0.1	0.682831
25.110050	0.1	0.673294
25.111717	0.1	0.665665
25.113383	0.1	0.661135
25.115050	0.1	0.659347
25.116717	0.1	0.657618
25.118383	0.1	0.653327
25.120050	0.1	0.646532
25.121717	0.1	0.639558
25.123383	0.1	0.635028
25.125050	0.1	0.633776
25.126717	0.1	0.634611
25.128383	0.1	0.635266
25.130050	0.1	0.634313
25.131717	0.1	0.631332
25.133383	0.1	0.627577
25.135050	0.1	0.625193
25.136717	0.1	0.625253
25.138383	0.1	0.627279
25.140050	0.1	0.630379
25.141717	0.1	0.633061
25.143383	0.1	0.633597
25.145050	0.1	0.631809
25.146717	0.1	0.628710
25.148383	0.1	0.624716
25.150050	0.1	0.619531
25.151717	0.1	0.613570
25.153383	0.1	0.608444
25.155050	0.1	0.604808
25.156717	0.1	0.601769
25.158383	0.1	0.598848
25.160050	0.1	0.597239
25.161717	0.1	0.598967
25.163383	0.1	0.604868
25.165050	0.1	0.613213
25.166717	0.1	0.619769
25.168383	0.1	0.620842
25.170050	0.1	0.616849
25.171717	0.1	0.611544
25.173383	0.1	0.608563
25.175050	0.1	0.608742
25.176717	0.1	0.610888
25.178383	0.1	0.613689
25.180050	0.1	0.615597
25.181717	0.1	0.615299
25.183383	0.1	0.612557
25.185050	0.1	0.608265
25.186717	0.1	0.604093
25.188383	0.1	0.600874
25.190050	0.1	0.597477
25.191717	0.1	0.592291
25.193383	0.1	0.585914
25.195050	0.1	0.580847
25.196717	0.1	0.579715
25.198383	0.1	0.582039
25.200050	0.1	0.585079
25.201717	0.1	0.587106
25.203383	0.1	0.588775
25.205050	0.1	0.591397
25.206717	0.1	0.594378
25.208383	0.1	0.595391
25.210050	0.1	0.593066
25.211717	0.1	0.588775
25.213383	0.1	0.584543
25.215050	0.1	0.581265
25.216717	0.1	0.578344
25.218383	0.1	0.575900
25.220050	0.1	0.575364
25.221717	0.1	0.578165
25.223383	0.1	0.583172
25.225050	0.1	0.587344
25.226717	0.1	0.588179
25.228383	0.1	0.585616
25.230050	0.1	0.582039
25.231717	0.1	0.580370
25.233383	0.1	0.581384
25.235050	0.1	0.583053
25.236717	0.1	0.583231
25.238383	0.1	0.581801
25.240050	0.1	0.580847
25.241717	0.1	0.582337
25.243383	0.1	0.586510
25.245050	0.1	0.591993
25.246717	0.1	0.597537
25.248383	0.1	0.603080
25.250050	0.1	0.608683
25.251717	0.1	0.613570
25.253383	0.1	0.615776
25.255050	0.1	0.614584
25.256717	0.1	0.611007
25.258383	0.1	0.607610
25.260050	0.1	0.606298
25.261717	0.1	0.608206
25.263383	0.1	0.614047
25.265050	0.1	0.622809
25.266717	0.1	0.631154
25.268383	0.1	0.635386
25.270050	0.1	0.635386
25.271717	0.1	0.634611
25.273383	0.1	0.636101
25.275050	0.1	0.639856
25.276717	0.1	0.644505
25.278383	0.1	0.650287
25.280050	0.1	0.658572
25.281717	0.1	0.670612
25.283383	0.1	0.685215
25.285050	0.1	0.698865
25.286717	0.1	0.708342
25.288383	0.1	0.714123
25.290050	0.1	0.719309
25.291717	0.1	0.725865
25.293383	0.1	0.733316
25.295050	0.1	0.741482
25.296717	0.1	0.751615
25.298383	0.1	0.763595
25.300050	0.1	0.774682
25.301717	0.1	0.782967
25.303383	0.1	0.789046
25.305050	0.1	0.795364
25.306717	0.1	0.803232
25.308383	0.1	0.812233
25.310050	0.1	0.821114
25.311717	0.1	0.828922
25.313383	0.1	0.835896
25.315050	0.1	0.842571
25.316717	0.1	0.848830
25.318383	0.1	0.854552
25.320050	0.1	0.860155
25.321717	0.1	0.866115
25.323383	0.1	0.872314
25.325050	0.1	0.879109
25.326717	0.1	0.886977
25.328383	0.1	0.896275
25.330050	0.1	0.906825
25.331717	0.1	0.917971
25.333383	0.1	0.928462
25.335050	0.1	0.937462
25.336717	0.1	0.944912
25.338383	0.1	0.952244
25.340050	0.1	0.960231
25.341717	0.1	0.967622
25.343383	0.1	0.972688
25.345050	0.1	0.975967
25.346717	0.1	0.979424
25.348383	0.1	0.984311
25.350050	0.1	0.990510
25.351717	0.1	0.996947
25.353383	0.1	1.003325
25.355050	0.1	1.011252
25.356717	0.1	1.022339
25.358383	0.1	1.036346
25.360050	0.1	1.052499
25.361717	0.1	1.070142
25.363383	0.1	1.088083
25.365050	0.1	1.104891
25.366717	0.1	1.119375
25.368383	0.1	1.131356
25.370050	0.1	1.142740
25.371717	0.1	1.156211
25.373383	0.1	1.173735
25.375050	0.1	1.194239
25.376717	0.1	1.214147
25.378383	0.1	1.230240
25.380050	0.1	1.241803
25.381717	0.1	1.249492
25.383383	0.1	1.254737
25.385050	0.1	1.259625
25.386717	0.1	1.265585
25.388383	0.1	1.273632
25.390050	0.1	1.283944
25.391717	0.1	1.295507
25.393383	0.1	1.306534
25.395050	0.1	1.315653
25.396717	0.1	1.321912
25.398383	0.1	1.324356
25.400050	0.1	1.322627
25.401717	0.1	1.317561
25.403383	0.1	1.311123
25.405050	0.1	1.305997
25.406717	0.1	1.303852
25.408383	0.1	1.303256
25.410050	0.1	1.301527
25.411717	0.1	1.297236
25.413383	0.1	1.291215
25.415050	0.1	1.285255
25.416717	0.1	1.279831
25.418383	0.1	1.274407
25.420050	0.1	1.268208
25.421717	0.1	1.260102
25.423383	0.1	1.248241
25.425050	0.1	1.232743
25.426717	0.1	1.216531
25.428383	0.1	1.202583
25.430050	0.1	1.191139
25.431717	0.1	1.180291
25.433383	0.1	1.168132
25.435050	0.1	1.153290
25.436717	0.1	1.135409
25.438383	0.1	1.116157
25.440050	0.1	1.097798
25.441717	0.1	1.081169
25.443383	0.1	1.065016
25.445050	0.1	1.048029
25.446717	0.1	1.030803
25.448383	0.1	1.016200
25.450050	0.1	1.006067
25.451717	0.1	0.998497
25.453383	0.1	0.990212
25.455050	0.1	0.980258
25.456717	0.1	0.969172
25.458383	0.1	0.956297
25.460050	0.1	0.940681
25.461717	0.1	0.922501
25.463383	0.1	0.903070
25.465050	0.1	0.883758
25.466717	0.1	0.866234
25.468383	0.1	0.852585
25.470050	0.1	0.844002
25.471717	0.1	0.838399
25.473383	0.1	0.832558
25.475050	0.1	0.824928
25.476717	0.1	0.816166
25.478383	0.1	0.808716
25.480050	0.1	0.804126
25.481717	0.1	0.800908
25.483383	0.1	0.795305
25.485050	0.1	0.784576
25.486717	0.1	0.769794
25.488383	0.1	0.754118
25.490050	0.1	0.740349
25.491717	0.1	0.729203
25.493383	0.1	0.719726
25.495050	0.1	0.710845
25.496717	0.1	0.702977
25.498383	0.1	0.696778
25.500050	0.1	0.691116
25.501717	0.1	0.683725
25.503383	0.1	0.674129
25.505050	0.1	0.663698
25.506717	0.1	0.654399
25.508383	0.1	0.647366
25.510050	0.1	0.642896
25.511717	0.1	0.640988
25.513383	0.1	0.640988
25.515050	0.1	0.640452
25.516717	0.1	0.637293
25.518383	0.1	0.631571
25.520050	0.1	0.624776
25.521717	0.1	0.617921
25.523383	0.1	0.611365
25.525050	0.1	0.605106
25.526717	0.1	0.599325
25.528383	0.1	0.594795
25.530050	0.1	0.592351
25.531717	0.1	0.591099
25.533383	0.1	0.589550
25.535050	0.1	0.587821
25.536717	0.1	0.587881
25.538383	0.1	0.590861
25.540050	0.1	0.596046
25.541717	0.1	0.600994
25.543383	0.1	0.603139
25.545050	0.1	0.602007
25.546717	0.1	0.599146
25.548383	0.1	0.596702
25.550050	0.1	0.595868
25.551717	0.1	0.596821
25.553383	0.1	0.599444
25.555050	0.1	0.603437
25.556717	0.1	0.607431
25.558383	0.1	0.608504
25.560050	0.1	0.604928
25.561717	0.1	0.597954
25.563383	0.1	0.591338
25.565050	0.1	0.588715
25.566717	0.1	0.591278
25.568383	0.1	0.596821
25.570050	0.1	0.601471
25.571717	0.1	0.603437
25.573383	0.1	0.603974
25.575050	0.1	0.605047
25.576717	0.1	0.607491
25.578383	0.1	0.610590
25.580050	0.1	0.612080
25.581717	0.1	0.610650
25.583383	0.1	0.607252
25.585050	0.1	0.603795
25.586717	0.1	0.600100
25.588383	0.1	0.594735
25.590050	0.1	0.587165
25.591717	0.1	0.579178
25.593383	0.1	0.572741
25.595050	0.1	0.567853
25.596717	0.1	0.563502
25.598383	0.1	0.559866
25.600050	0.1	0.556946
25.601717	0.1	0.553668
25.603383	0.1	0.549138
25.605050	0.1	0.543296
25.606717	0.1	0.536680
25.608383	0.1	0.530243
25.610050	0.1	0.524700
25.611717	0.1	0.519276
25.613383	0.1	0.512540
25.615050	0.1	0.505090
25.616717	0.1	0.499070
25.618383	0.1	0.496089
25.620050	0.1	0.496030
25.621717	0.1	0.496686
25.623383	0.1	0.495076
25.625050	0.1	0.490367
25.626717	0.1	0.483751
25.628383	0.1	0.475943
25.630050	0.1	0.466406
25.631717	0.1	0.455618
25.633383	0.1	0.446558
25.635050	0.1	0.442743
25.636717	0.1	0.445068
25.638383	0.1	0.451267
25.640050	0.1	0.456333
25.641717	0.1	0.456393
25.643383	0.1	0.451088
25.645050	0.1	0.442684
25.646717	0.1	0.434101
25.648383	0.1	0.427723
25.650050	0.1	0.424743
25.651717	0.1	0.424147
25.653383	0.1	0.424683
25.655050	0.1	0.425875
25.656717	0.1	0.427127
25.658383	0.1	0.426948
25.660050	0.1	0.424147
25.661717	0.1	0.418782
25.663383	0.1	0.412107
25.665050	0.1	0.406265
25.666717	0.1	0.403345
25.668383	0.1	0.403583
25.670050	0.1	0.405550
25.671717	0.1	0.407636
25.673383	0.1	0.409067
25.675050	0.1	0.410080
25.676717	0.1	0.410736
25.678383	0.1	0.410855
25.680050	0.1	0.410616
25.681717	0.1	0.410855
25.683383	0.1	0.412285
25.685050	0.1	0.414610
25.686717	0.1	0.417352
25.688383	0.1	0.419617
25.690050	0.1	0.420153
25.691717	0.1	0.418842
25.693383	0.1	0.416338
25.695050	0.1	0.413954
25.696717	0.1	0.413477
25.698383	0.1	0.416458
25.700050	0.1	0.422299
25.701717	0.1	0.428855
25.703383	0.1	0.433981
25.705050	0.1	0.435591
25.706717	0.1	0.432372
25.708383	0.1	0.425637
25.710050	0.1	0.417590
25.711717	0.1	0.410736
25.713383	0.1	0.407100
25.715050	0.1	0.406981
25.716717	0.1	0.408828
25.718383	0.1	0.410736
25.720050	0.1	0.412226
25.721717	0.1	0.413597
25.723383	0.1	0.413835
25.725050	0.1	0.411093
25.726717	0.1	0.404596
25.728383	0.1	0.396252
25.730050	0.1	0.389278
25.731717	0.1	0.385225
25.733383	0.1	0.382841
25.735050	0.1	0.379980
25.736717	0.1	0.375986
25.738383	0.1	0.372231
25.740050	0.1	0.371099
25.741717	0.1	0.373662
25.743383	0.1	0.378966
25.745050	0.1	0.385344
25.746717	0.1	0.391185
25.748383	0.1	0.394821
25.750050	0.1	0.395536
25.751717	0.1	0.394881
25.753383	0.1	0.395060
25.755050	0.1	0.396609
25.756717	0.1	0.397921
25.758383	0.1	0.396490
25.760050	0.1	0.391603
25.761717	0.1	0.385165
25.763383	0.1	0.380337
25.765050	0.1	0.378609
25.766717	0.1	0.379026
25.768383	0.1	0.379860
25.770050	0.1	0.379682
25.771717	0.1	0.378072
25.773383	0.1	0.375271
25.775050	0.1	0.371635
25.776717	0.1	0.368238
25.778383	0.1	0.366628
25.780050	0.1	0.367403
25.781717	0.1	0.368834
25.783383	0.1	0.368893
25.785050	0.1	0.367820
25.786717	0.1	0.368118
25.788383	0.1	0.371456
25.790050	0.1	0.376463
25.791717	0.1	0.380695
25.793383	0.1	0.383616
25.795050	0.1	0.386179
25.796717	0.1	0.387847
25.798383	0.1	0.386536
25.800050	0.1	0.381053
25.801717	0.1	0.372589
25.803383	0.1	0.364482
25.805050	0.1	0.358582
25.806717	0.1	0.354409
25.808383	0.1	0.351250
25.810050	0.1	0.349641
25.811717	0.1	0.349581
25.813383	0.1	0.349641
25.815050	0.1	0.347674
25.816717	0.1	0.342786
25.818383	0.1	0.336349
25.820050	0.1	0.330806
25.821717	0.1	0.327170
25.823383	0.1	0.325620
25.825050	0.1	0.326693
25.826717	0.1	0.330687
25.828383	0.1	0.336349
25.830050	0.1	0.341117
25.831717	0.1	0.342965
25.833383	0.1	0.341654
25.835050	0.1	0.338852
25.836717	0.1	0.336230
25.838383	0.1	0.334382
25.840050	0.1	0.333250
25.841717	0.1	0.333786
25.843383	0.1	0.336647
25.845050	0.1	0.340343
25.846717	0.1	0.341594
25.848383	0.1	0.338316
25.850050	0.1	0.331759
25.851717	0.1	0.325322
25.853383	0.1	0.320733
25.855050	0.1	0.317395
25.856717	0.1	0.315070
25.858383	0.1	0.315249
25.860050	0.1	0.319004
25.861717	0.1	0.324965
25.863383	0.1	0.330031
25.865050	0.1	0.331998
25.866717	0.1	0.331461
25.868383	0.1	0.330091
25.870050	0.1	0.328481
25.871717	0.1	0.326276
25.873383	0.1	0.323236
25.875050	0.1	0.319898
25.876717	0.1	0.317097
25.878383	0.1	0.316143
25.880050	0.1	0.318170
25.881717	0.1	0.323296
25.883383	0.1	0.329733
25.885050	0.1	0.334680
25.886717	0.1	0.336111
25.888383	0.1	0.335038
25.890050	0.1	0.335038
25.891717	0.1	0.338137
25.893383	0.1	0.342548
25.895050	0.1	0.345349
25.896717	0.1	0.345230
25.898383	0.1	0.342906
25.900050	0.1	0.339568
25.901717	0.1	0.335753
25.903383	0.1	0.331342
25.905050	0.1	0.326395
25.906717	0.1	0.321269
25.908383	0.1	0.316501
25.910050	0.1	0.312924
25.911717	0.1	0.311494
25.913383	0.1	0.312209
25.915050	0.1	0.313640
25.916717	0.1	0.314713
25.918383	0.1	0.315547
25.920050	0.1	0.317097
25.921717	0.1	0.320077
25.923383	0.1	0.324547
25.925050	0.1	0.329196
25.926717	0.1	0.331402
25.928383	0.1	0.329793
25.930050	0.1	0.325859
25.931717	0.1	0.322759
25.933383	0.1	0.322282
25.935050	0.1	0.323713
25.936717	0.1	0.324845
25.938383	0.1	0.324309
25.940050	0.1	0.322640
25.941717	0.1	0.321627
25.943383	0.1	0.321150
25.945050	0.1	0.319600
25.946717	0.1	0.316799
25.948383	0.1	0.315011
25.950050	0.1	0.316322
25.951717	0.1	0.320315
25.953383	0.1	0.324965
25.955050	0.1	0.329494
25.956717	0.1	0.333965
25.958383	0.1	0.337422
25.960050	0.1	0.337720
25.961717	0.1	0.334620
25.963383	0.1	0.330746
25.965050	0.1	0.329554
25.966717	0.1	0.332057
25.968383	0.1	0.336468
25.970050	0.1	0.340581
25.971717	0.1	0.343919
25.973383	0.1	0.347376
25.975050	0.1	0.351191
25.976717	0.1	0.353694
25.978383	0.1	0.352502
25.980050	0.1	0.347376
25.981717	0.1	0.340104
25.983383	0.1	0.331998
25.985050	0.1	0.323832
25.986717	0.1	0.315964
25.988383	0.1	0.309229
25.990050	0.1	0.305355
25.991717	0.1	0.306606
25.993383	0.1	0.313640
25.995050	0.1	0.324726
25.996717	0.1	0.336826
25.998383	0.1	0.346839
26.000050	0.1	0.352860
26.001717	0.1	0.354052
26.003383	0.1	0.351429
26.005050	0.1	0.347257
26.006717	0.1	0.343144
26.008383	0.1	0.339031
26.010050	0.1	0.334203
26.011717	0.1	0.330031
26.013383	0.1	0.328720
26.015050	0.1	0.330508
26.016717	0.1	0.333667
26.018383	0.1	0.336826
26.020050	0.1	0.339389
26.021717	0.1	0.340164
26.023383	0.1	0.337482
26.025050	0.1	0.331640
26.026717	0.1	0.325263
26.028383	0.1	0.321209
26.030050	0.1	0.320792
26.031717	0.1	0.323594
26.033383	0.1	0.328064
26.035050	0.1	0.331879
26.036717	0.1	0.333607
26.038383	0.1	0.332415
26.040050	0.1	0.327110
26.041717	0.1	0.318289
26.043383	0.1	0.310004
26.045050	0.1	0.306129
26.046717	0.1	0.306666
26.048383	0.1	0.309289
26.050050	0.1	0.312209
26.051717	0.1	0.315428
26.053383	0.1	0.319600
26.055050	0.1	0.324309
26.056717	0.1	0.328720
26.058383	0.1	0.331998
26.060050	0.1	0.333369
26.061717	0.1	0.333011
26.063383	0.1	0.332236
26.065050	0.1	0.332475
26.066717	0.1	0.334561
26.068383	0.1	0.337660
26.070050	0.1	0.339150
26.071717	0.1	0.336885
26.073383	0.1	0.331044
26.075050	0.1	0.324190
26.076717	0.1	0.319362
26.078383	0.1	0.318587
26.080050	0.1	0.321865
26.081717	0.1	0.327468
26.083383	0.1	0.332952
26.085050	0.1	0.336945
26.086717	0.1	0.339508
26.088383	0.1	0.341833
26.090050	0.1	0.344753
26.091717	0.1	0.348210
26.093383	0.1	0.350833
26.095050	0.1	0.351310
26.096717	0.1	0.349343
26.098383	0.1	0.345945
26.100050	0.1	0.342667
26.101717	0.1	0.340343
26.103383	0.1	0.338972
26.105050	0.1	0.338197
26.106717	0.1	0.337541
26.108383	0.1	0.336707
26.110050	0.1	0.336587
26.111717	0.1	0.339210
26.113383	0.1	0.345469
26.115050	0.1	0.353754
26.116717	0.1	0.361204
26.118383	0.1	0.366271
26.120050	0.1	0.368953
26.121717	0.1	0.369847
26.123383	0.1	0.369310
26.125050	0.1	0.367522
26.126717	0.1	0.365198
26.128383	0.1	0.363588
26.130050	0.1	0.363171
26.131717	0.1	0.363290
26.133383	0.1	0.363648
26.135050	0.1	0.365198
26.136717	0.1	0.369251
26.138383	0.1	0.376344
26.140050	0.1	0.385761
26.141717	0.1	0.395536
26.143383	0.1	0.402391
26.145050	0.1	0.404537
26.146717	0.1	0.403225
26.148383	0.1	0.401676
26.150050	0.1	0.402451
26.151717	0.1	0.405848
26.153383	0.1	0.410378
26.155050	0.1	0.415802
26.156717	0.1	0.423729
26.158383	0.1	0.434160
26.160050	0.1	0.444591
26.161717	0.1	0.453055
26.163383	0.1	0.459850
26.165050	0.1	0.465691
26.166717	0.1	0.469804
26.168383	0.1	0.471175
26.170050	0.1	0.470221
26.171717	0.1	0.469208
26.173383	0.1	0.470877
26.175050	0.1	0.476658
26.176717	0.1	0.486195
26.178383	0.1	0.498056
26.180050	0.1	0.510395
26.181717	0.1	0.520647
26.183383	0.1	0.526845
26.185050	0.1	0.529647
26.186717	0.1	0.532448
26.188383	0.1	0.539124
26.190050	0.1	0.549853
26.191717	0.1	0.561535
26.193383	0.1	0.571370
26.195050	0.1	0.578404
26.196717	0.1	0.583649
26.198383	0.1	0.588954
26.200050	0.1	0.595331
26.201717	0.1	0.603259
26.203383	0.1	0.613868
26.205050	0.1	0.628829
26.206717	0.1	0.648618
26.208383	0.1	0.671506
26.210050	0.1	0.694454
26.211717	0.1	0.714660
26.213383	0.1	0.730991
26.215050	0.1	0.745356
26.216717	0.1	0.760138
26.218383	0.1	0.775874
26.220050	0.1	0.791669
26.221717	0.1	0.807166
26.223383	0.1	0.822008
26.225050	0.1	0.836313
26.226717	0.1	0.851572
26.228383	0.1	0.869811
26.230050	0.1	0.891626
26.231717	0.1	0.916302
26.233383	0.1	0.942886
26.235050	0.1	0.970185
26.236717	0.1	0.996888
26.238383	0.1	1.022041
26.240050	0.1	1.045585
26.241717	0.1	1.068771
26.243383	0.1	1.093447
26.245050	0.1	1.119196
26.246717	0.1	1.143336
26.248383	0.1	1.163840
26.250050	0.1	1.181662
26.251717	0.1	1.199961
26.253383	0.1	1.221001
26.255050	0.1	1.244366
26.256717	0.1	1.267374
26.258383	0.1	1.287282
26.260050	0.1	1.304567
26.261717	0.1	1.321733
26.263383	0.1	1.339972
26.265050	0.1	1.356781
26.266717	0.1	1.369953
26.268383	0.1	1.380146
26.270050	0.1	1.388967
26.271717	0.1	1.396656
26.273383	0.1	1.402557
26.275050	0.1	1.406789
26.276717	0.1	1.410008
26.278383	0.1	1.411319
26.280050	0.1	1.408994
26.281717	0.1	1.401842
26.283383	0.1	1.390696
26.285050	0.1	1.378179
26.286717	0.1	1.367331
26.288383	0.1	1.357496
26.290050	0.1	1.345217
26.291717	0.1	1.328170
26.293383	0.1	1.307607
26.295050	0.1	1.286149
26.296717	0.1	1.264989
26.298383	0.1	1.243234
26.300050	0.1	1.220167
26.301717	0.1	1.195848
26.303383	0.1	1.171410
26.305050	0.1	1.147449
26.306717	0.1	1.123190
26.308383	0.1	1.097739
26.310050	0.1	1.072109
26.311717	0.1	1.047909
26.313383	0.1	1.025796
26.315050	0.1	1.004875
26.316717	0.1	0.983417
26.318383	0.1	0.960290
26.320050	0.1	0.934899
26.321717	0.1	0.906050
26.323383	0.1	0.873864
26.325050	0.1	0.841439
26.326717	0.1	0.812411
26.328383	0.1	0.787199
26.330050	0.1	0.763178
26.331717	0.1	0.737488
26.333383	0.1	0.709832
26.335050	0.1	0.682235
26.336717	0.1	0.657439
26.338383	0.1	0.637353
26.340050	0.1	0.622273
26.341717	0.1	0.610232
26.343383	0.1	0.597477
26.345050	0.1	0.581861
26.346717	0.1	0.565231
26.348383	0.1	0.550866
26.350050	0.1	0.539899
26.351717	0.1	0.531256
26.353383	0.1	0.523865
26.355050	0.1	0.516355
26.356717	0.1	0.506878
26.358383	0.1	0.494599
26.360050	0.1	0.480056
26.361717	0.1	0.464082
26.363383	0.1	0.447929
26.365050	0.1	0.432968
26.366717	0.1	0.419974
26.368383	0.1	0.409007
26.370050	0.1	0.400364
26.371717	0.1	0.394821
26.373383	0.1	0.392675
26.375050	0.1	0.392973
26.376717	0.1	0.394285
26.378383	0.1	0.394821
26.380050	0.1	0.392377
26.381717	0.1	0.386417
26.383383	0.1	0.379205
26.385050	0.1	0.373125
26.386717	0.1	0.368536
26.388383	0.1	0.364959
26.390050	0.1	0.362515
26.391717	0.1	0.361025
26.393383	0.1	0.359178
26.395050	0.1	0.355899
26.396717	0.1	0.352144
26.398383	0.1	0.350833
26.400050	0.1	0.353396
26.401717	0.1	0.357270
26.403383	0.1	0.358582
26.405050	0.1	0.356436
26.406717	0.1	0.352740
26.408383	0.1	0.348985
26.410050	0.1	0.345528
26.411717	0.1	0.342786
26.413383	0.1	0.340462
26.415050	0.1	0.336766
26.416717	0.1	0.330806
26.418383	0.1	0.324428
26.420050	0.1	0.320792
26.421717	0.1	0.321329
26.423383	0.1	0.324190
26.425050	0.1	0.326514
26.426717	0.1	0.326753
26.428383	0.1	0.324845
26.430050	0.1	0.321090
26.431717	0.1	0.315905
26.433383	0.1	0.311196
26.435050	0.1	0.309169
26.436717	0.1	0.310302
26.438383	0.1	0.313342
26.440050	0.1	0.316620
26.441717	0.1	0.319123
26.443383	0.1	0.321150
26.445050	0.1	0.323236
26.446717	0.1	0.324845
26.448383	0.1	0.324011
26.450050	0.1	0.319481
26.451717	0.1	0.312090
26.453383	0.1	0.304699
26.455050	0.1	0.300109
26.456717	0.1	0.299931
26.458383	0.1	0.304163
26.460050	0.1	0.311553
26.461717	0.1	0.320017
26.463383	0.1	0.327408
26.465050	0.1	0.332296
26.466717	0.1	0.333309
26.468383	0.1	0.330508
26.470050	0.1	0.325620
26.471717	0.1	0.320971
26.473383	0.1	0.317514
26.475050	0.1	0.315487
26.476717	0.1	0.314474
26.478383	0.1	0.313580
26.480050	0.1	0.312209
26.481717	0.1	0.310957
26.483383	0.1	0.310957
26.485050	0.1	0.312567
26.486717	0.1	0.314951
26.488383	0.1	0.317276
26.490050	0.1	0.318944
26.491717	0.1	0.319958
26.493383	0.1	0.320315
26.495050	0.1	0.320852
26.496717	0.1	0.323534
26.498383	0.1	0.329137
26.500050	0.1	0.337124
26.501717	0.1	0.345469
26.503383	0.1	0.351906
26.505050	0.1	0.354648
26.506717	0.1	0.353575
26.508383	0.1	0.349462
26.510050	0.1	0.343859
26.511717	0.1	0.338733
26.513383	0.1	0.335395
26.515050	0.1	0.333965
26.516717	0.1	0.333488
26.518383	0.1	0.333428
26.520050	0.1	0.333309
26.521717	0.1	0.332832
26.523383	0.1	0.331223
26.525050	0.1	0.327408
26.526717	0.1	0.322104
26.528383	0.1	0.317514
26.530050	0.1	0.315368
26.531717	0.1	0.315607
26.533383	0.1	0.316620
26.535050	0.1	0.317454
26.536717	0.1	0.318885
26.538383	0.1	0.321329
26.540050	0.1	0.323594
26.541717	0.1	0.325084
26.543383	0.1	0.327110
26.545050	0.1	0.330746
26.546717	0.1	0.333607
26.548383	0.1	0.331342
26.550050	0.1	0.322461
26.551717	0.1	0.310719
26.553383	0.1	0.302076
26.555050	0.1	0.299513
26.556717	0.1	0.301957
26.558383	0.1	0.306129
26.560050	0.1	0.309646
26.561717	0.1	0.311434
26.563383	0.1	0.310898
26.565050	0.1	0.308216
26.566717	0.1	0.305772
26.568383	0.1	0.306606
26.570050	0.1	0.310779
26.571717	0.1	0.314891
26.573383	0.1	0.316441
26.575050	0.1	0.316322
26.576717	0.1	0.316739
26.578383	0.1	0.317752
26.580050	0.1	0.316679
26.581717	0.1	0.311792
26.583383	0.1	0.304163
26.585050	0.1	0.296533
26.586717	0.1	0.290096
26.588383	0.1	0.285149
26.590050	0.1	0.283420
26.591717	0.1	0.287056
26.593383	0.1	0.295758
26.595050	0.1	0.305593
26.596717	0.1	0.311375
26.598383	0.1	0.310421
26.600050	0.1	0.303209
26.601717	0.1	0.293255
26.603383	0.1	0.285327
26.605050	0.1	0.282764
26.606717	0.1	0.285625
26.608383	0.1	0.291049
26.610050	0.1	0.296533
26.611717	0.1	0.301540
26.613383	0.1	0.306904
26.615050	0.1	0.312686
26.616717	0.1	0.317693
26.618383	0.1	0.320196
26.620050	0.1	0.319183
26.621717	0.1	0.315428
26.623383	0.1	0.311255
26.625050	0.1	0.308514
26.626717	0.1	0.307977
26.628383	0.1	0.309527
26.630050	0.1	0.311434
26.631717	0.1	0.310779
26.633383	0.1	0.306308
26.635050	0.1	0.299275
26.636717	0.1	0.292540
26.638383	0.1	0.289202
26.640050	0.1	0.291646
26.641717	0.1	0.299513
26.643383	0.1	0.309587
26.645050	0.1	0.317872
26.646717	0.1	0.322163
26.648383	0.1	0.322819
26.650050	0.1	0.322521
26.651717	0.1	0.324488
26.653383	0.1	0.329673
26.655050	0.1	0.336170
26.656717	0.1	0.341296
26.658383	0.1	0.344098
26.660050	0.1	0.345409
26.661717	0.1	0.346243
26.663383	0.1	0.346959
26.665050	0.1	0.347435
26.666717	0.1	0.347197
26.668383	0.1	0.345290
26.670050	0.1	0.341713
26.671717	0.1	0.338435
26.673383	0.1	0.338316
26.675050	0.1	0.342131
26.676717	0.1	0.348806
26.678383	0.1	0.357091
26.680050	0.1	0.366032
26.681717	0.1	0.374615
26.683383	0.1	0.381887
26.685050	0.1	0.386894
26.686717	0.1	0.388861
26.688383	0.1	0.387788
26.690050	0.1	0.385106
26.691717	0.1	0.382483
26.693383	0.1	0.380456
26.695050	0.1	0.379443
26.696717	0.1	0.381231
26.698383	0.1	0.387371
26.700050	0.1	0.396431
26.701717	0.1	0.405014
26.703383	0.1	0.411034
26.705050	0.1	0.415564
26.706717	0.1	0.420213
26.708383	0.1	0.425935
26.710050	0.1	0.433087
26.711717	0.1	0.441670
26.713383	0.1	0.451148
26.715050	0.1	0.460565
26.716717	0.1	0.469267
26.718383	0.1	0.476539
26.720050	0.1	0.481308
26.721717	0.1	0.483096
26.723383	0.1	0.483453
26.725050	0.1	0.485241
26.726717	0.1	0.490546
26.728383	0.1	0.499368
26.730050	0.1	0.510693
26.731717	0.1	0.523329
26.733383	0.1	0.536203
26.735050	0.1	0.548899
26.736717	0.1	0.561476
26.738383	0.1	0.573099
26.740050	0.1	0.582337
26.741717	0.1	0.588536
26.743383	0.1	0.592291
26.745050	0.1	0.595629
26.746717	0.1	0.601530
26.748383	0.1	0.612140
26.750050	0.1	0.627339
26.751717	0.1	0.645101
26.753383	0.1	0.663579
26.755050	0.1	0.682473
26.756717	0.1	0.702441
26.758383	0.1	0.723183
26.760050	0.1	0.744641
26.761717	0.1	0.766933
26.763383	0.1	0.788808
26.765050	0.1	0.808418
26.766717	0.1	0.825882
26.768383	0.1	0.843704
26.770050	0.1	0.864446
26.771717	0.1	0.888884
26.773383	0.1	0.915468
26.775050	0.1	0.941992
26.776717	0.1	0.967026
26.778383	0.1	0.990570
26.780050	0.1	1.014113
26.781717	0.1	1.039624
26.783383	0.1	1.068175
26.785050	0.1	1.098931
26.786717	0.1	1.131237
26.788383	0.1	1.165271
26.790050	0.1	1.200914
26.791717	0.1	1.238048
26.793383	0.1	1.277506
26.795050	0.1	1.320243
26.796717	0.1	1.365006
26.798383	0.1	1.408875
26.800050	0.1	1.450241
26.801717	0.1	1.489878
26.803383	0.1	1.529753
26.805050	0.1	1.572251
26.806717	0.1	1.619458
26.808383	0.1	1.671851
26.810050	0.1	1.728118
26.811717	0.1	1.786172
26.813383	0.1	1.844585
26.815050	0.1	1.903117
26.816717	0.1	1.962066
26.818383	0.1	2.021968
26.820050	0.1	2.083421
26.821717	0.1	2.147019
26.823383	0.1	2.213180
26.825050	0.1	2.282143
26.826717	0.1	2.352715
26.828383	0.1	2.422154
26.830050	0.1	2.488315
26.831717	0.1	2.551258
26.833383	0.1	2.612651
26.835050	0.1	2.673865
26.836717	0.1	2.735257
26.838383	0.1	2.795875
26.840050	0.1	2.854526
26.841717	0.1	2.911151
26.843383	0.1	2.966404
26.845050	0.1	3.018558
26.846717	0.1	3.064752
26.848383	0.1	3.104866
26.850050	0.1	3.141582
26.851717	0.1	3.176868
26.853383	0.1	3.210426
26.855050	0.1	3.241122
26.856717	0.1	3.268242
26.858383	0.1	3.291607
26.860050	0.1	3.310204
26.861717	0.1	3.322840
26.863383	0.1	3.329754
26.865050	0.1	3.331840
26.866717	0.1	3.329218
26.868383	0.1	3.322125
26.870050	0.1	3.311455
26.871717	0.1	3.297985
26.873383	0.1	3.281951
26.875050	0.1	3.262460
26.876717	0.1	3.237665
26.878383	0.1	3.206849
26.880050	0.1	3.171087
26.881717	0.1	3.131867
26.883383	0.1	3.089786
26.885050	0.1	3.045082
26.886717	0.1	2.997577
26.888383	0.1	2.947092
26.890050	0.1	2.894283
26.891717	0.1	2.840519
26.893383	0.1	2.786517
26.895050	0.1	2.731979
26.896717	0.1	2.677262
26.898383	0.1	2.623737
26.900050	0.1	2.572715
26.901717	0.1	2.524436
26.903383	0.1	2.478004
26.905050	0.1	2.432883
26.906717	0.1	2.388895
26.908383	0.1	2.345979
26.910050	0.1	2.303660
26.911717	0.1	2.261818
26.913383	0.1	2.220810
26.915050	0.1	2.181053
26.916717	0.1	2.142131
26.918383	0.1	2.104402
26.920050	0.1	2.070189
26.921717	0.1	2.042115
26.923383	0.1	2.020300
26.925050	0.1	2.002418
26.926717	0.1	1.985490
26.928383	0.1	1.968145
26.930050	0.1	1.950383
26.931717	0.1	1.933456
26.933383	0.1	1.919210
26.935050	0.1	1.908481
26.936717	0.1	1.900673
26.938383	0.1	1.894891
26.940050	0.1	1.890183
26.941717	0.1	1.885712
26.943383	0.1	1.880109
26.945050	0.1	1.871348
26.946717	0.1	1.858056
26.948383	0.1	1.841128
26.950050	0.1	1.823247
26.951717	0.1	1.806855
26.953383	0.1	1.793385
26.955050	0.1	1.782835
26.956717	0.1	1.773775
26.958383	0.1	1.764238
26.960050	0.1	1.752555
26.961717	0.1	1.738608
26.963383	0.1	1.723170
26.965050	0.1	1.706660
26.966717	0.1	1.688838
26.968383	0.1	1.668513
26.970050	0.1	1.644790
26.971717	0.1	1.618743
26.973383	0.1	1.593232
26.975050	0.1	1.570463
26.976717	0.1	1.550377
26.978383	0.1	1.531303
26.980050	0.1	1.511753
26.981717	0.1	1.490712
26.983383	0.1	1.467586
26.985050	0.1	1.442671
26.986717	0.1	1.417816
26.988383	0.1	1.394093
26.990050	0.1	1.371205
26.991717	0.1	1.348794
26.993383	0.1	1.327634
26.995050	0.1	1.308680
26.996717	0.1	1.290441
26.998383	0.1	1.269519
27.000050	0.1	1.244605
27.001717	0.1	1.218259
27.003383	0.1	1.194716
27.005050	0.1	1.176536
27.006717	0.1	1.163423
27.008383	0.1	1.152396
27.010050	0.1	1.139522
27.011717	0.1	1.122594
27.013383	0.1	1.101911
27.015050	0.1	1.080275
27.016717	0.1	1.061499
27.018383	0.1	1.048625
27.020050	0.1	1.042485
27.021717	0.1	1.041770
27.023383	0.1	1.043022
27.025050	0.1	1.042485
27.026717	0.1	1.038313
27.028383	0.1	1.030922
27.030050	0.1	1.022399
27.031717	0.1	1.015425
27.033383	0.1	1.012743
27.035050	0.1	1.014531
27.036717	0.1	1.018047
27.038383	0.1	1.020074
27.040050	0.1	1.019001
27.041717	0.1	1.014471
27.043383	0.1	1.007676
27.045050	0.1	1.001418
27.046717	0.1	0.997305
27.048383	0.1	0.994325
27.050050	0.1	0.991345
27.051717	0.1	0.988960
27.053383	0.1	0.988364
27.055050	0.1	0.989437
27.056717	0.1	0.990987
27.058383	0.1	0.992775
27.060050	0.1	0.994980
27.061717	0.1	0.996828
27.063383	0.1	0.996590
27.065050	0.1	0.993967
27.066717	0.1	0.991404
27.068383	0.1	0.991583
27.070050	0.1	0.994384
27.071717	0.1	0.997245
27.073383	0.1	0.998557
27.075050	0.1	0.998199
27.076717	0.1	0.996649
27.078383	0.1	0.995338
27.080050	0.1	0.996292
27.081717	0.1	1.000762
27.083383	0.1	1.008034
27.085050	0.1	1.016319
27.086717	0.1	1.023829
27.088383	0.1	1.029193
27.090050	0.1	1.031578
27.091717	0.1	1.031220
27.093383	0.1	1.029074
27.095050	0.1	1.026392
27.096717	0.1	1.024604
27.098383	0.1	1.024902
27.100050	0.1	1.028836
27.101717	0.1	1.038015
27.103383	0.1	1.051068
27.105050	0.1	1.064420
27.106717	0.1	1.075685
27.108383	0.1	1.085579
27.110050	0.1	1.094580
27.111717	0.1	1.101732
27.113383	0.1	1.105726
27.115050	0.1	1.106262
27.116717	0.1	1.105130
27.118383	0.1	1.105487
27.120050	0.1	1.109302
27.121717	0.1	1.115978
27.123383	0.1	1.123130
27.125050	0.1	1.128793
27.126717	0.1	1.132846
27.128383	0.1	1.135886
27.130050	0.1	1.138389
27.131717	0.1	1.141012
27.133383	0.1	1.145601
27.135050	0.1	1.153588
27.136717	0.1	1.164556
27.138383	0.1	1.177728
27.140050	0.1	1.192808
27.141717	0.1	1.209200
27.143383	0.1	1.225293
27.145050	0.1	1.240492
27.146717	0.1	1.255155
27.148383	0.1	1.269281
27.150050	0.1	1.282394
27.151717	0.1	1.294494
27.153383	0.1	1.306593
27.155050	0.1	1.320183
27.156717	0.1	1.336336
27.158383	0.1	1.354992
27.160050	0.1	1.375258
27.161717	0.1	1.396298
27.163383	0.1	1.418471
27.165050	0.1	1.442492
27.166717	0.1	1.467943
27.168383	0.1	1.493991
27.170050	0.1	1.520634
27.171717	0.1	1.548827
27.173383	0.1	1.580179
27.175050	0.1	1.615942
27.176717	0.1	1.656294
27.178383	0.1	1.701057
27.180050	0.1	1.750231
27.181717	0.1	1.801372
27.183383	0.1	1.850546
27.185050	0.1	1.896560
27.186717	0.1	1.941800
27.188383	0.1	1.989305
27.190050	0.1	2.041340
27.191717	0.1	2.098322
27.193383	0.1	2.160072
27.195050	0.1	2.226889
27.196717	0.1	2.299369
27.198383	0.1	2.377272
27.200050	0.1	2.459228
27.201717	0.1	2.543211
27.203383	0.1	2.628029
27.205050	0.1	2.713800
27.206717	0.1	2.801120
27.208383	0.1	2.891898
27.210050	0.1	2.988577
27.211717	0.1	3.092528
27.213383	0.1	3.202915
27.215050	0.1	3.318727
27.216717	0.1	3.440440
27.218383	0.1	3.569007
27.220050	0.1	3.703177
27.221717	0.1	3.839791
27.223383	0.1	3.976882
27.225050	0.1	4.116237
27.226717	0.1	4.261136
27.228383	0.1	4.413843
27.230050	0.1	4.574120
27.231717	0.1	4.741013
27.233383	0.1	4.914582
27.235050	0.1	5.095661
27.236717	0.1	5.283654
27.238383	0.1	5.476058
27.240050	0.1	5.670965
27.241717	0.1	5.868554
27.243383	0.1	6.069601
27.245050	0.1	6.274104
27.246717	0.1	6.481767
27.248383	0.1	6.692410
27.250050	0.1	6.904900
27.251717	0.1	7.117212
27.253383	0.1	7.328034
27.255050	0.1	7.537604
27.256717	0.1	7.746220
27.258383	0.1	7.952869
27.260050	0.1	8.156360
27.261717	0.1	8.355439
27.263383	0.1	8.548618
27.265050	0.1	8.732856
27.266717	0.1	8.904934
27.268383	0.1	9.064258
27.270050	0.1	9.212852
27.271717	0.1	9.352685
27.273383	0.1	9.483159
27.275050	0.1	9.602428
27.276717	0.1	9.708822
27.278383	0.1	9.801388
27.280050	0.1	9.879768
27.281717	0.1	9.943784
27.283383	0.1	9.993494
27.285050	0.1	10.029317
27.286717	0.1	10.050655
27.288383	0.1	10.056198
27.290050	0.1	10.046125
27.291717	0.1	10.022522
27.293383	0.1	9.987295
27.295050	0.1	9.941996
27.296717	0.1	9.887517
27.298383	0.1	9.824098
27.300050	0.1	9.750784
27.301717	0.1	9.666086
27.303383	0.1	9.569228
27.305050	0.1	9.460748
27.306717	0.1	9.343565
27.308383	0.1	9.221793
27.310050	0.1	9.097875
27.311717	0.1	8.971334
27.313383	0.1	8.840800
27.315050	0.1	8.706093
27.316717	0.1	8.568645
27.318383	0.1	8.430005
27.320050	0.1	8.291901
27.321717	0.1	8.156002
27.323383	0.1	8.023859
27.325050	0.1	7.895947
27.326717	0.1	7.770598
27.328383	0.1	7.644594
27.330050	0.1	7.515908
27.331717	0.1	7.386923
27.333383	0.1	7.262886
27.335050	0.1	7.147491
27.336717	0.1	7.040918
27.338383	0.1	6.941498
27.340050	0.1	6.847442
27.341717	0.1	6.757796
27.343383	0.1	6.671548
27.345050	0.1	6.586492
27.346717	0.1	6.500483
27.348383	0.1	6.413520
27.350050	0.1	6.327808
27.351717	0.1	6.245852
27.353383	0.1	6.167949
27.355050	0.1	6.092370
27.356717	0.1	6.017149
27.358383	0.1	5.941391
27.360050	0.1	5.864323
27.361717	0.1	5.784095
27.363383	0.1	5.698920
27.365050	0.1	5.608797
27.366717	0.1	5.516470
27.368383	0.1	5.425275
27.370050	0.1	5.336047
27.371717	0.1	5.246044
27.373383	0.1	5.151689
27.375050	0.1	5.052030
27.376717	0.1	4.948974
27.378383	0.1	4.844189
27.380050	0.1	4.736841
27.381717	0.1	4.624903
27.383383	0.1	4.508138
27.385050	0.1	4.387975
27.386717	0.1	4.265726
27.388383	0.1	4.142404
27.390050	0.1	4.018963
27.391717	0.1	3.895998
27.393383	0.1	3.773093
27.395050	0.1	3.648401
27.396717	0.1	3.520191
27.398383	0.1	3.389240
27.400050	0.1	3.259003
27.401717	0.1	3.132105
27.403383	0.1	3.008425
27.405050	0.1	2.886892
27.406717	0.1	2.767205
27.408383	0.1	2.649427
27.410050	0.1	2.532959
27.411717	0.1	2.416194
27.413383	0.1	2.297759
27.415050	0.1	2.180040
27.416717	0.1	2.067804
27.418383	0.1	1.963556
27.420050	0.1	1.865506
27.421717	0.1	1.771510
27.423383	0.1	1.681924
27.425050	0.1	1.598358
27.426717	0.1	1.520574
27.428383	0.1	1.447022
27.430050	0.1	1.376391
27.431717	0.1	1.308620
27.433383	0.1	1.244128
27.435050	0.1	1.181662
27.436717	0.1	1.120091
27.438383	0.1	1.061142
27.440050	0.1	1.007140
27.441717	0.1	0.958145
27.443383	0.1	0.911772
27.445050	0.1	0.865996
27.446717	0.1	0.821233
27.448383	0.1	0.779867
27.450050	0.1	0.743628
27.451717	0.1	0.712335
27.453383	0.1	0.685394
27.455050	0.1	0.662863
27.456717	0.1	0.643790
27.458383	0.1	0.625610
27.460050	0.1	0.606060
27.461717	0.1	0.585675
27.463383	0.1	0.566363
27.465050	0.1	0.549257
27.466717	0.1	0.534117
27.468383	0.1	0.520527
27.470050	0.1	0.508010
27.471717	0.1	0.496447
27.473383	0.1	0.485241
27.475050	0.1	0.473678
27.476717	0.1	0.461519
27.478383	0.1	0.449121
27.480050	0.1	0.437260
27.481717	0.1	0.427067
27.483383	0.1	0.419676
27.485050	0.1	0.415444
27.486717	0.1	0.413954
27.488383	0.1	0.413656
27.490050	0.1	0.413477
27.491717	0.1	0.413239
27.493383	0.1	0.411987
27.495050	0.1	0.408769
27.496717	0.1	0.404596
27.498383	0.1	0.402093
27.500050	0.1	0.401497
27.501717	0.1	0.400305
27.503383	0.1	0.396788
27.505050	0.1	0.391901
27.506717	0.1	0.388026
27.508383	0.1	0.386775
27.510050	0.1	0.387609
27.511717	0.1	0.388503
27.513383	0.1	0.387669
27.515050	0.1	0.385284
27.516717	0.1	0.383258
27.518383	0.1	0.382364
27.520050	0.1	0.382006
27.521717	0.1	0.382721
27.523383	0.1	0.385344
27.525050	0.1	0.389397
27.526717	0.1	0.393212
27.528383	0.1	0.394940
27.530050	0.1	0.393391
27.531717	0.1	0.388086
27.533383	0.1	0.380516
27.535050	0.1	0.373304
27.536717	0.1	0.368416
27.538383	0.1	0.365853
27.540050	0.1	0.363648
27.541717	0.1	0.360310
27.543383	0.1	0.356078
27.545050	0.1	0.352383
27.546717	0.1	0.349939
27.548383	0.1	0.348926
27.550050	0.1	0.349224
27.551717	0.1	0.350237
27.553383	0.1	0.350833
27.555050	0.1	0.350654
27.556717	0.1	0.350237
27.558383	0.1	0.349164
27.560050	0.1	0.346720
27.561717	0.1	0.344098
27.563383	0.1	0.343204
27.565050	0.1	0.343263
27.566717	0.1	0.341535
27.568383	0.1	0.336587
27.570050	0.1	0.329494
27.571717	0.1	0.321984
27.573383	0.1	0.314832
27.575050	0.1	0.308692
27.576717	0.1	0.305116
27.578383	0.1	0.306487
27.580050	0.1	0.313282
27.581717	0.1	0.322461
27.583383	0.1	0.330329
27.585050	0.1	0.334799
27.586717	0.1	0.335097
27.588383	0.1	0.331461
27.590050	0.1	0.326455
27.591717	0.1	0.323713
27.593383	0.1	0.324726
27.595050	0.1	0.327051
27.596717	0.1	0.327408
27.598383	0.1	0.325382
27.600050	0.1	0.322342
27.601717	0.1	0.319004
27.603383	0.1	0.315905
27.605050	0.1	0.314593
27.606717	0.1	0.315487
27.608383	0.1	0.317156
27.610050	0.1	0.318348
27.611717	0.1	0.318825
27.613383	0.1	0.317514
27.615050	0.1	0.313401
27.616717	0.1	0.307024
27.618383	0.1	0.300765
27.620050	0.1	0.295997
27.621717	0.1	0.292242
27.623383	0.1	0.288486
27.625050	0.1	0.285208
27.626717	0.1	0.283480
27.628383	0.1	0.283122
27.630050	0.1	0.282586
27.631717	0.1	0.280797
27.633383	0.1	0.278115
27.635050	0.1	0.275552
27.636717	0.1	0.272810
27.638383	0.1	0.269532
27.640050	0.1	0.266790
27.641717	0.1	0.266135
27.643383	0.1	0.266850
27.645050	0.1	0.266433
27.646717	0.1	0.264525
27.648383	0.1	0.264049
27.650050	0.1	0.267923
27.651717	0.1	0.274658
27.653383	0.1	0.279963
27.655050	0.1	0.281036
27.656717	0.1	0.278056
27.658383	0.1	0.272453
27.660050	0.1	0.266194
27.661717	0.1	0.261724
27.663383	0.1	0.261486
27.665050	0.1	0.265718
27.666717	0.1	0.271857
27.668383	0.1	0.276804
27.670050	0.1	0.279307
27.671717	0.1	0.280678
27.673383	0.1	0.282705
27.675050	0.1	0.284910
27.676717	0.1	0.285268
27.678383	0.1	0.282824
27.680050	0.1	0.279725
27.681717	0.1	0.279129
27.683383	0.1	0.282645
27.685050	0.1	0.289261
27.686717	0.1	0.296175
27.688383	0.1	0.300348
27.690050	0.1	0.300169
27.691717	0.1	0.296354
27.693383	0.1	0.291884
27.695050	0.1	0.289381
27.696717	0.1	0.289798
27.698383	0.1	0.292361
27.700050	0.1	0.295699
27.701717	0.1	0.297844
27.703383	0.1	0.297427
27.705050	0.1	0.295460
27.706717	0.1	0.294983
27.708383	0.1	0.297546
27.710050	0.1	0.302374
27.711717	0.1	0.308216
27.713383	0.1	0.314474
27.715050	0.1	0.321805
27.716717	0.1	0.330150
27.718383	0.1	0.337660
27.720050	0.1	0.342071
27.721717	0.1	0.343621
27.723383	0.1	0.343740
27.725050	0.1	0.342786
27.726717	0.1	0.341535
27.728383	0.1	0.342190
27.730050	0.1	0.346422
27.731717	0.1	0.353277
27.733383	0.1	0.360549
27.735050	0.1	0.366628
27.736717	0.1	0.370979
27.738383	0.1	0.373960
27.740050	0.1	0.376761
27.741717	0.1	0.381351
27.743383	0.1	0.388563
27.745050	0.1	0.397205
27.746717	0.1	0.405252
27.748383	0.1	0.413060
27.750050	0.1	0.422597
27.751717	0.1	0.435472
27.753383	0.1	0.451386
27.755050	0.1	0.467837
27.756717	0.1	0.481606
27.758383	0.1	0.491202
27.760050	0.1	0.496745
27.761717	0.1	0.498354
27.763383	0.1	0.496388
27.765050	0.1	0.492752
27.766717	0.1	0.490308
27.768383	0.1	0.491262
27.770050	0.1	0.496328
27.771717	0.1	0.504673
27.773383	0.1	0.514150
27.775050	0.1	0.522792
27.776717	0.1	0.530720
27.778383	0.1	0.539303
27.780050	0.1	0.548720
27.781717	0.1	0.557184
27.783383	0.1	0.562191
27.785050	0.1	0.561595
27.786717	0.1	0.555098
27.788383	0.1	0.545323
27.790050	0.1	0.536323
27.791717	0.1	0.531673
27.793383	0.1	0.532270
27.795050	0.1	0.535786
27.796717	0.1	0.539303
27.798383	0.1	0.541389
27.800050	0.1	0.541687
27.801717	0.1	0.539720
27.803383	0.1	0.534713
27.805050	0.1	0.527144
27.806717	0.1	0.519753
27.808383	0.1	0.514925
27.810050	0.1	0.512362
27.811717	0.1	0.510216
27.813383	0.1	0.507653
27.815050	0.1	0.505090
27.816717	0.1	0.502825
27.818383	0.1	0.500381
27.820050	0.1	0.497401
27.821717	0.1	0.493467
27.823383	0.1	0.488222
27.825050	0.1	0.481188
27.826717	0.1	0.473797
27.828383	0.1	0.467181
27.830050	0.1	0.460744
27.831717	0.1	0.452757
27.833383	0.1	0.442863
27.835050	0.1	0.432551
27.836717	0.1	0.423610
27.838383	0.1	0.417054
27.840050	0.1	0.413239
27.841717	0.1	0.412226
27.843383	0.1	0.413954
27.845050	0.1	0.417709
27.846717	0.1	0.422537
27.848383	0.1	0.426829
27.850050	0.1	0.428855
27.851717	0.1	0.426710
27.853383	0.1	0.419080
27.855050	0.1	0.407159
27.856717	0.1	0.394583
27.858383	0.1	0.385344
27.860050	0.1	0.381112
27.861717	0.1	0.380993
27.863383	0.1	0.383675
27.865050	0.1	0.388920
27.866717	0.1	0.396311
27.868383	0.1	0.405073
27.870050	0.1	0.413597
27.871717	0.1	0.420213
27.873383	0.1	0.424087
27.875050	0.1	0.425398
27.876717	0.1	0.425339
27.878383	0.1	0.425518
27.880050	0.1	0.426650
27.881717	0.1	0.428259
27.883383	0.1	0.430048
27.885050	0.1	0.432670
27.886717	0.1	0.436544
27.888383	0.1	0.441313
27.890050	0.1	0.446677
27.891717	0.1	0.452697
27.893383	0.1	0.459313
27.895050	0.1	0.465393
27.896717	0.1	0.470042
27.898383	0.1	0.473738
27.900050	0.1	0.478268
27.901717	0.1	0.484645
27.903383	0.1	0.491738
27.905050	0.1	0.497878
27.906717	0.1	0.502884
27.908383	0.1	0.507772
27.910050	0.1	0.513136
27.911717	0.1	0.517488
27.913383	0.1	0.518858
27.915050	0.1	0.516713
27.916717	0.1	0.513971
27.918383	0.1	0.513613
27.920050	0.1	0.515342
27.921717	0.1	0.516236
27.923383	0.1	0.514805
27.925050	0.1	0.512660
27.926717	0.1	0.511169
27.928383	0.1	0.509739
27.930050	0.1	0.507414
27.931717	0.1	0.504434
27.933383	0.1	0.501573
27.935050	0.1	0.499427
27.936717	0.1	0.498772
27.938383	0.1	0.500381
27.940050	0.1	0.504196
27.941717	0.1	0.508904
27.943383	0.1	0.511766
27.945050	0.1	0.511348
27.946717	0.1	0.508428
27.948383	0.1	0.504792
27.950050	0.1	0.501156
27.951717	0.1	0.497162
27.953383	0.1	0.493348
27.955050	0.1	0.490725
27.956717	0.1	0.489175
27.958383	0.1	0.487149
27.960050	0.1	0.482798
27.961717	0.1	0.475526
27.963383	0.1	0.467002
27.965050	0.1	0.459313
27.966717	0.1	0.453830
27.968383	0.1	0.451028
27.970050	0.1	0.449836
27.971717	0.1	0.447571
27.973383	0.1	0.441849
27.975050	0.1	0.432193
27.976717	0.1	0.420153
27.978383	0.1	0.407934
27.980050	0.1	0.397027
27.981717	0.1	0.388622
27.983383	0.1	0.383317
27.985050	0.1	0.380874
27.986717	0.1	0.380695
27.988383	0.1	0.381887
27.990050	0.1	0.383079
27.991717	0.1	0.383258
27.993383	0.1	0.382245
27.995050	0.1	0.379622
27.996717	0.1	0.374973
27.998383	0.1	0.368774
28.000050	0.1	0.362933
28.001717	0.1	0.360131
28.003383	0.1	0.361979
28.005050	0.1	0.367284
28.006717	0.1	0.373185
28.008383	0.1	0.378311
28.010050	0.1	0.383139
28.011717	0.1	0.386536
28.013383	0.1	0.385284
28.015050	0.1	0.377297
28.016717	0.1	0.366032
28.018383	0.1	0.357449
28.020050	0.1	0.354588
28.021717	0.1	0.356257
28.023383	0.1	0.359356
28.025050	0.1	0.361383
28.026717	0.1	0.362635
28.028383	0.1	0.364661
28.030050	0.1	0.367224
28.031717	0.1	0.368893
28.033383	0.1	0.369191
28.035050	0.1	0.368655
28.036717	0.1	0.367403
28.038383	0.1	0.365675
28.040050	0.1	0.363886
28.041717	0.1	0.362515
28.043383	0.1	0.361800
28.045050	0.1	0.362158
28.046717	0.1	0.364125
28.048383	0.1	0.368476
28.050050	0.1	0.375092
28.051717	0.1	0.383079
28.053383	0.1	0.390649
28.055050	0.1	0.396192
28.056717	0.1	0.399649
28.058383	0.1	0.402629
28.060050	0.1	0.405908
28.061717	0.1	0.408709
28.063383	0.1	0.410140
28.065050	0.1	0.410616
28.066717	0.1	0.411510
28.068383	0.1	0.412703
28.070050	0.1	0.412941
28.071717	0.1	0.411093
28.073383	0.1	0.406325
28.075050	0.1	0.397980
28.076717	0.1	0.386298
28.078383	0.1	0.372648
28.080050	0.1	0.359952
28.081717	0.1	0.351250
28.083383	0.1	0.347435
28.085050	0.1	0.346839
28.086717	0.1	0.346601
28.088383	0.1	0.344098
28.090050	0.1	0.338316
28.091717	0.1	0.330687
28.093383	0.1	0.324309
28.095050	0.1	0.321150
28.096717	0.1	0.320375
28.098383	0.1	0.320077
28.100050	0.1	0.319362
28.101717	0.1	0.318110
28.103383	0.1	0.315785
28.105050	0.1	0.312030
28.106717	0.1	0.307679
28.108383	0.1	0.304401
28.110050	0.1	0.302315
28.111717	0.1	0.299931
28.113383	0.1	0.296295
28.115050	0.1	0.291288
28.116717	0.1	0.286698
28.118383	0.1	0.284731
28.120050	0.1	0.285983
28.121717	0.1	0.288606
28.123383	0.1	0.290215
28.125050	0.1	0.290453
28.126717	0.1	0.291049
28.128383	0.1	0.293195
28.130050	0.1	0.295103
28.131717	0.1	0.293493
28.133383	0.1	0.287235
28.135050	0.1	0.278175
28.136717	0.1	0.268996
28.138383	0.1	0.260592
28.140050	0.1	0.251770
28.141717	0.1	0.242233
28.143383	0.1	0.233948
28.145050	0.1	0.229061
28.146717	0.1	0.227571
28.148383	0.1	0.229359
28.150050	0.1	0.235081
28.151717	0.1	0.244021
28.153383	0.1	0.253022
28.155050	0.1	0.259280
28.156717	0.1	0.262916
28.158383	0.1	0.266314
28.160050	0.1	0.271142
28.161717	0.1	0.275850
28.163383	0.1	0.277996
28.165050	0.1	0.277698
28.166717	0.1	0.276685
28.168383	0.1	0.275612
28.170050	0.1	0.273645
28.171717	0.1	0.270128
28.173383	0.1	0.266314
28.175050	0.1	0.264764
28.176717	0.1	0.266254
28.178383	0.1	0.269473
28.180050	0.1	0.272572
28.181717	0.1	0.274062
28.183383	0.1	0.273108
28.185050	0.1	0.269532
28.186717	0.1	0.264108
28.188383	0.1	0.258446
28.190050	0.1	0.254571
28.191717	0.1	0.253737
28.193383	0.1	0.255287
28.195050	0.1	0.257134
28.196717	0.1	0.257969
28.198383	0.1	0.257969
28.200050	0.1	0.258625
28.201717	0.1	0.261247
28.203383	0.1	0.265658
28.205050	0.1	0.270247
28.206717	0.1	0.273347
28.208383	0.1	0.273764
28.210050	0.1	0.270844
28.211717	0.1	0.265718
28.213383	0.1	0.261843
28.215050	0.1	0.262320
28.216717	0.1	0.267148
28.218383	0.1	0.272751
28.220050	0.1	0.275195
28.221717	0.1	0.273883
28.223383	0.1	0.271082
28.225050	0.1	0.268877
28.226717	0.1	0.267982
28.228383	0.1	0.269294
28.230050	0.1	0.273168
28.231717	0.1	0.278652
28.233383	0.1	0.283122
28.235050	0.1	0.284016
28.236717	0.1	0.281155
28.238383	0.1	0.277400
28.240050	0.1	0.276387
28.241717	0.1	0.278831
28.243383	0.1	0.282168
28.245050	0.1	0.284135
28.246717	0.1	0.286281
28.248383	0.1	0.292182
28.250050	0.1	0.302076
28.251717	0.1	0.312090
28.253383	0.1	0.319302
28.255050	0.1	0.323892
28.256717	0.1	0.326931
28.258383	0.1	0.328958
28.260050	0.1	0.330687
28.261717	0.1	0.333488
28.263383	0.1	0.338793
28.265050	0.1	0.347078
28.266717	0.1	0.357151
28.268383	0.1	0.366747
28.270050	0.1	0.374258
28.271717	0.1	0.379086
28.273383	0.1	0.380099
28.275050	0.1	0.377357
28.276717	0.1	0.374198
28.278383	0.1	0.374436
28.280050	0.1	0.378847
28.281717	0.1	0.385940
28.283383	0.1	0.393927
28.285050	0.1	0.401974
28.286717	0.1	0.409782
28.288383	0.1	0.417292
28.290050	0.1	0.424266
28.291717	0.1	0.430286
28.293383	0.1	0.435650
28.295050	0.1	0.440896
28.296717	0.1	0.446260
28.298383	0.1	0.451624
28.300050	0.1	0.457346
28.301717	0.1	0.463069
28.303383	0.1	0.467777
28.305050	0.1	0.471473
28.306717	0.1	0.475347
28.308383	0.1	0.479877
28.310050	0.1	0.484526
28.311717	0.1	0.489235
28.313383	0.1	0.494719
28.315050	0.1	0.500321
28.316717	0.1	0.504434
28.318383	0.1	0.507176
28.320050	0.1	0.511289
28.321717	0.1	0.519335
28.323383	0.1	0.531316
28.325050	0.1	0.544786
28.326717	0.1	0.556767
28.328383	0.1	0.566185
28.330050	0.1	0.572979
28.331717	0.1	0.577092
28.333383	0.1	0.579238
28.335050	0.1	0.581443
28.336717	0.1	0.586033
28.338383	0.1	0.593662
28.340050	0.1	0.602782
28.341717	0.1	0.610411
28.343383	0.1	0.614822
28.345050	0.1	0.617921
28.346717	0.1	0.623763
28.348383	0.1	0.633538
28.350050	0.1	0.644922
28.351717	0.1	0.655174
28.353383	0.1	0.663936
28.355050	0.1	0.671506
28.356717	0.1	0.677526
28.358383	0.1	0.682354
28.360050	0.1	0.687659
28.361717	0.1	0.693977
28.363383	0.1	0.698745
28.365050	0.1	0.700295
28.366717	0.1	0.700414
28.368383	0.1	0.702202
28.370050	0.1	0.706077
28.371717	0.1	0.709772
28.373383	0.1	0.711203
28.375050	0.1	0.710666
28.376717	0.1	0.708103
28.378383	0.1	0.702262
28.380050	0.1	0.692666
28.381717	0.1	0.682354
28.383383	0.1	0.675499
28.385050	0.1	0.673354
28.386717	0.1	0.673950
28.388383	0.1	0.675023
28.390050	0.1	0.676036
28.391717	0.1	0.676036
28.393383	0.1	0.673533
28.395050	0.1	0.667632
28.396717	0.1	0.659406
28.398383	0.1	0.650048
28.400050	0.1	0.640214
28.401717	0.1	0.630915
28.403383	0.1	0.623047
28.405050	0.1	0.614762
28.406717	0.1	0.603497
28.408383	0.1	0.589967
28.410050	0.1	0.578105
28.411717	0.1	0.570238
28.413383	0.1	0.564694
28.415050	0.1	0.557840
28.416717	0.1	0.547111
28.418383	0.1	0.531793
28.420050	0.1	0.513256
28.421717	0.1	0.494778
28.423383	0.1	0.479758
28.425050	0.1	0.469208
28.426717	0.1	0.460863
28.428383	0.1	0.451982
28.430050	0.1	0.441849
28.431717	0.1	0.431776
28.433383	0.1	0.422299
28.435050	0.1	0.412762
28.436717	0.1	0.402093
28.438383	0.1	0.390410
28.440050	0.1	0.379920
28.441717	0.1	0.372589
28.443383	0.1	0.367343
28.445050	0.1	0.360787
28.446717	0.1	0.351191
28.448383	0.1	0.340402
28.450050	0.1	0.330687
28.451717	0.1	0.321984
28.453383	0.1	0.313282
28.455050	0.1	0.305295
28.456717	0.1	0.299692
28.458383	0.1	0.296116
28.460050	0.1	0.293076
28.461717	0.1	0.289381
28.463383	0.1	0.284851
28.465050	0.1	0.280142
28.466717	0.1	0.276208
28.468383	0.1	0.273347
28.470050	0.1	0.271320
28.471717	0.1	0.269949
28.473383	0.1	0.269115
28.475050	0.1	0.268042
28.476717	0.1	0.265598
28.478383	0.1	0.260592
28.480050	0.1	0.253260
28.481717	0.1	0.245094
28.483383	0.1	0.237763
28.485050	0.1	0.232041
28.486717	0.1	0.228167
28.488383	0.1	0.226140
28.490050	0.1	0.225902
28.491717	0.1	0.227451
28.493383	0.1	0.230074
28.495050	0.1	0.232577
28.496717	0.1	0.234485
28.498383	0.1	0.236750
28.500050	0.1	0.240743
28.501717	0.1	0.245988
28.503383	0.1	0.250638
28.505050	0.1	0.252485
28.506717	0.1	0.250578
28.508383	0.1	0.246584
28.510050	0.1	0.243783
28.511717	0.1	0.243604
28.513383	0.1	0.244379
28.515050	0.1	0.243962
28.516717	0.1	0.242054
28.518383	0.1	0.239849
28.520050	0.1	0.238121
28.521717	0.1	0.237227
28.523383	0.1	0.238538
28.525050	0.1	0.243843
28.526717	0.1	0.253856
28.528383	0.1	0.265479
28.530050	0.1	0.273645
28.531717	0.1	0.276804
28.533383	0.1	0.277519
28.535050	0.1	0.279546
28.536717	0.1	0.284076
28.538383	0.1	0.289857
28.540050	0.1	0.295460
28.541717	0.1	0.300884
28.543383	0.1	0.306189
28.545050	0.1	0.310719
28.546717	0.1	0.313759
28.548383	0.1	0.315905
28.550050	0.1	0.318110
28.551717	0.1	0.320911
28.553383	0.1	0.323772
28.555050	0.1	0.327051
28.556717	0.1	0.332117
28.558383	0.1	0.340283
28.560050	0.1	0.350654
28.561717	0.1	0.360131
28.563383	0.1	0.366628
28.565050	0.1	0.370979
28.566717	0.1	0.375450
28.568383	0.1	0.380754
28.570050	0.1	0.386298
28.571717	0.1	0.392318
28.573383	0.1	0.399709
28.575050	0.1	0.407934
28.576717	0.1	0.415385
28.578383	0.1	0.421524
28.580050	0.1	0.428200
28.581717	0.1	0.437439
28.583383	0.1	0.448585
28.585050	0.1	0.458896
28.586717	0.1	0.466883
28.588383	0.1	0.473619
28.590050	0.1	0.480950
28.591717	0.1	0.490069
28.593383	0.1	0.500083
28.595050	0.1	0.508904
28.596717	0.1	0.515819
28.598383	0.1	0.522018
28.600050	0.1	0.528336
28.601717	0.1	0.534654
28.603383	0.1	0.540316
28.605050	0.1	0.545263
28.606717	0.1	0.549257
28.608383	0.1	0.551760
28.610050	0.1	0.553012
28.611717	0.1	0.554800
28.613383	0.1	0.558376
28.615050	0.1	0.562251
28.616717	0.1	0.564218
28.618383	0.1	0.564575
28.620050	0.1	0.565529
28.621717	0.1	0.569046
28.623383	0.1	0.575244
28.625050	0.1	0.582099
28.626717	0.1	0.586629
28.628383	0.1	0.587463
28.630050	0.1	0.586748
28.631717	0.1	0.587583
28.633383	0.1	0.590801
28.635050	0.1	0.594318
28.636717	0.1	0.597000
28.638383	0.1	0.599980
28.640050	0.1	0.604451
28.641717	0.1	0.609279
28.643383	0.1	0.612617
28.645050	0.1	0.614524
28.646717	0.1	0.617445
28.648383	0.1	0.624061
28.650050	0.1	0.634551
28.651717	0.1	0.646770
28.653383	0.1	0.657797
28.655050	0.1	0.665784
28.656717	0.1	0.671327
28.658383	0.1	0.676513
28.660050	0.1	0.683308
28.661717	0.1	0.691891
28.663383	0.1	0.700772
28.665050	0.1	0.708342
28.666717	0.1	0.714421
28.668383	0.1	0.719249
28.670050	0.1	0.722885
28.671717	0.1	0.725627
28.673383	0.1	0.728369
28.675050	0.1	0.731885
28.676717	0.1	0.735521
28.678383	0.1	0.738442
28.680050	0.1	0.742018
28.681717	0.1	0.748396
28.683383	0.1	0.757694
28.685050	0.1	0.767529
28.686717	0.1	0.775516
28.688383	0.1	0.781357
28.690050	0.1	0.787377
28.691717	0.1	0.796616
28.693383	0.1	0.809372
28.695050	0.1	0.823081
28.696717	0.1	0.834882
28.698383	0.1	0.844717
28.700050	0.1	0.854313
28.701717	0.1	0.864744
28.703383	0.1	0.875711
28.705050	0.1	0.886619
28.706717	0.1	0.897884
28.708383	0.1	0.911415
28.710050	0.1	0.928462
28.711717	0.1	0.947714
28.713383	0.1	0.967622
28.715050	0.1	0.988960
28.716717	0.1	1.012981
28.718383	0.1	1.038432
28.720050	0.1	1.063109
28.721717	0.1	1.086116
28.723383	0.1	1.107991
28.725050	0.1	1.128852
28.726717	0.1	1.148760
28.728383	0.1	1.169324
28.730050	0.1	1.191676
28.731717	0.1	1.214564
28.733383	0.1	1.236022
28.735050	0.1	1.257181
28.736717	0.1	1.281917
28.738383	0.1	1.313269
28.740050	0.1	1.350999
28.741717	0.1	1.392901
28.743383	0.1	1.437843
28.745050	0.1	1.485765
28.746717	0.1	1.534999
28.748383	0.1	1.581192
28.750050	0.1	1.620412
28.751717	0.1	1.653910
28.753383	0.1	1.686931
28.755050	0.1	1.723886
28.756717	0.1	1.764774
28.758383	0.1	1.807749
28.760050	0.1	1.852691
28.761717	0.1	1.901209
28.763383	0.1	1.953781
28.765050	0.1	2.010524
28.766717	0.1	2.071977
28.768383	0.1	2.137959
28.770050	0.1	2.206326
28.771717	0.1	2.274096
28.773383	0.1	2.339363
28.775050	0.1	2.402783
28.776717	0.1	2.466440
28.778383	0.1	2.532005
28.780050	0.1	2.600134
28.781717	0.1	2.671063
28.783383	0.1	2.744436
28.785050	0.1	2.819956
28.786717	0.1	2.897322
28.788383	0.1	2.975941
28.790050	0.1	3.054857
28.791717	0.1	3.132463
28.793383	0.1	3.207326
28.795050	0.1	3.280878
28.796717	0.1	3.356576
28.798383	0.1	3.436148
28.800050	0.1	3.518760
28.801717	0.1	3.603101
28.803383	0.1	3.688276
28.805050	0.1	3.772557
28.806717	0.1	3.853381
28.808383	0.1	3.928960
28.810050	0.1	3.999949
28.811717	0.1	4.067958
28.813383	0.1	4.133582
28.815050	0.1	4.195273
28.816717	0.1	4.251302
28.818383	0.1	4.300952
28.820050	0.1	4.343868
28.821717	0.1	4.379809
28.823383	0.1	4.408717
28.825050	0.1	4.430354
28.826717	0.1	4.443765
28.828383	0.1	4.447639
28.830050	0.1	4.442573
28.831717	0.1	4.430950
28.833383	0.1	4.414857
28.835050	0.1	4.394651
28.836717	0.1	4.369080
28.838383	0.1	4.337132
28.840050	0.1	4.299045
28.841717	0.1	4.255176
28.843383	0.1	4.204214
28.845050	0.1	4.145563
28.846717	0.1	4.080475
28.848383	0.1	4.009903
28.850050	0.1	3.933549
28.851717	0.1	3.850878
28.853383	0.1	3.762245
28.855050	0.1	3.669143
28.856717	0.1	3.574729
28.858383	0.1	3.481567
28.860050	0.1	3.390312
28.861717	0.1	3.299177
28.863383	0.1	3.205002
28.865050	0.1	3.105581
28.866717	0.1	3.002048
28.868383	0.1	2.897382
28.870050	0.1	2.794206
28.871717	0.1	2.692759
28.873383	0.1	2.592027
28.875050	0.1	2.491832
28.876717	0.1	2.394498
28.878383	0.1	2.302230
28.880050	0.1	2.214491
28.881717	0.1	2.127946
28.883383	0.1	2.039790
28.885050	0.1	1.950920
28.886717	0.1	1.865149
28.888383	0.1	1.785457
28.890050	0.1	1.712918
28.891717	0.1	1.646638
28.893383	0.1	1.583994
28.895050	0.1	1.521885
28.896717	0.1	1.458526
28.898383	0.1	1.394630
28.900050	0.1	1.332104
28.901717	0.1	1.272917
28.903383	0.1	1.218438
28.905050	0.1	1.170516
28.906717	0.1	1.130939
28.908383	0.1	1.098931
28.910050	0.1	1.071155
28.911717	0.1	1.044929
28.913383	0.1	1.019955
28.915050	0.1	0.995934
28.916717	0.1	0.971735
28.918383	0.1	0.946820
28.920050	0.1	0.922501
28.921717	0.1	0.900447
28.923383	0.1	0.880420
28.925050	0.1	0.862122
28.926717	0.1	0.846505
28.928383	0.1	0.834942
28.930050	0.1	0.827551
28.931717	0.1	0.823140
28.933383	0.1	0.819802
28.935050	0.1	0.816286
28.936717	0.1	0.811458
28.938383	0.1	0.804842
28.940050	0.1	0.798345
28.941717	0.1	0.795484
28.943383	0.1	0.796735
28.945050	0.1	0.799835
28.946717	0.1	0.802755
28.948383	0.1	0.805616
28.950050	0.1	0.808537
28.951717	0.1	0.809908
28.953383	0.1	0.807285
28.955050	0.1	0.799894
28.956717	0.1	0.789762
28.958383	0.1	0.779927
28.960050	0.1	0.772417
28.961717	0.1	0.768065
28.963383	0.1	0.766814
28.965050	0.1	0.768006
28.966717	0.1	0.770450
28.968383	0.1	0.771999
28.970050	0.1	0.771046
28.971717	0.1	0.767112
28.973383	0.1	0.759780
28.975050	0.1	0.748634
28.976717	0.1	0.735283
28.978383	0.1	0.723362
28.980050	0.1	0.714064
28.981717	0.1	0.705242
28.983383	0.1	0.694215
28.985050	0.1	0.680804
28.986717	0.1	0.667453
28.988383	0.1	0.655651
28.990050	0.1	0.644624
28.991717	0.1	0.633359
28.993383	0.1	0.621796
28.995050	0.1	0.609458
28.996717	0.1	0.595748
28.998383	0.1	0.582159
29.000050	0.1	0.570834
29.001717	0.1	0.562251
29.003383	0.1	0.555277
29.005050	0.1	0.549138
29.006717	0.1	0.543535
29.008383	0.1	0.537455
29.010050	0.1	0.529528
29.011717	0.1	0.520766
29.013383	0.1	0.513196
29.015050	0.1	0.507236
29.016717	0.1	0.501335
29.018383	0.1	0.495195
29.020050	0.1	0.489354
29.021717	0.1	0.483692
29.023383	0.1	0.477731
29.025050	0.1	0.471532
29.026717	0.1	0.465155
29.028383	0.1	0.457883
29.030050	0.1	0.449896
29.031717	0.1	0.442565
29.033383	0.1	0.437439
29.035050	0.1	0.434756
29.036717	0.1	0.433803
29.038383	0.1	0.433564
29.040050	0.1	0.431597
29.041717	0.1	0.425875
29.043383	0.1	0.417233
29.045050	0.1	0.409603
29.046717	0.1	0.406206
29.048383	0.1	0.406027
29.050050	0.1	0.405371
29.051717	0.1	0.402570
29.053383	0.1	0.399470
29.055050	0.1	0.397265
29.056717	0.1	0.395060
29.058383	0.1	0.391960
29.060050	0.1	0.388265
29.061717	0.1	0.384629
29.063383	0.1	0.381231
29.065050	0.1	0.377297
29.066717	0.1	0.373244
29.068383	0.1	0.370443
29.070050	0.1	0.370502
29.071717	0.1	0.373542
29.073383	0.1	0.378370
29.075050	0.1	0.382900
29.076717	0.1	0.384331
29.078383	0.1	0.380695
29.080050	0.1	0.372648
29.081717	0.1	0.362575
29.083383	0.1	0.352621
29.085050	0.1	0.343621
29.086717	0.1	0.336647
29.088383	0.1	0.332356
29.090050	0.1	0.330508
29.091717	0.1	0.330269
29.093383	0.1	0.331223
29.095050	0.1	0.332832
29.096717	0.1	0.333965
29.098383	0.1	0.333846
29.100050	0.1	0.332177
29.101717	0.1	0.328362
29.103383	0.1	0.322282
29.105050	0.1	0.315666
29.106717	0.1	0.310004
29.108383	0.1	0.304937
29.110050	0.1	0.299156
29.111717	0.1	0.292063
29.113383	0.1	0.285029
[truncated: 254,265 more chars]
