# Supplementary material for: Fade into you: genetic control of pigmentation patterns in red-flesh apple (Malus domestica)
Source: Front Plant Sci. 2025 Jan 13;15:1462545. doi: 10.3389/fpls.2024.1462545 (PMC11770013; doi:10.3389/fpls.2024.1462545)
Supplement: Supplementary file 4 [file DataSheet1.zip › CB A3UV_VIS_1/CB A3UV_VIS_1.txt]

URL	chrom://thermo-pfav3ojr/ChromeleonLocal/Instrument Data/Vanquish_MS/Dimitri/VALEMA/Pierre/Echantillons 03-04-24.seq/817.smp/UV_VIS_1.channel/UV_VIS_1.chm
Channel	UV_VIS_1

Injection Information:
Data Vault	ChromeleonLocal
Sequence	Echantillons 03-04-24
Name	CB A3
Number	17
Position	B:B8
Comment	colonne SB-AQ MeOH+5%AA
Processing Method	Quantitative
Instrument Method	VALEMA test separation GRAQ 4
Type	Unknown
Status	Finished
Inject Time	4/4/2024 6:15:40 AM +02:00
Volume (µl)	10.0000
Dilution Factor	1.0000
Weight	1.0000

Chromatogram Data Information:
Time Min. (min)	0.001717
Time Max. (min)	47.000050
Data Points	28200
Detector	UV
Generating Data System	Chromeleon 7.3.2.10759
Exporting Data System	Chromeleon 7.3.2.0
Operator	Instrument Controller
Signal Quantity	Absorbance
Signal Unit	mAU
Signal Min.	-1.030685
Signal Max.	640.263023
Channel	UV_VIS_1
Driver Name	VDAD.dll
Channel Type	Evaluation
Min. Step (s)	0.1
Max. Step (s)	0.1
Average Step (s)	0.1

Signal Parameter Information:
Signal Info	WVL:279 nm

Chromatogram Data:
Time (min)	Step (s)	Value (mAU)
0.001717	n.a.	0.000000
0.003383	0.1	-0.000084
0.005050	0.1	-0.000480
0.006717	0.1	-0.001192
0.008383	0.1	-0.001448
0.010050	0.1	-0.000177
0.011717	0.1	0.002449
0.013383	0.1	0.004424
0.015050	0.1	0.003837
0.016717	0.1	0.000908
0.018383	0.1	-0.002580
0.020050	0.1	-0.004922
0.021717	0.1	-0.005402
0.023383	0.1	-0.004554
0.025050	0.1	-0.003641
0.026717	0.1	-0.003926
0.028383	0.1	-0.006193
0.030050	0.1	-0.009998
0.031717	0.1	-0.013495
0.033383	0.1	-0.014747
0.035050	0.1	-0.012820
0.036717	0.1	-0.007800
0.038383	0.1	-0.000801
0.040050	0.1	0.006501
0.041717	0.1	0.012852
0.043383	0.1	0.017965
0.045050	0.1	0.021742
0.046717	0.1	0.023060
0.048383	0.1	0.020480
0.050050	0.1	0.014771
0.051717	0.1	0.009323
0.053383	0.1	0.007050
0.055050	0.1	0.008265
0.056717	0.1	0.011083
0.058383	0.1	0.012796
0.060050	0.1	0.011749
0.061717	0.1	0.008140
0.063383	0.1	0.003320
0.065050	0.1	-0.000959
0.066717	0.1	-0.003199
0.068383	0.1	-0.002803
0.070050	0.1	-0.000154
0.071717	0.1	0.003576
0.073383	0.1	0.006566
0.075050	0.1	0.007553
0.076717	0.1	0.007204
0.078383	0.1	0.006938
0.080050	0.1	0.006771
0.081717	0.1	0.006091
0.083383	0.1	0.005635
0.085050	0.1	0.006375
0.086717	0.1	0.007697
0.088383	0.1	0.008643
0.090050	0.1	0.009201
0.091717	0.1	0.009215
0.093383	0.1	0.008345
0.095050	0.1	0.007693
0.096717	0.1	0.009285
0.098383	0.1	0.013718
0.100050	0.1	0.019539
0.101717	0.1	0.024466
0.103383	0.1	0.026487
0.105050	0.1	0.024359
0.106717	0.1	0.018235
0.108383	0.1	0.010226
0.110050	0.1	0.003339
0.111717	0.1	-0.000773
0.113383	0.1	-0.002575
0.115050	0.1	-0.003073
0.116717	0.1	-0.002282
0.118383	0.1	-0.000228
0.120050	0.1	0.001639
0.121717	0.1	0.001858
0.123383	0.1	0.000610
0.125050	0.1	-0.001197
0.126717	0.1	-0.002738
0.128383	0.1	-0.003050
0.130050	0.1	-0.001411
0.131717	0.1	0.001700
0.133383	0.1	0.004079
0.135050	0.1	0.002934
0.136717	0.1	-0.002375
0.138383	0.1	-0.009234
0.140050	0.1	-0.014151
0.141717	0.1	-0.015646
0.143383	0.1	-0.014314
0.145050	0.1	-0.011255
0.146717	0.1	-0.007115
0.148383	0.1	-0.002417
0.150050	0.1	0.001756
0.151717	0.1	0.004121
0.153383	0.1	0.004251
0.155050	0.1	0.002808
0.156717	0.1	0.000908
0.158383	0.1	-0.000568
0.160050	0.1	-0.001220
0.161717	0.1	-0.001178
0.163383	0.1	-0.001248
0.165050	0.1	-0.002091
0.166717	0.1	-0.003204
0.168383	0.1	-0.003329
0.170050	0.1	-0.001355
0.171717	0.1	0.003055
0.173383	0.1	0.009011
0.175050	0.1	0.014608
0.176717	0.1	0.017607
0.178383	0.1	0.016303
0.180050	0.1	0.010664
0.181717	0.1	0.002328
0.183383	0.1	-0.005816
0.185050	0.1	-0.010352
0.186717	0.1	-0.009406
0.188383	0.1	-0.004093
0.190050	0.1	0.002393
0.191717	0.1	0.006426
0.193383	0.1	0.005546
0.195050	0.1	0.000047
0.196717	0.1	-0.007423
0.198383	0.1	-0.013835
0.200050	0.1	-0.016997
0.201717	0.1	-0.015986
0.203383	0.1	-0.011716
0.205050	0.1	-0.006468
0.206717	0.1	-0.002249
0.208383	0.1	0.000037
0.210050	0.1	0.000149
0.211717	0.1	-0.001751
0.213383	0.1	-0.004908
0.215050	0.1	-0.008051
0.216717	0.1	-0.009728
0.218383	0.1	-0.009397
0.220050	0.1	-0.007995
0.221717	0.1	-0.006682
0.223383	0.1	-0.005821
0.225050	0.1	-0.005770
0.226717	0.1	-0.007357
0.228383	0.1	-0.011176
0.230050	0.1	-0.016489
0.231717	0.1	-0.020876
0.233383	0.1	-0.022398
0.235050	0.1	-0.021760
0.236717	0.1	-0.020913
0.238383	0.1	-0.020396
0.240050	0.1	-0.018836
0.241717	0.1	-0.014976
0.243383	0.1	-0.009793
0.245050	0.1	-0.005667
0.246717	0.1	-0.003967
0.248383	0.1	-0.004568
0.250050	0.1	-0.006598
0.251717	0.1	-0.008815
0.253383	0.1	-0.009849
0.255050	0.1	-0.008740
0.256717	0.1	-0.006119
0.258383	0.1	-0.004214
0.260050	0.1	-0.004177
0.261717	0.1	-0.004773
0.263383	0.1	-0.004447
0.265050	0.1	-0.003092
0.266717	0.1	-0.001555
0.268383	0.1	-0.000712
0.270050	0.1	-0.001234
0.271717	0.1	-0.003488
0.273383	0.1	-0.007250
0.275050	0.1	-0.011451
0.276717	0.1	-0.014245
0.278383	0.1	-0.014026
0.280050	0.1	-0.011008
0.281717	0.1	-0.007176
0.283383	0.1	-0.004545
0.285050	0.1	-0.003953
0.286717	0.1	-0.004787
0.288383	0.1	-0.005355
0.290050	0.1	-0.004279
0.291717	0.1	-0.002203
0.293383	0.1	-0.001658
0.295050	0.1	-0.004382
0.296717	0.1	-0.009476
0.298383	0.1	-0.014459
0.300050	0.1	-0.017094
0.301717	0.1	-0.016806
0.303383	0.1	-0.015027
0.305050	0.1	-0.014142
0.306717	0.1	-0.015819
0.308383	0.1	-0.019879
0.310050	0.1	-0.024647
0.311717	0.1	-0.028224
0.313383	0.1	-0.029323
0.315050	0.1	-0.027586
0.316717	0.1	-0.023572
0.318383	0.1	-0.018422
0.320050	0.1	-0.013616
0.321717	0.1	-0.010347
0.323383	0.1	-0.008633
0.325050	0.1	-0.007660
0.326717	0.1	-0.007059
0.328383	0.1	-0.007208
0.330050	0.1	-0.008405
0.331717	0.1	-0.010929
0.333383	0.1	-0.015227
0.335050	0.1	-0.020457
0.336717	0.1	-0.024522
0.338383	0.1	-0.026375
0.340050	0.1	-0.026510
0.341717	0.1	-0.025304
0.343383	0.1	-0.022305
0.345050	0.1	-0.017118
0.346717	0.1	-0.010510
0.348383	0.1	-0.004359
0.350050	0.1	-0.000549
0.351717	0.1	0.000205
0.353383	0.1	-0.001318
0.355050	0.1	-0.003795
0.356717	0.1	-0.006794
0.358383	0.1	-0.011134
0.360050	0.1	-0.017458
0.361717	0.1	-0.024680
0.363383	0.1	-0.030077
0.365050	0.1	-0.031451
0.366717	0.1	-0.029132
0.368383	0.1	-0.025141
0.370050	0.1	-0.020987
0.371717	0.1	-0.016941
0.373383	0.1	-0.012759
0.375050	0.1	-0.008852
0.376717	0.1	-0.006636
0.378383	0.1	-0.007632
0.380050	0.1	-0.012298
0.381717	0.1	-0.019190
0.383383	0.1	-0.025202
0.385050	0.1	-0.027455
0.386717	0.1	-0.024950
0.388383	0.1	-0.018543
0.390050	0.1	-0.010421
0.391717	0.1	-0.003134
0.393383	0.1	0.002058
0.395050	0.1	0.005513
0.396717	0.1	0.008219
0.398383	0.1	0.010715
0.400050	0.1	0.012447
0.401717	0.1	0.012559
0.403383	0.1	0.011325
0.405050	0.1	0.009472
0.406717	0.1	0.006971
0.408383	0.1	0.003837
0.410050	0.1	0.000661
0.411717	0.1	-0.002366
0.413383	0.1	-0.005588
0.415050	0.1	-0.008778
0.416717	0.1	-0.010952
0.418383	0.1	-0.011586
0.420050	0.1	-0.011674
0.421717	0.1	-0.012815
0.423383	0.1	-0.015446
0.425050	0.1	-0.018980
0.426717	0.1	-0.022380
0.428383	0.1	-0.024219
0.430050	0.1	-0.023744
0.431717	0.1	-0.021560
0.433383	0.1	-0.018594
0.435050	0.1	-0.015083
0.436717	0.1	-0.011018
0.438383	0.1	-0.007413
0.440050	0.1	-0.006380
0.441717	0.1	-0.009411
0.443383	0.1	-0.015972
0.445050	0.1	-0.023530
0.446717	0.1	-0.028610
0.448383	0.1	-0.028755
0.450050	0.1	-0.024009
0.451717	0.1	-0.016601
0.453383	0.1	-0.009211
0.455050	0.1	-0.003814
0.456717	0.1	-0.001364
0.458383	0.1	-0.001225
0.460050	0.1	-0.001695
0.461717	0.1	-0.001853
0.463383	0.1	-0.001960
0.465050	0.1	-0.002687
0.466717	0.1	-0.004871
0.468383	0.1	-0.008564
0.470050	0.1	-0.012489
0.471717	0.1	-0.015185
0.473383	0.1	-0.015330
0.475050	0.1	-0.012550
0.476717	0.1	-0.008889
0.478383	0.1	-0.007022
0.480050	0.1	-0.007171
0.481717	0.1	-0.007753
0.483383	0.1	-0.007874
0.485050	0.1	-0.007642
0.486717	0.1	-0.007064
0.488383	0.1	-0.006012
0.490050	0.1	-0.004992
0.491717	0.1	-0.004950
0.493383	0.1	-0.006296
0.495050	0.1	-0.008894
0.496717	0.1	-0.012573
0.498383	0.1	-0.017206
0.500050	0.1	-0.022389
0.501717	0.1	-0.027060
0.503383	0.1	-0.029746
0.505050	0.1	-0.029965
0.506717	0.1	-0.028899
0.508383	0.1	-0.028443
0.510050	0.1	-0.029933
0.511717	0.1	-0.033183
0.513383	0.1	-0.036536
0.515050	0.1	-0.038045
0.516717	0.1	-0.036308
0.518383	0.1	-0.030817
0.520050	0.1	-0.022734
0.521717	0.1	-0.014855
0.523383	0.1	-0.010268
0.525050	0.1	-0.010720
0.526717	0.1	-0.015525
0.528383	0.1	-0.021784
0.530050	0.1	-0.026366
0.531717	0.1	-0.028084
0.533383	0.1	-0.027828
0.535050	0.1	-0.026850
0.536717	0.1	-0.025453
0.538383	0.1	-0.023306
0.540050	0.1	-0.020429
0.541717	0.1	-0.017858
0.543383	0.1	-0.017160
0.545050	0.1	-0.018845
0.546717	0.1	-0.021877
0.548383	0.1	-0.024792
0.550050	0.1	-0.026394
0.551717	0.1	-0.025993
0.553383	0.1	-0.023921
0.555050	0.1	-0.021183
0.556717	0.1	-0.018640
0.558383	0.1	-0.016806
0.560050	0.1	-0.015995
0.561717	0.1	-0.016214
0.563383	0.1	-0.017332
0.565050	0.1	-0.018920
0.566717	0.1	-0.019567
0.568383	0.1	-0.017839
0.570050	0.1	-0.014449
0.571717	0.1	-0.011674
0.573383	0.1	-0.011050
0.575050	0.1	-0.012852
0.576717	0.1	-0.016298
0.578383	0.1	-0.019739
0.580050	0.1	-0.022212
0.581717	0.1	-0.024107
0.583383	0.1	-0.025518
0.585050	0.1	-0.025462
0.586717	0.1	-0.023227
0.588383	0.1	-0.019395
0.590050	0.1	-0.015302
0.591717	0.1	-0.011758
0.593383	0.1	-0.008699
0.595050	0.1	-0.006682
0.596717	0.1	-0.007492
0.598383	0.1	-0.012247
0.600050	0.1	-0.020042
0.601717	0.1	-0.028457
0.603383	0.1	-0.034831
0.605050	0.1	-0.037844
0.606717	0.1	-0.037933
0.608383	0.1	-0.036219
0.610050	0.1	-0.034086
0.611717	0.1	-0.032876
0.613383	0.1	-0.032643
0.615050	0.1	-0.031716
0.616717	0.1	-0.028135
0.618383	0.1	-0.021709
0.620050	0.1	-0.014678
0.621717	0.1	-0.010221
0.623383	0.1	-0.010207
0.625050	0.1	-0.014189
0.626717	0.1	-0.020168
0.628383	0.1	-0.025681
0.630050	0.1	-0.028550
0.631717	0.1	-0.028340
0.633383	0.1	-0.026454
0.635050	0.1	-0.023916
0.636717	0.1	-0.021043
0.638383	0.1	-0.019004
0.640050	0.1	-0.019190
0.641717	0.1	-0.021560
0.643383	0.1	-0.024918
0.645050	0.1	-0.027958
0.646717	0.1	-0.029560
0.648383	0.1	-0.029276
0.650050	0.1	-0.028270
0.651717	0.1	-0.028415
0.653383	0.1	-0.030212
0.655050	0.1	-0.032233
0.656717	0.1	-0.032936
0.658383	0.1	-0.031930
0.660050	0.1	-0.029393
0.661717	0.1	-0.025849
0.663383	0.1	-0.023018
0.665050	0.1	-0.023134
0.666717	0.1	-0.027125
0.668383	0.1	-0.033672
0.670050	0.1	-0.039525
0.671717	0.1	-0.041150
0.673383	0.1	-0.037327
0.675050	0.1	-0.030324
0.676717	0.1	-0.023888
0.678383	0.1	-0.020042
0.680050	0.1	-0.018412
0.681717	0.1	-0.018198
0.683383	0.1	-0.019283
0.685050	0.1	-0.021430
0.686717	0.1	-0.023693
0.688383	0.1	-0.024885
0.690050	0.1	-0.024517
0.691717	0.1	-0.022845
0.693383	0.1	-0.020065
0.695050	0.1	-0.016759
0.696717	0.1	-0.014734
0.698383	0.1	-0.015334
0.700050	0.1	-0.017858
0.701717	0.1	-0.020773
0.703383	0.1	-0.023209
0.705050	0.1	-0.024862
0.706717	0.1	-0.025420
0.708383	0.1	-0.024755
0.710050	0.1	-0.023348
0.711717	0.1	-0.022217
0.713383	0.1	-0.022347
0.715050	0.1	-0.023898
0.716717	0.1	-0.026021
0.718383	0.1	-0.027441
0.720050	0.1	-0.027614
0.721717	0.1	-0.027651
0.723383	0.1	-0.029271
0.725050	0.1	-0.032573
0.726717	0.1	-0.035390
0.728383	0.1	-0.035129
0.730050	0.1	-0.031479
0.731717	0.1	-0.026627
0.733383	0.1	-0.022994
0.735050	0.1	-0.021649
0.736717	0.1	-0.022314
0.738383	0.1	-0.024396
0.740050	0.1	-0.027819
0.741717	0.1	-0.032517
0.743383	0.1	-0.037211
0.745050	0.1	-0.039525
0.746717	0.1	-0.037896
0.748383	0.1	-0.032941
0.750050	0.1	-0.026980
0.751717	0.1	-0.022934
0.753383	0.1	-0.022552
0.755050	0.1	-0.024596
0.756717	0.1	-0.026259
0.758383	0.1	-0.026547
0.760050	0.1	-0.026766
0.761717	0.1	-0.028191
0.763383	0.1	-0.030873
0.765050	0.1	-0.034450
0.766717	0.1	-0.038440
0.768383	0.1	-0.041733
0.770050	0.1	-0.042981
0.771717	0.1	-0.042096
0.773383	0.1	-0.040871
0.775050	0.1	-0.041104
0.776717	0.1	-0.042659
0.778383	0.1	-0.044475
0.780050	0.1	-0.045681
0.781717	0.1	-0.045430
0.783383	0.1	-0.043972
0.785050	0.1	-0.042617
0.786717	0.1	-0.041397
0.788383	0.1	-0.039092
0.790050	0.1	-0.035330
0.791717	0.1	-0.030762
0.793383	0.1	-0.026044
0.795050	0.1	-0.022231
0.796717	0.1	-0.021057
0.798383	0.1	-0.023195
0.800050	0.1	-0.027707
0.801717	0.1	-0.033393
0.803383	0.1	-0.038897
0.805050	0.1	-0.042599
0.806717	0.1	-0.044019
0.808383	0.1	-0.043903
0.810050	0.1	-0.042738
0.811717	0.1	-0.040270
0.813383	0.1	-0.036187
0.815050	0.1	-0.031088
0.816717	0.1	-0.027018
0.818383	0.1	-0.026445
0.820050	0.1	-0.030138
0.821717	0.1	-0.036317
0.823383	0.1	-0.041840
0.825050	0.1	-0.044322
0.826717	0.1	-0.043358
0.828383	0.1	-0.040019
0.830050	0.1	-0.035511
0.831717	0.1	-0.030426
0.833383	0.1	-0.025337
0.835050	0.1	-0.021537
0.836717	0.1	-0.020270
0.838383	0.1	-0.021672
0.840050	0.1	-0.024759
0.841717	0.1	-0.027982
0.843383	0.1	-0.029970
0.845050	0.1	-0.030207
0.846717	0.1	-0.029099
0.848383	0.1	-0.027544
0.850050	0.1	-0.026072
0.851717	0.1	-0.024820
0.853383	0.1	-0.024373
0.855050	0.1	-0.025588
0.856717	0.1	-0.028913
0.858383	0.1	-0.034142
0.860050	0.1	-0.040606
0.861717	0.1	-0.047102
0.863383	0.1	-0.052005
0.865050	0.1	-0.054236
0.866717	0.1	-0.053793
0.868383	0.1	-0.051162
0.870050	0.1	-0.047321
0.871717	0.1	-0.043716
0.873383	0.1	-0.041407
0.875050	0.1	-0.040508
0.876717	0.1	-0.040540
0.878383	0.1	-0.041067
0.880050	0.1	-0.041737
0.881717	0.1	-0.042240
0.883383	0.1	-0.042464
0.885050	0.1	-0.042738
0.886717	0.1	-0.043428
0.888383	0.1	-0.044364
0.890050	0.1	-0.045057
0.891717	0.1	-0.045151
0.893383	0.1	-0.044638
0.895050	0.1	-0.043609
0.896717	0.1	-0.041551
0.898383	0.1	-0.037388
0.900050	0.1	-0.031041
0.901717	0.1	-0.024429
0.903383	0.1	-0.020210
0.905050	0.1	-0.019805
0.906717	0.1	-0.022501
0.908383	0.1	-0.026268
0.910050	0.1	-0.029374
0.911717	0.1	-0.031204
0.913383	0.1	-0.031744
0.915050	0.1	-0.030948
0.916717	0.1	-0.028610
0.918383	0.1	-0.024862
0.920050	0.1	-0.020931
0.921717	0.1	-0.018734
0.923383	0.1	-0.019777
0.925050	0.1	-0.024415
0.926717	0.1	-0.031064
0.928383	0.1	-0.036820
0.930050	0.1	-0.039409
0.931717	0.1	-0.038156
0.933383	0.1	-0.034277
0.935050	0.1	-0.030417
0.936717	0.1	-0.028280
0.938383	0.1	-0.027763
0.940050	0.1	-0.029034
0.941717	0.1	-0.033271
0.943383	0.1	-0.040601
0.945050	0.1	-0.048806
0.946717	0.1	-0.054808
0.948383	0.1	-0.057062
0.950050	0.1	-0.056438
0.951717	0.1	-0.055335
0.953383	0.1	-0.055837
0.955050	0.1	-0.057900
0.956717	0.1	-0.059423
0.958383	0.1	-0.058394
0.960050	0.1	-0.054515
0.961717	0.1	-0.048759
0.963383	0.1	-0.042259
0.965050	0.1	-0.035968
0.966717	0.1	-0.030994
0.968383	0.1	-0.028415
0.970050	0.1	-0.028815
0.971717	0.1	-0.032266
0.973383	0.1	-0.038170
0.975050	0.1	-0.044922
0.976717	0.1	-0.050119
0.978383	0.1	-0.051814
0.980050	0.1	-0.050128
0.981717	0.1	-0.047199
0.983383	0.1	-0.045062
0.985050	0.1	-0.044126
0.986717	0.1	-0.044219
0.988383	0.1	-0.045518
0.990050	0.1	-0.047595
0.991717	0.1	-0.049192
0.993383	0.1	-0.049463
0.995050	0.1	-0.048568
0.996717	0.1	-0.047144
0.998383	0.1	-0.045472
1.000050	0.1	-0.043367
1.001717	0.1	-0.040866
1.003383	0.1	-0.038664
1.005050	0.1	-0.037379
1.006717	0.1	-0.036564
1.008383	0.1	-0.035134
1.010050	0.1	-0.032661
1.011717	0.1	-0.029709
1.013383	0.1	-0.027106
1.015050	0.1	-0.025327
1.016717	0.1	-0.025039
1.018383	0.1	-0.027395
1.020050	0.1	-0.032629
1.021717	0.1	-0.038785
1.023383	0.1	-0.042990
1.025050	0.1	-0.043660
1.026717	0.1	-0.041253
1.028383	0.1	-0.037542
1.030050	0.1	-0.034506
1.031717	0.1	-0.033528
1.033383	0.1	-0.034994
1.035050	0.1	-0.038170
1.036717	0.1	-0.041360
1.038383	0.1	-0.042701
1.040050	0.1	-0.041304
1.041717	0.1	-0.038021
1.043383	0.1	-0.034845
1.045050	0.1	-0.033686
1.046717	0.1	-0.035483
1.048383	0.1	-0.039581
1.050050	0.1	-0.043819
1.051717	0.1	-0.045924
1.053383	0.1	-0.044778
1.055050	0.1	-0.040899
1.056717	0.1	-0.036028
1.058383	0.1	-0.031819
1.060050	0.1	-0.029183
1.061717	0.1	-0.028443
1.063383	0.1	-0.028983
1.065050	0.1	-0.029313
1.066717	0.1	-0.028643
1.068383	0.1	-0.028000
1.070050	0.1	-0.028829
1.071717	0.1	-0.030939
1.073383	0.1	-0.032629
1.075050	0.1	-0.032671
1.076717	0.1	-0.031637
1.078383	0.1	-0.030911
1.080050	0.1	-0.031227
1.081717	0.1	-0.032606
1.083383	0.1	-0.034599
1.085050	0.1	-0.036675
1.086717	0.1	-0.038627
1.088383	0.1	-0.040061
1.090050	0.1	-0.040177
1.091717	0.1	-0.038520
1.093383	0.1	-0.035614
1.095050	0.1	-0.032485
1.096717	0.1	-0.029905
1.098383	0.1	-0.028787
1.100050	0.1	-0.030003
1.101717	0.1	-0.032880
1.103383	0.1	-0.035558
1.105050	0.1	-0.037174
1.106717	0.1	-0.038343
1.108383	0.1	-0.039786
1.110050	0.1	-0.041476
1.111717	0.1	-0.043185
1.113383	0.1	-0.045183
1.115050	0.1	-0.047879
1.116717	0.1	-0.050939
1.118383	0.1	-0.053393
1.120050	0.1	-0.054380
1.121717	0.1	-0.053458
1.123383	0.1	-0.050408
1.125050	0.1	-0.045947
1.126717	0.1	-0.042622
1.128383	0.1	-0.043339
1.130050	0.1	-0.048368
1.131717	0.1	-0.054669
1.133383	0.1	-0.058385
1.135050	0.1	-0.057602
1.136717	0.1	-0.053062
1.138383	0.1	-0.047362
1.140050	0.1	-0.043339
1.141717	0.1	-0.042403
1.143383	0.1	-0.044266
1.145050	0.1	-0.048089
1.146717	0.1	-0.053123
1.148383	0.1	-0.058315
1.150050	0.1	-0.062282
1.151717	0.1	-0.063442
1.153383	0.1	-0.060634
1.155050	0.1	-0.054473
1.156717	0.1	-0.047782
1.158383	0.1	-0.043581
1.160050	0.1	-0.042845
1.161717	0.1	-0.044461
1.163383	0.1	-0.046566
1.165050	0.1	-0.047446
1.166717	0.1	-0.046352
1.168383	0.1	-0.043856
1.170050	0.1	-0.041258
1.171717	0.1	-0.039930
1.173383	0.1	-0.040815
1.175050	0.1	-0.043707
1.176717	0.1	-0.047078
1.178383	0.1	-0.048932
1.180050	0.1	-0.048475
1.181717	0.1	-0.046613
1.183383	0.1	-0.044452
1.185050	0.1	-0.042384
1.186717	0.1	-0.040568
1.188383	0.1	-0.039488
1.190050	0.1	-0.039795
1.191717	0.1	-0.041556
1.193383	0.1	-0.044280
1.195050	0.1	-0.047637
1.196717	0.1	-0.051325
1.198383	0.1	-0.054408
1.200050	0.1	-0.055800
1.201717	0.1	-0.055586
1.203383	0.1	-0.054971
1.205050	0.1	-0.054827
1.206717	0.1	-0.055237
1.208383	0.1	-0.055805
1.210050	0.1	-0.056033
1.211717	0.1	-0.056028
1.213383	0.1	-0.056359
1.215050	0.1	-0.057151
1.216717	0.1	-0.057532
1.218383	0.1	-0.056061
1.220050	0.1	-0.051758
1.221717	0.1	-0.045220
1.223383	0.1	-0.038859
1.225050	0.1	-0.035502
1.226717	0.1	-0.036270
1.228383	0.1	-0.039637
1.230050	0.1	-0.042808
1.231717	0.1	-0.044242
1.233383	0.1	-0.044354
1.235050	0.1	-0.044024
1.236717	0.1	-0.043809
1.238383	0.1	-0.044429
1.240050	0.1	-0.046268
1.241717	0.1	-0.049048
1.243383	0.1	-0.052387
1.245050	0.1	-0.055698
1.246717	0.1	-0.058007
1.248383	0.1	-0.058971
1.250050	0.1	-0.058883
1.251717	0.1	-0.057714
1.253383	0.1	-0.055474
1.255050	0.1	-0.053272
1.256717	0.1	-0.052610
1.258383	0.1	-0.053858
1.260050	0.1	-0.055903
1.261717	0.1	-0.056978
1.263383	0.1	-0.055502
1.265050	0.1	-0.050813
1.266717	0.1	-0.043912
1.268383	0.1	-0.036950
1.270050	0.1	-0.032079
1.271717	0.1	-0.031078
1.273383	0.1	-0.034552
1.275050	0.1	-0.040918
1.276717	0.1	-0.047497
1.278383	0.1	-0.052317
1.280050	0.1	-0.054562
1.281717	0.1	-0.054147
1.283383	0.1	-0.051423
1.285050	0.1	-0.047451
1.286717	0.1	-0.043912
1.288383	0.1	-0.042049
1.290050	0.1	-0.042124
1.291717	0.1	-0.043889
1.293383	0.1	-0.047027
1.295050	0.1	-0.051246
1.296717	0.1	-0.055288
1.298383	0.1	-0.056699
1.300050	0.1	-0.054017
1.301717	0.1	-0.047879
1.303383	0.1	-0.039646
1.305050	0.1	-0.031008
1.306717	0.1	-0.024540
1.308383	0.1	-0.022464
1.310050	0.1	-0.024815
1.311717	0.1	-0.029816
1.313383	0.1	-0.035674
1.315050	0.1	-0.041584
1.316717	0.1	-0.047525
1.318383	0.1	-0.053574
1.320050	0.1	-0.059321
1.321717	0.1	-0.064154
1.323383	0.1	-0.068126
1.325050	0.1	-0.072052
1.326717	0.1	-0.076792
1.328383	0.1	-0.082748
1.330050	0.1	-0.089514
1.331717	0.1	-0.094920
1.333383	0.1	-0.095558
1.335050	0.1	-0.089728
1.336717	0.1	-0.079470
1.338383	0.1	-0.068988
1.340050	0.1	-0.061472
1.341717	0.1	-0.057253
1.343383	0.1	-0.054608
1.345050	0.1	-0.051991
1.346717	0.1	-0.049197
1.348383	0.1	-0.046710
1.350050	0.1	-0.044564
1.351717	0.1	-0.042315
1.353383	0.1	-0.040219
1.355050	0.1	-0.039465
1.356717	0.1	-0.040578
1.358383	0.1	-0.042859
1.360050	0.1	-0.045924
1.361717	0.1	-0.050212
1.363383	0.1	-0.055889
1.365050	0.1	-0.062138
1.366717	0.1	-0.067246
1.368383	0.1	-0.069560
1.370050	0.1	-0.068541
1.371717	0.1	-0.064769
1.373383	0.1	-0.059674
1.375050	0.1	-0.055502
1.376717	0.1	-0.054520
1.378383	0.1	-0.057318
1.380050	0.1	-0.062105
1.381717	0.1	-0.065924
1.383383	0.1	-0.066855
1.385050	0.1	-0.065430
1.386717	0.1	-0.064168
1.388383	0.1	-0.065579
1.390050	0.1	-0.070105
1.391717	0.1	-0.076066
1.393383	0.1	-0.080816
1.395050	0.1	-0.082161
1.396717	0.1	-0.079786
1.398383	0.1	-0.075144
1.400050	0.1	-0.069803
1.401717	0.1	-0.064499
1.403383	0.1	-0.059148
1.405050	0.1	-0.052806
1.406717	0.1	-0.043972
1.408383	0.1	-0.032075
1.410050	0.1	-0.018505
1.411717	0.1	-0.005150
1.413383	0.1	0.007520
1.415050	0.1	0.020824
1.416717	0.1	0.036820
1.418383	0.1	0.056187
1.420050	0.1	0.077700
1.421717	0.1	0.100480
1.423383	0.1	0.125449
1.425050	0.1	0.154222
1.426717	0.1	0.187634
1.428383	0.1	0.224980
1.430050	0.1	0.264025
1.431717	0.1	0.302261
1.433383	0.1	0.338410
1.435050	0.1	0.372780
1.436717	0.1	0.406899
1.438383	0.1	0.442769
1.440050	0.1	0.481838
1.441717	0.1	0.524335
1.443383	0.1	0.569881
1.445050	0.1	0.618282
1.446717	0.1	0.668825
1.448383	0.1	0.719707
1.450050	0.1	0.769417
1.451717	0.1	0.818348
1.453383	0.1	0.868556
1.455050	0.1	0.921460
1.456717	0.1	0.976087
1.458383	0.1	1.030611
1.460050	0.1	1.084749
1.461717	0.1	1.139273
1.463383	0.1	1.194263
1.465050	0.1	1.248675
1.466717	0.1	1.300918
1.468383	0.1	1.349724
1.470050	0.1	1.395224
1.471717	0.1	1.439517
1.473383	0.1	1.485622
1.475050	0.1	1.535751
1.476717	0.1	1.590392
1.478383	0.1	1.648078
1.480050	0.1	1.705578
1.481717	0.1	1.759715
1.483383	0.1	1.809876
1.485050	0.1	1.857714
1.486717	0.1	1.904210
1.488383	0.1	1.949426
1.490050	0.1	1.994316
1.491717	0.1	2.040416
1.493383	0.1	2.088314
1.495050	0.1	2.137283
1.496717	0.1	2.185968
1.498383	0.1	2.233381
1.500050	0.1	2.279365
1.501717	0.1	2.323883
1.503383	0.1	2.366309
1.505050	0.1	2.406593
1.506717	0.1	2.446878
1.508383	0.1	2.490110
1.510050	0.1	2.537118
1.511717	0.1	2.586427
1.513383	0.1	2.636346
1.515050	0.1	2.685841
1.516717	0.1	2.734391
1.518383	0.1	2.782298
1.520050	0.1	2.830555
1.521717	0.1	2.879845
1.523383	0.1	2.929820
1.525050	0.1	2.979576
1.526717	0.1	3.028493
1.528383	0.1	3.076596
1.530050	0.1	3.124257
1.531717	0.1	3.171689
1.533383	0.1	3.219396
1.535050	0.1	3.268705
1.536717	0.1	3.320747
1.538383	0.1	3.375169
1.540050	0.1	3.430597
1.541717	0.1	3.486103
1.543383	0.1	3.541503
1.545050	0.1	3.596754
1.546717	0.1	3.652009
1.548383	0.1	3.707749
1.550050	0.1	3.764303
1.551717	0.1	3.821868
1.553383	0.1	3.880872
1.555050	0.1	3.941399
1.556717	0.1	4.002643
1.558383	0.1	4.064208
1.560050	0.1	4.127654
1.561717	0.1	4.195683
1.563383	0.1	4.270282
1.565050	0.1	4.352792
1.566717	0.1	4.444807
1.568383	0.1	4.547560
1.570050	0.1	4.661176
1.571717	0.1	4.785107
1.573383	0.1	4.918952
1.575050	0.1	5.063349
1.576717	0.1	5.220319
1.578383	0.1	5.392320
1.580050	0.1	5.581290
1.581717	0.1	5.787974
1.583383	0.1	6.010924
1.585050	0.1	6.246665
1.586717	0.1	6.492073
1.588383	0.1	6.747209
1.590050	0.1	7.015383
1.591717	0.1	7.299990
1.593383	0.1	7.601148
1.595050	0.1	7.914896
1.596717	0.1	8.235052
1.598383	0.1	8.555837
1.600050	0.1	8.872845
1.601717	0.1	9.183544
1.603383	0.1	9.489385
1.605050	0.1	9.796522
1.606717	0.1	10.112012
1.608383	0.1	10.438468
1.610050	0.1	10.772198
1.611717	0.1	11.104802
1.613383	0.1	11.424441
1.615050	0.1	11.714944
1.616717	0.1	11.955728
1.618383	0.1	12.125969
1.620050	0.1	12.210496
1.621717	0.1	12.202025
1.623383	0.1	12.099980
1.625050	0.1	11.908845
1.626717	0.1	11.636503
1.628383	0.1	11.293446
1.630050	0.1	10.893201
1.631717	0.1	10.451912
1.633383	0.1	9.986213
1.635050	0.1	9.511164
1.636717	0.1	9.040372
1.638383	0.1	8.586929
1.640050	0.1	8.162381
1.641717	0.1	7.774802
1.643383	0.1	7.428778
1.645050	0.1	7.126802
1.646717	0.1	6.869994
1.648383	0.1	6.658277
1.650050	0.1	6.491067
1.651717	0.1	6.367881
1.653383	0.1	6.286767
1.655050	0.1	6.241952
1.656717	0.1	6.224485
1.658383	0.1	6.225961
1.660050	0.1	6.241258
1.661717	0.1	6.268150
1.663383	0.1	6.305031
1.665050	0.1	6.349250
1.666717	0.1	6.396687
1.668383	0.1	6.442238
1.670050	0.1	6.481516
1.671717	0.1	6.512343
1.673383	0.1	6.534541
1.675050	0.1	6.549251
1.676717	0.1	6.558253
1.678383	0.1	6.562620
1.680050	0.1	6.561838
1.681717	0.1	6.554797
1.683383	0.1	6.541526
1.685050	0.1	6.522727
1.686717	0.1	6.497819
1.688383	0.1	6.465539
1.690050	0.1	6.426238
1.691717	0.1	6.381888
1.693383	0.1	6.334516
1.695050	0.1	6.286064
1.696717	0.1	6.238790
1.698383	0.1	6.194082
1.700050	0.1	6.151395
1.701717	0.1	6.109513
1.703383	0.1	6.068130
1.705050	0.1	6.027445
1.706717	0.1	5.987021
1.708383	0.1	5.946448
1.710050	0.1	5.906718
1.711717	0.1	5.869470
1.713383	0.1	5.835393
1.715050	0.1	5.804412
1.716717	0.1	5.775876
1.718383	0.1	5.748211
1.720050	0.1	5.719643
1.721717	0.1	5.689082
1.723383	0.1	5.656029
1.725050	0.1	5.621170
1.726717	0.1	5.586823
1.728383	0.1	5.555046
1.730050	0.1	5.525830
1.731717	0.1	5.498417
1.733383	0.1	5.473043
1.735050	0.1	5.450519
1.736717	0.1	5.431315
1.738383	0.1	5.415003
1.740050	0.1	5.400702
1.741717	0.1	5.387953
1.743383	0.1	5.376237
1.745050	0.1	5.364451
1.746717	0.1	5.352041
1.748383	0.1	5.339901
1.750050	0.1	5.329414
1.751717	0.1	5.321028
1.753383	0.1	5.313596
1.755050	0.1	5.304799
1.756717	0.1	5.292874
1.758383	0.1	5.278257
1.760050	0.1	5.263039
1.761717	0.1	5.249330
1.763383	0.1	5.238620
1.765050	0.1	5.232017
1.766717	0.1	5.229628
1.768383	0.1	5.229483
1.770050	0.1	5.227709
1.771717	0.1	5.220380
1.773383	0.1	5.206293
1.775050	0.1	5.188067
1.776717	0.1	5.169278
1.778383	0.1	5.151243
1.780050	0.1	5.134298
1.781717	0.1	5.120551
1.783383	0.1	5.112523
1.785050	0.1	5.109701
1.786717	0.1	5.108747
1.788383	0.1	5.106349
1.790050	0.1	5.100328
1.791717	0.1	5.089454
1.793383	0.1	5.073696
1.795050	0.1	5.054185
1.796717	0.1	5.032881
1.798383	0.1	5.012094
1.800050	0.1	4.993510
1.801717	0.1	4.977686
1.803383	0.1	4.964983
1.805050	0.1	4.956196
1.806717	0.1	4.951488
1.808383	0.1	4.949123
1.810050	0.1	4.946217
1.811717	0.1	4.940112
1.813383	0.1	4.928885
1.815050	0.1	4.912345
1.816717	0.1	4.892694
1.818383	0.1	4.873108
1.820050	0.1	4.855627
1.821717	0.1	4.840847
1.823383	0.1	4.828735
1.825050	0.1	4.818598
1.826717	0.1	4.808488
1.828383	0.1	4.795645
1.830050	0.1	4.778584
1.831717	0.1	4.759156
1.833383	0.1	4.741112
1.835050	0.1	4.726895
1.836717	0.1	4.717032
1.838383	0.1	4.710583
1.840050	0.1	4.705414
1.841717	0.1	4.699272
1.843383	0.1	4.690420
1.845050	0.1	4.677149
1.846717	0.1	4.658001
1.848383	0.1	4.633539
1.850050	0.1	4.607090
1.851717	0.1	4.582643
1.853383	0.1	4.562391
1.855050	0.1	4.546884
1.856717	0.1	4.535541
1.858383	0.1	4.525827
1.860050	0.1	4.514321
1.861717	0.1	4.499378
1.863383	0.1	4.481212
1.865050	0.1	4.460318
1.866717	0.1	4.437035
1.868383	0.1	4.411880
1.870050	0.1	4.385416
1.871717	0.1	4.357644
1.873383	0.1	4.327679
1.875050	0.1	4.295111
1.876717	0.1	4.261332
1.878383	0.1	4.228558
1.880050	0.1	4.198304
1.881717	0.1	4.171003
1.883383	0.1	4.146439
1.885050	0.1	4.123878
1.886717	0.1	4.101675
1.888383	0.1	4.077777
1.890050	0.1	4.050909
1.891717	0.1	4.021009
1.893383	0.1	3.989264
1.895050	0.1	3.957939
1.896717	0.1	3.928817
1.898383	0.1	3.901627
1.900050	0.1	3.875229
1.901717	0.1	3.849273
1.903383	0.1	3.823843
1.905050	0.1	3.798311
1.906717	0.1	3.771172
1.908383	0.1	3.741416
1.910050	0.1	3.710086
1.911717	0.1	3.679250
1.913383	0.1	3.649946
1.915050	0.1	3.621476
1.916717	0.1	3.592246
1.918383	0.1	3.561941
1.920050	0.1	3.532325
1.921717	0.1	3.505442
1.923383	0.1	3.482318
1.925050	0.1	3.462960
1.926717	0.1	3.445991
1.928383	0.1	3.429069
1.930050	0.1	3.410620
1.931717	0.1	3.390601
1.933383	0.1	3.369683
1.935050	0.1	3.348524
1.936717	0.1	3.328095
1.938383	0.1	3.309888
1.940050	0.1	3.294880
1.941717	0.1	3.282367
1.943383	0.1	3.270078
1.945050	0.1	3.255773
1.946717	0.1	3.239014
1.948383	0.1	3.221086
1.950050	0.1	3.203312
1.951717	0.1	3.185966
1.953383	0.1	3.168397
1.955050	0.1	3.149807
1.956717	0.1	3.130473
1.958383	0.1	3.112131
1.960050	0.1	3.096643
1.961717	0.1	3.084275
1.963383	0.1	3.073574
1.965050	0.1	3.063059
1.966717	0.1	3.052303
1.968383	0.1	3.040968
1.970050	0.1	3.028638
1.971717	0.1	3.015655
1.973383	0.1	3.002663
1.975050	0.1	2.989601
1.976717	0.1	2.975767
1.978383	0.1	2.960507
1.980050	0.1	2.943571
1.981717	0.1	2.925354
1.983383	0.1	2.907147
1.985050	0.1	2.890890
1.986717	0.1	2.878467
1.988383	0.1	2.870588
1.990050	0.1	2.865829
1.991717	0.1	2.861805
1.993383	0.1	2.857498
1.995050	0.1	2.852711
1.996717	0.1	2.846192
1.998383	0.1	2.836171
2.000050	0.1	2.822187
2.001717	0.1	2.805735
2.003383	0.1	2.789232
2.005050	0.1	2.774089
2.006717	0.1	2.760021
2.008383	0.1	2.746410
2.010050	0.1	2.733544
2.011717	0.1	2.722465
2.013383	0.1	2.713990
2.015050	0.1	2.707881
2.016717	0.1	2.702745
2.018383	0.1	2.697348
2.020050	0.1	2.691727
2.021717	0.1	2.686060
2.023383	0.1	2.679275
2.025050	0.1	2.670116
2.026717	0.1	2.659350
2.028383	0.1	2.649250
2.030050	0.1	2.640910
2.031717	0.1	2.633878
2.033383	0.1	2.628081
2.035050	0.1	2.624304
2.036717	0.1	2.622847
2.038383	0.1	2.622749
2.040050	0.1	2.622497
2.041717	0.1	2.620630
2.043383	0.1	2.616113
2.045050	0.1	2.608588
2.046717	0.1	2.597715
2.048383	0.1	2.583382
2.050050	0.1	2.567344
2.051717	0.1	2.553030
2.053383	0.1	2.543125
2.055050	0.1	2.537621
2.056717	0.1	2.533742
2.058383	0.1	2.528247
2.060050	0.1	2.520289
2.061717	0.1	2.511349
2.063383	0.1	2.503144
2.065050	0.1	2.496233
2.066717	0.1	2.489602
2.068383	0.1	2.481979
2.070050	0.1	2.473406
2.071717	0.1	2.464261
2.073383	0.1	2.454142
2.075050	0.1	2.443003
2.076717	0.1	2.431618
2.078383	0.1	2.420526
2.080050	0.1	2.409630
2.081717	0.1	2.398579
2.083383	0.1	2.387119
2.085050	0.1	2.375343
2.086717	0.1	2.363720
2.088383	0.1	2.352716
2.090050	0.1	2.342667
2.091717	0.1	2.333615
2.093383	0.1	2.324716
2.095050	0.1	2.314574
2.096717	0.1	2.302770
2.098383	0.1	2.290318
2.100050	0.1	2.278336
2.101717	0.1	2.266699
2.103383	0.1	2.254788
2.105050	0.1	2.243100
2.106717	0.1	2.232851
2.108383	0.1	2.224259
2.110050	0.1	2.216180
2.111717	0.1	2.207062
2.113383	0.1	2.195807
2.115050	0.1	2.182215
2.116717	0.1	2.167076
2.118383	0.1	2.151388
2.120050	0.1	2.135532
2.121717	0.1	2.119881
2.123383	0.1	2.105278
2.125050	0.1	2.091900
2.126717	0.1	2.078987
2.128383	0.1	2.066297
2.130050	0.1	2.054195
2.131717	0.1	2.042665
2.133383	0.1	2.031885
2.135050	0.1	2.022781
2.136717	0.1	2.016081
2.138383	0.1	2.010954
2.140050	0.1	2.005463
2.141717	0.1	1.998525
2.143383	0.1	1.989994
2.145050	0.1	1.979191
2.146717	0.1	1.965491
2.148383	0.1	1.949891
2.150050	0.1	1.934269
2.151717	0.1	1.919684
2.153383	0.1	1.906110
2.155050	0.1	1.893071
2.156717	0.1	1.880447
2.158383	0.1	1.869206
2.160050	0.1	1.860722
2.161717	0.1	1.855316
2.163383	0.1	1.851823
2.165050	0.1	1.848498
2.166717	0.1	1.844056
2.168383	0.1	1.837839
2.170050	0.1	1.829774
2.171717	0.1	1.820507
2.173383	0.1	1.810547
2.175050	0.1	1.799609
2.176717	0.1	1.787525
2.178383	0.1	1.775119
2.180050	0.1	1.763664
2.181717	0.1	1.754016
2.183383	0.1	1.746239
2.185050	0.1	1.739361
2.186717	0.1	1.731762
2.188383	0.1	1.722211
2.190050	0.1	1.710467
2.191717	0.1	1.697154
2.193383	0.1	1.683538
2.195050	0.1	1.671081
2.196717	0.1	1.660693
2.198383	0.1	1.652199
2.200050	0.1	1.644562
2.201717	0.1	1.636520
2.203383	0.1	1.627677
2.205050	0.1	1.618671
2.206717	0.1	1.609819
2.208383	0.1	1.600371
2.210050	0.1	1.589353
2.211717	0.1	1.576440
2.213383	0.1	1.562149
2.215050	0.1	1.547569
2.216717	0.1	1.534116
2.218383	0.1	1.523257
2.220050	0.1	1.515653
2.221717	0.1	1.510284
2.223383	0.1	1.505059
2.225050	0.1	1.498349
2.226717	0.1	1.489627
2.228383	0.1	1.479341
2.230050	0.1	1.468998
2.231717	0.1	1.460891
2.233383	0.1	1.456696
2.235050	0.1	1.455471
2.236717	0.1	1.453753
2.238383	0.1	1.448742
2.240050	0.1	1.440733
2.241717	0.1	1.431867
2.243383	0.1	1.423475
2.245050	0.1	1.415401
2.246717	0.1	1.407438
2.248383	0.1	1.400141
2.250050	0.1	1.393943
2.251717	0.1	1.388784
2.253383	0.1	1.384788
2.255050	0.1	1.381836
2.256717	0.1	1.379107
2.258383	0.1	1.375917
2.260050	0.1	1.372383
2.261717	0.1	1.368844
2.263383	0.1	1.365072
2.265050	0.1	1.360346
2.266717	0.1	1.354301
2.268383	0.1	1.347330
2.270050	0.1	1.340741
2.271717	0.1	1.336564
2.273383	0.1	1.335721
2.275050	0.1	1.336350
2.276717	0.1	1.335330
2.278383	0.1	1.331228
2.280050	0.1	1.324918
2.281717	0.1	1.318203
2.283383	0.1	1.312341
2.285050	0.1	1.307353
2.286717	0.1	1.302427
2.288383	0.1	1.297090
2.290050	0.1	1.292033
2.291717	0.1	1.288857
2.293383	0.1	1.288629
2.295050	0.1	1.290780
2.296717	0.1	1.293821
2.298383	0.1	1.296867
2.300050	0.1	1.299502
2.301717	0.1	1.300685
2.303383	0.1	1.299344
2.305050	0.1	1.295721
2.306717	0.1	1.290715
2.308383	0.1	1.285016
2.310050	0.1	1.279390
2.311717	0.1	1.274585
2.313383	0.1	1.271316
2.315050	0.1	1.270771
2.316717	0.1	1.274003
2.318383	0.1	1.281169
2.320050	0.1	1.291651
2.321717	0.1	1.304019
2.323383	0.1	1.316043
2.325050	0.1	1.325812
2.326717	0.1	1.333025
2.328383	0.1	1.338539
2.330050	0.1	1.342720
2.331717	0.1	1.345174
2.333383	0.1	1.346106
2.335050	0.1	1.346846
2.336717	0.1	1.349058
2.338383	0.1	1.353379
2.340050	0.1	1.358557
2.341717	0.1	1.362641
2.343383	0.1	1.365147
2.345050	0.1	1.367535
2.346717	0.1	1.371587
2.348383	0.1	1.377552
2.350050	0.1	1.383838
2.351717	0.1	1.388560
2.353383	0.1	1.391214
2.355050	0.1	1.392122
2.356717	0.1	1.391005
2.358383	0.1	1.387675
2.360050	0.1	1.383005
2.361717	0.1	1.378162
2.363383	0.1	1.373920
2.365050	0.1	1.371005
2.366717	0.1	1.369929
2.368383	0.1	1.370469
2.370050	0.1	1.372076
2.371717	0.1	1.374213
2.373383	0.1	1.375624
2.375050	0.1	1.374776
2.376717	0.1	1.371698
2.378383	0.1	1.367973
2.380050	0.1	1.365095
2.381717	0.1	1.363596
2.383383	0.1	1.362958
2.385050	0.1	1.362236
2.386717	0.1	1.360863
2.388383	0.1	1.358851
2.390050	0.1	1.356588
2.391717	0.1	1.354474
2.393383	0.1	1.352699
2.395050	0.1	1.350846
2.396717	0.1	1.347745
2.398383	0.1	1.342762
2.400050	0.1	1.336690
2.401717	0.1	1.330334
2.403383	0.1	1.323451
2.405050	0.1	1.316285
2.406717	0.1	1.310711
2.408383	0.1	1.308504
2.410050	0.1	1.309500
2.411717	0.1	1.311782
2.413383	0.1	1.312536
2.415050	0.1	1.309472
2.416717	0.1	1.302511
2.418383	0.1	1.293519
2.420050	0.1	1.284759
2.421717	0.1	1.278184
2.423383	0.1	1.274506
2.425050	0.1	1.272094
2.426717	0.1	1.267930
2.428383	0.1	1.259940
2.430050	0.1	1.248904
2.431717	0.1	1.237900
2.433383	0.1	1.229215
2.435050	0.1	1.222859
2.436717	0.1	1.217877
2.438383	0.1	1.213350
2.440050	0.1	1.208344
2.441717	0.1	1.201974
2.443383	0.1	1.194212
2.445050	0.1	1.186305
2.446717	0.1	1.179688
2.448383	0.1	1.174752
2.450050	0.1	1.170887
2.451717	0.1	1.167157
2.453383	0.1	1.162929
2.455050	0.1	1.158100
2.456717	0.1	1.152894
2.458383	0.1	1.147953
2.460050	0.1	1.144265
2.461717	0.1	1.142682
2.463383	0.1	1.143212
2.465050	0.1	1.144330
2.466717	0.1	1.143394
2.468383	0.1	1.138621
2.470050	0.1	1.130644
2.471717	0.1	1.122253
2.473383	0.1	1.116619
2.475050	0.1	1.115347
2.476717	0.1	1.118043
2.478383	0.1	1.122872
2.480050	0.1	1.126952
2.481717	0.1	1.127250
2.483383	0.1	1.122211
2.485050	0.1	1.112786
2.486717	0.1	1.101615
2.488383	0.1	1.091389
2.490050	0.1	1.084250
2.491717	0.1	1.081368
2.493383	0.1	1.081889
2.495050	0.1	1.083654
2.496717	0.1	1.084725
2.498383	0.1	1.083505
2.500050	0.1	1.078779
2.501717	0.1	1.070653
2.503383	0.1	1.060609
2.505050	0.1	1.050583
2.506717	0.1	1.042560
2.508383	0.1	1.038704
2.510050	0.1	1.039896
2.511717	0.1	1.043887
2.513383	0.1	1.046727
2.515050	0.1	1.046439
2.516717	0.1	1.043780
2.518383	0.1	1.040506
2.520050	0.1	1.038187
2.521717	0.1	1.037586
2.523383	0.1	1.038210
2.525050	0.1	1.038788
2.526717	0.1	1.038094
2.528383	0.1	1.035468
2.530050	0.1	1.031300
2.531717	0.1	1.027035
2.533383	0.1	1.024236
2.535050	0.1	1.023398
2.536717	0.1	1.023524
2.538383	0.1	1.023184
2.540050	0.1	1.021624
2.541717	0.1	1.018406
2.543383	0.1	1.012813
2.545050	0.1	1.004436
2.546717	0.1	0.994606
2.548383	0.1	0.986955
2.550050	0.1	0.984706
2.551717	0.1	0.987323
2.553383	0.1	0.991267
2.555050	0.1	0.993311
2.556717	0.1	0.992734
2.558383	0.1	0.991072
2.560050	0.1	0.990247
2.561717	0.1	0.990843
2.563383	0.1	0.991635
2.565050	0.1	0.990736
2.566717	0.1	0.987449
2.568383	0.1	0.982978
2.570050	0.1	0.979058
2.571717	0.1	0.975966
2.573383	0.1	0.972771
2.575050	0.1	0.969130
2.576717	0.1	0.965470
2.578383	0.1	0.962312
2.580050	0.1	0.960133
2.581717	0.1	0.958871
2.583383	0.1	0.957726
2.585050	0.1	0.956268
2.586717	0.1	0.955211
2.588383	0.1	0.955383
2.590050	0.1	0.956464
2.591717	0.1	0.957185
2.593383	0.1	0.956594
2.595050	0.1	0.954960
2.596717	0.1	0.953171
2.598383	0.1	0.951379
2.600050	0.1	0.949507
2.601717	0.1	0.948492
2.603383	0.1	0.949325
2.605050	0.1	0.951593
2.606717	0.1	0.953670
2.608383	0.1	0.953898
2.610050	0.1	0.951397
2.611717	0.1	0.946182
2.613383	0.1	0.939253
2.615050	0.1	0.932389
2.616717	0.1	0.926922
2.618383	0.1	0.922848
2.620050	0.1	0.919644
2.621717	0.1	0.917320
2.623383	0.1	0.915909
2.625050	0.1	0.914256
2.626717	0.1	0.910722
2.628383	0.1	0.905506
2.630050	0.1	0.900622
2.631717	0.1	0.897404
2.633383	0.1	0.895499
2.635050	0.1	0.894177
2.636717	0.1	0.893474
2.638383	0.1	0.893753
2.640050	0.1	0.894908
2.641717	0.1	0.896561
2.643383	0.1	0.898330
2.645050	0.1	0.899658
2.646717	0.1	0.899988
2.648383	0.1	0.899220
2.650050	0.1	0.897488
2.651717	0.1	0.895420
2.653383	0.1	0.894358
2.655050	0.1	0.894433
2.656717	0.1	0.893334
2.658383	0.1	0.889022
2.660050	0.1	0.882600
2.661717	0.1	0.877338
2.663383	0.1	0.875550
2.665050	0.1	0.876612
2.666717	0.1	0.878498
2.668383	0.1	0.880151
2.670050	0.1	0.880929
2.671717	0.1	0.879811
2.673383	0.1	0.876356
2.675050	0.1	0.871141
2.676717	0.1	0.865064
2.678383	0.1	0.858903
2.680050	0.1	0.853608
2.681717	0.1	0.850135
2.683383	0.1	0.848975
2.685050	0.1	0.850358
2.686717	0.1	0.854428
2.688383	0.1	0.860430
2.690050	0.1	0.866614
2.691717	0.1	0.871606
2.693383	0.1	0.875243
2.695050	0.1	0.877609
2.696717	0.1	0.877748
2.698383	0.1	0.874419
2.700050	0.1	0.867825
2.701717	0.1	0.859718
2.703383	0.1	0.852002
2.705050	0.1	0.845520
2.706717	0.1	0.840155
2.708383	0.1	0.835867
2.710050	0.1	0.832970
2.711717	0.1	0.831634
2.713383	0.1	0.831475
2.715050	0.1	0.831885
2.716717	0.1	0.832612
2.718383	0.1	0.833683
2.720050	0.1	0.834991
2.721717	0.1	0.836481
2.723383	0.1	0.838423
2.725050	0.1	0.841250
2.726717	0.1	0.844984
2.728383	0.1	0.848938
2.730050	0.1	0.851857
2.731717	0.1	0.852216
2.733383	0.1	0.849054
2.735050	0.1	0.843224
2.736717	0.1	0.837077
2.738383	0.1	0.832421
2.740050	0.1	0.828947
2.741717	0.1	0.825655
2.743383	0.1	0.823294
2.745050	0.1	0.823592
2.746717	0.1	0.826609
2.748383	0.1	0.830535
2.750050	0.1	0.833385
2.751717	0.1	0.833902
2.753383	0.1	0.831420
2.755050	0.1	0.826330
2.756717	0.1	0.820709
2.758383	0.1	0.816830
2.760050	0.1	0.814865
2.761717	0.1	0.813371
2.763383	0.1	0.811932
2.765050	0.1	0.812165
2.766717	0.1	0.815899
2.768383	0.1	0.822893
2.770050	0.1	0.830712
2.771717	0.1	0.836612
2.773383	0.1	0.839112
2.775050	0.1	0.837808
2.776717	0.1	0.832966
2.778383	0.1	0.825529
2.780050	0.1	0.816891
2.781717	0.1	0.808467
2.783383	0.1	0.801357
2.785050	0.1	0.796737
2.786717	0.1	0.796393
2.788383	0.1	0.801338
2.790050	0.1	0.810092
2.791717	0.1	0.819471
2.793383	0.1	0.826437
2.795050	0.1	0.828891
2.796717	0.1	0.826102
2.798383	0.1	0.819229
2.800050	0.1	0.810754
2.801717	0.1	0.803163
2.803383	0.1	0.798204
2.805050	0.1	0.796341
2.806717	0.1	0.796937
2.808383	0.1	0.799331
2.810050	0.1	0.802879
2.811717	0.1	0.806041
2.813383	0.1	0.806986
2.815050	0.1	0.805683
2.816717	0.1	0.803801
2.818383	0.1	0.802143
2.820050	0.1	0.800006
2.821717	0.1	0.797203
2.823383	0.1	0.794949
2.825050	0.1	0.794423
2.826717	0.1	0.795443
2.828383	0.1	0.796574
2.830050	0.1	0.796192
2.831717	0.1	0.794060
2.833383	0.1	0.791969
2.835050	0.1	0.792411
2.836717	0.1	0.796178
2.838383	0.1	0.801175
2.840050	0.1	0.804272
2.841717	0.1	0.804295
2.843383	0.1	0.802386
2.845050	0.1	0.800076
2.846717	0.1	0.797994
2.848383	0.1	0.796472
2.850050	0.1	0.796695
2.851717	0.1	0.799792
2.853383	0.1	0.804956
2.855050	0.1	0.810158
2.856717	0.1	0.814125
2.858383	0.1	0.816900
2.860050	0.1	0.818903
2.861717	0.1	0.820225
2.863383	0.1	0.821189
2.865050	0.1	0.822674
2.866717	0.1	0.825580
2.868383	0.1	0.830363
2.870050	0.1	0.836160
2.871717	0.1	0.840463
2.873383	0.1	0.841040
2.875050	0.1	0.837902
2.876717	0.1	0.832654
2.878383	0.1	0.827364
2.880050	0.1	0.823862
2.881717	0.1	0.823000
2.883383	0.1	0.824723
2.885050	0.1	0.828528
2.886717	0.1	0.833175
2.888383	0.1	0.836509
2.890050	0.1	0.837101
2.891717	0.1	0.835685
2.893383	0.1	0.833767
2.895050	0.1	0.831839
2.896717	0.1	0.829874
2.898383	0.1	0.828491
2.900050	0.1	0.828910
2.901717	0.1	0.831839
2.903383	0.1	0.836942
2.905050	0.1	0.842968
2.906717	0.1	0.848346
2.908383	0.1	0.852239
2.910050	0.1	0.854447
2.911717	0.1	0.854628
2.913383	0.1	0.852589
2.915050	0.1	0.848742
2.916717	0.1	0.844118
2.918383	0.1	0.840174
2.920050	0.1	0.837836
2.921717	0.1	0.837040
2.923383	0.1	0.837543
2.925050	0.1	0.839201
2.926717	0.1	0.841343
2.928383	0.1	0.843126
2.930050	0.1	0.844332
2.931717	0.1	0.844789
2.933383	0.1	0.843708
2.935050	0.1	0.840737
2.936717	0.1	0.837096
2.938383	0.1	0.834498
2.940050	0.1	0.833212
2.941717	0.1	0.832342
2.943383	0.1	0.831736
2.945050	0.1	0.832332
2.946717	0.1	0.834828
2.948383	0.1	0.838730
2.950050	0.1	0.843047
2.951717	0.1	0.847420
2.953383	0.1	0.851979
2.955050	0.1	0.855806
2.956717	0.1	0.857064
2.958383	0.1	0.855522
2.960050	0.1	0.852859
2.961717	0.1	0.850046
2.963383	0.1	0.846502
2.965050	0.1	0.841836
2.966717	0.1	0.837143
2.968383	0.1	0.834223
2.970050	0.1	0.834051
2.971717	0.1	0.836542
2.973383	0.1	0.840710
2.975050	0.1	0.844677
2.976717	0.1	0.846596
2.978383	0.1	0.845781
2.980050	0.1	0.842921
2.981717	0.1	0.839275
2.983383	0.1	0.835382
2.985050	0.1	0.830819
2.986717	0.1	0.825347
2.988383	0.1	0.819745
2.990050	0.1	0.815378
2.991717	0.1	0.813110
2.993383	0.1	0.813156
2.995050	0.1	0.815946
2.996717	0.1	0.822009
2.998383	0.1	0.830796
3.000050	0.1	0.840626
3.001717	0.1	0.849417
3.003383	0.1	0.854987
3.005050	0.1	0.855275
3.006717	0.1	0.849222
3.008383	0.1	0.837799
3.010050	0.1	0.824407
3.011717	0.1	0.813371
3.013383	0.1	0.807103
3.015050	0.1	0.805194
3.016717	0.1	0.806241
3.018383	0.1	0.809208
3.020050	0.1	0.813189
3.021717	0.1	0.817021
3.023383	0.1	0.819848
3.025050	0.1	0.821543
3.026717	0.1	0.821617
3.028383	0.1	0.819108
3.030050	0.1	0.813967
3.031717	0.1	0.807224
3.033383	0.1	0.799992
3.035050	0.1	0.793142
3.036717	0.1	0.787596
3.038383	0.1	0.784886
3.040050	0.1	0.786553
3.041717	0.1	0.792393
3.043383	0.1	0.800034
3.045050	0.1	0.806227
3.046717	0.1	0.808276
3.048383	0.1	0.805040
3.050050	0.1	0.797398
3.051717	0.1	0.787810
3.053383	0.1	0.779228
3.055050	0.1	0.774055
3.056717	0.1	0.773268
3.058383	0.1	0.776248
3.060050	0.1	0.781645
3.061717	0.1	0.787810
3.063383	0.1	0.793035
3.065050	0.1	0.796337
3.066717	0.1	0.797682
3.068383	0.1	0.797557
3.070050	0.1	0.796267
3.071717	0.1	0.793785
3.073383	0.1	0.790027
3.075050	0.1	0.784714
3.076717	0.1	0.777710
3.078383	0.1	0.769813
3.080050	0.1	0.762665
3.081717	0.1	0.757580
3.083383	0.1	0.754739
3.085050	0.1	0.753622
3.086717	0.1	0.753659
3.088383	0.1	0.754148
3.090050	0.1	0.754576
3.091717	0.1	0.755317
3.093383	0.1	0.757053
3.095050	0.1	0.759489
3.096717	0.1	0.761496
3.098383	0.1	0.762362
3.100050	0.1	0.762339
3.101717	0.1	0.762087
3.103383	0.1	0.761445
3.105050	0.1	0.759605
3.106717	0.1	0.756392
3.108383	0.1	0.752304
3.110050	0.1	0.748606
3.111717	0.1	0.747531
3.113383	0.1	0.750334
3.115050	0.1	0.755331
3.116717	0.1	0.759158
3.118383	0.1	0.759489
3.120050	0.1	0.756434
3.121717	0.1	0.752117
3.123383	0.1	0.749184
3.125050	0.1	0.749342
3.126717	0.1	0.752378
3.128383	0.1	0.756197
3.130050	0.1	0.758329
3.131717	0.1	0.757133
3.133383	0.1	0.751992
3.135050	0.1	0.743815
3.136717	0.1	0.735056
3.138383	0.1	0.728332
3.140050	0.1	0.724760
3.141717	0.1	0.723302
3.143383	0.1	0.721687
3.145050	0.1	0.717794
3.146717	0.1	0.710618
3.148383	0.1	0.700965
3.150050	0.1	0.691153
3.151717	0.1	0.683707
3.153383	0.1	0.679875
3.155050	0.1	0.679358
3.156717	0.1	0.681360
3.158383	0.1	0.685244
3.160050	0.1	0.690292
3.161717	0.1	0.695102
3.163383	0.1	0.697742
3.165050	0.1	0.697286
3.166717	0.1	0.694655
3.168383	0.1	0.691474
3.170050	0.1	0.688620
3.171717	0.1	0.685640
3.173383	0.1	0.681612
3.175050	0.1	0.676163
3.176717	0.1	0.668978
3.178383	0.1	0.660010
3.180050	0.1	0.650496
3.181717	0.1	0.641854
3.183383	0.1	0.634599
3.185050	0.1	0.629504
3.186717	0.1	0.627823
3.188383	0.1	0.629565
3.190050	0.1	0.632969
3.191717	0.1	0.636019
3.193383	0.1	0.637728
3.195050	0.1	0.638245
3.196717	0.1	0.638040
3.198383	0.1	0.637113
3.200050	0.1	0.635106
3.201717	0.1	0.631544
3.203383	0.1	0.626566
3.205050	0.1	0.621439
3.206717	0.1	0.617290
3.208383	0.1	0.614463
3.210050	0.1	0.612703
3.211717	0.1	0.611232
3.213383	0.1	0.609448
3.215050	0.1	0.607353
3.216717	0.1	0.605672
3.218383	0.1	0.606007
3.220050	0.1	0.609071
3.221717	0.1	0.613048
3.223383	0.1	0.615274
3.225050	0.1	0.614761
3.226717	0.1	0.612317
3.228383	0.1	0.609253
3.230050	0.1	0.606435
3.231717	0.1	0.603814
3.233383	0.1	0.600535
3.235050	0.1	0.595786
3.236717	0.1	0.589639
3.238383	0.1	0.582933
3.240050	0.1	0.576554
3.241717	0.1	0.571082
3.243383	0.1	0.566579
3.245050	0.1	0.562607
3.246717	0.1	0.558868
3.248383	0.1	0.555501
3.250050	0.1	0.552624
3.251717	0.1	0.549932
3.253383	0.1	0.546868
3.255050	0.1	0.542705
3.256717	0.1	0.536777
3.258383	0.1	0.529280
3.260050	0.1	0.521862
3.261717	0.1	0.516796
3.263383	0.1	0.515366
3.265050	0.1	0.517210
3.266717	0.1	0.520716
3.268383	0.1	0.523725
3.270050	0.1	0.524418
3.271717	0.1	0.522132
3.273383	0.1	0.517331
3.275050	0.1	0.510816
3.276717	0.1	0.503408
3.278383	0.1	0.496162
3.280050	0.1	0.490085
3.281717	0.1	0.485806
3.283383	0.1	0.483431
3.285050	0.1	0.482607
3.286717	0.1	0.482532
3.288383	0.1	0.481918
3.290050	0.1	0.479496
3.291717	0.1	0.475268
3.293383	0.1	0.470649
3.295050	0.1	0.467212
3.296717	0.1	0.465401
3.298383	0.1	0.464320
3.300050	0.1	0.462784
3.301717	0.1	0.460534
3.303383	0.1	0.458099
3.305050	0.1	0.455994
3.306717	0.1	0.454327
3.308383	0.1	0.452371
3.310050	0.1	0.449107
3.311717	0.1	0.444655
3.313383	0.1	0.440069
3.315050	0.1	0.436017
3.316717	0.1	0.432930
3.318383	0.1	0.431743
3.320050	0.1	0.432767
3.321717	0.1	0.434127
3.323383	0.1	0.433037
3.325050	0.1	0.427845
3.326717	0.1	0.418425
3.328383	0.1	0.406359
3.330050	0.1	0.394960
3.331717	0.1	0.387751
3.333383	0.1	0.386368
3.335050	0.1	0.389852
3.336717	0.1	0.396078
3.338383	0.1	0.402848
3.340050	0.1	0.407780
3.341717	0.1	0.409074
3.343383	0.1	0.406802
3.345050	0.1	0.402755
3.346717	0.1	0.398802
3.348383	0.1	0.395495
3.350050	0.1	0.392413
3.351717	0.1	0.389284
3.353383	0.1	0.386359
3.355050	0.1	0.383896
3.356717	0.1	0.381730
3.358383	0.1	0.379668
3.360050	0.1	0.377879
3.361717	0.1	0.376431
3.363383	0.1	0.374867
3.365050	0.1	0.372883
3.366717	0.1	0.370815
3.368383	0.1	0.369009
3.370050	0.1	0.367048
3.371717	0.1	0.364291
3.373383	0.1	0.360808
3.375050	0.1	0.357130
3.376717	0.1	0.353586
3.378383	0.1	0.350182
3.380050	0.1	0.346801
3.381717	0.1	0.343393
3.383383	0.1	0.339788
3.385050	0.1	0.335984
3.386717	0.1	0.332398
3.388383	0.1	0.329209
3.390050	0.1	0.326061
3.391717	0.1	0.323043
3.393383	0.1	0.321036
3.395050	0.1	0.320729
3.396717	0.1	0.322079
3.398383	0.1	0.324636
3.400050	0.1	0.327807
3.401717	0.1	0.331206
3.403383	0.1	0.334708
3.405050	0.1	0.337893
3.406717	0.1	0.340352
3.408383	0.1	0.342387
3.410050	0.1	0.344147
3.411717	0.1	0.344594
3.413383	0.1	0.342452
3.415050	0.1	0.337795
3.416717	0.1	0.332012
3.418383	0.1	0.326778
3.420050	0.1	0.323136
3.421717	0.1	0.320906
3.423383	0.1	0.318736
3.425050	0.1	0.315234
3.426717	0.1	0.310363
3.428383	0.1	0.305576
3.430050	0.1	0.302340
3.431717	0.1	0.300952
3.433383	0.1	0.300892
3.435050	0.1	0.301818
3.436717	0.1	0.304305
3.438383	0.1	0.309679
3.440050	0.1	0.318601
3.441717	0.1	0.329586
3.443383	0.1	0.339472
3.445050	0.1	0.345409
3.446717	0.1	0.346890
3.448383	0.1	0.346284
3.450050	0.1	0.346783
3.451717	0.1	0.349917
3.453383	0.1	0.355043
3.455050	0.1	0.360589
3.456717	0.1	0.365521
3.458383	0.1	0.369605
3.460050	0.1	0.373279
3.461717	0.1	0.377796
3.463383	0.1	0.384091
3.465050	0.1	0.391346
3.466717	0.1	0.397647
3.468383	0.1	0.402159
3.470050	0.1	0.405717
3.471717	0.1	0.409009
3.473383	0.1	0.411323
3.475050	0.1	0.411505
3.476717	0.1	0.409372
3.478383	0.1	0.405842
3.480050	0.1	0.402182
3.481717	0.1	0.399090
3.483383	0.1	0.396362
3.485050	0.1	0.393330
3.486717	0.1	0.389391
3.488383	0.1	0.384310
3.490050	0.1	0.378755
3.491717	0.1	0.374066
3.493383	0.1	0.371020
3.495050	0.1	0.369642
3.496717	0.1	0.369563
3.498383	0.1	0.369819
3.500050	0.1	0.369782
3.501717	0.1	0.370140
3.503383	0.1	0.371668
3.505050	0.1	0.373852
3.506717	0.1	0.375556
3.508383	0.1	0.375779
3.510050	0.1	0.373777
3.511717	0.1	0.369423
3.513383	0.1	0.363686
3.515050	0.1	0.357982
3.516717	0.1	0.352953
3.518383	0.1	0.348240
3.520050	0.1	0.343253
3.521717	0.1	0.337674
3.523383	0.1	0.331532
3.525050	0.1	0.325404
3.526717	0.1	0.320198
3.528383	0.1	0.316370
3.530050	0.1	0.313460
3.531717	0.1	0.310512
3.533383	0.1	0.307080
3.535050	0.1	0.303285
3.536717	0.1	0.299271
3.538383	0.1	0.295225
3.540050	0.1	0.291290
3.541717	0.1	0.287527
3.543383	0.1	0.284505
3.545050	0.1	0.282801
3.546717	0.1	0.281823
3.548383	0.1	0.280133
3.550050	0.1	0.276570
3.551717	0.1	0.270838
3.553383	0.1	0.263583
3.555050	0.1	0.256230
3.556717	0.1	0.250447
3.558383	0.1	0.247369
3.560050	0.1	0.246880
3.561717	0.1	0.247285
3.563383	0.1	0.246540
3.565050	0.1	0.244472
3.566717	0.1	0.242391
3.568383	0.1	0.240551
3.570050	0.1	0.238372
3.571717	0.1	0.236523
3.573383	0.1	0.236435
3.575050	0.1	0.238293
3.576717	0.1	0.241096
3.578383	0.1	0.244235
3.580050	0.1	0.247387
3.581717	0.1	0.249720
3.583383	0.1	0.250679
3.585050	0.1	0.250605
3.586717	0.1	0.250014
3.588383	0.1	0.249194
3.590050	0.1	0.248463
3.591717	0.1	0.247876
3.593383	0.1	0.247126
3.595050	0.1	0.246638
3.596717	0.1	0.247909
3.598383	0.1	0.251429
3.600050	0.1	0.255420
3.601717	0.1	0.257911
3.603383	0.1	0.258726
3.605050	0.1	0.258787
3.606717	0.1	0.258847
3.608383	0.1	0.259252
3.610050	0.1	0.259695
3.611717	0.1	0.258842
3.613383	0.1	0.255406
3.615050	0.1	0.250079
3.616717	0.1	0.245287
3.618383	0.1	0.242777
3.620050	0.1	0.242540
3.621717	0.1	0.243667
3.623383	0.1	0.245189
3.625050	0.1	0.246633
3.626717	0.1	0.247764
3.628383	0.1	0.247941
3.630050	0.1	0.247289
3.631717	0.1	0.247546
3.633383	0.1	0.249841
3.635050	0.1	0.253231
3.636717	0.1	0.256035
3.638383	0.1	0.256840
3.640050	0.1	0.254847
3.641717	0.1	0.250377
3.643383	0.1	0.244584
3.645050	0.1	0.238963
3.646717	0.1	0.235313
3.648383	0.1	0.235233
3.650050	0.1	0.239220
3.651717	0.1	0.246172
3.653383	0.1	0.253534
3.655050	0.1	0.258912
3.656717	0.1	0.262298
3.658383	0.1	0.265590
3.660050	0.1	0.269245
3.661717	0.1	0.270917
3.663383	0.1	0.268430
3.665050	0.1	0.262987
3.666717	0.1	0.257813
3.668383	0.1	0.254521
3.670050	0.1	0.252309
3.671717	0.1	0.249902
3.673383	0.1	0.246437
3.675050	0.1	0.241413
3.676717	0.1	0.235341
3.678383	0.1	0.229613
3.680050	0.1	0.225585
3.681717	0.1	0.224118
3.683383	0.1	0.224919
3.685050	0.1	0.226242
3.686717	0.1	0.226470
3.688383	0.1	0.225604
3.690050	0.1	0.224309
3.691717	0.1	0.223094
3.693383	0.1	0.222255
3.695050	0.1	0.221138
3.696717	0.1	0.218712
3.698383	0.1	0.215578
3.700050	0.1	0.213771
3.701717	0.1	0.214749
3.703383	0.1	0.218130
3.705050	0.1	0.222293
3.706717	0.1	0.226195
3.708383	0.1	0.229920
3.710050	0.1	0.233636
3.711717	0.1	0.237147
3.713383	0.1	0.240034
3.715050	0.1	0.241278
3.716717	0.1	0.240225
3.718383	0.1	0.238563
3.720050	0.1	0.239518
3.721717	0.1	0.244849
3.723383	0.1	0.253087
3.725050	0.1	0.260598
3.726717	0.1	0.264812
3.728383	0.1	0.265571
3.730050	0.1	0.263350
3.731717	0.1	0.258004
3.733383	0.1	0.249534
3.735050	0.1	0.238959
3.736717	0.1	0.228127
3.738383	0.1	0.219094
3.740050	0.1	0.213999
3.741717	0.1	0.214265
3.743383	0.1	0.218502
3.745050	0.1	0.222567
3.746717	0.1	0.223126
3.748383	0.1	0.220509
3.750050	0.1	0.217301
3.751717	0.1	0.215676
3.753383	0.1	0.216728
3.755050	0.1	0.220304
3.756717	0.1	0.224868
3.758383	0.1	0.228905
3.760050	0.1	0.232509
3.761717	0.1	0.237026
3.763383	0.1	0.243322
3.765050	0.1	0.250828
3.766717	0.1	0.257781
3.768383	0.1	0.262251
3.770050	0.1	0.263317
3.771717	0.1	0.261338
3.773383	0.1	0.257236
3.775050	0.1	0.252021
3.776717	0.1	0.247094
3.778383	0.1	0.243909
3.780050	0.1	0.243071
3.781717	0.1	0.244738
3.783383	0.1	0.248775
3.785050	0.1	0.253939
3.786717	0.1	0.258214
3.788383	0.1	0.260277
3.790050	0.1	0.260193
3.791717	0.1	0.258987
3.793383	0.1	0.257483
3.795050	0.1	0.255555
3.796717	0.1	0.253143
3.798383	0.1	0.251448
3.800050	0.1	0.251574
3.801717	0.1	0.252794
3.803383	0.1	0.253865
3.805050	0.1	0.255061
3.806717	0.1	0.257571
3.808383	0.1	0.261459
3.810050	0.1	0.264957
3.811717	0.1	0.266214
3.813383	0.1	0.265297
3.815050	0.1	0.263792
3.816717	0.1	0.263155
3.818383	0.1	0.263774
3.820050	0.1	0.265241
3.821717	0.1	0.266964
3.823383	0.1	0.268370
3.825050	0.1	0.269301
3.826717	0.1	0.270214
3.828383	0.1	0.271355
3.830050	0.1	0.272258
3.831717	0.1	0.272719
3.833383	0.1	0.273376
3.835050	0.1	0.274917
3.836717	0.1	0.276682
3.838383	0.1	0.276342
3.840050	0.1	0.272361
3.841717	0.1	0.266433
3.843383	0.1	0.261711
3.845050	0.1	0.259061
3.846717	0.1	0.256738
3.848383	0.1	0.253418
3.850050	0.1	0.250065
3.851717	0.1	0.248733
3.853383	0.1	0.250367
3.855050	0.1	0.254093
3.856717	0.1	0.258377
3.858383	0.1	0.261958
3.860050	0.1	0.263755
3.861717	0.1	0.263145
3.863383	0.1	0.260263
3.865050	0.1	0.255522
3.866717	0.1	0.249431
3.868383	0.1	0.243443
3.870050	0.1	0.240114
3.871717	0.1	0.241329
3.873383	0.1	0.246484
3.875050	0.1	0.253045
3.876717	0.1	0.258530
3.878383	0.1	0.261469
3.880050	0.1	0.261138
3.881717	0.1	0.257539
3.883383	0.1	0.251494
3.885050	0.1	0.244156
3.886717	0.1	0.236570
3.888383	0.1	0.229669
3.890050	0.1	0.224290
3.891717	0.1	0.220956
3.893383	0.1	0.219522
3.895050	0.1	0.219545
3.896717	0.1	0.220798
3.898383	0.1	0.222796
3.900050	0.1	0.223950
3.901717	0.1	0.222656
3.903383	0.1	0.219946
3.905050	0.1	0.219382
3.906717	0.1	0.223420
3.908383	0.1	0.230777
3.910050	0.1	0.238088
3.911717	0.1	0.243024
3.913383	0.1	0.244756
3.915050	0.1	0.243075
3.916717	0.1	0.238675
3.918383	0.1	0.233436
3.920050	0.1	0.229469
3.921717	0.1	0.227899
3.923383	0.1	0.228751
3.925050	0.1	0.231611
3.926717	0.1	0.235629
3.928383	0.1	0.238917
3.930050	0.1	0.239331
3.931717	0.1	0.236575
3.933383	0.1	0.232044
3.935050	0.1	0.226465
3.936717	0.1	0.219541
3.938383	0.1	0.212155
3.940050	0.1	0.206735
3.941717	0.1	0.205026
3.943383	0.1	0.206754
3.945050	0.1	0.210060
3.946717	0.1	0.212248
3.948383	0.1	0.210856
3.950050	0.1	0.205296
3.951717	0.1	0.197585
3.953383	0.1	0.190702
3.955050	0.1	0.186171
3.956717	0.1	0.183727
3.958383	0.1	0.182819
3.960050	0.1	0.183592
3.961717	0.1	0.186339
3.963383	0.1	0.190567
3.965050	0.1	0.195629
3.966717	0.1	0.201659
3.968383	0.1	0.208281
3.970050	0.1	0.213184
3.971717	0.1	0.214223
3.973383	0.1	0.211862
3.975050	0.1	0.207862
3.976717	0.1	0.203219
3.978383	0.1	0.198744
3.980050	0.1	0.195289
3.981717	0.1	0.192733
3.983383	0.1	0.190223
3.985050	0.1	0.187452
3.986717	0.1	0.185096
3.988383	0.1	0.183941
3.990050	0.1	0.184039
3.991717	0.1	0.184588
3.993383	0.1	0.183978
3.995050	0.1	0.180709
3.996717	0.1	0.174944
3.998383	0.1	0.168607
4.000050	0.1	0.164048
4.001717	0.1	0.162502
4.003383	0.1	0.163522
4.005050	0.1	0.165887
4.006717	0.1	0.168225
4.008383	0.1	0.168732
4.010050	0.1	0.166362
4.011717	0.1	0.162311
4.013383	0.1	0.158725
4.015050	0.1	0.156462
4.016717	0.1	0.155158
4.018383	0.1	0.154828
4.020050	0.1	0.156309
4.021717	0.1	0.160309
4.023383	0.1	0.166171
4.025050	0.1	0.171512
4.026717	0.1	0.173543
4.028383	0.1	0.171214
4.030050	0.1	0.166027
4.031717	0.1	0.160458
4.033383	0.1	0.155657
4.035050	0.1	0.151205
4.036717	0.1	0.147088
4.038383	0.1	0.144690
4.040050	0.1	0.145775
4.041717	0.1	0.150586
4.043383	0.1	0.156723
4.045050	0.1	0.160835
4.046717	0.1	0.161277
4.048383	0.1	0.158921
4.050050	0.1	0.156211
4.051717	0.1	0.154991
4.053383	0.1	0.154818
4.055050	0.1	0.154059
4.056717	0.1	0.152448
4.058383	0.1	0.151545
4.060050	0.1	0.152769
4.061717	0.1	0.155605
4.063383	0.1	0.158073
4.065050	0.1	0.158912
4.066717	0.1	0.158511
4.068383	0.1	0.157566
4.070050	0.1	0.156192
4.071717	0.1	0.154697
4.073383	0.1	0.153622
4.075050	0.1	0.152993
4.076717	0.1	0.152667
4.078383	0.1	0.152839
4.080050	0.1	0.153594
4.081717	0.1	0.154017
4.083383	0.1	0.152430
4.085050	0.1	0.148145
4.086717	0.1	0.142693
4.088383	0.1	0.138483
4.090050	0.1	0.136942
4.091717	0.1	0.138399
4.093383	0.1	0.142073
4.095050	0.1	0.145966
4.096717	0.1	0.148397
4.098383	0.1	0.149081
4.100050	0.1	0.148281
4.101717	0.1	0.146762
4.103383	0.1	0.146199
4.105050	0.1	0.147764
4.106717	0.1	0.150753
4.108383	0.1	0.153477
4.110050	0.1	0.154725
4.111717	0.1	0.154166
4.113383	0.1	0.152262
4.115050	0.1	0.149952
4.116717	0.1	0.148048
4.118383	0.1	0.146497
4.120050	0.1	0.144038
4.121717	0.1	0.140164
4.123383	0.1	0.136830
4.125050	0.1	0.136094
4.126717	0.1	0.137738
4.128383	0.1	0.140471
4.130050	0.1	0.143466
4.131717	0.1	0.146297
4.133383	0.1	0.149030
4.135050	0.1	0.152094
4.136717	0.1	0.154963
4.138383	0.1	0.156108
4.140050	0.1	0.154795
4.141717	0.1	0.151726
4.143383	0.1	0.147582
4.145050	0.1	0.142385
4.146717	0.1	0.136732
4.148383	0.1	0.132252
4.150050	0.1	0.130110
4.151717	0.1	0.130259
4.153383	0.1	0.131950
4.155050	0.1	0.133920
4.156717	0.1	0.135191
4.158383	0.1	0.136420
4.160050	0.1	0.139135
4.161717	0.1	0.143889
4.163383	0.1	0.149771
4.165050	0.1	0.154776
4.166717	0.1	0.156472
4.168383	0.1	0.153831
4.170050	0.1	0.148821
4.171717	0.1	0.144811
4.173383	0.1	0.143452
4.175050	0.1	0.143792
4.176717	0.1	0.143512
4.178383	0.1	0.140783
4.180050	0.1	0.135940
4.181717	0.1	0.131340
4.183383	0.1	0.129053
4.185050	0.1	0.128904
4.186717	0.1	0.128592
4.188383	0.1	0.125682
4.190050	0.1	0.119950
4.191717	0.1	0.113999
4.193383	0.1	0.111340
4.195050	0.1	0.113449
4.196717	0.1	0.118827
4.198383	0.1	0.124923
4.200050	0.1	0.130162
4.201717	0.1	0.133957
4.203383	0.1	0.136187
4.205050	0.1	0.137039
4.206717	0.1	0.136541
4.208383	0.1	0.134255
4.210050	0.1	0.130301
4.211717	0.1	0.125905
4.213383	0.1	0.122082
4.215050	0.1	0.118599
4.216717	0.1	0.114758
4.218383	0.1	0.110627
4.220050	0.1	0.107363
4.221717	0.1	0.106022
4.223383	0.1	0.106059
4.225050	0.1	0.105756
4.226717	0.1	0.104359
4.228383	0.1	0.102674
4.230050	0.1	0.101719
4.231717	0.1	0.101984
4.233383	0.1	0.103400
4.235050	0.1	0.105244
4.236717	0.1	0.107172
4.238383	0.1	0.109770
4.240050	0.1	0.113351
4.241717	0.1	0.117337
4.243383	0.1	0.120895
4.245050	0.1	0.123461
4.246717	0.1	0.124872
4.248383	0.1	0.125752
4.250050	0.1	0.127153
4.251717	0.1	0.129021
4.253383	0.1	0.130022
4.255050	0.1	0.129235
4.256717	0.1	0.126865
4.258383	0.1	0.123531
4.260050	0.1	0.119992
4.261717	0.1	0.117049
4.263383	0.1	0.115060
4.265050	0.1	0.114036
4.266717	0.1	0.114040
4.268383	0.1	0.115270
4.270050	0.1	0.117901
4.271717	0.1	0.121403
4.273383	0.1	0.124164
4.275050	0.1	0.124639
4.276717	0.1	0.122706
4.278383	0.1	0.119386
4.280050	0.1	0.115973
4.281717	0.1	0.113491
4.283383	0.1	0.112457
4.285050	0.1	0.113179
4.286717	0.1	0.115414
4.288383	0.1	0.117496
4.290050	0.1	0.117621
4.291717	0.1	0.116113
4.293383	0.1	0.115172
4.295050	0.1	0.116746
4.296717	0.1	0.120751
4.298383	0.1	0.124793
4.300050	0.1	0.126259
4.301717	0.1	0.124970
4.303383	0.1	0.123554
4.305050	0.1	0.124960
4.306717	0.1	0.129184
4.308383	0.1	0.133258
4.310050	0.1	0.134609
4.311717	0.1	0.132886
4.313383	0.1	0.129240
4.315050	0.1	0.125258
4.316717	0.1	0.121645
4.318383	0.1	0.117635
4.320050	0.1	0.113379
4.321717	0.1	0.111251
4.323383	0.1	0.112797
4.325050	0.1	0.116643
4.326717	0.1	0.120569
4.328383	0.1	0.123689
4.330050	0.1	0.126404
4.331717	0.1	0.129258
4.333383	0.1	0.132159
4.335050	0.1	0.134977
4.336717	0.1	0.138264
4.338383	0.1	0.142874
4.340050	0.1	0.149151
4.341717	0.1	0.156127
4.343383	0.1	0.161342
4.345050	0.1	0.162511
4.346717	0.1	0.159470
4.348383	0.1	0.154520
4.350050	0.1	0.150832
4.351717	0.1	0.150152
4.353383	0.1	0.152085
4.355050	0.1	0.154860
4.356717	0.1	0.156225
4.358383	0.1	0.154767
4.360050	0.1	0.150991
4.361717	0.1	0.146977
4.363383	0.1	0.145226
4.365050	0.1	0.147419
4.366717	0.1	0.153389
4.368383	0.1	0.160621
4.370050	0.1	0.165342
4.371717	0.1	0.165780
4.373383	0.1	0.163415
4.375050	0.1	0.160518
4.376717	0.1	0.158590
4.378383	0.1	0.158949
4.380050	0.1	0.162302
4.381717	0.1	0.167685
4.383383	0.1	0.172979
4.385050	0.1	0.176756
4.386717	0.1	0.179010
4.388383	0.1	0.179959
4.390050	0.1	0.179587
4.391717	0.1	0.178367
4.393383	0.1	0.177058
4.395050	0.1	0.175764
4.396717	0.1	0.174493
4.398383	0.1	0.174120
4.400050	0.1	0.175531
4.401717	0.1	0.178339
4.403383	0.1	0.181254
4.405050	0.1	0.183266
4.406717	0.1	0.184076
4.408383	0.1	0.183629
4.410050	0.1	0.182167
4.411717	0.1	0.181096
4.413383	0.1	0.182390
4.415050	0.1	0.186744
4.416717	0.1	0.193305
4.418383	0.1	0.200686
4.420050	0.1	0.207173
4.421717	0.1	0.211084
4.423383	0.1	0.211578
4.425050	0.1	0.208779
4.426717	0.1	0.204248
4.428383	0.1	0.201217
4.430050	0.1	0.202227
4.431717	0.1	0.206246
4.433383	0.1	0.209943
4.435050	0.1	0.211578
4.436717	0.1	0.211811
4.438383	0.1	0.211676
4.440050	0.1	0.211704
4.441717	0.1	0.212411
4.443383	0.1	0.213929
4.445050	0.1	0.215662
4.446717	0.1	0.216891
4.448383	0.1	0.217026
4.450050	0.1	0.215736
4.451717	0.1	0.213804
4.453383	0.1	0.213226
4.455050	0.1	0.215466
4.456717	0.1	0.219829
4.458383	0.1	0.223964
4.460050	0.1	0.225645
4.461717	0.1	0.224290
4.463383	0.1	0.221631
4.465050	0.1	0.220751
4.466717	0.1	0.223573
4.468383	0.1	0.228970
4.470050	0.1	0.233310
4.471717	0.1	0.233096
4.473383	0.1	0.227918
4.475050	0.1	0.220439
4.476717	0.1	0.213529
4.478383	0.1	0.208449
4.480050	0.1	0.205506
4.481717	0.1	0.205198
4.483383	0.1	0.207941
4.485050	0.1	0.212630
4.486717	0.1	0.217254
4.488383	0.1	0.220961
4.490050	0.1	0.223503
4.491717	0.1	0.224044
4.493383	0.1	0.222097
4.495050	0.1	0.218274
4.496717	0.1	0.213636
4.498383	0.1	0.208966
4.500050	0.1	0.204789
4.501717	0.1	0.202223
4.503383	0.1	0.202251
4.505050	0.1	0.203666
4.506717	0.1	0.204095
4.508383	0.1	0.202586
4.510050	0.1	0.199745
4.511717	0.1	0.196830
4.513383	0.1	0.195182
4.515050	0.1	0.195480
4.516717	0.1	0.197180
4.518383	0.1	0.198781
4.520050	0.1	0.198996
4.521717	0.1	0.197566
4.523383	0.1	0.194977
4.525050	0.1	0.192262
4.526717	0.1	0.190744
4.528383	0.1	0.191494
4.530050	0.1	0.194986
4.531717	0.1	0.200709
4.533383	0.1	0.206954
4.535050	0.1	0.211541
4.536717	0.1	0.213101
4.538383	0.1	0.211839
4.540050	0.1	0.209138
4.541717	0.1	0.206283
4.543383	0.1	0.203387
4.545050	0.1	0.199797
4.546717	0.1	0.195145
4.548383	0.1	0.189873
4.550050	0.1	0.185305
4.551717	0.1	0.183079
4.553383	0.1	0.183783
4.555050	0.1	0.186558
4.556717	0.1	0.189706
4.558383	0.1	0.191778
4.560050	0.1	0.192518
4.561717	0.1	0.192532
4.563383	0.1	0.192290
4.565050	0.1	0.191564
4.566717	0.1	0.189762
4.568383	0.1	0.187056
4.570050	0.1	0.184537
4.571717	0.1	0.183308
4.573383	0.1	0.184029
4.575050	0.1	0.186241
4.576717	0.1	0.188239
4.578383	0.1	0.188793
4.580050	0.1	0.188299
4.581717	0.1	0.188029
4.583383	0.1	0.188593
4.585050	0.1	0.189170
4.586717	0.1	0.188434
4.588383	0.1	0.186213
4.590050	0.1	0.183722
4.591717	0.1	0.182129
4.593383	0.1	0.181720
4.595050	0.1	0.182413
4.596717	0.1	0.184420
4.598383	0.1	0.187876
4.600050	0.1	0.192160
4.601717	0.1	0.195652
4.603383	0.1	0.196253
4.605050	0.1	0.193049
4.606717	0.1	0.187340
4.608383	0.1	0.181515
4.610050	0.1	0.177030
4.611717	0.1	0.173440
4.613383	0.1	0.169459
4.615050	0.1	0.164709
4.616717	0.1	0.159866
4.618383	0.1	0.155708
4.620050	0.1	0.153109
4.621717	0.1	0.153319
4.623383	0.1	0.157151
4.625050	0.1	0.163838
4.626717	0.1	0.171158
4.628383	0.1	0.177105
4.630050	0.1	0.180793
4.631717	0.1	0.181920
4.633383	0.1	0.181100
4.635050	0.1	0.180216
4.636717	0.1	0.180909
4.638383	0.1	0.183149
4.640050	0.1	0.185347
4.641717	0.1	0.185468
4.643383	0.1	0.182539
4.645050	0.1	0.177552
4.646717	0.1	0.172947
4.648383	0.1	0.170683
4.650050	0.1	0.170670
4.651717	0.1	0.171671
4.653383	0.1	0.172798
4.655050	0.1	0.173566
4.656717	0.1	0.173566
4.658383	0.1	0.172560
4.660050	0.1	0.170828
4.661717	0.1	0.169487
4.663383	0.1	0.169827
4.665050	0.1	0.171936
4.666717	0.1	0.174008
4.668383	0.1	0.174069
4.670050	0.1	0.172257
4.671717	0.1	0.170050
4.673383	0.1	0.168006
4.675050	0.1	0.165780
4.676717	0.1	0.163391
4.678383	0.1	0.161459
4.680050	0.1	0.160583
4.681717	0.1	0.161007
4.683383	0.1	0.162581
4.685050	0.1	0.164448
4.686717	0.1	0.165394
4.688383	0.1	0.165263
4.690050	0.1	0.164695
4.691717	0.1	0.163601
4.693383	0.1	0.161775
4.695050	0.1	0.160104
4.696717	0.1	0.159452
4.698383	0.1	0.159219
4.700050	0.1	0.158246
4.701717	0.1	0.156318
4.703383	0.1	0.154520
4.705050	0.1	0.154637
4.706717	0.1	0.157738
4.708383	0.1	0.163214
4.710050	0.1	0.169282
4.711717	0.1	0.173640
4.713383	0.1	0.174306
4.715050	0.1	0.170777
4.716717	0.1	0.164406
4.718383	0.1	0.157366
4.720050	0.1	0.151130
4.721717	0.1	0.146143
4.723383	0.1	0.142595
4.725050	0.1	0.140769
4.726717	0.1	0.141356
4.728383	0.1	0.145123
4.730050	0.1	0.151889
4.731717	0.1	0.160662
4.733383	0.1	0.170013
4.735050	0.1	0.177934
4.736717	0.1	0.182739
4.738383	0.1	0.184258
4.740050	0.1	0.183657
4.741717	0.1	0.181817
4.743383	0.1	0.178432
4.745050	0.1	0.173328
4.746717	0.1	0.167284
4.748383	0.1	0.161235
4.750050	0.1	0.155708
4.751717	0.1	0.151070
4.753383	0.1	0.147717
4.755050	0.1	0.145831
4.756717	0.1	0.145356
4.758383	0.1	0.146418
4.760050	0.1	0.149123
4.761717	0.1	0.152555
4.763383	0.1	0.154600
4.765050	0.1	0.153598
4.766717	0.1	0.150008
4.768383	0.1	0.146329
4.770050	0.1	0.145561
4.771717	0.1	0.149193
4.773383	0.1	0.156327
4.775050	0.1	0.164313
4.776717	0.1	0.170222
4.778383	0.1	0.172867
4.780050	0.1	0.173715
4.781717	0.1	0.174884
4.783383	0.1	0.176649
4.785050	0.1	0.177515
4.786717	0.1	0.175973
4.788383	0.1	0.172085
4.790050	0.1	0.167489
4.791717	0.1	0.163955
4.793383	0.1	0.161934
4.795050	0.1	0.160453
4.796717	0.1	0.158059
4.798383	0.1	0.153892
4.800050	0.1	0.148416
4.801717	0.1	0.143196
4.803383	0.1	0.139708
4.805050	0.1	0.138506
4.806717	0.1	0.139386
4.808383	0.1	0.141705
4.810050	0.1	0.144998
4.811717	0.1	0.149366
4.813383	0.1	0.155000
4.815050	0.1	0.161352
4.816717	0.1	0.166683
4.818383	0.1	0.168970
4.820050	0.1	0.168155
4.821717	0.1	0.166805
4.823383	0.1	0.167345
4.825050	0.1	0.169226
4.826717	0.1	0.170232
4.828383	0.1	0.169412
4.830050	0.1	0.167484
4.831717	0.1	0.165538
4.833383	0.1	0.164197
4.835050	0.1	0.163536
4.836717	0.1	0.163070
4.838383	0.1	0.161855
4.840050	0.1	0.159545
4.841717	0.1	0.157030
4.843383	0.1	0.155065
4.845050	0.1	0.153640
4.846717	0.1	0.152867
4.848383	0.1	0.152979
4.850050	0.1	0.153640
4.851717	0.1	0.154274
4.853383	0.1	0.154609
4.855050	0.1	0.154595
4.856717	0.1	0.154348
4.858383	0.1	0.154222
4.860050	0.1	0.154120
4.861717	0.1	0.153244
4.863383	0.1	0.151051
4.865050	0.1	0.147782
4.866717	0.1	0.143847
4.868383	0.1	0.139242
4.870050	0.1	0.133966
4.871717	0.1	0.129314
4.873383	0.1	0.127945
4.875050	0.1	0.131642
4.876717	0.1	0.139112
4.878383	0.1	0.146618
4.880050	0.1	0.151210
4.881717	0.1	0.152620
4.883383	0.1	0.152136
4.885050	0.1	0.151196
4.886717	0.1	0.150837
4.888383	0.1	0.150986
4.890050	0.1	0.150758
4.891717	0.1	0.149696
4.893383	0.1	0.148285
4.895050	0.1	0.147233
4.896717	0.1	0.146832
4.898383	0.1	0.146893
4.900050	0.1	0.146972
4.901717	0.1	0.146786
4.903383	0.1	0.146595
4.905050	0.1	0.146856
4.906717	0.1	0.147433
4.908383	0.1	0.147540
4.910050	0.1	0.146781
4.911717	0.1	0.146143
4.913383	0.1	0.147326
4.915050	0.1	0.150744
4.916717	0.1	0.155135
4.918383	0.1	0.159619
4.920050	0.1	0.165068
4.921717	0.1	0.172220
4.923383	0.1	0.179401
4.925050	0.1	0.183745
4.926717	0.1	0.183918
4.928383	0.1	0.180784
4.930050	0.1	0.176588
4.931717	0.1	0.173748
4.933383	0.1	0.173487
4.935050	0.1	0.175484
4.936717	0.1	0.178642
4.938383	0.1	0.181934
4.940050	0.1	0.184760
4.941717	0.1	0.187024
4.943383	0.1	0.189189
4.945050	0.1	0.191792
4.946717	0.1	0.194889
4.948383	0.1	0.198474
4.950050	0.1	0.202763
4.951717	0.1	0.207904
4.953383	0.1	0.213934
4.955050	0.1	0.220672
4.956717	0.1	0.227601
4.958383	0.1	0.234009
4.960050	0.1	0.239606
4.961717	0.1	0.244877
4.963383	0.1	0.250279
4.965050	0.1	0.255438
4.966717	0.1	0.259741
4.968383	0.1	0.263914
4.970050	0.1	0.269692
4.971717	0.1	0.277231
4.973383	0.1	0.284771
4.975050	0.1	0.290819
4.976717	0.1	0.295183
4.978383	0.1	0.298922
4.980050	0.1	0.303257
4.981717	0.1	0.307625
4.983383	0.1	0.310116
4.985050	0.1	0.310312
4.986717	0.1	0.310061
4.988383	0.1	0.311369
4.990050	0.1	0.315085
4.991717	0.1	0.321097
4.993383	0.1	0.328831
4.995050	0.1	0.337861
4.996717	0.1	0.347891
4.998383	0.1	0.358177
5.000050	0.1	0.367668
5.001717	0.1	0.375956
5.003383	0.1	0.383682
5.005050	0.1	0.391603
5.006717	0.1	0.399435
5.008383	0.1	0.406047
5.010050	0.1	0.410988
5.011717	0.1	0.414965
5.013383	0.1	0.418755
5.015050	0.1	0.422848
5.016717	0.1	0.427747
5.018383	0.1	0.434001
5.020050	0.1	0.441857
5.021717	0.1	0.451175
5.023383	0.1	0.461815
5.025050	0.1	0.473051
5.026717	0.1	0.482700
5.028383	0.1	0.488572
5.030050	0.1	0.490863
5.031717	0.1	0.491911
5.033383	0.1	0.494197
5.035050	0.1	0.498989
5.036717	0.1	0.506081
5.038383	0.1	0.514556
5.040050	0.1	0.523478
5.041717	0.1	0.531753
5.043383	0.1	0.537797
5.045050	0.1	0.540498
5.046717	0.1	0.540596
5.048383	0.1	0.540647
5.050050	0.1	0.543343
5.051717	0.1	0.549797
5.053383	0.1	0.558672
5.055050	0.1	0.566780
5.056717	0.1	0.571324
5.058383	0.1	0.572130
5.060050	0.1	0.571231
5.061717	0.1	0.570766
5.063383	0.1	0.571781
5.065050	0.1	0.574216
5.066717	0.1	0.577332
5.068383	0.1	0.580442
5.070050	0.1	0.583590
5.071717	0.1	0.587497
5.073383	0.1	0.592563
5.075050	0.1	0.598263
5.076717	0.1	0.603492
5.078383	0.1	0.607292
5.080050	0.1	0.609411
5.081717	0.1	0.610352
5.083383	0.1	0.610971
5.085050	0.1	0.612168
5.086717	0.1	0.614403
5.088383	0.1	0.617183
5.090050	0.1	0.619530
5.091717	0.1	0.621337
5.093383	0.1	0.623721
5.095050	0.1	0.627702
5.096717	0.1	0.632880
5.098383	0.1	0.638007
5.100050	0.1	0.642315
5.101717	0.1	0.646007
5.103383	0.1	0.649891
5.105050	0.1	0.654766
5.106717	0.1	0.660373
5.108383	0.1	0.664867
5.110050	0.1	0.666338
5.111717	0.1	0.664848
5.113383	0.1	0.662594
5.115050	0.1	0.661830
5.116717	0.1	0.662780
5.118383	0.1	0.664177
5.120050	0.1	0.664997
5.121717	0.1	0.665146
5.123383	0.1	0.665630
5.125050	0.1	0.667535
5.126717	0.1	0.670799
5.128383	0.1	0.674506
5.130050	0.1	0.678245
5.131717	0.1	0.682389
5.133383	0.1	0.687023
5.135050	0.1	0.691651
5.136717	0.1	0.695912
5.138383	0.1	0.699717
5.140050	0.1	0.702785
5.141717	0.1	0.704685
5.143383	0.1	0.705267
5.145050	0.1	0.704909
5.146717	0.1	0.704629
5.148383	0.1	0.705519
5.150050	0.1	0.707749
5.151717	0.1	0.710906
5.153383	0.1	0.714744
5.155050	0.1	0.719097
5.156717	0.1	0.723652
5.158383	0.1	0.728341
5.160050	0.1	0.733323
5.161717	0.1	0.737892
5.163383	0.1	0.740327
5.165050	0.1	0.740103
5.166717	0.1	0.739130
5.168383	0.1	0.739889
5.170050	0.1	0.743410
5.171717	0.1	0.749426
5.173383	0.1	0.757431
5.175050	0.1	0.766693
5.176717	0.1	0.775573
5.178383	0.1	0.781803
5.180050	0.1	0.784430
5.181717	0.1	0.785273
5.183383	0.1	0.787382
5.185050	0.1	0.792290
5.186717	0.1	0.799238
5.188383	0.1	0.806837
5.190050	0.1	0.814763
5.191717	0.1	0.822959
5.193383	0.1	0.830484
5.195050	0.1	0.836458
5.196717	0.1	0.840821
5.198383	0.1	0.844076
5.200050	0.1	0.847229
5.201717	0.1	0.851355
5.203383	0.1	0.856617
5.205050	0.1	0.861958
5.206717	0.1	0.866349
5.208383	0.1	0.870144
5.210050	0.1	0.874391
5.211717	0.1	0.879709
5.213383	0.1	0.886377
5.215050	0.1	0.894470
5.216717	0.1	0.903867
5.218383	0.1	0.914200
5.220050	0.1	0.924338
5.221717	0.1	0.932738
5.223383	0.1	0.939192
5.225050	0.1	0.945204
5.226717	0.1	0.951714
5.228383	0.1	0.957791
5.230050	0.1	0.962182
5.231717	0.1	0.965050
5.233383	0.1	0.967663
5.235050	0.1	0.970885
5.236717	0.1	0.974564
5.238383	0.1	0.978019
5.240050	0.1	0.980697
5.241717	0.1	0.982792
5.243383	0.1	0.985032
5.245050	0.1	0.987728
5.246717	0.1	0.990438
5.248383	0.1	0.992869
5.250050	0.1	0.995640
5.251717	0.1	0.999006
5.253383	0.1	1.001996
5.255050	0.1	1.003752
5.256717	0.1	1.004380
5.258383	0.1	1.004189
5.260050	0.1	1.003514
5.261717	0.1	1.003402
5.263383	0.1	1.005162
5.265050	0.1	1.008501
5.266717	0.1	1.011514
5.268383	0.1	1.012990
5.270050	0.1	1.013745
5.271717	0.1	1.015780
5.273383	0.1	1.020115
5.275050	0.1	1.025614
5.276717	0.1	1.030350
5.278383	0.1	1.033023
5.280050	0.1	1.033316
5.281717	0.1	1.032404
5.283383	0.1	1.032408
5.285050	0.1	1.034294
5.286717	0.1	1.037018
5.288383	0.1	1.039151
5.290050	0.1	1.040064
5.291717	0.1	1.039417
5.293383	0.1	1.036935
5.295050	0.1	1.032823
5.296717	0.1	1.027635
5.298383	0.1	1.022229
5.300050	0.1	1.018033
5.301717	0.1	1.016478
5.303383	0.1	1.017586
5.305050	0.1	1.019314
5.306717	0.1	1.018890
5.308383	0.1	1.014965
5.310050	0.1	1.008720
5.311717	0.1	1.003514
5.313383	0.1	1.002862
5.315050	0.1	1.007663
5.316717	0.1	1.015170
5.318383	0.1	1.021293
5.320050	0.1	1.023635
5.321717	0.1	1.022290
5.323383	0.1	1.018452
5.325050	0.1	1.013018
5.326717	0.1	1.007058
5.328383	0.1	1.002625
5.330050	0.1	1.001540
5.331717	0.1	1.004064
5.333383	0.1	1.009256
5.335050	0.1	1.015607
5.336717	0.1	1.021135
5.338383	0.1	1.024459
5.340050	0.1	1.025540
5.341717	0.1	1.024418
5.343383	0.1	1.021121
5.345050	0.1	1.017228
5.346717	0.1	1.015272
5.348383	0.1	1.016180
5.350050	0.1	1.018276
5.351717	0.1	1.019100
5.353383	0.1	1.017777
5.355050	0.1	1.015095
5.356717	0.1	1.012105
5.358383	0.1	1.009176
5.360050	0.1	1.005735
5.361717	0.1	1.001242
5.363383	0.1	0.996431
5.365050	0.1	0.992869
5.366717	0.1	0.991658
5.368383	0.1	0.992585
5.370050	0.1	0.994075
5.371717	0.1	0.994471
5.373383	0.1	0.993339
5.375050	0.1	0.991677
5.376717	0.1	0.991151
5.378383	0.1	0.992692
5.380050	0.1	0.995789
5.381717	0.1	0.999277
5.383383	0.1	1.002359
5.385050	0.1	1.004827
5.386717	0.1	1.007202
5.388383	0.1	1.010587
5.390050	0.1	1.015142
5.391717	0.1	1.019151
5.393383	0.1	1.020506
5.395050	0.1	1.018797
5.396717	0.1	1.015300
5.398383	0.1	1.011170
5.400050	0.1	1.006820
5.401717	0.1	1.002401
5.403383	0.1	0.997465
5.405050	0.1	0.991505
5.406717	0.1	0.985595
5.408383	0.1	0.981949
5.410050	0.1	0.981791
5.411717	0.1	0.984482
5.413383	0.1	0.988068
5.415050	0.1	0.990652
5.416717	0.1	0.991710
5.418383	0.1	0.991658
5.420050	0.1	0.990210
5.421717	0.1	0.987118
5.423383	0.1	0.983980
5.425050	0.1	0.982657
5.426717	0.1	0.982471
5.428383	0.1	0.980906
5.430050	0.1	0.976440
5.431717	0.1	0.970005
5.433383	0.1	0.964142
5.435050	0.1	0.960366
5.436717	0.1	0.957674
5.438383	0.1	0.954568
5.440050	0.1	0.951611
5.441717	0.1	0.950759
5.443383	0.1	0.952538
5.445050	0.1	0.955635
5.446717	0.1	0.958671
5.448383	0.1	0.960785
5.450050	0.1	0.961372
5.451717	0.1	0.960683
5.453383	0.1	0.960133
5.455050	0.1	0.961237
5.456717	0.1	0.964031
5.458383	0.1	0.967160
5.460050	0.1	0.968948
5.461717	0.1	0.968059
5.463383	0.1	0.964031
5.465050	0.1	0.958140
5.466717	0.1	0.953134
5.468383	0.1	0.950922
5.470050	0.1	0.950904
5.471717	0.1	0.951258
5.473383	0.1	0.951118
5.475050	0.1	0.951085
5.476717	0.1	0.952045
5.478383	0.1	0.954079
5.480050	0.1	0.956957
5.481717	0.1	0.960608
5.483383	0.1	0.964552
5.485050	0.1	0.967509
5.486717	0.1	0.967975
5.488383	0.1	0.965223
5.490050	0.1	0.959965
5.491717	0.1	0.953958
5.493383	0.1	0.948501
5.495050	0.1	0.943639
5.496717	0.1	0.939104
5.498383	0.1	0.935094
5.500050	0.1	0.931667
5.501717	0.1	0.928650
5.503383	0.1	0.926037
5.505050	0.1	0.923532
5.506717	0.1	0.920235
5.508383	0.1	0.916040
5.510050	0.1	0.912594
5.511717	0.1	0.911844
5.513383	0.1	0.913856
5.515050	0.1	0.917194
5.516717	0.1	0.920729
5.518383	0.1	0.924296
5.520050	0.1	0.928110
5.521717	0.1	0.931867
5.523383	0.1	0.934652
5.525050	0.1	0.935770
5.526717	0.1	0.935351
5.528383	0.1	0.934252
5.530050	0.1	0.933688
5.531717	0.1	0.934545
5.533383	0.1	0.936803
5.535050	0.1	0.939681
5.536717	0.1	0.942172
5.538383	0.1	0.943509
5.540050	0.1	0.943458
5.541717	0.1	0.942121
5.543383	0.1	0.939569
5.545050	0.1	0.935877
5.546717	0.1	0.931704
5.548383	0.1	0.928249
5.550050	0.1	0.926019
5.551717	0.1	0.924258
5.553383	0.1	0.921581
5.555050	0.1	0.916924
5.556717	0.1	0.910186
5.558383	0.1	0.902098
5.560050	0.1	0.893669
5.561717	0.1	0.885855
5.563383	0.1	0.879690
5.565050	0.1	0.876375
5.566717	0.1	0.876463
5.568383	0.1	0.879178
5.570050	0.1	0.883322
5.571717	0.1	0.888268
5.573383	0.1	0.893730
5.575050	0.1	0.899103
5.576717	0.1	0.903150
5.578383	0.1	0.904603
5.580050	0.1	0.903555
5.581717	0.1	0.901581
5.583383	0.1	0.900007
5.585050	0.1	0.899034
5.586717	0.1	0.898275
5.588383	0.1	0.897185
5.590050	0.1	0.895853
5.591717	0.1	0.895211
5.593383	0.1	0.895546
5.595050	0.1	0.895537
5.596717	0.1	0.893502
5.598383	0.1	0.889315
5.600050	0.1	0.884323
5.601717	0.1	0.880142
5.603383	0.1	0.877604
5.605050	0.1	0.875834
5.606717	0.1	0.872775
5.608383	0.1	0.867485
5.610050	0.1	0.861464
5.611717	0.1	0.857427
5.613383	0.1	0.856807
5.615050	0.1	0.858721
5.616717	0.1	0.861413
5.618383	0.1	0.863895
5.620050	0.1	0.865809
5.621717	0.1	0.866866
5.623383	0.1	0.866661
5.625050	0.1	0.864947
5.626717	0.1	0.862628
5.628383	0.1	0.861264
5.630050	0.1	0.860854
5.631717	0.1	0.859336
5.633383	0.1	0.854912
5.635050	0.1	0.848542
5.636717	0.1	0.843015
5.638383	0.1	0.839569
5.640050	0.1	0.837324
5.641717	0.1	0.835275
5.643383	0.1	0.832984
5.645050	0.1	0.830190
5.646717	0.1	0.826661
5.648383	0.1	0.822595
5.650050	0.1	0.818875
5.651717	0.1	0.816160
5.653383	0.1	0.814153
5.655050	0.1	0.812011
5.656717	0.1	0.809259
5.658383	0.1	0.806563
5.660050	0.1	0.805235
5.661717	0.1	0.805631
5.663383	0.1	0.806786
5.665050	0.1	0.807261
5.666717	0.1	0.806004
5.668383	0.1	0.802740
5.670050	0.1	0.797985
5.671717	0.1	0.792639
5.673383	0.1	0.787661
5.675050	0.1	0.784039
5.676717	0.1	0.782940
5.678383	0.1	0.785105
5.680050	0.1	0.789403
5.681717	0.1	0.793240
5.683383	0.1	0.794837
5.685050	0.1	0.794325
5.686717	0.1	0.792812
5.688383	0.1	0.790777
5.690050	0.1	0.787675
5.691717	0.1	0.783801
5.693383	0.1	0.780970
5.695050	0.1	0.780080
5.696717	0.1	0.779312
5.698383	0.1	0.775582
5.700050	0.1	0.767531
5.701717	0.1	0.756835
5.703383	0.1	0.746790
5.705050	0.1	0.740024
5.706717	0.1	0.737063
5.708383	0.1	0.736332
5.710050	0.1	0.735619
5.711717	0.1	0.733826
5.713383	0.1	0.731172
5.715050	0.1	0.727954
5.716717	0.1	0.723968
5.718383	0.1	0.719465
5.720050	0.1	0.715661
5.721717	0.1	0.713598
5.723383	0.1	0.713118
5.725050	0.1	0.713239
5.726717	0.1	0.712983
5.728383	0.1	0.711787
5.730050	0.1	0.709477
5.731717	0.1	0.706180
5.733383	0.1	0.702371
5.735050	0.1	0.698352
5.736717	0.1	0.693803
5.738383	0.1	0.688271
5.740050	0.1	0.681863
5.741717	0.1	0.675437
5.743383	0.1	0.670571
5.745050	0.1	0.668932
5.746717	0.1	0.670366
5.748383	0.1	0.672550
5.750050	0.1	0.673290
5.751717	0.1	0.671577
5.753383	0.1	0.667316
5.755050	0.1	0.662073
5.756717	0.1	0.658315
5.758383	0.1	0.656578
5.760050	0.1	0.655092
5.761717	0.1	0.652522
5.763383	0.1	0.649206
5.765050	0.1	0.646138
5.766717	0.1	0.644028
5.768383	0.1	0.642492
5.770050	0.1	0.639884
5.771717	0.1	0.635046
5.773383	0.1	0.628987
5.775050	0.1	0.624019
5.776717	0.1	0.621174
5.778383	0.1	0.619241
5.780050	0.1	0.616251
5.781717	0.1	0.611176
5.783383	0.1	0.604498
5.785050	0.1	0.597709
5.786717	0.1	0.592102
5.788383	0.1	0.588167
5.790050	0.1	0.586202
5.791717	0.1	0.586705
5.793383	0.1	0.589346
5.795050	0.1	0.592596
5.796717	0.1	0.594947
5.798383	0.1	0.595143
5.800050	0.1	0.592391
5.801717	0.1	0.587651
5.803383	0.1	0.583283
5.805050	0.1	0.580898
5.806717	0.1	0.580573
5.808383	0.1	0.581620
5.810050	0.1	0.583162
5.811717	0.1	0.584172
5.813383	0.1	0.583376
5.815050	0.1	0.580037
5.816717	0.1	0.575064
5.818383	0.1	0.570156
5.820050	0.1	0.566277
5.821717	0.1	0.563962
5.823383	0.1	0.563595
5.825050	0.1	0.564721
5.826717	0.1	0.566142
5.828383	0.1	0.566058
5.830050	0.1	0.562631
5.831717	0.1	0.555571
5.833383	0.1	0.546454
5.835050	0.1	0.537494
5.836717	0.1	0.530672
5.838383	0.1	0.526947
5.840050	0.1	0.525624
5.841717	0.1	0.525215
5.843383	0.1	0.524898
5.845050	0.1	0.524577
5.846717	0.1	0.524335
5.848383	0.1	0.524190
5.850050	0.1	0.523399
5.851717	0.1	0.520772
5.853383	0.1	0.516600
5.855050	0.1	0.512670
5.856717	0.1	0.510304
5.858383	0.1	0.509494
5.860050	0.1	0.509522
5.861717	0.1	0.510146
5.863383	0.1	0.512144
5.865050	0.1	0.515915
5.866717	0.1	0.520120
5.868383	0.1	0.522793
5.870050	0.1	0.523445
5.871717	0.1	0.523007
5.873383	0.1	0.522304
5.875050	0.1	0.521461
5.876717	0.1	0.519836
5.878383	0.1	0.516172
5.880050	0.1	0.510262
5.881717	0.1	0.503617
5.883383	0.1	0.497559
5.885050	0.1	0.492209
5.886717	0.1	0.487501
5.888383	0.1	0.483915
5.890050	0.1	0.481964
5.891717	0.1	0.481494
5.893383	0.1	0.482094
5.895050	0.1	0.483752
5.896717	0.1	0.486597
5.898383	0.1	0.490472
5.900050	0.1	0.494700
5.901717	0.1	0.498160
5.903383	0.1	0.499669
5.905050	0.1	0.498337
5.906717	0.1	0.494071
5.908383	0.1	0.487845
5.910050	0.1	0.481121
5.911717	0.1	0.475259
5.913383	0.1	0.471054
5.915050	0.1	0.468404
5.916717	0.1	0.466835
5.918383	0.1	0.465955
5.920050	0.1	0.464781
5.921717	0.1	0.461750
5.923383	0.1	0.456129
5.925050	0.1	0.448613
5.926717	0.1	0.440804
5.928383	0.1	0.434574
5.930050	0.1	0.430886
5.931717	0.1	0.429009
5.933383	0.1	0.427519
5.935050	0.1	0.425703
5.936717	0.1	0.423924
5.938383	0.1	0.423249
5.940050	0.1	0.424320
5.941717	0.1	0.426220
5.943383	0.1	0.427286
5.945050	0.1	0.426839
5.946717	0.1	0.425363
5.948383	0.1	0.423556
5.950050	0.1	0.421964
5.951717	0.1	0.421009
5.953383	0.1	0.420562
5.955050	0.1	0.419542
5.956717	0.1	0.416557
5.958383	0.1	0.411309
5.960050	0.1	0.405493
5.961717	0.1	0.401554
5.963383	0.1	0.399877
5.965050	0.1	0.398019
5.966717	0.1	0.393419
5.968383	0.1	0.385763
5.970050	0.1	0.376399
5.971717	0.1	0.367160
5.973383	0.1	0.360422
5.975050	0.1	0.357917
5.976717	0.1	0.358834
5.978383	0.1	0.360813
5.980050	0.1	0.362098
5.981717	0.1	0.361837
5.983383	0.1	0.359719
5.985050	0.1	0.355956
5.986717	0.1	0.351211
5.988383	0.1	0.346238
5.990050	0.1	0.341549
5.991717	0.1	0.337451
5.993383	0.1	0.334359
5.995050	0.1	0.332757
5.996717	0.1	0.332505
5.998383	0.1	0.332524
6.000050	0.1	0.331430
6.001717	0.1	0.328533
6.003383	0.1	0.324580
6.005050	0.1	0.321227
6.006717	0.1	0.319788
6.008383	0.1	0.320533
6.010050	0.1	0.322564
6.011717	0.1	0.324552
6.013383	0.1	0.325730
6.015050	0.1	0.325809
6.016717	0.1	0.324314
6.018383	0.1	0.320552
6.020050	0.1	0.314587
6.021717	0.1	0.307742
6.023383	0.1	0.301464
6.025050	0.1	0.296133
6.026717	0.1	0.291201
6.028383	0.1	0.286247
6.030050	0.1	0.281874
6.031717	0.1	0.279634
6.033383	0.1	0.280659
6.035050	0.1	0.284347
6.036717	0.1	0.288603
6.038383	0.1	0.291048
6.040050	0.1	0.290456
6.041717	0.1	0.287704
6.043383	0.1	0.284705
6.045050	0.1	0.282298
6.046717	0.1	0.279946
6.048383	0.1	0.277036
6.050050	0.1	0.273548
6.051717	0.1	0.269855
6.053383	0.1	0.266619
6.055050	0.1	0.264286
6.056717	0.1	0.262284
6.058383	0.1	0.259378
6.060050	0.1	0.255010
6.061717	0.1	0.249678
6.063383	0.1	0.244235
6.065050	0.1	0.239285
6.066717	0.1	0.235145
6.068383	0.1	0.232076
6.070050	0.1	0.229827
6.071717	0.1	0.227187
6.073383	0.1	0.223033
6.075050	0.1	0.217957
6.076717	0.1	0.214204
6.078383	0.1	0.213836
6.080050	0.1	0.216668
6.081717	0.1	0.220281
6.083383	0.1	0.222530
6.085050	0.1	0.223382
6.086717	0.1	0.223988
6.088383	0.1	0.224905
6.090050	0.1	0.225771
6.091717	0.1	0.226209
6.093383	0.1	0.226381
6.095050	0.1	0.226572
6.096717	0.1	0.226875
6.098383	0.1	0.227434
6.100050	0.1	0.228258
6.101717	0.1	0.229068
6.103383	0.1	0.229464
6.105050	0.1	0.229012
6.106717	0.1	0.227969
6.108383	0.1	0.227266
6.110050	0.1	0.226866
6.111717	0.1	0.225506
6.113383	0.1	0.222209
6.115050	0.1	0.217110
6.116717	0.1	0.211261
6.118383	0.1	0.205846
6.120050	0.1	0.201231
6.121717	0.1	0.196835
6.123383	0.1	0.191964
6.125050	0.1	0.186940
6.126717	0.1	0.183266
6.128383	0.1	0.181939
6.130050	0.1	0.182074
6.131717	0.1	0.182032
6.133383	0.1	0.180900
6.135050	0.1	0.178707
6.136717	0.1	0.176341
6.138383	0.1	0.175554
6.140050	0.1	0.177710
6.141717	0.1	0.182181
6.143383	0.1	0.186637
6.145050	0.1	0.189110
6.146717	0.1	0.189836
6.148383	0.1	0.190237
6.150050	0.1	0.190330
6.151717	0.1	0.189040
6.153383	0.1	0.186358
6.155050	0.1	0.183228
6.156717	0.1	0.180188
6.158383	0.1	0.177547
6.160050	0.1	0.175885
6.161717	0.1	0.175252
6.163383	0.1	0.174665
6.165050	0.1	0.172737
6.166717	0.1	0.168956
6.168383	0.1	0.164411
6.170050	0.1	0.161002
6.171717	0.1	0.159713
6.173383	0.1	0.159955
6.175050	0.1	0.160900
6.176717	0.1	0.161962
6.178383	0.1	0.161761
6.180050	0.1	0.158730
6.181717	0.1	0.153123
6.183383	0.1	0.146870
6.185050	0.1	0.141496
6.186717	0.1	0.137156
6.188383	0.1	0.133747
6.190050	0.1	0.131871
6.191717	0.1	0.131796
6.193383	0.1	0.132662
6.195050	0.1	0.133561
6.196717	0.1	0.134460
6.198383	0.1	0.135885
6.200050	0.1	0.138395
6.201717	0.1	0.141999
6.203383	0.1	0.145603
6.205050	0.1	0.147303
6.206717	0.1	0.145813
6.208383	0.1	0.141500
6.210050	0.1	0.135982
6.211717	0.1	0.130986
6.213383	0.1	0.127312
6.215050	0.1	0.124550
6.216717	0.1	0.121999
6.218383	0.1	0.119712
6.220050	0.1	0.118199
6.221717	0.1	0.117905
6.223383	0.1	0.119735
6.225050	0.1	0.124401
6.226717	0.1	0.130842
6.228383	0.1	0.136560
6.230050	0.1	0.139843
6.231717	0.1	0.140718
6.233383	0.1	0.139978
6.235050	0.1	0.138241
6.236717	0.1	0.136252
6.238383	0.1	0.135168
6.240050	0.1	0.135931
6.241717	0.1	0.138422
6.243383	0.1	0.141407
6.245050	0.1	0.143410
6.246717	0.1	0.143712
6.248383	0.1	0.142413
6.250050	0.1	0.139670
6.251717	0.1	0.135428
6.253383	0.1	0.129878
6.255050	0.1	0.123768
6.256717	0.1	0.118227
6.258383	0.1	0.114422
6.260050	0.1	0.113533
6.261717	0.1	0.116369
6.263383	0.1	0.122283
6.265050	0.1	0.129314
6.266717	0.1	0.136173
6.268383	0.1	0.142627
6.270050	0.1	0.147815
6.271717	0.1	0.150171
6.273383	0.1	0.149263
6.275050	0.1	0.146227
6.276717	0.1	0.142027
6.278383	0.1	0.136592
6.280050	0.1	0.130287
6.281717	0.1	0.124546
6.283383	0.1	0.120769
6.285050	0.1	0.119233
6.286717	0.1	0.119223
6.288383	0.1	0.120294
6.290050	0.1	0.122413
6.291717	0.1	0.124732
6.293383	0.1	0.126013
6.295050	0.1	0.125873
6.296717	0.1	0.124788
6.298383	0.1	0.123573
6.300050	0.1	0.122772
6.301717	0.1	0.122637
6.303383	0.1	0.123903
6.305050	0.1	0.127130
6.306717	0.1	0.131521
6.308383	0.1	0.135680
6.310050	0.1	0.138478
6.311717	0.1	0.138492
6.313383	0.1	0.134753
6.315050	0.1	0.128564
6.316717	0.1	0.122571
6.318383	0.1	0.118408
6.320050	0.1	0.116220
6.321717	0.1	0.115633
6.323383	0.1	0.116909
6.325050	0.1	0.120709
6.326717	0.1	0.126683
6.328383	0.1	0.133361
6.330050	0.1	0.139643
6.331717	0.1	0.145291
6.333383	0.1	0.150166
6.335050	0.1	0.154036
6.336717	0.1	0.156974
6.338383	0.1	0.159489
6.340050	0.1	0.162306
6.341717	0.1	0.165836
6.343383	0.1	0.169426
6.345050	0.1	0.171657
6.346717	0.1	0.171280
6.348383	0.1	0.167340
6.350050	0.1	0.160006
6.351717	0.1	0.151107
6.353383	0.1	0.142246
6.355050	0.1	0.134180
6.356717	0.1	0.128481
6.358383	0.1	0.127018
6.360050	0.1	0.129631
6.361717	0.1	0.134101
6.363383	0.1	0.137952
6.365050	0.1	0.139852
6.366717	0.1	0.140290
6.368383	0.1	0.140946
6.370050	0.1	0.142762
6.371717	0.1	0.145128
6.373383	0.1	0.147019
6.375050	0.1	0.148048
6.376717	0.1	0.148159
6.378383	0.1	0.146986
6.380050	0.1	0.144015
6.381717	0.1	0.139638
6.383383	0.1	0.135079
6.385050	0.1	0.131540
6.386717	0.1	0.130404
6.388383	0.1	0.132984
6.390050	0.1	0.139484
6.391717	0.1	0.148569
6.393383	0.1	0.158059
6.395050	0.1	0.166185
6.396717	0.1	0.172406
6.398383	0.1	0.177040
6.400050	0.1	0.180351
6.401717	0.1	0.182381
6.403383	0.1	0.182982
6.405050	0.1	0.181771
6.406717	0.1	0.178930
6.408383	0.1	0.175363
6.410050	0.1	0.171149
6.411717	0.1	0.165161
6.413383	0.1	0.157114
6.415050	0.1	0.149114
6.416717	0.1	0.144234
6.418383	0.1	0.143819
6.420050	0.1	0.146432
6.421717	0.1	0.149580
6.423383	0.1	0.152355
6.425050	0.1	0.155657
6.426717	0.1	0.159666
6.428383	0.1	0.162441
6.430050	0.1	0.162064
6.431717	0.1	0.159140
6.433383	0.1	0.156076
6.435050	0.1	0.154898
6.436717	0.1	0.156322
6.438383	0.1	0.159442
6.440050	0.1	0.162125
6.441717	0.1	0.162828
6.443383	0.1	0.161920
6.445050	0.1	0.160979
6.446717	0.1	0.161226
6.448383	0.1	0.162576
6.450050	0.1	0.164267
6.451717	0.1	0.165519
6.453383	0.1	0.165617
6.455050	0.1	0.164341
6.456717	0.1	0.162534
6.458383	0.1	0.161696
6.460050	0.1	0.162898
6.461717	0.1	0.166022
6.463383	0.1	0.170050
6.465050	0.1	0.174078
6.466717	0.1	0.178018
6.468383	0.1	0.182074
6.470050	0.1	0.185762
6.471717	0.1	0.187811
6.473383	0.1	0.186916
6.475050	0.1	0.182986
6.476717	0.1	0.177836
6.478383	0.1	0.173915
6.480050	0.1	0.171801
6.481717	0.1	0.169864
6.483383	0.1	0.167144
6.485050	0.1	0.164839
6.486717	0.1	0.164579
6.488383	0.1	0.166954
6.490050	0.1	0.171866
6.491717	0.1	0.178744
6.493383	0.1	0.186008
6.495050	0.1	0.191494
6.496717	0.1	0.194116
6.498383	0.1	0.194479
6.500050	0.1	0.193999
6.501717	0.1	0.193487
6.503383	0.1	0.192537
6.505050	0.1	0.190656
6.506717	0.1	0.188244
6.508383	0.1	0.185608
6.510050	0.1	0.182372
6.511717	0.1	0.178861
6.513383	0.1	0.176602
6.515050	0.1	0.176560
6.516717	0.1	0.177985
6.518383	0.1	0.179447
6.520050	0.1	0.180434
6.521717	0.1	0.181221
6.523383	0.1	0.182120
6.525050	0.1	0.183429
6.526717	0.1	0.185254
6.528383	0.1	0.187131
6.530050	0.1	0.188462
6.531717	0.1	0.189324
6.533383	0.1	0.190572
6.535050	0.1	0.192844
6.536717	0.1	0.195638
6.538383	0.1	0.197901
6.540050	0.1	0.199466
6.541717	0.1	0.201343
6.543383	0.1	0.204151
6.545050	0.1	0.206730
6.546717	0.1	0.207205
6.548383	0.1	0.204947
6.550050	0.1	0.200877
6.551717	0.1	0.196770
6.553383	0.1	0.194344
6.555050	0.1	0.194297
6.556717	0.1	0.196239
6.558383	0.1	0.199312
6.560050	0.1	0.202521
6.561717	0.1	0.205217
6.563383	0.1	0.207201
6.565050	0.1	0.208449
6.566717	0.1	0.209315
6.568383	0.1	0.210148
6.570050	0.1	0.210442
6.571717	0.1	0.209757
6.573383	0.1	0.209007
6.575050	0.1	0.209431
6.576717	0.1	0.211196
6.578383	0.1	0.213888
6.580050	0.1	0.217212
6.581717	0.1	0.220872
6.583383	0.1	0.224318
6.585050	0.1	0.227089
6.586717	0.1	0.229515
6.588383	0.1	0.232430
6.590050	0.1	0.235867
6.591717	0.1	0.238838
6.593383	0.1	0.240742
6.595050	0.1	0.241795
6.596717	0.1	0.241613
6.598383	0.1	0.239420
6.600050	0.1	0.236151
6.601717	0.1	0.234400
6.603383	0.1	0.236025
6.605050	0.1	0.240710
6.606717	0.1	0.246763
6.608383	0.1	0.252696
6.610050	0.1	0.257702
6.611717	0.1	0.261199
6.613383	0.1	0.262838
6.615050	0.1	0.262903
6.616717	0.1	0.262368
6.618383	0.1	0.262526
6.620050	0.1	0.264142
6.621717	0.1	0.266735
6.623383	0.1	0.269143
6.625050	0.1	0.270521
6.626717	0.1	0.270959
6.628383	0.1	0.271294
6.630050	0.1	0.272039
6.631717	0.1	0.272603
6.633383	0.1	0.272118
6.635050	0.1	0.270875
6.636717	0.1	0.270349
6.638383	0.1	0.271779
6.640050	0.1	0.274847
6.641717	0.1	0.277986
6.643383	0.1	0.279890
6.645050	0.1	0.280645
6.646717	0.1	0.281269
6.648383	0.1	0.282051
6.650050	0.1	0.282130
6.651717	0.1	0.281078
6.653383	0.1	0.279238
6.655050	0.1	0.276743
6.656717	0.1	0.274163
6.658383	0.1	0.273273
6.660050	0.1	0.275727
6.661717	0.1	0.281832
6.663383	0.1	0.290964
6.665050	0.1	0.301711
6.666717	0.1	0.311499
6.668383	0.1	0.318028
6.670050	0.1	0.320985
6.671717	0.1	0.321204
6.673383	0.1	0.319583
6.675050	0.1	0.317614
6.676717	0.1	0.316836
6.678383	0.1	0.317092
6.680050	0.1	0.316566
6.681717	0.1	0.313786
6.683383	0.1	0.309390
6.685050	0.1	0.305711
6.686717	0.1	0.304701
6.688383	0.1	0.306848
6.690050	0.1	0.311411
6.691717	0.1	0.316836
6.693383	0.1	0.321162
6.695050	0.1	0.322829
6.696717	0.1	0.321702
6.698383	0.1	0.319066
6.700050	0.1	0.315956
6.701717	0.1	0.312077
6.703383	0.1	0.306722
6.705050	0.1	0.300049
6.706717	0.1	0.293246
6.708383	0.1	0.287653
6.710050	0.1	0.283998
6.711717	0.1	0.282526
6.713383	0.1	0.283034
6.715050	0.1	0.284640
6.716717	0.1	0.286032
6.718383	0.1	0.286479
6.720050	0.1	0.286479
6.721717	0.1	0.287043
6.723383	0.1	0.288533
6.725050	0.1	0.290847
6.726717	0.1	0.294433
6.728383	0.1	0.299891
6.730050	0.1	0.306210
6.731717	0.1	0.311206
6.733383	0.1	0.314014
6.735050	0.1	0.315146
6.736717	0.1	0.314745
6.738383	0.1	0.312594
6.740050	0.1	0.309087
6.741717	0.1	0.304831
6.743383	0.1	0.300235
6.745050	0.1	0.296077
6.746717	0.1	0.293609
6.748383	0.1	0.293702
6.750050	0.1	0.295979
6.751717	0.1	0.298945
6.753383	0.1	0.300878
6.755050	0.1	0.300570
6.756717	0.1	0.298060
6.758383	0.1	0.294968
6.760050	0.1	0.293395
6.761717	0.1	0.294587
6.763383	0.1	0.298172
6.765050	0.1	0.301800
6.766717	0.1	0.303071
6.768383	0.1	0.302652
6.770050	0.1	0.302917
6.771717	0.1	0.303974
6.773383	0.1	0.304398
6.775050	0.1	0.304226
6.776717	0.1	0.304934
6.778383	0.1	0.307416
6.780050	0.1	0.310605
6.781717	0.1	0.312445
6.783383	0.1	0.311746
6.785050	0.1	0.308366
6.786717	0.1	0.303201
6.788383	0.1	0.298293
6.790050	0.1	0.295225
6.791717	0.1	0.293860
6.793383	0.1	0.293031
6.795050	0.1	0.291858
6.796717	0.1	0.290419
6.798383	0.1	0.289408
6.800050	0.1	0.289325
6.801717	0.1	0.289944
6.803383	0.1	0.290521
6.805050	0.1	0.290731
6.806717	0.1	0.291257
6.808383	0.1	0.292882
6.810050	0.1	0.295113
6.811717	0.1	0.296663
6.813383	0.1	0.297558
6.815050	0.1	0.299262
6.816717	0.1	0.302172
6.818383	0.1	0.304603
6.820050	0.1	0.304938
6.821717	0.1	0.303648
6.823383	0.1	0.302079
6.825050	0.1	0.300198
6.826717	0.1	0.296426
6.828383	0.1	0.289227
6.830050	0.1	0.279122
6.831717	0.1	0.269013
6.833383	0.1	0.262205
6.835050	0.1	0.260300
6.836717	0.1	0.262652
6.838383	0.1	0.267280
6.840050	0.1	0.271997
6.841717	0.1	0.275560
6.843383	0.1	0.278777
6.845050	0.1	0.283173
6.846717	0.1	0.288156
6.848383	0.1	0.290996
6.850050	0.1	0.289534
6.851717	0.1	0.284021
6.853383	0.1	0.276524
6.855050	0.1	0.269567
6.856717	0.1	0.265059
6.858383	0.1	0.263723
6.860050	0.1	0.265343
6.861717	0.1	0.269264
6.863383	0.1	0.274400
6.865050	0.1	0.279797
6.866717	0.1	0.285003
6.868383	0.1	0.289325
6.870050	0.1	0.291588
6.871717	0.1	0.291583
6.873383	0.1	0.290652
6.875050	0.1	0.289865
6.876717	0.1	0.288738
6.878383	0.1	0.286330
6.880050	0.1	0.282796
6.881717	0.1	0.279765
6.883383	0.1	0.278829
6.885050	0.1	0.279634
6.886717	0.1	0.280826
6.888383	0.1	0.282247
6.890050	0.1	0.284910
6.891717	0.1	0.289110
6.893383	0.1	0.293260
6.895050	0.1	0.295052
6.896717	0.1	0.293674
6.898383	0.1	0.290023
6.900050	0.1	0.285013
6.901717	0.1	0.279057
6.903383	0.1	0.273050
6.905050	0.1	0.268971
6.906717	0.1	0.268747
6.908383	0.1	0.272547
6.910050	0.1	0.278582
6.911717	0.1	0.284356
6.913383	0.1	0.287816
6.915050	0.1	0.288053
6.916717	0.1	0.285343
6.918383	0.1	0.280589
6.920050	0.1	0.274698
6.921717	0.1	0.268696
6.923383	0.1	0.263453
6.925050	0.1	0.259071
6.926717	0.1	0.255187
6.928383	0.1	0.251774
6.930050	0.1	0.249217
6.931717	0.1	0.248142
6.933383	0.1	0.249031
6.935050	0.1	0.251601
6.936717	0.1	0.254745
6.938383	0.1	0.257515
6.940050	0.1	0.259662
6.941717	0.1	0.260929
6.943383	0.1	0.260649
6.945050	0.1	0.258642
6.946717	0.1	0.256058
6.948383	0.1	0.254801
6.950050	0.1	0.255951
6.951717	0.1	0.259113
6.953383	0.1	0.262833
6.955050	0.1	0.265050
6.956717	0.1	0.264188
6.958383	0.1	0.260305
6.960050	0.1	0.254614
6.961717	0.1	0.248780
6.963383	0.1	0.245189
6.965050	0.1	0.245972
6.966717	0.1	0.250940
6.968383	0.1	0.257632
6.970050	0.1	0.263033
6.971717	0.1	0.264910
6.973383	0.1	0.262666
6.975050	0.1	0.257855
6.976717	0.1	0.253543
6.978383	0.1	0.252100
6.980050	0.1	0.253487
6.981717	0.1	0.256374
6.983383	0.1	0.259946
6.985050	0.1	0.264118
6.986717	0.1	0.268710
6.988383	0.1	0.273106
6.990050	0.1	0.276309
6.991717	0.1	0.277255
6.993383	0.1	0.275681
6.995050	0.1	0.272575
6.996717	0.1	0.269287
6.998383	0.1	0.266852
7.000050	0.1	0.265832
7.001717	0.1	0.266042
7.003383	0.1	0.266582
7.005050	0.1	0.266158
7.006717	0.1	0.264063
7.008383	0.1	0.260975
7.010050	0.1	0.258004
7.011717	0.1	0.255676
7.013383	0.1	0.254265
7.015050	0.1	0.254060
7.016717	0.1	0.254968
7.018383	0.1	0.256300
7.020050	0.1	0.257413
7.021717	0.1	0.258391
7.023383	0.1	0.259727
7.025050	0.1	0.261436
7.026717	0.1	0.262954
7.028383	0.1	0.263704
7.030050	0.1	0.263476
7.031717	0.1	0.262368
7.033383	0.1	0.260631
7.035050	0.1	0.258898
7.036717	0.1	0.258205
7.038383	0.1	0.258940
7.040050	0.1	0.260295
7.041717	0.1	0.261217
7.043383	0.1	0.261376
7.045050	0.1	0.261352
7.046717	0.1	0.262316
7.048383	0.1	0.265045
7.050050	0.1	0.269040
7.051717	0.1	0.272966
7.053383	0.1	0.275346
7.055050	0.1	0.274656
7.056717	0.1	0.270307
7.058383	0.1	0.263872
7.060050	0.1	0.258237
7.061717	0.1	0.255648
7.063383	0.1	0.256221
7.065050	0.1	0.257902
7.066717	0.1	0.258377
7.068383	0.1	0.256915
7.070050	0.1	0.254116
7.071717	0.1	0.251010
7.073383	0.1	0.248509
7.075050	0.1	0.247173
7.076717	0.1	0.247015
7.078383	0.1	0.247401
7.080050	0.1	0.247699
7.081717	0.1	0.247862
7.083383	0.1	0.247676
7.085050	0.1	0.246451
7.086717	0.1	0.243904
7.088383	0.1	0.240519
7.090050	0.1	0.236952
7.091717	0.1	0.233925
7.093383	0.1	0.232514
7.095050	0.1	0.233655
7.096717	0.1	0.237511
7.098383	0.1	0.243792
7.100050	0.1	0.251760
7.101717	0.1	0.259741
7.103383	0.1	0.265506
7.105050	0.1	0.266898
7.106717	0.1	0.262903
7.108383	0.1	0.255043
7.110050	0.1	0.247057
7.111717	0.1	0.242349
7.113383	0.1	0.241934
7.115050	0.1	0.244859
7.116717	0.1	0.249473
7.118383	0.1	0.253865
7.120050	0.1	0.256174
7.121717	0.1	0.255750
7.123383	0.1	0.253837
7.125050	0.1	0.252319
7.126717	0.1	0.251671
7.128383	0.1	0.251057
7.130050	0.1	0.250093
7.131717	0.1	0.248952
7.133383	0.1	0.247257
7.135050	0.1	0.244887
7.136717	0.1	0.243364
7.138383	0.1	0.244444
7.140050	0.1	0.247904
7.141717	0.1	0.251806
7.143383	0.1	0.254060
7.145050	0.1	0.253404
7.146717	0.1	0.249441
7.148383	0.1	0.242847
7.150050	0.1	0.236309
7.151717	0.1	0.233529
7.153383	0.1	0.236114
7.155050	0.1	0.242884
7.156717	0.1	0.251532
7.158383	0.1	0.259452
7.160050	0.1	0.263806
7.161717	0.1	0.262531
7.163383	0.1	0.256328
7.165050	0.1	0.248887
7.166717	0.1	0.244486
7.168383	0.1	0.245692
7.170050	0.1	0.251983
7.171717	0.1	0.259969
7.173383	0.1	0.266358
7.175050	0.1	0.270191
7.176717	0.1	0.271527
7.178383	0.1	0.269902
7.180050	0.1	0.265311
7.181717	0.1	0.259569
7.183383	0.1	0.255276
7.185050	0.1	0.253762
7.186717	0.1	0.255145
7.188383	0.1	0.259280
7.190050	0.1	0.265487
7.191717	0.1	0.272035
7.193383	0.1	0.277553
7.195050	0.1	0.282368
7.196717	0.1	0.287141
7.198383	0.1	0.291266
7.200050	0.1	0.293958
7.201717	0.1	0.295569
7.203383	0.1	0.296407
7.205050	0.1	0.295290
7.206717	0.1	0.290987
7.208383	0.1	0.284477
7.210050	0.1	0.278545
7.211717	0.1	0.275765
7.213383	0.1	0.277418
7.215050	0.1	0.283238
7.216717	0.1	0.291923
7.218383	0.1	0.302019
7.220050	0.1	0.312002
7.221717	0.1	0.319867
7.223383	0.1	0.323420
7.225050	0.1	0.321562
7.226717	0.1	0.315066
7.228383	0.1	0.305925
7.230050	0.1	0.296761
7.231717	0.1	0.290447
7.233383	0.1	0.288747
7.235050	0.1	0.291429
7.236717	0.1	0.296901
7.238383	0.1	0.303085
7.240050	0.1	0.308109
7.241717	0.1	0.310829
7.243383	0.1	0.310936
7.245050	0.1	0.308864
7.246717	0.1	0.306019
7.248383	0.1	0.304156
7.250050	0.1	0.304147
7.251717	0.1	0.305702
7.253383	0.1	0.307881
7.255050	0.1	0.309576
7.256717	0.1	0.309930
7.258383	0.1	0.308990
7.260050	0.1	0.307625
7.261717	0.1	0.306042
7.263383	0.1	0.303397
7.265050	0.1	0.299583
7.266717	0.1	0.295858
7.268383	0.1	0.293576
7.270050	0.1	0.293339
7.271717	0.1	0.294684
7.273383	0.1	0.296114
7.275050	0.1	0.296296
7.276717	0.1	0.294843
7.278383	0.1	0.292151
7.280050	0.1	0.289404
7.281717	0.1	0.288025
7.283383	0.1	0.288966
7.285050	0.1	0.292524
7.286717	0.1	0.297679
7.288383	0.1	0.301856
7.290050	0.1	0.302377
7.291717	0.1	0.298596
7.293383	0.1	0.292337
7.295050	0.1	0.286191
7.296717	0.1	0.281339
7.298383	0.1	0.277534
7.300050	0.1	0.274749
7.301717	0.1	0.273511
7.303383	0.1	0.274028
7.305050	0.1	0.275839
7.306717	0.1	0.277832
7.308383	0.1	0.278582
7.310050	0.1	0.277101
7.311717	0.1	0.273641
7.313383	0.1	0.269930
7.315050	0.1	0.267685
7.316717	0.1	0.266973
7.318383	0.1	0.266423
7.320050	0.1	0.264701
7.321717	0.1	0.261446
7.323383	0.1	0.257273
7.325050	0.1	0.252659
7.326717	0.1	0.247490
7.328383	0.1	0.242186
7.330050	0.1	0.238121
7.331717	0.1	0.236458
7.333383	0.1	0.237538
7.335050	0.1	0.240570
7.336717	0.1	0.243275
7.338383	0.1	0.243820
7.340050	0.1	0.243280
7.341717	0.1	0.244556
7.343383	0.1	0.249259
7.345050	0.1	0.256174
7.346717	0.1	0.262298
7.348383	0.1	0.265199
7.350050	0.1	0.264510
7.351717	0.1	0.261799
7.353383	0.1	0.259508
7.355050	0.1	0.259303
7.356717	0.1	0.260887
7.358383	0.1	0.262386
7.360050	0.1	0.261874
7.361717	0.1	0.258638
7.363383	0.1	0.253245
7.365050	0.1	0.246544
7.366717	0.1	0.239336
7.368383	0.1	0.232961
7.370050	0.1	0.228942
7.371717	0.1	0.227806
7.373383	0.1	0.229054
7.375050	0.1	0.231676
7.376717	0.1	0.234102
7.378383	0.1	0.234395
7.380050	0.1	0.231406
7.381717	0.1	0.225627
7.383383	0.1	0.218423
7.385050	0.1	0.211168
7.386717	0.1	0.205296
7.388383	0.1	0.202218
7.390050	0.1	0.202660
7.391717	0.1	0.205976
7.393383	0.1	0.210390
7.395050	0.1	0.214856
7.396717	0.1	0.219750
7.398383	0.1	0.225357
7.400050	0.1	0.231201
7.401717	0.1	0.236621
7.403383	0.1	0.240691
7.405050	0.1	0.242423
7.406717	0.1	0.241613
7.408383	0.1	0.238926
7.410050	0.1	0.235219
7.411717	0.1	0.231219
7.413383	0.1	0.228072
7.415050	0.1	0.227457
7.416717	0.1	0.229743
7.418383	0.1	0.232453
7.420050	0.1	0.232179
7.421717	0.1	0.227573
7.423383	0.1	0.219960
7.425050	0.1	0.211764
7.426717	0.1	0.204886
7.428383	0.1	0.200262
7.430050	0.1	0.198400
7.431717	0.1	0.199946
7.433383	0.1	0.205198
7.435050	0.1	0.212984
7.436717	0.1	0.220616
7.438383	0.1	0.225483
7.440050	0.1	0.226856
7.441717	0.1	0.225822
7.443383	0.1	0.223541
7.445050	0.1	0.220612
7.446717	0.1	0.217920
7.448383	0.1	0.216682
7.450050	0.1	0.217408
7.451717	0.1	0.219676
7.453383	0.1	0.222693
7.455050	0.1	0.225366
7.456717	0.1	0.226246
7.458383	0.1	0.224533
7.460050	0.1	0.221240
7.461717	0.1	0.218479
7.463383	0.1	0.217063
7.465050	0.1	0.216346
7.466717	0.1	0.216444
7.468383	0.1	0.218572
7.470050	0.1	0.222754
7.471717	0.1	0.227420
7.473383	0.1	0.231406
7.475050	0.1	0.234530
7.476717	0.1	0.236640
7.478383	0.1	0.237222
7.480050	0.1	0.235862
7.481717	0.1	0.232877
7.483383	0.1	0.229282
7.485050	0.1	0.226093
7.486717	0.1	0.223722
7.488383	0.1	0.222246
7.490050	0.1	0.221767
7.491717	0.1	0.221608
7.493383	0.1	0.220090
7.495050	0.1	0.216095
7.496717	0.1	0.210027
7.498383	0.1	0.203662
7.500050	0.1	0.199517
7.501717	0.1	0.199010
7.503383	0.1	0.201538
7.505050	0.1	0.205711
7.506717	0.1	0.210316
7.508383	0.1	0.214525
7.510050	0.1	0.217906
7.511717	0.1	0.220034
7.513383	0.1	0.220039
7.515050	0.1	0.217347
7.516717	0.1	0.212919
7.518383	0.1	0.208663
7.520050	0.1	0.206046
7.521717	0.1	0.206027
7.523383	0.1	0.209031
7.525050	0.1	0.214130
7.526717	0.1	0.219280
7.528383	0.1	0.222893
7.530050	0.1	0.224994
7.531717	0.1	0.226595
7.533383	0.1	0.227955
7.535050	0.1	0.228193
7.536717	0.1	0.226679
7.538383	0.1	0.224118
7.540050	0.1	0.222009
7.541717	0.1	0.221282
7.543383	0.1	0.221855
7.545050	0.1	0.223564
7.546717	0.1	0.226824
7.548383	0.1	0.231452
7.550050	0.1	0.235536
7.551717	0.1	0.236663
7.553383	0.1	0.234423
7.555050	0.1	0.230987
7.556717	0.1	0.229254
7.558383	0.1	0.230581
7.560050	0.1	0.234074
7.561717	0.1	0.237655
7.563383	0.1	0.239648
7.565050	0.1	0.239569
7.566717	0.1	0.237571
7.568383	0.1	0.233585
7.570050	0.1	0.227964
7.571717	0.1	0.222134
7.573383	0.1	0.217534
7.575050	0.1	0.215243
7.576717	0.1	0.216113
7.578383	0.1	0.219829
7.580050	0.1	0.225063
7.581717	0.1	0.230856
7.583383	0.1	0.236272
7.585050	0.1	0.239713
7.586717	0.1	0.240034
7.588383	0.1	0.237413
7.590050	0.1	0.233157
7.591717	0.1	0.229445
7.593383	0.1	0.228225
7.595050	0.1	0.229562
7.596717	0.1	0.231885
7.598383	0.1	0.234018
7.600050	0.1	0.235797
7.601717	0.1	0.236793
7.603383	0.1	0.235825
7.605050	0.1	0.232277
7.606717	0.1	0.227424
7.608383	0.1	0.223857
7.610050	0.1	0.223406
7.611717	0.1	0.225496
7.613383	0.1	0.227890
7.615050	0.1	0.229119
7.616717	0.1	0.229888
7.618383	0.1	0.232225
7.620050	0.1	0.237282
7.621717	0.1	0.244100
7.623383	0.1	0.250963
7.625050	0.1	0.256798
7.626717	0.1	0.260798
7.628383	0.1	0.261981
7.630050	0.1	0.259243
7.631717	0.1	0.252482
7.633383	0.1	0.244016
7.635050	0.1	0.237944
7.636717	0.1	0.237282
7.638383	0.1	0.241762
7.640050	0.1	0.248430
7.641717	0.1	0.254726
7.643383	0.1	0.260235
7.645050	0.1	0.265203
7.646717	0.1	0.269031
7.648383	0.1	0.270954
7.650050	0.1	0.271248
7.651717	0.1	0.271038
7.653383	0.1	0.271215
7.655050	0.1	0.272365
7.656717	0.1	0.275141
7.658383	0.1	0.279294
7.660050	0.1	0.283425
7.661717	0.1	0.286535
7.663383	0.1	0.288584
7.665050	0.1	0.289502
7.666717	0.1	0.289176
7.668383	0.1	0.288272
7.670050	0.1	0.287844
7.671717	0.1	0.288398
7.673383	0.1	0.289776
7.675050	0.1	0.291714
7.676717	0.1	0.294130
7.678383	0.1	0.297050
7.680050	0.1	0.300631
7.681717	0.1	0.304691
7.683383	0.1	0.308286
7.685050	0.1	0.310796
7.686717	0.1	0.312761
7.688383	0.1	0.314941
7.690050	0.1	0.317469
7.691717	0.1	0.320300
7.693383	0.1	0.323225
7.695050	0.1	0.325469
7.696717	0.1	0.326913
7.698383	0.1	0.328980
7.700050	0.1	0.332729
7.701717	0.1	0.336939
7.703383	0.1	0.339011
7.705050	0.1	0.337800
7.706717	0.1	0.335425
7.708383	0.1	0.335793
7.710050	0.1	0.341120
7.711717	0.1	0.350135
7.713383	0.1	0.359635
7.715050	0.1	0.367290
7.716717	0.1	0.372543
7.718383	0.1	0.375784
7.720050	0.1	0.377712
7.721717	0.1	0.378620
7.723383	0.1	0.377856
7.725050	0.1	0.374936
7.726717	0.1	0.370801
7.728383	0.1	0.367360
7.730050	0.1	0.366303
7.731717	0.1	0.368026
7.733383	0.1	0.371714
7.735050	0.1	0.376292
7.736717	0.1	0.380785
7.738383	0.1	0.384264
7.740050	0.1	0.385982
7.741717	0.1	0.385544
7.743383	0.1	0.383235
7.745050	0.1	0.379989
7.746717	0.1	0.376739
7.748383	0.1	0.373879
7.750050	0.1	0.371658
7.751717	0.1	0.370690
7.753383	0.1	0.371006
7.755050	0.1	0.371202
7.756717	0.1	0.369605
7.758383	0.1	0.365321
7.760050	0.1	0.358461
7.761717	0.1	0.350978
7.763383	0.1	0.346103
7.765050	0.1	0.345898
7.766717	0.1	0.349870
7.768383	0.1	0.355183
7.770050	0.1	0.358224
7.771717	0.1	0.357484
7.773383	0.1	0.354326
7.775050	0.1	0.350401
7.776717	0.1	0.346140
7.778383	0.1	0.341795
7.780050	0.1	0.338280
7.781717	0.1	0.336957
7.783383	0.1	0.338275
7.785050	0.1	0.340478
7.786717	0.1	0.340864
7.788383	0.1	0.337851
7.790050	0.1	0.331672
7.791717	0.1	0.324491
7.793383	0.1	0.319500
7.795050	0.1	0.318564
7.796717	0.1	0.321381
7.798383	0.1	0.326177
7.800050	0.1	0.330098
7.801717	0.1	0.330568
7.803383	0.1	0.327360
7.805050	0.1	0.322070
7.806717	0.1	0.316412
7.808383	0.1	0.312123
7.810050	0.1	0.310726
7.811717	0.1	0.312319
7.813383	0.1	0.315793
7.815050	0.1	0.319625
7.816717	0.1	0.321791
7.818383	0.1	0.320510
7.820050	0.1	0.316016
7.821717	0.1	0.310554
7.823383	0.1	0.306172
7.825050	0.1	0.303509
7.826717	0.1	0.302857
7.828383	0.1	0.304333
7.830050	0.1	0.306852
7.831717	0.1	0.308612
7.833383	0.1	0.308631
7.835050	0.1	0.306983
7.836717	0.1	0.304044
7.838383	0.1	0.300286
7.840050	0.1	0.296948
7.841717	0.1	0.296114
7.843383	0.1	0.299104
7.845050	0.1	0.304789
7.846717	0.1	0.309823
7.848383	0.1	0.311481
7.850050	0.1	0.309851
7.851717	0.1	0.306731
7.853383	0.1	0.303406
7.855050	0.1	0.300310
7.856717	0.1	0.297828
7.858383	0.1	0.296677
7.860050	0.1	0.297329
7.861717	0.1	0.299574
7.863383	0.1	0.302484
7.865050	0.1	0.304836
7.866717	0.1	0.305637
7.868383	0.1	0.304338
7.870050	0.1	0.301353
7.871717	0.1	0.298349
7.873383	0.1	0.297027
7.875050	0.1	0.297744
7.876717	0.1	0.299807
7.878383	0.1	0.302261
7.880050	0.1	0.304277
7.881717	0.1	0.305362
7.883383	0.1	0.305688
7.885050	0.1	0.306079
7.886717	0.1	0.306885
7.888383	0.1	0.307066
7.890050	0.1	0.305423
7.891717	0.1	0.302261
7.893383	0.1	0.299281
7.895050	0.1	0.298023
7.896717	0.1	0.298899
7.898383	0.1	0.301097
7.900050	0.1	0.302941
7.901717	0.1	0.302917
7.903383	0.1	0.301083
7.905050	0.1	0.299462
7.906717	0.1	0.300589
7.908383	0.1	0.305143
7.910050	0.1	0.311094
7.911717	0.1	0.315602
7.913383	0.1	0.317479
7.915050	0.1	0.317185
7.916717	0.1	0.315583
7.918383	0.1	0.313246
7.920050	0.1	0.310726
7.921717	0.1	0.308976
7.923383	0.1	0.308803
7.925050	0.1	0.309986
7.926717	0.1	0.311192
7.928383	0.1	0.311364
7.930050	0.1	0.310922
7.931717	0.1	0.310806
7.933383	0.1	0.310866
7.935050	0.1	0.310121
7.936717	0.1	0.308715
7.938383	0.1	0.308459
7.940050	0.1	0.310568
7.941717	0.1	0.313818
7.943383	0.1	0.315621
7.945050	0.1	0.314480
7.946717	0.1	0.311160
7.948383	0.1	0.307518
7.950050	0.1	0.305236
7.951717	0.1	0.305399
7.953383	0.1	0.308086
7.955050	0.1	0.312384
7.956717	0.1	0.316999
7.958383	0.1	0.320617
7.960050	0.1	0.322233
7.961717	0.1	0.321651
7.963383	0.1	0.319532
7.965050	0.1	0.316943
7.966717	0.1	0.315378
7.968383	0.1	0.316813
7.970050	0.1	0.322163
7.971717	0.1	0.329828
7.973383	0.1	0.336957
7.975050	0.1	0.341400
7.976717	0.1	0.342177
7.978383	0.1	0.339467
7.980050	0.1	0.334340
7.981717	0.1	0.328417
7.983383	0.1	0.323416
7.985050	0.1	0.320338
7.986717	0.1	0.319416
7.988383	0.1	0.320640
7.990050	0.1	0.323462
7.991717	0.1	0.326689
7.993383	0.1	0.329479
7.995050	0.1	0.331979
7.996717	0.1	0.334610
7.998383	0.1	0.337176
8.000050	0.1	0.339309
8.001717	0.1	0.341209
8.003383	0.1	0.342582
8.005050	0.1	0.341972
8.006717	0.1	0.338824
8.008383	0.1	0.334135
8.010050	0.1	0.328538
8.011717	0.1	0.322307
8.013383	0.1	0.316375
8.015050	0.1	0.311984
8.016717	0.1	0.309944
8.018383	0.1	0.310061
8.020050	0.1	0.311430
8.021717	0.1	0.313446
8.023383	0.1	0.316002
8.025050	0.1	0.319132
8.026717	0.1	0.322689
8.028383	0.1	0.325874
8.030050	0.1	0.327788
8.031717	0.1	0.328659
8.033383	0.1	0.329735
8.035050	0.1	0.331816
8.036717	0.1	0.334191
8.038383	0.1	0.335230
8.040050	0.1	0.333809
8.041717	0.1	0.329823
8.043383	0.1	0.324175
8.045050	0.1	0.318536
8.046717	0.1	0.314498
8.048383	0.1	0.313153
8.050050	0.1	0.314782
8.051717	0.1	0.317930
8.053383	0.1	0.320147
8.055050	0.1	0.320147
8.056717	0.1	0.318214
8.058383	0.1	0.315518
8.060050	0.1	0.314079
8.061717	0.1	0.315523
8.063383	0.1	0.319201
8.065050	0.1	0.322764
8.066717	0.1	0.323937
8.068383	0.1	0.321562
8.070050	0.1	0.316543
8.071717	0.1	0.311453
8.073383	0.1	0.308300
8.075050	0.1	0.306983
8.076717	0.1	0.306396
8.078383	0.1	0.306177
8.080050	0.1	0.306186
8.081717	0.1	0.305274
8.083383	0.1	0.302270
8.085050	0.1	0.297902
8.086717	0.1	0.294363
8.088383	0.1	0.293120
8.090050	0.1	0.294163
8.091717	0.1	0.296952
8.093383	0.1	0.300733
8.095050	0.1	0.303867
8.096717	0.1	0.304757
8.098383	0.1	0.303867
8.100050	0.1	0.302726
8.101717	0.1	0.301511
8.103383	0.1	0.300133
8.105050	0.1	0.300310
8.106717	0.1	0.303704
8.108383	0.1	0.309111
8.110050	0.1	0.313628
8.111717	0.1	0.315537
8.113383	0.1	0.314615
8.115050	0.1	0.310992
8.116717	0.1	0.305539
8.118383	0.1	0.300445
8.120050	0.1	0.297362
8.121717	0.1	0.295667
8.123383	0.1	0.293739
8.125050	0.1	0.291192
8.126717	0.1	0.289036
8.128383	0.1	0.288072
8.130050	0.1	0.288566
8.131717	0.1	0.290852
8.133383	0.1	0.294317
8.135050	0.1	0.296654
8.136717	0.1	0.295858
8.138383	0.1	0.291956
8.140050	0.1	0.286517
8.141717	0.1	0.281571
8.143383	0.1	0.278750
8.145050	0.1	0.278451
8.146717	0.1	0.279932
8.148383	0.1	0.282270
8.150050	0.1	0.284906
8.151717	0.1	0.287495
8.153383	0.1	0.289525
8.155050	0.1	0.290121
8.156717	0.1	0.288659
8.158383	0.1	0.285734
8.160050	0.1	0.282223
8.161717	0.1	0.277711
8.163383	0.1	0.271387
8.165050	0.1	0.264090
8.166717	0.1	0.258186
8.168383	0.1	0.255741
8.170050	0.1	0.256933
8.171717	0.1	0.260072
8.173383	0.1	0.263350
8.175050	0.1	0.266288
8.176717	0.1	0.269189
8.178383	0.1	0.271862
8.180050	0.1	0.273478
8.181717	0.1	0.273557
8.183383	0.1	0.272742
8.185050	0.1	0.272002
8.186717	0.1	0.271504
8.188383	0.1	0.270843
8.190050	0.1	0.269776
8.191717	0.1	0.268114
8.193383	0.1	0.265148
8.195050	0.1	0.260216
8.196717	0.1	0.254023
8.198383	0.1	0.248579
8.200050	0.1	0.245860
8.201717	0.1	0.246405
8.203383	0.1	0.248677
8.205050	0.1	0.250558
8.206717	0.1	0.251522
8.208383	0.1	0.252379
8.210050	0.1	0.253827
8.211717	0.1	0.255890
8.213383	0.1	0.258200
8.215050	0.1	0.260775
8.216717	0.1	0.264142
8.218383	0.1	0.267918
8.220050	0.1	0.270563
8.221717	0.1	0.270880
8.223383	0.1	0.268510
8.225050	0.1	0.264277
8.226717	0.1	0.260877
8.228383	0.1	0.260868
8.230050	0.1	0.263993
8.231717	0.1	0.268007
8.233383	0.1	0.270791
8.235050	0.1	0.271029
8.236717	0.1	0.268384
8.238383	0.1	0.263648
8.240050	0.1	0.258242
8.241717	0.1	0.253799
8.243383	0.1	0.252039
8.245050	0.1	0.254088
8.246717	0.1	0.259136
8.248383	0.1	0.264314
8.250050	0.1	0.266861
8.251717	0.1	0.265976
8.253383	0.1	0.262763
8.255050	0.1	0.259345
8.256717	0.1	0.257939
8.258383	0.1	0.259643
8.260050	0.1	0.263471
8.261717	0.1	0.267355
8.263383	0.1	0.269930
8.265050	0.1	0.270531
8.266717	0.1	0.268929
8.268383	0.1	0.266004
8.270050	0.1	0.263667
8.271717	0.1	0.263522
8.273383	0.1	0.265799
8.275050	0.1	0.268649
8.276717	0.1	0.268789
8.278383	0.1	0.264589
8.280050	0.1	0.258139
8.281717	0.1	0.252905
8.283383	0.1	0.250177
8.285050	0.1	0.248603
8.286717	0.1	0.246866
8.288383	0.1	0.245976
8.290050	0.1	0.247876
8.291717	0.1	0.252509
8.293383	0.1	0.257767
8.295050	0.1	0.261366
8.296717	0.1	0.262288
8.298383	0.1	0.261567
8.300050	0.1	0.261208
8.301717	0.1	0.261855
8.303383	0.1	0.262973
8.305050	0.1	0.264691
8.306717	0.1	0.267313
8.308383	0.1	0.269790
8.310050	0.1	0.270428
8.311717	0.1	0.268854
8.313383	0.1	0.266535
8.315050	0.1	0.265227
8.316717	0.1	0.265185
8.318383	0.1	0.265515
8.320050	0.1	0.266074
8.321717	0.1	0.267606
8.323383	0.1	0.269697
8.325050	0.1	0.270563
8.326717	0.1	0.269250
8.328383	0.1	0.265962
8.330050	0.1	0.261357
8.331717	0.1	0.256854
8.333383	0.1	0.253939
8.335050	0.1	0.252752
8.336717	0.1	0.252216
8.338383	0.1	0.250898
8.340050	0.1	0.247499
8.341717	0.1	0.241329
8.343383	0.1	0.233096
8.345050	0.1	0.224654
8.346717	0.1	0.217725
8.348383	0.1	0.213287
8.350050	0.1	0.211750
8.351717	0.1	0.213082
8.353383	0.1	0.216640
8.355050	0.1	0.220649
8.356717	0.1	0.222856
8.358383	0.1	0.222307
8.360050	0.1	0.219867
8.361717	0.1	0.217240
8.363383	0.1	0.216137
8.365050	0.1	0.217855
8.366717	0.1	0.222721
8.368383	0.1	0.229334
8.370050	0.1	0.234763
8.371717	0.1	0.236528
8.373383	0.1	0.234437
8.375050	0.1	0.230232
8.376717	0.1	0.225608
8.378383	0.1	0.221222
8.380050	0.1	0.217860
8.381717	0.1	0.216756
8.383383	0.1	0.218102
8.385050	0.1	0.221110
8.386717	0.1	0.225250
8.388383	0.1	0.229510
8.390050	0.1	0.231261
8.391717	0.1	0.228486
8.393383	0.1	0.222507
8.395050	0.1	0.216560
8.396717	0.1	0.212863
8.398383	0.1	0.212253
8.400050	0.1	0.214363
8.401717	0.1	0.216956
8.403383	0.1	0.216844
8.405050	0.1	0.212379
8.406717	0.1	0.205012
8.408383	0.1	0.198237
8.410050	0.1	0.194674
8.411717	0.1	0.195135
8.413383	0.1	0.199457
8.415050	0.1	0.206530
8.416717	0.1	0.214335
8.418383	0.1	0.220570
8.420050	0.1	0.222977
8.421717	0.1	0.220202
8.423383	0.1	0.213091
8.425050	0.1	0.204621
8.426717	0.1	0.198297
8.428383	0.1	0.196635
8.430050	0.1	0.200090
8.431717	0.1	0.206749
8.433383	0.1	0.213180
8.435050	0.1	0.216258
8.436717	0.1	0.214726
8.438383	0.1	0.209636
8.440050	0.1	0.203587
8.441717	0.1	0.199294
8.443383	0.1	0.198516
8.445050	0.1	0.201198
8.446717	0.1	0.205403
8.448383	0.1	0.209250
8.450050	0.1	0.212346
8.451717	0.1	0.214307
8.453383	0.1	0.213953
8.455050	0.1	0.211122
8.456717	0.1	0.207159
8.458383	0.1	0.203056
8.460050	0.1	0.198488
8.461717	0.1	0.193142
8.463383	0.1	0.188230
8.465050	0.1	0.185776
8.466717	0.1	0.186907
8.468383	0.1	0.191447
8.470050	0.1	0.197873
8.471717	0.1	0.203387
8.473383	0.1	0.205813
8.475050	0.1	0.205156
8.476717	0.1	0.202875
8.478383	0.1	0.200863
8.480050	0.1	0.200784
8.481717	0.1	0.203541
8.483383	0.1	0.208812
8.485050	0.1	0.214931
8.486717	0.1	0.219592
8.488383	0.1	0.220928
8.490050	0.1	0.218474
8.491717	0.1	0.213450
8.493383	0.1	0.207410
8.495050	0.1	0.201478
8.496717	0.1	0.197208
8.498383	0.1	0.196234
8.500050	0.1	0.198530
8.501717	0.1	0.202255
8.503383	0.1	0.205259
8.505050	0.1	0.206199
8.506717	0.1	0.204965
8.508383	0.1	0.202404
8.510050	0.1	0.199494
8.511717	0.1	0.196723
8.513383	0.1	0.194442
8.515050	0.1	0.193701
8.516717	0.1	0.196071
8.518383	0.1	0.202111
8.520050	0.1	0.210325
8.521717	0.1	0.217799
8.523383	0.1	0.221864
8.525050	0.1	0.221794
8.526717	0.1	0.219243
8.528383	0.1	0.216630
8.530050	0.1	0.215466
8.531717	0.1	0.216449
8.533383	0.1	0.219727
8.535050	0.1	0.224081
8.536717	0.1	0.227233
8.538383	0.1	0.227662
8.540050	0.1	0.225105
8.541717	0.1	0.220109
8.543383	0.1	0.214204
8.545050	0.1	0.209399
8.546717	0.1	0.207312
8.548383	0.1	0.208928
8.550050	0.1	0.213874
8.551717	0.1	0.220104
8.553383	0.1	0.225208
8.555050	0.1	0.227867
8.556717	0.1	0.228258
8.558383	0.1	0.227657
8.560050	0.1	0.227075
8.561717	0.1	0.226372
8.563383	0.1	0.224961
8.565050	0.1	0.222833
8.566717	0.1	0.220868
8.568383	0.1	0.219997
8.570050	0.1	0.220085
8.571717	0.1	0.220500
8.573383	0.1	0.221371
8.575050	0.1	0.223480
8.576717	0.1	0.227029
8.578383	0.1	0.231266
8.580050	0.1	0.235843
8.581717	0.1	0.240989
8.583383	0.1	0.245837
8.585050	0.1	0.248183
8.586717	0.1	0.246614
8.588383	0.1	0.241781
8.590050	0.1	0.235429
8.591717	0.1	0.229552
8.593383	0.1	0.226214
8.595050	0.1	0.226600
8.596717	0.1	0.229608
8.598383	0.1	0.232155
8.600050	0.1	0.231913
8.601717	0.1	0.229389
8.603383	0.1	0.226381
8.605050	0.1	0.224169
8.606717	0.1	0.224034
8.608383	0.1	0.227327
8.610050	0.1	0.234027
8.611717	0.1	0.242391
8.613383	0.1	0.249716
8.615050	0.1	0.253627
8.616717	0.1	0.253441
8.618383	0.1	0.250121
8.620050	0.1	0.245376
8.621717	0.1	0.241343
8.623383	0.1	0.239988
8.625050	0.1	0.241566
8.626717	0.1	0.244146
8.628383	0.1	0.245422
8.630050	0.1	0.244309
8.631717	0.1	0.240919
8.633383	0.1	0.236360
8.635050	0.1	0.232598
8.636717	0.1	0.231615
8.638383	0.1	0.233883
8.640050	0.1	0.237687
8.641717	0.1	0.240509
8.643383	0.1	0.241050
8.645050	0.1	0.239522
8.646717	0.1	0.236491
8.648383	0.1	0.232197
8.650050	0.1	0.227019
8.651717	0.1	0.221422
8.653383	0.1	0.215345
8.655050	0.1	0.208905
8.656717	0.1	0.203648
8.658383	0.1	0.201864
8.660050	0.1	0.204346
8.661717	0.1	0.209403
8.663383	0.1	0.214223
8.665050	0.1	0.216793
8.666717	0.1	0.216439
8.668383	0.1	0.213771
8.670050	0.1	0.210614
8.671717	0.1	0.209054
8.673383	0.1	0.209771
8.675050	0.1	0.211317
8.676717	0.1	0.211014
8.678383	0.1	0.206688
8.680050	0.1	0.198530
8.681717	0.1	0.189547
8.683383	0.1	0.183312
8.685050	0.1	0.181179
8.686717	0.1	0.182283
8.688383	0.1	0.185603
8.690050	0.1	0.190316
8.691717	0.1	0.194437
8.693383	0.1	0.195396
8.695050	0.1	0.192104
8.696717	0.1	0.185156
8.698383	0.1	0.175787
8.700050	0.1	0.165161
8.701717	0.1	0.154055
8.703383	0.1	0.143396
8.705050	0.1	0.135032
8.706717	0.1	0.130902
8.708383	0.1	0.131275
8.710050	0.1	0.134837
8.711717	0.1	0.139736
8.713383	0.1	0.144131
8.715050	0.1	0.146977
8.716717	0.1	0.148257
8.718383	0.1	0.148020
8.720050	0.1	0.146059
8.721717	0.1	0.143051
8.723383	0.1	0.141044
8.725050	0.1	0.141617
8.726717	0.1	0.144220
8.728383	0.1	0.146860
8.730050	0.1	0.147526
8.731717	0.1	0.144956
8.733383	0.1	0.139317
8.735050	0.1	0.132388
8.736717	0.1	0.126618
8.738383	0.1	0.123866
8.740050	0.1	0.124476
8.741717	0.1	0.126879
8.743383	0.1	0.128709
8.745050	0.1	0.128439
8.746717	0.1	0.126231
8.748383	0.1	0.123284
8.750050	0.1	0.120774
8.751717	0.1	0.119368
8.753383	0.1	0.118678
8.755050	0.1	0.117696
8.756717	0.1	0.116639
8.758383	0.1	0.116765
8.760050	0.1	0.117952
8.761717	0.1	0.118180
8.763383	0.1	0.115721
8.765050	0.1	0.111153
8.766717	0.1	0.107069
8.768383	0.1	0.105980
8.770050	0.1	0.108914
8.771717	0.1	0.115195
8.773383	0.1	0.122180
8.775050	0.1	0.126394
8.776717	0.1	0.126255
8.778383	0.1	0.123270
8.780050	0.1	0.120224
8.781717	0.1	0.118888
8.783383	0.1	0.119009
8.785050	0.1	0.118790
8.786717	0.1	0.116741
8.788383	0.1	0.112597
8.790050	0.1	0.106683
8.791717	0.1	0.100117
8.793383	0.1	0.095358
8.795050	0.1	0.094324
8.796717	0.1	0.096415
8.798383	0.1	0.099381
8.800050	0.1	0.101398
8.801717	0.1	0.101952
8.803383	0.1	0.101519
8.805050	0.1	0.100769
8.806717	0.1	0.099745
8.808383	0.1	0.097728
8.810050	0.1	0.094250
8.811717	0.1	0.090306
8.813383	0.1	0.088080
8.815050	0.1	0.089132
8.816717	0.1	0.093305
8.818383	0.1	0.099270
8.820050	0.1	0.105556
8.821717	0.1	0.110609
8.823383	0.1	0.112834
8.825050	0.1	0.111763
8.826717	0.1	0.108560
8.828383	0.1	0.104797
8.830050	0.1	0.101188
8.831717	0.1	0.097686
8.833383	0.1	0.094371
8.835050	0.1	0.091922
8.836717	0.1	0.091158
8.838383	0.1	0.092192
8.840050	0.1	0.094459
8.841717	0.1	0.097626
8.843383	0.1	0.101603
8.845050	0.1	0.105663
8.846717	0.1	0.109021
8.848383	0.1	0.111936
8.850050	0.1	0.114334
8.851717	0.1	0.115042
8.853383	0.1	0.113728
8.855050	0.1	0.111512
8.856717	0.1	0.109347
8.858383	0.1	0.106799
8.860050	0.1	0.102855
8.861717	0.1	0.097868
8.863383	0.1	0.094282
8.865050	0.1	0.094636
8.866717	0.1	0.099321
8.868383	0.1	0.106804
8.870050	0.1	0.114734
8.871717	0.1	0.120862
8.873383	0.1	0.124010
8.875050	0.1	0.124178
8.876717	0.1	0.121794
8.878383	0.1	0.117314
8.880050	0.1	0.111149
8.881717	0.1	0.104117
8.883383	0.1	0.097794
8.885050	0.1	0.093617
8.886717	0.1	0.091814
8.888383	0.1	0.091740
8.890050	0.1	0.093300
8.891717	0.1	0.097174
8.893383	0.1	0.103163
8.895050	0.1	0.109361
8.896717	0.1	0.113896
8.898383	0.1	0.116578
8.900050	0.1	0.118092
8.901717	0.1	0.118352
8.903383	0.1	0.116420
8.905050	0.1	0.112001
8.906717	0.1	0.106534
8.908383	0.1	0.102073
8.910050	0.1	0.099684
8.911717	0.1	0.099321
8.913383	0.1	0.099852
8.915050	0.1	0.099405
8.916717	0.1	0.096844
8.918383	0.1	0.092718
8.920050	0.1	0.088601
8.921717	0.1	0.085817
8.923383	0.1	0.084755
8.925050	0.1	0.085332
8.926717	0.1	0.087200
8.928383	0.1	0.089332
8.930050	0.1	0.090855
8.931717	0.1	0.092187
8.933383	0.1	0.094115
8.935050	0.1	0.096313
8.936717	0.1	0.098371
8.938383	0.1	0.101179
8.940050	0.1	0.105263
8.941717	0.1	0.109179
8.943383	0.1	0.111377
8.945050	0.1	0.111987
8.946717	0.1	0.111498
8.948383	0.1	0.109845
8.950050	0.1	0.107707
8.951717	0.1	0.106064
8.953383	0.1	0.104294
8.955050	0.1	0.100881
8.956717	0.1	0.096131
8.958383	0.1	0.092364
8.960050	0.1	0.091121
8.961717	0.1	0.091759
8.963383	0.1	0.092876
8.965050	0.1	0.093677
8.966717	0.1	0.093821
8.968383	0.1	0.093291
8.970050	0.1	0.092606
8.971717	0.1	0.092420
8.973383	0.1	0.093007
8.975050	0.1	0.094175
8.976717	0.1	0.095670
8.978383	0.1	0.097649
8.980050	0.1	0.100322
8.981717	0.1	0.103060
8.983383	0.1	0.104439
8.985050	0.1	0.103409
8.986717	0.1	0.099936
8.988383	0.1	0.094553
8.990050	0.1	0.088043
8.991717	0.1	0.081630
8.993383	0.1	0.077034
8.995050	0.1	0.075926
8.996717	0.1	0.078944
8.998383	0.1	0.084960
9.000050	0.1	0.091861
9.001717	0.1	0.098245
9.003383	0.1	0.103503
9.005050	0.1	0.106650
9.006717	0.1	0.106688
9.008383	0.1	0.103880
9.010050	0.1	0.099721
9.011717	0.1	0.096108
9.013383	0.1	0.094417
9.015050	0.1	0.094641
9.016717	0.1	0.095787
9.018383	0.1	0.096913
9.020050	0.1	0.097039
9.021717	0.1	0.095335
9.023383	0.1	0.092592
9.025050	0.1	0.091144
9.026717	0.1	0.092699
9.028383	0.1	0.096662
9.030050	0.1	0.100681
9.031717	0.1	0.102492
9.033383	0.1	0.101216
9.035050	0.1	0.097980
9.036717	0.1	0.095591
9.038383	0.1	0.096019
9.040050	0.1	0.098101
9.041717	0.1	0.099074
9.043383	0.1	0.097645
9.045050	0.1	0.094371
9.046717	0.1	0.090348
9.048383	0.1	0.086552
9.050050	0.1	0.083693
9.051717	0.1	0.082329
9.053383	0.1	0.083125
9.055050	0.1	0.086580
9.056717	0.1	0.092350
9.058383	0.1	0.099028
9.060050	0.1	0.104383
9.061717	0.1	0.106157
9.063383	0.1	0.103354
9.065050	0.1	0.096736
9.066717	0.1	0.088136
9.068383	0.1	0.080257
9.070050	0.1	0.076508
9.071717	0.1	0.078632
9.073383	0.1	0.084206
9.075050	0.1	0.088327
9.076717	0.1	0.088043
9.078383	0.1	0.084182
9.080050	0.1	0.079544
9.081717	0.1	0.076634
9.083383	0.1	0.076587
9.085050	0.1	0.079093
9.086717	0.1	0.082771
9.088383	0.1	0.085970
9.090050	0.1	0.087544
9.091717	0.1	0.087023
9.093383	0.1	0.084303
9.095050	0.1	0.080047
9.096717	0.1	0.076219
9.098383	0.1	0.074911
9.100050	0.1	0.076443
9.101717	0.1	0.079283
9.103383	0.1	0.081863
9.105050	0.1	0.084094
9.106717	0.1	0.086543
9.108383	0.1	0.088834
9.110050	0.1	0.089612
9.111717	0.1	0.087717
9.113383	0.1	0.083144
9.115050	0.1	0.077155
9.116717	0.1	0.072033
9.118383	0.1	0.070035
9.120050	0.1	0.071567
9.121717	0.1	0.075172
9.123383	0.1	0.079293
9.125050	0.1	0.083311
9.126717	0.1	0.087200
9.128383	0.1	0.090580
9.130050	0.1	0.092206
9.131717	0.1	0.090585
9.133383	0.1	0.084788
9.135050	0.1	0.075535
9.136717	0.1	0.065411
9.138383	0.1	0.056848
9.140050	0.1	0.050990
9.141717	0.1	0.048606
9.143383	0.1	0.050184
9.145050	0.1	0.054990
9.146717	0.1	0.061034
9.148383	0.1	0.066618
9.150050	0.1	0.071493
9.151717	0.1	0.076159
9.153383	0.1	0.080047
9.155050	0.1	0.081449
9.156717	0.1	0.079405
9.158383	0.1	0.074902
9.160050	0.1	0.070175
9.161717	0.1	0.066850
9.163383	0.1	0.064801
9.165050	0.1	0.062967
9.166717	0.1	0.060895
9.168383	0.1	0.059581
9.170050	0.1	0.060685
9.171717	0.1	0.064257
9.173383	0.1	0.068331
9.175050	0.1	0.071353
9.176717	0.1	0.073314
9.178383	0.1	0.074706
9.180050	0.1	0.075959
9.181717	0.1	0.077309
9.183383	0.1	0.078520
9.185050	0.1	0.079102
9.186717	0.1	0.078888
9.188383	0.1	0.078026
9.190050	0.1	0.076611
9.191717	0.1	0.074795
9.193383	0.1	0.073002
9.195050	0.1	0.072066
9.196717	0.1	0.073053
9.198383	0.1	0.076140
9.200050	0.1	0.079679
9.201717	0.1	0.081160
9.203383	0.1	0.078892
9.205050	0.1	0.073072
9.206717	0.1	0.065938
9.208383	0.1	0.060224
9.210050	0.1	0.057053
9.211717	0.1	0.055889
9.213383	0.1	0.055940
9.215050	0.1	0.057286
9.216717	0.1	0.060545
9.218383	0.1	0.065435
9.220050	0.1	0.070417
9.221717	0.1	0.073817
9.223383	0.1	0.074804
9.225050	0.1	0.073737
9.226717	0.1	0.071763
9.228383	0.1	0.069905
9.230050	0.1	0.068978
9.231717	0.1	0.069705
9.233383	0.1	0.072252
9.235050	0.1	0.075870
9.236717	0.1	0.079134
9.238383	0.1	0.080764
9.240050	0.1	0.080778
9.241717	0.1	0.080592
9.243383	0.1	0.081556
9.245050	0.1	0.083409
9.246717	0.1	0.084657
9.248383	0.1	0.083703
9.250050	0.1	0.079763
9.251717	0.1	0.073775
9.253383	0.1	0.068056
9.255050	0.1	0.064620
9.256717	0.1	0.064252
9.258383	0.1	0.066683
9.260050	0.1	0.071097
9.261717	0.1	0.076746
9.263383	0.1	0.083144
9.265050	0.1	0.089691
9.266717	0.1	0.094660
9.268383	0.1	0.095475
9.270050	0.1	0.091637
9.271717	0.1	0.086273
9.273383	0.1	0.083162
9.275050	0.1	0.083405
9.276717	0.1	0.085817
9.278383	0.1	0.089104
9.280050	0.1	0.092634
9.281717	0.1	0.096401
9.283383	0.1	0.100695
9.285050	0.1	0.104802
9.286717	0.1	0.107046
9.288383	0.1	0.106534
9.290050	0.1	0.103978
9.291717	0.1	0.100941
9.293383	0.1	0.098473
9.295050	0.1	0.096792
9.296717	0.1	0.096122
9.298383	0.1	0.096750
9.300050	0.1	0.098157
9.301717	0.1	0.099139
9.303383	0.1	0.099274
9.305050	0.1	0.099591
9.306717	0.1	0.101216
9.308383	0.1	0.103675
9.310050	0.1	0.105444
9.311717	0.1	0.105794
9.313383	0.1	0.105198
9.315050	0.1	0.104257
9.316717	0.1	0.103293
9.318383	0.1	0.102771
9.320050	0.1	0.103470
9.321717	0.1	0.105789
9.323383	0.1	0.108918
9.325050	0.1	0.111545
9.326717	0.1	0.113267
9.328383	0.1	0.114683
9.330050	0.1	0.116215
9.331717	0.1	0.117882
9.333383	0.1	0.119996
9.335050	0.1	0.122869
9.336717	0.1	0.126008
9.338383	0.1	0.128387
9.340050	0.1	0.129845
9.341717	0.1	0.131591
9.343383	0.1	0.134716
9.345050	0.1	0.138991
9.346717	0.1	0.143196
9.348383	0.1	0.145598
9.350050	0.1	0.145012
9.351717	0.1	0.142357
9.353383	0.1	0.139959
9.355050	0.1	0.139214
9.356717	0.1	0.140565
9.358383	0.1	0.144909
9.360050	0.1	0.152672
9.361717	0.1	0.162097
9.363383	0.1	0.170516
9.365050	0.1	0.176425
9.366717	0.1	0.179294
9.368383	0.1	0.179238
9.370050	0.1	0.177221
9.371717	0.1	0.174609
9.373383	0.1	0.172197
9.375050	0.1	0.169561
9.376717	0.1	0.165473
9.378383	0.1	0.159536
9.380050	0.1	0.153161
9.381717	0.1	0.148676
9.383383	0.1	0.147629
9.385050	0.1	0.150222
9.386717	0.1	0.155596
9.388383	0.1	0.162087
9.390050	0.1	0.167992
9.391717	0.1	0.172160
9.393383	0.1	0.174660
9.395050	0.1	0.176975
9.396717	0.1	0.180174
9.398383	0.1	0.183191
9.400050	0.1	0.184504
9.401717	0.1	0.184844
9.403383	0.1	0.186488
9.405050	0.1	0.190320
9.406717	0.1	0.195121
9.408383	0.1	0.198949
9.410050	0.1	0.200174
9.411717	0.1	0.198493
9.413383	0.1	0.195499
9.415050	0.1	0.193324
9.416717	0.1	0.192830
9.418383	0.1	0.193939
9.420050	0.1	0.196844
9.421717	0.1	0.201627
9.423383	0.1	0.207680
9.425050	0.1	0.213659
9.426717	0.1	0.217375
9.428383	0.1	0.216877
9.430050	0.1	0.212239
9.431717	0.1	0.205482
9.433383	0.1	0.199140
9.435050	0.1	0.195224
9.436717	0.1	0.194879
9.438383	0.1	0.198162
9.440050	0.1	0.203191
9.441717	0.1	0.206539
9.443383	0.1	0.206009
9.445050	0.1	0.202707
9.446717	0.1	0.199531
9.448383	0.1	0.198567
9.450050	0.1	0.199941
9.451717	0.1	0.202009
9.453383	0.1	0.203112
9.455050	0.1	0.203066
9.456717	0.1	0.202698
9.458383	0.1	0.203131
9.460050	0.1	0.205170
9.461717	0.1	0.208393
9.463383	0.1	0.211569
9.465050	0.1	0.214051
9.466717	0.1	0.216155
9.468383	0.1	0.218702
9.470050	0.1	0.222251
9.471717	0.1	0.226093
9.473383	0.1	0.228430
9.475050	0.1	0.228016
9.476717	0.1	0.225184
9.478383	0.1	0.221129
9.480050	0.1	0.216933
9.481717	0.1	0.213692
9.483383	0.1	0.212919
9.485050	0.1	0.215843
9.486717	0.1	0.221878
9.488383	0.1	0.228495
9.490050	0.1	0.233031
9.491717	0.1	0.234293
9.493383	0.1	0.232863
9.495050	0.1	0.230595
9.496717	0.1	0.229175
9.498383	0.1	0.228765
9.500050	0.1	0.228849
9.501717	0.1	0.229599
9.503383	0.1	0.231029
9.505050	0.1	0.232300
9.506717	0.1	0.233082
9.508383	0.1	0.234232
9.510050	0.1	0.236258
9.511717	0.1	0.238386
9.513383	0.1	0.239392
9.515050	0.1	0.238465
9.516717	0.1	0.235722
9.518383	0.1	0.232351
9.520050	0.1	0.230349
9.521717	0.1	0.231504
9.523383	0.1	0.236123
9.525050	0.1	0.243224
9.526717	0.1	0.251778
9.528383	0.1	0.261054
9.530050	0.1	0.270172
9.531717	0.1	0.277623
9.533383	0.1	0.281823
9.535050	0.1	0.282670
9.536717	0.1	0.281427
9.538383	0.1	0.279094
9.540050	0.1	0.276333
9.541717	0.1	0.273990
9.543383	0.1	0.272719
9.545050	0.1	0.273371
9.546717	0.1	0.276826
9.548383	0.1	0.282652
9.550050	0.1	0.289050
9.551717	0.1	0.294009
9.553383	0.1	0.296300
9.555050	0.1	0.296528
9.556717	0.1	0.296794
9.558383	0.1	0.298410
9.560050	0.1	0.300682
9.561717	0.1	0.302247
9.563383	0.1	0.302871
9.565050	0.1	0.303248
9.566717	0.1	0.303248
9.568383	0.1	0.301800
9.570050	0.1	0.298661
9.571717	0.1	0.295215
9.573383	0.1	0.293516
9.575050	0.1	0.295201
9.576717	0.1	0.300677
9.578383	0.1	0.308910
9.580050	0.1	0.317600
9.581717	0.1	0.323933
9.583383	0.1	0.326806
9.585050	0.1	0.327644
9.586717	0.1	0.328091
9.588383	0.1	0.328957
9.590050	0.1	0.330969
9.591717	0.1	0.334107
9.593383	0.1	0.337213
9.595050	0.1	0.339719
9.596717	0.1	0.342494
9.598383	0.1	0.346308
9.600050	0.1	0.351085
9.601717	0.1	0.356869
9.603383	0.1	0.363924
9.605050	0.1	0.371421
9.606717	0.1	0.376999
9.608383	0.1	0.378564
9.610050	0.1	0.375961
9.611717	0.1	0.370443
9.613383	0.1	0.364082
9.615050	0.1	0.359453
9.616717	0.1	0.358047
9.618383	0.1	0.359500
9.620050	0.1	0.362867
9.621717	0.1	0.367733
9.623383	0.1	0.373935
9.625050	0.1	0.380930
9.626717	0.1	0.387486
9.628383	0.1	0.392213
9.630050	0.1	0.394424
9.631717	0.1	0.394415
9.633383	0.1	0.392725
9.635050	0.1	0.389763
9.636717	0.1	0.385931
9.638383	0.1	0.381712
9.640050	0.1	0.377824
9.641717	0.1	0.375188
9.643383	0.1	0.374131
9.645050	0.1	0.374177
9.646717	0.1	0.374895
9.648383	0.1	0.376203
9.650050	0.1	0.378448
9.651717	0.1	0.382075
9.653383	0.1	0.386410
9.655050	0.1	0.389898
9.656717	0.1	0.391393
9.658383	0.1	0.390634
9.660050	0.1	0.388562
9.661717	0.1	0.386606
9.663383	0.1	0.385190
9.665050	0.1	0.384194
9.666717	0.1	0.384054
9.668383	0.1	0.385265
9.670050	0.1	0.387533
9.671717	0.1	0.389898
9.673383	0.1	0.391449
9.675050	0.1	0.391304
9.676717	0.1	0.388566
9.678383	0.1	0.383365
9.680050	0.1	0.377283
9.681717	0.1	0.372157
9.683383	0.1	0.369581
9.685050	0.1	0.370452
9.686717	0.1	0.373619
9.688383	0.1	0.376380
9.690050	0.1	0.377023
9.691717	0.1	0.376003
9.693383	0.1	0.374764
9.695050	0.1	0.374131
9.696717	0.1	0.374066
9.698383	0.1	0.374471
9.700050	0.1	0.375570
9.701717	0.1	0.376962
9.703383	0.1	0.377423
9.705050	0.1	0.376245
9.706717	0.1	0.373581
9.708383	0.1	0.369865
9.710050	0.1	0.365591
9.711717	0.1	0.361064
9.713383	0.1	0.356445
9.715050	0.1	0.352804
9.716717	0.1	0.351956
9.718383	0.1	0.354629
9.720050	0.1	0.359626
9.721717	0.1	0.364780
9.723383	0.1	0.368040
9.725050	0.1	0.368464
9.726717	0.1	0.366573
9.728383	0.1	0.363425
9.730050	0.1	0.360180
9.731717	0.1	0.358233
9.733383	0.1	0.358941
9.735050	0.1	0.362936
9.736717	0.1	0.369004
9.738383	0.1	0.374345
9.740050	0.1	0.377316
9.741717	0.1	0.378573
9.743383	0.1	0.379034
9.745050	0.1	0.378396
9.746717	0.1	0.376236
9.748383	0.1	0.373027
9.750050	0.1	0.369349
9.751717	0.1	0.365120
9.753383	0.1	0.360361
9.755050	0.1	0.355947
9.756717	0.1	0.352981
9.758383	0.1	0.351956
9.760050	0.1	0.352869
9.761717	0.1	0.355048
9.763383	0.1	0.356832
9.765050	0.1	0.356943
9.766717	0.1	0.355858
9.768383	0.1	0.355211
9.770050	0.1	0.356534
9.771717	0.1	0.360399
9.773383	0.1	0.365800
9.775050	0.1	0.370392
9.776717	0.1	0.371980
9.778383	0.1	0.369842
9.780050	0.1	0.365144
9.781717	0.1	0.360599
9.783383	0.1	0.358834
9.785050	0.1	0.360543
9.786717	0.1	0.364305
9.788383	0.1	0.367719
9.790050	0.1	0.368860
9.791717	0.1	0.367793
9.793383	0.1	0.366420
9.795050	0.1	0.366881
9.796717	0.1	0.370159
9.798383	0.1	0.375342
9.800050	0.1	0.380613
9.801717	0.1	0.384795
9.803383	0.1	0.387169
9.805050	0.1	0.386755
9.806717	0.1	0.383239
9.808383	0.1	0.378154
9.810050	0.1	0.373544
9.811717	0.1	0.369796
9.813383	0.1	0.365824
9.815050	0.1	0.360920
9.816717	0.1	0.355663
9.818383	0.1	0.351244
9.820050	0.1	0.348855
9.821717	0.1	0.349428
9.823383	0.1	0.352538
9.825050	0.1	0.356119
9.826717	0.1	0.358182
9.828383	0.1	0.358182
9.830050	0.1	0.356794
9.831717	0.1	0.355290
9.833383	0.1	0.354899
9.835050	0.1	0.355882
9.836717	0.1	0.357307
9.838383	0.1	0.357861
9.840050	0.1	0.356743
9.841717	0.1	0.354089
9.843383	0.1	0.350596
9.845050	0.1	0.347560
9.846717	0.1	0.346825
9.848383	0.1	0.349544
9.850050	0.1	0.355267
9.851717	0.1	0.361656
9.853383	0.1	0.365148
9.855050	0.1	0.363546
9.856717	0.1	0.357572
9.858383	0.1	0.349623
9.860050	0.1	0.342312
9.861717	0.1	0.337586
9.863383	0.1	0.335816
9.865050	0.1	0.336310
9.866717	0.1	0.338564
9.868383	0.1	0.341563
9.870050	0.1	0.343365
9.871717	0.1	0.342918
9.873383	0.1	0.340994
9.875050	0.1	0.338741
9.876717	0.1	0.336403
9.878383	0.1	0.333861
9.880050	0.1	0.331770
9.881717	0.1	0.331462
9.883383	0.1	0.333316
9.885050	0.1	0.335989
9.886717	0.1	0.338098
9.888383	0.1	0.339509
9.890050	0.1	0.340142
9.891717	0.1	0.338964
9.893383	0.1	0.335071
9.895050	0.1	0.329362
9.896717	0.1	0.324547
9.898383	0.1	0.323206
9.900050	0.1	0.325800
9.901717	0.1	0.330773
9.903383	0.1	0.335830
9.905050	0.1	0.339025
9.906717	0.1	0.339183
9.908383	0.1	0.335728
9.910050	0.1	0.328934
9.911717	0.1	0.320319
9.913383	0.1	0.312175
9.915050	0.1	0.306647
9.916717	0.1	0.304957
9.918383	0.1	0.306810
9.920050	0.1	0.310615
9.921717	0.1	0.314242
9.923383	0.1	0.315728
9.925050	0.1	0.313688
9.926717	0.1	0.308049
9.928383	0.1	0.300743
9.930050	0.1	0.294847
9.931717	0.1	0.292445
9.933383	0.1	0.293101
9.935050	0.1	0.294195
9.936717	0.1	0.293157
9.938383	0.1	0.289679
9.940050	0.1	0.285562
9.941717	0.1	0.282554
9.943383	0.1	0.281106
9.945050	0.1	0.280794
9.946717	0.1	0.280640
9.948383	0.1	0.279490
9.950050	0.1	0.277385
9.951717	0.1	0.275108
9.953383	0.1	0.272151
9.955050	0.1	0.267504
9.956717	0.1	0.261939
9.958383	0.1	0.257231
9.960050	0.1	0.253897
9.961717	0.1	0.251178
9.963383	0.1	0.248509
9.965050	0.1	0.246009
9.966717	0.1	0.243899
9.968383	0.1	0.241874
9.970050	0.1	0.239322
9.971717	0.1	0.236495
9.973383	0.1	0.234772
9.975050	0.1	0.235257
9.976717	0.1	0.237795
9.978383	0.1	0.241450
9.980050	0.1	0.245399
9.981717	0.1	0.249445
9.983383	0.1	0.253161
9.985050	0.1	0.255234
9.986717	0.1	0.254475
9.988383	0.1	0.250596
9.990050	0.1	0.244132
9.991717	0.1	0.236481
9.993383	0.1	0.229790
9.995050	0.1	0.226074
9.996717	0.1	0.226079
9.998383	0.1	0.229031
10.000050	0.1	0.233264
10.001717	0.1	0.236896
10.003383	0.1	0.238363
10.005050	0.1	0.236859
10.006717	0.1	0.232649
10.008383	0.1	0.227126
10.010050	0.1	0.222307
10.011717	0.1	0.219708
10.013383	0.1	0.219694
10.015050	0.1	0.221813
10.016717	0.1	0.225352
10.018383	0.1	0.229049
10.020050	0.1	0.230991
10.021717	0.1	0.229729
10.023383	0.1	0.225292
10.025050	0.1	0.219359
10.026717	0.1	0.214712
10.028383	0.1	0.213673
10.030050	0.1	0.216779
10.031717	0.1	0.222581
10.033383	0.1	0.228197
10.035050	0.1	0.230828
10.036717	0.1	0.229492
10.038383	0.1	0.225026
10.040050	0.1	0.218768
10.041717	0.1	0.211652
10.043383	0.1	0.204807
10.045050	0.1	0.200542
10.046717	0.1	0.201231
10.048383	0.1	0.206768
10.050050	0.1	0.213948
10.051717	0.1	0.218404
10.053383	0.1	0.217832
10.055050	0.1	0.213431
10.056717	0.1	0.207629
10.058383	0.1	0.202078
10.060050	0.1	0.198642
10.061717	0.1	0.199527
10.063383	0.1	0.205194
10.065050	0.1	0.213408
10.066717	0.1	0.220267
10.068383	0.1	0.222330
10.070050	0.1	0.218805
10.071717	0.1	0.211508
10.073383	0.1	0.202875
10.075050	0.1	0.194940
10.076717	0.1	0.189417
10.078383	0.1	0.187075
10.080050	0.1	0.187191
10.081717	0.1	0.188593
10.083383	0.1	0.191131
10.085050	0.1	0.195233
10.086717	0.1	0.201007
10.088383	0.1	0.208113
10.090050	0.1	0.215378
10.091717	0.1	0.220994
10.093383	0.1	0.223750
10.095050	0.1	0.223499
10.096717	0.1	0.220705
10.098383	0.1	0.216323
10.100050	0.1	0.211615
10.101717	0.1	0.207438
10.103383	0.1	0.203787
10.105050	0.1	0.200067
10.106717	0.1	0.195992
10.108383	0.1	0.192006
10.110050	0.1	0.189058
10.111717	0.1	0.188104
10.113383	0.1	0.189221
10.115050	0.1	0.191228
10.116717	0.1	0.193124
10.118383	0.1	0.194847
10.120050	0.1	0.196365
10.121717	0.1	0.197226
10.123383	0.1	0.196774
10.125050	0.1	0.194581
10.126717	0.1	0.191047
10.128383	0.1	0.187298
10.130050	0.1	0.184285
10.131717	0.1	0.182413
10.133383	0.1	0.181757
10.135050	0.1	0.181925
10.136717	0.1	0.182278
10.138383	0.1	0.182777
10.140050	0.1	0.184146
10.141717	0.1	0.187042
10.143383	0.1	0.191256
10.145050	0.1	0.195680
10.146717	0.1	0.199014
10.148383	0.1	0.200020
10.150050	0.1	0.197575
10.151717	0.1	0.192360
10.153383	0.1	0.187266
10.155050	0.1	0.184439
10.156717	0.1	0.183717
10.158383	0.1	0.184234
10.160050	0.1	0.185398
10.161717	0.1	0.186414
10.163383	0.1	0.187065
10.165050	0.1	0.188649
10.166717	0.1	0.192062
10.168383	0.1	0.195699
10.170050	0.1	0.197091
10.171717	0.1	0.195219
10.173383	0.1	0.190651
10.175050	0.1	0.184728
10.176717	0.1	0.178684
10.178383	0.1	0.172909
10.180050	0.1	0.167247
10.181717	0.1	0.161994
10.183383	0.1	0.158139
10.185050	0.1	0.155801
10.186717	0.1	0.153990
10.188383	0.1	0.152895
10.190050	0.1	0.154064
10.191717	0.1	0.157934
10.193383	0.1	0.162846
10.195050	0.1	0.166870
10.196717	0.1	0.169794
10.198383	0.1	0.172597
10.200050	0.1	0.175526
10.201717	0.1	0.177766
10.203383	0.1	0.178395
10.205050	0.1	0.176802
10.206717	0.1	0.173189
10.208383	0.1	0.169189
10.210050	0.1	0.166832
10.211717	0.1	0.166940
10.213383	0.1	0.168537
10.215050	0.1	0.169412
10.216717	0.1	0.168118
10.218383	0.1	0.165571
10.220050	0.1	0.163955
10.221717	0.1	0.164686
10.223383	0.1	0.167564
10.225050	0.1	0.170600
10.226717	0.1	0.171880
10.228383	0.1	0.172001
10.230050	0.1	0.172830
10.231717	0.1	0.174716
10.233383	0.1	0.176397
10.235050	0.1	0.176849
10.236717	0.1	0.176188
10.238383	0.1	0.174819
10.240050	0.1	0.172812
10.241717	0.1	0.170725
10.243383	0.1	0.169966
10.245050	0.1	0.171787
10.246717	0.1	0.175722
10.248383	0.1	0.178916
10.250050	0.1	0.178269
10.251717	0.1	0.173454
10.253383	0.1	0.167261
10.255050	0.1	0.163256
10.256717	0.1	0.163014
10.258383	0.1	0.165324
10.260050	0.1	0.167852
10.261717	0.1	0.169310
10.263383	0.1	0.169752
10.265050	0.1	0.170013
10.266717	0.1	0.171536
10.268383	0.1	0.175540
10.270050	0.1	0.181543
10.271717	0.1	0.187797
10.273383	0.1	0.193156
10.275050	0.1	0.197683
10.276717	0.1	0.201277
10.278383	0.1	0.202479
10.280050	0.1	0.199615
10.281717	0.1	0.192728
10.283383	0.1	0.184271
10.285050	0.1	0.177701
10.286717	0.1	0.174991
10.288383	0.1	0.175801
10.290050	0.1	0.178944
10.291717	0.1	0.183480
10.293383	0.1	0.188528
10.295050	0.1	0.193086
10.296717	0.1	0.196341
10.298383	0.1	0.197873
10.300050	0.1	0.197925
10.301717	0.1	0.197096
10.303383	0.1	0.195848
10.305050	0.1	0.195210
10.306717	0.1	0.197357
10.308383	0.1	0.203992
10.310050	0.1	0.214041
10.311717	0.1	0.223713
10.313383	0.1	0.229301
10.315050	0.1	0.229529
10.316717	0.1	0.225585
10.318383	0.1	0.220202
10.320050	0.1	0.216314
10.321717	0.1	0.215340
10.323383	0.1	0.217096
10.325050	0.1	0.221073
10.326717	0.1	0.226931
10.328383	0.1	0.234153
10.330050	0.1	0.241441
10.331717	0.1	0.246540
10.333383	0.1	0.248118
10.335050	0.1	0.247359
10.336717	0.1	0.246353
10.338383	0.1	0.245841
10.340050	0.1	0.245608
10.341717	0.1	0.245925
10.343383	0.1	0.247606
10.345050	0.1	0.251099
10.346717	0.1	0.256202
10.348383	0.1	0.262498
10.350050	0.1	0.269748
10.351717	0.1	0.277827
10.353383	0.1	0.286545
10.355050	0.1	0.295755
10.356717	0.1	0.305115
10.358383	0.1	0.313432
10.360050	0.1	0.319304
10.361717	0.1	0.322792
10.363383	0.1	0.325604
10.365050	0.1	0.329590
10.366717	0.1	0.335528
10.368383	0.1	0.343029
10.370050	0.1	0.351048
10.371717	0.1	0.358475
10.373383	0.1	0.364711
10.375050	0.1	0.369945
10.376717	0.1	0.374564
10.378383	0.1	0.378671
10.380050	0.1	0.382476
10.381717	0.1	0.386806
10.383383	0.1	0.393218
10.385050	0.1	0.403305
10.386717	0.1	0.416986
10.388383	0.1	0.432301
10.390050	0.1	0.447668
10.391717	0.1	0.462695
10.393383	0.1	0.476437
10.395050	0.1	0.487235
10.396717	0.1	0.494537
10.398383	0.1	0.499226
10.400050	0.1	0.502695
10.401717	0.1	0.506761
10.403383	0.1	0.513303
10.405050	0.1	0.523156
10.406717	0.1	0.535962
10.408383	0.1	0.551119
10.410050	0.1	0.568349
10.411717	0.1	0.587259
10.413383	0.1	0.606454
10.415050	0.1	0.623632
10.416717	0.1	0.637309
10.418383	0.1	0.648340
10.420050	0.1	0.658976
10.421717	0.1	0.670752
10.423383	0.1	0.684126
10.425050	0.1	0.699186
10.426717	0.1	0.715661
10.428383	0.1	0.732918
10.430050	0.1	0.750544
10.431717	0.1	0.768388
10.433383	0.1	0.786018
10.435050	0.1	0.802591
10.436717	0.1	0.817194
10.438383	0.1	0.829380
10.440050	0.1	0.840072
10.441717	0.1	0.851275
10.443383	0.1	0.864067
10.445050	0.1	0.877944
10.446717	0.1	0.892347
10.448383	0.1	0.907062
10.450050	0.1	0.921250
10.451717	0.1	0.933753
10.453383	0.1	0.944589
10.455050	0.1	0.955542
10.456717	0.1	0.968282
10.458383	0.1	0.982005
10.460050	0.1	0.994629
10.461717	0.1	1.005395
10.463383	0.1	1.014629
10.465050	0.1	1.022723
10.466717	0.1	1.030508
10.468383	0.1	1.039305
10.470050	0.1	1.050201
10.471717	0.1	1.063528
10.473383	0.1	1.078420
10.475050	0.1	1.092949
10.476717	0.1	1.104996
10.478383	0.1	1.113703
10.480050	0.1	1.120660
10.481717	0.1	1.128311
10.483383	0.1	1.137019
10.485050	0.1	1.145005
10.486717	0.1	1.151040
10.488383	0.1	1.155906
10.490050	0.1	1.160926
10.491717	0.1	1.166314
10.493383	0.1	1.171674
10.495050	0.1	1.177150
10.496717	0.1	1.183534
10.498383	0.1	1.191185
10.500050	0.1	1.198989
10.501717	0.1	1.205229
10.503383	0.1	1.209383
10.505050	0.1	1.211916
10.506717	0.1	1.213169
10.508383	0.1	1.213811
10.510050	0.1	1.215367
10.511717	0.1	1.219534
10.513383	0.1	1.227623
10.515050	0.1	1.239963
10.516717	0.1	1.255050
10.518383	0.1	1.269635
10.520050	0.1	1.280429
10.521717	0.1	1.286250
10.523383	0.1	1.287987
10.525050	0.1	1.286739
10.526717	0.1	1.283074
10.528383	0.1	1.277654
10.530050	0.1	1.271581
10.531717	0.1	1.266412
10.533383	0.1	1.263968
10.535050	0.1	1.265658
10.536717	0.1	1.271544
10.538383	0.1	1.279972
10.540050	0.1	1.288732
10.541717	0.1	1.295991
10.543383	0.1	1.300247
10.545050	0.1	1.300937
10.546717	0.1	1.299088
10.548383	0.1	1.296569
10.550050	0.1	1.295344
10.551717	0.1	1.296825
10.553383	0.1	1.300867
10.555050	0.1	1.306040
10.556717	0.1	1.311060
10.558383	0.1	1.315097
10.560050	0.1	1.317374
10.561717	0.1	1.317449
10.563383	0.1	1.315819
10.565050	0.1	1.314026
10.566717	0.1	1.314087
10.568383	0.1	1.317300
10.570050	0.1	1.322906
10.571717	0.1	1.328243
10.573383	0.1	1.330716
10.575050	0.1	1.329444
10.576717	0.1	1.325491
10.578383	0.1	1.320983
10.580050	0.1	1.318147
10.581717	0.1	1.318450
10.583383	0.1	1.321966
10.585050	0.1	1.327726
10.586717	0.1	1.334869
10.588383	0.1	1.343051
10.590050	0.1	1.351675
10.591717	0.1	1.359060
10.593383	0.1	1.363293
10.595050	0.1	1.364187
10.596717	0.1	1.363242
10.598383	0.1	1.361854
10.600050	0.1	1.360499
10.601717	0.1	1.359568
10.603383	0.1	1.359535
10.605050	0.1	1.360043
10.606717	0.1	1.359871
10.608383	0.1	1.358525
10.610050	0.1	1.356849
10.611717	0.1	1.355894
10.613383	0.1	1.356201
10.615050	0.1	1.358418
10.616717	0.1	1.363028
10.618383	0.1	1.369244
10.620050	0.1	1.375438
10.621717	0.1	1.380150
10.623383	0.1	1.382525
10.625050	0.1	1.382828
10.626717	0.1	1.382795
10.628383	0.1	1.384309
10.630050	0.1	1.387615
10.631717	0.1	1.391605
10.633383	0.1	1.395247
10.635050	0.1	1.397738
10.636717	0.1	1.398041
10.638383	0.1	1.395200
10.640050	0.1	1.389254
10.641717	0.1	1.381352
10.643383	0.1	1.372625
10.645050	0.1	1.364062
10.646717	0.1	1.357407
10.648383	0.1	1.354725
10.650050	0.1	1.356578
10.651717	0.1	1.361119
10.653383	0.1	1.365645
10.655050	0.1	1.368541
10.656717	0.1	1.369286
10.658383	0.1	1.368118
10.660050	0.1	1.366176
10.661717	0.1	1.364751
10.663383	0.1	1.364015
10.665050	0.1	1.363428
10.666717	0.1	1.362357
10.668383	0.1	1.359913
10.670050	0.1	1.355004
10.671717	0.1	1.347023
10.673383	0.1	1.336480
10.675050	0.1	1.324746
10.676717	0.1	1.313249
10.678383	0.1	1.303409
10.680050	0.1	1.296476
10.681717	0.1	1.292489
10.683383	0.1	1.290399
10.685050	0.1	1.289165
10.686717	0.1	1.287754
10.688383	0.1	1.284853
10.690050	0.1	1.279614
10.691717	0.1	1.272247
10.693383	0.1	1.263740
10.695050	0.1	1.254631
10.696717	0.1	1.244270
10.698383	0.1	1.231949
10.700050	0.1	1.218105
10.701717	0.1	1.204167
10.703383	0.1	1.192219
10.705050	0.1	1.184233
10.706717	0.1	1.180382
10.708383	0.1	1.178351
10.710050	0.1	1.174728
10.711717	0.1	1.166775
10.713383	0.1	1.153620
10.715050	0.1	1.136870
10.716717	0.1	1.119515
10.718383	0.1	1.103915
10.720050	0.1	1.091496
10.721717	0.1	1.082756
10.723383	0.1	1.076306
10.725050	0.1	1.069219
10.726717	0.1	1.059109
10.728383	0.1	1.045712
10.730050	0.1	1.030834
10.731717	0.1	1.016501
10.733383	0.1	1.003398
10.735050	0.1	0.991854
10.736717	0.1	0.983030
10.738383	0.1	0.977349
10.740050	0.1	0.972464
10.741717	0.1	0.964128
10.743383	0.1	0.949358
10.745050	0.1	0.928873
10.746717	0.1	0.906638
10.748383	0.1	0.887127
10.750050	0.1	0.872514
10.751717	0.1	0.862423
10.753383	0.1	0.855559
10.755050	0.1	0.850116
10.756717	0.1	0.843639
10.758383	0.1	0.834172
10.760050	0.1	0.821622
10.761717	0.1	0.808039
10.763383	0.1	0.796216
10.765050	0.1	0.787433
10.766717	0.1	0.781030
10.768383	0.1	0.775522
10.770050	0.1	0.769328
10.771717	0.1	0.761081
10.773383	0.1	0.750148
10.775050	0.1	0.736946
10.776717	0.1	0.722264
10.778383	0.1	0.707041
10.780050	0.1	0.692983
10.781717	0.1	0.681840
10.783383	0.1	0.673872
10.785050	0.1	0.667744
10.786717	0.1	0.661477
10.788383	0.1	0.653407
10.790050	0.1	0.643055
10.791717	0.1	0.631786
10.793383	0.1	0.622300
10.795050	0.1	0.616349
10.796717	0.1	0.612917
10.798383	0.1	0.609616
10.800050	0.1	0.604866
10.801717	0.1	0.598230
10.803383	0.1	0.590053
10.805050	0.1	0.581397
10.806717	0.1	0.573751
10.808383	0.1	0.568503
10.810050	0.1	0.566212
10.811717	0.1	0.565862
10.813383	0.1	0.565276
10.815050	0.1	0.563012
10.816717	0.1	0.559106
10.818383	0.1	0.553937
10.820050	0.1	0.547622
10.821717	0.1	0.540684
10.823383	0.1	0.534342
10.825050	0.1	0.529769
10.826717	0.1	0.526807
10.828383	0.1	0.523841
10.830050	0.1	0.519236
10.831717	0.1	0.512358
10.833383	0.1	0.503608
10.835050	0.1	0.494556
10.836717	0.1	0.487389
10.838383	0.1	0.483347
10.840050	0.1	0.481945
10.841717	0.1	0.481857
10.843383	0.1	0.482430
10.845050	0.1	0.483785
10.846717	0.1	0.485377
10.848383	0.1	0.485615
10.850050	0.1	0.483072
10.851717	0.1	0.477270
10.853383	0.1	0.468874
10.855050	0.1	0.459333
10.856717	0.1	0.450076
10.858383	0.1	0.441950
10.860050	0.1	0.435528
10.861717	0.1	0.431351
10.863383	0.1	0.429465
10.865050	0.1	0.429763
10.866717	0.1	0.432399
10.868383	0.1	0.436404
10.870050	0.1	0.439133
10.871717	0.1	0.438630
10.873383	0.1	0.435915
10.875050	0.1	0.433554
10.876717	0.1	0.432674
10.878383	0.1	0.432488
10.880050	0.1	0.432031
10.881717	0.1	0.431351
10.883383	0.1	0.431137
10.885050	0.1	0.431938
10.886717	0.1	0.433656
10.888383	0.1	0.435407
10.890050	0.1	0.436381
10.891717	0.1	0.437079
10.893383	0.1	0.438727
10.895050	0.1	0.441670
10.896717	0.1	0.445000
10.898383	0.1	0.447133
10.900050	0.1	0.446886
10.901717	0.1	0.444502
10.903383	0.1	0.441144
10.905050	0.1	0.437815
10.906717	0.1	0.435039
10.908383	0.1	0.433009
10.910050	0.1	0.431831
10.911717	0.1	0.431337
10.913383	0.1	0.430867
10.915050	0.1	0.430248
10.916717	0.1	0.430611
10.918383	0.1	0.432893
10.920050	0.1	0.435868
10.921717	0.1	0.436814
10.923383	0.1	0.434541
10.925050	0.1	0.430322
10.926717	0.1	0.426047
10.928383	0.1	0.423230
10.930050	0.1	0.422848
10.931717	0.1	0.424082
10.933383	0.1	0.424222
10.935050	0.1	0.421400
10.936717	0.1	0.416851
10.938383	0.1	0.413279
10.940050	0.1	0.411863
10.941717	0.1	0.411738
10.943383	0.1	0.411379
10.945050	0.1	0.410052
10.946717	0.1	0.408781
10.948383	0.1	0.409023
10.950050	0.1	0.410113
10.951717	0.1	0.409922
10.953383	0.1	0.407752
10.955050	0.1	0.404771
10.956717	0.1	0.402508
10.958383	0.1	0.401745
10.960050	0.1	0.401838
10.961717	0.1	0.401214
10.963383	0.1	0.398876
10.965050	0.1	0.394997
10.966717	0.1	0.390341
10.968383	0.1	0.386024
10.970050	0.1	0.383682
10.971717	0.1	0.384711
10.973383	0.1	0.388916
10.975050	0.1	0.394420
10.976717	0.1	0.399235
10.978383	0.1	0.402359
10.980050	0.1	0.403058
10.981717	0.1	0.400590
10.983383	0.1	0.395309
10.985050	0.1	0.388655
10.986717	0.1	0.381898
10.988383	0.1	0.376087
10.990050	0.1	0.372510
10.991717	0.1	0.371891
10.993383	0.1	0.373558
10.995050	0.1	0.376101
10.996717	0.1	0.378080
10.998383	0.1	0.378373
11.000050	0.1	0.377288
11.001717	0.1	0.376841
11.003383	0.1	0.378396
11.005050	0.1	0.381097
11.006717	0.1	0.383719
11.008383	0.1	0.386033
11.010050	0.1	0.387961
11.011717	0.1	0.389307
11.013383	0.1	0.390303
11.015050	0.1	0.390918
11.016717	0.1	0.390918
11.018383	0.1	0.391104
11.020050	0.1	0.392329
11.021717	0.1	0.393647
11.023383	0.1	0.393209
11.025050	0.1	0.390192
11.026717	0.1	0.385293
11.028383	0.1	0.379803
11.030050	0.1	0.374904
11.031717	0.1	0.371602
11.033383	0.1	0.370066
11.035050	0.1	0.369214
11.036717	0.1	0.368371
11.038383	0.1	0.368520
11.040050	0.1	0.371244
11.041717	0.1	0.377125
11.043383	0.1	0.385391
11.045050	0.1	0.394057
11.046717	0.1	0.400832
11.048383	0.1	0.404548
11.050050	0.1	0.405461
11.051717	0.1	0.404287
11.053383	0.1	0.401447
11.055050	0.1	0.397330
11.056717	0.1	0.393060
11.058383	0.1	0.390359
11.060050	0.1	0.390713
11.061717	0.1	0.394634
11.063383	0.1	0.401372
11.065050	0.1	0.409312
11.066717	0.1	0.416292
11.068383	0.1	0.420446
11.070050	0.1	0.421680
11.071717	0.1	0.421219
11.073383	0.1	0.420213
11.075050	0.1	0.419491
11.076717	0.1	0.419696
11.078383	0.1	0.420711
11.080050	0.1	0.421712
11.081717	0.1	0.422425
11.083383	0.1	0.423989
11.085050	0.1	0.427896
11.086717	0.1	0.434057
11.088383	0.1	0.440944
11.090050	0.1	0.447179
11.091717	0.1	0.451808
11.093383	0.1	0.453880
11.095050	0.1	0.453158
11.096717	0.1	0.451175
11.098383	0.1	0.450234
11.100050	0.1	0.451053
11.101717	0.1	0.452502
11.103383	0.1	0.453438
11.105050	0.1	0.453470
11.106717	0.1	0.452884
11.108383	0.1	0.452828
11.110050	0.1	0.454779
11.111717	0.1	0.459766
11.113383	0.1	0.468441
11.115050	0.1	0.480465
11.116717	0.1	0.493587
11.118383	0.1	0.504572
11.120050	0.1	0.511007
11.121717	0.1	0.512344
11.123383	0.1	0.509899
11.125050	0.1	0.505629
11.126717	0.1	0.500986
11.128383	0.1	0.497308
11.130050	0.1	0.496162
11.131717	0.1	0.498062
11.133383	0.1	0.501722
11.135050	0.1	0.504898
11.136717	0.1	0.506002
11.138383	0.1	0.505419
11.140050	0.1	0.505242
11.141717	0.1	0.507520
11.143383	0.1	0.512637
11.145050	0.1	0.519007
11.146717	0.1	0.524418
11.148383	0.1	0.527785
11.150050	0.1	0.529378
11.151717	0.1	0.529946
11.153383	0.1	0.529829
11.155050	0.1	0.528428
11.156717	0.1	0.524726
11.158383	0.1	0.519138
11.160050	0.1	0.514109
11.161717	0.1	0.512181
11.163383	0.1	0.514421
11.165050	0.1	0.520251
11.166717	0.1	0.527319
11.168383	0.1	0.532838
11.170050	0.1	0.536009
11.171717	0.1	0.538104
11.173383	0.1	0.540582
11.175050	0.1	0.544144
11.176717	0.1	0.548912
11.178383	0.1	0.554235
11.180050	0.1	0.558444
11.181717	0.1	0.559608
11.183383	0.1	0.556987
11.185050	0.1	0.551762
11.186717	0.1	0.545606
11.188383	0.1	0.539050
11.190050	0.1	0.532130
11.191717	0.1	0.526099
11.193383	0.1	0.523413
11.195050	0.1	0.525713
11.196717	0.1	0.532707
11.198383	0.1	0.542868
11.200050	0.1	0.554104
11.201717	0.1	0.564042
11.203383	0.1	0.570645
11.205050	0.1	0.573304
11.206717	0.1	0.573136
11.208383	0.1	0.571734
11.210050	0.1	0.569574
11.211717	0.1	0.565904
11.213383	0.1	0.560260
11.215050	0.1	0.553508
11.216717	0.1	0.547781
11.218383	0.1	0.545941
11.220050	0.1	0.549760
11.221717	0.1	0.558384
11.223383	0.1	0.569276
11.225050	0.1	0.579529
11.226717	0.1	0.586272
11.228383	0.1	0.587571
11.230050	0.1	0.583520
11.231717	0.1	0.576111
11.233383	0.1	0.568000
11.235050	0.1	0.561704
11.236717	0.1	0.558938
11.238383	0.1	0.559366
11.240050	0.1	0.560684
11.241717	0.1	0.560712
11.243383	0.1	0.559562
11.245050	0.1	0.559599
11.246717	0.1	0.563101
11.248383	0.1	0.569969
11.250050	0.1	0.577997
11.251717	0.1	0.585020
11.253383	0.1	0.590086
11.255050	0.1	0.592773
11.256717	0.1	0.592666
11.258383	0.1	0.590058
11.260050	0.1	0.586095
11.261717	0.1	0.581634
11.263383	0.1	0.576884
11.265050	0.1	0.572358
11.266717	0.1	0.569443
11.268383	0.1	0.569471
11.270050	0.1	0.572251
11.271717	0.1	0.575893
11.273383	0.1	0.578286
11.275050	0.1	0.578742
11.276717	0.1	0.578109
11.278383	0.1	0.577457
11.280050	0.1	0.577541
11.281717	0.1	0.578975
11.283383	0.1	0.581513
11.285050	0.1	0.583925
11.286717	0.1	0.585117
11.288383	0.1	0.584354
11.290050	0.1	0.581057
11.291717	0.1	0.576009
11.293383	0.1	0.571483
11.295050	0.1	0.569196
11.296717	0.1	0.568987
11.298383	0.1	0.569513
11.300050	0.1	0.569844
11.301717	0.1	0.570533
11.303383	0.1	0.572521
11.305050	0.1	0.575189
11.306717	0.1	0.576619
11.308383	0.1	0.575809
11.310050	0.1	0.573262
11.311717	0.1	0.569616
11.313383	0.1	0.565685
11.315050	0.1	0.563180
11.316717	0.1	0.563241
11.318383	0.1	0.565047
11.320050	0.1	0.567045
11.321717	0.1	0.568759
11.323383	0.1	0.570635
11.325050	0.1	0.572773
11.326717	0.1	0.574924
11.328383	0.1	0.577001
11.330050	0.1	0.578449
11.331717	0.1	0.577983
11.333383	0.1	0.574365
11.335050	0.1	0.567450
11.336717	0.1	0.558938
11.338383	0.1	0.551543
11.340050	0.1	0.547133
11.341717	0.1	0.545522
11.343383	0.1	0.544284
11.345050	0.1	0.540507
11.346717	0.1	0.533983
11.348383	0.1	0.527650
11.350050	0.1	0.524679
11.351717	0.1	0.526127
11.353383	0.1	0.530984
11.355050	0.1	0.537285
11.356717	0.1	0.542914
11.358383	0.1	0.545927
11.360050	0.1	0.544661
11.361717	0.1	0.538654
11.363383	0.1	0.529932
11.365050	0.1	0.521736
11.366717	0.1	0.515687
11.368383	0.1	0.511664
11.370050	0.1	0.509596
11.371717	0.1	0.510258
11.373383	0.1	0.514006
11.375050	0.1	0.519189
11.376717	0.1	0.523026
11.378383	0.1	0.523813
11.380050	0.1	0.521368
11.381717	0.1	0.516046
11.383383	0.1	0.508418
11.385050	0.1	0.499543
11.386717	0.1	0.491044
11.388383	0.1	0.484847
11.390050	0.1	0.482365
11.391717	0.1	0.483873
11.393383	0.1	0.488325
11.395050	0.1	0.493308
11.396717	0.1	0.496488
11.398383	0.1	0.497252
11.400050	0.1	0.496004
11.401717	0.1	0.492851
11.403383	0.1	0.488330
11.405050	0.1	0.484260
11.406717	0.1	0.482486
11.408383	0.1	0.483445
11.410050	0.1	0.486500
11.411717	0.1	0.490905
11.413383	0.1	0.495887
11.415050	0.1	0.500246
11.416717	0.1	0.502844
11.418383	0.1	0.503124
11.420050	0.1	0.500507
11.421717	0.1	0.494751
11.423383	0.1	0.487566
11.425050	0.1	0.482090
11.426717	0.1	0.480199
11.428383	0.1	0.481526
11.430050	0.1	0.484223
11.431717	0.1	0.486081
11.433383	0.1	0.486062
11.435050	0.1	0.484567
11.436717	0.1	0.481969
11.438383	0.1	0.478062
11.440050	0.1	0.473000
11.441717	0.1	0.467915
11.443383	0.1	0.464115
11.445050	0.1	0.462150
11.446717	0.1	0.461657
11.448383	0.1	0.461512
11.450050	0.1	0.460441
11.451717	0.1	0.457964
11.453383	0.1	0.454918
11.455050	0.1	0.452404
11.456717	0.1	0.450118
11.458383	0.1	0.447161
11.460050	0.1	0.443789
11.461717	0.1	0.441242
11.463383	0.1	0.440883
11.465050	0.1	0.443640
11.466717	0.1	0.449447
11.468383	0.1	0.456669
11.470050	0.1	0.462416
11.471717	0.1	0.463943
11.473383	0.1	0.459924
11.475050	0.1	0.450904
11.476717	0.1	0.439505
11.478383	0.1	0.429437
11.480050	0.1	0.423230
11.481717	0.1	0.421526
11.483383	0.1	0.424040
11.485050	0.1	0.429624
11.486717	0.1	0.435868
11.488383	0.1	0.440278
11.490050	0.1	0.441787
11.491717	0.1	0.440977
11.493383	0.1	0.438998
11.495050	0.1	0.436637
11.496717	0.1	0.434648
11.498383	0.1	0.433857
11.500050	0.1	0.434476
11.501717	0.1	0.435994
11.503383	0.1	0.437745
11.505050	0.1	0.439677
11.506717	0.1	0.442266
11.508383	0.1	0.445256
11.510050	0.1	0.447538
11.511717	0.1	0.448651
11.513383	0.1	0.449382
11.515050	0.1	0.450308
11.516717	0.1	0.450327
11.518383	0.1	0.447654
11.520050	0.1	0.442015
11.521717	0.1	0.435216
11.523383	0.1	0.430164
11.525050	0.1	0.429004
11.526717	0.1	0.431663
11.528383	0.1	0.436287
11.530050	0.1	0.441195
11.531717	0.1	0.446117
11.533383	0.1	0.451193
11.535050	0.1	0.455366
11.536717	0.1	0.457037
11.538383	0.1	0.455575
11.540050	0.1	0.451305
11.541717	0.1	0.445517
11.543383	0.1	0.439985
11.545050	0.1	0.435347
11.546717	0.1	0.431323
11.548383	0.1	0.428306
11.550050	0.1	0.426774
11.551717	0.1	0.426276
11.553383	0.1	0.426634
11.555050	0.1	0.428227
11.556717	0.1	0.430234
11.558383	0.1	0.430630
11.560050	0.1	0.428101
11.561717	0.1	0.423305
11.563383	0.1	0.418262
11.565050	0.1	0.414499
11.566717	0.1	0.412012
11.568383	0.1	0.409717
11.570050	0.1	0.406858
11.571717	0.1	0.404194
11.573383	0.1	0.403132
11.575050	0.1	0.404078
11.576717	0.1	0.406434
11.578383	0.1	0.409479
11.580050	0.1	0.412683
11.581717	0.1	0.415402
11.583383	0.1	0.416846
11.585050	0.1	0.416404
11.586717	0.1	0.413880
11.588383	0.1	0.409526
11.590050	0.1	0.404175
11.591717	0.1	0.399267
11.593383	0.1	0.395980
11.595050	0.1	0.394476
11.596717	0.1	0.394625
11.598383	0.1	0.396371
11.600050	0.1	0.399137
11.601717	0.1	0.401647
11.603383	0.1	0.402420
11.605050	0.1	0.400506
11.606717	0.1	0.396012
11.608383	0.1	0.389558
11.610050	0.1	0.381866
11.611717	0.1	0.374038
11.613383	0.1	0.367258
11.615050	0.1	0.362350
11.616717	0.1	0.359868
11.618383	0.1	0.359840
11.620050	0.1	0.361442
11.621717	0.1	0.363523
11.623383	0.1	0.365200
11.625050	0.1	0.365553
11.626717	0.1	0.363407
11.628383	0.1	0.358433
11.630050	0.1	0.352128
11.631717	0.1	0.346988
11.633383	0.1	0.344766
11.635050	0.1	0.344906
11.636717	0.1	0.345465
11.638383	0.1	0.345558
11.640050	0.1	0.345721
11.641717	0.1	0.346852
11.643383	0.1	0.348995
11.645050	0.1	0.350410
11.646717	0.1	0.349004
11.648383	0.1	0.344743
11.650050	0.1	0.339258
11.651717	0.1	0.333777
11.653383	0.1	0.328603
11.655050	0.1	0.324119
11.656717	0.1	0.321115
11.658383	0.1	0.320347
11.660050	0.1	0.322284
11.661717	0.1	0.326536
11.663383	0.1	0.331225
11.665050	0.1	0.334014
11.666717	0.1	0.334815
11.668383	0.1	0.335816
11.670050	0.1	0.337972
11.671717	0.1	0.339574
11.673383	0.1	0.338601
11.675050	0.1	0.334438
11.676717	0.1	0.327821
11.678383	0.1	0.320384
11.680050	0.1	0.313506
11.681717	0.1	0.307690
11.683383	0.1	0.303364
11.685050	0.1	0.300910
11.686717	0.1	0.300035
11.688383	0.1	0.300338
11.690050	0.1	0.301790
11.691717	0.1	0.304491
11.693383	0.1	0.308207
11.695050	0.1	0.311770
11.696717	0.1	0.313688
11.698383	0.1	0.313348
11.700050	0.1	0.311066
11.701717	0.1	0.307481
11.703383	0.1	0.303173
11.705050	0.1	0.298251
11.706717	0.1	0.292994
11.708383	0.1	0.288906
11.710050	0.1	0.287788
11.711717	0.1	0.289883
11.713383	0.1	0.293972
11.715050	0.1	0.298782
11.716717	0.1	0.303402
11.718383	0.1	0.306848
11.720050	0.1	0.308030
11.721717	0.1	0.306387
11.723383	0.1	0.302284
11.725050	0.1	0.297213
11.726717	0.1	0.293041
11.728383	0.1	0.290270
11.730050	0.1	0.287867
11.731717	0.1	0.284808
11.733383	0.1	0.280775
11.735050	0.1	0.276221
11.736717	0.1	0.272524
11.738383	0.1	0.270624
11.740050	0.1	0.270237
11.741717	0.1	0.271127
11.743383	0.1	0.273301
11.745050	0.1	0.275937
11.746717	0.1	0.277790
11.748383	0.1	0.278321
11.750050	0.1	0.278219
11.751717	0.1	0.278875
11.753383	0.1	0.280868
11.755050	0.1	0.283243
11.756717	0.1	0.284621
11.758383	0.1	0.284016
11.760050	0.1	0.281087
11.761717	0.1	0.276882
11.763383	0.1	0.273702
11.765050	0.1	0.273008
11.766717	0.1	0.273967
11.768383	0.1	0.274647
11.770050	0.1	0.274000
11.771717	0.1	0.272198
11.773383	0.1	0.269818
11.775050	0.1	0.267699
11.776717	0.1	0.267164
11.778383	0.1	0.268654
11.780050	0.1	0.270344
11.781717	0.1	0.269776
11.783383	0.1	0.267122
11.785050	0.1	0.265716
11.786717	0.1	0.268552
11.788383	0.1	0.275141
11.790050	0.1	0.282605
11.791717	0.1	0.288500
11.793383	0.1	0.291574
11.795050	0.1	0.291285
11.796717	0.1	0.287876
11.798383	0.1	0.282675
11.800050	0.1	0.277730
11.801717	0.1	0.274703
11.803383	0.1	0.274247
11.805050	0.1	0.276305
11.806717	0.1	0.280133
11.808383	0.1	0.284472
11.810050	0.1	0.288417
11.811717	0.1	0.291723
11.813383	0.1	0.294093
11.815050	0.1	0.295066
11.816717	0.1	0.294973
11.818383	0.1	0.294959
11.820050	0.1	0.295411
11.821717	0.1	0.295630
11.823383	0.1	0.294871
11.825050	0.1	0.292761
11.826717	0.1	0.289474
11.828383	0.1	0.286135
11.830050	0.1	0.284137
11.831717	0.1	0.284179
11.833383	0.1	0.286181
11.835050	0.1	0.289385
11.836717	0.1	0.292896
11.838383	0.1	0.296617
11.840050	0.1	0.300701
11.841717	0.1	0.304533
11.843383	0.1	0.307364
11.845050	0.1	0.308841
11.846717	0.1	0.308678
11.848383	0.1	0.306922
11.850050	0.1	0.304272
11.851717	0.1	0.301851
11.853383	0.1	0.300659
11.855050	0.1	0.300924
11.856717	0.1	0.302042
11.858383	0.1	0.303248
11.860050	0.1	0.303942
11.861717	0.1	0.303653
11.863383	0.1	0.302354
11.865050	0.1	0.300771
11.866717	0.1	0.299695
11.868383	0.1	0.299201
11.870050	0.1	0.299336
11.871717	0.1	0.301311
11.873383	0.1	0.306517
11.875050	0.1	0.314447
11.876717	0.1	0.322680
11.878383	0.1	0.328934
11.880050	0.1	0.332207
11.881717	0.1	0.332398
11.883383	0.1	0.329814
11.885050	0.1	0.325167
11.886717	0.1	0.319714
11.888383	0.1	0.314857
11.890050	0.1	0.311756
11.891717	0.1	0.311369
11.893383	0.1	0.314247
11.895050	0.1	0.319998
11.896717	0.1	0.327160
11.898383	0.1	0.334280
11.900050	0.1	0.341111
11.901717	0.1	0.347951
11.903383	0.1	0.354326
11.905050	0.1	0.359188
11.906717	0.1	0.361935
11.908383	0.1	0.363006
11.910050	0.1	0.363169
11.911717	0.1	0.361889
11.913383	0.1	0.358005
11.915050	0.1	0.352492
11.916717	0.1	0.348482
11.918383	0.1	0.348440
11.920050	0.1	0.352394
11.921717	0.1	0.358438
11.923383	0.1	0.364543
11.925050	0.1	0.369698
11.926717	0.1	0.373311
11.928383	0.1	0.375183
11.930050	0.1	0.376073
11.931717	0.1	0.377190
11.933383	0.1	0.379593
11.935050	0.1	0.383561
11.936717	0.1	0.387714
11.938383	0.1	0.390215
11.940050	0.1	0.391025
11.941717	0.1	0.391905
11.943383	0.1	0.394410
11.945050	0.1	0.398466
11.946717	0.1	0.402825
11.948383	0.1	0.406713
11.950050	0.1	0.410676
11.951717	0.1	0.415416
11.953383	0.1	0.420571
11.955050	0.1	0.425130
11.956717	0.1	0.428809
11.958383	0.1	0.432492
11.960050	0.1	0.436949
11.961717	0.1	0.441750
11.963383	0.1	0.445815
11.965050	0.1	0.448585
11.966717	0.1	0.450956
11.968383	0.1	0.454267
11.970050	0.1	0.458253
11.971717	0.1	0.461764
11.973383	0.1	0.465186
11.975050	0.1	0.470039
11.976717	0.1	0.476926
11.978383	0.1	0.485205
11.980050	0.1	0.493983
11.981717	0.1	0.502481
11.983383	0.1	0.510067
11.985050	0.1	0.516349
11.986717	0.1	0.520842
11.988383	0.1	0.522877
11.990050	0.1	0.522682
11.991717	0.1	0.521857
11.993383	0.1	0.521657
11.995050	0.1	0.521545
11.996717	0.1	0.520977
11.998383	0.1	0.521066
12.000050	0.1	0.523082
12.001717	0.1	0.527008
12.003383	0.1	0.532586
12.005050	0.1	0.540153
12.006717	0.1	0.549573
12.008383	0.1	0.559306
12.010050	0.1	0.567525
12.011717	0.1	0.574016
12.013383	0.1	0.580233
12.015050	0.1	0.587474
12.016717	0.1	0.595618
12.018383	0.1	0.603623
12.020050	0.1	0.610817
12.021717	0.1	0.616927
12.023383	0.1	0.621174
12.025050	0.1	0.622901
12.026717	0.1	0.623125
12.028383	0.1	0.624568
12.030050	0.1	0.629970
12.031717	0.1	0.640126
12.033383	0.1	0.653225
12.035050	0.1	0.666198
12.036717	0.1	0.677262
12.038383	0.1	0.686874
12.040050	0.1	0.696261
12.041717	0.1	0.706092
12.043383	0.1	0.715777
12.045050	0.1	0.723400
12.046717	0.1	0.727624
12.048383	0.1	0.729803
12.050050	0.1	0.733179
12.051717	0.1	0.739987
12.053383	0.1	0.749864
12.055050	0.1	0.760881
12.056717	0.1	0.771498
12.058383	0.1	0.780765
12.060050	0.1	0.788006
12.061717	0.1	0.793361
12.063383	0.1	0.797710
12.065050	0.1	0.801883
12.066717	0.1	0.806567
12.068383	0.1	0.812663
12.070050	0.1	0.821049
12.071717	0.1	0.831853
12.073383	0.1	0.844575
12.075050	0.1	0.858521
12.076717	0.1	0.872207
12.078383	0.1	0.883699
12.080050	0.1	0.892645
12.081717	0.1	0.900454
12.083383	0.1	0.908319
12.085050	0.1	0.915942
12.086717	0.1	0.922177
12.088383	0.1	0.927132
12.090050	0.1	0.932892
12.091717	0.1	0.941185
12.093383	0.1	0.951737
12.095050	0.1	0.962913
12.096717	0.1	0.972683
12.098383	0.1	0.979649
12.100050	0.1	0.983956
12.101717	0.1	0.986662
12.103383	0.1	0.989083
12.105050	0.1	0.992767
12.106717	0.1	0.998704
12.108383	0.1	1.006271
12.110050	0.1	1.014150
12.111717	0.1	1.022164
12.113383	0.1	1.031188
12.115050	0.1	1.041684
12.116717	0.1	1.052935
12.118383	0.1	1.063137
12.120050	0.1	1.070066
12.121717	0.1	1.072446
12.123383	0.1	1.070965
12.125050	0.1	1.067906
12.126717	0.1	1.065698
12.128383	0.1	1.066015
12.130050	0.1	1.069969
12.131717	0.1	1.077713
12.133383	0.1	1.087310
12.135050	0.1	1.095468
12.136717	0.1	1.099659
12.138383	0.1	1.099384
12.140050	0.1	1.096069
12.141717	0.1	1.091673
12.143383	0.1	1.087738
12.145050	0.1	1.085512
12.146717	0.1	1.085834
12.148383	0.1	1.088479
12.150050	0.1	1.092246
12.151717	0.1	1.095878
12.153383	0.1	1.098397
12.155050	0.1	1.098812
12.156717	0.1	1.096656
12.158383	0.1	1.092786
12.160050	0.1	1.088884
12.161717	0.1	1.086537
12.163383	0.1	1.086663
12.165050	0.1	1.088730
12.166717	0.1	1.090844
12.168383	0.1	1.091091
12.170050	0.1	1.088451
12.171717	0.1	1.082970
12.173383	0.1	1.076069
12.175050	0.1	1.070327
12.176717	0.1	1.067915
12.178383	0.1	1.069279
12.180050	0.1	1.073321
12.181717	0.1	1.077713
12.183383	0.1	1.079496
12.185050	0.1	1.077009
12.186717	0.1	1.071100
12.188383	0.1	1.064232
12.190050	0.1	1.059007
12.191717	0.1	1.056702
12.193383	0.1	1.056776
12.195050	0.1	1.057964
12.196717	0.1	1.059296
12.198383	0.1	1.059980
12.200050	0.1	1.059491
12.201717	0.1	1.058131
12.203383	0.1	1.056744
12.205050	0.1	1.055417
12.206717	0.1	1.052860
12.208383	0.1	1.047538
12.210050	0.1	1.039207
12.211717	0.1	1.029670
12.213383	0.1	1.022308
12.215050	0.1	1.019677
12.216717	0.1	1.020972
12.218383	0.1	1.022965
12.220050	0.1	1.023114
12.221717	0.1	1.021056
12.223383	0.1	1.017507
12.225050	0.1	1.012953
12.226717	0.1	1.008017
12.228383	0.1	1.004166
12.230050	0.1	1.002308
12.231717	0.1	1.001661
12.233383	0.1	1.000604
12.235050	0.1	0.997530
12.236717	0.1	0.991644
12.238383	0.1	0.984012
12.240050	0.1	0.976976
12.241717	0.1	0.972375
12.243383	0.1	0.970555
12.245050	0.1	0.970736
12.246717	0.1	0.972310
12.248383	0.1	0.975556
12.250050	0.1	0.981097
12.251717	0.1	0.989074
12.253383	0.1	0.998308
12.255050	0.1	1.006383
12.256717	0.1	1.011407
12.258383	0.1	1.013400
12.260050	0.1	1.013852
12.261717	0.1	1.015156
12.263383	0.1	1.019514
12.265050	0.1	1.026802
12.266717	0.1	1.034462
12.268383	0.1	1.039803
12.270050	0.1	1.041899
12.271717	0.1	1.041982
12.273383	0.1	1.041903
12.275050	0.1	1.042304
12.276717	0.1	1.042769
12.278383	0.1	1.043333
12.280050	0.1	1.045526
12.281717	0.1	1.051603
12.283383	0.1	1.062443
12.285050	0.1	1.076972
12.286717	0.1	1.093335
12.288383	0.1	1.109862
12.290050	0.1	1.125471
12.291717	0.1	1.139687
12.293383	0.1	1.152041
12.295050	0.1	1.161867
12.296717	0.1	1.169234
12.298383	0.1	1.175175
12.300050	0.1	1.180689
12.301717	0.1	1.186538
12.303383	0.1	1.193793
12.305050	0.1	1.203660
12.306717	0.1	1.216675
12.308383	0.1	1.232065
12.310050	0.1	1.248289
12.311717	0.1	1.264643
12.313383	0.1	1.281877
12.315050	0.1	1.300927
12.316717	0.1	1.321249
12.318383	0.1	1.341035
12.320050	0.1	1.358930
12.321717	0.1	1.374953
12.323383	0.1	1.389934
12.325050	0.1	1.404323
12.326717	0.1	1.418185
12.328383	0.1	1.431936
12.330050	0.1	1.445818
12.331717	0.1	1.459378
12.333383	0.1	1.472505
12.335050	0.1	1.485841
12.336717	0.1	1.500538
12.338383	0.1	1.518507
12.340050	0.1	1.541195
12.341717	0.1	1.567760
12.343383	0.1	1.595346
12.345050	0.1	1.620781
12.346717	0.1	1.642173
12.348383	0.1	1.659682
12.350050	0.1	1.675021
12.351717	0.1	1.690108
12.353383	0.1	1.705787
12.355050	0.1	1.721787
12.356717	0.1	1.738169
12.358383	0.1	1.755836
12.360050	0.1	1.775394
12.361717	0.1	1.796712
12.363383	0.1	1.819599
12.365050	0.1	1.844065
12.366717	0.1	1.869686
12.368383	0.1	1.894352
12.370050	0.1	1.915158
12.371717	0.1	1.931554
12.373383	0.1	1.945840
12.375050	0.1	1.960751
12.376717	0.1	1.977785
12.378383	0.1	1.997217
12.380050	0.1	2.018544
12.381717	0.1	2.040798
12.383383	0.1	2.063089
12.385050	0.1	2.085441
12.386717	0.1	2.108896
12.388383	0.1	2.134424
12.390050	0.1	2.162368
12.391717	0.1	2.192338
12.393383	0.1	2.222653
12.395050	0.1	2.250676
12.396717	0.1	2.274308
12.398383	0.1	2.293498
12.400050	0.1	2.310090
12.401717	0.1	2.326174
12.403383	0.1	2.343031
12.405050	0.1	2.360940
12.406717	0.1	2.379436
12.408383	0.1	2.398030
12.410050	0.1	2.416605
12.411717	0.1	2.435232
12.413383	0.1	2.454170
12.415050	0.1	2.473928
12.416717	0.1	2.495092
12.418383	0.1	2.518278
12.420050	0.1	2.543265
12.421717	0.1	2.568047
12.423383	0.1	2.590432
12.425050	0.1	2.609971
12.426717	0.1	2.627512
12.428383	0.1	2.644332
12.430050	0.1	2.661729
12.431717	0.1	2.680640
12.433383	0.1	2.701581
12.435050	0.1	2.724300
12.436717	0.1	2.747551
12.438383	0.1	2.769828
12.440050	0.1	2.790485
12.441717	0.1	2.810103
12.443383	0.1	2.829968
12.445050	0.1	2.851076
12.446717	0.1	2.873749
12.448383	0.1	2.898239
12.450050	0.1	2.924479
12.451717	0.1	2.950989
12.453383	0.1	2.975240
12.455050	0.1	2.994984
12.456717	0.1	3.009588
12.458383	0.1	3.020400
12.460050	0.1	3.029397
12.461717	0.1	3.037853
12.463383	0.1	3.046305
12.465050	0.1	3.055213
12.466717	0.1	3.065416
12.468383	0.1	3.077183
12.470050	0.1	3.089453
12.471717	0.1	3.101248
12.473383	0.1	3.112475
12.475050	0.1	3.122739
12.476717	0.1	3.131344
12.478383	0.1	3.138562
12.480050	0.1	3.145286
12.481717	0.1	3.152159
12.483383	0.1	3.159265
12.485050	0.1	3.165617
12.486717	0.1	3.169430
12.488383	0.1	3.169212
12.490050	0.1	3.164853
12.491717	0.1	3.158059
12.493383	0.1	3.151246
12.495050	0.1	3.146539
12.496717	0.1	3.145137
12.498383	0.1	3.146115
12.500050	0.1	3.147004
12.501717	0.1	3.145938
12.503383	0.1	3.142427
12.505050	0.1	3.136601
12.506717	0.1	3.128401
12.508383	0.1	3.117565
12.510050	0.1	3.104475
12.511717	0.1	3.090249
12.513383	0.1	3.076163
12.515050	0.1	3.063930
12.516717	0.1	3.055301
12.518383	0.1	3.049648
12.520050	0.1	3.043744
12.521717	0.1	3.035008
12.523383	0.1	3.023408
12.525050	0.1	3.010659
12.526717	0.1	2.998970
12.528383	0.1	2.989531
12.530050	0.1	2.981606
12.531717	0.1	2.973326
12.533383	0.1	2.963166
12.535050	0.1	2.951142
12.536717	0.1	2.938774
12.538383	0.1	2.927547
12.540050	0.1	2.917843
12.541717	0.1	2.909433
12.543383	0.1	2.901899
12.545050	0.1	2.894686
12.546717	0.1	2.887570
12.548383	0.1	2.880860
12.550050	0.1	2.874937
12.551717	0.1	2.869945
12.553383	0.1	2.865721
12.555050	0.1	2.861172
12.556717	0.1	2.854252
12.558383	0.1	2.843789
12.560050	0.1	2.830867
12.561717	0.1	2.817619
12.563383	0.1	2.805199
12.565050	0.1	2.793875
12.566717	0.1	2.784524
12.568383	0.1	2.778280
12.570050	0.1	2.774685
12.571717	0.1	2.771677
12.573383	0.1	2.767253
12.575050	0.1	2.760445
12.576717	0.1	2.751574
12.578383	0.1	2.741460
12.580050	0.1	2.730107
12.581717	0.1	2.717627
12.583383	0.1	2.706293
12.585050	0.1	2.698721
12.586717	0.1	2.695033
12.588383	0.1	2.694130
12.590050	0.1	2.695420
12.591717	0.1	2.697553
12.593383	0.1	2.698037
12.595050	0.1	2.694991
12.596717	0.1	2.688244
12.598383	0.1	2.679215
12.600050	0.1	2.669450
12.601717	0.1	2.659047
12.603383	0.1	2.647173
12.605050	0.1	2.633836
12.606717	0.1	2.620663
12.608383	0.1	2.609855
12.610050	0.1	2.602171
12.611717	0.1	2.596187
12.613383	0.1	2.589924
12.615050	0.1	2.582558
12.616717	0.1	2.574055
12.618383	0.1	2.564150
12.620050	0.1	2.552653
12.621717	0.1	2.539619
12.623383	0.1	2.524676
12.625050	0.1	2.506925
12.626717	0.1	2.485523
12.628383	0.1	2.460708
12.630050	0.1	2.434594
12.631717	0.1	2.410202
12.633383	0.1	2.389541
12.635050	0.1	2.372763
12.636717	0.1	2.358346
12.638383	0.1	2.344111
12.640050	0.1	2.328460
12.641717	0.1	2.310374
12.643383	0.1	2.289098
12.645050	0.1	2.264776
12.646717	0.1	2.238620
12.648383	0.1	2.211994
12.650050	0.1	2.185754
12.651717	0.1	2.160142
12.653383	0.1	2.135462
12.655050	0.1	2.112286
12.656717	0.1	2.090749
12.658383	0.1	2.070679
12.660050	0.1	2.052132
12.661717	0.1	2.034977
12.663383	0.1	2.018688
12.665050	0.1	2.002935
12.666717	0.1	1.987391
12.668383	0.1	1.971144
12.670050	0.1	1.953179
12.671717	0.1	1.932620
12.673383	0.1	1.908666
12.675050	0.1	1.881900
12.676717	0.1	1.854822
12.678383	0.1	1.829616
12.680050	0.1	1.806323
12.681717	0.1	1.783599
12.683383	0.1	1.760568
12.685050	0.1	1.737988
12.686717	0.1	1.717485
12.688383	0.1	1.699706
12.690050	0.1	1.684059
12.691717	0.1	1.669363
12.693383	0.1	1.654075
12.695050	0.1	1.637111
12.696717	0.1	1.618518
12.698383	0.1	1.599165
12.700050	0.1	1.580343
12.701717	0.1	1.563011
12.703383	0.1	1.546955
12.705050	0.1	1.531183
12.706717	0.1	1.514861
12.708383	0.1	1.497474
12.710050	0.1	1.479024
12.711717	0.1	1.460579
12.713383	0.1	1.443643
12.715050	0.1	1.428798
12.716717	0.1	1.415946
12.718383	0.1	1.404895
12.720050	0.1	1.394455
12.721717	0.1	1.382553
12.723383	0.1	1.368439
12.725050	0.1	1.353114
12.726717	0.1	1.337621
12.728383	0.1	1.322082
12.730050	0.1	1.306506
12.731717	0.1	1.291465
12.733383	0.1	1.277453
12.735050	0.1	1.264415
12.736717	0.1	1.252075
12.738383	0.1	1.240075
12.740050	0.1	1.228121
12.741717	0.1	1.216391
12.743383	0.1	1.206100
12.745050	0.1	1.199287
12.746717	0.1	1.196857
12.748383	0.1	1.196237
12.750050	0.1	1.193061
12.751717	0.1	1.186016
12.753383	0.1	1.177527
12.755050	0.1	1.169373
12.756717	0.1	1.160954
12.758383	0.1	1.151627
12.760050	0.1	1.141825
12.761717	0.1	1.132200
12.763383	0.1	1.123315
12.765050	0.1	1.115724
12.766717	0.1	1.109298
12.768383	0.1	1.103487
12.770050	0.1	1.098746
12.771717	0.1	1.096572
12.773383	0.1	1.097843
12.775050	0.1	1.102118
12.776717	0.1	1.107990
12.778383	0.1	1.113079
12.780050	0.1	1.114774
12.781717	0.1	1.111953
12.783383	0.1	1.106025
12.785050	0.1	1.100143
12.786717	0.1	1.097140
12.788383	0.1	1.097503
12.790050	0.1	1.099422
12.791717	0.1	1.101070
12.793383	0.1	1.101964
12.795050	0.1	1.101992
12.796717	0.1	1.100651
12.798383	0.1	1.097578
12.800050	0.1	1.093242
12.801717	0.1	1.089298
12.803383	0.1	1.088292
12.805050	0.1	1.092083
12.806717	0.1	1.100060
12.808383	0.1	1.109494
12.810050	0.1	1.117457
12.811717	0.1	1.122346
12.813383	0.1	1.124786
12.815050	0.1	1.127035
12.816717	0.1	1.130616
12.818383	0.1	1.134928
12.820050	0.1	1.138463
12.821717	0.1	1.141001
12.823383	0.1	1.143985
12.825050	0.1	1.148987
12.826717	0.1	1.156628
12.828383	0.1	1.166868
12.830050	0.1	1.179031
12.831717	0.1	1.191599
12.833383	0.1	1.203050
12.835050	0.1	1.213285
12.836717	0.1	1.223418
12.838383	0.1	1.233895
12.840050	0.1	1.243846
12.841717	0.1	1.252797
12.843383	0.1	1.261570
12.845050	0.1	1.270594
12.846717	0.1	1.278771
12.848383	0.1	1.284853
12.850050	0.1	1.289304
12.851717	0.1	1.294608
12.853383	0.1	1.303125
12.855050	0.1	1.315256
12.856717	0.1	1.330427
12.858383	0.1	1.348257
12.860050	0.1	1.368122
12.861717	0.1	1.388434
12.863383	0.1	1.406977
12.865050	0.1	1.422106
12.866717	0.1	1.433501
12.868383	0.1	1.442377
12.870050	0.1	1.451490
12.871717	0.1	1.464202
12.873383	0.1	1.482316
12.875050	0.1	1.504393
12.876717	0.1	1.526508
12.878383	0.1	1.545348
12.880050	0.1	1.560566
12.881717	0.1	1.574103
12.883383	0.1	1.587630
12.885050	0.1	1.601097
12.886717	0.1	1.614029
12.888383	0.1	1.627230
12.890050	0.1	1.642029
12.891717	0.1	1.658439
12.893383	0.1	1.675403
12.895050	0.1	1.692227
12.896717	0.1	1.708693
12.898383	0.1	1.724651
12.900050	0.1	1.740023
12.901717	0.1	1.754444
12.903383	0.1	1.767753
12.905050	0.1	1.781140
12.906717	0.1	1.796521
12.908383	0.1	1.814826
12.910050	0.1	1.835027
12.911717	0.1	1.854245
12.913383	0.1	1.869309
12.915050	0.1	1.879036
12.916717	0.1	1.884741
12.918383	0.1	1.888368
12.920050	0.1	1.891288
12.921717	0.1	1.895004
12.923383	0.1	1.901099
12.925050	0.1	1.909956
12.926717	0.1	1.920643
12.928383	0.1	1.932047
12.930050	0.1	1.943349
12.931717	0.1	1.953808
12.933383	0.1	1.962814
12.935050	0.1	1.969892
12.936717	0.1	1.974702
12.938383	0.1	1.977566
12.940050	0.1	1.979722
12.941717	0.1	1.982604
12.943383	0.1	1.986604
12.945050	0.1	1.990870
12.946717	0.1	1.994353
12.948383	0.1	1.997086
12.950050	0.1	2.000052
12.951717	0.1	2.003703
12.953383	0.1	2.007443
12.955050	0.1	2.010413
12.956717	0.1	2.011401
12.958383	0.1	2.008751
12.960050	0.1	2.002250
12.961717	0.1	1.994506
12.963383	0.1	1.988993
12.965050	0.1	1.987042
12.966717	0.1	1.987722
12.968383	0.1	1.989761
12.970050	0.1	1.991689
12.971717	0.1	1.991238
12.973383	0.1	1.986963
12.975050	0.1	1.979866
12.976717	0.1	1.972094
12.978383	0.1	1.965193
12.980050	0.1	1.959777
12.981717	0.1	1.956015
12.983383	0.1	1.954073
12.985050	0.1	1.953486
12.986717	0.1	1.952616
12.988383	0.1	1.949756
12.990050	0.1	1.944578
12.991717	0.1	1.938036
12.993383	0.1	1.931130
12.995050	0.1	1.924462
12.996717	0.1	1.918632
12.998383	0.1	1.914115
13.000050	0.1	1.910236
13.001717	0.1	1.904815
13.003383	0.1	1.895796
13.005050	0.1	1.882943
13.006717	0.1	1.867209
13.008383	0.1	1.849234
13.010050	0.1	1.829066
13.011717	0.1	1.807325
13.013383	0.1	1.785918
13.015050	0.1	1.766901
13.016717	0.1	1.750961
13.018383	0.1	1.737224
13.020050	0.1	1.723650
13.021717	0.1	1.707640
13.023383	0.1	1.687421
13.025050	0.1	1.663389
13.026717	0.1	1.637982
13.028383	0.1	1.614024
13.030050	0.1	1.592920
13.031717	0.1	1.573991
13.033383	0.1	1.554959
13.035050	0.1	1.533516
13.036717	0.1	1.509157
13.038383	0.1	1.483145
13.040050	0.1	1.456439
13.041717	0.1	1.428616
13.043383	0.1	1.398954
13.045050	0.1	1.367964
13.046717	0.1	1.337654
13.048383	0.1	1.310431
13.050050	0.1	1.287782
13.051717	0.1	1.269276
13.053383	0.1	1.252182
13.055050	0.1	1.233141
13.056717	0.1	1.210822
13.058383	0.1	1.186151
13.060050	0.1	1.160507
13.061717	0.1	1.135007
13.063383	0.1	1.110965
13.065050	0.1	1.089866
13.066717	0.1	1.072362
13.068383	0.1	1.057535
13.070050	0.1	1.043645
13.071717	0.1	1.029316
13.073383	0.1	1.013954
13.075050	0.1	0.997442
13.076717	0.1	0.980226
13.078383	0.1	0.963747
13.080050	0.1	0.949581
13.081717	0.1	0.937916
13.083383	0.1	0.927839
13.085050	0.1	0.918629
13.086717	0.1	0.909548
13.088383	0.1	0.899481
13.090050	0.1	0.888235
13.091717	0.1	0.877101
13.093383	0.1	0.867778
13.095050	0.1	0.861492
13.096717	0.1	0.858326
13.098383	0.1	0.856789
13.100050	0.1	0.854833
13.101717	0.1	0.851164
13.103383	0.1	0.845897
13.105050	0.1	0.840072
13.106717	0.1	0.834223
13.108383	0.1	0.828272
13.110050	0.1	0.822693
13.111717	0.1	0.818511
13.113383	0.1	0.816705
13.115050	0.1	0.817841
13.116717	0.1	0.821305
13.118383	0.1	0.825371
13.120050	0.1	0.828421
13.121717	0.1	0.829962
13.123383	0.1	0.830679
13.125050	0.1	0.831811
13.126717	0.1	0.834400
13.128383	0.1	0.838465
13.130050	0.1	0.842465
13.131717	0.1	0.844309
13.133383	0.1	0.843056
13.135050	0.1	0.839378
13.136717	0.1	0.834940
13.138383	0.1	0.832039
13.140050	0.1	0.832765
13.141717	0.1	0.837282
13.143383	0.1	0.843345
13.145050	0.1	0.848444
13.146717	0.1	0.851820
13.148383	0.1	0.854163
13.150050	0.1	0.856617
13.151717	0.1	0.860314
13.153383	0.1	0.865771
13.155050	0.1	0.872142
13.156717	0.1	0.877338
13.158383	0.1	0.879620
13.160050	0.1	0.879215
13.161717	0.1	0.877795
13.163383	0.1	0.877352
13.165050	0.1	0.879630
13.166717	0.1	0.884938
13.168383	0.1	0.891685
13.170050	0.1	0.898279
13.171717	0.1	0.904808
13.173383	0.1	0.912012
13.175050	0.1	0.919928
13.176717	0.1	0.927672
13.178383	0.1	0.933856
13.180050	0.1	0.937642
13.181717	0.1	0.939500
13.183383	0.1	0.940771
13.185050	0.1	0.942801
13.186717	0.1	0.946368
13.188383	0.1	0.951616
13.190050	0.1	0.958373
13.191717	0.1	0.966117
13.193383	0.1	0.973223
13.195050	0.1	0.977595
13.196717	0.1	0.978857
13.198383	0.1	0.978485
13.200050	0.1	0.977810
13.201717	0.1	0.977502
13.203383	0.1	0.978797
13.205050	0.1	0.983728
13.206717	0.1	0.993041
13.208383	0.1	1.005074
13.210050	0.1	1.017838
13.211717	0.1	1.030141
13.213383	0.1	1.040073
13.215050	0.1	1.045465
13.216717	0.1	1.046294
13.218383	0.1	1.044418
13.220050	0.1	1.041573
13.221717	0.1	1.039007
13.223383	0.1	1.037931
13.225050	0.1	1.039156
13.226717	0.1	1.043221
13.228383	0.1	1.051035
13.230050	0.1	1.062872
13.231717	0.1	1.076772
13.233383	0.1	1.089345
13.235050	0.1	1.097950
13.236717	0.1	1.101908
13.238383	0.1	1.102993
13.240050	0.1	1.104558
13.241717	0.1	1.108809
13.243383	0.1	1.115273
13.245050	0.1	1.122295
13.246717	0.1	1.129271
13.248383	0.1	1.136344
13.250050	0.1	1.142896
13.251717	0.1	1.148144
13.253383	0.1	1.152367
13.255050	0.1	1.156335
13.256717	0.1	1.160349
13.258383	0.1	1.164693
13.260050	0.1	1.170449
13.261717	0.1	1.178607
13.263383	0.1	1.189392
13.265050	0.1	1.202952
13.266717	0.1	1.218980
13.268383	0.1	1.235716
13.270050	0.1	1.250505
13.271717	0.1	1.261574
13.273383	0.1	1.269295
13.275050	0.1	1.275535
13.276717	0.1	1.282170
13.278383	0.1	1.290473
13.280050	0.1	1.300946
13.281717	0.1	1.313244
13.283383	0.1	1.327088
13.285050	0.1	1.343060
13.286717	0.1	1.362097
13.288383	0.1	1.384690
13.290050	0.1	1.410791
13.291717	0.1	1.439322
13.293383	0.1	1.467643
13.295050	0.1	1.493008
13.296717	0.1	1.514941
13.298383	0.1	1.535481
13.300050	0.1	1.557237
13.301717	0.1	1.581511
13.303383	0.1	1.608036
13.305050	0.1	1.636031
13.306717	0.1	1.665573
13.308383	0.1	1.697643
13.310050	0.1	1.732432
13.311717	0.1	1.768628
13.313383	0.1	1.804968
13.315050	0.1	1.841467
13.316717	0.1	1.878580
13.318383	0.1	1.916331
13.320050	0.1	1.954595
13.321717	0.1	1.993789
13.323383	0.1	2.034898
13.325050	0.1	2.078544
13.326717	0.1	2.124389
13.328383	0.1	2.171695
13.330050	0.1	2.220357
13.331717	0.1	2.270825
13.333383	0.1	2.323259
13.335050	0.1	2.377699
13.336717	0.1	2.434105
13.338383	0.1	2.492014
13.340050	0.1	2.551205
13.341717	0.1	2.611908
13.343383	0.1	2.674432
13.345050	0.1	2.739658
13.346717	0.1	2.808911
13.348383	0.1	2.882401
13.350050	0.1	2.958816
13.351717	0.1	3.036154
13.353383	0.1	3.112135
13.355050	0.1	3.185174
13.356717	0.1	3.255950
13.358383	0.1	3.327522
13.360050	0.1	3.404059
13.361717	0.1	3.489018
13.363383	0.1	3.583254
13.365050	0.1	3.684526
13.366717	0.1	3.788960
13.368383	0.1	3.893208
13.370050	0.1	3.995821
13.371717	0.1	4.097004
13.373383	0.1	4.198072
13.375050	0.1	4.301188
13.376717	0.1	4.408928
13.378383	0.1	4.523140
13.380050	0.1	4.643775
13.381717	0.1	4.769345
13.383383	0.1	4.898305
13.385050	0.1	5.030148
13.386717	0.1	5.165571
13.388383	0.1	5.305065
13.390050	0.1	5.447702
13.391717	0.1	5.592392
13.393383	0.1	5.739629
13.395050	0.1	5.891086
13.396717	0.1	6.048139
13.398383	0.1	6.211023
13.400050	0.1	6.378992
13.401717	0.1	6.550611
13.403383	0.1	6.723884
13.405050	0.1	6.897324
13.406717	0.1	7.071029
13.408383	0.1	7.245895
13.410050	0.1	7.423102
13.411717	0.1	7.604156
13.413383	0.1	7.790029
13.415050	0.1	7.980573
13.416717	0.1	8.174325
13.418383	0.1	8.369074
13.420050	0.1	8.563306
13.421717	0.1	8.756323
13.423383	0.1	8.948003
13.425050	0.1	9.138989
13.426717	0.1	9.329841
13.428383	0.1	9.519933
13.430050	0.1	9.707953
13.431717	0.1	9.893491
13.433383	0.1	10.077478
13.435050	0.1	10.261219
13.436717	0.1	10.445546
13.438383	0.1	10.630060
13.440050	0.1	10.812874
13.441717	0.1	10.991413
13.443383	0.1	11.162949
13.445050	0.1	11.325520
13.446717	0.1	11.479482
13.448383	0.1	11.627246
13.450050	0.1	11.771135
13.451717	0.1	11.912026
13.453383	0.1	12.049549
13.455050	0.1	12.182873
13.456717	0.1	12.311358
13.458383	0.1	12.434772
13.460050	0.1	12.553167
13.461717	0.1	12.666560
13.463383	0.1	12.774034
13.465050	0.1	12.873672
13.466717	0.1	12.964057
13.468383	0.1	13.045711
13.470050	0.1	13.120659
13.471717	0.1	13.190727
13.473383	0.1	13.256562
13.475050	0.1	13.318085
13.476717	0.1	13.374966
13.478383	0.1	13.426761
13.480050	0.1	13.473327
13.481717	0.1	13.514562
13.483383	0.1	13.549281
13.485050	0.1	13.575759
13.486717	0.1	13.594162
13.488383	0.1	13.607475
13.490050	0.1	13.619121
13.491717	0.1	13.629976
13.493383	0.1	13.638516
13.495050	0.1	13.643540
13.496717	0.1	13.645520
13.498383	0.1	13.645072
13.500050	0.1	13.641072
13.501717	0.1	13.631140
13.503383	0.1	13.613566
13.505050	0.1	13.588346
13.506717	0.1	13.556802
13.508383	0.1	13.520620
13.510050	0.1	13.481737
13.511717	0.1	13.441918
13.513383	0.1	13.401294
13.515050	0.1	13.357848
13.516717	0.1	13.309298
13.518383	0.1	13.256157
13.520050	0.1	13.201660
13.521717	0.1	13.146899
13.523383	0.1	13.088151
13.525050	0.1	13.020900
13.526717	0.1	12.944127
13.528383	0.1	12.859846
13.530050	0.1	12.770263
13.531717	0.1	12.676157
13.533383	0.1	12.577190
13.535050	0.1	12.472742
13.536717	0.1	12.362418
13.538383	0.1	12.246030
13.540050	0.1	12.123594
13.541717	0.1	11.995863
13.543383	0.1	11.864561
13.545050	0.1	11.731391
13.546717	0.1	11.596517
13.548383	0.1	11.458076
13.550050	0.1	11.313646
13.551717	0.1	11.162218
13.553383	0.1	11.004373
13.555050	0.1	10.840734
13.556717	0.1	10.670866
13.558383	0.1	10.494334
13.560050	0.1	10.312228
13.561717	0.1	10.126513
13.563383	0.1	9.938758
13.565050	0.1	9.749825
13.566717	0.1	9.559621
13.568383	0.1	9.366814
13.570050	0.1	9.169918
13.571717	0.1	8.968939
13.573383	0.1	8.765389
13.575050	0.1	8.561080
13.576717	0.1	8.357246
13.578383	0.1	8.154004
13.580050	0.1	7.950263
13.581717	0.1	7.744976
13.583383	0.1	7.538516
13.585050	0.1	7.332647
13.586717	0.1	7.128934
13.588383	0.1	6.927517
13.590050	0.1	6.727427
13.591717	0.1	6.527393
13.593383	0.1	6.326716
13.595050	0.1	6.125928
13.596717	0.1	5.926737
13.598383	0.1	5.731112
13.600050	0.1	5.540214
13.601717	0.1	5.354243
13.603383	0.1	5.172803
13.605050	0.1	4.995544
13.606717	0.1	4.822807
13.608383	0.1	4.655081
13.610050	0.1	4.492248
13.611717	0.1	4.334068
13.613383	0.1	4.180414
13.615050	0.1	4.030876
13.616717	0.1	3.884374
13.618383	0.1	3.739344
13.620050	0.1	3.594835
13.621717	0.1	3.451686
13.623383	0.1	3.312663
13.625050	0.1	3.181132
13.626717	0.1	3.059041
13.628383	0.1	2.946276
13.630050	0.1	2.841651
13.631717	0.1	2.743704
13.633383	0.1	2.650763
13.635050	0.1	2.560942
13.636717	0.1	2.472713
13.638383	0.1	2.386020
13.640050	0.1	2.302164
13.641717	0.1	2.221698
13.643383	0.1	2.143909
13.645050	0.1	2.069171
13.646717	0.1	1.999987
13.648383	0.1	1.938655
13.650050	0.1	1.884755
13.651717	0.1	1.835544
13.653383	0.1	1.787995
13.655050	0.1	1.740078
13.656717	0.1	1.691049
13.658383	0.1	1.641535
13.660050	0.1	1.593404
13.661717	0.1	1.548789
13.663383	0.1	1.508542
13.665050	0.1	1.471941
13.666717	0.1	1.437939
13.668383	0.1	1.406269
13.670050	0.1	1.377119
13.671717	0.1	1.349961
13.673383	0.1	1.323456
13.675050	0.1	1.296517
13.676717	0.1	1.269164
13.678383	0.1	1.243176
13.680050	0.1	1.221397
13.681717	0.1	1.204922
13.683383	0.1	1.191869
13.685050	0.1	1.179073
13.686717	0.1	1.163902
13.688383	0.1	1.145946
13.690050	0.1	1.127608
13.691717	0.1	1.111510
13.693383	0.1	1.098029
13.695050	0.1	1.086025
13.696717	0.1	1.074523
13.698383	0.1	1.063258
13.700050	0.1	1.052101
13.701717	0.1	1.040450
13.703383	0.1	1.027924
13.705050	0.1	1.015114
13.706717	0.1	1.002685
13.708383	0.1	0.990527
13.710050	0.1	0.978517
13.711717	0.1	0.967109
13.713383	0.1	0.957204
13.715050	0.1	0.949944
13.716717	0.1	0.946089
13.718383	0.1	0.945111
13.720050	0.1	0.945362
13.721717	0.1	0.945111
13.723383	0.1	0.943230
13.725050	0.1	0.939500
13.726717	0.1	0.934666
13.728383	0.1	0.929679
13.730050	0.1	0.924799
13.731717	0.1	0.919718
13.733383	0.1	0.914093
13.735050	0.1	0.907974
13.736717	0.1	0.902200
13.738383	0.1	0.897902
13.740050	0.1	0.895234
13.741717	0.1	0.893190
13.743383	0.1	0.890894
13.745050	0.1	0.888235
13.746717	0.1	0.885394
13.748383	0.1	0.882479
13.750050	0.1	0.879914
13.751717	0.1	0.878694
13.753383	0.1	0.879322
13.755050	0.1	0.880999
13.756717	0.1	0.883033
13.758383	0.1	0.885520
13.760050	0.1	0.887970
13.761717	0.1	0.889171
13.763383	0.1	0.888640
13.765050	0.1	0.886819
13.766717	0.1	0.884300
13.768383	0.1	0.881380
13.770050	0.1	0.878032
13.771717	0.1	0.874335
13.773383	0.1	0.871108
13.775050	0.1	0.870200
13.776717	0.1	0.873231
13.778383	0.1	0.879345
13.780050	0.1	0.885101
13.781717	0.1	0.887108
13.783383	0.1	0.884426
13.785050	0.1	0.878801
13.786717	0.1	0.873450
13.788383	0.1	0.871173
13.790050	0.1	0.872449
13.791717	0.1	0.875648
13.793383	0.1	0.879355
13.795050	0.1	0.883532
13.796717	0.1	0.888719
13.798383	0.1	0.894493
13.800050	0.1	0.898871
13.801717	0.1	0.899718
13.803383	0.1	0.896198
13.805050	0.1	0.888598
13.806717	0.1	0.878307
13.808383	0.1	0.868575
13.810050	0.1	0.863029
13.811717	0.1	0.862931
13.813383	0.1	0.866950
13.815050	0.1	0.872617
13.816717	0.1	0.877515
13.818383	0.1	0.880519
13.820050	0.1	0.881744
13.821717	0.1	0.881599
13.823383	0.1	0.881427
13.825050	0.1	0.883816
13.826717	0.1	0.890000
13.828383	0.1	0.898317
13.830050	0.1	0.905874
13.831717	0.1	0.910712
13.833383	0.1	0.913003
13.835050	0.1	0.914419
13.836717	0.1	0.915872
13.838383	0.1	0.916552
13.840050	0.1	0.915411
13.841717	0.1	0.912701
13.843383	0.1	0.909483
13.845050	0.1	0.906405
13.846717	0.1	0.903616
13.848383	0.1	0.901162
13.850050	0.1	0.899043
13.851717	0.1	0.897725
13.853383	0.1	0.898372
13.855050	0.1	0.901828
13.856717	0.1	0.907397
13.858383	0.1	0.912882
13.860050	0.1	0.916221
13.861717	0.1	0.917437
13.863383	0.1	0.918335
13.865050	0.1	0.920310
13.866717	0.1	0.923309
13.868383	0.1	0.926242
13.870050	0.1	0.927686
13.871717	0.1	0.927025
13.873383	0.1	0.924985
13.875050	0.1	0.922582
13.876717	0.1	0.920179
13.878383	0.1	0.917511
13.880050	0.1	0.914396
13.881717	0.1	0.911304
13.883383	0.1	0.909292
13.885050	0.1	0.909613
13.886717	0.1	0.912924
13.888383	0.1	0.918424
13.890050	0.1	0.924440
13.891717	0.1	0.929572
13.893383	0.1	0.932552
13.895050	0.1	0.932598
13.896717	0.1	0.930531
13.898383	0.1	0.927881
13.900050	0.1	0.925730
13.901717	0.1	0.925129
13.903383	0.1	0.927132
13.905050	0.1	0.931676
13.906717	0.1	0.937092
13.908383	0.1	0.941036
13.910050	0.1	0.942028
13.911717	0.1	0.940408
13.913383	0.1	0.937604
13.915050	0.1	0.934820
13.916717	0.1	0.933106
13.918383	0.1	0.933432
13.920050	0.1	0.935751
13.921717	0.1	0.939025
13.923383	0.1	0.942405
13.925050	0.1	0.945544
13.926717	0.1	0.948044
13.928383	0.1	0.949712
13.930050	0.1	0.951192
13.931717	0.1	0.953819
13.933383	0.1	0.958228
13.935050	0.1	0.963029
13.936717	0.1	0.965991
13.938383	0.1	0.966638
13.940050	0.1	0.966126
13.941717	0.1	0.965539
13.943383	0.1	0.965805
13.945050	0.1	0.967756
13.946717	0.1	0.971388
13.948383	0.1	0.975751
13.950050	0.1	0.979640
13.951717	0.1	0.982317
13.953383	0.1	0.984054
13.955050	0.1	0.985898
13.956717	0.1	0.988762
13.958383	0.1	0.992902
13.960050	0.1	0.998229
13.961717	0.1	1.004431
13.963383	0.1	1.010904
13.965050	0.1	1.016660
13.966717	0.1	1.020371
13.968383	0.1	1.021265
13.970050	0.1	1.020492
13.971717	0.1	1.020813
13.973383	0.1	1.023919
13.975050	0.1	1.028702
13.976717	0.1	1.033172
13.978383	0.1	1.037368
13.980050	0.1	1.043547
13.981717	0.1	1.053456
13.983383	0.1	1.066257
13.985050	0.1	1.079566
13.986717	0.1	1.090858
13.988383	0.1	1.097810
13.990050	0.1	1.099510
13.991717	0.1	1.097927
13.993383	0.1	1.097461
13.995050	0.1	1.102337
13.996717	0.1	1.113415
13.998383	0.1	1.127673
14.000050	0.1	1.141280
14.001717	0.1	1.152242
14.003383	0.1	1.160204
14.005050	0.1	1.165764
14.006717	0.1	1.170435
14.008383	0.1	1.175720
14.010050	0.1	1.182240
14.011717	0.1	1.190226
14.013383	0.1	1.200214
14.015050	0.1	1.212242
14.016717	0.1	1.224945
14.018383	0.1	1.236605
14.020050	0.1	1.246836
14.021717	0.1	1.256666
14.023383	0.1	1.267446
14.025050	0.1	1.279977
14.026717	0.1	1.294515
14.028383	0.1	1.310925
14.030050	0.1	1.328653
14.031717	0.1	1.347009
14.033383	0.1	1.365407
14.035050	0.1	1.383396
14.036717	0.1	1.400597
14.038383	0.1	1.416570
14.040050	0.1	1.431666
14.041717	0.1	1.447373
14.043383	0.1	1.464747
14.045050	0.1	1.483159
14.046717	0.1	1.500761
14.048383	0.1	1.516147
14.050050	0.1	1.530345
14.051717	0.1	1.546638
14.053383	0.1	1.567169
14.055050	0.1	1.590443
14.056717	0.1	1.613088
14.058383	0.1	1.633414
14.060050	0.1	1.652678
14.061717	0.1	1.672930
14.063383	0.1	1.694360
14.065050	0.1	1.716055
14.066717	0.1	1.738076
14.068383	0.1	1.761070
14.070050	0.1	1.784987
14.071717	0.1	1.809727
14.073383	0.1	1.835655
14.075050	0.1	1.862459
14.076717	0.1	1.888666
14.078383	0.1	1.913095
14.080050	0.1	1.936564
14.081717	0.1	1.961379
14.083383	0.1	1.988374
14.085050	0.1	2.015796
14.086717	0.1	2.042041
14.088383	0.1	2.067513
14.090050	0.1	2.093092
14.091717	0.1	2.118936
14.093383	0.1	2.145111
14.095050	0.1	2.171462
14.096717	0.1	2.197013
14.098383	0.1	2.220771
14.100050	0.1	2.243007
14.101717	0.1	2.265442
14.103383	0.1	2.289815
14.105050	0.1	2.315752
14.106717	0.1	2.340879
14.108383	0.1	2.363194
14.110050	0.1	2.382407
14.111717	0.1	2.399320
14.113383	0.1	2.414598
14.115050	0.1	2.428298
14.116717	0.1	2.441164
14.118383	0.1	2.454924
14.120050	0.1	2.470640
14.121717	0.1	2.488238
14.123383	0.1	2.507274
14.125050	0.1	2.527563
14.126717	0.1	2.549263
14.128383	0.1	2.571754
14.130050	0.1	2.593091
14.131717	0.1	2.611005
14.133383	0.1	2.623610
14.135050	0.1	2.630148
14.136717	0.1	2.632025
14.138383	0.1	2.632160
14.140050	0.1	2.633403
14.141717	0.1	2.638176
14.143383	0.1	2.647713
14.145050	0.1	2.660854
14.146717	0.1	2.674838
14.148383	0.1	2.687331
14.150050	0.1	2.697455
14.151717	0.1	2.705688
14.153383	0.1	2.712677
14.155050	0.1	2.717860
14.156717	0.1	2.720007
14.158383	0.1	2.718875
14.160050	0.1	2.715425
14.161717	0.1	2.710447
14.163383	0.1	2.703732
14.165050	0.1	2.694977
14.166717	0.1	2.685022
14.168383	0.1	2.675713
14.170050	0.1	2.668891
14.171717	0.1	2.665627
14.173383	0.1	2.665715
14.175050	0.1	2.667117
14.176717	0.1	2.666856
14.178383	0.1	2.662744
14.180050	0.1	2.653943
14.181717	0.1	2.640826
14.183383	0.1	2.625235
14.185050	0.1	2.609836
14.186717	0.1	2.596681
14.188383	0.1	2.586152
14.190050	0.1	2.576951
14.191717	0.1	2.566972
14.193383	0.1	2.554706
14.195050	0.1	2.540261
14.196717	0.1	2.524750
14.198383	0.1	2.508629
14.200050	0.1	2.491274
14.201717	0.1	2.472149
14.203383	0.1	2.451674
14.205050	0.1	2.430743
14.206717	0.1	2.409779
14.208383	0.1	2.388945
14.210050	0.1	2.369205
14.211717	0.1	2.351636
14.213383	0.1	2.335678
14.215050	0.1	2.319049
14.216717	0.1	2.299356
14.218383	0.1	2.275738
14.220050	0.1	2.248981
14.221717	0.1	2.220892
14.223383	0.1	2.194289
14.225050	0.1	2.172212
14.226717	0.1	2.155667
14.228383	0.1	2.143332
14.230050	0.1	2.133437
14.231717	0.1	2.124584
14.233383	0.1	2.115075
14.235050	0.1	2.102400
14.236717	0.1	2.084379
14.238383	0.1	2.061371
14.240050	0.1	2.036397
14.241717	0.1	2.012835
14.243383	0.1	1.992886
14.245050	0.1	1.977617
14.246717	0.1	1.966883
14.248383	0.1	1.958720
14.250050	0.1	1.950185
14.251717	0.1	1.940094
14.253383	0.1	1.929686
14.255050	0.1	1.919908
14.256717	0.1	1.909845
14.258383	0.1	1.898562
14.260050	0.1	1.886440
14.261717	0.1	1.874506
14.263383	0.1	1.863427
14.265050	0.1	1.852857
14.266717	0.1	1.841960
14.268383	0.1	1.830989
14.270050	0.1	1.821877
14.271717	0.1	1.816917
14.273383	0.1	1.816852
14.275050	0.1	1.820344
14.276717	0.1	1.825034
14.278383	0.1	1.828484
14.280050	0.1	1.829132
14.281717	0.1	1.827120
14.283383	0.1	1.823544
14.285050	0.1	1.819856
14.286717	0.1	1.818244
14.288383	0.1	1.820633
14.290050	0.1	1.827045
14.291717	0.1	1.835269
14.293383	0.1	1.841681
14.295050	0.1	1.843707
14.296717	0.1	1.841704
14.298383	0.1	1.837616
14.300050	0.1	1.832708
14.301717	0.1	1.827590
14.303383	0.1	1.822892
14.305050	0.1	1.818808
14.306717	0.1	1.814859
14.308383	0.1	1.811367
14.310050	0.1	1.810691
14.311717	0.1	1.815329
14.313383	0.1	1.825043
14.315050	0.1	1.836875
14.316717	0.1	1.847688
14.318383	0.1	1.855837
14.320050	0.1	1.860750
14.321717	0.1	1.862519
14.323383	0.1	1.862585
14.325050	0.1	1.863460
14.326717	0.1	1.866813
14.328383	0.1	1.871763
14.330050	0.1	1.875279
14.331717	0.1	1.874808
14.333383	0.1	1.870287
14.335050	0.1	1.863688
14.336717	0.1	1.857518
14.338383	0.1	1.853532
14.340050	0.1	1.852028
14.341717	0.1	1.852354
14.343383	0.1	1.853355
14.345050	0.1	1.853686
14.346717	0.1	1.852503
14.348383	0.1	1.849411
14.350050	0.1	1.844233
14.351717	0.1	1.837593
14.353383	0.1	1.831111
14.355050	0.1	1.826240
14.356717	0.1	1.823008
14.358383	0.1	1.820875
14.360050	0.1	1.820265
14.361717	0.1	1.822053
14.363383	0.1	1.826030
14.365050	0.1	1.830375
14.366717	0.1	1.832792
14.368383	0.1	1.832731
14.370050	0.1	1.832061
14.371717	0.1	1.833392
14.373383	0.1	1.838077
14.375050	0.1	1.845225
14.376717	0.1	1.852438
14.378383	0.1	1.857067
14.380050	0.1	1.857188
14.381717	0.1	1.853178
14.383383	0.1	1.847809
14.385050	0.1	1.843376
14.386717	0.1	1.840140
14.388383	0.1	1.837634
14.390050	0.1	1.835776
14.391717	0.1	1.834384
14.393383	0.1	1.833234
14.395050	0.1	1.833085
14.396717	0.1	1.835395
14.398383	0.1	1.840913
14.400050	0.1	1.849169
14.401717	0.1	1.858352
14.403383	0.1	1.866263
14.405050	0.1	1.872433
14.406717	0.1	1.878212
14.408383	0.1	1.884336
14.410050	0.1	1.889896
14.411717	0.1	1.894273
14.413383	0.1	1.898934
14.415050	0.1	1.906189
14.416717	0.1	1.916662
14.418383	0.1	1.928611
14.420050	0.1	1.939218
14.421717	0.1	1.946553
14.423383	0.1	1.951237
14.425050	0.1	1.956462
14.426717	0.1	1.965421
14.428383	0.1	1.978404
14.430050	0.1	1.992960
14.431717	0.1	2.005845
14.433383	0.1	2.014437
14.435050	0.1	2.018246
14.436717	0.1	2.019689
14.438383	0.1	2.022292
14.440050	0.1	2.027997
14.441717	0.1	2.036314
14.443383	0.1	2.046092
14.445050	0.1	2.057538
14.446717	0.1	2.071308
14.448383	0.1	2.085757
14.450050	0.1	2.097245
14.451717	0.1	2.103592
14.453383	0.1	2.105813
14.455050	0.1	2.106479
14.456717	0.1	2.107811
14.458383	0.1	2.111876
14.460050	0.1	2.120887
14.461717	0.1	2.135476
14.463383	0.1	2.153274
14.465050	0.1	2.170517
14.466717	0.1	2.184561
14.468383	0.1	2.194676
14.470050	0.1	2.201819
14.471717	0.1	2.207863
14.473383	0.1	2.214396
14.475050	0.1	2.222704
14.476717	0.1	2.233875
14.478383	0.1	2.247472
14.480050	0.1	2.261288
14.481717	0.1	2.273307
14.483383	0.1	2.283384
14.485050	0.1	2.292953
14.486717	0.1	2.303566
14.488383	0.1	2.315859
14.490050	0.1	2.329326
14.491717	0.1	2.342938
14.493383	0.1	2.356460
14.495050	0.1	2.370728
14.496717	0.1	2.386505
14.498383	0.1	2.403622
14.500050	0.1	2.421015
14.501717	0.1	2.437490
14.503383	0.1	2.452363
14.505050	0.1	2.465812
14.506717	0.1	2.479251
14.508383	0.1	2.495036
14.510050	0.1	2.515325
14.511717	0.1	2.540476
14.513383	0.1	2.568518
14.515050	0.1	2.596979
14.516717	0.1	2.624793
14.518383	0.1	2.651736
14.520050	0.1	2.677278
14.521717	0.1	2.701324
14.523383	0.1	2.725534
14.525050	0.1	2.752258
14.526717	0.1	2.781944
14.528383	0.1	2.813255
14.530050	0.1	2.845773
14.531717	0.1	2.880720
14.533383	0.1	2.918635
14.535050	0.1	2.958286
14.536717	0.1	2.998533
14.538383	0.1	3.039683
14.540050	0.1	3.082617
14.541717	0.1	3.127521
14.543383	0.1	3.174520
14.545050	0.1	3.224611
14.546717	0.1	3.278758
14.548383	0.1	3.336971
14.550050	0.1	3.398540
14.551717	0.1	3.462215
14.553383	0.1	3.526472
14.555050	0.1	3.591049
14.556717	0.1	3.657769
14.558383	0.1	3.728988
14.560050	0.1	3.805161
14.561717	0.1	3.884477
14.563383	0.1	3.964794
14.565050	0.1	4.045032
14.566717	0.1	4.124762
14.568383	0.1	4.204111
14.570050	0.1	4.284717
14.571717	0.1	4.369617
14.573383	0.1	4.461152
14.575050	0.1	4.560077
14.576717	0.1	4.666117
14.578383	0.1	4.777736
14.580050	0.1	4.892317
14.581717	0.1	5.008285
14.583383	0.1	5.126093
14.585050	0.1	5.246405
14.586717	0.1	5.368954
14.588383	0.1	5.493546
14.590050	0.1	5.620434
14.591717	0.1	5.749413
14.593383	0.1	5.879309
14.595050	0.1	6.008442
14.596717	0.1	6.135865
14.598383	0.1	6.262567
14.600050	0.1	6.391350
14.601717	0.1	6.525293
14.603383	0.1	6.665722
14.605050	0.1	6.811121
14.606717	0.1	6.957809
14.608383	0.1	7.101838
14.610050	0.1	7.241573
14.611717	0.1	7.379199
14.613383	0.1	7.518688
14.615050	0.1	7.661642
14.616717	0.1	7.806108
14.618383	0.1	7.949611
14.620050	0.1	8.091531
14.621717	0.1	8.232268
14.623383	0.1	8.372357
14.625050	0.1	8.512223
14.626717	0.1	8.651041
14.628383	0.1	8.786758
14.630050	0.1	8.917958
14.631717	0.1	9.044795
14.633383	0.1	9.168447
14.635050	0.1	9.290189
14.636717	0.1	9.410256
14.638383	0.1	9.528012
14.640050	0.1	9.642988
14.641717	0.1	9.754756
14.643383	0.1	9.862687
14.645050	0.1	9.966213
14.646717	0.1	10.064268
14.648383	0.1	10.155519
14.650050	0.1	10.240008
14.651717	0.1	10.319026
14.653383	0.1	10.393686
14.655050	0.1	10.464769
14.656717	0.1	10.532555
14.658383	0.1	10.596234
14.660050	0.1	10.654517
14.661717	0.1	10.706135
14.663383	0.1	10.749809
14.665050	0.1	10.785377
14.666717	0.1	10.814900
14.668383	0.1	10.841652
14.670050	0.1	10.867920
14.671717	0.1	10.893852
14.673383	0.1	10.917461
14.675050	0.1	10.935748
14.676717	0.1	10.946663
14.678383	0.1	10.950197
14.680050	0.1	10.947413
14.681717	0.1	10.939450
14.683383	0.1	10.927361
14.685050	0.1	10.911655
14.686717	0.1	10.892455
14.688383	0.1	10.870295
14.690050	0.1	10.845796
14.691717	0.1	10.819272
14.693383	0.1	10.790727
14.695050	0.1	10.759509
14.696717	0.1	10.725018
14.698383	0.1	10.688188
14.700050	0.1	10.651029
14.701717	0.1	10.615368
14.703383	0.1	10.582590
14.705050	0.1	10.553040
14.706717	0.1	10.525463
14.708383	0.1	10.498115
14.710050	0.1	10.470194
14.711717	0.1	10.442180
14.713383	0.1	10.415176
14.715050	0.1	10.389672
14.716717	0.1	10.365467
14.718383	0.1	10.343040
14.720050	0.1	10.323785
14.721717	0.1	10.308502
14.723383	0.1	10.297261
14.725050	0.1	10.290518
14.726717	0.1	10.288982
14.728383	0.1	10.292353
14.730050	0.1	10.299366
14.731717	0.1	10.308754
14.733383	0.1	10.319720
14.735050	0.1	10.332298
14.736717	0.1	10.347534
14.738383	0.1	10.366370
14.740050	0.1	10.389043
14.741717	0.1	10.415777
14.743383	0.1	10.446762
14.745050	0.1	10.481365
14.746717	0.1	10.517803
14.748383	0.1	10.553524
14.750050	0.1	10.586763
14.751717	0.1	10.617627
14.753383	0.1	10.647345
14.755050	0.1	10.676947
14.756717	0.1	10.706321
14.758383	0.1	10.734438
14.760050	0.1	10.761023
14.761717	0.1	10.786927
14.763383	0.1	10.812557
14.765050	0.1	10.836739
14.766717	0.1	10.857345
14.768383	0.1	10.872502
14.770050	0.1	10.881261
14.771717	0.1	10.883491
14.773383	0.1	10.879617
14.775050	0.1	10.870537
14.776717	0.1	10.857559
14.778383	0.1	10.842029
14.780050	0.1	10.825191
14.781717	0.1	10.808283
14.783383	0.1	10.791370
14.785050	0.1	10.772008
14.786717	0.1	10.746797
14.788383	0.1	10.714601
14.790050	0.1	10.676868
14.791717	0.1	10.635434
14.793383	0.1	10.590944
14.795050	0.1	10.543340
14.796717	0.1	10.493039
14.798383	0.1	10.440843
14.800050	0.1	10.387078
14.801717	0.1	10.331720
14.803383	0.1	10.274872
14.805050	0.1	10.216120
14.806717	0.1	10.154084
14.808383	0.1	10.087905
14.810050	0.1	10.018866
14.811717	0.1	9.949491
14.813383	0.1	9.881775
14.815050	0.1	9.816992
14.816717	0.1	9.756517
14.818383	0.1	9.701219
14.820050	0.1	9.649913
14.821717	0.1	9.599593
14.823383	0.1	9.547737
14.825050	0.1	9.493562
14.826717	0.1	9.436784
14.828383	0.1	9.376793
14.830050	0.1	9.313412
14.831717	0.1	9.247502
14.833383	0.1	9.181071
14.835050	0.1	9.117294
14.836717	0.1	9.059245
14.838383	0.1	9.007333
14.840050	0.1	8.958797
14.841717	0.1	8.910028
14.843383	0.1	8.858964
14.845050	0.1	8.805594
14.846717	0.1	8.750800
14.848383	0.1	8.694688
14.850050	0.1	8.636643
14.851717	0.1	8.577076
14.853383	0.1	8.518151
14.855050	0.1	8.462146
14.856717	0.1	8.409019
14.858383	0.1	8.356078
14.860050	0.1	8.300445
14.861717	0.1	8.241129
14.863383	0.1	8.178875
14.865050	0.1	8.115452
14.866717	0.1	8.052834
14.868383	0.1	7.991903
14.870050	0.1	7.931553
14.871717	0.1	7.869550
14.873383	0.1	7.804646
14.875050	0.1	7.737470
14.876717	0.1	7.669399
14.878383	0.1	7.601283
14.880050	0.1	7.532816
14.881717	0.1	7.462525
14.883383	0.1	7.389104
14.885050	0.1	7.313238
14.886717	0.1	7.237475
14.888383	0.1	7.164064
14.890050	0.1	7.093139
14.891717	0.1	7.022792
14.893383	0.1	6.950237
14.895050	0.1	6.873696
14.896717	0.1	6.794049
14.898383	0.1	6.714133
14.900050	0.1	6.635999
14.901717	0.1	6.558783
14.903383	0.1	6.479719
14.905050	0.1	6.396854
14.906717	0.1	6.310772
14.908383	0.1	6.224187
14.910050	0.1	6.139930
14.911717	0.1	6.059296
14.913383	0.1	5.982309
14.915050	0.1	5.908241
14.916717	0.1	5.835705
14.918383	0.1	5.763713
14.920050	0.1	5.692923
14.921717	0.1	5.624937
14.923383	0.1	5.560289
14.925050	0.1	5.498109
14.926717	0.1	5.437420
14.928383	0.1	5.377908
14.930050	0.1	5.319994
14.931717	0.1	5.265083
14.933383	0.1	5.214815
14.935050	0.1	5.169157
14.936717	0.1	5.126656
14.938383	0.1	5.086423
14.940050	0.1	5.048993
14.941717	0.1	5.016122
14.943383	0.1	4.989570
14.945050	0.1	4.969584
14.946717	0.1	4.955241
14.948383	0.1	4.945500
14.950050	0.1	4.938664
14.951717	0.1	4.932750
14.953383	0.1	4.927320
14.955050	0.1	4.923325
14.956717	0.1	4.921812
14.958383	0.1	4.923996
14.960050	0.1	4.931171
14.961717	0.1	4.944280
14.963383	0.1	4.964322
14.965050	0.1	4.992103
14.966717	0.1	5.027065
14.968383	0.1	5.067163
14.970050	0.1	5.109808
14.971717	0.1	5.152747
14.973383	0.1	5.195132
14.975050	0.1	5.238019
14.976717	0.1	5.283142
14.978383	0.1	5.331780
14.980050	0.1	5.384786
14.981717	0.1	5.442398
14.983383	0.1	5.504033
14.985050	0.1	5.568480
14.986717	0.1	5.634259
14.988383	0.1	5.700309
14.990050	0.1	5.766433
14.991717	0.1	5.833297
14.993383	0.1	5.902392
14.995050	0.1	5.974886
14.996717	0.1	6.049960
14.998383	0.1	6.125104
15.000050	0.1	6.198147
15.001717	0.1	6.268332
15.003383	0.1	6.335853
15.005050	0.1	6.401697
15.006717	0.1	6.467667
15.008383	0.1	6.534895
15.010050	0.1	6.602448
15.011717	0.1	6.668116
15.013383	0.1	6.730394
15.015050	0.1	6.789267
15.016717	0.1	6.844904
15.018383	0.1	6.897226
15.020050	0.1	6.947010
15.021717	0.1	6.995411
15.023383	0.1	7.042410
15.025050	0.1	7.086881
15.026717	0.1	7.127700
15.028383	0.1	7.164301
15.030050	0.1	7.196800
15.031717	0.1	7.225857
15.033383	0.1	7.252004
15.035050	0.1	7.275222
15.036717	0.1	7.295548
15.038383	0.1	7.313755
15.040050	0.1	7.330556
15.041717	0.1	7.345532
15.043383	0.1	7.357807
15.045050	0.1	7.367088
15.046717	0.1	7.372950
15.048383	0.1	7.374622
15.050050	0.1	7.372503
15.051717	0.1	7.368601
15.053383	0.1	7.364335
15.055050	0.1	7.358813
15.056717	0.1	7.350175
15.058383	0.1	7.337928
15.060050	0.1	7.322715
15.061717	0.1	7.304624
15.063383	0.1	7.282752
15.065050	0.1	7.256693
15.066717	0.1	7.227790
15.068383	0.1	7.198467
15.070050	0.1	7.170797
15.071717	0.1	7.145456
15.073383	0.1	7.121656
15.075050	0.1	7.098173
15.076717	0.1	7.073674
15.078383	0.1	7.046112
15.080050	0.1	7.013073
15.081717	0.1	6.973669
15.083383	0.1	6.929948
15.085050	0.1	6.885566
15.086717	0.1	6.843419
15.088383	0.1	6.804666
15.090050	0.1	6.768527
15.091717	0.1	6.732945
15.093383	0.1	6.696340
15.095050	0.1	6.659036
15.096717	0.1	6.622989
15.098383	0.1	6.589592
15.100050	0.1	6.558141
15.101717	0.1	6.526862
15.103383	0.1	6.494089
15.105050	0.1	6.458471
15.106717	0.1	6.419984
15.108383	0.1	6.381623
15.110050	0.1	6.348700
15.111717	0.1	6.325133
15.113383	0.1	6.310293
15.115050	0.1	6.299759
15.116717	0.1	6.289040
15.118383	0.1	6.276276
15.120050	0.1	6.261938
15.121717	0.1	6.247205
15.123383	0.1	6.232997
15.125050	0.1	6.220224
15.126717	0.1	6.209840
15.128383	0.1	6.202203
15.130050	0.1	6.197016
15.131717	0.1	6.193789
15.133383	0.1	6.192224
15.135050	0.1	6.192913
15.136717	0.1	6.197775
15.138383	0.1	6.208830
15.140050	0.1	6.226525
15.141717	0.1	6.249608
15.143383	0.1	6.276099
15.145050	0.1	6.304318
15.146717	0.1	6.333506
15.148383	0.1	6.363275
15.150050	0.1	6.393199
15.151717	0.1	6.424128
15.153383	0.1	6.458894
15.155050	0.1	6.499914
15.156717	0.1	6.546867
15.158383	0.1	6.597615
15.160050	0.1	6.650733
15.161717	0.1	6.706179
15.163383	0.1	6.764154
15.165050	0.1	6.824466
15.166717	0.1	6.886572
15.168383	0.1	6.949864
15.170050	0.1	7.014852
15.171717	0.1	7.084003
15.173383	0.1	7.160348
15.175050	0.1	7.244553
15.176717	0.1	7.333835
15.178383	0.1	7.424247
15.180050	0.1	7.513664
15.181717	0.1	7.602568
15.183383	0.1	7.693144
15.185050	0.1	7.787715
15.186717	0.1	7.887096
15.188383	0.1	7.989844
15.190050	0.1	8.093379
15.191717	0.1	8.196216
15.193383	0.1	8.298862
15.195050	0.1	8.402951
15.196717	0.1	8.509750
15.198383	0.1	8.619111
15.200050	0.1	8.729757
15.201717	0.1	8.840319
15.203383	0.1	8.949833
15.205050	0.1	9.057987
15.206717	0.1	9.165094
15.208383	0.1	9.271787
15.210050	0.1	9.378381
15.211717	0.1	9.484664
15.213383	0.1	9.590732
15.215050	0.1	9.696893
15.216717	0.1	9.802380
15.218383	0.1	9.905547
15.220050	0.1	10.004831
15.221717	0.1	10.098605
15.223383	0.1	10.185405
15.225050	0.1	10.265033
15.226717	0.1	10.339334
15.228383	0.1	10.411590
15.230050	0.1	10.484061
15.231717	0.1	10.556085
15.233383	0.1	10.625138
15.235050	0.1	10.688729
15.236717	0.1	10.744836
15.238383	0.1	10.792036
15.240050	0.1	10.830169
15.241717	0.1	10.860260
15.243383	0.1	10.883831
15.245050	0.1	10.902514
15.246717	0.1	10.917275
15.248383	0.1	10.928074
15.250050	0.1	10.934691
15.251717	0.1	10.936945
15.253383	0.1	10.934025
15.255050	0.1	10.924484
15.256717	0.1	10.907012
15.258383	0.1	10.881261
15.260050	0.1	10.848367
15.261717	0.1	10.810443
15.263383	0.1	10.768659
15.265050	0.1	10.722717
15.266717	0.1	10.672431
15.268383	0.1	10.617720
15.270050	0.1	10.557384
15.271717	0.1	10.490497
15.273383	0.1	10.418221
15.275050	0.1	10.342542
15.276717	0.1	10.264302
15.278383	0.1	10.183360
15.280050	0.1	10.099434
15.281717	0.1	10.012179
15.283383	0.1	9.921035
15.285050	0.1	9.825593
15.286717	0.1	9.726663
15.288383	0.1	9.626397
15.290050	0.1	9.526769
15.291717	0.1	9.428454
15.293383	0.1	9.330940
15.295050	0.1	9.233337
15.296717	0.1	9.135110
15.298383	0.1	9.036106
15.300050	0.1	8.936771
15.301717	0.1	8.838051
15.303383	0.1	8.740812
15.305050	0.1	8.646352
15.306717	0.1	8.556256
15.308383	0.1	8.470956
15.310050	0.1	8.389605
15.311717	0.1	8.311169
15.313383	0.1	8.235211
15.315050	0.1	8.162078
15.316717	0.1	8.091899
15.318383	0.1	8.024275
15.320050	0.1	7.960061
15.321717	0.1	7.901881
15.323383	0.1	7.852134
15.325050	0.1	7.811175
15.326717	0.1	7.777330
15.328383	0.1	7.748557
15.330050	0.1	7.724506
15.331717	0.1	7.706690
15.333383	0.1	7.696906
15.335050	0.1	7.696380
15.336717	0.1	7.705595
15.338383	0.1	7.723887
15.340050	0.1	7.749875
15.341717	0.1	7.782853
15.343383	0.1	7.823152
15.345050	0.1	7.871557
15.346717	0.1	7.929076
15.348383	0.1	7.996918
15.350050	0.1	8.076481
15.351717	0.1	8.168770
15.353383	0.1	8.273623
15.355050	0.1	8.389787
15.356717	0.1	8.515520
15.358383	0.1	8.649784
15.360050	0.1	8.793799
15.361717	0.1	8.950676
15.363383	0.1	9.122831
15.365050	0.1	9.310879
15.366717	0.1	9.515192
15.368383	0.1	9.736968
15.370050	0.1	9.977804
15.371717	0.1	10.238481
15.373383	0.1	10.517808
15.375050	0.1	10.813987
15.376717	0.1	11.126949
15.378383	0.1	11.458131
15.380050	0.1	11.809398
15.381717	0.1	12.183161
15.383383	0.1	12.582294
15.385050	0.1	13.008867
15.386717	0.1	13.463604
15.388383	0.1	13.947533
15.390050	0.1	14.462960
15.391717	0.1	15.012086
15.393383	0.1	15.596454
15.395050	0.1	16.217912
15.396717	0.1	16.879039
15.398383	0.1	17.582676
15.400050	0.1	18.330524
15.401717	0.1	19.123135
15.403383	0.1	19.961959
15.405050	0.1	20.850296
15.406717	0.1	21.791710
15.408383	0.1	22.788090
15.410050	0.1	23.840042
15.411717	0.1	24.949252
15.413383	0.1	26.119538
15.415050	0.1	27.355887
15.416717	0.1	28.663715
15.418383	0.1	30.048084
15.420050	0.1	31.511895
15.421717	0.1	33.055157
15.423383	0.1	34.677321
15.425050	0.1	36.380445
15.426717	0.1	38.168896
15.428383	0.1	40.046596
15.430050	0.1	42.016511
15.431717	0.1	44.081998
15.433383	0.1	46.246839
15.435050	0.1	48.514260
15.436717	0.1	50.886218
15.438383	0.1	53.363377
15.440050	0.1	55.946023
15.441717	0.1	58.635110
15.443383	0.1	61.433110
15.445050	0.1	64.343880
15.446717	0.1	67.370376
15.448383	0.1	70.513464
15.450050	0.1	73.773880
15.451717	0.1	77.153603
15.453383	0.1	80.655282
15.455050	0.1	84.281811
15.456717	0.1	88.035800
15.458383	0.1	91.919000
15.460050	0.1	95.932693
15.461717	0.1	100.078527
15.463383	0.1	104.358844
15.465050	0.1	108.775711
15.466717	0.1	113.330251
15.468383	0.1	118.024568
15.470050	0.1	122.863781
15.471717	0.1	127.854762
15.473383	0.1	133.003667
15.475050	0.1	138.315871
15.476717	0.1	143.797049
15.478383	0.1	149.452668
15.480050	0.1	155.287348
15.481717	0.1	161.306742
15.483383	0.1	167.519613
15.485050	0.1	173.937651
15.486717	0.1	180.574074
15.488383	0.1	187.442429
15.490050	0.1	194.555978
15.491717	0.1	201.926949
15.493383	0.1	209.566355
15.495050	0.1	217.485484
15.496717	0.1	225.697421
15.498383	0.1	234.216247
15.500050	0.1	243.054717
15.501717	0.1	252.223411
15.503383	0.1	261.731656
15.505050	0.1	271.587963
15.506717	0.1	281.799762
15.508383	0.1	292.372802
15.510050	0.1	303.309323
15.511717	0.1	314.605846
15.513383	0.1	326.253441
15.515050	0.1	338.239442
15.516717	0.1	350.546879
15.518383	0.1	363.151469
15.520050	0.1	376.021229
15.521717	0.1	389.121087
15.523383	0.1	402.415386
15.525050	0.1	415.864080
15.526717	0.1	429.418586
15.528383	0.1	443.021916
15.530050	0.1	456.611454
15.531717	0.1	470.122081
15.533383	0.1	483.487957
15.535050	0.1	496.643070
15.536717	0.1	509.520085
15.538383	0.1	522.049000
15.540050	0.1	534.160217
15.541717	0.1	545.791844
15.543383	0.1	556.894350
15.545050	0.1	567.427050
15.546717	0.1	577.349808
15.548383	0.1	586.619475
15.550050	0.1	595.193552
15.551717	0.1	603.035973
15.553383	0.1	610.122337
15.555050	0.1	616.441812
15.556717	0.1	621.993142
15.558383	0.1	626.779777
15.560050	0.1	630.809414
15.561717	0.1	634.095930
15.563383	0.1	636.659763
15.565050	0.1	638.525128
15.566717	0.1	639.717160
15.568383	0.1	640.263023
15.570050	0.1	640.195143
15.571717	0.1	639.552009
15.573383	0.1	638.374049
15.575050	0.1	636.697640
15.576717	0.1	634.552884
15.578383	0.1	631.967951
15.580050	0.1	628.976315
15.581717	0.1	625.618199
15.583383	0.1	621.934855
15.585050	0.1	617.963817
15.586717	0.1	613.737722
15.588383	0.1	609.284374
15.590050	0.1	604.628074
15.591717	0.1	599.790523
15.593383	0.1	594.791808
15.595050	0.1	589.653804
15.596717	0.1	584.400548
15.598383	0.1	579.052149
15.600050	0.1	573.621593
15.601717	0.1	568.118697
15.603383	0.1	562.553746
15.605050	0.1	556.937680
15.606717	0.1	551.281209
15.608383	0.1	545.594567
15.610050	0.1	539.888042
15.611717	0.1	534.172920
15.613383	0.1	528.461212
15.615050	0.1	522.761359
15.616717	0.1	517.073875
15.618383	0.1	511.394283
15.620050	0.1	505.719549
15.621717	0.1	500.051249
15.623383	0.1	494.395355
15.625050	0.1	488.759624
15.626717	0.1	483.149854
15.628383	0.1	477.567548
15.630050	0.1	472.009778
15.631717	0.1	466.471045
15.633383	0.1	460.947636
15.635050	0.1	455.440968
15.636717	0.1	449.955748
15.638383	0.1	444.495893
15.640050	0.1	439.062743
15.641717	0.1	433.654776
15.643383	0.1	428.268011
15.645050	0.1	422.898415
15.646717	0.1	417.544656
15.648383	0.1	412.207442
15.650050	0.1	406.887234
15.651717	0.1	401.584958
15.653383	0.1	396.303027
15.655050	0.1	391.043187
15.656717	0.1	385.804503
15.658383	0.1	380.584263
15.660050	0.1	375.380009
15.661717	0.1	370.190521
15.663383	0.1	365.015916
15.665050	0.1	359.857171
15.666717	0.1	354.714967
15.668383	0.1	349.588688
15.670050	0.1	344.476691
15.671717	0.1	339.377472
15.673383	0.1	334.291039
15.675050	0.1	329.218926
15.676717	0.1	324.162892
15.678383	0.1	319.125131
15.680050	0.1	314.108683
15.681717	0.1	309.115607
15.683383	0.1	304.145655
15.685050	0.1	299.197417
15.686717	0.1	294.270478
15.688383	0.1	289.366292
15.690050	0.1	284.486860
15.691717	0.1	279.633561
15.693383	0.1	274.807378
15.695050	0.1	270.009050
15.696717	0.1	265.238839
15.698383	0.1	260.497015
15.700050	0.1	255.784584
15.701717	0.1	251.102839
15.703383	0.1	246.452373
15.705050	0.1	241.833688
15.706717	0.1	237.249015
15.708383	0.1	232.702168
15.710050	0.1	228.196103
15.711717	0.1	223.731878
15.713383	0.1	219.309232
15.715050	0.1	214.927285
15.716717	0.1	210.585995
15.718383	0.1	206.287778
15.720050	0.1	202.037320
15.721717	0.1	197.839076
15.723383	0.1	193.694919
15.725050	0.1	189.603456
15.726717	0.1	185.560915
15.728383	0.1	181.564624
15.730050	0.1	177.616636
15.731717	0.1	173.722087
15.733383	0.1	169.884456
15.735050	0.1	166.105540
15.736717	0.1	162.387621
15.738383	0.1	158.732254
15.740050	0.1	155.139193
15.741717	0.1	151.607599
15.743383	0.1	148.135959
15.745050	0.1	144.722131
15.746717	0.1	141.365612
15.748383	0.1	138.068358
15.750050	0.1	134.832515
15.751717	0.1	131.659233
15.753383	0.1	128.549948
15.755050	0.1	125.506502
15.756717	0.1	122.529534
15.758383	0.1	119.617828
15.760050	0.1	116.769113
15.761717	0.1	113.981706
15.763383	0.1	111.255678
15.765050	0.1	108.591979
15.766717	0.1	105.991191
15.768383	0.1	103.453701
15.770050	0.1	100.979102
15.771717	0.1	98.565235
15.773383	0.1	96.209440
15.775050	0.1	93.910983
15.776717	0.1	91.671394
15.778383	0.1	89.492132
15.780050	0.1	87.372330
15.781717	0.1	85.309353
15.783383	0.1	83.301123
15.785050	0.1	81.347022
15.786717	0.1	79.447180
15.788383	0.1	77.601723
15.790050	0.1	75.809839
15.791717	0.1	74.068932
15.793383	0.1	72.375988
15.795050	0.1	70.729689
15.796717	0.1	69.130156
15.798383	0.1	67.577427
15.800050	0.1	66.070906
15.801717	0.1	64.609856
15.803383	0.1	63.193832
15.805050	0.1	61.822170
15.806717	0.1	60.493015
15.808383	0.1	59.203887
15.810050	0.1	57.953722
15.811717	0.1	56.743305
15.813383	0.1	55.573229
15.815050	0.1	54.442012
15.816717	0.1	53.346320
15.818383	0.1	52.283113
15.820050	0.1	51.251291
15.821717	0.1	50.251004
15.823383	0.1	49.282382
15.825050	0.1	48.344894
15.826717	0.1	47.437041
15.828383	0.1	46.557635
15.830050	0.1	45.707258
15.831717	0.1	44.886805
15.833383	0.1	44.096056
15.835050	0.1	43.333899
15.836717	0.1	42.597493
15.838383	0.1	41.882079
15.840050	0.1	41.184095
15.841717	0.1	40.503903
15.843383	0.1	39.844071
15.845050	0.1	39.206049
15.846717	0.1	38.589523
15.848383	0.1	37.993742
15.850050	0.1	37.418422
15.851717	0.1	36.863438
15.853383	0.1	36.328104
15.855050	0.1	35.811467
15.856717	0.1	35.312036
15.858383	0.1	34.826528
15.860050	0.1	34.351209
15.861717	0.1	33.884980
15.863383	0.1	33.429773
15.865050	0.1	32.988270
15.866717	0.1	32.561873
15.868383	0.1	32.150121
15.870050	0.1	31.751539
15.871717	0.1	31.365012
15.873383	0.1	30.989964
15.875050	0.1	30.625500
15.876717	0.1	30.270838
15.878383	0.1	29.926617
15.880050	0.1	29.593981
15.881717	0.1	29.272158
15.883383	0.1	28.958479
15.885050	0.1	28.650831
15.886717	0.1	28.349240
15.888383	0.1	28.055059
15.890050	0.1	27.768980
15.891717	0.1	27.490123
15.893383	0.1	27.217120
15.895050	0.1	26.949910
15.896717	0.1	26.689959
15.898383	0.1	26.438399
15.900050	0.1	26.194798
15.901717	0.1	25.957953
15.903383	0.1	25.726762
15.905050	0.1	25.499938
15.906717	0.1	25.276053
15.908383	0.1	25.054845
15.910050	0.1	24.837633
15.911717	0.1	24.625668
15.913383	0.1	24.419464
15.915050	0.1	24.220040
15.916717	0.1	24.028923
15.918383	0.1	23.846137
15.920050	0.1	23.669689
15.921717	0.1	23.497217
15.923383	0.1	23.327251
15.925050	0.1	23.159189
15.926717	0.1	22.993237
15.928383	0.1	22.830479
15.930050	0.1	22.672387
15.931717	0.1	22.520092
15.933383	0.1	22.373945
15.935050	0.1	22.233869
15.936717	0.1	22.100047
15.938383	0.1	21.972391
15.940050	0.1	21.849698
15.941717	0.1	21.729879
15.943383	0.1	21.611196
15.945050	0.1	21.493612
15.946717	0.1	21.379269
15.948383	0.1	21.271054
15.950050	0.1	21.170527
15.951717	0.1	21.077450
15.953383	0.1	20.990381
15.955050	0.1	20.907410
15.956717	0.1	20.826990
15.958383	0.1	20.748307
15.960050	0.1	20.670891
15.961717	0.1	20.594439
15.963383	0.1	20.518666
15.965050	0.1	20.443047
15.966717	0.1	20.367317
15.968383	0.1	20.292844
15.970050	0.1	20.221998
15.971717	0.1	20.155339
15.973383	0.1	20.090607
15.975050	0.1	20.024991
15.976717	0.1	19.957447
15.978383	0.1	19.888370
15.980050	0.1	19.818260
15.981717	0.1	19.747587
15.983383	0.1	19.676993
15.985050	0.1	19.606934
15.986717	0.1	19.537127
15.988383	0.1	19.466006
15.990050	0.1	19.391417
15.991717	0.1	19.312208
15.993383	0.1	19.228458
15.995050	0.1	19.141114
15.996717	0.1	19.052518
15.998383	0.1	18.965579
16.000050	0.1	18.881331
16.001717	0.1	18.798346
16.003383	0.1	18.714322
16.005050	0.1	18.627015
16.006717	0.1	18.534861
16.008383	0.1	18.438357
16.010050	0.1	18.340149
16.011717	0.1	18.243734
16.013383	0.1	18.152040
16.015050	0.1	18.065795
16.016717	0.1	17.982754
16.018383	0.1	17.899140
16.020050	0.1	17.812308
16.021717	0.1	17.722412
16.023383	0.1	17.631287
16.025050	0.1	17.540674
16.026717	0.1	17.452454
16.028383	0.1	17.368738
16.030050	0.1	17.290446
16.031717	0.1	17.216485
16.033383	0.1	17.144950
16.035050	0.1	17.074696
16.036717	0.1	17.005801
16.038383	0.1	16.939198
16.040050	0.1	16.875863
16.041717	0.1	16.816482
16.043383	0.1	16.761585
16.045050	0.1	16.711145
16.046717	0.1	16.664183
16.048383	0.1	16.618571
16.050050	0.1	16.571651
16.051717	0.1	16.522543
16.053383	0.1	16.473769
16.055050	0.1	16.429545
16.056717	0.1	16.392060
16.058383	0.1	16.359771
16.060050	0.1	16.329065
16.061717	0.1	16.296771
16.063383	0.1	16.261386
16.065050	0.1	16.223388
16.066717	0.1	16.184878
16.068383	0.1	16.148421
16.070050	0.1	16.116039
16.071717	0.1	16.088635
16.073383	0.1	16.065058
16.075050	0.1	16.042106
16.076717	0.1	16.016359
16.078383	0.1	15.985942
16.080050	0.1	15.951009
16.081717	0.1	15.913462
16.083383	0.1	15.876088
16.085050	0.1	15.840903
16.086717	0.1	15.807711
16.088383	0.1	15.774523
16.090050	0.1	15.739556
16.091717	0.1	15.702434
16.093383	0.1	15.663244
16.095050	0.1	15.621567
16.096717	0.1	15.577208
16.098383	0.1	15.530889
16.100050	0.1	15.483219
16.101717	0.1	15.433929
16.103383	0.1	15.383167
16.105050	0.1	15.332191
16.106717	0.1	15.281956
16.108383	0.1	15.232591
16.110050	0.1	15.184046
16.111717	0.1	15.135813
16.113383	0.1	15.086383
16.115050	0.1	15.034010
16.116717	0.1	14.978130
16.118383	0.1	14.919322
16.120050	0.1	14.858600
16.121717	0.1	14.797500
16.123383	0.1	14.737486
16.125050	0.1	14.678901
16.126717	0.1	14.620894
16.128383	0.1	14.562267
16.130050	0.1	14.503123
16.131717	0.1	14.445153
16.133383	0.1	14.389828
16.135050	0.1	14.337264
16.136717	0.1	14.286749
16.138383	0.1	14.237501
16.140050	0.1	14.189230
16.141717	0.1	14.141966
16.143383	0.1	14.095381
16.145050	0.1	14.048880
16.146717	0.1	14.002137
16.148383	0.1	13.955552
16.150050	0.1	13.910476
16.151717	0.1	13.868678
16.153383	0.1	13.831137
16.155050	0.1	13.797851
16.156717	0.1	13.768356
16.158383	0.1	13.741022
16.160050	0.1	13.713208
16.161717	0.1	13.683699
16.163383	0.1	13.653631
16.165050	0.1	13.624369
16.166717	0.1	13.596509
16.168383	0.1	13.570995
16.170050	0.1	13.548741
16.171717	0.1	13.529952
16.173383	0.1	13.514557
16.175050	0.1	13.502017
16.176717	0.1	13.491395
16.178383	0.1	13.482193
16.180050	0.1	13.474119
16.181717	0.1	13.466384
16.183383	0.1	13.458799
16.185050	0.1	13.452698
16.186717	0.1	13.449886
16.188383	0.1	13.451306
16.190050	0.1	13.456345
16.191717	0.1	13.463176
16.193383	0.1	13.470268
16.195050	0.1	13.477011
16.196717	0.1	13.482925
16.198383	0.1	13.487167
16.200050	0.1	13.489276
16.201717	0.1	13.490873
16.203383	0.1	13.495842
16.205050	0.1	13.507302
16.206717	0.1	13.524308
16.208383	0.1	13.542459
16.210050	0.1	13.557770
16.211717	0.1	13.569323
16.213383	0.1	13.578380
16.215050	0.1	13.586665
16.216717	0.1	13.595526
16.218383	0.1	13.605426
16.220050	0.1	13.616616
16.221717	0.1	13.630311
16.223383	0.1	13.647722
16.225050	0.1	13.667834
16.226717	0.1	13.687713
16.228383	0.1	13.704784
16.230050	0.1	13.718330
16.231717	0.1	13.729446
16.233383	0.1	13.739774
16.235050	0.1	13.750349
16.236717	0.1	13.762028
16.238383	0.1	13.775877
16.240050	0.1	13.792105
16.241717	0.1	13.809404
16.243383	0.1	13.826326
16.245050	0.1	13.842355
16.246717	0.1	13.857074
16.248383	0.1	13.869726
16.250050	0.1	13.879766
16.251717	0.1	13.887007
16.253383	0.1	13.892637
16.255050	0.1	13.899682
16.256717	0.1	13.910574
16.258383	0.1	13.925177
16.260050	0.1	13.941969
16.261717	0.1	13.959664
16.263383	0.1	13.977033
16.265050	0.1	13.992614
16.266717	0.1	14.005606
16.268383	0.1	14.016251
16.270050	0.1	14.025415
16.271717	0.1	14.033946
16.273383	0.1	14.041825
16.275050	0.1	14.048475
16.276717	0.1	14.054407
16.278383	0.1	14.061513
16.280050	0.1	14.071008
16.281717	0.1	14.081784
16.283383	0.1	14.091749
16.285050	0.1	14.099982
16.286717	0.1	14.106901
16.288383	0.1	14.113262
16.290050	0.1	14.119814
16.291717	0.1	14.127493
16.293383	0.1	14.136950
16.295050	0.1	14.148057
16.296717	0.1	14.160597
16.298383	0.1	14.174804
16.300050	0.1	14.190623
16.301717	0.1	14.206814
16.303383	0.1	14.220951
16.305050	0.1	14.231000
16.306717	0.1	14.237370
16.308383	0.1	14.242656
16.310050	0.1	14.249343
16.311717	0.1	14.258442
16.313383	0.1	14.270004
16.315050	0.1	14.283843
16.316717	0.1	14.299355
16.318383	0.1	14.315392
16.320050	0.1	14.331089
16.321717	0.1	14.346456
16.323383	0.1	14.361623
16.325050	0.1	14.376030
16.326717	0.1	14.388817
16.328383	0.1	14.399840
16.330050	0.1	14.410736
16.331717	0.1	14.424045
16.333383	0.1	14.440292
16.335050	0.1	14.457889
16.336717	0.1	14.475668
16.338383	0.1	14.493647
16.340050	0.1	14.512353
16.341717	0.1	14.532008
16.343383	0.1	14.551505
16.345050	0.1	14.569005
16.346717	0.1	14.584325
16.348383	0.1	14.599292
16.350050	0.1	14.615422
16.351717	0.1	14.632652
16.353383	0.1	14.649970
16.355050	0.1	14.666487
16.356717	0.1	14.682417
16.358383	0.1	14.699195
16.360050	0.1	14.718114
16.361717	0.1	14.738794
16.363383	0.1	14.759423
16.365050	0.1	14.778390
16.366717	0.1	14.795163
16.368383	0.1	14.810031
16.370050	0.1	14.823494
16.371717	0.1	14.836038
16.373383	0.1	14.848397
16.375050	0.1	14.861585
16.376717	0.1	14.876919
16.378383	0.1	14.895834
16.380050	0.1	14.919015
16.381717	0.1	14.945297
16.383383	0.1	14.971662
16.385050	0.1	14.995276
16.386717	0.1	15.015802
16.388383	0.1	15.034713
16.390050	0.1	15.052906
16.391717	0.1	15.071044
16.393383	0.1	15.090797
16.395050	0.1	15.113195
16.396717	0.1	15.136632
16.398383	0.1	15.158285
16.400050	0.1	15.176930
16.401717	0.1	15.193187
16.403383	0.1	15.207971
16.405050	0.1	15.221983
16.406717	0.1	15.236540
16.408383	0.1	15.253653
16.410050	0.1	15.274985
16.411717	0.1	15.301039
16.413383	0.1	15.330617
16.415050	0.1	15.361244
16.416717	0.1	15.391028
16.418383	0.1	15.419526
16.420050	0.1	15.446553
16.421717	0.1	15.471056
16.423383	0.1	15.491680
16.425050	0.1	15.508668
16.426717	0.1	15.524668
16.428383	0.1	15.543276
16.430050	0.1	15.567038
16.431717	0.1	15.596594
16.433383	0.1	15.630191
16.435050	0.1	15.663886
16.436717	0.1	15.693801
16.438383	0.1	15.718555
16.440050	0.1	15.739389
16.441717	0.1	15.758569
16.443383	0.1	15.777578
16.445050	0.1	15.796456
16.446717	0.1	15.814919
16.448383	0.1	15.833513
16.450050	0.1	15.852801
16.451717	0.1	15.872368
16.453383	0.1	15.891641
16.455050	0.1	15.911250
16.456717	0.1	15.932857
16.458383	0.1	15.958189
16.460050	0.1	15.988150
16.461717	0.1	16.021994
16.463383	0.1	16.057133
16.465050	0.1	16.090064
16.466717	0.1	16.118437
16.468383	0.1	16.142661
16.470050	0.1	16.164877
16.471717	0.1	16.186992
16.473383	0.1	16.210307
16.475050	0.1	16.235276
16.476717	0.1	16.261274
16.478383	0.1	16.287351
16.480050	0.1	16.312506
16.481717	0.1	16.335896
16.483383	0.1	16.357871
16.485050	0.1	16.380167
16.486717	0.1	16.404530
16.488383	0.1	16.431082
16.490050	0.1	16.458277
16.491717	0.1	16.484717
16.493383	0.1	16.510580
16.495050	0.1	16.536941
16.496717	0.1	16.564168
16.498383	0.1	16.591712
16.500050	0.1	16.619400
16.501717	0.1	16.648090
16.503383	0.1	16.678614
16.505050	0.1	16.711256
16.506717	0.1	16.746270
16.508383	0.1	16.783229
16.510050	0.1	16.820016
16.511717	0.1	16.854000
16.513383	0.1	16.884399
16.515050	0.1	16.912818
16.516717	0.1	16.941335
16.518383	0.1	16.970853
16.520050	0.1	17.001550
16.521717	0.1	17.033587
16.523383	0.1	17.067143
16.525050	0.1	17.102310
16.526717	0.1	17.138612
16.528383	0.1	17.175381
16.530050	0.1	17.212974
16.531717	0.1	17.252429
16.533383	0.1	17.293934
16.535050	0.1	17.336947
16.536717	0.1	17.380896
16.538383	0.1	17.424752
16.540050	0.1	17.467537
16.541717	0.1	17.509968
16.543383	0.1	17.554141
16.545050	0.1	17.601126
16.546717	0.1	17.650109
16.548383	0.1	17.699767
16.550050	0.1	17.749234
16.551717	0.1	17.798380
16.553383	0.1	17.847554
16.555050	0.1	17.896844
16.556717	0.1	17.945981
16.558383	0.1	17.994978
16.560050	0.1	18.044589
16.561717	0.1	18.096105
16.563383	0.1	18.150383
16.565050	0.1	18.207231
16.566717	0.1	18.265848
16.568383	0.1	18.325392
16.570050	0.1	18.385001
16.571717	0.1	18.443465
16.573383	0.1	18.499591
16.575050	0.1	18.552956
16.576717	0.1	18.604356
16.578383	0.1	18.655630
16.580050	0.1	18.708562
16.581717	0.1	18.763873
16.583383	0.1	18.821382
16.585050	0.1	18.880498
16.586717	0.1	18.940833
16.588383	0.1	19.002864
16.590050	0.1	19.067596
16.591717	0.1	19.135168
16.593383	0.1	19.203876
16.595050	0.1	19.270759
16.596717	0.1	19.333791
16.598383	0.1	19.393438
16.600050	0.1	19.451799
16.601717	0.1	19.510733
16.603383	0.1	19.570859
16.605050	0.1	19.632080
16.606717	0.1	19.694641
16.608383	0.1	19.758982
16.610050	0.1	19.824519
16.611717	0.1	19.889385
16.613383	0.1	19.951649
16.615050	0.1	20.010760
16.616717	0.1	20.067943
16.618383	0.1	20.125154
16.620050	0.1	20.183632
16.621717	0.1	20.243973
16.623383	0.1	20.307056
16.625050	0.1	20.373724
16.626717	0.1	20.443299
16.628383	0.1	20.513074
16.630050	0.1	20.579565
16.631717	0.1	20.640665
16.633383	0.1	20.696935
16.635050	0.1	20.750766
16.636717	0.1	20.804834
16.638383	0.1	20.861356
16.640050	0.1	20.921472
16.641717	0.1	20.985040
16.643383	0.1	21.051117
16.645050	0.1	21.118205
16.646717	0.1	21.183835
16.648383	0.1	21.245712
16.650050	0.1	21.303771
16.651717	0.1	21.359995
16.653383	0.1	21.417066
16.655050	0.1	21.477165
16.656717	0.1	21.540439
16.658383	0.1	21.604919
16.660050	0.1	21.667732
16.661717	0.1	21.726247
16.663383	0.1	21.779579
16.665050	0.1	21.829372
16.666717	0.1	21.878816
16.668383	0.1	21.931003
16.670050	0.1	21.987092
16.671717	0.1	22.045104
16.673383	0.1	22.101197
16.675050	0.1	22.152821
16.676717	0.1	22.199894
16.678383	0.1	22.243410
16.680050	0.1	22.284375
16.681717	0.1	22.324394
16.683383	0.1	22.365833
16.685050	0.1	22.409922
16.686717	0.1	22.454644
16.688383	0.1	22.495985
16.690050	0.1	22.531692
16.691717	0.1	22.562626
16.693383	0.1	22.590579
16.695050	0.1	22.616209
16.696717	0.1	22.639274
16.698383	0.1	22.659944
16.700050	0.1	22.679903
16.701717	0.1	22.701775
16.703383	0.1	22.726608
16.705050	0.1	22.752080
16.706717	0.1	22.773854
16.708383	0.1	22.788630
16.710050	0.1	22.795661
16.711717	0.1	22.796304
16.713383	0.1	22.793910
16.715050	0.1	22.794115
16.716717	0.1	22.802325
16.718383	0.1	22.818977
16.720050	0.1	22.838367
16.721717	0.1	22.853087
16.723383	0.1	22.858721
16.725050	0.1	22.854833
16.726717	0.1	22.844127
16.728383	0.1	22.831731
16.730050	0.1	22.823149
16.731717	0.1	22.821291
16.733383	0.1	22.825068
16.735050	0.1	22.830595
16.736717	0.1	22.834120
16.738383	0.1	22.834162
16.740050	0.1	22.831475
16.741717	0.1	22.828374
16.743383	0.1	22.827406
16.745050	0.1	22.829347
16.746717	0.1	22.832677
16.748383	0.1	22.835084
16.750050	0.1	22.835196
16.751717	0.1	22.833501
16.753383	0.1	22.831941
16.755050	0.1	22.832267
16.756717	0.1	22.834772
16.758383	0.1	22.838353
16.760050	0.1	22.841468
16.761717	0.1	22.843331
16.763383	0.1	22.844430
16.765050	0.1	22.846079
16.766717	0.1	22.849701
16.768383	0.1	22.855983
16.770050	0.1	22.864798
16.771717	0.1	22.875746
16.773383	0.1	22.887848
16.775050	0.1	22.899327
16.776717	0.1	22.908472
16.778383	0.1	22.914666
16.780050	0.1	22.918913
16.781717	0.1	22.923253
16.783383	0.1	22.930056
16.785050	0.1	22.941362
16.786717	0.1	22.957427
16.788383	0.1	22.976436
16.790050	0.1	22.995817
16.791717	0.1	23.013451
16.793383	0.1	23.028408
16.795050	0.1	23.040976
16.796717	0.1	23.053116
16.798383	0.1	23.068213
16.800050	0.1	23.088413
16.801717	0.1	23.112674
16.803383	0.1	23.137992
16.805050	0.1	23.161639
16.806717	0.1	23.182351
16.808383	0.1	23.200312
16.810050	0.1	23.216498
16.811717	0.1	23.232796
16.813383	0.1	23.252247
16.815050	0.1	23.277267
16.816717	0.1	23.307265
16.818383	0.1	23.339093
16.820050	0.1	23.369682
16.821717	0.1	23.397636
16.823383	0.1	23.423089
16.825050	0.1	23.447461
16.826717	0.1	23.473254
16.828383	0.1	23.502656
16.830050	0.1	23.535602
16.831717	0.1	23.569996
16.833383	0.1	23.603956
16.835050	0.1	23.636883
16.836717	0.1	23.668665
16.838383	0.1	23.699575
16.840050	0.1	23.731077
16.841717	0.1	23.765238
16.843383	0.1	23.802738
16.845050	0.1	23.842119
16.846717	0.1	23.881514
16.848383	0.1	23.920178
16.850050	0.1	23.957985
16.851717	0.1	23.994721
16.853383	0.1	24.030847
16.855050	0.1	24.068281
16.856717	0.1	24.109171
16.858383	0.1	24.153716
16.860050	0.1	24.199435
16.861717	0.1	24.242979
16.863383	0.1	24.283072
16.865050	0.1	24.321089
16.866717	0.1	24.359180
16.868383	0.1	24.399059
16.870050	0.1	24.441350
16.871717	0.1	24.485146
16.873383	0.1	24.528815
16.875050	0.1	24.571535
16.876717	0.1	24.613771
16.878383	0.1	24.656598
16.880050	0.1	24.701022
16.881717	0.1	24.747429
16.883383	0.1	24.794959
16.885050	0.1	24.841884
16.886717	0.1	24.887230
16.888383	0.1	24.932027
16.890050	0.1	24.977978
16.891717	0.1	25.025047
16.893383	0.1	25.071879
16.895050	0.1	25.117756
16.896717	0.1	25.162492
16.898383	0.1	25.205682
16.900050	0.1	25.247345
16.901717	0.1	25.288858
16.903383	0.1	25.332426
16.905050	0.1	25.379630
16.906717	0.1	25.430517
16.908383	0.1	25.483207
16.910050	0.1	25.534588
16.911717	0.1	25.582532
16.913383	0.1	25.627413
16.915050	0.1	25.671199
16.916717	0.1	25.715940
16.918383	0.1	25.762757
16.920050	0.1	25.811228
16.921717	0.1	25.860132
16.923383	0.1	25.909194
16.925050	0.1	25.958740
16.926717	0.1	26.008138
16.928383	0.1	26.056319
16.930050	0.1	26.103174
16.931717	0.1	26.148767
16.933383	0.1	26.193024
16.935050	0.1	26.236963
16.936717	0.1	26.281751
16.938383	0.1	26.326608
16.940050	0.1	26.369868
16.941717	0.1	26.410809
16.943383	0.1	26.449501
16.945050	0.1	26.486884
16.946717	0.1	26.524942
16.948383	0.1	26.565203
16.950050	0.1	26.607527
16.951717	0.1	26.651006
16.953383	0.1	26.695426
16.955050	0.1	26.740814
16.956717	0.1	26.786043
16.958383	0.1	26.829541
16.960050	0.1	26.870538
16.961717	0.1	26.908708
16.963383	0.1	26.943870
16.965050	0.1	26.976052
16.966717	0.1	27.005728
16.968383	0.1	27.034185
16.970050	0.1	27.063238
16.971717	0.1	27.094455
16.973383	0.1	27.128574
16.975050	0.1	27.165348
16.976717	0.1	27.203015
16.978383	0.1	27.238489
16.980050	0.1	27.269577
16.981717	0.1	27.297023
16.983383	0.1	27.323980
16.985050	0.1	27.353750
16.986717	0.1	27.387901
16.988383	0.1	27.426039
16.990050	0.1	27.466146
16.991717	0.1	27.504913
16.993383	0.1	27.539218
16.995050	0.1	27.567414
16.996717	0.1	27.589733
16.998383	0.1	27.608802
17.000050	0.1	27.628602
17.001717	0.1	27.651684
17.003383	0.1	27.678059
17.005050	0.1	27.706535
17.006717	0.1	27.735862
17.008383	0.1	27.765129
17.010050	0.1	27.794037
17.011717	0.1	27.822577
17.013383	0.1	27.851141
17.015050	0.1	27.881018
17.016717	0.1	27.913363
17.018383	0.1	27.947309
17.020050	0.1	27.980446
17.021717	0.1	28.010961
17.023383	0.1	28.038821
17.025050	0.1	28.065746
17.026717	0.1	28.094249
17.028383	0.1	28.125714
17.030050	0.1	28.159241
17.031717	0.1	28.192559
17.033383	0.1	28.224168
17.035050	0.1	28.254571
17.036717	0.1	28.285212
17.038383	0.1	28.316877
17.040050	0.1	28.349692
17.041717	0.1	28.383955
17.043383	0.1	28.420291
17.045050	0.1	28.459020
17.046717	0.1	28.499654
17.048383	0.1	28.541046
17.050050	0.1	28.582001
17.051717	0.1	28.621960
17.053383	0.1	28.661075
17.055050	0.1	28.699609
17.056717	0.1	28.737788
17.058383	0.1	28.775600
17.060050	0.1	28.812070
17.061717	0.1	28.845891
17.063383	0.1	28.876881
17.065050	0.1	28.906488
17.066717	0.1	28.937836
17.068383	0.1	28.974325
17.070050	0.1	29.016873
17.071717	0.1	29.063374
17.073383	0.1	29.110955
17.075050	0.1	29.157777
17.076717	0.1	29.203082
17.078383	0.1	29.246840
17.080050	0.1	29.289392
17.081717	0.1	29.331045
17.083383	0.1	29.372498
17.085050	0.1	29.415004
17.086717	0.1	29.459391
17.088383	0.1	29.505622
17.090050	0.1	29.553124
17.091717	0.1	29.600891
17.093383	0.1	29.647616
17.095050	0.1	29.692613
17.096717	0.1	29.736366
17.098383	0.1	29.779808
17.100050	0.1	29.823994
17.101717	0.1	29.870369
17.103383	0.1	29.919464
17.105050	0.1	29.969881
17.106717	0.1	30.019833
17.108383	0.1	30.069049
17.110050	0.1	30.118558
17.111717	0.1	30.168900
17.113383	0.1	30.219113
17.115050	0.1	30.268002
17.116717	0.1	30.316045
17.118383	0.1	30.365433
17.120050	0.1	30.418127
17.121717	0.1	30.474258
17.123383	0.1	30.532479
17.125050	0.1	30.590966
17.126717	0.1	30.647875
17.128383	0.1	30.702231
17.130050	0.1	30.754944
17.131717	0.1	30.808193
17.133383	0.1	30.863951
17.135050	0.1	30.923178
17.136717	0.1	30.985754
17.138383	0.1	31.050625
17.140050	0.1	31.115888
17.141717	0.1	31.179613
17.143383	0.1	31.241099
17.145050	0.1	31.300942
17.146717	0.1	31.360132
17.148383	0.1	31.420002
17.150050	0.1	31.482191
17.151717	0.1	31.547770
17.153383	0.1	31.616762
17.155050	0.1	31.688553
17.156717	0.1	31.762030
17.158383	0.1	31.835362
17.160050	0.1	31.906846
17.161717	0.1	31.976677
17.163383	0.1	32.046717
17.165050	0.1	32.118312
17.166717	0.1	32.191756
17.168383	0.1	32.267575
17.170050	0.1	32.346565
17.171717	0.1	32.428550
17.173383	0.1	32.511945
17.175050	0.1	32.595117
17.176717	0.1	32.677865
17.178383	0.1	32.761260
17.180050	0.1	32.847049
17.181717	0.1	32.937452
17.183383	0.1	33.034291
17.185050	0.1	33.137398
17.186717	0.1	33.244621
17.188383	0.1	33.353562
17.190050	0.1	33.462490
17.191717	0.1	33.570095
17.193383	0.1	33.675875
17.195050	0.1	33.781650
17.196717	0.1	33.891886
17.198383	0.1	34.010951
17.200050	0.1	34.140181
17.201717	0.1	34.277975
17.203383	0.1	34.421324
17.205050	0.1	34.567509
17.206717	0.1	34.715994
17.208383	0.1	34.868498
17.210050	0.1	35.027131
17.211717	0.1	35.193199
17.213383	0.1	35.366886
17.215050	0.1	35.547204
17.216717	0.1	35.732831
17.218383	0.1	35.923286
17.220050	0.1	36.119265
17.221717	0.1	36.322256
17.223383	0.1	36.533838
17.225050	0.1	36.755186
17.226717	0.1	36.986722
17.228383	0.1	37.228451
17.230050	0.1	37.480416
17.231717	0.1	37.742313
17.233383	0.1	38.013370
17.235050	0.1	38.292999
17.236717	0.1	38.581337
17.238383	0.1	38.879244
17.240050	0.1	39.187316
17.241717	0.1	39.505013
17.243383	0.1	39.831325
17.245050	0.1	40.165940
17.246717	0.1	40.509407
17.248383	0.1	40.863049
17.250050	0.1	41.228631
17.251717	0.1	41.607767
17.253383	0.1	42.001223
17.255050	0.1	42.408533
17.256717	0.1	42.828778
17.258383	0.1	43.261447
17.260050	0.1	43.706051
17.261717	0.1	44.161975
17.263383	0.1	44.628652
17.265050	0.1	45.105638
17.266717	0.1	45.593907
17.268383	0.1	46.096467
17.270050	0.1	46.615815
17.271717	0.1	47.151516
17.273383	0.1	47.701355
17.275050	0.1	48.263767
17.276717	0.1	48.838290
17.278383	0.1	49.424800
17.280050	0.1	50.023426
17.281717	0.1	50.635245
17.283383	0.1	51.262812
17.285050	0.1	51.909378
17.286717	0.1	52.576438
17.288383	0.1	53.262352
17.290050	0.1	53.964146
17.291717	0.1	54.680673
17.293383	0.1	55.413414
17.295050	0.1	56.164987
17.296717	0.1	56.937570
17.298383	0.1	57.731709
17.300050	0.1	58.546644
17.301717	0.1	59.382585
17.303383	0.1	60.241292
17.305050	0.1	61.124256
17.306717	0.1	62.031965
17.308383	0.1	62.964852
17.310050	0.1	63.923830
17.311717	0.1	64.908764
17.313383	0.1	65.917349
17.315050	0.1	66.947364
17.316717	0.1	67.999787
17.318383	0.1	69.078566
17.320050	0.1	70.187515
17.321717	0.1	71.328133
17.323383	0.1	72.500417
17.325050	0.1	73.703867
17.326717	0.1	74.936571
17.328383	0.1	76.194541
17.330050	0.1	77.473582
17.331717	0.1	78.772064
17.333383	0.1	80.091483
17.335050	0.1	81.434450
17.336717	0.1	82.802926
17.338383	0.1	84.196832
17.340050	0.1	85.612657
17.341717	0.1	87.044281
17.343383	0.1	88.486695
17.345050	0.1	89.938426
17.346717	0.1	91.399849
17.348383	0.1	92.870616
17.350050	0.1	94.348807
17.351717	0.1	95.830760
17.353383	0.1	97.311265
17.355050	0.1	98.784529
17.356717	0.1	100.245611
17.358383	0.1	101.690940
17.360050	0.1	103.117828
17.361717	0.1	104.523725
17.363383	0.1	105.906203
17.365050	0.1	107.262908
17.366717	0.1	108.589912
17.368383	0.1	109.880976
17.370050	0.1	111.130378
17.371717	0.1	112.335435
17.373383	0.1	113.495560
17.375050	0.1	114.609408
17.376717	0.1	115.672811
17.378383	0.1	116.680074
17.380050	0.1	117.627010
17.381717	0.1	118.511594
17.383383	0.1	119.333114
17.385050	0.1	120.091806
17.386717	0.1	120.788002
17.388383	0.1	121.421060
17.390050	0.1	121.989586
17.391717	0.1	122.492015
17.393383	0.1	122.926566
17.395050	0.1	123.291444
17.396717	0.1	123.585411
17.398383	0.1	123.807746
17.400050	0.1	123.958639
17.401717	0.1	124.039557
17.403383	0.1	124.052405
17.405050	0.1	123.998053
17.406717	0.1	123.876319
17.408383	0.1	123.687596
17.410050	0.1	123.434332
17.411717	0.1	123.120328
17.413383	0.1	122.748008
17.415050	0.1	122.317295
17.416717	0.1	121.828029
17.418383	0.1	121.282530
17.420050	0.1	120.684439
17.421717	0.1	120.035736
17.423383	0.1	119.336597
17.425050	0.1	118.587553
17.426717	0.1	117.790182
17.428383	0.1	116.946646
17.430050	0.1	116.060060
17.431717	0.1	115.134600
17.433383	0.1	114.174048
17.435050	0.1	113.180797
17.436717	0.1	112.156537
17.438383	0.1	111.102294
17.440050	0.1	110.018011
17.441717	0.1	108.904019
17.443383	0.1	107.762548
17.445050	0.1	106.597468
17.446717	0.1	105.413543
17.448383	0.1	104.215141
17.450050	0.1	103.004752
17.451717	0.1	101.782968
17.453383	0.1	100.549669
17.455050	0.1	99.304882
17.456717	0.1	98.049580
17.458383	0.1	96.786260
17.460050	0.1	95.518981
17.461717	0.1	94.252969
17.463383	0.1	92.992769
17.465050	0.1	91.739376
17.466717	0.1	90.490705
17.468383	0.1	89.245038
17.470050	0.1	88.003166
17.471717	0.1	86.768349
17.473383	0.1	85.544740
17.475050	0.1	84.335711
17.476717	0.1	83.143259
17.478383	0.1	81.967958
17.480050	0.1	80.810138
17.481717	0.1	79.670847
17.483383	0.1	78.550414
17.485050	0.1	77.447645
17.486717	0.1	76.361829
17.488383	0.1	75.294063
17.490050	0.1	74.245902
17.491717	0.1	73.218448
17.493383	0.1	72.212988
17.495050	0.1	71.230936
17.496717	0.1	70.272996
17.498383	0.1	69.338805
17.500050	0.1	68.427501
17.501717	0.1	67.538703
17.503383	0.1	66.673094
17.505050	0.1	65.831817
17.506717	0.1	65.014991
17.508383	0.1	64.221658
17.510050	0.1	63.451771
17.511717	0.1	62.706457
17.513383	0.1	61.985804
17.515050	0.1	61.288024
17.516717	0.1	60.610627
17.518383	0.1	59.951497
17.520050	0.1	59.309835
17.521717	0.1	58.686798
17.523383	0.1	58.084312
17.525050	0.1	57.503507
17.526717	0.1	56.944527
17.528383	0.1	56.406390
17.530050	0.1	55.886544
17.531717	0.1	55.382238
17.533383	0.1	54.892632
17.535050	0.1	54.418258
17.536717	0.1	53.959335
17.538383	0.1	53.515765
17.540050	0.1	53.087142
17.541717	0.1	52.671898
17.543383	0.1	52.267718
17.545050	0.1	51.873410
17.546717	0.1	51.490013
17.548383	0.1	51.119742
17.550050	0.1	50.764200
17.551717	0.1	50.423308
17.553383	0.1	50.095166
17.555050	0.1	49.777376
17.556717	0.1	49.468451
17.558383	0.1	49.167522
17.560050	0.1	48.873774
17.561717	0.1	48.587481
17.563383	0.1	48.310226
17.565050	0.1	48.043500
17.566717	0.1	47.788550
17.568383	0.1	47.546681
17.570050	0.1	47.317841
17.571717	0.1	47.099316
17.573383	0.1	46.887277
17.575050	0.1	46.679811
17.576717	0.1	46.477923
17.578383	0.1	46.283798
17.580050	0.1	46.098302
17.581717	0.1	45.920061
17.583383	0.1	45.746788
17.585050	0.1	45.576622
17.586717	0.1	45.408835
17.588383	0.1	45.245299
17.590050	0.1	45.090043
17.591717	0.1	44.945949
17.593383	0.1	44.813249
17.595050	0.1	44.691293
17.596717	0.1	44.579338
17.598383	0.1	44.475109
17.600050	0.1	44.374410
17.601717	0.1	44.273734
17.603383	0.1	44.173063
17.605050	0.1	44.074999
17.606717	0.1	43.981890
17.608383	0.1	43.894337
17.610050	0.1	43.811514
17.611717	0.1	43.732487
17.613383	0.1	43.657259
17.615050	0.1	43.586078
17.616717	0.1	43.518781
17.618383	0.1	43.455213
17.620050	0.1	43.395665
17.621717	0.1	43.340591
17.623383	0.1	43.290528
17.625050	0.1	43.245563
17.626717	0.1	43.203915
17.628383	0.1	43.162308
17.630050	0.1	43.118931
17.631717	0.1	43.075215
17.633383	0.1	43.034647
17.635050	0.1	43.000025
17.636717	0.1	42.971098
17.638383	0.1	42.944765
17.640050	0.1	42.918110
17.641717	0.1	42.890394
17.643383	0.1	42.861737
17.645050	0.1	42.831823
17.646717	0.1	42.801080
17.648383	0.1	42.771590
17.650050	0.1	42.745173
17.651717	0.1	42.721173
17.653383	0.1	42.697159
17.655050	0.1	42.670877
17.656717	0.1	42.641638
17.658383	0.1	42.610937
17.660050	0.1	42.581502
17.661717	0.1	42.555300
17.663383	0.1	42.532212
17.665050	0.1	42.510564
17.666717	0.1	42.488435
17.668383	0.1	42.464272
17.670050	0.1	42.437278
17.671717	0.1	42.408025
17.673383	0.1	42.378018
17.675050	0.1	42.348504
17.676717	0.1	42.320131
17.678383	0.1	42.293263
17.680050	0.1	42.267907
17.681717	0.1	42.243307
17.683383	0.1	42.218370
17.685050	0.1	42.192605
17.686717	0.1	42.165523
17.688383	0.1	42.135329
17.690050	0.1	42.100088
17.691717	0.1	42.060739
17.693383	0.1	42.021181
17.695050	0.1	41.984934
17.696717	0.1	41.952683
17.698383	0.1	41.922345
17.700050	0.1	41.890671
17.701717	0.1	41.855830
17.703383	0.1	41.819238
17.705050	0.1	41.784509
17.706717	0.1	41.754213
17.708383	0.1	41.727745
17.710050	0.1	41.702311
17.711717	0.1	41.676038
17.713383	0.1	41.649318
17.715050	0.1	41.622580
17.716717	0.1	41.594808
17.718383	0.1	41.565369
17.720050	0.1	41.535185
17.721717	0.1	41.505443
17.723383	0.1	41.476395
17.725050	0.1	41.447263
17.726717	0.1	41.416930
17.728383	0.1	41.385335
17.730050	0.1	41.353670
17.731717	0.1	41.322941
17.733383	0.1	41.293190
17.735050	0.1	41.264584
17.736717	0.1	41.238153
17.738383	0.1	41.214833
17.740050	0.1	41.194256
17.741717	0.1	41.174633
17.743383	0.1	41.153631
17.745050	0.1	41.130097
17.746717	0.1	41.104872
17.748383	0.1	41.079856
17.750050	0.1	41.056727
17.751717	0.1	41.035884
17.753383	0.1	41.016303
17.755050	0.1	40.996582
17.756717	0.1	40.975311
17.758383	0.1	40.951395
17.760050	0.1	40.925569
17.761717	0.1	40.900819
17.763383	0.1	40.879604
17.765050	0.1	40.861345
17.766717	0.1	40.843943
17.768383	0.1	40.826583
17.770050	0.1	40.809512
17.771717	0.1	40.792641
17.773383	0.1	40.775999
17.775050	0.1	40.760674
17.776717	0.1	40.748091
17.778383	0.1	40.738671
17.780050	0.1	40.731649
17.781717	0.1	40.725274
17.783383	0.1	40.717120
17.785050	0.1	40.705791
17.786717	0.1	40.692524
17.788383	0.1	40.680184
17.790050	0.1	40.670652
17.791717	0.1	40.663411
17.793383	0.1	40.656794
17.795050	0.1	40.650261
17.796717	0.1	40.644677
17.798383	0.1	40.641334
17.800050	0.1	40.641353
17.801717	0.1	40.645055
17.803383	0.1	40.651239
17.805050	0.1	40.656938
17.806717	0.1	40.658759
17.808383	0.1	40.655346
17.810050	0.1	40.648277
17.811717	0.1	40.640794
17.813383	0.1	40.636016
17.815050	0.1	40.635392
17.816717	0.1	40.638302
17.818383	0.1	40.642777
17.820050	0.1	40.646941
17.821717	0.1	40.650964
17.823383	0.1	40.657171
17.825050	0.1	40.666973
17.826717	0.1	40.679169
17.828383	0.1	40.691919
17.830050	0.1	40.703910
17.831717	0.1	40.713465
17.833383	0.1	40.719132
17.835050	0.1	40.721772
17.836717	0.1	40.724897
17.838383	0.1	40.732212
17.840050	0.1	40.745102
17.841717	0.1	40.762373
17.843383	0.1	40.781633
17.845050	0.1	40.801219
17.846717	0.1	40.821605
17.848383	0.1	40.844074
17.850050	0.1	40.868288
17.851717	0.1	40.892009
17.853383	0.1	40.912842
17.855050	0.1	40.930593
17.856717	0.1	40.947944
17.858383	0.1	40.968251
17.860050	0.1	40.993029
17.861717	0.1	41.021500
17.863383	0.1	41.051526
17.865050	0.1	41.081202
17.866717	0.1	41.110003
17.868383	0.1	41.138288
17.870050	0.1	41.166940
17.871717	0.1	41.197562
17.873383	0.1	41.231443
17.875050	0.1	41.267551
17.876717	0.1	41.302857
17.878383	0.1	41.335532
17.880050	0.1	41.366094
17.881717	0.1	41.395165
17.883383	0.1	41.422988
17.885050	0.1	41.450555
17.886717	0.1	41.478570
17.888383	0.1	41.506980
17.890050	0.1	41.536614
17.891717	0.1	41.568591
17.893383	0.1	41.602459
17.895050	0.1	41.636950
17.896717	0.1	41.671656
17.898383	0.1	41.707121
17.900050	0.1	41.743969
17.901717	0.1	41.781934
17.903383	0.1	41.819406
17.905050	0.1	41.854028
17.906717	0.1	41.884291
17.908383	0.1	41.910512
17.910050	0.1	41.934527
17.911717	0.1	41.958978
17.913383	0.1	41.986224
17.915050	0.1	42.016995
17.916717	0.1	42.050239
17.918383	0.1	42.084465
17.920050	0.1	42.117974
17.921717	0.1	42.147925
17.923383	0.1	42.171502
17.925050	0.1	42.188591
17.926717	0.1	42.201839
17.928383	0.1	42.213989
17.930050	0.1	42.226394
17.931717	0.1	42.239386
17.933383	0.1	42.252690
17.935050	0.1	42.265519
17.936717	0.1	42.277142
17.938383	0.1	42.287917
17.940050	0.1	42.299363
17.941717	0.1	42.312518
17.943383	0.1	42.326651
17.945050	0.1	42.339806
17.946717	0.1	42.349962
17.948383	0.1	42.355908
17.950050	0.1	42.358297
17.951717	0.1	42.359256
17.953383	0.1	42.360118
17.955050	0.1	42.360821
17.956717	0.1	42.361463
17.958383	0.1	42.362125
17.960050	0.1	42.362213
17.961717	0.1	42.361571
17.963383	0.1	42.360281
17.965050	0.1	42.356686
17.966717	0.1	42.348015
17.968383	0.1	42.333319
17.970050	0.1	42.314157
17.971717	0.1	42.293058
17.973383	0.1	42.272434
17.975050	0.1	42.254543
17.976717	0.1	42.240745
17.978383	0.1	42.230114
17.980050	0.1	42.219074
17.981717	0.1	42.203502
17.983383	0.1	42.181783
17.985050	0.1	42.156014
17.986717	0.1	42.129937
17.988383	0.1	42.105475
17.990050	0.1	42.081606
17.991717	0.1	42.056581
17.993383	0.1	42.030197
17.995050	0.1	42.003496
17.996717	0.1	41.976767
17.998383	0.1	41.948943
18.000050	0.1	41.919728
18.001717	0.1	41.890489
18.003383	0.1	41.861949
18.005050	0.1	41.832761
18.006717	0.1	41.801394
18.008383	0.1	41.767648
18.010050	0.1	41.731964
18.011717	0.1	41.695475
18.013383	0.1	41.660480
18.015050	0.1	41.628825
18.016717	0.1	41.600405
18.018383	0.1	41.573886
18.020050	0.1	41.547539
18.021717	0.1	41.519469
18.023383	0.1	41.488046
18.025050	0.1	41.452665
18.026717	0.1	41.414760
18.028383	0.1	41.377828
18.030050	0.1	41.345046
18.031717	0.1	41.317139
18.033383	0.1	41.292561
18.035050	0.1	41.268910
18.036717	0.1	41.244552
18.038383	0.1	41.219536
18.040050	0.1	41.195084
18.041717	0.1	41.172383
18.043383	0.1	41.151666
18.045050	0.1	41.132136
18.046717	0.1	41.112639
18.048383	0.1	41.092271
18.050050	0.1	41.070902
18.051717	0.1	41.049435
18.053383	0.1	41.029062
18.055050	0.1	41.010319
18.056717	0.1	40.992834
18.058383	0.1	40.975753
18.060050	0.1	40.958114
18.061717	0.1	40.939306
18.063383	0.1	40.919967
18.065050	0.1	40.901839
18.066717	0.1	40.886123
18.068383	0.1	40.872674
18.070050	0.1	40.860577
18.071717	0.1	40.848847
18.073383	0.1	40.836521
18.075050	0.1	40.822681
18.076717	0.1	40.806811
18.078383	0.1	40.789289
18.080050	0.1	40.771472
18.081717	0.1	40.754615
18.083383	0.1	40.738490
18.085050	0.1	40.721777
18.086717	0.1	40.703141
18.088383	0.1	40.681339
18.090050	0.1	40.655872
18.091717	0.1	40.628198
18.093383	0.1	40.601217
18.095050	0.1	40.576891
18.096717	0.1	40.554493
18.098383	0.1	40.531154
18.100050	0.1	40.504308
18.101717	0.1	40.473668
18.103383	0.1	40.440485
18.105050	0.1	40.405402
18.106717	0.1	40.368531
18.108383	0.1	40.330938
18.110050	0.1	40.294095
18.111717	0.1	40.258155
18.113383	0.1	40.222057
18.115050	0.1	40.184343
18.116717	0.1	40.143589
18.118383	0.1	40.099700
18.120050	0.1	40.054331
18.121717	0.1	40.008682
18.123383	0.1	39.962214
18.125050	0.1	39.914460
18.126717	0.1	39.866567
18.128383	0.1	39.820164
18.130050	0.1	39.775237
18.131717	0.1	39.729853
18.133383	0.1	39.681932
18.135050	0.1	39.630998
18.136717	0.1	39.577987
18.138383	0.1	39.524101
18.140050	0.1	39.470643
18.141717	0.1	39.418465
18.143383	0.1	39.366563
18.145050	0.1	39.312858
18.146717	0.1	39.256481
18.148383	0.1	39.198319
18.150050	0.1	39.140289
18.151717	0.1	39.084381
18.153383	0.1	39.031212
18.155050	0.1	38.978923
18.156717	0.1	38.924553
18.158383	0.1	38.866838
18.160050	0.1	38.806931
18.161717	0.1	38.746656
18.163383	0.1	38.687307
18.165050	0.1	38.629840
18.166717	0.1	38.575213
18.168383	0.1	38.523534
18.170050	0.1	38.473420
18.171717	0.1	38.422821
18.173383	0.1	38.370350
18.175050	0.1	38.315747
18.176717	0.1	38.259602
18.178383	0.1	38.203602
18.180050	0.1	38.149562
18.181717	0.1	38.097729
18.183383	0.1	38.046772
18.185050	0.1	37.994836
18.186717	0.1	37.940373
18.188383	0.1	37.882994
18.190050	0.1	37.824218
18.191717	0.1	37.766551
18.193383	0.1	37.711677
18.195050	0.1	37.660166
18.196717	0.1	37.611960
18.198383	0.1	37.566032
18.200050	0.1	37.520146
18.201717	0.1	37.471857
18.203383	0.1	37.420164
18.205050	0.1	37.366394
18.206717	0.1	37.313351
18.208383	0.1	37.263287
18.210050	0.1	37.216623
18.211717	0.1	37.172586
18.213383	0.1	37.130178
18.215050	0.1	37.088236
18.216717	0.1	37.045344
18.218383	0.1	37.000664
18.220050	0.1	36.954796
18.221717	0.1	36.909035
18.223383	0.1	36.863801
18.225050	0.1	36.818092
18.226717	0.1	36.770348
18.228383	0.1	36.719698
18.230050	0.1	36.666999
18.231717	0.1	36.615063
18.233383	0.1	36.566630
18.235050	0.1	36.521503
18.236717	0.1	36.477111
18.238383	0.1	36.431961
18.240050	0.1	36.386671
18.241717	0.1	36.342079
18.243383	0.1	36.298297
18.245050	0.1	36.255489
18.246717	0.1	36.213812
18.248383	0.1	36.172681
18.250050	0.1	36.131549
18.251717	0.1	36.091120
18.253383	0.1	36.053043
18.255050	0.1	36.018337
18.256717	0.1	35.986081
18.258383	0.1	35.953806
18.260050	0.1	35.919114
18.261717	0.1	35.880562
18.263383	0.1	35.838401
18.265050	0.1	35.794866
18.266717	0.1	35.753013
18.268383	0.1	35.714726
18.270050	0.1	35.680020
18.271717	0.1	35.648504
18.273383	0.1	35.620616
18.275050	0.1	35.596169
18.276717	0.1	35.572937
18.278383	0.1	35.547814
18.280050	0.1	35.519134
18.281717	0.1	35.487586
18.283383	0.1	35.455446
18.285050	0.1	35.424633
18.286717	0.1	35.395524
18.288383	0.1	35.367967
18.290050	0.1	35.342309
18.291717	0.1	35.318155
18.293383	0.1	35.293531
18.295050	0.1	35.266536
18.296717	0.1	35.237358
18.298383	0.1	35.208138
18.300050	0.1	35.180845
18.301717	0.1	35.156128
18.303383	0.1	35.134410
18.305050	0.1	35.116593
18.306717	0.1	35.102954
18.308383	0.1	35.092086
18.310050	0.1	35.081380
18.311717	0.1	35.067955
18.313383	0.1	35.049883
18.315050	0.1	35.027959
18.316717	0.1	35.005445
18.318383	0.1	34.985403
18.320050	0.1	34.969086
18.321717	0.1	34.955824
18.323383	0.1	34.943661
18.325050	0.1	34.930585
18.326717	0.1	34.915679
18.328383	0.1	34.899558
18.330050	0.1	34.883926
18.331717	0.1	34.870813
18.333383	0.1	34.861593
18.335050	0.1	34.855832
18.336717	0.1	34.851530
18.338383	0.1	34.846296
18.340050	0.1	34.838519
18.341717	0.1	34.828340
18.343383	0.1	34.817355
18.345050	0.1	34.807371
18.346717	0.1	34.799655
18.348383	0.1	34.794742
18.350050	0.1	34.791878
18.351717	0.1	34.789098
18.353383	0.1	34.784633
18.355050	0.1	34.777448
18.356717	0.1	34.766863
18.358383	0.1	34.753205
18.360050	0.1	34.738123
18.361717	0.1	34.723468
18.363383	0.1	34.710388
18.365050	0.1	34.699268
18.366717	0.1	34.689838
18.368383	0.1	34.681377
18.370050	0.1	34.673056
18.371717	0.1	34.664217
18.373383	0.1	34.654676
18.375050	0.1	34.644571
18.376717	0.1	34.633740
18.378383	0.1	34.621656
18.380050	0.1	34.608268
18.381717	0.1	34.594610
18.383383	0.1	34.582168
18.385050	0.1	34.571416
18.386717	0.1	34.561008
18.388383	0.1	34.548915
18.390050	0.1	34.534498
18.391717	0.1	34.518670
18.393383	0.1	34.502195
18.395050	0.1	34.484831
18.396717	0.1	34.466260
18.398383	0.1	34.446926
18.400050	0.1	34.427601
18.401717	0.1	34.408197
18.403383	0.1	34.387154
18.405050	0.1	34.362674
18.406717	0.1	34.334916
18.408383	0.1	34.306436
18.410050	0.1	34.280075
18.411717	0.1	34.256917
18.413383	0.1	34.235790
18.415050	0.1	34.214361
18.416717	0.1	34.190561
18.418383	0.1	34.162989
18.420050	0.1	34.131622
18.421717	0.1	34.098779
18.423383	0.1	34.067794
18.425050	0.1	34.040255
18.426717	0.1	34.014820
18.428383	0.1	33.988454
18.430050	0.1	33.958689
18.431717	0.1	33.925190
18.433383	0.1	33.889799
18.435050	0.1	33.855056
18.436717	0.1	33.821911
18.438383	0.1	33.789687
18.440050	0.1	33.758297
18.441717	0.1	33.727950
18.443383	0.1	33.697141
18.445050	0.1	33.664345
18.446717	0.1	33.630719
18.448383	0.1	33.598808
18.450050	0.1	33.569364
18.451717	0.1	33.540609
18.453383	0.1	33.509843
18.455050	0.1	33.475128
18.456717	0.1	33.436287
18.458383	0.1	33.394825
18.460050	0.1	33.352687
18.461717	0.1	33.311425
18.463383	0.1	33.272249
18.465050	0.1	33.235648
18.466717	0.1	33.200826
18.468383	0.1	33.166343
18.470050	0.1	33.131368
18.471717	0.1	33.095982
18.473383	0.1	33.060182
18.475050	0.1	33.022938
18.476717	0.1	32.983036
18.478383	0.1	32.940591
18.480050	0.1	32.896986
18.481717	0.1	32.853913
18.483383	0.1	32.812366
18.485050	0.1	32.771635
18.486717	0.1	32.729632
18.488383	0.1	32.684645
18.490050	0.1	32.636332
18.491717	0.1	32.584993
18.493383	0.1	32.530944
18.495050	0.1	32.475479
18.496717	0.1	32.421737
18.498383	0.1	32.373224
18.500050	0.1	32.331361
18.501717	0.1	32.294425
18.503383	0.1	32.258634
18.505050	0.1	32.220357
18.506717	0.1	32.177949
18.508383	0.1	32.131835
18.510050	0.1	32.083276
18.511717	0.1	32.033669
18.513383	0.1	31.984504
18.515050	0.1	31.936490
18.516717	0.1	31.888862
18.518383	0.1	31.840429
18.520050	0.1	31.791255
18.521717	0.1	31.742519
18.523383	0.1	31.695017
18.525050	0.1	31.649126
18.526717	0.1	31.605442
18.528383	0.1	31.563817
18.530050	0.1	31.522983
18.531717	0.1	31.481981
18.533383	0.1	31.440798
18.535050	0.1	31.399485
18.536717	0.1	31.357501
18.538383	0.1	31.314376
18.540050	0.1	31.270064
18.541717	0.1	31.224461
18.543383	0.1	31.177653
18.545050	0.1	31.130402
18.546717	0.1	31.083468
18.548383	0.1	31.037307
18.550050	0.1	30.992604
18.551717	0.1	30.949931
18.553383	0.1	30.908678
18.555050	0.1	30.866843
18.556717	0.1	30.822628
18.558383	0.1	30.775992
18.560050	0.1	30.727945
18.561717	0.1	30.679614
18.563383	0.1	30.632704
18.565050	0.1	30.589080
18.566717	0.1	30.549332
18.568383	0.1	30.512516
18.570050	0.1	30.477019
18.571717	0.1	30.441298
18.573383	0.1	30.404171
18.575050	0.1	30.365135
18.576717	0.1	30.324506
18.578383	0.1	30.282978
18.580050	0.1	30.240864
18.581717	0.1	30.198023
18.583383	0.1	30.154567
18.585050	0.1	30.110953
18.586717	0.1	30.067619
18.588383	0.1	30.025393
18.590050	0.1	29.985351
18.591717	0.1	29.947744
18.593383	0.1	29.911730
18.595050	0.1	29.876358
18.596717	0.1	29.841340
18.598383	0.1	29.806788
18.600050	0.1	29.772781
18.601717	0.1	29.739453
18.603383	0.1	29.706918
18.605050	0.1	29.674871
18.606717	0.1	29.642195
18.608383	0.1	29.607373
18.610050	0.1	29.569850
18.611717	0.1	29.530847
18.613383	0.1	29.492341
18.615050	0.1	29.455638
18.616717	0.1	29.421244
18.618383	0.1	29.389132
18.620050	0.1	29.358403
18.621717	0.1	29.327492
18.623383	0.1	29.295199
18.625050	0.1	29.261322
18.626717	0.1	29.226146
18.628383	0.1	29.190066
18.630050	0.1	29.154304
18.631717	0.1	29.120701
18.633383	0.1	29.089716
18.635050	0.1	29.060021
18.636717	0.1	29.029725
18.638383	0.1	28.997040
18.640050	0.1	28.961631
18.641717	0.1	28.925706
18.643383	0.1	28.892458
18.645050	0.1	28.864462
18.646717	0.1	28.843144
18.648383	0.1	28.827554
18.650050	0.1	28.813705
18.651717	0.1	28.796736
18.653383	0.1	28.774329
18.655050	0.1	28.748121
18.656717	0.1	28.721606
18.658383	0.1	28.697196
18.660050	0.1	28.675459
18.661717	0.1	28.656353
18.663383	0.1	28.639808
18.665050	0.1	28.625340
18.666717	0.1	28.612036
18.668383	0.1	28.599147
18.670050	0.1	28.586499
18.671717	0.1	28.574215
18.673383	0.1	28.562900
18.675050	0.1	28.554779
18.676717	0.1	28.552655
18.678383	0.1	28.556599
18.680050	0.1	28.563258
18.681717	0.1	28.568939
18.683383	0.1	28.572599
18.685050	0.1	28.575943
18.686717	0.1	28.581778
18.688383	0.1	28.592320
18.690050	0.1	28.607496
18.691717	0.1	28.625340
18.693383	0.1	28.645140
18.695050	0.1	28.668419
18.696717	0.1	28.696260
18.698383	0.1	28.727409
18.700050	0.1	28.759972
18.701717	0.1	28.793961
18.703383	0.1	28.831195
18.705050	0.1	28.873030
18.706717	0.1	28.918912
18.708383	0.1	28.967424
18.710050	0.1	29.018065
18.711717	0.1	29.071476
18.713383	0.1	29.128934
18.715050	0.1	29.191822
18.716717	0.1	29.260544
18.718383	0.1	29.333690
18.720050	0.1	29.408922
18.721717	0.1	29.485114
18.723383	0.1	29.563387
18.725050	0.1	29.645995
18.726717	0.1	29.734434
18.728383	0.1	29.828446
18.730050	0.1	29.926975
18.731717	0.1	30.029947
18.733383	0.1	30.137850
18.735050	0.1	30.250507
18.736717	0.1	30.367905
18.738383	0.1	30.490579
18.740050	0.1	30.618641
18.741717	0.1	30.752146
18.743383	0.1	30.891625
18.745050	0.1	31.037256
18.746717	0.1	31.188182
18.748383	0.1	31.343075
18.750050	0.1	31.501791
18.751717	0.1	31.666029
18.753383	0.1	31.837658
18.755050	0.1	32.017352
18.756717	0.1	32.204818
18.758383	0.1	32.399129
18.760050	0.1	32.598837
18.761717	0.1	32.802415
18.763383	0.1	33.009122
18.765050	0.1	33.219713
18.766717	0.1	33.436506
18.768383	0.1	33.662319
18.770050	0.1	33.898461
18.771717	0.1	34.143887
18.773383	0.1	34.396979
18.775050	0.1	34.658094
18.776717	0.1	34.929602
18.778383	0.1	35.213451
18.780050	0.1	35.509560
18.781717	0.1	35.816436
18.783383	0.1	36.132936
18.785050	0.1	36.459351
18.786717	0.1	36.796914
18.788383	0.1	37.146853
18.790050	0.1	37.510600
18.791717	0.1	37.890095
18.793383	0.1	38.286075
18.795050	0.1	38.696700
18.796717	0.1	39.119478
18.798383	0.1	39.554057
18.800050	0.1	40.002489
18.801717	0.1	40.467735
18.803383	0.1	40.951967
18.805050	0.1	41.454863
18.806717	0.1	41.973512
18.808383	0.1	42.504869
18.810050	0.1	43.048156
18.811717	0.1	43.604872
18.813383	0.1	44.177189
18.815050	0.1	44.766339
18.816717	0.1	45.371838
18.818383	0.1	45.990842
18.820050	0.1	46.618357
18.821717	0.1	47.249896
18.823383	0.1	47.883997
18.825050	0.1	48.521343
18.826717	0.1	49.162339
18.828383	0.1	49.806233
18.830050	0.1	50.451229
18.831717	0.1	51.094727
18.833383	0.1	51.733526
18.835050	0.1	52.364119
18.836717	0.1	52.982885
18.838383	0.1	53.586643
18.840050	0.1	54.173600
18.841717	0.1	54.743267
18.843383	0.1	55.294987
18.845050	0.1	55.826558
18.846717	0.1	56.333793
18.848383	0.1	56.811487
18.850050	0.1	57.255607
18.851717	0.1	57.664849
18.853383	0.1	58.039809
18.855050	0.1	58.380673
18.856717	0.1	58.685634
18.858383	0.1	58.951401
18.860050	0.1	59.175249
18.861717	0.1	59.355730
18.863383	0.1	59.491955
18.865050	0.1	59.582922
18.866717	0.1	59.626997
18.868383	0.1	59.622615
18.870050	0.1	59.570046
18.871717	0.1	59.471219
18.873383	0.1	59.328219
18.875050	0.1	59.142620
18.876717	0.1	58.915168
18.878383	0.1	58.646356
18.880050	0.1	58.337580
18.881717	0.1	57.990314
18.883383	0.1	57.604965
18.885050	0.1	57.181944
18.886717	0.1	56.723575
18.888383	0.1	56.234011
18.890050	0.1	55.716857
18.891717	0.1	55.173063
18.893383	0.1	54.601776
18.895050	0.1	54.002991
18.896717	0.1	53.378656
18.898383	0.1	52.732122
18.900050	0.1	52.067894
18.901717	0.1	51.390827
18.903383	0.1	50.703688
18.905050	0.1	50.006332
18.906717	0.1	49.298569
18.908383	0.1	48.582521
18.910050	0.1	47.861645
18.911717	0.1	47.138655
18.913383	0.1	46.414998
18.915050	0.1	45.692106
18.916717	0.1	44.972259
18.918383	0.1	44.257781
18.920050	0.1	43.549859
18.921717	0.1	42.848759
18.923383	0.1	42.155120
18.925050	0.1	41.470723
18.926717	0.1	40.798010
18.928383	0.1	40.138797
18.930050	0.1	39.493674
18.931717	0.1	38.862415
18.933383	0.1	38.244240
18.935050	0.1	37.638145
18.936717	0.1	37.043332
18.938383	0.1	36.459412
18.940050	0.1	35.887179
18.941717	0.1	35.329033
18.943383	0.1	34.788079
18.945050	0.1	34.266971
18.946717	0.1	33.766502
18.948383	0.1	33.284980
18.950050	0.1	32.819551
18.951717	0.1	32.368065
18.953383	0.1	31.929654
18.955050	0.1	31.504002
18.956717	0.1	31.091273
18.958383	0.1	30.692755
18.960050	0.1	30.310191
18.961717	0.1	29.944358
18.963383	0.1	29.594637
18.965050	0.1	29.259063
18.966717	0.1	28.934875
18.968383	0.1	28.620092
18.970050	0.1	28.314618
18.971717	0.1	28.019636
18.973383	0.1	27.736677
18.975050	0.1	27.467189
18.976717	0.1	27.212002
18.978383	0.1	26.970240
18.980050	0.1	26.738779
18.981717	0.1	26.513631
18.983383	0.1	26.291884
18.985050	0.1	26.073130
18.986717	0.1	25.859871
18.988383	0.1	25.655804
18.990050	0.1	25.463374
18.991717	0.1	25.282898
18.993383	0.1	25.113211
18.995050	0.1	24.951994
18.996717	0.1	24.795821
18.998383	0.1	24.641799
19.000050	0.1	24.489900
19.001717	0.1	24.342691
19.003383	0.1	24.201940
19.005050	0.1	24.066390
19.006717	0.1	23.933756
19.008383	0.1	23.803706
19.010050	0.1	23.677377
19.011717	0.1	23.555802
19.013383	0.1	23.439755
19.015050	0.1	23.329137
19.016717	0.1	23.222165
19.018383	0.1	23.116921
19.020050	0.1	23.013074
19.021717	0.1	22.910670
19.023383	0.1	22.809450
19.025050	0.1	22.710823
19.026717	0.1	22.617807
19.028383	0.1	22.531538
19.030050	0.1	22.449517
19.031717	0.1	22.368138
19.033383	0.1	22.286135
19.035050	0.1	22.204756
19.036717	0.1	22.125323
19.038383	0.1	22.048070
19.040050	0.1	21.972894
19.041717	0.1	21.900022
19.043383	0.1	21.829410
19.045050	0.1	21.760231
19.046717	0.1	21.691783
19.048383	0.1	21.624714
19.050050	0.1	21.560635
19.051717	0.1	21.500345
19.053383	0.1	21.442934
19.055050	0.1	21.387334
19.056717	0.1	21.333355
19.058383	0.1	21.280553
19.060050	0.1	21.227328
19.061717	0.1	21.172343
19.063383	0.1	21.116324
19.065050	0.1	21.061385
19.066717	0.1	21.009287
19.068383	0.1	20.960327
19.070050	0.1	20.913254
19.071717	0.1	20.866878
19.073383	0.1	20.821239
19.075050	0.1	20.776456
19.076717	0.1	20.731459
19.078383	0.1	20.684688
19.080050	0.1	20.635584
19.081717	0.1	20.585102
19.083383	0.1	20.535034
19.085050	0.1	20.486908
19.086717	0.1	20.441064
19.088383	0.1	20.396658
19.090050	0.1	20.352704
19.091717	0.1	20.309044
19.093383	0.1	20.266855
19.095050	0.1	20.228336
19.096717	0.1	20.194422
19.098383	0.1	20.162882
19.100050	0.1	20.129713
19.101717	0.1	20.092228
19.103383	0.1	20.050448
19.105050	0.1	20.006448
19.106717	0.1	19.962974
19.108383	0.1	19.921847
19.110050	0.1	19.883211
19.111717	0.1	19.845939
19.113383	0.1	19.808854
19.115050	0.1	19.772006
19.116717	0.1	19.736169
19.118383	0.1	19.701133
19.120050	0.1	19.665658
19.121717	0.1	19.629356
19.123383	0.1	19.593621
19.125050	0.1	19.560098
19.126717	0.1	19.529215
19.128383	0.1	19.500679
19.130050	0.1	19.473638
19.131717	0.1	19.445801
19.133383	0.1	19.413903
19.135050	0.1	19.376301
19.136717	0.1	19.334853
19.138383	0.1	19.293879
19.140050	0.1	19.257627
19.141717	0.1	19.228021
19.143383	0.1	19.203159
19.145050	0.1	19.178703
19.146717	0.1	19.151396
19.148383	0.1	19.120500
19.150050	0.1	19.086427
19.151717	0.1	19.050534
19.153383	0.1	19.016019
19.155050	0.1	18.986492
19.156717	0.1	18.962766
19.158383	0.1	18.941737
19.160050	0.1	18.919110
19.161717	0.1	18.892884
19.163383	0.1	18.863888
19.165050	0.1	18.834071
19.166717	0.1	18.805405
19.168383	0.1	18.779594
19.170050	0.1	18.757372
19.171717	0.1	18.738108
19.173383	0.1	18.720212
19.175050	0.1	18.702201
19.176717	0.1	18.683216
19.178383	0.1	18.662601
19.180050	0.1	18.640431
19.181717	0.1	18.618135
19.183383	0.1	18.596784
19.185050	0.1	18.575559
19.186717	0.1	18.553175
19.188383	0.1	18.529692
19.190050	0.1	18.506278
19.191717	0.1	18.483819
19.193383	0.1	18.462441
19.195050	0.1	18.441919
19.196717	0.1	18.421789
19.198383	0.1	18.401556
19.200050	0.1	18.381006
19.201717	0.1	18.359739
19.203383	0.1	18.337457
19.205050	0.1	18.314235
19.206717	0.1	18.289676
19.208383	0.1	18.262919
19.210050	0.1	18.234178
19.211717	0.1	18.205317
19.213383	0.1	18.178108
19.215050	0.1	18.152776
19.216717	0.1	18.128846
19.218383	0.1	18.105619
19.220050	0.1	18.081353
19.221717	0.1	18.054065
19.223383	0.1	18.023150
19.225050	0.1	17.989217
19.226717	0.1	17.953566
19.228383	0.1	17.917906
19.230050	0.1	17.883251
19.231717	0.1	17.849710
19.233383	0.1	17.817044
19.235050	0.1	17.784829
19.236717	0.1	17.752559
19.238383	0.1	17.719679
19.240050	0.1	17.685625
19.241717	0.1	17.650439
19.243383	0.1	17.615147
19.245050	0.1	17.580278
19.246717	0.1	17.544315
19.248383	0.1	17.504990
19.250050	0.1	17.461884
19.251717	0.1	17.417180
19.253383	0.1	17.374116
19.255050	0.1	17.334349
19.256717	0.1	17.296718
19.258383	0.1	17.258287
19.260050	0.1	17.216224
19.261717	0.1	17.169509
19.263383	0.1	17.119781
19.265050	0.1	17.070244
19.266717	0.1	17.023510
19.268383	0.1	16.980511
19.270050	0.1	16.940739
19.271717	0.1	16.902410
19.273383	0.1	16.863314
19.275050	0.1	16.822508
19.276717	0.1	16.780878
19.278383	0.1	16.740388
19.280050	0.1	16.702209
19.281717	0.1	16.665068
19.283383	0.1	16.626380
19.285050	0.1	16.584867
19.286717	0.1	16.541085
19.288383	0.1	16.496270
19.290050	0.1	16.451711
19.291717	0.1	16.408935
19.293383	0.1	16.369498
19.295050	0.1	16.333666
19.296717	0.1	16.299654
19.298383	0.1	16.264408
19.300050	0.1	16.225367
19.301717	0.1	16.182587
19.303383	0.1	16.138772
19.305050	0.1	16.096742
19.306717	0.1	16.057496
19.308383	0.1	16.020262
19.310050	0.1	15.983833
19.311717	0.1	15.948429
19.313383	0.1	15.915702
19.315050	0.1	15.886868
19.316717	0.1	15.861206
19.318383	0.1	15.836172
19.320050	0.1	15.808921
19.321717	0.1	15.777769
19.323383	0.1	15.743244
19.325050	0.1	15.708241
19.326717	0.1	15.675803
19.328383	0.1	15.646364
19.330050	0.1	15.618047
19.331717	0.1	15.589548
19.333383	0.1	15.562112
19.335050	0.1	15.538163
19.336717	0.1	15.518228
19.338383	0.1	15.500071
19.340050	0.1	15.480705
19.341717	0.1	15.458358
19.343383	0.1	15.433189
19.345050	0.1	15.406795
19.346717	0.1	15.380853
19.348383	0.1	15.356443
19.350050	0.1	15.333816
19.351717	0.1	15.312159
19.353383	0.1	15.289998
19.355050	0.1	15.266524
19.356717	0.1	15.242905
19.358383	0.1	15.221713
19.360050	0.1	15.204097
19.361717	0.1	15.188428
19.363383	0.1	15.171957
19.365050	0.1	15.152707
19.366717	0.1	15.130681
19.368383	0.1	15.108259
19.370050	0.1	15.088329
19.371717	0.1	15.071677
19.373383	0.1	15.057148
19.375050	0.1	15.043169
19.376717	0.1	15.028249
19.378383	0.1	15.011481
19.380050	0.1	14.992915
19.381717	0.1	14.973371
19.383383	0.1	14.953786
19.385050	0.1	14.934107
19.386717	0.1	14.913213
19.388383	0.1	14.890530
19.390050	0.1	14.867038
19.391717	0.1	14.844853
19.393383	0.1	14.826031
19.395050	0.1	14.811088
19.396717	0.1	14.798590
19.398383	0.1	14.785989
19.400050	0.1	14.770823
19.401717	0.1	14.752187
19.403383	0.1	14.730990
19.405050	0.1	14.708587
19.406717	0.1	14.686487
19.408383	0.1	14.666608
19.410050	0.1	14.649779
19.411717	0.1	14.634714
19.413383	0.1	14.619059
19.415050	0.1	14.600949
19.416717	0.1	14.580260
19.418383	0.1	14.558728
19.420050	0.1	14.537950
19.421717	0.1	14.517987
19.423383	0.1	14.498606
19.425050	0.1	14.480124
19.426717	0.1	14.462406
19.428383	0.1	14.444804
19.430050	0.1	14.427248
19.431717	0.1	14.410228
19.433383	0.1	14.393860
19.435050	0.1	14.377534
19.436717	0.1	14.360109
19.438383	0.1	14.340584
19.440050	0.1	14.318759
19.441717	0.1	14.295597
19.443383	0.1	14.273366
19.445050	0.1	14.254288
19.446717	0.1	14.238753
19.448383	0.1	14.225617
19.450050	0.1	14.213314
19.451717	0.1	14.200499
19.453383	0.1	14.186734
19.455050	0.1	14.172741
19.456717	0.1	14.159577
19.458383	0.1	14.147684
19.460050	0.1	14.136895
19.461717	0.1	14.127186
19.463383	0.1	14.118962
19.465050	0.1	14.112340
19.466717	0.1	14.106431
19.468383	0.1	14.099651
19.470050	0.1	14.090580
19.471717	0.1	14.078948
19.473383	0.1	14.066268
19.475050	0.1	14.054850
19.476717	0.1	14.046002
19.478383	0.1	14.039385
19.480050	0.1	14.033457
19.481717	0.1	14.026351
19.483383	0.1	14.017569
19.485050	0.1	14.008707
19.486717	0.1	14.001359
19.488383	0.1	13.995334
19.490050	0.1	13.989606
19.491717	0.1	13.983040
19.493383	0.1	13.974160
19.495050	0.1	13.961904
19.496717	0.1	13.946896
19.498383	0.1	13.930919
19.500050	0.1	13.916297
19.501717	0.1	13.905945
19.503383	0.1	13.901140
19.505050	0.1	13.899109
19.506717	0.1	13.895021
19.508383	0.1	13.886215
19.510050	0.1	13.873475
19.511717	0.1	13.858383
19.513383	0.1	13.841167
19.515050	0.1	13.821740
19.516717	0.1	13.800655
19.518383	0.1	13.778484
19.520050	0.1	13.755639
19.521717	0.1	13.732859
19.523383	0.1	13.710903
19.525050	0.1	13.689543
19.526717	0.1	13.667005
19.528383	0.1	13.641194
19.530050	0.1	13.611657
19.531717	0.1	13.579773
19.533383	0.1	13.547530
19.535050	0.1	13.516103
19.536717	0.1	13.485211
19.538383	0.1	13.453998
19.540050	0.1	13.422165
19.541717	0.1	13.389867
19.543383	0.1	13.357168
19.545050	0.1	13.323640
19.546717	0.1	13.288474
19.548383	0.1	13.251463
19.550050	0.1	13.213502
19.551717	0.1	13.175793
19.553383	0.1	13.139024
19.555050	0.1	13.103387
19.556717	0.1	13.069105
19.558383	0.1	13.036467
19.560050	0.1	13.005524
19.561717	0.1	12.976159
19.563383	0.1	12.948168
19.565050	0.1	12.921039
19.566717	0.1	12.894073
19.568383	0.1	12.866287
19.570050	0.1	12.836792
19.571717	0.1	12.805876
19.573383	0.1	12.775161
19.575050	0.1	12.746393
19.576717	0.1	12.720427
19.578383	0.1	12.697303
19.580050	0.1	12.676581
19.581717	0.1	12.657177
19.583383	0.1	12.637791
19.585050	0.1	12.618280
19.586717	0.1	12.599197
19.588383	0.1	12.579765
19.590050	0.1	12.558405
19.591717	0.1	12.535932
19.593383	0.1	12.515951
19.595050	0.1	12.501040
19.596717	0.1	12.490456
19.598383	0.1	12.481869
19.600050	0.1	12.473883
19.601717	0.1	12.465902
19.603383	0.1	12.456863
19.605050	0.1	12.445846
19.606717	0.1	12.433142
19.608383	0.1	12.420104
19.610050	0.1	12.408341
19.611717	0.1	12.398800
19.613383	0.1	12.391093
19.615050	0.1	12.384169
19.616717	0.1	12.377147
19.618383	0.1	12.369244
19.620050	0.1	12.359731
19.621717	0.1	12.348671
19.623383	0.1	12.337649
19.625050	0.1	12.328913
19.626717	0.1	12.322981
19.628383	0.1	12.317570
19.630050	0.1	12.309649
19.631717	0.1	12.298310
19.633383	0.1	12.285425
19.635050	0.1	12.273532
19.636717	0.1	12.263437
19.638383	0.1	12.254030
19.640050	0.1	12.243283
19.641717	0.1	12.229625
19.643383	0.1	12.213206
19.645050	0.1	12.195352
19.646717	0.1	12.177317
19.648383	0.1	12.159860
19.650050	0.1	12.142640
19.651717	0.1	12.124390
19.653383	0.1	12.105065
19.655050	0.1	12.086239
19.656717	0.1	12.068255
19.658383	0.1	12.049004
19.660050	0.1	12.026127
19.661717	0.1	11.999188
19.663383	0.1	11.969660
19.665050	0.1	11.939863
19.666717	0.1	11.911746
19.668383	0.1	11.885692
19.670050	0.1	11.860407
19.671717	0.1	11.834493
19.673383	0.1	11.808043
19.675050	0.1	11.782767
19.676717	0.1	11.760625
19.678383	0.1	11.741808
19.680050	0.1	11.724150
19.681717	0.1	11.704774
19.683383	0.1	11.682124
19.685050	0.1	11.656848
19.686717	0.1	11.630924
19.688383	0.1	11.605951
19.690050	0.1	11.581890
19.691717	0.1	11.557345
19.693383	0.1	11.530956
19.695050	0.1	11.502858
19.696717	0.1	11.474960
19.698383	0.1	11.449312
19.700050	0.1	11.426462
19.701717	0.1	11.405270
19.703383	0.1	11.383588
19.705050	0.1	11.359649
19.706717	0.1	11.333525
19.708383	0.1	11.306866
19.710050	0.1	11.281800
19.711717	0.1	11.260142
19.713383	0.1	11.241762
19.715050	0.1	11.223806
19.716717	0.1	11.202930
19.718383	0.1	11.178073
19.720050	0.1	11.151000
19.721717	0.1	11.124928
19.723383	0.1	11.101868
19.725050	0.1	11.080955
19.726717	0.1	11.060168
19.728383	0.1	11.038659
19.730050	0.1	11.017029
19.731717	0.1	10.996829
19.733383	0.1	10.979353
19.735050	0.1	10.963944
19.736717	0.1	10.948433
19.738383	0.1	10.931212
19.740050	0.1	10.912498
19.741717	0.1	10.894374
19.743383	0.1	10.879328
19.745050	0.1	10.867496
19.746717	0.1	10.855882
19.748383	0.1	10.841140
19.750050	0.1	10.822504
19.751717	0.1	10.801838
19.753383	0.1	10.781665
19.755050	0.1	10.763495
19.756717	0.1	10.747598
19.758383	0.1	10.733372
19.760050	0.1	10.719509
19.761717	0.1	10.704962
19.763383	0.1	10.690452
19.765050	0.1	10.677911
19.766717	0.1	10.668272
19.768383	0.1	10.660472
19.770050	0.1	10.652491
19.771717	0.1	10.642856
19.773383	0.1	10.631075
19.775050	0.1	10.617673
19.776717	0.1	10.604472
19.778383	0.1	10.593543
19.780050	0.1	10.585352
19.781717	0.1	10.578763
19.783383	0.1	10.572523
19.785050	0.1	10.565929
19.786717	0.1	10.558702
19.788383	0.1	10.551214
19.790050	0.1	10.544467
19.791717	0.1	10.538963
19.793383	0.1	10.533808
19.795050	0.1	10.527745
19.796717	0.1	10.520746
19.798383	0.1	10.514269
19.800050	0.1	10.509985
19.801717	0.1	10.508536
19.803383	0.1	10.508802
19.805050	0.1	10.507889
19.806717	0.1	10.502818
19.808383	0.1	10.492899
19.810050	0.1	10.480015
19.811717	0.1	10.466808
19.813383	0.1	10.455120
19.815050	0.1	10.445667
19.816717	0.1	10.438520
19.818383	0.1	10.433458
19.820050	0.1	10.429393
19.821717	0.1	10.424587
19.823383	0.1	10.418203
19.825050	0.1	10.410408
19.826717	0.1	10.401024
19.828383	0.1	10.389043
19.830050	0.1	10.373550
19.831717	0.1	10.355106
19.833383	0.1	10.336367
19.835050	0.1	10.320805
19.836717	0.1	10.309927
19.838383	0.1	10.301545
19.840050	0.1	10.291096
19.841717	0.1	10.275273
19.843383	0.1	10.254197
19.845050	0.1	10.230499
19.846717	0.1	10.207095
19.848383	0.1	10.185600
19.850050	0.1	10.165595
19.851717	0.1	10.145297
19.853383	0.1	10.123788
19.855050	0.1	10.101725
19.856717	0.1	10.079467
19.858383	0.1	10.056226
19.860050	0.1	10.031201
19.861717	0.1	10.004635
19.863383	0.1	9.977738
19.865050	0.1	9.951340
19.866717	0.1	9.925095
19.868383	0.1	9.898958
19.870050	0.1	9.874050
19.871717	0.1	9.851051
19.873383	0.1	9.829146
19.875050	0.1	9.807372
19.876717	0.1	9.785816
19.878383	0.1	9.765020
19.880050	0.1	9.745131
19.881717	0.1	9.725504
19.883383	0.1	9.704782
19.885050	0.1	9.682011
19.886717	0.1	9.657973
19.888383	0.1	9.635165
19.890050	0.1	9.616246
19.891717	0.1	9.602006
19.893383	0.1	9.590536
19.895050	0.1	9.578308
19.896717	0.1	9.562201
19.898383	0.1	9.541879
19.900050	0.1	9.520077
19.901717	0.1	9.499327
19.903383	0.1	9.479546
19.905050	0.1	9.459658
19.906717	0.1	9.439918
19.908383	0.1	9.422125
19.910050	0.1	9.408291
19.911717	0.1	9.398516
19.913383	0.1	9.390134
19.915050	0.1	9.379936
19.916717	0.1	9.367033
19.918383	0.1	9.352635
19.920050	0.1	9.338246
19.921717	0.1	9.325086
19.923383	0.1	9.313626
19.925050	0.1	9.302865
19.926717	0.1	9.290883
19.928383	0.1	9.276401
19.930050	0.1	9.259898
19.931717	0.1	9.243102
19.933383	0.1	9.227199
19.935050	0.1	9.212364
19.936717	0.1	9.198748
19.938383	0.1	9.187493
19.940050	0.1	9.180498
19.941717	0.1	9.178701
19.943383	0.1	9.180899
19.945050	0.1	9.184238
19.946717	0.1	9.185537
19.948383	0.1	9.182701
19.950050	0.1	9.175083
19.951717	0.1	9.163045
19.953383	0.1	9.147744
19.955050	0.1	9.131026
19.956717	0.1	9.115175
19.958383	0.1	9.101913
19.960050	0.1	9.091441
19.961717	0.1	9.082933
19.963383	0.1	9.075413
19.965050	0.1	9.067981
19.966717	0.1	9.060260
19.968383	0.1	9.052483
19.970050	0.1	9.044982
19.971717	0.1	9.038192
19.973383	0.1	9.032260
19.975050	0.1	9.026639
19.976717	0.1	9.021387
19.978383	0.1	9.017535
19.980050	0.1	9.015184
19.981717	0.1	9.012767
19.983383	0.1	9.008632
19.985050	0.1	9.002513
19.986717	0.1	8.995226
19.988383	0.1	8.987165
19.990050	0.1	8.977847
19.991717	0.1	8.967719
19.993383	0.1	8.959165
19.995050	0.1	8.954178
19.996717	0.1	8.952157
19.998383	0.1	8.950760
20.000050	0.1	8.947738
20.001717	0.1	8.941777
20.003383	0.1	8.932869
20.005050	0.1	8.921963
20.006717	0.1	8.910391
20.008383	0.1	8.899388
20.010050	0.1	8.889302
20.011717	0.1	8.879206
20.013383	0.1	8.868198
20.015050	0.1	8.857423
20.016717	0.1	8.849450
20.018383	0.1	8.845045
20.020050	0.1	8.841599
20.021717	0.1	8.835401
20.023383	0.1	8.824528
20.025050	0.1	8.809287
20.026717	0.1	8.791275
20.028383	0.1	8.772779
20.030050	0.1	8.755759
20.031717	0.1	8.740444
20.033383	0.1	8.725207
20.035050	0.1	8.708010
20.036717	0.1	8.687759
20.038383	0.1	8.664844
20.040050	0.1	8.641393
20.041717	0.1	8.620177
20.043383	0.1	8.602468
20.045050	0.1	8.587250
20.046717	0.1	8.572587
20.048383	0.1	8.557169
20.050050	0.1	8.540023
20.051717	0.1	8.519893
20.053383	0.1	8.496307
20.055050	0.1	8.470383
20.056717	0.1	8.443999
20.058383	0.1	8.418863
20.060050	0.1	8.396017
20.061717	0.1	8.375160
20.063383	0.1	8.354764
20.065050	0.1	8.333228
20.066717	0.1	8.310364
20.068383	0.1	8.287667
20.070050	0.1	8.266624
20.071717	0.1	8.247518
20.073383	0.1	8.230242
20.075050	0.1	8.214624
20.076717	0.1	8.200035
20.078383	0.1	8.185860
20.080050	0.1	8.171937
20.081717	0.1	8.158810
20.083383	0.1	8.147308
20.085050	0.1	8.137045
20.086717	0.1	8.126567
20.088383	0.1	8.115191
20.090050	0.1	8.103340
20.091717	0.1	8.091517
20.093383	0.1	8.079726
20.095050	0.1	8.067647
20.096717	0.1	8.055223
20.098383	0.1	8.043055
20.100050	0.1	8.032522
20.101717	0.1	8.025374
20.103383	0.1	8.022343
20.105050	0.1	8.022180
20.106717	0.1	8.022413
20.108383	0.1	8.020750
20.110050	0.1	8.016066
20.111717	0.1	8.008522
20.113383	0.1	7.999321
20.115050	0.1	7.990994
20.116717	0.1	7.986659
20.118383	0.1	7.987772
20.120050	0.1	7.993258
20.121717	0.1	8.000648
20.123383	0.1	8.007670
20.125050	0.1	8.013798
20.126717	0.1	8.020368
20.128383	0.1	8.028913
20.130050	0.1	8.038972
20.131717	0.1	8.047968
20.133383	0.1	8.053640
20.135050	0.1	8.056248
20.136717	0.1	8.058599
20.138383	0.1	8.064089
20.140050	0.1	8.073654
20.141717	0.1	8.084956
20.143383	0.1	8.095568
20.145050	0.1	8.105822
20.146717	0.1	8.117533
20.148383	0.1	8.131620
20.150050	0.1	8.148234
20.151717	0.1	8.167611
20.153383	0.1	8.189045
20.155050	0.1	8.210395
20.156717	0.1	8.229809
20.158383	0.1	8.247104
20.160050	0.1	8.263681
20.161717	0.1	8.281837
20.163383	0.1	8.303509
20.165050	0.1	8.329162
20.166717	0.1	8.357903
20.168383	0.1	8.388269
20.170050	0.1	8.418979
20.171717	0.1	8.449294
20.173383	0.1	8.479138
20.175050	0.1	8.509411
20.176717	0.1	8.541197
20.178383	0.1	8.574813
20.180050	0.1	8.610268
20.181717	0.1	8.647693
20.183383	0.1	8.687205
20.185050	0.1	8.728942
20.186717	0.1	8.772989
20.188383	0.1	8.819010
20.190050	0.1	8.866196
20.191717	0.1	8.914210
20.193383	0.1	8.964036
20.195050	0.1	9.016870
20.196717	0.1	9.072479
20.198383	0.1	9.129611
20.200050	0.1	9.188056
20.201717	0.1	9.249421
20.203383	0.1	9.315303
20.205050	0.1	9.385739
20.206717	0.1	9.459821
20.208383	0.1	9.536836
20.210050	0.1	9.616250
20.211717	0.1	9.697271
20.213383	0.1	9.778864
20.215050	0.1	9.860331
20.216717	0.1	9.941799
20.218383	0.1	10.023820
20.220050	0.1	10.107020
20.221717	0.1	10.192534
20.223383	0.1	10.281075
20.225050	0.1	10.371259
20.226717	0.1	10.460746
20.228383	0.1	10.548788
20.230050	0.1	10.636151
20.231717	0.1	10.723076
20.233383	0.1	10.808529
20.235050	0.1	10.890672
20.236717	0.1	10.967813
20.238383	0.1	11.039912
20.240050	0.1	11.108480
20.241717	0.1	11.174488
20.243383	0.1	11.237841
20.245050	0.1	11.297814
20.246717	0.1	11.352538
20.248383	0.1	11.399328
20.250050	0.1	11.435822
20.251717	0.1	11.461084
20.253383	0.1	11.476064
20.255050	0.1	11.482593
20.256717	0.1	11.482094
20.258383	0.1	11.475342
20.260050	0.1	11.461834
20.261717	0.1	11.438946
20.263383	0.1	11.403756
20.265050	0.1	11.356454
20.266717	0.1	11.300426
20.268383	0.1	11.238591
20.270050	0.1	11.171168
20.271717	0.1	11.097319
20.273383	0.1	11.017523
20.275050	0.1	10.933355
20.276717	0.1	10.845605
20.278383	0.1	10.753116
20.280050	0.1	10.653702
20.281717	0.1	10.546409
20.283383	0.1	10.431712
20.285050	0.1	10.310211
20.286717	0.1	10.183048
20.288383	0.1	10.053120
20.290050	0.1	9.924253
20.291717	0.1	9.798929
20.293383	0.1	9.676768
20.295050	0.1	9.555733
20.296717	0.1	9.434973
20.298383	0.1	9.315410
20.300050	0.1	9.197891
20.301717	0.1	9.082286
20.303383	0.1	8.967668
20.305050	0.1	8.853162
20.306717	0.1	8.739466
20.308383	0.1	8.628699
20.310050	0.1	8.522482
20.311717	0.1	8.420730
20.313383	0.1	8.321931
20.315050	0.1	8.225017
20.316717	0.1	8.131037
20.318383	0.1	8.042292
20.320050	0.1	7.960116
20.321717	0.1	7.883124
20.323383	0.1	7.808143
20.325050	0.1	7.733963
20.326717	0.1	7.663239
20.328383	0.1	7.599704
20.330050	0.1	7.544509
20.331717	0.1	7.495447
20.333383	0.1	7.448671
20.335050	0.1	7.400820
20.336717	0.1	7.350785
20.338383	0.1	7.300689
20.340050	0.1	7.254318
20.341717	0.1	7.213899
20.343383	0.1	7.179114
20.345050	0.1	7.148236
20.346717	0.1	7.119318
20.348383	0.1	7.091262
20.350050	0.1	7.064082
20.351717	0.1	7.038666
20.353383	0.1	7.016170
20.355050	0.1	6.996463
20.356717	0.1	6.978200
20.358383	0.1	6.961217
20.360050	0.1	6.947070
20.361717	0.1	6.936551
20.363383	0.1	6.927568
20.365050	0.1	6.916313
20.366717	0.1	6.900830
20.368383	0.1	6.883033
20.370050	0.1	6.867303
20.371717	0.1	6.857286
20.373383	0.1	6.853202
20.375050	0.1	6.851642
20.376717	0.1	6.848364
20.378383	0.1	6.841696
20.380050	0.1	6.833645
20.381717	0.1	6.827773
20.383383	0.1	6.825821
20.385050	0.1	6.826897
20.386717	0.1	6.829440
20.388383	0.1	6.832280
20.390050	0.1	6.833985
20.391717	0.1	6.833305
20.393383	0.1	6.830790
20.395050	0.1	6.828639
20.396717	0.1	6.828704
20.398383	0.1	6.831205
20.400050	0.1	6.834683
20.401717	0.1	6.837309
20.403383	0.1	6.838278
20.405050	0.1	6.837938
20.406717	0.1	6.837603
20.408383	0.1	6.839056
20.410050	0.1	6.842799
20.411717	0.1	6.847703
20.413383	0.1	6.852411
20.415050	0.1	6.856495
20.416717	0.1	6.860653
20.418383	0.1	6.865850
20.420050	0.1	6.872164
20.421717	0.1	6.878544
20.423383	0.1	6.883102
20.425050	0.1	6.884448
20.426717	0.1	6.883610
20.428383	0.1	6.883806
20.430050	0.1	6.887498
20.431717	0.1	6.894171
20.433383	0.1	6.900989
20.435050	0.1	6.904975
20.436717	0.1	6.904579
20.438383	0.1	6.900649
20.440050	0.1	6.896351
20.441717	0.1	6.895224
20.443383	0.1	6.898553
20.445050	0.1	6.904774
20.446717	0.1	6.911079
20.448383	0.1	6.915280
20.450050	0.1	6.916658
20.451717	0.1	6.915708
20.453383	0.1	6.913161
20.455050	0.1	6.909231
20.456717	0.1	6.903331
20.458383	0.1	6.894977
20.460050	0.1	6.885352
20.461717	0.1	6.876756
20.463383	0.1	6.870697
20.465050	0.1	6.867442
20.466717	0.1	6.866041
20.468383	0.1	6.864374
20.470050	0.1	6.860429
20.471717	0.1	6.853519
20.473383	0.1	6.843782
20.475050	0.1	6.831139
20.476717	0.1	6.815917
20.478383	0.1	6.799879
20.480050	0.1	6.785104
20.481717	0.1	6.772457
20.483383	0.1	6.762072
20.485050	0.1	6.753444
20.486717	0.1	6.744661
20.488383	0.1	6.732871
20.490050	0.1	6.716088
20.491717	0.1	6.694682
20.493383	0.1	6.671087
20.495050	0.1	6.647892
20.496717	0.1	6.626328
20.498383	0.1	6.606355
20.500050	0.1	6.587557
20.501717	0.1	6.569270
20.503383	0.1	6.550387
20.505050	0.1	6.530196
20.506717	0.1	6.509377
20.508383	0.1	6.489456
20.510050	0.1	6.471444
20.511717	0.1	6.455183
20.513383	0.1	6.439327
20.515050	0.1	6.421534
20.516717	0.1	6.399746
20.518383	0.1	6.374479
20.520050	0.1	6.349515
20.521717	0.1	6.329142
20.523383	0.1	6.314828
20.525050	0.1	6.304728
20.526717	0.1	6.295349
20.528383	0.1	6.283694
20.530050	0.1	6.269040
20.531717	0.1	6.253226
20.533383	0.1	6.238953
20.535050	0.1	6.227652
20.536717	0.1	6.218837
20.538383	0.1	6.211228
20.540050	0.1	6.203973
20.541717	0.1	6.196527
20.543383	0.1	6.188159
20.545050	0.1	6.178664
20.546717	0.1	6.169067
20.548383	0.1	6.160839
20.550050	0.1	6.154696
20.551717	0.1	6.150440
20.553383	0.1	6.147148
20.555050	0.1	6.143181
20.556717	0.1	6.136615
20.558383	0.1	6.127022
20.560050	0.1	6.117085
20.561717	0.1	6.110896
20.563383	0.1	6.109853
20.565050	0.1	6.111586
20.566717	0.1	6.112908
20.568383	0.1	6.112349
20.570050	0.1	6.109849
20.571717	0.1	6.106328
20.573383	0.1	6.103832
20.575050	0.1	6.104712
20.576717	0.1	6.109574
20.578383	0.1	6.116075
20.580050	0.1	6.120871
20.581717	0.1	6.122873
20.583383	0.1	6.123539
20.585050	0.1	6.124349
20.586717	0.1	6.125122
20.588383	0.1	6.125383
20.590050	0.1	6.125830
20.591717	0.1	6.127320
20.593383	0.1	6.129965
20.595050	0.1	6.133947
20.596717	0.1	6.140526
20.598383	0.1	6.151167
20.600050	0.1	6.165048
20.601717	0.1	6.178734
20.603383	0.1	6.189356
20.605050	0.1	6.196545
20.606717	0.1	6.201267
20.608383	0.1	6.204294
20.610050	0.1	6.205682
20.611717	0.1	6.205807
20.613383	0.1	6.206743
20.615050	0.1	6.211135
20.616717	0.1	6.220080
20.618383	0.1	6.232383
20.620050	0.1	6.244774
20.621717	0.1	6.253845
20.623383	0.1	6.258776
20.625050	0.1	6.261328
20.626717	0.1	6.263210
20.628383	0.1	6.264835
20.630050	0.1	6.266022
20.631717	0.1	6.266125
20.633383	0.1	6.264467
20.635050	0.1	6.261775
20.636717	0.1	6.259959
20.638383	0.1	6.260527
20.640050	0.1	6.263093
20.641717	0.1	6.264965
20.643383	0.1	6.263107
20.645050	0.1	6.256397
20.646717	0.1	6.245463
20.648383	0.1	6.232234
20.650050	0.1	6.220168
20.651717	0.1	6.212732
20.653383	0.1	6.210948
20.655050	0.1	6.212853
20.656717	0.1	6.215032
20.658383	0.1	6.214418
20.660050	0.1	6.209253
20.661717	0.1	6.199852
20.663383	0.1	6.188801
20.665050	0.1	6.178976
20.666717	0.1	6.171372
20.668383	0.1	6.165695
20.670050	0.1	6.161733
20.671717	0.1	6.159036
20.673383	0.1	6.156643
20.675050	0.1	6.153574
20.676717	0.1	6.149551
20.678383	0.1	6.145104
20.680050	0.1	6.140815
20.681717	0.1	6.136843
20.683383	0.1	6.133001
20.685050	0.1	6.128983
20.686717	0.1	6.124713
20.688383	0.1	6.120647
20.690050	0.1	6.117527
20.691717	0.1	6.115926
20.693383	0.1	6.115842
20.695050	0.1	6.117006
20.696717	0.1	6.119609
20.698383	0.1	6.124116
20.700050	0.1	6.130370
20.701717	0.1	6.137374
20.703383	0.1	6.143930
20.705050	0.1	6.149234
20.706717	0.1	6.152880
20.708383	0.1	6.154776
20.710050	0.1	6.155721
20.711717	0.1	6.157686
20.713383	0.1	6.162729
20.715050	0.1	6.171246
20.716717	0.1	6.181463
20.718383	0.1	6.191018
20.720050	0.1	6.198832
20.721717	0.1	6.205458
20.723383	0.1	6.212727
20.725050	0.1	6.222855
20.726717	0.1	6.236802
20.728383	0.1	6.253151
20.730050	0.1	6.269012
20.731717	0.1	6.282395
20.733383	0.1	6.294176
20.735050	0.1	6.306916
20.736717	0.1	6.321510
20.738383	0.1	6.336588
20.740050	0.1	6.350814
20.741717	0.1	6.364468
20.743383	0.1	6.379001
20.745050	0.1	6.395816
20.746717	0.1	6.415523
20.748383	0.1	6.437651
20.750050	0.1	6.460873
20.751717	0.1	6.483654
20.753383	0.1	6.505474
20.755050	0.1	6.527421
20.756717	0.1	6.551030
20.758383	0.1	6.576651
20.760050	0.1	6.603044
20.761717	0.1	6.628013
20.763383	0.1	6.650100
20.765050	0.1	6.670156
20.766717	0.1	6.691152
20.768383	0.1	6.716405
20.770050	0.1	6.747446
20.771717	0.1	6.783046
20.773383	0.1	6.819689
20.775050	0.1	6.852881
20.776717	0.1	6.879619
20.778383	0.1	6.900704
20.780050	0.1	6.919843
20.781717	0.1	6.940383
20.783383	0.1	6.963750
20.785050	0.1	6.989338
20.786717	0.1	7.014503
20.788383	0.1	7.035919
20.790050	0.1	7.052273
20.791717	0.1	7.064729
20.793383	0.1	7.074578
20.795050	0.1	7.082270
20.796717	0.1	7.088538
20.798383	0.1	7.094578
20.800050	0.1	7.101800
20.801717	0.1	7.111272
20.803383	0.1	7.122285
20.805050	0.1	7.132264
20.806717	0.1	7.138695
20.808383	0.1	7.141265
20.810050	0.1	7.141996
20.811717	0.1	7.142774
20.813383	0.1	7.143486
20.815050	0.1	7.142681
20.816717	0.1	7.139519
20.818383	0.1	7.134760
20.820050	0.1	7.130015
20.821717	0.1	7.126834
20.823383	0.1	7.126662
20.825050	0.1	7.130252
20.826717	0.1	7.136958
20.828383	0.1	7.145344
20.830050	0.1	7.154387
20.831717	0.1	7.163845
20.833383	0.1	7.173810
20.835050	0.1	7.184166
20.836717	0.1	7.194760
20.838383	0.1	7.206057
20.840050	0.1	7.219035
20.841717	0.1	7.234709
20.843383	0.1	7.253671
20.845050	0.1	7.275348
20.846717	0.1	7.298356
20.848383	0.1	7.322142
20.850050	0.1	7.347502
20.851717	0.1	7.375148
20.853383	0.1	7.404084
20.855050	0.1	7.431605
20.856717	0.1	7.455382
20.858383	0.1	7.475596
20.860050	0.1	7.494814
20.861717	0.1	7.515573
20.863383	0.1	7.538376
20.865050	0.1	7.562474
20.866717	0.1	7.587448
20.868383	0.1	7.613194
20.870050	0.1	7.639560
20.871717	0.1	7.666061
20.873383	0.1	7.691183
20.875050	0.1	7.712808
20.876717	0.1	7.730033
20.878383	0.1	7.743803
20.880050	0.1	7.755067
20.881717	0.1	7.763570
20.883383	0.1	7.768422
20.885050	0.1	7.768809
20.886717	0.1	7.764930
20.888383	0.1	7.758858
20.890050	0.1	7.752995
20.891717	0.1	7.747058
20.893383	0.1	7.738019
20.895050	0.1	7.723267
20.896717	0.1	7.702592
20.898383	0.1	7.677628
20.900050	0.1	7.650764
20.901717	0.1	7.623998
20.903383	0.1	7.597283
20.905050	0.1	7.568179
20.906717	0.1	7.534069
20.908383	0.1	7.494180
20.910050	0.1	7.449458
20.911717	0.1	7.401602
20.913383	0.1	7.351874
20.915050	0.1	7.300298
20.916717	0.1	7.245918
20.918383	0.1	7.187710
20.920050	0.1	7.125568
20.921717	0.1	7.061423
20.923383	0.1	6.999266
20.925050	0.1	6.942395
20.926717	0.1	6.890339
20.928383	0.1	6.839363
20.930050	0.1	6.785826
20.931717	0.1	6.728647
20.933383	0.1	6.668977
20.935050	0.1	6.608670
20.936717	0.1	6.548981
20.938383	0.1	6.490140
20.940050	0.1	6.432286
20.941717	0.1	6.376114
20.943383	0.1	6.322246
20.945050	0.1	6.270967
20.946717	0.1	6.222320
20.948383	0.1	6.175842
20.950050	0.1	6.130859
20.951717	0.1	6.086933
20.953383	0.1	6.043632
20.955050	0.1	6.000176
20.956717	0.1	5.956078
20.958383	0.1	5.912003
20.960050	0.1	5.869330
20.961717	0.1	5.829078
20.963383	0.1	5.791499
20.965050	0.1	5.756523
20.966717	0.1	5.724626
20.968383	0.1	5.696886
20.970050	0.1	5.673561
20.971717	0.1	5.653165
20.973383	0.1	5.633226
20.975050	0.1	5.611684
20.976717	0.1	5.587963
20.978383	0.1	5.563465
20.980050	0.1	5.540526
20.981717	0.1	5.520126
20.983383	0.1	5.501178
20.985050	0.1	5.482757
20.986717	0.1	5.465811
20.988383	0.1	5.451599
20.990050	0.1	5.439990
20.991717	0.1	5.430207
20.993383	0.1	5.421783
20.995050	0.1	5.414281
20.996717	0.1	5.407250
20.998383	0.1	5.400605
21.000050	0.1	5.394416
21.001717	0.1	5.388581
21.003383	0.1	5.383305
21.005050	0.1	5.379324
21.006717	0.1	5.377019
21.008383	0.1	5.375925
21.010050	0.1	5.375096
21.011717	0.1	5.373764
21.013383	0.1	5.372306
21.015050	0.1	5.372055
21.016717	0.1	5.373531
21.018383	0.1	5.375762
21.020050	0.1	5.377429
21.021717	0.1	5.377359
21.023383	0.1	5.374486
21.025050	0.1	5.369415
21.026717	0.1	5.365512
21.028383	0.1	5.366593
21.030050	0.1	5.373959
21.031717	0.1	5.386453
21.033383	0.1	5.402002
21.035050	0.1	5.418384
21.036717	0.1	5.434006
21.038383	0.1	5.448451
21.040050	0.1	5.461583
21.041717	0.1	5.472954
21.043383	0.1	5.482314
21.045050	0.1	5.490086
21.046717	0.1	5.497695
21.048383	0.1	5.507199
21.050050	0.1	5.519553
21.051717	0.1	5.533742
21.053383	0.1	5.548373
21.055050	0.1	5.562822
21.056717	0.1	5.577346
21.058383	0.1	5.593440
21.060050	0.1	5.612927
21.061717	0.1	5.635349
21.063383	0.1	5.657794
21.065050	0.1	5.678367
21.066717	0.1	5.698507
21.068383	0.1	5.720900
21.070050	0.1	5.746693
21.071717	0.1	5.775495
21.073383	0.1	5.806251
21.075050	0.1	5.837418
21.076717	0.1	5.867477
21.078383	0.1	5.895677
21.080050	0.1	5.922657
21.081717	0.1	5.950709
21.083383	0.1	5.982853
21.085050	0.1	6.020577
21.086717	0.1	6.062659
21.088383	0.1	6.106822
21.090050	0.1	6.151805
21.091717	0.1	6.197970
21.093383	0.1	6.246311
21.095050	0.1	6.296434
21.096717	0.1	6.346521
21.098383	0.1	6.395527
21.100050	0.1	6.444068
21.101717	0.1	6.493703
21.103383	0.1	6.546164
21.105050	0.1	6.603100
21.106717	0.1	6.665867
21.108383	0.1	6.734333
21.110050	0.1	6.805900
21.111717	0.1	6.877058
21.113383	0.1	6.946260
21.115050	0.1	7.014466
21.116717	0.1	7.082792
21.118383	0.1	7.150988
21.120050	0.1	7.219054
21.121717	0.1	7.288898
21.123383	0.1	7.362128
21.125050	0.1	7.437151
21.126717	0.1	7.510916
21.128383	0.1	7.582437
21.130050	0.1	7.652575
21.131717	0.1	7.721847
21.133383	0.1	7.790043
21.135050	0.1	7.856390
21.136717	0.1	7.919394
21.138383	0.1	7.977774
21.140050	0.1	8.031530
21.141717	0.1	8.081296
21.143383	0.1	8.127680
21.145050	0.1	8.171103
21.146717	0.1	8.210912
21.148383	0.1	8.245455
21.150050	0.1	8.273879
21.151717	0.1	8.296510
21.153383	0.1	8.313777
21.155050	0.1	8.326252
21.156717	0.1	8.335039
21.158383	0.1	8.340585
21.160050	0.1	8.341367
21.161717	0.1	8.334513
21.163383	0.1	8.318024
21.165050	0.1	8.292231
21.166717	0.1	8.259644
21.168383	0.1	8.222968
21.170050	0.1	8.182605
21.171717	0.1	8.136830
21.173383	0.1	8.084499
21.175050	0.1	8.026361
21.176717	0.1	7.963814
21.178383	0.1	7.897299
21.180050	0.1	7.826542
21.181717	0.1	7.752473
21.183383	0.1	7.677688
21.185050	0.1	7.604859
21.186717	0.1	7.534716
21.188383	0.1	7.465598
21.190050	0.1	7.395498
21.191717	0.1	7.324065
21.193383	0.1	7.252363
21.195050	0.1	7.181927
21.196717	0.1	7.114126
21.198383	0.1	7.049423
21.200050	0.1	6.986870
21.201717	0.1	6.924807
21.203383	0.1	6.862711
21.205050	0.1	6.802077
21.206717	0.1	6.745351
21.208383	0.1	6.694389
21.210050	0.1	6.649061
21.211717	0.1	6.607194
21.213383	0.1	6.566783
21.215050	0.1	6.528199
21.216717	0.1	6.493633
21.218383	0.1	6.464403
21.220050	0.1	6.439169
21.221717	0.1	6.415313
21.223383	0.1	6.392007
21.225050	0.1	6.371513
21.226717	0.1	6.357278
21.228383	0.1	6.351145
21.230050	0.1	6.352663
21.231717	0.1	6.359764
21.233383	0.1	6.369092
21.235050	0.1	6.376919
21.236717	0.1	6.381371
21.238383	0.1	6.384104
21.240050	0.1	6.389059
21.241717	0.1	6.399290
21.243383	0.1	6.414941
21.245050	0.1	6.433683
21.246717	0.1	6.452957
21.248383	0.1	6.472217
21.250050	0.1	6.492822
21.251717	0.1	6.515952
21.253383	0.1	6.541018
21.255050	0.1	6.565866
21.256717	0.1	6.588302
21.258383	0.1	6.607664
21.260050	0.1	6.625014
21.261717	0.1	6.642030
21.263383	0.1	6.659655
21.265050	0.1	6.677373
21.266717	0.1	6.693248
21.268383	0.1	6.704722
21.270050	0.1	6.710198
21.271717	0.1	6.709681
21.273383	0.1	6.703772
21.275050	0.1	6.693373
21.276717	0.1	6.680153
21.278383	0.1	6.665918
21.280050	0.1	6.651613
21.281717	0.1	6.637173
21.283383	0.1	6.621806
21.285050	0.1	6.604334
21.286717	0.1	6.583664
21.288383	0.1	6.558970
21.290050	0.1	6.529684
21.291717	0.1	6.495896
21.293383	0.1	6.458815
21.295050	0.1	6.419686
21.296717	0.1	6.378288
21.298383	0.1	6.333650
21.300050	0.1	6.286404
21.301717	0.1	6.239237
21.303383	0.1	6.194380
21.305050	0.1	6.151544
21.306717	0.1	6.108573
21.308383	0.1	6.063608
21.310050	0.1	6.016498
21.311717	0.1	5.968567
21.313383	0.1	5.921558
21.315050	0.1	5.876282
21.316717	0.1	5.831840
21.318383	0.1	5.786894
21.320050	0.1	5.741566
21.321717	0.1	5.697026
21.323383	0.1	5.653859
21.325050	0.1	5.611726
21.326717	0.1	5.570436
21.328383	0.1	5.530152
21.330050	0.1	5.490845
21.331717	0.1	5.452409
21.333383	0.1	5.415007
21.335050	0.1	5.378663
21.336717	0.1	5.342895
21.338383	0.1	5.307207
21.340050	0.1	5.271528
21.341717	0.1	5.235909
21.343383	0.1	5.200626
21.345050	0.1	5.167145
21.346717	0.1	5.137799
21.348383	0.1	5.113310
21.350050	0.1	5.091704
21.351717	0.1	5.070753
21.353383	0.1	5.050623
21.355050	0.1	5.033384
21.356717	0.1	5.020350
21.358383	0.1	5.009864
21.360050	0.1	4.998678
21.361717	0.1	4.985300
21.363383	0.1	4.970622
21.365050	0.1	4.956210
21.366717	0.1	4.942855
21.368383	0.1	4.930045
21.370050	0.1	4.916554
21.371717	0.1	4.901742
21.373383	0.1	4.886473
21.375050	0.1	4.873374
21.376717	0.1	4.865346
21.378383	0.1	4.862463
21.380050	0.1	4.861536
21.381717	0.1	4.859865
21.383383	0.1	4.857550
21.385050	0.1	4.855376
21.386717	0.1	4.852777
21.388383	0.1	4.848982
21.390050	0.1	4.844391
21.391717	0.1	4.839343
21.393383	0.1	4.833187
21.395050	0.1	4.825806
21.396717	0.1	4.818439
21.398383	0.1	4.812572
21.400050	0.1	4.809187
21.401717	0.1	4.808898
21.403383	0.1	4.812051
21.405050	0.1	4.818318
21.406717	0.1	4.826118
21.408383	0.1	4.832954
21.410050	0.1	4.836987
21.411717	0.1	4.837969
21.413383	0.1	4.836717
21.415050	0.1	4.834454
21.416717	0.1	4.831869
21.418383	0.1	4.828498
21.420050	0.1	4.824079
21.421717	0.1	4.819948
21.423383	0.1	4.818197
21.425050	0.1	4.819618
21.426717	0.1	4.823091
21.428383	0.1	4.827054
21.430050	0.1	4.830807
21.431717	0.1	4.834356
21.433383	0.1	4.838081
21.435050	0.1	4.842496
21.436717	0.1	4.847231
21.438383	0.1	4.850230
21.440050	0.1	4.849196
21.441717	0.1	4.843539
21.443383	0.1	4.834328
21.445050	0.1	4.823613
21.446717	0.1	4.813639
21.448383	0.1	4.805196
21.450050	0.1	4.797229
21.451717	0.1	4.788530
21.453383	0.1	4.779478
21.455050	0.1	4.771976
21.456717	0.1	4.767333
21.458383	0.1	4.764590
21.460050	0.1	4.761387
21.461717	0.1	4.756148
21.463383	0.1	4.748893
21.465050	0.1	4.740213
21.466717	0.1	4.730616
21.468383	0.1	4.720865
21.470050	0.1	4.711947
21.471717	0.1	4.704092
21.473383	0.1	4.696320
21.475050	0.1	4.687198
21.476717	0.1	4.676320
21.478383	0.1	4.665009
21.480050	0.1	4.654750
21.481717	0.1	4.645023
21.483383	0.1	4.633795
21.485050	0.1	4.620319
21.486717	0.1	4.606214
21.488383	0.1	4.593567
21.490050	0.1	4.583066
21.491717	0.1	4.574000
21.493383	0.1	4.565138
21.495050	0.1	4.555862
21.496717	0.1	4.546661
21.498383	0.1	4.537879
21.500050	0.1	4.528924
21.501717	0.1	4.519667
21.503383	0.1	4.510870
21.505050	0.1	4.502931
21.506717	0.1	4.495494
21.508383	0.1	4.487801
21.510050	0.1	4.479028
21.511717	0.1	4.469268
21.513383	0.1	4.460076
21.515050	0.1	4.453030
21.516717	0.1	4.447838
21.518383	0.1	4.442898
21.520050	0.1	4.437445
21.521717	0.1	4.432355
21.523383	0.1	4.428891
21.525050	0.1	4.427093
21.526717	0.1	4.425249
21.528383	0.1	4.421207
21.530050	0.1	4.414781
21.531717	0.1	4.408192
21.533383	0.1	4.403717
21.535050	0.1	4.401798
21.536717	0.1	4.401039
21.538383	0.1	4.399437
21.540050	0.1	4.396094
21.541717	0.1	4.391707
21.543383	0.1	4.387884
21.545050	0.1	4.385985
21.546717	0.1	4.386357
21.548383	0.1	4.388904
21.550050	0.1	4.393216
21.551717	0.1	4.397710
21.553383	0.1	4.400536
21.555050	0.1	4.401412
21.556717	0.1	4.401216
21.558383	0.1	4.400662
21.560050	0.1	4.400089
21.561717	0.1	4.399521
21.563383	0.1	4.398688
21.565050	0.1	4.398152
21.566717	0.1	4.399410
21.568383	0.1	4.403023
21.570050	0.1	4.407805
21.571717	0.1	4.412481
21.573383	0.1	4.417128
21.575050	0.1	4.421831
21.576717	0.1	4.425566
21.578383	0.1	4.427903
21.580050	0.1	4.429724
21.581717	0.1	4.431796
21.583383	0.1	4.434441
21.585050	0.1	4.437692
21.586717	0.1	4.441217
21.588383	0.1	4.445151
21.590050	0.1	4.450427
21.591717	0.1	4.457547
21.593383	0.1	4.465380
21.595050	0.1	4.471559
21.596717	0.1	4.474865
21.598383	0.1	4.476761
21.600050	0.1	4.479680
21.601717	0.1	4.484463
21.603383	0.1	4.490181
21.605050	0.1	4.495913
21.606717	0.1	4.501962
21.608383	0.1	4.508873
21.610050	0.1	4.516155
21.611717	0.1	4.522623
21.613383	0.1	4.527215
21.615050	0.1	4.529818
21.616717	0.1	4.531783
21.618383	0.1	4.534493
21.620050	0.1	4.537855
21.621717	0.1	4.541525
21.623383	0.1	4.546279
21.625050	0.1	4.552798
21.626717	0.1	4.560323
21.628383	0.1	4.567746
21.630050	0.1	4.575285
21.631717	0.1	4.584324
21.633383	0.1	4.595481
21.635050	0.1	4.607532
21.636717	0.1	4.618769
21.638383	0.1	4.628589
21.640050	0.1	4.637269
21.641717	0.1	4.645055
21.643383	0.1	4.651812
21.645050	0.1	4.657051
21.646717	0.1	4.660217
21.648383	0.1	4.661460
21.650050	0.1	4.662094
21.651717	0.1	4.663379
21.653383	0.1	4.665186
21.655050	0.1	4.666853
21.656717	0.1	4.668646
21.658383	0.1	4.671603
21.660050	0.1	4.676408
21.661717	0.1	4.682913
21.663383	0.1	4.690406
21.665050	0.1	4.698378
21.666717	0.1	4.707198
21.668383	0.1	4.717410
21.670050	0.1	4.728651
21.671717	0.1	4.740017
21.673383	0.1	4.751445
21.675050	0.1	4.764325
21.676717	0.1	4.779967
21.678383	0.1	4.797368
21.680050	0.1	4.813550
21.681717	0.1	4.826388
21.683383	0.1	4.836828
21.685050	0.1	4.848097
21.686717	0.1	4.862524
21.688383	0.1	4.879562
21.690050	0.1	4.897197
21.691717	0.1	4.914007
21.693383	0.1	4.929700
21.695050	0.1	4.944778
21.696717	0.1	4.959912
21.698383	0.1	4.975614
21.700050	0.1	4.992271
21.701717	0.1	5.010180
21.703383	0.1	5.029854
21.705050	0.1	5.051214
21.706717	0.1	5.072923
21.708383	0.1	5.093599
21.710050	0.1	5.112588
21.711717	0.1	5.129939
21.713383	0.1	5.146647
21.715050	0.1	5.163704
21.716717	0.1	5.180757
21.718383	0.1	5.196682
21.720050	0.1	5.210801
21.721717	0.1	5.223141
21.723383	0.1	5.234340
21.725050	0.1	5.244897
21.726717	0.1	5.254028
21.728383	0.1	5.260059
21.730050	0.1	5.262182
21.731717	0.1	5.261381
21.733383	0.1	5.259272
21.735050	0.1	5.256403
21.736717	0.1	5.251705
21.738383	0.1	5.243747
21.740050	0.1	5.232464
21.741717	0.1	5.218787
21.743383	0.1	5.202699
21.745050	0.1	5.183327
21.746717	0.1	5.161013
21.748383	0.1	5.137343
21.750050	0.1	5.113138
21.751717	0.1	5.087792
21.753383	0.1	5.060402
21.755050	0.1	5.030814
21.756717	0.1	4.999619
21.758383	0.1	4.967502
21.760050	0.1	4.934445
21.761717	0.1	4.899791
21.763383	0.1	4.863059
21.765050	0.1	4.824251
21.766717	0.1	4.783701
21.768383	0.1	4.742248
21.770050	0.1	4.700995
21.771717	0.1	4.660655
21.773383	0.1	4.621274
21.775050	0.1	4.582587
21.776717	0.1	4.544328
21.778383	0.1	4.506079
21.780050	0.1	4.467145
21.781717	0.1	4.427158
21.783383	0.1	4.386539
21.785050	0.1	4.346073
21.786717	0.1	4.306436
21.788383	0.1	4.267995
21.790050	0.1	4.230631
21.791717	0.1	4.193969
21.793383	0.1	4.158448
21.795050	0.1	4.125559
21.796717	0.1	4.095924
21.798383	0.1	4.068171
21.800050	0.1	4.040836
21.801717	0.1	4.014289
21.803383	0.1	3.990121
21.805050	0.1	3.968989
21.806717	0.1	3.949464
21.808383	0.1	3.929758
21.810050	0.1	3.909930
21.811717	0.1	3.891387
21.813383	0.1	3.874991
21.815050	0.1	3.860462
21.816717	0.1	3.847317
21.818383	0.1	3.835745
21.820050	0.1	3.826092
21.821717	0.1	3.817887
21.823383	0.1	3.810222
21.825050	0.1	3.802646
21.826717	0.1	3.795018
21.828383	0.1	3.786935
21.830050	0.1	3.778068
21.831717	0.1	3.768844
21.833383	0.1	3.760452
21.835050	0.1	3.754394
21.836717	0.1	3.751917
21.838383	0.1	3.752853
21.840050	0.1	3.755577
21.841717	0.1	3.758515
21.843383	0.1	3.760876
21.845050	0.1	3.762515
21.846717	0.1	3.764206
21.848383	0.1	3.767177
21.850050	0.1	3.771801
21.851717	0.1	3.777309
21.853383	0.1	3.782543
21.855050	0.1	3.786823
21.856717	0.1	3.790911
21.858383	0.1	3.796136
21.860050	0.1	3.802306
21.861717	0.1	3.808374
21.863383	0.1	3.814721
21.865050	0.1	3.822655
21.866717	0.1	3.832113
21.868383	0.1	3.841440
21.870050	0.1	3.848486
21.871717	0.1	3.851820
21.873383	0.1	3.851922
21.875050	0.1	3.850823
21.876717	0.1	3.850772
21.878383	0.1	3.853510
21.880050	0.1	3.859568
21.881717	0.1	3.867806
21.883383	0.1	3.876220
21.885050	0.1	3.883019
21.886717	0.1	3.887364
21.888383	0.1	3.890032
21.890050	0.1	3.893049
21.891717	0.1	3.898051
21.893383	0.1	3.905529
21.895050	0.1	3.915103
21.896717	0.1	3.925166
21.898383	0.1	3.933297
21.900050	0.1	3.938549
21.901717	0.1	3.942098
21.903383	0.1	3.945013
21.905050	0.1	3.947108
21.906717	0.1	3.947881
21.908383	0.1	3.947406
21.910050	0.1	3.946684
21.911717	0.1	3.947639
21.913383	0.1	3.951211
21.915050	0.1	3.955597
21.916717	0.1	3.958470
21.918383	0.1	3.959485
21.920050	0.1	3.959201
21.921717	0.1	3.957697
21.923383	0.1	3.954889
21.925050	0.1	3.950442
21.926717	0.1	3.944053
21.928383	0.1	3.936631
21.930050	0.1	3.929907
21.931717	0.1	3.924766
21.933383	0.1	3.921040
21.935050	0.1	3.918428
21.936717	0.1	3.916486
21.938383	0.1	3.914316
21.940050	0.1	3.911266
21.941717	0.1	3.907648
21.943383	0.1	3.904724
21.945050	0.1	3.903871
21.946717	0.1	3.904938
21.948383	0.1	3.905324
21.950050	0.1	3.901655
21.951717	0.1	3.892756
21.953383	0.1	3.880756
21.955050	0.1	3.869487
21.956717	0.1	3.861920
21.958383	0.1	3.858483
21.960050	0.1	3.857063
21.961717	0.1	3.854749
21.963383	0.1	3.850437
21.965050	0.1	3.845128
21.966717	0.1	3.839303
21.968383	0.1	3.831955
21.970050	0.1	3.822758
21.971717	0.1	3.813463
21.973383	0.1	3.806320
21.975050	0.1	3.801743
21.976717	0.1	3.798297
21.978383	0.1	3.794609
21.980050	0.1	3.790348
21.981717	0.1	3.785784
21.983383	0.1	3.781519
21.985050	0.1	3.778259
21.986717	0.1	3.776411
21.988383	0.1	3.776015
21.990050	0.1	3.776695
21.991717	0.1	3.777244
21.993383	0.1	3.776182
21.995050	0.1	3.773165
21.996717	0.1	3.768993
21.998383	0.1	3.764397
22.000050	0.1	3.759353
22.001717	0.1	3.753537
22.003383	0.1	3.747311
22.005050	0.1	3.742012
22.006717	0.1	3.738771
22.008383	0.1	3.737784
22.010050	0.1	3.738985
22.011717	0.1	3.742413
22.013383	0.1	3.747502
22.015050	0.1	3.752522
22.016717	0.1	3.754972
22.018383	0.1	3.753309
22.020050	0.1	3.748918
22.021717	0.1	3.745127
22.023383	0.1	3.743763
22.025050	0.1	3.744052
22.026717	0.1	3.745100
22.028383	0.1	3.747353
22.030050	0.1	3.751349
22.031717	0.1	3.756913
22.033383	0.1	3.763712
22.035050	0.1	3.771670
22.036717	0.1	3.780196
22.038383	0.1	3.787722
22.040050	0.1	3.793174
22.041717	0.1	3.797542
22.043383	0.1	3.803000
22.045050	0.1	3.810725
22.046717	0.1	3.820276
22.048383	0.1	3.830385
22.050050	0.1	3.840029
22.051717	0.1	3.849561
22.053383	0.1	3.860379
22.055050	0.1	3.873156
22.056717	0.1	3.887345
22.058383	0.1	3.902074
22.060050	0.1	3.916812
22.061717	0.1	3.931476
22.063383	0.1	3.946158
22.065050	0.1	3.960812
22.066717	0.1	3.975206
22.068383	0.1	3.989199
22.070050	0.1	4.003318
22.071717	0.1	4.018391
22.073383	0.1	4.034708
22.075050	0.1	4.051477
22.076717	0.1	4.066899
22.078383	0.1	4.079663
22.080050	0.1	4.090755
22.081717	0.1	4.102220
22.083383	0.1	4.114164
22.085050	0.1	4.124972
22.086717	0.1	4.134206
22.088383	0.1	4.143273
22.090050	0.1	4.153280
22.091717	0.1	4.163659
22.093383	0.1	4.172949
22.095050	0.1	4.180209
22.096717	0.1	4.185340
22.098383	0.1	4.188647
22.100050	0.1	4.190728
22.101717	0.1	4.192363
22.103383	0.1	4.193624
22.105050	0.1	4.193587
22.106717	0.1	4.191170
22.108383	0.1	4.185960
22.110050	0.1	4.178323
22.111717	0.1	4.168749
22.113383	0.1	4.157298
22.115050	0.1	4.144418
22.116717	0.1	4.131193
22.118383	0.1	4.117982
22.120050	0.1	4.104436
22.121717	0.1	4.090704
22.123383	0.1	4.076851
22.125050	0.1	4.061968
22.126717	0.1	4.045120
22.128383	0.1	4.026396
22.130050	0.1	4.006950
22.131717	0.1	3.988319
22.133383	0.1	3.971569
22.135050	0.1	3.956868
22.136717	0.1	3.943332
22.138383	0.1	3.929087
22.140050	0.1	3.912803
22.141717	0.1	3.895182
22.143383	0.1	3.877925
22.145050	0.1	3.861808
22.146717	0.1	3.846460
22.148383	0.1	3.831293
22.150050	0.1	3.815969
22.151717	0.1	3.800807
22.153383	0.1	3.786911
22.155050	0.1	3.775163
22.156717	0.1	3.765151
22.158383	0.1	3.755693
22.160050	0.1	3.746524
22.161717	0.1	3.739195
22.163383	0.1	3.735386
22.165050	0.1	3.734902
22.166717	0.1	3.736322
22.168383	0.1	3.738855
22.170050	0.1	3.742436
22.171717	0.1	3.746720
22.173383	0.1	3.751023
22.175050	0.1	3.754767
22.176717	0.1	3.757961
22.178383	0.1	3.761547
22.180050	0.1	3.766441
22.181717	0.1	3.772653
22.183383	0.1	3.779843
22.185050	0.1	3.787838
22.186717	0.1	3.796523
22.188383	0.1	3.806194
22.190050	0.1	3.817775
22.191717	0.1	3.831526
22.193383	0.1	3.846386
22.195050	0.1	3.861682
22.196717	0.1	3.878670
22.198383	0.1	3.899173
22.200050	0.1	3.923108
22.201717	0.1	3.948025
22.203383	0.1	3.971425
22.205050	0.1	3.992980
22.206717	0.1	4.014070
22.208383	0.1	4.035928
22.210050	0.1	4.058699
22.211717	0.1	4.081670
22.213383	0.1	4.104157
22.215050	0.1	4.126159
22.216717	0.1	4.148236
22.218383	0.1	4.171035
22.220050	0.1	4.194588
22.221717	0.1	4.217755
22.223383	0.1	4.239394
22.225050	0.1	4.259851
22.226717	0.1	4.280028
22.228383	0.1	4.299865
22.230050	0.1	4.319083
22.231717	0.1	4.338049
22.233383	0.1	4.356839
22.235050	0.1	4.374334
22.236717	0.1	4.389179
22.238383	0.1	4.401547
22.240050	0.1	4.412686
22.241717	0.1	4.423116
22.243383	0.1	4.432914
22.245050	0.1	4.442795
22.246717	0.1	4.453142
22.248383	0.1	4.462195
22.250050	0.1	4.466986
22.251717	0.1	4.466753
22.253383	0.1	4.463946
22.255050	0.1	4.461166
22.256717	0.1	4.458451
22.258383	0.1	4.454106
22.260050	0.1	4.447061
22.261717	0.1	4.437729
22.263383	0.1	4.426762
22.265050	0.1	4.413240
22.266717	0.1	4.394781
22.268383	0.1	4.370166
22.270050	0.1	4.341551
22.271717	0.1	4.313011
22.273383	0.1	4.287190
22.275050	0.1	4.263832
22.276717	0.1	4.240945
22.278383	0.1	4.216605
22.280050	0.1	4.190076
22.281717	0.1	4.162211
22.283383	0.1	4.134611
22.285050	0.1	4.107780
22.286717	0.1	4.080511
22.288383	0.1	4.051351
22.290050	0.1	4.020291
22.291717	0.1	3.988999
22.293383	0.1	3.960007
22.295050	0.1	3.935019
22.296717	0.1	3.913399
22.298383	0.1	3.892714
22.300050	0.1	3.870931
22.301717	0.1	3.847829
22.303383	0.1	3.824686
22.305050	0.1	3.802720
22.306717	0.1	3.782343
22.308383	0.1	3.763251
22.310050	0.1	3.744848
22.311717	0.1	3.727130
22.313383	0.1	3.710957
22.315050	0.1	3.697658
22.316717	0.1	3.688224
22.318383	0.1	3.681942
22.320050	0.1	3.676577
22.321717	0.1	3.670445
22.323383	0.1	3.663977
22.325050	0.1	3.658826
22.326717	0.1	3.655842
22.328383	0.1	3.654752
22.330050	0.1	3.655362
22.331717	0.1	3.658212
22.333383	0.1	3.663972
22.335050	0.1	3.672391
22.336717	0.1	3.682193
22.338383	0.1	3.692633
22.340050	0.1	3.704852
22.341717	0.1	3.720336
22.343383	0.1	3.738436
22.345050	0.1	3.756974
22.346717	0.1	3.774855
22.348383	0.1	3.793002
22.350050	0.1	3.813040
22.351717	0.1	3.835340
22.353383	0.1	3.859061
22.355050	0.1	3.884258
22.356717	0.1	3.912849
22.358383	0.1	3.947131
22.360050	0.1	3.987788
22.361717	0.1	4.033269
22.363383	0.1	4.081181
22.365050	0.1	4.130439
22.366717	0.1	4.181489
22.368383	0.1	4.234230
22.370050	0.1	4.287357
22.371717	0.1	4.340163
22.373383	0.1	4.394129
22.375050	0.1	4.451885
22.376717	0.1	4.514451
22.378383	0.1	4.580375
22.380050	0.1	4.647793
22.381717	0.1	4.716427
22.383383	0.1	4.787790
22.385050	0.1	4.863455
22.386717	0.1	4.943106
22.388383	0.1	5.025244
22.390050	0.1	5.109585
22.391717	0.1	5.198014
22.393383	0.1	5.293093
22.395050	0.1	5.395552
22.396717	0.1	5.503763
22.398383	0.1	5.616108
22.400050	0.1	5.732621
22.401717	0.1	5.854117
22.403383	0.1	5.980968
22.405050	0.1	6.113178
22.406717	0.1	6.250683
22.408383	0.1	6.393436
22.410050	0.1	6.541498
22.411717	0.1	6.695134
22.413383	0.1	6.854609
22.415050	0.1	7.020230
22.416717	0.1	7.192763
22.418383	0.1	7.373416
22.420050	0.1	7.563168
22.421717	0.1	7.762015
22.423383	0.1	7.969211
22.425050	0.1	8.184328
22.426717	0.1	8.407831
22.428383	0.1	8.639884
22.430050	0.1	8.879458
22.431717	0.1	9.126151
22.433383	0.1	9.382274
22.435050	0.1	9.651915
22.436717	0.1	9.938059
22.438383	0.1	10.240339
22.440050	0.1	10.555498
22.441717	0.1	10.880525
22.443383	0.1	11.215461
22.445050	0.1	11.563390
22.446717	0.1	11.927811
22.448383	0.1	12.310287
22.450050	0.1	12.710211
22.451717	0.1	13.126056
22.453383	0.1	13.557114
22.455050	0.1	14.004889
22.456717	0.1	14.472073
22.458383	0.1	14.960282
22.460050	0.1	15.469701
22.461717	0.1	16.000224
22.463383	0.1	16.552303
22.465050	0.1	17.127111
22.466717	0.1	17.725937
22.468383	0.1	18.349607
22.470050	0.1	18.998231
22.471717	0.1	19.671218
22.473383	0.1	20.368258
22.475050	0.1	21.090633
22.476717	0.1	21.841237
22.478383	0.1	22.623031
22.480050	0.1	23.436993
22.481717	0.1	24.282155
22.483383	0.1	25.157309
22.485050	0.1	26.062303
22.486717	0.1	26.998962
22.488383	0.1	27.970509
22.490050	0.1	28.979508
22.491717	0.1	30.027051
22.493383	0.1	31.114202
22.495050	0.1	32.243487
22.496717	0.1	33.418462
22.498383	0.1	34.641861
22.500050	0.1	35.914406
22.501717	0.1	37.235650
22.503383	0.1	38.606124
22.505050	0.1	40.028198
22.506717	0.1	41.505089
22.508383	0.1	43.040230
22.510050	0.1	44.638072
22.511717	0.1	46.304115
22.513383	0.1	48.043341
22.515050	0.1	49.859001
22.516717	0.1	51.752795
22.518383	0.1	53.726439
22.520050	0.1	55.783251
22.521717	0.1	57.927496
22.523383	0.1	60.162521
22.525050	0.1	62.490800
22.526717	0.1	64.915349
22.528383	0.1	67.439419
22.530050	0.1	70.065227
22.531717	0.1	72.793826
22.533383	0.1	75.625111
22.535050	0.1	78.557194
22.536717	0.1	81.587192
22.538383	0.1	84.711588
22.540050	0.1	87.925121
22.541717	0.1	91.221784
22.543383	0.1	94.596623
22.545050	0.1	98.044709
22.546717	0.1	101.559237
22.548383	0.1	105.130551
22.550050	0.1	108.745722
22.551717	0.1	112.389419
22.553383	0.1	116.046257
22.555050	0.1	119.702378
22.556717	0.1	123.344041
22.558383	0.1	126.954685
22.560050	0.1	130.515383
22.561717	0.1	134.008229
22.563383	0.1	137.416627
22.565050	0.1	140.722096
22.566717	0.1	143.903438
22.568383	0.1	146.938972
22.570050	0.1	149.807930
22.571717	0.1	152.491382
22.573383	0.1	154.973078
22.575050	0.1	157.238320
22.576717	0.1	159.272808
22.578383	0.1	161.062917
22.580050	0.1	162.596405
22.581717	0.1	163.863404
22.583383	0.1	164.856934
22.585050	0.1	165.571394
22.586717	0.1	166.000566
22.588383	0.1	166.138760
22.590050	0.1	165.983830
22.591717	0.1	165.537046
22.593383	0.1	164.801497
22.595050	0.1	163.781899
22.596717	0.1	162.484208
22.598383	0.1	160.914939
22.600050	0.1	159.082208
22.601717	0.1	156.997233
22.603383	0.1	154.673685
22.605050	0.1	152.126257
22.606717	0.1	149.370339
22.608383	0.1	146.421376
22.610050	0.1	143.294539
22.611717	0.1	140.005779
22.613383	0.1	136.572165
22.615050	0.1	133.010820
22.616717	0.1	129.338256
22.618383	0.1	125.570670
22.620050	0.1	121.724899
22.621717	0.1	117.819426
22.623383	0.1	113.873575
22.625050	0.1	109.904674
22.626717	0.1	105.926381
22.628383	0.1	101.950001
22.630050	0.1	97.987242
22.631717	0.1	94.051734
22.633383	0.1	90.157720
22.635050	0.1	86.317919
22.636717	0.1	82.543204
22.638383	0.1	78.843162
22.640050	0.1	75.226282
22.641717	0.1	71.700281
22.643383	0.1	68.272175
22.645050	0.1	64.947447
22.646717	0.1	61.729495
22.648383	0.1	58.621038
22.650050	0.1	55.626198
22.651717	0.1	52.750134
22.653383	0.1	49.995994
22.655050	0.1	47.362987
22.656717	0.1	44.848649
22.658383	0.1	42.452533
22.660050	0.1	40.176227
22.661717	0.1	38.020578
22.663383	0.1	35.984539
22.665050	0.1	34.066285
22.666717	0.1	32.264018
22.668383	0.1	30.574943
22.670050	0.1	28.994698
22.671717	0.1	27.518426
22.673383	0.1	26.142085
22.675050	0.1	24.863021
22.676717	0.1	23.679230
22.678383	0.1	22.587627
22.680050	0.1	21.583727
22.681717	0.1	20.662905
22.683383	0.1	19.821613
22.685050	0.1	19.057542
22.686717	0.1	18.368419
22.688383	0.1	17.750575
22.690050	0.1	17.199437
22.691717	0.1	16.711256
22.693383	0.1	16.283230
22.695050	0.1	15.912033
22.696717	0.1	15.593749
22.698383	0.1	15.325155
22.700050	0.1	15.103873
22.701717	0.1	14.927587
22.703383	0.1	14.794213
22.705050	0.1	14.701970
22.706717	0.1	14.648908
22.708383	0.1	14.632782
22.710050	0.1	14.651334
22.711717	0.1	14.702068
22.713383	0.1	14.781444
22.715050	0.1	14.885180
22.716717	0.1	15.010331
22.718383	0.1	15.156516
22.720050	0.1	15.323912
22.721717	0.1	15.510670
22.723383	0.1	15.713666
22.725050	0.1	15.930426
22.726717	0.1	16.158777
22.728383	0.1	16.395836
22.730050	0.1	16.638432
22.731717	0.1	16.884762
22.733383	0.1	17.135334
22.735050	0.1	17.390782
22.736717	0.1	17.649410
22.738383	0.1	17.908141
22.740050	0.1	18.164380
22.741717	0.1	18.415554
22.743383	0.1	18.658079
22.745050	0.1	18.887753
22.746717	0.1	19.100867
22.748383	0.1	19.295234
22.750050	0.1	19.470155
22.751717	0.1	19.625505
22.753383	0.1	19.761031
22.755050	0.1	19.876026
22.756717	0.1	19.969721
22.758383	0.1	20.041876
22.760050	0.1	20.092144
22.761717	0.1	20.118761
22.763383	0.1	20.118891
22.765050	0.1	20.090607
22.766717	0.1	20.033638
22.768383	0.1	19.948538
22.770050	0.1	19.836272
22.771717	0.1	19.697910
22.773383	0.1	19.534477
22.775050	0.1	19.346830
22.776717	0.1	19.135531
22.778383	0.1	18.901010
22.780050	0.1	18.643481
22.781717	0.1	18.362980
22.783383	0.1	18.060110
22.785050	0.1	17.736396
22.786717	0.1	17.394167
22.788383	0.1	17.036474
22.790050	0.1	16.666655
22.791717	0.1	16.287216
22.793383	0.1	15.899078
22.795050	0.1	15.502162
22.796717	0.1	15.096385
22.798383	0.1	14.682314
22.800050	0.1	14.261594
22.801717	0.1	13.836604
22.803383	0.1	13.409867
22.805050	0.1	12.984080
22.806717	0.1	12.562023
22.808383	0.1	12.146058
22.810050	0.1	11.737649
22.811717	0.1	11.336822
22.813383	0.1	10.942691
22.815050	0.1	10.555382
22.816717	0.1	10.176976
22.818383	0.1	9.809705
22.820050	0.1	9.453627
22.821717	0.1	9.106910
22.823383	0.1	8.768295
22.825050	0.1	8.438467
22.826717	0.1	8.119564
22.828383	0.1	7.814281
22.830050	0.1	7.524225
22.831717	0.1	7.248702
22.833383	0.1	6.986316
22.835050	0.1	6.736978
22.836717	0.1	6.501297
22.838383	0.1	6.279177
22.840050	0.1	6.069592
22.841717	0.1	5.871411
22.843383	0.1	5.684327
22.845050	0.1	5.508657
22.846717	0.1	5.344506
22.848383	0.1	5.191150
22.850050	0.1	5.046995
22.851717	0.1	4.911050
22.853383	0.1	4.784050
22.855050	0.1	4.666862
22.856717	0.1	4.558750
22.858383	0.1	4.458125
22.860050	0.1	4.363782
22.861717	0.1	4.275213
22.863383	0.1	4.192162
22.865050	0.1	4.114178
22.866717	0.1	4.041367
22.868383	0.1	3.974913
22.870050	0.1	3.915844
22.871717	0.1	3.863545
22.873383	0.1	3.815806
22.875050	0.1	3.770562
22.876717	0.1	3.727605
22.878383	0.1	3.687837
22.880050	0.1	3.651530
22.881717	0.1	3.618496
22.883383	0.1	3.589042
22.885050	0.1	3.563436
22.886717	0.1	3.540907
22.888383	0.1	3.520125
22.890050	0.1	3.500734
22.891717	0.1	3.483854
22.893383	0.1	3.470248
22.895050	0.1	3.458913
22.896717	0.1	3.448064
22.898383	0.1	3.436659
22.900050	0.1	3.424534
22.901717	0.1	3.411639
22.903383	0.1	3.397949
22.905050	0.1	3.384487
22.906717	0.1	3.373497
22.908383	0.1	3.366526
22.910050	0.1	3.362708
22.911717	0.1	3.360314
22.913383	0.1	3.359052
22.915050	0.1	3.359076
22.916717	0.1	3.359392
22.918383	0.1	3.359136
22.920050	0.1	3.359159
22.921717	0.1	3.361348
22.923383	0.1	3.366894
22.925050	0.1	3.375290
22.926717	0.1	3.384887
22.928383	0.1	3.394391
22.930050	0.1	3.403644
22.931717	0.1	3.413646
22.933383	0.1	3.425586
22.935050	0.1	3.438904
22.936717	0.1	3.451216
22.938383	0.1	3.461111
22.940050	0.1	3.470141
22.941717	0.1	3.481139
22.943383	0.1	3.495486
22.945050	0.1	3.512530
22.946717	0.1	3.530807
22.948383	0.1	3.549526
22.950050	0.1	3.568851
22.951717	0.1	3.588968
22.953383	0.1	3.609541
22.955050	0.1	3.630039
22.956717	0.1	3.650612
22.958383	0.1	3.672270
22.960050	0.1	3.696173
22.961717	0.1	3.723335
22.963383	0.1	3.754492
22.965050	0.1	3.789305
22.966717	0.1	3.825845
22.968383	0.1	3.861948
22.970050	0.1	3.897497
22.971717	0.1	3.934433
22.973383	0.1	3.974140
22.975050	0.1	4.016035
22.976717	0.1	4.058643
22.978383	0.1	4.101191
22.980050	0.1	4.144409
22.981717	0.1	4.189732
22.983383	0.1	4.237830
22.985050	0.1	4.288447
22.986717	0.1	4.341798
22.988383	0.1	4.399498
22.990050	0.1	4.463177
22.991717	0.1	4.532239
22.993383	0.1	4.603448
22.995050	0.1	4.673279
22.996717	0.1	4.741009
22.998383	0.1	4.808726
23.000050	0.1	4.878184
23.001717	0.1	4.949854
23.003383	0.1	5.024681
23.005050	0.1	5.103936
23.006717	0.1	5.187765
23.008383	0.1	5.275989
23.010050	0.1	5.370039
23.011717	0.1	5.471916
23.013383	0.1	5.581500
23.015050	0.1	5.696076
23.016717	0.1	5.812505
23.018383	0.1	5.929708
23.020050	0.1	6.049117
23.021717	0.1	6.172773
23.023383	0.1	6.301501
23.025050	0.1	6.435155
23.026717	0.1	6.573689
23.028383	0.1	6.716796
23.030050	0.1	6.862544
23.031717	0.1	7.007639
23.033383	0.1	7.150071
23.035050	0.1	7.291492
23.036717	0.1	7.435768
23.038383	0.1	7.584500
23.040050	0.1	7.735766
23.041717	0.1	7.887525
23.043383	0.1	8.039470
23.045050	0.1	8.191131
23.046717	0.1	8.340874
23.048383	0.1	8.487427
23.050050	0.1	8.630529
23.051717	0.1	8.769603
23.053383	0.1	8.903421
23.055050	0.1	9.031049
23.056717	0.1	9.152051
23.058383	0.1	9.265854
23.060050	0.1	9.371550
23.061717	0.1	9.467686
23.063383	0.1	9.552306
23.065050	0.1	9.624306
23.066717	0.1	9.684036
23.068383	0.1	9.731669
23.070050	0.1	9.766286
23.071717	0.1	9.787045
23.073383	0.1	9.793895
23.075050	0.1	9.786952
23.076717	0.1	9.766044
23.078383	0.1	9.731520
23.080050	0.1	9.684945
23.081717	0.1	9.628083
23.083383	0.1	9.560636
23.085050	0.1	9.480086
23.086717	0.1	9.384723
23.088383	0.1	9.275959
23.090050	0.1	9.157304
23.091717	0.1	9.031631
23.093383	0.1	8.899579
23.095050	0.1	8.760011
23.096717	0.1	8.611535
23.098383	0.1	8.454169
23.100050	0.1	8.289493
23.101717	0.1	8.118511
23.103383	0.1	7.941248
23.105050	0.1	7.758848
23.106717	0.1	7.574153
23.108383	0.1	7.389947
23.110050	0.1	7.207650
23.111717	0.1	7.027518
23.113383	0.1	6.849417
23.115050	0.1	6.673336
23.116717	0.1	6.499281
23.118383	0.1	6.327014
23.120050	0.1	6.156829
23.121717	0.1	5.990262
23.123383	0.1	5.828547
23.125050	0.1	5.671135
23.126717	0.1	5.516997
23.128383	0.1	5.366551
23.130050	0.1	5.221246
23.131717	0.1	5.081943
23.133383	0.1	4.948517
23.135050	0.1	4.820661
23.136717	0.1	4.698266
23.138383	0.1	4.581232
23.140050	0.1	4.469259
23.141717	0.1	4.362143
23.143383	0.1	4.260652
23.145050	0.1	4.166118
23.146717	0.1	4.078243
23.148383	0.1	3.994703
23.150050	0.1	3.913851
23.151717	0.1	3.836649
23.153383	0.1	3.765519
23.155050	0.1	3.701863
23.156717	0.1	3.644787
23.158383	0.1	3.592526
23.160050	0.1	3.544576
23.161717	0.1	3.501028
23.163383	0.1	3.460874
23.165050	0.1	3.422895
23.166717	0.1	3.386848
23.168383	0.1	3.352393
23.170050	0.1	3.318195
23.171717	0.1	3.283313
23.173383	0.1	3.248458
23.175050	0.1	3.215182
23.176717	0.1	3.184723
23.178383	0.1	3.158199
23.180050	0.1	3.136639
23.181717	0.1	3.120387
23.183383	0.1	3.108648
23.185050	0.1	3.099451
23.186717	0.1	3.090599
23.188383	0.1	3.081067
23.190050	0.1	3.071213
23.191717	0.1	3.061728
23.193383	0.1	3.052335
23.195050	0.1	3.041420
23.196717	0.1	3.027515
23.198383	0.1	3.011134
23.200050	0.1	2.994663
23.201717	0.1	2.980307
23.203383	0.1	2.968730
23.205050	0.1	2.960125
23.206717	0.1	2.954919
23.208383	0.1	2.952507
23.210050	0.1	2.951217
23.211717	0.1	2.950174
23.213383	0.1	2.949839
23.215050	0.1	2.950663
23.216717	0.1	2.951748
23.218383	0.1	2.950882
23.220050	0.1	2.945876
23.221717	0.1	2.936455
23.223383	0.1	2.924851
23.225050	0.1	2.914267
23.226717	0.1	2.906811
23.228383	0.1	2.903170
23.230050	0.1	2.903249
23.231717	0.1	2.905894
23.233383	0.1	2.909079
23.235050	0.1	2.911706
23.236717	0.1	2.914551
23.238383	0.1	2.918863
23.240050	0.1	2.924306
23.241717	0.1	2.928893
23.243383	0.1	2.931575
23.245050	0.1	2.933620
23.246717	0.1	2.936507
23.248383	0.1	2.940213
23.250050	0.1	2.944097
23.251717	0.1	2.947766
23.253383	0.1	2.950900
23.255050	0.1	2.952823
23.256717	0.1	2.953094
23.258383	0.1	2.952847
23.260050	0.1	2.954486
23.261717	0.1	2.959613
23.263383	0.1	2.968051
23.265050	0.1	2.978630
23.266717	0.1	2.989783
23.268383	0.1	2.999753
23.270050	0.1	3.007734
23.271717	0.1	3.014086
23.273383	0.1	3.018673
23.275050	0.1	3.020465
23.276717	0.1	3.019157
23.278383	0.1	3.016447
23.280050	0.1	3.015581
23.281717	0.1	3.019068
23.283383	0.1	3.026826
23.285050	0.1	3.036633
23.286717	0.1	3.045877
23.288383	0.1	3.053304
23.290050	0.1	3.059157
23.291717	0.1	3.063716
23.293383	0.1	3.066934
23.295050	0.1	3.069206
23.296717	0.1	3.071367
23.298383	0.1	3.074100
23.300050	0.1	3.077583
23.301717	0.1	3.081039
23.303383	0.1	3.082831
23.305050	0.1	3.081835
23.306717	0.1	3.078575
23.308383	0.1	3.074449
23.310050	0.1	3.070128
23.311717	0.1	3.065225
23.313383	0.1	3.058990
23.315050	0.1	3.050603
23.316717	0.1	3.039651
23.318383	0.1	3.027138
23.320050	0.1	3.015124
23.321717	0.1	3.005145
23.323383	0.1	2.997336
23.325050	0.1	2.990770
23.326717	0.1	2.984619
23.328383	0.1	2.978831
23.330050	0.1	2.973625
23.331717	0.1	2.968139
23.333383	0.1	2.960358
23.335050	0.1	2.948958
23.336717	0.1	2.934956
23.338383	0.1	2.921037
23.340050	0.1	2.909233
23.341717	0.1	2.899738
23.343383	0.1	2.891794
23.345050	0.1	2.884618
23.346717	0.1	2.877535
23.348383	0.1	2.870136
23.350050	0.1	2.862299
23.351717	0.1	2.854154
23.353383	0.1	2.846019
23.355050	0.1	2.838299
23.356717	0.1	2.831351
23.358383	0.1	2.825400
23.360050	0.1	2.820315
23.361717	0.1	2.815076
23.363383	0.1	2.808338
23.365050	0.1	2.801027
23.366717	0.1	2.796869
23.368383	0.1	2.798615
23.370050	0.1	2.804482
23.371717	0.1	2.809567
23.373383	0.1	2.810340
23.375050	0.1	2.807109
23.376717	0.1	2.802433
23.378383	0.1	2.798131
23.380050	0.1	2.794410
23.381717	0.1	2.791402
23.383383	0.1	2.789856
23.385050	0.1	2.789707
23.386717	0.1	2.789693
23.388383	0.1	2.788980
23.390050	0.1	2.788180
23.391717	0.1	2.788408
23.393383	0.1	2.789781
23.395050	0.1	2.791118
23.396717	0.1	2.791309
23.398383	0.1	2.791104
23.400050	0.1	2.792585
23.401717	0.1	2.796976
23.403383	0.1	2.803775
23.405050	0.1	2.811290
23.406717	0.1	2.817730
23.408383	0.1	2.822625
23.410050	0.1	2.826788
23.411717	0.1	2.830485
23.413383	0.1	2.832930
23.415050	0.1	2.834219
23.416717	0.1	2.835942
23.418383	0.1	2.839281
23.420050	0.1	2.843775
23.421717	0.1	2.848660
23.423383	0.1	2.854038
23.425050	0.1	2.860124
23.426717	0.1	2.866569
23.428383	0.1	2.872990
23.430050	0.1	2.879403
23.431717	0.1	2.885875
23.433383	0.1	2.891733
23.435050	0.1	2.895258
23.436717	0.1	2.894774
23.438383	0.1	2.890294
23.440050	0.1	2.883691
23.441717	0.1	2.877237
23.443383	0.1	2.871770
23.445050	0.1	2.866588
23.446717	0.1	2.861070
23.448383	0.1	2.855430
23.450050	0.1	2.850126
23.451717	0.1	2.845353
23.453383	0.1	2.841423
23.455050	0.1	2.838913
23.456717	0.1	2.837824
23.458383	0.1	2.837377
23.460050	0.1	2.837060
23.461717	0.1	2.836906
23.463383	0.1	2.836837
23.465050	0.1	2.836296
23.466717	0.1	2.834443
23.468383	0.1	2.830904
23.470050	0.1	2.826415
23.471717	0.1	2.822308
23.473383	0.1	2.819127
23.475050	0.1	2.816101
23.476717	0.1	2.812291
23.478383	0.1	2.807225
23.480050	0.1	2.800464
23.481717	0.1	2.792324
23.483383	0.1	2.785064
23.485050	0.1	2.781758
23.486717	0.1	2.783630
23.488383	0.1	2.789181
23.490050	0.1	2.795891
23.491717	0.1	2.801842
23.493383	0.1	2.805856
23.495050	0.1	2.807826
23.496717	0.1	2.809390
23.498383	0.1	2.813395
23.500050	0.1	2.821865
23.501717	0.1	2.834764
23.503383	0.1	2.850504
23.505050	0.1	2.867151
23.506717	0.1	2.883724
23.508383	0.1	2.900334
23.510050	0.1	2.916767
23.511717	0.1	2.932064
23.513383	0.1	2.946514
23.515050	0.1	2.962723
23.516717	0.1	2.983115
23.518383	0.1	3.007231
23.520050	0.1	3.032978
23.521717	0.1	3.059651
23.523383	0.1	3.088224
23.525050	0.1	3.119358
23.526717	0.1	3.152932
23.528383	0.1	3.188797
23.530050	0.1	3.226264
23.531717	0.1	3.264407
23.533383	0.1	3.304025
23.535050	0.1	3.347998
23.536717	0.1	3.398922
23.538383	0.1	3.456697
23.540050	0.1	3.518988
23.541717	0.1	3.584200
23.543383	0.1	3.652368
23.545050	0.1	3.723246
23.546717	0.1	3.795591
23.548383	0.1	3.868979
23.550050	0.1	3.944943
23.551717	0.1	4.025982
23.553383	0.1	4.113917
23.555050	0.1	4.209015
23.556717	0.1	4.310780
23.558383	0.1	4.418986
23.560050	0.1	4.533087
23.561717	0.1	4.652459
23.563383	0.1	4.778160
23.565050	0.1	4.912633
23.566717	0.1	5.056737
23.568383	0.1	5.208831
23.570050	0.1	5.367510
23.571717	0.1	5.533821
23.573383	0.1	5.710325
23.575050	0.1	5.898564
23.576717	0.1	6.097984
23.578383	0.1	6.307634
23.580050	0.1	6.527472
23.581717	0.1	6.757318
23.583383	0.1	6.996416
23.585050	0.1	7.245173
23.586717	0.1	7.505966
23.588383	0.1	7.781251
23.590050	0.1	8.072243
23.591717	0.1	8.380129
23.593383	0.1	8.707093
23.595050	0.1	9.055077
23.596717	0.1	9.423946
23.598383	0.1	9.811120
23.600050	0.1	10.213093
23.601717	0.1	10.628081
23.603383	0.1	11.057691
23.605050	0.1	11.505606
23.606717	0.1	11.974289
23.608383	0.1	12.464281
23.610050	0.1	12.976420
23.611717	0.1	13.512285
23.613383	0.1	14.072466
23.615050	0.1	14.656154
23.616717	0.1	15.262510
23.618383	0.1	15.891762
23.620050	0.1	16.545001
23.621717	0.1	17.223535
23.623383	0.1	17.928383
23.625050	0.1	18.660007
23.626717	0.1	19.418993
23.628383	0.1	20.206585
23.630050	0.1	21.023820
23.631717	0.1	21.870560
23.633383	0.1	22.746096
23.635050	0.1	23.650499
23.636717	0.1	24.584583
23.638383	0.1	25.548837
23.640050	0.1	26.543727
23.641717	0.1	27.570962
23.643383	0.1	28.633573
23.645050	0.1	29.734354
23.646717	0.1	30.874130
23.648383	0.1	32.051425
23.650050	0.1	33.264137
23.651717	0.1	34.511923
23.653383	0.1	35.796813
23.655050	0.1	37.121642
23.656717	0.1	38.489220
23.658383	0.1	39.903200
23.660050	0.1	41.367519
23.661717	0.1	42.884387
23.663383	0.1	44.454094
23.665050	0.1	46.076728
23.666717	0.1	47.753737
23.668383	0.1	49.488423
23.670050	0.1	51.285592
23.671717	0.1	53.150607
23.673383	0.1	55.088149
23.675050	0.1	57.101860
23.676717	0.1	59.194802
23.678383	0.1	61.370321
23.680050	0.1	63.632540
23.681717	0.1	65.985145
23.683383	0.1	68.430030
23.685050	0.1	70.968308
23.686717	0.1	73.602279
23.688383	0.1	76.335557
23.690050	0.1	79.171071
23.691717	0.1	82.109743
23.693383	0.1	85.151368
23.695050	0.1	88.295308
23.696717	0.1	91.540055
23.698383	0.1	94.882683
23.700050	0.1	98.318663
23.701717	0.1	101.842308
23.703383	0.1	105.447574
23.705050	0.1	109.127984
23.706717	0.1	112.875290
23.708383	0.1	116.678369
23.710050	0.1	120.524503
23.711717	0.1	124.401539
23.713383	0.1	128.297377
23.715050	0.1	132.197128
23.716717	0.1	136.081870
23.718383	0.1	139.931282
23.720050	0.1	143.726780
23.721717	0.1	147.450804
23.723383	0.1	151.084089
23.725050	0.1	154.604945
23.726717	0.1	157.990959
23.728383	0.1	161.221572
23.730050	0.1	164.279342
23.731717	0.1	167.148048
23.733383	0.1	169.809805
23.735050	0.1	172.245251
23.736717	0.1	174.435978
23.738383	0.1	176.365916
23.740050	0.1	178.021472
23.741717	0.1	179.391070
23.743383	0.1	180.464667
23.745050	0.1	181.234633
23.746717	0.1	181.696965
23.748383	0.1	181.849855
23.750050	0.1	181.690850
23.751717	0.1	181.217385
23.753383	0.1	180.431009
23.755050	0.1	179.338413
23.756717	0.1	177.947814
23.758383	0.1	176.267293
23.760050	0.1	174.306557
23.761717	0.1	172.077241
23.763383	0.1	169.592519
23.765050	0.1	166.866854
23.766717	0.1	163.914981
23.768383	0.1	160.751906
23.770050	0.1	157.394009
23.771717	0.1	153.858876
23.773383	0.1	150.164147
23.775050	0.1	146.327540
23.776717	0.1	142.367459
23.778383	0.1	138.302543
23.780050	0.1	134.150731
23.781717	0.1	129.928631
23.783383	0.1	125.652626
23.785050	0.1	121.341110
23.786717	0.1	117.013492
23.788383	0.1	112.686390
23.790050	0.1	108.372532
23.791717	0.1	104.082627
23.793383	0.1	99.828104
23.795050	0.1	95.622651
23.796717	0.1	91.480021
23.798383	0.1	87.410770
23.800050	0.1	83.422209
23.801717	0.1	79.520941
23.803383	0.1	75.714579
23.805050	0.1	72.010909
23.806717	0.1	68.416344
23.808383	0.1	64.935559
23.810050	0.1	61.571882
23.811717	0.1	58.327713
23.813383	0.1	55.204448
23.815050	0.1	52.202730
23.816717	0.1	49.323509
23.818383	0.1	46.567931
23.820050	0.1	43.936046
23.821717	0.1	41.426420
23.823383	0.1	39.036628
23.825050	0.1	36.764033
23.826717	0.1	34.606839
23.828383	0.1	32.564565
23.830050	0.1	30.636126
23.831717	0.1	28.817398
23.833383	0.1	27.102106
23.835050	0.1	25.484893
23.836717	0.1	23.962013
23.838383	0.1	22.529638
23.840050	0.1	21.183500
23.841717	0.1	19.920403
23.843383	0.1	18.738373
23.845050	0.1	17.634979
23.846717	0.1	16.606115
23.848383	0.1	15.646387
23.850050	0.1	14.751116
23.851717	0.1	13.918160
23.853383	0.1	13.146210
23.855050	0.1	12.431764
23.856717	0.1	11.769906
23.858383	0.1	11.157333
23.860050	0.1	10.592458
23.861717	0.1	10.072808
23.863383	0.1	9.593675
23.865050	0.1	9.149429
23.866717	0.1	8.735266
23.868383	0.1	8.348078
23.870050	0.1	7.987204
23.871717	0.1	7.654629
23.873383	0.1	7.352871
23.875050	0.1	7.081688
23.876717	0.1	6.836699
23.878383	0.1	6.611170
23.880050	0.1	6.399588
23.881717	0.1	6.199945
23.883383	0.1	6.013368
23.885050	0.1	5.841865
23.886717	0.1	5.686139
23.888383	0.1	5.545081
23.890050	0.1	5.417126
23.891717	0.1	5.301419
23.893383	0.1	5.197017
23.895050	0.1	5.101762
23.896717	0.1	5.013007
23.898383	0.1	4.929006
23.900050	0.1	4.849443
23.901717	0.1	4.774639
23.903383	0.1	4.704250
23.905050	0.1	4.637511
23.906717	0.1	4.574400
23.908383	0.1	4.515541
23.910050	0.1	4.461529
23.911717	0.1	4.412541
23.913383	0.1	4.367898
23.915050	0.1	4.326240
23.916717	0.1	4.286603
23.918383	0.1	4.248591
23.920050	0.1	4.211660
23.921717	0.1	4.175571
23.923383	0.1	4.140753
23.925050	0.1	4.107216
23.926717	0.1	4.074192
23.928383	0.1	4.041446
23.930050	0.1	4.009856
23.931717	0.1	3.980286
23.933383	0.1	3.952323
23.935050	0.1	3.924454
23.936717	0.1	3.894847
23.938383	0.1	3.862139
23.940050	0.1	3.826646
23.941717	0.1	3.790893
23.943383	0.1	3.757691
23.945050	0.1	3.727586
23.946717	0.1	3.698920
23.948383	0.1	3.670142
23.950050	0.1	3.641071
23.951717	0.1	3.611846
23.953383	0.1	3.582183
23.955050	0.1	3.551850
23.956717	0.1	3.521019
23.958383	0.1	3.489987
23.960050	0.1	3.458918
23.961717	0.1	3.428217
23.963383	0.1	3.399048
23.965050	0.1	3.372892
23.966717	0.1	3.350158
23.968383	0.1	3.329846
23.970050	0.1	3.310195
23.971717	0.1	3.289306
23.973383	0.1	3.265366
23.975050	0.1	3.237734
23.976717	0.1	3.208332
23.978383	0.1	3.180415
23.980050	0.1	3.155428
23.981717	0.1	3.132531
23.983383	0.1	3.110566
23.985050	0.1	3.089500
23.986717	0.1	3.070543
23.988383	0.1	3.054510
23.990050	0.1	3.040400
23.991717	0.1	3.026421
23.993383	0.1	3.011660
23.995050	0.1	2.995911
23.996717	0.1	2.979035
23.998383	0.1	2.961149
24.000050	0.1	2.943217
24.001717	0.1	2.926644
24.003383	0.1	2.912194
24.005050	0.1	2.899459
24.006717	0.1	2.887156
24.008383	0.1	2.873954
24.010050	0.1	2.859384
24.011717	0.1	2.844282
24.013383	0.1	2.830727
24.015050	0.1	2.820930
24.016717	0.1	2.815635
24.018383	0.1	2.813353
24.020050	0.1	2.811253
24.021717	0.1	2.807006
24.023383	0.1	2.799951
24.025050	0.1	2.790778
24.026717	0.1	2.780524
24.028383	0.1	2.769693
24.030050	0.1	2.758522
24.031717	0.1	2.747895
24.033383	0.1	2.738824
24.035050	0.1	2.731574
24.036717	0.1	2.725958
24.038383	0.1	2.721320
24.040050	0.1	2.716449
24.041717	0.1	2.710898
24.043383	0.1	2.705446
24.045050	0.1	2.700449
24.046717	0.1	2.695201
24.048383	0.1	2.689166
24.050050	0.1	2.683019
24.051717	0.1	2.678297
24.053383	0.1	2.675792
24.055050	0.1	2.674460
24.056717	0.1	2.672672
24.058383	0.1	2.670088
24.060050	0.1	2.667326
24.061717	0.1	2.664975
24.063383	0.1	2.663820
24.065050	0.1	2.664519
24.066717	0.1	2.666418
24.068383	0.1	2.667797
24.070050	0.1	2.667429
24.071717	0.1	2.665757
24.073383	0.1	2.664314
24.075050	0.1	2.664211
24.076717	0.1	2.665338
24.078383	0.1	2.666321
24.080050	0.1	2.665618
24.081717	0.1	2.663694
24.083383	0.1	2.663042
24.085050	0.1	2.665087
24.086717	0.1	2.668379
24.088383	0.1	2.670735
24.090050	0.1	2.671955
24.091717	0.1	2.673161
24.093383	0.1	2.674623
24.095050	0.1	2.675680
24.096717	0.1	2.676020
24.098383	0.1	2.675964
24.100050	0.1	2.676426
24.101717	0.1	2.678451
24.103383	0.1	2.682107
24.105050	0.1	2.686335
24.106717	0.1	2.690558
24.108383	0.1	2.695573
24.110050	0.1	2.702051
24.111717	0.1	2.709222
24.113383	0.1	2.715834
24.115050	0.1	2.721455
24.116717	0.1	2.726442
24.118383	0.1	2.731080
24.120050	0.1	2.734642
24.121717	0.1	2.736216
24.123383	0.1	2.736151
24.125050	0.1	2.735807
24.126717	0.1	2.736473
24.128383	0.1	2.738354
24.130050	0.1	2.739970
24.131717	0.1	2.739746
24.133383	0.1	2.738340
24.135050	0.1	2.737939
24.136717	0.1	2.739802
24.138383	0.1	2.743574
24.140050	0.1	2.747877
24.141717	0.1	2.751369
24.143383	0.1	2.753884
24.145050	0.1	2.756147
24.146717	0.1	2.758508
24.148383	0.1	2.760626
24.150050	0.1	2.762047
24.151717	0.1	2.762820
24.153383	0.1	2.763583
24.155050	0.1	2.764883
24.156717	0.1	2.766778
24.158383	0.1	2.769078
24.160050	0.1	2.771500
24.161717	0.1	2.773870
24.163383	0.1	2.776585
24.165050	0.1	2.780207
24.166717	0.1	2.784389
24.168383	0.1	2.788063
24.170050	0.1	2.790759
24.171717	0.1	2.792710
24.173383	0.1	2.793903
24.175050	0.1	2.793903
24.176717	0.1	2.792976
24.178383	0.1	2.792994
24.180050	0.1	2.796166
24.181717	0.1	2.803081
24.183383	0.1	2.812529
24.185050	0.1	2.822275
24.186717	0.1	2.830308
24.188383	0.1	2.836511
24.190050	0.1	2.842858
24.191717	0.1	2.851118
24.193383	0.1	2.860753
24.195050	0.1	2.869982
24.196717	0.1	2.878150
24.198383	0.1	2.885996
24.200050	0.1	2.894849
24.201717	0.1	2.905969
24.203383	0.1	2.919477
24.205050	0.1	2.934271
24.206717	0.1	2.949755
24.208383	0.1	2.966439
24.210050	0.1	2.984665
24.211717	0.1	3.003627
24.213383	0.1	3.022272
24.215050	0.1	3.040531
24.216717	0.1	3.059087
24.218383	0.1	3.077742
24.220050	0.1	3.095162
24.221717	0.1	3.110818
24.223383	0.1	3.125831
24.225050	0.1	3.141793
24.226717	0.1	3.159898
24.228383	0.1	3.180234
24.230050	0.1	3.201258
24.231717	0.1	3.220611
24.233383	0.1	3.236416
24.235050	0.1	3.248570
24.236717	0.1	3.258823
24.238383	0.1	3.268807
24.240050	0.1	3.278563
24.241717	0.1	3.287103
24.243383	0.1	3.293999
24.245050	0.1	3.300835
24.246717	0.1	3.310177
24.248383	0.1	3.322600
24.250050	0.1	3.335760
24.251717	0.1	3.346661
24.253383	0.1	3.354033
24.255050	0.1	3.357935
24.256717	0.1	3.358363
24.258383	0.1	3.355052
24.260050	0.1	3.348091
24.261717	0.1	3.338489
24.263383	0.1	3.327657
24.265050	0.1	3.316514
24.266717	0.1	3.305310
24.268383	0.1	3.293660
24.270050	0.1	3.280919
24.271717	0.1	3.266735
24.273383	0.1	3.250581
24.275050	0.1	3.231363
24.276717	0.1	3.208388
24.278383	0.1	3.182725
24.280050	0.1	3.156429
24.281717	0.1	3.130338
24.283383	0.1	3.104024
24.285050	0.1	3.077160
24.286717	0.1	3.049602
24.288383	0.1	3.021043
24.290050	0.1	2.991371
24.291717	0.1	2.961098
24.293383	0.1	2.931277
24.295050	0.1	2.902807
24.296717	0.1	2.875784
24.298383	0.1	2.849605
24.300050	0.1	2.823407
24.301717	0.1	2.796585
24.303383	0.1	2.769320
24.305050	0.1	2.742507
24.306717	0.1	2.716691
24.308383	0.1	2.691089
24.310050	0.1	2.664300
24.311717	0.1	2.636411
24.313383	0.1	2.609566
24.315050	0.1	2.585407
24.316717	0.1	2.562976
24.318383	0.1	2.539987
24.320050	0.1	2.515032
24.321717	0.1	2.488550
24.323383	0.1	2.462976
24.325050	0.1	2.440866
24.326717	0.1	2.422086
24.328383	0.1	2.404489
24.330050	0.1	2.386826
24.331717	0.1	2.369890
24.333383	0.1	2.355743
24.335050	0.1	2.345750
24.336717	0.1	2.338728
24.338383	0.1	2.332013
24.340050	0.1	2.324190
24.341717	0.1	2.315473
24.343383	0.1	2.306337
24.345050	0.1	2.296977
24.346717	0.1	2.287617
24.348383	0.1	2.278876
24.350050	0.1	2.271673
24.351717	0.1	2.266453
24.353383	0.1	2.262639
24.355050	0.1	2.259281
24.356717	0.1	2.255482
24.358383	0.1	2.250490
24.360050	0.1	2.244459
24.361717	0.1	2.238448
24.363383	0.1	2.233260
24.365050	0.1	2.229377
24.366717	0.1	2.227467
24.368383	0.1	2.227975
24.370050	0.1	2.230555
24.371717	0.1	2.234094
24.373383	0.1	2.237195
24.375050	0.1	2.238872
24.376717	0.1	2.238704
24.378383	0.1	2.236520
24.380050	0.1	2.232525
24.381717	0.1	2.227719
24.383383	0.1	2.223793
24.385050	0.1	2.222084
24.386717	0.1	2.222518
24.388383	0.1	2.223970
24.390050	0.1	2.225470
24.391717	0.1	2.226392
24.393383	0.1	2.226424
24.395050	0.1	2.226247
24.396717	0.1	2.227449
24.398383	0.1	2.230816
24.400050	0.1	2.235123
24.401717	0.1	2.238196
24.403383	0.1	2.238820
24.405050	0.1	2.237195
24.406717	0.1	2.234629
24.408383	0.1	2.233544
24.410050	0.1	2.236119
24.411717	0.1	2.242066
24.413383	0.1	2.249205
24.415050	0.1	2.255538
24.416717	0.1	2.259603
24.418383	0.1	2.260385
24.420050	0.1	2.258201
24.421717	0.1	2.255114
24.423383	0.1	2.253405
24.425050	0.1	2.253815
24.426717	0.1	2.255505
24.428383	0.1	2.257163
24.430050	0.1	2.258094
24.431717	0.1	2.258699
24.433383	0.1	2.260092
24.435050	0.1	2.263072
24.436717	0.1	2.267417
24.438383	0.1	2.272506
24.440050	0.1	2.277913
24.441717	0.1	2.283310
24.443383	0.1	2.288553
24.445050	0.1	2.293396
24.446717	0.1	2.296912
24.448383	0.1	2.298285
24.450050	0.1	2.298225
24.451717	0.1	2.298765
24.453383	0.1	2.301242
24.455050	0.1	2.304879
24.456717	0.1	2.307794
24.458383	0.1	2.309047
24.460050	0.1	2.309568
24.461717	0.1	2.311175
24.463383	0.1	2.314588
24.465050	0.1	2.318677
24.466717	0.1	2.321550
24.468383	0.1	2.322257
24.470050	0.1	2.321890
24.471717	0.1	2.322909
24.473383	0.1	2.327035
24.475050	0.1	2.333960
24.476717	0.1	2.341955
24.478383	0.1	2.349261
24.480050	0.1	2.354882
24.481717	0.1	2.358127
24.483383	0.1	2.358588
24.485050	0.1	2.357457
24.486717	0.1	2.357564
24.488383	0.1	2.361080
24.490050	0.1	2.367692
24.491717	0.1	2.374984
24.493383	0.1	2.380456
24.495050	0.1	2.383478
24.496717	0.1	2.385331
24.498383	0.1	2.387911
24.500050	0.1	2.392321
24.501717	0.1	2.397923
24.503383	0.1	2.403134
24.505050	0.1	2.406924
24.506717	0.1	2.408950
24.508383	0.1	2.409522
24.510050	0.1	2.409928
24.511717	0.1	2.411804
24.513383	0.1	2.415865
24.515050	0.1	2.420894
24.516717	0.1	2.424144
24.518383	0.1	2.423651
24.520050	0.1	2.419744
24.521717	0.1	2.414230
24.523383	0.1	2.408940
24.525050	0.1	2.404843
24.526717	0.1	2.401369
24.528383	0.1	2.397257
24.530050	0.1	2.392503
24.531717	0.1	2.388773
24.533383	0.1	2.387674
24.535050	0.1	2.389448
24.536717	0.1	2.392973
24.538383	0.1	2.396503
24.540050	0.1	2.398831
24.541717	0.1	2.399762
24.543383	0.1	2.399231
24.545050	0.1	2.396861
24.546717	0.1	2.393173
24.548383	0.1	2.389876
24.550050	0.1	2.388004
24.551717	0.1	2.387068
24.553383	0.1	2.386081
24.555050	0.1	2.384526
24.556717	0.1	2.382309
24.558383	0.1	2.379487
24.560050	0.1	2.376344
24.561717	0.1	2.373541
24.563383	0.1	2.371715
24.565050	0.1	2.370304
24.566717	0.1	2.367618
24.568383	0.1	2.363217
24.570050	0.1	2.358886
24.571717	0.1	2.356144
24.573383	0.1	2.354421
24.575050	0.1	2.352600
24.576717	0.1	2.351119
24.578383	0.1	2.350798
24.580050	0.1	2.350430
24.581717	0.1	2.347757
24.583383	0.1	2.342323
24.585050	0.1	2.336199
24.586717	0.1	2.332195
24.588383	0.1	2.331710
24.590050	0.1	2.334025
24.591717	0.1	2.337699
24.593383	0.1	2.342090
24.595050	0.1	2.347003
24.596717	0.1	2.351333
24.598383	0.1	2.352879
24.600050	0.1	2.350211
24.601717	0.1	2.344670
24.603383	0.1	2.339315
24.605050	0.1	2.336064
24.606717	0.1	2.335138
24.608383	0.1	2.336185
24.610050	0.1	2.338309
24.611717	0.1	2.340260
24.613383	0.1	2.341601
24.615050	0.1	2.342979
24.616717	0.1	2.345131
24.618383	0.1	2.347827
24.620050	0.1	2.349936
24.621717	0.1	2.350486
24.623383	0.1	2.349396
24.625050	0.1	2.347035
24.626717	0.1	2.343426
24.628383	0.1	2.338137
24.630050	0.1	2.330923
24.631717	0.1	2.323030
24.633383	0.1	2.317708
24.635050	0.1	2.318253
24.636717	0.1	2.324856
24.638383	0.1	2.334123
24.640050	0.1	2.342281
24.641717	0.1	2.347678
24.643383	0.1	2.350039
24.645050	0.1	2.349201
24.646717	0.1	2.345103
24.648383	0.1	2.338686
24.650050	0.1	2.331878
24.651717	0.1	2.326067
24.653383	0.1	2.321675
24.655050	0.1	2.319347
24.656717	0.1	2.320302
24.658383	0.1	2.324758
24.660050	0.1	2.330490
24.661717	0.1	2.334313
24.663383	0.1	2.334854
24.665050	0.1	2.333103
24.666717	0.1	2.330951
24.668383	0.1	2.330001
24.670050	0.1	2.331440
24.671717	0.1	2.335743
24.673383	0.1	2.342039
24.675050	0.1	2.348390
24.676717	0.1	2.352982
24.678383	0.1	2.354905
24.680050	0.1	2.354658
24.681717	0.1	2.354099
24.683383	0.1	2.355147
24.685050	0.1	2.358491
24.686717	0.1	2.363622
24.688383	0.1	2.369159
24.690050	0.1	2.372903
24.691717	0.1	2.373350
24.693383	0.1	2.371590
24.695050	0.1	2.370365
24.696717	0.1	2.371315
24.698383	0.1	2.374076
24.700050	0.1	2.377587
24.701717	0.1	2.381317
24.703383	0.1	2.384656
24.705050	0.1	2.386128
24.706717	0.1	2.384554
24.708383	0.1	2.381294
24.710050	0.1	2.379878
24.711717	0.1	2.382109
24.713383	0.1	2.386132
24.715050	0.1	2.388875
24.716717	0.1	2.388456
24.718383	0.1	2.384819
24.720050	0.1	2.379944
24.721717	0.1	2.376833
24.723383	0.1	2.377019
24.725050	0.1	2.379580
24.726717	0.1	2.382710
24.728383	0.1	2.385019
24.730050	0.1	2.385261
24.731717	0.1	2.382165
24.733383	0.1	2.375115
24.735050	0.1	2.364689
24.736717	0.1	2.352679
24.738383	0.1	2.342290
24.740050	0.1	2.337340
24.741717	0.1	2.338993
24.743383	0.1	2.343855
24.745050	0.1	2.347035
24.746717	0.1	2.346430
24.748383	0.1	2.342877
24.750050	0.1	2.337587
24.751717	0.1	2.331138
24.753383	0.1	2.324157
24.755050	0.1	2.317284
24.756717	0.1	2.310798
24.758383	0.1	2.304893
24.760050	0.1	2.299864
24.761717	0.1	2.296166
24.763383	0.1	2.294327
24.765050	0.1	2.293740
24.766717	0.1	2.292353
24.768383	0.1	2.288478
24.770050	0.1	2.282131
24.771717	0.1	2.274793
24.773383	0.1	2.268422
24.775050	0.1	2.263831
24.776717	0.1	2.260180
24.778383	0.1	2.256734
24.780050	0.1	2.253442
24.781717	0.1	2.250122
24.783383	0.1	2.246923
24.785050	0.1	2.244990
24.786717	0.1	2.245074
24.788383	0.1	2.245884
24.790050	0.1	2.245302
24.791717	0.1	2.242643
24.793383	0.1	2.238736
24.795050	0.1	2.234504
24.796717	0.1	2.230513
24.798383	0.1	2.227016
24.800050	0.1	2.223877
24.801717	0.1	2.221074
24.803383	0.1	2.218713
24.805050	0.1	2.216361
24.806717	0.1	2.213875
24.808383	0.1	2.212366
24.810050	0.1	2.212510
24.811717	0.1	2.212930
24.813383	0.1	2.211877
24.815050	0.1	2.209428
24.816717	0.1	2.207058
24.818383	0.1	2.205600
24.820050	0.1	2.204678
24.821717	0.1	2.204245
24.823383	0.1	2.204939
24.825050	0.1	2.206475
24.826717	0.1	2.207747
24.828383	0.1	2.208450
24.830050	0.1	2.209302
24.831717	0.1	2.211216
24.833383	0.1	2.214629
24.835050	0.1	2.219020
24.836717	0.1	2.223216
24.838383	0.1	2.226187
24.840050	0.1	2.227630
24.841717	0.1	2.228455
24.843383	0.1	2.230708
24.845050	0.1	2.235943
24.846717	0.1	2.243933
24.848383	0.1	2.252883
24.850050	0.1	2.260655
24.851717	0.1	2.266653
24.853383	0.1	2.272450
24.855050	0.1	2.279570
24.856717	0.1	2.287081
24.858383	0.1	2.293210
24.860050	0.1	2.298281
24.861717	0.1	2.304092
24.863383	0.1	2.311356
24.865050	0.1	2.319422
24.866717	0.1	2.327552
24.868383	0.1	2.334923
24.870050	0.1	2.340423
24.871717	0.1	2.344162
24.873383	0.1	2.348246
24.875050	0.1	2.355166
24.876717	0.1	2.365992
24.878383	0.1	2.380046
24.880050	0.1	2.396028
24.881717	0.1	2.413359
24.883383	0.1	2.432121
24.885050	0.1	2.452475
24.886717	0.1	2.474012
24.888383	0.1	2.495870
24.890050	0.1	2.517751
24.891717	0.1	2.540071
24.893383	0.1	2.563023
24.895050	0.1	2.586511
24.896717	0.1	2.610539
24.898383	0.1	2.635284
24.900050	0.1	2.661180
24.901717	0.1	2.688784
24.903383	0.1	2.718116
24.905050	0.1	2.748612
24.906717	0.1	2.779923
24.908383	0.1	2.811812
24.910050	0.1	2.843551
24.911717	0.1	2.874993
24.913383	0.1	2.907934
24.915050	0.1	2.944916
24.916717	0.1	2.986952
24.918383	0.1	3.032493
24.920050	0.1	3.078613
24.921717	0.1	3.123311
24.923383	0.1	3.166413
24.925050	0.1	3.208481
24.926717	0.1	3.249985
24.928383	0.1	3.291992
24.930050	0.1	3.336025
24.931717	0.1	3.382247
24.933383	0.1	3.429172
24.935050	0.1	3.475347
24.936717	0.1	3.520167
24.938383	0.1	3.563478
24.940050	0.1	3.605573
24.941717	0.1	3.647106
24.943383	0.1	3.688158
24.945050	0.1	3.727735
24.946717	0.1	3.764452
24.948383	0.1	3.796993
24.950050	0.1	3.824388
24.951717	0.1	3.847000
24.953383	0.1	3.866712
24.955050	0.1	3.885468
24.956717	0.1	3.904081
24.958383	0.1	3.922158
24.960050	0.1	3.938349
24.961717	0.1	3.950940
24.963383	0.1	3.958722
24.965050	0.1	3.961502
24.966717	0.1	3.960091
24.968383	0.1	3.956044
24.970050	0.1	3.950712
24.971717	0.1	3.943839
24.973383	0.1	3.933623
24.975050	0.1	3.918358
24.976717	0.1	3.897925
24.978383	0.1	3.873697
24.980050	0.1	3.847000
24.981717	0.1	3.818381
24.983383	0.1	3.788150
24.985050	0.1	3.756541
24.986717	0.1	3.723218
24.988383	0.1	3.687306
24.990050	0.1	3.648275
24.991717	0.1	3.606603
24.993383	0.1	3.563664
24.995050	0.1	3.521168
24.996717	0.1	3.479943
24.998383	0.1	3.439160
25.000050	0.1	3.397679
25.001717	0.1	3.355248
25.003383	0.1	3.312030
25.005050	0.1	3.268276
25.006717	0.1	3.224248
25.008383	0.1	3.180015
25.010050	0.1	3.135400
25.011717	0.1	3.090575
25.013383	0.1	3.046789
25.015050	0.1	3.005755
25.016717	0.1	2.967888
25.018383	0.1	2.932157
25.020050	0.1	2.898020
25.021717	0.1	2.866136
25.023383	0.1	2.836771
25.025050	0.1	2.808729
25.026717	0.1	2.779975
25.028383	0.1	2.749101
25.030050	0.1	2.716891
25.031717	0.1	2.685837
25.033383	0.1	2.657315
25.035050	0.1	2.630590
25.036717	0.1	2.604434
25.038383	0.1	2.578092
25.040050	0.1	2.551493
25.041717	0.1	2.525556
25.043383	0.1	2.501588
25.045050	0.1	2.480252
25.046717	0.1	2.461285
25.048383	0.1	2.444047
25.050050	0.1	2.428032
25.051717	0.1	2.412931
25.053383	0.1	2.398542
25.055050	0.1	2.384945
25.056717	0.1	2.372763
25.058383	0.1	2.362826
25.060050	0.1	2.355198
25.061717	0.1	2.348782
25.063383	0.1	2.341941
25.065050	0.1	2.333992
25.066717	0.1	2.325755
25.068383	0.1	2.318113
25.070050	0.1	2.310816
25.071717	0.1	2.303002
25.073383	0.1	2.294574
25.075050	0.1	2.287175
25.076717	0.1	2.282504
25.078383	0.1	2.279580
25.080050	0.1	2.275496
25.081717	0.1	2.268623
25.083383	0.1	2.259770
25.085050	0.1	2.250844
25.086717	0.1	2.243239
25.088383	0.1	2.237395
25.090050	0.1	2.233451
25.091717	0.1	2.231342
25.093383	0.1	2.230094
25.095050	0.1	2.228408
25.096717	0.1	2.226033
25.098383	0.1	2.223821
25.100050	0.1	2.222657
25.101717	0.1	2.222438
25.103383	0.1	2.221931
25.105050	0.1	2.219984
25.106717	0.1	2.216827
25.108383	0.1	2.213540
25.110050	0.1	2.210364
25.111717	0.1	2.206927
25.113383	0.1	2.203933
25.115050	0.1	2.202475
25.116717	0.1	2.202089
25.118383	0.1	2.201172
25.120050	0.1	2.198904
25.121717	0.1	2.196031
25.123383	0.1	2.193819
25.125050	0.1	2.192906
25.126717	0.1	2.193297
25.128383	0.1	2.194718
25.130050	0.1	2.196226
25.131717	0.1	2.196324
25.133383	0.1	2.194624
25.135050	0.1	2.192426
25.136717	0.1	2.190918
25.138383	0.1	2.190345
25.140050	0.1	2.190936
25.141717	0.1	2.192524
25.143383	0.1	2.193581
25.145050	0.1	2.192510
25.146717	0.1	2.189581
25.148383	0.1	2.186508
25.150050	0.1	2.184096
25.151717	0.1	2.181451
25.153383	0.1	2.178345
25.155050	0.1	2.176287
25.156717	0.1	2.176408
25.158383	0.1	2.178093
25.160050	0.1	2.179756
25.161717	0.1	2.179984
25.163383	0.1	2.178457
25.165050	0.1	2.176091
25.166717	0.1	2.174033
25.168383	0.1	2.172729
25.170050	0.1	2.172026
25.171717	0.1	2.171616
25.173383	0.1	2.171341
25.175050	0.1	2.171677
25.176717	0.1	2.173116
25.178383	0.1	2.174997
25.180050	0.1	2.175886
25.181717	0.1	2.175001
25.183383	0.1	2.172575
25.185050	0.1	2.169465
25.186717	0.1	2.166969
25.188383	0.1	2.166410
25.190050	0.1	2.168012
25.191717	0.1	2.170480
25.193383	0.1	2.171993
25.195050	0.1	2.171490
25.196717	0.1	2.169451
25.198383	0.1	2.167798
25.200050	0.1	2.167909
25.201717	0.1	2.168752
25.203383	0.1	2.167905
25.205050	0.1	2.164557
25.206717	0.1	2.160296
25.208383	0.1	2.157376
25.210050	0.1	2.156985
25.211717	0.1	2.158652
25.213383	0.1	2.161101
25.215050	0.1	2.163593
25.216717	0.1	2.165986
25.218383	0.1	2.168049
25.220050	0.1	2.169795
25.221717	0.1	2.172249
25.223383	0.1	2.176338
25.225050	0.1	2.181199
25.226717	0.1	2.184482
25.228383	0.1	2.184310
25.230050	0.1	2.180692
25.231717	0.1	2.175295
25.233383	0.1	2.170582
25.235050	0.1	2.168496
25.236717	0.1	2.168803
25.238383	0.1	2.169604
25.240050	0.1	2.169646
25.241717	0.1	2.169400
25.243383	0.1	2.170145
25.245050	0.1	2.173022
25.246717	0.1	2.178736
25.248383	0.1	2.186629
25.250050	0.1	2.194680
25.251717	0.1	2.201293
25.253383	0.1	2.206098
25.255050	0.1	2.209046
25.256717	0.1	2.210280
25.258383	0.1	2.211099
25.260050	0.1	2.213344
25.261717	0.1	2.217549
25.263383	0.1	2.222974
25.265050	0.1	2.229358
25.266717	0.1	2.237135
25.268383	0.1	2.246415
25.270050	0.1	2.256595
25.271717	0.1	2.266639
25.273383	0.1	2.276022
25.275050	0.1	2.284958
25.276717	0.1	2.293130
25.278383	0.1	2.299012
25.280050	0.1	2.301428
25.281717	0.1	2.301298
25.283383	0.1	2.301312
25.285050	0.1	2.304441
25.286717	0.1	2.312479
25.288383	0.1	2.325363
25.290050	0.1	2.341601
25.291717	0.1	2.359082
25.293383	0.1	2.375925
25.295050	0.1	2.390770
25.296717	0.1	2.402966
25.298383	0.1	2.413364
25.300050	0.1	2.423525
25.301717	0.1	2.433578
25.303383	0.1	2.442310
25.305050	0.1	2.448894
25.306717	0.1	2.454049
25.308383	0.1	2.460056
25.310050	0.1	2.469178
25.311717	0.1	2.481104
25.313383	0.1	2.492955
25.315050	0.1	2.502291
25.316717	0.1	2.509002
25.318383	0.1	2.514017
25.320050	0.1	2.517803
25.321717	0.1	2.520867
25.323383	0.1	2.524792
25.325050	0.1	2.531344
25.326717	0.1	2.540196
25.328383	0.1	2.549025
25.330050	0.1	2.556364
25.331717	0.1	2.562655
25.333383	0.1	2.568485
25.335050	0.1	2.573566
25.336717	0.1	2.577160
25.338383	0.1	2.578911
25.340050	0.1	2.579852
25.341717	0.1	2.581761
25.343383	0.1	2.585184
25.345050	0.1	2.588844
25.346717	0.1	2.590818
25.348383	0.1	2.590595
25.350050	0.1	2.589566
25.351717	0.1	2.588844
25.353383	0.1	2.588299
25.355050	0.1	2.588090
25.356717	0.1	2.588718
25.358383	0.1	2.589915
25.360050	0.1	2.591298
25.361717	0.1	2.593133
25.363383	0.1	2.595512
25.365050	0.1	2.598357
25.366717	0.1	2.601855
25.368383	0.1	2.605831
25.370050	0.1	2.609780
25.371717	0.1	2.613920
25.373383	0.1	2.619405
25.375050	0.1	2.627289
25.376717	0.1	2.637287
25.378383	0.1	2.647848
25.380050	0.1	2.657659
25.381717	0.1	2.666395
25.383383	0.1	2.674074
25.385050	0.1	2.680467
25.386717	0.1	2.684868
25.388383	0.1	2.686479
25.390050	0.1	2.685883
25.391717	0.1	2.685231
25.393383	0.1	2.685813
25.395050	0.1	2.686447
25.396717	0.1	2.685101
25.398383	0.1	2.681431
25.400050	0.1	2.677464
25.401717	0.1	2.675564
25.403383	0.1	2.675867
25.405050	0.1	2.676500
25.406717	0.1	2.676002
25.408383	0.1	2.674414
25.410050	0.1	2.671927
25.411717	0.1	2.667978
25.413383	0.1	2.662633
25.415050	0.1	2.657077
25.416717	0.1	2.652057
25.418383	0.1	2.647233
25.420050	0.1	2.641650
25.421717	0.1	2.633841
25.423383	0.1	2.623252
25.425050	0.1	2.611768
25.426717	0.1	2.601650
25.428383	0.1	2.592807
25.430050	0.1	2.583931
25.431717	0.1	2.574692
25.433383	0.1	2.565440
25.435050	0.1	2.556215
25.436717	0.1	2.546911
25.438383	0.1	2.537454
25.440050	0.1	2.527600
25.441717	0.1	2.517393
25.443383	0.1	2.507339
25.445050	0.1	2.497714
25.446717	0.1	2.488038
25.448383	0.1	2.477365
25.450050	0.1	2.465229
25.451717	0.1	2.452401
25.453383	0.1	2.440554
25.455050	0.1	2.430873
25.456717	0.1	2.422784
25.458383	0.1	2.414789
25.460050	0.1	2.406184
25.461717	0.1	2.397224
25.463383	0.1	2.388372
25.465050	0.1	2.380116
25.466717	0.1	2.372749
25.468383	0.1	2.365829
25.470050	0.1	2.358234
25.471717	0.1	2.349196
25.473383	0.1	2.339105
25.475050	0.1	2.328898
25.476717	0.1	2.318886
25.478383	0.1	2.308809
25.480050	0.1	2.298988
25.481717	0.1	2.290485
25.483383	0.1	2.283780
25.485050	0.1	2.277954
25.486717	0.1	2.271705
25.488383	0.1	2.264581
25.490050	0.1	2.256581
25.491717	0.1	2.247300
25.493383	0.1	2.237023
25.495050	0.1	2.227845
25.496717	0.1	2.222210
25.498383	0.1	2.220636
25.500050	0.1	2.221232
25.501717	0.1	2.221013
25.503383	0.1	2.217768
25.505050	0.1	2.210648
25.506717	0.1	2.199709
25.508383	0.1	2.185935
25.510050	0.1	2.171318
25.511717	0.1	2.158592
25.513383	0.1	2.150312
25.515050	0.1	2.147225
25.516717	0.1	2.147271
25.518383	0.1	2.146885
25.520050	0.1	2.143858
25.521717	0.1	2.138773
25.523383	0.1	2.133464
25.525050	0.1	2.128733
25.526717	0.1	2.123802
25.528383	0.1	2.117762
25.530050	0.1	2.110861
25.531717	0.1	2.104067
25.533383	0.1	2.098149
25.535050	0.1	2.093241
25.536717	0.1	2.088961
25.538383	0.1	2.085180
25.540050	0.1	2.082135
25.541717	0.1	2.079555
25.543383	0.1	2.076961
25.545050	0.1	2.074838
25.546717	0.1	2.074125
25.548383	0.1	2.074884
25.550050	0.1	2.076346
25.551717	0.1	2.077860
25.553383	0.1	2.078912
25.555050	0.1	2.078526
25.556717	0.1	2.075410
25.558383	0.1	2.069068
25.560050	0.1	2.060486
25.561717	0.1	2.051438
25.563383	0.1	2.043708
25.565050	0.1	2.038619
25.566717	0.1	2.036518
25.568383	0.1	2.036812
25.570050	0.1	2.038395
25.571717	0.1	2.040253
25.573383	0.1	2.041953
25.575050	0.1	2.043191
25.576717	0.1	2.042884
25.578383	0.1	2.039876
25.580050	0.1	2.034823
25.581717	0.1	2.030064
25.583383	0.1	2.027275
25.585050	0.1	2.026134
25.586717	0.1	2.024858
25.588383	0.1	2.021855
25.590050	0.1	2.017035
25.591717	0.1	2.011699
25.593383	0.1	2.007852
25.595050	0.1	2.007387
25.596717	0.1	2.010604
25.598383	0.1	2.015405
25.600050	0.1	2.018679
25.601717	0.1	2.018595
25.603383	0.1	2.015643
25.605050	0.1	2.011987
25.606717	0.1	2.009734
25.608383	0.1	2.009468
25.610050	0.1	2.010595
25.611717	0.1	2.012327
25.613383	0.1	2.013100
25.615050	0.1	2.010451
25.616717	0.1	2.003317
25.618383	0.1	1.993938
25.620050	0.1	1.986120
25.621717	0.1	1.982045
25.623383	0.1	1.981393
25.625050	0.1	1.982595
25.626717	0.1	1.983964
25.628383	0.1	1.984127
25.630050	0.1	1.982655
25.631717	0.1	1.980541
25.633383	0.1	1.978888
25.635050	0.1	1.977361
25.636717	0.1	1.975014
25.638383	0.1	1.971992
25.640050	0.1	1.969426
25.641717	0.1	1.968150
25.643383	0.1	1.968085
25.645050	0.1	1.968495
25.646717	0.1	1.968835
25.648383	0.1	1.969016
25.650050	0.1	1.968765
25.651717	0.1	1.967777
25.653383	0.1	1.966543
25.655050	0.1	1.965705
25.656717	0.1	1.965160
25.658383	0.1	1.964467
25.660050	0.1	1.963344
25.661717	0.1	1.961505
25.663383	0.1	1.958050
25.665050	0.1	1.952378
25.666717	0.1	1.946338
25.668383	0.1	1.943428
25.670050	0.1	1.944876
25.671717	0.1	1.948397
25.673383	0.1	1.951433
25.675050	0.1	1.953812
25.676717	0.1	1.956713
25.678383	0.1	1.960564
25.680050	0.1	1.964378
25.681717	0.1	1.966381
25.683383	0.1	1.965091
25.685050	0.1	1.960364
25.686717	0.1	1.954259
25.688383	0.1	1.950315
25.690050	0.1	1.950627
25.691717	0.1	1.954259
25.693383	0.1	1.958548
25.695050	0.1	1.961212
25.696717	0.1	1.961486
25.698383	0.1	1.960271
25.700050	0.1	1.959144
25.701717	0.1	1.958846
25.703383	0.1	1.959074
25.705050	0.1	1.959172
25.706717	0.1	1.958716
25.708383	0.1	1.957775
25.710050	0.1	1.956508
25.711717	0.1	1.954986
25.713383	0.1	1.954022
25.715050	0.1	1.955032
25.716717	0.1	1.958064
25.718383	0.1	1.961184
25.720050	0.1	1.962697
25.721717	0.1	1.963070
25.723383	0.1	1.963880
25.725050	0.1	1.965342
25.726717	0.1	1.966101
25.728383	0.1	1.965198
25.730050	0.1	1.963177
25.731717	0.1	1.961319
25.733383	0.1	1.960457
25.735050	0.1	1.960308
25.736717	0.1	1.960467
25.738383	0.1	1.961696
25.740050	0.1	1.964960
25.741717	0.1	1.969198
25.743383	0.1	1.971843
25.745050	0.1	1.971875
25.746717	0.1	1.971326
25.748383	0.1	1.972681
25.750050	0.1	1.975554
25.751717	0.1	1.977091
25.753383	0.1	1.975503
25.755050	0.1	1.971950
25.756717	0.1	1.968830
25.758383	0.1	1.967372
25.760050	0.1	1.967354
25.761717	0.1	1.967945
25.763383	0.1	1.968257
25.765050	0.1	1.967717
25.766717	0.1	1.966334
25.768383	0.1	1.964713
25.770050	0.1	1.964075
25.771717	0.1	1.965556
25.773383	0.1	1.968993
25.775050	0.1	1.972988
25.776717	0.1	1.976117
25.778383	0.1	1.977528
25.780050	0.1	1.977161
25.781717	0.1	1.975554
25.783383	0.1	1.973077
25.785050	0.1	1.970069
25.786717	0.1	1.967666
25.788383	0.1	1.967018
25.790050	0.1	1.967796
25.791717	0.1	1.968280
25.793383	0.1	1.966800
25.795050	0.1	1.963065
25.796717	0.1	1.958543
25.798383	0.1	1.955098
25.800050	0.1	1.953491
25.801717	0.1	1.953309
25.803383	0.1	1.953552
25.805050	0.1	1.953151
25.806717	0.1	1.951391
25.808383	0.1	1.947987
25.810050	0.1	1.943228
25.811717	0.1	1.938320
25.813383	0.1	1.935293
25.815050	0.1	1.935042
25.816717	0.1	1.935437
25.818383	0.1	1.933412
25.820050	0.1	1.928811
25.821717	0.1	1.924331
25.823383	0.1	1.922422
25.825050	0.1	1.923200
25.826717	0.1	1.924853
25.828383	0.1	1.925654
25.830050	0.1	1.925291
25.831717	0.1	1.923875
25.833383	0.1	1.921076
25.835050	0.1	1.917379
25.836717	0.1	1.914813
25.838383	0.1	1.915391
25.840050	0.1	1.919549
25.841717	0.1	1.926287
25.843383	0.1	1.934003
25.845050	0.1	1.940969
25.846717	0.1	1.945449
25.848383	0.1	1.946320
25.850050	0.1	1.943931
25.851717	0.1	1.939880
25.853383	0.1	1.935717
25.855050	0.1	1.931679
25.856717	0.1	1.927218
25.858383	0.1	1.923065
25.860050	0.1	1.921118
25.861717	0.1	1.922487
25.863383	0.1	1.927307
25.865050	0.1	1.935279
25.866717	0.1	1.944914
25.868383	0.1	1.953407
25.870050	0.1	1.957822
25.871717	0.1	1.956569
25.873383	0.1	1.950515
25.875050	0.1	1.942567
25.876717	0.1	1.935605
25.878383	0.1	1.930748
25.880050	0.1	1.927917
25.881717	0.1	1.927470
25.883383	0.1	1.930143
25.885050	0.1	1.935572
25.886717	0.1	1.941686
25.888383	0.1	1.946040
25.890050	0.1	1.947377
25.891717	0.1	1.946148
25.893383	0.1	1.943973
25.895050	0.1	1.942529
25.896717	0.1	1.943014
25.898383	0.1	1.946101
25.900050	0.1	1.951605
25.901717	0.1	1.958311
25.903383	0.1	1.964397
25.905050	0.1	1.968397
25.906717	0.1	1.969896
25.908383	0.1	1.969673
25.910050	0.1	1.969365
25.911717	0.1	1.970329
25.913383	0.1	1.972774
25.915050	0.1	1.976308
25.916717	0.1	1.980853
25.918383	0.1	1.986446
25.920050	0.1	1.992397
25.921717	0.1	1.997026
25.923383	0.1	1.998912
25.925050	0.1	1.998660
25.926717	0.1	1.998288
25.928383	0.1	1.998553
25.930050	0.1	1.998320
25.931717	0.1	1.996895
25.933383	0.1	1.995745
25.935050	0.1	1.997575
25.936717	0.1	2.003629
25.938383	0.1	2.012327
25.940050	0.1	2.021329
25.941717	0.1	2.029547
25.943383	0.1	2.036523
25.945050	0.1	2.041599
25.946717	0.1	2.044314
25.948383	0.1	2.044840
25.950050	0.1	2.043699
25.951717	0.1	2.041557
25.953383	0.1	2.038963
25.955050	0.1	2.035876
25.956717	0.1	2.032537
25.958383	0.1	2.030181
25.960050	0.1	2.029431
25.961717	0.1	2.029282
25.963383	0.1	2.028244
25.965050	0.1	2.025641
25.966717	0.1	2.021836
25.968383	0.1	2.017836
25.970050	0.1	2.014977
25.971717	0.1	2.014339
25.973383	0.1	2.015936
25.975050	0.1	2.018549
25.976717	0.1	2.020192
25.978383	0.1	2.018763
25.980050	0.1	2.013133
25.981717	0.1	2.004593
25.983383	0.1	1.996257
25.985050	0.1	1.989855
25.986717	0.1	1.984313
25.988383	0.1	1.978492
25.990050	0.1	1.973500
25.991717	0.1	1.971317
25.993383	0.1	1.972197
25.995050	0.1	1.973985
25.996717	0.1	1.973906
25.998383	0.1	1.971317
26.000050	0.1	1.967889
26.001717	0.1	1.964988
26.003383	0.1	1.962623
26.005050	0.1	1.960816
26.006717	0.1	1.960234
26.008383	0.1	1.961421
26.010050	0.1	1.963922
26.011717	0.1	1.966311
26.013383	0.1	1.966776
26.015050	0.1	1.964127
26.016717	0.1	1.958767
26.018383	0.1	1.952169
26.020050	0.1	1.945519
26.021717	0.1	1.939763
26.023383	0.1	1.936373
26.025050	0.1	1.936401
26.026717	0.1	1.938981
26.028383	0.1	1.941887
26.030050	0.1	1.943344
26.031717	0.1	1.942990
26.033383	0.1	1.941654
26.035050	0.1	1.940476
26.036717	0.1	1.940606
26.038383	0.1	1.942762
26.040050	0.1	1.945966
26.041717	0.1	1.947950
26.043383	0.1	1.947242
26.045050	0.1	1.944248
26.046717	0.1	1.940480
26.048383	0.1	1.937295
26.050050	0.1	1.935358
26.051717	0.1	1.935083
26.053383	0.1	1.937049
26.055050	0.1	1.941225
26.056717	0.1	1.946352
26.058383	0.1	1.951056
26.060050	0.1	1.955158
26.061717	0.1	1.958865
26.063383	0.1	1.961095
26.065050	0.1	1.960057
26.066717	0.1	1.955610
26.068383	0.1	1.949742
26.070050	0.1	1.944676
26.071717	0.1	1.941477
26.073383	0.1	1.940709
26.075050	0.1	1.943316
26.076717	0.1	1.949421
26.078383	0.1	1.956853
26.080050	0.1	1.962082
26.081717	0.1	1.962478
26.083383	0.1	1.958124
26.085050	0.1	1.951829
26.086717	0.1	1.946772
26.088383	0.1	1.944299
26.090050	0.1	1.944131
26.091717	0.1	1.945659
26.093383	0.1	1.948234
26.095050	0.1	1.950585
26.096717	0.1	1.951456
26.098383	0.1	1.951489
26.100050	0.1	1.952811
26.101717	0.1	1.955754
26.103383	0.1	1.957384
26.105050	0.1	1.954883
26.106717	0.1	1.948969
26.108383	0.1	1.942986
26.110050	0.1	1.940429
26.111717	0.1	1.943363
26.113383	0.1	1.951382
26.115050	0.1	1.961808
26.116717	0.1	1.970888
26.118383	0.1	1.975712
26.120050	0.1	1.976085
26.121717	0.1	1.974367
26.123383	0.1	1.973175
26.125050	0.1	1.973272
26.126717	0.1	1.973882
26.128383	0.1	1.974613
26.130050	0.1	1.975689
26.131717	0.1	1.976979
26.133383	0.1	1.978399
26.135050	0.1	1.980397
26.136717	0.1	1.982730
26.138383	0.1	1.983866
26.140050	0.1	1.982665
26.141717	0.1	1.979973
26.143383	0.1	1.978218
26.145050	0.1	1.979298
26.146717	0.1	1.982902
26.148383	0.1	1.987554
26.150050	0.1	1.992946
26.151717	0.1	2.000164
26.153383	0.1	2.009221
26.155050	0.1	2.017729
26.156717	0.1	2.023270
26.158383	0.1	2.025845
26.160050	0.1	2.027415
26.161717	0.1	2.030008
26.163383	0.1	2.034097
26.165050	0.1	2.038362
26.166717	0.1	2.041264
26.168383	0.1	2.042409
26.170050	0.1	2.042260
26.171717	0.1	2.041757
26.173383	0.1	2.042120
26.175050	0.1	2.043713
26.176717	0.1	2.045925
26.178383	0.1	2.048486
26.180050	0.1	2.052230
26.181717	0.1	2.058153
26.183383	0.1	2.065571
26.185050	0.1	2.072109
26.186717	0.1	2.076072
26.188383	0.1	2.077813
26.190050	0.1	2.078931
26.191717	0.1	2.080654
26.193383	0.1	2.083173
26.195050	0.1	2.086819
26.196717	0.1	2.092775
26.198383	0.1	2.101529
26.200050	0.1	2.111522
26.201717	0.1	2.120668
26.203383	0.1	2.128528
26.205050	0.1	2.136142
26.206717	0.1	2.144137
26.208383	0.1	2.151909
26.210050	0.1	2.158750
26.211717	0.1	2.165088
26.213383	0.1	2.172147
26.215050	0.1	2.180622
26.216717	0.1	2.190163
26.218383	0.1	2.200585
26.220050	0.1	2.212529
26.221717	0.1	2.226336
26.223383	0.1	2.241605
26.225050	0.1	2.257749
26.226717	0.1	2.274080
26.228383	0.1	2.290099
26.230050	0.1	2.305815
26.231717	0.1	2.321391
26.233383	0.1	2.337093
26.235050	0.1	2.353508
26.236717	0.1	2.370826
26.238383	0.1	2.387869
26.240050	0.1	2.402812
26.241717	0.1	2.415110
26.243383	0.1	2.425960
26.245050	0.1	2.436801
26.246717	0.1	2.448154
26.248383	0.1	2.460177
26.250050	0.1	2.473420
26.251717	0.1	2.488387
26.253383	0.1	2.505267
26.255050	0.1	2.524229
26.256717	0.1	2.544671
26.258383	0.1	2.564350
26.260050	0.1	2.581188
26.261717	0.1	2.595345
26.263383	0.1	2.608048
26.265050	0.1	2.619708
26.266717	0.1	2.630102
26.268383	0.1	2.639317
26.270050	0.1	2.647624
26.271717	0.1	2.654707
26.273383	0.1	2.659154
26.275050	0.1	2.658968
26.276717	0.1	2.653394
26.278383	0.1	2.644272
26.280050	0.1	2.634944
26.281717	0.1	2.627885
26.283383	0.1	2.623540
26.285050	0.1	2.620998
26.286717	0.1	2.619145
26.288383	0.1	2.616541
26.290050	0.1	2.610632
26.291717	0.1	2.598953
26.293383	0.1	2.581934
26.295050	0.1	2.563167
26.296717	0.1	2.546716
26.298383	0.1	2.534632
26.300050	0.1	2.526529
26.301717	0.1	2.520112
26.303383	0.1	2.512136
26.305050	0.1	2.500154
26.306717	0.1	2.483544
26.308383	0.1	2.462841
26.310050	0.1	2.439385
26.311717	0.1	2.415869
26.313383	0.1	2.395208
26.315050	0.1	2.378202
26.316717	0.1	2.363091
26.318383	0.1	2.347641
26.320050	0.1	2.331426
26.321717	0.1	2.315757
26.323383	0.1	2.301466
26.325050	0.1	2.287235
26.326717	0.1	2.270737
26.328383	0.1	2.250923
26.330050	0.1	2.228585
26.331717	0.1	2.205460
26.333383	0.1	2.183369
26.335050	0.1	2.163579
26.336717	0.1	2.146610
26.338383	0.1	2.132244
26.340050	0.1	2.119527
26.341717	0.1	2.107467
26.343383	0.1	2.095411
26.345050	0.1	2.082903
26.346717	0.1	2.070135
26.348383	0.1	2.058153
26.350050	0.1	2.047955
26.351717	0.1	2.039829
26.353383	0.1	2.032951
26.355050	0.1	2.025524
26.356717	0.1	2.016658
26.358383	0.1	2.007708
26.360050	0.1	2.000108
26.361717	0.1	1.993240
26.363383	0.1	1.985924
26.365050	0.1	1.978716
26.366717	0.1	1.972932
26.368383	0.1	1.968280
26.370050	0.1	1.962860
26.371717	0.1	1.955121
26.373383	0.1	1.944676
26.375050	0.1	1.932271
26.376717	0.1	1.919917
26.378383	0.1	1.909984
26.380050	0.1	1.903721
26.381717	0.1	1.900475
26.383383	0.1	1.898403
26.385050	0.1	1.896173
26.386717	0.1	1.893798
26.388383	0.1	1.891823
26.390050	0.1	1.890971
26.391717	0.1	1.892480
26.393383	0.1	1.897183
26.395050	0.1	1.903758
26.396717	0.1	1.908843
26.398383	0.1	1.909579
26.400050	0.1	1.905793
26.401717	0.1	1.899451
26.403383	0.1	1.892508
26.405050	0.1	1.886012
26.406717	0.1	1.880596
26.408383	0.1	1.876638
26.410050	0.1	1.874305
26.411717	0.1	1.873462
26.413383	0.1	1.873351
26.415050	0.1	1.872797
26.416717	0.1	1.871176
26.418383	0.1	1.869090
26.420050	0.1	1.867833
26.421717	0.1	1.868224
26.423383	0.1	1.869909
26.425050	0.1	1.871791
26.426717	0.1	1.873267
26.428383	0.1	1.874431
26.430050	0.1	1.874892
26.431717	0.1	1.873537
26.433383	0.1	1.870021
26.435050	0.1	1.865970
26.436717	0.1	1.863618
26.438383	0.1	1.863618
26.440050	0.1	1.865192
26.441717	0.1	1.867749
26.443383	0.1	1.870878
26.445050	0.1	1.873132
26.446717	0.1	1.872675
26.448383	0.1	1.869421
26.450050	0.1	1.865253
26.451717	0.1	1.861975
26.453383	0.1	1.859977
26.455050	0.1	1.859106
26.456717	0.1	1.859288
26.458383	0.1	1.859404
26.460050	0.1	1.857635
26.461717	0.1	1.853839
26.463383	0.1	1.849798
26.465050	0.1	1.846617
26.466717	0.1	1.844093
26.468383	0.1	1.842710
26.470050	0.1	1.843730
26.471717	0.1	1.847055
26.473383	0.1	1.850463
26.475050	0.1	1.851623
26.476717	0.1	1.850598
26.478383	0.1	1.849663
26.480050	0.1	1.850305
26.481717	0.1	1.851614
26.483383	0.1	1.852140
26.485050	0.1	1.851958
26.486717	0.1	1.851548
26.488383	0.1	1.850002
26.490050	0.1	1.846259
26.491717	0.1	1.841276
26.493383	0.1	1.837383
26.495050	0.1	1.836098
26.496717	0.1	1.837518
26.498383	0.1	1.840913
26.500050	0.1	1.844773
26.501717	0.1	1.846896
26.503383	0.1	1.845835
26.505050	0.1	1.842375
26.506717	0.1	1.838943
26.508383	0.1	1.837546
26.510050	0.1	1.838887
26.511717	0.1	1.842715
26.513383	0.1	1.848219
26.515050	0.1	1.854338
26.516717	0.1	1.859814
26.518383	0.1	1.863237
26.520050	0.1	1.863847
26.521717	0.1	1.862166
26.523383	0.1	1.859479
26.525050	0.1	1.856666
26.526717	0.1	1.853537
26.528383	0.1	1.849271
26.530050	0.1	1.843553
26.531717	0.1	1.837639
26.533383	0.1	1.834049
26.535050	0.1	1.834519
26.536717	0.1	1.838584
26.538383	0.1	1.844312
26.540050	0.1	1.850128
26.541717	0.1	1.855446
26.543383	0.1	1.859427
26.545050	0.1	1.860517
26.546717	0.1	1.858249
26.548383	0.1	1.854026
26.550050	0.1	1.849351
26.551717	0.1	1.844941
26.553383	0.1	1.841183
26.555050	0.1	1.838095
26.556717	0.1	1.835544
26.558383	0.1	1.833686
26.560050	0.1	1.832815
26.561717	0.1	1.833369
26.563383	0.1	1.835790
26.565050	0.1	1.839479
26.566717	0.1	1.842729
26.568383	0.1	1.844564
26.570050	0.1	1.845676
26.571717	0.1	1.847371
26.573383	0.1	1.849872
26.575050	0.1	1.851832
26.576717	0.1	1.851772
26.578383	0.1	1.849663
26.580050	0.1	1.846384
26.581717	0.1	1.842817
26.583383	0.1	1.839772
26.585050	0.1	1.837523
26.586717	0.1	1.835832
26.588383	0.1	1.834668
26.590050	0.1	1.834268
26.591717	0.1	1.835218
26.593383	0.1	1.838403
26.595050	0.1	1.844033
26.596717	0.1	1.850417
26.598383	0.1	1.854864
26.600050	0.1	1.856126
26.601717	0.1	1.854897
26.603383	0.1	1.852433
26.605050	0.1	1.849965
26.606717	0.1	1.848727
26.608383	0.1	1.849621
26.610050	0.1	1.852978
26.611717	0.1	1.857923
26.613383	0.1	1.862394
26.615050	0.1	1.865136
26.616717	0.1	1.866464
26.618383	0.1	1.866766
26.620050	0.1	1.866217
26.621717	0.1	1.865546
26.623383	0.1	1.865383
26.625050	0.1	1.865854
26.626717	0.1	1.867111
26.628383	0.1	1.869188
26.630050	0.1	1.871446
26.631717	0.1	1.872787
26.633383	0.1	1.872210
26.635050	0.1	1.869327
26.636717	0.1	1.864359
26.638383	0.1	1.857886
26.640050	0.1	1.850869
26.641717	0.1	1.844834
26.643383	0.1	1.841802
26.645050	0.1	1.843427
26.646717	0.1	1.849565
26.648383	0.1	1.857798
26.650050	0.1	1.865407
26.651717	0.1	1.871679
26.653383	0.1	1.877542
26.655050	0.1	1.883334
26.656717	0.1	1.887842
26.658383	0.1	1.889528
26.660050	0.1	1.888163
26.661717	0.1	1.884717
26.663383	0.1	1.880438
26.665050	0.1	1.876466
26.666717	0.1	1.873453
26.668383	0.1	1.871060
26.670050	0.1	1.868503
26.671717	0.1	1.866319
26.673383	0.1	1.866389
26.675050	0.1	1.869490
26.676717	0.1	1.873830
26.678383	0.1	1.877039
26.680050	0.1	1.879251
26.681717	0.1	1.882911
26.683383	0.1	1.889295
26.685050	0.1	1.896718
26.686717	0.1	1.902319
26.688383	0.1	1.904317
26.690050	0.1	1.903190
26.691717	0.1	1.901509
26.693383	0.1	1.901649
26.695050	0.1	1.903852
26.696717	0.1	1.907120
26.698383	0.1	1.911568
26.700050	0.1	1.918678
26.701717	0.1	1.928485
26.703383	0.1	1.938324
26.705050	0.1	1.945305
26.706717	0.1	1.948364
26.708383	0.1	1.948574
26.710050	0.1	1.948997
26.711717	0.1	1.952392
26.713383	0.1	1.958595
26.715050	0.1	1.965375
26.716717	0.1	1.971116
26.718383	0.1	1.975708
26.720050	0.1	1.979349
26.721717	0.1	1.982860
26.723383	0.1	1.988690
26.725050	0.1	1.998963
26.726717	0.1	2.012961
26.728383	0.1	2.027722
26.730050	0.1	2.040556
26.731717	0.1	2.050875
26.733383	0.1	2.059867
26.735050	0.1	2.069119
26.736717	0.1	2.079550
26.738383	0.1	2.090908
26.740050	0.1	2.102135
26.741717	0.1	2.112114
26.743383	0.1	2.120500
26.745050	0.1	2.127951
26.746717	0.1	2.135779
26.748383	0.1	2.145646
26.750050	0.1	2.158838
26.751717	0.1	2.174941
26.753383	0.1	2.191886
26.755050	0.1	2.207505
26.756717	0.1	2.220655
26.758383	0.1	2.231617
26.760050	0.1	2.242452
26.761717	0.1	2.255742
26.763383	0.1	2.272353
26.765050	0.1	2.291342
26.766717	0.1	2.310993
26.768383	0.1	2.329727
26.770050	0.1	2.347101
26.771717	0.1	2.363804
26.773383	0.1	2.380745
26.775050	0.1	2.398491
26.776717	0.1	2.417360
26.778383	0.1	2.437560
26.780050	0.1	2.458626
26.781717	0.1	2.479497
26.783383	0.1	2.500452
26.785050	0.1	2.523218
26.786717	0.1	2.548555
26.788383	0.1	2.575959
26.790050	0.1	2.604960
26.791717	0.1	2.634740
26.793383	0.1	2.664099
26.795050	0.1	2.692663
26.796717	0.1	2.721120
26.798383	0.1	2.750037
26.800050	0.1	2.779509
26.801717	0.1	2.810205
26.803383	0.1	2.843454
26.805050	0.1	2.879570
26.806717	0.1	2.917610
26.808383	0.1	2.957108
26.810050	0.1	2.998752
26.811717	0.1	3.042929
26.813383	0.1	3.088838
26.815050	0.1	3.135423
26.816717	0.1	3.182734
26.818383	0.1	3.231601
26.820050	0.1	3.282148
26.821717	0.1	3.333748
26.823383	0.1	3.385735
26.825050	0.1	3.437237
26.826717	0.1	3.487701
26.828383	0.1	3.538160
26.830050	0.1	3.590710
26.831717	0.1	3.646309
26.833383	0.1	3.703628
26.835050	0.1	3.760629
26.836717	0.1	3.816104
26.838383	0.1	3.868882
26.840050	0.1	3.917716
26.841717	0.1	3.962764
26.843383	0.1	4.005260
26.845050	0.1	4.045903
26.846717	0.1	4.084762
26.848383	0.1	4.122048
26.850050	0.1	4.157820
26.851717	0.1	4.191119
26.853383	0.1	4.221033
26.855050	0.1	4.247823
26.856717	0.1	4.272345
26.858383	0.1	4.295125
26.860050	0.1	4.315339
26.861717	0.1	4.331311
26.863383	0.1	4.343111
26.865050	0.1	4.352522
26.866717	0.1	4.359651
26.868383	0.1	4.361579
26.870050	0.1	4.354944
26.871717	0.1	4.339260
26.873383	0.1	4.317225
26.875050	0.1	4.292144
26.876717	0.1	4.266161
26.878383	0.1	4.240894
26.880050	0.1	4.217583
26.881717	0.1	4.195268
26.883383	0.1	4.170397
26.885050	0.1	4.139831
26.886717	0.1	4.103640
26.888383	0.1	4.063961
26.890050	0.1	4.021870
26.891717	0.1	3.977069
26.893383	0.1	3.930158
26.895050	0.1	3.882842
26.896717	0.1	3.836267
26.898383	0.1	3.790609
26.900050	0.1	3.745491
26.901717	0.1	3.700401
26.903383	0.1	3.655260
26.905050	0.1	3.610784
26.906717	0.1	3.568470
26.908383	0.1	3.529554
26.910050	0.1	3.493032
26.911717	0.1	3.456171
26.913383	0.1	3.417898
26.915050	0.1	3.379579
26.916717	0.1	3.342256
26.918383	0.1	3.305604
26.920050	0.1	3.269790
26.921717	0.1	3.236104
26.923383	0.1	3.205705
26.925050	0.1	3.178655
26.926717	0.1	3.154315
26.928383	0.1	3.132569
26.930050	0.1	3.114012
26.931717	0.1	3.098273
26.933383	0.1	3.083437
26.935050	0.1	3.068154
26.936717	0.1	3.053043
26.938383	0.1	3.039143
26.940050	0.1	3.026268
26.941717	0.1	3.013322
26.943383	0.1	2.999702
26.945050	0.1	2.985699
26.946717	0.1	2.971743
26.948383	0.1	2.958234
26.950050	0.1	2.945499
26.951717	0.1	2.933471
26.953383	0.1	2.921927
26.955050	0.1	2.910835
26.956717	0.1	2.899664
26.958383	0.1	2.886918
26.960050	0.1	2.871752
26.961717	0.1	2.855761
26.963383	0.1	2.841353
26.965050	0.1	2.828846
26.966717	0.1	2.816576
26.968383	0.1	2.803025
26.970050	0.1	2.787816
26.971717	0.1	2.770950
26.973383	0.1	2.752007
26.975050	0.1	2.730824
26.976717	0.1	2.708589
26.978383	0.1	2.687387
26.980050	0.1	2.668709
26.981717	0.1	2.652789
26.983383	0.1	2.638660
26.985050	0.1	2.624374
26.986717	0.1	2.608048
26.988383	0.1	2.589817
26.990050	0.1	2.571964
26.991717	0.1	2.555936
26.993383	0.1	2.540550
26.995050	0.1	2.524382
26.996717	0.1	2.507647
26.998383	0.1	2.491106
27.000050	0.1	2.475102
27.001717	0.1	2.459888
27.003383	0.1	2.445644
27.005050	0.1	2.431995
27.006717	0.1	2.417876
27.008383	0.1	2.402072
27.010050	0.1	2.384325
27.011717	0.1	2.365955
27.013383	0.1	2.348791
27.015050	0.1	2.333736
27.016717	0.1	2.320744
27.018383	0.1	2.309615
27.020050	0.1	2.300357
27.021717	0.1	2.293275
27.023383	0.1	2.288786
27.025050	0.1	2.287049
27.026717	0.1	2.287310
27.028383	0.1	2.287831
27.030050	0.1	2.287393
27.031717	0.1	2.286299
27.033383	0.1	2.285163
27.035050	0.1	2.283682
27.036717	0.1	2.281494
27.038383	0.1	2.279589
27.040050	0.1	2.279626
27.041717	0.1	2.281391
27.043383	0.1	2.281819
27.045050	0.1	2.278090
27.046717	0.1	2.271212
27.048383	0.1	2.264972
27.050050	0.1	2.261861
27.051717	0.1	2.261591
27.053383	0.1	2.263123
27.055050	0.1	2.266360
27.056717	0.1	2.271235
27.058383	0.1	2.276567
27.060050	0.1	2.281279
27.061717	0.1	2.285815
27.063383	0.1	2.291026
27.065050	0.1	2.296790
27.066717	0.1	2.302518
27.068383	0.1	2.307906
27.070050	0.1	2.312814
27.071717	0.1	2.316609
27.073383	0.1	2.318602
27.075050	0.1	2.319640
27.076717	0.1	2.321927
27.078383	0.1	2.326830
27.080050	0.1	2.334090
27.081717	0.1	2.342770
27.083383	0.1	2.351925
27.085050	0.1	2.360754
27.086717	0.1	2.369010
27.088383	0.1	2.377280
27.090050	0.1	2.386277
27.091717	0.1	2.395818
27.093383	0.1	2.405234
27.095050	0.1	2.414500
27.096717	0.1	2.423725
27.098383	0.1	2.431888
27.100050	0.1	2.437737
27.101717	0.1	2.441909
27.103383	0.1	2.446179
27.105050	0.1	2.450794
27.106717	0.1	2.454380
27.108383	0.1	2.456000
27.110050	0.1	2.455907
27.111717	0.1	2.454966
27.113383	0.1	2.453844
27.115050	0.1	2.452782
27.116717	0.1	2.452158
27.118383	0.1	2.452759
27.120050	0.1	2.455632
27.121717	0.1	2.461430
27.123383	0.1	2.469188
27.125050	0.1	2.476852
27.126717	0.1	2.483767
27.128383	0.1	2.490981
27.130050	0.1	2.498827
27.131717	0.1	2.505765
27.133383	0.1	2.510496
27.135050	0.1	2.514287
27.136717	0.1	2.519269
27.138383	0.1	2.525314
27.140050	0.1	2.530958
27.141717	0.1	2.536341
27.143383	0.1	2.542851
27.145050	0.1	2.550315
27.146717	0.1	2.556965
27.148383	0.1	2.562478
27.150050	0.1	2.569277
27.151717	0.1	2.579545
27.153383	0.1	2.592327
27.155050	0.1	2.605165
27.156717	0.1	2.617533
27.158383	0.1	2.630660
27.160050	0.1	2.645063
27.161717	0.1	2.660011
27.163383	0.1	2.675010
27.165050	0.1	2.690721
27.166717	0.1	2.708673
27.168383	0.1	2.729800
27.170050	0.1	2.753302
27.171717	0.1	2.777898
27.173383	0.1	2.803588
27.175050	0.1	2.830829
27.176717	0.1	2.858895
27.178383	0.1	2.886606
27.180050	0.1	2.914369
27.181717	0.1	2.943892
27.183383	0.1	2.975496
27.185050	0.1	3.007459
27.186717	0.1	3.038738
27.188383	0.1	3.070692
27.190050	0.1	3.105719
27.191717	0.1	3.145286
27.193383	0.1	3.189188
27.195050	0.1	3.236108
27.196717	0.1	3.284989
27.198383	0.1	3.335457
27.200050	0.1	3.387071
27.201717	0.1	3.439081
27.203383	0.1	3.491538
27.205050	0.1	3.546104
27.206717	0.1	3.604535
27.208383	0.1	3.666710
27.210050	0.1	3.731563
27.211717	0.1	3.799181
27.213383	0.1	3.870721
27.215050	0.1	3.946680
27.216717	0.1	4.026135
27.218383	0.1	4.107947
27.220050	0.1	4.192065
27.221717	0.1	4.279511
27.223383	0.1	4.371279
27.225050	0.1	4.467419
27.226717	0.1	4.567378
27.228383	0.1	4.670806
27.230050	0.1	4.777550
27.231717	0.1	4.887590
27.233383	0.1	5.001882
27.235050	0.1	5.122246
27.236717	0.1	5.249418
27.238383	0.1	5.381964
27.240050	0.1	5.517309
27.241717	0.1	5.653496
27.243383	0.1	5.789804
27.245050	0.1	5.925838
27.246717	0.1	6.061317
27.248383	0.1	6.196434
27.250050	0.1	6.331280
27.251717	0.1	6.465437
27.253383	0.1	6.598495
27.255050	0.1	6.731106
27.256717	0.1	6.865170
27.258383	0.1	7.001753
27.260050	0.1	7.139114
27.261717	0.1	7.273932
27.263383	0.1	7.403800
27.265050	0.1	7.527932
27.266717	0.1	7.645795
27.268383	0.1	7.755971
27.270050	0.1	7.857094
27.271717	0.1	7.948573
27.273383	0.1	8.030320
27.275050	0.1	8.102846
27.276717	0.1	8.166521
27.278383	0.1	8.220496
27.280050	0.1	8.263681
27.281717	0.1	8.296389
27.283383	0.1	8.320306
27.285050	0.1	8.337069
27.286717	0.1	8.346830
27.288383	0.1	8.347714
27.290050	0.1	8.337148
27.291717	0.1	8.314573
27.293383	0.1	8.282014
27.295050	0.1	8.241371
27.296717	0.1	8.192435
27.298383	0.1	8.134181
27.300050	0.1	8.067139
27.301717	0.1	7.993821
27.303383	0.1	7.916423
27.305050	0.1	7.835072
27.306717	0.1	7.748320
27.308383	0.1	7.654284
27.310050	0.1	7.551946
27.311717	0.1	7.442464
27.313383	0.1	7.328591
27.315050	0.1	7.212744
27.316717	0.1	7.096622
27.318383	0.1	6.982312
27.320050	0.1	6.871340
27.321717	0.1	6.762766
27.323383	0.1	6.654551
27.325050	0.1	6.546602
27.326717	0.1	6.440370
27.328383	0.1	6.336044
27.330050	0.1	6.232150
27.331717	0.1	6.127465
27.333383	0.1	6.022477
27.335050	0.1	5.919444
27.336717	0.1	5.821041
27.338383	0.1	5.728509
27.340050	0.1	5.640662
27.341717	0.1	5.555083
27.343383	0.1	5.470370
27.345050	0.1	5.386965
27.346717	0.1	5.306159
27.348383	0.1	5.228603
27.350050	0.1	5.154260
27.351717	0.1	5.083620
27.353383	0.1	5.017482
27.355050	0.1	4.955404
27.356717	0.1	4.895316
27.358383	0.1	4.834859
27.360050	0.1	4.773028
27.361717	0.1	4.710797
27.363383	0.1	4.649987
27.365050	0.1	4.591304
27.366717	0.1	4.533753
27.368383	0.1	4.475927
27.370050	0.1	4.416876
27.371717	0.1	4.355987
27.373383	0.1	4.292969
27.375050	0.1	4.228256
27.376717	0.1	4.163552
27.378383	0.1	4.101223
27.380050	0.1	4.042014
27.381717	0.1	3.983886
27.383383	0.1	3.923974
27.385050	0.1	3.860858
27.386717	0.1	3.795046
27.388383	0.1	3.728289
27.390050	0.1	3.662282
27.391717	0.1	3.597289
27.393383	0.1	3.532399
27.395050	0.1	3.467100
27.396717	0.1	3.401623
27.398383	0.1	3.335495
27.400050	0.1	3.267382
27.401717	0.1	3.197365
27.403383	0.1	3.127791
27.405050	0.1	3.061029
27.406717	0.1	2.997620
27.408383	0.1	2.936623
27.410050	0.1	2.876604
27.411717	0.1	2.816995
27.413383	0.1	2.758959
27.415050	0.1	2.704286
27.416717	0.1	2.653315
27.418383	0.1	2.604919
27.420050	0.1	2.557938
27.421717	0.1	2.511577
27.423383	0.1	2.465532
27.425050	0.1	2.420708
27.426717	0.1	2.378910
27.428383	0.1	2.340944
27.430050	0.1	2.305778
27.431717	0.1	2.271994
27.433383	0.1	2.239235
27.435050	0.1	2.207384
27.436717	0.1	2.175658
27.438383	0.1	2.144063
27.440050	0.1	2.114265
27.441717	0.1	2.088016
27.443383	0.1	2.066102
27.445050	0.1	2.048323
27.446717	0.1	2.033450
27.448383	0.1	2.019913
27.450050	0.1	2.006786
27.451717	0.1	1.993692
27.453383	0.1	1.980308
27.455050	0.1	1.966259
27.456717	0.1	1.951586
27.458383	0.1	1.936858
27.460050	0.1	1.922823
27.461717	0.1	1.910608
27.463383	0.1	1.901328
27.465050	0.1	1.894729
27.466717	0.1	1.889276
27.468383	0.1	1.883544
27.470050	0.1	1.876806
27.471717	0.1	1.869095
27.473383	0.1	1.861351
27.475050	0.1	1.855092
27.476717	0.1	1.851465
27.478383	0.1	1.850324
27.480050	0.1	1.850268
27.481717	0.1	1.849802
27.483383	0.1	1.848480
27.485050	0.1	1.846794
27.486717	0.1	1.844997
27.488383	0.1	1.842529
27.490050	0.1	1.838948
27.491717	0.1	1.834868
27.493383	0.1	1.831213
27.495050	0.1	1.827888
27.496717	0.1	1.824140
27.498383	0.1	1.819967
27.500050	0.1	1.816396
27.501717	0.1	1.814305
27.503383	0.1	1.813290
27.505050	0.1	1.812107
27.506717	0.1	1.809765
27.508383	0.1	1.806300
27.510050	0.1	1.803059
27.511717	0.1	1.801653
27.513383	0.1	1.802226
27.515050	0.1	1.803581
27.516717	0.1	1.805057
27.518383	0.1	1.807176
27.520050	0.1	1.810202
27.521717	0.1	1.813234
27.523383	0.1	1.814612
27.525050	0.1	1.813099
27.526717	0.1	1.808861
27.528383	0.1	1.803376
27.530050	0.1	1.798533
27.531717	0.1	1.795753
27.533383	0.1	1.795730
27.535050	0.1	1.798482
27.536717	0.1	1.803245
27.538383	0.1	1.808987
27.540050	0.1	1.814868
27.541717	0.1	1.819725
27.543383	0.1	1.822193
27.545050	0.1	1.821639
27.546717	0.1	1.818081
27.548383	0.1	1.811935
27.550050	0.1	1.804526
27.551717	0.1	1.798202
27.553383	0.1	1.794831
27.555050	0.1	1.794272
27.556717	0.1	1.794775
27.558383	0.1	1.794561
27.560050	0.1	1.792656
27.561717	0.1	1.788978
27.563383	0.1	1.784158
27.565050	0.1	1.778631
27.566717	0.1	1.772083
27.568383	0.1	1.764568
27.570050	0.1	1.757932
27.571717	0.1	1.755124
27.573383	0.1	1.757420
27.575050	0.1	1.762337
27.576717	0.1	1.765187
27.578383	0.1	1.763608
27.580050	0.1	1.759613
27.581717	0.1	1.756344
27.583383	0.1	1.754821
27.585050	0.1	1.754882
27.586717	0.1	1.756763
27.588383	0.1	1.759958
27.590050	0.1	1.762304
27.591717	0.1	1.762048
27.593383	0.1	1.759534
27.595050	0.1	1.756051
27.596717	0.1	1.752451
27.598383	0.1	1.749350
27.600050	0.1	1.747408
27.601717	0.1	1.746537
27.603383	0.1	1.745676
27.605050	0.1	1.744148
27.606717	0.1	1.742686
27.608383	0.1	1.742649
27.610050	0.1	1.744218
27.611717	0.1	1.746016
27.613383	0.1	1.747161
27.615050	0.1	1.748325
27.616717	0.1	1.750081
27.618383	0.1	1.751920
27.620050	0.1	1.753261
27.621717	0.1	1.754011
27.623383	0.1	1.754332
27.625050	0.1	1.754304
27.626717	0.1	1.753601
27.628383	0.1	1.752265
27.630050	0.1	1.750966
27.631717	0.1	1.749862
27.633383	0.1	1.748144
27.635050	0.1	1.744535
27.636717	0.1	1.738979
27.638383	0.1	1.733201
27.640050	0.1	1.728646
27.641717	0.1	1.725466
27.643383	0.1	1.723701
27.645050	0.1	1.723594
27.646717	0.1	1.725079
27.648383	0.1	1.728386
27.650050	0.1	1.734039
27.651717	0.1	1.741559
27.653383	0.1	1.748926
27.655050	0.1	1.753611
27.656717	0.1	1.754295
27.658383	0.1	1.751832
27.660050	0.1	1.747981
27.661717	0.1	1.743673
27.663383	0.1	1.739436
27.665050	0.1	1.736218
27.666717	0.1	1.734416
27.668383	0.1	1.733275
27.670050	0.1	1.731957
27.671717	0.1	1.730430
27.673383	0.1	1.729471
27.675050	0.1	1.729974
27.676717	0.1	1.732348
27.678383	0.1	1.736446
27.680050	0.1	1.741466
27.681717	0.1	1.745806
27.683383	0.1	1.747622
27.685050	0.1	1.745992
27.686717	0.1	1.741773
27.688383	0.1	1.736786
27.690050	0.1	1.732246
27.691717	0.1	1.728823
27.693383	0.1	1.727846
27.695050	0.1	1.730737
27.696717	0.1	1.737080
27.698383	0.1	1.744586
27.700050	0.1	1.751157
27.701717	0.1	1.756069
27.703383	0.1	1.759306
27.705050	0.1	1.760791
27.706717	0.1	1.761117
27.708383	0.1	1.762202
27.710050	0.1	1.766006
27.711717	0.1	1.772405
27.713383	0.1	1.778784
27.715050	0.1	1.782025
27.716717	0.1	1.781015
27.718383	0.1	1.777387
27.720050	0.1	1.773853
27.721717	0.1	1.772419
27.723383	0.1	1.773932
27.725050	0.1	1.778132
27.726717	0.1	1.783832
27.728383	0.1	1.789439
27.730050	0.1	1.793015
27.731717	0.1	1.792754
27.733383	0.1	1.788489
27.735050	0.1	1.782295
27.736717	0.1	1.777569
27.738383	0.1	1.777452
27.740050	0.1	1.782593
27.741717	0.1	1.790659
27.743383	0.1	1.799040
27.745050	0.1	1.806607
27.746717	0.1	1.812563
27.748383	0.1	1.816372
27.750050	0.1	1.819152
27.751717	0.1	1.823558
27.753383	0.1	1.831641
27.755050	0.1	1.842706
27.756717	0.1	1.853541
27.758383	0.1	1.861346
27.760050	0.1	1.866031
27.761717	0.1	1.868983
27.763383	0.1	1.870915
27.765050	0.1	1.872368
27.766717	0.1	1.874361
27.768383	0.1	1.876974
27.770050	0.1	1.878813
27.771717	0.1	1.878780
27.773383	0.1	1.877751
27.775050	0.1	1.877462
27.776717	0.1	1.877993
27.778383	0.1	1.877965
27.780050	0.1	1.876652
27.781717	0.1	1.874645
27.783383	0.1	1.873127
27.785050	0.1	1.872890
27.786717	0.1	1.873737
27.788383	0.1	1.874878
27.790050	0.1	1.876112
27.791717	0.1	1.878059
27.793383	0.1	1.881435
27.795050	0.1	1.886636
27.796717	0.1	1.892732
27.798383	0.1	1.896811
27.800050	0.1	1.896741
27.801717	0.1	1.893835
27.803383	0.1	1.890678
27.805050	0.1	1.887907
27.806717	0.1	1.884610
27.808383	0.1	1.880727
27.810050	0.1	1.877202
27.811717	0.1	1.874305
27.813383	0.1	1.871944
27.815050	0.1	1.870859
27.816717	0.1	1.871530
27.818383	0.1	1.872671
27.820050	0.1	1.872145
27.821717	0.1	1.868755
27.823383	0.1	1.862966
27.825050	0.1	1.856252
27.826717	0.1	1.849975
27.828383	0.1	1.844941
27.830050	0.1	1.841411
27.831717	0.1	1.838948
27.833383	0.1	1.836703
27.835050	0.1	1.834123
27.836717	0.1	1.831120
27.838383	0.1	1.827748
27.840050	0.1	1.823930
27.841717	0.1	1.819464
27.843383	0.1	1.814691
27.845050	0.1	1.810701
27.846717	0.1	1.808410
27.848383	0.1	1.807804
27.850050	0.1	1.808275
27.851717	0.1	1.809774
27.853383	0.1	1.812889
27.855050	0.1	1.816992
27.856717	0.1	1.819697
27.858383	0.1	1.819190
27.860050	0.1	1.816265
27.861717	0.1	1.813760
27.863383	0.1	1.813788
27.865050	0.1	1.815697
27.866717	0.1	1.817425
27.868383	0.1	1.818119
27.870050	0.1	1.818570
27.871717	0.1	1.819581
27.873383	0.1	1.821229
27.875050	0.1	1.823460
27.876717	0.1	1.825816
27.878383	0.1	1.827455
27.880050	0.1	1.828126
27.881717	0.1	1.828503
27.883383	0.1	1.829718
27.885050	0.1	1.832885
27.886717	0.1	1.838449
27.888383	0.1	1.845593
27.890050	0.1	1.852219
27.891717	0.1	1.856200
27.893383	0.1	1.857192
27.895050	0.1	1.857029
27.896717	0.1	1.857723
27.898383	0.1	1.859809
27.900050	0.1	1.863013
27.901717	0.1	1.867278
27.903383	0.1	1.872131
27.905050	0.1	1.876294
27.906717	0.1	1.878534
27.908383	0.1	1.878799
27.910050	0.1	1.878543
27.911717	0.1	1.879041
27.913383	0.1	1.879572
27.915050	0.1	1.878906
27.916717	0.1	1.878021
27.918383	0.1	1.879567
27.920050	0.1	1.884801
27.921717	0.1	1.892047
27.923383	0.1	1.898753
27.925050	0.1	1.904545
27.926717	0.1	1.910697
27.928383	0.1	1.916899
27.930050	0.1	1.920592
27.931717	0.1	1.919917
27.933383	0.1	1.916136
27.935050	0.1	1.912508
27.936717	0.1	1.911172
27.938383	0.1	1.911516
27.940050	0.1	1.911554
27.941717	0.1	1.910338
27.943383	0.1	1.908350
27.945050	0.1	1.906133
27.946717	0.1	1.904140
27.948383	0.1	1.903060
27.950050	0.1	1.902776
27.951717	0.1	1.901970
27.953383	0.1	1.899861
27.955050	0.1	1.897537
27.956717	0.1	1.896666
27.958383	0.1	1.897225
27.960050	0.1	1.897030
27.961717	0.1	1.893905
27.963383	0.1	1.888019
27.965050	0.1	1.881123
27.966717	0.1	1.874128
27.968383	0.1	1.866557
27.970050	0.1	1.858035
27.971717	0.1	1.849625
27.973383	0.1	1.843604
27.975050	0.1	1.841784
27.976717	0.1	1.844298
27.978383	0.1	1.849695
27.980050	0.1	1.855609
27.981717	0.1	1.859716
27.983383	0.1	1.860559
27.985050	0.1	1.857923
27.986717	0.1	1.852787
27.988383	0.1	1.846734
27.990050	0.1	1.841607
27.991717	0.1	1.839395
27.993383	0.1	1.840973
27.995050	0.1	1.845076
27.996717	0.1	1.849495
27.998383	0.1	1.852550
28.000050	0.1	1.853472
28.001717	0.1	1.852722
28.003383	0.1	1.851730
28.005050	0.1	1.851716
28.006717	0.1	1.852890
28.008383	0.1	1.854268
28.010050	0.1	1.854482
28.011717	0.1	1.853588
28.013383	0.1	1.853616
28.015050	0.1	1.856838
28.016717	0.1	1.863400
28.018383	0.1	1.870822
28.020050	0.1	1.876401
28.021717	0.1	1.879600
28.023383	0.1	1.881430
28.025050	0.1	1.882650
28.026717	0.1	1.883553
28.028383	0.1	1.884671
28.030050	0.1	1.886748
28.031717	0.1	1.890250
28.033383	0.1	1.895162
28.035050	0.1	1.901230
28.036717	0.1	1.907833
28.038383	0.1	1.914306
28.040050	0.1	1.920816
28.041717	0.1	1.927568
28.043383	0.1	1.933398
28.045050	0.1	1.937123
28.046717	0.1	1.939116
28.048383	0.1	1.940113
28.050050	0.1	1.940252
28.051717	0.1	1.939740
28.053383	0.1	1.939102
28.055050	0.1	1.938907
28.056717	0.1	1.939773
28.058383	0.1	1.942478
28.060050	0.1	1.947400
28.061717	0.1	1.953053
28.063383	0.1	1.956108
28.065050	0.1	1.954343
28.066717	0.1	1.948685
28.068383	0.1	1.941812
28.070050	0.1	1.936420
28.071717	0.1	1.934678
28.073383	0.1	1.937575
28.075050	0.1	1.944383
28.076717	0.1	1.953342
28.078383	0.1	1.962306
28.080050	0.1	1.968769
28.081717	0.1	1.971382
28.083383	0.1	1.971410
28.085050	0.1	1.971009
28.086717	0.1	1.971433
28.088383	0.1	1.973324
28.090050	0.1	1.976481
28.091717	0.1	1.979410
28.093383	0.1	1.980383
28.095050	0.1	1.978897
28.096717	0.1	1.975931
28.098383	0.1	1.972551
28.100050	0.1	1.968555
28.101717	0.1	1.963428
28.103383	0.1	1.957910
28.105050	0.1	1.953272
28.106717	0.1	1.950301
28.108383	0.1	1.949477
28.110050	0.1	1.951163
28.111717	0.1	1.955116
28.113383	0.1	1.960066
28.115050	0.1	1.964034
28.116717	0.1	1.965133
28.118383	0.1	1.962613
28.120050	0.1	1.957342
28.121717	0.1	1.951186
28.123383	0.1	1.946180
28.125050	0.1	1.943484
28.126717	0.1	1.942730
28.128383	0.1	1.942697
28.130050	0.1	1.941873
28.131717	0.1	1.938944
28.133383	0.1	1.934022
28.135050	0.1	1.928667
28.136717	0.1	1.924392
28.138383	0.1	1.921803
28.140050	0.1	1.920564
28.141717	0.1	1.919554
28.143383	0.1	1.917849
28.145050	0.1	1.915763
28.146717	0.1	1.914171
28.148383	0.1	1.912909
28.150050	0.1	1.910981
28.151717	0.1	1.908760
28.153383	0.1	1.908056
28.155050	0.1	1.909342
28.156717	0.1	1.910827
28.158383	0.1	1.910520
28.160050	0.1	1.907665
28.161717	0.1	1.902413
28.163383	0.1	1.895553
28.165050	0.1	1.888354
28.166717	0.1	1.881835
28.168383	0.1	1.876671
28.170050	0.1	1.873560
28.171717	0.1	1.872457
28.173383	0.1	1.871982
28.175050	0.1	1.870510
28.176717	0.1	1.867390
28.178383	0.1	1.863050
28.180050	0.1	1.858440
28.181717	0.1	1.853928
28.183383	0.1	1.848494
28.185050	0.1	1.841267
28.186717	0.1	1.833858
28.188383	0.1	1.829574
28.190050	0.1	1.829979
28.191717	0.1	1.833430
28.193383	0.1	1.837122
28.195050	0.1	1.839218
28.196717	0.1	1.838808
28.198383	0.1	1.835665
28.200050	0.1	1.831022
28.201717	0.1	1.827343
28.203383	0.1	1.826482
28.205050	0.1	1.828293
28.206717	0.1	1.830994
28.208383	0.1	1.832847
28.210050	0.1	1.833183
28.211717	0.1	1.831991
28.213383	0.1	1.828927
28.215050	0.1	1.823339
28.216717	0.1	1.815748
28.218383	0.1	1.808289
28.220050	0.1	1.802864
28.221717	0.1	1.799376
28.223383	0.1	1.796847
28.225050	0.1	1.795786
28.226717	0.1	1.797643
28.228383	0.1	1.802095
28.230050	0.1	1.806989
28.231717	0.1	1.810854
28.233383	0.1	1.813429
28.235050	0.1	1.813741
28.236717	0.1	1.810282
28.238383	0.1	1.803273
28.240050	0.1	1.794929
28.241717	0.1	1.787897
28.243383	0.1	1.783990
28.245050	0.1	1.783282
28.246717	0.1	1.784405
28.248383	0.1	1.786016
28.250050	0.1	1.787725
28.251717	0.1	1.789825
28.253383	0.1	1.792279
28.255050	0.1	1.794226
28.256717	0.1	1.795082
28.258383	0.1	1.795636
28.260050	0.1	1.797201
28.261717	0.1	1.799609
28.263383	0.1	1.801820
28.265050	0.1	1.803879
28.266717	0.1	1.806193
28.268383	0.1	1.808470
28.270050	0.1	1.810300
28.271717	0.1	1.811143
28.273383	0.1	1.810323
28.275050	0.1	1.808177
28.276717	0.1	1.806081
28.278383	0.1	1.805406
28.280050	0.1	1.807101
28.281717	0.1	1.811502
28.283383	0.1	1.817839
28.285050	0.1	1.824070
28.286717	0.1	1.827967
28.288383	0.1	1.828768
28.290050	0.1	1.827301
28.291717	0.1	1.824987
28.293383	0.1	1.823683
28.295050	0.1	1.825197
28.296717	0.1	1.829951
28.298383	0.1	1.837034
28.300050	0.1	1.845472
28.301717	0.1	1.854380
28.303383	0.1	1.862403
28.305050	0.1	1.868112
28.306717	0.1	1.870720
28.308383	0.1	1.869975
28.310050	0.1	1.866152
28.311717	0.1	1.860517
28.313383	0.1	1.854966
28.315050	0.1	1.851134
28.316717	0.1	1.849807
28.318383	0.1	1.850794
28.320050	0.1	1.853248
28.321717	0.1	1.856154
28.323383	0.1	1.859101
28.325050	0.1	1.862659
28.326717	0.1	1.867265
28.328383	0.1	1.872298
28.330050	0.1	1.876834
28.331717	0.1	1.881132
28.333383	0.1	1.886445
28.335050	0.1	1.893151
28.336717	0.1	1.899591
28.338383	0.1	1.903661
28.340050	0.1	1.905472
28.341717	0.1	1.907120
28.343383	0.1	1.909472
28.345050	0.1	1.911307
28.346717	0.1	1.912643
28.348383	0.1	1.915880
28.350050	0.1	1.922022
28.351717	0.1	1.928452
28.353383	0.1	1.931801
28.355050	0.1	1.931782
28.356717	0.1	1.931307
28.358383	0.1	1.933300
28.360050	0.1	1.938269
28.361717	0.1	1.945053
28.363383	0.1	1.952494
28.365050	0.1	1.959424
28.366717	0.1	1.964169
28.368383	0.1	1.965510
28.370050	0.1	1.964127
28.371717	0.1	1.962408
28.373383	0.1	1.962283
28.375050	0.1	1.963633
28.376717	0.1	1.965412
28.378383	0.1	1.967018
28.380050	0.1	1.967931
28.381717	0.1	1.967531
28.383383	0.1	1.965663
28.385050	0.1	1.962576
28.386717	0.1	1.958353
28.388383	0.1	1.953240
28.390050	0.1	1.948401
28.391717	0.1	1.944900
28.393383	0.1	1.941901
28.395050	0.1	1.937547
28.396717	0.1	1.931568
28.398383	0.1	1.925281
28.400050	0.1	1.919260
28.401717	0.1	1.913151
28.403383	0.1	1.907446
28.405050	0.1	1.903567
28.406717	0.1	1.901947
28.408383	0.1	1.900829
28.410050	0.1	1.897695
28.411717	0.1	1.891553
28.413383	0.1	1.883223
28.415050	0.1	1.873975
28.416717	0.1	1.864727
28.418383	0.1	1.855949
28.420050	0.1	1.848047
28.421717	0.1	1.841420
28.423383	0.1	1.835614
28.425050	0.1	1.829318
28.426717	0.1	1.821681
28.428383	0.1	1.813094
28.430050	0.1	1.804749
28.431717	0.1	1.797834
28.433383	0.1	1.792824
28.435050	0.1	1.789466
28.436717	0.1	1.786863
28.438383	0.1	1.783362
28.440050	0.1	1.777583
28.441717	0.1	1.769965
28.443383	0.1	1.762337
28.445050	0.1	1.756097
28.446717	0.1	1.751566
28.448383	0.1	1.748628
28.450050	0.1	1.746835
28.451717	0.1	1.745261
28.453383	0.1	1.743254
28.455050	0.1	1.740581
28.456717	0.1	1.737038
28.458383	0.1	1.732707
28.460050	0.1	1.728288
28.461717	0.1	1.724660
28.463383	0.1	1.722570
28.465050	0.1	1.722216
28.466717	0.1	1.723049
28.468383	0.1	1.724269
28.470050	0.1	1.725429
28.471717	0.1	1.726197
28.473383	0.1	1.726281
28.475050	0.1	1.726309
28.476717	0.1	1.727766
28.478383	0.1	1.731343
28.480050	0.1	1.735846
28.481717	0.1	1.739017
28.483383	0.1	1.739040
28.485050	0.1	1.735492
28.486717	0.1	1.729382
28.488383	0.1	1.722644
28.490050	0.1	1.717610
28.491717	0.1	1.716139
28.493383	0.1	1.718197
28.495050	0.1	1.721592
28.496717	0.1	1.723804
28.498383	0.1	1.724395
28.500050	0.1	1.724912
28.501717	0.1	1.726481
28.503383	0.1	1.728768
28.505050	0.1	1.730872
28.506717	0.1	1.732153
28.508383	0.1	1.732046
28.510050	0.1	1.730295
28.511717	0.1	1.727529
28.513383	0.1	1.725033
28.515050	0.1	1.723934
28.516717	0.1	1.724660
28.518383	0.1	1.727007
28.520050	0.1	1.730006
28.521717	0.1	1.732209
28.523383	0.1	1.732917
28.525050	0.1	1.733112
28.526717	0.1	1.734858
28.528383	0.1	1.739464
28.530050	0.1	1.746006
28.531717	0.1	1.751995
28.533383	0.1	1.755487
28.535050	0.1	1.756488
28.536717	0.1	1.756409
28.538383	0.1	1.756744
28.540050	0.1	1.758165
28.541717	0.1	1.760395
28.543383	0.1	1.763143
28.545050	0.1	1.766714
28.546717	0.1	1.770877
28.548383	0.1	1.774174
28.550050	0.1	1.775669
28.551717	0.1	1.776898
28.553383	0.1	1.781005
28.555050	0.1	1.789625
28.556717	0.1	1.801541
28.558383	0.1	1.814263
28.560050	0.1	1.825686
28.561717	0.1	1.834463
28.563383	0.1	1.840517
28.565050	0.1	1.845192
28.566717	0.1	1.850040
28.568383	0.1	1.855390
28.570050	0.1	1.860387
28.571717	0.1	1.864466
28.573383	0.1	1.868480
28.575050	0.1	1.874464
28.576717	0.1	1.884145
28.578383	0.1	1.897528
28.580050	0.1	1.912471
28.581717	0.1	1.926101
28.583383	0.1	1.937258
28.585050	0.1	1.947074
28.586717	0.1	1.956741
28.588383	0.1	1.965798
28.590050	0.1	1.973268
28.591717	0.1	1.979135
28.593383	0.1	1.984020
28.595050	0.1	1.988728
28.596717	0.1	1.994441
28.598383	0.1	2.002371
28.600050	0.1	2.013310
28.601717	0.1	2.026954
28.603383	0.1	2.041333
28.605050	0.1	2.053836
28.606717	0.1	2.063238
28.608383	0.1	2.070698
28.610050	0.1	2.078330
28.611717	0.1	2.086670
28.613383	0.1	2.094749
28.615050	0.1	2.102456
28.616717	0.1	2.110885
28.618383	0.1	2.120552
28.620050	0.1	2.130810
28.621717	0.1	2.141115
28.623383	0.1	2.151858
28.625050	0.1	2.163453
28.626717	0.1	2.175337
28.628383	0.1	2.186280
28.630050	0.1	2.195654
28.631717	0.1	2.204347
28.633383	0.1	2.214173
28.635050	0.1	2.226508
28.636717	0.1	2.241428
28.638383	0.1	2.257926
28.640050	0.1	2.275030
28.641717	0.1	2.292488
28.643383	0.1	2.310164
28.645050	0.1	2.327617
28.646717	0.1	2.345112
28.648383	0.1	2.364209
28.650050	0.1	2.386025
28.651717	0.1	2.409532
28.653383	0.1	2.432987
28.655050	0.1	2.456405
28.656717	0.1	2.481458
28.658383	0.1	2.509132
28.660050	0.1	2.538934
28.661717	0.1	2.570073
28.663383	0.1	2.602008
28.665050	0.1	2.634106
28.666717	0.1	2.665790
28.668383	0.1	2.697073
28.670050	0.1	2.728528
28.671717	0.1	2.760850
28.673383	0.1	2.794652
28.675050	0.1	2.830275
28.676717	0.1	2.867435
28.678383	0.1	2.905917
28.680050	0.1	2.946639
28.681717	0.1	2.990840
28.683383	0.1	3.038552
28.685050	0.1	3.088783
28.686717	0.1	3.140415
28.688383	0.1	3.192592
28.690050	0.1	3.245175
28.691717	0.1	3.298763
28.693383	0.1	3.354074
28.695050	0.1	3.411369
28.696717	0.1	3.470327
28.698383	0.1	3.531105
28.700050	0.1	3.595105
28.701717	0.1	3.663288
28.703383	0.1	3.734203
28.705050	0.1	3.805454
28.706717	0.1	3.876514
28.708383	0.1	3.949180
28.710050	0.1	4.025828
28.711717	0.1	4.107417
28.713383	0.1	4.192940
28.715050	0.1	4.280424
28.716717	0.1	4.368238
28.718383	0.1	4.456192
28.720050	0.1	4.545497
28.721717	0.1	4.638000
28.723383	0.1	4.735678
28.725050	0.1	4.838998
28.726717	0.1	4.945723
28.728383	0.1	5.053608
28.730050	0.1	5.163671
28.731717	0.1	5.278490
28.733383	0.1	5.398383
28.735050	0.1	5.521094
28.736717	0.1	5.644443
28.738383	0.1	5.768319
28.740050	0.1	5.894299
28.741717	0.1	6.023846
28.743383	0.1	6.157304
28.745050	0.1	6.294083
28.746717	0.1	6.433236
28.748383	0.1	6.574527
28.750050	0.1	6.718682
28.751717	0.1	6.866651
28.753383	0.1	7.019620
28.755050	0.1	7.179338
28.756717	0.1	7.347572
28.758383	0.1	7.525091
28.760050	0.1	7.710923
28.761717	0.1	7.902845
28.763383	0.1	8.099061
28.765050	0.1	8.299034
28.766717	0.1	8.502905
28.768383	0.1	8.711200
28.770050	0.1	8.925111
28.771717	0.1	9.145951
28.773383	0.1	9.374144
28.775050	0.1	9.608772
28.776717	0.1	9.848792
28.778383	0.1	10.095043
28.780050	0.1	10.350151
28.781717	0.1	10.615620
28.783383	0.1	10.889708
28.785050	0.1	11.168863
28.786717	0.1	11.450616
28.788383	0.1	11.734669
28.790050	0.1	12.022308
28.791717	0.1	12.314678
28.793383	0.1	12.611216
28.795050	0.1	12.910264
28.796717	0.1	13.210513
28.798383	0.1	13.510468
28.800050	0.1	13.807509
28.801717	0.1	14.099358
28.803383	0.1	14.385832
28.805050	0.1	14.667595
28.806717	0.1	14.943820
28.808383	0.1	15.211855
28.810050	0.1	15.467973
28.811717	0.1	15.708650
28.813383	0.1	15.932168
28.815050	0.1	16.138782
28.816717	0.1	16.328758
28.818383	0.1	16.500363
28.820050	0.1	16.650530
28.821717	0.1	16.777534
28.823383	0.1	16.881763
28.825050	0.1	16.963696
28.826717	0.1	17.022006
28.828383	0.1	17.053396
28.830050	0.1	17.054807
28.831717	0.1	17.026095
28.833383	0.1	16.969400
28.835050	0.1	16.886550
28.836717	0.1	16.778316
28.838383	0.1	16.645296
28.840050	0.1	16.488573
28.841717	0.1	16.309200
28.843383	0.1	16.107229
28.845050	0.1	15.881970
28.846717	0.1	15.633618
28.848383	0.1	15.364583
28.850050	0.1	15.077991
28.851717	0.1	14.775074
28.853383	0.1	14.455826
28.855050	0.1	14.121584
28.856717	0.1	13.775229
28.858383	0.1	13.419152
28.860050	0.1	13.054512
28.861717	0.1	12.682388
28.863383	0.1	12.304429
28.865050	0.1	11.922508
28.866717	0.1	11.538500
28.868383	0.1	11.154092
28.870050	0.1	10.770643
28.871717	0.1	10.389611
28.873383	0.1	10.012193
28.875050	0.1	9.638104
28.876717	0.1	9.266259
28.878383	0.1	8.897083
28.880050	0.1	8.532866
28.881717	0.1	8.176211
28.883383	0.1	7.829671
28.885050	0.1	7.495899
28.886717	0.1	7.176409
28.888383	0.1	6.870683
28.890050	0.1	6.577293
28.891717	0.1	6.295149
28.893383	0.1	6.023571
28.895050	0.1	5.762363
28.896717	0.1	5.511986
28.898383	0.1	5.273051
28.900050	0.1	5.045743
28.901717	0.1	4.829923
28.903383	0.1	4.625432
28.905050	0.1	4.432430
28.906717	0.1	4.251697
28.908383	0.1	4.083873
28.910050	0.1	3.928561
28.911717	0.1	3.784662
28.913383	0.1	3.650938
28.915050	0.1	3.526015
28.916717	0.1	3.408678
28.918383	0.1	3.298810
28.920050	0.1	3.197184
28.921717	0.1	3.103740
28.923383	0.1	3.017159
28.925050	0.1	2.936241
28.926717	0.1	2.860804
28.928383	0.1	2.791337
28.930050	0.1	2.728272
28.931717	0.1	2.671457
28.933383	0.1	2.619997
28.935050	0.1	2.572909
28.936717	0.1	2.529928
28.938383	0.1	2.491116
28.940050	0.1	2.455991
28.941717	0.1	2.423772
28.943383	0.1	2.394402
28.945050	0.1	2.368102
28.946717	0.1	2.344241
28.948383	0.1	2.321834
28.950050	0.1	2.300516
28.951717	0.1	2.280525
28.953383	0.1	2.262723
28.955050	0.1	2.248078
28.956717	0.1	2.235915
28.958383	0.1	2.224040
28.960050	0.1	2.211295
28.961717	0.1	2.198271
28.963383	0.1	2.185623
28.965050	0.1	2.173162
28.966717	0.1	2.160850
28.968383	0.1	2.149115
28.970050	0.1	2.138196
28.971717	0.1	2.128426
28.973383	0.1	2.120421
28.975050	0.1	2.114344
28.976717	0.1	2.109180
28.978383	0.1	2.103024
28.980050	0.1	2.095005
28.981717	0.1	2.086158
28.983383	0.1	2.077548
28.985050	0.1	2.069073
28.986717	0.1	2.060425
28.988383	0.1	2.051704
28.990050	0.1	2.043024
28.991717	0.1	2.034586
28.993383	0.1	2.026460
28.995050	0.1	2.017925
28.996717	0.1	2.008183
28.998383	0.1	1.997561
29.000050	0.1	1.987079
29.001717	0.1	1.977249
29.003383	0.1	1.968034
29.005050	0.1	1.959344
29.006717	0.1	1.951344
29.008383	0.1	1.944508
29.010050	0.1	1.938879
29.011717	0.1	1.933523
29.013383	0.1	1.927633
[truncated: 248,778 more chars]
