# Supplementary material for: Fade into you: genetic control of pigmentation patterns in red-flesh apple (Malus domestica)
Source: Front Plant Sci. 2025 Jan 13;15:1462545. doi: 10.3389/fpls.2024.1462545 (PMC11770013; doi:10.3389/fpls.2024.1462545)
Supplement: Supplementary file 4 [file DataSheet1.zip › CB A3UV_VIS_2/CB A3UV_VIS_2.txt]

URL	chrom://thermo-pfav3ojr/ChromeleonLocal/Instrument Data/Vanquish_MS/Dimitri/VALEMA/Pierre/Echantillons 03-04-24.seq/817.smp/UV_VIS_2.channel/UV_VIS_2.chm
Channel	UV_VIS_2

Injection Information:
Data Vault	ChromeleonLocal
Sequence	Echantillons 03-04-24
Name	CB A3
Number	17
Position	B:B8
Comment	colonne SB-AQ MeOH+5%AA
Processing Method	Quantitative
Instrument Method	VALEMA test separation GRAQ 4
Type	Unknown
Status	Finished
Inject Time	4/4/2024 6:15:40 AM +02:00
Volume (µl)	10.0000
Dilution Factor	1.0000
Weight	1.0000

Chromatogram Data Information:
Time Min. (min)	0.001717
Time Max. (min)	47.000050
Data Points	28200
Detector	UV
Generating Data System	Chromeleon 7.3.2.10759
Exporting Data System	Chromeleon 7.3.2.0
Operator	Instrument Controller
Signal Quantity	Absorbance
Signal Unit	mAU
Signal Min.	-3.489545
Signal Max.	1,164.886957
Channel	UV_VIS_2
Driver Name	VDAD.dll
Channel Type	Evaluation
Min. Step (s)	0.1
Max. Step (s)	0.1
Average Step (s)	0.1

Signal Parameter Information:
Signal Info	WVL:312 nm

Chromatogram Data:
Time (min)	Step (s)	Value (mAU)
0.001717	n.a.	0.000000
0.003383	0.1	-0.000102
0.005050	0.1	-0.000605
0.006717	0.1	-0.001658
0.008383	0.1	-0.002808
0.010050	0.1	-0.003548
0.011717	0.1	-0.003758
0.013383	0.1	-0.003329
0.015050	0.1	-0.002258
0.016717	0.1	-0.000927
0.018383	0.1	0.000312
0.020050	0.1	0.001504
0.021717	0.1	0.002873
0.023383	0.1	0.004340
0.025050	0.1	0.005267
0.026717	0.1	0.005295
0.028383	0.1	0.004913
0.030050	0.1	0.004307
0.031717	0.1	0.002640
0.033383	0.1	-0.000540
0.035050	0.1	-0.004452
0.036717	0.1	-0.007916
0.038383	0.1	-0.009658
0.040050	0.1	-0.008666
0.041717	0.1	-0.005821
0.043383	0.1	-0.004307
0.045050	0.1	-0.007087
0.046717	0.1	-0.014193
0.048383	0.1	-0.023204
0.050050	0.1	-0.031451
0.051717	0.1	-0.037230
0.053383	0.1	-0.040303
0.055050	0.1	-0.041840
0.056717	0.1	-0.043670
0.058383	0.1	-0.047171
0.060050	0.1	-0.052364
0.061717	0.1	-0.058208
0.063383	0.1	-0.063628
0.065050	0.1	-0.067446
0.066717	0.1	-0.068280
0.068383	0.1	-0.065425
0.070050	0.1	-0.059810
0.071717	0.1	-0.053621
0.073383	0.1	-0.048564
0.075050	0.1	-0.044825
0.076717	0.1	-0.041872
0.078383	0.1	-0.039446
0.080050	0.1	-0.037411
0.081717	0.1	-0.034752
0.083383	0.1	-0.029737
0.085050	0.1	-0.022468
0.086717	0.1	-0.015916
0.088383	0.1	-0.013057
0.090050	0.1	-0.014273
0.091717	0.1	-0.018207
0.093383	0.1	-0.023339
0.095050	0.1	-0.028186
0.096717	0.1	-0.031334
0.098383	0.1	-0.031753
0.100050	0.1	-0.029146
0.101717	0.1	-0.024252
0.103383	0.1	-0.018454
0.105050	0.1	-0.012685
0.106717	0.1	-0.007180
0.108383	0.1	-0.002231
0.110050	0.1	0.001662
0.111717	0.1	0.004210
0.113383	0.1	0.005364
0.115050	0.1	0.005118
0.116717	0.1	0.003460
0.118383	0.1	0.000848
0.120050	0.1	-0.001658
0.121717	0.1	-0.003311
0.123383	0.1	-0.004824
0.125050	0.1	-0.007353
0.126717	0.1	-0.010477
0.128383	0.1	-0.012717
0.130050	0.1	-0.013378
0.131717	0.1	-0.012591
0.133383	0.1	-0.010529
0.135050	0.1	-0.007618
0.136717	0.1	-0.004699
0.138383	0.1	-0.002575
0.140050	0.1	-0.002142
0.141717	0.1	-0.004498
0.143383	0.1	-0.009611
0.145050	0.1	-0.015460
0.146717	0.1	-0.019697
0.148383	0.1	-0.021569
0.150050	0.1	-0.021667
0.151717	0.1	-0.020633
0.153383	0.1	-0.018561
0.155050	0.1	-0.015399
0.156717	0.1	-0.011818
0.158383	0.1	-0.009229
0.160050	0.1	-0.008387
0.161717	0.1	-0.008238
0.163383	0.1	-0.006924
0.165050	0.1	-0.003558
0.166717	0.1	0.001299
0.168383	0.1	0.005984
0.170050	0.1	0.008629
0.171717	0.1	0.008363
0.173383	0.1	0.005402
0.175050	0.1	0.000033
0.176717	0.1	-0.007609
0.178383	0.1	-0.016610
0.180050	0.1	-0.025029
0.181717	0.1	-0.030799
0.183383	0.1	-0.032778
0.185050	0.1	-0.031348
0.186717	0.1	-0.027898
0.188383	0.1	-0.023786
0.190050	0.1	-0.020172
0.191717	0.1	-0.018026
0.193383	0.1	-0.017220
0.195050	0.1	-0.016633
0.196717	0.1	-0.015697
0.198383	0.1	-0.014710
0.200050	0.1	-0.013802
0.201717	0.1	-0.012834
0.203383	0.1	-0.012554
0.205050	0.1	-0.014552
0.206717	0.1	-0.018985
0.208383	0.1	-0.023586
0.210050	0.1	-0.025770
0.211717	0.1	-0.024489
0.213383	0.1	-0.020042
0.215050	0.1	-0.013574
0.216717	0.1	-0.006747
0.218383	0.1	-0.001267
0.220050	0.1	0.001327
0.221717	0.1	0.000182
0.223383	0.1	-0.004158
0.225050	0.1	-0.009835
0.226717	0.1	-0.014291
0.228383	0.1	-0.015753
0.230050	0.1	-0.014817
0.231717	0.1	-0.013746
0.233383	0.1	-0.014165
0.235050	0.1	-0.015884
0.236717	0.1	-0.017546
0.238383	0.1	-0.017793
0.240050	0.1	-0.016247
0.241717	0.1	-0.013788
0.243383	0.1	-0.011572
0.245050	0.1	-0.010026
0.246717	0.1	-0.008824
0.248383	0.1	-0.007269
0.250050	0.1	-0.005006
0.251717	0.1	-0.002556
0.253383	0.1	-0.000871
0.255050	0.1	-0.000773
0.256717	0.1	-0.002729
0.258383	0.1	-0.006221
0.260050	0.1	-0.009579
0.261717	0.1	-0.011623
0.263383	0.1	-0.013453
0.265050	0.1	-0.016815
0.266717	0.1	-0.021216
0.268383	0.1	-0.024741
0.270050	0.1	-0.026473
0.271717	0.1	-0.026328
0.273383	0.1	-0.024317
0.275050	0.1	-0.021234
0.276717	0.1	-0.018361
0.278383	0.1	-0.016419
0.280050	0.1	-0.015819
0.281717	0.1	-0.016750
0.283383	0.1	-0.018408
0.285050	0.1	-0.019292
0.286717	0.1	-0.018333
0.288383	0.1	-0.015320
0.290050	0.1	-0.011162
0.291717	0.1	-0.007888
0.293383	0.1	-0.007767
0.295050	0.1	-0.012028
0.296717	0.1	-0.019530
0.298383	0.1	-0.026887
0.300050	0.1	-0.031227
0.301717	0.1	-0.031958
0.303383	0.1	-0.030375
0.305050	0.1	-0.028755
0.306717	0.1	-0.028796
0.308383	0.1	-0.030352
0.310050	0.1	-0.031525
0.311717	0.1	-0.030030
0.313383	0.1	-0.025169
0.315050	0.1	-0.018724
0.316717	0.1	-0.013877
0.318383	0.1	-0.013104
0.320050	0.1	-0.016754
0.321717	0.1	-0.022817
0.323383	0.1	-0.027986
0.325050	0.1	-0.029779
0.326717	0.1	-0.027861
0.328383	0.1	-0.023623
0.330050	0.1	-0.019236
0.331717	0.1	-0.017029
0.333383	0.1	-0.018207
0.335050	0.1	-0.021579
0.336717	0.1	-0.024526
0.338383	0.1	-0.025397
0.340050	0.1	-0.024657
0.341717	0.1	-0.023949
0.343383	0.1	-0.024452
0.345050	0.1	-0.026445
0.346717	0.1	-0.029542
0.348383	0.1	-0.032545
0.350050	0.1	-0.033672
0.351717	0.1	-0.031339
0.353383	0.1	-0.025430
0.355050	0.1	-0.018138
0.356717	0.1	-0.012685
0.358383	0.1	-0.011274
0.360050	0.1	-0.014026
0.361717	0.1	-0.018994
0.363383	0.1	-0.023386
0.365050	0.1	-0.025225
0.366717	0.1	-0.024308
0.368383	0.1	-0.022464
0.370050	0.1	-0.022077
0.371717	0.1	-0.023646
0.373383	0.1	-0.026016
0.375050	0.1	-0.028284
0.376717	0.1	-0.030044
0.378383	0.1	-0.030855
0.380050	0.1	-0.030152
0.381717	0.1	-0.027302
0.383383	0.1	-0.021951
0.385050	0.1	-0.014426
0.386717	0.1	-0.005881
0.388383	0.1	0.002338
0.390050	0.1	0.009891
0.391717	0.1	0.017006
0.393383	0.1	0.022901
0.395050	0.1	0.026142
0.396717	0.1	0.026505
0.398383	0.1	0.024955
0.400050	0.1	0.022263
0.401717	0.1	0.019050
0.403383	0.1	0.016275
0.405050	0.1	0.014477
0.406717	0.1	0.013104
0.408383	0.1	0.010785
0.410050	0.1	0.006156
0.411717	0.1	-0.000852
0.413383	0.1	-0.008298
0.415050	0.1	-0.013174
0.416717	0.1	-0.013718
0.418383	0.1	-0.010994
0.420050	0.1	-0.007763
0.421717	0.1	-0.006012
0.423383	0.1	-0.006086
0.425050	0.1	-0.007311
0.426717	0.1	-0.008950
0.428383	0.1	-0.011045
0.430050	0.1	-0.013919
0.431717	0.1	-0.017225
0.433383	0.1	-0.020457
0.435050	0.1	-0.023544
0.436717	0.1	-0.026054
0.438383	0.1	-0.026827
0.440050	0.1	-0.025160
0.441717	0.1	-0.022282
0.443383	0.1	-0.020578
0.445050	0.1	-0.020978
0.446717	0.1	-0.022505
0.448383	0.1	-0.023833
0.450050	0.1	-0.024624
0.451717	0.1	-0.025816
0.453383	0.1	-0.028051
0.455050	0.1	-0.029840
0.456717	0.1	-0.028475
0.458383	0.1	-0.023078
0.460050	0.1	-0.015912
0.461717	0.1	-0.010333
0.463383	0.1	-0.008391
0.465050	0.1	-0.009956
0.466717	0.1	-0.012829
0.468383	0.1	-0.013961
0.470050	0.1	-0.012475
0.471717	0.1	-0.010924
0.473383	0.1	-0.012191
0.475050	0.1	-0.015921
0.476717	0.1	-0.019125
0.478383	0.1	-0.019330
0.480050	0.1	-0.016573
0.481717	0.1	-0.012903
0.483383	0.1	-0.010943
0.485050	0.1	-0.012587
0.486717	0.1	-0.017565
0.488383	0.1	-0.023525
0.490050	0.1	-0.028266
0.491717	0.1	-0.031269
0.493383	0.1	-0.033160
0.495050	0.1	-0.033989
0.496717	0.1	-0.032815
0.498383	0.1	-0.029397
0.500050	0.1	-0.024941
0.501717	0.1	-0.020843
0.503383	0.1	-0.017644
0.505050	0.1	-0.014962
0.506717	0.1	-0.012289
0.508383	0.1	-0.009965
0.510050	0.1	-0.008885
0.511717	0.1	-0.009383
0.513383	0.1	-0.010962
0.515050	0.1	-0.012885
0.516717	0.1	-0.014692
0.518383	0.1	-0.016904
0.520050	0.1	-0.020280
0.521717	0.1	-0.023814
0.523383	0.1	-0.024932
0.525050	0.1	-0.022408
0.526717	0.1	-0.017877
0.528383	0.1	-0.013686
0.530050	0.1	-0.010785
0.531717	0.1	-0.009625
0.533383	0.1	-0.011176
0.535050	0.1	-0.015660
0.536717	0.1	-0.021332
0.538383	0.1	-0.025360
0.540050	0.1	-0.026077
0.541717	0.1	-0.024447
0.543383	0.1	-0.022962
0.545050	0.1	-0.023455
0.546717	0.1	-0.026142
0.548383	0.1	-0.029942
0.550050	0.1	-0.032978
0.551717	0.1	-0.033486
0.553383	0.1	-0.031530
0.555050	0.1	-0.028978
0.556717	0.1	-0.027432
0.558383	0.1	-0.027348
0.560050	0.1	-0.028270
0.561717	0.1	-0.028964
0.563383	0.1	-0.028550
0.565050	0.1	-0.027269
0.566717	0.1	-0.025444
0.568383	0.1	-0.023167
0.570050	0.1	-0.021239
0.571717	0.1	-0.021276
0.573383	0.1	-0.024107
0.575050	0.1	-0.028447
0.576717	0.1	-0.031739
0.578383	0.1	-0.032359
0.580050	0.1	-0.030901
0.581717	0.1	-0.029579
0.583383	0.1	-0.029970
0.585050	0.1	-0.031446
0.586717	0.1	-0.032210
0.588383	0.1	-0.030985
0.590050	0.1	-0.027763
0.591717	0.1	-0.024303
0.593383	0.1	-0.023372
0.595050	0.1	-0.026403
0.596717	0.1	-0.032037
0.598383	0.1	-0.036866
0.600050	0.1	-0.037807
0.601717	0.1	-0.034315
0.603383	0.1	-0.028480
0.605050	0.1	-0.023455
0.606717	0.1	-0.021392
0.608383	0.1	-0.022631
0.610050	0.1	-0.026585
0.611717	0.1	-0.032349
0.613383	0.1	-0.038221
0.615050	0.1	-0.041840
0.616717	0.1	-0.041751
0.618383	0.1	-0.038724
0.620050	0.1	-0.035041
0.621717	0.1	-0.032391
0.623383	0.1	-0.030794
0.625050	0.1	-0.029653
0.626717	0.1	-0.028787
0.628383	0.1	-0.028457
0.630050	0.1	-0.029108
0.631717	0.1	-0.030976
0.633383	0.1	-0.033765
0.635050	0.1	-0.036415
0.636717	0.1	-0.037430
0.638383	0.1	-0.036242
0.640050	0.1	-0.033723
0.641717	0.1	-0.030915
0.643383	0.1	-0.028457
0.645050	0.1	-0.026664
0.646717	0.1	-0.025448
0.648383	0.1	-0.024689
0.650050	0.1	-0.024876
0.651717	0.1	-0.026892
0.653383	0.1	-0.030827
0.655050	0.1	-0.035465
0.656717	0.1	-0.039111
0.658383	0.1	-0.040587
0.660050	0.1	-0.039567
0.661717	0.1	-0.037127
0.663383	0.1	-0.035889
0.665050	0.1	-0.037933
0.666717	0.1	-0.042012
0.668383	0.1	-0.044233
0.670050	0.1	-0.041742
0.671717	0.1	-0.034920
0.673383	0.1	-0.026315
0.675050	0.1	-0.018729
0.676717	0.1	-0.014100
0.678383	0.1	-0.013341
0.680050	0.1	-0.016363
0.681717	0.1	-0.021700
0.683383	0.1	-0.027064
0.685050	0.1	-0.030803
0.686717	0.1	-0.032480
0.688383	0.1	-0.032531
0.690050	0.1	-0.031427
0.691717	0.1	-0.028950
0.693383	0.1	-0.025099
0.695050	0.1	-0.020671
0.696717	0.1	-0.015758
0.698383	0.1	-0.009821
0.700050	0.1	-0.003618
0.701717	0.1	0.000698
0.703383	0.1	0.001248
0.705050	0.1	-0.002491
0.706717	0.1	-0.009513
0.708383	0.1	-0.017793
0.710050	0.1	-0.024950
0.711717	0.1	-0.028936
0.713383	0.1	-0.029048
0.715050	0.1	-0.026640
0.716717	0.1	-0.024312
0.718383	0.1	-0.023763
0.720050	0.1	-0.024675
0.721717	0.1	-0.025569
0.723383	0.1	-0.025537
0.725050	0.1	-0.025043
0.726717	0.1	-0.025169
0.728383	0.1	-0.026426
0.730050	0.1	-0.028522
0.731717	0.1	-0.030692
0.733383	0.1	-0.031958
0.735050	0.1	-0.031353
0.736717	0.1	-0.028671
0.738383	0.1	-0.025257
0.740050	0.1	-0.023181
0.741717	0.1	-0.023115
0.743383	0.1	-0.023781
0.745050	0.1	-0.023851
0.746717	0.1	-0.023581
0.748383	0.1	-0.024196
0.750050	0.1	-0.026594
0.751717	0.1	-0.030645
0.753383	0.1	-0.035004
0.755050	0.1	-0.037411
0.756717	0.1	-0.035958
0.758383	0.1	-0.031027
0.760050	0.1	-0.025798
0.761717	0.1	-0.023637
0.763383	0.1	-0.025393
0.765050	0.1	-0.029453
0.766717	0.1	-0.033439
0.768383	0.1	-0.035400
0.770050	0.1	-0.034538
0.771717	0.1	-0.031460
0.773383	0.1	-0.027888
0.775050	0.1	-0.026012
0.776717	0.1	-0.027549
0.778383	0.1	-0.032810
0.780050	0.1	-0.040620
0.781717	0.1	-0.048941
0.783383	0.1	-0.055297
0.785050	0.1	-0.057244
0.786717	0.1	-0.054007
0.788383	0.1	-0.047213
0.790050	0.1	-0.039577
0.791717	0.1	-0.033667
0.793383	0.1	-0.030869
0.795050	0.1	-0.030254
0.796717	0.1	-0.029542
0.798383	0.1	-0.027544
0.800050	0.1	-0.024787
0.801717	0.1	-0.022221
0.803383	0.1	-0.020494
0.805050	0.1	-0.020307
0.806717	0.1	-0.022068
0.808383	0.1	-0.025216
0.810050	0.1	-0.028545
0.811717	0.1	-0.030943
0.813383	0.1	-0.031958
0.815050	0.1	-0.032014
0.816717	0.1	-0.032154
0.818383	0.1	-0.033523
0.820050	0.1	-0.036391
0.821717	0.1	-0.039800
0.823383	0.1	-0.042529
0.825050	0.1	-0.043646
0.826717	0.1	-0.042450
0.828383	0.1	-0.038790
0.830050	0.1	-0.033174
0.831717	0.1	-0.026841
0.833383	0.1	-0.021667
0.835050	0.1	-0.018924
0.836717	0.1	-0.018738
0.838383	0.1	-0.021067
0.840050	0.1	-0.025649
0.841717	0.1	-0.031125
0.843383	0.1	-0.035502
0.845050	0.1	-0.037416
0.846717	0.1	-0.036731
0.848383	0.1	-0.034347
0.850050	0.1	-0.031660
0.851717	0.1	-0.030277
0.853383	0.1	-0.031325
0.855050	0.1	-0.034701
0.856717	0.1	-0.039442
0.858383	0.1	-0.044382
0.860050	0.1	-0.048019
0.861717	0.1	-0.048806
0.863383	0.1	-0.046398
0.865050	0.1	-0.042026
0.866717	0.1	-0.037742
0.868383	0.1	-0.035265
0.870050	0.1	-0.034980
0.871717	0.1	-0.036685
0.873383	0.1	-0.040415
0.875050	0.1	-0.045439
0.876717	0.1	-0.049802
0.878383	0.1	-0.051642
0.880050	0.1	-0.050319
0.881717	0.1	-0.046627
0.883383	0.1	-0.042240
0.885050	0.1	-0.038920
0.886717	0.1	-0.038040
0.888383	0.1	-0.039851
0.890050	0.1	-0.043195
0.891717	0.1	-0.046683
0.893383	0.1	-0.049612
0.895050	0.1	-0.051628
0.896717	0.1	-0.052014
0.898383	0.1	-0.049621
0.900050	0.1	-0.043926
0.901717	0.1	-0.036182
0.903383	0.1	-0.029197
0.905050	0.1	-0.025607
0.906717	0.1	-0.026100
0.908383	0.1	-0.029681
0.910050	0.1	-0.035064
0.911717	0.1	-0.041174
0.913383	0.1	-0.046822
0.915050	0.1	-0.050799
0.916717	0.1	-0.052485
0.918383	0.1	-0.052270
0.920050	0.1	-0.051414
0.921717	0.1	-0.050897
0.923383	0.1	-0.050501
0.925050	0.1	-0.048908
0.926717	0.1	-0.044666
0.928383	0.1	-0.037299
0.930050	0.1	-0.027614
0.931717	0.1	-0.017532
0.933383	0.1	-0.009998
0.935050	0.1	-0.008340
0.936717	0.1	-0.014082
0.938383	0.1	-0.024731
0.940050	0.1	-0.035372
0.941717	0.1	-0.042981
0.943383	0.1	-0.047199
0.945050	0.1	-0.047730
0.946717	0.1	-0.044322
0.948383	0.1	-0.038627
0.950050	0.1	-0.033695
0.951717	0.1	-0.031614
0.953383	0.1	-0.032657
0.955050	0.1	-0.035996
0.956717	0.1	-0.040159
0.958383	0.1	-0.043162
0.960050	0.1	-0.043227
0.961717	0.1	-0.039870
0.963383	0.1	-0.034566
0.965050	0.1	-0.029919
0.966717	0.1	-0.027893
0.968383	0.1	-0.028824
0.970050	0.1	-0.031609
0.971717	0.1	-0.034478
0.973383	0.1	-0.036089
0.975050	0.1	-0.036121
0.976717	0.1	-0.034827
0.978383	0.1	-0.032298
0.980050	0.1	-0.028550
0.981717	0.1	-0.024415
0.983383	0.1	-0.021630
0.985050	0.1	-0.021481
0.986717	0.1	-0.023786
0.988383	0.1	-0.027455
0.990050	0.1	-0.031488
0.991717	0.1	-0.035316
0.993383	0.1	-0.039022
0.995050	0.1	-0.043083
0.996717	0.1	-0.047605
0.998383	0.1	-0.051982
1.000050	0.1	-0.055195
1.001717	0.1	-0.056424
1.003383	0.1	-0.055456
1.005050	0.1	-0.052238
1.006717	0.1	-0.046561
1.008383	0.1	-0.038780
1.010050	0.1	-0.030692
1.011717	0.1	-0.025183
1.013383	0.1	-0.024429
1.015050	0.1	-0.028340
1.016717	0.1	-0.034603
1.018383	0.1	-0.040065
1.020050	0.1	-0.042603
1.021717	0.1	-0.041798
1.023383	0.1	-0.038543
1.025050	0.1	-0.034398
1.026717	0.1	-0.030790
1.028383	0.1	-0.028419
1.030050	0.1	-0.027181
1.031717	0.1	-0.026734
1.033383	0.1	-0.027004
1.035050	0.1	-0.027460
1.036717	0.1	-0.027027
1.038383	0.1	-0.025798
1.040050	0.1	-0.025253
1.041717	0.1	-0.026058
1.043383	0.1	-0.027530
1.045050	0.1	-0.029309
1.046717	0.1	-0.031451
1.048383	0.1	-0.033625
1.050050	0.1	-0.035423
1.051717	0.1	-0.036550
1.053383	0.1	-0.037178
1.055050	0.1	-0.038361
1.056717	0.1	-0.041146
1.058383	0.1	-0.045695
1.060050	0.1	-0.051451
1.061717	0.1	-0.057155
1.063383	0.1	-0.061016
1.065050	0.1	-0.061863
1.066717	0.1	-0.060298
1.068383	0.1	-0.058273
1.070050	0.1	-0.057248
1.071717	0.1	-0.057085
1.073383	0.1	-0.056778
1.075050	0.1	-0.055344
1.076717	0.1	-0.052419
1.078383	0.1	-0.049034
1.080050	0.1	-0.046962
1.081717	0.1	-0.046841
1.083383	0.1	-0.047339
1.085050	0.1	-0.046347
1.086717	0.1	-0.043055
1.088383	0.1	-0.038631
1.090050	0.1	-0.035060
1.091717	0.1	-0.033681
1.093383	0.1	-0.034254
1.095050	0.1	-0.035381
1.096717	0.1	-0.035935
1.098383	0.1	-0.035893
1.100050	0.1	-0.035889
1.101717	0.1	-0.036266
1.103383	0.1	-0.037430
1.105050	0.1	-0.039884
1.106717	0.1	-0.043344
1.108383	0.1	-0.046841
1.110050	0.1	-0.049630
1.111717	0.1	-0.051684
1.113383	0.1	-0.053216
1.115050	0.1	-0.054105
1.116717	0.1	-0.054054
1.118383	0.1	-0.052713
1.120050	0.1	-0.049812
1.121717	0.1	-0.045779
1.123383	0.1	-0.042166
1.125050	0.1	-0.041015
1.126717	0.1	-0.043325
1.128383	0.1	-0.048452
1.130050	0.1	-0.054995
1.131717	0.1	-0.061155
1.133383	0.1	-0.064452
1.135050	0.1	-0.063227
1.136717	0.1	-0.058757
1.138383	0.1	-0.054282
1.140050	0.1	-0.052243
1.141717	0.1	-0.052731
1.143383	0.1	-0.053830
1.145050	0.1	-0.053374
1.146717	0.1	-0.050818
1.148383	0.1	-0.046962
1.150050	0.1	-0.042333
1.151717	0.1	-0.036745
1.153383	0.1	-0.030496
1.155050	0.1	-0.024945
1.156717	0.1	-0.021313
1.158383	0.1	-0.019763
1.160050	0.1	-0.019856
1.161717	0.1	-0.021113
1.163383	0.1	-0.023125
1.165050	0.1	-0.025304
1.166717	0.1	-0.026990
1.168383	0.1	-0.028317
1.170050	0.1	-0.030370
1.171717	0.1	-0.034026
1.173383	0.1	-0.039260
1.175050	0.1	-0.045164
1.176717	0.1	-0.050110
1.178383	0.1	-0.052624
1.180050	0.1	-0.052517
1.181717	0.1	-0.050901
1.183383	0.1	-0.048908
1.185050	0.1	-0.047307
1.186717	0.1	-0.047078
1.188383	0.1	-0.048778
1.190050	0.1	-0.051344
1.191717	0.1	-0.053048
1.193383	0.1	-0.053016
1.195050	0.1	-0.051255
1.196717	0.1	-0.048089
1.198383	0.1	-0.044261
1.200050	0.1	-0.041220
1.201717	0.1	-0.039935
1.203383	0.1	-0.039684
1.205050	0.1	-0.039409
1.206717	0.1	-0.039297
1.208383	0.1	-0.040168
1.210050	0.1	-0.042305
1.211717	0.1	-0.044708
1.213383	0.1	-0.045262
1.215050	0.1	-0.042487
1.216717	0.1	-0.037299
1.218383	0.1	-0.032564
1.220050	0.1	-0.030678
1.221717	0.1	-0.031702
1.223383	0.1	-0.034533
1.225050	0.1	-0.038734
1.226717	0.1	-0.043609
1.228383	0.1	-0.047237
1.230050	0.1	-0.047768
1.231717	0.1	-0.045151
1.233383	0.1	-0.041174
1.235050	0.1	-0.037998
1.236717	0.1	-0.036694
1.238383	0.1	-0.036606
1.240050	0.1	-0.036322
1.241717	0.1	-0.035460
1.243383	0.1	-0.034231
1.245050	0.1	-0.032210
1.246717	0.1	-0.028904
1.248383	0.1	-0.025071
1.250050	0.1	-0.023106
1.251717	0.1	-0.025369
1.253383	0.1	-0.031800
1.255050	0.1	-0.040177
1.256717	0.1	-0.047972
1.258383	0.1	-0.053211
1.260050	0.1	-0.054818
1.261717	0.1	-0.052797
1.263383	0.1	-0.048238
1.265050	0.1	-0.043516
1.266717	0.1	-0.041295
1.268383	0.1	-0.042552
1.270050	0.1	-0.046305
1.271717	0.1	-0.050706
1.273383	0.1	-0.053840
1.275050	0.1	-0.054347
1.276717	0.1	-0.052191
1.278383	0.1	-0.048704
1.280050	0.1	-0.045500
1.281717	0.1	-0.043456
1.283383	0.1	-0.042450
1.285050	0.1	-0.042077
1.286717	0.1	-0.042180
1.288383	0.1	-0.042631
1.290050	0.1	-0.043116
1.291717	0.1	-0.043036
1.293383	0.1	-0.042045
1.295050	0.1	-0.040643
1.296717	0.1	-0.039530
1.298383	0.1	-0.038915
1.300050	0.1	-0.039176
1.301717	0.1	-0.041053
1.303383	0.1	-0.044871
1.305050	0.1	-0.050100
1.306717	0.1	-0.055055
1.308383	0.1	-0.057649
1.310050	0.1	-0.057230
1.311717	0.1	-0.055162
1.313383	0.1	-0.053165
1.315050	0.1	-0.051563
1.316717	0.1	-0.049137
1.318383	0.1	-0.044806
1.320050	0.1	-0.039130
1.321717	0.1	-0.033132
1.323383	0.1	-0.026547
1.325050	0.1	-0.018012
1.326717	0.1	-0.006203
1.328383	0.1	0.009360
1.330050	0.1	0.028382
1.331717	0.1	0.050007
1.333383	0.1	0.072420
1.335050	0.1	0.093323
1.336717	0.1	0.110893
1.338383	0.1	0.124406
1.340050	0.1	0.134888
1.341717	0.1	0.143684
1.343383	0.1	0.150278
1.345050	0.1	0.153161
1.346717	0.1	0.151647
1.348383	0.1	0.146055
1.350050	0.1	0.137342
1.351717	0.1	0.126641
1.353383	0.1	0.114408
1.355050	0.1	0.100238
1.356717	0.1	0.083777
1.358383	0.1	0.065346
1.360050	0.1	0.046086
1.361717	0.1	0.028685
1.363383	0.1	0.016657
1.365050	0.1	0.011339
1.366717	0.1	0.010817
1.368383	0.1	0.012205
1.370050	0.1	0.013108
1.371717	0.1	0.011246
1.373383	0.1	0.004857
1.375050	0.1	-0.006412
1.376717	0.1	-0.021183
1.378383	0.1	-0.036363
1.380050	0.1	-0.048028
1.381717	0.1	-0.053542
1.383383	0.1	-0.052997
1.385050	0.1	-0.048587
1.386717	0.1	-0.043311
1.388383	0.1	-0.040103
1.390050	0.1	-0.040666
1.391717	0.1	-0.044410
1.393383	0.1	-0.049458
1.395050	0.1	-0.054496
1.396717	0.1	-0.059260
1.398383	0.1	-0.064014
1.400050	0.1	-0.069318
1.401717	0.1	-0.075200
1.403383	0.1	-0.080448
1.405050	0.1	-0.083274
1.406717	0.1	-0.082408
1.408383	0.1	-0.078357
1.410050	0.1	-0.073826
1.411717	0.1	-0.071554
1.413383	0.1	-0.071861
1.415050	0.1	-0.072322
1.416717	0.1	-0.070049
1.418383	0.1	-0.064736
1.420050	0.1	-0.058310
1.421717	0.1	-0.052042
1.423383	0.1	-0.045383
1.425050	0.1	-0.037011
1.426717	0.1	-0.026077
1.428383	0.1	-0.013229
1.430050	0.1	-0.000941
1.431717	0.1	0.008130
1.433383	0.1	0.013434
1.435050	0.1	0.016778
1.436717	0.1	0.020964
1.438383	0.1	0.028382
1.440050	0.1	0.039525
1.441717	0.1	0.052913
1.443383	0.1	0.066734
1.445050	0.1	0.079493
1.446717	0.1	0.089817
1.448383	0.1	0.097561
1.450050	0.1	0.104262
1.451717	0.1	0.111680
1.453383	0.1	0.120746
1.455050	0.1	0.131936
1.456717	0.1	0.145580
1.458383	0.1	0.161920
1.460050	0.1	0.180341
1.461717	0.1	0.198437
1.463383	0.1	0.213506
1.465050	0.1	0.224686
1.466717	0.1	0.232263
1.468383	0.1	0.236672
1.470050	0.1	0.239830
1.471717	0.1	0.245119
1.473383	0.1	0.254451
1.475050	0.1	0.266535
1.476717	0.1	0.278554
1.478383	0.1	0.287960
1.480050	0.1	0.293436
1.481717	0.1	0.296142
1.483383	0.1	0.298712
1.485050	0.1	0.302801
1.486717	0.1	0.309264
1.488383	0.1	0.318675
1.490050	0.1	0.330107
1.491717	0.1	0.341320
1.493383	0.1	0.350364
1.495050	0.1	0.356422
1.496717	0.1	0.360035
1.498383	0.1	0.362834
1.500050	0.1	0.366746
1.501717	0.1	0.373037
1.503383	0.1	0.381274
1.505050	0.1	0.389763
1.506717	0.1	0.397479
1.508383	0.1	0.404697
1.510050	0.1	0.411933
1.511717	0.1	0.419379
1.513383	0.1	0.427184
1.515050	0.1	0.435808
1.516717	0.1	0.446243
1.518383	0.1	0.459556
1.520050	0.1	0.475878
1.521717	0.1	0.493745
1.523383	0.1	0.510882
1.525050	0.1	0.526118
1.526717	0.1	0.539999
1.528383	0.1	0.553341
1.530050	0.1	0.566016
1.531717	0.1	0.577094
1.533383	0.1	0.586146
1.535050	0.1	0.594412
1.536717	0.1	0.603367
1.538383	0.1	0.613146
1.540050	0.1	0.623437
1.541717	0.1	0.633863
1.543383	0.1	0.643381
1.545050	0.1	0.651185
1.546717	0.1	0.657840
1.548383	0.1	0.664727
1.550050	0.1	0.672997
1.551717	0.1	0.683195
1.553383	0.1	0.694548
1.555050	0.1	0.704550
1.556717	0.1	0.711069
1.558383	0.1	0.715279
1.560050	0.1	0.720615
1.561717	0.1	0.728806
1.563383	0.1	0.739279
1.565050	0.1	0.751941
1.566717	0.1	0.767629
1.568383	0.1	0.786236
1.570050	0.1	0.806442
1.571717	0.1	0.826772
1.573383	0.1	0.846037
1.575050	0.1	0.863369
1.576717	0.1	0.878582
1.578383	0.1	0.892431
1.580050	0.1	0.905767
1.581717	0.1	0.918009
1.583383	0.1	0.927029
1.585050	0.1	0.930470
1.586717	0.1	0.926610
1.588383	0.1	0.914377
1.590050	0.1	0.893152
1.591717	0.1	0.862656
1.593383	0.1	0.823052
1.595050	0.1	0.775000
1.596717	0.1	0.719968
1.598383	0.1	0.661286
1.600050	0.1	0.606263
1.601717	0.1	0.567609
1.603383	0.1	0.562002
1.605050	0.1	0.606594
1.606717	0.1	0.715847
1.608383	0.1	0.898959
1.610050	0.1	1.157448
1.611717	0.1	1.484184
1.613383	0.1	1.864731
1.615050	0.1	2.279654
1.616717	0.1	2.706577
1.618383	0.1	3.123460
1.620050	0.1	3.512464
1.621717	0.1	3.861352
1.623383	0.1	4.163296
1.625050	0.1	4.416904
1.626717	0.1	4.625428
1.628383	0.1	4.795156
1.630050	0.1	4.934436
1.631717	0.1	5.052928
1.633383	0.1	5.159345
1.635050	0.1	5.258741
1.636717	0.1	5.352641
1.638383	0.1	5.441075
1.640050	0.1	5.523507
1.641717	0.1	5.598860
1.643383	0.1	5.665910
1.645050	0.1	5.723783
1.646717	0.1	5.771974
1.648383	0.1	5.809814
1.650050	0.1	5.836114
1.651717	0.1	5.849549
1.653383	0.1	5.848990
1.655050	0.1	5.833381
1.656717	0.1	5.801576
1.658383	0.1	5.753054
1.660050	0.1	5.688919
1.661717	0.1	5.611633
1.663383	0.1	5.523684
1.665050	0.1	5.427385
1.666717	0.1	5.325223
1.668383	0.1	5.219025
1.670050	0.1	5.109101
1.671717	0.1	4.994692
1.673383	0.1	4.875306
1.675050	0.1	4.751501
1.676717	0.1	4.623947
1.678383	0.1	4.493133
1.680050	0.1	4.360634
1.681717	0.1	4.228405
1.683383	0.1	4.096213
1.685050	0.1	3.961823
1.686717	0.1	3.823773
1.688383	0.1	3.682668
1.690050	0.1	3.540060
1.691717	0.1	3.397381
1.693383	0.1	3.256379
1.695050	0.1	3.119367
1.696717	0.1	2.987771
1.698383	0.1	2.861037
1.700050	0.1	2.737693
1.701717	0.1	2.616649
1.703383	0.1	2.496820
1.705050	0.1	2.376665
1.706717	0.1	2.255575
1.708383	0.1	2.135113
1.710050	0.1	2.017892
1.711717	0.1	1.905854
1.713383	0.1	1.799669
1.715050	0.1	1.699012
1.716717	0.1	1.603183
1.718383	0.1	1.511667
1.720050	0.1	1.424020
1.721717	0.1	1.339419
1.723383	0.1	1.256722
1.725050	0.1	1.175608
1.726717	0.1	1.097168
1.728383	0.1	1.022955
1.730050	0.1	0.954112
1.731717	0.1	0.891057
1.733383	0.1	0.833408
1.735050	0.1	0.780141
1.736717	0.1	0.729747
1.738383	0.1	0.681076
1.740050	0.1	0.634319
1.741717	0.1	0.590887
1.743383	0.1	0.552414
1.745050	0.1	0.519822
1.746717	0.1	0.492828
1.748383	0.1	0.469931
1.750050	0.1	0.449191
1.751717	0.1	0.429270
1.753383	0.1	0.409512
1.755050	0.1	0.389516
1.756717	0.1	0.369158
1.758383	0.1	0.348850
1.760050	0.1	0.329660
1.761717	0.1	0.312966
1.763383	0.1	0.299620
1.765050	0.1	0.289269
1.766717	0.1	0.280235
1.768383	0.1	0.270302
1.770050	0.1	0.258009
1.771717	0.1	0.243178
1.773383	0.1	0.226847
1.775050	0.1	0.211149
1.776717	0.1	0.198693
1.778383	0.1	0.191242
1.780050	0.1	0.188779
1.781717	0.1	0.189668
1.783383	0.1	0.191689
1.785050	0.1	0.193017
1.786717	0.1	0.192490
1.788383	0.1	0.189771
1.790050	0.1	0.185487
1.791717	0.1	0.180998
1.793383	0.1	0.177664
1.795050	0.1	0.175536
1.796717	0.1	0.172989
1.798383	0.1	0.168928
1.800050	0.1	0.164346
1.801717	0.1	0.161133
1.803383	0.1	0.160714
1.805050	0.1	0.162846
1.806717	0.1	0.165091
1.808383	0.1	0.164704
1.810050	0.1	0.160942
1.811717	0.1	0.154776
1.813383	0.1	0.147452
1.815050	0.1	0.140448
1.816717	0.1	0.135740
1.818383	0.1	0.134371
1.820050	0.1	0.135531
1.821717	0.1	0.137673
1.823383	0.1	0.139121
1.825050	0.1	0.138232
1.826717	0.1	0.134660
1.828383	0.1	0.129510
1.830050	0.1	0.124215
1.831717	0.1	0.120350
1.833383	0.1	0.119330
1.835050	0.1	0.121482
1.836717	0.1	0.125831
1.838383	0.1	0.130893
1.840050	0.1	0.136090
1.841717	0.1	0.142320
1.843383	0.1	0.150250
1.845050	0.1	0.158930
1.846717	0.1	0.167196
1.848383	0.1	0.175340
1.850050	0.1	0.184365
1.851717	0.1	0.194684
1.853383	0.1	0.206074
1.855050	0.1	0.218209
1.856717	0.1	0.231443
1.858383	0.1	0.247243
1.860050	0.1	0.266992
1.861717	0.1	0.290507
1.863383	0.1	0.316445
1.865050	0.1	0.343150
1.866717	0.1	0.369181
1.868383	0.1	0.394392
1.870050	0.1	0.420343
1.871717	0.1	0.448506
1.873383	0.1	0.479133
1.875050	0.1	0.511874
1.876717	0.1	0.546342
1.878383	0.1	0.582514
1.880050	0.1	0.620685
1.881717	0.1	0.660545
1.883383	0.1	0.700587
1.885050	0.1	0.738641
1.886717	0.1	0.773082
1.888383	0.1	0.803643
1.890050	0.1	0.830847
1.891717	0.1	0.854619
1.893383	0.1	0.873967
1.895050	0.1	0.888058
1.896717	0.1	0.897013
1.898383	0.1	0.901762
1.900050	0.1	0.903183
1.901717	0.1	0.901232
1.903383	0.1	0.895346
1.905050	0.1	0.885227
1.906717	0.1	0.870819
1.908383	0.1	0.852193
1.910050	0.1	0.830074
1.911717	0.1	0.806046
1.913383	0.1	0.781883
1.915050	0.1	0.758437
1.916717	0.1	0.735498
1.918383	0.1	0.712946
1.920050	0.1	0.690781
1.921717	0.1	0.668187
1.923383	0.1	0.644112
1.925050	0.1	0.618761
1.926717	0.1	0.593849
1.928383	0.1	0.571352
1.930050	0.1	0.551743
1.931717	0.1	0.533396
1.933383	0.1	0.514248
1.935050	0.1	0.494001
1.936717	0.1	0.474076
1.938383	0.1	0.455864
1.940050	0.1	0.439971
1.941717	0.1	0.426895
1.943383	0.1	0.417163
1.945050	0.1	0.410364
1.946717	0.1	0.404366
1.948383	0.1	0.396194
1.950050	0.1	0.384301
1.951717	0.1	0.369535
1.953383	0.1	0.353935
1.955050	0.1	0.339677
1.956717	0.1	0.328012
1.958383	0.1	0.318084
1.960050	0.1	0.307704
1.961717	0.1	0.295923
1.963383	0.1	0.284226
1.965050	0.1	0.274917
1.966717	0.1	0.269157
1.968383	0.1	0.266866
1.970050	0.1	0.266605
1.971717	0.1	0.265739
1.973383	0.1	0.262521
1.975050	0.1	0.257273
1.976717	0.1	0.251043
1.978383	0.1	0.244449
1.980050	0.1	0.237706
1.981717	0.1	0.230796
1.983383	0.1	0.223871
1.985050	0.1	0.217473
1.986717	0.1	0.211773
1.988383	0.1	0.206372
1.990050	0.1	0.200877
1.991717	0.1	0.195024
1.993383	0.1	0.188742
1.995050	0.1	0.182297
1.996717	0.1	0.175885
1.998383	0.1	0.169566
2.000050	0.1	0.163577
2.001717	0.1	0.158357
2.003383	0.1	0.154595
2.005050	0.1	0.152565
2.006717	0.1	0.151629
2.008383	0.1	0.150925
2.010050	0.1	0.149910
2.011717	0.1	0.148630
2.013383	0.1	0.148169
2.015050	0.1	0.149366
2.016717	0.1	0.150623
2.018383	0.1	0.148648
2.020050	0.1	0.142013
2.021717	0.1	0.132979
2.023383	0.1	0.125077
2.025050	0.1	0.119889
2.026717	0.1	0.117039
2.028383	0.1	0.115926
2.030050	0.1	0.116122
2.031717	0.1	0.117049
2.033383	0.1	0.118418
2.035050	0.1	0.119964
2.036717	0.1	0.120257
2.038383	0.1	0.117365
2.040050	0.1	0.111107
2.041717	0.1	0.103423
2.043383	0.1	0.096522
2.045050	0.1	0.092112
2.046717	0.1	0.091074
2.048383	0.1	0.092550
2.050050	0.1	0.094930
2.051717	0.1	0.097267
2.053383	0.1	0.098981
2.055050	0.1	0.099773
2.056717	0.1	0.099796
2.058383	0.1	0.099260
2.060050	0.1	0.098306
2.061717	0.1	0.096811
2.063383	0.1	0.094315
2.065050	0.1	0.090492
2.066717	0.1	0.085598
2.068383	0.1	0.080066
2.070050	0.1	0.074049
2.071717	0.1	0.067889
2.073383	0.1	0.062338
2.075050	0.1	0.058250
2.076717	0.1	0.056452
2.078383	0.1	0.057309
2.080050	0.1	0.059912
2.081717	0.1	0.062524
2.083383	0.1	0.064052
2.085050	0.1	0.064559
2.086717	0.1	0.064624
2.088383	0.1	0.064736
2.090050	0.1	0.065328
2.091717	0.1	0.066543
2.093383	0.1	0.067828
2.095050	0.1	0.068839
2.096717	0.1	0.070073
2.098383	0.1	0.071428
2.100050	0.1	0.072182
2.101717	0.1	0.072555
2.103383	0.1	0.073183
2.105050	0.1	0.073970
2.106717	0.1	0.074762
2.108383	0.1	0.075675
2.110050	0.1	0.076070
2.111717	0.1	0.074799
2.113383	0.1	0.071614
2.115050	0.1	0.067120
2.116717	0.1	0.061877
2.118383	0.1	0.056690
2.120050	0.1	0.053197
2.121717	0.1	0.053048
2.123383	0.1	0.056624
2.125050	0.1	0.062864
2.126717	0.1	0.069812
2.128383	0.1	0.075363
2.130050	0.1	0.078427
2.131717	0.1	0.079796
2.133383	0.1	0.081402
2.135050	0.1	0.084220
2.136717	0.1	0.087349
2.138383	0.1	0.089500
2.140050	0.1	0.090795
2.141717	0.1	0.092066
2.143383	0.1	0.092899
2.145050	0.1	0.092234
2.146717	0.1	0.090408
2.148383	0.1	0.088383
2.150050	0.1	0.086357
2.151717	0.1	0.084820
2.153383	0.1	0.085505
2.155050	0.1	0.090059
2.156717	0.1	0.098133
2.158383	0.1	0.106841
2.160050	0.1	0.112774
2.161717	0.1	0.114995
2.163383	0.1	0.115111
2.165050	0.1	0.114236
2.166717	0.1	0.112057
2.168383	0.1	0.108765
2.170050	0.1	0.105458
2.171717	0.1	0.102767
2.173383	0.1	0.101044
2.175050	0.1	0.101030
2.176717	0.1	0.103079
2.178383	0.1	0.106920
2.180050	0.1	0.112299
2.181717	0.1	0.119000
2.183383	0.1	0.126488
2.185050	0.1	0.133282
2.186717	0.1	0.137105
2.188383	0.1	0.136448
2.190050	0.1	0.132080
2.191717	0.1	0.126520
2.193383	0.1	0.121957
2.195050	0.1	0.119661
2.196717	0.1	0.120793
2.198383	0.1	0.125743
2.200050	0.1	0.133272
2.201717	0.1	0.141221
2.203383	0.1	0.147284
2.205050	0.1	0.149524
2.206717	0.1	0.147708
2.208383	0.1	0.144057
2.210050	0.1	0.141650
2.211717	0.1	0.141910
2.213383	0.1	0.143927
2.215050	0.1	0.146013
2.216717	0.1	0.147372
2.218383	0.1	0.148294
2.220050	0.1	0.149296
2.221717	0.1	0.150665
2.223383	0.1	0.152746
2.225050	0.1	0.155643
2.226717	0.1	0.158381
2.228383	0.1	0.159675
2.230050	0.1	0.159098
2.231717	0.1	0.156951
2.233383	0.1	0.154232
2.235050	0.1	0.152239
2.236717	0.1	0.151559
2.238383	0.1	0.151964
2.240050	0.1	0.152807
2.241717	0.1	0.153263
2.243383	0.1	0.152872
2.245050	0.1	0.151997
2.246717	0.1	0.151866
2.248383	0.1	0.153841
2.250050	0.1	0.158334
2.251717	0.1	0.164821
2.253383	0.1	0.172104
2.255050	0.1	0.178004
2.256717	0.1	0.180155
2.258383	0.1	0.178255
2.260050	0.1	0.174548
2.261717	0.1	0.171382
2.263383	0.1	0.169338
2.265050	0.1	0.168011
2.266717	0.1	0.167480
2.268383	0.1	0.168248
2.270050	0.1	0.169897
2.271717	0.1	0.171270
2.273383	0.1	0.171834
2.275050	0.1	0.171717
2.276717	0.1	0.171294
2.278383	0.1	0.171536
2.280050	0.1	0.173906
2.281717	0.1	0.179205
2.283383	0.1	0.186232
2.285050	0.1	0.191992
2.286717	0.1	0.193776
2.288383	0.1	0.190758
2.290050	0.1	0.184136
2.291717	0.1	0.176555
2.293383	0.1	0.170786
2.295050	0.1	0.167699
2.296717	0.1	0.165710
2.298383	0.1	0.163014
2.300050	0.1	0.159359
2.301717	0.1	0.155363
2.303383	0.1	0.151596
2.305050	0.1	0.148383
2.306717	0.1	0.145687
2.308383	0.1	0.143349
2.310050	0.1	0.141691
2.311717	0.1	0.141412
2.313383	0.1	0.142809
2.315050	0.1	0.145612
2.316717	0.1	0.149095
2.318383	0.1	0.152215
2.320050	0.1	0.154171
2.321717	0.1	0.154823
2.323383	0.1	0.154497
2.325050	0.1	0.153496
2.326717	0.1	0.151759
2.328383	0.1	0.149254
2.330050	0.1	0.146492
2.331717	0.1	0.144397
2.333383	0.1	0.143754
2.335050	0.1	0.144336
2.336717	0.1	0.144946
2.338383	0.1	0.144630
2.340050	0.1	0.143731
2.341717	0.1	0.143321
2.343383	0.1	0.143647
2.345050	0.1	0.143880
2.346717	0.1	0.143358
2.348383	0.1	0.141812
2.350050	0.1	0.139088
2.351717	0.1	0.135992
2.353383	0.1	0.134017
2.355050	0.1	0.133100
2.356717	0.1	0.131470
2.358383	0.1	0.128220
2.360050	0.1	0.123926
2.361717	0.1	0.119139
2.363383	0.1	0.114203
2.365050	0.1	0.110166
2.366717	0.1	0.108550
2.368383	0.1	0.109868
2.370050	0.1	0.112783
2.371717	0.1	0.115428
2.373383	0.1	0.117258
2.375050	0.1	0.118758
2.376717	0.1	0.120206
2.378383	0.1	0.121822
2.380050	0.1	0.123824
2.381717	0.1	0.125775
2.383383	0.1	0.126963
2.385050	0.1	0.127233
2.386717	0.1	0.126469
2.388383	0.1	0.124015
2.390050	0.1	0.119451
2.391717	0.1	0.113575
2.393383	0.1	0.107666
2.395050	0.1	0.102050
2.396717	0.1	0.096355
2.398383	0.1	0.091121
2.400050	0.1	0.087400
2.401717	0.1	0.084871
2.403383	0.1	0.082520
2.405050	0.1	0.081044
2.406717	0.1	0.082445
2.408383	0.1	0.087400
2.410050	0.1	0.094329
2.411717	0.1	0.100723
2.413383	0.1	0.104867
2.415050	0.1	0.106553
2.416717	0.1	0.106297
2.418383	0.1	0.104206
2.420050	0.1	0.100154
2.421717	0.1	0.094785
2.423383	0.1	0.089412
2.425050	0.1	0.084774
2.426717	0.1	0.080867
2.428383	0.1	0.077942
2.430050	0.1	0.076517
2.431717	0.1	0.076359
2.433383	0.1	0.076359
2.435050	0.1	0.075018
2.436717	0.1	0.070827
2.438383	0.1	0.063316
2.440050	0.1	0.054166
2.441717	0.1	0.046352
2.443383	0.1	0.041714
2.445050	0.1	0.040187
2.446717	0.1	0.041067
2.448383	0.1	0.043702
2.450050	0.1	0.047493
2.451717	0.1	0.051684
2.453383	0.1	0.055227
2.455050	0.1	0.057584
2.456717	0.1	0.059363
2.458383	0.1	0.061290
2.460050	0.1	0.062594
2.461717	0.1	0.061262
2.463383	0.1	0.056466
2.465050	0.1	0.049900
2.466717	0.1	0.044117
2.468383	0.1	0.040741
2.470050	0.1	0.040242
2.471717	0.1	0.042520
2.473383	0.1	0.046981
2.475050	0.1	0.051768
2.476717	0.1	0.054399
2.478383	0.1	0.054240
2.480050	0.1	0.052974
2.481717	0.1	0.052569
2.483383	0.1	0.053602
2.485050	0.1	0.055293
2.486717	0.1	0.056368
2.488383	0.1	0.055549
2.490050	0.1	0.052308
2.491717	0.1	0.047423
2.493383	0.1	0.041891
2.495050	0.1	0.036582
2.496717	0.1	0.033481
2.498383	0.1	0.034566
2.500050	0.1	0.038985
2.501717	0.1	0.043265
2.503383	0.1	0.044266
2.505050	0.1	0.041341
2.506717	0.1	0.036214
2.508383	0.1	0.031255
2.510050	0.1	0.028182
2.511717	0.1	0.027670
2.513383	0.1	0.028843
2.515050	0.1	0.029695
2.516717	0.1	0.029108
2.518383	0.1	0.028331
2.520050	0.1	0.029835
2.521717	0.1	0.034487
2.523383	0.1	0.040745
2.525050	0.1	0.046776
2.526717	0.1	0.051800
2.528383	0.1	0.055246
2.530050	0.1	0.056117
2.531717	0.1	0.054087
2.533383	0.1	0.050380
2.535050	0.1	0.046375
2.536717	0.1	0.042305
2.538383	0.1	0.038208
2.540050	0.1	0.034878
2.541717	0.1	0.032899
2.543383	0.1	0.032065
2.545050	0.1	0.032019
2.546717	0.1	0.032419
2.548383	0.1	0.032885
2.550050	0.1	0.033798
2.551717	0.1	0.036326
2.553383	0.1	0.040689
2.555050	0.1	0.045057
2.556717	0.1	0.047423
2.558383	0.1	0.047535
2.560050	0.1	0.046217
2.561717	0.1	0.044433
2.563383	0.1	0.043223
2.565050	0.1	0.042925
2.566717	0.1	0.042464
2.568383	0.1	0.040191
2.570050	0.1	0.035497
2.571717	0.1	0.029542
2.573383	0.1	0.024512
2.575050	0.1	0.022212
2.576717	0.1	0.023008
2.578383	0.1	0.025667
2.580050	0.1	0.028256
2.581717	0.1	0.029453
2.583383	0.1	0.028857
2.585050	0.1	0.026426
2.586717	0.1	0.022883
2.588383	0.1	0.020331
2.590050	0.1	0.020782
2.591717	0.1	0.024349
2.593383	0.1	0.029467
2.595050	0.1	0.033937
2.596717	0.1	0.036070
2.598383	0.1	0.035856
2.600050	0.1	0.034804
2.601717	0.1	0.034552
2.603383	0.1	0.035740
2.605050	0.1	0.037597
2.606717	0.1	0.038701
2.608383	0.1	0.038370
2.610050	0.1	0.036536
2.611717	0.1	0.033174
2.613383	0.1	0.029127
2.615050	0.1	0.025965
2.616717	0.1	0.024373
2.618383	0.1	0.023930
2.620050	0.1	0.023893
2.621717	0.1	0.023218
2.623383	0.1	0.021076
2.625050	0.1	0.017909
2.626717	0.1	0.015311
2.628383	0.1	0.014664
2.630050	0.1	0.016298
2.631717	0.1	0.019688
2.633383	0.1	0.023916
2.635050	0.1	0.028033
2.636717	0.1	0.031386
2.638383	0.1	0.033947
2.640050	0.1	0.036908
2.641717	0.1	0.041593
2.643383	0.1	0.047195
2.645050	0.1	0.050953
2.646717	0.1	0.050664
2.648383	0.1	0.046352
2.650050	0.1	0.039996
2.651717	0.1	0.034082
2.653383	0.1	0.030529
2.655050	0.1	0.030030
2.656717	0.1	0.031600
2.658383	0.1	0.033430
2.660050	0.1	0.034464
2.661717	0.1	0.034375
2.663383	0.1	0.032801
2.665050	0.1	0.029714
2.666717	0.1	0.025989
2.668383	0.1	0.023055
2.670050	0.1	0.022044
2.671717	0.1	0.023441
2.673383	0.1	0.026948
2.675050	0.1	0.030887
2.676717	0.1	0.032820
2.678383	0.1	0.031553
2.680050	0.1	0.028070
2.681717	0.1	0.024629
2.683383	0.1	0.023595
2.685050	0.1	0.026287
2.686717	0.1	0.031753
2.688383	0.1	0.036983
2.690050	0.1	0.039511
2.691717	0.1	0.039665
2.693383	0.1	0.039367
2.695050	0.1	0.039362
2.696717	0.1	0.038682
2.698383	0.1	0.036098
2.700050	0.1	0.031460
2.701717	0.1	0.026086
2.703383	0.1	0.022235
2.705050	0.1	0.021872
2.706717	0.1	0.025765
2.708383	0.1	0.033267
2.710050	0.1	0.042273
2.711717	0.1	0.049858
2.713383	0.1	0.054180
2.715050	0.1	0.055255
2.716717	0.1	0.053779
2.718383	0.1	0.050263
2.720050	0.1	0.045411
2.721717	0.1	0.040298
2.723383	0.1	0.035944
2.725050	0.1	0.032955
2.726717	0.1	0.031916
2.728383	0.1	0.032955
2.730050	0.1	0.034501
2.731717	0.1	0.034003
2.733383	0.1	0.030776
2.735050	0.1	0.027292
2.736717	0.1	0.026869
2.738383	0.1	0.030305
2.740050	0.1	0.035227
2.741717	0.1	0.038696
2.743383	0.1	0.039642
2.745050	0.1	0.038859
2.746717	0.1	0.037453
2.748383	0.1	0.036098
2.750050	0.1	0.035693
2.751717	0.1	0.037034
2.753383	0.1	0.039637
2.755050	0.1	0.042007
2.756717	0.1	0.043111
2.758383	0.1	0.043167
2.760050	0.1	0.043171
2.761717	0.1	0.043781
2.763383	0.1	0.044820
2.765050	0.1	0.045714
2.766717	0.1	0.046310
2.768383	0.1	0.047148
2.770050	0.1	0.048452
2.771717	0.1	0.049230
2.773383	0.1	0.048168
2.775050	0.1	0.044899
2.776717	0.1	0.039893
2.778383	0.1	0.034240
2.780050	0.1	0.030175
2.781717	0.1	0.030100
2.783383	0.1	0.034338
2.785050	0.1	0.041253
2.786717	0.1	0.048904
2.788383	0.1	0.055772
2.790050	0.1	0.061193
2.791717	0.1	0.064932
2.793383	0.1	0.065900
2.795050	0.1	0.062450
2.796717	0.1	0.054538
2.798383	0.1	0.045002
2.800050	0.1	0.037961
2.801717	0.1	0.035800
2.803383	0.1	0.038026
2.805050	0.1	0.042710
2.806717	0.1	0.048447
2.808383	0.1	0.054534
2.810050	0.1	0.059926
2.811717	0.1	0.063479
2.813383	0.1	0.065076
2.815050	0.1	0.065179
2.816717	0.1	0.063698
2.818383	0.1	0.060247
2.820050	0.1	0.055176
2.821717	0.1	0.049761
2.823383	0.1	0.045379
2.825050	0.1	0.042724
2.826717	0.1	0.041467
2.828383	0.1	0.040494
2.830050	0.1	0.039306
2.831717	0.1	0.038967
2.833383	0.1	0.040568
2.835050	0.1	0.043330
2.836717	0.1	0.045393
2.838383	0.1	0.045956
2.840050	0.1	0.045714
2.841717	0.1	0.045625
2.843383	0.1	0.045621
2.845050	0.1	0.044983
2.846717	0.1	0.043507
2.848383	0.1	0.041896
2.850050	0.1	0.041658
2.851717	0.1	0.044559
2.853383	0.1	0.051116
2.855050	0.1	0.059260
2.856717	0.1	0.065584
2.858383	0.1	0.067814
2.860050	0.1	0.065141
2.861717	0.1	0.058380
2.863383	0.1	0.050878
2.865050	0.1	0.046631
2.866717	0.1	0.046897
2.868383	0.1	0.049989
2.870050	0.1	0.053360
2.871717	0.1	0.054836
2.873383	0.1	0.053174
2.875050	0.1	0.048997
2.876717	0.1	0.044699
2.878383	0.1	0.042315
2.880050	0.1	0.041923
2.881717	0.1	0.042445
2.883383	0.1	0.043116
2.885050	0.1	0.043898
2.886717	0.1	0.044894
2.888383	0.1	0.045947
2.890050	0.1	0.046664
2.891717	0.1	0.046836
2.893383	0.1	0.047022
2.895050	0.1	0.048261
2.896717	0.1	0.050869
2.898383	0.1	0.054399
2.900050	0.1	0.058254
2.901717	0.1	0.061183
2.903383	0.1	0.061854
2.905050	0.1	0.060410
2.906717	0.1	0.058003
2.908383	0.1	0.055586
2.910050	0.1	0.053514
2.911717	0.1	0.051074
2.913383	0.1	0.047274
2.915050	0.1	0.042603
2.916717	0.1	0.038729
2.918383	0.1	0.036811
2.920050	0.1	0.037057
2.921717	0.1	0.038948
2.923383	0.1	0.041509
2.925050	0.1	0.043684
2.926717	0.1	0.044852
2.928383	0.1	0.044894
2.930050	0.1	0.043660
2.931717	0.1	0.041067
2.933383	0.1	0.037565
2.935050	0.1	0.034268
2.936717	0.1	0.032778
2.938383	0.1	0.034207
2.940050	0.1	0.038324
2.941717	0.1	0.044419
2.943383	0.1	0.052038
2.945050	0.1	0.060215
2.946717	0.1	0.067004
2.948383	0.1	0.070464
2.950050	0.1	0.069761
2.951717	0.1	0.065188
2.953383	0.1	0.057798
2.955050	0.1	0.049206
2.956717	0.1	0.041355
2.958383	0.1	0.036219
2.960050	0.1	0.035041
2.961717	0.1	0.037183
2.963383	0.1	0.040154
2.965050	0.1	0.041658
2.966717	0.1	0.041723
2.968383	0.1	0.042049
2.970050	0.1	0.043665
2.971717	0.1	0.046380
2.973383	0.1	0.049723
2.975050	0.1	0.052950
2.976717	0.1	0.054855
2.978383	0.1	0.054580
2.980050	0.1	0.052173
2.981717	0.1	0.048247
2.983383	0.1	0.043749
2.985050	0.1	0.039754
2.986717	0.1	0.037230
2.988383	0.1	0.036797
2.990050	0.1	0.038394
2.991717	0.1	0.041635
2.993383	0.1	0.046124
2.995050	0.1	0.050487
2.996717	0.1	0.052918
2.998383	0.1	0.053099
3.000050	0.1	0.051954
3.001717	0.1	0.049816
3.003383	0.1	0.046343
3.005050	0.1	0.041993
3.006717	0.1	0.038184
3.008383	0.1	0.035800
3.010050	0.1	0.034603
3.011717	0.1	0.034156
3.013383	0.1	0.034417
3.015050	0.1	0.035148
3.016717	0.1	0.035539
3.018383	0.1	0.034953
3.020050	0.1	0.033714
3.021717	0.1	0.032810
3.023383	0.1	0.032866
3.025050	0.1	0.033434
3.026717	0.1	0.033481
3.028383	0.1	0.032536
3.030050	0.1	0.031274
3.031717	0.1	0.030859
3.033383	0.1	0.031930
3.035050	0.1	0.034100
3.036717	0.1	0.036112
3.038383	0.1	0.036755
3.040050	0.1	0.035721
3.041717	0.1	0.033025
3.043383	0.1	0.028820
3.045050	0.1	0.024438
3.046717	0.1	0.022007
3.048383	0.1	0.022599
3.050050	0.1	0.025760
3.051717	0.1	0.030599
3.053383	0.1	0.036485
3.055050	0.1	0.042547
3.056717	0.1	0.047097
3.058383	0.1	0.048419
3.060050	0.1	0.046259
3.061717	0.1	0.042426
3.063383	0.1	0.039660
3.065050	0.1	0.039283
3.066717	0.1	0.040382
3.068383	0.1	0.041374
3.070050	0.1	0.041495
3.071717	0.1	0.040578
3.073383	0.1	0.038217
3.075050	0.1	0.033858
3.076717	0.1	0.028173
3.078383	0.1	0.023372
3.080050	0.1	0.021644
3.081717	0.1	0.023888
3.083383	0.1	0.029439
3.085050	0.1	0.036503
3.086717	0.1	0.043185
3.088383	0.1	0.047870
3.090050	0.1	0.049411
3.091717	0.1	0.047851
3.093383	0.1	0.044559
3.095050	0.1	0.041127
3.096717	0.1	0.037882
3.098383	0.1	0.034380
3.100050	0.1	0.031078
3.101717	0.1	0.028596
3.103383	0.1	0.026077
3.105050	0.1	0.022305
3.106717	0.1	0.017914
3.108383	0.1	0.015227
3.110050	0.1	0.016359
3.111717	0.1	0.021546
3.113383	0.1	0.028564
3.115050	0.1	0.034263
3.116717	0.1	0.037742
3.118383	0.1	0.040620
3.120050	0.1	0.043940
3.121717	0.1	0.046995
3.123383	0.1	0.048769
3.125050	0.1	0.048340
3.126717	0.1	0.044932
3.128383	0.1	0.039283
3.130050	0.1	0.033630
3.131717	0.1	0.029681
3.133383	0.1	0.027535
3.135050	0.1	0.026547
3.136717	0.1	0.026389
3.138383	0.1	0.026696
3.140050	0.1	0.026533
3.141717	0.1	0.025048
3.143383	0.1	0.022207
3.145050	0.1	0.018463
3.146717	0.1	0.014487
3.148383	0.1	0.011311
3.150050	0.1	0.010077
3.151717	0.1	0.011064
3.153383	0.1	0.013192
3.155050	0.1	0.014859
3.156717	0.1	0.015493
3.158383	0.1	0.016219
3.160050	0.1	0.018580
3.161717	0.1	0.022547
3.163383	0.1	0.026864
3.165050	0.1	0.031032
3.166717	0.1	0.035455
3.168383	0.1	0.039763
3.170050	0.1	0.042100
3.171717	0.1	0.040457
3.173383	0.1	0.034599
3.175050	0.1	0.026026
3.176717	0.1	0.016377
3.178383	0.1	0.007115
3.180050	0.1	0.000251
3.181717	0.1	-0.002016
3.183383	0.1	0.001118
3.185050	0.1	0.008019
3.186717	0.1	0.015371
3.188383	0.1	0.020228
3.190050	0.1	0.021858
3.191717	0.1	0.021271
3.193383	0.1	0.019167
3.195050	0.1	0.015697
3.196717	0.1	0.011916
3.198383	0.1	0.009881
3.200050	0.1	0.010901
3.201717	0.1	0.014715
3.203383	0.1	0.020298
3.205050	0.1	0.026026
3.206717	0.1	0.029583
3.208383	0.1	0.029476
3.210050	0.1	0.026729
3.211717	0.1	0.024377
3.213383	0.1	0.024848
3.215050	0.1	0.027800
3.216717	0.1	0.031041
3.218383	0.1	0.032964
3.220050	0.1	0.033332
3.221717	0.1	0.032457
3.223383	0.1	0.030645
3.225050	0.1	0.028620
3.226717	0.1	0.027367
3.228383	0.1	0.027334
3.230050	0.1	0.028433
3.231717	0.1	0.030184
3.233383	0.1	0.031153
3.235050	0.1	0.029644
3.236717	0.1	0.025225
3.238383	0.1	0.019209
3.240050	0.1	0.013718
3.241717	0.1	0.009928
3.243383	0.1	0.007479
3.245050	0.1	0.006119
3.246717	0.1	0.006664
3.248383	0.1	0.010007
3.250050	0.1	0.016135
3.251717	0.1	0.023758
3.253383	0.1	0.030063
3.255050	0.1	0.031972
3.256717	0.1	0.028927
3.258383	0.1	0.023646
3.260050	0.1	0.019474
3.261717	0.1	0.017709
3.263383	0.1	0.017607
3.265050	0.1	0.017788
3.266717	0.1	0.017369
3.268383	0.1	0.016382
3.270050	0.1	0.015572
3.271717	0.1	0.015390
3.273383	0.1	0.015274
3.275050	0.1	0.014598
3.276717	0.1	0.013686
3.278383	0.1	0.013248
3.280050	0.1	0.013313
3.281717	0.1	0.013066
3.283383	0.1	0.011777
3.285050	0.1	0.009355
3.286717	0.1	0.006026
3.288383	0.1	0.002543
3.290050	0.1	0.000186
3.291717	0.1	-0.000261
3.293383	0.1	0.001313
3.295050	0.1	0.004941
3.296717	0.1	0.010100
3.298383	0.1	0.015488
3.300050	0.1	0.019940
3.301717	0.1	0.022636
3.303383	0.1	0.022990
3.305050	0.1	0.021029
3.306717	0.1	0.017304
3.308383	0.1	0.012796
3.310050	0.1	0.008964
3.311717	0.1	0.006803
3.313383	0.1	0.006356
3.315050	0.1	0.007222
3.316717	0.1	0.008489
3.318383	0.1	0.008303
3.320050	0.1	0.004857
3.321717	0.1	-0.002095
3.323383	0.1	-0.011055
3.325050	0.1	-0.019688
3.326717	0.1	-0.025383
3.328383	0.1	-0.025937
3.330050	0.1	-0.020848
3.331717	0.1	-0.012256
3.333383	0.1	-0.003972
3.335050	0.1	0.000899
3.336717	0.1	0.001243
3.338383	0.1	-0.002026
3.340050	0.1	-0.006375
3.341717	0.1	-0.009178
3.343383	0.1	-0.009337
3.345050	0.1	-0.007087
3.346717	0.1	-0.003101
3.348383	0.1	0.001700
3.350050	0.1	0.006077
3.351717	0.1	0.009271
3.353383	0.1	0.011525
3.355050	0.1	0.013323
3.356717	0.1	0.014533
3.358383	0.1	0.014231
3.360050	0.1	0.011520
3.361717	0.1	0.006920
3.363383	0.1	0.002221
3.365050	0.1	-0.000964
3.366717	0.1	-0.002109
3.368383	0.1	-0.001807
3.370050	0.1	-0.001304
3.371717	0.1	-0.001858
3.373383	0.1	-0.004084
3.375050	0.1	-0.007078
3.376717	0.1	-0.008880
3.378383	0.1	-0.008852
3.380050	0.1	-0.008345
3.381717	0.1	-0.008503
3.383383	0.1	-0.009080
3.385050	0.1	-0.009132
3.386717	0.1	-0.008116
3.388383	0.1	-0.006459
3.390050	0.1	-0.004619
3.391717	0.1	-0.002151
3.393383	0.1	0.001569
3.395050	0.1	0.006482
3.396717	0.1	0.011772
3.398383	0.1	0.016009
3.400050	0.1	0.017718
3.401717	0.1	0.016415
3.403383	0.1	0.013458
3.405050	0.1	0.011153
3.406717	0.1	0.010375
3.408383	0.1	0.009583
3.410050	0.1	0.006659
3.411717	0.1	0.001127
3.413383	0.1	-0.005625
3.415050	0.1	-0.011656
3.416717	0.1	-0.015744
3.418383	0.1	-0.017416
3.420050	0.1	-0.016354
3.421717	0.1	-0.012829
3.423383	0.1	-0.008405
3.425050	0.1	-0.004880
3.426717	0.1	-0.002352
3.428383	0.1	0.000820
3.430050	0.1	0.005574
3.431717	0.1	0.010300
3.433383	0.1	0.012470
3.435050	0.1	0.011437
3.436717	0.1	0.008955
3.438383	0.1	0.007576
3.440050	0.1	0.008596
3.441717	0.1	0.011162
3.443383	0.1	0.013607
3.445050	0.1	0.015199
3.446717	0.1	0.016401
3.448383	0.1	0.018054
3.450050	0.1	0.020508
3.451717	0.1	0.023758
3.453383	0.1	0.028396
3.455050	0.1	0.034580
3.456717	0.1	0.040149
3.458383	0.1	0.042520
3.460050	0.1	0.041919
3.461717	0.1	0.040396
3.463383	0.1	0.038520
3.465050	0.1	0.035213
3.466717	0.1	0.030356
3.468383	0.1	0.025681
3.470050	0.1	0.023260
3.471717	0.1	0.024056
3.473383	0.1	0.028103
3.475050	0.1	0.035148
3.476717	0.1	0.044750
3.478383	0.1	0.056103
3.480050	0.1	0.068163
3.481717	0.1	0.080462
3.483383	0.1	0.093845
3.485050	0.1	0.109388
3.486717	0.1	0.127032
3.488383	0.1	0.146125
3.490050	0.1	0.166488
3.491717	0.1	0.188309
3.493383	0.1	0.211392
3.495050	0.1	0.235043
3.496717	0.1	0.258288
3.498383	0.1	0.279550
3.500050	0.1	0.296743
3.501717	0.1	0.308375
3.503383	0.1	0.314293
3.505050	0.1	0.315602
3.506717	0.1	0.313972
3.508383	0.1	0.310331
3.510050	0.1	0.304477
3.511717	0.1	0.296663
3.513383	0.1	0.288649
3.515050	0.1	0.282191
3.516717	0.1	0.276589
3.518383	0.1	0.268836
3.520050	0.1	0.256486
3.521717	0.1	0.239867
3.523383	0.1	0.221343
3.525050	0.1	0.203461
3.526717	0.1	0.188178
3.528383	0.1	0.176602
3.530050	0.1	0.167955
3.531717	0.1	0.160001
3.533383	0.1	0.151736
3.535050	0.1	0.144127
3.536717	0.1	0.137822
3.538383	0.1	0.132071
3.540050	0.1	0.125971
3.541717	0.1	0.119307
3.543383	0.1	0.112117
3.545050	0.1	0.103991
3.546717	0.1	0.094790
3.548383	0.1	0.085980
3.550050	0.1	0.079931
3.551717	0.1	0.077751
3.553383	0.1	0.078534
3.555050	0.1	0.080480
3.556717	0.1	0.081845
3.558383	0.1	0.081221
3.560050	0.1	0.078599
3.561717	0.1	0.075232
3.563383	0.1	0.071363
3.565050	0.1	0.065947
3.566717	0.1	0.059074
3.568383	0.1	0.052489
3.570050	0.1	0.047749
3.571717	0.1	0.045546
3.573383	0.1	0.045677
3.575050	0.1	0.046697
3.576717	0.1	0.047111
3.578383	0.1	0.046915
3.580050	0.1	0.046953
3.581717	0.1	0.047782
3.583383	0.1	0.049346
3.585050	0.1	0.051046
3.586717	0.1	0.052298
3.588383	0.1	0.053216
3.590050	0.1	0.054543
3.591717	0.1	0.056792
3.593383	0.1	0.059418
3.595050	0.1	0.061123
3.596717	0.1	0.060992
3.598383	0.1	0.058985
3.600050	0.1	0.055716
3.601717	0.1	0.052419
3.603383	0.1	0.050138
3.605050	0.1	0.048438
3.606717	0.1	0.046110
3.608383	0.1	0.042976
3.610050	0.1	0.039763
3.611717	0.1	0.036731
3.613383	0.1	0.033700
3.615050	0.1	0.030762
3.616717	0.1	0.028168
3.618383	0.1	0.025867
3.620050	0.1	0.023623
3.621717	0.1	0.021574
3.623383	0.1	0.020429
3.625050	0.1	0.020503
3.626717	0.1	0.021253
3.628383	0.1	0.022040
3.630050	0.1	0.022766
3.631717	0.1	0.023502
3.633383	0.1	0.023916
3.635050	0.1	0.022994
3.636717	0.1	0.019800
3.638383	0.1	0.015139
3.640050	0.1	0.011516
3.641717	0.1	0.011027
3.643383	0.1	0.013695
3.645050	0.1	0.017895
3.646717	0.1	0.022021
3.648383	0.1	0.025295
3.650050	0.1	0.027306
3.651717	0.1	0.027986
3.653383	0.1	0.027325
3.655050	0.1	0.025090
3.656717	0.1	0.021788
3.658383	0.1	0.018775
3.660050	0.1	0.017034
3.661717	0.1	0.016633
3.663383	0.1	0.016955
3.665050	0.1	0.016973
3.666717	0.1	0.015842
3.668383	0.1	0.013518
3.670050	0.1	0.010389
3.671717	0.1	0.006678
3.673383	0.1	0.003008
3.675050	0.1	0.000601
3.676717	0.1	0.000205
3.678383	0.1	0.001462
3.680050	0.1	0.003418
3.681717	0.1	0.005327
3.683383	0.1	0.007190
3.685050	0.1	0.009066
3.686717	0.1	0.010352
3.688383	0.1	0.011208
3.690050	0.1	0.013448
3.691717	0.1	0.018282
3.693383	0.1	0.024727
3.695050	0.1	0.030799
3.696717	0.1	0.035078
3.698383	0.1	0.036941
3.700050	0.1	0.036382
3.701717	0.1	0.034142
3.703383	0.1	0.031409
3.705050	0.1	0.029234
3.706717	0.1	0.028168
3.708383	0.1	0.028289
3.710050	0.1	0.029402
3.711717	0.1	0.030780
3.713383	0.1	0.030939
3.715050	0.1	0.028564
3.716717	0.1	0.023730
3.718383	0.1	0.017844
3.720050	0.1	0.012564
3.721717	0.1	0.008978
3.723383	0.1	0.007139
3.725050	0.1	0.006179
3.726717	0.1	0.005136
3.728383	0.1	0.003651
3.730050	0.1	0.001788
3.731717	0.1	-0.000363
3.733383	0.1	-0.002375
3.735050	0.1	-0.003232
3.736717	0.1	-0.002021
3.738383	0.1	0.001374
3.740050	0.1	0.006291
3.741717	0.1	0.011683
3.743383	0.1	0.016396
3.745050	0.1	0.019302
3.746717	0.1	0.019590
3.748383	0.1	0.017290
3.750050	0.1	0.013839
3.751717	0.1	0.011376
3.753383	0.1	0.010827
3.755050	0.1	0.011311
3.756717	0.1	0.011539
3.758383	0.1	0.011232
3.760050	0.1	0.010943
3.761717	0.1	0.011064
3.763383	0.1	0.011730
3.765050	0.1	0.012908
3.766717	0.1	0.014128
3.768383	0.1	0.014561
3.770050	0.1	0.013644
3.771717	0.1	0.011511
3.773383	0.1	0.008568
3.775050	0.1	0.005057
3.776717	0.1	0.001523
3.778383	0.1	-0.000717
3.780050	0.1	-0.000158
3.781717	0.1	0.003665
3.783383	0.1	0.009318
3.785050	0.1	0.014151
3.786717	0.1	0.016456
3.788383	0.1	0.016531
3.790050	0.1	0.015753
3.791717	0.1	0.015479
3.793383	0.1	0.016601
3.795050	0.1	0.019115
3.796717	0.1	0.022296
3.798383	0.1	0.025583
3.800050	0.1	0.028796
3.801717	0.1	0.031507
3.803383	0.1	0.033234
3.805050	0.1	0.034338
3.806717	0.1	0.035623
3.808383	0.1	0.037109
3.810050	0.1	0.037611
3.811717	0.1	0.035637
3.813383	0.1	0.030743
3.815050	0.1	0.023963
3.816717	0.1	0.017034
3.818383	0.1	0.011553
3.820050	0.1	0.008196
3.821717	0.1	0.006463
3.823383	0.1	0.005211
3.825050	0.1	0.003623
3.826717	0.1	0.002137
3.828383	0.1	0.002021
3.830050	0.1	0.003683
3.831717	0.1	0.006077
3.833383	0.1	0.007404
3.835050	0.1	0.006426
3.836717	0.1	0.003804
3.838383	0.1	0.002151
3.840050	0.1	0.003991
3.841717	0.1	0.009462
3.843383	0.1	0.016415
3.845050	0.1	0.022277
3.846717	0.1	0.025383
3.848383	0.1	0.025723
3.850050	0.1	0.024480
3.851717	0.1	0.022403
3.853383	0.1	0.019320
3.855050	0.1	0.014845
3.856717	0.1	0.009360
3.858383	0.1	0.004484
3.860050	0.1	0.001690
3.861717	0.1	0.000852
3.863383	0.1	0.001183
3.865050	0.1	0.002678
3.866717	0.1	0.005518
3.868383	0.1	0.008927
3.870050	0.1	0.011874
3.871717	0.1	0.014403
3.873383	0.1	0.017304
3.875050	0.1	0.020722
3.876717	0.1	0.023744
3.878383	0.1	0.025812
3.880050	0.1	0.027702
3.881717	0.1	0.030301
3.883383	0.1	0.033276
3.885050	0.1	0.035460
3.886717	0.1	0.035982
3.888383	0.1	0.035134
3.890050	0.1	0.034058
3.891717	0.1	0.033146
3.893383	0.1	0.031479
3.895050	0.1	0.028182
3.896717	0.1	0.023893
3.898383	0.1	0.020741
3.900050	0.1	0.021178
3.901717	0.1	0.026184
3.903383	0.1	0.033444
3.905050	0.1	0.038981
3.906717	0.1	0.041150
3.908383	0.1	0.041216
3.910050	0.1	0.040461
3.911717	0.1	0.038892
3.913383	0.1	0.036303
3.915050	0.1	0.032922
3.916717	0.1	0.029230
3.918383	0.1	0.025681
3.920050	0.1	0.022394
3.921717	0.1	0.019209
3.923383	0.1	0.016447
3.925050	0.1	0.014496
3.926717	0.1	0.012931
3.928383	0.1	0.011437
3.930050	0.1	0.010501
3.931717	0.1	0.010449
3.933383	0.1	0.011502
3.935050	0.1	0.014398
3.936717	0.1	0.019385
3.938383	0.1	0.025081
3.940050	0.1	0.029290
3.941717	0.1	0.030692
3.943383	0.1	0.029425
3.945050	0.1	0.026324
3.946717	0.1	0.021984
3.948383	0.1	0.017053
3.950050	0.1	0.013392
3.951717	0.1	0.013527
3.953383	0.1	0.018054
3.955050	0.1	0.024629
3.956717	0.1	0.029891
3.958383	0.1	0.031767
3.960050	0.1	0.030310
3.961717	0.1	0.027320
3.963383	0.1	0.024820
3.965050	0.1	0.023204
3.966717	0.1	0.021402
3.968383	0.1	0.018775
3.970050	0.1	0.015772
3.971717	0.1	0.013025
3.973383	0.1	0.011157
3.975050	0.1	0.011092
3.976717	0.1	0.013071
3.978383	0.1	0.015576
3.980050	0.1	0.016536
3.981717	0.1	0.015101
3.983383	0.1	0.011823
3.985050	0.1	0.008335
3.986717	0.1	0.006529
3.988383	0.1	0.007101
3.990050	0.1	0.009038
3.991717	0.1	0.010319
3.993383	0.1	0.009364
3.995050	0.1	0.006030
3.996717	0.1	0.001513
3.998383	0.1	-0.002231
4.000050	0.1	-0.003320
4.001717	0.1	-0.001248
4.003383	0.1	0.003083
4.005050	0.1	0.008242
4.006717	0.1	0.012387
4.008383	0.1	0.013704
4.010050	0.1	0.012158
4.011717	0.1	0.009886
4.013383	0.1	0.008671
4.015050	0.1	0.007926
4.016717	0.1	0.005965
4.018383	0.1	0.002421
4.020050	0.1	-0.001108
4.021717	0.1	-0.002570
4.023383	0.1	-0.001313
4.025050	0.1	0.001653
4.026717	0.1	0.004810
4.028383	0.1	0.007357
4.030050	0.1	0.009425
4.031717	0.1	0.011395
4.033383	0.1	0.013197
4.035050	0.1	0.014226
4.036717	0.1	0.014044
4.038383	0.1	0.012605
4.040050	0.1	0.010193
4.041717	0.1	0.007888
4.043383	0.1	0.007222
4.045050	0.1	0.008997
4.046717	0.1	0.012992
4.048383	0.1	0.018156
4.050050	0.1	0.022692
4.051717	0.1	0.024852
4.053383	0.1	0.024000
4.055050	0.1	0.020955
4.056717	0.1	0.017458
4.058383	0.1	0.014696
4.060050	0.1	0.012447
4.061717	0.1	0.009900
4.063383	0.1	0.006719
4.065050	0.1	0.003269
4.066717	0.1	0.000740
4.068383	0.1	0.000810
4.070050	0.1	0.004112
4.071717	0.1	0.009527
4.073383	0.1	0.015143
4.075050	0.1	0.019260
4.076717	0.1	0.020992
4.078383	0.1	0.020373
4.080050	0.1	0.018505
4.081717	0.1	0.017532
4.083383	0.1	0.018980
4.085050	0.1	0.022426
4.086717	0.1	0.025961
4.088383	0.1	0.027372
4.090050	0.1	0.025737
4.091717	0.1	0.022138
4.093383	0.1	0.018408
4.095050	0.1	0.015614
4.096717	0.1	0.013798
4.098383	0.1	0.012852
4.100050	0.1	0.012955
4.101717	0.1	0.013933
4.103383	0.1	0.015288
4.105050	0.1	0.016917
4.106717	0.1	0.018645
4.108383	0.1	0.019404
4.110050	0.1	0.017849
4.111717	0.1	0.013672
4.113383	0.1	0.008200
4.115050	0.1	0.003455
4.116717	0.1	0.000745
4.118383	0.1	0.000619
4.120050	0.1	0.002948
4.121717	0.1	0.006421
4.123383	0.1	0.009253
4.125050	0.1	0.010612
4.126717	0.1	0.010291
4.128383	0.1	0.007902
4.130050	0.1	0.003888
4.131717	0.1	-0.000242
4.133383	0.1	-0.003437
4.135050	0.1	-0.005406
4.136717	0.1	-0.005756
4.138383	0.1	-0.004428
4.140050	0.1	-0.002403
4.141717	0.1	-0.000997
4.143383	0.1	-0.001281
4.145050	0.1	-0.003809
4.146717	0.1	-0.007940
4.148383	0.1	-0.011879
4.150050	0.1	-0.014282
4.151717	0.1	-0.015423
4.153383	0.1	-0.016149
4.155050	0.1	-0.016461
4.156717	0.1	-0.016000
4.158383	0.1	-0.015125
4.160050	0.1	-0.014314
4.161717	0.1	-0.012903
4.163383	0.1	-0.009649
4.165050	0.1	-0.004568
4.166717	0.1	0.000587
4.168383	0.1	0.003739
4.170050	0.1	0.003967
4.171717	0.1	0.001551
4.173383	0.1	-0.002468
4.175050	0.1	-0.006170
4.176717	0.1	-0.007334
4.178383	0.1	-0.005434
4.180050	0.1	-0.002263
4.181717	0.1	0.000168
4.183383	0.1	0.001262
4.185050	0.1	0.001448
4.186717	0.1	0.001350
4.188383	0.1	0.001136
4.190050	0.1	0.000475
4.191717	0.1	-0.000927
4.193383	0.1	-0.003111
4.195050	0.1	-0.005644
4.196717	0.1	-0.007721
4.198383	0.1	-0.009369
4.200050	0.1	-0.011842
4.201717	0.1	-0.015842
4.203383	0.1	-0.020075
4.205050	0.1	-0.022366
4.206717	0.1	-0.021826
4.208383	0.1	-0.019493
4.210050	0.1	-0.017309
4.211717	0.1	-0.016587
4.213383	0.1	-0.017155
4.215050	0.1	-0.017695
4.216717	0.1	-0.016582
4.218383	0.1	-0.012941
4.220050	0.1	-0.007758
4.221717	0.1	-0.003572
4.223383	0.1	-0.002193
4.225050	0.1	-0.003395
4.226717	0.1	-0.005639
4.228383	0.1	-0.007222
4.230050	0.1	-0.007162
4.231717	0.1	-0.005667
4.233383	0.1	-0.003753
4.235050	0.1	-0.002589
4.236717	0.1	-0.002575
4.238383	0.1	-0.003134
4.240050	0.1	-0.003837
4.241717	0.1	-0.005132
4.243383	0.1	-0.007828
4.245050	0.1	-0.012228
4.246717	0.1	-0.017411
4.248383	0.1	-0.022114
4.250050	0.1	-0.026161
4.251717	0.1	-0.029602
4.253383	0.1	-0.031516
4.255050	0.1	-0.031083
4.256717	0.1	-0.028792
4.258383	0.1	-0.025835
4.260050	0.1	-0.023269
4.261717	0.1	-0.021509
4.263383	0.1	-0.019982
4.265050	0.1	-0.017737
4.266717	0.1	-0.014398
4.268383	0.1	-0.010398
4.270050	0.1	-0.006724
4.271717	0.1	-0.004531
4.273383	0.1	-0.005015
4.275050	0.1	-0.008917
4.276717	0.1	-0.015330
4.278383	0.1	-0.021681
4.280050	0.1	-0.025816
4.281717	0.1	-0.027223
4.283383	0.1	-0.026361
4.285050	0.1	-0.024210
4.286717	0.1	-0.022110
4.288383	0.1	-0.020526
4.290050	0.1	-0.018640
4.291717	0.1	-0.015646
4.293383	0.1	-0.011511
4.295050	0.1	-0.006645
4.296717	0.1	-0.001895
4.298383	0.1	0.001532
4.300050	0.1	0.002822
4.301717	0.1	0.001923
4.303383	0.1	-0.000941
4.305050	0.1	-0.005024
4.306717	0.1	-0.008377
4.308383	0.1	-0.009052
4.310050	0.1	-0.007404
4.311717	0.1	-0.006044
4.313383	0.1	-0.006962
4.315050	0.1	-0.009695
4.316717	0.1	-0.012326
4.318383	0.1	-0.013253
4.320050	0.1	-0.012219
4.321717	0.1	-0.010426
4.323383	0.1	-0.009690
4.325050	0.1	-0.010794
4.326717	0.1	-0.012955
4.328383	0.1	-0.015213
4.330050	0.1	-0.017239
4.331717	0.1	-0.018575
4.333383	0.1	-0.018300
4.335050	0.1	-0.015902
4.336717	0.1	-0.011693
4.338383	0.1	-0.006179
4.340050	0.1	0.000028
4.341717	0.1	0.005672
4.343383	0.1	0.009364
4.345050	0.1	0.010552
4.346717	0.1	0.009621
4.348383	0.1	0.007525
4.350050	0.1	0.004969
4.351717	0.1	0.001951
4.353383	0.1	-0.001416
4.355050	0.1	-0.004242
4.356717	0.1	-0.005327
4.358383	0.1	-0.003926
4.360050	0.1	-0.000680
4.361717	0.1	0.002370
4.363383	0.1	0.003572
4.365050	0.1	0.002929
4.366717	0.1	0.001239
4.368383	0.1	-0.000824
4.370050	0.1	-0.002431
4.371717	0.1	-0.002948
4.373383	0.1	-0.002482
4.375050	0.1	-0.001602
4.376717	0.1	-0.001201
4.378383	0.1	-0.002515
4.380050	0.1	-0.006119
4.381717	0.1	-0.010808
4.383383	0.1	-0.014501
4.385050	0.1	-0.016382
4.386717	0.1	-0.017341
4.388383	0.1	-0.018552
4.390050	0.1	-0.020508
4.391717	0.1	-0.023255
4.393383	0.1	-0.026613
4.395050	0.1	-0.030319
4.396717	0.1	-0.034203
4.398383	0.1	-0.037537
4.400050	0.1	-0.038547
4.401717	0.1	-0.035991
4.403383	0.1	-0.030673
4.405050	0.1	-0.024713
4.406717	0.1	-0.019567
4.408383	0.1	-0.015032
4.410050	0.1	-0.010505
4.411717	0.1	-0.006887
4.413383	0.1	-0.006501
4.415050	0.1	-0.010659
4.416717	0.1	-0.017444
4.418383	0.1	-0.022734
4.420050	0.1	-0.023539
4.421717	0.1	-0.019930
4.423383	0.1	-0.014324
4.425050	0.1	-0.009653
4.426717	0.1	-0.007870
4.428383	0.1	-0.009513
4.430050	0.1	-0.013979
4.431717	0.1	-0.019632
4.433383	0.1	-0.024382
4.435050	0.1	-0.026813
4.436717	0.1	-0.026342
4.438383	0.1	-0.022850
4.440050	0.1	-0.017257
4.441717	0.1	-0.011409
4.443383	0.1	-0.006775
4.445050	0.1	-0.003879
4.446717	0.1	-0.002319
4.448383	0.1	-0.001211
4.450050	0.1	-0.000750
4.451717	0.1	-0.002524
4.453383	0.1	-0.006938
4.455050	0.1	-0.012047
4.456717	0.1	-0.015534
4.458383	0.1	-0.016061
4.460050	0.1	-0.013094
4.461717	0.1	-0.007264
4.463383	0.1	-0.000829
4.465050	0.1	0.003278
4.466717	0.1	0.003534
4.468383	0.1	0.000633
4.470050	0.1	-0.003842
4.471717	0.1	-0.008764
4.473383	0.1	-0.013639
4.475050	0.1	-0.017998
4.476717	0.1	-0.020931
4.478383	0.1	-0.021765
4.480050	0.1	-0.021006
4.481717	0.1	-0.020056
4.483383	0.1	-0.020177
4.485050	0.1	-0.021406
4.486717	0.1	-0.022175
4.488383	0.1	-0.020857
4.490050	0.1	-0.017774
4.491717	0.1	-0.014668
4.493383	0.1	-0.012997
4.495050	0.1	-0.013253
4.496717	0.1	-0.015027
4.498383	0.1	-0.017332
4.500050	0.1	-0.019027
4.501717	0.1	-0.019274
4.503383	0.1	-0.017863
4.505050	0.1	-0.014934
4.506717	0.1	-0.010869
4.508383	0.1	-0.006347
4.510050	0.1	-0.001979
4.511717	0.1	0.002095
4.513383	0.1	0.005923
4.515050	0.1	0.009187
4.516717	0.1	0.011101
4.518383	0.1	0.010668
4.520050	0.1	0.007558
4.521717	0.1	0.002696
4.523383	0.1	-0.002393
4.525050	0.1	-0.006841
4.526717	0.1	-0.010752
4.528383	0.1	-0.014422
4.530050	0.1	-0.017392
4.531717	0.1	-0.018673
4.533383	0.1	-0.017975
4.535050	0.1	-0.016256
4.536717	0.1	-0.014529
4.538383	0.1	-0.013355
4.540050	0.1	-0.013830
4.541717	0.1	-0.016894
4.543383	0.1	-0.021695
4.545050	0.1	-0.026110
4.546717	0.1	-0.028522
4.548383	0.1	-0.028275
4.550050	0.1	-0.025621
4.551717	0.1	-0.021765
4.553383	0.1	-0.018054
4.555050	0.1	-0.015306
4.556717	0.1	-0.014082
4.558383	0.1	-0.014445
4.560050	0.1	-0.015572
4.561717	0.1	-0.015991
4.563383	0.1	-0.014426
4.565050	0.1	-0.011283
4.566717	0.1	-0.008661
4.568383	0.1	-0.007921
4.570050	0.1	-0.008252
4.571717	0.1	-0.008140
4.573383	0.1	-0.007292
4.575050	0.1	-0.006887
4.576717	0.1	-0.008489
4.578383	0.1	-0.012438
4.580050	0.1	-0.017281
4.581717	0.1	-0.021043
4.583383	0.1	-0.022789
4.585050	0.1	-0.022342
4.586717	0.1	-0.019656
4.588383	0.1	-0.015204
4.590050	0.1	-0.010286
4.591717	0.1	-0.006491
4.593383	0.1	-0.004563
4.595050	0.1	-0.003995
4.596717	0.1	-0.004014
4.598383	0.1	-0.004293
4.600050	0.1	-0.004568
4.601717	0.1	-0.004908
4.603383	0.1	-0.006282
4.605050	0.1	-0.009853
4.606717	0.1	-0.015632
4.608383	0.1	-0.022277
4.610050	0.1	-0.027944
4.611717	0.1	-0.031143
4.613383	0.1	-0.031623
4.615050	0.1	-0.030319
4.616717	0.1	-0.027856
4.618383	0.1	-0.024103
4.620050	0.1	-0.019469
4.621717	0.1	-0.015385
4.623383	0.1	-0.013239
4.625050	0.1	-0.013295
4.626717	0.1	-0.014552
4.628383	0.1	-0.015483
4.630050	0.1	-0.015083
4.631717	0.1	-0.013513
4.633383	0.1	-0.011679
4.635050	0.1	-0.010477
4.636717	0.1	-0.010780
4.638383	0.1	-0.012969
4.640050	0.1	-0.016037
4.641717	0.1	-0.018426
4.643383	0.1	-0.019744
4.645050	0.1	-0.020787
4.646717	0.1	-0.021993
4.648383	0.1	-0.022524
4.650050	0.1	-0.021383
4.651717	0.1	-0.018599
4.653383	0.1	-0.014617
4.655050	0.1	-0.009714
4.656717	0.1	-0.004531
4.658383	0.1	0.000009
4.660050	0.1	0.003353
4.661717	0.1	0.005332
4.663383	0.1	0.006086
4.665050	0.1	0.005839
4.666717	0.1	0.004368
4.668383	0.1	0.001159
4.670050	0.1	-0.003790
4.671717	0.1	-0.009402
4.673383	0.1	-0.013639
4.675050	0.1	-0.014477
4.676717	0.1	-0.011544
4.678383	0.1	-0.006352
4.680050	0.1	-0.000638
4.681717	0.1	0.004978
4.683383	0.1	0.010296
4.685050	0.1	0.014594
4.686717	0.1	0.017076
4.688383	0.1	0.016806
4.690050	0.1	0.012410
4.691717	0.1	0.004037
4.693383	0.1	-0.005029
4.695050	0.1	-0.010775
4.696717	0.1	-0.011926
4.698383	0.1	-0.010277
4.700050	0.1	-0.008540
4.701717	0.1	-0.008559
4.703383	0.1	-0.010892
4.705050	0.1	-0.014361
4.706717	0.1	-0.016699
4.708383	0.1	-0.016596
4.710050	0.1	-0.014766
4.711717	0.1	-0.012759
4.713383	0.1	-0.011274
4.715050	0.1	-0.010156
4.716717	0.1	-0.009537
4.718383	0.1	-0.009784
4.720050	0.1	-0.010552
4.721717	0.1	-0.010743
4.723383	0.1	-0.009481
4.725050	0.1	-0.006435
4.726717	0.1	-0.001760
4.728383	0.1	0.003609
4.730050	0.1	0.008089
4.731717	0.1	0.010319
4.733383	0.1	0.010100
4.735050	0.1	0.008186
4.736717	0.1	0.005048
4.738383	0.1	0.000233
4.740050	0.1	-0.006682
4.741717	0.1	-0.014761
4.743383	0.1	-0.021886
4.745050	0.1	-0.026175
4.746717	0.1	-0.027302
4.748383	0.1	-0.026640
4.750050	0.1	-0.025812
4.751717	0.1	-0.025230
4.753383	0.1	-0.024661
4.755050	0.1	-0.024056
4.756717	0.1	-0.023493
4.758383	0.1	-0.023115
4.760050	0.1	-0.022543
4.761717	0.1	-0.020689
4.763383	0.1	-0.016843
4.765050	0.1	-0.011362
4.766717	0.1	-0.005588
4.768383	0.1	-0.001439
4.770050	0.1	-0.000275
4.771717	0.1	-0.001257
4.773383	0.1	-0.001369
4.775050	0.1	0.001881
4.776717	0.1	0.007874
4.778383	0.1	0.013588
4.780050	0.1	0.016354
4.781717	0.1	0.015344
4.783383	0.1	0.010803
4.785050	0.1	0.003227
4.786717	0.1	-0.005951
4.788383	0.1	-0.014096
4.790050	0.1	-0.019353
4.791717	0.1	-0.021895
4.793383	0.1	-0.022291
4.795050	0.1	-0.020289
4.796717	0.1	-0.015595
4.798383	0.1	-0.009132
4.800050	0.1	-0.003302
4.801717	0.1	-0.000270
4.803383	0.1	0.000158
4.805050	0.1	0.000014
4.806717	0.1	0.000703
4.808383	0.1	0.002119
4.810050	0.1	0.003730
4.811717	0.1	0.004889
4.813383	0.1	0.005048
4.815050	0.1	0.005001
4.816717	0.1	0.006175
4.818383	0.1	0.008256
4.820050	0.1	0.009788
4.821717	0.1	0.010245
4.823383	0.1	0.009984
4.825050	0.1	0.009262
4.826717	0.1	0.007702
4.828383	0.1	0.004382
4.830050	0.1	-0.000931
4.831717	0.1	-0.006654
4.833383	0.1	-0.010240
4.835050	0.1	-0.010352
4.836717	0.1	-0.007949
4.838383	0.1	-0.005239
4.840050	0.1	-0.003739
4.841717	0.1	-0.003409
4.843383	0.1	-0.003474
4.845050	0.1	-0.003641
4.846717	0.1	-0.004326
4.848383	0.1	-0.006193
4.850050	0.1	-0.009788
4.851717	0.1	-0.015255
4.853383	0.1	-0.021579
4.855050	0.1	-0.026533
4.856717	0.1	-0.028056
4.858383	0.1	-0.025849
4.860050	0.1	-0.021625
4.861717	0.1	-0.017597
4.863383	0.1	-0.014687
4.865050	0.1	-0.012745
4.866717	0.1	-0.011683
4.868383	0.1	-0.011460
4.870050	0.1	-0.011963
4.871717	0.1	-0.013369
4.873383	0.1	-0.015530
4.875050	0.1	-0.017113
4.876717	0.1	-0.016382
4.878383	0.1	-0.012792
4.880050	0.1	-0.007674
4.881717	0.1	-0.003432
4.883383	0.1	-0.001695
4.885050	0.1	-0.002147
4.886717	0.1	-0.003339
4.888383	0.1	-0.004158
4.890050	0.1	-0.004377
4.891717	0.1	-0.004866
4.893383	0.1	-0.007115
4.895050	0.1	-0.011623
4.896717	0.1	-0.016796
4.898383	0.1	-0.020019
4.900050	0.1	-0.019954
4.901717	0.1	-0.017211
4.903383	0.1	-0.013048
4.905050	0.1	-0.008345
4.906717	0.1	-0.003926
4.908383	0.1	-0.000545
4.910050	0.1	0.002356
4.911717	0.1	0.006119
4.913383	0.1	0.010324
4.915050	0.1	0.012573
4.916717	0.1	0.011092
4.918383	0.1	0.006091
4.920050	0.1	-0.000964
4.921717	0.1	-0.008037
4.923383	0.1	-0.012605
4.925050	0.1	-0.012680
4.926717	0.1	-0.008685
4.928383	0.1	-0.003628
4.930050	0.1	-0.000172
4.931717	0.1	0.001900
4.933383	0.1	0.003879
4.935050	0.1	0.005672
4.936717	0.1	0.006226
4.938383	0.1	0.004903
4.940050	0.1	0.001960
4.941717	0.1	-0.001676
4.943383	0.1	-0.004671
4.945050	0.1	-0.005458
4.946717	0.1	-0.003027
4.948383	0.1	0.002002
4.950050	0.1	0.007669
4.951717	0.1	0.011949
4.953383	0.1	0.013728
4.955050	0.1	0.013388
4.956717	0.1	0.012591
4.958383	0.1	0.012824
4.960050	0.1	0.014151
4.961717	0.1	0.015814
4.963383	0.1	0.017644
4.965050	0.1	0.020326
4.966717	0.1	0.024340
4.968383	0.1	0.029053
4.970050	0.1	0.032801
4.971717	0.1	0.033998
4.973383	0.1	0.032037
4.975050	0.1	0.027386
4.976717	0.1	0.021402
4.978383	0.1	0.016098
4.980050	0.1	0.013132
4.981717	0.1	0.012917
4.983383	0.1	0.015078
4.985050	0.1	0.019027
4.986717	0.1	0.023255
4.988383	0.1	0.025211
4.990050	0.1	0.022948
4.991717	0.1	0.016904
4.993383	0.1	0.009914
4.995050	0.1	0.005495
4.996717	0.1	0.005788
4.998383	0.1	0.010491
5.000050	0.1	0.017378
5.001717	0.1	0.023879
5.003383	0.1	0.028759
5.005050	0.1	0.032336
5.006717	0.1	0.035213
5.008383	0.1	0.037570
5.010050	0.1	0.039795
5.011717	0.1	0.042804
5.013383	0.1	0.047153
5.015050	0.1	0.051837
5.016717	0.1	0.054771
5.018383	0.1	0.055172
5.020050	0.1	0.054669
5.021717	0.1	0.055721
5.023383	0.1	0.059549
5.025050	0.1	0.065574
5.026717	0.1	0.072070
5.028383	0.1	0.077165
5.030050	0.1	0.079712
5.031717	0.1	0.079805
5.033383	0.1	0.078199
5.035050	0.1	0.075405
5.036717	0.1	0.072019
5.038383	0.1	0.069179
5.040050	0.1	0.067735
5.041717	0.1	0.067144
5.043383	0.1	0.065574
5.045050	0.1	0.061700
5.046717	0.1	0.056755
5.048383	0.1	0.053868
5.050050	0.1	0.054748
5.051717	0.1	0.058128
5.053383	0.1	0.061430
5.055050	0.1	0.062981
5.056717	0.1	0.062753
5.058383	0.1	0.061220
5.060050	0.1	0.058152
5.061717	0.1	0.053560
5.063383	0.1	0.049216
5.065050	0.1	0.047903
5.066717	0.1	0.051507
5.068383	0.1	0.059949
5.070050	0.1	0.070641
5.071717	0.1	0.079786
5.073383	0.1	0.085291
5.075050	0.1	0.087433
5.076717	0.1	0.087027
5.078383	0.1	0.084522
5.080050	0.1	0.081114
5.081717	0.1	0.078753
5.083383	0.1	0.078338
5.085050	0.1	0.079037
5.086717	0.1	0.079484
5.088383	0.1	0.079121
5.090050	0.1	0.078962
5.091717	0.1	0.080881
5.093383	0.1	0.085230
5.095050	0.1	0.090133
5.096717	0.1	0.093686
5.098383	0.1	0.095218
5.100050	0.1	0.094445
5.101717	0.1	0.091582
5.103383	0.1	0.087768
5.105050	0.1	0.084196
5.106717	0.1	0.081547
5.108383	0.1	0.080224
5.110050	0.1	0.079954
5.111717	0.1	0.079982
5.113383	0.1	0.079931
5.115050	0.1	0.079935
5.116717	0.1	0.080969
5.118383	0.1	0.084396
5.120050	0.1	0.089835
5.121717	0.1	0.094655
5.123383	0.1	0.096573
5.125050	0.1	0.095651
5.126717	0.1	0.093309
5.128383	0.1	0.090809
5.130050	0.1	0.088681
5.131717	0.1	0.087270
5.133383	0.1	0.087325
5.135050	0.1	0.088983
5.136717	0.1	0.090767
5.138383	0.1	0.091046
5.140050	0.1	0.089933
5.141717	0.1	0.089118
5.143383	0.1	0.090194
5.145050	0.1	0.093053
5.146717	0.1	0.095754
5.148383	0.1	0.096327
5.150050	0.1	0.094683
5.151717	0.1	0.092024
5.153383	0.1	0.089197
5.155050	0.1	0.086804
5.156717	0.1	0.086199
5.158383	0.1	0.088695
5.160050	0.1	0.093412
5.161717	0.1	0.097691
5.163383	0.1	0.099684
5.165050	0.1	0.099512
5.166717	0.1	0.098357
5.168383	0.1	0.096806
5.170050	0.1	0.094394
5.171717	0.1	0.091065
5.173383	0.1	0.088136
5.175050	0.1	0.087237
5.176717	0.1	0.088494
5.178383	0.1	0.090688
5.180050	0.1	0.092615
5.181717	0.1	0.093309
5.183383	0.1	0.091805
5.185050	0.1	0.087940
5.186717	0.1	0.083474
5.188383	0.1	0.081188
5.190050	0.1	0.082157
5.191717	0.1	0.084932
5.193383	0.1	0.087018
5.195050	0.1	0.086566
5.196717	0.1	0.084275
5.198383	0.1	0.083107
5.200050	0.1	0.084834
5.201717	0.1	0.088322
5.203383	0.1	0.091246
5.205050	0.1	0.092215
5.206717	0.1	0.092029
5.208383	0.1	0.092941
5.210050	0.1	0.095433
5.211717	0.1	0.097454
5.213383	0.1	0.097393
5.215050	0.1	0.095698
5.216717	0.1	0.093947
5.218383	0.1	0.093482
5.220050	0.1	0.094702
5.221717	0.1	0.097277
5.223383	0.1	0.100341
5.225050	0.1	0.102259
5.226717	0.1	0.101402
5.228383	0.1	0.098031
5.230050	0.1	0.094385
5.231717	0.1	0.092369
5.233383	0.1	0.092122
5.235050	0.1	0.093090
5.236717	0.1	0.095540
5.238383	0.1	0.100285
5.240050	0.1	0.107139
5.241717	0.1	0.114222
5.243383	0.1	0.119163
5.245050	0.1	0.120853
5.246717	0.1	0.120034
5.248383	0.1	0.118045
5.250050	0.1	0.115749
5.251717	0.1	0.113719
5.253383	0.1	0.112331
5.255050	0.1	0.111009
5.256717	0.1	0.108536
5.258383	0.1	0.104923
5.260050	0.1	0.102045
5.261717	0.1	0.101663
5.263383	0.1	0.103568
5.265050	0.1	0.106315
5.266717	0.1	0.108792
5.268383	0.1	0.110348
5.270050	0.1	0.110520
5.271717	0.1	0.109239
5.273383	0.1	0.106907
5.275050	0.1	0.104322
5.276717	0.1	0.102511
5.278383	0.1	0.102050
5.280050	0.1	0.102930
5.281717	0.1	0.104937
5.283383	0.1	0.107749
5.285050	0.1	0.111000
5.286717	0.1	0.114664
5.288383	0.1	0.118641
5.290050	0.1	0.122059
5.291717	0.1	0.124187
5.293383	0.1	0.125454
5.295050	0.1	0.126478
5.296717	0.1	0.126977
5.298383	0.1	0.126432
5.300050	0.1	0.124951
5.301717	0.1	0.123056
5.303383	0.1	0.121370
5.305050	0.1	0.120262
5.306717	0.1	0.119400
5.308383	0.1	0.118492
5.310050	0.1	0.117817
5.311717	0.1	0.117584
5.313383	0.1	0.117235
5.315050	0.1	0.116043
5.316717	0.1	0.114194
5.318383	0.1	0.112406
5.320050	0.1	0.110730
5.321717	0.1	0.108699
5.323383	0.1	0.106371
5.325050	0.1	0.104862
5.326717	0.1	0.105491
5.328383	0.1	0.108387
5.330050	0.1	0.112415
5.331717	0.1	0.116020
5.333383	0.1	0.117794
5.335050	0.1	0.117291
5.336717	0.1	0.115540
5.338383	0.1	0.114618
5.340050	0.1	0.116625
5.341717	0.1	0.121766
5.343383	0.1	0.127410
5.345050	0.1	0.130655
5.346717	0.1	0.131060
5.348383	0.1	0.129938
5.350050	0.1	0.128602
5.351717	0.1	0.128318
5.353383	0.1	0.130180
5.355050	0.1	0.133496
5.356717	0.1	0.135768
5.358383	0.1	0.135545
5.360050	0.1	0.133952
5.361717	0.1	0.132709
5.363383	0.1	0.131708
5.365050	0.1	0.129775
5.366717	0.1	0.126935
5.368383	0.1	0.124499
5.370050	0.1	0.123419
5.371717	0.1	0.123614
5.373383	0.1	0.124210
5.375050	0.1	0.123978
5.376717	0.1	0.122129
5.378383	0.1	0.118976
5.380050	0.1	0.115815
5.381717	0.1	0.114171
5.383383	0.1	0.114641
5.385050	0.1	0.116150
5.386717	0.1	0.116830
5.388383	0.1	0.115889
5.390050	0.1	0.114315
5.391717	0.1	0.113314
5.393383	0.1	0.112751
5.395050	0.1	0.111959
5.396717	0.1	0.111172
5.398383	0.1	0.111312
5.400050	0.1	0.112904
5.401717	0.1	0.115754
5.403383	0.1	0.119414
5.405050	0.1	0.123642
5.406717	0.1	0.128355
5.408383	0.1	0.133403
5.410050	0.1	0.138357
5.411717	0.1	0.142297
5.413383	0.1	0.144127
5.415050	0.1	0.143684
5.416717	0.1	0.142194
5.418383	0.1	0.141123
5.420050	0.1	0.140667
5.421717	0.1	0.139349
5.423383	0.1	0.135554
5.425050	0.1	0.129710
5.426717	0.1	0.124150
5.428383	0.1	0.120928
5.430050	0.1	0.120350
5.431717	0.1	0.121254
5.433383	0.1	0.122143
5.435050	0.1	0.121766
5.436717	0.1	0.119167
5.438383	0.1	0.114669
5.440050	0.1	0.110492
5.441717	0.1	0.108923
5.443383	0.1	0.110250
5.445050	0.1	0.113104
5.446717	0.1	0.116262
5.448383	0.1	0.119712
5.450050	0.1	0.124001
5.451717	0.1	0.128774
5.453383	0.1	0.132788
5.455050	0.1	0.135298
5.456717	0.1	0.136625
5.458383	0.1	0.137389
5.460050	0.1	0.137673
5.461717	0.1	0.137100
5.463383	0.1	0.135358
5.465050	0.1	0.132304
5.466717	0.1	0.128057
5.468383	0.1	0.123247
5.470050	0.1	0.119321
5.471717	0.1	0.118231
5.473383	0.1	0.120825
5.475050	0.1	0.125547
5.476717	0.1	0.129365
5.478383	0.1	0.130413
5.480050	0.1	0.129580
5.481717	0.1	0.129109
5.483383	0.1	0.130334
5.485050	0.1	0.133039
5.486717	0.1	0.136169
5.488383	0.1	0.139014
5.490050	0.1	0.141272
5.491717	0.1	0.142232
5.493383	0.1	0.141310
5.495050	0.1	0.139046
5.496717	0.1	0.136555
5.498383	0.1	0.134432
5.500050	0.1	0.132672
5.501717	0.1	0.131149
5.503383	0.1	0.129919
5.505050	0.1	0.129067
5.506717	0.1	0.128029
5.508383	0.1	0.125705
5.510050	0.1	0.122068
5.511717	0.1	0.118571
5.513383	0.1	0.116592
5.515050	0.1	0.116224
5.516717	0.1	0.116508
5.518383	0.1	0.116713
5.520050	0.1	0.116648
5.521717	0.1	0.115689
5.523383	0.1	0.112909
5.525050	0.1	0.108555
5.526717	0.1	0.104201
5.528383	0.1	0.101719
5.530050	0.1	0.102408
5.531717	0.1	0.106362
5.533383	0.1	0.112634
5.535050	0.1	0.119875
5.536717	0.1	0.126404
5.538383	0.1	0.130916
5.540050	0.1	0.133892
5.541717	0.1	0.136662
5.543383	0.1	0.139535
5.545050	0.1	0.141994
5.546717	0.1	0.143545
5.548383	0.1	0.143666
5.550050	0.1	0.142348
5.551717	0.1	0.140718
5.553383	0.1	0.140220
5.555050	0.1	0.141328
5.556717	0.1	0.143340
5.558383	0.1	0.145272
5.560050	0.1	0.146665
5.561717	0.1	0.147661
5.563383	0.1	0.148341
5.565050	0.1	0.148015
5.566717	0.1	0.145347
5.568383	0.1	0.139638
5.570050	0.1	0.132015
5.571717	0.1	0.124634
5.573383	0.1	0.119079
5.575050	0.1	0.115777
5.576717	0.1	0.114255
5.578383	0.1	0.113742
5.580050	0.1	0.114078
5.581717	0.1	0.115321
5.583383	0.1	0.116518
5.585050	0.1	0.116494
5.586717	0.1	0.115451
5.588383	0.1	0.114292
5.590050	0.1	0.113216
5.591717	0.1	0.111843
5.593383	0.1	0.110362
5.595050	0.1	0.109780
5.596717	0.1	0.110832
5.598383	0.1	0.113011
5.600050	0.1	0.114939
5.601717	0.1	0.115596
5.603383	0.1	0.114804
5.605050	0.1	0.112643
5.606717	0.1	0.109421
5.608383	0.1	0.106362
5.610050	0.1	0.105337
5.611717	0.1	0.107028
5.613383	0.1	0.109803
5.615050	0.1	0.111465
5.616717	0.1	0.111740
5.618383	0.1	0.111870
5.620050	0.1	0.112611
5.621717	0.1	0.113528
5.623383	0.1	0.114031
5.625050	0.1	0.114278
5.626717	0.1	0.114799
5.628383	0.1	0.116304
5.630050	0.1	0.119428
5.631717	0.1	0.123754
5.633383	0.1	0.127610
5.635050	0.1	0.129314
5.636717	0.1	0.128262
5.638383	0.1	0.125291
5.640050	0.1	0.121975
5.641717	0.1	0.119056
5.643383	0.1	0.116029
5.645050	0.1	0.112616
5.646717	0.1	0.109724
5.648383	0.1	0.108383
5.650050	0.1	0.108052
5.651717	0.1	0.106678
5.653383	0.1	0.102883
5.655050	0.1	0.097752
5.656717	0.1	0.094101
5.658383	0.1	0.093849
5.660050	0.1	0.096466
5.661717	0.1	0.100425
5.663383	0.1	0.104755
5.665050	0.1	0.108522
5.666717	0.1	0.110515
5.668383	0.1	0.110096
5.670050	0.1	0.107945
5.671717	0.1	0.105971
5.673383	0.1	0.106166
5.675050	0.1	0.109253
5.676717	0.1	0.114376
5.678383	0.1	0.119684
5.680050	0.1	0.123265
5.681717	0.1	0.123968
5.683383	0.1	0.122143
5.685050	0.1	0.119456
5.686717	0.1	0.117384
5.688383	0.1	0.116061
5.690050	0.1	0.114650
5.691717	0.1	0.112378
5.693383	0.1	0.109286
5.695050	0.1	0.106157
5.696717	0.1	0.103964
5.698383	0.1	0.103214
5.700050	0.1	0.103284
5.701717	0.1	0.102674
5.703383	0.1	0.100466
5.705050	0.1	0.096937
5.706717	0.1	0.092755
5.708383	0.1	0.088513
5.710050	0.1	0.085104
5.711717	0.1	0.083684
5.713383	0.1	0.084778
5.715050	0.1	0.087521
5.716717	0.1	0.090478
5.718383	0.1	0.092811
5.720050	0.1	0.094171
5.721717	0.1	0.094292
5.723383	0.1	0.092820
5.725050	0.1	0.089891
5.726717	0.1	0.086878
5.728383	0.1	0.085630
5.730050	0.1	0.086934
5.731717	0.1	0.090143
5.733383	0.1	0.093835
5.735050	0.1	0.096397
5.736717	0.1	0.096844
5.738383	0.1	0.095735
5.740050	0.1	0.094566
5.741717	0.1	0.094399
5.743383	0.1	0.095563
5.745050	0.1	0.097877
5.746717	0.1	0.100457
5.748383	0.1	0.102003
5.750050	0.1	0.101672
5.751717	0.1	0.099391
5.753383	0.1	0.095465
5.755050	0.1	0.090688
5.756717	0.1	0.086748
5.758383	0.1	0.085621
5.760050	0.1	0.087810
5.761717	0.1	0.091763
5.763383	0.1	0.095358
5.765050	0.1	0.097188
5.766717	0.1	0.096648
5.768383	0.1	0.093943
5.770050	0.1	0.090464
5.771717	0.1	0.087973
5.773383	0.1	0.086874
5.775050	0.1	0.086250
5.776717	0.1	0.085365
5.778383	0.1	0.084606
5.780050	0.1	0.085393
5.781717	0.1	0.088685
5.783383	0.1	0.093249
5.785050	0.1	0.096336
5.786717	0.1	0.096187
5.788383	0.1	0.093295
5.790050	0.1	0.089314
5.791717	0.1	0.085160
5.793383	0.1	0.080788
5.795050	0.1	0.076476
5.796717	0.1	0.072843
5.798383	0.1	0.069840
5.800050	0.1	0.067102
5.801717	0.1	0.065020
5.803383	0.1	0.064801
5.805050	0.1	0.067311
5.806717	0.1	0.072005
5.808383	0.1	0.076932
5.810050	0.1	0.079614
5.811717	0.1	0.079037
5.813383	0.1	0.076881
5.815050	0.1	0.075577
5.816717	0.1	0.076010
5.818383	0.1	0.077467
5.820050	0.1	0.078394
5.821717	0.1	0.077658
5.823383	0.1	0.075563
5.825050	0.1	0.072871
5.826717	0.1	0.069956
5.828383	0.1	0.067651
5.830050	0.1	0.067563
5.831717	0.1	0.070743
5.833383	0.1	0.076196
5.835050	0.1	0.080997
5.836717	0.1	0.082459
5.838383	0.1	0.080313
5.840050	0.1	0.076322
5.841717	0.1	0.072569
5.843383	0.1	0.070417
5.845050	0.1	0.070147
5.846717	0.1	0.071214
5.848383	0.1	0.072764
5.850050	0.1	0.074329
5.851717	0.1	0.076042
5.853383	0.1	0.077798
5.855050	0.1	0.078590
5.856717	0.1	0.077421
5.858383	0.1	0.074515
5.860050	0.1	0.070864
5.861717	0.1	0.067144
5.863383	0.1	0.063786
5.865050	0.1	0.061370
5.866717	0.1	0.060112
5.868383	0.1	0.059409
5.870050	0.1	0.058296
5.871717	0.1	0.056643
5.873383	0.1	0.055856
5.875050	0.1	0.057830
5.876717	0.1	0.062985
5.878383	0.1	0.069793
5.880050	0.1	0.075898
5.881717	0.1	0.079558
5.883383	0.1	0.080480
5.885050	0.1	0.079274
5.886717	0.1	0.076676
5.888383	0.1	0.073835
5.890050	0.1	0.071996
5.891717	0.1	0.071637
5.893383	0.1	0.072438
5.895050	0.1	0.074040
5.896717	0.1	0.076713
5.898383	0.1	0.080671
5.900050	0.1	0.085416
5.901717	0.1	0.090171
5.903383	0.1	0.093924
5.905050	0.1	0.095242
5.906717	0.1	0.092979
5.908383	0.1	0.087386
5.910050	0.1	0.080490
5.911717	0.1	0.074888
5.913383	0.1	0.071744
5.915050	0.1	0.070753
5.916717	0.1	0.071395
5.918383	0.1	0.073030
5.920050	0.1	0.074306
5.921717	0.1	0.073267
5.923383	0.1	0.068787
5.925050	0.1	0.061947
5.926717	0.1	0.055390
5.928383	0.1	0.051567
5.930050	0.1	0.051488
5.931717	0.1	0.054105
5.933383	0.1	0.057225
5.935050	0.1	0.059507
5.936717	0.1	0.060988
5.938383	0.1	0.061844
5.940050	0.1	0.061626
5.941717	0.1	0.060117
5.943383	0.1	0.058161
5.945050	0.1	0.056839
5.946717	0.1	0.056573
5.948383	0.1	0.057672
5.950050	0.1	0.060680
5.951717	0.1	0.065309
5.953383	0.1	0.069863
5.955050	0.1	0.072527
5.956717	0.1	0.073123
5.958383	0.1	0.072904
5.960050	0.1	0.072699
5.961717	0.1	0.072294
5.963383	0.1	0.071414
5.965050	0.1	0.070455
5.966717	0.1	0.070143
5.968383	0.1	0.070478
5.970050	0.1	0.070450
5.971717	0.1	0.069295
5.973383	0.1	0.067288
5.975050	0.1	0.065020
5.976717	0.1	0.062562
5.978383	0.1	0.059637
5.980050	0.1	0.056433
5.981717	0.1	0.053812
5.983383	0.1	0.052159
5.985050	0.1	0.050436
5.986717	0.1	0.047525
5.988383	0.1	0.043893
5.990050	0.1	0.040825
5.991717	0.1	0.039209
5.993383	0.1	0.039311
5.995050	0.1	0.040308
5.996717	0.1	0.040676
5.998383	0.1	0.040215
6.000050	0.1	0.040312
6.001717	0.1	0.041528
6.003383	0.1	0.042659
6.005050	0.1	0.042091
6.006717	0.1	0.039195
6.008383	0.1	0.034967
6.010050	0.1	0.031567
6.011717	0.1	0.030682
6.013383	0.1	0.032410
6.015050	0.1	0.035842
6.016717	0.1	0.040336
6.018383	0.1	0.045565
6.020050	0.1	0.050645
6.021717	0.1	0.054268
6.023383	0.1	0.055796
6.025050	0.1	0.055456
6.026717	0.1	0.053849
6.028383	0.1	0.051525
6.030050	0.1	0.049006
6.031717	0.1	0.047064
6.033383	0.1	0.046706
6.035050	0.1	0.048433
6.036717	0.1	0.051358
6.038383	0.1	0.053388
6.040050	0.1	0.052829
6.041717	0.1	0.050147
6.043383	0.1	0.047376
6.045050	0.1	0.045775
6.046717	0.1	0.045151
6.048383	0.1	0.045458
6.050050	0.1	0.047265
6.051717	0.1	0.050352
6.053383	0.1	0.053095
6.055050	0.1	0.053360
6.056717	0.1	0.050035
6.058383	0.1	0.044070
6.060050	0.1	0.037551
6.061717	0.1	0.032098
6.063383	0.1	0.028675
6.065050	0.1	0.027628
6.066717	0.1	0.028247
6.068383	0.1	0.029323
6.070050	0.1	0.030105
6.071717	0.1	0.030519
6.073383	0.1	0.030361
6.075050	0.1	0.028987
6.076717	0.1	0.026179
6.078383	0.1	0.022701
6.080050	0.1	0.019716
6.081717	0.1	0.017933
6.083383	0.1	0.017500
6.085050	0.1	0.018557
6.086717	0.1	0.021029
6.088383	0.1	0.023781
6.090050	0.1	0.025369
6.091717	0.1	0.025686
6.093383	0.1	0.026226
6.095050	0.1	0.028806
6.096717	0.1	0.034408
6.098383	0.1	0.042375
6.100050	0.1	0.050412
6.101717	0.1	0.056168
6.103383	0.1	0.059013
6.105050	0.1	0.059949
6.106717	0.1	0.060042
6.108383	0.1	0.059605
6.110050	0.1	0.058557
6.111717	0.1	0.057062
6.113383	0.1	0.055246
6.115050	0.1	0.052839
6.116717	0.1	0.049802
6.118383	0.1	0.046715
6.120050	0.1	0.044047
6.121717	0.1	0.041588
6.123383	0.1	0.038585
6.125050	0.1	0.034380
6.126717	0.1	0.028913
6.128383	0.1	0.022752
6.130050	0.1	0.016987
6.131717	0.1	0.013220
6.133383	0.1	0.013136
6.135050	0.1	0.017500
6.136717	0.1	0.025579
6.138383	0.1	0.035465
6.140050	0.1	0.044825
6.141717	0.1	0.051898
6.143383	0.1	0.056201
6.145050	0.1	0.058082
6.146717	0.1	0.057700
6.148383	0.1	0.054869
6.150050	0.1	0.049975
6.151717	0.1	0.044364
6.153383	0.1	0.039595
6.155050	0.1	0.036857
6.156717	0.1	0.036377
6.158383	0.1	0.036643
6.160050	0.1	0.035479
6.161717	0.1	0.032522
6.163383	0.1	0.029271
6.165050	0.1	0.027153
6.166717	0.1	0.026771
6.168383	0.1	0.028396
6.170050	0.1	0.031646
6.171717	0.1	0.035237
6.173383	0.1	0.037802
6.175050	0.1	0.038566
6.176717	0.1	0.037500
6.178383	0.1	0.035632
6.180050	0.1	0.034343
6.181717	0.1	0.034124
6.183383	0.1	0.034729
6.185050	0.1	0.035772
6.186717	0.1	0.036554
6.188383	0.1	0.036056
6.190050	0.1	0.033532
6.191717	0.1	0.029048
6.193383	0.1	0.023530
6.195050	0.1	0.018566
6.196717	0.1	0.015884
6.198383	0.1	0.016368
6.200050	0.1	0.019697
6.201717	0.1	0.025001
6.203383	0.1	0.031027
6.205050	0.1	0.035949
6.206717	0.1	0.038226
6.208383	0.1	0.037425
6.210050	0.1	0.034324
6.211717	0.1	0.030715
6.213383	0.1	0.028582
6.215050	0.1	0.029025
6.216717	0.1	0.031521
6.218383	0.1	0.034333
6.220050	0.1	0.036024
6.221717	0.1	0.036326
6.223383	0.1	0.035791
6.225050	0.1	0.035311
6.226717	0.1	0.036266
6.228383	0.1	0.039614
6.230050	0.1	0.044387
6.231717	0.1	0.048392
6.233383	0.1	0.050338
6.235050	0.1	0.050459
6.236717	0.1	0.049514
6.238383	0.1	0.047935
6.240050	0.1	0.046003
6.241717	0.1	0.043567
6.243383	0.1	0.039954
6.245050	0.1	0.035418
6.246717	0.1	0.031935
6.248383	0.1	0.031609
6.250050	0.1	0.034720
6.251717	0.1	0.039167
6.253383	0.1	0.041849
6.255050	0.1	0.041211
6.256717	0.1	0.037914
6.258383	0.1	0.033425
6.260050	0.1	0.029029
6.261717	0.1	0.025784
6.263383	0.1	0.024666
6.265050	0.1	0.026398
6.266717	0.1	0.030408
6.268383	0.1	0.034338
6.270050	0.1	0.036000
6.271717	0.1	0.035954
6.273383	0.1	0.036857
6.275050	0.1	0.040415
6.276717	0.1	0.046249
6.278383	0.1	0.053132
6.280050	0.1	0.059605
6.281717	0.1	0.063796
6.283383	0.1	0.063595
6.285050	0.1	0.057826
6.286717	0.1	0.048066
6.288383	0.1	0.038575
6.290050	0.1	0.032815
6.291717	0.1	0.030776
6.293383	0.1	0.030664
6.295050	0.1	0.031493
6.296717	0.1	0.033188
6.298383	0.1	0.035851
6.300050	0.1	0.039497
6.301717	0.1	0.043963
6.303383	0.1	0.048806
6.305050	0.1	0.053020
6.306717	0.1	0.055633
6.308383	0.1	0.056773
6.310050	0.1	0.057337
6.311717	0.1	0.058166
6.313383	0.1	0.059810
6.315050	0.1	0.062082
6.316717	0.1	0.063968
6.318383	0.1	0.064466
6.320050	0.1	0.063297
6.321717	0.1	0.060690
6.323383	0.1	0.057141
6.325050	0.1	0.053523
6.326717	0.1	0.050724
6.328383	0.1	0.048801
6.330050	0.1	0.047009
6.331717	0.1	0.045006
6.333383	0.1	0.043381
6.335050	0.1	0.042804
6.336717	0.1	0.043763
6.338383	0.1	0.046999
6.340050	0.1	0.053183
6.341717	0.1	0.061756
6.343383	0.1	0.070627
6.345050	0.1	0.077374
6.346717	0.1	0.080382
6.348383	0.1	0.078841
6.350050	0.1	0.073090
6.351717	0.1	0.064857
6.353383	0.1	0.056606
6.355050	0.1	0.050627
6.356717	0.1	0.048005
6.358383	0.1	0.047982
6.360050	0.1	0.048894
6.361717	0.1	0.050021
6.363383	0.1	0.052219
6.365050	0.1	0.056550
6.366717	0.1	0.062599
6.368383	0.1	0.068597
6.370050	0.1	0.073072
6.371717	0.1	0.075884
6.373383	0.1	0.077593
6.375050	0.1	0.078692
6.376717	0.1	0.079516
6.378383	0.1	0.080080
6.380050	0.1	0.080406
6.381717	0.1	0.080881
6.383383	0.1	0.081281
6.385050	0.1	0.080341
6.386717	0.1	0.077360
6.388383	0.1	0.073272
6.390050	0.1	0.070008
6.391717	0.1	0.069160
6.393383	0.1	0.070976
6.395050	0.1	0.074250
6.396717	0.1	0.077640
6.398383	0.1	0.080857
6.400050	0.1	0.084080
6.401717	0.1	0.087004
6.403383	0.1	0.089048
6.405050	0.1	0.090133
6.406717	0.1	0.090799
6.408383	0.1	0.091400
6.410050	0.1	0.091908
6.411717	0.1	0.092024
6.413383	0.1	0.090618
6.415050	0.1	0.086473
6.416717	0.1	0.079875
6.418383	0.1	0.072867
6.420050	0.1	0.067879
6.421717	0.1	0.065686
6.423383	0.1	0.065006
6.425050	0.1	0.064662
6.426717	0.1	0.065030
6.428383	0.1	0.066813
6.430050	0.1	0.069477
6.431717	0.1	0.071474
6.433383	0.1	0.071903
6.435050	0.1	0.071893
6.436717	0.1	0.073588
6.438383	0.1	0.077644
6.440050	0.1	0.083148
6.441717	0.1	0.089067
6.443383	0.1	0.094278
6.445050	0.1	0.097547
6.446717	0.1	0.098185
6.448383	0.1	0.096383
6.450050	0.1	0.092993
6.451717	0.1	0.088727
6.453383	0.1	0.084089
6.455050	0.1	0.080313
6.456717	0.1	0.078715
6.458383	0.1	0.079214
6.460050	0.1	0.080667
6.461717	0.1	0.081887
6.463383	0.1	0.082506
6.465050	0.1	0.083195
6.466717	0.1	0.084834
6.468383	0.1	0.087600
6.470050	0.1	0.090785
6.471717	0.1	0.093123
6.473383	0.1	0.093519
6.475050	0.1	0.091568
6.476717	0.1	0.087814
6.478383	0.1	0.083409
6.480050	0.1	0.079102
6.481717	0.1	0.074524
6.483383	0.1	0.068801
6.485050	0.1	0.062287
6.486717	0.1	0.057048
6.488383	0.1	0.055269
6.490050	0.1	0.057984
6.491717	0.1	0.064932
6.493383	0.1	0.074655
6.495050	0.1	0.084718
6.496717	0.1	0.092387
6.498383	0.1	0.095870
6.500050	0.1	0.094953
6.501717	0.1	0.090329
6.503383	0.1	0.083200
6.505050	0.1	0.075791
6.506717	0.1	0.070650
6.508383	0.1	0.068741
6.510050	0.1	0.069556
6.511717	0.1	0.072457
6.513383	0.1	0.076676
6.515050	0.1	0.080997
6.516717	0.1	0.084112
6.518383	0.1	0.084913
6.520050	0.1	0.083107
6.521717	0.1	0.079521
6.523383	0.1	0.075568
6.525050	0.1	0.072871
6.526717	0.1	0.072611
6.528383	0.1	0.074282
6.530050	0.1	0.076033
6.531717	0.1	0.077016
6.533383	0.1	0.078413
6.535050	0.1	0.081649
6.536717	0.1	0.086627
6.538383	0.1	0.091773
6.540050	0.1	0.095144
6.541717	0.1	0.095549
6.543383	0.1	0.093188
6.545050	0.1	0.089556
6.546717	0.1	0.086911
6.548383	0.1	0.086748
6.550050	0.1	0.088792
6.551717	0.1	0.092108
6.553383	0.1	0.096401
6.555050	0.1	0.101603
6.556717	0.1	0.107656
6.558383	0.1	0.114958
6.560050	0.1	0.123619
6.561717	0.1	0.132439
6.563383	0.1	0.139670
6.565050	0.1	0.144322
6.566717	0.1	0.146320
6.568383	0.1	0.145896
6.570050	0.1	0.143349
6.571717	0.1	0.139195
6.573383	0.1	0.134395
6.575050	0.1	0.130408
6.576717	0.1	0.128704
6.578383	0.1	0.129873
6.580050	0.1	0.133258
6.581717	0.1	0.137798
6.583383	0.1	0.143219
6.585050	0.1	0.149640
6.586717	0.1	0.156267
6.588383	0.1	0.161743
6.590050	0.1	0.165631
6.591717	0.1	0.168602
6.593383	0.1	0.171354
6.595050	0.1	0.173827
6.596717	0.1	0.175424
6.598383	0.1	0.175959
6.600050	0.1	0.176206
6.601717	0.1	0.176951
6.603383	0.1	0.178148
6.605050	0.1	0.179848
6.606717	0.1	0.182316
6.608383	0.1	0.184984
6.610050	0.1	0.187657
6.611717	0.1	0.191741
6.613383	0.1	0.198535
6.615050	0.1	0.207643
6.616717	0.1	0.217673
6.618383	0.1	0.226875
6.620050	0.1	0.233748
6.621717	0.1	0.238265
6.623383	0.1	0.241692
6.625050	0.1	0.245054
6.626717	0.1	0.248128
6.628383	0.1	0.249604
6.630050	0.1	0.248882
6.631717	0.1	0.247909
6.633383	0.1	0.249837
6.635050	0.1	0.255876
6.636717	0.1	0.265199
6.638383	0.1	0.277031
6.640050	0.1	0.290498
6.641717	0.1	0.303560
6.643383	0.1	0.314345
6.645050	0.1	0.322554
6.646717	0.1	0.328389
6.648383	0.1	0.331756
6.650050	0.1	0.333223
6.651717	0.1	0.334270
6.653383	0.1	0.335942
6.655050	0.1	0.338061
6.656717	0.1	0.340091
6.658383	0.1	0.342294
6.660050	0.1	0.345861
6.661717	0.1	0.352021
6.663383	0.1	0.361046
6.665050	0.1	0.371677
6.666717	0.1	0.381903
6.668383	0.1	0.390797
6.670050	0.1	0.399048
6.671717	0.1	0.407342
6.673383	0.1	0.414844
6.675050	0.1	0.419994
6.676717	0.1	0.422448
6.678383	0.1	0.423607
6.680050	0.1	0.425302
6.681717	0.1	0.428362
6.683383	0.1	0.431924
6.685050	0.1	0.433843
6.686717	0.1	0.432590
6.688383	0.1	0.429060
6.690050	0.1	0.426355
6.691717	0.1	0.427505
6.693383	0.1	0.433065
6.695050	0.1	0.440693
6.696717	0.1	0.447412
6.698383	0.1	0.452125
6.700050	0.1	0.455435
6.701717	0.1	0.458001
6.703383	0.1	0.460474
6.705050	0.1	0.463724
6.706717	0.1	0.467873
6.708383	0.1	0.472008
6.710050	0.1	0.474700
6.711717	0.1	0.474430
6.713383	0.1	0.470793
6.715050	0.1	0.465214
6.716717	0.1	0.459398
6.718383	0.1	0.453917
6.720050	0.1	0.449452
6.721717	0.1	0.448287
6.723383	0.1	0.452618
6.725050	0.1	0.461140
6.726717	0.1	0.468851
6.728383	0.1	0.471654
6.730050	0.1	0.469983
6.731717	0.1	0.467226
6.733383	0.1	0.466243
6.735050	0.1	0.467775
6.736717	0.1	0.470839
6.738383	0.1	0.473368
6.740050	0.1	0.473135
6.741717	0.1	0.469191
6.743383	0.1	0.462253
6.745050	0.1	0.454187
6.746717	0.1	0.447328
6.748383	0.1	0.442909
6.750050	0.1	0.440162
6.751717	0.1	0.437531
6.753383	0.1	0.434178
6.755050	0.1	0.430518
6.756717	0.1	0.427989
6.758383	0.1	0.427836
6.760050	0.1	0.429768
6.761717	0.1	0.432581
6.763383	0.1	0.435328
6.765050	0.1	0.437214
6.766717	0.1	0.437382
6.768383	0.1	0.435594
6.770050	0.1	0.433074
6.771717	0.1	0.431887
6.773383	0.1	0.433167
6.775050	0.1	0.436506
6.776717	0.1	0.440613
6.778383	0.1	0.443901
6.780050	0.1	0.444911
6.781717	0.1	0.443095
6.783383	0.1	0.439431
6.785050	0.1	0.435561
6.786717	0.1	0.432492
6.788383	0.1	0.430644
6.790050	0.1	0.429847
6.791717	0.1	0.429177
6.793383	0.1	0.427901
6.795050	0.1	0.426513
6.796717	0.1	0.426020
6.798383	0.1	0.426453
6.800050	0.1	0.426718
6.801717	0.1	0.426001
6.803383	0.1	0.424772
6.805050	0.1	0.424134
6.806717	0.1	0.424390
6.808383	0.1	0.424613
6.810050	0.1	0.424460
6.811717	0.1	0.425312
6.813383	0.1	0.428339
6.815050	0.1	0.432585
6.816717	0.1	0.436381
6.818383	0.1	0.439091
6.820050	0.1	0.440371
6.821717	0.1	0.439314
6.823383	0.1	0.435417
6.825050	0.1	0.429419
6.826717	0.1	0.423160
6.828383	0.1	0.419100
6.830050	0.1	0.419267
6.831717	0.1	0.423747
6.833383	0.1	0.430667
6.835050	0.1	0.437777
6.836717	0.1	0.442984
6.838383	0.1	0.444595
6.840050	0.1	0.442821
6.841717	0.1	0.440218
6.843383	0.1	0.439594
6.845050	0.1	0.441843
6.846717	0.1	0.445959
6.848383	0.1	0.450006
6.850050	0.1	0.452190
6.851717	0.1	0.452246
6.853383	0.1	0.451021
6.855050	0.1	0.448483
6.856717	0.1	0.443775
6.858383	0.1	0.437340
6.860050	0.1	0.431580
6.861717	0.1	0.428651
6.863383	0.1	0.428786
6.865050	0.1	0.431351
6.866717	0.1	0.435733
6.868383	0.1	0.440949
6.870050	0.1	0.446229
6.871717	0.1	0.451640
6.873383	0.1	0.456953
6.875050	0.1	0.461033
6.876717	0.1	0.463077
6.878383	0.1	0.463277
6.880050	0.1	0.461545
6.881717	0.1	0.457210
6.883383	0.1	0.450416
6.885050	0.1	0.442727
6.886717	0.1	0.435906
6.888383	0.1	0.431249
6.890050	0.1	0.429633
6.891717	0.1	0.430681
6.893383	0.1	0.433107
6.895050	0.1	0.436543
6.896717	0.1	0.441265
6.898383	0.1	0.446476
6.900050	0.1	0.450481
6.901717	0.1	0.451887
6.903383	0.1	0.450271
6.905050	0.1	0.446625
6.906717	0.1	0.442937
6.908383	0.1	0.440823
6.910050	0.1	0.440893
6.911717	0.1	0.442662
6.913383	0.1	0.445177
6.915050	0.1	0.448092
6.916717	0.1	0.451091
6.918383	0.1	0.452567
6.920050	0.1	0.450406
6.921717	0.1	0.444218
6.923383	0.1	0.436231
6.925050	0.1	0.429959
6.926717	0.1	0.427901
6.928383	0.1	0.430113
6.930050	0.1	0.434928
6.931717	0.1	0.440800
6.933383	0.1	0.446439
6.935050	0.1	0.450178
6.936717	0.1	0.451468
6.938383	0.1	0.451528
6.940050	0.1	0.450914
6.941717	0.1	0.448632
6.943383	0.1	0.444339
6.945050	0.1	0.439384
6.946717	0.1	0.435854
6.948383	0.1	0.435309
6.950050	0.1	0.437996
6.951717	0.1	0.443030
6.953383	0.1	0.448711
6.955050	0.1	0.452511
6.956717	0.1	0.452185
6.958383	0.1	0.447356
6.960050	0.1	0.439896
6.961717	0.1	0.432939
6.963383	0.1	0.429181
6.965050	0.1	0.429717
6.966717	0.1	0.433954
6.968383	0.1	0.439975
6.970050	0.1	0.445344
6.971717	0.1	0.448278
6.973383	0.1	0.448609
6.975050	0.1	0.447473
6.976717	0.1	0.445829
6.978383	0.1	0.443384
6.980050	0.1	0.439691
6.981717	0.1	0.435910
6.983383	0.1	0.434234
6.985050	0.1	0.435389
6.986717	0.1	0.437954
6.988383	0.1	0.440255
6.990050	0.1	0.441708
6.991717	0.1	0.442252
6.993383	0.1	0.441982
6.995050	0.1	0.441326
6.996717	0.1	0.440669
6.998383	0.1	0.440041
7.000050	0.1	0.439212
7.001717	0.1	0.438057
7.003383	0.1	0.437018
7.005050	0.1	0.436939
7.006717	0.1	0.438141
7.008383	0.1	0.440083
7.010050	0.1	0.441512
7.011717	0.1	0.441177
7.013383	0.1	0.439058
7.015050	0.1	0.436259
7.016717	0.1	0.433638
7.018383	0.1	0.431589
7.020050	0.1	0.430653
7.021717	0.1	0.431086
7.023383	0.1	0.432301
7.025050	0.1	0.433610
7.026717	0.1	0.435035
7.028383	0.1	0.436497
7.030050	0.1	0.437503
7.031717	0.1	0.437936
7.033383	0.1	0.437838
7.035050	0.1	0.436902
7.036717	0.1	0.434909
7.038383	0.1	0.431822
7.040050	0.1	0.427421
7.041717	0.1	0.421763
7.043383	0.1	0.415966
7.045050	0.1	0.411873
7.046717	0.1	0.410788
7.048383	0.1	0.413139
7.050050	0.1	0.418699
7.051717	0.1	0.426327
7.053383	0.1	0.434350
7.055050	0.1	0.441168
7.056717	0.1	0.444972
7.058383	0.1	0.444208
7.060050	0.1	0.439216
7.061717	0.1	0.432576
7.063383	0.1	0.427491
7.065050	0.1	0.425898
7.066717	0.1	0.427566
7.068383	0.1	0.430620
7.070050	0.1	0.433261
7.071717	0.1	0.434732
7.073383	0.1	0.435053
7.075050	0.1	0.434658
7.076717	0.1	0.433926
7.078383	0.1	0.432963
7.080050	0.1	0.431808
7.081717	0.1	0.430653
7.083383	0.1	0.429829
7.085050	0.1	0.429531
7.086717	0.1	0.429670
7.088383	0.1	0.429759
7.090050	0.1	0.429070
7.091717	0.1	0.427254
7.093383	0.1	0.424916
7.095050	0.1	0.422951
7.096717	0.1	0.421391
7.098383	0.1	0.420050
7.100050	0.1	0.419808
7.101717	0.1	0.421833
7.103383	0.1	0.425698
7.105050	0.1	0.429139
7.106717	0.1	0.429610
7.108383	0.1	0.426145
7.110050	0.1	0.420054
7.111717	0.1	0.413535
7.113383	0.1	0.408520
7.115050	0.1	0.406499
7.116717	0.1	0.407947
7.118383	0.1	0.412040
7.120050	0.1	0.417144
7.121717	0.1	0.421321
7.123383	0.1	0.423170
7.125050	0.1	0.422704
7.126717	0.1	0.421102
7.128383	0.1	0.419500
7.130050	0.1	0.418150
7.131717	0.1	0.416860
7.133383	0.1	0.415719
7.135050	0.1	0.414988
7.136717	0.1	0.414648
7.138383	0.1	0.414881
7.140050	0.1	0.416669
7.141717	0.1	0.420571
7.143383	0.1	0.425302
7.145050	0.1	0.428525
7.146717	0.1	0.428846
7.148383	0.1	0.426508
7.150050	0.1	0.422513
7.151717	0.1	0.418010
7.153383	0.1	0.414071
7.155050	0.1	0.411202
7.156717	0.1	0.409270
7.158383	0.1	0.407877
7.160050	0.1	0.406890
7.161717	0.1	0.406653
7.163383	0.1	0.407314
7.165050	0.1	0.408366
7.166717	0.1	0.409288
7.168383	0.1	0.410010
7.170050	0.1	0.410331
7.171717	0.1	0.410150
7.173383	0.1	0.410560
7.175050	0.1	0.412916
7.176717	0.1	0.416497
7.178383	0.1	0.418941
7.180050	0.1	0.418685
7.181717	0.1	0.415579
7.183383	0.1	0.410210
7.185050	0.1	0.403603
7.186717	0.1	0.397293
7.188383	0.1	0.393069
7.190050	0.1	0.391728
7.191717	0.1	0.392157
7.193383	0.1	0.392376
7.195050	0.1	0.391747
7.196717	0.1	0.391607
7.198383	0.1	0.393502
7.200050	0.1	0.397349
7.201717	0.1	0.401041
7.203383	0.1	0.401526
7.205050	0.1	0.396990
7.206717	0.1	0.388548
7.208383	0.1	0.379565
7.210050	0.1	0.373209
7.211717	0.1	0.370713
7.213383	0.1	0.371365
7.215050	0.1	0.372855
7.216717	0.1	0.372636
7.218383	0.1	0.369963
7.220050	0.1	0.366443
7.221717	0.1	0.364957
7.223383	0.1	0.367700
7.225050	0.1	0.373712
7.226717	0.1	0.379020
7.228383	0.1	0.379817
7.230050	0.1	0.375086
7.231717	0.1	0.366396
7.233383	0.1	0.356254
7.235050	0.1	0.346694
7.236717	0.1	0.338769
7.238383	0.1	0.332845
7.240050	0.1	0.328813
7.241717	0.1	0.326070
7.243383	0.1	0.324086
7.245050	0.1	0.322973
7.246717	0.1	0.322624
7.248383	0.1	0.322065
7.250050	0.1	0.320724
7.251717	0.1	0.319337
7.253383	0.1	0.318810
7.255050	0.1	0.319355
7.256717	0.1	0.320552
7.258383	0.1	0.321451
7.260050	0.1	0.321083
7.261717	0.1	0.319453
7.263383	0.1	0.317581
7.265050	0.1	0.316491
7.266717	0.1	0.316463
7.268383	0.1	0.317022
7.270050	0.1	0.317181
7.271717	0.1	0.315537
7.273383	0.1	0.311257
7.275050	0.1	0.304980
7.276717	0.1	0.298475
7.278383	0.1	0.293688
7.280050	0.1	0.291574
7.281717	0.1	0.291243
7.283383	0.1	0.290838
7.285050	0.1	0.289283
7.286717	0.1	0.287103
7.288383	0.1	0.285362
7.290050	0.1	0.283974
7.291717	0.1	0.282149
7.293383	0.1	0.279639
7.295050	0.1	0.276617
7.296717	0.1	0.273408
7.298383	0.1	0.270540
7.300050	0.1	0.268137
7.301717	0.1	0.265464
7.303383	0.1	0.261352
7.305050	0.1	0.254996
7.306717	0.1	0.247094
7.308383	0.1	0.239937
7.310050	0.1	0.235206
7.311717	0.1	0.232072
7.313383	0.1	0.228933
7.315050	0.1	0.226032
7.316717	0.1	0.224649
7.318383	0.1	0.224756
7.320050	0.1	0.225264
7.321717	0.1	0.225562
7.323383	0.1	0.225701
7.325050	0.1	0.225902
7.326717	0.1	0.226190
7.328383	0.1	0.225799
7.330050	0.1	0.223564
7.331717	0.1	0.219550
7.333383	0.1	0.215271
7.335050	0.1	0.212314
7.336717	0.1	0.211480
7.338383	0.1	0.212253
7.340050	0.1	0.212793
7.341717	0.1	0.211676
7.343383	0.1	0.208672
7.345050	0.1	0.203894
7.346717	0.1	0.198144
7.348383	0.1	0.193366
7.350050	0.1	0.191317
7.351717	0.1	0.192276
7.353383	0.1	0.194837
7.355050	0.1	0.196747
7.356717	0.1	0.196747
7.358383	0.1	0.195457
7.360050	0.1	0.194209
7.361717	0.1	0.193501
7.363383	0.1	0.192588
7.365050	0.1	0.191047
7.366717	0.1	0.189869
7.368383	0.1	0.189994
7.370050	0.1	0.190977
7.371717	0.1	0.191713
7.373383	0.1	0.191233
7.375050	0.1	0.188896
7.376717	0.1	0.185203
7.378383	0.1	0.181897
7.380050	0.1	0.180462
7.381717	0.1	0.180900
7.383383	0.1	0.181734
7.385050	0.1	0.181072
7.386717	0.1	0.177799
7.388383	0.1	0.171820
7.390050	0.1	0.164323
7.391717	0.1	0.157813
7.393383	0.1	0.154828
7.395050	0.1	0.155787
7.396717	0.1	0.158749
7.398383	0.1	0.161901
7.400050	0.1	0.165082
7.401717	0.1	0.168197
7.403383	0.1	0.170036
7.405050	0.1	0.169342
7.406717	0.1	0.166162
7.408383	0.1	0.161272
7.410050	0.1	0.155163
7.411717	0.1	0.148676
7.413383	0.1	0.143577
7.415050	0.1	0.141230
7.416717	0.1	0.141393
7.418383	0.1	0.142790
7.420050	0.1	0.144597
7.421717	0.1	0.146655
7.423383	0.1	0.148257
7.425050	0.1	0.147922
7.426717	0.1	0.144523
7.428383	0.1	0.137850
7.430050	0.1	0.129389
7.431717	0.1	0.122520
7.433383	0.1	0.120341
7.435050	0.1	0.123666
7.436717	0.1	0.131191
7.438383	0.1	0.140942
7.440050	0.1	0.150823
7.441717	0.1	0.158176
7.443383	0.1	0.160593
7.445050	0.1	0.157487
7.446717	0.1	0.149817
7.448383	0.1	0.139512
7.450050	0.1	0.129621
7.451717	0.1	0.122525
7.453383	0.1	0.118092
7.455050	0.1	0.115442
7.456717	0.1	0.114646
7.458383	0.1	0.115680
7.460050	0.1	0.117617
7.461717	0.1	0.119251
7.463383	0.1	0.119591
7.465050	0.1	0.118292
7.466717	0.1	0.115898
7.468383	0.1	0.113617
7.470050	0.1	0.113021
7.471717	0.1	0.115237
7.473383	0.1	0.119759
7.475050	0.1	0.124797
7.476717	0.1	0.128578
7.478383	0.1	0.129822
7.480050	0.1	0.128057
7.481717	0.1	0.123912
7.483383	0.1	0.118869
7.485050	0.1	0.114790
7.486717	0.1	0.113435
7.488383	0.1	0.116089
7.490050	0.1	0.122404
7.491717	0.1	0.129533
7.493383	0.1	0.133906
7.495050	0.1	0.133901
7.496717	0.1	0.130325
7.498383	0.1	0.125146
7.500050	0.1	0.120304
7.501717	0.1	0.117221
7.503383	0.1	0.116285
7.505050	0.1	0.116737
7.506717	0.1	0.117407
7.508383	0.1	0.117468
7.510050	0.1	0.116900
7.511717	0.1	0.115964
7.513383	0.1	0.114427
7.515050	0.1	0.111982
7.516717	0.1	0.108886
7.518383	0.1	0.105621
7.520050	0.1	0.102348
7.521717	0.1	0.098869
7.523383	0.1	0.095204
7.525050	0.1	0.091898
7.526717	0.1	0.089714
7.528383	0.1	0.089272
7.530050	0.1	0.091051
7.531717	0.1	0.094972
7.533383	0.1	0.100010
7.535050	0.1	0.104746
7.536717	0.1	0.108299
7.538383	0.1	0.110553
7.540050	0.1	0.111684
7.541717	0.1	0.111572
7.543383	0.1	0.109966
7.545050	0.1	0.107200
7.546717	0.1	0.104764
7.548383	0.1	0.104597
7.550050	0.1	0.107135
7.551717	0.1	0.110636
7.553383	0.1	0.112932
7.555050	0.1	0.112918
7.556717	0.1	0.110650
7.558383	0.1	0.107107
7.560050	0.1	0.103596
7.561717	0.1	0.100895
7.563383	0.1	0.098660
7.565050	0.1	0.096350
7.566717	0.1	0.094776
7.568383	0.1	0.095190
7.570050	0.1	0.097221
7.571717	0.1	0.098874
7.573383	0.1	0.098725
7.575050	0.1	0.097514
7.576717	0.1	0.097165
7.578383	0.1	0.098473
7.580050	0.1	0.100601
7.581717	0.1	0.102231
7.583383	0.1	0.102669
7.585050	0.1	0.102613
7.586717	0.1	0.103447
7.588383	0.1	0.105742
7.590050	0.1	0.108401
7.591717	0.1	0.109193
7.593383	0.1	0.107046
7.595050	0.1	0.103852
7.596717	0.1	0.102855
7.598383	0.1	0.105407
7.600050	0.1	0.109924
7.601717	0.1	0.113775
7.603383	0.1	0.115554
7.605050	0.1	0.115633
7.606717	0.1	0.114846
7.608383	0.1	0.113212
7.610050	0.1	0.110539
7.611717	0.1	0.107288
7.613383	0.1	0.103842
7.615050	0.1	0.100471
7.616717	0.1	0.098222
7.618383	0.1	0.098399
7.620050	0.1	0.101547
7.621717	0.1	0.107018
7.623383	0.1	0.112806
7.625050	0.1	0.116858
7.626717	0.1	0.118897
7.628383	0.1	0.119563
7.630050	0.1	0.118897
7.631717	0.1	0.117230
7.633383	0.1	0.115652
7.635050	0.1	0.114688
7.636717	0.1	0.114008
7.638383	0.1	0.113435
7.640050	0.1	0.113402
7.641717	0.1	0.114241
7.643383	0.1	0.115428
7.645050	0.1	0.116481
7.646717	0.1	0.117566
7.648383	0.1	0.118655
7.650050	0.1	0.119316
7.651717	0.1	0.119414
7.653383	0.1	0.119144
7.655050	0.1	0.118492
7.656717	0.1	0.117025
7.658383	0.1	0.114660
7.660050	0.1	0.112252
7.661717	0.1	0.110674
7.663383	0.1	0.109896
7.665050	0.1	0.109514
7.666717	0.1	0.109435
7.668383	0.1	0.109351
7.670050	0.1	0.108485
7.671717	0.1	0.106627
7.673383	0.1	0.104504
7.675050	0.1	0.103018
7.676717	0.1	0.103139
7.678383	0.1	0.105682
7.680050	0.1	0.110366
7.681717	0.1	0.115396
7.683383	0.1	0.118418
7.685050	0.1	0.118376
7.686717	0.1	0.116290
7.688383	0.1	0.113784
7.690050	0.1	0.111833
7.691717	0.1	0.111205
7.693383	0.1	0.112518
7.695050	0.1	0.115447
7.696717	0.1	0.118716
7.698383	0.1	0.120611
7.700050	0.1	0.119633
7.701717	0.1	0.115465
7.703383	0.1	0.109267
7.705050	0.1	0.102972
7.706717	0.1	0.098259
7.708383	0.1	0.095749
7.710050	0.1	0.095027
7.711717	0.1	0.095312
7.713383	0.1	0.096057
7.715050	0.1	0.097263
7.716717	0.1	0.099102
7.718383	0.1	0.101337
7.720050	0.1	0.103805
7.721717	0.1	0.106706
7.723383	0.1	0.110022
7.725050	0.1	0.112765
7.726717	0.1	0.113156
7.728383	0.1	0.110245
7.730050	0.1	0.104909
7.731717	0.1	0.098706
7.733383	0.1	0.093090
7.735050	0.1	0.089752
7.736717	0.1	0.090078
7.738383	0.1	0.093831
7.740050	0.1	0.098743
7.741717	0.1	0.101868
7.743383	0.1	0.101402
7.745050	0.1	0.097058
7.746717	0.1	0.089826
7.748383	0.1	0.081970
7.750050	0.1	0.076760
7.751717	0.1	0.077118
7.753383	0.1	0.083377
7.755050	0.1	0.092648
7.756717	0.1	0.101114
7.758383	0.1	0.106404
7.760050	0.1	0.108005
7.761717	0.1	0.106804
7.763383	0.1	0.104597
7.765050	0.1	0.102581
7.766717	0.1	0.100392
7.768383	0.1	0.097705
7.770050	0.1	0.095372
7.771717	0.1	0.093780
7.773383	0.1	0.091586
7.775050	0.1	0.087656
7.776717	0.1	0.083018
7.778383	0.1	0.079982
7.780050	0.1	0.079959
7.781717	0.1	0.082501
7.783383	0.1	0.086091
7.785050	0.1	0.089840
7.786717	0.1	0.093812
7.788383	0.1	0.097724
7.790050	0.1	0.100685
7.791717	0.1	0.102231
7.793383	0.1	0.102995
7.795050	0.1	0.104452
7.796717	0.1	0.107214
7.798383	0.1	0.110106
7.800050	0.1	0.112015
7.801717	0.1	0.113240
7.803383	0.1	0.114283
7.805050	0.1	0.114888
7.806717	0.1	0.114744
7.808383	0.1	0.114101
7.810050	0.1	0.113640
7.811717	0.1	0.114148
7.813383	0.1	0.115959
7.815050	0.1	0.118623
7.816717	0.1	0.121235
7.818383	0.1	0.122646
7.820050	0.1	0.122096
7.821717	0.1	0.120169
7.823383	0.1	0.118269
7.825050	0.1	0.117202
7.826717	0.1	0.117016
7.828383	0.1	0.117980
7.830050	0.1	0.120443
7.831717	0.1	0.123945
7.833383	0.1	0.127312
7.835050	0.1	0.129403
7.836717	0.1	0.129654
7.838383	0.1	0.128401
7.840050	0.1	0.126502
7.841717	0.1	0.124252
7.843383	0.1	0.121696
7.845050	0.1	0.120099
7.846717	0.1	0.121430
7.848383	0.1	0.125864
7.850050	0.1	0.131344
7.851717	0.1	0.135731
7.853383	0.1	0.138064
7.855050	0.1	0.138399
7.856717	0.1	0.137384
7.858383	0.1	0.135559
7.860050	0.1	0.133393
7.861717	0.1	0.132127
7.863383	0.1	0.133021
7.865050	0.1	0.135992
7.866717	0.1	0.139959
7.868383	0.1	0.143605
7.870050	0.1	0.145826
7.871717	0.1	0.146572
7.873383	0.1	0.146856
7.875050	0.1	0.147359
7.876717	0.1	0.147894
7.878383	0.1	0.148132
7.880050	0.1	0.148080
7.881717	0.1	0.148285
7.883383	0.1	0.149468
7.885050	0.1	0.151368
7.886717	0.1	0.152765
7.888383	0.1	0.153049
7.890050	0.1	0.152625
7.891717	0.1	0.152159
7.893383	0.1	0.152709
7.895050	0.1	0.155587
7.896717	0.1	0.160914
7.898383	0.1	0.166907
7.900050	0.1	0.170851
7.901717	0.1	0.171005
7.903383	0.1	0.167727
7.905050	0.1	0.162804
7.906717	0.1	0.158479
7.908383	0.1	0.156565
7.910050	0.1	0.157421
7.911717	0.1	0.159782
7.913383	0.1	0.161696
7.915050	0.1	0.161850
7.916717	0.1	0.160304
7.918383	0.1	0.158395
7.920050	0.1	0.158222
7.921717	0.1	0.161473
7.923383	0.1	0.167964
7.925050	0.1	0.175764
7.926717	0.1	0.182837
7.928383	0.1	0.188202
7.930050	0.1	0.191871
7.931717	0.1	0.194097
7.933383	0.1	0.195028
7.935050	0.1	0.194763
7.936717	0.1	0.193417
7.938383	0.1	0.191308
7.940050	0.1	0.189142
7.941717	0.1	0.188290
7.943383	0.1	0.190097
7.945050	0.1	0.194358
7.946717	0.1	0.199210
7.948383	0.1	0.202735
7.950050	0.1	0.204388
7.951717	0.1	0.204840
7.953383	0.1	0.204886
7.955050	0.1	0.205562
7.956717	0.1	0.208379
7.958383	0.1	0.214004
7.960050	0.1	0.221296
7.961717	0.1	0.227429
7.963383	0.1	0.229063
7.965050	0.1	0.224868
7.966717	0.1	0.217161
7.968383	0.1	0.210083
7.970050	0.1	0.206255
7.971717	0.1	0.206009
7.973383	0.1	0.209017
7.975050	0.1	0.214740
7.976717	0.1	0.221548
7.978383	0.1	0.226917
7.980050	0.1	0.228602
7.981717	0.1	0.226013
7.983383	0.1	0.220817
7.985050	0.1	0.215494
7.986717	0.1	0.211559
7.988383	0.1	0.209589
7.990050	0.1	0.210041
7.991717	0.1	0.213250
7.993383	0.1	0.218828
7.995050	0.1	0.225375
7.996717	0.1	0.230768
7.998383	0.1	0.233361
8.000050	0.1	0.233199
8.001717	0.1	0.231471
8.003383	0.1	0.228975
8.005050	0.1	0.225422
8.006717	0.1	0.220463
8.008383	0.1	0.214837
8.010050	0.1	0.209310
8.011717	0.1	0.203871
8.013383	0.1	0.199405
8.015050	0.1	0.197948
8.016717	0.1	0.200355
8.018383	0.1	0.205333
8.020050	0.1	0.210744
8.021717	0.1	0.214898
8.023383	0.1	0.216672
8.025050	0.1	0.215317
8.026717	0.1	0.211108
8.028383	0.1	0.205794
8.030050	0.1	0.201836
8.031717	0.1	0.201240
8.033383	0.1	0.204700
8.035050	0.1	0.210973
8.036717	0.1	0.217455
8.038383	0.1	0.221678
8.040050	0.1	0.222600
8.041717	0.1	0.220989
8.043383	0.1	0.218665
8.045050	0.1	0.217441
8.046717	0.1	0.218302
8.048383	0.1	0.220947
8.050050	0.1	0.224402
8.051717	0.1	0.227881
8.053383	0.1	0.230307
8.055050	0.1	0.230088
8.056717	0.1	0.226945
8.058383	0.1	0.223028
8.060050	0.1	0.221035
8.061717	0.1	0.221888
8.063383	0.1	0.224477
8.065050	0.1	0.226446
8.066717	0.1	0.225715
8.068383	0.1	0.222470
8.070050	0.1	0.218963
8.071717	0.1	0.216607
8.073383	0.1	0.215084
8.075050	0.1	0.214148
8.076717	0.1	0.214307
8.078383	0.1	0.216020
8.080050	0.1	0.219126
8.081717	0.1	0.222703
8.083383	0.1	0.225441
8.085050	0.1	0.226167
8.086717	0.1	0.224048
8.088383	0.1	0.219457
8.090050	0.1	0.214553
8.091717	0.1	0.211177
8.093383	0.1	0.209110
8.095050	0.1	0.207815
8.096717	0.1	0.208332
8.098383	0.1	0.212127
8.100050	0.1	0.218689
8.101717	0.1	0.225534
8.103383	0.1	0.230586
8.105050	0.1	0.233678
8.106717	0.1	0.235843
8.108383	0.1	0.237571
8.110050	0.1	0.238204
8.111717	0.1	0.237222
8.113383	0.1	0.235415
8.115050	0.1	0.233930
8.116717	0.1	0.232835
8.118383	0.1	0.231452
8.120050	0.1	0.229236
8.121717	0.1	0.225916
8.123383	0.1	0.221864
8.125050	0.1	0.218502
8.126717	0.1	0.217268
8.128383	0.1	0.218544
8.130050	0.1	0.222260
8.131717	0.1	0.228370
8.133383	0.1	0.236132
8.135050	0.1	0.243811
8.136717	0.1	0.249371
8.138383	0.1	0.251671
8.140050	0.1	0.251220
8.141717	0.1	0.249315
8.143383	0.1	0.246735
8.145050	0.1	0.243895
8.146717	0.1	0.241729
8.148383	0.1	0.241036
8.150050	0.1	0.241450
8.151717	0.1	0.241911
8.153383	0.1	0.241781
8.155050	0.1	0.241329
8.156717	0.1	0.240961
8.158383	0.1	0.240225
8.160050	0.1	0.238405
8.161717	0.1	0.236309
8.163383	0.1	0.236342
8.165050	0.1	0.240016
8.166717	0.1	0.245995
8.168383	0.1	0.251066
8.170050	0.1	0.252491
8.171717	0.1	0.249571
8.173383	0.1	0.243788
8.175050	0.1	0.237687
8.176717	0.1	0.233459
8.178383	0.1	0.231732
8.180050	0.1	0.231736
8.181717	0.1	0.233226
8.183383	0.1	0.236710
8.185050	0.1	0.241464
8.186717	0.1	0.245348
8.188383	0.1	0.246740
8.190050	0.1	0.245562
8.191717	0.1	0.242693
8.193383	0.1	0.238735
8.195050	0.1	0.234060
8.196717	0.1	0.230237
8.198383	0.1	0.229641
8.200050	0.1	0.233459
8.201717	0.1	0.241008
8.203383	0.1	0.249753
8.205050	0.1	0.255997
8.206717	0.1	0.257194
8.208383	0.1	0.253865
8.210050	0.1	0.248384
8.211717	0.1	0.242493
8.213383	0.1	0.236914
8.215050	0.1	0.232002
8.216717	0.1	0.227806
8.218383	0.1	0.224705
8.220050	0.1	0.223387
8.221717	0.1	0.223187
8.223383	0.1	0.221916
8.225050	0.1	0.218172
8.226717	0.1	0.212747
8.228383	0.1	0.207745
8.230050	0.1	0.205259
8.231717	0.1	0.206474
8.233383	0.1	0.211117
8.235050	0.1	0.217524
8.236717	0.1	0.223643
8.238383	0.1	0.227727
8.240050	0.1	0.228807
8.241717	0.1	0.227690
8.243383	0.1	0.226563
8.245050	0.1	0.226772
8.246717	0.1	0.227345
8.248383	0.1	0.226549
8.250050	0.1	0.224430
8.251717	0.1	0.222279
8.253383	0.1	0.220430
8.255050	0.1	0.218065
8.256717	0.1	0.214642
8.258383	0.1	0.211350
8.260050	0.1	0.210600
8.261717	0.1	0.213627
8.263383	0.1	0.218879
8.265050	0.1	0.223075
8.266717	0.1	0.224034
8.268383	0.1	0.222367
8.270050	0.1	0.220262
8.271717	0.1	0.219340
8.273383	0.1	0.219783
8.275050	0.1	0.220691
8.276717	0.1	0.221194
8.278383	0.1	0.221133
8.280050	0.1	0.220449
8.281717	0.1	0.218125
8.283383	0.1	0.212565
8.285050	0.1	0.203815
8.286717	0.1	0.195187
8.288383	0.1	0.191280
8.290050	0.1	0.194339
8.291717	0.1	0.202917
8.293383	0.1	0.213394
8.295050	0.1	0.222209
8.296717	0.1	0.227131
8.298383	0.1	0.227601
8.300050	0.1	0.224505
8.301717	0.1	0.220011
8.303383	0.1	0.217091
8.305050	0.1	0.217557
8.306717	0.1	0.220719
8.308383	0.1	0.224398
8.310050	0.1	0.226405
8.311717	0.1	0.225496
8.313383	0.1	0.221990
8.315050	0.1	0.217380
8.316717	0.1	0.213417
8.318383	0.1	0.211708
8.320050	0.1	0.212900
8.321717	0.1	0.216058
8.323383	0.1	0.219750
8.325050	0.1	0.223033
8.326717	0.1	0.225184
8.328383	0.1	0.225506
8.330050	0.1	0.223229
8.331717	0.1	0.218209
8.333383	0.1	0.212006
8.335050	0.1	0.206758
8.336717	0.1	0.203559
8.338383	0.1	0.202977
8.340050	0.1	0.204882
8.341717	0.1	0.207261
8.343383	0.1	0.207601
8.345050	0.1	0.205603
8.346717	0.1	0.202837
8.348383	0.1	0.200635
8.350050	0.1	0.200095
8.351717	0.1	0.202777
8.353383	0.1	0.209468
8.355050	0.1	0.218647
8.356717	0.1	0.227033
8.358383	0.1	0.231783
8.360050	0.1	0.231857
8.361717	0.1	0.227895
8.363383	0.1	0.221240
8.365050	0.1	0.213259
8.366717	0.1	0.205156
8.368383	0.1	0.197729
8.370050	0.1	0.191424
8.371717	0.1	0.186753
8.373383	0.1	0.183675
8.375050	0.1	0.181138
8.376717	0.1	0.178725
8.378383	0.1	0.177696
8.380050	0.1	0.179093
8.381717	0.1	0.181887
8.383383	0.1	0.184160
8.385050	0.1	0.185063
8.386717	0.1	0.184602
8.388383	0.1	0.183126
8.390050	0.1	0.181650
8.391717	0.1	0.181417
8.393383	0.1	0.182688
8.395050	0.1	0.184393
8.396717	0.1	0.185478
8.398383	0.1	0.185999
8.400050	0.1	0.186372
8.401717	0.1	0.186372
8.403383	0.1	0.185799
8.405050	0.1	0.185221
8.406717	0.1	0.185310
8.408383	0.1	0.186041
8.410050	0.1	0.186837
8.411717	0.1	0.187312
8.413383	0.1	0.187713
8.415050	0.1	0.188649
8.416717	0.1	0.190660
8.418383	0.1	0.193734
8.420050	0.1	0.196844
8.421717	0.1	0.198581
8.423383	0.1	0.198088
8.425050	0.1	0.195168
8.426717	0.1	0.190316
8.428383	0.1	0.185086
8.430050	0.1	0.181459
8.431717	0.1	0.180425
8.433383	0.1	0.181636
8.435050	0.1	0.183685
8.436717	0.1	0.184746
8.438383	0.1	0.183871
8.440050	0.1	0.181105
8.441717	0.1	0.176560
8.443383	0.1	0.170232
8.445050	0.1	0.162558
8.446717	0.1	0.155387
8.448383	0.1	0.151587
8.450050	0.1	0.152318
8.451717	0.1	0.156020
8.453383	0.1	0.160807
8.455050	0.1	0.165454
8.456717	0.1	0.167959
8.458383	0.1	0.166479
8.460050	0.1	0.161678
8.461717	0.1	0.156299
8.463383	0.1	0.153100
8.465050	0.1	0.153920
8.466717	0.1	0.158930
8.468383	0.1	0.166092
8.470050	0.1	0.172416
8.471717	0.1	0.176136
8.473383	0.1	0.177352
8.475050	0.1	0.176602
8.476717	0.1	0.173394
8.478383	0.1	0.167051
8.480050	0.1	0.158828
8.481717	0.1	0.151512
8.483383	0.1	0.146939
8.485050	0.1	0.144946
8.486717	0.1	0.144457
8.488383	0.1	0.144830
8.490050	0.1	0.145999
8.491717	0.1	0.147563
8.493383	0.1	0.148565
8.495050	0.1	0.148430
8.496717	0.1	0.147372
8.498383	0.1	0.146092
8.500050	0.1	0.145459
8.501717	0.1	0.146097
8.503383	0.1	0.147666
8.505050	0.1	0.148844
8.506717	0.1	0.148462
8.508383	0.1	0.146264
8.510050	0.1	0.142432
8.511717	0.1	0.137337
8.513383	0.1	0.131670
8.515050	0.1	0.126669
8.516717	0.1	0.123996
8.518383	0.1	0.124727
8.520050	0.1	0.128280
8.521717	0.1	0.132681
8.523383	0.1	0.135670
8.525050	0.1	0.135968
8.526717	0.1	0.133854
8.528383	0.1	0.130585
8.530050	0.1	0.127801
8.531717	0.1	0.127815
8.533383	0.1	0.132155
8.535050	0.1	0.139005
8.536717	0.1	0.144294
8.538383	0.1	0.145352
8.540050	0.1	0.141957
8.541717	0.1	0.135275
8.543383	0.1	0.127079
8.545050	0.1	0.119600
8.546717	0.1	0.115130
8.548383	0.1	0.114515
8.550050	0.1	0.116075
8.551717	0.1	0.117030
8.553383	0.1	0.115791
8.555050	0.1	0.112732
8.556717	0.1	0.109319
8.558383	0.1	0.106841
8.560050	0.1	0.105863
8.561717	0.1	0.106199
8.563383	0.1	0.106720
8.565050	0.1	0.106031
8.566717	0.1	0.104397
8.568383	0.1	0.104038
8.570050	0.1	0.106967
8.571717	0.1	0.113114
8.573383	0.1	0.120173
8.575050	0.1	0.124960
8.576717	0.1	0.125486
8.578383	0.1	0.122064
8.580050	0.1	0.116588
8.581717	0.1	0.111177
8.583383	0.1	0.107614
8.585050	0.1	0.107354
8.586717	0.1	0.110753
8.588383	0.1	0.116145
8.590050	0.1	0.120685
8.591717	0.1	0.122744
8.593383	0.1	0.123014
8.595050	0.1	0.123321
8.596717	0.1	0.124797
8.598383	0.1	0.127126
8.600050	0.1	0.128988
8.601717	0.1	0.129291
8.603383	0.1	0.127899
8.605050	0.1	0.125133
8.606717	0.1	0.121337
8.608383	0.1	0.117254
8.610050	0.1	0.114185
8.611717	0.1	0.113263
8.613383	0.1	0.114683
8.615050	0.1	0.117649
8.616717	0.1	0.120956
8.618383	0.1	0.123568
8.620050	0.1	0.124420
8.621717	0.1	0.122273
8.623383	0.1	0.116890
8.625050	0.1	0.110399
8.626717	0.1	0.106301
8.628383	0.1	0.106669
8.630050	0.1	0.110948
8.631717	0.1	0.117072
8.633383	0.1	0.122837
8.635050	0.1	0.126525
8.636717	0.1	0.127214
8.638383	0.1	0.124932
8.640050	0.1	0.120820
8.641717	0.1	0.116946
8.643383	0.1	0.115279
8.645050	0.1	0.116513
8.646717	0.1	0.119768
8.648383	0.1	0.123433
8.650050	0.1	0.126236
8.651717	0.1	0.127722
8.653383	0.1	0.127908
8.655050	0.1	0.126599
8.656717	0.1	0.123573
8.658383	0.1	0.119419
8.660050	0.1	0.115596
8.661717	0.1	0.113226
8.663383	0.1	0.112476
8.665050	0.1	0.112643
8.666717	0.1	0.112336
8.668383	0.1	0.110539
8.670050	0.1	0.107321
8.671717	0.1	0.103065
8.673383	0.1	0.098632
8.675050	0.1	0.096071
8.676717	0.1	0.097034
8.678383	0.1	0.101118
8.680050	0.1	0.106478
8.681717	0.1	0.110962
8.683383	0.1	0.112960
8.685050	0.1	0.112648
8.686717	0.1	0.111759
8.688383	0.1	0.111386
8.690050	0.1	0.111284
8.691717	0.1	0.111093
8.693383	0.1	0.110962
8.695050	0.1	0.111116
8.696717	0.1	0.111205
8.698383	0.1	0.110250
8.700050	0.1	0.107926
8.701717	0.1	0.105095
8.703383	0.1	0.102185
8.705050	0.1	0.098855
8.706717	0.1	0.095963
8.708383	0.1	0.095819
8.710050	0.1	0.099582
8.711717	0.1	0.105682
8.713383	0.1	0.111228
8.715050	0.1	0.113621
8.716717	0.1	0.111847
8.718383	0.1	0.107428
8.720050	0.1	0.103223
8.721717	0.1	0.101300
8.723383	0.1	0.102585
8.725050	0.1	0.107088
8.726717	0.1	0.113719
8.728383	0.1	0.120164
8.730050	0.1	0.123656
8.731717	0.1	0.122674
8.733383	0.1	0.118050
8.735050	0.1	0.112350
8.736717	0.1	0.107735
8.738383	0.1	0.104248
8.740050	0.1	0.100532
8.741717	0.1	0.095833
8.743383	0.1	0.091149
8.745050	0.1	0.088508
8.746717	0.1	0.089188
8.748383	0.1	0.092885
8.750050	0.1	0.097831
8.751717	0.1	0.101421
8.753383	0.1	0.101803
8.755050	0.1	0.099451
8.756717	0.1	0.096494
8.758383	0.1	0.094445
8.760050	0.1	0.093239
8.761717	0.1	0.091740
8.763383	0.1	0.088713
8.765050	0.1	0.084541
8.766717	0.1	0.081449
8.768383	0.1	0.081020
8.770050	0.1	0.082548
8.771717	0.1	0.084396
8.773383	0.1	0.085630
8.775050	0.1	0.086096
8.776717	0.1	0.085984
8.778383	0.1	0.085640
8.780050	0.1	0.085761
8.781717	0.1	0.087344
8.783383	0.1	0.090930
8.785050	0.1	0.095745
8.786717	0.1	0.100089
8.788383	0.1	0.102529
8.790050	0.1	0.102450
8.791717	0.1	0.099787
8.793383	0.1	0.094725
8.795050	0.1	0.087833
8.796717	0.1	0.080778
8.798383	0.1	0.076480
8.800050	0.1	0.076941
8.801717	0.1	0.081374
8.803383	0.1	0.087349
8.805050	0.1	0.092494
8.806717	0.1	0.095046
8.808383	0.1	0.094306
8.810050	0.1	0.090892
8.811717	0.1	0.086152
8.813383	0.1	0.081775
8.815050	0.1	0.079330
8.816717	0.1	0.079484
8.818383	0.1	0.081989
8.820050	0.1	0.086012
8.821717	0.1	0.090306
8.823383	0.1	0.093896
8.825050	0.1	0.096858
8.826717	0.1	0.099898
8.828383	0.1	0.103242
8.830050	0.1	0.105659
8.831717	0.1	0.104867
8.833383	0.1	0.099638
8.835050	0.1	0.091023
8.836717	0.1	0.081714
8.838383	0.1	0.074599
8.840050	0.1	0.071260
8.841717	0.1	0.071470
8.843383	0.1	0.074161
8.845050	0.1	0.078361
8.846717	0.1	0.083130
8.848383	0.1	0.087526
8.850050	0.1	0.091037
8.851717	0.1	0.094031
8.853383	0.1	0.097440
8.855050	0.1	0.100960
8.856717	0.1	0.102436
8.858383	0.1	0.100289
8.860050	0.1	0.095181
8.861717	0.1	0.089058
8.863383	0.1	0.083740
8.865050	0.1	0.080173
8.866717	0.1	0.078408
8.868383	0.1	0.078380
8.870050	0.1	0.080229
8.871717	0.1	0.083689
8.873383	0.1	0.087651
8.875050	0.1	0.090720
8.876717	0.1	0.092224
8.878383	0.1	0.092769
8.880050	0.1	0.093454
8.881717	0.1	0.094264
8.883383	0.1	0.094105
8.885050	0.1	0.092867
8.886717	0.1	0.091884
8.888383	0.1	0.092094
8.890050	0.1	0.092946
8.891717	0.1	0.093472
8.893383	0.1	0.093789
8.895050	0.1	0.094972
8.896717	0.1	0.097565
8.898383	0.1	0.101025
8.900050	0.1	0.104690
8.901717	0.1	0.108136
8.903383	0.1	0.110585
8.905050	0.1	0.111335
8.906717	0.1	0.110548
8.908383	0.1	0.108774
8.910050	0.1	0.106441
8.911717	0.1	0.104331
8.913383	0.1	0.103489
8.915050	0.1	0.104113
8.916717	0.1	0.105696
8.918383	0.1	0.108238
8.920050	0.1	0.111973
8.921717	0.1	0.116373
8.923383	0.1	0.120085
8.925050	0.1	0.121621
8.926717	0.1	0.120243
8.928383	0.1	0.116252
8.930050	0.1	0.111028
8.931717	0.1	0.106688
8.933383	0.1	0.104425
8.935050	0.1	0.103097
8.936717	0.1	0.100657
8.938383	0.1	0.096723
8.940050	0.1	0.092746
8.941717	0.1	0.089919
8.943383	0.1	0.088266
8.945050	0.1	0.087745
8.946717	0.1	0.089002
8.948383	0.1	0.092164
8.950050	0.1	0.095884
8.951717	0.1	0.098459
8.953383	0.1	0.099302
8.955050	0.1	0.098958
8.956717	0.1	0.097947
8.958383	0.1	0.096168
8.960050	0.1	0.093593
8.961717	0.1	0.091055
8.963383	0.1	0.089738
8.965050	0.1	0.089584
8.966717	0.1	0.088667
8.968383	0.1	0.085160
8.970050	0.1	0.079572
8.971717	0.1	0.074245
8.973383	0.1	0.071051
8.975050	0.1	0.070408
8.976717	0.1	0.072285
8.978383	0.1	0.076680
8.980050	0.1	0.082743
8.981717	0.1	0.089011
8.983383	0.1	0.094916
8.985050	0.1	0.100490
8.986717	0.1	0.104811
8.988383	0.1	0.106692
8.990050	0.1	0.106278
8.991717	0.1	0.104350
8.993383	0.1	0.101230
8.995050	0.1	0.097258
8.996717	0.1	0.092904
8.998383	0.1	0.088159
9.000050	0.1	0.083465
9.001717	0.1	0.080662
9.003383	0.1	0.080960
9.005050	0.1	0.083107
9.006717	0.1	0.085016
9.008383	0.1	0.086096
9.010050	0.1	0.087204
9.011717	0.1	0.089295
9.013383	0.1	0.092494
9.015050	0.1	0.095707
9.016717	0.1	0.096671
9.018383	0.1	0.093244
9.020050	0.1	0.085328
9.021717	0.1	0.075544
9.023383	0.1	0.067875
9.025050	0.1	0.065262
9.026717	0.1	0.068243
9.028383	0.1	0.075479
9.030050	0.1	0.085030
9.031717	0.1	0.094823
9.033383	0.1	0.102906
9.035050	0.1	0.107959
9.036717	0.1	0.109766
9.038383	0.1	0.108909
9.040050	0.1	0.105686
9.041717	0.1	0.100252
9.043383	0.1	0.093961
9.045050	0.1	0.088937
9.046717	0.1	0.086217
9.048383	0.1	0.085458
9.050050	0.1	0.085789
9.051717	0.1	0.086725
9.053383	0.1	0.088718
9.055050	0.1	0.092085
9.056717	0.1	0.095870
9.058383	0.1	0.098613
9.060050	0.1	0.099316
9.061717	0.1	0.097854
9.063383	0.1	0.094934
9.065050	0.1	0.091651
9.066717	0.1	0.088774
9.068383	0.1	0.086129
9.070050	0.1	0.083125
9.071717	0.1	0.080215
9.073383	0.1	0.078795
9.075050	0.1	0.079661
9.076717	0.1	0.082543
9.078383	0.1	0.087093
9.080050	0.1	0.093142
9.081717	0.1	0.100164
9.083383	0.1	0.107223
9.085050	0.1	0.113165
9.086717	0.1	0.116713
9.088383	0.1	0.117309
9.090050	0.1	0.115773
9.091717	0.1	0.113389
9.093383	0.1	0.110455
9.095050	0.1	0.106446
9.096717	0.1	0.101551
9.098383	0.1	0.097482
9.100050	0.1	0.096392
9.101717	0.1	0.099060
9.103383	0.1	0.104015
9.105050	0.1	0.108513
9.106717	0.1	0.110222
9.108383	0.1	0.108350
9.110050	0.1	0.103735
9.111717	0.1	0.098161
9.113383	0.1	0.093491
9.115050	0.1	0.090604
9.116717	0.1	0.089048
9.118383	0.1	0.088173
9.120050	0.1	0.088136
9.121717	0.1	0.089551
9.123383	0.1	0.092788
9.125050	0.1	0.097752
9.126717	0.1	0.103675
9.128383	0.1	0.108983
9.130050	0.1	0.112280
9.131717	0.1	0.113575
9.133383	0.1	0.114096
9.135050	0.1	0.115177
9.136717	0.1	0.117323
9.138383	0.1	0.119922
9.140050	0.1	0.121268
9.141717	0.1	0.119493
9.143383	0.1	0.114623
9.145050	0.1	0.109267
9.146717	0.1	0.106297
9.148383	0.1	0.106217
9.150050	0.1	0.107381
9.151717	0.1	0.108243
9.153383	0.1	0.108639
9.155050	0.1	0.109151
9.156717	0.1	0.110017
9.158383	0.1	0.110967
9.160050	0.1	0.111810
9.161717	0.1	0.112816
9.163383	0.1	0.114376
9.165050	0.1	0.116248
9.166717	0.1	0.117323
9.168383	0.1	0.116541
9.170050	0.1	0.114297
9.171717	0.1	0.112234
9.173383	0.1	0.111242
9.175050	0.1	0.110879
9.176717	0.1	0.111526
9.178383	0.1	0.115177
9.180050	0.1	0.122478
9.181717	0.1	0.130702
9.183383	0.1	0.135992
9.185050	0.1	0.136453
9.186717	0.1	0.132513
9.188383	0.1	0.125882
9.190050	0.1	0.118925
9.191717	0.1	0.114320
9.193383	0.1	0.113910
9.195050	0.1	0.117347
9.196717	0.1	0.122464
9.198383	0.1	0.126665
9.200050	0.1	0.127768
9.201717	0.1	0.124881
9.203383	0.1	0.118986
9.205050	0.1	0.112560
9.206717	0.1	0.108005
9.208383	0.1	0.105663
9.210050	0.1	0.104355
9.211717	0.1	0.104080
9.213383	0.1	0.106189
9.215050	0.1	0.110981
9.216717	0.1	0.116732
9.218383	0.1	0.121202
9.220050	0.1	0.123428
9.221717	0.1	0.123922
9.223383	0.1	0.123577
9.225050	0.1	0.122851
9.226717	0.1	0.121589
9.228383	0.1	0.119577
9.230050	0.1	0.117053
9.231717	0.1	0.114269
9.233383	0.1	0.111638
9.235050	0.1	0.110101
9.236717	0.1	0.110520
9.238383	0.1	0.113379
9.240050	0.1	0.118609
9.241717	0.1	0.124695
9.243383	0.1	0.129403
9.245050	0.1	0.131745
9.246717	0.1	0.132024
9.248383	0.1	0.130725
9.250050	0.1	0.128266
9.251717	0.1	0.125039
9.253383	0.1	0.121403
9.255050	0.1	0.117985
9.256717	0.1	0.115787
9.258383	0.1	0.115717
9.260050	0.1	0.117789
9.261717	0.1	0.120937
9.263383	0.1	0.123954
9.265050	0.1	0.126115
9.266717	0.1	0.126529
9.268383	0.1	0.124304
9.270050	0.1	0.119852
9.271717	0.1	0.115363
9.273383	0.1	0.113654
9.275050	0.1	0.116695
9.276717	0.1	0.124117
9.278383	0.1	0.132988
9.280050	0.1	0.140085
9.281717	0.1	0.144136
9.283383	0.1	0.145645
9.285050	0.1	0.145640
9.286717	0.1	0.144900
9.288383	0.1	0.143917
9.290050	0.1	0.142949
9.291717	0.1	0.141985
9.293383	0.1	0.141016
9.295050	0.1	0.140173
9.296717	0.1	0.139168
9.298383	0.1	0.137230
9.300050	0.1	0.134311
9.301717	0.1	0.131736
9.303383	0.1	0.131144
9.305050	0.1	0.133244
9.306717	0.1	0.137705
9.308383	0.1	0.143773
9.310050	0.1	0.151005
9.311717	0.1	0.158707
9.313383	0.1	0.164970
9.315050	0.1	0.167778
9.316717	0.1	0.167028
9.318383	0.1	0.164583
9.320050	0.1	0.162707
9.321717	0.1	0.162735
9.323383	0.1	0.165026
9.325050	0.1	0.169487
9.326717	0.1	0.175377
9.328383	0.1	0.181100
9.330050	0.1	0.184528
9.331717	0.1	0.183880
9.333383	0.1	0.179377
9.335050	0.1	0.173193
9.336717	0.1	0.167661
9.338383	0.1	0.164513
9.340050	0.1	0.164811
9.341717	0.1	0.168579
9.343383	0.1	0.175093
9.345050	0.1	0.183503
9.346717	0.1	0.192514
9.348383	0.1	0.199773
9.350050	0.1	0.202549
9.351717	0.1	0.199508
9.353383	0.1	0.192076
9.355050	0.1	0.183703
9.356717	0.1	0.177505
9.358383	0.1	0.174879
9.360050	0.1	0.175857
9.361717	0.1	0.179522
9.363383	0.1	0.184369
9.365050	0.1	0.189636
9.366717	0.1	0.195513
9.368383	0.1	0.201399
9.370050	0.1	0.205748
9.371717	0.1	0.207629
9.373383	0.1	0.207345
9.375050	0.1	0.206078
9.376717	0.1	0.204965
9.378383	0.1	0.204290
9.380050	0.1	0.203890
9.381717	0.1	0.203620
9.383383	0.1	0.203769
9.385050	0.1	0.205557
9.386717	0.1	0.210288
9.388383	0.1	0.217631
9.390050	0.1	0.225683
9.391717	0.1	0.232738
9.393383	0.1	0.237701
9.395050	0.1	0.239238
9.396717	0.1	0.236821
9.398383	0.1	0.232118
9.400050	0.1	0.227648
9.401717	0.1	0.224654
9.403383	0.1	0.223373
9.405050	0.1	0.224658
9.406717	0.1	0.229403
9.408383	0.1	0.236500
9.410050	0.1	0.243098
9.411717	0.1	0.246791
9.413383	0.1	0.246763
9.415050	0.1	0.243420
9.416717	0.1	0.237972
9.418383	0.1	0.232304
9.420050	0.1	0.228304
9.421717	0.1	0.226921
9.423383	0.1	0.228393
9.425050	0.1	0.232952
9.426717	0.1	0.240724
9.428383	0.1	0.250940
9.430050	0.1	0.260696
9.431717	0.1	0.265585
9.433383	0.1	0.263336
9.435050	0.1	0.256337
9.436717	0.1	0.248980
9.438383	0.1	0.243657
9.440050	0.1	0.240393
9.441717	0.1	0.238759
9.443383	0.1	0.238749
9.445050	0.1	0.240244
9.446717	0.1	0.242796
9.448383	0.1	0.245930
9.450050	0.1	0.249101
9.451717	0.1	0.251369
9.453383	0.1	0.251718
9.455050	0.1	0.250302
9.456717	0.1	0.248374
9.458383	0.1	0.246502
9.460050	0.1	0.244430
9.461717	0.1	0.242488
9.463383	0.1	0.241594
9.465050	0.1	0.242600
9.466717	0.1	0.246037
9.468383	0.1	0.251434
9.470050	0.1	0.257483
9.471717	0.1	0.263117
9.473383	0.1	0.267900
9.475050	0.1	0.271611
9.476717	0.1	0.273734
9.478383	0.1	0.274000
9.480050	0.1	0.273283
9.481717	0.1	0.272524
9.483383	0.1	0.271616
9.485050	0.1	0.270661
9.486717	0.1	0.270926
9.488383	0.1	0.273492
9.490050	0.1	0.277502
9.491717	0.1	0.280659
9.493383	0.1	0.281739
9.495050	0.1	0.281357
9.496717	0.1	0.280840
9.498383	0.1	0.281087
9.500050	0.1	0.281674
9.501717	0.1	0.281706
9.503383	0.1	0.281939
9.505050	0.1	0.284510
9.506717	0.1	0.289930
9.508383	0.1	0.296128
9.510050	0.1	0.300715
9.511717	0.1	0.302847
9.513383	0.1	0.302899
9.515050	0.1	0.301418
9.516717	0.1	0.298894
9.518383	0.1	0.296282
9.520050	0.1	0.295104
9.521717	0.1	0.296929
9.523383	0.1	0.302116
9.525050	0.1	0.309017
9.526717	0.1	0.315672
9.528383	0.1	0.321502
9.530050	0.1	0.326703
9.531717	0.1	0.331393
9.533383	0.1	0.335202
9.535050	0.1	0.337423
9.536717	0.1	0.338270
9.538383	0.1	0.339248
9.540050	0.1	0.341539
9.541717	0.1	0.345195
9.543383	0.1	0.350177
9.545050	0.1	0.356897
9.546717	0.1	0.365009
9.548383	0.1	0.372883
9.550050	0.1	0.379016
9.551717	0.1	0.383221
9.553383	0.1	0.386303
9.555050	0.1	0.389451
9.556717	0.1	0.393838
9.558383	0.1	0.399901
9.560050	0.1	0.406955
9.561717	0.1	0.413796
9.563383	0.1	0.419752
9.565050	0.1	0.424860
9.566717	0.1	0.428953
9.568383	0.1	0.431477
9.570050	0.1	0.432492
9.571717	0.1	0.432832
9.573383	0.1	0.433293
9.575050	0.1	0.434862
9.576717	0.1	0.439174
9.578383	0.1	0.447039
9.580050	0.1	0.456767
9.581717	0.1	0.465405
9.583383	0.1	0.471612
9.585050	0.1	0.476385
9.586717	0.1	0.481186
9.588383	0.1	0.486583
9.590050	0.1	0.492162
9.591717	0.1	0.497042
9.593383	0.1	0.500744
9.595050	0.1	0.503622
9.596717	0.1	0.506337
9.598383	0.1	0.509196
9.600050	0.1	0.512325
9.601717	0.1	0.516525
9.603383	0.1	0.522970
9.605050	0.1	0.531599
9.606717	0.1	0.540512
9.608383	0.1	0.547441
9.610050	0.1	0.551795
9.611717	0.1	0.554658
9.613383	0.1	0.556884
9.615050	0.1	0.558491
9.616717	0.1	0.559795
9.618383	0.1	0.561443
9.620050	0.1	0.563380
9.621717	0.1	0.564996
9.623383	0.1	0.566216
9.625050	0.1	0.567851
9.626717	0.1	0.570579
9.628383	0.1	0.574063
9.630050	0.1	0.577485
9.631717	0.1	0.580563
9.633383	0.1	0.583418
9.635050	0.1	0.585881
9.636717	0.1	0.587609
9.638383	0.1	0.588889
9.640050	0.1	0.590389
9.641717	0.1	0.591851
9.643383	0.1	0.591753
9.645050	0.1	0.589145
9.646717	0.1	0.585224
9.648383	0.1	0.582058
9.650050	0.1	0.580326
9.651717	0.1	0.579557
9.653383	0.1	0.579902
9.655050	0.1	0.582095
9.656717	0.1	0.586072
9.658383	0.1	0.591199
9.660050	0.1	0.597131
9.661717	0.1	0.603236
9.663383	0.1	0.607995
9.665050	0.1	0.609858
9.666717	0.1	0.608764
9.668383	0.1	0.606086
9.670050	0.1	0.602887
9.671717	0.1	0.599371
9.673383	0.1	0.595315
9.675050	0.1	0.590100
9.676717	0.1	0.583450
9.678383	0.1	0.576400
9.680050	0.1	0.570905
9.681717	0.1	0.568707
9.683383	0.1	0.570463
9.685050	0.1	0.575106
9.686717	0.1	0.580824
9.688383	0.1	0.586798
9.690050	0.1	0.592601
9.691717	0.1	0.596968
9.693383	0.1	0.598738
9.695050	0.1	0.597853
9.696717	0.1	0.595166
9.698383	0.1	0.592074
9.700050	0.1	0.589928
9.701717	0.1	0.589001
9.703383	0.1	0.588656
9.705050	0.1	0.588340
9.706717	0.1	0.587986
9.708383	0.1	0.587744
9.710050	0.1	0.587371
9.711717	0.1	0.586025
9.713383	0.1	0.583436
9.715050	0.1	0.580801
9.716717	0.1	0.579720
9.718383	0.1	0.580521
9.720050	0.1	0.581909
9.721717	0.1	0.581914
9.723383	0.1	0.579311
9.725050	0.1	0.574477
9.726717	0.1	0.569467
9.728383	0.1	0.566854
9.730050	0.1	0.567734
9.731717	0.1	0.571930
9.733383	0.1	0.579148
9.735050	0.1	0.587851
9.736717	0.1	0.595199
9.738383	0.1	0.599693
9.740050	0.1	0.601686
9.741717	0.1	0.601751
9.743383	0.1	0.600666
9.745050	0.1	0.599506
9.746717	0.1	0.598412
9.748383	0.1	0.596489
9.750050	0.1	0.593429
9.751717	0.1	0.590296
9.753383	0.1	0.588540
9.755050	0.1	0.588847
9.756717	0.1	0.591129
9.758383	0.1	0.594566
9.760050	0.1	0.597709
9.761717	0.1	0.599050
9.763383	0.1	0.597886
9.765050	0.1	0.594715
9.766717	0.1	0.590370
9.768383	0.1	0.585546
9.770050	0.1	0.581662
9.771717	0.1	0.580321
9.773383	0.1	0.581695
9.775050	0.1	0.584088
9.776717	0.1	0.584982
9.778383	0.1	0.583092
9.780050	0.1	0.579585
9.781717	0.1	0.576749
9.783383	0.1	0.575655
9.785050	0.1	0.575855
9.786717	0.1	0.576810
9.788383	0.1	0.578421
9.790050	0.1	0.580410
9.791717	0.1	0.582258
9.793383	0.1	0.583855
9.795050	0.1	0.585443
9.796717	0.1	0.587222
9.798383	0.1	0.589639
9.800050	0.1	0.593672
9.801717	0.1	0.599981
9.803383	0.1	0.607697
9.805050	0.1	0.614463
9.806717	0.1	0.617802
9.808383	0.1	0.616466
9.810050	0.1	0.611492
9.811717	0.1	0.606105
9.813383	0.1	0.603185
9.815050	0.1	0.602803
9.816717	0.1	0.602794
9.818383	0.1	0.601062
9.820050	0.1	0.597038
9.821717	0.1	0.591576
9.823383	0.1	0.586133
9.825050	0.1	0.582151
9.826717	0.1	0.580549
9.828383	0.1	0.580945
9.830050	0.1	0.581611
9.831717	0.1	0.581057
9.833383	0.1	0.579297
9.835050	0.1	0.577117
9.836717	0.1	0.574877
9.838383	0.1	0.572540
9.840050	0.1	0.570444
9.841717	0.1	0.569737
9.843383	0.1	0.571427
9.845050	0.1	0.574766
9.846717	0.1	0.577676
9.848383	0.1	0.579008
9.850050	0.1	0.579050
9.851717	0.1	0.578016
9.853383	0.1	0.576070
9.855050	0.1	0.574659
9.856717	0.1	0.575492
9.858383	0.1	0.578295
9.860050	0.1	0.581015
9.861717	0.1	0.581676
9.863383	0.1	0.579758
9.865050	0.1	0.576661
9.866717	0.1	0.574454
9.868383	0.1	0.573923
9.870050	0.1	0.574160
9.871717	0.1	0.573494
9.873383	0.1	0.570654
9.875050	0.1	0.565834
9.876717	0.1	0.560689
9.878383	0.1	0.557262
9.880050	0.1	0.556763
9.881717	0.1	0.558784
9.883383	0.1	0.561639
9.885050	0.1	0.563632
9.886717	0.1	0.564316
9.888383	0.1	0.564111
9.890050	0.1	0.562770
9.891717	0.1	0.559050
9.893383	0.1	0.551785
9.895050	0.1	0.541341
9.896717	0.1	0.530113
9.898383	0.1	0.520749
9.900050	0.1	0.513955
9.901717	0.1	0.509145
9.903383	0.1	0.506793
9.905050	0.1	0.508577
9.906717	0.1	0.514309
9.908383	0.1	0.520344
9.910050	0.1	0.522560
9.911717	0.1	0.520083
9.913383	0.1	0.515217
9.915050	0.1	0.510514
9.916717	0.1	0.507031
9.918383	0.1	0.504581
9.920050	0.1	0.502453
9.921717	0.1	0.500102
9.923383	0.1	0.497969
9.925050	0.1	0.497038
9.926717	0.1	0.497103
9.928383	0.1	0.496237
9.930050	0.1	0.492851
9.931717	0.1	0.487631
9.933383	0.1	0.482602
9.935050	0.1	0.478993
9.936717	0.1	0.476739
9.938383	0.1	0.475221
9.940050	0.1	0.473158
9.941717	0.1	0.468600
9.943383	0.1	0.460586
9.945050	0.1	0.450541
9.946717	0.1	0.441261
9.948383	0.1	0.434653
9.950050	0.1	0.431049
9.951717	0.1	0.430169
9.953383	0.1	0.431435
9.955050	0.1	0.433279
9.956717	0.1	0.433843
9.958383	0.1	0.432553
9.960050	0.1	0.429759
9.961717	0.1	0.425573
9.963383	0.1	0.420371
9.965050	0.1	0.415412
9.966717	0.1	0.411756
9.968383	0.1	0.409349
9.970050	0.1	0.407668
9.971717	0.1	0.406313
9.973383	0.1	0.404599
9.975050	0.1	0.401959
9.976717	0.1	0.399188
9.978383	0.1	0.397568
9.980050	0.1	0.396767
9.981717	0.1	0.395360
9.983383	0.1	0.392832
9.985050	0.1	0.389493
9.986717	0.1	0.385474
9.988383	0.1	0.381069
9.990050	0.1	0.377242
9.991717	0.1	0.374583
9.993383	0.1	0.372594
9.995050	0.1	0.370643
9.996717	0.1	0.368496
9.998383	0.1	0.365968
10.000050	0.1	0.362559
10.001717	0.1	0.357511
10.003383	0.1	0.350671
10.005050	0.1	0.343048
10.006717	0.1	0.335826
10.008383	0.1	0.329693
10.010050	0.1	0.325213
10.011717	0.1	0.322517
10.013383	0.1	0.321274
10.015050	0.1	0.321437
10.016717	0.1	0.322792
10.018383	0.1	0.323928
10.020050	0.1	0.323234
10.021717	0.1	0.320850
10.023383	0.1	0.318387
10.025050	0.1	0.317083
10.026717	0.1	0.317106
10.028383	0.1	0.318307
10.030050	0.1	0.320841
10.031717	0.1	0.323839
10.033383	0.1	0.324952
10.035050	0.1	0.323127
10.036717	0.1	0.320077
10.038383	0.1	0.317446
10.040050	0.1	0.314950
10.041717	0.1	0.311937
10.043383	0.1	0.308575
10.045050	0.1	0.305157
10.046717	0.1	0.301744
10.048383	0.1	0.298209
10.050050	0.1	0.294335
10.051717	0.1	0.290540
10.053383	0.1	0.287974
10.055050	0.1	0.287406
10.056717	0.1	0.288771
10.058383	0.1	0.291462
10.060050	0.1	0.294605
10.061717	0.1	0.297367
10.063383	0.1	0.299406
10.065050	0.1	0.301148
10.066717	0.1	0.302969
10.068383	0.1	0.304496
10.070050	0.1	0.305483
10.071717	0.1	0.306265
10.073383	0.1	0.306978
10.075050	0.1	0.306945
10.076717	0.1	0.304952
10.078383	0.1	0.300352
10.080050	0.1	0.293707
10.081717	0.1	0.286163
10.083383	0.1	0.278759
10.085050	0.1	0.272379
10.086717	0.1	0.267574
10.088383	0.1	0.264477
10.090050	0.1	0.263378
10.091717	0.1	0.265376
10.093383	0.1	0.271071
10.095050	0.1	0.278815
10.096717	0.1	0.285432
10.098383	0.1	0.288449
10.100050	0.1	0.287415
10.101717	0.1	0.283830
10.103383	0.1	0.280016
10.105050	0.1	0.277190
10.106717	0.1	0.274982
10.108383	0.1	0.273068
10.110050	0.1	0.271448
10.111717	0.1	0.269711
10.113383	0.1	0.267643
10.115050	0.1	0.265902
10.116717	0.1	0.265930
10.118383	0.1	0.269101
10.120050	0.1	0.274945
10.121717	0.1	0.280743
10.123383	0.1	0.283732
10.125050	0.1	0.283462
10.126717	0.1	0.281502
10.128383	0.1	0.279448
10.130050	0.1	0.278149
10.131717	0.1	0.278181
10.133383	0.1	0.279443
10.135050	0.1	0.280556
10.136717	0.1	0.279974
10.138383	0.1	0.277478
10.140050	0.1	0.274405
10.141717	0.1	0.272477
10.143383	0.1	0.272286
10.145050	0.1	0.272901
10.146717	0.1	0.273460
10.148383	0.1	0.274428
10.150050	0.1	0.276403
10.151717	0.1	0.279006
10.153383	0.1	0.281786
10.155050	0.1	0.284649
10.156717	0.1	0.286615
10.158383	0.1	0.285883
10.160050	0.1	0.281925
10.161717	0.1	0.276100
10.163383	0.1	0.269986
10.165050	0.1	0.264463
10.166717	0.1	0.260095
10.168383	0.1	0.257371
10.170050	0.1	0.256901
10.171717	0.1	0.259131
10.173383	0.1	0.262968
10.175050	0.1	0.266298
10.176717	0.1	0.268356
10.178383	0.1	0.269972
10.180050	0.1	0.271592
10.181717	0.1	0.272314
10.183383	0.1	0.270810
10.185050	0.1	0.267094
10.186717	0.1	0.262959
10.188383	0.1	0.260086
10.190050	0.1	0.258321
10.191717	0.1	0.256882
10.193383	0.1	0.256356
10.195050	0.1	0.257925
10.196717	0.1	0.261213
10.198383	0.1	0.264803
10.200050	0.1	0.268407
10.201717	0.1	0.272505
10.203383	0.1	0.276621
10.205050	0.1	0.279532
10.206717	0.1	0.280598
10.208383	0.1	0.280053
10.210050	0.1	0.278335
10.211717	0.1	0.275476
10.213383	0.1	0.271588
10.215050	0.1	0.267280
10.216717	0.1	0.263117
10.218383	0.1	0.259546
10.220050	0.1	0.257259
10.221717	0.1	0.256617
10.223383	0.1	0.257022
10.225050	0.1	0.257674
10.226717	0.1	0.258754
10.228383	0.1	0.260957
10.230050	0.1	0.264025
10.231717	0.1	0.266847
10.233383	0.1	0.268696
10.235050	0.1	0.269655
10.236717	0.1	0.270056
10.238383	0.1	0.270391
10.240050	0.1	0.271699
10.241717	0.1	0.274624
10.243383	0.1	0.278084
10.245050	0.1	0.280123
10.246717	0.1	0.279648
10.248383	0.1	0.276556
10.250050	0.1	0.271699
10.251717	0.1	0.266950
10.253383	0.1	0.263816
10.255050	0.1	0.262582
10.256717	0.1	0.263248
10.258383	0.1	0.266386
10.260050	0.1	0.272645
10.261717	0.1	0.281329
10.263383	0.1	0.289669
10.265050	0.1	0.294563
10.266717	0.1	0.294698
10.268383	0.1	0.291066
10.270050	0.1	0.286703
10.271717	0.1	0.284780
10.273383	0.1	0.286112
10.275050	0.1	0.288952
10.276717	0.1	0.290941
10.278383	0.1	0.290549
10.280050	0.1	0.287355
10.281717	0.1	0.282205
10.283383	0.1	0.276919
10.285050	0.1	0.272864
10.286717	0.1	0.270638
10.288383	0.1	0.271113
10.290050	0.1	0.275052
10.291717	0.1	0.281804
10.293383	0.1	0.289301
10.295050	0.1	0.295304
10.296717	0.1	0.298349
10.298383	0.1	0.298261
10.300050	0.1	0.296128
10.301717	0.1	0.293572
10.303383	0.1	0.292156
10.305050	0.1	0.293311
10.306717	0.1	0.297860
10.308383	0.1	0.305669
10.310050	0.1	0.315402
10.311717	0.1	0.324799
10.313383	0.1	0.331895
10.315050	0.1	0.336212
10.316717	0.1	0.338471
10.318383	0.1	0.339514
10.320050	0.1	0.339788
10.321717	0.1	0.339528
10.323383	0.1	0.339514
10.325050	0.1	0.341455
10.326717	0.1	0.346410
10.328383	0.1	0.353381
10.330050	0.1	0.360836
10.331717	0.1	0.368245
10.333383	0.1	0.375300
10.335050	0.1	0.382005
10.336717	0.1	0.389176
10.338383	0.1	0.396464
10.340050	0.1	0.401442
10.341717	0.1	0.402206
10.343383	0.1	0.399682
10.345050	0.1	0.396883
10.346717	0.1	0.396306
10.348383	0.1	0.398820
10.350050	0.1	0.404599
10.351717	0.1	0.413475
10.353383	0.1	0.424460
10.355050	0.1	0.436427
10.356717	0.1	0.448995
10.358383	0.1	0.461829
10.360050	0.1	0.474020
10.361717	0.1	0.485005
10.363383	0.1	0.495343
10.365050	0.1	0.505606
10.366717	0.1	0.515245
10.368383	0.1	0.523427
10.370050	0.1	0.530533
10.371717	0.1	0.537587
10.373383	0.1	0.545001
10.375050	0.1	0.552982
10.376717	0.1	0.561816
10.378383	0.1	0.571543
10.380050	0.1	0.582230
10.381717	0.1	0.593886
10.383383	0.1	0.606165
10.385050	0.1	0.618948
10.386717	0.1	0.633071
10.388383	0.1	0.649770
10.390050	0.1	0.669225
10.391717	0.1	0.690129
10.393383	0.1	0.710487
10.395050	0.1	0.728783
10.396717	0.1	0.744946
10.398383	0.1	0.759871
10.400050	0.1	0.774022
10.401717	0.1	0.787391
10.403383	0.1	0.800746
10.405050	0.1	0.815466
10.406717	0.1	0.831885
10.408383	0.1	0.848877
10.410050	0.1	0.865525
10.411717	0.1	0.882130
10.413383	0.1	0.899341
10.415050	0.1	0.917530
10.416717	0.1	0.937260
10.418383	0.1	0.958960
10.420050	0.1	0.981959
10.421717	0.1	1.004674
10.423383	0.1	1.025670
10.425050	0.1	1.044353
10.426717	0.1	1.061345
10.428383	0.1	1.078909
10.430050	0.1	1.099906
10.431717	0.1	1.125494
10.433383	0.1	1.154528
10.435050	0.1	1.184712
10.436717	0.1	1.213434
10.438383	0.1	1.238720
10.440050	0.1	1.260396
10.441717	0.1	1.279516
10.443383	0.1	1.296564
10.445050	0.1	1.311316
10.446717	0.1	1.324462
10.448383	0.1	1.338278
10.450050	0.1	1.354897
10.451717	0.1	1.374362
10.453383	0.1	1.395210
10.455050	0.1	1.416458
10.456717	0.1	1.437385
10.458383	0.1	1.456253
10.460050	0.1	1.471480
10.461717	0.1	1.483704
10.463383	0.1	1.495495
10.465050	0.1	1.509213
10.466717	0.1	1.525101
10.468383	0.1	1.541134
10.470050	0.1	1.555039
10.471717	0.1	1.566485
10.473383	0.1	1.576971
10.475050	0.1	1.587928
10.476717	0.1	1.599579
10.478383	0.1	1.611705
10.480050	0.1	1.624282
10.481717	0.1	1.636865
10.483383	0.1	1.648404
10.485050	0.1	1.657954
10.486717	0.1	1.664725
10.488383	0.1	1.667794
10.490050	0.1	1.666439
10.491717	0.1	1.661289
10.493383	0.1	1.654555
10.495050	0.1	1.649028
10.496717	0.1	1.647095
10.498383	0.1	1.649926
10.500050	0.1	1.657149
10.501717	0.1	1.667272
10.503383	0.1	1.678029
10.505050	0.1	1.686593
10.506717	0.1	1.690518
10.508383	0.1	1.689740
10.510050	0.1	1.686797
10.511717	0.1	1.683789
10.513383	0.1	1.680343
10.515050	0.1	1.675421
10.516717	0.1	1.669773
10.518383	0.1	1.666099
10.520050	0.1	1.666527
10.521717	0.1	1.670117
10.523383	0.1	1.674006
10.525050	0.1	1.676371
10.526717	0.1	1.677144
10.528383	0.1	1.676758
10.530050	0.1	1.675435
10.531717	0.1	1.673633
10.533383	0.1	1.672744
10.535050	0.1	1.674751
10.536717	0.1	1.680772
10.538383	0.1	1.689987
10.540050	0.1	1.699682
10.541717	0.1	1.706160
10.543383	0.1	1.706970
10.545050	0.1	1.702742
10.546717	0.1	1.695859
10.548383	0.1	1.688218
10.550050	0.1	1.681079
10.551717	0.1	1.676115
10.553383	0.1	1.675021
10.555050	0.1	1.678281
10.556717	0.1	1.684930
10.558383	0.1	1.693172
10.560050	0.1	1.701158
10.561717	0.1	1.707273
10.563383	0.1	1.710062
10.565050	0.1	1.709117
10.566717	0.1	1.705559
10.568383	0.1	1.700935
10.570050	0.1	1.696781
10.571717	0.1	1.695412
10.573383	0.1	1.698821
10.575050	0.1	1.706071
10.576717	0.1	1.713480
10.578383	0.1	1.718053
10.580050	0.1	1.719426
10.581717	0.1	1.718355
10.583383	0.1	1.715720
10.585050	0.1	1.713363
10.586717	0.1	1.713536
10.588383	0.1	1.717149
10.590050	0.1	1.723343
10.591717	0.1	1.729936
10.593383	0.1	1.734169
10.595050	0.1	1.734383
10.596717	0.1	1.731478
10.598383	0.1	1.728074
10.600050	0.1	1.726020
10.601717	0.1	1.725396
10.603383	0.1	1.726118
10.605050	0.1	1.728828
10.606717	0.1	1.734109
10.608383	0.1	1.741629
10.610050	0.1	1.749578
10.611717	0.1	1.755431
10.613383	0.1	1.758258
10.615050	0.1	1.759105
10.616717	0.1	1.759422
10.618383	0.1	1.760065
10.620050	0.1	1.760814
10.621717	0.1	1.760768
10.623383	0.1	1.759375
10.625050	0.1	1.756549
10.626717	0.1	1.752707
10.628383	0.1	1.748959
10.630050	0.1	1.746137
10.631717	0.1	1.744046
10.633383	0.1	1.742574
10.635050	0.1	1.742528
10.636717	0.1	1.744023
10.638383	0.1	1.745187
10.640050	0.1	1.743850
10.641717	0.1	1.739822
10.643383	0.1	1.734672
10.645050	0.1	1.729969
10.646717	0.1	1.726523
10.648383	0.1	1.725079
10.650050	0.1	1.726039
10.651717	0.1	1.728018
10.653383	0.1	1.728502
10.655050	0.1	1.725713
10.656717	0.1	1.719026
10.658383	0.1	1.709526
10.660050	0.1	1.699906
10.661717	0.1	1.692018
10.663383	0.1	1.685689
10.665050	0.1	1.680404
10.666717	0.1	1.676176
10.668383	0.1	1.672693
10.670050	0.1	1.668376
10.671717	0.1	1.661461
10.673383	0.1	1.651859
10.675050	0.1	1.640590
10.676717	0.1	1.628338
10.678383	0.1	1.615393
10.680050	0.1	1.601889
10.681717	0.1	1.588026
10.683383	0.1	1.574564
10.685050	0.1	1.562382
10.686717	0.1	1.550992
10.688383	0.1	1.538936
10.690050	0.1	1.526410
10.691717	0.1	1.515462
10.693383	0.1	1.506931
10.695050	0.1	1.498582
10.696717	0.1	1.486712
10.698383	0.1	1.469189
10.700050	0.1	1.447434
10.701717	0.1	1.425399
10.703383	0.1	1.405827
10.705050	0.1	1.388402
10.706717	0.1	1.371922
10.708383	0.1	1.356327
10.710050	0.1	1.342031
10.711717	0.1	1.328783
10.713383	0.1	1.315279
10.715050	0.1	1.299717
10.716717	0.1	1.281239
10.718383	0.1	1.261071
10.720050	0.1	1.241458
10.721717	0.1	1.223451
10.723383	0.1	1.206347
10.725050	0.1	1.188414
10.726717	0.1	1.167883
10.728383	0.1	1.144698
10.730050	0.1	1.121107
10.731717	0.1	1.099752
10.733383	0.1	1.081359
10.735050	0.1	1.064534
10.736717	0.1	1.047440
10.738383	0.1	1.029037
10.740050	0.1	1.009163
10.741717	0.1	0.988734
10.743383	0.1	0.969111
10.745050	0.1	0.950512
10.746717	0.1	0.931844
10.748383	0.1	0.912375
10.750050	0.1	0.892831
10.751717	0.1	0.874619
10.753383	0.1	0.858465
10.755050	0.1	0.844286
10.756717	0.1	0.831578
10.758383	0.1	0.819112
10.760050	0.1	0.805254
10.761717	0.1	0.789110
10.763383	0.1	0.770558
10.765050	0.1	0.749882
10.766717	0.1	0.728662
10.768383	0.1	0.709635
10.770050	0.1	0.694450
10.771717	0.1	0.683088
10.773383	0.1	0.675316
10.775050	0.1	0.670562
10.776717	0.1	0.666943
10.778383	0.1	0.662128
10.780050	0.1	0.654534
10.781717	0.1	0.643800
10.783383	0.1	0.630743
10.785050	0.1	0.616270
10.786717	0.1	0.600875
10.788383	0.1	0.585811
10.790050	0.1	0.573476
10.791717	0.1	0.565527
10.793383	0.1	0.561089
10.795050	0.1	0.557047
10.796717	0.1	0.550188
10.798383	0.1	0.539264
10.800050	0.1	0.525042
10.801717	0.1	0.509592
10.803383	0.1	0.495790
10.805050	0.1	0.486034
10.806717	0.1	0.480628
10.808383	0.1	0.477424
10.810050	0.1	0.473657
10.811717	0.1	0.468693
10.813383	0.1	0.464288
10.815050	0.1	0.461782
10.816717	0.1	0.459929
10.818383	0.1	0.456385
10.820050	0.1	0.450774
10.821717	0.1	0.444753
10.823383	0.1	0.439221
10.825050	0.1	0.433335
10.826717	0.1	0.426332
10.828383	0.1	0.418872
10.830050	0.1	0.412115
10.831717	0.1	0.406308
10.833383	0.1	0.400967
10.835050	0.1	0.395775
10.836717	0.1	0.390895
10.838383	0.1	0.386667
10.840050	0.1	0.383360
10.841717	0.1	0.381344
10.843383	0.1	0.380971
10.845050	0.1	0.381940
10.846717	0.1	0.383575
10.848383	0.1	0.386061
10.850050	0.1	0.389703
10.851717	0.1	0.393162
10.853383	0.1	0.394746
10.855050	0.1	0.394508
10.856717	0.1	0.392892
10.858383	0.1	0.389116
10.860050	0.1	0.382769
10.861717	0.1	0.375374
10.863383	0.1	0.369372
10.865050	0.1	0.366415
10.866717	0.1	0.366773
10.868383	0.1	0.369614
10.870050	0.1	0.373544
10.871717	0.1	0.377074
10.873383	0.1	0.379030
10.875050	0.1	0.378704
10.876717	0.1	0.375491
10.878383	0.1	0.368999
10.880050	0.1	0.360026
10.881717	0.1	0.350862
10.883383	0.1	0.344124
10.885050	0.1	0.341050
10.886717	0.1	0.340673
10.888383	0.1	0.341162
10.890050	0.1	0.342024
10.891717	0.1	0.344007
10.893383	0.1	0.347248
10.895050	0.1	0.350811
10.896717	0.1	0.353809
10.898383	0.1	0.355919
10.900050	0.1	0.357153
10.901717	0.1	0.357428
10.903383	0.1	0.356562
10.905050	0.1	0.354550
10.906717	0.1	0.351849
10.908383	0.1	0.349395
10.910050	0.1	0.348235
10.911717	0.1	0.348659
10.913383	0.1	0.349465
10.915050	0.1	0.349008
10.916717	0.1	0.347234
10.918383	0.1	0.346145
10.920050	0.1	0.347821
10.921717	0.1	0.352133
10.923383	0.1	0.357325
10.925050	0.1	0.362424
10.926717	0.1	0.367197
10.928383	0.1	0.370764
10.930050	0.1	0.372394
10.931717	0.1	0.372366
10.933383	0.1	0.370890
10.935050	0.1	0.367649
10.936717	0.1	0.362983
10.938383	0.1	0.357660
10.940050	0.1	0.351705
10.941717	0.1	0.344990
10.943383	0.1	0.338731
10.945050	0.1	0.335360
10.946717	0.1	0.336119
10.948383	0.1	0.339593
10.950050	0.1	0.343588
10.951717	0.1	0.347174
10.953383	0.1	0.350312
10.955050	0.1	0.352859
10.956717	0.1	0.353996
10.958383	0.1	0.352282
10.960050	0.1	0.346978
10.961717	0.1	0.339542
10.963383	0.1	0.332831
10.965050	0.1	0.328422
10.966717	0.1	0.325800
10.968383	0.1	0.323891
10.970050	0.1	0.321604
10.971717	0.1	0.317730
10.973383	0.1	0.312706
10.975050	0.1	0.309143
10.976717	0.1	0.309367
10.978383	0.1	0.313432
10.980050	0.1	0.319304
10.981717	0.1	0.324263
10.983383	0.1	0.327383
10.985050	0.1	0.329707
10.986717	0.1	0.331555
10.988383	0.1	0.332063
10.990050	0.1	0.330918
10.991717	0.1	0.328775
10.993383	0.1	0.326121
10.995050	0.1	0.322890
10.996717	0.1	0.319313
10.998383	0.1	0.316543
11.000050	0.1	0.315742
11.001717	0.1	0.316775
11.003383	0.1	0.318470
11.005050	0.1	0.319965
11.006717	0.1	0.321036
11.008383	0.1	0.321600
11.010050	0.1	0.321674
11.011717	0.1	0.321805
11.013383	0.1	0.322899
11.015050	0.1	0.325544
11.016717	0.1	0.329306
11.018383	0.1	0.332724
11.020050	0.1	0.334126
11.021717	0.1	0.332356
11.023383	0.1	0.327616
11.025050	0.1	0.321968
11.026717	0.1	0.317758
11.028383	0.1	0.315318
11.030050	0.1	0.313204
11.031717	0.1	0.310410
11.033383	0.1	0.307360
11.035050	0.1	0.305139
11.036717	0.1	0.304356
11.038383	0.1	0.304608
11.040050	0.1	0.305409
11.041717	0.1	0.306834
11.043383	0.1	0.308300
11.045050	0.1	0.308580
11.046717	0.1	0.307015
11.048383	0.1	0.303467
11.050050	0.1	0.298135
11.051717	0.1	0.292584
11.053383	0.1	0.289804
11.055050	0.1	0.292198
11.056717	0.1	0.299881
11.058383	0.1	0.310526
11.060050	0.1	0.320431
11.061717	0.1	0.326806
11.063383	0.1	0.329572
11.065050	0.1	0.330624
11.066717	0.1	0.331705
11.068383	0.1	0.332873
11.070050	0.1	0.333092
11.071717	0.1	0.331863
11.073383	0.1	0.329521
11.075050	0.1	0.326466
11.076717	0.1	0.323271
11.078383	0.1	0.320827
11.080050	0.1	0.319742
11.081717	0.1	0.320142
11.083383	0.1	0.321977
11.085050	0.1	0.325325
11.086717	0.1	0.330023
11.088383	0.1	0.335355
11.090050	0.1	0.340384
11.091717	0.1	0.344003
11.093383	0.1	0.344999
11.095050	0.1	0.343057
11.096717	0.1	0.339509
11.098383	0.1	0.336701
11.100050	0.1	0.336166
11.101717	0.1	0.337204
11.103383	0.1	0.337907
11.105050	0.1	0.337227
11.106717	0.1	0.335737
11.108383	0.1	0.335011
11.110050	0.1	0.335611
11.111717	0.1	0.336166
11.113383	0.1	0.335383
11.115050	0.1	0.334051
11.116717	0.1	0.333968
11.118383	0.1	0.335700
11.120050	0.1	0.338298
11.121717	0.1	0.340496
11.123383	0.1	0.341302
11.125050	0.1	0.340007
11.126717	0.1	0.337050
11.128383	0.1	0.334526
11.130050	0.1	0.334457
11.131717	0.1	0.337050
11.133383	0.1	0.341055
11.135050	0.1	0.344520
11.136717	0.1	0.345595
11.138383	0.1	0.343607
11.140050	0.1	0.339570
11.141717	0.1	0.335542
11.143383	0.1	0.333376
11.145050	0.1	0.334093
11.146717	0.1	0.337707
11.148383	0.1	0.343057
11.150050	0.1	0.348752
11.151717	0.1	0.354229
11.153383	0.1	0.359202
11.155050	0.1	0.363053
11.156717	0.1	0.365502
11.158383	0.1	0.366978
11.160050	0.1	0.367700
11.161717	0.1	0.367099
11.163383	0.1	0.364492
11.165050	0.1	0.359910
11.166717	0.1	0.354466
11.168383	0.1	0.350010
11.170050	0.1	0.347826
11.171717	0.1	0.347919
11.173383	0.1	0.349535
11.175050	0.1	0.352450
11.176717	0.1	0.357558
11.178383	0.1	0.365637
11.180050	0.1	0.375747
11.181717	0.1	0.384911
11.183383	0.1	0.389847
11.185050	0.1	0.390070
11.186717	0.1	0.388152
11.188383	0.1	0.386308
11.190050	0.1	0.384711
11.191717	0.1	0.382732
11.193383	0.1	0.380403
11.195050	0.1	0.378746
11.196717	0.1	0.378839
11.198383	0.1	0.380920
11.200050	0.1	0.384510
11.201717	0.1	0.388664
11.203383	0.1	0.392105
11.205050	0.1	0.393777
11.206717	0.1	0.393479
11.208383	0.1	0.391710
11.210050	0.1	0.389069
11.211717	0.1	0.386341
11.213383	0.1	0.384673
11.215050	0.1	0.384888
11.216717	0.1	0.386983
11.218383	0.1	0.390206
11.220050	0.1	0.393596
11.221717	0.1	0.396916
11.223383	0.1	0.400865
11.225050	0.1	0.406206
11.226717	0.1	0.412716
11.228383	0.1	0.418816
11.230050	0.1	0.422955
11.231717	0.1	0.425219
11.233383	0.1	0.426522
11.235050	0.1	0.427044
11.236717	0.1	0.426443
11.238383	0.1	0.425023
11.240050	0.1	0.424017
11.241717	0.1	0.424427
11.243383	0.1	0.426229
11.245050	0.1	0.429009
11.246717	0.1	0.432478
11.248383	0.1	0.436213
11.250050	0.1	0.439249
11.251717	0.1	0.440362
11.253383	0.1	0.439612
11.255050	0.1	0.438425
11.256717	0.1	0.437452
11.258383	0.1	0.436399
11.260050	0.1	0.435631
11.261717	0.1	0.435780
11.263383	0.1	0.436432
11.265050	0.1	0.436441
11.266717	0.1	0.434937
11.268383	0.1	0.431985
11.270050	0.1	0.429088
11.271717	0.1	0.428520
11.273383	0.1	0.431295
11.275050	0.1	0.436096
11.276717	0.1	0.440390
11.278383	0.1	0.442606
11.280050	0.1	0.443296
11.281717	0.1	0.444325
11.283383	0.1	0.446877
11.285050	0.1	0.450178
11.286717	0.1	0.451994
11.288383	0.1	0.450267
11.290050	0.1	0.444488
11.291717	0.1	0.436101
11.293383	0.1	0.427822
11.295050	0.1	0.422648
11.296717	0.1	0.422797
11.298383	0.1	0.428059
11.300050	0.1	0.435626
11.301717	0.1	0.442346
11.303383	0.1	0.446658
11.305050	0.1	0.448818
11.306717	0.1	0.449927
11.308383	0.1	0.450402
11.310050	0.1	0.449973
11.311717	0.1	0.449065
11.313383	0.1	0.448474
11.315050	0.1	0.447775
11.316717	0.1	0.445447
11.318383	0.1	0.440818
11.320050	0.1	0.434984
11.321717	0.1	0.429400
11.323383	0.1	0.424962
11.325050	0.1	0.422727
11.326717	0.1	0.423715
11.328383	0.1	0.427761
11.330050	0.1	0.433689
11.331717	0.1	0.440087
11.333383	0.1	0.445326
11.335050	0.1	0.448073
11.336717	0.1	0.448246
11.338383	0.1	0.446797
11.340050	0.1	0.444837
11.341717	0.1	0.443244
11.343383	0.1	0.442443
11.345050	0.1	0.442266
11.346717	0.1	0.442332
11.348383	0.1	0.442415
11.350050	0.1	0.442206
11.351717	0.1	0.441154
11.353383	0.1	0.439193
11.355050	0.1	0.437442
11.356717	0.1	0.437461
11.358383	0.1	0.439254
11.360050	0.1	0.440720
11.361717	0.1	0.439640
11.363383	0.1	0.435365
11.365050	0.1	0.428506
11.366717	0.1	0.420613
11.368383	0.1	0.413889
11.370050	0.1	0.409801
11.371717	0.1	0.408073
11.373383	0.1	0.407910
11.375050	0.1	0.409894
11.376717	0.1	0.415002
11.378383	0.1	0.421982
11.380050	0.1	0.427645
11.381717	0.1	0.429587
11.383383	0.1	0.427291
11.385050	0.1	0.421735
11.386717	0.1	0.415016
11.388383	0.1	0.409610
11.390050	0.1	0.407482
11.391717	0.1	0.409395
11.393383	0.1	0.414336
11.395050	0.1	0.420008
11.396717	0.1	0.424562
11.398383	0.1	0.427435
11.400050	0.1	0.428529
11.401717	0.1	0.427896
11.403383	0.1	0.426043
11.405050	0.1	0.423249
11.406717	0.1	0.419412
11.408383	0.1	0.415607
11.410050	0.1	0.414178
11.411717	0.1	0.416436
11.413383	0.1	0.420986
11.415050	0.1	0.424939
11.416717	0.1	0.426397
11.418383	0.1	0.425340
11.420050	0.1	0.422513
11.421717	0.1	0.418653
11.423383	0.1	0.414690
11.425050	0.1	0.411295
11.426717	0.1	0.408026
11.428383	0.1	0.404087
11.430050	0.1	0.399719
11.431717	0.1	0.395896
11.433383	0.1	0.393447
11.435050	0.1	0.392916
11.436717	0.1	0.394080
11.438383	0.1	0.395593
11.440050	0.1	0.395756
11.441717	0.1	0.393600
11.443383	0.1	0.389861
11.445050	0.1	0.386806
11.446717	0.1	0.385926
11.448383	0.1	0.386559
11.450050	0.1	0.387039
11.451717	0.1	0.385768
11.453383	0.1	0.381870
11.455050	0.1	0.375626
11.456717	0.1	0.368082
11.458383	0.1	0.360450
11.460050	0.1	0.353516
11.461717	0.1	0.347388
11.463383	0.1	0.342671
11.465050	0.1	0.341092
11.466717	0.1	0.343411
11.468383	0.1	0.347984
11.470050	0.1	0.352482
11.471717	0.1	0.355574
11.473383	0.1	0.356650
11.475050	0.1	0.355286
11.476717	0.1	0.351672
11.478383	0.1	0.346932
11.480050	0.1	0.342103
11.481717	0.1	0.337102
11.483383	0.1	0.331360
11.485050	0.1	0.325316
11.486717	0.1	0.320883
11.488383	0.1	0.320203
11.490050	0.1	0.323458
11.491717	0.1	0.328412
11.493383	0.1	0.332440
11.495050	0.1	0.334214
11.496717	0.1	0.333656
11.498383	0.1	0.331472
11.500050	0.1	0.328324
11.501717	0.1	0.324189
11.503383	0.1	0.318885
11.505050	0.1	0.312491
11.506717	0.1	0.305311
11.508383	0.1	0.298186
11.510050	0.1	0.292370
11.511717	0.1	0.288873
11.513383	0.1	0.287937
11.515050	0.1	0.288864
11.516717	0.1	0.290088
11.518383	0.1	0.290158
11.520050	0.1	0.288831
11.521717	0.1	0.286726
11.523383	0.1	0.284468
11.525050	0.1	0.282419
11.526717	0.1	0.280133
11.528383	0.1	0.276547
11.530050	0.1	0.271411
11.531717	0.1	0.265879
11.533383	0.1	0.261627
11.535050	0.1	0.259764
11.536717	0.1	0.260225
11.538383	0.1	0.261683
11.540050	0.1	0.262447
11.541717	0.1	0.261874
11.543383	0.1	0.260649
11.545050	0.1	0.259308
11.546717	0.1	0.257813
11.548383	0.1	0.256631
11.550050	0.1	0.256412
11.551717	0.1	0.257008
11.553383	0.1	0.257930
11.555050	0.1	0.259341
11.556717	0.1	0.261916
11.558383	0.1	0.265632
11.560050	0.1	0.269338
11.561717	0.1	0.271597
11.563383	0.1	0.271392
11.565050	0.1	0.268412
11.566717	0.1	0.263331
11.568383	0.1	0.257338
11.570050	0.1	0.251145
11.571717	0.1	0.245092
11.573383	0.1	0.239927
11.575050	0.1	0.236500
11.576717	0.1	0.234484
11.578383	0.1	0.232821
11.580050	0.1	0.231774
11.581717	0.1	0.232416
11.583383	0.1	0.234391
11.585050	0.1	0.236323
11.586717	0.1	0.237809
11.588383	0.1	0.239564
11.590050	0.1	0.242074
11.591717	0.1	0.244812
11.593383	0.1	0.246549
11.595050	0.1	0.246074
11.596717	0.1	0.243462
11.598383	0.1	0.240779
11.600050	0.1	0.240142
11.601717	0.1	0.241394
11.603383	0.1	0.243164
11.605050	0.1	0.244961
11.606717	0.1	0.246628
11.608383	0.1	0.247280
11.610050	0.1	0.245995
11.611717	0.1	0.242987
11.613383	0.1	0.239690
11.615050	0.1	0.237320
11.616717	0.1	0.235811
11.618383	0.1	0.234884
11.620050	0.1	0.234777
11.621717	0.1	0.235173
11.623383	0.1	0.234852
11.625050	0.1	0.232742
11.626717	0.1	0.229031
11.628383	0.1	0.225483
11.630050	0.1	0.224323
11.631717	0.1	0.226395
11.633383	0.1	0.230689
11.635050	0.1	0.235755
11.636717	0.1	0.240789
11.638383	0.1	0.245268
11.640050	0.1	0.248486
11.641717	0.1	0.249911
11.643383	0.1	0.250065
11.645050	0.1	0.250195
11.646717	0.1	0.251131
11.648383	0.1	0.252919
11.650050	0.1	0.254861
11.651717	0.1	0.255834
11.653383	0.1	0.255257
11.655050	0.1	0.253548
11.656717	0.1	0.251657
11.658383	0.1	0.249967
11.660050	0.1	0.247993
11.661717	0.1	0.245231
11.663383	0.1	0.242102
11.665050	0.1	0.240305
11.666717	0.1	0.241846
11.668383	0.1	0.246651
11.670050	0.1	0.252612
11.671717	0.1	0.258316
11.673383	0.1	0.263248
11.675050	0.1	0.266316
11.676717	0.1	0.266605
11.678383	0.1	0.264421
11.680050	0.1	0.260551
11.681717	0.1	0.255657
11.683383	0.1	0.250242
11.685050	0.1	0.244477
11.686717	0.1	0.238884
11.688383	0.1	0.234735
11.690050	0.1	0.232910
11.691717	0.1	0.233287
11.693383	0.1	0.235601
11.695050	0.1	0.239671
11.696717	0.1	0.244440
11.698383	0.1	0.247750
11.700050	0.1	0.247508
11.701717	0.1	0.243252
11.703383	0.1	0.236700
11.705050	0.1	0.230498
11.706717	0.1	0.226614
11.708383	0.1	0.225818
11.710050	0.1	0.227797
11.711717	0.1	0.231448
11.713383	0.1	0.235061
11.715050	0.1	0.236984
11.716717	0.1	0.237157
11.718383	0.1	0.237436
11.720050	0.1	0.239923
11.721717	0.1	0.244989
11.723383	0.1	0.250903
11.725050	0.1	0.255592
11.726717	0.1	0.258428
11.728383	0.1	0.259969
11.730050	0.1	0.260663
11.731717	0.1	0.260095
11.733383	0.1	0.257641
11.735050	0.1	0.253185
11.736717	0.1	0.247112
11.738383	0.1	0.240426
11.740050	0.1	0.234800
11.741717	0.1	0.231969
11.743383	0.1	0.232635
11.745050	0.1	0.235909
11.746717	0.1	0.240155
11.748383	0.1	0.244332
11.750050	0.1	0.247974
11.751717	0.1	0.250516
11.753383	0.1	0.251615
11.755050	0.1	0.251918
11.756717	0.1	0.252719
11.758383	0.1	0.254228
11.760050	0.1	0.254903
11.761717	0.1	0.253259
11.763383	0.1	0.249702
11.765050	0.1	0.246158
11.766717	0.1	0.244444
11.768383	0.1	0.244724
11.770050	0.1	0.245557
11.771717	0.1	0.245939
11.773383	0.1	0.246470
11.775050	0.1	0.247709
11.776717	0.1	0.248943
11.778383	0.1	0.248873
11.780050	0.1	0.246256
11.781717	0.1	0.240621
11.783383	0.1	0.233296
11.785050	0.1	0.227136
11.786717	0.1	0.224463
11.788383	0.1	0.225352
11.790050	0.1	0.228677
11.791717	0.1	0.233781
11.793383	0.1	0.239648
11.795050	0.1	0.244691
11.796717	0.1	0.248328
11.798383	0.1	0.250782
11.800050	0.1	0.252007
11.801717	0.1	0.252216
11.803383	0.1	0.252263
11.805050	0.1	0.252547
11.806717	0.1	0.252584
11.808383	0.1	0.251899
11.810050	0.1	0.250502
11.811717	0.1	0.248733
11.813383	0.1	0.247508
11.815050	0.1	0.248221
11.816717	0.1	0.250963
11.818383	0.1	0.253641
11.820050	0.1	0.254209
11.821717	0.1	0.252547
11.823383	0.1	0.249771
11.825050	0.1	0.247257
11.826717	0.1	0.245804
11.828383	0.1	0.245082
11.830050	0.1	0.244519
11.831717	0.1	0.244225
11.833383	0.1	0.244514
11.835050	0.1	0.245334
11.836717	0.1	0.246596
11.838383	0.1	0.248398
11.840050	0.1	0.250796
11.841717	0.1	0.253548
11.843383	0.1	0.256081
11.845050	0.1	0.258009
11.846717	0.1	0.259452
11.848383	0.1	0.260747
11.850050	0.1	0.262177
11.851717	0.1	0.263476
11.853383	0.1	0.263401
11.855050	0.1	0.260724
11.856717	0.1	0.256086
11.858383	0.1	0.251736
11.860050	0.1	0.249189
11.861717	0.1	0.248272
11.863383	0.1	0.248547
11.865050	0.1	0.249892
11.866717	0.1	0.251592
11.868383	0.1	0.252579
11.870050	0.1	0.252519
11.871717	0.1	0.251685
11.873383	0.1	0.250549
11.875050	0.1	0.249967
11.876717	0.1	0.250707
11.878383	0.1	0.252696
11.880050	0.1	0.255201
11.881717	0.1	0.257790
11.883383	0.1	0.260789
11.885050	0.1	0.264440
11.886717	0.1	0.268030
11.888383	0.1	0.269958
11.890050	0.1	0.268621
11.891717	0.1	0.263955
11.893383	0.1	0.258088
11.895050	0.1	0.254340
11.896717	0.1	0.255625
11.898383	0.1	0.262321
11.900050	0.1	0.271583
11.901717	0.1	0.280268
11.903383	0.1	0.287294
11.905050	0.1	0.292431
11.906717	0.1	0.294824
11.908383	0.1	0.293767
11.910050	0.1	0.289837
11.911717	0.1	0.284761
11.913383	0.1	0.280747
11.915050	0.1	0.279672
11.916717	0.1	0.281846
11.918383	0.1	0.286349
11.920050	0.1	0.292556
11.921717	0.1	0.300254
11.923383	0.1	0.308682
11.925050	0.1	0.316212
11.926717	0.1	0.320943
11.928383	0.1	0.321609
11.930050	0.1	0.318424
11.931717	0.1	0.313483
11.933383	0.1	0.309935
11.935050	0.1	0.310075
11.936717	0.1	0.314005
11.938383	0.1	0.320203
11.940050	0.1	0.326443
11.941717	0.1	0.330433
11.943383	0.1	0.331309
11.945050	0.1	0.330633
11.946717	0.1	0.330997
11.948383	0.1	0.333600
11.950050	0.1	0.337637
11.951717	0.1	0.341684
11.953383	0.1	0.345106
11.955050	0.1	0.347928
11.956717	0.1	0.350056
11.958383	0.1	0.351807
11.960050	0.1	0.354294
11.961717	0.1	0.357772
11.963383	0.1	0.360589
11.965050	0.1	0.360631
11.966717	0.1	0.356999
11.968383	0.1	0.350848
11.970050	0.1	0.345083
11.971717	0.1	0.342233
11.973383	0.1	0.342606
11.975050	0.1	0.345143
11.976717	0.1	0.348818
11.978383	0.1	0.352813
11.980050	0.1	0.357060
11.981717	0.1	0.362173
11.983383	0.1	0.367812
11.985050	0.1	0.372333
11.986717	0.1	0.374736
11.988383	0.1	0.375635
11.990050	0.1	0.376091
11.991717	0.1	0.376729
11.993383	0.1	0.377502
11.995050	0.1	0.377316
11.996717	0.1	0.374275
11.998383	0.1	0.367411
12.000050	0.1	0.358303
12.001717	0.1	0.350205
12.003383	0.1	0.345991
12.005050	0.1	0.346769
12.006717	0.1	0.351737
12.008383	0.1	0.359020
12.010050	0.1	0.366778
12.011717	0.1	0.373945
12.013383	0.1	0.380189
12.015050	0.1	0.385246
12.016717	0.1	0.388641
12.018383	0.1	0.389954
12.020050	0.1	0.389176
12.021717	0.1	0.386806
12.023383	0.1	0.384199
12.025050	0.1	0.383216
12.026717	0.1	0.384366
12.028383	0.1	0.385940
12.030050	0.1	0.385693
12.031717	0.1	0.383067
12.033383	0.1	0.379863
12.035050	0.1	0.378601
12.036717	0.1	0.379989
12.038383	0.1	0.382662
12.040050	0.1	0.385172
12.041717	0.1	0.387440
12.043383	0.1	0.390667
12.045050	0.1	0.395812
12.046717	0.1	0.401642
12.048383	0.1	0.405628
12.050050	0.1	0.406597
12.051717	0.1	0.405330
12.053383	0.1	0.403803
12.055050	0.1	0.404464
12.056717	0.1	0.408678
12.058383	0.1	0.415249
12.060050	0.1	0.421121
12.061717	0.1	0.423957
12.063383	0.1	0.423556
12.065050	0.1	0.421312
12.066717	0.1	0.419444
12.068383	0.1	0.420213
12.070050	0.1	0.424879
12.071717	0.1	0.433060
12.073383	0.1	0.443095
12.075050	0.1	0.453219
12.076717	0.1	0.462355
12.078383	0.1	0.469792
12.080050	0.1	0.474523
12.081717	0.1	0.475603
12.083383	0.1	0.472921
12.085050	0.1	0.467435
12.086717	0.1	0.461056
12.088383	0.1	0.455827
12.090050	0.1	0.453601
12.091717	0.1	0.456371
12.093383	0.1	0.465047
12.095050	0.1	0.477498
12.096717	0.1	0.489866
12.098383	0.1	0.500157
12.100050	0.1	0.508931
12.101717	0.1	0.516558
12.103383	0.1	0.521685
12.105050	0.1	0.522663
12.106717	0.1	0.519520
12.108383	0.1	0.514681
12.110050	0.1	0.512232
12.111717	0.1	0.515813
12.113383	0.1	0.526146
12.115050	0.1	0.539729
12.116717	0.1	0.550975
12.118383	0.1	0.557029
12.120050	0.1	0.559860
12.121717	0.1	0.562472
12.123383	0.1	0.564936
12.125050	0.1	0.565741
12.126717	0.1	0.564582
12.128383	0.1	0.562044
12.130050	0.1	0.558877
12.131717	0.1	0.556586
12.133383	0.1	0.557089
12.135050	0.1	0.561173
12.136717	0.1	0.567557
12.138383	0.1	0.573988
12.140050	0.1	0.579040
12.141717	0.1	0.582705
12.143383	0.1	0.586123
12.145050	0.1	0.590910
12.146717	0.1	0.597942
12.148383	0.1	0.606552
12.150050	0.1	0.614934
12.151717	0.1	0.621402
12.153383	0.1	0.625676
12.155050	0.1	0.628582
12.156717	0.1	0.630501
12.158383	0.1	0.631153
12.160050	0.1	0.630901
12.161717	0.1	0.631083
12.163383	0.1	0.632955
12.165050	0.1	0.637094
12.166717	0.1	0.643507
12.168383	0.1	0.652121
12.170050	0.1	0.662562
12.171717	0.1	0.673439
12.173383	0.1	0.682971
12.175050	0.1	0.690026
12.176717	0.1	0.694380
12.178383	0.1	0.696774
12.180050	0.1	0.698306
12.181717	0.1	0.699582
12.183383	0.1	0.700909
12.185050	0.1	0.702906
12.186717	0.1	0.706674
12.188383	0.1	0.713235
12.190050	0.1	0.722413
12.191717	0.1	0.732332
12.193383	0.1	0.740853
12.195050	0.1	0.747400
12.196717	0.1	0.752611
12.198383	0.1	0.757235
12.200050	0.1	0.762022
12.201717	0.1	0.767512
12.203383	0.1	0.773761
12.205050	0.1	0.780812
12.206717	0.1	0.788905
12.208383	0.1	0.798069
12.210050	0.1	0.807671
12.211717	0.1	0.816216
12.213383	0.1	0.822679
12.215050	0.1	0.827732
12.216717	0.1	0.832775
12.218383	0.1	0.838968
12.220050	0.1	0.847480
12.221717	0.1	0.858651
12.223383	0.1	0.871150
12.225050	0.1	0.883127
12.226717	0.1	0.893618
12.228383	0.1	0.902666
12.230050	0.1	0.910955
12.231717	0.1	0.919374
12.233383	0.1	0.928724
12.235050	0.1	0.939211
12.236717	0.1	0.949870
12.238383	0.1	0.959062
12.240050	0.1	0.965609
12.241717	0.1	0.969511
12.243383	0.1	0.972096
12.245050	0.1	0.975309
12.246717	0.1	0.980911
12.248383	0.1	0.989982
12.250050	0.1	1.002639
12.251717	0.1	1.018061
12.253383	0.1	1.034532
12.255050	0.1	1.050215
12.256717	0.1	1.064572
12.258383	0.1	1.078392
12.260050	0.1	1.092381
12.261717	0.1	1.106495
12.263383	0.1	1.120404
12.265050	0.1	1.133727
12.266717	0.1	1.146044
12.268383	0.1	1.157336
12.270050	0.1	1.168167
12.271717	0.1	1.179129
12.273383	0.1	1.190584
12.275050	0.1	1.202561
12.276717	0.1	1.214622
12.278383	0.1	1.226785
12.280050	0.1	1.240084
12.281717	0.1	1.255302
12.283383	0.1	1.272052
12.285050	0.1	1.289397
12.286717	0.1	1.306813
12.288383	0.1	1.324452
12.290050	0.1	1.342529
12.291717	0.1	1.360578
12.293383	0.1	1.377673
12.295050	0.1	1.393650
12.296717	0.1	1.409459
12.298383	0.1	1.425566
12.300050	0.1	1.440775
12.301717	0.1	1.453632
12.303383	0.1	1.463946
12.305050	0.1	1.472267
12.306717	0.1	1.479536
12.308383	0.1	1.487494
12.310050	0.1	1.497939
12.311717	0.1	1.511546
12.313383	0.1	1.527397
12.315050	0.1	1.543770
12.316717	0.1	1.559556
12.318383	0.1	1.574480
12.320050	0.1	1.588752
12.321717	0.1	1.602955
12.323383	0.1	1.617637
12.325050	0.1	1.633004
12.326717	0.1	1.649074
12.328383	0.1	1.665512
12.330050	0.1	1.681172
12.331717	0.1	1.694774
12.333383	0.1	1.706160
12.335050	0.1	1.715864
12.336717	0.1	1.724050
12.338383	0.1	1.730956
12.340050	0.1	1.737257
12.341717	0.1	1.743892
12.343383	0.1	1.752027
12.345050	0.1	1.762342
12.346717	0.1	1.774412
12.348383	0.1	1.787115
12.350050	0.1	1.799338
12.351717	0.1	1.810333
12.353383	0.1	1.819758
12.355050	0.1	1.827320
12.356717	0.1	1.833136
12.358383	0.1	1.838352
12.360050	0.1	1.844415
12.361717	0.1	1.851874
12.363383	0.1	1.860079
12.365050	0.1	1.867781
12.366717	0.1	1.874035
12.368383	0.1	1.878613
12.370050	0.1	1.881910
12.371717	0.1	1.884731
12.373383	0.1	1.887684
12.375050	0.1	1.890576
12.376717	0.1	1.893085
12.378383	0.1	1.895805
12.380050	0.1	1.899707
12.381717	0.1	1.905183
12.383383	0.1	1.912061
12.385050	0.1	1.919889
12.386717	0.1	1.927926
12.388383	0.1	1.935707
12.390050	0.1	1.943517
12.391717	0.1	1.951791
12.393383	0.1	1.960360
12.395050	0.1	1.968718
12.396717	0.1	1.977053
12.398383	0.1	1.986129
12.400050	0.1	1.996146
12.401717	0.1	2.006358
12.403383	0.1	2.015322
12.405050	0.1	2.021678
12.406717	0.1	2.024872
12.408383	0.1	2.025454
12.410050	0.1	2.025072
12.411717	0.1	2.025478
12.413383	0.1	2.027578
12.415050	0.1	2.031466
12.416717	0.1	2.036374
12.418383	0.1	2.041142
12.420050	0.1	2.045319
12.421717	0.1	2.049501
12.423383	0.1	2.054572
12.425050	0.1	2.060547
12.426717	0.1	2.066428
12.428383	0.1	2.071215
12.430050	0.1	2.074428
12.431717	0.1	2.076169
12.433383	0.1	2.077320
12.435050	0.1	2.078842
12.436717	0.1	2.080603
12.438383	0.1	2.081455
12.440050	0.1	2.080603
12.441717	0.1	2.078409
12.443383	0.1	2.075885
12.445050	0.1	2.074135
12.446717	0.1	2.073972
12.448383	0.1	2.075480
12.450050	0.1	2.078451
12.451717	0.1	2.083061
12.453383	0.1	2.089390
12.455050	0.1	2.096971
12.456717	0.1	2.104887
12.458383	0.1	2.111606
12.460050	0.1	2.115006
12.461717	0.1	2.113529
12.463383	0.1	2.108021
12.465050	0.1	2.101543
12.466717	0.1	2.096505
12.468383	0.1	2.092966
12.470050	0.1	2.089771
12.471717	0.1	2.085818
12.473383	0.1	2.080644
12.475050	0.1	2.074512
12.476717	0.1	2.068221
12.478383	0.1	2.063173
12.480050	0.1	2.060146
12.481717	0.1	2.057720
12.483383	0.1	2.054083
12.485050	0.1	2.049673
12.486717	0.1	2.046302
12.488383	0.1	2.044225
12.490050	0.1	2.040886
12.491717	0.1	2.033236
12.493383	0.1	2.021110
12.495050	0.1	2.007089
12.496717	0.1	1.993584
12.498383	0.1	1.981477
12.500050	0.1	1.970944
12.501717	0.1	1.962222
12.503383	0.1	1.955130
12.505050	0.1	1.948611
12.506717	0.1	1.941682
12.508383	0.1	1.934161
12.510050	0.1	1.926068
12.511717	0.1	1.917249
12.513383	0.1	1.907381
12.515050	0.1	1.895707
12.516717	0.1	1.881416
12.518383	0.1	1.864810
12.520050	0.1	1.847716
12.521717	0.1	1.832219
12.523383	0.1	1.819469
12.525050	0.1	1.809676
12.526717	0.1	1.802389
12.528383	0.1	1.796661
12.530050	0.1	1.790980
12.531717	0.1	1.783534
12.533383	0.1	1.773112
12.535050	0.1	1.759818
12.536717	0.1	1.745014
12.538383	0.1	1.730579
12.540050	0.1	1.717755
12.541717	0.1	1.706192
12.543383	0.1	1.694756
12.545050	0.1	1.683319
12.546717	0.1	1.672897
12.548383	0.1	1.664404
12.550050	0.1	1.658271
12.551717	0.1	1.654443
12.553383	0.1	1.652017
12.555050	0.1	1.649517
12.556717	0.1	1.645847
12.558383	0.1	1.640283
12.560050	0.1	1.632427
12.561717	0.1	1.623183
12.563383	0.1	1.614471
12.565050	0.1	1.607351
12.566717	0.1	1.601591
12.568383	0.1	1.596762
12.570050	0.1	1.593190
12.571717	0.1	1.591579
12.573383	0.1	1.591565
12.575050	0.1	1.591598
12.576717	0.1	1.590336
12.578383	0.1	1.587286
12.580050	0.1	1.582038
12.581717	0.1	1.574126
12.583383	0.1	1.564398
12.585050	0.1	1.555262
12.586717	0.1	1.548757
12.588383	0.1	1.545306
12.590050	0.1	1.544310
12.591717	0.1	1.545390
12.593383	0.1	1.548869
12.595050	0.1	1.554503
12.596717	0.1	1.560543
12.598383	0.1	1.564962
12.600050	0.1	1.566843
12.601717	0.1	1.566131
12.603383	0.1	1.562932
12.605050	0.1	1.557404
12.606717	0.1	1.550196
12.608383	0.1	1.542582
12.610050	0.1	1.536049
12.611717	0.1	1.531392
12.613383	0.1	1.528184
12.615050	0.1	1.525786
12.616717	0.1	1.524733
12.618383	0.1	1.525842
12.620050	0.1	1.527974
12.621717	0.1	1.528235
12.623383	0.1	1.524715
12.625050	0.1	1.517963
12.626717	0.1	1.509832
12.628383	0.1	1.501571
12.630050	0.1	1.493227
12.631717	0.1	1.484547
12.633383	0.1	1.475620
12.635050	0.1	1.466707
12.636717	0.1	1.458386
12.638383	0.1	1.451410
12.640050	0.1	1.445930
12.641717	0.1	1.441315
12.643383	0.1	1.436826
12.645050	0.1	1.432388
12.646717	0.1	1.427834
12.648383	0.1	1.421911
12.650050	0.1	1.412984
12.651717	0.1	1.400067
12.653383	0.1	1.383619
12.655050	0.1	1.365901
12.656717	0.1	1.349295
12.658383	0.1	1.334487
12.660050	0.1	1.320750
12.661717	0.1	1.307745
12.663383	0.1	1.296084
12.665050	0.1	1.286217
12.666717	0.1	1.277914
12.668383	0.1	1.270776
12.670050	0.1	1.264629
12.671717	0.1	1.259157
12.673383	0.1	1.253351
12.675050	0.1	1.245756
12.676717	0.1	1.235278
12.678383	0.1	1.221821
12.680050	0.1	1.206221
12.681717	0.1	1.189667
12.683383	0.1	1.173387
12.685050	0.1	1.158193
12.686717	0.1	1.143990
12.688383	0.1	1.130477
12.690050	0.1	1.117969
12.691717	0.1	1.106877
12.693383	0.1	1.097014
12.695050	0.1	1.088162
12.696717	0.1	1.080707
12.698383	0.1	1.075161
12.700050	0.1	1.071636
12.701717	0.1	1.069233
12.703383	0.1	1.065410
12.705050	0.1	1.057633
12.706717	0.1	1.045512
12.708383	0.1	1.030280
12.710050	0.1	1.013842
12.711717	0.1	0.998345
12.713383	0.1	0.985423
12.715050	0.1	0.975961
12.716717	0.1	0.969814
12.718383	0.1	0.965483
12.720050	0.1	0.960776
12.721717	0.1	0.954256
12.723383	0.1	0.945800
12.725050	0.1	0.935830
12.726717	0.1	0.924799
12.728383	0.1	0.913916
12.730050	0.1	0.904766
12.731717	0.1	0.897325
12.733383	0.1	0.889860
12.735050	0.1	0.880938
12.736717	0.1	0.870451
12.738383	0.1	0.859257
12.740050	0.1	0.848821
12.741717	0.1	0.840127
12.743383	0.1	0.832765
12.745050	0.1	0.825501
12.746717	0.1	0.817743
12.748383	0.1	0.810507
12.750050	0.1	0.805613
12.751717	0.1	0.803079
12.753383	0.1	0.799806
12.755050	0.1	0.792379
12.756717	0.1	0.780788
12.758383	0.1	0.767526
12.760050	0.1	0.754301
12.761717	0.1	0.741775
12.763383	0.1	0.731158
12.765050	0.1	0.723754
12.766717	0.1	0.718888
12.768383	0.1	0.713989
12.770050	0.1	0.707381
12.771717	0.1	0.699419
12.773383	0.1	0.690795
12.775050	0.1	0.681733
12.776717	0.1	0.672657
12.778383	0.1	0.664559
12.780050	0.1	0.658752
12.781717	0.1	0.656038
12.783383	0.1	0.655972
12.785050	0.1	0.657057
12.786717	0.1	0.657360
12.788383	0.1	0.655339
12.790050	0.1	0.650696
12.791717	0.1	0.644480
12.793383	0.1	0.638138
12.795050	0.1	0.632405
12.796717	0.1	0.627097
12.798383	0.1	0.621667
12.800050	0.1	0.615814
12.801717	0.1	0.609723
12.803383	0.1	0.604163
12.805050	0.1	0.600391
12.806717	0.1	0.599436
12.808383	0.1	0.600941
12.810050	0.1	0.602505
12.811717	0.1	0.601239
12.813383	0.1	0.596377
12.815050	0.1	0.589364
12.816717	0.1	0.581783
12.818383	0.1	0.573979
12.820050	0.1	0.565834
12.821717	0.1	0.557881
12.823383	0.1	0.550952
12.825050	0.1	0.546002
12.826717	0.1	0.544339
12.828383	0.1	0.546579
12.830050	0.1	0.551171
12.831717	0.1	0.554901
12.833383	0.1	0.554989
12.835050	0.1	0.550589
12.836717	0.1	0.543105
12.838383	0.1	0.535338
12.840050	0.1	0.529662
12.841717	0.1	0.527147
12.843383	0.1	0.527985
12.845050	0.1	0.531222
12.846717	0.1	0.534388
12.848383	0.1	0.535040
12.850050	0.1	0.532703
12.851717	0.1	0.528842
12.853383	0.1	0.525652
12.855050	0.1	0.524716
12.856717	0.1	0.525960
12.858383	0.1	0.527715
12.860050	0.1	0.528372
12.861717	0.1	0.528060
12.863383	0.1	0.528116
12.865050	0.1	0.528833
12.866717	0.1	0.528875
12.868383	0.1	0.527110
12.870050	0.1	0.523902
12.871717	0.1	0.520255
12.873383	0.1	0.516837
12.875050	0.1	0.513960
12.876717	0.1	0.511785
12.878383	0.1	0.510695
12.880050	0.1	0.511282
12.881717	0.1	0.513671
12.883383	0.1	0.516837
12.885050	0.1	0.518817
12.886717	0.1	0.517918
12.888383	0.1	0.514039
12.890050	0.1	0.508986
12.891717	0.1	0.505159
12.893383	0.1	0.503524
12.895050	0.1	0.503403
12.896717	0.1	0.503683
12.898383	0.1	0.503473
12.900050	0.1	0.502518
12.901717	0.1	0.501559
12.903383	0.1	0.501666
12.905050	0.1	0.503184
12.906717	0.1	0.505615
12.908383	0.1	0.508539
12.910050	0.1	0.512316
12.911717	0.1	0.517578
12.913383	0.1	0.523971
12.915050	0.1	0.529489
12.916717	0.1	0.531892
12.918383	0.1	0.530574
12.920050	0.1	0.526360
12.921717	0.1	0.520716
12.923383	0.1	0.515454
12.925050	0.1	0.512158
12.926717	0.1	0.511757
12.928383	0.1	0.514495
12.930050	0.1	0.519534
12.931717	0.1	0.524744
12.933383	0.1	0.527943
12.935050	0.1	0.528707
12.936717	0.1	0.527967
12.938383	0.1	0.525843
12.940050	0.1	0.521978
12.941717	0.1	0.517685
12.943383	0.1	0.515385
12.945050	0.1	0.516172
12.946717	0.1	0.519166
12.948383	0.1	0.522551
12.950050	0.1	0.524675
12.951717	0.1	0.524614
12.953383	0.1	0.522234
12.955050	0.1	0.518011
12.956717	0.1	0.513042
12.958383	0.1	0.509000
12.960050	0.1	0.507138
12.961717	0.1	0.507119
12.963383	0.1	0.507785
12.965050	0.1	0.509112
12.966717	0.1	0.512344
12.968383	0.1	0.517699
12.970050	0.1	0.523501
12.971717	0.1	0.528088
12.973383	0.1	0.530561
12.975050	0.1	0.530118
12.976717	0.1	0.526542
12.978383	0.1	0.520651
12.980050	0.1	0.513610
12.981717	0.1	0.507156
12.983383	0.1	0.503766
12.985050	0.1	0.505201
12.986717	0.1	0.510891
12.988383	0.1	0.517555
12.990050	0.1	0.521410
12.991717	0.1	0.521448
12.993383	0.1	0.519333
12.995050	0.1	0.516502
12.996717	0.1	0.513038
12.998383	0.1	0.508996
13.000050	0.1	0.505284
13.001717	0.1	0.503096
13.003383	0.1	0.503352
13.005050	0.1	0.506355
13.006717	0.1	0.511287
13.008383	0.1	0.516414
13.010050	0.1	0.520023
13.011717	0.1	0.520814
13.013383	0.1	0.518421
13.015050	0.1	0.514709
13.016717	0.1	0.512972
13.018383	0.1	0.514896
13.020050	0.1	0.519534
13.021717	0.1	0.524633
13.023383	0.1	0.527455
13.025050	0.1	0.526076
13.026717	0.1	0.521638
13.028383	0.1	0.517964
13.030050	0.1	0.517992
13.031717	0.1	0.521354
13.033383	0.1	0.525927
13.035050	0.1	0.530314
13.036717	0.1	0.533802
13.038383	0.1	0.535715
13.040050	0.1	0.535538
13.041717	0.1	0.532907
13.043383	0.1	0.528088
13.045050	0.1	0.522523
13.046717	0.1	0.518491
13.048383	0.1	0.518216
13.050050	0.1	0.522896
13.051717	0.1	0.531948
13.053383	0.1	0.543427
13.055050	0.1	0.554724
13.056717	0.1	0.563008
13.058383	0.1	0.566281
13.060050	0.1	0.564330
13.061717	0.1	0.558360
13.063383	0.1	0.550728
13.065050	0.1	0.545084
13.066717	0.1	0.545378
13.068383	0.1	0.553275
13.070050	0.1	0.566570
13.071717	0.1	0.580386
13.073383	0.1	0.590254
13.075050	0.1	0.594258
13.076717	0.1	0.593029
13.078383	0.1	0.588773
13.080050	0.1	0.584763
13.081717	0.1	0.584228
13.083383	0.1	0.588740
13.085050	0.1	0.597551
13.086717	0.1	0.607818
13.088383	0.1	0.615977
13.090050	0.1	0.620326
13.091717	0.1	0.621858
13.093383	0.1	0.622463
13.095050	0.1	0.623455
13.096717	0.1	0.625579
13.098383	0.1	0.629341
13.100050	0.1	0.635008
13.101717	0.1	0.641826
13.103383	0.1	0.647651
13.105050	0.1	0.651139
13.106717	0.1	0.653393
13.108383	0.1	0.656345
13.110050	0.1	0.661360
13.111717	0.1	0.669383
13.113383	0.1	0.680005
13.115050	0.1	0.691027
13.116717	0.1	0.700527
13.118383	0.1	0.708285
13.120050	0.1	0.714608
13.121717	0.1	0.719405
13.123383	0.1	0.722790
13.125050	0.1	0.725682
13.126717	0.1	0.729426
13.128383	0.1	0.734748
13.130050	0.1	0.741258
13.131717	0.1	0.747694
13.133383	0.1	0.752457
13.135050	0.1	0.754180
13.136717	0.1	0.752965
13.138383	0.1	0.751521
13.140050	0.1	0.753682
13.141717	0.1	0.761482
13.143383	0.1	0.774488
13.145050	0.1	0.790348
13.146717	0.1	0.805100
13.148383	0.1	0.814809
13.150050	0.1	0.817794
13.151717	0.1	0.815629
13.153383	0.1	0.812402
13.155050	0.1	0.812374
13.156717	0.1	0.817459
13.158383	0.1	0.826721
13.160050	0.1	0.837324
13.161717	0.1	0.846004
13.163383	0.1	0.851052
13.165050	0.1	0.853310
13.166717	0.1	0.855052
13.168383	0.1	0.857986
13.170050	0.1	0.862218
13.171717	0.1	0.866717
13.173383	0.1	0.870666
13.175050	0.1	0.874419
13.176717	0.1	0.878857
13.178383	0.1	0.883969
13.180050	0.1	0.888510
13.181717	0.1	0.890754
13.183383	0.1	0.889883
13.185050	0.1	0.886898
13.186717	0.1	0.884128
13.188383	0.1	0.883886
13.190050	0.1	0.887280
13.191717	0.1	0.893660
13.193383	0.1	0.900719
13.195050	0.1	0.905613
13.196717	0.1	0.907048
13.198383	0.1	0.906298
13.200050	0.1	0.905795
13.201717	0.1	0.907090
13.203383	0.1	0.910386
13.205050	0.1	0.915225
13.206717	0.1	0.920501
13.208383	0.1	0.924743
13.210050	0.1	0.927700
13.211717	0.1	0.930303
13.213383	0.1	0.932724
13.215050	0.1	0.934191
13.216717	0.1	0.934354
13.218383	0.1	0.933474
13.220050	0.1	0.932002
13.221717	0.1	0.930438
13.223383	0.1	0.929344
13.225050	0.1	0.929707
13.226717	0.1	0.932827
13.228383	0.1	0.939406
13.230050	0.1	0.949022
13.231717	0.1	0.959933
13.233383	0.1	0.969665
13.235050	0.1	0.977218
13.236717	0.1	0.984124
13.238383	0.1	0.992278
13.240050	0.1	1.001745
13.241717	0.1	1.010913
13.243383	0.1	1.018173
13.245050	0.1	1.023780
13.246717	0.1	1.029423
13.248383	0.1	1.036250
13.250050	0.1	1.044613
13.251717	0.1	1.054923
13.253383	0.1	1.067570
13.255050	0.1	1.082649
13.256717	0.1	1.099864
13.258383	0.1	1.118556
13.260050	0.1	1.137960
13.261717	0.1	1.157355
13.263383	0.1	1.176656
13.265050	0.1	1.197224
13.266717	0.1	1.220941
13.268383	0.1	1.248550
13.270050	0.1	1.279456
13.271717	0.1	1.312406
13.273383	0.1	1.346031
13.275050	0.1	1.379289
13.276717	0.1	1.411545
13.278383	0.1	1.442740
13.280050	0.1	1.473585
13.281717	0.1	1.505138
13.283383	0.1	1.538438
13.285050	0.1	1.574703
13.286717	0.1	1.615393
13.288383	0.1	1.661754
13.290050	0.1	1.714085
13.291717	0.1	1.771171
13.293383	0.1	1.830580
13.295050	0.1	1.889686
13.296717	0.1	1.947223
13.298383	0.1	2.004197
13.300050	0.1	2.063033
13.301717	0.1	2.125488
13.303383	0.1	2.191565
13.305050	0.1	2.260883
13.306717	0.1	2.333978
13.308383	0.1	2.411660
13.310050	0.1	2.494468
13.311717	0.1	2.582530
13.313383	0.1	2.675117
13.315050	0.1	2.770880
13.316717	0.1	2.868571
13.318383	0.1	2.967697
13.320050	0.1	3.068494
13.321717	0.1	3.171684
13.323383	0.1	3.278661
13.325050	0.1	3.390755
13.326717	0.1	3.507831
13.328383	0.1	3.628572
13.330050	0.1	3.752117
13.331717	0.1	3.878768
13.333383	0.1	4.009409
13.335050	0.1	4.144819
13.336717	0.1	4.285108
13.338383	0.1	4.429249
13.340050	0.1	4.576030
13.341717	0.1	4.725843
13.343383	0.1	4.880619
13.345050	0.1	5.041966
13.346717	0.1	5.210652
13.348383	0.1	5.387478
13.350050	0.1	5.572741
13.351717	0.1	5.764393
13.353383	0.1	5.958765
13.355050	0.1	6.153760
13.356717	0.1	6.350246
13.358383	0.1	6.550443
13.360050	0.1	6.756368
13.361717	0.1	6.969566
13.363383	0.1	7.190518
13.365050	0.1	7.418464
13.366717	0.1	7.653111
13.368383	0.1	7.895930
13.370050	0.1	8.148178
13.371717	0.1	8.408283
13.373383	0.1	8.673645
13.375050	0.1	8.944301
13.376717	0.1	9.222315
13.378383	0.1	9.508790
13.380050	0.1	9.803777
13.381717	0.1	10.107458
13.383383	0.1	10.419567
13.385050	0.1	10.739304
13.386717	0.1	11.066548
13.388383	0.1	11.402001
13.390050	0.1	11.746585
13.391717	0.1	12.101270
13.393383	0.1	12.466749
13.395050	0.1	12.842761
13.396717	0.1	13.228063
13.398383	0.1	13.620951
13.400050	0.1	14.020279
13.401717	0.1	14.426387
13.403383	0.1	14.840425
13.405050	0.1	15.263003
13.406717	0.1	15.693689
13.408383	0.1	16.131490
13.410050	0.1	16.575386
13.411717	0.1	17.024227
13.413383	0.1	17.476538
13.415050	0.1	17.931196
13.416717	0.1	18.388610
13.418383	0.1	18.850127
13.420050	0.1	19.316068
13.421717	0.1	19.784980
13.423383	0.1	20.254641
13.425050	0.1	20.723091
13.426717	0.1	21.188753
13.428383	0.1	21.650242
13.430050	0.1	22.106715
13.431717	0.1	22.558398
13.433383	0.1	23.006452
13.435050	0.1	23.451708
13.436717	0.1	23.892960
13.438383	0.1	24.327119
13.440050	0.1	24.751094
13.441717	0.1	25.163619
13.443383	0.1	25.565466
13.445050	0.1	25.957814
13.446717	0.1	26.340364
13.448383	0.1	26.711738
13.450050	0.1	27.071098
13.451717	0.1	27.418048
13.453383	0.1	27.751462
13.455050	0.1	28.069434
13.456717	0.1	28.370437
13.458383	0.1	28.654332
13.460050	0.1	28.922628
13.461717	0.1	29.177489
13.463383	0.1	29.420140
13.465050	0.1	29.650214
13.466717	0.1	29.866248
13.468383	0.1	30.066348
13.470050	0.1	30.248971
13.471717	0.1	30.414080
13.473383	0.1	30.563292
13.475050	0.1	30.698525
13.476717	0.1	30.821329
13.478383	0.1	30.933325
13.480050	0.1	31.036059
13.481717	0.1	31.129858
13.483383	0.1	31.213579
13.485050	0.1	31.285849
13.486717	0.1	31.345673
13.488383	0.1	31.392225
13.490050	0.1	31.425417
13.491717	0.1	31.445669
13.493383	0.1	31.452826
13.495050	0.1	31.447257
13.496717	0.1	31.431271
13.498383	0.1	31.407704
13.500050	0.1	31.377515
13.501717	0.1	31.339349
13.503383	0.1	31.291572
13.505050	0.1	31.234389
13.506717	0.1	31.168847
13.508383	0.1	31.094435
13.510050	0.1	31.008837
13.511717	0.1	30.910205
13.513383	0.1	30.799042
13.515050	0.1	30.677016
13.516717	0.1	30.545127
13.518383	0.1	30.404050
13.520050	0.1	30.254507
13.521717	0.1	30.096448
13.523383	0.1	29.928465
13.525050	0.1	29.748771
13.526717	0.1	29.556570
13.528383	0.1	29.352065
13.530050	0.1	29.135672
13.531717	0.1	28.907326
13.533383	0.1	28.666062
13.535050	0.1	28.410465
13.536717	0.1	28.139544
13.538383	0.1	27.853176
13.540050	0.1	27.552042
13.541717	0.1	27.237576
13.543383	0.1	26.911981
13.545050	0.1	26.578181
13.546717	0.1	26.238728
13.548383	0.1	25.893585
13.550050	0.1	25.539696
13.551717	0.1	25.173444
13.553383	0.1	24.792310
13.555050	0.1	24.394761
13.556717	0.1	23.981067
13.558383	0.1	23.554200
13.560050	0.1	23.118295
13.561717	0.1	22.676229
13.563383	0.1	22.228365
13.565050	0.1	21.772664
13.566717	0.1	21.307012
13.568383	0.1	20.831856
13.570050	0.1	20.349971
13.571717	0.1	19.864216
13.573383	0.1	19.375943
13.575050	0.1	18.885019
13.576717	0.1	18.391544
13.578383	0.1	17.896621
13.580050	0.1	17.400961
13.581717	0.1	16.903789
13.583383	0.1	16.403883
13.585050	0.1	15.901420
13.586717	0.1	15.398320
13.588383	0.1	14.897161
13.590050	0.1	14.400617
13.591717	0.1	13.910960
13.593383	0.1	13.429085
13.595050	0.1	12.954804
13.596717	0.1	12.487727
13.598383	0.1	12.026941
13.600050	0.1	11.571478
13.601717	0.1	11.122180
13.603383	0.1	10.681790
13.605050	0.1	10.252874
13.606717	0.1	9.836252
13.608383	0.1	9.431676
13.610050	0.1	9.039394
13.611717	0.1	8.660066
13.613383	0.1	8.293381
13.615050	0.1	7.937634
13.616717	0.1	7.590801
13.618383	0.1	7.251971
13.620050	0.1	6.922232
13.621717	0.1	6.604111
13.623383	0.1	6.299396
13.625050	0.1	6.007524
13.626717	0.1	5.726623
13.628383	0.1	5.456139
13.630050	0.1	5.197884
13.631717	0.1	4.954417
13.633383	0.1	4.726495
13.635050	0.1	4.512160
13.636717	0.1	4.308210
13.638383	0.1	4.112045
13.640050	0.1	3.922442
13.641717	0.1	3.739786
13.643383	0.1	3.565280
13.645050	0.1	3.399150
13.646717	0.1	3.240402
13.648383	0.1	3.088494
13.650050	0.1	2.944712
13.651717	0.1	2.811546
13.653383	0.1	2.690633
13.655050	0.1	2.581500
13.656717	0.1	2.482170
13.658383	0.1	2.389415
13.660050	0.1	2.299552
13.661717	0.1	2.210634
13.663383	0.1	2.123276
13.665050	0.1	2.039080
13.666717	0.1	1.959517
13.668383	0.1	1.885770
13.670050	0.1	1.818007
13.671717	0.1	1.754658
13.673383	0.1	1.693512
13.675050	0.1	1.634103
13.676717	0.1	1.578433
13.678383	0.1	1.528887
13.680050	0.1	1.485930
13.681717	0.1	1.448197
13.683383	0.1	1.413776
13.685050	0.1	1.381021
13.686717	0.1	1.348890
13.688383	0.1	1.316830
13.690050	0.1	1.284820
13.691717	0.1	1.253397
13.693383	0.1	1.222682
13.695050	0.1	1.191823
13.696717	0.1	1.160568
13.698383	0.1	1.130714
13.700050	0.1	1.104609
13.701717	0.1	1.082588
13.703383	0.1	1.063203
13.705050	0.1	1.045023
13.706717	0.1	1.027239
13.708383	0.1	1.009745
13.710050	0.1	0.993204
13.711717	0.1	0.977824
13.713383	0.1	0.962773
13.715050	0.1	0.947588
13.716717	0.1	0.932598
13.718383	0.1	0.917916
13.720050	0.1	0.903569
13.721717	0.1	0.889977
13.723383	0.1	0.877390
13.725050	0.1	0.865445
13.726717	0.1	0.853478
13.728383	0.1	0.841077
13.730050	0.1	0.828379
13.731717	0.1	0.815759
13.733383	0.1	0.803424
13.735050	0.1	0.791564
13.736717	0.1	0.780793
13.738383	0.1	0.771591
13.740050	0.1	0.763442
13.741717	0.1	0.755591
13.743383	0.1	0.748173
13.745050	0.1	0.741822
13.746717	0.1	0.736997
13.748383	0.1	0.733328
13.750050	0.1	0.729160
13.751717	0.1	0.722851
13.753383	0.1	0.714287
13.755050	0.1	0.704676
13.756717	0.1	0.695582
13.758383	0.1	0.688070
13.760050	0.1	0.681877
13.761717	0.1	0.676000
13.763383	0.1	0.670101
13.765050	0.1	0.664289
13.766717	0.1	0.657849
13.768383	0.1	0.649514
13.770050	0.1	0.638906
13.771717	0.1	0.627064
13.773383	0.1	0.615893
13.775050	0.1	0.607213
13.776717	0.1	0.602114
13.778383	0.1	0.601090
13.780050	0.1	0.603762
13.781717	0.1	0.608107
13.783383	0.1	0.611162
13.785050	0.1	0.611176
13.786717	0.1	0.608070
13.788383	0.1	0.602193
13.790050	0.1	0.594044
13.791717	0.1	0.585234
13.793383	0.1	0.578542
13.795050	0.1	0.576163
13.796717	0.1	0.577783
13.798383	0.1	0.580805
13.800050	0.1	0.582389
13.801717	0.1	0.581052
13.803383	0.1	0.576545
13.805050	0.1	0.569113
13.806717	0.1	0.559590
13.808383	0.1	0.549979
13.810050	0.1	0.542700
13.811717	0.1	0.538854
13.813383	0.1	0.537187
13.815050	0.1	0.535077
13.816717	0.1	0.530817
13.818383	0.1	0.525066
13.820050	0.1	0.519617
13.821717	0.1	0.515049
13.823383	0.1	0.510542
13.825050	0.1	0.505778
13.826717	0.1	0.501727
13.828383	0.1	0.499636
13.830050	0.1	0.500563
13.831717	0.1	0.504702
13.833383	0.1	0.509731
13.835050	0.1	0.511524
13.836717	0.1	0.507589
13.838383	0.1	0.499170
13.840050	0.1	0.490285
13.841717	0.1	0.484725
13.843383	0.1	0.483776
13.845050	0.1	0.486360
13.846717	0.1	0.490458
13.848383	0.1	0.494225
13.850050	0.1	0.496334
13.851717	0.1	0.496102
13.853383	0.1	0.493927
13.855050	0.1	0.491231
13.856717	0.1	0.489377
13.858383	0.1	0.488670
13.860050	0.1	0.488162
13.861717	0.1	0.486425
13.863383	0.1	0.482947
13.865050	0.1	0.478383
13.866717	0.1	0.473666
13.868383	0.1	0.470113
13.870050	0.1	0.469200
13.871717	0.1	0.470602
13.873383	0.1	0.472218
13.875050	0.1	0.472986
13.876717	0.1	0.473941
13.878383	0.1	0.476330
13.880050	0.1	0.480278
13.881717	0.1	0.485312
13.883383	0.1	0.490537
13.885050	0.1	0.493964
13.886717	0.1	0.493065
13.888383	0.1	0.487249
13.890050	0.1	0.478975
13.891717	0.1	0.471808
13.893383	0.1	0.467771
13.895050	0.1	0.466970
13.896717	0.1	0.468586
13.898383	0.1	0.471440
13.900050	0.1	0.474537
13.901717	0.1	0.477522
13.903383	0.1	0.480502
13.905050	0.1	0.483645
13.906717	0.1	0.486467
13.908383	0.1	0.487859
13.910050	0.1	0.487058
13.911717	0.1	0.484427
13.913383	0.1	0.481573
13.915050	0.1	0.480167
13.916717	0.1	0.480581
13.918383	0.1	0.482420
13.920050	0.1	0.485489
13.921717	0.1	0.490062
13.923383	0.1	0.496591
13.925050	0.1	0.504460
13.926717	0.1	0.511501
13.928383	0.1	0.515538
13.930050	0.1	0.515957
13.931717	0.1	0.514179
13.933383	0.1	0.513098
13.935050	0.1	0.515152
13.936717	0.1	0.520456
13.938383	0.1	0.527380
13.940050	0.1	0.534118
13.941717	0.1	0.538989
13.943383	0.1	0.541010
13.945050	0.1	0.540693
13.946717	0.1	0.539524
13.948383	0.1	0.538859
13.950050	0.1	0.540228
13.951717	0.1	0.545694
13.953383	0.1	0.555250
13.955050	0.1	0.564959
13.956717	0.1	0.570677
13.958383	0.1	0.572270
13.960050	0.1	0.572880
13.961717	0.1	0.575599
13.963383	0.1	0.581341
13.965050	0.1	0.589029
13.966717	0.1	0.596973
13.968383	0.1	0.603711
13.970050	0.1	0.608666
13.971717	0.1	0.612340
13.973383	0.1	0.615465
13.975050	0.1	0.618440
13.976717	0.1	0.621807
13.978383	0.1	0.626794
13.980050	0.1	0.634873
13.981717	0.1	0.646128
13.983383	0.1	0.658231
13.985050	0.1	0.668583
13.986717	0.1	0.677211
13.988383	0.1	0.686091
13.990050	0.1	0.696592
13.991717	0.1	0.708899
13.993383	0.1	0.722855
13.995050	0.1	0.738348
13.996717	0.1	0.755102
13.998383	0.1	0.772327
14.000050	0.1	0.788821
14.001717	0.1	0.803852
14.003383	0.1	0.817832
14.005050	0.1	0.831531
14.006717	0.1	0.845254
14.008383	0.1	0.859639
14.010050	0.1	0.875751
14.011717	0.1	0.893548
14.013383	0.1	0.911443
14.015050	0.1	0.928147
14.016717	0.1	0.944044
14.018383	0.1	0.960589
14.020050	0.1	0.979174
14.021717	0.1	1.000660
14.023383	0.1	1.024995
14.025050	0.1	1.051165
14.026717	0.1	1.077615
14.028383	0.1	1.102677
14.030050	0.1	1.125271
14.031717	0.1	1.145592
14.033383	0.1	1.164880
14.035050	0.1	1.185071
14.036717	0.1	1.208410
14.038383	0.1	1.236228
14.040050	0.1	1.268084
14.041717	0.1	1.302212
14.043383	0.1	1.336350
14.045050	0.1	1.368690
14.046717	0.1	1.398898
14.048383	0.1	1.427634
14.050050	0.1	1.455336
14.051717	0.1	1.482624
14.053383	0.1	1.511066
14.055050	0.1	1.541995
14.056717	0.1	1.575579
14.058383	0.1	1.611770
14.060050	0.1	1.651258
14.061717	0.1	1.694420
14.063383	0.1	1.739799
14.065050	0.1	1.784414
14.066717	0.1	1.825951
14.068383	0.1	1.864247
14.070050	0.1	1.900913
14.071717	0.1	1.938171
14.073383	0.1	1.977650
14.075050	0.1	2.019336
14.076717	0.1	2.062335
14.078383	0.1	2.106391
14.080050	0.1	2.150652
14.081717	0.1	2.192594
14.083383	0.1	2.230452
14.085050	0.1	2.265442
14.086717	0.1	2.300600
14.088383	0.1	2.338584
14.090050	0.1	2.380158
14.091717	0.1	2.423865
14.093383	0.1	2.467516
14.095050	0.1	2.509844
14.096717	0.1	2.550711
14.098383	0.1	2.590409
14.100050	0.1	2.629166
14.101717	0.1	2.667205
14.103383	0.1	2.704826
14.105050	0.1	2.742098
14.106717	0.1	2.778945
14.108383	0.1	2.815449
14.110050	0.1	2.851808
14.111717	0.1	2.888259
14.113383	0.1	2.924660
14.115050	0.1	2.959613
14.116717	0.1	2.990910
14.118383	0.1	3.017243
14.120050	0.1	3.038915
14.121717	0.1	3.057267
14.123383	0.1	3.073765
14.125050	0.1	3.089923
14.126717	0.1	3.107879
14.128383	0.1	3.129584
14.130050	0.1	3.155270
14.131717	0.1	3.182795
14.133383	0.1	3.208239
14.135050	0.1	3.228066
14.136717	0.1	3.241329
14.138383	0.1	3.249762
14.140050	0.1	3.255806
14.141717	0.1	3.260858
14.143383	0.1	3.265343
14.145050	0.1	3.269454
14.146717	0.1	3.273417
14.148383	0.1	3.277264
14.150050	0.1	3.280374
14.151717	0.1	3.281878
14.153383	0.1	3.281361
14.155050	0.1	3.278810
14.156717	0.1	3.274959
14.158383	0.1	3.271536
14.160050	0.1	3.269408
14.161717	0.1	3.266982
14.163383	0.1	3.261981
14.165050	0.1	3.253710
14.166717	0.1	3.242414
14.168383	0.1	3.227964
14.170050	0.1	3.210707
14.171717	0.1	3.192653
14.173383	0.1	3.176276
14.175050	0.1	3.161817
14.176717	0.1	3.146976
14.178383	0.1	3.129523
14.180050	0.1	3.109402
14.181717	0.1	3.087642
14.183383	0.1	3.064154
14.185050	0.1	3.037974
14.186717	0.1	3.009029
14.188383	0.1	2.978262
14.190050	0.1	2.946653
14.191717	0.1	2.915007
14.193383	0.1	2.884003
14.195050	0.1	2.853815
14.196717	0.1	2.823658
14.198383	0.1	2.791723
14.200050	0.1	2.756137
14.201717	0.1	2.716295
14.203383	0.1	2.673166
14.205050	0.1	2.628481
14.206717	0.1	2.583642
14.208383	0.1	2.539377
14.210050	0.1	2.496168
14.211717	0.1	2.453960
14.213383	0.1	2.411823
14.215050	0.1	2.368740
14.216717	0.1	2.324255
14.218383	0.1	2.278322
14.220050	0.1	2.231444
14.221717	0.1	2.184580
14.223383	0.1	2.138782
14.225050	0.1	2.094707
14.226717	0.1	2.052146
14.228383	0.1	2.010255
14.230050	0.1	1.968457
14.231717	0.1	1.926972
14.233383	0.1	1.886431
14.235050	0.1	1.847195
14.236717	0.1	1.809071
14.238383	0.1	1.771250
14.240050	0.1	1.732721
14.241717	0.1	1.692967
14.243383	0.1	1.651621
14.245050	0.1	1.608045
14.246717	0.1	1.562387
14.248383	0.1	1.516058
14.250050	0.1	1.470274
14.251717	0.1	1.425981
14.253383	0.1	1.385324
14.255050	0.1	1.350972
14.256717	0.1	1.323223
14.258383	0.1	1.298962
14.260050	0.1	1.273640
14.261717	0.1	1.244107
14.263383	0.1	1.210072
14.265050	0.1	1.173778
14.266717	0.1	1.138817
14.268383	0.1	1.108330
14.270050	0.1	1.083505
14.271717	0.1	1.063482
14.273383	0.1	1.046536
14.275050	0.1	1.031212
14.276717	0.1	1.016143
14.278383	0.1	0.999612
14.280050	0.1	0.980468
14.281717	0.1	0.959397
14.283383	0.1	0.938419
14.285050	0.1	0.919327
14.286717	0.1	0.903104
14.288383	0.1	0.889753
14.290050	0.1	0.878167
14.291717	0.1	0.867047
14.293383	0.1	0.856086
14.295050	0.1	0.845455
14.296717	0.1	0.834833
14.298383	0.1	0.823676
14.300050	0.1	0.811559
14.301717	0.1	0.798367
14.303383	0.1	0.784467
14.305050	0.1	0.770022
14.306717	0.1	0.755279
14.308383	0.1	0.741710
14.310050	0.1	0.731433
14.311717	0.1	0.726101
14.313383	0.1	0.726315
14.315050	0.1	0.730678
14.316717	0.1	0.736327
14.318383	0.1	0.740783
14.320050	0.1	0.742427
14.321717	0.1	0.740243
14.323383	0.1	0.734320
14.325050	0.1	0.725738
14.326717	0.1	0.715978
14.328383	0.1	0.706865
14.330050	0.1	0.700224
14.331717	0.1	0.697440
14.333383	0.1	0.698860
14.335050	0.1	0.703409
14.336717	0.1	0.709184
14.338383	0.1	0.713840
14.340050	0.1	0.715321
14.341717	0.1	0.713631
14.343383	0.1	0.710585
14.345050	0.1	0.707703
14.346717	0.1	0.705719
14.348383	0.1	0.704811
14.350050	0.1	0.704429
14.351717	0.1	0.703936
14.353383	0.1	0.703624
14.355050	0.1	0.704722
14.356717	0.1	0.708285
14.358383	0.1	0.713901
14.360050	0.1	0.720019
14.361717	0.1	0.725412
14.363383	0.1	0.729384
14.365050	0.1	0.731265
14.366717	0.1	0.730813
14.368383	0.1	0.728793
14.370050	0.1	0.726730
14.371717	0.1	0.726245
14.373383	0.1	0.728648
14.375050	0.1	0.734353
14.376717	0.1	0.743018
14.378383	0.1	0.754143
14.380050	0.1	0.766651
14.381717	0.1	0.778981
14.383383	0.1	0.790348
14.385050	0.1	0.800597
14.386717	0.1	0.809128
14.388383	0.1	0.815163
14.390050	0.1	0.818460
14.391717	0.1	0.819187
14.393383	0.1	0.817836
14.395050	0.1	0.815466
14.396717	0.1	0.813762
14.398383	0.1	0.814390
14.400050	0.1	0.818009
14.401717	0.1	0.823871
14.403383	0.1	0.830567
14.405050	0.1	0.836989
14.406717	0.1	0.842777
14.408383	0.1	0.848514
14.410050	0.1	0.855103
14.411717	0.1	0.862191
14.413383	0.1	0.867783
14.415050	0.1	0.870009
14.416717	0.1	0.869096
14.418383	0.1	0.867420
14.420050	0.1	0.867569
14.421717	0.1	0.870638
14.423383	0.1	0.875946
14.425050	0.1	0.881869
14.426717	0.1	0.887630
14.428383	0.1	0.893730
14.430050	0.1	0.899974
14.431717	0.1	0.904519
14.433383	0.1	0.905963
14.435050	0.1	0.905083
14.436717	0.1	0.903718
14.438383	0.1	0.902573
14.440050	0.1	0.900803
14.441717	0.1	0.897855
14.443383	0.1	0.894964
14.445050	0.1	0.894265
14.446717	0.1	0.896603
14.448383	0.1	0.900291
14.450050	0.1	0.902694
14.451717	0.1	0.903066
14.453383	0.1	0.903304
14.455050	0.1	0.905688
14.456717	0.1	0.910573
14.458383	0.1	0.916515
14.460050	0.1	0.921870
14.461717	0.1	0.926326
14.463383	0.1	0.931304
14.465050	0.1	0.938461
14.466717	0.1	0.947947
14.468383	0.1	0.958573
14.470050	0.1	0.969307
14.471717	0.1	0.980175
14.473383	0.1	0.991714
14.475050	0.1	1.003915
14.476717	0.1	1.016082
14.478383	0.1	1.028022
14.480050	0.1	1.040814
14.481717	0.1	1.056236
14.483383	0.1	1.075696
14.485050	0.1	1.099100
14.486717	0.1	1.124255
14.488383	0.1	1.148204
14.490050	0.1	1.169667
14.491717	0.1	1.189443
14.493383	0.1	1.208917
14.495050	0.1	1.229332
14.496717	0.1	1.251912
14.498383	0.1	1.277202
14.500050	0.1	1.304811
14.501717	0.1	1.334562
14.503383	0.1	1.366362
14.505050	0.1	1.399298
14.506717	0.1	1.432272
14.508383	0.1	1.464812
14.510050	0.1	1.497562
14.511717	0.1	1.532095
14.513383	0.1	1.569483
14.515050	0.1	1.609628
14.516717	0.1	1.652329
14.518383	0.1	1.697466
14.520050	0.1	1.744237
14.521717	0.1	1.791646
14.523383	0.1	1.839055
14.525050	0.1	1.885840
14.526717	0.1	1.932331
14.528383	0.1	1.980471
14.530050	0.1	2.032174
14.531717	0.1	2.087853
14.533383	0.1	2.146298
14.535050	0.1	2.205544
14.536717	0.1	2.264632
14.538383	0.1	2.324153
14.540050	0.1	2.384912
14.541717	0.1	2.447474
14.543383	0.1	2.513346
14.545050	0.1	2.584993
14.546717	0.1	2.663485
14.548383	0.1	2.746987
14.550050	0.1	2.832073
14.551717	0.1	2.915971
14.553383	0.1	2.997774
14.555050	0.1	3.078384
14.556717	0.1	3.159554
14.558383	0.1	3.243098
14.560050	0.1	3.330973
14.561717	0.1	3.424888
14.563383	0.1	3.524991
14.565050	0.1	3.629709
14.566717	0.1	3.736825
14.568383	0.1	3.844076
14.570050	0.1	3.950149
14.571717	0.1	4.056208
14.573383	0.1	4.164930
14.575050	0.1	4.277560
14.576717	0.1	4.393039
14.578383	0.1	4.509455
14.580050	0.1	4.625684
14.581717	0.1	4.742364
14.583383	0.1	4.861578
14.585050	0.1	4.985593
14.586717	0.1	5.115424
14.588383	0.1	5.250084
14.590050	0.1	5.387575
14.591717	0.1	5.526021
14.593383	0.1	5.663754
14.595050	0.1	5.799155
14.596717	0.1	5.931216
14.598383	0.1	6.060414
14.600050	0.1	6.188215
14.601717	0.1	6.316016
14.603383	0.1	6.445111
14.605050	0.1	6.576669
14.606717	0.1	6.711152
14.608383	0.1	6.847698
14.610050	0.1	6.983797
14.611717	0.1	7.116520
14.613383	0.1	7.244535
14.615050	0.1	7.367795
14.616717	0.1	7.486460
14.618383	0.1	7.601688
14.620050	0.1	7.715751
14.621717	0.1	7.830602
14.623383	0.1	7.946580
14.625050	0.1	8.061803
14.626717	0.1	8.173222
14.628383	0.1	8.279053
14.630050	0.1	8.379035
14.631717	0.1	8.472586
14.633383	0.1	8.558501
14.635050	0.1	8.636732
14.636717	0.1	8.709328
14.638383	0.1	8.779024
14.640050	0.1	8.847490
14.641717	0.1	8.914839
14.643383	0.1	8.979789
14.645050	0.1	9.040688
14.646717	0.1	9.096074
14.648383	0.1	9.144344
14.650050	0.1	9.184191
14.651717	0.1	9.215465
14.653383	0.1	9.239102
14.655050	0.1	9.256718
14.656717	0.1	9.270185
14.658383	0.1	9.280448
14.660050	0.1	9.286883
14.661717	0.1	9.288085
14.663383	0.1	9.282767
14.665050	0.1	9.270203
14.666717	0.1	9.250552
14.668383	0.1	9.224853
14.670050	0.1	9.194599
14.671717	0.1	9.161066
14.673383	0.1	9.124670
14.675050	0.1	9.085131
14.676717	0.1	9.042341
14.678383	0.1	8.996655
14.680050	0.1	8.947924
14.681717	0.1	8.894899
14.683383	0.1	8.836524
14.685050	0.1	8.773562
14.686717	0.1	8.708406
14.688383	0.1	8.643153
14.690050	0.1	8.577695
14.691717	0.1	8.510118
14.693383	0.1	8.438616
14.695050	0.1	8.362830
14.696717	0.1	8.283993
14.698383	0.1	8.203713
14.700050	0.1	8.123089
14.701717	0.1	8.043358
14.703383	0.1	7.966380
14.705050	0.1	7.893639
14.706717	0.1	7.824884
14.708383	0.1	7.758122
14.710050	0.1	7.690820
14.711717	0.1	7.621516
14.713383	0.1	7.551182
14.715050	0.1	7.481892
14.716717	0.1	7.414105
14.718383	0.1	7.347264
14.720050	0.1	7.282388
14.721717	0.1	7.221969
14.723383	0.1	7.167878
14.725050	0.1	7.120590
14.726717	0.1	7.079258
14.728383	0.1	7.041483
14.730050	0.1	7.003997
14.731717	0.1	6.964998
14.733383	0.1	6.925631
14.735050	0.1	6.887997
14.736717	0.1	6.852397
14.738383	0.1	6.818366
14.740050	0.1	6.787046
14.741717	0.1	6.760661
14.743383	0.1	6.740405
14.745050	0.1	6.724973
14.746717	0.1	6.710701
14.748383	0.1	6.693890
14.750050	0.1	6.673108
14.751717	0.1	6.649303
14.753383	0.1	6.624614
14.755050	0.1	6.601000
14.756717	0.1	6.579002
14.758383	0.1	6.557545
14.760050	0.1	6.535309
14.761717	0.1	6.512008
14.763383	0.1	6.488431
14.765050	0.1	6.466089
14.766717	0.1	6.446452
14.768383	0.1	6.429390
14.770050	0.1	6.412547
14.771717	0.1	6.392556
14.773383	0.1	6.366726
14.775050	0.1	6.334321
14.776717	0.1	6.297110
14.778383	0.1	6.258213
14.780050	0.1	6.219982
14.781717	0.1	6.182985
14.783383	0.1	6.146757
14.785050	0.1	6.110468
14.786717	0.1	6.072586
14.788383	0.1	6.031115
14.790050	0.1	5.985154
14.791717	0.1	5.935989
14.793383	0.1	5.886136
14.795050	0.1	5.837223
14.796717	0.1	5.789171
14.798383	0.1	5.741506
14.800050	0.1	5.694116
14.801717	0.1	5.646208
14.803383	0.1	5.596369
14.805050	0.1	5.543795
14.806717	0.1	5.488545
14.808383	0.1	5.432023
14.810050	0.1	5.377205
14.811717	0.1	5.326397
14.813383	0.1	5.279458
14.815050	0.1	5.234694
14.816717	0.1	5.190503
14.818383	0.1	5.146172
14.820050	0.1	5.101692
14.821717	0.1	5.056914
14.823383	0.1	5.011042
14.825050	0.1	4.963456
14.826717	0.1	4.914547
14.828383	0.1	4.865169
14.830050	0.1	4.815995
14.831717	0.1	4.767920
14.833383	0.1	4.721805
14.835050	0.1	4.677456
14.836717	0.1	4.633921
14.838383	0.1	4.590787
14.840050	0.1	4.548365
14.841717	0.1	4.506940
14.843383	0.1	4.466646
14.845050	0.1	4.427452
14.846717	0.1	4.389011
14.848383	0.1	4.350902
14.850050	0.1	4.312722
14.851717	0.1	4.273765
14.853383	0.1	4.232982
14.855050	0.1	4.190113
14.856717	0.1	4.146397
14.858383	0.1	4.103552
14.860050	0.1	4.062457
14.861717	0.1	4.022792
14.863383	0.1	3.983066
14.865050	0.1	3.941068
14.866717	0.1	3.895857
14.868383	0.1	3.849277
14.870050	0.1	3.804304
14.871717	0.1	3.762664
14.873383	0.1	3.724010
14.875050	0.1	3.686110
14.876717	0.1	3.646039
14.878383	0.1	3.601508
14.880050	0.1	3.551454
14.881717	0.1	3.496539
14.883383	0.1	3.439384
14.885050	0.1	3.383355
14.886717	0.1	3.330619
14.888383	0.1	3.281645
14.890050	0.1	3.235922
14.891717	0.1	3.192062
14.893383	0.1	3.147582
14.895050	0.1	3.100005
14.896717	0.1	3.048703
14.898383	0.1	2.995185
14.900050	0.1	2.941275
14.901717	0.1	2.887431
14.903383	0.1	2.833405
14.905050	0.1	2.779313
14.906717	0.1	2.725059
14.908383	0.1	2.670265
14.910050	0.1	2.615419
14.911717	0.1	2.561845
14.913383	0.1	2.510017
14.915050	0.1	2.458920
14.916717	0.1	2.407264
14.918383	0.1	2.354640
14.920050	0.1	2.301745
14.921717	0.1	2.250229
14.923383	0.1	2.201740
14.925050	0.1	2.156696
14.926717	0.1	2.114121
14.928383	0.1	2.072304
14.930050	0.1	2.029892
14.931717	0.1	1.986525
14.933383	0.1	1.942846
14.935050	0.1	1.900219
14.936717	0.1	1.859870
14.938383	0.1	1.822012
14.940050	0.1	1.785913
14.941717	0.1	1.750374
14.943383	0.1	1.714793
14.945050	0.1	1.680320
14.946717	0.1	1.649270
14.948383	0.1	1.623365
14.950050	0.1	1.602462
14.951717	0.1	1.584687
14.953383	0.1	1.567872
14.955050	0.1	1.550466
14.956717	0.1	1.531257
14.958383	0.1	1.509413
14.960050	0.1	1.485404
14.961717	0.1	1.461073
14.963383	0.1	1.438507
14.965050	0.1	1.419308
14.966717	0.1	1.404039
14.968383	0.1	1.391796
14.970050	0.1	1.380718
14.971717	0.1	1.368807
14.973383	0.1	1.354762
14.975050	0.1	1.338921
14.976717	0.1	1.323298
14.978383	0.1	1.310194
14.980050	0.1	1.301230
14.981717	0.1	1.297216
14.983383	0.1	1.297239
14.985050	0.1	1.298506
14.986717	0.1	1.298194
14.988383	0.1	1.294939
14.990050	0.1	1.288722
14.991717	0.1	1.280508
14.993383	0.1	1.272224
14.995050	0.1	1.266156
14.996717	0.1	1.263442
14.998383	0.1	1.263712
15.000050	0.1	1.266086
15.001717	0.1	1.269369
15.003383	0.1	1.272396
15.005050	0.1	1.274846
15.006717	0.1	1.276624
15.008383	0.1	1.277309
15.010050	0.1	1.277132
15.011717	0.1	1.277537
15.013383	0.1	1.279828
15.015050	0.1	1.283544
15.016717	0.1	1.286822
15.018383	0.1	1.288420
15.020050	0.1	1.288503
15.021717	0.1	1.288070
15.023383	0.1	1.288583
15.025050	0.1	1.291707
15.026717	0.1	1.298408
15.028383	0.1	1.308145
15.030050	0.1	1.319149
15.031717	0.1	1.329859
15.033383	0.1	1.339959
15.035050	0.1	1.349896
15.036717	0.1	1.360006
15.038383	0.1	1.370567
15.040050	0.1	1.381678
15.041717	0.1	1.392444
15.043383	0.1	1.401440
15.045050	0.1	1.408369
15.046717	0.1	1.414474
15.048383	0.1	1.421305
15.050050	0.1	1.429752
15.051717	0.1	1.440058
15.053383	0.1	1.452207
15.055050	0.1	1.466330
15.056717	0.1	1.482908
15.058383	0.1	1.502223
15.060050	0.1	1.523457
15.061717	0.1	1.544789
15.063383	0.1	1.564664
15.065050	0.1	1.582601
15.066717	0.1	1.599076
15.068383	0.1	1.615477
15.070050	0.1	1.633544
15.071717	0.1	1.654159
15.073383	0.1	1.676860
15.075050	0.1	1.700148
15.076717	0.1	1.722160
15.078383	0.1	1.741699
15.080050	0.1	1.759348
15.081717	0.1	1.777522
15.083383	0.1	1.798929
15.085050	0.1	1.824899
15.086717	0.1	1.855320
15.088383	0.1	1.889276
15.090050	0.1	1.925505
15.091717	0.1	1.962860
15.093383	0.1	2.000835
15.095050	0.1	2.039638
15.096717	0.1	2.079220
15.098383	0.1	2.118722
15.100050	0.1	2.157893
15.101717	0.1	2.197903
15.103383	0.1	2.240129
15.105050	0.1	2.285033
15.106717	0.1	2.331454
15.108383	0.1	2.376940
15.110050	0.1	2.420037
15.111717	0.1	2.462026
15.113383	0.1	2.505807
15.115050	0.1	2.553677
15.116717	0.1	2.606562
15.118383	0.1	2.664384
15.120050	0.1	2.726498
15.121717	0.1	2.791993
15.123383	0.1	2.859542
15.125050	0.1	2.927161
15.126717	0.1	2.993061
15.128383	0.1	3.056913
15.130050	0.1	3.120098
15.131717	0.1	3.185002
15.133383	0.1	3.253496
15.135050	0.1	3.325678
15.136717	0.1	3.400305
15.138383	0.1	3.476092
15.140050	0.1	3.552483
15.141717	0.1	3.630100
15.143383	0.1	3.710180
15.145050	0.1	3.792918
15.146717	0.1	3.877226
15.148383	0.1	3.962549
15.150050	0.1	4.050070
15.151717	0.1	4.141694
15.153383	0.1	4.238263
15.155050	0.1	4.339293
15.156717	0.1	4.443978
15.158383	0.1	4.551564
15.160050	0.1	4.661335
15.161717	0.1	4.773205
15.163383	0.1	4.887269
15.165050	0.1	5.002548
15.166717	0.1	5.117869
15.168383	0.1	5.233828
15.170050	0.1	5.352660
15.171717	0.1	5.476600
15.173383	0.1	5.606753
15.175050	0.1	5.742875
15.176717	0.1	5.883407
15.178383	0.1	6.025666
15.180050	0.1	6.167209
15.181717	0.1	6.307862
15.183383	0.1	6.449833
15.185050	0.1	6.595473
15.186717	0.1	6.745933
15.188383	0.1	6.901338
15.190050	0.1	7.060440
15.191717	0.1	7.220865
15.193383	0.1	7.380522
15.195050	0.1	7.538111
15.196717	0.1	7.693148
15.198383	0.1	7.846947
15.200050	0.1	8.003055
15.201717	0.1	8.165063
15.203383	0.1	8.332841
15.205050	0.1	8.501844
15.206717	0.1	8.666995
15.208383	0.1	8.826265
15.210050	0.1	8.980362
15.211717	0.1	9.130002
15.213383	0.1	9.274613
15.215050	0.1	9.414013
15.216717	0.1	9.550047
15.218383	0.1	9.684884
15.220050	0.1	9.818524
15.221717	0.1	9.949030
15.223383	0.1	10.074237
15.225050	0.1	10.192436
15.226717	0.1	10.303045
15.228383	0.1	10.406706
15.230050	0.1	10.503815
15.231717	0.1	10.593748
15.233383	0.1	10.676044
15.235050	0.1	10.751276
15.236717	0.1	10.820129
15.238383	0.1	10.882071
15.240050	0.1	10.935715
15.241717	0.1	10.980330
15.243383	0.1	11.016452
15.245050	0.1	11.045015
15.246717	0.1	11.066552
15.248383	0.1	11.081332
15.250050	0.1	11.089402
15.251717	0.1	11.089798
15.253383	0.1	11.080056
15.255050	0.1	11.057667
15.256717	0.1	11.022659
15.258383	0.1	10.977746
15.260050	0.1	10.925899
15.261717	0.1	10.868884
15.263383	0.1	10.807458
15.265050	0.1	10.741744
15.266717	0.1	10.671602
15.268383	0.1	10.596472
15.270050	0.1	10.514762
15.271717	0.1	10.424699
15.273383	0.1	10.326044
15.275050	0.1	10.220348
15.276717	0.1	10.109902
15.278383	0.1	9.996258
15.280050	0.1	9.879330
15.281717	0.1	9.758109
15.283383	0.1	9.632437
15.285050	0.1	9.503844
15.286717	0.1	9.374456
15.288383	0.1	9.245262
15.290050	0.1	9.115734
15.291717	0.1	8.984860
15.293383	0.1	8.852361
15.295050	0.1	8.719005
15.296717	0.1	8.586072
15.298383	0.1	8.454416
15.300050	0.1	8.324212
15.301717	0.1	8.195969
15.303383	0.1	8.071223
15.305050	0.1	7.951790
15.306717	0.1	7.838723
15.308383	0.1	7.731961
15.310050	0.1	7.630517
15.311717	0.1	7.533249
15.313383	0.1	7.440257
15.315050	0.1	7.353462
15.316717	0.1	7.275217
15.318383	0.1	7.206211
15.320050	0.1	7.144921
15.321717	0.1	7.089810
15.323383	0.1	7.041777
15.325050	0.1	7.003713
15.326717	0.1	6.978093
15.328383	0.1	6.965450
15.330050	0.1	6.964747
15.331717	0.1	6.975122
15.333383	0.1	6.996659
15.335050	0.1	7.029334
15.336717	0.1	7.072524
15.338383	0.1	7.126285
15.340050	0.1	7.192199
15.341717	0.1	7.273029
15.343383	0.1	7.371865
15.345050	0.1	7.490693
15.346717	0.1	7.629618
15.348383	0.1	7.787719
15.350050	0.1	7.964112
15.351717	0.1	8.157883
15.353383	0.1	8.368189
15.355050	0.1	8.596131
15.356717	0.1	8.845474
15.358383	0.1	9.119757
15.360050	0.1	9.419518
15.361717	0.1	9.743250
15.363383	0.1	10.089739
15.365050	0.1	10.458799
15.366717	0.1	10.851738
15.368383	0.1	11.271751
15.370050	0.1	11.722632
15.371717	0.1	12.207231
15.373383	0.1	12.727473
15.375050	0.1	13.285088
15.376717	0.1	13.882048
15.378383	0.1	14.520758
15.380050	0.1	15.203478
15.381717	0.1	15.931199
15.383383	0.1	16.703759
15.385050	0.1	17.522220
15.386717	0.1	18.390832
15.388383	0.1	19.315407
15.390050	0.1	20.299922
15.391717	0.1	21.346035
15.393383	0.1	22.455757
15.395050	0.1	23.632902
15.396717	0.1	24.882169
15.398383	0.1	26.208512
15.400050	0.1	27.617128
15.401717	0.1	29.112748
15.403383	0.1	30.699060
15.405050	0.1	32.379390
15.406717	0.1	34.158169
15.408383	0.1	36.041378
15.410050	0.1	38.035177
15.411717	0.1	40.144045
15.413383	0.1	42.370707
15.415050	0.1	44.718809
15.416717	0.1	47.194809
15.418383	0.1	49.806237
15.420050	0.1	52.559264
15.421717	0.1	55.458639
15.423383	0.1	58.509456
15.425050	0.1	61.717690
15.426717	0.1	65.088994
15.428383	0.1	68.627875
15.430050	0.1	72.337836
15.431717	0.1	76.221726
15.433383	0.1	80.282400
15.435050	0.1	84.523740
15.436717	0.1	88.950810
15.438383	0.1	93.568340
15.440050	0.1	98.380311
15.441717	0.1	103.391148
15.443383	0.1	108.605432
15.445050	0.1	114.026275
15.446717	0.1	119.655007
15.448383	0.1	125.492890
15.450050	0.1	131.543372
15.451717	0.1	137.811606
15.453383	0.1	144.300941
15.455050	0.1	151.011273
15.456717	0.1	157.942181
15.458383	0.1	165.096824
15.460050	0.1	172.482180
15.461717	0.1	180.105777
15.463383	0.1	187.972672
15.465050	0.1	196.085195
15.466717	0.1	204.444202
15.468383	0.1	213.050959
15.470050	0.1	221.911464
15.471717	0.1	231.038593
15.473383	0.1	240.447130
15.475050	0.1	250.148373
15.476717	0.1	260.151206
15.478383	0.1	270.466400
15.480050	0.1	281.108408
15.481717	0.1	292.093475
15.483383	0.1	303.438027
15.485050	0.1	315.159904
15.486717	0.1	327.278870
15.488383	0.1	339.815622
15.490050	0.1	352.792545
15.491717	0.1	366.233881
15.493383	0.1	380.163566
15.495050	0.1	394.605138
15.496717	0.1	409.584358
15.498383	0.1	425.129235
15.500050	0.1	441.266462
15.501717	0.1	458.017551
15.503383	0.1	475.397204
15.505050	0.1	493.414961
15.506717	0.1	512.079043
15.508383	0.1	531.397835
15.510050	0.1	551.375985
15.511717	0.1	572.008696
15.513383	0.1	593.280774
15.515050	0.1	615.170641
15.516717	0.1	637.653191
15.518383	0.1	660.695332
15.520050	0.1	684.245816
15.521717	0.1	708.231112
15.523383	0.1	732.562715
15.525050	0.1	757.146828
15.526717	0.1	781.888446
15.528383	0.1	806.688937
15.530050	0.1	831.441554
15.531717	0.1	856.033550
15.533383	0.1	880.352679
15.535050	0.1	904.288540
15.536717	0.1	927.727284
15.538383	0.1	950.546661
15.540050	0.1	972.618443
15.541717	0.1	993.817417
15.543383	0.1	1,014.032248
15.545050	0.1	1,033.173190
15.546717	0.1	1,051.170622
15.548383	0.1	1,067.966252
15.550050	0.1	1,083.504368
15.551717	0.1	1,097.725114
15.553383	0.1	1,110.566651
15.555050	0.1	1,121.985704
15.556717	0.1	1,131.978842
15.558383	0.1	1,140.577063
15.560050	0.1	1,147.822273
15.561717	0.1	1,153.749475
15.563383	0.1	1,158.384426
15.565050	0.1	1,161.756233
15.566717	0.1	1,163.906982
15.568383	0.1	1,164.886957
15.570050	0.1	1,164.751655
15.571717	0.1	1,163.568568
15.573383	0.1	1,161.417026
15.575050	0.1	1,158.374153
15.576717	0.1	1,154.502985
15.578383	0.1	1,149.854489
15.580050	0.1	1,144.478043
15.581717	0.1	1,138.429950
15.583383	0.1	1,131.775078
15.585050	0.1	1,124.582310
15.586717	0.1	1,116.917623
15.588383	0.1	1,108.838693
15.590050	0.1	1,100.392250
15.591717	0.1	1,091.615051
15.593383	0.1	1,082.537673
15.595050	0.1	1,073.189495
15.596717	0.1	1,063.605897
15.598383	0.1	1,053.830568
15.600050	0.1	1,043.906213
15.601717	0.1	1,033.863864
15.603383	0.1	1,023.720746
15.605050	0.1	1,013.486102
15.606717	0.1	1,003.169977
15.608383	0.1	992.787505
15.610050	0.1	982.358322
15.611717	0.1	971.906056
15.613383	0.1	961.454973
15.615050	0.1	951.022143
15.616717	0.1	940.613403
15.618383	0.1	930.227168
15.620050	0.1	919.859238
15.621717	0.1	909.506153
15.623383	0.1	899.168715
15.625050	0.1	888.852683
15.626717	0.1	878.566863
15.628383	0.1	868.320731
15.630050	0.1	858.118866
15.631717	0.1	847.956055
15.633383	0.1	837.822581
15.635050	0.1	827.713316
15.636717	0.1	817.628383
15.638383	0.1	807.570853
15.640050	0.1	797.547508
15.641717	0.1	787.567125
15.643383	0.1	777.637116
15.645050	0.1	767.761116
15.646717	0.1	757.935360
15.648383	0.1	748.148426
15.650050	0.1	738.387751
15.651717	0.1	728.647132
15.653383	0.1	718.930187
15.655050	0.1	709.246183
15.656717	0.1	699.600289
15.658383	0.1	689.989031
15.660050	0.1	680.403691
15.661717	0.1	670.835684
15.663383	0.1	661.282037
15.665050	0.1	651.749154
15.666717	0.1	642.248886
15.668383	0.1	632.789005
15.670050	0.1	623.368919
15.671717	0.1	613.983735
15.673383	0.1	604.629554
15.675050	0.1	595.303253
15.676717	0.1	585.999443
15.678383	0.1	576.713896
15.680050	0.1	567.451055
15.681717	0.1	558.223520
15.683383	0.1	549.044069
15.685050	0.1	539.920042
15.686717	0.1	530.852457
15.688383	0.1	521.836291
15.690050	0.1	512.863230
15.691717	0.1	503.928909
15.693383	0.1	495.037511
15.695050	0.1	486.197798
15.696717	0.1	477.415594
15.698383	0.1	468.689735
15.700050	0.1	460.014106
15.701717	0.1	451.384038
15.703383	0.1	442.801053
15.705050	0.1	434.272965
15.706717	0.1	425.810763
15.708383	0.1	417.424068
15.710050	0.1	409.118534
15.711717	0.1	400.896715
15.713383	0.1	392.759904
15.715050	0.1	384.707763
15.716717	0.1	376.737472
15.718383	0.1	368.846120
15.720050	0.1	361.034274
15.721717	0.1	353.306583
15.723383	0.1	345.669226
15.725050	0.1	338.126314
15.726717	0.1	330.678956
15.728383	0.1	323.327468
15.730050	0.1	316.072800
15.731717	0.1	308.917277
15.733383	0.1	301.865265
15.735050	0.1	294.921925
15.736717	0.1	288.090715
15.738383	0.1	281.371745
15.740050	0.1	274.762921
15.741717	0.1	268.263524
15.743383	0.1	261.875219
15.745050	0.1	255.599623
15.746717	0.1	249.436992
15.748383	0.1	243.387008
15.750050	0.1	237.450474
15.751717	0.1	231.630197
15.753383	0.1	225.929013
15.755050	0.1	220.347257
15.756717	0.1	214.883262
15.758383	0.1	209.535151
15.760050	0.1	204.301486
15.761717	0.1	199.180776
15.763383	0.1	194.171486
15.765050	0.1	189.273246
15.766717	0.1	184.487752
15.768383	0.1	179.817798
15.770050	0.1	175.265228
15.771717	0.1	170.829073
15.773383	0.1	166.505543
15.775050	0.1	162.290204
15.776717	0.1	158.179933
15.778383	0.1	154.173728
15.780050	0.1	150.272753
15.781717	0.1	146.478759
15.783383	0.1	142.791453
15.785050	0.1	139.207859
15.786717	0.1	135.724298
15.788383	0.1	132.337469
15.790050	0.1	129.043502
15.791717	0.1	125.838788
15.793383	0.1	122.722248
15.795050	0.1	119.694322
15.796717	0.1	116.754375
15.798383	0.1	113.901226
15.800050	0.1	111.134173
15.801717	0.1	108.451727
15.803383	0.1	105.850413
15.805050	0.1	103.325774
15.806717	0.1	100.874296
15.808383	0.1	98.494385
15.810050	0.1	96.186120
15.811717	0.1	93.950029
15.813383	0.1	91.785421
15.815050	0.1	89.689340
15.816717	0.1	87.657273
15.818383	0.1	85.685523
15.820050	0.1	83.772549
15.821717	0.1	81.918030
15.823383	0.1	80.121765
15.825050	0.1	78.383307
15.826717	0.1	76.701529
15.828383	0.1	75.074034
15.830050	0.1	73.497654
15.831717	0.1	71.970574
15.833383	0.1	70.493198
15.835050	0.1	69.065373
15.836717	0.1	67.684008
15.838383	0.1	66.344556
15.840050	0.1	65.043569
15.841717	0.1	63.779648
15.843383	0.1	62.553277
15.845050	0.1	61.365957
15.846717	0.1	60.217977
15.848383	0.1	59.106839
15.850050	0.1	58.028661
15.851717	0.1	56.980536
15.853383	0.1	55.961395
15.855050	0.1	54.971837
15.856717	0.1	54.013156
15.858383	0.1	53.085950
15.860050	0.1	52.189478
15.861717	0.1	51.321718
15.863383	0.1	50.479798
15.865050	0.1	49.660769
15.866717	0.1	48.862398
15.868383	0.1	48.083081
15.870050	0.1	47.321548
15.871717	0.1	46.577593
15.873383	0.1	45.852708
15.875050	0.1	45.148721
15.876717	0.1	44.465400
15.878383	0.1	43.800627
15.880050	0.1	43.153288
15.881717	0.1	42.524128
15.883383	0.1	41.913074
15.885050	0.1	41.317637
15.886717	0.1	40.734918
15.888383	0.1	40.163640
15.890050	0.1	39.603729
15.891717	0.1	39.055408
15.893383	0.1	38.519828
15.895050	0.1	37.998715
15.896717	0.1	37.492123
15.898383	0.1	36.997525
15.900050	0.1	36.511910
15.901717	0.1	36.034212
15.903383	0.1	35.565053
15.905050	0.1	35.105427
15.906717	0.1	34.656711
15.908383	0.1	34.220517
15.910050	0.1	33.797282
15.911717	0.1	33.385824
15.913383	0.1	32.984321
15.915050	0.1	32.590777
15.916717	0.1	32.202741
15.918383	0.1	31.818496
15.920050	0.1	31.439420
15.921717	0.1	31.069745
15.923383	0.1	30.713319
15.925050	0.1	30.371035
15.926717	0.1	30.040718
15.928383	0.1	29.718727
15.930050	0.1	29.402240
15.931717	0.1	29.090550
15.933383	0.1	28.784550
15.935050	0.1	28.485986
15.936717	0.1	28.197002
15.938383	0.1	27.918723
15.940050	0.1	27.649896
15.941717	0.1	27.388129
15.943383	0.1	27.132207
15.945050	0.1	26.882463
15.946717	0.1	26.639760
15.948383	0.1	26.405314
15.950050	0.1	26.180563
15.951717	0.1	25.965567
15.953383	0.1	25.758361
15.955050	0.1	25.556390
15.956717	0.1	25.357376
15.958383	0.1	25.159922
15.960050	0.1	24.964609
15.961717	0.1	24.773497
15.963383	0.1	24.588420
15.965050	0.1	24.409723
15.966717	0.1	24.235384
15.968383	0.1	24.061915
15.970050	0.1	23.886943
15.971717	0.1	23.710295
15.973383	0.1	23.532761
15.975050	0.1	23.354813
15.976717	0.1	23.176372
15.978383	0.1	22.997111
15.980050	0.1	22.816816
15.981717	0.1	22.635045
15.983383	0.1	22.450644
15.985050	0.1	22.262679
15.986717	0.1	22.071092
15.988383	0.1	21.875734
15.990050	0.1	21.676025
15.991717	0.1	21.471693
15.993383	0.1	21.262714
15.995050	0.1	21.049161
15.996717	0.1	20.831553
15.998383	0.1	20.610704
16.000050	0.1	20.387433
16.001717	0.1	20.162435
16.003383	0.1	19.935523
16.005050	0.1	19.705119
16.006717	0.1	19.469438
16.008383	0.1	19.227862
16.010050	0.1	18.981150
16.011717	0.1	18.730927
16.013383	0.1	18.478762
16.015050	0.1	18.225452
16.016717	0.1	17.971462
16.018383	0.1	17.717946
16.020050	0.1	17.466792
16.021717	0.1	17.219982
16.023383	0.1	16.979324
16.025050	0.1	16.745524
16.026717	0.1	16.517369
16.028383	0.1	16.292753
16.030050	0.1	16.070339
16.031717	0.1	15.849564
16.033383	0.1	15.629786
16.035050	0.1	15.410692
16.036717	0.1	15.193271
16.038383	0.1	14.979723
16.040050	0.1	14.772252
16.041717	0.1	14.571617
16.043383	0.1	14.376999
16.045050	0.1	14.187191
16.046717	0.1	14.001550
16.048383	0.1	13.820124
16.050050	0.1	13.643559
16.051717	0.1	13.473043
16.053383	0.1	13.309955
16.055050	0.1	13.155029
16.056717	0.1	13.007885
16.058383	0.1	12.867274
16.060050	0.1	12.731445
16.061717	0.1	12.598592
16.063383	0.1	12.467979
16.065050	0.1	12.340150
16.066717	0.1	12.215725
16.068383	0.1	12.094802
16.070050	0.1	11.977362
16.071717	0.1	11.862810
16.073383	0.1	11.749635
16.075050	0.1	11.636941
16.076717	0.1	11.525578
16.078383	0.1	11.416893
16.080050	0.1	11.311481
16.081717	0.1	11.209515
16.083383	0.1	11.111042
16.085050	0.1	11.015642
16.086717	0.1	10.922807
16.088383	0.1	10.831971
16.090050	0.1	10.741777
16.091717	0.1	10.651159
16.093383	0.1	10.561082
16.095050	0.1	10.473412
16.096717	0.1	10.389066
16.098383	0.1	10.308162
16.100050	0.1	10.230443
16.101717	0.1	10.154895
16.103383	0.1	10.079662
16.105050	0.1	10.002707
16.106717	0.1	9.922963
16.108383	0.1	9.840983
16.110050	0.1	9.758561
16.111717	0.1	9.677727
16.113383	0.1	9.599896
16.115050	0.1	9.525591
16.116717	0.1	9.454573
16.118383	0.1	9.385757
16.120050	0.1	9.317184
16.121717	0.1	9.246632
16.123383	0.1	9.172806
16.125050	0.1	9.096842
16.126717	0.1	9.022160
16.128383	0.1	8.951551
16.130050	0.1	8.885022
16.131717	0.1	8.821278
16.133383	0.1	8.759429
16.135050	0.1	8.698511
16.136717	0.1	8.637905
16.138383	0.1	8.578184
16.140050	0.1	8.519795
16.141717	0.1	8.461881
16.143383	0.1	8.403114
16.145050	0.1	8.343002
16.146717	0.1	8.282494
16.148383	0.1	8.223066
16.150050	0.1	8.164975
16.151717	0.1	8.107666
16.153383	0.1	8.051298
16.155050	0.1	7.996308
16.156717	0.1	7.942743
16.158383	0.1	7.890770
16.160050	0.1	7.841080
16.161717	0.1	7.794406
16.163383	0.1	7.750695
16.165050	0.1	7.708785
16.166717	0.1	7.667588
16.168383	0.1	7.627113
16.170050	0.1	7.588370
16.171717	0.1	7.552928
16.173383	0.1	7.522218
16.175050	0.1	7.495862
16.176717	0.1	7.471000
16.178383	0.1	7.444383
16.180050	0.1	7.414888
16.181717	0.1	7.383479
16.183383	0.1	7.351777
16.185050	0.1	7.321141
16.186717	0.1	7.292018
16.188383	0.1	7.263999
16.190050	0.1	7.237373
16.191717	0.1	7.214099
16.193383	0.1	7.196278
16.195050	0.1	7.183719
16.196717	0.1	7.173512
16.198383	0.1	7.161605
16.200050	0.1	7.144855
16.201717	0.1	7.123249
16.203383	0.1	7.100417
16.205050	0.1	7.080543
16.206717	0.1	7.065204
16.208383	0.1	7.053819
16.210050	0.1	7.045190
16.211717	0.1	7.037707
16.213383	0.1	7.029395
16.215050	0.1	7.018847
16.216717	0.1	7.006051
16.218383	0.1	6.992090
16.220050	0.1	6.977832
16.221717	0.1	6.963187
16.223383	0.1	6.947923
16.225050	0.1	6.932891
16.226717	0.1	6.919848
16.228383	0.1	6.910041
16.230050	0.1	6.903159
16.231717	0.1	6.897575
16.233383	0.1	6.891331
16.235050	0.1	6.883042
16.236717	0.1	6.872197
16.238383	0.1	6.858762
16.240050	0.1	6.842897
16.241717	0.1	6.825267
16.243383	0.1	6.806999
16.245050	0.1	6.789328
16.246717	0.1	6.772955
16.248383	0.1	6.757262
16.250050	0.1	6.740177
16.251717	0.1	6.719572
16.253383	0.1	6.695301
16.255050	0.1	6.669154
16.256717	0.1	6.642547
16.258383	0.1	6.615962
16.260050	0.1	6.590742
16.261717	0.1	6.569149
16.263383	0.1	6.551887
16.265050	0.1	6.536688
16.266717	0.1	6.519798
16.268383	0.1	6.498764
16.270050	0.1	6.473446
16.271717	0.1	6.444901
16.273383	0.1	6.413995
16.275050	0.1	6.381306
16.276717	0.1	6.348039
16.278383	0.1	6.315927
16.280050	0.1	6.285901
16.281717	0.1	6.257235
16.283383	0.1	6.227945
16.285050	0.1	6.195894
16.286717	0.1	6.160298
16.288383	0.1	6.122389
16.290050	0.1	6.084051
16.291717	0.1	6.046272
16.293383	0.1	6.009177
16.295050	0.1	5.972800
16.296717	0.1	5.937186
16.298383	0.1	5.902015
16.300050	0.1	5.866764
16.301717	0.1	5.831365
16.303383	0.1	5.795974
16.305050	0.1	5.759923
16.306717	0.1	5.721739
16.308383	0.1	5.681044
16.310050	0.1	5.639489
16.311717	0.1	5.599284
16.313383	0.1	5.561616
16.315050	0.1	5.526370
16.316717	0.1	5.492475
16.318383	0.1	5.458887
16.320050	0.1	5.425145
16.321717	0.1	5.391100
16.323383	0.1	5.357256
16.325050	0.1	5.324129
16.326717	0.1	5.290476
16.328383	0.1	5.253837
16.330050	0.1	5.213157
16.331717	0.1	5.169562
16.333383	0.1	5.125264
16.335050	0.1	5.082339
16.336717	0.1	5.041747
16.338383	0.1	5.003307
16.340050	0.1	4.966524
16.341717	0.1	4.930659
16.343383	0.1	4.894333
16.345050	0.1	4.856498
16.346717	0.1	4.817932
16.348383	0.1	4.780679
16.350050	0.1	4.746346
16.351717	0.1	4.715156
16.353383	0.1	4.685726
16.355050	0.1	4.655547
16.356717	0.1	4.622629
16.358383	0.1	4.587490
16.360050	0.1	4.552300
16.361717	0.1	4.518037
16.363383	0.1	4.484616
16.365050	0.1	4.452523
16.366717	0.1	4.421892
16.368383	0.1	4.391400
16.370050	0.1	4.359442
16.371717	0.1	4.325439
16.373383	0.1	4.289304
16.375050	0.1	4.250347
16.376717	0.1	4.208693
16.378383	0.1	4.167561
16.380050	0.1	4.131785
16.381717	0.1	4.103477
16.383383	0.1	4.080012
16.385050	0.1	4.057162
16.386717	0.1	4.033442
16.388383	0.1	4.009516
16.390050	0.1	3.984785
16.391717	0.1	3.957609
16.393383	0.1	3.927844
16.395050	0.1	3.897189
16.396717	0.1	3.867857
16.398383	0.1	3.841701
16.400050	0.1	3.819671
16.401717	0.1	3.801305
16.403383	0.1	3.784494
16.405050	0.1	3.766548
16.406717	0.1	3.746226
16.408383	0.1	3.724159
16.410050	0.1	3.701323
16.411717	0.1	3.678715
16.413383	0.1	3.657783
16.415050	0.1	3.639674
16.416717	0.1	3.624237
16.418383	0.1	3.609913
16.420050	0.1	3.594761
16.421717	0.1	3.577722
16.423383	0.1	3.559166
16.425050	0.1	3.540232
16.426717	0.1	3.521349
16.428383	0.1	3.501466
16.430050	0.1	3.479579
16.431717	0.1	3.456450
16.433383	0.1	3.433782
16.435050	0.1	3.413092
16.436717	0.1	3.395760
16.438383	0.1	3.382117
16.440050	0.1	3.370754
16.441717	0.1	3.359816
16.443383	0.1	3.348482
16.445050	0.1	3.336989
16.446717	0.1	3.325874
16.448383	0.1	3.315094
16.450050	0.1	3.303718
16.451717	0.1	3.290763
16.453383	0.1	3.276030
16.455050	0.1	3.260183
16.456717	0.1	3.244556
16.458383	0.1	3.230982
16.460050	0.1	3.220895
16.461717	0.1	3.214260
16.463383	0.1	3.209626
16.465050	0.1	3.205338
16.466717	0.1	3.200234
16.468383	0.1	3.192881
16.470050	0.1	3.181691
16.471717	0.1	3.167051
16.473383	0.1	3.151610
16.475050	0.1	3.137682
16.476717	0.1	3.125798
16.478383	0.1	3.115786
16.480050	0.1	3.107251
16.481717	0.1	3.099134
16.483383	0.1	3.090594
16.485050	0.1	3.082203
16.486717	0.1	3.075153
16.488383	0.1	3.069500
16.490050	0.1	3.063953
16.491717	0.1	3.057821
16.493383	0.1	3.051898
16.495050	0.1	3.046859
16.496717	0.1	3.041965
16.498383	0.1	3.035865
16.500050	0.1	3.027958
16.501717	0.1	3.018156
16.503383	0.1	3.006216
16.505050	0.1	2.993001
16.506717	0.1	2.981084
16.508383	0.1	2.972698
16.510050	0.1	2.968092
16.511717	0.1	2.965922
16.513383	0.1	2.964195
16.515050	0.1	2.961103
16.516717	0.1	2.955869
16.518383	0.1	2.949075
16.520050	0.1	2.942076
16.521717	0.1	2.936027
16.523383	0.1	2.931315
16.525050	0.1	2.927934
16.526717	0.1	2.926346
16.528383	0.1	2.927426
16.530050	0.1	2.931324
16.531717	0.1	2.936786
16.533383	0.1	2.941675
16.535050	0.1	2.943818
16.536717	0.1	2.941745
16.538383	0.1	2.935329
16.540050	0.1	2.925857
16.541717	0.1	2.915147
16.543383	0.1	2.904660
16.545050	0.1	2.895682
16.546717	0.1	2.889461
16.548383	0.1	2.886606
16.550050	0.1	2.887147
16.551717	0.1	2.890835
16.553383	0.1	2.896292
16.555050	0.1	2.900395
16.556717	0.1	2.900208
16.558383	0.1	2.895813
16.560050	0.1	2.890523
16.561717	0.1	2.887873
16.563383	0.1	2.888809
16.565050	0.1	2.892092
16.566717	0.1	2.896236
16.568383	0.1	2.900176
16.570050	0.1	2.903016
16.571717	0.1	2.904092
16.573383	0.1	2.903277
16.575050	0.1	2.901531
16.576717	0.1	2.900455
16.578383	0.1	2.901098
16.580050	0.1	2.903673
16.581717	0.1	2.907733
16.583383	0.1	2.911976
16.585050	0.1	2.914472
16.586717	0.1	2.913773
16.588383	0.1	2.910686
16.590050	0.1	2.908367
16.591717	0.1	2.909666
16.593383	0.1	2.914551
16.595050	0.1	2.920693
16.596717	0.1	2.926155
16.598383	0.1	2.930271
16.600050	0.1	2.932497
16.601717	0.1	2.932157
16.603383	0.1	2.929578
16.605050	0.1	2.926677
16.606717	0.1	2.925680
16.608383	0.1	2.927682
16.610050	0.1	2.932735
16.611717	0.1	2.940223
16.613383	0.1	2.948209
16.615050	0.1	2.953769
16.616717	0.1	2.955412
16.618383	0.1	2.954421
16.620050	0.1	2.953117
16.621717	0.1	2.953019
16.623383	0.1	2.955487
16.625050	0.1	2.961620
16.626717	0.1	2.970537
16.628383	0.1	2.979604
16.630050	0.1	2.986719
16.631717	0.1	2.991552
16.633383	0.1	2.995138
16.635050	0.1	2.998672
16.636717	0.1	3.002184
16.638383	0.1	3.004624
16.640050	0.1	3.005518
16.641717	0.1	3.006044
16.643383	0.1	3.008279
16.645050	0.1	3.013592
16.646717	0.1	3.022188
16.648383	0.1	3.033811
16.650050	0.1	3.047660
16.651717	0.1	3.061900
16.653383	0.1	3.074426
16.655050	0.1	3.084261
16.656717	0.1	3.091479
16.658383	0.1	3.096638
16.660050	0.1	3.100671
16.661717	0.1	3.104191
16.663383	0.1	3.106622
16.665050	0.1	3.106608
16.666717	0.1	3.103903
16.668383	0.1	3.100568
16.670050	0.1	3.099572
16.671717	0.1	3.102329
16.673383	0.1	3.108173
16.675050	0.1	3.115437
16.676717	0.1	3.122198
16.678383	0.1	3.126836
16.680050	0.1	3.128755
16.681717	0.1	3.128159
16.683383	0.1	3.125421
16.685050	0.1	3.120932
16.686717	0.1	3.115349
16.688383	0.1	3.110231
16.690050	0.1	3.107763
16.691717	0.1	3.108517
16.693383	0.1	3.110101
16.695050	0.1	3.109155
16.696717	0.1	3.104075
16.698383	0.1	3.095474
16.700050	0.1	3.085104
16.701717	0.1	3.074654
16.703383	0.1	3.064857
16.705050	0.1	3.055767
16.706717	0.1	3.047492
16.708383	0.1	3.040000
16.710050	0.1	3.032861
16.711717	0.1	3.025536
16.713383	0.1	3.017709
16.715050	0.1	3.009373
16.716717	0.1	3.000693
16.718383	0.1	2.991329
16.720050	0.1	2.980079
16.721717	0.1	2.965932
16.723383	0.1	2.949373
16.725050	0.1	2.931654
16.726717	0.1	2.913354
16.728383	0.1	2.894495
16.730050	0.1	2.875729
16.731717	0.1	2.858932
16.733383	0.1	2.846490
16.735050	0.1	2.839388
16.736717	0.1	2.835286
16.738383	0.1	2.829465
16.740050	0.1	2.818736
16.741717	0.1	2.803667
16.743383	0.1	2.786973
16.745050	0.1	2.770987
16.746717	0.1	2.756389
16.748383	0.1	2.742191
16.750050	0.1	2.726964
16.751717	0.1	2.710521
16.753383	0.1	2.694367
16.755050	0.1	2.680225
16.756717	0.1	2.667918
16.758383	0.1	2.655559
16.760050	0.1	2.642130
16.761717	0.1	2.628723
16.763383	0.1	2.616658
16.765050	0.1	2.605384
16.766717	0.1	2.593151
16.768383	0.1	2.579223
16.770050	0.1	2.564620
16.771717	0.1	2.551056
16.773383	0.1	2.539381
16.775050	0.1	2.529095
16.776717	0.1	2.519162
16.778383	0.1	2.509258
16.780050	0.1	2.500103
16.781717	0.1	2.492052
16.783383	0.1	2.484536
16.785050	0.1	2.477681
16.786717	0.1	2.472019
16.788383	0.1	2.466482
16.790050	0.1	2.458636
16.791717	0.1	2.447069
16.793383	0.1	2.433043
16.795050	0.1	2.419669
16.796717	0.1	2.409234
16.798383	0.1	2.401918
16.800050	0.1	2.396773
16.801717	0.1	2.392302
16.803383	0.1	2.386975
16.805050	0.1	2.380302
16.806717	0.1	2.372959
16.808383	0.1	2.365508
16.810050	0.1	2.357671
16.811717	0.1	2.349284
16.813383	0.1	2.341093
16.815050	0.1	2.334393
16.816717	0.1	2.330230
16.818383	0.1	2.328083
16.820050	0.1	2.325592
16.821717	0.1	2.320805
16.823383	0.1	2.313619
16.825050	0.1	2.304660
16.826717	0.1	2.294555
16.828383	0.1	2.283873
16.830050	0.1	2.272991
16.831717	0.1	2.262853
16.833383	0.1	2.255025
16.835050	0.1	2.250378
16.836717	0.1	2.248599
16.838383	0.1	2.248893
16.840050	0.1	2.250038
16.841717	0.1	2.250341
16.843383	0.1	2.248902
16.845050	0.1	2.246108
16.846717	0.1	2.242187
16.848383	0.1	2.236697
16.850050	0.1	2.229386
16.851717	0.1	2.220324
16.853383	0.1	2.210122
16.855050	0.1	2.200776
16.856717	0.1	2.194643
16.858383	0.1	2.192198
16.860050	0.1	2.191910
16.861717	0.1	2.191737
16.863383	0.1	2.189935
16.865050	0.1	2.185125
16.866717	0.1	2.177176
16.868383	0.1	2.167923
16.870050	0.1	2.159807
16.871717	0.1	2.153651
16.873383	0.1	2.148356
16.875050	0.1	2.142871
16.876717	0.1	2.137949
16.878383	0.1	2.135606
16.880050	0.1	2.136664
16.881717	0.1	2.139704
16.883383	0.1	2.142340
16.885050	0.1	2.142168
16.886717	0.1	2.137613
16.888383	0.1	2.129218
16.890050	0.1	2.119243
16.891717	0.1	2.109958
16.893383	0.1	2.102624
16.895050	0.1	2.097557
16.896717	0.1	2.094866
16.898383	0.1	2.094461
16.900050	0.1	2.095173
16.901717	0.1	2.094912
16.903383	0.1	2.092239
16.905050	0.1	2.087122
16.906717	0.1	2.080495
16.908383	0.1	2.074162
16.910050	0.1	2.070414
16.911717	0.1	2.070358
16.913383	0.1	2.072682
16.915050	0.1	2.074684
16.916717	0.1	2.074251
16.918383	0.1	2.070568
16.920050	0.1	2.064048
16.921717	0.1	2.056700
16.923383	0.1	2.051531
16.925050	0.1	2.050209
16.926717	0.1	2.051797
16.928383	0.1	2.053669
16.930050	0.1	2.053250
16.931717	0.1	2.049827
16.933383	0.1	2.045152
16.935050	0.1	2.041580
16.936717	0.1	2.040113
16.938383	0.1	2.040383
16.940050	0.1	2.041059
16.941717	0.1	2.040551
16.943383	0.1	2.038707
16.945050	0.1	2.037287
16.946717	0.1	2.038125
16.948383	0.1	2.041524
16.950050	0.1	2.046097
16.951717	0.1	2.049389
16.953383	0.1	2.048844
16.955050	0.1	2.043257
16.956717	0.1	2.034409
16.958383	0.1	2.026209
16.960050	0.1	2.021454
16.961717	0.1	2.020504
16.963383	0.1	2.022707
16.965050	0.1	2.027252
16.966717	0.1	2.032593
16.968383	0.1	2.036374
16.970050	0.1	2.037450
16.971717	0.1	2.037198
16.973383	0.1	2.037380
16.975050	0.1	2.037971
16.976717	0.1	2.037771
16.978383	0.1	2.035853
16.980050	0.1	2.032379
16.981717	0.1	2.028327
16.983383	0.1	2.024635
16.985050	0.1	2.022451
16.986717	0.1	2.023284
16.988383	0.1	2.027042
16.990050	0.1	2.030851
16.991717	0.1	2.030856
16.993383	0.1	2.025161
16.995050	0.1	2.015214
16.996717	0.1	2.004714
16.998383	0.1	1.997012
17.000050	0.1	1.993407
17.001717	0.1	1.993217
17.003383	0.1	1.994530
17.005050	0.1	1.995657
17.006717	0.1	1.995903
17.008383	0.1	1.994655
17.010050	0.1	1.991238
17.011717	0.1	1.985929
17.013383	0.1	1.979885
17.015050	0.1	1.974250
17.016717	0.1	1.970166
17.018383	0.1	1.968793
17.020050	0.1	1.970404
17.021717	0.1	1.973622
17.023383	0.1	1.976336
17.025050	0.1	1.977207
17.026717	0.1	1.976117
17.028383	0.1	1.973305
17.030050	0.1	1.968839
17.031717	0.1	1.963493
17.033383	0.1	1.958911
17.035050	0.1	1.956103
17.036717	0.1	1.954758
17.038383	0.1	1.953840
17.040050	0.1	1.952052
17.041717	0.1	1.948448
17.043383	0.1	1.943312
17.045050	0.1	1.938301
17.046717	0.1	1.935335
17.048383	0.1	1.934920
17.050050	0.1	1.936075
17.051717	0.1	1.937663
17.053383	0.1	1.938757
17.055050	0.1	1.938399
17.056717	0.1	1.936071
17.058383	0.1	1.932099
17.060050	0.1	1.927419
17.061717	0.1	1.923270
17.063383	0.1	1.921076
17.065050	0.1	1.921752
17.066717	0.1	1.924485
17.068383	0.1	1.927032
17.070050	0.1	1.928341
17.071717	0.1	1.929305
17.073383	0.1	1.930478
17.075050	0.1	1.931186
17.076717	0.1	1.930795
17.078383	0.1	1.929482
17.080050	0.1	1.927880
17.081717	0.1	1.926185
17.083383	0.1	1.924057
17.085050	0.1	1.921728
17.086717	0.1	1.920629
17.088383	0.1	1.922445
17.090050	0.1	1.927502
17.091717	0.1	1.934296
17.093383	0.1	1.941025
17.095050	0.1	1.946976
17.096717	0.1	1.952038
17.098383	0.1	1.956346
17.100050	0.1	1.960755
17.101717	0.1	1.965854
17.103383	0.1	1.971293
17.105050	0.1	1.977277
17.106717	0.1	1.984900
17.108383	0.1	1.994763
17.110050	0.1	2.007033
17.111717	0.1	2.021603
17.113383	0.1	2.037231
17.115050	0.1	2.052332
17.116717	0.1	2.066470
17.118383	0.1	2.079653
17.120050	0.1	2.091825
17.121717	0.1	2.104016
17.123383	0.1	2.118293
17.125050	0.1	2.136077
17.126717	0.1	2.156943
17.128383	0.1	2.179076
17.130050	0.1	2.201297
17.131717	0.1	2.224459
17.133383	0.1	2.250550
17.135050	0.1	2.280870
17.136717	0.1	2.314891
17.138383	0.1	2.350747
17.140050	0.1	2.387045
17.141717	0.1	2.423623
17.143383	0.1	2.460754
17.145050	0.1	2.498818
17.146717	0.1	2.538464
17.148383	0.1	2.580094
17.150050	0.1	2.623512
17.151717	0.1	2.668756
17.153383	0.1	2.717176
17.155050	0.1	2.771337
17.156717	0.1	2.833270
17.158383	0.1	2.902648
17.160050	0.1	2.976954
17.161717	0.1	3.053537
17.163383	0.1	3.130687
17.165050	0.1	3.207549
17.166717	0.1	3.284407
17.168383	0.1	3.363616
17.170050	0.1	3.449540
17.171717	0.1	3.545657
17.173383	0.1	3.651339
17.175050	0.1	3.762930
17.176717	0.1	3.877720
17.178383	0.1	3.995374
17.180050	0.1	4.116916
17.181717	0.1	4.244046
17.183383	0.1	4.378813
17.185050	0.1	4.522391
17.186717	0.1	4.674443
17.188383	0.1	4.834491
17.190050	0.1	5.002688
17.191717	0.1	5.178764
17.193383	0.1	5.361484
17.195050	0.1	5.549989
17.196717	0.1	5.745464
17.198383	0.1	5.951049
17.200050	0.1	6.170091
17.201717	0.1	6.404058
17.203383	0.1	6.651711
17.205050	0.1	6.910721
17.206717	0.1	7.179552
17.208383	0.1	7.457505
17.210050	0.1	7.744241
17.211717	0.1	8.040108
17.213383	0.1	8.346988
17.215050	0.1	8.667936
17.216717	0.1	9.005410
17.218383	0.1	9.359894
17.220050	0.1	9.730849
17.221717	0.1	10.118042
17.223383	0.1	10.520993
17.225050	0.1	10.938561
17.226717	0.1	11.370601
17.228383	0.1	11.819056
17.230050	0.1	12.286208
17.231717	0.1	12.772512
17.233383	0.1	13.277363
17.235050	0.1	13.800678
17.236717	0.1	14.342107
17.238383	0.1	14.900761
17.240050	0.1	15.476844
17.241717	0.1	16.072127
17.243383	0.1	16.688793
17.245050	0.1	17.328006
17.246717	0.1	17.989012
17.248383	0.1	18.669274
17.250050	0.1	19.365875
17.251717	0.1	20.077950
17.253383	0.1	20.807460
17.255050	0.1	21.557324
17.256717	0.1	22.329697
17.258383	0.1	23.125340
17.260050	0.1	23.943712
17.261717	0.1	24.784133
17.263383	0.1	25.646673
17.265050	0.1	26.531667
17.266717	0.1	27.439492
17.268383	0.1	28.370884
17.270050	0.1	29.326407
17.271717	0.1	30.305851
17.273383	0.1	31.308900
17.275050	0.1	32.335520
17.276717	0.1	33.385358
17.278383	0.1	34.457864
17.280050	0.1	35.553775
17.281717	0.1	36.675744
17.283383	0.1	37.826672
17.285050	0.1	39.007738
17.286717	0.1	40.218486
17.288383	0.1	41.458001
17.290050	0.1	42.725611
17.291717	0.1	44.021430
17.293383	0.1	45.346580
17.295050	0.1	46.703084
17.296717	0.1	48.094317
17.298383	0.1	49.524210
17.300050	0.1	50.995364
17.301717	0.1	52.508996
17.303383	0.1	54.065613
17.305050	0.1	55.664550
17.306717	0.1	57.304711
17.308383	0.1	58.986549
17.310050	0.1	60.712542
17.311717	0.1	62.485505
17.313383	0.1	64.306846
17.315050	0.1	66.176765
17.316717	0.1	68.095867
17.318383	0.1	70.065418
17.320050	0.1	72.086030
17.321717	0.1	74.157650
17.323383	0.1	76.281545
17.325050	0.1	78.460546
17.326717	0.1	80.695800
17.328383	0.1	82.984981
17.330050	0.1	85.324561
17.331717	0.1	87.711657
17.333383	0.1	90.143727
17.335050	0.1	92.617907
17.336717	0.1	95.130643
17.338383	0.1	97.678164
17.340050	0.1	100.257872
17.341717	0.1	102.868439
17.343383	0.1	105.508003
17.345050	0.1	108.172600
17.346717	0.1	110.855997
17.348383	0.1	113.551105
17.350050	0.1	116.251540
17.351717	0.1	118.951257
17.353383	0.1	121.643264
17.355050	0.1	124.319415
17.356717	0.1	126.971756
17.358383	0.1	129.594081
17.360050	0.1	132.181803
17.361717	0.1	134.729589
17.363383	0.1	137.229990
17.365050	0.1	139.675117
17.366717	0.1	142.057855
17.368383	0.1	144.371092
17.370050	0.1	146.606695
17.371717	0.1	148.755442
17.373383	0.1	150.808850
17.375050	0.1	152.761592
17.376717	0.1	154.611496
17.378383	0.1	156.357098
17.380050	0.1	157.995648
17.381717	0.1	159.522700
17.383383	0.1	160.932774
17.385050	0.1	162.220663
17.386717	0.1	163.382013
17.388383	0.1	164.412605
17.390050	0.1	165.309166
17.391717	0.1	166.072035
17.393383	0.1	166.704962
17.395050	0.1	167.210917
17.396717	0.1	167.589132
17.398383	0.1	167.836459
17.400050	0.1	167.950606
17.401717	0.1	167.932068
17.403383	0.1	167.783853
17.405050	0.1	167.510021
17.406717	0.1	167.114483
17.408383	0.1	166.600878
17.410050	0.1	165.972477
17.411717	0.1	165.231233
17.413383	0.1	164.377769
17.415050	0.1	163.413249
17.416717	0.1	162.340594
17.418383	0.1	161.164603
17.420050	0.1	159.891378
17.421717	0.1	158.526530
17.423383	0.1	157.073983
17.425050	0.1	155.536207
17.426717	0.1	153.915323
17.428383	0.1	152.214719
17.430050	0.1	150.439022
17.431717	0.1	148.592214
17.433383	0.1	146.677559
17.435050	0.1	144.699039
17.436717	0.1	142.661506
17.438383	0.1	140.570542
17.440050	0.1	138.432272
17.441717	0.1	136.251594
17.443383	0.1	134.031042
17.445050	0.1	131.772091
17.446717	0.1	129.477526
17.448383	0.1	127.152726
17.450050	0.1	124.804736
17.451717	0.1	122.439554
17.453383	0.1	120.060425
17.455050	0.1	117.667783
17.456717	0.1	115.260775
17.458383	0.1	112.840198
17.460050	0.1	110.410689
17.461717	0.1	107.980380
17.463383	0.1	105.558145
17.465050	0.1	103.149423
17.466717	0.1	100.754616
17.468383	0.1	98.372121
17.470050	0.1	96.001909
17.471717	0.1	93.646371
17.473383	0.1	91.309361
17.475050	0.1	88.995113
17.476717	0.1	86.707478
17.478383	0.1	84.449411
17.480050	0.1	82.222433
17.481717	0.1	80.026542
17.483383	0.1	77.861962
17.485050	0.1	75.730952
17.486717	0.1	73.637329
17.488383	0.1	71.584741
17.490050	0.1	69.575170
17.491717	0.1	67.608515
17.493383	0.1	65.683737
17.495050	0.1	63.800397
17.496717	0.1	61.959531
17.498383	0.1	60.162987
17.500050	0.1	58.411784
17.501717	0.1	56.705526
17.503383	0.1	55.043711
17.505050	0.1	53.426852
17.506717	0.1	51.855678
17.508383	0.1	50.329636
17.510050	0.1	48.846565
17.511717	0.1	47.404161
17.513383	0.1	46.001975
17.515050	0.1	44.641350
17.516717	0.1	43.323417
17.518383	0.1	42.048120
17.520050	0.1	40.814444
17.521717	0.1	39.620381
17.523383	0.1	38.463064
17.525050	0.1	37.340042
17.526717	0.1	36.250763
17.528383	0.1	35.196366
17.530050	0.1	34.178081
17.531717	0.1	33.195582
17.533383	0.1	32.246686
17.535050	0.1	31.328821
17.536717	0.1	30.440893
17.538383	0.1	29.583192
17.540050	0.1	28.755367
17.541717	0.1	27.955854
17.543383	0.1	27.183271
17.545050	0.1	26.436872
17.546717	0.1	25.716117
17.548383	0.1	25.020256
17.550050	0.1	24.346984
17.551717	0.1	23.692488
17.553383	0.1	23.054583
17.555050	0.1	22.434657
17.556717	0.1	21.835612
17.558383	0.1	21.259086
17.560050	0.1	20.704744
17.561717	0.1	20.171148
17.563383	0.1	19.656331
17.565050	0.1	19.157873
17.566717	0.1	18.673581
17.568383	0.1	18.202276
17.570050	0.1	17.743874
17.571717	0.1	17.299228
17.573383	0.1	16.869507
17.575050	0.1	16.455194
17.576717	0.1	16.055964
17.578383	0.1	15.670718
17.580050	0.1	15.297462
17.581717	0.1	14.934638
17.583383	0.1	14.582900
17.585050	0.1	14.244425
17.586717	0.1	13.920097
17.588383	0.1	13.608071
17.590050	0.1	13.305661
17.591717	0.1	13.011871
17.593383	0.1	12.727245
17.595050	0.1	12.452295
17.596717	0.1	12.187450
17.598383	0.1	11.933558
17.600050	0.1	11.690869
17.601717	0.1	11.458313
17.603383	0.1	11.234395
17.605050	0.1	11.017742
17.606717	0.1	10.807412
17.608383	0.1	10.603513
17.610050	0.1	10.406617
17.611717	0.1	10.216297
17.613383	0.1	10.031103
17.615050	0.1	9.850450
17.616717	0.1	9.675687
17.618383	0.1	9.508682
17.620050	0.1	9.350027
17.621717	0.1	9.199078
17.623383	0.1	9.055114
17.625050	0.1	8.917637
17.626717	0.1	8.785459
17.628383	0.1	8.656099
17.630050	0.1	8.527311
17.631717	0.1	8.398741
17.633383	0.1	8.271434
17.635050	0.1	8.146386
17.636717	0.1	8.024741
17.638383	0.1	7.908791
17.640050	0.1	7.801149
17.641717	0.1	7.702289
17.643383	0.1	7.609106
17.645050	0.1	7.516611
17.646717	0.1	7.421616
17.648383	0.1	7.324605
17.650050	0.1	7.228530
17.651717	0.1	7.136376
17.653383	0.1	7.048910
17.655050	0.1	6.964086
17.656717	0.1	6.879671
17.658383	0.1	6.795935
17.660050	0.1	6.714570
17.661717	0.1	6.636544
17.663383	0.1	6.561955
17.665050	0.1	6.490145
17.666717	0.1	6.419690
17.668383	0.1	6.349436
17.670050	0.1	6.279475
17.671717	0.1	6.210990
17.673383	0.1	6.145192
17.675050	0.1	6.082114
17.676717	0.1	6.020796
17.678383	0.1	5.960623
17.680050	0.1	5.901721
17.681717	0.1	5.844072
17.683383	0.1	5.787420
17.685050	0.1	5.732053
17.686717	0.1	5.678893
17.688383	0.1	5.628723
17.690050	0.1	5.581207
17.691717	0.1	5.534771
17.693383	0.1	5.487548
17.695050	0.1	5.439129
17.696717	0.1	5.391478
17.698383	0.1	5.346574
17.700050	0.1	5.303449
17.701717	0.1	5.259449
17.703383	0.1	5.213446
17.705050	0.1	5.166605
17.706717	0.1	5.120980
17.708383	0.1	5.077957
17.710050	0.1	5.037803
17.711717	0.1	5.000182
17.713383	0.1	4.965113
17.715050	0.1	4.933435
17.716717	0.1	4.905625
17.718383	0.1	4.880535
17.720050	0.1	4.856074
17.721717	0.1	4.830393
17.723383	0.1	4.802351
17.725050	0.1	4.771790
17.726717	0.1	4.739752
17.728383	0.1	4.708152
17.730050	0.1	4.678131
17.731717	0.1	4.649204
17.733383	0.1	4.620878
17.735050	0.1	4.593860
17.736717	0.1	4.568924
17.738383	0.1	4.545692
17.740050	0.1	4.522852
17.741717	0.1	4.499163
17.743383	0.1	4.474092
17.745050	0.1	4.447624
17.746717	0.1	4.420308
17.748383	0.1	4.393468
17.750050	0.1	4.368429
17.751717	0.1	4.345342
17.753383	0.1	4.323721
17.755050	0.1	4.303320
17.756717	0.1	4.283302
17.758383	0.1	4.262039
17.760050	0.1	4.238295
17.761717	0.1	4.211315
17.763383	0.1	4.181168
17.765050	0.1	4.150150
17.766717	0.1	4.121820
17.768383	0.1	4.098155
17.770050	0.1	4.078741
17.771717	0.1	4.061661
17.773383	0.1	4.044943
17.775050	0.1	4.027984
17.776717	0.1	4.011104
17.778383	0.1	3.994014
17.780050	0.1	3.975453
17.781717	0.1	3.954028
17.783383	0.1	3.929427
17.785050	0.1	3.902991
17.786717	0.1	3.876905
17.788383	0.1	3.852472
17.790050	0.1	3.828979
17.791717	0.1	3.804732
17.793383	0.1	3.779298
17.795050	0.1	3.753970
17.796717	0.1	3.730622
17.798383	0.1	3.710394
17.800050	0.1	3.692745
17.801717	0.1	3.675749
17.803383	0.1	3.657485
17.805050	0.1	3.636745
17.806717	0.1	3.613215
17.808383	0.1	3.588027
17.810050	0.1	3.563189
17.811717	0.1	3.539799
17.813383	0.1	3.517903
17.815050	0.1	3.498257
17.816717	0.1	3.482178
17.818383	0.1	3.469004
17.820050	0.1	3.455956
17.821717	0.1	3.440697
17.823383	0.1	3.422946
17.825050	0.1	3.403956
17.826717	0.1	3.385348
17.828383	0.1	3.368286
17.830050	0.1	3.353395
17.831717	0.1	3.340966
17.833383	0.1	3.330666
17.835050	0.1	3.321003
17.836717	0.1	3.309925
17.838383	0.1	3.296444
17.840050	0.1	3.281208
17.841717	0.1	3.265631
17.843383	0.1	3.251163
17.845050	0.1	3.239014
17.846717	0.1	3.230041
17.848383	0.1	3.224192
17.850050	0.1	3.220122
17.851717	0.1	3.215997
17.853383	0.1	3.210288
17.855050	0.1	3.202152
17.856717	0.1	3.192341
17.858383	0.1	3.183284
17.860050	0.1	3.177146
17.861717	0.1	3.173961
17.863383	0.1	3.172164
17.865050	0.1	3.170269
17.866717	0.1	3.167246
17.868383	0.1	3.162599
17.870050	0.1	3.156923
17.871717	0.1	3.151638
17.873383	0.1	3.147982
17.875050	0.1	3.146930
17.876717	0.1	3.149342
17.878383	0.1	3.155088
17.880050	0.1	3.162553
17.881717	0.1	3.169775
17.883383	0.1	3.176155
17.885050	0.1	3.183386
17.886717	0.1	3.194399
17.888383	0.1	3.210413
17.890050	0.1	3.229058
17.891717	0.1	3.246195
17.893383	0.1	3.259103
17.895050	0.1	3.267522
17.896717	0.1	3.272989
17.898383	0.1	3.278125
17.900050	0.1	3.285781
17.901717	0.1	3.297743
17.903383	0.1	3.313487
17.905050	0.1	3.331006
17.906717	0.1	3.349232
17.908383	0.1	3.367998
17.910050	0.1	3.386475
17.911717	0.1	3.403546
17.913383	0.1	3.418946
17.915050	0.1	3.433730
17.916717	0.1	3.450462
17.918383	0.1	3.471705
17.920050	0.1	3.497498
17.921717	0.1	3.525005
17.923383	0.1	3.550905
17.925050	0.1	3.574328
17.926717	0.1	3.597243
17.928383	0.1	3.622104
17.930050	0.1	3.649732
17.931717	0.1	3.679302
17.933383	0.1	3.709444
17.935050	0.1	3.739465
17.936717	0.1	3.769407
17.938383	0.1	3.799675
17.940050	0.1	3.831303
17.941717	0.1	3.865291
17.943383	0.1	3.901413
17.945050	0.1	3.938717
17.946717	0.1	3.976016
17.948383	0.1	4.011733
17.950050	0.1	4.044785
17.951717	0.1	4.075835
17.953383	0.1	4.106876
17.955050	0.1	4.139510
17.956717	0.1	4.173676
17.958383	0.1	4.208060
17.960050	0.1	4.241597
17.961717	0.1	4.274626
17.963383	0.1	4.308461
17.965050	0.1	4.343526
17.966717	0.1	4.377998
17.968383	0.1	4.409174
17.970050	0.1	4.436132
17.971717	0.1	4.460476
17.973383	0.1	4.484928
17.975050	0.1	4.511606
17.976717	0.1	4.540551
17.978383	0.1	4.569618
17.980050	0.1	4.596394
17.981717	0.1	4.619756
17.983383	0.1	4.639537
17.985050	0.1	4.656203
17.986717	0.1	4.670974
17.988383	0.1	4.685000
17.990050	0.1	4.698201
17.991717	0.1	4.709437
17.993383	0.1	4.717656
17.995050	0.1	4.722318
17.996717	0.1	4.723244
17.998383	0.1	4.721098
18.000050	0.1	4.717177
18.001717	0.1	4.711910
18.003383	0.1	4.704683
18.005050	0.1	4.694867
18.006717	0.1	4.681912
18.008383	0.1	4.664641
18.010050	0.1	4.641628
18.011717	0.1	4.613241
18.013383	0.1	4.582871
18.015050	0.1	4.554852
18.016717	0.1	4.530768
18.018383	0.1	4.508318
18.020050	0.1	4.483303
18.021717	0.1	4.452383
18.023383	0.1	4.414851
18.025050	0.1	4.372378
18.026717	0.1	4.327232
18.028383	0.1	4.281187
18.030050	0.1	4.235613
18.031717	0.1	4.191417
18.033383	0.1	4.148181
18.035050	0.1	4.103817
18.036717	0.1	4.056636
18.038383	0.1	4.007039
18.040050	0.1	3.956645
18.041717	0.1	3.907355
18.043383	0.1	3.861040
18.045050	0.1	3.818483
18.046717	0.1	3.778599
18.048383	0.1	3.738832
18.050050	0.1	3.696294
18.051717	0.1	3.649164
18.053383	0.1	3.598216
18.055050	0.1	3.546602
18.056717	0.1	3.497782
18.058383	0.1	3.453232
18.060050	0.1	3.411844
18.061717	0.1	3.371420
18.063383	0.1	3.330600
18.065050	0.1	3.289361
18.066717	0.1	3.248928
18.068383	0.1	3.211275
18.070050	0.1	3.177724
18.071717	0.1	3.147959
18.073383	0.1	3.120601
18.075050	0.1	3.093919
18.076717	0.1	3.066412
18.078383	0.1	3.037383
18.080050	0.1	3.006915
18.081717	0.1	2.975403
18.083383	0.1	2.943813
18.085050	0.1	2.913941
18.086717	0.1	2.887202
18.088383	0.1	2.863524
18.090050	0.1	2.841824
18.091717	0.1	2.820641
18.093383	0.1	2.799216
18.095050	0.1	2.778703
18.096717	0.1	2.760631
18.098383	0.1	2.744570
18.100050	0.1	2.728510
18.101717	0.1	2.710619
18.103383	0.1	2.690591
18.105050	0.1	2.669650
18.106717	0.1	2.649161
18.108383	0.1	2.629515
18.110050	0.1	2.610716
18.111717	0.1	2.593179
18.113383	0.1	2.577333
18.115050	0.1	2.562758
18.116717	0.1	2.548131
18.118383	0.1	2.531619
18.120050	0.1	2.512275
18.121717	0.1	2.491660
18.123383	0.1	2.472741
18.125050	0.1	2.456536
18.126717	0.1	2.441281
18.128383	0.1	2.424773
18.130050	0.1	2.406263
18.131717	0.1	2.386640
18.133383	0.1	2.367636
18.135050	0.1	2.350723
18.136717	0.1	2.336707
18.138383	0.1	2.325615
18.140050	0.1	2.316185
18.141717	0.1	2.306323
18.143383	0.1	2.294392
18.145050	0.1	2.279785
18.146717	0.1	2.262690
18.148383	0.1	2.244120
18.150050	0.1	2.225791
18.151717	0.1	2.209051
18.153383	0.1	2.194280
18.155050	0.1	2.181670
18.156717	0.1	2.171248
18.158383	0.1	2.161963
18.160050	0.1	2.152021
18.161717	0.1	2.140072
18.163383	0.1	2.125967
18.165050	0.1	2.110708
18.166717	0.1	2.095145
18.168383	0.1	2.079792
18.170050	0.1	2.066344
18.171717	0.1	2.057431
18.173383	0.1	2.054111
18.175050	0.1	2.054432
18.176717	0.1	2.054055
18.178383	0.1	2.048635
18.180050	0.1	2.036933
18.181717	0.1	2.021715
18.183383	0.1	2.007242
18.185050	0.1	1.996211
18.186717	0.1	1.988662
18.188383	0.1	1.983023
18.190050	0.1	1.977403
18.191717	0.1	1.969850
18.193383	0.1	1.959610
18.195050	0.1	1.948434
18.196717	0.1	1.939395
18.198383	0.1	1.934930
18.200050	0.1	1.935749
18.201717	0.1	1.940173
18.203383	0.1	1.944657
18.205050	0.1	1.945370
18.206717	0.1	1.940322
18.208383	0.1	1.930878
18.210050	0.1	1.920587
18.211717	0.1	1.912131
18.213383	0.1	1.905728
18.215050	0.1	1.900014
18.216717	0.1	1.893435
18.218383	0.1	1.885397
18.220050	0.1	1.876904
18.221717	0.1	1.870026
18.223383	0.1	1.866301
18.225050	0.1	1.865393
18.226717	0.1	1.865188
18.228383	0.1	1.863288
18.230050	0.1	1.858724
18.231717	0.1	1.852508
18.233383	0.1	1.846622
18.235050	0.1	1.842319
18.236717	0.1	1.839688
18.238383	0.1	1.838226
18.240050	0.1	1.836438
18.241717	0.1	1.832340
18.243383	0.1	1.825993
18.245050	0.1	1.819707
18.246717	0.1	1.815148
18.248383	0.1	1.812326
18.250050	0.1	1.810761
18.251717	0.1	1.809294
18.253383	0.1	1.806025
18.255050	0.1	1.800270
18.256717	0.1	1.793709
18.258383	0.1	1.788749
18.260050	0.1	1.786123
18.261717	0.1	1.784517
18.263383	0.1	1.782496
18.265050	0.1	1.779865
18.266717	0.1	1.776456
18.268383	0.1	1.771189
18.270050	0.1	1.763464
18.271717	0.1	1.754081
18.273383	0.1	1.744060
18.275050	0.1	1.734188
18.276717	0.1	1.725624
18.278383	0.1	1.719240
18.280050	0.1	1.714886
18.281717	0.1	1.712455
18.283383	0.1	1.712358
18.285050	0.1	1.713820
18.286717	0.1	1.714388
18.288383	0.1	1.712190
18.290050	0.1	1.707613
18.291717	0.1	1.702346
18.293383	0.1	1.697904
18.295050	0.1	1.694839
18.296717	0.1	1.692697
18.298383	0.1	1.690751
18.300050	0.1	1.688469
18.301717	0.1	1.685983
18.303383	0.1	1.684674
18.305050	0.1	1.685880
18.306717	0.1	1.689126
18.308383	0.1	1.692553
18.310050	0.1	1.694132
18.311717	0.1	1.692576
18.313383	0.1	1.687934
18.315050	0.1	1.681410
18.316717	0.1	1.674760
18.318383	0.1	1.670099
18.320050	0.1	1.669363
18.321717	0.1	1.672809
18.323383	0.1	1.677983
18.325050	0.1	1.681442
18.326717	0.1	1.681340
18.328383	0.1	1.677833
18.330050	0.1	1.672111
18.331717	0.1	1.665968
18.333383	0.1	1.661428
18.335050	0.1	1.659533
18.336717	0.1	1.659864
18.338383	0.1	1.661414
18.340050	0.1	1.663473
18.341717	0.1	1.665927
18.343383	0.1	1.668818
18.345050	0.1	1.671822
18.346717	0.1	1.674783
18.348383	0.1	1.678094
18.350050	0.1	1.681694
18.351717	0.1	1.684194
18.353383	0.1	1.683701
18.355050	0.1	1.679468
18.356717	0.1	1.672753
18.358383	0.1	1.665945
18.360050	0.1	1.661116
18.361717	0.1	1.659682
18.363383	0.1	1.662215
18.365050	0.1	1.667626
18.366717	0.1	1.673186
18.368383	0.1	1.676288
18.370050	0.1	1.676599
18.371717	0.1	1.676055
18.373383	0.1	1.676418
18.375050	0.1	1.677391
18.376717	0.1	1.677494
18.378383	0.1	1.676898
18.380050	0.1	1.677764
18.381717	0.1	1.681065
18.383383	0.1	1.685480
18.385050	0.1	1.689526
18.386717	0.1	1.692181
18.388383	0.1	1.691831
18.390050	0.1	1.687412
18.391717	0.1	1.680427
18.393383	0.1	1.674374
18.395050	0.1	1.672399
18.396717	0.1	1.675286
18.398383	0.1	1.680786
18.400050	0.1	1.685438
18.401717	0.1	1.687072
18.403383	0.1	1.684907
18.405050	0.1	1.678928
18.406717	0.1	1.670257
18.408383	0.1	1.660823
18.410050	0.1	1.652939
18.411717	0.1	1.649028
18.413383	0.1	1.649940
18.415050	0.1	1.654085
18.416717	0.1	1.658481
18.418383	0.1	1.660073
18.420050	0.1	1.657405
18.421717	0.1	1.651463
18.423383	0.1	1.644273
18.425050	0.1	1.637335
18.426717	0.1	1.631714
18.428383	0.1	1.628487
18.430050	0.1	1.627742
18.431717	0.1	1.627877
18.433383	0.1	1.627109
18.435050	0.1	1.625335
18.436717	0.1	1.623938
18.438383	0.1	1.624012
18.440050	0.1	1.624725
18.441717	0.1	1.623668
18.443383	0.1	1.619444
18.445050	0.1	1.613037
18.446717	0.1	1.606280
18.448383	0.1	1.600580
18.450050	0.1	1.597092
18.451717	0.1	1.596347
18.453383	0.1	1.597689
18.455050	0.1	1.599994
18.456717	0.1	1.602834
18.458383	0.1	1.605568
18.460050	0.1	1.606238
18.461717	0.1	1.603430
18.463383	0.1	1.598136
18.465050	0.1	1.592538
18.466717	0.1	1.588571
18.468383	0.1	1.587374
18.470050	0.1	1.588757
18.471717	0.1	1.591076
18.473383	0.1	1.592035
18.475050	0.1	1.590415
18.476717	0.1	1.587034
18.478383	0.1	1.583411
18.480050	0.1	1.580268
18.481717	0.1	1.577977
18.483383	0.1	1.576943
18.485050	0.1	1.577162
18.486717	0.1	1.578396
18.488383	0.1	1.580361
18.490050	0.1	1.581796
18.491717	0.1	1.580617
18.493383	0.1	1.575551
18.495050	0.1	1.566880
18.496717	0.1	1.556086
18.498383	0.1	1.545334
18.500050	0.1	1.536771
18.501717	0.1	1.532072
18.503383	0.1	1.531881
18.505050	0.1	1.534661
18.506717	0.1	1.536938
18.508383	0.1	1.535662
18.510050	0.1	1.530340
18.511717	0.1	1.523085
18.513383	0.1	1.517092
18.515050	0.1	1.514731
18.516717	0.1	1.516081
18.518383	0.1	1.518698
18.520050	0.1	1.519676
18.521717	0.1	1.518186
18.523383	0.1	1.515453
18.525050	0.1	1.512887
18.526717	0.1	1.510787
18.528383	0.1	1.508882
18.530050	0.1	1.507639
18.531717	0.1	1.507648
18.533383	0.1	1.508198
18.535050	0.1	1.507849
18.536717	0.1	1.506330
18.538383	0.1	1.505082
18.540050	0.1	1.505343
18.541717	0.1	1.506661
18.543383	0.1	1.508310
18.545050	0.1	1.510065
18.546717	0.1	1.511099
18.548383	0.1	1.510624
18.550050	0.1	1.509362
18.551717	0.1	1.508514
18.553383	0.1	1.508063
18.555050	0.1	1.506987
18.556717	0.1	1.504910
18.558383	0.1	1.502992
18.560050	0.1	1.503029
18.561717	0.1	1.505865
18.563383	0.1	1.510708
18.565050	0.1	1.515592
18.566717	0.1	1.518428
18.568383	0.1	1.518214
18.570050	0.1	1.515271
18.571717	0.1	1.510656
18.573383	0.1	1.506223
18.575050	0.1	1.504687
18.576717	0.1	1.507858
18.578383	0.1	1.514684
18.580050	0.1	1.521828
18.581717	0.1	1.526214
18.583383	0.1	1.526540
18.585050	0.1	1.523537
18.586717	0.1	1.519765
18.588383	0.1	1.518014
18.590050	0.1	1.519709
18.591717	0.1	1.525208
18.593383	0.1	1.533772
18.595050	0.1	1.542978
18.596717	0.1	1.549427
18.598383	0.1	1.550582
18.600050	0.1	1.546247
18.601717	0.1	1.538834
18.603383	0.1	1.531867
18.605050	0.1	1.527993
18.606717	0.1	1.528333
18.608383	0.1	1.532664
18.610050	0.1	1.539588
18.611717	0.1	1.546973
18.613383	0.1	1.553195
18.615050	0.1	1.557944
18.616717	0.1	1.561218
18.618383	0.1	1.562973
18.620050	0.1	1.564221
18.621717	0.1	1.566638
18.623383	0.1	1.571062
18.625050	0.1	1.577591
18.626717	0.1	1.586252
18.628383	0.1	1.596622
18.630050	0.1	1.607542
18.631717	0.1	1.618173
18.633383	0.1	1.629042
18.635050	0.1	1.641158
18.636717	0.1	1.654685
18.638383	0.1	1.668856
18.640050	0.1	1.682574
18.641717	0.1	1.695533
18.643383	0.1	1.708795
18.645050	0.1	1.723813
18.646717	0.1	1.740982
18.648383	0.1	1.759669
18.650050	0.1	1.779422
18.651717	0.1	1.800274
18.653383	0.1	1.822193
18.655050	0.1	1.845360
18.656717	0.1	1.870533
18.658383	0.1	1.898613
18.660050	0.1	1.929966
18.661717	0.1	1.964280
18.663383	0.1	2.001431
18.665050	0.1	2.042134
18.666717	0.1	2.086377
18.668383	0.1	2.132533
18.670050	0.1	2.179262
18.671717	0.1	2.226797
18.673383	0.1	2.275989
18.675050	0.1	2.327543
18.676717	0.1	2.382412
18.678383	0.1	2.441984
18.680050	0.1	2.507325
18.681717	0.1	2.578232
18.683383	0.1	2.653077
18.685050	0.1	2.729744
18.686717	0.1	2.807220
18.688383	0.1	2.886429
18.690050	0.1	2.969773
18.691717	0.1	3.059674
18.693383	0.1	3.157225
18.695050	0.1	3.262199
18.696717	0.1	3.373688
18.698383	0.1	3.490718
18.700050	0.1	3.612614
18.701717	0.1	3.738990
18.703383	0.1	3.869864
18.705050	0.1	4.005972
18.706717	0.1	4.148078
18.708383	0.1	4.296042
18.710050	0.1	4.449347
18.711717	0.1	4.608394
18.713383	0.1	4.774909
18.715050	0.1	4.950971
18.716717	0.1	5.137501
18.718383	0.1	5.333656
18.720050	0.1	5.537481
18.721717	0.1	5.746889
18.723383	0.1	5.961149
18.725050	0.1	6.182129
18.726717	0.1	6.412826
18.728383	0.1	6.654356
18.730050	0.1	6.905538
18.731717	0.1	7.165195
18.733383	0.1	7.433719
18.735050	0.1	7.712301
18.736717	0.1	8.001528
18.738383	0.1	8.301423
18.740050	0.1	8.612452
18.741717	0.1	8.935565
18.743383	0.1	9.271186
18.745050	0.1	9.618746
18.746717	0.1	9.977343
18.748383	0.1	10.346193
18.750050	0.1	10.724547
18.751717	0.1	11.112024
18.753383	0.1	11.509513
18.755050	0.1	11.919551
18.756717	0.1	12.345137
18.758383	0.1	12.787664
18.760050	0.1	13.246061
18.761717	0.1	13.718489
18.763383	0.1	14.204988
18.765050	0.1	14.707679
18.766717	0.1	15.228172
18.768383	0.1	15.766043
18.770050	0.1	16.319891
18.771717	0.1	16.888487
18.773383	0.1	17.471164
18.775050	0.1	18.068408
18.776717	0.1	18.682540
18.778383	0.1	19.317311
18.780050	0.1	19.976185
18.781717	0.1	20.660693
18.783383	0.1	21.370444
18.785050	0.1	22.104401
18.786717	0.1	22.862209
18.788383	0.1	23.644660
18.790050	0.1	24.452908
18.791717	0.1	25.287438
18.793383	0.1	26.147733
18.795050	0.1	27.033179
18.796717	0.1	27.943812
18.798383	0.1	28.879703
18.800050	0.1	29.841098
18.801717	0.1	30.830093
18.803383	0.1	31.850194
18.805050	0.1	32.903883
18.806717	0.1	33.991314
18.808383	0.1	35.110293
18.810050	0.1	36.257552
18.811717	0.1	37.431149
18.813383	0.1	38.631102
18.815050	0.1	39.857435
18.816717	0.1	41.108062
18.818383	0.1	42.378809
18.820050	0.1	43.665268
18.821717	0.1	44.964203
18.823383	0.1	46.273456
18.825050	0.1	47.591054
18.826717	0.1	48.914030
18.828383	0.1	50.238175
18.830050	0.1	51.559359
18.831717	0.1	52.874098
18.833383	0.1	54.177861
18.835050	0.1	55.464259
18.836717	0.1	56.726574
18.838383	0.1	57.958798
18.840050	0.1	59.155929
18.841717	0.1	60.314555
18.843383	0.1	61.432016
18.845050	0.1	62.504537
18.846717	0.1	63.526593
18.848383	0.1	64.491066
18.850050	0.1	65.390291
18.851717	0.1	66.218218
18.853383	0.1	66.971802
18.855050	0.1	67.650238
18.856717	0.1	68.252715
18.858383	0.1	68.777343
18.860050	0.1	69.221691
18.861717	0.1	69.582672
18.863383	0.1	69.856742
18.865050	0.1	70.041721
18.866717	0.1	70.136916
18.868383	0.1	70.141116
18.870050	0.1	70.052627
18.871717	0.1	69.871699
18.873383	0.1	69.600814
18.875050	0.1	69.242418
18.876717	0.1	68.798494
18.878383	0.1	68.272259
18.880050	0.1	67.667854
18.881717	0.1	66.988180
18.883383	0.1	66.234865
18.885050	0.1	65.410063
18.886717	0.1	64.516794
18.888383	0.1	63.558458
18.890050	0.1	62.539754
18.891717	0.1	61.467169
18.893383	0.1	60.347649
18.895050	0.1	59.187394
18.896717	0.1	57.990989
18.898383	0.1	56.760721
18.900050	0.1	55.497582
18.901717	0.1	54.203798
18.903383	0.1	52.884375
18.905050	0.1	51.546302
18.906717	0.1	50.196205
18.908383	0.1	48.838593
18.910050	0.1	47.476632
18.911717	0.1	46.113799
18.913383	0.1	44.753966
18.915050	0.1	43.400885
18.916717	0.1	42.057731
18.918383	0.1	40.726275
18.920050	0.1	39.407439
18.921717	0.1	38.103079
18.923383	0.1	36.816644
18.925050	0.1	35.552359
18.926717	0.1	34.314236
18.928383	0.1	33.104862
18.930050	0.1	31.924443
18.931717	0.1	30.771713
18.933383	0.1	29.646540
18.935050	0.1	28.550811
18.936717	0.1	27.486323
18.938383	0.1	26.453687
18.940050	0.1	25.453726
18.941717	0.1	24.487674
18.943383	0.1	23.555555
18.945050	0.1	22.656410
18.946717	0.1	21.790057
18.948383	0.1	20.957012
18.950050	0.1	20.157229
18.951717	0.1	19.389708
18.953383	0.1	18.652575
18.955050	0.1	17.943662
18.956717	0.1	17.261417
18.958383	0.1	16.605463
18.960050	0.1	15.976843
18.961717	0.1	15.377323
18.963383	0.1	14.807484
18.965050	0.1	14.265445
18.966717	0.1	13.747728
18.968383	0.1	13.251235
18.970050	0.1	12.774742
18.971717	0.1	12.318902
18.973383	0.1	11.884449
18.975050	0.1	11.470662
18.976717	0.1	11.075973
18.978383	0.1	10.699206
18.980050	0.1	10.339692
18.981717	0.1	9.996849
18.983383	0.1	9.670258
18.985050	0.1	9.359508
18.986717	0.1	9.063897
18.988383	0.1	8.782754
18.990050	0.1	8.515567
18.991717	0.1	8.261404
18.993383	0.1	8.018711
18.995050	0.1	7.785638
18.996717	0.1	7.560491
18.998383	0.1	7.342440
19.000050	0.1	7.132078
19.001717	0.1	6.931187
19.003383	0.1	6.741956
19.005050	0.1	6.565335
19.006717	0.1	6.399588
19.008383	0.1	6.241286
19.010050	0.1	6.087455
19.011717	0.1	5.936399
19.013383	0.1	5.787835
19.015050	0.1	5.643023
19.016717	0.1	5.504293
19.018383	0.1	5.373629
19.020050	0.1	5.251574
19.021717	0.1	5.137217
19.023383	0.1	5.029002
19.025050	0.1	4.925402
19.026717	0.1	4.824852
19.028383	0.1	4.726322
19.030050	0.1	4.630368
19.031717	0.1	4.538400
19.033383	0.1	4.450940
19.035050	0.1	4.367218
19.036717	0.1	4.286184
19.038383	0.1	4.207650
19.040050	0.1	4.132357
19.041717	0.1	4.061307
19.043383	0.1	3.995067
19.045050	0.1	3.933324
19.046717	0.1	3.875103
19.048383	0.1	3.818944
19.050050	0.1	3.762962
19.051717	0.1	3.705900
19.053383	0.1	3.648349
19.055050	0.1	3.592316
19.056717	0.1	3.539654
19.058383	0.1	3.491095
19.060050	0.1	3.446480
19.061717	0.1	3.404813
19.063383	0.1	3.364370
19.065050	0.1	3.323969
19.066717	0.1	3.283778
19.068383	0.1	3.244733
19.070050	0.1	3.208062
19.071717	0.1	3.174720
19.073383	0.1	3.144452
19.075050	0.1	3.116070
19.076717	0.1	3.088675
19.078383	0.1	3.061858
19.080050	0.1	3.035017
19.081717	0.1	3.007241
19.083383	0.1	2.977918
19.085050	0.1	2.947329
19.086717	0.1	2.916106
19.088383	0.1	2.884520
19.090050	0.1	2.852813
19.091717	0.1	2.821758
19.093383	0.1	2.792226
19.095050	0.1	2.764761
19.096717	0.1	2.740035
19.098383	0.1	2.718633
19.100050	0.1	2.700188
19.101717	0.1	2.683192
19.103383	0.1	2.665273
19.105050	0.1	2.643969
19.106717	0.1	2.618255
19.108383	0.1	2.589561
19.110050	0.1	2.560928
19.111717	0.1	2.535107
19.113383	0.1	2.512890
19.115050	0.1	2.493048
19.116717	0.1	2.473462
19.118383	0.1	2.452102
19.120050	0.1	2.428209
19.121717	0.1	2.403432
19.123383	0.1	2.380526
19.125050	0.1	2.361080
19.126717	0.1	2.345527
19.128383	0.1	2.333624
19.130050	0.1	2.324004
19.131717	0.1	2.314304
19.133383	0.1	2.302751
19.135050	0.1	2.289107
19.136717	0.1	2.273591
19.138383	0.1	2.255933
19.140050	0.1	2.236264
19.141717	0.1	2.216138
19.143383	0.1	2.198140
19.145050	0.1	2.184198
19.146717	0.1	2.173935
19.148383	0.1	2.165050
19.150050	0.1	2.155276
19.151717	0.1	2.143909
19.153383	0.1	2.131644
19.155050	0.1	2.119234
19.156717	0.1	2.106782
19.158383	0.1	2.094265
19.160050	0.1	2.082363
19.161717	0.1	2.072379
19.163383	0.1	2.064877
19.165050	0.1	2.058749
19.166717	0.1	2.052323
19.168383	0.1	2.044742
19.170050	0.1	2.036327
19.171717	0.1	2.028197
19.173383	0.1	2.021128
19.175050	0.1	2.014469
19.176717	0.1	2.006851
19.178383	0.1	1.997915
19.180050	0.1	1.988444
19.181717	0.1	1.979037
19.183383	0.1	1.969826
19.185050	0.1	1.961286
19.186717	0.1	1.954059
19.188383	0.1	1.948513
19.190050	0.1	1.945230
19.191717	0.1	1.944499
19.193383	0.1	1.944848
19.195050	0.1	1.943330
19.196717	0.1	1.937477
19.198383	0.1	1.927116
19.200050	0.1	1.914329
19.201717	0.1	1.902129
19.203383	0.1	1.893179
19.205050	0.1	1.888345
19.206717	0.1	1.886026
19.208383	0.1	1.883707
19.210050	0.1	1.879814
19.211717	0.1	1.874152
19.213383	0.1	1.867404
19.215050	0.1	1.860191
19.216717	0.1	1.852890
19.218383	0.1	1.846473
19.220050	0.1	1.841998
19.221717	0.1	1.838873
19.223383	0.1	1.835087
19.225050	0.1	1.829318
19.226717	0.1	1.821355
19.228383	0.1	1.811399
19.230050	0.1	1.800247
19.231717	0.1	1.789322
19.233383	0.1	1.779529
19.235050	0.1	1.770463
19.236717	0.1	1.761145
19.238383	0.1	1.751129
19.240050	0.1	1.740628
19.241717	0.1	1.730579
19.243383	0.1	1.722509
19.245050	0.1	1.717163
19.246717	0.1	1.713284
19.248383	0.1	1.708535
19.250050	0.1	1.701866
19.251717	0.1	1.693941
19.253383	0.1	1.685359
19.255050	0.1	1.676190
19.256717	0.1	1.666830
19.258383	0.1	1.657899
19.260050	0.1	1.649070
19.261717	0.1	1.639347
19.263383	0.1	1.628869
19.265050	0.1	1.619197
19.266717	0.1	1.611556
19.268383	0.1	1.605363
19.270050	0.1	1.598489
19.271717	0.1	1.588841
19.273383	0.1	1.575267
19.275050	0.1	1.557809
19.276717	0.1	1.538452
19.278383	0.1	1.520514
19.280050	0.1	1.506335
19.281717	0.1	1.496170
19.283383	0.1	1.488891
19.285050	0.1	1.482861
19.286717	0.1	1.476747
19.288383	0.1	1.470014
19.290050	0.1	1.462940
19.291717	0.1	1.456845
19.293383	0.1	1.453022
19.295050	0.1	1.450796
19.296717	0.1	1.448286
19.298383	0.1	1.444519
19.300050	0.1	1.439918
19.301717	0.1	1.435252
19.303383	0.1	1.430325
19.305050	0.1	1.424309
19.306717	0.1	1.417128
19.308383	0.1	1.409496
19.310050	0.1	1.402325
19.311717	0.1	1.396467
19.313383	0.1	1.391983
19.315050	0.1	1.388122
19.316717	0.1	1.384513
19.318383	0.1	1.381380
19.320050	0.1	1.378641
19.321717	0.1	1.376006
19.323383	0.1	1.373538
19.325050	0.1	1.371829
19.326717	0.1	1.371796
19.328383	0.1	1.373761
19.330050	0.1	1.376634
19.331717	0.1	1.378413
19.333383	0.1	1.377543
19.335050	0.1	1.373775
19.336717	0.1	1.368402
19.338383	0.1	1.363712
19.340050	0.1	1.361151
19.341717	0.1	1.359694
19.343383	0.1	1.357198
19.345050	0.1	1.353351
19.346717	0.1	1.349924
19.348383	0.1	1.348020
19.350050	0.1	1.346795
19.351717	0.1	1.345235
19.353383	0.1	1.343270
19.355050	0.1	1.341314
19.356717	0.1	1.340155
19.358383	0.1	1.340657
19.360050	0.1	1.342935
19.361717	0.1	1.345929
19.363383	0.1	1.347833
19.365050	0.1	1.347531
19.366717	0.1	1.345263
19.368383	0.1	1.342171
19.370050	0.1	1.340071
19.371717	0.1	1.340676
19.373383	0.1	1.344136
19.375050	0.1	1.348574
19.376717	0.1	1.351358
19.378383	0.1	1.350888
19.380050	0.1	1.347172
19.381717	0.1	1.341114
19.383383	0.1	1.334390
19.385050	0.1	1.329817
19.386717	0.1	1.329980
19.388383	0.1	1.334772
19.390050	0.1	1.341179
19.391717	0.1	1.346078
19.393383	0.1	1.348495
19.395050	0.1	1.349351
19.396717	0.1	1.350003
19.398383	0.1	1.351046
19.400050	0.1	1.351940
19.401717	0.1	1.351433
19.403383	0.1	1.349035
19.405050	0.1	1.345994
19.406717	0.1	1.344075
19.408383	0.1	1.344038
19.410050	0.1	1.345715
19.411717	0.1	1.348304
19.413383	0.1	1.350450
19.415050	0.1	1.351289
19.416717	0.1	1.351452
19.418383	0.1	1.352299
19.420050	0.1	1.354492
19.421717	0.1	1.357794
19.423383	0.1	1.361738
19.425050	0.1	1.365938
19.426717	0.1	1.370031
19.428383	0.1	1.373608
19.430050	0.1	1.376490
19.431717	0.1	1.378953
19.433383	0.1	1.381850
19.435050	0.1	1.386306
19.436717	0.1	1.392551
19.438383	0.1	1.399713
19.440050	0.1	1.407256
19.441717	0.1	1.415564
19.443383	0.1	1.425315
19.445050	0.1	1.437371
19.446717	0.1	1.452365
19.448383	0.1	1.469692
19.450050	0.1	1.487583
19.451717	0.1	1.504435
19.453383	0.1	1.519537
19.455050	0.1	1.532873
19.456717	0.1	1.545078
19.458383	0.1	1.557297
19.460050	0.1	1.570410
19.461717	0.1	1.584324
19.463383	0.1	1.598038
19.465050	0.1	1.610895
19.466717	0.1	1.623533
19.468383	0.1	1.637326
19.470050	0.1	1.653847
19.471717	0.1	1.674090
19.473383	0.1	1.697554
19.475050	0.1	1.722989
19.476717	0.1	1.749541
19.478383	0.1	1.776363
19.480050	0.1	1.801760
19.481717	0.1	1.823977
19.483383	0.1	1.843120
19.485050	0.1	1.861267
19.486717	0.1	1.880219
19.488383	0.1	1.900727
19.490050	0.1	1.923214
19.491717	0.1	1.947181
19.493383	0.1	1.970697
19.495050	0.1	1.991750
19.496717	0.1	2.009133
19.498383	0.1	2.022423
19.500050	0.1	2.032514
19.501717	0.1	2.041562
19.503383	0.1	2.051457
19.505050	0.1	2.062502
19.506717	0.1	2.073837
19.508383	0.1	2.085040
19.510050	0.1	2.096477
19.511717	0.1	2.107797
19.513383	0.1	2.117190
19.515050	0.1	2.122354
19.516717	0.1	2.121651
19.518383	0.1	2.114954
19.520050	0.1	2.104254
19.521717	0.1	2.092803
19.523383	0.1	2.083178
19.525050	0.1	2.076360
19.526717	0.1	2.071522
19.528383	0.1	2.065673
19.530050	0.1	2.054698
19.531717	0.1	2.036146
19.533383	0.1	2.010940
19.535050	0.1	1.982506
19.536717	0.1	1.954008
19.538383	0.1	1.926217
19.540050	0.1	1.898585
19.541717	0.1	1.871567
19.543383	0.1	1.846333
19.545050	0.1	1.823208
19.546717	0.1	1.801420
19.548383	0.1	1.779320
19.550050	0.1	1.755357
19.551717	0.1	1.729741
19.553383	0.1	1.704339
19.555050	0.1	1.680693
19.556717	0.1	1.658215
19.558383	0.1	1.634732
19.560050	0.1	1.608902
19.561717	0.1	1.581335
19.563383	0.1	1.553413
19.565050	0.1	1.525781
19.566717	0.1	1.498484
19.568383	0.1	1.472314
19.570050	0.1	1.448696
19.571717	0.1	1.428337
19.573383	0.1	1.410870
19.575050	0.1	1.395117
19.576717	0.1	1.379624
19.578383	0.1	1.363917
19.580050	0.1	1.349212
19.581717	0.1	1.337230
19.583383	0.1	1.328220
19.585050	0.1	1.320867
19.586717	0.1	1.314115
19.588383	0.1	1.307856
19.590050	0.1	1.301621
19.591717	0.1	1.294143
19.593383	0.1	1.284964
19.595050	0.1	1.275763
19.596717	0.1	1.269472
19.598383	0.1	1.267563
19.600050	0.1	1.268610
19.601717	0.1	1.270096
19.603383	0.1	1.271139
19.605050	0.1	1.273020
19.606717	0.1	1.277602
19.608383	0.1	1.285258
19.610050	0.1	1.294264
19.611717	0.1	1.302431
19.613383	0.1	1.308871
19.615050	0.1	1.314026
19.616717	0.1	1.318725
19.618383	0.1	1.323079
19.620050	0.1	1.325868
19.621717	0.1	1.325831
19.623383	0.1	1.323861
19.625050	0.1	1.322818
19.626717	0.1	1.324802
19.628383	0.1	1.329542
19.630050	0.1	1.335843
19.631717	0.1	1.343191
19.633383	0.1	1.351070
19.635050	0.1	1.357975
19.636717	0.1	1.362450
19.638383	0.1	1.364341
19.640050	0.1	1.364425
19.641717	0.1	1.363391
19.643383	0.1	1.361882
19.645050	0.1	1.360667
19.646717	0.1	1.359941
19.648383	0.1	1.358804
19.650050	0.1	1.356117
19.651717	0.1	1.351503
19.653383	0.1	1.344825
19.655050	0.1	1.336215
19.656717	0.1	1.327414
19.658383	0.1	1.321342
19.660050	0.1	1.319023
19.661717	0.1	1.317975
19.663383	0.1	1.314646
19.665050	0.1	1.307703
19.666717	0.1	1.298236
19.668383	0.1	1.287558
19.670050	0.1	1.276024
19.671717	0.1	1.264075
19.673383	0.1	1.252959
19.675050	0.1	1.243902
19.676717	0.1	1.237183
19.678383	0.1	1.232023
19.680050	0.1	1.226724
19.681717	0.1	1.219502
19.683383	0.1	1.209932
19.685050	0.1	1.198757
19.686717	0.1	1.186500
19.688383	0.1	1.173494
19.690050	0.1	1.160610
19.691717	0.1	1.149229
19.693383	0.1	1.140093
19.695050	0.1	1.132521
19.696717	0.1	1.125815
19.698383	0.1	1.120265
19.700050	0.1	1.116018
19.701717	0.1	1.112102
19.703383	0.1	1.107198
19.705050	0.1	1.100595
19.706717	0.1	1.092204
19.708383	0.1	1.082476
19.710050	0.1	1.072711
19.711717	0.1	1.064916
19.713383	0.1	1.060567
19.715050	0.1	1.059100
19.716717	0.1	1.058155
19.718383	0.1	1.055868
19.720050	0.1	1.052325
19.721717	0.1	1.048674
19.723383	0.1	1.045917
19.725050	0.1	1.044469
19.726717	0.1	1.043985
19.728383	0.1	1.043431
19.730050	0.1	1.041424
19.731717	0.1	1.036720
19.733383	0.1	1.029354
19.735050	0.1	1.021423
19.736717	0.1	1.015756
19.738383	0.1	1.013814
19.740050	0.1	1.015142
19.741717	0.1	1.018508
19.743383	0.1	1.022853
19.745050	0.1	1.027291
19.746717	0.1	1.030830
19.748383	0.1	1.032404
19.750050	0.1	1.030900
19.751717	0.1	1.025642
19.753383	0.1	1.017409
19.755050	0.1	1.008525
19.756717	0.1	1.001307
19.758383	0.1	0.996878
19.760050	0.1	0.995509
19.761717	0.1	0.996762
19.763383	0.1	0.998760
19.765050	0.1	0.998983
19.766717	0.1	0.996878
19.768383	0.1	0.994592
19.770050	0.1	0.994457
19.771717	0.1	0.996920
19.773383	0.1	1.000976
19.775050	0.1	1.004590
19.776717	0.1	1.005423
19.778383	0.1	1.002960
19.780050	0.1	0.999002
19.781717	0.1	0.995579
19.783383	0.1	0.993679
19.785050	0.1	0.993605
19.786717	0.1	0.995197
19.788383	0.1	0.997712
19.790050	0.1	1.000627
19.791717	0.1	1.004538
19.793383	0.1	1.009768
19.795050	0.1	1.015035
19.796717	0.1	1.018890
19.798383	0.1	1.021097
19.800050	0.1	1.021987
19.801717	0.1	1.021572
19.803383	0.1	1.019309
19.805050	0.1	1.014755
19.806717	0.1	1.008636
19.808383	0.1	1.002643
19.810050	0.1	0.998019
19.811717	0.1	0.994992
19.813383	0.1	0.993405
19.815050	0.1	0.993004
19.816717	0.1	0.993283
19.818383	0.1	0.993530
19.820050	0.1	0.993423
19.821717	0.1	0.993414
19.823383	0.1	0.993996
19.825050	0.1	0.994452
19.826717	0.1	0.993228
19.828383	0.1	0.989852
19.830050	0.1	0.985260
19.831717	0.1	0.980734
19.833383	0.1	0.977404
19.835050	0.1	0.975882
19.836717	0.1	0.975989
19.838383	0.1	0.976855
19.840050	0.1	0.977037
19.841717	0.1	0.975337
19.843383	0.1	0.971812
19.845050	0.1	0.967956
19.846717	0.1	0.965684
19.848383	0.1	0.965451
19.850050	0.1	0.965605
19.851717	0.1	0.964226
19.853383	0.1	0.961153
19.855050	0.1	0.957856
19.856717	0.1	0.955882
19.858383	0.1	0.955299
19.860050	0.1	0.954554
19.861717	0.1	0.951751
19.863383	0.1	0.945977
19.865050	0.1	0.937558
19.866717	0.1	0.928212
19.868383	0.1	0.920650
19.870050	0.1	0.916235
19.871717	0.1	0.913567
19.873383	0.1	0.910554
19.875050	0.1	0.906382
19.876717	0.1	0.901506
19.878383	0.1	0.896826
19.880050	0.1	0.892519
19.881717	0.1	0.887723
19.883383	0.1	0.881809
19.885050	0.1	0.875122
19.886717	0.1	0.868752
19.888383	0.1	0.864030
19.890050	0.1	0.861874
19.891717	0.1	0.862428
19.893383	0.1	0.864994
19.895050	0.1	0.868160
19.896717	0.1	0.870158
19.898383	0.1	0.869324
19.900050	0.1	0.865064
19.901717	0.1	0.858461
19.903383	0.1	0.851466
19.905050	0.1	0.845543
19.906717	0.1	0.841734
19.908383	0.1	0.840803
19.910050	0.1	0.842535
19.911717	0.1	0.845483
19.913383	0.1	0.847699
19.915050	0.1	0.847690
19.916717	0.1	0.845143
19.918383	0.1	0.841022
19.920050	0.1	0.836956
19.921717	0.1	0.834083
19.923383	0.1	0.832346
19.925050	0.1	0.831299
19.926717	0.1	0.830973
19.928383	0.1	0.831364
19.930050	0.1	0.831964
19.931717	0.1	0.832384
19.933383	0.1	0.833124
19.935050	0.1	0.835177
19.936717	0.1	0.838395
19.938383	0.1	0.840663
19.940050	0.1	0.839750
19.941717	0.1	0.835364
19.943383	0.1	0.829021
19.945050	0.1	0.823145
19.946717	0.1	0.820188
19.948383	0.1	0.821310
19.950050	0.1	0.825380
19.951717	0.1	0.829501
19.953383	0.1	0.831028
19.955050	0.1	0.829608
19.956717	0.1	0.827005
19.958383	0.1	0.824914
19.960050	0.1	0.823103
19.961717	0.1	0.820057
19.963383	0.1	0.815084
19.965050	0.1	0.808830
19.966717	0.1	0.802530
19.968383	0.1	0.797799
19.970050	0.1	0.795941
19.971717	0.1	0.796355
19.973383	0.1	0.796746
19.975050	0.1	0.795354
19.976717	0.1	0.792318
19.978383	0.1	0.789058
19.980050	0.1	0.787196
19.981717	0.1	0.787564
19.983383	0.1	0.789454
19.985050	0.1	0.791438
19.986717	0.1	0.792383
19.988383	0.1	0.791261
19.990050	0.1	0.787978
19.991717	0.1	0.784593
19.993383	0.1	0.783438
19.995050	0.1	0.784541
19.996717	0.1	0.785864
19.998383	0.1	0.784583
20.000050	0.1	0.778409
20.001717	0.1	0.767801
20.003383	0.1	0.756639
20.005050	0.1	0.749561
20.006717	0.1	0.748751
20.008383	0.1	0.753012
20.010050	0.1	0.759256
20.011717	0.1	0.764737
20.013383	0.1	0.768411
20.015050	0.1	0.770595
20.016717	0.1	0.771857
20.018383	0.1	0.772369
20.020050	0.1	0.771736
20.021717	0.1	0.769529
20.023383	0.1	0.765780
20.025050	0.1	0.760835
20.026717	0.1	0.755494
20.028383	0.1	0.751358
20.030050	0.1	0.749864
20.031717	0.1	0.750716
20.033383	0.1	0.752341
20.035050	0.1	0.753319
20.036717	0.1	0.752807
20.038383	0.1	0.750362
20.040050	0.1	0.745784
20.041717	0.1	0.739326
20.043383	0.1	0.732169
20.045050	0.1	0.726338
20.046717	0.1	0.723982
20.048383	0.1	0.725803
20.050050	0.1	0.730352
20.051717	0.1	0.735410
20.053383	0.1	0.738995
20.055050	0.1	0.739410
20.056717	0.1	0.736555
20.058383	0.1	0.732359
20.060050	0.1	0.728476
20.061717	0.1	0.724960
20.063383	0.1	0.721654
20.065050	0.1	0.719144
20.066717	0.1	0.717966
20.068383	0.1	0.717747
20.070050	0.1	0.717645
20.071717	0.1	0.717640
20.073383	0.1	0.718948
20.075050	0.1	0.722678
20.076717	0.1	0.728215
20.078383	0.1	0.733542
20.080050	0.1	0.737039
20.081717	0.1	0.737775
20.083383	0.1	0.734902
20.085050	0.1	0.728937
20.086717	0.1	0.722557
20.088383	0.1	0.718441
20.090050	0.1	0.717426
20.091717	0.1	0.719018
20.093383	0.1	0.722236
20.095050	0.1	0.726054
20.096717	0.1	0.729896
20.098383	0.1	0.733528
20.100050	0.1	0.736522
20.101717	0.1	0.738762
20.103383	0.1	0.741798
20.105050	0.1	0.748243
20.106717	0.1	0.758884
20.108383	0.1	0.771224
20.110050	0.1	0.781403
20.111717	0.1	0.787205
20.113383	0.1	0.789207
20.115050	0.1	0.789464
20.116717	0.1	0.790064
20.118383	0.1	0.792439
20.120050	0.1	0.796877
20.121717	0.1	0.802753
20.123383	0.1	0.809049
20.125050	0.1	0.815098
20.126717	0.1	0.821361
20.128383	0.1	0.828533
20.130050	0.1	0.835871
20.131717	0.1	0.841836
20.133383	0.1	0.846228
20.135050	0.1	0.850903
20.136717	0.1	0.858125
20.138383	0.1	0.868733
20.140050	0.1	0.882288
20.141717	0.1	0.898028
20.143383	0.1	0.914759
20.145050	0.1	0.930931
20.146717	0.1	0.945590
20.148383	0.1	0.958699
20.150050	0.1	0.970135
20.151717	0.1	0.979765
20.153383	0.1	0.988524
20.155050	0.1	0.998024
20.156717	0.1	1.009232
20.158383	0.1	1.022234
20.160050	0.1	1.036562
20.161717	0.1	1.051584
20.163383	0.1	1.066835
20.165050	0.1	1.082271
20.166717	0.1	1.098337
20.168383	0.1	1.115515
20.170050	0.1	1.133480
20.171717	0.1	1.151040
20.173383	0.1	1.167380
20.175050	0.1	1.183394
20.176717	0.1	1.201201
20.178383	0.1	1.222007
20.180050	0.1	1.245048
20.181717	0.1	1.268061
20.183383	0.1	1.288713
20.185050	0.1	1.306855
20.186717	0.1	1.325305
20.188383	0.1	1.347391
20.190050	0.1	1.374194
20.191717	0.1	1.404569
20.193383	0.1	1.436817
20.195050	0.1	1.469557
20.196717	0.1	1.501944
20.198383	0.1	1.534168
20.200050	0.1	1.567109
20.201717	0.1	1.601344
20.203383	0.1	1.636576
20.205050	0.1	1.671808
20.206717	0.1	1.706001
20.208383	0.1	1.738849
20.210050	0.1	1.771487
20.211717	0.1	1.806342
20.213383	0.1	1.845500
20.215050	0.1	1.888764
20.216717	0.1	1.933412
20.218383	0.1	1.976243
20.220050	0.1	2.016593
20.221717	0.1	2.057147
20.223383	0.1	2.100915
20.225050	0.1	2.148356
20.226717	0.1	2.197977
20.228383	0.1	2.247971
20.230050	0.1	2.296651
20.231717	0.1	2.342816
20.233383	0.1	2.386388
20.235050	0.1	2.427828
20.236717	0.1	2.466962
20.238383	0.1	2.503470
20.240050	0.1	2.537691
20.241717	0.1	2.570157
20.243383	0.1	2.601664
20.245050	0.1	2.633217
20.246717	0.1	2.664370
20.248383	0.1	2.693073
20.250050	0.1	2.717492
20.251717	0.1	2.736915
20.253383	0.1	2.751737
20.255050	0.1	2.763132
20.256717	0.1	2.771928
20.258383	0.1	2.777483
20.260050	0.1	2.777921
20.261717	0.1	2.771975
20.263383	0.1	2.760566
20.265050	0.1	2.745986
20.266717	0.1	2.729828
20.268383	0.1	2.711732
20.270050	0.1	2.689757
20.271717	0.1	2.662670
20.273383	0.1	2.631419
20.275050	0.1	2.597664
20.276717	0.1	2.562394
20.278383	0.1	2.526166
20.280050	0.1	2.488969
20.281717	0.1	2.449732
20.283383	0.1	2.407185
20.285050	0.1	2.361597
20.286717	0.1	2.314621
20.288383	0.1	2.267789
20.290050	0.1	2.221540
20.291717	0.1	2.174838
20.293383	0.1	2.126014
20.295050	0.1	2.074549
20.296717	0.1	2.021347
20.298383	0.1	1.967964
20.300050	0.1	1.916536
20.301717	0.1	1.869034
20.303383	0.1	1.825490
20.305050	0.1	1.784242
20.306717	0.1	1.744102
20.308383	0.1	1.705321
20.310050	0.1	1.668464
20.311717	0.1	1.632795
20.313383	0.1	1.596268
20.315050	0.1	1.557549
20.316717	0.1	1.517860
20.318383	0.1	1.480002
20.320050	0.1	1.445138
20.321717	0.1	1.411838
20.323383	0.1	1.378651
20.325050	0.1	1.346348
20.326717	0.1	1.316899
20.328383	0.1	1.291023
20.330050	0.1	1.267586
20.331717	0.1	1.245402
20.333383	0.1	1.224708
20.335050	0.1	1.206170
20.336717	0.1	1.189304
20.338383	0.1	1.172707
20.340050	0.1	1.155231
20.341717	0.1	1.137252
20.343383	0.1	1.120721
20.345050	0.1	1.107082
20.346717	0.1	1.096181
20.348383	0.1	1.087291
20.350050	0.1	1.080181
20.351717	0.1	1.075119
20.353383	0.1	1.071887
20.355050	0.1	1.069186
20.356717	0.1	1.065782
20.358383	0.1	1.061633
20.360050	0.1	1.057554
20.361717	0.1	1.054066
20.363383	0.1	1.050844
20.365050	0.1	1.047472
20.366717	0.1	1.044106
20.368383	0.1	1.040674
20.370050	0.1	1.036637
20.371717	0.1	1.032283
20.373383	0.1	1.029591
20.375050	0.1	1.031165
20.376717	0.1	1.037577
20.378383	0.1	1.046322
20.380050	0.1	1.053503
20.381717	0.1	1.056390
20.383383	0.1	1.055221
20.385050	0.1	1.052660
20.386717	0.1	1.051561
20.388383	0.1	1.053815
20.390050	0.1	1.060036
20.391717	0.1	1.069168
20.393383	0.1	1.079473
20.395050	0.1	1.090332
20.396717	0.1	1.101936
20.398383	0.1	1.113871
20.400050	0.1	1.125284
20.401717	0.1	1.135557
20.403383	0.1	1.144232
20.405050	0.1	1.151422
20.406717	0.1	1.158006
20.408383	0.1	1.165108
20.410050	0.1	1.173783
20.411717	0.1	1.184866
20.413383	0.1	1.198486
20.415050	0.1	1.213513
20.416717	0.1	1.227711
20.418383	0.1	1.239311
20.420050	0.1	1.248480
20.421717	0.1	1.256517
20.423383	0.1	1.263870
20.425050	0.1	1.270012
20.426717	0.1	1.274869
20.428383	0.1	1.279325
20.430050	0.1	1.284117
20.431717	0.1	1.288638
20.433383	0.1	1.291782
20.435050	0.1	1.294073
20.436717	0.1	1.297505
20.438383	0.1	1.302939
20.440050	0.1	1.308993
20.441717	0.1	1.313742
20.443383	0.1	1.316462
20.445050	0.1	1.317477
20.446717	0.1	1.317300
20.448383	0.1	1.316196
20.450050	0.1	1.314487
20.451717	0.1	1.312783
20.453383	0.1	1.311530
20.455050	0.1	1.310515
20.456717	0.1	1.308937
20.458383	0.1	1.305561
20.460050	0.1	1.299018
20.461717	0.1	1.288997
20.463383	0.1	1.276638
20.465050	0.1	1.263041
20.466717	0.1	1.248643
20.468383	0.1	1.234105
20.470050	0.1	1.220210
20.471717	0.1	1.207418
20.473383	0.1	1.196815
20.475050	0.1	1.189373
20.476717	0.1	1.183595
20.478383	0.1	1.176409
20.480050	0.1	1.166272
20.481717	0.1	1.153965
20.483383	0.1	1.140987
20.485050	0.1	1.128092
20.486717	0.1	1.115543
20.488383	0.1	1.103343
20.490050	0.1	1.090528
20.491717	0.1	1.075747
20.493383	0.1	1.058765
20.495050	0.1	1.040604
20.496717	0.1	1.022820
20.498383	0.1	1.006797
20.500050	0.1	0.993107
20.501717	0.1	0.981335
20.503383	0.1	0.970052
20.505050	0.1	0.956878
20.506717	0.1	0.940459
20.508383	0.1	0.922452
20.510050	0.1	0.905488
20.511717	0.1	0.890018
20.513383	0.1	0.874805
20.515050	0.1	0.859122
20.516717	0.1	0.843271
20.518383	0.1	0.827983
20.520050	0.1	0.814111
20.521717	0.1	0.802423
20.523383	0.1	0.793529
20.525050	0.1	0.787782
20.526717	0.1	0.784630
20.528383	0.1	0.782032
20.530050	0.1	0.777058
20.531717	0.1	0.767633
20.533383	0.1	0.754283
20.535050	0.1	0.739973
20.536717	0.1	0.727787
20.538383	0.1	0.718753
20.540050	0.1	0.712280
20.541717	0.1	0.707959
20.543383	0.1	0.706441
20.545050	0.1	0.708224
20.546717	0.1	0.711754
20.548383	0.1	0.713998
20.550050	0.1	0.713198
20.551717	0.1	0.710250
20.553383	0.1	0.707493
20.555050	0.1	0.706352
20.556717	0.1	0.706268
20.558383	0.1	0.705505
20.560050	0.1	0.702655
20.561717	0.1	0.697905
20.563383	0.1	0.692955
20.565050	0.1	0.689453
20.566717	0.1	0.687903
20.568383	0.1	0.687763
20.570050	0.1	0.687982
20.571717	0.1	0.687749
20.573383	0.1	0.686725
20.575050	0.1	0.685379
20.576717	0.1	0.685235
20.578383	0.1	0.687856
20.580050	0.1	0.693444
20.581717	0.1	0.700336
20.583383	0.1	0.705631
20.585050	0.1	0.707316
20.586717	0.1	0.706408
20.588383	0.1	0.706362
20.590050	0.1	0.709570
20.591717	0.1	0.715153
20.593383	0.1	0.720392
20.595050	0.1	0.723051
20.596717	0.1	0.722278
20.598383	0.1	0.719354
20.600050	0.1	0.717482
20.601717	0.1	0.718995
20.603383	0.1	0.723293
20.605050	0.1	0.728113
20.606717	0.1	0.731763
20.608383	0.1	0.733999
20.610050	0.1	0.736020
20.611717	0.1	0.739689
20.613383	0.1	0.745584
20.615050	0.1	0.752523
20.616717	0.1	0.759093
20.618383	0.1	0.764560
20.620050	0.1	0.768434
20.621717	0.1	0.770818
20.623383	0.1	0.773119
20.625050	0.1	0.777114
20.626717	0.1	0.783796
20.628383	0.1	0.793086
20.630050	0.1	0.803466
20.631717	0.1	0.812383
20.633383	0.1	0.818036
20.635050	0.1	0.820546
20.636717	0.1	0.821012
20.638383	0.1	0.820928
20.640050	0.1	0.822730
20.641717	0.1	0.828737
20.643383	0.1	0.839191
20.645050	0.1	0.852062
20.646717	0.1	0.864021
20.648383	0.1	0.871927
20.650050	0.1	0.874773
20.651717	0.1	0.874493
20.653383	0.1	0.875019
20.655050	0.1	0.879895
20.656717	0.1	0.889767
20.658383	0.1	0.902042
20.660050	0.1	0.913348
20.661717	0.1	0.922577
20.663383	0.1	0.931821
20.665050	0.1	0.944096
20.666717	0.1	0.959951
20.668383	0.1	0.976771
20.670050	0.1	0.991430
20.671717	0.1	1.002667
20.673383	0.1	1.011086
20.675050	0.1	1.018308
20.676717	0.1	1.026331
20.678383	0.1	1.036902
20.680050	0.1	1.050909
20.681717	0.1	1.067808
20.683383	0.1	1.085796
20.685050	0.1	1.102877
20.686717	0.1	1.117983
20.688383	0.1	1.131976
20.690050	0.1	1.147310
20.691717	0.1	1.165867
20.693383	0.1	1.187343
20.695050	0.1	1.209904
20.696717	0.1	1.231744
20.698383	0.1	1.252107
20.700050	0.1	1.271707
20.701717	0.1	1.292545
20.703383	0.1	1.316457
20.705050	0.1	1.344001
20.706717	0.1	1.374888
20.708383	0.1	1.407610
20.710050	0.1	1.439005
20.711717	0.1	1.466298
20.713383	0.1	1.489841
20.715050	0.1	1.513408
20.716717	0.1	1.541781
20.718383	0.1	1.577009
20.720050	0.1	1.616692
20.721717	0.1	1.656492
20.723383	0.1	1.693675
20.725050	0.1	1.728516
20.726717	0.1	1.763506
20.728383	0.1	1.801560
20.730050	0.1	1.844643
20.731717	0.1	1.892815
20.733383	0.1	1.943954
20.735050	0.1	1.995284
20.736717	0.1	2.045552
20.738383	0.1	2.095429
20.740050	0.1	2.146075
20.741717	0.1	2.198089
20.743383	0.1	2.251323
20.745050	0.1	2.305210
20.746717	0.1	2.359748
20.748383	0.1	2.415758
20.750050	0.1	2.473691
20.751717	0.1	2.532960
20.753383	0.1	2.592951
20.755050	0.1	2.653725
20.756717	0.1	2.715779
20.758383	0.1	2.779709
20.760050	0.1	2.846029
20.761717	0.1	2.914960
20.763383	0.1	2.986062
20.765050	0.1	3.057737
20.766717	0.1	3.127814
20.768383	0.1	3.195447
20.770050	0.1	3.261631
20.771717	0.1	3.327811
20.773383	0.1	3.394289
20.775050	0.1	3.459626
20.776717	0.1	3.521168
20.778383	0.1	3.577466
20.780050	0.1	3.630249
20.781717	0.1	3.682263
20.783383	0.1	3.734003
20.785050	0.1	3.784257
20.786717	0.1	3.831768
20.788383	0.1	3.875331
20.790050	0.1	3.914572
20.791717	0.1	3.950358
20.793383	0.1	3.983439
20.795050	0.1	4.014103
20.796717	0.1	4.043081
20.798383	0.1	4.070979
20.800050	0.1	4.096841
20.801717	0.1	4.118732
20.803383	0.1	4.135678
20.805050	0.1	4.148544
20.806717	0.1	4.159412
20.808383	0.1	4.170374
20.810050	0.1	4.182365
20.811717	0.1	4.194989
20.813383	0.1	4.207320
20.815050	0.1	4.218305
20.816717	0.1	4.226626
20.818383	0.1	4.231562
20.820050	0.1	4.234193
20.821717	0.1	4.236461
20.823383	0.1	4.239460
20.825050	0.1	4.243632
20.826717	0.1	4.249592
20.828383	0.1	4.257881
20.830050	0.1	4.268996
20.831717	0.1	4.283958
20.833383	0.1	4.303684
20.835050	0.1	4.327097
20.836717	0.1	4.351535
20.838383	0.1	4.375936
20.840050	0.1	4.402539
20.841717	0.1	4.434758
20.843383	0.1	4.473850
20.845050	0.1	4.517827
20.846717	0.1	4.563760
20.848383	0.1	4.610415
20.850050	0.1	4.658219
20.851717	0.1	4.707566
20.853383	0.1	4.758216
20.855050	0.1	4.810249
20.856717	0.1	4.864079
20.858383	0.1	4.919232
20.860050	0.1	4.974292
20.861717	0.1	5.028583
20.863383	0.1	5.083140
20.865050	0.1	5.139350
20.866717	0.1	5.197129
20.868383	0.1	5.254992
20.870050	0.1	5.311519
20.871717	0.1	5.366011
20.873383	0.1	5.417387
20.875050	0.1	5.463366
20.876717	0.1	5.501872
20.878383	0.1	5.532717
20.880050	0.1	5.557723
20.881717	0.1	5.578944
20.883383	0.1	5.596424
20.885050	0.1	5.608266
20.886717	0.1	5.612439
20.888383	0.1	5.607936
20.890050	0.1	5.595149
20.891717	0.1	5.576024
20.893383	0.1	5.552829
20.895050	0.1	5.525998
20.896717	0.1	5.494119
20.898383	0.1	5.456209
20.900050	0.1	5.412186
20.901717	0.1	5.361531
20.903383	0.1	5.303747
20.905050	0.1	5.239616
20.906717	0.1	5.170135
20.908383	0.1	5.094437
20.910050	0.1	5.010306
20.911717	0.1	4.917337
20.913383	0.1	4.818300
20.915050	0.1	4.717112
20.916717	0.1	4.616231
20.918383	0.1	4.515131
20.920050	0.1	4.410665
20.921717	0.1	4.300317
20.923383	0.1	4.185336
20.925050	0.1	4.069605
20.926717	0.1	3.955574
20.928383	0.1	3.842604
20.930050	0.1	3.729193
20.931717	0.1	3.615087
20.933383	0.1	3.501191
20.935050	0.1	3.388817
20.936717	0.1	3.279503
20.938383	0.1	3.174464
20.940050	0.1	3.073243
20.941717	0.1	2.973508
20.943383	0.1	2.873377
20.945050	0.1	2.773046
20.946717	0.1	2.673687
20.948383	0.1	2.576872
20.950050	0.1	2.484750
20.951717	0.1	2.398086
20.953383	0.1	2.314495
20.955050	0.1	2.231067
20.956717	0.1	2.147802
20.958383	0.1	2.066954
20.960050	0.1	1.989817
20.961717	0.1	1.916224
20.963383	0.1	1.846356
20.965050	0.1	1.780423
20.966717	0.1	1.717801
20.968383	0.1	1.658280
20.970050	0.1	1.603076
20.971717	0.1	1.553847
20.973383	0.1	1.510959
20.975050	0.1	1.472565
20.976717	0.1	1.435820
20.978383	0.1	1.398725
20.980050	0.1	1.360676
20.981717	0.1	1.322185
20.983383	0.1	1.284522
20.985050	0.1	1.248922
20.986717	0.1	1.215679
20.988383	0.1	1.184335
20.990050	0.1	1.155175
20.991717	0.1	1.129569
20.993383	0.1	1.108679
20.995050	0.1	1.092316
20.996717	0.1	1.079002
20.998383	0.1	1.066821
21.000050	0.1	1.054406
21.001717	0.1	1.041931
21.003383	0.1	1.030937
21.005050	0.1	1.022359
21.006717	0.1	1.015211
21.008383	0.1	1.007663
21.010050	0.1	0.998159
21.011717	0.1	0.985763
21.013383	0.1	0.971300
21.015050	0.1	0.957460
21.016717	0.1	0.946852
21.018383	0.1	0.940827
21.020050	0.1	0.939034
21.021717	0.1	0.939379
21.023383	0.1	0.939509
21.025050	0.1	0.938284
21.026717	0.1	0.935639
21.028383	0.1	0.931858
21.030050	0.1	0.927639
21.031717	0.1	0.924459
21.033383	0.1	0.923476
21.035050	0.1	0.924151
21.036717	0.1	0.925153
21.038383	0.1	0.926023
21.040050	0.1	0.927295
21.041717	0.1	0.929646
21.043383	0.1	0.932938
21.045050	0.1	0.936245
21.046717	0.1	0.939639
21.048383	0.1	0.944771
21.050050	0.1	0.952478
21.051717	0.1	0.961251
21.053383	0.1	0.968860
21.055050	0.1	0.974173
21.056717	0.1	0.977409
21.058383	0.1	0.979579
21.060050	0.1	0.982084
21.061717	0.1	0.986625
21.063383	0.1	0.994066
21.065050	0.1	1.003100
21.066717	0.1	1.011812
21.068383	0.1	1.020380
21.070050	0.1	1.030625
21.071717	0.1	1.043775
21.073383	0.1	1.059873
21.075050	0.1	1.077959
21.076717	0.1	1.096264
21.078383	0.1	1.113252
21.080050	0.1	1.128428
21.081717	0.1	1.141839
21.083383	0.1	1.153988
21.085050	0.1	1.166426
21.086717	0.1	1.180843
21.088383	0.1	1.197984
21.090050	0.1	1.217625
21.091717	0.1	1.238831
21.093383	0.1	1.260876
21.095050	0.1	1.284187
21.096717	0.1	1.309244
21.098383	0.1	1.334972
21.100050	0.1	1.359582
21.101717	0.1	1.382683
21.103383	0.1	1.405580
21.105050	0.1	1.429911
21.106717	0.1	1.456807
21.108383	0.1	1.486344
21.110050	0.1	1.517599
21.111717	0.1	1.549958
21.113383	0.1	1.583961
21.115050	0.1	1.619915
21.116717	0.1	1.656907
21.118383	0.1	1.694015
21.120050	0.1	1.731063
21.121717	0.1	1.767641
21.123383	0.1	1.802891
21.125050	0.1	1.836605
21.126717	0.1	1.869043
21.128383	0.1	1.900000
21.130050	0.1	1.929444
21.131717	0.1	1.958613
21.133383	0.1	1.989114
21.135050	0.1	2.020877
21.136717	0.1	2.052123
21.138383	0.1	2.081175
21.140050	0.1	2.107020
21.141717	0.1	2.128868
21.143383	0.1	2.146852
21.145050	0.1	2.162755
21.146717	0.1	2.178918
21.148383	0.1	2.196049
21.150050	0.1	2.212250
21.151717	0.1	2.224464
21.153383	0.1	2.230932
21.155050	0.1	2.232199
21.156717	0.1	2.230271
21.158383	0.1	2.227202
21.160050	0.1	2.223928
21.161717	0.1	2.220394
21.163383	0.1	2.215980
21.165050	0.1	2.209516
21.166717	0.1	2.199938
21.168383	0.1	2.186811
21.170050	0.1	2.169800
21.171717	0.1	2.148668
21.173383	0.1	2.123672
21.175050	0.1	2.095606
21.176717	0.1	2.065711
21.178383	0.1	2.035126
21.180050	0.1	2.004532
21.181717	0.1	1.974273
21.183383	0.1	1.944648
21.185050	0.1	1.916010
21.186717	0.1	1.887958
21.188383	0.1	1.859237
21.190050	0.1	1.829006
21.191717	0.1	1.797047
21.193383	0.1	1.763403
21.195050	0.1	1.729187
21.196717	0.1	1.696558
21.198383	0.1	1.667109
21.200050	0.1	1.640879
21.201717	0.1	1.616566
21.203383	0.1	1.592236
21.205050	0.1	1.566592
21.206717	0.1	1.540049
21.208383	0.1	1.514433
21.210050	0.1	1.491527
21.211717	0.1	1.472025
21.213383	0.1	1.455303
21.215050	0.1	1.439871
21.216717	0.1	1.424872
21.218383	0.1	1.410800
21.220050	0.1	1.398241
21.221717	0.1	1.387242
21.223383	0.1	1.378222
21.225050	0.1	1.372509
21.226717	0.1	1.371079
21.228383	0.1	1.373095
21.230050	0.1	1.376746
21.231717	0.1	1.380849
21.233383	0.1	1.384974
21.235050	0.1	1.388937
21.236717	0.1	1.392630
21.238383	0.1	1.395866
21.240050	0.1	1.398632
21.241717	0.1	1.402041
21.243383	0.1	1.407824
21.245050	0.1	1.416155
21.246717	0.1	1.425133
21.248383	0.1	1.432695
21.250050	0.1	1.438465
21.251717	0.1	1.443904
21.253383	0.1	1.451150
21.255050	0.1	1.461282
21.256717	0.1	1.473501
21.258383	0.1	1.486442
21.260050	0.1	1.499876
21.261717	0.1	1.513860
21.263383	0.1	1.526861
21.265050	0.1	1.536217
21.266717	0.1	1.540449
21.268383	0.1	1.540175
21.270050	0.1	1.537171
21.271717	0.1	1.533246
21.273383	0.1	1.530019
21.275050	0.1	1.528948
21.276717	0.1	1.530484
21.278383	0.1	1.533167
21.280050	0.1	1.534405
21.281717	0.1	1.532487
21.283383	0.1	1.527369
21.285050	0.1	1.519783
21.286717	0.1	1.510419
21.288383	0.1	1.499644
21.290050	0.1	1.487429
21.291717	0.1	1.473380
21.293383	0.1	1.457194
21.295050	0.1	1.439382
21.296717	0.1	1.421105
21.298383	0.1	1.403471
21.300050	0.1	1.387186
21.301717	0.1	1.371792
21.303383	0.1	1.355652
21.305050	0.1	1.337435
21.306717	0.1	1.317095
21.308383	0.1	1.295726
21.310050	0.1	1.275158
21.311717	0.1	1.256946
21.313383	0.1	1.241355
21.315050	0.1	1.227492
21.316717	0.1	1.214086
21.318383	0.1	1.200032
21.320050	0.1	1.184428
21.321717	0.1	1.166817
21.323383	0.1	1.147944
21.325050	0.1	1.129955
21.326717	0.1	1.114891
21.328383	0.1	1.103012
21.330050	0.1	1.092926
21.331717	0.1	1.083030
21.333383	0.1	1.072553
21.335050	0.1	1.061508
21.336717	0.1	1.050048
21.338383	0.1	1.038462
21.340050	0.1	1.027533
21.341717	0.1	1.018019
21.343383	0.1	1.010052
21.345050	0.1	1.003277
21.346717	0.1	0.997046
21.348383	0.1	0.990755
21.350050	0.1	0.984031
21.351717	0.1	0.976790
21.353383	0.1	0.969442
21.355050	0.1	0.963043
21.356717	0.1	0.959160
21.358383	0.1	0.958568
21.360050	0.1	0.960096
21.361717	0.1	0.961823
21.363383	0.1	0.962783
21.365050	0.1	0.963081
21.366717	0.1	0.963374
21.368383	0.1	0.963775
21.370050	0.1	0.963099
21.371717	0.1	0.960208
21.373383	0.1	0.955849
21.375050	0.1	0.952245
21.376717	0.1	0.950783
21.378383	0.1	0.950806
21.380050	0.1	0.950671
21.381717	0.1	0.949339
21.383383	0.1	0.947271
21.385050	0.1	0.946433
21.386717	0.1	0.948654
21.388383	0.1	0.953907
21.390050	0.1	0.960939
21.391717	0.1	0.968641
21.393383	0.1	0.976119
21.395050	0.1	0.982382
21.396717	0.1	0.986685
21.398383	0.1	0.988706
21.400050	0.1	0.988748
21.401717	0.1	0.988198
21.403383	0.1	0.988944
21.405050	0.1	0.992282
21.406717	0.1	0.998592
21.408383	0.1	1.007109
21.410050	0.1	1.015672
21.411717	0.1	1.022061
21.413383	0.1	1.026145
21.415050	0.1	1.030299
21.416717	0.1	1.036990
21.418383	0.1	1.046127
21.420050	0.1	1.055389
21.421717	0.1	1.062718
21.423383	0.1	1.067813
21.425050	0.1	1.071733
21.426717	0.1	1.075501
21.428383	0.1	1.079328
21.430050	0.1	1.082704
21.431717	0.1	1.084586
21.433383	0.1	1.084465
21.435050	0.1	1.083571
21.436717	0.1	1.083785
21.438383	0.1	1.085498
21.440050	0.1	1.087235
21.441717	0.1	1.087096
21.443383	0.1	1.084227
21.445050	0.1	1.079203
21.446717	0.1	1.073186
21.448383	0.1	1.066662
21.450050	0.1	1.059752
21.451717	0.1	1.053568
21.453383	0.1	1.049298
21.455050	0.1	1.045903
21.456717	0.1	1.040469
21.458383	0.1	1.031035
21.460050	0.1	1.018536
21.461717	0.1	1.006261
21.463383	0.1	0.997451
21.465050	0.1	0.992618
21.466717	0.1	0.989833
21.468383	0.1	0.986964
21.470050	0.1	0.982769
21.471717	0.1	0.976576
21.473383	0.1	0.967672
21.475050	0.1	0.955472
21.476717	0.1	0.940491
21.478383	0.1	0.924729
21.480050	0.1	0.910964
21.481717	0.1	0.900989
21.483383	0.1	0.893925
21.485050	0.1	0.886875
21.486717	0.1	0.877343
21.488383	0.1	0.864780
21.490050	0.1	0.850665
21.491717	0.1	0.837157
21.493383	0.1	0.825278
21.495050	0.1	0.814740
21.496717	0.1	0.804686
21.498383	0.1	0.794544
21.500050	0.1	0.784551
21.501717	0.1	0.775135
21.503383	0.1	0.766679
21.505050	0.1	0.760290
21.506717	0.1	0.757016
21.508383	0.1	0.755852
21.510050	0.1	0.754157
21.511717	0.1	0.749878
21.513383	0.1	0.742930
21.515050	0.1	0.734646
21.516717	0.1	0.726013
21.518383	0.1	0.716695
21.520050	0.1	0.706236
21.521717	0.1	0.695609
21.523383	0.1	0.687097
21.525050	0.1	0.682417
21.526717	0.1	0.680727
21.528383	0.1	0.678711
21.530050	0.1	0.673011
21.531717	0.1	0.663358
21.533383	0.1	0.653253
21.535050	0.1	0.646566
21.536717	0.1	0.643912
21.538383	0.1	0.643134
21.540050	0.1	0.642384
21.541717	0.1	0.641365
21.543383	0.1	0.640103
21.545050	0.1	0.638547
21.546717	0.1	0.637253
21.548383	0.1	0.637155
21.550050	0.1	0.638301
21.551717	0.1	0.639386
21.553383	0.1	0.638515
21.555050	0.1	0.634557
21.556717	0.1	0.628266
21.558383	0.1	0.622068
21.560050	0.1	0.618398
21.561717	0.1	0.618245
21.563383	0.1	0.620610
21.565050	0.1	0.623469
21.566717	0.1	0.625914
21.568383	0.1	0.628750
21.570050	0.1	0.632750
21.571717	0.1	0.637327
21.573383	0.1	0.641295
21.575050	0.1	0.643660
21.576717	0.1	0.643684
21.578383	0.1	0.641397
21.580050	0.1	0.637863
21.581717	0.1	0.634370
21.583383	0.1	0.631590
21.585050	0.1	0.629681
21.586717	0.1	0.628592
21.588383	0.1	0.627777
21.590050	0.1	0.626752
21.591717	0.1	0.626263
21.593383	0.1	0.627548
21.595050	0.1	0.630408
21.596717	0.1	0.633085
21.598383	0.1	0.634165
21.600050	0.1	0.633579
21.601717	0.1	0.631767
21.603383	0.1	0.629066
21.605050	0.1	0.625937
21.606717	0.1	0.623167
21.608383	0.1	0.621639
21.610050	0.1	0.621253
21.611717	0.1	0.620396
21.613383	0.1	0.617621
21.615050	0.1	0.613560
21.616717	0.1	0.610431
21.618383	0.1	0.610054
21.620050	0.1	0.612563
21.621717	0.1	0.616703
21.623383	0.1	0.621323
21.625050	0.1	0.626207
21.626717	0.1	0.631474
21.628383	0.1	0.636377
21.630050	0.1	0.639088
21.631717	0.1	0.638301
21.633383	0.1	0.634654
21.635050	0.1	0.629784
21.636717	0.1	0.624871
21.638383	0.1	0.620927
21.640050	0.1	0.618929
21.641717	0.1	0.618878
21.643383	0.1	0.620098
21.645050	0.1	0.622342
21.646717	0.1	0.625183
21.648383	0.1	0.627488
21.650050	0.1	0.629337
21.651717	0.1	0.632899
21.653383	0.1	0.639698
21.655050	0.1	0.648191
21.656717	0.1	0.655316
21.658383	0.1	0.659386
21.660050	0.1	0.660918
21.661717	0.1	0.661924
21.663383	0.1	0.664303
21.665050	0.1	0.668508
21.666717	0.1	0.674091
21.668383	0.1	0.680485
21.670050	0.1	0.686590
21.671717	0.1	0.690976
21.673383	0.1	0.692951
21.675050	0.1	0.693686
21.676717	0.1	0.696271
21.678383	0.1	0.702729
21.680050	0.1	0.711121
21.681717	0.1	0.718203
21.683383	0.1	0.723563
21.685050	0.1	0.728490
21.686717	0.1	0.733016
21.688383	0.1	0.736560
21.690050	0.1	0.739805
21.691717	0.1	0.743852
21.693383	0.1	0.748793
21.695050	0.1	0.754525
21.696717	0.1	0.761370
21.698383	0.1	0.769557
21.700050	0.1	0.778995
21.701717	0.1	0.788900
21.703383	0.1	0.797394
21.705050	0.1	0.802618
21.706717	0.1	0.804532
21.708383	0.1	0.805329
21.710050	0.1	0.808137
21.711717	0.1	0.814735
21.713383	0.1	0.824239
21.715050	0.1	0.834768
21.716717	0.1	0.845059
21.718383	0.1	0.853650
21.720050	0.1	0.858838
21.721717	0.1	0.860454
21.723383	0.1	0.860309
21.725050	0.1	0.860435
21.726717	0.1	0.861352
21.728383	0.1	0.862200
21.730050	0.1	0.862428
21.731717	0.1	0.863397
21.733383	0.1	0.866917
21.735050	0.1	0.872286
21.736717	0.1	0.876710
21.738383	0.1	0.878247
21.740050	0.1	0.876891
21.741717	0.1	0.873515
21.743383	0.1	0.868952
21.745050	0.1	0.863969
21.746717	0.1	0.859252
21.748383	0.1	0.855159
21.750050	0.1	0.852109
21.751717	0.1	0.850707
21.753383	0.1	0.850502
21.755050	0.1	0.849129
21.756717	0.1	0.844202
21.758383	0.1	0.836011
21.760050	0.1	0.826963
21.761717	0.1	0.818842
21.763383	0.1	0.811792
21.765050	0.1	0.805454
21.766717	0.1	0.800244
21.768383	0.1	0.797068
21.770050	0.1	0.795675
21.771717	0.1	0.794400
21.773383	0.1	0.791359
21.775050	0.1	0.785454
21.776717	0.1	0.776788
21.778383	0.1	0.766264
21.780050	0.1	0.754637
21.781717	0.1	0.742753
21.783383	0.1	0.732094
21.785050	0.1	0.723945
21.786717	0.1	0.718348
21.788383	0.1	0.714161
21.790050	0.1	0.709943
21.791717	0.1	0.705146
21.793383	0.1	0.700424
21.795050	0.1	0.696224
21.796717	0.1	0.692313
21.798383	0.1	0.688634
21.800050	0.1	0.685072
21.801717	0.1	0.680811
21.803383	0.1	0.675498
21.805050	0.1	0.670026
21.806717	0.1	0.665667
21.808383	0.1	0.663241
21.810050	0.1	0.662808
21.811717	0.1	0.663879
21.813383	0.1	0.666375
21.815050	0.1	0.670385
21.816717	0.1	0.674631
21.818383	0.1	0.676764
21.820050	0.1	0.675605
21.821717	0.1	0.671889
21.823383	0.1	0.666953
21.825050	0.1	0.662212
21.826717	0.1	0.659232
21.828383	0.1	0.659092
21.830050	0.1	0.662426
21.831717	0.1	0.669630
21.833383	0.1	0.680308
21.835050	0.1	0.692885
21.836717	0.1	0.705025
21.838383	0.1	0.715083
21.840050	0.1	0.723475
21.841717	0.1	0.731815
21.843383	0.1	0.740811
21.845050	0.1	0.749542
21.846717	0.1	0.757235
21.848383	0.1	0.765021
21.850050	0.1	0.774725
21.851717	0.1	0.786665
21.853383	0.1	0.799992
21.855050	0.1	0.814726
21.856717	0.1	0.832016
21.858383	0.1	0.852048
21.860050	0.1	0.872687
21.861717	0.1	0.891322
21.863383	0.1	0.907383
21.865050	0.1	0.922433
21.866717	0.1	0.938326
21.868383	0.1	0.955537
21.870050	0.1	0.973172
21.871717	0.1	0.990303
21.873383	0.1	1.006876
21.875050	0.1	1.023486
21.876717	0.1	1.040334
21.878383	0.1	1.056744
21.880050	0.1	1.071990
21.881717	0.1	1.086122
21.883383	0.1	1.099282
21.885050	0.1	1.110896
21.886717	0.1	1.120609
21.888383	0.1	1.129471
21.890050	0.1	1.139357
21.891717	0.1	1.151506
21.893383	0.1	1.165853
21.895050	0.1	1.181182
21.896717	0.1	1.195776
21.898383	0.1	1.208298
21.900050	0.1	1.218733
21.901717	0.1	1.228396
21.903383	0.1	1.238622
21.905050	0.1	1.249933
21.906717	0.1	1.261742
21.908383	0.1	1.271972
21.910050	0.1	1.278501
21.911717	0.1	1.281314
21.913383	0.1	1.282101
21.915050	0.1	1.282305
21.916717	0.1	1.282198
21.918383	0.1	1.281300
21.920050	0.1	1.279367
21.921717	0.1	1.276662
21.923383	0.1	1.273607
21.925050	0.1	1.270575
21.926717	0.1	1.267469
21.928383	0.1	1.263465
21.930050	0.1	1.258091
21.931717	0.1	1.251763
21.933383	0.1	1.244717
21.935050	0.1	1.237039
21.936717	0.1	1.229695
21.938383	0.1	1.223390
21.940050	0.1	1.217239
21.941717	0.1	1.210086
21.943383	0.1	1.202207
21.945050	0.1	1.195031
21.946717	0.1	1.189508
21.948383	0.1	1.185033
21.950050	0.1	1.180526
21.951717	0.1	1.175534
21.953383	0.1	1.169718
21.955050	0.1	1.163119
21.956717	0.1	1.157066
21.958383	0.1	1.152991
21.960050	0.1	1.150654
21.961717	0.1	1.148600
21.963383	0.1	1.145788
21.965050	0.1	1.142300
21.966717	0.1	1.138644
21.968383	0.1	1.134519
21.970050	0.1	1.129010
21.971717	0.1	1.121657
21.973383	0.1	1.113145
21.975050	0.1	1.105214
21.976717	0.1	1.099575
21.978383	0.1	1.097252
21.980050	0.1	1.098523
21.981717	0.1	1.102802
21.983383	0.1	1.109052
21.985050	0.1	1.116162
21.986717	0.1	1.122588
21.988383	0.1	1.126518
21.990050	0.1	1.127520
21.991717	0.1	1.127021
21.993383	0.1	1.126840
21.995050	0.1	1.128232
21.996717	0.1	1.131757
21.998383	0.1	1.137317
22.000050	0.1	1.144367
22.001717	0.1	1.152242
22.003383	0.1	1.160684
22.005050	0.1	1.169965
22.006717	0.1	1.179846
22.008383	0.1	1.189183
22.010050	0.1	1.197499
22.011717	0.1	1.205634
22.013383	0.1	1.214128
22.015050	0.1	1.222529
22.016717	0.1	1.230887
22.018383	0.1	1.240126
22.020050	0.1	1.250976
22.021717	0.1	1.263432
22.023383	0.1	1.277132
22.025050	0.1	1.291581
22.026717	0.1	1.306436
22.028383	0.1	1.321970
22.030050	0.1	1.338883
22.031717	0.1	1.357538
22.033383	0.1	1.377491
22.035050	0.1	1.397915
22.036717	0.1	1.418618
22.038383	0.1	1.440053
22.040050	0.1	1.462614
22.041717	0.1	1.486721
22.043383	0.1	1.512785
22.045050	0.1	1.540589
22.046717	0.1	1.569618
22.048383	0.1	1.599821
22.050050	0.1	1.631659
22.051717	0.1	1.665605
22.053383	0.1	1.701568
22.055050	0.1	1.738421
22.056717	0.1	1.774635
22.058383	0.1	1.809751
22.060050	0.1	1.845076
22.061717	0.1	1.882836
22.063383	0.1	1.923824
22.065050	0.1	1.966055
22.066717	0.1	2.006618
22.068383	0.1	2.044742
22.070050	0.1	2.082069
22.071717	0.1	2.120710
22.073383	0.1	2.161642
22.075050	0.1	2.204464
22.076717	0.1	2.248194
22.078383	0.1	2.291752
22.080050	0.1	2.333857
22.081717	0.1	2.373206
22.083383	0.1	2.408945
22.085050	0.1	2.440983
22.086717	0.1	2.470110
22.088383	0.1	2.497439
22.090050	0.1	2.523223
22.091717	0.1	2.546771
22.093383	0.1	2.567419
22.095050	0.1	2.584988
22.096717	0.1	2.599079
22.098383	0.1	2.608933
22.100050	0.1	2.614502
22.101717	0.1	2.616704
22.103383	0.1	2.616490
22.105050	0.1	2.614181
22.106717	0.1	2.609491
22.108383	0.1	2.602325
22.110050	0.1	2.593291
22.111717	0.1	2.582395
22.113383	0.1	2.567703
22.115050	0.1	2.547260
22.116717	0.1	2.521803
22.118383	0.1	2.493775
22.120050	0.1	2.464415
22.121717	0.1	2.433048
22.123383	0.1	2.398668
22.125050	0.1	2.362067
22.126717	0.1	2.326197
22.128383	0.1	2.293317
22.130050	0.1	2.262550
22.131717	0.1	2.231165
22.133383	0.1	2.197335
22.135050	0.1	2.161348
22.136717	0.1	2.124934
22.138383	0.1	2.090074
22.140050	0.1	2.058349
22.141717	0.1	2.029990
22.143383	0.1	2.002954
22.145050	0.1	1.974669
22.146717	0.1	1.945626
22.148383	0.1	1.919651
22.150050	0.1	1.900066
22.151717	0.1	1.886599
22.153383	0.1	1.876648
22.155050	0.1	1.868526
22.156717	0.1	1.862501
22.158383	0.1	1.859097
22.160050	0.1	1.857700
22.161717	0.1	1.857309
22.163383	0.1	1.858096
22.165050	0.1	1.861718
22.166717	0.1	1.869807
22.168383	0.1	1.882534
22.170050	0.1	1.898925
22.171717	0.1	1.918278
22.173383	0.1	1.940769
22.175050	0.1	1.966720
22.176717	0.1	1.995470
22.178383	0.1	2.025892
22.180050	0.1	2.058023
22.181717	0.1	2.093171
22.183383	0.1	2.132757
22.185050	0.1	2.177618
22.186717	0.1	2.227994
22.188383	0.1	2.283822
22.190050	0.1	2.344609
22.191717	0.1	2.408703
22.193383	0.1	2.473672
22.195050	0.1	2.538473
22.196717	0.1	2.604285
22.198383	0.1	2.672612
22.200050	0.1	2.744356
22.201717	0.1	2.820538
22.203383	0.1	2.901731
22.205050	0.1	2.987613
22.206717	0.1	3.078226
22.208383	0.1	3.173654
22.210050	0.1	3.272463
22.211717	0.1	3.372328
22.213383	0.1	3.472129
22.215050	0.1	3.572577
22.216717	0.1	3.674803
22.218383	0.1	3.778776
22.220050	0.1	3.883238
22.221717	0.1	3.986838
22.223383	0.1	4.089074
22.225050	0.1	4.190160
22.226717	0.1	4.290282
22.228383	0.1	4.388886
22.230050	0.1	4.484924
22.231717	0.1	4.577688
22.233383	0.1	4.666960
22.235050	0.1	4.752357
22.236717	0.1	4.832856
22.238383	0.1	4.907437
22.240050	0.1	4.976182
22.241717	0.1	5.039540
22.243383	0.1	5.096202
22.245050	0.1	5.144165
22.246717	0.1	5.183285
22.248383	0.1	5.214177
22.250050	0.1	5.236440
22.251717	0.1	5.249875
22.253383	0.1	5.255877
22.255050	0.1	5.256054
22.256717	0.1	5.249968
22.258383	0.1	5.235230
22.260050	0.1	5.209735
22.261717	0.1	5.173553
22.263383	0.1	5.128840
22.265050	0.1	5.077273
22.266717	0.1	5.017677
22.268383	0.1	4.947339
22.270050	0.1	4.865518
22.271717	0.1	4.774975
22.273383	0.1	4.679724
22.275050	0.1	4.581669
22.276717	0.1	4.480123
22.278383	0.1	4.373565
22.280050	0.1	4.261225
22.281717	0.1	4.143696
22.283383	0.1	4.022522
22.285050	0.1	3.899611
22.286717	0.1	3.777137
22.288383	0.1	3.656107
22.290050	0.1	3.535259
22.291717	0.1	3.412752
22.293383	0.1	3.287927
22.295050	0.1	3.161230
22.296717	0.1	3.034193
22.298383	0.1	2.909489
22.300050	0.1	2.789386
22.301717	0.1	2.673762
22.303383	0.1	2.560960
22.305050	0.1	2.450189
22.306717	0.1	2.341913
22.308383	0.1	2.237023
22.310050	0.1	2.136566
22.311717	0.1	2.040993
22.313383	0.1	1.949915
22.315050	0.1	1.863665
22.316717	0.1	1.783674
22.318383	0.1	1.710039
22.320050	0.1	1.640478
22.321717	0.1	1.572822
22.323383	0.1	1.507546
22.325050	0.1	1.447247
22.326717	0.1	1.394325
22.328383	0.1	1.349407
22.330050	0.1	1.311023
22.331717	0.1	1.276690
22.333383	0.1	1.245230
22.335050	0.1	1.217606
22.336717	0.1	1.194873
22.338383	0.1	1.176186
22.340050	0.1	1.159809
22.341717	0.1	1.145070
22.343383	0.1	1.132148
22.345050	0.1	1.120907
22.346717	0.1	1.111329
22.348383	0.1	1.104521
22.350050	0.1	1.102267
22.351717	0.1	1.105005
22.353383	0.1	1.110365
22.355050	0.1	1.114910
22.356717	0.1	1.117662
22.358383	0.1	1.121303
22.360050	0.1	1.130039
22.361717	0.1	1.146104
22.363383	0.1	1.167934
22.365050	0.1	1.191781
22.366717	0.1	1.214957
22.368383	0.1	1.236643
22.370050	0.1	1.256815
22.371717	0.1	1.275972
22.373383	0.1	1.295181
22.375050	0.1	1.316001
22.376717	0.1	1.340103
22.378383	0.1	1.368229
22.380050	0.1	1.400327
22.381717	0.1	1.436388
22.383383	0.1	1.475844
22.385050	0.1	1.516873
22.386717	0.1	1.556939
22.388383	0.1	1.594280
22.390050	0.1	1.629372
22.391717	0.1	1.664818
22.393383	0.1	1.703505
22.395050	0.1	1.746356
22.396717	0.1	1.791888
22.398383	0.1	1.838314
22.400050	0.1	1.885556
22.401717	0.1	1.935065
22.403383	0.1	1.987885
22.405050	0.1	2.043322
22.406717	0.1	2.099909
22.408383	0.1	2.157427
22.410050	0.1	2.217037
22.411717	0.1	2.279570
22.413383	0.1	2.344577
22.415050	0.1	2.411231
22.416717	0.1	2.479362
22.418383	0.1	2.549933
22.420050	0.1	2.625110
22.421717	0.1	2.707164
22.423383	0.1	2.796818
22.425050	0.1	2.892730
22.426717	0.1	2.992782
22.428383	0.1	3.095828
22.430050	0.1	3.201962
22.431717	0.1	3.311438
22.433383	0.1	3.424524
22.435050	0.1	3.542388
22.436717	0.1	3.666747
22.438383	0.1	3.798115
22.440050	0.1	3.935215
22.441717	0.1	4.076329
22.443383	0.1	4.221294
22.445050	0.1	4.372271
22.446717	0.1	4.531820
22.448383	0.1	4.700497
22.450050	0.1	4.877918
22.451717	0.1	5.064826
22.453383	0.1	5.261879
22.455050	0.1	5.467697
22.456717	0.1	5.679964
22.458383	0.1	5.898038
22.460050	0.1	6.123632
22.461717	0.1	6.359043
22.463383	0.1	6.605233
22.465050	0.1	6.862110
22.466717	0.1	7.130448
22.468383	0.1	7.412401
22.470050	0.1	7.709283
22.471717	0.1	8.019917
22.473383	0.1	8.341800
22.475050	0.1	8.673286
22.476717	0.1	9.014695
22.478383	0.1	9.367829
22.480050	0.1	9.734035
22.481717	0.1	10.112594
22.483383	0.1	10.502362
22.485050	0.1	10.904516
22.486717	0.1	11.321725
22.488383	0.1	11.755568
22.490050	0.1	12.206216
22.491717	0.1	12.674080
22.493383	0.1	13.160673
22.495050	0.1	13.668356
22.496717	0.1	14.199587
22.498383	0.1	14.755083
22.500050	0.1	15.332676
22.501717	0.1	15.929402
22.503383	0.1	16.544354
22.505050	0.1	17.179386
22.506717	0.1	17.837957
22.508383	0.1	18.523182
22.510050	0.1	19.236552
22.511717	0.1	19.979225
22.513383	0.1	20.753867
22.515050	0.1	21.563536
22.516717	0.1	22.409563
22.518383	0.1	23.291786
22.520050	0.1	24.210061
22.521717	0.1	25.165062
22.523383	0.1	26.158346
22.525050	0.1	27.192370
22.526717	0.1	28.269975
22.528383	0.1	29.392839
22.530050	0.1	30.560843
22.531717	0.1	31.773429
22.533383	0.1	33.029895
22.535050	0.1	34.328131
22.536717	0.1	35.665589
22.538383	0.1	37.041879
22.540050	0.1	38.457918
22.541717	0.1	39.912793
22.543383	0.1	41.403598
22.545050	0.1	42.927056
22.546717	0.1	44.479328
22.548383	0.1	46.055578
22.550050	0.1	47.650281
22.551717	0.1	49.257204
22.553383	0.1	50.869552
22.555050	0.1	52.480046
22.556717	0.1	54.081040
22.558383	0.1	55.665462
22.560050	0.1	57.226406
22.561717	0.1	58.755078
22.563383	0.1	60.241055
22.565050	0.1	61.675296
22.566717	0.1	63.051516
22.568383	0.1	64.364243
22.570050	0.1	65.606171
22.571717	0.1	66.767647
22.573383	0.1	67.838803
22.575050	0.1	68.812268
22.576717	0.1	69.683315
22.578383	0.1	70.447582
22.580050	0.1	71.099387
22.581717	0.1	71.632559
22.583383	0.1	72.042556
22.585050	0.1	72.327177
22.586717	0.1	72.485055
22.588383	0.1	72.514475
22.590050	0.1	72.414707
22.591717	0.1	72.187530
22.593383	0.1	71.835769
22.595050	0.1	71.361181
22.596717	0.1	70.765032
22.598383	0.1	70.049572
22.600050	0.1	69.218660
22.601717	0.1	68.278443
22.603383	0.1	67.236354
22.605050	0.1	66.098590
22.606717	0.1	64.869686
22.608383	0.1	63.554621
22.610050	0.1	62.160455
22.611717	0.1	60.696066
22.613383	0.1	59.170327
22.615050	0.1	57.590315
22.616717	0.1	55.961846
22.618383	0.1	54.291929
22.620050	0.1	52.589588
22.621717	0.1	50.863661
22.623383	0.1	49.121333
22.625050	0.1	47.369096
22.626717	0.1	45.613800
22.628383	0.1	43.862308
22.630050	0.1	42.120796
22.631717	0.1	40.394776
22.633383	0.1	38.689277
22.635050	0.1	37.009008
22.636717	0.1	35.358341
22.638383	0.1	33.740616
22.640050	0.1	32.157931
22.641717	0.1	30.612466
22.643383	0.1	29.107602
22.645050	0.1	27.647549
22.646717	0.1	26.235911
22.648383	0.1	24.874872
22.650050	0.1	23.565884
22.651717	0.1	22.310182
22.653383	0.1	21.107998
22.655050	0.1	19.958387
22.656717	0.1	18.860870
22.658383	0.1	17.816615
22.660050	0.1	16.827346
22.661717	0.1	15.893159
22.663383	0.1	15.011234
22.665050	0.1	14.177570
22.666717	0.1	13.390328
22.668383	0.1	12.650508
22.670050	0.1	11.959714
22.671717	0.1	11.318149
22.673383	0.1	10.724613
22.675050	0.1	10.177102
22.676717	0.1	9.672665
22.678383	0.1	9.207469
22.680050	0.1	8.777813
22.681717	0.1	8.381046
22.683383	0.1	8.016052
22.685050	0.1	7.683127
22.686717	0.1	7.382920
22.688383	0.1	7.114648
22.690050	0.1	6.875750
22.691717	0.1	6.663469
22.693383	0.1	6.476366
22.695050	0.1	6.314171
22.696717	0.1	6.176592
22.698383	0.1	6.062901
22.700050	0.1	5.972474
22.701717	0.1	5.904646
22.703383	0.1	5.858215
22.705050	0.1	5.831085
22.706717	0.1	5.819732
22.708383	0.1	5.820361
22.710050	0.1	5.831346
22.711717	0.1	5.853707
22.713383	0.1	5.889097
22.715050	0.1	5.937875
22.716717	0.1	5.998714
22.718383	0.1	6.069527
22.720050	0.1	6.148317
22.721717	0.1	6.233603
22.723383	0.1	6.324784
22.725050	0.1	6.422135
22.726717	0.1	6.525880
22.728383	0.1	6.635054
22.730050	0.1	6.747679
22.731717	0.1	6.862278
22.733383	0.1	6.978661
22.735050	0.1	7.096748
22.736717	0.1	7.215426
22.738383	0.1	7.332596
22.740050	0.1	7.446134
22.741717	0.1	7.555024
22.743383	0.1	7.659607
22.745050	0.1	7.760287
22.746717	0.1	7.856032
22.748383	0.1	7.944857
22.750050	0.1	8.025677
22.751717	0.1	8.098781
22.753383	0.1	8.164109
22.755050	0.1	8.220328
22.756717	0.1	8.265763
22.758383	0.1	8.298969
22.760050	0.1	8.318909
22.761717	0.1	8.325456
22.763383	0.1	8.319109
22.765050	0.1	8.300170
22.766717	0.1	8.269171
22.768383	0.1	8.227685
22.770050	0.1	8.177152
22.771717	0.1	8.117165
22.773383	0.1	8.045738
22.775050	0.1	7.960899
22.776717	0.1	7.862286
22.778383	0.1	7.751696
22.780050	0.1	7.631402
22.781717	0.1	7.502139
22.783383	0.1	7.364033
22.785050	0.1	7.218765
22.786717	0.1	7.068808
22.788383	0.1	6.914497
22.790050	0.1	6.753593
22.791717	0.1	6.584316
22.793383	0.1	6.407369
22.795050	0.1	6.224909
22.796717	0.1	6.038975
22.798383	0.1	5.850601
22.800050	0.1	5.659871
22.801717	0.1	5.466794
22.803383	0.1	5.271980
22.805050	0.1	5.076774
22.806717	0.1	4.882803
22.808383	0.1	4.692017
22.810050	0.1	4.506856
22.811717	0.1	4.328592
22.813383	0.1	4.155743
22.815050	0.1	3.985502
22.816717	0.1	3.816122
22.818383	0.1	3.647842
22.820050	0.1	3.482318
22.821717	0.1	3.321338
22.823383	0.1	3.166138
22.825050	0.1	3.017737
22.826717	0.1	2.876865
22.828383	0.1	2.743066
22.830050	0.1	2.614646
22.831717	0.1	2.489924
22.833383	0.1	2.368288
22.835050	0.1	2.250751
22.836717	0.1	2.140063
22.838383	0.1	2.038889
22.840050	0.1	1.946753
22.841717	0.1	1.859972
22.843383	0.1	1.775520
22.845050	0.1	1.693340
22.846717	0.1	1.615188
22.848383	0.1	1.542694
22.850050	0.1	1.476021
22.851717	0.1	1.414311
22.853383	0.1	1.357486
22.855050	0.1	1.306008
22.856717	0.1	1.259274
22.858383	0.1	1.215925
22.860050	0.1	1.174994
22.861717	0.1	1.135715
22.863383	0.1	1.097792
22.865050	0.1	1.062411
22.866717	0.1	1.031486
22.868383	0.1	1.005349
22.870050	0.1	0.982629
22.871717	0.1	0.962531
22.873383	0.1	0.945292
22.875050	0.1	0.930554
22.876717	0.1	0.917227
22.878383	0.1	0.904314
22.880050	0.1	0.890731
22.881717	0.1	0.875033
22.883383	0.1	0.856384
22.885050	0.1	0.836235
22.886717	0.1	0.817836
22.888383	0.1	0.803662
22.890050	0.1	0.794167
22.891717	0.1	0.788611
22.893383	0.1	0.786004
22.895050	0.1	0.785389
22.896717	0.1	0.785575
22.898383	0.1	0.785068
22.900050	0.1	0.782968
22.901717	0.1	0.779964
22.903383	0.1	0.777673
22.905050	0.1	0.777203
22.906717	0.1	0.778609
22.908383	0.1	0.780565
22.910050	0.1	0.781179
22.911717	0.1	0.779973
22.913383	0.1	0.778018
22.915050	0.1	0.776895
22.916717	0.1	0.778125
22.918383	0.1	0.782479
22.920050	0.1	0.789016
22.921717	0.1	0.795098
22.923383	0.1	0.798227
22.925050	0.1	0.798618
22.926717	0.1	0.799200
22.928383	0.1	0.802637
22.930050	0.1	0.809152
22.931717	0.1	0.817184
22.933383	0.1	0.825282
22.935050	0.1	0.833357
22.936717	0.1	0.842279
22.938383	0.1	0.852300
22.940050	0.1	0.862638
22.941717	0.1	0.872943
22.943383	0.1	0.884053
22.945050	0.1	0.896747
22.946717	0.1	0.910708
22.948383	0.1	0.925087
22.950050	0.1	0.939616
22.951717	0.1	0.954149
22.953383	0.1	0.967635
22.955050	0.1	0.978648
22.956717	0.1	0.986895
22.958383	0.1	0.993661
22.960050	0.1	1.000864
22.961717	0.1	1.010173
22.963383	0.1	1.022615
22.965050	0.1	1.038141
22.966717	0.1	1.055528
22.968383	0.1	1.073098
22.970050	0.1	1.089508
22.971717	0.1	1.104963
22.973383	0.1	1.121568
22.975050	0.1	1.141280
22.976717	0.1	1.163683
22.978383	0.1	1.186817
22.980050	0.1	1.209835
22.981717	0.1	1.233439
22.983383	0.1	1.257942
22.985050	0.1	1.282226
22.986717	0.1	1.305286
22.988383	0.1	1.327959
22.990050	0.1	1.352248
22.991717	0.1	1.379177
22.993383	0.1	1.408248
22.995050	0.1	1.438712
22.996717	0.1	1.470651
22.998383	0.1	1.504705
23.000050	0.1	1.541204
23.001717	0.1	1.580007
23.003383	0.1	1.620711
23.005050	0.1	1.662751
23.006717	0.1	1.705354
23.008383	0.1	1.747594
23.010050	0.1	1.789033
23.011717	0.1	1.830342
23.013383	0.1	1.873011
23.015050	0.1	1.918352
23.016717	0.1	1.966548
23.018383	0.1	2.016472
23.020050	0.1	2.066926
23.021717	0.1	2.117958
23.023383	0.1	2.170755
23.025050	0.1	2.226448
23.026717	0.1	2.285112
23.028383	0.1	2.345634
23.030050	0.1	2.406812
23.031717	0.1	2.468308
23.033383	0.1	2.530543
23.035050	0.1	2.594492
23.036717	0.1	2.661324
23.038383	0.1	2.731271
23.040050	0.1	2.802806
23.041717	0.1	2.872930
23.043383	0.1	2.938765
23.045050	0.1	2.999487
23.046717	0.1	3.057015
23.048383	0.1	3.114319
23.050050	0.1	3.172848
23.051717	0.1	3.231540
23.053383	0.1	3.287792
23.055050	0.1	3.338857
23.056717	0.1	3.383029
23.058383	0.1	3.420832
23.060050	0.1	3.454578
23.061717	0.1	3.486034
23.063383	0.1	3.514984
23.065050	0.1	3.540232
23.066717	0.1	3.561238
23.068383	0.1	3.578127
23.070050	0.1	3.590235
23.071717	0.1	3.595972
23.073383	0.1	3.594710
23.075050	0.1	3.587818
23.076717	0.1	3.577080
23.078383	0.1	3.562639
23.080050	0.1	3.543100
23.081717	0.1	3.517298
23.083383	0.1	3.485009
23.085050	0.1	3.446522
23.086717	0.1	3.402387
23.088383	0.1	3.353390
23.090050	0.1	3.300514
23.091717	0.1	3.244756
23.093383	0.1	3.186697
23.095050	0.1	3.125630
23.096717	0.1	3.059409
23.098383	0.1	2.986775
23.100050	0.1	2.909279
23.101717	0.1	2.829521
23.103383	0.1	2.748421
23.105050	0.1	2.665315
23.106717	0.1	2.580020
23.108383	0.1	2.493896
23.110050	0.1	2.408847
23.111717	0.1	2.326141
23.113383	0.1	2.246159
23.115050	0.1	2.168338
23.116717	0.1	2.091397
23.118383	0.1	2.014465
23.120050	0.1	1.938152
23.121717	0.1	1.864373
23.123383	0.1	1.794873
23.125050	0.1	1.729773
23.126717	0.1	1.667673
23.128383	0.1	1.606927
23.130050	0.1	1.546205
23.131717	0.1	1.484849
23.133383	0.1	1.423652
23.135050	0.1	1.364588
23.136717	0.1	1.309309
23.138383	0.1	1.258166
23.140050	0.1	1.210696
23.141717	0.1	1.166537
23.143383	0.1	1.125806
23.145050	0.1	1.088334
23.146717	0.1	1.052888
23.148383	0.1	1.018299
23.150050	0.1	0.984841
23.151717	0.1	0.953204
23.153383	0.1	0.923206
23.155050	0.1	0.894303
23.156717	0.1	0.866661
23.158383	0.1	0.841566
23.160050	0.1	0.820737
23.161717	0.1	0.804486
23.163383	0.1	0.790614
23.165050	0.1	0.775997
23.166717	0.1	0.759671
23.168383	0.1	0.743475
23.170050	0.1	0.729063
23.171717	0.1	0.715530
23.173383	0.1	0.700899
23.175050	0.1	0.685058
23.176717	0.1	0.670454
23.178383	0.1	0.659907
23.180050	0.1	0.653695
23.181717	0.1	0.649304
23.183383	0.1	0.644210
23.185050	0.1	0.637956
23.186717	0.1	0.631106
23.188383	0.1	0.623246
23.190050	0.1	0.613667
23.191717	0.1	0.603460
23.193383	0.1	0.595269
23.195050	0.1	0.590426
23.196717	0.1	0.587539
23.198383	0.1	0.584507
23.200050	0.1	0.580829
23.201717	0.1	0.577397
23.203383	0.1	0.575026
23.205050	0.1	0.573937
23.206717	0.1	0.574254
23.208383	0.1	0.575949
23.210050	0.1	0.577541
23.211717	0.1	0.576465
23.213383	0.1	0.572028
23.215050	0.1	0.566295
23.216717	0.1	0.561490
23.218383	0.1	0.557937
23.220050	0.1	0.554817
23.221717	0.1	0.551650
23.223383	0.1	0.548810
23.225050	0.1	0.547040
23.226717	0.1	0.546901
23.228383	0.1	0.547864
23.230050	0.1	0.548018
23.231717	0.1	0.545816
23.233383	0.1	0.541699
23.235050	0.1	0.536977
23.236717	0.1	0.532614
23.238383	0.1	0.529508
23.240050	0.1	0.528237
23.241717	0.1	0.528092
23.243383	0.1	0.527413
23.245050	0.1	0.525285
23.246717	0.1	0.522425
23.248383	0.1	0.520390
23.250050	0.1	0.520186
23.251717	0.1	0.521452
23.253383	0.1	0.522980
23.255050	0.1	0.524307
23.256717	0.1	0.525890
23.258383	0.1	0.527529
23.260050	0.1	0.528302
23.261717	0.1	0.527822
23.263383	0.1	0.525997
23.265050	0.1	0.522742
23.266717	0.1	0.518933
23.268383	0.1	0.515934
23.270050	0.1	0.514006
23.271717	0.1	0.512288
23.273383	0.1	0.510053
23.275050	0.1	0.507599
23.276717	0.1	0.506286
23.278383	0.1	0.507655
23.280050	0.1	0.512265
23.281717	0.1	0.519515
23.283383	0.1	0.528269
23.285050	0.1	0.536982
23.286717	0.1	0.543888
23.288383	0.1	0.547948
23.290050	0.1	0.549494
23.291717	0.1	0.550002
23.293383	0.1	0.551222
23.295050	0.1	0.553932
23.296717	0.1	0.557448
23.298383	0.1	0.560572
23.300050	0.1	0.563152
23.301717	0.1	0.566319
23.303383	0.1	0.571269
23.305050	0.1	0.578263
23.306717	0.1	0.586845
23.308383	0.1	0.595995
23.310050	0.1	0.604130
23.311717	0.1	0.610268
23.313383	0.1	0.615157
23.315050	0.1	0.620247
23.316717	0.1	0.625635
23.318383	0.1	0.629881
23.320050	0.1	0.632452
23.321717	0.1	0.635050
23.323383	0.1	0.639153
23.325050	0.1	0.643567
23.326717	0.1	0.646231
23.328383	0.1	0.647297
23.330050	0.1	0.649090
23.331717	0.1	0.653537
23.333383	0.1	0.660154
23.335050	0.1	0.666496
23.336717	0.1	0.670566
23.338383	0.1	0.672257
23.340050	0.1	0.672331
23.341717	0.1	0.671139
23.343383	0.1	0.668550
23.345050	0.1	0.664922
23.346717	0.1	0.661393
23.348383	0.1	0.658631
23.350050	0.1	0.656513
23.351717	0.1	0.655134
23.353383	0.1	0.654734
23.355050	0.1	0.654897
23.356717	0.1	0.654310
23.358383	0.1	0.651223
23.360050	0.1	0.644973
23.361717	0.1	0.637327
23.363383	0.1	0.631092
23.365050	0.1	0.627306
23.366717	0.1	0.625006
23.368383	0.1	0.623292
23.370050	0.1	0.622170
23.371717	0.1	0.621411
23.373383	0.1	0.619921
23.375050	0.1	0.616992
23.376717	0.1	0.613686
23.378383	0.1	0.611497
23.380050	0.1	0.610007
23.381717	0.1	0.607641
23.383383	0.1	0.604051
23.385050	0.1	0.600126
23.386717	0.1	0.596647
23.388383	0.1	0.594291
23.390050	0.1	0.593876
23.391717	0.1	0.595571
23.393383	0.1	0.598431
23.395050	0.1	0.600885
23.396717	0.1	0.601532
23.398383	0.1	0.599539
23.400050	0.1	0.594943
23.401717	0.1	0.588936
23.403383	0.1	0.583148
23.405050	0.1	0.578612
23.406717	0.1	0.576000
23.408383	0.1	0.575818
23.410050	0.1	0.577434
23.411717	0.1	0.578836
23.413383	0.1	0.578547
23.415050	0.1	0.576777
23.416717	0.1	0.574444
23.418383	0.1	0.572079
23.420050	0.1	0.569788
23.421717	0.1	0.567771
23.423383	0.1	0.566696
23.425050	0.1	0.567227
23.426717	0.1	0.569001
23.428383	0.1	0.570668
23.430050	0.1	0.571306
23.431717	0.1	0.571138
23.433383	0.1	0.571012
23.435050	0.1	0.571534
23.436717	0.1	0.572759
23.438383	0.1	0.574514
23.440050	0.1	0.575935
23.441717	0.1	0.574999
23.443383	0.1	0.570510
23.445050	0.1	0.563771
23.446717	0.1	0.557057
23.448383	0.1	0.551254
23.450050	0.1	0.545997
23.451717	0.1	0.541522
23.453383	0.1	0.539222
23.455050	0.1	0.539939
23.456717	0.1	0.542658
23.458383	0.1	0.545415
23.460050	0.1	0.547040
23.461717	0.1	0.547827
23.463383	0.1	0.548759
23.465050	0.1	0.550398
23.466717	0.1	0.553108
23.468383	0.1	0.557327
23.470050	0.1	0.562565
23.471717	0.1	0.566961
23.473383	0.1	0.568656
23.475050	0.1	0.567553
23.476717	0.1	0.565718
23.478383	0.1	0.565345
23.480050	0.1	0.566314
23.481717	0.1	0.566929
23.483383	0.1	0.566407
23.485050	0.1	0.565299
23.486717	0.1	0.564503
23.488383	0.1	0.564926
23.490050	0.1	0.567460
23.491717	0.1	0.572344
23.493383	0.1	0.578514
23.495050	0.1	0.584172
23.496717	0.1	0.588391
23.498383	0.1	0.591846
23.500050	0.1	0.595897
23.501717	0.1	0.601690
23.503383	0.1	0.609313
23.505050	0.1	0.617215
23.506717	0.1	0.624149
23.508383	0.1	0.631069
23.510050	0.1	0.639576
23.511717	0.1	0.650017
23.513383	0.1	0.661630
23.515050	0.1	0.673286
23.516717	0.1	0.684131
23.518383	0.1	0.694362
23.520050	0.1	0.705207
23.521717	0.1	0.718101
23.523383	0.1	0.733845
23.525050	0.1	0.751982
23.526717	0.1	0.770935
23.528383	0.1	0.789426
23.530050	0.1	0.807401
23.531717	0.1	0.825408
23.533383	0.1	0.844109
23.535050	0.1	0.864356
23.536717	0.1	0.886652
23.538383	0.1	0.910503
23.540050	0.1	0.934843
23.541717	0.1	0.959374
23.543383	0.1	0.985414
23.545050	0.1	1.014890
23.546717	0.1	1.048222
23.548383	0.1	1.083864
23.550050	0.1	1.120502
23.551717	0.1	1.158854
23.553383	0.1	1.200484
23.555050	0.1	1.245849
23.556717	0.1	1.294217
23.558383	0.1	1.344932
23.560050	0.1	1.397571
23.561717	0.1	1.451205
23.563383	0.1	1.505124
23.565050	0.1	1.560268
23.566717	0.1	1.618816
23.568383	0.1	1.682476
23.570050	0.1	1.752093
23.571717	0.1	1.828359
23.573383	0.1	1.911335
23.575050	0.1	1.999671
23.576717	0.1	2.091476
23.578383	0.1	2.185903
23.580050	0.1	2.283673
23.581717	0.1	2.385988
23.583383	0.1	2.493495
23.585050	0.1	2.606497
23.586717	0.1	2.725441
23.588383	0.1	2.850774
23.590050	0.1	2.982672
23.591717	0.1	3.121132
23.593383	0.1	3.266204
23.595050	0.1	3.417758
23.596717	0.1	3.575739
23.598383	0.1	3.740657
23.600050	0.1	3.913497
23.601717	0.1	4.095146
23.603383	0.1	4.286170
23.605050	0.1	4.486623
23.606717	0.1	4.695873
23.608383	0.1	4.913406
23.610050	0.1	5.140137
23.611717	0.1	5.377824
23.613383	0.1	5.627326
23.615050	0.1	5.888338
23.616717	0.1	6.159809
23.618383	0.1	6.440063
23.620050	0.1	6.728685
23.621717	0.1	7.028175
23.623383	0.1	7.341439
23.625050	0.1	7.668659
23.626717	0.1	8.008173
23.628383	0.1	8.359128
23.630050	0.1	8.721533
23.631717	0.1	9.095175
23.633383	0.1	9.480580
23.635050	0.1	9.879530
23.636717	0.1	10.293592
23.638383	0.1	10.723327
23.640050	0.1	11.168551
23.641717	0.1	11.628484
23.643383	0.1	12.102374
23.645050	0.1	12.590038
23.646717	0.1	13.091331
23.648383	0.1	13.605822
23.650050	0.1	14.134143
23.651717	0.1	14.679348
23.653383	0.1	15.245155
23.655050	0.1	15.832949
23.656717	0.1	16.441853
23.658383	0.1	17.071120
23.660050	0.1	17.721341
23.661717	0.1	18.393532
23.663383	0.1	19.088448
23.665050	0.1	19.807098
23.666717	0.1	20.551099
23.668383	0.1	21.322244
23.670050	0.1	22.122078
23.671717	0.1	22.951765
23.673383	0.1	23.812559
23.675050	0.1	24.706540
23.676717	0.1	25.636032
23.678383	0.1	26.602149
23.680050	0.1	27.605002
23.681717	0.1	28.645508
23.683383	0.1	29.725838
23.685050	0.1	30.847779
23.686717	0.1	32.012183
23.688383	0.1	33.219960
23.690050	0.1	34.471969
23.691717	0.1	35.768561
23.693383	0.1	37.109903
23.695050	0.1	38.496121
23.696717	0.1	39.927475
23.698383	0.1	41.403803
23.700050	0.1	42.923102
23.701717	0.1	44.481945
23.703383	0.1	46.077278
23.705050	0.1	47.706375
23.706717	0.1	49.365806
23.708383	0.1	51.050857
23.710050	0.1	52.754749
23.711717	0.1	54.469244
23.713383	0.1	56.186938
23.715050	0.1	57.901423
23.716717	0.1	59.605977
23.718383	0.1	61.293053
23.720050	0.1	62.954072
23.721717	0.1	64.580576
23.723383	0.1	66.165668
23.725050	0.1	67.702644
23.726717	0.1	69.182874
23.728383	0.1	70.595783
23.730050	0.1	71.930420
23.731717	0.1	73.176995
23.733383	0.1	74.327327
23.735050	0.1	75.374865
23.736717	0.1	76.314565
23.738383	0.1	77.141449
23.740050	0.1	77.849380
23.741717	0.1	78.431531
23.743383	0.1	78.881588
23.745050	0.1	79.195090
23.746717	0.1	79.370383
23.748383	0.1	79.408023
23.750050	0.1	79.309587
23.751717	0.1	79.076784
23.753383	0.1	78.710993
23.755050	0.1	78.213769
23.756717	0.1	77.587362
23.758383	0.1	76.834369
23.760050	0.1	75.957533
23.761717	0.1	74.960226
23.763383	0.1	73.848213
23.765050	0.1	72.630071
23.766717	0.1	71.314438
23.768383	0.1	69.908202
23.770050	0.1	68.417811
23.771717	0.1	66.851163
23.773383	0.1	65.217288
23.775050	0.1	63.524139
23.776717	0.1	61.778072
23.778383	0.1	59.985784
23.780050	0.1	58.155996
23.781717	0.1	56.299106
23.783383	0.1	54.424899
23.785050	0.1	52.540358
23.786717	0.1	50.649927
23.788383	0.1	48.757428
23.790050	0.1	46.867630
23.791717	0.1	44.986489
23.793383	0.1	43.120384
23.795050	0.1	41.276007
23.796717	0.1	39.460561
23.798383	0.1	37.679938
23.800050	0.1	35.936949
23.801717	0.1	34.232889
23.803383	0.1	32.570455
23.805050	0.1	30.954294
23.806717	0.1	29.388778
23.808383	0.1	27.875691
23.810050	0.1	26.414711
23.811717	0.1	25.005592
23.813383	0.1	23.649070
23.815050	0.1	22.345837
23.816717	0.1	21.095783
23.818383	0.1	19.898638
23.820050	0.1	18.754643
23.821717	0.1	17.664139
23.823383	0.1	16.626907
23.825050	0.1	15.641549
23.826717	0.1	14.705393
23.828383	0.1	13.816142
23.830050	0.1	12.973673
23.831717	0.1	12.179078
23.833383	0.1	11.432534
23.835050	0.1	10.732561
23.836717	0.1	10.076514
23.838383	0.1	9.461464
23.840050	0.1	8.884380
23.841717	0.1	8.341707
23.843383	0.1	7.830285
23.845050	0.1	7.348736
23.846717	0.1	6.897291
23.848383	0.1	6.476543
23.850050	0.1	6.086417
23.851717	0.1	5.725818
23.853383	0.1	5.393154
23.855050	0.1	5.086474
23.856717	0.1	4.802775
23.858383	0.1	4.538433
23.860050	0.1	4.291316
23.861717	0.1	4.061190
23.863383	0.1	3.847596
23.865050	0.1	3.649620
23.866717	0.1	3.467733
23.868383	0.1	3.302768
23.870050	0.1	3.152993
23.871717	0.1	3.014165
23.873383	0.1	2.882839
23.875050	0.1	2.758349
23.876717	0.1	2.641678
23.878383	0.1	2.533831
23.880050	0.1	2.435464
23.881717	0.1	2.346961
23.883383	0.1	2.268078
23.885050	0.1	2.197498
23.886717	0.1	2.132775
23.888383	0.1	2.071112
23.890050	0.1	2.010791
23.891717	0.1	1.952089
23.893383	0.1	1.896569
23.895050	0.1	1.845416
23.896717	0.1	1.799022
23.898383	0.1	1.757615
23.900050	0.1	1.721079
23.901717	0.1	1.688674
23.903383	0.1	1.659365
23.905050	0.1	1.632040
23.906717	0.1	1.605833
23.908383	0.1	1.581027
23.910050	0.1	1.558671
23.911717	0.1	1.538689
23.913383	0.1	1.519700
23.915050	0.1	1.500663
23.916717	0.1	1.481525
23.918383	0.1	1.462679
23.920050	0.1	1.444318
23.921717	0.1	1.426195
23.923383	0.1	1.407936
23.925050	0.1	1.389585
23.926717	0.1	1.371368
23.928383	0.1	1.352741
23.930050	0.1	1.332611
23.931717	0.1	1.310953
23.933383	0.1	1.289272
23.935050	0.1	1.269365
23.936717	0.1	1.251884
23.938383	0.1	1.235683
23.940050	0.1	1.218696
23.941717	0.1	1.200018
23.943383	0.1	1.180591
23.945050	0.1	1.161750
23.946717	0.1	1.143827
23.948383	0.1	1.125992
23.950050	0.1	1.107473
23.951717	0.1	1.088479
23.953383	0.1	1.069149
23.955050	0.1	1.048534
23.956717	0.1	1.025908
23.958383	0.1	1.002480
23.960050	0.1	0.980720
23.961717	0.1	0.962159
23.963383	0.1	0.946312
23.965050	0.1	0.931714
23.966717	0.1	0.917688
23.968383	0.1	0.904826
23.970050	0.1	0.893967
23.971717	0.1	0.885157
23.973383	0.1	0.877329
23.975050	0.1	0.868691
23.976717	0.1	0.857501
23.978383	0.1	0.843159
23.980050	0.1	0.827112
23.981717	0.1	0.811797
23.983383	0.1	0.798539
23.985050	0.1	0.787289
23.986717	0.1	0.777724
23.988383	0.1	0.769747
23.990050	0.1	0.762995
23.991717	0.1	0.756159
23.993383	0.1	0.747885
23.995050	0.1	0.738548
23.996717	0.1	0.730106
23.998383	0.1	0.723973
24.000050	0.1	0.719456
24.001717	0.1	0.714683
24.003383	0.1	0.708457
24.005050	0.1	0.700508
24.006717	0.1	0.691344
24.008383	0.1	0.682683
24.010050	0.1	0.676634
24.011717	0.1	0.673863
24.013383	0.1	0.672932
24.015050	0.1	0.671460
24.016717	0.1	0.668061
24.018383	0.1	0.663344
24.020050	0.1	0.658720
24.021717	0.1	0.654277
24.023383	0.1	0.648689
24.025050	0.1	0.641271
24.026717	0.1	0.633118
24.028383	0.1	0.625923
24.030050	0.1	0.620279
24.031717	0.1	0.615688
24.033383	0.1	0.612107
24.035050	0.1	0.610622
24.036717	0.1	0.611935
24.038383	0.1	0.615055
24.040050	0.1	0.618184
24.041717	0.1	0.620438
24.043383	0.1	0.622375
24.045050	0.1	0.625104
24.046717	0.1	0.628796
24.048383	0.1	0.631791
24.050050	0.1	0.631926
24.051717	0.1	0.629113
24.053383	0.1	0.625979
24.055050	0.1	0.625784
24.056717	0.1	0.630142
24.058383	0.1	0.638291
24.060050	0.1	0.647716
24.061717	0.1	0.655847
24.063383	0.1	0.662035
24.065050	0.1	0.667451
24.066717	0.1	0.672936
24.068383	0.1	0.678319
24.070050	0.1	0.683451
24.071717	0.1	0.688634
24.073383	0.1	0.694166
24.075050	0.1	0.699880
24.076717	0.1	0.705323
24.078383	0.1	0.710506
24.080050	0.1	0.715870
24.081717	0.1	0.722171
24.083383	0.1	0.730511
24.085050	0.1	0.741207
24.086717	0.1	0.753156
24.088383	0.1	0.764723
24.090050	0.1	0.774800
24.091717	0.1	0.783363
24.093383	0.1	0.791433
24.095050	0.1	0.800230
24.096717	0.1	0.810265
24.098383	0.1	0.821152
24.100050	0.1	0.832300
24.101717	0.1	0.843960
24.103383	0.1	0.857147
24.105050	0.1	0.872309
24.106717	0.1	0.888971
24.108383	0.1	0.906596
24.110050	0.1	0.924515
24.111717	0.1	0.941018
24.113383	0.1	0.953991
24.115050	0.1	0.962904
24.116717	0.1	0.969665
24.118383	0.1	0.977004
24.120050	0.1	0.986205
24.121717	0.1	0.996855
24.123383	0.1	1.008576
24.125050	0.1	1.021689
24.126717	0.1	1.035933
24.128383	0.1	1.049945
24.130050	0.1	1.062262
24.131717	0.1	1.071938
24.133383	0.1	1.078839
24.135050	0.1	1.084027
24.136717	0.1	1.089107
24.138383	0.1	1.095156
24.140050	0.1	1.102695
24.141717	0.1	1.111617
24.143383	0.1	1.121257
24.145050	0.1	1.131236
24.146717	0.1	1.141164
24.148383	0.1	1.149438
24.150050	0.1	1.154453
24.151717	0.1	1.156987
24.153383	0.1	1.159566
24.155050	0.1	1.163613
24.156717	0.1	1.168507
24.158383	0.1	1.173592
24.160050	0.1	1.179841
24.161717	0.1	1.188996
24.163383	0.1	1.201835
24.165050	0.1	1.216894
24.166717	0.1	1.231045
24.168383	0.1	1.242054
24.170050	0.1	1.249770
24.171717	0.1	1.255325
24.173383	0.1	1.260806
24.175050	0.1	1.268736
24.176717	0.1	1.280433
24.178383	0.1	1.295237
24.180050	0.1	1.311917
24.181717	0.1	1.329929
24.183383	0.1	1.349086
24.185050	0.1	1.369063
24.186717	0.1	1.389217
24.188383	0.1	1.408234
24.190050	0.1	1.424714
24.191717	0.1	1.438870
24.193383	0.1	1.453119
24.195050	0.1	1.470265
24.196717	0.1	1.491406
24.198383	0.1	1.515979
24.200050	0.1	1.543332
24.201717	0.1	1.573144
24.203383	0.1	1.604818
24.205050	0.1	1.637498
24.206717	0.1	1.670504
24.208383	0.1	1.703473
24.210050	0.1	1.736372
24.211717	0.1	1.769369
24.213383	0.1	1.802738
24.215050	0.1	1.836945
24.216717	0.1	1.872559
24.218383	0.1	1.909658
24.220050	0.1	1.947549
24.221717	0.1	1.985342
24.223383	0.1	2.022209
24.225050	0.1	2.057385
24.226717	0.1	2.091094
24.228383	0.1	2.125045
24.230050	0.1	2.160547
24.231717	0.1	2.196762
24.233383	0.1	2.232050
24.235050	0.1	2.265815
24.236717	0.1	2.298104
24.238383	0.1	2.328707
24.240050	0.1	2.356856
24.241717	0.1	2.381881
24.243383	0.1	2.404130
24.245050	0.1	2.424531
24.246717	0.1	2.443427
24.248383	0.1	2.460163
24.250050	0.1	2.473481
24.251717	0.1	2.482608
24.253383	0.1	2.488131
24.255050	0.1	2.490822
24.256717	0.1	2.490189
24.258383	0.1	2.485188
24.260050	0.1	2.475083
24.261717	0.1	2.460000
24.263383	0.1	2.441844
24.265050	0.1	2.423092
24.266717	0.1	2.403883
24.268383	0.1	2.382156
24.270050	0.1	2.356106
24.271717	0.1	2.324791
24.273383	0.1	2.287799
24.275050	0.1	2.245721
24.276717	0.1	2.199863
24.278383	0.1	2.151919
24.280050	0.1	2.104463
24.281717	0.1	2.060016
24.283383	0.1	2.018656
24.285050	0.1	1.977729
24.286717	0.1	1.934525
24.288383	0.1	1.888140
24.290050	0.1	1.838692
24.291717	0.1	1.786449
24.293383	0.1	1.731883
24.295050	0.1	1.675468
24.296717	0.1	1.617973
24.298383	0.1	1.561060
24.300050	0.1	1.506372
24.301717	0.1	1.453767
24.303383	0.1	1.401347
24.305050	0.1	1.347242
24.306717	0.1	1.291716
24.308383	0.1	1.237066
24.310050	0.1	1.184992
24.311717	0.1	1.135706
24.313383	0.1	1.089568
24.315050	0.1	1.047165
24.316717	0.1	1.007775
24.318383	0.1	0.969321
24.320050	0.1	0.929711
24.321717	0.1	0.887881
24.323383	0.1	0.844500
24.325050	0.1	0.802148
24.326717	0.1	0.763722
24.328383	0.1	0.730013
24.330050	0.1	0.699833
24.331717	0.1	0.672517
24.333383	0.1	0.648596
24.335050	0.1	0.628014
24.336717	0.1	0.609374
24.338383	0.1	0.591213
24.340050	0.1	0.572982
24.341717	0.1	0.554905
24.343383	0.1	0.537443
24.345050	0.1	0.520609
24.346717	0.1	0.504311
24.348383	0.1	0.489545
24.350050	0.1	0.477456
24.351717	0.1	0.467240
24.353383	0.1	0.456925
24.355050	0.1	0.445684
24.356717	0.1	0.434224
24.358383	0.1	0.423673
24.360050	0.1	0.414709
24.361717	0.1	0.407305
24.363383	0.1	0.400986
24.365050	0.1	0.395449
24.366717	0.1	0.390899
24.368383	0.1	0.387384
24.370050	0.1	0.384166
24.371717	0.1	0.380352
24.373383	0.1	0.376087
24.375050	0.1	0.372492
24.376717	0.1	0.370205
24.378383	0.1	0.368655
24.380050	0.1	0.366736
24.381717	0.1	0.363439
24.383383	0.1	0.358000
24.385050	0.1	0.350685
24.386717	0.1	0.343495
24.388383	0.1	0.338699
24.390050	0.1	0.337306
24.391717	0.1	0.339509
24.393383	0.1	0.344799
24.395050	0.1	0.351532
24.396717	0.1	0.357772
24.398383	0.1	0.362508
24.400050	0.1	0.365358
24.401717	0.1	0.365926
24.403383	0.1	0.364427
24.405050	0.1	0.362247
24.406717	0.1	0.361158
24.408383	0.1	0.362210
24.410050	0.1	0.365027
24.411717	0.1	0.368077
24.413383	0.1	0.370471
24.415050	0.1	0.372827
24.416717	0.1	0.375807
24.418383	0.1	0.379351
24.420050	0.1	0.383165
24.421717	0.1	0.386923
24.423383	0.1	0.390457
24.425050	0.1	0.394080
24.426717	0.1	0.397945
24.428383	0.1	0.401428
24.430050	0.1	0.403766
24.431717	0.1	0.404296
24.433383	0.1	0.402331
24.435050	0.1	0.397963
24.436717	0.1	0.392254
24.438383	0.1	0.386457
24.440050	0.1	0.381875
24.441717	0.1	0.379821
24.443383	0.1	0.380562
24.445050	0.1	0.382690
24.446717	0.1	0.384231
24.448383	0.1	0.384199
24.450050	0.1	0.383374
24.451717	0.1	0.383765
24.453383	0.1	0.387174
24.455050	0.1	0.394182
24.456717	0.1	0.403724
24.458383	0.1	0.413158
24.460050	0.1	0.419365
24.461717	0.1	0.420520
24.463383	0.1	0.417358
24.465050	0.1	0.412650
24.466717	0.1	0.409279
24.468383	0.1	0.408464
24.470050	0.1	0.409447
24.471717	0.1	0.410918
24.473383	0.1	0.412641
24.475050	0.1	0.415165
24.476717	0.1	0.418653
24.478383	0.1	0.422318
24.480050	0.1	0.425018
24.481717	0.1	0.426061
24.483383	0.1	0.425368
24.485050	0.1	0.423533
24.486717	0.1	0.421978
24.488383	0.1	0.422844
24.490050	0.1	0.427831
24.491717	0.1	0.435966
24.493383	0.1	0.443528
24.495050	0.1	0.447240
24.496717	0.1	0.446504
24.498383	0.1	0.442737
24.500050	0.1	0.437959
24.501717	0.1	0.434089
24.503383	0.1	0.432548
24.505050	0.1	0.434136
24.506717	0.1	0.439198
24.508383	0.1	0.447026
24.510050	0.1	0.454946
24.511717	0.1	0.459375
24.513383	0.1	0.458616
24.515050	0.1	0.454299
24.516717	0.1	0.449889
24.518383	0.1	0.448129
24.520050	0.1	0.450006
24.521717	0.1	0.454821
24.523383	0.1	0.460907
24.525050	0.1	0.466849
24.526717	0.1	0.471622
24.528383	0.1	0.473997
24.530050	0.1	0.473922
24.531717	0.1	0.473550
24.533383	0.1	0.474518
24.535050	0.1	0.475883
24.536717	0.1	0.475920
24.538383	0.1	0.474444
24.540050	0.1	0.473009
24.541717	0.1	0.473331
24.543383	0.1	0.475375
24.545050	0.1	0.476921
24.546717	0.1	0.475594
24.548383	0.1	0.471473
24.550050	0.1	0.467030
24.551717	0.1	0.464739
24.553383	0.1	0.465079
24.555050	0.1	0.466947
24.556717	0.1	0.468930
24.558383	0.1	0.469494
24.560050	0.1	0.467477
24.561717	0.1	0.463314
24.563383	0.1	0.459035
24.565050	0.1	0.456790
24.566717	0.1	0.457475
24.568383	0.1	0.460432
24.570050	0.1	0.463589
24.571717	0.1	0.464511
24.573383	0.1	0.462276
24.575050	0.1	0.458001
24.576717	0.1	0.453349
24.578383	0.1	0.449279
24.580050	0.1	0.446574
24.581717	0.1	0.446392
24.583383	0.1	0.448911
24.585050	0.1	0.452502
24.586717	0.1	0.455691
24.588383	0.1	0.458523
24.590050	0.1	0.460781
24.591717	0.1	0.460907
24.593383	0.1	0.458155
24.595050	0.1	0.454071
24.596717	0.1	0.451165
24.598383	0.1	0.450877
24.600050	0.1	0.452455
24.601717	0.1	0.453847
24.603383	0.1	0.453759
24.605050	0.1	0.451854
24.606717	0.1	0.447938
24.608383	0.1	0.442518
24.610050	0.1	0.437354
24.611717	0.1	0.434476
24.613383	0.1	0.435077
24.615050	0.1	0.438495
24.616717	0.1	0.442108
24.618383	0.1	0.443775
24.620050	0.1	0.443789
24.621717	0.1	0.443417
24.623383	0.1	0.442811
24.625050	0.1	0.441130
24.626717	0.1	0.437796
24.628383	0.1	0.433000
24.630050	0.1	0.427696
24.631717	0.1	0.423342
24.633383	0.1	0.421032
24.635050	0.1	0.421065
24.636717	0.1	0.422630
24.638383	0.1	0.423826
24.640050	0.1	0.423165
24.641717	0.1	0.421149
24.643383	0.1	0.419617
24.645050	0.1	0.419812
24.646717	0.1	0.421447
24.648383	0.1	0.422928
24.650050	0.1	0.422536
24.651717	0.1	0.419994
24.653383	0.1	0.416455
24.655050	0.1	0.413074
24.656717	0.1	0.410392
24.658383	0.1	0.408622
24.660050	0.1	0.407998
24.661717	0.1	0.408608
24.663383	0.1	0.410224
24.665050	0.1	0.412767
24.666717	0.1	0.416213
24.668383	0.1	0.419836
24.670050	0.1	0.422369
24.671717	0.1	0.423128
24.673383	0.1	0.422532
24.675050	0.1	0.421721
24.676717	0.1	0.421056
24.678383	0.1	0.419654
24.680050	0.1	0.417260
24.681717	0.1	0.415319
24.683383	0.1	0.415570
24.685050	0.1	0.418206
24.686717	0.1	0.421628
24.688383	0.1	0.424329
24.690050	0.1	0.425796
24.691717	0.1	0.425400
24.693383	0.1	0.422839
24.695050	0.1	0.419631
24.696717	0.1	0.417866
24.698383	0.1	0.418164
24.700050	0.1	0.419817
24.701717	0.1	0.421721
24.703383	0.1	0.423305
24.705050	0.1	0.424953
24.706717	0.1	0.426620
24.708383	0.1	0.427067
24.710050	0.1	0.425610
24.711717	0.1	0.423756
24.713383	0.1	0.424078
24.715050	0.1	0.427593
24.716717	0.1	0.432506
24.718383	0.1	0.435738
24.720050	0.1	0.435812
24.721717	0.1	0.433414
24.723383	0.1	0.429503
24.725050	0.1	0.424464
24.726717	0.1	0.418946
24.728383	0.1	0.413801
24.730050	0.1	0.409125
24.731717	0.1	0.404920
24.733383	0.1	0.401819
24.735050	0.1	0.400306
24.736717	0.1	0.399929
24.738383	0.1	0.399551
24.740050	0.1	0.397880
24.741717	0.1	0.394327
24.743383	0.1	0.389679
24.745050	0.1	0.385027
24.746717	0.1	0.380487
24.748383	0.1	0.375872
24.750050	0.1	0.371574
24.751717	0.1	0.368007
24.753383	0.1	0.364832
24.755050	0.1	0.361311
24.756717	0.1	0.357325
24.758383	0.1	0.353446
24.760050	0.1	0.350033
24.761717	0.1	0.347123
24.763383	0.1	0.345120
24.765050	0.1	0.344524
24.766717	0.1	0.344748
24.768383	0.1	0.344096
24.770050	0.1	0.341688
24.771717	0.1	0.338773
24.773383	0.1	0.337185
24.775050	0.1	0.337283
24.776717	0.1	0.338466
24.778383	0.1	0.340366
24.780050	0.1	0.342703
24.781717	0.1	0.344929
24.783383	0.1	0.346480
24.785050	0.1	0.347020
24.786717	0.1	0.346387
24.788383	0.1	0.344431
24.790050	0.1	0.341265
24.791717	0.1	0.337800
24.793383	0.1	0.335402
24.795050	0.1	0.334778
24.796717	0.1	0.335569
24.798383	0.1	0.337148
24.800050	0.1	0.339476
24.801717	0.1	0.342983
24.803383	0.1	0.347677
24.805050	0.1	0.352478
24.806717	0.1	0.355793
24.808383	0.1	0.357185
24.810050	0.1	0.358201
24.811717	0.1	0.360711
24.813383	0.1	0.364948
24.815050	0.1	0.370000
24.816717	0.1	0.374625
24.818383	0.1	0.377097
24.820050	0.1	0.376701
24.821717	0.1	0.375444
24.823383	0.1	0.376622
24.825050	0.1	0.382015
24.826717	0.1	0.390736
24.828383	0.1	0.400660
24.830050	0.1	0.411179
24.831717	0.1	0.423463
24.833383	0.1	0.437810
24.835050	0.1	0.452278
24.836717	0.1	0.464437
24.838383	0.1	0.473708
24.840050	0.1	0.481983
24.841717	0.1	0.491911
24.843383	0.1	0.504768
24.845050	0.1	0.520302
24.846717	0.1	0.537289
24.848383	0.1	0.553704
24.850050	0.1	0.567478
24.851717	0.1	0.577918
24.853383	0.1	0.586198
24.855050	0.1	0.594566
24.856717	0.1	0.604992
24.858383	0.1	0.617988
24.860050	0.1	0.632564
24.861717	0.1	0.647539
24.863383	0.1	0.662780
24.865050	0.1	0.679432
24.866717	0.1	0.698925
24.868383	0.1	0.721747
24.870050	0.1	0.747172
24.871717	0.1	0.773938
24.873383	0.1	0.801352
24.875050	0.1	0.829808
24.876717	0.1	0.860393
24.878383	0.1	0.893939
24.880050	0.1	0.930056
24.881717	0.1	0.967244
24.883383	0.1	1.004012
24.885050	0.1	1.039309
24.886717	0.1	1.072511
24.888383	0.1	1.104167
24.890050	0.1	1.136502
24.891717	0.1	1.172456
24.893383	0.1	1.213960
24.895050	0.1	1.261230
24.896717	0.1	1.312918
24.898383	0.1	1.366935
24.900050	0.1	1.422260
24.901717	0.1	1.479834
24.903383	0.1	1.540943
24.905050	0.1	1.605549
24.906717	0.1	1.672823
24.908383	0.1	1.742630
24.910050	0.1	1.815455
24.911717	0.1	1.890450
24.913383	0.1	1.965053
24.915050	0.1	2.037771
24.916717	0.1	2.110130
24.918383	0.1	2.185050
24.920050	0.1	2.264311
24.921717	0.1	2.348199
24.923383	0.1	2.436331
24.925050	0.1	2.527218
24.926717	0.1	2.617710
24.928383	0.1	2.704752
24.930050	0.1	2.787840
24.931717	0.1	2.868813
24.933383	0.1	2.949596
24.935050	0.1	3.031334
24.936717	0.1	3.114715
24.938383	0.1	3.199349
24.940050	0.1	3.283303
24.941717	0.1	3.364454
24.943383	0.1	3.442266
24.945050	0.1	3.517475
24.946717	0.1	3.590472
24.948383	0.1	3.660969
24.950050	0.1	3.727823
24.951717	0.1	3.789011
24.953383	0.1	3.843009
24.955050	0.1	3.889450
24.956717	0.1	3.928328
24.958383	0.1	3.959397
24.960050	0.1	3.982154
24.961717	0.1	3.996617
24.963383	0.1	4.004645
24.965050	0.1	4.009432
24.966717	0.1	4.012934
24.968383	0.1	4.013833
24.970050	0.1	4.009018
24.971717	0.1	3.996664
24.973383	0.1	3.976603
24.975050	0.1	3.949138
24.976717	0.1	3.914768
24.978383	0.1	3.873799
24.980050	0.1	3.825836
24.981717	0.1	3.770376
24.983383	0.1	3.707986
24.985050	0.1	3.641061
24.986717	0.1	3.573075
24.988383	0.1	3.505992
24.990050	0.1	3.438317
24.991717	0.1	3.367052
24.993383	0.1	3.291299
24.995050	0.1	3.211978
24.996717	0.1	3.129449
24.998383	0.1	3.044126
25.000050	0.1	2.957806
25.001717	0.1	2.872339
25.003383	0.1	2.788380
25.005050	0.1	2.705655
25.006717	0.1	2.624043
25.008383	0.1	2.544327
25.010050	0.1	2.467083
25.011717	0.1	2.391101
25.013383	0.1	2.314253
25.015050	0.1	2.235281
25.016717	0.1	2.154280
25.018383	0.1	2.072207
25.020050	0.1	1.990334
25.021717	0.1	1.910441
25.023383	0.1	1.834789
25.025050	0.1	1.764786
25.026717	0.1	1.699682
25.028383	0.1	1.637177
25.030050	0.1	1.575411
25.031717	0.1	1.514307
25.033383	0.1	1.455401
25.035050	0.1	1.400388
25.036717	0.1	1.349458
25.038383	0.1	1.301682
25.040050	0.1	1.256247
25.041717	0.1	1.212452
25.043383	0.1	1.170011
25.045050	0.1	1.129252
25.046717	0.1	1.089913
25.048383	0.1	1.051277
25.050050	0.1	1.013596
25.051717	0.1	0.978126
25.053383	0.1	0.946019
25.055050	0.1	0.917176
25.056717	0.1	0.890307
25.058383	0.1	0.864561
25.060050	0.1	0.840332
25.061717	0.1	0.818218
25.063383	0.1	0.797985
25.065050	0.1	0.778367
25.066717	0.1	0.757929
25.068383	0.1	0.736676
25.070050	0.1	0.716127
25.071717	0.1	0.697551
25.073383	0.1	0.681067
25.075050	0.1	0.666720
25.076717	0.1	0.654948
25.078383	0.1	0.645211
25.080050	0.1	0.635702
25.081717	0.1	0.625043
25.083383	0.1	0.613485
25.085050	0.1	0.602608
25.086717	0.1	0.593895
25.088383	0.1	0.587441
25.090050	0.1	0.581900
25.091717	0.1	0.575418
25.093383	0.1	0.566966
25.095050	0.1	0.557103
25.096717	0.1	0.546994
25.098383	0.1	0.537271
25.100050	0.1	0.528409
25.101717	0.1	0.521075
25.103383	0.1	0.515692
25.105050	0.1	0.512036
25.106717	0.1	0.509270
25.108383	0.1	0.506737
25.110050	0.1	0.504828
25.111717	0.1	0.504367
25.113383	0.1	0.505466
25.115050	0.1	0.507501
25.116717	0.1	0.509149
25.118383	0.1	0.508223
25.120050	0.1	0.503301
25.121717	0.1	0.495617
25.123383	0.1	0.488623
25.125050	0.1	0.485433
25.126717	0.1	0.486574
25.128383	0.1	0.490095
25.130050	0.1	0.493373
25.131717	0.1	0.494607
25.133383	0.1	0.493745
25.135050	0.1	0.492162
25.136717	0.1	0.490686
25.138383	0.1	0.488828
25.140050	0.1	0.486560
25.141717	0.1	0.484958
25.143383	0.1	0.484297
25.145050	0.1	0.483384
25.146717	0.1	0.481326
25.148383	0.1	0.478486
25.150050	0.1	0.475449
25.151717	0.1	0.472046
25.153383	0.1	0.467850
25.155050	0.1	0.463519
25.156717	0.1	0.460483
25.158383	0.1	0.459193
25.160050	0.1	0.458555
25.161717	0.1	0.457596
25.163383	0.1	0.457023
25.165050	0.1	0.458476
25.166717	0.1	0.462788
25.168383	0.1	0.469014
25.170050	0.1	0.474649
25.171717	0.1	0.477368
25.173383	0.1	0.476842
25.175050	0.1	0.474448
25.176717	0.1	0.471431
25.178383	0.1	0.467645
25.180050	0.1	0.462322
25.181717	0.1	0.455952
25.183383	0.1	0.450932
25.185050	0.1	0.449661
25.186717	0.1	0.452460
25.188383	0.1	0.457563
25.190050	0.1	0.462574
25.191717	0.1	0.466295
25.193383	0.1	0.469317
25.195050	0.1	0.471841
25.196717	0.1	0.472181
25.198383	0.1	0.469228
25.200050	0.1	0.464716
25.201717	0.1	0.461484
25.203383	0.1	0.460879
25.205050	0.1	0.462439
25.206717	0.1	0.464674
25.208383	0.1	0.466085
25.210050	0.1	0.466113
25.211717	0.1	0.465177
25.213383	0.1	0.463915
25.215050	0.1	0.462737
25.216717	0.1	0.461908
25.218383	0.1	0.461517
25.220050	0.1	0.461312
25.221717	0.1	0.461219
25.223383	0.1	0.461647
25.225050	0.1	0.463095
25.226717	0.1	0.465759
25.228383	0.1	0.468986
25.230050	0.1	0.471240
25.231717	0.1	0.471482
25.233383	0.1	0.470588
25.235050	0.1	0.471128
25.236717	0.1	0.475156
25.238383	0.1	0.482174
25.240050	0.1	0.489773
25.241717	0.1	0.495836
25.243383	0.1	0.499408
25.245050	0.1	0.500591
25.246717	0.1	0.500106
25.248383	0.1	0.498528
25.250050	0.1	0.496781
25.251717	0.1	0.496828
25.253383	0.1	0.500195
25.255050	0.1	0.506430
25.256717	0.1	0.513894
25.258383	0.1	0.521224
25.260050	0.1	0.527748
25.261717	0.1	0.533098
25.263383	0.1	0.537010
25.265050	0.1	0.539627
25.266717	0.1	0.541368
25.268383	0.1	0.542570
25.270050	0.1	0.543906
25.271717	0.1	0.546826
25.273383	0.1	0.553266
25.275050	0.1	0.564787
25.276717	0.1	0.580754
25.278383	0.1	0.597169
25.280050	0.1	0.609392
25.281717	0.1	0.616787
25.283383	0.1	0.623222
25.285050	0.1	0.632429
25.286717	0.1	0.644098
25.288383	0.1	0.655581
25.290050	0.1	0.665998
25.291717	0.1	0.676583
25.293383	0.1	0.687968
25.295050	0.1	0.699395
25.296717	0.1	0.709915
25.298383	0.1	0.719358
25.300050	0.1	0.728662
25.301717	0.1	0.739065
25.303383	0.1	0.750464
25.305050	0.1	0.761226
25.306717	0.1	0.770213
25.308383	0.1	0.778278
25.310050	0.1	0.786860
25.311717	0.1	0.796053
25.313383	0.1	0.805021
25.315050	0.1	0.813636
25.316717	0.1	0.822768
25.318383	0.1	0.833031
25.320050	0.1	0.843187
25.321717	0.1	0.850554
25.323383	0.1	0.853715
25.325050	0.1	0.854591
25.326717	0.1	0.857064
25.328383	0.1	0.863248
25.330050	0.1	0.871080
25.331717	0.1	0.876561
25.333383	0.1	0.878335
25.335050	0.1	0.879006
25.336717	0.1	0.881804
25.338383	0.1	0.887248
25.340050	0.1	0.893390
25.341717	0.1	0.898596
25.343383	0.1	0.903164
25.345050	0.1	0.908114
25.346717	0.1	0.913395
25.348383	0.1	0.917977
25.350050	0.1	0.921241
25.351717	0.1	0.923234
25.353383	0.1	0.924096
25.355050	0.1	0.924226
25.356717	0.1	0.924729
25.358383	0.1	0.926815
25.360050	0.1	0.930778
25.361717	0.1	0.936482
25.363383	0.1	0.944473
25.365050	0.1	0.955327
25.366717	0.1	0.968482
25.368383	0.1	0.982052
25.370050	0.1	0.993605
25.371717	0.1	1.001912
25.373383	0.1	1.007952
25.375050	0.1	1.013861
25.376717	0.1	1.020669
25.378383	0.1	1.027128
25.380050	0.1	1.031808
25.381717	0.1	1.035593
25.383383	0.1	1.040334
25.385050	0.1	1.045968
25.386717	0.1	1.050988
25.388383	0.1	1.054932
25.390050	0.1	1.058481
25.391717	0.1	1.061987
25.393383	0.1	1.065549
25.395050	0.1	1.069331
25.396717	0.1	1.072655
25.398383	0.1	1.074616
25.400050	0.1	1.075449
25.401717	0.1	1.075868
25.403383	0.1	1.075682
25.405050	0.1	1.074323
25.406717	0.1	1.071999
25.408383	0.1	1.069261
25.410050	0.1	1.066481
25.411717	0.1	1.064208
25.413383	0.1	1.062625
25.415050	0.1	1.060679
25.416717	0.1	1.057186
25.418383	0.1	1.051417
25.420050	0.1	1.042443
25.421717	0.1	1.029801
25.423383	0.1	1.014639
25.425050	0.1	0.999118
25.426717	0.1	0.984711
25.428383	0.1	0.971579
25.430050	0.1	0.959332
25.431717	0.1	0.947523
25.433383	0.1	0.936012
25.435050	0.1	0.924869
25.436717	0.1	0.913548
25.438383	0.1	0.901278
25.440050	0.1	0.888566
25.441717	0.1	0.877092
25.443383	0.1	0.867941
25.445050	0.1	0.860374
25.446717	0.1	0.852020
25.448383	0.1	0.840365
25.450050	0.1	0.824989
25.451717	0.1	0.808197
25.453383	0.1	0.793021
25.455050	0.1	0.781170
25.456717	0.1	0.772267
25.458383	0.1	0.764127
25.460050	0.1	0.754436
25.461717	0.1	0.742790
25.463383	0.1	0.730716
25.465050	0.1	0.720071
25.466717	0.1	0.711731
25.468383	0.1	0.705165
25.470050	0.1	0.699065
25.471717	0.1	0.692401
25.473383	0.1	0.684415
25.475050	0.1	0.674338
25.476717	0.1	0.662161
25.478383	0.1	0.648815
25.480050	0.1	0.635576
25.481717	0.1	0.624103
25.483383	0.1	0.615939
25.485050	0.1	0.611185
25.486717	0.1	0.608088
25.488383	0.1	0.604093
25.490050	0.1	0.597145
25.491717	0.1	0.587110
25.493383	0.1	0.576661
25.495050	0.1	0.569220
25.496717	0.1	0.565508
25.498383	0.1	0.563012
25.500050	0.1	0.558984
25.501717	0.1	0.553466
25.503383	0.1	0.548288
25.505050	0.1	0.543217
25.506717	0.1	0.535562
25.508383	0.1	0.523971
25.510050	0.1	0.510379
25.511717	0.1	0.498183
25.513383	0.1	0.489820
25.515050	0.1	0.485466
25.516717	0.1	0.483240
25.518383	0.1	0.480716
25.520050	0.1	0.476441
25.521717	0.1	0.470807
25.523383	0.1	0.465531
25.525050	0.1	0.461773
25.526717	0.1	0.458946
25.528383	0.1	0.455808
25.530050	0.1	0.452199
25.531717	0.1	0.449228
25.533383	0.1	0.447487
25.535050	0.1	0.445852
25.536717	0.1	0.442914
25.538383	0.1	0.438713
25.540050	0.1	0.434439
25.541717	0.1	0.431305
25.543383	0.1	0.429908
25.545050	0.1	0.429535
25.546717	0.1	0.428604
25.548383	0.1	0.426751
25.550050	0.1	0.425782
25.551717	0.1	0.427933
25.553383	0.1	0.433810
25.555050	0.1	0.441852
25.556717	0.1	0.449717
25.558383	0.1	0.456106
25.560050	0.1	0.460800
25.561717	0.1	0.463501
25.563383	0.1	0.463901
25.565050	0.1	0.462318
25.566717	0.1	0.459570
25.568383	0.1	0.456693
25.570050	0.1	0.453996
25.571717	0.1	0.450430
25.573383	0.1	0.444776
25.575050	0.1	0.437442
25.576717	0.1	0.430620
25.578383	0.1	0.426820
25.580050	0.1	0.426839
25.581717	0.1	0.428758
25.583383	0.1	0.429261
25.585050	0.1	0.426699
25.586717	0.1	0.422453
25.588383	0.1	0.418727
25.590050	0.1	0.415808
25.591717	0.1	0.412259
25.593383	0.1	0.407584
25.595050	0.1	0.403509
25.596717	0.1	0.401805
25.598383	0.1	0.401954
25.600050	0.1	0.401842
25.601717	0.1	0.399482
25.603383	0.1	0.393647
25.605050	0.1	0.384208
25.606717	0.1	0.372659
25.608383	0.1	0.361940
25.610050	0.1	0.354704
25.611717	0.1	0.351239
25.613383	0.1	0.349809
25.615050	0.1	0.348869
25.616717	0.1	0.348012
25.618383	0.1	0.346689
25.620050	0.1	0.343388
25.621717	0.1	0.336953
25.623383	0.1	0.327667
25.625050	0.1	0.316859
25.626717	0.1	0.306624
25.628383	0.1	0.299131
25.630050	0.1	0.295499
25.631717	0.1	0.295877
25.633383	0.1	0.299471
25.635050	0.1	0.303974
25.636717	0.1	0.306545
25.638383	0.1	0.305697
25.640050	0.1	0.301753
25.641717	0.1	0.295858
25.643383	0.1	0.289115
25.645050	0.1	0.282973
25.646717	0.1	0.279173
25.648383	0.1	0.278065
25.650050	0.1	0.277651
25.651717	0.1	0.275495
25.653383	0.1	0.271047
25.655050	0.1	0.265967
25.656717	0.1	0.262526
25.658383	0.1	0.261622
25.660050	0.1	0.262358
25.661717	0.1	0.263257
25.663383	0.1	0.263345
25.665050	0.1	0.262368
25.666717	0.1	0.260943
25.668383	0.1	0.260300
25.670050	0.1	0.261045
25.671717	0.1	0.262903
25.673383	0.1	0.265217
25.675050	0.1	0.267094
25.676717	0.1	0.267900
25.678383	0.1	0.267439
25.680050	0.1	0.265595
25.681717	0.1	0.262763
25.683383	0.1	0.260123
25.685050	0.1	0.259071
25.686717	0.1	0.260258
25.688383	0.1	0.263089
25.690050	0.1	0.266004
25.691717	0.1	0.267439
25.693383	0.1	0.267187
25.695050	0.1	0.266288
25.696717	0.1	0.265334
25.698383	0.1	0.263676
25.700050	0.1	0.260379
25.701717	0.1	0.255839
25.703383	0.1	0.251429
25.705050	0.1	0.247825
25.706717	0.1	0.245185
25.708383	0.1	0.244137
25.710050	0.1	0.245054
25.711717	0.1	0.247229
25.713383	0.1	0.250051
25.715050	0.1	0.253813
25.716717	0.1	0.258572
25.718383	0.1	0.263448
25.720050	0.1	0.267103
25.721717	0.1	0.268486
25.723383	0.1	0.267606
25.725050	0.1	0.265213
25.726717	0.1	0.262158
25.728383	0.1	0.259280
25.730050	0.1	0.257059
25.731717	0.1	0.255727
25.733383	0.1	0.255397
25.735050	0.1	0.255611
25.736717	0.1	0.255816
25.738383	0.1	0.256570
25.740050	0.1	0.258703
25.741717	0.1	0.261408
25.743383	0.1	0.263127
25.745050	0.1	0.263760
25.746717	0.1	0.264277
25.748383	0.1	0.265078
25.750050	0.1	0.265655
25.751717	0.1	0.265324
25.753383	0.1	0.263653
25.755050	0.1	0.260212
25.756717	0.1	0.255224
25.758383	0.1	0.250461
25.760050	0.1	0.247913
25.761717	0.1	0.248100
25.763383	0.1	0.250335
25.765050	0.1	0.253576
25.766717	0.1	0.256938
25.768383	0.1	0.259969
25.770050	0.1	0.262531
25.771717	0.1	0.264626
25.773383	0.1	0.265953
25.775050	0.1	0.265585
25.776717	0.1	0.262889
25.778383	0.1	0.258288
25.780050	0.1	0.252542
25.781717	0.1	0.246605
25.783383	0.1	0.242032
25.785050	0.1	0.239955
25.786717	0.1	0.239802
25.788383	0.1	0.239797
25.790050	0.1	0.238572
25.791717	0.1	0.235550
25.793383	0.1	0.230307
25.795050	0.1	0.223042
25.796717	0.1	0.215713
25.798383	0.1	0.211359
25.800050	0.1	0.211671
25.801717	0.1	0.215308
25.803383	0.1	0.218800
25.805050	0.1	0.219387
25.806717	0.1	0.216849
25.808383	0.1	0.212551
25.810050	0.1	0.207769
25.811717	0.1	0.203447
25.813383	0.1	0.200681
25.815050	0.1	0.200612
25.816717	0.1	0.203121
25.818383	0.1	0.206335
25.820050	0.1	0.208202
25.821717	0.1	0.208123
25.823383	0.1	0.206875
25.825050	0.1	0.205357
25.826717	0.1	0.203690
25.828383	0.1	0.201906
25.830050	0.1	0.200560
25.831717	0.1	0.200323
25.833383	0.1	0.201613
25.835050	0.1	0.204397
25.836717	0.1	0.208123
25.838383	0.1	0.211890
25.840050	0.1	0.214442
25.841717	0.1	0.214656
25.843383	0.1	0.212640
25.845050	0.1	0.209920
25.846717	0.1	0.208132
25.848383	0.1	0.207326
25.850050	0.1	0.206181
25.851717	0.1	0.203885
25.853383	0.1	0.200998
25.855050	0.1	0.198227
25.856717	0.1	0.195815
25.858383	0.1	0.194032
25.860050	0.1	0.193175
25.861717	0.1	0.193780
25.863383	0.1	0.196262
25.865050	0.1	0.199913
25.866717	0.1	0.203601
25.868383	0.1	0.206893
25.870050	0.1	0.209641
25.871717	0.1	0.211326
25.873383	0.1	0.211410
25.875050	0.1	0.209948
25.876717	0.1	0.207634
25.878383	0.1	0.205277
25.880050	0.1	0.203364
25.881717	0.1	0.202283
25.883383	0.1	0.202330
25.885050	0.1	0.203149
25.886717	0.1	0.203922
25.888383	0.1	0.203927
25.890050	0.1	0.202628
25.891717	0.1	0.199722
25.893383	0.1	0.195531
25.895050	0.1	0.191354
25.896717	0.1	0.188779
25.898383	0.1	0.188840
25.900050	0.1	0.191894
25.901717	0.1	0.197412
25.903383	0.1	0.203867
25.905050	0.1	0.209315
25.906717	0.1	0.212202
25.908383	0.1	0.212002
25.910050	0.1	0.209236
25.911717	0.1	0.204919
25.913383	0.1	0.200425
25.915050	0.1	0.197343
25.916717	0.1	0.197338
25.918383	0.1	0.201724
25.920050	0.1	0.209589
25.921717	0.1	0.217282
25.923383	0.1	0.221049
25.925050	0.1	0.219527
25.926717	0.1	0.213711
25.928383	0.1	0.205669
25.930050	0.1	0.197357
25.931717	0.1	0.190320
25.933383	0.1	0.185762
25.935050	0.1	0.183871
25.936717	0.1	0.183373
25.938383	0.1	0.182949
25.940050	0.1	0.182842
25.941717	0.1	0.183862
25.943383	0.1	0.186330
25.945050	0.1	0.190353
25.946717	0.1	0.195689
25.948383	0.1	0.201175
25.950050	0.1	0.205161
25.951717	0.1	0.206931
25.953383	0.1	0.206805
25.955050	0.1	0.204952
25.956717	0.1	0.201571
25.958383	0.1	0.197976
25.960050	0.1	0.196057
25.961717	0.1	0.196481
25.963383	0.1	0.198195
25.965050	0.1	0.199773
25.966717	0.1	0.200779
25.968383	0.1	0.201585
25.970050	0.1	0.202400
25.971717	0.1	0.202805
25.973383	0.1	0.202409
25.975050	0.1	0.201897
25.976717	0.1	0.202600
25.978383	0.1	0.204225
25.980050	0.1	0.204416
25.981717	0.1	0.201473
25.983383	0.1	0.196407
25.985050	0.1	0.191815
25.986717	0.1	0.189412
25.988383	0.1	0.189152
25.990050	0.1	0.189808
25.991717	0.1	0.190102
25.993383	0.1	0.190125
25.995050	0.1	0.190879
25.996717	0.1	0.192239
25.998383	0.1	0.193054
26.000050	0.1	0.193035
26.001717	0.1	0.193208
26.003383	0.1	0.194386
26.005050	0.1	0.195974
26.006717	0.1	0.196691
26.008383	0.1	0.195992
26.010050	0.1	0.194237
26.011717	0.1	0.191475
26.013383	0.1	0.187387
26.015050	0.1	0.183028
26.016717	0.1	0.180290
26.018383	0.1	0.179708
26.020050	0.1	0.180565
26.021717	0.1	0.182320
26.023383	0.1	0.185189
26.025050	0.1	0.189468
26.026717	0.1	0.194418
26.028383	0.1	0.198665
26.030050	0.1	0.201571
26.031717	0.1	0.203163
26.033383	0.1	0.203205
26.035050	0.1	0.201743
26.036717	0.1	0.199866
26.038383	0.1	0.198646
26.040050	0.1	0.197501
26.041717	0.1	0.194716
26.043383	0.1	0.189929
26.045050	0.1	0.184900
26.046717	0.1	0.181338
26.048383	0.1	0.179503
26.050050	0.1	0.178879
26.051717	0.1	0.179112
26.053383	0.1	0.180579
26.055050	0.1	0.183908
26.056717	0.1	0.188611
26.058383	0.1	0.192886
26.060050	0.1	0.195098
26.061717	0.1	0.195443
26.063383	0.1	0.195336
26.065050	0.1	0.195429
26.066717	0.1	0.195485
26.068383	0.1	0.195587
26.070050	0.1	0.196286
26.071717	0.1	0.197594
26.073383	0.1	0.198660
26.075050	0.1	0.198870
26.076717	0.1	0.198432
26.078383	0.1	0.197846
26.080050	0.1	0.197510
26.081717	0.1	0.198088
26.083383	0.1	0.200868
26.085050	0.1	0.206605
26.086717	0.1	0.213357
26.088383	0.1	0.217217
26.090050	0.1	0.215895
26.091717	0.1	0.210828
26.093383	0.1	0.205776
26.095050	0.1	0.203419
26.096717	0.1	0.203741
26.098383	0.1	0.205268
26.100050	0.1	0.206619
26.101717	0.1	0.207257
26.103383	0.1	0.207569
26.105050	0.1	0.208472
26.106717	0.1	0.210828
26.108383	0.1	0.214619
26.110050	0.1	0.218553
26.111717	0.1	0.220882
26.113383	0.1	0.220775
26.115050	0.1	0.218879
26.116717	0.1	0.216872
26.118383	0.1	0.216514
26.120050	0.1	0.218633
26.121717	0.1	0.222865
26.123383	0.1	0.228095
26.125050	0.1	0.233068
26.126717	0.1	0.236779
26.128383	0.1	0.238549
26.130050	0.1	0.238656
26.131717	0.1	0.238493
26.133383	0.1	0.239117
26.135050	0.1	0.239834
26.136717	0.1	0.239396
26.138383	0.1	0.238284
26.140050	0.1	0.238088
26.141717	0.1	0.239187
26.143383	0.1	0.240859
26.145050	0.1	0.242889
26.146717	0.1	0.245837
26.148383	0.1	0.249972
26.150050	0.1	0.254749
26.151717	0.1	0.259909
26.153383	0.1	0.265962
26.155050	0.1	0.272882
26.156717	0.1	0.280458
26.158383	0.1	0.289180
26.160050	0.1	0.298736
26.161717	0.1	0.306903
26.163383	0.1	0.311472
26.165050	0.1	0.312654
26.166717	0.1	0.312971
26.168383	0.1	0.314652
26.170050	0.1	0.317791
26.171717	0.1	0.321167
26.173383	0.1	0.324305
26.175050	0.1	0.328016
26.176717	0.1	0.333162
26.178383	0.1	0.339677
26.180050	0.1	0.346890
26.181717	0.1	0.354331
26.183383	0.1	0.362038
26.185050	0.1	0.370084
26.186717	0.1	0.378382
26.188383	0.1	0.386969
26.190050	0.1	0.395793
26.191717	0.1	0.404175
26.193383	0.1	0.411198
26.195050	0.1	0.416758
26.196717	0.1	0.422159
26.198383	0.1	0.429493
26.200050	0.1	0.439845
26.201717	0.1	0.452441
26.203383	0.1	0.466085
26.205050	0.1	0.480013
26.206717	0.1	0.493107
26.208383	0.1	0.504330
26.210050	0.1	0.514193
26.211717	0.1	0.524493
26.213383	0.1	0.537070
26.215050	0.1	0.552540
26.216717	0.1	0.569434
26.218383	0.1	0.585313
26.220050	0.1	0.599199
26.221717	0.1	0.612466
26.223383	0.1	0.627465
26.225050	0.1	0.645188
26.226717	0.1	0.664378
26.228383	0.1	0.683116
26.230050	0.1	0.700713
26.231717	0.1	0.717966
26.233383	0.1	0.736169
26.235050	0.1	0.755750
26.236717	0.1	0.776029
26.238383	0.1	0.796155
26.240050	0.1	0.815825
26.241717	0.1	0.835308
26.243383	0.1	0.855154
26.245050	0.1	0.875909
26.246717	0.1	0.897814
26.248383	0.1	0.920752
26.250050	0.1	0.944156
26.251717	0.1	0.966867
26.253383	0.1	0.987318
26.255050	0.1	1.004757
26.256717	0.1	1.019984
26.258383	0.1	1.034015
26.260050	0.1	1.046718
26.261717	0.1	1.057745
26.263383	0.1	1.067850
26.265050	0.1	1.078323
26.266717	0.1	1.089270
26.268383	0.1	1.099398
26.270050	0.1	1.107305
26.271717	0.1	1.112116
26.273383	0.1	1.113303
26.275050	0.1	1.110774
26.276717	0.1	1.105596
26.278383	0.1	1.100586
26.280050	0.1	1.098579
26.281717	0.1	1.099431
26.283383	0.1	1.100102
26.285050	0.1	1.097666
26.286717	0.1	1.090905
26.288383	0.1	1.079938
26.290050	0.1	1.066066
26.291717	0.1	1.050862
26.293383	0.1	1.034779
26.295050	0.1	1.017819
26.296717	0.1	1.000939
26.298383	0.1	0.985214
26.300050	0.1	0.970145
26.301717	0.1	0.953954
26.303383	0.1	0.935416
26.305050	0.1	0.914847
26.306717	0.1	0.893055
26.308383	0.1	0.869664
26.310050	0.1	0.843643
26.311717	0.1	0.815955
26.313383	0.1	0.789734
26.315050	0.1	0.766818
26.316717	0.1	0.746134
26.318383	0.1	0.725803
26.320050	0.1	0.705007
26.321717	0.1	0.683772
26.323383	0.1	0.662594
26.325050	0.1	0.642268
26.326717	0.1	0.623022
26.328383	0.1	0.604312
26.330050	0.1	0.585523
26.331717	0.1	0.565392
26.333383	0.1	0.542211
26.335050	0.1	0.516437
26.336717	0.1	0.491422
26.338383	0.1	0.470122
26.340050	0.1	0.452828
26.341717	0.1	0.438849
26.343383	0.1	0.428157
26.345050	0.1	0.419901
26.346717	0.1	0.411528
26.348383	0.1	0.400911
26.350050	0.1	0.388203
26.351717	0.1	0.375086
26.353383	0.1	0.363290
26.355050	0.1	0.354028
26.356717	0.1	0.347411
26.358383	0.1	0.342159
26.360050	0.1	0.336133
26.361717	0.1	0.327472
26.363383	0.1	0.315886
26.365050	0.1	0.302824
26.366717	0.1	0.290000
26.368383	0.1	0.278368
26.370050	0.1	0.268579
26.371717	0.1	0.261553
26.373383	0.1	0.257553
26.375050	0.1	0.255280
26.376717	0.1	0.252952
26.378383	0.1	0.249478
26.380050	0.1	0.244449
26.381717	0.1	0.238097
26.383383	0.1	0.230852
26.385050	0.1	0.223122
26.386717	0.1	0.215690
26.388383	0.1	0.209603
26.390050	0.1	0.205878
26.391717	0.1	0.204751
26.393383	0.1	0.205040
26.395050	0.1	0.205226
26.396717	0.1	0.204840
26.398383	0.1	0.204197
26.400050	0.1	0.203284
26.401717	0.1	0.201790
26.403383	0.1	0.200011
26.405050	0.1	0.198651
26.406717	0.1	0.198190
26.408383	0.1	0.199275
26.410050	0.1	0.202479
26.411717	0.1	0.206986
26.413383	0.1	0.210474
26.415050	0.1	0.210628
26.416717	0.1	0.206656
26.418383	0.1	0.199485
26.420050	0.1	0.191042
26.421717	0.1	0.183769
26.423383	0.1	0.179629
26.425050	0.1	0.178902
26.426717	0.1	0.180462
26.428383	0.1	0.183014
26.430050	0.1	0.185571
26.431717	0.1	0.187336
26.433383	0.1	0.187736
26.435050	0.1	0.186889
26.436717	0.1	0.185804
26.438383	0.1	0.185664
26.440050	0.1	0.186972
26.441717	0.1	0.189445
26.443383	0.1	0.192062
26.445050	0.1	0.193017
26.446717	0.1	0.190614
26.448383	0.1	0.185044
26.450050	0.1	0.178679
26.451717	0.1	0.173980
26.453383	0.1	0.171927
26.455050	0.1	0.171838
26.456717	0.1	0.172304
26.458383	0.1	0.172867
26.460050	0.1	0.174548
26.461717	0.1	0.179163
26.463383	0.1	0.187610
26.465050	0.1	0.197706
26.466717	0.1	0.205375
26.468383	0.1	0.208449
26.470050	0.1	0.208095
26.471717	0.1	0.206651
26.473383	0.1	0.205012
26.475050	0.1	0.202581
26.476717	0.1	0.199392
26.478383	0.1	0.196900
26.480050	0.1	0.195988
26.481717	0.1	0.195415
26.483383	0.1	0.193063
26.485050	0.1	0.188332
26.486717	0.1	0.183056
26.488383	0.1	0.180146
26.490050	0.1	0.181082
26.491717	0.1	0.184667
26.493383	0.1	0.188262
26.495050	0.1	0.189794
26.496717	0.1	0.188658
26.498383	0.1	0.185729
26.500050	0.1	0.182800
26.501717	0.1	0.181412
26.503383	0.1	0.181831
26.505050	0.1	0.183224
26.506717	0.1	0.184672
26.508383	0.1	0.186395
26.510050	0.1	0.189929
26.511717	0.1	0.196462
26.513383	0.1	0.204719
26.515050	0.1	0.211294
26.516717	0.1	0.213869
26.518383	0.1	0.212844
26.520050	0.1	0.209659
26.521717	0.1	0.205301
26.523383	0.1	0.200639
26.525050	0.1	0.196761
26.526717	0.1	0.194064
26.528383	0.1	0.191452
26.530050	0.1	0.187601
26.531717	0.1	0.182958
26.533383	0.1	0.179391
26.535050	0.1	0.177631
26.536717	0.1	0.176663
26.538383	0.1	0.175782
26.540050	0.1	0.175578
26.541717	0.1	0.176490
26.543383	0.1	0.178032
26.545050	0.1	0.180034
26.546717	0.1	0.183410
26.548383	0.1	0.188728
26.550050	0.1	0.194940
26.551717	0.1	0.199755
26.553383	0.1	0.201487
26.555050	0.1	0.200872
26.556717	0.1	0.200099
26.558383	0.1	0.199974
26.560050	0.1	0.199787
26.561717	0.1	0.199513
26.563383	0.1	0.199811
26.565050	0.1	0.199908
26.566717	0.1	0.197873
26.568383	0.1	0.193291
26.570050	0.1	0.187927
26.571717	0.1	0.183624
26.573383	0.1	0.181040
26.575050	0.1	0.179936
26.576717	0.1	0.179671
26.578383	0.1	0.179806
26.580050	0.1	0.180583
26.581717	0.1	0.182381
26.583383	0.1	0.184900
26.585050	0.1	0.187242
26.586717	0.1	0.188593
26.588383	0.1	0.188574
26.590050	0.1	0.187373
26.591717	0.1	0.185878
26.593383	0.1	0.185259
26.595050	0.1	0.185845
26.596717	0.1	0.186684
26.598383	0.1	0.186469
26.600050	0.1	0.184905
26.601717	0.1	0.183275
26.603383	0.1	0.183880
26.605050	0.1	0.188593
26.606717	0.1	0.196919
26.608383	0.1	0.205496
26.610050	0.1	0.210470
26.611717	0.1	0.210130
26.613383	0.1	0.205869
26.615050	0.1	0.201389
26.616717	0.1	0.199978
26.618383	0.1	0.201925
26.620050	0.1	0.204961
26.621717	0.1	0.206702
26.623383	0.1	0.206479
26.625050	0.1	0.204826
26.626717	0.1	0.201706
26.628383	0.1	0.196900
26.630050	0.1	0.191969
26.631717	0.1	0.189799
26.633383	0.1	0.191741
26.635050	0.1	0.195964
26.636717	0.1	0.199471
26.638383	0.1	0.201105
26.640050	0.1	0.201832
26.641717	0.1	0.202726
26.643383	0.1	0.204360
26.645050	0.1	0.207270
26.646717	0.1	0.211070
26.648383	0.1	0.213939
26.650050	0.1	0.214502
26.651717	0.1	0.213673
26.653383	0.1	0.213673
26.655050	0.1	0.215680
26.656717	0.1	0.219173
26.658383	0.1	0.223168
26.660050	0.1	0.227187
26.661717	0.1	0.230996
26.663383	0.1	0.234325
26.665050	0.1	0.237301
26.666717	0.1	0.240542
26.668383	0.1	0.244309
26.670050	0.1	0.247397
26.671717	0.1	0.247881
26.673383	0.1	0.245650
26.675050	0.1	0.243005
26.676717	0.1	0.241813
26.678383	0.1	0.241934
26.680050	0.1	0.242982
26.681717	0.1	0.245427
26.683383	0.1	0.248998
26.685050	0.1	0.252044
26.686717	0.1	0.253227
26.688383	0.1	0.252929
26.690050	0.1	0.252989
26.691717	0.1	0.255392
26.693383	0.1	0.260877
26.695050	0.1	0.268458
26.696717	0.1	0.276137
26.698383	0.1	0.282349
26.700050	0.1	0.287043
26.701717	0.1	0.291388
26.703383	0.1	0.296528
26.705050	0.1	0.302852
26.706717	0.1	0.310042
26.708383	0.1	0.316803
26.710050	0.1	0.321520
26.711717	0.1	0.324212
26.713383	0.1	0.326810
26.715050	0.1	0.331253
26.716717	0.1	0.338298
26.718383	0.1	0.347723
26.720050	0.1	0.358666
26.721717	0.1	0.369740
26.723383	0.1	0.379542
26.725050	0.1	0.387463
26.726717	0.1	0.393973
26.728383	0.1	0.400036
26.730050	0.1	0.406592
26.731717	0.1	0.415137
26.733383	0.1	0.427146
26.735050	0.1	0.441554
26.736717	0.1	0.454350
26.738383	0.1	0.462737
26.740050	0.1	0.468176
26.741717	0.1	0.473801
26.743383	0.1	0.481200
26.745050	0.1	0.491175
26.746717	0.1	0.504469
26.748383	0.1	0.520642
26.750050	0.1	0.537871
26.751717	0.1	0.554295
26.753383	0.1	0.569313
26.755050	0.1	0.583767
26.756717	0.1	0.599110
26.758383	0.1	0.616945
26.760050	0.1	0.638086
26.761717	0.1	0.661290
26.763383	0.1	0.684028
26.765050	0.1	0.704690
26.766717	0.1	0.722939
26.768383	0.1	0.739512
26.770050	0.1	0.756434
26.771717	0.1	0.775801
26.773383	0.1	0.798418
26.775050	0.1	0.824281
26.776717	0.1	0.852975
26.778383	0.1	0.883299
26.780050	0.1	0.913860
26.781717	0.1	0.944440
26.783383	0.1	0.976217
26.785050	0.1	1.010047
26.786717	0.1	1.045382
26.788383	0.1	1.081377
26.790050	0.1	1.118034
26.791717	0.1	1.155506
26.793383	0.1	1.193397
26.795050	0.1	1.231274
26.796717	0.1	1.269565
26.798383	0.1	1.309672
26.800050	0.1	1.352443
26.801717	0.1	1.397193
26.803383	0.1	1.443052
26.805050	0.1	1.490135
26.806717	0.1	1.538829
26.808383	0.1	1.589190
26.810050	0.1	1.641498
26.811717	0.1	1.696413
26.813383	0.1	1.754062
26.815050	0.1	1.813876
26.816717	0.1	1.875558
26.818383	0.1	1.938823
26.820050	0.1	2.002143
26.821717	0.1	2.063694
26.823383	0.1	2.123071
26.825050	0.1	2.181279
26.826717	0.1	2.239877
26.828383	0.1	2.300078
26.830050	0.1	2.362202
26.831717	0.1	2.426305
26.833383	0.1	2.492038
26.835050	0.1	2.557677
26.836717	0.1	2.620979
26.838383	0.1	2.680304
26.840050	0.1	2.734675
26.841717	0.1	2.784040
26.843383	0.1	2.829419
26.845050	0.1	2.872502
26.846717	0.1	2.914816
26.848383	0.1	2.956656
26.850050	0.1	2.997308
26.851717	0.1	3.035963
26.853383	0.1	3.071260
26.855050	0.1	3.100550
26.856717	0.1	3.121574
26.858383	0.1	3.135204
26.860050	0.1	3.144634
26.861717	0.1	3.151838
26.863383	0.1	3.156392
26.865050	0.1	3.157179
26.866717	0.1	3.153528
26.868383	0.1	3.144788
26.870050	0.1	3.130329
26.871717	0.1	3.110557
26.873383	0.1	3.086957
26.875050	0.1	3.060484
26.876717	0.1	3.030840
26.878383	0.1	2.997667
26.880050	0.1	2.961610
26.881717	0.1	2.923608
26.883383	0.1	2.884059
26.885050	0.1	2.842704
26.886717	0.1	2.798568
26.888383	0.1	2.750503
26.890050	0.1	2.698558
26.891717	0.1	2.644509
26.893383	0.1	2.590385
26.895050	0.1	2.536965
26.896717	0.1	2.483893
26.898383	0.1	2.430673
26.900050	0.1	2.377494
26.901717	0.1	2.325042
26.903383	0.1	2.273093
26.905050	0.1	2.220129
26.906717	0.1	2.165618
26.908383	0.1	2.111578
26.910050	0.1	2.060905
26.911717	0.1	2.014874
26.913383	0.1	1.973016
26.915050	0.1	1.935018
26.916717	0.1	1.901374
26.918383	0.1	1.871926
26.920050	0.1	1.845006
26.921717	0.1	1.818719
26.923383	0.1	1.792130
26.925050	0.1	1.765098
26.926717	0.1	1.738281
26.928383	0.1	1.713093
26.930050	0.1	1.690509
26.931717	0.1	1.670243
26.933383	0.1	1.651193
26.935050	0.1	1.632343
26.936717	0.1	1.613693
26.938383	0.1	1.596194
26.940050	0.1	1.580664
26.941717	0.1	1.566834
26.943383	0.1	1.553963
26.945050	0.1	1.542424
26.946717	0.1	1.533236
26.948383	0.1	1.526657
26.950050	0.1	1.522056
26.951717	0.1	1.518186
26.953383	0.1	1.513301
26.955050	0.1	1.505651
26.956717	0.1	1.494116
26.958383	0.1	1.478656
26.960050	0.1	1.460365
26.961717	0.1	1.441156
26.963383	0.1	1.422991
26.965050	0.1	1.406814
26.966717	0.1	1.392188
26.968383	0.1	1.377985
26.970050	0.1	1.363209
26.971717	0.1	1.347037
26.973383	0.1	1.328774
26.975050	0.1	1.308485
26.976717	0.1	1.287232
26.978383	0.1	1.266124
26.980050	0.1	1.245216
26.981717	0.1	1.223967
26.983383	0.1	1.202626
26.985050	0.1	1.182258
26.986717	0.1	1.163469
26.988383	0.1	1.145811
26.990050	0.1	1.127971
26.991717	0.1	1.108460
26.993383	0.1	1.086360
26.995050	0.1	1.061624
26.996717	0.1	1.035598
26.998383	0.1	1.011253
27.000050	0.1	0.991300
27.001717	0.1	0.976180
27.003383	0.1	0.964636
27.005050	0.1	0.955067
27.006717	0.1	0.945888
27.008383	0.1	0.935942
27.010050	0.1	0.925083
27.011717	0.1	0.914168
27.013383	0.1	0.904663
27.015050	0.1	0.897767
27.016717	0.1	0.893380
27.018383	0.1	0.890205
27.020050	0.1	0.886600
27.021717	0.1	0.881315
27.023383	0.1	0.874260
27.025050	0.1	0.866642
27.026717	0.1	0.859676
27.028383	0.1	0.853357
27.030050	0.1	0.846968
27.031717	0.1	0.840966
27.033383	0.1	0.837632
27.035050	0.1	0.838749
27.036717	0.1	0.843378
27.038383	0.1	0.848696
27.040050	0.1	0.852174
27.041717	0.1	0.852505
27.043383	0.1	0.849268
27.045050	0.1	0.842810
27.046717	0.1	0.835089
27.048383	0.1	0.829585
27.050050	0.1	0.828691
27.051717	0.1	0.831229
27.053383	0.1	0.834041
27.055050	0.1	0.835243
27.056717	0.1	0.834917
27.058383	0.1	0.834321
27.060050	0.1	0.834982
27.061717	0.1	0.837217
27.063383	0.1	0.839662
27.065050	0.1	0.840677
27.066717	0.1	0.840123
27.068383	0.1	0.839522
27.070050	0.1	0.840332
27.071717	0.1	0.842223
27.073383	0.1	0.843508
27.075050	0.1	0.843047
27.076717	0.1	0.841054
27.078383	0.1	0.838428
27.080050	0.1	0.835890
27.081717	0.1	0.834065
27.083383	0.1	0.834027
27.085050	0.1	0.836570
27.086717	0.1	0.841040
27.088383	0.1	0.846027
27.090050	0.1	0.851038
27.091717	0.1	0.856672
27.093383	0.1	0.863210
27.095050	0.1	0.869702
27.096717	0.1	0.875089
27.098383	0.1	0.879671
27.100050	0.1	0.884272
27.101717	0.1	0.888482
27.103383	0.1	0.891192
27.105050	0.1	0.892505
27.106717	0.1	0.893492
27.108383	0.1	0.894289
27.110050	0.1	0.894358
27.111717	0.1	0.894517
27.113383	0.1	0.896659
27.115050	0.1	0.901362
27.116717	0.1	0.907439
27.118383	0.1	0.913870
27.120050	0.1	0.920543
27.121717	0.1	0.927192
27.123383	0.1	0.933213
27.125050	0.1	0.938321
27.126717	0.1	0.942610
27.128383	0.1	0.946545
27.130050	0.1	0.950885
27.131717	0.1	0.955909
27.133383	0.1	0.960943
27.135050	0.1	0.965046
27.136717	0.1	0.968087
27.138383	0.1	0.970620
27.140050	0.1	0.973260
27.141717	0.1	0.977116
27.143383	0.1	0.983798
27.145050	0.1	0.994112
27.146717	0.1	1.006653
27.148383	0.1	1.018499
27.150050	0.1	1.028394
27.151717	0.1	1.038127
27.153383	0.1	1.049764
27.155050	0.1	1.063617
27.156717	0.1	1.079598
27.158383	0.1	1.098239
27.160050	0.1	1.119506
27.161717	0.1	1.141611
27.163383	0.1	1.162137
27.165050	0.1	1.180428
27.166717	0.1	1.198594
27.168383	0.1	1.220135
27.170050	0.1	1.247209
27.171717	0.1	1.278990
27.173383	0.1	1.313156
27.175050	0.1	1.348406
27.176717	0.1	1.384397
27.178383	0.1	1.420439
27.180050	0.1	1.456053
27.181717	0.1	1.492281
27.183383	0.1	1.531104
27.185050	0.1	1.573246
27.186717	0.1	1.617726
27.188383	0.1	1.663975
27.190050	0.1	1.712716
27.191717	0.1	1.764484
27.193383	0.1	1.819306
27.195050	0.1	1.877216
27.196717	0.1	1.937794
27.198383	0.1	2.000355
27.200050	0.1	2.064519
27.201717	0.1	2.130405
27.203383	0.1	2.199253
27.205050	0.1	2.273275
27.206717	0.1	2.354123
27.208383	0.1	2.441648
27.210050	0.1	2.534389
27.211717	0.1	2.630986
27.213383	0.1	2.730684
27.215050	0.1	2.833367
27.216717	0.1	2.939603
27.218383	0.1	3.050137
27.220050	0.1	3.165076
27.221717	0.1	3.284113
27.223383	0.1	3.407369
27.225050	0.1	3.535352
27.226717	0.1	3.668261
27.228383	0.1	3.806078
27.230050	0.1	3.949227
27.231717	0.1	4.098411
27.233383	0.1	4.253825
27.235050	0.1	4.414767
27.236717	0.1	4.579942
27.238383	0.1	4.748623
27.240050	0.1	4.921318
27.241717	0.1	5.098716
27.243383	0.1	5.280627
27.245050	0.1	5.465965
27.246717	0.1	5.653086
27.248383	0.1	5.840790
27.250050	0.1	6.029215
27.251717	0.1	6.218874
27.253383	0.1	6.409241
27.255050	0.1	6.598728
27.256717	0.1	6.785742
27.258383	0.1	6.969622
27.260050	0.1	7.150280
27.261717	0.1	7.326929
27.263383	0.1	7.497575
27.265050	0.1	7.660287
27.266717	0.1	7.814970
27.268383	0.1	7.963316
27.270050	0.1	8.106953
27.271717	0.1	8.245851
27.273383	0.1	8.378169
27.275050	0.1	8.501164
27.276717	0.1	8.612191
27.278383	0.1	8.709892
27.280050	0.1	8.794665
27.281717	0.1	8.867388
27.283383	0.1	8.927844
27.285050	0.1	8.975253
27.286717	0.1	9.009764
27.288383	0.1	9.032623
27.290050	0.1	9.045382
27.291717	0.1	9.049675
27.293383	0.1	9.046686
27.295050	0.1	9.036204
27.296717	0.1	9.017056
27.298383	0.1	8.987873
27.300050	0.1	8.947547
27.301717	0.1	8.896659
27.303383	0.1	8.838326
27.305050	0.1	8.776411
27.306717	0.1	8.712811
27.308383	0.1	8.646431
27.310050	0.1	8.574547
27.311717	0.1	8.495855
27.313383	0.1	8.412707
27.315050	0.1	8.329055
27.316717	0.1	8.246345
27.318383	0.1	8.163527
27.320050	0.1	8.080220
27.321717	0.1	7.997849
27.323383	0.1	7.918342
27.325050	0.1	7.842905
27.326717	0.1	7.771510
27.328383	0.1	7.703048
27.330050	0.1	7.636547
27.331717	0.1	7.572160
27.333383	0.1	7.510916
27.335050	0.1	7.454078
27.336717	0.1	7.402017
27.338383	0.1	7.353392
27.340050	0.1	7.306072
27.341717	0.1	7.258914
27.343383	0.1	7.212400
27.345050	0.1	7.167938
27.346717	0.1	7.126532
27.348383	0.1	7.087654
27.350050	0.1	7.049521
27.351717	0.1	7.010521
27.353383	0.1	6.969469
27.355050	0.1	6.924947
27.356717	0.1	6.875866
27.358383	0.1	6.822171
27.360050	0.1	6.764187
27.361717	0.1	6.701695
27.363383	0.1	6.634076
27.365050	0.1	6.561223
27.366717	0.1	6.483612
27.368383	0.1	6.401367
27.370050	0.1	6.314060
27.371717	0.1	6.221011
27.373383	0.1	6.121551
27.375050	0.1	6.015296
27.376717	0.1	5.902518
27.378383	0.1	5.784766
27.380050	0.1	5.664388
27.381717	0.1	5.542003
27.383383	0.1	5.415399
27.385050	0.1	5.282098
27.386717	0.1	5.142228
27.388383	0.1	4.998026
27.390050	0.1	4.851273
27.391717	0.1	4.702341
27.393383	0.1	4.550950
27.395050	0.1	4.397002
27.396717	0.1	4.240964
27.398383	0.1	4.083496
27.400050	0.1	3.924831
27.401717	0.1	3.764899
27.403383	0.1	3.604153
27.405050	0.1	3.443696
27.406717	0.1	3.284491
27.408383	0.1	3.127381
27.410050	0.1	2.973964
27.411717	0.1	2.826606
27.413383	0.1	2.686800
27.415050	0.1	2.553626
27.416717	0.1	2.424754
27.418383	0.1	2.298988
27.420050	0.1	2.176510
27.421717	0.1	2.057417
27.423383	0.1	1.941756
27.425050	0.1	1.830305
27.426717	0.1	1.724116
27.428383	0.1	1.623230
27.430050	0.1	1.526559
27.431717	0.1	1.433315
27.433383	0.1	1.343912
27.435050	0.1	1.259316
27.436717	0.1	1.180051
27.438383	0.1	1.106104
27.440050	0.1	1.037428
27.441717	0.1	0.974373
27.443383	0.1	0.917432
27.445050	0.1	0.866270
27.446717	0.1	0.819359
27.448383	0.1	0.774981
27.450050	0.1	0.731945
27.451717	0.1	0.689221
27.453383	0.1	0.646254
27.455050	0.1	0.604359
27.456717	0.1	0.566314
27.458383	0.1	0.533154
27.460050	0.1	0.502961
27.461717	0.1	0.473671
27.463383	0.1	0.445442
27.465050	0.1	0.420054
27.466717	0.1	0.398783
27.468383	0.1	0.381093
27.470050	0.1	0.365907
27.471717	0.1	0.353274
27.473383	0.1	0.343481
27.475050	0.1	0.335537
27.476717	0.1	0.328133
27.478383	0.1	0.321283
27.480050	0.1	0.315690
27.481717	0.1	0.310983
27.483383	0.1	0.305348
27.485050	0.1	0.297381
27.486717	0.1	0.287802
27.488383	0.1	0.278838
27.490050	0.1	0.272631
27.491717	0.1	0.270135
27.493383	0.1	0.270377
27.495050	0.1	0.271336
27.496717	0.1	0.271718
27.498383	0.1	0.270959
27.500050	0.1	0.268733
27.501717	0.1	0.265641
27.503383	0.1	0.263229
27.505050	0.1	0.262093
27.506717	0.1	0.260966
27.508383	0.1	0.258186
27.510050	0.1	0.253581
27.511717	0.1	0.248817
27.513383	0.1	0.245511
27.515050	0.1	0.243331
27.516717	0.1	0.241385
27.518383	0.1	0.240207
27.520050	0.1	0.240677
27.521717	0.1	0.242018
27.523383	0.1	0.242228
27.525050	0.1	0.240086
27.526717	0.1	0.235508
27.528383	0.1	0.229073
27.530050	0.1	0.222675
27.531717	0.1	0.219154
27.533383	0.1	0.219806
27.535050	0.1	0.223294
27.536717	0.1	0.227164
27.538383	0.1	0.229580
27.540050	0.1	0.229604
27.541717	0.1	0.227313
27.543383	0.1	0.224099
27.545050	0.1	0.221753
27.546717	0.1	0.220719
27.548383	0.1	0.219806
27.550050	0.1	0.217566
27.551717	0.1	0.213683
27.553383	0.1	0.209329
27.555050	0.1	0.206232
27.556717	0.1	0.205501
27.558383	0.1	0.207387
27.560050	0.1	0.211145
27.561717	0.1	0.214996
27.563383	0.1	0.217147
27.565050	0.1	0.216742
27.566717	0.1	0.214009
27.568383	0.1	0.209683
27.570050	0.1	0.204341
27.571717	0.1	0.198786
27.573383	0.1	0.194255
27.575050	0.1	0.191680
27.576717	0.1	0.191331
27.578383	0.1	0.192914
27.580050	0.1	0.195205
27.581717	0.1	0.196099
27.583383	0.1	0.194055
27.585050	0.1	0.189464
27.586717	0.1	0.184099
27.588383	0.1	0.179764
27.590050	0.1	0.177221
27.591717	0.1	0.176127
27.593383	0.1	0.175857
27.595050	0.1	0.175703
27.596717	0.1	0.174521
27.598383	0.1	0.171354
27.600050	0.1	0.166693
27.601717	0.1	0.162194
27.603383	0.1	0.159158
27.605050	0.1	0.157836
27.606717	0.1	0.157934
27.608383	0.1	0.158874
27.610050	0.1	0.159391
27.611717	0.1	0.157915
27.613383	0.1	0.154036
27.615050	0.1	0.148718
27.616717	0.1	0.143177
27.618383	0.1	0.138516
27.620050	0.1	0.136271
27.621717	0.1	0.137668
27.623383	0.1	0.142250
27.625050	0.1	0.148136
27.626717	0.1	0.153333
27.628383	0.1	0.156774
27.630050	0.1	0.158730
27.631717	0.1	0.160094
27.633383	0.1	0.161366
27.635050	0.1	0.162711
27.636717	0.1	0.164462
27.638383	0.1	0.166465
27.640050	0.1	0.167508
27.641717	0.1	0.166297
27.643383	0.1	0.162930
27.645050	0.1	0.158749
27.646717	0.1	0.154716
27.648383	0.1	0.150749
27.650050	0.1	0.146590
27.651717	0.1	0.142604
27.653383	0.1	0.139521
27.655050	0.1	0.137473
27.656717	0.1	0.135936
27.658383	0.1	0.135386
27.660050	0.1	0.137221
27.661717	0.1	0.140830
27.663383	0.1	0.143601
27.665050	0.1	0.144653
27.666717	0.1	0.145850
27.668383	0.1	0.149133
27.670050	0.1	0.154488
27.671717	0.1	0.160094
27.673383	0.1	0.164434
27.675050	0.1	0.167550
27.676717	0.1	0.169580
27.678383	0.1	0.169789
27.680050	0.1	0.167671
27.681717	0.1	0.163433
27.683383	0.1	0.158241
27.685050	0.1	0.154567
27.686717	0.1	0.154451
27.688383	0.1	0.157733
27.690050	0.1	0.162809
27.691717	0.1	0.167941
27.693383	0.1	0.172122
27.695050	0.1	0.175326
27.696717	0.1	0.177380
27.698383	0.1	0.177249
27.700050	0.1	0.174562
27.701717	0.1	0.171089
27.703383	0.1	0.169580
27.705050	0.1	0.171429
27.706717	0.1	0.176323
27.708383	0.1	0.183918
27.710050	0.1	0.193804
27.711717	0.1	0.203899
27.713383	0.1	0.211531
27.715050	0.1	0.215992
27.716717	0.1	0.218339
27.718383	0.1	0.219797
27.720050	0.1	0.221082
27.721717	0.1	0.222474
27.723383	0.1	0.224193
27.725050	0.1	0.226465
27.726717	0.1	0.229068
27.728383	0.1	0.231424
27.730050	0.1	0.233548
27.731717	0.1	0.236477
27.733383	0.1	0.241539
27.735050	0.1	0.249203
27.736717	0.1	0.258670
27.738383	0.1	0.268775
27.740050	0.1	0.278652
27.741717	0.1	0.287001
27.743383	0.1	0.292896
27.745050	0.1	0.297893
27.746717	0.1	0.305013
27.748383	0.1	0.315621
27.750050	0.1	0.328324
27.751717	0.1	0.340538
27.753383	0.1	0.350755
27.755050	0.1	0.358890
27.756717	0.1	0.364878
27.758383	0.1	0.368888
27.760050	0.1	0.372515
27.761717	0.1	0.377484
27.763383	0.1	0.383519
27.765050	0.1	0.389619
27.766717	0.1	0.396208
27.768383	0.1	0.404036
27.770050	0.1	0.412529
27.771717	0.1	0.420529
27.773383	0.1	0.427575
27.775050	0.1	0.433899
27.776717	0.1	0.439282
27.778383	0.1	0.442741
27.780050	0.1	0.443603
27.781717	0.1	0.442523
27.783383	0.1	0.441121
27.785050	0.1	0.440474
27.786717	0.1	0.440576
27.788383	0.1	0.441191
27.790050	0.1	0.442131
27.791717	0.1	0.443002
27.793383	0.1	0.443570
27.795050	0.1	0.444027
27.796717	0.1	0.444609
27.798383	0.1	0.444963
27.800050	0.1	0.444087
27.801717	0.1	0.441391
27.803383	0.1	0.437703
27.805050	0.1	0.434667
27.806717	0.1	0.432841
27.808383	0.1	0.431011
27.810050	0.1	0.427780
27.811717	0.1	0.422890
27.813383	0.1	0.416827
27.815050	0.1	0.410634
27.816717	0.1	0.405805
27.818383	0.1	0.402932
27.820050	0.1	0.400930
27.821717	0.1	0.397894
27.823383	0.1	0.392688
27.825050	0.1	0.385758
27.826717	0.1	0.377879
27.828383	0.1	0.368813
27.830050	0.1	0.358457
27.831717	0.1	0.348673
27.833383	0.1	0.341740
27.835050	0.1	0.337441
27.836717	0.1	0.334126
27.838383	0.1	0.331597
27.840050	0.1	0.330573
27.841717	0.1	0.330484
27.843383	0.1	0.329744
27.845050	0.1	0.327355
27.846717	0.1	0.323323
27.848383	0.1	0.318335
27.850050	0.1	0.313828
27.851717	0.1	0.311155
27.853383	0.1	0.310442
27.855050	0.1	0.310685
27.856717	0.1	0.310540
27.858383	0.1	0.308822
27.860050	0.1	0.305148
27.861717	0.1	0.300813
27.863383	0.1	0.297911
27.865050	0.1	0.297371
27.866717	0.1	0.298703
27.868383	0.1	0.301418
27.870050	0.1	0.305567
27.871717	0.1	0.310796
27.873383	0.1	0.316002
27.875050	0.1	0.320626
27.876717	0.1	0.325162
27.878383	0.1	0.329800
27.880050	0.1	0.334079
27.881717	0.1	0.337898
27.883383	0.1	0.341469
27.885050	0.1	0.344617
27.886717	0.1	0.347276
27.888383	0.1	0.350690
27.890050	0.1	0.356664
27.891717	0.1	0.365777
27.893383	0.1	0.376664
27.895050	0.1	0.387039
27.896717	0.1	0.395607
27.898383	0.1	0.402117
27.900050	0.1	0.405866
27.901717	0.1	0.406331
27.903383	0.1	0.405400
27.905050	0.1	0.406411
27.906717	0.1	0.410844
27.908383	0.1	0.417540
27.910050	0.1	0.424581
27.911717	0.1	0.430918
27.913383	0.1	0.436949
27.915050	0.1	0.443850
27.916717	0.1	0.452045
27.918383	0.1	0.460860
27.920050	0.1	0.469023
27.921717	0.1	0.474304
27.923383	0.1	0.474248
27.925050	0.1	0.468763
27.926717	0.1	0.460972
27.928383	0.1	0.454816
27.930050	0.1	0.452534
27.931717	0.1	0.454308
27.933383	0.1	0.458690
27.935050	0.1	0.463156
27.936717	0.1	0.465270
27.938383	0.1	0.463868
27.940050	0.1	0.459868
27.941717	0.1	0.455440
27.943383	0.1	0.451696
27.945050	0.1	0.447794
27.946717	0.1	0.442374
27.948383	0.1	0.435091
27.950050	0.1	0.426746
27.951717	0.1	0.418746
27.953383	0.1	0.412059
27.955050	0.1	0.406555
27.956717	0.1	0.402075
27.958383	0.1	0.398937
27.960050	0.1	0.396394
27.961717	0.1	0.392399
27.963383	0.1	0.385796
27.965050	0.1	0.377349
27.966717	0.1	0.368226
27.968383	0.1	0.358778
27.970050	0.1	0.349469
27.971717	0.1	0.341604
27.973383	0.1	0.336207
27.975050	0.1	0.332892
27.976717	0.1	0.329819
27.978383	0.1	0.325316
27.980050	0.1	0.320100
27.981717	0.1	0.316487
27.983383	0.1	0.315430
27.985050	0.1	0.315653
27.986717	0.1	0.315118
27.988383	0.1	0.312370
27.990050	0.1	0.306913
27.991717	0.1	0.299481
27.993383	0.1	0.291597
27.995050	0.1	0.284431
27.996717	0.1	0.278442
27.998383	0.1	0.273902
28.000050	0.1	0.271183
28.001717	0.1	0.270638
28.003383	0.1	0.272160
28.005050	0.1	0.274573
28.006717	0.1	0.276011
28.008383	0.1	0.275406
28.010050	0.1	0.273176
28.011717	0.1	0.270735
28.013383	0.1	0.269553
28.015050	0.1	0.270493
28.016717	0.1	0.273590
28.018383	0.1	0.277855
28.020050	0.1	0.281669
28.021717	0.1	0.284100
28.023383	0.1	0.285544
28.025050	0.1	0.287006
28.026717	0.1	0.289022
28.028383	0.1	0.290964
28.030050	0.1	0.291849
28.031717	0.1	0.291979
28.033383	0.1	0.292677
28.035050	0.1	0.294223
28.036717	0.1	0.295807
28.038383	0.1	0.297301
28.040050	0.1	0.299322
28.041717	0.1	0.301800
28.043383	0.1	0.304147
28.045050	0.1	0.306270
28.046717	0.1	0.308314
28.048383	0.1	0.310270
28.050050	0.1	0.312203
28.051717	0.1	0.314289
28.053383	0.1	0.316799
28.055050	0.1	0.319448
28.056717	0.1	0.320761
28.058383	0.1	0.319481
28.060050	0.1	0.316282
28.061717	0.1	0.312896
28.063383	0.1	0.310242
28.065050	0.1	0.308030
28.066717	0.1	0.305399
28.068383	0.1	0.301581
28.070050	0.1	0.296459
28.071717	0.1	0.290526
28.073383	0.1	0.284757
28.075050	0.1	0.280845
28.076717	0.1	0.280323
28.078383	0.1	0.282405
28.080050	0.1	0.283718
28.081717	0.1	0.280985
28.083383	0.1	0.273637
28.085050	0.1	0.263727
28.086717	0.1	0.253906
28.088383	0.1	0.246186
28.090050	0.1	0.241869
28.091717	0.1	0.240789
28.093383	0.1	0.240812
28.095050	0.1	0.240053
28.096717	0.1	0.238665
28.098383	0.1	0.237119
28.100050	0.1	0.234698
28.101717	0.1	0.230656
28.103383	0.1	0.225371
28.105050	0.1	0.219983
28.106717	0.1	0.215368
28.108383	0.1	0.211638
28.110050	0.1	0.208225
28.111717	0.1	0.204509
28.113383	0.1	0.200369
28.115050	0.1	0.195899
28.116717	0.1	0.191084
28.118383	0.1	0.186069
28.120050	0.1	0.181487
28.121717	0.1	0.178125
28.123383	0.1	0.176029
28.125050	0.1	0.174171
28.126717	0.1	0.171834
28.128383	0.1	0.169729
28.130050	0.1	0.168732
28.131717	0.1	0.168369
28.133383	0.1	0.167661
28.135050	0.1	0.166818
28.136717	0.1	0.166404
28.138383	0.1	0.165710
28.140050	0.1	0.163782
28.141717	0.1	0.161347
28.143383	0.1	0.160304
28.145050	0.1	0.161771
28.146717	0.1	0.165123
28.148383	0.1	0.169086
28.150050	0.1	0.173035
28.151717	0.1	0.176732
28.153383	0.1	0.179466
28.155050	0.1	0.180067
28.156717	0.1	0.177580
28.158383	0.1	0.171768
28.160050	0.1	0.163680
28.161717	0.1	0.155959
28.163383	0.1	0.151126
28.165050	0.1	0.149575
28.166717	0.1	0.149701
28.168383	0.1	0.149691
28.170050	0.1	0.149738
28.171717	0.1	0.151633
28.173383	0.1	0.155489
28.175050	0.1	0.158730
28.176717	0.1	0.158534
28.178383	0.1	0.154236
28.180050	0.1	0.147535
28.181717	0.1	0.140849
28.183383	0.1	0.136066
28.185050	0.1	0.134637
28.186717	0.1	0.136900
28.188383	0.1	0.141240
28.190050	0.1	0.145212
28.191717	0.1	0.146879
28.193383	0.1	0.145431
28.195050	0.1	0.141962
28.196717	0.1	0.139070
28.198383	0.1	0.138753
28.200050	0.1	0.141114
28.201717	0.1	0.145067
28.203383	0.1	0.148849
28.205050	0.1	0.150721
28.206717	0.1	0.150497
28.208383	0.1	0.149515
28.210050	0.1	0.148835
28.211717	0.1	0.148448
28.213383	0.1	0.147931
28.215050	0.1	0.147335
28.216717	0.1	0.147200
28.218383	0.1	0.147955
28.220050	0.1	0.149235
28.221717	0.1	0.150190
28.223383	0.1	0.150758
28.225050	0.1	0.151992
28.226717	0.1	0.155023
28.228383	0.1	0.159955
28.230050	0.1	0.165529
28.231717	0.1	0.169994
28.233383	0.1	0.172574
28.235050	0.1	0.173831
28.236717	0.1	0.174753
28.238383	0.1	0.175964
28.240050	0.1	0.177552
28.241717	0.1	0.179117
28.243383	0.1	0.180085
28.245050	0.1	0.180872
28.246717	0.1	0.183093
28.248383	0.1	0.187568
28.250050	0.1	0.192663
28.251717	0.1	0.196020
28.253383	0.1	0.197291
28.255050	0.1	0.197883
28.256717	0.1	0.198935
28.258383	0.1	0.200761
28.260050	0.1	0.203243
28.261717	0.1	0.206078
28.263383	0.1	0.209296
28.265050	0.1	0.213808
28.266717	0.1	0.220882
28.268383	0.1	0.230283
28.270050	0.1	0.239746
28.271717	0.1	0.247168
28.273383	0.1	0.252239
28.275050	0.1	0.255797
28.276717	0.1	0.258908
28.278383	0.1	0.262507
28.280050	0.1	0.267122
28.281717	0.1	0.272677
28.283383	0.1	0.278335
28.285050	0.1	0.282754
28.286717	0.1	0.285315
28.288383	0.1	0.287024
28.290050	0.1	0.289665
28.291717	0.1	0.293953
28.293383	0.1	0.299038
28.295050	0.1	0.303769
28.296717	0.1	0.308035
28.298383	0.1	0.312906
28.300050	0.1	0.319434
28.301717	0.1	0.327849
28.303383	0.1	0.337712
28.305050	0.1	0.348217
28.306717	0.1	0.358187
28.308383	0.1	0.366787
28.310050	0.1	0.374545
28.311717	0.1	0.382662
28.313383	0.1	0.391053
28.315050	0.1	0.398015
28.316717	0.1	0.402178
28.318383	0.1	0.404655
28.320050	0.1	0.408306
28.321717	0.1	0.414504
28.323383	0.1	0.422103
28.325050	0.1	0.429968
28.326717	0.1	0.438732
28.328383	0.1	0.449368
28.330050	0.1	0.461224
28.331717	0.1	0.472735
28.333383	0.1	0.483356
28.335050	0.1	0.493387
28.336717	0.1	0.502891
28.338383	0.1	0.511887
28.340050	0.1	0.520782
28.341717	0.1	0.530011
28.343383	0.1	0.539613
28.345050	0.1	0.549136
28.346717	0.1	0.557993
28.348383	0.1	0.566449
28.350050	0.1	0.575362
28.351717	0.1	0.584191
28.353383	0.1	0.591287
28.355050	0.1	0.596126
28.356717	0.1	0.599418
28.358383	0.1	0.601821
28.360050	0.1	0.604177
28.361717	0.1	0.607953
28.363383	0.1	0.613951
28.365050	0.1	0.620936
28.366717	0.1	0.626473
28.368383	0.1	0.628969
28.370050	0.1	0.628638
28.371717	0.1	0.627069
28.373383	0.1	0.626291
28.375050	0.1	0.627846
28.376717	0.1	0.631902
28.378383	0.1	0.636214
28.380050	0.1	0.637090
28.381717	0.1	0.632503
28.383383	0.1	0.623702
28.385050	0.1	0.614035
28.386717	0.1	0.606473
28.388383	0.1	0.601443
28.390050	0.1	0.597080
28.391717	0.1	0.591683
28.393383	0.1	0.584833
28.395050	0.1	0.576028
28.396717	0.1	0.564326
28.398383	0.1	0.549983
28.400050	0.1	0.534989
28.401717	0.1	0.521326
28.403383	0.1	0.509112
28.405050	0.1	0.497210
28.406717	0.1	0.484977
28.408383	0.1	0.472018
28.410050	0.1	0.457512
28.411717	0.1	0.441871
28.413383	0.1	0.427505
28.415050	0.1	0.416143
28.416717	0.1	0.407337
28.418383	0.1	0.400180
28.420050	0.1	0.394112
28.421717	0.1	0.387835
28.423383	0.1	0.379262
28.425050	0.1	0.367067
28.426717	0.1	0.352063
28.428383	0.1	0.336147
28.430050	0.1	0.320203
28.431717	0.1	0.304300
28.433383	0.1	0.288794
28.435050	0.1	0.274377
28.436717	0.1	0.261618
28.438383	0.1	0.250493
28.440050	0.1	0.240691
28.441717	0.1	0.232300
28.443383	0.1	0.225585
28.445050	0.1	0.220430
28.446717	0.1	0.215997
28.448383	0.1	0.211089
28.450050	0.1	0.205114
28.451717	0.1	0.198404
28.453383	0.1	0.191559
28.455050	0.1	0.184900
28.456717	0.1	0.178567
28.458383	0.1	0.172807
28.460050	0.1	0.168066
28.461717	0.1	0.164667
28.463383	0.1	0.162469
28.465050	0.1	0.161021
28.466717	0.1	0.159647
28.468383	0.1	0.157282
28.470050	0.1	0.152937
28.471717	0.1	0.146432
28.473383	0.1	0.138334
28.475050	0.1	0.129794
28.476717	0.1	0.122213
28.478383	0.1	0.116420
28.480050	0.1	0.112550
28.481717	0.1	0.110893
28.483383	0.1	0.111940
28.485050	0.1	0.115596
28.486717	0.1	0.120676
28.488383	0.1	0.125044
28.490050	0.1	0.126534
28.491717	0.1	0.124564
28.493383	0.1	0.121053
28.495050	0.1	0.118725
28.496717	0.1	0.118189
28.498383	0.1	0.117593
28.500050	0.1	0.115167
28.501717	0.1	0.111307
28.503383	0.1	0.108019
28.505050	0.1	0.107191
28.506717	0.1	0.109812
28.508383	0.1	0.115368
28.510050	0.1	0.121659
28.511717	0.1	0.126464
28.513383	0.1	0.129137
28.515050	0.1	0.130348
28.516717	0.1	0.130939
28.518383	0.1	0.131279
28.520050	0.1	0.131363
28.521717	0.1	0.131419
28.523383	0.1	0.132374
28.525050	0.1	0.135181
28.526717	0.1	0.139512
28.528383	0.1	0.144155
28.530050	0.1	0.148588
28.531717	0.1	0.152877
28.533383	0.1	0.156653
28.535050	0.1	0.159140
28.536717	0.1	0.160388
28.538383	0.1	0.161491
28.540050	0.1	0.163140
28.541717	0.1	0.165510
28.543383	0.1	0.169701
28.545050	0.1	0.177198
28.546717	0.1	0.187997
28.548383	0.1	0.199806
28.550050	0.1	0.209184
28.551717	0.1	0.214158
28.553383	0.1	0.215983
28.555050	0.1	0.218051
28.556717	0.1	0.222926
28.558383	0.1	0.230595
28.560050	0.1	0.239573
28.561717	0.1	0.248854
28.563383	0.1	0.257827
28.565050	0.1	0.265753
28.566717	0.1	0.272477
28.568383	0.1	0.278736
28.570050	0.1	0.284920
28.571717	0.1	0.290237
28.573383	0.1	0.294382
28.575050	0.1	0.299131
28.576717	0.1	0.306661
28.578383	0.1	0.316920
28.580050	0.1	0.328110
28.581717	0.1	0.339509
28.583383	0.1	0.351984
28.585050	0.1	0.365623
28.586717	0.1	0.378550
28.588383	0.1	0.388720
28.590050	0.1	0.396138
28.591717	0.1	0.402746
28.593383	0.1	0.410541
28.595050	0.1	0.420269
28.596717	0.1	0.431491
28.598383	0.1	0.443086
28.600050	0.1	0.453671
28.601717	0.1	0.462462
28.603383	0.1	0.469810
28.605050	0.1	0.476823
28.606717	0.1	0.484446
28.608383	0.1	0.493056
28.610050	0.1	0.502337
28.611717	0.1	0.511268
28.613383	0.1	0.518835
28.615050	0.1	0.524889
28.616717	0.1	0.530081
28.618383	0.1	0.535338
28.620050	0.1	0.541513
28.621717	0.1	0.549322
28.623383	0.1	0.559320
28.625050	0.1	0.571893
28.626717	0.1	0.586701
28.628383	0.1	0.601970
28.630050	0.1	0.615511
28.631717	0.1	0.626710
28.633383	0.1	0.636671
28.635050	0.1	0.646845
28.636717	0.1	0.658045
28.638383	0.1	0.670296
28.640050	0.1	0.683689
28.641717	0.1	0.699000
28.643383	0.1	0.716313
28.645050	0.1	0.733985
28.646717	0.1	0.749948
28.648383	0.1	0.763489
28.650050	0.1	0.775931
28.651717	0.1	0.789785
28.653383	0.1	0.806702
28.655050	0.1	0.826367
28.656717	0.1	0.847108
28.658383	0.1	0.867401
28.660050	0.1	0.886992
28.661717	0.1	0.906591
28.663383	0.1	0.926810
28.665050	0.1	0.947826
28.666717	0.1	0.969418
28.668383	0.1	0.990825
28.670050	0.1	1.011458
28.671717	0.1	1.031905
28.673383	0.1	1.053475
28.675050	0.1	1.077233
28.676717	0.1	1.103920
28.678383	0.1	1.133713
28.680050	0.1	1.165411
28.681717	0.1	1.197113
28.683383	0.1	1.228363
28.685050	0.1	1.260233
28.686717	0.1	1.293607
28.688383	0.1	1.328457
28.690050	0.1	1.364234
28.691717	0.1	1.400765
28.693383	0.1	1.439252
28.695050	0.1	1.481362
28.696717	0.1	1.527066
28.698383	0.1	1.574000
28.700050	0.1	1.619766
28.701717	0.1	1.664800
28.703383	0.1	1.711603
28.705050	0.1	1.761625
28.706717	0.1	1.814188
28.708383	0.1	1.867702
28.710050	0.1	1.921612
28.711717	0.1	1.977342
28.713383	0.1	2.036747
28.715050	0.1	2.100104
28.716717	0.1	2.165958
28.718383	0.1	2.232399
28.720050	0.1	2.298630
28.721717	0.1	2.364940
28.723383	0.1	2.431800
28.725050	0.1	2.500578
28.726717	0.1	2.573654
28.728383	0.1	2.652365
28.730050	0.1	2.735956
28.731717	0.1	2.822913
28.733383	0.1	2.912399
28.735050	0.1	3.004349
28.736717	0.1	3.098650
28.738383	0.1	3.195098
28.740050	0.1	3.293878
28.741717	0.1	3.395001
28.743383	0.1	3.497470
28.745050	0.1	3.599646
28.746717	0.1	3.700419
28.748383	0.1	3.800727
28.750050	0.1	3.903899
28.751717	0.1	4.013488
28.753383	0.1	4.130788
28.755050	0.1	4.254626
28.756717	0.1	4.382916
28.758383	0.1	4.514228
28.760050	0.1	4.648496
28.761717	0.1	4.786314
28.763383	0.1	4.927707
28.765050	0.1	5.072397
28.766717	0.1	5.221209
28.768383	0.1	5.376060
28.770050	0.1	5.538049
28.771717	0.1	5.706605
28.773383	0.1	5.880785
28.775050	0.1	6.060372
28.776717	0.1	6.245635
28.778383	0.1	6.436813
28.780050	0.1	6.634402
28.781717	0.1	6.838995
28.783383	0.1	7.049609
28.785050	0.1	7.262933
28.786717	0.1	7.475447
28.788383	0.1	7.686401
28.790050	0.1	7.898263
28.791717	0.1	8.114255
28.793383	0.1	8.336059
28.795050	0.1	8.562752
28.796717	0.1	8.790889
28.798383	0.1	9.016860
28.800050	0.1	9.239470
28.801717	0.1	9.459103
28.803383	0.1	9.675571
28.805050	0.1	9.887596
28.806717	0.1	10.093371
28.808383	0.1	10.291240
28.810050	0.1	10.480150
28.811717	0.1	10.659215
28.813383	0.1	10.827221
28.815050	0.1	10.982989
28.816717	0.1	11.125538
28.818383	0.1	11.253613
28.820050	0.1	11.365535
28.821717	0.1	11.459431
28.823383	0.1	11.534132
28.825050	0.1	11.589718
28.826717	0.1	11.626440
28.828383	0.1	11.643735
28.830050	0.1	11.640857
28.831717	0.1	11.618277
28.833383	0.1	11.577779
28.835050	0.1	11.520470
28.836717	0.1	11.445312
28.838383	0.1	11.350322
28.840050	0.1	11.234898
28.841717	0.1	11.100196
28.843383	0.1	10.947455
28.845050	0.1	10.777181
28.846717	0.1	10.590120
28.848383	0.1	10.387995
28.850050	0.1	10.173176
28.851717	0.1	9.947876
28.853383	0.1	9.713415
28.855050	0.1	9.469907
28.856717	0.1	9.216499
28.858383	0.1	8.952171
28.860050	0.1	8.677254
28.861717	0.1	8.394904
28.863383	0.1	8.110325
28.865050	0.1	7.827533
28.866717	0.1	7.546945
28.868383	0.1	7.266207
28.870050	0.1	6.983164
28.871717	0.1	6.697788
28.873383	0.1	6.411495
28.875050	0.1	6.125914
28.876717	0.1	5.842829
28.878383	0.1	5.564336
28.880050	0.1	5.292599
28.881717	0.1	5.029999
28.883383	0.1	4.778570
28.885050	0.1	4.538260
28.886717	0.1	4.306771
28.888383	0.1	4.082094
28.890050	0.1	3.864374
28.891717	0.1	3.654896
28.893383	0.1	3.454247
28.895050	0.1	3.262111
28.896717	0.1	3.078613
28.898383	0.1	2.904953
28.900050	0.1	2.742028
28.901717	0.1	2.589086
28.903383	0.1	2.444787
28.905050	0.1	2.309051
28.906717	0.1	2.182792
28.908383	0.1	2.066442
28.910050	0.1	1.959219
28.911717	0.1	1.858789
28.913383	0.1	1.762151
28.915050	0.1	1.667659
28.916717	0.1	1.575514
28.918383	0.1	1.487546
28.920050	0.1	1.407042
28.921717	0.1	1.336639
28.923383	0.1	1.276112
28.925050	0.1	1.223125
28.926717	0.1	1.175241
28.928383	0.1	1.130742
28.930050	0.1	1.088795
28.931717	0.1	1.049340
28.933383	0.1	1.012487
28.935050	0.1	0.978895
28.936717	0.1	0.950107
28.938383	0.1	0.926633
28.940050	0.1	0.906549
28.941717	0.1	0.887276
28.943383	0.1	0.867522
28.945050	0.1	0.847247
28.946717	0.1	0.826935
28.948383	0.1	0.807140
28.950050	0.1	0.788430
28.951717	0.1	0.771773
28.953383	0.1	0.758753
28.955050	0.1	0.750436
28.956717	0.1	0.745985
28.958383	0.1	0.743140
28.960050	0.1	0.739754
28.961717	0.1	0.734520
28.963383	0.1	0.726706
28.965050	0.1	0.716131
28.966717	0.1	0.703461
28.968383	0.1	0.690236
28.970050	0.1	0.678208
28.971717	0.1	0.668126
28.973383	0.1	0.659134
28.975050	0.1	0.649970
28.976717	0.1	0.640429
28.978383	0.1	0.630748
28.980050	0.1	0.620415
28.981717	0.1	0.608917
28.983383	0.1	0.596759
28.985050	0.1	0.584763
28.986717	0.1	0.573285
28.988383	0.1	0.562398
28.990050	0.1	0.551930
28.991717	0.1	0.541420
28.993383	0.1	0.530677
28.995050	0.1	0.520386
28.996717	0.1	0.511194
28.998383	0.1	0.502230
29.000050	0.1	0.492241
29.001717	0.1	0.481321
29.003383	0.1	0.469894
29.005050	0.1	0.457251
29.006717	0.1	0.442718
29.008383	0.1	0.427901
29.010050	0.1	0.416008
29.011717	0.1	0.408408
29.013383	0.1	0.403598
29.015050	0.1	0.399295
29.016717	0.1	0.393889
29.018383	0.1	0.386951
29.020050	0.1	0.379635
29.021717	0.1	0.373200
29.023383	0.1	0.367472
29.025050	0.1	0.361991
29.026717	0.1	0.357069
29.028383	0.1	0.352911
29.030050	0.1	0.349120
29.031717	0.1	0.345069
29.033383	0.1	0.340180
29.035050	0.1	0.334308
29.036717	0.1	0.327681
29.038383	0.1	0.320622
29.040050	0.1	0.313725
29.041717	0.1	0.307895
29.043383	0.1	0.303700
29.045050	0.1	0.300412
29.046717	0.1	0.296673
29.048383	0.1	0.292407
29.050050	0.1	0.288757
29.051717	0.1	0.286154
29.053383	0.1	0.283951
29.055050	0.1	0.281692
29.056717	0.1	0.279327
29.058383	0.1	0.277073
29.060050	0.1	0.276077
29.061717	0.1	0.277958
29.063383	0.1	0.282819
29.065050	0.1	0.288510
29.066717	0.1	0.292296
29.068383	0.1	0.292873
29.070050	0.1	0.290475
29.071717	0.1	0.285390
29.073383	0.1	0.277772
29.075050	0.1	0.269110
29.076717	0.1	0.261930
29.078383	0.1	0.257352
29.080050	0.1	0.254414
29.081717	0.1	0.251923
29.083383	0.1	0.249641
29.085050	0.1	0.247350
29.086717	0.1	0.244519
29.088383	0.1	0.241268
29.090050	0.1	0.237967
29.091717	0.1	0.233892
29.093383	0.1	0.228281
29.095050	0.1	0.221808
29.096717	0.1	0.215913
29.098383	0.1	0.211322
29.100050	0.1	0.207862
29.101717	0.1	0.205389
29.103383	0.1	0.204151
29.105050	0.1	0.203843
29.106717	0.1	0.203177
29.108383	0.1	0.201180
29.110050	0.1	0.198255
29.111717	0.1	0.195331
29.113383	0.1	0.192989
29.115050	0.1	0.191545
29.116717	0.1	0.191028
29.118383	0.1	0.191056
29.120050	0.1	0.191201
29.121717	0.1	0.191182
29.123383	0.1	0.191079
29.125050	0.1	0.191093
29.126717	0.1	0.190609
29.128383	0.1	0.188556
29.130050	0.1	0.185356
29.131717	0.1	0.182879
29.133383	0.1	0.181962
[truncated: 254,262 more chars]
