# Supplementary material for: Fade into you: genetic control of pigmentation patterns in red-flesh apple (Malus domestica)
Source: Front Plant Sci. 2025 Jan 13;15:1462545. doi: 10.3389/fpls.2024.1462545 (PMC11770013; doi:10.3389/fpls.2024.1462545)
Supplement: Supplementary file 4 [file DataSheet1.zip › CB A3UV_VIS_3/CB A3UV_VIS_3.txt]

URL	chrom://thermo-pfav3ojr/ChromeleonLocal/Instrument Data/Vanquish_MS/Dimitri/VALEMA/Pierre/Echantillons 03-04-24.seq/817.smp/UV_VIS_3.channel/UV_VIS_3.chm
Channel	UV_VIS_3

Injection Information:
Data Vault	ChromeleonLocal
Sequence	Echantillons 03-04-24
Name	CB A3
Number	17
Position	B:B8
Comment	colonne SB-AQ MeOH+5%AA
Processing Method	Quantitative
Instrument Method	VALEMA test separation GRAQ 4
Type	Unknown
Status	Finished
Inject Time	4/4/2024 6:15:40 AM +02:00
Volume (µl)	10.0000
Dilution Factor	1.0000
Weight	1.0000

Chromatogram Data Information:
Time Min. (min)	0.001717
Time Max. (min)	47.000050
Data Points	28200
Detector	UV
Generating Data System	Chromeleon 7.3.2.10759
Exporting Data System	Chromeleon 7.3.2.0
Operator	Instrument Controller
Signal Quantity	Absorbance
Signal Unit	mAU
Signal Min.	-5.723462
Signal Max.	612.199596
Channel	UV_VIS_3
Driver Name	VDAD.dll
Channel Type	Evaluation
Min. Step (s)	0.1
Max. Step (s)	0.1
Average Step (s)	0.1

Signal Parameter Information:
Signal Info	WVL:350 nm

Chromatogram Data:
Time (min)	Step (s)	Value (mAU)
0.001717	n.a.	0.000000
0.003383	0.1	0.000107
0.005050	0.1	0.000447
0.006717	0.1	0.000605
0.008383	0.1	0.000075
0.010050	0.1	-0.000242
0.011717	0.1	0.000573
0.013383	0.1	0.000536
0.015050	0.1	-0.003953
0.016717	0.1	-0.013602
0.018383	0.1	-0.024736
0.020050	0.1	-0.032471
0.021717	0.1	-0.034589
0.023383	0.1	-0.032051
0.025050	0.1	-0.026966
0.026717	0.1	-0.021034
0.028383	0.1	-0.015353
0.030050	0.1	-0.010817
0.031717	0.1	-0.008219
0.033383	0.1	-0.007953
0.035050	0.1	-0.009453
0.036717	0.1	-0.011455
0.038383	0.1	-0.013034
0.040050	0.1	-0.013970
0.041717	0.1	-0.014473
0.043383	0.1	-0.014971
0.045050	0.1	-0.016321
0.046717	0.1	-0.019618
0.048383	0.1	-0.024932
0.050050	0.1	-0.031060
0.051717	0.1	-0.036540
0.053383	0.1	-0.040377
0.055050	0.1	-0.042929
0.056717	0.1	-0.045914
0.058383	0.1	-0.050487
0.060050	0.1	-0.055642
0.061717	0.1	-0.058799
0.063383	0.1	-0.057821
0.065050	0.1	-0.053192
0.066717	0.1	-0.047851
0.068383	0.1	-0.044322
0.070050	0.1	-0.042715
0.071717	0.1	-0.041616
0.073383	0.1	-0.040131
0.075050	0.1	-0.039204
0.076717	0.1	-0.040834
0.078383	0.1	-0.045649
0.080050	0.1	-0.051521
0.081717	0.1	-0.054874
0.083383	0.1	-0.053328
0.085050	0.1	-0.047712
0.086717	0.1	-0.041639
0.088383	0.1	-0.038636
0.090050	0.1	-0.039437
0.091717	0.1	-0.041891
0.093383	0.1	-0.043134
0.095050	0.1	-0.041961
0.096717	0.1	-0.038380
0.098383	0.1	-0.032070
0.100050	0.1	-0.023223
0.101717	0.1	-0.013476
0.103383	0.1	-0.004983
0.105050	0.1	0.000838
0.106717	0.1	0.003846
0.108383	0.1	0.004582
0.110050	0.1	0.003381
0.111717	0.1	0.000182
0.113383	0.1	-0.005155
0.115050	0.1	-0.012051
0.116717	0.1	-0.018929
0.118383	0.1	-0.024298
0.120050	0.1	-0.027721
0.121717	0.1	-0.029621
0.123383	0.1	-0.030245
0.125050	0.1	-0.029104
0.126717	0.1	-0.025835
0.128383	0.1	-0.021318
0.130050	0.1	-0.017136
0.131717	0.1	-0.014254
0.133383	0.1	-0.012685
0.135050	0.1	-0.012168
0.136717	0.1	-0.012410
0.138383	0.1	-0.012624
0.140050	0.1	-0.011828
0.141717	0.1	-0.009704
0.143383	0.1	-0.006780
0.145050	0.1	-0.004265
0.146717	0.1	-0.003530
0.148383	0.1	-0.004973
0.150050	0.1	-0.007916
0.151717	0.1	-0.010883
0.153383	0.1	-0.011814
0.155050	0.1	-0.010026
0.156717	0.1	-0.007334
0.158383	0.1	-0.005844
0.160050	0.1	-0.006091
0.161717	0.1	-0.007683
0.163383	0.1	-0.010077
0.165050	0.1	-0.012433
0.166717	0.1	-0.013844
0.168383	0.1	-0.014203
0.170050	0.1	-0.013974
0.171717	0.1	-0.013411
0.173383	0.1	-0.012508
0.175050	0.1	-0.011022
0.176717	0.1	-0.008782
0.178383	0.1	-0.006454
0.180050	0.1	-0.005430
0.181717	0.1	-0.006394
0.183383	0.1	-0.007921
0.185050	0.1	-0.007758
0.186717	0.1	-0.005262
0.188383	0.1	-0.001886
0.190050	0.1	-0.000149
0.191717	0.1	-0.002505
0.193383	0.1	-0.009746
0.195050	0.1	-0.019749
0.196717	0.1	-0.028643
0.198383	0.1	-0.033467
0.200050	0.1	-0.033220
0.201717	0.1	-0.028610
0.203383	0.1	-0.021998
0.205050	0.1	-0.016536
0.206717	0.1	-0.014389
0.208383	0.1	-0.016028
0.210050	0.1	-0.020387
0.211717	0.1	-0.024722
0.213383	0.1	-0.026105
0.215050	0.1	-0.023837
0.216717	0.1	-0.019348
0.218383	0.1	-0.014533
0.220050	0.1	-0.011283
0.221717	0.1	-0.010766
0.223383	0.1	-0.012284
0.225050	0.1	-0.013951
0.226717	0.1	-0.014300
0.228383	0.1	-0.012638
0.230050	0.1	-0.009276
0.231717	0.1	-0.005830
0.233383	0.1	-0.003935
0.235050	0.1	-0.003888
0.236717	0.1	-0.005136
0.238383	0.1	-0.007488
0.240050	0.1	-0.010980
0.241717	0.1	-0.014980
0.243383	0.1	-0.018314
0.245050	0.1	-0.019758
0.246717	0.1	-0.018640
0.248383	0.1	-0.015637
0.250050	0.1	-0.012079
0.251717	0.1	-0.008601
0.253383	0.1	-0.005364
0.255050	0.1	-0.002570
0.256717	0.1	-0.000400
0.258383	0.1	0.000759
0.260050	0.1	0.000666
0.261717	0.1	0.000144
0.263383	0.1	0.000549
0.265050	0.1	0.002440
0.266717	0.1	0.005267
0.268383	0.1	0.007334
0.270050	0.1	0.006245
0.271717	0.1	0.001057
0.273383	0.1	-0.005825
0.275050	0.1	-0.010589
0.276717	0.1	-0.011893
0.278383	0.1	-0.011609
0.280050	0.1	-0.012205
0.281717	0.1	-0.014133
0.283383	0.1	-0.015884
0.285050	0.1	-0.016303
0.286717	0.1	-0.015688
0.288383	0.1	-0.014883
0.290050	0.1	-0.014435
0.291717	0.1	-0.014529
0.293383	0.1	-0.014766
0.295050	0.1	-0.014356
0.296717	0.1	-0.013146
0.298383	0.1	-0.011749
0.300050	0.1	-0.010938
0.301717	0.1	-0.011208
0.303383	0.1	-0.012233
0.305050	0.1	-0.012936
0.306717	0.1	-0.012498
0.308383	0.1	-0.011148
0.310050	0.1	-0.010151
0.311717	0.1	-0.010370
0.313383	0.1	-0.010738
0.315050	0.1	-0.009933
0.316717	0.1	-0.009299
0.318383	0.1	-0.011399
0.320050	0.1	-0.016391
0.321717	0.1	-0.021593
0.323383	0.1	-0.024182
0.325050	0.1	-0.023795
0.326717	0.1	-0.022179
0.328383	0.1	-0.019944
0.330050	0.1	-0.015465
0.331717	0.1	-0.008484
0.333383	0.1	-0.002100
0.335050	0.1	0.000526
0.336717	0.1	-0.001201
0.338383	0.1	-0.005770
0.340050	0.1	-0.010333
0.341717	0.1	-0.011837
0.343383	0.1	-0.008857
0.345050	0.1	-0.002207
0.346717	0.1	0.005411
0.348383	0.1	0.010142
0.350050	0.1	0.009267
0.351717	0.1	0.003641
0.353383	0.1	-0.002696
0.355050	0.1	-0.006096
0.356717	0.1	-0.006463
0.358383	0.1	-0.006254
0.360050	0.1	-0.007395
0.361717	0.1	-0.009891
0.363383	0.1	-0.012303
0.365050	0.1	-0.013267
0.366717	0.1	-0.012685
0.368383	0.1	-0.011506
0.370050	0.1	-0.010808
0.371717	0.1	-0.010766
0.373383	0.1	-0.010720
0.375050	0.1	-0.010664
0.376717	0.1	-0.011413
0.378383	0.1	-0.013360
0.380050	0.1	-0.016526
0.381717	0.1	-0.020540
0.383383	0.1	-0.023940
0.385050	0.1	-0.024890
0.386717	0.1	-0.022370
0.388383	0.1	-0.016596
0.390050	0.1	-0.009253
0.391717	0.1	-0.002682
0.393383	0.1	0.001420
0.395050	0.1	0.002626
0.396717	0.1	0.002137
0.398383	0.1	0.001928
0.400050	0.1	0.002799
0.401717	0.1	0.003763
0.403383	0.1	0.003898
0.405050	0.1	0.003800
0.406717	0.1	0.004559
0.408383	0.1	0.006724
0.410050	0.1	0.010068
0.411717	0.1	0.013188
0.413383	0.1	0.014310
0.415050	0.1	0.013057
0.416717	0.1	0.010720
0.418383	0.1	0.008605
0.420050	0.1	0.006566
0.421717	0.1	0.003856
0.423383	0.1	0.000936
0.425050	0.1	-0.000820
0.426717	0.1	-0.000563
0.428383	0.1	0.001406
0.430050	0.1	0.003823
0.431717	0.1	0.005271
0.433383	0.1	0.004703
0.435050	0.1	0.001527
0.436717	0.1	-0.003544
0.438383	0.1	-0.007795
0.440050	0.1	-0.008494
0.441717	0.1	-0.006063
0.443383	0.1	-0.003963
0.445050	0.1	-0.004899
0.446717	0.1	-0.008172
0.448383	0.1	-0.011334
0.450050	0.1	-0.013206
0.451717	0.1	-0.014100
0.453383	0.1	-0.014226
0.455050	0.1	-0.013174
0.456717	0.1	-0.010659
0.458383	0.1	-0.007041
0.460050	0.1	-0.003367
0.461717	0.1	-0.000983
0.463383	0.1	-0.000764
0.465050	0.1	-0.002324
0.466717	0.1	-0.004307
0.468383	0.1	-0.005355
0.470050	0.1	-0.004177
0.471717	0.1	-0.000005
0.473383	0.1	0.006072
0.475050	0.1	0.011325
0.476717	0.1	0.013486
0.478383	0.1	0.012224
0.480050	0.1	0.008810
0.481717	0.1	0.004475
0.483383	0.1	-0.000577
0.485050	0.1	-0.006496
0.486717	0.1	-0.012689
0.488383	0.1	-0.017495
0.490050	0.1	-0.019255
0.491717	0.1	-0.017937
0.493383	0.1	-0.014817
0.495050	0.1	-0.011181
0.496717	0.1	-0.008354
0.498383	0.1	-0.007446
0.500050	0.1	-0.008144
0.501717	0.1	-0.008922
0.503383	0.1	-0.008661
0.505050	0.1	-0.007739
0.506717	0.1	-0.007921
0.508383	0.1	-0.010421
0.510050	0.1	-0.013653
0.511717	0.1	-0.014356
0.513383	0.1	-0.011162
0.515050	0.1	-0.005243
0.516717	0.1	0.001639
0.518383	0.1	0.007316
0.520050	0.1	0.009085
0.521717	0.1	0.005653
0.523383	0.1	-0.002007
0.525050	0.1	-0.011702
0.526717	0.1	-0.020778
0.528383	0.1	-0.026915
0.530050	0.1	-0.029155
0.531717	0.1	-0.028615
0.533383	0.1	-0.028349
0.535050	0.1	-0.030892
0.536717	0.1	-0.035032
0.538383	0.1	-0.036345
0.540050	0.1	-0.031814
0.541717	0.1	-0.023106
0.543383	0.1	-0.014920
0.545050	0.1	-0.011227
0.546717	0.1	-0.013299
0.548383	0.1	-0.019316
0.550050	0.1	-0.025332
0.551717	0.1	-0.028135
0.553383	0.1	-0.027474
0.555050	0.1	-0.025113
0.556717	0.1	-0.022766
0.558383	0.1	-0.021462
0.560050	0.1	-0.021756
0.561717	0.1	-0.023358
0.563383	0.1	-0.024615
0.565050	0.1	-0.023274
0.566717	0.1	-0.018310
0.568383	0.1	-0.011148
0.570050	0.1	-0.005607
0.571717	0.1	-0.005546
0.573383	0.1	-0.011874
0.575050	0.1	-0.022259
0.576717	0.1	-0.032922
0.578383	0.1	-0.040401
0.580050	0.1	-0.042934
0.581717	0.1	-0.041146
0.583383	0.1	-0.037323
0.585050	0.1	-0.033532
0.586717	0.1	-0.030408
0.588383	0.1	-0.027451
0.590050	0.1	-0.023898
0.591717	0.1	-0.019670
0.593383	0.1	-0.016047
0.595050	0.1	-0.014775
0.596717	0.1	-0.016270
0.598383	0.1	-0.019236
0.600050	0.1	-0.021947
0.601717	0.1	-0.023367
0.603383	0.1	-0.023423
0.605050	0.1	-0.023241
0.606717	0.1	-0.024703
0.608383	0.1	-0.028433
0.610050	0.1	-0.033011
0.611717	0.1	-0.036373
0.613383	0.1	-0.037556
0.615050	0.1	-0.037146
0.616717	0.1	-0.035460
0.618383	0.1	-0.032089
0.620050	0.1	-0.028280
0.621717	0.1	-0.026622
0.623383	0.1	-0.027893
0.625050	0.1	-0.030063
0.626717	0.1	-0.030342
0.628383	0.1	-0.027800
0.630050	0.1	-0.024019
0.631717	0.1	-0.021304
0.633383	0.1	-0.021057
0.635050	0.1	-0.023632
0.636717	0.1	-0.028312
0.638383	0.1	-0.033095
0.640050	0.1	-0.035656
0.641717	0.1	-0.035278
0.643383	0.1	-0.032946
0.645050	0.1	-0.029569
0.646717	0.1	-0.025351
0.648383	0.1	-0.020918
0.650050	0.1	-0.017537
0.651717	0.1	-0.015986
0.653383	0.1	-0.016391
0.655050	0.1	-0.018529
0.656717	0.1	-0.021239
0.658383	0.1	-0.022789
0.660050	0.1	-0.022575
0.661717	0.1	-0.021495
0.663383	0.1	-0.020852
0.665050	0.1	-0.021858
0.666717	0.1	-0.025146
0.668383	0.1	-0.029253
0.670050	0.1	-0.030706
0.671717	0.1	-0.027460
0.673383	0.1	-0.021178
0.675050	0.1	-0.015381
0.676717	0.1	-0.012708
0.678383	0.1	-0.014319
0.680050	0.1	-0.020037
0.681717	0.1	-0.028638
0.683383	0.1	-0.038114
0.685050	0.1	-0.045439
0.686717	0.1	-0.047772
0.688383	0.1	-0.044652
0.690050	0.1	-0.037965
0.691717	0.1	-0.030398
0.693383	0.1	-0.024447
0.695050	0.1	-0.021285
0.696717	0.1	-0.019814
0.698383	0.1	-0.017663
0.700050	0.1	-0.012750
0.701717	0.1	-0.004489
0.703383	0.1	0.004559
0.705050	0.1	0.009765
0.706717	0.1	0.008885
0.708383	0.1	0.003683
0.710050	0.1	-0.002403
0.711717	0.1	-0.006584
0.713383	0.1	-0.007814
0.715050	0.1	-0.007180
0.716717	0.1	-0.006831
0.718383	0.1	-0.008079
0.720050	0.1	-0.010687
0.721717	0.1	-0.012931
0.723383	0.1	-0.012172
0.725050	0.1	-0.007427
0.726717	0.1	-0.001006
0.728383	0.1	0.003544
0.730050	0.1	0.004000
0.731717	0.1	0.000270
0.733383	0.1	-0.006137
0.735050	0.1	-0.013076
0.736717	0.1	-0.018557
0.738383	0.1	-0.021160
0.740050	0.1	-0.020401
0.741717	0.1	-0.016950
0.743383	0.1	-0.012387
0.745050	0.1	-0.008442
0.746717	0.1	-0.005881
0.748383	0.1	-0.003851
0.750050	0.1	-0.001341
0.751717	0.1	0.000838
0.753383	0.1	0.000685
0.755050	0.1	-0.002696
0.756717	0.1	-0.008582
0.758383	0.1	-0.015288
0.760050	0.1	-0.020713
0.761717	0.1	-0.024033
0.763383	0.1	-0.026613
0.765050	0.1	-0.030063
0.766717	0.1	-0.034622
0.768383	0.1	-0.039521
0.770050	0.1	-0.043623
0.771717	0.1	-0.045532
0.773383	0.1	-0.043870
0.775050	0.1	-0.038291
0.776717	0.1	-0.030086
0.778383	0.1	-0.021514
0.780050	0.1	-0.014803
0.781717	0.1	-0.011609
0.783383	0.1	-0.012680
0.785050	0.1	-0.017378
0.786717	0.1	-0.023758
0.788383	0.1	-0.029537
0.790050	0.1	-0.032727
0.791717	0.1	-0.032256
0.793383	0.1	-0.028806
0.795050	0.1	-0.024517
0.796717	0.1	-0.021853
0.798383	0.1	-0.022352
0.800050	0.1	-0.025793
0.801717	0.1	-0.030603
0.803383	0.1	-0.034682
0.805050	0.1	-0.036000
0.806717	0.1	-0.033448
0.808383	0.1	-0.027441
0.810050	0.1	-0.019576
0.811717	0.1	-0.011595
0.813383	0.1	-0.004941
0.815050	0.1	-0.001173
0.816717	0.1	-0.001271
0.818383	0.1	-0.004899
0.820050	0.1	-0.011516
0.821717	0.1	-0.020345
0.823383	0.1	-0.029076
0.825050	0.1	-0.034906
0.826717	0.1	-0.036731
0.828383	0.1	-0.035362
0.830050	0.1	-0.032131
0.831717	0.1	-0.028322
0.833383	0.1	-0.025630
0.835050	0.1	-0.026259
0.836717	0.1	-0.031642
0.838383	0.1	-0.040741
0.840050	0.1	-0.050813
0.841717	0.1	-0.059325
0.843383	0.1	-0.064154
0.845050	0.1	-0.063539
0.846717	0.1	-0.056848
0.848383	0.1	-0.045276
0.850050	0.1	-0.032005
0.851717	0.1	-0.021253
0.853383	0.1	-0.016149
0.855050	0.1	-0.016880
0.856717	0.1	-0.020838
0.858383	0.1	-0.025155
0.860050	0.1	-0.028168
0.861717	0.1	-0.028829
0.863383	0.1	-0.027516
0.865050	0.1	-0.026789
0.866717	0.1	-0.029183
0.868383	0.1	-0.035004
0.870050	0.1	-0.042892
0.871717	0.1	-0.051027
0.873383	0.1	-0.057332
0.875050	0.1	-0.059991
0.876717	0.1	-0.058520
0.878383	0.1	-0.053812
0.880050	0.1	-0.047218
0.881717	0.1	-0.040294
0.883383	0.1	-0.035013
0.885050	0.1	-0.032987
0.886717	0.1	-0.034580
0.888383	0.1	-0.039143
0.890050	0.1	-0.045500
0.891717	0.1	-0.051660
0.893383	0.1	-0.054869
0.895050	0.1	-0.053281
0.896717	0.1	-0.047158
0.898383	0.1	-0.038096
0.900050	0.1	-0.028331
0.901717	0.1	-0.020457
0.903383	0.1	-0.016559
0.905050	0.1	-0.017141
0.906717	0.1	-0.020638
0.908383	0.1	-0.024345
0.910050	0.1	-0.026235
0.911717	0.1	-0.025723
0.913383	0.1	-0.022952
0.915050	0.1	-0.018450
0.916717	0.1	-0.013476
0.918383	0.1	-0.009192
0.920050	0.1	-0.005974
0.921717	0.1	-0.004470
0.923383	0.1	-0.006384
0.925050	0.1	-0.013383
0.926717	0.1	-0.025025
0.928383	0.1	-0.037975
0.930050	0.1	-0.047982
0.931717	0.1	-0.052690
0.933383	0.1	-0.052424
0.935050	0.1	-0.049165
0.936717	0.1	-0.045584
0.938383	0.1	-0.044033
0.940050	0.1	-0.045202
0.941717	0.1	-0.047870
0.943383	0.1	-0.050003
0.945050	0.1	-0.050254
0.946717	0.1	-0.048862
0.948383	0.1	-0.046683
0.950050	0.1	-0.043819
0.951717	0.1	-0.040140
0.953383	0.1	-0.036289
0.955050	0.1	-0.032843
0.956717	0.1	-0.028885
0.958383	0.1	-0.022650
0.960050	0.1	-0.013723
0.961717	0.1	-0.003790
0.963383	0.1	0.004489
0.965050	0.1	0.008726
0.966717	0.1	0.007199
0.968383	0.1	-0.000661
0.970050	0.1	-0.013239
0.971717	0.1	-0.026696
0.973383	0.1	-0.036531
0.975050	0.1	-0.039469
0.976717	0.1	-0.034450
0.978383	0.1	-0.023963
0.980050	0.1	-0.014049
0.981717	0.1	-0.010268
0.983383	0.1	-0.013663
0.985050	0.1	-0.020880
0.986717	0.1	-0.026873
0.988383	0.1	-0.028210
0.990050	0.1	-0.024731
0.991717	0.1	-0.018822
0.993383	0.1	-0.013872
0.995050	0.1	-0.012051
0.996717	0.1	-0.012792
0.998383	0.1	-0.014193
1.000050	0.1	-0.015688
1.001717	0.1	-0.018110
1.003383	0.1	-0.021965
1.005050	0.1	-0.026431
1.006717	0.1	-0.029621
1.008383	0.1	-0.030189
1.010050	0.1	-0.028810
1.011717	0.1	-0.027060
1.013383	0.1	-0.025844
1.015050	0.1	-0.025984
1.016717	0.1	-0.028480
1.018383	0.1	-0.033011
1.020050	0.1	-0.037849
1.021717	0.1	-0.040787
1.023383	0.1	-0.039432
1.025050	0.1	-0.032685
1.026717	0.1	-0.022659
1.028383	0.1	-0.013709
1.030050	0.1	-0.009565
1.031717	0.1	-0.011278
1.033383	0.1	-0.017197
1.035050	0.1	-0.024438
1.036717	0.1	-0.030445
1.038383	0.1	-0.033835
1.040050	0.1	-0.034221
1.041717	0.1	-0.032000
1.043383	0.1	-0.028824
1.045050	0.1	-0.027125
1.046717	0.1	-0.028135
1.048383	0.1	-0.030492
1.050050	0.1	-0.031255
1.051717	0.1	-0.028508
1.053383	0.1	-0.022426
1.055050	0.1	-0.014477
1.056717	0.1	-0.007283
1.058383	0.1	-0.004321
1.060050	0.1	-0.007395
1.061717	0.1	-0.014775
1.063383	0.1	-0.022915
1.065050	0.1	-0.028983
1.066717	0.1	-0.031348
1.068383	0.1	-0.029695
1.070050	0.1	-0.025663
1.071717	0.1	-0.022105
1.073383	0.1	-0.021067
1.075050	0.1	-0.022594
1.076717	0.1	-0.025206
1.078383	0.1	-0.027367
1.080050	0.1	-0.028396
1.081717	0.1	-0.028550
1.083383	0.1	-0.029188
1.085050	0.1	-0.031930
1.086717	0.1	-0.036517
1.088383	0.1	-0.040811
1.090050	0.1	-0.043120
1.091717	0.1	-0.043120
1.093383	0.1	-0.040908
1.095050	0.1	-0.036480
1.096717	0.1	-0.030431
1.098383	0.1	-0.024689
1.100050	0.1	-0.021206
1.101717	0.1	-0.020573
1.103383	0.1	-0.022450
1.105050	0.1	-0.025649
1.106717	0.1	-0.028131
1.108383	0.1	-0.028810
1.110050	0.1	-0.028503
1.111717	0.1	-0.028606
1.113383	0.1	-0.029914
1.115050	0.1	-0.032182
1.116717	0.1	-0.034454
1.118383	0.1	-0.036247
1.120050	0.1	-0.037458
1.121717	0.1	-0.037285
1.123383	0.1	-0.035176
1.125050	0.1	-0.032708
1.126717	0.1	-0.032536
1.128383	0.1	-0.035451
1.130050	0.1	-0.039903
1.131717	0.1	-0.043637
1.133383	0.1	-0.044843
1.135050	0.1	-0.042892
1.136717	0.1	-0.038538
1.138383	0.1	-0.033355
1.140050	0.1	-0.029327
1.141717	0.1	-0.027991
1.143383	0.1	-0.029113
1.145050	0.1	-0.030734
1.146717	0.1	-0.030901
1.148383	0.1	-0.028894
1.150050	0.1	-0.024899
1.151717	0.1	-0.019609
1.153383	0.1	-0.014869
1.155050	0.1	-0.013569
1.156717	0.1	-0.017113
1.158383	0.1	-0.023525
1.160050	0.1	-0.029006
1.161717	0.1	-0.031167
1.163383	0.1	-0.030305
1.165050	0.1	-0.027739
1.166717	0.1	-0.023972
1.168383	0.1	-0.019330
1.170050	0.1	-0.015302
1.171717	0.1	-0.013979
1.173383	0.1	-0.016689
1.175050	0.1	-0.023213
1.176717	0.1	-0.031455
1.178383	0.1	-0.038394
1.180050	0.1	-0.041998
1.181717	0.1	-0.041770
1.183383	0.1	-0.037909
1.185050	0.1	-0.031572
1.186717	0.1	-0.025551
1.188383	0.1	-0.023157
1.190050	0.1	-0.025998
1.191717	0.1	-0.032401
1.193383	0.1	-0.038156
1.195050	0.1	-0.039898
1.196717	0.1	-0.037914
1.198383	0.1	-0.034813
1.200050	0.1	-0.032652
1.201717	0.1	-0.032410
1.203383	0.1	-0.034561
1.205050	0.1	-0.038557
1.206717	0.1	-0.042762
1.208383	0.1	-0.045132
1.210050	0.1	-0.044070
1.211717	0.1	-0.039563
1.213383	0.1	-0.033136
1.215050	0.1	-0.026501
1.216717	0.1	-0.020522
1.218383	0.1	-0.015111
1.220050	0.1	-0.010342
1.221717	0.1	-0.007539
1.223383	0.1	-0.008307
1.225050	0.1	-0.012703
1.226717	0.1	-0.018538
1.228383	0.1	-0.022673
1.230050	0.1	-0.023288
1.231717	0.1	-0.020918
1.233383	0.1	-0.017872
1.235050	0.1	-0.016480
1.236717	0.1	-0.017239
1.238383	0.1	-0.019143
1.240050	0.1	-0.021029
1.241717	0.1	-0.022086
1.243383	0.1	-0.022422
1.245050	0.1	-0.022911
1.246717	0.1	-0.023716
1.248383	0.1	-0.024009
1.250050	0.1	-0.023250
1.251717	0.1	-0.021551
1.253383	0.1	-0.018929
1.255050	0.1	-0.015683
1.256717	0.1	-0.013351
1.258383	0.1	-0.013509
1.260050	0.1	-0.015637
1.261717	0.1	-0.018030
1.263383	0.1	-0.020093
1.265050	0.1	-0.022147
1.266717	0.1	-0.024238
1.268383	0.1	-0.026231
1.270050	0.1	-0.028196
1.271717	0.1	-0.030235
1.273383	0.1	-0.032363
1.275050	0.1	-0.034310
1.276717	0.1	-0.034929
1.278383	0.1	-0.032838
1.280050	0.1	-0.028699
1.281717	0.1	-0.025360
1.283383	0.1	-0.025006
1.285050	0.1	-0.027604
1.286717	0.1	-0.031698
1.288383	0.1	-0.035372
1.290050	0.1	-0.036717
1.291717	0.1	-0.034263
1.293383	0.1	-0.027949
1.295050	0.1	-0.019800
1.296717	0.1	-0.012848
1.298383	0.1	-0.009267
1.300050	0.1	-0.009378
1.301717	0.1	-0.012312
1.303383	0.1	-0.017160
1.305050	0.1	-0.022845
1.306717	0.1	-0.027562
1.308383	0.1	-0.029597
1.310050	0.1	-0.028796
1.311717	0.1	-0.026803
1.313383	0.1	-0.025393
1.315050	0.1	-0.024862
1.316717	0.1	-0.024107
1.318383	0.1	-0.021942
1.320050	0.1	-0.018231
1.321717	0.1	-0.013583
1.323383	0.1	-0.007991
1.325050	0.1	-0.000312
1.326717	0.1	0.010934
1.328383	0.1	0.026226
1.330050	0.1	0.044238
1.331717	0.1	0.063055
1.333383	0.1	0.082236
1.335050	0.1	0.103065
1.336717	0.1	0.126464
1.338383	0.1	0.150586
1.340050	0.1	0.171210
1.341717	0.1	0.184993
1.343383	0.1	0.192006
1.345050	0.1	0.194199
1.346717	0.1	0.192230
1.348383	0.1	0.185785
1.350050	0.1	0.175750
1.351717	0.1	0.164211
1.353383	0.1	0.152751
1.355050	0.1	0.141421
1.356717	0.1	0.129305
1.358383	0.1	0.115675
1.360050	0.1	0.100764
1.361717	0.1	0.085696
1.363383	0.1	0.071791
1.365050	0.1	0.060252
1.366717	0.1	0.051935
1.368383	0.1	0.046748
1.370050	0.1	0.043558
1.371717	0.1	0.041113
1.373383	0.1	0.038818
1.375050	0.1	0.036494
1.376717	0.1	0.033542
1.378383	0.1	0.028824
1.380050	0.1	0.021323
1.381717	0.1	0.010966
1.383383	0.1	-0.000903
1.385050	0.1	-0.011995
1.386717	0.1	-0.020410
1.388383	0.1	-0.026077
1.390050	0.1	-0.030701
1.391717	0.1	-0.035539
1.393383	0.1	-0.039828
1.395050	0.1	-0.042105
1.396717	0.1	-0.042380
1.398383	0.1	-0.042142
1.400050	0.1	-0.042869
1.401717	0.1	-0.045262
1.403383	0.1	-0.049332
1.405050	0.1	-0.054380
1.406717	0.1	-0.059777
1.408383	0.1	-0.065747
1.410050	0.1	-0.071703
1.411717	0.1	-0.074864
1.413383	0.1	-0.073183
1.415050	0.1	-0.067889
1.416717	0.1	-0.062026
1.418383	0.1	-0.058347
1.420050	0.1	-0.058007
1.421717	0.1	-0.059800
1.423383	0.1	-0.061663
1.425050	0.1	-0.062878
1.426717	0.1	-0.064219
1.428383	0.1	-0.066203
1.430050	0.1	-0.067875
1.431717	0.1	-0.067614
1.433383	0.1	-0.064615
1.435050	0.1	-0.059642
1.436717	0.1	-0.054385
1.438383	0.1	-0.049821
1.440050	0.1	-0.045034
1.441717	0.1	-0.038096
1.443383	0.1	-0.028186
1.445050	0.1	-0.016498
1.446717	0.1	-0.005197
1.448383	0.1	0.004210
1.450050	0.1	0.011134
1.451717	0.1	0.014873
1.453383	0.1	0.014482
1.455050	0.1	0.010836
1.456717	0.1	0.007483
1.458383	0.1	0.007874
1.460050	0.1	0.012536
1.461717	0.1	0.020121
1.463383	0.1	0.029453
1.465050	0.1	0.039083
1.466717	0.1	0.046529
1.468383	0.1	0.049886
1.470050	0.1	0.049551
1.471717	0.1	0.047474
1.473383	0.1	0.045607
1.475050	0.1	0.045826
1.476717	0.1	0.049546
1.478383	0.1	0.056312
1.480050	0.1	0.063917
1.481717	0.1	0.069831
1.483383	0.1	0.072452
1.485050	0.1	0.072052
1.486717	0.1	0.070385
1.488383	0.1	0.069011
1.490050	0.1	0.068219
1.491717	0.1	0.067200
1.493383	0.1	0.065230
1.495050	0.1	0.062995
1.496717	0.1	0.062222
1.498383	0.1	0.063675
1.500050	0.1	0.066524
1.501717	0.1	0.069621
1.503383	0.1	0.072182
1.505050	0.1	0.073700
1.506717	0.1	0.074459
1.508383	0.1	0.075735
1.510050	0.1	0.078874
1.511717	0.1	0.084229
1.513383	0.1	0.090459
1.515050	0.1	0.095307
1.516717	0.1	0.098441
1.518383	0.1	0.102157
1.520050	0.1	0.108541
1.521717	0.1	0.117254
1.523383	0.1	0.126637
1.525050	0.1	0.135913
1.526717	0.1	0.145147
1.528383	0.1	0.153901
1.530050	0.1	0.161342
1.531717	0.1	0.167098
1.533383	0.1	0.171070
1.535050	0.1	0.173841
1.536717	0.1	0.177366
1.538383	0.1	0.183778
1.540050	0.1	0.193086
1.541717	0.1	0.202744
1.543383	0.1	0.210241
1.545050	0.1	0.215587
1.546717	0.1	0.220812
1.548383	0.1	0.227974
1.550050	0.1	0.237608
1.551717	0.1	0.248784
1.553383	0.1	0.260407
1.555050	0.1	0.271853
1.556717	0.1	0.282773
1.558383	0.1	0.293395
1.560050	0.1	0.305059
1.561717	0.1	0.319500
1.563383	0.1	0.337763
1.565050	0.1	0.360520
1.566717	0.1	0.388031
1.568383	0.1	0.419319
1.570050	0.1	0.452776
1.571717	0.1	0.487641
1.573383	0.1	0.523943
1.575050	0.1	0.561243
1.576717	0.1	0.598757
1.578383	0.1	0.637071
1.580050	0.1	0.677719
1.581717	0.1	0.720532
1.583383	0.1	0.763028
1.585050	0.1	0.801147
1.586717	0.1	0.829110
1.588383	0.1	0.840793
1.590050	0.1	0.832700
1.591717	0.1	0.804453
1.593383	0.1	0.756336
1.595050	0.1	0.688462
1.596717	0.1	0.603348
1.598383	0.1	0.508870
1.600050	0.1	0.419538
1.601717	0.1	0.356180
1.603383	0.1	0.344277
1.605050	0.1	0.410140
1.606717	0.1	0.575953
1.608383	0.1	0.856351
1.610050	0.1	1.257015
1.611717	0.1	1.773615
1.613383	0.1	2.391236
1.615050	0.1	3.085546
1.616717	0.1	3.826506
1.618383	0.1	4.583322
1.620050	0.1	5.328530
1.621717	0.1	6.040898
1.623383	0.1	6.707124
1.625050	0.1	7.321034
1.626717	0.1	7.880470
1.628383	0.1	8.385247
1.630050	0.1	8.836878
1.631717	0.1	9.237682
1.633383	0.1	9.589004
1.635050	0.1	9.891344
1.636717	0.1	10.145786
1.638383	0.1	10.353928
1.640050	0.1	10.516578
1.641717	0.1	10.632579
1.643383	0.1	10.699322
1.645050	0.1	10.715155
1.646717	0.1	10.682018
1.648383	0.1	10.606386
1.650050	0.1	10.497253
1.651717	0.1	10.362514
1.653383	0.1	10.206937
1.655050	0.1	10.032514
1.656717	0.1	9.839605
1.658383	0.1	9.628385
1.660050	0.1	9.401031
1.661717	0.1	9.162906
1.663383	0.1	8.920776
1.665050	0.1	8.680229
1.666717	0.1	8.444297
1.668383	0.1	8.212500
1.670050	0.1	7.981234
1.671717	0.1	7.746685
1.673383	0.1	7.507852
1.675050	0.1	7.266724
1.676717	0.1	7.025790
1.678383	0.1	6.786310
1.680050	0.1	6.549237
1.681717	0.1	6.315750
1.683383	0.1	6.086039
1.685050	0.1	5.858438
1.686717	0.1	5.630609
1.688383	0.1	5.401885
1.690050	0.1	5.174074
1.691717	0.1	4.949872
1.693383	0.1	4.731156
1.695050	0.1	4.518530
1.696717	0.1	4.311530
1.698383	0.1	4.109140
1.700050	0.1	3.910451
1.701717	0.1	3.715390
1.703383	0.1	3.524758
1.705050	0.1	3.339429
1.706717	0.1	3.159749
1.708383	0.1	2.985545
1.710050	0.1	2.816841
1.711717	0.1	2.654884
1.713383	0.1	2.501504
1.715050	0.1	2.357233
1.716717	0.1	2.220552
1.718383	0.1	2.088188
1.720050	0.1	1.956304
1.721717	0.1	1.823260
1.723383	0.1	1.691212
1.725050	0.1	1.564445
1.726717	0.1	1.446777
1.728383	0.1	1.340038
1.730050	0.1	1.243604
1.731717	0.1	1.154980
1.733383	0.1	1.071338
1.735050	0.1	0.990862
1.736717	0.1	0.912906
1.738383	0.1	0.837371
1.740050	0.1	0.764653
1.741717	0.1	0.695568
1.743383	0.1	0.630710
1.745050	0.1	0.570472
1.746717	0.1	0.515454
1.748383	0.1	0.466336
1.750050	0.1	0.422457
1.751717	0.1	0.380720
1.753383	0.1	0.337283
1.755050	0.1	0.290880
1.756717	0.1	0.244020
1.758383	0.1	0.200877
1.760050	0.1	0.164569
1.761717	0.1	0.136201
1.763383	0.1	0.114916
1.765050	0.1	0.097938
1.766717	0.1	0.080802
1.768383	0.1	0.059609
1.770050	0.1	0.034412
1.771717	0.1	0.008945
1.773383	0.1	-0.013709
1.775050	0.1	-0.033327
1.776717	0.1	-0.050836
1.778383	0.1	-0.066729
1.780050	0.1	-0.080974
1.781717	0.1	-0.093435
1.783383	0.1	-0.103936
1.785050	0.1	-0.112280
1.786717	0.1	-0.118678
1.788383	0.1	-0.124066
1.790050	0.1	-0.130278
1.791717	0.1	-0.139023
1.793383	0.1	-0.150646
1.795050	0.1	-0.164830
1.796717	0.1	-0.181096
1.798383	0.1	-0.197468
1.800050	0.1	-0.210316
1.801717	0.1	-0.216551
1.803383	0.1	-0.216328
1.805050	0.1	-0.213049
1.806717	0.1	-0.210362
1.808383	0.1	-0.210460
1.810050	0.1	-0.214516
1.811717	0.1	-0.222363
1.813383	0.1	-0.232072
1.815050	0.1	-0.241571
1.816717	0.1	-0.250130
1.818383	0.1	-0.257473
1.820050	0.1	-0.262721
1.821717	0.1	-0.265492
1.823383	0.1	-0.266740
1.825050	0.1	-0.267648
1.826717	0.1	-0.269283
1.828383	0.1	-0.272822
1.830050	0.1	-0.278191
1.831717	0.1	-0.283425
1.833383	0.1	-0.286046
1.835050	0.1	-0.284836
1.836717	0.1	-0.280910
1.838383	0.1	-0.276612
1.840050	0.1	-0.273008
1.841717	0.1	-0.269534
1.843383	0.1	-0.265785
1.845050	0.1	-0.262372
1.846717	0.1	-0.260277
1.848383	0.1	-0.259639
1.850050	0.1	-0.258838
1.851717	0.1	-0.255592
1.853383	0.1	-0.249390
1.855050	0.1	-0.241105
1.856717	0.1	-0.230498
1.858383	0.1	-0.215843
1.860050	0.1	-0.195894
1.861717	0.1	-0.171396
1.863383	0.1	-0.144639
1.865050	0.1	-0.117444
1.866717	0.1	-0.090469
1.868383	0.1	-0.064429
1.870050	0.1	-0.039991
1.871717	0.1	-0.016452
1.873383	0.1	0.008205
1.875050	0.1	0.036443
1.876717	0.1	0.070203
1.878383	0.1	0.109579
1.880050	0.1	0.152937
1.881717	0.1	0.198577
1.883383	0.1	0.245678
1.885050	0.1	0.293334
1.886717	0.1	0.338866
1.888383	0.1	0.378103
1.890050	0.1	0.408269
1.891717	0.1	0.430439
1.893383	0.1	0.448055
1.895050	0.1	0.463147
1.896717	0.1	0.475924
1.898383	0.1	0.487347
1.900050	0.1	0.498793
1.901717	0.1	0.509489
1.903383	0.1	0.516493
1.905050	0.1	0.517112
1.906717	0.1	0.511021
1.908383	0.1	0.499669
1.910050	0.1	0.484455
1.911717	0.1	0.466732
1.913383	0.1	0.448618
1.915050	0.1	0.432478
1.916717	0.1	0.419095
1.918383	0.1	0.407151
1.920050	0.1	0.395286
1.921717	0.1	0.383160
1.923383	0.1	0.370457
1.925050	0.1	0.356748
1.926717	0.1	0.342107
1.928383	0.1	0.326429
1.930050	0.1	0.308855
1.931717	0.1	0.288435
1.933383	0.1	0.265432
1.935050	0.1	0.241725
1.936717	0.1	0.219694
1.938383	0.1	0.200793
1.940050	0.1	0.184984
1.941717	0.1	0.171284
1.943383	0.1	0.159582
1.945050	0.1	0.150702
1.946717	0.1	0.143484
1.948383	0.1	0.134618
1.950050	0.1	0.122567
1.951717	0.1	0.108685
1.953383	0.1	0.094082
1.955050	0.1	0.078329
1.956717	0.1	0.061542
1.958383	0.1	0.045192
1.960050	0.1	0.030273
1.961717	0.1	0.017136
1.963383	0.1	0.006892
1.965050	0.1	0.000345
1.966717	0.1	-0.003134
1.968383	0.1	-0.004484
1.970050	0.1	-0.004498
1.971717	0.1	-0.004652
1.973383	0.1	-0.007087
1.975050	0.1	-0.013658
1.976717	0.1	-0.024727
1.978383	0.1	-0.038287
1.980050	0.1	-0.051563
1.981717	0.1	-0.063395
1.983383	0.1	-0.073803
1.985050	0.1	-0.082334
1.986717	0.1	-0.088117
1.988383	0.1	-0.091288
1.990050	0.1	-0.093617
1.991717	0.1	-0.097123
1.993383	0.1	-0.102413
1.995050	0.1	-0.108988
1.996717	0.1	-0.117123
1.998383	0.1	-0.128411
2.000050	0.1	-0.143759
2.001717	0.1	-0.161305
2.003383	0.1	-0.177668
2.005050	0.1	-0.191065
2.006717	0.1	-0.201403
2.008383	0.1	-0.208290
2.010050	0.1	-0.211173
2.011717	0.1	-0.210465
2.013383	0.1	-0.207378
2.015050	0.1	-0.203410
2.016717	0.1	-0.199927
2.018383	0.1	-0.197906
2.020050	0.1	-0.198530
2.021717	0.1	-0.203107
2.023383	0.1	-0.211564
2.025050	0.1	-0.221967
2.026717	0.1	-0.232225
2.028383	0.1	-0.241650
2.030050	0.1	-0.250717
2.031717	0.1	-0.259583
2.033383	0.1	-0.266791
2.035050	0.1	-0.270060
2.036717	0.1	-0.268496
2.038383	0.1	-0.263532
2.040050	0.1	-0.257711
2.041717	0.1	-0.252961
2.043383	0.1	-0.249906
2.045050	0.1	-0.248966
2.046717	0.1	-0.251830
2.048383	0.1	-0.260263
2.050050	0.1	-0.272896
2.051717	0.1	-0.285115
2.053383	0.1	-0.292873
2.055050	0.1	-0.295360
2.056717	0.1	-0.294507
2.058383	0.1	-0.293208
2.060050	0.1	-0.293441
2.061717	0.1	-0.295746
2.063383	0.1	-0.299551
2.065050	0.1	-0.303369
2.066717	0.1	-0.305804
2.068383	0.1	-0.306959
2.070050	0.1	-0.308240
2.071717	0.1	-0.310908
2.073383	0.1	-0.315472
2.075050	0.1	-0.321604
2.076717	0.1	-0.327686
2.078383	0.1	-0.331784
2.080050	0.1	-0.333055
2.081717	0.1	-0.331579
2.083383	0.1	-0.328016
2.085050	0.1	-0.323369
2.086717	0.1	-0.318778
2.088383	0.1	-0.315467
2.090050	0.1	-0.314233
2.091717	0.1	-0.315211
2.093383	0.1	-0.317842
2.095050	0.1	-0.320650
2.096717	0.1	-0.321320
2.098383	0.1	-0.318252
2.100050	0.1	-0.312668
2.101717	0.1	-0.307919
2.103383	0.1	-0.306009
2.105050	0.1	-0.306005
2.106717	0.1	-0.305846
2.108383	0.1	-0.304547
2.110050	0.1	-0.302978
2.111717	0.1	-0.302852
2.113383	0.1	-0.304901
2.115050	0.1	-0.308603
2.116717	0.1	-0.313157
2.118383	0.1	-0.317562
2.120050	0.1	-0.320310
2.121717	0.1	-0.320049
2.123383	0.1	-0.317176
2.125050	0.1	-0.313879
2.126717	0.1	-0.311802
2.128383	0.1	-0.310312
2.130050	0.1	-0.307453
2.131717	0.1	-0.301721
2.133383	0.1	-0.293436
2.135050	0.1	-0.284845
2.136717	0.1	-0.278363
2.138383	0.1	-0.274940
2.140050	0.1	-0.273618
2.141717	0.1	-0.272486
2.143383	0.1	-0.270698
2.145050	0.1	-0.268985
2.146717	0.1	-0.267853
2.148383	0.1	-0.266540
2.150050	0.1	-0.264361
2.151717	0.1	-0.261469
2.153383	0.1	-0.257432
2.155050	0.1	-0.251033
2.156717	0.1	-0.242423
2.158383	0.1	-0.233916
2.160050	0.1	-0.227937
2.161717	0.1	-0.224882
2.163383	0.1	-0.223070
2.165050	0.1	-0.220160
2.166717	0.1	-0.214861
2.168383	0.1	-0.207885
2.170050	0.1	-0.201133
2.171717	0.1	-0.196416
2.173383	0.1	-0.194497
2.175050	0.1	-0.194428
2.176717	0.1	-0.194004
2.178383	0.1	-0.191419
2.180050	0.1	-0.186432
2.181717	0.1	-0.179815
2.183383	0.1	-0.171848
2.185050	0.1	-0.162497
2.186717	0.1	-0.153282
2.188383	0.1	-0.147424
2.190050	0.1	-0.146609
2.191717	0.1	-0.148430
2.193383	0.1	-0.148788
2.195050	0.1	-0.145789
2.196717	0.1	-0.140462
2.198383	0.1	-0.134925
2.200050	0.1	-0.130604
2.201717	0.1	-0.127349
2.203383	0.1	-0.123740
2.205050	0.1	-0.118786
2.206717	0.1	-0.113100
2.208383	0.1	-0.107568
2.210050	0.1	-0.102455
2.211717	0.1	-0.098301
2.213383	0.1	-0.095745
2.215050	0.1	-0.094278
2.216717	0.1	-0.092760
2.218383	0.1	-0.091242
2.220050	0.1	-0.090846
2.221717	0.1	-0.092122
2.223383	0.1	-0.094539
2.225050	0.1	-0.097048
2.226717	0.1	-0.098525
2.228383	0.1	-0.097812
2.230050	0.1	-0.093416
2.231717	0.1	-0.084438
2.233383	0.1	-0.072420
2.235050	0.1	-0.060848
2.236717	0.1	-0.052680
2.238383	0.1	-0.048974
2.240050	0.1	-0.049439
2.241717	0.1	-0.052941
2.243383	0.1	-0.057388
2.245050	0.1	-0.060285
2.246717	0.1	-0.060080
2.248383	0.1	-0.056825
2.250050	0.1	-0.051777
2.251717	0.1	-0.046138
2.253383	0.1	-0.040177
2.255050	0.1	-0.033891
2.256717	0.1	-0.028131
2.258383	0.1	-0.024689
2.260050	0.1	-0.024703
2.261717	0.1	-0.027386
2.263383	0.1	-0.030790
2.265050	0.1	-0.033271
2.266717	0.1	-0.034175
2.268383	0.1	-0.033313
2.270050	0.1	-0.030492
2.271717	0.1	-0.026324
2.273383	0.1	-0.022165
2.275050	0.1	-0.018515
2.276717	0.1	-0.014659
2.278383	0.1	-0.009490
2.280050	0.1	-0.002822
2.281717	0.1	0.003418
2.283383	0.1	0.006692
2.285050	0.1	0.006258
2.286717	0.1	0.002980
2.288383	0.1	-0.001923
2.290050	0.1	-0.007013
2.291717	0.1	-0.010263
2.293383	0.1	-0.009746
2.295050	0.1	-0.005220
2.296717	0.1	0.001658
2.298383	0.1	0.008163
2.300050	0.1	0.011651
2.301717	0.1	0.011283
2.303383	0.1	0.008256
2.305050	0.1	0.004056
2.306717	0.1	-0.000419
2.308383	0.1	-0.004652
2.310050	0.1	-0.008750
2.311717	0.1	-0.012820
2.313383	0.1	-0.015702
2.315050	0.1	-0.015702
2.316717	0.1	-0.012652
2.318383	0.1	-0.008200
2.320050	0.1	-0.004102
2.321717	0.1	-0.001085
2.323383	0.1	0.000643
2.325050	0.1	0.001341
2.326717	0.1	0.001858
2.328383	0.1	0.002570
2.330050	0.1	0.002305
2.331717	0.1	-0.000689
2.333383	0.1	-0.006678
2.335050	0.1	-0.013965
2.336717	0.1	-0.020242
2.338383	0.1	-0.024228
2.340050	0.1	-0.026100
2.341717	0.1	-0.026408
2.343383	0.1	-0.024820
2.345050	0.1	-0.020601
2.346717	0.1	-0.014687
2.348383	0.1	-0.009998
2.350050	0.1	-0.008200
2.351717	0.1	-0.007921
2.353383	0.1	-0.007180
2.355050	0.1	-0.005323
2.356717	0.1	-0.002962
2.358383	0.1	-0.001672
2.360050	0.1	-0.002533
2.361717	0.1	-0.004540
2.363383	0.1	-0.005774
2.365050	0.1	-0.005588
2.366717	0.1	-0.004922
2.368383	0.1	-0.005248
2.370050	0.1	-0.007036
2.371717	0.1	-0.009909
2.373383	0.1	-0.013928
2.375050	0.1	-0.018869
2.376717	0.1	-0.023143
2.378383	0.1	-0.025015
2.380050	0.1	-0.023996
2.381717	0.1	-0.020992
2.383383	0.1	-0.017793
2.385050	0.1	-0.016177
2.386717	0.1	-0.016629
2.388383	0.1	-0.017593
2.390050	0.1	-0.016666
2.391717	0.1	-0.013052
2.393383	0.1	-0.008624
2.395050	0.1	-0.005937
2.396717	0.1	-0.005341
2.398383	0.1	-0.005565
2.400050	0.1	-0.007087
2.401717	0.1	-0.012191
2.403383	0.1	-0.020801
2.405050	0.1	-0.029257
2.406717	0.1	-0.034440
2.408383	0.1	-0.036731
2.410050	0.1	-0.037854
2.411717	0.1	-0.037784
2.413383	0.1	-0.035041
2.415050	0.1	-0.028894
2.416717	0.1	-0.020419
2.418383	0.1	-0.012005
2.420050	0.1	-0.006380
2.421717	0.1	-0.005346
2.423383	0.1	-0.008605
2.425050	0.1	-0.013844
2.426717	0.1	-0.018300
2.428383	0.1	-0.020652
2.430050	0.1	-0.021937
2.431717	0.1	-0.024568
2.433383	0.1	-0.029542
2.435050	0.1	-0.035679
2.436717	0.1	-0.041528
2.438383	0.1	-0.046580
2.440050	0.1	-0.051209
2.441717	0.1	-0.055456
2.443383	0.1	-0.058208
2.445050	0.1	-0.058468
2.446717	0.1	-0.056066
2.448383	0.1	-0.051567
2.450050	0.1	-0.047251
2.451717	0.1	-0.045882
2.453383	0.1	-0.047674
2.455050	0.1	-0.050701
2.456717	0.1	-0.053309
2.458383	0.1	-0.055046
2.460050	0.1	-0.055782
2.461717	0.1	-0.054757
2.463383	0.1	-0.051409
2.465050	0.1	-0.046724
2.466717	0.1	-0.042771
2.468383	0.1	-0.040838
2.470050	0.1	-0.040322
2.471717	0.1	-0.039656
2.473383	0.1	-0.037993
2.475050	0.1	-0.035157
2.476717	0.1	-0.031115
2.478383	0.1	-0.026706
2.480050	0.1	-0.023702
2.481717	0.1	-0.023521
2.483383	0.1	-0.026221
2.485050	0.1	-0.029998
2.486717	0.1	-0.031907
2.488383	0.1	-0.030347
2.490050	0.1	-0.025933
2.491717	0.1	-0.020447
2.493383	0.1	-0.016149
2.495050	0.1	-0.014538
2.496717	0.1	-0.015339
2.498383	0.1	-0.017695
2.500050	0.1	-0.021141
2.501717	0.1	-0.025216
2.503383	0.1	-0.029658
2.505050	0.1	-0.034613
2.506717	0.1	-0.039763
2.508383	0.1	-0.044112
2.510050	0.1	-0.046650
2.511717	0.1	-0.046622
2.513383	0.1	-0.044005
2.515050	0.1	-0.039660
2.516717	0.1	-0.034519
2.518383	0.1	-0.029528
2.520050	0.1	-0.026235
2.521717	0.1	-0.026133
2.523383	0.1	-0.029216
2.525050	0.1	-0.033472
2.526717	0.1	-0.036033
2.528383	0.1	-0.035502
2.530050	0.1	-0.033029
2.531717	0.1	-0.030189
2.533383	0.1	-0.026766
2.535050	0.1	-0.022398
2.536717	0.1	-0.018575
2.538383	0.1	-0.016727
2.540050	0.1	-0.015846
2.541717	0.1	-0.014454
2.543383	0.1	-0.013583
2.545050	0.1	-0.015688
2.546717	0.1	-0.021523
2.548383	0.1	-0.029514
2.550050	0.1	-0.037882
2.551717	0.1	-0.045686
2.553383	0.1	-0.051325
2.555050	0.1	-0.052224
2.556717	0.1	-0.047283
2.558383	0.1	-0.038263
2.560050	0.1	-0.028447
2.561717	0.1	-0.020703
2.563383	0.1	-0.016275
2.565050	0.1	-0.014687
2.566717	0.1	-0.014617
2.568383	0.1	-0.015022
2.570050	0.1	-0.015730
2.571717	0.1	-0.017113
2.573383	0.1	-0.019060
2.575050	0.1	-0.020755
2.576717	0.1	-0.021448
2.578383	0.1	-0.020987
2.580050	0.1	-0.020391
2.581717	0.1	-0.021653
2.583383	0.1	-0.025928
2.585050	0.1	-0.032173
2.586717	0.1	-0.037942
2.588383	0.1	-0.040811
2.590050	0.1	-0.039847
2.591717	0.1	-0.036075
2.593383	0.1	-0.030999
2.595050	0.1	-0.024675
2.596717	0.1	-0.016252
2.598383	0.1	-0.006175
2.600050	0.1	0.003711
2.601717	0.1	0.011944
2.603383	0.1	0.017821
2.605050	0.1	0.020615
2.606717	0.1	0.020023
2.608383	0.1	0.016866
2.610050	0.1	0.012615
2.611717	0.1	0.008363
2.613383	0.1	0.004233
2.615050	0.1	-0.000438
2.616717	0.1	-0.006524
2.618383	0.1	-0.014510
2.620050	0.1	-0.023777
2.621717	0.1	-0.032969
2.623383	0.1	-0.041141
2.625050	0.1	-0.047549
2.626717	0.1	-0.050617
2.628383	0.1	-0.049160
2.630050	0.1	-0.044326
2.631717	0.1	-0.039050
2.633383	0.1	-0.035856
2.635050	0.1	-0.035265
2.636717	0.1	-0.035800
2.638383	0.1	-0.035176
2.640050	0.1	-0.031386
2.641717	0.1	-0.023544
2.643383	0.1	-0.013197
2.645050	0.1	-0.003753
2.646717	0.1	0.002054
2.648383	0.1	0.003236
2.650050	0.1	0.000168
2.651717	0.1	-0.005728
2.653383	0.1	-0.012652
2.655050	0.1	-0.019283
2.656717	0.1	-0.024592
2.658383	0.1	-0.027101
2.660050	0.1	-0.025639
2.661717	0.1	-0.020764
2.663383	0.1	-0.013984
2.665050	0.1	-0.006775
2.666717	0.1	-0.000759
2.668383	0.1	0.002752
2.670050	0.1	0.003097
2.671717	0.1	0.000214
2.673383	0.1	-0.004652
2.675050	0.1	-0.009220
2.676717	0.1	-0.011995
2.678383	0.1	-0.013225
2.680050	0.1	-0.013928
2.681717	0.1	-0.014701
2.683383	0.1	-0.015902
2.685050	0.1	-0.017714
2.686717	0.1	-0.019851
2.688383	0.1	-0.021835
2.690050	0.1	-0.023050
2.691717	0.1	-0.022571
2.693383	0.1	-0.019688
2.695050	0.1	-0.015059
2.696717	0.1	-0.010720
2.698383	0.1	-0.008401
2.700050	0.1	-0.008470
2.701717	0.1	-0.010543
2.703383	0.1	-0.013863
2.705050	0.1	-0.017048
2.706717	0.1	-0.018585
2.708383	0.1	-0.017527
2.710050	0.1	-0.013728
2.711717	0.1	-0.008047
2.713383	0.1	-0.002668
2.715050	0.1	-0.000475
2.716717	0.1	-0.002687
2.718383	0.1	-0.007311
2.720050	0.1	-0.010878
2.721717	0.1	-0.011260
2.723383	0.1	-0.008685
2.725050	0.1	-0.004461
2.726717	0.1	0.000638
2.728383	0.1	0.005793
2.730050	0.1	0.009262
2.731717	0.1	0.009574
2.733383	0.1	0.006300
2.735050	0.1	-0.000428
2.736717	0.1	-0.009700
2.738383	0.1	-0.019413
2.740050	0.1	-0.026789
2.741717	0.1	-0.029481
2.743383	0.1	-0.027083
2.745050	0.1	-0.021309
2.746717	0.1	-0.014505
2.748383	0.1	-0.008433
2.750050	0.1	-0.004340
2.751717	0.1	-0.003353
2.753383	0.1	-0.006040
2.755050	0.1	-0.011465
2.756717	0.1	-0.017593
2.758383	0.1	-0.022710
2.760050	0.1	-0.025914
2.761717	0.1	-0.026594
2.763383	0.1	-0.024219
2.765050	0.1	-0.019344
2.766717	0.1	-0.014063
2.768383	0.1	-0.010012
2.770050	0.1	-0.007399
2.771717	0.1	-0.006561
2.773383	0.1	-0.008321
2.775050	0.1	-0.012517
2.776717	0.1	-0.017541
2.778383	0.1	-0.021621
2.780050	0.1	-0.024009
2.781717	0.1	-0.025197
2.783383	0.1	-0.025909
2.785050	0.1	-0.025220
2.786717	0.1	-0.020401
2.788383	0.1	-0.010799
2.790050	0.1	-0.000177
2.791717	0.1	0.006864
2.793383	0.1	0.008387
2.795050	0.1	0.004340
2.796717	0.1	-0.003874
2.798383	0.1	-0.012740
2.800050	0.1	-0.018789
2.801717	0.1	-0.021011
2.803383	0.1	-0.020149
2.805050	0.1	-0.017672
2.806717	0.1	-0.015670
2.808383	0.1	-0.015968
2.810050	0.1	-0.018179
2.811717	0.1	-0.019437
2.813383	0.1	-0.017108
2.815050	0.1	-0.011339
2.816717	0.1	-0.004582
2.818383	0.1	0.000247
2.820050	0.1	0.001346
2.821717	0.1	-0.000703
2.823383	0.1	-0.003339
2.825050	0.1	-0.004973
2.826717	0.1	-0.006682
2.828383	0.1	-0.010170
2.830050	0.1	-0.015497
2.831717	0.1	-0.021537
2.833383	0.1	-0.027004
2.835050	0.1	-0.030412
2.836717	0.1	-0.030631
2.838383	0.1	-0.028345
2.840050	0.1	-0.025872
2.841717	0.1	-0.024997
2.843383	0.1	-0.025411
2.845050	0.1	-0.025542
2.846717	0.1	-0.024349
2.848383	0.1	-0.022124
2.850050	0.1	-0.020266
2.851717	0.1	-0.020554
2.853383	0.1	-0.023460
2.855050	0.1	-0.026789
2.856717	0.1	-0.027581
2.858383	0.1	-0.025062
2.860050	0.1	-0.020615
2.861717	0.1	-0.016023
2.863383	0.1	-0.012242
2.865050	0.1	-0.009248
2.866717	0.1	-0.007167
2.868383	0.1	-0.006193
2.870050	0.1	-0.005532
2.871717	0.1	-0.004596
2.873383	0.1	-0.004643
2.875050	0.1	-0.007320
2.876717	0.1	-0.012382
2.878383	0.1	-0.017947
2.880050	0.1	-0.022175
2.881717	0.1	-0.024117
2.883383	0.1	-0.023898
2.885050	0.1	-0.022808
2.886717	0.1	-0.022394
2.888383	0.1	-0.023092
2.890050	0.1	-0.024866
2.891717	0.1	-0.028280
2.893383	0.1	-0.033057
2.895050	0.1	-0.036955
2.896717	0.1	-0.037882
2.898383	0.1	-0.036261
2.900050	0.1	-0.034044
2.901717	0.1	-0.032047
2.903383	0.1	-0.029220
2.905050	0.1	-0.024326
2.906717	0.1	-0.017812
2.908383	0.1	-0.011590
2.910050	0.1	-0.008033
2.911717	0.1	-0.009285
2.913383	0.1	-0.015753
2.915050	0.1	-0.024415
2.916717	0.1	-0.030329
2.918383	0.1	-0.030682
2.920050	0.1	-0.026524
2.921717	0.1	-0.020564
2.923383	0.1	-0.014971
2.925050	0.1	-0.010845
2.926717	0.1	-0.008172
2.928383	0.1	-0.006538
2.930050	0.1	-0.006026
2.931717	0.1	-0.006855
2.933383	0.1	-0.008610
2.935050	0.1	-0.010463
2.936717	0.1	-0.012387
2.938383	0.1	-0.015451
2.940050	0.1	-0.020238
2.941717	0.1	-0.026114
2.943383	0.1	-0.032028
2.945050	0.1	-0.036238
2.946717	0.1	-0.036121
2.948383	0.1	-0.030515
2.950050	0.1	-0.021760
2.951717	0.1	-0.014016
2.953383	0.1	-0.009746
2.955050	0.1	-0.008335
2.956717	0.1	-0.007753
2.958383	0.1	-0.007632
2.960050	0.1	-0.010431
2.961717	0.1	-0.018436
2.963383	0.1	-0.030282
2.965050	0.1	-0.041653
2.966717	0.1	-0.048219
2.968383	0.1	-0.047232
2.970050	0.1	-0.038589
2.971717	0.1	-0.025346
2.973383	0.1	-0.012410
2.975050	0.1	-0.003949
2.976717	0.1	-0.001672
2.978383	0.1	-0.004936
2.980050	0.1	-0.011963
2.981717	0.1	-0.020475
2.983383	0.1	-0.027823
2.985050	0.1	-0.032019
2.986717	0.1	-0.033202
2.988383	0.1	-0.033011
2.990050	0.1	-0.032610
2.991717	0.1	-0.031930
2.993383	0.1	-0.030398
2.995050	0.1	-0.028112
2.996717	0.1	-0.025528
2.998383	0.1	-0.022450
3.000050	0.1	-0.018729
3.001717	0.1	-0.015260
3.003383	0.1	-0.013225
3.005050	0.1	-0.012773
3.006717	0.1	-0.013160
3.008383	0.1	-0.014142
3.010050	0.1	-0.016438
3.011717	0.1	-0.020526
3.013383	0.1	-0.025658
3.015050	0.1	-0.030422
3.016717	0.1	-0.033830
3.018383	0.1	-0.035274
3.020050	0.1	-0.034110
3.021717	0.1	-0.030445
3.023383	0.1	-0.025788
3.025050	0.1	-0.022282
3.026717	0.1	-0.021290
3.028383	0.1	-0.022575
3.030050	0.1	-0.025225
3.031717	0.1	-0.028415
3.033383	0.1	-0.030901
3.035050	0.1	-0.031446
3.036717	0.1	-0.029658
3.038383	0.1	-0.025630
3.040050	0.1	-0.019786
3.041717	0.1	-0.013513
3.043383	0.1	-0.009323
3.045050	0.1	-0.008880
3.046717	0.1	-0.011069
3.048383	0.1	-0.013532
3.050050	0.1	-0.015325
3.051717	0.1	-0.016531
3.053383	0.1	-0.017197
3.055050	0.1	-0.017816
3.056717	0.1	-0.019050
3.058383	0.1	-0.020685
3.060050	0.1	-0.021658
3.061717	0.1	-0.021048
3.063383	0.1	-0.018775
3.065050	0.1	-0.015283
3.066717	0.1	-0.011339
3.068383	0.1	-0.008238
3.070050	0.1	-0.007008
3.071717	0.1	-0.008009
3.073383	0.1	-0.011153
3.075050	0.1	-0.015874
3.076717	0.1	-0.021514
3.078383	0.1	-0.027413
3.080050	0.1	-0.032424
3.081717	0.1	-0.034762
3.083383	0.1	-0.032810
3.085050	0.1	-0.026589
3.086717	0.1	-0.018575
3.088383	0.1	-0.012694
3.090050	0.1	-0.011413
3.091717	0.1	-0.013472
3.093383	0.1	-0.015278
3.095050	0.1	-0.014156
3.096717	0.1	-0.010338
3.098383	0.1	-0.006552
3.100050	0.1	-0.005774
3.101717	0.1	-0.009239
3.103383	0.1	-0.015902
3.105050	0.1	-0.023246
3.106717	0.1	-0.028899
3.108383	0.1	-0.031777
3.110050	0.1	-0.031963
3.111717	0.1	-0.030133
3.113383	0.1	-0.026710
3.115050	0.1	-0.021262
3.116717	0.1	-0.013453
3.118383	0.1	-0.004396
3.120050	0.1	0.003786
3.121717	0.1	0.009281
3.123383	0.1	0.011520
3.125050	0.1	0.010980
3.126717	0.1	0.007828
3.128383	0.1	0.001998
3.130050	0.1	-0.005513
3.131717	0.1	-0.012745
3.133383	0.1	-0.017933
3.135050	0.1	-0.020042
3.136717	0.1	-0.019269
3.138383	0.1	-0.017299
3.140050	0.1	-0.016573
3.141717	0.1	-0.019069
3.143383	0.1	-0.024941
3.145050	0.1	-0.031707
3.146717	0.1	-0.035842
3.148383	0.1	-0.035446
3.150050	0.1	-0.030878
3.151717	0.1	-0.024256
3.153383	0.1	-0.018855
3.155050	0.1	-0.017090
3.156717	0.1	-0.018943
3.158383	0.1	-0.022920
3.160050	0.1	-0.027781
3.161717	0.1	-0.032857
3.163383	0.1	-0.036648
3.165050	0.1	-0.037006
3.166717	0.1	-0.034105
3.168383	0.1	-0.030911
3.170050	0.1	-0.029551
3.171717	0.1	-0.029481
3.173383	0.1	-0.029574
3.175050	0.1	-0.030142
3.176717	0.1	-0.031791
3.178383	0.1	-0.033244
3.180050	0.1	-0.032429
3.181717	0.1	-0.029416
3.183383	0.1	-0.026296
3.185050	0.1	-0.024731
3.186717	0.1	-0.025113
3.188383	0.1	-0.027455
3.190050	0.1	-0.031441
3.191717	0.1	-0.035791
3.193383	0.1	-0.038790
3.195050	0.1	-0.039302
3.196717	0.1	-0.036950
3.198383	0.1	-0.032550
3.200050	0.1	-0.027809
3.201717	0.1	-0.023763
3.203383	0.1	-0.020373
3.205050	0.1	-0.017597
3.206717	0.1	-0.015185
3.208383	0.1	-0.012410
3.210050	0.1	-0.009602
3.211717	0.1	-0.008582
3.213383	0.1	-0.010743
3.215050	0.1	-0.015832
3.216717	0.1	-0.022347
3.218383	0.1	-0.028047
3.220050	0.1	-0.030771
3.221717	0.1	-0.029658
3.223383	0.1	-0.025211
3.225050	0.1	-0.018380
3.226717	0.1	-0.010636
3.228383	0.1	-0.004098
3.230050	0.1	-0.000140
3.231717	0.1	0.001774
3.233383	0.1	0.002859
3.235050	0.1	0.002957
3.236717	0.1	0.000577
3.238383	0.1	-0.005458
3.240050	0.1	-0.014589
3.241717	0.1	-0.024484
3.243383	0.1	-0.032540
3.245050	0.1	-0.037421
3.246717	0.1	-0.038692
3.248383	0.1	-0.036033
3.250050	0.1	-0.030058
3.251717	0.1	-0.022613
3.253383	0.1	-0.015213
3.255050	0.1	-0.008461
3.256717	0.1	-0.002705
3.258383	0.1	0.001541
3.260050	0.1	0.003306
3.261717	0.1	0.001527
3.263383	0.1	-0.003534
3.265050	0.1	-0.009537
3.266717	0.1	-0.013183
3.268383	0.1	-0.012401
3.270050	0.1	-0.007595
3.271717	0.1	-0.001388
3.273383	0.1	0.002319
3.275050	0.1	0.000326
3.276717	0.1	-0.007446
3.278383	0.1	-0.017984
3.280050	0.1	-0.028075
3.281717	0.1	-0.036191
3.283383	0.1	-0.041812
3.285050	0.1	-0.044457
3.286717	0.1	-0.043879
3.288383	0.1	-0.040350
3.290050	0.1	-0.034655
3.291717	0.1	-0.028294
3.293383	0.1	-0.022678
3.295050	0.1	-0.017472
3.296717	0.1	-0.011036
3.298383	0.1	-0.003316
3.300050	0.1	0.003190
3.301717	0.1	0.006086
3.303383	0.1	0.005611
3.305050	0.1	0.003721
3.306717	0.1	0.002058
3.308383	0.1	0.001667
3.310050	0.1	0.002952
3.311717	0.1	0.004675
3.313383	0.1	0.004135
3.315050	0.1	-0.000731
3.316717	0.1	-0.009495
3.318383	0.1	-0.019558
3.320050	0.1	-0.027833
3.321717	0.1	-0.032173
3.323383	0.1	-0.032103
3.325050	0.1	-0.028792
3.326717	0.1	-0.024042
3.328383	0.1	-0.019222
3.330050	0.1	-0.014836
3.331717	0.1	-0.011176
3.333383	0.1	-0.008717
3.335050	0.1	-0.007250
3.336717	0.1	-0.005718
3.338383	0.1	-0.003502
3.340050	0.1	-0.001406
3.341717	0.1	-0.000796
3.343383	0.1	-0.001877
3.345050	0.1	-0.003716
3.346717	0.1	-0.005462
3.348383	0.1	-0.006626
3.350050	0.1	-0.007283
3.351717	0.1	-0.008112
3.353383	0.1	-0.009439
3.355050	0.1	-0.010640
3.356717	0.1	-0.010640
3.358383	0.1	-0.009015
3.360050	0.1	-0.006557
3.361717	0.1	-0.004680
3.363383	0.1	-0.005029
3.365050	0.1	-0.009020
3.366717	0.1	-0.016601
3.368383	0.1	-0.026086
3.370050	0.1	-0.034855
3.371717	0.1	-0.039795
3.373383	0.1	-0.038762
3.375050	0.1	-0.032415
3.376717	0.1	-0.023628
3.378383	0.1	-0.015264
3.380050	0.1	-0.008955
3.381717	0.1	-0.005448
3.383383	0.1	-0.005132
3.385050	0.1	-0.007791
3.386717	0.1	-0.012452
3.388383	0.1	-0.017681
3.390050	0.1	-0.022100
3.391717	0.1	-0.025132
3.393383	0.1	-0.027092
3.395050	0.1	-0.028233
3.396717	0.1	-0.027809
3.398383	0.1	-0.025225
3.400050	0.1	-0.021462
3.401717	0.1	-0.018077
3.403383	0.1	-0.015460
3.405050	0.1	-0.012903
3.406717	0.1	-0.009444
3.408383	0.1	-0.004685
3.410050	0.1	0.000442
3.411717	0.1	0.004149
3.413383	0.1	0.005392
3.415050	0.1	0.004312
3.416717	0.1	0.001770
3.418383	0.1	-0.001239
3.420050	0.1	-0.004452
3.421717	0.1	-0.008233
3.423383	0.1	-0.012387
3.425050	0.1	-0.015823
3.426717	0.1	-0.017690
3.428383	0.1	-0.018361
3.430050	0.1	-0.018626
3.431717	0.1	-0.018780
3.433383	0.1	-0.019134
3.435050	0.1	-0.019902
3.436717	0.1	-0.020368
3.438383	0.1	-0.019246
3.440050	0.1	-0.015935
3.441717	0.1	-0.011064
3.443383	0.1	-0.005956
3.445050	0.1	-0.001881
3.446717	0.1	0.000270
3.448383	0.1	-0.000177
3.450050	0.1	-0.003371
3.451717	0.1	-0.008238
3.453383	0.1	-0.012955
3.455050	0.1	-0.015809
3.456717	0.1	-0.015586
3.458383	0.1	-0.011823
3.460050	0.1	-0.004745
3.461717	0.1	0.004708
3.463383	0.1	0.014571
3.465050	0.1	0.021886
3.466717	0.1	0.023902
3.468383	0.1	0.019921
3.470050	0.1	0.011423
3.471717	0.1	0.000354
3.473383	0.1	-0.011441
3.475050	0.1	-0.021975
3.476717	0.1	-0.029295
3.478383	0.1	-0.031376
3.480050	0.1	-0.026696
3.481717	0.1	-0.015488
3.483383	0.1	0.000703
3.485050	0.1	0.019898
3.486717	0.1	0.040014
3.488383	0.1	0.060350
3.490050	0.1	0.082301
3.491717	0.1	0.106986
3.493383	0.1	0.133156
3.495050	0.1	0.158758
3.496717	0.1	0.182581
3.498383	0.1	0.203447
3.500050	0.1	0.220290
3.501717	0.1	0.233855
3.503383	0.1	0.245776
3.505050	0.1	0.256510
3.506717	0.1	0.265520
3.508383	0.1	0.272100
3.510050	0.1	0.275811
3.511717	0.1	0.276798
3.513383	0.1	0.275215
3.515050	0.1	0.270410
3.516717	0.1	0.261478
3.518383	0.1	0.248714
3.520050	0.1	0.234158
3.521717	0.1	0.220719
3.523383	0.1	0.210684
3.525050	0.1	0.204607
3.526717	0.1	0.200905
3.528383	0.1	0.196919
3.530050	0.1	0.190660
3.531717	0.1	0.181342
3.533383	0.1	0.169254
3.535050	0.1	0.156271
3.536717	0.1	0.145766
3.538383	0.1	0.140611
3.540050	0.1	0.140658
3.541717	0.1	0.142832
3.543383	0.1	0.144034
3.545050	0.1	0.143638
3.546717	0.1	0.142935
3.548383	0.1	0.142450
3.550050	0.1	0.140932
3.551717	0.1	0.136853
3.553383	0.1	0.129612
3.555050	0.1	0.119214
3.556717	0.1	0.106297
3.558383	0.1	0.092606
3.560050	0.1	0.080778
3.561717	0.1	0.073281
3.563383	0.1	0.070464
3.565050	0.1	0.070287
3.566717	0.1	0.070701
3.568383	0.1	0.070725
3.570050	0.1	0.069086
3.571717	0.1	0.064168
3.573383	0.1	0.056042
3.575050	0.1	0.047348
3.576717	0.1	0.041579
3.578383	0.1	0.040536
3.580050	0.1	0.043004
3.581717	0.1	0.045924
3.583383	0.1	0.047334
3.585050	0.1	0.047968
3.586717	0.1	0.049789
3.588383	0.1	0.053607
3.590050	0.1	0.058408
3.591717	0.1	0.062645
3.593383	0.1	0.066091
3.595050	0.1	0.069765
3.596717	0.1	0.073840
3.598383	0.1	0.076946
3.600050	0.1	0.078063
3.601717	0.1	0.077314
3.603383	0.1	0.074850
3.605050	0.1	0.071283
3.606717	0.1	0.068625
3.608383	0.1	0.068406
3.610050	0.1	0.069025
3.611717	0.1	0.066990
3.613383	0.1	0.060960
3.615050	0.1	0.053002
3.616717	0.1	0.046128
3.618383	0.1	0.041919
3.620050	0.1	0.040224
3.621717	0.1	0.040173
3.623383	0.1	0.041318
3.625050	0.1	0.043535
3.626717	0.1	0.045896
3.628383	0.1	0.046804
3.630050	0.1	0.045425
3.631717	0.1	0.042049
3.633383	0.1	0.037672
3.635050	0.1	0.033914
3.636717	0.1	0.032429
3.638383	0.1	0.033863
3.640050	0.1	0.037607
3.641717	0.1	0.042100
3.643383	0.1	0.044992
3.645050	0.1	0.044457
3.646717	0.1	0.041123
3.648383	0.1	0.037868
3.650050	0.1	0.037472
3.651717	0.1	0.040326
3.653383	0.1	0.044419
3.655050	0.1	0.047800
3.656717	0.1	0.049965
3.658383	0.1	0.051162
3.660050	0.1	0.052298
3.661717	0.1	0.054725
3.663383	0.1	0.058394
3.665050	0.1	0.061444
3.666717	0.1	0.062054
3.668383	0.1	0.059898
3.670050	0.1	0.056080
3.671717	0.1	0.051693
3.673383	0.1	0.046813
3.675050	0.1	0.041835
3.676717	0.1	0.037970
3.678383	0.1	0.035232
3.680050	0.1	0.031996
3.681717	0.1	0.027446
3.683383	0.1	0.022510
3.685050	0.1	0.018338
3.686717	0.1	0.015954
3.688383	0.1	0.016633
3.690050	0.1	0.020494
3.691717	0.1	0.025998
3.693383	0.1	0.031437
3.695050	0.1	0.035414
3.696717	0.1	0.036871
3.698383	0.1	0.036177
3.700050	0.1	0.034990
3.701717	0.1	0.034166
3.703383	0.1	0.033104
3.705050	0.1	0.031055
3.706717	0.1	0.028098
3.708383	0.1	0.025677
3.710050	0.1	0.026114
3.711717	0.1	0.030608
3.713383	0.1	0.038268
3.715050	0.1	0.047307
3.716717	0.1	0.056019
3.718383	0.1	0.062422
3.720050	0.1	0.064205
3.721717	0.1	0.060159
3.723383	0.1	0.052033
3.725050	0.1	0.043791
3.726717	0.1	0.038138
3.728383	0.1	0.034943
3.730050	0.1	0.032699
3.731717	0.1	0.029984
3.733383	0.1	0.025928
3.735050	0.1	0.020708
3.736717	0.1	0.016140
3.738383	0.1	0.014780
3.740050	0.1	0.017546
3.741717	0.1	0.022138
3.743383	0.1	0.024131
3.745050	0.1	0.020587
3.746717	0.1	0.012694
3.748383	0.1	0.004298
3.750050	0.1	-0.000708
3.751717	0.1	0.000340
3.753383	0.1	0.007730
3.755050	0.1	0.018859
3.756717	0.1	0.029802
3.758383	0.1	0.037537
3.760050	0.1	0.041099
3.761717	0.1	0.041248
3.763383	0.1	0.039404
3.765050	0.1	0.037076
3.766717	0.1	0.035642
3.768383	0.1	0.035674
3.770050	0.1	0.036638
3.771717	0.1	0.037304
3.773383	0.1	0.036429
3.775050	0.1	0.033579
3.776717	0.1	0.029211
3.778383	0.1	0.024019
3.780050	0.1	0.018785
3.781717	0.1	0.014538
3.783383	0.1	0.011958
3.785050	0.1	0.010757
3.786717	0.1	0.010193
3.788383	0.1	0.009774
3.790050	0.1	0.009290
3.791717	0.1	0.009150
3.793383	0.1	0.010752
3.795050	0.1	0.015185
3.796717	0.1	0.021025
3.798383	0.1	0.025108
3.800050	0.1	0.026152
3.801717	0.1	0.026100
3.803383	0.1	0.027837
3.805050	0.1	0.032675
3.806717	0.1	0.039656
3.808383	0.1	0.046375
3.810050	0.1	0.050613
3.811717	0.1	0.051432
3.813383	0.1	0.049388
3.815050	0.1	0.046287
3.816717	0.1	0.043903
3.818383	0.1	0.042478
3.820050	0.1	0.041705
3.821717	0.1	0.042166
3.823383	0.1	0.044070
3.825050	0.1	0.046343
3.826717	0.1	0.048354
3.828383	0.1	0.050827
3.830050	0.1	0.054315
3.831717	0.1	0.057933
3.833383	0.1	0.060308
3.835050	0.1	0.060275
3.836717	0.1	0.056792
3.838383	0.1	0.049989
3.840050	0.1	0.041481
3.841717	0.1	0.033192
3.843383	0.1	0.026743
3.845050	0.1	0.022757
3.846717	0.1	0.020568
3.848383	0.1	0.019590
3.850050	0.1	0.019968
3.851717	0.1	0.021132
3.853383	0.1	0.021411
3.855050	0.1	0.020135
3.856717	0.1	0.018375
3.858383	0.1	0.017239
3.860050	0.1	0.017360
3.861717	0.1	0.018831
3.863383	0.1	0.020210
3.865050	0.1	0.020009
3.866717	0.1	0.018990
3.868383	0.1	0.019255
3.870050	0.1	0.021644
3.871717	0.1	0.024508
3.873383	0.1	0.025597
3.875050	0.1	0.024941
3.876717	0.1	0.024671
3.878383	0.1	0.026617
3.880050	0.1	0.030510
3.881717	0.1	0.034277
3.883383	0.1	0.035749
3.885050	0.1	0.033868
3.886717	0.1	0.028894
3.888383	0.1	0.022771
3.890050	0.1	0.018841
3.891717	0.1	0.019399
3.893383	0.1	0.023721
3.895050	0.1	0.029183
3.896717	0.1	0.033700
3.898383	0.1	0.036601
3.900050	0.1	0.037621
3.901717	0.1	0.035921
3.903383	0.1	0.031064
3.905050	0.1	0.024526
3.906717	0.1	0.019381
3.908383	0.1	0.018282
3.910050	0.1	0.021691
3.911717	0.1	0.027888
3.913383	0.1	0.034156
3.915050	0.1	0.038366
3.916717	0.1	0.040005
3.918383	0.1	0.039856
3.920050	0.1	0.039157
3.921717	0.1	0.038859
3.923383	0.1	0.039143
3.925050	0.1	0.039651
3.926717	0.1	0.040065
3.928383	0.1	0.040326
3.930050	0.1	0.040429
3.931717	0.1	0.040117
3.933383	0.1	0.039344
3.935050	0.1	0.038673
3.936717	0.1	0.038808
3.938383	0.1	0.040256
3.940050	0.1	0.042799
3.941717	0.1	0.045039
3.943383	0.1	0.045523
3.945050	0.1	0.043958
3.946717	0.1	0.040927
3.948383	0.1	0.037202
3.950050	0.1	0.033821
3.951717	0.1	0.032033
3.953383	0.1	0.032326
3.955050	0.1	0.033565
3.956717	0.1	0.033565
3.958383	0.1	0.030831
3.960050	0.1	0.025802
3.961717	0.1	0.020750
3.963383	0.1	0.018557
3.965050	0.1	0.021132
3.966717	0.1	0.028028
3.968383	0.1	0.036531
3.970050	0.1	0.043572
3.971717	0.1	0.047474
3.973383	0.1	0.048350
3.975050	0.1	0.047819
3.976717	0.1	0.047493
3.978383	0.1	0.047591
3.980050	0.1	0.047465
3.981717	0.1	0.046343
3.983383	0.1	0.043674
3.985050	0.1	0.039926
3.986717	0.1	0.036275
3.988383	0.1	0.033001
3.990050	0.1	0.029081
3.991717	0.1	0.023819
3.993383	0.1	0.017812
3.995050	0.1	0.012475
3.996717	0.1	0.009560
3.998383	0.1	0.010044
4.000050	0.1	0.012941
4.001717	0.1	0.016345
4.003383	0.1	0.019129
4.005050	0.1	0.021434
4.006717	0.1	0.024252
4.008383	0.1	0.028596
4.010050	0.1	0.034422
4.011717	0.1	0.039772
4.013383	0.1	0.041965
4.015050	0.1	0.040592
4.016717	0.1	0.037360
4.018383	0.1	0.033057
4.020050	0.1	0.027376
4.021717	0.1	0.021434
4.023383	0.1	0.017779
4.025050	0.1	0.017537
4.026717	0.1	0.019521
4.028383	0.1	0.022110
4.030050	0.1	0.023665
4.031717	0.1	0.022505
4.033383	0.1	0.018720
4.035050	0.1	0.014585
4.036717	0.1	0.012694
4.038383	0.1	0.014659
4.040050	0.1	0.020452
4.041717	0.1	0.027763
4.043383	0.1	0.033295
4.045050	0.1	0.035344
4.046717	0.1	0.034589
4.048383	0.1	0.033183
4.050050	0.1	0.033118
4.051717	0.1	0.034380
4.053383	0.1	0.035251
4.055050	0.1	0.034706
4.056717	0.1	0.033756
4.058383	0.1	0.033583
4.060050	0.1	0.033202
4.061717	0.1	0.030519
4.063383	0.1	0.025257
4.065050	0.1	0.019600
4.066717	0.1	0.016303
4.068383	0.1	0.016750
4.070050	0.1	0.020405
4.071717	0.1	0.025444
4.073383	0.1	0.029905
4.075050	0.1	0.032578
4.076717	0.1	0.032941
4.078383	0.1	0.031297
4.080050	0.1	0.029253
4.081717	0.1	0.029048
4.083383	0.1	0.031460
4.085050	0.1	0.034682
4.086717	0.1	0.035814
4.088383	0.1	0.033695
4.090050	0.1	0.029812
4.091717	0.1	0.026170
4.093383	0.1	0.023292
4.095050	0.1	0.020862
4.096717	0.1	0.019106
4.098383	0.1	0.018976
4.100050	0.1	0.021160
4.101717	0.1	0.024964
4.103383	0.1	0.028200
4.105050	0.1	0.028745
4.106717	0.1	0.026547
4.108383	0.1	0.023688
4.110050	0.1	0.022212
4.111717	0.1	0.022696
4.113383	0.1	0.024540
4.115050	0.1	0.026370
4.116717	0.1	0.026566
4.118383	0.1	0.024303
4.120050	0.1	0.020629
4.121717	0.1	0.018454
4.123383	0.1	0.020228
4.125050	0.1	0.025760
4.126717	0.1	0.032438
4.128383	0.1	0.036736
4.130050	0.1	0.036298
4.131717	0.1	0.031726
4.133383	0.1	0.025812
4.135050	0.1	0.020829
4.136717	0.1	0.017388
4.138383	0.1	0.015786
4.140050	0.1	0.016647
4.141717	0.1	0.020317
4.143383	0.1	0.026445
4.145050	0.1	0.033602
4.146717	0.1	0.039637
4.148383	0.1	0.043032
4.150050	0.1	0.043456
4.151717	0.1	0.041709
4.153383	0.1	0.039833
4.155050	0.1	0.040201
4.156717	0.1	0.043428
4.158383	0.1	0.047609
4.160050	0.1	0.050338
4.161717	0.1	0.050799
4.163383	0.1	0.050059
4.165050	0.1	0.050012
4.166717	0.1	0.051572
4.168383	0.1	0.053756
4.170050	0.1	0.054976
4.171717	0.1	0.054738
4.173383	0.1	0.054156
4.175050	0.1	0.054487
4.176717	0.1	0.055032
4.178383	0.1	0.053830
4.180050	0.1	0.049877
4.181717	0.1	0.043632
4.183383	0.1	0.036503
4.185050	0.1	0.030319
4.186717	0.1	0.026058
4.188383	0.1	0.023069
4.190050	0.1	0.020340
4.191717	0.1	0.017891
4.193383	0.1	0.016331
4.195050	0.1	0.015656
4.196717	0.1	0.014943
4.198383	0.1	0.013527
4.200050	0.1	0.011725
4.201717	0.1	0.010133
4.203383	0.1	0.009332
4.205050	0.1	0.009765
4.206717	0.1	0.011032
4.208383	0.1	0.012177
4.210050	0.1	0.012699
4.211717	0.1	0.012233
4.213383	0.1	0.010543
4.215050	0.1	0.008559
4.216717	0.1	0.007963
4.218383	0.1	0.009714
4.220050	0.1	0.013355
4.221717	0.1	0.017448
4.223383	0.1	0.020717
4.225050	0.1	0.022547
4.226717	0.1	0.022985
4.228383	0.1	0.022752
4.230050	0.1	0.022524
4.231717	0.1	0.022645
4.233383	0.1	0.023381
4.235050	0.1	0.024554
4.236717	0.1	0.025528
4.238383	0.1	0.026007
4.240050	0.1	0.026161
4.241717	0.1	0.026338
4.243383	0.1	0.026906
4.245050	0.1	0.027828
4.246717	0.1	0.028568
4.248383	0.1	0.028592
4.250050	0.1	0.027418
4.251717	0.1	0.025160
4.253383	0.1	0.023446
4.255050	0.1	0.024140
4.256717	0.1	0.027199
4.258383	0.1	0.031264
4.260050	0.1	0.035027
4.261717	0.1	0.037043
4.263383	0.1	0.036266
4.265050	0.1	0.033388
4.266717	0.1	0.030473
4.268383	0.1	0.029192
4.270050	0.1	0.029835
4.271717	0.1	0.031088
4.273383	0.1	0.030790
4.275050	0.1	0.028200
4.276717	0.1	0.024834
4.278383	0.1	0.022734
4.280050	0.1	0.022775
4.281717	0.1	0.024620
4.283383	0.1	0.027651
4.285050	0.1	0.030873
4.286717	0.1	0.032499
4.288383	0.1	0.031451
4.290050	0.1	0.028457
4.291717	0.1	0.024829
4.293383	0.1	0.021546
4.295050	0.1	0.020051
4.296717	0.1	0.022249
4.298383	0.1	0.028741
4.300050	0.1	0.037644
4.301717	0.1	0.045784
4.303383	0.1	0.050701
4.305050	0.1	0.051325
4.306717	0.1	0.048112
4.308383	0.1	0.042468
4.310050	0.1	0.035851
4.311717	0.1	0.029975
4.313383	0.1	0.026426
4.315050	0.1	0.025411
4.316717	0.1	0.026030
4.318383	0.1	0.027693
4.320050	0.1	0.030957
4.321717	0.1	0.036759
4.323383	0.1	0.045034
4.325050	0.1	0.054352
4.326717	0.1	0.062599
4.328383	0.1	0.067973
4.330050	0.1	0.069663
4.331717	0.1	0.068131
4.333383	0.1	0.064750
4.335050	0.1	0.060746
4.336717	0.1	0.057006
4.338383	0.1	0.054874
4.340050	0.1	0.055600
4.341717	0.1	0.058655
4.343383	0.1	0.061742
4.345050	0.1	0.062888
4.346717	0.1	0.061439
4.348383	0.1	0.057332
4.350050	0.1	0.051502
4.351717	0.1	0.046459
4.353383	0.1	0.044229
4.355050	0.1	0.044797
4.356717	0.1	0.046999
4.358383	0.1	0.049118
4.360050	0.1	0.049905
4.361717	0.1	0.050352
4.363383	0.1	0.052559
4.365050	0.1	0.056787
4.366717	0.1	0.061570
4.368383	0.1	0.065113
4.370050	0.1	0.065551
4.371717	0.1	0.062180
4.373383	0.1	0.056685
4.375050	0.1	0.051558
4.376717	0.1	0.047949
4.378383	0.1	0.045863
4.380050	0.1	0.045262
4.381717	0.1	0.045882
4.383383	0.1	0.046631
4.385050	0.1	0.045900
4.386717	0.1	0.043139
4.388383	0.1	0.039903
4.390050	0.1	0.038585
4.391717	0.1	0.040815
4.393383	0.1	0.046697
4.395050	0.1	0.054259
4.396717	0.1	0.060452
4.398383	0.1	0.063539
4.400050	0.1	0.063637
4.401717	0.1	0.061658
4.403383	0.1	0.058408
4.405050	0.1	0.053858
4.406717	0.1	0.047819
4.408383	0.1	0.041020
4.410050	0.1	0.035055
4.411717	0.1	0.031819
4.413383	0.1	0.032340
4.415050	0.1	0.035632
4.416717	0.1	0.039474
4.418383	0.1	0.041989
4.420050	0.1	0.042194
4.421717	0.1	0.040308
4.423383	0.1	0.037719
4.425050	0.1	0.035781
4.426717	0.1	0.034696
4.428383	0.1	0.034189
4.430050	0.1	0.034585
4.431717	0.1	0.036014
4.433383	0.1	0.037057
4.435050	0.1	0.035958
4.436717	0.1	0.033174
4.438383	0.1	0.031074
4.440050	0.1	0.031376
4.441717	0.1	0.033719
4.443383	0.1	0.036308
4.445050	0.1	0.037812
4.446717	0.1	0.038799
4.448383	0.1	0.041178
4.450050	0.1	0.046086
4.451717	0.1	0.052303
4.453383	0.1	0.056904
4.455050	0.1	0.057756
4.456717	0.1	0.055698
4.458383	0.1	0.053756
4.460050	0.1	0.053975
4.461717	0.1	0.055898
4.463383	0.1	0.057742
4.465050	0.1	0.058101
4.466717	0.1	0.056792
4.468383	0.1	0.054697
4.470050	0.1	0.052680
4.471717	0.1	0.050771
4.473383	0.1	0.048657
4.475050	0.1	0.046915
4.476717	0.1	0.046906
4.478383	0.1	0.048731
4.480050	0.1	0.050357
4.481717	0.1	0.049886
4.483383	0.1	0.047907
4.485050	0.1	0.046929
4.486717	0.1	0.048811
4.488383	0.1	0.052964
4.490050	0.1	0.056974
4.491717	0.1	0.058967
4.493383	0.1	0.058869
4.495050	0.1	0.057626
4.496717	0.1	0.056266
4.498383	0.1	0.055293
4.500050	0.1	0.054184
4.501717	0.1	0.051772
4.503383	0.1	0.047507
4.505050	0.1	0.042696
4.506717	0.1	0.039926
4.508383	0.1	0.040871
4.510050	0.1	0.044955
4.511717	0.1	0.049765
4.513383	0.1	0.053272
4.515050	0.1	0.055623
4.516717	0.1	0.057956
4.518383	0.1	0.060187
4.520050	0.1	0.061323
4.521717	0.1	0.061276
4.523383	0.1	0.060690
4.525050	0.1	0.059796
4.526717	0.1	0.058510
4.528383	0.1	0.056759
4.530050	0.1	0.054832
4.531717	0.1	0.053714
4.533383	0.1	0.054119
4.535050	0.1	0.055432
4.536717	0.1	0.056322
4.538383	0.1	0.056243
4.540050	0.1	0.055633
4.541717	0.1	0.054236
4.543383	0.1	0.050738
4.545050	0.1	0.045141
4.546717	0.1	0.039674
4.548383	0.1	0.036615
4.550050	0.1	0.036927
4.551717	0.1	0.040913
4.553383	0.1	0.048196
4.555050	0.1	0.056741
4.556717	0.1	0.063819
4.558383	0.1	0.068685
4.560050	0.1	0.072615
4.561717	0.1	0.076331
4.563383	0.1	0.079549
4.565050	0.1	0.082045
4.566717	0.1	0.083288
4.568383	0.1	0.082320
4.570050	0.1	0.078818
4.571717	0.1	0.073127
4.573383	0.1	0.065672
4.575050	0.1	0.057328
4.576717	0.1	0.049756
4.578383	0.1	0.044373
4.580050	0.1	0.041453
4.581717	0.1	0.041053
4.583383	0.1	0.043381
4.585050	0.1	0.047255
4.586717	0.1	0.050180
4.588383	0.1	0.050757
4.590050	0.1	0.049891
4.591717	0.1	0.049565
4.593383	0.1	0.051591
4.595050	0.1	0.056890
4.596717	0.1	0.064909
4.598383	0.1	0.073621
4.600050	0.1	0.080667
4.601717	0.1	0.084960
4.603383	0.1	0.086715
4.605050	0.1	0.086180
4.606717	0.1	0.083470
4.608383	0.1	0.079186
4.610050	0.1	0.073989
4.611717	0.1	0.068163
4.613383	0.1	0.062180
4.615050	0.1	0.056773
4.616717	0.1	0.051837
4.618383	0.1	0.046627
4.620050	0.1	0.041751
4.621717	0.1	0.039344
4.623383	0.1	0.041034
4.625050	0.1	0.046808
4.626717	0.1	0.055078
4.628383	0.1	0.063088
4.630050	0.1	0.068201
4.631717	0.1	0.069574
4.633383	0.1	0.068806
4.635050	0.1	0.068401
4.636717	0.1	0.068825
4.638383	0.1	0.067996
4.640050	0.1	0.064080
4.641717	0.1	0.057248
4.643383	0.1	0.049309
4.645050	0.1	0.043241
4.646717	0.1	0.041770
4.648383	0.1	0.044904
4.650050	0.1	0.050277
4.651717	0.1	0.055777
4.653383	0.1	0.060285
4.655050	0.1	0.063651
4.656717	0.1	0.066939
4.658383	0.1	0.071242
4.660050	0.1	0.076341
4.661717	0.1	0.081132
4.663383	0.1	0.084830
4.665050	0.1	0.087218
4.666717	0.1	0.087954
4.668383	0.1	0.086171
4.670050	0.1	0.081114
4.671717	0.1	0.072950
4.673383	0.1	0.063395
4.675050	0.1	0.055525
4.676717	0.1	0.052075
4.678383	0.1	0.053863
4.680050	0.1	0.059819
4.681717	0.1	0.067912
4.683383	0.1	0.076178
4.685050	0.1	0.083265
4.686717	0.1	0.088466
4.688383	0.1	0.092061
4.690050	0.1	0.095190
4.691717	0.1	0.098650
4.693383	0.1	0.101677
4.695050	0.1	0.102343
4.696717	0.1	0.099633
4.698383	0.1	0.094851
4.700050	0.1	0.090273
4.701717	0.1	0.086594
4.703383	0.1	0.082520
4.705050	0.1	0.077211
4.706717	0.1	0.071852
4.708383	0.1	0.068187
4.710050	0.1	0.066361
4.711717	0.1	0.065053
4.713383	0.1	0.063158
4.715050	0.1	0.060461
4.716717	0.1	0.057234
4.718383	0.1	0.054170
4.720050	0.1	0.052066
4.721717	0.1	0.051404
4.723383	0.1	0.052196
4.725050	0.1	0.054007
4.726717	0.1	0.056345
4.728383	0.1	0.059465
4.730050	0.1	0.064396
4.731717	0.1	0.071274
4.733383	0.1	0.078734
4.735050	0.1	0.085351
4.736717	0.1	0.090199
4.738383	0.1	0.092406
4.740050	0.1	0.091693
4.741717	0.1	0.088480
4.743383	0.1	0.083419
4.745050	0.1	0.077570
4.746717	0.1	0.072313
4.748383	0.1	0.068550
4.750050	0.1	0.066287
4.751717	0.1	0.065346
4.753383	0.1	0.066375
4.755050	0.1	0.069882
4.756717	0.1	0.074152
4.758383	0.1	0.076364
4.760050	0.1	0.075740
4.761717	0.1	0.073756
4.763383	0.1	0.072210
4.765050	0.1	0.072219
4.766717	0.1	0.073775
4.768383	0.1	0.075870
4.770050	0.1	0.077672
4.771717	0.1	0.079530
4.773383	0.1	0.081952
4.775050	0.1	0.084220
4.776717	0.1	0.085551
4.778383	0.1	0.086832
4.780050	0.1	0.089426
4.781717	0.1	0.093142
4.783383	0.1	0.096061
4.785050	0.1	0.095735
4.786717	0.1	0.090934
4.788383	0.1	0.082571
4.790050	0.1	0.072508
4.791717	0.1	0.062380
4.793383	0.1	0.054492
4.795050	0.1	0.051656
4.796717	0.1	0.054259
4.798383	0.1	0.059749
4.800050	0.1	0.065584
4.801717	0.1	0.070585
4.803383	0.1	0.074669
4.805050	0.1	0.078757
4.806717	0.1	0.083931
4.808383	0.1	0.089747
4.810050	0.1	0.093849
4.811717	0.1	0.094213
4.813383	0.1	0.091749
4.815050	0.1	0.089747
4.816717	0.1	0.090506
4.818383	0.1	0.093426
4.820050	0.1	0.096150
4.821717	0.1	0.096746
4.823383	0.1	0.095279
4.825050	0.1	0.093505
4.826717	0.1	0.092862
4.828383	0.1	0.093109
4.830050	0.1	0.092983
4.831717	0.1	0.091563
4.833383	0.1	0.088606
4.835050	0.1	0.084415
4.836717	0.1	0.080145
4.838383	0.1	0.077346
4.840050	0.1	0.076345
4.841717	0.1	0.075735
4.843383	0.1	0.073733
4.845050	0.1	0.069528
4.846717	0.1	0.064191
4.848383	0.1	0.060131
4.850050	0.1	0.058715
4.851717	0.1	0.059577
4.853383	0.1	0.061840
4.855050	0.1	0.064559
4.856717	0.1	0.066524
4.858383	0.1	0.066776
4.860050	0.1	0.065640
4.861717	0.1	0.064867
4.863383	0.1	0.065863
4.865050	0.1	0.068392
4.866717	0.1	0.071470
4.868383	0.1	0.074576
4.870050	0.1	0.077565
4.871717	0.1	0.079744
4.873383	0.1	0.080401
4.875050	0.1	0.080317
4.876717	0.1	0.081039
4.878383	0.1	0.082618
4.880050	0.1	0.083367
4.881717	0.1	0.081672
4.883383	0.1	0.077090
4.885050	0.1	0.070170
4.886717	0.1	0.063032
4.888383	0.1	0.059353
4.890050	0.1	0.061560
4.891717	0.1	0.068587
4.893383	0.1	0.077151
4.895050	0.1	0.084098
4.896717	0.1	0.087298
4.898383	0.1	0.085318
4.900050	0.1	0.078245
4.901717	0.1	0.068848
4.903383	0.1	0.060927
4.905050	0.1	0.056671
4.906717	0.1	0.056308
4.908383	0.1	0.059125
4.910050	0.1	0.063879
4.911717	0.1	0.069202
4.913383	0.1	0.074194
4.915050	0.1	0.078240
4.916717	0.1	0.080871
4.918383	0.1	0.082497
4.920050	0.1	0.084206
4.921717	0.1	0.086189
4.923383	0.1	0.087339
4.925050	0.1	0.086618
4.926717	0.1	0.084685
4.928383	0.1	0.083712
4.930050	0.1	0.085407
4.931717	0.1	0.089700
4.933383	0.1	0.095083
4.935050	0.1	0.099330
4.936717	0.1	0.100364
4.938383	0.1	0.097416
4.940050	0.1	0.091456
4.941717	0.1	0.084480
4.943383	0.1	0.078720
4.945050	0.1	0.075991
4.946717	0.1	0.076457
4.948383	0.1	0.077924
4.950050	0.1	0.077677
4.951717	0.1	0.075223
4.953383	0.1	0.072303
4.955050	0.1	0.071255
4.956717	0.1	0.073886
4.958383	0.1	0.079959
4.960050	0.1	0.086571
4.961717	0.1	0.090804
4.963383	0.1	0.092536
4.965050	0.1	0.093929
4.966717	0.1	0.096899
4.968383	0.1	0.101617
4.970050	0.1	0.107009
4.971717	0.1	0.111652
4.973383	0.1	0.114297
4.975050	0.1	0.114506
4.976717	0.1	0.112182
4.978383	0.1	0.106655
4.980050	0.1	0.097994
4.981717	0.1	0.088424
4.983383	0.1	0.080266
4.985050	0.1	0.073933
4.986717	0.1	0.069570
4.988383	0.1	0.068103
4.990050	0.1	0.069747
4.991717	0.1	0.073416
4.993383	0.1	0.077807
4.995050	0.1	0.082096
4.996717	0.1	0.085258
4.998383	0.1	0.085719
5.000050	0.1	0.082683
5.001717	0.1	0.077728
5.003383	0.1	0.073900
5.005050	0.1	0.073081
5.006717	0.1	0.074855
5.008383	0.1	0.077439
5.010050	0.1	0.079144
5.011717	0.1	0.079088
5.013383	0.1	0.077188
5.015050	0.1	0.074562
5.016717	0.1	0.073635
5.018383	0.1	0.076666
5.020050	0.1	0.084052
5.021717	0.1	0.094124
5.023383	0.1	0.104327
5.025050	0.1	0.112220
5.026717	0.1	0.116057
5.028383	0.1	0.115759
5.030050	0.1	0.113202
5.031717	0.1	0.110366
5.033383	0.1	0.107638
5.035050	0.1	0.104518
5.036717	0.1	0.100974
5.038383	0.1	0.097603
5.040050	0.1	0.095195
5.041717	0.1	0.094473
5.043383	0.1	0.095875
5.045050	0.1	0.098976
5.046717	0.1	0.102590
5.048383	0.1	0.105593
5.050050	0.1	0.107307
5.051717	0.1	0.108052
5.053383	0.1	0.108951
5.055050	0.1	0.110609
5.056717	0.1	0.112876
5.058383	0.1	0.115191
5.060050	0.1	0.116774
5.061717	0.1	0.116946
5.063383	0.1	0.115796
5.065050	0.1	0.114613
5.066717	0.1	0.114427
5.068383	0.1	0.114343
5.070050	0.1	0.112783
5.071717	0.1	0.109342
5.073383	0.1	0.105472
5.075050	0.1	0.103940
5.076717	0.1	0.106124
5.078383	0.1	0.109971
5.080050	0.1	0.112229
5.081717	0.1	0.111791
5.083383	0.1	0.109943
5.085050	0.1	0.108941
5.086717	0.1	0.110990
5.088383	0.1	0.117170
5.090050	0.1	0.126096
5.091717	0.1	0.134301
5.093383	0.1	0.138804
5.095050	0.1	0.138483
5.096717	0.1	0.133095
5.098383	0.1	0.123475
5.100050	0.1	0.112024
5.101717	0.1	0.101700
5.103383	0.1	0.095055
5.105050	0.1	0.093533
5.106717	0.1	0.096420
5.108383	0.1	0.101356
5.110050	0.1	0.106427
5.111717	0.1	0.111088
5.113383	0.1	0.115372
5.115050	0.1	0.118832
5.116717	0.1	0.120471
5.118383	0.1	0.119931
5.120050	0.1	0.118483
5.121717	0.1	0.118492
5.123383	0.1	0.121794
5.125050	0.1	0.128145
5.126717	0.1	0.134981
5.128383	0.1	0.138930
5.130050	0.1	0.138106
5.131717	0.1	0.133123
5.133383	0.1	0.126301
5.135050	0.1	0.120192
5.136717	0.1	0.116555
5.138383	0.1	0.116141
5.140050	0.1	0.118776
5.141717	0.1	0.123186
5.143383	0.1	0.127377
5.145050	0.1	0.129943
5.146717	0.1	0.130585
5.148383	0.1	0.129631
5.150050	0.1	0.127624
5.151717	0.1	0.125142
5.153383	0.1	0.122515
5.155050	0.1	0.120173
5.156717	0.1	0.118702
5.158383	0.1	0.117626
5.160050	0.1	0.115186
5.161717	0.1	0.110548
5.163383	0.1	0.105235
5.165050	0.1	0.101319
5.166717	0.1	0.099204
5.168383	0.1	0.098362
5.170050	0.1	0.098795
5.171717	0.1	0.100806
5.173383	0.1	0.104555
5.175050	0.1	0.109565
5.176717	0.1	0.114157
5.178383	0.1	0.116355
5.180050	0.1	0.115489
5.181717	0.1	0.113002
5.183383	0.1	0.111572
5.185050	0.1	0.112862
5.186717	0.1	0.116001
5.188383	0.1	0.118129
5.190050	0.1	0.117095
5.191717	0.1	0.113449
5.193383	0.1	0.108769
5.195050	0.1	0.103624
5.196717	0.1	0.098022
5.198383	0.1	0.092634
5.200050	0.1	0.089183
5.201717	0.1	0.089370
5.203383	0.1	0.093370
5.205050	0.1	0.099479
5.206717	0.1	0.105072
5.208383	0.1	0.108248
5.210050	0.1	0.108844
5.211717	0.1	0.108350
5.213383	0.1	0.108993
5.215050	0.1	0.111838
5.216717	0.1	0.115773
5.218383	0.1	0.119233
5.220050	0.1	0.122157
5.221717	0.1	0.125123
5.223383	0.1	0.127512
5.225050	0.1	0.127773
5.226717	0.1	0.125086
5.228383	0.1	0.120206
5.230050	0.1	0.114576
5.231717	0.1	0.109547
5.233383	0.1	0.106762
5.235050	0.1	0.107642
5.236717	0.1	0.111591
5.238383	0.1	0.116178
5.240050	0.1	0.119722
5.241717	0.1	0.122320
5.243383	0.1	0.124746
5.245050	0.1	0.127461
5.246717	0.1	0.130199
5.248383	0.1	0.131978
5.250050	0.1	0.132080
5.251717	0.1	0.131233
5.253383	0.1	0.130949
5.255050	0.1	0.131479
5.256717	0.1	0.131289
5.258383	0.1	0.128667
5.260050	0.1	0.123456
5.261717	0.1	0.117347
5.263383	0.1	0.112597
5.265050	0.1	0.110376
5.266717	0.1	0.110795
5.268383	0.1	0.114497
5.270050	0.1	0.122036
5.271717	0.1	0.131535
5.273383	0.1	0.139773
5.275050	0.1	0.144741
5.276717	0.1	0.146385
5.278383	0.1	0.146371
5.280050	0.1	0.146935
5.281717	0.1	0.148932
5.283383	0.1	0.151070
5.285050	0.1	0.151461
5.286717	0.1	0.149580
5.288383	0.1	0.146143
5.290050	0.1	0.142115
5.291717	0.1	0.138818
5.293383	0.1	0.137468
5.295050	0.1	0.137915
5.296717	0.1	0.138879
5.298383	0.1	0.139414
5.300050	0.1	0.139391
5.301717	0.1	0.138744
5.303383	0.1	0.137212
5.305050	0.1	0.134902
5.306717	0.1	0.132490
5.308383	0.1	0.130832
5.310050	0.1	0.130241
5.311717	0.1	0.129668
5.313383	0.1	0.127479
5.315050	0.1	0.123386
5.316717	0.1	0.118944
5.318383	0.1	0.116103
5.320050	0.1	0.115633
5.321717	0.1	0.116639
5.323383	0.1	0.117184
5.325050	0.1	0.115815
5.326717	0.1	0.113510
5.328383	0.1	0.113272
5.330050	0.1	0.116900
5.331717	0.1	0.123130
5.333383	0.1	0.129174
5.335050	0.1	0.133668
5.336717	0.1	0.137817
5.338383	0.1	0.143209
5.340050	0.1	0.149333
5.341717	0.1	0.154693
5.343383	0.1	0.159075
5.345050	0.1	0.162981
5.346717	0.1	0.166064
5.348383	0.1	0.167489
5.350050	0.1	0.166879
5.351717	0.1	0.164285
5.353383	0.1	0.160430
5.355050	0.1	0.156849
5.356717	0.1	0.154376
5.358383	0.1	0.151950
5.360050	0.1	0.147959
5.361717	0.1	0.141636
5.363383	0.1	0.132769
5.365050	0.1	0.122041
5.366717	0.1	0.112127
5.368383	0.1	0.106962
5.370050	0.1	0.109435
5.371717	0.1	0.119032
5.373383	0.1	0.131368
5.375050	0.1	0.140877
5.376717	0.1	0.144290
5.378383	0.1	0.141962
5.380050	0.1	0.136532
5.381717	0.1	0.130557
5.383383	0.1	0.126320
5.385050	0.1	0.126301
5.386717	0.1	0.131265
5.388383	0.1	0.139433
5.390050	0.1	0.148653
5.391717	0.1	0.156933
5.393383	0.1	0.161729
5.395050	0.1	0.161626
5.396717	0.1	0.158413
5.398383	0.1	0.155987
5.400050	0.1	0.157198
5.401717	0.1	0.161771
5.403383	0.1	0.166683
5.405050	0.1	0.168523
5.406717	0.1	0.165841
5.408383	0.1	0.160099
5.410050	0.1	0.154502
5.411717	0.1	0.151433
5.413383	0.1	0.151005
5.415050	0.1	0.152220
5.416717	0.1	0.153994
5.418383	0.1	0.155224
5.420050	0.1	0.155494
5.421717	0.1	0.155428
5.423383	0.1	0.155629
5.425050	0.1	0.155238
5.426717	0.1	0.152052
5.428383	0.1	0.144746
5.430050	0.1	0.134893
5.431717	0.1	0.125826
5.433383	0.1	0.120038
5.435050	0.1	0.118385
5.436717	0.1	0.120820
5.438383	0.1	0.126897
5.440050	0.1	0.135284
5.441717	0.1	0.143573
5.443383	0.1	0.149799
5.445050	0.1	0.154036
5.446717	0.1	0.157203
5.448383	0.1	0.159121
5.450050	0.1	0.159331
5.451717	0.1	0.158553
5.453383	0.1	0.157622
5.455050	0.1	0.156336
5.456717	0.1	0.154399
5.458383	0.1	0.151685
5.460050	0.1	0.147573
5.461717	0.1	0.142208
5.463383	0.1	0.137989
5.465050	0.1	0.137500
5.466717	0.1	0.140318
5.468383	0.1	0.143596
5.470050	0.1	0.145203
5.471717	0.1	0.144793
5.473383	0.1	0.142572
5.475050	0.1	0.138567
5.476717	0.1	0.133314
5.478383	0.1	0.128481
5.480050	0.1	0.126199
5.481717	0.1	0.127121
5.483383	0.1	0.129887
5.485050	0.1	0.133258
5.486717	0.1	0.137608
5.488383	0.1	0.143582
5.490050	0.1	0.150255
5.491717	0.1	0.155456
5.493383	0.1	0.157785
5.495050	0.1	0.157664
5.496717	0.1	0.156481
5.498383	0.1	0.155400
5.500050	0.1	0.154651
5.501717	0.1	0.153370
5.503383	0.1	0.150697
5.505050	0.1	0.146925
5.506717	0.1	0.142502
5.508383	0.1	0.136844
5.510050	0.1	0.129975
5.511717	0.1	0.124066
5.513383	0.1	0.121533
5.515050	0.1	0.123205
5.516717	0.1	0.128066
5.518383	0.1	0.133105
5.520050	0.1	0.135046
5.521717	0.1	0.133016
5.523383	0.1	0.129058
5.525050	0.1	0.126055
5.526717	0.1	0.125505
5.528383	0.1	0.127302
5.530050	0.1	0.130609
5.531717	0.1	0.134674
5.533383	0.1	0.139521
5.535050	0.1	0.145491
5.536717	0.1	0.152253
5.538383	0.1	0.158725
5.540050	0.1	0.163773
5.541717	0.1	0.166781
5.543383	0.1	0.167512
5.545050	0.1	0.165906
5.546717	0.1	0.162558
5.548383	0.1	0.158874
5.550050	0.1	0.156472
5.551717	0.1	0.156243
5.553383	0.1	0.157757
5.555050	0.1	0.159615
5.556717	0.1	0.160132
5.558383	0.1	0.158367
5.560050	0.1	0.155112
5.561717	0.1	0.152225
5.563383	0.1	0.150725
5.565050	0.1	0.150260
5.566717	0.1	0.150092
5.568383	0.1	0.149580
5.570050	0.1	0.148150
5.571717	0.1	0.145584
5.573383	0.1	0.142353
5.575050	0.1	0.139223
5.576717	0.1	0.136276
5.578383	0.1	0.132849
5.580050	0.1	0.128839
5.581717	0.1	0.125263
5.583383	0.1	0.123121
5.585050	0.1	0.122152
5.586717	0.1	0.121449
5.588383	0.1	0.121174
5.590050	0.1	0.122436
5.591717	0.1	0.125621
5.593383	0.1	0.130008
5.595050	0.1	0.134511
5.596717	0.1	0.138129
5.598383	0.1	0.140150
5.600050	0.1	0.140248
5.601717	0.1	0.138450
5.603383	0.1	0.135642
5.605050	0.1	0.133710
5.606717	0.1	0.134562
5.608383	0.1	0.139088
5.610050	0.1	0.146558
5.611717	0.1	0.155051
5.613383	0.1	0.162530
5.615050	0.1	0.167321
5.616717	0.1	0.168001
5.618383	0.1	0.163745
5.620050	0.1	0.155540
5.621717	0.1	0.146562
5.623383	0.1	0.140332
5.625050	0.1	0.138329
5.626717	0.1	0.139447
5.628383	0.1	0.141589
5.630050	0.1	0.143647
5.631717	0.1	0.145747
5.633383	0.1	0.148034
5.635050	0.1	0.149990
5.636717	0.1	0.151042
5.638383	0.1	0.150977
5.640050	0.1	0.149631
5.641717	0.1	0.147149
5.643383	0.1	0.144397
5.645050	0.1	0.142627
5.646717	0.1	0.142949
5.648383	0.1	0.145594
5.650050	0.1	0.149026
5.651717	0.1	0.150567
5.653383	0.1	0.148611
5.655050	0.1	0.143955
5.656717	0.1	0.138655
5.658383	0.1	0.134138
5.660050	0.1	0.130860
5.661717	0.1	0.128993
5.663383	0.1	0.128392
5.665050	0.1	0.128592
5.666717	0.1	0.129561
5.668383	0.1	0.131624
5.670050	0.1	0.134995
5.671717	0.1	0.139829
5.673383	0.1	0.145854
5.675050	0.1	0.152169
5.676717	0.1	0.158092
5.678383	0.1	0.163964
5.680050	0.1	0.170111
5.681717	0.1	0.175387
5.683383	0.1	0.178055
5.685050	0.1	0.177771
5.686717	0.1	0.175633
5.688383	0.1	0.172262
5.690050	0.1	0.166632
5.691717	0.1	0.157873
5.693383	0.1	0.147815
5.695050	0.1	0.140164
5.696717	0.1	0.137314
5.698383	0.1	0.139172
5.700050	0.1	0.144220
5.701717	0.1	0.150250
5.703383	0.1	0.154870
5.705050	0.1	0.156509
5.706717	0.1	0.154958
5.708383	0.1	0.150856
5.710050	0.1	0.145319
5.711717	0.1	0.139931
5.713383	0.1	0.136197
5.715050	0.1	0.134478
5.716717	0.1	0.133757
5.718383	0.1	0.132895
5.720050	0.1	0.132369
5.721717	0.1	0.133216
5.723383	0.1	0.134660
5.725050	0.1	0.134772
5.726717	0.1	0.132709
5.728383	0.1	0.128918
5.730050	0.1	0.124369
5.731717	0.1	0.120555
5.733383	0.1	0.119368
5.735050	0.1	0.121961
5.736717	0.1	0.127521
5.738383	0.1	0.133165
5.740050	0.1	0.135852
5.741717	0.1	0.134772
5.743383	0.1	0.131750
5.745050	0.1	0.130003
5.746717	0.1	0.132481
5.748383	0.1	0.139871
5.750050	0.1	0.149603
5.751717	0.1	0.157524
5.753383	0.1	0.160444
5.755050	0.1	0.157556
5.756717	0.1	0.150991
5.758383	0.1	0.144555
5.760050	0.1	0.140653
5.761717	0.1	0.138981
5.763383	0.1	0.138003
5.765050	0.1	0.136546
5.766717	0.1	0.134530
5.768383	0.1	0.132709
5.770050	0.1	0.131261
5.771717	0.1	0.129472
5.773383	0.1	0.127163
5.775050	0.1	0.125449
5.776717	0.1	0.125649
5.778383	0.1	0.127410
5.780050	0.1	0.128774
5.781717	0.1	0.128304
5.783383	0.1	0.125850
5.785050	0.1	0.121989
5.786717	0.1	0.117980
5.788383	0.1	0.114851
5.790050	0.1	0.112266
5.791717	0.1	0.110022
5.793383	0.1	0.109784
5.795050	0.1	0.113319
5.796717	0.1	0.120136
5.798383	0.1	0.127950
5.800050	0.1	0.134837
5.801717	0.1	0.140490
5.803383	0.1	0.145412
5.805050	0.1	0.149449
5.806717	0.1	0.151345
5.808383	0.1	0.149468
5.810050	0.1	0.143540
5.811717	0.1	0.135717
5.813383	0.1	0.129356
5.815050	0.1	0.126828
5.816717	0.1	0.128252
5.818383	0.1	0.131698
5.820050	0.1	0.135005
5.821717	0.1	0.137016
5.823383	0.1	0.136890
5.825050	0.1	0.134073
5.826717	0.1	0.129733
5.828383	0.1	0.126604
5.830050	0.1	0.126646
5.831717	0.1	0.129878
5.833383	0.1	0.134869
5.835050	0.1	0.139726
5.836717	0.1	0.143065
5.838383	0.1	0.144090
5.840050	0.1	0.142385
5.841717	0.1	0.138627
5.843383	0.1	0.135289
5.845050	0.1	0.134706
5.846717	0.1	0.136164
5.848383	0.1	0.137477
5.850050	0.1	0.138558
5.851717	0.1	0.140304
5.853383	0.1	0.142395
5.855050	0.1	0.144341
5.856717	0.1	0.146274
5.858383	0.1	0.148192
5.860050	0.1	0.150143
5.861717	0.1	0.152569
5.863383	0.1	0.155452
5.865050	0.1	0.157901
5.866717	0.1	0.159182
5.868383	0.1	0.159196
5.870050	0.1	0.157915
5.871717	0.1	0.155321
5.873383	0.1	0.151889
5.875050	0.1	0.148625
5.876717	0.1	0.146893
5.878383	0.1	0.148206
5.880050	0.1	0.153338
5.881717	0.1	0.161049
5.883383	0.1	0.168523
5.885050	0.1	0.172900
5.886717	0.1	0.172504
5.888383	0.1	0.167843
5.890050	0.1	0.161217
5.891717	0.1	0.155242
5.893383	0.1	0.152015
5.895050	0.1	0.152327
5.896717	0.1	0.155224
5.898383	0.1	0.159196
5.900050	0.1	0.163047
5.901717	0.1	0.165426
5.903383	0.1	0.164909
5.905050	0.1	0.161086
5.906717	0.1	0.155098
5.908383	0.1	0.148825
5.910050	0.1	0.143908
5.911717	0.1	0.141328
5.913383	0.1	0.141347
5.915050	0.1	0.143424
5.916717	0.1	0.145985
5.918383	0.1	0.146744
5.920050	0.1	0.144439
5.921717	0.1	0.140066
5.923383	0.1	0.135135
5.925050	0.1	0.130171
5.926717	0.1	0.126092
5.928383	0.1	0.124383
5.930050	0.1	0.125007
5.931717	0.1	0.126222
5.933383	0.1	0.127237
5.935050	0.1	0.129412
5.936717	0.1	0.134050
5.938383	0.1	0.140639
5.940050	0.1	0.148127
5.941717	0.1	0.155810
5.943383	0.1	0.162395
5.945050	0.1	0.166525
5.946717	0.1	0.168500
5.948383	0.1	0.169938
5.950050	0.1	0.171438
5.951717	0.1	0.172229
5.953383	0.1	0.171820
5.955050	0.1	0.170195
5.956717	0.1	0.167526
5.958383	0.1	0.164416
5.960050	0.1	0.161165
5.961717	0.1	0.157370
5.963383	0.1	0.152905
5.965050	0.1	0.148593
5.966717	0.1	0.145826
5.968383	0.1	0.146050
5.970050	0.1	0.150017
5.971717	0.1	0.156355
5.973383	0.1	0.161519
5.975050	0.1	0.162688
5.976717	0.1	0.159726
5.978383	0.1	0.153678
5.980050	0.1	0.145463
5.981717	0.1	0.136537
5.983383	0.1	0.128774
5.985050	0.1	0.123340
5.986717	0.1	0.120434
5.988383	0.1	0.119843
5.990050	0.1	0.121119
5.991717	0.1	0.123186
5.993383	0.1	0.124215
5.995050	0.1	0.123014
5.996717	0.1	0.120290
5.998383	0.1	0.117640
6.000050	0.1	0.116234
6.001717	0.1	0.116471
6.003383	0.1	0.117887
6.005050	0.1	0.119694
6.006717	0.1	0.121617
6.008383	0.1	0.123824
6.010050	0.1	0.126185
6.011717	0.1	0.128103
6.013383	0.1	0.129351
6.015050	0.1	0.130069
6.016717	0.1	0.129803
6.018383	0.1	0.128369
6.020050	0.1	0.127312
6.021717	0.1	0.128690
6.023383	0.1	0.132951
6.025050	0.1	0.138967
6.026717	0.1	0.145230
6.028383	0.1	0.150492
6.030050	0.1	0.154315
6.031717	0.1	0.157417
6.033383	0.1	0.160597
6.035050	0.1	0.163601
6.036717	0.1	0.165706
6.038383	0.1	0.166656
6.040050	0.1	0.166479
6.041717	0.1	0.165063
6.043383	0.1	0.162246
6.045050	0.1	0.158334
6.046717	0.1	0.154595
6.048383	0.1	0.152597
6.050050	0.1	0.152718
6.051717	0.1	0.153803
6.053383	0.1	0.154306
6.055050	0.1	0.153328
6.056717	0.1	0.150651
6.058383	0.1	0.146739
6.060050	0.1	0.142311
6.061717	0.1	0.137528
6.063383	0.1	0.132481
6.065050	0.1	0.128434
6.066717	0.1	0.126641
6.068383	0.1	0.126646
6.070050	0.1	0.127465
6.071717	0.1	0.128774
6.073383	0.1	0.129347
6.075050	0.1	0.127209
6.076717	0.1	0.122865
6.078383	0.1	0.119517
6.080050	0.1	0.119647
6.081717	0.1	0.123428
6.083383	0.1	0.129589
6.085050	0.1	0.136099
6.086717	0.1	0.140686
6.088383	0.1	0.141975
6.090050	0.1	0.140686
6.091717	0.1	0.139321
6.093383	0.1	0.140285
6.095050	0.1	0.144434
6.096717	0.1	0.151265
6.098383	0.1	0.159428
6.100050	0.1	0.166879
6.101717	0.1	0.171848
6.103383	0.1	0.174027
6.105050	0.1	0.174232
6.106717	0.1	0.172774
6.108383	0.1	0.169058
6.110050	0.1	0.163112
6.111717	0.1	0.156336
6.113383	0.1	0.150162
6.115050	0.1	0.145142
6.116717	0.1	0.141533
6.118383	0.1	0.139396
6.120050	0.1	0.138045
6.121717	0.1	0.136634
6.123383	0.1	0.135279
6.125050	0.1	0.134828
6.126717	0.1	0.135512
6.128383	0.1	0.136783
6.130050	0.1	0.138390
6.131717	0.1	0.140620
6.133383	0.1	0.143927
6.135050	0.1	0.148704
6.136717	0.1	0.154232
6.138383	0.1	0.157994
6.140050	0.1	0.157892
6.141717	0.1	0.154967
6.143383	0.1	0.152774
6.145050	0.1	0.153715
6.146717	0.1	0.156532
6.148383	0.1	0.157985
6.150050	0.1	0.156560
6.151717	0.1	0.153044
6.153383	0.1	0.148457
6.155050	0.1	0.143331
6.156717	0.1	0.138381
6.158383	0.1	0.134404
6.160050	0.1	0.131815
6.161717	0.1	0.130287
6.163383	0.1	0.129077
6.165050	0.1	0.128173
6.166717	0.1	0.128457
6.168383	0.1	0.130902
6.170050	0.1	0.135750
6.171717	0.1	0.141966
6.173383	0.1	0.147489
6.175050	0.1	0.150185
6.176717	0.1	0.149077
6.178383	0.1	0.145277
6.180050	0.1	0.141491
6.181717	0.1	0.139857
6.183383	0.1	0.140448
6.185050	0.1	0.142478
6.186717	0.1	0.145631
6.188383	0.1	0.149221
6.190050	0.1	0.151866
6.191717	0.1	0.153203
6.193383	0.1	0.154669
6.195050	0.1	0.157789
6.196717	0.1	0.162693
6.198383	0.1	0.168458
6.200050	0.1	0.173883
6.201717	0.1	0.177529
6.203383	0.1	0.178008
6.205050	0.1	0.174842
6.206717	0.1	0.169347
6.208383	0.1	0.164136
6.210050	0.1	0.160867
6.211717	0.1	0.158902
6.213383	0.1	0.156658
6.215050	0.1	0.153510
6.216717	0.1	0.149538
6.218383	0.1	0.144709
6.220050	0.1	0.139475
6.221717	0.1	0.135233
6.223383	0.1	0.133766
6.225050	0.1	0.135922
6.226717	0.1	0.140923
6.228383	0.1	0.147009
6.230050	0.1	0.152276
6.231717	0.1	0.155438
6.233383	0.1	0.156593
6.235050	0.1	0.156537
6.236717	0.1	0.155042
6.238383	0.1	0.150949
6.240050	0.1	0.144262
6.241717	0.1	0.137193
6.243383	0.1	0.133081
6.245050	0.1	0.134250
6.246717	0.1	0.140127
6.248383	0.1	0.147312
6.250050	0.1	0.151698
6.251717	0.1	0.150953
6.253383	0.1	0.146003
6.255050	0.1	0.139615
6.256717	0.1	0.133426
6.258383	0.1	0.127601
6.260050	0.1	0.122883
6.261717	0.1	0.121305
6.263383	0.1	0.124467
6.265050	0.1	0.131517
6.266717	0.1	0.139186
6.268383	0.1	0.144145
6.270050	0.1	0.145631
6.271717	0.1	0.146111
6.273383	0.1	0.148662
6.275050	0.1	0.153193
6.276717	0.1	0.156369
6.278383	0.1	0.155484
6.280050	0.1	0.150860
6.281717	0.1	0.144145
6.283383	0.1	0.136732
6.285050	0.1	0.130632
6.286717	0.1	0.128224
6.288383	0.1	0.129961
6.290050	0.1	0.133617
6.291717	0.1	0.136415
6.293383	0.1	0.136890
6.295050	0.1	0.135046
6.296717	0.1	0.131940
6.298383	0.1	0.129095
6.300050	0.1	0.127754
6.301717	0.1	0.128457
6.303383	0.1	0.130911
6.305050	0.1	0.134134
6.306717	0.1	0.137407
6.308383	0.1	0.141286
6.310050	0.1	0.146739
6.311717	0.1	0.153282
6.313383	0.1	0.159233
6.315050	0.1	0.163647
6.316717	0.1	0.166660
6.318383	0.1	0.168346
6.320050	0.1	0.168057
6.321717	0.1	0.165151
6.323383	0.1	0.161091
6.325050	0.1	0.159382
6.326717	0.1	0.161990
6.328383	0.1	0.167363
6.330050	0.1	0.172402
6.331717	0.1	0.174581
6.333383	0.1	0.173007
6.335050	0.1	0.168798
6.336717	0.1	0.164197
6.338383	0.1	0.161189
6.340050	0.1	0.161109
6.341717	0.1	0.164155
6.343383	0.1	0.168444
6.345050	0.1	0.170995
6.346717	0.1	0.169608
6.348383	0.1	0.163917
6.350050	0.1	0.155699
6.351717	0.1	0.148644
6.353383	0.1	0.146562
6.355050	0.1	0.150572
6.356717	0.1	0.157966
6.358383	0.1	0.164253
6.360050	0.1	0.166264
6.361717	0.1	0.164118
6.363383	0.1	0.160760
6.365050	0.1	0.159349
6.366717	0.1	0.161054
6.368383	0.1	0.164951
6.370050	0.1	0.168947
6.371717	0.1	0.171387
6.373383	0.1	0.171964
6.375050	0.1	0.170600
6.376717	0.1	0.166637
6.378383	0.1	0.160397
6.380050	0.1	0.153901
6.381717	0.1	0.149258
6.383383	0.1	0.147675
6.385050	0.1	0.149636
6.386717	0.1	0.154455
6.388383	0.1	0.160178
6.390050	0.1	0.165077
6.391717	0.1	0.168742
6.393383	0.1	0.171089
6.395050	0.1	0.171443
6.396717	0.1	0.169561
6.398383	0.1	0.167014
6.400050	0.1	0.166283
6.401717	0.1	0.168909
6.403383	0.1	0.175042
6.405050	0.1	0.183177
6.406717	0.1	0.189845
6.408383	0.1	0.191629
6.410050	0.1	0.187890
6.411717	0.1	0.180965
6.413383	0.1	0.174125
6.415050	0.1	0.168756
6.416717	0.1	0.163438
6.418383	0.1	0.156597
6.420050	0.1	0.149356
6.421717	0.1	0.144541
6.423383	0.1	0.143554
6.425050	0.1	0.145026
6.426717	0.1	0.146646
6.428383	0.1	0.147689
6.430050	0.1	0.148998
6.431717	0.1	0.151517
6.433383	0.1	0.156029
6.435050	0.1	0.163056
6.436717	0.1	0.171689
6.438383	0.1	0.179443
6.440050	0.1	0.183885
6.441717	0.1	0.183848
6.443383	0.1	0.179890
6.445050	0.1	0.174311
6.446717	0.1	0.169915
6.448383	0.1	0.168262
6.450050	0.1	0.169012
6.451717	0.1	0.170483
6.453383	0.1	0.170944
6.455050	0.1	0.170218
6.456717	0.1	0.170106
6.458383	0.1	0.172197
6.460050	0.1	0.175429
6.461717	0.1	0.177165
6.463383	0.1	0.176365
6.465050	0.1	0.173687
6.466717	0.1	0.169538
6.468383	0.1	0.164458
6.470050	0.1	0.160132
6.471717	0.1	0.157822
6.473383	0.1	0.156974
6.475050	0.1	0.156178
6.476717	0.1	0.154488
6.478383	0.1	0.151880
6.480050	0.1	0.149324
6.481717	0.1	0.148229
6.483383	0.1	0.149286
6.485050	0.1	0.151522
6.486717	0.1	0.153212
6.488383	0.1	0.154008
6.490050	0.1	0.154898
6.491717	0.1	0.156243
6.493383	0.1	0.157375
6.495050	0.1	0.157971
6.496717	0.1	0.158488
6.498383	0.1	0.159196
6.500050	0.1	0.159312
6.501717	0.1	0.157524
6.503383	0.1	0.153873
6.505050	0.1	0.150236
6.506717	0.1	0.148159
6.508383	0.1	0.147726
6.510050	0.1	0.148658
6.511717	0.1	0.150613
6.513383	0.1	0.153123
6.515050	0.1	0.155927
6.516717	0.1	0.158679
6.518383	0.1	0.160919
6.520050	0.1	0.162441
6.521717	0.1	0.163116
6.523383	0.1	0.162940
6.525050	0.1	0.162651
6.526717	0.1	0.163675
6.528383	0.1	0.167415
6.530050	0.1	0.173924
6.531717	0.1	0.180779
6.533383	0.1	0.184258
6.535050	0.1	0.182679
6.536717	0.1	0.177990
6.538383	0.1	0.173734
6.540050	0.1	0.171708
6.541717	0.1	0.171121
6.543383	0.1	0.170479
6.545050	0.1	0.168523
6.546717	0.1	0.164229
6.548383	0.1	0.157766
6.550050	0.1	0.151019
6.551717	0.1	0.147079
6.553383	0.1	0.148751
6.555050	0.1	0.156397
6.556717	0.1	0.167582
6.558383	0.1	0.179023
6.560050	0.1	0.188001
6.561717	0.1	0.192663
6.563383	0.1	0.192164
6.565050	0.1	0.186637
6.566717	0.1	0.177571
6.568383	0.1	0.168029
6.570050	0.1	0.161259
6.571717	0.1	0.159154
6.573383	0.1	0.161948
6.575050	0.1	0.168006
6.576717	0.1	0.174255
6.578383	0.1	0.178353
6.580050	0.1	0.180309
6.581717	0.1	0.181249
6.583383	0.1	0.182004
6.585050	0.1	0.183517
6.586717	0.1	0.186889
6.588383	0.1	0.191713
6.590050	0.1	0.195629
6.591717	0.1	0.196556
6.593383	0.1	0.194632
6.595050	0.1	0.191955
6.596717	0.1	0.190674
6.598383	0.1	0.190488
6.600050	0.1	0.189003
6.601717	0.1	0.185235
6.603383	0.1	0.180560
6.605050	0.1	0.176402
6.606717	0.1	0.173808
6.608383	0.1	0.174530
6.610050	0.1	0.179657
6.611717	0.1	0.187913
6.613383	0.1	0.196695
6.615050	0.1	0.204151
6.616717	0.1	0.209711
6.618383	0.1	0.213156
6.620050	0.1	0.213967
6.621717	0.1	0.211699
6.623383	0.1	0.206972
6.625050	0.1	0.200979
6.626717	0.1	0.193850
6.628383	0.1	0.185277
6.630050	0.1	0.176490
6.631717	0.1	0.170530
6.633383	0.1	0.170232
6.635050	0.1	0.175838
6.636717	0.1	0.185203
6.638383	0.1	0.195689
6.640050	0.1	0.205203
6.641717	0.1	0.212188
6.643383	0.1	0.215904
6.645050	0.1	0.217059
6.646717	0.1	0.216449
6.648383	0.1	0.213482
6.650050	0.1	0.207555
6.651717	0.1	0.199694
6.653383	0.1	0.192262
6.655050	0.1	0.187340
6.656717	0.1	0.185566
6.658383	0.1	0.186986
6.660050	0.1	0.192001
6.661717	0.1	0.200476
6.663383	0.1	0.210805
6.665050	0.1	0.220272
6.666717	0.1	0.226423
6.668383	0.1	0.228155
6.670050	0.1	0.225897
6.671717	0.1	0.221715
6.673383	0.1	0.218363
6.675050	0.1	0.217226
6.676717	0.1	0.217734
6.678383	0.1	0.218502
6.680050	0.1	0.217953
6.681717	0.1	0.214404
6.683383	0.1	0.207541
6.685050	0.1	0.199517
6.686717	0.1	0.193631
6.688383	0.1	0.192663
6.690050	0.1	0.198097
6.691717	0.1	0.209003
6.693383	0.1	0.221943
6.695050	0.1	0.233431
6.696717	0.1	0.241967
6.698383	0.1	0.246880
6.700050	0.1	0.246987
6.701717	0.1	0.241976
6.703383	0.1	0.233697
6.705050	0.1	0.225059
6.706717	0.1	0.218241
6.708383	0.1	0.213683
6.710050	0.1	0.210661
6.711717	0.1	0.208695
6.713383	0.1	0.207955
6.715050	0.1	0.209003
6.716717	0.1	0.212211
6.718383	0.1	0.216719
6.720050	0.1	0.220551
6.721717	0.1	0.222423
6.723383	0.1	0.222395
6.725050	0.1	0.220924
6.726717	0.1	0.218507
6.728383	0.1	0.216104
6.730050	0.1	0.215028
6.731717	0.1	0.216034
6.733383	0.1	0.219010
6.735050	0.1	0.223252
6.736717	0.1	0.227448
6.738383	0.1	0.230363
6.740050	0.1	0.232318
6.741717	0.1	0.234321
6.743383	0.1	0.236104
6.745050	0.1	0.236840
6.746717	0.1	0.236179
6.748383	0.1	0.233292
6.750050	0.1	0.227289
6.751717	0.1	0.219373
6.753383	0.1	0.212542
6.755050	0.1	0.208500
6.756717	0.1	0.206511
6.758383	0.1	0.205413
6.760050	0.1	0.205068
6.761717	0.1	0.205892
6.763383	0.1	0.207932
6.765050	0.1	0.209971
6.766717	0.1	0.209976
6.768383	0.1	0.207424
6.770050	0.1	0.203932
6.771717	0.1	0.201394
6.773383	0.1	0.201282
6.775050	0.1	0.204975
6.776717	0.1	0.212551
6.778383	0.1	0.221841
6.780050	0.1	0.229836
6.781717	0.1	0.234824
6.783383	0.1	0.236682
6.785050	0.1	0.235555
6.786717	0.1	0.231368
6.788383	0.1	0.224505
6.790050	0.1	0.216183
6.791717	0.1	0.208737
6.793383	0.1	0.205045
6.795050	0.1	0.206176
6.796717	0.1	0.210428
6.798383	0.1	0.215368
6.800050	0.1	0.219401
6.801717	0.1	0.221832
6.803383	0.1	0.222847
6.805050	0.1	0.223266
6.806717	0.1	0.223867
6.808383	0.1	0.224598
6.810050	0.1	0.224952
6.811717	0.1	0.225073
6.813383	0.1	0.225091
6.815050	0.1	0.224439
6.816717	0.1	0.223196
6.818383	0.1	0.222656
6.820050	0.1	0.223983
6.821717	0.1	0.227340
6.823383	0.1	0.231401
6.825050	0.1	0.233431
6.826717	0.1	0.231327
6.828383	0.1	0.225687
6.830050	0.1	0.219289
6.831717	0.1	0.215070
6.833383	0.1	0.214437
6.835050	0.1	0.216402
6.836717	0.1	0.218097
6.838383	0.1	0.217124
6.840050	0.1	0.213939
6.841717	0.1	0.211541
6.843383	0.1	0.212663
6.845050	0.1	0.217226
6.846717	0.1	0.222484
6.848383	0.1	0.225380
6.850050	0.1	0.224533
6.851717	0.1	0.220020
6.853383	0.1	0.212961
6.855050	0.1	0.206106
6.856717	0.1	0.202740
6.858383	0.1	0.204253
6.860050	0.1	0.210050
6.861717	0.1	0.219112
6.863383	0.1	0.229985
6.865050	0.1	0.239899
6.866717	0.1	0.245385
6.868383	0.1	0.244831
6.870050	0.1	0.240342
6.871717	0.1	0.235885
6.873383	0.1	0.233594
6.875050	0.1	0.232747
6.876717	0.1	0.231811
6.878383	0.1	0.230549
6.880050	0.1	0.229809
6.881717	0.1	0.229534
6.883383	0.1	0.228705
6.885050	0.1	0.226945
6.886717	0.1	0.224640
6.888383	0.1	0.222293
6.890050	0.1	0.220579
6.891717	0.1	0.220011
6.893383	0.1	0.220309
6.895050	0.1	0.220709
6.896717	0.1	0.220938
6.898383	0.1	0.221310
6.900050	0.1	0.221771
6.901717	0.1	0.221715
6.903383	0.1	0.221049
6.905050	0.1	0.220416
6.906717	0.1	0.219964
6.908383	0.1	0.219326
6.910050	0.1	0.219061
6.911717	0.1	0.220193
6.913383	0.1	0.222409
6.915050	0.1	0.224384
6.916717	0.1	0.225208
6.918383	0.1	0.224933
6.920050	0.1	0.224388
6.921717	0.1	0.224081
6.923383	0.1	0.223401
6.925050	0.1	0.221687
6.926717	0.1	0.219564
6.928383	0.1	0.218451
6.930050	0.1	0.219448
6.931717	0.1	0.222945
6.933383	0.1	0.227988
6.935050	0.1	0.231932
6.936717	0.1	0.232384
6.938383	0.1	0.229236
6.940050	0.1	0.224239
6.941717	0.1	0.219769
6.943383	0.1	0.218037
6.945050	0.1	0.220477
6.946717	0.1	0.227303
6.948383	0.1	0.237422
6.950050	0.1	0.248495
6.951717	0.1	0.257315
6.953383	0.1	0.260994
6.955050	0.1	0.258703
6.956717	0.1	0.252207
6.958383	0.1	0.243834
6.960050	0.1	0.234791
6.961717	0.1	0.226735
6.963383	0.1	0.222502
6.965050	0.1	0.223122
6.966717	0.1	0.226200
6.968383	0.1	0.228733
6.970050	0.1	0.229306
6.971717	0.1	0.227173
6.973383	0.1	0.222074
6.975050	0.1	0.215620
6.976717	0.1	0.210628
6.978383	0.1	0.209003
6.980050	0.1	0.211280
6.981717	0.1	0.217073
6.983383	0.1	0.224742
6.985050	0.1	0.231965
6.986717	0.1	0.237324
6.988383	0.1	0.240607
6.990050	0.1	0.241916
6.991717	0.1	0.241208
6.993383	0.1	0.238321
6.995050	0.1	0.233855
6.996717	0.1	0.229510
6.998383	0.1	0.226847
7.000050	0.1	0.225934
7.001717	0.1	0.225939
7.003383	0.1	0.226437
7.005050	0.1	0.227066
7.006717	0.1	0.226898
7.008383	0.1	0.225538
7.010050	0.1	0.223713
7.011717	0.1	0.221878
7.013383	0.1	0.219904
7.015050	0.1	0.218265
7.016717	0.1	0.217836
7.018383	0.1	0.218740
7.020050	0.1	0.220775
7.021717	0.1	0.223937
7.023383	0.1	0.227652
7.025050	0.1	0.230786
7.026717	0.1	0.232630
7.028383	0.1	0.233622
7.030050	0.1	0.234637
7.031717	0.1	0.235499
7.033383	0.1	0.235331
7.035050	0.1	0.233823
7.036717	0.1	0.231182
7.038383	0.1	0.227527
7.040050	0.1	0.223070
7.041717	0.1	0.218963
7.043383	0.1	0.216868
7.045050	0.1	0.217697
7.046717	0.1	0.221818
7.048383	0.1	0.228845
7.050050	0.1	0.236663
7.051717	0.1	0.242568
7.053383	0.1	0.245813
7.055050	0.1	0.247583
7.056717	0.1	0.248025
7.058383	0.1	0.245683
7.060050	0.1	0.240905
7.061717	0.1	0.236696
7.063383	0.1	0.235038
7.065050	0.1	0.235131
7.066717	0.1	0.235266
7.068383	0.1	0.233995
7.070050	0.1	0.230302
7.071717	0.1	0.224439
7.073383	0.1	0.217990
7.075050	0.1	0.212570
7.076717	0.1	0.208942
7.078383	0.1	0.207499
7.080050	0.1	0.209082
7.081717	0.1	0.214204
7.083383	0.1	0.221645
7.085050	0.1	0.228644
7.086717	0.1	0.232710
7.088383	0.1	0.232700
7.090050	0.1	0.228961
7.091717	0.1	0.223583
7.093383	0.1	0.219410
7.095050	0.1	0.218214
7.096717	0.1	0.220779
7.098383	0.1	0.227159
7.100050	0.1	0.235434
7.101717	0.1	0.242260
7.103383	0.1	0.245194
7.105050	0.1	0.243383
7.106717	0.1	0.237096
7.108383	0.1	0.227918
7.110050	0.1	0.218726
7.111717	0.1	0.212467
7.113383	0.1	0.210861
7.115050	0.1	0.213836
7.116717	0.1	0.219815
7.118383	0.1	0.226684
7.120050	0.1	0.232146
7.121717	0.1	0.234023
7.123383	0.1	0.231802
7.125050	0.1	0.227424
7.126717	0.1	0.223829
7.128383	0.1	0.222609
7.130050	0.1	0.222963
7.131717	0.1	0.223690
7.133383	0.1	0.224831
7.135050	0.1	0.226549
7.136717	0.1	0.228179
7.138383	0.1	0.228607
7.140050	0.1	0.227010
7.141717	0.1	0.223969
7.143383	0.1	0.221622
7.145050	0.1	0.221543
7.146717	0.1	0.222819
7.148383	0.1	0.223480
7.150050	0.1	0.223038
7.151717	0.1	0.222055
7.153383	0.1	0.220840
7.155050	0.1	0.219606
7.156717	0.1	0.218591
7.158383	0.1	0.218204
7.160050	0.1	0.218917
7.161717	0.1	0.220495
7.163383	0.1	0.222479
7.165050	0.1	0.224994
7.166717	0.1	0.228328
7.168383	0.1	0.232439
7.170050	0.1	0.236742
7.171717	0.1	0.240193
7.173383	0.1	0.242000
7.175050	0.1	0.242344
7.176717	0.1	0.242204
7.178383	0.1	0.242349
7.180050	0.1	0.242647
7.181717	0.1	0.242498
7.183383	0.1	0.241348
7.185050	0.1	0.238940
7.186717	0.1	0.236067
7.188383	0.1	0.234502
7.190050	0.1	0.234889
7.191717	0.1	0.235746
7.193383	0.1	0.235294
7.195050	0.1	0.232891
7.196717	0.1	0.228523
7.198383	0.1	0.222577
7.200050	0.1	0.216118
7.201717	0.1	0.210344
7.203383	0.1	0.206060
7.205050	0.1	0.203946
7.206717	0.1	0.204756
7.208383	0.1	0.208998
7.210050	0.1	0.215773
7.211717	0.1	0.223084
7.213383	0.1	0.229664
7.215050	0.1	0.234991
7.216717	0.1	0.238339
7.218383	0.1	0.238819
7.220050	0.1	0.235937
7.221717	0.1	0.229836
7.223383	0.1	0.221753
7.225050	0.1	0.214176
7.226717	0.1	0.209706
7.228383	0.1	0.208896
7.230050	0.1	0.210083
7.231717	0.1	0.211280
7.233383	0.1	0.211480
7.235050	0.1	0.210754
7.236717	0.1	0.209524
7.238383	0.1	0.207499
7.240050	0.1	0.204127
7.241717	0.1	0.200034
7.243383	0.1	0.196714
7.245050	0.1	0.195424
7.246717	0.1	0.197291
7.248383	0.1	0.203182
7.250050	0.1	0.212574
7.251717	0.1	0.223489
7.253383	0.1	0.233436
7.255050	0.1	0.240249
7.256717	0.1	0.243075
7.258383	0.1	0.242963
7.260050	0.1	0.241166
7.261717	0.1	0.237208
7.263383	0.1	0.230670
7.265050	0.1	0.223466
7.266717	0.1	0.217995
7.268383	0.1	0.214106
7.270050	0.1	0.210246
7.271717	0.1	0.206814
7.273383	0.1	0.205920
7.275050	0.1	0.208342
7.276717	0.1	0.212262
7.278383	0.1	0.214656
7.280050	0.1	0.213510
7.281717	0.1	0.209310
7.283383	0.1	0.204481
7.285050	0.1	0.201510
7.286717	0.1	0.202074
7.288383	0.1	0.207289
7.290050	0.1	0.216817
7.291717	0.1	0.227271
7.293383	0.1	0.233972
7.295050	0.1	0.235196
7.296717	0.1	0.233059
7.298383	0.1	0.230530
7.300050	0.1	0.228747
7.301717	0.1	0.227126
7.303383	0.1	0.225101
7.305050	0.1	0.222810
7.306717	0.1	0.220407
7.308383	0.1	0.217590
7.310050	0.1	0.214078
7.311717	0.1	0.210423
7.313383	0.1	0.208193
7.315050	0.1	0.209077
7.316717	0.1	0.213166
7.318383	0.1	0.218446
7.320050	0.1	0.222540
7.321717	0.1	0.224533
7.323383	0.1	0.224807
7.325050	0.1	0.224304
7.326717	0.1	0.224533
7.328383	0.1	0.226479
7.330050	0.1	0.228845
7.331717	0.1	0.228593
7.333383	0.1	0.223829
7.335050	0.1	0.216495
7.336717	0.1	0.211536
7.338383	0.1	0.212155
7.340050	0.1	0.217087
7.341717	0.1	0.222726
7.343383	0.1	0.226521
7.345050	0.1	0.228547
7.346717	0.1	0.230134
7.348383	0.1	0.231597
7.350050	0.1	0.232365
7.351717	0.1	0.232155
7.353383	0.1	0.231131
7.355050	0.1	0.230074
7.356717	0.1	0.230074
7.358383	0.1	0.231494
7.360050	0.1	0.233655
7.361717	0.1	0.234898
7.363383	0.1	0.233399
7.365050	0.1	0.228640
7.366717	0.1	0.221333
7.368383	0.1	0.212672
7.370050	0.1	0.204882
7.371717	0.1	0.201012
7.373383	0.1	0.202660
7.375050	0.1	0.208570
7.376717	0.1	0.215932
7.378383	0.1	0.222330
7.380050	0.1	0.226507
7.381717	0.1	0.228332
7.383383	0.1	0.228258
7.385050	0.1	0.226758
7.386717	0.1	0.224076
7.388383	0.1	0.220384
7.390050	0.1	0.216202
7.391717	0.1	0.212779
7.393383	0.1	0.211899
7.395050	0.1	0.214861
7.396717	0.1	0.221343
7.398383	0.1	0.229096
7.400050	0.1	0.235187
7.401717	0.1	0.237739
7.403383	0.1	0.236877
7.405050	0.1	0.234176
7.406717	0.1	0.230870
7.408383	0.1	0.226903
7.410050	0.1	0.222120
7.411717	0.1	0.217538
7.413383	0.1	0.214386
7.415050	0.1	0.213133
7.416717	0.1	0.213990
7.418383	0.1	0.216453
7.420050	0.1	0.218549
7.421717	0.1	0.218265
7.423383	0.1	0.215559
7.425050	0.1	0.212356
7.426717	0.1	0.210498
7.428383	0.1	0.210344
7.430050	0.1	0.211466
7.431717	0.1	0.213650
7.433383	0.1	0.216877
7.435050	0.1	0.220775
7.436717	0.1	0.224579
7.438383	0.1	0.227690
7.440050	0.1	0.229576
7.441717	0.1	0.229385
7.443383	0.1	0.226721
7.445050	0.1	0.222339
7.446717	0.1	0.217496
7.448383	0.1	0.213240
7.450050	0.1	0.210279
7.451717	0.1	0.208733
7.453383	0.1	0.207848
7.455050	0.1	0.206325
7.456717	0.1	0.203648
7.458383	0.1	0.200914
7.460050	0.1	0.199703
7.461717	0.1	0.200402
7.463383	0.1	0.202213
7.465050	0.1	0.203922
7.466717	0.1	0.204509
7.468383	0.1	0.204379
7.470050	0.1	0.205864
7.471717	0.1	0.210600
7.473383	0.1	0.217217
7.475050	0.1	0.222721
7.476717	0.1	0.224696
7.478383	0.1	0.222288
7.480050	0.1	0.216225
7.481717	0.1	0.208491
7.483383	0.1	0.201771
7.485050	0.1	0.198721
7.486717	0.1	0.201273
7.488383	0.1	0.209231
7.490050	0.1	0.219671
7.491717	0.1	0.229124
7.493383	0.1	0.235760
7.495050	0.1	0.239289
7.496717	0.1	0.239848
7.498383	0.1	0.237497
7.500050	0.1	0.232658
7.501717	0.1	0.226628
7.503383	0.1	0.221021
7.505050	0.1	0.216630
7.506717	0.1	0.213329
7.508383	0.1	0.211378
7.510050	0.1	0.211713
7.511717	0.1	0.214288
7.513383	0.1	0.217506
7.515050	0.1	0.219573
7.516717	0.1	0.219475
7.518383	0.1	0.217077
7.520050	0.1	0.212560
7.521717	0.1	0.205957
7.523383	0.1	0.198311
7.525050	0.1	0.192598
7.526717	0.1	0.191964
7.528383	0.1	0.196970
7.530050	0.1	0.204649
7.531717	0.1	0.210623
7.533383	0.1	0.212565
7.535050	0.1	0.211471
7.536717	0.1	0.209799
7.538383	0.1	0.209115
7.540050	0.1	0.209203
7.541717	0.1	0.208979
7.543383	0.1	0.208337
7.545050	0.1	0.208369
7.546717	0.1	0.209836
7.548383	0.1	0.212123
7.550050	0.1	0.213478
7.551717	0.1	0.212593
7.553383	0.1	0.210200
7.555050	0.1	0.208286
7.556717	0.1	0.208062
7.558383	0.1	0.209589
7.560050	0.1	0.212817
7.561717	0.1	0.217990
7.563383	0.1	0.224872
7.565050	0.1	0.232169
7.566717	0.1	0.238195
7.568383	0.1	0.241562
7.570050	0.1	0.240798
7.571717	0.1	0.234586
7.573383	0.1	0.224099
7.575050	0.1	0.214120
7.576717	0.1	0.210181
7.578383	0.1	0.214097
7.580050	0.1	0.223196
7.581717	0.1	0.233338
7.583383	0.1	0.241017
7.585050	0.1	0.243806
7.586717	0.1	0.240915
7.588383	0.1	0.233580
7.590050	0.1	0.224859
7.591717	0.1	0.218209
7.593383	0.1	0.215159
7.595050	0.1	0.215294
7.596717	0.1	0.218074
7.598383	0.1	0.222763
7.600050	0.1	0.227615
7.601717	0.1	0.230749
7.603383	0.1	0.231159
7.605050	0.1	0.228900
7.606717	0.1	0.224779
7.608383	0.1	0.220081
7.610050	0.1	0.216002
7.611717	0.1	0.212677
7.613383	0.1	0.209231
7.615050	0.1	0.205655
7.616717	0.1	0.203620
7.618383	0.1	0.204593
7.620050	0.1	0.208216
7.621717	0.1	0.213087
7.623383	0.1	0.218116
7.625050	0.1	0.223080
7.626717	0.1	0.228211
7.628383	0.1	0.233296
7.630050	0.1	0.237087
7.631717	0.1	0.237729
7.633383	0.1	0.234116
7.635050	0.1	0.226907
7.636717	0.1	0.218977
7.638383	0.1	0.214512
7.640050	0.1	0.215946
7.641717	0.1	0.222190
7.643383	0.1	0.230372
7.645050	0.1	0.237892
7.646717	0.1	0.243089
7.648383	0.1	0.245227
7.650050	0.1	0.243862
7.651717	0.1	0.238833
7.653383	0.1	0.231261
7.655050	0.1	0.223522
7.656717	0.1	0.218097
7.658383	0.1	0.216728
7.660050	0.1	0.219648
7.661717	0.1	0.224649
7.663383	0.1	0.228100
7.665050	0.1	0.228439
7.666717	0.1	0.227317
7.668383	0.1	0.226442
7.670050	0.1	0.225543
7.671717	0.1	0.223755
7.673383	0.1	0.221450
7.675050	0.1	0.220453
7.676717	0.1	0.222391
7.678383	0.1	0.226870
7.680050	0.1	0.231299
7.681717	0.1	0.232826
7.683383	0.1	0.230302
7.685050	0.1	0.224304
7.686717	0.1	0.216500
7.688383	0.1	0.209003
7.690050	0.1	0.203084
7.691717	0.1	0.199205
7.693383	0.1	0.198437
7.695050	0.1	0.202060
7.696717	0.1	0.209417
7.698383	0.1	0.217352
7.700050	0.1	0.222903
7.701717	0.1	0.225329
7.703383	0.1	0.224859
7.705050	0.1	0.221366
7.706717	0.1	0.215350
7.708383	0.1	0.208658
7.710050	0.1	0.203727
7.711717	0.1	0.202823
7.713383	0.1	0.207019
7.715050	0.1	0.214903
7.716717	0.1	0.222712
7.718383	0.1	0.226595
7.720050	0.1	0.225017
7.721717	0.1	0.219368
7.723383	0.1	0.213068
7.725050	0.1	0.209529
7.726717	0.1	0.209934
7.728383	0.1	0.213180
7.730050	0.1	0.217762
7.731717	0.1	0.222647
7.733383	0.1	0.226740
7.735050	0.1	0.228984
7.736717	0.1	0.229082
7.738383	0.1	0.227317
7.740050	0.1	0.223755
7.741717	0.1	0.218954
7.743383	0.1	0.214521
7.745050	0.1	0.211424
7.746717	0.1	0.209240
7.748383	0.1	0.207857
7.750050	0.1	0.208421
7.751717	0.1	0.212039
7.753383	0.1	0.217804
7.755050	0.1	0.222907
7.756717	0.1	0.225180
7.758383	0.1	0.224379
7.760050	0.1	0.221217
7.761717	0.1	0.216621
7.763383	0.1	0.212044
7.765050	0.1	0.209333
7.766717	0.1	0.209669
7.768383	0.1	0.212993
7.770050	0.1	0.217874
7.771717	0.1	0.221850
7.773383	0.1	0.222642
7.775050	0.1	0.219345
7.776717	0.1	0.213096
7.778383	0.1	0.206814
7.780050	0.1	0.203261
7.781717	0.1	0.202963
7.783383	0.1	0.204439
7.785050	0.1	0.206153
7.786717	0.1	0.207545
7.788383	0.1	0.208593
7.790050	0.1	0.209105
7.791717	0.1	0.208835
7.793383	0.1	0.207960
7.795050	0.1	0.207541
7.796717	0.1	0.209440
7.798383	0.1	0.214553
7.800050	0.1	0.220980
7.801717	0.1	0.225105
7.803383	0.1	0.224672
7.805050	0.1	0.220332
7.806717	0.1	0.214563
7.808383	0.1	0.210260
7.810050	0.1	0.210046
7.811717	0.1	0.215014
7.813383	0.1	0.223201
7.815050	0.1	0.230051
7.816717	0.1	0.231420
7.818383	0.1	0.226605
7.820050	0.1	0.218470
7.821717	0.1	0.210511
7.823383	0.1	0.204430
7.825050	0.1	0.200956
7.826717	0.1	0.201520
7.828383	0.1	0.207149
7.830050	0.1	0.216719
7.831717	0.1	0.227275
7.833383	0.1	0.235597
7.835050	0.1	0.239606
7.836717	0.1	0.239094
7.838383	0.1	0.235038
7.840050	0.1	0.228761
7.841717	0.1	0.222209
7.843383	0.1	0.218232
7.845050	0.1	0.218735
7.846717	0.1	0.222521
7.848383	0.1	0.226256
7.850050	0.1	0.227215
7.851717	0.1	0.224975
7.853383	0.1	0.221110
7.855050	0.1	0.217427
7.856717	0.1	0.214959
7.858383	0.1	0.214446
7.860050	0.1	0.216323
7.861717	0.1	0.220286
7.863383	0.1	0.225990
7.865050	0.1	0.233506
7.866717	0.1	0.242400
7.868383	0.1	0.251266
7.870050	0.1	0.258232
7.871717	0.1	0.261664
7.873383	0.1	0.260770
7.875050	0.1	0.256002
7.876717	0.1	0.249539
7.878383	0.1	0.244556
7.880050	0.1	0.242521
7.881717	0.1	0.242484
7.883383	0.1	0.243718
7.885050	0.1	0.246316
7.886717	0.1	0.248915
7.888383	0.1	0.249143
7.890050	0.1	0.247057
7.891717	0.1	0.245329
7.893383	0.1	0.245734
7.895050	0.1	0.247089
7.896717	0.1	0.247220
7.898383	0.1	0.245939
7.900050	0.1	0.244891
7.901717	0.1	0.245208
7.903383	0.1	0.247313
7.905050	0.1	0.251881
7.906717	0.1	0.258801
7.908383	0.1	0.265990
7.910050	0.1	0.270414
7.911717	0.1	0.270368
7.913383	0.1	0.266577
7.915050	0.1	0.260780
7.916717	0.1	0.254088
7.918383	0.1	0.247248
7.920050	0.1	0.241445
7.921717	0.1	0.238293
7.923383	0.1	0.238880
7.925050	0.1	0.242698
7.926717	0.1	0.247806
7.928383	0.1	0.252253
7.930050	0.1	0.254749
7.931717	0.1	0.254302
7.933383	0.1	0.250386
7.935050	0.1	0.243806
7.936717	0.1	0.236714
7.938383	0.1	0.231718
7.940050	0.1	0.230568
7.941717	0.1	0.232891
7.943383	0.1	0.236533
7.945050	0.1	0.239327
7.946717	0.1	0.240467
7.948383	0.1	0.240407
7.950050	0.1	0.239857
7.951717	0.1	0.239233
7.953383	0.1	0.239117
7.955050	0.1	0.240193
7.956717	0.1	0.242409
7.958383	0.1	0.245306
7.960050	0.1	0.248719
7.961717	0.1	0.251876
7.963383	0.1	0.253026
7.965050	0.1	0.251206
7.966717	0.1	0.247429
7.968383	0.1	0.243275
7.970050	0.1	0.239788
7.971717	0.1	0.238223
7.973383	0.1	0.239816
7.975050	0.1	0.244104
7.976717	0.1	0.249031
7.978383	0.1	0.252589
7.980050	0.1	0.253585
7.981717	0.1	0.251550
7.983383	0.1	0.246861
7.985050	0.1	0.241157
7.986717	0.1	0.236863
7.988383	0.1	0.235620
7.990050	0.1	0.237385
7.991717	0.1	0.240668
7.993383	0.1	0.243024
7.995050	0.1	0.241986
7.996717	0.1	0.237105
7.998383	0.1	0.230852
8.000050	0.1	0.226893
8.001717	0.1	0.227685
8.003383	0.1	0.232840
8.005050	0.1	0.239611
8.006717	0.1	0.245320
8.008383	0.1	0.248402
8.010050	0.1	0.248039
8.011717	0.1	0.244579
8.013383	0.1	0.240062
8.015050	0.1	0.237231
8.016717	0.1	0.237375
8.018383	0.1	0.239783
8.020050	0.1	0.243415
8.021717	0.1	0.247615
8.023383	0.1	0.251113
8.025050	0.1	0.252090
8.026717	0.1	0.250065
8.028383	0.1	0.246814
8.030050	0.1	0.244780
8.031717	0.1	0.245250
8.033383	0.1	0.248202
8.035050	0.1	0.252118
8.036717	0.1	0.254200
8.038383	0.1	0.252463
8.040050	0.1	0.247555
8.041717	0.1	0.242223
8.043383	0.1	0.239909
8.045050	0.1	0.243229
8.046717	0.1	0.252146
8.048383	0.1	0.263038
8.050050	0.1	0.270219
8.051717	0.1	0.269399
8.053383	0.1	0.260179
8.055050	0.1	0.245646
8.056717	0.1	0.230521
8.058383	0.1	0.219303
8.060050	0.1	0.214558
8.061717	0.1	0.216397
8.063383	0.1	0.223266
8.065050	0.1	0.232332
8.066717	0.1	0.240449
8.068383	0.1	0.245823
8.070050	0.1	0.248146
8.071717	0.1	0.247746
8.073383	0.1	0.245348
8.075050	0.1	0.242363
8.076717	0.1	0.241054
8.078383	0.1	0.243238
8.080050	0.1	0.248058
8.081717	0.1	0.252705
8.083383	0.1	0.254987
8.085050	0.1	0.253860
8.086717	0.1	0.249133
8.088383	0.1	0.242465
8.090050	0.1	0.237166
8.091717	0.1	0.235867
8.093383	0.1	0.239024
8.095050	0.1	0.245832
8.096717	0.1	0.254880
8.098383	0.1	0.263709
8.100050	0.1	0.269362
8.101717	0.1	0.270233
8.103383	0.1	0.267080
8.105050	0.1	0.261678
8.106717	0.1	0.254922
8.108383	0.1	0.247573
8.110050	0.1	0.241622
8.111717	0.1	0.239708
8.113383	0.1	0.243103
8.115050	0.1	0.250074
8.116717	0.1	0.257222
8.118383	0.1	0.262428
8.120050	0.1	0.265483
8.121717	0.1	0.266437
8.123383	0.1	0.264719
8.125050	0.1	0.260612
8.126717	0.1	0.256309
8.128383	0.1	0.253734
8.130050	0.1	0.252952
8.131717	0.1	0.253478
8.133383	0.1	0.254628
8.135050	0.1	0.254624
8.136717	0.1	0.251746
8.138383	0.1	0.246139
8.140050	0.1	0.239485
8.141717	0.1	0.233543
8.143383	0.1	0.229520
8.145050	0.1	0.228365
8.146717	0.1	0.230591
8.148383	0.1	0.235625
8.150050	0.1	0.242293
8.151717	0.1	0.249785
8.153383	0.1	0.257022
8.155050	0.1	0.262070
8.156717	0.1	0.263643
8.158383	0.1	0.262833
8.160050	0.1	0.262014
8.161717	0.1	0.262107
8.163383	0.1	0.262409
8.165050	0.1	0.262456
8.166717	0.1	0.262517
8.168383	0.1	0.262843
8.170050	0.1	0.262973
8.171717	0.1	0.261706
8.173383	0.1	0.258395
8.175050	0.1	0.254163
8.176717	0.1	0.251438
8.178383	0.1	0.252291
8.180050	0.1	0.256994
8.181717	0.1	0.263997
8.183383	0.1	0.271127
8.185050	0.1	0.276677
8.186717	0.1	0.279648
8.188383	0.1	0.279527
8.190050	0.1	0.276431
8.191717	0.1	0.271373
8.193383	0.1	0.266293
8.195050	0.1	0.263448
8.196717	0.1	0.263765
8.198383	0.1	0.265804
8.200050	0.1	0.267299
8.201717	0.1	0.267150
8.203383	0.1	0.265683
8.205050	0.1	0.263806
8.206717	0.1	0.262330
8.208383	0.1	0.261068
8.210050	0.1	0.258628
8.211717	0.1	0.254586
8.213383	0.1	0.251178
8.215050	0.1	0.251206
8.216717	0.1	0.255005
8.218383	0.1	0.260500
8.220050	0.1	0.265278
8.221717	0.1	0.267811
8.223383	0.1	0.267457
8.225050	0.1	0.264524
8.226717	0.1	0.259997
8.228383	0.1	0.255140
8.230050	0.1	0.251490
8.231717	0.1	0.250195
8.233383	0.1	0.250996
8.235050	0.1	0.252775
8.236717	0.1	0.254498
8.238383	0.1	0.255052
8.240050	0.1	0.253622
8.241717	0.1	0.251094
8.243383	0.1	0.250088
8.245050	0.1	0.252933
8.246717	0.1	0.259141
8.248383	0.1	0.265045
8.250050	0.1	0.266321
8.251717	0.1	0.261175
8.253383	0.1	0.251909
8.255050	0.1	0.243322
8.256717	0.1	0.239294
8.258383	0.1	0.240421
8.260050	0.1	0.244435
8.261717	0.1	0.248761
8.263383	0.1	0.252668
8.265050	0.1	0.256882
8.266717	0.1	0.261683
8.268383	0.1	0.266489
8.270050	0.1	0.270847
8.271717	0.1	0.274568
8.273383	0.1	0.277292
8.275050	0.1	0.278815
8.276717	0.1	0.278992
8.278383	0.1	0.277013
8.280050	0.1	0.271811
8.281717	0.1	0.263727
8.283383	0.1	0.254894
8.285050	0.1	0.247550
8.286717	0.1	0.242866
8.288383	0.1	0.241380
8.290050	0.1	0.242996
8.291717	0.1	0.246451
8.293383	0.1	0.250023
8.295050	0.1	0.252570
8.296717	0.1	0.253529
8.298383	0.1	0.252812
8.300050	0.1	0.251038
8.301717	0.1	0.249525
8.303383	0.1	0.249771
8.305050	0.1	0.252677
8.306717	0.1	0.257953
8.308383	0.1	0.264500
8.310050	0.1	0.270479
8.311717	0.1	0.273362
8.313383	0.1	0.271564
8.315050	0.1	0.265855
8.316717	0.1	0.258144
8.318383	0.1	0.250353
8.320050	0.1	0.244547
8.321717	0.1	0.242214
8.323383	0.1	0.242903
8.325050	0.1	0.244016
8.326717	0.1	0.243150
8.328383	0.1	0.240742
8.330050	0.1	0.238861
8.331717	0.1	0.238316
8.333383	0.1	0.238703
8.335050	0.1	0.239559
8.336717	0.1	0.240840
8.338383	0.1	0.242996
8.340050	0.1	0.246386
8.341717	0.1	0.250237
8.343383	0.1	0.252756
8.345050	0.1	0.253152
8.346717	0.1	0.253073
8.348383	0.1	0.254596
8.350050	0.1	0.257762
8.351717	0.1	0.261059
8.353383	0.1	0.262898
8.355050	0.1	0.262419
8.356717	0.1	0.259690
8.358383	0.1	0.255033
8.360050	0.1	0.248542
8.361717	0.1	0.240784
8.363383	0.1	0.233734
8.365050	0.1	0.230749
8.366717	0.1	0.234237
8.368383	0.1	0.242954
8.370050	0.1	0.252859
8.371717	0.1	0.260076
8.373383	0.1	0.263052
8.375050	0.1	0.263089
8.376717	0.1	0.262768
8.378383	0.1	0.263243
8.380050	0.1	0.263681
8.381717	0.1	0.263513
8.383383	0.1	0.263308
8.385050	0.1	0.263546
8.386717	0.1	0.264356
8.388383	0.1	0.265925
8.390050	0.1	0.268179
8.391717	0.1	0.270256
8.393383	0.1	0.270996
8.395050	0.1	0.270223
8.396717	0.1	0.268915
8.398383	0.1	0.267937
8.400050	0.1	0.267103
8.401717	0.1	0.265744
8.403383	0.1	0.263653
8.405050	0.1	0.261348
8.406717	0.1	0.259886
8.408383	0.1	0.260267
8.410050	0.1	0.262866
8.411717	0.1	0.266861
8.413383	0.1	0.270642
8.415050	0.1	0.273227
8.416717	0.1	0.274540
8.418383	0.1	0.274456
8.420050	0.1	0.272500
8.421717	0.1	0.268458
8.423383	0.1	0.262959
8.425050	0.1	0.257930
8.426717	0.1	0.255788
8.428383	0.1	0.257362
8.430050	0.1	0.261553
8.431717	0.1	0.266572
8.433383	0.1	0.270335
8.435050	0.1	0.271038
8.436717	0.1	0.268710
8.438383	0.1	0.264938
8.440050	0.1	0.260994
8.441717	0.1	0.257441
8.443383	0.1	0.254842
8.445050	0.1	0.253981
8.446717	0.1	0.255555
8.448383	0.1	0.259895
8.450050	0.1	0.266833
8.451717	0.1	0.275332
8.453383	0.1	0.283029
8.455050	0.1	0.286959
8.456717	0.1	0.285301
8.458383	0.1	0.278750
8.460050	0.1	0.270386
8.461717	0.1	0.263574
8.463383	0.1	0.260109
8.465050	0.1	0.260500
8.466717	0.1	0.264300
8.468383	0.1	0.269469
8.470050	0.1	0.273068
8.471717	0.1	0.273194
8.473383	0.1	0.269450
8.475050	0.1	0.262205
8.476717	0.1	0.253017
8.478383	0.1	0.244775
8.480050	0.1	0.240086
8.481717	0.1	0.239918
8.483383	0.1	0.243550
8.485050	0.1	0.249255
8.486717	0.1	0.254996
8.488383	0.1	0.258959
8.490050	0.1	0.260347
8.491717	0.1	0.259695
8.493383	0.1	0.257525
8.495050	0.1	0.254181
8.496717	0.1	0.251438
8.498383	0.1	0.251732
8.500050	0.1	0.255192
8.501717	0.1	0.259452
8.503383	0.1	0.262083
8.505050	0.1	0.262172
8.506717	0.1	0.260030
8.508383	0.1	0.256151
8.510050	0.1	0.250703
8.511717	0.1	0.244384
8.513383	0.1	0.239215
8.515050	0.1	0.236877
8.516717	0.1	0.237236
8.518383	0.1	0.239690
8.520050	0.1	0.243629
8.521717	0.1	0.247667
8.523383	0.1	0.250391
8.525050	0.1	0.251387
8.526717	0.1	0.251490
8.528383	0.1	0.252128
8.530050	0.1	0.253753
8.531717	0.1	0.255476
8.533383	0.1	0.256514
8.535050	0.1	0.256943
8.536717	0.1	0.257008
8.538383	0.1	0.256244
8.540050	0.1	0.253487
8.541717	0.1	0.248328
8.543383	0.1	0.241967
8.545050	0.1	0.236328
8.546717	0.1	0.232719
8.548383	0.1	0.230824
8.550050	0.1	0.228989
8.551717	0.1	0.226712
8.553383	0.1	0.226027
8.555050	0.1	0.229329
8.556717	0.1	0.236826
8.558383	0.1	0.246251
8.560050	0.1	0.254321
8.561717	0.1	0.258624
8.563383	0.1	0.258791
8.565050	0.1	0.256021
8.566717	0.1	0.252202
8.568383	0.1	0.249795
8.570050	0.1	0.250656
8.571717	0.1	0.254046
8.573383	0.1	0.257092
8.575050	0.1	0.257329
8.576717	0.1	0.254465
8.578383	0.1	0.250456
8.580050	0.1	0.247383
8.581717	0.1	0.245702
8.583383	0.1	0.244952
8.585050	0.1	0.244319
8.586717	0.1	0.242945
8.588383	0.1	0.241189
8.590050	0.1	0.240859
8.591717	0.1	0.243606
8.593383	0.1	0.249092
8.595050	0.1	0.254815
8.596717	0.1	0.258121
8.598383	0.1	0.258037
8.600050	0.1	0.255099
8.601717	0.1	0.250190
8.603383	0.1	0.244309
8.605050	0.1	0.239499
8.606717	0.1	0.238800
8.608383	0.1	0.243341
8.610050	0.1	0.250312
8.611717	0.1	0.255373
8.613383	0.1	0.256496
8.615050	0.1	0.255005
8.616717	0.1	0.253343
8.618383	0.1	0.253106
8.620050	0.1	0.254959
8.621717	0.1	0.258321
8.623383	0.1	0.261771
8.625050	0.1	0.264975
8.626717	0.1	0.268430
8.628383	0.1	0.271457
8.630050	0.1	0.272151
8.631717	0.1	0.269511
8.633383	0.1	0.265138
8.635050	0.1	0.262153
8.636717	0.1	0.262181
8.638383	0.1	0.264244
8.640050	0.1	0.266368
8.641717	0.1	0.267569
8.643383	0.1	0.268389
8.645050	0.1	0.269646
8.646717	0.1	0.270680
8.648383	0.1	0.269865
8.650050	0.1	0.267122
8.651717	0.1	0.264221
8.653383	0.1	0.262554
8.655050	0.1	0.262102
8.656717	0.1	0.262316
8.658383	0.1	0.262824
8.660050	0.1	0.263476
8.661717	0.1	0.264314
8.663383	0.1	0.264826
8.665050	0.1	0.263867
8.666717	0.1	0.261054
8.668383	0.1	0.257101
8.670050	0.1	0.252808
8.671717	0.1	0.249124
8.673383	0.1	0.247792
8.675050	0.1	0.250139
8.676717	0.1	0.254828
8.678383	0.1	0.257888
8.680050	0.1	0.256444
8.681717	0.1	0.251746
8.683383	0.1	0.247094
8.685050	0.1	0.244570
8.686717	0.1	0.244989
8.688383	0.1	0.248514
8.690050	0.1	0.254363
8.691717	0.1	0.260975
8.693383	0.1	0.266386
8.695050	0.1	0.268617
8.696717	0.1	0.266591
8.698383	0.1	0.261138
8.700050	0.1	0.254633
8.701717	0.1	0.249520
8.703383	0.1	0.247103
8.705050	0.1	0.247201
8.706717	0.1	0.248947
8.708383	0.1	0.251867
8.710050	0.1	0.255858
8.711717	0.1	0.260263
8.713383	0.1	0.263620
8.715050	0.1	0.264589
8.716717	0.1	0.262908
8.718383	0.1	0.259229
8.720050	0.1	0.254284
8.721717	0.1	0.249203
8.723383	0.1	0.245874
8.725050	0.1	0.244873
8.726717	0.1	0.244747
8.728383	0.1	0.244649
8.730050	0.1	0.245105
8.731717	0.1	0.246312
8.733383	0.1	0.247816
8.735050	0.1	0.249152
8.736717	0.1	0.249553
8.738383	0.1	0.248398
8.740050	0.1	0.246344
8.741717	0.1	0.244556
8.743383	0.1	0.243308
8.745050	0.1	0.242195
8.746717	0.1	0.241133
8.748383	0.1	0.240505
8.750050	0.1	0.240873
8.751717	0.1	0.242745
8.753383	0.1	0.245883
8.755050	0.1	0.249334
8.756717	0.1	0.252062
8.758383	0.1	0.252672
8.760050	0.1	0.249762
8.761717	0.1	0.243736
8.763383	0.1	0.237278
8.765050	0.1	0.232877
8.766717	0.1	0.229967
8.768383	0.1	0.226446
8.770050	0.1	0.222833
8.771717	0.1	0.222181
8.773383	0.1	0.226190
8.775050	0.1	0.233231
8.776717	0.1	0.239904
8.778383	0.1	0.243657
8.780050	0.1	0.244598
8.781717	0.1	0.244970
8.783383	0.1	0.246796
8.785050	0.1	0.250293
8.786717	0.1	0.253627
8.788383	0.1	0.254102
8.790050	0.1	0.251001
8.791717	0.1	0.246218
8.793383	0.1	0.241706
8.795050	0.1	0.238302
8.796717	0.1	0.237003
8.798383	0.1	0.238903
8.800050	0.1	0.243681
8.801717	0.1	0.249674
8.803383	0.1	0.254815
8.805050	0.1	0.257096
8.806717	0.1	0.255373
8.808383	0.1	0.250251
8.810050	0.1	0.243699
8.811717	0.1	0.237720
8.813383	0.1	0.233734
8.815050	0.1	0.232877
8.816717	0.1	0.235848
8.818383	0.1	0.242125
8.820050	0.1	0.249711
8.821717	0.1	0.256104
8.823383	0.1	0.259606
8.825050	0.1	0.260184
8.826717	0.1	0.259122
8.828383	0.1	0.257809
8.830050	0.1	0.256808
8.831717	0.1	0.255522
8.833383	0.1	0.252845
8.835050	0.1	0.248840
8.836717	0.1	0.245213
8.838383	0.1	0.243536
8.840050	0.1	0.243923
8.841717	0.1	0.245972
8.843383	0.1	0.249967
8.845050	0.1	0.256002
8.846717	0.1	0.262507
8.848383	0.1	0.266857
8.850050	0.1	0.267248
8.851717	0.1	0.263355
8.853383	0.1	0.256128
8.855050	0.1	0.247452
8.856717	0.1	0.239457
8.858383	0.1	0.233883
8.860050	0.1	0.231727
8.861717	0.1	0.232873
8.863383	0.1	0.236104
8.865050	0.1	0.240090
8.866717	0.1	0.244412
8.868383	0.1	0.249259
8.870050	0.1	0.254451
8.871717	0.1	0.259555
8.873383	0.1	0.264253
8.875050	0.1	0.267732
8.876717	0.1	0.268831
8.878383	0.1	0.267290
8.880050	0.1	0.263685
8.881717	0.1	0.258922
8.883383	0.1	0.254675
8.885050	0.1	0.252896
8.886717	0.1	0.254107
8.888383	0.1	0.257776
8.890050	0.1	0.264137
8.891717	0.1	0.273543
8.893383	0.1	0.284794
8.895050	0.1	0.295737
8.896717	0.1	0.304673
8.898383	0.1	0.310130
8.900050	0.1	0.310899
8.901717	0.1	0.307239
8.903383	0.1	0.300696
8.905050	0.1	0.292645
8.906717	0.1	0.284309
8.908383	0.1	0.277180
8.910050	0.1	0.272188
8.911717	0.1	0.268919
8.913383	0.1	0.266093
8.915050	0.1	0.262805
8.916717	0.1	0.259364
8.918383	0.1	0.257255
8.920050	0.1	0.258023
8.921717	0.1	0.262102
8.923383	0.1	0.268579
8.925050	0.1	0.275108
8.926717	0.1	0.278759
8.928383	0.1	0.278195
8.930050	0.1	0.274237
8.931717	0.1	0.269120
8.933383	0.1	0.265688
8.935050	0.1	0.265487
8.936717	0.1	0.267383
8.938383	0.1	0.269115
8.940050	0.1	0.269781
8.941717	0.1	0.270377
8.943383	0.1	0.272291
8.945050	0.1	0.275509
8.946717	0.1	0.278889
8.948383	0.1	0.282219
8.950050	0.1	0.286084
8.951717	0.1	0.289665
8.953383	0.1	0.291262
8.955050	0.1	0.290591
8.956717	0.1	0.288445
8.958383	0.1	0.284924
8.960050	0.1	0.278945
8.961717	0.1	0.269585
8.963383	0.1	0.258028
8.965050	0.1	0.247099
8.966717	0.1	0.239206
8.968383	0.1	0.235797
8.970050	0.1	0.237636
8.971717	0.1	0.244114
8.973383	0.1	0.252924
8.975050	0.1	0.261771
8.976717	0.1	0.270205
8.978383	0.1	0.278973
8.980050	0.1	0.287853
8.981717	0.1	0.294209
8.983383	0.1	0.294237
8.985050	0.1	0.286931
8.986717	0.1	0.276011
8.988383	0.1	0.266293
8.990050	0.1	0.259574
8.991717	0.1	0.255317
8.993383	0.1	0.253366
8.995050	0.1	0.254377
8.996717	0.1	0.258489
8.998383	0.1	0.264165
9.000050	0.1	0.269194
9.001717	0.1	0.272919
9.003383	0.1	0.276202
9.005050	0.1	0.278936
9.006717	0.1	0.279262
9.008383	0.1	0.275881
9.010050	0.1	0.270130
9.011717	0.1	0.265129
9.013383	0.1	0.262936
9.015050	0.1	0.262959
9.016717	0.1	0.263113
9.018383	0.1	0.261902
9.020050	0.1	0.259252
9.021717	0.1	0.256286
9.023383	0.1	0.254889
9.025050	0.1	0.256547
9.026717	0.1	0.261161
9.028383	0.1	0.267401
9.030050	0.1	0.273753
9.031717	0.1	0.278940
9.033383	0.1	0.281986
9.035050	0.1	0.282619
9.036717	0.1	0.281790
9.038383	0.1	0.281064
9.040050	0.1	0.280831
9.041717	0.1	0.280226
9.043383	0.1	0.278722
9.045050	0.1	0.276291
9.046717	0.1	0.272780
9.048383	0.1	0.268565
9.050050	0.1	0.264803
9.051717	0.1	0.262242
9.053383	0.1	0.260808
9.055050	0.1	0.260067
9.056717	0.1	0.259415
9.058383	0.1	0.258805
9.060050	0.1	0.259122
9.061717	0.1	0.261143
9.063383	0.1	0.264477
9.065050	0.1	0.267741
9.066717	0.1	0.269529
9.068383	0.1	0.269120
9.070050	0.1	0.266144
9.071717	0.1	0.260412
9.073383	0.1	0.252854
9.075050	0.1	0.246111
9.076717	0.1	0.243117
9.078383	0.1	0.245105
9.080050	0.1	0.251406
9.081717	0.1	0.260207
9.083383	0.1	0.268933
9.085050	0.1	0.274703
9.086717	0.1	0.275569
9.088383	0.1	0.272137
9.090050	0.1	0.267373
9.091717	0.1	0.263928
9.093383	0.1	0.262517
9.095050	0.1	0.263294
9.096717	0.1	0.266596
9.098383	0.1	0.271942
9.100050	0.1	0.277557
9.101717	0.1	0.281213
9.103383	0.1	0.281953
9.105050	0.1	0.281031
9.106717	0.1	0.280268
9.108383	0.1	0.279942
9.110050	0.1	0.279034
9.111717	0.1	0.276798
9.113383	0.1	0.273488
9.115050	0.1	0.269990
9.116717	0.1	0.267061
9.118383	0.1	0.265250
9.120050	0.1	0.265404
9.121717	0.1	0.268058
9.123383	0.1	0.272724
9.125050	0.1	0.278703
9.126717	0.1	0.285474
9.128383	0.1	0.291774
9.130050	0.1	0.295737
9.131717	0.1	0.296459
9.133383	0.1	0.294656
9.135050	0.1	0.291569
9.136717	0.1	0.287881
9.138383	0.1	0.283285
9.140050	0.1	0.276677
9.141717	0.1	0.268081
9.143383	0.1	0.259909
9.145050	0.1	0.255140
9.146717	0.1	0.255741
9.148383	0.1	0.262829
9.150050	0.1	0.275834
9.151717	0.1	0.291360
9.153383	0.1	0.304636
9.155050	0.1	0.312510
9.156717	0.1	0.315215
9.158383	0.1	0.315136
9.160050	0.1	0.313921
9.161717	0.1	0.311225
9.163383	0.1	0.306084
9.165050	0.1	0.298931
9.166717	0.1	0.291448
9.168383	0.1	0.284687
9.170050	0.1	0.278936
9.171717	0.1	0.274903
9.173383	0.1	0.273557
9.175050	0.1	0.275127
9.176717	0.1	0.278773
9.178383	0.1	0.283238
9.180050	0.1	0.287881
9.181717	0.1	0.292710
9.183383	0.1	0.296901
9.185050	0.1	0.298712
9.186717	0.1	0.297073
9.188383	0.1	0.292258
9.190050	0.1	0.286195
9.191717	0.1	0.281781
9.193383	0.1	0.280752
9.195050	0.1	0.283075
9.196717	0.1	0.287676
9.198383	0.1	0.293045
9.200050	0.1	0.297506
9.201717	0.1	0.299388
9.203383	0.1	0.297846
9.205050	0.1	0.293613
9.206717	0.1	0.288431
9.208383	0.1	0.284067
9.210050	0.1	0.281883
9.211717	0.1	0.282498
9.213383	0.1	0.285362
9.215050	0.1	0.289008
9.216717	0.1	0.292375
9.218383	0.1	0.295439
9.220050	0.1	0.298102
9.221717	0.1	0.299406
9.223383	0.1	0.298247
9.225050	0.1	0.294186
9.226717	0.1	0.287970
9.228383	0.1	0.281832
9.230050	0.1	0.278065
9.231717	0.1	0.276444
9.233383	0.1	0.274852
9.235050	0.1	0.272244
9.236717	0.1	0.269152
9.238383	0.1	0.266586
9.240050	0.1	0.265641
9.241717	0.1	0.266661
9.243383	0.1	0.268975
9.245050	0.1	0.271830
9.246717	0.1	0.274410
9.248383	0.1	0.275448
9.250050	0.1	0.273953
9.251717	0.1	0.270051
9.253383	0.1	0.265064
9.255050	0.1	0.260537
9.256717	0.1	0.257255
9.258383	0.1	0.255806
9.260050	0.1	0.257371
9.261717	0.1	0.262344
9.263383	0.1	0.268929
9.265050	0.1	0.274503
9.266717	0.1	0.277655
9.268383	0.1	0.278116
9.270050	0.1	0.276272
9.271717	0.1	0.273078
9.273383	0.1	0.269786
9.275050	0.1	0.267476
9.276717	0.1	0.266442
9.278383	0.1	0.266237
9.280050	0.1	0.266358
9.281717	0.1	0.266153
9.283383	0.1	0.264850
9.285050	0.1	0.262628
9.286717	0.1	0.261026
9.288383	0.1	0.261352
9.290050	0.1	0.263550
9.291717	0.1	0.267052
9.293383	0.1	0.271532
9.295050	0.1	0.276854
9.296717	0.1	0.282833
9.298383	0.1	0.288603
9.300050	0.1	0.292845
9.301717	0.1	0.295229
9.303383	0.1	0.296636
9.305050	0.1	0.297418
9.306717	0.1	0.296277
9.308383	0.1	0.291872
9.310050	0.1	0.285171
9.311717	0.1	0.279075
9.313383	0.1	0.275797
9.315050	0.1	0.275169
9.316717	0.1	0.275569
9.318383	0.1	0.276114
9.320050	0.1	0.277180
9.321717	0.1	0.279406
9.323383	0.1	0.283499
9.325050	0.1	0.290000
9.326717	0.1	0.297823
9.328383	0.1	0.304184
9.330050	0.1	0.306494
9.331717	0.1	0.303900
9.333383	0.1	0.297073
9.335050	0.1	0.287886
9.336717	0.1	0.279583
9.338383	0.1	0.275732
9.340050	0.1	0.278135
9.341717	0.1	0.285674
9.343383	0.1	0.294731
9.345050	0.1	0.301143
9.346717	0.1	0.302852
9.348383	0.1	0.301078
9.350050	0.1	0.298354
9.351717	0.1	0.295499
9.353383	0.1	0.291676
9.355050	0.1	0.286349
9.356717	0.1	0.279825
9.358383	0.1	0.273199
9.360050	0.1	0.268845
9.361717	0.1	0.269408
9.363383	0.1	0.275713
9.365050	0.1	0.286065
9.366717	0.1	0.297092
9.368383	0.1	0.305381
9.370050	0.1	0.309092
9.371717	0.1	0.308612
9.373383	0.1	0.305763
9.375050	0.1	0.302247
9.376717	0.1	0.298913
9.378383	0.1	0.296570
9.380050	0.1	0.296785
9.381717	0.1	0.301134
9.383383	0.1	0.310028
9.385050	0.1	0.322047
9.386717	0.1	0.333497
9.388383	0.1	0.339579
9.390050	0.1	0.337926
9.391717	0.1	0.330731
9.393383	0.1	0.322852
9.395050	0.1	0.318289
9.396717	0.1	0.317963
9.398383	0.1	0.320077
9.400050	0.1	0.322508
9.401717	0.1	0.324235
9.403383	0.1	0.324654
9.405050	0.1	0.322908
9.406717	0.1	0.318619
9.408383	0.1	0.312738
9.410050	0.1	0.306889
9.411717	0.1	0.301744
9.413383	0.1	0.297176
9.415050	0.1	0.293786
9.416717	0.1	0.292491
9.418383	0.1	0.292924
9.420050	0.1	0.293967
9.421717	0.1	0.295439
9.423383	0.1	0.297949
9.425050	0.1	0.301548
9.426717	0.1	0.305106
9.428383	0.1	0.306652
9.430050	0.1	0.305097
9.431717	0.1	0.301870
9.433383	0.1	0.299630
9.435050	0.1	0.299695
9.436717	0.1	0.300934
9.438383	0.1	0.300794
9.440050	0.1	0.297865
9.441717	0.1	0.293590
9.443383	0.1	0.291006
9.445050	0.1	0.292533
9.446717	0.1	0.298670
9.448383	0.1	0.307732
9.450050	0.1	0.316771
9.451717	0.1	0.323053
9.453383	0.1	0.325330
9.455050	0.1	0.324040
9.456717	0.1	0.320072
9.458383	0.1	0.313842
9.460050	0.1	0.306168
9.461717	0.1	0.299616
9.463383	0.1	0.297916
9.465050	0.1	0.303290
9.466717	0.1	0.314335
9.468383	0.1	0.326643
9.470050	0.1	0.335197
9.471717	0.1	0.336664
9.473383	0.1	0.330997
9.475050	0.1	0.321325
9.476717	0.1	0.312068
9.478383	0.1	0.306624
9.480050	0.1	0.306396
9.481717	0.1	0.310973
9.483383	0.1	0.318382
9.485050	0.1	0.326224
9.486717	0.1	0.333060
9.488383	0.1	0.338089
9.490050	0.1	0.340785
9.491717	0.1	0.341078
9.493383	0.1	0.339234
9.495050	0.1	0.336156
9.496717	0.1	0.333353
9.498383	0.1	0.331621
9.500050	0.1	0.330633
9.501717	0.1	0.330820
9.503383	0.1	0.333423
9.505050	0.1	0.338317
9.506717	0.1	0.343816
9.508383	0.1	0.348259
9.510050	0.1	0.350876
9.511717	0.1	0.351681
9.513383	0.1	0.350797
9.515050	0.1	0.348138
9.516717	0.1	0.343625
9.518383	0.1	0.337628
9.520050	0.1	0.331667
9.521717	0.1	0.328412
9.523383	0.1	0.330070
9.525050	0.1	0.336277
9.526717	0.1	0.344208
9.528383	0.1	0.350662
9.530050	0.1	0.353842
9.531717	0.1	0.353972
9.533383	0.1	0.352254
9.535050	0.1	0.349665
9.536717	0.1	0.346880
9.538383	0.1	0.344459
9.540050	0.1	0.342983
9.541717	0.1	0.342974
9.543383	0.1	0.344585
9.545050	0.1	0.347891
9.546717	0.1	0.353260
9.548383	0.1	0.360482
9.550050	0.1	0.367789
9.551717	0.1	0.373195
9.553383	0.1	0.376510
9.555050	0.1	0.378373
9.556717	0.1	0.378988
9.558383	0.1	0.378494
9.560050	0.1	0.377535
9.561717	0.1	0.377330
9.563383	0.1	0.378499
9.565050	0.1	0.379886
9.566717	0.1	0.380217
9.568383	0.1	0.380068
9.570050	0.1	0.381200
9.571717	0.1	0.384739
9.573383	0.1	0.390150
9.575050	0.1	0.395826
9.576717	0.1	0.400632
9.578383	0.1	0.404762
9.580050	0.1	0.409628
9.581717	0.1	0.416324
9.583383	0.1	0.423533
9.585050	0.1	0.428311
9.586717	0.1	0.429368
9.588383	0.1	0.428171
9.590050	0.1	0.426713
9.591717	0.1	0.425344
9.593383	0.1	0.423281
9.595050	0.1	0.420585
9.596717	0.1	0.418485
9.598383	0.1	0.418420
9.600050	0.1	0.421749
9.601717	0.1	0.429377
9.603383	0.1	0.440511
9.605050	0.1	0.452735
9.606717	0.1	0.463324
9.608383	0.1	0.469815
9.610050	0.1	0.470765
9.611717	0.1	0.466565
9.613383	0.1	0.458923
9.615050	0.1	0.450080
9.616717	0.1	0.442555
9.618383	0.1	0.438271
9.620050	0.1	0.437186
9.621717	0.1	0.437652
9.623383	0.1	0.438849
9.625050	0.1	0.441824
9.626717	0.1	0.447859
9.628383	0.1	0.456958
9.630050	0.1	0.467580
9.631717	0.1	0.477415
9.633383	0.1	0.484688
9.635050	0.1	0.488553
9.636717	0.1	0.488204
9.638383	0.1	0.483138
9.640050	0.1	0.474965
9.641717	0.1	0.467193
9.643383	0.1	0.462476
9.645050	0.1	0.461293
9.646717	0.1	0.462811
9.648383	0.1	0.465903
9.650050	0.1	0.470020
9.651717	0.1	0.475296
9.653383	0.1	0.481508
9.655050	0.1	0.487398
9.656717	0.1	0.491468
9.658383	0.1	0.492954
9.660050	0.1	0.491897
9.661717	0.1	0.489121
9.663383	0.1	0.485941
9.665050	0.1	0.482807
9.666717	0.1	0.478867
9.668383	0.1	0.473619
9.670050	0.1	0.467715
9.671717	0.1	0.461917
9.673383	0.1	0.456925
9.675050	0.1	0.454336
9.676717	0.1	0.455747
9.678383	0.1	0.460772
9.680050	0.1	0.467664
9.681717	0.1	0.475487
9.683383	0.1	0.483515
9.685050	0.1	0.490295
9.686717	0.1	0.494784
9.688383	0.1	0.496721
9.690050	0.1	0.496702
9.691717	0.1	0.495883
9.693383	0.1	0.493666
9.695050	0.1	0.487827
9.696717	0.1	0.478141
9.698383	0.1	0.467319
9.700050	0.1	0.458686
9.701717	0.1	0.454914
9.703383	0.1	0.457182
9.705050	0.1	0.464162
9.706717	0.1	0.472646
9.708383	0.1	0.479291
9.710050	0.1	0.482220
9.711717	0.1	0.481661
9.713383	0.1	0.479734
9.715050	0.1	0.479715
9.716717	0.1	0.483915
9.718383	0.1	0.491408
9.720050	0.1	0.498593
9.721717	0.1	0.502416
9.723383	0.1	0.502532
9.725050	0.1	0.500213
9.726717	0.1	0.495994
9.728383	0.1	0.489494
9.730050	0.1	0.481103
9.731717	0.1	0.473117
9.733383	0.1	0.468534
9.735050	0.1	0.468967
9.736717	0.1	0.474295
9.738383	0.1	0.483128
9.740050	0.1	0.492791
9.741717	0.1	0.500157
9.743383	0.1	0.502979
9.745050	0.1	0.500451
9.746717	0.1	0.493662
9.748383	0.1	0.485443
9.750050	0.1	0.478639
9.751717	0.1	0.474551
9.753383	0.1	0.473130
9.755050	0.1	0.473880
9.756717	0.1	0.476236
9.758383	0.1	0.479021
9.760050	0.1	0.480493
9.761717	0.1	0.479901
9.763383	0.1	0.478253
9.765050	0.1	0.476949
9.766717	0.1	0.476567
9.768383	0.1	0.477321
9.770050	0.1	0.479496
9.771717	0.1	0.482765
9.773383	0.1	0.486202
9.775050	0.1	0.489079
9.776717	0.1	0.491086
9.778383	0.1	0.491939
9.780050	0.1	0.491193
9.781717	0.1	0.488963
9.783383	0.1	0.486774
9.785050	0.1	0.486705
9.786717	0.1	0.489624
9.788383	0.1	0.494453
9.790050	0.1	0.498514
9.791717	0.1	0.498653
9.793383	0.1	0.493671
9.795050	0.1	0.486211
9.796717	0.1	0.480963
9.798383	0.1	0.480558
9.800050	0.1	0.483915
9.801717	0.1	0.487985
9.803383	0.1	0.490267
9.805050	0.1	0.490146
9.806717	0.1	0.488884
9.808383	0.1	0.488376
9.810050	0.1	0.489331
9.811717	0.1	0.490830
9.813383	0.1	0.491752
9.815050	0.1	0.491785
9.816717	0.1	0.490630
9.818383	0.1	0.487836
9.820050	0.1	0.484348
9.821717	0.1	0.482202
9.823383	0.1	0.482593
9.825050	0.1	0.485573
9.826717	0.1	0.489797
9.828383	0.1	0.492176
9.830050	0.1	0.490570
9.831717	0.1	0.486537
9.833383	0.1	0.482909
9.835050	0.1	0.480460
9.836717	0.1	0.478872
9.838383	0.1	0.478304
9.840050	0.1	0.478965
9.841717	0.1	0.481214
9.843383	0.1	0.485731
9.845050	0.1	0.492390
9.846717	0.1	0.499575
9.848383	0.1	0.504870
9.850050	0.1	0.506593
9.851717	0.1	0.505052
9.853383	0.1	0.502029
9.855050	0.1	0.499072
9.856717	0.1	0.496199
9.858383	0.1	0.492651
9.860050	0.1	0.488292
9.861717	0.1	0.483543
9.863383	0.1	0.479110
9.865050	0.1	0.475873
9.866717	0.1	0.474430
9.868383	0.1	0.474881
9.870050	0.1	0.476600
9.871717	0.1	0.478188
9.873383	0.1	0.478514
9.875050	0.1	0.477633
9.876717	0.1	0.476795
9.878383	0.1	0.477666
9.880050	0.1	0.480879
9.881717	0.1	0.485503
9.883383	0.1	0.490416
9.885050	0.1	0.494611
9.886717	0.1	0.496386
9.888383	0.1	0.494472
9.890050	0.1	0.489615
9.891717	0.1	0.484153
9.893383	0.1	0.481061
9.895050	0.1	0.482411
9.896717	0.1	0.487245
9.898383	0.1	0.491715
9.900050	0.1	0.492353
9.901717	0.1	0.489391
9.903383	0.1	0.486542
9.905050	0.1	0.487003
9.906717	0.1	0.489950
9.908383	0.1	0.491566
9.910050	0.1	0.489028
9.911717	0.1	0.482542
9.913383	0.1	0.474025
9.915050	0.1	0.465778
9.916717	0.1	0.459999
9.918383	0.1	0.457708
9.920050	0.1	0.458257
9.921717	0.1	0.460339
9.923383	0.1	0.462788
9.925050	0.1	0.464190
9.926717	0.1	0.462821
9.928383	0.1	0.458085
9.930050	0.1	0.451468
9.931717	0.1	0.445121
9.933383	0.1	0.440422
9.935050	0.1	0.438057
9.936717	0.1	0.438173
9.938383	0.1	0.440213
9.940050	0.1	0.443105
9.941717	0.1	0.445344
9.943383	0.1	0.445591
9.945050	0.1	0.444055
9.946717	0.1	0.442299
9.948383	0.1	0.441400
9.950050	0.1	0.441042
9.951717	0.1	0.439747
9.953383	0.1	0.435803
9.955050	0.1	0.429023
9.956717	0.1	0.421256
9.958383	0.1	0.415011
9.960050	0.1	0.412581
9.961717	0.1	0.415039
9.963383	0.1	0.420958
9.965050	0.1	0.427063
9.966717	0.1	0.430425
9.968383	0.1	0.429815
9.970050	0.1	0.425954
9.971717	0.1	0.420907
9.973383	0.1	0.417107
9.975050	0.1	0.416609
9.976717	0.1	0.419687
9.978383	0.1	0.423682
9.980050	0.1	0.424967
9.981717	0.1	0.422136
9.983383	0.1	0.415826
9.985050	0.1	0.406760
9.986717	0.1	0.395854
9.988383	0.1	0.385433
9.990050	0.1	0.378522
9.991717	0.1	0.376720
9.993383	0.1	0.379458
9.995050	0.1	0.384911
9.996717	0.1	0.390802
9.998383	0.1	0.394718
10.000050	0.1	0.394443
10.001717	0.1	0.388995
10.003383	0.1	0.379877
10.005050	0.1	0.370671
10.006717	0.1	0.365051
10.008383	0.1	0.365381
10.010050	0.1	0.371649
10.011717	0.1	0.380524
10.013383	0.1	0.387169
10.015050	0.1	0.388962
10.016717	0.1	0.386429
10.018383	0.1	0.381451
10.020050	0.1	0.375821
10.021717	0.1	0.370815
10.023383	0.1	0.367370
10.025050	0.1	0.366280
10.026717	0.1	0.367654
10.028383	0.1	0.370690
10.030050	0.1	0.373782
10.031717	0.1	0.374783
10.033383	0.1	0.372841
10.035050	0.1	0.369707
10.036717	0.1	0.367882
10.038383	0.1	0.368552
10.040050	0.1	0.371491
10.041717	0.1	0.375863
10.043383	0.1	0.380315
10.045050	0.1	0.382876
10.046717	0.1	0.381973
10.048383	0.1	0.377819
10.050050	0.1	0.372431
10.051717	0.1	0.367919
10.053383	0.1	0.364762
10.055050	0.1	0.362103
10.056717	0.1	0.359640
10.058383	0.1	0.358131
10.060050	0.1	0.358238
10.061717	0.1	0.359770
10.063383	0.1	0.362238
10.065050	0.1	0.365474
10.066717	0.1	0.369162
10.068383	0.1	0.371998
10.070050	0.1	0.372296
10.071717	0.1	0.369595
10.073383	0.1	0.365172
10.075050	0.1	0.360748
10.076717	0.1	0.357283
10.078383	0.1	0.355253
10.080050	0.1	0.354606
10.081717	0.1	0.354475
10.083383	0.1	0.354308
10.085050	0.1	0.355016
10.086717	0.1	0.358247
10.088383	0.1	0.364524
10.090050	0.1	0.372576
10.091717	0.1	0.380049
10.093383	0.1	0.384157
10.095050	0.1	0.382750
10.096717	0.1	0.375961
10.098383	0.1	0.366261
10.100050	0.1	0.356277
10.101717	0.1	0.347183
10.103383	0.1	0.340003
10.105050	0.1	0.336180
10.106717	0.1	0.335588
10.108383	0.1	0.336119
10.110050	0.1	0.336403
10.111717	0.1	0.337246
10.113383	0.1	0.340007
10.115050	0.1	0.344752
10.116717	0.1	0.350317
10.118383	0.1	0.355407
10.120050	0.1	0.359686
10.121717	0.1	0.363882
10.123383	0.1	0.368464
10.125050	0.1	0.372394
10.126717	0.1	0.373400
10.128383	0.1	0.370126
10.130050	0.1	0.363924
10.131717	0.1	0.357702
10.133383	0.1	0.353795
10.135050	0.1	0.353013
10.136717	0.1	0.354443
10.138383	0.1	0.356426
10.140050	0.1	0.357982
10.141717	0.1	0.359034
10.143383	0.1	0.360520
10.145050	0.1	0.364105
10.146717	0.1	0.370056
10.148383	0.1	0.376152
10.150050	0.1	0.379900
10.151717	0.1	0.381083
10.153383	0.1	0.381414
10.155050	0.1	0.381907
10.156717	0.1	0.381568
10.158383	0.1	0.378760
10.160050	0.1	0.373372
10.161717	0.1	0.367025
10.163383	0.1	0.361470
10.165050	0.1	0.357754
10.166717	0.1	0.356562
10.168383	0.1	0.358671
10.170050	0.1	0.364403
10.171717	0.1	0.372548
10.173383	0.1	0.380548
10.175050	0.1	0.385507
10.176717	0.1	0.385595
10.178383	0.1	0.381442
10.180050	0.1	0.375318
10.181717	0.1	0.369018
10.183383	0.1	0.363225
10.185050	0.1	0.358322
10.186717	0.1	0.355034
10.188383	0.1	0.353996
10.190050	0.1	0.354866
10.191717	0.1	0.356343
10.193383	0.1	0.357716
10.195050	0.1	0.360101
10.196717	0.1	0.365009
10.198383	0.1	0.372268
10.200050	0.1	0.379970
10.201717	0.1	0.385330
10.203383	0.1	0.386313
10.205050	0.1	0.383146
10.206717	0.1	0.377675
10.208383	0.1	0.371174
10.210050	0.1	0.363868
10.211717	0.1	0.356711
10.213383	0.1	0.351602
10.215050	0.1	0.349893
10.216717	0.1	0.351975
10.218383	0.1	0.357255
10.220050	0.1	0.364026
10.221717	0.1	0.370075
10.223383	0.1	0.373833
10.225050	0.1	0.375267
10.226717	0.1	0.374867
10.228383	0.1	0.372571
10.230050	0.1	0.368166
10.231717	0.1	0.362266
10.233383	0.1	0.356953
10.235050	0.1	0.354634
10.236717	0.1	0.356021
10.238383	0.1	0.360310
10.240050	0.1	0.366610
10.241717	0.1	0.374210
10.243383	0.1	0.381591
10.245050	0.1	0.385749
10.246717	0.1	0.383323
10.248383	0.1	0.373381
10.250050	0.1	0.359151
10.251717	0.1	0.346233
10.253383	0.1	0.338824
10.255050	0.1	0.337777
10.256717	0.1	0.341316
10.258383	0.1	0.346745
10.260050	0.1	0.351556
10.261717	0.1	0.354028
10.263383	0.1	0.354056
10.265050	0.1	0.353036
10.266717	0.1	0.352408
10.268383	0.1	0.352939
10.270050	0.1	0.355616
10.271717	0.1	0.362135
10.273383	0.1	0.373106
10.275050	0.1	0.386001
10.276717	0.1	0.396268
10.278383	0.1	0.400268
10.280050	0.1	0.397111
10.281717	0.1	0.389167
10.283383	0.1	0.380822
10.285050	0.1	0.376203
10.286717	0.1	0.376967
10.288383	0.1	0.381428
10.290050	0.1	0.386168
10.291717	0.1	0.388529
10.293383	0.1	0.387691
10.295050	0.1	0.384054
10.296717	0.1	0.378396
10.298383	0.1	0.371938
10.300050	0.1	0.366308
10.301717	0.1	0.362936
10.303383	0.1	0.362680
10.305050	0.1	0.365730
10.306717	0.1	0.371537
10.308383	0.1	0.378788
10.310050	0.1	0.385647
10.311717	0.1	0.390704
10.313383	0.1	0.393782
10.315050	0.1	0.395477
10.316717	0.1	0.395929
10.318383	0.1	0.394797
10.320050	0.1	0.392310
10.321717	0.1	0.390080
10.323383	0.1	0.390913
10.325050	0.1	0.396799
10.326717	0.1	0.406625
10.328383	0.1	0.417284
10.330050	0.1	0.426578
10.331717	0.1	0.434001
10.333383	0.1	0.439645
10.335050	0.1	0.443286
10.336717	0.1	0.444604
10.338383	0.1	0.443789
10.340050	0.1	0.441605
10.341717	0.1	0.439156
10.343383	0.1	0.438229
10.345050	0.1	0.441340
10.346717	0.1	0.450267
10.348383	0.1	0.464167
10.350050	0.1	0.479696
10.351717	0.1	0.493168
10.353383	0.1	0.502192
10.355050	0.1	0.506141
10.356717	0.1	0.506593
10.358383	0.1	0.506402
10.360050	0.1	0.507100
10.361717	0.1	0.508525
10.363383	0.1	0.510802
10.365050	0.1	0.514383
10.366717	0.1	0.518709
10.368383	0.1	0.522854
10.370050	0.1	0.526956
10.371717	0.1	0.531957
10.373383	0.1	0.538682
10.375050	0.1	0.547054
10.376717	0.1	0.555851
10.378383	0.1	0.563618
10.380050	0.1	0.569909
10.381717	0.1	0.575515
10.383383	0.1	0.582142
10.385050	0.1	0.591660
10.386717	0.1	0.604722
10.388383	0.1	0.620261
10.390050	0.1	0.636145
10.391717	0.1	0.650464
10.393383	0.1	0.662538
10.395050	0.1	0.672373
10.396717	0.1	0.679824
10.398383	0.1	0.685179
10.400050	0.1	0.689970
10.401717	0.1	0.696401
10.403383	0.1	0.705854
10.405050	0.1	0.718436
10.406717	0.1	0.733468
10.408383	0.1	0.749961
10.410050	0.1	0.767144
10.411717	0.1	0.785254
10.413383	0.1	0.804788
10.415050	0.1	0.824258
10.416717	0.1	0.840803
10.418383	0.1	0.853487
10.420050	0.1	0.863918
10.421717	0.1	0.873543
10.423383	0.1	0.882400
10.425050	0.1	0.890139
10.426717	0.1	0.897241
10.428383	0.1	0.905143
10.430050	0.1	0.915304
10.431717	0.1	0.928282
10.433383	0.1	0.943784
10.435050	0.1	0.960962
10.436717	0.1	0.978396
10.438383	0.1	0.994685
10.440050	0.1	1.009470
10.441717	0.1	1.023314
10.443383	0.1	1.036832
10.445050	0.1	1.050374
10.446717	0.1	1.063370
10.448383	0.1	1.073936
10.450050	0.1	1.080805
10.451717	0.1	1.085666
10.453383	0.1	1.091883
10.455050	0.1	1.101727
10.456717	0.1	1.115836
10.458383	0.1	1.133457
10.460050	0.1	1.151920
10.461717	0.1	1.167804
10.463383	0.1	1.179171
10.465050	0.1	1.185932
10.466717	0.1	1.188996
10.468383	0.1	1.190268
10.470050	0.1	1.192614
10.471717	0.1	1.198556
10.473383	0.1	1.208624
10.475050	0.1	1.221388
10.476717	0.1	1.234729
10.478383	0.1	1.246417
10.480050	0.1	1.254426
10.481717	0.1	1.257844
10.483383	0.1	1.257751
10.485050	0.1	1.256517
10.486717	0.1	1.255791
10.488383	0.1	1.256103
10.490050	0.1	1.257989
10.491717	0.1	1.261798
10.493383	0.1	1.266692
10.495050	0.1	1.271358
10.496717	0.1	1.275651
10.498383	0.1	1.280578
10.500050	0.1	1.286883
10.501717	0.1	1.294268
10.503383	0.1	1.300722
10.505050	0.1	1.302790
10.506717	0.1	1.298226
10.508383	0.1	1.288028
10.510050	0.1	1.275754
10.511717	0.1	1.265230
10.513383	0.1	1.258575
10.515050	0.1	1.256373
10.516717	0.1	1.258524
10.518383	0.1	1.263735
10.520050	0.1	1.269770
10.521717	0.1	1.275064
10.523383	0.1	1.279353
10.525050	0.1	1.282934
10.526717	0.1	1.285416
10.528383	0.1	1.285463
10.530050	0.1	1.282110
10.531717	0.1	1.276131
10.533383	0.1	1.269928
10.535050	0.1	1.266394
10.536717	0.1	1.267176
10.538383	0.1	1.270981
10.540050	0.1	1.274878
10.541717	0.1	1.277351
10.543383	0.1	1.278175
10.545050	0.1	1.277197
10.546717	0.1	1.274864
10.548383	0.1	1.272219
10.550050	0.1	1.270301
10.551717	0.1	1.270273
10.553383	0.1	1.272555
10.555050	0.1	1.275726
10.556717	0.1	1.277546
10.558383	0.1	1.276797
10.560050	0.1	1.273537
10.561717	0.1	1.268452
10.563383	0.1	1.262939
10.565050	0.1	1.258911
10.566717	0.1	1.257132
10.568383	0.1	1.256512
10.570050	0.1	1.256270
10.571717	0.1	1.257383
10.573383	0.1	1.261025
10.575050	0.1	1.266683
10.576717	0.1	1.272485
10.578383	0.1	1.277030
10.580050	0.1	1.280289
10.581717	0.1	1.282766
10.583383	0.1	1.284992
10.585050	0.1	1.288173
10.586717	0.1	1.293235
10.588383	0.1	1.298906
10.590050	0.1	1.302208
10.591717	0.1	1.300904
10.593383	0.1	1.295311
10.595050	0.1	1.288075
10.596717	0.1	1.282231
10.598383	0.1	1.279614
10.600050	0.1	1.280834
10.601717	0.1	1.285425
10.603383	0.1	1.291865
10.605050	0.1	1.298408
10.606717	0.1	1.303968
10.608383	0.1	1.307684
10.610050	0.1	1.308373
10.611717	0.1	1.305551
10.613383	0.1	1.300885
10.615050	0.1	1.297602
10.616717	0.1	1.297994
10.618383	0.1	1.301928
10.620050	0.1	1.307791
10.621717	0.1	1.313863
10.623383	0.1	1.318534
10.625050	0.1	1.320555
10.626717	0.1	1.320080
10.628383	0.1	1.319028
10.630050	0.1	1.319605
10.631717	0.1	1.322138
10.633383	0.1	1.324536
10.635050	0.1	1.324411
10.636717	0.1	1.320974
10.638383	0.1	1.314874
10.640050	0.1	1.307791
10.641717	0.1	1.302040
10.643383	0.1	1.299344
10.645050	0.1	1.299614
10.646717	0.1	1.301193
10.648383	0.1	1.302515
10.650050	0.1	1.302715
10.651717	0.1	1.300867
10.653383	0.1	1.296569
10.655050	0.1	1.290427
10.656717	0.1	1.282673
10.658383	0.1	1.273369
10.660050	0.1	1.263623
10.661717	0.1	1.255181
10.663383	0.1	1.250077
10.665050	0.1	1.250063
10.666717	0.1	1.254552
10.668383	0.1	1.260275
10.670050	0.1	1.263418
10.671717	0.1	1.261411
10.673383	0.1	1.253700
10.675050	0.1	1.242463
10.676717	0.1	1.232242
10.678383	0.1	1.227222
10.680050	0.1	1.228000
10.681717	0.1	1.230915
10.683383	0.1	1.230282
10.685050	0.1	1.222021
10.686717	0.1	1.206314
10.688383	0.1	1.187213
10.690050	0.1	1.169667
10.691717	0.1	1.156507
10.693383	0.1	1.147487
10.695050	0.1	1.140330
10.696717	0.1	1.132083
10.698383	0.1	1.120614
10.700050	0.1	1.105391
10.701717	0.1	1.087291
10.703383	0.1	1.068804
10.705050	0.1	1.053414
10.706717	0.1	1.042788
10.708383	0.1	1.035435
10.710050	0.1	1.028879
10.711717	0.1	1.021810
10.713383	0.1	1.014024
10.715050	0.1	1.005665
10.716717	0.1	0.996818
10.718383	0.1	0.987668
10.720050	0.1	0.978634
10.721717	0.1	0.969893
10.723383	0.1	0.960836
10.725050	0.1	0.950368
10.726717	0.1	0.937716
10.728383	0.1	0.922466
10.730050	0.1	0.904896
10.731717	0.1	0.886754
10.733383	0.1	0.870437
10.735050	0.1	0.856873
10.736717	0.1	0.845194
10.738383	0.1	0.834134
10.740050	0.1	0.822823
10.741717	0.1	0.810614
10.743383	0.1	0.797184
10.745050	0.1	0.782833
10.746717	0.1	0.768616
10.748383	0.1	0.756308
10.750050	0.1	0.747694
10.751717	0.1	0.742795
10.753383	0.1	0.739060
10.755050	0.1	0.733128
10.756717	0.1	0.723219
10.758383	0.1	0.709468
10.760050	0.1	0.692881
10.761717	0.1	0.674878
10.763383	0.1	0.658091
10.765050	0.1	0.646310
10.766717	0.1	0.641881
10.768383	0.1	0.643325
10.770050	0.1	0.646608
10.771717	0.1	0.648117
10.773383	0.1	0.646049
10.775050	0.1	0.639618
10.776717	0.1	0.628200
10.778383	0.1	0.612247
10.780050	0.1	0.594589
10.781717	0.1	0.579413
10.783383	0.1	0.569001
10.785050	0.1	0.561918
10.786717	0.1	0.555362
10.788383	0.1	0.548433
10.790050	0.1	0.542449
10.791717	0.1	0.539208
10.793383	0.1	0.539306
10.795050	0.1	0.541224
10.796717	0.1	0.541839
10.798383	0.1	0.538239
10.800050	0.1	0.529513
10.801717	0.1	0.517382
10.803383	0.1	0.504982
10.805050	0.1	0.494439
10.806717	0.1	0.486043
10.808383	0.1	0.480083
10.810050	0.1	0.478080
10.811717	0.1	0.480795
10.813383	0.1	0.486155
10.815050	0.1	0.490500
10.816717	0.1	0.491408
10.818383	0.1	0.488893
10.820050	0.1	0.484409
10.821717	0.1	0.479170
10.823383	0.1	0.473969
10.825050	0.1	0.469815
10.826717	0.1	0.466965
10.828383	0.1	0.464320
10.830050	0.1	0.461149
10.831717	0.1	0.457866
10.833383	0.1	0.454579
10.835050	0.1	0.450942
10.836717	0.1	0.447878
10.838383	0.1	0.447906
10.840050	0.1	0.452809
10.841717	0.1	0.461219
10.843383	0.1	0.469447
10.845050	0.1	0.474220
10.846717	0.1	0.474332
10.848383	0.1	0.470635
10.850050	0.1	0.465228
10.851717	0.1	0.460497
10.853383	0.1	0.457787
10.855050	0.1	0.456660
10.856717	0.1	0.455594
10.858383	0.1	0.453317
10.860050	0.1	0.449829
10.861717	0.1	0.446574
10.863383	0.1	0.445009
10.865050	0.1	0.444800
10.866717	0.1	0.444436
10.868383	0.1	0.443342
10.870050	0.1	0.441913
10.871717	0.1	0.440096
10.873383	0.1	0.437270
10.875050	0.1	0.433251
10.876717	0.1	0.428585
10.878383	0.1	0.423407
10.880050	0.1	0.417740
10.881717	0.1	0.413009
10.883383	0.1	0.411249
10.885050	0.1	0.413437
10.886717	0.1	0.419579
10.888383	0.1	0.428632
10.890050	0.1	0.438122
10.891717	0.1	0.445237
10.893383	0.1	0.448595
10.895050	0.1	0.448888
10.896717	0.1	0.447556
10.898383	0.1	0.445470
10.900050	0.1	0.442923
10.901717	0.1	0.439654
10.903383	0.1	0.435337
10.905050	0.1	0.431058
10.906717	0.1	0.428893
10.908383	0.1	0.429340
10.910050	0.1	0.430895
10.911717	0.1	0.432292
10.913383	0.1	0.433726
10.915050	0.1	0.435938
10.916717	0.1	0.439296
10.918383	0.1	0.443938
10.920050	0.1	0.449647
10.921717	0.1	0.455049
10.923383	0.1	0.458141
10.925050	0.1	0.458020
10.926717	0.1	0.455198
10.928383	0.1	0.450481
10.930050	0.1	0.444367
10.931717	0.1	0.437764
10.933383	0.1	0.432734
10.935050	0.1	0.431598
10.936717	0.1	0.434672
10.938383	0.1	0.439659
10.940050	0.1	0.443291
10.941717	0.1	0.443282
10.943383	0.1	0.439403
10.945050	0.1	0.433582
10.946717	0.1	0.429153
10.948383	0.1	0.428758
10.950050	0.1	0.431906
10.951717	0.1	0.435621
10.953383	0.1	0.437628
10.955050	0.1	0.438164
10.956717	0.1	0.439086
10.958383	0.1	0.441498
10.960050	0.1	0.444199
10.961717	0.1	0.444534
10.963383	0.1	0.440269
10.965050	0.1	0.430900
10.966717	0.1	0.418648
10.968383	0.1	0.407863
10.970050	0.1	0.402005
10.971717	0.1	0.401568
10.973383	0.1	0.405274
10.975050	0.1	0.411761
10.976717	0.1	0.419910
10.978383	0.1	0.428162
10.980050	0.1	0.434387
10.981717	0.1	0.436958
10.983383	0.1	0.435603
10.985050	0.1	0.431598
10.986717	0.1	0.427417
10.988383	0.1	0.424748
10.990050	0.1	0.423105
10.991717	0.1	0.420962
10.993383	0.1	0.416813
10.995050	0.1	0.410159
10.996717	0.1	0.402723
10.998383	0.1	0.397414
11.000050	0.1	0.396292
11.001717	0.1	0.399412
11.003383	0.1	0.404934
11.005050	0.1	0.410420
11.006717	0.1	0.414015
11.008383	0.1	0.415184
11.010050	0.1	0.415244
11.011717	0.1	0.415975
11.013383	0.1	0.417526
11.015050	0.1	0.418900
11.016717	0.1	0.419426
11.018383	0.1	0.418788
11.020050	0.1	0.416921
11.021717	0.1	0.414373
11.023383	0.1	0.412134
11.025050	0.1	0.411021
11.026717	0.1	0.411235
11.028383	0.1	0.412245
11.030050	0.1	0.413088
11.031717	0.1	0.412720
11.033383	0.1	0.410518
11.035050	0.1	0.406904
11.036717	0.1	0.403067
11.038383	0.1	0.399970
11.040050	0.1	0.397712
11.041717	0.1	0.395682
11.043383	0.1	0.393763
11.045050	0.1	0.393023
11.046717	0.1	0.394373
11.048383	0.1	0.397381
11.050050	0.1	0.401377
11.051717	0.1	0.406182
11.053383	0.1	0.410844
11.055050	0.1	0.413684
11.056717	0.1	0.414094
11.058383	0.1	0.413042
11.060050	0.1	0.411891
11.061717	0.1	0.411063
11.063383	0.1	0.410038
11.065050	0.1	0.408366
11.066717	0.1	0.405912
11.068383	0.1	0.402732
11.070050	0.1	0.399170
11.071717	0.1	0.395379
11.073383	0.1	0.391509
11.075050	0.1	0.388087
11.076717	0.1	0.385088
11.078383	0.1	0.381898
11.080050	0.1	0.379323
11.081717	0.1	0.380292
11.083383	0.1	0.387034
11.085050	0.1	0.398178
11.086717	0.1	0.409693
11.088383	0.1	0.418536
11.090050	0.1	0.424292
11.091717	0.1	0.427268
11.093383	0.1	0.426685
11.095050	0.1	0.422052
11.096717	0.1	0.415016
11.098383	0.1	0.408422
11.100050	0.1	0.404320
11.101717	0.1	0.403249
11.103383	0.1	0.404241
11.105050	0.1	0.405577
11.106717	0.1	0.406364
11.108383	0.1	0.407188
11.110050	0.1	0.408674
11.111717	0.1	0.410406
11.113383	0.1	0.412357
11.115050	0.1	0.415831
11.116717	0.1	0.421531
11.118383	0.1	0.427933
11.120050	0.1	0.432720
11.121717	0.1	0.434779
11.123383	0.1	0.434057
11.125050	0.1	0.430434
11.126717	0.1	0.423878
11.128383	0.1	0.415724
11.130050	0.1	0.408916
11.131717	0.1	0.406336
11.133383	0.1	0.408734
11.135050	0.1	0.414522
11.136717	0.1	0.421358
11.138383	0.1	0.426793
11.140050	0.1	0.428562
11.141717	0.1	0.426103
11.143383	0.1	0.421153
11.145050	0.1	0.416208
11.146717	0.1	0.413223
11.148383	0.1	0.413358
11.150050	0.1	0.416688
11.151717	0.1	0.422369
11.153383	0.1	0.428911
11.155050	0.1	0.433791
11.156717	0.1	0.434127
11.158383	0.1	0.429093
11.160050	0.1	0.421531
11.161717	0.1	0.416059
11.163383	0.1	0.415309
11.165050	0.1	0.417745
11.166717	0.1	0.419305
11.168383	0.1	0.417307
11.170050	0.1	0.412511
11.171717	0.1	0.408594
11.173383	0.1	0.409926
11.175050	0.1	0.418425
11.176717	0.1	0.432176
11.178383	0.1	0.446513
11.180050	0.1	0.456274
11.181717	0.1	0.458630
11.183383	0.1	0.454700
11.185050	0.1	0.448423
11.186717	0.1	0.443775
11.188383	0.1	0.442467
11.190050	0.1	0.443407
11.191717	0.1	0.444083
11.193383	0.1	0.442816
11.195050	0.1	0.440879
11.196717	0.1	0.442062
11.198383	0.1	0.448423
11.200050	0.1	0.457540
11.201717	0.1	0.464697
11.203383	0.1	0.466686
11.205050	0.1	0.464022
11.206717	0.1	0.459622
11.208383	0.1	0.455589
11.210050	0.1	0.452274
11.211717	0.1	0.449293
11.213383	0.1	0.445885
11.215050	0.1	0.441410
11.216717	0.1	0.436353
11.218383	0.1	0.431971
11.220050	0.1	0.429447
11.221717	0.1	0.429628
11.223383	0.1	0.432916
11.225050	0.1	0.438741
11.226717	0.1	0.445652
11.228383	0.1	0.452450
11.230050	0.1	0.458215
11.231717	0.1	0.461736
11.233383	0.1	0.462546
11.235050	0.1	0.462057
11.236717	0.1	0.462034
11.238383	0.1	0.462630
11.240050	0.1	0.462965
11.241717	0.1	0.462509
11.243383	0.1	0.461256
11.245050	0.1	0.459356
11.246717	0.1	0.457289
11.248383	0.1	0.456278
11.250050	0.1	0.457633
11.251717	0.1	0.461084
11.253383	0.1	0.464441
11.255050	0.1	0.465242
11.256717	0.1	0.462565
11.258383	0.1	0.457582
11.260050	0.1	0.452576
11.261717	0.1	0.449424
11.263383	0.1	0.448283
11.265050	0.1	0.447477
11.266717	0.1	0.445698
11.268383	0.1	0.443920
11.270050	0.1	0.443566
11.271717	0.1	0.444194
11.273383	0.1	0.444707
11.275050	0.1	0.445186
11.276717	0.1	0.445843
11.278383	0.1	0.445801
11.280050	0.1	0.444483
11.281717	0.1	0.442737
11.283383	0.1	0.441950
11.285050	0.1	0.442751
11.286717	0.1	0.444571
11.288383	0.1	0.445978
11.290050	0.1	0.445363
11.291717	0.1	0.441736
11.293383	0.1	0.435878
11.295050	0.1	0.430895
11.296717	0.1	0.430071
11.298383	0.1	0.434150
11.300050	0.1	0.441647
11.301717	0.1	0.450774
11.303383	0.1	0.459962
11.305050	0.1	0.467473
11.306717	0.1	0.472157
11.308383	0.1	0.474257
11.310050	0.1	0.474001
11.311717	0.1	0.470569
11.313383	0.1	0.463985
11.315050	0.1	0.455957
11.316717	0.1	0.448367
11.318383	0.1	0.442751
11.320050	0.1	0.440632
11.321717	0.1	0.442723
11.323383	0.1	0.448385
11.325050	0.1	0.456078
11.326717	0.1	0.463692
11.328383	0.1	0.468981
11.330050	0.1	0.470439
11.331717	0.1	0.468013
11.333383	0.1	0.463235
11.335050	0.1	0.458108
11.336717	0.1	0.453684
11.338383	0.1	0.450294
11.340050	0.1	0.448772
11.341717	0.1	0.450141
11.343383	0.1	0.454090
11.345050	0.1	0.458732
11.346717	0.1	0.462169
11.348383	0.1	0.463920
11.350050	0.1	0.464679
11.351717	0.1	0.465307
11.353383	0.1	0.466341
11.355050	0.1	0.467650
11.356717	0.1	0.468283
11.358383	0.1	0.467259
11.360050	0.1	0.464693
11.361717	0.1	0.461861
11.363383	0.1	0.459915
11.365050	0.1	0.458825
11.366717	0.1	0.458178
11.368383	0.1	0.458481
11.370050	0.1	0.460446
11.371717	0.1	0.463822
11.373383	0.1	0.467906
11.375050	0.1	0.472027
11.376717	0.1	0.475161
11.378383	0.1	0.475710
11.380050	0.1	0.472195
11.381717	0.1	0.464693
11.383383	0.1	0.455026
11.385050	0.1	0.445284
11.386717	0.1	0.436865
11.388383	0.1	0.430853
11.390050	0.1	0.428394
11.391717	0.1	0.430401
11.393383	0.1	0.436739
11.395050	0.1	0.445731
11.396717	0.1	0.455072
11.398383	0.1	0.462602
11.400050	0.1	0.466295
11.401717	0.1	0.465410
11.403383	0.1	0.461247
11.405050	0.1	0.455636
11.406717	0.1	0.449922
11.408383	0.1	0.445624
11.410050	0.1	0.444409
11.411717	0.1	0.446867
11.413383	0.1	0.452138
11.415050	0.1	0.458332
11.416717	0.1	0.463072
11.418383	0.1	0.464926
11.420050	0.1	0.464069
11.421717	0.1	0.461452
11.423383	0.1	0.458360
11.425050	0.1	0.456437
11.426717	0.1	0.456856
11.428383	0.1	0.459375
11.430050	0.1	0.462420
11.431717	0.1	0.464092
11.433383	0.1	0.463533
11.435050	0.1	0.461587
11.436717	0.1	0.459780
11.438383	0.1	0.459151
11.440050	0.1	0.459626
11.441717	0.1	0.459850
11.443383	0.1	0.458425
11.445050	0.1	0.455393
11.446717	0.1	0.451426
11.448383	0.1	0.446588
11.450050	0.1	0.441247
11.451717	0.1	0.436492
11.453383	0.1	0.432790
11.455050	0.1	0.429656
11.456717	0.1	0.426779
11.458383	0.1	0.424129
11.460050	0.1	0.421470
11.461717	0.1	0.419035
11.463383	0.1	0.418164
11.465050	0.1	0.420362
11.466717	0.1	0.425735
11.468383	0.1	0.432627
11.470050	0.1	0.438616
11.471717	0.1	0.442085
11.473383	0.1	0.443025
11.475050	0.1	0.442495
11.476717	0.1	0.441037
11.478383	0.1	0.437871
11.480050	0.1	0.432036
11.481717	0.1	0.424129
11.483383	0.1	0.416664
11.485050	0.1	0.412613
11.486717	0.1	0.413228
11.488383	0.1	0.417167
11.490050	0.1	0.421917
11.491717	0.1	0.425652
11.493383	0.1	0.428101
11.495050	0.1	0.430043
11.496717	0.1	0.431566
11.498383	0.1	0.431091
11.500050	0.1	0.426872
11.501717	0.1	0.419542
11.503383	0.1	0.412343
11.505050	0.1	0.408334
11.506717	0.1	0.408073
11.508383	0.1	0.410364
11.510050	0.1	0.414280
11.511717	0.1	0.419179
11.513383	0.1	0.423505
11.515050	0.1	0.425298
11.516717	0.1	0.423719
11.518383	0.1	0.419663
11.520050	0.1	0.414648
11.521717	0.1	0.409558
11.523383	0.1	0.404827
11.525050	0.1	0.400860
11.526717	0.1	0.397624
11.528383	0.1	0.394816
11.530050	0.1	0.393116
11.531717	0.1	0.394029
11.533383	0.1	0.398355
11.535050	0.1	0.405256
11.536717	0.1	0.412329
11.538383	0.1	0.417000
11.540050	0.1	0.418178
11.541717	0.1	0.415961
11.543383	0.1	0.410881
11.545050	0.1	0.403868
11.546717	0.1	0.396278
11.548383	0.1	0.389940
11.550050	0.1	0.386829
11.551717	0.1	0.388003
11.553383	0.1	0.393060
11.555050	0.1	0.400324
11.556717	0.1	0.407090
11.558383	0.1	0.410774
11.560050	0.1	0.410643
11.561717	0.1	0.407505
11.563383	0.1	0.402210
11.565050	0.1	0.395468
11.566717	0.1	0.388143
11.568383	0.1	0.380962
11.570050	0.1	0.374694
11.571717	0.1	0.370634
11.573383	0.1	0.370364
11.575050	0.1	0.374722
11.576717	0.1	0.382923
11.578383	0.1	0.392683
11.580050	0.1	0.401442
11.581717	0.1	0.407198
11.583383	0.1	0.408203
11.585050	0.1	0.403877
11.586717	0.1	0.396161
11.588383	0.1	0.388115
11.590050	0.1	0.381405
11.591717	0.1	0.376082
11.593383	0.1	0.372138
11.595050	0.1	0.370555
11.596717	0.1	0.372790
11.598383	0.1	0.379458
11.600050	0.1	0.389023
11.601717	0.1	0.397624
11.603383	0.1	0.401726
11.605050	0.1	0.401074
11.606717	0.1	0.397847
11.608383	0.1	0.393996
11.610050	0.1	0.390271
11.611717	0.1	0.387011
11.613383	0.1	0.384971
11.615050	0.1	0.384655
11.616717	0.1	0.386206
11.618383	0.1	0.390676
11.620050	0.1	0.398746
11.621717	0.1	0.408636
11.623383	0.1	0.417256
11.625050	0.1	0.421731
11.626717	0.1	0.420208
11.628383	0.1	0.413335
11.630050	0.1	0.403887
11.631717	0.1	0.394480
11.633383	0.1	0.386620
11.635050	0.1	0.381162
11.636717	0.1	0.378829
11.638383	0.1	0.380548
11.640050	0.1	0.386927
11.641717	0.1	0.397176
11.643383	0.1	0.409004
11.645050	0.1	0.419226
11.646717	0.1	0.424744
11.648383	0.1	0.424064
11.650050	0.1	0.418127
11.651717	0.1	0.409856
11.653383	0.1	0.402597
11.655050	0.1	0.398657
11.656717	0.1	0.398983
11.658383	0.1	0.403337
11.660050	0.1	0.410425
11.661717	0.1	0.418085
11.663383	0.1	0.424339
11.665050	0.1	0.428348
11.666717	0.1	0.429880
11.668383	0.1	0.428436
11.670050	0.1	0.423766
11.671717	0.1	0.416995
11.673383	0.1	0.410629
11.675050	0.1	0.406876
11.676717	0.1	0.405321
11.678383	0.1	0.402476
11.680050	0.1	0.395291
11.681717	0.1	0.385321
11.683383	0.1	0.377758
11.685050	0.1	0.376534
11.686717	0.1	0.381651
11.688383	0.1	0.390746
11.690050	0.1	0.401246
11.691717	0.1	0.410737
11.693383	0.1	0.417139
11.695050	0.1	0.419389
11.696717	0.1	0.418113
11.698383	0.1	0.415738
11.700050	0.1	0.415044
11.701717	0.1	0.416520
11.703383	0.1	0.417624
11.705050	0.1	0.415714
11.706717	0.1	0.411421
11.708383	0.1	0.408110
11.710050	0.1	0.408613
11.711717	0.1	0.412776
11.713383	0.1	0.418024
11.715050	0.1	0.422187
11.716717	0.1	0.425121
11.718383	0.1	0.427747
11.720050	0.1	0.430746
11.721717	0.1	0.433982
11.723383	0.1	0.436679
11.725050	0.1	0.438234
11.726717	0.1	0.438644
11.728383	0.1	0.438057
11.730050	0.1	0.436110
11.731717	0.1	0.432059
11.733383	0.1	0.425894
11.735050	0.1	0.419091
11.736717	0.1	0.413205
11.738383	0.1	0.408613
11.740050	0.1	0.405232
11.741717	0.1	0.402965
11.743383	0.1	0.401754
11.745050	0.1	0.402057
11.746717	0.1	0.404608
11.748383	0.1	0.409409
11.750050	0.1	0.415575
11.751717	0.1	0.421708
11.753383	0.1	0.425489
11.755050	0.1	0.424189
11.756717	0.1	0.417489
11.758383	0.1	0.408799
11.760050	0.1	0.402224
11.761717	0.1	0.399407
11.763383	0.1	0.400236
11.765050	0.1	0.404194
11.766717	0.1	0.410099
11.768383	0.1	0.415929
11.770050	0.1	0.419747
11.771717	0.1	0.420832
11.773383	0.1	0.419295
11.775050	0.1	0.414755
11.776717	0.1	0.406769
11.778383	0.1	0.396781
11.780050	0.1	0.388217
11.781717	0.1	0.383533
11.783383	0.1	0.382699
11.785050	0.1	0.385377
11.786717	0.1	0.391817
11.788383	0.1	0.400832
11.790050	0.1	0.409456
11.791717	0.1	0.415645
11.793383	0.1	0.419514
11.795050	0.1	0.421549
11.796717	0.1	0.421293
11.798383	0.1	0.418229
11.800050	0.1	0.412916
11.801717	0.1	0.406387
11.803383	0.1	0.399114
11.805050	0.1	0.391533
11.806717	0.1	0.384902
11.808383	0.1	0.380916
11.810050	0.1	0.380874
11.811717	0.1	0.384767
11.813383	0.1	0.390750
11.815050	0.1	0.396250
11.816717	0.1	0.399840
11.818383	0.1	0.401577
11.820050	0.1	0.401442
11.821717	0.1	0.398573
11.823383	0.1	0.392483
11.825050	0.1	0.384413
11.826717	0.1	0.377009
11.828383	0.1	0.372352
11.830050	0.1	0.370988
11.831717	0.1	0.372729
11.833383	0.1	0.377703
11.835050	0.1	0.386327
11.836717	0.1	0.398038
11.838383	0.1	0.409917
11.840050	0.1	0.417638
11.841717	0.1	0.418937
11.843383	0.1	0.415281
11.845050	0.1	0.409251
11.846717	0.1	0.401987
11.848383	0.1	0.393884
11.850050	0.1	0.386275
11.851717	0.1	0.381088
11.853383	0.1	0.379235
11.855050	0.1	0.380417
11.856717	0.1	0.384026
11.858383	0.1	0.389549
11.860050	0.1	0.395840
11.861717	0.1	0.400883
11.863383	0.1	0.403323
11.865050	0.1	0.403491
11.866717	0.1	0.402657
11.868383	0.1	0.402420
11.870050	0.1	0.403812
11.871717	0.1	0.406150
11.873383	0.1	0.407589
11.875050	0.1	0.406695
11.876717	0.1	0.403733
11.878383	0.1	0.400902
11.880050	0.1	0.400264
11.881717	0.1	0.401768
11.883383	0.1	0.403775
11.885050	0.1	0.404995
11.886717	0.1	0.405391
11.888383	0.1	0.405321
11.890050	0.1	0.404804
11.891717	0.1	0.403882
11.893383	0.1	0.402946
11.895050	0.1	0.402490
11.896717	0.1	0.403137
11.898383	0.1	0.405451
11.900050	0.1	0.409270
11.901717	0.1	0.413540
11.903383	0.1	0.416725
11.905050	0.1	0.417712
11.906717	0.1	0.416851
11.908383	0.1	0.415710
11.910050	0.1	0.415524
11.911717	0.1	0.416627
11.913383	0.1	0.419226
11.915050	0.1	0.423710
11.916717	0.1	0.430183
11.918383	0.1	0.437819
11.920050	0.1	0.445130
11.921717	0.1	0.450909
11.923383	0.1	0.454783
11.925050	0.1	0.457293
11.926717	0.1	0.459207
11.928383	0.1	0.460055
11.930050	0.1	0.458108
11.931717	0.1	0.452767
11.933383	0.1	0.445582
11.935050	0.1	0.438374
11.936717	0.1	0.431892
11.938383	0.1	0.426467
11.940050	0.1	0.423463
11.941717	0.1	0.424883
11.943383	0.1	0.430499
11.945050	0.1	0.437088
11.946717	0.1	0.441070
11.948383	0.1	0.441070
11.950050	0.1	0.438876
11.951717	0.1	0.437857
11.953383	0.1	0.439938
11.955050	0.1	0.444166
11.956717	0.1	0.447826
11.958383	0.1	0.448832
11.960050	0.1	0.447133
11.961717	0.1	0.443463
11.963383	0.1	0.438136
11.965050	0.1	0.432194
11.966717	0.1	0.427607
11.968383	0.1	0.425186
11.970050	0.1	0.423654
11.971717	0.1	0.421661
11.973383	0.1	0.420087
11.975050	0.1	0.421484
11.976717	0.1	0.426997
11.978383	0.1	0.435147
11.980050	0.1	0.443347
11.981717	0.1	0.449270
11.983383	0.1	0.451766
11.985050	0.1	0.451463
11.986717	0.1	0.449996
11.988383	0.1	0.448157
11.990050	0.1	0.444702
11.991717	0.1	0.438178
11.993383	0.1	0.429749
11.995050	0.1	0.422187
11.996717	0.1	0.417302
11.998383	0.1	0.415919
12.000050	0.1	0.418210
12.001717	0.1	0.422704
12.003383	0.1	0.426541
12.005050	0.1	0.427794
12.006717	0.1	0.427016
12.008383	0.1	0.426038
12.010050	0.1	0.426318
12.011717	0.1	0.428907
12.013383	0.1	0.433829
12.015050	0.1	0.439337
12.016717	0.1	0.443598
12.018383	0.1	0.446229
12.020050	0.1	0.447463
12.021717	0.1	0.447622
12.023383	0.1	0.447729
12.025050	0.1	0.448716
12.026717	0.1	0.450145
12.028383	0.1	0.450797
12.030050	0.1	0.449936
12.031717	0.1	0.447645
12.033383	0.1	0.444902
12.035050	0.1	0.443198
12.036717	0.1	0.443188
12.038383	0.1	0.444571
12.040050	0.1	0.447351
12.041717	0.1	0.451952
12.043383	0.1	0.457899
12.045050	0.1	0.463189
12.046717	0.1	0.465703
12.048383	0.1	0.465293
12.050050	0.1	0.463850
12.051717	0.1	0.463314
12.053383	0.1	0.464232
12.055050	0.1	0.465922
12.056717	0.1	0.467477
12.058383	0.1	0.468176
12.060050	0.1	0.467300
12.061717	0.1	0.464157
12.063383	0.1	0.458662
12.065050	0.1	0.451864
12.066717	0.1	0.445670
12.068383	0.1	0.441656
12.070050	0.1	0.440427
12.071717	0.1	0.442737
12.073383	0.1	0.450020
12.075050	0.1	0.462043
12.076717	0.1	0.475487
12.078383	0.1	0.485526
12.080050	0.1	0.488670
12.081717	0.1	0.485117
12.083383	0.1	0.478281
12.085050	0.1	0.471724
12.086717	0.1	0.467217
12.088383	0.1	0.465368
12.090050	0.1	0.467105
12.091717	0.1	0.472786
12.093383	0.1	0.480553
12.095050	0.1	0.487706
12.096717	0.1	0.492525
12.098383	0.1	0.493987
12.100050	0.1	0.491897
12.101717	0.1	0.488013
12.103383	0.1	0.484954
12.105050	0.1	0.484199
12.106717	0.1	0.485950
12.108383	0.1	0.489964
12.110050	0.1	0.496334
12.111717	0.1	0.505261
12.113383	0.1	0.515692
12.115050	0.1	0.524991
12.116717	0.1	0.530342
12.118383	0.1	0.530723
12.120050	0.1	0.528027
12.121717	0.1	0.525671
12.123383	0.1	0.525969
12.125050	0.1	0.529084
12.126717	0.1	0.533569
12.128383	0.1	0.537331
12.130050	0.1	0.538798
12.131717	0.1	0.537592
12.133383	0.1	0.534584
12.135050	0.1	0.531487
12.136717	0.1	0.530300
12.138383	0.1	0.532516
12.140050	0.1	0.538263
12.141717	0.1	0.546421
12.143383	0.1	0.555250
12.145050	0.1	0.562565
12.146717	0.1	0.566761
12.148383	0.1	0.568302
12.150050	0.1	0.569238
12.151717	0.1	0.570985
12.153383	0.1	0.573122
12.155050	0.1	0.574226
12.156717	0.1	0.573792
12.158383	0.1	0.572675
12.160050	0.1	0.571343
12.161717	0.1	0.569266
12.163383	0.1	0.567189
12.165050	0.1	0.567585
12.166717	0.1	0.571762
12.168383	0.1	0.578845
12.170050	0.1	0.587483
12.171717	0.1	0.596428
12.173383	0.1	0.603888
12.175050	0.1	0.607762
12.176717	0.1	0.606836
12.178383	0.1	0.602226
12.180050	0.1	0.597313
12.181717	0.1	0.595395
12.183383	0.1	0.597420
12.185050	0.1	0.601914
12.186717	0.1	0.606719
12.188383	0.1	0.611194
12.190050	0.1	0.616233
12.191717	0.1	0.622212
12.193383	0.1	0.628699
12.195050	0.1	0.635362
12.196717	0.1	0.641439
12.198383	0.1	0.645118
12.200050	0.1	0.644750
12.201717	0.1	0.640536
12.203383	0.1	0.634184
12.205050	0.1	0.627441
12.206717	0.1	0.621844
12.208383	0.1	0.618827
12.210050	0.1	0.619153
12.211717	0.1	0.621574
12.213383	0.1	0.623586
12.215050	0.1	0.624680
12.216717	0.1	0.626887
12.218383	0.1	0.631856
12.220050	0.1	0.638994
12.221717	0.1	0.646217
12.223383	0.1	0.651740
12.225050	0.1	0.655069
12.226717	0.1	0.656722
12.228383	0.1	0.657882
12.230050	0.1	0.659288
12.231717	0.1	0.659716
12.233383	0.1	0.657407
12.235050	0.1	0.652834
12.236717	0.1	0.648228
12.238383	0.1	0.644783
12.240050	0.1	0.642445
12.241717	0.1	0.641267
12.243383	0.1	0.641234
12.245050	0.1	0.641565
12.246717	0.1	0.641304
12.248383	0.1	0.640554
12.250050	0.1	0.641006
12.251717	0.1	0.644783
12.253383	0.1	0.652648
12.255050	0.1	0.663395
12.256717	0.1	0.674510
12.258383	0.1	0.683521
12.260050	0.1	0.689300
12.261717	0.1	0.692378
12.263383	0.1	0.694082
12.265050	0.1	0.695302
12.266717	0.1	0.695712
12.268383	0.1	0.694096
12.270050	0.1	0.689649
12.271717	0.1	0.683125
12.273383	0.1	0.676000
12.275050	0.1	0.669337
12.276717	0.1	0.664219
12.278383	0.1	0.661789
12.280050	0.1	0.662473
12.281717	0.1	0.665998
12.283383	0.1	0.671614
12.285050	0.1	0.678557
12.286717	0.1	0.686534
12.288383	0.1	0.695186
12.290050	0.1	0.703745
12.291717	0.1	0.711614
12.293383	0.1	0.718250
12.295050	0.1	0.722404
12.296717	0.1	0.722473
12.298383	0.1	0.717985
12.300050	0.1	0.710152
12.301717	0.1	0.701407
12.303383	0.1	0.694310
12.305050	0.1	0.690357
12.306717	0.1	0.689719
12.308383	0.1	0.691735
12.310050	0.1	0.695484
12.311717	0.1	0.699973
12.313383	0.1	0.704350
12.315050	0.1	0.708564
12.316717	0.1	0.713440
12.318383	0.1	0.719349
12.320050	0.1	0.725337
12.321717	0.1	0.730045
12.323383	0.1	0.732332
12.325050	0.1	0.731014
12.326717	0.1	0.726026
12.328383	0.1	0.719465
12.330050	0.1	0.714064
12.331717	0.1	0.711479
12.333383	0.1	0.712075
12.335050	0.1	0.715014
12.336717	0.1	0.719223
12.338383	0.1	0.724676
12.340050	0.1	0.731642
12.341717	0.1	0.739926
12.343383	0.1	0.749249
12.345050	0.1	0.758702
12.346717	0.1	0.766404
12.348383	0.1	0.770320
12.350050	0.1	0.769072
12.351717	0.1	0.763247
12.353383	0.1	0.756127
12.355050	0.1	0.751112
12.356717	0.1	0.748984
12.358383	0.1	0.748965
12.360050	0.1	0.750450
12.361717	0.1	0.752709
12.363383	0.1	0.754860
12.365050	0.1	0.756700
12.366717	0.1	0.758502
12.368383	0.1	0.760425
12.370050	0.1	0.761948
12.371717	0.1	0.761789
12.373383	0.1	0.759247
12.375050	0.1	0.755540
12.376717	0.1	0.753221
12.378383	0.1	0.754651
12.380050	0.1	0.760574
12.381717	0.1	0.769557
12.383383	0.1	0.778693
12.385050	0.1	0.785394
12.386717	0.1	0.788886
12.388383	0.1	0.790278
12.390050	0.1	0.791498
12.391717	0.1	0.793752
12.393383	0.1	0.796481
12.395050	0.1	0.797962
12.396717	0.1	0.797240
12.398383	0.1	0.795140
12.400050	0.1	0.793370
12.401717	0.1	0.793426
12.403383	0.1	0.795694
12.405050	0.1	0.798819
12.406717	0.1	0.800821
12.408383	0.1	0.801068
12.410050	0.1	0.800486
12.411717	0.1	0.800183
12.413383	0.1	0.800602
12.415050	0.1	0.801818
12.416717	0.1	0.804015
12.418383	0.1	0.807676
12.420050	0.1	0.813059
12.421717	0.1	0.819396
12.423383	0.1	0.825208
12.425050	0.1	0.829501
12.426717	0.1	0.832020
12.428383	0.1	0.832812
12.430050	0.1	0.832169
12.431717	0.1	0.830437
12.433383	0.1	0.827224
12.435050	0.1	0.821380
12.436717	0.1	0.812225
12.438383	0.1	0.800439
12.440050	0.1	0.788025
12.441717	0.1	0.778162
12.443383	0.1	0.774292
12.445050	0.1	0.777785
12.446717	0.1	0.786544
12.448383	0.1	0.796872
12.450050	0.1	0.806148
12.451717	0.1	0.813040
12.453383	0.1	0.816952
12.455050	0.1	0.818172
12.456717	0.1	0.817524
12.458383	0.1	0.815024
12.460050	0.1	0.810027
12.461717	0.1	0.803052
12.463383	0.1	0.795862
12.465050	0.1	0.790083
12.466717	0.1	0.786497
12.468383	0.1	0.784947
12.470050	0.1	0.784318
12.471717	0.1	0.783512
12.473383	0.1	0.782637
12.475050	0.1	0.782385
12.476717	0.1	0.782302
12.478383	0.1	0.781599
12.480050	0.1	0.780448
12.481717	0.1	0.778842
12.483383	0.1	0.776346
12.485050	0.1	0.773054
12.486717	0.1	0.769072
12.488383	0.1	0.764602
12.490050	0.1	0.760397
12.491717	0.1	0.756560
12.493383	0.1	0.752695
12.495050	0.1	0.749636
12.496717	0.1	0.748625
12.498383	0.1	0.749468
12.500050	0.1	0.751014
12.501717	0.1	0.752881
12.503383	0.1	0.755540
12.505050	0.1	0.758474
12.506717	0.1	0.759829
12.508383	0.1	0.758506
12.510050	0.1	0.754846
12.511717	0.1	0.749016
12.513383	0.1	0.740481
12.515050	0.1	0.729407
12.516717	0.1	0.717817
12.518383	0.1	0.708741
12.520050	0.1	0.704168
12.521717	0.1	0.704089
12.523383	0.1	0.707512
12.525050	0.1	0.713556
12.526717	0.1	0.721039
12.528383	0.1	0.727875
12.530050	0.1	0.732173
12.531717	0.1	0.733407
12.533383	0.1	0.732122
12.535050	0.1	0.729598
12.536717	0.1	0.727423
12.538383	0.1	0.726180
12.540050	0.1	0.725021
12.541717	0.1	0.722609
12.543383	0.1	0.718655
12.545050	0.1	0.714380
12.546717	0.1	0.710576
12.548383	0.1	0.706469
12.550050	0.1	0.701477
12.551717	0.1	0.696285
12.553383	0.1	0.691689
12.555050	0.1	0.687852
12.556717	0.1	0.684559
12.558383	0.1	0.681044
12.560050	0.1	0.676252
12.561717	0.1	0.669919
12.563383	0.1	0.662981
12.565050	0.1	0.656792
12.566717	0.1	0.652066
12.568383	0.1	0.648550
12.570050	0.1	0.646096
12.571717	0.1	0.645523
12.573383	0.1	0.647181
12.575050	0.1	0.649411
12.576717	0.1	0.650128
12.578383	0.1	0.649141
12.580050	0.1	0.647712
12.581717	0.1	0.646552
12.583383	0.1	0.645234
12.585050	0.1	0.643758
12.586717	0.1	0.643493
12.588383	0.1	0.645602
12.590050	0.1	0.649644
12.591717	0.1	0.654017
12.593383	0.1	0.657239
12.595050	0.1	0.659130
12.596717	0.1	0.660950
12.598383	0.1	0.664042
12.600050	0.1	0.668303
12.601717	0.1	0.672634
12.603383	0.1	0.675870
12.605050	0.1	0.676084
12.606717	0.1	0.671223
12.608383	0.1	0.662208
12.610050	0.1	0.653560
12.611717	0.1	0.649905
12.613383	0.1	0.652345
12.615050	0.1	0.658450
12.616717	0.1	0.664694
12.618383	0.1	0.668620
12.620050	0.1	0.670161
12.621717	0.1	0.670995
12.623383	0.1	0.672415
12.625050	0.1	0.674324
12.626717	0.1	0.675716
12.628383	0.1	0.675097
12.630050	0.1	0.670925
12.631717	0.1	0.663288
12.633383	0.1	0.654836
12.635050	0.1	0.649174
12.636717	0.1	0.649034
12.638383	0.1	0.654794
12.640050	0.1	0.663181
12.641717	0.1	0.668895
12.643383	0.1	0.668620
12.645050	0.1	0.663465
12.646717	0.1	0.657481
12.648383	0.1	0.654054
12.650050	0.1	0.654012
12.651717	0.1	0.656489
12.653383	0.1	0.659907
12.655050	0.1	0.662538
12.656717	0.1	0.663735
12.658383	0.1	0.664471
12.660050	0.1	0.665528
12.661717	0.1	0.665840
12.663383	0.1	0.664094
12.665050	0.1	0.661230
12.666717	0.1	0.659917
12.668383	0.1	0.661779
12.670050	0.1	0.665961
12.671717	0.1	0.670459
12.673383	0.1	0.673956
12.675050	0.1	0.675777
12.676717	0.1	0.675344
12.678383	0.1	0.672494
12.680050	0.1	0.667423
12.681717	0.1	0.660252
12.683383	0.1	0.651628
12.685050	0.1	0.643381
12.686717	0.1	0.637206
12.688383	0.1	0.633383
12.690050	0.1	0.631907
12.691717	0.1	0.633392
12.693383	0.1	0.637746
12.695050	0.1	0.643721
12.696717	0.1	0.650128
12.698383	0.1	0.655907
12.700050	0.1	0.659274
12.701717	0.1	0.658380
12.703383	0.1	0.652689
12.705050	0.1	0.643507
12.706717	0.1	0.633979
12.708383	0.1	0.627581
12.710050	0.1	0.625392
12.711717	0.1	0.626063
12.713383	0.1	0.627819
12.715050	0.1	0.629635
12.716717	0.1	0.631236
12.718383	0.1	0.632447
12.720050	0.1	0.633216
12.721717	0.1	0.634245
12.723383	0.1	0.636210
12.725050	0.1	0.638836
12.726717	0.1	0.640824
12.728383	0.1	0.640396
12.730050	0.1	0.637169
12.731717	0.1	0.633155
12.733383	0.1	0.630510
12.735050	0.1	0.629239
12.736717	0.1	0.627693
12.738383	0.1	0.623926
12.740050	0.1	0.616787
12.741717	0.1	0.606989
12.743383	0.1	0.597350
12.745050	0.1	0.591306
12.746717	0.1	0.590477
12.748383	0.1	0.593527
12.750050	0.1	0.597709
12.751717	0.1	0.601197
12.753383	0.1	0.603367
12.755050	0.1	0.603995
12.756717	0.1	0.603381
12.758383	0.1	0.602179
12.760050	0.1	0.600428
12.761717	0.1	0.597620
12.763383	0.1	0.593658
12.765050	0.1	0.589113
12.766717	0.1	0.585024
12.768383	0.1	0.582300
12.770050	0.1	0.581164
12.771717	0.1	0.581439
12.773383	0.1	0.583027
12.775050	0.1	0.586254
12.776717	0.1	0.591758
12.778383	0.1	0.599218
12.780050	0.1	0.606622
12.781717	0.1	0.610882
12.783383	0.1	0.609136
12.785050	0.1	0.600903
12.786717	0.1	0.589434
12.788383	0.1	0.579348
12.790050	0.1	0.572894
12.791717	0.1	0.569541
12.793383	0.1	0.568666
12.795050	0.1	0.570384
12.796717	0.1	0.573364
12.798383	0.1	0.574724
12.800050	0.1	0.573518
12.801717	0.1	0.571874
12.803383	0.1	0.571939
12.805050	0.1	0.573397
12.806717	0.1	0.574598
12.808383	0.1	0.574817
12.810050	0.1	0.574682
12.811717	0.1	0.574868
12.813383	0.1	0.575008
12.815050	0.1	0.574053
12.816717	0.1	0.571343
12.818383	0.1	0.567404
12.820050	0.1	0.563385
12.821717	0.1	0.559874
12.823383	0.1	0.557005
12.825050	0.1	0.555394
12.826717	0.1	0.555608
12.828383	0.1	0.557345
12.830050	0.1	0.560107
12.831717	0.1	0.563646
12.833383	0.1	0.567222
12.835050	0.1	0.569364
12.836717	0.1	0.568731
12.838383	0.1	0.565751
12.840050	0.1	0.562882
12.841717	0.1	0.561853
12.843383	0.1	0.562170
12.845050	0.1	0.563208
12.846717	0.1	0.565187
12.848383	0.1	0.567981
12.850050	0.1	0.570682
12.851717	0.1	0.571804
12.853383	0.1	0.569378
12.855050	0.1	0.562118
12.856717	0.1	0.551268
12.858383	0.1	0.540828
12.860050	0.1	0.535171
12.861717	0.1	0.536046
12.863383	0.1	0.541736
12.865050	0.1	0.548800
12.866717	0.1	0.554551
12.868383	0.1	0.557881
12.870050	0.1	0.558179
12.871717	0.1	0.554714
12.873383	0.1	0.547846
12.875050	0.1	0.540209
12.876717	0.1	0.535524
12.878383	0.1	0.535809
12.880050	0.1	0.539916
12.881717	0.1	0.544786
12.883383	0.1	0.548395
12.885050	0.1	0.551254
12.886717	0.1	0.554770
12.888383	0.1	0.558929
12.890050	0.1	0.562132
12.891717	0.1	0.562579
12.893383	0.1	0.559818
12.895050	0.1	0.555487
12.896717	0.1	0.552498
12.898383	0.1	0.552507
12.900050	0.1	0.554617
12.901717	0.1	0.557364
12.903383	0.1	0.560516
12.905050	0.1	0.564065
12.906717	0.1	0.567492
12.908383	0.1	0.570244
12.910050	0.1	0.571716
12.911717	0.1	0.571357
12.913383	0.1	0.569504
12.915050	0.1	0.567269
12.916717	0.1	0.565578
12.918383	0.1	0.564712
12.920050	0.1	0.564689
12.921717	0.1	0.566128
12.923383	0.1	0.569974
12.925050	0.1	0.576009
12.926717	0.1	0.582365
12.928383	0.1	0.586305
12.930050	0.1	0.585727
12.931717	0.1	0.580982
12.933383	0.1	0.574780
12.935050	0.1	0.569578
12.936717	0.1	0.565751
12.938383	0.1	0.562547
12.940050	0.1	0.560023
12.941717	0.1	0.559273
12.943383	0.1	0.561206
12.945050	0.1	0.565578
12.946717	0.1	0.571245
12.948383	0.1	0.577248
12.950050	0.1	0.582729
12.951717	0.1	0.585956
12.953383	0.1	0.585024
12.955050	0.1	0.579623
12.956717	0.1	0.571790
12.958383	0.1	0.564661
12.960050	0.1	0.560447
12.961717	0.1	0.559916
12.963383	0.1	0.562919
12.965050	0.1	0.568186
12.966717	0.1	0.573760
12.968383	0.1	0.578742
12.970050	0.1	0.583772
12.971717	0.1	0.589169
12.973383	0.1	0.593518
12.975050	0.1	0.594635
12.976717	0.1	0.591539
12.978383	0.1	0.585523
12.980050	0.1	0.579506
12.981717	0.1	0.575781
12.983383	0.1	0.574635
12.985050	0.1	0.575380
12.986717	0.1	0.577522
12.988383	0.1	0.579888
12.990050	0.1	0.579949
12.991717	0.1	0.575823
12.993383	0.1	0.568540
12.995050	0.1	0.561168
12.996717	0.1	0.556284
12.998383	0.1	0.555129
13.000050	0.1	0.557876
13.001717	0.1	0.563441
13.003383	0.1	0.569909
13.005050	0.1	0.575464
13.006717	0.1	0.578705
13.008383	0.1	0.578980
13.010050	0.1	0.576694
13.011717	0.1	0.573066
13.013383	0.1	0.569536
13.015050	0.1	0.567394
13.016717	0.1	0.567897
13.018383	0.1	0.571767
13.020050	0.1	0.577555
13.021717	0.1	0.581723
13.023383	0.1	0.581164
13.025050	0.1	0.575515
13.026717	0.1	0.567529
13.028383	0.1	0.561643
13.030050	0.1	0.561452
13.031717	0.1	0.567255
13.033383	0.1	0.575837
13.035050	0.1	0.583036
13.036717	0.1	0.586472
13.038383	0.1	0.586216
13.040050	0.1	0.583869
13.041717	0.1	0.580777
13.043383	0.1	0.577169
13.045050	0.1	0.573099
13.046717	0.1	0.569536
13.048383	0.1	0.568209
13.050050	0.1	0.570384
13.051717	0.1	0.575557
13.053383	0.1	0.581504
13.055050	0.1	0.585234
13.056717	0.1	0.584060
13.058383	0.1	0.577662
13.060050	0.1	0.569061
13.061717	0.1	0.562198
13.063383	0.1	0.559031
13.065050	0.1	0.559660
13.066717	0.1	0.563953
13.068383	0.1	0.571520
13.070050	0.1	0.580680
13.071717	0.1	0.588624
13.073383	0.1	0.592913
13.075050	0.1	0.592521
13.076717	0.1	0.588074
13.078383	0.1	0.582319
13.080050	0.1	0.579553
13.081717	0.1	0.582505
13.083383	0.1	0.589984
13.085050	0.1	0.597760
13.086717	0.1	0.601481
13.088383	0.1	0.599711
13.090050	0.1	0.594906
13.091717	0.1	0.591180
13.093383	0.1	0.591166
13.095050	0.1	0.594854
13.096717	0.1	0.600852
13.098383	0.1	0.608079
13.100050	0.1	0.615967
13.101717	0.1	0.623856
13.103383	0.1	0.630217
13.105050	0.1	0.633113
13.106717	0.1	0.632512
13.108383	0.1	0.630789
13.110050	0.1	0.630519
13.111717	0.1	0.633635
13.113383	0.1	0.641043
13.115050	0.1	0.650915
13.116717	0.1	0.659251
13.118383	0.1	0.663493
13.120050	0.1	0.664135
13.121717	0.1	0.662864
13.123383	0.1	0.661220
13.125050	0.1	0.660769
13.126717	0.1	0.662566
13.128383	0.1	0.666203
13.130050	0.1	0.669910
13.131717	0.1	0.672136
13.133383	0.1	0.672913
13.135050	0.1	0.673421
13.136717	0.1	0.674659
13.138383	0.1	0.677197
13.140050	0.1	0.681654
13.141717	0.1	0.688527
13.143383	0.1	0.696988
13.145050	0.1	0.704397
13.146717	0.1	0.708099
13.148383	0.1	0.707651
13.150050	0.1	0.704830
13.151717	0.1	0.702268
13.153383	0.1	0.702208
13.155050	0.1	0.705323
13.156717	0.1	0.710515
13.158383	0.1	0.716033
13.160050	0.1	0.720848
13.161717	0.1	0.724993
13.163383	0.1	0.728611
13.165050	0.1	0.731335
13.166717	0.1	0.732839
13.168383	0.1	0.733719
13.170050	0.1	0.735694
13.171717	0.1	0.739838
13.173383	0.1	0.744495
13.175050	0.1	0.747046
13.176717	0.1	0.747093
13.178383	0.1	0.746204
13.180050	0.1	0.745649
13.181717	0.1	0.745496
13.183383	0.1	0.745752
13.185050	0.1	0.747573
13.186717	0.1	0.752280
13.188383	0.1	0.759223
13.190050	0.1	0.765841
13.191717	0.1	0.769873
13.193383	0.1	0.771009
13.195050	0.1	0.770758
13.196717	0.1	0.770818
13.198383	0.1	0.771577
13.200050	0.1	0.772299
13.201717	0.1	0.772318
13.203383	0.1	0.771545
13.205050	0.1	0.770595
13.206717	0.1	0.770618
13.208383	0.1	0.772146
13.210050	0.1	0.774213
13.211717	0.1	0.774744
13.213383	0.1	0.772122
13.215050	0.1	0.766604
13.216717	0.1	0.760001
13.218383	0.1	0.754618
13.220050	0.1	0.752397
13.221717	0.1	0.753868
13.223383	0.1	0.757785
13.225050	0.1	0.762315
13.226717	0.1	0.766418
13.228383	0.1	0.769934
13.230050	0.1	0.772681
13.231717	0.1	0.774092
13.233383	0.1	0.773957
13.235050	0.1	0.772597
13.236717	0.1	0.769980
13.238383	0.1	0.765775
13.240050	0.1	0.760416
13.241717	0.1	0.754916
13.243383	0.1	0.749892
13.245050	0.1	0.745840
13.246717	0.1	0.743838
13.248383	0.1	0.745417
13.250050	0.1	0.751680
13.251717	0.1	0.761850
13.253383	0.1	0.772607
13.255050	0.1	0.779638
13.256717	0.1	0.780267
13.258383	0.1	0.775130
13.260050	0.1	0.767354
13.261717	0.1	0.760029
13.263383	0.1	0.754413
13.265050	0.1	0.750236
13.266717	0.1	0.747605
13.268383	0.1	0.747656
13.270050	0.1	0.750707
13.271717	0.1	0.755345
13.273383	0.1	0.759601
13.275050	0.1	0.761934
13.276717	0.1	0.762152
13.278383	0.1	0.762250
13.280050	0.1	0.764909
13.281717	0.1	0.770926
13.283383	0.1	0.779415
13.285050	0.1	0.789966
13.286717	0.1	0.802763
13.288383	0.1	0.817077
13.290050	0.1	0.831094
13.291717	0.1	0.842572
13.293383	0.1	0.849650
13.295050	0.1	0.852249
13.296717	0.1	0.852467
13.298383	0.1	0.852947
13.300050	0.1	0.855527
13.301717	0.1	0.861040
13.303383	0.1	0.869185
13.305050	0.1	0.879494
13.306717	0.1	0.892370
13.308383	0.1	0.908142
13.310050	0.1	0.925837
13.311717	0.1	0.943532
13.313383	0.1	0.959802
13.315050	0.1	0.974648
13.316717	0.1	0.988389
13.318383	0.1	1.000399
13.320050	0.1	1.009745
13.321717	0.1	1.016776
13.323383	0.1	1.023668
13.325050	0.1	1.033307
13.326717	0.1	1.047561
13.328383	0.1	1.066709
13.330050	0.1	1.090327
13.331717	0.1	1.117857
13.333383	0.1	1.148018
13.335050	0.1	1.178719
13.336717	0.1	1.207953
13.338383	0.1	1.234598
13.340050	0.1	1.258925
13.341717	0.1	1.282459
13.343383	0.1	1.306897
13.345050	0.1	1.333519
13.346717	0.1	1.363228
13.348383	0.1	1.396351
13.350050	0.1	1.432118
13.351717	0.1	1.468165
13.353383	0.1	1.501488
13.355050	0.1	1.530717
13.356717	0.1	1.557502
13.358383	0.1	1.585656
13.360050	0.1	1.618564
13.361717	0.1	1.657209
13.363383	0.1	1.700111
13.365050	0.1	1.744679
13.366717	0.1	1.789564
13.368383	0.1	1.835437
13.370050	0.1	1.882487
13.371717	0.1	1.929174
13.373383	0.1	1.974613
13.375050	0.1	2.019685
13.376717	0.1	2.065948
13.378383	0.1	2.115020
13.380050	0.1	2.168026
13.381717	0.1	2.225172
13.383383	0.1	2.285689
13.385050	0.1	2.347534
13.386717	0.1	2.408093
13.388383	0.1	2.466086
13.390050	0.1	2.522143
13.391717	0.1	2.577915
13.393383	0.1	2.635387
13.395050	0.1	2.696337
13.396717	0.1	2.761548
13.398383	0.1	2.830471
13.400050	0.1	2.902080
13.401717	0.1	2.975832
13.403383	0.1	3.051506
13.405050	0.1	3.128285
13.406717	0.1	3.204718
13.408383	0.1	3.280211
13.410050	0.1	3.355867
13.411717	0.1	3.433544
13.413383	0.1	3.514672
13.415050	0.1	3.599171
13.416717	0.1	3.685155
13.418383	0.1	3.770646
13.420050	0.1	3.855261
13.421717	0.1	3.939560
13.423383	0.1	4.023309
13.425050	0.1	4.105801
13.426717	0.1	4.187198
13.428383	0.1	4.268247
13.430050	0.1	4.349258
13.431717	0.1	4.429957
13.433383	0.1	4.509552
13.435050	0.1	4.586903
13.436717	0.1	4.661349
13.438383	0.1	4.733354
13.440050	0.1	4.804395
13.441717	0.1	4.876205
13.443383	0.1	4.949402
13.445050	0.1	5.022967
13.446717	0.1	5.095266
13.448383	0.1	5.165213
13.450050	0.1	5.232128
13.451717	0.1	5.295277
13.453383	0.1	5.354146
13.455050	0.1	5.408926
13.456717	0.1	5.460535
13.458383	0.1	5.510068
13.460050	0.1	5.558361
13.461717	0.1	5.605645
13.463383	0.1	5.650832
13.465050	0.1	5.691550
13.466717	0.1	5.726293
13.468383	0.1	5.755941
13.470050	0.1	5.782209
13.471717	0.1	5.806000
13.473383	0.1	5.827909
13.475050	0.1	5.848911
13.476717	0.1	5.869912
13.478383	0.1	5.891020
13.480050	0.1	5.911319
13.481717	0.1	5.929070
13.483383	0.1	5.942527
13.485050	0.1	5.951053
13.486717	0.1	5.955361
13.488383	0.1	5.956902
13.490050	0.1	5.957419
13.491717	0.1	5.958392
13.493383	0.1	5.960031
13.495050	0.1	5.960893
13.496717	0.1	5.959058
13.498383	0.1	5.954136
13.500050	0.1	5.947626
13.501717	0.1	5.941009
13.503383	0.1	5.934327
13.505050	0.1	5.927109
13.506717	0.1	5.919016
13.508383	0.1	5.908813
13.510050	0.1	5.894098
13.511717	0.1	5.873325
13.513383	0.1	5.847379
13.515050	0.1	5.818661
13.516717	0.1	5.790051
13.518383	0.1	5.764486
13.520050	0.1	5.743876
13.521717	0.1	5.727615
13.523383	0.1	5.711988
13.525050	0.1	5.692230
13.526717	0.1	5.665584
13.528383	0.1	5.631540
13.530050	0.1	5.590864
13.531717	0.1	5.545393
13.533383	0.1	5.496689
13.535050	0.1	5.444498
13.536717	0.1	5.387780
13.538383	0.1	5.327445
13.540050	0.1	5.266825
13.541717	0.1	5.208803
13.543383	0.1	5.152985
13.545050	0.1	5.096546
13.546717	0.1	5.037491
13.548383	0.1	4.975772
13.550050	0.1	4.912000
13.551717	0.1	4.846980
13.553383	0.1	4.781224
13.555050	0.1	4.712935
13.556717	0.1	4.638522
13.558383	0.1	4.556812
13.560050	0.1	4.471205
13.561717	0.1	4.386948
13.563383	0.1	4.307092
13.565050	0.1	4.231185
13.566717	0.1	4.156725
13.568383	0.1	4.080636
13.570050	0.1	4.001013
13.571717	0.1	3.918610
13.573383	0.1	3.834828
13.575050	0.1	3.749430
13.576717	0.1	3.661644
13.578383	0.1	3.571725
13.580050	0.1	3.480483
13.581717	0.1	3.388487
13.583383	0.1	3.297096
13.585050	0.1	3.209151
13.586717	0.1	3.126259
13.588383	0.1	3.046263
13.590050	0.1	2.965326
13.591717	0.1	2.881410
13.593383	0.1	2.795141
13.595050	0.1	2.708165
13.596717	0.1	2.620998
13.598383	0.1	2.533114
13.600050	0.1	2.445336
13.601717	0.1	2.359701
13.603383	0.1	2.277321
13.605050	0.1	2.198606
13.606717	0.1	2.124286
13.608383	0.1	2.054996
13.610050	0.1	1.990669
13.611717	0.1	1.930743
13.613383	0.1	1.874347
13.615050	0.1	1.819888
13.616717	0.1	1.765327
13.618383	0.1	1.709256
13.620050	0.1	1.651766
13.621717	0.1	1.594764
13.623383	0.1	1.540561
13.625050	0.1	1.489474
13.626717	0.1	1.440337
13.628383	0.1	1.393119
13.630050	0.1	1.349263
13.631717	0.1	1.309873
13.633383	0.1	1.274422
13.635050	0.1	1.241122
13.636717	0.1	1.208391
13.638383	0.1	1.175357
13.640050	0.1	1.141331
13.641717	0.1	1.106360
13.643383	0.1	1.071892
13.645050	0.1	1.039673
13.646717	0.1	1.010392
13.648383	0.1	0.983635
13.650050	0.1	0.958894
13.651717	0.1	0.936594
13.653383	0.1	0.917292
13.655050	0.1	0.900165
13.656717	0.1	0.883690
13.658383	0.1	0.867238
13.660050	0.1	0.851331
13.661717	0.1	0.836472
13.663383	0.1	0.821748
13.665050	0.1	0.805650
13.666717	0.1	0.788406
13.668383	0.1	0.771922
13.670050	0.1	0.757612
13.671717	0.1	0.745659
13.673383	0.1	0.735437
13.675050	0.1	0.726501
13.676717	0.1	0.719540
13.678383	0.1	0.715568
13.680050	0.1	0.714250
13.681717	0.1	0.714110
13.683383	0.1	0.713500
13.685050	0.1	0.710590
13.686717	0.1	0.703381
13.688383	0.1	0.691121
13.690050	0.1	0.676014
13.691717	0.1	0.662319
13.693383	0.1	0.652806
13.695050	0.1	0.647283
13.696717	0.1	0.644587
13.698383	0.1	0.644038
13.700050	0.1	0.644871
13.701717	0.1	0.645719
13.703383	0.1	0.645220
13.705050	0.1	0.643390
13.706717	0.1	0.641197
13.708383	0.1	0.638771
13.710050	0.1	0.634929
13.711717	0.1	0.628410
13.713383	0.1	0.620144
13.715050	0.1	0.613737
13.716717	0.1	0.611870
13.718383	0.1	0.613597
13.720050	0.1	0.616107
13.721717	0.1	0.617211
13.723383	0.1	0.616363
13.725050	0.1	0.614761
13.726717	0.1	0.613602
13.728383	0.1	0.612130
13.730050	0.1	0.608563
13.731717	0.1	0.602514
13.733383	0.1	0.595804
13.735050	0.1	0.591367
13.736717	0.1	0.591185
13.738383	0.1	0.594603
13.740050	0.1	0.598719
13.741717	0.1	0.600759
13.743383	0.1	0.599618
13.745050	0.1	0.595618
13.746717	0.1	0.590007
13.748383	0.1	0.584447
13.750050	0.1	0.580195
13.751717	0.1	0.577481
13.753383	0.1	0.575450
13.755050	0.1	0.572992
13.756717	0.1	0.569816
13.758383	0.1	0.566682
13.760050	0.1	0.565201
13.761717	0.1	0.567031
13.763383	0.1	0.572065
13.765050	0.1	0.577569
13.766717	0.1	0.579832
13.768383	0.1	0.576619
13.770050	0.1	0.568777
13.771717	0.1	0.560386
13.773383	0.1	0.555892
13.775050	0.1	0.556344
13.776717	0.1	0.559604
13.778383	0.1	0.563394
13.780050	0.1	0.566319
13.781717	0.1	0.566752
13.783383	0.1	0.563334
13.785050	0.1	0.557057
13.786717	0.1	0.550854
13.788383	0.1	0.546561
13.790050	0.1	0.543594
13.791717	0.1	0.540842
13.793383	0.1	0.538351
13.795050	0.1	0.536800
13.796717	0.1	0.536749
13.798383	0.1	0.538393
13.800050	0.1	0.541336
13.801717	0.1	0.544651
13.803383	0.1	0.547040
13.805050	0.1	0.546803
13.806717	0.1	0.542826
13.808383	0.1	0.536409
13.810050	0.1	0.531026
13.811717	0.1	0.529438
13.813383	0.1	0.531892
13.815050	0.1	0.536358
13.816717	0.1	0.539725
13.818383	0.1	0.539618
13.820050	0.1	0.535245
13.821717	0.1	0.527329
13.823383	0.1	0.518207
13.825050	0.1	0.511068
13.826717	0.1	0.508479
13.828383	0.1	0.511487
13.830050	0.1	0.519338
13.831717	0.1	0.529215
13.833383	0.1	0.536810
13.835050	0.1	0.538779
13.836717	0.1	0.535073
13.838383	0.1	0.528712
13.840050	0.1	0.523082
13.841717	0.1	0.519361
13.843383	0.1	0.517215
13.845050	0.1	0.516651
13.846717	0.1	0.517210
13.848383	0.1	0.517294
13.850050	0.1	0.516097
13.851717	0.1	0.514700
13.853383	0.1	0.514835
13.855050	0.1	0.517424
13.856717	0.1	0.521550
13.858383	0.1	0.524377
13.860050	0.1	0.523669
13.861717	0.1	0.520102
13.863383	0.1	0.516055
13.865050	0.1	0.512772
13.866717	0.1	0.509848
13.868383	0.1	0.507128
13.870050	0.1	0.505350
13.871717	0.1	0.505135
13.873383	0.1	0.506807
13.875050	0.1	0.510463
13.876717	0.1	0.515599
13.878383	0.1	0.520572
13.880050	0.1	0.522840
13.881717	0.1	0.521224
13.883383	0.1	0.517396
13.885050	0.1	0.513457
13.886717	0.1	0.509992
13.888383	0.1	0.507915
13.890050	0.1	0.509447
13.891717	0.1	0.515366
13.893383	0.1	0.523026
13.895050	0.1	0.528134
13.896717	0.1	0.527659
13.898383	0.1	0.521555
13.900050	0.1	0.512870
13.901717	0.1	0.505582
13.903383	0.1	0.502076
13.905050	0.1	0.502844
13.906717	0.1	0.507133
13.908383	0.1	0.512796
13.910050	0.1	0.516991
13.911717	0.1	0.517960
13.913383	0.1	0.515645
13.915050	0.1	0.511338
13.916717	0.1	0.507426
13.918383	0.1	0.506402
13.920050	0.1	0.508693
13.921717	0.1	0.511729
13.923383	0.1	0.512078
13.925050	0.1	0.508893
13.926717	0.1	0.504944
13.928383	0.1	0.503892
13.930050	0.1	0.506975
13.931717	0.1	0.513084
13.933383	0.1	0.520521
13.935050	0.1	0.527115
13.936717	0.1	0.530262
13.938383	0.1	0.528931
13.940050	0.1	0.524702
13.941717	0.1	0.519683
13.943383	0.1	0.514588
13.945050	0.1	0.509596
13.946717	0.1	0.505075
13.948383	0.1	0.501359
13.950050	0.1	0.499208
13.951717	0.1	0.499799
13.953383	0.1	0.503547
13.955050	0.1	0.509471
13.956717	0.1	0.515888
13.958383	0.1	0.521317
13.960050	0.1	0.524851
13.961717	0.1	0.526509
13.963383	0.1	0.527767
13.965050	0.1	0.530588
13.966717	0.1	0.535166
13.968383	0.1	0.539734
13.970050	0.1	0.542332
13.971717	0.1	0.541909
13.973383	0.1	0.538910
13.975050	0.1	0.534807
13.976717	0.1	0.530519
13.978383	0.1	0.526356
13.980050	0.1	0.523333
13.981717	0.1	0.523184
13.983383	0.1	0.526723
13.985050	0.1	0.532502
13.986717	0.1	0.537713
13.988383	0.1	0.540065
13.990050	0.1	0.538672
13.991717	0.1	0.534318
13.993383	0.1	0.528884
13.995050	0.1	0.523762
13.996717	0.1	0.519790
13.998383	0.1	0.518030
14.000050	0.1	0.518342
14.001717	0.1	0.518183
14.003383	0.1	0.515007
14.005050	0.1	0.509545
14.006717	0.1	0.505750
14.008383	0.1	0.507031
14.010050	0.1	0.513042
14.011717	0.1	0.520325
14.013383	0.1	0.525368
14.015050	0.1	0.526761
14.016717	0.1	0.525122
14.018383	0.1	0.522230
14.020050	0.1	0.520274
14.021717	0.1	0.520730
14.023383	0.1	0.523678
14.025050	0.1	0.528302
14.026717	0.1	0.533317
14.028383	0.1	0.536982
14.030050	0.1	0.538048
14.031717	0.1	0.536516
14.033383	0.1	0.533066
14.035050	0.1	0.529066
14.036717	0.1	0.526747
14.038383	0.1	0.527562
14.040050	0.1	0.531096
14.041717	0.1	0.536060
14.043383	0.1	0.541401
14.045050	0.1	0.546561
14.046717	0.1	0.551506
14.048383	0.1	0.556763
14.050050	0.1	0.562700
14.051717	0.1	0.568591
14.053383	0.1	0.573234
14.055050	0.1	0.576512
14.056717	0.1	0.579795
14.058383	0.1	0.584465
14.060050	0.1	0.590105
14.061717	0.1	0.594757
14.063383	0.1	0.597280
14.065050	0.1	0.598324
14.066717	0.1	0.598850
14.068383	0.1	0.598766
14.070050	0.1	0.597895
14.071717	0.1	0.597760
14.073383	0.1	0.600768
14.075050	0.1	0.607600
14.076717	0.1	0.616414
14.078383	0.1	0.624694
14.080050	0.1	0.631264
14.081717	0.1	0.636312
14.083383	0.1	0.639888
14.085050	0.1	0.641975
14.086717	0.1	0.643856
14.088383	0.1	0.648024
14.090050	0.1	0.655963
14.091717	0.1	0.666492
14.093383	0.1	0.676815
14.095050	0.1	0.684704
14.096717	0.1	0.689137
14.098383	0.1	0.689821
14.100050	0.1	0.686846
14.101717	0.1	0.681221
14.103383	0.1	0.675404
14.105050	0.1	0.672117
14.106717	0.1	0.672285
14.108383	0.1	0.675316
14.110050	0.1	0.681151
14.111717	0.1	0.690040
14.113383	0.1	0.700746
14.115050	0.1	0.710576
14.116717	0.1	0.717496
14.118383	0.1	0.721882
14.120050	0.1	0.725649
14.121717	0.1	0.729957
14.123383	0.1	0.734520
14.125050	0.1	0.738432
14.126717	0.1	0.740895
14.128383	0.1	0.741705
14.130050	0.1	0.741677
14.131717	0.1	0.742674
14.133383	0.1	0.745724
14.135050	0.1	0.749636
14.136717	0.1	0.752858
14.138383	0.1	0.754911
14.140050	0.1	0.755507
14.141717	0.1	0.754446
14.143383	0.1	0.752239
14.145050	0.1	0.750097
14.146717	0.1	0.749757
14.148383	0.1	0.752625
14.150050	0.1	0.758744
14.151717	0.1	0.766315
14.153383	0.1	0.772364
14.155050	0.1	0.774874
14.156717	0.1	0.773836
14.158383	0.1	0.770167
14.160050	0.1	0.765100
14.161717	0.1	0.760541
14.163383	0.1	0.758190
14.165050	0.1	0.757999
14.166717	0.1	0.758432
14.168383	0.1	0.758553
14.170050	0.1	0.758590
14.171717	0.1	0.758483
14.173383	0.1	0.757445
14.175050	0.1	0.754711
14.176717	0.1	0.750297
14.178383	0.1	0.745510
14.180050	0.1	0.741766
14.181717	0.1	0.739405
14.183383	0.1	0.738758
14.185050	0.1	0.740588
14.186717	0.1	0.744290
14.188383	0.1	0.747023
14.190050	0.1	0.745705
14.191717	0.1	0.739926
14.193383	0.1	0.732103
14.195050	0.1	0.724569
14.196717	0.1	0.717686
14.198383	0.1	0.711405
14.200050	0.1	0.706404
14.201717	0.1	0.703097
14.203383	0.1	0.701356
14.205050	0.1	0.701249
14.206717	0.1	0.702883
14.208383	0.1	0.705994
14.210050	0.1	0.709901
14.211717	0.1	0.713104
14.213383	0.1	0.713109
14.215050	0.1	0.708420
14.216717	0.1	0.700327
14.218383	0.1	0.691214
14.220050	0.1	0.682585
14.221717	0.1	0.675474
14.223383	0.1	0.670953
14.225050	0.1	0.669840
14.226717	0.1	0.672173
14.228383	0.1	0.676746
14.230050	0.1	0.681425
14.231717	0.1	0.683670
14.233383	0.1	0.681342
14.235050	0.1	0.674417
14.236717	0.1	0.665090
14.238383	0.1	0.655735
14.240050	0.1	0.647656
14.241717	0.1	0.641122
14.243383	0.1	0.635297
14.245050	0.1	0.629211
14.246717	0.1	0.623534
14.248383	0.1	0.619907
14.250050	0.1	0.618775
14.251717	0.1	0.619167
14.253383	0.1	0.619870
14.255050	0.1	0.620377
14.256717	0.1	0.620913
14.258383	0.1	0.620713
14.260050	0.1	0.616889
14.261717	0.1	0.607236
14.263383	0.1	0.593341
14.265050	0.1	0.579329
14.266717	0.1	0.568605
14.268383	0.1	0.562663
14.270050	0.1	0.560968
14.271717	0.1	0.561420
14.273383	0.1	0.562589
14.275050	0.1	0.565033
14.276717	0.1	0.569238
14.278383	0.1	0.573448
14.280050	0.1	0.574770
14.281717	0.1	0.571599
14.283383	0.1	0.564409
14.285050	0.1	0.555068
14.286717	0.1	0.545816
14.288383	0.1	0.538584
14.290050	0.1	0.534658
14.291717	0.1	0.534412
14.293383	0.1	0.537140
14.295050	0.1	0.541420
14.296717	0.1	0.545355
14.298383	0.1	0.547399
14.300050	0.1	0.547552
14.301717	0.1	0.547115
14.303383	0.1	0.546970
14.305050	0.1	0.546570
14.306717	0.1	0.545075
14.308383	0.1	0.543008
14.310050	0.1	0.541555
14.311717	0.1	0.540894
14.313383	0.1	0.540502
14.315050	0.1	0.540367
14.316717	0.1	0.540549
14.318383	0.1	0.540563
14.320050	0.1	0.540223
14.321717	0.1	0.539883
14.323383	0.1	0.539660
14.325050	0.1	0.539394
14.326717	0.1	0.538956
14.328383	0.1	0.538197
14.330050	0.1	0.537019
14.331717	0.1	0.535753
14.333383	0.1	0.534891
14.335050	0.1	0.534588
14.336717	0.1	0.534914
14.338383	0.1	0.536367
14.340050	0.1	0.539175
14.341717	0.1	0.542365
14.343383	0.1	0.544651
14.345050	0.1	0.545830
14.346717	0.1	0.546440
14.348383	0.1	0.546346
14.350050	0.1	0.545038
14.351717	0.1	0.543301
14.353383	0.1	0.542854
14.355050	0.1	0.544335
14.356717	0.1	0.546700
14.358383	0.1	0.548121
14.360050	0.1	0.547236
14.361717	0.1	0.544423
14.363383	0.1	0.541406
14.365050	0.1	0.539511
14.366717	0.1	0.538747
14.368383	0.1	0.538565
14.370050	0.1	0.539138
14.371717	0.1	0.540982
14.373383	0.1	0.543958
14.375050	0.1	0.547920
14.376717	0.1	0.553369
14.378383	0.1	0.560391
14.380050	0.1	0.567934
14.381717	0.1	0.574291
14.383383	0.1	0.577443
14.385050	0.1	0.576093
14.386717	0.1	0.571399
14.388383	0.1	0.566579
14.390050	0.1	0.564442
14.391717	0.1	0.565853
14.393383	0.1	0.569723
14.395050	0.1	0.574235
14.396717	0.1	0.579064
14.398383	0.1	0.585541
14.400050	0.1	0.593928
14.401717	0.1	0.601821
14.403383	0.1	0.605960
14.405050	0.1	0.604927
14.406717	0.1	0.599916
14.408383	0.1	0.593676
14.410050	0.1	0.589355
14.411717	0.1	0.589504
14.413383	0.1	0.594747
14.415050	0.1	0.603106
14.416717	0.1	0.611371
14.418383	0.1	0.617467
14.420050	0.1	0.621621
14.421717	0.1	0.625500
14.423383	0.1	0.630138
14.425050	0.1	0.635055
14.426717	0.1	0.639129
14.428383	0.1	0.641611
14.430050	0.1	0.642319
14.431717	0.1	0.641164
14.433383	0.1	0.638487
14.435050	0.1	0.635851
14.436717	0.1	0.635209
14.438383	0.1	0.637695
14.440050	0.1	0.643763
14.441717	0.1	0.653234
14.443383	0.1	0.664899
14.445050	0.1	0.677020
14.446717	0.1	0.687852
14.448383	0.1	0.695330
14.450050	0.1	0.698087
14.451717	0.1	0.697058
14.453383	0.1	0.694445
14.455050	0.1	0.691903
14.456717	0.1	0.690687
14.458383	0.1	0.691982
14.460050	0.1	0.696364
14.461717	0.1	0.703763
14.463383	0.1	0.713784
14.465050	0.1	0.726026
14.466717	0.1	0.739922
14.468383	0.1	0.753566
14.470050	0.1	0.763847
14.471717	0.1	0.769044
14.473383	0.1	0.770306
14.475050	0.1	0.770316
14.476717	0.1	0.772071
14.478383	0.1	0.778446
14.480050	0.1	0.790665
14.481717	0.1	0.807140
14.483383	0.1	0.824351
14.485050	0.1	0.839345
14.486717	0.1	0.851373
14.488383	0.1	0.860891
14.490050	0.1	0.868132
14.491717	0.1	0.873795
14.493383	0.1	0.880039
14.495050	0.1	0.889576
14.496717	0.1	0.904026
14.498383	0.1	0.922903
14.500050	0.1	0.943695
14.501717	0.1	0.963411
14.503383	0.1	0.980706
14.505050	0.1	0.996385
14.506717	0.1	1.011714
14.508383	0.1	1.027333
14.510050	0.1	1.044627
14.511717	0.1	1.065847
14.513383	0.1	1.091608
14.515050	0.1	1.119599
14.516717	0.1	1.146249
14.518383	0.1	1.169206
14.520050	0.1	1.188428
14.521717	0.1	1.206007
14.523383	0.1	1.225281
14.525050	0.1	1.248824
14.526717	0.1	1.276657
14.528383	0.1	1.306897
14.530050	0.1	1.337742
14.531717	0.1	1.368574
14.533383	0.1	1.399424
14.535050	0.1	1.430018
14.536717	0.1	1.460020
14.538383	0.1	1.489678
14.540050	0.1	1.520277
14.541717	0.1	1.553982
14.543383	0.1	1.591691
14.545050	0.1	1.631188
14.546717	0.1	1.669042
14.548383	0.1	1.704488
14.550050	0.1	1.740027
14.551717	0.1	1.778174
14.553383	0.1	1.819544
14.555050	0.1	1.864061
14.556717	0.1	1.912336
14.558383	0.1	1.964769
14.560050	0.1	2.020174
14.561717	0.1	2.076202
14.563383	0.1	2.131211
14.565050	0.1	2.185400
14.566717	0.1	2.239863
14.568383	0.1	2.294551
14.570050	0.1	2.348376
14.571717	0.1	2.401085
14.573383	0.1	2.453299
14.575050	0.1	2.505844
14.576717	0.1	2.560653
14.578383	0.1	2.620593
14.580050	0.1	2.687019
14.581717	0.1	2.757688
14.583383	0.1	2.828171
14.585050	0.1	2.896059
14.586717	0.1	2.962705
14.588383	0.1	3.031115
14.590050	0.1	3.103255
14.591717	0.1	3.178534
14.593383	0.1	3.254307
14.595050	0.1	3.327681
14.596717	0.1	3.396911
14.598383	0.1	3.462275
14.600050	0.1	3.525959
14.601717	0.1	3.590598
14.603383	0.1	3.658049
14.605050	0.1	3.729127
14.606717	0.1	3.803433
14.608383	0.1	3.879075
14.610050	0.1	3.952938
14.611717	0.1	4.022289
14.613383	0.1	4.086578
14.615050	0.1	4.147501
14.616717	0.1	4.207552
14.618383	0.1	4.268130
14.620050	0.1	4.328806
14.621717	0.1	4.388797
14.623383	0.1	4.447969
14.625050	0.1	4.505403
14.626717	0.1	4.558861
14.628383	0.1	4.607048
14.630050	0.1	4.651193
14.631717	0.1	4.693614
14.633383	0.1	4.735230
14.635050	0.1	4.774970
14.636717	0.1	4.811827
14.638383	0.1	4.846733
14.640050	0.1	4.881062
14.641717	0.1	4.913942
14.643383	0.1	4.942594
14.645050	0.1	4.964876
14.646717	0.1	4.980895
14.648383	0.1	4.993081
14.650050	0.1	5.004811
14.651717	0.1	5.018162
14.653383	0.1	5.032634
14.655050	0.1	5.045449
14.656717	0.1	5.053156
14.658383	0.1	5.054139
14.660050	0.1	5.048853
14.661717	0.1	5.037584
14.663383	0.1	5.020453
14.665050	0.1	4.999163
14.666717	0.1	4.976378
14.668383	0.1	4.953980
14.670050	0.1	4.932513
14.671717	0.1	4.911125
14.673383	0.1	4.887949
14.675050	0.1	4.861210
14.676717	0.1	4.829294
14.678383	0.1	4.790844
14.680050	0.1	4.746709
14.681717	0.1	4.700311
14.683383	0.1	4.654843
14.685050	0.1	4.611341
14.686717	0.1	4.568836
14.688383	0.1	4.525399
14.690050	0.1	4.479932
14.691717	0.1	4.432569
14.693383	0.1	4.383153
14.695050	0.1	4.330506
14.696717	0.1	4.273336
14.698383	0.1	4.211278
14.700050	0.1	4.145168
14.701717	0.1	4.077498
14.703383	0.1	4.012426
14.705050	0.1	3.953348
14.706717	0.1	3.899918
14.708383	0.1	3.847941
14.710050	0.1	3.792141
14.711717	0.1	3.729952
14.713383	0.1	3.663166
14.715050	0.1	3.595706
14.716717	0.1	3.531142
14.718383	0.1	3.471971
14.720050	0.1	3.418629
14.721717	0.1	3.368631
14.723383	0.1	3.318447
14.725050	0.1	3.266810
14.726717	0.1	3.214977
14.728383	0.1	3.163973
14.730050	0.1	3.113234
14.731717	0.1	3.062179
14.733383	0.1	3.011608
14.735050	0.1	2.963222
14.736717	0.1	2.918816
14.738383	0.1	2.879626
14.740050	0.1	2.845046
14.741717	0.1	2.812194
14.743383	0.1	2.778010
14.745050	0.1	2.741865
14.746717	0.1	2.704845
14.748383	0.1	2.667019
14.750050	0.1	2.627634
14.751717	0.1	2.586744
14.753383	0.1	2.544983
14.755050	0.1	2.503502
14.756717	0.1	2.464503
14.758383	0.1	2.430356
14.760050	0.1	2.402524
14.761717	0.1	2.380661
14.763383	0.1	2.361862
14.765050	0.1	2.342621
14.766717	0.1	2.321554
14.768383	0.1	2.298807
14.770050	0.1	2.274271
14.771717	0.1	2.247877
14.773383	0.1	2.220739
14.775050	0.1	2.194983
14.776717	0.1	2.172384
14.778383	0.1	2.153441
14.780050	0.1	2.137418
14.781717	0.1	2.122903
14.783383	0.1	2.108645
14.785050	0.1	2.094177
14.786717	0.1	2.079727
14.788383	0.1	2.065809
14.790050	0.1	2.052160
14.791717	0.1	2.036938
14.793383	0.1	2.018078
14.795050	0.1	1.996448
14.796717	0.1	1.976695
14.798383	0.1	1.963270
14.800050	0.1	1.955940
14.801717	0.1	1.950325
14.803383	0.1	1.941784
14.805050	0.1	1.928564
14.806717	0.1	1.911866
14.808383	0.1	1.893872
14.810050	0.1	1.876843
14.811717	0.1	1.863004
14.813383	0.1	1.853290
14.815050	0.1	1.846328
14.816717	0.1	1.840424
14.818383	0.1	1.835977
14.820050	0.1	1.834068
14.821717	0.1	1.833597
14.823383	0.1	1.831469
14.825050	0.1	1.825183
14.826717	0.1	1.814789
14.828383	0.1	1.802417
14.830050	0.1	1.790053
14.831717	0.1	1.777774
14.833383	0.1	1.764377
14.835050	0.1	1.750309
14.836717	0.1	1.738737
14.838383	0.1	1.732488
14.840050	0.1	1.731231
14.841717	0.1	1.731780
14.843383	0.1	1.730048
14.845050	0.1	1.723203
14.846717	0.1	1.710798
14.848383	0.1	1.694225
14.850050	0.1	1.676013
14.851717	0.1	1.659235
14.853383	0.1	1.646159
14.855050	0.1	1.637763
14.856717	0.1	1.633801
14.858383	0.1	1.631868
14.860050	0.1	1.627975
14.861717	0.1	1.619649
14.863383	0.1	1.607039
14.865050	0.1	1.590773
14.866717	0.1	1.570946
14.868383	0.1	1.548696
14.870050	0.1	1.526945
14.871717	0.1	1.508859
14.873383	0.1	1.495695
14.875050	0.1	1.485948
14.876717	0.1	1.476808
14.878383	0.1	1.466600
14.880050	0.1	1.455382
14.881717	0.1	1.443811
14.883383	0.1	1.432458
14.885050	0.1	1.421524
14.886717	0.1	1.410451
14.888383	0.1	1.398367
14.890050	0.1	1.384933
14.891717	0.1	1.370409
14.893383	0.1	1.354814
14.895050	0.1	1.337621
14.896717	0.1	1.318716
14.898383	0.1	1.299200
14.900050	0.1	1.280941
14.901717	0.1	1.265532
14.903383	0.1	1.253528
14.905050	0.1	1.244056
14.906717	0.1	1.234999
14.908383	0.1	1.223818
14.910050	0.1	1.208712
14.911717	0.1	1.189522
14.913383	0.1	1.168158
14.915050	0.1	1.148297
14.916717	0.1	1.133843
14.918383	0.1	1.126258
14.920050	0.1	1.123622
14.921717	0.1	1.122658
14.923383	0.1	1.120199
14.925050	0.1	1.113592
14.926717	0.1	1.101950
14.928383	0.1	1.086644
14.930050	0.1	1.070234
14.931717	0.1	1.054937
14.933383	0.1	1.041759
14.935050	0.1	1.030639
14.936717	0.1	1.021004
14.938383	0.1	1.012487
14.940050	0.1	1.005442
14.941717	0.1	1.000296
14.943383	0.1	0.996548
14.945050	0.1	0.992897
14.946717	0.1	0.987980
14.948383	0.1	0.981051
14.950050	0.1	0.972254
14.951717	0.1	0.961544
14.953383	0.1	0.948496
14.955050	0.1	0.934303
14.956717	0.1	0.921595
14.958383	0.1	0.911723
14.960050	0.1	0.904598
14.961717	0.1	0.899984
14.963383	0.1	0.897194
14.965050	0.1	0.895481
14.966717	0.1	0.894866
14.968383	0.1	0.895387
14.970050	0.1	0.896803
14.971717	0.1	0.899038
14.973383	0.1	0.901022
14.975050	0.1	0.900035
14.976717	0.1	0.894074
14.978383	0.1	0.884277
14.980050	0.1	0.874433
14.981717	0.1	0.868440
14.983383	0.1	0.867867
14.985050	0.1	0.870889
14.986717	0.1	0.873343
14.988383	0.1	0.871513
14.990050	0.1	0.864766
14.991717	0.1	0.856160
14.993383	0.1	0.850251
14.995050	0.1	0.850172
14.996717	0.1	0.855844
14.998383	0.1	0.863946
15.000050	0.1	0.870647
15.001717	0.1	0.874368
15.003383	0.1	0.875001
15.005050	0.1	0.872836
15.006717	0.1	0.869818
15.008383	0.1	0.869120
15.010050	0.1	0.872142
15.011717	0.1	0.876989
15.013383	0.1	0.880649
15.015050	0.1	0.882423
15.016717	0.1	0.883755
15.018383	0.1	0.885124
15.020050	0.1	0.885595
15.021717	0.1	0.884882
15.023383	0.1	0.884486
15.025050	0.1	0.886736
15.026717	0.1	0.892566
15.028383	0.1	0.900105
15.030050	0.1	0.906000
15.031717	0.1	0.908300
15.033383	0.1	0.907471
15.035050	0.1	0.905492
15.036717	0.1	0.904673
15.038383	0.1	0.906712
15.040050	0.1	0.911755
15.041717	0.1	0.918070
15.043383	0.1	0.923346
15.045050	0.1	0.926289
15.046717	0.1	0.926950
15.048383	0.1	0.926410
15.050050	0.1	0.926401
15.051717	0.1	0.928622
15.053383	0.1	0.934019
15.055050	0.1	0.942624
15.056717	0.1	0.953907
15.058383	0.1	0.966578
15.060050	0.1	0.978620
15.061717	0.1	0.988427
15.063383	0.1	0.995947
15.065050	0.1	1.002378
15.066717	0.1	1.009130
15.068383	0.1	1.017787
15.070050	0.1	1.029647
15.071717	0.1	1.043770
15.073383	0.1	1.056921
15.075050	0.1	1.066965
15.076717	0.1	1.075044
15.078383	0.1	1.083589
15.080050	0.1	1.094090
15.081717	0.1	1.107208
15.083383	0.1	1.122989
15.085050	0.1	1.140274
15.086717	0.1	1.156949
15.088383	0.1	1.171241
15.090050	0.1	1.182957
15.091717	0.1	1.193862
15.093383	0.1	1.206887
15.095050	0.1	1.224247
15.096717	0.1	1.245975
15.098383	0.1	1.270035
15.100050	0.1	1.293528
15.101717	0.1	1.314227
15.103383	0.1	1.331968
15.105050	0.1	1.348443
15.106717	0.1	1.365431
15.108383	0.1	1.383899
15.110050	0.1	1.404514
15.111717	0.1	1.427629
15.113383	0.1	1.452379
15.115050	0.1	1.476845
15.116717	0.1	1.499914
15.118383	0.1	1.521967
15.120050	0.1	1.543830
15.121717	0.1	1.566191
15.123383	0.1	1.589456
15.125050	0.1	1.613521
15.126717	0.1	1.638699
15.128383	0.1	1.666183
15.130050	0.1	1.696739
15.131717	0.1	1.729857
15.133383	0.1	1.763762
15.135050	0.1	1.796149
15.136717	0.1	1.826240
15.138383	0.1	1.856047
15.140050	0.1	1.888494
15.141717	0.1	1.924750
15.143383	0.1	1.963754
15.145050	0.1	2.003754
15.146717	0.1	2.043420
15.148383	0.1	2.081571
15.150050	0.1	2.117595
15.151717	0.1	2.152747
15.153383	0.1	2.189763
15.155050	0.1	2.230839
15.156717	0.1	2.276702
15.158383	0.1	2.326821
15.160050	0.1	2.378980
15.161717	0.1	2.429597
15.163383	0.1	2.475982
15.165050	0.1	2.518101
15.166717	0.1	2.558148
15.168383	0.1	2.599168
15.170050	0.1	2.644691
15.171717	0.1	2.698316
15.173383	0.1	2.760608
15.175050	0.1	2.826978
15.176717	0.1	2.891473
15.178383	0.1	2.951249
15.180050	0.1	3.006831
15.181717	0.1	3.060834
15.183383	0.1	3.116922
15.185050	0.1	3.178674
15.186717	0.1	3.247531
15.188383	0.1	3.321148
15.190050	0.1	3.395118
15.191717	0.1	3.466331
15.193383	0.1	3.534094
15.195050	0.1	3.599981
15.196717	0.1	3.667413
15.198383	0.1	3.739558
15.200050	0.1	3.816318
15.201717	0.1	3.893543
15.203383	0.1	3.965888
15.205050	0.1	4.031002
15.206717	0.1	4.090732
15.208383	0.1	4.148739
15.210050	0.1	4.208102
15.211717	0.1	4.270296
15.213383	0.1	4.334757
15.215050	0.1	4.399521
15.216717	0.1	4.462749
15.218383	0.1	4.523629
15.220050	0.1	4.582061
15.221717	0.1	4.637847
15.223383	0.1	4.690061
15.225050	0.1	4.737405
15.226717	0.1	4.779459
15.228383	0.1	4.817243
15.230050	0.1	4.852256
15.231717	0.1	4.885662
15.233383	0.1	4.918738
15.235050	0.1	4.952722
15.236717	0.1	4.987358
15.238383	0.1	5.020420
15.240050	0.1	5.049524
15.241717	0.1	5.073720
15.243383	0.1	5.092914
15.245050	0.1	5.107289
15.246717	0.1	5.117981
15.248383	0.1	5.126353
15.250050	0.1	5.131965
15.251717	0.1	5.132593
15.253383	0.1	5.126670
15.255050	0.1	5.114945
15.256717	0.1	5.099974
15.258383	0.1	5.084239
15.260050	0.1	5.068616
15.261717	0.1	5.052323
15.263383	0.1	5.033980
15.265050	0.1	5.012993
15.266717	0.1	4.989686
15.268383	0.1	4.963917
15.270050	0.1	4.934534
15.271717	0.1	4.900373
15.273383	0.1	4.861783
15.275050	0.1	4.821094
15.276717	0.1	4.780870
15.278383	0.1	4.742183
15.280050	0.1	4.704436
15.281717	0.1	4.665973
15.283383	0.1	4.625558
15.285050	0.1	4.583136
15.286717	0.1	4.538796
15.288383	0.1	4.492556
15.290050	0.1	4.445496
15.291717	0.1	4.399605
15.293383	0.1	4.355940
15.295050	0.1	4.313784
15.296717	0.1	4.271520
15.298383	0.1	4.227925
15.300050	0.1	4.183012
15.301717	0.1	4.138402
15.303383	0.1	4.097060
15.305050	0.1	4.061488
15.306717	0.1	4.032026
15.308383	0.1	4.007937
15.310050	0.1	3.988422
15.311717	0.1	3.972207
15.313383	0.1	3.958484
15.315050	0.1	3.947886
15.316717	0.1	3.941040
15.318383	0.1	3.937674
15.320050	0.1	3.938312
15.321717	0.1	3.944882
15.323383	0.1	3.958894
15.325050	0.1	3.980505
15.326717	0.1	4.008929
15.328383	0.1	4.043034
15.330050	0.1	4.082345
15.331717	0.1	4.126672
15.333383	0.1	4.175282
15.335050	0.1	4.227767
15.336717	0.1	4.285192
15.338383	0.1	4.349928
15.340050	0.1	4.424821
15.341717	0.1	4.512365
15.343383	0.1	4.613344
15.345050	0.1	4.725289
15.346717	0.1	4.843925
15.348383	0.1	4.967232
15.350050	0.1	5.097152
15.351717	0.1	5.237618
15.353383	0.1	5.392097
15.355050	0.1	5.562366
15.356717	0.1	5.748100
15.358383	0.1	5.946858
15.360050	0.1	6.155283
15.361717	0.1	6.371494
15.363383	0.1	6.596446
15.365050	0.1	6.832778
15.366717	0.1	7.083006
15.368383	0.1	7.349500
15.370050	0.1	7.634996
15.371717	0.1	7.941993
15.373383	0.1	8.271555
15.375050	0.1	8.622622
15.376717	0.1	8.992893
15.378383	0.1	9.381445
15.380050	0.1	9.790426
15.381717	0.1	10.223454
15.383383	0.1	10.683471
15.385050	0.1	11.172635
15.386717	0.1	11.692839
15.388383	0.1	12.245541
15.390050	0.1	12.831646
15.391717	0.1	13.452284
15.393383	0.1	14.109076
15.395050	0.1	14.803121
15.396717	0.1	15.534856
15.398383	0.1	16.305558
15.400050	0.1	17.118454
15.401717	0.1	17.978023
15.403383	0.1	18.888540
15.405050	0.1	19.853627
15.406717	0.1	20.876587
15.408383	0.1	21.959576
15.410050	0.1	23.102844
15.411717	0.1	24.306639
15.413383	0.1	25.573266
15.415050	0.1	26.906775
15.416717	0.1	28.311750
15.418383	0.1	29.792651
15.420050	0.1	31.353645
15.421717	0.1	32.998393
15.423383	0.1	34.729079
15.425050	0.1	36.545754
15.426717	0.1	38.447469
15.428383	0.1	40.434059
15.430050	0.1	42.507201
15.431717	0.1	44.669765
15.433383	0.1	46.924632
15.435050	0.1	49.275528
15.436717	0.1	51.727626
15.438383	0.1	54.285694
15.440050	0.1	56.952606
15.441717	0.1	59.728944
15.443383	0.1	62.612365
15.445050	0.1	65.598683
15.446717	0.1	68.685510
15.448383	0.1	71.874592
15.450050	0.1	75.169890
15.451717	0.1	78.574587
15.453383	0.1	82.090562
15.455050	0.1	85.719102
15.456717	0.1	89.461561
15.458383	0.1	93.319398
15.460050	0.1	97.293779
15.461717	0.1	101.385936
15.463383	0.1	105.597652
15.465050	0.1	109.930220
15.466717	0.1	114.383055
15.468383	0.1	118.955183
15.470050	0.1	123.649314
15.471717	0.1	128.473225
15.473383	0.1	133.436252
15.475050	0.1	138.546634
15.476717	0.1	143.812248
15.478383	0.1	149.240755
15.480050	0.1	154.838888
15.481717	0.1	160.612776
15.483383	0.1	166.568416
15.485050	0.1	172.713050
15.486717	0.1	179.056740
15.488383	0.1	185.612035
15.490050	0.1	192.393242
15.491717	0.1	199.416406
15.493383	0.1	206.697984
15.495050	0.1	214.252402
15.496717	0.1	222.091065
15.498383	0.1	230.223607
15.500050	0.1	238.660816
15.501717	0.1	247.414764
15.503383	0.1	256.495341
15.505050	0.1	265.909885
15.506717	0.1	275.665359
15.508383	0.1	285.767946
15.510050	0.1	296.221385
15.511717	0.1	307.024676
15.513383	0.1	318.169473
15.515050	0.1	329.640745
15.516717	0.1	341.418237
15.518383	0.1	353.475330
15.520050	0.1	365.779437
15.521717	0.1	378.294657
15.523383	0.1	390.980970
15.525050	0.1	403.791853
15.526717	0.1	416.677012
15.528383	0.1	429.586177
15.530050	0.1	442.466629
15.531717	0.1	455.259523
15.533383	0.1	467.900760
15.535050	0.1	480.322945
15.536717	0.1	492.456896
15.538383	0.1	504.235235
15.540050	0.1	515.596713
15.541717	0.1	526.487376
15.543383	0.1	536.857541
15.545050	0.1	546.659786
15.546717	0.1	555.851334
15.548383	0.1	564.396601
15.550050	0.1	572.266314
15.551717	0.1	579.434559
15.553383	0.1	585.879176
15.555050	0.1	591.588785
15.556717	0.1	596.567677
15.558383	0.1	600.830312
15.560050	0.1	604.392035
15.561717	0.1	607.265649
15.563383	0.1	609.463715
15.565050	0.1	611.002688
15.566717	0.1	611.905302
15.568383	0.1	612.199596
15.570050	0.1	611.918341
15.571717	0.1	611.099438
15.573383	0.1	609.783009
15.575050	0.1	608.006456
15.576717	0.1	605.802183
15.578383	0.1	603.199476
15.580050	0.1	600.227905
15.581717	0.1	596.918534
15.583383	0.1	593.303699
15.585050	0.1	589.418291
15.586717	0.1	585.299661
15.588383	0.1	580.982273
15.590050	0.1	576.490723
15.591717	0.1	571.838860
15.593383	0.1	567.036141
15.595050	0.1	562.095610
15.596717	0.1	557.037923
15.598383	0.1	551.888785
15.600050	0.1	546.672177
15.601717	0.1	541.404537
15.603383	0.1	536.092953
15.605050	0.1	530.738654
15.606717	0.1	525.343782
15.608383	0.1	519.915806
15.610050	0.1	514.466833
15.611717	0.1	509.009725
15.613383	0.1	503.554605
15.615050	0.1	498.107877
15.616717	0.1	492.671752
15.618383	0.1	487.243105
15.620050	0.1	481.816093
15.621717	0.1	476.389644
15.623383	0.1	470.971396
15.625050	0.1	465.572896
15.626717	0.1	460.201535
15.628383	0.1	454.856875
15.630050	0.1	449.533547
15.631717	0.1	444.226200
15.633383	0.1	438.932442
15.635050	0.1	433.653775
15.636717	0.1	428.394545
15.638383	0.1	423.159092
15.640050	0.1	417.949632
15.641717	0.1	412.766114
15.643383	0.1	407.606014
15.645050	0.1	402.465118
15.646717	0.1	397.339757
15.648383	0.1	392.227662
15.650050	0.1	387.128513
15.651717	0.1	382.045047
15.653383	0.1	376.981628
15.655050	0.1	371.940462
15.656717	0.1	366.919502
15.658383	0.1	361.913378
15.660050	0.1	356.916795
15.661717	0.1	351.928007
15.663383	0.1	346.949776
15.665050	0.1	341.987606
15.666717	0.1	337.046287
15.668383	0.1	332.126669
15.670050	0.1	327.224862
15.671717	0.1	322.334129
15.673383	0.1	317.448550
15.675050	0.1	312.566273
15.676717	0.1	307.690585
15.678383	0.1	302.828849
15.680050	0.1	297.988886
15.681717	0.1	293.175010
15.683383	0.1	288.387370
15.685050	0.1	283.623925
15.686717	0.1	278.883102
15.688383	0.1	274.165897
15.690050	0.1	269.475184
15.691717	0.1	264.812615
15.693383	0.1	260.176808
15.695050	0.1	255.564992
15.696717	0.1	250.975606
15.698383	0.1	246.408591
15.700050	0.1	241.864771
15.701717	0.1	237.347032
15.703383	0.1	232.861280
15.705050	0.1	228.414340
15.706717	0.1	224.010167
15.708383	0.1	219.648024
15.710050	0.1	215.324504
15.711717	0.1	211.036862
15.713383	0.1	206.784043
15.715050	0.1	202.565808
15.716717	0.1	198.383019
15.718383	0.1	194.238834
15.720050	0.1	190.138477
15.721717	0.1	186.087275
15.723383	0.1	182.088460
15.725050	0.1	178.142023
15.726717	0.1	174.245862
15.728383	0.1	170.398727
15.730050	0.1	166.601627
15.731717	0.1	162.857152
15.733383	0.1	159.168714
15.735050	0.1	155.539350
15.736717	0.1	151.969865
15.738383	0.1	148.458467
15.740050	0.1	145.002063
15.741717	0.1	141.598685
15.743383	0.1	138.249351
15.745050	0.1	134.956865
15.746717	0.1	131.723830
15.748383	0.1	128.552257
15.750050	0.1	125.442990
15.751717	0.1	122.394962
15.753383	0.1	119.406185
15.755050	0.1	116.476300
15.756717	0.1	113.607315
15.758383	0.1	110.800783
15.760050	0.1	108.055398
15.761717	0.1	105.368192
15.763383	0.1	102.736927
15.765050	0.1	100.162253
15.766717	0.1	97.648301
15.768383	0.1	95.199342
15.770050	0.1	92.815305
15.771717	0.1	90.492019
15.773383	0.1	88.225445
15.775050	0.1	86.013707
15.776717	0.1	83.855917
15.778383	0.1	81.751477
15.780050	0.1	79.700514
15.781717	0.1	77.703488
15.783383	0.1	75.760107
15.785050	0.1	73.869410
15.786717	0.1	72.030737
15.788383	0.1	70.243976
15.790050	0.1	68.508401
15.791717	0.1	66.822064
15.793383	0.1	65.182746
15.795050	0.1	63.588899
15.796717	0.1	62.040072
15.798383	0.1	60.536899
15.800050	0.1	59.079747
15.801717	0.1	57.667103
15.803383	0.1	56.296010
15.805050	0.1	54.964344
15.806717	0.1	53.671892
15.808383	0.1	52.419133
15.810050	0.1	51.206127
15.811717	0.1	50.031696
15.813383	0.1	48.892624
15.815050	0.1	47.784578
15.816717	0.1	46.704947
15.818383	0.1	45.654834
15.820050	0.1	44.638086
15.821717	0.1	43.657925
15.823383	0.1	42.713461
15.825050	0.1	41.799299
15.826717	0.1	40.909313
15.828383	0.1	40.040817
15.830050	0.1	39.195381
15.831717	0.1	38.376665
15.833383	0.1	37.587225
15.835050	0.1	36.826334
15.836717	0.1	36.090715
15.838383	0.1	35.377117
15.840050	0.1	34.683929
15.841717	0.1	34.011239
15.843383	0.1	33.359639
15.845050	0.1	32.728412
15.846717	0.1	32.115541
15.848383	0.1	31.519355
15.850050	0.1	30.939253
15.851717	0.1	30.375430
15.853383	0.1	29.828525
15.855050	0.1	29.298537
15.856717	0.1	28.783684
15.858383	0.1	28.281594
15.860050	0.1	27.791946
15.861717	0.1	27.316669
15.863383	0.1	26.857671
15.865050	0.1	26.415582
15.866717	0.1	25.989083
15.868383	0.1	25.574369
15.870050	0.1	25.167516
15.871717	0.1	24.767080
15.873383	0.1	24.373010
15.875050	0.1	23.985188
15.876717	0.1	23.604948
15.878383	0.1	23.235995
15.880050	0.1	22.881073
15.881717	0.1	22.539413
15.883383	0.1	22.208481
15.885050	0.1	21.885969
15.886717	0.1	21.569883
15.888383	0.1	21.258765
15.890050	0.1	20.951987
15.891717	0.1	20.648865
15.893383	0.1	20.348523
15.895050	0.1	20.051152
15.896717	0.1	19.758334
15.898383	0.1	19.472293
15.900050	0.1	19.194973
15.901717	0.1	18.926552
15.903383	0.1	18.665032
15.905050	0.1	18.407963
15.906717	0.1	18.154164
15.908383	0.1	17.903838
15.910050	0.1	17.657909
15.911717	0.1	17.417260
15.913383	0.1	17.182375
15.915050	0.1	16.953005
15.916717	0.1	16.727569
15.918383	0.1	16.503986
15.920050	0.1	16.282131
15.921717	0.1	16.064164
15.923383	0.1	15.851650
15.925050	0.1	15.643807
15.926717	0.1	15.438385
15.928383	0.1	15.233234
15.930050	0.1	15.028538
15.931717	0.1	14.827820
15.933383	0.1	14.634468
15.935050	0.1	14.448194
15.936717	0.1	14.266321
15.938383	0.1	14.086668
15.940050	0.1	13.908874
15.941717	0.1	13.734489
15.943383	0.1	13.565579
15.945050	0.1	13.402486
15.946717	0.1	13.243458
15.948383	0.1	13.087206
15.950050	0.1	12.934366
15.951717	0.1	12.785648
15.953383	0.1	12.640045
15.955050	0.1	12.495280
15.956717	0.1	12.349910
15.958383	0.1	12.204703
15.960050	0.1	12.061754
15.961717	0.1	11.922750
15.963383	0.1	11.788313
15.965050	0.1	11.658287
15.966717	0.1	11.531739
15.968383	0.1	11.406923
15.970050	0.1	11.282777
15.971717	0.1	11.159764
15.973383	0.1	11.038058
15.975050	0.1	10.916060
15.976717	0.1	10.792194
15.978383	0.1	10.667508
15.980050	0.1	10.544751
15.981717	0.1	10.425625
15.983383	0.1	10.309997
15.985050	0.1	10.196511
15.986717	0.1	10.083611
15.988383	0.1	9.971145
15.990050	0.1	9.860699
15.991717	0.1	9.753555
15.993383	0.1	9.649084
15.995050	0.1	9.546052
15.996717	0.1	9.444933
15.998383	0.1	9.347382
16.000050	0.1	9.253505
16.001717	0.1	9.161304
16.003383	0.1	9.068740
16.005050	0.1	8.974941
16.006717	0.1	8.879947
16.008383	0.1	8.784481
16.010050	0.1	8.689258
16.011717	0.1	8.593942
16.013383	0.1	8.497937
16.015050	0.1	8.402173
16.016717	0.1	8.308757
16.018383	0.1	8.218591
16.020050	0.1	8.130320
16.021717	0.1	8.041956
16.023383	0.1	7.953667
16.025050	0.1	7.868200
16.026717	0.1	7.787407
16.028383	0.1	7.709758
16.030050	0.1	7.632673
16.031717	0.1	7.556053
16.033383	0.1	7.481445
16.035050	0.1	7.408992
16.036717	0.1	7.336843
16.038383	0.1	7.263254
16.040050	0.1	7.188413
16.041717	0.1	7.113912
16.043383	0.1	7.041343
16.045050	0.1	6.971732
16.046717	0.1	6.905096
16.048383	0.1	6.840122
16.050050	0.1	6.774873
16.051717	0.1	6.708261
16.053383	0.1	6.640730
16.055050	0.1	6.573638
16.056717	0.1	6.508282
16.058383	0.1	6.445497
16.060050	0.1	6.385646
16.061717	0.1	6.328346
16.063383	0.1	6.272714
16.065050	0.1	6.218562
16.066717	0.1	6.166850
16.068383	0.1	6.118165
16.070050	0.1	6.071553
16.071717	0.1	6.025410
16.073383	0.1	5.978383
16.075050	0.1	5.929335
16.076717	0.1	5.878131
16.078383	0.1	5.826419
16.080050	0.1	5.777064
16.081717	0.1	5.732724
16.083383	0.1	5.693720
16.085050	0.1	5.656811
16.086717	0.1	5.617966
16.088383	0.1	5.576345
16.090050	0.1	5.534003
16.091717	0.1	5.492661
16.093383	0.1	5.452386
16.095050	0.1	5.412754
16.096717	0.1	5.373997
16.098383	0.1	5.336707
16.100050	0.1	5.300823
16.101717	0.1	5.265013
16.103383	0.1	5.227644
16.105050	0.1	5.188710
16.106717	0.1	5.150083
16.108383	0.1	5.113841
16.110050	0.1	5.080448
16.111717	0.1	5.048779
16.113383	0.1	5.018124
16.115050	0.1	4.988639
16.116717	0.1	4.959181
16.118383	0.1	4.927628
16.120050	0.1	4.893616
16.121717	0.1	4.858994
16.123383	0.1	4.826109
16.125050	0.1	4.796553
16.126717	0.1	4.770756
16.128383	0.1	4.748343
16.130050	0.1	4.728679
16.131717	0.1	4.710788
16.133383	0.1	4.693111
16.135050	0.1	4.674145
16.136717	0.1	4.653698
16.138383	0.1	4.632426
16.140050	0.1	4.610526
16.141717	0.1	4.587611
16.143383	0.1	4.562889
16.145050	0.1	4.535643
16.146717	0.1	4.506474
16.148383	0.1	4.477166
16.150050	0.1	4.449282
16.151717	0.1	4.424094
16.153383	0.1	4.403032
16.155050	0.1	4.387228
16.156717	0.1	4.376513
16.158383	0.1	4.368317
16.160050	0.1	4.358031
16.161717	0.1	4.341924
16.163383	0.1	4.319786
16.165050	0.1	4.294259
16.166717	0.1	4.268703
16.168383	0.1	4.246170
16.170050	0.1	4.228712
16.171717	0.1	4.216204
16.173383	0.1	4.206491
16.175050	0.1	4.197294
16.176717	0.1	4.187580
16.178383	0.1	4.176782
16.180050	0.1	4.163967
16.181717	0.1	4.149145
16.183383	0.1	4.134257
16.185050	0.1	4.121400
16.186717	0.1	4.110592
16.188383	0.1	4.100520
16.190050	0.1	4.090834
16.191717	0.1	4.082471
16.193383	0.1	4.075798
16.195050	0.1	4.069824
16.196717	0.1	4.063430
16.198383	0.1	4.056101
16.200050	0.1	4.047509
16.201717	0.1	4.037507
16.203383	0.1	4.026727
16.205050	0.1	4.016873
16.206717	0.1	4.009828
16.208383	0.1	4.005996
16.210050	0.1	4.003863
16.211717	0.1	4.000920
16.213383	0.1	3.994843
16.215050	0.1	3.984980
16.216717	0.1	3.973539
16.218383	0.1	3.964268
16.220050	0.1	3.959001
16.221717	0.1	3.956496
16.223383	0.1	3.954754
16.225050	0.1	3.952957
16.226717	0.1	3.951066
16.228383	0.1	3.949204
16.230050	0.1	3.947779
16.231717	0.1	3.946498
16.233383	0.1	3.942763
16.235050	0.1	3.933362
16.236717	0.1	3.918177
16.238383	0.1	3.900346
16.240050	0.1	3.883094
16.241717	0.1	3.868216
16.243383	0.1	3.857040
16.245050	0.1	3.850209
16.246717	0.1	3.846111
16.248383	0.1	3.841533
16.250050	0.1	3.834264
16.251717	0.1	3.824020
16.253383	0.1	3.810832
16.255050	0.1	3.794059
16.256717	0.1	3.774045
16.258383	0.1	3.753835
16.260050	0.1	3.737966
16.261717	0.1	3.729016
16.263383	0.1	3.725537
16.265050	0.1	3.723437
16.266717	0.1	3.718506
16.268383	0.1	3.707809
16.270050	0.1	3.690319
16.271717	0.1	3.666929
16.273383	0.1	3.640177
16.275050	0.1	3.614384
16.276717	0.1	3.594556
16.278383	0.1	3.582961
16.280050	0.1	3.577489
16.281717	0.1	3.573745
16.283383	0.1	3.566984
16.285050	0.1	3.553689
16.286717	0.1	3.533666
16.288383	0.1	3.509112
16.290050	0.1	3.482257
16.291717	0.1	3.455463
16.293383	0.1	3.431542
16.295050	0.1	3.412263
16.296717	0.1	3.397283
16.298383	0.1	3.384687
16.300050	0.1	3.371942
16.301717	0.1	3.356729
16.303383	0.1	3.338270
16.305050	0.1	3.317711
16.306717	0.1	3.296812
16.308383	0.1	3.276733
16.310050	0.1	3.257864
16.311717	0.1	3.240141
16.313383	0.1	3.223647
16.315050	0.1	3.209203
16.316717	0.1	3.197170
16.318383	0.1	3.185566
16.320050	0.1	3.171163
16.321717	0.1	3.152662
16.323383	0.1	3.131418
16.325050	0.1	3.109826
16.326717	0.1	3.089458
16.328383	0.1	3.070105
16.330050	0.1	3.051241
16.331717	0.1	3.034011
16.333383	0.1	3.019855
16.335050	0.1	3.007352
16.336717	0.1	2.992726
16.338383	0.1	2.973573
16.340050	0.1	2.950747
16.341717	0.1	2.927058
16.343383	0.1	2.905037
16.345050	0.1	2.885577
16.346717	0.1	2.867775
16.348383	0.1	2.850145
16.350050	0.1	2.832296
16.351717	0.1	2.814946
16.353383	0.1	2.798629
16.355050	0.1	2.783253
16.356717	0.1	2.768370
16.358383	0.1	2.753721
16.360050	0.1	2.739844
16.361717	0.1	2.727490
16.363383	0.1	2.716179
16.365050	0.1	2.704505
16.366717	0.1	2.692048
16.368383	0.1	2.679834
16.370050	0.1	2.668039
16.371717	0.1	2.654344
16.373383	0.1	2.636462
16.375050	0.1	2.615596
16.376717	0.1	2.595200
16.378383	0.1	2.577263
16.380050	0.1	2.561733
16.381717	0.1	2.548117
16.383383	0.1	2.535819
16.385050	0.1	2.524010
16.386717	0.1	2.511740
16.388383	0.1	2.497677
16.390050	0.1	2.481085
16.391717	0.1	2.463269
16.393383	0.1	2.446822
16.395050	0.1	2.433532
16.396717	0.1	2.423679
16.398383	0.1	2.416549
16.400050	0.1	2.410724
16.401717	0.1	2.404437
16.403383	0.1	2.396633
16.405050	0.1	2.387455
16.406717	0.1	2.377336
16.408383	0.1	2.366165
16.410050	0.1	2.353676
16.411717	0.1	2.340255
16.413383	0.1	2.327138
16.415050	0.1	2.315515
16.416717	0.1	2.305652
16.418383	0.1	2.296958
16.420050	0.1	2.288707
16.421717	0.1	2.280804
16.423383	0.1	2.273503
16.425050	0.1	2.266355
16.426717	0.1	2.258508
16.428383	0.1	2.250075
16.430050	0.1	2.242085
16.431717	0.1	2.235165
16.433383	0.1	2.228734
16.435050	0.1	2.221405
16.436717	0.1	2.213032
16.438383	0.1	2.205446
16.440050	0.1	2.200222
16.441717	0.1	2.196995
16.443383	0.1	2.194671
16.445050	0.1	2.192571
16.446717	0.1	2.189577
16.448383	0.1	2.183877
16.450050	0.1	2.174755
16.451717	0.1	2.163518
16.453383	0.1	2.152082
16.455050	0.1	2.141339
16.456717	0.1	2.131425
16.458383	0.1	2.123285
16.460050	0.1	2.118824
16.461717	0.1	2.118358
16.463383	0.1	2.119299
16.465050	0.1	2.118661
16.466717	0.1	2.115476
16.468383	0.1	2.110098
16.470050	0.1	2.102857
16.471717	0.1	2.094288
16.473383	0.1	2.085287
16.475050	0.1	2.076449
16.476717	0.1	2.068109
16.478383	0.1	2.060528
16.480050	0.1	2.053450
16.481717	0.1	2.046125
16.483383	0.1	2.038623
16.485050	0.1	2.032495
16.486717	0.1	2.029520
16.488383	0.1	2.029892
16.490050	0.1	2.031731
16.491717	0.1	2.032118
16.493383	0.1	2.029445
16.495050	0.1	2.024597
16.496717	0.1	2.019145
16.498383	0.1	2.013547
16.500050	0.1	2.008043
16.501717	0.1	2.004290
16.503383	0.1	2.004909
16.505050	0.1	2.010851
16.506717	0.1	2.019787
16.508383	0.1	2.027410
16.510050	0.1	2.030041
16.511717	0.1	2.026497
16.513383	0.1	2.018483
16.515050	0.1	2.009147
16.516717	0.1	2.001361
16.518383	0.1	1.996565
16.520050	0.1	1.994194
16.521717	0.1	1.992732
16.523383	0.1	1.991354
16.525050	0.1	1.990176
16.526717	0.1	1.989403
16.528383	0.1	1.988891
16.530050	0.1	1.988471
16.531717	0.1	1.988038
16.533383	0.1	1.986548
16.535050	0.1	1.982343
16.536717	0.1	1.975368
16.538383	0.1	1.967922
16.540050	0.1	1.962483
16.541717	0.1	1.959945
16.543383	0.1	1.960509
16.545050	0.1	1.964578
16.546717	0.1	1.972076
16.548383	0.1	1.981547
16.550050	0.1	1.990600
16.551717	0.1	1.997123
16.553383	0.1	2.000099
16.555050	0.1	1.999787
16.556717	0.1	1.997827
16.558383	0.1	1.996607
16.560050	0.1	1.997827
16.561717	0.1	2.001650
16.563383	0.1	2.006907
16.565050	0.1	2.011820
16.566717	0.1	2.015210
16.568383	0.1	2.016989
16.570050	0.1	2.017752
16.571717	0.1	2.018684
16.573383	0.1	2.020905
16.575050	0.1	2.024020
16.576717	0.1	2.026549
16.578383	0.1	2.027536
16.580050	0.1	2.026483
16.581717	0.1	2.022763
16.583383	0.1	2.016723
16.585050	0.1	2.010604
16.586717	0.1	2.007168
16.588383	0.1	2.007964
16.590050	0.1	2.012895
16.591717	0.1	2.020681
16.593383	0.1	2.028998
16.595050	0.1	2.034870
16.596717	0.1	2.036672
16.598383	0.1	2.035117
16.600050	0.1	2.031159
16.601717	0.1	2.024546
16.603383	0.1	2.015587
16.605050	0.1	2.006418
16.606717	0.1	1.999619
16.608383	0.1	1.996155
16.610050	0.1	1.994749
16.611717	0.1	1.993417
16.613383	0.1	1.991317
16.615050	0.1	1.988700
16.616717	0.1	1.985398
16.618383	0.1	1.980769
16.620050	0.1	1.975331
16.621717	0.1	1.971084
16.623383	0.1	1.970017
16.625050	0.1	1.972574
16.626717	0.1	1.977030
16.628383	0.1	1.980378
16.630050	0.1	1.979806
16.631717	0.1	1.974283
16.633383	0.1	1.965906
16.635050	0.1	1.958702
16.636717	0.1	1.955307
16.638383	0.1	1.955316
16.640050	0.1	1.956858
16.641717	0.1	1.958548
16.643383	0.1	1.959749
16.645050	0.1	1.960206
16.646717	0.1	1.959880
16.648383	0.1	1.959214
16.650050	0.1	1.958977
16.651717	0.1	1.959079
16.653383	0.1	1.958585
16.655050	0.1	1.957072
16.656717	0.1	1.955312
16.658383	0.1	1.954352
16.660050	0.1	1.954641
16.661717	0.1	1.956015
16.663383	0.1	1.957263
16.665050	0.1	1.956313
16.666717	0.1	1.952616
16.668383	0.1	1.948769
16.670050	0.1	1.948425
16.671717	0.1	1.952685
16.673383	0.1	1.959382
16.675050	0.1	1.965808
16.676717	0.1	1.971060
16.678383	0.1	1.975219
16.680050	0.1	1.977654
16.681717	0.1	1.977175
16.683383	0.1	1.973556
16.685050	0.1	1.968103
16.686717	0.1	1.962446
16.688383	0.1	1.957673
16.690050	0.1	1.954832
16.691717	0.1	1.954469
16.693383	0.1	1.955191
16.695050	0.1	1.953775
16.696717	0.1	1.947880
16.698383	0.1	1.938585
16.700050	0.1	1.929491
16.701717	0.1	1.923321
16.703383	0.1	1.920071
16.705050	0.1	1.917914
16.706717	0.1	1.915195
16.708383	0.1	1.911400
16.710050	0.1	1.906436
16.711717	0.1	1.900201
16.713383	0.1	1.893858
16.715050	0.1	1.890017
16.716717	0.1	1.889965
16.718383	0.1	1.891837
16.720050	0.1	1.891935
16.721717	0.1	1.887740
16.723383	0.1	1.879502
16.725050	0.1	1.869272
16.726717	0.1	1.859441
16.728383	0.1	1.852619
16.730050	0.1	1.850654
16.731717	0.1	1.852275
16.733383	0.1	1.853639
16.735050	0.1	1.851893
16.736717	0.1	1.846305
16.738383	0.1	1.836726
16.740050	0.1	1.823716
16.741717	0.1	1.809634
16.743383	0.1	1.798025
16.745050	0.1	1.790742
16.746717	0.1	1.785974
16.748383	0.1	1.780218
16.750050	0.1	1.772065
16.751717	0.1	1.763054
16.753383	0.1	1.755347
16.755050	0.1	1.749801
16.756717	0.1	1.746179
16.758383	0.1	1.743506
16.760050	0.1	1.740484
16.761717	0.1	1.736595
16.763383	0.1	1.732204
16.765050	0.1	1.726924
16.766717	0.1	1.719105
16.768383	0.1	1.707994
16.770050	0.1	1.695538
16.771717	0.1	1.685102
16.773383	0.1	1.678751
16.775050	0.1	1.676143
16.776717	0.1	1.675342
16.778383	0.1	1.674402
16.780050	0.1	1.672683
16.781717	0.1	1.670965
16.783383	0.1	1.670048
16.785050	0.1	1.669326
16.786717	0.1	1.667072
16.788383	0.1	1.661992
16.790050	0.1	1.654578
16.791717	0.1	1.647049
16.793383	0.1	1.641330
16.795050	0.1	1.637568
16.796717	0.1	1.635011
16.798383	0.1	1.632674
16.800050	0.1	1.629284
16.801717	0.1	1.624105
16.803383	0.1	1.617628
16.805050	0.1	1.610932
16.806717	0.1	1.604892
16.808383	0.1	1.599588
16.810050	0.1	1.594285
16.811717	0.1	1.588343
16.813383	0.1	1.582461
16.815050	0.1	1.578676
16.816717	0.1	1.578117
16.818383	0.1	1.578894
16.820050	0.1	1.577814
16.821717	0.1	1.574019
16.823383	0.1	1.569069
16.825050	0.1	1.564655
16.826717	0.1	1.561763
16.828383	0.1	1.560766
16.830050	0.1	1.560943
16.831717	0.1	1.560454
16.833383	0.1	1.557642
16.835050	0.1	1.552375
16.836717	0.1	1.546275
16.838383	0.1	1.541930
16.840050	0.1	1.541656
16.841717	0.1	1.545860
16.843383	0.1	1.552589
16.845050	0.1	1.558918
16.846717	0.1	1.562303
16.848383	0.1	1.561628
16.850050	0.1	1.557502
16.851717	0.1	1.550675
16.853383	0.1	1.541646
16.855050	0.1	1.532636
16.856717	0.1	1.527341
16.858383	0.1	1.527728
16.860050	0.1	1.532477
16.861717	0.1	1.538326
16.863383	0.1	1.542396
16.865050	0.1	1.544016
16.866717	0.1	1.544766
16.868383	0.1	1.546699
16.870050	0.1	1.550135
16.871717	0.1	1.552659
16.873383	0.1	1.550973
16.875050	0.1	1.544585
16.876717	0.1	1.536696
16.878383	0.1	1.530503
16.880050	0.1	1.526419
16.881717	0.1	1.523606
16.883383	0.1	1.521925
16.885050	0.1	1.521516
16.886717	0.1	1.521576
16.888383	0.1	1.520710
16.890050	0.1	1.518591
16.891717	0.1	1.516747
16.893383	0.1	1.517087
16.895050	0.1	1.519555
16.896717	0.1	1.521758
16.898383	0.1	1.521357
16.900050	0.1	1.518298
16.901717	0.1	1.514670
16.903383	0.1	1.512868
16.905050	0.1	1.513958
16.906717	0.1	1.517949
16.908383	0.1	1.524347
16.910050	0.1	1.531611
16.911717	0.1	1.537474
16.913383	0.1	1.540128
16.915050	0.1	1.538629
16.916717	0.1	1.533013
16.918383	0.1	1.524696
16.920050	0.1	1.516715
16.921717	0.1	1.512710
16.923383	0.1	1.514214
16.925050	0.1	1.519010
16.926717	0.1	1.522712
16.928383	0.1	1.522168
16.930050	0.1	1.517870
16.931717	0.1	1.513246
16.933383	0.1	1.511602
16.935050	0.1	1.514116
16.936717	0.1	1.520314
16.938383	0.1	1.528705
16.940050	0.1	1.536631
16.941717	0.1	1.540910
16.943383	0.1	1.539504
16.945050	0.1	1.533260
16.946717	0.1	1.526000
16.948383	0.1	1.521693
16.950050	0.1	1.521171
16.951717	0.1	1.522265
16.953383	0.1	1.522335
16.955050	0.1	1.519914
16.956717	0.1	1.515187
16.958383	0.1	1.509911
16.960050	0.1	1.506419
16.961717	0.1	1.505734
16.963383	0.1	1.506684
16.965050	0.1	1.507518
16.966717	0.1	1.507853
16.968383	0.1	1.508738
16.970050	0.1	1.511713
16.971717	0.1	1.517325
16.973383	0.1	1.524389
16.975050	0.1	1.531085
16.976717	0.1	1.535830
16.978383	0.1	1.537530
16.980050	0.1	1.536775
16.981717	0.1	1.535914
16.983383	0.1	1.536743
16.985050	0.1	1.539020
16.986717	0.1	1.541469
16.988383	0.1	1.543057
16.990050	0.1	1.542862
16.991717	0.1	1.539690
16.993383	0.1	1.532976
16.995050	0.1	1.524072
16.996717	0.1	1.516058
16.998383	0.1	1.511863
17.000050	0.1	1.512081
17.001717	0.1	1.515271
17.003383	0.1	1.519746
17.005050	0.1	1.523718
17.006717	0.1	1.525157
17.008383	0.1	1.522833
17.010050	0.1	1.516831
17.011717	0.1	1.508314
17.013383	0.1	1.499401
17.015050	0.1	1.492454
17.016717	0.1	1.488617
17.018383	0.1	1.487420
17.020050	0.1	1.487597
17.021717	0.1	1.488361
17.023383	0.1	1.489767
17.025050	0.1	1.491914
17.026717	0.1	1.494307
17.028383	0.1	1.496146
17.030050	0.1	1.496933
17.031717	0.1	1.496356
17.033383	0.1	1.493501
17.035050	0.1	1.487299
17.036717	0.1	1.478316
17.038383	0.1	1.468793
17.040050	0.1	1.460714
17.041717	0.1	1.455359
17.043383	0.1	1.453971
17.045050	0.1	1.456803
17.046717	0.1	1.462209
17.048383	0.1	1.467653
17.050050	0.1	1.471331
17.051717	0.1	1.472812
17.053383	0.1	1.472100
17.055050	0.1	1.469068
17.056717	0.1	1.464118
17.058383	0.1	1.458069
17.060050	0.1	1.451620
17.061717	0.1	1.445748
17.063383	0.1	1.441473
17.065050	0.1	1.439373
17.066717	0.1	1.439890
17.068383	0.1	1.443196
17.070050	0.1	1.448337
17.071717	0.1	1.453036
17.073383	0.1	1.454861
17.075050	0.1	1.452989
17.076717	0.1	1.448463
17.078383	0.1	1.442758
17.080050	0.1	1.437292
17.081717	0.1	1.433515
17.083383	0.1	1.432248
17.085050	0.1	1.433673
17.086717	0.1	1.438577
17.088383	0.1	1.447918
17.090050	0.1	1.460956
17.091717	0.1	1.474805
17.093383	0.1	1.485553
17.095050	0.1	1.490097
17.096717	0.1	1.488132
17.098383	0.1	1.482363
17.100050	0.1	1.476393
17.101717	0.1	1.472784
17.103383	0.1	1.472891
17.105050	0.1	1.476989
17.106717	0.1	1.483741
17.108383	0.1	1.490368
17.110050	0.1	1.494410
17.111717	0.1	1.495555
17.113383	0.1	1.495695
17.115050	0.1	1.497134
17.116717	0.1	1.500836
17.118383	0.1	1.506694
17.120050	0.1	1.514293
17.121717	0.1	1.522624
17.123383	0.1	1.530149
17.125050	0.1	1.536254
17.126717	0.1	1.541507
17.128383	0.1	1.546531
17.130050	0.1	1.551677
17.131717	0.1	1.557469
17.133383	0.1	1.564217
17.135050	0.1	1.571877
17.136717	0.1	1.581358
17.138383	0.1	1.594471
17.140050	0.1	1.611593
17.141717	0.1	1.630569
17.143383	0.1	1.648637
17.145050	0.1	1.664334
17.146717	0.1	1.677452
17.148383	0.1	1.688926
17.150050	0.1	1.700982
17.151717	0.1	1.715636
17.153383	0.1	1.732861
17.155050	0.1	1.750905
17.156717	0.1	1.768516
17.158383	0.1	1.786007
17.160050	0.1	1.803893
17.161717	0.1	1.821499
17.163383	0.1	1.837821
17.165050	0.1	1.853239
17.166717	0.1	1.869672
17.168383	0.1	1.889365
17.170050	0.1	1.913719
17.171717	0.1	1.942492
17.173383	0.1	1.973845
17.175050	0.1	2.005715
17.176717	0.1	2.036779
17.178383	0.1	2.066107
17.180050	0.1	2.093995
17.181717	0.1	2.122796
17.183383	0.1	2.154801
17.185050	0.1	2.190447
17.186717	0.1	2.229162
17.188383	0.1	2.270127
17.190050	0.1	2.312143
17.191717	0.1	2.353704
17.193383	0.1	2.393560
17.195050	0.1	2.431748
17.196717	0.1	2.470179
17.198383	0.1	2.512080
17.200050	0.1	2.560173
17.201717	0.1	2.614544
17.203383	0.1	2.672635
17.205050	0.1	2.731644
17.206717	0.1	2.790298
17.208383	0.1	2.848133
17.210050	0.1	2.905224
17.211717	0.1	2.963669
17.213383	0.1	3.027166
17.215050	0.1	3.098324
17.216717	0.1	3.176513
17.218383	0.1	3.258577
17.220050	0.1	3.341143
17.221717	0.1	3.422294
17.223383	0.1	3.502080
17.225050	0.1	3.582179
17.226717	0.1	3.664955
17.228383	0.1	3.752201
17.230050	0.1	3.843941
17.231717	0.1	3.938503
17.233383	0.1	4.034056
17.235050	0.1	4.130113
17.236717	0.1	4.227902
17.238383	0.1	4.328890
17.240050	0.1	4.432946
17.241717	0.1	4.538959
17.243383	0.1	4.646974
17.245050	0.1	4.757978
17.246717	0.1	4.871497
17.248383	0.1	4.984988
17.250050	0.1	5.096165
17.251717	0.1	5.205278
17.253383	0.1	5.314988
17.255050	0.1	5.428414
17.256717	0.1	5.546981
17.258383	0.1	5.669165
17.260050	0.1	5.791453
17.261717	0.1	5.910755
17.263383	0.1	6.025871
17.265050	0.1	6.137169
17.266717	0.1	6.246227
17.268383	0.1	6.355615
17.270050	0.1	6.467248
17.271717	0.1	6.580502
17.273383	0.1	6.692600
17.275050	0.1	6.801118
17.276717	0.1	6.905021
17.278383	0.1	7.003918
17.280050	0.1	7.098480
17.281717	0.1	7.191235
17.283383	0.1	7.285397
17.285050	0.1	7.383134
17.286717	0.1	7.484979
17.288383	0.1	7.589683
17.290050	0.1	7.694205
17.291717	0.1	7.795123
17.293383	0.1	7.891017
17.295050	0.1	7.983656
17.296717	0.1	8.076467
17.298383	0.1	8.172072
17.300050	0.1	8.271155
17.301717	0.1	8.372390
17.303383	0.1	8.473392
17.305050	0.1	8.572885
17.306717	0.1	8.671843
17.308383	0.1	8.771960
17.310050	0.1	8.873963
17.311717	0.1	8.978043
17.313383	0.1	9.084358
17.315050	0.1	9.192810
17.316717	0.1	9.304145
17.318383	0.1	9.420537
17.320050	0.1	9.543845
17.321717	0.1	9.674286
17.323383	0.1	9.811199
17.325050	0.1	9.953664
17.326717	0.1	10.100133
17.328383	0.1	10.248884
17.330050	0.1	10.399790
17.331717	0.1	10.555419
17.333383	0.1	10.719495
17.335050	0.1	10.893745
17.336717	0.1	11.077155
17.338383	0.1	11.267248
17.340050	0.1	11.460539
17.341717	0.1	11.654021
17.343383	0.1	11.847033
17.345050	0.1	12.040781
17.346717	0.1	12.237104
17.348383	0.1	12.437939
17.350050	0.1	12.643966
17.351717	0.1	12.853765
17.353383	0.1	13.065217
17.355050	0.1	13.277191
17.356717	0.1	13.489411
17.358383	0.1	13.701590
17.360050	0.1	13.913037
17.361717	0.1	14.122180
17.363383	0.1	14.327099
17.365050	0.1	14.527426
17.366717	0.1	14.723931
17.368383	0.1	14.915834
17.370050	0.1	15.100408
17.371717	0.1	15.275734
17.373383	0.1	15.442423
17.375050	0.1	15.601795
17.376717	0.1	15.754518
17.378383	0.1	15.900987
17.380050	0.1	16.040211
17.381717	0.1	16.168975
17.383383	0.1	16.284422
17.385050	0.1	16.386593
17.386717	0.1	16.477122
17.388383	0.1	16.557076
17.390050	0.1	16.627084
17.391717	0.1	16.687620
17.393383	0.1	16.738363
17.395050	0.1	16.778698
17.396717	0.1	16.808286
17.398383	0.1	16.826531
17.400050	0.1	16.833371
17.401717	0.1	16.829772
17.403383	0.1	16.816058
17.405050	0.1	16.791374
17.406717	0.1	16.754987
17.408383	0.1	16.706567
17.410050	0.1	16.645915
17.411717	0.1	16.572974
17.413383	0.1	16.487893
17.415050	0.1	16.391394
17.416717	0.1	16.284478
17.418383	0.1	16.168444
17.420050	0.1	16.045575
17.421717	0.1	15.918016
17.423383	0.1	15.785755
17.425050	0.1	15.646745
17.426717	0.1	15.498698
17.428383	0.1	15.340662
17.430050	0.1	15.173489
17.431717	0.1	14.999094
17.433383	0.1	14.819303
17.435050	0.1	14.635245
17.436717	0.1	14.447374
17.438383	0.1	14.255499
17.440050	0.1	14.058086
17.441717	0.1	13.852594
17.443383	0.1	13.638432
17.445050	0.1	13.418659
17.446717	0.1	13.197521
17.448383	0.1	12.977892
17.450050	0.1	12.760828
17.451717	0.1	12.545660
17.453383	0.1	12.330776
17.455050	0.1	12.114435
17.456717	0.1	11.894810
17.458383	0.1	11.671069
17.460050	0.1	11.444604
17.461717	0.1	11.218069
17.463383	0.1	10.994212
17.465050	0.1	10.774862
17.466717	0.1	10.559117
17.468383	0.1	10.343087
17.470050	0.1	10.122536
17.471717	0.1	9.896392
17.473383	0.1	9.668889
17.475050	0.1	9.447215
17.476717	0.1	9.235521
17.478383	0.1	9.032134
17.480050	0.1	8.832165
17.481717	0.1	8.631321
17.483383	0.1	8.428120
17.485050	0.1	8.224449
17.486717	0.1	8.024294
17.488383	0.1	7.830798
17.490050	0.1	7.644021
17.491717	0.1	7.462059
17.493383	0.1	7.284335
17.495050	0.1	7.112590
17.496717	0.1	6.948267
17.498383	0.1	6.789905
17.500050	0.1	6.634053
17.501717	0.1	6.478475
17.503383	0.1	6.323294
17.505050	0.1	6.169509
17.506717	0.1	6.018057
17.508383	0.1	5.870038
17.510050	0.1	5.726474
17.511717	0.1	5.588117
17.513383	0.1	5.456279
17.515050	0.1	5.332213
17.516717	0.1	5.215015
17.518383	0.1	5.101631
17.520050	0.1	4.989486
17.521717	0.1	4.878030
17.523383	0.1	4.768381
17.525050	0.1	4.662699
17.526717	0.1	4.562899
17.528383	0.1	4.468728
17.530050	0.1	4.377379
17.531717	0.1	4.286114
17.533383	0.1	4.195455
17.535050	0.1	4.108213
17.536717	0.1	4.025828
17.538383	0.1	3.947658
17.540050	0.1	3.872616
17.541717	0.1	3.799894
17.543383	0.1	3.728722
17.545050	0.1	3.658510
17.546717	0.1	3.589424
17.548383	0.1	3.522560
17.550050	0.1	3.459104
17.551717	0.1	3.399211
17.553383	0.1	3.341641
17.555050	0.1	3.284938
17.556717	0.1	3.229110
17.558383	0.1	3.176029
17.560050	0.1	3.127800
17.561717	0.1	3.084121
17.563383	0.1	3.042184
17.565050	0.1	2.999678
17.566717	0.1	2.956572
17.568383	0.1	2.913885
17.570050	0.1	2.872502
17.571717	0.1	2.832902
17.573383	0.1	2.794620
17.575050	0.1	2.757059
17.576717	0.1	2.720631
17.578383	0.1	2.686190
17.580050	0.1	2.654148
17.581717	0.1	2.623969
17.583383	0.1	2.594395
17.585050	0.1	2.565128
17.586717	0.1	2.537826
17.588383	0.1	2.513868
17.590050	0.1	2.492242
17.591717	0.1	2.470864
17.593383	0.1	2.449015
17.595050	0.1	2.427772
17.596717	0.1	2.408302
17.598383	0.1	2.390370
17.600050	0.1	2.372330
17.601717	0.1	2.352018
17.603383	0.1	2.328269
17.605050	0.1	2.302378
17.606717	0.1	2.277447
17.608383	0.1	2.256134
17.610050	0.1	2.239039
17.611717	0.1	2.224869
17.613383	0.1	2.211607
17.615050	0.1	2.197367
17.616717	0.1	2.180850
17.618383	0.1	2.162508
17.620050	0.1	2.144868
17.621717	0.1	2.130736
17.623383	0.1	2.120654
17.625050	0.1	2.112337
17.626717	0.1	2.102712
17.628383	0.1	2.090293
17.630050	0.1	2.075443
17.631717	0.1	2.059583
17.633383	0.1	2.044584
17.635050	0.1	2.032109
17.636717	0.1	2.022577
17.638383	0.1	2.014670
17.640050	0.1	2.006460
17.641717	0.1	1.997021
17.643383	0.1	1.986744
17.645050	0.1	1.977086
17.646717	0.1	1.970013
17.648383	0.1	1.966283
17.650050	0.1	1.964080
17.651717	0.1	1.960355
17.653383	0.1	1.953510
17.655050	0.1	1.944192
17.656717	0.1	1.933640
17.658383	0.1	1.922706
17.660050	0.1	1.912811
17.661717	0.1	1.905202
17.663383	0.1	1.898655
17.665050	0.1	1.890631
17.666717	0.1	1.880415
17.668383	0.1	1.869309
17.670050	0.1	1.859409
17.671717	0.1	1.852876
17.673383	0.1	1.850608
17.675050	0.1	1.851446
17.676717	0.1	1.853076
17.678383	0.1	1.853518
17.680050	0.1	1.851814
17.681717	0.1	1.848391
17.683383	0.1	1.844876
17.685050	0.1	1.842729
17.686717	0.1	1.841788
17.688383	0.1	1.840559
17.690050	0.1	1.837402
17.691717	0.1	1.831497
17.693383	0.1	1.823986
17.695050	0.1	1.818002
17.696717	0.1	1.816084
17.698383	0.1	1.818128
17.700050	0.1	1.821574
17.701717	0.1	1.823064
17.703383	0.1	1.821211
17.705050	0.1	1.817639
17.706717	0.1	1.814826
17.708383	0.1	1.813811
17.710050	0.1	1.813909
17.711717	0.1	1.813192
17.713383	0.1	1.809513
17.715050	0.1	1.803176
17.716717	0.1	1.798007
17.718383	0.1	1.797513
17.720050	0.1	1.801117
17.721717	0.1	1.805597
17.723383	0.1	1.808382
17.725050	0.1	1.808363
17.726717	0.1	1.805685
17.728383	0.1	1.802109
17.730050	0.1	1.800158
17.731717	0.1	1.800866
17.733383	0.1	1.803064
17.735050	0.1	1.804703
17.736717	0.1	1.804009
17.738383	0.1	1.800153
17.740050	0.1	1.793872
17.741717	0.1	1.786840
17.743383	0.1	1.780107
17.745050	0.1	1.773564
17.746717	0.1	1.767259
17.748383	0.1	1.762779
17.750050	0.1	1.762505
17.751717	0.1	1.767217
17.753383	0.1	1.774640
17.755050	0.1	1.780507
17.756717	0.1	1.781094
17.758383	0.1	1.775133
17.760050	0.1	1.764516
17.761717	0.1	1.753480
17.763383	0.1	1.745778
17.765050	0.1	1.742365
17.766717	0.1	1.741792
17.768383	0.1	1.741829
17.770050	0.1	1.740577
17.771717	0.1	1.737121
17.773383	0.1	1.731892
17.775050	0.1	1.726300
17.776717	0.1	1.721974
17.778383	0.1	1.719878
17.780050	0.1	1.719194
17.781717	0.1	1.717829
17.783383	0.1	1.714453
17.785050	0.1	1.709205
17.786717	0.1	1.703105
17.788383	0.1	1.697298
17.790050	0.1	1.691827
17.791717	0.1	1.685629
17.793383	0.1	1.677959
17.795050	0.1	1.668977
17.796717	0.1	1.659850
17.798383	0.1	1.652711
17.800050	0.1	1.649279
17.801717	0.1	1.649153
17.803383	0.1	1.650038
17.805050	0.1	1.649577
17.806717	0.1	1.646648
17.808383	0.1	1.641540
17.810050	0.1	1.635598
17.811717	0.1	1.630210
17.813383	0.1	1.625819
17.815050	0.1	1.622294
17.816717	0.1	1.619859
17.818383	0.1	1.618476
17.820050	0.1	1.616995
17.821717	0.1	1.614350
17.823383	0.1	1.611155
17.825050	0.1	1.609065
17.826717	0.1	1.608948
17.828383	0.1	1.610341
17.830050	0.1	1.611966
17.831717	0.1	1.612506
17.833383	0.1	1.611696
17.835050	0.1	1.610434
17.836717	0.1	1.609628
17.838383	0.1	1.609917
17.840050	0.1	1.611579
17.841717	0.1	1.613507
17.843383	0.1	1.613596
17.845050	0.1	1.611467
17.846717	0.1	1.609917
17.848383	0.1	1.612548
17.850050	0.1	1.619742
17.851717	0.1	1.627775
17.853383	0.1	1.632241
17.855050	0.1	1.631370
17.856717	0.1	1.626476
17.858383	0.1	1.620264
17.860050	0.1	1.615286
17.861717	0.1	1.613069
17.863383	0.1	1.613772
17.865050	0.1	1.616748
17.866717	0.1	1.621149
17.868383	0.1	1.626397
17.870050	0.1	1.632385
17.871717	0.1	1.639239
17.873383	0.1	1.646769
17.875050	0.1	1.653773
17.876717	0.1	1.659044
17.878383	0.1	1.663058
17.880050	0.1	1.666741
17.881717	0.1	1.670122
17.883383	0.1	1.673647
17.885050	0.1	1.678620
17.886717	0.1	1.686085
17.888383	0.1	1.696046
17.890050	0.1	1.707375
17.891717	0.1	1.718528
17.893383	0.1	1.728567
17.895050	0.1	1.737936
17.896717	0.1	1.747841
17.898383	0.1	1.758956
17.900050	0.1	1.770970
17.901717	0.1	1.782752
17.903383	0.1	1.793229
17.905050	0.1	1.802761
17.906717	0.1	1.813113
17.908383	0.1	1.825239
17.910050	0.1	1.837574
17.911717	0.1	1.847846
17.913383	0.1	1.856065
17.915050	0.1	1.864084
17.916717	0.1	1.873076
17.918383	0.1	1.883120
17.920050	0.1	1.894422
17.921717	0.1	1.907628
17.923383	0.1	1.922571
17.925050	0.1	1.937463
17.926717	0.1	1.950664
17.928383	0.1	1.962995
17.930050	0.1	1.977016
17.931717	0.1	1.994222
17.933383	0.1	2.013138
17.935050	0.1	2.030567
17.936717	0.1	2.045301
17.938383	0.1	2.059639
17.940050	0.1	2.076342
17.941717	0.1	2.095592
17.943383	0.1	2.116067
17.945050	0.1	2.137325
17.946717	0.1	2.159630
17.948383	0.1	2.182168
17.950050	0.1	2.202555
17.951717	0.1	2.218629
17.953383	0.1	2.230951
17.955050	0.1	2.242667
17.956717	0.1	2.256231
17.958383	0.1	2.271198
17.960050	0.1	2.285950
17.961717	0.1	2.300064
17.963383	0.1	2.314569
17.965050	0.1	2.330742
17.966717	0.1	2.348386
17.968383	0.1	2.365513
17.970050	0.1	2.380135
17.971717	0.1	2.391743
17.973383	0.1	2.401192
17.975050	0.1	2.410193
17.976717	0.1	2.420610
17.978383	0.1	2.433448
17.980050	0.1	2.448033
17.981717	0.1	2.462324
17.983383	0.1	2.474054
17.985050	0.1	2.481649
17.986717	0.1	2.485178
17.988383	0.1	2.486333
17.990050	0.1	2.486627
17.991717	0.1	2.486221
17.993383	0.1	2.484429
17.995050	0.1	2.480960
17.996717	0.1	2.476429
17.998383	0.1	2.471693
18.000050	0.1	2.467777
18.001717	0.1	2.465993
18.003383	0.1	2.466063
18.005050	0.1	2.464866
18.006717	0.1	2.459213
18.008383	0.1	2.448899
18.010050	0.1	2.435804
18.011717	0.1	2.421890
18.013383	0.1	2.409033
18.015050	0.1	2.398617
18.016717	0.1	2.390337
18.018383	0.1	2.381904
18.020050	0.1	2.370165
18.021717	0.1	2.353401
18.023383	0.1	2.332367
18.025050	0.1	2.308665
18.026717	0.1	2.283342
18.028383	0.1	2.257554
18.030050	0.1	2.233181
18.031717	0.1	2.211533
18.033383	0.1	2.191928
18.035050	0.1	2.172478
18.036717	0.1	2.152063
18.038383	0.1	2.130880
18.040050	0.1	2.108999
18.041717	0.1	2.085827
18.043383	0.1	2.061580
18.045050	0.1	2.037664
18.046717	0.1	2.014800
18.048383	0.1	1.992248
18.050050	0.1	1.969775
18.051717	0.1	1.948769
18.053383	0.1	1.930301
18.055050	0.1	1.913439
18.056717	0.1	1.896070
18.058383	0.1	1.876410
18.060050	0.1	1.854165
18.061717	0.1	1.830836
18.063383	0.1	1.808149
18.065050	0.1	1.786696
18.066717	0.1	1.766435
18.068383	0.1	1.747515
18.070050	0.1	1.730477
18.071717	0.1	1.716125
18.073383	0.1	1.704418
18.075050	0.1	1.693573
18.076717	0.1	1.681764
18.078383	0.1	1.669130
18.080050	0.1	1.657391
18.081717	0.1	1.647817
18.083383	0.1	1.639780
18.085050	0.1	1.631309
18.086717	0.1	1.621060
18.088383	0.1	1.609153
18.090050	0.1	1.596552
18.091717	0.1	1.584403
18.093383	0.1	1.574005
18.095050	0.1	1.566652
18.096717	0.1	1.562983
18.098383	0.1	1.562256
18.100050	0.1	1.562545
18.101717	0.1	1.561958
18.103383	0.1	1.559695
18.105050	0.1	1.555765
18.106717	0.1	1.550191
18.108383	0.1	1.543164
18.110050	0.1	1.535486
18.111717	0.1	1.528282
18.113383	0.1	1.522694
18.115050	0.1	1.519257
18.116717	0.1	1.516775
18.118383	0.1	1.512924
18.120050	0.1	1.507136
18.121717	0.1	1.501469
18.123383	0.1	1.498102
18.125050	0.1	1.497720
18.126717	0.1	1.500258
18.128383	0.1	1.504761
18.130050	0.1	1.508095
18.131717	0.1	1.506307
18.133383	0.1	1.497562
18.135050	0.1	1.483513
18.136717	0.1	1.468798
18.138383	0.1	1.458903
18.140050	0.1	1.456975
18.141717	0.1	1.462158
18.143383	0.1	1.470251
18.145050	0.1	1.475993
18.146717	0.1	1.475858
18.148383	0.1	1.469301
18.150050	0.1	1.458111
18.151717	0.1	1.445836
18.153383	0.1	1.436877
18.155050	0.1	1.433669
18.156717	0.1	1.434730
18.158383	0.1	1.436449
18.160050	0.1	1.435922
18.161717	0.1	1.431769
18.163383	0.1	1.424337
18.165050	0.1	1.416029
18.166717	0.1	1.409687
18.168383	0.1	1.406162
18.170050	0.1	1.404267
18.171717	0.1	1.402176
18.173383	0.1	1.398544
18.175050	0.1	1.393477
18.176717	0.1	1.388220
18.178383	0.1	1.383601
18.180050	0.1	1.379768
18.181717	0.1	1.376281
18.183383	0.1	1.371880
18.185050	0.1	1.366041
18.186717	0.1	1.360541
18.188383	0.1	1.357910
18.190050	0.1	1.358902
18.191717	0.1	1.362464
18.193383	0.1	1.366977
18.195050	0.1	1.370297
18.196717	0.1	1.370041
18.198383	0.1	1.365314
18.200050	0.1	1.357081
18.201717	0.1	1.347307
18.203383	0.1	1.338581
18.205050	0.1	1.333449
18.206717	0.1	1.332914
18.208383	0.1	1.335698
18.210050	0.1	1.339451
18.211717	0.1	1.342189
18.213383	0.1	1.342348
18.215050	0.1	1.339186
18.216717	0.1	1.334022
18.218383	0.1	1.329794
18.220050	0.1	1.328653
18.221717	0.1	1.330213
18.223383	0.1	1.332327
18.225050	0.1	1.333165
18.226717	0.1	1.332648
18.228383	0.1	1.331796
18.230050	0.1	1.331181
18.231717	0.1	1.330897
18.233383	0.1	1.330976
18.235050	0.1	1.330818
18.236717	0.1	1.329002
18.238383	0.1	1.324485
18.240050	0.1	1.317770
18.241717	0.1	1.310692
18.243383	0.1	1.305440
18.245050	0.1	1.303647
18.246717	0.1	1.305104
18.248383	0.1	1.307032
18.250050	0.1	1.306287
18.251717	0.1	1.302334
18.253383	0.1	1.296876
18.255050	0.1	1.291987
18.256717	0.1	1.289826
18.258383	0.1	1.291921
18.260050	0.1	1.297425
18.261717	0.1	1.303363
18.263383	0.1	1.306841
18.265050	0.1	1.306320
18.266717	0.1	1.301905
18.268383	0.1	1.294948
18.270050	0.1	1.287144
18.271717	0.1	1.280247
18.273383	0.1	1.276056
18.275050	0.1	1.275553
18.276717	0.1	1.277765
18.278383	0.1	1.279786
18.280050	0.1	1.278361
18.281717	0.1	1.272480
18.283383	0.1	1.264438
18.285050	0.1	1.257742
18.286717	0.1	1.254398
18.288383	0.1	1.254436
18.290050	0.1	1.256652
18.291717	0.1	1.259190
18.293383	0.1	1.260089
18.295050	0.1	1.258249
18.296717	0.1	1.254282
18.298383	0.1	1.249891
18.300050	0.1	1.246347
18.301717	0.1	1.244354
18.303383	0.1	1.244405
18.305050	0.1	1.245639
18.306717	0.1	1.245425
18.308383	0.1	1.241900
18.310050	0.1	1.236079
18.311717	0.1	1.230589
18.313383	0.1	1.227357
18.315050	0.1	1.226622
18.316717	0.1	1.227288
18.318383	0.1	1.227963
18.320050	0.1	1.228070
18.321717	0.1	1.227874
18.323383	0.1	1.227674
18.325050	0.1	1.227241
18.326717	0.1	1.225630
18.328383	0.1	1.222026
18.330050	0.1	1.217201
18.331717	0.1	1.213495
18.333383	0.1	1.213104
18.335050	0.1	1.216233
18.336717	0.1	1.221066
18.338383	0.1	1.225886
18.340050	0.1	1.230412
18.341717	0.1	1.234473
18.343383	0.1	1.237025
18.345050	0.1	1.237355
18.346717	0.1	1.236154
18.348383	0.1	1.234910
18.350050	0.1	1.234426
18.351717	0.1	1.233579
18.353383	0.1	1.230785
18.355050	0.1	1.226771
18.356717	0.1	1.224685
18.358383	0.1	1.227460
18.360050	0.1	1.234924
18.361717	0.1	1.243236
18.363383	0.1	1.247828
18.365050	0.1	1.246864
18.366717	0.1	1.241947
18.368383	0.1	1.236051
18.370050	0.1	1.231339
18.371717	0.1	1.228824
18.373383	0.1	1.229118
18.375050	0.1	1.232321
18.376717	0.1	1.237225
18.378383	0.1	1.241276
18.380050	0.1	1.241681
18.381717	0.1	1.237560
18.383383	0.1	1.231055
18.385050	0.1	1.225788
18.386717	0.1	1.224703
18.388383	0.1	1.228852
18.390050	0.1	1.236410
18.391717	0.1	1.243320
18.393383	0.1	1.246389
18.395050	0.1	1.245616
18.396717	0.1	1.243139
18.398383	0.1	1.241039
18.400050	0.1	1.240014
18.401717	0.1	1.239008
18.403383	0.1	1.236410
18.405050	0.1	1.231995
18.406717	0.1	1.227604
18.408383	0.1	1.225369
18.410050	0.1	1.226156
18.411717	0.1	1.230072
18.413383	0.1	1.236727
18.415050	0.1	1.244140
18.416717	0.1	1.249444
18.418383	0.1	1.250985
18.420050	0.1	1.248769
18.421717	0.1	1.243679
18.423383	0.1	1.237700
18.425050	0.1	1.233919
18.426717	0.1	1.234119
18.428383	0.1	1.236117
18.430050	0.1	1.234883
18.431717	0.1	1.227302
18.433383	0.1	1.215572
18.435050	0.1	1.205229
18.436717	0.1	1.200838
18.438383	0.1	1.203697
18.440050	0.1	1.211725
18.441717	0.1	1.221052
18.443383	0.1	1.228368
18.445050	0.1	1.232154
18.446717	0.1	1.232889
18.448383	0.1	1.232484
18.450050	0.1	1.232545
18.451717	0.1	1.233290
18.453383	0.1	1.233951
18.455050	0.1	1.233323
18.456717	0.1	1.230659
18.458383	0.1	1.226338
18.460050	0.1	1.220726
18.461717	0.1	1.213290
18.463383	0.1	1.203925
18.465050	0.1	1.194426
18.466717	0.1	1.187408
18.468383	0.1	1.184535
18.470050	0.1	1.186240
18.471717	0.1	1.191450
18.473383	0.1	1.197541
18.475050	0.1	1.201923
18.476717	0.1	1.203385
18.478383	0.1	1.202319
18.480050	0.1	1.200540
18.481717	0.1	1.200107
18.483383	0.1	1.201248
18.485050	0.1	1.202007
18.486717	0.1	1.200419
18.488383	0.1	1.196275
18.490050	0.1	1.190691
18.491717	0.1	1.184880
18.493383	0.1	1.179511
18.495050	0.1	1.175138
18.496717	0.1	1.172614
18.498383	0.1	1.172596
18.500050	0.1	1.174910
18.501717	0.1	1.178444
18.503383	0.1	1.181522
18.505050	0.1	1.182519
18.506717	0.1	1.180428
18.508383	0.1	1.174747
18.510050	0.1	1.166272
18.511717	0.1	1.158216
18.513383	0.1	1.154495
18.515050	0.1	1.156311
18.516717	0.1	1.161508
18.518383	0.1	1.166691
18.520050	0.1	1.169159
18.521717	0.1	1.167418
18.523383	0.1	1.160991
18.525050	0.1	1.151059
18.526717	0.1	1.141089
18.528383	0.1	1.135222
18.530050	0.1	1.135655
18.531717	0.1	1.141345
18.533383	0.1	1.148726
18.535050	0.1	1.154249
18.536717	0.1	1.155962
18.538383	0.1	1.153406
18.540050	0.1	1.148405
18.541717	0.1	1.144866
18.543383	0.1	1.145597
18.545050	0.1	1.150388
18.546717	0.1	1.157178
18.548383	0.1	1.162854
18.550050	0.1	1.163995
18.551717	0.1	1.159557
18.553383	0.1	1.151916
18.555050	0.1	1.144032
18.556717	0.1	1.137191
18.558383	0.1	1.131641
18.560050	0.1	1.127510
18.561717	0.1	1.124735
18.563383	0.1	1.122989
18.565050	0.1	1.122067
18.566717	0.1	1.121894
18.568383	0.1	1.122118
18.570050	0.1	1.122220
18.571717	0.1	1.122272
18.573383	0.1	1.122640
18.575050	0.1	1.122756
18.576717	0.1	1.121564
18.578383	0.1	1.119631
18.580050	0.1	1.118961
18.581717	0.1	1.120162
18.583383	0.1	1.121676
18.585050	0.1	1.121899
18.586717	0.1	1.120851
18.588383	0.1	1.120330
18.590050	0.1	1.122649
18.591717	0.1	1.128633
18.593383	0.1	1.136558
18.595050	0.1	1.142924
18.596717	0.1	1.144744
18.598383	0.1	1.141205
18.600050	0.1	1.133373
18.601717	0.1	1.123319
18.603383	0.1	1.113727
18.605050	0.1	1.107077
18.606717	0.1	1.104511
18.608383	0.1	1.105457
18.610050	0.1	1.107994
18.611717	0.1	1.110211
18.613383	0.1	1.112227
18.615050	0.1	1.116018
18.616717	0.1	1.122421
18.618383	0.1	1.129266
18.620050	0.1	1.133415
18.621717	0.1	1.133685
18.623383	0.1	1.130840
18.625050	0.1	1.125913
18.626717	0.1	1.120153
18.628383	0.1	1.115403
18.630050	0.1	1.113061
18.631717	0.1	1.113540
18.633383	0.1	1.116856
18.635050	0.1	1.122542
18.636717	0.1	1.129066
18.638383	0.1	1.134188
18.640050	0.1	1.136018
18.641717	0.1	1.134151
18.643383	0.1	1.130528
18.645050	0.1	1.128782
18.646717	0.1	1.131622
18.648383	0.1	1.138872
18.650050	0.1	1.148167
18.651717	0.1	1.156805
18.653383	0.1	1.162700
18.655050	0.1	1.164479
18.656717	0.1	1.161741
18.658383	0.1	1.155725
18.660050	0.1	1.149648
18.661717	0.1	1.147687
18.663383	0.1	1.152060
18.665050	0.1	1.160600
18.666717	0.1	1.168628
18.668383	0.1	1.173127
18.670050	0.1	1.174272
18.671717	0.1	1.174184
18.673383	0.1	1.175250
18.675050	0.1	1.179213
18.676717	0.1	1.186980
18.678383	0.1	1.198417
18.680050	0.1	1.212484
18.681717	0.1	1.227562
18.683383	0.1	1.241602
18.685050	0.1	1.252871
18.686717	0.1	1.260936
18.688383	0.1	1.266538
18.690050	0.1	1.270627
18.691717	0.1	1.274263
18.693383	0.1	1.279069
18.695050	0.1	1.286715
18.696717	0.1	1.297612
18.698383	0.1	1.310557
18.700050	0.1	1.324443
18.701717	0.1	1.339624
18.703383	0.1	1.356541
18.705050	0.1	1.374050
18.706717	0.1	1.389668
18.708383	0.1	1.401599
18.710050	0.1	1.410902
18.711717	0.1	1.421329
18.713383	0.1	1.436602
18.715050	0.1	1.457995
18.716717	0.1	1.483858
18.718383	0.1	1.510559
18.720050	0.1	1.534419
18.721717	0.1	1.554284
18.723383	0.1	1.572259
18.725050	0.1	1.591733
18.726717	0.1	1.614993
18.728383	0.1	1.641437
18.730050	0.1	1.667785
18.731717	0.1	1.691212
18.733383	0.1	1.711794
18.735050	0.1	1.731655
18.736717	0.1	1.753438
18.738383	0.1	1.779450
18.740050	0.1	1.810198
18.741717	0.1	1.843618
18.743383	0.1	1.876610
18.745050	0.1	1.907293
18.746717	0.1	1.935544
18.748383	0.1	1.962618
18.750050	0.1	1.990786
18.751717	0.1	2.022381
18.753383	0.1	2.058339
18.755050	0.1	2.097450
18.756717	0.1	2.137888
18.758383	0.1	2.179039
18.760050	0.1	2.221474
18.761717	0.1	2.266597
18.763383	0.1	2.315645
18.765050	0.1	2.368349
18.766717	0.1	2.423120
18.768383	0.1	2.478040
18.770050	0.1	2.531917
18.771717	0.1	2.585035
18.773383	0.1	2.638428
18.775050	0.1	2.692821
18.776717	0.1	2.748370
18.778383	0.1	2.805004
18.780050	0.1	2.863612
18.781717	0.1	2.926076
18.783383	0.1	2.993001
18.785050	0.1	3.062813
18.786717	0.1	3.133724
18.788383	0.1	3.205799
18.790050	0.1	3.281222
18.791717	0.1	3.362340
18.793383	0.1	3.449493
18.795050	0.1	3.540465
18.796717	0.1	3.631590
18.798383	0.1	3.720629
18.800050	0.1	3.809612
18.801717	0.1	3.903080
18.803383	0.1	4.002866
18.805050	0.1	4.106844
18.806717	0.1	4.212819
18.808383	0.1	4.321276
18.810050	0.1	4.433994
18.811717	0.1	4.551667
18.813383	0.1	4.673004
18.815050	0.1	4.795562
18.816717	0.1	4.917397
18.818383	0.1	5.038311
18.820050	0.1	5.159224
18.821717	0.1	5.280906
18.823383	0.1	5.404437
18.825050	0.1	5.531884
18.826717	0.1	5.664686
18.828383	0.1	5.801944
18.830050	0.1	5.940772
18.831717	0.1	6.077467
18.833383	0.1	6.208969
18.835050	0.1	6.334875
18.836717	0.1	6.457195
18.838383	0.1	6.577862
18.840050	0.1	6.697518
18.841717	0.1	6.815540
18.843383	0.1	6.930097
18.845050	0.1	7.039038
18.846717	0.1	7.141121
18.848383	0.1	7.236870
18.850050	0.1	7.328438
18.851717	0.1	7.418171
18.853383	0.1	7.506865
18.855050	0.1	7.592621
18.856717	0.1	7.671276
18.858383	0.1	7.738587
18.860050	0.1	7.792516
18.861717	0.1	7.834402
18.863383	0.1	7.868079
18.865050	0.1	7.897038
18.866717	0.1	7.921960
18.868383	0.1	7.940265
18.870050	0.1	7.948470
18.871717	0.1	7.945024
18.873383	0.1	7.929960
18.875050	0.1	7.903692
18.876717	0.1	7.868051
18.878383	0.1	7.825801
18.880050	0.1	7.778155
18.881717	0.1	7.724497
18.883383	0.1	7.663551
18.885050	0.1	7.594209
18.886717	0.1	7.516174
18.888383	0.1	7.429956
18.890050	0.1	7.336647
18.891717	0.1	7.237517
18.893383	0.1	7.132757
18.895050	0.1	7.021357
18.896717	0.1	6.902735
18.898383	0.1	6.777714
18.900050	0.1	6.648363
18.901717	0.1	6.517125
18.903383	0.1	6.385720
18.905050	0.1	6.255200
18.906717	0.1	6.126300
18.908383	0.1	5.998840
18.910050	0.1	5.871383
18.911717	0.1	5.742386
18.913383	0.1	5.611628
18.915050	0.1	5.479753
18.916717	0.1	5.347622
18.918383	0.1	5.216780
18.920050	0.1	5.087601
18.921717	0.1	4.957840
18.923383	0.1	4.825876
18.925050	0.1	4.693354
18.926717	0.1	4.563560
18.928383	0.1	4.439321
18.930050	0.1	4.322347
18.931717	0.1	4.213043
18.933383	0.1	4.110369
18.935050	0.1	4.011993
18.936717	0.1	3.915136
18.938383	0.1	3.817519
18.940050	0.1	3.718245
18.941717	0.1	3.618528
18.943383	0.1	3.521466
18.945050	0.1	3.430224
18.946717	0.1	3.345683
18.948383	0.1	3.266349
18.950050	0.1	3.190697
18.951717	0.1	3.118133
18.953383	0.1	3.047814
18.955050	0.1	2.978649
18.956717	0.1	2.910425
18.958383	0.1	2.844520
18.960050	0.1	2.783630
18.961717	0.1	2.729897
18.963383	0.1	2.682866
18.965050	0.1	2.639759
18.966717	0.1	2.597463
18.968383	0.1	2.554250
18.970050	0.1	2.510170
18.971717	0.1	2.466170
18.973383	0.1	2.422719
18.975050	0.1	2.379916
18.976717	0.1	2.338276
18.978383	0.1	2.298122
18.980050	0.1	2.258681
18.981717	0.1	2.218904
18.983383	0.1	2.178987
18.985050	0.1	2.140440
18.986717	0.1	2.105162
18.988383	0.1	2.074442
18.990050	0.1	2.048225
18.991717	0.1	2.024672
18.993383	0.1	2.000467
18.995050	0.1	1.972532
18.996717	0.1	1.940052
18.998383	0.1	1.905160
19.000050	0.1	1.871516
19.001717	0.1	1.841988
19.003383	0.1	1.817634
19.005050	0.1	1.797937
19.006717	0.1	1.780842
19.008383	0.1	1.763133
19.010050	0.1	1.741946
19.011717	0.1	1.716935
19.013383	0.1	1.690304
19.015050	0.1	1.664031
19.016717	0.1	1.637889
19.018383	0.1	1.610997
19.020050	0.1	1.583961
19.021717	0.1	1.558573
19.023383	0.1	1.536165
19.025050	0.1	1.517069
19.026717	0.1	1.501637
19.028383	0.1	1.490535
19.030050	0.1	1.482819
19.031717	0.1	1.474824
19.033383	0.1	1.462349
19.035050	0.1	1.443918
19.036717	0.1	1.421962
19.038383	0.1	1.401268
19.040050	0.1	1.385799
19.041717	0.1	1.375824
19.043383	0.1	1.368113
19.045050	0.1	1.359368
19.046717	0.1	1.348904
19.048383	0.1	1.337817
19.050050	0.1	1.327149
19.051717	0.1	1.317128
19.053383	0.1	1.307437
19.055050	0.1	1.297751
19.056717	0.1	1.288014
19.058383	0.1	1.278776
19.060050	0.1	1.270552
19.061717	0.1	1.262678
19.063383	0.1	1.254571
19.065050	0.1	1.247297
19.066717	0.1	1.242082
19.068383	0.1	1.238645
19.070050	0.1	1.236279
19.071717	0.1	1.234617
19.073383	0.1	1.232973
19.075050	0.1	1.230803
19.076717	0.1	1.228335
19.078383	0.1	1.225686
19.080050	0.1	1.222510
19.081717	0.1	1.218794
19.083383	0.1	1.214915
19.085050	0.1	1.210892
19.086717	0.1	1.206193
19.088383	0.1	1.200470
19.090050	0.1	1.193937
19.091717	0.1	1.187162
19.093383	0.1	1.181089
19.095050	0.1	1.176889
19.096717	0.1	1.175213
19.098383	0.1	1.175492
19.100050	0.1	1.176074
19.101717	0.1	1.175115
19.103383	0.1	1.171450
19.105050	0.1	1.165024
19.106717	0.1	1.156959
19.108383	0.1	1.149327
19.110050	0.1	1.144223
19.111717	0.1	1.141913
19.113383	0.1	1.140567
19.115050	0.1	1.138342
19.116717	0.1	1.134682
19.118383	0.1	1.130155
19.120050	0.1	1.125345
19.121717	0.1	1.120106
19.123383	0.1	1.114770
19.125050	0.1	1.110914
19.126717	0.1	1.109676
19.128383	0.1	1.109699
19.130050	0.1	1.107906
19.131717	0.1	1.102774
19.133383	0.1	1.095766
19.135050	0.1	1.089387
19.136717	0.1	1.085117
19.138383	0.1	1.083328
19.140050	0.1	1.084344
19.141717	0.1	1.088576
19.143383	0.1	1.095482
19.145050	0.1	1.103394
19.146717	0.1	1.110202
19.148383	0.1	1.113676
19.150050	0.1	1.112618
19.151717	0.1	1.108358
19.153383	0.1	1.104199
19.155050	0.1	1.102681
19.156717	0.1	1.103380
19.158383	0.1	1.103720
19.160050	0.1	1.101466
19.161717	0.1	1.095729
19.163383	0.1	1.086597
19.165050	0.1	1.075314
19.166717	0.1	1.064921
19.168383	0.1	1.059128
19.170050	0.1	1.059552
19.171717	0.1	1.064567
19.173383	0.1	1.070965
19.175050	0.1	1.075827
19.176717	0.1	1.077014
19.178383	0.1	1.073522
19.180050	0.1	1.066169
19.181717	0.1	1.057494
19.183383	0.1	1.050537
19.185050	0.1	1.047160
19.186717	0.1	1.047617
19.188383	0.1	1.051379
19.190050	0.1	1.057032
19.191717	0.1	1.062229
19.193383	0.1	1.064795
19.195050	0.1	1.063417
19.196717	0.1	1.058113
19.198383	0.1	1.050741
19.200050	0.1	1.043743
19.201717	0.1	1.038448
19.203383	0.1	1.035072
19.205050	0.1	1.032921
19.206717	0.1	1.030508
19.208383	0.1	1.027193
19.210050	0.1	1.024390
19.211717	0.1	1.024106
19.213383	0.1	1.027379
19.215050	0.1	1.034401
19.216717	0.1	1.043878
19.218383	0.1	1.052083
19.220050	0.1	1.054583
19.221717	0.1	1.049945
19.223383	0.1	1.040869
19.225050	0.1	1.031342
19.226717	0.1	1.023426
19.228383	0.1	1.017223
19.230050	0.1	1.013200
19.231717	0.1	1.012925
19.233383	0.1	1.016897
19.235050	0.1	1.022602
19.236717	0.1	1.025978
19.238383	0.1	1.024567
19.240050	0.1	1.018941
19.241717	0.1	1.011943
19.243383	0.1	1.006811
19.245050	0.1	1.005386
19.246717	0.1	1.007058
19.248383	0.1	1.009614
19.250050	0.1	1.011584
19.251717	0.1	1.013190
19.253383	0.1	1.014839
19.255050	0.1	1.015682
19.256717	0.1	1.014620
19.258383	0.1	1.011514
19.260050	0.1	1.006699
19.261717	0.1	1.000608
19.263383	0.1	0.994448
19.265050	0.1	0.990154
19.266717	0.1	0.988822
19.268383	0.1	0.989810
19.270050	0.1	0.991784
19.271717	0.1	0.993358
19.273383	0.1	0.992832
19.275050	0.1	0.989055
19.276717	0.1	0.983174
19.278383	0.1	0.978378
19.280050	0.1	0.977144
19.281717	0.1	0.978555
19.283383	0.1	0.978881
19.285050	0.1	0.975477
19.286717	0.1	0.969479
19.288383	0.1	0.964515
19.290050	0.1	0.963295
19.291717	0.1	0.965162
19.293383	0.1	0.967216
19.295050	0.1	0.967435
19.296717	0.1	0.965744
19.298383	0.1	0.962848
19.300050	0.1	0.959635
19.301717	0.1	0.957265
19.303383	0.1	0.957130
19.305050	0.1	0.959956
19.306717	0.1	0.964901
19.308383	0.1	0.969912
19.310050	0.1	0.972934
19.311717	0.1	0.973027
19.313383	0.1	0.970764
19.315050	0.1	0.967621
19.316717	0.1	0.965334
19.318383	0.1	0.965549
19.320050	0.1	0.968687
19.321717	0.1	0.973684
19.323383	0.1	0.979234
19.325050	0.1	0.984496
19.326717	0.1	0.988962
19.328383	0.1	0.992054
19.330050	0.1	0.992571
19.331717	0.1	0.989046
19.333383	0.1	0.981623
19.335050	0.1	0.972981
19.336717	0.1	0.966429
19.338383	0.1	0.963490
19.340050	0.1	0.964175
19.341717	0.1	0.968296
19.343383	0.1	0.975169
19.345050	0.1	0.983449
19.346717	0.1	0.991649
19.348383	0.1	0.998098
19.350050	0.1	1.001228
19.351717	0.1	1.000771
19.353383	0.1	0.997633
19.355050	0.1	0.992897
19.356717	0.1	0.988315
19.358383	0.1	0.986462
19.360050	0.1	0.988608
19.361717	0.1	0.993139
19.363383	0.1	0.996916
19.365050	0.1	0.997633
19.366717	0.1	0.995300
19.368383	0.1	0.991952
19.370050	0.1	0.990164
19.371717	0.1	0.991686
19.373383	0.1	0.996608
19.375050	0.1	1.002904
19.376717	0.1	1.007016
19.378383	0.1	1.006224
19.380050	0.1	1.001228
19.381717	0.1	0.995714
19.383383	0.1	0.993386
19.385050	0.1	0.995793
19.386717	0.1	1.001870
19.388383	0.1	1.008702
19.390050	0.1	1.012883
19.391717	0.1	1.012199
19.393383	0.1	1.007188
19.395050	0.1	1.001172
19.396717	0.1	0.997833
19.398383	0.1	0.998424
19.400050	0.1	1.001526
19.401717	0.1	1.005139
19.403383	0.1	1.008338
19.405050	0.1	1.011393
19.406717	0.1	1.015021
19.408383	0.1	1.019803
19.410050	0.1	1.026089
19.411717	0.1	1.033889
19.413383	0.1	1.042699
19.415050	0.1	1.051477
19.416717	0.1	1.058825
19.418383	0.1	1.063473
19.420050	0.1	1.064618
19.421717	0.1	1.062313
19.423383	0.1	1.058183
19.425050	0.1	1.055175
19.426717	0.1	1.055882
19.428383	0.1	1.061494
19.430050	0.1	1.071612
19.431717	0.1	1.084078
19.433383	0.1	1.095440
19.435050	0.1	1.102709
19.436717	0.1	1.105382
19.438383	0.1	1.106048
19.440050	0.1	1.108050
19.441717	0.1	1.112293
19.443383	0.1	1.117541
19.445050	0.1	1.123464
19.446717	0.1	1.130952
19.448383	0.1	1.140274
19.450050	0.1	1.150989
19.451717	0.1	1.162933
19.453383	0.1	1.176260
19.455050	0.1	1.190770
19.456717	0.1	1.205564
19.458383	0.1	1.219586
19.460050	0.1	1.231893
19.461717	0.1	1.241351
19.463383	0.1	1.247432
19.465050	0.1	1.251437
19.466717	0.1	1.256391
19.468383	0.1	1.265649
19.470050	0.1	1.281118
19.471717	0.1	1.302706
19.473383	0.1	1.328429
19.475050	0.1	1.354190
19.476717	0.1	1.375573
19.478383	0.1	1.391559
19.480050	0.1	1.405030
19.481717	0.1	1.419289
19.483383	0.1	1.435247
19.485050	0.1	1.451788
19.486717	0.1	1.467806
19.488383	0.1	1.483401
19.490050	0.1	1.499057
19.491717	0.1	1.514591
19.493383	0.1	1.529255
19.495050	0.1	1.542270
19.496717	0.1	1.553795
19.498383	0.1	1.565483
19.500050	0.1	1.579127
19.501717	0.1	1.594620
19.503383	0.1	1.609675
19.505050	0.1	1.621596
19.506717	0.1	1.629419
19.508383	0.1	1.634229
19.510050	0.1	1.637908
19.511717	0.1	1.641545
19.513383	0.1	1.644129
19.515050	0.1	1.643221
19.516717	0.1	1.638071
19.518383	0.1	1.631347
19.520050	0.1	1.626522
19.521717	0.1	1.624776
19.523383	0.1	1.624762
19.525050	0.1	1.623961
19.526717	0.1	1.620157
19.528383	0.1	1.612497
19.530050	0.1	1.601358
19.531717	0.1	1.587444
19.533383	0.1	1.570908
19.535050	0.1	1.551360
19.536717	0.1	1.529185
19.538383	0.1	1.506251
19.540050	0.1	1.484556
19.541717	0.1	1.465017
19.543383	0.1	1.447536
19.545050	0.1	1.431121
19.546717	0.1	1.414162
19.548383	0.1	1.395145
19.550050	0.1	1.374087
19.551717	0.1	1.352951
19.553383	0.1	1.333063
19.555050	0.1	1.313630
19.556717	0.1	1.293886
19.558383	0.1	1.274622
19.560050	0.1	1.256843
19.561717	0.1	1.240377
19.563383	0.1	1.224531
19.565050	0.1	1.209034
19.566717	0.1	1.193411
19.568383	0.1	1.176950
19.570050	0.1	1.160181
19.571717	0.1	1.144623
19.573383	0.1	1.131156
19.575050	0.1	1.120092
19.576717	0.1	1.111343
19.578383	0.1	1.103240
19.580050	0.1	1.093522
19.581717	0.1	1.082104
19.583383	0.1	1.071170
19.585050	0.1	1.062644
19.586717	0.1	1.056637
19.588383	0.1	1.051957
19.590050	0.1	1.047119
19.591717	0.1	1.041247
19.593383	0.1	1.034942
19.595050	0.1	1.029433
19.596717	0.1	1.024343
19.598383	0.1	1.018522
19.600050	0.1	1.013288
19.601717	0.1	1.012026
19.603383	0.1	1.016259
19.605050	0.1	1.023752
19.606717	0.1	1.030774
19.608383	0.1	1.035323
19.610050	0.1	1.037763
19.611717	0.1	1.039002
19.613383	0.1	1.039472
19.615050	0.1	1.039831
19.616717	0.1	1.040646
19.618383	0.1	1.041205
19.620050	0.1	1.040385
19.621717	0.1	1.038490
19.623383	0.1	1.037493
19.625050	0.1	1.039212
19.626717	0.1	1.043114
19.628383	0.1	1.047268
19.630050	0.1	1.050602
19.631717	0.1	1.053587
19.633383	0.1	1.057764
19.635050	0.1	1.064073
19.636717	0.1	1.070802
19.638383	0.1	1.074350
19.640050	0.1	1.072367
19.641717	0.1	1.066583
19.643383	0.1	1.061684
19.645050	0.1	1.061093
19.646717	0.1	1.064725
19.648383	0.1	1.069615
19.650050	0.1	1.071952
19.651717	0.1	1.069852
19.653383	0.1	1.064558
19.655050	0.1	1.058904
19.656717	0.1	1.055258
19.658383	0.1	1.053931
19.660050	0.1	1.052553
19.661717	0.1	1.047621
19.663383	0.1	1.037801
19.665050	0.1	1.025703
19.666717	0.1	1.015831
19.668383	0.1	1.010885
19.670050	0.1	1.010257
19.671717	0.1	1.011053
19.673383	0.1	1.010271
19.675050	0.1	1.006643
19.676717	0.1	1.000999
19.678383	0.1	0.995342
19.680050	0.1	0.991011
19.681717	0.1	0.987356
19.683383	0.1	0.982881
19.685050	0.1	0.977563
19.686717	0.1	0.972883
19.688383	0.1	0.970070
19.690050	0.1	0.969316
19.691717	0.1	0.969972
19.693383	0.1	0.970685
19.695050	0.1	0.969898
19.696717	0.1	0.967104
19.698383	0.1	0.963155
19.700050	0.1	0.958936
19.701717	0.1	0.954373
19.703383	0.1	0.949162
19.705050	0.1	0.943183
19.706717	0.1	0.936175
19.708383	0.1	0.928259
19.710050	0.1	0.920375
19.711717	0.1	0.913651
19.713383	0.1	0.908771
19.715050	0.1	0.905991
19.716717	0.1	0.904906
19.718383	0.1	0.904398
19.720050	0.1	0.903807
19.721717	0.1	0.904016
19.723383	0.1	0.905967
19.725050	0.1	0.908785
19.726717	0.1	0.910619
19.728383	0.1	0.910270
19.730050	0.1	0.907490
19.731717	0.1	0.903271
19.733383	0.1	0.899909
19.735050	0.1	0.899038
19.736717	0.1	0.899984
19.738383	0.1	0.900980
19.740050	0.1	0.901180
19.741717	0.1	0.900938
19.743383	0.1	0.901050
19.745050	0.1	0.901800
19.746717	0.1	0.902466
19.748383	0.1	0.902317
19.750050	0.1	0.901860
19.751717	0.1	0.902303
19.753383	0.1	0.904277
19.755050	0.1	0.907308
19.756717	0.1	0.909632
19.758383	0.1	0.909208
19.760050	0.1	0.905590
19.761717	0.1	0.899755
19.763383	0.1	0.893124
19.765050	0.1	0.887974
19.766717	0.1	0.886722
19.768383	0.1	0.889152
19.770050	0.1	0.892393
19.771717	0.1	0.894195
19.773383	0.1	0.894233
19.775050	0.1	0.892784
19.776717	0.1	0.890726
19.778383	0.1	0.889697
19.780050	0.1	0.890335
19.781717	0.1	0.890810
19.783383	0.1	0.888305
19.785050	0.1	0.882312
19.786717	0.1	0.875248
19.788383	0.1	0.869525
19.790050	0.1	0.865525
19.791717	0.1	0.862656
19.793383	0.1	0.861315
19.795050	0.1	0.862293
19.796717	0.1	0.864663
19.798383	0.1	0.866442
19.800050	0.1	0.866903
19.801717	0.1	0.867164
19.803383	0.1	0.869245
19.805050	0.1	0.874200
19.806717	0.1	0.880435
19.808383	0.1	0.884607
19.810050	0.1	0.884314
19.811717	0.1	0.879737
19.813383	0.1	0.873627
19.815050	0.1	0.869310
19.816717	0.1	0.867895
19.818383	0.1	0.867825
19.820050	0.1	0.866964
19.821717	0.1	0.864160
19.823383	0.1	0.859299
19.825050	0.1	0.853315
19.826717	0.1	0.847699
19.828383	0.1	0.843261
19.830050	0.1	0.840449
19.831717	0.1	0.840370
19.833383	0.1	0.843317
19.835050	0.1	0.847108
19.836717	0.1	0.848672
19.838383	0.1	0.846628
19.840050	0.1	0.841594
19.841717	0.1	0.835573
19.843383	0.1	0.831001
19.845050	0.1	0.828900
19.846717	0.1	0.828304
19.848383	0.1	0.828076
19.850050	0.1	0.828332
19.851717	0.1	0.829804
19.853383	0.1	0.832337
19.855050	0.1	0.834242
19.856717	0.1	0.833892
19.858383	0.1	0.831806
19.860050	0.1	0.829948
19.861717	0.1	0.829473
19.863383	0.1	0.830153
19.865050	0.1	0.831350
19.866717	0.1	0.832644
19.868383	0.1	0.833599
19.870050	0.1	0.833613
19.871717	0.1	0.832309
19.873383	0.1	0.830335
19.875050	0.1	0.828914
19.876717	0.1	0.828123
19.878383	0.1	0.827201
19.880050	0.1	0.826297
19.881717	0.1	0.826051
19.883383	0.1	0.825771
19.885050	0.1	0.823983
19.886717	0.1	0.820989
19.888383	0.1	0.818940
19.890050	0.1	0.818660
19.891717	0.1	0.818255
19.893383	0.1	0.815340
19.895050	0.1	0.809361
19.896717	0.1	0.801934
19.898383	0.1	0.795727
19.900050	0.1	0.793082
19.901717	0.1	0.794707
19.903383	0.1	0.798530
19.905050	0.1	0.800365
19.906717	0.1	0.797622
19.908383	0.1	0.792583
19.910050	0.1	0.790549
19.911717	0.1	0.794386
19.913383	0.1	0.801911
19.915050	0.1	0.808132
19.916717	0.1	0.809794
19.918383	0.1	0.807545
19.920050	0.1	0.803750
19.921717	0.1	0.799908
19.923383	0.1	0.797193
19.925050	0.1	0.797226
19.926717	0.1	0.800923
19.928383	0.1	0.807433
19.930050	0.1	0.814395
19.931717	0.1	0.819168
19.933383	0.1	0.820654
19.935050	0.1	0.819345
19.936717	0.1	0.815364
19.938383	0.1	0.807974
19.940050	0.1	0.797515
19.941717	0.1	0.786930
19.943383	0.1	0.780504
19.945050	0.1	0.780555
19.946717	0.1	0.785794
19.948383	0.1	0.792705
19.950050	0.1	0.798083
19.951717	0.1	0.800374
19.953383	0.1	0.800109
19.955050	0.1	0.799592
19.956717	0.1	0.801026
19.958383	0.1	0.804807
19.960050	0.1	0.809697
19.961717	0.1	0.813417
19.963383	0.1	0.813641
19.965050	0.1	0.810223
19.966717	0.1	0.805547
19.968383	0.1	0.801301
19.970050	0.1	0.796607
19.971717	0.1	0.790088
19.973383	0.1	0.782120
19.975050	0.1	0.774818
19.976717	0.1	0.771075
19.978383	0.1	0.773277
19.980050	0.1	0.781612
19.981717	0.1	0.792756
19.983383	0.1	0.800705
19.985050	0.1	0.800430
19.986717	0.1	0.791908
19.988383	0.1	0.780462
19.990050	0.1	0.772788
19.991717	0.1	0.772346
19.993383	0.1	0.778171
19.995050	0.1	0.786716
19.996717	0.1	0.793980
19.998383	0.1	0.797203
20.000050	0.1	0.795969
20.001717	0.1	0.791783
20.003383	0.1	0.786656
20.005050	0.1	0.782162
20.006717	0.1	0.778819
20.008383	0.1	0.776555
20.010050	0.1	0.775466
20.011717	0.1	0.775051
20.013383	0.1	0.773882
20.015050	0.1	0.771647
20.016717	0.1	0.770562
20.018383	0.1	0.773361
20.020050	0.1	0.780015
20.021717	0.1	0.787368
20.023383	0.1	0.792542
20.025050	0.1	0.795773
20.026717	0.1	0.799196
20.028383	0.1	0.803862
20.030050	0.1	0.808225
20.031717	0.1	0.809222
20.033383	0.1	0.804430
20.035050	0.1	0.793017
20.036717	0.1	0.776509
20.038383	0.1	0.759647
20.040050	0.1	0.748183
20.041717	0.1	0.745282
20.043383	0.1	0.750199
20.045050	0.1	0.759065
20.046717	0.1	0.767121
20.048383	0.1	0.771363
20.050050	0.1	0.771130
20.051717	0.1	0.766916
20.053383	0.1	0.759899
20.055050	0.1	0.752085
20.056717	0.1	0.745822
20.058383	0.1	0.742413
20.060050	0.1	0.740881
20.061717	0.1	0.738921
20.063383	0.1	0.735288
20.065050	0.1	0.731046
20.066717	0.1	0.728960
20.068383	0.1	0.731307
20.070050	0.1	0.737398
20.071717	0.1	0.743908
20.073383	0.1	0.747326
20.075050	0.1	0.745705
20.076717	0.1	0.739610
20.078383	0.1	0.731708
20.080050	0.1	0.725067
20.081717	0.1	0.722278
20.083383	0.1	0.724941
20.085050	0.1	0.732425
20.086717	0.1	0.741798
20.088383	0.1	0.749780
20.090050	0.1	0.754464
20.091717	0.1	0.755712
20.093383	0.1	0.754721
20.095050	0.1	0.752965
20.096717	0.1	0.751093
20.098383	0.1	0.749044
20.100050	0.1	0.747312
20.101717	0.1	0.747386
20.103383	0.1	0.750162
20.105050	0.1	0.754455
20.106717	0.1	0.757901
20.108383	0.1	0.758995
20.110050	0.1	0.757864
20.111717	0.1	0.755670
20.113383	0.1	0.753482
20.115050	0.1	0.751619
20.116717	0.1	0.749859
20.118383	0.1	0.747894
20.120050	0.1	0.745691
20.121717	0.1	0.743899
20.123383	0.1	0.743666
20.125050	0.1	0.746101
20.126717	0.1	0.751815
20.128383	0.1	0.759820
20.130050	0.1	0.767335
20.131717	0.1	0.771908
20.133383	0.1	0.773235
20.135050	0.1	0.772448
20.136717	0.1	0.770655
20.138383	0.1	0.769049
20.140050	0.1	0.769133
20.141717	0.1	0.771983
20.143383	0.1	0.777678
20.145050	0.1	0.785040
20.146717	0.1	0.791624
20.148383	0.1	0.795377
20.150050	0.1	0.796770
20.151717	0.1	0.798241
20.153383	0.1	0.801515
20.155050	0.1	0.806060
20.156717	0.1	0.809822
20.158383	0.1	0.811261
20.160050	0.1	0.810795
20.161717	0.1	0.810279
20.163383	0.1	0.811019
20.165050	0.1	0.812663
20.166717	0.1	0.814730
20.168383	0.1	0.817818
20.170050	0.1	0.822549
20.171717	0.1	0.828435
20.173383	0.1	0.834060
20.175050	0.1	0.838190
20.176717	0.1	0.840831
20.178383	0.1	0.843061
20.180050	0.1	0.846088
20.181717	0.1	0.850786
20.183383	0.1	0.857199
20.185050	0.1	0.864463
20.186717	0.1	0.871564
20.188383	0.1	0.877813
20.190050	0.1	0.882936
20.191717	0.1	0.887117
20.193383	0.1	0.891071
20.195050	0.1	0.896100
20.196717	0.1	0.903038
20.198383	0.1	0.911159
20.200050	0.1	0.919402
20.201717	0.1	0.927448
20.203383	0.1	0.934820
20.205050	0.1	0.940734
20.206717	0.1	0.944617
20.208383	0.1	0.946517
20.210050	0.1	0.947844
20.211717	0.1	0.951211
20.213383	0.1	0.958336
20.215050	0.1	0.968096
20.216717	0.1	0.977139
20.218383	0.1	0.982820
20.220050	0.1	0.985460
20.221717	0.1	0.987579
20.223383	0.1	0.991211
20.225050	0.1	0.996934
20.226717	0.1	1.004348
20.228383	0.1	1.011775
20.230050	0.1	1.017144
20.231717	0.1	1.020441
20.233383	0.1	1.024483
20.235050	0.1	1.032492
20.236717	0.1	1.044958
20.238383	0.1	1.059799
20.240050	0.1	1.075012
20.241717	0.1	1.089023
20.243383	0.1	1.100167
20.245050	0.1	1.107720
20.246717	0.1	1.112456
20.248383	0.1	1.115715
20.250050	0.1	1.117992
20.251717	0.1	1.118821
20.253383	0.1	1.118388
20.255050	0.1	1.118006
20.256717	0.1	1.118323
20.258383	0.1	1.118430
20.260050	0.1	1.117191
20.261717	0.1	1.114700
20.263383	0.1	1.112018
20.265050	0.1	1.109815
20.266717	0.1	1.107752
20.268383	0.1	1.105000
20.270050	0.1	1.101182
20.271717	0.1	1.096544
20.273383	0.1	1.091626
20.275050	0.1	1.087161
20.276717	0.1	1.083817
20.278383	0.1	1.081447
20.280050	0.1	1.078905
20.281717	0.1	1.074816
20.283383	0.1	1.068464
20.285050	0.1	1.060483
20.286717	0.1	1.052846
20.288383	0.1	1.047258
20.290050	0.1	1.043337
20.291717	0.1	1.038727
20.293383	0.1	1.031351
20.295050	0.1	1.021395
20.296717	0.1	1.010681
20.298383	0.1	1.000795
20.300050	0.1	0.992492
20.301717	0.1	0.985991
20.303383	0.1	0.980832
20.305050	0.1	0.976170
20.306717	0.1	0.972236
20.308383	0.1	0.970806
20.310050	0.1	0.973176
20.311717	0.1	0.977791
20.313383	0.1	0.980599
20.315050	0.1	0.978485
20.316717	0.1	0.972273
20.318383	0.1	0.965749
20.320050	0.1	0.961921
20.321717	0.1	0.960282
20.323383	0.1	0.957507
20.325050	0.1	0.950941
20.326717	0.1	0.940929
20.328383	0.1	0.929902
20.330050	0.1	0.920752
20.331717	0.1	0.915430
20.333383	0.1	0.913031
20.335050	0.1	0.910261
20.336717	0.1	0.905343
20.338383	0.1	0.900002
20.340050	0.1	0.896840
20.341717	0.1	0.896361
20.343383	0.1	0.897129
20.345050	0.1	0.897539
20.346717	0.1	0.896612
20.348383	0.1	0.894284
20.350050	0.1	0.891732
20.351717	0.1	0.890675
20.353383	0.1	0.892221
20.355050	0.1	0.895797
20.356717	0.1	0.898936
20.358383	0.1	0.899392
20.360050	0.1	0.897651
20.361717	0.1	0.896058
20.363383	0.1	0.895578
20.365050	0.1	0.894596
20.366717	0.1	0.891052
20.368383	0.1	0.885390
20.370050	0.1	0.880254
20.371717	0.1	0.877334
20.373383	0.1	0.876361
20.375050	0.1	0.876915
20.376717	0.1	0.879131
20.378383	0.1	0.882340
20.380050	0.1	0.885185
20.381717	0.1	0.887942
20.383383	0.1	0.892710
20.385050	0.1	0.900556
20.386717	0.1	0.909995
20.388383	0.1	0.918489
20.390050	0.1	0.924459
20.391717	0.1	0.927583
20.393383	0.1	0.928966
20.395050	0.1	0.930955
20.396717	0.1	0.935085
20.398383	0.1	0.940808
20.400050	0.1	0.946848
20.401717	0.1	0.952245
20.403383	0.1	0.956040
20.405050	0.1	0.958117
20.406717	0.1	0.960007
20.408383	0.1	0.963598
20.410050	0.1	0.969465
20.411717	0.1	0.976562
20.413383	0.1	0.983286
20.415050	0.1	0.989134
20.416717	0.1	0.994746
20.418383	0.1	1.000534
20.420050	0.1	1.005908
20.421717	0.1	1.009940
20.423383	0.1	1.012455
20.425050	0.1	1.013703
20.426717	0.1	1.014145
20.428383	0.1	1.015132
20.430050	0.1	1.017782
20.431717	0.1	1.021056
20.433383	0.1	1.022676
20.435050	0.1	1.021344
20.436717	0.1	1.017428
20.438383	0.1	1.012981
20.440050	0.1	1.010797
20.441717	0.1	1.011784
20.443383	0.1	1.014192
20.445050	0.1	1.015980
20.446717	0.1	1.016730
20.448383	0.1	1.017014
20.450050	0.1	1.016953
20.451717	0.1	1.015798
20.453383	0.1	1.012711
20.455050	0.1	1.007766
20.456717	0.1	1.002434
20.458383	0.1	0.998578
20.460050	0.1	0.996329
20.461717	0.1	0.993949
20.463383	0.1	0.989679
20.465050	0.1	0.982801
20.466717	0.1	0.974368
20.468383	0.1	0.967300
20.470050	0.1	0.963989
20.471717	0.1	0.963723
20.473383	0.1	0.962759
20.475050	0.1	0.957046
20.476717	0.1	0.945176
20.478383	0.1	0.929451
20.480050	0.1	0.914307
20.481717	0.1	0.903420
20.483383	0.1	0.897730
20.485050	0.1	0.895476
20.486717	0.1	0.893609
20.488383	0.1	0.889418
20.490050	0.1	0.881501
20.491717	0.1	0.869958
20.493383	0.1	0.856426
20.495050	0.1	0.843322
20.496717	0.1	0.832295
20.498383	0.1	0.823988
20.500050	0.1	0.818940
20.501717	0.1	0.817194
20.503383	0.1	0.817296
20.505050	0.1	0.816872
20.506717	0.1	0.814162
20.508383	0.1	0.808770
20.510050	0.1	0.801682
20.511717	0.1	0.794311
20.513383	0.1	0.787517
20.515050	0.1	0.781817
20.516717	0.1	0.777156
20.518383	0.1	0.772420
20.520050	0.1	0.766506
20.521717	0.1	0.759847
20.523383	0.1	0.754190
20.525050	0.1	0.751079
20.526717	0.1	0.750716
20.528383	0.1	0.752192
20.530050	0.1	0.754120
20.531717	0.1	0.754725
20.533383	0.1	0.752285
20.535050	0.1	0.746637
20.536717	0.1	0.739880
20.538383	0.1	0.734753
20.540050	0.1	0.731917
20.541717	0.1	0.729612
20.543383	0.1	0.726497
20.545050	0.1	0.723139
20.546717	0.1	0.720327
20.548383	0.1	0.717710
20.550050	0.1	0.714362
20.551717	0.1	0.710101
20.553383	0.1	0.706268
20.555050	0.1	0.704471
20.556717	0.1	0.705263
20.558383	0.1	0.708350
20.560050	0.1	0.712783
20.561717	0.1	0.716913
20.563383	0.1	0.719265
20.565050	0.1	0.719503
20.566717	0.1	0.718618
20.568383	0.1	0.717668
20.570050	0.1	0.715894
20.571717	0.1	0.711847
20.573383	0.1	0.707037
20.575050	0.1	0.705635
20.576717	0.1	0.709100
20.578383	0.1	0.713961
20.580050	0.1	0.715847
20.581717	0.1	0.713337
20.583383	0.1	0.708154
20.585050	0.1	0.702962
20.586717	0.1	0.699027
20.588383	0.1	0.696611
20.590050	0.1	0.696620
20.591717	0.1	0.700182
20.593383	0.1	0.707130
20.595050	0.1	0.715097
20.596717	0.1	0.720243
20.598383	0.1	0.719875
20.600050	0.1	0.714906
20.601717	0.1	0.709570
20.603383	0.1	0.707931
20.605050	0.1	0.710287
20.606717	0.1	0.713891
20.608383	0.1	0.715922
20.610050	0.1	0.714967
20.611717	0.1	0.711586
20.613383	0.1	0.708215
20.615050	0.1	0.707223
20.616717	0.1	0.708783
20.618383	0.1	0.710953
20.620050	0.1	0.711652
20.621717	0.1	0.710618
20.623383	0.1	0.709468
20.625050	0.1	0.710194
20.626717	0.1	0.713989
20.628383	0.1	0.720206
20.630050	0.1	0.726371
20.631717	0.1	0.730138
20.633383	0.1	0.731042
20.635050	0.1	0.730432
20.636717	0.1	0.730227
20.638383	0.1	0.731880
20.640050	0.1	0.735680
20.641717	0.1	0.740141
20.643383	0.1	0.742818
20.645050	0.1	0.742609
20.646717	0.1	0.740979
20.648383	0.1	0.740490
20.650050	0.1	0.741901
20.651717	0.1	0.743698
20.653383	0.1	0.744574
20.655050	0.1	0.744560
20.656717	0.1	0.743866
20.658383	0.1	0.742655
20.660050	0.1	0.741715
20.661717	0.1	0.742148
20.663383	0.1	0.744220
20.665050	0.1	0.747144
20.666717	0.1	0.750110
20.668383	0.1	0.752821
20.670050	0.1	0.755033
20.671717	0.1	0.756579
20.673383	0.1	0.758041
20.675050	0.1	0.760034
20.676717	0.1	0.762218
20.678383	0.1	0.763983
20.680050	0.1	0.765501
20.681717	0.1	0.767354
20.683383	0.1	0.769631
20.685050	0.1	0.772090
20.686717	0.1	0.775293
20.688383	0.1	0.780509
20.690050	0.1	0.788406
20.691717	0.1	0.798344
20.693383	0.1	0.807778
20.695050	0.1	0.812802
20.696717	0.1	0.811191
20.698383	0.1	0.804174
20.700050	0.1	0.795224
20.701717	0.1	0.788663
20.703383	0.1	0.788104
20.705050	0.1	0.794274
20.706717	0.1	0.804593
20.708383	0.1	0.815494
20.710050	0.1	0.825180
20.711717	0.1	0.834116
20.713383	0.1	0.843666
20.715050	0.1	0.854353
20.716717	0.1	0.864756
20.718383	0.1	0.873068
20.720050	0.1	0.878922
20.721717	0.1	0.882852
20.723383	0.1	0.886261
20.725050	0.1	0.891755
20.726717	0.1	0.901055
20.728383	0.1	0.913148
20.730050	0.1	0.925506
20.731717	0.1	0.936165
20.733383	0.1	0.944315
20.735050	0.1	0.950266
20.736717	0.1	0.955751
20.738383	0.1	0.962820
20.740050	0.1	0.971886
20.741717	0.1	0.982028
20.743383	0.1	0.992296
20.745050	0.1	1.001954
20.746717	0.1	1.010732
20.748383	0.1	1.019500
20.750050	0.1	1.030117
20.751717	0.1	1.043477
20.753383	0.1	1.058136
20.755050	0.1	1.072059
20.756717	0.1	1.085140
20.758383	0.1	1.099221
20.760050	0.1	1.115836
20.761717	0.1	1.134132
20.763383	0.1	1.151282
20.765050	0.1	1.165443
20.766717	0.1	1.177718
20.768383	0.1	1.190845
20.770050	0.1	1.206626
20.771717	0.1	1.225034
20.773383	0.1	1.244983
20.775050	0.1	1.265109
20.776717	0.1	1.284354
20.778383	0.1	1.302869
20.780050	0.1	1.321374
20.781717	0.1	1.339614
20.783383	0.1	1.356807
20.785050	0.1	1.373212
20.786717	0.1	1.389766
20.788383	0.1	1.406451
20.790050	0.1	1.422493
20.791717	0.1	1.437617
20.793383	0.1	1.451895
20.795050	0.1	1.465627
20.796717	0.1	1.479937
20.798383	0.1	1.496156
20.800050	0.1	1.515057
20.801717	0.1	1.537576
20.803383	0.1	1.564859
20.805050	0.1	1.596306
20.806717	0.1	1.628404
20.808383	0.1	1.656832
20.810050	0.1	1.680120
20.811717	0.1	1.700716
20.813383	0.1	1.721899
20.815050	0.1	1.744521
20.816717	0.1	1.767874
20.818383	0.1	1.792330
20.820050	0.1	1.819520
20.821717	0.1	1.850436
20.823383	0.1	1.884541
20.825050	0.1	1.919917
20.826717	0.1	1.954245
20.828383	0.1	1.987088
20.830050	0.1	2.020490
20.831717	0.1	2.056351
20.833383	0.1	2.094265
20.835050	0.1	2.132254
20.836717	0.1	2.168790
20.838383	0.1	2.204143
20.840050	0.1	2.240352
20.841717	0.1	2.279729
20.843383	0.1	2.323329
20.845050	0.1	2.370733
20.846717	0.1	2.420172
20.848383	0.1	2.469686
20.850050	0.1	2.519316
20.851717	0.1	2.570725
20.853383	0.1	2.624094
20.855050	0.1	2.676887
20.856717	0.1	2.726135
20.858383	0.1	2.771299
20.860050	0.1	2.814825
20.861717	0.1	2.859882
20.863383	0.1	2.907715
20.865050	0.1	2.957084
20.866717	0.1	3.005732
20.868383	0.1	3.051688
20.870050	0.1	3.093113
20.871717	0.1	3.128541
20.873383	0.1	3.158213
20.875050	0.1	3.183950
20.876717	0.1	3.207242
20.878383	0.1	3.228397
20.880050	0.1	3.247228
20.881717	0.1	3.263382
20.883383	0.1	3.276211
20.885050	0.1	3.285273
20.886717	0.1	3.290563
20.888383	0.1	3.291937
20.890050	0.1	3.288887
20.891717	0.1	3.280975
20.893383	0.1	3.268225
20.895050	0.1	3.251419
20.896717	0.1	3.231312
20.898383	0.1	3.207778
20.900050	0.1	3.180667
20.901717	0.1	3.150669
20.903383	0.1	3.118170
20.905050	0.1	3.081854
20.906717	0.1	3.039660
20.908383	0.1	2.991385
20.910050	0.1	2.939394
20.911717	0.1	2.886695
20.913383	0.1	2.835267
20.915050	0.1	2.785414
20.916717	0.1	2.735779
20.918383	0.1	2.683997
20.920050	0.1	2.627526
20.921717	0.1	2.565179
20.923383	0.1	2.498575
20.925050	0.1	2.431432
20.926717	0.1	2.366975
20.928383	0.1	2.306071
20.930050	0.1	2.246965
20.931717	0.1	2.186685
20.933383	0.1	2.123760
20.935050	0.1	2.059354
20.936717	0.1	1.995768
20.938383	0.1	1.934823
20.940050	0.1	1.877262
20.941717	0.1	1.822524
20.943383	0.1	1.769150
20.945050	0.1	1.716195
20.946717	0.1	1.664311
20.948383	0.1	1.615211
20.950050	0.1	1.569930
20.951717	0.1	1.527700
20.953383	0.1	1.486382
20.955050	0.1	1.444109
20.956717	0.1	1.401640
20.958383	0.1	1.362497
20.960050	0.1	1.329496
20.961717	0.1	1.301686
20.963383	0.1	1.275083
20.965050	0.1	1.245928
20.966717	0.1	1.213690
20.968383	0.1	1.181699
20.970050	0.1	1.154002
20.971717	0.1	1.131422
20.973383	0.1	1.111720
20.975050	0.1	1.092711
20.976717	0.1	1.073764
20.978383	0.1	1.055379
20.980050	0.1	1.038564
20.981717	0.1	1.023896
20.983383	0.1	1.010909
20.985050	0.1	0.998718
20.986717	0.1	0.987016
20.988383	0.1	0.976603
20.990050	0.1	0.968417
20.991717	0.1	0.961805
20.993383	0.1	0.954615
20.995050	0.1	0.945209
20.996717	0.1	0.934019
20.998383	0.1	0.922810
21.000050	0.1	0.912910
21.001717	0.1	0.904435
21.003383	0.1	0.896407
21.005050	0.1	0.887793
21.006717	0.1	0.878498
21.008383	0.1	0.868579
21.010050	0.1	0.857580
21.011717	0.1	0.845506
21.013383	0.1	0.833934
21.015050	0.1	0.825902
21.016717	0.1	0.823773
21.018383	0.1	0.826428
21.020050	0.1	0.829236
21.021717	0.1	0.827597
21.023383	0.1	0.820635
21.025050	0.1	0.811806
21.026717	0.1	0.805780
21.028383	0.1	0.804206
21.030050	0.1	0.804593
21.031717	0.1	0.803364
21.033383	0.1	0.799200
21.035050	0.1	0.793235
21.036717	0.1	0.787308
21.038383	0.1	0.783196
21.040050	0.1	0.782534
21.041717	0.1	0.785105
21.043383	0.1	0.787843
21.045050	0.1	0.787475
21.046717	0.1	0.783373
21.048383	0.1	0.777654
21.050050	0.1	0.773454
21.051717	0.1	0.772658
21.053383	0.1	0.774860
21.055050	0.1	0.778213
21.056717	0.1	0.780886
21.058383	0.1	0.782260
21.060050	0.1	0.782982
21.061717	0.1	0.783606
21.063383	0.1	0.783596
21.065050	0.1	0.781412
21.066717	0.1	0.775824
21.068383	0.1	0.768201
21.070050	0.1	0.762683
21.071717	0.1	0.762772
21.073383	0.1	0.768481
21.075050	0.1	0.777678
21.076717	0.1	0.788011
21.078383	0.1	0.796630
21.080050	0.1	0.801240
21.081717	0.1	0.802069
21.083383	0.1	0.801273
21.085050	0.1	0.800951
21.086717	0.1	0.801818
21.088383	0.1	0.803261
21.090050	0.1	0.804691
21.091717	0.1	0.806237
21.093383	0.1	0.808765
21.095050	0.1	0.813594
21.096717	0.1	0.820579
21.098383	0.1	0.827112
21.100050	0.1	0.831117
21.101717	0.1	0.833864
21.103383	0.1	0.837720
21.105050	0.1	0.842512
21.106717	0.1	0.846079
21.108383	0.1	0.847667
21.110050	0.1	0.849036
21.111717	0.1	0.852598
21.113383	0.1	0.859522
21.115050	0.1	0.868794
21.116717	0.1	0.877720
21.118383	0.1	0.884687
21.120050	0.1	0.891006
21.121717	0.1	0.898908
21.123383	0.1	0.908365
21.125050	0.1	0.917353
21.126717	0.1	0.924184
21.128383	0.1	0.928212
21.130050	0.1	0.929805
21.131717	0.1	0.930708
21.133383	0.1	0.933437
21.135050	0.1	0.939816
21.136717	0.1	0.949493
21.138383	0.1	0.959672
21.140050	0.1	0.966992
21.141717	0.1	0.969945
21.143383	0.1	0.969344
21.145050	0.1	0.967355
21.146717	0.1	0.966466
21.148383	0.1	0.967816
21.150050	0.1	0.970331
21.151717	0.1	0.972445
21.153383	0.1	0.973525
21.155050	0.1	0.973898
21.156717	0.1	0.974829
21.158383	0.1	0.977227
21.160050	0.1	0.980161
21.161717	0.1	0.982131
21.163383	0.1	0.982857
21.165050	0.1	0.982806
21.166717	0.1	0.982271
21.168383	0.1	0.981772
21.170050	0.1	0.982201
21.171717	0.1	0.983654
21.173383	0.1	0.985055
21.175050	0.1	0.985353
21.176717	0.1	0.984301
21.178383	0.1	0.982024
21.180050	0.1	0.978443
21.181717	0.1	0.973023
21.183383	0.1	0.965684
21.185050	0.1	0.958298
21.186717	0.1	0.953279
21.188383	0.1	0.950620
21.190050	0.1	0.948310
21.191717	0.1	0.944724
21.193383	0.1	0.938983
21.195050	0.1	0.930452
21.196717	0.1	0.918820
21.198383	0.1	0.904426
21.200050	0.1	0.889562
21.201717	0.1	0.878377
21.203383	0.1	0.873418
21.205050	0.1	0.873902
21.206717	0.1	0.877129
21.208383	0.1	0.879709
21.210050	0.1	0.878866
21.211717	0.1	0.874070
21.213383	0.1	0.867220
21.215050	0.1	0.861133
21.216717	0.1	0.857650
21.218383	0.1	0.857385
21.220050	0.1	0.860342
21.221717	0.1	0.865390
21.223383	0.1	0.870517
21.225050	0.1	0.874191
21.226717	0.1	0.875746
21.228383	0.1	0.875401
21.230050	0.1	0.874172
21.231717	0.1	0.872700
21.233383	0.1	0.870461
21.235050	0.1	0.866908
21.236717	0.1	0.861944
21.238383	0.1	0.855634
21.240050	0.1	0.848952
21.241717	0.1	0.843625
21.243383	0.1	0.840388
21.245050	0.1	0.838684
21.246717	0.1	0.837832
21.248383	0.1	0.837469
21.250050	0.1	0.837939
21.251717	0.1	0.840863
21.253383	0.1	0.848062
21.255050	0.1	0.858852
21.256717	0.1	0.868891
21.258383	0.1	0.873520
21.260050	0.1	0.872049
21.261717	0.1	0.866838
21.263383	0.1	0.859895
21.265050	0.1	0.852351
21.266717	0.1	0.845403
21.268383	0.1	0.840267
21.270050	0.1	0.837939
21.271717	0.1	0.838735
21.273383	0.1	0.841608
21.275050	0.1	0.844700
21.276717	0.1	0.846772
21.278383	0.1	0.847382
21.280050	0.1	0.846703
21.281717	0.1	0.846186
21.283383	0.1	0.847592
21.285050	0.1	0.850237
21.286717	0.1	0.850810
21.288383	0.1	0.847052
21.290050	0.1	0.840407
21.291717	0.1	0.834656
21.293383	0.1	0.833087
21.295050	0.1	0.836160
21.296717	0.1	0.840826
21.298383	0.1	0.842921
21.300050	0.1	0.840570
21.301717	0.1	0.834907
21.303383	0.1	0.828300
21.305050	0.1	0.822400
21.306717	0.1	0.816900
21.308383	0.1	0.809948
21.310050	0.1	0.800611
21.311717	0.1	0.791023
21.313383	0.1	0.785217
21.315050	0.1	0.785049
21.316717	0.1	0.788011
21.318383	0.1	0.789557
21.320050	0.1	0.786958
21.321717	0.1	0.780853
21.323383	0.1	0.773822
21.325050	0.1	0.768462
21.326717	0.1	0.766371
21.328383	0.1	0.767098
21.330050	0.1	0.767792
21.331717	0.1	0.765286
21.333383	0.1	0.759284
21.335050	0.1	0.752923
21.336717	0.1	0.749701
21.338383	0.1	0.750222
21.340050	0.1	0.752471
21.341717	0.1	0.754711
21.343383	0.1	0.756900
21.345050	0.1	0.759657
21.346717	0.1	0.763196
21.348383	0.1	0.766967
21.350050	0.1	0.769617
21.351717	0.1	0.769789
21.353383	0.1	0.767442
21.355050	0.1	0.764108
21.356717	0.1	0.761324
21.358383	0.1	0.759093
21.360050	0.1	0.756104
21.361717	0.1	0.750958
21.363383	0.1	0.743652
21.365050	0.1	0.736397
21.366717	0.1	0.732541
21.368383	0.1	0.733687
21.370050	0.1	0.738595
21.371717	0.1	0.745258
21.373383	0.1	0.752248
21.375050	0.1	0.758152
21.376717	0.1	0.761910
21.378383	0.1	0.763703
21.380050	0.1	0.764290
21.381717	0.1	0.764211
21.383383	0.1	0.764616
21.385050	0.1	0.767056
21.386717	0.1	0.771317
21.388383	0.1	0.775000
21.390050	0.1	0.775484
21.391717	0.1	0.772118
21.393383	0.1	0.766683
21.395050	0.1	0.761263
21.396717	0.1	0.756551
21.398383	0.1	0.753016
21.400050	0.1	0.751698
21.401717	0.1	0.752155
21.403383	0.1	0.751931
21.405050	0.1	0.749622
21.406717	0.1	0.746404
21.408383	0.1	0.744215
21.410050	0.1	0.744062
21.411717	0.1	0.746055
21.413383	0.1	0.750353
21.415050	0.1	0.757091
21.416717	0.1	0.765212
21.418383	0.1	0.772784
21.420050	0.1	0.778795
21.421717	0.1	0.783284
21.423383	0.1	0.786218
21.425050	0.1	0.787373
21.426717	0.1	0.786535
21.428383	0.1	0.783345
21.430050	0.1	0.778087
21.431717	0.1	0.772965
21.433383	0.1	0.770683
21.435050	0.1	0.771675
21.436717	0.1	0.773985
21.438383	0.1	0.775345
21.440050	0.1	0.774893
21.441717	0.1	0.773538
21.443383	0.1	0.773184
21.445050	0.1	0.775210
21.446717	0.1	0.779033
21.448383	0.1	0.782744
21.450050	0.1	0.785091
21.451717	0.1	0.786083
21.453383	0.1	0.786087
21.455050	0.1	0.785012
21.456717	0.1	0.782250
21.458383	0.1	0.777640
21.460050	0.1	0.773054
21.461717	0.1	0.771605
21.463383	0.1	0.774097
21.465050	0.1	0.777952
21.466717	0.1	0.780299
21.468383	0.1	0.780066
21.470050	0.1	0.777585
21.471717	0.1	0.774460
21.473383	0.1	0.772737
21.475050	0.1	0.772434
21.476717	0.1	0.771480
21.478383	0.1	0.768430
21.480050	0.1	0.763675
21.481717	0.1	0.758707
21.483383	0.1	0.754790
21.485050	0.1	0.752038
21.486717	0.1	0.749594
21.488383	0.1	0.746576
21.490050	0.1	0.743195
21.491717	0.1	0.741091
21.493383	0.1	0.741621
21.495050	0.1	0.744117
21.496717	0.1	0.746404
21.498383	0.1	0.746343
21.500050	0.1	0.742557
21.501717	0.1	0.735000
21.503383	0.1	0.725868
21.505050	0.1	0.718907
21.506717	0.1	0.716113
21.508383	0.1	0.715679
21.510050	0.1	0.714459
21.511717	0.1	0.711475
21.513383	0.1	0.708327
21.515050	0.1	0.707367
21.516717	0.1	0.709402
21.518383	0.1	0.712704
21.520050	0.1	0.714478
21.521717	0.1	0.713486
21.523383	0.1	0.710646
21.525050	0.1	0.707167
21.526717	0.1	0.703298
21.528383	0.1	0.699102
21.530050	0.1	0.694864
21.531717	0.1	0.690515
21.533383	0.1	0.685998
21.535050	0.1	0.681751
21.536717	0.1	0.677407
21.538383	0.1	0.671488
21.540050	0.1	0.664364
21.541717	0.1	0.659423
21.543383	0.1	0.659851
21.545050	0.1	0.665756
21.546717	0.1	0.674347
21.548383	0.1	0.681817
21.550050	0.1	0.685379
21.551717	0.1	0.684280
21.553383	0.1	0.679991
21.555050	0.1	0.675400
21.556717	0.1	0.672452
21.558383	0.1	0.670319
21.560050	0.1	0.666538
21.561717	0.1	0.659935
21.563383	0.1	0.651632
21.565050	0.1	0.644368
21.566717	0.1	0.641723
21.568383	0.1	0.645700
21.570050	0.1	0.653975
21.571717	0.1	0.661621
21.573383	0.1	0.665733
21.575050	0.1	0.666850
21.576717	0.1	0.666413
21.578383	0.1	0.664578
21.580050	0.1	0.661467
21.581717	0.1	0.658953
21.583383	0.1	0.658897
21.585050	0.1	0.660717
21.586717	0.1	0.662729
21.588383	0.1	0.664410
21.590050	0.1	0.665956
21.591717	0.1	0.667358
21.593383	0.1	0.668527
21.595050	0.1	0.669044
21.596717	0.1	0.668033
21.598383	0.1	0.665248
21.600050	0.1	0.661393
21.601717	0.1	0.657481
21.603383	0.1	0.654384
21.605050	0.1	0.651856
21.606717	0.1	0.648643
21.608383	0.1	0.645039
21.610050	0.1	0.643437
21.611717	0.1	0.645029
21.613383	0.1	0.647753
21.615050	0.1	0.649085
21.616717	0.1	0.649453
21.618383	0.1	0.650808
21.620050	0.1	0.653379
21.621717	0.1	0.656261
21.623383	0.1	0.659768
21.625050	0.1	0.664894
21.626717	0.1	0.671013
21.628383	0.1	0.675432
21.630050	0.1	0.675512
21.631717	0.1	0.671544
21.633383	0.1	0.666999
21.635050	0.1	0.665020
21.636717	0.1	0.665658
21.638383	0.1	0.667111
21.640050	0.1	0.667926
21.641717	0.1	0.667772
21.643383	0.1	0.667274
21.645050	0.1	0.666901
21.646717	0.1	0.666045
21.648383	0.1	0.664028
21.650050	0.1	0.661812
21.651717	0.1	0.661295
21.653383	0.1	0.663088
21.655050	0.1	0.666021
21.656717	0.1	0.668974
21.658383	0.1	0.672555
21.660050	0.1	0.678110
21.661717	0.1	0.685272
21.663383	0.1	0.691558
21.665050	0.1	0.694538
21.666717	0.1	0.693751
21.668383	0.1	0.690287
21.670050	0.1	0.685123
21.671717	0.1	0.678613
21.673383	0.1	0.671525
21.675050	0.1	0.665705
21.676717	0.1	0.662934
21.678383	0.1	0.663735
21.680050	0.1	0.667414
21.681717	0.1	0.672820
21.683383	0.1	0.678971
21.685050	0.1	0.685016
21.686717	0.1	0.689859
21.688383	0.1	0.692368
21.690050	0.1	0.692066
21.691717	0.1	0.689919
21.693383	0.1	0.688019
21.695050	0.1	0.687595
21.696717	0.1	0.688150
21.698383	0.1	0.689221
21.700050	0.1	0.691302
21.701717	0.1	0.694408
21.703383	0.1	0.697603
21.705050	0.1	0.699963
21.706717	0.1	0.700741
21.708383	0.1	0.699181
21.710050	0.1	0.695013
21.711717	0.1	0.689300
21.713383	0.1	0.684550
21.715050	0.1	0.683116
21.716717	0.1	0.685118
21.718383	0.1	0.688815
21.720050	0.1	0.692434
21.721717	0.1	0.694548
21.723383	0.1	0.694292
21.725050	0.1	0.692098
21.726717	0.1	0.689593
21.728383	0.1	0.688662
21.730050	0.1	0.690171
21.731717	0.1	0.693495
21.733383	0.1	0.697928
21.735050	0.1	0.703256
21.736717	0.1	0.708452
21.738383	0.1	0.711665
21.740050	0.1	0.712378
21.741717	0.1	0.711852
21.743383	0.1	0.710748
21.745050	0.1	0.708597
21.746717	0.1	0.706008
21.748383	0.1	0.704858
21.750050	0.1	0.705845
21.751717	0.1	0.707554
21.753383	0.1	0.707330
21.755050	0.1	0.702939
21.756717	0.1	0.694580
21.758383	0.1	0.685253
21.760050	0.1	0.678725
21.761717	0.1	0.676806
21.763383	0.1	0.678031
21.765050	0.1	0.679786
21.766717	0.1	0.681439
21.768383	0.1	0.683856
21.770050	0.1	0.687516
21.771717	0.1	0.691968
21.773383	0.1	0.695321
21.775050	0.1	0.695083
21.776717	0.1	0.690767
21.778383	0.1	0.684313
21.780050	0.1	0.678198
21.781717	0.1	0.673658
21.783383	0.1	0.669793
21.785050	0.1	0.665053
21.786717	0.1	0.659944
21.788383	0.1	0.656834
21.790050	0.1	0.656866
21.791717	0.1	0.658967
21.793383	0.1	0.661882
21.795050	0.1	0.665728
21.796717	0.1	0.671544
21.798383	0.1	0.679451
21.800050	0.1	0.687512
21.801717	0.1	0.693393
21.803383	0.1	0.696592
21.805050	0.1	0.697724
21.806717	0.1	0.697281
21.808383	0.1	0.696271
21.810050	0.1	0.696215
21.811717	0.1	0.698064
21.813383	0.1	0.701412
21.815050	0.1	0.704387
21.816717	0.1	0.704969
21.818383	0.1	0.703190
21.820050	0.1	0.701416
21.821717	0.1	0.701724
21.823383	0.1	0.703735
21.825050	0.1	0.705700
21.826717	0.1	0.707097
21.828383	0.1	0.709235
21.830050	0.1	0.713128
21.831717	0.1	0.717603
21.833383	0.1	0.720909
21.835050	0.1	0.723191
21.836717	0.1	0.726311
21.838383	0.1	0.732006
21.840050	0.1	0.740704
21.841717	0.1	0.751447
21.843383	0.1	0.762353
21.845050	0.1	0.771959
21.846717	0.1	0.780611
21.848383	0.1	0.789440
21.850050	0.1	0.798260
21.851717	0.1	0.805673
21.853383	0.1	0.810907
21.855050	0.1	0.814497
21.856717	0.1	0.817510
21.858383	0.1	0.820449
21.860050	0.1	0.823201
21.861717	0.1	0.826693
21.863383	0.1	0.833524
21.865050	0.1	0.845171
21.866717	0.1	0.859820
21.868383	0.1	0.874442
21.870050	0.1	0.887262
21.871717	0.1	0.897939
21.873383	0.1	0.907378
21.875050	0.1	0.916794
21.876717	0.1	0.925348
21.878383	0.1	0.930810
21.880050	0.1	0.933195
21.881717	0.1	0.935216
21.883383	0.1	0.939183
21.885050	0.1	0.945120
21.886717	0.1	0.951760
21.888383	0.1	0.957851
21.890050	0.1	0.962871
21.891717	0.1	0.967481
21.893383	0.1	0.972752
21.895050	0.1	0.978764
21.896717	0.1	0.984850
21.898383	0.1	0.991048
21.900050	0.1	0.997847
21.901717	0.1	1.004729
21.903383	0.1	1.010261
21.905050	0.1	1.013489
21.906717	0.1	1.014555
21.908383	0.1	1.014038
21.910050	0.1	1.012464
21.911717	0.1	1.010490
21.913383	0.1	1.008492
21.915050	0.1	1.006341
21.916717	0.1	1.004287
21.918383	0.1	1.003272
21.920050	0.1	1.003859
21.921717	0.1	1.005423
21.923383	0.1	1.006527
21.925050	0.1	1.006154
21.926717	0.1	1.004678
21.928383	0.1	1.003132
21.930050	0.1	1.001582
21.931717	0.1	0.999225
21.933383	0.1	0.996147
21.935050	0.1	0.993968
21.936717	0.1	0.994429
21.938383	0.1	0.997097
21.940050	0.1	0.999016
21.941717	0.1	0.997540
21.943383	0.1	0.993237
21.945050	0.1	0.988645
21.946717	0.1	0.984520
21.948383	0.1	0.979197
21.950050	0.1	0.971179
21.951717	0.1	0.960473
21.953383	0.1	0.948361
21.955050	0.1	0.936692
21.956717	0.1	0.926536
21.958383	0.1	0.917576
21.960050	0.1	0.908971
21.961717	0.1	0.900221
21.963383	0.1	0.891769
21.965050	0.1	0.884836
21.966717	0.1	0.880067
21.968383	0.1	0.876798
21.970050	0.1	0.874060
21.971717	0.1	0.871588
21.973383	0.1	0.869483
21.975050	0.1	0.867266
21.976717	0.1	0.864062
21.978383	0.1	0.859848
21.980050	0.1	0.855825
21.981717	0.1	0.853888
21.983383	0.1	0.855168
21.985050	0.1	0.858321
21.986717	0.1	0.860556
21.988383	0.1	0.860663
21.990050	0.1	0.859583
21.991717	0.1	0.858395
21.993383	0.1	0.857161
21.995050	0.1	0.855569
21.996717	0.1	0.853976
21.998383	0.1	0.853133
22.000050	0.1	0.852877
22.001717	0.1	0.852318
22.003383	0.1	0.851383
22.005050	0.1	0.850894
22.006717	0.1	0.851182
22.008383	0.1	0.850810
22.010050	0.1	0.847136
22.011717	0.1	0.839354
22.013383	0.1	0.830013
22.015050	0.1	0.822456
22.016717	0.1	0.817878
22.018383	0.1	0.815610
22.020050	0.1	0.815196
22.021717	0.1	0.816896
22.023383	0.1	0.820402
22.025050	0.1	0.824453
22.026717	0.1	0.828370
22.028383	0.1	0.832514
22.030050	0.1	0.836942
22.031717	0.1	0.840928
22.033383	0.1	0.844230
22.035050	0.1	0.848216
22.036717	0.1	0.854684
22.038383	0.1	0.863806
22.040050	0.1	0.873669
22.041717	0.1	0.881548
22.043383	0.1	0.885599
22.045050	0.1	0.885543
22.046717	0.1	0.882265
22.048383	0.1	0.877716
22.050050	0.1	0.875257
22.051717	0.1	0.877865
22.053383	0.1	0.885511
22.055050	0.1	0.895830
22.056717	0.1	0.906326
22.058383	0.1	0.915034
22.060050	0.1	0.920910
22.061717	0.1	0.924636
22.063383	0.1	0.928231
22.065050	0.1	0.932915
22.066717	0.1	0.937944
22.068383	0.1	0.942373
22.070050	0.1	0.946978
22.071717	0.1	0.953162
22.073383	0.1	0.960557
22.075050	0.1	0.967584
22.076717	0.1	0.974131
22.078383	0.1	0.981600
22.080050	0.1	0.990597
22.081717	0.1	1.000003
22.083383	0.1	1.008147
22.085050	0.1	1.014499
22.086717	0.1	1.019812
22.088383	0.1	1.024781
22.090050	0.1	1.029265
22.091717	0.1	1.033144
22.093383	0.1	1.037326
22.095050	0.1	1.042713
22.096717	0.1	1.048865
22.098383	0.1	1.054984
22.100050	0.1	1.061265
22.101717	0.1	1.067906
22.103383	0.1	1.073894
22.105050	0.1	1.077526
22.106717	0.1	1.077759
22.108383	0.1	1.074937
22.110050	0.1	1.070346
22.111717	0.1	1.065126
22.113383	0.1	1.059757
22.115050	0.1	1.054327
22.116717	0.1	1.049056
22.118383	0.1	1.044311
22.120050	0.1	1.039985
22.121717	0.1	1.035337
22.123383	0.1	1.029852
22.125050	0.1	1.023621
22.126717	0.1	1.016716
22.128383	0.1	1.009051
22.130050	0.1	1.001377
22.131717	0.1	0.995584
22.133383	0.1	0.992878
22.135050	0.1	0.991593
22.136717	0.1	0.988240
22.138383	0.1	0.981148
22.140050	0.1	0.971775
22.141717	0.1	0.962606
22.143383	0.1	0.955369
22.145050	0.1	0.951118
22.146717	0.1	0.950061
22.148383	0.1	0.950890
22.150050	0.1	0.951383
22.151717	0.1	0.949688
22.153383	0.1	0.945572
22.155050	0.1	0.941386
22.156717	0.1	0.940617
22.158383	0.1	0.944431
22.160050	0.1	0.950908
22.161717	0.1	0.957353
22.163383	0.1	0.962238
22.165050	0.1	0.965670
22.166717	0.1	0.968343
22.168383	0.1	0.970066
22.170050	0.1	0.970485
22.171717	0.1	0.970927
22.173383	0.1	0.973679
22.175050	0.1	0.979383
22.176717	0.1	0.986676
22.178383	0.1	0.994457
22.180050	0.1	1.003724
22.181717	0.1	1.016385
22.183383	0.1	1.032441
22.185050	0.1	1.049829
22.186717	0.1	1.066639
22.188383	0.1	1.081857
22.190050	0.1	1.095333
22.191717	0.1	1.108660
22.193383	0.1	1.124046
22.195050	0.1	1.141317
22.196717	0.1	1.158067
22.198383	0.1	1.172693
22.200050	0.1	1.185508
22.201717	0.1	1.197932
22.203383	0.1	1.211539
22.205050	0.1	1.226999
22.206717	0.1	1.244415
22.208383	0.1	1.264955
22.210050	0.1	1.289858
22.211717	0.1	1.317849
22.213383	0.1	1.345966
22.215050	0.1	1.372569
22.216717	0.1	1.397957
22.218383	0.1	1.422553
22.220050	0.1	1.445939
22.221717	0.1	1.468039
22.223383	0.1	1.489921
22.225050	0.1	1.512510
22.226717	0.1	1.535271
22.228383	0.1	1.556939
22.230050	0.1	1.577130
22.231717	0.1	1.596706
22.233383	0.1	1.616557
22.235050	0.1	1.636241
22.236717	0.1	1.654401
22.238383	0.1	1.670942
22.240050	0.1	1.686900
22.241717	0.1	1.701755
22.243383	0.1	1.713871
22.245050	0.1	1.723771
22.246717	0.1	1.734081
22.248383	0.1	1.745694
22.250050	0.1	1.755846
22.251717	0.1	1.760870
22.253383	0.1	1.760200
22.255050	0.1	1.756693
22.256717	0.1	1.753154
22.258383	0.1	1.750048
22.260050	0.1	1.746337
22.261717	0.1	1.741070
22.263383	0.1	1.734043
22.265050	0.1	1.725196
22.266717	0.1	1.713941
22.268383	0.1	1.699566
22.270050	0.1	1.681577
22.271717	0.1	1.659943
22.273383	0.1	1.635575
22.275050	0.1	1.610019
22.276717	0.1	1.584589
22.278383	0.1	1.559923
22.280050	0.1	1.535323
22.281717	0.1	1.508775
22.283383	0.1	1.478898
22.285050	0.1	1.446921
22.286717	0.1	1.416113
22.288383	0.1	1.388900
22.290050	0.1	1.364620
22.291717	0.1	1.340890
22.293383	0.1	1.316480
22.295050	0.1	1.291414
22.296717	0.1	1.265365
22.298383	0.1	1.237276
22.300050	0.1	1.206892
22.301717	0.1	1.175879
22.303383	0.1	1.146100
22.305050	0.1	1.117783
22.306717	0.1	1.090458
22.308383	0.1	1.064469
22.310050	0.1	1.040990
22.311717	0.1	1.020599
22.313383	0.1	1.001940
22.315050	0.1	0.982913
22.316717	0.1	0.963425
22.318383	0.1	0.945469
22.320050	0.1	0.930163
22.321717	0.1	0.916347
22.323383	0.1	0.903099
22.325050	0.1	0.891723
22.326717	0.1	0.883886
22.328383	0.1	0.878861
22.330050	0.1	0.873739
22.331717	0.1	0.866205
22.333383	0.1	0.857003
22.335050	0.1	0.848942
22.336717	0.1	0.843438
22.338383	0.1	0.839578
22.340050	0.1	0.836644
22.341717	0.1	0.835140
22.343383	0.1	0.835112
22.345050	0.1	0.835541
22.346717	0.1	0.835843
22.348383	0.1	0.837068
22.350050	0.1	0.841068
22.351717	0.1	0.848272
22.353383	0.1	0.856849
22.355050	0.1	0.864589
22.356717	0.1	0.870987
22.358383	0.1	0.876719
22.360050	0.1	0.882228
22.361717	0.1	0.887937
22.363383	0.1	0.894587
22.365050	0.1	0.902759
22.366717	0.1	0.912333
22.368383	0.1	0.922279
22.370050	0.1	0.931458
22.371717	0.1	0.939313
22.373383	0.1	0.945791
22.375050	0.1	0.951728
22.376717	0.1	0.958946
22.378383	0.1	0.968254
22.380050	0.1	0.978392
22.381717	0.1	0.988189
22.383383	0.1	0.998299
22.385050	0.1	1.009977
22.386717	0.1	1.023840
22.388383	0.1	1.039635
22.390050	0.1	1.055920
22.391717	0.1	1.070332
22.393383	0.1	1.081084
22.395050	0.1	1.088087
22.396717	0.1	1.092684
22.398383	0.1	1.096348
22.400050	0.1	1.099710
22.401717	0.1	1.102989
22.403383	0.1	1.106942
22.405050	0.1	1.112577
22.406717	0.1	1.119971
22.408383	0.1	1.128316
22.410050	0.1	1.137350
22.411717	0.1	1.147827
22.413383	0.1	1.160163
22.415050	0.1	1.173345
22.416717	0.1	1.186081
22.418383	0.1	1.198770
22.420050	0.1	1.212852
22.421717	0.1	1.227995
22.423383	0.1	1.241504
22.425050	0.1	1.251404
22.426717	0.1	1.259241
22.428383	0.1	1.268601
22.430050	0.1	1.281742
22.431717	0.1	1.298869
22.433383	0.1	1.318897
22.435050	0.1	1.339726
22.436717	0.1	1.359377
22.438383	0.1	1.377272
22.440050	0.1	1.394264
22.441717	0.1	1.411899
22.443383	0.1	1.431392
22.445050	0.1	1.452616
22.446717	0.1	1.474209
22.448383	0.1	1.495262
22.450050	0.1	1.516496
22.451717	0.1	1.539020
22.453383	0.1	1.562862
22.455050	0.1	1.587495
22.456717	0.1	1.612934
22.458383	0.1	1.640189
22.460050	0.1	1.670746
22.461717	0.1	1.705242
22.463383	0.1	1.742635
22.465050	0.1	1.781248
22.466717	0.1	1.820638
22.468383	0.1	1.861714
22.470050	0.1	1.904797
22.471717	0.1	1.948508
22.473383	0.1	1.991466
22.475050	0.1	2.034185
22.476717	0.1	2.079047
22.478383	0.1	2.128500
22.480050	0.1	2.182927
22.481717	0.1	2.240483
22.483383	0.1	2.299268
22.485050	0.1	2.358910
22.486717	0.1	2.419888
22.488383	0.1	2.483078
22.490050	0.1	2.549943
22.491717	0.1	2.621002
22.493383	0.1	2.694828
22.495050	0.1	2.769805
22.496717	0.1	2.845670
22.498383	0.1	2.923599
22.500050	0.1	3.005834
22.501717	0.1	3.094920
22.503383	0.1	3.191819
22.505050	0.1	3.295206
22.506717	0.1	3.402806
22.508383	0.1	3.512450
22.510050	0.1	3.622826
22.511717	0.1	3.734129
22.513383	0.1	3.847517
22.515050	0.1	3.964175
22.516717	0.1	4.084888
22.518383	0.1	4.209862
22.520050	0.1	4.339707
22.521717	0.1	4.476779
22.523383	0.1	4.624203
22.525050	0.1	4.782849
22.526717	0.1	4.950273
22.528383	0.1	5.122735
22.530050	0.1	5.297181
22.531717	0.1	5.471581
22.533383	0.1	5.645351
22.535050	0.1	5.819774
22.536717	0.1	5.997033
22.538383	0.1	6.178925
22.540050	0.1	6.366400
22.541717	0.1	6.559188
22.543383	0.1	6.755944
22.545050	0.1	6.955750
22.546717	0.1	7.159417
22.548383	0.1	7.368051
22.550050	0.1	7.580295
22.551717	0.1	7.792739
22.553383	0.1	8.002953
22.555050	0.1	8.210591
22.556717	0.1	8.415882
22.558383	0.1	8.618212
22.560050	0.1	8.815713
22.561717	0.1	9.005759
22.563383	0.1	9.187274
22.565050	0.1	9.361799
22.566717	0.1	9.530257
22.568383	0.1	9.690984
22.570050	0.1	9.842115
22.571717	0.1	9.982660
22.573383	0.1	10.111183
22.575050	0.1	10.225596
22.576717	0.1	10.324242
22.578383	0.1	10.406394
22.580050	0.1	10.471339
22.581717	0.1	10.518343
22.583383	0.1	10.548267
22.585050	0.1	10.562991
22.586717	0.1	10.562977
22.588383	0.1	10.547158
22.590050	0.1	10.514548
22.591717	0.1	10.464918
22.593383	0.1	10.398324
22.595050	0.1	10.314593
22.596717	0.1	10.213796
22.598383	0.1	10.097036
22.600050	0.1	9.966115
22.601717	0.1	9.822869
22.603383	0.1	9.668791
22.605050	0.1	9.504897
22.606717	0.1	9.331773
22.608383	0.1	9.150072
22.610050	0.1	8.960739
22.611717	0.1	8.763406
22.613383	0.1	8.555148
22.615050	0.1	8.333502
22.616717	0.1	8.100094
22.618383	0.1	7.859413
22.620050	0.1	7.615681
22.621717	0.1	7.371963
22.623383	0.1	7.130331
22.625050	0.1	6.891834
22.626717	0.1	6.656088
22.628383	0.1	6.421288
22.630050	0.1	6.185491
22.631717	0.1	5.948949
22.633383	0.1	5.714973
22.635050	0.1	5.487595
22.636717	0.1	5.268184
22.638383	0.1	5.054548
22.640050	0.1	4.843660
22.641717	0.1	4.634699
22.643383	0.1	4.429063
22.645050	0.1	4.228554
22.646717	0.1	4.034815
22.648383	0.1	3.849673
22.650050	0.1	3.674505
22.651717	0.1	3.508986
22.653383	0.1	3.351443
22.655050	0.1	3.200406
22.656717	0.1	3.055297
22.658383	0.1	2.916688
22.660050	0.1	2.786261
22.661717	0.1	2.665161
22.663383	0.1	2.552336
22.665050	0.1	2.445346
22.666717	0.1	2.342751
22.668383	0.1	2.244948
22.670050	0.1	2.152906
22.671717	0.1	2.067247
22.673383	0.1	1.988639
22.675050	0.1	1.917710
22.676717	0.1	1.854179
22.678383	0.1	1.795935
22.680050	0.1	1.739836
22.681717	0.1	1.684949
22.683383	0.1	1.634285
22.685050	0.1	1.591919
22.686717	0.1	1.558214
22.688383	0.1	1.528854
22.690050	0.1	1.499788
22.691717	0.1	1.471979
22.693383	0.1	1.448863
22.695050	0.1	1.431024
22.696717	0.1	1.416178
22.698383	0.1	1.402777
22.700050	0.1	1.391550
22.701717	0.1	1.383731
22.703383	0.1	1.378683
22.705050	0.1	1.374185
22.706717	0.1	1.368942
22.708383	0.1	1.364495
22.710050	0.1	1.364155
22.711717	0.1	1.369454
22.713383	0.1	1.378232
22.715050	0.1	1.387238
22.716717	0.1	1.396015
22.718383	0.1	1.406763
22.720050	0.1	1.420295
22.721717	0.1	1.434437
22.723383	0.1	1.446684
22.725050	0.1	1.456393
22.726717	0.1	1.464202
22.728383	0.1	1.470810
22.730050	0.1	1.476915
22.731717	0.1	1.484086
22.733383	0.1	1.494787
22.735050	0.1	1.510275
22.736717	0.1	1.528738
22.738383	0.1	1.546773
22.740050	0.1	1.562312
22.741717	0.1	1.575947
22.743383	0.1	1.590070
22.745050	0.1	1.606126
22.746717	0.1	1.622764
22.748383	0.1	1.637423
22.750050	0.1	1.648529
22.751717	0.1	1.655798
22.753383	0.1	1.659770
22.755050	0.1	1.661321
22.756717	0.1	1.661200
22.758383	0.1	1.660185
22.760050	0.1	1.659384
22.761717	0.1	1.659910
22.763383	0.1	1.661442
22.765050	0.1	1.661582
22.766717	0.1	1.657535
22.768383	0.1	1.648422
22.770050	0.1	1.635430
22.771717	0.1	1.620706
22.773383	0.1	1.606443
22.775050	0.1	1.593465
22.776717	0.1	1.580464
22.778383	0.1	1.565712
22.780050	0.1	1.548729
22.781717	0.1	1.529907
22.783383	0.1	1.510005
22.785050	0.1	1.490018
22.786717	0.1	1.470060
22.788383	0.1	1.448863
22.790050	0.1	1.425366
22.791717	0.1	1.400136
22.793383	0.1	1.374763
22.795050	0.1	1.350385
22.796717	0.1	1.327139
22.798383	0.1	1.304261
22.800050	0.1	1.280596
22.801717	0.1	1.255847
22.803383	0.1	1.230775
22.805050	0.1	1.205564
22.806717	0.1	1.179501
22.808383	0.1	1.152772
22.810050	0.1	1.126681
22.811717	0.1	1.101103
22.813383	0.1	1.073885
22.815050	0.1	1.044068
22.816717	0.1	1.014154
22.818383	0.1	0.988431
22.820050	0.1	0.969213
22.821717	0.1	0.954685
22.823383	0.1	0.940403
22.825050	0.1	0.922931
22.826717	0.1	0.902172
22.828383	0.1	0.880598
22.830050	0.1	0.860738
22.831717	0.1	0.843438
22.833383	0.1	0.827867
22.835050	0.1	0.812397
22.836717	0.1	0.796514
22.838383	0.1	0.781617
22.840050	0.1	0.768509
22.841717	0.1	0.755861
22.843383	0.1	0.742623
22.845050	0.1	0.729924
22.846717	0.1	0.719745
22.848383	0.1	0.713030
22.850050	0.1	0.709523
22.851717	0.1	0.708620
22.853383	0.1	0.709747
22.855050	0.1	0.711726
22.856717	0.1	0.712615
22.858383	0.1	0.710795
22.860050	0.1	0.705281
22.861717	0.1	0.695600
22.863383	0.1	0.682496
22.865050	0.1	0.668364
22.866717	0.1	0.656182
22.868383	0.1	0.648019
22.870050	0.1	0.644042
22.871717	0.1	0.642310
22.873383	0.1	0.639539
22.875050	0.1	0.633276
22.876717	0.1	0.624405
22.878383	0.1	0.617183
22.880050	0.1	0.615967
22.881717	0.1	0.621779
22.883383	0.1	0.631753
22.885050	0.1	0.641239
22.886717	0.1	0.646613
22.888383	0.1	0.646804
22.890050	0.1	0.643185
22.891717	0.1	0.638668
22.893383	0.1	0.635972
22.895050	0.1	0.635623
22.896717	0.1	0.635711
22.898383	0.1	0.634319
22.900050	0.1	0.631856
22.901717	0.1	0.630431
22.903383	0.1	0.631665
22.905050	0.1	0.635865
22.906717	0.1	0.642180
22.908383	0.1	0.648336
22.910050	0.1	0.651949
22.911717	0.1	0.652885
22.913383	0.1	0.652904
22.915050	0.1	0.653635
22.916717	0.1	0.655693
22.918383	0.1	0.658710
22.920050	0.1	0.661649
22.921717	0.1	0.663013
22.923383	0.1	0.661807
22.925050	0.1	0.658450
22.926717	0.1	0.654631
22.928383	0.1	0.652806
22.930050	0.1	0.654785
22.931717	0.1	0.659856
22.933383	0.1	0.665546
22.935050	0.1	0.670077
22.936717	0.1	0.672522
22.938383	0.1	0.672024
22.940050	0.1	0.668992
22.941717	0.1	0.665262
22.943383	0.1	0.662119
22.945050	0.1	0.659679
22.946717	0.1	0.658436
22.948383	0.1	0.659763
22.950050	0.1	0.664201
22.951717	0.1	0.670054
22.953383	0.1	0.674510
22.955050	0.1	0.675959
22.956717	0.1	0.675190
22.958383	0.1	0.674287
22.960050	0.1	0.674734
22.961717	0.1	0.676862
22.963383	0.1	0.680182
22.965050	0.1	0.684229
22.966717	0.1	0.689384
22.968383	0.1	0.696243
22.970050	0.1	0.704825
22.971717	0.1	0.714883
22.973383	0.1	0.725728
22.975050	0.1	0.735628
22.976717	0.1	0.742767
22.978383	0.1	0.746539
22.980050	0.1	0.747470
22.981717	0.1	0.746297
22.983383	0.1	0.743321
22.985050	0.1	0.739163
22.986717	0.1	0.735773
22.988383	0.1	0.735628
22.990050	0.1	0.739954
22.991717	0.1	0.747815
22.993383	0.1	0.756909
22.995050	0.1	0.765417
22.996717	0.1	0.772467
22.998383	0.1	0.777184
23.000050	0.1	0.779242
23.001717	0.1	0.780150
23.003383	0.1	0.782385
23.005050	0.1	0.787992
23.006717	0.1	0.797459
23.008383	0.1	0.808630
23.010050	0.1	0.818209
23.011717	0.1	0.825301
23.013383	0.1	0.831778
23.015050	0.1	0.838493
23.016717	0.1	0.843070
23.018383	0.1	0.843299
23.020050	0.1	0.841087
23.021717	0.1	0.840677
23.023383	0.1	0.844463
23.025050	0.1	0.851955
23.026717	0.1	0.861357
23.028383	0.1	0.871308
23.030050	0.1	0.881543
23.031717	0.1	0.891872
23.033383	0.1	0.901539
23.035050	0.1	0.909921
23.036717	0.1	0.916971
23.038383	0.1	0.922894
23.040050	0.1	0.927737
23.041717	0.1	0.931509
23.043383	0.1	0.935239
23.045050	0.1	0.940855
23.046717	0.1	0.948734
23.048383	0.1	0.957139
23.050050	0.1	0.965279
23.051717	0.1	0.974452
23.053383	0.1	0.984622
23.055050	0.1	0.993526
23.056717	0.1	1.000133
23.058383	0.1	1.005237
23.060050	0.1	1.009535
23.061717	0.1	1.013102
23.063383	0.1	1.015426
23.065050	0.1	1.016092
23.066717	0.1	1.015686
23.068383	0.1	1.015216
23.070050	0.1	1.014932
23.071717	0.1	1.013922
23.073383	0.1	1.011388
23.075050	0.1	1.008213
23.076717	0.1	1.005940
23.078383	0.1	1.004422
23.080050	0.1	1.002024
23.081717	0.1	0.997577
23.083383	0.1	0.991160
23.085050	0.1	0.983323
23.086717	0.1	0.974163
23.088383	0.1	0.963896
23.090050	0.1	0.954084
23.091717	0.1	0.946638
23.093383	0.1	0.941060
23.095050	0.1	0.934270
23.096717	0.1	0.924021
23.098383	0.1	0.911271
23.100050	0.1	0.898703
23.101717	0.1	0.888235
23.103383	0.1	0.880375
23.105050	0.1	0.874349
23.106717	0.1	0.868491
23.108383	0.1	0.861362
23.110050	0.1	0.852435
23.111717	0.1	0.841683
23.113383	0.1	0.829897
23.115050	0.1	0.819019
23.116717	0.1	0.810665
23.118383	0.1	0.804402
23.120050	0.1	0.798400
23.121717	0.1	0.791322
23.123383	0.1	0.783149
23.125050	0.1	0.774348
23.126717	0.1	0.764863
23.128383	0.1	0.754544
23.130050	0.1	0.743335
23.131717	0.1	0.730776
23.133383	0.1	0.717049
23.135050	0.1	0.704462
23.136717	0.1	0.695977
23.138383	0.1	0.692182
23.140050	0.1	0.690855
23.141717	0.1	0.689300
23.143383	0.1	0.686278
23.145050	0.1	0.682133
23.146717	0.1	0.677519
23.148383	0.1	0.671973
23.150050	0.1	0.664354
23.151717	0.1	0.654911
23.153383	0.1	0.645416
23.155050	0.1	0.637607
23.156717	0.1	0.632438
23.158383	0.1	0.630547
23.160050	0.1	0.632368
23.161717	0.1	0.637309
23.163383	0.1	0.643185
23.165050	0.1	0.647097
23.166717	0.1	0.646831
23.168383	0.1	0.642450
23.170050	0.1	0.637062
23.171717	0.1	0.634450
23.173383	0.1	0.635642
23.175050	0.1	0.638734
23.176717	0.1	0.641239
23.178383	0.1	0.641644
23.180050	0.1	0.639805
23.181717	0.1	0.637029
23.183383	0.1	0.635036
23.185050	0.1	0.634063
23.186717	0.1	0.632219
23.188383	0.1	0.627520
23.190050	0.1	0.620387
23.191717	0.1	0.613406
23.193383	0.1	0.608759
23.195050	0.1	0.606733
23.196717	0.1	0.606305
23.198383	0.1	0.606240
23.200050	0.1	0.605914
23.201717	0.1	0.605453
23.203383	0.1	0.605304
23.205050	0.1	0.605737
23.206717	0.1	0.606314
23.208383	0.1	0.606016
23.210050	0.1	0.604386
23.211717	0.1	0.602244
23.213383	0.1	0.600885
23.215050	0.1	0.600964
23.216717	0.1	0.602594
23.218383	0.1	0.605676
23.220050	0.1	0.609616
23.221717	0.1	0.613029
23.223383	0.1	0.614640
23.225050	0.1	0.614552
23.226717	0.1	0.613616
23.228383	0.1	0.611623
23.230050	0.1	0.607721
23.231717	0.1	0.602668
23.233383	0.1	0.598715
23.235050	0.1	0.596745
23.236717	0.1	0.595520
23.238383	0.1	0.593560
23.240050	0.1	0.590291
23.241717	0.1	0.586612
23.243383	0.1	0.584624
23.245050	0.1	0.585974
23.246717	0.1	0.590207
23.248383	0.1	0.594538
23.250050	0.1	0.596046
23.251717	0.1	0.594486
23.253383	0.1	0.592275
23.255050	0.1	0.592261
23.256717	0.1	0.595981
23.258383	0.1	0.602701
23.260050	0.1	0.609942
23.261717	0.1	0.615870
23.263383	0.1	0.620149
23.265050	0.1	0.622561
23.266717	0.1	0.622650
23.268383	0.1	0.620326
23.270050	0.1	0.615655
23.271717	0.1	0.609383
23.273383	0.1	0.603567
23.275050	0.1	0.599739
23.276717	0.1	0.597322
23.278383	0.1	0.594659
23.280050	0.1	0.590445
23.281717	0.1	0.584824
23.283383	0.1	0.579613
23.285050	0.1	0.576572
23.286717	0.1	0.576288
23.288383	0.1	0.578314
23.290050	0.1	0.580917
23.291717	0.1	0.581746
23.293383	0.1	0.579846
23.295050	0.1	0.576433
23.296717	0.1	0.573634
23.298383	0.1	0.573373
23.300050	0.1	0.576661
23.301717	0.1	0.582244
23.303383	0.1	0.587068
23.305050	0.1	0.589448
23.306717	0.1	0.590449
23.308383	0.1	0.591613
23.310050	0.1	0.593103
23.311717	0.1	0.594370
23.313383	0.1	0.595320
23.315050	0.1	0.596307
23.316717	0.1	0.597667
23.318383	0.1	0.599590
23.320050	0.1	0.602440
23.321717	0.1	0.606244
23.323383	0.1	0.609457
23.325050	0.1	0.609993
23.326717	0.1	0.607762
23.328383	0.1	0.604745
23.330050	0.1	0.602794
23.331717	0.1	0.602393
23.333383	0.1	0.602752
23.335050	0.1	0.602859
23.336717	0.1	0.602705
23.338383	0.1	0.602743
23.340050	0.1	0.602785
23.341717	0.1	0.602654
23.343383	0.1	0.602710
23.345050	0.1	0.602859
23.346717	0.1	0.602244
23.348383	0.1	0.600484
23.350050	0.1	0.598556
23.351717	0.1	0.597485
23.353383	0.1	0.597006
23.355050	0.1	0.596601
23.356717	0.1	0.596391
23.358383	0.1	0.596694
23.360050	0.1	0.598100
23.361717	0.1	0.601071
23.363383	0.1	0.604969
23.365050	0.1	0.608419
23.366717	0.1	0.610556
23.368383	0.1	0.611511
23.370050	0.1	0.611460
23.371717	0.1	0.610035
23.373383	0.1	0.608335
23.375050	0.1	0.609565
23.376717	0.1	0.615707
23.378383	0.1	0.624997
23.380050	0.1	0.633430
23.381717	0.1	0.637784
23.383383	0.1	0.637248
23.385050	0.1	0.633150
23.386717	0.1	0.627534
23.388383	0.1	0.622026
23.390050	0.1	0.617709
23.391717	0.1	0.615297
23.393383	0.1	0.614822
23.395050	0.1	0.615120
23.396717	0.1	0.614263
23.398383	0.1	0.611078
23.400050	0.1	0.606366
23.401717	0.1	0.602240
23.403383	0.1	0.600200
23.405050	0.1	0.599921
23.406717	0.1	0.600107
23.408383	0.1	0.600503
23.410050	0.1	0.601909
23.411717	0.1	0.604610
23.413383	0.1	0.608517
23.415050	0.1	0.613877
23.416717	0.1	0.620256
23.418383	0.1	0.625788
23.420050	0.1	0.628508
23.421717	0.1	0.628652
23.423383	0.1	0.628359
23.425050	0.1	0.628568
23.426717	0.1	0.628065
23.428383	0.1	0.625532
23.430050	0.1	0.621374
23.431717	0.1	0.617635
23.433383	0.1	0.616144
23.435050	0.1	0.616806
23.436717	0.1	0.618184
23.438383	0.1	0.619921
23.440050	0.1	0.624042
23.441717	0.1	0.632321
23.443383	0.1	0.642813
23.445050	0.1	0.651823
23.446717	0.1	0.658422
23.448383	0.1	0.663698
23.450050	0.1	0.667265
23.451717	0.1	0.667470
23.453383	0.1	0.663744
23.455050	0.1	0.657071
23.456717	0.1	0.649258
23.458383	0.1	0.642501
23.460050	0.1	0.638659
23.461717	0.1	0.638552
23.463383	0.1	0.641290
23.465050	0.1	0.644312
23.466717	0.1	0.645067
23.468383	0.1	0.642496
23.470050	0.1	0.637067
23.471717	0.1	0.629979
23.473383	0.1	0.622664
23.475050	0.1	0.616903
23.476717	0.1	0.614282
23.478383	0.1	0.614775
23.480050	0.1	0.616671
23.481717	0.1	0.618198
23.483383	0.1	0.619246
23.485050	0.1	0.620722
23.486717	0.1	0.622058
23.488383	0.1	0.621267
23.490050	0.1	0.617779
23.491717	0.1	0.613392
23.493383	0.1	0.610417
23.495050	0.1	0.609825
23.496717	0.1	0.611376
23.498383	0.1	0.614827
23.500050	0.1	0.619362
23.501717	0.1	0.622314
23.503383	0.1	0.621174
23.505050	0.1	0.617034
23.506717	0.1	0.613662
23.508383	0.1	0.613332
23.510050	0.1	0.615274
23.511717	0.1	0.617257
23.513383	0.1	0.617872
23.515050	0.1	0.617998
23.516717	0.1	0.619525
23.518383	0.1	0.622482
23.520050	0.1	0.624894
23.521717	0.1	0.625299
23.523383	0.1	0.623260
23.525050	0.1	0.618771
23.526717	0.1	0.613835
23.528383	0.1	0.612321
23.530050	0.1	0.616191
23.531717	0.1	0.623586
23.533383	0.1	0.630980
23.535050	0.1	0.636429
23.536717	0.1	0.640163
23.538383	0.1	0.642492
23.540050	0.1	0.643064
23.541717	0.1	0.642193
23.543383	0.1	0.640876
23.545050	0.1	0.639879
23.546717	0.1	0.640349
23.548383	0.1	0.644331
23.550050	0.1	0.653025
23.551717	0.1	0.664666
23.553383	0.1	0.675549
23.555050	0.1	0.682748
23.556717	0.1	0.686008
23.558383	0.1	0.687912
23.560050	0.1	0.691502
23.561717	0.1	0.697635
23.563383	0.1	0.704923
23.565050	0.1	0.711652
23.566717	0.1	0.717710
23.568383	0.1	0.724825
23.570050	0.1	0.734511
23.571717	0.1	0.746292
23.573383	0.1	0.758390
23.575050	0.1	0.769701
23.576717	0.1	0.780430
23.578383	0.1	0.791522
23.580050	0.1	0.803913
23.581717	0.1	0.817934
23.583383	0.1	0.833436
23.585050	0.1	0.850568
23.586717	0.1	0.869781
23.588383	0.1	0.891318
23.590050	0.1	0.915192
23.591717	0.1	0.940682
23.593383	0.1	0.965423
23.595050	0.1	0.986969
23.596717	0.1	1.005656
23.598383	0.1	1.024017
23.600050	0.1	1.044031
23.601717	0.1	1.066574
23.603383	0.1	1.091948
23.605050	0.1	1.119319
23.606717	0.1	1.146947
23.608383	0.1	1.174402
23.610050	0.1	1.203939
23.611717	0.1	1.238524
23.613383	0.1	1.278548
23.615050	0.1	1.321081
23.616717	0.1	1.362343
23.618383	0.1	1.400812
23.620050	0.1	1.437888
23.621717	0.1	1.475574
23.623383	0.1	1.514303
23.625050	0.1	1.553204
23.626717	0.1	1.591984
23.628383	0.1	1.632129
23.630050	0.1	1.675729
23.631717	0.1	1.723981
23.633383	0.1	1.777331
23.635050	0.1	1.835469
23.636717	0.1	1.897332
23.638383	0.1	1.962339
23.640050	0.1	2.030507
23.641717	0.1	2.101343
23.643383	0.1	2.174298
23.645050	0.1	2.249335
23.646717	0.1	2.325950
23.648383	0.1	2.402738
23.650050	0.1	2.478459
23.651717	0.1	2.553216
23.653383	0.1	2.628560
23.655050	0.1	2.706307
23.656717	0.1	2.786824
23.658383	0.1	2.868879
23.660050	0.1	2.952539
23.661717	0.1	3.040680
23.663383	0.1	3.135870
23.665050	0.1	3.237901
23.666717	0.1	3.345036
23.668383	0.1	3.455351
23.670050	0.1	3.567175
23.671717	0.1	3.679777
23.673383	0.1	3.793957
23.675050	0.1	3.911462
23.676717	0.1	4.033749
23.678383	0.1	4.161922
23.680050	0.1	4.297318
23.681717	0.1	4.440700
23.683383	0.1	4.591863
23.685050	0.1	4.750467
23.686717	0.1	4.915926
23.688383	0.1	5.086474
23.690050	0.1	5.259975
23.691717	0.1	5.436200
23.693383	0.1	5.617179
23.695050	0.1	5.805716
23.696717	0.1	6.003394
23.698383	0.1	6.208443
23.700050	0.1	6.416282
23.701717	0.1	6.624009
23.703383	0.1	6.833631
23.705050	0.1	7.049521
23.706717	0.1	7.273634
23.708383	0.1	7.503922
23.710050	0.1	7.736296
23.711717	0.1	7.967320
23.713383	0.1	8.195555
23.715050	0.1	8.421140
23.716717	0.1	8.644764
23.718383	0.1	8.867267
23.720050	0.1	9.088893
23.721717	0.1	9.308080
23.723383	0.1	9.521726
23.725050	0.1	9.726798
23.726717	0.1	9.921258
23.728383	0.1	10.104366
23.730050	0.1	10.276637
23.731717	0.1	10.438790
23.733383	0.1	10.589785
23.735050	0.1	10.726871
23.736717	0.1	10.848218
23.738383	0.1	10.954039
23.740050	0.1	11.045095
23.741717	0.1	11.120918
23.743383	0.1	11.179429
23.745050	0.1	11.218027
23.746717	0.1	11.235499
23.748383	0.1	11.232817
23.750050	0.1	11.211336
23.751717	0.1	11.171019
23.753383	0.1	11.111051
23.755050	0.1	11.031651
23.756717	0.1	10.934887
23.758383	0.1	10.823193
23.760050	0.1	10.697381
23.761717	0.1	10.557384
23.763383	0.1	10.404019
23.765050	0.1	10.238481
23.766717	0.1	10.061078
23.768383	0.1	9.871577
23.770050	0.1	9.669852
23.771717	0.1	9.456403
23.773383	0.1	9.233076
23.775050	0.1	9.002266
23.776717	0.1	8.765091
23.778383	0.1	8.522240
23.780050	0.1	8.275630
23.781717	0.1	8.026641
23.783383	0.1	7.774378
23.785050	0.1	7.517864
23.786717	0.1	7.258784
23.788383	0.1	7.001050
23.790050	0.1	6.747954
23.791717	0.1	6.500008
23.793383	0.1	6.255624
23.795050	0.1	6.013205
23.796717	0.1	5.772538
23.798383	0.1	5.534547
23.800050	0.1	5.300506
23.801717	0.1	5.071233
23.803383	0.1	4.846570
23.805050	0.1	4.626922
23.806717	0.1	4.414557
23.808383	0.1	4.211939
23.810050	0.1	4.019919
23.811717	0.1	3.837659
23.813383	0.1	3.663623
23.815050	0.1	3.496967
23.816717	0.1	3.337739
23.818383	0.1	3.186022
23.820050	0.1	3.041686
23.821717	0.1	2.904069
23.823383	0.1	2.771560
23.825050	0.1	2.642870
23.826717	0.1	2.518874
23.828383	0.1	2.402347
23.830050	0.1	2.295556
23.831717	0.1	2.198601
23.833383	0.1	2.109688
23.835050	0.1	2.026088
23.836717	0.1	1.945044
23.838383	0.1	1.865015
23.840050	0.1	1.786426
23.841717	0.1	1.711021
23.843383	0.1	1.640785
23.845050	0.1	1.577213
23.846717	0.1	1.520175
23.848383	0.1	1.467634
23.850050	0.1	1.417845
23.851717	0.1	1.371759
23.853383	0.1	1.332117
23.855050	0.1	1.299810
23.856717	0.1	1.272433
23.858383	0.1	1.246524
23.860050	0.1	1.219912
23.861717	0.1	1.192265
23.863383	0.1	1.164516
23.865050	0.1	1.138495
23.866717	0.1	1.117056
23.868383	0.1	1.102923
23.870050	0.1	1.095925
23.871717	0.1	1.092521
23.873383	0.1	1.089224
23.875050	0.1	1.085592
23.876717	0.1	1.082439
23.878383	0.1	1.078770
23.880050	0.1	1.072572
23.881717	0.1	1.063538
23.883383	0.1	1.053605
23.885050	0.1	1.045316
23.886717	0.1	1.039510
23.888383	0.1	1.034616
23.890050	0.1	1.028795
23.891717	0.1	1.022429
23.893383	0.1	1.017977
23.895050	0.1	1.016669
23.896717	0.1	1.016455
23.898383	0.1	1.015086
23.900050	0.1	1.013465
23.901717	0.1	1.013735
23.903383	0.1	1.016180
23.905050	0.1	1.019151
23.906717	0.1	1.020562
23.908383	0.1	1.019705
23.910050	0.1	1.017475
23.911717	0.1	1.014834
23.913383	0.1	1.011756
23.915050	0.1	1.007491
23.916717	0.1	1.001898
23.918383	0.1	0.996478
23.920050	0.1	0.993111
23.921717	0.1	0.991663
23.923383	0.1	0.989805
23.925050	0.1	0.985260
23.926717	0.1	0.977572
23.928383	0.1	0.968315
23.930050	0.1	0.959523
23.931717	0.1	0.951649
23.933383	0.1	0.944017
23.935050	0.1	0.937227
23.936717	0.1	0.932640
23.938383	0.1	0.929381
23.940050	0.1	0.924286
23.941717	0.1	0.915136
23.943383	0.1	0.902745
23.945050	0.1	0.889930
23.946717	0.1	0.878721
23.948383	0.1	0.869357
23.950050	0.1	0.861706
23.951717	0.1	0.855825
23.953383	0.1	0.850940
23.955050	0.1	0.845231
23.956717	0.1	0.836561
23.958383	0.1	0.823541
23.960050	0.1	0.806563
23.961717	0.1	0.787885
23.963383	0.1	0.770506
23.965050	0.1	0.756485
23.966717	0.1	0.746534
23.968383	0.1	0.740876
23.970050	0.1	0.739205
23.971717	0.1	0.740057
23.973383	0.1	0.741086
23.975050	0.1	0.739698
23.976717	0.1	0.733947
23.978383	0.1	0.723940
23.980050	0.1	0.711922
23.981717	0.1	0.700271
23.983383	0.1	0.690063
23.985050	0.1	0.681547
23.986717	0.1	0.674324
23.988383	0.1	0.667102
23.990050	0.1	0.658520
23.991717	0.1	0.647940
23.993383	0.1	0.635888
23.995050	0.1	0.624717
23.996717	0.1	0.617602
23.998383	0.1	0.616037
24.000050	0.1	0.618622
24.001717	0.1	0.622286
24.003383	0.1	0.624321
24.005050	0.1	0.623558
24.006717	0.1	0.620731
24.008383	0.1	0.617853
24.010050	0.1	0.615818
24.011717	0.1	0.613709
24.013383	0.1	0.610533
24.015050	0.1	0.605816
24.016717	0.1	0.599870
24.018383	0.1	0.594473
24.020050	0.1	0.591087
24.021717	0.1	0.588875
24.023383	0.1	0.586421
24.025050	0.1	0.584279
24.026717	0.1	0.584568
24.028383	0.1	0.588419
24.030050	0.1	0.594202
24.031717	0.1	0.598510
24.033383	0.1	0.599152
24.035050	0.1	0.597122
24.036717	0.1	0.595208
24.038383	0.1	0.595218
24.040050	0.1	0.596861
24.041717	0.1	0.598743
24.043383	0.1	0.599828
24.045050	0.1	0.599972
24.046717	0.1	0.599036
24.048383	0.1	0.596177
24.050050	0.1	0.590412
24.051717	0.1	0.582109
24.053383	0.1	0.573876
24.055050	0.1	0.568507
24.056717	0.1	0.566789
24.058383	0.1	0.568223
24.060050	0.1	0.572302
24.061717	0.1	0.578505
24.063383	0.1	0.586207
24.065050	0.1	0.594617
24.066717	0.1	0.602603
24.068383	0.1	0.609076
24.070050	0.1	0.613555
24.071717	0.1	0.616023
24.073383	0.1	0.616778
24.075050	0.1	0.616759
24.076717	0.1	0.616875
24.078383	0.1	0.616703
24.080050	0.1	0.615190
24.081717	0.1	0.612708
24.083383	0.1	0.611166
24.085050	0.1	0.612345
24.086717	0.1	0.616922
24.088383	0.1	0.624503
24.090050	0.1	0.633714
24.091717	0.1	0.642547
24.093383	0.1	0.649169
24.095050	0.1	0.652350
24.096717	0.1	0.651996
24.098383	0.1	0.649886
24.100050	0.1	0.648363
24.101717	0.1	0.648270
24.103383	0.1	0.649276
24.105050	0.1	0.650580
24.106717	0.1	0.651712
24.108383	0.1	0.653951
24.110050	0.1	0.659069
24.111717	0.1	0.666939
24.113383	0.1	0.675782
24.115050	0.1	0.683651
24.116717	0.1	0.689114
24.118383	0.1	0.691870
24.120050	0.1	0.693165
24.121717	0.1	0.693821
24.123383	0.1	0.693081
24.125050	0.1	0.690985
24.126717	0.1	0.689542
24.128383	0.1	0.690278
24.130050	0.1	0.692350
24.131717	0.1	0.693458
24.133383	0.1	0.692294
24.135050	0.1	0.689756
24.136717	0.1	0.687493
24.138383	0.1	0.685938
24.140050	0.1	0.684885
24.141717	0.1	0.685505
24.143383	0.1	0.689477
24.145050	0.1	0.696401
24.146717	0.1	0.703782
24.148383	0.1	0.709370
24.150050	0.1	0.713095
24.151717	0.1	0.716723
24.153383	0.1	0.721482
24.155050	0.1	0.726478
24.156717	0.1	0.729482
24.158383	0.1	0.729212
24.160050	0.1	0.726767
24.161717	0.1	0.724299
24.163383	0.1	0.722441
24.165050	0.1	0.720331
24.166717	0.1	0.717663
24.168383	0.1	0.715321
24.170050	0.1	0.714534
24.171717	0.1	0.715703
24.173383	0.1	0.718213
24.175050	0.1	0.721212
24.176717	0.1	0.724210
24.178383	0.1	0.727088
24.180050	0.1	0.730078
24.181717	0.1	0.734003
24.183383	0.1	0.739647
24.185050	0.1	0.746776
24.186717	0.1	0.754157
24.188383	0.1	0.760569
24.190050	0.1	0.765561
24.191717	0.1	0.769137
24.193383	0.1	0.771275
24.195050	0.1	0.772243
24.196717	0.1	0.773347
24.198383	0.1	0.776965
24.200050	0.1	0.784788
24.201717	0.1	0.795228
24.203383	0.1	0.804388
24.205050	0.1	0.810730
24.206717	0.1	0.816402
24.208383	0.1	0.823694
24.210050	0.1	0.832397
24.211717	0.1	0.840463
24.213383	0.1	0.845813
24.215050	0.1	0.848197
24.216717	0.1	0.849729
24.218383	0.1	0.852691
24.220050	0.1	0.857473
24.221717	0.1	0.863643
24.223383	0.1	0.871406
24.225050	0.1	0.880817
24.226717	0.1	0.890656
24.228383	0.1	0.899001
24.230050	0.1	0.904598
24.231717	0.1	0.907304
24.233383	0.1	0.907397
24.235050	0.1	0.905395
24.236717	0.1	0.902545
24.238383	0.1	0.900119
24.240050	0.1	0.898652
24.241717	0.1	0.898214
24.243383	0.1	0.898936
24.245050	0.1	0.901087
24.246717	0.1	0.904007
24.248383	0.1	0.905669
24.250050	0.1	0.904435
24.251717	0.1	0.900296
24.253383	0.1	0.894042
24.255050	0.1	0.886163
24.256717	0.1	0.876877
24.258383	0.1	0.867113
24.260050	0.1	0.859248
24.261717	0.1	0.856048
24.263383	0.1	0.857487
24.265050	0.1	0.859923
24.266717	0.1	0.859713
24.268383	0.1	0.855681
24.270050	0.1	0.847992
24.271717	0.1	0.837198
24.273383	0.1	0.824388
24.275050	0.1	0.811275
24.276717	0.1	0.799960
24.278383	0.1	0.791745
24.280050	0.1	0.786013
24.281717	0.1	0.780793
24.283383	0.1	0.774330
24.285050	0.1	0.765608
24.286717	0.1	0.754572
24.288383	0.1	0.742511
24.290050	0.1	0.731046
24.291717	0.1	0.720788
24.293383	0.1	0.711428
24.295050	0.1	0.702753
24.296717	0.1	0.695423
24.298383	0.1	0.690520
24.300050	0.1	0.688056
24.301717	0.1	0.685956
24.303383	0.1	0.681211
24.305050	0.1	0.672578
24.306717	0.1	0.661765
24.308383	0.1	0.651521
24.310050	0.1	0.642934
24.311717	0.1	0.634999
24.313383	0.1	0.626273
24.315050	0.1	0.615534
24.316717	0.1	0.601844
24.318383	0.1	0.586365
24.320050	0.1	0.573019
24.321717	0.1	0.565099
24.323383	0.1	0.562244
24.325050	0.1	0.561369
24.326717	0.1	0.559762
24.328383	0.1	0.557532
24.330050	0.1	0.556451
24.331717	0.1	0.556936
24.333383	0.1	0.557448
24.335050	0.1	0.556083
24.336717	0.1	0.551799
24.338383	0.1	0.545080
24.340050	0.1	0.537564
24.341717	0.1	0.530649
24.343383	0.1	0.524740
24.345050	0.1	0.519450
24.346717	0.1	0.514444
24.348383	0.1	0.510309
24.350050	0.1	0.508013
24.351717	0.1	0.507231
24.353383	0.1	0.505801
24.355050	0.1	0.502146
24.356717	0.1	0.497755
24.358383	0.1	0.495827
24.360050	0.1	0.497787
24.361717	0.1	0.502076
24.363383	0.1	0.506327
24.365050	0.1	0.509848
24.366717	0.1	0.513215
24.368383	0.1	0.516530
24.370050	0.1	0.519180
24.371717	0.1	0.520893
24.373383	0.1	0.522109
24.375050	0.1	0.523794
24.376717	0.1	0.526491
24.378383	0.1	0.528879
24.380050	0.1	0.528935
24.381717	0.1	0.526742
24.383383	0.1	0.523888
24.385050	0.1	0.520898
24.386717	0.1	0.517662
24.388383	0.1	0.514872
24.390050	0.1	0.513275
24.391717	0.1	0.512665
24.393383	0.1	0.512018
24.395050	0.1	0.510104
24.396717	0.1	0.506383
24.398383	0.1	0.501815
24.400050	0.1	0.498896
24.401717	0.1	0.499613
24.403383	0.1	0.503077
24.405050	0.1	0.506411
24.406717	0.1	0.507957
24.408383	0.1	0.508931
24.410050	0.1	0.511166
24.411717	0.1	0.514095
24.413383	0.1	0.515636
24.415050	0.1	0.515091
24.416717	0.1	0.513350
24.418383	0.1	0.511268
24.420050	0.1	0.509322
24.421717	0.1	0.508358
24.423383	0.1	0.509112
24.425050	0.1	0.511208
24.426717	0.1	0.512935
24.428383	0.1	0.512190
24.430050	0.1	0.508460
24.431717	0.1	0.503473
24.433383	0.1	0.500293
24.435050	0.1	0.502006
24.436717	0.1	0.509294
24.438383	0.1	0.519338
24.440050	0.1	0.527701
24.441717	0.1	0.531017
24.443383	0.1	0.529038
24.445050	0.1	0.524898
24.446717	0.1	0.522113
24.448383	0.1	0.521461
24.450050	0.1	0.521680
24.451717	0.1	0.522165
24.453383	0.1	0.523576
24.455050	0.1	0.526211
24.456717	0.1	0.528800
24.458383	0.1	0.529890
24.460050	0.1	0.529876
24.461717	0.1	0.530402
24.463383	0.1	0.532675
24.465050	0.1	0.536656
24.466717	0.1	0.540647
24.468383	0.1	0.542272
24.470050	0.1	0.540433
24.471717	0.1	0.535566
24.473383	0.1	0.528879
24.475050	0.1	0.522370
24.476717	0.1	0.517913
24.478383	0.1	0.515836
24.480050	0.1	0.515897
24.481717	0.1	0.518458
24.483383	0.1	0.523492
24.485050	0.1	0.529792
24.486717	0.1	0.535795
24.488383	0.1	0.540190
24.490050	0.1	0.541704
24.491717	0.1	0.539487
24.493383	0.1	0.533592
24.495050	0.1	0.525001
24.496717	0.1	0.515971
24.498383	0.1	0.509140
24.500050	0.1	0.505685
24.501717	0.1	0.504763
24.503383	0.1	0.505373
24.505050	0.1	0.508749
24.506717	0.1	0.516465
24.508383	0.1	0.526300
24.510050	0.1	0.533671
24.511717	0.1	0.536661
24.513383	0.1	0.536991
24.515050	0.1	0.537327
24.516717	0.1	0.538784
24.518383	0.1	0.540437
24.520050	0.1	0.540898
24.521717	0.1	0.539832
24.523383	0.1	0.537783
24.525050	0.1	0.535324
24.526717	0.1	0.533075
24.528383	0.1	0.532060
24.530050	0.1	0.532661
24.531717	0.1	0.533853
24.533383	0.1	0.534849
24.535050	0.1	0.535641
24.536717	0.1	0.535031
24.538383	0.1	0.531366
24.540050	0.1	0.525690
24.541717	0.1	0.521746
24.543383	0.1	0.522435
24.545050	0.1	0.527240
24.546717	0.1	0.533396
24.548383	0.1	0.538803
24.550050	0.1	0.542724
24.551717	0.1	0.545052
24.553383	0.1	0.546635
24.555050	0.1	0.548721
24.556717	0.1	0.551012
24.558383	0.1	0.551492
24.560050	0.1	0.548512
24.561717	0.1	0.543138
24.563383	0.1	0.538854
24.565050	0.1	0.538109
24.566717	0.1	0.540214
24.568383	0.1	0.543199
24.570050	0.1	0.546048
24.571717	0.1	0.548591
24.573383	0.1	0.550365
24.575050	0.1	0.551059
24.576717	0.1	0.551599
24.578383	0.1	0.553187
24.580050	0.1	0.555543
24.581717	0.1	0.557741
24.583383	0.1	0.560186
24.585050	0.1	0.563739
24.586717	0.1	0.567888
24.588383	0.1	0.571609
24.590050	0.1	0.574854
24.591717	0.1	0.577904
24.593383	0.1	0.580554
24.595050	0.1	0.582421
24.596717	0.1	0.582915
24.598383	0.1	0.581588
24.600050	0.1	0.579474
24.601717	0.1	0.578640
24.603383	0.1	0.580028
24.605050	0.1	0.582789
24.606717	0.1	0.584745
24.608383	0.1	0.583022
24.610050	0.1	0.576084
24.611717	0.1	0.565425
24.613383	0.1	0.554766
24.615050	0.1	0.547986
24.616717	0.1	0.547254
24.618383	0.1	0.551627
24.620050	0.1	0.557471
24.621717	0.1	0.561373
24.623383	0.1	0.562402
24.625050	0.1	0.561709
24.626717	0.1	0.560824
24.628383	0.1	0.560279
24.630050	0.1	0.559594
24.631717	0.1	0.558505
24.633383	0.1	0.557504
24.635050	0.1	0.556856
24.636717	0.1	0.555962
24.638383	0.1	0.553811
24.640050	0.1	0.549862
24.641717	0.1	0.545504
24.643383	0.1	0.543986
24.645050	0.1	0.547357
24.646717	0.1	0.554295
24.648383	0.1	0.561713
24.650050	0.1	0.566854
24.651717	0.1	0.567967
24.653383	0.1	0.564959
24.655050	0.1	0.559515
24.656717	0.1	0.553825
24.658383	0.1	0.549406
24.660050	0.1	0.547017
24.661717	0.1	0.546887
24.663383	0.1	0.548745
24.665050	0.1	0.551590
24.666717	0.1	0.553606
24.668383	0.1	0.553215
24.670050	0.1	0.550840
24.671717	0.1	0.548465
24.673383	0.1	0.546994
24.675050	0.1	0.545355
24.676717	0.1	0.542365
24.678383	0.1	0.538253
24.680050	0.1	0.534407
24.681717	0.1	0.532460
24.683383	0.1	0.533136
24.685050	0.1	0.535510
24.686717	0.1	0.537881
24.688383	0.1	0.539650
24.690050	0.1	0.541182
24.691717	0.1	0.542472
24.693383	0.1	0.543892
24.695050	0.1	0.547091
24.696717	0.1	0.552963
24.698383	0.1	0.559781
24.700050	0.1	0.564745
24.701717	0.1	0.566593
24.703383	0.1	0.565378
24.705050	0.1	0.560954
24.706717	0.1	0.553695
24.708383	0.1	0.545359
24.710050	0.1	0.538235
24.711717	0.1	0.533974
24.713383	0.1	0.532535
24.715050	0.1	0.532120
24.716717	0.1	0.531054
24.718383	0.1	0.529261
24.720050	0.1	0.527510
24.721717	0.1	0.526174
24.723383	0.1	0.525271
24.725050	0.1	0.525299
24.726717	0.1	0.526668
24.728383	0.1	0.528190
24.730050	0.1	0.527743
24.731717	0.1	0.525047
24.733383	0.1	0.522286
24.735050	0.1	0.521620
24.736717	0.1	0.522635
24.738383	0.1	0.522826
24.740050	0.1	0.521499
24.741717	0.1	0.521159
24.743383	0.1	0.523455
24.745050	0.1	0.526225
24.746717	0.1	0.525848
24.748383	0.1	0.521289
24.750050	0.1	0.514677
24.751717	0.1	0.508483
24.753383	0.1	0.503422
24.755050	0.1	0.499156
24.756717	0.1	0.495804
24.758383	0.1	0.493894
24.760050	0.1	0.493666
24.761717	0.1	0.495324
24.763383	0.1	0.498979
24.765050	0.1	0.503766
24.766717	0.1	0.507911
24.768383	0.1	0.509978
24.770050	0.1	0.509927
24.771717	0.1	0.508786
24.773383	0.1	0.507394
24.775050	0.1	0.506029
24.776717	0.1	0.505256
24.778383	0.1	0.506025
24.780050	0.1	0.508572
24.781717	0.1	0.511729
24.783383	0.1	0.513750
24.785050	0.1	0.513974
24.786717	0.1	0.513331
24.788383	0.1	0.513168
24.790050	0.1	0.513778
24.791717	0.1	0.514057
24.793383	0.1	0.512647
24.795050	0.1	0.509024
24.796717	0.1	0.503613
24.798383	0.1	0.498155
24.800050	0.1	0.495589
24.801717	0.1	0.498262
24.803383	0.1	0.506118
24.805050	0.1	0.516791
24.806717	0.1	0.527408
24.808383	0.1	0.536186
24.810050	0.1	0.542477
24.811717	0.1	0.546104
24.813383	0.1	0.547348
24.815050	0.1	0.547036
24.816717	0.1	0.546025
24.818383	0.1	0.544800
24.820050	0.1	0.543725
24.821717	0.1	0.543604
24.823383	0.1	0.545620
24.825050	0.1	0.549639
24.826717	0.1	0.553480
24.828383	0.1	0.555846
24.830050	0.1	0.558323
24.831717	0.1	0.563059
24.833383	0.1	0.570202
24.835050	0.1	0.578607
24.836717	0.1	0.587525
24.838383	0.1	0.596181
24.840050	0.1	0.603301
24.841717	0.1	0.608847
24.843383	0.1	0.614608
24.845050	0.1	0.622049
24.846717	0.1	0.630571
24.848383	0.1	0.638235
24.850050	0.1	0.643739
24.851717	0.1	0.647525
24.853383	0.1	0.650948
24.855050	0.1	0.654799
24.856717	0.1	0.659400
24.858383	0.1	0.665816
24.860050	0.1	0.676108
24.861717	0.1	0.691335
24.863383	0.1	0.709556
24.865050	0.1	0.727447
24.866717	0.1	0.743591
24.868383	0.1	0.758916
24.870050	0.1	0.774888
24.871717	0.1	0.791978
24.873383	0.1	0.809231
24.875050	0.1	0.825678
24.876717	0.1	0.841743
24.878383	0.1	0.858144
24.880050	0.1	0.874083
24.881717	0.1	0.887667
24.883383	0.1	0.898605
24.885050	0.1	0.909828
24.886717	0.1	0.924882
24.888383	0.1	0.944682
24.890050	0.1	0.967975
24.891717	0.1	0.993838
24.893383	0.1	1.022336
24.895050	0.1	1.053023
24.896717	0.1	1.084013
24.898383	0.1	1.113690
24.900050	0.1	1.142761
24.901717	0.1	1.173466
24.903383	0.1	1.206929
24.905050	0.1	1.242403
24.906717	0.1	1.278915
24.908383	0.1	1.316792
24.910050	0.1	1.356914
24.911717	0.1	1.399023
24.913383	0.1	1.442274
24.915050	0.1	1.486731
24.916717	0.1	1.532361
24.918383	0.1	1.577944
24.920050	0.1	1.622871
24.921717	0.1	1.668911
24.923383	0.1	1.718560
24.925050	0.1	1.772242
24.926717	0.1	1.828033
24.928383	0.1	1.883572
24.930050	0.1	1.937295
24.931717	0.1	1.988085
24.933383	0.1	2.035089
24.935050	0.1	2.078679
24.936717	0.1	2.121283
24.938383	0.1	2.166107
24.940050	0.1	2.214299
24.941717	0.1	2.263761
24.943383	0.1	2.311138
24.945050	0.1	2.354127
24.946717	0.1	2.391632
24.948383	0.1	2.423176
24.950050	0.1	2.449299
24.951717	0.1	2.471721
24.953383	0.1	2.492573
24.955050	0.1	2.513723
24.956717	0.1	2.536089
24.958383	0.1	2.559135
24.960050	0.1	2.580802
24.961717	0.1	2.598139
24.963383	0.1	2.608243
24.965050	0.1	2.609035
24.966717	0.1	2.600607
24.968383	0.1	2.586157
24.970050	0.1	2.569850
24.971717	0.1	2.553514
24.973383	0.1	2.536192
24.975050	0.1	2.516108
24.976717	0.1	2.492499
24.978383	0.1	2.465891
24.980050	0.1	2.436829
24.981717	0.1	2.405257
24.983383	0.1	2.370523
24.985050	0.1	2.331971
24.986717	0.1	2.290253
24.988383	0.1	2.246727
24.990050	0.1	2.201851
24.991717	0.1	2.155867
24.993383	0.1	2.109464
24.995050	0.1	2.062642
24.996717	0.1	2.014721
24.998383	0.1	1.965431
25.000050	0.1	1.915060
25.001717	0.1	1.864084
25.003383	0.1	1.813094
25.005050	0.1	1.762812
25.006717	0.1	1.713987
25.008383	0.1	1.666625
25.010050	0.1	1.619598
25.011717	0.1	1.572068
25.013383	0.1	1.524962
25.015050	0.1	1.479792
25.016717	0.1	1.436891
25.018383	0.1	1.395931
25.020050	0.1	1.357263
25.021717	0.1	1.321374
25.023383	0.1	1.287754
25.025050	0.1	1.255134
25.026717	0.1	1.222636
25.028383	0.1	1.190356
25.030050	0.1	1.159161
25.031717	0.1	1.130123
25.033383	0.1	1.103720
25.035050	0.1	1.079421
25.036717	0.1	1.056241
25.038383	0.1	1.033838
25.040050	0.1	1.012860
25.041717	0.1	0.993828
25.043383	0.1	0.975844
25.045050	0.1	0.957376
25.046717	0.1	0.938005
25.048383	0.1	0.918210
25.050050	0.1	0.898070
25.051717	0.1	0.877366
25.053383	0.1	0.856556
25.055050	0.1	0.836458
25.056717	0.1	0.817627
25.058383	0.1	0.800993
25.060050	0.1	0.787973
25.061717	0.1	0.779275
25.063383	0.1	0.774083
25.065050	0.1	0.769906
25.066717	0.1	0.763866
25.068383	0.1	0.754548
25.070050	0.1	0.741752
25.071717	0.1	0.725933
25.073383	0.1	0.709612
25.075050	0.1	0.697384
25.076717	0.1	0.692545
25.078383	0.1	0.693928
25.080050	0.1	0.697062
25.081717	0.1	0.697970
25.083383	0.1	0.695623
25.085050	0.1	0.691060
25.086717	0.1	0.685258
25.088383	0.1	0.678864
25.090050	0.1	0.672759
25.091717	0.1	0.666864
25.093383	0.1	0.660075
25.095050	0.1	0.652559
25.096717	0.1	0.646287
25.098383	0.1	0.642943
25.100050	0.1	0.642706
25.101717	0.1	0.644512
25.103383	0.1	0.646203
25.105050	0.1	0.645230
25.106717	0.1	0.640564
25.108383	0.1	0.633532
25.110050	0.1	0.626161
25.111717	0.1	0.619553
25.113383	0.1	0.614286
25.115050	0.1	0.610906
25.116717	0.1	0.609527
25.118383	0.1	0.609285
25.120050	0.1	0.608177
25.121717	0.1	0.604512
25.123383	0.1	0.598603
25.125050	0.1	0.592060
25.126717	0.1	0.586179
25.128383	0.1	0.581658
25.130050	0.1	0.579059
25.131717	0.1	0.579073
25.133383	0.1	0.581434
25.135050	0.1	0.584079
25.136717	0.1	0.584843
25.138383	0.1	0.583613
25.140050	0.1	0.581807
25.141717	0.1	0.580042
25.143383	0.1	0.577713
25.145050	0.1	0.574919
25.146717	0.1	0.573201
25.148383	0.1	0.574128
25.150050	0.1	0.577895
25.151717	0.1	0.583618
25.153383	0.1	0.590500
25.155050	0.1	0.598137
25.156717	0.1	0.605350
25.158383	0.1	0.609672
25.160050	0.1	0.609281
25.161717	0.1	0.604903
25.163383	0.1	0.599036
25.165050	0.1	0.594580
25.166717	0.1	0.593597
25.168383	0.1	0.595688
25.170050	0.1	0.598277
25.171717	0.1	0.599041
25.173383	0.1	0.597700
25.175050	0.1	0.595925
25.176717	0.1	0.595674
25.178383	0.1	0.597187
25.180050	0.1	0.599073
25.181717	0.1	0.600121
25.183383	0.1	0.600005
25.185050	0.1	0.598454
25.186717	0.1	0.595157
25.188383	0.1	0.590631
25.190050	0.1	0.586738
25.191717	0.1	0.585965
25.193383	0.1	0.589481
25.195050	0.1	0.595334
25.196717	0.1	0.599483
25.198383	0.1	0.599567
25.200050	0.1	0.596689
25.201717	0.1	0.593392
25.203383	0.1	0.590994
25.205050	0.1	0.589071
25.206717	0.1	0.586556
25.208383	0.1	0.582789
25.210050	0.1	0.577965
25.211717	0.1	0.573210
25.213383	0.1	0.570128
25.215050	0.1	0.569900
25.216717	0.1	0.572144
25.218383	0.1	0.574919
25.220050	0.1	0.576484
25.221717	0.1	0.576475
25.223383	0.1	0.575320
25.225050	0.1	0.573723
25.226717	0.1	0.572754
25.228383	0.1	0.573280
25.230050	0.1	0.575013
25.231717	0.1	0.577145
25.233383	0.1	0.579804
25.235050	0.1	0.583287
25.236717	0.1	0.586677
25.238383	0.1	0.588680
25.240050	0.1	0.588726
25.241717	0.1	0.586808
25.243383	0.1	0.583455
25.245050	0.1	0.579618
25.246717	0.1	0.576349
25.248383	0.1	0.574742
25.250050	0.1	0.575320
25.251717	0.1	0.577010
25.253383	0.1	0.577983
25.255050	0.1	0.578403
25.256717	0.1	0.580596
25.258383	0.1	0.585653
25.260050	0.1	0.592023
25.261717	0.1	0.597504
25.263383	0.1	0.600726
25.265050	0.1	0.601485
25.266717	0.1	0.600792
25.268383	0.1	0.600042
25.270050	0.1	0.599739
25.271717	0.1	0.599828
25.273383	0.1	0.600931
25.275050	0.1	0.604121
25.276717	0.1	0.609513
25.278383	0.1	0.616391
25.280050	0.1	0.624275
25.281717	0.1	0.632321
25.283383	0.1	0.638827
25.285050	0.1	0.642189
25.286717	0.1	0.642370
25.288383	0.1	0.641812
25.290050	0.1	0.643912
25.291717	0.1	0.650040
25.293383	0.1	0.659241
25.295050	0.1	0.670203
25.296717	0.1	0.681942
25.298383	0.1	0.693589
25.300050	0.1	0.704462
25.301717	0.1	0.713603
25.303383	0.1	0.720038
25.305050	0.1	0.724033
25.306717	0.1	0.727214
25.308383	0.1	0.731046
25.310050	0.1	0.735777
25.311717	0.1	0.741263
25.313383	0.1	0.748332
25.315050	0.1	0.758553
25.316717	0.1	0.772867
25.318383	0.1	0.790670
25.320050	0.1	0.809873
25.321717	0.1	0.828272
25.323383	0.1	0.845324
25.325050	0.1	0.861762
25.326717	0.1	0.877287
25.328383	0.1	0.890242
25.330050	0.1	0.899592
25.331717	0.1	0.906251
25.333383	0.1	0.912375
25.335050	0.1	0.920119
25.336717	0.1	0.930773
25.338383	0.1	0.944459
25.340050	0.1	0.961069
25.341717	0.1	0.980832
25.343383	0.1	1.003244
25.345050	0.1	1.026611
25.346717	0.1	1.049358
25.348383	0.1	1.071054
25.350050	0.1	1.092413
25.351717	0.1	1.115091
25.353383	0.1	1.140782
25.355050	0.1	1.170132
25.356717	0.1	1.202230
25.358383	0.1	1.234412
25.360050	0.1	1.263632
25.361717	0.1	1.289085
25.363383	0.1	1.312732
25.365050	0.1	1.337263
25.366717	0.1	1.363945
25.368383	0.1	1.391866
25.370050	0.1	1.419317
25.371717	0.1	1.445920
25.373383	0.1	1.472812
25.375050	0.1	1.501013
25.376717	0.1	1.530284
25.378383	0.1	1.559020
25.380050	0.1	1.585963
25.381717	0.1	1.611887
25.383383	0.1	1.637824
25.385050	0.1	1.662788
25.386717	0.1	1.684879
25.388383	0.1	1.703352
25.390050	0.1	1.718835
25.391717	0.1	1.732833
25.393383	0.1	1.747087
25.395050	0.1	1.761955
25.396717	0.1	1.775641
25.398383	0.1	1.786840
25.400050	0.1	1.796591
25.401717	0.1	1.805178
25.403383	0.1	1.809900
25.405050	0.1	1.808470
25.406717	0.1	1.801867
25.408383	0.1	1.792610
25.410050	0.1	1.782910
25.411717	0.1	1.774402
25.413383	0.1	1.767729
25.415050	0.1	1.762547
25.416717	0.1	1.757997
25.418383	0.1	1.751892
25.420050	0.1	1.740772
25.421717	0.1	1.722970
25.423383	0.1	1.700427
25.425050	0.1	1.675985
25.426717	0.1	1.650508
25.428383	0.1	1.624036
25.430050	0.1	1.597786
25.431717	0.1	1.573805
25.433383	0.1	1.553153
25.435050	0.1	1.534801
25.436717	0.1	1.516021
25.438383	0.1	1.494172
25.440050	0.1	1.468994
25.441717	0.1	1.443494
25.443383	0.1	1.421683
25.445050	0.1	1.404537
25.446717	0.1	1.388597
25.448383	0.1	1.369617
25.450050	0.1	1.346767
25.451717	0.1	1.322604
25.453383	0.1	1.300387
25.455050	0.1	1.281607
25.456717	0.1	1.264852
25.458383	0.1	1.246766
25.460050	0.1	1.225239
25.461717	0.1	1.201606
25.463383	0.1	1.179054
25.465050	0.1	1.159268
25.466717	0.1	1.141601
25.468383	0.1	1.125378
25.470050	0.1	1.111650
25.471717	0.1	1.101485
25.473383	0.1	1.093834
25.475050	0.1	1.086295
25.476717	0.1	1.076953
25.478383	0.1	1.064562
25.480050	0.1	1.048371
25.481717	0.1	1.029014
25.483383	0.1	1.008501
25.485050	0.1	0.988226
25.486717	0.1	0.968371
25.488383	0.1	0.949758
25.490050	0.1	0.934107
25.491717	0.1	0.921697
25.493383	0.1	0.911104
25.495050	0.1	0.900836
25.496717	0.1	0.889795
25.498383	0.1	0.877371
25.500050	0.1	0.863960
25.501717	0.1	0.850288
25.503383	0.1	0.836835
25.505050	0.1	0.824304
25.506717	0.1	0.813389
25.508383	0.1	0.803191
25.510050	0.1	0.791415
25.511717	0.1	0.777300
25.513383	0.1	0.763517
25.515050	0.1	0.754027
25.516717	0.1	0.750194
25.518383	0.1	0.749216
25.520050	0.1	0.747079
25.521717	0.1	0.743037
25.523383	0.1	0.739279
25.525050	0.1	0.736737
25.526717	0.1	0.733635
25.528383	0.1	0.727992
25.530050	0.1	0.720113
25.531717	0.1	0.712299
25.533383	0.1	0.706995
25.535050	0.1	0.705305
25.536717	0.1	0.706515
25.538383	0.1	0.709300
25.540050	0.1	0.713519
25.541717	0.1	0.719232
25.543383	0.1	0.724564
25.545050	0.1	0.727205
25.546717	0.1	0.727549
25.548383	0.1	0.728420
25.550050	0.1	0.732131
25.551717	0.1	0.738413
25.553383	0.1	0.744583
25.555050	0.1	0.748103
25.556717	0.1	0.748816
25.558383	0.1	0.748420
25.560050	0.1	0.748178
25.561717	0.1	0.747587
25.563383	0.1	0.745417
25.565050	0.1	0.742078
25.566717	0.1	0.740285
25.568383	0.1	0.742716
25.570050	0.1	0.749226
25.571717	0.1	0.757002
25.573383	0.1	0.762930
25.575050	0.1	0.765417
25.576717	0.1	0.764444
25.578383	0.1	0.759983
25.580050	0.1	0.751992
25.581717	0.1	0.742325
25.583383	0.1	0.734362
25.585050	0.1	0.730180
25.586717	0.1	0.729100
25.588383	0.1	0.728401
25.590050	0.1	0.725179
25.591717	0.1	0.718767
25.593383	0.1	0.711172
25.595050	0.1	0.704434
25.596717	0.1	0.698636
25.598383	0.1	0.692951
25.600050	0.1	0.687414
25.601717	0.1	0.682767
25.603383	0.1	0.678818
25.605050	0.1	0.674324
25.606717	0.1	0.668596
25.608383	0.1	0.661719
25.610050	0.1	0.653733
25.611717	0.1	0.644731
25.613383	0.1	0.635362
25.615050	0.1	0.626654
25.616717	0.1	0.619325
25.618383	0.1	0.613271
25.620050	0.1	0.607790
25.621717	0.1	0.601769
25.623383	0.1	0.594119
25.625050	0.1	0.584805
25.626717	0.1	0.575203
25.628383	0.1	0.567650
25.630050	0.1	0.564144
25.631717	0.1	0.563981
25.633383	0.1	0.563744
25.635050	0.1	0.560489
25.636717	0.1	0.553560
25.638383	0.1	0.544349
25.640050	0.1	0.535119
25.641717	0.1	0.527352
25.643383	0.1	0.521266
25.645050	0.1	0.516474
25.646717	0.1	0.512456
25.648383	0.1	0.508688
25.650050	0.1	0.504777
25.651717	0.1	0.500767
25.653383	0.1	0.497010
25.655050	0.1	0.493713
25.656717	0.1	0.490774
25.658383	0.1	0.488060
25.660050	0.1	0.485885
25.661717	0.1	0.484958
25.663383	0.1	0.485634
25.665050	0.1	0.487575
25.666717	0.1	0.490416
25.668383	0.1	0.493824
25.670050	0.1	0.496926
25.671717	0.1	0.498672
25.673383	0.1	0.498472
25.675050	0.1	0.495990
25.676717	0.1	0.491189
25.678383	0.1	0.484958
25.680050	0.1	0.479124
25.681717	0.1	0.475389
25.683383	0.1	0.474490
25.685050	0.1	0.476232
25.686717	0.1	0.479780
25.688383	0.1	0.483608
25.690050	0.1	0.485866
25.691717	0.1	0.485368
25.693383	0.1	0.481997
25.695050	0.1	0.476842
25.696717	0.1	0.472348
25.698383	0.1	0.470895
25.700050	0.1	0.472390
25.701717	0.1	0.473917
25.703383	0.1	0.472632
25.705050	0.1	0.468879
25.706717	0.1	0.465857
25.708383	0.1	0.465922
25.710050	0.1	0.467813
25.711717	0.1	0.468381
25.713383	0.1	0.465908
25.715050	0.1	0.460953
25.716717	0.1	0.455277
25.718383	0.1	0.450434
25.720050	0.1	0.446620
25.721717	0.1	0.443575
25.723383	0.1	0.442131
25.725050	0.1	0.443347
25.726717	0.1	0.446797
25.728383	0.1	0.450658
25.730050	0.1	0.453033
25.731717	0.1	0.453172
25.733383	0.1	0.452143
25.735050	0.1	0.452204
25.736717	0.1	0.454779
25.738383	0.1	0.459529
25.740050	0.1	0.464669
25.741717	0.1	0.467752
25.743383	0.1	0.467524
25.745050	0.1	0.465126
25.746717	0.1	0.462420
25.748383	0.1	0.460050
25.750050	0.1	0.457712
25.751717	0.1	0.455147
25.753383	0.1	0.452274
25.755050	0.1	0.449358
25.756717	0.1	0.447291
25.758383	0.1	0.447240
25.760050	0.1	0.449377
25.761717	0.1	0.451687
25.763383	0.1	0.451314
25.765050	0.1	0.447473
25.766717	0.1	0.441791
25.768383	0.1	0.436413
25.770050	0.1	0.432525
25.771717	0.1	0.430159
25.773383	0.1	0.429321
25.775050	0.1	0.430848
25.776717	0.1	0.435458
25.778383	0.1	0.442080
25.780050	0.1	0.448059
25.781717	0.1	0.451021
25.783383	0.1	0.449889
25.785050	0.1	0.444776
25.786717	0.1	0.437386
25.788383	0.1	0.430886
25.790050	0.1	0.427887
25.791717	0.1	0.428618
25.793383	0.1	0.431766
25.795050	0.1	0.435994
25.796717	0.1	0.439845
25.798383	0.1	0.441503
25.800050	0.1	0.439780
25.801717	0.1	0.435184
25.803383	0.1	0.429726
25.805050	0.1	0.425400
25.806717	0.1	0.422904
25.808383	0.1	0.421470
25.810050	0.1	0.419864
25.811717	0.1	0.418313
25.813383	0.1	0.418797
25.815050	0.1	0.422560
25.816717	0.1	0.428576
25.818383	0.1	0.434476
25.820050	0.1	0.438238
25.821717	0.1	0.439575
25.823383	0.1	0.439384
25.825050	0.1	0.438159
25.826717	0.1	0.436301
25.828383	0.1	0.435202
25.830050	0.1	0.435715
25.831717	0.1	0.436245
25.833383	0.1	0.434378
25.835050	0.1	0.429605
25.836717	0.1	0.423631
25.838383	0.1	0.418928
25.840050	0.1	0.416567
25.841717	0.1	0.415547
25.843383	0.1	0.414965
25.845050	0.1	0.415617
25.846717	0.1	0.418094
25.848383	0.1	0.420762
25.850050	0.1	0.421521
25.851717	0.1	0.419985
25.853383	0.1	0.416529
25.855050	0.1	0.411356
25.856717	0.1	0.405614
25.858383	0.1	0.402052
25.860050	0.1	0.403123
25.861717	0.1	0.408930
25.863383	0.1	0.417461
25.865050	0.1	0.426159
25.866717	0.1	0.433181
25.868383	0.1	0.437764
25.870050	0.1	0.439617
25.871717	0.1	0.438495
25.873383	0.1	0.434653
25.875050	0.1	0.429284
25.876717	0.1	0.424017
25.878383	0.1	0.420003
25.880050	0.1	0.417647
25.881717	0.1	0.416841
25.883383	0.1	0.417088
25.885050	0.1	0.417759
25.886717	0.1	0.418425
25.888383	0.1	0.418983
25.890050	0.1	0.419598
25.891717	0.1	0.420618
25.893383	0.1	0.421931
25.895050	0.1	0.422248
25.896717	0.1	0.419649
25.898383	0.1	0.413819
25.900050	0.1	0.407468
25.901717	0.1	0.403882
25.903383	0.1	0.403393
25.905050	0.1	0.403970
25.906717	0.1	0.404357
25.908383	0.1	0.405195
25.910050	0.1	0.407714
25.911717	0.1	0.411798
25.913383	0.1	0.415887
25.915050	0.1	0.418662
25.916717	0.1	0.420189
25.918383	0.1	0.421419
25.920050	0.1	0.422830
25.921717	0.1	0.423649
25.923383	0.1	0.422639
25.925050	0.1	0.419109
25.926717	0.1	0.412608
25.928383	0.1	0.403547
25.930050	0.1	0.394620
25.931717	0.1	0.389321
25.933383	0.1	0.389395
25.935050	0.1	0.394327
25.936717	0.1	0.401889
25.938383	0.1	0.408911
25.940050	0.1	0.413121
25.941717	0.1	0.414932
25.943383	0.1	0.416161
25.945050	0.1	0.417121
25.946717	0.1	0.416399
25.948383	0.1	0.413023
25.950050	0.1	0.407724
25.951717	0.1	0.402033
25.953383	0.1	0.397041
25.955050	0.1	0.393572
25.956717	0.1	0.393018
25.958383	0.1	0.397111
25.960050	0.1	0.405950
25.961717	0.1	0.416660
25.963383	0.1	0.425344
25.965050	0.1	0.429717
25.966717	0.1	0.429582
25.968383	0.1	0.425973
25.970050	0.1	0.420194
25.971717	0.1	0.413819
25.973383	0.1	0.409335
25.975050	0.1	0.408832
25.976717	0.1	0.412320
25.978383	0.1	0.417852
25.980050	0.1	0.422690
25.981717	0.1	0.424753
25.983383	0.1	0.423733
25.985050	0.1	0.420590
25.986717	0.1	0.416669
25.988383	0.1	0.413228
25.990050	0.1	0.410806
25.991717	0.1	0.409260
25.993383	0.1	0.408082
25.995050	0.1	0.406429
25.996717	0.1	0.404022
25.998383	0.1	0.402224
26.000050	0.1	0.403514
26.001717	0.1	0.409447
26.003383	0.1	0.418490
26.005050	0.1	0.426364
26.006717	0.1	0.429763
26.008383	0.1	0.429153
26.010050	0.1	0.426588
26.011717	0.1	0.422820
26.013383	0.1	0.418257
26.015050	0.1	0.414439
26.016717	0.1	0.412720
26.018383	0.1	0.412557
26.020050	0.1	0.412189
26.021717	0.1	0.410685
26.023383	0.1	0.408855
26.025050	0.1	0.408273
26.026717	0.1	0.409549
26.028383	0.1	0.411896
26.030050	0.1	0.414406
26.031717	0.1	0.416636
26.033383	0.1	0.418490
26.035050	0.1	0.420092
26.036717	0.1	0.421447
26.038383	0.1	0.422546
26.040050	0.1	0.423631
26.041717	0.1	0.425074
26.043383	0.1	0.427375
26.045050	0.1	0.430718
26.046717	0.1	0.434169
26.048383	0.1	0.435873
26.050050	0.1	0.434495
26.051717	0.1	0.430592
26.053383	0.1	0.426504
26.055050	0.1	0.424609
26.056717	0.1	0.425316
26.058383	0.1	0.427472
26.060050	0.1	0.430555
26.061717	0.1	0.434602
26.063383	0.1	0.438392
26.065050	0.1	0.440129
26.066717	0.1	0.439552
26.068383	0.1	0.438024
26.070050	0.1	0.436734
26.071717	0.1	0.435170
26.073383	0.1	0.432180
26.075050	0.1	0.428404
26.076717	0.1	0.426201
26.078383	0.1	0.427379
26.080050	0.1	0.431528
26.081717	0.1	0.436283
26.083383	0.1	0.439626
26.085050	0.1	0.441330
26.086717	0.1	0.441489
26.088383	0.1	0.439468
26.090050	0.1	0.435845
26.091717	0.1	0.433312
26.093383	0.1	0.433880
26.095050	0.1	0.436530
26.096717	0.1	0.439095
26.098383	0.1	0.440837
26.100050	0.1	0.441801
26.101717	0.1	0.441754
26.103383	0.1	0.440795
26.105050	0.1	0.439910
26.106717	0.1	0.440823
26.108383	0.1	0.444963
26.110050	0.1	0.451677
26.111717	0.1	0.458374
26.113383	0.1	0.463161
26.115050	0.1	0.466355
26.116717	0.1	0.468763
26.118383	0.1	0.469936
26.120050	0.1	0.468898
26.121717	0.1	0.465331
26.123383	0.1	0.459948
26.125050	0.1	0.454998
26.126717	0.1	0.453773
26.128383	0.1	0.458676
26.130050	0.1	0.469857
26.131717	0.1	0.485145
26.133383	0.1	0.500842
26.135050	0.1	0.513461
26.136717	0.1	0.521764
26.138383	0.1	0.526472
26.140050	0.1	0.528186
26.141717	0.1	0.527119
26.143383	0.1	0.524535
26.145050	0.1	0.522444
26.146717	0.1	0.521671
26.148383	0.1	0.521154
26.150050	0.1	0.520009
26.151717	0.1	0.519794
26.153383	0.1	0.522900
26.155050	0.1	0.529648
26.156717	0.1	0.538966
26.158383	0.1	0.549927
26.160050	0.1	0.560931
26.161717	0.1	0.569355
26.163383	0.1	0.573825
26.165050	0.1	0.575855
26.166717	0.1	0.578454
26.168383	0.1	0.583739
26.170050	0.1	0.592088
26.171717	0.1	0.602813
26.173383	0.1	0.614929
26.175050	0.1	0.627339
26.176717	0.1	0.639120
26.178383	0.1	0.650133
26.180050	0.1	0.661379
26.181717	0.1	0.674278
26.183383	0.1	0.688666
26.185050	0.1	0.702054
26.186717	0.1	0.712089
26.188383	0.1	0.719419
26.190050	0.1	0.726948
26.191717	0.1	0.736723
26.193383	0.1	0.748672
26.195050	0.1	0.761650
26.196717	0.1	0.774651
26.198383	0.1	0.787387
26.200050	0.1	0.800015
26.201717	0.1	0.812355
26.203383	0.1	0.824663
26.205050	0.1	0.838544
26.206717	0.1	0.855518
26.208383	0.1	0.875574
26.210050	0.1	0.897343
26.211717	0.1	0.919192
26.213383	0.1	0.940808
26.215050	0.1	0.962983
26.216717	0.1	0.985712
26.218383	0.1	1.008697
26.220050	0.1	1.033205
26.221717	0.1	1.061400
26.223383	0.1	1.093759
26.225050	0.1	1.128069
26.226717	0.1	1.161490
26.228383	0.1	1.193127
26.230050	0.1	1.223772
26.231717	0.1	1.254394
26.233383	0.1	1.285747
26.235050	0.1	1.318101
26.236717	0.1	1.350837
26.238383	0.1	1.383270
26.240050	0.1	1.415368
26.241717	0.1	1.446926
26.243383	0.1	1.477548
26.245050	0.1	1.508035
26.246717	0.1	1.539532
26.248383	0.1	1.571449
26.250050	0.1	1.602098
26.251717	0.1	1.630615
26.253383	0.1	1.657484
26.255050	0.1	1.684362
26.256717	0.1	1.713019
26.258383	0.1	1.743836
26.260050	0.1	1.775716
26.261717	0.1	1.806929
26.263383	0.1	1.835655
26.265050	0.1	1.860475
26.266717	0.1	1.880513
26.268383	0.1	1.895167
26.270050	0.1	1.904038
26.271717	0.1	1.907628
26.273383	0.1	1.907959
26.275050	0.1	1.907358
26.276717	0.1	1.906436
26.278383	0.1	1.903716
26.280050	0.1	1.897099
26.281717	0.1	1.885640
26.283383	0.1	1.870338
26.285050	0.1	1.853486
26.286717	0.1	1.837392
26.288383	0.1	1.822724
26.290050	0.1	1.807399
26.291717	0.1	1.787920
26.293383	0.1	1.761978
26.295050	0.1	1.730081
26.296717	0.1	1.695170
26.298383	0.1	1.660045
26.300050	0.1	1.625489
26.301717	0.1	1.591416
26.303383	0.1	1.558252
26.305050	0.1	1.526237
26.306717	0.1	1.494624
26.308383	0.1	1.462335
26.310050	0.1	1.429212
26.311717	0.1	1.396444
26.313383	0.1	1.364821
26.315050	0.1	1.332895
26.316717	0.1	1.297891
26.318383	0.1	1.258305
26.320050	0.1	1.215199
26.321717	0.1	1.171348
26.323383	0.1	1.129210
26.325050	0.1	1.089787
26.326717	0.1	1.053265
26.328383	0.1	1.020031
26.330050	0.1	0.990028
26.331717	0.1	0.962098
26.333383	0.1	0.934573
26.335050	0.1	0.905856
26.336717	0.1	0.875271
26.338383	0.1	0.843895
26.340050	0.1	0.813771
26.341717	0.1	0.786353
26.343383	0.1	0.762013
26.345050	0.1	0.740513
26.346717	0.1	0.721295
26.348383	0.1	0.703428
26.350050	0.1	0.685970
26.351717	0.1	0.668187
26.353383	0.1	0.649542
26.355050	0.1	0.629998
26.356717	0.1	0.610305
26.358383	0.1	0.591897
26.360050	0.1	0.576084
26.361717	0.1	0.563022
26.363383	0.1	0.551916
26.365050	0.1	0.541932
26.366717	0.1	0.532754
26.368383	0.1	0.524488
26.370050	0.1	0.516656
26.371717	0.1	0.507943
26.373383	0.1	0.498174
26.375050	0.1	0.489331
26.376717	0.1	0.483645
26.378383	0.1	0.481480
26.380050	0.1	0.481703
26.381717	0.1	0.482914
26.383383	0.1	0.483650
26.385050	0.1	0.482551
26.386717	0.1	0.479231
26.388383	0.1	0.474015
26.390050	0.1	0.467417
26.391717	0.1	0.460842
26.393383	0.1	0.456385
26.395050	0.1	0.454942
26.396717	0.1	0.455128
26.398383	0.1	0.454681
26.400050	0.1	0.452669
26.401717	0.1	0.449764
26.403383	0.1	0.447053
26.405050	0.1	0.445098
26.406717	0.1	0.444027
26.408383	0.1	0.443798
26.410050	0.1	0.443743
26.411717	0.1	0.442900
26.413383	0.1	0.441279
26.415050	0.1	0.439566
26.416717	0.1	0.437982
26.418383	0.1	0.436166
26.420050	0.1	0.433689
26.421717	0.1	0.430639
26.423383	0.1	0.427617
26.425050	0.1	0.425181
26.426717	0.1	0.423645
26.428383	0.1	0.422979
26.430050	0.1	0.422276
26.431717	0.1	0.419673
26.433383	0.1	0.414085
26.435050	0.1	0.407286
26.436717	0.1	0.402583
26.438383	0.1	0.401516
26.440050	0.1	0.402983
26.441717	0.1	0.405223
26.443383	0.1	0.407789
26.445050	0.1	0.411309
26.446717	0.1	0.415775
26.448383	0.1	0.420264
26.450050	0.1	0.424087
26.451717	0.1	0.426825
26.453383	0.1	0.427822
26.455050	0.1	0.426797
26.456717	0.1	0.424692
26.458383	0.1	0.422881
26.460050	0.1	0.421260
26.461717	0.1	0.418709
26.463383	0.1	0.415072
26.465050	0.1	0.410452
26.466717	0.1	0.404106
26.468383	0.1	0.396413
26.470050	0.1	0.390285
26.471717	0.1	0.388725
26.473383	0.1	0.392147
26.475050	0.1	0.398410
26.476717	0.1	0.404394
26.478383	0.1	0.407472
26.480050	0.1	0.406681
26.481717	0.1	0.403314
26.483383	0.1	0.399849
26.485050	0.1	0.397786
26.486717	0.1	0.396790
26.488383	0.1	0.395966
26.490050	0.1	0.395179
26.491717	0.1	0.394788
26.493383	0.1	0.394373
26.495050	0.1	0.392846
26.496717	0.1	0.389996
26.498383	0.1	0.386923
26.500050	0.1	0.385051
26.501717	0.1	0.384939
26.503383	0.1	0.385689
26.505050	0.1	0.386029
26.506717	0.1	0.385907
26.508383	0.1	0.386355
26.510050	0.1	0.388185
26.511717	0.1	0.391318
26.513383	0.1	0.395053
26.515050	0.1	0.398671
26.516717	0.1	0.401791
26.518383	0.1	0.404338
26.520050	0.1	0.405745
26.521717	0.1	0.405018
26.523383	0.1	0.402145
26.525050	0.1	0.398117
26.526717	0.1	0.393735
26.528383	0.1	0.389903
26.530050	0.1	0.388115
26.531717	0.1	0.389232
26.533383	0.1	0.391998
26.535050	0.1	0.393968
26.536717	0.1	0.394271
26.538383	0.1	0.394564
26.540050	0.1	0.396580
26.541717	0.1	0.399644
26.543383	0.1	0.401069
26.545050	0.1	0.399025
26.546717	0.1	0.394662
26.548383	0.1	0.391118
26.550050	0.1	0.390667
26.551717	0.1	0.392646
26.553383	0.1	0.394401
26.555050	0.1	0.394103
26.556717	0.1	0.391672
26.558383	0.1	0.387928
26.560050	0.1	0.383900
26.561717	0.1	0.380408
26.563383	0.1	0.378215
26.565050	0.1	0.377740
26.566717	0.1	0.378420
26.568383	0.1	0.379323
26.570050	0.1	0.380077
26.571717	0.1	0.380613
26.573383	0.1	0.380492
26.575050	0.1	0.378811
26.576717	0.1	0.375398
26.578383	0.1	0.371756
26.580050	0.1	0.369712
26.581717	0.1	0.369698
26.583383	0.1	0.371151
26.585050	0.1	0.373446
26.586717	0.1	0.376259
26.588383	0.1	0.379574
26.590050	0.1	0.383127
26.591717	0.1	0.386224
26.593383	0.1	0.388459
26.595050	0.1	0.389675
26.596717	0.1	0.389288
26.598383	0.1	0.387058
26.600050	0.1	0.384394
26.601717	0.1	0.383263
26.603383	0.1	0.383519
26.605050	0.1	0.382862
26.606717	0.1	0.380389
26.608383	0.1	0.378112
26.610050	0.1	0.378252
26.611717	0.1	0.381041
26.613383	0.1	0.385209
26.615050	0.1	0.389121
26.616717	0.1	0.391738
26.618383	0.1	0.392916
26.620050	0.1	0.392310
26.621717	0.1	0.389731
26.623383	0.1	0.387081
26.625050	0.1	0.386764
26.626717	0.1	0.388203
26.628383	0.1	0.389144
26.630050	0.1	0.389311
26.631717	0.1	0.390429
26.633383	0.1	0.393116
26.635050	0.1	0.395686
26.636717	0.1	0.396711
26.638383	0.1	0.396967
26.640050	0.1	0.397717
26.641717	0.1	0.398913
26.643383	0.1	0.399989
26.645050	0.1	0.400594
26.646717	0.1	0.399901
26.648383	0.1	0.396813
26.650050	0.1	0.391607
26.651717	0.1	0.386625
26.653383	0.1	0.384785
26.655050	0.1	0.387477
26.656717	0.1	0.393596
26.658383	0.1	0.400306
26.660050	0.1	0.405158
26.661717	0.1	0.407980
26.663383	0.1	0.410159
26.665050	0.1	0.412674
26.666717	0.1	0.415831
26.668383	0.1	0.419235
26.670050	0.1	0.421237
26.671717	0.1	0.420585
26.673383	0.1	0.418304
26.675050	0.1	0.416180
26.676717	0.1	0.414974
26.678383	0.1	0.415123
26.680050	0.1	0.417335
26.681717	0.1	0.421349
26.683383	0.1	0.425694
26.685050	0.1	0.429656
26.686717	0.1	0.433829
26.688383	0.1	0.438062
26.690050	0.1	0.441363
26.691717	0.1	0.443757
26.693383	0.1	0.446434
26.695050	0.1	0.450327
26.696717	0.1	0.455398
26.698383	0.1	0.460823
26.700050	0.1	0.465610
26.701717	0.1	0.469019
26.703383	0.1	0.470695
26.705050	0.1	0.471193
26.706717	0.1	0.472208
26.708383	0.1	0.475417
26.710050	0.1	0.480912
26.711717	0.1	0.487487
26.713383	0.1	0.494169
26.715050	0.1	0.500372
26.716717	0.1	0.505759
26.718383	0.1	0.511520
26.720050	0.1	0.519906
26.721717	0.1	0.531464
26.723383	0.1	0.544521
26.725050	0.1	0.557257
26.726717	0.1	0.568791
26.728383	0.1	0.579176
26.730050	0.1	0.588866
26.731717	0.1	0.598156
26.733383	0.1	0.607204
26.735050	0.1	0.615781
26.736717	0.1	0.623390
26.738383	0.1	0.629611
26.740050	0.1	0.633919
26.741717	0.1	0.636168
26.743383	0.1	0.637872
26.745050	0.1	0.641905
26.746717	0.1	0.650766
26.748383	0.1	0.665179
26.750050	0.1	0.683703
26.751717	0.1	0.704038
26.753383	0.1	0.724341
26.755050	0.1	0.743107
26.756717	0.1	0.759508
26.758383	0.1	0.774399
26.760050	0.1	0.789142
26.761717	0.1	0.804053
26.763383	0.1	0.819988
26.765050	0.1	0.839341
26.766717	0.1	0.863438
26.768383	0.1	0.890768
26.770050	0.1	0.918861
26.771717	0.1	0.946634
26.773383	0.1	0.974168
26.775050	0.1	1.001349
26.776717	0.1	1.027794
26.778383	0.1	1.053927
26.780050	0.1	1.081005
26.781717	0.1	1.109559
26.783383	0.1	1.138472
26.785050	0.1	1.166165
26.786717	0.1	1.192517
26.788383	0.1	1.219548
26.790050	0.1	1.249653
26.791717	0.1	1.283116
26.793383	0.1	1.317966
26.795050	0.1	1.352783
26.796717	0.1	1.388616
26.798383	0.1	1.426819
26.800050	0.1	1.466810
26.801717	0.1	1.508016
26.803383	0.1	1.552049
26.805050	0.1	1.601293
26.806717	0.1	1.656860
26.808383	0.1	1.718295
26.810050	0.1	1.783744
26.811717	0.1	1.850235
26.813383	0.1	1.914529
26.815050	0.1	1.974911
26.816717	0.1	2.032747
26.818383	0.1	2.090954
26.820050	0.1	2.151364
26.821717	0.1	2.214904
26.823383	0.1	2.282592
26.825050	0.1	2.354584
26.826717	0.1	2.428973
26.828383	0.1	2.502711
26.830050	0.1	2.573710
26.831717	0.1	2.641804
26.833383	0.1	2.708002
26.835050	0.1	2.773996
26.836717	0.1	2.841605
26.838383	0.1	2.910648
26.840050	0.1	2.977829
26.841717	0.1	3.039245
26.843383	0.1	3.093872
26.845050	0.1	3.143675
26.846717	0.1	3.190455
26.848383	0.1	3.233971
26.850050	0.1	3.274027
26.851717	0.1	3.312076
26.853383	0.1	3.348733
26.855050	0.1	3.382210
26.856717	0.1	3.410894
26.858383	0.1	3.434992
26.860050	0.1	3.454527
26.861717	0.1	3.468185
26.863383	0.1	3.475570
26.865050	0.1	3.478457
26.866717	0.1	3.478588
26.868383	0.1	3.475789
26.870050	0.1	3.468795
26.871717	0.1	3.456189
26.873383	0.1	3.436608
26.875050	0.1	3.409921
26.876717	0.1	3.378149
26.878383	0.1	3.343993
26.880050	0.1	3.309124
26.881717	0.1	3.273445
26.883383	0.1	3.234786
26.885050	0.1	3.191065
26.886717	0.1	3.143214
26.888383	0.1	3.094622
26.890050	0.1	3.048554
26.891717	0.1	3.006319
26.893383	0.1	2.966458
26.895050	0.1	2.925890
26.896717	0.1	2.882201
26.898383	0.1	2.835169
26.900050	0.1	2.786494
26.901717	0.1	2.738815
26.903383	0.1	2.695336
26.905050	0.1	2.658800
26.906717	0.1	2.629128
26.908383	0.1	2.603061
26.910050	0.1	2.577151
26.911717	0.1	2.550208
26.913383	0.1	2.522361
26.915050	0.1	2.494100
26.916717	0.1	2.466631
26.918383	0.1	2.441169
26.920050	0.1	2.418207
26.921717	0.1	2.398365
26.923383	0.1	2.382607
26.925050	0.1	2.370891
26.926717	0.1	2.361918
26.928383	0.1	2.354686
26.930050	0.1	2.349443
26.931717	0.1	2.346463
26.933383	0.1	2.344479
26.935050	0.1	2.341513
26.936717	0.1	2.337047
26.938383	0.1	2.332344
26.940050	0.1	2.329396
26.941717	0.1	2.330178
26.943383	0.1	2.335408
26.945050	0.1	2.342784
26.946717	0.1	2.346914
26.948383	0.1	2.342472
26.950050	0.1	2.328246
26.951717	0.1	2.307496
26.953383	0.1	2.284618
26.955050	0.1	2.263011
26.956717	0.1	2.244650
26.958383	0.1	2.229079
26.960050	0.1	2.213516
26.961717	0.1	2.195509
26.963383	0.1	2.174894
26.965050	0.1	2.152822
26.966717	0.1	2.129991
26.968383	0.1	2.106479
26.970050	0.1	2.081851
26.971717	0.1	2.054665
26.973383	0.1	2.022889
26.975050	0.1	1.986013
26.976717	0.1	1.945687
26.978383	0.1	1.904168
26.980050	0.1	1.863237
26.981717	0.1	1.824251
26.983383	0.1	1.787944
26.985050	0.1	1.754072
26.986717	0.1	1.721629
26.988383	0.1	1.689452
26.990050	0.1	1.656450
26.991717	0.1	1.621367
26.993383	0.1	1.582718
26.995050	0.1	1.539742
26.996717	0.1	1.493427
26.998383	0.1	1.446418
27.000050	0.1	1.402241
27.001717	0.1	1.363987
27.003383	0.1	1.332262
27.005050	0.1	1.304657
27.006717	0.1	1.278087
27.008383	0.1	1.250715
27.010050	0.1	1.221714
27.011717	0.1	1.190309
27.013383	0.1	1.156437
27.015050	0.1	1.122467
27.016717	0.1	1.092623
27.018383	0.1	1.069414
27.020050	0.1	1.051612
27.021717	0.1	1.036189
27.023383	0.1	1.021116
27.025050	0.1	1.005931
27.026717	0.1	0.990652
27.028383	0.1	0.975085
27.030050	0.1	0.959174
27.031717	0.1	0.943332
27.033383	0.1	0.928091
27.035050	0.1	0.914000
27.036717	0.1	0.901832
27.038383	0.1	0.892421
27.040050	0.1	0.886070
27.041717	0.1	0.881851
27.043383	0.1	0.877781
27.045050	0.1	0.872826
27.046717	0.1	0.868314
27.048383	0.1	0.865976
27.050050	0.1	0.865865
27.051717	0.1	0.866982
27.053383	0.1	0.868733
27.055050	0.1	0.871252
27.056717	0.1	0.874195
27.058383	0.1	0.876137
27.060050	0.1	0.876738
27.061717	0.1	0.878442
27.063383	0.1	0.883904
27.065050	0.1	0.893078
27.066717	0.1	0.904188
27.068383	0.1	0.915709
27.070050	0.1	0.926130
27.071717	0.1	0.934051
27.073383	0.1	0.939500
27.075050	0.1	0.944166
27.076717	0.1	0.949698
27.078383	0.1	0.955858
27.080050	0.1	0.961376
27.081717	0.1	0.966075
27.083383	0.1	0.970638
27.085050	0.1	0.974899
27.086717	0.1	0.978210
27.088383	0.1	0.981865
27.090050	0.1	0.988888
27.091717	0.1	0.999933
27.093383	0.1	1.012213
27.095050	0.1	1.023440
27.096717	0.1	1.033456
27.098383	0.1	1.042024
27.100050	0.1	1.048585
27.101717	0.1	1.053964
27.103383	0.1	1.060250
27.105050	0.1	1.068898
27.106717	0.1	1.079477
27.108383	0.1	1.090374
27.110050	0.1	1.100982
27.111717	0.1	1.112325
27.113383	0.1	1.125494
27.115050	0.1	1.140437
27.116717	0.1	1.156083
27.118383	0.1	1.171497
27.120050	0.1	1.186463
27.121717	0.1	1.199897
27.123383	0.1	1.209783
27.125050	0.1	1.216158
27.126717	0.1	1.222356
27.128383	0.1	1.232573
27.130050	0.1	1.248540
27.131717	0.1	1.268163
27.133383	0.1	1.287651
27.135050	0.1	1.304974
27.136717	0.1	1.320653
27.138383	0.1	1.336071
27.140050	0.1	1.352411
27.141717	0.1	1.370967
27.143383	0.1	1.392635
27.145050	0.1	1.416379
27.146717	0.1	1.439974
27.148383	0.1	1.462512
27.150050	0.1	1.484836
27.151717	0.1	1.507900
27.153383	0.1	1.531504
27.155050	0.1	1.554890
27.156717	0.1	1.578717
27.158383	0.1	1.605926
27.160050	0.1	1.638704
27.161717	0.1	1.675305
27.163383	0.1	1.712386
27.165050	0.1	1.749019
27.166717	0.1	1.786533
27.168383	0.1	1.825863
27.170050	0.1	1.866389
27.171717	0.1	1.907484
27.173383	0.1	1.950334
27.175050	0.1	1.996681
27.176717	0.1	2.046372
27.178383	0.1	2.097716
27.180050	0.1	2.149600
27.181717	0.1	2.202746
27.183383	0.1	2.259007
27.185050	0.1	2.319245
27.186717	0.1	2.382635
27.188383	0.1	2.448852
27.190050	0.1	2.518897
27.191717	0.1	2.593086
27.193383	0.1	2.670377
27.195050	0.1	2.749669
27.196717	0.1	2.830918
27.198383	0.1	2.915389
27.200050	0.1	3.004749
27.201717	0.1	3.099665
27.203383	0.1	3.200122
27.205050	0.1	3.306442
27.206717	0.1	3.418392
27.208383	0.1	3.534569
27.210050	0.1	3.654766
27.211717	0.1	3.781016
27.213383	0.1	3.914745
27.215050	0.1	4.055421
27.216717	0.1	4.202300
27.218383	0.1	4.355302
27.220050	0.1	4.514731
27.221717	0.1	4.681605
27.223383	0.1	4.857369
27.225050	0.1	5.042050
27.226717	0.1	5.233595
27.228383	0.1	5.429802
27.230050	0.1	5.630283
27.231717	0.1	5.836347
27.233383	0.1	6.049387
27.235050	0.1	6.269915
27.236717	0.1	6.497120
27.238383	0.1	6.728778
27.240050	0.1	6.962661
27.241717	0.1	7.198788
27.243383	0.1	7.439437
27.245050	0.1	7.686275
27.246717	0.1	7.938165
27.248383	0.1	8.192253
27.250050	0.1	8.446309
27.251717	0.1	8.699480
27.253383	0.1	8.951286
27.255050	0.1	9.200471
27.256717	0.1	9.445068
27.258383	0.1	9.683282
27.260050	0.1	9.913761
27.261717	0.1	10.135141
27.263383	0.1	10.346067
27.265050	0.1	10.545761
27.266717	0.1	10.733977
27.268383	0.1	10.909769
27.270050	0.1	11.071186
27.271717	0.1	11.216491
27.273383	0.1	11.344939
27.275050	0.1	11.456213
27.276717	0.1	11.549667
27.278383	0.1	11.624321
27.280050	0.1	11.679516
27.281717	0.1	11.715237
27.283383	0.1	11.731437
27.285050	0.1	11.728099
27.286717	0.1	11.706078
27.288383	0.1	11.666399
27.290050	0.1	11.608214
27.291717	0.1	11.529052
27.293383	0.1	11.427500
27.295050	0.1	11.304552
27.296717	0.1	11.162697
27.298383	0.1	11.004326
27.300050	0.1	10.830443
27.301717	0.1	10.640952
27.303383	0.1	10.436457
27.305050	0.1	10.218988
27.306717	0.1	9.990511
27.308383	0.1	9.751897
27.310050	0.1	9.504026
27.311717	0.1	9.248494
27.313383	0.1	8.986322
27.315050	0.1	8.717380
27.316717	0.1	8.442313
27.318383	0.1	8.164006
27.320050	0.1	7.885597
27.321717	0.1	7.608058
27.323383	0.1	7.331264
27.325050	0.1	7.056068
27.326717	0.1	6.784527
27.328383	0.1	6.518555
27.330050	0.1	6.258199
27.331717	0.1	6.001377
27.333383	0.1	5.746088
27.335050	0.1	5.493048
27.336717	0.1	5.245348
27.338383	0.1	5.005393
27.340050	0.1	4.773014
27.341717	0.1	4.547476
27.343383	0.1	4.329951
27.345050	0.1	4.122569
27.346717	0.1	3.926377
27.348383	0.1	3.741002
27.350050	0.1	3.564944
27.351717	0.1	3.396282
27.353383	0.1	3.234074
27.355050	0.1	3.078762
27.356717	0.1	2.931105
27.358383	0.1	2.791337
27.360050	0.1	2.659275
27.361717	0.1	2.534958
27.363383	0.1	2.418584
27.365050	0.1	2.309787
27.366717	0.1	2.207072
27.368383	0.1	2.108449
27.370050	0.1	2.013454
27.371717	0.1	1.923973
27.373383	0.1	1.842543
27.375050	0.1	1.769918
27.376717	0.1	1.704488
27.378383	0.1	1.643645
27.380050	0.1	1.585274
27.381717	0.1	1.528501
27.383383	0.1	1.473376
27.385050	0.1	1.419242
27.386717	0.1	1.364592
27.388383	0.1	1.309114
27.390050	0.1	1.254259
27.391717	0.1	1.201979
27.393383	0.1	1.153867
27.395050	0.1	1.110951
27.396717	0.1	1.073428
27.398383	0.1	1.040748
27.400050	0.1	1.011924
27.401717	0.1	0.985451
27.403383	0.1	0.959476
27.405050	0.1	0.932589
27.406717	0.1	0.904570
27.408383	0.1	0.876971
27.410050	0.1	0.852449
27.411717	0.1	0.831671
27.413383	0.1	0.812258
27.415050	0.1	0.792481
27.416717	0.1	0.773310
27.418383	0.1	0.756015
27.420050	0.1	0.740713
27.421717	0.1	0.726865
27.423383	0.1	0.713384
27.425050	0.1	0.699754
27.426717	0.1	0.687079
27.428383	0.1	0.676280
27.430050	0.1	0.666222
27.431717	0.1	0.654543
27.433383	0.1	0.640037
27.435050	0.1	0.624079
27.436717	0.1	0.609155
27.438383	0.1	0.597038
27.440050	0.1	0.588675
27.441717	0.1	0.583949
27.443383	0.1	0.581387
27.445050	0.1	0.578961
27.446717	0.1	0.574938
27.448383	0.1	0.568735
27.450050	0.1	0.561243
27.451717	0.1	0.553490
27.453383	0.1	0.545504
27.455050	0.1	0.536954
27.456717	0.1	0.528810
27.458383	0.1	0.523040
27.460050	0.1	0.520255
27.461717	0.1	0.519245
27.463383	0.1	0.518253
27.465050	0.1	0.515380
27.466717	0.1	0.509527
27.468383	0.1	0.501778
27.470050	0.1	0.494630
27.471717	0.1	0.490043
27.473383	0.1	0.488572
27.475050	0.1	0.489475
27.476717	0.1	0.490928
27.478383	0.1	0.491338
27.480050	0.1	0.491128
27.481717	0.1	0.491911
27.483383	0.1	0.494253
27.485050	0.1	0.497843
27.486717	0.1	0.501699
27.488383	0.1	0.502961
27.490050	0.1	0.498453
27.491717	0.1	0.488437
27.493383	0.1	0.476735
27.495050	0.1	0.467352
27.496717	0.1	0.462160
27.498383	0.1	0.460693
27.500050	0.1	0.461638
27.501717	0.1	0.464437
27.503383	0.1	0.468469
27.505050	0.1	0.471673
27.506717	0.1	0.472218
27.508383	0.1	0.471240
27.510050	0.1	0.471631
27.511717	0.1	0.473768
27.513383	0.1	0.474849
27.515050	0.1	0.472357
27.516717	0.1	0.466243
27.518383	0.1	0.458290
27.520050	0.1	0.450583
27.521717	0.1	0.444297
27.523383	0.1	0.439649
27.525050	0.1	0.437088
27.526717	0.1	0.437577
27.528383	0.1	0.440772
27.530050	0.1	0.444627
27.531717	0.1	0.447179
27.533383	0.1	0.447449
27.535050	0.1	0.445456
27.536717	0.1	0.442718
27.538383	0.1	0.441996
27.540050	0.1	0.444995
27.541717	0.1	0.450849
27.543383	0.1	0.457736
27.545050	0.1	0.463640
27.546717	0.1	0.465489
27.548383	0.1	0.460432
27.550050	0.1	0.448613
27.551717	0.1	0.433871
27.553383	0.1	0.421647
27.555050	0.1	0.415645
27.556717	0.1	0.416311
27.558383	0.1	0.421978
27.560050	0.1	0.429861
27.561717	0.1	0.436371
27.563383	0.1	0.438737
27.565050	0.1	0.436772
27.566717	0.1	0.432045
27.568383	0.1	0.425926
27.570050	0.1	0.419510
27.571717	0.1	0.414141
27.573383	0.1	0.410173
27.575050	0.1	0.406643
27.576717	0.1	0.403430
27.578383	0.1	0.401828
27.580050	0.1	0.402671
27.581717	0.1	0.405489
27.583383	0.1	0.409102
27.585050	0.1	0.411975
27.586717	0.1	0.412464
27.588383	0.1	0.409256
27.590050	0.1	0.401842
27.591717	0.1	0.391565
27.593383	0.1	0.381898
27.595050	0.1	0.375966
27.596717	0.1	0.374415
27.598383	0.1	0.376031
27.600050	0.1	0.378704
27.601717	0.1	0.380115
27.603383	0.1	0.379109
27.605050	0.1	0.376198
27.606717	0.1	0.372771
27.608383	0.1	0.370052
27.610050	0.1	0.368268
27.611717	0.1	0.367085
27.613383	0.1	0.366196
27.615050	0.1	0.364571
27.616717	0.1	0.360757
27.618383	0.1	0.355262
27.620050	0.1	0.350852
27.621717	0.1	0.349325
27.623383	0.1	0.349754
27.625050	0.1	0.350745
27.626717	0.1	0.352240
27.628383	0.1	0.353777
27.630050	0.1	0.353646
27.631717	0.1	0.351351
27.633383	0.1	0.348417
27.635050	0.1	0.346401
27.636717	0.1	0.345623
27.638383	0.1	0.345567
27.640050	0.1	0.345553
27.641717	0.1	0.345195
27.643383	0.1	0.344599
27.645050	0.1	0.343830
27.646717	0.1	0.342289
27.648383	0.1	0.340091
27.650050	0.1	0.339518
27.651717	0.1	0.342713
27.653383	0.1	0.348892
27.655050	0.1	0.355584
27.656717	0.1	0.361311
27.658383	0.1	0.365437
27.660050	0.1	0.366839
27.661717	0.1	0.364427
27.663383	0.1	0.358582
27.665050	0.1	0.351383
27.666717	0.1	0.345479
27.668383	0.1	0.342275
27.670050	0.1	0.341572
27.671717	0.1	0.342955
27.673383	0.1	0.346331
27.675050	0.1	0.350866
27.676717	0.1	0.354717
27.678383	0.1	0.356585
27.680050	0.1	0.356869
27.681717	0.1	0.356305
27.683383	0.1	0.354564
27.685050	0.1	0.351621
27.686717	0.1	0.348827
27.688383	0.1	0.347458
27.690050	0.1	0.347504
27.691717	0.1	0.348212
27.693383	0.1	0.349036
27.695050	0.1	0.349465
27.696717	0.1	0.348585
27.698383	0.1	0.346042
27.700050	0.1	0.343281
27.701717	0.1	0.342960
27.703383	0.1	0.346364
27.705050	0.1	0.351472
27.706717	0.1	0.355048
27.708383	0.1	0.356366
27.710050	0.1	0.356627
27.711717	0.1	0.355504
27.713383	0.1	0.351220
27.715050	0.1	0.343877
27.716717	0.1	0.336324
27.718383	0.1	0.331886
27.720050	0.1	0.332315
27.721717	0.1	0.337414
27.723383	0.1	0.345460
27.725050	0.1	0.353702
27.726717	0.1	0.359602
27.728383	0.1	0.362601
27.730050	0.1	0.363984
27.731717	0.1	0.364687
27.733383	0.1	0.364482
27.735050	0.1	0.363081
27.736717	0.1	0.361092
27.738383	0.1	0.359537
27.740050	0.1	0.358592
27.741717	0.1	0.357693
27.743383	0.1	0.357083
27.745050	0.1	0.358177
27.746717	0.1	0.361581
27.748383	0.1	0.365670
27.750050	0.1	0.368361
27.751717	0.1	0.369567
27.753383	0.1	0.370662
27.755050	0.1	0.372324
27.756717	0.1	0.374438
27.758383	0.1	0.377321
27.760050	0.1	0.381800
27.761717	0.1	0.388087
27.763383	0.1	0.394857
27.765050	0.1	0.400543
27.766717	0.1	0.405284
27.768383	0.1	0.410038
27.770050	0.1	0.414229
27.771717	0.1	0.416087
27.773383	0.1	0.414862
27.775050	0.1	0.411267
27.776717	0.1	0.405940
27.778383	0.1	0.399197
27.780050	0.1	0.392403
27.781717	0.1	0.388306
27.783383	0.1	0.388757
27.785050	0.1	0.392357
27.786717	0.1	0.395603
27.788383	0.1	0.396087
27.790050	0.1	0.393614
27.791717	0.1	0.389577
27.793383	0.1	0.386289
27.795050	0.1	0.385777
27.796717	0.1	0.388334
27.798383	0.1	0.391840
27.800050	0.1	0.393186
27.801717	0.1	0.391635
27.803383	0.1	0.389279
27.805050	0.1	0.388105
27.806717	0.1	0.388389
27.808383	0.1	0.389228
27.810050	0.1	0.389297
27.811717	0.1	0.387421
27.813383	0.1	0.383239
27.815050	0.1	0.377959
27.816717	0.1	0.373716
27.818383	0.1	0.371910
27.820050	0.1	0.372534
27.821717	0.1	0.374732
27.823383	0.1	0.377758
27.825050	0.1	0.380967
27.826717	0.1	0.382918
27.828383	0.1	0.381805
27.830050	0.1	0.377744
27.831717	0.1	0.373167
27.833383	0.1	0.370299
27.835050	0.1	0.369237
27.836717	0.1	0.368417
27.838383	0.1	0.366196
27.840050	0.1	0.362308
27.841717	0.1	0.358080
27.843383	0.1	0.355388
27.845050	0.1	0.354955
27.846717	0.1	0.355421
27.848383	0.1	0.354629
27.850050	0.1	0.351858
27.851717	0.1	0.348524
27.853383	0.1	0.346792
27.855050	0.1	0.347244
27.856717	0.1	0.348543
27.858383	0.1	0.349507
27.860050	0.1	0.350242
27.861717	0.1	0.351327
27.863383	0.1	0.353302
27.865050	0.1	0.357055
27.866717	0.1	0.363239
27.868383	0.1	0.370513
27.870050	0.1	0.375686
27.871717	0.1	0.376259
27.873383	0.1	0.371970
27.875050	0.1	0.364538
27.876717	0.1	0.356450
27.878383	0.1	0.349628
27.880050	0.1	0.345148
27.881717	0.1	0.343299
27.883383	0.1	0.342680
27.885050	0.1	0.340873
27.886717	0.1	0.337856
27.888383	0.1	0.336431
27.890050	0.1	0.337502
27.891717	0.1	0.338214
27.893383	0.1	0.336207
27.895050	0.1	0.332580
27.896717	0.1	0.329688
27.898383	0.1	0.328249
27.900050	0.1	0.327579
27.901717	0.1	0.327546
27.903383	0.1	0.328938
27.905050	0.1	0.332450
27.906717	0.1	0.338070
27.908383	0.1	0.344776
27.910050	0.1	0.350918
27.911717	0.1	0.354862
27.913383	0.1	0.355304
27.915050	0.1	0.352520
27.916717	0.1	0.348920
27.918383	0.1	0.346606
27.920050	0.1	0.345381
27.921717	0.1	0.344194
27.923383	0.1	0.342978
27.925050	0.1	0.342154
27.926717	0.1	0.341758
27.928383	0.1	0.341828
27.930050	0.1	0.342624
27.931717	0.1	0.344319
27.933383	0.1	0.347011
27.935050	0.1	0.350364
27.936717	0.1	0.353176
27.938383	0.1	0.354140
27.940050	0.1	0.353516
27.941717	0.1	0.353022
27.943383	0.1	0.353083
27.945050	0.1	0.352035
27.946717	0.1	0.349046
27.948383	0.1	0.345651
27.950050	0.1	0.343416
27.951717	0.1	0.342117
27.953383	0.1	0.340906
27.955050	0.1	0.339681
27.956717	0.1	0.339136
27.958383	0.1	0.339979
27.960050	0.1	0.341991
27.961717	0.1	0.343821
27.963383	0.1	0.344072
27.965050	0.1	0.342308
27.966717	0.1	0.338904
27.968383	0.1	0.334885
27.970050	0.1	0.331923
27.971717	0.1	0.331583
27.973383	0.1	0.333940
27.975050	0.1	0.337125
27.976717	0.1	0.338759
27.978383	0.1	0.337842
27.980050	0.1	0.335090
27.981717	0.1	0.332268
27.983383	0.1	0.330983
27.985050	0.1	0.331118
27.986717	0.1	0.331034
27.988383	0.1	0.329944
27.990050	0.1	0.328557
27.991717	0.1	0.327481
27.993383	0.1	0.326666
27.995050	0.1	0.326247
27.996717	0.1	0.327048
27.998383	0.1	0.330075
28.000050	0.1	0.334829
28.001717	0.1	0.338666
28.003383	0.1	0.338927
28.005050	0.1	0.335230
28.006717	0.1	0.329246
28.008383	0.1	0.322745
28.010050	0.1	0.316203
28.011717	0.1	0.309553
28.013383	0.1	0.303914
28.015050	0.1	0.301464
28.016717	0.1	0.303620
28.018383	0.1	0.309828
28.020050	0.1	0.318107
28.021717	0.1	0.326675
28.023383	0.1	0.334075
28.025050	0.1	0.338261
28.026717	0.1	0.337870
28.028383	0.1	0.334485
28.030050	0.1	0.331490
28.031717	0.1	0.330573
28.033383	0.1	0.330862
28.035050	0.1	0.331369
28.036717	0.1	0.332547
28.038383	0.1	0.334694
28.040050	0.1	0.336752
28.041717	0.1	0.337893
28.043383	0.1	0.338214
28.045050	0.1	0.337125
28.046717	0.1	0.333493
28.048383	0.1	0.327560
28.050050	0.1	0.321511
28.051717	0.1	0.318638
28.053383	0.1	0.320552
28.055050	0.1	0.324296
28.056717	0.1	0.325060
28.058383	0.1	0.321381
28.060050	0.1	0.315374
28.061717	0.1	0.310093
28.063383	0.1	0.308235
28.065050	0.1	0.311253
28.066717	0.1	0.318903
28.068383	0.1	0.329479
28.070050	0.1	0.340194
28.071717	0.1	0.348007
28.073383	0.1	0.351048
28.075050	0.1	0.349595
28.076717	0.1	0.345404
28.078383	0.1	0.340207
28.080050	0.1	0.335420
28.081717	0.1	0.332077
28.083383	0.1	0.330005
28.085050	0.1	0.327993
28.086717	0.1	0.325670
28.088383	0.1	0.323812
28.090050	0.1	0.322787
28.091717	0.1	0.321856
28.093383	0.1	0.319793
28.095050	0.1	0.316473
28.096717	0.1	0.313921
28.098383	0.1	0.314703
28.100050	0.1	0.319243
28.101717	0.1	0.325381
28.103383	0.1	0.329874
28.105050	0.1	0.330335
28.106717	0.1	0.326638
28.108383	0.1	0.320957
28.110050	0.1	0.315919
28.111717	0.1	0.312543
28.113383	0.1	0.310200
28.115050	0.1	0.307793
28.116717	0.1	0.304501
28.118383	0.1	0.300533
28.120050	0.1	0.297767
28.121717	0.1	0.298247
28.123383	0.1	0.301572
28.125050	0.1	0.305353
28.126717	0.1	0.307951
28.128383	0.1	0.309539
28.130050	0.1	0.310941
28.131717	0.1	0.312515
28.133383	0.1	0.314075
28.135050	0.1	0.315080
28.136717	0.1	0.314615
28.138383	0.1	0.311974
28.140050	0.1	0.307295
28.141717	0.1	0.301264
28.143383	0.1	0.294684
28.145050	0.1	0.288705
28.146717	0.1	0.284468
28.148383	0.1	0.282065
28.150050	0.1	0.280486
28.151717	0.1	0.278880
28.153383	0.1	0.277502
28.155050	0.1	0.277301
28.156717	0.1	0.279164
28.158383	0.1	0.283741
28.160050	0.1	0.291364
28.161717	0.1	0.301534
28.163383	0.1	0.312217
28.165050	0.1	0.320580
28.166717	0.1	0.325162
28.168383	0.1	0.326489
28.170050	0.1	0.325800
28.171717	0.1	0.324082
28.173383	0.1	0.321637
28.175050	0.1	0.317795
28.176717	0.1	0.312119
28.178383	0.1	0.305790
28.180050	0.1	0.300668
28.181717	0.1	0.297404
28.183383	0.1	0.295439
28.185050	0.1	0.294182
28.186717	0.1	0.293450
28.188383	0.1	0.293306
28.190050	0.1	0.294293
28.191717	0.1	0.296803
28.193383	0.1	0.300147
28.195050	0.1	0.303411
28.196717	0.1	0.306121
28.198383	0.1	0.307355
28.200050	0.1	0.305916
28.201717	0.1	0.301376
28.203383	0.1	0.294447
28.205050	0.1	0.287304
28.206717	0.1	0.283020
28.208383	0.1	0.283313
28.210050	0.1	0.287117
28.211717	0.1	0.291863
28.213383	0.1	0.295951
28.215050	0.1	0.299644
28.216717	0.1	0.303765
28.218383	0.1	0.307760
28.220050	0.1	0.309469
28.221717	0.1	0.307392
28.223383	0.1	0.302852
28.225050	0.1	0.299243
28.226717	0.1	0.298861
28.228383	0.1	0.301194
28.230050	0.1	0.304556
28.231717	0.1	0.307849
28.233383	0.1	0.310619
28.235050	0.1	0.312869
28.236717	0.1	0.314191
28.238383	0.1	0.313288
28.240050	0.1	0.309926
28.241717	0.1	0.306470
28.243383	0.1	0.305767
28.245050	0.1	0.308184
28.246717	0.1	0.311667
28.248383	0.1	0.314284
28.250050	0.1	0.315728
28.251717	0.1	0.316496
28.253383	0.1	0.316971
28.255050	0.1	0.317506
28.256717	0.1	0.318838
28.258383	0.1	0.321809
28.260050	0.1	0.325958
28.261717	0.1	0.328901
28.263383	0.1	0.328398
28.265050	0.1	0.324878
28.266717	0.1	0.321460
28.268383	0.1	0.321213
28.270050	0.1	0.324966
28.271717	0.1	0.331863
28.273383	0.1	0.340138
28.275050	0.1	0.346880
28.276717	0.1	0.349740
28.278383	0.1	0.349232
28.280050	0.1	0.347900
28.281717	0.1	0.347644
28.283383	0.1	0.348813
28.285050	0.1	0.351421
28.286717	0.1	0.355686
28.288383	0.1	0.360878
28.290050	0.1	0.365176
28.291717	0.1	0.367318
28.293383	0.1	0.367360
28.295050	0.1	0.366108
28.296717	0.1	0.364450
28.298383	0.1	0.363127
28.300050	0.1	0.362815
28.301717	0.1	0.364273
28.303383	0.1	0.367831
28.305050	0.1	0.372482
28.306717	0.1	0.376431
28.308383	0.1	0.379062
28.310050	0.1	0.381297
28.311717	0.1	0.383826
28.313383	0.1	0.385875
28.315050	0.1	0.385693
28.316717	0.1	0.382215
28.318383	0.1	0.375980
28.320050	0.1	0.368659
28.321717	0.1	0.362620
28.323383	0.1	0.360026
28.325050	0.1	0.360981
28.326717	0.1	0.363099
28.328383	0.1	0.363719
28.330050	0.1	0.362457
28.331717	0.1	0.361935
28.333383	0.1	0.365200
28.335050	0.1	0.372273
28.336717	0.1	0.380557
28.338383	0.1	0.387775
28.340050	0.1	0.392841
28.341717	0.1	0.394983
28.343383	0.1	0.394010
28.345050	0.1	0.391202
28.346717	0.1	0.388878
28.348383	0.1	0.388715
28.350050	0.1	0.390569
28.351717	0.1	0.392748
28.353383	0.1	0.393516
28.355050	0.1	0.392720
28.356717	0.1	0.391458
28.358383	0.1	0.391118
28.360050	0.1	0.393419
28.361717	0.1	0.399221
28.363383	0.1	0.407072
28.365050	0.1	0.414397
28.366717	0.1	0.419701
28.368383	0.1	0.422788
28.370050	0.1	0.423770
28.371717	0.1	0.423049
28.373383	0.1	0.421265
28.375050	0.1	0.418825
28.376717	0.1	0.416129
28.378383	0.1	0.413829
28.380050	0.1	0.412595
28.381717	0.1	0.413223
28.383383	0.1	0.416022
28.385050	0.1	0.419230
28.386717	0.1	0.419728
28.388383	0.1	0.416222
28.390050	0.1	0.410508
28.391717	0.1	0.405377
28.393383	0.1	0.402201
28.395050	0.1	0.400911
28.396717	0.1	0.401572
28.398383	0.1	0.404888
28.400050	0.1	0.410704
28.401717	0.1	0.417270
28.403383	0.1	0.422811
28.405050	0.1	0.426644
28.406717	0.1	0.427952
28.408383	0.1	0.425167
28.410050	0.1	0.417787
28.411717	0.1	0.407882
28.413383	0.1	0.398969
28.415050	0.1	0.393027
28.416717	0.1	0.389023
28.418383	0.1	0.384580
28.420050	0.1	0.378904
28.421717	0.1	0.373442
28.423383	0.1	0.369265
28.425050	0.1	0.365544
28.426717	0.1	0.361642
28.428383	0.1	0.358396
28.430050	0.1	0.356003
28.431717	0.1	0.352771
28.433383	0.1	0.347444
28.435050	0.1	0.341078
28.436717	0.1	0.335877
28.438383	0.1	0.332803
28.440050	0.1	0.330927
28.441717	0.1	0.329339
28.443383	0.1	0.328557
28.445050	0.1	0.328966
28.446717	0.1	0.329246
28.448383	0.1	0.327481
28.450050	0.1	0.323146
28.451717	0.1	0.317972
28.453383	0.1	0.314508
28.455050	0.1	0.313981
28.456717	0.1	0.316165
28.458383	0.1	0.320319
28.460050	0.1	0.324836
28.461717	0.1	0.327160
28.463383	0.1	0.325884
28.465050	0.1	0.321963
28.466717	0.1	0.317334
28.468383	0.1	0.313297
28.470050	0.1	0.310070
28.471717	0.1	0.307132
28.473383	0.1	0.303555
28.475050	0.1	0.298205
28.476717	0.1	0.291280
28.478383	0.1	0.285287
28.480050	0.1	0.283136
28.481717	0.1	0.286028
28.483383	0.1	0.292929
28.485050	0.1	0.300943
28.486717	0.1	0.307076
28.488383	0.1	0.309660
28.490050	0.1	0.308151
28.491717	0.1	0.303215
28.493383	0.1	0.296743
28.495050	0.1	0.290838
28.496717	0.1	0.286819
28.498383	0.1	0.284989
28.500050	0.1	0.285273
28.501717	0.1	0.287695
28.503383	0.1	0.291741
28.505050	0.1	0.296258
28.506717	0.1	0.300412
28.508383	0.1	0.304249
28.510050	0.1	0.308366
28.511717	0.1	0.313385
28.513383	0.1	0.319392
28.515050	0.1	0.324906
28.516717	0.1	0.326964
28.518383	0.1	0.323937
28.520050	0.1	0.317800
28.521717	0.1	0.311946
28.523383	0.1	0.307662
28.525050	0.1	0.304142
28.526717	0.1	0.301055
28.528383	0.1	0.299350
28.530050	0.1	0.299634
28.531717	0.1	0.301320
28.533383	0.1	0.303830
28.535050	0.1	0.307309
28.536717	0.1	0.311518
28.538383	0.1	0.315499
28.540050	0.1	0.318578
28.541717	0.1	0.320850
28.543383	0.1	0.322834
28.545050	0.1	0.324813
28.546717	0.1	0.326643
28.548383	0.1	0.328231
28.550050	0.1	0.330075
28.551717	0.1	0.333334
28.553383	0.1	0.338820
28.555050	0.1	0.345055
28.556717	0.1	0.348501
28.558383	0.1	0.347258
28.560050	0.1	0.343327
28.561717	0.1	0.340869
28.563383	0.1	0.342829
28.565050	0.1	0.348594
28.566717	0.1	0.354825
28.568383	0.1	0.358960
28.570050	0.1	0.361213
28.571717	0.1	0.363411
28.573383	0.1	0.367132
28.575050	0.1	0.372501
28.576717	0.1	0.378164
28.578383	0.1	0.382704
28.580050	0.1	0.385651
28.581717	0.1	0.387277
28.583383	0.1	0.388850
28.585050	0.1	0.391915
28.586717	0.1	0.396646
28.588383	0.1	0.402308
28.590050	0.1	0.408338
28.591717	0.1	0.413889
28.593383	0.1	0.417694
28.595050	0.1	0.418662
28.596717	0.1	0.416460
28.598383	0.1	0.412362
28.600050	0.1	0.408730
28.601717	0.1	0.406727
28.603383	0.1	0.405391
28.605050	0.1	0.403305
28.606717	0.1	0.400846
28.608383	0.1	0.400161
28.610050	0.1	0.402806
28.611717	0.1	0.407849
28.613383	0.1	0.412622
28.615050	0.1	0.415207
28.616717	0.1	0.415468
28.618383	0.1	0.414061
28.620050	0.1	0.411621
28.621717	0.1	0.409000
28.623383	0.1	0.407677
28.625050	0.1	0.408567
28.626717	0.1	0.410420
28.628383	0.1	0.410802
28.630050	0.1	0.408581
28.631717	0.1	0.404567
28.633383	0.1	0.400362
28.635050	0.1	0.397391
28.636717	0.1	0.396497
28.638383	0.1	0.397530
28.640050	0.1	0.399700
28.641717	0.1	0.402494
28.643383	0.1	0.405461
28.645050	0.1	0.407463
28.646717	0.1	0.407570
28.648383	0.1	0.406085
28.650050	0.1	0.403551
28.651717	0.1	0.399780
28.653383	0.1	0.394471
28.655050	0.1	0.387607
28.656717	0.1	0.379421
28.658383	0.1	0.371113
28.660050	0.1	0.365176
28.661717	0.1	0.363612
28.663383	0.1	0.365535
28.665050	0.1	0.367742
28.666717	0.1	0.367779
28.668383	0.1	0.365730
28.670050	0.1	0.363318
28.671717	0.1	0.361791
28.673383	0.1	0.360985
28.675050	0.1	0.360324
28.676717	0.1	0.359737
28.678383	0.1	0.359630
28.680050	0.1	0.360133
28.681717	0.1	0.360482
28.683383	0.1	0.359803
28.685050	0.1	0.358094
28.686717	0.1	0.355514
28.688383	0.1	0.351910
28.690050	0.1	0.347807
28.691717	0.1	0.344585
28.693383	0.1	0.342820
28.695050	0.1	0.341227
28.696717	0.1	0.338359
28.698383	0.1	0.334745
28.700050	0.1	0.332193
28.701717	0.1	0.331826
28.703383	0.1	0.333418
28.705050	0.1	0.335998
28.706717	0.1	0.338829
28.708383	0.1	0.341721
28.710050	0.1	0.344319
28.711717	0.1	0.345982
28.713383	0.1	0.346545
28.715050	0.1	0.346280
28.716717	0.1	0.344929
28.718383	0.1	0.342196
28.720050	0.1	0.338922
28.721717	0.1	0.336869
28.723383	0.1	0.337497
28.725050	0.1	0.340343
28.726717	0.1	0.342950
28.728383	0.1	0.343863
28.730050	0.1	0.344305
28.731717	0.1	0.346345
28.733383	0.1	0.351183
28.735050	0.1	0.358531
28.736717	0.1	0.366811
28.738383	0.1	0.374387
28.740050	0.1	0.380264
28.741717	0.1	0.383188
28.743383	0.1	0.382024
28.745050	0.1	0.377730
28.746717	0.1	0.373358
28.748383	0.1	0.371737
28.750050	0.1	0.373353
28.751717	0.1	0.376194
28.753383	0.1	0.377996
28.755050	0.1	0.378373
28.756717	0.1	0.379216
28.758383	0.1	0.382564
28.760050	0.1	0.388399
28.761717	0.1	0.395291
28.763383	0.1	0.401847
28.765050	0.1	0.407584
28.766717	0.1	0.413507
28.768383	0.1	0.421144
28.770050	0.1	0.431230
28.771717	0.1	0.443631
28.773383	0.1	0.457601
28.775050	0.1	0.471589
28.776717	0.1	0.483100
28.778383	0.1	0.489708
28.780050	0.1	0.491054
28.781717	0.1	0.489601
28.783383	0.1	0.488819
28.785050	0.1	0.490504
28.786717	0.1	0.494346
28.788383	0.1	0.500153
28.790050	0.1	0.509014
28.791717	0.1	0.520670
28.793383	0.1	0.531990
28.795050	0.1	0.540349
28.796717	0.1	0.546505
28.798383	0.1	0.553099
28.800050	0.1	0.561965
28.801717	0.1	0.572740
28.803383	0.1	0.583241
28.805050	0.1	0.592177
28.806717	0.1	0.600927
28.808383	0.1	0.611306
28.810050	0.1	0.622827
28.811717	0.1	0.633053
28.813383	0.1	0.639558
28.815050	0.1	0.641919
28.816717	0.1	0.642068
28.818383	0.1	0.641984
28.820050	0.1	0.642166
28.821717	0.1	0.642557
28.823383	0.1	0.643441
28.825050	0.1	0.645509
28.826717	0.1	0.649425
28.828383	0.1	0.654981
28.830050	0.1	0.660853
28.831717	0.1	0.665835
28.833383	0.1	0.669877
28.835050	0.1	0.672862
28.836717	0.1	0.673383
28.838383	0.1	0.669872
28.840050	0.1	0.662631
28.841717	0.1	0.654082
28.843383	0.1	0.646170
28.845050	0.1	0.638762
28.846717	0.1	0.631334
28.848383	0.1	0.624633
28.850050	0.1	0.619949
28.851717	0.1	0.617108
28.853383	0.1	0.614026
28.855050	0.1	0.608768
28.856717	0.1	0.601085
28.858383	0.1	0.592042
28.860050	0.1	0.583162
28.861717	0.1	0.575501
28.863383	0.1	0.568749
28.865050	0.1	0.561653
28.866717	0.1	0.552963
28.868383	0.1	0.542025
28.870050	0.1	0.530025
28.871717	0.1	0.520488
28.873383	0.1	0.516470
28.875050	0.1	0.516772
28.876717	0.1	0.516404
28.878383	0.1	0.511077
28.880050	0.1	0.500581
28.881717	0.1	0.487752
28.883383	0.1	0.475687
28.885050	0.1	0.466513
28.886717	0.1	0.461494
28.888383	0.1	0.460804
28.890050	0.1	0.463044
28.891717	0.1	0.465638
28.893383	0.1	0.466299
28.895050	0.1	0.464697
28.896717	0.1	0.462756
28.898383	0.1	0.462686
28.900050	0.1	0.464888
28.901717	0.1	0.467729
28.903383	0.1	0.469387
28.905050	0.1	0.470080
28.906717	0.1	0.471943
28.908383	0.1	0.476162
28.910050	0.1	0.480977
28.911717	0.1	0.483207
28.913383	0.1	0.481741
28.915050	0.1	0.478621
28.916717	0.1	0.476455
28.918383	0.1	0.475897
28.920050	0.1	0.476306
28.921717	0.1	0.477391
28.923383	0.1	0.479263
28.925050	0.1	0.482188
28.926717	0.1	0.486872
28.928383	0.1	0.494085
28.930050	0.1	0.503771
28.931717	0.1	0.514481
28.933383	0.1	0.523548
28.935050	0.1	0.528716
28.936717	0.1	0.529643
28.938383	0.1	0.527692
28.940050	0.1	0.525359
28.941717	0.1	0.525485
28.943383	0.1	0.529564
28.945050	0.1	0.536977
28.946717	0.1	0.545406
28.948383	0.1	0.551762
28.950050	0.1	0.554244
28.951717	0.1	0.553536
28.953383	0.1	0.551520
28.955050	0.1	0.549769
28.956717	0.1	0.549178
28.958383	0.1	0.550486
28.960050	0.1	0.554519
28.961717	0.1	0.560954
28.963383	0.1	0.567567
28.965050	0.1	0.571366
28.966717	0.1	0.570444
28.968383	0.1	0.565108
28.970050	0.1	0.557280
28.971717	0.1	0.549126
28.973383	0.1	0.542654
28.975050	0.1	0.539394
28.976717	0.1	0.539352
28.978383	0.1	0.540917
28.980050	0.1	0.542020
28.981717	0.1	0.541410
28.983383	0.1	0.538924
28.985050	0.1	0.534751
28.986717	0.1	0.529122
28.988383	0.1	0.522849
28.990050	0.1	0.517326
28.991717	0.1	0.513373
28.993383	0.1	0.510416
28.995050	0.1	0.507152
28.996717	0.1	0.502686
28.998383	0.1	0.497266
29.000050	0.1	0.492204
29.001717	0.1	0.487533
29.003383	0.1	0.480171
29.005050	0.1	0.467282
29.006717	0.1	0.450993
29.008383	0.1	0.437042
29.010050	0.1	0.428851
29.011717	0.1	0.424972
29.013383	0.1	0.422238
29.015050	0.1	0.418741
29.016717	0.1	0.413372
29.018383	0.1	0.405540
29.020050	0.1	0.395924
29.021717	0.1	0.386182
29.023383	0.1	0.378015
29.025050	0.1	0.372254
29.026717	0.1	0.368301
29.028383	0.1	0.364506
29.030050	0.1	0.360170
29.031717	0.1	0.357181
29.033383	0.1	0.357958
29.035050	0.1	0.362252
29.036717	0.1	0.366964
29.038383	0.1	0.368766
29.040050	0.1	0.366792
29.041717	0.1	0.362853
29.043383	0.1	0.359183
29.045050	0.1	0.356473
29.046717	0.1	0.354014
29.048383	0.1	0.351300
29.050050	0.1	0.348967
29.051717	0.1	0.348040
29.053383	0.1	0.348776
29.055050	0.1	0.350433
29.056717	0.1	0.351113
29.058383	0.1	0.348431
29.060050	0.1	0.342363
29.061717	0.1	0.336049
29.063383	0.1	0.332445
29.065050	0.1	0.331746
29.066717	0.1	0.332347
29.068383	0.1	0.332715
29.070050	0.1	0.331849
29.071717	0.1	0.329399
29.073383	0.1	0.326540
29.075050	0.1	0.325278
29.076717	0.1	0.326065
29.078383	0.1	0.327155
29.080050	0.1	0.326559
29.081717	0.1	0.323621
29.083383	0.1	0.319225
29.085050	0.1	0.315211
29.086717	0.1	0.312882
29.088383	0.1	0.311695
29.090050	0.1	0.310312
29.091717	0.1	0.308524
29.093383	0.1	0.307141
29.095050	0.1	0.306182
29.096717	0.1	0.304477
29.098383	0.1	0.301120
29.100050	0.1	0.296324
29.101717	0.1	0.290913
29.103383	0.1	0.285837
29.105050	0.1	0.282200
29.106717	0.1	0.280733
29.108383	0.1	0.280435
29.110050	0.1	0.278940
29.111717	0.1	0.275495
29.113383	0.1	0.272077
29.115050	0.1	0.270763
29.116717	0.1	0.271755
29.118383	0.1	0.273888
29.120050	0.1	0.275318
29.121717	0.1	0.274815
29.123383	0.1	0.272528
29.125050	0.1	0.268742
29.126717	0.1	0.263480
29.128383	0.1	0.257725
29.130050	0.1	0.253459
29.131717	0.1	0.252039
29.133383	0.1	0.252635
29.135050	0.1	0.253483
29.136717	0.1	0.254093
29.138383	0.1	0.254689
29.140050	0.1	0.254582
29.141717	0.1	0.253092
29.143383	0.1	0.251280
29.145050	0.1	0.251033
29.146717	0.1	0.252631
29.148383	0.1	0.254656
29.150050	0.1	0.255951
29.151717	0.1	0.256444
29.153383	0.1	0.256216
29.155050	0.1	0.255350
29.156717	0.1	0.254312
29.158383	0.1	0.253362
29.160050	0.1	0.252211
29.161717	0.1	0.250912
29.163383	0.1	0.250065
29.165050	0.1	0.250000
29.166717	0.1	0.250796
29.168383	0.1	0.252565
29.170050	0.1	0.255010
[truncated: 253,516 more chars]
