# Supplementary material for: Fade into you: genetic control of pigmentation patterns in red-flesh apple (Malus domestica)
Source: Front Plant Sci. 2025 Jan 13;15:1462545. doi: 10.3389/fpls.2024.1462545 (PMC11770013; doi:10.3389/fpls.2024.1462545)
Supplement: Supplementary file 4 [file DataSheet1.zip › CB A3UV_VIS_4/CB A3UV_VIS_4.txt]

URL	chrom://thermo-pfav3ojr/ChromeleonLocal/Instrument Data/Vanquish_MS/Dimitri/VALEMA/Pierre/Echantillons 03-04-24.seq/817.smp/UV_VIS_4.channel/UV_VIS_4.chm
Channel	UV_VIS_4

Injection Information:
Data Vault	ChromeleonLocal
Sequence	Echantillons 03-04-24
Name	CB A3
Number	17
Position	B:B8
Comment	colonne SB-AQ MeOH+5%AA
Processing Method	Quantitative
Instrument Method	VALEMA test separation GRAQ 4
Type	Unknown
Status	Finished
Inject Time	4/4/2024 6:15:40 AM +02:00
Volume (µl)	10.0000
Dilution Factor	1.0000
Weight	1.0000

Chromatogram Data Information:
Time Min. (min)	0.001717
Time Max. (min)	47.000050
Data Points	28200
Detector	UV
Generating Data System	Chromeleon 7.3.2.10759
Exporting Data System	Chromeleon 7.3.2.0
Operator	Instrument Controller
Signal Quantity	Absorbance
Signal Unit	mAU
Signal Min.	-8.369102
Signal Max.	29.828101
Channel	UV_VIS_4
Driver Name	VDAD.dll
Channel Type	Evaluation
Min. Step (s)	0.1
Max. Step (s)	0.1
Average Step (s)	0.1

Signal Parameter Information:
Signal Info	WVL:512 nm

Chromatogram Data:
Time (min)	Step (s)	Value (mAU)
0.001717	n.a.	0.000000
0.003383	0.1	-0.000037
0.005050	0.1	-0.000224
0.006717	0.1	-0.000563
0.008383	0.1	-0.000596
0.010050	0.1	0.000410
0.011717	0.1	0.002920
0.013383	0.1	0.006971
0.015050	0.1	0.012019
0.016717	0.1	0.016815
0.018383	0.1	0.019954
0.020050	0.1	0.020792
0.021717	0.1	0.019930
0.023383	0.1	0.018775
0.025050	0.1	0.018729
0.026717	0.1	0.020345
0.028383	0.1	0.022678
0.030050	0.1	0.023898
0.031717	0.1	0.022934
0.033383	0.1	0.020377
0.035050	0.1	0.017709
0.036717	0.1	0.015865
0.038383	0.1	0.014370
0.040050	0.1	0.011637
0.041717	0.1	0.006328
0.043383	0.1	-0.001574
0.045050	0.1	-0.010598
0.046717	0.1	-0.018612
0.048383	0.1	-0.024312
0.050050	0.1	-0.027884
0.051717	0.1	-0.030086
0.053383	0.1	-0.031176
0.055050	0.1	-0.031143
0.056717	0.1	-0.030249
0.058383	0.1	-0.028717
0.060050	0.1	-0.026403
0.061717	0.1	-0.023204
0.063383	0.1	-0.019427
0.065050	0.1	-0.015320
0.066717	0.1	-0.011064
0.068383	0.1	-0.007087
0.070050	0.1	-0.003870
0.071717	0.1	-0.001667
0.073383	0.1	-0.000405
0.075050	0.1	0.000470
0.076717	0.1	0.001555
0.078383	0.1	0.002962
0.080050	0.1	0.004508
0.081717	0.1	0.006147
0.083383	0.1	0.007804
0.085050	0.1	0.008950
0.086717	0.1	0.008792
0.088383	0.1	0.007073
0.090050	0.1	0.004196
0.091717	0.1	0.000680
0.093383	0.1	-0.002966
0.095050	0.1	-0.006058
0.096717	0.1	-0.008242
0.098383	0.1	-0.009821
0.100050	0.1	-0.011218
0.101717	0.1	-0.012531
0.103383	0.1	-0.013392
0.105050	0.1	-0.012899
0.106717	0.1	-0.010291
0.108383	0.1	-0.006161
0.110050	0.1	-0.001993
0.111717	0.1	0.001411
0.113383	0.1	0.004107
0.115050	0.1	0.006109
0.116717	0.1	0.007208
0.118383	0.1	0.007357
0.120050	0.1	0.006692
0.121717	0.1	0.005215
0.123383	0.1	0.002924
0.125050	0.1	0.000438
0.126717	0.1	-0.001271
0.128383	0.1	-0.002016
0.130050	0.1	-0.002389
0.131717	0.1	-0.002901
0.133383	0.1	-0.003707
0.135050	0.1	-0.004754
0.136717	0.1	-0.005793
0.138383	0.1	-0.006235
0.140050	0.1	-0.005392
0.141717	0.1	-0.003227
0.143383	0.1	-0.000945
0.145050	0.1	-0.000293
0.146717	0.1	-0.002189
0.148383	0.1	-0.005658
0.150050	0.1	-0.008354
0.151717	0.1	-0.008447
0.153383	0.1	-0.006040
0.155050	0.1	-0.003027
0.156717	0.1	-0.001444
0.158383	0.1	-0.001844
0.160050	0.1	-0.003399
0.161717	0.1	-0.004959
0.163383	0.1	-0.005667
0.165050	0.1	-0.005327
0.166717	0.1	-0.004317
0.168383	0.1	-0.002966
0.170050	0.1	-0.001420
0.171717	0.1	-0.000037
0.173383	0.1	0.000712
0.175050	0.1	0.000456
0.176717	0.1	-0.000773
0.178383	0.1	-0.002435
0.180050	0.1	-0.004126
0.181717	0.1	-0.005825
0.183383	0.1	-0.007665
0.185050	0.1	-0.009839
0.186717	0.1	-0.012219
0.188383	0.1	-0.014189
0.190050	0.1	-0.015316
0.191717	0.1	-0.015600
0.193383	0.1	-0.014990
0.195050	0.1	-0.013239
0.196717	0.1	-0.010463
0.198383	0.1	-0.007516
0.200050	0.1	-0.005476
0.201717	0.1	-0.004857
0.203383	0.1	-0.005458
0.205050	0.1	-0.006659
0.206717	0.1	-0.007860
0.208383	0.1	-0.008983
0.210050	0.1	-0.010463
0.211717	0.1	-0.012512
0.213383	0.1	-0.014598
0.215050	0.1	-0.015954
0.216717	0.1	-0.016349
0.218383	0.1	-0.016186
0.220050	0.1	-0.016061
0.221717	0.1	-0.016266
0.223383	0.1	-0.016633
0.225050	0.1	-0.016945
0.226717	0.1	-0.017309
0.228383	0.1	-0.017681
0.230050	0.1	-0.017905
0.231717	0.1	-0.018198
0.233383	0.1	-0.018911
0.235050	0.1	-0.019716
0.236717	0.1	-0.019707
0.238383	0.1	-0.018398
0.240050	0.1	-0.016256
0.241717	0.1	-0.014147
0.243383	0.1	-0.012866
0.245050	0.1	-0.012834
0.246717	0.1	-0.013784
0.248383	0.1	-0.015013
0.250050	0.1	-0.015926
0.251717	0.1	-0.016070
0.253383	0.1	-0.015115
0.255050	0.1	-0.013174
0.256717	0.1	-0.010841
0.258383	0.1	-0.008941
0.260050	0.1	-0.008033
0.261717	0.1	-0.008075
0.263383	0.1	-0.008759
0.265050	0.1	-0.009825
0.266717	0.1	-0.010910
0.268383	0.1	-0.011674
0.270050	0.1	-0.011991
0.271717	0.1	-0.011767
0.273383	0.1	-0.010948
0.275050	0.1	-0.009891
0.276717	0.1	-0.009206
0.278383	0.1	-0.009071
0.280050	0.1	-0.009327
0.281717	0.1	-0.010086
0.283383	0.1	-0.011483
0.285050	0.1	-0.012876
0.286717	0.1	-0.012992
0.288383	0.1	-0.011269
0.290050	0.1	-0.008601
0.291717	0.1	-0.006342
0.293383	0.1	-0.005229
0.295050	0.1	-0.005574
0.296717	0.1	-0.007385
0.298383	0.1	-0.009979
0.300050	0.1	-0.012307
0.301717	0.1	-0.014156
0.303383	0.1	-0.016158
0.305050	0.1	-0.018370
0.306717	0.1	-0.020075
0.308383	0.1	-0.020806
0.310050	0.1	-0.020633
0.311717	0.1	-0.019819
0.313383	0.1	-0.018533
0.315050	0.1	-0.016838
0.316717	0.1	-0.015032
0.318383	0.1	-0.013765
0.320050	0.1	-0.013551
0.321717	0.1	-0.014459
0.323383	0.1	-0.016252
0.325050	0.1	-0.018319
0.326717	0.1	-0.019637
0.328383	0.1	-0.019125
0.330050	0.1	-0.016270
0.331717	0.1	-0.011912
0.333383	0.1	-0.007898
0.335050	0.1	-0.005374
0.336717	0.1	-0.004349
0.338383	0.1	-0.004624
0.340050	0.1	-0.005807
0.341717	0.1	-0.007031
0.343383	0.1	-0.007437
0.345050	0.1	-0.006696
0.346717	0.1	-0.005164
0.348383	0.1	-0.003623
0.350050	0.1	-0.002938
0.351717	0.1	-0.003618
0.353383	0.1	-0.005453
0.355050	0.1	-0.007711
0.356717	0.1	-0.009811
0.358383	0.1	-0.011809
0.360050	0.1	-0.014091
0.361717	0.1	-0.016592
0.363383	0.1	-0.018547
0.365050	0.1	-0.019190
0.366717	0.1	-0.018454
0.368383	0.1	-0.017029
0.370050	0.1	-0.015981
0.371717	0.1	-0.015972
0.373383	0.1	-0.016787
0.375050	0.1	-0.018012
0.376717	0.1	-0.019297
0.378383	0.1	-0.020317
0.380050	0.1	-0.020871
0.381717	0.1	-0.020629
0.383383	0.1	-0.019060
0.385050	0.1	-0.015814
0.386717	0.1	-0.010617
0.388383	0.1	-0.003339
0.390050	0.1	0.005080
0.391717	0.1	0.012685
0.393383	0.1	0.018165
0.395050	0.1	0.021448
0.396717	0.1	0.022468
0.398383	0.1	0.020904
0.400050	0.1	0.017229
0.401717	0.1	0.012824
0.403383	0.1	0.009020
0.405050	0.1	0.006678
0.406717	0.1	0.006263
0.408383	0.1	0.007437
0.410050	0.1	0.008680
0.411717	0.1	0.008028
0.413383	0.1	0.004629
0.415050	0.1	-0.000806
0.416717	0.1	-0.006603
0.418383	0.1	-0.010785
0.420050	0.1	-0.012065
0.421717	0.1	-0.010803
0.423383	0.1	-0.008484
0.425050	0.1	-0.006440
0.426717	0.1	-0.005430
0.428383	0.1	-0.005672
0.430050	0.1	-0.006896
0.431717	0.1	-0.008647
0.433383	0.1	-0.010375
0.435050	0.1	-0.011376
0.436717	0.1	-0.010696
0.438383	0.1	-0.007595
0.440050	0.1	-0.002617
0.441717	0.1	0.002123
0.443383	0.1	0.004382
0.445050	0.1	0.003641
0.446717	0.1	0.001532
0.448383	0.1	0.000009
0.450050	0.1	-0.000726
0.451717	0.1	-0.001839
0.453383	0.1	-0.003804
0.455050	0.1	-0.005811
0.456717	0.1	-0.006934
0.458383	0.1	-0.007269
0.460050	0.1	-0.007590
0.461717	0.1	-0.008335
0.463383	0.1	-0.009364
0.465050	0.1	-0.010175
0.466717	0.1	-0.010054
0.468383	0.1	-0.008731
0.470050	0.1	-0.006664
0.471717	0.1	-0.004540
0.473383	0.1	-0.002757
0.475050	0.1	-0.001905
0.476717	0.1	-0.002882
0.478383	0.1	-0.005560
0.480050	0.1	-0.008480
0.481717	0.1	-0.010561
0.483383	0.1	-0.012247
0.485050	0.1	-0.014505
0.486717	0.1	-0.017155
0.488383	0.1	-0.019018
0.490050	0.1	-0.019330
0.491717	0.1	-0.018328
0.493383	0.1	-0.016838
0.495050	0.1	-0.015553
0.496717	0.1	-0.014515
0.498383	0.1	-0.013481
0.500050	0.1	-0.012536
0.501717	0.1	-0.011637
0.503383	0.1	-0.010240
0.505050	0.1	-0.008275
0.506717	0.1	-0.006985
0.508383	0.1	-0.007809
0.510050	0.1	-0.010482
0.511717	0.1	-0.012959
0.513383	0.1	-0.013546
0.515050	0.1	-0.012410
0.516717	0.1	-0.010589
0.518383	0.1	-0.008829
0.520050	0.1	-0.007562
0.521717	0.1	-0.006929
0.523383	0.1	-0.006719
0.525050	0.1	-0.006650
0.526717	0.1	-0.006519
0.528383	0.1	-0.006254
0.530050	0.1	-0.006021
0.531717	0.1	-0.006212
0.533383	0.1	-0.007180
0.535050	0.1	-0.009029
0.536717	0.1	-0.011306
0.538383	0.1	-0.012862
0.540050	0.1	-0.012992
0.541717	0.1	-0.012480
0.543383	0.1	-0.012452
0.545050	0.1	-0.012806
0.546717	0.1	-0.012540
0.548383	0.1	-0.011199
0.550050	0.1	-0.009541
0.551717	0.1	-0.008992
0.553383	0.1	-0.010366
0.555050	0.1	-0.013243
0.556717	0.1	-0.016536
0.558383	0.1	-0.019120
0.560050	0.1	-0.020349
0.561717	0.1	-0.020466
0.563383	0.1	-0.020303
0.565050	0.1	-0.020405
0.566717	0.1	-0.020880
0.568383	0.1	-0.021886
0.570050	0.1	-0.023437
0.571717	0.1	-0.024717
0.573383	0.1	-0.024573
0.575050	0.1	-0.022552
0.576717	0.1	-0.019073
0.578383	0.1	-0.015092
0.580050	0.1	-0.011781
0.581717	0.1	-0.010021
0.583383	0.1	-0.009947
0.585050	0.1	-0.011059
0.586717	0.1	-0.012508
0.588383	0.1	-0.013462
0.590050	0.1	-0.013597
0.591717	0.1	-0.013132
0.593383	0.1	-0.012475
0.595050	0.1	-0.011930
0.596717	0.1	-0.011511
0.598383	0.1	-0.011171
0.600050	0.1	-0.011111
0.601717	0.1	-0.011493
0.603383	0.1	-0.012112
0.605050	0.1	-0.013048
0.606717	0.1	-0.015027
0.608383	0.1	-0.018817
0.610050	0.1	-0.024103
0.611717	0.1	-0.029025
0.613383	0.1	-0.031409
0.615050	0.1	-0.030533
0.616717	0.1	-0.027539
0.618383	0.1	-0.024335
0.620050	0.1	-0.022184
0.621717	0.1	-0.021127
0.623383	0.1	-0.020596
0.625050	0.1	-0.020154
0.626717	0.1	-0.019642
0.628383	0.1	-0.018962
0.630050	0.1	-0.018096
0.631717	0.1	-0.017453
0.633383	0.1	-0.017975
0.635050	0.1	-0.020303
0.636717	0.1	-0.023814
0.638383	0.1	-0.026855
0.640050	0.1	-0.027833
0.641717	0.1	-0.026263
0.643383	0.1	-0.023232
0.645050	0.1	-0.020694
0.646717	0.1	-0.019856
0.648383	0.1	-0.020629
0.650050	0.1	-0.022440
0.651717	0.1	-0.024633
0.653383	0.1	-0.026310
0.655050	0.1	-0.026766
0.656717	0.1	-0.026193
0.658383	0.1	-0.025332
0.660050	0.1	-0.024885
0.661717	0.1	-0.025290
0.663383	0.1	-0.026291
0.665050	0.1	-0.026762
0.666717	0.1	-0.025788
0.668383	0.1	-0.023749
0.670050	0.1	-0.021886
0.671717	0.1	-0.021029
0.673383	0.1	-0.021006
0.675050	0.1	-0.021192
0.676717	0.1	-0.021490
0.678383	0.1	-0.022366
0.680050	0.1	-0.023907
0.681717	0.1	-0.025313
0.683383	0.1	-0.025649
0.685050	0.1	-0.024978
0.686717	0.1	-0.024214
0.688383	0.1	-0.024121
0.690050	0.1	-0.025076
0.691717	0.1	-0.026869
0.693383	0.1	-0.028512
0.695050	0.1	-0.029053
0.696717	0.1	-0.028145
0.698383	0.1	-0.025765
0.700050	0.1	-0.022356
0.701717	0.1	-0.019227
0.703383	0.1	-0.017681
0.705050	0.1	-0.018082
0.706717	0.1	-0.020009
0.708383	0.1	-0.022631
0.710050	0.1	-0.025048
0.711717	0.1	-0.026608
0.713383	0.1	-0.026971
0.715050	0.1	-0.026347
0.716717	0.1	-0.025379
0.718383	0.1	-0.024401
0.720050	0.1	-0.023106
0.721717	0.1	-0.021015
0.723383	0.1	-0.018207
0.725050	0.1	-0.015567
0.726717	0.1	-0.014519
0.728383	0.1	-0.016098
0.730050	0.1	-0.019893
0.731717	0.1	-0.024135
0.733383	0.1	-0.027083
0.735050	0.1	-0.028005
0.736717	0.1	-0.027088
0.738383	0.1	-0.024750
0.740050	0.1	-0.021248
0.741717	0.1	-0.017099
0.743383	0.1	-0.013318
0.745050	0.1	-0.010822
0.746717	0.1	-0.009690
0.748383	0.1	-0.009253
0.750050	0.1	-0.008945
0.751717	0.1	-0.008927
0.753383	0.1	-0.009467
0.755050	0.1	-0.010449
0.756717	0.1	-0.011758
0.758383	0.1	-0.013188
0.760050	0.1	-0.014249
0.761717	0.1	-0.014850
0.763383	0.1	-0.015739
0.765050	0.1	-0.017793
0.766717	0.1	-0.021229
0.768383	0.1	-0.025262
0.770050	0.1	-0.028224
0.771717	0.1	-0.028689
0.773383	0.1	-0.027004
0.775050	0.1	-0.025183
0.776717	0.1	-0.025197
0.778383	0.1	-0.027614
0.780050	0.1	-0.031767
0.781717	0.1	-0.036648
0.783383	0.1	-0.041127
0.785050	0.1	-0.043740
0.786717	0.1	-0.043451
0.788383	0.1	-0.040606
0.790050	0.1	-0.036494
0.791717	0.1	-0.032559
0.793383	0.1	-0.030026
0.795050	0.1	-0.029607
0.796717	0.1	-0.031213
0.798383	0.1	-0.033816
0.800050	0.1	-0.036038
0.801717	0.1	-0.037281
0.803383	0.1	-0.038012
0.805050	0.1	-0.038622
0.806717	0.1	-0.038529
0.808383	0.1	-0.036941
0.810050	0.1	-0.034026
0.811717	0.1	-0.030859
0.813383	0.1	-0.028312
0.815050	0.1	-0.026510
0.816717	0.1	-0.025416
0.818383	0.1	-0.025369
0.820050	0.1	-0.026519
0.821717	0.1	-0.028135
0.823383	0.1	-0.028992
0.825050	0.1	-0.028769
0.826717	0.1	-0.028447
0.828383	0.1	-0.028987
0.830050	0.1	-0.030310
0.831717	0.1	-0.031516
0.833383	0.1	-0.031497
0.835050	0.1	-0.029770
0.836717	0.1	-0.027129
0.838383	0.1	-0.025285
0.840050	0.1	-0.025369
0.841717	0.1	-0.026789
0.843383	0.1	-0.028173
0.845050	0.1	-0.029039
0.846717	0.1	-0.029872
0.848383	0.1	-0.031129
0.850050	0.1	-0.032838
0.851717	0.1	-0.034822
0.853383	0.1	-0.036843
0.855050	0.1	-0.038384
0.856717	0.1	-0.038948
0.858383	0.1	-0.038673
0.860050	0.1	-0.038161
0.861717	0.1	-0.037896
0.863383	0.1	-0.037970
0.865050	0.1	-0.038301
0.866717	0.1	-0.038925
0.868383	0.1	-0.039991
0.870050	0.1	-0.041272
0.871717	0.1	-0.042142
0.873383	0.1	-0.042245
0.875050	0.1	-0.041649
0.876717	0.1	-0.040280
0.878383	0.1	-0.038180
0.880050	0.1	-0.035954
0.881717	0.1	-0.034138
0.883383	0.1	-0.032615
0.885050	0.1	-0.031237
0.886717	0.1	-0.030473
0.888383	0.1	-0.031078
0.890050	0.1	-0.033122
0.891717	0.1	-0.035632
0.893383	0.1	-0.037197
0.895050	0.1	-0.037025
0.896717	0.1	-0.035353
0.898383	0.1	-0.033136
0.900050	0.1	-0.031376
0.901717	0.1	-0.030766
0.903383	0.1	-0.031753
0.905050	0.1	-0.034384
0.906717	0.1	-0.037821
0.908383	0.1	-0.040466
0.910050	0.1	-0.040983
0.911717	0.1	-0.039334
0.913383	0.1	-0.036540
0.915050	0.1	-0.033630
0.916717	0.1	-0.031069
0.918383	0.1	-0.028987
0.920050	0.1	-0.027432
0.921717	0.1	-0.026240
0.923383	0.1	-0.025062
0.925050	0.1	-0.023767
0.926717	0.1	-0.022720
0.928383	0.1	-0.022436
0.930050	0.1	-0.023092
0.931717	0.1	-0.024475
0.933383	0.1	-0.026273
0.935050	0.1	-0.028298
0.936717	0.1	-0.030450
0.938383	0.1	-0.032526
0.940050	0.1	-0.034277
0.941717	0.1	-0.035660
0.943383	0.1	-0.036550
0.945050	0.1	-0.036387
0.946717	0.1	-0.034822
0.948383	0.1	-0.032405
0.950050	0.1	-0.030380
0.951717	0.1	-0.029798
0.953383	0.1	-0.030841
0.955050	0.1	-0.032806
0.956717	0.1	-0.034329
0.958383	0.1	-0.034049
0.960050	0.1	-0.031614
0.961717	0.1	-0.027856
0.963383	0.1	-0.024172
0.965050	0.1	-0.021579
0.966717	0.1	-0.020419
0.968383	0.1	-0.020955
0.970050	0.1	-0.023507
0.971717	0.1	-0.027409
0.973383	0.1	-0.030836
0.975050	0.1	-0.032401
0.976717	0.1	-0.032322
0.978383	0.1	-0.031842
0.980050	0.1	-0.031888
0.981717	0.1	-0.032489
0.983383	0.1	-0.033276
0.985050	0.1	-0.034021
0.986717	0.1	-0.034529
0.988383	0.1	-0.034645
0.990050	0.1	-0.034408
0.991717	0.1	-0.033719
0.993383	0.1	-0.032336
0.995050	0.1	-0.030547
0.996717	0.1	-0.029020
0.998383	0.1	-0.027977
1.000050	0.1	-0.027441
1.001717	0.1	-0.027814
1.003383	0.1	-0.029230
1.005050	0.1	-0.030906
1.006717	0.1	-0.031888
1.008383	0.1	-0.032140
1.010050	0.1	-0.032284
1.011717	0.1	-0.032485
1.013383	0.1	-0.032606
1.015050	0.1	-0.033034
1.016717	0.1	-0.034063
1.018383	0.1	-0.034813
1.020050	0.1	-0.033863
1.021717	0.1	-0.030948
1.023383	0.1	-0.027451
1.025050	0.1	-0.025202
1.026717	0.1	-0.025104
1.028383	0.1	-0.027069
1.030050	0.1	-0.030845
1.031717	0.1	-0.036149
1.033383	0.1	-0.041844
1.035050	0.1	-0.045998
1.036717	0.1	-0.047418
1.038383	0.1	-0.046841
1.040050	0.1	-0.046049
1.041717	0.1	-0.046198
1.043383	0.1	-0.047246
1.045050	0.1	-0.048284
1.046717	0.1	-0.048275
1.048383	0.1	-0.046589
1.050050	0.1	-0.043274
1.051717	0.1	-0.039348
1.053383	0.1	-0.036270
1.055050	0.1	-0.034859
1.056717	0.1	-0.034929
1.058383	0.1	-0.035893
1.060050	0.1	-0.037127
1.061717	0.1	-0.037956
1.063383	0.1	-0.037621
1.065050	0.1	-0.035688
1.066717	0.1	-0.032685
1.068383	0.1	-0.030110
1.070050	0.1	-0.029234
1.071717	0.1	-0.030231
1.073383	0.1	-0.032689
1.075050	0.1	-0.035991
1.076717	0.1	-0.039088
1.078383	0.1	-0.040862
1.080050	0.1	-0.040801
1.081717	0.1	-0.039223
1.083383	0.1	-0.036890
1.085050	0.1	-0.034440
1.086717	0.1	-0.032536
1.088383	0.1	-0.031847
1.090050	0.1	-0.032485
1.091717	0.1	-0.033905
1.093383	0.1	-0.035549
1.095050	0.1	-0.036946
1.096717	0.1	-0.037667
1.098383	0.1	-0.037807
1.100050	0.1	-0.038012
1.101717	0.1	-0.038734
1.103383	0.1	-0.039944
1.105050	0.1	-0.041453
1.106717	0.1	-0.043055
1.108383	0.1	-0.044568
1.110050	0.1	-0.045635
1.111717	0.1	-0.045840
1.113383	0.1	-0.045290
1.115050	0.1	-0.044545
1.116717	0.1	-0.043795
1.118383	0.1	-0.042887
1.120050	0.1	-0.041798
1.121717	0.1	-0.040554
1.123383	0.1	-0.039106
1.125050	0.1	-0.037742
1.126717	0.1	-0.037011
1.128383	0.1	-0.036815
1.130050	0.1	-0.036652
1.131717	0.1	-0.036461
1.133383	0.1	-0.036201
1.135050	0.1	-0.035726
1.136717	0.1	-0.035227
1.138383	0.1	-0.034701
1.140050	0.1	-0.033733
1.141717	0.1	-0.032289
1.143383	0.1	-0.030934
1.145050	0.1	-0.030445
1.146717	0.1	-0.031111
1.148383	0.1	-0.032261
1.150050	0.1	-0.032908
1.151717	0.1	-0.032778
1.153383	0.1	-0.032252
1.155050	0.1	-0.032005
1.156717	0.1	-0.032722
1.158383	0.1	-0.034398
1.160050	0.1	-0.036056
1.161717	0.1	-0.036838
1.163383	0.1	-0.037085
1.165050	0.1	-0.037462
1.166717	0.1	-0.037560
1.168383	0.1	-0.036489
1.170050	0.1	-0.034058
1.171717	0.1	-0.031092
1.173383	0.1	-0.029141
1.175050	0.1	-0.029453
1.176717	0.1	-0.031651
1.178383	0.1	-0.033965
1.180050	0.1	-0.034673
1.181717	0.1	-0.033230
1.183383	0.1	-0.030617
1.185050	0.1	-0.028559
1.186717	0.1	-0.027972
1.188383	0.1	-0.028759
1.190050	0.1	-0.030645
1.191717	0.1	-0.033095
1.193383	0.1	-0.035050
1.195050	0.1	-0.035693
1.196717	0.1	-0.034873
1.198383	0.1	-0.032904
1.200050	0.1	-0.030375
1.201717	0.1	-0.027865
1.203383	0.1	-0.025504
1.205050	0.1	-0.023455
1.206717	0.1	-0.022608
1.208383	0.1	-0.024154
1.210050	0.1	-0.028410
1.211717	0.1	-0.034207
1.213383	0.1	-0.039344
1.215050	0.1	-0.041928
1.216717	0.1	-0.041481
1.218383	0.1	-0.039018
1.220050	0.1	-0.036284
1.221717	0.1	-0.034939
1.223383	0.1	-0.035861
1.225050	0.1	-0.038692
1.226717	0.1	-0.042180
1.228383	0.1	-0.044871
1.230050	0.1	-0.045719
1.231717	0.1	-0.044671
1.233383	0.1	-0.042543
1.235050	0.1	-0.040377
1.236717	0.1	-0.039171
1.238383	0.1	-0.039539
1.240050	0.1	-0.040894
1.241717	0.1	-0.041751
1.243383	0.1	-0.041253
1.245050	0.1	-0.039833
1.246717	0.1	-0.038208
1.248383	0.1	-0.036750
1.250050	0.1	-0.035977
1.251717	0.1	-0.036494
1.253383	0.1	-0.038058
1.255050	0.1	-0.039604
1.256717	0.1	-0.040266
1.258383	0.1	-0.039660
1.260050	0.1	-0.037448
1.261717	0.1	-0.033607
1.263383	0.1	-0.028987
1.265050	0.1	-0.025132
1.266717	0.1	-0.023632
1.268383	0.1	-0.025155
1.270050	0.1	-0.028498
1.271717	0.1	-0.031358
1.273383	0.1	-0.032568
1.275050	0.1	-0.032983
1.276717	0.1	-0.033914
1.278383	0.1	-0.035297
1.280050	0.1	-0.035898
1.281717	0.1	-0.035013
1.283383	0.1	-0.033509
1.285050	0.1	-0.033104
1.286717	0.1	-0.034859
1.288383	0.1	-0.038585
1.290050	0.1	-0.043139
1.291717	0.1	-0.047041
1.293383	0.1	-0.049230
1.295050	0.1	-0.049351
1.296717	0.1	-0.047986
1.298383	0.1	-0.046934
1.300050	0.1	-0.048545
1.301717	0.1	-0.054315
1.303383	0.1	-0.064094
1.305050	0.1	-0.076462
1.306717	0.1	-0.089719
1.308383	0.1	-0.102515
1.310050	0.1	-0.113905
1.311717	0.1	-0.123372
1.313383	0.1	-0.130767
1.315050	0.1	-0.135805
1.316717	0.1	-0.137729
1.318383	0.1	-0.135312
1.320050	0.1	-0.127372
1.321717	0.1	-0.113994
1.323383	0.1	-0.096913
1.325050	0.1	-0.077779
1.326717	0.1	-0.057169
1.328383	0.1	-0.035600
1.330050	0.1	-0.014086
1.331717	0.1	0.006515
1.333383	0.1	0.026016
1.335050	0.1	0.044541
1.336717	0.1	0.061663
1.338383	0.1	0.076094
1.340050	0.1	0.086250
1.341717	0.1	0.091018
1.343383	0.1	0.090548
1.345050	0.1	0.086115
1.346717	0.1	0.078841
1.348383	0.1	0.069165
1.350050	0.1	0.057635
1.351717	0.1	0.045300
1.353383	0.1	0.033155
1.355050	0.1	0.021509
1.356717	0.1	0.010077
1.358383	0.1	-0.001225
1.360050	0.1	-0.011432
1.361717	0.1	-0.018761
1.363383	0.1	-0.022273
1.365050	0.1	-0.022901
1.366717	0.1	-0.022533
1.368383	0.1	-0.022459
1.370050	0.1	-0.023451
1.371717	0.1	-0.026575
1.373383	0.1	-0.032685
1.375050	0.1	-0.041341
1.376717	0.1	-0.051237
1.378383	0.1	-0.061463
1.380050	0.1	-0.071730
1.381717	0.1	-0.081817
1.383383	0.1	-0.091693
1.385050	0.1	-0.101780
1.386717	0.1	-0.112629
1.388383	0.1	-0.124485
1.390050	0.1	-0.137249
1.391717	0.1	-0.150735
1.393383	0.1	-0.164434
1.395050	0.1	-0.177603
1.396717	0.1	-0.190660
1.398383	0.1	-0.205431
1.400050	0.1	-0.223387
1.401717	0.1	-0.244505
1.403383	0.1	-0.267546
1.405050	0.1	-0.290899
1.406717	0.1	-0.313399
1.408383	0.1	-0.334550
1.410050	0.1	-0.354354
1.411717	0.1	-0.373307
1.413383	0.1	-0.391807
1.415050	0.1	-0.409689
1.416717	0.1	-0.426741
1.418383	0.1	-0.443198
1.420050	0.1	-0.459254
1.421717	0.1	-0.474495
1.423383	0.1	-0.487785
1.425050	0.1	-0.498379
1.426717	0.1	-0.506965
1.428383	0.1	-0.514621
1.430050	0.1	-0.521513
1.431717	0.1	-0.527641
1.433383	0.1	-0.533555
1.435050	0.1	-0.539748
1.436717	0.1	-0.546216
1.438383	0.1	-0.552684
1.440050	0.1	-0.558500
1.441717	0.1	-0.562607
1.443383	0.1	-0.564698
1.445050	0.1	-0.565788
1.446717	0.1	-0.566998
1.448383	0.1	-0.568591
1.450050	0.1	-0.570100
1.451717	0.1	-0.570891
1.453383	0.1	-0.570971
1.455050	0.1	-0.571012
1.456717	0.1	-0.571171
1.458383	0.1	-0.570756
1.460050	0.1	-0.569485
1.461717	0.1	-0.568009
1.463383	0.1	-0.566761
1.465050	0.1	-0.565238
1.466717	0.1	-0.563101
1.468383	0.1	-0.561099
1.470050	0.1	-0.560074
1.471717	0.1	-0.559865
1.473383	0.1	-0.559804
1.475050	0.1	-0.559520
1.476717	0.1	-0.559064
1.478383	0.1	-0.558849
1.480050	0.1	-0.559776
1.481717	0.1	-0.562710
1.483383	0.1	-0.567469
1.485050	0.1	-0.572875
1.486717	0.1	-0.577993
1.488383	0.1	-0.582668
1.490050	0.1	-0.586887
1.491717	0.1	-0.590472
1.493383	0.1	-0.593625
1.495050	0.1	-0.597038
1.496717	0.1	-0.601080
1.498383	0.1	-0.605322
1.500050	0.1	-0.609234
1.501717	0.1	-0.612652
1.503383	0.1	-0.615474
1.505050	0.1	-0.617788
1.506717	0.1	-0.620238
1.508383	0.1	-0.623316
1.510050	0.1	-0.626440
1.511717	0.1	-0.628396
1.513383	0.1	-0.628517
1.515050	0.1	-0.626650
1.516717	0.1	-0.622147
1.518383	0.1	-0.614072
1.520050	0.1	-0.602235
1.521717	0.1	-0.587478
1.523383	0.1	-0.571352
1.525050	0.1	-0.555627
1.526717	0.1	-0.541401
1.528383	0.1	-0.528684
1.530050	0.1	-0.516805
1.531717	0.1	-0.504921
1.533383	0.1	-0.492488
1.535050	0.1	-0.479547
1.536717	0.1	-0.465945
1.538383	0.1	-0.450863
1.540050	0.1	-0.434178
1.541717	0.1	-0.417638
1.543383	0.1	-0.403640
1.545050	0.1	-0.393200
1.546717	0.1	-0.385330
1.548383	0.1	-0.378257
1.550050	0.1	-0.371118
1.551717	0.1	-0.363989
1.553383	0.1	-0.356883
1.555050	0.1	-0.349740
1.556717	0.1	-0.342960
1.558383	0.1	-0.336883
1.560050	0.1	-0.331006
1.561717	0.1	-0.324380
1.563383	0.1	-0.316943
1.565050	0.1	-0.310219
1.566717	0.1	-0.306484
1.568383	0.1	-0.307830
1.570050	0.1	-0.316342
1.571717	0.1	-0.334238
1.573383	0.1	-0.363593
1.575050	0.1	-0.406518
1.576717	0.1	-0.465824
1.578383	0.1	-0.545559
1.580050	0.1	-0.650943
1.581717	0.1	-0.788695
1.583383	0.1	-0.967919
1.585050	0.1	-1.199553
1.586717	0.1	-1.494242
1.588383	0.1	-1.861057
1.590050	0.1	-2.307170
1.591717	0.1	-2.836981
1.593383	0.1	-3.450289
1.595050	0.1	-4.139710
1.596717	0.1	-4.888601
1.598383	0.1	-5.670097
1.600050	0.1	-6.446037
1.601717	0.1	-7.166085
1.603383	0.1	-7.769465
1.605050	0.1	-8.190852
1.606717	0.1	-8.369102
1.608383	0.1	-8.255718
1.610050	0.1	-7.821433
1.611717	0.1	-7.061693
1.613383	0.1	-5.999198
1.615050	0.1	-4.681088
1.616717	0.1	-3.171512
1.618383	0.1	-1.542470
1.620050	0.1	0.134460
1.621717	0.1	1.795092
1.623383	0.1	3.387546
1.625050	0.1	4.874603
1.626717	0.1	6.233808
1.628383	0.1	7.455051
1.630050	0.1	8.536023
1.631717	0.1	9.478517
1.633383	0.1	10.286965
1.635050	0.1	10.967306
1.636717	0.1	11.525447
1.638383	0.1	11.966717
1.640050	0.1	12.296392
1.641717	0.1	12.520165
1.643383	0.1	12.644511
1.645050	0.1	12.677242
1.646717	0.1	12.627654
1.648383	0.1	12.506172
1.650050	0.1	12.323889
1.651717	0.1	12.091496
1.653383	0.1	11.818134
1.655050	0.1	11.511454
1.656717	0.1	11.178525
1.658383	0.1	10.826476
1.660050	0.1	10.462422
1.661717	0.1	10.092496
1.663383	0.1	9.721164
1.665050	0.1	9.351568
1.666717	0.1	8.986061
1.668383	0.1	8.626208
1.670050	0.1	8.272752
1.671717	0.1	7.925704
1.673383	0.1	7.584696
1.675050	0.1	7.249718
1.676717	0.1	6.921375
1.678383	0.1	6.600525
1.680050	0.1	6.288295
1.681717	0.1	5.985610
1.683383	0.1	5.691927
1.685050	0.1	5.405247
1.686717	0.1	5.123783
1.688383	0.1	4.847511
1.690050	0.1	4.577846
1.691717	0.1	4.316107
1.693383	0.1	4.062983
1.695050	0.1	3.818874
1.696717	0.1	3.583534
1.698383	0.1	3.356030
1.700050	0.1	3.136038
1.701717	0.1	2.924493
1.703383	0.1	2.722228
1.705050	0.1	2.528881
1.706717	0.1	2.343464
1.708383	0.1	2.165018
1.710050	0.1	1.992611
1.711717	0.1	1.825457
1.713383	0.1	1.663337
1.715050	0.1	1.506852
1.716717	0.1	1.357286
1.718383	0.1	1.216121
1.720050	0.1	1.083845
1.721717	0.1	0.958759
1.723383	0.1	0.837813
1.725050	0.1	0.718967
1.726717	0.1	0.602221
1.728383	0.1	0.488972
1.730050	0.1	0.381046
1.731717	0.1	0.279867
1.733383	0.1	0.185799
1.735050	0.1	0.097957
1.736717	0.1	0.014775
1.738383	0.1	-0.064913
1.740050	0.1	-0.141310
1.741717	0.1	-0.213822
1.743383	0.1	-0.281553
1.745050	0.1	-0.343975
1.746717	0.1	-0.401433
1.748383	0.1	-0.454877
1.750050	0.1	-0.505154
1.751717	0.1	-0.552647
1.753383	0.1	-0.597439
1.755050	0.1	-0.639348
1.756717	0.1	-0.677994
1.758383	0.1	-0.713263
1.760050	0.1	-0.745528
1.761717	0.1	-0.775391
1.763383	0.1	-0.803457
1.765050	0.1	-0.830013
1.766717	0.1	-0.854637
1.768383	0.1	-0.876654
1.770050	0.1	-0.896305
1.771717	0.1	-0.914736
1.773383	0.1	-0.932887
1.775050	0.1	-0.951192
1.776717	0.1	-0.969702
1.778383	0.1	-0.987994
1.780050	0.1	-1.004986
1.781717	0.1	-1.019277
1.783383	0.1	-1.030131
1.785050	0.1	-1.037908
1.786717	0.1	-1.043733
1.788383	0.1	-1.049167
1.790050	0.1	-1.055542
1.791717	0.1	-1.063077
1.793383	0.1	-1.070811
1.795050	0.1	-1.077410
1.796717	0.1	-1.082029
1.798383	0.1	-1.084479
1.800050	0.1	-1.084777
1.801717	0.1	-1.083170
1.803383	0.1	-1.080721
1.805050	0.1	-1.078821
1.806717	0.1	-1.078146
1.808383	0.1	-1.078583
1.810050	0.1	-1.079571
1.811717	0.1	-1.080120
1.813383	0.1	-1.079203
1.815050	0.1	-1.076674
1.816717	0.1	-1.073726
1.818383	0.1	-1.071854
1.820050	0.1	-1.071505
1.821717	0.1	-1.072180
1.823383	0.1	-1.073340
1.825050	0.1	-1.074453
1.826717	0.1	-1.074774
1.828383	0.1	-1.073885
1.830050	0.1	-1.071789
1.831717	0.1	-1.068427
1.833383	0.1	-1.063962
1.835050	0.1	-1.058984
1.836717	0.1	-1.053656
1.838383	0.1	-1.047500
1.840050	0.1	-1.040222
1.841717	0.1	-1.032366
1.843383	0.1	-1.025181
1.845050	0.1	-1.019924
1.846717	0.1	-1.017093
1.848383	0.1	-1.016175
1.850050	0.1	-1.016222
1.851717	0.1	-1.016348
1.853383	0.1	-1.015346
1.855050	0.1	-1.011789
1.856717	0.1	-1.004706
1.858383	0.1	-0.993661
1.860050	0.1	-0.978461
1.861717	0.1	-0.958736
1.863383	0.1	-0.934089
1.865050	0.1	-0.904892
1.866717	0.1	-0.872491
1.868383	0.1	-0.838125
1.870050	0.1	-0.801655
1.871717	0.1	-0.761468
1.873383	0.1	-0.715931
1.875050	0.1	-0.664955
1.876717	0.1	-0.610207
1.878383	0.1	-0.554072
1.880050	0.1	-0.498202
1.881717	0.1	-0.443743
1.883383	0.1	-0.392459
1.885050	0.1	-0.346266
1.886717	0.1	-0.306275
1.888383	0.1	-0.273003
1.890050	0.1	-0.246600
1.891717	0.1	-0.226558
1.893383	0.1	-0.212216
1.895050	0.1	-0.203568
1.896717	0.1	-0.201035
1.898383	0.1	-0.204630
1.900050	0.1	-0.213520
1.901717	0.1	-0.226242
1.903383	0.1	-0.241641
1.905050	0.1	-0.259485
1.906717	0.1	-0.279904
1.908383	0.1	-0.302559
1.910050	0.1	-0.326494
1.911717	0.1	-0.350620
1.913383	0.1	-0.374145
1.915050	0.1	-0.396487
1.916717	0.1	-0.416827
1.918383	0.1	-0.434755
1.920050	0.1	-0.451072
1.921717	0.1	-0.466635
1.923383	0.1	-0.481145
1.925050	0.1	-0.494039
1.926717	0.1	-0.505624
1.928383	0.1	-0.516926
1.930050	0.1	-0.528805
1.931717	0.1	-0.541294
1.933383	0.1	-0.553885
1.935050	0.1	-0.566063
1.936717	0.1	-0.577150
1.938383	0.1	-0.586244
1.940050	0.1	-0.592652
1.941717	0.1	-0.596358
1.943383	0.1	-0.597998
1.945050	0.1	-0.598277
1.946717	0.1	-0.597662
1.948383	0.1	-0.596517
1.950050	0.1	-0.595269
1.951717	0.1	-0.594426
1.953383	0.1	-0.594384
1.955050	0.1	-0.595027
1.956717	0.1	-0.596098
1.958383	0.1	-0.598016
1.960050	0.1	-0.601425
1.961717	0.1	-0.606030
1.963383	0.1	-0.610598
1.965050	0.1	-0.613905
1.966717	0.1	-0.615469
1.968383	0.1	-0.615767
1.970050	0.1	-0.615842
1.971717	0.1	-0.616424
1.973383	0.1	-0.617378
1.975050	0.1	-0.618193
1.976717	0.1	-0.618696
1.978383	0.1	-0.619101
1.980050	0.1	-0.619432
1.981717	0.1	-0.619353
1.983383	0.1	-0.618477
1.985050	0.1	-0.616680
1.986717	0.1	-0.614175
1.988383	0.1	-0.611460
1.990050	0.1	-0.609173
1.991717	0.1	-0.607795
1.993383	0.1	-0.607488
1.995050	0.1	-0.608335
1.996717	0.1	-0.610407
1.998383	0.1	-0.613136
2.000050	0.1	-0.615423
2.001717	0.1	-0.616643
2.003383	0.1	-0.616889
2.005050	0.1	-0.616228
2.006717	0.1	-0.614836
2.008383	0.1	-0.613350
2.010050	0.1	-0.612172
2.011717	0.1	-0.611283
2.013383	0.1	-0.610789
2.015050	0.1	-0.610924
2.016717	0.1	-0.611735
2.018383	0.1	-0.612796
2.020050	0.1	-0.613104
2.021717	0.1	-0.611776
2.023383	0.1	-0.609080
2.025050	0.1	-0.606598
2.026717	0.1	-0.605932
2.028383	0.1	-0.607101
2.030050	0.1	-0.609029
2.031717	0.1	-0.610971
2.033383	0.1	-0.612545
2.035050	0.1	-0.613374
2.036717	0.1	-0.613430
2.038383	0.1	-0.612843
2.040050	0.1	-0.611693
2.041717	0.1	-0.610570
2.043383	0.1	-0.610738
2.045050	0.1	-0.612941
2.046717	0.1	-0.616149
2.048383	0.1	-0.618352
2.050050	0.1	-0.618482
2.051717	0.1	-0.616447
2.053383	0.1	-0.612149
2.055050	0.1	-0.606249
2.056717	0.1	-0.600740
2.058383	0.1	-0.597243
2.060050	0.1	-0.595399
2.061717	0.1	-0.593769
2.063383	0.1	-0.591702
2.065050	0.1	-0.589611
2.066717	0.1	-0.587921
2.068383	0.1	-0.586780
2.070050	0.1	-0.586277
2.071717	0.1	-0.586198
2.073383	0.1	-0.585816
2.075050	0.1	-0.584270
2.076717	0.1	-0.580889
2.078383	0.1	-0.575432
2.080050	0.1	-0.568521
2.081717	0.1	-0.561452
2.083383	0.1	-0.555422
2.085050	0.1	-0.551217
2.086717	0.1	-0.548973
2.088383	0.1	-0.548121
2.090050	0.1	-0.547818
2.091717	0.1	-0.547273
2.093383	0.1	-0.545839
2.095050	0.1	-0.542966
2.096717	0.1	-0.538058
2.098383	0.1	-0.530947
2.100050	0.1	-0.522230
2.101717	0.1	-0.512754
2.103383	0.1	-0.503254
2.105050	0.1	-0.494709
2.106717	0.1	-0.488227
2.108383	0.1	-0.484455
2.110050	0.1	-0.483342
2.111717	0.1	-0.484167
2.113383	0.1	-0.485447
2.115050	0.1	-0.485326
2.116717	0.1	-0.482658
2.118383	0.1	-0.477885
2.120050	0.1	-0.472507
2.121717	0.1	-0.467375
2.123383	0.1	-0.461829
2.125050	0.1	-0.454937
2.126717	0.1	-0.447081
2.128383	0.1	-0.439528
2.130050	0.1	-0.432958
2.131717	0.1	-0.426834
2.133383	0.1	-0.420250
2.135050	0.1	-0.412962
2.136717	0.1	-0.405377
2.138383	0.1	-0.397982
2.140050	0.1	-0.391388
2.141717	0.1	-0.386154
2.143383	0.1	-0.381931
2.145050	0.1	-0.377339
2.146717	0.1	-0.371267
2.148383	0.1	-0.363914
2.150050	0.1	-0.356268
2.151717	0.1	-0.348920
2.153383	0.1	-0.341889
2.155050	0.1	-0.335029
2.156717	0.1	-0.328282
2.158383	0.1	-0.321865
2.160050	0.1	-0.315863
2.161717	0.1	-0.309730
2.163383	0.1	-0.302861
2.165050	0.1	-0.295527
2.166717	0.1	-0.288836
2.168383	0.1	-0.284030
2.170050	0.1	-0.281548
2.171717	0.1	-0.280314
2.173383	0.1	-0.278288
2.175050	0.1	-0.274139
2.176717	0.1	-0.268305
2.178383	0.1	-0.262400
2.180050	0.1	-0.257855
2.181717	0.1	-0.255192
2.183383	0.1	-0.253799
2.185050	0.1	-0.252323
2.186717	0.1	-0.249501
2.188383	0.1	-0.244905
2.190050	0.1	-0.238908
2.191717	0.1	-0.232039
2.193383	0.1	-0.224607
2.195050	0.1	-0.216793
2.196717	0.1	-0.208886
2.198383	0.1	-0.201608
2.200050	0.1	-0.195829
2.201717	0.1	-0.191801
2.203383	0.1	-0.189026
2.205050	0.1	-0.186679
2.206717	0.1	-0.184239
2.208383	0.1	-0.181906
2.210050	0.1	-0.180108
2.211717	0.1	-0.178530
2.213383	0.1	-0.176281
2.215050	0.1	-0.172937
2.216717	0.1	-0.168695
2.218383	0.1	-0.163950
2.220050	0.1	-0.159461
2.221717	0.1	-0.156113
2.223383	0.1	-0.154055
2.225050	0.1	-0.152793
2.226717	0.1	-0.151838
2.228383	0.1	-0.151000
2.230050	0.1	-0.150497
2.231717	0.1	-0.150357
2.233383	0.1	-0.150092
2.235050	0.1	-0.149454
2.236717	0.1	-0.148891
2.238383	0.1	-0.148914
2.240050	0.1	-0.149379
2.241717	0.1	-0.149538
2.243383	0.1	-0.148867
2.245050	0.1	-0.147489
2.246717	0.1	-0.145570
2.248383	0.1	-0.142828
2.250050	0.1	-0.138837
2.251717	0.1	-0.133575
2.253383	0.1	-0.127847
2.255050	0.1	-0.122795
2.256717	0.1	-0.118921
2.258383	0.1	-0.115805
2.260050	0.1	-0.113072
2.261717	0.1	-0.111051
2.263383	0.1	-0.110012
2.265050	0.1	-0.109104
2.266717	0.1	-0.106995
2.268383	0.1	-0.103172
2.270050	0.1	-0.098152
2.271717	0.1	-0.092816
2.273383	0.1	-0.087903
2.275050	0.1	-0.083745
2.276717	0.1	-0.080005
2.278383	0.1	-0.075875
2.280050	0.1	-0.071051
2.281717	0.1	-0.066273
2.283383	0.1	-0.062613
2.285050	0.1	-0.060755
2.286717	0.1	-0.060764
2.288383	0.1	-0.062049
2.290050	0.1	-0.063758
2.291717	0.1	-0.065500
2.293383	0.1	-0.067214
2.295050	0.1	-0.068378
2.296717	0.1	-0.068247
2.298383	0.1	-0.066948
2.300050	0.1	-0.065775
2.301717	0.1	-0.066268
2.303383	0.1	-0.068964
2.305050	0.1	-0.072783
2.306717	0.1	-0.075670
2.308383	0.1	-0.076294
2.310050	0.1	-0.074981
2.311717	0.1	-0.072648
2.313383	0.1	-0.069672
2.315050	0.1	-0.066138
2.316717	0.1	-0.062604
2.318383	0.1	-0.060191
2.320050	0.1	-0.059628
2.321717	0.1	-0.060322
2.323383	0.1	-0.060676
2.325050	0.1	-0.059344
2.326717	0.1	-0.056322
2.328383	0.1	-0.052736
2.330050	0.1	-0.049984
2.331717	0.1	-0.048908
2.333383	0.1	-0.049206
2.335050	0.1	-0.049826
2.336717	0.1	-0.050082
2.338383	0.1	-0.049942
2.340050	0.1	-0.049374
2.341717	0.1	-0.048103
2.343383	0.1	-0.046156
2.345050	0.1	-0.044079
2.346717	0.1	-0.042436
2.348383	0.1	-0.041686
2.350050	0.1	-0.042426
2.351717	0.1	-0.044759
2.353383	0.1	-0.047623
2.355050	0.1	-0.049733
2.356717	0.1	-0.050873
2.358383	0.1	-0.051549
2.360050	0.1	-0.051963
2.361717	0.1	-0.052191
2.363383	0.1	-0.052634
2.365050	0.1	-0.053500
2.366717	0.1	-0.054389
2.368383	0.1	-0.054692
2.370050	0.1	-0.053975
2.371717	0.1	-0.052047
2.373383	0.1	-0.049202
2.375050	0.1	-0.046086
2.376717	0.1	-0.043320
2.378383	0.1	-0.041337
2.380050	0.1	-0.040368
2.381717	0.1	-0.040196
2.383383	0.1	-0.039991
2.385050	0.1	-0.039190
2.386717	0.1	-0.038040
2.388383	0.1	-0.036927
2.390050	0.1	-0.035749
2.391717	0.1	-0.034254
2.393383	0.1	-0.032629
2.395050	0.1	-0.031469
2.396717	0.1	-0.031227
2.398383	0.1	-0.031814
2.400050	0.1	-0.032783
2.401717	0.1	-0.033774
2.403383	0.1	-0.035004
2.405050	0.1	-0.037025
2.406717	0.1	-0.039712
2.408383	0.1	-0.041937
2.410050	0.1	-0.042724
2.411717	0.1	-0.042422
2.413383	0.1	-0.042375
2.415050	0.1	-0.043390
2.416717	0.1	-0.044713
2.418383	0.1	-0.044811
2.420050	0.1	-0.043358
2.421717	0.1	-0.041751
2.423383	0.1	-0.041360
2.425050	0.1	-0.042161
2.426717	0.1	-0.043274
2.428383	0.1	-0.044135
2.430050	0.1	-0.045002
2.431717	0.1	-0.046054
2.433383	0.1	-0.046673
2.435050	0.1	-0.046310
2.436717	0.1	-0.045248
2.438383	0.1	-0.044284
2.440050	0.1	-0.044326
2.441717	0.1	-0.045635
2.443383	0.1	-0.047539
2.445050	0.1	-0.049281
2.446717	0.1	-0.050850
2.448383	0.1	-0.052545
2.450050	0.1	-0.053910
2.451717	0.1	-0.053807
2.453383	0.1	-0.051768
2.455050	0.1	-0.048741
2.456717	0.1	-0.046021
2.458383	0.1	-0.044247
2.460050	0.1	-0.043386
2.461717	0.1	-0.043213
2.463383	0.1	-0.043982
2.465050	0.1	-0.046124
2.466717	0.1	-0.049216
2.468383	0.1	-0.051935
2.470050	0.1	-0.053011
2.471717	0.1	-0.052154
2.473383	0.1	-0.050268
2.475050	0.1	-0.048680
2.476717	0.1	-0.047786
2.478383	0.1	-0.046883
2.480050	0.1	-0.045425
2.481717	0.1	-0.043716
2.483383	0.1	-0.042203
2.485050	0.1	-0.041067
2.486717	0.1	-0.040433
2.488383	0.1	-0.040662
2.490050	0.1	-0.042245
2.491717	0.1	-0.045383
2.493383	0.1	-0.049621
2.495050	0.1	-0.053877
2.496717	0.1	-0.057244
2.498383	0.1	-0.059693
2.500050	0.1	-0.061737
2.501717	0.1	-0.063600
2.503383	0.1	-0.065034
2.505050	0.1	-0.065868
2.506717	0.1	-0.066156
2.508383	0.1	-0.065751
2.510050	0.1	-0.064373
2.511717	0.1	-0.062347
2.513383	0.1	-0.060890
2.515050	0.1	-0.061132
2.516717	0.1	-0.062808
2.518383	0.1	-0.064345
2.520050	0.1	-0.064331
2.521717	0.1	-0.062673
2.523383	0.1	-0.060317
2.525050	0.1	-0.058301
2.526717	0.1	-0.057067
2.528383	0.1	-0.056433
2.530050	0.1	-0.056094
2.531717	0.1	-0.055954
2.533383	0.1	-0.056103
2.535050	0.1	-0.056620
2.536717	0.1	-0.057532
2.538383	0.1	-0.058683
2.540050	0.1	-0.059851
2.541717	0.1	-0.060904
2.543383	0.1	-0.061672
2.545050	0.1	-0.062147
2.546717	0.1	-0.062869
2.548383	0.1	-0.064666
2.550050	0.1	-0.068028
2.551717	0.1	-0.072476
2.553383	0.1	-0.076373
2.555050	0.1	-0.077873
2.556717	0.1	-0.076252
2.558383	0.1	-0.072173
2.560050	0.1	-0.066957
2.561717	0.1	-0.062101
2.563383	0.1	-0.059088
2.565050	0.1	-0.058585
2.566717	0.1	-0.059707
2.568383	0.1	-0.060755
2.570050	0.1	-0.060969
2.571717	0.1	-0.061272
2.573383	0.1	-0.063190
2.575050	0.1	-0.066943
2.576717	0.1	-0.070999
2.578383	0.1	-0.073668
2.580050	0.1	-0.074338
2.581717	0.1	-0.073523
2.583383	0.1	-0.072396
2.585050	0.1	-0.071772
2.586717	0.1	-0.071623
2.588383	0.1	-0.071707
2.590050	0.1	-0.072061
2.591717	0.1	-0.072508
2.593383	0.1	-0.072094
2.595050	0.1	-0.069737
2.596717	0.1	-0.065644
2.598383	0.1	-0.061402
2.600050	0.1	-0.058440
2.601717	0.1	-0.057006
2.603383	0.1	-0.056634
2.605050	0.1	-0.056773
2.606717	0.1	-0.057025
2.608383	0.1	-0.057374
2.610050	0.1	-0.058324
2.611717	0.1	-0.060326
2.613383	0.1	-0.063283
2.615050	0.1	-0.066427
2.616717	0.1	-0.068783
2.618383	0.1	-0.069952
2.620050	0.1	-0.070226
2.621717	0.1	-0.070082
2.623383	0.1	-0.070096
2.625050	0.1	-0.070874
2.626717	0.1	-0.072471
2.628383	0.1	-0.074347
2.630050	0.1	-0.075912
2.631717	0.1	-0.076653
2.633383	0.1	-0.076308
2.635050	0.1	-0.074878
2.636717	0.1	-0.072462
2.638383	0.1	-0.069430
2.640050	0.1	-0.066487
2.641717	0.1	-0.064331
2.643383	0.1	-0.063055
2.645050	0.1	-0.061877
2.646717	0.1	-0.060089
2.648383	0.1	-0.057798
2.650050	0.1	-0.055726
2.651717	0.1	-0.054808
2.653383	0.1	-0.055502
2.655050	0.1	-0.057369
2.656717	0.1	-0.059763
2.658383	0.1	-0.062059
2.660050	0.1	-0.063507
2.661717	0.1	-0.063567
2.663383	0.1	-0.062562
2.665050	0.1	-0.061686
2.666717	0.1	-0.062333
2.668383	0.1	-0.064773
2.670050	0.1	-0.067595
2.671717	0.1	-0.069155
2.673383	0.1	-0.069239
2.675050	0.1	-0.068764
2.676717	0.1	-0.068448
2.678383	0.1	-0.068159
2.680050	0.1	-0.067204
2.681717	0.1	-0.064904
2.683383	0.1	-0.061332
2.685050	0.1	-0.057551
2.686717	0.1	-0.054543
2.688383	0.1	-0.052196
2.690050	0.1	-0.050007
2.691717	0.1	-0.047851
2.693383	0.1	-0.045751
2.695050	0.1	-0.044005
2.696717	0.1	-0.043586
2.698383	0.1	-0.045160
2.700050	0.1	-0.048131
2.701717	0.1	-0.051255
2.703383	0.1	-0.053379
2.705050	0.1	-0.053714
2.706717	0.1	-0.052443
2.708383	0.1	-0.050766
2.710050	0.1	-0.049965
2.711717	0.1	-0.050585
2.713383	0.1	-0.052080
2.715050	0.1	-0.053062
2.716717	0.1	-0.052638
2.718383	0.1	-0.051423
2.720050	0.1	-0.050548
2.721717	0.1	-0.050124
2.723383	0.1	-0.049160
2.725050	0.1	-0.046878
2.726717	0.1	-0.043786
2.728383	0.1	-0.041556
2.730050	0.1	-0.041886
2.731717	0.1	-0.045430
2.733383	0.1	-0.051488
2.735050	0.1	-0.058333
2.736717	0.1	-0.064010
2.738383	0.1	-0.067097
2.740050	0.1	-0.067065
2.741717	0.1	-0.064345
2.743383	0.1	-0.059800
2.745050	0.1	-0.054259
2.746717	0.1	-0.048676
2.748383	0.1	-0.044280
2.750050	0.1	-0.042189
2.751717	0.1	-0.042855
2.753383	0.1	-0.045667
2.755050	0.1	-0.049337
2.756717	0.1	-0.052550
2.758383	0.1	-0.054170
2.760050	0.1	-0.054007
2.761717	0.1	-0.053141
2.763383	0.1	-0.052480
2.765050	0.1	-0.051800
2.766717	0.1	-0.050757
2.768383	0.1	-0.049565
2.770050	0.1	-0.048364
2.771717	0.1	-0.047148
2.773383	0.1	-0.046273
2.775050	0.1	-0.046263
2.776717	0.1	-0.047255
2.778383	0.1	-0.049104
2.780050	0.1	-0.051665
2.781717	0.1	-0.054408
2.783383	0.1	-0.056243
2.785050	0.1	-0.056368
2.786717	0.1	-0.055092
2.788383	0.1	-0.053253
2.790050	0.1	-0.051344
2.791717	0.1	-0.049579
2.793383	0.1	-0.048433
2.795050	0.1	-0.048545
2.796717	0.1	-0.050254
2.798383	0.1	-0.053304
2.800050	0.1	-0.056857
2.801717	0.1	-0.059772
2.803383	0.1	-0.060904
2.805050	0.1	-0.059796
2.806717	0.1	-0.057407
2.808383	0.1	-0.055521
2.810050	0.1	-0.055162
2.811717	0.1	-0.055926
2.813383	0.1	-0.056443
2.815050	0.1	-0.055810
2.816717	0.1	-0.054534
2.818383	0.1	-0.053672
2.820050	0.1	-0.053546
2.821717	0.1	-0.053905
2.823383	0.1	-0.054468
2.825050	0.1	-0.054920
2.826717	0.1	-0.055009
2.828383	0.1	-0.054701
2.830050	0.1	-0.053803
2.831717	0.1	-0.051740
2.833383	0.1	-0.048364
2.835050	0.1	-0.044671
2.836717	0.1	-0.041933
2.838383	0.1	-0.040620
2.840050	0.1	-0.040657
2.841717	0.1	-0.042091
2.843383	0.1	-0.044988
2.845050	0.1	-0.049146
2.846717	0.1	-0.054087
2.848383	0.1	-0.058911
2.850050	0.1	-0.062305
2.851717	0.1	-0.063102
2.853383	0.1	-0.060885
2.855050	0.1	-0.056410
2.856717	0.1	-0.051344
2.858383	0.1	-0.047395
2.860050	0.1	-0.045723
2.861717	0.1	-0.046520
2.863383	0.1	-0.048825
2.865050	0.1	-0.051190
2.866717	0.1	-0.052475
2.868383	0.1	-0.052280
2.870050	0.1	-0.051246
2.871717	0.1	-0.050557
2.873383	0.1	-0.050706
2.875050	0.1	-0.051330
2.876717	0.1	-0.052000
2.878383	0.1	-0.052485
2.880050	0.1	-0.052489
2.881717	0.1	-0.051819
2.883383	0.1	-0.050692
2.885050	0.1	-0.049789
2.886717	0.1	-0.049770
2.888383	0.1	-0.050277
2.890050	0.1	-0.050222
2.891717	0.1	-0.049449
2.893383	0.1	-0.048787
2.895050	0.1	-0.048871
2.896717	0.1	-0.049793
2.898383	0.1	-0.051181
2.900050	0.1	-0.052126
2.901717	0.1	-0.051828
2.903383	0.1	-0.050426
2.905050	0.1	-0.048853
2.906717	0.1	-0.048019
2.908383	0.1	-0.048070
2.910050	0.1	-0.048568
2.911717	0.1	-0.049323
2.913383	0.1	-0.050468
2.915050	0.1	-0.051511
2.916717	0.1	-0.051502
2.918383	0.1	-0.050357
2.920050	0.1	-0.049178
2.921717	0.1	-0.049067
2.923383	0.1	-0.050119
2.925050	0.1	-0.051879
2.926717	0.1	-0.054026
2.928383	0.1	-0.056289
2.930050	0.1	-0.058450
2.931717	0.1	-0.060480
2.933383	0.1	-0.062268
2.935050	0.1	-0.063442
2.936717	0.1	-0.063623
2.938383	0.1	-0.062743
2.940050	0.1	-0.061169
2.941717	0.1	-0.059567
2.943383	0.1	-0.058250
2.945050	0.1	-0.056792
2.946717	0.1	-0.054608
2.948383	0.1	-0.051558
2.950050	0.1	-0.047954
2.951717	0.1	-0.044336
2.953383	0.1	-0.041332
2.955050	0.1	-0.039493
2.956717	0.1	-0.038939
2.958383	0.1	-0.039372
2.960050	0.1	-0.040564
2.961717	0.1	-0.042454
2.963383	0.1	-0.044890
2.965050	0.1	-0.047209
2.966717	0.1	-0.048131
2.968383	0.1	-0.046869
2.970050	0.1	-0.044177
2.971717	0.1	-0.041714
2.973383	0.1	-0.040564
2.975050	0.1	-0.040815
2.976717	0.1	-0.042091
2.978383	0.1	-0.043903
2.980050	0.1	-0.045635
2.981717	0.1	-0.046780
2.983383	0.1	-0.047269
2.985050	0.1	-0.047199
2.986717	0.1	-0.046515
2.988383	0.1	-0.045374
2.990050	0.1	-0.044266
2.991717	0.1	-0.043507
2.993383	0.1	-0.042985
2.995050	0.1	-0.042263
2.996717	0.1	-0.040946
2.998383	0.1	-0.039204
3.000050	0.1	-0.038003
3.001717	0.1	-0.038603
3.003383	0.1	-0.041365
3.005050	0.1	-0.045067
3.006717	0.1	-0.047996
3.008383	0.1	-0.049234
3.010050	0.1	-0.048839
3.011717	0.1	-0.047535
3.013383	0.1	-0.046259
3.015050	0.1	-0.045304
3.016717	0.1	-0.044201
3.018383	0.1	-0.042445
3.020050	0.1	-0.040061
3.021717	0.1	-0.037793
3.023383	0.1	-0.036918
3.025050	0.1	-0.038221
3.026717	0.1	-0.041272
3.028383	0.1	-0.044960
3.030050	0.1	-0.048075
3.031717	0.1	-0.049784
3.033383	0.1	-0.050049
3.035050	0.1	-0.049584
3.036717	0.1	-0.049165
3.038383	0.1	-0.049104
3.040050	0.1	-0.049397
3.041717	0.1	-0.049826
3.043383	0.1	-0.049775
3.045050	0.1	-0.048652
3.046717	0.1	-0.046757
3.048383	0.1	-0.044894
3.050050	0.1	-0.043386
3.051717	0.1	-0.041979
3.053383	0.1	-0.040401
3.055050	0.1	-0.038790
3.056717	0.1	-0.037667
3.058383	0.1	-0.037435
3.060050	0.1	-0.038212
3.061717	0.1	-0.039977
3.063383	0.1	-0.042464
3.065050	0.1	-0.045029
3.066717	0.1	-0.046794
3.068383	0.1	-0.047111
3.070050	0.1	-0.046198
3.071717	0.1	-0.045174
3.073383	0.1	-0.045286
3.075050	0.1	-0.047307
3.076717	0.1	-0.051041
3.078383	0.1	-0.055088
3.080050	0.1	-0.057514
3.081717	0.1	-0.057020
3.083383	0.1	-0.053737
3.085050	0.1	-0.049169
3.086717	0.1	-0.045369
3.088383	0.1	-0.043912
3.090050	0.1	-0.044950
3.091717	0.1	-0.046897
3.093383	0.1	-0.047502
3.095050	0.1	-0.045551
3.096717	0.1	-0.041733
3.098383	0.1	-0.037984
3.100050	0.1	-0.035753
3.101717	0.1	-0.035069
3.103383	0.1	-0.035488
3.105050	0.1	-0.036992
3.106717	0.1	-0.039693
3.108383	0.1	-0.043334
3.110050	0.1	-0.047176
3.111717	0.1	-0.050077
3.113383	0.1	-0.050920
3.115050	0.1	-0.049691
3.116717	0.1	-0.047917
3.118383	0.1	-0.046995
3.120050	0.1	-0.046543
3.121717	0.1	-0.045211
3.123383	0.1	-0.042408
3.125050	0.1	-0.038850
3.126717	0.1	-0.035786
3.128383	0.1	-0.033979
3.130050	0.1	-0.033542
3.131717	0.1	-0.034384
3.133383	0.1	-0.036242
3.135050	0.1	-0.038752
3.136717	0.1	-0.041937
3.138383	0.1	-0.045951
3.140050	0.1	-0.050114
3.141717	0.1	-0.053295
3.143383	0.1	-0.055265
3.145050	0.1	-0.056867
3.146717	0.1	-0.058757
3.148383	0.1	-0.060764
3.150050	0.1	-0.062585
3.151717	0.1	-0.064238
3.153383	0.1	-0.065626
3.155050	0.1	-0.066143
3.156717	0.1	-0.064927
3.158383	0.1	-0.061826
3.160050	0.1	-0.057784
3.161717	0.1	-0.053989
3.163383	0.1	-0.051097
3.165050	0.1	-0.049411
3.166717	0.1	-0.048941
3.168383	0.1	-0.049053
3.170050	0.1	-0.048513
3.171717	0.1	-0.046743
3.173383	0.1	-0.044764
3.175050	0.1	-0.044056
3.176717	0.1	-0.044857
3.178383	0.1	-0.046315
3.180050	0.1	-0.047642
3.181717	0.1	-0.048620
3.183383	0.1	-0.049714
3.185050	0.1	-0.051535
3.186717	0.1	-0.054128
3.188383	0.1	-0.057067
3.190050	0.1	-0.059851
3.191717	0.1	-0.061831
3.193383	0.1	-0.062343
3.195050	0.1	-0.061253
3.196717	0.1	-0.059167
3.198383	0.1	-0.056960
3.200050	0.1	-0.055050
3.201717	0.1	-0.053081
3.203383	0.1	-0.050273
3.205050	0.1	-0.046291
3.206717	0.1	-0.042059
3.208383	0.1	-0.039428
3.210050	0.1	-0.039488
3.211717	0.1	-0.041360
3.213383	0.1	-0.043055
3.215050	0.1	-0.043311
3.216717	0.1	-0.042208
3.218383	0.1	-0.040401
3.220050	0.1	-0.038561
3.221717	0.1	-0.037230
3.223383	0.1	-0.036629
3.225050	0.1	-0.036615
3.226717	0.1	-0.037155
3.228383	0.1	-0.038655
3.230050	0.1	-0.041644
3.231717	0.1	-0.045793
3.233383	0.1	-0.049346
3.235050	0.1	-0.050263
3.236717	0.1	-0.047926
3.238383	0.1	-0.043474
3.240050	0.1	-0.039274
3.241717	0.1	-0.037751
3.243383	0.1	-0.039525
3.245050	0.1	-0.042850
3.246717	0.1	-0.045360
3.248383	0.1	-0.045993
3.250050	0.1	-0.045449
3.251717	0.1	-0.045220
3.253383	0.1	-0.046245
3.255050	0.1	-0.048070
3.256717	0.1	-0.049258
3.258383	0.1	-0.049062
3.260050	0.1	-0.048182
3.261717	0.1	-0.047483
3.263383	0.1	-0.047022
3.265050	0.1	-0.046371
3.266717	0.1	-0.045132
3.268383	0.1	-0.043269
3.270050	0.1	-0.041551
3.271717	0.1	-0.041313
3.273383	0.1	-0.043213
3.275050	0.1	-0.046287
3.276717	0.1	-0.048769
3.278383	0.1	-0.049849
3.280050	0.1	-0.050110
3.281717	0.1	-0.050124
3.283383	0.1	-0.049626
3.285050	0.1	-0.048517
3.286717	0.1	-0.047530
3.288383	0.1	-0.047539
3.290050	0.1	-0.048676
3.291717	0.1	-0.049979
3.293383	0.1	-0.050133
3.295050	0.1	-0.048685
3.296717	0.1	-0.046105
3.298383	0.1	-0.043237
3.300050	0.1	-0.041067
3.301717	0.1	-0.040145
3.303383	0.1	-0.040294
3.305050	0.1	-0.040927
3.306717	0.1	-0.041202
3.308383	0.1	-0.040275
3.310050	0.1	-0.038142
3.311717	0.1	-0.035963
3.313383	0.1	-0.035297
3.315050	0.1	-0.037053
3.316717	0.1	-0.041011
3.318383	0.1	-0.045816
3.320050	0.1	-0.049579
3.321717	0.1	-0.050934
3.323383	0.1	-0.049681
3.325050	0.1	-0.046776
3.326717	0.1	-0.044033
3.328383	0.1	-0.043237
3.330050	0.1	-0.045053
3.331717	0.1	-0.048508
3.333383	0.1	-0.051530
3.335050	0.1	-0.052401
3.336717	0.1	-0.051158
3.338383	0.1	-0.049328
3.340050	0.1	-0.048322
3.341717	0.1	-0.048559
3.343383	0.1	-0.049528
3.345050	0.1	-0.049938
3.346717	0.1	-0.048401
3.348383	0.1	-0.044461
3.350050	0.1	-0.039204
3.351717	0.1	-0.034715
3.353383	0.1	-0.032564
3.355050	0.1	-0.032838
3.356717	0.1	-0.034943
3.358383	0.1	-0.038501
3.360050	0.1	-0.043167
3.361717	0.1	-0.048433
3.363383	0.1	-0.053742
3.365050	0.1	-0.058175
3.366717	0.1	-0.060704
3.368383	0.1	-0.061109
3.370050	0.1	-0.060149
3.371717	0.1	-0.058804
3.373383	0.1	-0.057411
3.375050	0.1	-0.055889
3.376717	0.1	-0.054440
3.378383	0.1	-0.053495
3.380050	0.1	-0.053160
3.381717	0.1	-0.053034
3.383383	0.1	-0.052541
3.385050	0.1	-0.051339
3.386717	0.1	-0.049495
3.388383	0.1	-0.047404
3.390050	0.1	-0.045625
3.391717	0.1	-0.044494
3.393383	0.1	-0.043917
3.395050	0.1	-0.043618
3.396717	0.1	-0.043274
3.398383	0.1	-0.042706
3.400050	0.1	-0.042138
3.401717	0.1	-0.041882
3.403383	0.1	-0.041877
3.405050	0.1	-0.041942
3.406717	0.1	-0.042310
3.408383	0.1	-0.043460
3.410050	0.1	-0.045248
3.411717	0.1	-0.046771
3.413383	0.1	-0.047456
3.415050	0.1	-0.047749
3.416717	0.1	-0.048308
3.418383	0.1	-0.049383
3.420050	0.1	-0.050869
3.421717	0.1	-0.052196
3.423383	0.1	-0.052573
3.425050	0.1	-0.051744
3.426717	0.1	-0.050077
3.428383	0.1	-0.048247
3.430050	0.1	-0.047204
3.431717	0.1	-0.047679
3.433383	0.1	-0.049346
3.435050	0.1	-0.051102
3.436717	0.1	-0.052019
3.438383	0.1	-0.052070
3.440050	0.1	-0.052182
3.441717	0.1	-0.053342
3.443383	0.1	-0.055726
3.445050	0.1	-0.058520
3.446717	0.1	-0.060434
3.448383	0.1	-0.060638
3.450050	0.1	-0.059395
3.451717	0.1	-0.057719
3.453383	0.1	-0.056964
3.455050	0.1	-0.058473
3.456717	0.1	-0.063316
3.458383	0.1	-0.072205
3.460050	0.1	-0.085477
3.461717	0.1	-0.102860
3.463383	0.1	-0.123233
3.465050	0.1	-0.144867
3.466717	0.1	-0.166371
3.468383	0.1	-0.187284
3.470050	0.1	-0.207326
3.471717	0.1	-0.225366
3.473383	0.1	-0.239536
3.475050	0.1	-0.248365
3.476717	0.1	-0.251760
3.478383	0.1	-0.250656
3.480050	0.1	-0.245823
3.481717	0.1	-0.237678
3.483383	0.1	-0.226768
3.485050	0.1	-0.213352
3.486717	0.1	-0.197035
3.488383	0.1	-0.177319
3.490050	0.1	-0.154572
3.491717	0.1	-0.130432
3.493383	0.1	-0.106823
3.495050	0.1	-0.084690
3.496717	0.1	-0.064173
3.498383	0.1	-0.045551
3.500050	0.1	-0.029136
3.501717	0.1	-0.014855
3.503383	0.1	-0.002915
3.505050	0.1	0.006012
3.506717	0.1	0.011576
3.508383	0.1	0.014096
3.510050	0.1	0.014240
3.511717	0.1	0.012927
3.513383	0.1	0.011325
3.515050	0.1	0.010398
3.516717	0.1	0.010221
3.518383	0.1	0.010207
3.520050	0.1	0.010049
3.521717	0.1	0.009746
3.523383	0.1	0.009197
3.525050	0.1	0.008685
3.526717	0.1	0.009094
3.528383	0.1	0.010952
3.530050	0.1	0.013881
3.531717	0.1	0.017132
3.533383	0.1	0.019954
3.535050	0.1	0.021774
3.536717	0.1	0.022398
3.538383	0.1	0.021826
3.540050	0.1	0.020191
3.541717	0.1	0.017881
3.543383	0.1	0.015320
3.545050	0.1	0.012647
3.546717	0.1	0.009825
3.548383	0.1	0.007255
3.550050	0.1	0.005923
3.551717	0.1	0.006491
3.553383	0.1	0.008475
3.555050	0.1	0.010692
3.556717	0.1	0.012079
3.558383	0.1	0.012307
3.560050	0.1	0.011921
3.561717	0.1	0.011967
3.563383	0.1	0.013099
3.565050	0.1	0.014734
3.566717	0.1	0.015558
3.568383	0.1	0.015106
3.570050	0.1	0.014184
3.571717	0.1	0.013718
3.573383	0.1	0.013872
3.575050	0.1	0.014366
3.576717	0.1	0.014845
3.578383	0.1	0.014724
3.580050	0.1	0.013439
3.581717	0.1	0.010994
3.583383	0.1	0.008219
3.585050	0.1	0.006380
3.586717	0.1	0.005960
3.588383	0.1	0.005648
3.590050	0.1	0.003502
3.591717	0.1	-0.000717
3.593383	0.1	-0.005197
3.595050	0.1	-0.008047
3.596717	0.1	-0.008773
3.598383	0.1	-0.008065
3.600050	0.1	-0.007087
3.601717	0.1	-0.006664
3.603383	0.1	-0.006570
3.605050	0.1	-0.006096
3.606717	0.1	-0.005029
3.608383	0.1	-0.003749
3.610050	0.1	-0.003092
3.611717	0.1	-0.003870
3.613383	0.1	-0.005998
3.615050	0.1	-0.008792
3.616717	0.1	-0.011586
3.618383	0.1	-0.013704
3.620050	0.1	-0.014678
3.621717	0.1	-0.014771
3.623383	0.1	-0.014915
3.625050	0.1	-0.015944
3.626717	0.1	-0.017886
3.628383	0.1	-0.019977
3.630050	0.1	-0.021355
3.631717	0.1	-0.021541
3.633383	0.1	-0.020466
3.635050	0.1	-0.018603
3.636717	0.1	-0.016778
3.638383	0.1	-0.015148
3.640050	0.1	-0.013080
3.641717	0.1	-0.010384
3.643383	0.1	-0.007730
3.645050	0.1	-0.006030
3.646717	0.1	-0.006235
3.648383	0.1	-0.008615
3.650050	0.1	-0.011995
3.651717	0.1	-0.014538
3.653383	0.1	-0.015493
3.655050	0.1	-0.015483
3.656717	0.1	-0.015344
3.658383	0.1	-0.015562
3.660050	0.1	-0.016307
3.661717	0.1	-0.017430
3.663383	0.1	-0.018608
3.665050	0.1	-0.019348
3.666717	0.1	-0.018976
3.668383	0.1	-0.017239
3.670050	0.1	-0.014929
3.671717	0.1	-0.013346
3.673383	0.1	-0.013160
3.675050	0.1	-0.014273
3.676717	0.1	-0.016848
3.678383	0.1	-0.021239
3.680050	0.1	-0.026757
3.681717	0.1	-0.032079
3.683383	0.1	-0.036475
3.685050	0.1	-0.039628
3.686717	0.1	-0.041113
3.688383	0.1	-0.040615
3.690050	0.1	-0.038147
3.691717	0.1	-0.034235
3.693383	0.1	-0.029998
3.695050	0.1	-0.026375
3.696717	0.1	-0.023642
3.698383	0.1	-0.022002
3.700050	0.1	-0.021365
3.701717	0.1	-0.020624
3.703383	0.1	-0.018314
3.705050	0.1	-0.014203
3.706717	0.1	-0.009737
3.708383	0.1	-0.006878
3.710050	0.1	-0.006743
3.711717	0.1	-0.009066
3.713383	0.1	-0.012447
3.715050	0.1	-0.015423
3.716717	0.1	-0.017597
3.718383	0.1	-0.019306
3.720050	0.1	-0.020615
3.721717	0.1	-0.021346
3.723383	0.1	-0.021392
3.725050	0.1	-0.020363
3.726717	0.1	-0.017965
3.728383	0.1	-0.014897
3.730050	0.1	-0.012750
3.731717	0.1	-0.012731
3.733383	0.1	-0.014617
3.735050	0.1	-0.017146
3.736717	0.1	-0.019292
3.738383	0.1	-0.020540
3.740050	0.1	-0.020815
3.741717	0.1	-0.020806
3.743383	0.1	-0.021216
3.745050	0.1	-0.021858
3.746717	0.1	-0.022110
3.748383	0.1	-0.021560
3.750050	0.1	-0.020098
3.751717	0.1	-0.017881
3.753383	0.1	-0.015413
3.755050	0.1	-0.013332
3.756717	0.1	-0.012065
3.758383	0.1	-0.012079
3.760050	0.1	-0.013853
3.761717	0.1	-0.017192
3.763383	0.1	-0.021160
3.765050	0.1	-0.024824
3.766717	0.1	-0.027376
3.768383	0.1	-0.028033
3.770050	0.1	-0.026850
3.771717	0.1	-0.024894
3.773383	0.1	-0.023278
3.775050	0.1	-0.022603
3.776717	0.1	-0.023134
3.778383	0.1	-0.024941
3.780050	0.1	-0.027800
3.781717	0.1	-0.031046
3.783383	0.1	-0.033677
3.785050	0.1	-0.035190
3.786717	0.1	-0.035898
3.788383	0.1	-0.036187
3.790050	0.1	-0.036056
3.791717	0.1	-0.035283
3.793383	0.1	-0.033616
3.795050	0.1	-0.031008
3.796717	0.1	-0.027753
3.798383	0.1	-0.024154
3.800050	0.1	-0.020694
3.801717	0.1	-0.018263
3.803383	0.1	-0.017304
3.805050	0.1	-0.017318
3.806717	0.1	-0.017472
3.808383	0.1	-0.016913
3.810050	0.1	-0.014850
3.811717	0.1	-0.011036
3.813383	0.1	-0.006198
3.815050	0.1	-0.001742
3.816717	0.1	0.001048
3.818383	0.1	0.001886
3.820050	0.1	0.001565
3.821717	0.1	0.000889
3.823383	0.1	-0.000116
3.825050	0.1	-0.001807
3.826717	0.1	-0.004112
3.828383	0.1	-0.006477
3.830050	0.1	-0.008377
3.831717	0.1	-0.009746
3.833383	0.1	-0.011111
3.835050	0.1	-0.013197
3.836717	0.1	-0.016182
3.838383	0.1	-0.019278
3.840050	0.1	-0.021160
3.841717	0.1	-0.021206
3.843383	0.1	-0.020172
3.845050	0.1	-0.019311
3.846717	0.1	-0.019390
3.848383	0.1	-0.020713
3.850050	0.1	-0.023111
3.851717	0.1	-0.025854
3.853383	0.1	-0.028135
3.855050	0.1	-0.029528
3.856717	0.1	-0.030063
3.858383	0.1	-0.029840
3.860050	0.1	-0.028564
3.861717	0.1	-0.026030
3.863383	0.1	-0.022720
3.865050	0.1	-0.019222
3.866717	0.1	-0.015637
3.868383	0.1	-0.011832
3.870050	0.1	-0.007865
3.871717	0.1	-0.004140
3.873383	0.1	-0.001225
3.875050	0.1	0.000456
3.876717	0.1	0.000820
3.878383	0.1	0.000205
3.880050	0.1	-0.000987
3.881717	0.1	-0.002780
3.883383	0.1	-0.005541
3.885050	0.1	-0.009551
3.886717	0.1	-0.014310
3.888383	0.1	-0.018431
3.890050	0.1	-0.020694
3.891717	0.1	-0.020768
3.893383	0.1	-0.019022
3.895050	0.1	-0.016307
3.896717	0.1	-0.013951
3.898383	0.1	-0.013057
3.900050	0.1	-0.013597
3.901717	0.1	-0.014692
3.903383	0.1	-0.015749
3.905050	0.1	-0.016703
3.906717	0.1	-0.017388
3.908383	0.1	-0.017267
3.910050	0.1	-0.015819
3.911717	0.1	-0.013257
3.913383	0.1	-0.010696
3.915050	0.1	-0.009150
3.916717	0.1	-0.008438
3.918383	0.1	-0.007548
3.920050	0.1	-0.005956
3.921717	0.1	-0.003907
3.923383	0.1	-0.002026
3.925050	0.1	-0.001327
3.926717	0.1	-0.002547
3.928383	0.1	-0.005057
3.930050	0.1	-0.007539
3.931717	0.1	-0.009504
3.933383	0.1	-0.011399
3.935050	0.1	-0.013225
3.936717	0.1	-0.013988
3.938383	0.1	-0.013034
3.940050	0.1	-0.011236
3.941717	0.1	-0.010175
3.943383	0.1	-0.010817
3.945050	0.1	-0.013402
3.946717	0.1	-0.017704
3.948383	0.1	-0.022533
3.950050	0.1	-0.025816
3.951717	0.1	-0.026035
3.953383	0.1	-0.023590
3.955050	0.1	-0.020340
3.956717	0.1	-0.017793
3.958383	0.1	-0.016000
3.960050	0.1	-0.014221
3.961717	0.1	-0.012405
3.963383	0.1	-0.011306
3.965050	0.1	-0.011246
3.966717	0.1	-0.011595
3.968383	0.1	-0.011651
3.970050	0.1	-0.011073
3.971717	0.1	-0.009728
3.973383	0.1	-0.007516
3.975050	0.1	-0.004559
3.976717	0.1	-0.001648
3.978383	0.1	0.000019
3.980050	0.1	-0.000126
3.981717	0.1	-0.001742
3.983383	0.1	-0.004135
3.985050	0.1	-0.006719
3.986717	0.1	-0.008955
3.988383	0.1	-0.010380
3.990050	0.1	-0.010892
3.991717	0.1	-0.010859
3.993383	0.1	-0.010789
3.995050	0.1	-0.010976
3.996717	0.1	-0.011232
3.998383	0.1	-0.011236
4.000050	0.1	-0.011073
4.001717	0.1	-0.010910
4.003383	0.1	-0.010584
4.005050	0.1	-0.010012
4.006717	0.1	-0.009462
4.008383	0.1	-0.009225
4.010050	0.1	-0.009495
4.011717	0.1	-0.010300
4.013383	0.1	-0.011222
4.015050	0.1	-0.011716
4.016717	0.1	-0.011534
4.018383	0.1	-0.010710
4.020050	0.1	-0.009667
4.021717	0.1	-0.009122
4.023383	0.1	-0.009229
4.025050	0.1	-0.009323
4.026717	0.1	-0.008955
4.028383	0.1	-0.008815
4.030050	0.1	-0.009830
4.031717	0.1	-0.011898
4.033383	0.1	-0.014137
4.035050	0.1	-0.015879
4.036717	0.1	-0.016852
4.038383	0.1	-0.016983
4.040050	0.1	-0.016526
4.041717	0.1	-0.016005
4.043383	0.1	-0.015921
4.045050	0.1	-0.016494
4.046717	0.1	-0.017625
4.048383	0.1	-0.019241
4.050050	0.1	-0.021462
4.051717	0.1	-0.023763
4.053383	0.1	-0.024484
4.055050	0.1	-0.022268
4.056717	0.1	-0.017383
4.058383	0.1	-0.011120
4.060050	0.1	-0.004591
4.061717	0.1	0.001322
4.063383	0.1	0.005718
4.065050	0.1	0.007893
4.066717	0.1	0.007614
4.068383	0.1	0.005057
4.070050	0.1	0.000698
4.071717	0.1	-0.004526
4.073383	0.1	-0.009183
4.075050	0.1	-0.011656
4.076717	0.1	-0.011073
4.078383	0.1	-0.008270
4.080050	0.1	-0.005285
4.081717	0.1	-0.003483
4.083383	0.1	-0.002785
4.085050	0.1	-0.003064
4.086717	0.1	-0.004726
4.088383	0.1	-0.007260
4.090050	0.1	-0.008759
4.091717	0.1	-0.007665
4.093383	0.1	-0.004494
4.095050	0.1	-0.001406
4.096717	0.1	-0.000177
4.098383	0.1	-0.001290
4.100050	0.1	-0.004289
4.101717	0.1	-0.008112
4.103383	0.1	-0.011451
4.105050	0.1	-0.013229
4.106717	0.1	-0.013057
4.108383	0.1	-0.011763
4.110050	0.1	-0.010948
4.111717	0.1	-0.011418
4.113383	0.1	-0.012442
4.115050	0.1	-0.013052
4.116717	0.1	-0.013155
4.118383	0.1	-0.013062
4.120050	0.1	-0.012689
4.121717	0.1	-0.011595
4.123383	0.1	-0.009667
4.125050	0.1	-0.007893
4.126717	0.1	-0.007576
4.128383	0.1	-0.008959
4.130050	0.1	-0.011399
4.131717	0.1	-0.014096
4.133383	0.1	-0.016228
4.135050	0.1	-0.017295
4.136717	0.1	-0.017025
4.138383	0.1	-0.015073
4.140050	0.1	-0.011525
4.141717	0.1	-0.007087
4.143383	0.1	-0.002412
4.145050	0.1	0.002068
4.146717	0.1	0.005709
4.148383	0.1	0.007553
4.150050	0.1	0.007101
4.151717	0.1	0.005029
4.153383	0.1	0.002603
4.155050	0.1	0.000591
4.156717	0.1	-0.001024
4.158383	0.1	-0.002440
4.160050	0.1	-0.003609
4.161717	0.1	-0.004554
4.163383	0.1	-0.005444
4.165050	0.1	-0.006254
4.166717	0.1	-0.006589
4.168383	0.1	-0.005984
4.170050	0.1	-0.004238
4.171717	0.1	-0.001658
4.173383	0.1	0.000796
4.175050	0.1	0.002161
4.176717	0.1	0.002366
4.178383	0.1	0.001783
4.180050	0.1	0.000806
4.181717	0.1	-0.000028
4.183383	0.1	-0.000563
4.185050	0.1	-0.001071
4.186717	0.1	-0.001807
4.188383	0.1	-0.002915
4.190050	0.1	-0.004275
4.191717	0.1	-0.005648
4.193383	0.1	-0.007153
4.195050	0.1	-0.009029
4.196717	0.1	-0.011194
4.198383	0.1	-0.013183
4.200050	0.1	-0.014310
4.201717	0.1	-0.014133
4.203383	0.1	-0.012964
4.205050	0.1	-0.011716
4.206717	0.1	-0.011115
4.208383	0.1	-0.011148
4.210050	0.1	-0.011418
4.211717	0.1	-0.011707
4.213383	0.1	-0.012298
4.215050	0.1	-0.013607
4.216717	0.1	-0.015325
4.218383	0.1	-0.016363
4.220050	0.1	-0.015753
4.221717	0.1	-0.013551
4.223383	0.1	-0.010761
4.225050	0.1	-0.008293
4.226717	0.1	-0.006272
4.228383	0.1	-0.004419
4.230050	0.1	-0.002901
4.231717	0.1	-0.002524
4.233383	0.1	-0.003800
4.235050	0.1	-0.005919
4.236717	0.1	-0.007260
4.238383	0.1	-0.006715
4.240050	0.1	-0.004186
4.241717	0.1	-0.000233
4.243383	0.1	0.004228
4.245050	0.1	0.007711
4.246717	0.1	0.008647
4.248383	0.1	0.006789
4.250050	0.1	0.003395
4.251717	0.1	-0.000075
4.253383	0.1	-0.002780
4.255050	0.1	-0.004326
4.256717	0.1	-0.004638
4.258383	0.1	-0.003884
4.260050	0.1	-0.002268
4.261717	0.1	-0.000168
4.263383	0.1	0.001662
4.265050	0.1	0.002501
4.266717	0.1	0.002161
4.268383	0.1	0.000880
4.270050	0.1	-0.000899
4.271717	0.1	-0.002654
4.273383	0.1	-0.003753
4.275050	0.1	-0.003567
4.276717	0.1	-0.001895
4.278383	0.1	0.000978
4.280050	0.1	0.004489
4.281717	0.1	0.007804
4.283383	0.1	0.010156
4.285050	0.1	0.011381
4.286717	0.1	0.011926
4.288383	0.1	0.012387
4.290050	0.1	0.013099
4.291717	0.1	0.013839
4.293383	0.1	0.013746
4.295050	0.1	0.012158
4.296717	0.1	0.009644
4.298383	0.1	0.007474
4.300050	0.1	0.006449
4.301717	0.1	0.006608
4.303383	0.1	0.007618
4.305050	0.1	0.009006
4.306717	0.1	0.010049
4.308383	0.1	0.009919
4.310050	0.1	0.008140
4.311717	0.1	0.004843
4.313383	0.1	0.000950
4.315050	0.1	-0.002151
4.316717	0.1	-0.003497
4.318383	0.1	-0.003325
4.320050	0.1	-0.002626
4.321717	0.1	-0.001974
4.323383	0.1	-0.001173
4.325050	0.1	0.000000
4.326717	0.1	0.001364
4.328383	0.1	0.002515
4.330050	0.1	0.003232
4.331717	0.1	0.003790
4.333383	0.1	0.004577
4.335050	0.1	0.005281
4.336717	0.1	0.005029
4.338383	0.1	0.003446
4.340050	0.1	0.001169
4.341717	0.1	-0.000931
4.343383	0.1	-0.002347
4.345050	0.1	-0.003162
4.346717	0.1	-0.004042
4.348383	0.1	-0.005350
4.350050	0.1	-0.006231
4.351717	0.1	-0.005723
4.353383	0.1	-0.004331
4.355050	0.1	-0.003427
4.356717	0.1	-0.003660
4.358383	0.1	-0.004573
4.360050	0.1	-0.005248
4.361717	0.1	-0.004945
4.363383	0.1	-0.003385
4.365050	0.1	-0.000698
4.366717	0.1	0.002342
4.368383	0.1	0.004363
4.370050	0.1	0.004298
4.371717	0.1	0.002193
4.373383	0.1	-0.000973
4.375050	0.1	-0.003865
4.376717	0.1	-0.005541
4.378383	0.1	-0.005718
4.380050	0.1	-0.004419
4.381717	0.1	-0.002016
4.383383	0.1	0.000568
4.385050	0.1	0.002403
4.386717	0.1	0.002980
4.388383	0.1	0.002221
4.390050	0.1	0.000605
4.391717	0.1	-0.000857
4.393383	0.1	-0.001299
4.395050	0.1	-0.000698
4.396717	0.1	0.000270
4.398383	0.1	0.000796
4.400050	0.1	0.000321
4.401717	0.1	-0.001374
4.403383	0.1	-0.003888
4.405050	0.1	-0.006277
4.406717	0.1	-0.007953
4.408383	0.1	-0.008973
4.410050	0.1	-0.009383
4.411717	0.1	-0.009197
4.413383	0.1	-0.008689
4.415050	0.1	-0.007795
4.416717	0.1	-0.006035
4.418383	0.1	-0.003483
4.420050	0.1	-0.000871
4.421717	0.1	0.001215
4.423383	0.1	0.002505
4.425050	0.1	0.002878
4.426717	0.1	0.002449
4.428383	0.1	0.001644
4.430050	0.1	0.001155
4.431717	0.1	0.001667
4.433383	0.1	0.003418
4.435050	0.1	0.006156
4.436717	0.1	0.009253
4.438383	0.1	0.011753
4.440050	0.1	0.012927
4.441717	0.1	0.012815
4.443383	0.1	0.011786
4.445050	0.1	0.010026
4.446717	0.1	0.007735
4.448383	0.1	0.005336
4.450050	0.1	0.003125
4.451717	0.1	0.001024
4.453383	0.1	-0.001183
4.455050	0.1	-0.003320
4.456717	0.1	-0.004834
4.458383	0.1	-0.005504
4.460050	0.1	-0.005639
4.461717	0.1	-0.005555
4.463383	0.1	-0.005453
4.465050	0.1	-0.005472
4.466717	0.1	-0.005593
4.468383	0.1	-0.005336
4.470050	0.1	-0.003986
4.471717	0.1	-0.001458
4.473383	0.1	0.001192
4.475050	0.1	0.002570
4.476717	0.1	0.002100
4.478383	0.1	0.000191
4.480050	0.1	-0.002431
4.481717	0.1	-0.004894
4.483383	0.1	-0.006291
4.485050	0.1	-0.005951
4.486717	0.1	-0.003646
4.488383	0.1	0.000014
4.490050	0.1	0.003567
4.491717	0.1	0.005984
4.493383	0.1	0.007525
4.495050	0.1	0.008806
4.496717	0.1	0.009909
4.498383	0.1	0.010678
4.500050	0.1	0.011236
4.501717	0.1	0.011818
4.503383	0.1	0.012312
4.505050	0.1	0.012228
4.506717	0.1	0.011297
4.508383	0.1	0.009881
4.510050	0.1	0.008526
4.511717	0.1	0.007213
4.513383	0.1	0.005462
4.515050	0.1	0.003120
4.516717	0.1	0.000983
4.518383	0.1	0.000303
4.520050	0.1	0.001546
4.521717	0.1	0.004028
4.523383	0.1	0.006850
4.525050	0.1	0.009397
4.526717	0.1	0.011320
4.528383	0.1	0.012540
4.530050	0.1	0.012959
4.531717	0.1	0.012275
4.533383	0.1	0.010259
4.535050	0.1	0.006966
4.536717	0.1	0.003031
4.538383	0.1	-0.000256
4.540050	0.1	-0.002021
4.541717	0.1	-0.002370
4.543383	0.1	-0.001532
4.545050	0.1	0.000582
4.546717	0.1	0.003381
4.548383	0.1	0.005416
4.550050	0.1	0.005704
4.551717	0.1	0.004899
4.553383	0.1	0.004754
4.555050	0.1	0.006524
4.556717	0.1	0.009974
4.558383	0.1	0.013718
4.560050	0.1	0.016303
4.561717	0.1	0.017020
4.563383	0.1	0.015874
4.565050	0.1	0.013220
4.566717	0.1	0.009835
4.568383	0.1	0.006831
4.570050	0.1	0.005071
4.571717	0.1	0.004726
4.573383	0.1	0.005527
4.575050	0.1	0.007278
4.576717	0.1	0.009895
4.578383	0.1	0.012848
4.580050	0.1	0.014966
4.581717	0.1	0.015260
4.583383	0.1	0.013709
4.585050	0.1	0.010999
4.586717	0.1	0.007767
4.588383	0.1	0.004517
4.590050	0.1	0.001956
4.591717	0.1	0.000778
4.593383	0.1	0.001048
4.595050	0.1	0.002296
4.596717	0.1	0.004102
4.598383	0.1	0.005937
4.600050	0.1	0.007111
4.601717	0.1	0.007367
4.603383	0.1	0.006994
4.605050	0.1	0.006384
4.606717	0.1	0.005728
4.608383	0.1	0.004955
4.610050	0.1	0.004028
4.611717	0.1	0.003097
4.613383	0.1	0.002491
4.615050	0.1	0.002473
4.616717	0.1	0.002976
4.618383	0.1	0.003851
4.620050	0.1	0.005015
4.621717	0.1	0.006049
4.623383	0.1	0.006496
4.625050	0.1	0.006482
4.626717	0.1	0.006547
4.628383	0.1	0.007157
4.630050	0.1	0.008293
4.631717	0.1	0.009467
4.633383	0.1	0.010137
4.635050	0.1	0.010012
4.636717	0.1	0.009043
4.638383	0.1	0.007423
4.640050	0.1	0.005593
4.641717	0.1	0.004270
4.643383	0.1	0.004042
4.645050	0.1	0.004829
4.646717	0.1	0.005905
4.648383	0.1	0.006584
4.650050	0.1	0.006785
4.651717	0.1	0.006850
4.653383	0.1	0.006873
4.655050	0.1	0.006380
4.656717	0.1	0.004829
4.658383	0.1	0.002659
4.660050	0.1	0.001132
4.661717	0.1	0.001309
4.663383	0.1	0.003558
4.665050	0.1	0.007423
4.666717	0.1	0.011506
4.668383	0.1	0.014217
4.670050	0.1	0.014924
4.671717	0.1	0.014389
4.673383	0.1	0.013919
4.675050	0.1	0.013923
4.676717	0.1	0.013965
4.678383	0.1	0.013993
4.680050	0.1	0.014226
4.681717	0.1	0.014594
4.683383	0.1	0.015115
4.685050	0.1	0.015995
4.686717	0.1	0.017011
4.688383	0.1	0.017537
4.690050	0.1	0.017043
4.691717	0.1	0.015362
4.693383	0.1	0.012899
4.695050	0.1	0.010505
4.696717	0.1	0.008671
4.698383	0.1	0.007376
4.700050	0.1	0.006640
4.701717	0.1	0.006943
4.703383	0.1	0.008838
4.705050	0.1	0.012084
4.706717	0.1	0.015460
4.708383	0.1	0.017672
4.710050	0.1	0.018207
4.711717	0.1	0.017462
4.713383	0.1	0.016117
4.715050	0.1	0.014296
4.716717	0.1	0.011818
4.718383	0.1	0.009211
4.720050	0.1	0.007586
4.721717	0.1	0.007274
4.723383	0.1	0.007581
4.725050	0.1	0.007972
4.726717	0.1	0.008526
4.728383	0.1	0.009383
4.730050	0.1	0.010650
4.731717	0.1	0.012401
4.733383	0.1	0.014235
4.735050	0.1	0.015534
4.736717	0.1	0.016135
4.738383	0.1	0.016415
4.740050	0.1	0.016736
4.741717	0.1	0.016917
4.743383	0.1	0.016387
4.745050	0.1	0.014976
4.746717	0.1	0.013052
4.748383	0.1	0.010976
4.750050	0.1	0.009006
4.751717	0.1	0.007707
4.753383	0.1	0.007860
4.755050	0.1	0.009923
4.756717	0.1	0.013439
4.758383	0.1	0.017071
4.760050	0.1	0.019730
4.761717	0.1	0.021639
4.763383	0.1	0.023921
4.765050	0.1	0.027292
4.766717	0.1	0.031237
4.768383	0.1	0.034468
4.770050	0.1	0.036135
4.771717	0.1	0.036205
4.773383	0.1	0.035046
4.775050	0.1	0.033262
4.776717	0.1	0.031684
4.778383	0.1	0.030771
4.780050	0.1	0.030342
4.781717	0.1	0.030124
4.783383	0.1	0.030007
4.785050	0.1	0.029556
4.786717	0.1	0.028182
4.788383	0.1	0.026226
4.790050	0.1	0.024932
4.791717	0.1	0.024918
4.793383	0.1	0.025579
4.795050	0.1	0.025919
4.796717	0.1	0.025332
4.798383	0.1	0.023870
4.800050	0.1	0.022161
4.801717	0.1	0.021034
4.803383	0.1	0.021267
4.805050	0.1	0.023227
4.806717	0.1	0.026394
4.808383	0.1	0.029053
4.810050	0.1	0.029188
4.811717	0.1	0.026273
4.813383	0.1	0.021919
4.815050	0.1	0.018696
4.816717	0.1	0.018356
4.818383	0.1	0.020647
4.820050	0.1	0.023637
4.821717	0.1	0.025630
4.823383	0.1	0.026249
4.825050	0.1	0.025732
4.826717	0.1	0.024443
4.828383	0.1	0.023078
4.830050	0.1	0.022231
4.831717	0.1	0.021844
4.833383	0.1	0.021621
4.835050	0.1	0.021649
4.836717	0.1	0.022445
4.838383	0.1	0.024219
4.840050	0.1	0.026161
4.841717	0.1	0.027041
4.843383	0.1	0.026445
4.845050	0.1	0.024885
4.846717	0.1	0.022897
4.848383	0.1	0.020899
4.850050	0.1	0.019516
4.851717	0.1	0.019008
4.853383	0.1	0.018990
4.855050	0.1	0.019106
4.856717	0.1	0.019213
4.858383	0.1	0.019185
4.860050	0.1	0.019167
4.861717	0.1	0.019455
4.863383	0.1	0.020168
4.865050	0.1	0.021383
4.866717	0.1	0.023339
4.868383	0.1	0.026035
4.870050	0.1	0.028582
4.871717	0.1	0.029630
4.873383	0.1	0.028703
4.875050	0.1	0.026464
4.876717	0.1	0.023870
4.878383	0.1	0.021816
4.880050	0.1	0.020945
4.881717	0.1	0.021295
4.883383	0.1	0.022361
4.885050	0.1	0.023455
4.886717	0.1	0.023874
4.888383	0.1	0.023190
4.890050	0.1	0.021537
4.891717	0.1	0.019441
4.893383	0.1	0.017192
4.895050	0.1	0.014836
4.896717	0.1	0.012894
4.898383	0.1	0.012671
4.900050	0.1	0.015171
4.901717	0.1	0.019791
4.903383	0.1	0.024564
4.905050	0.1	0.027693
4.906717	0.1	0.028769
4.908383	0.1	0.028880
4.910050	0.1	0.029486
4.911717	0.1	0.030994
4.913383	0.1	0.032703
4.915050	0.1	0.033835
4.916717	0.1	0.034068
4.918383	0.1	0.033365
4.920050	0.1	0.031539
4.921717	0.1	0.028438
4.923383	0.1	0.024610
4.925050	0.1	0.021146
4.926717	0.1	0.019046
4.928383	0.1	0.018706
4.930050	0.1	0.019702
4.931717	0.1	0.021430
4.933383	0.1	0.023507
4.935050	0.1	0.025360
4.936717	0.1	0.026049
4.938383	0.1	0.024741
4.940050	0.1	0.021541
4.941717	0.1	0.017849
4.943383	0.1	0.015516
4.945050	0.1	0.015311
4.946717	0.1	0.016419
4.948383	0.1	0.017392
4.950050	0.1	0.017365
4.951717	0.1	0.016731
4.953383	0.1	0.016890
4.955050	0.1	0.018883
4.956717	0.1	0.022366
4.958383	0.1	0.026161
4.960050	0.1	0.029420
4.961717	0.1	0.032019
4.963383	0.1	0.034235
4.965050	0.1	0.036145
4.966717	0.1	0.037248
4.968383	0.1	0.036755
4.970050	0.1	0.034426
4.971717	0.1	0.030803
4.973383	0.1	0.026645
4.975050	0.1	0.022552
4.976717	0.1	0.019185
4.978383	0.1	0.017295
4.980050	0.1	0.017234
4.981717	0.1	0.018687
4.983383	0.1	0.020782
4.985050	0.1	0.022287
4.986717	0.1	0.022207
4.988383	0.1	0.020326
4.990050	0.1	0.017327
4.991717	0.1	0.014519
4.993383	0.1	0.013337
4.995050	0.1	0.014575
4.996717	0.1	0.017858
4.998383	0.1	0.021765
5.000050	0.1	0.024927
5.001717	0.1	0.027302
5.003383	0.1	0.029784
5.005050	0.1	0.032666
5.006717	0.1	0.035344
5.008383	0.1	0.037076
5.010050	0.1	0.037621
5.011717	0.1	0.037351
5.013383	0.1	0.036699
5.015050	0.1	0.035656
5.016717	0.1	0.034166
5.018383	0.1	0.032401
5.020050	0.1	0.030585
5.021717	0.1	0.029216
5.023383	0.1	0.029006
5.025050	0.1	0.030277
5.026717	0.1	0.032499
5.028383	0.1	0.034571
5.030050	0.1	0.035614
5.031717	0.1	0.035665
5.033383	0.1	0.035572
5.035050	0.1	0.036112
5.036717	0.1	0.037225
5.038383	0.1	0.038156
5.040050	0.1	0.038338
5.041717	0.1	0.038091
5.043383	0.1	0.038533
5.045050	0.1	0.040396
5.046717	0.1	0.043334
5.048383	0.1	0.046249
5.050050	0.1	0.047842
5.051717	0.1	0.047493
5.053383	0.1	0.045821
5.055050	0.1	0.043814
5.056717	0.1	0.041886
5.058383	0.1	0.040145
5.060050	0.1	0.038906
5.061717	0.1	0.038547
5.063383	0.1	0.038943
5.065050	0.1	0.039591
5.066717	0.1	0.040252
5.068383	0.1	0.041039
5.070050	0.1	0.041975
5.071717	0.1	0.042943
5.073383	0.1	0.043660
5.075050	0.1	0.043614
5.076717	0.1	0.042217
5.078383	0.1	0.039414
5.080050	0.1	0.036019
5.081717	0.1	0.033239
5.083383	0.1	0.031991
5.085050	0.1	0.032578
5.086717	0.1	0.034720
5.088383	0.1	0.038017
5.090050	0.1	0.042054
5.091717	0.1	0.046124
5.093383	0.1	0.049383
5.095050	0.1	0.051241
5.096717	0.1	0.051572
5.098383	0.1	0.050319
5.100050	0.1	0.047344
5.101717	0.1	0.042995
5.103383	0.1	0.038147
5.105050	0.1	0.033709
5.106717	0.1	0.030692
5.108383	0.1	0.030114
5.110050	0.1	0.031921
5.111717	0.1	0.034450
5.113383	0.1	0.035698
5.115050	0.1	0.035260
5.116717	0.1	0.034394
5.118383	0.1	0.034277
5.120050	0.1	0.034985
5.121717	0.1	0.036173
5.123383	0.1	0.037830
5.125050	0.1	0.040005
5.126717	0.1	0.042208
5.128383	0.1	0.043744
5.130050	0.1	0.044378
5.131717	0.1	0.044052
5.133383	0.1	0.042547
5.135050	0.1	0.039842
5.136717	0.1	0.036475
5.138383	0.1	0.033341
5.140050	0.1	0.031376
5.141717	0.1	0.031083
5.143383	0.1	0.032163
5.145050	0.1	0.033602
5.146717	0.1	0.034384
5.148383	0.1	0.034296
5.150050	0.1	0.033900
5.151717	0.1	0.033607
5.153383	0.1	0.033383
5.155050	0.1	0.033309
5.156717	0.1	0.033616
5.158383	0.1	0.034464
5.160050	0.1	0.035721
5.161717	0.1	0.036694
5.163383	0.1	0.036345
5.165050	0.1	0.034315
5.166717	0.1	0.031404
5.168383	0.1	0.028955
5.170050	0.1	0.028065
5.171717	0.1	0.029141
5.173383	0.1	0.031656
5.175050	0.1	0.034170
5.176717	0.1	0.034897
5.178383	0.1	0.032918
5.180050	0.1	0.029141
5.181717	0.1	0.025765
5.183383	0.1	0.024522
5.185050	0.1	0.025579
5.186717	0.1	0.027874
5.188383	0.1	0.030114
5.190050	0.1	0.031502
5.191717	0.1	0.031772
5.193383	0.1	0.031139
5.195050	0.1	0.030180
5.196717	0.1	0.029667
5.198383	0.1	0.030459
5.200050	0.1	0.032722
5.201717	0.1	0.035465
5.203383	0.1	0.037486
5.205050	0.1	0.038347
5.206717	0.1	0.038291
5.208383	0.1	0.037574
5.210050	0.1	0.036280
5.211717	0.1	0.034724
5.213383	0.1	0.033453
5.215050	0.1	0.032722
5.216717	0.1	0.032438
5.218383	0.1	0.032606
5.220050	0.1	0.033281
5.221717	0.1	0.033979
5.223383	0.1	0.033746
5.225050	0.1	0.032228
5.226717	0.1	0.030138
5.228383	0.1	0.028578
5.230050	0.1	0.028191
5.231717	0.1	0.028810
5.233383	0.1	0.029891
5.235050	0.1	0.031204
5.236717	0.1	0.032773
5.238383	0.1	0.034580
5.240050	0.1	0.036401
5.241717	0.1	0.037882
5.243383	0.1	0.038883
5.245050	0.1	0.039730
5.246717	0.1	0.040792
5.248383	0.1	0.041812
5.250050	0.1	0.042068
5.251717	0.1	0.041383
5.253383	0.1	0.040382
5.255050	0.1	0.039972
5.256717	0.1	0.040666
5.258383	0.1	0.042124
5.260050	0.1	0.043330
5.261717	0.1	0.043395
5.263383	0.1	0.042389
5.265050	0.1	0.041304
5.266717	0.1	0.041123
5.268383	0.1	0.041998
5.270050	0.1	0.043185
5.271717	0.1	0.043772
5.273383	0.1	0.043623
5.275050	0.1	0.043125
5.276717	0.1	0.042296
5.278383	0.1	0.041174
5.280050	0.1	0.040419
5.281717	0.1	0.040648
5.283383	0.1	0.042021
5.285050	0.1	0.044568
5.286717	0.1	0.047898
5.288383	0.1	0.051018
5.290050	0.1	0.052853
5.291717	0.1	0.052569
5.293383	0.1	0.050291
5.295050	0.1	0.047716
5.296717	0.1	0.046594
5.298383	0.1	0.046832
5.300050	0.1	0.046967
5.301717	0.1	0.045816
5.303383	0.1	0.043442
5.305050	0.1	0.040885
5.306717	0.1	0.039120
5.308383	0.1	0.038538
5.310050	0.1	0.039209
5.311717	0.1	0.040783
5.313383	0.1	0.042189
5.315050	0.1	0.042431
5.316717	0.1	0.041714
5.318383	0.1	0.041127
5.320050	0.1	0.041435
5.321717	0.1	0.042645
5.323383	0.1	0.044247
5.325050	0.1	0.045579
5.326717	0.1	0.046175
5.328383	0.1	0.045956
5.330050	0.1	0.045337
5.331717	0.1	0.045076
5.333383	0.1	0.045681
5.335050	0.1	0.046985
5.336717	0.1	0.048471
5.338383	0.1	0.049826
5.340050	0.1	0.050897
5.341717	0.1	0.051134
5.343383	0.1	0.049802
5.345050	0.1	0.047190
5.346717	0.1	0.044722
5.348383	0.1	0.043749
5.350050	0.1	0.044927
5.351717	0.1	0.048187
5.353383	0.1	0.052508
5.355050	0.1	0.056028
5.356717	0.1	0.057179
5.358383	0.1	0.056196
5.360050	0.1	0.054860
5.361717	0.1	0.054347
5.363383	0.1	0.054259
5.365050	0.1	0.053728
5.366717	0.1	0.052573
5.368383	0.1	0.051432
5.370050	0.1	0.050939
5.371717	0.1	0.050873
5.373383	0.1	0.050636
5.375050	0.1	0.050263
5.376717	0.1	0.050226
5.378383	0.1	0.050645
5.380050	0.1	0.051386
5.381717	0.1	0.052429
5.383383	0.1	0.053397
5.385050	0.1	0.053253
5.386717	0.1	0.051265
5.388383	0.1	0.047949
5.390050	0.1	0.044648
5.391717	0.1	0.042366
5.393383	0.1	0.041453
5.395050	0.1	0.042082
5.396717	0.1	0.044215
5.398383	0.1	0.047339
5.400050	0.1	0.050408
5.401717	0.1	0.052508
5.403383	0.1	0.053677
5.405050	0.1	0.054338
5.406717	0.1	0.054548
5.408383	0.1	0.054594
5.410050	0.1	0.054836
5.411717	0.1	0.054683
5.413383	0.1	0.052978
5.415050	0.1	0.049798
5.416717	0.1	0.046818
5.418383	0.1	0.045421
5.420050	0.1	0.044992
5.421717	0.1	0.043786
5.423383	0.1	0.041076
5.425050	0.1	0.037900
5.426717	0.1	0.035902
5.428383	0.1	0.035716
5.430050	0.1	0.036629
5.431717	0.1	0.037514
5.433383	0.1	0.037779
5.435050	0.1	0.037509
5.436717	0.1	0.037267
5.438383	0.1	0.037686
5.440050	0.1	0.038827
5.441717	0.1	0.040149
5.443383	0.1	0.041183
5.445050	0.1	0.041844
5.446717	0.1	0.042147
5.448383	0.1	0.041807
5.450050	0.1	0.040471
5.451717	0.1	0.038547
5.453383	0.1	0.037430
5.455050	0.1	0.038533
5.456717	0.1	0.042189
5.458383	0.1	0.047102
5.460050	0.1	0.051027
5.461717	0.1	0.052527
5.463383	0.1	0.051958
5.465050	0.1	0.050571
5.466717	0.1	0.049262
5.468383	0.1	0.048461
5.470050	0.1	0.048364
5.471717	0.1	0.048894
5.473383	0.1	0.049644
5.475050	0.1	0.050347
5.476717	0.1	0.051153
5.478383	0.1	0.052135
5.480050	0.1	0.052941
5.481717	0.1	0.053062
5.483383	0.1	0.052317
5.485050	0.1	0.051227
5.486717	0.1	0.050818
5.488383	0.1	0.051558
5.490050	0.1	0.052918
5.491717	0.1	0.054096
5.493383	0.1	0.054822
5.495050	0.1	0.055321
5.496717	0.1	0.055777
5.498383	0.1	0.056061
5.500050	0.1	0.055726
5.501717	0.1	0.054240
5.503383	0.1	0.051493
5.505050	0.1	0.048322
5.506717	0.1	0.046017
5.508383	0.1	0.045230
5.510050	0.1	0.046026
5.511717	0.1	0.048727
5.513383	0.1	0.053481
5.515050	0.1	0.059227
5.516717	0.1	0.064173
5.518383	0.1	0.066981
5.520050	0.1	0.067316
5.521717	0.1	0.065663
5.523383	0.1	0.062780
5.525050	0.1	0.059409
5.526717	0.1	0.056443
5.528383	0.1	0.054780
5.530050	0.1	0.054487
5.531717	0.1	0.054566
5.533383	0.1	0.054124
5.535050	0.1	0.053435
5.536717	0.1	0.053295
5.538383	0.1	0.053993
5.540050	0.1	0.055586
5.541717	0.1	0.058352
5.543383	0.1	0.062096
5.545050	0.1	0.065537
5.546717	0.1	0.067125
5.548383	0.1	0.066068
5.550050	0.1	0.062855
5.551717	0.1	0.059414
5.553383	0.1	0.058012
5.555050	0.1	0.059349
5.556717	0.1	0.062273
5.558383	0.1	0.064890
5.560050	0.1	0.065505
5.561717	0.1	0.063549
5.563383	0.1	0.060122
5.565050	0.1	0.056932
5.566717	0.1	0.055111
5.568383	0.1	0.055125
5.570050	0.1	0.057030
5.571717	0.1	0.060452
5.573383	0.1	0.064550
5.575050	0.1	0.068131
5.576717	0.1	0.070091
5.578383	0.1	0.069970
5.580050	0.1	0.068173
5.581717	0.1	0.065546
5.583383	0.1	0.062780
5.585050	0.1	0.060205
5.586717	0.1	0.057952
5.588383	0.1	0.056182
5.590050	0.1	0.055106
5.591717	0.1	0.054887
5.593383	0.1	0.055875
5.595050	0.1	0.058543
5.596717	0.1	0.062566
5.598383	0.1	0.066292
5.600050	0.1	0.068122
5.601717	0.1	0.068052
5.603383	0.1	0.067176
5.605050	0.1	0.066217
5.606717	0.1	0.064857
5.608383	0.1	0.062631
5.610050	0.1	0.059959
5.611717	0.1	0.057905
5.613383	0.1	0.057193
5.615050	0.1	0.057756
5.616717	0.1	0.059116
5.618383	0.1	0.060755
5.620050	0.1	0.062198
5.621717	0.1	0.063293
5.623383	0.1	0.064578
5.625050	0.1	0.066711
5.626717	0.1	0.069477
5.628383	0.1	0.072140
5.630050	0.1	0.074101
5.631717	0.1	0.075051
5.633383	0.1	0.074981
5.635050	0.1	0.074166
5.636717	0.1	0.072694
5.638383	0.1	0.070399
5.640050	0.1	0.067474
5.641717	0.1	0.064829
5.643383	0.1	0.063367
5.645050	0.1	0.063195
5.646717	0.1	0.063693
5.648383	0.1	0.064275
5.650050	0.1	0.064732
5.651717	0.1	0.065044
5.653383	0.1	0.065267
5.655050	0.1	0.065304
5.656717	0.1	0.064699
5.658383	0.1	0.063311
5.660050	0.1	0.061933
5.661717	0.1	0.061197
5.663383	0.1	0.060690
5.665050	0.1	0.059847
5.666717	0.1	0.058687
5.668383	0.1	0.057570
5.670050	0.1	0.056885
5.671717	0.1	0.057057
5.673383	0.1	0.058641
5.675050	0.1	0.062250
5.676717	0.1	0.068136
5.678383	0.1	0.075465
5.680050	0.1	0.082371
5.681717	0.1	0.087065
5.683383	0.1	0.088606
5.685050	0.1	0.087079
5.686717	0.1	0.083521
5.688383	0.1	0.079218
5.690050	0.1	0.074892
5.691717	0.1	0.070720
5.693383	0.1	0.066706
5.695050	0.1	0.062971
5.696717	0.1	0.060126
5.698383	0.1	0.059032
5.700050	0.1	0.059507
5.701717	0.1	0.060014
5.703383	0.1	0.059400
5.705050	0.1	0.057863
5.706717	0.1	0.056322
5.708383	0.1	0.055502
5.710050	0.1	0.055726
5.711717	0.1	0.057127
5.713383	0.1	0.059740
5.715050	0.1	0.063232
5.716717	0.1	0.066748
5.718383	0.1	0.069025
5.720050	0.1	0.069272
5.721717	0.1	0.068052
5.723383	0.1	0.066739
5.725050	0.1	0.066152
5.726717	0.1	0.065998
5.728383	0.1	0.065314
5.730050	0.1	0.063488
5.731717	0.1	0.061081
5.733383	0.1	0.059512
5.735050	0.1	0.059768
5.736717	0.1	0.061626
5.738383	0.1	0.064028
5.740050	0.1	0.066184
5.741717	0.1	0.068098
5.743383	0.1	0.069845
5.745050	0.1	0.071125
5.746717	0.1	0.071526
5.748383	0.1	0.070892
5.750050	0.1	0.069696
5.751717	0.1	0.068885
5.753383	0.1	0.069244
5.755050	0.1	0.070981
5.756717	0.1	0.073616
5.758383	0.1	0.076024
5.760050	0.1	0.076862
5.761717	0.1	0.075581
5.763383	0.1	0.072988
5.765050	0.1	0.070753
5.766717	0.1	0.070077
5.768383	0.1	0.070920
5.770050	0.1	0.072285
5.771717	0.1	0.073169
5.773383	0.1	0.073435
5.775050	0.1	0.073574
5.776717	0.1	0.073621
5.778383	0.1	0.073304
5.780050	0.1	0.073076
5.781717	0.1	0.073654
5.783383	0.1	0.074864
5.785050	0.1	0.075800
5.786717	0.1	0.075735
5.788383	0.1	0.074729
5.790050	0.1	0.073570
5.791717	0.1	0.073076
5.793383	0.1	0.073789
5.795050	0.1	0.075796
5.796717	0.1	0.078194
5.798383	0.1	0.079493
5.800050	0.1	0.079144
5.801717	0.1	0.077747
5.803383	0.1	0.075898
5.805050	0.1	0.073663
5.806717	0.1	0.071027
5.808383	0.1	0.068555
5.810050	0.1	0.066957
5.811717	0.1	0.066338
5.813383	0.1	0.066576
5.815050	0.1	0.068089
5.816717	0.1	0.071153
5.818383	0.1	0.075176
5.820050	0.1	0.079316
5.821717	0.1	0.082473
5.823383	0.1	0.083167
5.825050	0.1	0.080918
5.826717	0.1	0.076969
5.828383	0.1	0.073020
5.830050	0.1	0.070105
5.831717	0.1	0.068438
5.833383	0.1	0.068014
5.835050	0.1	0.069137
5.836717	0.1	0.071768
5.838383	0.1	0.074995
5.840050	0.1	0.077509
5.841717	0.1	0.078152
5.843383	0.1	0.076485
5.845050	0.1	0.073453
5.846717	0.1	0.070953
5.848383	0.1	0.070003
5.850050	0.1	0.070059
5.851717	0.1	0.069840
5.853383	0.1	0.068229
5.855050	0.1	0.065030
5.856717	0.1	0.061370
5.858383	0.1	0.058762
5.860050	0.1	0.057984
5.861717	0.1	0.059172
5.863383	0.1	0.062031
5.865050	0.1	0.065593
5.866717	0.1	0.068592
5.868383	0.1	0.070320
5.870050	0.1	0.070948
5.871717	0.1	0.071111
5.873383	0.1	0.071228
5.875050	0.1	0.071293
5.876717	0.1	0.071134
5.878383	0.1	0.070948
5.880050	0.1	0.071288
5.881717	0.1	0.072396
5.883383	0.1	0.074059
5.885050	0.1	0.076033
5.886717	0.1	0.078226
5.888383	0.1	0.080839
5.890050	0.1	0.084015
5.891717	0.1	0.086888
5.893383	0.1	0.087786
5.895050	0.1	0.086077
5.896717	0.1	0.082967
5.898383	0.1	0.080164
5.900050	0.1	0.078552
5.901717	0.1	0.078240
5.903383	0.1	0.079111
5.905050	0.1	0.081137
5.906717	0.1	0.084308
5.908383	0.1	0.088224
5.910050	0.1	0.092061
5.911717	0.1	0.095097
5.913383	0.1	0.097053
5.915050	0.1	0.097873
5.916717	0.1	0.097277
5.918383	0.1	0.095153
5.920050	0.1	0.092234
5.921717	0.1	0.089575
5.923383	0.1	0.087824
5.925050	0.1	0.087279
5.926717	0.1	0.087731
5.928383	0.1	0.088192
5.930050	0.1	0.087772
5.931717	0.1	0.086497
5.933383	0.1	0.084946
5.935050	0.1	0.083679
5.936717	0.1	0.083041
5.938383	0.1	0.083176
5.940050	0.1	0.083866
5.941717	0.1	0.084378
5.943383	0.1	0.084252
5.945050	0.1	0.084238
5.946717	0.1	0.085318
5.948383	0.1	0.087111
5.950050	0.1	0.088681
5.951717	0.1	0.089919
5.953383	0.1	0.091214
5.955050	0.1	0.092653
5.956717	0.1	0.093910
5.958383	0.1	0.094478
5.960050	0.1	0.094147
5.961717	0.1	0.093202
5.963383	0.1	0.092248
5.965050	0.1	0.091926
5.966717	0.1	0.092420
5.968383	0.1	0.093430
5.970050	0.1	0.094706
5.971717	0.1	0.096168
5.973383	0.1	0.097551
5.975050	0.1	0.098180
5.976717	0.1	0.097197
5.978383	0.1	0.094245
5.980050	0.1	0.090278
5.981717	0.1	0.086874
5.983383	0.1	0.084648
5.985050	0.1	0.083237
5.986717	0.1	0.082296
5.988383	0.1	0.081770
5.990050	0.1	0.081537
5.991717	0.1	0.081249
5.993383	0.1	0.080597
5.995050	0.1	0.079647
5.996717	0.1	0.078734
5.998383	0.1	0.078105
6.000050	0.1	0.077793
6.001717	0.1	0.077644
6.003383	0.1	0.077616
6.005050	0.1	0.077719
6.006717	0.1	0.077789
6.008383	0.1	0.077877
6.010050	0.1	0.078604
6.011717	0.1	0.080210
6.013383	0.1	0.081975
6.015050	0.1	0.083055
6.016717	0.1	0.083251
6.018383	0.1	0.082823
6.020050	0.1	0.082208
6.021717	0.1	0.081947
6.023383	0.1	0.082231
6.025050	0.1	0.082501
6.026717	0.1	0.082054
6.028383	0.1	0.081002
6.030050	0.1	0.080289
6.031717	0.1	0.080881
6.033383	0.1	0.083023
6.035050	0.1	0.086287
6.036717	0.1	0.089947
6.038383	0.1	0.093160
6.040050	0.1	0.095027
6.041717	0.1	0.095130
6.043383	0.1	0.093589
6.045050	0.1	0.090832
6.046717	0.1	0.087940
6.048383	0.1	0.086138
6.050050	0.1	0.085514
6.051717	0.1	0.085207
6.053383	0.1	0.084909
6.055050	0.1	0.085137
6.056717	0.1	0.086287
6.058383	0.1	0.087977
6.060050	0.1	0.089374
6.061717	0.1	0.090189
6.063383	0.1	0.091046
6.065050	0.1	0.092159
6.066717	0.1	0.092648
6.068383	0.1	0.091814
6.070050	0.1	0.090254
6.071717	0.1	0.089156
6.073383	0.1	0.089197
6.075050	0.1	0.090119
6.076717	0.1	0.091181
6.078383	0.1	0.092126
6.080050	0.1	0.093551
6.081717	0.1	0.095954
6.083383	0.1	0.098678
6.085050	0.1	0.100383
6.086717	0.1	0.100238
6.088383	0.1	0.098399
6.090050	0.1	0.095554
6.091717	0.1	0.092471
6.093383	0.1	0.089994
6.095050	0.1	0.088890
6.096717	0.1	0.089277
6.098383	0.1	0.090268
6.100050	0.1	0.090627
6.101717	0.1	0.089766
6.103383	0.1	0.088159
6.105050	0.1	0.086739
6.106717	0.1	0.086129
6.108383	0.1	0.086729
6.110050	0.1	0.088820
6.111717	0.1	0.091977
6.113383	0.1	0.094813
6.115050	0.1	0.095842
6.116717	0.1	0.094501
6.118383	0.1	0.091451
6.120050	0.1	0.088206
6.121717	0.1	0.086236
6.123383	0.1	0.085905
6.125050	0.1	0.086618
6.126717	0.1	0.087912
6.128383	0.1	0.089635
6.130050	0.1	0.091111
6.131717	0.1	0.091307
6.133383	0.1	0.089947
6.135050	0.1	0.087982
6.136717	0.1	0.086781
6.138383	0.1	0.087102
6.140050	0.1	0.088420
6.141717	0.1	0.089221
6.143383	0.1	0.088550
6.145050	0.1	0.086878
6.146717	0.1	0.085300
6.148383	0.1	0.084443
6.150050	0.1	0.083973
6.151717	0.1	0.082906
6.153383	0.1	0.080792
6.155050	0.1	0.078599
6.156717	0.1	0.077859
6.158383	0.1	0.079190
6.160050	0.1	0.081863
6.161717	0.1	0.084494
6.163383	0.1	0.086026
6.165050	0.1	0.086171
6.166717	0.1	0.085677
6.168383	0.1	0.085831
6.170050	0.1	0.087540
6.171717	0.1	0.090939
6.173383	0.1	0.095288
6.175050	0.1	0.099055
6.176717	0.1	0.100643
6.178383	0.1	0.099312
6.180050	0.1	0.095498
6.181717	0.1	0.090552
6.183383	0.1	0.085989
6.185050	0.1	0.082650
6.186717	0.1	0.080513
6.188383	0.1	0.079093
6.190050	0.1	0.077975
6.191717	0.1	0.077249
6.193383	0.1	0.077235
6.195050	0.1	0.077826
6.196717	0.1	0.078431
6.198383	0.1	0.078632
6.200050	0.1	0.078697
6.201717	0.1	0.079074
6.203383	0.1	0.079470
6.205050	0.1	0.079153
6.206717	0.1	0.078152
6.208383	0.1	0.077318
6.210050	0.1	0.077374
6.211717	0.1	0.078408
6.213383	0.1	0.079917
6.215050	0.1	0.080937
6.216717	0.1	0.080662
6.218383	0.1	0.079083
6.220050	0.1	0.076834
6.221717	0.1	0.074478
6.223383	0.1	0.072466
6.225050	0.1	0.071498
6.226717	0.1	0.072150
6.228383	0.1	0.074380
6.230050	0.1	0.077314
6.231717	0.1	0.079437
6.233383	0.1	0.079754
6.235050	0.1	0.078822
6.236717	0.1	0.077882
6.238383	0.1	0.077216
6.240050	0.1	0.076215
6.241717	0.1	0.074781
6.243383	0.1	0.074035
6.245050	0.1	0.075423
6.246717	0.1	0.079130
6.248383	0.1	0.083698
6.250050	0.1	0.087311
6.251717	0.1	0.089267
6.253383	0.1	0.090096
6.255050	0.1	0.090338
6.256717	0.1	0.089849
6.258383	0.1	0.088098
6.260050	0.1	0.084746
6.261717	0.1	0.080210
6.263383	0.1	0.075730
6.265050	0.1	0.072746
6.266717	0.1	0.072033
6.268383	0.1	0.073188
6.270050	0.1	0.074939
6.271717	0.1	0.076219
6.273383	0.1	0.076555
6.275050	0.1	0.075572
6.276717	0.1	0.073332
6.278383	0.1	0.071060
6.280050	0.1	0.070259
6.281717	0.1	0.071395
6.283383	0.1	0.074087
6.285050	0.1	0.077630
6.286717	0.1	0.081002
6.288383	0.1	0.083088
6.290050	0.1	0.083051
6.291717	0.1	0.081016
6.293383	0.1	0.078259
6.295050	0.1	0.076164
6.296717	0.1	0.075218
6.298383	0.1	0.075162
6.300050	0.1	0.075544
6.301717	0.1	0.076243
6.303383	0.1	0.077393
6.305050	0.1	0.078799
6.306717	0.1	0.079875
6.308383	0.1	0.080434
6.310050	0.1	0.081016
6.311717	0.1	0.082194
6.313383	0.1	0.083847
6.315050	0.1	0.085444
6.316717	0.1	0.086701
6.318383	0.1	0.087945
6.320050	0.1	0.089770
6.321717	0.1	0.092019
6.323383	0.1	0.093426
6.325050	0.1	0.092895
6.326717	0.1	0.090785
6.328383	0.1	0.088741
6.330050	0.1	0.088410
6.331717	0.1	0.090124
6.333383	0.1	0.093174
6.335050	0.1	0.097146
6.336717	0.1	0.101696
6.338383	0.1	0.105621
6.340050	0.1	0.107568
6.341717	0.1	0.107344
6.343383	0.1	0.105822
6.345050	0.1	0.103815
6.346717	0.1	0.101635
6.348383	0.1	0.099349
6.350050	0.1	0.097114
6.351717	0.1	0.095097
6.353383	0.1	0.093034
6.355050	0.1	0.090571
6.356717	0.1	0.088289
6.358383	0.1	0.087330
6.360050	0.1	0.087996
6.361717	0.1	0.089752
6.363383	0.1	0.092196
6.365050	0.1	0.094958
6.366717	0.1	0.097263
6.368383	0.1	0.098567
6.370050	0.1	0.099144
6.371717	0.1	0.099824
6.373383	0.1	0.101351
6.375050	0.1	0.103782
6.376717	0.1	0.106357
6.378383	0.1	0.107987
6.380050	0.1	0.108108
6.381717	0.1	0.107032
6.383383	0.1	0.105221
6.385050	0.1	0.102897
6.386717	0.1	0.100490
6.388383	0.1	0.098799
6.390050	0.1	0.098371
6.391717	0.1	0.098916
6.393383	0.1	0.099665
6.395050	0.1	0.100136
6.396717	0.1	0.100294
6.398383	0.1	0.100322
6.400050	0.1	0.100820
6.401717	0.1	0.102590
6.403383	0.1	0.105617
6.405050	0.1	0.108797
6.406717	0.1	0.110981
6.408383	0.1	0.111717
6.410050	0.1	0.111191
6.411717	0.1	0.110040
6.413383	0.1	0.108932
6.415050	0.1	0.108057
6.416717	0.1	0.107172
6.418383	0.1	0.105943
6.420050	0.1	0.104113
6.421717	0.1	0.101705
6.423383	0.1	0.098860
6.425050	0.1	0.095693
6.426717	0.1	0.092769
6.428383	0.1	0.091223
6.430050	0.1	0.091833
6.431717	0.1	0.094082
6.433383	0.1	0.096573
6.435050	0.1	0.098306
6.436717	0.1	0.099293
6.438383	0.1	0.100066
6.440050	0.1	0.100923
6.441717	0.1	0.101677
6.443383	0.1	0.101845
6.445050	0.1	0.100848
6.446717	0.1	0.098567
6.448383	0.1	0.095810
6.450050	0.1	0.093607
6.451717	0.1	0.092313
6.453383	0.1	0.092001
6.455050	0.1	0.092783
6.456717	0.1	0.094278
6.458383	0.1	0.095875
6.460050	0.1	0.097253
6.461717	0.1	0.097989
6.463383	0.1	0.097714
6.465050	0.1	0.097039
6.466717	0.1	0.097095
6.468383	0.1	0.098171
6.470050	0.1	0.099516
6.471717	0.1	0.100057
6.473383	0.1	0.099177
6.475050	0.1	0.097300
6.476717	0.1	0.095349
6.478383	0.1	0.093607
6.480050	0.1	0.091856
6.481717	0.1	0.090399
6.483383	0.1	0.089905
6.485050	0.1	0.090455
6.486717	0.1	0.091488
6.488383	0.1	0.092322
6.490050	0.1	0.092657
6.491717	0.1	0.092830
6.493383	0.1	0.093635
6.495050	0.1	0.095642
6.496717	0.1	0.098478
6.498383	0.1	0.100820
6.500050	0.1	0.101360
6.501717	0.1	0.100038
6.503383	0.1	0.098022
6.505050	0.1	0.096187
6.506717	0.1	0.094040
6.508383	0.1	0.090664
6.510050	0.1	0.086464
6.511717	0.1	0.083204
6.513383	0.1	0.082324
6.515050	0.1	0.083870
6.516717	0.1	0.086627
6.518383	0.1	0.089025
6.520050	0.1	0.090264
6.521717	0.1	0.090552
6.523383	0.1	0.090655
6.525050	0.1	0.091577
6.526717	0.1	0.093780
6.528383	0.1	0.096397
6.530050	0.1	0.098203
6.531717	0.1	0.099260
6.533383	0.1	0.100546
6.535050	0.1	0.102310
6.536717	0.1	0.103833
6.538383	0.1	0.104797
6.540050	0.1	0.105775
6.541717	0.1	0.107149
6.543383	0.1	0.108308
6.545050	0.1	0.108215
6.546717	0.1	0.106646
6.548383	0.1	0.104671
6.550050	0.1	0.103572
6.551717	0.1	0.103521
6.553383	0.1	0.103787
6.555050	0.1	0.103833
6.556717	0.1	0.103852
6.558383	0.1	0.104369
6.560050	0.1	0.105612
6.561717	0.1	0.106972
6.563383	0.1	0.107335
6.565050	0.1	0.106404
6.566717	0.1	0.105142
6.568383	0.1	0.104676
6.570050	0.1	0.105035
6.571717	0.1	0.105463
6.573383	0.1	0.105840
6.575050	0.1	0.106958
6.576717	0.1	0.109100
6.578383	0.1	0.111330
6.580050	0.1	0.112494
6.581717	0.1	0.112318
6.583383	0.1	0.111274
6.585050	0.1	0.110045
6.586717	0.1	0.109165
6.588383	0.1	0.108853
6.590050	0.1	0.108844
6.591717	0.1	0.108653
6.593383	0.1	0.108075
6.595050	0.1	0.107321
6.596717	0.1	0.106795
6.598383	0.1	0.106883
6.600050	0.1	0.107479
6.601717	0.1	0.107568
6.603383	0.1	0.106143
6.605050	0.1	0.103610
6.606717	0.1	0.101686
6.608383	0.1	0.101663
6.610050	0.1	0.103372
6.611717	0.1	0.105766
6.613383	0.1	0.107698
6.615050	0.1	0.108494
6.616717	0.1	0.108136
6.618383	0.1	0.107056
6.620050	0.1	0.105929
6.621717	0.1	0.105561
6.623383	0.1	0.106562
6.625050	0.1	0.108969
6.626717	0.1	0.111964
6.628383	0.1	0.114427
6.630050	0.1	0.116131
6.631717	0.1	0.117850
6.633383	0.1	0.120094
6.635050	0.1	0.122273
6.636717	0.1	0.123158
6.638383	0.1	0.121971
6.640050	0.1	0.119149
6.641717	0.1	0.116117
6.643383	0.1	0.114269
6.645050	0.1	0.113910
6.646717	0.1	0.114217
6.648383	0.1	0.114036
6.650050	0.1	0.113184
6.651717	0.1	0.112639
6.653383	0.1	0.113235
6.655050	0.1	0.114837
6.656717	0.1	0.116876
6.658383	0.1	0.118841
6.660050	0.1	0.119926
6.661717	0.1	0.119354
6.663383	0.1	0.117584
6.665050	0.1	0.116220
6.666717	0.1	0.116397
6.668383	0.1	0.117659
6.670050	0.1	0.118520
6.671717	0.1	0.117868
6.673383	0.1	0.115819
6.675050	0.1	0.113589
6.676717	0.1	0.112485
6.678383	0.1	0.112890
6.680050	0.1	0.114148
6.681717	0.1	0.115042
6.683383	0.1	0.114595
6.685050	0.1	0.112685
6.686717	0.1	0.110003
6.688383	0.1	0.107684
6.690050	0.1	0.106688
6.691717	0.1	0.107316
6.693383	0.1	0.109021
6.695050	0.1	0.110613
6.696717	0.1	0.110972
6.698383	0.1	0.110017
6.700050	0.1	0.108709
6.701717	0.1	0.107731
6.703383	0.1	0.106865
6.705050	0.1	0.105714
6.706717	0.1	0.104066
6.708383	0.1	0.102115
6.710050	0.1	0.100862
6.711717	0.1	0.101440
6.713383	0.1	0.104033
6.715050	0.1	0.107880
6.716717	0.1	0.111805
6.718383	0.1	0.114692
6.720050	0.1	0.115936
6.721717	0.1	0.115596
6.723383	0.1	0.114455
6.725050	0.1	0.113579
6.726717	0.1	0.113393
6.728383	0.1	0.113496
6.730050	0.1	0.113347
6.731717	0.1	0.112844
6.733383	0.1	0.112243
6.735050	0.1	0.111642
6.736717	0.1	0.110907
6.738383	0.1	0.110245
6.740050	0.1	0.110394
6.741717	0.1	0.111982
6.743383	0.1	0.114879
6.745050	0.1	0.117808
6.746717	0.1	0.119046
6.748383	0.1	0.117817
6.750050	0.1	0.114529
6.751717	0.1	0.110026
6.753383	0.1	0.105635
6.755050	0.1	0.103121
6.756717	0.1	0.103428
6.758383	0.1	0.105859
6.760050	0.1	0.108792
6.761717	0.1	0.111014
6.763383	0.1	0.112411
6.765050	0.1	0.113421
6.766717	0.1	0.113957
6.768383	0.1	0.113575
6.770050	0.1	0.112448
6.771717	0.1	0.111461
6.773383	0.1	0.111447
6.775050	0.1	0.112634
6.776717	0.1	0.114790
6.778383	0.1	0.117472
6.780050	0.1	0.119917
6.781717	0.1	0.121375
6.783383	0.1	0.121612
6.785050	0.1	0.120779
6.786717	0.1	0.119214
6.788383	0.1	0.117482
6.790050	0.1	0.116155
6.791717	0.1	0.115214
6.793383	0.1	0.113985
6.795050	0.1	0.111870
6.796717	0.1	0.109035
6.798383	0.1	0.106450
6.800050	0.1	0.105193
6.801717	0.1	0.105379
6.803383	0.1	0.106408
6.805050	0.1	0.107852
6.806717	0.1	0.109356
6.808383	0.1	0.110297
6.810050	0.1	0.110311
6.811717	0.1	0.109673
6.813383	0.1	0.109030
6.815050	0.1	0.109151
6.816717	0.1	0.110702
6.818383	0.1	0.113701
6.820050	0.1	0.117160
6.821717	0.1	0.119940
6.823383	0.1	0.121701
6.825050	0.1	0.122683
6.826717	0.1	0.123191
6.828383	0.1	0.123503
6.830050	0.1	0.123885
6.831717	0.1	0.124527
6.833383	0.1	0.125407
6.835050	0.1	0.126041
6.836717	0.1	0.125831
6.838383	0.1	0.124853
6.840050	0.1	0.123801
6.841717	0.1	0.123447
6.843383	0.1	0.124262
6.845050	0.1	0.126152
6.846717	0.1	0.128672
6.848383	0.1	0.131265
6.850050	0.1	0.133007
6.851717	0.1	0.132676
6.853383	0.1	0.129817
6.855050	0.1	0.125295
6.856717	0.1	0.120555
6.858383	0.1	0.116779
6.860050	0.1	0.114660
6.861717	0.1	0.114157
6.863383	0.1	0.114543
6.865050	0.1	0.115144
6.866717	0.1	0.116010
6.868383	0.1	0.117854
6.870050	0.1	0.121081
6.871717	0.1	0.124834
6.873383	0.1	0.127377
6.875050	0.1	0.127680
6.876717	0.1	0.126502
6.878383	0.1	0.125198
6.880050	0.1	0.124006
6.881717	0.1	0.122571
6.883383	0.1	0.121268
6.885050	0.1	0.121095
6.886717	0.1	0.122720
6.888383	0.1	0.125812
6.890050	0.1	0.129128
6.891717	0.1	0.131479
6.893383	0.1	0.132625
6.895050	0.1	0.132788
6.896717	0.1	0.132006
6.898383	0.1	0.130441
6.900050	0.1	0.128774
6.901717	0.1	0.127647
6.903383	0.1	0.127032
6.905050	0.1	0.126865
6.906717	0.1	0.127596
6.908383	0.1	0.129417
6.910050	0.1	0.131563
6.911717	0.1	0.133198
6.913383	0.1	0.134124
6.915050	0.1	0.134422
6.916717	0.1	0.134236
6.918383	0.1	0.133868
6.920050	0.1	0.133472
6.921717	0.1	0.132998
6.923383	0.1	0.132616
6.925050	0.1	0.132471
6.926717	0.1	0.132113
6.928383	0.1	0.131107
6.930050	0.1	0.129635
6.931717	0.1	0.127973
6.933383	0.1	0.125989
6.935050	0.1	0.123754
6.936717	0.1	0.122203
6.938383	0.1	0.122292
6.940050	0.1	0.123652
6.941717	0.1	0.124862
6.943383	0.1	0.124723
6.945050	0.1	0.123028
6.946717	0.1	0.120411
6.948383	0.1	0.117631
6.950050	0.1	0.115358
6.951717	0.1	0.114315
6.953383	0.1	0.114827
6.955050	0.1	0.116089
6.956717	0.1	0.116639
6.958383	0.1	0.115708
6.960050	0.1	0.113780
6.961717	0.1	0.111973
6.963383	0.1	0.111177
6.965050	0.1	0.111558
6.966717	0.1	0.113035
6.968383	0.1	0.115470
6.970050	0.1	0.118180
6.971717	0.1	0.120276
6.973383	0.1	0.121524
6.975050	0.1	0.122078
6.976717	0.1	0.121924
6.978383	0.1	0.120909
6.980050	0.1	0.118962
6.981717	0.1	0.116485
6.983383	0.1	0.114506
6.985050	0.1	0.113924
6.986717	0.1	0.114772
6.988383	0.1	0.116238
6.990050	0.1	0.117281
6.991717	0.1	0.117188
6.993383	0.1	0.115759
6.995050	0.1	0.113249
6.996717	0.1	0.110278
6.998383	0.1	0.107745
7.000050	0.1	0.106264
7.001717	0.1	0.105868
7.003383	0.1	0.106557
7.005050	0.1	0.108597
7.006717	0.1	0.111777
7.008383	0.1	0.115084
7.010050	0.1	0.117328
7.011717	0.1	0.117831
7.013383	0.1	0.116825
7.015050	0.1	0.115475
7.016717	0.1	0.114883
7.018383	0.1	0.115209
7.020050	0.1	0.115838
7.021717	0.1	0.116224
7.023383	0.1	0.116364
7.025050	0.1	0.116793
7.026717	0.1	0.118213
7.028383	0.1	0.120932
7.030050	0.1	0.124215
7.031717	0.1	0.126371
7.033383	0.1	0.126120
7.035050	0.1	0.123763
7.036717	0.1	0.120695
7.038383	0.1	0.118050
7.040050	0.1	0.116224
7.041717	0.1	0.115046
7.043383	0.1	0.113901
7.045050	0.1	0.112387
7.046717	0.1	0.111312
7.048383	0.1	0.112243
7.050050	0.1	0.115875
7.051717	0.1	0.121351
7.053383	0.1	0.126963
7.055050	0.1	0.130842
7.056717	0.1	0.131289
7.058383	0.1	0.127438
7.060050	0.1	0.120113
7.061717	0.1	0.112043
7.063383	0.1	0.106655
7.065050	0.1	0.105961
7.066717	0.1	0.109645
7.068383	0.1	0.115857
7.070050	0.1	0.122292
7.071717	0.1	0.127102
7.073383	0.1	0.129594
7.075050	0.1	0.130148
7.076717	0.1	0.129556
7.078383	0.1	0.128564
7.080050	0.1	0.127661
7.081717	0.1	0.127074
7.083383	0.1	0.127195
7.085050	0.1	0.128630
7.086717	0.1	0.131461
7.088383	0.1	0.134902
7.090050	0.1	0.137747
7.091717	0.1	0.139014
7.093383	0.1	0.138246
7.095050	0.1	0.135545
7.096717	0.1	0.131680
7.098383	0.1	0.128001
7.100050	0.1	0.125971
7.101717	0.1	0.126441
7.103383	0.1	0.129035
7.105050	0.1	0.132346
7.106717	0.1	0.134925
7.108383	0.1	0.135931
7.110050	0.1	0.135051
7.111717	0.1	0.132429
7.113383	0.1	0.128993
7.115050	0.1	0.126311
7.116717	0.1	0.125682
7.118383	0.1	0.127302
7.120050	0.1	0.130385
7.121717	0.1	0.133514
7.123383	0.1	0.135154
7.125050	0.1	0.134469
7.126717	0.1	0.131852
7.128383	0.1	0.128564
7.130050	0.1	0.125798
7.131717	0.1	0.124406
7.133383	0.1	0.125095
7.135050	0.1	0.128080
7.136717	0.1	0.132760
7.138383	0.1	0.137966
7.140050	0.1	0.142488
7.141717	0.1	0.145482
7.143383	0.1	0.146395
7.145050	0.1	0.144914
7.146717	0.1	0.141379
7.148383	0.1	0.136923
7.150050	0.1	0.133142
7.151717	0.1	0.131228
7.153383	0.1	0.131028
7.155050	0.1	0.131391
7.156717	0.1	0.131237
7.158383	0.1	0.130134
7.160050	0.1	0.128616
7.161717	0.1	0.127647
7.163383	0.1	0.127289
7.165050	0.1	0.126790
7.166717	0.1	0.125701
7.168383	0.1	0.124224
7.170050	0.1	0.122972
7.171717	0.1	0.122641
7.173383	0.1	0.123531
7.175050	0.1	0.125431
7.176717	0.1	0.127740
7.178383	0.1	0.129808
7.180050	0.1	0.131330
7.181717	0.1	0.132448
7.183383	0.1	0.133417
7.185050	0.1	0.134222
7.186717	0.1	0.134646
7.188383	0.1	0.134502
7.190050	0.1	0.133729
7.191717	0.1	0.132462
7.193383	0.1	0.131018
7.195050	0.1	0.129770
7.196717	0.1	0.128960
7.198383	0.1	0.128434
7.200050	0.1	0.127810
7.201717	0.1	0.126786
7.203383	0.1	0.125002
7.205050	0.1	0.122297
7.206717	0.1	0.119410
7.208383	0.1	0.117728
7.210050	0.1	0.118283
7.211717	0.1	0.121072
7.213383	0.1	0.125072
7.215050	0.1	0.128779
7.216717	0.1	0.131102
7.218383	0.1	0.131777
7.220050	0.1	0.131298
7.221717	0.1	0.130399
7.223383	0.1	0.129407
7.225050	0.1	0.128103
7.226717	0.1	0.126245
7.228383	0.1	0.124355
7.230050	0.1	0.123293
7.231717	0.1	0.123242
7.233383	0.1	0.123908
7.235050	0.1	0.124956
7.236717	0.1	0.125808
7.238383	0.1	0.126171
7.240050	0.1	0.126637
7.241717	0.1	0.127759
7.243383	0.1	0.128909
7.245050	0.1	0.128797
7.246717	0.1	0.126879
7.248383	0.1	0.123759
7.250050	0.1	0.120499
7.251717	0.1	0.118068
7.253383	0.1	0.117137
7.255050	0.1	0.117938
7.256717	0.1	0.120164
7.258383	0.1	0.122930
7.260050	0.1	0.125165
7.261717	0.1	0.126231
7.263383	0.1	0.126194
7.265050	0.1	0.125514
7.266717	0.1	0.124574
7.268383	0.1	0.123400
7.270050	0.1	0.121603
7.271717	0.1	0.118935
7.273383	0.1	0.116033
7.275050	0.1	0.114036
7.276717	0.1	0.113519
7.278383	0.1	0.113985
7.280050	0.1	0.114599
7.281717	0.1	0.115419
7.283383	0.1	0.117435
7.285050	0.1	0.121421
7.286717	0.1	0.127079
7.288383	0.1	0.133379
7.290050	0.1	0.138986
7.291717	0.1	0.142278
7.293383	0.1	0.141924
7.295050	0.1	0.137975
7.296717	0.1	0.132360
7.298383	0.1	0.128071
7.300050	0.1	0.126921
7.301717	0.1	0.128169
7.303383	0.1	0.129826
7.305050	0.1	0.130599
7.306717	0.1	0.130399
7.308383	0.1	0.129682
7.310050	0.1	0.128588
7.311717	0.1	0.126953
7.313383	0.1	0.124876
7.315050	0.1	0.122846
7.316717	0.1	0.121454
7.318383	0.1	0.121268
7.320050	0.1	0.122674
7.321717	0.1	0.125291
7.323383	0.1	0.127824
7.325050	0.1	0.129361
7.326717	0.1	0.130399
7.328383	0.1	0.131787
7.330050	0.1	0.133440
7.331717	0.1	0.134762
7.333383	0.1	0.135200
7.335050	0.1	0.134367
7.336717	0.1	0.132499
7.338383	0.1	0.130637
7.340050	0.1	0.130013
7.341717	0.1	0.131098
7.343383	0.1	0.133282
7.345050	0.1	0.135577
7.346717	0.1	0.137570
7.348383	0.1	0.139363
7.350050	0.1	0.140886
7.351717	0.1	0.141803
7.353383	0.1	0.141985
7.355050	0.1	0.141640
7.356717	0.1	0.141226
7.358383	0.1	0.141053
7.360050	0.1	0.141095
7.361717	0.1	0.141086
7.363383	0.1	0.140523
7.365050	0.1	0.138972
7.366717	0.1	0.136718
7.368383	0.1	0.134786
7.370050	0.1	0.134166
7.371717	0.1	0.134944
7.373383	0.1	0.136206
7.375050	0.1	0.137240
7.376717	0.1	0.138576
7.378383	0.1	0.141249
7.380050	0.1	0.145347
7.381717	0.1	0.149510
7.383383	0.1	0.152085
7.385050	0.1	0.152751
7.386717	0.1	0.152593
7.388383	0.1	0.152774
7.390050	0.1	0.153589
7.391717	0.1	0.154641
7.393383	0.1	0.155275
7.395050	0.1	0.155238
7.396717	0.1	0.155233
7.398383	0.1	0.156141
7.400050	0.1	0.157719
7.401717	0.1	0.158632
7.403383	0.1	0.157864
7.405050	0.1	0.155815
7.406717	0.1	0.153854
7.408383	0.1	0.152821
7.410050	0.1	0.152322
7.411717	0.1	0.151484
7.413383	0.1	0.149775
7.415050	0.1	0.147228
7.416717	0.1	0.144280
7.418383	0.1	0.141771
7.420050	0.1	0.140718
7.421717	0.1	0.141617
7.423383	0.1	0.143978
7.425050	0.1	0.146856
7.426717	0.1	0.149617
7.428383	0.1	0.151652
7.430050	0.1	0.152001
7.431717	0.1	0.150404
7.433383	0.1	0.148183
7.435050	0.1	0.147135
7.436717	0.1	0.147852
7.438383	0.1	0.149803
7.440050	0.1	0.152364
7.441717	0.1	0.155019
7.443383	0.1	0.157109
7.445050	0.1	0.157924
7.446717	0.1	0.157179
7.448383	0.1	0.155088
7.450050	0.1	0.152090
7.451717	0.1	0.148984
7.453383	0.1	0.147042
7.455050	0.1	0.146711
7.456717	0.1	0.146693
7.458383	0.1	0.145230
7.460050	0.1	0.141906
7.461717	0.1	0.138078
7.463383	0.1	0.135791
7.465050	0.1	0.135894
7.466717	0.1	0.137454
7.468383	0.1	0.139191
7.470050	0.1	0.140453
7.471717	0.1	0.140974
7.473383	0.1	0.140904
7.475050	0.1	0.141016
7.476717	0.1	0.141943
7.478383	0.1	0.143358
7.480050	0.1	0.144439
7.481717	0.1	0.144937
7.483383	0.1	0.145426
7.485050	0.1	0.146599
7.486717	0.1	0.148760
7.488383	0.1	0.151582
7.490050	0.1	0.153859
7.491717	0.1	0.154157
7.493383	0.1	0.151847
7.495050	0.1	0.147275
7.496717	0.1	0.141431
7.498383	0.1	0.135726
7.500050	0.1	0.131615
7.501717	0.1	0.130087
7.503383	0.1	0.131191
7.505050	0.1	0.133989
7.506717	0.1	0.137058
7.508383	0.1	0.139307
7.510050	0.1	0.140672
7.511717	0.1	0.141901
7.513383	0.1	0.143400
7.515050	0.1	0.144658
7.516717	0.1	0.144877
7.518383	0.1	0.143922
7.520050	0.1	0.142492
7.521717	0.1	0.141310
7.523383	0.1	0.140290
7.525050	0.1	0.139037
7.526717	0.1	0.138013
7.528383	0.1	0.138436
7.530050	0.1	0.140681
7.531717	0.1	0.143526
7.533383	0.1	0.145333
7.535050	0.1	0.145528
7.536717	0.1	0.144946
7.538383	0.1	0.144839
7.540050	0.1	0.145435
7.541717	0.1	0.145901
7.543383	0.1	0.145752
7.545050	0.1	0.145631
7.546717	0.1	0.146353
7.548383	0.1	0.147577
7.550050	0.1	0.148052
7.551717	0.1	0.147475
7.553383	0.1	0.147088
7.555050	0.1	0.148006
7.556717	0.1	0.149775
7.558383	0.1	0.151065
7.560050	0.1	0.150888
7.561717	0.1	0.149319
7.563383	0.1	0.147275
7.565050	0.1	0.145626
7.566717	0.1	0.144555
7.568383	0.1	0.144006
7.570050	0.1	0.144397
7.571717	0.1	0.145859
7.573383	0.1	0.147433
7.575050	0.1	0.147987
7.576717	0.1	0.147349
7.578383	0.1	0.146255
7.580050	0.1	0.146027
7.581717	0.1	0.147875
7.583383	0.1	0.151992
7.585050	0.1	0.157245
7.586717	0.1	0.162004
7.588383	0.1	0.165296
7.590050	0.1	0.166874
7.591717	0.1	0.166576
7.593383	0.1	0.164625
7.595050	0.1	0.161873
7.596717	0.1	0.159452
7.598383	0.1	0.158534
7.600050	0.1	0.159671
7.601717	0.1	0.162143
7.603383	0.1	0.164811
7.605050	0.1	0.167047
7.606717	0.1	0.168402
7.608383	0.1	0.168565
7.610050	0.1	0.167876
7.611717	0.1	0.167089
7.613383	0.1	0.166525
7.615050	0.1	0.165883
7.616717	0.1	0.165086
7.618383	0.1	0.164653
7.620050	0.1	0.164807
7.621717	0.1	0.165077
7.623383	0.1	0.164933
7.625050	0.1	0.164262
7.626717	0.1	0.163405
7.628383	0.1	0.163005
7.630050	0.1	0.163321
7.631717	0.1	0.163848
7.633383	0.1	0.164141
7.635050	0.1	0.164574
7.636717	0.1	0.165682
7.638383	0.1	0.167526
7.640050	0.1	0.169957
7.641717	0.1	0.172872
7.643383	0.1	0.175894
7.645050	0.1	0.177957
7.646717	0.1	0.177831
7.648383	0.1	0.175084
7.650050	0.1	0.170209
7.651717	0.1	0.164481
7.653383	0.1	0.159922
7.655050	0.1	0.158283
7.656717	0.1	0.159820
7.658383	0.1	0.163112
7.660050	0.1	0.166134
7.661717	0.1	0.167657
7.663383	0.1	0.167713
7.665050	0.1	0.166669
7.666717	0.1	0.164318
7.668383	0.1	0.160276
7.670050	0.1	0.155317
7.671717	0.1	0.151163
7.673383	0.1	0.149049
7.675050	0.1	0.149230
7.676717	0.1	0.151205
7.678383	0.1	0.153999
7.680050	0.1	0.156816
7.681717	0.1	0.159135
7.683383	0.1	0.160430
7.685050	0.1	0.160513
7.686717	0.1	0.159936
7.688383	0.1	0.159354
7.690050	0.1	0.158781
7.691717	0.1	0.157882
7.693383	0.1	0.156863
7.695050	0.1	0.156583
7.696717	0.1	0.157529
7.698383	0.1	0.159033
7.700050	0.1	0.160155
7.701717	0.1	0.160937
7.703383	0.1	0.161878
7.705050	0.1	0.162502
7.706717	0.1	0.161384
7.708383	0.1	0.158055
7.710050	0.1	0.154381
7.711717	0.1	0.153035
7.713383	0.1	0.154846
7.715050	0.1	0.158278
7.716717	0.1	0.161114
7.718383	0.1	0.162106
7.720050	0.1	0.161435
7.721717	0.1	0.160336
7.723383	0.1	0.159973
7.725050	0.1	0.160304
7.726717	0.1	0.160504
7.728383	0.1	0.160146
7.730050	0.1	0.159191
7.731717	0.1	0.157608
7.733383	0.1	0.155489
7.735050	0.1	0.153193
7.736717	0.1	0.151391
7.738383	0.1	0.150548
7.740050	0.1	0.150609
7.741717	0.1	0.151340
7.743383	0.1	0.152341
7.745050	0.1	0.152998
7.746717	0.1	0.153258
7.748383	0.1	0.153771
7.750050	0.1	0.154860
7.751717	0.1	0.156076
7.753383	0.1	0.156960
7.755050	0.1	0.157482
7.756717	0.1	0.157291
7.758383	0.1	0.155442
7.760050	0.1	0.151545
7.761717	0.1	0.146730
7.763383	0.1	0.142925
7.765050	0.1	0.141524
7.766717	0.1	0.142739
7.768383	0.1	0.145747
7.770050	0.1	0.149412
7.771717	0.1	0.153054
7.773383	0.1	0.156024
7.775050	0.1	0.157217
7.776717	0.1	0.155959
7.778383	0.1	0.152895
7.780050	0.1	0.149356
7.781717	0.1	0.146511
7.783383	0.1	0.145398
7.785050	0.1	0.147014
7.786717	0.1	0.151396
7.788383	0.1	0.157002
7.790050	0.1	0.161678
7.791717	0.1	0.164136
7.793383	0.1	0.164360
7.795050	0.1	0.162832
7.796717	0.1	0.160132
7.798383	0.1	0.157184
7.800050	0.1	0.154898
7.801717	0.1	0.153482
7.803383	0.1	0.152583
7.805050	0.1	0.151764
7.806717	0.1	0.150688
7.808383	0.1	0.149575
7.810050	0.1	0.149473
7.811717	0.1	0.151540
7.813383	0.1	0.155875
7.815050	0.1	0.161380
7.816717	0.1	0.166940
7.818383	0.1	0.171917
7.820050	0.1	0.175601
7.821717	0.1	0.177333
7.823383	0.1	0.177161
7.825050	0.1	0.175689
7.826717	0.1	0.173827
7.828383	0.1	0.172751
7.830050	0.1	0.173193
7.831717	0.1	0.174800
7.833383	0.1	0.176588
7.835050	0.1	0.177850
7.836717	0.1	0.178264
7.838383	0.1	0.177594
7.840050	0.1	0.175810
7.841717	0.1	0.173380
7.843383	0.1	0.171191
7.845050	0.1	0.170348
7.846717	0.1	0.171564
7.848383	0.1	0.174521
7.850050	0.1	0.178064
7.851717	0.1	0.180821
7.853383	0.1	0.181743
7.855050	0.1	0.180826
7.856717	0.1	0.179107
7.858383	0.1	0.177836
7.860050	0.1	0.177766
7.861717	0.1	0.178930
7.863383	0.1	0.180546
7.865050	0.1	0.181487
7.866717	0.1	0.181240
7.868383	0.1	0.180081
7.870050	0.1	0.178409
7.871717	0.1	0.176840
7.873383	0.1	0.176653
7.875050	0.1	0.178842
7.876717	0.1	0.182544
7.878383	0.1	0.185468
7.880050	0.1	0.185943
7.881717	0.1	0.183987
7.883383	0.1	0.180826
7.885050	0.1	0.177836
7.886717	0.1	0.175908
7.888383	0.1	0.175522
7.890050	0.1	0.177012
7.891717	0.1	0.180169
7.893383	0.1	0.183787
7.895050	0.1	0.186488
7.896717	0.1	0.187522
7.898383	0.1	0.186670
7.900050	0.1	0.184188
7.901717	0.1	0.180760
7.903383	0.1	0.176891
7.905050	0.1	0.172881
7.906717	0.1	0.169477
7.908383	0.1	0.167573
7.910050	0.1	0.167415
7.911717	0.1	0.168658
7.913383	0.1	0.170576
7.915050	0.1	0.172067
7.916717	0.1	0.172481
7.918383	0.1	0.172472
7.920050	0.1	0.173072
7.921717	0.1	0.174427
7.923383	0.1	0.175964
7.925050	0.1	0.177217
7.926717	0.1	0.178348
7.928383	0.1	0.180099
7.930050	0.1	0.182954
7.931717	0.1	0.186404
7.933383	0.1	0.189147
7.935050	0.1	0.190078
7.936717	0.1	0.189189
7.938383	0.1	0.187564
7.940050	0.1	0.186348
7.941717	0.1	0.185794
7.943383	0.1	0.185128
7.945050	0.1	0.183233
7.946717	0.1	0.179708
7.948383	0.1	0.175429
7.950050	0.1	0.171745
7.951717	0.1	0.169459
7.953383	0.1	0.168527
7.955050	0.1	0.168532
7.956717	0.1	0.169161
7.958383	0.1	0.170479
7.960050	0.1	0.172807
7.961717	0.1	0.175950
7.963383	0.1	0.178684
7.965050	0.1	0.179722
7.966717	0.1	0.178954
7.968383	0.1	0.177245
7.970050	0.1	0.175727
7.971717	0.1	0.175172
7.973383	0.1	0.175578
7.975050	0.1	0.176295
7.976717	0.1	0.176639
7.978383	0.1	0.176458
7.980050	0.1	0.175922
7.981717	0.1	0.174898
7.983383	0.1	0.173096
7.985050	0.1	0.170697
7.986717	0.1	0.168257
7.988383	0.1	0.166092
7.990050	0.1	0.164113
7.991717	0.1	0.161915
7.993383	0.1	0.159312
7.995050	0.1	0.156863
7.996717	0.1	0.155396
7.998383	0.1	0.155359
8.000050	0.1	0.156607
8.001717	0.1	0.158548
8.003383	0.1	0.160611
8.005050	0.1	0.162628
8.006717	0.1	0.164565
8.008383	0.1	0.166139
8.010050	0.1	0.166805
8.011717	0.1	0.166241
8.013383	0.1	0.164942
8.015050	0.1	0.163745
8.016717	0.1	0.163089
8.018383	0.1	0.163084
8.020050	0.1	0.163959
8.021717	0.1	0.165668
8.023383	0.1	0.167587
8.025050	0.1	0.169044
8.026717	0.1	0.169771
8.028383	0.1	0.169929
8.030050	0.1	0.170125
8.031717	0.1	0.170711
8.033383	0.1	0.171261
8.035050	0.1	0.171484
8.036717	0.1	0.172229
8.038383	0.1	0.174600
8.040050	0.1	0.178353
8.041717	0.1	0.181971
8.043383	0.1	0.183582
8.045050	0.1	0.181980
8.046717	0.1	0.177734
8.048383	0.1	0.173533
8.050050	0.1	0.172351
8.051717	0.1	0.174558
8.053383	0.1	0.177585
8.055050	0.1	0.178670
8.056717	0.1	0.177235
8.058383	0.1	0.174530
8.060050	0.1	0.172211
8.061717	0.1	0.171508
8.063383	0.1	0.172830
8.065050	0.1	0.175629
8.066717	0.1	0.178549
8.068383	0.1	0.180379
8.070050	0.1	0.181245
8.071717	0.1	0.182120
8.073383	0.1	0.183294
8.075050	0.1	0.184202
8.076717	0.1	0.184681
8.078383	0.1	0.185268
8.080050	0.1	0.185883
8.081717	0.1	0.185575
8.083383	0.1	0.184039
8.085050	0.1	0.182134
8.086717	0.1	0.180625
8.088383	0.1	0.179540
8.090050	0.1	0.178856
8.091717	0.1	0.178842
8.093383	0.1	0.179727
8.095050	0.1	0.181734
8.096717	0.1	0.185110
8.098383	0.1	0.189468
8.100050	0.1	0.193412
8.101717	0.1	0.195419
8.103383	0.1	0.194991
8.105050	0.1	0.192961
8.106717	0.1	0.190814
8.108383	0.1	0.189547
8.110050	0.1	0.189459
8.111717	0.1	0.190656
8.113383	0.1	0.193003
8.115050	0.1	0.195634
8.116717	0.1	0.197291
8.118383	0.1	0.197240
8.120050	0.1	0.195708
8.121717	0.1	0.193533
8.123383	0.1	0.191340
8.125050	0.1	0.189352
8.126717	0.1	0.187787
8.128383	0.1	0.186795
8.130050	0.1	0.186325
8.131717	0.1	0.186567
8.133383	0.1	0.188164
8.135050	0.1	0.191368
8.136717	0.1	0.195331
8.138383	0.1	0.198456
8.140050	0.1	0.199592
8.141717	0.1	0.199005
8.143383	0.1	0.197957
8.145050	0.1	0.197501
8.146717	0.1	0.197864
8.148383	0.1	0.198558
8.150050	0.1	0.198721
8.151717	0.1	0.197561
8.153383	0.1	0.194940
8.155050	0.1	0.191391
8.156717	0.1	0.187699
8.158383	0.1	0.184821
8.160050	0.1	0.183824
8.161717	0.1	0.185301
8.163383	0.1	0.188644
8.165050	0.1	0.191792
8.166717	0.1	0.192565
8.168383	0.1	0.190428
8.170050	0.1	0.186451
8.171717	0.1	0.181999
8.173383	0.1	0.178241
8.175050	0.1	0.176472
8.176717	0.1	0.177645
8.178383	0.1	0.181640
8.180050	0.1	0.187308
8.181717	0.1	0.192868
8.183383	0.1	0.196639
8.185050	0.1	0.197669
8.186717	0.1	0.195787
8.188383	0.1	0.191675
8.190050	0.1	0.186828
8.191717	0.1	0.182702
8.193383	0.1	0.180285
8.195050	0.1	0.180202
8.196717	0.1	0.182204
8.198383	0.1	0.185282
8.200050	0.1	0.188886
8.201717	0.1	0.193068
8.203383	0.1	0.197287
8.205050	0.1	0.199974
8.206717	0.1	0.199382
8.208383	0.1	0.195070
8.210050	0.1	0.188733
8.211717	0.1	0.183308
8.213383	0.1	0.181003
8.215050	0.1	0.182083
8.216717	0.1	0.185198
8.218383	0.1	0.188518
8.220050	0.1	0.190572
8.221717	0.1	0.190539
8.223383	0.1	0.188416
8.225050	0.1	0.185077
8.226717	0.1	0.181845
8.228383	0.1	0.179657
8.230050	0.1	0.178898
8.231717	0.1	0.179419
8.233383	0.1	0.180379
8.235050	0.1	0.180928
8.236717	0.1	0.181277
8.238383	0.1	0.182157
8.240050	0.1	0.183508
8.241717	0.1	0.184695
8.243383	0.1	0.185426
8.245050	0.1	0.185822
8.246717	0.1	0.186218
8.248383	0.1	0.186791
8.250050	0.1	0.186977
8.251717	0.1	0.186083
8.253383	0.1	0.184560
8.255050	0.1	0.183703
8.256717	0.1	0.183987
8.258383	0.1	0.184448
8.260050	0.1	0.184048
8.261717	0.1	0.182772
8.263383	0.1	0.181431
8.265050	0.1	0.180826
8.266717	0.1	0.181082
8.268383	0.1	0.181608
8.270050	0.1	0.181831
8.271717	0.1	0.181738
8.273383	0.1	0.181631
8.275050	0.1	0.181599
8.276717	0.1	0.181440
8.278383	0.1	0.180900
8.280050	0.1	0.180248
8.281717	0.1	0.180192
8.283383	0.1	0.180779
8.285050	0.1	0.181044
8.286717	0.1	0.180057
8.288383	0.1	0.177785
8.290050	0.1	0.175061
8.291717	0.1	0.173054
8.293383	0.1	0.172649
8.295050	0.1	0.174041
8.296717	0.1	0.176663
8.298383	0.1	0.179368
8.300050	0.1	0.181003
8.301717	0.1	0.181100
8.303383	0.1	0.180011
8.305050	0.1	0.178488
8.306717	0.1	0.177263
8.308383	0.1	0.176923
8.310050	0.1	0.177673
8.311717	0.1	0.179200
8.313383	0.1	0.180975
8.315050	0.1	0.182735
8.316717	0.1	0.184709
8.318383	0.1	0.187368
8.320050	0.1	0.190805
8.321717	0.1	0.194404
8.323383	0.1	0.197217
8.325050	0.1	0.198460
8.326717	0.1	0.197701
8.328383	0.1	0.194879
8.330050	0.1	0.190572
8.331717	0.1	0.186116
8.333383	0.1	0.183061
8.335050	0.1	0.182386
8.336717	0.1	0.183810
8.338383	0.1	0.186055
8.340050	0.1	0.188071
8.341717	0.1	0.189515
8.343383	0.1	0.190181
8.345050	0.1	0.189901
8.346717	0.1	0.188933
8.348383	0.1	0.188295
8.350050	0.1	0.189357
8.351717	0.1	0.192714
8.353383	0.1	0.197538
8.355050	0.1	0.202060
8.356717	0.1	0.204556
8.358383	0.1	0.204169
8.360050	0.1	0.201142
8.361717	0.1	0.196500
8.363383	0.1	0.191596
8.365050	0.1	0.187564
8.366717	0.1	0.184956
8.368383	0.1	0.183973
8.370050	0.1	0.184788
8.371717	0.1	0.187396
8.373383	0.1	0.191405
8.375050	0.1	0.196164
8.376717	0.1	0.201031
8.378383	0.1	0.205454
8.380050	0.1	0.209063
8.381717	0.1	0.211657
8.383383	0.1	0.213031
8.385050	0.1	0.213231
8.386717	0.1	0.212723
8.388383	0.1	0.211983
8.390050	0.1	0.211298
8.391717	0.1	0.210977
8.393383	0.1	0.211056
8.395050	0.1	0.210851
8.396717	0.1	0.209473
8.398383	0.1	0.206782
8.400050	0.1	0.203536
8.401717	0.1	0.200775
8.403383	0.1	0.199261
8.405050	0.1	0.199242
8.406717	0.1	0.200337
8.408383	0.1	0.201771
8.410050	0.1	0.203038
8.411717	0.1	0.204146
8.413383	0.1	0.205371
8.415050	0.1	0.206959
8.416717	0.1	0.208835
8.418383	0.1	0.210595
8.420050	0.1	0.211652
8.421717	0.1	0.211499
8.423383	0.1	0.210172
8.425050	0.1	0.208449
8.426717	0.1	0.207187
8.428383	0.1	0.206623
8.430050	0.1	0.206893
8.431717	0.1	0.208342
8.433383	0.1	0.210842
8.435050	0.1	0.213794
8.436717	0.1	0.216737
8.438383	0.1	0.218987
8.440050	0.1	0.219196
8.441717	0.1	0.216197
8.443383	0.1	0.210414
8.445050	0.1	0.203936
8.446717	0.1	0.199205
8.448383	0.1	0.197547
8.450050	0.1	0.198889
8.451717	0.1	0.202237
8.453383	0.1	0.206009
8.455050	0.1	0.208416
8.456717	0.1	0.208449
8.458383	0.1	0.206530
8.460050	0.1	0.203787
8.461717	0.1	0.200667
8.463383	0.1	0.197184
8.465050	0.1	0.194157
8.466717	0.1	0.192910
8.468383	0.1	0.194116
8.470050	0.1	0.197180
8.471717	0.1	0.200425
8.473383	0.1	0.202018
8.475050	0.1	0.201282
8.476717	0.1	0.199145
8.478383	0.1	0.196947
8.480050	0.1	0.195401
8.481717	0.1	0.194861
8.483383	0.1	0.195554
8.485050	0.1	0.197105
8.486717	0.1	0.198516
8.488383	0.1	0.198935
8.490050	0.1	0.198460
8.491717	0.1	0.198004
8.493383	0.1	0.198106
8.495050	0.1	0.198283
8.496717	0.1	0.197734
8.498383	0.1	0.196341
8.500050	0.1	0.195010
8.501717	0.1	0.194870
8.503383	0.1	0.196071
8.505050	0.1	0.197757
8.506717	0.1	0.199024
8.508383	0.1	0.199238
8.510050	0.1	0.197673
8.511717	0.1	0.194199
8.513383	0.1	0.190032
8.515050	0.1	0.186861
8.516717	0.1	0.185710
8.518383	0.1	0.186781
8.520050	0.1	0.189524
8.521717	0.1	0.192714
8.523383	0.1	0.195215
8.525050	0.1	0.196430
8.526717	0.1	0.196337
8.528383	0.1	0.195419
8.530050	0.1	0.194372
8.531717	0.1	0.193575
8.533383	0.1	0.193105
8.535050	0.1	0.192877
8.536717	0.1	0.192816
8.538383	0.1	0.192993
8.540050	0.1	0.193398
8.541717	0.1	0.193655
8.543383	0.1	0.193482
8.545050	0.1	0.193194
8.546717	0.1	0.193398
8.548383	0.1	0.194367
8.550050	0.1	0.195764
8.551717	0.1	0.196570
8.553383	0.1	0.195722
8.555050	0.1	0.193343
8.556717	0.1	0.190916
8.558383	0.1	0.189925
8.560050	0.1	0.190795
8.561717	0.1	0.192714
8.563383	0.1	0.194167
8.565050	0.1	0.194511
8.566717	0.1	0.194544
8.568383	0.1	0.195154
8.570050	0.1	0.196439
8.571717	0.1	0.198097
8.573383	0.1	0.199829
8.575050	0.1	0.201338
8.576717	0.1	0.202204
8.578383	0.1	0.202009
8.580050	0.1	0.200779
8.581717	0.1	0.199201
8.583383	0.1	0.198204
8.585050	0.1	0.198260
8.586717	0.1	0.199168
8.588383	0.1	0.200206
8.590050	0.1	0.200537
8.591717	0.1	0.199848
8.593383	0.1	0.198847
8.595050	0.1	0.198754
8.596717	0.1	0.200165
8.598383	0.1	0.202470
8.600050	0.1	0.204607
8.601717	0.1	0.205911
8.603383	0.1	0.206302
8.605050	0.1	0.206190
8.606717	0.1	0.206186
8.608383	0.1	0.206889
8.610050	0.1	0.208840
8.611717	0.1	0.212039
8.613383	0.1	0.215401
8.615050	0.1	0.217361
8.616717	0.1	0.217180
8.618383	0.1	0.215378
8.620050	0.1	0.212803
8.621717	0.1	0.209878
8.623383	0.1	0.207033
8.625050	0.1	0.204956
8.626717	0.1	0.204155
8.628383	0.1	0.204607
8.630050	0.1	0.205850
8.631717	0.1	0.207420
8.633383	0.1	0.209068
8.635050	0.1	0.210288
8.636717	0.1	0.210260
8.638383	0.1	0.208626
8.640050	0.1	0.205985
8.641717	0.1	0.203634
8.643383	0.1	0.202805
8.645050	0.1	0.203778
8.646717	0.1	0.205827
8.648383	0.1	0.208062
8.650050	0.1	0.209971
8.651717	0.1	0.211457
8.653383	0.1	0.212654
8.655050	0.1	0.213291
8.656717	0.1	0.212993
8.658383	0.1	0.212262
8.660050	0.1	0.212225
8.661717	0.1	0.213445
8.663383	0.1	0.215224
8.665050	0.1	0.216351
8.666717	0.1	0.216505
8.668383	0.1	0.216551
8.670050	0.1	0.217082
8.671717	0.1	0.217315
8.673383	0.1	0.216109
8.675050	0.1	0.213385
8.676717	0.1	0.209985
8.678383	0.1	0.206851
8.680050	0.1	0.204532
8.681717	0.1	0.202912
8.683383	0.1	0.201343
8.685050	0.1	0.199443
8.686717	0.1	0.197869
8.688383	0.1	0.197981
8.690050	0.1	0.200700
8.691717	0.1	0.205534
8.693383	0.1	0.210786
8.695050	0.1	0.214628
8.696717	0.1	0.215857
8.698383	0.1	0.214195
8.700050	0.1	0.210456
8.701717	0.1	0.206036
8.703383	0.1	0.202158
8.705050	0.1	0.199634
8.706717	0.1	0.198884
8.708383	0.1	0.199624
8.710050	0.1	0.200821
8.711717	0.1	0.201585
8.713383	0.1	0.201724
8.715050	0.1	0.201310
8.716717	0.1	0.200458
8.718383	0.1	0.199787
8.720050	0.1	0.200183
8.721717	0.1	0.201818
8.723383	0.1	0.203918
8.725050	0.1	0.205389
8.726717	0.1	0.205711
8.728383	0.1	0.205748
8.730050	0.1	0.206772
8.731717	0.1	0.208570
8.733383	0.1	0.209655
8.735050	0.1	0.208998
8.736717	0.1	0.206730
8.738383	0.1	0.203578
8.740050	0.1	0.200113
8.741717	0.1	0.196840
8.743383	0.1	0.194330
8.745050	0.1	0.192835
8.746717	0.1	0.192048
8.748383	0.1	0.191573
8.750050	0.1	0.191415
8.751717	0.1	0.192062
8.753383	0.1	0.193878
8.755050	0.1	0.196509
8.756717	0.1	0.199210
8.758383	0.1	0.201273
8.760050	0.1	0.202018
8.761717	0.1	0.200961
8.763383	0.1	0.198260
8.765050	0.1	0.194567
8.766717	0.1	0.190800
8.768383	0.1	0.188202
8.770050	0.1	0.187890
8.771717	0.1	0.189925
8.773383	0.1	0.193389
8.775050	0.1	0.197515
8.776717	0.1	0.202158
8.778383	0.1	0.207070
8.780050	0.1	0.211359
8.781717	0.1	0.213841
8.783383	0.1	0.213948
8.785050	0.1	0.212207
8.786717	0.1	0.209631
8.788383	0.1	0.206856
8.790050	0.1	0.204179
8.791717	0.1	0.201953
8.793383	0.1	0.200551
8.795050	0.1	0.200192
8.796717	0.1	0.200956
8.798383	0.1	0.202893
8.800050	0.1	0.205925
8.801717	0.1	0.209319
8.803383	0.1	0.211787
8.805050	0.1	0.212407
8.806717	0.1	0.211168
8.808383	0.1	0.208649
8.810050	0.1	0.205678
8.811717	0.1	0.203154
8.813383	0.1	0.201650
8.815050	0.1	0.201031
8.816717	0.1	0.200667
8.818383	0.1	0.199936
8.820050	0.1	0.198721
8.821717	0.1	0.197776
8.823383	0.1	0.198074
8.825050	0.1	0.199429
8.826717	0.1	0.200584
8.828383	0.1	0.200621
8.830050	0.1	0.199587
8.831717	0.1	0.198372
8.833383	0.1	0.198246
8.835050	0.1	0.199960
8.836717	0.1	0.203131
8.838383	0.1	0.206484
8.840050	0.1	0.208672
8.841717	0.1	0.209031
8.843383	0.1	0.207811
8.845050	0.1	0.206181
8.846717	0.1	0.205725
8.848383	0.1	0.207503
8.850050	0.1	0.211154
8.851717	0.1	0.215010
8.853383	0.1	0.217212
8.855050	0.1	0.216970
8.856717	0.1	0.215210
8.858383	0.1	0.213915
8.860050	0.1	0.214563
8.861717	0.1	0.217278
8.863383	0.1	0.221133
8.865050	0.1	0.224984
8.866717	0.1	0.228253
8.868383	0.1	0.231043
8.870050	0.1	0.233450
8.871717	0.1	0.235261
8.873383	0.1	0.236351
8.875050	0.1	0.236663
8.876717	0.1	0.236090
8.878383	0.1	0.234935
8.880050	0.1	0.233757
8.881717	0.1	0.232602
8.883383	0.1	0.231178
8.885050	0.1	0.229809
8.886717	0.1	0.229236
8.888383	0.1	0.229506
8.890050	0.1	0.229618
8.891717	0.1	0.228165
8.893383	0.1	0.224710
8.895050	0.1	0.220602
8.896717	0.1	0.217995
8.898383	0.1	0.218330
8.900050	0.1	0.221613
8.901717	0.1	0.226381
8.903383	0.1	0.230502
8.905050	0.1	0.232398
8.906717	0.1	0.231895
8.908383	0.1	0.229753
8.910050	0.1	0.226991
8.911717	0.1	0.225008
8.913383	0.1	0.224896
8.915050	0.1	0.226176
8.916717	0.1	0.227424
8.918383	0.1	0.227946
8.920050	0.1	0.227690
8.921717	0.1	0.226535
8.923383	0.1	0.224877
8.925050	0.1	0.223694
8.926717	0.1	0.223368
8.928383	0.1	0.223196
8.930050	0.1	0.222432
8.931717	0.1	0.221389
8.933383	0.1	0.220989
8.935050	0.1	0.221501
8.936717	0.1	0.222372
8.938383	0.1	0.222963
8.940050	0.1	0.223136
8.941717	0.1	0.223634
8.943383	0.1	0.225292
8.945050	0.1	0.227876
8.946717	0.1	0.230256
8.948383	0.1	0.231303
8.950050	0.1	0.230372
8.951717	0.1	0.227629
8.953383	0.1	0.224016
8.955050	0.1	0.220630
8.956717	0.1	0.218204
8.958383	0.1	0.217282
8.960050	0.1	0.218251
8.961717	0.1	0.220751
8.963383	0.1	0.223406
8.965050	0.1	0.224765
8.966717	0.1	0.224509
8.968383	0.1	0.223224
8.970050	0.1	0.221319
8.971717	0.1	0.218675
8.973383	0.1	0.215387
8.975050	0.1	0.212449
8.976717	0.1	0.211163
8.978383	0.1	0.212011
8.980050	0.1	0.214195
8.981717	0.1	0.216393
8.983383	0.1	0.217715
8.985050	0.1	0.217701
8.986717	0.1	0.216211
8.988383	0.1	0.213776
8.990050	0.1	0.211368
8.991717	0.1	0.209734
8.993383	0.1	0.209059
8.995050	0.1	0.209073
8.996717	0.1	0.209343
8.998383	0.1	0.209427
9.000050	0.1	0.209040
9.001717	0.1	0.208551
9.003383	0.1	0.208975
9.005050	0.1	0.210828
9.006717	0.1	0.213562
9.008383	0.1	0.216546
9.010050	0.1	0.219587
9.011717	0.1	0.222274
9.013383	0.1	0.224099
9.015050	0.1	0.224966
9.016717	0.1	0.224626
9.018383	0.1	0.222703
9.020050	0.1	0.219708
9.021717	0.1	0.216770
9.023383	0.1	0.214381
9.025050	0.1	0.212248
9.026717	0.1	0.210325
9.028383	0.1	0.209385
9.030050	0.1	0.210283
9.031717	0.1	0.212830
9.033383	0.1	0.216058
9.035050	0.1	0.219163
9.036717	0.1	0.221464
9.038383	0.1	0.222218
9.040050	0.1	0.221143
9.041717	0.1	0.218661
9.043383	0.1	0.215531
9.045050	0.1	0.212337
9.046717	0.1	0.209427
9.048383	0.1	0.207308
9.050050	0.1	0.206730
9.051717	0.1	0.208071
9.053383	0.1	0.211112
9.055050	0.1	0.215247
9.056717	0.1	0.219657
9.058383	0.1	0.223489
9.060050	0.1	0.225822
9.061717	0.1	0.225846
9.063383	0.1	0.223517
9.065050	0.1	0.219867
9.066717	0.1	0.216532
9.068383	0.1	0.215136
9.070050	0.1	0.216351
9.071717	0.1	0.219396
9.073383	0.1	0.222619
9.075050	0.1	0.224686
9.076717	0.1	0.225012
9.078383	0.1	0.224039
9.080050	0.1	0.223340
9.081717	0.1	0.224225
9.083383	0.1	0.225995
9.085050	0.1	0.226572
9.086717	0.1	0.224626
9.088383	0.1	0.220658
9.090050	0.1	0.216528
9.091717	0.1	0.214148
9.093383	0.1	0.214246
9.095050	0.1	0.216030
9.096717	0.1	0.218130
9.098383	0.1	0.219680
9.100050	0.1	0.220872
9.101717	0.1	0.222605
9.103383	0.1	0.225441
9.105050	0.1	0.229208
9.106717	0.1	0.233348
9.108383	0.1	0.237250
9.110050	0.1	0.240416
9.111717	0.1	0.242344
9.113383	0.1	0.242582
9.115050	0.1	0.241161
9.116717	0.1	0.238544
9.118383	0.1	0.235261
9.120050	0.1	0.232044
9.121717	0.1	0.229888
9.123383	0.1	0.229515
9.125050	0.1	0.231108
9.126717	0.1	0.234344
9.128383	0.1	0.238367
9.130050	0.1	0.242214
9.131717	0.1	0.245296
9.133383	0.1	0.247126
9.135050	0.1	0.247285
9.136717	0.1	0.245911
9.138383	0.1	0.243578
9.140050	0.1	0.240835
9.141717	0.1	0.238335
9.143383	0.1	0.236854
9.145050	0.1	0.236626
9.146717	0.1	0.237180
9.148383	0.1	0.238181
9.150050	0.1	0.239741
9.151717	0.1	0.241748
9.153383	0.1	0.243615
9.155050	0.1	0.245064
9.156717	0.1	0.246670
9.158383	0.1	0.248840
9.160050	0.1	0.250535
9.161717	0.1	0.249995
9.163383	0.1	0.246735
9.165050	0.1	0.242135
9.166717	0.1	0.238232
9.168383	0.1	0.236449
9.170050	0.1	0.236901
9.171717	0.1	0.238484
9.173383	0.1	0.239764
9.175050	0.1	0.239629
9.176717	0.1	0.237799
9.178383	0.1	0.235457
9.180050	0.1	0.234270
9.181717	0.1	0.234544
9.183383	0.1	0.235275
9.185050	0.1	0.235545
9.186717	0.1	0.234959
9.188383	0.1	0.233599
9.190050	0.1	0.231802
9.191717	0.1	0.229874
9.193383	0.1	0.228141
9.195050	0.1	0.227233
9.196717	0.1	0.227918
9.198383	0.1	0.230540
9.200050	0.1	0.234628
9.201717	0.1	0.238717
9.203383	0.1	0.240733
9.205050	0.1	0.239704
9.206717	0.1	0.236854
9.208383	0.1	0.234274
9.210050	0.1	0.232868
9.211717	0.1	0.232300
9.213383	0.1	0.232114
9.215050	0.1	0.232202
9.216717	0.1	0.232779
9.218383	0.1	0.234111
9.220050	0.1	0.236030
9.221717	0.1	0.237934
9.223383	0.1	0.239415
9.225050	0.1	0.240784
9.226717	0.1	0.242735
9.228383	0.1	0.245045
9.230050	0.1	0.246018
9.231717	0.1	0.244123
9.233383	0.1	0.239681
9.235050	0.1	0.234796
9.236717	0.1	0.231843
9.238383	0.1	0.231662
9.240050	0.1	0.233366
9.241717	0.1	0.235392
9.243383	0.1	0.236286
9.245050	0.1	0.235289
9.246717	0.1	0.232882
9.248383	0.1	0.230442
9.250050	0.1	0.229189
9.251717	0.1	0.229464
9.253383	0.1	0.230935
9.255050	0.1	0.232831
9.256717	0.1	0.234321
9.258383	0.1	0.234945
9.260050	0.1	0.234921
9.261717	0.1	0.234973
9.263383	0.1	0.235541
9.265050	0.1	0.236300
9.266717	0.1	0.236593
9.268383	0.1	0.235913
9.270050	0.1	0.234214
9.271717	0.1	0.232044
9.273383	0.1	0.230218
9.275050	0.1	0.229236
9.276717	0.1	0.229175
9.278383	0.1	0.230372
9.280050	0.1	0.233338
9.281717	0.1	0.237669
9.283383	0.1	0.241920
9.285050	0.1	0.244719
9.286717	0.1	0.245101
9.288383	0.1	0.242400
9.290050	0.1	0.237008
9.291717	0.1	0.230749
9.293383	0.1	0.225883
9.295050	0.1	0.223732
9.296717	0.1	0.223932
9.298383	0.1	0.224779
9.300050	0.1	0.225003
9.301717	0.1	0.224961
9.303383	0.1	0.225408
9.305050	0.1	0.226167
9.306717	0.1	0.226684
9.308383	0.1	0.226898
9.310050	0.1	0.227154
9.311717	0.1	0.227829
9.313383	0.1	0.228989
9.315050	0.1	0.230116
9.316717	0.1	0.230488
9.318383	0.1	0.229999
9.320050	0.1	0.229394
9.321717	0.1	0.229566
9.323383	0.1	0.230824
9.325050	0.1	0.233077
9.326717	0.1	0.236249
9.328383	0.1	0.239923
9.330050	0.1	0.242852
9.331717	0.1	0.243708
9.333383	0.1	0.242447
9.335050	0.1	0.240328
9.336717	0.1	0.238712
9.338383	0.1	0.238186
9.340050	0.1	0.238544
9.341717	0.1	0.239271
9.343383	0.1	0.240058
9.345050	0.1	0.240793
9.346717	0.1	0.241459
9.348383	0.1	0.241967
9.350050	0.1	0.241981
9.351717	0.1	0.241208
9.353383	0.1	0.240128
9.355050	0.1	0.239667
9.356717	0.1	0.239881
9.358383	0.1	0.240109
9.360050	0.1	0.240486
9.361717	0.1	0.241655
9.363383	0.1	0.243466
9.365050	0.1	0.245343
9.366717	0.1	0.247126
9.368383	0.1	0.249003
9.370050	0.1	0.251117
9.371717	0.1	0.253385
9.373383	0.1	0.255867
9.375050	0.1	0.258982
9.376717	0.1	0.262749
9.378383	0.1	0.266130
9.380050	0.1	0.267895
9.381717	0.1	0.268128
9.383383	0.1	0.268221
9.385050	0.1	0.269441
9.386717	0.1	0.271890
9.388383	0.1	0.274642
9.390050	0.1	0.276533
9.391717	0.1	0.276677
9.393383	0.1	0.274326
9.395050	0.1	0.269604
9.396717	0.1	0.264389
9.398383	0.1	0.260822
9.400050	0.1	0.259541
9.401717	0.1	0.260249
9.403383	0.1	0.262493
9.405050	0.1	0.265418
9.406717	0.1	0.268100
9.408383	0.1	0.270098
9.410050	0.1	0.271206
9.411717	0.1	0.271266
9.413383	0.1	0.270209
9.415050	0.1	0.268007
9.416717	0.1	0.264938
9.418383	0.1	0.261841
9.420050	0.1	0.259713
9.421717	0.1	0.259196
9.423383	0.1	0.260370
9.425050	0.1	0.262833
9.426717	0.1	0.265627
9.428383	0.1	0.267481
9.430050	0.1	0.267602
9.431717	0.1	0.266307
9.433383	0.1	0.264701
9.435050	0.1	0.263765
9.436717	0.1	0.263806
9.438383	0.1	0.264738
9.440050	0.1	0.266265
9.441717	0.1	0.267685
9.443383	0.1	0.268491
9.445050	0.1	0.268985
9.446717	0.1	0.269939
9.448383	0.1	0.271769
9.450050	0.1	0.273944
9.451717	0.1	0.275373
9.453383	0.1	0.275564
9.455050	0.1	0.274694
9.456717	0.1	0.272910
9.458383	0.1	0.270479
9.460050	0.1	0.268044
9.461717	0.1	0.266009
9.463383	0.1	0.264151
9.465050	0.1	0.262074
9.466717	0.1	0.259876
9.468383	0.1	0.258423
9.470050	0.1	0.258838
9.471717	0.1	0.261604
9.473383	0.1	0.265874
9.475050	0.1	0.269865
9.476717	0.1	0.272137
9.478383	0.1	0.272295
9.480050	0.1	0.270866
9.481717	0.1	0.268607
9.483383	0.1	0.265711
9.485050	0.1	0.262163
9.486717	0.1	0.258810
9.488383	0.1	0.256668
9.490050	0.1	0.255606
9.491717	0.1	0.254815
9.493383	0.1	0.253823
9.495050	0.1	0.252523
9.496717	0.1	0.250908
9.498383	0.1	0.249092
9.500050	0.1	0.247252
9.501717	0.1	0.245487
9.503383	0.1	0.243853
9.505050	0.1	0.242470
9.506717	0.1	0.241678
9.508383	0.1	0.242027
9.510050	0.1	0.243662
9.511717	0.1	0.245613
9.513383	0.1	0.246707
9.515050	0.1	0.246991
9.516717	0.1	0.247271
9.518383	0.1	0.247951
9.520050	0.1	0.248915
9.521717	0.1	0.249646
9.523383	0.1	0.249464
9.525050	0.1	0.248286
9.526717	0.1	0.246926
9.528383	0.1	0.246419
9.530050	0.1	0.246991
9.531717	0.1	0.248034
9.533383	0.1	0.249054
9.535050	0.1	0.249986
9.536717	0.1	0.250661
9.538383	0.1	0.250740
9.540050	0.1	0.250153
9.541717	0.1	0.249315
9.543383	0.1	0.248607
9.545050	0.1	0.247820
9.546717	0.1	0.246447
9.548383	0.1	0.244472
9.550050	0.1	0.242842
9.551717	0.1	0.243029
9.553383	0.1	0.245585
9.555050	0.1	0.249255
9.556717	0.1	0.252072
9.558383	0.1	0.252952
9.560050	0.1	0.252081
9.561717	0.1	0.250493
9.563383	0.1	0.249292
9.565050	0.1	0.249040
9.566717	0.1	0.249534
9.568383	0.1	0.249785
9.570050	0.1	0.248975
9.571717	0.1	0.247532
9.573383	0.1	0.246787
9.575050	0.1	0.247713
9.576717	0.1	0.250083
9.578383	0.1	0.252551
9.580050	0.1	0.253562
9.581717	0.1	0.252360
9.583383	0.1	0.249329
9.585050	0.1	0.245729
9.586717	0.1	0.242842
9.588383	0.1	0.241040
9.590050	0.1	0.239820
9.591717	0.1	0.238647
9.593383	0.1	0.237650
9.595050	0.1	0.237529
9.596717	0.1	0.238731
9.598383	0.1	0.240980
9.600050	0.1	0.243764
9.601717	0.1	0.246726
9.603383	0.1	0.249823
9.605050	0.1	0.252821
9.606717	0.1	0.254638
9.608383	0.1	0.254228
9.610050	0.1	0.252062
9.611717	0.1	0.249790
9.613383	0.1	0.248645
9.615050	0.1	0.248603
9.616717	0.1	0.248984
9.618383	0.1	0.249492
9.620050	0.1	0.250544
9.621717	0.1	0.252547
9.623383	0.1	0.255154
9.625050	0.1	0.257464
9.626717	0.1	0.258815
9.628383	0.1	0.259317
9.630050	0.1	0.259411
9.631717	0.1	0.259392
9.633383	0.1	0.259709
9.635050	0.1	0.261012
9.636717	0.1	0.263350
9.638383	0.1	0.265813
9.640050	0.1	0.267196
9.641717	0.1	0.266917
9.643383	0.1	0.265474
9.645050	0.1	0.263965
9.646717	0.1	0.262763
9.648383	0.1	0.261324
9.650050	0.1	0.259830
9.651717	0.1	0.259932
9.653383	0.1	0.263066
9.655050	0.1	0.268687
9.656717	0.1	0.274451
9.658383	0.1	0.277623
9.660050	0.1	0.276673
9.661717	0.1	0.272319
9.663383	0.1	0.266936
9.665050	0.1	0.262638
9.666717	0.1	0.259965
9.668383	0.1	0.258377
9.670050	0.1	0.257394
9.671717	0.1	0.256938
9.673383	0.1	0.257008
9.675050	0.1	0.257399
9.676717	0.1	0.257785
9.678383	0.1	0.258377
9.680050	0.1	0.260170
9.681717	0.1	0.263918
9.683383	0.1	0.268882
9.685050	0.1	0.273092
9.686717	0.1	0.275029
9.688383	0.1	0.274526
9.690050	0.1	0.272235
9.691717	0.1	0.269045
9.693383	0.1	0.265804
9.695050	0.1	0.263019
9.696717	0.1	0.260985
9.698383	0.1	0.260072
9.700050	0.1	0.260542
9.701717	0.1	0.262256
9.703383	0.1	0.264505
9.705050	0.1	0.266028
9.706717	0.1	0.265739
9.708383	0.1	0.263648
9.710050	0.1	0.261050
9.711717	0.1	0.259602
9.713383	0.1	0.259709
9.715050	0.1	0.260393
9.716717	0.1	0.260756
9.718383	0.1	0.260640
9.720050	0.1	0.260007
9.721717	0.1	0.258386
9.723383	0.1	0.255443
9.725050	0.1	0.251615
9.726717	0.1	0.247722
9.728383	0.1	0.244495
9.730050	0.1	0.242516
9.731717	0.1	0.242018
9.733383	0.1	0.242624
9.735050	0.1	0.243746
9.736717	0.1	0.245441
9.738383	0.1	0.248165
9.740050	0.1	0.251606
9.741717	0.1	0.254475
9.743383	0.1	0.255350
9.745050	0.1	0.253581
9.746717	0.1	0.249716
9.748383	0.1	0.245119
9.750050	0.1	0.240989
9.751717	0.1	0.237827
9.753383	0.1	0.235704
9.755050	0.1	0.234460
9.756717	0.1	0.233646
9.758383	0.1	0.232807
9.760050	0.1	0.232193
9.761717	0.1	0.232584
9.763383	0.1	0.234284
9.765050	0.1	0.236914
9.766717	0.1	0.239979
9.768383	0.1	0.242894
9.770050	0.1	0.244835
9.771717	0.1	0.245254
9.773383	0.1	0.244346
9.775050	0.1	0.242535
9.776717	0.1	0.239979
9.778383	0.1	0.236896
9.780050	0.1	0.233930
9.781717	0.1	0.231899
9.783383	0.1	0.231420
9.785050	0.1	0.232575
9.786717	0.1	0.234828
9.788383	0.1	0.237222
9.790050	0.1	0.238935
9.791717	0.1	0.239960
9.793383	0.1	0.240994
9.795050	0.1	0.242381
9.796717	0.1	0.243634
9.798383	0.1	0.244165
9.800050	0.1	0.244486
9.801717	0.1	0.245962
9.803383	0.1	0.248901
9.805050	0.1	0.251974
9.806717	0.1	0.253669
9.808383	0.1	0.253543
9.810050	0.1	0.252360
9.811717	0.1	0.251173
9.813383	0.1	0.249939
9.815050	0.1	0.247541
9.816717	0.1	0.243462
9.818383	0.1	0.238623
9.820050	0.1	0.234772
9.821717	0.1	0.233399
9.823383	0.1	0.234665
9.825050	0.1	0.237543
9.826717	0.1	0.240775
9.828383	0.1	0.243303
9.830050	0.1	0.244454
9.831717	0.1	0.244421
9.833383	0.1	0.244062
9.835050	0.1	0.243969
9.836717	0.1	0.244053
9.838383	0.1	0.244058
9.840050	0.1	0.244072
9.841717	0.1	0.244300
9.843383	0.1	0.244463
9.845050	0.1	0.244216
9.846717	0.1	0.243769
9.848383	0.1	0.243713
9.850050	0.1	0.244742
9.851717	0.1	0.247187
9.853383	0.1	0.250237
9.855050	0.1	0.252365
9.856717	0.1	0.252845
9.858383	0.1	0.252426
9.860050	0.1	0.252188
9.861717	0.1	0.252440
9.863383	0.1	0.253022
9.865050	0.1	0.253986
9.866717	0.1	0.255643
9.868383	0.1	0.258097
9.870050	0.1	0.260933
9.871717	0.1	0.263322
9.873383	0.1	0.264519
9.875050	0.1	0.264132
9.876717	0.1	0.262032
9.878383	0.1	0.258549
9.880050	0.1	0.254414
9.881717	0.1	0.250381
9.883383	0.1	0.247234
9.885050	0.1	0.245962
9.886717	0.1	0.247373
9.888383	0.1	0.251206
9.890050	0.1	0.255918
9.891717	0.1	0.259746
9.893383	0.1	0.261818
9.895050	0.1	0.262330
9.896717	0.1	0.262246
9.898383	0.1	0.262517
9.900050	0.1	0.263117
9.901717	0.1	0.263276
9.903383	0.1	0.262754
9.905050	0.1	0.262172
9.906717	0.1	0.261976
9.908383	0.1	0.262009
9.910050	0.1	0.262065
9.911717	0.1	0.262228
9.913383	0.1	0.262787
9.915050	0.1	0.263844
9.916717	0.1	0.265189
9.918383	0.1	0.266666
9.920050	0.1	0.268253
9.921717	0.1	0.269623
9.923383	0.1	0.270037
9.925050	0.1	0.268905
9.926717	0.1	0.266666
9.928383	0.1	0.264607
9.930050	0.1	0.263508
9.931717	0.1	0.263136
9.933383	0.1	0.263136
9.935050	0.1	0.263522
9.936717	0.1	0.264407
9.938383	0.1	0.265553
9.940050	0.1	0.266046
9.941717	0.1	0.264924
9.943383	0.1	0.262014
9.945050	0.1	0.257930
9.946717	0.1	0.253920
9.948383	0.1	0.251639
9.950050	0.1	0.252095
9.951717	0.1	0.254908
9.953383	0.1	0.258689
9.955050	0.1	0.261776
9.956717	0.1	0.263024
9.958383	0.1	0.262540
9.960050	0.1	0.261604
9.961717	0.1	0.261655
9.963383	0.1	0.263299
9.965050	0.1	0.265986
9.966717	0.1	0.268267
9.968383	0.1	0.268724
9.970050	0.1	0.267150
9.971717	0.1	0.264561
9.973383	0.1	0.261855
9.975050	0.1	0.259299
9.976717	0.1	0.257180
9.978383	0.1	0.256021
9.980050	0.1	0.256035
9.981717	0.1	0.256454
9.983383	0.1	0.256244
9.985050	0.1	0.255285
9.986717	0.1	0.253990
9.988383	0.1	0.252551
9.990050	0.1	0.251252
9.991717	0.1	0.250568
9.993383	0.1	0.250777
9.995050	0.1	0.252086
9.996717	0.1	0.254894
9.998383	0.1	0.259220
10.000050	0.1	0.263909
10.001717	0.1	0.267159
10.003383	0.1	0.267946
10.005050	0.1	0.266721
10.006717	0.1	0.264645
10.008383	0.1	0.262577
10.010050	0.1	0.261087
10.011717	0.1	0.260519
10.013383	0.1	0.260430
10.015050	0.1	0.259774
10.016717	0.1	0.257869
10.018383	0.1	0.254828
10.020050	0.1	0.251350
10.021717	0.1	0.248244
10.023383	0.1	0.245743
10.025050	0.1	0.243653
10.026717	0.1	0.242060
10.028383	0.1	0.241590
10.030050	0.1	0.243005
10.031717	0.1	0.246097
10.033383	0.1	0.249231
10.035050	0.1	0.250801
10.036717	0.1	0.250703
10.038383	0.1	0.250000
10.040050	0.1	0.249562
10.041717	0.1	0.249580
10.043383	0.1	0.249804
10.045050	0.1	0.249883
10.046717	0.1	0.249888
10.048383	0.1	0.250125
10.050050	0.1	0.250288
10.051717	0.1	0.249702
10.053383	0.1	0.248575
10.055050	0.1	0.248128
10.056717	0.1	0.249175
10.058383	0.1	0.251113
10.060050	0.1	0.252556
10.061717	0.1	0.253003
10.063383	0.1	0.253213
10.065050	0.1	0.254014
10.066717	0.1	0.255266
10.068383	0.1	0.256253
10.070050	0.1	0.256677
10.071717	0.1	0.256919
10.073383	0.1	0.257432
10.075050	0.1	0.258028
10.076717	0.1	0.258065
10.078383	0.1	0.257236
10.080050	0.1	0.255862
10.081717	0.1	0.254558
10.083383	0.1	0.254093
10.085050	0.1	0.255154
10.086717	0.1	0.257799
10.088383	0.1	0.260943
10.090050	0.1	0.262964
10.091717	0.1	0.263001
10.093383	0.1	0.261674
10.095050	0.1	0.260635
10.096717	0.1	0.260994
10.098383	0.1	0.262507
10.100050	0.1	0.264267
10.101717	0.1	0.265259
10.103383	0.1	0.264607
10.105050	0.1	0.262097
10.106717	0.1	0.258405
10.108383	0.1	0.255089
10.110050	0.1	0.253902
10.111717	0.1	0.255438
10.113383	0.1	0.258861
10.115050	0.1	0.263201
10.116717	0.1	0.268230
10.118383	0.1	0.273879
10.120050	0.1	0.279420
10.121717	0.1	0.283779
10.123383	0.1	0.286163
10.125050	0.1	0.286372
10.126717	0.1	0.284812
10.128383	0.1	0.282237
10.130050	0.1	0.279290
10.131717	0.1	0.276472
10.133383	0.1	0.274517
10.135050	0.1	0.274144
10.136717	0.1	0.275257
10.138383	0.1	0.276803
10.140050	0.1	0.277827
10.141717	0.1	0.278600
10.143383	0.1	0.280002
10.145050	0.1	0.282158
10.146717	0.1	0.284221
10.148383	0.1	0.285171
10.150050	0.1	0.284570
10.151717	0.1	0.282945
10.153383	0.1	0.281259
10.155050	0.1	0.280156
10.156717	0.1	0.279602
10.158383	0.1	0.279113
10.160050	0.1	0.278563
10.161717	0.1	0.278559
10.163383	0.1	0.279504
10.165050	0.1	0.280887
10.166717	0.1	0.282009
10.168383	0.1	0.282624
10.170050	0.1	0.282777
10.171717	0.1	0.282768
10.173383	0.1	0.283052
10.175050	0.1	0.283611
10.176717	0.1	0.283886
10.178383	0.1	0.283620
10.180050	0.1	0.283262
10.181717	0.1	0.283588
10.183383	0.1	0.284798
10.185050	0.1	0.285967
10.186717	0.1	0.285902
10.188383	0.1	0.284379
10.190050	0.1	0.282167
10.191717	0.1	0.280505
10.193383	0.1	0.280519
10.195050	0.1	0.282265
10.196717	0.1	0.284710
10.198383	0.1	0.286708
10.200050	0.1	0.287490
10.201717	0.1	0.286638
10.203383	0.1	0.284370
10.205050	0.1	0.281753
10.206717	0.1	0.280337
10.208383	0.1	0.281003
10.210050	0.1	0.283155
10.211717	0.1	0.285013
10.213383	0.1	0.284794
10.215050	0.1	0.282186
10.216717	0.1	0.278610
10.218383	0.1	0.275676
10.220050	0.1	0.274088
10.221717	0.1	0.274051
10.223383	0.1	0.275541
10.225050	0.1	0.277977
10.226717	0.1	0.280621
10.228383	0.1	0.283029
10.230050	0.1	0.284864
10.231717	0.1	0.285655
10.233383	0.1	0.284724
10.235050	0.1	0.281865
10.236717	0.1	0.278302
10.238383	0.1	0.276137
10.240050	0.1	0.276500
10.241717	0.1	0.278736
10.243383	0.1	0.280947
10.245050	0.1	0.281315
10.246717	0.1	0.279597
10.248383	0.1	0.277068
10.250050	0.1	0.274833
10.251717	0.1	0.273176
10.253383	0.1	0.272123
10.255050	0.1	0.271737
10.256717	0.1	0.271965
10.258383	0.1	0.272477
10.260050	0.1	0.272687
10.261717	0.1	0.271886
10.263383	0.1	0.269720
10.265050	0.1	0.266805
10.266717	0.1	0.263997
10.268383	0.1	0.261525
10.270050	0.1	0.259541
10.271717	0.1	0.258619
10.273383	0.1	0.259182
10.275050	0.1	0.261031
10.276717	0.1	0.263327
10.278383	0.1	0.265026
10.280050	0.1	0.265501
10.281717	0.1	0.264868
10.283383	0.1	0.263494
10.285050	0.1	0.261436
10.286717	0.1	0.258875
10.288383	0.1	0.256626
10.290050	0.1	0.255597
10.291717	0.1	0.256230
10.293383	0.1	0.258596
10.295050	0.1	0.262195
10.296717	0.1	0.265799
10.298383	0.1	0.268212
10.300050	0.1	0.268952
10.301717	0.1	0.268212
10.303383	0.1	0.266698
10.305050	0.1	0.265529
10.306717	0.1	0.265706
10.308383	0.1	0.267574
10.310050	0.1	0.270628
10.311717	0.1	0.273846
10.313383	0.1	0.276295
10.315050	0.1	0.277618
10.316717	0.1	0.277865
10.318383	0.1	0.276947
10.320050	0.1	0.274633
10.321717	0.1	0.271155
10.323383	0.1	0.267737
10.325050	0.1	0.265981
10.326717	0.1	0.266708
10.328383	0.1	0.269315
10.330050	0.1	0.272403
10.331717	0.1	0.274824
10.333383	0.1	0.276179
10.335050	0.1	0.276850
10.336717	0.1	0.277408
10.338383	0.1	0.277772
10.340050	0.1	0.277231
10.341717	0.1	0.275029
10.343383	0.1	0.271043
10.345050	0.1	0.266433
10.346717	0.1	0.263248
10.348383	0.1	0.262978
10.350050	0.1	0.265590
10.351717	0.1	0.269921
10.353383	0.1	0.274740
10.355050	0.1	0.279346
10.356717	0.1	0.283248
10.358383	0.1	0.285804
10.360050	0.1	0.286498
10.361717	0.1	0.285283
10.363383	0.1	0.282596
10.365050	0.1	0.279350
10.366717	0.1	0.276514
10.368383	0.1	0.274424
10.370050	0.1	0.272952
10.371717	0.1	0.272375
10.373383	0.1	0.273287
10.375050	0.1	0.275876
10.376717	0.1	0.279704
10.378383	0.1	0.283937
10.380050	0.1	0.287690
10.381717	0.1	0.290377
10.383383	0.1	0.291956
10.385050	0.1	0.292994
10.386717	0.1	0.294382
10.388383	0.1	0.296771
10.390050	0.1	0.300021
10.391717	0.1	0.303229
10.393383	0.1	0.305464
10.395050	0.1	0.306652
10.396717	0.1	0.307416
10.398383	0.1	0.308305
10.400050	0.1	0.309581
10.401717	0.1	0.311243
10.403383	0.1	0.312640
10.405050	0.1	0.312701
10.406717	0.1	0.311104
10.408383	0.1	0.308538
10.410050	0.1	0.306140
10.411717	0.1	0.304971
10.413383	0.1	0.305180
10.415050	0.1	0.305525
10.416717	0.1	0.304421
10.418383	0.1	0.301711
10.420050	0.1	0.298638
10.421717	0.1	0.296230
10.423383	0.1	0.294573
10.425050	0.1	0.293478
10.426717	0.1	0.293180
10.428383	0.1	0.294331
10.430050	0.1	0.297516
10.431717	0.1	0.302419
10.433383	0.1	0.307625
10.435050	0.1	0.311439
10.436717	0.1	0.312794
10.438383	0.1	0.311704
10.440050	0.1	0.309008
10.441717	0.1	0.305898
10.443383	0.1	0.303662
10.445050	0.1	0.302903
10.446717	0.1	0.302629
10.448383	0.1	0.300985
10.450050	0.1	0.297306
10.451717	0.1	0.293036
10.453383	0.1	0.290321
10.455050	0.1	0.290228
10.456717	0.1	0.292375
10.458383	0.1	0.295560
10.460050	0.1	0.298480
10.461717	0.1	0.300310
10.463383	0.1	0.300971
10.465050	0.1	0.300757
10.466717	0.1	0.299732
10.468383	0.1	0.297902
10.470050	0.1	0.295858
10.471717	0.1	0.294647
10.473383	0.1	0.294722
10.475050	0.1	0.295392
10.476717	0.1	0.295690
10.478383	0.1	0.295448
10.480050	0.1	0.295206
10.481717	0.1	0.295155
10.483383	0.1	0.294875
10.485050	0.1	0.293832
10.486717	0.1	0.291760
10.488383	0.1	0.288850
10.490050	0.1	0.285860
10.491717	0.1	0.283611
10.493383	0.1	0.282605
10.495050	0.1	0.283071
10.496717	0.1	0.284878
10.498383	0.1	0.287504
10.500050	0.1	0.290275
10.501717	0.1	0.292612
10.503383	0.1	0.294326
10.505050	0.1	0.295686
10.506717	0.1	0.297041
10.508383	0.1	0.298405
10.510050	0.1	0.299565
10.511717	0.1	0.300463
10.513383	0.1	0.301301
10.515050	0.1	0.302047
10.516717	0.1	0.302047
10.518383	0.1	0.300664
10.520050	0.1	0.298051
10.521717	0.1	0.295001
10.523383	0.1	0.292342
10.525050	0.1	0.290456
10.526717	0.1	0.289013
10.528383	0.1	0.287383
10.530050	0.1	0.285315
10.531717	0.1	0.283243
10.533383	0.1	0.282065
10.535050	0.1	0.282396
10.536717	0.1	0.283998
10.538383	0.1	0.285897
10.540050	0.1	0.287117
10.541717	0.1	0.287378
10.543383	0.1	0.287201
10.545050	0.1	0.286973
10.546717	0.1	0.286484
10.548383	0.1	0.285581
10.550050	0.1	0.284561
10.551717	0.1	0.283746
10.553383	0.1	0.283322
10.555050	0.1	0.283644
10.556717	0.1	0.285199
10.558383	0.1	0.287914
10.560050	0.1	0.290792
10.561717	0.1	0.292649
10.563383	0.1	0.292840
10.565050	0.1	0.291476
10.566717	0.1	0.289334
10.568383	0.1	0.287564
10.570050	0.1	0.287103
10.571717	0.1	0.287970
10.573383	0.1	0.288980
10.575050	0.1	0.288961
10.576717	0.1	0.287900
10.578383	0.1	0.286466
10.580050	0.1	0.285455
10.581717	0.1	0.285711
10.583383	0.1	0.287574
10.585050	0.1	0.290521
10.586717	0.1	0.293809
10.588383	0.1	0.296994
10.590050	0.1	0.299849
10.591717	0.1	0.302019
10.593383	0.1	0.302722
10.595050	0.1	0.301073
10.596717	0.1	0.297045
10.598383	0.1	0.291960
10.600050	0.1	0.287993
10.601717	0.1	0.286875
10.603383	0.1	0.288719
10.605050	0.1	0.292221
10.606717	0.1	0.295825
10.608383	0.1	0.298242
10.610050	0.1	0.298661
10.611717	0.1	0.297087
10.613383	0.1	0.294489
10.615050	0.1	0.292342
10.616717	0.1	0.291457
10.618383	0.1	0.291700
10.620050	0.1	0.292934
10.621717	0.1	0.295257
10.623383	0.1	0.298168
10.625050	0.1	0.300575
10.626717	0.1	0.301832
10.628383	0.1	0.301981
10.630050	0.1	0.301381
10.631717	0.1	0.300831
10.633383	0.1	0.301697
10.635050	0.1	0.304896
10.636717	0.1	0.309865
10.638383	0.1	0.314945
10.640050	0.1	0.318703
10.641717	0.1	0.320608
10.643383	0.1	0.320906
10.645050	0.1	0.320221
10.646717	0.1	0.319271
10.648383	0.1	0.318978
10.650050	0.1	0.320254
10.651717	0.1	0.323034
10.653383	0.1	0.326005
10.655050	0.1	0.327835
10.656717	0.1	0.328235
10.658383	0.1	0.327677
10.660050	0.1	0.326550
10.661717	0.1	0.324780
10.663383	0.1	0.322331
10.665050	0.1	0.319877
10.666717	0.1	0.318466
10.668383	0.1	0.318536
10.670050	0.1	0.319453
10.671717	0.1	0.319961
10.673383	0.1	0.319104
10.675050	0.1	0.316915
10.676717	0.1	0.314317
10.678383	0.1	0.312696
10.680050	0.1	0.313171
10.681717	0.1	0.315760
10.683383	0.1	0.319364
10.685050	0.1	0.322377
10.686717	0.1	0.323537
10.688383	0.1	0.322694
10.690050	0.1	0.320640
10.691717	0.1	0.318605
10.693383	0.1	0.318019
10.695050	0.1	0.319602
10.696717	0.1	0.322615
10.698383	0.1	0.325320
10.700050	0.1	0.326005
10.701717	0.1	0.323853
10.703383	0.1	0.319355
10.705050	0.1	0.314093
10.706717	0.1	0.310009
10.708383	0.1	0.308263
10.710050	0.1	0.308496
10.711717	0.1	0.309548
10.713383	0.1	0.310387
10.715050	0.1	0.310331
10.716717	0.1	0.309073
10.718383	0.1	0.306880
10.720050	0.1	0.304645
10.721717	0.1	0.303485
10.723383	0.1	0.303979
10.725050	0.1	0.305614
10.726717	0.1	0.307215
10.728383	0.1	0.308058
10.730050	0.1	0.308198
10.731717	0.1	0.308095
10.733383	0.1	0.308286
10.735050	0.1	0.308882
10.736717	0.1	0.309148
10.738383	0.1	0.308068
10.740050	0.1	0.305362
10.741717	0.1	0.301339
10.743383	0.1	0.296091
10.745050	0.1	0.289869
10.746717	0.1	0.284100
10.748383	0.1	0.280687
10.750050	0.1	0.280393
10.751717	0.1	0.282428
10.753383	0.1	0.285292
10.755050	0.1	0.287923
10.756717	0.1	0.290149
10.758383	0.1	0.292133
10.760050	0.1	0.293776
10.761717	0.1	0.294554
10.763383	0.1	0.293651
10.765050	0.1	0.290945
10.766717	0.1	0.287727
10.768383	0.1	0.285842
10.770050	0.1	0.286144
10.771717	0.1	0.288356
10.773383	0.1	0.291900
10.775050	0.1	0.296151
10.776717	0.1	0.300133
10.778383	0.1	0.302382
10.780050	0.1	0.301697
10.781717	0.1	0.298168
10.783383	0.1	0.293232
10.785050	0.1	0.288766
10.786717	0.1	0.286298
10.788383	0.1	0.286419
10.790050	0.1	0.288417
10.791717	0.1	0.290787
10.793383	0.1	0.292207
10.795050	0.1	0.292109
10.796717	0.1	0.290731
10.798383	0.1	0.288729
10.800050	0.1	0.286694
10.801717	0.1	0.284845
10.803383	0.1	0.283215
10.805050	0.1	0.281944
10.806717	0.1	0.281488
10.808383	0.1	0.282484
10.810050	0.1	0.285166
10.811717	0.1	0.289055
10.813383	0.1	0.293213
10.815050	0.1	0.296421
10.816717	0.1	0.297511
10.818383	0.1	0.296100
10.820050	0.1	0.293022
10.821717	0.1	0.289637
10.823383	0.1	0.286968
10.825050	0.1	0.285669
10.826717	0.1	0.286377
10.828383	0.1	0.289460
10.830050	0.1	0.294130
10.831717	0.1	0.298424
10.833383	0.1	0.300379
10.835050	0.1	0.299262
10.836717	0.1	0.295700
10.838383	0.1	0.290945
10.840050	0.1	0.286312
10.841717	0.1	0.283075
10.843383	0.1	0.282344
10.845050	0.1	0.284486
10.846717	0.1	0.288766
10.848383	0.1	0.293734
10.850050	0.1	0.298042
10.851717	0.1	0.300915
10.853383	0.1	0.302312
10.855050	0.1	0.302708
10.856717	0.1	0.302419
10.858383	0.1	0.301297
10.860050	0.1	0.299569
10.861717	0.1	0.298186
10.863383	0.1	0.297846
10.865050	0.1	0.298121
10.866717	0.1	0.298121
10.868383	0.1	0.297823
10.870050	0.1	0.298149
10.871717	0.1	0.299588
10.873383	0.1	0.301609
10.875050	0.1	0.303476
10.876717	0.1	0.304915
10.878383	0.1	0.305856
10.880050	0.1	0.305958
10.881717	0.1	0.304878
10.883383	0.1	0.302987
10.885050	0.1	0.301558
10.886717	0.1	0.301786
10.888383	0.1	0.303732
10.890050	0.1	0.306373
10.891717	0.1	0.308710
10.893383	0.1	0.310545
10.895050	0.1	0.312291
10.896717	0.1	0.314014
10.898383	0.1	0.315076
10.900050	0.1	0.314885
10.901717	0.1	0.313730
10.903383	0.1	0.312622
10.905050	0.1	0.312557
10.906717	0.1	0.313777
10.908383	0.1	0.315662
10.910050	0.1	0.317609
10.911717	0.1	0.319537
10.913383	0.1	0.321306
10.915050	0.1	0.322573
10.916717	0.1	0.323728
10.918383	0.1	0.325874
10.920050	0.1	0.329283
10.921717	0.1	0.332869
10.923383	0.1	0.335341
10.925050	0.1	0.336138
10.926717	0.1	0.335439
10.928383	0.1	0.333935
10.930050	0.1	0.332464
10.931717	0.1	0.331318
10.933383	0.1	0.330159
10.935050	0.1	0.328701
10.936717	0.1	0.327122
10.938383	0.1	0.325656
10.940050	0.1	0.324156
10.941717	0.1	0.322200
10.943383	0.1	0.319546
10.945050	0.1	0.316645
10.946717	0.1	0.314475
10.948383	0.1	0.313818
10.950050	0.1	0.314652
10.951717	0.1	0.316203
10.953383	0.1	0.317493
10.955050	0.1	0.317744
10.956717	0.1	0.316636
10.958383	0.1	0.314373
10.960050	0.1	0.311644
10.961717	0.1	0.309385
10.963383	0.1	0.308105
10.965050	0.1	0.307728
10.966717	0.1	0.308170
10.968383	0.1	0.309376
10.970050	0.1	0.310866
10.971717	0.1	0.312114
10.973383	0.1	0.313008
10.975050	0.1	0.313520
10.976717	0.1	0.313474
10.978383	0.1	0.312943
10.980050	0.1	0.312412
10.981717	0.1	0.312338
10.983383	0.1	0.312710
10.985050	0.1	0.313073
10.986717	0.1	0.312678
10.988383	0.1	0.310834
10.990050	0.1	0.307485
10.991717	0.1	0.303462
10.993383	0.1	0.300063
10.995050	0.1	0.298372
10.996717	0.1	0.298745
10.998383	0.1	0.300421
11.000050	0.1	0.301972
11.001717	0.1	0.302554
11.003383	0.1	0.302368
11.005050	0.1	0.301874
11.006717	0.1	0.301185
11.008383	0.1	0.300254
11.010050	0.1	0.299173
11.011717	0.1	0.298521
11.013383	0.1	0.298978
11.015050	0.1	0.300137
11.016717	0.1	0.300533
11.018383	0.1	0.299239
11.020050	0.1	0.296850
11.021717	0.1	0.294670
11.023383	0.1	0.293287
11.025050	0.1	0.292226
11.026717	0.1	0.290913
11.028383	0.1	0.289441
11.030050	0.1	0.288216
11.031717	0.1	0.287206
11.033383	0.1	0.285949
11.035050	0.1	0.284309
11.036717	0.1	0.283052
11.038383	0.1	0.283425
11.040050	0.1	0.285981
11.041717	0.1	0.289525
11.043383	0.1	0.291723
11.045050	0.1	0.291066
11.046717	0.1	0.288007
11.048383	0.1	0.284496
11.050050	0.1	0.282661
11.051717	0.1	0.283276
11.053383	0.1	0.285334
11.055050	0.1	0.287197
11.056717	0.1	0.287821
11.058383	0.1	0.287131
11.060050	0.1	0.285958
11.061717	0.1	0.285311
11.063383	0.1	0.285492
11.065050	0.1	0.286303
11.066717	0.1	0.287979
11.068383	0.1	0.291150
11.070050	0.1	0.295695
11.071717	0.1	0.300189
11.073383	0.1	0.302712
11.075050	0.1	0.301967
11.076717	0.1	0.298056
11.078383	0.1	0.292915
11.080050	0.1	0.289036
11.081717	0.1	0.287509
11.083383	0.1	0.287918
11.085050	0.1	0.289320
11.086717	0.1	0.290507
11.088383	0.1	0.290670
11.090050	0.1	0.290158
11.091717	0.1	0.290046
11.093383	0.1	0.290936
11.095050	0.1	0.292310
11.096717	0.1	0.293087
11.098383	0.1	0.292598
11.100050	0.1	0.291183
11.101717	0.1	0.290214
11.103383	0.1	0.291024
11.105050	0.1	0.293595
11.106717	0.1	0.296738
11.108383	0.1	0.299243
11.110050	0.1	0.300510
11.111717	0.1	0.300584
11.113383	0.1	0.300175
11.115050	0.1	0.300277
11.116717	0.1	0.301199
11.118383	0.1	0.302317
11.120050	0.1	0.303206
11.121717	0.1	0.304407
11.123383	0.1	0.306312
11.125050	0.1	0.308002
11.126717	0.1	0.308244
11.128383	0.1	0.306931
11.130050	0.1	0.304882
11.131717	0.1	0.302838
11.133383	0.1	0.301152
11.135050	0.1	0.300072
11.136717	0.1	0.300021
11.138383	0.1	0.301045
11.140050	0.1	0.302373
11.141717	0.1	0.303183
11.143383	0.1	0.303430
11.145050	0.1	0.303793
11.146717	0.1	0.305376
11.148383	0.1	0.308910
11.150050	0.1	0.313991
11.151717	0.1	0.319513
11.153383	0.1	0.324654
11.155050	0.1	0.328957
11.156717	0.1	0.332096
11.158383	0.1	0.333991
11.160050	0.1	0.334783
11.161717	0.1	0.334485
11.163383	0.1	0.332966
11.165050	0.1	0.330326
11.166717	0.1	0.326997
11.168383	0.1	0.323816
11.170050	0.1	0.321972
11.171717	0.1	0.322047
11.173383	0.1	0.323253
11.175050	0.1	0.324268
11.176717	0.1	0.324384
11.178383	0.1	0.323760
11.180050	0.1	0.323094
11.181717	0.1	0.322913
11.183383	0.1	0.323197
11.185050	0.1	0.323630
11.186717	0.1	0.324030
11.188383	0.1	0.324417
11.190050	0.1	0.324789
11.191717	0.1	0.325060
11.193383	0.1	0.325385
11.195050	0.1	0.325697
11.196717	0.1	0.325171
11.198383	0.1	0.323313
11.200050	0.1	0.320906
11.201717	0.1	0.319164
11.203383	0.1	0.318503
11.205050	0.1	0.318713
11.206717	0.1	0.319900
11.208383	0.1	0.322293
11.210050	0.1	0.325013
11.211717	0.1	0.326373
11.213383	0.1	0.325274
11.215050	0.1	0.321888
11.216717	0.1	0.317455
11.218383	0.1	0.313511
11.220050	0.1	0.310950
11.221717	0.1	0.309888
11.223383	0.1	0.310414
11.225050	0.1	0.312896
11.226717	0.1	0.317125
11.228383	0.1	0.321595
11.230050	0.1	0.324533
11.231717	0.1	0.325162
11.233383	0.1	0.323472
11.235050	0.1	0.319905
11.236717	0.1	0.315444
11.238383	0.1	0.310871
11.240050	0.1	0.306228
11.241717	0.1	0.301427
11.243383	0.1	0.297036
11.245050	0.1	0.294293
11.246717	0.1	0.294321
11.248383	0.1	0.297148
11.250050	0.1	0.301441
11.251717	0.1	0.305427
11.253383	0.1	0.308007
11.255050	0.1	0.308868
11.256717	0.1	0.307923
11.258383	0.1	0.305343
11.260050	0.1	0.302065
11.261717	0.1	0.299443
11.263383	0.1	0.298326
11.265050	0.1	0.298657
11.266717	0.1	0.299867
11.268383	0.1	0.301516
11.270050	0.1	0.303523
11.271717	0.1	0.305721
11.273383	0.1	0.307397
11.275050	0.1	0.307821
11.276717	0.1	0.307108
11.278383	0.1	0.306107
11.280050	0.1	0.305362
11.281717	0.1	0.304831
11.283383	0.1	0.304738
11.285050	0.1	0.305362
11.286717	0.1	0.305912
11.288383	0.1	0.305055
11.290050	0.1	0.302447
11.291717	0.1	0.299122
11.293383	0.1	0.296352
11.295050	0.1	0.294731
11.296717	0.1	0.294344
11.298383	0.1	0.295048
11.300050	0.1	0.296338
11.301717	0.1	0.297562
11.303383	0.1	0.298503
11.305050	0.1	0.299136
11.306717	0.1	0.299122
11.308383	0.1	0.298321
11.310050	0.1	0.297427
11.311717	0.1	0.297246
11.313383	0.1	0.297748
11.315050	0.1	0.298261
11.316717	0.1	0.298060
11.318383	0.1	0.297246
11.320050	0.1	0.296775
11.321717	0.1	0.297241
11.323383	0.1	0.298498
11.325050	0.1	0.300496
11.326717	0.1	0.303444
11.328383	0.1	0.307215
11.330050	0.1	0.311276
11.331717	0.1	0.314876
11.333383	0.1	0.317078
11.335050	0.1	0.317008
11.336717	0.1	0.314419
11.338383	0.1	0.309888
11.340050	0.1	0.304719
11.341717	0.1	0.300505
11.343383	0.1	0.298447
11.345050	0.1	0.298973
11.346717	0.1	0.301711
11.348383	0.1	0.305767
11.350050	0.1	0.310428
11.351717	0.1	0.315285
11.353383	0.1	0.319490
11.355050	0.1	0.321805
11.356717	0.1	0.321693
11.358383	0.1	0.319621
11.360050	0.1	0.316473
11.361717	0.1	0.313236
11.363383	0.1	0.310470
11.365050	0.1	0.307774
11.366717	0.1	0.304612
11.368383	0.1	0.301450
11.370050	0.1	0.299560
11.371717	0.1	0.300095
11.373383	0.1	0.303215
11.375050	0.1	0.307709
11.376717	0.1	0.311951
11.378383	0.1	0.314945
11.380050	0.1	0.316370
11.381717	0.1	0.316296
11.383383	0.1	0.315085
11.385050	0.1	0.313292
11.386717	0.1	0.311541
11.388383	0.1	0.310652
11.390050	0.1	0.311416
11.391717	0.1	0.314079
11.393383	0.1	0.318000
11.395050	0.1	0.321814
11.396717	0.1	0.324287
11.398383	0.1	0.325213
11.400050	0.1	0.325367
11.401717	0.1	0.325418
11.403383	0.1	0.325218
11.405050	0.1	0.324468
11.406717	0.1	0.323360
11.408383	0.1	0.322182
11.410050	0.1	0.320985
11.411717	0.1	0.320161
11.413383	0.1	0.320529
11.415050	0.1	0.322401
11.416717	0.1	0.324994
11.418383	0.1	0.327262
11.420050	0.1	0.328831
11.421717	0.1	0.329972
11.423383	0.1	0.330936
11.425050	0.1	0.331872
11.426717	0.1	0.333008
11.428383	0.1	0.334559
11.430050	0.1	0.336743
11.431717	0.1	0.339518
11.433383	0.1	0.342131
11.435050	0.1	0.343528
11.436717	0.1	0.343481
11.438383	0.1	0.343053
11.440050	0.1	0.343765
11.441717	0.1	0.345991
11.443383	0.1	0.348575
11.445050	0.1	0.350084
11.446717	0.1	0.350000
11.448383	0.1	0.348757
11.450050	0.1	0.346876
11.451717	0.1	0.344440
11.453383	0.1	0.341637
11.455050	0.1	0.339244
11.456717	0.1	0.337907
11.458383	0.1	0.337455
11.460050	0.1	0.337064
11.461717	0.1	0.335872
11.463383	0.1	0.333786
11.465050	0.1	0.331709
11.466717	0.1	0.330466
11.468383	0.1	0.329618
11.470050	0.1	0.328124
11.471717	0.1	0.326014
11.473383	0.1	0.324445
11.475050	0.1	0.324100
11.476717	0.1	0.324515
11.478383	0.1	0.324990
11.480050	0.1	0.325441
11.481717	0.1	0.326205
11.483383	0.1	0.327579
11.485050	0.1	0.329255
11.486717	0.1	0.330280
11.488383	0.1	0.329986
11.490050	0.1	0.328771
11.491717	0.1	0.327840
11.493383	0.1	0.328277
11.495050	0.1	0.330182
11.496717	0.1	0.332277
11.498383	0.1	0.332803
11.500050	0.1	0.331104
11.501717	0.1	0.328072
11.503383	0.1	0.325278
11.505050	0.1	0.323779
11.506717	0.1	0.323392
11.508383	0.1	0.323118
11.510050	0.1	0.322452
11.511717	0.1	0.321972
11.513383	0.1	0.322266
11.515050	0.1	0.323215
11.516717	0.1	0.324105
11.518383	0.1	0.323774
11.520050	0.1	0.321539
11.521717	0.1	0.318210
11.523383	0.1	0.315276
11.525050	0.1	0.313339
11.526717	0.1	0.312161
11.528383	0.1	0.311635
11.530050	0.1	0.311690
11.531717	0.1	0.311965
11.533383	0.1	0.312207
11.535050	0.1	0.312515
11.536717	0.1	0.312771
11.538383	0.1	0.312612
11.540050	0.1	0.312012
11.541717	0.1	0.311318
11.543383	0.1	0.310666
11.545050	0.1	0.309804
11.546717	0.1	0.308612
11.548383	0.1	0.307253
11.550050	0.1	0.305949
11.551717	0.1	0.305157
11.553383	0.1	0.305539
11.555050	0.1	0.307262
11.556717	0.1	0.309842
11.558383	0.1	0.312552
11.560050	0.1	0.314829
11.561717	0.1	0.316580
11.563383	0.1	0.317893
11.565050	0.1	0.318554
11.566717	0.1	0.318317
11.568383	0.1	0.317656
11.570050	0.1	0.317320
11.571717	0.1	0.317274
11.573383	0.1	0.316831
11.575050	0.1	0.315537
11.576717	0.1	0.313246
11.578383	0.1	0.310158
11.580050	0.1	0.307322
11.581717	0.1	0.306210
11.583383	0.1	0.307448
11.585050	0.1	0.310298
11.586717	0.1	0.313320
11.588383	0.1	0.315560
11.590050	0.1	0.317334
11.591717	0.1	0.319500
11.593383	0.1	0.322019
11.595050	0.1	0.323742
11.596717	0.1	0.323644
11.598383	0.1	0.322033
11.600050	0.1	0.320221
11.601717	0.1	0.319206
11.603383	0.1	0.319155
11.605050	0.1	0.319704
11.606717	0.1	0.320519
11.608383	0.1	0.321874
11.610050	0.1	0.324342
11.611717	0.1	0.327751
11.613383	0.1	0.331034
11.615050	0.1	0.333078
11.616717	0.1	0.333469
11.618383	0.1	0.332794
11.620050	0.1	0.332240
11.621717	0.1	0.332589
11.623383	0.1	0.333763
11.625050	0.1	0.335211
11.626717	0.1	0.336156
11.628383	0.1	0.335881
11.630050	0.1	0.334163
11.631717	0.1	0.331672
11.633383	0.1	0.329795
11.635050	0.1	0.329888
11.636717	0.1	0.332366
11.638383	0.1	0.336524
11.640050	0.1	0.340994
11.641717	0.1	0.344617
11.643383	0.1	0.347197
11.645050	0.1	0.349227
11.646717	0.1	0.351062
11.648383	0.1	0.352720
11.650050	0.1	0.354266
11.651717	0.1	0.355993
11.653383	0.1	0.358354
11.655050	0.1	0.361423
11.656717	0.1	0.364562
11.658383	0.1	0.366895
11.660050	0.1	0.367835
11.661717	0.1	0.367388
11.663383	0.1	0.366252
11.665050	0.1	0.365023
11.666717	0.1	0.363537
11.668383	0.1	0.361786
11.670050	0.1	0.360496
11.671717	0.1	0.360254
11.673383	0.1	0.360869
11.675050	0.1	0.361558
11.676717	0.1	0.361386
11.678383	0.1	0.359952
11.680050	0.1	0.357614
11.681717	0.1	0.355071
11.683383	0.1	0.352990
11.685050	0.1	0.351830
11.686717	0.1	0.351653
11.688383	0.1	0.352119
11.690050	0.1	0.352911
11.691717	0.1	0.353702
11.693383	0.1	0.353926
11.695050	0.1	0.353078
11.696717	0.1	0.351444
11.698383	0.1	0.349893
11.700050	0.1	0.348869
11.701717	0.1	0.348007
11.703383	0.1	0.346759
11.705050	0.1	0.344985
11.706717	0.1	0.342759
11.708383	0.1	0.340044
11.710050	0.1	0.337064
11.711717	0.1	0.334335
11.713383	0.1	0.332245
11.715050	0.1	0.331546
11.716717	0.1	0.333269
11.718383	0.1	0.337404
11.720050	0.1	0.342485
11.721717	0.1	0.346545
11.723383	0.1	0.348352
11.725050	0.1	0.347998
11.726717	0.1	0.346093
11.728383	0.1	0.342997
11.730050	0.1	0.339351
11.731717	0.1	0.336277
11.733383	0.1	0.334573
11.735050	0.1	0.334238
11.736717	0.1	0.334666
11.738383	0.1	0.335146
11.740050	0.1	0.335295
11.741717	0.1	0.335313
11.743383	0.1	0.335844
11.745050	0.1	0.337437
11.746717	0.1	0.339993
11.748383	0.1	0.342405
11.750050	0.1	0.342987
11.751717	0.1	0.340794
11.753383	0.1	0.336296
11.755050	0.1	0.330545
11.756717	0.1	0.324450
11.758383	0.1	0.319146
11.760050	0.1	0.315574
11.761717	0.1	0.313530
11.763383	0.1	0.312235
11.765050	0.1	0.311695
11.766717	0.1	0.312724
11.768383	0.1	0.315635
11.770050	0.1	0.319430
11.771717	0.1	0.322340
11.773383	0.1	0.322778
11.775050	0.1	0.320361
11.776717	0.1	0.316305
11.778383	0.1	0.312449
11.780050	0.1	0.309851
11.781717	0.1	0.308543
11.783383	0.1	0.308151
11.785050	0.1	0.308352
11.786717	0.1	0.309106
11.788383	0.1	0.310512
11.790050	0.1	0.312347
11.791717	0.1	0.314042
11.793383	0.1	0.315267
11.795050	0.1	0.316356
11.796717	0.1	0.317926
11.798383	0.1	0.320002
11.800050	0.1	0.321805
11.801717	0.1	0.322661
11.803383	0.1	0.322782
11.805050	0.1	0.322675
11.806717	0.1	0.322498
11.808383	0.1	0.322405
11.810050	0.1	0.322554
11.811717	0.1	0.322377
11.813383	0.1	0.320990
11.815050	0.1	0.318717
11.816717	0.1	0.316994
11.818383	0.1	0.316687
11.820050	0.1	0.317534
11.821717	0.1	0.319052
11.823383	0.1	0.320938
11.825050	0.1	0.322750
11.826717	0.1	0.324026
11.828383	0.1	0.324706
11.830050	0.1	0.324948
11.831717	0.1	0.324780
11.833383	0.1	0.324198
11.835050	0.1	0.323500
11.836717	0.1	0.323537
11.838383	0.1	0.325325
11.840050	0.1	0.328738
11.841717	0.1	0.332473
11.843383	0.1	0.335504
11.845050	0.1	0.337455
11.846717	0.1	0.337875
11.848383	0.1	0.336291
11.850050	0.1	0.332892
11.851717	0.1	0.328822
11.853383	0.1	0.325521
11.855050	0.1	0.323681
11.856717	0.1	0.323253
11.858383	0.1	0.324026
11.860050	0.1	0.325497
11.861717	0.1	0.326862
11.863383	0.1	0.327700
11.865050	0.1	0.328342
11.866717	0.1	0.329432
11.868383	0.1	0.331216
11.870050	0.1	0.333423
11.871717	0.1	0.335574
11.873383	0.1	0.337162
11.875050	0.1	0.337637
11.876717	0.1	0.336976
11.878383	0.1	0.336086
11.880050	0.1	0.335951
11.881717	0.1	0.336575
11.883383	0.1	0.337223
11.885050	0.1	0.337530
11.886717	0.1	0.337944
11.888383	0.1	0.338997
11.890050	0.1	0.340622
11.891717	0.1	0.342405
11.893383	0.1	0.344235
11.895050	0.1	0.346336
11.896717	0.1	0.348799
11.898383	0.1	0.351723
11.900050	0.1	0.355220
11.901717	0.1	0.358638
11.903383	0.1	0.360515
11.905050	0.1	0.359993
11.906717	0.1	0.357553
11.908383	0.1	0.354243
11.910050	0.1	0.351178
11.911717	0.1	0.349572
11.913383	0.1	0.350107
11.915050	0.1	0.352655
11.916717	0.1	0.356594
11.918383	0.1	0.361241
11.920050	0.1	0.366215
11.921717	0.1	0.371304
11.923383	0.1	0.375924
11.925050	0.1	0.379146
11.926717	0.1	0.380343
11.928383	0.1	0.379435
11.930050	0.1	0.376767
11.931717	0.1	0.373153
11.933383	0.1	0.369935
11.935050	0.1	0.368259
11.936717	0.1	0.368073
11.938383	0.1	0.367863
11.940050	0.1	0.366038
11.941717	0.1	0.362527
11.943383	0.1	0.358457
11.945050	0.1	0.355360
11.946717	0.1	0.354736
11.948383	0.1	0.356720
11.950050	0.1	0.359425
11.951717	0.1	0.360645
11.953383	0.1	0.359528
11.955050	0.1	0.356934
11.956717	0.1	0.355011
11.958383	0.1	0.355393
11.960050	0.1	0.357344
11.961717	0.1	0.358792
11.963383	0.1	0.358648
11.965050	0.1	0.357153
11.966717	0.1	0.354927
11.968383	0.1	0.352738
11.970050	0.1	0.351593
11.971717	0.1	0.352096
11.973383	0.1	0.353903
11.975050	0.1	0.355886
11.976717	0.1	0.357083
11.978383	0.1	0.357530
11.980050	0.1	0.357856
11.981717	0.1	0.358038
11.983383	0.1	0.357404
11.985050	0.1	0.355905
11.986717	0.1	0.354154
11.988383	0.1	0.352608
11.990050	0.1	0.351602
11.991717	0.1	0.351192
11.993383	0.1	0.350764
11.995050	0.1	0.349539
11.996717	0.1	0.347220
11.998383	0.1	0.344184
12.000050	0.1	0.341120
12.001717	0.1	0.338457
12.003383	0.1	0.336492
12.005050	0.1	0.335691
12.006717	0.1	0.336012
12.008383	0.1	0.336538
12.010050	0.1	0.336580
12.011717	0.1	0.336557
12.013383	0.1	0.337441
12.015050	0.1	0.339588
12.016717	0.1	0.342415
12.018383	0.1	0.345004
12.020050	0.1	0.346610
12.021717	0.1	0.346610
12.023383	0.1	0.344948
12.025050	0.1	0.342666
12.026717	0.1	0.340845
12.028383	0.1	0.339374
12.030050	0.1	0.337395
12.031717	0.1	0.334480
12.033383	0.1	0.330945
12.035050	0.1	0.327528
12.036717	0.1	0.325134
12.038383	0.1	0.324720
12.040050	0.1	0.326931
12.041717	0.1	0.331393
12.043383	0.1	0.336403
12.045050	0.1	0.339891
12.046717	0.1	0.340925
12.048383	0.1	0.340198
12.050050	0.1	0.338801
12.051717	0.1	0.337278
12.053383	0.1	0.336207
12.055050	0.1	0.336487
12.056717	0.1	0.338387
12.058383	0.1	0.340776
12.060050	0.1	0.341996
12.061717	0.1	0.341246
12.063383	0.1	0.338810
12.065050	0.1	0.335486
12.066717	0.1	0.332315
12.068383	0.1	0.330280
12.070050	0.1	0.329735
12.071717	0.1	0.330219
12.073383	0.1	0.331220
12.075050	0.1	0.332915
12.076717	0.1	0.335691
12.078383	0.1	0.339164
12.080050	0.1	0.342201
12.081717	0.1	0.343784
12.083383	0.1	0.343714
12.085050	0.1	0.342489
12.086717	0.1	0.340645
12.088383	0.1	0.338415
12.090050	0.1	0.336156
12.091717	0.1	0.334526
12.093383	0.1	0.334079
12.095050	0.1	0.335234
12.096717	0.1	0.338415
12.098383	0.1	0.343542
12.100050	0.1	0.349414
12.101717	0.1	0.354280
12.103383	0.1	0.357162
12.105050	0.1	0.358201
12.106717	0.1	0.357940
12.108383	0.1	0.356892
12.110050	0.1	0.355826
12.111717	0.1	0.355900
12.113383	0.1	0.357865
12.115050	0.1	0.361237
12.116717	0.1	0.364762
12.118383	0.1	0.367407
12.120050	0.1	0.368580
12.121717	0.1	0.368143
12.123383	0.1	0.366382
12.125050	0.1	0.363695
12.126717	0.1	0.360585
12.128383	0.1	0.358052
12.130050	0.1	0.357260
12.131717	0.1	0.358336
12.133383	0.1	0.360305
12.135050	0.1	0.362010
12.136717	0.1	0.362578
12.138383	0.1	0.361814
12.140050	0.1	0.360939
12.141717	0.1	0.361898
12.143383	0.1	0.365395
12.145050	0.1	0.370191
12.146717	0.1	0.374317
12.148383	0.1	0.376729
12.150050	0.1	0.377819
12.151717	0.1	0.378569
12.153383	0.1	0.379453
12.155050	0.1	0.380115
12.156717	0.1	0.380147
12.158383	0.1	0.379980
12.160050	0.1	0.380501
12.161717	0.1	0.382010
12.163383	0.1	0.384073
12.165050	0.1	0.385894
12.166717	0.1	0.386862
12.168383	0.1	0.387412
12.170050	0.1	0.389027
12.171717	0.1	0.392604
12.173383	0.1	0.397298
12.175050	0.1	0.401316
12.176717	0.1	0.403286
12.178383	0.1	0.402797
12.180050	0.1	0.400450
12.181717	0.1	0.397284
12.183383	0.1	0.394182
12.185050	0.1	0.391919
12.186717	0.1	0.391388
12.188383	0.1	0.392944
12.190050	0.1	0.395742
12.191717	0.1	0.398136
12.193383	0.1	0.399025
12.195050	0.1	0.398778
12.196717	0.1	0.398466
12.198383	0.1	0.398625
12.200050	0.1	0.399183
12.201717	0.1	0.400012
12.203383	0.1	0.400799
12.205050	0.1	0.400958
12.206717	0.1	0.400180
12.208383	0.1	0.398974
12.210050	0.1	0.398080
12.211717	0.1	0.397624
12.213383	0.1	0.397125
12.215050	0.1	0.396245
12.216717	0.1	0.395072
12.218383	0.1	0.393926
12.220050	0.1	0.393279
12.221717	0.1	0.393279
12.223383	0.1	0.393298
12.225050	0.1	0.392525
12.226717	0.1	0.390694
12.228383	0.1	0.388199
12.230050	0.1	0.385921
12.231717	0.1	0.384566
12.233383	0.1	0.384180
12.235050	0.1	0.384455
12.236717	0.1	0.384892
12.238383	0.1	0.385032
12.240050	0.1	0.384608
12.241717	0.1	0.383509
12.243383	0.1	0.381861
12.245050	0.1	0.380157
12.246717	0.1	0.378774
12.248383	0.1	0.377633
12.250050	0.1	0.376287
12.251717	0.1	0.374513
12.253383	0.1	0.373060
12.255050	0.1	0.373102
12.256717	0.1	0.374950
12.258383	0.1	0.378066
12.260050	0.1	0.381889
12.261717	0.1	0.385744
12.263383	0.1	0.388608
12.265050	0.1	0.389642
12.266717	0.1	0.388846
12.268383	0.1	0.387006
12.270050	0.1	0.385335
12.271717	0.1	0.384888
12.273383	0.1	0.385605
12.275050	0.1	0.386103
12.276717	0.1	0.384985
12.278383	0.1	0.382154
12.280050	0.1	0.378708
12.281717	0.1	0.376194
12.283383	0.1	0.375789
12.285050	0.1	0.377446
12.286717	0.1	0.379975
12.288383	0.1	0.382294
12.290050	0.1	0.383891
12.291717	0.1	0.384296
12.293383	0.1	0.383197
12.295050	0.1	0.380976
12.296717	0.1	0.378550
12.298383	0.1	0.376971
12.300050	0.1	0.376920
12.301717	0.1	0.378261
12.303383	0.1	0.380594
12.305050	0.1	0.383537
12.306717	0.1	0.385786
12.308383	0.1	0.385419
12.310050	0.1	0.382075
12.311717	0.1	0.378028
12.313383	0.1	0.376380
12.315050	0.1	0.378639
12.316717	0.1	0.384049
12.318383	0.1	0.390387
12.320050	0.1	0.395207
12.321717	0.1	0.397135
12.323383	0.1	0.396627
12.325050	0.1	0.395174
12.326717	0.1	0.393949
12.328383	0.1	0.393456
12.330050	0.1	0.393828
12.331717	0.1	0.394997
12.333383	0.1	0.396799
12.335050	0.1	0.398713
12.336717	0.1	0.399947
12.338383	0.1	0.400222
12.340050	0.1	0.400115
12.341717	0.1	0.400594
12.343383	0.1	0.402466
12.345050	0.1	0.405898
12.346717	0.1	0.410215
12.348383	0.1	0.414541
12.350050	0.1	0.418136
12.351717	0.1	0.420236
12.353383	0.1	0.420688
12.355050	0.1	0.420772
12.356717	0.1	0.422103
12.358383	0.1	0.424897
12.360050	0.1	0.428036
12.361717	0.1	0.430085
12.363383	0.1	0.430075
12.365050	0.1	0.428078
12.366717	0.1	0.425098
12.368383	0.1	0.422457
12.370050	0.1	0.421172
12.371717	0.1	0.421484
12.373383	0.1	0.423002
12.375050	0.1	0.424711
12.376717	0.1	0.425000
12.378383	0.1	0.422811
12.380050	0.1	0.419091
12.381717	0.1	0.416222
12.383383	0.1	0.415952
12.385050	0.1	0.418471
12.386717	0.1	0.422951
12.388383	0.1	0.428022
12.390050	0.1	0.432194
12.391717	0.1	0.434490
12.393383	0.1	0.434653
12.395050	0.1	0.433363
12.396717	0.1	0.432325
12.398383	0.1	0.433424
12.400050	0.1	0.437428
12.401717	0.1	0.443235
12.403383	0.1	0.448916
12.405050	0.1	0.453573
12.406717	0.1	0.457452
12.408383	0.1	0.460716
12.410050	0.1	0.463184
12.411717	0.1	0.464749
12.413383	0.1	0.465387
12.415050	0.1	0.465270
12.416717	0.1	0.465102
12.418383	0.1	0.465889
12.420050	0.1	0.468092
12.421717	0.1	0.471221
12.423383	0.1	0.474434
12.425050	0.1	0.477172
12.426717	0.1	0.478895
12.428383	0.1	0.478681
12.430050	0.1	0.476069
12.431717	0.1	0.472185
12.433383	0.1	0.469089
12.435050	0.1	0.468008
12.436717	0.1	0.468749
12.438383	0.1	0.470299
12.440050	0.1	0.471636
12.441717	0.1	0.472409
12.443383	0.1	0.473270
12.445050	0.1	0.475282
12.446717	0.1	0.478835
12.448383	0.1	0.483170
12.450050	0.1	0.486639
12.451717	0.1	0.487636
12.453383	0.1	0.485829
12.455050	0.1	0.482379
12.456717	0.1	0.479026
12.458383	0.1	0.476837
12.460050	0.1	0.475682
12.461717	0.1	0.474686
12.463383	0.1	0.473107
12.465050	0.1	0.470900
12.466717	0.1	0.468818
12.468383	0.1	0.468134
12.470050	0.1	0.469699
12.471717	0.1	0.472846
12.473383	0.1	0.475855
12.475050	0.1	0.477573
12.476717	0.1	0.478188
12.478383	0.1	0.478309
12.480050	0.1	0.478034
12.481717	0.1	0.477121
12.483383	0.1	0.475678
12.485050	0.1	0.473903
12.486717	0.1	0.471598
12.488383	0.1	0.468623
12.490050	0.1	0.465168
12.491717	0.1	0.461903
12.493383	0.1	0.460073
12.495050	0.1	0.460278
12.496717	0.1	0.461540
12.498383	0.1	0.462332
12.500050	0.1	0.462048
12.501717	0.1	0.461265
12.503383	0.1	0.461056
12.505050	0.1	0.461852
12.506717	0.1	0.463077
12.508383	0.1	0.463976
12.510050	0.1	0.464278
12.511717	0.1	0.463920
12.513383	0.1	0.462718
12.515050	0.1	0.460432
12.516717	0.1	0.457182
12.518383	0.1	0.453717
12.520050	0.1	0.451165
12.521717	0.1	0.450239
12.523383	0.1	0.450672
12.525050	0.1	0.451771
12.526717	0.1	0.453349
12.528383	0.1	0.455654
12.530050	0.1	0.458751
12.531717	0.1	0.461820
12.533383	0.1	0.463235
12.535050	0.1	0.462062
12.536717	0.1	0.459016
12.538383	0.1	0.455799
12.540050	0.1	0.454183
12.541717	0.1	0.455095
12.543383	0.1	0.457861
12.545050	0.1	0.460953
12.546717	0.1	0.463561
12.548383	0.1	0.465885
12.550050	0.1	0.468153
12.551717	0.1	0.470025
12.553383	0.1	0.471077
12.555050	0.1	0.471473
12.556717	0.1	0.471687
12.558383	0.1	0.471743
12.560050	0.1	0.471082
12.561717	0.1	0.469051
12.563383	0.1	0.465596
12.565050	0.1	0.461428
12.566717	0.1	0.457359
12.568383	0.1	0.454122
12.570050	0.1	0.452669
12.571717	0.1	0.453335
12.573383	0.1	0.455175
12.575050	0.1	0.456753
12.576717	0.1	0.457275
12.578383	0.1	0.456753
12.580050	0.1	0.455617
12.581717	0.1	0.454690
12.583383	0.1	0.454877
12.585050	0.1	0.456306
12.586717	0.1	0.458523
12.588383	0.1	0.461140
12.590050	0.1	0.463752
12.591717	0.1	0.465815
12.593383	0.1	0.467524
12.595050	0.1	0.469927
12.596717	0.1	0.473596
12.598383	0.1	0.477540
12.600050	0.1	0.479943
12.601717	0.1	0.479803
12.603383	0.1	0.477629
12.605050	0.1	0.474635
12.606717	0.1	0.471734
12.608383	0.1	0.469540
12.610050	0.1	0.468600
12.611717	0.1	0.468818
12.613383	0.1	0.469163
12.615050	0.1	0.468530
12.616717	0.1	0.466667
12.618383	0.1	0.464083
12.620050	0.1	0.461633
12.621717	0.1	0.460120
12.623383	0.1	0.459719
12.625050	0.1	0.459966
12.626717	0.1	0.460478
12.628383	0.1	0.461098
12.630050	0.1	0.461601
12.631717	0.1	0.461899
12.633383	0.1	0.462309
12.635050	0.1	0.463384
12.636717	0.1	0.465205
12.638383	0.1	0.467049
12.640050	0.1	0.468101
12.641717	0.1	0.468264
12.643383	0.1	0.468101
12.645050	0.1	0.468171
12.646717	0.1	0.468749
12.648383	0.1	0.469498
12.650050	0.1	0.469368
12.651717	0.1	0.467822
12.653383	0.1	0.465713
12.655050	0.1	0.464269
12.656717	0.1	0.463957
12.658383	0.1	0.464628
12.660050	0.1	0.465824
12.661717	0.1	0.466830
12.663383	0.1	0.467487
12.665050	0.1	0.469023
12.666717	0.1	0.472940
12.668383	0.1	0.479035
12.670050	0.1	0.485326
12.671717	0.1	0.489703
12.673383	0.1	0.491086
12.675050	0.1	0.489349
12.676717	0.1	0.485121
12.678383	0.1	0.479608
12.680050	0.1	0.474215
12.681717	0.1	0.470076
12.683383	0.1	0.467561
12.685050	0.1	0.466215
12.686717	0.1	0.465168
12.688383	0.1	0.463692
12.690050	0.1	0.461638
12.691717	0.1	0.459524
12.693383	0.1	0.457987
12.695050	0.1	0.457256
12.696717	0.1	0.457345
12.698383	0.1	0.458355
12.700050	0.1	0.460139
12.701717	0.1	0.461861
12.703383	0.1	0.462462
12.705050	0.1	0.461424
12.706717	0.1	0.459231
12.708383	0.1	0.457014
12.710050	0.1	0.455342
12.711717	0.1	0.453657
12.713383	0.1	0.451342
12.715050	0.1	0.448683
12.716717	0.1	0.446518
12.718383	0.1	0.445349
12.720050	0.1	0.444935
12.721717	0.1	0.444963
12.723383	0.1	0.445456
12.725050	0.1	0.446388
12.726717	0.1	0.447505
12.728383	0.1	0.448609
12.730050	0.1	0.449494
12.731717	0.1	0.449624
12.733383	0.1	0.448111
12.735050	0.1	0.444502
12.736717	0.1	0.439761
12.738383	0.1	0.435631
12.740050	0.1	0.432930
12.741717	0.1	0.431314
12.743383	0.1	0.430350
12.745050	0.1	0.429717
12.746717	0.1	0.428841
12.748383	0.1	0.427300
12.750050	0.1	0.424962
12.751717	0.1	0.421768
12.753383	0.1	0.418369
12.755050	0.1	0.416217
12.756717	0.1	0.415812
12.758383	0.1	0.415696
12.760050	0.1	0.414071
12.761717	0.1	0.410532
12.763383	0.1	0.405950
12.765050	0.1	0.401428
12.766717	0.1	0.397731
12.768383	0.1	0.395090
12.770050	0.1	0.393260
12.771717	0.1	0.392185
12.773383	0.1	0.392338
12.775050	0.1	0.393949
12.776717	0.1	0.396408
12.778383	0.1	0.398597
12.780050	0.1	0.399654
12.781717	0.1	0.399263
12.783383	0.1	0.397670
12.785050	0.1	0.395705
12.786717	0.1	0.394322
12.788383	0.1	0.393898
12.790050	0.1	0.394066
12.791717	0.1	0.394080
12.793383	0.1	0.393242
12.795050	0.1	0.391295
12.796717	0.1	0.388613
12.798383	0.1	0.386043
12.800050	0.1	0.384492
12.801717	0.1	0.384427
12.803383	0.1	0.385656
12.805050	0.1	0.387751
12.806717	0.1	0.390275
12.808383	0.1	0.392236
12.810050	0.1	0.392380
12.811717	0.1	0.390257
12.813383	0.1	0.386629
12.815050	0.1	0.382960
12.816717	0.1	0.380538
12.818383	0.1	0.379798
12.820050	0.1	0.380329
12.821717	0.1	0.381442
12.823383	0.1	0.382676
12.825050	0.1	0.383989
12.826717	0.1	0.385572
12.828383	0.1	0.387416
12.830050	0.1	0.389107
12.831717	0.1	0.390108
12.833383	0.1	0.390080
12.835050	0.1	0.389195
12.836717	0.1	0.388310
12.838383	0.1	0.388273
12.840050	0.1	0.389088
12.841717	0.1	0.390187
12.843383	0.1	0.391263
12.845050	0.1	0.392478
12.846717	0.1	0.394071
12.848383	0.1	0.395849
12.850050	0.1	0.397316
12.851717	0.1	0.398336
12.853383	0.1	0.399100
12.855050	0.1	0.399658
12.856717	0.1	0.399901
12.858383	0.1	0.399761
12.860050	0.1	0.399416
12.861717	0.1	0.399179
12.863383	0.1	0.398988
12.865050	0.1	0.398457
12.866717	0.1	0.397451
12.868383	0.1	0.396455
12.870050	0.1	0.396548
12.871717	0.1	0.398522
12.873383	0.1	0.401814
12.875050	0.1	0.404520
12.876717	0.1	0.404776
12.878383	0.1	0.402313
12.880050	0.1	0.398718
12.881717	0.1	0.396036
12.883383	0.1	0.395407
12.885050	0.1	0.396930
12.886717	0.1	0.399887
12.888383	0.1	0.402764
12.890050	0.1	0.403989
12.891717	0.1	0.403319
12.893383	0.1	0.402154
12.895050	0.1	0.402057
12.896717	0.1	0.403253
12.898383	0.1	0.404920
12.900050	0.1	0.406490
12.901717	0.1	0.408050
12.903383	0.1	0.409628
12.905050	0.1	0.410965
12.906717	0.1	0.411854
12.908383	0.1	0.412362
12.910050	0.1	0.412529
12.911717	0.1	0.412422
12.913383	0.1	0.412371
12.915050	0.1	0.412804
12.916717	0.1	0.413810
12.918383	0.1	0.415081
12.920050	0.1	0.415966
12.921717	0.1	0.415691
12.923383	0.1	0.414462
12.925050	0.1	0.414029
12.926717	0.1	0.416371
12.928383	0.1	0.421777
12.930050	0.1	0.428329
12.931717	0.1	0.432981
12.933383	0.1	0.433568
12.935050	0.1	0.430443
12.936717	0.1	0.425777
12.938383	0.1	0.421335
12.940050	0.1	0.417456
12.941717	0.1	0.413759
12.943383	0.1	0.410355
12.945050	0.1	0.408469
12.946717	0.1	0.409135
12.948383	0.1	0.411859
12.950050	0.1	0.415151
12.951717	0.1	0.417675
12.953383	0.1	0.418779
12.955050	0.1	0.418583
12.956717	0.1	0.417940
12.958383	0.1	0.417894
12.960050	0.1	0.418737
12.961717	0.1	0.419756
12.963383	0.1	0.419873
12.965050	0.1	0.418271
12.966717	0.1	0.414751
12.968383	0.1	0.409987
12.970050	0.1	0.405125
12.971717	0.1	0.401004
12.973383	0.1	0.398126
12.975050	0.1	0.396711
12.976717	0.1	0.396329
12.978383	0.1	0.396483
12.980050	0.1	0.397246
12.981717	0.1	0.398736
12.983383	0.1	0.400594
12.985050	0.1	0.402462
12.986717	0.1	0.404422
12.988383	0.1	0.406252
12.990050	0.1	0.406881
12.991717	0.1	0.405158
12.993383	0.1	0.400799
12.995050	0.1	0.394625
12.996717	0.1	0.388417
12.998383	0.1	0.384124
13.000050	0.1	0.382503
13.001717	0.1	0.382485
13.003383	0.1	0.382294
13.005050	0.1	0.381251
13.006717	0.1	0.380147
13.008383	0.1	0.380129
13.010050	0.1	0.381172
13.011717	0.1	0.381819
13.013383	0.1	0.380836
13.015050	0.1	0.378611
13.016717	0.1	0.376375
13.018383	0.1	0.374699
13.020050	0.1	0.373214
13.021717	0.1	0.371356
13.023383	0.1	0.369046
13.025050	0.1	0.366732
13.026717	0.1	0.364981
13.028383	0.1	0.364054
13.030050	0.1	0.364156
13.031717	0.1	0.365735
13.033383	0.1	0.368739
13.035050	0.1	0.372175
13.036717	0.1	0.374778
13.038383	0.1	0.375565
13.040050	0.1	0.373805
13.041717	0.1	0.369488
13.043383	0.1	0.363761
13.045050	0.1	0.358340
13.046717	0.1	0.354568
13.048383	0.1	0.353134
13.050050	0.1	0.354038
13.051717	0.1	0.356515
13.053383	0.1	0.359397
13.055050	0.1	0.361837
13.056717	0.1	0.363318
13.058383	0.1	0.363584
13.060050	0.1	0.362699
13.061717	0.1	0.361074
13.063383	0.1	0.359444
13.065050	0.1	0.358457
13.066717	0.1	0.358238
13.068383	0.1	0.358829
13.070050	0.1	0.360059
13.071717	0.1	0.361032
13.073383	0.1	0.361060
13.075050	0.1	0.360627
13.076717	0.1	0.360445
13.078383	0.1	0.360468
13.080050	0.1	0.360231
13.081717	0.1	0.359719
13.083383	0.1	0.359504
13.085050	0.1	0.360152
13.086717	0.1	0.361851
13.088383	0.1	0.364510
13.090050	0.1	0.367556
13.091717	0.1	0.369870
13.093383	0.1	0.370434
13.095050	0.1	0.369297
13.096717	0.1	0.367519
13.098383	0.1	0.366280
13.100050	0.1	0.366373
13.101717	0.1	0.368040
13.103383	0.1	0.370750
13.105050	0.1	0.373577
13.106717	0.1	0.375961
13.108383	0.1	0.377791
13.110050	0.1	0.379137
13.111717	0.1	0.380171
13.113383	0.1	0.381088
13.115050	0.1	0.382117
13.116717	0.1	0.383593
13.118383	0.1	0.385530
13.120050	0.1	0.386974
13.121717	0.1	0.386895
13.123383	0.1	0.385731
13.125050	0.1	0.384776
13.126717	0.1	0.384455
13.128383	0.1	0.384399
13.130050	0.1	0.384515
13.131717	0.1	0.385242
13.133383	0.1	0.387090
13.135050	0.1	0.390047
13.136717	0.1	0.393372
13.138383	0.1	0.396203
13.140050	0.1	0.398294
13.141717	0.1	0.399873
13.143383	0.1	0.400883
13.145050	0.1	0.400846
13.146717	0.1	0.399463
13.148383	0.1	0.396948
13.150050	0.1	0.394131
13.151717	0.1	0.392189
13.153383	0.1	0.391654
13.155050	0.1	0.392259
13.156717	0.1	0.393642
13.158383	0.1	0.395286
13.160050	0.1	0.396515
13.161717	0.1	0.397097
13.163383	0.1	0.397027
13.165050	0.1	0.395956
13.166717	0.1	0.393819
13.168383	0.1	0.391845
13.170050	0.1	0.391998
13.171717	0.1	0.395160
13.173383	0.1	0.400469
13.175050	0.1	0.406131
13.176717	0.1	0.410494
13.178383	0.1	0.412827
13.180050	0.1	0.413423
13.181717	0.1	0.412911
13.183383	0.1	0.411519
13.185050	0.1	0.409409
13.186717	0.1	0.407337
13.188383	0.1	0.406331
13.190050	0.1	0.406802
13.191717	0.1	0.408343
13.193383	0.1	0.410429
13.195050	0.1	0.412883
13.196717	0.1	0.415281
13.198383	0.1	0.416525
13.200050	0.1	0.415831
13.201717	0.1	0.413521
13.203383	0.1	0.410713
13.205050	0.1	0.408641
13.206717	0.1	0.408301
13.208383	0.1	0.410005
13.210050	0.1	0.412976
13.211717	0.1	0.415719
13.213383	0.1	0.417037
13.215050	0.1	0.416506
13.216717	0.1	0.414201
13.218383	0.1	0.410643
13.220050	0.1	0.406764
13.221717	0.1	0.403407
13.223383	0.1	0.400948
13.225050	0.1	0.399575
13.226717	0.1	0.399179
13.228383	0.1	0.399165
13.230050	0.1	0.398825
13.231717	0.1	0.397940
13.233383	0.1	0.396795
13.235050	0.1	0.395896
13.236717	0.1	0.395719
13.238383	0.1	0.396357
13.240050	0.1	0.397046
13.241717	0.1	0.396562
13.243383	0.1	0.394508
13.245050	0.1	0.391840
13.246717	0.1	0.389861
13.248383	0.1	0.388902
13.250050	0.1	0.388427
13.251717	0.1	0.388115
13.253383	0.1	0.388171
13.255050	0.1	0.388389
13.256717	0.1	0.388110
13.258383	0.1	0.387179
13.260050	0.1	0.385875
13.261717	0.1	0.384338
13.263383	0.1	0.383034
13.265050	0.1	0.382587
13.266717	0.1	0.382755
13.268383	0.1	0.382671
13.270050	0.1	0.381907
13.271717	0.1	0.380711
13.273383	0.1	0.380017
13.275050	0.1	0.380748
13.276717	0.1	0.382406
13.278383	0.1	0.383346
13.280050	0.1	0.382564
13.281717	0.1	0.380143
13.283383	0.1	0.376464
13.285050	0.1	0.372245
13.286717	0.1	0.368720
13.288383	0.1	0.366648
13.290050	0.1	0.366168
13.291717	0.1	0.367626
13.293383	0.1	0.371225
13.295050	0.1	0.376040
13.296717	0.1	0.380334
13.298383	0.1	0.382783
13.300050	0.1	0.382825
13.301717	0.1	0.380264
13.303383	0.1	0.375626
13.305050	0.1	0.370401
13.306717	0.1	0.366033
13.308383	0.1	0.363374
13.310050	0.1	0.363099
13.311717	0.1	0.365558
13.313383	0.1	0.369921
13.315050	0.1	0.374522
13.316717	0.1	0.377949
13.318383	0.1	0.379579
13.320050	0.1	0.379663
13.321717	0.1	0.378895
13.323383	0.1	0.378028
13.325050	0.1	0.377861
13.326717	0.1	0.378620
13.328383	0.1	0.379630
13.330050	0.1	0.380040
13.331717	0.1	0.379486
13.333383	0.1	0.378224
13.335050	0.1	0.376832
13.336717	0.1	0.375686
13.338383	0.1	0.374811
13.340050	0.1	0.373875
13.341717	0.1	0.372557
13.343383	0.1	0.371221
13.345050	0.1	0.370708
13.346717	0.1	0.371537
13.348383	0.1	0.373735
13.350050	0.1	0.376990
13.351717	0.1	0.380534
13.353383	0.1	0.383370
13.355050	0.1	0.384883
13.356717	0.1	0.385134
13.358383	0.1	0.384641
13.360050	0.1	0.384124
13.361717	0.1	0.384399
13.363383	0.1	0.386145
13.365050	0.1	0.389614
13.366717	0.1	0.394364
13.368383	0.1	0.399412
13.370050	0.1	0.403509
13.371717	0.1	0.405638
13.373383	0.1	0.405717
13.375050	0.1	0.404310
13.376717	0.1	0.401633
13.378383	0.1	0.398103
13.380050	0.1	0.395169
13.381717	0.1	0.393833
13.383383	0.1	0.393544
13.385050	0.1	0.393461
13.386717	0.1	0.393488
13.388383	0.1	0.393647
13.390050	0.1	0.393665
13.391717	0.1	0.393456
13.393383	0.1	0.393125
13.395050	0.1	0.392604
13.396717	0.1	0.392105
13.398383	0.1	0.392324
13.400050	0.1	0.393726
13.401717	0.1	0.396166
13.403383	0.1	0.399095
13.405050	0.1	0.401870
13.406717	0.1	0.404282
13.408383	0.1	0.406480
13.410050	0.1	0.408296
13.411717	0.1	0.409405
13.413383	0.1	0.410140
13.415050	0.1	0.411295
13.416717	0.1	0.413456
13.418383	0.1	0.416529
13.420050	0.1	0.419519
13.421717	0.1	0.421018
13.423383	0.1	0.420469
13.425050	0.1	0.418872
13.426717	0.1	0.418006
13.428383	0.1	0.418848
13.430050	0.1	0.421102
13.431717	0.1	0.423742
13.433383	0.1	0.425563
13.435050	0.1	0.425833
13.436717	0.1	0.424543
13.438383	0.1	0.422178
13.440050	0.1	0.419766
13.441717	0.1	0.418765
13.443383	0.1	0.420017
13.445050	0.1	0.422783
13.446717	0.1	0.425549
13.448383	0.1	0.427593
13.450050	0.1	0.428935
13.451717	0.1	0.429144
13.453383	0.1	0.427361
13.455050	0.1	0.423524
13.456717	0.1	0.418844
13.458383	0.1	0.414737
13.460050	0.1	0.411761
13.461717	0.1	0.409586
13.463383	0.1	0.407668
13.465050	0.1	0.405982
13.466717	0.1	0.405214
13.468383	0.1	0.405866
13.470050	0.1	0.407416
13.471717	0.1	0.408916
13.473383	0.1	0.409847
13.475050	0.1	0.410033
13.476717	0.1	0.409740
13.478383	0.1	0.409828
13.480050	0.1	0.410900
13.481717	0.1	0.412622
13.483383	0.1	0.414057
13.485050	0.1	0.414266
13.486717	0.1	0.412990
13.488383	0.1	0.410876
13.490050	0.1	0.408692
13.491717	0.1	0.406560
13.493383	0.1	0.404338
13.495050	0.1	0.402033
13.496717	0.1	0.399891
13.498383	0.1	0.398238
13.500050	0.1	0.397093
13.501717	0.1	0.396152
13.503383	0.1	0.395202
13.505050	0.1	0.394005
13.506717	0.1	0.392124
13.508383	0.1	0.389195
13.510050	0.1	0.385544
13.511717	0.1	0.382187
13.513383	0.1	0.380110
13.515050	0.1	0.379868
13.516717	0.1	0.381293
13.518383	0.1	0.383076
13.520050	0.1	0.383779
13.521717	0.1	0.383393
13.523383	0.1	0.383127
13.525050	0.1	0.383789
13.526717	0.1	0.385130
13.528383	0.1	0.386508
13.530050	0.1	0.387337
13.531717	0.1	0.387216
13.533383	0.1	0.386303
13.535050	0.1	0.385027
13.536717	0.1	0.383393
13.538383	0.1	0.381432
13.540050	0.1	0.379714
13.541717	0.1	0.378527
13.543383	0.1	0.377400
13.545050	0.1	0.375877
13.546717	0.1	0.374205
13.548383	0.1	0.373069
13.550050	0.1	0.373181
13.551717	0.1	0.374946
13.553383	0.1	0.378089
13.555050	0.1	0.381279
13.556717	0.1	0.382727
13.558383	0.1	0.381581
13.560050	0.1	0.378727
13.561717	0.1	0.375933
13.563383	0.1	0.374364
13.565050	0.1	0.374019
13.566717	0.1	0.374606
13.568383	0.1	0.376226
13.570050	0.1	0.378559
13.571717	0.1	0.380608
13.573383	0.1	0.381535
13.575050	0.1	0.381172
13.576717	0.1	0.379793
13.578383	0.1	0.377879
13.580050	0.1	0.376175
13.581717	0.1	0.375435
13.583383	0.1	0.375900
13.585050	0.1	0.377311
13.586717	0.1	0.379244
13.588383	0.1	0.381279
13.590050	0.1	0.383081
13.591717	0.1	0.384417
13.593383	0.1	0.385363
13.595050	0.1	0.386247
13.596717	0.1	0.387230
13.598383	0.1	0.388105
13.600050	0.1	0.388375
13.601717	0.1	0.387630
13.603383	0.1	0.385875
13.605050	0.1	0.383509
13.606717	0.1	0.381381
13.608383	0.1	0.380510
13.610050	0.1	0.381377
13.611717	0.1	0.383654
13.613383	0.1	0.386541
13.615050	0.1	0.389018
13.616717	0.1	0.390280
13.618383	0.1	0.390369
13.620050	0.1	0.390154
13.621717	0.1	0.390639
13.623383	0.1	0.392343
13.625050	0.1	0.394965
13.626717	0.1	0.397293
13.628383	0.1	0.398145
13.630050	0.1	0.397614
13.631717	0.1	0.397065
13.633383	0.1	0.397833
13.635050	0.1	0.400241
13.636717	0.1	0.403370
13.638383	0.1	0.405526
13.640050	0.1	0.405470
13.641717	0.1	0.403370
13.643383	0.1	0.400529
13.645050	0.1	0.398429
13.646717	0.1	0.397973
13.648383	0.1	0.399253
13.650050	0.1	0.401856
13.651717	0.1	0.405447
13.653383	0.1	0.409880
13.655050	0.1	0.414709
13.656717	0.1	0.418918
13.658383	0.1	0.421247
13.660050	0.1	0.420823
13.661717	0.1	0.417633
13.663383	0.1	0.412851
13.665050	0.1	0.408469
13.666717	0.1	0.405898
13.668383	0.1	0.404925
13.670050	0.1	0.404404
13.671717	0.1	0.403738
13.673383	0.1	0.403370
13.675050	0.1	0.404087
13.676717	0.1	0.406308
13.678383	0.1	0.409787
13.680050	0.1	0.413815
13.681717	0.1	0.417694
13.683383	0.1	0.420730
13.685050	0.1	0.422089
13.686717	0.1	0.421335
13.688383	0.1	0.418937
13.690050	0.1	0.415882
13.691717	0.1	0.413093
13.693383	0.1	0.411039
13.695050	0.1	0.409833
13.696717	0.1	0.409805
13.698383	0.1	0.411463
13.700050	0.1	0.414732
13.701717	0.1	0.418718
13.703383	0.1	0.422038
13.705050	0.1	0.423421
13.706717	0.1	0.422467
13.708383	0.1	0.419891
13.710050	0.1	0.416688
13.711717	0.1	0.413400
13.713383	0.1	0.410364
13.715050	0.1	0.408283
13.716717	0.1	0.407966
13.718383	0.1	0.409484
13.720050	0.1	0.411924
13.721717	0.1	0.413992
13.723383	0.1	0.415035
13.725050	0.1	0.415305
13.726717	0.1	0.415039
13.728383	0.1	0.413926
13.730050	0.1	0.411682
13.731717	0.1	0.408469
13.733383	0.1	0.404939
13.735050	0.1	0.401912
13.736717	0.1	0.399705
13.738383	0.1	0.398066
13.740050	0.1	0.396902
13.741717	0.1	0.396371
13.743383	0.1	0.396259
13.745050	0.1	0.396147
13.746717	0.1	0.396101
13.748383	0.1	0.396566
13.750050	0.1	0.397628
13.751717	0.1	0.398583
13.753383	0.1	0.398387
13.755050	0.1	0.396515
13.756717	0.1	0.393121
13.758383	0.1	0.388836
13.760050	0.1	0.384613
13.761717	0.1	0.381297
13.763383	0.1	0.379202
13.765050	0.1	0.378103
13.766717	0.1	0.377526
13.768383	0.1	0.376971
13.770050	0.1	0.376152
13.771717	0.1	0.375235
13.773383	0.1	0.374960
13.775050	0.1	0.376129
13.776717	0.1	0.378862
13.778383	0.1	0.382508
13.780050	0.1	0.385987
13.781717	0.1	0.388138
13.783383	0.1	0.388063
13.785050	0.1	0.385363
13.786717	0.1	0.380259
13.788383	0.1	0.373735
13.790050	0.1	0.367379
13.791717	0.1	0.362811
13.793383	0.1	0.360762
13.795050	0.1	0.360878
13.796717	0.1	0.362331
13.798383	0.1	0.364347
13.800050	0.1	0.366159
13.801717	0.1	0.366876
13.803383	0.1	0.366014
13.805050	0.1	0.364119
13.806717	0.1	0.362420
13.808383	0.1	0.361544
13.810050	0.1	0.360925
13.811717	0.1	0.359877
13.813383	0.1	0.358722
13.815050	0.1	0.358378
13.816717	0.1	0.359337
13.818383	0.1	0.361321
13.820050	0.1	0.363719
13.821717	0.1	0.365870
13.823383	0.1	0.367118
13.825050	0.1	0.367444
13.826717	0.1	0.367640
13.828383	0.1	0.368305
13.830050	0.1	0.369158
13.831717	0.1	0.369595
13.833383	0.1	0.369591
13.835050	0.1	0.369702
13.836717	0.1	0.370261
13.838383	0.1	0.370890
13.840050	0.1	0.371234
13.841717	0.1	0.371686
13.843383	0.1	0.372748
13.845050	0.1	0.374122
13.846717	0.1	0.375207
13.848383	0.1	0.375779
13.850050	0.1	0.375956
13.851717	0.1	0.375900
13.853383	0.1	0.375616
13.855050	0.1	0.375207
13.856717	0.1	0.375086
13.858383	0.1	0.375682
13.860050	0.1	0.377032
13.861717	0.1	0.378788
13.863383	0.1	0.380706
13.865050	0.1	0.382992
13.866717	0.1	0.385824
13.868383	0.1	0.388757
13.870050	0.1	0.390979
13.871717	0.1	0.391868
13.873383	0.1	0.391146
13.875050	0.1	0.389018
13.876717	0.1	0.386345
13.878383	0.1	0.384459
13.880050	0.1	0.384585
13.881717	0.1	0.387202
13.883383	0.1	0.391668
13.885050	0.1	0.396552
13.886717	0.1	0.400455
13.888383	0.1	0.402783
13.890050	0.1	0.403966
13.891717	0.1	0.404734
13.893383	0.1	0.405102
13.895050	0.1	0.404320
13.896717	0.1	0.401950
13.898383	0.1	0.398834
13.900050	0.1	0.396743
13.901717	0.1	0.396697
13.903383	0.1	0.398075
13.905050	0.1	0.399561
13.906717	0.1	0.400357
13.908383	0.1	0.400553
13.910050	0.1	0.400548
13.911717	0.1	0.400371
13.913383	0.1	0.399994
13.915050	0.1	0.399845
13.916717	0.1	0.400553
13.918383	0.1	0.402713
13.920050	0.1	0.406583
13.921717	0.1	0.411253
13.923383	0.1	0.414806
13.925050	0.1	0.415826
13.926717	0.1	0.414448
13.928383	0.1	0.412120
13.930050	0.1	0.410387
13.931717	0.1	0.409717
13.933383	0.1	0.409801
13.935050	0.1	0.410709
13.936717	0.1	0.412869
13.938383	0.1	0.415747
13.940050	0.1	0.417638
13.941717	0.1	0.417572
13.943383	0.1	0.416473
13.945050	0.1	0.415826
13.946717	0.1	0.416078
13.948383	0.1	0.416762
13.950050	0.1	0.417493
13.951717	0.1	0.418131
13.953383	0.1	0.418215
13.955050	0.1	0.416972
13.956717	0.1	0.413749
13.958383	0.1	0.408618
13.960050	0.1	0.402816
13.961717	0.1	0.398192
13.963383	0.1	0.395803
13.965050	0.1	0.395663
13.966717	0.1	0.397842
13.968383	0.1	0.402275
13.970050	0.1	0.407537
13.971717	0.1	0.411407
13.973383	0.1	0.412562
13.975050	0.1	0.411021
13.976717	0.1	0.407444
13.978383	0.1	0.402732
13.980050	0.1	0.398210
13.981717	0.1	0.395132
13.983383	0.1	0.393679
13.985050	0.1	0.393027
13.986717	0.1	0.392208
13.988383	0.1	0.390583
13.990050	0.1	0.387924
13.991717	0.1	0.384552
13.993383	0.1	0.380957
13.995050	0.1	0.377600
13.996717	0.1	0.375062
13.998383	0.1	0.373702
14.000050	0.1	0.373139
14.001717	0.1	0.372650
14.003383	0.1	0.372021
14.005050	0.1	0.371579
14.006717	0.1	0.371570
14.008383	0.1	0.371975
14.010050	0.1	0.372631
14.011717	0.1	0.373162
14.013383	0.1	0.373079
14.015050	0.1	0.372203
14.016717	0.1	0.370755
14.018383	0.1	0.369339
14.020050	0.1	0.368515
14.021717	0.1	0.368059
14.023383	0.1	0.367304
14.025050	0.1	0.366364
14.026717	0.1	0.366066
14.028383	0.1	0.366783
14.030050	0.1	0.368077
14.031717	0.1	0.369162
14.033383	0.1	0.369414
14.035050	0.1	0.368915
14.036717	0.1	0.368347
14.038383	0.1	0.368371
14.040050	0.1	0.369386
14.041717	0.1	0.371472
14.043383	0.1	0.374150
14.045050	0.1	0.376566
14.046717	0.1	0.377935
14.048383	0.1	0.377866
14.050050	0.1	0.376431
14.051717	0.1	0.374084
14.053383	0.1	0.371509
14.055050	0.1	0.369097
14.056717	0.1	0.366601
14.058383	0.1	0.363691
14.060050	0.1	0.360766
14.061717	0.1	0.358792
14.063383	0.1	0.358461
14.065050	0.1	0.359896
14.066717	0.1	0.362699
14.068383	0.1	0.366047
14.070050	0.1	0.368962
14.071717	0.1	0.370946
14.073383	0.1	0.372357
14.075050	0.1	0.373828
14.076717	0.1	0.375421
14.078383	0.1	0.376832
14.080050	0.1	0.377782
14.081717	0.1	0.377679
14.083383	0.1	0.376096
14.085050	0.1	0.373810
14.086717	0.1	0.372538
14.088383	0.1	0.373502
14.090050	0.1	0.376459
14.091717	0.1	0.379854
14.093383	0.1	0.381796
14.095050	0.1	0.381419
14.096717	0.1	0.379332
14.098383	0.1	0.376450
14.100050	0.1	0.373302
14.101717	0.1	0.370573
14.103383	0.1	0.368962
14.105050	0.1	0.368585
14.106717	0.1	0.369209
14.108383	0.1	0.370708
14.110050	0.1	0.372687
14.111717	0.1	0.374401
14.113383	0.1	0.375374
14.115050	0.1	0.375626
14.116717	0.1	0.375630
14.118383	0.1	0.376073
14.120050	0.1	0.377316
14.121717	0.1	0.379193
14.123383	0.1	0.381307
14.125050	0.1	0.383612
14.126717	0.1	0.386485
14.128383	0.1	0.390150
14.130050	0.1	0.394285
14.131717	0.1	0.398331
14.133383	0.1	0.401763
14.135050	0.1	0.403859
14.136717	0.1	0.404157
14.138383	0.1	0.403230
14.140050	0.1	0.402154
14.141717	0.1	0.401377
14.143383	0.1	0.400729
14.145050	0.1	0.399677
14.146717	0.1	0.397442
14.148383	0.1	0.393977
14.150050	0.1	0.390876
14.151717	0.1	0.390490
14.153383	0.1	0.393740
14.155050	0.1	0.399230
14.156717	0.1	0.404641
14.158383	0.1	0.408543
14.160050	0.1	0.410713
14.161717	0.1	0.411319
14.163383	0.1	0.410634
14.165050	0.1	0.409447
14.166717	0.1	0.408981
14.168383	0.1	0.410052
14.170050	0.1	0.412711
14.171717	0.1	0.416636
14.173383	0.1	0.421326
14.175050	0.1	0.425903
14.176717	0.1	0.429093
14.178383	0.1	0.429931
14.180050	0.1	0.428641
14.181717	0.1	0.426504
14.183383	0.1	0.424939
14.185050	0.1	0.424911
14.186717	0.1	0.426481
14.188383	0.1	0.428758
14.190050	0.1	0.430923
14.191717	0.1	0.432916
14.193383	0.1	0.434979
14.195050	0.1	0.436921
14.196717	0.1	0.438043
14.198383	0.1	0.438057
14.200050	0.1	0.437428
14.201717	0.1	0.436343
14.203383	0.1	0.434630
14.205050	0.1	0.432674
14.206717	0.1	0.431016
14.208383	0.1	0.429736
14.210050	0.1	0.428730
14.211717	0.1	0.427668
14.213383	0.1	0.426066
14.215050	0.1	0.423938
14.216717	0.1	0.421954
14.218383	0.1	0.420827
14.220050	0.1	0.420967
14.221717	0.1	0.422262
14.223383	0.1	0.424213
14.225050	0.1	0.426238
14.226717	0.1	0.427552
14.228383	0.1	0.427291
14.230050	0.1	0.425153
14.231717	0.1	0.421652
14.233383	0.1	0.417922
14.235050	0.1	0.415416
14.236717	0.1	0.414914
14.238383	0.1	0.415524
14.240050	0.1	0.415551
14.241717	0.1	0.414317
14.243383	0.1	0.412497
14.245050	0.1	0.410946
14.246717	0.1	0.409964
14.248383	0.1	0.409647
14.250050	0.1	0.410113
14.251717	0.1	0.411398
14.253383	0.1	0.413293
14.255050	0.1	0.415151
14.256717	0.1	0.415910
14.258383	0.1	0.414755
14.260050	0.1	0.411640
14.261717	0.1	0.407235
14.263383	0.1	0.402443
14.265050	0.1	0.397987
14.266717	0.1	0.394359
14.268383	0.1	0.391682
14.270050	0.1	0.389838
14.271717	0.1	0.389088
14.273383	0.1	0.389884
14.275050	0.1	0.391910
14.276717	0.1	0.394103
14.278383	0.1	0.395630
14.280050	0.1	0.396315
14.281717	0.1	0.396394
14.283383	0.1	0.396245
14.285050	0.1	0.396236
14.286717	0.1	0.396627
14.288383	0.1	0.397484
14.290050	0.1	0.398541
14.291717	0.1	0.399472
14.293383	0.1	0.400054
14.295050	0.1	0.399970
14.296717	0.1	0.398699
14.298383	0.1	0.395966
14.300050	0.1	0.392548
14.301717	0.1	0.389908
14.303383	0.1	0.388692
14.305050	0.1	0.388282
14.306717	0.1	0.387868
14.308383	0.1	0.387118
14.310050	0.1	0.385987
14.311717	0.1	0.384618
14.313383	0.1	0.383439
14.315050	0.1	0.382718
14.316717	0.1	0.382266
14.318383	0.1	0.382173
14.320050	0.1	0.383132
14.321717	0.1	0.385609
14.323383	0.1	0.389270
14.325050	0.1	0.393377
14.326717	0.1	0.397265
14.328383	0.1	0.400157
14.330050	0.1	0.401298
14.331717	0.1	0.400771
14.333383	0.1	0.399440
14.335050	0.1	0.398266
14.336717	0.1	0.397833
14.338383	0.1	0.397991
14.340050	0.1	0.398029
14.341717	0.1	0.397451
14.343383	0.1	0.396608
14.345050	0.1	0.396515
14.346717	0.1	0.397889
14.348383	0.1	0.400399
14.350050	0.1	0.402918
14.351717	0.1	0.404255
14.353383	0.1	0.403901
14.355050	0.1	0.402550
14.356717	0.1	0.401922
14.358383	0.1	0.403496
14.360050	0.1	0.407365
14.361717	0.1	0.412432
14.363383	0.1	0.417349
14.365050	0.1	0.420962
14.366717	0.1	0.422634
14.368383	0.1	0.422555
14.370050	0.1	0.421465
14.371717	0.1	0.420022
14.373383	0.1	0.418480
14.375050	0.1	0.416581
14.376717	0.1	0.414369
14.378383	0.1	0.413000
14.380050	0.1	0.413782
14.381717	0.1	0.416907
14.383383	0.1	0.421549
14.385050	0.1	0.426359
14.386717	0.1	0.429899
14.388383	0.1	0.431477
14.390050	0.1	0.431398
14.391717	0.1	0.430471
14.393383	0.1	0.429563
14.395050	0.1	0.429116
14.396717	0.1	0.428986
14.398383	0.1	0.428995
14.400050	0.1	0.429386
14.401717	0.1	0.430644
14.403383	0.1	0.432883
14.405050	0.1	0.435482
14.406717	0.1	0.437596
14.408383	0.1	0.438788
14.410050	0.1	0.438774
14.411717	0.1	0.437326
14.413383	0.1	0.434862
14.415050	0.1	0.432576
14.416717	0.1	0.431486
14.418383	0.1	0.431701
14.420050	0.1	0.432916
14.421717	0.1	0.435077
14.423383	0.1	0.438220
14.425050	0.1	0.442271
14.426717	0.1	0.447109
14.428383	0.1	0.452339
14.430050	0.1	0.456898
14.431717	0.1	0.459463
14.433383	0.1	0.459589
14.435050	0.1	0.458010
14.436717	0.1	0.455501
14.438383	0.1	0.452399
14.440050	0.1	0.449331
14.441717	0.1	0.447258
14.443383	0.1	0.446779
14.445050	0.1	0.447952
14.446717	0.1	0.450574
14.448383	0.1	0.454597
14.450050	0.1	0.459901
14.451717	0.1	0.465405
14.453383	0.1	0.469270
14.455050	0.1	0.470388
14.456717	0.1	0.468870
14.458383	0.1	0.465377
14.460050	0.1	0.460763
14.461717	0.1	0.456120
14.463383	0.1	0.452525
14.465050	0.1	0.450676
14.466717	0.1	0.450709
14.468383	0.1	0.452180
14.470050	0.1	0.454248
14.471717	0.1	0.455943
14.473383	0.1	0.456399
14.475050	0.1	0.455035
14.476717	0.1	0.451724
14.478383	0.1	0.447268
14.480050	0.1	0.443496
14.481717	0.1	0.442206
14.483383	0.1	0.443640
14.485050	0.1	0.446127
14.486717	0.1	0.447645
14.488383	0.1	0.447528
14.490050	0.1	0.446271
14.491717	0.1	0.444497
14.493383	0.1	0.442863
14.495050	0.1	0.442090
14.496717	0.1	0.442308
14.498383	0.1	0.442751
14.500050	0.1	0.442555
14.501717	0.1	0.441698
14.503383	0.1	0.440842
14.505050	0.1	0.440422
14.506717	0.1	0.440269
14.508383	0.1	0.440022
14.510050	0.1	0.439449
14.511717	0.1	0.438406
14.513383	0.1	0.436939
14.515050	0.1	0.435547
14.516717	0.1	0.434811
14.518383	0.1	0.434644
14.520050	0.1	0.434215
14.521717	0.1	0.432641
14.523383	0.1	0.429591
14.525050	0.1	0.425703
14.526717	0.1	0.422103
14.528383	0.1	0.419645
14.530050	0.1	0.418685
14.531717	0.1	0.418979
14.533383	0.1	0.419724
14.535050	0.1	0.420227
14.536717	0.1	0.420287
14.538383	0.1	0.419724
14.540050	0.1	0.418257
14.541717	0.1	0.416087
14.543383	0.1	0.414122
14.545050	0.1	0.413186
14.546717	0.1	0.413083
14.548383	0.1	0.412920
14.550050	0.1	0.412171
14.551717	0.1	0.410965
14.553383	0.1	0.409880
14.555050	0.1	0.409358
14.556717	0.1	0.409177
14.558383	0.1	0.408851
14.560050	0.1	0.408133
14.561717	0.1	0.407053
14.563383	0.1	0.405670
14.565050	0.1	0.404012
14.566717	0.1	0.402238
14.568383	0.1	0.400525
14.570050	0.1	0.398648
14.571717	0.1	0.396301
14.573383	0.1	0.393698
14.575050	0.1	0.391640
14.576717	0.1	0.391095
14.578383	0.1	0.392352
14.580050	0.1	0.394695
14.581717	0.1	0.397251
14.583383	0.1	0.399589
14.585050	0.1	0.401498
14.586717	0.1	0.402816
14.588383	0.1	0.403351
14.590050	0.1	0.403207
14.591717	0.1	0.403337
14.593383	0.1	0.404860
14.595050	0.1	0.407696
14.596717	0.1	0.410760
14.598383	0.1	0.413032
14.600050	0.1	0.413908
14.601717	0.1	0.413507
14.603383	0.1	0.412953
14.605050	0.1	0.413354
14.606717	0.1	0.415104
14.608383	0.1	0.417922
14.610050	0.1	0.420865
14.611717	0.1	0.423086
14.613383	0.1	0.424781
14.615050	0.1	0.426508
14.616717	0.1	0.427919
14.618383	0.1	0.428059
14.620050	0.1	0.426779
14.621717	0.1	0.425209
14.623383	0.1	0.424739
14.625050	0.1	0.425661
14.626717	0.1	0.427128
14.628383	0.1	0.428106
14.630050	0.1	0.428171
14.631717	0.1	0.427458
14.633383	0.1	0.426210
14.635050	0.1	0.424650
14.636717	0.1	0.423025
14.638383	0.1	0.421545
14.640050	0.1	0.420380
14.641717	0.1	0.420092
14.643383	0.1	0.421559
14.645050	0.1	0.424897
14.646717	0.1	0.428911
14.648383	0.1	0.432068
14.650050	0.1	0.433526
14.651717	0.1	0.433438
14.653383	0.1	0.432562
14.655050	0.1	0.431449
14.656717	0.1	0.430141
14.658383	0.1	0.428655
14.660050	0.1	0.427468
14.661717	0.1	0.427165
14.663383	0.1	0.427896
14.665050	0.1	0.429372
14.666717	0.1	0.431221
14.668383	0.1	0.433153
14.670050	0.1	0.435268
14.671717	0.1	0.437945
14.673383	0.1	0.440935
14.675050	0.1	0.443170
14.676717	0.1	0.444003
14.678383	0.1	0.444073
14.680050	0.1	0.444362
14.681717	0.1	0.444725
14.683383	0.1	0.443994
14.685050	0.1	0.441968
14.686717	0.1	0.440762
14.688383	0.1	0.442793
14.690050	0.1	0.448041
14.691717	0.1	0.454225
14.693383	0.1	0.458756
14.695050	0.1	0.460288
14.696717	0.1	0.459189
14.698383	0.1	0.456800
14.700050	0.1	0.454169
14.701717	0.1	0.451677
14.703383	0.1	0.449312
14.705050	0.1	0.447263
14.706717	0.1	0.446006
14.708383	0.1	0.445815
14.710050	0.1	0.446448
14.711717	0.1	0.447403
14.713383	0.1	0.448534
14.715050	0.1	0.449880
14.716717	0.1	0.450867
14.718383	0.1	0.450546
14.720050	0.1	0.448660
14.721717	0.1	0.446062
14.723383	0.1	0.443859
14.725050	0.1	0.442308
14.726717	0.1	0.441098
14.728383	0.1	0.440613
14.730050	0.1	0.441619
14.731717	0.1	0.443747
14.733383	0.1	0.445377
14.735050	0.1	0.445037
14.736717	0.1	0.442313
14.738383	0.1	0.437805
14.740050	0.1	0.433028
14.741717	0.1	0.429670
14.743383	0.1	0.428515
14.745050	0.1	0.429107
14.746717	0.1	0.430322
14.748383	0.1	0.431086
14.750050	0.1	0.430746
14.751717	0.1	0.429107
14.753383	0.1	0.426508
14.755050	0.1	0.423859
14.756717	0.1	0.422182
14.758383	0.1	0.421703
14.760050	0.1	0.421754
14.761717	0.1	0.421847
14.763383	0.1	0.421950
14.765050	0.1	0.422178
14.766717	0.1	0.422671
14.768383	0.1	0.423235
14.770050	0.1	0.423356
14.771717	0.1	0.422588
14.773383	0.1	0.420720
14.775050	0.1	0.417912
14.776717	0.1	0.414765
14.778383	0.1	0.411943
14.780050	0.1	0.409805
14.781717	0.1	0.408585
14.783383	0.1	0.408441
14.785050	0.1	0.408986
14.786717	0.1	0.409558
14.788383	0.1	0.410127
14.790050	0.1	0.411314
14.791717	0.1	0.413451
14.793383	0.1	0.415961
14.795050	0.1	0.417451
14.796717	0.1	0.416841
14.798383	0.1	0.414564
14.800050	0.1	0.411929
14.801717	0.1	0.409964
14.803383	0.1	0.409367
14.805050	0.1	0.410154
14.806717	0.1	0.411342
14.808383	0.1	0.412059
14.810050	0.1	0.412469
14.811717	0.1	0.412962
14.813383	0.1	0.413288
14.815050	0.1	0.413191
14.816717	0.1	0.412874
14.818383	0.1	0.412324
14.820050	0.1	0.411351
14.821717	0.1	0.410448
14.823383	0.1	0.410476
14.825050	0.1	0.411761
14.826717	0.1	0.414024
14.828383	0.1	0.416846
14.830050	0.1	0.419738
14.831717	0.1	0.422010
14.833383	0.1	0.423109
14.835050	0.1	0.423160
14.836717	0.1	0.423030
14.838383	0.1	0.423561
14.840050	0.1	0.424925
14.841717	0.1	0.426802
14.843383	0.1	0.428660
14.845050	0.1	0.429931
14.846717	0.1	0.430411
14.848383	0.1	0.430336
14.850050	0.1	0.429875
14.851717	0.1	0.429191
14.853383	0.1	0.428641
14.855050	0.1	0.428562
14.856717	0.1	0.429577
14.858383	0.1	0.432306
14.860050	0.1	0.436036
14.861717	0.1	0.438946
14.863383	0.1	0.439715
14.865050	0.1	0.438299
14.866717	0.1	0.435566
14.868383	0.1	0.432828
14.870050	0.1	0.431831
14.871717	0.1	0.434080
14.873383	0.1	0.439305
14.875050	0.1	0.445293
14.876717	0.1	0.449708
14.878383	0.1	0.451673
14.880050	0.1	0.451370
14.881717	0.1	0.449470
14.883383	0.1	0.447328
14.885050	0.1	0.446369
14.886717	0.1	0.447133
14.888383	0.1	0.449517
14.890050	0.1	0.453084
14.891717	0.1	0.456786
14.893383	0.1	0.459142
14.895050	0.1	0.459035
14.896717	0.1	0.456553
14.898383	0.1	0.453321
14.900050	0.1	0.451524
14.901717	0.1	0.452516
14.903383	0.1	0.456143
14.905050	0.1	0.460749
14.906717	0.1	0.463794
14.908383	0.1	0.463342
14.910050	0.1	0.459687
14.911717	0.1	0.455393
14.913383	0.1	0.453186
14.915050	0.1	0.454020
14.916717	0.1	0.457345
14.918383	0.1	0.462052
14.920050	0.1	0.466770
14.921717	0.1	0.470444
14.923383	0.1	0.472944
14.925050	0.1	0.474439
14.926717	0.1	0.474709
14.928383	0.1	0.473890
14.930050	0.1	0.473172
14.931717	0.1	0.473922
14.933383	0.1	0.476344
14.935050	0.1	0.479557
14.936717	0.1	0.482635
14.938383	0.1	0.484982
14.940050	0.1	0.486220
14.941717	0.1	0.486406
14.943383	0.1	0.486043
14.945050	0.1	0.485727
14.946717	0.1	0.485596
14.948383	0.1	0.485415
14.950050	0.1	0.485345
14.951717	0.1	0.485866
14.953383	0.1	0.487030
14.955050	0.1	0.488358
14.956717	0.1	0.489275
14.958383	0.1	0.489387
14.960050	0.1	0.488386
14.961717	0.1	0.486257
14.963383	0.1	0.483687
14.965050	0.1	0.481615
14.966717	0.1	0.480432
14.968383	0.1	0.480264
14.970050	0.1	0.481140
14.971717	0.1	0.482490
14.973383	0.1	0.483459
14.975050	0.1	0.483487
14.976717	0.1	0.482495
14.978383	0.1	0.481126
14.980050	0.1	0.480469
14.981717	0.1	0.481042
14.983383	0.1	0.482467
14.985050	0.1	0.483799
14.986717	0.1	0.483962
14.988383	0.1	0.482230
14.990050	0.1	0.478518
14.991717	0.1	0.473633
14.993383	0.1	0.469186
14.995050	0.1	0.466676
14.996717	0.1	0.466495
14.998383	0.1	0.467738
15.000050	0.1	0.469089
15.001717	0.1	0.469787
15.003383	0.1	0.469657
15.005050	0.1	0.468567
15.006717	0.1	0.466406
15.008383	0.1	0.463282
15.010050	0.1	0.459417
15.011717	0.1	0.455133
15.013383	0.1	0.451002
15.015050	0.1	0.447831
15.016717	0.1	0.446290
15.018383	0.1	0.446471
15.020050	0.1	0.447640
15.021717	0.1	0.448581
15.023383	0.1	0.448329
15.025050	0.1	0.446541
15.026717	0.1	0.443347
15.028383	0.1	0.439151
15.030050	0.1	0.434797
15.031717	0.1	0.431645
15.033383	0.1	0.430685
15.035050	0.1	0.431328
15.036717	0.1	0.431943
15.038383	0.1	0.431621
15.040050	0.1	0.430904
15.041717	0.1	0.431072
15.043383	0.1	0.432986
15.045050	0.1	0.436278
15.046717	0.1	0.439347
15.048383	0.1	0.440269
15.050050	0.1	0.438374
15.051717	0.1	0.434583
15.053383	0.1	0.430313
15.055050	0.1	0.426541
15.056717	0.1	0.423561
15.058383	0.1	0.421307
15.060050	0.1	0.420013
15.061717	0.1	0.420162
15.063383	0.1	0.421633
15.065050	0.1	0.423468
15.066717	0.1	0.424744
15.068383	0.1	0.425256
15.070050	0.1	0.425219
15.071717	0.1	0.424990
15.073383	0.1	0.424944
15.075050	0.1	0.425032
15.076717	0.1	0.424800
15.078383	0.1	0.424171
15.080050	0.1	0.423742
15.081717	0.1	0.424120
15.083383	0.1	0.425302
15.085050	0.1	0.426690
15.086717	0.1	0.427738
15.088383	0.1	0.428595
15.090050	0.1	0.429787
15.091717	0.1	0.431556
15.093383	0.1	0.433628
15.095050	0.1	0.435081
15.096717	0.1	0.434774
15.098383	0.1	0.432902
15.100050	0.1	0.431379
15.101717	0.1	0.431933
15.103383	0.1	0.434523
15.105050	0.1	0.437829
15.106717	0.1	0.440427
15.108383	0.1	0.441326
15.110050	0.1	0.440101
15.111717	0.1	0.436986
15.113383	0.1	0.432772
15.115050	0.1	0.429070
15.116717	0.1	0.428003
15.118383	0.1	0.430509
15.120050	0.1	0.435556
15.121717	0.1	0.440967
15.123383	0.1	0.444450
15.125050	0.1	0.444883
15.126717	0.1	0.443044
15.128383	0.1	0.440725
15.130050	0.1	0.439547
15.131717	0.1	0.440432
15.133383	0.1	0.443095
15.135050	0.1	0.446360
15.136717	0.1	0.449186
15.138383	0.1	0.451100
15.140050	0.1	0.451910
15.141717	0.1	0.451631
15.143383	0.1	0.450872
15.145050	0.1	0.450402
15.146717	0.1	0.450411
15.148383	0.1	0.450793
15.150050	0.1	0.451696
15.151717	0.1	0.453368
15.153383	0.1	0.455757
15.155050	0.1	0.458281
15.156717	0.1	0.460232
15.158383	0.1	0.461363
15.160050	0.1	0.461899
15.161717	0.1	0.462197
15.163383	0.1	0.462537
15.165050	0.1	0.462919
15.166717	0.1	0.463151
15.168383	0.1	0.463268
15.170050	0.1	0.463920
15.171717	0.1	0.465973
15.173383	0.1	0.469163
15.175050	0.1	0.471994
15.176717	0.1	0.473508
15.178383	0.1	0.473950
15.180050	0.1	0.473834
15.181717	0.1	0.473564
15.183383	0.1	0.473675
15.185050	0.1	0.474327
15.186717	0.1	0.475016
15.188383	0.1	0.475254
15.190050	0.1	0.475580
15.191717	0.1	0.477023
15.193383	0.1	0.479580
15.195050	0.1	0.482192
15.196717	0.1	0.484092
15.198383	0.1	0.485368
15.200050	0.1	0.486425
15.201717	0.1	0.487366
15.203383	0.1	0.487887
15.205050	0.1	0.487901
15.206717	0.1	0.488055
15.208383	0.1	0.489308
15.210050	0.1	0.491845
15.211717	0.1	0.494733
15.213383	0.1	0.496921
15.215050	0.1	0.497946
15.216717	0.1	0.497848
15.218383	0.1	0.497322
15.220050	0.1	0.497336
15.221717	0.1	0.497941
15.223383	0.1	0.498081
15.225050	0.1	0.496684
15.226717	0.1	0.493387
15.228383	0.1	0.488521
15.230050	0.1	0.483133
15.231717	0.1	0.478514
15.233383	0.1	0.475431
15.235050	0.1	0.473913
15.236717	0.1	0.473354
15.238383	0.1	0.472860
15.240050	0.1	0.472036
15.241717	0.1	0.471342
15.243383	0.1	0.471054
15.245050	0.1	0.470490
15.246717	0.1	0.469075
15.248383	0.1	0.467449
15.250050	0.1	0.466607
15.251717	0.1	0.466667
15.253383	0.1	0.466993
15.255050	0.1	0.467072
15.256717	0.1	0.467044
15.258383	0.1	0.467440
15.260050	0.1	0.468493
15.261717	0.1	0.469661
15.263383	0.1	0.469908
15.265050	0.1	0.468516
15.266717	0.1	0.465387
15.268383	0.1	0.460874
15.270050	0.1	0.455850
15.271717	0.1	0.451538
15.273383	0.1	0.448655
15.275050	0.1	0.447119
15.276717	0.1	0.446807
15.278383	0.1	0.447989
15.280050	0.1	0.450471
15.281717	0.1	0.453009
15.283383	0.1	0.454145
15.285050	0.1	0.453549
15.286717	0.1	0.452134
15.288383	0.1	0.450965
15.290050	0.1	0.450350
15.291717	0.1	0.449922
15.293383	0.1	0.449154
15.295050	0.1	0.447896
15.296717	0.1	0.446467
15.298383	0.1	0.444995
15.300050	0.1	0.443379
15.301717	0.1	0.441857
15.303383	0.1	0.440725
15.305050	0.1	0.439887
15.306717	0.1	0.439463
15.308383	0.1	0.440110
15.310050	0.1	0.442043
15.311717	0.1	0.444292
15.313383	0.1	0.445568
15.315050	0.1	0.445759
15.316717	0.1	0.446141
15.318383	0.1	0.447780
15.320050	0.1	0.449964
15.321717	0.1	0.450942
15.323383	0.1	0.449950
15.325050	0.1	0.447808
15.326717	0.1	0.445745
15.328383	0.1	0.444595
15.330050	0.1	0.444925
15.331717	0.1	0.446700
15.333383	0.1	0.448823
15.335050	0.1	0.449708
15.336717	0.1	0.448595
15.338383	0.1	0.446113
15.340050	0.1	0.443561
15.341717	0.1	0.441815
15.343383	0.1	0.440995
15.345050	0.1	0.440697
15.346717	0.1	0.440390
15.348383	0.1	0.439752
15.350050	0.1	0.438881
15.351717	0.1	0.438490
15.353383	0.1	0.439328
15.355050	0.1	0.441335
15.356717	0.1	0.443817
15.358383	0.1	0.446420
15.360050	0.1	0.449419
15.361717	0.1	0.453051
15.363383	0.1	0.456651
15.365050	0.1	0.458849
15.366717	0.1	0.458909
15.368383	0.1	0.457661
15.370050	0.1	0.456781
15.371717	0.1	0.457605
15.373383	0.1	0.460553
15.375050	0.1	0.465014
15.376717	0.1	0.469456
15.378383	0.1	0.472190
15.380050	0.1	0.472292
15.381717	0.1	0.470178
15.383383	0.1	0.467412
15.385050	0.1	0.466132
15.386717	0.1	0.468018
15.388383	0.1	0.473210
15.390050	0.1	0.480423
15.391717	0.1	0.487766
15.393383	0.1	0.493294
15.395050	0.1	0.495599
15.396717	0.1	0.494719
15.398383	0.1	0.492334
15.400050	0.1	0.490560
15.401717	0.1	0.490537
15.403383	0.1	0.492316
15.405050	0.1	0.495501
15.406717	0.1	0.499333
15.408383	0.1	0.502709
15.410050	0.1	0.504814
15.411717	0.1	0.505610
15.413383	0.1	0.505541
15.415050	0.1	0.504893
15.416717	0.1	0.503864
15.418383	0.1	0.503394
15.420050	0.1	0.504842
15.421717	0.1	0.508507
15.423383	0.1	0.513466
15.425050	0.1	0.518751
15.426717	0.1	0.524055
15.428383	0.1	0.529317
15.430050	0.1	0.534058
15.431717	0.1	0.537485
15.433383	0.1	0.539334
15.435050	0.1	0.540144
15.436717	0.1	0.540889
15.438383	0.1	0.542621
15.440050	0.1	0.546216
15.441717	0.1	0.551725
15.443383	0.1	0.558193
15.445050	0.1	0.564572
15.446717	0.1	0.570654
15.448383	0.1	0.576572
15.450050	0.1	0.581965
15.451717	0.1	0.586370
15.453383	0.1	0.590063
15.455050	0.1	0.593844
15.456717	0.1	0.598268
15.458383	0.1	0.603222
15.460050	0.1	0.608098
15.461717	0.1	0.612433
15.463383	0.1	0.616284
15.465050	0.1	0.619614
15.466717	0.1	0.622147
15.468383	0.1	0.624005
15.470050	0.1	0.625611
15.471717	0.1	0.627241
15.473383	0.1	0.629011
15.475050	0.1	0.630841
15.476717	0.1	0.632522
15.478383	0.1	0.634175
15.480050	0.1	0.636340
15.481717	0.1	0.639628
15.483383	0.1	0.644382
15.485050	0.1	0.650268
15.486717	0.1	0.656419
15.488383	0.1	0.662073
15.490050	0.1	0.667050
15.491717	0.1	0.671810
15.493383	0.1	0.676857
15.495050	0.1	0.681910
15.496717	0.1	0.686282
15.498383	0.1	0.690212
15.500050	0.1	0.694678
15.501717	0.1	0.699852
15.503383	0.1	0.705030
15.505050	0.1	0.709710
15.506717	0.1	0.713915
15.508383	0.1	0.717593
15.510050	0.1	0.720676
15.511717	0.1	0.723773
15.513383	0.1	0.728057
15.515050	0.1	0.734231
15.516717	0.1	0.741743
15.518383	0.1	0.749351
15.520050	0.1	0.756420
15.521717	0.1	0.763005
15.523383	0.1	0.768797
15.525050	0.1	0.773231
15.526717	0.1	0.776490
15.528383	0.1	0.779135
15.530050	0.1	0.781170
15.531717	0.1	0.782642
15.533383	0.1	0.784080
15.535050	0.1	0.785813
15.536717	0.1	0.787689
15.538383	0.1	0.789538
15.540050	0.1	0.791322
15.541717	0.1	0.793119
15.543383	0.1	0.795107
15.545050	0.1	0.797184
15.546717	0.1	0.798726
15.548383	0.1	0.799564
15.550050	0.1	0.800379
15.551717	0.1	0.801468
15.553383	0.1	0.802237
15.555050	0.1	0.801873
15.556717	0.1	0.800001
15.558383	0.1	0.797133
15.560050	0.1	0.794642
15.561717	0.1	0.793641
15.563383	0.1	0.793990
15.565050	0.1	0.794469
15.566717	0.1	0.793934
15.568383	0.1	0.792271
15.570050	0.1	0.790083
15.571717	0.1	0.787475
15.573383	0.1	0.783945
15.575050	0.1	0.779592
15.576717	0.1	0.775326
15.578383	0.1	0.771866
15.580050	0.1	0.769184
15.581717	0.1	0.766404
15.583383	0.1	0.762497
15.585050	0.1	0.757333
15.586717	0.1	0.751740
15.588383	0.1	0.746776
15.590050	0.1	0.743200
15.591717	0.1	0.741086
15.593383	0.1	0.739810
15.595050	0.1	0.738786
15.596717	0.1	0.737892
15.598383	0.1	0.737263
15.600050	0.1	0.737123
15.601717	0.1	0.737249
15.603383	0.1	0.736611
15.605050	0.1	0.734339
15.606717	0.1	0.730460
15.608383	0.1	0.725305
15.610050	0.1	0.719102
15.611717	0.1	0.712350
15.613383	0.1	0.706050
15.615050	0.1	0.701412
15.616717	0.1	0.699246
15.618383	0.1	0.699447
15.620050	0.1	0.701058
15.621717	0.1	0.702888
15.623383	0.1	0.703852
15.625050	0.1	0.703325
15.626717	0.1	0.701705
15.628383	0.1	0.700080
15.630050	0.1	0.699311
15.631717	0.1	0.699386
15.633383	0.1	0.699344
15.635050	0.1	0.698171
15.636717	0.1	0.695894
15.638383	0.1	0.693528
15.640050	0.1	0.692271
15.641717	0.1	0.692881
15.643383	0.1	0.695121
15.645050	0.1	0.697766
15.646717	0.1	0.699568
15.648383	0.1	0.699926
15.650050	0.1	0.698785
15.651717	0.1	0.696448
15.653383	0.1	0.693435
15.655050	0.1	0.690487
15.656717	0.1	0.688289
15.658383	0.1	0.686864
15.660050	0.1	0.685933
15.661717	0.1	0.685463
15.663383	0.1	0.685146
15.665050	0.1	0.684406
15.666717	0.1	0.683111
15.668383	0.1	0.681533
15.670050	0.1	0.679805
15.671717	0.1	0.677826
15.673383	0.1	0.675502
15.675050	0.1	0.673309
15.676717	0.1	0.672163
15.678383	0.1	0.672303
15.680050	0.1	0.673016
15.681717	0.1	0.673784
15.683383	0.1	0.674650
15.685050	0.1	0.675423
15.686717	0.1	0.675302
15.688383	0.1	0.673882
15.690050	0.1	0.671684
15.691717	0.1	0.669206
15.693383	0.1	0.666450
15.695050	0.1	0.663684
15.696717	0.1	0.661672
15.698383	0.1	0.660908
15.700050	0.1	0.661076
15.701717	0.1	0.661262
15.703383	0.1	0.660662
15.705050	0.1	0.659367
15.706717	0.1	0.658305
15.708383	0.1	0.657882
15.710050	0.1	0.657407
15.711717	0.1	0.656256
15.713383	0.1	0.654394
15.715050	0.1	0.651339
15.716717	0.1	0.646240
15.718383	0.1	0.639390
15.720050	0.1	0.632489
15.721717	0.1	0.627274
15.723383	0.1	0.624335
15.725050	0.1	0.623143
15.726717	0.1	0.622831
15.728383	0.1	0.622468
15.730050	0.1	0.620992
15.731717	0.1	0.617970
15.733383	0.1	0.613974
15.735050	0.1	0.609639
15.736717	0.1	0.605290
15.738383	0.1	0.601271
15.740050	0.1	0.597858
15.741717	0.1	0.594924
15.743383	0.1	0.592074
15.745050	0.1	0.589197
15.746717	0.1	0.586738
15.748383	0.1	0.585220
15.750050	0.1	0.584461
15.751717	0.1	0.583422
15.753383	0.1	0.581173
15.755050	0.1	0.577848
15.756717	0.1	0.574309
15.758383	0.1	0.571092
15.760050	0.1	0.567883
15.761717	0.1	0.564009
15.763383	0.1	0.559222
15.765050	0.1	0.554021
15.766717	0.1	0.549266
15.768383	0.1	0.545438
15.770050	0.1	0.542435
15.771717	0.1	0.539729
15.773383	0.1	0.536512
15.775050	0.1	0.532535
15.776717	0.1	0.528791
15.778383	0.1	0.526551
15.780050	0.1	0.526062
15.781717	0.1	0.526449
15.783383	0.1	0.526551
15.785050	0.1	0.525923
15.786717	0.1	0.524996
15.788383	0.1	0.524428
15.790050	0.1	0.524437
15.791717	0.1	0.524744
15.793383	0.1	0.524744
15.795050	0.1	0.523464
15.796717	0.1	0.519929
15.798383	0.1	0.514276
15.800050	0.1	0.508605
15.801717	0.1	0.505815
15.803383	0.1	0.506951
15.805050	0.1	0.510151
15.806717	0.1	0.512311
15.808383	0.1	0.511506
15.810050	0.1	0.507990
15.811717	0.1	0.503422
15.813383	0.1	0.499468
15.815050	0.1	0.496721
15.816717	0.1	0.494779
15.818383	0.1	0.493089
15.820050	0.1	0.491356
15.821717	0.1	0.489391
15.823383	0.1	0.487142
15.825050	0.1	0.484786
15.826717	0.1	0.482332
15.828383	0.1	0.479636
15.830050	0.1	0.476888
15.831717	0.1	0.474676
15.833383	0.1	0.473456
15.835050	0.1	0.473396
15.836717	0.1	0.474504
15.838383	0.1	0.476367
15.840050	0.1	0.478085
15.841717	0.1	0.479128
15.843383	0.1	0.479734
15.845050	0.1	0.480204
15.846717	0.1	0.480455
15.848383	0.1	0.480157
15.850050	0.1	0.478714
15.851717	0.1	0.475813
15.853383	0.1	0.472353
15.855050	0.1	0.470169
15.856717	0.1	0.470676
15.858383	0.1	0.474011
15.860050	0.1	0.479110
15.861717	0.1	0.484302
15.863383	0.1	0.488064
15.865050	0.1	0.489824
15.866717	0.1	0.490556
15.868383	0.1	0.491990
15.870050	0.1	0.494644
15.871717	0.1	0.497219
15.873383	0.1	0.498248
15.875050	0.1	0.497606
15.876717	0.1	0.495980
15.878383	0.1	0.493708
15.880050	0.1	0.490877
15.881717	0.1	0.488088
15.883383	0.1	0.486043
15.885050	0.1	0.484721
15.886717	0.1	0.483859
15.888383	0.1	0.483543
15.890050	0.1	0.483892
15.891717	0.1	0.484898
15.893383	0.1	0.486593
15.895050	0.1	0.489075
15.896717	0.1	0.492209
15.898383	0.1	0.495380
15.900050	0.1	0.497871
15.901717	0.1	0.499561
15.903383	0.1	0.501019
15.905050	0.1	0.502993
15.906717	0.1	0.505704
15.908383	0.1	0.508497
15.910050	0.1	0.510658
15.911717	0.1	0.512386
15.913383	0.1	0.514239
15.915050	0.1	0.516023
15.916717	0.1	0.516847
15.918383	0.1	0.515743
15.920050	0.1	0.512484
15.921717	0.1	0.508106
15.923383	0.1	0.504199
15.925050	0.1	0.501783
15.926717	0.1	0.500903
15.928383	0.1	0.500870
15.930050	0.1	0.500670
15.931717	0.1	0.499515
15.933383	0.1	0.497722
15.935050	0.1	0.496758
15.936717	0.1	0.497913
15.938383	0.1	0.501093
15.940050	0.1	0.504968
15.941717	0.1	0.507887
15.943383	0.1	0.509000
15.945050	0.1	0.508982
15.946717	0.1	0.509266
15.948383	0.1	0.510626
15.950050	0.1	0.512800
15.951717	0.1	0.514928
15.953383	0.1	0.515981
15.955050	0.1	0.515068
15.956717	0.1	0.511906
15.958383	0.1	0.507142
15.960050	0.1	0.502211
15.961717	0.1	0.498644
15.963383	0.1	0.497359
15.965050	0.1	0.498211
15.966717	0.1	0.500083
15.968383	0.1	0.501615
15.970050	0.1	0.502099
15.971717	0.1	0.501699
15.973383	0.1	0.501028
15.975050	0.1	0.500567
15.976717	0.1	0.500516
15.978383	0.1	0.500805
15.980050	0.1	0.501201
15.981717	0.1	0.501690
15.983383	0.1	0.502532
15.985050	0.1	0.503873
15.986717	0.1	0.505461
15.988383	0.1	0.506635
15.990050	0.1	0.506779
15.991717	0.1	0.506043
15.993383	0.1	0.505247
15.995050	0.1	0.504986
15.996717	0.1	0.505177
15.998383	0.1	0.505261
16.000050	0.1	0.504325
16.001717	0.1	0.501419
16.003383	0.1	0.496446
16.005050	0.1	0.490630
16.006717	0.1	0.485969
16.008383	0.1	0.484018
16.010050	0.1	0.484949
16.011717	0.1	0.487440
16.013383	0.1	0.489568
16.015050	0.1	0.490062
16.016717	0.1	0.489191
16.018383	0.1	0.488204
16.020050	0.1	0.487929
16.021717	0.1	0.488302
16.023383	0.1	0.488902
16.025050	0.1	0.489373
16.026717	0.1	0.489880
16.028383	0.1	0.491310
16.030050	0.1	0.494481
16.031717	0.1	0.499007
16.033383	0.1	0.503282
16.035050	0.1	0.505708
16.036717	0.1	0.505964
16.038383	0.1	0.504977
16.040050	0.1	0.503641
16.041717	0.1	0.502290
16.043383	0.1	0.501103
16.045050	0.1	0.500157
16.046717	0.1	0.499273
16.048383	0.1	0.497783
16.050050	0.1	0.494607
16.051717	0.1	0.489522
16.053383	0.1	0.484316
16.055050	0.1	0.481606
16.056717	0.1	0.482318
16.058383	0.1	0.485242
16.060050	0.1	0.488660
16.061717	0.1	0.491547
16.063383	0.1	0.493485
16.065050	0.1	0.494304
16.066717	0.1	0.494248
16.068383	0.1	0.494183
16.070050	0.1	0.495007
16.071717	0.1	0.496730
16.073383	0.1	0.498532
16.075050	0.1	0.499766
16.076717	0.1	0.500539
16.078383	0.1	0.501457
16.080050	0.1	0.502579
16.081717	0.1	0.503105
16.083383	0.1	0.502705
16.085050	0.1	0.502197
16.086717	0.1	0.502313
16.088383	0.1	0.503138
16.090050	0.1	0.504679
16.091717	0.1	0.507100
16.093383	0.1	0.510477
16.095050	0.1	0.514518
16.096717	0.1	0.518579
16.098383	0.1	0.521960
16.100050	0.1	0.524083
16.101717	0.1	0.524633
16.103383	0.1	0.523846
16.105050	0.1	0.522570
16.106717	0.1	0.521862
16.108383	0.1	0.522393
16.110050	0.1	0.524181
16.111717	0.1	0.526858
16.113383	0.1	0.530062
16.115050	0.1	0.533354
16.116717	0.1	0.535925
16.118383	0.1	0.537103
16.120050	0.1	0.537210
16.121717	0.1	0.537238
16.123383	0.1	0.537890
16.125050	0.1	0.539450
16.126717	0.1	0.542067
16.128383	0.1	0.545559
16.130050	0.1	0.549331
16.131717	0.1	0.552754
16.133383	0.1	0.555539
16.135050	0.1	0.557853
16.136717	0.1	0.559939
16.138383	0.1	0.561848
16.140050	0.1	0.563571
16.141717	0.1	0.565099
16.143383	0.1	0.566300
16.145050	0.1	0.566812
16.146717	0.1	0.566263
16.148383	0.1	0.564721
16.150050	0.1	0.563092
16.151717	0.1	0.562710
16.153383	0.1	0.564135
16.155050	0.1	0.566687
16.156717	0.1	0.569331
16.158383	0.1	0.571525
16.160050	0.1	0.573117
16.161717	0.1	0.573914
16.163383	0.1	0.573690
16.165050	0.1	0.572791
16.166717	0.1	0.572437
16.168383	0.1	0.573769
16.170050	0.1	0.576661
16.171717	0.1	0.579832
16.173383	0.1	0.582375
16.175050	0.1	0.584768
16.176717	0.1	0.587841
16.178383	0.1	0.591418
16.180050	0.1	0.594696
16.181717	0.1	0.597248
16.183383	0.1	0.598836
16.185050	0.1	0.599306
16.186717	0.1	0.599190
16.188383	0.1	0.599576
16.190050	0.1	0.601187
16.191717	0.1	0.604209
16.193383	0.1	0.608726
16.195050	0.1	0.614417
16.196717	0.1	0.620075
16.198383	0.1	0.623991
16.200050	0.1	0.624890
16.201717	0.1	0.622864
16.203383	0.1	0.619581
16.205050	0.1	0.617155
16.206717	0.1	0.616936
16.208383	0.1	0.618934
16.210050	0.1	0.621877
16.211717	0.1	0.624447
16.213383	0.1	0.626799
16.215050	0.1	0.629895
16.216717	0.1	0.633560
16.218383	0.1	0.636112
16.220050	0.1	0.636056
16.221717	0.1	0.633476
16.223383	0.1	0.629681
16.225050	0.1	0.626384
16.226717	0.1	0.625085
16.228383	0.1	0.626263
16.230050	0.1	0.628992
16.231717	0.1	0.631842
16.233383	0.1	0.634221
16.235050	0.1	0.636554
16.236717	0.1	0.639171
16.238383	0.1	0.641481
16.240050	0.1	0.642263
16.241717	0.1	0.640624
16.243383	0.1	0.636857
16.245050	0.1	0.632582
16.246717	0.1	0.629704
16.248383	0.1	0.628992
16.250050	0.1	0.629630
16.251717	0.1	0.630473
16.253383	0.1	0.631316
16.255050	0.1	0.632326
16.256717	0.1	0.633034
16.258383	0.1	0.633146
16.260050	0.1	0.633639
16.261717	0.1	0.635660
16.263383	0.1	0.639101
16.265050	0.1	0.642673
16.266717	0.1	0.644582
16.268383	0.1	0.643642
16.270050	0.1	0.640173
16.271717	0.1	0.635781
16.273383	0.1	0.632391
16.275050	0.1	0.631292
16.276717	0.1	0.632629
16.278383	0.1	0.635921
16.280050	0.1	0.640447
16.281717	0.1	0.644722
16.283383	0.1	0.646948
16.285050	0.1	0.646561
16.286717	0.1	0.644387
16.288383	0.1	0.641644
16.290050	0.1	0.639665
16.291717	0.1	0.639590
16.293383	0.1	0.641798
16.295050	0.1	0.645760
16.296717	0.1	0.650589
16.298383	0.1	0.655800
16.300050	0.1	0.661262
16.301717	0.1	0.666422
16.303383	0.1	0.670133
16.305050	0.1	0.671376
16.306717	0.1	0.669830
16.308383	0.1	0.666003
16.310050	0.1	0.661309
16.311717	0.1	0.657556
16.313383	0.1	0.655833
16.315050	0.1	0.656196
16.316717	0.1	0.658147
16.318383	0.1	0.661071
16.320050	0.1	0.664340
16.321717	0.1	0.667437
16.323383	0.1	0.669761
16.325050	0.1	0.670697
16.326717	0.1	0.670403
16.328383	0.1	0.670077
16.330050	0.1	0.670827
16.331717	0.1	0.673006
16.333383	0.1	0.676611
16.335050	0.1	0.681030
16.336717	0.1	0.684964
16.338383	0.1	0.687498
16.340050	0.1	0.688401
16.341717	0.1	0.687749
16.343383	0.1	0.686394
16.345050	0.1	0.685807
16.346717	0.1	0.687111
16.348383	0.1	0.690403
16.350050	0.1	0.694492
16.351717	0.1	0.697630
16.353383	0.1	0.699284
16.355050	0.1	0.700532
16.356717	0.1	0.702683
16.358383	0.1	0.706282
16.360050	0.1	0.710930
16.361717	0.1	0.715498
16.363383	0.1	0.719121
16.365050	0.1	0.721901
16.366717	0.1	0.724439
16.368383	0.1	0.727125
16.370050	0.1	0.729929
16.371717	0.1	0.732504
16.373383	0.1	0.734637
16.375050	0.1	0.736606
16.376717	0.1	0.739079
16.378383	0.1	0.742693
16.380050	0.1	0.747559
16.381717	0.1	0.753105
16.383383	0.1	0.758669
16.385050	0.1	0.763936
16.386717	0.1	0.768453
16.388383	0.1	0.771643
16.390050	0.1	0.773459
16.391717	0.1	0.774423
16.393383	0.1	0.775126
16.395050	0.1	0.776146
16.396717	0.1	0.778143
16.398383	0.1	0.781654
16.400050	0.1	0.786642
16.401717	0.1	0.792686
16.403383	0.1	0.799173
16.405050	0.1	0.805105
16.406717	0.1	0.809515
16.408383	0.1	0.812216
16.410050	0.1	0.813659
16.411717	0.1	0.814484
16.413383	0.1	0.815419
16.415050	0.1	0.817105
16.416717	0.1	0.819806
16.418383	0.1	0.823420
16.420050	0.1	0.827531
16.421717	0.1	0.831555
16.423383	0.1	0.834959
16.425050	0.1	0.837250
16.426717	0.1	0.838172
16.428383	0.1	0.838055
16.430050	0.1	0.837240
16.431717	0.1	0.835950
16.433383	0.1	0.835164
16.435050	0.1	0.836239
16.436717	0.1	0.839573
16.438383	0.1	0.844402
16.440050	0.1	0.849692
16.441717	0.1	0.854852
16.443383	0.1	0.859555
16.445050	0.1	0.863331
16.446717	0.1	0.865548
16.448383	0.1	0.865906
16.450050	0.1	0.865008
16.451717	0.1	0.864030
16.453383	0.1	0.864025
16.455050	0.1	0.866000
16.456717	0.1	0.870675
16.458383	0.1	0.877362
16.460050	0.1	0.884268
16.461717	0.1	0.890074
16.463383	0.1	0.894475
16.465050	0.1	0.897502
16.466717	0.1	0.899285
16.468383	0.1	0.899965
16.470050	0.1	0.899518
16.471717	0.1	0.898391
16.473383	0.1	0.897716
16.475050	0.1	0.898321
16.476717	0.1	0.900039
16.478383	0.1	0.902186
16.480050	0.1	0.904398
16.481717	0.1	0.906847
16.483383	0.1	0.909604
16.485050	0.1	0.912310
16.486717	0.1	0.914717
16.488383	0.1	0.916878
16.490050	0.1	0.919001
16.491717	0.1	0.921204
16.493383	0.1	0.923388
16.495050	0.1	0.925339
16.496717	0.1	0.926829
16.498383	0.1	0.927630
16.500050	0.1	0.927909
16.501717	0.1	0.928408
16.503383	0.1	0.929581
16.505050	0.1	0.931211
16.506717	0.1	0.933069
16.508383	0.1	0.935388
16.510050	0.1	0.938275
16.511717	0.1	0.940980
16.513383	0.1	0.942373
16.515050	0.1	0.942121
16.516717	0.1	0.940850
16.518383	0.1	0.939677
16.520050	0.1	0.939881
16.521717	0.1	0.942321
16.523383	0.1	0.946834
16.525050	0.1	0.952482
16.526717	0.1	0.958219
16.528383	0.1	0.962960
16.530050	0.1	0.965707
16.531717	0.1	0.966378
16.533383	0.1	0.965944
16.535050	0.1	0.965353
16.536717	0.1	0.964673
16.538383	0.1	0.963518
16.540050	0.1	0.962159
16.541717	0.1	0.961656
16.543383	0.1	0.962983
16.545050	0.1	0.966722
16.546717	0.1	0.973106
16.548383	0.1	0.981530
16.550050	0.1	0.990494
16.551717	0.1	0.998229
16.553383	0.1	1.003570
16.555050	0.1	1.006741
16.556717	0.1	1.008906
16.558383	0.1	1.010890
16.560050	0.1	1.012995
16.561717	0.1	1.015570
16.563383	0.1	1.018872
16.565050	0.1	1.022611
16.566717	0.1	1.026350
16.568383	0.1	1.030308
16.570050	0.1	1.035002
16.571717	0.1	1.040259
16.573383	0.1	1.045410
16.575050	0.1	1.050234
16.576717	0.1	1.055263
16.578383	0.1	1.061261
16.580050	0.1	1.068590
16.581717	0.1	1.077098
16.583383	0.1	1.086062
16.585050	0.1	1.094076
16.586717	0.1	1.099957
16.588383	0.1	1.103804
16.590050	0.1	1.106579
16.591717	0.1	1.109126
16.593383	0.1	1.112060
16.595050	0.1	1.116055
16.596717	0.1	1.121387
16.598383	0.1	1.127585
16.600050	0.1	1.134155
16.601717	0.1	1.140996
16.603383	0.1	1.147939
16.605050	0.1	1.154575
16.606717	0.1	1.160773
16.608383	0.1	1.167096
16.610050	0.1	1.174305
16.611717	0.1	1.182421
16.613383	0.1	1.190887
16.615050	0.1	1.199176
16.616717	0.1	1.206780
16.618383	0.1	1.213485
16.620050	0.1	1.219939
16.621717	0.1	1.227036
16.623383	0.1	1.234752
16.625050	0.1	1.242254
16.626717	0.1	1.249299
16.628383	0.1	1.256973
16.630050	0.1	1.266515
16.631717	0.1	1.277863
16.633383	0.1	1.289910
16.635050	0.1	1.301784
16.636717	0.1	1.313202
16.638383	0.1	1.323950
16.640050	0.1	1.333659
16.641717	0.1	1.342082
16.643383	0.1	1.349221
16.645050	0.1	1.355349
16.646717	0.1	1.360881
16.648383	0.1	1.366460
16.650050	0.1	1.372970
16.651717	0.1	1.380984
16.653383	0.1	1.390283
16.655050	0.1	1.400174
16.656717	0.1	1.409831
16.658383	0.1	1.418516
16.660050	0.1	1.426162
16.661717	0.1	1.433492
16.663383	0.1	1.441212
16.665050	0.1	1.449590
16.666717	0.1	1.458577
16.668383	0.1	1.467862
16.670050	0.1	1.476798
16.671717	0.1	1.484891
16.673383	0.1	1.492039
16.675050	0.1	1.498163
16.676717	0.1	1.503304
16.678383	0.1	1.508002
16.680050	0.1	1.512952
16.681717	0.1	1.518582
16.683383	0.1	1.524799
16.685050	0.1	1.531099
16.686717	0.1	1.536915
16.688383	0.1	1.541865
16.690050	0.1	1.545954
16.691717	0.1	1.549590
16.693383	0.1	1.553232
16.695050	0.1	1.556873
16.696717	0.1	1.560035
16.698383	0.1	1.562503
16.700050	0.1	1.564748
16.701717	0.1	1.567397
16.703383	0.1	1.570769
16.705050	0.1	1.574741
16.706717	0.1	1.578657
16.708383	0.1	1.581409
16.710050	0.1	1.581879
16.711717	0.1	1.579369
16.713383	0.1	1.574131
16.715050	0.1	1.567737
16.716717	0.1	1.562373
16.718383	0.1	1.559467
16.720050	0.1	1.559090
16.721717	0.1	1.560370
16.723383	0.1	1.562056
16.725050	0.1	1.562824
16.726717	0.1	1.561861
16.728383	0.1	1.559434
16.730050	0.1	1.556668
16.731717	0.1	1.554764
16.733383	0.1	1.554466
16.735050	0.1	1.555523
16.736717	0.1	1.556315
16.738383	0.1	1.554787
16.740050	0.1	1.550158
16.741717	0.1	1.543416
16.743383	0.1	1.536231
16.745050	0.1	1.529832
16.746717	0.1	1.524654
16.748383	0.1	1.520608
16.750050	0.1	1.517520
16.751717	0.1	1.515485
16.753383	0.1	1.514531
16.755050	0.1	1.513893
16.756717	0.1	1.512417
16.758383	0.1	1.509963
16.760050	0.1	1.507625
16.761717	0.1	1.506153
16.763383	0.1	1.505017
16.765050	0.1	1.503373
16.766717	0.1	1.501041
16.768383	0.1	1.498344
16.770050	0.1	1.495825
16.771717	0.1	1.494330
16.773383	0.1	1.494545
16.775050	0.1	1.496263
16.776717	0.1	1.498410
16.778383	0.1	1.499960
16.780050	0.1	1.500552
16.781717	0.1	1.500160
16.783383	0.1	1.499057
16.785050	0.1	1.498079
16.786717	0.1	1.498112
16.788383	0.1	1.499089
16.790050	0.1	1.499793
16.791717	0.1	1.498908
16.793383	0.1	1.496398
16.795050	0.1	1.493548
16.796717	0.1	1.491732
16.798383	0.1	1.491397
16.800050	0.1	1.492463
16.801717	0.1	1.495034
16.803383	0.1	1.498973
16.805050	0.1	1.503373
16.806717	0.1	1.507108
16.808383	0.1	1.509418
16.810050	0.1	1.509995
16.811717	0.1	1.509269
16.813383	0.1	1.508398
16.815050	0.1	1.508361
16.816717	0.1	1.509404
16.818383	0.1	1.511504
16.820050	0.1	1.514643
16.821717	0.1	1.518601
16.823383	0.1	1.522829
16.825050	0.1	1.526689
16.826717	0.1	1.529828
16.828383	0.1	1.532109
16.830050	0.1	1.533418
16.831717	0.1	1.533958
16.833383	0.1	1.534666
16.835050	0.1	1.536272
16.836717	0.1	1.538149
16.838383	0.1	1.539374
16.840050	0.1	1.540324
16.841717	0.1	1.542130
16.843383	0.1	1.545320
16.845050	0.1	1.549502
16.846717	0.1	1.553888
16.848383	0.1	1.557688
16.850050	0.1	1.560091
16.851717	0.1	1.560608
16.853383	0.1	1.559556
16.855050	0.1	1.557912
16.856717	0.1	1.556645
16.858383	0.1	1.556422
16.860050	0.1	1.557744
16.861717	0.1	1.560510
16.863383	0.1	1.563937
16.865050	0.1	1.567188
16.866717	0.1	1.569623
16.868383	0.1	1.571160
16.870050	0.1	1.572524
16.871717	0.1	1.574392
16.873383	0.1	1.576561
16.875050	0.1	1.578480
16.876717	0.1	1.580250
16.878383	0.1	1.582815
16.880050	0.1	1.586811
16.881717	0.1	1.591942
16.883383	0.1	1.597293
16.885050	0.1	1.601726
16.886717	0.1	1.604408
16.888383	0.1	1.605544
16.890050	0.1	1.606089
16.891717	0.1	1.606713
16.893383	0.1	1.607453
16.895050	0.1	1.608245
16.896717	0.1	1.609297
16.898383	0.1	1.610927
16.900050	0.1	1.613116
16.901717	0.1	1.615314
16.903383	0.1	1.616767
16.905050	0.1	1.617200
16.906717	0.1	1.617256
16.908383	0.1	1.617866
16.910050	0.1	1.619202
16.911717	0.1	1.620702
16.913383	0.1	1.621852
16.915050	0.1	1.622555
16.916717	0.1	1.622909
16.918383	0.1	1.623034
16.920050	0.1	1.623100
16.921717	0.1	1.623631
16.923383	0.1	1.625302
16.925050	0.1	1.628213
16.926717	0.1	1.631696
16.928383	0.1	1.634764
16.930050	0.1	1.636590
16.931717	0.1	1.636609
16.933383	0.1	1.634322
16.935050	0.1	1.629703
16.936717	0.1	1.624087
16.938383	0.1	1.619929
16.940050	0.1	1.618699
16.941717	0.1	1.619505
16.943383	0.1	1.620427
16.945050	0.1	1.620618
16.946717	0.1	1.620324
16.948383	0.1	1.619952
16.950050	0.1	1.620026
16.951717	0.1	1.621083
16.953383	0.1	1.623007
16.955050	0.1	1.625167
16.956717	0.1	1.627337
16.958383	0.1	1.629866
16.960050	0.1	1.632725
16.961717	0.1	1.634858
16.963383	0.1	1.635188
16.965050	0.1	1.633717
16.966717	0.1	1.631021
16.968383	0.1	1.627565
16.970050	0.1	1.623640
16.971717	0.1	1.619486
16.973383	0.1	1.615486
16.975050	0.1	1.612147
16.976717	0.1	1.609698
16.978383	0.1	1.607547
16.980050	0.1	1.604874
16.981717	0.1	1.601698
16.983383	0.1	1.598834
16.985050	0.1	1.596911
16.986717	0.1	1.595756
16.988383	0.1	1.594638
16.990050	0.1	1.592934
16.991717	0.1	1.590210
16.993383	0.1	1.586205
16.995050	0.1	1.581446
16.996717	0.1	1.577586
16.998383	0.1	1.576273
17.000050	0.1	1.577446
17.001717	0.1	1.579248
17.003383	0.1	1.579584
17.005050	0.1	1.577167
17.006717	0.1	1.571667
17.008383	0.1	1.564138
17.010050	0.1	1.556496
17.011717	0.1	1.549912
17.013383	0.1	1.544491
17.015050	0.1	1.540249
17.016717	0.1	1.537451
17.018383	0.1	1.535919
17.020050	0.1	1.534573
17.021717	0.1	1.532091
17.023383	0.1	1.528268
17.025050	0.1	1.524701
17.026717	0.1	1.523481
17.028383	0.1	1.525022
17.030050	0.1	1.527425
17.031717	0.1	1.527867
17.033383	0.1	1.524659
17.035050	0.1	1.518093
17.036717	0.1	1.509683
17.038383	0.1	1.501250
17.040050	0.1	1.494237
17.041717	0.1	1.488952
17.043383	0.1	1.484393
17.045050	0.1	1.479215
17.046717	0.1	1.473026
17.048383	0.1	1.466814
17.050050	0.1	1.462186
17.051717	0.1	1.460006
17.053383	0.1	1.459680
17.055050	0.1	1.459834
17.056717	0.1	1.459429
17.058383	0.1	1.457860
17.060050	0.1	1.454842
17.061717	0.1	1.450735
17.063383	0.1	1.446046
17.065050	0.1	1.440737
17.066717	0.1	1.434712
17.068383	0.1	1.428323
17.070050	0.1	1.422078
17.071717	0.1	1.416760
17.073383	0.1	1.413324
17.075050	0.1	1.411745
17.076717	0.1	1.410879
17.078383	0.1	1.409757
17.080050	0.1	1.408141
17.081717	0.1	1.405850
17.083383	0.1	1.402511
17.085050	0.1	1.398176
17.086717	0.1	1.393654
17.088383	0.1	1.389845
17.090050	0.1	1.386986
17.091717	0.1	1.384513
17.093383	0.1	1.381817
17.095050	0.1	1.378930
17.096717	0.1	1.376355
17.098383	0.1	1.374404
17.100050	0.1	1.372756
17.101717	0.1	1.370446
17.103383	0.1	1.366632
17.105050	0.1	1.361519
17.106717	0.1	1.356145
17.108383	0.1	1.351582
17.110050	0.1	1.348164
17.111717	0.1	1.345058
17.113383	0.1	1.341142
17.115050	0.1	1.336308
17.116717	0.1	1.331274
17.118383	0.1	1.326534
17.120050	0.1	1.322101
17.121717	0.1	1.317970
17.123383	0.1	1.314371
17.125050	0.1	1.311800
17.126717	0.1	1.310892
17.128383	0.1	1.311931
17.130050	0.1	1.314026
17.131717	0.1	1.315111
17.133383	0.1	1.313654
17.135050	0.1	1.310091
17.136717	0.1	1.305561
17.138383	0.1	1.300164
17.140050	0.1	1.293807
17.141717	0.1	1.287414
17.143383	0.1	1.281924
17.145050	0.1	1.277318
17.146717	0.1	1.273169
17.148383	0.1	1.269164
17.150050	0.1	1.265295
17.151717	0.1	1.261947
17.153383	0.1	1.259269
17.155050	0.1	1.256717
17.156717	0.1	1.253709
17.158383	0.1	1.250198
17.160050	0.1	1.246231
17.161717	0.1	1.241644
17.163383	0.1	1.236671
17.165050	0.1	1.231888
17.166717	0.1	1.227753
17.168383	0.1	1.224475
17.170050	0.1	1.221951
17.171717	0.1	1.219730
17.173383	0.1	1.217457
17.175050	0.1	1.215073
17.176717	0.1	1.212256
17.178383	0.1	1.208587
17.180050	0.1	1.204093
17.181717	0.1	1.198878
17.183383	0.1	1.192805
17.185050	0.1	1.186039
17.186717	0.1	1.179217
17.188383	0.1	1.173075
17.190050	0.1	1.168023
17.191717	0.1	1.164102
17.193383	0.1	1.161098
17.195050	0.1	1.158766
17.196717	0.1	1.156926
17.198383	0.1	1.155157
17.200050	0.1	1.152968
17.201717	0.1	1.150500
17.203383	0.1	1.148502
17.205050	0.1	1.147268
17.206717	0.1	1.145797
17.208383	0.1	1.142602
17.210050	0.1	1.137494
17.211717	0.1	1.131902
17.213383	0.1	1.127454
17.215050	0.1	1.124744
17.216717	0.1	1.123273
17.218383	0.1	1.122295
17.220050	0.1	1.121066
17.221717	0.1	1.118607
17.223383	0.1	1.114309
17.225050	0.1	1.108586
17.226717	0.1	1.102169
17.228383	0.1	1.095361
17.230050	0.1	1.088283
17.231717	0.1	1.081168
17.233383	0.1	1.074695
17.235050	0.1	1.069754
17.236717	0.1	1.066565
17.238383	0.1	1.064539
17.240050	0.1	1.063026
17.241717	0.1	1.061251
17.243383	0.1	1.058104
17.245050	0.1	1.052832
17.246717	0.1	1.045642
17.248383	0.1	1.037377
17.250050	0.1	1.028585
17.251717	0.1	1.019170
17.253383	0.1	1.009153
17.255050	0.1	0.999486
17.256717	0.1	0.991682
17.258383	0.1	0.986652
17.260050	0.1	0.984040
17.261717	0.1	0.982312
17.263383	0.1	0.979528
17.265050	0.1	0.974629
17.266717	0.1	0.968073
17.268383	0.1	0.960999
17.270050	0.1	0.954513
17.271717	0.1	0.949521
17.273383	0.1	0.946154
17.275050	0.1	0.943360
17.276717	0.1	0.939653
17.278383	0.1	0.934345
17.280050	0.1	0.927788
17.281717	0.1	0.920733
17.283383	0.1	0.914028
17.285050	0.1	0.908589
17.286717	0.1	0.904831
17.288383	0.1	0.902326
17.290050	0.1	0.900333
17.291717	0.1	0.898563
17.293383	0.1	0.897204
17.295050	0.1	0.896305
17.296717	0.1	0.895225
17.298383	0.1	0.893199
17.300050	0.1	0.890121
17.301717	0.1	0.886219
17.303383	0.1	0.881436
17.305050	0.1	0.875746
17.306717	0.1	0.869930
17.308383	0.1	0.865175
17.310050	0.1	0.861809
17.311717	0.1	0.858800
17.313383	0.1	0.854866
17.315050	0.1	0.849972
17.316717	0.1	0.845497
17.318383	0.1	0.842516
17.320050	0.1	0.840649
17.321717	0.1	0.838758
17.323383	0.1	0.835825
17.325050	0.1	0.831359
17.326717	0.1	0.826246
17.328383	0.1	0.822688
17.330050	0.1	0.822148
17.331717	0.1	0.823750
17.333383	0.1	0.825385
17.335050	0.1	0.825846
17.336717	0.1	0.825380
17.338383	0.1	0.824486
17.340050	0.1	0.823010
17.341717	0.1	0.820379
17.343383	0.1	0.816407
17.345050	0.1	0.811559
17.346717	0.1	0.806665
17.348383	0.1	0.802390
17.350050	0.1	0.799098
17.351717	0.1	0.797100
17.353383	0.1	0.796504
17.355050	0.1	0.796802
17.356717	0.1	0.796649
17.358383	0.1	0.794777
17.360050	0.1	0.791284
17.361717	0.1	0.787410
17.363383	0.1	0.784453
17.365050	0.1	0.783377
17.366717	0.1	0.784313
17.368383	0.1	0.786027
17.370050	0.1	0.786758
17.371717	0.1	0.785729
17.373383	0.1	0.783578
17.375050	0.1	0.781417
17.376717	0.1	0.779643
17.378383	0.1	0.777934
17.380050	0.1	0.776020
17.381717	0.1	0.773692
17.383383	0.1	0.770590
17.385050	0.1	0.766888
17.386717	0.1	0.763573
17.388383	0.1	0.761542
17.390050	0.1	0.760918
17.391717	0.1	0.761272
17.393383	0.1	0.761840
17.395050	0.1	0.761854
17.396717	0.1	0.761263
17.398383	0.1	0.761072
17.400050	0.1	0.762152
17.401717	0.1	0.763866
17.403383	0.1	0.764523
17.405050	0.1	0.763065
17.406717	0.1	0.759955
17.408383	0.1	0.756546
17.410050	0.1	0.753761
17.411717	0.1	0.751708
17.413383	0.1	0.750185
17.415050	0.1	0.749016
17.416717	0.1	0.748099
17.418383	0.1	0.747414
17.420050	0.1	0.746865
17.421717	0.1	0.746329
17.423383	0.1	0.745752
17.425050	0.1	0.744932
17.426717	0.1	0.743256
17.428383	0.1	0.740276
17.430050	0.1	0.736550
17.431717	0.1	0.733426
17.433383	0.1	0.731926
17.435050	0.1	0.732336
17.436717	0.1	0.734315
17.438383	0.1	0.736811
17.440050	0.1	0.738632
17.441717	0.1	0.739372
17.443383	0.1	0.739279
17.445050	0.1	0.738483
17.446717	0.1	0.736620
17.448383	0.1	0.733365
17.450050	0.1	0.729030
17.451717	0.1	0.724434
17.453383	0.1	0.720373
17.455050	0.1	0.717156
17.456717	0.1	0.714175
17.458383	0.1	0.710576
17.460050	0.1	0.706655
17.461717	0.1	0.703763
17.463383	0.1	0.702762
17.465050	0.1	0.703307
17.466717	0.1	0.704536
17.468383	0.1	0.705719
17.470050	0.1	0.706259
17.471717	0.1	0.705603
17.473383	0.1	0.703456
17.475050	0.1	0.700084
17.476717	0.1	0.696131
17.478383	0.1	0.692219
17.480050	0.1	0.688857
17.481717	0.1	0.686031
17.483383	0.1	0.683181
17.485050	0.1	0.680294
17.486717	0.1	0.678273
17.488383	0.1	0.677658
17.490050	0.1	0.677980
17.491717	0.1	0.678436
17.493383	0.1	0.678031
17.495050	0.1	0.675386
17.496717	0.1	0.669425
17.498383	0.1	0.660578
17.500050	0.1	0.651036
17.501717	0.1	0.643791
17.503383	0.1	0.640736
17.505050	0.1	0.641416
17.506717	0.1	0.643604
17.508383	0.1	0.645062
17.510050	0.1	0.644657
17.511717	0.1	0.642492
17.513383	0.1	0.639432
17.515050	0.1	0.636550
17.516717	0.1	0.634533
17.518383	0.1	0.633467
17.520050	0.1	0.632964
17.521717	0.1	0.632484
17.523383	0.1	0.631483
17.525050	0.1	0.629551
17.526717	0.1	0.626757
17.528383	0.1	0.623772
17.530050	0.1	0.621271
17.531717	0.1	0.619181
17.533383	0.1	0.616717
17.535050	0.1	0.613541
17.536717	0.1	0.610631
17.538383	0.1	0.609425
17.540050	0.1	0.610435
17.541717	0.1	0.612647
17.543383	0.1	0.614217
17.545050	0.1	0.613746
17.546717	0.1	0.611022
17.548383	0.1	0.606999
17.550050	0.1	0.603134
17.551717	0.1	0.600261
17.553383	0.1	0.598263
17.555050	0.1	0.596740
17.556717	0.1	0.595348
17.558383	0.1	0.593532
17.560050	0.1	0.591087
17.561717	0.1	0.589062
17.563383	0.1	0.588838
17.565050	0.1	0.590151
17.566717	0.1	0.590994
17.568383	0.1	0.589867
17.570050	0.1	0.587231
17.571717	0.1	0.584521
17.573383	0.1	0.582882
17.575050	0.1	0.583120
17.576717	0.1	0.585620
17.578383	0.1	0.589709
17.580050	0.1	0.593788
17.581717	0.1	0.596633
17.583383	0.1	0.598361
17.585050	0.1	0.599944
17.586717	0.1	0.601830
17.588383	0.1	0.603250
17.590050	0.1	0.602915
17.591717	0.1	0.600312
17.593383	0.1	0.596317
17.595050	0.1	0.592610
17.596717	0.1	0.590496
17.598383	0.1	0.590100
17.600050	0.1	0.590514
17.601717	0.1	0.590594
17.603383	0.1	0.589695
17.605050	0.1	0.587790
17.606717	0.1	0.585420
17.608383	0.1	0.583516
17.610050	0.1	0.582743
17.611717	0.1	0.583143
17.613383	0.1	0.584354
17.615050	0.1	0.585658
17.616717	0.1	0.586510
17.618383	0.1	0.587278
17.620050	0.1	0.589010
17.621717	0.1	0.592419
17.623383	0.1	0.597183
17.625050	0.1	0.602007
17.626717	0.1	0.605765
17.628383	0.1	0.608359
17.630050	0.1	0.610147
17.631717	0.1	0.611064
17.633383	0.1	0.610696
17.635050	0.1	0.608810
17.636717	0.1	0.605793
17.638383	0.1	0.602719
17.640050	0.1	0.600927
17.641717	0.1	0.600941
17.643383	0.1	0.601890
17.645050	0.1	0.602449
17.646717	0.1	0.602426
17.648383	0.1	0.603008
17.650050	0.1	0.605313
17.651717	0.1	0.609299
17.653383	0.1	0.613886
17.655050	0.1	0.617541
17.656717	0.1	0.619134
17.658383	0.1	0.618706
17.660050	0.1	0.617127
17.661717	0.1	0.615390
17.663383	0.1	0.614328
17.665050	0.1	0.614710
17.666717	0.1	0.616778
17.668383	0.1	0.619395
17.670050	0.1	0.620838
17.671717	0.1	0.620601
17.673383	0.1	0.619534
17.675050	0.1	0.618710
17.676717	0.1	0.618785
17.678383	0.1	0.619693
17.680050	0.1	0.620480
17.681717	0.1	0.619940
17.683383	0.1	0.617704
17.685050	0.1	0.614705
17.686717	0.1	0.612433
17.688383	0.1	0.611809
17.690050	0.1	0.612815
17.691717	0.1	0.614747
17.693383	0.1	0.616447
17.695050	0.1	0.616717
17.696717	0.1	0.615176
17.698383	0.1	0.612508
17.700050	0.1	0.609825
17.701717	0.1	0.607939
17.703383	0.1	0.607218
17.705050	0.1	0.607730
17.706717	0.1	0.609001
17.708383	0.1	0.610091
17.710050	0.1	0.610584
17.711717	0.1	0.610743
17.713383	0.1	0.610496
17.715050	0.1	0.609537
17.716717	0.1	0.608307
17.718383	0.1	0.607967
17.720050	0.1	0.609173
17.721717	0.1	0.611143
17.723383	0.1	0.612284
17.725050	0.1	0.611735
17.726717	0.1	0.609849
17.728383	0.1	0.607432
17.730050	0.1	0.605118
17.731717	0.1	0.603278
17.733383	0.1	0.601974
17.735050	0.1	0.600694
17.736717	0.1	0.598584
17.738383	0.1	0.595427
17.740050	0.1	0.591781
17.741717	0.1	0.588149
17.743383	0.1	0.584736
17.745050	0.1	0.581946
17.746717	0.1	0.580167
17.748383	0.1	0.579124
17.750050	0.1	0.578156
17.751717	0.1	0.577043
17.753383	0.1	0.576046
17.755050	0.1	0.575292
17.756717	0.1	0.574365
17.758383	0.1	0.572368
17.760050	0.1	0.568703
17.761717	0.1	0.563934
17.763383	0.1	0.559650
17.765050	0.1	0.557508
17.766717	0.1	0.558044
17.768383	0.1	0.559930
17.770050	0.1	0.561108
17.771717	0.1	0.560740
17.773383	0.1	0.559450
17.775050	0.1	0.558267
17.776717	0.1	0.557909
17.778383	0.1	0.558416
17.780050	0.1	0.559306
17.781717	0.1	0.560204
17.783383	0.1	0.560815
17.785050	0.1	0.560498
17.786717	0.1	0.558556
17.788383	0.1	0.554901
17.790050	0.1	0.550165
17.791717	0.1	0.545145
17.793383	0.1	0.540349
17.795050	0.1	0.536465
17.796717	0.1	0.534528
17.798383	0.1	0.534882
17.800050	0.1	0.536572
17.801717	0.1	0.538235
17.803383	0.1	0.539077
17.805050	0.1	0.538961
17.806717	0.1	0.538062
17.808383	0.1	0.536633
17.810050	0.1	0.535068
17.811717	0.1	0.533769
17.813383	0.1	0.532814
17.815050	0.1	0.532307
17.816717	0.1	0.532772
17.818383	0.1	0.534425
17.820050	0.1	0.536316
17.821717	0.1	0.537061
17.823383	0.1	0.536218
17.825050	0.1	0.534360
17.826717	0.1	0.532335
17.828383	0.1	0.530840
17.830050	0.1	0.530211
17.831717	0.1	0.530551
17.833383	0.1	0.531953
17.835050	0.1	0.534337
17.836717	0.1	0.537476
17.838383	0.1	0.541196
17.840050	0.1	0.545294
17.841717	0.1	0.549159
17.843383	0.1	0.551734
17.845050	0.1	0.552153
17.846717	0.1	0.550537
17.848383	0.1	0.548065
17.850050	0.1	0.546123
17.851717	0.1	0.545592
17.853383	0.1	0.546724
17.855050	0.1	0.549359
17.856717	0.1	0.552922
17.858383	0.1	0.556479
17.860050	0.1	0.559348
17.861717	0.1	0.561620
17.863383	0.1	0.563394
17.865050	0.1	0.564237
17.866717	0.1	0.563893
17.868383	0.1	0.562808
17.870050	0.1	0.561764
17.871717	0.1	0.561541
17.873383	0.1	0.562947
17.875050	0.1	0.566375
17.876717	0.1	0.570975
17.878383	0.1	0.574701
17.880050	0.1	0.575678
17.881717	0.1	0.573387
17.883383	0.1	0.568531
17.885050	0.1	0.562780
17.886717	0.1	0.558500
17.888383	0.1	0.557373
17.890050	0.1	0.559324
17.891717	0.1	0.562989
17.893383	0.1	0.566719
17.895050	0.1	0.569434
17.896717	0.1	0.570873
17.898383	0.1	0.571441
17.900050	0.1	0.572042
17.901717	0.1	0.573830
17.903383	0.1	0.577434
17.905050	0.1	0.582277
17.906717	0.1	0.586924
17.908383	0.1	0.589723
17.910050	0.1	0.589527
17.911717	0.1	0.586351
17.913383	0.1	0.581136
17.915050	0.1	0.574999
17.916717	0.1	0.569141
17.918383	0.1	0.564824
17.920050	0.1	0.562826
17.921717	0.1	0.563189
17.923383	0.1	0.565564
17.925050	0.1	0.569522
17.926717	0.1	0.574212
17.928383	0.1	0.578333
17.930050	0.1	0.580959
17.931717	0.1	0.582240
17.933383	0.1	0.583306
17.935050	0.1	0.585271
17.936717	0.1	0.588135
17.938383	0.1	0.590892
17.940050	0.1	0.592307
17.941717	0.1	0.591697
17.943383	0.1	0.589658
17.945050	0.1	0.587525
17.946717	0.1	0.585997
17.948383	0.1	0.585066
17.950050	0.1	0.584563
17.951717	0.1	0.584158
17.953383	0.1	0.583632
17.955050	0.1	0.582910
17.956717	0.1	0.581713
17.958383	0.1	0.579846
17.960050	0.1	0.577839
17.961717	0.1	0.576661
17.963383	0.1	0.576801
17.965050	0.1	0.577709
17.966717	0.1	0.578463
17.968383	0.1	0.578933
17.970050	0.1	0.579548
17.971717	0.1	0.580493
17.973383	0.1	0.581564
17.975050	0.1	0.582263
17.976717	0.1	0.582063
17.978383	0.1	0.580871
17.980050	0.1	0.579036
17.981717	0.1	0.576931
17.983383	0.1	0.574859
17.985050	0.1	0.573066
17.986717	0.1	0.571623
17.988383	0.1	0.570514
17.990050	0.1	0.569774
17.991717	0.1	0.569280
17.993383	0.1	0.568787
17.995050	0.1	0.567888
17.996717	0.1	0.566118
17.998383	0.1	0.563627
18.000050	0.1	0.561620
18.001717	0.1	0.561322
18.003383	0.1	0.562342
18.005050	0.1	0.562496
18.006717	0.1	0.559832
18.008383	0.1	0.554495
18.010050	0.1	0.548181
18.011717	0.1	0.542463
18.013383	0.1	0.538216
18.015050	0.1	0.535948
18.016717	0.1	0.535809
18.018383	0.1	0.537215
18.020050	0.1	0.538900
18.021717	0.1	0.539511
18.023383	0.1	0.538393
18.025050	0.1	0.535981
18.026717	0.1	0.533513
18.028383	0.1	0.532083
18.030050	0.1	0.531864
18.031717	0.1	0.532256
18.033383	0.1	0.532488
18.035050	0.1	0.531944
18.036717	0.1	0.530151
18.038383	0.1	0.527073
18.040050	0.1	0.523534
18.041717	0.1	0.521238
18.043383	0.1	0.521587
18.045050	0.1	0.524032
18.046717	0.1	0.526076
18.048383	0.1	0.525392
18.050050	0.1	0.521694
18.051717	0.1	0.516116
18.053383	0.1	0.509941
18.055050	0.1	0.504819
18.056717	0.1	0.502649
18.058383	0.1	0.504181
18.060050	0.1	0.507962
18.061717	0.1	0.511282
18.063383	0.1	0.512335
18.065050	0.1	0.511110
18.066717	0.1	0.508642
18.068383	0.1	0.506155
18.070050	0.1	0.504851
18.071717	0.1	0.505410
18.073383	0.1	0.507399
18.075050	0.1	0.509666
18.076717	0.1	0.511049
18.078383	0.1	0.510593
18.080050	0.1	0.508330
18.081717	0.1	0.505825
18.083383	0.1	0.504907
18.085050	0.1	0.506225
18.086717	0.1	0.509368
18.088383	0.1	0.513792
18.090050	0.1	0.518728
18.091717	0.1	0.522709
18.093383	0.1	0.524377
18.095050	0.1	0.523548
18.096717	0.1	0.521089
18.098383	0.1	0.518044
18.100050	0.1	0.515077
18.101717	0.1	0.512465
18.103383	0.1	0.510276
18.105050	0.1	0.508353
18.106717	0.1	0.506495
18.108383	0.1	0.504935
18.110050	0.1	0.504274
18.111717	0.1	0.504837
18.113383	0.1	0.506551
18.115050	0.1	0.509298
18.116717	0.1	0.512660
18.118383	0.1	0.515752
18.120050	0.1	0.517811
18.121717	0.1	0.518854
18.123383	0.1	0.519450
18.125050	0.1	0.519985
18.126717	0.1	0.520423
18.128383	0.1	0.520553
18.130050	0.1	0.520316
18.131717	0.1	0.520260
18.133383	0.1	0.521443
18.135050	0.1	0.524321
18.136717	0.1	0.528051
18.138383	0.1	0.531296
18.140050	0.1	0.533075
18.141717	0.1	0.533075
18.143383	0.1	0.532083
18.145050	0.1	0.531594
18.146717	0.1	0.532269
18.148383	0.1	0.533410
18.150050	0.1	0.534202
18.151717	0.1	0.534649
18.153383	0.1	0.535152
18.155050	0.1	0.535664
18.156717	0.1	0.535673
18.158383	0.1	0.534817
18.160050	0.1	0.533382
18.161717	0.1	0.531967
18.163383	0.1	0.530691
18.165050	0.1	0.529266
18.166717	0.1	0.527683
18.168383	0.1	0.526598
18.170050	0.1	0.527021
18.171717	0.1	0.529289
18.173383	0.1	0.532437
18.175050	0.1	0.535003
18.176717	0.1	0.536363
18.178383	0.1	0.536945
18.180050	0.1	0.537238
18.181717	0.1	0.537303
18.183383	0.1	0.537350
18.185050	0.1	0.538277
18.186717	0.1	0.540824
18.188383	0.1	0.544232
18.190050	0.1	0.546742
18.191717	0.1	0.547613
18.193383	0.1	0.547641
18.195050	0.1	0.547897
18.196717	0.1	0.548814
18.198383	0.1	0.550239
18.200050	0.1	0.551580
18.201717	0.1	0.551865
18.203383	0.1	0.550202
18.205050	0.1	0.546793
18.206717	0.1	0.543147
18.208383	0.1	0.540754
18.210050	0.1	0.539981
18.211717	0.1	0.540307
18.213383	0.1	0.540786
18.215050	0.1	0.540465
18.216717	0.1	0.539091
18.218383	0.1	0.537555
18.220050	0.1	0.537126
18.221717	0.1	0.538188
18.223383	0.1	0.539920
18.225050	0.1	0.541117
18.226717	0.1	0.540987
18.228383	0.1	0.539646
18.230050	0.1	0.538104
18.231717	0.1	0.537178
18.233383	0.1	0.536717
18.235050	0.1	0.536130
18.236717	0.1	0.535101
18.238383	0.1	0.533662
18.240050	0.1	0.532134
18.241717	0.1	0.530863
18.243383	0.1	0.529774
18.245050	0.1	0.528721
18.246717	0.1	0.528139
18.248383	0.1	0.528763
18.250050	0.1	0.530570
18.251717	0.1	0.532405
18.253383	0.1	0.533061
18.255050	0.1	0.532437
18.256717	0.1	0.531366
18.258383	0.1	0.530686
18.260050	0.1	0.530737
18.261717	0.1	0.531082
18.263383	0.1	0.530500
18.265050	0.1	0.528148
18.266717	0.1	0.524833
18.268383	0.1	0.522370
18.270050	0.1	0.521466
18.271717	0.1	0.520945
18.273383	0.1	0.519254
18.275050	0.1	0.515915
18.276717	0.1	0.511049
18.278383	0.1	0.504907
18.280050	0.1	0.498458
18.281717	0.1	0.493010
18.283383	0.1	0.489010
18.285050	0.1	0.486355
18.286717	0.1	0.485294
18.288383	0.1	0.486043
18.290050	0.1	0.488032
18.291717	0.1	0.489894
18.293383	0.1	0.490304
18.295050	0.1	0.489051
18.296717	0.1	0.486979
18.298383	0.1	0.485107
18.300050	0.1	0.484101
18.301717	0.1	0.484446
18.303383	0.1	0.486262
18.305050	0.1	0.488823
18.306717	0.1	0.490719
18.308383	0.1	0.490728
18.310050	0.1	0.488572
18.311717	0.1	0.484800
18.313383	0.1	0.480069
18.315050	0.1	0.474919
18.316717	0.1	0.470178
18.318383	0.1	0.467082
18.320050	0.1	0.466718
18.321717	0.1	0.469238
18.323383	0.1	0.473610
18.325050	0.1	0.478029
18.326717	0.1	0.480837
18.328383	0.1	0.481713
18.330050	0.1	0.481680
18.331717	0.1	0.481708
18.333383	0.1	0.482313
18.335050	0.1	0.483878
18.336717	0.1	0.486160
18.338383	0.1	0.488125
18.340050	0.1	0.488875
18.341717	0.1	0.488553
18.343383	0.1	0.488423
18.345050	0.1	0.489573
18.346717	0.1	0.491845
18.348383	0.1	0.494365
18.350050	0.1	0.496386
18.351717	0.1	0.497256
18.353383	0.1	0.496521
18.355050	0.1	0.494444
18.356717	0.1	0.492157
18.358383	0.1	0.491077
18.360050	0.1	0.491911
18.361717	0.1	0.494206
18.363383	0.1	0.496721
18.365050	0.1	0.498081
18.366717	0.1	0.497461
18.368383	0.1	0.495152
18.370050	0.1	0.492069
18.371717	0.1	0.489005
18.373383	0.1	0.486840
18.375050	0.1	0.486476
18.376717	0.1	0.488064
18.378383	0.1	0.491198
18.380050	0.1	0.495580
18.381717	0.1	0.500861
18.383383	0.1	0.506504
18.385050	0.1	0.511874
18.386717	0.1	0.516232
18.388383	0.1	0.518993
18.390050	0.1	0.520064
18.391717	0.1	0.520106
18.393383	0.1	0.520302
18.395050	0.1	0.521494
18.396717	0.1	0.523678
18.398383	0.1	0.526248
18.400050	0.1	0.528516
18.401717	0.1	0.530137
18.403383	0.1	0.530872
18.405050	0.1	0.530309
18.406717	0.1	0.528535
18.408383	0.1	0.526765
18.410050	0.1	0.526449
18.411717	0.1	0.527846
18.413383	0.1	0.529913
18.415050	0.1	0.531515
18.416717	0.1	0.532460
18.418383	0.1	0.533117
18.420050	0.1	0.533448
18.421717	0.1	0.533462
18.423383	0.1	0.533853
18.425050	0.1	0.535375
18.426717	0.1	0.537992
18.428383	0.1	0.540977
18.430050	0.1	0.543566
18.431717	0.1	0.545164
18.433383	0.1	0.545373
18.435050	0.1	0.544484
18.436717	0.1	0.543604
18.438383	0.1	0.543515
18.440050	0.1	0.543753
18.441717	0.1	0.543352
18.443383	0.1	0.541965
18.445050	0.1	0.539743
18.446717	0.1	0.537010
18.448383	0.1	0.534276
18.450050	0.1	0.532158
18.451717	0.1	0.531231
18.453383	0.1	0.531729
18.455050	0.1	0.533219
18.456717	0.1	0.534812
18.458383	0.1	0.535548
18.460050	0.1	0.534821
18.461717	0.1	0.532763
18.463383	0.1	0.530267
18.465050	0.1	0.528670
18.466717	0.1	0.528861
18.468383	0.1	0.530398
18.470050	0.1	0.531771
18.471717	0.1	0.531836
18.473383	0.1	0.530654
18.475050	0.1	0.529038
18.476717	0.1	0.527790
18.478383	0.1	0.527306
18.480050	0.1	0.527515
18.481717	0.1	0.528162
18.483383	0.1	0.529066
18.485050	0.1	0.530258
18.486717	0.1	0.531669
18.488383	0.1	0.532675
18.490050	0.1	0.532418
18.491717	0.1	0.530551
18.493383	0.1	0.527287
18.495050	0.1	0.522994
18.496717	0.1	0.518239
18.498383	0.1	0.514002
18.500050	0.1	0.511305
18.501717	0.1	0.510598
18.503383	0.1	0.511380
18.505050	0.1	0.512451
18.506717	0.1	0.512595
18.508383	0.1	0.511333
18.510050	0.1	0.509126
18.511717	0.1	0.506714
18.513383	0.1	0.504614
18.515050	0.1	0.503156
18.516717	0.1	0.502416
18.518383	0.1	0.501964
18.520050	0.1	0.500763
18.521717	0.1	0.497866
18.523383	0.1	0.493308
18.525050	0.1	0.487976
18.526717	0.1	0.483058
18.528383	0.1	0.479850
18.530050	0.1	0.479259
18.531717	0.1	0.481200
18.533383	0.1	0.484912
18.535050	0.1	0.489294
18.536717	0.1	0.492996
18.538383	0.1	0.494984
18.540050	0.1	0.494993
18.541717	0.1	0.493312
18.543383	0.1	0.490621
18.545050	0.1	0.487817
18.546717	0.1	0.485508
18.548383	0.1	0.483701
18.550050	0.1	0.482155
18.551717	0.1	0.480716
18.553383	0.1	0.479235
18.555050	0.1	0.477559
18.556717	0.1	0.475734
18.558383	0.1	0.474127
18.560050	0.1	0.473354
18.561717	0.1	0.473694
18.563383	0.1	0.474681
18.565050	0.1	0.475398
18.566717	0.1	0.475147
18.568383	0.1	0.473964
18.570050	0.1	0.472572
18.571717	0.1	0.471799
18.573383	0.1	0.472092
18.575050	0.1	0.473331
18.576717	0.1	0.474821
18.578383	0.1	0.475645
18.580050	0.1	0.475291
18.581717	0.1	0.474001
18.583383	0.1	0.472683
18.585050	0.1	0.472413
18.586717	0.1	0.473619
18.588383	0.1	0.475990
18.590050	0.1	0.479040
18.591717	0.1	0.482281
18.593383	0.1	0.485149
18.595050	0.1	0.487240
18.596717	0.1	0.488763
18.598383	0.1	0.490402
18.600050	0.1	0.492423
18.601717	0.1	0.494230
18.603383	0.1	0.494919
18.605050	0.1	0.494048
18.606717	0.1	0.491999
18.608383	0.1	0.489494
18.610050	0.1	0.486942
18.611717	0.1	0.484535
18.613383	0.1	0.482490
18.615050	0.1	0.481298
18.616717	0.1	0.481484
18.618383	0.1	0.482942
18.620050	0.1	0.484991
18.621717	0.1	0.487012
18.623383	0.1	0.488660
18.625050	0.1	0.489769
18.626717	0.1	0.490258
18.628383	0.1	0.490462
18.630050	0.1	0.491375
18.631717	0.1	0.493918
18.633383	0.1	0.497806
18.635050	0.1	0.501629
18.636717	0.1	0.504302
18.638383	0.1	0.505839
18.640050	0.1	0.506560
18.641717	0.1	0.506523
18.643383	0.1	0.506095
18.645050	0.1	0.506327
18.646717	0.1	0.508213
18.648383	0.1	0.511827
18.650050	0.1	0.516255
18.651717	0.1	0.520335
18.653383	0.1	0.523278
18.655050	0.1	0.524372
18.656717	0.1	0.523189
18.658383	0.1	0.520279
18.660050	0.1	0.516949
18.661717	0.1	0.514579
18.663383	0.1	0.514151
18.665050	0.1	0.515813
18.666717	0.1	0.518798
18.668383	0.1	0.521867
18.670050	0.1	0.524116
18.671717	0.1	0.525261
18.673383	0.1	0.525438
18.675050	0.1	0.525098
18.676717	0.1	0.524940
18.678383	0.1	0.525443
18.680050	0.1	0.526477
18.681717	0.1	0.527324
18.683383	0.1	0.527319
18.685050	0.1	0.526588
18.686717	0.1	0.526165
18.688383	0.1	0.526947
18.690050	0.1	0.528768
18.691717	0.1	0.530719
18.693383	0.1	0.531846
18.695050	0.1	0.531483
18.696717	0.1	0.529806
18.698383	0.1	0.527846
18.700050	0.1	0.526556
18.701717	0.1	0.525946
18.703383	0.1	0.525266
18.705050	0.1	0.523971
18.706717	0.1	0.522197
18.708383	0.1	0.520493
18.710050	0.1	0.519347
18.711717	0.1	0.518849
18.713383	0.1	0.518961
18.715050	0.1	0.519874
18.716717	0.1	0.521578
18.718383	0.1	0.523357
18.720050	0.1	0.524526
18.721717	0.1	0.525340
18.723383	0.1	0.526537
18.725050	0.1	0.528335
18.726717	0.1	0.530309
18.728383	0.1	0.531622
18.730050	0.1	0.531492
18.731717	0.1	0.529862
18.733383	0.1	0.527455
18.735050	0.1	0.525219
18.736717	0.1	0.523767
18.738383	0.1	0.523119
18.740050	0.1	0.522765
18.741717	0.1	0.522202
18.743383	0.1	0.521555
18.745050	0.1	0.521191
18.746717	0.1	0.520931
18.748383	0.1	0.520349
18.750050	0.1	0.519562
18.751717	0.1	0.518868
18.753383	0.1	0.518011
18.755050	0.1	0.516628
18.756717	0.1	0.514812
18.758383	0.1	0.512926
18.760050	0.1	0.511156
18.761717	0.1	0.509480
18.763383	0.1	0.508046
18.765050	0.1	0.507147
18.766717	0.1	0.506691
18.768383	0.1	0.506178
18.770050	0.1	0.505154
18.771717	0.1	0.503520
18.773383	0.1	0.501508
18.775050	0.1	0.499608
18.776717	0.1	0.498625
18.778383	0.1	0.499375
18.780050	0.1	0.501852
18.781717	0.1	0.504903
18.783383	0.1	0.506928
18.785050	0.1	0.506807
18.786717	0.1	0.504465
18.788383	0.1	0.500837
18.790050	0.1	0.497163
18.791717	0.1	0.494509
18.793383	0.1	0.493457
18.795050	0.1	0.493829
18.796717	0.1	0.494989
18.798383	0.1	0.496130
18.800050	0.1	0.496525
18.801717	0.1	0.495962
18.803383	0.1	0.494714
18.805050	0.1	0.493280
18.806717	0.1	0.492358
18.808383	0.1	0.492195
18.810050	0.1	0.491971
18.811717	0.1	0.490914
18.813383	0.1	0.489703
18.815050	0.1	0.489536
18.816717	0.1	0.490518
18.818383	0.1	0.491948
18.820050	0.1	0.493387
18.821717	0.1	0.494858
18.823383	0.1	0.496660
18.825050	0.1	0.498882
18.826717	0.1	0.501177
18.828383	0.1	0.503291
18.830050	0.1	0.505121
18.831717	0.1	0.506351
18.833383	0.1	0.506663
18.835050	0.1	0.506230
18.836717	0.1	0.505890
18.838383	0.1	0.506854
18.840050	0.1	0.509704
18.841717	0.1	0.513769
18.843383	0.1	0.517727
18.845050	0.1	0.520758
18.846717	0.1	0.522900
18.848383	0.1	0.524418
18.850050	0.1	0.525359
18.851717	0.1	0.525885
18.853383	0.1	0.526733
18.855050	0.1	0.528698
18.856717	0.1	0.531543
18.858383	0.1	0.534109
18.860050	0.1	0.535687
18.861717	0.1	0.536731
18.863383	0.1	0.538179
18.865050	0.1	0.540381
18.866717	0.1	0.542956
18.868383	0.1	0.545694
18.870050	0.1	0.549047
18.871717	0.1	0.553508
18.873383	0.1	0.558863
18.875050	0.1	0.564167
18.876717	0.1	0.568405
18.878383	0.1	0.571031
18.880050	0.1	0.572186
18.881717	0.1	0.572652
18.883383	0.1	0.573318
18.885050	0.1	0.574668
18.886717	0.1	0.576628
18.888383	0.1	0.578640
18.890050	0.1	0.580447
18.891717	0.1	0.582794
18.893383	0.1	0.586710
18.895050	0.1	0.592130
18.896717	0.1	0.597853
18.898383	0.1	0.602673
18.900050	0.1	0.605821
18.901717	0.1	0.607083
18.903383	0.1	0.607250
18.905050	0.1	0.607898
18.906717	0.1	0.610109
18.908383	0.1	0.613653
18.910050	0.1	0.617490
18.911717	0.1	0.620726
18.913383	0.1	0.622864
18.915050	0.1	0.623693
18.916717	0.1	0.623385
18.918383	0.1	0.622841
18.920050	0.1	0.623371
18.921717	0.1	0.625444
18.923383	0.1	0.628158
18.925050	0.1	0.630342
18.926717	0.1	0.631521
18.928383	0.1	0.631711
18.930050	0.1	0.631073
18.931717	0.1	0.629993
18.933383	0.1	0.629053
18.935050	0.1	0.628964
18.936717	0.1	0.630114
18.938383	0.1	0.631744
18.940050	0.1	0.632186
18.941717	0.1	0.630128
18.943383	0.1	0.625500
18.945050	0.1	0.619618
18.946717	0.1	0.614617
18.948383	0.1	0.612116
18.950050	0.1	0.612033
18.951717	0.1	0.612629
18.953383	0.1	0.611865
18.955050	0.1	0.608666
18.956717	0.1	0.603367
18.958383	0.1	0.597332
18.960050	0.1	0.591925
18.961717	0.1	0.587846
18.963383	0.1	0.585127
18.965050	0.1	0.583217
18.966717	0.1	0.581406
18.968383	0.1	0.579469
18.970050	0.1	0.577429
18.971717	0.1	0.575306
18.973383	0.1	0.573588
18.975050	0.1	0.572968
18.976717	0.1	0.573280
18.978383	0.1	0.573355
18.980050	0.1	0.571925
18.981717	0.1	0.568279
18.983383	0.1	0.562752
18.985050	0.1	0.556791
18.986717	0.1	0.551720
18.988383	0.1	0.547753
18.990050	0.1	0.544586
18.991717	0.1	0.542109
18.993383	0.1	0.540181
18.995050	0.1	0.538542
18.996717	0.1	0.536935
18.998383	0.1	0.535301
19.000050	0.1	0.533867
19.001717	0.1	0.532526
19.003383	0.1	0.530509
19.005050	0.1	0.527254
19.006717	0.1	0.523180
19.008383	0.1	0.519301
19.010050	0.1	0.516339
19.011717	0.1	0.514244
19.013383	0.1	0.512633
19.015050	0.1	0.511431
19.016717	0.1	0.510537
19.018383	0.1	0.509475
19.020050	0.1	0.507804
19.021717	0.1	0.505433
19.023383	0.1	0.502635
19.025050	0.1	0.500018
19.026717	0.1	0.498025
19.028383	0.1	0.496726
19.030050	0.1	0.496078
19.031717	0.1	0.496004
19.033383	0.1	0.496251
19.035050	0.1	0.496274
19.036717	0.1	0.495282
19.038383	0.1	0.492884
19.040050	0.1	0.489592
19.041717	0.1	0.486285
19.043383	0.1	0.483249
19.045050	0.1	0.480372
19.046717	0.1	0.478025
19.048383	0.1	0.476730
19.050050	0.1	0.476348
19.051717	0.1	0.476115
19.053383	0.1	0.475347
19.055050	0.1	0.474164
19.056717	0.1	0.473275
19.058383	0.1	0.473233
19.060050	0.1	0.474048
19.061717	0.1	0.475203
19.063383	0.1	0.475994
19.065050	0.1	0.476069
19.066717	0.1	0.475580
19.068383	0.1	0.474900
19.070050	0.1	0.474262
19.071717	0.1	0.473633
19.073383	0.1	0.472935
19.075050	0.1	0.472143
19.076717	0.1	0.471277
19.078383	0.1	0.470197
19.080050	0.1	0.468707
19.081717	0.1	0.467096
19.083383	0.1	0.465908
19.085050	0.1	0.465238
19.086717	0.1	0.464804
19.088383	0.1	0.464465
19.090050	0.1	0.464022
19.091717	0.1	0.463142
19.093383	0.1	0.461694
19.095050	0.1	0.459938
19.096717	0.1	0.458630
19.098383	0.1	0.458863
19.100050	0.1	0.461284
19.101717	0.1	0.465596
19.103383	0.1	0.470639
19.105050	0.1	0.474760
19.106717	0.1	0.476614
19.108383	0.1	0.476060
19.110050	0.1	0.474122
19.111717	0.1	0.472260
19.113383	0.1	0.471603
19.115050	0.1	0.472325
19.116717	0.1	0.473969
19.118383	0.1	0.476195
19.120050	0.1	0.478681
19.121717	0.1	0.480670
19.123383	0.1	0.481433
19.125050	0.1	0.480907
19.126717	0.1	0.479445
19.128383	0.1	0.477266
19.130050	0.1	0.474597
19.131717	0.1	0.472078
19.133383	0.1	0.470537
19.135050	0.1	0.470271
19.136717	0.1	0.470886
19.138383	0.1	0.471934
19.140050	0.1	0.473326
19.141717	0.1	0.475002
19.143383	0.1	0.476805
19.145050	0.1	0.478802
19.146717	0.1	0.481042
19.148383	0.1	0.483063
19.150050	0.1	0.484483
19.151717	0.1	0.485680
19.153383	0.1	0.487333
19.155050	0.1	0.489596
19.156717	0.1	0.492278
19.158383	0.1	0.495184
19.160050	0.1	0.497974
19.161717	0.1	0.500092
19.163383	0.1	0.501042
19.165050	0.1	0.500833
19.166717	0.1	0.500213
19.168383	0.1	0.500148
19.170050	0.1	0.501140
19.171717	0.1	0.503049
19.173383	0.1	0.504903
19.175050	0.1	0.505284
19.176717	0.1	0.503757
19.178383	0.1	0.501564
19.180050	0.1	0.500442
19.181717	0.1	0.501038
19.183383	0.1	0.502728
19.185050	0.1	0.504414
19.186717	0.1	0.505084
19.188383	0.1	0.504404
19.190050	0.1	0.503073
19.191717	0.1	0.502169
19.193383	0.1	0.502151
19.195050	0.1	0.502486
19.196717	0.1	0.502225
19.198383	0.1	0.500903
19.200050	0.1	0.498719
19.201717	0.1	0.496134
19.203383	0.1	0.493983
19.205050	0.1	0.492991
19.206717	0.1	0.492809
19.208383	0.1	0.492372
19.210050	0.1	0.491077
19.211717	0.1	0.489019
19.213383	0.1	0.486369
19.215050	0.1	0.483538
19.216717	0.1	0.481666
19.218383	0.1	0.481629
19.220050	0.1	0.483054
19.221717	0.1	0.484982
19.223383	0.1	0.486863
19.225050	0.1	0.488665
19.226717	0.1	0.490136
19.228383	0.1	0.490616
19.230050	0.1	0.489764
19.231717	0.1	0.487752
19.233383	0.1	0.484847
19.235050	0.1	0.481540
19.236717	0.1	0.478383
19.238383	0.1	0.475370
19.240050	0.1	0.472073
19.241717	0.1	0.468441
19.243383	0.1	0.465065
19.245050	0.1	0.462821
19.246717	0.1	0.461964
19.248383	0.1	0.461829
19.250050	0.1	0.461563
19.251717	0.1	0.460953
19.253383	0.1	0.460418
19.255050	0.1	0.460679
19.256717	0.1	0.462257
19.258383	0.1	0.464846
19.260050	0.1	0.467268
19.261717	0.1	0.468073
19.263383	0.1	0.466285
19.265050	0.1	0.462029
19.266717	0.1	0.456516
19.268383	0.1	0.451403
19.270050	0.1	0.447799
19.271717	0.1	0.445526
19.273383	0.1	0.443622
19.275050	0.1	0.441493
19.276717	0.1	0.439379
19.278383	0.1	0.438159
19.280050	0.1	0.438304
19.281717	0.1	0.439063
19.283383	0.1	0.439025
19.285050	0.1	0.437326
19.286717	0.1	0.434113
19.288383	0.1	0.430550
19.290050	0.1	0.428455
19.291717	0.1	0.429070
19.293383	0.1	0.431906
19.295050	0.1	0.435039
19.296717	0.1	0.436394
19.298383	0.1	0.435105
19.300050	0.1	0.431994
19.301717	0.1	0.428692
19.303383	0.1	0.426453
19.305050	0.1	0.425614
19.306717	0.1	0.425754
19.308383	0.1	0.426425
19.310050	0.1	0.427500
19.311717	0.1	0.428576
19.313383	0.1	0.429037
19.315050	0.1	0.429167
19.316717	0.1	0.429964
19.318383	0.1	0.431812
19.320050	0.1	0.433885
19.321717	0.1	0.434802
19.323383	0.1	0.434075
19.325050	0.1	0.432567
19.326717	0.1	0.431268
19.328383	0.1	0.430509
19.330050	0.1	0.430285
19.331717	0.1	0.430527
19.333383	0.1	0.431058
19.335050	0.1	0.431892
19.336717	0.1	0.433195
19.338383	0.1	0.434574
19.340050	0.1	0.434853
19.341717	0.1	0.432963
19.343383	0.1	0.429214
19.345050	0.1	0.425428
19.346717	0.1	0.423556
19.348383	0.1	0.424231
19.350050	0.1	0.426760
19.351717	0.1	0.430127
19.353383	0.1	0.433493
19.355050	0.1	0.436180
19.356717	0.1	0.438127
19.358383	0.1	0.440190
19.360050	0.1	0.443324
19.361717	0.1	0.447403
19.363383	0.1	0.450849
19.365050	0.1	0.451868
19.366717	0.1	0.450388
19.368383	0.1	0.448041
19.370050	0.1	0.446704
19.371717	0.1	0.447449
19.373383	0.1	0.450150
19.375050	0.1	0.453629
19.376717	0.1	0.456260
19.378383	0.1	0.456907
19.380050	0.1	0.455785
19.381717	0.1	0.454076
19.383383	0.1	0.452823
19.385050	0.1	0.452292
19.386717	0.1	0.452260
19.388383	0.1	0.452688
19.390050	0.1	0.453885
19.391717	0.1	0.456031
19.393383	0.1	0.458676
19.395050	0.1	0.460893
19.396717	0.1	0.462011
19.398383	0.1	0.462024
19.400050	0.1	0.461400
19.401717	0.1	0.460986
19.403383	0.1	0.461973
19.405050	0.1	0.464986
19.406717	0.1	0.469442
19.408383	0.1	0.474225
19.410050	0.1	0.478528
19.411717	0.1	0.481834
19.413383	0.1	0.483720
19.415050	0.1	0.483920
19.416717	0.1	0.482639
19.418383	0.1	0.480777
19.420050	0.1	0.479398
19.421717	0.1	0.479091
19.423383	0.1	0.480074
19.425050	0.1	0.482281
19.426717	0.1	0.484800
19.428383	0.1	0.486504
19.430050	0.1	0.487422
19.431717	0.1	0.488260
19.433383	0.1	0.489317
19.435050	0.1	0.490574
19.436717	0.1	0.491873
19.438383	0.1	0.492400
19.440050	0.1	0.491035
19.441717	0.1	0.487925
19.443383	0.1	0.484935
19.445050	0.1	0.483799
19.446717	0.1	0.484590
19.448383	0.1	0.486071
19.450050	0.1	0.486868
19.451717	0.1	0.486169
19.453383	0.1	0.483906
19.455050	0.1	0.480553
19.456717	0.1	0.476530
19.458383	0.1	0.471878
19.460050	0.1	0.466951
19.461717	0.1	0.462728
19.463383	0.1	0.460017
19.465050	0.1	0.459035
19.466717	0.1	0.459673
19.468383	0.1	0.461764
19.470050	0.1	0.464986
19.471717	0.1	0.468558
19.473383	0.1	0.471249
19.475050	0.1	0.472106
19.476717	0.1	0.470984
19.478383	0.1	0.468334
19.480050	0.1	0.464874
19.481717	0.1	0.461652
19.483383	0.1	0.459966
19.485050	0.1	0.460367
19.486717	0.1	0.462085
19.488383	0.1	0.464111
19.490050	0.1	0.466225
19.491717	0.1	0.468483
19.493383	0.1	0.470318
19.495050	0.1	0.470653
19.496717	0.1	0.468739
19.498383	0.1	0.464893
19.500050	0.1	0.460395
19.501717	0.1	0.456492
19.503383	0.1	0.453815
19.505050	0.1	0.452367
19.506717	0.1	0.451757
19.508383	0.1	0.451547
19.510050	0.1	0.451519
19.511717	0.1	0.451710
19.513383	0.1	0.452278
19.515050	0.1	0.452823
19.516717	0.1	0.452092
19.518383	0.1	0.448772
19.520050	0.1	0.442755
19.521717	0.1	0.435528
19.523383	0.1	0.429344
19.525050	0.1	0.425680
19.526717	0.1	0.424520
19.528383	0.1	0.424674
19.530050	0.1	0.424637
19.531717	0.1	0.423612
19.533383	0.1	0.421647
19.535050	0.1	0.419212
19.536717	0.1	0.417265
19.538383	0.1	0.417107
19.540050	0.1	0.419300
19.541717	0.1	0.423216
19.543383	0.1	0.427957
19.545050	0.1	0.433102
19.546717	0.1	0.438346
19.548383	0.1	0.442951
19.550050	0.1	0.445968
19.551717	0.1	0.446825
19.553383	0.1	0.445736
19.555050	0.1	0.443561
19.556717	0.1	0.441144
19.558383	0.1	0.438858
19.560050	0.1	0.436720
19.561717	0.1	0.434536
19.563383	0.1	0.432185
19.565050	0.1	0.430080
19.566717	0.1	0.428893
19.568383	0.1	0.428790
19.570050	0.1	0.429321
19.571717	0.1	0.429726
19.573383	0.1	0.429382
19.575050	0.1	0.428320
19.576717	0.1	0.427235
19.578383	0.1	0.426895
19.580050	0.1	0.427742
19.581717	0.1	0.429451
19.583383	0.1	0.430821
19.585050	0.1	0.430723
19.586717	0.1	0.429405
19.588383	0.1	0.428217
19.590050	0.1	0.428353
19.591717	0.1	0.430001
19.593383	0.1	0.432231
19.595050	0.1	0.433689
19.596717	0.1	0.433787
19.598383	0.1	0.433107
19.600050	0.1	0.432665
19.601717	0.1	0.433442
19.603383	0.1	0.436143
19.605050	0.1	0.440297
19.606717	0.1	0.443920
19.608383	0.1	0.445158
19.610050	0.1	0.443980
19.611717	0.1	0.441796
19.613383	0.1	0.440152
19.615050	0.1	0.439915
19.616717	0.1	0.441130
19.618383	0.1	0.443291
19.620050	0.1	0.445405
19.621717	0.1	0.446225
19.623383	0.1	0.445670
19.625050	0.1	0.445340
19.626717	0.1	0.446578
19.628383	0.1	0.448921
19.630050	0.1	0.451147
19.631717	0.1	0.452735
19.633383	0.1	0.454029
19.635050	0.1	0.455640
19.636717	0.1	0.458010
19.638383	0.1	0.461242
19.640050	0.1	0.464958
19.641717	0.1	0.468241
19.643383	0.1	0.470169
19.645050	0.1	0.470616
19.646717	0.1	0.470560
19.648383	0.1	0.471119
19.650050	0.1	0.472460
19.651717	0.1	0.473964
19.653383	0.1	0.475119
19.655050	0.1	0.475822
19.656717	0.1	0.476176
19.658383	0.1	0.476218
19.660050	0.1	0.475924
19.661717	0.1	0.475319
19.663383	0.1	0.474867
19.665050	0.1	0.475706
19.666717	0.1	0.478555
19.668383	0.1	0.482430
19.670050	0.1	0.485349
19.671717	0.1	0.486383
19.673383	0.1	0.486239
19.675050	0.1	0.486374
19.676717	0.1	0.487883
19.678383	0.1	0.490877
19.680050	0.1	0.494639
19.681717	0.1	0.498011
19.683383	0.1	0.499906
19.685050	0.1	0.500069
19.686717	0.1	0.499072
19.688383	0.1	0.497689
19.690050	0.1	0.496441
19.691717	0.1	0.495301
19.693383	0.1	0.493689
19.695050	0.1	0.491133
19.696717	0.1	0.488083
19.698383	0.1	0.485890
19.700050	0.1	0.485792
19.701717	0.1	0.488064
19.703383	0.1	0.491859
19.705050	0.1	0.495878
19.706717	0.1	0.498868
19.708383	0.1	0.499883
19.710050	0.1	0.498863
19.711717	0.1	0.496665
19.713383	0.1	0.494379
19.715050	0.1	0.492693
19.716717	0.1	0.491566
19.718383	0.1	0.490388
19.720050	0.1	0.488912
19.721717	0.1	0.487678
19.723383	0.1	0.487356
19.725050	0.1	0.488125
19.726717	0.1	0.489564
19.728383	0.1	0.490625
19.730050	0.1	0.490099
19.731717	0.1	0.487720
19.733383	0.1	0.484497
19.735050	0.1	0.481717
19.736717	0.1	0.480097
19.738383	0.1	0.479640
19.740050	0.1	0.479608
19.741717	0.1	0.478784
19.743383	0.1	0.476725
19.745050	0.1	0.474299
19.746717	0.1	0.472278
19.748383	0.1	0.470355
19.750050	0.1	0.468325
19.751717	0.1	0.466844
19.753383	0.1	0.466537
19.755050	0.1	0.467203
19.756717	0.1	0.468050
19.758383	0.1	0.468050
19.760050	0.1	0.466229
19.761717	0.1	0.462895
19.763383	0.1	0.459785
19.765050	0.1	0.457987
19.766717	0.1	0.457205
19.768383	0.1	0.457135
19.770050	0.1	0.457773
19.771717	0.1	0.458653
19.773383	0.1	0.459128
19.775050	0.1	0.459128
19.776717	0.1	0.459072
19.778383	0.1	0.459380
19.780050	0.1	0.460180
19.781717	0.1	0.461061
19.783383	0.1	0.460967
19.785050	0.1	0.459203
19.786717	0.1	0.456199
19.788383	0.1	0.452921
19.790050	0.1	0.450136
19.791717	0.1	0.448423
19.793383	0.1	0.448162
19.795050	0.1	0.449307
19.796717	0.1	0.451528
19.798383	0.1	0.454327
19.800050	0.1	0.457191
19.801717	0.1	0.459999
19.803383	0.1	0.462872
19.805050	0.1	0.465461
19.806717	0.1	0.467100
19.808383	0.1	0.467659
19.810050	0.1	0.467487
19.811717	0.1	0.467119
19.813383	0.1	0.467170
19.815050	0.1	0.467850
19.816717	0.1	0.469037
19.818383	0.1	0.470816
19.820050	0.1	0.473177
19.821717	0.1	0.475482
19.823383	0.1	0.476823
19.825050	0.1	0.476837
19.826717	0.1	0.475962
19.828383	0.1	0.475082
19.830050	0.1	0.474956
19.831717	0.1	0.475938
19.833383	0.1	0.477894
19.835050	0.1	0.480115
19.836717	0.1	0.481769
19.838383	0.1	0.482406
19.840050	0.1	0.482085
19.841717	0.1	0.481135
19.843383	0.1	0.479948
19.845050	0.1	0.478933
19.846717	0.1	0.478593
19.848383	0.1	0.479133
19.850050	0.1	0.480008
19.851717	0.1	0.480455
19.853383	0.1	0.480385
19.855050	0.1	0.480250
19.856717	0.1	0.480339
19.858383	0.1	0.480618
19.860050	0.1	0.480958
19.861717	0.1	0.481121
19.863383	0.1	0.480725
19.865050	0.1	0.479482
19.866717	0.1	0.477699
19.868383	0.1	0.476330
19.870050	0.1	0.476101
19.871717	0.1	0.476702
19.873383	0.1	0.477154
19.875050	0.1	0.476753
19.876717	0.1	0.475436
19.878383	0.1	0.473447
19.880050	0.1	0.471184
19.881717	0.1	0.469284
19.883383	0.1	0.468423
19.885050	0.1	0.468707
19.886717	0.1	0.469829
19.888383	0.1	0.471459
19.890050	0.1	0.472590
19.891717	0.1	0.471682
19.893383	0.1	0.468646
19.895050	0.1	0.465303
19.896717	0.1	0.463282
19.898383	0.1	0.462667
19.900050	0.1	0.462765
19.901717	0.1	0.463356
19.903383	0.1	0.464520
19.905050	0.1	0.465950
19.906717	0.1	0.466974
19.908383	0.1	0.467007
19.910050	0.1	0.465871
19.911717	0.1	0.463938
19.913383	0.1	0.461983
19.915050	0.1	0.460846
19.916717	0.1	0.460818
19.918383	0.1	0.461349
19.920050	0.1	0.461861
19.921717	0.1	0.462723
19.923383	0.1	0.464893
19.925050	0.1	0.468451
19.926717	0.1	0.471813
19.928383	0.1	0.473079
19.930050	0.1	0.472195
19.931717	0.1	0.470602
19.933383	0.1	0.469270
19.935050	0.1	0.468250
19.936717	0.1	0.467468
19.938383	0.1	0.466718
19.940050	0.1	0.465671
19.941717	0.1	0.464399
19.943383	0.1	0.463473
19.945050	0.1	0.463519
19.946717	0.1	0.464763
19.948383	0.1	0.466527
19.950050	0.1	0.467733
19.951717	0.1	0.468032
19.953383	0.1	0.467729
19.955050	0.1	0.466942
19.956717	0.1	0.465382
19.958383	0.1	0.462867
19.960050	0.1	0.459813
19.961717	0.1	0.456977
19.963383	0.1	0.454918
19.965050	0.1	0.453703
19.966717	0.1	0.453060
19.968383	0.1	0.452800
19.970050	0.1	0.452800
19.971717	0.1	0.452613
19.973383	0.1	0.451533
19.975050	0.1	0.449182
19.976717	0.1	0.445661
19.978383	0.1	0.441731
19.980050	0.1	0.439049
19.981717	0.1	0.438974
19.983383	0.1	0.441149
19.985050	0.1	0.443882
19.986717	0.1	0.445843
19.988383	0.1	0.447053
19.990050	0.1	0.448083
19.991717	0.1	0.448804
19.993383	0.1	0.448399
19.995050	0.1	0.446155
19.996717	0.1	0.442010
19.998383	0.1	0.436688
20.000050	0.1	0.431542
20.001717	0.1	0.428106
20.003383	0.1	0.427305
20.005050	0.1	0.428651
20.006717	0.1	0.430346
20.008383	0.1	0.430518
20.010050	0.1	0.428599
20.011717	0.1	0.425526
20.013383	0.1	0.422685
20.015050	0.1	0.420921
20.016717	0.1	0.420250
20.018383	0.1	0.419924
20.020050	0.1	0.419216
20.021717	0.1	0.418313
20.023383	0.1	0.417754
20.025050	0.1	0.417382
20.026717	0.1	0.416846
20.028383	0.1	0.416627
20.030050	0.1	0.417465
20.031717	0.1	0.418965
20.033383	0.1	0.419402
20.035050	0.1	0.417200
20.036717	0.1	0.412385
20.038383	0.1	0.406401
20.040050	0.1	0.400948
20.041717	0.1	0.397409
20.043383	0.1	0.396525
20.045050	0.1	0.397530
20.046717	0.1	0.398140
20.048383	0.1	0.396157
20.050050	0.1	0.391393
20.051717	0.1	0.385954
20.053383	0.1	0.382275
20.055050	0.1	0.380981
20.056717	0.1	0.381060
20.058383	0.1	0.381726
20.060050	0.1	0.383095
20.061717	0.1	0.385349
20.063383	0.1	0.388245
20.065050	0.1	0.391095
20.066717	0.1	0.392594
20.068383	0.1	0.391733
20.070050	0.1	0.389265
20.071717	0.1	0.386983
20.073383	0.1	0.385633
20.075050	0.1	0.384715
20.076717	0.1	0.383956
20.078383	0.1	0.383845
20.080050	0.1	0.385060
20.081717	0.1	0.387770
20.083383	0.1	0.391556
20.085050	0.1	0.395272
20.086717	0.1	0.397353
20.088383	0.1	0.397107
20.090050	0.1	0.395398
20.091717	0.1	0.393768
20.093383	0.1	0.393158
20.095050	0.1	0.393526
20.096717	0.1	0.394010
20.098383	0.1	0.393549
20.100050	0.1	0.391933
20.101717	0.1	0.389926
20.103383	0.1	0.388664
20.105050	0.1	0.389223
20.106717	0.1	0.391984
20.108383	0.1	0.396194
20.110050	0.1	0.400506
20.111717	0.1	0.403998
20.113383	0.1	0.406695
20.115050	0.1	0.409237
20.116717	0.1	0.412134
20.118383	0.1	0.415365
20.120050	0.1	0.418350
20.121717	0.1	0.420245
20.123383	0.1	0.420702
20.125050	0.1	0.420036
20.126717	0.1	0.418858
20.128383	0.1	0.417661
20.130050	0.1	0.416622
20.131717	0.1	0.415868
20.133383	0.1	0.415784
20.135050	0.1	0.416823
20.136717	0.1	0.418955
20.138383	0.1	0.421614
20.140050	0.1	0.424106
20.141717	0.1	0.425898
20.143383	0.1	0.426695
20.145050	0.1	0.426378
20.146717	0.1	0.425102
20.148383	0.1	0.423552
20.150050	0.1	0.422853
20.151717	0.1	0.423933
20.153383	0.1	0.426988
20.155050	0.1	0.431538
20.156717	0.1	0.436874
20.158383	0.1	0.442020
20.160050	0.1	0.445736
20.161717	0.1	0.447202
20.163383	0.1	0.446439
20.165050	0.1	0.444138
20.166717	0.1	0.441633
20.168383	0.1	0.440306
20.170050	0.1	0.440408
20.171717	0.1	0.441233
20.173383	0.1	0.442341
20.175050	0.1	0.444134
20.176717	0.1	0.447156
20.178383	0.1	0.451203
20.180050	0.1	0.455519
20.181717	0.1	0.459128
20.183383	0.1	0.460953
20.185050	0.1	0.460474
20.186717	0.1	0.458066
20.188383	0.1	0.454551
20.190050	0.1	0.451361
20.191717	0.1	0.450141
20.193383	0.1	0.450886
20.195050	0.1	0.451589
20.196717	0.1	0.450527
20.198383	0.1	0.448124
20.200050	0.1	0.446178
20.201717	0.1	0.445750
20.203383	0.1	0.446462
20.205050	0.1	0.447324
20.206717	0.1	0.447575
20.208383	0.1	0.447058
20.210050	0.1	0.446145
20.211717	0.1	0.445032
20.213383	0.1	0.443370
20.215050	0.1	0.440879
20.216717	0.1	0.437903
20.218383	0.1	0.435309
20.220050	0.1	0.434131
20.221717	0.1	0.434858
20.223383	0.1	0.436842
20.225050	0.1	0.438755
20.226717	0.1	0.439738
20.228383	0.1	0.439687
20.230050	0.1	0.438867
20.231717	0.1	0.437736
20.233383	0.1	0.436716
20.235050	0.1	0.435952
20.236717	0.1	0.435403
20.238383	0.1	0.435333
20.240050	0.1	0.436250
20.241717	0.1	0.437945
20.243383	0.1	0.439566
20.245050	0.1	0.440921
20.246717	0.1	0.442467
20.248383	0.1	0.444148
20.250050	0.1	0.445140
20.251717	0.1	0.444567
20.253383	0.1	0.442322
20.255050	0.1	0.439207
20.256717	0.1	0.436325
20.258383	0.1	0.434038
20.260050	0.1	0.431724
20.261717	0.1	0.428567
20.263383	0.1	0.424292
20.265050	0.1	0.419449
20.266717	0.1	0.415361
20.268383	0.1	0.413349
20.270050	0.1	0.413763
20.271717	0.1	0.415752
20.273383	0.1	0.417908
20.275050	0.1	0.419230
20.276717	0.1	0.419519
20.278383	0.1	0.418699
20.280050	0.1	0.416255
20.281717	0.1	0.412026
20.283383	0.1	0.406681
20.285050	0.1	0.401111
20.286717	0.1	0.396296
20.288383	0.1	0.393270
20.290050	0.1	0.392473
20.291717	0.1	0.393288
20.293383	0.1	0.394522
20.295050	0.1	0.395365
20.296717	0.1	0.395738
20.298383	0.1	0.395882
20.300050	0.1	0.395994
20.301717	0.1	0.395863
20.303383	0.1	0.394876
20.305050	0.1	0.392916
20.306717	0.1	0.390774
20.308383	0.1	0.389474
20.310050	0.1	0.389605
20.311717	0.1	0.391076
20.313383	0.1	0.393279
20.315050	0.1	0.395421
20.316717	0.1	0.396939
20.318383	0.1	0.397651
20.320050	0.1	0.397870
20.321717	0.1	0.398024
20.323383	0.1	0.397973
20.325050	0.1	0.397274
20.326717	0.1	0.395793
20.328383	0.1	0.394033
20.330050	0.1	0.393000
20.331717	0.1	0.393158
20.333383	0.1	0.394080
20.335050	0.1	0.395258
20.336717	0.1	0.396413
20.338383	0.1	0.396944
20.340050	0.1	0.396185
20.341717	0.1	0.394243
20.343383	0.1	0.392017
20.345050	0.1	0.390257
20.346717	0.1	0.389027
20.348383	0.1	0.388245
20.350050	0.1	0.388203
20.351717	0.1	0.389419
20.353383	0.1	0.392180
20.355050	0.1	0.396180
20.356717	0.1	0.400441
20.358383	0.1	0.403989
20.360050	0.1	0.406476
20.361717	0.1	0.407766
20.363383	0.1	0.407808
20.365050	0.1	0.407053
20.366717	0.1	0.405973
20.368383	0.1	0.404632
20.370050	0.1	0.403463
20.371717	0.1	0.403500
20.373383	0.1	0.405270
20.375050	0.1	0.408040
20.376717	0.1	0.410387
20.378383	0.1	0.411235
20.380050	0.1	0.410699
20.381717	0.1	0.410317
20.383383	0.1	0.411635
20.385050	0.1	0.414443
20.386717	0.1	0.417344
20.388383	0.1	0.419351
20.390050	0.1	0.420166
20.391717	0.1	0.419854
20.393383	0.1	0.418946
20.395050	0.1	0.418345
20.396717	0.1	0.419128
20.398383	0.1	0.421866
20.400050	0.1	0.425922
20.401717	0.1	0.429600
20.403383	0.1	0.431547
20.405050	0.1	0.432003
20.406717	0.1	0.432241
20.408383	0.1	0.433051
20.410050	0.1	0.434588
20.411717	0.1	0.437037
20.413383	0.1	0.440581
20.415050	0.1	0.444800
20.416717	0.1	0.448558
20.418383	0.1	0.450648
20.420050	0.1	0.450774
20.421717	0.1	0.449726
20.423383	0.1	0.448334
20.425050	0.1	0.447133
20.426717	0.1	0.446932
20.428383	0.1	0.448376
20.430050	0.1	0.451310
20.431717	0.1	0.455026
20.433383	0.1	0.458551
20.435050	0.1	0.461079
20.436717	0.1	0.462062
20.438383	0.1	0.461005
20.440050	0.1	0.458010
20.441717	0.1	0.454350
20.443383	0.1	0.451845
20.445050	0.1	0.451445
20.446717	0.1	0.452497
20.448383	0.1	0.453489
20.450050	0.1	0.453428
20.451717	0.1	0.452534
20.453383	0.1	0.451626
20.455050	0.1	0.451296
20.456717	0.1	0.451780
20.458383	0.1	0.452949
20.460050	0.1	0.454187
20.461717	0.1	0.454998
20.463383	0.1	0.455622
20.465050	0.1	0.456413
20.466717	0.1	0.457466
20.468383	0.1	0.458923
20.470050	0.1	0.460926
20.471717	0.1	0.463352
20.473383	0.1	0.465726
20.475050	0.1	0.467040
20.476717	0.1	0.466201
20.478383	0.1	0.462718
20.480050	0.1	0.456893
20.481717	0.1	0.450066
20.483383	0.1	0.444502
20.485050	0.1	0.441950
20.486717	0.1	0.442448
20.488383	0.1	0.444860
20.490050	0.1	0.447645
20.491717	0.1	0.449237
20.493383	0.1	0.448641
20.495050	0.1	0.446034
20.496717	0.1	0.442462
20.498383	0.1	0.439170
20.500050	0.1	0.437261
20.501717	0.1	0.437512
20.503383	0.1	0.439794
20.505050	0.1	0.442830
20.506717	0.1	0.445195
20.508383	0.1	0.446429
20.510050	0.1	0.447026
20.511717	0.1	0.447622
20.513383	0.1	0.448446
20.515050	0.1	0.449531
20.516717	0.1	0.450704
20.518383	0.1	0.451473
20.520050	0.1	0.451552
20.521717	0.1	0.451161
20.523383	0.1	0.450527
20.525050	0.1	0.449559
20.526717	0.1	0.448190
20.528383	0.1	0.446932
20.530050	0.1	0.446490
20.531717	0.1	0.446830
20.533383	0.1	0.447095
20.535050	0.1	0.446686
20.536717	0.1	0.445819
20.538383	0.1	0.445195
20.540050	0.1	0.445340
20.541717	0.1	0.446048
20.543383	0.1	0.446606
20.545050	0.1	0.446797
20.546717	0.1	0.447095
20.548383	0.1	0.447761
20.550050	0.1	0.448683
20.551717	0.1	0.449964
20.553383	0.1	0.451854
20.555050	0.1	0.454108
20.556717	0.1	0.455701
20.558383	0.1	0.455501
20.560050	0.1	0.453582
20.561717	0.1	0.451538
20.563383	0.1	0.450918
20.565050	0.1	0.451636
20.566717	0.1	0.452548
20.568383	0.1	0.453107
20.570050	0.1	0.453773
20.571717	0.1	0.455198
20.573383	0.1	0.457484
20.575050	0.1	0.460134
20.576717	0.1	0.462611
20.578383	0.1	0.465089
20.580050	0.1	0.468260
20.581717	0.1	0.472222
20.583383	0.1	0.476218
20.585050	0.1	0.479720
20.586717	0.1	0.483003
20.588383	0.1	0.486397
20.590050	0.1	0.489703
20.591717	0.1	0.492702
20.593383	0.1	0.495361
20.595050	0.1	0.497377
20.596717	0.1	0.498495
20.598383	0.1	0.499091
20.600050	0.1	0.499892
20.601717	0.1	0.501513
20.603383	0.1	0.504255
20.605050	0.1	0.507967
20.606717	0.1	0.511990
20.608383	0.1	0.515641
20.610050	0.1	0.518821
20.611717	0.1	0.521876
20.613383	0.1	0.525215
20.615050	0.1	0.528879
20.616717	0.1	0.532186
20.618383	0.1	0.534258
20.620050	0.1	0.534873
20.621717	0.1	0.534831
20.623383	0.1	0.535436
20.625050	0.1	0.537257
20.626717	0.1	0.539669
20.628383	0.1	0.541895
20.630050	0.1	0.543753
20.631717	0.1	0.545443
20.633383	0.1	0.547282
20.635050	0.1	0.549681
20.636717	0.1	0.552945
20.638383	0.1	0.557015
20.640050	0.1	0.561494
20.641717	0.1	0.565993
20.643383	0.1	0.570291
20.645050	0.1	0.574021
20.646717	0.1	0.576559
20.648383	0.1	0.577709
20.650050	0.1	0.578165
20.651717	0.1	0.578915
20.653383	0.1	0.580316
20.655050	0.1	0.581914
20.656717	0.1	0.583064
20.658383	0.1	0.583576
20.660050	0.1	0.583408
20.661717	0.1	0.582216
20.663383	0.1	0.580116
20.665050	0.1	0.578412
20.666717	0.1	0.578417
20.668383	0.1	0.579976
20.670050	0.1	0.581988
20.671717	0.1	0.583744
20.673383	0.1	0.585229
20.675050	0.1	0.586850
20.676717	0.1	0.588871
20.678383	0.1	0.591022
20.680050	0.1	0.593020
20.681717	0.1	0.594901
20.683383	0.1	0.596633
20.685050	0.1	0.598012
20.686717	0.1	0.599097
20.688383	0.1	0.600098
20.690050	0.1	0.600647
20.691717	0.1	0.599762
20.693383	0.1	0.597094
20.695050	0.1	0.593481
20.696717	0.1	0.589979
20.698383	0.1	0.587339
20.700050	0.1	0.586137
20.701717	0.1	0.586775
20.703383	0.1	0.589020
20.705050	0.1	0.591469
20.706717	0.1	0.592344
20.708383	0.1	0.590831
20.710050	0.1	0.587208
20.711717	0.1	0.582486
20.713383	0.1	0.578142
20.715050	0.1	0.575511
20.716717	0.1	0.575013
20.718383	0.1	0.575767
20.720050	0.1	0.576177
20.721717	0.1	0.575413
20.723383	0.1	0.574160
20.725050	0.1	0.573825
20.726717	0.1	0.575189
20.728383	0.1	0.577844
20.730050	0.1	0.580619
20.731717	0.1	0.582514
20.733383	0.1	0.583529
20.735050	0.1	0.584475
20.736717	0.1	0.585727
20.738383	0.1	0.586547
20.740050	0.1	0.585727
20.741717	0.1	0.582933
20.743383	0.1	0.579217
20.745050	0.1	0.575809
20.746717	0.1	0.573150
20.748383	0.1	0.571422
20.750050	0.1	0.570975
20.751717	0.1	0.571888
20.753383	0.1	0.573657
20.755050	0.1	0.575436
20.756717	0.1	0.576624
20.758383	0.1	0.577075
20.760050	0.1	0.576722
20.761717	0.1	0.575697
20.763383	0.1	0.574510
20.765050	0.1	0.573504
20.766717	0.1	0.572586
20.768383	0.1	0.571669
20.770050	0.1	0.571026
20.771717	0.1	0.571194
20.773383	0.1	0.572195
20.775050	0.1	0.573108
20.776717	0.1	0.573043
20.778383	0.1	0.572051
20.780050	0.1	0.570617
20.781717	0.1	0.569103
20.783383	0.1	0.567511
20.785050	0.1	0.565215
20.786717	0.1	0.561653
20.788383	0.1	0.557536
20.790050	0.1	0.554635
20.791717	0.1	0.554337
20.793383	0.1	0.556591
20.795050	0.1	0.559897
20.796717	0.1	0.562500
20.798383	0.1	0.563664
20.800050	0.1	0.563874
20.801717	0.1	0.564209
20.803383	0.1	0.565466
20.805050	0.1	0.567283
20.806717	0.1	0.568246
20.808383	0.1	0.567427
20.810050	0.1	0.565471
20.811717	0.1	0.563874
20.813383	0.1	0.563618
20.815050	0.1	0.564917
20.816717	0.1	0.567762
20.818383	0.1	0.571688
20.820050	0.1	0.575469
20.821717	0.1	0.578146
20.823383	0.1	0.579753
20.825050	0.1	0.580605
20.826717	0.1	0.580652
20.828383	0.1	0.579809
20.830050	0.1	0.578822
20.831717	0.1	0.578938
20.833383	0.1	0.580875
20.835050	0.1	0.584531
20.836717	0.1	0.589001
20.838383	0.1	0.592927
20.840050	0.1	0.595478
20.841717	0.1	0.596647
20.843383	0.1	0.596833
20.845050	0.1	0.596680
20.846717	0.1	0.596782
20.848383	0.1	0.597341
20.850050	0.1	0.598403
20.851717	0.1	0.600251
20.853383	0.1	0.603171
20.855050	0.1	0.606552
20.856717	0.1	0.608931
20.858383	0.1	0.609616
20.860050	0.1	0.609625
20.861717	0.1	0.610789
20.863383	0.1	0.614114
20.865050	0.1	0.619204
20.866717	0.1	0.624852
20.868383	0.1	0.629933
20.870050	0.1	0.633770
20.871717	0.1	0.636042
20.873383	0.1	0.636606
20.875050	0.1	0.635423
20.876717	0.1	0.632629
20.878383	0.1	0.628880
20.880050	0.1	0.625653
20.881717	0.1	0.624307
20.883383	0.1	0.625118
20.885050	0.1	0.627614
20.886717	0.1	0.631297
20.888383	0.1	0.635856
20.890050	0.1	0.640927
20.891717	0.1	0.645826
20.893383	0.1	0.649728
20.895050	0.1	0.652117
20.896717	0.1	0.653178
20.898383	0.1	0.653747
20.900050	0.1	0.654748
20.901717	0.1	0.656587
20.903383	0.1	0.658957
20.905050	0.1	0.661146
20.906717	0.1	0.662813
20.908383	0.1	0.664266
20.910050	0.1	0.666035
20.911717	0.1	0.668247
20.913383	0.1	0.670659
20.915050	0.1	0.673332
20.916717	0.1	0.676699
20.918383	0.1	0.680964
20.920050	0.1	0.685686
20.921717	0.1	0.689859
20.923383	0.1	0.692904
20.925050	0.1	0.695065
20.926717	0.1	0.696429
20.928383	0.1	0.696485
20.930050	0.1	0.694604
20.931717	0.1	0.690795
20.933383	0.1	0.686441
20.935050	0.1	0.684182
20.936717	0.1	0.686022
20.938383	0.1	0.691265
20.940050	0.1	0.697095
20.941717	0.1	0.700941
20.943383	0.1	0.701658
20.945050	0.1	0.699451
20.946717	0.1	0.695828
20.948383	0.1	0.693025
20.950050	0.1	0.692448
20.951717	0.1	0.693821
20.953383	0.1	0.695777
20.955050	0.1	0.697183
20.956717	0.1	0.698105
20.958383	0.1	0.699344
20.960050	0.1	0.701100
20.961717	0.1	0.702566
20.963383	0.1	0.702678
20.965050	0.1	0.700862
20.966717	0.1	0.697644
20.968383	0.1	0.694762
20.970050	0.1	0.694296
20.971717	0.1	0.697239
20.973383	0.1	0.702739
20.975050	0.1	0.708438
20.976717	0.1	0.712052
20.978383	0.1	0.712848
20.980050	0.1	0.712117
20.981717	0.1	0.712201
20.983383	0.1	0.714511
20.985050	0.1	0.718231
20.986717	0.1	0.721384
20.988383	0.1	0.722753
20.990050	0.1	0.722534
20.991717	0.1	0.721845
20.993383	0.1	0.721761
20.995050	0.1	0.722366
20.996717	0.1	0.723111
20.998383	0.1	0.723600
21.000050	0.1	0.723628
21.001717	0.1	0.723042
21.003383	0.1	0.721700
21.005050	0.1	0.719922
21.006717	0.1	0.718795
21.008383	0.1	0.719177
21.010050	0.1	0.720653
21.011717	0.1	0.722087
21.013383	0.1	0.722534
21.015050	0.1	0.721463
21.016717	0.1	0.718972
21.018383	0.1	0.716113
21.020050	0.1	0.714217
21.021717	0.1	0.713780
21.023383	0.1	0.714469
21.025050	0.1	0.715670
21.026717	0.1	0.716704
21.028383	0.1	0.717216
21.030050	0.1	0.717472
21.031717	0.1	0.717575
21.033383	0.1	0.716997
21.035050	0.1	0.715363
21.036717	0.1	0.713179
21.038383	0.1	0.711516
21.040050	0.1	0.711256
21.041717	0.1	0.712774
21.043383	0.1	0.716080
21.045050	0.1	0.720667
21.046717	0.1	0.725524
21.048383	0.1	0.729794
21.050050	0.1	0.733142
21.051717	0.1	0.735521
21.053383	0.1	0.737077
21.055050	0.1	0.737947
21.056717	0.1	0.738185
21.058383	0.1	0.738082
21.060050	0.1	0.737985
21.061717	0.1	0.737752
21.063383	0.1	0.737021
21.065050	0.1	0.735670
21.066717	0.1	0.734208
21.068383	0.1	0.733803
21.070050	0.1	0.735074
21.071717	0.1	0.737314
21.073383	0.1	0.739633
21.075050	0.1	0.742087
21.076717	0.1	0.745114
21.078383	0.1	0.748551
21.080050	0.1	0.751805
21.081717	0.1	0.754767
21.083383	0.1	0.757920
21.085050	0.1	0.761310
21.086717	0.1	0.764080
21.088383	0.1	0.765296
21.090050	0.1	0.765021
21.091717	0.1	0.764369
21.093383	0.1	0.764616
21.095050	0.1	0.766492
21.096717	0.1	0.769915
21.098383	0.1	0.773771
21.100050	0.1	0.776760
21.101717	0.1	0.778930
21.103383	0.1	0.781789
21.105050	0.1	0.786511
21.106717	0.1	0.792691
21.108383	0.1	0.799168
21.110050	0.1	0.804975
21.111717	0.1	0.809543
21.113383	0.1	0.812938
21.115050	0.1	0.815573
21.116717	0.1	0.817701
21.118383	0.1	0.819629
21.120050	0.1	0.822102
21.121717	0.1	0.826092
21.123383	0.1	0.832039
21.125050	0.1	0.839033
21.126717	0.1	0.845045
21.128383	0.1	0.848519
21.130050	0.1	0.850013
21.131717	0.1	0.851606
21.133383	0.1	0.854693
21.135050	0.1	0.858814
21.136717	0.1	0.862665
21.138383	0.1	0.865478
21.140050	0.1	0.867173
21.141717	0.1	0.868086
21.143383	0.1	0.868966
21.145050	0.1	0.870875
21.146717	0.1	0.874340
21.148383	0.1	0.878600
21.150050	0.1	0.882302
21.151717	0.1	0.884817
21.153383	0.1	0.886433
21.155050	0.1	0.887718
21.156717	0.1	0.889306
21.158383	0.1	0.891681
21.160050	0.1	0.894996
21.161717	0.1	0.899113
21.163383	0.1	0.903392
21.165050	0.1	0.906838
21.166717	0.1	0.908957
21.168383	0.1	0.910135
21.170050	0.1	0.911048
21.171717	0.1	0.912244
21.173383	0.1	0.914210
21.175050	0.1	0.917055
21.176717	0.1	0.920054
21.178383	0.1	0.921995
21.180050	0.1	0.922256
21.181717	0.1	0.921264
21.183383	0.1	0.919532
21.185050	0.1	0.916892
21.186717	0.1	0.913362
21.188383	0.1	0.909967
21.190050	0.1	0.907774
21.191717	0.1	0.906684
21.193383	0.1	0.905860
21.195050	0.1	0.904705
21.196717	0.1	0.903346
21.198383	0.1	0.902433
21.200050	0.1	0.902531
21.201717	0.1	0.903695
21.203383	0.1	0.905315
21.205050	0.1	0.906033
21.206717	0.1	0.904677
21.208383	0.1	0.901786
21.210050	0.1	0.899271
21.211717	0.1	0.898070
21.213383	0.1	0.896985
21.215050	0.1	0.894368
21.216717	0.1	0.890088
21.218383	0.1	0.885762
21.220050	0.1	0.883332
21.221717	0.1	0.883117
21.223383	0.1	0.883383
21.225050	0.1	0.881911
21.226717	0.1	0.878028
21.228383	0.1	0.873087
21.230050	0.1	0.869106
21.231717	0.1	0.867019
21.233383	0.1	0.866503
21.235050	0.1	0.866749
21.236717	0.1	0.867066
21.238383	0.1	0.867206
21.240050	0.1	0.867466
21.241717	0.1	0.868305
21.243383	0.1	0.869613
21.245050	0.1	0.870428
21.246717	0.1	0.869641
21.248383	0.1	0.867047
21.250050	0.1	0.863732
21.251717	0.1	0.861529
21.253383	0.1	0.861902
21.255050	0.1	0.864877
21.256717	0.1	0.868831
21.258383	0.1	0.871704
21.260050	0.1	0.872510
21.261717	0.1	0.871574
21.263383	0.1	0.869911
21.265050	0.1	0.868570
21.266717	0.1	0.868044
21.268383	0.1	0.867979
21.270050	0.1	0.867681
21.271717	0.1	0.866782
21.273383	0.1	0.865157
21.275050	0.1	0.862903
21.276717	0.1	0.860333
21.278383	0.1	0.857748
21.280050	0.1	0.855490
21.281717	0.1	0.853636
21.283383	0.1	0.851578
21.285050	0.1	0.848542
21.286717	0.1	0.844309
21.288383	0.1	0.839359
21.290050	0.1	0.834442
21.291717	0.1	0.830307
21.293383	0.1	0.827843
21.295050	0.1	0.827699
21.296717	0.1	0.829520
21.298383	0.1	0.832132
21.300050	0.1	0.834395
21.301717	0.1	0.835843
21.303383	0.1	0.836714
21.305050	0.1	0.837334
21.306717	0.1	0.837822
21.308383	0.1	0.838051
21.310050	0.1	0.837543
21.311717	0.1	0.836262
21.313383	0.1	0.834865
21.315050	0.1	0.833655
21.316717	0.1	0.832295
21.318383	0.1	0.830768
21.320050	0.1	0.829822
21.321717	0.1	0.830325
21.323383	0.1	0.832574
21.325050	0.1	0.836076
21.326717	0.1	0.839443
21.328383	0.1	0.841073
21.330050	0.1	0.840528
21.331717	0.1	0.838926
21.333383	0.1	0.837827
21.335050	0.1	0.838060
21.336717	0.1	0.839159
21.338383	0.1	0.839923
21.340050	0.1	0.839513
21.341717	0.1	0.837967
21.343383	0.1	0.836016
21.345050	0.1	0.834325
21.346717	0.1	0.833091
21.348383	0.1	0.832272
21.350050	0.1	0.832020
21.351717	0.1	0.832798
21.353383	0.1	0.834982
21.355050	0.1	0.838367
21.356717	0.1	0.842260
21.358383	0.1	0.846065
21.360050	0.1	0.849399
21.361717	0.1	0.851490
21.363383	0.1	0.851513
21.365050	0.1	0.849934
21.366717	0.1	0.848444
21.368383	0.1	0.848370
21.370050	0.1	0.849636
21.371717	0.1	0.851215
21.373383	0.1	0.852277
21.375050	0.1	0.852873
21.376717	0.1	0.853608
21.378383	0.1	0.854591
21.380050	0.1	0.855047
21.381717	0.1	0.854325
21.383383	0.1	0.852798
21.385050	0.1	0.851597
21.386717	0.1	0.851704
21.388383	0.1	0.853264
21.390050	0.1	0.855587
21.391717	0.1	0.857818
21.393383	0.1	0.859401
21.395050	0.1	0.860118
21.396717	0.1	0.860174
21.398383	0.1	0.860142
21.400050	0.1	0.860551
21.401717	0.1	0.861706
21.403383	0.1	0.863466
21.405050	0.1	0.864859
21.406717	0.1	0.864742
21.408383	0.1	0.863029
21.410050	0.1	0.860598
21.411717	0.1	0.858298
21.413383	0.1	0.856807
21.415050	0.1	0.856896
21.416717	0.1	0.858787
21.418383	0.1	0.861832
21.420050	0.1	0.864812
21.421717	0.1	0.866330
21.423383	0.1	0.865827
21.425050	0.1	0.863960
21.426717	0.1	0.861408
21.428383	0.1	0.858251
21.430050	0.1	0.854703
21.431717	0.1	0.851355
21.433383	0.1	0.848682
21.435050	0.1	0.846884
21.436717	0.1	0.845804
21.438383	0.1	0.844724
21.440050	0.1	0.842582
21.441717	0.1	0.838763
21.443383	0.1	0.834004
21.445050	0.1	0.830209
21.446717	0.1	0.828756
21.448383	0.1	0.829166
21.450050	0.1	0.829995
21.451717	0.1	0.830274
21.453383	0.1	0.829902
21.455050	0.1	0.829203
21.456717	0.1	0.828318
21.458383	0.1	0.827117
21.460050	0.1	0.825785
21.461717	0.1	0.824933
21.463383	0.1	0.824821
21.465050	0.1	0.824621
21.466717	0.1	0.822898
21.468383	0.1	0.818991
21.470050	0.1	0.813375
21.471717	0.1	0.807107
21.473383	0.1	0.801468
21.475050	0.1	0.797468
21.476717	0.1	0.795126
21.478383	0.1	0.793803
21.480050	0.1	0.793133
21.481717	0.1	0.792979
21.483383	0.1	0.792923
21.485050	0.1	0.792150
21.486717	0.1	0.790167
21.488383	0.1	0.787387
21.490050	0.1	0.784523
21.491717	0.1	0.781775
21.493383	0.1	0.779093
21.495050	0.1	0.776653
21.496717	0.1	0.774865
21.498383	0.1	0.773724
21.500050	0.1	0.772518
21.501717	0.1	0.770520
21.503383	0.1	0.767596
21.505050	0.1	0.764178
21.506717	0.1	0.760937
21.508383	0.1	0.758371
21.510050	0.1	0.756355
21.511717	0.1	0.754292
21.513383	0.1	0.751726
21.515050	0.1	0.748737
21.516717	0.1	0.745831
21.518383	0.1	0.743298
21.520050	0.1	0.740853
21.521717	0.1	0.738008
21.523383	0.1	0.734581
21.525050	0.1	0.730981
21.526717	0.1	0.727954
21.528383	0.1	0.726185
21.530050	0.1	0.725728
21.531717	0.1	0.725794
21.533383	0.1	0.725300
21.535050	0.1	0.723661
21.536717	0.1	0.720890
21.538383	0.1	0.717384
21.540050	0.1	0.713621
21.541717	0.1	0.710115
21.543383	0.1	0.707651
21.545050	0.1	0.706925
21.546717	0.1	0.707954
21.548383	0.1	0.709989
21.550050	0.1	0.711698
21.551717	0.1	0.711600
21.553383	0.1	0.708792
21.555050	0.1	0.703675
21.556717	0.1	0.697770
21.558383	0.1	0.692569
21.560050	0.1	0.688811
21.561717	0.1	0.686520
21.563383	0.1	0.685151
21.565050	0.1	0.683884
21.566717	0.1	0.682264
21.568383	0.1	0.680331
21.570050	0.1	0.678157
21.571717	0.1	0.675684
21.573383	0.1	0.672867
21.575050	0.1	0.669626
21.576717	0.1	0.666385
21.578383	0.1	0.664159
21.580050	0.1	0.663260
21.581717	0.1	0.662957
21.583383	0.1	0.662962
21.585050	0.1	0.663796
21.586717	0.1	0.665388
21.588383	0.1	0.666501
21.590050	0.1	0.666264
21.591717	0.1	0.665151
21.593383	0.1	0.663851
21.595050	0.1	0.662436
21.596717	0.1	0.660778
21.598383	0.1	0.658925
21.600050	0.1	0.657248
21.601717	0.1	0.656233
21.603383	0.1	0.655656
21.605050	0.1	0.654738
21.606717	0.1	0.653090
21.608383	0.1	0.651102
21.610050	0.1	0.649649
21.611717	0.1	0.649141
21.613383	0.1	0.648964
21.615050	0.1	0.648336
21.616717	0.1	0.647372
21.618383	0.1	0.646692
21.620050	0.1	0.646464
21.621717	0.1	0.646207
21.623383	0.1	0.645355
21.625050	0.1	0.643763
21.626717	0.1	0.641523
21.628383	0.1	0.638696
21.630050	0.1	0.635828
21.631717	0.1	0.634110
21.633383	0.1	0.634403
21.635050	0.1	0.636438
21.636717	0.1	0.638939
21.638383	0.1	0.640475
21.640050	0.1	0.640401
21.641717	0.1	0.638906
21.643383	0.1	0.636620
21.645050	0.1	0.634431
21.646717	0.1	0.633053
21.648383	0.1	0.632545
21.650050	0.1	0.632633
21.651717	0.1	0.633188
21.653383	0.1	0.634007
21.655050	0.1	0.634403
21.656717	0.1	0.633565
21.658383	0.1	0.631474
21.660050	0.1	0.629099
21.661717	0.1	0.627525
21.663383	0.1	0.627157
21.665050	0.1	0.627879
21.666717	0.1	0.629337
21.668383	0.1	0.630976
21.670050	0.1	0.632307
21.671717	0.1	0.632810
21.673383	0.1	0.631753
21.675050	0.1	0.628866
21.676717	0.1	0.624848
21.678383	0.1	0.620917
21.680050	0.1	0.617737
21.681717	0.1	0.614664
21.683383	0.1	0.610971
21.685050	0.1	0.607534
21.686717	0.1	0.605816
21.688383	0.1	0.606054
21.690050	0.1	0.607339
21.691717	0.1	0.608568
21.693383	0.1	0.609220
21.695050	0.1	0.609290
21.696717	0.1	0.608284
21.698383	0.1	0.605150
21.700050	0.1	0.599651
21.701717	0.1	0.592913
21.703383	0.1	0.586831
21.705050	0.1	0.583096
21.706717	0.1	0.582114
21.708383	0.1	0.582789
21.710050	0.1	0.583306
21.711717	0.1	0.582049
21.713383	0.1	0.578663
21.715050	0.1	0.574281
21.716717	0.1	0.570426
21.718383	0.1	0.567925
21.720050	0.1	0.566533
21.721717	0.1	0.565387
21.723383	0.1	0.563883
21.725050	0.1	0.561699
21.726717	0.1	0.558523
21.728383	0.1	0.554542
21.730050	0.1	0.550514
21.731717	0.1	0.547078
21.733383	0.1	0.544521
21.735050	0.1	0.542547
21.736717	0.1	0.540428
21.738383	0.1	0.537867
21.740050	0.1	0.535371
21.741717	0.1	0.533415
21.743383	0.1	0.531585
21.745050	0.1	0.528870
21.746717	0.1	0.524633
21.748383	0.1	0.519287
21.750050	0.1	0.514248
21.751717	0.1	0.511101
21.753383	0.1	0.510449
21.755050	0.1	0.511892
21.756717	0.1	0.515017
21.758383	0.1	0.519305
21.760050	0.1	0.523259
21.761717	0.1	0.524800
21.763383	0.1	0.522695
21.765050	0.1	0.517340
21.766717	0.1	0.510369
21.768383	0.1	0.503697
21.770050	0.1	0.498598
21.771717	0.1	0.495510
21.773383	0.1	0.494160
21.775050	0.1	0.493662
21.776717	0.1	0.493228
21.778383	0.1	0.492749
21.780050	0.1	0.492283
21.781717	0.1	0.491510
21.783383	0.1	0.489820
21.785050	0.1	0.486947
21.786717	0.1	0.483640
21.788383	0.1	0.481065
21.790050	0.1	0.479408
21.791717	0.1	0.477666
21.793383	0.1	0.474835
21.795050	0.1	0.471072
21.796717	0.1	0.467673
21.798383	0.1	0.465550
21.800050	0.1	0.464129
21.801717	0.1	0.462392
21.803383	0.1	0.460483
21.805050	0.1	0.459440
21.806717	0.1	0.459971
21.808383	0.1	0.461917
21.810050	0.1	0.464404
21.811717	0.1	0.466397
21.813383	0.1	0.467105
21.815050	0.1	0.466150
21.816717	0.1	0.463985
21.818383	0.1	0.461750
21.820050	0.1	0.460329
21.821717	0.1	0.459841
21.823383	0.1	0.460055
21.825050	0.1	0.460590
21.826717	0.1	0.460637
21.828383	0.1	0.459654
21.830050	0.1	0.458215
21.831717	0.1	0.457312
21.833383	0.1	0.457182
21.835050	0.1	0.457335
21.836717	0.1	0.457410
21.838383	0.1	0.457312
21.840050	0.1	0.456828
21.841717	0.1	0.455710
21.843383	0.1	0.454080
21.845050	0.1	0.452739
21.846717	0.1	0.452786
21.848383	0.1	0.454239
21.850050	0.1	0.455622
21.851717	0.1	0.455738
21.853383	0.1	0.455007
21.855050	0.1	0.454742
21.856717	0.1	0.455710
21.858383	0.1	0.457326
21.860050	0.1	0.458155
21.861717	0.1	0.457340
21.863383	0.1	0.455547
21.865050	0.1	0.454201
21.866717	0.1	0.454267
21.868383	0.1	0.455934
21.870050	0.1	0.458555
21.871717	0.1	0.460837
21.873383	0.1	0.461838
21.875050	0.1	0.461657
21.876717	0.1	0.460795
21.878383	0.1	0.459268
21.880050	0.1	0.456753
21.881717	0.1	0.453456
21.883383	0.1	0.450527
21.885050	0.1	0.449331
21.886717	0.1	0.450360
21.888383	0.1	0.452627
21.890050	0.1	0.454206
21.891717	0.1	0.453736
21.893383	0.1	0.451705
21.895050	0.1	0.450034
21.896717	0.1	0.450304
21.898383	0.1	0.452544
21.900050	0.1	0.455426
21.901717	0.1	0.457293
21.903383	0.1	0.457386
21.905050	0.1	0.455985
21.906717	0.1	0.453782
21.908383	0.1	0.451510
21.910050	0.1	0.450006
21.911717	0.1	0.449819
21.913383	0.1	0.450816
21.915050	0.1	0.452306
21.916717	0.1	0.453377
21.918383	0.1	0.453554
21.920050	0.1	0.453461
21.921717	0.1	0.454132
21.923383	0.1	0.455882
21.925050	0.1	0.458048
21.926717	0.1	0.459463
21.928383	0.1	0.459542
21.930050	0.1	0.458816
21.931717	0.1	0.458085
21.933383	0.1	0.457559
21.935050	0.1	0.457000
21.936717	0.1	0.456301
21.938383	0.1	0.455687
21.940050	0.1	0.455338
21.941717	0.1	0.454965
21.943383	0.1	0.454029
21.945050	0.1	0.452390
21.946717	0.1	0.450648
21.948383	0.1	0.449605
21.950050	0.1	0.449494
21.951717	0.1	0.449917
21.953383	0.1	0.450304
21.955050	0.1	0.450113
21.956717	0.1	0.448716
21.958383	0.1	0.445517
21.960050	0.1	0.440390
21.961717	0.1	0.433987
21.963383	0.1	0.427812
21.965050	0.1	0.423836
21.966717	0.1	0.422993
21.968383	0.1	0.424269
21.970050	0.1	0.425754
21.971717	0.1	0.425922
21.973383	0.1	0.424176
21.975050	0.1	0.420967
21.976717	0.1	0.417181
21.978383	0.1	0.413428
21.980050	0.1	0.410164
21.981717	0.1	0.407952
21.983383	0.1	0.407049
21.985050	0.1	0.407095
21.986717	0.1	0.407235
21.988383	0.1	0.406788
21.990050	0.1	0.405964
21.991717	0.1	0.405610
21.993383	0.1	0.406215
21.995050	0.1	0.407342
21.996717	0.1	0.408208
21.998383	0.1	0.408678
22.000050	0.1	0.409042
22.001717	0.1	0.409191
22.003383	0.1	0.408827
22.005050	0.1	0.408213
22.006717	0.1	0.407733
22.008383	0.1	0.406741
22.010050	0.1	0.403947
22.011717	0.1	0.399109
22.013383	0.1	0.393703
22.015050	0.1	0.389768
22.016717	0.1	0.388231
22.018383	0.1	0.388250
22.020050	0.1	0.388445
22.021717	0.1	0.388105
22.023383	0.1	0.387128
22.025050	0.1	0.385703
22.026717	0.1	0.384334
22.028383	0.1	0.383640
22.030050	0.1	0.383486
22.031717	0.1	0.382606
22.033383	0.1	0.379798
22.035050	0.1	0.375113
22.036717	0.1	0.369712
22.038383	0.1	0.365097
22.040050	0.1	0.362271
22.041717	0.1	0.361432
22.043383	0.1	0.362364
22.045050	0.1	0.364278
22.046717	0.1	0.365800
22.048383	0.1	0.366024
22.050050	0.1	0.364915
22.051717	0.1	0.362666
22.053383	0.1	0.359472
22.055050	0.1	0.355775
22.056717	0.1	0.352436
22.058383	0.1	0.350471
22.060050	0.1	0.350270
22.061717	0.1	0.351327
22.063383	0.1	0.353022
22.065050	0.1	0.354997
22.066717	0.1	0.356683
22.068383	0.1	0.357502
22.070050	0.1	0.357446
22.071717	0.1	0.356585
22.073383	0.1	0.354731
22.075050	0.1	0.352100
22.076717	0.1	0.349511
22.078383	0.1	0.347700
22.080050	0.1	0.346755
22.081717	0.1	0.346364
22.083383	0.1	0.346368
22.085050	0.1	0.346578
22.086717	0.1	0.346457
22.088383	0.1	0.345604
22.090050	0.1	0.344315
22.091717	0.1	0.343239
22.093383	0.1	0.342652
22.095050	0.1	0.342410
22.096717	0.1	0.342382
22.098383	0.1	0.342256
22.100050	0.1	0.341670
22.101717	0.1	0.340743
22.103383	0.1	0.339947
22.105050	0.1	0.339523
22.106717	0.1	0.339290
22.108383	0.1	0.338894
22.110050	0.1	0.338652
22.111717	0.1	0.339616
22.113383	0.1	0.342522
22.115050	0.1	0.347141
22.116717	0.1	0.352510
22.118383	0.1	0.357120
22.120050	0.1	0.359351
22.121717	0.1	0.358797
22.123383	0.1	0.356939
22.125050	0.1	0.355798
22.126717	0.1	0.356110
22.128383	0.1	0.356911
22.130050	0.1	0.356757
22.131717	0.1	0.355351
22.133383	0.1	0.353712
22.135050	0.1	0.352580
22.136717	0.1	0.351383
22.138383	0.1	0.349628
22.140050	0.1	0.348305
22.141717	0.1	0.348813
22.143383	0.1	0.351076
22.145050	0.1	0.353907
22.146717	0.1	0.356408
22.148383	0.1	0.358308
22.150050	0.1	0.359728
22.151717	0.1	0.360887
22.153383	0.1	0.361861
22.155050	0.1	0.362769
22.156717	0.1	0.364059
22.158383	0.1	0.365940
22.160050	0.1	0.368087
22.161717	0.1	0.369861
22.163383	0.1	0.370694
22.165050	0.1	0.370713
22.166717	0.1	0.371137
22.168383	0.1	0.372990
22.170050	0.1	0.375560
22.171717	0.1	0.377367
22.173383	0.1	0.378108
22.175050	0.1	0.378164
22.176717	0.1	0.377214
22.178383	0.1	0.374815
22.180050	0.1	0.371481
22.181717	0.1	0.368515
22.183383	0.1	0.367067
22.185050	0.1	0.367127
22.186717	0.1	0.367565
22.188383	0.1	0.367318
22.190050	0.1	0.366447
22.191717	0.1	0.365712
22.193383	0.1	0.365656
22.195050	0.1	0.366238
22.196717	0.1	0.366806
22.198383	0.1	0.366471
22.200050	0.1	0.364813
22.201717	0.1	0.362122
22.203383	0.1	0.358941
22.205050	0.1	0.355672
22.206717	0.1	0.352697
22.208383	0.1	0.350340
22.210050	0.1	0.348422
22.211717	0.1	0.346522
22.213383	0.1	0.344580
22.215050	0.1	0.342950
22.216717	0.1	0.342168
22.218383	0.1	0.342526
22.220050	0.1	0.343565
22.221717	0.1	0.344338
22.223383	0.1	0.344338
22.225050	0.1	0.343835
22.226717	0.1	0.343281
22.228383	0.1	0.342801
22.230050	0.1	0.342471
22.231717	0.1	0.342550
22.233383	0.1	0.342983
22.235050	0.1	0.343015
22.236717	0.1	0.341865
22.238383	0.1	0.339570
22.240050	0.1	0.336613
22.241717	0.1	0.333106
22.243383	0.1	0.329153
22.245050	0.1	0.325711
22.246717	0.1	0.324021
22.248383	0.1	0.324128
22.250050	0.1	0.324603
22.251717	0.1	0.323979
22.253383	0.1	0.322261
22.255050	0.1	0.320575
22.256717	0.1	0.319602
22.258383	0.1	0.319025
22.260050	0.1	0.318233
22.261717	0.1	0.316757
22.263383	0.1	0.314289
22.265050	0.1	0.310927
22.266717	0.1	0.307588
22.268383	0.1	0.305390
22.270050	0.1	0.304757
22.271717	0.1	0.305423
22.273383	0.1	0.306927
22.275050	0.1	0.308878
22.276717	0.1	0.310657
22.278383	0.1	0.311192
22.280050	0.1	0.309786
22.281717	0.1	0.307071
22.283383	0.1	0.304598
22.285050	0.1	0.303392
22.286717	0.1	0.303490
22.288383	0.1	0.304282
22.290050	0.1	0.304575
22.291717	0.1	0.303383
22.293383	0.1	0.300929
22.295050	0.1	0.297916
22.296717	0.1	0.294433
22.298383	0.1	0.290894
22.300050	0.1	0.288761
22.301717	0.1	0.289381
22.303383	0.1	0.292873
22.305050	0.1	0.297879
22.306717	0.1	0.302158
22.308383	0.1	0.304272
22.310050	0.1	0.304398
22.311717	0.1	0.303551
22.313383	0.1	0.302815
22.315050	0.1	0.302731
22.316717	0.1	0.302522
22.318383	0.1	0.300803
22.320050	0.1	0.297460
22.321717	0.1	0.293786
22.323383	0.1	0.291155
22.325050	0.1	0.290386
22.326717	0.1	0.291676
22.328383	0.1	0.294358
22.330050	0.1	0.296794
22.331717	0.1	0.297502
22.333383	0.1	0.296803
22.335050	0.1	0.296403
22.336717	0.1	0.297241
22.338383	0.1	0.298913
22.340050	0.1	0.300803
22.341717	0.1	0.302657
22.343383	0.1	0.304468
22.345050	0.1	0.306191
22.346717	0.1	0.307532
22.348383	0.1	0.308314
22.350050	0.1	0.308962
22.351717	0.1	0.310089
22.353383	0.1	0.311849
22.355050	0.1	0.313870
22.356717	0.1	0.315714
22.358383	0.1	0.317181
22.360050	0.1	0.318247
22.361717	0.1	0.319085
22.363383	0.1	0.319947
22.365050	0.1	0.320729
22.366717	0.1	0.321139
22.368383	0.1	0.321455
22.370050	0.1	0.322196
22.371717	0.1	0.323262
22.373383	0.1	0.324356
22.375050	0.1	0.325725
22.376717	0.1	0.327723
22.378383	0.1	0.329977
22.380050	0.1	0.331379
22.381717	0.1	0.331085
22.383383	0.1	0.329558
22.385050	0.1	0.328030
22.386717	0.1	0.327397
22.388383	0.1	0.327821
22.390050	0.1	0.328845
22.391717	0.1	0.329944
22.393383	0.1	0.331230
22.395050	0.1	0.333074
22.396717	0.1	0.334838
22.398383	0.1	0.335099
22.400050	0.1	0.333260
22.401717	0.1	0.330196
22.403383	0.1	0.327565
22.405050	0.1	0.326792
22.406717	0.1	0.328072
22.408383	0.1	0.330186
22.410050	0.1	0.331621
22.411717	0.1	0.331621
22.413383	0.1	0.330298
22.415050	0.1	0.328105
22.416717	0.1	0.325288
22.418383	0.1	0.322196
22.420050	0.1	0.319849
22.421717	0.1	0.319299
22.423383	0.1	0.320612
22.425050	0.1	0.322792
22.426717	0.1	0.324692
22.428383	0.1	0.325684
22.430050	0.1	0.325637
22.431717	0.1	0.324743
22.433383	0.1	0.323514
22.435050	0.1	0.322415
22.436717	0.1	0.321423
22.438383	0.1	0.320352
22.440050	0.1	0.319416
22.441717	0.1	0.319071
22.443383	0.1	0.319290
22.445050	0.1	0.319481
22.446717	0.1	0.319248
22.448383	0.1	0.318964
22.450050	0.1	0.319495
22.451717	0.1	0.321246
22.453383	0.1	0.323495
22.455050	0.1	0.324887
22.456717	0.1	0.324594
22.458383	0.1	0.323122
22.460050	0.1	0.321660
22.461717	0.1	0.321041
22.463383	0.1	0.321367
22.465050	0.1	0.321926
22.466717	0.1	0.321670
22.468383	0.1	0.320668
22.470050	0.1	0.320012
22.471717	0.1	0.319961
22.473383	0.1	0.319281
22.475050	0.1	0.316794
22.476717	0.1	0.313180
22.478383	0.1	0.310428
22.480050	0.1	0.309590
22.481717	0.1	0.309893
22.483383	0.1	0.310089
22.485050	0.1	0.309618
22.486717	0.1	0.308529
22.488383	0.1	0.307150
22.490050	0.1	0.305814
22.491717	0.1	0.304556
22.493383	0.1	0.303253
22.495050	0.1	0.302019
22.496717	0.1	0.301176
22.498383	0.1	0.300687
22.500050	0.1	0.299867
22.501717	0.1	0.297856
22.503383	0.1	0.294517
22.505050	0.1	0.290591
22.506717	0.1	0.287220
22.508383	0.1	0.285213
22.510050	0.1	0.284826
22.511717	0.1	0.286195
22.513383	0.1	0.288975
22.515050	0.1	0.291890
22.516717	0.1	0.293590
22.518383	0.1	0.293637
22.520050	0.1	0.292445
22.521717	0.1	0.290843
22.523383	0.1	0.289655
22.525050	0.1	0.289232
22.526717	0.1	0.289190
22.528383	0.1	0.288822
22.530050	0.1	0.287904
22.531717	0.1	0.286903
22.533383	0.1	0.286116
22.535050	0.1	0.285371
22.536717	0.1	0.284766
22.538383	0.1	0.284757
22.540050	0.1	0.285623
22.541717	0.1	0.287299
22.543383	0.1	0.289273
22.545050	0.1	0.290941
22.546717	0.1	0.292156
22.548383	0.1	0.293190
22.550050	0.1	0.294279
22.551717	0.1	0.295090
22.553383	0.1	0.295201
22.555050	0.1	0.295164
22.556717	0.1	0.296053
22.558383	0.1	0.297823
22.560050	0.1	0.298866
22.561717	0.1	0.297520
22.563383	0.1	0.293665
22.565050	0.1	0.288668
22.566717	0.1	0.284081
22.568383	0.1	0.280780
22.570050	0.1	0.279057
22.571717	0.1	0.278754
22.573383	0.1	0.279481
22.575050	0.1	0.280947
22.576717	0.1	0.282819
22.578383	0.1	0.284216
22.580050	0.1	0.283974
22.581717	0.1	0.281590
22.583383	0.1	0.277939
22.585050	0.1	0.274745
22.586717	0.1	0.272789
22.588383	0.1	0.271085
22.590050	0.1	0.268403
22.591717	0.1	0.264826
22.593383	0.1	0.261455
22.595050	0.1	0.259141
22.596717	0.1	0.258102
22.598383	0.1	0.258130
22.600050	0.1	0.258465
22.601717	0.1	0.258102
22.603383	0.1	0.256626
22.605050	0.1	0.254135
22.606717	0.1	0.250670
22.608383	0.1	0.246516
22.610050	0.1	0.242540
22.611717	0.1	0.239699
22.613383	0.1	0.238265
22.615050	0.1	0.237534
22.616717	0.1	0.236533
22.618383	0.1	0.235131
22.620050	0.1	0.234297
22.621717	0.1	0.235336
22.623383	0.1	0.238610
22.625050	0.1	0.242996
22.626717	0.1	0.246651
22.628383	0.1	0.248435
22.630050	0.1	0.248495
22.631717	0.1	0.247611
22.633383	0.1	0.246419
22.635050	0.1	0.245306
22.636717	0.1	0.244603
22.638383	0.1	0.244519
22.640050	0.1	0.245185
22.641717	0.1	0.246898
22.643383	0.1	0.250051
22.645050	0.1	0.254423
22.646717	0.1	0.258735
22.648383	0.1	0.261338
22.650050	0.1	0.261650
22.651717	0.1	0.260370
22.653383	0.1	0.258489
22.655050	0.1	0.256603
22.656717	0.1	0.255173
22.658383	0.1	0.254866
22.660050	0.1	0.255881
22.661717	0.1	0.257422
22.663383	0.1	0.258391
22.665050	0.1	0.258298
22.666717	0.1	0.257450
22.668383	0.1	0.256454
22.670050	0.1	0.255750
22.671717	0.1	0.255476
22.673383	0.1	0.255685
22.675050	0.1	0.256691
22.676717	0.1	0.258572
22.678383	0.1	0.260468
22.680050	0.1	0.261236
22.681717	0.1	0.260933
22.683383	0.1	0.260868
22.685050	0.1	0.262028
22.686717	0.1	0.263955
22.688383	0.1	0.265162
22.690050	0.1	0.264510
22.691717	0.1	0.262349
22.693383	0.1	0.260202
22.695050	0.1	0.259532
22.696717	0.1	0.260849
22.698383	0.1	0.263709
22.700050	0.1	0.267355
22.701717	0.1	0.270973
22.703383	0.1	0.273674
22.705050	0.1	0.275117
22.706717	0.1	0.275532
22.708383	0.1	0.274875
22.710050	0.1	0.272919
22.711717	0.1	0.269972
22.713383	0.1	0.266829
22.715050	0.1	0.264249
22.716717	0.1	0.262624
22.718383	0.1	0.261972
22.720050	0.1	0.262051
22.721717	0.1	0.262558
22.723383	0.1	0.263019
22.725050	0.1	0.262572
22.726717	0.1	0.260412
22.728383	0.1	0.256510
22.730050	0.1	0.251941
22.731717	0.1	0.248463
22.733383	0.1	0.247289
22.735050	0.1	0.248062
22.736717	0.1	0.249227
22.738383	0.1	0.249441
22.740050	0.1	0.248435
22.741717	0.1	0.247094
22.743383	0.1	0.246703
22.745050	0.1	0.247629
22.746717	0.1	0.248989
22.748383	0.1	0.249799
22.750050	0.1	0.250083
22.751717	0.1	0.250773
22.753383	0.1	0.252444
22.755050	0.1	0.254251
22.756717	0.1	0.254628
22.758383	0.1	0.252896
22.760050	0.1	0.249813
22.761717	0.1	0.246870
22.763383	0.1	0.244919
22.765050	0.1	0.243662
22.766717	0.1	0.242461
22.768383	0.1	0.240910
22.770050	0.1	0.238810
22.771717	0.1	0.236528
22.773383	0.1	0.235075
22.775050	0.1	0.235168
22.776717	0.1	0.236491
22.778383	0.1	0.238004
22.780050	0.1	0.238526
22.781717	0.1	0.237282
22.783383	0.1	0.234600
22.785050	0.1	0.231606
22.786717	0.1	0.229008
22.788383	0.1	0.226856
22.790050	0.1	0.225138
22.791717	0.1	0.223746
22.793383	0.1	0.222372
22.795050	0.1	0.221021
22.796717	0.1	0.220356
22.798383	0.1	0.220994
22.800050	0.1	0.222642
22.801717	0.1	0.224756
22.803383	0.1	0.227233
22.805050	0.1	0.229767
22.806717	0.1	0.231462
22.808383	0.1	0.231382
22.810050	0.1	0.229245
22.811717	0.1	0.225515
22.813383	0.1	0.221184
22.815050	0.1	0.217520
22.816717	0.1	0.215550
22.818383	0.1	0.216006
22.820050	0.1	0.219452
22.821717	0.1	0.225520
22.823383	0.1	0.232281
22.825050	0.1	0.237012
22.826717	0.1	0.237809
22.828383	0.1	0.235033
22.830050	0.1	0.230870
22.831717	0.1	0.227611
22.833383	0.1	0.226493
22.835050	0.1	0.227271
22.836717	0.1	0.228854
22.838383	0.1	0.230419
22.840050	0.1	0.231606
22.841717	0.1	0.232360
22.843383	0.1	0.233059
22.845050	0.1	0.234134
22.846717	0.1	0.235555
22.848383	0.1	0.236924
22.850050	0.1	0.237869
22.851717	0.1	0.238456
22.853383	0.1	0.239215
22.855050	0.1	0.240454
22.856717	0.1	0.241916
22.858383	0.1	0.243117
22.860050	0.1	0.243592
22.861717	0.1	0.243089
22.863383	0.1	0.241613
22.865050	0.1	0.239578
22.866717	0.1	0.238121
22.868383	0.1	0.238442
22.870050	0.1	0.240761
22.871717	0.1	0.244402
22.873383	0.1	0.248277
22.875050	0.1	0.251234
22.876717	0.1	0.252961
22.878383	0.1	0.253925
22.880050	0.1	0.254200
22.881717	0.1	0.253730
22.883383	0.1	0.253301
22.885050	0.1	0.253655
22.886717	0.1	0.254493
22.888383	0.1	0.255019
22.890050	0.1	0.254861
22.891717	0.1	0.254423
22.893383	0.1	0.254377
22.895050	0.1	0.255154
22.896717	0.1	0.257138
22.898383	0.1	0.260500
22.900050	0.1	0.264714
22.901717	0.1	0.268780
22.903383	0.1	0.271904
22.905050	0.1	0.273874
22.906717	0.1	0.274829
22.908383	0.1	0.275043
22.910050	0.1	0.275220
22.911717	0.1	0.276244
22.913383	0.1	0.278889
22.915050	0.1	0.283564
22.916717	0.1	0.289492
22.918383	0.1	0.294643
22.920050	0.1	0.297325
22.921717	0.1	0.297227
22.923383	0.1	0.294955
22.925050	0.1	0.291467
22.926717	0.1	0.288002
22.928383	0.1	0.285599
22.930050	0.1	0.284519
22.931717	0.1	0.284445
22.933383	0.1	0.284933
22.935050	0.1	0.285534
22.936717	0.1	0.285795
22.938383	0.1	0.285585
22.940050	0.1	0.285287
22.941717	0.1	0.285143
22.943383	0.1	0.284589
22.945050	0.1	0.282964
22.946717	0.1	0.280384
22.948383	0.1	0.277529
22.950050	0.1	0.275224
22.951717	0.1	0.274549
22.953383	0.1	0.276496
22.955050	0.1	0.280705
22.956717	0.1	0.285334
22.958383	0.1	0.288477
22.960050	0.1	0.289185
22.961717	0.1	0.287765
22.963383	0.1	0.285585
22.965050	0.1	0.284119
22.966717	0.1	0.284100
22.968383	0.1	0.285502
22.970050	0.1	0.287732
22.971717	0.1	0.289725
22.973383	0.1	0.290079
22.975050	0.1	0.287713
22.976717	0.1	0.283006
22.978383	0.1	0.277888
22.980050	0.1	0.274419
22.981717	0.1	0.273311
22.983383	0.1	0.273548
22.985050	0.1	0.273609
22.986717	0.1	0.273190
22.988383	0.1	0.273157
22.990050	0.1	0.274023
22.991717	0.1	0.275252
22.993383	0.1	0.275807
22.995050	0.1	0.274824
22.996717	0.1	0.271974
22.998383	0.1	0.267853
23.000050	0.1	0.263900
23.001717	0.1	0.261287
23.003383	0.1	0.260281
23.005050	0.1	0.260961
23.006717	0.1	0.263578
23.008383	0.1	0.267760
23.010050	0.1	0.272035
23.011717	0.1	0.274507
23.013383	0.1	0.274186
23.015050	0.1	0.271741
23.016717	0.1	0.268999
23.018383	0.1	0.267760
23.020050	0.1	0.268673
23.021717	0.1	0.270656
23.023383	0.1	0.271811
23.025050	0.1	0.271038
23.026717	0.1	0.268482
23.028383	0.1	0.265040
23.030050	0.1	0.261911
23.031717	0.1	0.259741
23.033383	0.1	0.258079
23.035050	0.1	0.256109
23.036717	0.1	0.253790
23.038383	0.1	0.251713
23.040050	0.1	0.250107
23.041717	0.1	0.248519
23.043383	0.1	0.246381
23.045050	0.1	0.243648
23.046717	0.1	0.240719
23.048383	0.1	0.238135
23.050050	0.1	0.236412
23.051717	0.1	0.235811
23.053383	0.1	0.236095
23.055050	0.1	0.237036
23.056717	0.1	0.238954
23.058383	0.1	0.242000
23.060050	0.1	0.245264
23.061717	0.1	0.247178
23.063383	0.1	0.246796
23.065050	0.1	0.244551
23.066717	0.1	0.242228
23.068383	0.1	0.241734
23.070050	0.1	0.243415
23.071717	0.1	0.245958
23.073383	0.1	0.247746
23.075050	0.1	0.247788
23.076717	0.1	0.245948
23.078383	0.1	0.242759
23.080050	0.1	0.239084
23.081717	0.1	0.236211
23.083383	0.1	0.235778
23.085050	0.1	0.238372
23.086717	0.1	0.242447
23.088383	0.1	0.245762
23.090050	0.1	0.247457
23.091717	0.1	0.247997
23.093383	0.1	0.247913
23.095050	0.1	0.247401
23.096717	0.1	0.246717
23.098383	0.1	0.246298
23.100050	0.1	0.246568
23.101717	0.1	0.247629
23.103383	0.1	0.249031
23.105050	0.1	0.250158
23.106717	0.1	0.250936
23.108383	0.1	0.251611
23.110050	0.1	0.252021
23.111717	0.1	0.251816
23.113383	0.1	0.251178
23.115050	0.1	0.250801
23.116717	0.1	0.251150
23.118383	0.1	0.252174
23.120050	0.1	0.253543
23.121717	0.1	0.254936
23.123383	0.1	0.256184
23.125050	0.1	0.257287
23.126717	0.1	0.258586
23.128383	0.1	0.260719
23.130050	0.1	0.263909
23.131717	0.1	0.267373
23.133383	0.1	0.269935
23.135050	0.1	0.271178
23.136717	0.1	0.271690
23.138383	0.1	0.272342
23.140050	0.1	0.273390
23.141717	0.1	0.274139
23.143383	0.1	0.273590
23.145050	0.1	0.271522
23.146717	0.1	0.268728
23.148383	0.1	0.266256
23.150050	0.1	0.264719
23.151717	0.1	0.264286
23.153383	0.1	0.265171
23.155050	0.1	0.267643
23.156717	0.1	0.271243
23.158383	0.1	0.274656
23.160050	0.1	0.276766
23.161717	0.1	0.277413
23.163383	0.1	0.277134
23.165050	0.1	0.276589
23.166717	0.1	0.275923
23.168383	0.1	0.274857
23.170050	0.1	0.273413
23.171717	0.1	0.271872
23.173383	0.1	0.270451
23.175050	0.1	0.269422
23.176717	0.1	0.269031
23.178383	0.1	0.269343
23.180050	0.1	0.270158
23.181717	0.1	0.270903
23.183383	0.1	0.271122
23.185050	0.1	0.271369
23.186717	0.1	0.272561
23.188383	0.1	0.274684
23.190050	0.1	0.277050
23.191717	0.1	0.279122
23.193383	0.1	0.280570
23.195050	0.1	0.281134
23.196717	0.1	0.280603
23.198383	0.1	0.278861
23.200050	0.1	0.276230
23.201717	0.1	0.273497
23.203383	0.1	0.271345
23.205050	0.1	0.269939
23.206717	0.1	0.269292
23.208383	0.1	0.269436
23.210050	0.1	0.270186
23.211717	0.1	0.271052
23.213383	0.1	0.271266
23.215050	0.1	0.270274
23.216717	0.1	0.268687
23.218383	0.1	0.267718
23.220050	0.1	0.267550
23.221717	0.1	0.267364
23.223383	0.1	0.266666
23.225050	0.1	0.265669
23.226717	0.1	0.264524
23.228383	0.1	0.262936
23.230050	0.1	0.260905
23.231717	0.1	0.259019
23.233383	0.1	0.257506
23.235050	0.1	0.255718
23.236717	0.1	0.253022
23.238383	0.1	0.249683
23.240050	0.1	0.246796
23.241717	0.1	0.245213
23.243383	0.1	0.244617
23.245050	0.1	0.244207
23.246717	0.1	0.243862
23.248383	0.1	0.244179
23.250050	0.1	0.245571
23.251717	0.1	0.247667
23.253383	0.1	0.249599
23.255050	0.1	0.250614
23.256717	0.1	0.250107
23.258383	0.1	0.247811
23.260050	0.1	0.244286
23.261717	0.1	0.240793
23.263383	0.1	0.238307
23.265050	0.1	0.236509
23.266717	0.1	0.234065
23.268383	0.1	0.230316
23.270050	0.1	0.226335
23.271717	0.1	0.224169
23.273383	0.1	0.225166
23.275050	0.1	0.229096
23.276717	0.1	0.234572
23.278383	0.1	0.239816
23.280050	0.1	0.243392
23.281717	0.1	0.244589
23.283383	0.1	0.243261
23.285050	0.1	0.239555
23.286717	0.1	0.233967
23.288383	0.1	0.227503
23.290050	0.1	0.221818
23.291717	0.1	0.218661
23.293383	0.1	0.218633
23.295050	0.1	0.220812
23.296717	0.1	0.223601
23.298383	0.1	0.225524
23.300050	0.1	0.225585
23.301717	0.1	0.223545
23.303383	0.1	0.220109
23.305050	0.1	0.216886
23.306717	0.1	0.215778
23.308383	0.1	0.217594
23.310050	0.1	0.221301
23.311717	0.1	0.224919
23.313383	0.1	0.227098
23.315050	0.1	0.227625
23.316717	0.1	0.226884
23.318383	0.1	0.225585
23.320050	0.1	0.224751
23.321717	0.1	0.224989
23.323383	0.1	0.226027
23.325050	0.1	0.227224
23.326717	0.1	0.227843
23.328383	0.1	0.227238
23.330050	0.1	0.225427
23.331717	0.1	0.223317
23.333383	0.1	0.221971
23.335050	0.1	0.221739
23.336717	0.1	0.222442
23.338383	0.1	0.223825
23.340050	0.1	0.225711
23.341717	0.1	0.228132
23.343383	0.1	0.230912
23.345050	0.1	0.233236
23.346717	0.1	0.234102
23.348383	0.1	0.232798
23.350050	0.1	0.229618
23.351717	0.1	0.226423
23.353383	0.1	0.225268
23.355050	0.1	0.226381
23.356717	0.1	0.228412
23.358383	0.1	0.229990
23.360050	0.1	0.230470
23.361717	0.1	0.230009
23.363383	0.1	0.229343
23.365050	0.1	0.229338
23.366717	0.1	0.230437
23.368383	0.1	0.232449
23.370050	0.1	0.234791
23.371717	0.1	0.237166
23.373383	0.1	0.239569
23.375050	0.1	0.241669
23.376717	0.1	0.242940
23.378383	0.1	0.243220
23.380050	0.1	0.242940
23.381717	0.1	0.242875
23.383383	0.1	0.243508
23.385050	0.1	0.244654
23.386717	0.1	0.245683
23.388383	0.1	0.245813
23.390050	0.1	0.244752
23.391717	0.1	0.243159
23.393383	0.1	0.241962
23.395050	0.1	0.241301
23.396717	0.1	0.240537
23.398383	0.1	0.239206
23.400050	0.1	0.237613
23.401717	0.1	0.236304
23.403383	0.1	0.235257
23.405050	0.1	0.234055
23.406717	0.1	0.232528
23.408383	0.1	0.231098
23.410050	0.1	0.230516
23.411717	0.1	0.231219
23.413383	0.1	0.232998
23.415050	0.1	0.235452
23.416717	0.1	0.238260
23.418383	0.1	0.241036
23.420050	0.1	0.243615
23.421717	0.1	0.246111
23.423383	0.1	0.248374
23.425050	0.1	0.249897
23.426717	0.1	0.250428
23.428383	0.1	0.250028
23.430050	0.1	0.248859
23.431717	0.1	0.247099
23.433383	0.1	0.244980
23.435050	0.1	0.242903
23.436717	0.1	0.241557
23.438383	0.1	0.241352
23.440050	0.1	0.241888
23.441717	0.1	0.242451
23.443383	0.1	0.242614
23.445050	0.1	0.242428
23.446717	0.1	0.242414
23.448383	0.1	0.243075
23.450050	0.1	0.244253
23.451717	0.1	0.245082
23.453383	0.1	0.244691
23.455050	0.1	0.242954
23.456717	0.1	0.240495
23.458383	0.1	0.238293
23.460050	0.1	0.237273
23.461717	0.1	0.237450
23.463383	0.1	0.237785
23.465050	0.1	0.237306
23.466717	0.1	0.235909
23.468383	0.1	0.233999
23.470050	0.1	0.231857
23.471717	0.1	0.229515
23.473383	0.1	0.227257
23.475050	0.1	0.225515
23.476717	0.1	0.224425
23.478383	0.1	0.223992
23.480050	0.1	0.224132
23.481717	0.1	0.224244
23.483383	0.1	0.223536
23.485050	0.1	0.221748
23.486717	0.1	0.219150
23.488383	0.1	0.216481
23.490050	0.1	0.214782
23.491717	0.1	0.214311
23.493383	0.1	0.213962
23.495050	0.1	0.212621
23.496717	0.1	0.210744
23.498383	0.1	0.209636
23.500050	0.1	0.209743
23.501717	0.1	0.210344
23.503383	0.1	0.210432
23.505050	0.1	0.209361
23.506717	0.1	0.207177
23.508383	0.1	0.204649
23.510050	0.1	0.202483
23.511717	0.1	0.200742
23.513383	0.1	0.199284
23.515050	0.1	0.198386
23.516717	0.1	0.198563
23.518383	0.1	0.199676
23.520050	0.1	0.200602
23.521717	0.1	0.200127
23.523383	0.1	0.197934
23.525050	0.1	0.194572
23.526717	0.1	0.190935
23.528383	0.1	0.188141
23.530050	0.1	0.187084
23.531717	0.1	0.187866
23.533383	0.1	0.190013
23.535050	0.1	0.192518
23.536717	0.1	0.194022
23.538383	0.1	0.193832
23.540050	0.1	0.192467
23.541717	0.1	0.190912
23.543383	0.1	0.189552
23.545050	0.1	0.188360
23.546717	0.1	0.187345
23.548383	0.1	0.186325
23.550050	0.1	0.185031
23.551717	0.1	0.183447
23.553383	0.1	0.181720
23.555050	0.1	0.180267
23.556717	0.1	0.179624
23.558383	0.1	0.179755
23.560050	0.1	0.179983
23.561717	0.1	0.179764
23.563383	0.1	0.179214
23.565050	0.1	0.178707
23.566717	0.1	0.178278
23.568383	0.1	0.177743
23.570050	0.1	0.176858
23.571717	0.1	0.175512
23.573383	0.1	0.174171
23.575050	0.1	0.173626
23.576717	0.1	0.174306
23.578383	0.1	0.176136
23.580050	0.1	0.178898
23.581717	0.1	0.182143
23.583383	0.1	0.185044
23.585050	0.1	0.186730
23.586717	0.1	0.186875
23.588383	0.1	0.185808
23.590050	0.1	0.184383
23.591717	0.1	0.183708
23.593383	0.1	0.184462
23.595050	0.1	0.186227
23.596717	0.1	0.187731
23.598383	0.1	0.187880
23.600050	0.1	0.186507
23.601717	0.1	0.184532
23.603383	0.1	0.183494
23.605050	0.1	0.184178
23.606717	0.1	0.185883
23.608383	0.1	0.187606
23.610050	0.1	0.189329
23.611717	0.1	0.191592
23.613383	0.1	0.194171
23.615050	0.1	0.195820
23.616717	0.1	0.195638
23.618383	0.1	0.194134
23.620050	0.1	0.192756
23.621717	0.1	0.192812
23.623383	0.1	0.195098
23.625050	0.1	0.199275
23.626717	0.1	0.203578
23.628383	0.1	0.206339
23.630050	0.1	0.207373
23.631717	0.1	0.207331
23.633383	0.1	0.206805
23.635050	0.1	0.206502
23.636717	0.1	0.207266
23.638383	0.1	0.209212
23.640050	0.1	0.211326
23.641717	0.1	0.212467
23.643383	0.1	0.212546
23.645050	0.1	0.212365
23.646717	0.1	0.212369
23.648383	0.1	0.212220
23.650050	0.1	0.211713
23.651717	0.1	0.211401
23.653383	0.1	0.211573
23.655050	0.1	0.211424
23.656717	0.1	0.210153
23.658383	0.1	0.208328
23.660050	0.1	0.207433
23.661717	0.1	0.208262
23.663383	0.1	0.210432
23.665050	0.1	0.213240
23.666717	0.1	0.216058
23.668383	0.1	0.218190
23.670050	0.1	0.219173
23.671717	0.1	0.219126
23.673383	0.1	0.218386
23.675050	0.1	0.217371
23.676717	0.1	0.216695
23.678383	0.1	0.216370
23.680050	0.1	0.215592
23.681717	0.1	0.213850
23.683383	0.1	0.211596
23.685050	0.1	0.209832
23.686717	0.1	0.209371
23.688383	0.1	0.210307
23.690050	0.1	0.211946
23.691717	0.1	0.213659
23.693383	0.1	0.215461
23.695050	0.1	0.217496
23.696717	0.1	0.219392
23.698383	0.1	0.220346
23.700050	0.1	0.219666
23.701717	0.1	0.217613
23.703383	0.1	0.215555
23.705050	0.1	0.214786
23.706717	0.1	0.215448
23.708383	0.1	0.216723
23.710050	0.1	0.217552
23.711717	0.1	0.217394
23.713383	0.1	0.216658
23.715050	0.1	0.216304
23.716717	0.1	0.216868
23.718383	0.1	0.217683
23.720050	0.1	0.217506
23.721717	0.1	0.216025
23.723383	0.1	0.214134
23.725050	0.1	0.212551
23.726717	0.1	0.211066
23.728383	0.1	0.209217
23.730050	0.1	0.207042
23.731717	0.1	0.204891
23.733383	0.1	0.203196
23.735050	0.1	0.202288
23.736717	0.1	0.201985
23.738383	0.1	0.201683
23.740050	0.1	0.200951
23.741717	0.1	0.199843
23.743383	0.1	0.198646
23.745050	0.1	0.197296
23.746717	0.1	0.194986
23.748383	0.1	0.190954
23.750050	0.1	0.185505
23.751717	0.1	0.179880
23.753383	0.1	0.175592
23.755050	0.1	0.173715
23.756717	0.1	0.174199
23.758383	0.1	0.175792
23.760050	0.1	0.177007
23.761717	0.1	0.177040
23.763383	0.1	0.175880
23.765050	0.1	0.173729
23.766717	0.1	0.170451
23.768383	0.1	0.165952
23.770050	0.1	0.161007
23.771717	0.1	0.157063
23.773383	0.1	0.155196
23.775050	0.1	0.155433
23.776717	0.1	0.156751
23.778383	0.1	0.157603
23.780050	0.1	0.157151
23.781717	0.1	0.155750
23.783383	0.1	0.154087
23.785050	0.1	0.152318
23.786717	0.1	0.150576
23.788383	0.1	0.149468
23.790050	0.1	0.149417
23.791717	0.1	0.149952
23.793383	0.1	0.150120
23.795050	0.1	0.149473
23.796717	0.1	0.148406
23.798383	0.1	0.147442
23.800050	0.1	0.146390
23.801717	0.1	0.144877
23.803383	0.1	0.143582
23.805050	0.1	0.143908
23.806717	0.1	0.146478
23.808383	0.1	0.150511
23.810050	0.1	0.154786
23.811717	0.1	0.158739
23.813383	0.1	0.162087
23.815050	0.1	0.164122
23.816717	0.1	0.164551
23.818383	0.1	0.164141
23.820050	0.1	0.163675
23.821717	0.1	0.163214
23.823383	0.1	0.162767
23.825050	0.1	0.162921
23.826717	0.1	0.164169
23.828383	0.1	0.166278
23.830050	0.1	0.168732
23.831717	0.1	0.171219
23.833383	0.1	0.173501
23.835050	0.1	0.175228
23.836717	0.1	0.176071
23.838383	0.1	0.176090
23.840050	0.1	0.175810
23.841717	0.1	0.175959
23.843383	0.1	0.177086
23.845050	0.1	0.179410
23.846717	0.1	0.182618
23.848383	0.1	0.185492
23.850050	0.1	0.186507
23.851717	0.1	0.185347
23.853383	0.1	0.183303
23.855050	0.1	0.181706
23.856717	0.1	0.180863
23.858383	0.1	0.180667
23.860050	0.1	0.181370
23.861717	0.1	0.183359
23.863383	0.1	0.186558
23.865050	0.1	0.190292
23.866717	0.1	0.193669
23.868383	0.1	0.196160
23.870050	0.1	0.197738
23.871717	0.1	0.198442
23.873383	0.1	0.198046
23.875050	0.1	0.196439
23.876717	0.1	0.194162
23.878383	0.1	0.192476
23.880050	0.1	0.192383
23.881717	0.1	0.193380
23.883383	0.1	0.194060
23.885050	0.1	0.193841
23.886717	0.1	0.193254
23.888383	0.1	0.192984
23.890050	0.1	0.193492
23.891717	0.1	0.195191
23.893383	0.1	0.198279
23.895050	0.1	0.202307
23.896717	0.1	0.206092
23.898383	0.1	0.208654
23.900050	0.1	0.210321
23.901717	0.1	0.212188
23.903383	0.1	0.214609
23.905050	0.1	0.216956
23.906717	0.1	0.218349
23.908383	0.1	0.218335
23.910050	0.1	0.217445
23.911717	0.1	0.216775
23.913383	0.1	0.216649
23.915050	0.1	0.216127
23.916717	0.1	0.214158
23.918383	0.1	0.211033
23.920050	0.1	0.208514
23.921717	0.1	0.208062
23.923383	0.1	0.209268
23.925050	0.1	0.210730
23.926717	0.1	0.211676
23.928383	0.1	0.211829
23.930050	0.1	0.210963
23.931717	0.1	0.209482
23.933383	0.1	0.208518
23.935050	0.1	0.208952
23.936717	0.1	0.210647
23.938383	0.1	0.212751
23.940050	0.1	0.214679
23.941717	0.1	0.216411
23.943383	0.1	0.217850
23.945050	0.1	0.218097
23.946717	0.1	0.215815
23.948383	0.1	0.210670
23.950050	0.1	0.203880
23.951717	0.1	0.197529
23.953383	0.1	0.193240
23.955050	0.1	0.191461
23.956717	0.1	0.191829
23.958383	0.1	0.193655
23.960050	0.1	0.196043
23.961717	0.1	0.197999
23.963383	0.1	0.198674
23.965050	0.1	0.197915
23.966717	0.1	0.196532
23.968383	0.1	0.195848
23.970050	0.1	0.197021
23.971717	0.1	0.200165
23.973383	0.1	0.203713
23.975050	0.1	0.205240
23.976717	0.1	0.203773
23.978383	0.1	0.200751
23.980050	0.1	0.198120
23.981717	0.1	0.196197
23.983383	0.1	0.194279
23.985050	0.1	0.192444
23.986717	0.1	0.191578
23.988383	0.1	0.192197
23.990050	0.1	0.193785
23.991717	0.1	0.195201
23.993383	0.1	0.195606
23.995050	0.1	0.194926
23.996717	0.1	0.193734
23.998383	0.1	0.192760
24.000050	0.1	0.192039
24.001717	0.1	0.191033
24.003383	0.1	0.189715
24.005050	0.1	0.188900
24.006717	0.1	0.189752
24.008383	0.1	0.192691
24.010050	0.1	0.196584
24.011717	0.1	0.199461
24.013383	0.1	0.199857
24.015050	0.1	0.197585
24.016717	0.1	0.193859
24.018383	0.1	0.190544
24.020050	0.1	0.188733
24.021717	0.1	0.188025
24.023383	0.1	0.187289
24.025050	0.1	0.186050
24.026717	0.1	0.184509
24.028383	0.1	0.182656
24.030050	0.1	0.180271
24.031717	0.1	0.177398
24.033383	0.1	0.174507
24.035050	0.1	0.172323
24.036717	0.1	0.171331
24.038383	0.1	0.170963
24.040050	0.1	0.169920
24.041717	0.1	0.167903
24.043383	0.1	0.166083
24.045050	0.1	0.165654
24.046717	0.1	0.166730
24.048383	0.1	0.168537
24.050050	0.1	0.169952
24.051717	0.1	0.170362
24.053383	0.1	0.170525
24.055050	0.1	0.171624
24.056717	0.1	0.173361
24.058383	0.1	0.174521
24.060050	0.1	0.174833
24.061717	0.1	0.174837
24.063383	0.1	0.174879
24.065050	0.1	0.175168
24.066717	0.1	0.175871
24.068383	0.1	0.176555
24.070050	0.1	0.176509
24.071717	0.1	0.175904
24.073383	0.1	0.175713
24.075050	0.1	0.176285
24.076717	0.1	0.176877
24.078383	0.1	0.176751
24.080050	0.1	0.175866
24.081717	0.1	0.174544
24.083383	0.1	0.173245
24.085050	0.1	0.172434
24.086717	0.1	0.172178
24.088383	0.1	0.172174
24.090050	0.1	0.171992
24.091717	0.1	0.171405
24.093383	0.1	0.170674
24.095050	0.1	0.170511
24.096717	0.1	0.171335
24.098383	0.1	0.172835
24.100050	0.1	0.174548
24.101717	0.1	0.176425
24.103383	0.1	0.178372
24.105050	0.1	0.179806
24.106717	0.1	0.180220
24.108383	0.1	0.180067
24.110050	0.1	0.180556
24.111717	0.1	0.182334
24.113383	0.1	0.184812
24.115050	0.1	0.186930
24.116717	0.1	0.188346
24.118383	0.1	0.189473
24.120050	0.1	0.190800
24.121717	0.1	0.192714
24.123383	0.1	0.195345
24.125050	0.1	0.198227
24.126717	0.1	0.200532
24.128383	0.1	0.201589
24.130050	0.1	0.200872
24.131717	0.1	0.198390
24.133383	0.1	0.195261
24.135050	0.1	0.193072
24.136717	0.1	0.192570
24.138383	0.1	0.193547
24.140050	0.1	0.195368
24.141717	0.1	0.197194
24.143383	0.1	0.198139
24.145050	0.1	0.197678
24.146717	0.1	0.195918
24.148383	0.1	0.193291
24.150050	0.1	0.190181
24.151717	0.1	0.187042
24.153383	0.1	0.184593
24.155050	0.1	0.183568
24.156717	0.1	0.184276
24.158383	0.1	0.186316
24.160050	0.1	0.188951
24.161717	0.1	0.191820
24.163383	0.1	0.195019
24.165050	0.1	0.198344
24.166717	0.1	0.200761
24.168383	0.1	0.201324
24.170050	0.1	0.200355
24.171717	0.1	0.198917
24.173383	0.1	0.197589
24.175050	0.1	0.196290
24.176717	0.1	0.194777
24.178383	0.1	0.193091
24.180050	0.1	0.191727
24.181717	0.1	0.191228
24.183383	0.1	0.191377
24.185050	0.1	0.190833
24.186717	0.1	0.188211
24.188383	0.1	0.183745
24.190050	0.1	0.179242
24.191717	0.1	0.176239
24.193383	0.1	0.174684
24.195050	0.1	0.173612
24.196717	0.1	0.172532
24.198383	0.1	0.171838
24.200050	0.1	0.172071
24.201717	0.1	0.173291
24.203383	0.1	0.175172
24.205050	0.1	0.177342
24.206717	0.1	0.179219
24.208383	0.1	0.179922
24.210050	0.1	0.179126
24.211717	0.1	0.177659
24.213383	0.1	0.176453
24.215050	0.1	0.175419
24.216717	0.1	0.173999
24.218383	0.1	0.172285
24.220050	0.1	0.170940
24.221717	0.1	0.170120
24.223383	0.1	0.169096
24.225050	0.1	0.167061
24.226717	0.1	0.164094
24.228383	0.1	0.161179
24.230050	0.1	0.159414
24.231717	0.1	0.159098
24.233383	0.1	0.159666
24.235050	0.1	0.160183
24.236717	0.1	0.159964
24.238383	0.1	0.159023
24.240050	0.1	0.157938
24.241717	0.1	0.157333
24.243383	0.1	0.157394
24.245050	0.1	0.157501
24.246717	0.1	0.156523
24.248383	0.1	0.153808
24.250050	0.1	0.149701
24.251717	0.1	0.145133
24.253383	0.1	0.141133
24.255050	0.1	0.138483
24.256717	0.1	0.137580
24.258383	0.1	0.138530
24.260050	0.1	0.140932
24.261717	0.1	0.143684
24.263383	0.1	0.145677
24.265050	0.1	0.146492
24.266717	0.1	0.146287
24.268383	0.1	0.145310
24.270050	0.1	0.143908
24.271717	0.1	0.142623
24.273383	0.1	0.141896
24.275050	0.1	0.141580
24.276717	0.1	0.140783
24.278383	0.1	0.138450
24.280050	0.1	0.134143
24.281717	0.1	0.128583
24.283383	0.1	0.123368
24.285050	0.1	0.119894
24.286717	0.1	0.118404
24.288383	0.1	0.118148
24.290050	0.1	0.118408
24.291717	0.1	0.118921
24.293383	0.1	0.119540
24.295050	0.1	0.120280
24.296717	0.1	0.121384
24.298383	0.1	0.122869
24.300050	0.1	0.124234
24.301717	0.1	0.124671
24.303383	0.1	0.123773
24.305050	0.1	0.122096
24.306717	0.1	0.120862
24.308383	0.1	0.120793
24.310050	0.1	0.121412
24.311717	0.1	0.121696
24.313383	0.1	0.121389
24.315050	0.1	0.121384
24.316717	0.1	0.122571
24.318383	0.1	0.124718
24.320050	0.1	0.126762
24.321717	0.1	0.127717
24.323383	0.1	0.127433
24.325050	0.1	0.126841
24.326717	0.1	0.127046
24.328383	0.1	0.128001
24.330050	0.1	0.128835
24.331717	0.1	0.129365
24.333383	0.1	0.129892
24.335050	0.1	0.129752
24.336717	0.1	0.127773
24.338383	0.1	0.124169
24.340050	0.1	0.120867
24.341717	0.1	0.119787
24.343383	0.1	0.121151
24.345050	0.1	0.123559
24.346717	0.1	0.125468
24.348383	0.1	0.126488
24.350050	0.1	0.126958
24.351717	0.1	0.126883
24.353383	0.1	0.125966
24.355050	0.1	0.124299
24.356717	0.1	0.123000
24.358383	0.1	0.123889
24.360050	0.1	0.127540
24.361717	0.1	0.132173
24.363383	0.1	0.135531
24.365050	0.1	0.137198
24.366717	0.1	0.138483
24.368383	0.1	0.140490
24.370050	0.1	0.142944
24.371717	0.1	0.144900
24.373383	0.1	0.146017
24.375050	0.1	0.146837
24.376717	0.1	0.147847
24.378383	0.1	0.148797
24.380050	0.1	0.149179
24.381717	0.1	0.148970
24.383383	0.1	0.148476
24.385050	0.1	0.147712
24.386717	0.1	0.146297
24.388383	0.1	0.144299
24.390050	0.1	0.142674
24.391717	0.1	0.142320
24.393383	0.1	0.143182
24.395050	0.1	0.144201
24.396717	0.1	0.144099
24.398383	0.1	0.142399
24.400050	0.1	0.139694
24.401717	0.1	0.137319
24.403383	0.1	0.136457
24.405050	0.1	0.136867
24.406717	0.1	0.137002
24.408383	0.1	0.135899
24.410050	0.1	0.134353
24.411717	0.1	0.133635
24.413383	0.1	0.133896
24.415050	0.1	0.134609
24.416717	0.1	0.135470
24.418383	0.1	0.136173
24.420050	0.1	0.136513
24.421717	0.1	0.136532
24.423383	0.1	0.136192
24.425050	0.1	0.135694
24.426717	0.1	0.135750
24.428383	0.1	0.136723
24.430050	0.1	0.137920
24.431717	0.1	0.138194
24.433383	0.1	0.137025
24.435050	0.1	0.134772
24.436717	0.1	0.132346
24.438383	0.1	0.130977
24.440050	0.1	0.131438
24.441717	0.1	0.133039
24.443383	0.1	0.134283
24.445050	0.1	0.134436
24.446717	0.1	0.133868
24.448383	0.1	0.133212
24.450050	0.1	0.132839
24.451717	0.1	0.132709
24.453383	0.1	0.132485
24.455050	0.1	0.131913
24.456717	0.1	0.131098
24.458383	0.1	0.130227
24.460050	0.1	0.129384
24.461717	0.1	0.128462
24.463383	0.1	0.127368
24.465050	0.1	0.126464
24.466717	0.1	0.126231
24.468383	0.1	0.126576
24.470050	0.1	0.127084
24.471717	0.1	0.127559
24.473383	0.1	0.127922
24.475050	0.1	0.127899
24.476717	0.1	0.126935
24.478383	0.1	0.124616
24.480050	0.1	0.121430
24.481717	0.1	0.118641
24.483383	0.1	0.116890
24.485050	0.1	0.115731
24.486717	0.1	0.114762
24.488383	0.1	0.114273
24.490050	0.1	0.114446
24.491717	0.1	0.114827
24.493383	0.1	0.114748
24.495050	0.1	0.114245
24.496717	0.1	0.114380
24.498383	0.1	0.115773
24.500050	0.1	0.117426
24.501717	0.1	0.117575
24.503383	0.1	0.115428
24.505050	0.1	0.112043
24.506717	0.1	0.109337
24.508383	0.1	0.108215
24.510050	0.1	0.108047
24.511717	0.1	0.107894
24.513383	0.1	0.107414
24.515050	0.1	0.106953
24.516717	0.1	0.107414
24.518383	0.1	0.109435
24.520050	0.1	0.112215
24.521717	0.1	0.113943
24.523383	0.1	0.113337
24.525050	0.1	0.110427
24.526717	0.1	0.106110
24.528383	0.1	0.101542
24.530050	0.1	0.098008
24.531717	0.1	0.096709
24.533383	0.1	0.097817
24.535050	0.1	0.100206
24.536717	0.1	0.102790
24.538383	0.1	0.105379
24.540050	0.1	0.107689
24.541717	0.1	0.108960
24.543383	0.1	0.108732
24.545050	0.1	0.107270
24.546717	0.1	0.105239
24.548383	0.1	0.103265
24.550050	0.1	0.101635
24.551717	0.1	0.100164
24.553383	0.1	0.098576
24.555050	0.1	0.097211
24.556717	0.1	0.096713
24.558383	0.1	0.097090
24.560050	0.1	0.097975
24.561717	0.1	0.099260
24.563383	0.1	0.100988
24.565050	0.1	0.103279
24.566717	0.1	0.106161
24.568383	0.1	0.109142
24.570050	0.1	0.111582
24.571717	0.1	0.113305
24.573383	0.1	0.114348
24.575050	0.1	0.114175
24.576717	0.1	0.112001
24.578383	0.1	0.108150
24.580050	0.1	0.104192
24.581717	0.1	0.101333
24.583383	0.1	0.099675
24.585050	0.1	0.099125
24.586717	0.1	0.099796
24.588383	0.1	0.101579
24.590050	0.1	0.104019
24.591717	0.1	0.106469
24.593383	0.1	0.108099
24.595050	0.1	0.108448
24.596717	0.1	0.107945
24.598383	0.1	0.107284
24.600050	0.1	0.106883
24.601717	0.1	0.107102
24.603383	0.1	0.107810
24.605050	0.1	0.107996
24.606717	0.1	0.106557
24.608383	0.1	0.103572
24.610050	0.1	0.100839
24.611717	0.1	0.100364
24.613383	0.1	0.102138
24.615050	0.1	0.104452
24.616717	0.1	0.106455
24.618383	0.1	0.109146
24.620050	0.1	0.113356
24.621717	0.1	0.117864
24.623383	0.1	0.120578
24.625050	0.1	0.121016
24.626717	0.1	0.120485
24.628383	0.1	0.120341
24.630050	0.1	0.120630
24.631717	0.1	0.120625
24.633383	0.1	0.120196
24.635050	0.1	0.119847
24.636717	0.1	0.119801
24.638383	0.1	0.119936
24.640050	0.1	0.120299
24.641717	0.1	0.120993
24.643383	0.1	0.121524
24.645050	0.1	0.121146
24.646717	0.1	0.120029
24.648383	0.1	0.119195
24.650050	0.1	0.119284
24.651717	0.1	0.120196
24.653383	0.1	0.121854
24.655050	0.1	0.124373
24.656717	0.1	0.127568
24.658383	0.1	0.130520
24.660050	0.1	0.131708
24.661717	0.1	0.130241
24.663383	0.1	0.127251
24.665050	0.1	0.125300
24.666717	0.1	0.125775
24.668383	0.1	0.127796
24.670050	0.1	0.129691
24.671717	0.1	0.130557
24.673383	0.1	0.130460
24.675050	0.1	0.129738
24.676717	0.1	0.128555
24.678383	0.1	0.127037
24.680050	0.1	0.125552
24.681717	0.1	0.124709
24.683383	0.1	0.124746
24.685050	0.1	0.125216
24.686717	0.1	0.125356
24.688383	0.1	0.124709
24.690050	0.1	0.123507
24.691717	0.1	0.122436
24.693383	0.1	0.122334
24.695050	0.1	0.123722
24.696717	0.1	0.126176
24.698383	0.1	0.128406
24.700050	0.1	0.129286
24.701717	0.1	0.128467
24.703383	0.1	0.126180
24.705050	0.1	0.122897
24.706717	0.1	0.119265
24.708383	0.1	0.115982
24.710050	0.1	0.113728
24.711717	0.1	0.113193
24.713383	0.1	0.114674
24.715050	0.1	0.117631
24.716717	0.1	0.120960
24.718383	0.1	0.123400
24.720050	0.1	0.123926
24.721717	0.1	0.122464
24.723383	0.1	0.120136
24.725050	0.1	0.118138
24.726717	0.1	0.116737
24.728383	0.1	0.115433
24.730050	0.1	0.113565
24.731717	0.1	0.110543
24.733383	0.1	0.106241
24.735050	0.1	0.101486
24.736717	0.1	0.097742
24.738383	0.1	0.095898
24.740050	0.1	0.095689
24.741717	0.1	0.096597
24.743383	0.1	0.098427
24.745050	0.1	0.100466
24.746717	0.1	0.101510
24.748383	0.1	0.101244
24.750050	0.1	0.100876
24.751717	0.1	0.101859
24.753383	0.1	0.104359
24.755050	0.1	0.107405
24.756717	0.1	0.110031
24.758383	0.1	0.111405
24.760050	0.1	0.110581
24.761717	0.1	0.107470
24.763383	0.1	0.103475
24.765050	0.1	0.100159
24.766717	0.1	0.098059
24.768383	0.1	0.096969
24.770050	0.1	0.096490
24.771717	0.1	0.096420
24.773383	0.1	0.096983
24.775050	0.1	0.098050
24.776717	0.1	0.098851
24.778383	0.1	0.098962
24.780050	0.1	0.098841
24.781717	0.1	0.098883
24.783383	0.1	0.098413
24.785050	0.1	0.096429
24.786717	0.1	0.093202
24.788383	0.1	0.090157
24.790050	0.1	0.088532
24.791717	0.1	0.088681
24.793383	0.1	0.090031
24.795050	0.1	0.091400
24.796717	0.1	0.091898
24.798383	0.1	0.091488
24.800050	0.1	0.090874
24.801717	0.1	0.090995
24.803383	0.1	0.092085
24.805050	0.1	0.093430
24.806717	0.1	0.094338
24.808383	0.1	0.094539
24.810050	0.1	0.094124
24.811717	0.1	0.093468
24.813383	0.1	0.093016
24.815050	0.1	0.093374
24.816717	0.1	0.094986
24.818383	0.1	0.097202
24.820050	0.1	0.098613
24.821717	0.1	0.098418
24.823383	0.1	0.097007
24.825050	0.1	0.095232
24.826717	0.1	0.093393
24.828383	0.1	0.091493
24.830050	0.1	0.090213
24.831717	0.1	0.090362
24.833383	0.1	0.091507
24.835050	0.1	0.092289
24.836717	0.1	0.091894
24.838383	0.1	0.090944
24.840050	0.1	0.091172
24.841717	0.1	0.093854
24.843383	0.1	0.098464
24.845050	0.1	0.103279
24.846717	0.1	0.106948
24.848383	0.1	0.108974
24.850050	0.1	0.109281
24.851717	0.1	0.108206
24.853383	0.1	0.106967
24.855050	0.1	0.107163
24.856717	0.1	0.109170
24.858383	0.1	0.111647
24.860050	0.1	0.113295
24.861717	0.1	0.114385
24.863383	0.1	0.115507
24.865050	0.1	0.116131
24.866717	0.1	0.115684
24.868383	0.1	0.114543
24.870050	0.1	0.112932
24.871717	0.1	0.110343
24.873383	0.1	0.106730
24.875050	0.1	0.103600
24.876717	0.1	0.102939
24.878383	0.1	0.105244
24.880050	0.1	0.109086
24.881717	0.1	0.112411
24.883383	0.1	0.114292
24.885050	0.1	0.115205
24.886717	0.1	0.115624
24.888383	0.1	0.115549
24.890050	0.1	0.115349
24.891717	0.1	0.115600
24.893383	0.1	0.116229
24.895050	0.1	0.116760
24.896717	0.1	0.116858
24.898383	0.1	0.116439
24.900050	0.1	0.115521
24.901717	0.1	0.114073
24.903383	0.1	0.112229
24.905050	0.1	0.110511
24.906717	0.1	0.109202
24.908383	0.1	0.108187
24.910050	0.1	0.107824
24.911717	0.1	0.109007
24.913383	0.1	0.112006
24.915050	0.1	0.116043
24.916717	0.1	0.120122
24.918383	0.1	0.123298
24.920050	0.1	0.124564
24.921717	0.1	0.123642
24.923383	0.1	0.121724
24.925050	0.1	0.120392
24.926717	0.1	0.119987
24.928383	0.1	0.119801
24.930050	0.1	0.119186
24.931717	0.1	0.117919
24.933383	0.1	0.116182
24.935050	0.1	0.114352
24.936717	0.1	0.112709
24.938383	0.1	0.111493
24.940050	0.1	0.111014
24.941717	0.1	0.111139
24.943383	0.1	0.111153
24.945050	0.1	0.110716
24.946717	0.1	0.110306
24.948383	0.1	0.110255
24.950050	0.1	0.110236
24.951717	0.1	0.109989
24.953383	0.1	0.110008
24.955050	0.1	0.111181
24.956717	0.1	0.113612
24.958383	0.1	0.115954
24.960050	0.1	0.116494
24.961717	0.1	0.114730
24.963383	0.1	0.111437
24.965050	0.1	0.107689
24.966717	0.1	0.104113
24.968383	0.1	0.100872
24.970050	0.1	0.098366
24.971717	0.1	0.097542
24.973383	0.1	0.098804
24.975050	0.1	0.101160
24.976717	0.1	0.103065
24.978383	0.1	0.103591
24.980050	0.1	0.102669
24.981717	0.1	0.100727
24.983383	0.1	0.098478
24.985050	0.1	0.096569
24.986717	0.1	0.095223
24.988383	0.1	0.094376
24.990050	0.1	0.094180
24.991717	0.1	0.094948
24.993383	0.1	0.096578
24.995050	0.1	0.098636
24.996717	0.1	0.100578
24.998383	0.1	0.101849
25.000050	0.1	0.102227
25.001717	0.1	0.101710
25.003383	0.1	0.100369
25.005050	0.1	0.098539
25.006717	0.1	0.096485
25.008383	0.1	0.094292
25.010050	0.1	0.092224
25.011717	0.1	0.090855
25.013383	0.1	0.090916
25.015050	0.1	0.092806
25.016717	0.1	0.095586
25.018383	0.1	0.097402
25.020050	0.1	0.097416
25.021717	0.1	0.096462
25.023383	0.1	0.095824
25.025050	0.1	0.095987
25.026717	0.1	0.096438
25.028383	0.1	0.096345
25.030050	0.1	0.095158
25.031717	0.1	0.092853
25.033383	0.1	0.089989
25.035050	0.1	0.087493
25.036717	0.1	0.086115
25.038383	0.1	0.086008
25.040050	0.1	0.086818
25.041717	0.1	0.087977
25.043383	0.1	0.088848
25.045050	0.1	0.089090
25.046717	0.1	0.089072
25.048383	0.1	0.089277
25.050050	0.1	0.089332
25.051717	0.1	0.088532
25.053383	0.1	0.086986
25.055050	0.1	0.085467
25.056717	0.1	0.084299
25.058383	0.1	0.082981
25.060050	0.1	0.081067
25.061717	0.1	0.079055
25.063383	0.1	0.077868
25.065050	0.1	0.077873
25.066717	0.1	0.078613
25.068383	0.1	0.079242
25.070050	0.1	0.079242
25.071717	0.1	0.078967
25.073383	0.1	0.079530
25.075050	0.1	0.081910
25.076717	0.1	0.085952
25.078383	0.1	0.090417
25.080050	0.1	0.093789
25.081717	0.1	0.095018
25.083383	0.1	0.094208
25.085050	0.1	0.092555
25.086717	0.1	0.091353
25.088383	0.1	0.091232
25.090050	0.1	0.091703
25.091717	0.1	0.091530
25.093383	0.1	0.090031
25.095050	0.1	0.087535
25.096717	0.1	0.084941
25.098383	0.1	0.083460
25.100050	0.1	0.083977
25.101717	0.1	0.086203
25.103383	0.1	0.088932
25.105050	0.1	0.090841
25.106717	0.1	0.091204
25.108383	0.1	0.090385
25.110050	0.1	0.089128
25.111717	0.1	0.087814
25.113383	0.1	0.086669
25.115050	0.1	0.085747
25.116717	0.1	0.084825
25.118383	0.1	0.083926
25.120050	0.1	0.083526
25.121717	0.1	0.083991
25.123383	0.1	0.085430
25.125050	0.1	0.087796
25.126717	0.1	0.090422
25.128383	0.1	0.092122
25.130050	0.1	0.092308
25.131717	0.1	0.091661
25.133383	0.1	0.091121
25.135050	0.1	0.090832
25.136717	0.1	0.090590
25.138383	0.1	0.090571
25.140050	0.1	0.091284
25.141717	0.1	0.092890
25.143383	0.1	0.094906
25.145050	0.1	0.096681
25.146717	0.1	0.097617
25.148383	0.1	0.097314
25.150050	0.1	0.096015
25.151717	0.1	0.094515
25.153383	0.1	0.093579
25.155050	0.1	0.093677
25.156717	0.1	0.095037
25.158383	0.1	0.097388
25.160050	0.1	0.099638
25.161717	0.1	0.100699
25.163383	0.1	0.100513
25.165050	0.1	0.099577
25.166717	0.1	0.098147
25.168383	0.1	0.096243
25.170050	0.1	0.093938
25.171717	0.1	0.091605
25.173383	0.1	0.089905
25.175050	0.1	0.089398
25.176717	0.1	0.090296
25.178383	0.1	0.092140
25.180050	0.1	0.093626
25.181717	0.1	0.093714
25.183383	0.1	0.092722
25.185050	0.1	0.091447
25.186717	0.1	0.090040
25.188383	0.1	0.088294
25.190050	0.1	0.086282
25.191717	0.1	0.084369
25.193383	0.1	0.083116
25.195050	0.1	0.082878
25.196717	0.1	0.083437
25.198383	0.1	0.084424
25.200050	0.1	0.086003
25.201717	0.1	0.088289
25.203383	0.1	0.090552
25.205050	0.1	0.091842
25.206717	0.1	0.091833
25.208383	0.1	0.090743
25.210050	0.1	0.088830
25.211717	0.1	0.086352
25.213383	0.1	0.083870
25.215050	0.1	0.082338
25.216717	0.1	0.082464
25.218383	0.1	0.084122
25.220050	0.1	0.086268
25.221717	0.1	0.087610
25.223383	0.1	0.087447
25.225050	0.1	0.086082
25.226717	0.1	0.084639
25.228383	0.1	0.083782
25.230050	0.1	0.082734
25.231717	0.1	0.080396
25.233383	0.1	0.076802
25.235050	0.1	0.073183
25.236717	0.1	0.071037
25.238383	0.1	0.070771
25.240050	0.1	0.071204
25.241717	0.1	0.070636
25.243383	0.1	0.068434
25.245050	0.1	0.065374
25.246717	0.1	0.062627
25.248383	0.1	0.060811
25.250050	0.1	0.060252
25.251717	0.1	0.061076
25.253383	0.1	0.062757
25.255050	0.1	0.064354
25.256717	0.1	0.064936
25.258383	0.1	0.063661
25.260050	0.1	0.060378
25.261717	0.1	0.056215
25.263383	0.1	0.052862
25.265050	0.1	0.051279
25.266717	0.1	0.051456
25.268383	0.1	0.052946
25.270050	0.1	0.055307
25.271717	0.1	0.058040
25.273383	0.1	0.060648
25.275050	0.1	0.062999
25.276717	0.1	0.065072
25.278383	0.1	0.066147
25.280050	0.1	0.065234
25.281717	0.1	0.062487
25.283383	0.1	0.059386
25.285050	0.1	0.057365
25.286717	0.1	0.056610
25.288383	0.1	0.056382
25.290050	0.1	0.056266
25.291717	0.1	0.056755
25.293383	0.1	0.058194
25.295050	0.1	0.059684
25.296717	0.1	0.059837
25.298383	0.1	0.058259
25.300050	0.1	0.055721
25.301717	0.1	0.053230
25.303383	0.1	0.051497
25.305050	0.1	0.051018
25.306717	0.1	0.052145
25.308383	0.1	0.054473
25.310050	0.1	0.056489
25.311717	0.1	0.056750
25.313383	0.1	0.055297
25.315050	0.1	0.053672
25.316717	0.1	0.053784
25.318383	0.1	0.056331
25.320050	0.1	0.060173
25.321717	0.1	0.063223
25.323383	0.1	0.064080
25.325050	0.1	0.062971
25.326717	0.1	0.061062
25.328383	0.1	0.059339
25.330050	0.1	0.058594
25.331717	0.1	0.059204
25.333383	0.1	0.060457
25.335050	0.1	0.061197
25.336717	0.1	0.061239
25.338383	0.1	0.061658
25.340050	0.1	0.063488
25.341717	0.1	0.066562
25.343383	0.1	0.069644
25.345050	0.1	0.071302
25.346717	0.1	0.070566
25.348383	0.1	0.067470
25.350050	0.1	0.063442
25.351717	0.1	0.060424
25.353383	0.1	0.059176
25.355050	0.1	0.058748
25.356717	0.1	0.057654
25.358383	0.1	0.055069
25.360050	0.1	0.051227
25.361717	0.1	0.047302
25.363383	0.1	0.045174
25.365050	0.1	0.046291
25.366717	0.1	0.050208
25.368383	0.1	0.055023
25.370050	0.1	0.059390
25.371717	0.1	0.063055
25.373383	0.1	0.066021
25.375050	0.1	0.068075
25.376717	0.1	0.069076
25.378383	0.1	0.069481
25.380050	0.1	0.070115
25.381717	0.1	0.071279
25.383383	0.1	0.072462
25.385050	0.1	0.073141
25.386717	0.1	0.073174
25.388383	0.1	0.072573
25.390050	0.1	0.071581
25.391717	0.1	0.070781
25.393383	0.1	0.070538
25.395050	0.1	0.070711
25.396717	0.1	0.071144
25.398383	0.1	0.071940
25.400050	0.1	0.073104
25.401717	0.1	0.074608
25.403383	0.1	0.076364
25.405050	0.1	0.077724
25.406717	0.1	0.077770
25.408383	0.1	0.076420
25.410050	0.1	0.074278
25.411717	0.1	0.071484
25.413383	0.1	0.067740
25.415050	0.1	0.063526
25.416717	0.1	0.060429
25.418383	0.1	0.059991
25.420050	0.1	0.062408
25.421717	0.1	0.066296
25.423383	0.1	0.069672
25.425050	0.1	0.071125
25.426717	0.1	0.070320
25.428383	0.1	0.068103
25.430050	0.1	0.066194
25.431717	0.1	0.066049
25.433383	0.1	0.067698
25.435050	0.1	0.069756
25.436717	0.1	0.070492
25.438383	0.1	0.069034
25.440050	0.1	0.065910
25.441717	0.1	0.062599
25.443383	0.1	0.060406
25.445050	0.1	0.059404
25.446717	0.1	0.058585
25.448383	0.1	0.057300
25.450050	0.1	0.055940
25.451717	0.1	0.055106
25.453383	0.1	0.055013
25.455050	0.1	0.055404
25.456717	0.1	0.055432
25.458383	0.1	0.054347
25.460050	0.1	0.052750
25.461717	0.1	0.052191
25.463383	0.1	0.053500
25.465050	0.1	0.056266
25.466717	0.1	0.059530
25.468383	0.1	0.062543
25.470050	0.1	0.065085
25.471717	0.1	0.067069
25.473383	0.1	0.068098
25.475050	0.1	0.067661
25.476717	0.1	0.065593
25.478383	0.1	0.062287
25.480050	0.1	0.058641
25.481717	0.1	0.055605
25.483383	0.1	0.053723
25.485050	0.1	0.053216
25.486717	0.1	0.054077
25.488383	0.1	0.055572
25.490050	0.1	0.056215
25.491717	0.1	0.054906
25.493383	0.1	0.051972
25.495050	0.1	0.048969
25.496717	0.1	0.047684
25.498383	0.1	0.049029
25.500050	0.1	0.052433
25.501717	0.1	0.056438
25.503383	0.1	0.059861
25.505050	0.1	0.062166
25.506717	0.1	0.063004
25.508383	0.1	0.062087
25.510050	0.1	0.059558
25.511717	0.1	0.056345
25.513383	0.1	0.053812
25.515050	0.1	0.052801
25.516717	0.1	0.052946
25.518383	0.1	0.053281
25.520050	0.1	0.053342
25.521717	0.1	0.053411
25.523383	0.1	0.053835
25.525050	0.1	0.054110
25.526717	0.1	0.052811
25.528383	0.1	0.049025
25.530050	0.1	0.043842
25.531717	0.1	0.039591
25.533383	0.1	0.037779
25.535050	0.1	0.038398
25.536717	0.1	0.040773
25.538383	0.1	0.044280
25.540050	0.1	0.048243
25.541717	0.1	0.051907
25.543383	0.1	0.054417
25.545050	0.1	0.054846
25.546717	0.1	0.052876
25.548383	0.1	0.049416
25.550050	0.1	0.046142
25.551717	0.1	0.044275
25.553383	0.1	0.043679
25.555050	0.1	0.043521
25.556717	0.1	0.043623
25.558383	0.1	0.044522
25.560050	0.1	0.046440
25.561717	0.1	0.048904
25.563383	0.1	0.051097
25.565050	0.1	0.052541
25.566717	0.1	0.053523
25.568383	0.1	0.054659
25.570050	0.1	0.056182
25.571717	0.1	0.057616
25.573383	0.1	0.057863
25.575050	0.1	0.055949
25.576717	0.1	0.052154
25.578383	0.1	0.048000
25.580050	0.1	0.044829
25.581717	0.1	0.042827
25.583383	0.1	0.041616
25.585050	0.1	0.041146
25.586717	0.1	0.041733
25.588383	0.1	0.043446
25.590050	0.1	0.045765
25.591717	0.1	0.048089
25.593383	0.1	0.050208
25.595050	0.1	0.051931
25.596717	0.1	0.052620
25.598383	0.1	0.051698
25.600050	0.1	0.049402
25.601717	0.1	0.046669
25.603383	0.1	0.044694
25.605050	0.1	0.044578
25.606717	0.1	0.046841
25.608383	0.1	0.050920
25.610050	0.1	0.055577
25.611717	0.1	0.059758
25.613383	0.1	0.062757
25.615050	0.1	0.063716
25.616717	0.1	0.062031
25.618383	0.1	0.058203
25.620050	0.1	0.053826
25.621717	0.1	0.050589
25.623383	0.1	0.049397
25.625050	0.1	0.050231
25.626717	0.1	0.052624
25.628383	0.1	0.055917
25.630050	0.1	0.059106
25.631717	0.1	0.060992
25.633383	0.1	0.060666
25.635050	0.1	0.058128
25.636717	0.1	0.054585
25.638383	0.1	0.051670
25.640050	0.1	0.050240
25.641717	0.1	0.049989
25.643383	0.1	0.049928
25.645050	0.1	0.049318
25.646717	0.1	0.048331
25.648383	0.1	0.047875
25.650050	0.1	0.048568
25.651717	0.1	0.049965
25.653383	0.1	0.051134
25.655050	0.1	0.051856
25.656717	0.1	0.052555
25.658383	0.1	0.053369
25.660050	0.1	0.054003
25.661717	0.1	0.054096
25.663383	0.1	0.053635
25.665050	0.1	0.053230
25.666717	0.1	0.053653
25.668383	0.1	0.055223
25.670050	0.1	0.057649
25.671717	0.1	0.060000
25.673383	0.1	0.060857
25.675050	0.1	0.059074
25.676717	0.1	0.054534
25.678383	0.1	0.048303
25.680050	0.1	0.041942
25.681717	0.1	0.036773
25.683383	0.1	0.033709
25.685050	0.1	0.033062
25.686717	0.1	0.034361
25.688383	0.1	0.037053
25.690050	0.1	0.040638
25.691717	0.1	0.044196
25.693383	0.1	0.046794
25.695050	0.1	0.048201
25.696717	0.1	0.049039
25.698383	0.1	0.050194
25.700050	0.1	0.051726
25.701717	0.1	0.052722
25.703383	0.1	0.052396
25.705050	0.1	0.050720
25.706717	0.1	0.048107
25.708383	0.1	0.045504
25.710050	0.1	0.044163
25.711717	0.1	0.044242
25.713383	0.1	0.044573
25.715050	0.1	0.044322
25.716717	0.1	0.043772
25.718383	0.1	0.043176
25.720050	0.1	0.042096
25.721717	0.1	0.040303
25.723383	0.1	0.038473
25.725050	0.1	0.037025
25.726717	0.1	0.035143
25.728383	0.1	0.031865
25.730050	0.1	0.027814
25.731717	0.1	0.024987
25.733383	0.1	0.024592
25.735050	0.1	0.025854
25.736717	0.1	0.026966
25.738383	0.1	0.026664
25.740050	0.1	0.024815
25.741717	0.1	0.022105
25.743383	0.1	0.019292
25.745050	0.1	0.016876
25.746717	0.1	0.015148
25.748383	0.1	0.014133
25.750050	0.1	0.013816
25.751717	0.1	0.014314
25.753383	0.1	0.015325
25.755050	0.1	0.016224
25.756717	0.1	0.016862
25.758383	0.1	0.017318
25.760050	0.1	0.017257
25.761717	0.1	0.016345
25.763383	0.1	0.014771
25.765050	0.1	0.013122
25.766717	0.1	0.012098
25.768383	0.1	0.012023
25.770050	0.1	0.012601
25.771717	0.1	0.013630
25.773383	0.1	0.015078
25.775050	0.1	0.016619
25.776717	0.1	0.017872
25.778383	0.1	0.018445
25.780050	0.1	0.017914
25.781717	0.1	0.016443
25.783383	0.1	0.015027
25.785050	0.1	0.014496
25.786717	0.1	0.014673
25.788383	0.1	0.014892
25.790050	0.1	0.014724
25.791717	0.1	0.014026
25.793383	0.1	0.013039
25.795050	0.1	0.012387
25.796717	0.1	0.012522
25.798383	0.1	0.013146
25.800050	0.1	0.013346
25.801717	0.1	0.012461
25.803383	0.1	0.010808
25.805050	0.1	0.009444
25.806717	0.1	0.008796
25.808383	0.1	0.008154
25.810050	0.1	0.006706
25.811717	0.1	0.004582
25.813383	0.1	0.003004
25.815050	0.1	0.003292
25.816717	0.1	0.005732
25.818383	0.1	0.009430
25.820050	0.1	0.013076
25.821717	0.1	0.015791
25.823383	0.1	0.017448
25.825050	0.1	0.018440
25.826717	0.1	0.019446
25.828383	0.1	0.021039
25.830050	0.1	0.022934
25.831717	0.1	0.024145
25.833383	0.1	0.024047
25.835050	0.1	0.022599
25.836717	0.1	0.019893
25.838383	0.1	0.016331
25.840050	0.1	0.012871
25.841717	0.1	0.010720
25.843383	0.1	0.010612
25.845050	0.1	0.012326
25.846717	0.1	0.014976
25.848383	0.1	0.017732
25.850050	0.1	0.019991
25.851717	0.1	0.021574
25.853383	0.1	0.022999
25.855050	0.1	0.024959
25.856717	0.1	0.027539
25.858383	0.1	0.030133
25.860050	0.1	0.031861
25.861717	0.1	0.032075
25.863383	0.1	0.030543
25.865050	0.1	0.027549
25.866717	0.1	0.024186
25.868383	0.1	0.022016
25.870050	0.1	0.021937
25.871717	0.1	0.023628
25.873383	0.1	0.025933
25.875050	0.1	0.027679
25.876717	0.1	0.028471
25.878383	0.1	0.028689
25.880050	0.1	0.028685
25.881717	0.1	0.028317
25.883383	0.1	0.027255
25.885050	0.1	0.025551
25.886717	0.1	0.024005
25.888383	0.1	0.023521
25.890050	0.1	0.024005
25.891717	0.1	0.024508
25.893383	0.1	0.024107
25.895050	0.1	0.022626
25.896717	0.1	0.020745
25.898383	0.1	0.019395
25.900050	0.1	0.018994
25.901717	0.1	0.019181
25.903383	0.1	0.019134
25.905050	0.1	0.018389
25.906717	0.1	0.017383
25.908383	0.1	0.016950
25.910050	0.1	0.017537
25.911717	0.1	0.018911
25.913383	0.1	0.020321
25.915050	0.1	0.021076
25.916717	0.1	0.021276
25.918383	0.1	0.021551
25.920050	0.1	0.022077
25.921717	0.1	0.022473
25.923383	0.1	0.022347
25.925050	0.1	0.021658
25.926717	0.1	0.020782
25.928383	0.1	0.020200
25.930050	0.1	0.019814
25.931717	0.1	0.019222
25.933383	0.1	0.018706
25.935050	0.1	0.018864
25.936717	0.1	0.019157
25.938383	0.1	0.018124
25.940050	0.1	0.015488
25.941717	0.1	0.012736
25.943383	0.1	0.011325
25.945050	0.1	0.011418
25.946717	0.1	0.012522
25.948383	0.1	0.014133
25.950050	0.1	0.015832
25.951717	0.1	0.017532
25.953383	0.1	0.019250
25.955050	0.1	0.020717
25.956717	0.1	0.021732
25.958383	0.1	0.022356
25.960050	0.1	0.022296
25.961717	0.1	0.021025
25.963383	0.1	0.018552
25.965050	0.1	0.015358
25.966717	0.1	0.012000
25.968383	0.1	0.009295
25.970050	0.1	0.008028
25.971717	0.1	0.008214
25.973383	0.1	0.009141
25.975050	0.1	0.010119
25.976717	0.1	0.010822
25.978383	0.1	0.010985
25.980050	0.1	0.010217
25.981717	0.1	0.008540
25.983383	0.1	0.006794
25.985050	0.1	0.005923
25.986717	0.1	0.005811
25.988383	0.1	0.005323
25.990050	0.1	0.003646
25.991717	0.1	0.001090
25.993383	0.1	-0.001327
25.995050	0.1	-0.002529
25.996717	0.1	-0.002007
25.998383	0.1	0.000168
26.000050	0.1	0.003702
26.001717	0.1	0.007749
26.003383	0.1	0.010906
26.005050	0.1	0.012182
26.006717	0.1	0.011777
26.008383	0.1	0.010575
26.010050	0.1	0.009220
26.011717	0.1	0.007842
26.013383	0.1	0.006198
26.015050	0.1	0.004089
26.016717	0.1	0.001653
26.018383	0.1	-0.000708
26.020050	0.1	-0.002696
26.021717	0.1	-0.004037
26.023383	0.1	-0.004359
26.025050	0.1	-0.003502
26.026717	0.1	-0.001579
26.028383	0.1	0.001038
26.030050	0.1	0.003194
26.031717	0.1	0.003311
26.033383	0.1	0.000810
26.035050	0.1	-0.003395
26.036717	0.1	-0.007530
26.038383	0.1	-0.009723
26.040050	0.1	-0.008936
26.041717	0.1	-0.005811
26.043383	0.1	-0.002156
26.045050	0.1	0.000759
26.046717	0.1	0.002710
26.048383	0.1	0.003767
26.050050	0.1	0.004047
26.051717	0.1	0.003953
26.053383	0.1	0.003711
26.055050	0.1	0.003194
26.056717	0.1	0.002352
26.058383	0.1	0.001243
26.060050	0.1	-0.000410
26.061717	0.1	-0.002859
26.063383	0.1	-0.005672
26.065050	0.1	-0.008177
26.066717	0.1	-0.010240
26.068383	0.1	-0.012089
26.070050	0.1	-0.013835
26.071717	0.1	-0.014990
26.073383	0.1	-0.014543
26.075050	0.1	-0.012177
26.076717	0.1	-0.009066
26.078383	0.1	-0.006617
26.080050	0.1	-0.004955
26.081717	0.1	-0.003213
26.083383	0.1	-0.000978
26.085050	0.1	0.001239
26.086717	0.1	0.002808
26.088383	0.1	0.003632
26.090050	0.1	0.004075
26.091717	0.1	0.004820
26.093383	0.1	0.006268
26.095050	0.1	0.007846
26.096717	0.1	0.008354
26.098383	0.1	0.007153
26.100050	0.1	0.004736
26.101717	0.1	0.002100
26.103383	0.1	-0.000326
26.105050	0.1	-0.002738
26.106717	0.1	-0.005220
26.108383	0.1	-0.007469
26.110050	0.1	-0.009160
26.111717	0.1	-0.010259
26.113383	0.1	-0.011241
26.115050	0.1	-0.012578
26.116717	0.1	-0.014054
26.118383	0.1	-0.015120
26.120050	0.1	-0.015604
26.121717	0.1	-0.015474
26.123383	0.1	-0.014533
26.125050	0.1	-0.012787
26.126717	0.1	-0.010710
26.128383	0.1	-0.008857
26.130050	0.1	-0.007236
26.131717	0.1	-0.005485
26.133383	0.1	-0.003614
26.135050	0.1	-0.002207
26.136717	0.1	-0.001574
26.138383	0.1	-0.001239
26.140050	0.1	-0.000806
26.141717	0.1	-0.000866
26.143383	0.1	-0.002170
26.145050	0.1	-0.004200
26.146717	0.1	-0.005686
26.148383	0.1	-0.006282
26.150050	0.1	-0.006636
26.151717	0.1	-0.006882
26.153383	0.1	-0.006454
26.155050	0.1	-0.005173
26.156717	0.1	-0.003241
26.158383	0.1	-0.000717
26.160050	0.1	0.002063
26.161717	0.1	0.004163
26.163383	0.1	0.004536
26.165050	0.1	0.002771
26.166717	0.1	-0.000619
26.168383	0.1	-0.004740
26.170050	0.1	-0.008782
26.171717	0.1	-0.012005
26.173383	0.1	-0.013793
26.175050	0.1	-0.013886
26.176717	0.1	-0.012363
26.178383	0.1	-0.009821
26.180050	0.1	-0.007437
26.181717	0.1	-0.006389
26.183383	0.1	-0.006985
26.185050	0.1	-0.008554
26.186717	0.1	-0.010142
26.188383	0.1	-0.011269
26.190050	0.1	-0.011851
26.191717	0.1	-0.011823
26.193383	0.1	-0.011167
26.195050	0.1	-0.009853
26.196717	0.1	-0.007786
26.198383	0.1	-0.005239
26.200050	0.1	-0.003157
26.201717	0.1	-0.002580
26.203383	0.1	-0.003763
26.205050	0.1	-0.005867
26.206717	0.1	-0.007651
26.208383	0.1	-0.008289
26.210050	0.1	-0.007730
26.211717	0.1	-0.006426
26.213383	0.1	-0.004806
26.215050	0.1	-0.003078
26.216717	0.1	-0.001546
26.218383	0.1	-0.000764
26.220050	0.1	-0.001290
26.221717	0.1	-0.003148
26.223383	0.1	-0.005621
26.225050	0.1	-0.008084
26.226717	0.1	-0.010799
26.228383	0.1	-0.014100
26.230050	0.1	-0.017420
26.231717	0.1	-0.020252
26.233383	0.1	-0.022673
26.235050	0.1	-0.024624
26.236717	0.1	-0.025802
26.238383	0.1	-0.026044
26.240050	0.1	-0.025267
26.241717	0.1	-0.023488
26.243383	0.1	-0.020941
26.245050	0.1	-0.018124
26.246717	0.1	-0.015739
26.248383	0.1	-0.014366
26.250050	0.1	-0.014273
26.251717	0.1	-0.015353
26.253383	0.1	-0.016959
26.255050	0.1	-0.018156
26.256717	0.1	-0.018389
26.258383	0.1	-0.018054
26.260050	0.1	-0.018328
26.261717	0.1	-0.019893
26.263383	0.1	-0.021877
26.265050	0.1	-0.022813
26.266717	0.1	-0.022412
26.268383	0.1	-0.021299
26.270050	0.1	-0.019660
26.271717	0.1	-0.017267
26.273383	0.1	-0.014543
26.275050	0.1	-0.012536
26.276717	0.1	-0.011809
26.278383	0.1	-0.012023
26.280050	0.1	-0.012703
26.281717	0.1	-0.013844
26.283383	0.1	-0.015637
26.285050	0.1	-0.017872
26.286717	0.1	-0.019805
26.288383	0.1	-0.020899
26.290050	0.1	-0.021369
26.291717	0.1	-0.021788
26.293383	0.1	-0.022622
26.295050	0.1	-0.023986
26.296717	0.1	-0.025379
26.298383	0.1	-0.025993
26.300050	0.1	-0.025481
26.301717	0.1	-0.023828
26.303383	0.1	-0.020885
26.305050	0.1	-0.016890
26.306717	0.1	-0.013364
26.308383	0.1	-0.012410
26.310050	0.1	-0.014789
26.311717	0.1	-0.019171
26.313383	0.1	-0.023185
26.315050	0.1	-0.025411
26.316717	0.1	-0.026370
26.318383	0.1	-0.027474
26.320050	0.1	-0.029341
26.321717	0.1	-0.031455
26.323383	0.1	-0.033076
26.325050	0.1	-0.034138
26.326717	0.1	-0.034999
26.328383	0.1	-0.035781
26.330050	0.1	-0.036540
26.331717	0.1	-0.037332
26.333383	0.1	-0.037653
26.335050	0.1	-0.036694
26.336717	0.1	-0.034375
26.338383	0.1	-0.031595
26.340050	0.1	-0.029346
26.341717	0.1	-0.028145
26.343383	0.1	-0.028168
26.345050	0.1	-0.029351
26.346717	0.1	-0.031386
26.348383	0.1	-0.033844
26.350050	0.1	-0.036149
26.351717	0.1	-0.037602
26.353383	0.1	-0.037779
26.355050	0.1	-0.037029
26.356717	0.1	-0.036014
26.358383	0.1	-0.035102
26.360050	0.1	-0.034529
26.361717	0.1	-0.034492
26.363383	0.1	-0.034901
26.365050	0.1	-0.035418
26.366717	0.1	-0.035716
26.368383	0.1	-0.035497
26.370050	0.1	-0.034762
26.371717	0.1	-0.034049
26.373383	0.1	-0.033774
26.375050	0.1	-0.033779
26.376717	0.1	-0.033849
26.378383	0.1	-0.033784
26.380050	0.1	-0.032932
26.381717	0.1	-0.030836
26.383383	0.1	-0.028294
26.385050	0.1	-0.026692
26.386717	0.1	-0.026720
26.388383	0.1	-0.028298
26.390050	0.1	-0.030892
26.391717	0.1	-0.033360
26.393383	0.1	-0.034468
26.395050	0.1	-0.034138
26.396717	0.1	-0.033686
26.398383	0.1	-0.034547
26.400050	0.1	-0.037090
26.401717	0.1	-0.040461
26.403383	0.1	-0.043218
26.405050	0.1	-0.044233
26.406717	0.1	-0.043120
26.408383	0.1	-0.040014
26.410050	0.1	-0.035511
26.411717	0.1	-0.030962
26.413383	0.1	-0.028149
26.415050	0.1	-0.028303
26.416717	0.1	-0.031237
26.418383	0.1	-0.035455
26.420050	0.1	-0.039088
26.421717	0.1	-0.040825
26.423383	0.1	-0.040377
26.425050	0.1	-0.038520
26.426717	0.1	-0.036801
26.428383	0.1	-0.036666
26.430050	0.1	-0.038217
26.431717	0.1	-0.040387
26.433383	0.1	-0.042235
26.435050	0.1	-0.043674
26.436717	0.1	-0.045216
26.438383	0.1	-0.047330
26.440050	0.1	-0.050231
26.441717	0.1	-0.053765
26.443383	0.1	-0.056932
26.445050	0.1	-0.058431
26.446717	0.1	-0.057928
26.448383	0.1	-0.056089
26.450050	0.1	-0.053705
26.451717	0.1	-0.051484
26.453383	0.1	-0.050063
26.455050	0.1	-0.049304
26.456717	0.1	-0.048270
26.458383	0.1	-0.046487
26.460050	0.1	-0.044326
26.461717	0.1	-0.042347
26.463383	0.1	-0.040992
26.465050	0.1	-0.040550
26.466717	0.1	-0.041137
26.468383	0.1	-0.042776
26.470050	0.1	-0.044890
26.471717	0.1	-0.046031
26.473383	0.1	-0.045267
26.475050	0.1	-0.043311
26.476717	0.1	-0.041523
26.478383	0.1	-0.040783
26.480050	0.1	-0.041826
26.481717	0.1	-0.045137
26.483383	0.1	-0.049835
26.485050	0.1	-0.053910
26.486717	0.1	-0.056056
26.488383	0.1	-0.056471
26.490050	0.1	-0.056052
26.491717	0.1	-0.055581
26.493383	0.1	-0.055372
26.495050	0.1	-0.055325
26.496717	0.1	-0.055307
26.498383	0.1	-0.055381
26.500050	0.1	-0.055577
26.501717	0.1	-0.055893
26.503383	0.1	-0.056499
26.505050	0.1	-0.057612
26.506717	0.1	-0.059172
26.508383	0.1	-0.060536
26.510050	0.1	-0.060741
26.511717	0.1	-0.059591
26.513383	0.1	-0.058031
26.515050	0.1	-0.056862
26.516717	0.1	-0.055945
26.518383	0.1	-0.054967
26.520050	0.1	-0.053993
26.521717	0.1	-0.053248
26.523383	0.1	-0.052815
26.525050	0.1	-0.052531
26.526717	0.1	-0.052284
26.528383	0.1	-0.052406
26.530050	0.1	-0.053244
26.531717	0.1	-0.054669
26.533383	0.1	-0.056424
26.535050	0.1	-0.058622
26.536717	0.1	-0.061365
26.538383	0.1	-0.063945
26.540050	0.1	-0.064988
26.541717	0.1	-0.063917
26.543383	0.1	-0.061616
26.545050	0.1	-0.059200
26.546717	0.1	-0.057197
26.548383	0.1	-0.055744
26.550050	0.1	-0.054827
26.551717	0.1	-0.054487
26.553383	0.1	-0.054715
26.555050	0.1	-0.055037
26.556717	0.1	-0.055102
26.558383	0.1	-0.055195
26.560050	0.1	-0.055651
26.561717	0.1	-0.056257
26.563383	0.1	-0.056191
26.565050	0.1	-0.054645
26.566717	0.1	-0.052056
26.568383	0.1	-0.050105
26.570050	0.1	-0.050161
26.571717	0.1	-0.052513
26.573383	0.1	-0.056624
26.575050	0.1	-0.061388
26.576717	0.1	-0.065458
26.578383	0.1	-0.067749
26.580050	0.1	-0.067698
26.581717	0.1	-0.065430
26.583383	0.1	-0.062063
26.585050	0.1	-0.059200
26.586717	0.1	-0.057621
26.588383	0.1	-0.057057
26.590050	0.1	-0.057253
26.591717	0.1	-0.058282
26.593383	0.1	-0.060140
26.595050	0.1	-0.062813
26.596717	0.1	-0.066385
26.598383	0.1	-0.070632
26.600050	0.1	-0.074459
26.601717	0.1	-0.076210
26.603383	0.1	-0.075079
26.605050	0.1	-0.072001
26.606717	0.1	-0.068573
26.608383	0.1	-0.065598
26.610050	0.1	-0.062948
26.611717	0.1	-0.060364
26.613383	0.1	-0.058282
26.615050	0.1	-0.057542
26.616717	0.1	-0.058124
26.618383	0.1	-0.058967
26.620050	0.1	-0.059223
26.621717	0.1	-0.058855
26.623383	0.1	-0.058203
26.625050	0.1	-0.057579
26.626717	0.1	-0.057118
26.628383	0.1	-0.057109
26.630050	0.1	-0.057933
26.631717	0.1	-0.059423
26.633383	0.1	-0.060964
26.635050	0.1	-0.062054
26.636717	0.1	-0.062571
26.638383	0.1	-0.062818
26.640050	0.1	-0.063544
26.641717	0.1	-0.065514
26.643383	0.1	-0.068597
26.645050	0.1	-0.071353
26.646717	0.1	-0.072005
26.648383	0.1	-0.069919
26.650050	0.1	-0.065952
26.651717	0.1	-0.061523
26.653383	0.1	-0.057565
26.655050	0.1	-0.054464
26.656717	0.1	-0.052727
26.658383	0.1	-0.052918
26.660050	0.1	-0.054794
26.661717	0.1	-0.057165
26.663383	0.1	-0.058939
26.665050	0.1	-0.059758
26.666717	0.1	-0.059619
26.668383	0.1	-0.058715
26.670050	0.1	-0.057891
26.671717	0.1	-0.058473
26.673383	0.1	-0.061193
26.675050	0.1	-0.065481
26.676717	0.1	-0.069872
26.678383	0.1	-0.072978
26.680050	0.1	-0.074147
26.681717	0.1	-0.073537
26.683383	0.1	-0.071945
26.685050	0.1	-0.070296
26.686717	0.1	-0.069006
26.688383	0.1	-0.068108
26.690050	0.1	-0.067800
26.691717	0.1	-0.068196
26.693383	0.1	-0.068732
26.695050	0.1	-0.068764
26.696717	0.1	-0.068373
26.698383	0.1	-0.068028
26.700050	0.1	-0.068052
26.701717	0.1	-0.068597
26.703383	0.1	-0.069654
26.705050	0.1	-0.070934
26.706717	0.1	-0.072084
26.708383	0.1	-0.073039
26.710050	0.1	-0.073905
26.711717	0.1	-0.074697
26.713383	0.1	-0.075419
26.715050	0.1	-0.076159
26.716717	0.1	-0.076918
26.718383	0.1	-0.077686
26.720050	0.1	-0.078622
26.721717	0.1	-0.080015
26.723383	0.1	-0.081891
26.725050	0.1	-0.083568
26.726717	0.1	-0.084108
26.728383	0.1	-0.083367
26.730050	0.1	-0.081961
26.731717	0.1	-0.080597
26.733383	0.1	-0.079870
26.735050	0.1	-0.080196
26.736717	0.1	-0.081686
26.738383	0.1	-0.084294
26.740050	0.1	-0.087600
26.741717	0.1	-0.090911
26.743383	0.1	-0.093956
26.745050	0.1	-0.096629
26.746717	0.1	-0.098082
26.748383	0.1	-0.097267
26.750050	0.1	-0.094124
26.751717	0.1	-0.089779
26.753383	0.1	-0.085784
26.755050	0.1	-0.083265
26.756717	0.1	-0.082543
26.758383	0.1	-0.082972
26.760050	0.1	-0.083395
26.761717	0.1	-0.083470
26.763383	0.1	-0.083875
26.765050	0.1	-0.085025
26.766717	0.1	-0.086343
26.768383	0.1	-0.087181
26.770050	0.1	-0.087698
26.771717	0.1	-0.088639
26.773383	0.1	-0.090459
26.775050	0.1	-0.092895
26.776717	0.1	-0.095139
26.778383	0.1	-0.096713
26.780050	0.1	-0.097896
26.781717	0.1	-0.099028
26.783383	0.1	-0.099689
26.785050	0.1	-0.099223
26.786717	0.1	-0.097710
26.788383	0.1	-0.095703
26.790050	0.1	-0.093523
26.791717	0.1	-0.091651
26.793383	0.1	-0.091079
26.795050	0.1	-0.092387
26.796717	0.1	-0.095014
26.798383	0.1	-0.097863
26.800050	0.1	-0.099945
26.801717	0.1	-0.100601
26.803383	0.1	-0.099763
26.805050	0.1	-0.098012
26.806717	0.1	-0.096061
26.808383	0.1	-0.094320
26.810050	0.1	-0.093072
26.811717	0.1	-0.092555
26.813383	0.1	-0.092555
26.815050	0.1	-0.092476
26.816717	0.1	-0.092094
26.818383	0.1	-0.092080
26.820050	0.1	-0.092979
26.821717	0.1	-0.093984
26.823383	0.1	-0.093733
26.825050	0.1	-0.092131
26.826717	0.1	-0.090394
26.828383	0.1	-0.089868
26.830050	0.1	-0.091223
26.831717	0.1	-0.094245
26.833383	0.1	-0.097989
26.835050	0.1	-0.101337
26.836717	0.1	-0.103507
26.838383	0.1	-0.103991
26.840050	0.1	-0.102273
26.841717	0.1	-0.098255
26.843383	0.1	-0.092895
26.845050	0.1	-0.087642
26.846717	0.1	-0.083442
26.848383	0.1	-0.080778
26.850050	0.1	-0.079921
26.851717	0.1	-0.080843
26.853383	0.1	-0.083274
26.855050	0.1	-0.086478
26.856717	0.1	-0.089193
26.858383	0.1	-0.090599
26.860050	0.1	-0.091018
26.861717	0.1	-0.091302
26.863383	0.1	-0.091884
26.865050	0.1	-0.092452
26.866717	0.1	-0.092452
26.868383	0.1	-0.091833
26.870050	0.1	-0.091381
26.871717	0.1	-0.091963
26.873383	0.1	-0.093463
26.875050	0.1	-0.095041
26.876717	0.1	-0.096243
26.878383	0.1	-0.097086
26.880050	0.1	-0.097384
26.881717	0.1	-0.096830
26.883383	0.1	-0.095707
26.885050	0.1	-0.095027
26.886717	0.1	-0.095689
26.888383	0.1	-0.097607
26.890050	0.1	-0.100019
26.891717	0.1	-0.102334
26.893383	0.1	-0.104308
26.895050	0.1	-0.105756
26.896717	0.1	-0.106506
26.898383	0.1	-0.106385
26.900050	0.1	-0.105151
26.901717	0.1	-0.102911
26.903383	0.1	-0.100574
26.905050	0.1	-0.099367
26.906717	0.1	-0.099870
26.908383	0.1	-0.101440
26.910050	0.1	-0.102846
26.911717	0.1	-0.103610
26.913383	0.1	-0.103698
26.915050	0.1	-0.102543
26.916717	0.1	-0.099614
26.918383	0.1	-0.095470
26.920050	0.1	-0.091619
26.921717	0.1	-0.089402
26.923383	0.1	-0.089374
26.925050	0.1	-0.091554
26.926717	0.1	-0.095372
26.928383	0.1	-0.099265
26.930050	0.1	-0.101654
26.931717	0.1	-0.102585
26.933383	0.1	-0.103326
26.935050	0.1	-0.104657
26.936717	0.1	-0.106292
26.938383	0.1	-0.107349
26.940050	0.1	-0.106907
26.941717	0.1	-0.104690
26.943383	0.1	-0.101649
26.945050	0.1	-0.099088
26.946717	0.1	-0.097142
26.948383	0.1	-0.095344
26.950050	0.1	-0.094282
26.951717	0.1	-0.095181
26.953383	0.1	-0.098217
26.955050	0.1	-0.102078
26.956717	0.1	-0.104872
26.958383	0.1	-0.105328
26.960050	0.1	-0.103605
26.961717	0.1	-0.101146
26.963383	0.1	-0.099684
26.965050	0.1	-0.100345
26.966717	0.1	-0.103149
26.968383	0.1	-0.106832
26.970050	0.1	-0.109659
26.971717	0.1	-0.110781
26.973383	0.1	-0.110534
26.975050	0.1	-0.109570
26.976717	0.1	-0.108341
26.978383	0.1	-0.107354
26.980050	0.1	-0.107274
26.981717	0.1	-0.108266
26.983383	0.1	-0.109910
26.985050	0.1	-0.111931
26.986717	0.1	-0.114008
26.988383	0.1	-0.115382
26.990050	0.1	-0.115428
26.991717	0.1	-0.114362
26.993383	0.1	-0.112946
26.995050	0.1	-0.111959
26.996717	0.1	-0.111824
26.998383	0.1	-0.112448
27.000050	0.1	-0.113454
27.001717	0.1	-0.114725
27.003383	0.1	-0.116345
27.005050	0.1	-0.118036
27.006717	0.1	-0.119004
27.008383	0.1	-0.118529
27.010050	0.1	-0.116564
27.011717	0.1	-0.113817
27.013383	0.1	-0.111437
27.015050	0.1	-0.110371
27.016717	0.1	-0.110511
27.018383	0.1	-0.110972
27.020050	0.1	-0.111451
27.021717	0.1	-0.112574
27.023383	0.1	-0.114967
27.025050	0.1	-0.118297
27.026717	0.1	-0.121193
27.028383	0.1	-0.122301
27.030050	0.1	-0.121421
27.031717	0.1	-0.119270
27.033383	0.1	-0.116457
27.035050	0.1	-0.113514
27.036717	0.1	-0.111545
27.038383	0.1	-0.111586
27.040050	0.1	-0.113314
27.041717	0.1	-0.115242
27.043383	0.1	-0.116234
27.045050	0.1	-0.116457
27.046717	0.1	-0.116793
27.048383	0.1	-0.117449
27.050050	0.1	-0.117682
27.051717	0.1	-0.116811
27.053383	0.1	-0.114939
27.055050	0.1	-0.112792
27.056717	0.1	-0.111219
27.058383	0.1	-0.110744
27.060050	0.1	-0.111274
27.061717	0.1	-0.112252
27.063383	0.1	-0.113109
27.065050	0.1	-0.113682
27.066717	0.1	-0.113975
27.068383	0.1	-0.113714
27.070050	0.1	-0.112685
27.071717	0.1	-0.111405
27.073383	0.1	-0.110911
27.075050	0.1	-0.111591
27.076717	0.1	-0.112862
27.078383	0.1	-0.114460
27.080050	0.1	-0.116793
27.081717	0.1	-0.119717
27.083383	0.1	-0.122106
27.085050	0.1	-0.122651
27.086717	0.1	-0.120858
27.088383	0.1	-0.117412
27.090050	0.1	-0.113626
27.091717	0.1	-0.110595
27.093383	0.1	-0.109146
27.095050	0.1	-0.109882
27.096717	0.1	-0.112797
27.098383	0.1	-0.117156
27.100050	0.1	-0.121854
27.101717	0.1	-0.125626
27.103383	0.1	-0.127149
27.105050	0.1	-0.125752
27.106717	0.1	-0.122176
27.108383	0.1	-0.117971
27.110050	0.1	-0.114683
27.111717	0.1	-0.113342
27.113383	0.1	-0.113845
27.115050	0.1	-0.115326
27.116717	0.1	-0.117077
27.118383	0.1	-0.118855
27.120050	0.1	-0.120685
27.121717	0.1	-0.122567
27.123383	0.1	-0.124155
27.125050	0.1	-0.125091
27.126717	0.1	-0.125384
27.128383	0.1	-0.125049
27.130050	0.1	-0.123964
27.131717	0.1	-0.122474
27.133383	0.1	-0.121361
27.135050	0.1	-0.121095
27.136717	0.1	-0.121607
27.138383	0.1	-0.122557
27.140050	0.1	-0.123479
27.141717	0.1	-0.124038
27.143383	0.1	-0.124285
27.145050	0.1	-0.124522
27.146717	0.1	-0.125058
27.148383	0.1	-0.125794
27.150050	0.1	-0.125975
27.151717	0.1	-0.124727
27.153383	0.1	-0.122120
27.155050	0.1	-0.119456
27.156717	0.1	-0.118092
27.158383	0.1	-0.118231
27.160050	0.1	-0.119247
27.161717	0.1	-0.120476
27.163383	0.1	-0.121580
27.165050	0.1	-0.122893
27.166717	0.1	-0.125212
27.168383	0.1	-0.128555
27.170050	0.1	-0.131573
27.171717	0.1	-0.132890
27.173383	0.1	-0.132448
27.175050	0.1	-0.131112
27.176717	0.1	-0.129840
27.178383	0.1	-0.129198
27.180050	0.1	-0.129044
27.181717	0.1	-0.128923
27.183383	0.1	-0.128951
27.185050	0.1	-0.129826
27.186717	0.1	-0.131871
27.188383	0.1	-0.134152
27.190050	0.1	-0.134781
27.191717	0.1	-0.132578
27.193383	0.1	-0.128602
27.195050	0.1	-0.125305
27.196717	0.1	-0.124485
27.198383	0.1	-0.126208
27.200050	0.1	-0.129258
27.201717	0.1	-0.132103
27.203383	0.1	-0.133626
27.205050	0.1	-0.133519
27.206717	0.1	-0.132290
27.208383	0.1	-0.130902
27.210050	0.1	-0.130320
27.211717	0.1	-0.130963
27.213383	0.1	-0.132350
27.215050	0.1	-0.133528
27.216717	0.1	-0.133957
27.218383	0.1	-0.133784
27.220050	0.1	-0.133519
27.221717	0.1	-0.133417
27.223383	0.1	-0.133016
27.225050	0.1	-0.131507
27.226717	0.1	-0.128797
27.228383	0.1	-0.125710
27.230050	0.1	-0.123112
27.231717	0.1	-0.121384
27.233383	0.1	-0.120793
27.235050	0.1	-0.121454
27.236717	0.1	-0.122753
27.238383	0.1	-0.123628
27.240050	0.1	-0.123661
27.241717	0.1	-0.123414
27.243383	0.1	-0.123684
27.245050	0.1	-0.124625
27.246717	0.1	-0.125729
27.248383	0.1	-0.126492
27.250050	0.1	-0.126651
27.251717	0.1	-0.126180
27.253383	0.1	-0.125663
27.255050	0.1	-0.125784
27.256717	0.1	-0.126525
27.258383	0.1	-0.127512
27.260050	0.1	-0.128620
27.261717	0.1	-0.129859
27.263383	0.1	-0.131074
27.265050	0.1	-0.131866
27.266717	0.1	-0.131740
27.268383	0.1	-0.130613
27.270050	0.1	-0.129105
27.271717	0.1	-0.128336
27.273383	0.1	-0.129119
27.275050	0.1	-0.131447
27.276717	0.1	-0.134902
27.278383	0.1	-0.139028
27.280050	0.1	-0.143028
27.281717	0.1	-0.145938
27.283383	0.1	-0.147293
27.285050	0.1	-0.147060
27.286717	0.1	-0.145328
27.288383	0.1	-0.142176
27.290050	0.1	-0.137729
27.291717	0.1	-0.132644
27.293383	0.1	-0.128262
27.295050	0.1	-0.125598
27.296717	0.1	-0.124727
27.298383	0.1	-0.125370
27.300050	0.1	-0.127112
27.301717	0.1	-0.129179
27.303383	0.1	-0.131074
27.305050	0.1	-0.132970
27.306717	0.1	-0.134832
27.308383	0.1	-0.135791
27.310050	0.1	-0.134902
27.311717	0.1	-0.132113
27.313383	0.1	-0.128271
27.315050	0.1	-0.124671
27.316717	0.1	-0.122730
27.318383	0.1	-0.123233
27.320050	0.1	-0.125617
27.321717	0.1	-0.128415
27.323383	0.1	-0.130460
27.325050	0.1	-0.131377
27.326717	0.1	-0.131275
27.328383	0.1	-0.130436
27.330050	0.1	-0.129305
27.331717	0.1	-0.128420
27.333383	0.1	-0.128020
27.335050	0.1	-0.127750
27.336717	0.1	-0.127158
27.338383	0.1	-0.126730
27.340050	0.1	-0.127880
27.341717	0.1	-0.131535
27.343383	0.1	-0.136686
27.345050	0.1	-0.140779
27.346717	0.1	-0.142022
27.348383	0.1	-0.141012
27.350050	0.1	-0.139493
27.351717	0.1	-0.138273
27.353383	0.1	-0.136988
27.355050	0.1	-0.135452
27.356717	0.1	-0.134627
27.358383	0.1	-0.135889
27.360050	0.1	-0.139195
27.361717	0.1	-0.142884
27.363383	0.1	-0.145347
27.365050	0.1	-0.146125
27.366717	0.1	-0.145626
27.368383	0.1	-0.144611
27.370050	0.1	-0.143833
27.371717	0.1	-0.143782
27.373383	0.1	-0.144830
27.375050	0.1	-0.146991
27.376717	0.1	-0.149487
27.378383	0.1	-0.151312
27.380050	0.1	-0.151941
27.381717	0.1	-0.151345
27.383383	0.1	-0.149808
27.385050	0.1	-0.148038
27.386717	0.1	-0.146674
27.388383	0.1	-0.145910
27.390050	0.1	-0.145878
27.391717	0.1	-0.146958
27.393383	0.1	-0.149240
27.395050	0.1	-0.151941
27.396717	0.1	-0.153845
27.398383	0.1	-0.154432
27.400050	0.1	-0.154055
27.401717	0.1	-0.153207
27.403383	0.1	-0.152034
27.405050	0.1	-0.150609
27.406717	0.1	-0.149296
27.408383	0.1	-0.148676
27.410050	0.1	-0.148928
27.411717	0.1	-0.149533
27.413383	0.1	-0.149952
27.415050	0.1	-0.150101
27.416717	0.1	-0.149901
27.418383	0.1	-0.149286
27.420050	0.1	-0.148392
27.421717	0.1	-0.147386
27.423383	0.1	-0.146595
27.425050	0.1	-0.146455
27.426717	0.1	-0.147149
27.428383	0.1	-0.148504
27.430050	0.1	-0.150329
27.431717	0.1	-0.152788
27.433383	0.1	-0.155875
27.435050	0.1	-0.158716
27.436717	0.1	-0.160304
27.438383	0.1	-0.160378
27.440050	0.1	-0.159256
27.441717	0.1	-0.157519
27.443383	0.1	-0.155843
27.445050	0.1	-0.154581
27.446717	0.1	-0.153836
27.448383	0.1	-0.153719
27.450050	0.1	-0.154260
27.451717	0.1	-0.155224
27.453383	0.1	-0.156127
27.455050	0.1	-0.156551
27.456717	0.1	-0.156322
27.458383	0.1	-0.155675
27.460050	0.1	-0.155251
27.461717	0.1	-0.155186
27.463383	0.1	-0.154623
27.465050	0.1	-0.153016
27.466717	0.1	-0.151279
27.468383	0.1	-0.150944
27.470050	0.1	-0.152616
27.471717	0.1	-0.155750
27.473383	0.1	-0.159401
27.475050	0.1	-0.162679
27.476717	0.1	-0.164704
27.478383	0.1	-0.164905
27.480050	0.1	-0.163438
27.481717	0.1	-0.160881
27.483383	0.1	-0.158255
27.485050	0.1	-0.156909
27.486717	0.1	-0.157459
27.488383	0.1	-0.159517
27.490050	0.1	-0.162325
27.491717	0.1	-0.164947
27.493383	0.1	-0.166693
27.495050	0.1	-0.167522
27.496717	0.1	-0.167764
27.498383	0.1	-0.167890
27.500050	0.1	-0.168136
27.501717	0.1	-0.167871
27.503383	0.1	-0.166409
27.505050	0.1	-0.164276
27.506717	0.1	-0.162683
27.508383	0.1	-0.162283
27.510050	0.1	-0.162679
27.511717	0.1	-0.162632
27.513383	0.1	-0.161282
27.515050	0.1	-0.159089
27.516717	0.1	-0.157156
27.518383	0.1	-0.156173
27.520050	0.1	-0.156467
27.521717	0.1	-0.158269
27.523383	0.1	-0.161268
27.525050	0.1	-0.164341
27.526717	0.1	-0.166362
27.528383	0.1	-0.166842
27.530050	0.1	-0.165873
27.531717	0.1	-0.163936
27.533383	0.1	-0.161873
27.535050	0.1	-0.160770
27.536717	0.1	-0.161543
27.538383	0.1	-0.164462
27.540050	0.1	-0.169226
27.541717	0.1	-0.175084
27.543383	0.1	-0.180835
27.545050	0.1	-0.185231
27.546717	0.1	-0.187452
27.548383	0.1	-0.187121
27.550050	0.1	-0.184416
27.551717	0.1	-0.180369
27.553383	0.1	-0.176737
27.555050	0.1	-0.174847
27.556717	0.1	-0.174502
27.558383	0.1	-0.174679
27.560050	0.1	-0.174916
27.561717	0.1	-0.175266
27.563383	0.1	-0.175913
27.565050	0.1	-0.177054
27.566717	0.1	-0.178651
27.568383	0.1	-0.180490
27.570050	0.1	-0.182362
27.571717	0.1	-0.183689
27.573383	0.1	-0.183256
27.575050	0.1	-0.180257
27.576717	0.1	-0.175657
27.578383	0.1	-0.171605
27.580050	0.1	-0.169361
27.581717	0.1	-0.168602
27.583383	0.1	-0.168490
27.585050	0.1	-0.168397
27.586717	0.1	-0.167978
27.588383	0.1	-0.167359
27.590050	0.1	-0.167009
27.591717	0.1	-0.167182
27.593383	0.1	-0.167540
27.595050	0.1	-0.167731
27.596717	0.1	-0.167876
27.598383	0.1	-0.168239
27.600050	0.1	-0.168975
27.601717	0.1	-0.170483
27.603383	0.1	-0.173310
27.605050	0.1	-0.177384
27.606717	0.1	-0.181561
27.608383	0.1	-0.184267
27.610050	0.1	-0.184574
27.611717	0.1	-0.182474
27.613383	0.1	-0.178469
27.615050	0.1	-0.173519
27.616717	0.1	-0.168970
27.618383	0.1	-0.165715
27.620050	0.1	-0.163615
27.621717	0.1	-0.162125
27.623383	0.1	-0.161175
27.625050	0.1	-0.161510
27.626717	0.1	-0.163978
27.628383	0.1	-0.168406
27.630050	0.1	-0.173645
27.631717	0.1	-0.178614
27.633383	0.1	-0.182725
27.635050	0.1	-0.185468
27.636717	0.1	-0.186204
27.638383	0.1	-0.184732
27.640050	0.1	-0.181566
27.641717	0.1	-0.177464
27.643383	0.1	-0.173217
27.645050	0.1	-0.169957
27.646717	0.1	-0.169030
27.648383	0.1	-0.170926
27.650050	0.1	-0.174483
27.651717	0.1	-0.177845
27.653383	0.1	-0.179992
27.655050	0.1	-0.180956
27.656717	0.1	-0.181189
27.658383	0.1	-0.181086
27.660050	0.1	-0.180900
27.661717	0.1	-0.181026
27.663383	0.1	-0.181841
27.665050	0.1	-0.183121
27.666717	0.1	-0.184127
27.668383	0.1	-0.184486
27.670050	0.1	-0.184514
27.671717	0.1	-0.184695
27.673383	0.1	-0.185343
27.675050	0.1	-0.186577
27.676717	0.1	-0.188048
27.678383	0.1	-0.188821
27.680050	0.1	-0.188169
27.681717	0.1	-0.186255
27.683383	0.1	-0.184132
27.685050	0.1	-0.183131
27.686717	0.1	-0.183638
27.688383	0.1	-0.184816
27.690050	0.1	-0.185678
27.691717	0.1	-0.185864
27.693383	0.1	-0.185515
27.695050	0.1	-0.184928
27.696717	0.1	-0.184332
27.698383	0.1	-0.183801
27.700050	0.1	-0.183275
27.701717	0.1	-0.182516
27.703383	0.1	-0.181482
27.705050	0.1	-0.180602
27.706717	0.1	-0.180136
27.708383	0.1	-0.179852
27.710050	0.1	-0.179783
27.711717	0.1	-0.180439
27.713383	0.1	-0.182083
27.715050	0.1	-0.184388
27.716717	0.1	-0.186595
27.718383	0.1	-0.187829
27.720050	0.1	-0.187606
27.721717	0.1	-0.186097
27.723383	0.1	-0.184057
27.725050	0.1	-0.182432
27.726717	0.1	-0.181957
27.728383	0.1	-0.182888
27.730050	0.1	-0.184784
27.731717	0.1	-0.186712
27.733383	0.1	-0.187987
27.735050	0.1	-0.188607
27.736717	0.1	-0.188835
27.738383	0.1	-0.188346
27.740050	0.1	-0.186427
27.741717	0.1	-0.183457
27.743383	0.1	-0.181063
27.745050	0.1	-0.180430
27.746717	0.1	-0.181422
27.748383	0.1	-0.183275
27.750050	0.1	-0.185403
27.751717	0.1	-0.187536
27.753383	0.1	-0.189380
27.755050	0.1	-0.190246
27.756717	0.1	-0.189701
27.758383	0.1	-0.188374
27.760050	0.1	-0.187312
27.761717	0.1	-0.186781
27.763383	0.1	-0.186511
27.765050	0.1	-0.186460
27.766717	0.1	-0.186902
27.768383	0.1	-0.188216
27.770050	0.1	-0.190679
27.771717	0.1	-0.193911
27.773383	0.1	-0.196770
27.775050	0.1	-0.198069
27.776717	0.1	-0.197412
27.778383	0.1	-0.195443
27.780050	0.1	-0.193324
27.781717	0.1	-0.191834
27.783383	0.1	-0.190879
27.785050	0.1	-0.190027
27.786717	0.1	-0.189254
27.788383	0.1	-0.188812
27.790050	0.1	-0.188723
27.791717	0.1	-0.188965
27.793383	0.1	-0.189641
27.795050	0.1	-0.190493
27.796717	0.1	-0.190856
27.798383	0.1	-0.190381
27.800050	0.1	-0.189277
27.801717	0.1	-0.188039
27.803383	0.1	-0.187457
27.805050	0.1	-0.188341
27.806717	0.1	-0.190721
27.808383	0.1	-0.193622
27.810050	0.1	-0.195694
27.811717	0.1	-0.196039
27.813383	0.1	-0.194865
27.815050	0.1	-0.193012
27.816717	0.1	-0.190814
27.818383	0.1	-0.188272
27.820050	0.1	-0.186050
27.821717	0.1	-0.185319
27.823383	0.1	-0.186753
27.825050	0.1	-0.189925
27.826717	0.1	-0.193645
27.828383	0.1	-0.196714
27.830050	0.1	-0.198288
27.831717	0.1	-0.198139
27.833383	0.1	-0.196802
27.835050	0.1	-0.195345
27.836717	0.1	-0.194740
27.838383	0.1	-0.195256
27.840050	0.1	-0.196616
27.841717	0.1	-0.198465
27.843383	0.1	-0.200095
27.845050	0.1	-0.200109
27.846717	0.1	-0.197468
27.848383	0.1	-0.193012
27.850050	0.1	-0.189035
27.851717	0.1	-0.186972
27.853383	0.1	-0.186395
27.855050	0.1	-0.186744
27.856717	0.1	-0.188146
27.858383	0.1	-0.190260
27.860050	0.1	-0.192048
27.861717	0.1	-0.192933
27.863383	0.1	-0.193273
27.865050	0.1	-0.193678
27.866717	0.1	-0.194409
27.868383	0.1	-0.195042
27.870050	0.1	-0.194693
27.871717	0.1	-0.193221
27.873383	0.1	-0.191657
27.875050	0.1	-0.190814
27.876717	0.1	-0.190530
27.878383	0.1	-0.190642
27.880050	0.1	-0.191447
27.881717	0.1	-0.193021
27.883383	0.1	-0.195010
27.885050	0.1	-0.197100
27.886717	0.1	-0.199014
27.888383	0.1	-0.200453
27.890050	0.1	-0.201473
27.891717	0.1	-0.202400
27.893383	0.1	-0.202949
27.895050	0.1	-0.202381
27.896717	0.1	-0.200723
27.898383	0.1	-0.199042
27.900050	0.1	-0.198227
27.901717	0.1	-0.198283
27.903383	0.1	-0.198968
27.905050	0.1	-0.200123
27.906717	0.1	-0.201557
27.908383	0.1	-0.203261
27.910050	0.1	-0.205222
27.911717	0.1	-0.206968
27.913383	0.1	-0.207904
27.915050	0.1	-0.207797
27.916717	0.1	-0.206772
27.918383	0.1	-0.205236
27.920050	0.1	-0.203801
27.921717	0.1	-0.203233
27.923383	0.1	-0.204160
27.925050	0.1	-0.206311
27.926717	0.1	-0.208425
27.928383	0.1	-0.209501
27.930050	0.1	-0.209366
27.931717	0.1	-0.208109
27.933383	0.1	-0.206009
27.935050	0.1	-0.203946
27.936717	0.1	-0.203000
27.938383	0.1	-0.203517
27.940050	0.1	-0.204914
27.941717	0.1	-0.206474
27.943383	0.1	-0.207950
27.945050	0.1	-0.209403
27.946717	0.1	-0.210819
27.948383	0.1	-0.212127
27.950050	0.1	-0.213324
27.951717	0.1	-0.214442
27.953383	0.1	-0.215750
27.955050	0.1	-0.217683
27.956717	0.1	-0.220300
27.958383	0.1	-0.223001
27.960050	0.1	-0.224565
27.961717	0.1	-0.223895
27.963383	0.1	-0.221194
27.965050	0.1	-0.217911
27.966717	0.1	-0.215350
27.968383	0.1	-0.213813
27.970050	0.1	-0.212891
27.971717	0.1	-0.212234
27.973383	0.1	-0.211759
27.975050	0.1	-0.211429
27.976717	0.1	-0.211247
27.978383	0.1	-0.211415
27.980050	0.1	-0.212253
27.981717	0.1	-0.213720
27.983383	0.1	-0.215159
27.985050	0.1	-0.215862
27.986717	0.1	-0.215690
27.988383	0.1	-0.214833
27.990050	0.1	-0.213515
27.991717	0.1	-0.212318
27.993383	0.1	-0.211881
27.995050	0.1	-0.212048
27.996717	0.1	-0.212374
27.998383	0.1	-0.213161
28.000050	0.1	-0.215024
28.001717	0.1	-0.217804
28.003383	0.1	-0.220556
28.005050	0.1	-0.222325
28.006717	0.1	-0.222749
28.008383	0.1	-0.221976
28.010050	0.1	-0.220141
28.011717	0.1	-0.217641
28.013383	0.1	-0.215401
28.015050	0.1	-0.213766
28.016717	0.1	-0.211978
28.018383	0.1	-0.209687
28.020050	0.1	-0.207890
28.021717	0.1	-0.207638
28.023383	0.1	-0.208938
28.025050	0.1	-0.211070
28.026717	0.1	-0.213468
28.028383	0.1	-0.216090
28.030050	0.1	-0.218898
28.031717	0.1	-0.221087
28.033383	0.1	-0.221683
28.035050	0.1	-0.220891
28.036717	0.1	-0.219899
28.038383	0.1	-0.219899
28.040050	0.1	-0.221538
28.041717	0.1	-0.224458
28.043383	0.1	-0.227382
28.045050	0.1	-0.229138
28.046717	0.1	-0.229166
28.048383	0.1	-0.227191
28.050050	0.1	-0.223476
28.051717	0.1	-0.219154
28.053383	0.1	-0.215485
28.055050	0.1	-0.213184
28.056717	0.1	-0.212598
28.058383	0.1	-0.213659
28.060050	0.1	-0.215713
28.061717	0.1	-0.218027
28.063383	0.1	-0.220356
28.065050	0.1	-0.222423
28.066717	0.1	-0.223438
28.068383	0.1	-0.222754
28.070050	0.1	-0.220509
28.071717	0.1	-0.217394
28.073383	0.1	-0.214628
28.075050	0.1	-0.213655
28.076717	0.1	-0.214991
28.078383	0.1	-0.217902
28.080050	0.1	-0.221259
28.081717	0.1	-0.224053
28.083383	0.1	-0.225492
28.085050	0.1	-0.225506
28.086717	0.1	-0.224900
28.088383	0.1	-0.224528
28.090050	0.1	-0.224579
28.091717	0.1	-0.224975
28.093383	0.1	-0.225729
28.095050	0.1	-0.226446
28.096717	0.1	-0.226269
28.098383	0.1	-0.225003
28.100050	0.1	-0.223783
28.101717	0.1	-0.223909
28.103383	0.1	-0.225459
28.105050	0.1	-0.227308
28.106717	0.1	-0.228225
28.108383	0.1	-0.227718
28.110050	0.1	-0.226134
28.111717	0.1	-0.224398
28.113383	0.1	-0.223448
28.115050	0.1	-0.223611
28.116717	0.1	-0.224449
28.118383	0.1	-0.225464
28.120050	0.1	-0.226581
28.121717	0.1	-0.227811
28.123383	0.1	-0.228784
28.125050	0.1	-0.229292
28.126717	0.1	-0.229673
28.128383	0.1	-0.229971
28.130050	0.1	-0.229734
28.131717	0.1	-0.228854
28.133383	0.1	-0.227974
28.135050	0.1	-0.228044
28.136717	0.1	-0.229664
28.138383	0.1	-0.232663
28.140050	0.1	-0.236165
28.141717	0.1	-0.239192
28.143383	0.1	-0.241278
28.145050	0.1	-0.242204
28.146717	0.1	-0.241562
28.148383	0.1	-0.238954
28.150050	0.1	-0.234800
28.151717	0.1	-0.230521
28.153383	0.1	-0.227704
28.155050	0.1	-0.227164
28.156717	0.1	-0.228360
28.158383	0.1	-0.229706
28.160050	0.1	-0.229869
28.161717	0.1	-0.228919
28.163383	0.1	-0.228165
28.165050	0.1	-0.228775
28.166717	0.1	-0.230786
28.168383	0.1	-0.233529
28.170050	0.1	-0.236090
28.171717	0.1	-0.237585
28.173383	0.1	-0.237552
28.175050	0.1	-0.236132
28.176717	0.1	-0.234037
28.178383	0.1	-0.232281
28.180050	0.1	-0.231368
28.181717	0.1	-0.231164
28.183383	0.1	-0.231480
28.185050	0.1	-0.231997
28.186717	0.1	-0.232416
28.188383	0.1	-0.233147
28.190050	0.1	-0.235084
28.191717	0.1	-0.238502
28.193383	0.1	-0.242773
28.195050	0.1	-0.246572
28.196717	0.1	-0.248463
28.198383	0.1	-0.248044
28.200050	0.1	-0.246232
28.201717	0.1	-0.244249
28.203383	0.1	-0.242852
28.205050	0.1	-0.242153
28.206717	0.1	-0.241771
28.208383	0.1	-0.241227
28.210050	0.1	-0.240137
28.211717	0.1	-0.238554
28.213383	0.1	-0.237357
28.215050	0.1	-0.237483
28.216717	0.1	-0.238805
28.218383	0.1	-0.240551
28.220050	0.1	-0.242451
28.221717	0.1	-0.244677
28.223383	0.1	-0.246787
28.225050	0.1	-0.247601
28.226717	0.1	-0.246232
28.228383	0.1	-0.243010
28.230050	0.1	-0.239159
28.231717	0.1	-0.235913
28.233383	0.1	-0.233790
28.235050	0.1	-0.232519
28.236717	0.1	-0.231611
28.238383	0.1	-0.230717
28.240050	0.1	-0.229822
28.241717	0.1	-0.229501
28.243383	0.1	-0.230470
28.245050	0.1	-0.232547
28.246717	0.1	-0.234656
28.248383	0.1	-0.235774
28.250050	0.1	-0.235173
28.251717	0.1	-0.232793
28.253383	0.1	-0.229864
28.255050	0.1	-0.228328
28.256717	0.1	-0.229147
28.258383	0.1	-0.231527
28.260050	0.1	-0.234204
28.261717	0.1	-0.236910
28.263383	0.1	-0.239890
28.265050	0.1	-0.242842
28.266717	0.1	-0.245078
28.268383	0.1	-0.246116
28.270050	0.1	-0.245916
28.271717	0.1	-0.244868
28.273383	0.1	-0.243708
28.275050	0.1	-0.243229
28.276717	0.1	-0.243708
28.278383	0.1	-0.244840
28.280050	0.1	-0.246014
28.281717	0.1	-0.246642
28.283383	0.1	-0.246479
28.285050	0.1	-0.245897
28.286717	0.1	-0.245115
28.288383	0.1	-0.243396
28.290050	0.1	-0.240267
28.291717	0.1	-0.237040
28.293383	0.1	-0.235457
28.295050	0.1	-0.235629
28.296717	0.1	-0.236328
28.298383	0.1	-0.236686
28.300050	0.1	-0.236775
28.301717	0.1	-0.237073
28.303383	0.1	-0.237999
28.305050	0.1	-0.239788
28.306717	0.1	-0.242423
28.308383	0.1	-0.245487
28.310050	0.1	-0.248002
28.311717	0.1	-0.249068
28.313383	0.1	-0.248970
28.315050	0.1	-0.248984
28.316717	0.1	-0.249720
28.318383	0.1	-0.250218
28.320050	0.1	-0.249078
28.321717	0.1	-0.245925
28.323383	0.1	-0.241380
28.325050	0.1	-0.236379
28.326717	0.1	-0.231881
28.328383	0.1	-0.228551
28.330050	0.1	-0.226665
28.331717	0.1	-0.226591
28.333383	0.1	-0.228761
28.335050	0.1	-0.233068
28.336717	0.1	-0.238535
28.338383	0.1	-0.243727
28.340050	0.1	-0.247536
28.341717	0.1	-0.249501
28.343383	0.1	-0.249501
28.345050	0.1	-0.247834
28.346717	0.1	-0.245469
28.348383	0.1	-0.243508
28.350050	0.1	-0.242535
28.351717	0.1	-0.242572
28.353383	0.1	-0.243466
28.355050	0.1	-0.245110
28.356717	0.1	-0.247401
28.358383	0.1	-0.250037
28.360050	0.1	-0.252514
28.361717	0.1	-0.254251
28.363383	0.1	-0.254707
28.365050	0.1	-0.253837
28.366717	0.1	-0.252351
28.368383	0.1	-0.251210
28.370050	0.1	-0.250856
28.371717	0.1	-0.251005
28.373383	0.1	-0.251336
28.375050	0.1	-0.251983
28.376717	0.1	-0.253129
28.378383	0.1	-0.254503
28.380050	0.1	-0.255415
28.381717	0.1	-0.255341
28.383383	0.1	-0.254526
28.385050	0.1	-0.253702
28.386717	0.1	-0.253525
28.388383	0.1	-0.254423
28.390050	0.1	-0.256458
28.391717	0.1	-0.259127
28.393383	0.1	-0.261590
28.395050	0.1	-0.262768
28.396717	0.1	-0.261650
28.398383	0.1	-0.258223
28.400050	0.1	-0.253860
28.401717	0.1	-0.250712
28.403383	0.1	-0.250353
28.405050	0.1	-0.252491
28.406717	0.1	-0.255452
28.408383	0.1	-0.257804
28.410050	0.1	-0.259108
28.411717	0.1	-0.259713
28.413383	0.1	-0.260123
28.415050	0.1	-0.260500
28.416717	0.1	-0.260724
28.418383	0.1	-0.260738
28.420050	0.1	-0.260356
28.421717	0.1	-0.259131
28.423383	0.1	-0.256817
28.425050	0.1	-0.254079
28.426717	0.1	-0.252114
28.428383	0.1	-0.251634
28.430050	0.1	-0.252775
28.431717	0.1	-0.255485
28.433383	0.1	-0.259457
28.435050	0.1	-0.263657
28.436717	0.1	-0.266670
28.438383	0.1	-0.268160
28.440050	0.1	-0.269026
28.441717	0.1	-0.269576
28.443383	0.1	-0.269017
28.445050	0.1	-0.266857
28.446717	0.1	-0.263667
28.448383	0.1	-0.260640
28.450050	0.1	-0.258675
28.451717	0.1	-0.257730
28.453383	0.1	-0.257064
28.455050	0.1	-0.256151
28.456717	0.1	-0.255220
28.458383	0.1	-0.254880
28.460050	0.1	-0.255792
28.461717	0.1	-0.258316
28.463383	0.1	-0.261972
28.465050	0.1	-0.265851
28.466717	0.1	-0.269446
28.468383	0.1	-0.272654
28.470050	0.1	-0.275108
28.471717	0.1	-0.275951
28.473383	0.1	-0.274470
28.475050	0.1	-0.271010
28.476717	0.1	-0.266810
28.478383	0.1	-0.262968
28.480050	0.1	-0.260277
28.481717	0.1	-0.259760
28.483383	0.1	-0.262102
28.485050	0.1	-0.266591
28.486717	0.1	-0.271476
28.488383	0.1	-0.275266
28.490050	0.1	-0.277399
28.491717	0.1	-0.278126
28.493383	0.1	-0.278028
28.495050	0.1	-0.277483
28.496717	0.1	-0.276468
28.498383	0.1	-0.274666
28.500050	0.1	-0.271969
28.501717	0.1	-0.268803
28.503383	0.1	-0.265650
28.505050	0.1	-0.262680
28.506717	0.1	-0.259927
28.508383	0.1	-0.257688
28.510050	0.1	-0.256579
28.511717	0.1	-0.257059
28.513383	0.1	-0.258768
28.515050	0.1	-0.260328
28.516717	0.1	-0.260314
28.518383	0.1	-0.258796
28.520050	0.1	-0.257343
28.521717	0.1	-0.257548
28.523383	0.1	-0.259937
28.525050	0.1	-0.263643
28.526717	0.1	-0.266903
28.528383	0.1	-0.268514
28.530050	0.1	-0.268575
28.531717	0.1	-0.267653
28.533383	0.1	-0.266074
28.535050	0.1	-0.264263
28.536717	0.1	-0.263075
28.538383	0.1	-0.263290
28.540050	0.1	-0.264808
28.541717	0.1	-0.266656
28.543383	0.1	-0.267588
28.545050	0.1	-0.266717
28.546717	0.1	-0.264375
28.548383	0.1	-0.262079
28.550050	0.1	-0.261054
28.551717	0.1	-0.261236
28.553383	0.1	-0.262018
28.555050	0.1	-0.263192
28.556717	0.1	-0.264673
28.558383	0.1	-0.265925
28.560050	0.1	-0.266181
28.561717	0.1	-0.265092
28.563383	0.1	-0.263182
28.565050	0.1	-0.261622
28.566717	0.1	-0.260966
28.568383	0.1	-0.260482
28.570050	0.1	-0.259355
28.571717	0.1	-0.258042
28.573383	0.1	-0.257688
28.575050	0.1	-0.258470
28.576717	0.1	-0.259555
28.578383	0.1	-0.260607
28.580050	0.1	-0.262046
28.581717	0.1	-0.264235
28.583383	0.1	-0.267103
28.585050	0.1	-0.270205
28.586717	0.1	-0.272882
28.588383	0.1	-0.274363
28.590050	0.1	-0.273990
28.591717	0.1	-0.271592
28.593383	0.1	-0.268081
28.595050	0.1	-0.265362
28.596717	0.1	-0.265008
28.598383	0.1	-0.267075
28.600050	0.1	-0.270433
28.601717	0.1	-0.273781
28.603383	0.1	-0.276240
28.605050	0.1	-0.277539
28.606717	0.1	-0.277841
28.608383	0.1	-0.277408
28.610050	0.1	-0.276491
28.611717	0.1	-0.275648
28.613383	0.1	-0.275807
28.615050	0.1	-0.277543
28.616717	0.1	-0.280258
28.618383	0.1	-0.282573
28.620050	0.1	-0.283727
28.621717	0.1	-0.283881
28.623383	0.1	-0.283117
28.625050	0.1	-0.281199
28.626717	0.1	-0.278330
28.628383	0.1	-0.275671
28.630050	0.1	-0.274419
28.631717	0.1	-0.274545
28.633383	0.1	-0.275327
28.635050	0.1	-0.276468
28.636717	0.1	-0.277846
28.638383	0.1	-0.279089
28.640050	0.1	-0.280030
28.641717	0.1	-0.280831
28.643383	0.1	-0.281637
28.645050	0.1	-0.282153
28.646717	0.1	-0.281753
28.648383	0.1	-0.280333
28.650050	0.1	-0.278810
28.651717	0.1	-0.278517
28.653383	0.1	-0.280030
28.655050	0.1	-0.282633
28.656717	0.1	-0.285078
28.658383	0.1	-0.286894
28.660050	0.1	-0.288417
28.661717	0.1	-0.289823
28.663383	0.1	-0.291076
28.665050	0.1	-0.292496
28.666717	0.1	-0.294270
28.668383	0.1	-0.295746
28.670050	0.1	-0.295993
28.671717	0.1	-0.294726
28.673383	0.1	-0.292324
28.675050	0.1	-0.289558
28.676717	0.1	-0.287262
28.678383	0.1	-0.285860
28.680050	0.1	-0.285208
28.681717	0.1	-0.284924
28.683383	0.1	-0.284784
28.685050	0.1	-0.284757
28.686717	0.1	-0.284724
28.688383	0.1	-0.284407
28.690050	0.1	-0.283881
28.691717	0.1	-0.283606
28.693383	0.1	-0.283853
28.695050	0.1	-0.284654
28.696717	0.1	-0.286265
28.698383	0.1	-0.288840
28.700050	0.1	-0.291802
28.701717	0.1	-0.293888
28.703383	0.1	-0.294107
28.705050	0.1	-0.292929
28.706717	0.1	-0.292091
28.708383	0.1	-0.292691
28.710050	0.1	-0.294317
28.711717	0.1	-0.296058
28.713383	0.1	-0.297399
28.715050	0.1	-0.298149
28.716717	0.1	-0.298158
28.718383	0.1	-0.297278
28.720050	0.1	-0.295863
28.721717	0.1	-0.294922
28.723383	0.1	-0.295225
28.725050	0.1	-0.296333
28.726717	0.1	-0.297152
28.728383	0.1	-0.297646
28.730050	0.1	-0.298950
28.731717	0.1	-0.301711
28.733383	0.1	-0.305255
28.735050	0.1	-0.308226
28.736717	0.1	-0.309632
28.738383	0.1	-0.309134
28.740050	0.1	-0.306629
28.741717	0.1	-0.302433
28.743383	0.1	-0.298037
28.745050	0.1	-0.295476
28.746717	0.1	-0.295611
28.748383	0.1	-0.297185
28.750050	0.1	-0.298098
28.751717	0.1	-0.297562
28.753383	0.1	-0.296556
28.755050	0.1	-0.296398
28.756717	0.1	-0.297641
28.758383	0.1	-0.300179
28.760050	0.1	-0.303541
28.761717	0.1	-0.306559
28.763383	0.1	-0.307504
28.765050	0.1	-0.305339
28.766717	0.1	-0.300677
28.768383	0.1	-0.295490
28.770050	0.1	-0.291639
28.771717	0.1	-0.289613
28.773383	0.1	-0.288785
28.775050	0.1	-0.288272
28.776717	0.1	-0.287523
28.778383	0.1	-0.286386
28.780050	0.1	-0.285157
28.781717	0.1	-0.284654
28.783383	0.1	-0.285627
28.785050	0.1	-0.287644
28.786717	0.1	-0.289567
28.788383	0.1	-0.290954
28.790050	0.1	-0.291993
28.791717	0.1	-0.292733
28.793383	0.1	-0.292752
28.795050	0.1	-0.291462
28.796717	0.1	-0.288892
28.798383	0.1	-0.285944
28.800050	0.1	-0.283816
28.801717	0.1	-0.283113
28.803383	0.1	-0.283490
28.805050	0.1	-0.283965
28.806717	0.1	-0.283532
28.808383	0.1	-0.281902
28.810050	0.1	-0.279639
28.811717	0.1	-0.277455
28.813383	0.1	-0.275867
28.815050	0.1	-0.275229
28.816717	0.1	-0.275546
28.818383	0.1	-0.276514
28.820050	0.1	-0.277851
28.821717	0.1	-0.279238
28.823383	0.1	-0.280295
28.825050	0.1	-0.280798
28.826717	0.1	-0.280752
28.828383	0.1	-0.280491
28.830050	0.1	-0.280552
28.831717	0.1	-0.281301
28.833383	0.1	-0.282768
28.835050	0.1	-0.284668
28.836717	0.1	-0.286619
28.838383	0.1	-0.288510
28.840050	0.1	-0.290265
28.841717	0.1	-0.291383
28.843383	0.1	-0.291532
28.845050	0.1	-0.291155
28.846717	0.1	-0.291001
28.848383	0.1	-0.291676
28.850050	0.1	-0.293315
28.851717	0.1	-0.295420
28.853383	0.1	-0.297572
28.855050	0.1	-0.299895
28.856717	0.1	-0.302428
28.858383	0.1	-0.304915
28.860050	0.1	-0.307295
28.861717	0.1	-0.309646
28.863383	0.1	-0.311793
28.865050	0.1	-0.313232
28.866717	0.1	-0.313492
28.868383	0.1	-0.312678
28.870050	0.1	-0.311737
28.871717	0.1	-0.311760
28.873383	0.1	-0.313073
28.875050	0.1	-0.315309
28.876717	0.1	-0.317921
28.878383	0.1	-0.320263
28.880050	0.1	-0.321423
28.881717	0.1	-0.320692
28.883383	0.1	-0.318438
28.885050	0.1	-0.316189
28.886717	0.1	-0.314997
28.888383	0.1	-0.314419
28.890050	0.1	-0.313618
28.891717	0.1	-0.312631
28.893383	0.1	-0.312147
28.895050	0.1	-0.312584
28.896717	0.1	-0.313898
28.898383	0.1	-0.315942
28.900050	0.1	-0.318452
28.901717	0.1	-0.320701
28.903383	0.1	-0.322009
28.905050	0.1	-0.322484
28.906717	0.1	-0.322554
28.908383	0.1	-0.322377
28.910050	0.1	-0.322093
28.911717	0.1	-0.321795
28.913383	0.1	-0.321208
28.915050	0.1	-0.319853
28.916717	0.1	-0.317651
28.918383	0.1	-0.315011
28.920050	0.1	-0.312543
28.921717	0.1	-0.311113
28.923383	0.1	-0.311621
28.925050	0.1	-0.314219
28.926717	0.1	-0.318130
28.928383	0.1	-0.322284
28.930050	0.1	-0.325888
28.931717	0.1	-0.328273
28.933383	0.1	-0.329032
28.935050	0.1	-0.328575
28.936717	0.1	-0.327588
28.938383	0.1	-0.326443
28.940050	0.1	-0.325763
28.941717	0.1	-0.326429
28.943383	0.1	-0.328631
28.945050	0.1	-0.331723
28.946717	0.1	-0.334610
28.948383	0.1	-0.336003
28.950050	0.1	-0.335034
28.951717	0.1	-0.331867
28.953383	0.1	-0.327681
28.955050	0.1	-0.324221
28.956717	0.1	-0.322787
28.958383	0.1	-0.323504
28.960050	0.1	-0.325572
28.961717	0.1	-0.327807
28.963383	0.1	-0.329213
28.965050	0.1	-0.329614
28.966717	0.1	-0.329651
28.968383	0.1	-0.329996
28.970050	0.1	-0.330731
28.971717	0.1	-0.331705
28.973383	0.1	-0.333050
28.975050	0.1	-0.334806
28.976717	0.1	-0.336370
28.978383	0.1	-0.337358
28.980050	0.1	-0.338149
28.981717	0.1	-0.338862
28.983383	0.1	-0.338997
28.985050	0.1	-0.338405
28.986717	0.1	-0.337507
28.988383	0.1	-0.336720
28.990050	0.1	-0.336235
28.991717	0.1	-0.335989
28.993383	0.1	-0.335779
28.995050	0.1	-0.335653
28.996717	0.1	-0.336030
28.998383	0.1	-0.336976
29.000050	0.1	-0.337781
29.001717	0.1	-0.337958
29.003383	0.1	-0.338028
29.005050	0.1	-0.338671
29.006717	0.1	-0.339784
29.008383	0.1	-0.340990
29.010050	0.1	-0.342731
29.011717	0.1	-0.345805
29.013383	0.1	-0.349502
29.015050	0.1	-0.351449
29.016717	0.1	-0.350238
29.018383	0.1	-0.346741
29.020050	0.1	-0.342466
29.021717	0.1	-0.338592
29.023383	0.1	-0.336347
29.025050	0.1	-0.336515
29.026717	0.1	-0.338540
29.028383	0.1	-0.340720
29.030050	0.1	-0.341400
29.031717	0.1	-0.340249
29.033383	0.1	-0.338266
29.035050	0.1	-0.336585
29.036717	0.1	-0.335732
29.038383	0.1	-0.335686
[truncated: 257,041 more chars]
