# Supplementary material for: Fade into you: genetic control of pigmentation patterns in red-flesh apple (Malus domestica)
Source: Front Plant Sci. 2025 Jan 13;15:1462545. doi: 10.3389/fpls.2024.1462545 (PMC11770013; doi:10.3389/fpls.2024.1462545)
Supplement: Supplementary file 4 [file DataSheet1.zip › CB B1EXT250NM/CB B1EXT250NM.txt]

URL	chrom://thermo-pfav3ojr/ChromeleonLocal/Instrument Data/Vanquish_MS/Dimitri/VALEMA/Pierre/Echantillons 03-04-24.seq/125.smp/EXT250NM.channel/EXT250NM.chm
Channel	EXT250NM

Injection Information:
Data Vault	ChromeleonLocal
Sequence	Echantillons 03-04-24
Name	CB B1
Number	6
Position	B:A6
Comment	colonne SB-AQ MeOH+5%AA
Processing Method	Quantitative
Instrument Method	VALEMA test separation GRAQ 4
Type	Unknown
Status	Finished
Inject Time	4/3/2024 9:22:24 PM +02:00
Volume (µl)	10.0000
Dilution Factor	1.0000
Weight	1.0000

Chromatogram Data Information:
Time Min. (min)	0.001683
Time Max. (min)	47.000017
Data Points	28200
Detector	UV
Generating Data System	Chromeleon 7.3.2.10759
Exporting Data System	Chromeleon 7.3.2.0
Operator	Administrator
Signal Quantity	Absorbance
Signal Unit	mAU
Signal Min.	-0.658095
Signal Max.	838.706245
Channel	EXT250NM
Driver Name	VDAD.dll
Channel Type	Evaluation
Min. Step (s)	0.1
Max. Step (s)	0.1
Average Step (s)	0.1

Signal Parameter Information:
Signal Info	WVL:250 nm

Chromatogram Data:
Time (min)	Step (s)	Value (mAU)
0.001683	n.a.	0.000000
0.003350	0.1	-0.000119
0.005017	0.1	-0.000834
0.006683	0.1	-0.003099
0.008350	0.1	-0.007510
0.010017	0.1	-0.013471
0.011683	0.1	-0.019610
0.013350	0.1	-0.024438
0.015017	0.1	-0.027716
0.016683	0.1	-0.029922
0.018350	0.1	-0.030875
0.020017	0.1	-0.029325
0.021683	0.1	-0.024438
0.023350	0.1	-0.017703
0.025017	0.1	-0.011265
0.026683	0.1	-0.005901
0.028350	0.1	-0.001967
0.030017	0.1	0.000179
0.031683	0.1	0.001013
0.033350	0.1	0.001967
0.035017	0.1	0.003874
0.036683	0.1	0.006735
0.038350	0.1	0.009775
0.040017	0.1	0.011921
0.041683	0.1	0.012040
0.043350	0.1	0.010133
0.045017	0.1	0.007629
0.046683	0.1	0.006199
0.048350	0.1	0.006795
0.050017	0.1	0.009537
0.051683	0.1	0.014424
0.053350	0.1	0.020981
0.055017	0.1	0.027657
0.056683	0.1	0.032961
0.058350	0.1	0.036418
0.060017	0.1	0.037551
0.061683	0.1	0.036120
0.063350	0.1	0.032723
0.065017	0.1	0.028491
0.066683	0.1	0.024915
0.068350	0.1	0.023544
0.070017	0.1	0.024855
0.071683	0.1	0.027239
0.073350	0.1	0.028551
0.075017	0.1	0.027895
0.076683	0.1	0.026286
0.078350	0.1	0.025332
0.080017	0.1	0.026047
0.081683	0.1	0.028610
0.083350	0.1	0.032306
0.085017	0.1	0.036299
0.086683	0.1	0.039279
0.088350	0.1	0.040114
0.090017	0.1	0.038326
0.091683	0.1	0.034988
0.093350	0.1	0.031173
0.095017	0.1	0.027657
0.096683	0.1	0.025094
0.098350	0.1	0.023842
0.100017	0.1	0.023365
0.101683	0.1	0.023186
0.103350	0.1	0.023603
0.105017	0.1	0.024378
0.106683	0.1	0.024915
0.108350	0.1	0.024736
0.110017	0.1	0.023901
0.111683	0.1	0.022292
0.113350	0.1	0.020504
0.115017	0.1	0.019312
0.116683	0.1	0.019193
0.118350	0.1	0.019670
0.120017	0.1	0.020206
0.121683	0.1	0.020862
0.123350	0.1	0.021696
0.125017	0.1	0.022411
0.126683	0.1	0.022888
0.128350	0.1	0.022888
0.130017	0.1	0.021935
0.131683	0.1	0.019848
0.133350	0.1	0.017405
0.135017	0.1	0.015795
0.136683	0.1	0.015378
0.138350	0.1	0.016034
0.140017	0.1	0.017643
0.141683	0.1	0.020325
0.143350	0.1	0.023365
0.145017	0.1	0.025749
0.146683	0.1	0.026286
0.148350	0.1	0.024736
0.150017	0.1	0.021935
0.151683	0.1	0.019193
0.153350	0.1	0.017345
0.155017	0.1	0.016987
0.156683	0.1	0.017941
0.158350	0.1	0.019252
0.160017	0.1	0.019550
0.161683	0.1	0.018179
0.163350	0.1	0.015736
0.165017	0.1	0.013411
0.166683	0.1	0.012279
0.168350	0.1	0.012577
0.170017	0.1	0.014484
0.171683	0.1	0.018239
0.173350	0.1	0.023186
0.175017	0.1	0.027597
0.176683	0.1	0.029922
0.178350	0.1	0.029445
0.180017	0.1	0.026524
0.181683	0.1	0.022292
0.183350	0.1	0.018656
0.185017	0.1	0.017464
0.186683	0.1	0.018895
0.188350	0.1	0.021458
0.190017	0.1	0.023246
0.191683	0.1	0.023603
0.193350	0.1	0.022888
0.195017	0.1	0.021219
0.196683	0.1	0.018418
0.198350	0.1	0.015318
0.200017	0.1	0.013351
0.201683	0.1	0.013292
0.203350	0.1	0.014901
0.205017	0.1	0.017226
0.206683	0.1	0.019252
0.208350	0.1	0.020444
0.210017	0.1	0.020862
0.211683	0.1	0.020802
0.213350	0.1	0.020027
0.215017	0.1	0.018239
0.216683	0.1	0.015676
0.218350	0.1	0.012875
0.220017	0.1	0.010669
0.221683	0.1	0.009596
0.223350	0.1	0.009298
0.225017	0.1	0.009239
0.226683	0.1	0.009775
0.228350	0.1	0.011027
0.230017	0.1	0.012398
0.231683	0.1	0.012934
0.233350	0.1	0.012100
0.235017	0.1	0.009894
0.236683	0.1	0.006974
0.238350	0.1	0.004172
0.240017	0.1	0.002205
0.241683	0.1	0.001729
0.243350	0.1	0.002921
0.245017	0.1	0.005007
0.246683	0.1	0.006735
0.248350	0.1	0.007629
0.250017	0.1	0.008225
0.251683	0.1	0.008464
0.253350	0.1	0.008345
0.255017	0.1	0.008404
0.256683	0.1	0.009239
0.258350	0.1	0.010490
0.260017	0.1	0.010967
0.261683	0.1	0.010312
0.263350	0.1	0.008583
0.265017	0.1	0.006497
0.266683	0.1	0.004649
0.268350	0.1	0.002861
0.270017	0.1	0.001013
0.271683	0.1	-0.000954
0.273350	0.1	-0.002623
0.275017	0.1	-0.003517
0.276683	0.1	-0.003397
0.278350	0.1	-0.002503
0.280017	0.1	-0.001252
0.281683	0.1	0.000119
0.283350	0.1	0.001609
0.285017	0.1	0.003397
0.286683	0.1	0.005245
0.288350	0.1	0.006557
0.290017	0.1	0.006676
0.291683	0.1	0.005424
0.293350	0.1	0.003517
0.295017	0.1	0.002027
0.296683	0.1	0.001848
0.298350	0.1	0.003517
0.300017	0.1	0.006676
0.301683	0.1	0.010014
0.303350	0.1	0.011802
0.305017	0.1	0.011861
0.306683	0.1	0.010908
0.308350	0.1	0.009835
0.310017	0.1	0.008523
0.311683	0.1	0.006557
0.313350	0.1	0.004113
0.315017	0.1	0.002205
0.316683	0.1	0.000775
0.318350	0.1	-0.000238
0.320017	0.1	-0.000477
0.321683	0.1	0.000179
0.323350	0.1	0.001371
0.325017	0.1	0.002265
0.326683	0.1	0.002682
0.328350	0.1	0.003219
0.330017	0.1	0.003934
0.331683	0.1	0.004530
0.333350	0.1	0.005186
0.335017	0.1	0.005841
0.336683	0.1	0.005841
0.338350	0.1	0.004351
0.340017	0.1	0.001311
0.341683	0.1	-0.002742
0.343350	0.1	-0.006497
0.345017	0.1	-0.008941
0.346683	0.1	-0.010014
0.348350	0.1	-0.010610
0.350017	0.1	-0.010908
0.351683	0.1	-0.010908
0.353350	0.1	-0.010729
0.355017	0.1	-0.010610
0.356683	0.1	-0.010610
0.358350	0.1	-0.010908
0.360017	0.1	-0.011027
0.361683	0.1	-0.009954
0.363350	0.1	-0.007510
0.365017	0.1	-0.004888
0.366683	0.1	-0.002980
0.368350	0.1	-0.001729
0.370017	0.1	-0.000834
0.371683	0.1	-0.000536
0.373350	0.1	-0.000775
0.375017	0.1	-0.001252
0.376683	0.1	-0.001729
0.378350	0.1	-0.002563
0.380017	0.1	-0.003934
0.381683	0.1	-0.005424
0.383350	0.1	-0.006676
0.385017	0.1	-0.007033
0.386683	0.1	-0.006139
0.388350	0.1	-0.003636
0.390017	0.1	0.000358
0.391683	0.1	0.005364
0.393350	0.1	0.010073
0.395017	0.1	0.012755
0.396683	0.1	0.012517
0.398350	0.1	0.009239
0.400017	0.1	0.003576
0.401683	0.1	-0.003040
0.403350	0.1	-0.008762
0.405017	0.1	-0.012577
0.406683	0.1	-0.014126
0.408350	0.1	-0.013053
0.410017	0.1	-0.009894
0.411683	0.1	-0.006199
0.413350	0.1	-0.003576
0.415017	0.1	-0.002921
0.416683	0.1	-0.003636
0.418350	0.1	-0.004590
0.420017	0.1	-0.004411
0.421683	0.1	-0.002325
0.423350	0.1	0.001073
0.425017	0.1	0.004768
0.426683	0.1	0.007570
0.428350	0.1	0.009239
0.430017	0.1	0.009537
0.431683	0.1	0.009179
0.433350	0.1	0.009060
0.435017	0.1	0.009179
0.436683	0.1	0.008702
0.438350	0.1	0.007212
0.440017	0.1	0.005305
0.441683	0.1	0.003755
0.443350	0.1	0.002801
0.445017	0.1	0.002027
0.446683	0.1	0.001371
0.448350	0.1	0.001252
0.450017	0.1	0.002265
0.451683	0.1	0.003695
0.453350	0.1	0.004113
0.455017	0.1	0.003040
0.456683	0.1	0.001490
0.458350	0.1	0.000775
0.460017	0.1	0.001609
0.461683	0.1	0.004172
0.463350	0.1	0.007570
0.465017	0.1	0.010431
0.466683	0.1	0.011802
0.468350	0.1	0.011206
0.470017	0.1	0.008464
0.471683	0.1	0.003695
0.473350	0.1	-0.001371
0.475017	0.1	-0.005007
0.476683	0.1	-0.006616
0.478350	0.1	-0.006676
0.480017	0.1	-0.006139
0.481683	0.1	-0.006080
0.483350	0.1	-0.006497
0.485017	0.1	-0.006914
0.486683	0.1	-0.007391
0.488350	0.1	-0.008404
0.490017	0.1	-0.010192
0.491683	0.1	-0.012457
0.493350	0.1	-0.014365
0.495017	0.1	-0.015140
0.496683	0.1	-0.014305
0.498350	0.1	-0.012279
0.500017	0.1	-0.010490
0.501683	0.1	-0.009894
0.503350	0.1	-0.010371
0.505017	0.1	-0.011683
0.506683	0.1	-0.013530
0.508350	0.1	-0.014782
0.510017	0.1	-0.014067
0.511683	0.1	-0.011325
0.513350	0.1	-0.007868
0.515017	0.1	-0.005484
0.516683	0.1	-0.005424
0.518350	0.1	-0.007629
0.520017	0.1	-0.010431
0.521683	0.1	-0.012279
0.523350	0.1	-0.012577
0.525017	0.1	-0.011325
0.526683	0.1	-0.008702
0.528350	0.1	-0.005782
0.530017	0.1	-0.003994
0.531683	0.1	-0.003636
0.533350	0.1	-0.004590
0.535017	0.1	-0.006378
0.536683	0.1	-0.008583
0.538350	0.1	-0.010490
0.540017	0.1	-0.011206
0.541683	0.1	-0.010252
0.543350	0.1	-0.007868
0.545017	0.1	-0.005543
0.546683	0.1	-0.004709
0.548350	0.1	-0.005424
0.550017	0.1	-0.007093
0.551683	0.1	-0.009418
0.553350	0.1	-0.012279
0.555017	0.1	-0.015557
0.556683	0.1	-0.018418
0.558350	0.1	-0.019908
0.560017	0.1	-0.019729
0.561683	0.1	-0.018537
0.563350	0.1	-0.017166
0.565017	0.1	-0.016332
0.566683	0.1	-0.016391
0.568350	0.1	-0.017762
0.570017	0.1	-0.019848
0.571683	0.1	-0.021219
0.573350	0.1	-0.020862
0.575017	0.1	-0.018716
0.576683	0.1	-0.015914
0.578350	0.1	-0.013530
0.580017	0.1	-0.012279
0.581683	0.1	-0.012398
0.583350	0.1	-0.013649
0.585017	0.1	-0.016272
0.586683	0.1	-0.020266
0.588350	0.1	-0.024676
0.590017	0.1	-0.027657
0.591683	0.1	-0.028074
0.593350	0.1	-0.026345
0.595017	0.1	-0.023603
0.596683	0.1	-0.021219
0.598350	0.1	-0.019670
0.600017	0.1	-0.018537
0.601683	0.1	-0.017703
0.603350	0.1	-0.017285
0.605017	0.1	-0.016868
0.606683	0.1	-0.015438
0.608350	0.1	-0.013113
0.610017	0.1	-0.011504
0.611683	0.1	-0.011384
0.613350	0.1	-0.012338
0.615017	0.1	-0.013173
0.616683	0.1	-0.013292
0.618350	0.1	-0.012994
0.620017	0.1	-0.013113
0.621683	0.1	-0.014067
0.623350	0.1	-0.015616
0.625017	0.1	-0.017405
0.626683	0.1	-0.019133
0.628350	0.1	-0.020504
0.630017	0.1	-0.021219
0.631683	0.1	-0.020444
0.633350	0.1	-0.017285
0.635017	0.1	-0.012040
0.636683	0.1	-0.006557
0.638350	0.1	-0.003457
0.640017	0.1	-0.004292
0.641683	0.1	-0.007808
0.643350	0.1	-0.011563
0.645017	0.1	-0.013888
0.646683	0.1	-0.014246
0.648350	0.1	-0.012517
0.650017	0.1	-0.009716
0.651683	0.1	-0.007451
0.653350	0.1	-0.006497
0.655017	0.1	-0.007272
0.656683	0.1	-0.010133
0.658350	0.1	-0.014961
0.660017	0.1	-0.020623
0.661683	0.1	-0.024796
0.663350	0.1	-0.025511
0.665017	0.1	-0.022709
0.666683	0.1	-0.018120
0.668350	0.1	-0.014007
0.670017	0.1	-0.011504
0.671683	0.1	-0.010729
0.673350	0.1	-0.011265
0.675017	0.1	-0.012457
0.676683	0.1	-0.013530
0.678350	0.1	-0.014722
0.680017	0.1	-0.016689
0.681683	0.1	-0.019968
0.683350	0.1	-0.023603
0.685017	0.1	-0.025868
0.686683	0.1	-0.025332
0.688350	0.1	-0.022292
0.690017	0.1	-0.018477
0.691683	0.1	-0.014961
0.693350	0.1	-0.012100
0.695017	0.1	-0.010431
0.696683	0.1	-0.010908
0.698350	0.1	-0.013649
0.700017	0.1	-0.017405
0.701683	0.1	-0.020564
0.703350	0.1	-0.022113
0.705017	0.1	-0.022113
0.706683	0.1	-0.021338
0.708350	0.1	-0.020862
0.710017	0.1	-0.020802
0.711683	0.1	-0.020087
0.713350	0.1	-0.017822
0.715017	0.1	-0.014961
0.716683	0.1	-0.013471
0.718350	0.1	-0.014484
0.720017	0.1	-0.017285
0.721683	0.1	-0.020027
0.723350	0.1	-0.021279
0.725017	0.1	-0.021160
0.726683	0.1	-0.020623
0.728350	0.1	-0.020206
0.730017	0.1	-0.019968
0.731683	0.1	-0.019908
0.733350	0.1	-0.019848
0.735017	0.1	-0.019789
0.736683	0.1	-0.020146
0.738350	0.1	-0.021398
0.740017	0.1	-0.024080
0.741683	0.1	-0.027299
0.743350	0.1	-0.029266
0.745017	0.1	-0.029206
0.746683	0.1	-0.028014
0.748350	0.1	-0.027180
0.750017	0.1	-0.027835
0.751683	0.1	-0.030100
0.753350	0.1	-0.033081
0.755017	0.1	-0.036120
0.756683	0.1	-0.038922
0.758350	0.1	-0.041127
0.760017	0.1	-0.041962
0.761683	0.1	-0.040889
0.763350	0.1	-0.038683
0.765017	0.1	-0.037074
0.766683	0.1	-0.036955
0.768350	0.1	-0.036955
0.770017	0.1	-0.035048
0.771683	0.1	-0.031292
0.773350	0.1	-0.027776
0.775017	0.1	-0.026286
0.776683	0.1	-0.026703
0.778350	0.1	-0.028014
0.780017	0.1	-0.029027
0.781683	0.1	-0.028908
0.783350	0.1	-0.027418
0.785017	0.1	-0.025451
0.786683	0.1	-0.024676
0.788350	0.1	-0.025332
0.790017	0.1	-0.026226
0.791683	0.1	-0.026226
0.793350	0.1	-0.025511
0.795017	0.1	-0.024557
0.796683	0.1	-0.023127
0.798350	0.1	-0.020742
0.800017	0.1	-0.017643
0.801683	0.1	-0.014901
0.803350	0.1	-0.013292
0.805017	0.1	-0.013173
0.806683	0.1	-0.015140
0.808350	0.1	-0.019610
0.810017	0.1	-0.025928
0.811683	0.1	-0.032365
0.813350	0.1	-0.037849
0.815017	0.1	-0.041962
0.816683	0.1	-0.044584
0.818350	0.1	-0.045180
0.820017	0.1	-0.043631
0.821683	0.1	-0.040472
0.823350	0.1	-0.037074
0.825017	0.1	-0.034809
0.826683	0.1	-0.033855
0.828350	0.1	-0.034153
0.830017	0.1	-0.035405
0.831683	0.1	-0.037074
0.833350	0.1	-0.038147
0.835017	0.1	-0.038385
0.836683	0.1	-0.038564
0.838350	0.1	-0.038862
0.840017	0.1	-0.038981
0.841683	0.1	-0.038922
0.843350	0.1	-0.039160
0.845017	0.1	-0.039756
0.846683	0.1	-0.040412
0.848350	0.1	-0.041068
0.850017	0.1	-0.041604
0.851683	0.1	-0.041306
0.853350	0.1	-0.039756
0.855017	0.1	-0.036955
0.856683	0.1	-0.033557
0.858350	0.1	-0.030458
0.860017	0.1	-0.028431
0.861683	0.1	-0.028193
0.863350	0.1	-0.029266
0.865017	0.1	-0.029922
0.866683	0.1	-0.029206
0.868350	0.1	-0.027657
0.870017	0.1	-0.026524
0.871683	0.1	-0.026643
0.873350	0.1	-0.027716
0.875017	0.1	-0.029147
0.876683	0.1	-0.030160
0.878350	0.1	-0.030100
0.880017	0.1	-0.029981
0.881683	0.1	-0.031114
0.883350	0.1	-0.033557
0.885017	0.1	-0.036597
0.886683	0.1	-0.039518
0.888350	0.1	-0.041962
0.890017	0.1	-0.043154
0.891683	0.1	-0.042617
0.893350	0.1	-0.040531
0.895017	0.1	-0.037670
0.896683	0.1	-0.035405
0.898350	0.1	-0.034690
0.900017	0.1	-0.035465
0.901683	0.1	-0.036955
0.903350	0.1	-0.038207
0.905017	0.1	-0.038326
0.906683	0.1	-0.037193
0.908350	0.1	-0.035584
0.910017	0.1	-0.034571
0.911683	0.1	-0.034750
0.913350	0.1	-0.035763
0.915017	0.1	-0.036657
0.916683	0.1	-0.037014
0.918350	0.1	-0.037253
0.920017	0.1	-0.037909
0.921683	0.1	-0.038683
0.923350	0.1	-0.039160
0.925017	0.1	-0.038922
0.926683	0.1	-0.038445
0.928350	0.1	-0.038564
0.930017	0.1	-0.039577
0.931683	0.1	-0.040412
0.933350	0.1	-0.039816
0.935017	0.1	-0.038087
0.936683	0.1	-0.035703
0.938350	0.1	-0.033319
0.940017	0.1	-0.031352
0.941683	0.1	-0.030160
0.943350	0.1	-0.029802
0.945017	0.1	-0.030100
0.946683	0.1	-0.030220
0.948350	0.1	-0.029445
0.950017	0.1	-0.028193
0.951683	0.1	-0.027955
0.953350	0.1	-0.029981
0.955017	0.1	-0.033617
0.956683	0.1	-0.036716
0.958350	0.1	-0.038087
0.960017	0.1	-0.038147
0.961683	0.1	-0.037789
0.963350	0.1	-0.036597
0.965017	0.1	-0.034094
0.966683	0.1	-0.031114
0.968350	0.1	-0.029206
0.970017	0.1	-0.029087
0.971683	0.1	-0.029981
0.973350	0.1	-0.030756
0.975017	0.1	-0.030935
0.976683	0.1	-0.030875
0.978350	0.1	-0.031352
0.980017	0.1	-0.032723
0.981683	0.1	-0.033915
0.983350	0.1	-0.033975
0.985017	0.1	-0.032723
0.986683	0.1	-0.031233
0.988350	0.1	-0.031233
0.990017	0.1	-0.033438
0.991683	0.1	-0.036538
0.993350	0.1	-0.039101
0.995017	0.1	-0.040650
0.996683	0.1	-0.040889
0.998350	0.1	-0.039995
1.000017	0.1	-0.039577
1.001683	0.1	-0.041187
1.003350	0.1	-0.044763
1.005017	0.1	-0.048101
1.006683	0.1	-0.049472
1.008350	0.1	-0.048757
1.010017	0.1	-0.047028
1.011683	0.1	-0.045359
1.013350	0.1	-0.044525
1.015017	0.1	-0.045121
1.016683	0.1	-0.046611
1.018350	0.1	-0.048161
1.020017	0.1	-0.048757
1.021683	0.1	-0.047863
1.023350	0.1	-0.045776
1.025017	0.1	-0.043213
1.026683	0.1	-0.040710
1.028350	0.1	-0.037789
1.030017	0.1	-0.034153
1.031683	0.1	-0.030458
1.033350	0.1	-0.027895
1.035017	0.1	-0.027478
1.036683	0.1	-0.029802
1.038350	0.1	-0.035167
1.040017	0.1	-0.042796
1.041683	0.1	-0.050366
1.043350	0.1	-0.054717
1.045017	0.1	-0.054181
1.046683	0.1	-0.050008
1.048350	0.1	-0.044703
1.050017	0.1	-0.040114
1.051683	0.1	-0.036955
1.053350	0.1	-0.035405
1.055017	0.1	-0.035107
1.056683	0.1	-0.035226
1.058350	0.1	-0.034690
1.060017	0.1	-0.033796
1.061683	0.1	-0.033379
1.063350	0.1	-0.033677
1.065017	0.1	-0.034511
1.066683	0.1	-0.036061
1.068350	0.1	-0.038624
1.070017	0.1	-0.041425
1.071683	0.1	-0.043333
1.073350	0.1	-0.043750
1.075017	0.1	-0.043392
1.076683	0.1	-0.044286
1.078350	0.1	-0.047565
1.080017	0.1	-0.051916
1.081683	0.1	-0.055552
1.083350	0.1	-0.057936
1.085017	0.1	-0.059009
1.086683	0.1	-0.059068
1.088350	0.1	-0.058830
1.090017	0.1	-0.059068
1.091683	0.1	-0.060081
1.093350	0.1	-0.061572
1.095017	0.1	-0.062704
1.096683	0.1	-0.062466
1.098350	0.1	-0.060916
1.100017	0.1	-0.058651
1.101683	0.1	-0.055611
1.103350	0.1	-0.051677
1.105017	0.1	-0.047863
1.106683	0.1	-0.045538
1.108350	0.1	-0.045836
1.110017	0.1	-0.047982
1.111683	0.1	-0.050068
1.113350	0.1	-0.050724
1.115017	0.1	-0.050008
1.116683	0.1	-0.048876
1.118350	0.1	-0.047863
1.120017	0.1	-0.046670
1.121683	0.1	-0.044763
1.123350	0.1	-0.042617
1.125017	0.1	-0.041068
1.126683	0.1	-0.040889
1.128350	0.1	-0.042140
1.130017	0.1	-0.044167
1.131683	0.1	-0.046015
1.133350	0.1	-0.046909
1.135017	0.1	-0.047445
1.136683	0.1	-0.048339
1.138350	0.1	-0.049472
1.140017	0.1	-0.049472
1.141683	0.1	-0.047565
1.143350	0.1	-0.044286
1.145017	0.1	-0.041246
1.146683	0.1	-0.039637
1.148350	0.1	-0.039697
1.150017	0.1	-0.041127
1.151683	0.1	-0.043333
1.153350	0.1	-0.045896
1.155017	0.1	-0.047982
1.156683	0.1	-0.049055
1.158350	0.1	-0.048876
1.160017	0.1	-0.048220
1.161683	0.1	-0.047863
1.163350	0.1	-0.047982
1.165017	0.1	-0.048399
1.166683	0.1	-0.049174
1.168350	0.1	-0.050545
1.170017	0.1	-0.052154
1.171683	0.1	-0.053167
1.173350	0.1	-0.053108
1.175017	0.1	-0.052989
1.176683	0.1	-0.054479
1.178350	0.1	-0.058234
1.180017	0.1	-0.063241
1.181683	0.1	-0.067234
1.183350	0.1	-0.068784
1.185017	0.1	-0.067890
1.186683	0.1	-0.065386
1.188350	0.1	-0.062287
1.190017	0.1	-0.059485
1.191683	0.1	-0.057936
1.193350	0.1	-0.058353
1.195017	0.1	-0.060439
1.196683	0.1	-0.062466
1.198350	0.1	-0.062406
1.200017	0.1	-0.060737
1.201683	0.1	-0.060320
1.203350	0.1	-0.062943
1.205017	0.1	-0.067890
1.206683	0.1	-0.073373
1.208350	0.1	-0.078261
1.210017	0.1	-0.081718
1.211683	0.1	-0.082970
1.213350	0.1	-0.081599
1.215017	0.1	-0.078142
1.216683	0.1	-0.073850
1.218350	0.1	-0.069797
1.220017	0.1	-0.066102
1.221683	0.1	-0.061870
1.223350	0.1	-0.057220
1.225017	0.1	-0.054240
1.226683	0.1	-0.054479
1.228350	0.1	-0.057518
1.230017	0.1	-0.061989
1.231683	0.1	-0.066340
1.233350	0.1	-0.070155
1.235017	0.1	-0.073552
1.236683	0.1	-0.076592
1.238350	0.1	-0.078857
1.240017	0.1	-0.080287
1.241683	0.1	-0.081837
1.243350	0.1	-0.083983
1.245017	0.1	-0.086308
1.246683	0.1	-0.087321
1.248350	0.1	-0.086308
1.250017	0.1	-0.084460
1.251683	0.1	-0.083864
1.253350	0.1	-0.085235
1.255017	0.1	-0.087380
1.256683	0.1	-0.088751
1.258350	0.1	-0.088632
1.260017	0.1	-0.087559
1.261683	0.1	-0.085831
1.263350	0.1	-0.083268
1.265017	0.1	-0.080049
1.266683	0.1	-0.077665
1.268350	0.1	-0.077546
1.270017	0.1	-0.079334
1.271683	0.1	-0.081837
1.273350	0.1	-0.084698
1.275017	0.1	-0.087738
1.276683	0.1	-0.091195
1.278350	0.1	-0.095367
1.280017	0.1	-0.100374
1.281683	0.1	-0.105500
1.283350	0.1	-0.109494
1.285017	0.1	-0.111938
1.286683	0.1	-0.113487
1.288350	0.1	-0.114560
1.290017	0.1	-0.115395
1.291683	0.1	-0.115514
1.293350	0.1	-0.114441
1.295017	0.1	-0.111938
1.296683	0.1	-0.108838
1.298350	0.1	-0.105560
1.300017	0.1	-0.101686
1.301683	0.1	-0.096679
1.303350	0.1	-0.090659
1.305017	0.1	-0.083268
1.306683	0.1	-0.073791
1.308350	0.1	-0.062406
1.310017	0.1	-0.050366
1.311683	0.1	-0.038624
1.313350	0.1	-0.028253
1.315017	0.1	-0.020981
1.316683	0.1	-0.017881
1.318350	0.1	-0.018179
1.320017	0.1	-0.019848
1.321683	0.1	-0.022113
1.323350	0.1	-0.026047
1.325017	0.1	-0.032842
1.326683	0.1	-0.042439
1.328350	0.1	-0.053823
1.330017	0.1	-0.065684
1.331683	0.1	-0.077307
1.333350	0.1	-0.088513
1.335017	0.1	-0.099123
1.336683	0.1	-0.108242
1.338350	0.1	-0.114679
1.340017	0.1	-0.117898
1.341683	0.1	-0.118375
1.343350	0.1	-0.117242
1.345017	0.1	-0.116408
1.346683	0.1	-0.117123
1.348350	0.1	-0.119805
1.350017	0.1	-0.124633
1.351683	0.1	-0.131845
1.353350	0.1	-0.142038
1.355017	0.1	-0.154734
1.356683	0.1	-0.168204
1.358350	0.1	-0.180364
1.360017	0.1	-0.190020
1.361683	0.1	-0.197113
1.363350	0.1	-0.202119
1.365017	0.1	-0.205159
1.366683	0.1	-0.205755
1.368350	0.1	-0.203729
1.370017	0.1	-0.200152
1.371683	0.1	-0.197291
1.373350	0.1	-0.197113
1.375017	0.1	-0.199437
1.376683	0.1	-0.201881
1.378350	0.1	-0.202358
1.380017	0.1	-0.200212
1.381683	0.1	-0.196040
1.383350	0.1	-0.190616
1.385017	0.1	-0.184834
1.386683	0.1	-0.179172
1.388350	0.1	-0.173748
1.390017	0.1	-0.168860
1.391683	0.1	-0.164568
1.393350	0.1	-0.161171
1.395017	0.1	-0.159085
1.396683	0.1	-0.158846
1.398350	0.1	-0.160933
1.400017	0.1	-0.164986
1.401683	0.1	-0.169992
1.403350	0.1	-0.174284
1.405017	0.1	-0.177205
1.406683	0.1	-0.178933
1.408350	0.1	-0.180304
1.410017	0.1	-0.182390
1.411683	0.1	-0.185728
1.413350	0.1	-0.190020
1.415017	0.1	-0.193954
1.416683	0.1	-0.196517
1.418350	0.1	-0.197113
1.420017	0.1	-0.196278
1.421683	0.1	-0.195503
1.423350	0.1	-0.196040
1.425017	0.1	-0.197768
1.426683	0.1	-0.199616
1.428350	0.1	-0.200689
1.430017	0.1	-0.200570
1.431683	0.1	-0.198722
1.433350	0.1	-0.193954
1.435017	0.1	-0.185132
1.436683	0.1	-0.172675
1.438350	0.1	-0.158608
1.440017	0.1	-0.145435
1.441683	0.1	-0.134945
1.443350	0.1	-0.127196
1.445017	0.1	-0.120044
1.446683	0.1	-0.110865
1.448350	0.1	-0.098109
1.450017	0.1	-0.081837
1.451683	0.1	-0.062644
1.453350	0.1	-0.040948
1.455017	0.1	-0.016809
1.456683	0.1	0.008702
1.458350	0.1	0.033915
1.460017	0.1	0.057578
1.461683	0.1	0.079513
1.463350	0.1	0.100017
1.465017	0.1	0.119686
1.466683	0.1	0.139117
1.468350	0.1	0.159204
1.470017	0.1	0.180602
1.471683	0.1	0.203848
1.473350	0.1	0.228763
1.475017	0.1	0.254512
1.476683	0.1	0.279188
1.478350	0.1	0.301778
1.480017	0.1	0.323176
1.481683	0.1	0.344932
1.483350	0.1	0.367463
1.485017	0.1	0.389695
1.486683	0.1	0.410557
1.488350	0.1	0.430048
1.490017	0.1	0.449181
1.491683	0.1	0.468731
1.493350	0.1	0.488639
1.495017	0.1	0.508487
1.496683	0.1	0.527978
1.498350	0.1	0.546753
1.500017	0.1	0.564516
1.501683	0.1	0.581622
1.503350	0.1	0.598669
1.505017	0.1	0.615835
1.506683	0.1	0.632525
1.508350	0.1	0.648856
1.510017	0.1	0.666142
1.511683	0.1	0.686288
1.513350	0.1	0.709534
1.515017	0.1	0.733972
1.516683	0.1	0.756979
1.518350	0.1	0.778258
1.520017	0.1	0.799954
1.521683	0.1	0.824571
1.523350	0.1	0.853181
1.525017	0.1	0.885427
1.526683	0.1	0.919998
1.528350	0.1	0.956059
1.530017	0.1	0.993431
1.531683	0.1	1.032770
1.533350	0.1	1.074374
1.535017	0.1	1.118302
1.536683	0.1	1.165211
1.538350	0.1	1.216352
1.540017	0.1	1.272917
1.541683	0.1	1.335383
1.543350	0.1	1.403391
1.545017	0.1	1.476288
1.546683	0.1	1.553595
1.548350	0.1	1.635313
1.550017	0.1	1.721978
1.551683	0.1	1.813710
1.553350	0.1	1.910091
1.555017	0.1	2.011597
1.556683	0.1	2.119482
1.558350	0.1	2.234876
1.560017	0.1	2.358854
1.561683	0.1	2.493620
1.563350	0.1	2.642751
1.565017	0.1	2.808750
1.566683	0.1	2.992928
1.568350	0.1	3.196478
1.570017	0.1	3.421664
1.571683	0.1	3.671169
1.573350	0.1	3.948272
1.575017	0.1	4.256189
1.576683	0.1	4.597903
1.578350	0.1	4.975379
1.580017	0.1	5.389452
1.581683	0.1	5.839825
1.583350	0.1	6.326020
1.585017	0.1	6.847322
1.586683	0.1	7.401407
1.588350	0.1	7.983327
1.590017	0.1	8.586050
1.591683	0.1	9.203017
1.593350	0.1	9.829283
1.595017	0.1	10.460258
1.596683	0.1	11.090398
1.598350	0.1	11.713148
1.600017	0.1	12.321115
1.601683	0.1	12.907267
1.603350	0.1	13.466538
1.605017	0.1	13.995887
1.606683	0.1	14.493705
1.608350	0.1	14.959396
1.610017	0.1	15.393377
1.611683	0.1	15.795649
1.613350	0.1	16.163946
1.615017	0.1	16.493858
1.616683	0.1	16.779007
1.618350	0.1	17.010869
1.620017	0.1	17.179967
1.621683	0.1	17.277361
1.623350	0.1	17.295719
1.625017	0.1	17.230512
1.626683	0.1	17.080844
1.628350	0.1	16.849638
1.630017	0.1	16.542972
1.631683	0.1	16.169251
1.633350	0.1	15.738786
1.635017	0.1	15.264274
1.636683	0.1	14.759661
1.638350	0.1	14.239312
1.640017	0.1	13.717473
1.641683	0.1	13.207496
1.643350	0.1	12.721122
1.645017	0.1	12.269080
1.646683	0.1	11.861027
1.648350	0.1	11.504412
1.650017	0.1	11.203349
1.651683	0.1	10.959209
1.653350	0.1	10.772348
1.655017	0.1	10.642648
1.656683	0.1	10.567666
1.658350	0.1	10.542930
1.660017	0.1	10.561944
1.661683	0.1	10.617257
1.663350	0.1	10.701061
1.665017	0.1	10.806204
1.666683	0.1	10.925532
1.668350	0.1	11.052609
1.670017	0.1	11.181534
1.671683	0.1	11.306704
1.673350	0.1	11.423469
1.675017	0.1	11.528791
1.676683	0.1	11.620701
1.678350	0.1	11.696995
1.680017	0.1	11.756063
1.681683	0.1	11.797369
1.683350	0.1	11.821509
1.685017	0.1	11.829317
1.686683	0.1	11.821986
1.688350	0.1	11.801601
1.690017	0.1	11.770845
1.691683	0.1	11.731745
1.693350	0.1	11.685253
1.695017	0.1	11.632264
1.696683	0.1	11.574984
1.698350	0.1	11.516870
1.700017	0.1	11.461080
1.701683	0.1	11.408747
1.703350	0.1	11.358977
1.705017	0.1	11.310697
1.706683	0.1	11.264206
1.708350	0.1	11.220635
1.710017	0.1	11.181594
1.711683	0.1	11.147202
1.713350	0.1	11.116446
1.715017	0.1	11.088253
1.716683	0.1	11.062205
1.718350	0.1	11.038185
1.720017	0.1	11.015654
1.721683	0.1	10.994673
1.723350	0.1	10.976375
1.725017	0.1	10.961772
1.726683	0.1	10.950864
1.728350	0.1	10.942281
1.730017	0.1	10.933638
1.731683	0.1	10.923386
1.733350	0.1	10.911287
1.735017	0.1	10.898174
1.736683	0.1	10.884286
1.738350	0.1	10.869086
1.740017	0.1	10.851682
1.741683	0.1	10.831476
1.743350	0.1	10.808051
1.745017	0.1	10.781170
1.746683	0.1	10.751129
1.748350	0.1	10.718942
1.750017	0.1	10.685504
1.751683	0.1	10.651529
1.753350	0.1	10.617972
1.755017	0.1	10.585070
1.756683	0.1	10.551751
1.758350	0.1	10.516167
1.760017	0.1	10.477126
1.761683	0.1	10.435701
1.763350	0.1	10.394931
1.765017	0.1	10.357321
1.766683	0.1	10.322989
1.768350	0.1	10.290445
1.770017	0.1	10.257960
1.771683	0.1	10.224403
1.773350	0.1	10.189415
1.775017	0.1	10.153652
1.776683	0.1	10.118008
1.778350	0.1	10.082961
1.780017	0.1	10.048211
1.781683	0.1	10.013581
1.783350	0.1	9.980083
1.785017	0.1	9.949327
1.786683	0.1	9.922386
1.788350	0.1	9.898663
1.790017	0.1	9.876371
1.791683	0.1	9.853304
1.793350	0.1	9.828568
1.795017	0.1	9.802342
1.796683	0.1	9.775341
1.798350	0.1	9.748519
1.800017	0.1	9.723485
1.801683	0.1	9.700895
1.803350	0.1	9.680749
1.805017	0.1	9.663106
1.806683	0.1	9.648145
1.808350	0.1	9.635449
1.810017	0.1	9.624422
1.811683	0.1	9.614587
1.813350	0.1	9.605349
1.815017	0.1	9.595693
1.816683	0.1	9.584845
1.818350	0.1	9.572566
1.820017	0.1	9.559155
1.821683	0.1	9.545088
1.823350	0.1	9.530545
1.825017	0.1	9.515286
1.826683	0.1	9.499074
1.828350	0.1	9.482563
1.830017	0.1	9.467066
1.831683	0.1	9.452463
1.833350	0.1	9.437323
1.835017	0.1	9.420157
1.836683	0.1	9.401262
1.838350	0.1	9.382606
1.840017	0.1	9.366334
1.841683	0.1	9.352804
1.843350	0.1	9.341062
1.845017	0.1	9.330214
1.846683	0.1	9.320379
1.848350	0.1	9.312273
1.850017	0.1	9.307147
1.851683	0.1	9.305955
1.853350	0.1	9.310067
1.855017	0.1	9.320677
1.856683	0.1	9.338022
1.858350	0.1	9.361268
1.860017	0.1	9.389818
1.861683	0.1	9.423674
1.863350	0.1	9.463013
1.865017	0.1	9.507478
1.866683	0.1	9.557009
1.868350	0.1	9.612740
1.870017	0.1	9.676099
1.871683	0.1	9.747208
1.873350	0.1	9.824455
1.875017	0.1	9.906114
1.876683	0.1	9.990931
1.878350	0.1	10.078848
1.880017	0.1	10.169864
1.881683	0.1	10.264278
1.883350	0.1	10.362507
1.885017	0.1	10.465146
1.886683	0.1	10.572851
1.888350	0.1	10.686517
1.890017	0.1	10.806263
1.891683	0.1	10.930420
1.893350	0.1	11.056424
1.895017	0.1	11.181951
1.896683	0.1	11.305571
1.898350	0.1	11.426807
1.900017	0.1	11.545122
1.901683	0.1	11.659623
1.903350	0.1	11.770011
1.905017	0.1	11.877239
1.906683	0.1	11.982382
1.908350	0.1	12.085021
1.910017	0.1	12.184144
1.911683	0.1	12.278856
1.913350	0.1	12.368739
1.915017	0.1	12.454153
1.916683	0.1	12.535513
1.918350	0.1	12.612701
1.920017	0.1	12.685061
1.921683	0.1	12.752832
1.923350	0.1	12.817145
1.925017	0.1	12.878300
1.926683	0.1	12.935520
1.928350	0.1	12.987793
1.930017	0.1	13.034881
1.931683	0.1	13.077081
1.933350	0.1	13.114572
1.935017	0.1	13.147832
1.936683	0.1	13.177694
1.938350	0.1	13.204993
1.940017	0.1	13.230384
1.941683	0.1	13.254047
1.943350	0.1	13.275565
1.945017	0.1	13.294161
1.946683	0.1	13.309897
1.948350	0.1	13.323665
1.950017	0.1	13.336898
1.951683	0.1	13.350011
1.953350	0.1	13.362408
1.955017	0.1	13.373078
1.956683	0.1	13.380946
1.958350	0.1	13.385535
1.960017	0.1	13.387204
1.961683	0.1	13.386072
1.963350	0.1	13.381840
1.965017	0.1	13.374866
1.966683	0.1	13.366640
1.968350	0.1	13.358773
1.970017	0.1	13.351382
1.971683	0.1	13.342679
1.973350	0.1	13.330758
1.975017	0.1	13.315082
1.976683	0.1	13.296545
1.978350	0.1	13.275922
1.980017	0.1	13.253749
1.981683	0.1	13.231517
1.983350	0.1	13.210536
1.985017	0.1	13.190509
1.986683	0.1	13.169528
1.988350	0.1	13.146282
1.990017	0.1	13.120890
1.991683	0.1	13.094009
1.993350	0.1	13.065816
1.995017	0.1	13.035954
1.996683	0.1	13.004244
1.998350	0.1	12.970985
2.000017	0.1	12.936712
2.001683	0.1	12.902499
2.003350	0.1	12.868763
2.005017	0.1	12.835205
2.006683	0.1	12.801588
2.008350	0.1	12.768210
2.010017	0.1	12.734831
2.011683	0.1	12.700558
2.013350	0.1	12.664498
2.015017	0.1	12.626708
2.016683	0.1	12.587369
2.018350	0.1	12.547017
2.020017	0.1	12.506247
2.021683	0.1	12.465955
2.023350	0.1	12.426437
2.025017	0.1	12.387694
2.026683	0.1	12.350143
2.028350	0.1	12.314082
2.030017	0.1	12.278677
2.031683	0.1	12.241960
2.033350	0.1	12.202502
2.035017	0.1	12.160004
2.036683	0.1	12.115539
2.038350	0.1	12.071074
2.040017	0.1	12.028754
2.041683	0.1	11.988998
2.043350	0.1	11.950732
2.045017	0.1	11.911989
2.046683	0.1	11.871160
2.048350	0.1	11.828006
2.050017	0.1	11.782945
2.051683	0.1	11.737347
2.053350	0.1	11.692525
2.055017	0.1	11.648596
2.056683	0.1	11.604548
2.058350	0.1	11.558951
2.060017	0.1	11.511446
2.061683	0.1	11.462510
2.063350	0.1	11.413277
2.065017	0.1	11.365176
2.066683	0.1	11.319042
2.068350	0.1	11.274398
2.070017	0.1	11.229754
2.071683	0.1	11.184693
2.073350	0.1	11.139572
2.075017	0.1	11.094928
2.076683	0.1	11.050404
2.078350	0.1	11.005521
2.080017	0.1	10.960162
2.081683	0.1	10.915161
2.083350	0.1	10.871232
2.085017	0.1	10.827840
2.086683	0.1	10.783852
2.088350	0.1	10.738731
2.090017	0.1	10.693432
2.091683	0.1	10.649145
2.093350	0.1	10.606588
2.095017	0.1	10.565103
2.096683	0.1	10.523081
2.098350	0.1	10.479332
2.100017	0.1	10.434330
2.101683	0.1	10.389627
2.103350	0.1	10.346294
2.105017	0.1	10.303915
2.106683	0.1	10.261059
2.108350	0.1	10.216773
2.110017	0.1	10.170937
2.111683	0.1	10.124505
2.113350	0.1	10.079265
2.115017	0.1	10.036946
2.116683	0.1	9.997309
2.118350	0.1	9.958625
2.120017	0.1	9.919763
2.121683	0.1	9.880663
2.123350	0.1	9.841323
2.125017	0.1	9.801150
2.126683	0.1	9.759725
2.128350	0.1	9.716869
2.130017	0.1	9.672583
2.131683	0.1	9.628118
2.133350	0.1	9.585441
2.135017	0.1	9.545446
2.136683	0.1	9.507537
2.138350	0.1	9.470702
2.140017	0.1	9.433985
2.141683	0.1	9.396136
2.143350	0.1	9.356499
2.145017	0.1	9.316087
2.146683	0.1	9.276629
2.148350	0.1	9.238959
2.150017	0.1	9.202660
2.151683	0.1	9.167016
2.153350	0.1	9.131432
2.155017	0.1	9.094716
2.156683	0.1	9.055734
2.158350	0.1	9.014309
2.160017	0.1	8.971155
2.161683	0.1	8.928001
2.163350	0.1	8.886397
2.165017	0.1	8.847237
2.166683	0.1	8.810878
2.168350	0.1	8.776963
2.170017	0.1	8.743883
2.171683	0.1	8.708776
2.173350	0.1	8.669794
2.175017	0.1	8.627892
2.176683	0.1	8.586109
2.178350	0.1	8.546174
2.180017	0.1	8.508146
2.181683	0.1	8.471787
2.183350	0.1	8.436442
2.185017	0.1	8.400858
2.186683	0.1	8.363545
2.188350	0.1	8.324624
2.190017	0.1	8.285106
2.191683	0.1	8.245469
2.193350	0.1	8.205712
2.195017	0.1	8.166314
2.196683	0.1	8.127809
2.198350	0.1	8.090556
2.200017	0.1	8.054436
2.201683	0.1	8.018852
2.203350	0.1	7.982910
2.205017	0.1	7.946373
2.206683	0.1	7.909239
2.208350	0.1	7.871926
2.210017	0.1	7.834614
2.211683	0.1	7.797659
2.213350	0.1	7.761419
2.215017	0.1	7.725478
2.216683	0.1	7.689178
2.218350	0.1	7.651628
2.220017	0.1	7.612586
2.221683	0.1	7.572532
2.223350	0.1	7.532120
2.225017	0.1	7.491827
2.226683	0.1	7.452250
2.228350	0.1	7.414043
2.230017	0.1	7.376731
2.231683	0.1	7.339716
2.233350	0.1	7.302881
2.235017	0.1	7.266403
2.236683	0.1	7.229925
2.238350	0.1	7.192553
2.240017	0.1	7.153094
2.241683	0.1	7.111967
2.243350	0.1	7.070542
2.245017	0.1	7.030726
2.246683	0.1	6.993592
2.248350	0.1	6.958962
2.250017	0.1	6.925524
2.251683	0.1	6.891072
2.253350	0.1	6.854594
2.255017	0.1	6.817103
2.256683	0.1	6.780148
2.258350	0.1	6.744266
2.260017	0.1	6.709218
2.261683	0.1	6.674827
2.263350	0.1	6.640852
2.265017	0.1	6.607116
2.266683	0.1	6.573797
2.268350	0.1	6.540656
2.270017	0.1	6.507636
2.271683	0.1	6.474734
2.273350	0.1	6.442488
2.275017	0.1	6.411612
2.276683	0.1	6.381691
2.278350	0.1	6.351471
2.280017	0.1	6.320119
2.281683	0.1	6.287694
2.283350	0.1	6.254197
2.285017	0.1	6.219447
2.286683	0.1	6.184578
2.288350	0.1	6.151915
2.290017	0.1	6.122649
2.291683	0.1	6.096185
2.293350	0.1	6.071508
2.295017	0.1	6.047845
2.296683	0.1	6.025136
2.298350	0.1	6.002844
2.300017	0.1	5.979479
2.301683	0.1	5.954504
2.303350	0.1	5.928457
2.305017	0.1	5.902589
2.306683	0.1	5.878091
2.308350	0.1	5.855441
2.310017	0.1	5.833626
2.311683	0.1	5.810976
2.313350	0.1	5.787254
2.315017	0.1	5.763591
2.316683	0.1	5.741477
2.318350	0.1	5.721748
2.320017	0.1	5.703926
2.321683	0.1	5.686343
2.323350	0.1	5.667746
2.325017	0.1	5.647779
2.326683	0.1	5.626798
2.328350	0.1	5.605519
2.330017	0.1	5.584717
2.331683	0.1	5.564392
2.333350	0.1	5.543530
2.335017	0.1	5.521357
2.336683	0.1	5.498648
2.338350	0.1	5.476773
2.340017	0.1	5.456865
2.341683	0.1	5.439580
2.343350	0.1	5.424798
2.345017	0.1	5.410910
2.346683	0.1	5.394936
2.348350	0.1	5.374611
2.350017	0.1	5.350709
2.351683	0.1	5.325497
2.353350	0.1	5.300641
2.355017	0.1	5.275727
2.356683	0.1	5.249679
2.358350	0.1	5.222023
2.360017	0.1	5.193770
2.361683	0.1	5.167008
2.363350	0.1	5.143345
2.365017	0.1	5.121827
2.366683	0.1	5.099476
2.368350	0.1	5.073905
2.370017	0.1	5.045355
2.371683	0.1	5.015493
2.373350	0.1	4.986227
2.375017	0.1	4.958213
2.376683	0.1	4.930854
2.378350	0.1	4.902840
2.380017	0.1	4.873097
2.381683	0.1	4.841626
2.383350	0.1	4.809022
2.385017	0.1	4.775942
2.386683	0.1	4.742742
2.388350	0.1	4.709900
2.390017	0.1	4.677654
2.391683	0.1	4.645705
2.393350	0.1	4.613519
2.395017	0.1	4.581392
2.396683	0.1	4.550159
2.398350	0.1	4.521370
2.400017	0.1	4.494846
2.401683	0.1	4.468680
2.403350	0.1	4.440666
2.405017	0.1	4.410923
2.406683	0.1	4.380286
2.408350	0.1	4.348815
2.410017	0.1	4.316211
2.411683	0.1	4.283011
2.413350	0.1	4.250467
2.415017	0.1	4.218936
2.416683	0.1	4.187882
2.418350	0.1	4.156590
2.420017	0.1	4.124403
2.421683	0.1	4.090548
2.423350	0.1	4.054189
2.425017	0.1	4.015744
2.426683	0.1	3.977120
2.428350	0.1	3.940463
2.430017	0.1	3.906787
2.431683	0.1	3.875554
2.433350	0.1	3.845632
2.435017	0.1	3.815770
2.436683	0.1	3.785491
2.438350	0.1	3.755629
2.440017	0.1	3.727079
2.441683	0.1	3.699839
2.443350	0.1	3.672958
2.445017	0.1	3.645420
2.446683	0.1	3.616750
2.448350	0.1	3.586948
2.450017	0.1	3.556609
2.451683	0.1	3.525734
2.453350	0.1	3.494621
2.455017	0.1	3.463328
2.456683	0.1	3.431499
2.458350	0.1	3.399074
2.460017	0.1	3.367186
2.461683	0.1	3.337443
2.463350	0.1	3.310502
2.465017	0.1	3.285706
2.466683	0.1	3.261745
2.468350	0.1	3.237367
2.470017	0.1	3.212333
2.471683	0.1	3.186882
2.473350	0.1	3.160775
2.475017	0.1	3.133357
2.476683	0.1	3.104627
2.478350	0.1	3.075361
2.480017	0.1	3.046811
2.481683	0.1	3.020108
2.483350	0.1	2.995491
2.485017	0.1	2.972484
2.486683	0.1	2.950490
2.488350	0.1	2.929032
2.490017	0.1	2.907396
2.491683	0.1	2.884686
2.493350	0.1	2.860665
2.495017	0.1	2.834916
2.496683	0.1	2.807498
2.498350	0.1	2.779007
2.500017	0.1	2.750814
2.501683	0.1	2.724588
2.503350	0.1	2.701521
2.505017	0.1	2.681554
2.506683	0.1	2.662957
2.508350	0.1	2.643824
2.510017	0.1	2.623022
2.511683	0.1	2.600670
2.513350	0.1	2.577841
2.515017	0.1	2.555669
2.516683	0.1	2.534330
2.518350	0.1	2.513409
2.520017	0.1	2.492786
2.521683	0.1	2.473593
2.523350	0.1	2.456725
2.525017	0.1	2.441585
2.526683	0.1	2.426744
2.528350	0.1	2.409995
2.530017	0.1	2.390146
2.531683	0.1	2.368271
2.533350	0.1	2.346933
2.535017	0.1	2.328515
2.536683	0.1	2.313197
2.538350	0.1	2.299190
2.540017	0.1	2.284110
2.541683	0.1	2.267301
2.543350	0.1	2.249956
2.545017	0.1	2.233803
2.546683	0.1	2.219677
2.548350	0.1	2.206683
2.550017	0.1	2.192855
2.551683	0.1	2.177000
2.553350	0.1	2.159476
2.555017	0.1	2.141476
2.556683	0.1	2.124190
2.558350	0.1	2.107680
2.560017	0.1	2.091468
2.561683	0.1	2.075195
2.563350	0.1	2.059460
2.565017	0.1	2.044737
2.566683	0.1	2.031088
2.568350	0.1	2.018273
2.570017	0.1	2.005637
2.571683	0.1	1.992703
2.573350	0.1	1.979709
2.575017	0.1	1.967013
2.576683	0.1	1.954556
2.578350	0.1	1.942217
2.580017	0.1	1.930416
2.581683	0.1	1.919568
2.583350	0.1	1.909554
2.585017	0.1	1.899481
2.586683	0.1	1.888692
2.588350	0.1	1.877487
2.590017	0.1	1.866520
2.591683	0.1	1.856029
2.593350	0.1	1.845718
2.595017	0.1	1.835406
2.596683	0.1	1.825750
2.598350	0.1	1.817525
2.600017	0.1	1.810849
2.601683	0.1	1.805127
2.603350	0.1	1.798987
2.605017	0.1	1.791716
2.606683	0.1	1.783729
2.608350	0.1	1.775205
2.610017	0.1	1.765788
2.611683	0.1	1.755655
2.613350	0.1	1.745820
2.615017	0.1	1.736701
2.616683	0.1	1.727462
2.618350	0.1	1.717627
2.620017	0.1	1.708269
2.621683	0.1	1.700580
2.623350	0.1	1.694620
2.625017	0.1	1.689911
2.626683	0.1	1.685202
2.628350	0.1	1.678705
2.630017	0.1	1.669943
2.631683	0.1	1.660109
2.633350	0.1	1.650870
2.635017	0.1	1.642823
2.636683	0.1	1.636148
2.638350	0.1	1.630902
2.640017	0.1	1.626968
2.641683	0.1	1.624286
2.643350	0.1	1.622677
2.645017	0.1	1.620889
2.646683	0.1	1.617193
2.648350	0.1	1.611233
2.650017	0.1	1.604319
2.651683	0.1	1.597524
2.653350	0.1	1.590967
2.655017	0.1	1.584888
2.656683	0.1	1.579642
2.658350	0.1	1.574934
2.660017	0.1	1.569629
2.661683	0.1	1.563907
2.663350	0.1	1.558662
2.665017	0.1	1.554608
2.666683	0.1	1.552522
2.668350	0.1	1.552761
2.670017	0.1	1.554549
2.671683	0.1	1.555920
2.673350	0.1	1.555204
2.675017	0.1	1.551807
2.676683	0.1	1.546025
2.678350	0.1	1.538694
2.680017	0.1	1.530945
2.681683	0.1	1.524270
2.683350	0.1	1.519501
2.685017	0.1	1.516223
2.686683	0.1	1.512826
2.688350	0.1	1.508594
2.690017	0.1	1.504421
2.691683	0.1	1.501620
2.693350	0.1	1.499772
2.695017	0.1	1.497388
2.696683	0.1	1.494169
2.698350	0.1	1.490891
2.700017	0.1	1.488149
2.701683	0.1	1.486063
2.703350	0.1	1.484633
2.705017	0.1	1.483798
2.706683	0.1	1.482964
2.708350	0.1	1.481056
2.710017	0.1	1.477599
2.711683	0.1	1.473248
2.713350	0.1	1.469374
2.715017	0.1	1.467109
2.716683	0.1	1.466572
2.718350	0.1	1.467466
2.720017	0.1	1.468659
2.721683	0.1	1.469493
2.723350	0.1	1.469672
2.725017	0.1	1.468957
2.726683	0.1	1.467824
2.728350	0.1	1.466930
2.730017	0.1	1.466811
2.731683	0.1	1.467943
2.733350	0.1	1.470625
2.735017	0.1	1.474261
2.736683	0.1	1.477897
2.738350	0.1	1.480877
2.740017	0.1	1.483500
2.741683	0.1	1.485705
2.743350	0.1	1.487136
2.745017	0.1	1.488090
2.746683	0.1	1.488745
2.748350	0.1	1.489282
2.750017	0.1	1.490057
2.751683	0.1	1.491547
2.753350	0.1	1.494050
2.755017	0.1	1.497448
2.756683	0.1	1.501739
2.758350	0.1	1.507044
2.760017	0.1	1.513124
2.761683	0.1	1.519621
2.763350	0.1	1.526296
2.765017	0.1	1.532197
2.766683	0.1	1.536191
2.768350	0.1	1.538098
2.770017	0.1	1.538694
2.771683	0.1	1.539171
2.773350	0.1	1.541078
2.775017	0.1	1.545608
2.776683	0.1	1.552343
2.778350	0.1	1.559258
2.780017	0.1	1.564443
2.781683	0.1	1.568258
2.783350	0.1	1.571775
2.785017	0.1	1.575410
2.786683	0.1	1.579464
2.788350	0.1	1.584351
2.790017	0.1	1.589775
2.791683	0.1	1.594603
2.793350	0.1	1.598716
2.795017	0.1	1.602411
2.796683	0.1	1.605809
2.798350	0.1	1.608908
2.800017	0.1	1.611531
2.801683	0.1	1.614034
2.803350	0.1	1.616657
2.805017	0.1	1.619279
2.806683	0.1	1.621604
2.808350	0.1	1.623213
2.810017	0.1	1.624346
2.811683	0.1	1.625538
2.813350	0.1	1.627088
2.815017	0.1	1.628697
2.816683	0.1	1.630485
2.818350	0.1	1.632989
2.820017	0.1	1.636565
2.821683	0.1	1.640380
2.823350	0.1	1.643419
2.825017	0.1	1.645446
2.826683	0.1	1.646996
2.828350	0.1	1.648307
2.830017	0.1	1.649559
2.831683	0.1	1.650393
2.833350	0.1	1.650632
2.835017	0.1	1.650393
2.836683	0.1	1.649737
2.838350	0.1	1.649439
2.840017	0.1	1.650334
2.841683	0.1	1.652837
2.843350	0.1	1.657426
2.845017	0.1	1.664460
2.846683	0.1	1.673102
2.848350	0.1	1.681805
2.850017	0.1	1.689255
2.851683	0.1	1.695275
2.853350	0.1	1.700163
2.855017	0.1	1.703858
2.856683	0.1	1.706183
2.858350	0.1	1.707256
2.860017	0.1	1.707375
2.861683	0.1	1.707077
2.863350	0.1	1.707137
2.865017	0.1	1.707733
2.866683	0.1	1.708806
2.868350	0.1	1.710117
2.870017	0.1	1.711965
2.871683	0.1	1.714468
2.873350	0.1	1.717031
2.875017	0.1	1.718581
2.876683	0.1	1.718462
2.878350	0.1	1.716614
2.880017	0.1	1.713872
2.881683	0.1	1.711786
2.883350	0.1	1.711488
2.885017	0.1	1.712561
2.886683	0.1	1.714289
2.888350	0.1	1.716256
2.890017	0.1	1.718819
2.891683	0.1	1.722634
2.893350	0.1	1.727104
2.895017	0.1	1.730383
2.896683	0.1	1.731157
2.898350	0.1	1.729786
2.900017	0.1	1.727045
2.901683	0.1	1.724064
2.903350	0.1	1.722336
2.905017	0.1	1.722813
2.906683	0.1	1.724959
2.908350	0.1	1.727343
2.910017	0.1	1.729012
2.911683	0.1	1.729786
2.913350	0.1	1.729608
2.915017	0.1	1.728475
2.916683	0.1	1.726687
2.918350	0.1	1.724720
2.920017	0.1	1.722872
2.921683	0.1	1.721740
2.923350	0.1	1.722157
2.925017	0.1	1.724005
2.926683	0.1	1.726210
2.928350	0.1	1.727820
2.930017	0.1	1.728773
2.931683	0.1	1.729131
2.933350	0.1	1.728594
2.935017	0.1	1.727045
2.936683	0.1	1.725137
2.938350	0.1	1.723588
2.940017	0.1	1.721859
2.941683	0.1	1.718581
2.943350	0.1	1.713514
2.945017	0.1	1.708448
2.946683	0.1	1.705706
2.948350	0.1	1.705945
2.950017	0.1	1.707673
2.951683	0.1	1.709342
2.953350	0.1	1.710355
2.955017	0.1	1.710892
2.956683	0.1	1.711071
2.958350	0.1	1.710713
2.960017	0.1	1.709461
2.961683	0.1	1.707554
2.963350	0.1	1.706541
2.965017	0.1	1.707435
2.966683	0.1	1.709163
2.968350	0.1	1.709581
2.970017	0.1	1.707971
2.971683	0.1	1.705527
2.973350	0.1	1.703680
2.975017	0.1	1.702368
2.976683	0.1	1.700401
2.978350	0.1	1.697123
2.980017	0.1	1.693130
2.981683	0.1	1.689792
2.983350	0.1	1.687944
2.985017	0.1	1.687884
2.986683	0.1	1.688779
2.988350	0.1	1.689375
2.990017	0.1	1.688600
2.991683	0.1	1.686633
2.993350	0.1	1.684249
2.995017	0.1	1.681507
2.996683	0.1	1.677692
2.998350	0.1	1.672447
3.000017	0.1	1.666069
3.001683	0.1	1.659155
3.003350	0.1	1.652718
3.005017	0.1	1.648009
3.006683	0.1	1.645744
3.008350	0.1	1.645327
3.010017	0.1	1.645863
3.011683	0.1	1.646519
3.013350	0.1	1.646817
3.015017	0.1	1.646221
3.016683	0.1	1.644433
3.018350	0.1	1.642227
3.020017	0.1	1.640737
3.021683	0.1	1.640320
3.023350	0.1	1.640141
3.025017	0.1	1.638651
3.026683	0.1	1.635194
3.028350	0.1	1.629830
3.030017	0.1	1.623273
3.031683	0.1	1.616895
3.033350	0.1	1.612067
3.035017	0.1	1.608729
3.036683	0.1	1.605988
3.038350	0.1	1.603663
3.040017	0.1	1.602292
3.041683	0.1	1.601875
3.043350	0.1	1.601100
3.045017	0.1	1.599193
3.046683	0.1	1.596391
3.048350	0.1	1.593113
3.050017	0.1	1.589179
3.051683	0.1	1.584530
3.053350	0.1	1.579881
3.055017	0.1	1.576126
3.056683	0.1	1.573384
3.058350	0.1	1.571179
3.060017	0.1	1.569569
3.061683	0.1	1.568854
3.063350	0.1	1.568616
3.065017	0.1	1.567781
3.066683	0.1	1.565278
3.068350	0.1	1.560748
3.070017	0.1	1.555264
3.071683	0.1	1.550496
3.073350	0.1	1.546860
3.075017	0.1	1.543224
3.076683	0.1	1.538396
3.078350	0.1	1.532555
3.080017	0.1	1.526952
3.081683	0.1	1.522839
3.083350	0.1	1.519680
3.085017	0.1	1.515985
3.086683	0.1	1.511276
3.088350	0.1	1.507163
3.090017	0.1	1.505077
3.091683	0.1	1.504660
3.093350	0.1	1.504064
3.095017	0.1	1.501858
3.096683	0.1	1.498044
3.098350	0.1	1.493871
3.100017	0.1	1.490414
3.101683	0.1	1.487672
3.103350	0.1	1.484990
3.105017	0.1	1.482189
3.106683	0.1	1.479149
3.108350	0.1	1.475930
3.110017	0.1	1.472533
3.111683	0.1	1.468480
3.113350	0.1	1.463115
3.115017	0.1	1.456440
3.116683	0.1	1.449287
3.118350	0.1	1.442790
3.120017	0.1	1.437008
3.121683	0.1	1.432061
3.123350	0.1	1.428962
3.125017	0.1	1.428127
3.126683	0.1	1.428068
3.128350	0.1	1.426637
3.130017	0.1	1.423061
3.131683	0.1	1.417518
3.133350	0.1	1.410902
3.135017	0.1	1.404047
3.136683	0.1	1.396656
3.138350	0.1	1.388669
3.140017	0.1	1.381040
3.141683	0.1	1.374722
3.143350	0.1	1.369953
3.145017	0.1	1.365662
3.146683	0.1	1.359999
3.148350	0.1	1.352668
3.150017	0.1	1.345158
3.151683	0.1	1.339257
3.153350	0.1	1.335919
3.155017	0.1	1.334548
3.156683	0.1	1.333416
3.158350	0.1	1.330614
3.160017	0.1	1.325607
3.161683	0.1	1.318753
3.163350	0.1	1.310229
3.165017	0.1	1.300871
3.166683	0.1	1.292348
3.168350	0.1	1.286149
3.170017	0.1	1.282692
3.171683	0.1	1.280785
3.173350	0.1	1.278699
3.175017	0.1	1.274765
3.176683	0.1	1.268506
3.178350	0.1	1.260459
3.180017	0.1	1.252711
3.181683	0.1	1.247168
3.183350	0.1	1.243591
3.185017	0.1	1.240194
3.186683	0.1	1.235902
3.188350	0.1	1.230598
3.190017	0.1	1.224399
3.191683	0.1	1.217544
3.193350	0.1	1.210511
3.195017	0.1	1.204252
3.196683	0.1	1.199961
3.198350	0.1	1.197636
3.200017	0.1	1.195729
3.201683	0.1	1.192153
3.203350	0.1	1.186133
3.205017	0.1	1.178503
3.206683	0.1	1.171112
3.208350	0.1	1.165032
3.210017	0.1	1.159668
3.211683	0.1	1.153588
3.213350	0.1	1.146197
3.215017	0.1	1.138091
3.216683	0.1	1.130164
3.218350	0.1	1.122773
3.220017	0.1	1.116276
3.221683	0.1	1.111507
3.223350	0.1	1.109183
3.225017	0.1	1.108646
3.226683	0.1	1.108825
3.228350	0.1	1.108706
3.230017	0.1	1.107812
3.231683	0.1	1.105666
3.233350	0.1	1.101792
3.235017	0.1	1.096368
3.236683	0.1	1.089335
3.238350	0.1	1.080692
3.240017	0.1	1.070559
3.241683	0.1	1.059532
3.243350	0.1	1.048923
3.245017	0.1	1.039982
3.246683	0.1	1.033247
3.248350	0.1	1.028419
3.250017	0.1	1.024842
3.251683	0.1	1.021862
3.253350	0.1	1.019299
3.255017	0.1	1.016975
3.256683	0.1	1.014113
3.258350	0.1	1.009524
3.260017	0.1	1.002312
3.261683	0.1	0.993371
3.263350	0.1	0.984609
3.265017	0.1	0.977159
3.266683	0.1	0.970841
3.268350	0.1	0.965297
3.270017	0.1	0.960529
3.271683	0.1	0.956476
3.273350	0.1	0.953257
3.275017	0.1	0.950754
3.276683	0.1	0.948131
3.278350	0.1	0.943959
3.280017	0.1	0.937641
3.281683	0.1	0.929713
3.283350	0.1	0.920773
3.285017	0.1	0.911713
3.286683	0.1	0.902712
3.288350	0.1	0.893533
3.290017	0.1	0.884175
3.291683	0.1	0.875950
3.293350	0.1	0.869691
3.295017	0.1	0.864565
3.296683	0.1	0.859261
3.298350	0.1	0.853419
3.300017	0.1	0.847817
3.301683	0.1	0.843525
3.303350	0.1	0.841022
3.305017	0.1	0.839710
3.306683	0.1	0.838280
3.308350	0.1	0.835538
3.310017	0.1	0.831187
3.311683	0.1	0.826120
3.313350	0.1	0.820935
3.315017	0.1	0.815392
3.316683	0.1	0.809073
3.318350	0.1	0.801742
3.320017	0.1	0.793397
3.321683	0.1	0.784695
3.323350	0.1	0.776410
3.325017	0.1	0.768840
3.326683	0.1	0.761747
3.328350	0.1	0.755131
3.330017	0.1	0.749052
3.331683	0.1	0.743330
3.333350	0.1	0.737548
3.335017	0.1	0.731409
3.336683	0.1	0.725031
3.338350	0.1	0.718772
3.340017	0.1	0.713289
3.341683	0.1	0.708878
3.343350	0.1	0.705540
3.345017	0.1	0.702977
3.346683	0.1	0.700712
3.348350	0.1	0.697792
3.350017	0.1	0.693023
3.351683	0.1	0.686407
3.353350	0.1	0.678957
3.355017	0.1	0.671983
3.356683	0.1	0.665963
3.358350	0.1	0.660539
3.360017	0.1	0.654936
3.361683	0.1	0.648677
3.363350	0.1	0.642121
3.365017	0.1	0.635982
3.366683	0.1	0.630260
3.368350	0.1	0.625014
3.370017	0.1	0.620008
3.371683	0.1	0.615239
3.373350	0.1	0.611007
3.375017	0.1	0.607789
3.376683	0.1	0.605226
3.378350	0.1	0.602841
3.380017	0.1	0.600398
3.381683	0.1	0.597477
3.383350	0.1	0.593841
3.385017	0.1	0.589252
3.386683	0.1	0.584364
3.388350	0.1	0.579834
3.390017	0.1	0.575483
3.391683	0.1	0.570715
3.393350	0.1	0.565827
3.395017	0.1	0.561774
3.396683	0.1	0.558853
3.398350	0.1	0.556886
3.400017	0.1	0.555873
3.401683	0.1	0.555813
3.403350	0.1	0.556171
3.405017	0.1	0.555754
3.406683	0.1	0.553012
3.408350	0.1	0.547230
3.410017	0.1	0.539362
3.411683	0.1	0.531614
3.413350	0.1	0.525713
3.415017	0.1	0.521362
3.416683	0.1	0.517368
3.418350	0.1	0.513196
3.420017	0.1	0.508726
3.421683	0.1	0.504136
3.423350	0.1	0.499308
3.425017	0.1	0.494897
3.426683	0.1	0.492036
3.428350	0.1	0.490904
3.430017	0.1	0.490189
3.431683	0.1	0.488579
3.433350	0.1	0.486255
3.435017	0.1	0.484049
3.436683	0.1	0.482202
3.438350	0.1	0.480056
3.440017	0.1	0.476718
3.441683	0.1	0.471532
3.443350	0.1	0.464261
3.445017	0.1	0.455201
3.446683	0.1	0.446439
3.448350	0.1	0.440657
3.450017	0.1	0.438988
3.451683	0.1	0.440598
3.453350	0.1	0.444353
3.455017	0.1	0.448823
3.456683	0.1	0.452101
3.458350	0.1	0.453293
3.460017	0.1	0.453591
3.461683	0.1	0.455558
3.463350	0.1	0.461400
3.465017	0.1	0.471592
3.466683	0.1	0.484943
3.468350	0.1	0.500202
3.470017	0.1	0.516236
3.471683	0.1	0.531793
3.473350	0.1	0.545681
3.475017	0.1	0.557303
3.476683	0.1	0.566900
3.478350	0.1	0.575483
3.480017	0.1	0.583112
3.481683	0.1	0.588238
3.483350	0.1	0.588477
3.485017	0.1	0.582993
3.486683	0.1	0.573337
3.488350	0.1	0.561833
3.490017	0.1	0.550151
3.491683	0.1	0.538826
3.493350	0.1	0.528634
3.495017	0.1	0.520766
3.496683	0.1	0.516057
3.498350	0.1	0.514388
3.500017	0.1	0.515163
3.501683	0.1	0.517488
3.503350	0.1	0.520647
3.505017	0.1	0.524104
3.506683	0.1	0.527978
3.508350	0.1	0.532627
3.510017	0.1	0.538468
3.511683	0.1	0.546813
3.513350	0.1	0.558913
3.515017	0.1	0.574172
3.516683	0.1	0.590324
3.518350	0.1	0.605226
3.520017	0.1	0.618100
3.521683	0.1	0.628710
3.523350	0.1	0.637233
3.525017	0.1	0.644684
3.526683	0.1	0.652552
3.528350	0.1	0.661433
3.530017	0.1	0.670672
3.531683	0.1	0.679553
3.533350	0.1	0.687599
3.535017	0.1	0.693977
3.536683	0.1	0.697851
3.538350	0.1	0.699699
3.540017	0.1	0.700593
3.541683	0.1	0.700831
3.543350	0.1	0.700712
3.545017	0.1	0.700951
3.546683	0.1	0.702202
3.548350	0.1	0.704348
3.550017	0.1	0.706673
3.551683	0.1	0.708699
3.553350	0.1	0.710428
3.555017	0.1	0.712454
3.556683	0.1	0.714958
3.558350	0.1	0.717223
3.560017	0.1	0.718117
3.561683	0.1	0.716984
3.563350	0.1	0.714243
3.565017	0.1	0.710964
3.566683	0.1	0.707924
3.568350	0.1	0.705659
3.570017	0.1	0.704467
3.571683	0.1	0.704408
3.573350	0.1	0.705063
3.575017	0.1	0.706315
3.576683	0.1	0.708878
3.578350	0.1	0.712812
3.580017	0.1	0.716627
3.581683	0.1	0.718772
3.583350	0.1	0.718832
3.585017	0.1	0.717282
3.586683	0.1	0.715077
3.588350	0.1	0.712574
3.590017	0.1	0.709236
3.591683	0.1	0.704348
3.593350	0.1	0.698030
3.595017	0.1	0.691712
3.596683	0.1	0.687122
3.598350	0.1	0.685692
3.600017	0.1	0.687182
3.601683	0.1	0.690639
3.603350	0.1	0.694752
3.605017	0.1	0.698984
3.606683	0.1	0.702620
3.608350	0.1	0.704825
3.610017	0.1	0.704646
3.611683	0.1	0.701845
3.613350	0.1	0.696838
3.615017	0.1	0.690937
3.616683	0.1	0.685453
3.618350	0.1	0.681102
3.620017	0.1	0.678361
3.621683	0.1	0.677526
3.623350	0.1	0.677645
3.625017	0.1	0.677705
3.626683	0.1	0.677228
3.628350	0.1	0.676513
3.630017	0.1	0.675738
3.631683	0.1	0.674963
3.633350	0.1	0.674129
3.635017	0.1	0.673413
3.636683	0.1	0.672877
3.638350	0.1	0.672162
3.640017	0.1	0.670672
3.641683	0.1	0.667930
3.643350	0.1	0.664175
3.645017	0.1	0.659823
3.646683	0.1	0.655472
3.648350	0.1	0.652015
3.650017	0.1	0.650346
3.651683	0.1	0.650704
3.653350	0.1	0.652492
3.655017	0.1	0.654340
3.656683	0.1	0.655234
3.658350	0.1	0.655115
3.660017	0.1	0.654638
3.661683	0.1	0.654340
3.663350	0.1	0.653744
3.665017	0.1	0.652015
3.666683	0.1	0.648379
3.668350	0.1	0.643075
3.670017	0.1	0.637233
3.671683	0.1	0.633061
3.673350	0.1	0.632227
3.675017	0.1	0.634790
3.676683	0.1	0.639319
3.678350	0.1	0.643730
3.680017	0.1	0.646651
3.681683	0.1	0.648201
3.683350	0.1	0.649154
3.685017	0.1	0.649393
3.686683	0.1	0.648081
3.688350	0.1	0.644803
3.690017	0.1	0.640392
3.691683	0.1	0.636280
3.693350	0.1	0.633061
3.695017	0.1	0.630498
3.696683	0.1	0.628233
3.698350	0.1	0.625908
3.700017	0.1	0.623703
3.701683	0.1	0.622034
3.703350	0.1	0.621200
3.705017	0.1	0.621498
3.706683	0.1	0.622988
3.708350	0.1	0.625074
3.710017	0.1	0.627101
3.711683	0.1	0.628710
3.713350	0.1	0.629783
3.715017	0.1	0.629842
3.716683	0.1	0.628054
3.718350	0.1	0.623703
3.720017	0.1	0.617206
3.721683	0.1	0.610113
3.723350	0.1	0.604451
3.725017	0.1	0.601530
3.726683	0.1	0.601411
3.728350	0.1	0.603497
3.730017	0.1	0.607133
3.731683	0.1	0.610888
3.733350	0.1	0.612915
3.735017	0.1	0.612140
3.736683	0.1	0.608981
3.738350	0.1	0.604510
3.740017	0.1	0.600100
3.741683	0.1	0.597000
3.743350	0.1	0.595808
3.745017	0.1	0.596583
3.746683	0.1	0.598848
3.748350	0.1	0.601172
3.750017	0.1	0.601709
3.751683	0.1	0.599146
3.753350	0.1	0.593782
3.755017	0.1	0.587165
3.756683	0.1	0.581741
3.758350	0.1	0.579119
3.760017	0.1	0.579000
3.761683	0.1	0.580072
3.763350	0.1	0.581443
3.765017	0.1	0.582457
3.766683	0.1	0.582814
3.768350	0.1	0.582933
3.770017	0.1	0.583470
3.771683	0.1	0.584722
3.773350	0.1	0.586689
3.775017	0.1	0.588536
3.776683	0.1	0.588954
3.778350	0.1	0.587225
3.780017	0.1	0.583172
3.781683	0.1	0.577569
3.783350	0.1	0.572264
3.785017	0.1	0.568688
3.786683	0.1	0.566721
3.788350	0.1	0.565529
3.790017	0.1	0.564814
3.791683	0.1	0.564277
3.793350	0.1	0.563085
3.795017	0.1	0.560582
3.796683	0.1	0.557005
3.798350	0.1	0.553131
3.800017	0.1	0.549674
3.801683	0.1	0.547826
3.803350	0.1	0.548482
3.805017	0.1	0.551105
3.806683	0.1	0.553668
3.808350	0.1	0.554264
3.810017	0.1	0.552952
3.811683	0.1	0.550211
3.813350	0.1	0.546038
3.815017	0.1	0.540555
3.816683	0.1	0.534654
3.818350	0.1	0.529707
3.820017	0.1	0.526249
3.821683	0.1	0.524282
3.823350	0.1	0.523508
3.825017	0.1	0.524044
3.826683	0.1	0.525713
3.828350	0.1	0.527978
3.830017	0.1	0.529826
3.831683	0.1	0.530839
3.833350	0.1	0.530779
3.835017	0.1	0.529051
3.836683	0.1	0.525534
3.838350	0.1	0.521064
3.840017	0.1	0.516117
3.841683	0.1	0.510812
3.843350	0.1	0.505388
3.845017	0.1	0.500500
3.846683	0.1	0.496805
3.848350	0.1	0.494659
3.850017	0.1	0.493705
3.851683	0.1	0.492871
3.853350	0.1	0.491619
3.855017	0.1	0.490963
3.856683	0.1	0.492036
3.858350	0.1	0.494599
3.860017	0.1	0.496805
3.861683	0.1	0.496805
3.863350	0.1	0.494003
3.865017	0.1	0.489354
3.866683	0.1	0.484288
3.868350	0.1	0.480175
3.870017	0.1	0.477254
3.871683	0.1	0.474989
3.873350	0.1	0.472963
3.875017	0.1	0.471115
3.876683	0.1	0.469744
3.878350	0.1	0.469506
3.880017	0.1	0.470579
3.881683	0.1	0.471950
3.883350	0.1	0.472665
3.885017	0.1	0.472248
3.886683	0.1	0.470817
3.888350	0.1	0.467896
3.890017	0.1	0.462532
3.891683	0.1	0.455022
3.893350	0.1	0.447154
3.895017	0.1	0.441372
3.896683	0.1	0.438809
3.898350	0.1	0.439107
3.900017	0.1	0.441074
3.901683	0.1	0.443995
3.903350	0.1	0.447512
3.905017	0.1	0.450194
3.906683	0.1	0.450671
3.908350	0.1	0.448644
3.910017	0.1	0.445128
3.911683	0.1	0.441313
3.913350	0.1	0.438094
3.915017	0.1	0.435114
3.916683	0.1	0.431836
3.918350	0.1	0.428140
3.920017	0.1	0.424385
3.921683	0.1	0.421405
3.923350	0.1	0.419676
3.925017	0.1	0.419438
3.926683	0.1	0.420153
3.928350	0.1	0.420749
3.930017	0.1	0.420094
3.931683	0.1	0.417650
3.933350	0.1	0.413775
3.935017	0.1	0.409305
3.936683	0.1	0.404954
3.938350	0.1	0.401497
3.940017	0.1	0.399590
3.941683	0.1	0.399470
3.943350	0.1	0.400126
3.945017	0.1	0.400364
3.946683	0.1	0.399709
3.948350	0.1	0.398576
3.950017	0.1	0.397444
3.951683	0.1	0.396132
3.953350	0.1	0.393987
3.955017	0.1	0.390768
3.956683	0.1	0.386775
3.958350	0.1	0.381947
3.960017	0.1	0.376523
3.961683	0.1	0.371456
3.963350	0.1	0.367999
3.965017	0.1	0.367105
3.966683	0.1	0.368416
3.968350	0.1	0.370860
3.970017	0.1	0.373125
3.971683	0.1	0.374198
3.973350	0.1	0.374317
3.975017	0.1	0.374675
3.976683	0.1	0.376046
3.978350	0.1	0.378072
3.980017	0.1	0.380099
3.981683	0.1	0.381291
3.983350	0.1	0.380337
3.985017	0.1	0.376523
3.986683	0.1	0.370860
3.988350	0.1	0.364959
3.990017	0.1	0.359654
3.991683	0.1	0.354946
3.993350	0.1	0.350535
3.995017	0.1	0.346899
3.996683	0.1	0.344813
3.998350	0.1	0.344098
4.000017	0.1	0.343263
4.001683	0.1	0.341356
4.003350	0.1	0.338793
4.005017	0.1	0.335693
4.006683	0.1	0.331521
4.008350	0.1	0.326335
4.010017	0.1	0.321150
4.011683	0.1	0.317097
4.013350	0.1	0.314891
4.015017	0.1	0.315070
4.016683	0.1	0.316918
4.018350	0.1	0.318944
4.020017	0.1	0.320375
4.021683	0.1	0.321805
4.023350	0.1	0.323594
4.025017	0.1	0.325084
4.026683	0.1	0.325203
4.028350	0.1	0.323296
4.030017	0.1	0.320077
4.031683	0.1	0.316620
4.033350	0.1	0.313640
4.035017	0.1	0.311315
4.036683	0.1	0.309527
4.038350	0.1	0.308275
4.040017	0.1	0.307798
4.041683	0.1	0.307739
4.043350	0.1	0.307202
4.045017	0.1	0.305474
4.046683	0.1	0.303149
4.048350	0.1	0.301540
4.050017	0.1	0.301957
4.051683	0.1	0.304163
4.053350	0.1	0.306308
4.055017	0.1	0.306308
4.056683	0.1	0.304043
4.058350	0.1	0.301480
4.060017	0.1	0.299811
4.061683	0.1	0.298679
4.063350	0.1	0.296593
4.065017	0.1	0.292480
4.066683	0.1	0.286520
4.068350	0.1	0.280261
4.070017	0.1	0.275314
4.071683	0.1	0.272572
4.073350	0.1	0.272036
4.075017	0.1	0.272930
4.076683	0.1	0.273287
4.078350	0.1	0.271380
4.080017	0.1	0.267208
4.081683	0.1	0.263095
4.083350	0.1	0.260830
4.085017	0.1	0.260770
4.086683	0.1	0.261903
4.088350	0.1	0.263453
4.090017	0.1	0.265062
4.091683	0.1	0.266016
4.093350	0.1	0.265300
4.095017	0.1	0.262737
4.096683	0.1	0.259399
4.098350	0.1	0.256360
4.100017	0.1	0.253737
4.101683	0.1	0.251532
4.103350	0.1	0.249982
4.105017	0.1	0.249565
4.106683	0.1	0.249743
4.108350	0.1	0.249326
4.110017	0.1	0.247657
4.111683	0.1	0.245094
4.113350	0.1	0.242651
4.115017	0.1	0.240922
4.116683	0.1	0.239670
4.118350	0.1	0.238359
4.120017	0.1	0.237048
4.121683	0.1	0.236034
4.123350	0.1	0.234902
4.125017	0.1	0.232995
4.126683	0.1	0.230432
4.128350	0.1	0.228286
4.130017	0.1	0.226975
4.131683	0.1	0.226617
4.133350	0.1	0.227213
4.135017	0.1	0.228465
4.136683	0.1	0.229359
4.138350	0.1	0.229180
4.140017	0.1	0.227869
4.141683	0.1	0.225961
4.143350	0.1	0.223756
4.145017	0.1	0.221133
4.146683	0.1	0.217795
4.148350	0.1	0.214160
4.150017	0.1	0.211179
4.151683	0.1	0.209510
4.153350	0.1	0.209510
4.155017	0.1	0.211239
4.156683	0.1	0.214398
4.158350	0.1	0.218034
4.160017	0.1	0.220597
4.161683	0.1	0.221014
4.163350	0.1	0.219286
4.165017	0.1	0.215590
4.166683	0.1	0.210822
4.168350	0.1	0.206351
4.170017	0.1	0.203252
4.171683	0.1	0.200808
4.173350	0.1	0.197947
4.175017	0.1	0.195205
4.176683	0.1	0.193834
4.178350	0.1	0.193656
4.180017	0.1	0.193357
4.181683	0.1	0.191569
4.183350	0.1	0.187933
4.185017	0.1	0.183046
4.186683	0.1	0.179231
4.188350	0.1	0.178218
4.190017	0.1	0.179887
4.191683	0.1	0.182450
4.193350	0.1	0.184417
4.195017	0.1	0.185013
4.196683	0.1	0.184834
4.198350	0.1	0.184774
4.200017	0.1	0.184536
4.201683	0.1	0.183404
4.203350	0.1	0.181556
4.205017	0.1	0.179291
4.206683	0.1	0.176370
4.208350	0.1	0.173330
4.210017	0.1	0.171900
4.211683	0.1	0.172913
4.213350	0.1	0.174820
4.215017	0.1	0.175357
4.216683	0.1	0.173509
4.218350	0.1	0.170350
4.220017	0.1	0.167549
4.221683	0.1	0.166655
4.223350	0.1	0.168264
4.225017	0.1	0.171363
4.226683	0.1	0.174046
4.228350	0.1	0.175118
4.230017	0.1	0.174522
4.231683	0.1	0.172377
4.233350	0.1	0.168920
4.235017	0.1	0.164807
4.236683	0.1	0.161290
4.238350	0.1	0.159502
4.240017	0.1	0.159740
4.241683	0.1	0.161231
4.243350	0.1	0.162542
4.245017	0.1	0.162184
4.246683	0.1	0.159979
4.248350	0.1	0.157058
4.250017	0.1	0.155330
4.251683	0.1	0.156045
4.253350	0.1	0.158906
4.255017	0.1	0.162482
4.256683	0.1	0.165463
4.258350	0.1	0.166416
4.260017	0.1	0.164390
4.261683	0.1	0.160098
4.263350	0.1	0.155389
4.265017	0.1	0.151753
4.266683	0.1	0.149369
4.268350	0.1	0.147879
4.270017	0.1	0.147522
4.271683	0.1	0.148118
4.273350	0.1	0.148773
4.275017	0.1	0.148714
4.276683	0.1	0.147581
4.278350	0.1	0.145674
4.280017	0.1	0.143528
4.281683	0.1	0.141740
4.283350	0.1	0.140131
4.285017	0.1	0.138283
4.286683	0.1	0.136018
4.288350	0.1	0.133932
4.290017	0.1	0.133038
4.291683	0.1	0.133693
4.293350	0.1	0.135779
4.295017	0.1	0.138760
4.296683	0.1	0.142097
4.298350	0.1	0.145495
4.300017	0.1	0.148416
4.301683	0.1	0.149786
4.303350	0.1	0.148714
4.305017	0.1	0.145674
4.306683	0.1	0.142396
4.308350	0.1	0.140309
4.310017	0.1	0.140190
4.311683	0.1	0.141680
4.313350	0.1	0.143766
4.315017	0.1	0.145257
4.316683	0.1	0.145257
4.318350	0.1	0.143707
4.320017	0.1	0.141501
4.321683	0.1	0.139773
4.323350	0.1	0.139833
4.325017	0.1	0.142097
4.326683	0.1	0.145972
4.328350	0.1	0.150025
4.330017	0.1	0.152528
4.331683	0.1	0.152111
4.333350	0.1	0.149071
4.335017	0.1	0.145555
4.336683	0.1	0.144005
4.338350	0.1	0.145197
4.340017	0.1	0.147641
4.341683	0.1	0.149667
4.343350	0.1	0.150919
4.345017	0.1	0.151873
4.346683	0.1	0.153124
4.348350	0.1	0.154972
4.350017	0.1	0.157714
4.351683	0.1	0.160396
4.353350	0.1	0.161469
4.355017	0.1	0.160337
4.356683	0.1	0.158310
4.358350	0.1	0.156701
4.360017	0.1	0.156522
4.361683	0.1	0.158310
4.363350	0.1	0.162065
4.365017	0.1	0.167131
4.366683	0.1	0.172794
4.368350	0.1	0.178456
4.370017	0.1	0.183523
4.371683	0.1	0.188172
4.373350	0.1	0.193000
4.375017	0.1	0.198066
4.376683	0.1	0.202358
4.378350	0.1	0.204742
4.380017	0.1	0.204921
4.381683	0.1	0.203133
4.383350	0.1	0.200689
4.385017	0.1	0.199497
4.386683	0.1	0.200510
4.388350	0.1	0.203311
4.390017	0.1	0.207007
4.391683	0.1	0.211418
4.393350	0.1	0.216603
4.395017	0.1	0.221789
4.396683	0.1	0.225484
4.398350	0.1	0.227869
4.400017	0.1	0.230312
4.401683	0.1	0.233352
4.403350	0.1	0.236273
4.405017	0.1	0.238538
4.406683	0.1	0.240028
4.408350	0.1	0.241339
4.410017	0.1	0.243247
4.411683	0.1	0.246525
4.413350	0.1	0.250578
4.415017	0.1	0.253975
4.416683	0.1	0.255883
4.418350	0.1	0.256419
4.420017	0.1	0.255764
4.421683	0.1	0.254452
4.423350	0.1	0.254273
4.425017	0.1	0.256956
4.426683	0.1	0.262260
4.428350	0.1	0.268281
4.430017	0.1	0.273108
4.431683	0.1	0.275135
4.433350	0.1	0.273943
4.435017	0.1	0.270963
4.436683	0.1	0.268340
4.438350	0.1	0.267088
4.440017	0.1	0.266671
4.441683	0.1	0.266314
4.443350	0.1	0.265837
4.445017	0.1	0.265539
4.446683	0.1	0.265241
4.448350	0.1	0.264645
4.450017	0.1	0.263631
4.451683	0.1	0.262380
4.453350	0.1	0.260890
4.455017	0.1	0.259161
4.456683	0.1	0.257254
4.458350	0.1	0.256121
4.460017	0.1	0.256717
4.461683	0.1	0.259459
4.463350	0.1	0.263691
4.465017	0.1	0.267327
4.466683	0.1	0.268340
4.468350	0.1	0.266314
4.470017	0.1	0.262320
4.471683	0.1	0.257671
4.473350	0.1	0.253856
4.475017	0.1	0.252366
4.476683	0.1	0.253201
4.478350	0.1	0.255048
4.480017	0.1	0.255764
4.481683	0.1	0.254035
4.483350	0.1	0.250340
4.485017	0.1	0.246346
4.486683	0.1	0.243545
4.488350	0.1	0.242233
4.490017	0.1	0.242353
4.491683	0.1	0.243902
4.493350	0.1	0.246346
4.495017	0.1	0.249088
4.496683	0.1	0.251114
4.498350	0.1	0.251532
4.500017	0.1	0.250161
4.501683	0.1	0.247717
4.503350	0.1	0.244677
4.505017	0.1	0.241458
4.506683	0.1	0.238657
4.508350	0.1	0.236452
4.510017	0.1	0.234485
4.511683	0.1	0.232995
4.513350	0.1	0.233054
4.515017	0.1	0.235498
4.516683	0.1	0.239551
4.518350	0.1	0.243127
4.520017	0.1	0.244975
4.521683	0.1	0.245273
4.523350	0.1	0.244379
4.525017	0.1	0.242472
4.526683	0.1	0.239670
4.528350	0.1	0.235975
4.530017	0.1	0.231862
4.531683	0.1	0.228226
4.533350	0.1	0.225723
4.535017	0.1	0.224769
4.536683	0.1	0.225484
4.538350	0.1	0.227571
4.540017	0.1	0.230193
4.541683	0.1	0.232339
4.543350	0.1	0.233054
4.545017	0.1	0.232041
4.546683	0.1	0.230312
4.548350	0.1	0.229299
4.550017	0.1	0.229359
4.551683	0.1	0.229657
4.553350	0.1	0.229120
4.555017	0.1	0.227690
4.556683	0.1	0.226319
4.558350	0.1	0.225246
4.560017	0.1	0.224054
4.561683	0.1	0.222802
4.563350	0.1	0.221908
4.565017	0.1	0.221252
4.566683	0.1	0.219882
4.568350	0.1	0.217736
4.570017	0.1	0.216126
4.571683	0.1	0.215888
4.573350	0.1	0.216305
4.575017	0.1	0.216424
4.576683	0.1	0.216126
4.578350	0.1	0.215888
4.580017	0.1	0.215530
4.581683	0.1	0.215113
4.583350	0.1	0.215590
4.585017	0.1	0.217736
4.586683	0.1	0.221252
4.588350	0.1	0.224292
4.590017	0.1	0.225067
4.591683	0.1	0.223100
4.593350	0.1	0.219464
4.595017	0.1	0.215828
4.596683	0.1	0.213087
4.598350	0.1	0.211656
4.600017	0.1	0.211298
4.601683	0.1	0.211775
4.603350	0.1	0.212371
4.605017	0.1	0.212729
4.606683	0.1	0.212610
4.608350	0.1	0.211716
4.610017	0.1	0.209808
4.611683	0.1	0.207841
4.613350	0.1	0.206769
4.615017	0.1	0.206411
4.616683	0.1	0.205994
4.618350	0.1	0.205278
4.620017	0.1	0.204206
4.621683	0.1	0.203013
4.623350	0.1	0.202298
4.625017	0.1	0.203192
4.626683	0.1	0.206292
4.628350	0.1	0.210345
4.630017	0.1	0.213265
4.631683	0.1	0.213921
4.633350	0.1	0.212789
4.635017	0.1	0.211179
4.636683	0.1	0.209987
4.638350	0.1	0.208974
4.640017	0.1	0.207961
4.641683	0.1	0.207782
4.643350	0.1	0.208974
4.645017	0.1	0.211060
4.646683	0.1	0.212967
4.648350	0.1	0.214100
4.650017	0.1	0.215292
4.651683	0.1	0.217319
4.653350	0.1	0.219345
4.655017	0.1	0.219226
4.656683	0.1	0.216186
4.658350	0.1	0.211418
4.660017	0.1	0.207186
4.661683	0.1	0.204921
4.663350	0.1	0.204742
4.665017	0.1	0.205874
4.666683	0.1	0.207543
4.668350	0.1	0.209332
4.670017	0.1	0.211477
4.671683	0.1	0.213623
4.673350	0.1	0.214636
4.675017	0.1	0.213385
4.676683	0.1	0.210583
4.678350	0.1	0.208437
4.680017	0.1	0.209153
4.681683	0.1	0.213742
4.683350	0.1	0.220776
4.685017	0.1	0.227034
4.686683	0.1	0.229418
4.688350	0.1	0.227511
4.690017	0.1	0.223577
4.691683	0.1	0.219941
4.693350	0.1	0.217497
4.695017	0.1	0.216067
4.696683	0.1	0.215173
4.698350	0.1	0.213981
4.700017	0.1	0.212610
4.701683	0.1	0.212252
4.703350	0.1	0.214040
4.705017	0.1	0.217021
4.706683	0.1	0.218689
4.708350	0.1	0.217438
4.710017	0.1	0.213742
4.711683	0.1	0.209332
4.713350	0.1	0.206530
4.715017	0.1	0.206828
4.716683	0.1	0.209749
4.718350	0.1	0.213385
4.720017	0.1	0.216067
4.721683	0.1	0.217497
4.723350	0.1	0.218332
4.725017	0.1	0.218928
4.726683	0.1	0.219047
4.728350	0.1	0.218332
4.730017	0.1	0.216663
4.731683	0.1	0.214338
4.733350	0.1	0.211895
4.735017	0.1	0.210047
4.736683	0.1	0.209570
4.738350	0.1	0.211120
4.740017	0.1	0.214219
4.741683	0.1	0.217676
4.743350	0.1	0.220001
4.745017	0.1	0.220299
4.746683	0.1	0.218570
4.748350	0.1	0.216007
4.750017	0.1	0.214696
4.751683	0.1	0.216246
4.753350	0.1	0.220478
4.755017	0.1	0.225365
4.756683	0.1	0.228703
4.758350	0.1	0.229836
4.760017	0.1	0.230014
4.761683	0.1	0.230789
4.763350	0.1	0.232756
4.765017	0.1	0.234365
4.766683	0.1	0.233769
4.768350	0.1	0.230610
4.770017	0.1	0.226259
4.771683	0.1	0.221908
4.773350	0.1	0.218391
4.775017	0.1	0.216424
4.776683	0.1	0.216782
4.778350	0.1	0.219643
4.780017	0.1	0.224113
4.781683	0.1	0.229061
4.783350	0.1	0.233591
4.785017	0.1	0.237346
4.786683	0.1	0.240207
4.788350	0.1	0.240922
4.790017	0.1	0.238359
4.791683	0.1	0.232875
4.793350	0.1	0.226676
4.795017	0.1	0.222027
4.796683	0.1	0.220001
4.798350	0.1	0.220120
4.800017	0.1	0.221729
4.801683	0.1	0.224352
4.803350	0.1	0.227392
4.805017	0.1	0.230014
4.806683	0.1	0.231504
4.808350	0.1	0.231743
4.810017	0.1	0.231326
4.811683	0.1	0.231147
4.813350	0.1	0.231922
4.815017	0.1	0.233352
4.816683	0.1	0.234306
4.818350	0.1	0.234604
4.820017	0.1	0.235021
4.821683	0.1	0.236034
4.823350	0.1	0.237763
4.825017	0.1	0.240326
4.826683	0.1	0.243664
4.828350	0.1	0.247180
4.830017	0.1	0.249743
4.831683	0.1	0.250161
4.833350	0.1	0.248194
4.835017	0.1	0.244617
4.836683	0.1	0.240505
4.838350	0.1	0.236511
4.840017	0.1	0.232875
4.841683	0.1	0.230610
4.843350	0.1	0.230908
4.845017	0.1	0.234306
4.846683	0.1	0.239730
4.848350	0.1	0.245094
4.850017	0.1	0.248373
4.851683	0.1	0.249207
4.853350	0.1	0.248373
4.855017	0.1	0.246704
4.856683	0.1	0.244975
4.858350	0.1	0.244081
4.860017	0.1	0.244379
4.861683	0.1	0.244677
4.863350	0.1	0.243366
4.865017	0.1	0.240326
4.866683	0.1	0.236928
4.868350	0.1	0.235021
4.870017	0.1	0.235438
4.871683	0.1	0.237823
4.873350	0.1	0.241518
4.875017	0.1	0.245690
4.876683	0.1	0.249326
4.878350	0.1	0.251830
4.880017	0.1	0.253260
4.881683	0.1	0.253558
4.883350	0.1	0.252008
4.885017	0.1	0.248909
4.886683	0.1	0.245452
4.888350	0.1	0.242889
4.890017	0.1	0.242054
4.891683	0.1	0.243306
4.893350	0.1	0.246286
4.895017	0.1	0.250101
4.896683	0.1	0.253558
4.898350	0.1	0.256062
4.900017	0.1	0.256836
4.901683	0.1	0.255525
4.903350	0.1	0.252664
4.905017	0.1	0.249207
4.906683	0.1	0.246227
4.908350	0.1	0.245154
4.910017	0.1	0.247121
4.911683	0.1	0.251114
4.913350	0.1	0.254631
4.915017	0.1	0.255942
4.916683	0.1	0.255227
4.918350	0.1	0.253618
4.920017	0.1	0.252664
4.921683	0.1	0.253737
4.923350	0.1	0.257015
4.925017	0.1	0.260651
4.926683	0.1	0.263095
4.928350	0.1	0.264168
4.930017	0.1	0.264466
4.931683	0.1	0.264883
4.933350	0.1	0.265837
4.935017	0.1	0.267088
4.936683	0.1	0.267804
4.938350	0.1	0.267565
4.940017	0.1	0.266969
4.941683	0.1	0.266433
4.943350	0.1	0.265241
4.945017	0.1	0.262737
4.946683	0.1	0.259399
4.948350	0.1	0.256658
4.950017	0.1	0.256360
4.951683	0.1	0.258744
4.953350	0.1	0.262380
4.955017	0.1	0.265300
4.956683	0.1	0.266731
4.958350	0.1	0.268102
4.960017	0.1	0.272095
4.961683	0.1	0.279069
4.963350	0.1	0.286341
4.965017	0.1	0.290751
4.966683	0.1	0.291228
4.968350	0.1	0.288785
4.970017	0.1	0.285208
4.971683	0.1	0.281811
4.973350	0.1	0.280201
4.975017	0.1	0.281751
4.976683	0.1	0.286520
4.978350	0.1	0.292301
4.980017	0.1	0.297129
4.981683	0.1	0.300348
4.983350	0.1	0.302553
4.985017	0.1	0.304341
4.986683	0.1	0.305653
4.988350	0.1	0.305891
4.990017	0.1	0.304759
4.991683	0.1	0.302732
4.993350	0.1	0.300705
4.995017	0.1	0.299037
4.996683	0.1	0.297606
4.998350	0.1	0.296831
5.000017	0.1	0.297427
5.001683	0.1	0.299454
5.003350	0.1	0.302017
5.005017	0.1	0.304401
5.006683	0.1	0.306904
5.008350	0.1	0.310063
5.010017	0.1	0.314653
5.011683	0.1	0.320494
5.013350	0.1	0.325978
5.015017	0.1	0.329375
5.016683	0.1	0.330389
5.018350	0.1	0.329912
5.020017	0.1	0.329137
5.021683	0.1	0.329077
5.023350	0.1	0.330985
5.025017	0.1	0.335395
5.026683	0.1	0.341177
5.028350	0.1	0.346601
5.030017	0.1	0.350535
5.031683	0.1	0.353336
5.033350	0.1	0.355363
5.035017	0.1	0.355899
5.036683	0.1	0.354171
5.038350	0.1	0.350833
5.040017	0.1	0.348270
5.041683	0.1	0.348568
5.043350	0.1	0.351906
5.045017	0.1	0.356615
5.046683	0.1	0.361323
5.048350	0.1	0.365376
5.050017	0.1	0.369132
5.051683	0.1	0.373602
5.053350	0.1	0.378490
5.055017	0.1	0.382245
5.056683	0.1	0.383139
5.058350	0.1	0.381351
5.060017	0.1	0.378788
5.061683	0.1	0.377595
5.063350	0.1	0.378847
5.065017	0.1	0.382423
5.066683	0.1	0.388086
5.068350	0.1	0.394642
5.070017	0.1	0.399530
5.071683	0.1	0.400841
5.073350	0.1	0.399113
5.075017	0.1	0.396550
5.076683	0.1	0.394583
5.078350	0.1	0.393331
5.080017	0.1	0.393093
5.081683	0.1	0.393927
5.083350	0.1	0.395596
5.085017	0.1	0.397742
5.086683	0.1	0.401020
5.088350	0.1	0.406027
5.090017	0.1	0.412643
5.091683	0.1	0.420213
5.093350	0.1	0.427961
5.095017	0.1	0.434876
5.096683	0.1	0.439346
5.098350	0.1	0.440955
5.100017	0.1	0.440598
5.101683	0.1	0.440300
5.103350	0.1	0.441611
5.105017	0.1	0.444472
5.106683	0.1	0.447392
5.108350	0.1	0.448883
5.110017	0.1	0.449300
5.111683	0.1	0.450194
5.113350	0.1	0.452340
5.115017	0.1	0.455558
5.116683	0.1	0.459552
5.118350	0.1	0.464439
5.120017	0.1	0.470817
5.121683	0.1	0.479162
5.123350	0.1	0.488460
5.125017	0.1	0.496745
5.126683	0.1	0.503182
5.128350	0.1	0.508368
5.130017	0.1	0.512958
5.131683	0.1	0.518024
5.133350	0.1	0.524700
5.135017	0.1	0.533402
5.136683	0.1	0.543535
5.138350	0.1	0.553727
5.140017	0.1	0.562727
5.141683	0.1	0.570238
5.143350	0.1	0.576794
5.145017	0.1	0.583887
5.146683	0.1	0.592232
5.148350	0.1	0.601471
5.150017	0.1	0.611007
5.151683	0.1	0.620782
5.153350	0.1	0.630915
5.155017	0.1	0.641108
5.156683	0.1	0.651181
5.158350	0.1	0.661552
5.160017	0.1	0.672162
5.161683	0.1	0.681937
5.163350	0.1	0.690520
5.165017	0.1	0.698924
5.166683	0.1	0.707686
5.168350	0.1	0.716269
5.170017	0.1	0.724554
5.171683	0.1	0.733197
5.173350	0.1	0.744045
5.175017	0.1	0.758410
5.176683	0.1	0.776470
5.178350	0.1	0.796735
5.180017	0.1	0.816941
5.181683	0.1	0.835300
5.183350	0.1	0.851572
5.185017	0.1	0.867009
5.186683	0.1	0.882447
5.188350	0.1	0.897765
5.190017	0.1	0.912011
5.191683	0.1	0.925660
5.193350	0.1	0.940800
5.195017	0.1	0.958145
5.196683	0.1	0.976026
5.198350	0.1	0.991821
5.200017	0.1	1.004934
5.201683	0.1	1.016498
5.203350	0.1	1.028001
5.205017	0.1	1.040936
5.206683	0.1	1.056433
5.208350	0.1	1.074135
5.210017	0.1	1.092315
5.211683	0.1	1.108408
5.213350	0.1	1.120806
5.215017	0.1	1.130104
5.216683	0.1	1.138568
5.218350	0.1	1.148284
5.220017	0.1	1.160085
5.221683	0.1	1.173675
5.223350	0.1	1.188040
5.225017	0.1	1.201928
5.226683	0.1	1.214385
5.228350	0.1	1.225352
5.230017	0.1	1.235485
5.231683	0.1	1.245499
5.233350	0.1	1.255512
5.235017	0.1	1.266003
5.236683	0.1	1.277387
5.238350	0.1	1.288951
5.240017	0.1	1.299441
5.241683	0.1	1.308918
5.243350	0.1	1.318038
5.245017	0.1	1.326442
5.246683	0.1	1.333118
5.248350	0.1	1.336813
5.250017	0.1	1.337171
5.251683	0.1	1.335442
5.253350	0.1	1.334071
5.255017	0.1	1.335621
5.256683	0.1	1.340747
5.258350	0.1	1.348496
5.260017	0.1	1.356840
5.261683	0.1	1.363695
5.263350	0.1	1.367807
5.265017	0.1	1.369357
5.266683	0.1	1.370370
5.268350	0.1	1.372874
5.270017	0.1	1.376987
5.271683	0.1	1.380920
5.273350	0.1	1.382291
5.275017	0.1	1.380324
5.276683	0.1	1.376152
5.278350	0.1	1.372457
5.280017	0.1	1.370847
5.281683	0.1	1.371920
5.283350	0.1	1.375020
5.285017	0.1	1.378536
5.286683	0.1	1.380563
5.288350	0.1	1.380503
5.290017	0.1	1.379430
5.291683	0.1	1.378894
5.293350	0.1	1.379073
5.295017	0.1	1.378715
5.296683	0.1	1.376867
5.298350	0.1	1.374424
5.300017	0.1	1.373708
5.301683	0.1	1.376212
5.303350	0.1	1.381099
5.305017	0.1	1.386643
5.306683	0.1	1.391351
5.308350	0.1	1.394153
5.310017	0.1	1.394808
5.311683	0.1	1.393437
5.313350	0.1	1.390576
5.315017	0.1	1.386643
5.316683	0.1	1.382351
5.318350	0.1	1.378775
5.320017	0.1	1.377106
5.321683	0.1	1.378059
5.323350	0.1	1.380742
5.325017	0.1	1.383185
5.326683	0.1	1.383841
5.328350	0.1	1.382291
5.330017	0.1	1.378536
5.331683	0.1	1.372278
5.333350	0.1	1.363754
5.335017	0.1	1.354814
5.336683	0.1	1.348436
5.338350	0.1	1.346469
5.340017	0.1	1.348138
5.341683	0.1	1.350999
5.343350	0.1	1.353085
5.345017	0.1	1.353920
5.346683	0.1	1.354456
5.348350	0.1	1.355171
5.350017	0.1	1.355708
5.351683	0.1	1.355052
5.353350	0.1	1.352847
5.355017	0.1	1.349330
5.356683	0.1	1.345575
5.358350	0.1	1.342952
5.360017	0.1	1.342356
5.361683	0.1	1.343727
5.363350	0.1	1.346409
5.365017	0.1	1.349449
5.366683	0.1	1.351774
5.368350	0.1	1.352429
5.370017	0.1	1.351357
5.371683	0.1	1.349509
5.373350	0.1	1.347721
5.375017	0.1	1.345635
5.376683	0.1	1.342356
5.378350	0.1	1.338124
5.380017	0.1	1.334429
5.381683	0.1	1.332164
5.383350	0.1	1.331151
5.385017	0.1	1.330793
5.386683	0.1	1.330555
5.388350	0.1	1.330495
5.390017	0.1	1.330912
5.391683	0.1	1.331687
5.393350	0.1	1.332164
5.395017	0.1	1.331747
5.396683	0.1	1.331151
5.398350	0.1	1.331627
5.400017	0.1	1.333952
5.401683	0.1	1.337409
5.403350	0.1	1.340509
5.405017	0.1	1.341760
5.406683	0.1	1.340747
5.408350	0.1	1.338422
5.410017	0.1	1.336336
5.411683	0.1	1.335621
5.413350	0.1	1.336038
5.415017	0.1	1.336038
5.416683	0.1	1.334548
5.418350	0.1	1.332462
5.420017	0.1	1.331389
5.421683	0.1	1.331687
5.423350	0.1	1.332581
5.425017	0.1	1.332641
5.426683	0.1	1.331449
5.428350	0.1	1.329959
5.430017	0.1	1.329124
5.431683	0.1	1.329243
5.433350	0.1	1.329959
5.435017	0.1	1.330435
5.436683	0.1	1.330435
5.438350	0.1	1.330912
5.440017	0.1	1.332939
5.441683	0.1	1.336277
5.443350	0.1	1.338959
5.445017	0.1	1.339138
5.446683	0.1	1.336753
5.448350	0.1	1.333177
5.450017	0.1	1.329720
5.451683	0.1	1.326978
5.453350	0.1	1.325190
5.455017	0.1	1.324058
5.456683	0.1	1.323223
5.458350	0.1	1.322150
5.460017	0.1	1.320720
5.461683	0.1	1.318753
5.463350	0.1	1.316249
5.465017	0.1	1.313865
5.466683	0.1	1.312435
5.468350	0.1	1.312316
5.470017	0.1	1.313269
5.471683	0.1	1.314879
5.473350	0.1	1.316249
5.475017	0.1	1.316786
5.476683	0.1	1.316428
5.478350	0.1	1.315594
5.480017	0.1	1.314938
5.481683	0.1	1.314938
5.483350	0.1	1.315415
5.485017	0.1	1.315534
5.486683	0.1	1.314402
5.488350	0.1	1.312494
5.490017	0.1	1.310825
5.491683	0.1	1.310170
5.493350	0.1	1.310766
5.495017	0.1	1.312494
5.496683	0.1	1.314402
5.498350	0.1	1.315236
5.500017	0.1	1.314700
5.501683	0.1	1.314044
5.503350	0.1	1.314402
5.505017	0.1	1.315832
5.506683	0.1	1.316905
5.508350	0.1	1.315832
5.510017	0.1	1.312733
5.511683	0.1	1.309753
5.513350	0.1	1.308501
5.515017	0.1	1.308143
5.516683	0.1	1.306892
5.518350	0.1	1.303971
5.520017	0.1	1.300395
5.521683	0.1	1.298189
5.523350	0.1	1.298249
5.525017	0.1	1.299679
5.526683	0.1	1.301169
5.528350	0.1	1.301646
5.530017	0.1	1.301408
5.531683	0.1	1.301587
5.533350	0.1	1.303375
5.535017	0.1	1.306713
5.536683	0.1	1.310229
5.538350	0.1	1.311839
5.540017	0.1	1.310945
5.541683	0.1	1.308501
5.543350	0.1	1.305640
5.545017	0.1	1.303434
5.546683	0.1	1.302540
5.548350	0.1	1.303017
5.550017	0.1	1.304507
5.551683	0.1	1.306295
5.553350	0.1	1.308084
5.555017	0.1	1.310051
5.556683	0.1	1.312673
5.558350	0.1	1.315773
5.560017	0.1	1.317978
5.561683	0.1	1.318276
5.563350	0.1	1.316845
5.565017	0.1	1.314581
5.566683	0.1	1.312137
5.568350	0.1	1.309812
5.570017	0.1	1.307964
5.571683	0.1	1.306713
5.573350	0.1	1.305699
5.575017	0.1	1.304209
5.576683	0.1	1.302481
5.578350	0.1	1.301766
5.580017	0.1	1.302898
5.581683	0.1	1.304865
5.583350	0.1	1.305819
5.585017	0.1	1.304746
5.586683	0.1	1.302242
5.588350	0.1	1.299679
5.590017	0.1	1.297951
5.591683	0.1	1.297474
5.593350	0.1	1.298666
5.595017	0.1	1.301169
5.596683	0.1	1.303732
5.598350	0.1	1.305699
5.600017	0.1	1.307547
5.601683	0.1	1.310110
5.603350	0.1	1.313210
5.605017	0.1	1.316667
5.606683	0.1	1.320422
5.608350	0.1	1.324356
5.610017	0.1	1.327157
5.611683	0.1	1.327992
5.613350	0.1	1.327336
5.615017	0.1	1.326025
5.616683	0.1	1.324534
5.618350	0.1	1.323819
5.620017	0.1	1.324833
5.621683	0.1	1.327276
5.623350	0.1	1.329839
5.625017	0.1	1.331270
5.626683	0.1	1.330972
5.628350	0.1	1.328468
5.630017	0.1	1.323640
5.631683	0.1	1.317442
5.633350	0.1	1.311362
5.635017	0.1	1.306892
5.636683	0.1	1.304805
5.638350	0.1	1.304627
5.640017	0.1	1.305342
5.641683	0.1	1.306415
5.643350	0.1	1.307488
5.645017	0.1	1.308262
5.646683	0.1	1.308322
5.648350	0.1	1.307070
5.650017	0.1	1.304269
5.651683	0.1	1.300573
5.653350	0.1	1.297593
5.655017	0.1	1.296818
5.656683	0.1	1.298845
5.658350	0.1	1.302302
5.660017	0.1	1.304805
5.661683	0.1	1.304984
5.663350	0.1	1.303792
5.665017	0.1	1.303256
5.666683	0.1	1.304388
5.668350	0.1	1.306832
5.670017	0.1	1.309156
5.671683	0.1	1.310051
5.673350	0.1	1.309395
5.675017	0.1	1.307845
5.676683	0.1	1.305997
5.678350	0.1	1.303673
5.680017	0.1	1.300633
5.681683	0.1	1.297057
5.683350	0.1	1.294017
5.685017	0.1	1.292706
5.686683	0.1	1.293004
5.688350	0.1	1.293123
5.690017	0.1	1.291573
5.691683	0.1	1.287937
5.693350	0.1	1.283109
5.695017	0.1	1.278222
5.696683	0.1	1.274407
5.698350	0.1	1.272440
5.700017	0.1	1.272261
5.701683	0.1	1.272857
5.703350	0.1	1.273155
5.705017	0.1	1.272261
5.706683	0.1	1.270473
5.708350	0.1	1.268983
5.710017	0.1	1.268506
5.711683	0.1	1.269043
5.713350	0.1	1.270294
5.715017	0.1	1.272202
5.716683	0.1	1.274586
5.718350	0.1	1.276314
5.720017	0.1	1.276553
5.721683	0.1	1.275778
5.723350	0.1	1.275063
5.725017	0.1	1.274228
5.726683	0.1	1.271963
5.728350	0.1	1.267254
5.730017	0.1	1.261175
5.731683	0.1	1.256108
5.733350	0.1	1.254022
5.735017	0.1	1.255155
5.736683	0.1	1.258254
5.738350	0.1	1.261771
5.740017	0.1	1.264632
5.741683	0.1	1.265943
5.743350	0.1	1.265407
5.745017	0.1	1.263022
5.746683	0.1	1.258731
5.748350	0.1	1.252890
5.750017	0.1	1.246333
5.751683	0.1	1.240254
5.753350	0.1	1.235485
5.755017	0.1	1.232863
5.756683	0.1	1.232624
5.758350	0.1	1.234353
5.760017	0.1	1.236677
5.761683	0.1	1.238465
5.763350	0.1	1.238465
5.765017	0.1	1.236320
5.766683	0.1	1.232565
5.768350	0.1	1.228273
5.770017	0.1	1.224041
5.771683	0.1	1.220226
5.773350	0.1	1.217485
5.775017	0.1	1.215994
5.776683	0.1	1.215518
5.778350	0.1	1.216173
5.780017	0.1	1.218081
5.781683	0.1	1.220584
5.783350	0.1	1.222193
5.785017	0.1	1.222193
5.786683	0.1	1.220942
5.788350	0.1	1.219213
5.790017	0.1	1.217067
5.791683	0.1	1.214147
5.793350	0.1	1.211226
5.795017	0.1	1.209617
5.796683	0.1	1.209855
5.798350	0.1	1.211166
5.800017	0.1	1.211882
5.801683	0.1	1.210570
5.803350	0.1	1.206815
5.805017	0.1	1.201034
5.806683	0.1	1.194894
5.808350	0.1	1.190305
5.810017	0.1	1.188278
5.811683	0.1	1.188457
5.813350	0.1	1.189411
5.815017	0.1	1.189530
5.816683	0.1	1.188338
5.818350	0.1	1.186550
5.820017	0.1	1.185179
5.821683	0.1	1.184821
5.823350	0.1	1.185298
5.825017	0.1	1.186252
5.826683	0.1	1.187325
5.828350	0.1	1.187325
5.830017	0.1	1.185298
5.831683	0.1	1.181483
5.833350	0.1	1.177490
5.835017	0.1	1.174450
5.836683	0.1	1.172721
5.838350	0.1	1.172006
5.840017	0.1	1.171768
5.841683	0.1	1.171231
5.843350	0.1	1.169562
5.845017	0.1	1.166642
5.846683	0.1	1.163066
5.848350	0.1	1.159966
5.850017	0.1	1.157463
5.851683	0.1	1.155675
5.853350	0.1	1.154840
5.855017	0.1	1.155198
5.856683	0.1	1.155496
5.858350	0.1	1.154304
5.860017	0.1	1.151264
5.861683	0.1	1.147628
5.863350	0.1	1.144350
5.865017	0.1	1.141250
5.866683	0.1	1.137972
5.868350	0.1	1.134574
5.870017	0.1	1.131773
5.871683	0.1	1.130283
5.873350	0.1	1.130343
5.875017	0.1	1.131356
5.876683	0.1	1.132369
5.878350	0.1	1.132369
5.880017	0.1	1.130641
5.881683	0.1	1.126766
5.883350	0.1	1.121223
5.885017	0.1	1.114965
5.886683	0.1	1.109302
5.888350	0.1	1.105249
5.890017	0.1	1.102448
5.891683	0.1	1.099706
5.893350	0.1	1.096547
5.895017	0.1	1.093447
5.896683	0.1	1.090229
5.898350	0.1	1.086414
5.900017	0.1	1.082063
5.901683	0.1	1.077592
5.903350	0.1	1.073539
5.905017	0.1	1.070380
5.906683	0.1	1.067996
5.908350	0.1	1.065254
5.910017	0.1	1.060963
5.911683	0.1	1.055598
5.913350	0.1	1.050532
5.915017	0.1	1.046538
5.916683	0.1	1.043379
5.918350	0.1	1.040518
5.920017	0.1	1.037777
5.921683	0.1	1.035273
5.923350	0.1	1.033127
5.925017	0.1	1.031518
5.926683	0.1	1.030207
5.928350	0.1	1.028597
5.930017	0.1	1.025975
5.931683	0.1	1.022339
5.933350	0.1	1.018107
5.935017	0.1	1.013517
5.936683	0.1	1.008570
5.938350	0.1	1.003146
5.940017	0.1	0.997603
5.941683	0.1	0.992656
5.943350	0.1	0.988543
5.945017	0.1	0.985265
5.946683	0.1	0.982523
5.948350	0.1	0.979781
5.950017	0.1	0.976086
5.951683	0.1	0.970662
5.953350	0.1	0.963330
5.955017	0.1	0.954270
5.956683	0.1	0.944316
5.958350	0.1	0.934899
5.960017	0.1	0.926673
5.961683	0.1	0.918984
5.963350	0.1	0.911593
5.965017	0.1	0.905871
5.966683	0.1	0.903249
5.968350	0.1	0.902832
5.970017	0.1	0.902236
5.971683	0.1	0.899494
5.973350	0.1	0.894606
5.975017	0.1	0.889123
5.976683	0.1	0.884116
5.978350	0.1	0.879467
5.980017	0.1	0.874758
5.981683	0.1	0.869215
5.983350	0.1	0.861764
5.985017	0.1	0.851214
5.986683	0.1	0.838041
5.988350	0.1	0.824153
5.990017	0.1	0.811815
5.991683	0.1	0.802398
5.993350	0.1	0.795841
5.995017	0.1	0.791848
5.996683	0.1	0.790060
5.998350	0.1	0.790060
6.000017	0.1	0.790536
6.001683	0.1	0.789166
6.003350	0.1	0.784576
6.005017	0.1	0.777662
6.006683	0.1	0.770509
6.008350	0.1	0.765085
6.010017	0.1	0.761688
6.011683	0.1	0.758946
6.013350	0.1	0.755429
6.015017	0.1	0.750363
6.016683	0.1	0.744224
6.018350	0.1	0.737309
6.020017	0.1	0.729322
6.021683	0.1	0.720084
6.023350	0.1	0.709951
6.025017	0.1	0.699937
6.026683	0.1	0.690818
6.028350	0.1	0.682592
6.030017	0.1	0.675380
6.031683	0.1	0.669360
6.033350	0.1	0.664830
6.035017	0.1	0.661671
6.036683	0.1	0.659764
6.038350	0.1	0.658929
6.040017	0.1	0.657797
6.041683	0.1	0.654757
6.043350	0.1	0.649333
6.045017	0.1	0.642896
6.046683	0.1	0.637114
6.048350	0.1	0.632584
6.050017	0.1	0.628591
6.051683	0.1	0.624180
6.053350	0.1	0.618637
6.055017	0.1	0.611901
6.056683	0.1	0.604212
6.058350	0.1	0.595868
6.060017	0.1	0.586987
6.061683	0.1	0.578582
6.063350	0.1	0.572145
6.065017	0.1	0.568211
6.066683	0.1	0.565827
6.068350	0.1	0.563622
6.070017	0.1	0.560582
6.071683	0.1	0.556469
6.073350	0.1	0.551522
6.075017	0.1	0.546753
6.076683	0.1	0.543356
6.078350	0.1	0.541925
6.080017	0.1	0.541627
6.081683	0.1	0.541031
6.083350	0.1	0.538707
6.085017	0.1	0.534356
6.086683	0.1	0.528872
6.088350	0.1	0.523508
6.090017	0.1	0.518799
6.091683	0.1	0.514627
6.093350	0.1	0.511229
6.095017	0.1	0.509024
6.096683	0.1	0.508010
6.098350	0.1	0.507176
6.100017	0.1	0.505328
6.101683	0.1	0.501871
6.103350	0.1	0.496328
6.105017	0.1	0.488937
6.106683	0.1	0.481427
6.108350	0.1	0.475645
6.110017	0.1	0.471711
6.111683	0.1	0.468612
6.113350	0.1	0.466466
6.115017	0.1	0.466287
6.116683	0.1	0.468016
6.118350	0.1	0.469327
6.120017	0.1	0.468016
6.121683	0.1	0.463843
6.123350	0.1	0.458241
6.125017	0.1	0.452817
6.126683	0.1	0.448465
6.128350	0.1	0.445426
6.130017	0.1	0.443816
6.131683	0.1	0.443041
6.133350	0.1	0.442326
6.135017	0.1	0.441134
6.136683	0.1	0.440121
6.138350	0.1	0.439823
6.140017	0.1	0.440300
6.141683	0.1	0.440657
6.143350	0.1	0.440359
6.145017	0.1	0.439107
6.146683	0.1	0.436902
6.148350	0.1	0.433624
6.150017	0.1	0.428855
6.151683	0.1	0.422776
6.153350	0.1	0.417352
6.155017	0.1	0.414670
6.156683	0.1	0.414550
6.158350	0.1	0.415325
6.160017	0.1	0.415802
6.161683	0.1	0.415325
6.163350	0.1	0.413716
6.165017	0.1	0.410855
6.166683	0.1	0.406623
6.168350	0.1	0.401258
6.170017	0.1	0.396073
6.171683	0.1	0.392675
6.173350	0.1	0.391960
6.175017	0.1	0.393569
6.176683	0.1	0.396729
6.178350	0.1	0.400364
6.180017	0.1	0.403047
6.181683	0.1	0.404120
6.183350	0.1	0.403643
6.185017	0.1	0.401914
6.186683	0.1	0.399590
6.188350	0.1	0.397265
6.190017	0.1	0.395596
6.191683	0.1	0.394642
6.193350	0.1	0.394642
6.195017	0.1	0.395358
6.196683	0.1	0.395834
6.198350	0.1	0.395596
6.200017	0.1	0.395358
6.201683	0.1	0.396371
6.203350	0.1	0.398934
6.205017	0.1	0.401557
6.206683	0.1	0.402808
6.208350	0.1	0.402629
6.210017	0.1	0.401855
6.211683	0.1	0.400603
6.213350	0.1	0.398815
6.215017	0.1	0.396490
6.216683	0.1	0.393808
6.218350	0.1	0.391364
6.220017	0.1	0.389755
6.221683	0.1	0.389278
6.223350	0.1	0.389755
6.225017	0.1	0.391245
6.226683	0.1	0.393927
6.228350	0.1	0.397325
6.230017	0.1	0.400364
6.231683	0.1	0.401676
6.233350	0.1	0.400603
6.235017	0.1	0.397861
6.236683	0.1	0.395060
6.238350	0.1	0.393033
6.240017	0.1	0.391781
6.241683	0.1	0.391364
6.243350	0.1	0.391781
6.245017	0.1	0.393093
6.246683	0.1	0.394762
6.248350	0.1	0.396073
6.250017	0.1	0.396848
6.251683	0.1	0.398397
6.253350	0.1	0.401676
6.255017	0.1	0.406027
6.256683	0.1	0.410140
6.258350	0.1	0.412941
6.260017	0.1	0.413537
6.261683	0.1	0.411689
6.263350	0.1	0.407994
6.265017	0.1	0.404298
6.266683	0.1	0.402629
6.268350	0.1	0.403941
6.270017	0.1	0.406921
6.271683	0.1	0.409663
6.273350	0.1	0.411749
6.275017	0.1	0.414073
6.276683	0.1	0.416935
6.278350	0.1	0.420094
6.280017	0.1	0.423253
6.281683	0.1	0.425994
6.283350	0.1	0.427842
6.285017	0.1	0.429034
6.286683	0.1	0.430346
6.288350	0.1	0.432313
6.290017	0.1	0.434697
6.291683	0.1	0.436783
6.293350	0.1	0.437915
6.295017	0.1	0.438035
6.296683	0.1	0.438273
6.298350	0.1	0.439584
6.300017	0.1	0.442028
6.301683	0.1	0.444829
6.303350	0.1	0.447869
6.305017	0.1	0.451386
6.306683	0.1	0.455558
6.308350	0.1	0.459790
6.310017	0.1	0.464797
6.311683	0.1	0.471950
6.313350	0.1	0.481129
6.315017	0.1	0.490248
6.316683	0.1	0.497043
6.318350	0.1	0.501037
6.320017	0.1	0.503361
6.321683	0.1	0.505805
6.323350	0.1	0.509381
6.325017	0.1	0.513732
6.326683	0.1	0.518680
6.328350	0.1	0.524581
6.330017	0.1	0.531316
6.331683	0.1	0.537634
6.333350	0.1	0.542820
6.335017	0.1	0.548363
6.336683	0.1	0.556111
6.338350	0.1	0.565708
6.340017	0.1	0.575364
6.341683	0.1	0.584066
6.343350	0.1	0.591815
6.345017	0.1	0.598669
6.346683	0.1	0.604391
6.348350	0.1	0.609398
6.350017	0.1	0.614882
6.351683	0.1	0.621796
6.353350	0.1	0.629842
6.355017	0.1	0.638008
6.356683	0.1	0.645936
6.358350	0.1	0.653803
6.360017	0.1	0.662029
6.361683	0.1	0.670970
6.363350	0.1	0.680208
6.365017	0.1	0.689328
6.366683	0.1	0.698090
6.368350	0.1	0.707269
6.370017	0.1	0.717998
6.371683	0.1	0.730634
6.373350	0.1	0.743926
6.375017	0.1	0.755847
6.376683	0.1	0.765383
6.378350	0.1	0.772953
6.380017	0.1	0.780165
6.381683	0.1	0.788212
6.383350	0.1	0.797451
6.385017	0.1	0.807881
6.386683	0.1	0.819802
6.388350	0.1	0.833154
6.390017	0.1	0.846684
6.391683	0.1	0.858963
6.393350	0.1	0.869334
6.395017	0.1	0.878274
6.396683	0.1	0.886560
6.398350	0.1	0.895023
6.400017	0.1	0.904560
6.401683	0.1	0.915527
6.403350	0.1	0.927091
6.405017	0.1	0.937581
6.406683	0.1	0.946343
6.408350	0.1	0.953972
6.410017	0.1	0.961065
6.411683	0.1	0.968099
6.413350	0.1	0.975490
6.415017	0.1	0.983954
6.416683	0.1	0.993192
6.418350	0.1	1.001775
6.420017	0.1	1.008570
6.421683	0.1	1.013756
6.423350	0.1	1.017928
6.425017	0.1	1.021147
6.426683	0.1	1.023889
6.428350	0.1	1.027942
6.430017	0.1	1.034856
6.431683	0.1	1.044393
6.433350	0.1	1.054347
6.435017	0.1	1.062274
6.436683	0.1	1.067162
6.438350	0.1	1.069367
6.440017	0.1	1.069963
6.441683	0.1	1.070142
6.443350	0.1	1.070738
6.445017	0.1	1.072168
6.446683	0.1	1.073897
6.448350	0.1	1.074433
6.450017	0.1	1.072943
6.451683	0.1	1.070201
6.453350	0.1	1.068056
6.455017	0.1	1.067877
6.456683	0.1	1.069248
6.458350	0.1	1.070917
6.460017	0.1	1.072049
6.461683	0.1	1.072288
6.463350	0.1	1.071513
6.465017	0.1	1.069784
6.466683	0.1	1.067162
6.468350	0.1	1.063943
6.470017	0.1	1.060724
6.471683	0.1	1.058221
6.473350	0.1	1.056790
6.475017	0.1	1.056373
6.476683	0.1	1.057029
6.478350	0.1	1.058340
6.480017	0.1	1.059353
6.481683	0.1	1.059592
6.483350	0.1	1.059413
6.485017	0.1	1.059830
6.486683	0.1	1.061142
6.488350	0.1	1.063168
6.490017	0.1	1.065612
6.491683	0.1	1.067221
6.493350	0.1	1.066208
6.495017	0.1	1.061678
6.496683	0.1	1.054883
6.498350	0.1	1.047969
6.500017	0.1	1.042962
6.501683	0.1	1.040816
6.503350	0.1	1.040995
6.505017	0.1	1.041830
6.506683	0.1	1.041770
6.508350	0.1	1.040399
6.510017	0.1	1.038551
6.511683	0.1	1.037061
6.513350	0.1	1.036346
6.515017	0.1	1.036644
6.516683	0.1	1.038015
6.518350	0.1	1.039505
6.520017	0.1	1.039863
6.521683	0.1	1.038671
6.523350	0.1	1.036346
6.525017	0.1	1.033604
6.526683	0.1	1.030862
6.528350	0.1	1.028180
6.530017	0.1	1.025617
6.531683	0.1	1.022995
6.533350	0.1	1.020551
6.535017	0.1	1.019001
6.536683	0.1	1.018226
6.538350	0.1	1.017451
6.540017	0.1	1.016975
6.541683	0.1	1.018524
6.543350	0.1	1.023233
6.545017	0.1	1.029968
6.546683	0.1	1.035929
6.548350	0.1	1.038730
6.550017	0.1	1.037777
6.551683	0.1	1.033962
6.553350	0.1	1.029253
6.555017	0.1	1.025319
6.556683	0.1	1.023173
6.558350	0.1	1.023293
6.560017	0.1	1.025736
6.561683	0.1	1.029670
6.563350	0.1	1.033723
6.565017	0.1	1.036704
6.566683	0.1	1.038730
6.568350	0.1	1.041174
6.570017	0.1	1.044750
6.571683	0.1	1.048505
6.573350	0.1	1.050532
6.575017	0.1	1.049936
6.576683	0.1	1.047432
6.578350	0.1	1.044095
6.580017	0.1	1.040399
6.581683	0.1	1.036048
6.583350	0.1	1.031399
6.585017	0.1	1.027882
6.586683	0.1	1.027227
6.588350	0.1	1.029670
6.590017	0.1	1.033247
6.591683	0.1	1.036286
6.593350	0.1	1.038730
6.595017	0.1	1.041353
6.596683	0.1	1.044095
6.598350	0.1	1.046360
6.600017	0.1	1.048148
6.601683	0.1	1.050294
6.603350	0.1	1.053095
6.605017	0.1	1.055956
6.606683	0.1	1.058281
6.608350	0.1	1.060426
6.610017	0.1	1.063526
6.611683	0.1	1.068175
6.613350	0.1	1.073659
6.615017	0.1	1.078844
6.616683	0.1	1.083016
6.618350	0.1	1.085758
6.620017	0.1	1.086652
6.621683	0.1	1.085758
6.623350	0.1	1.083970
6.625017	0.1	1.082778
6.626683	0.1	1.082778
6.628350	0.1	1.084089
6.630017	0.1	1.086533
6.631683	0.1	1.089990
6.633350	0.1	1.094341
6.635017	0.1	1.099050
6.636683	0.1	1.103580
6.638350	0.1	1.107037
6.640017	0.1	1.109064
6.641683	0.1	1.110315
6.643350	0.1	1.110971
6.645017	0.1	1.110494
6.646683	0.1	1.109421
6.648350	0.1	1.110256
6.650017	0.1	1.114667
6.651683	0.1	1.121461
6.653350	0.1	1.128495
6.655017	0.1	1.134276
6.656683	0.1	1.138449
6.658350	0.1	1.141369
6.660017	0.1	1.143515
6.661683	0.1	1.145303
6.663350	0.1	1.146913
6.665017	0.1	1.148284
6.666683	0.1	1.148641
6.668350	0.1	1.147211
6.670017	0.1	1.144409
6.671683	0.1	1.142085
6.673350	0.1	1.141727
6.675017	0.1	1.143456
6.676683	0.1	1.146793
6.678350	0.1	1.151085
6.680017	0.1	1.155853
6.681683	0.1	1.160681
6.683350	0.1	1.165748
6.685017	0.1	1.171172
6.686683	0.1	1.176000
6.688350	0.1	1.178444
6.690017	0.1	1.177728
6.691683	0.1	1.174927
6.693350	0.1	1.171887
6.695017	0.1	1.170039
6.696683	0.1	1.170099
6.698350	0.1	1.171887
6.700017	0.1	1.174331
6.701683	0.1	1.176357
6.703350	0.1	1.177609
6.705017	0.1	1.178145
6.706683	0.1	1.178205
6.708350	0.1	1.177907
6.710017	0.1	1.177430
6.711683	0.1	1.176834
6.713350	0.1	1.175344
6.715017	0.1	1.172960
6.716683	0.1	1.171112
6.718350	0.1	1.171708
6.720017	0.1	1.175106
6.721683	0.1	1.180112
6.723350	0.1	1.185238
6.725017	0.1	1.190007
6.726683	0.1	1.194775
6.728350	0.1	1.199067
6.730017	0.1	1.201212
6.731683	0.1	1.199544
6.733350	0.1	1.194179
6.735017	0.1	1.188159
6.736683	0.1	1.184344
6.738350	0.1	1.182437
6.740017	0.1	1.181007
6.741683	0.1	1.179576
6.743350	0.1	1.178622
6.745017	0.1	1.178503
6.746683	0.1	1.179218
6.748350	0.1	1.180530
6.750017	0.1	1.181841
6.751683	0.1	1.183033
6.753350	0.1	1.184583
6.755017	0.1	1.186550
6.756683	0.1	1.188397
6.758350	0.1	1.189470
6.760017	0.1	1.190007
6.761683	0.1	1.190543
6.763350	0.1	1.191795
6.765017	0.1	1.193822
6.766683	0.1	1.195848
6.768350	0.1	1.196444
6.770017	0.1	1.195133
6.771683	0.1	1.192749
6.773350	0.1	1.190662
6.775017	0.1	1.189530
6.776683	0.1	1.189232
6.778350	0.1	1.189411
6.780017	0.1	1.189470
6.781683	0.1	1.188755
6.783350	0.1	1.187086
6.785017	0.1	1.184166
6.786683	0.1	1.180530
6.788350	0.1	1.177549
6.790017	0.1	1.176000
6.791683	0.1	1.174867
6.793350	0.1	1.173437
6.795017	0.1	1.172662
6.796683	0.1	1.174271
6.798350	0.1	1.178563
6.800017	0.1	1.183212
6.801683	0.1	1.185536
6.803350	0.1	1.185238
6.805017	0.1	1.183927
6.806683	0.1	1.183093
6.808350	0.1	1.182973
6.810017	0.1	1.182914
6.811683	0.1	1.182377
6.813350	0.1	1.181424
6.815017	0.1	1.180708
6.816683	0.1	1.180708
6.818350	0.1	1.182199
6.820017	0.1	1.185000
6.821683	0.1	1.187980
6.823350	0.1	1.189649
6.825017	0.1	1.189351
6.826683	0.1	1.187444
6.828350	0.1	1.184821
6.830017	0.1	1.182556
6.831683	0.1	1.181364
6.833350	0.1	1.181841
6.835017	0.1	1.183808
6.836683	0.1	1.186311
6.838350	0.1	1.188636
6.840017	0.1	1.189649
6.841683	0.1	1.188457
6.843350	0.1	1.184940
6.845017	0.1	1.180410
6.846683	0.1	1.176417
6.848350	0.1	1.173854
6.850017	0.1	1.172841
6.851683	0.1	1.173079
6.853350	0.1	1.173735
6.855017	0.1	1.173914
6.856683	0.1	1.173437
6.858350	0.1	1.172841
6.860017	0.1	1.172304
6.861683	0.1	1.171649
6.863350	0.1	1.170993
6.865017	0.1	1.171112
6.866683	0.1	1.172662
6.868350	0.1	1.175881
6.870017	0.1	1.180410
6.871683	0.1	1.184523
6.873350	0.1	1.186252
6.875017	0.1	1.185358
6.876683	0.1	1.183510
6.878350	0.1	1.182199
6.880017	0.1	1.182199
6.881683	0.1	1.183570
6.883350	0.1	1.186133
6.885017	0.1	1.188696
6.886683	0.1	1.189649
6.888350	0.1	1.188397
6.890017	0.1	1.186013
6.891683	0.1	1.183689
6.893350	0.1	1.180708
6.895017	0.1	1.175702
6.896683	0.1	1.168668
6.898350	0.1	1.161158
6.900017	0.1	1.155078
6.901683	0.1	1.152217
6.903350	0.1	1.153469
6.905017	0.1	1.158416
6.906683	0.1	1.164973
6.908350	0.1	1.170337
6.910017	0.1	1.172781
6.911683	0.1	1.171947
6.913350	0.1	1.168966
6.915017	0.1	1.165986
6.916683	0.1	1.165271
6.918350	0.1	1.166940
6.920017	0.1	1.169801
6.921683	0.1	1.172721
6.923350	0.1	1.175344
6.925017	0.1	1.177192
6.926683	0.1	1.177907
6.928350	0.1	1.178145
6.930017	0.1	1.179099
6.931683	0.1	1.181066
6.933350	0.1	1.183271
6.935017	0.1	1.184642
6.936683	0.1	1.184583
6.938350	0.1	1.182795
6.940017	0.1	1.179636
6.941683	0.1	1.176834
6.943350	0.1	1.176417
6.945017	0.1	1.178920
6.946683	0.1	1.183570
6.948350	0.1	1.188576
6.950017	0.1	1.191497
6.951683	0.1	1.190484
6.953350	0.1	1.185715
6.955017	0.1	1.179874
6.956683	0.1	1.176059
6.958350	0.1	1.174808
6.960017	0.1	1.174271
6.961683	0.1	1.173019
6.963350	0.1	1.171410
6.965017	0.1	1.170099
6.966683	0.1	1.169026
6.968350	0.1	1.167238
6.970017	0.1	1.164556
6.971683	0.1	1.162112
6.973350	0.1	1.160741
6.975017	0.1	1.159787
6.976683	0.1	1.157940
6.978350	0.1	1.155138
6.980017	0.1	1.151800
6.981683	0.1	1.148403
6.983350	0.1	1.145899
6.985017	0.1	1.145184
6.986683	0.1	1.145661
6.988350	0.1	1.145423
6.990017	0.1	1.143277
6.991683	0.1	1.139104
6.993350	0.1	1.133859
6.995017	0.1	1.128554
6.996683	0.1	1.124442
6.998350	0.1	1.121879
7.000017	0.1	1.120091
7.001683	0.1	1.118183
7.003350	0.1	1.116157
7.005017	0.1	1.114130
7.006683	0.1	1.111567
7.008350	0.1	1.108110
7.010017	0.1	1.104057
7.011683	0.1	1.100242
7.013350	0.1	1.097918
7.015017	0.1	1.097143
7.016683	0.1	1.096904
7.018350	0.1	1.095891
7.020017	0.1	1.092851
7.021683	0.1	1.087487
7.023350	0.1	1.080871
7.025017	0.1	1.074791
7.026683	0.1	1.070142
7.028350	0.1	1.066744
7.030017	0.1	1.064718
7.031683	0.1	1.063883
7.033350	0.1	1.063347
7.035017	0.1	1.061976
7.036683	0.1	1.058936
7.038350	0.1	1.053870
7.040017	0.1	1.047313
7.041683	0.1	1.040518
7.043350	0.1	1.034737
7.045017	0.1	1.030386
7.046683	0.1	1.027227
7.048350	0.1	1.024604
7.050017	0.1	1.021802
7.051683	0.1	1.018226
7.053350	0.1	1.013339
7.055017	0.1	1.007557
7.056683	0.1	1.002133
7.058350	0.1	0.997365
7.060017	0.1	0.993133
7.061683	0.1	0.989199
7.063350	0.1	0.985444
7.065017	0.1	0.981510
7.066683	0.1	0.977218
7.068350	0.1	0.972509
7.070017	0.1	0.967145
7.071683	0.1	0.960946
7.073350	0.1	0.953913
7.075017	0.1	0.946581
7.076683	0.1	0.939727
7.078350	0.1	0.934184
7.080017	0.1	0.930548
7.081683	0.1	0.928879
7.083350	0.1	0.928283
7.085017	0.1	0.927687
7.086683	0.1	0.926435
7.088350	0.1	0.924051
7.090017	0.1	0.920534
7.091683	0.1	0.916362
7.093350	0.1	0.912130
7.095017	0.1	0.908017
7.096683	0.1	0.903726
7.098350	0.1	0.898778
7.100017	0.1	0.893295
7.101683	0.1	0.888646
7.103350	0.1	0.885725
7.105017	0.1	0.884295
7.106683	0.1	0.883281
7.108350	0.1	0.882149
7.110017	0.1	0.880837
7.111683	0.1	0.878573
7.113350	0.1	0.874937
7.115017	0.1	0.870109
7.116683	0.1	0.864863
7.118350	0.1	0.859857
7.120017	0.1	0.855088
7.121683	0.1	0.850320
7.123350	0.1	0.845850
7.125017	0.1	0.842571
7.126683	0.1	0.841618
7.128350	0.1	0.842929
7.130017	0.1	0.844777
7.131683	0.1	0.845432
7.133350	0.1	0.844419
7.135017	0.1	0.842571
7.136683	0.1	0.840962
7.138350	0.1	0.839949
7.140017	0.1	0.839770
7.141683	0.1	0.840008
7.143350	0.1	0.840306
7.145017	0.1	0.840604
7.146683	0.1	0.840604
7.148350	0.1	0.839770
7.150017	0.1	0.837147
7.151683	0.1	0.832617
7.153350	0.1	0.827074
7.155017	0.1	0.821948
7.156683	0.1	0.818312
7.158350	0.1	0.817120
7.160017	0.1	0.818610
7.161683	0.1	0.822067
7.163350	0.1	0.825882
7.165017	0.1	0.828683
7.166683	0.1	0.829816
7.168350	0.1	0.829458
7.170017	0.1	0.827909
7.171683	0.1	0.825584
7.173350	0.1	0.823438
7.175017	0.1	0.822604
7.176683	0.1	0.823498
7.178350	0.1	0.825942
7.180017	0.1	0.829041
7.181683	0.1	0.831664
7.183350	0.1	0.833809
7.185017	0.1	0.836432
7.186683	0.1	0.839710
7.188350	0.1	0.842333
7.190017	0.1	0.842750
7.191683	0.1	0.841022
7.193350	0.1	0.838518
7.195017	0.1	0.837207
7.196683	0.1	0.837803
7.198350	0.1	0.839770
7.200017	0.1	0.841916
7.201683	0.1	0.843644
7.203350	0.1	0.845015
7.205017	0.1	0.846684
7.206683	0.1	0.848830
7.208350	0.1	0.850678
7.210017	0.1	0.851274
7.211683	0.1	0.850499
7.213350	0.1	0.849247
7.215017	0.1	0.848770
7.216683	0.1	0.850201
7.218350	0.1	0.853956
7.220017	0.1	0.859618
7.221683	0.1	0.865459
7.223350	0.1	0.869334
7.225017	0.1	0.870526
7.226683	0.1	0.869989
7.228350	0.1	0.869870
7.230017	0.1	0.871420
7.231683	0.1	0.874341
7.233350	0.1	0.877261
7.235017	0.1	0.878692
7.236683	0.1	0.878155
7.238350	0.1	0.876129
7.240017	0.1	0.873447
7.241683	0.1	0.870645
7.243350	0.1	0.867963
7.245017	0.1	0.865877
7.246683	0.1	0.865221
7.248350	0.1	0.866473
7.250017	0.1	0.868976
7.251683	0.1	0.871658
7.253350	0.1	0.873447
7.255017	0.1	0.873745
7.256683	0.1	0.872076
7.258350	0.1	0.868678
7.260017	0.1	0.864267
7.261683	0.1	0.860214
7.263350	0.1	0.858069
7.265017	0.1	0.858903
7.266683	0.1	0.862539
7.268350	0.1	0.867844
7.270017	0.1	0.873089
7.271683	0.1	0.876546
7.273350	0.1	0.877500
7.275017	0.1	0.876367
7.276683	0.1	0.873566
7.278350	0.1	0.869095
7.280017	0.1	0.863731
7.281683	0.1	0.859022
7.283350	0.1	0.856519
7.285017	0.1	0.856698
7.286683	0.1	0.858843
7.288350	0.1	0.861108
7.290017	0.1	0.861824
7.291683	0.1	0.860035
7.293350	0.1	0.856340
7.295017	0.1	0.851810
7.296683	0.1	0.847757
7.298350	0.1	0.845313
7.300017	0.1	0.845552
7.301683	0.1	0.848353
7.303350	0.1	0.852048
7.305017	0.1	0.854433
7.306683	0.1	0.854075
7.308350	0.1	0.851393
7.310017	0.1	0.847995
7.311683	0.1	0.844896
7.313350	0.1	0.842094
7.315017	0.1	0.839889
7.316683	0.1	0.838697
7.318350	0.1	0.838220
7.320017	0.1	0.837803
7.321683	0.1	0.837028
7.323350	0.1	0.836134
7.325017	0.1	0.835419
7.326683	0.1	0.834584
7.328350	0.1	0.832856
7.330017	0.1	0.831187
7.331683	0.1	0.830770
7.333350	0.1	0.831664
7.335017	0.1	0.832737
7.336683	0.1	0.832558
7.338350	0.1	0.831127
7.340017	0.1	0.829816
7.341683	0.1	0.829995
7.343350	0.1	0.831366
7.345017	0.1	0.833035
7.346683	0.1	0.834763
7.348350	0.1	0.835955
7.350017	0.1	0.835776
7.351683	0.1	0.834286
7.353350	0.1	0.832439
7.355017	0.1	0.831246
7.356683	0.1	0.830412
7.358350	0.1	0.829041
7.360017	0.1	0.827014
7.361683	0.1	0.825048
7.363350	0.1	0.823259
7.365017	0.1	0.820935
7.366683	0.1	0.817537
7.368350	0.1	0.813425
7.370017	0.1	0.809491
7.371683	0.1	0.806391
7.373350	0.1	0.804782
7.375017	0.1	0.805318
7.376683	0.1	0.808477
7.378350	0.1	0.813484
7.380017	0.1	0.818610
7.381683	0.1	0.822127
7.383350	0.1	0.823736
7.385017	0.1	0.823736
7.386683	0.1	0.821829
7.388350	0.1	0.818312
7.390017	0.1	0.814617
7.391683	0.1	0.812411
7.393350	0.1	0.812650
7.395017	0.1	0.814736
7.396683	0.1	0.817299
7.398350	0.1	0.819206
7.400017	0.1	0.819683
7.401683	0.1	0.818193
7.403350	0.1	0.815213
7.405017	0.1	0.812352
7.406683	0.1	0.810981
7.408350	0.1	0.811279
7.410017	0.1	0.812650
7.411683	0.1	0.814498
7.413350	0.1	0.816166
7.415017	0.1	0.816822
7.416683	0.1	0.816405
7.418350	0.1	0.815690
7.420017	0.1	0.815809
7.421683	0.1	0.816882
7.423350	0.1	0.818491
7.425017	0.1	0.820220
7.426683	0.1	0.821769
7.428350	0.1	0.822425
7.430017	0.1	0.821710
7.431683	0.1	0.820160
7.433350	0.1	0.818729
7.435017	0.1	0.817955
7.436683	0.1	0.817955
7.438350	0.1	0.818253
7.440017	0.1	0.818729
7.441683	0.1	0.819087
7.443350	0.1	0.818670
7.445017	0.1	0.817299
7.446683	0.1	0.815809
7.448350	0.1	0.814915
7.450017	0.1	0.814557
7.451683	0.1	0.814855
7.453350	0.1	0.815928
7.455017	0.1	0.817597
7.456683	0.1	0.819564
7.458350	0.1	0.821412
7.460017	0.1	0.822783
7.461683	0.1	0.823259
7.463350	0.1	0.822842
7.465017	0.1	0.821710
7.466683	0.1	0.820160
7.468350	0.1	0.817955
7.470017	0.1	0.815213
7.471683	0.1	0.812948
7.473350	0.1	0.812411
7.475017	0.1	0.813842
7.476683	0.1	0.815928
7.478350	0.1	0.817299
7.480017	0.1	0.817180
7.481683	0.1	0.815630
7.483350	0.1	0.813425
7.485017	0.1	0.811994
7.486683	0.1	0.812352
7.488350	0.1	0.814498
7.490017	0.1	0.817657
7.491683	0.1	0.820756
7.493350	0.1	0.823081
7.495017	0.1	0.824273
7.496683	0.1	0.823796
7.498350	0.1	0.821412
7.500017	0.1	0.817776
7.501683	0.1	0.814259
7.503350	0.1	0.811815
7.505017	0.1	0.811100
7.506683	0.1	0.812352
7.508350	0.1	0.815332
7.510017	0.1	0.819802
7.511683	0.1	0.825048
7.513350	0.1	0.829756
7.515017	0.1	0.832617
7.516683	0.1	0.832737
7.518350	0.1	0.829935
7.520017	0.1	0.824511
7.521683	0.1	0.818074
7.523350	0.1	0.812471
7.525017	0.1	0.808477
7.526683	0.1	0.805855
7.528350	0.1	0.804246
7.530017	0.1	0.803411
7.531683	0.1	0.803292
7.533350	0.1	0.804365
7.535017	0.1	0.806093
7.536683	0.1	0.807464
7.538350	0.1	0.807881
7.540017	0.1	0.807226
7.541683	0.1	0.805438
7.543350	0.1	0.802577
7.545017	0.1	0.799596
7.546683	0.1	0.797987
7.548350	0.1	0.798583
7.550017	0.1	0.800848
7.551683	0.1	0.803769
7.553350	0.1	0.806630
7.555017	0.1	0.809431
7.556683	0.1	0.811577
7.558350	0.1	0.812531
7.560017	0.1	0.812590
7.561683	0.1	0.812233
7.563350	0.1	0.811398
7.565017	0.1	0.809491
7.566683	0.1	0.806332
7.568350	0.1	0.803292
7.570017	0.1	0.802398
7.571683	0.1	0.804365
7.573350	0.1	0.808001
7.575017	0.1	0.811577
7.576683	0.1	0.814080
7.578350	0.1	0.815511
7.580017	0.1	0.816345
7.581683	0.1	0.816941
7.583350	0.1	0.817537
7.585017	0.1	0.818074
7.586683	0.1	0.818133
7.588350	0.1	0.816941
7.590017	0.1	0.814796
7.591683	0.1	0.813067
7.593350	0.1	0.812829
7.595017	0.1	0.813365
7.596683	0.1	0.812888
7.598350	0.1	0.810266
7.600017	0.1	0.806153
7.601683	0.1	0.802577
7.603350	0.1	0.800431
7.605017	0.1	0.799358
7.606683	0.1	0.798881
7.608350	0.1	0.798881
7.610017	0.1	0.799716
7.611683	0.1	0.801444
7.613350	0.1	0.803947
7.615017	0.1	0.806451
7.616683	0.1	0.808358
7.618350	0.1	0.809372
7.620017	0.1	0.809848
7.621683	0.1	0.810564
7.623350	0.1	0.811756
7.625017	0.1	0.812471
7.626683	0.1	0.811219
7.628350	0.1	0.807583
7.630017	0.1	0.802577
7.631683	0.1	0.797868
7.633350	0.1	0.795126
7.635017	0.1	0.794232
7.636683	0.1	0.793934
7.638350	0.1	0.793219
7.640017	0.1	0.792623
7.641683	0.1	0.793278
7.643350	0.1	0.795603
7.645017	0.1	0.799179
7.646683	0.1	0.803113
7.648350	0.1	0.806272
7.650017	0.1	0.808060
7.651683	0.1	0.808537
7.653350	0.1	0.808716
7.655017	0.1	0.809729
7.656683	0.1	0.812054
7.658350	0.1	0.814855
7.660017	0.1	0.817239
7.661683	0.1	0.819266
7.663350	0.1	0.821412
7.665017	0.1	0.823975
7.666683	0.1	0.826478
7.668350	0.1	0.828028
7.670017	0.1	0.828385
7.671683	0.1	0.828147
7.673350	0.1	0.828326
7.675017	0.1	0.829101
7.676683	0.1	0.829458
7.678350	0.1	0.828743
7.680017	0.1	0.827014
7.681683	0.1	0.824750
7.683350	0.1	0.822187
7.685017	0.1	0.819564
7.686683	0.1	0.817597
7.688350	0.1	0.817537
7.690017	0.1	0.819922
7.691683	0.1	0.824034
7.693350	0.1	0.828803
7.695017	0.1	0.833452
7.696683	0.1	0.836909
7.698350	0.1	0.838339
7.700017	0.1	0.838280
7.701683	0.1	0.838041
7.703350	0.1	0.838816
7.705017	0.1	0.841618
7.706683	0.1	0.846267
7.708350	0.1	0.850856
7.710017	0.1	0.852764
7.711683	0.1	0.850678
7.713350	0.1	0.845552
7.715017	0.1	0.839591
7.716683	0.1	0.834882
7.718350	0.1	0.832140
7.720017	0.1	0.830948
7.721683	0.1	0.830174
7.723350	0.1	0.828385
7.725017	0.1	0.825226
7.726683	0.1	0.821471
7.728350	0.1	0.818551
7.730017	0.1	0.817418
7.731683	0.1	0.818193
7.733350	0.1	0.819922
7.735017	0.1	0.821412
7.736683	0.1	0.821829
7.738350	0.1	0.821352
7.740017	0.1	0.820994
7.741683	0.1	0.821173
7.743350	0.1	0.821352
7.745017	0.1	0.821292
7.746683	0.1	0.821054
7.748350	0.1	0.820339
7.750017	0.1	0.818431
7.751683	0.1	0.815153
7.753350	0.1	0.810981
7.755017	0.1	0.807226
7.756683	0.1	0.805140
7.758350	0.1	0.804961
7.760017	0.1	0.805914
7.761683	0.1	0.807166
7.763350	0.1	0.807822
7.765017	0.1	0.807464
7.766683	0.1	0.806093
7.768350	0.1	0.803530
7.770017	0.1	0.800014
7.771683	0.1	0.797153
7.773350	0.1	0.796795
7.775017	0.1	0.798464
7.776683	0.1	0.800073
7.778350	0.1	0.799954
7.780017	0.1	0.797927
7.781683	0.1	0.795066
7.783350	0.1	0.792682
7.785017	0.1	0.791311
7.786683	0.1	0.790417
7.788350	0.1	0.788987
7.790017	0.1	0.786960
7.791683	0.1	0.785291
7.793350	0.1	0.784218
7.795017	0.1	0.783026
7.796683	0.1	0.780880
7.798350	0.1	0.777960
7.800017	0.1	0.775576
7.801683	0.1	0.775397
7.803350	0.1	0.777423
7.805017	0.1	0.780284
7.806683	0.1	0.782251
7.808350	0.1	0.782013
7.810017	0.1	0.779569
7.811683	0.1	0.776351
7.813350	0.1	0.773728
7.815017	0.1	0.771642
7.816683	0.1	0.769079
7.818350	0.1	0.766039
7.820017	0.1	0.764489
7.821683	0.1	0.766039
7.823350	0.1	0.770211
7.825017	0.1	0.774443
7.826683	0.1	0.775993
7.828350	0.1	0.773549
7.830017	0.1	0.767827
7.831683	0.1	0.761092
7.833350	0.1	0.755906
7.835017	0.1	0.753641
7.836683	0.1	0.754058
7.838350	0.1	0.755847
7.840017	0.1	0.757456
7.841683	0.1	0.758112
7.843350	0.1	0.758410
7.845017	0.1	0.759244
7.846683	0.1	0.760794
7.848350	0.1	0.762403
7.850017	0.1	0.763357
7.851683	0.1	0.763238
7.853350	0.1	0.762165
7.855017	0.1	0.760555
7.856683	0.1	0.758708
7.858350	0.1	0.756264
7.860017	0.1	0.753343
7.861683	0.1	0.750482
7.863350	0.1	0.749052
7.865017	0.1	0.749946
7.866683	0.1	0.753403
7.868350	0.1	0.758410
7.870017	0.1	0.763595
7.871683	0.1	0.767708
7.873350	0.1	0.769973
7.875017	0.1	0.769973
7.876683	0.1	0.767946
7.878350	0.1	0.764430
7.880017	0.1	0.760853
7.881683	0.1	0.758886
7.883350	0.1	0.759304
7.885017	0.1	0.761628
7.886683	0.1	0.765204
7.888350	0.1	0.768662
7.890017	0.1	0.770330
7.891683	0.1	0.769079
7.893350	0.1	0.765383
7.895017	0.1	0.761151
7.896683	0.1	0.758588
7.898350	0.1	0.758529
7.900017	0.1	0.760019
7.901683	0.1	0.761390
7.903350	0.1	0.761926
7.905017	0.1	0.761569
7.906683	0.1	0.760198
7.908350	0.1	0.758171
7.910017	0.1	0.756800
7.911683	0.1	0.757158
7.913350	0.1	0.758886
7.915017	0.1	0.760317
7.916683	0.1	0.760376
7.918350	0.1	0.758588
7.920017	0.1	0.756025
7.921683	0.1	0.754118
7.923350	0.1	0.753820
7.925017	0.1	0.755250
7.926683	0.1	0.757694
7.928350	0.1	0.759721
7.930017	0.1	0.760436
7.931683	0.1	0.760198
7.933350	0.1	0.760138
7.935017	0.1	0.760615
7.936683	0.1	0.760496
7.938350	0.1	0.758946
7.940017	0.1	0.756264
7.941683	0.1	0.753760
7.943350	0.1	0.751913
7.945017	0.1	0.750244
7.946683	0.1	0.747800
7.948350	0.1	0.744581
7.950017	0.1	0.742018
7.951683	0.1	0.741243
7.953350	0.1	0.742137
7.955017	0.1	0.744045
7.956683	0.1	0.746489
7.958350	0.1	0.748932
7.960017	0.1	0.751078
7.961683	0.1	0.752389
7.963350	0.1	0.752389
7.965017	0.1	0.750959
7.966683	0.1	0.748813
7.968350	0.1	0.747442
7.970017	0.1	0.747800
7.971683	0.1	0.749350
7.973350	0.1	0.750780
7.975017	0.1	0.751019
7.976683	0.1	0.750065
7.978350	0.1	0.748992
7.980017	0.1	0.749409
7.981683	0.1	0.751853
7.983350	0.1	0.755131
7.985017	0.1	0.757515
7.986683	0.1	0.758767
7.988350	0.1	0.759482
7.990017	0.1	0.759482
7.991683	0.1	0.757694
7.993350	0.1	0.753820
7.995017	0.1	0.748575
7.996683	0.1	0.743389
7.998350	0.1	0.739694
8.000017	0.1	0.738800
8.001683	0.1	0.741124
8.003350	0.1	0.745595
8.005017	0.1	0.750363
8.006683	0.1	0.753999
8.008350	0.1	0.756502
8.010017	0.1	0.758588
8.011683	0.1	0.761032
8.013350	0.1	0.763595
8.015017	0.1	0.765920
8.016683	0.1	0.767589
8.018350	0.1	0.768244
8.020017	0.1	0.767589
8.021683	0.1	0.765502
8.023350	0.1	0.762761
8.025017	0.1	0.760376
8.026683	0.1	0.758648
8.028350	0.1	0.757217
8.030017	0.1	0.756025
8.031683	0.1	0.755310
8.033350	0.1	0.755012
8.035017	0.1	0.755370
8.036683	0.1	0.756323
8.038350	0.1	0.758112
8.040017	0.1	0.760138
8.041683	0.1	0.761628
8.043350	0.1	0.761986
8.045017	0.1	0.761449
8.046683	0.1	0.760317
8.048350	0.1	0.758648
8.050017	0.1	0.756383
8.051683	0.1	0.753462
8.053350	0.1	0.750244
8.055017	0.1	0.747681
8.056683	0.1	0.746846
8.058350	0.1	0.748038
8.060017	0.1	0.750661
8.061683	0.1	0.753701
8.063350	0.1	0.756502
8.065017	0.1	0.758290
8.066683	0.1	0.758171
8.068350	0.1	0.756383
8.070017	0.1	0.754595
8.071683	0.1	0.754356
8.073350	0.1	0.755250
8.075017	0.1	0.755191
8.076683	0.1	0.752807
8.078350	0.1	0.749111
8.080017	0.1	0.746250
8.081683	0.1	0.744998
8.083350	0.1	0.744402
8.085017	0.1	0.743568
8.086683	0.1	0.743508
8.088350	0.1	0.746369
8.090017	0.1	0.752270
8.091683	0.1	0.758767
8.093350	0.1	0.763238
8.095017	0.1	0.764847
8.096683	0.1	0.763774
8.098350	0.1	0.761032
8.100017	0.1	0.757873
8.101683	0.1	0.755727
8.103350	0.1	0.755608
8.105017	0.1	0.757277
8.106683	0.1	0.758708
8.108350	0.1	0.758469
8.110017	0.1	0.757277
8.111683	0.1	0.756502
8.113350	0.1	0.755847
8.115017	0.1	0.753939
8.116683	0.1	0.749946
8.118350	0.1	0.744581
8.120017	0.1	0.740111
8.121683	0.1	0.738621
8.123350	0.1	0.740469
8.125017	0.1	0.744581
8.126683	0.1	0.749767
8.128350	0.1	0.755370
8.130017	0.1	0.760078
8.131683	0.1	0.762701
8.133350	0.1	0.763059
8.135017	0.1	0.761926
8.136683	0.1	0.759542
8.138350	0.1	0.756145
8.140017	0.1	0.752151
8.141683	0.1	0.748456
8.143350	0.1	0.745833
8.145017	0.1	0.744998
8.146683	0.1	0.746667
8.148350	0.1	0.750303
8.150017	0.1	0.754535
8.151683	0.1	0.757992
8.153350	0.1	0.759840
8.155017	0.1	0.760019
8.156683	0.1	0.759006
8.158350	0.1	0.757217
8.160017	0.1	0.754595
8.161683	0.1	0.751555
8.163350	0.1	0.749111
8.165017	0.1	0.748456
8.166683	0.1	0.749826
8.168350	0.1	0.752986
8.170017	0.1	0.757456
8.171683	0.1	0.762284
8.173350	0.1	0.766218
8.175017	0.1	0.769258
8.176683	0.1	0.771225
8.178350	0.1	0.772119
8.180017	0.1	0.771999
8.181683	0.1	0.771344
8.183350	0.1	0.770092
8.185017	0.1	0.768185
8.186683	0.1	0.766099
8.188350	0.1	0.765026
8.190017	0.1	0.766218
8.191683	0.1	0.769675
8.193350	0.1	0.774384
8.195017	0.1	0.778675
8.196683	0.1	0.781715
8.198350	0.1	0.783742
8.200017	0.1	0.785410
8.201683	0.1	0.786901
8.203350	0.1	0.788569
8.205017	0.1	0.790656
8.206683	0.1	0.792801
8.208350	0.1	0.794709
8.210017	0.1	0.796735
8.211683	0.1	0.799358
8.213350	0.1	0.802398
8.215017	0.1	0.805378
8.216683	0.1	0.808477
8.218350	0.1	0.811935
8.220017	0.1	0.816524
8.221683	0.1	0.822544
8.223350	0.1	0.829279
8.225017	0.1	0.835240
8.226683	0.1	0.839472
8.228350	0.1	0.841439
8.230017	0.1	0.840843
8.231683	0.1	0.838757
8.233350	0.1	0.837624
8.235017	0.1	0.839114
8.236683	0.1	0.843704
8.238350	0.1	0.850380
8.240017	0.1	0.857472
8.241683	0.1	0.862777
8.243350	0.1	0.865161
8.245017	0.1	0.865459
8.246683	0.1	0.865638
8.248350	0.1	0.866771
8.250017	0.1	0.868797
8.251683	0.1	0.871182
8.253350	0.1	0.873804
8.255017	0.1	0.876904
8.256683	0.1	0.881076
8.258350	0.1	0.886560
8.260017	0.1	0.892460
8.261683	0.1	0.897050
8.263350	0.1	0.899315
8.265017	0.1	0.899077
8.266683	0.1	0.897348
8.268350	0.1	0.895500
8.270017	0.1	0.895202
8.271683	0.1	0.897229
8.273350	0.1	0.901222
8.275017	0.1	0.906408
8.276683	0.1	0.911593
8.278350	0.1	0.915706
8.280017	0.1	0.918448
8.281683	0.1	0.919998
8.283350	0.1	0.920892
8.285017	0.1	0.921607
8.286683	0.1	0.922144
8.288350	0.1	0.922084
8.290017	0.1	0.921667
8.291683	0.1	0.921905
8.293350	0.1	0.923038
8.295017	0.1	0.923872
8.296683	0.1	0.922859
8.298350	0.1	0.919521
8.300017	0.1	0.915647
8.301683	0.1	0.913441
8.303350	0.1	0.914276
8.305017	0.1	0.917196
8.306683	0.1	0.919700
8.308350	0.1	0.920057
8.310017	0.1	0.918806
8.311683	0.1	0.917256
8.313350	0.1	0.916541
8.315017	0.1	0.916541
8.316683	0.1	0.916064
8.318350	0.1	0.913799
8.320017	0.1	0.910223
8.321683	0.1	0.906706
8.323350	0.1	0.904083
8.325017	0.1	0.902772
8.326683	0.1	0.903010
8.328350	0.1	0.904322
8.330017	0.1	0.905454
8.331683	0.1	0.905097
8.333350	0.1	0.902474
8.335017	0.1	0.898004
8.336683	0.1	0.892758
8.338350	0.1	0.887871
8.340017	0.1	0.884652
8.341683	0.1	0.884533
8.343350	0.1	0.887394
8.345017	0.1	0.891686
8.346683	0.1	0.895619
8.348350	0.1	0.898063
8.350017	0.1	0.898361
8.351683	0.1	0.896215
8.353350	0.1	0.892580
8.355017	0.1	0.888705
8.356683	0.1	0.885725
8.358350	0.1	0.883639
8.360017	0.1	0.882328
8.361683	0.1	0.881672
8.363350	0.1	0.882149
8.365017	0.1	0.883877
8.366683	0.1	0.885785
8.368350	0.1	0.886977
8.370017	0.1	0.888228
8.371683	0.1	0.890374
8.373350	0.1	0.893235
8.375017	0.1	0.895381
8.376683	0.1	0.895679
8.378350	0.1	0.894189
8.380017	0.1	0.892103
8.381683	0.1	0.890970
8.383350	0.1	0.891149
8.385017	0.1	0.891566
8.386683	0.1	0.891328
8.388350	0.1	0.890315
8.390017	0.1	0.888526
8.391683	0.1	0.886083
8.393350	0.1	0.883877
8.395017	0.1	0.882804
8.396683	0.1	0.882685
8.398350	0.1	0.883043
8.400017	0.1	0.883758
8.401683	0.1	0.884831
8.403350	0.1	0.886023
8.405017	0.1	0.887036
8.406683	0.1	0.886798
8.408350	0.1	0.884652
8.410017	0.1	0.881910
8.411683	0.1	0.880897
8.413350	0.1	0.882924
8.415017	0.1	0.887513
8.416683	0.1	0.892460
8.418350	0.1	0.894666
8.420017	0.1	0.892818
8.421683	0.1	0.887811
8.423350	0.1	0.882387
8.425017	0.1	0.878692
8.426683	0.1	0.877619
8.428350	0.1	0.878692
8.430017	0.1	0.880897
8.431683	0.1	0.883162
8.433350	0.1	0.884891
8.435017	0.1	0.886321
8.436683	0.1	0.888109
8.438350	0.1	0.890076
8.440017	0.1	0.891984
8.441683	0.1	0.893831
8.443350	0.1	0.895798
8.445017	0.1	0.897288
8.446683	0.1	0.897348
8.448350	0.1	0.895798
8.450017	0.1	0.893295
8.451683	0.1	0.890732
8.453350	0.1	0.889063
8.455017	0.1	0.888944
8.456683	0.1	0.890076
8.458350	0.1	0.892162
8.460017	0.1	0.895023
8.461683	0.1	0.898063
8.463350	0.1	0.900388
8.465017	0.1	0.902414
8.466683	0.1	0.905037
8.468350	0.1	0.908852
8.470017	0.1	0.913322
8.471683	0.1	0.917494
8.473350	0.1	0.920594
8.475017	0.1	0.922024
8.476683	0.1	0.922263
8.478350	0.1	0.922024
8.480017	0.1	0.921428
8.481683	0.1	0.919759
8.483350	0.1	0.916600
8.485017	0.1	0.913143
8.486683	0.1	0.910819
8.488350	0.1	0.910401
8.490017	0.1	0.911474
8.491683	0.1	0.913203
8.493350	0.1	0.914812
8.495017	0.1	0.916362
8.496683	0.1	0.918031
8.498350	0.1	0.920177
8.500017	0.1	0.922263
8.501683	0.1	0.923455
8.503350	0.1	0.923574
8.505017	0.1	0.923157
8.506683	0.1	0.922799
8.508350	0.1	0.922620
8.510017	0.1	0.922918
8.511683	0.1	0.924289
8.513350	0.1	0.926316
8.515017	0.1	0.927627
8.516683	0.1	0.927925
8.518350	0.1	0.928521
8.520017	0.1	0.930667
8.521683	0.1	0.935257
8.523350	0.1	0.941634
8.525017	0.1	0.947893
8.526683	0.1	0.951946
8.528350	0.1	0.953198
8.530017	0.1	0.952840
8.531683	0.1	0.952303
8.533350	0.1	0.951290
8.535017	0.1	0.948727
8.536683	0.1	0.945211
8.538350	0.1	0.943422
8.540017	0.1	0.945449
8.541683	0.1	0.950873
8.543350	0.1	0.957549
8.545017	0.1	0.963628
8.546683	0.1	0.968158
8.548350	0.1	0.970542
8.550017	0.1	0.970483
8.551683	0.1	0.968635
8.553350	0.1	0.966311
8.555017	0.1	0.965297
8.556683	0.1	0.966251
8.558350	0.1	0.968456
8.560017	0.1	0.970960
8.561683	0.1	0.973344
8.563350	0.1	0.975192
8.565017	0.1	0.976205
8.566683	0.1	0.976324
8.568350	0.1	0.975907
8.570017	0.1	0.975788
8.571683	0.1	0.976801
8.573350	0.1	0.978649
8.575017	0.1	0.980735
8.576683	0.1	0.983059
8.578350	0.1	0.986040
8.580017	0.1	0.989497
8.581683	0.1	0.992417
8.583350	0.1	0.993788
8.585017	0.1	0.993311
8.586683	0.1	0.992179
8.588350	0.1	0.992417
8.590017	0.1	0.995219
8.591683	0.1	1.000404
8.593350	0.1	1.006723
8.595017	0.1	1.012206
8.596683	0.1	1.015544
8.598350	0.1	1.016915
8.600017	0.1	1.017749
8.601683	0.1	1.019061
8.603350	0.1	1.020253
8.605017	0.1	1.020312
8.606683	0.1	1.019180
8.608350	0.1	1.017451
8.610017	0.1	1.015127
8.611683	0.1	1.012325
8.613350	0.1	1.009524
8.615017	0.1	1.007140
8.616683	0.1	1.005232
8.618350	0.1	1.003683
8.620017	0.1	1.002729
8.621683	0.1	1.002371
8.623350	0.1	1.002014
8.625017	0.1	1.001179
8.626683	0.1	0.999153
8.628350	0.1	0.995219
8.630017	0.1	0.989497
8.631683	0.1	0.983715
8.633350	0.1	0.980020
8.635017	0.1	0.979841
8.636683	0.1	0.982821
8.638350	0.1	0.986815
8.640017	0.1	0.989378
8.641683	0.1	0.988901
8.643350	0.1	0.986040
8.645017	0.1	0.983119
8.646683	0.1	0.981450
8.648350	0.1	0.980437
8.650017	0.1	0.979722
8.651683	0.1	0.979304
8.653350	0.1	0.978291
8.655017	0.1	0.975370
8.656683	0.1	0.969887
8.658350	0.1	0.962317
8.660017	0.1	0.953972
8.661683	0.1	0.946283
8.663350	0.1	0.940323
8.665017	0.1	0.936627
8.666683	0.1	0.934839
8.668350	0.1	0.933468
8.670017	0.1	0.931621
8.671683	0.1	0.929475
8.673350	0.1	0.927925
8.675017	0.1	0.926793
8.676683	0.1	0.925422
8.678350	0.1	0.923157
8.680017	0.1	0.920117
8.681683	0.1	0.916719
8.683350	0.1	0.912845
8.685017	0.1	0.908196
8.686683	0.1	0.903249
8.688350	0.1	0.899375
8.690017	0.1	0.897646
8.691683	0.1	0.897944
8.693350	0.1	0.898898
8.695017	0.1	0.899077
8.696683	0.1	0.897944
8.698350	0.1	0.896454
8.700017	0.1	0.896215
8.701683	0.1	0.897527
8.703350	0.1	0.898421
8.705017	0.1	0.896573
8.706683	0.1	0.891328
8.708350	0.1	0.884175
8.710017	0.1	0.877559
8.711683	0.1	0.873625
8.713350	0.1	0.872850
8.715017	0.1	0.874221
8.716683	0.1	0.875831
8.718350	0.1	0.875771
8.720017	0.1	0.873327
8.721683	0.1	0.869513
8.723350	0.1	0.865519
8.725017	0.1	0.861526
8.726683	0.1	0.857115
8.728350	0.1	0.852644
8.730017	0.1	0.849545
8.731683	0.1	0.848532
8.733350	0.1	0.848830
8.735017	0.1	0.849307
8.736683	0.1	0.849664
8.738350	0.1	0.850320
8.740017	0.1	0.851452
8.741683	0.1	0.851929
8.743350	0.1	0.850976
8.745017	0.1	0.849128
8.746683	0.1	0.847220
8.748350	0.1	0.845194
8.750017	0.1	0.842810
8.751683	0.1	0.840604
8.753350	0.1	0.839472
8.755017	0.1	0.839889
8.756683	0.1	0.841677
8.758350	0.1	0.844061
8.760017	0.1	0.845850
8.761683	0.1	0.845730
8.763350	0.1	0.843585
8.765017	0.1	0.840604
8.766683	0.1	0.838757
8.768350	0.1	0.838995
8.770017	0.1	0.840187
8.771683	0.1	0.840724
8.773350	0.1	0.839949
8.775017	0.1	0.838399
8.776683	0.1	0.836968
8.778350	0.1	0.836253
8.780017	0.1	0.836253
8.781683	0.1	0.836968
8.783350	0.1	0.837803
8.785017	0.1	0.837624
8.786683	0.1	0.835538
8.788350	0.1	0.831902
8.790017	0.1	0.828445
8.791683	0.1	0.826716
8.793350	0.1	0.827849
8.795017	0.1	0.831425
8.796683	0.1	0.835776
8.798350	0.1	0.838459
8.800017	0.1	0.838339
8.801683	0.1	0.836372
8.803350	0.1	0.833988
8.805017	0.1	0.831187
8.806683	0.1	0.827789
8.808350	0.1	0.824928
8.810017	0.1	0.824213
8.811683	0.1	0.826061
8.813350	0.1	0.829220
8.815017	0.1	0.832021
8.816683	0.1	0.834525
8.818350	0.1	0.837386
8.820017	0.1	0.840604
8.821683	0.1	0.843287
8.823350	0.1	0.844419
8.825017	0.1	0.843644
8.826683	0.1	0.841558
8.828350	0.1	0.839472
8.830017	0.1	0.838041
8.831683	0.1	0.837028
8.833350	0.1	0.835717
8.835017	0.1	0.834346
8.836683	0.1	0.834048
8.838350	0.1	0.834882
8.840017	0.1	0.835538
8.841683	0.1	0.834823
8.843350	0.1	0.832796
8.845017	0.1	0.830472
8.846683	0.1	0.829101
8.848350	0.1	0.829876
8.850017	0.1	0.832737
8.851683	0.1	0.836611
8.853350	0.1	0.840306
8.855017	0.1	0.843167
8.856683	0.1	0.845552
8.858350	0.1	0.847995
8.860017	0.1	0.850260
8.861683	0.1	0.850797
8.863350	0.1	0.849187
8.865017	0.1	0.846684
8.866683	0.1	0.844836
8.868350	0.1	0.844419
8.870017	0.1	0.845134
8.871683	0.1	0.845611
8.873350	0.1	0.844836
8.875017	0.1	0.842810
8.876683	0.1	0.840604
8.878350	0.1	0.839353
8.880017	0.1	0.839651
8.881683	0.1	0.841618
8.883350	0.1	0.845015
8.885017	0.1	0.848949
8.886683	0.1	0.852466
8.888350	0.1	0.855029
8.890017	0.1	0.856340
8.891683	0.1	0.856519
8.893350	0.1	0.855923
8.895017	0.1	0.854433
8.896683	0.1	0.851750
8.898350	0.1	0.848472
8.900017	0.1	0.845850
8.901683	0.1	0.844061
8.903350	0.1	0.843167
8.905017	0.1	0.843287
8.906683	0.1	0.844181
8.908350	0.1	0.844598
8.910017	0.1	0.844181
8.911683	0.1	0.843525
8.913350	0.1	0.843644
8.915017	0.1	0.844777
8.916683	0.1	0.846624
8.918350	0.1	0.848591
8.920017	0.1	0.850618
8.921683	0.1	0.852823
8.923350	0.1	0.854909
8.925017	0.1	0.856519
8.926683	0.1	0.857770
8.928350	0.1	0.858665
8.930017	0.1	0.858903
8.931683	0.1	0.858009
8.933350	0.1	0.856042
8.935017	0.1	0.853121
8.936683	0.1	0.849426
8.938350	0.1	0.845492
8.940017	0.1	0.842631
8.941683	0.1	0.842452
8.943350	0.1	0.845373
8.945017	0.1	0.850320
8.946683	0.1	0.855148
8.948350	0.1	0.858128
8.950017	0.1	0.859082
8.951683	0.1	0.858843
8.953350	0.1	0.858367
8.955017	0.1	0.858247
8.956683	0.1	0.859082
8.958350	0.1	0.860155
8.960017	0.1	0.860214
8.961683	0.1	0.859559
8.963350	0.1	0.859261
8.965017	0.1	0.859141
8.966683	0.1	0.858247
8.968350	0.1	0.856459
8.970017	0.1	0.854909
8.971683	0.1	0.853837
8.973350	0.1	0.851810
8.975017	0.1	0.847578
8.976683	0.1	0.841677
8.978350	0.1	0.835955
8.980017	0.1	0.832140
8.981683	0.1	0.831306
8.983350	0.1	0.833392
8.985017	0.1	0.837266
8.986683	0.1	0.841916
8.988350	0.1	0.846744
8.990017	0.1	0.851393
8.991683	0.1	0.854790
8.993350	0.1	0.855804
8.995017	0.1	0.854254
8.996683	0.1	0.851035
8.998350	0.1	0.847101
9.000017	0.1	0.843108
9.001683	0.1	0.840068
9.003350	0.1	0.838637
9.005017	0.1	0.838280
9.006683	0.1	0.837922
9.008350	0.1	0.836909
9.010017	0.1	0.835180
9.011683	0.1	0.833273
9.013350	0.1	0.832319
9.015017	0.1	0.833333
9.016683	0.1	0.836313
9.018350	0.1	0.840306
9.020017	0.1	0.844002
9.021683	0.1	0.846446
9.023350	0.1	0.847518
9.025017	0.1	0.847459
9.026683	0.1	0.846386
9.028350	0.1	0.844538
9.030017	0.1	0.842214
9.031683	0.1	0.839949
9.033350	0.1	0.838339
9.035017	0.1	0.837445
9.036683	0.1	0.837207
9.038350	0.1	0.837028
9.040017	0.1	0.836194
9.041683	0.1	0.835359
9.043350	0.1	0.835717
9.045017	0.1	0.837505
9.046683	0.1	0.840306
9.048350	0.1	0.844002
9.050017	0.1	0.847995
9.051683	0.1	0.851274
9.053350	0.1	0.853062
9.055017	0.1	0.853062
9.056683	0.1	0.851035
9.058350	0.1	0.847101
9.060017	0.1	0.842333
9.061683	0.1	0.838041
9.063350	0.1	0.835121
9.065017	0.1	0.833333
9.066683	0.1	0.832379
9.068350	0.1	0.832439
9.070017	0.1	0.833452
9.071683	0.1	0.834942
9.073350	0.1	0.835896
9.075017	0.1	0.835598
9.076683	0.1	0.834227
9.078350	0.1	0.832737
9.080017	0.1	0.832200
9.081683	0.1	0.832975
9.083350	0.1	0.833690
9.085017	0.1	0.832975
9.086683	0.1	0.831187
9.088350	0.1	0.830233
9.090017	0.1	0.831425
9.091683	0.1	0.834167
9.093350	0.1	0.836670
9.095017	0.1	0.836730
9.096683	0.1	0.833690
9.098350	0.1	0.829279
9.100017	0.1	0.825703
9.101683	0.1	0.824630
9.103350	0.1	0.826120
9.105017	0.1	0.828803
9.106683	0.1	0.830591
9.108350	0.1	0.830174
9.110017	0.1	0.827909
9.111683	0.1	0.825346
9.113350	0.1	0.823319
9.115017	0.1	0.821054
9.116683	0.1	0.818372
9.118350	0.1	0.816405
9.120017	0.1	0.816286
9.121683	0.1	0.817835
9.123350	0.1	0.819922
9.125017	0.1	0.821292
9.126683	0.1	0.821471
9.128350	0.1	0.820756
9.130017	0.1	0.819385
9.131683	0.1	0.817597
9.133350	0.1	0.815690
9.135017	0.1	0.814617
9.136683	0.1	0.814676
9.138350	0.1	0.815153
9.140017	0.1	0.815153
9.141683	0.1	0.814378
9.143350	0.1	0.813067
9.145017	0.1	0.811160
9.146683	0.1	0.808716
9.148350	0.1	0.805914
9.150017	0.1	0.802696
9.151683	0.1	0.799239
9.153350	0.1	0.795782
9.155017	0.1	0.792503
9.156683	0.1	0.790060
9.158350	0.1	0.789225
9.160017	0.1	0.790179
9.161683	0.1	0.792623
9.163350	0.1	0.796139
9.165017	0.1	0.800610
9.166683	0.1	0.805795
9.168350	0.1	0.810981
9.170017	0.1	0.815213
9.171683	0.1	0.817537
9.173350	0.1	0.817537
9.175017	0.1	0.815690
9.176683	0.1	0.812769
9.178350	0.1	0.809073
9.180017	0.1	0.805378
9.181683	0.1	0.803053
9.183350	0.1	0.803471
9.185017	0.1	0.807166
9.186683	0.1	0.813067
9.188350	0.1	0.818431
9.190017	0.1	0.820041
9.191683	0.1	0.816464
9.193350	0.1	0.809729
9.195017	0.1	0.803590
9.196683	0.1	0.800073
9.198350	0.1	0.798881
9.200017	0.1	0.798702
9.201683	0.1	0.799060
9.203350	0.1	0.799716
9.205017	0.1	0.800669
9.206683	0.1	0.801802
9.208350	0.1	0.803113
9.210017	0.1	0.804484
9.211683	0.1	0.805080
9.213350	0.1	0.804365
9.215017	0.1	0.802934
9.216683	0.1	0.801802
9.218350	0.1	0.801683
9.220017	0.1	0.802517
9.221683	0.1	0.803888
9.223350	0.1	0.805557
9.225017	0.1	0.807226
9.226683	0.1	0.808656
9.228350	0.1	0.809372
9.230017	0.1	0.809372
9.231683	0.1	0.809073
9.233350	0.1	0.808716
9.235017	0.1	0.808299
9.236683	0.1	0.808179
9.238350	0.1	0.808477
9.240017	0.1	0.808775
9.241683	0.1	0.808835
9.243350	0.1	0.808954
9.245017	0.1	0.809491
9.246683	0.1	0.810742
9.248350	0.1	0.812590
9.250017	0.1	0.814736
9.251683	0.1	0.817180
9.253350	0.1	0.820398
9.255017	0.1	0.824750
9.256683	0.1	0.828922
9.258350	0.1	0.830650
9.260017	0.1	0.829041
9.261683	0.1	0.825405
9.263350	0.1	0.822008
9.265017	0.1	0.820100
9.266683	0.1	0.819564
9.268350	0.1	0.819802
9.270017	0.1	0.820279
9.271683	0.1	0.820696
9.273350	0.1	0.821233
9.275017	0.1	0.822187
9.276683	0.1	0.823379
9.278350	0.1	0.824928
9.280017	0.1	0.826359
9.281683	0.1	0.827432
9.283350	0.1	0.828385
9.285017	0.1	0.829697
9.286683	0.1	0.831187
9.288350	0.1	0.832617
9.290017	0.1	0.834107
9.291683	0.1	0.835121
9.293350	0.1	0.834703
9.295017	0.1	0.832081
9.296683	0.1	0.827432
9.298350	0.1	0.821948
9.300017	0.1	0.817299
9.301683	0.1	0.814676
9.303350	0.1	0.814557
9.305017	0.1	0.816405
9.306683	0.1	0.819206
9.308350	0.1	0.822783
9.310017	0.1	0.827134
9.311683	0.1	0.831485
9.313350	0.1	0.834465
9.315017	0.1	0.835359
9.316683	0.1	0.834703
9.318350	0.1	0.834405
9.320017	0.1	0.836432
9.321683	0.1	0.840724
9.323350	0.1	0.845134
9.325017	0.1	0.847697
9.326683	0.1	0.847876
9.328350	0.1	0.846386
9.330017	0.1	0.843942
9.331683	0.1	0.841379
9.333350	0.1	0.839472
9.335017	0.1	0.839174
9.336683	0.1	0.840962
9.338350	0.1	0.844181
9.340017	0.1	0.847161
9.341683	0.1	0.848711
9.343350	0.1	0.848591
9.345017	0.1	0.846982
9.346683	0.1	0.844657
9.348350	0.1	0.842631
9.350017	0.1	0.841916
9.351683	0.1	0.842214
9.353350	0.1	0.842750
9.355017	0.1	0.843644
9.356683	0.1	0.845611
9.358350	0.1	0.848889
9.360017	0.1	0.853002
9.361683	0.1	0.857234
9.363350	0.1	0.861108
9.365017	0.1	0.864446
9.366683	0.1	0.866950
9.368350	0.1	0.867844
9.370017	0.1	0.866652
9.371683	0.1	0.864029
9.373350	0.1	0.861645
9.375017	0.1	0.860691
9.376683	0.1	0.860930
9.378350	0.1	0.861704
9.380017	0.1	0.862658
9.381683	0.1	0.863910
9.383350	0.1	0.865936
9.385017	0.1	0.868917
9.386683	0.1	0.872076
9.388350	0.1	0.874579
9.390017	0.1	0.875890
9.391683	0.1	0.876188
9.393350	0.1	0.876069
9.395017	0.1	0.876010
9.396683	0.1	0.876129
9.398350	0.1	0.876904
9.400017	0.1	0.878453
9.401683	0.1	0.879943
9.403350	0.1	0.880599
9.405017	0.1	0.880301
9.406683	0.1	0.879407
9.408350	0.1	0.878334
9.410017	0.1	0.877738
9.411683	0.1	0.878394
9.413350	0.1	0.880480
9.415017	0.1	0.884056
9.416683	0.1	0.889003
9.418350	0.1	0.894547
9.420017	0.1	0.899375
9.421683	0.1	0.901997
9.423350	0.1	0.901878
9.425017	0.1	0.899553
9.426683	0.1	0.896454
9.428350	0.1	0.893951
9.430017	0.1	0.892520
9.431683	0.1	0.892162
9.433350	0.1	0.892341
9.435017	0.1	0.892401
9.436683	0.1	0.892460
9.438350	0.1	0.892997
9.440017	0.1	0.894427
9.441683	0.1	0.896812
9.443350	0.1	0.899971
9.445017	0.1	0.903428
9.446683	0.1	0.905991
9.448350	0.1	0.906885
9.450017	0.1	0.906587
9.451683	0.1	0.906169
9.453350	0.1	0.906527
9.455017	0.1	0.908136
9.456683	0.1	0.910461
9.458350	0.1	0.912368
9.460017	0.1	0.913262
9.461683	0.1	0.913024
9.463350	0.1	0.911593
9.465017	0.1	0.909567
9.466683	0.1	0.908136
9.468350	0.1	0.908494
9.470017	0.1	0.910878
9.471683	0.1	0.914216
9.473350	0.1	0.917375
9.475017	0.1	0.919521
9.476683	0.1	0.920296
9.478350	0.1	0.919998
9.480017	0.1	0.919581
9.481683	0.1	0.920177
9.483350	0.1	0.922084
9.485017	0.1	0.924766
9.486683	0.1	0.927150
9.488350	0.1	0.928760
9.490017	0.1	0.929594
9.491683	0.1	0.929833
9.493350	0.1	0.930429
9.495017	0.1	0.932038
9.496683	0.1	0.934184
9.498350	0.1	0.935733
9.500017	0.1	0.935972
9.501683	0.1	0.935435
9.503350	0.1	0.935137
9.505017	0.1	0.935435
9.506683	0.1	0.935912
9.508350	0.1	0.936151
9.510017	0.1	0.936031
9.511683	0.1	0.935853
9.513350	0.1	0.936329
9.515017	0.1	0.937879
9.516683	0.1	0.940323
9.518350	0.1	0.943542
9.520017	0.1	0.947893
9.521683	0.1	0.953734
9.523350	0.1	0.960290
9.525017	0.1	0.966072
9.526683	0.1	0.969589
9.528350	0.1	0.970542
9.530017	0.1	0.969291
9.531683	0.1	0.967026
9.533350	0.1	0.965059
9.535017	0.1	0.964344
9.536683	0.1	0.965476
9.538350	0.1	0.968158
9.540017	0.1	0.971735
9.541683	0.1	0.975788
9.543350	0.1	0.980496
9.545017	0.1	0.985444
9.546683	0.1	0.989676
9.548350	0.1	0.992298
9.550017	0.1	0.993729
9.551683	0.1	0.994921
9.553350	0.1	0.996113
9.555017	0.1	0.996888
9.556683	0.1	0.997245
9.558350	0.1	0.997663
9.560017	0.1	0.998676
9.561683	0.1	1.000702
9.563350	0.1	1.003623
9.565017	0.1	1.006901
9.566683	0.1	1.009762
9.568350	0.1	1.011670
9.570017	0.1	1.012981
9.571683	0.1	1.014829
9.573350	0.1	1.018703
9.575017	0.1	1.024842
9.576683	0.1	1.032054
9.578350	0.1	1.039207
9.580017	0.1	1.046181
9.581683	0.1	1.053095
9.583350	0.1	1.059055
9.585017	0.1	1.063109
9.586683	0.1	1.065552
9.588350	0.1	1.067340
9.590017	0.1	1.069307
9.591683	0.1	1.071513
9.593350	0.1	1.073241
9.595017	0.1	1.073837
9.596683	0.1	1.073420
9.598350	0.1	1.073301
9.600017	0.1	1.074493
9.601683	0.1	1.076698
9.603350	0.1	1.078785
9.605017	0.1	1.080096
9.606683	0.1	1.081109
9.608350	0.1	1.083016
9.610017	0.1	1.086772
9.611683	0.1	1.091778
9.613350	0.1	1.096428
9.615017	0.1	1.099348
9.616683	0.1	1.100540
9.618350	0.1	1.101077
9.620017	0.1	1.102388
9.621683	0.1	1.105011
9.623350	0.1	1.108110
9.625017	0.1	1.110613
9.626683	0.1	1.112223
9.628350	0.1	1.113176
9.630017	0.1	1.114488
9.631683	0.1	1.116991
9.633350	0.1	1.120329
9.635017	0.1	1.123130
9.636683	0.1	1.123667
9.638350	0.1	1.121283
9.640017	0.1	1.117051
9.641683	0.1	1.113355
9.643350	0.1	1.111984
9.645017	0.1	1.112819
9.646683	0.1	1.114845
9.648350	0.1	1.117468
9.650017	0.1	1.120210
9.651683	0.1	1.122534
9.653350	0.1	1.124501
9.655017	0.1	1.126349
9.656683	0.1	1.127839
9.658350	0.1	1.127780
9.660017	0.1	1.125395
9.661683	0.1	1.121521
9.663350	0.1	1.118958
9.665017	0.1	1.119316
9.666683	0.1	1.121759
9.668350	0.1	1.124501
9.670017	0.1	1.126826
9.671683	0.1	1.128852
9.673350	0.1	1.130521
9.675017	0.1	1.131833
9.676683	0.1	1.132608
9.678350	0.1	1.132250
9.680017	0.1	1.130700
9.681683	0.1	1.128793
9.683350	0.1	1.127660
9.685017	0.1	1.127541
9.686683	0.1	1.128078
9.688350	0.1	1.128793
9.690017	0.1	1.129389
9.691683	0.1	1.129806
9.693350	0.1	1.129985
9.695017	0.1	1.128912
9.696683	0.1	1.126409
9.698350	0.1	1.123428
9.700017	0.1	1.121104
9.701683	0.1	1.119495
9.703350	0.1	1.118720
9.705017	0.1	1.118898
9.706683	0.1	1.120567
9.708350	0.1	1.124024
9.710017	0.1	1.128972
9.711683	0.1	1.134932
9.713350	0.1	1.140773
9.715017	0.1	1.145482
9.716683	0.1	1.148582
9.718350	0.1	1.150489
9.720017	0.1	1.151919
9.721683	0.1	1.153112
9.723350	0.1	1.154065
9.725017	0.1	1.154602
9.726683	0.1	1.153648
9.728350	0.1	1.149952
9.730017	0.1	1.143575
9.731683	0.1	1.136303
9.733350	0.1	1.130760
9.735017	0.1	1.128614
9.736683	0.1	1.129448
9.738350	0.1	1.131773
9.740017	0.1	1.134574
9.741683	0.1	1.137197
9.743350	0.1	1.139402
9.745017	0.1	1.141846
9.746683	0.1	1.145005
9.748350	0.1	1.148582
9.750017	0.1	1.151443
9.751683	0.1	1.152098
9.753350	0.1	1.150429
9.755017	0.1	1.147330
9.756683	0.1	1.144230
9.758350	0.1	1.142323
9.760017	0.1	1.142442
9.761683	0.1	1.144767
9.763350	0.1	1.148760
9.765017	0.1	1.153588
9.766683	0.1	1.157880
9.768350	0.1	1.160085
9.770017	0.1	1.159847
9.771683	0.1	1.158714
9.773350	0.1	1.158238
9.775017	0.1	1.158595
9.776683	0.1	1.159132
9.778350	0.1	1.158953
9.780017	0.1	1.157224
9.781683	0.1	1.154423
9.783350	0.1	1.151919
9.785017	0.1	1.151145
9.786683	0.1	1.152396
9.788350	0.1	1.155257
9.790017	0.1	1.159132
9.791683	0.1	1.163244
9.793350	0.1	1.166642
9.795017	0.1	1.168907
9.796683	0.1	1.169622
9.798350	0.1	1.168966
9.800017	0.1	1.167655
9.801683	0.1	1.166701
9.803350	0.1	1.165986
9.805017	0.1	1.164615
9.806683	0.1	1.162291
9.808350	0.1	1.160264
9.810017	0.1	1.159012
9.811683	0.1	1.158297
9.813350	0.1	1.158178
9.815017	0.1	1.158893
9.816683	0.1	1.160503
9.818350	0.1	1.162648
9.820017	0.1	1.164436
9.821683	0.1	1.164794
9.823350	0.1	1.163602
9.825017	0.1	1.161635
9.826683	0.1	1.159728
9.828350	0.1	1.158476
9.830017	0.1	1.158178
9.831683	0.1	1.159072
9.833350	0.1	1.161158
9.835017	0.1	1.163960
9.836683	0.1	1.166463
9.838350	0.1	1.168192
9.840017	0.1	1.169205
9.841683	0.1	1.170099
9.843350	0.1	1.171351
9.845017	0.1	1.173318
9.846683	0.1	1.175165
9.848350	0.1	1.175761
9.850017	0.1	1.174986
9.851683	0.1	1.173556
9.853350	0.1	1.171827
9.855017	0.1	1.168490
9.856683	0.1	1.162708
9.858350	0.1	1.155973
9.860017	0.1	1.151383
9.861683	0.1	1.150727
9.863350	0.1	1.153112
9.865017	0.1	1.156330
9.866683	0.1	1.158834
9.868350	0.1	1.160622
9.870017	0.1	1.161873
9.871683	0.1	1.162291
9.873350	0.1	1.161456
9.875017	0.1	1.159847
9.876683	0.1	1.158238
9.878350	0.1	1.157105
9.880017	0.1	1.156092
9.881683	0.1	1.154184
9.883350	0.1	1.150906
9.885017	0.1	1.147389
9.886683	0.1	1.145601
9.888350	0.1	1.146495
9.890017	0.1	1.149237
9.891683	0.1	1.151562
9.893350	0.1	1.151681
9.895017	0.1	1.149535
9.896683	0.1	1.146317
9.898350	0.1	1.143634
9.900017	0.1	1.142740
9.901683	0.1	1.143515
9.903350	0.1	1.144409
9.905017	0.1	1.143873
9.906683	0.1	1.141310
9.908350	0.1	1.137614
9.910017	0.1	1.133978
9.911683	0.1	1.131117
9.913350	0.1	1.129627
9.915017	0.1	1.130462
9.916683	0.1	1.134098
9.918350	0.1	1.139462
9.920017	0.1	1.144290
9.921683	0.1	1.146436
9.923350	0.1	1.145721
9.925017	0.1	1.143217
9.926683	0.1	1.139700
9.928350	0.1	1.135588
9.930017	0.1	1.131117
9.931683	0.1	1.127064
9.933350	0.1	1.124144
9.935017	0.1	1.122832
9.936683	0.1	1.122594
9.938350	0.1	1.122713
9.940017	0.1	1.122534
9.941683	0.1	1.121342
9.943350	0.1	1.118958
9.945017	0.1	1.115561
9.946683	0.1	1.111448
9.948350	0.1	1.106918
9.950017	0.1	1.102865
9.951683	0.1	1.100004
9.953350	0.1	1.098335
9.955017	0.1	1.097500
9.956683	0.1	1.097500
9.958350	0.1	1.098692
9.960017	0.1	1.101196
9.961683	0.1	1.104057
9.963350	0.1	1.106143
9.965017	0.1	1.106024
9.966683	0.1	1.103401
9.968350	0.1	1.098454
9.970017	0.1	1.091719
9.971683	0.1	1.083970
9.973350	0.1	1.076758
9.975017	0.1	1.071334
9.976683	0.1	1.067400
9.978350	0.1	1.064181
9.980017	0.1	1.061916
9.981683	0.1	1.061499
9.983350	0.1	1.062989
9.985017	0.1	1.064837
9.986683	0.1	1.065314
9.988350	0.1	1.064122
9.990017	0.1	1.062691
9.991683	0.1	1.062393
9.993350	0.1	1.062810
9.995017	0.1	1.062632
9.996683	0.1	1.060903
9.998350	0.1	1.058579
10.000017	0.1	1.057744
10.001683	0.1	1.059294
10.003350	0.1	1.062274
10.005017	0.1	1.064658
10.006683	0.1	1.064956
10.008350	0.1	1.062930
10.010017	0.1	1.059234
10.011683	0.1	1.055121
10.013350	0.1	1.051664
10.015017	0.1	1.049161
10.016683	0.1	1.046717
10.018350	0.1	1.042903
10.020017	0.1	1.037657
10.021683	0.1	1.032054
10.023350	0.1	1.028061
10.025017	0.1	1.026332
10.026683	0.1	1.026213
10.028350	0.1	1.026809
10.030017	0.1	1.027823
10.031683	0.1	1.029074
10.033350	0.1	1.030266
10.035017	0.1	1.031578
10.036683	0.1	1.032651
10.038350	0.1	1.032889
10.040017	0.1	1.031995
10.041683	0.1	1.030564
10.043350	0.1	1.029372
10.045017	0.1	1.029074
10.046683	0.1	1.029372
10.048350	0.1	1.029253
10.050017	0.1	1.028657
10.051683	0.1	1.028359
10.053350	0.1	1.029134
10.055017	0.1	1.030803
10.056683	0.1	1.031935
10.058350	0.1	1.031101
10.060017	0.1	1.028180
10.061683	0.1	1.024962
10.063350	0.1	1.023769
10.065017	0.1	1.025438
10.066683	0.1	1.028061
10.068350	0.1	1.028776
10.070017	0.1	1.026988
10.071683	0.1	1.024365
10.073350	0.1	1.022101
10.075017	0.1	1.019657
10.076683	0.1	1.016319
10.078350	0.1	1.012743
10.080017	0.1	1.009703
10.081683	0.1	1.007497
10.083350	0.1	1.006007
10.085017	0.1	1.004756
10.086683	0.1	1.002848
10.088350	0.1	1.000166
10.090017	0.1	0.997722
10.091683	0.1	0.996709
10.093350	0.1	0.997245
10.095017	0.1	0.998139
10.096683	0.1	0.998497
10.098350	0.1	0.998437
10.100017	0.1	0.998914
10.101683	0.1	1.000702
10.103350	0.1	1.003802
10.105017	0.1	1.007497
10.106683	0.1	1.010954
10.108350	0.1	1.013696
10.110017	0.1	1.015365
10.111683	0.1	1.015306
10.113350	0.1	1.013637
10.115017	0.1	1.011431
10.116683	0.1	1.010120
10.118350	0.1	1.009882
10.120017	0.1	1.010180
10.121683	0.1	1.010478
10.123350	0.1	1.010835
10.125017	0.1	1.011431
10.126683	0.1	1.012981
10.128350	0.1	1.015306
10.130017	0.1	1.017749
10.131683	0.1	1.019597
10.133350	0.1	1.020551
10.135017	0.1	1.020789
10.136683	0.1	1.019538
10.138350	0.1	1.016319
10.140017	0.1	1.011908
10.141683	0.1	1.007974
10.143350	0.1	1.005232
10.145017	0.1	1.004040
10.146683	0.1	1.004577
10.148350	0.1	1.006782
10.150017	0.1	1.009762
10.151683	0.1	1.012325
10.153350	0.1	1.013577
10.155017	0.1	1.013935
10.156683	0.1	1.014173
10.158350	0.1	1.014054
10.160017	0.1	1.012743
10.161683	0.1	1.009524
10.163350	0.1	1.005471
10.165017	0.1	1.002133
10.166683	0.1	1.000345
10.168350	0.1	1.000464
10.170017	0.1	1.002014
10.171683	0.1	1.004100
10.173350	0.1	1.006186
10.175017	0.1	1.007795
10.176683	0.1	1.008391
10.178350	0.1	1.007497
10.180017	0.1	1.005530
10.181683	0.1	1.003623
10.183350	0.1	1.002252
10.185017	0.1	1.000941
10.186683	0.1	0.999093
10.188350	0.1	0.996769
10.190017	0.1	0.994623
10.191683	0.1	0.993252
10.193350	0.1	0.992715
10.195017	0.1	0.993550
10.196683	0.1	0.996351
10.198350	0.1	1.000583
10.200017	0.1	1.005113
10.201683	0.1	1.009226
10.203350	0.1	1.012564
10.205017	0.1	1.015067
10.206683	0.1	1.016736
10.208350	0.1	1.017451
10.210017	0.1	1.016438
10.211683	0.1	1.013935
10.213350	0.1	1.011252
10.215017	0.1	1.010060
10.216683	0.1	1.011431
10.218350	0.1	1.014531
10.220017	0.1	1.017273
10.221683	0.1	1.017571
10.223350	0.1	1.015365
10.225017	0.1	1.012445
10.226683	0.1	1.010776
10.228350	0.1	1.011014
10.230017	0.1	1.013041
10.231683	0.1	1.016021
10.233350	0.1	1.018882
10.235017	0.1	1.020610
10.236683	0.1	1.021087
10.238350	0.1	1.020670
10.240017	0.1	1.019716
10.241683	0.1	1.018167
10.243350	0.1	1.015663
10.245017	0.1	1.012445
10.246683	0.1	1.009345
10.248350	0.1	1.007259
10.250017	0.1	1.006246
10.251683	0.1	1.006246
10.253350	0.1	1.007736
10.255017	0.1	1.011431
10.256683	0.1	1.016200
10.258350	0.1	1.020551
10.260017	0.1	1.023650
10.261683	0.1	1.025856
10.263350	0.1	1.027703
10.265017	0.1	1.029074
10.266683	0.1	1.029134
10.268350	0.1	1.027346
10.270017	0.1	1.024842
10.271683	0.1	1.023293
10.273350	0.1	1.023650
10.275017	0.1	1.025975
10.276683	0.1	1.029551
10.278350	0.1	1.033187
10.280017	0.1	1.035631
10.281683	0.1	1.036525
10.283350	0.1	1.036406
10.285017	0.1	1.036227
10.286683	0.1	1.036942
10.288350	0.1	1.038551
10.290017	0.1	1.040340
10.291683	0.1	1.041055
10.293350	0.1	1.039982
10.295017	0.1	1.037955
10.296683	0.1	1.037479
10.298350	0.1	1.040638
10.300017	0.1	1.047194
10.301683	0.1	1.054466
10.303350	0.1	1.060069
10.305017	0.1	1.063347
10.306683	0.1	1.065075
10.308350	0.1	1.066685
10.310017	0.1	1.069188
10.311683	0.1	1.073003
10.313350	0.1	1.077116
10.315017	0.1	1.080513
10.316683	0.1	1.083076
10.318350	0.1	1.085579
10.320017	0.1	1.088679
10.321683	0.1	1.091659
10.323350	0.1	1.093924
10.325017	0.1	1.095712
10.326683	0.1	1.097918
10.328350	0.1	1.101315
10.330017	0.1	1.106203
10.331683	0.1	1.112700
10.333350	0.1	1.121104
10.335017	0.1	1.130998
10.336683	0.1	1.140118
10.338350	0.1	1.146257
10.340017	0.1	1.148880
10.341683	0.1	1.149297
10.343350	0.1	1.149833
10.345017	0.1	1.152635
10.346683	0.1	1.159012
10.348350	0.1	1.169026
10.350017	0.1	1.180708
10.351683	0.1	1.191020
10.353350	0.1	1.198292
10.355017	0.1	1.203179
10.356683	0.1	1.206875
10.358350	0.1	1.210809
10.360017	0.1	1.216173
10.361683	0.1	1.223266
10.363350	0.1	1.231611
10.365017	0.1	1.240611
10.366683	0.1	1.250506
10.368350	0.1	1.261950
10.370017	0.1	1.274943
10.371683	0.1	1.287699
10.373350	0.1	1.298189
10.375017	0.1	1.306713
10.376683	0.1	1.315177
10.378350	0.1	1.325429
10.380017	0.1	1.337588
10.381683	0.1	1.350641
10.383350	0.1	1.363158
10.385017	0.1	1.375020
10.386683	0.1	1.387119
10.388350	0.1	1.401007
10.390017	0.1	1.417458
10.391683	0.1	1.435340
10.393350	0.1	1.452625
10.395017	0.1	1.468241
10.396683	0.1	1.482487
10.398350	0.1	1.496077
10.400017	0.1	1.509786
10.401683	0.1	1.524210
10.403350	0.1	1.539886
10.405017	0.1	1.556635
10.406683	0.1	1.574278
10.408350	0.1	1.592934
10.410017	0.1	1.613081
10.411683	0.1	1.635194
10.413350	0.1	1.658201
10.415017	0.1	1.680434
10.416683	0.1	1.700878
10.418350	0.1	1.720607
10.420017	0.1	1.741350
10.421683	0.1	1.762927
10.423350	0.1	1.784027
10.425017	0.1	1.803935
10.426683	0.1	1.823604
10.428350	0.1	1.844108
10.430017	0.1	1.865804
10.431683	0.1	1.888394
10.433350	0.1	1.911342
10.435017	0.1	1.934052
10.436683	0.1	1.955986
10.438350	0.1	1.977265
10.440017	0.1	1.998901
10.441683	0.1	2.021372
10.443350	0.1	2.044320
10.445017	0.1	2.067387
10.446683	0.1	2.090395
10.448350	0.1	2.112866
10.450017	0.1	2.134144
10.451683	0.1	2.153695
10.453350	0.1	2.171874
10.455017	0.1	2.190471
10.456683	0.1	2.210915
10.458350	0.1	2.232790
10.460017	0.1	2.254069
10.461683	0.1	2.273739
10.463350	0.1	2.292335
10.465017	0.1	2.311468
10.466683	0.1	2.331555
10.468350	0.1	2.351523
10.470017	0.1	2.369642
10.471683	0.1	2.385378
10.473350	0.1	2.399981
10.475017	0.1	2.414584
10.476683	0.1	2.428949
10.478350	0.1	2.442956
10.480017	0.1	2.457559
10.481683	0.1	2.473235
10.483350	0.1	2.489269
10.485017	0.1	2.504885
10.486683	0.1	2.519190
10.488350	0.1	2.531469
10.490017	0.1	2.542257
10.491683	0.1	2.553046
10.493350	0.1	2.564848
10.495017	0.1	2.578259
10.496683	0.1	2.593339
10.498350	0.1	2.609372
10.500017	0.1	2.625108
10.501683	0.1	2.640426
10.503350	0.1	2.656162
10.505017	0.1	2.672732
10.506683	0.1	2.689481
10.508350	0.1	2.705157
10.510017	0.1	2.719224
10.511683	0.1	2.731860
10.513350	0.1	2.743483
10.515017	0.1	2.754748
10.516683	0.1	2.766669
10.518350	0.1	2.779424
10.520017	0.1	2.792239
10.521683	0.1	2.804339
10.523350	0.1	2.815247
10.525017	0.1	2.824843
10.526683	0.1	2.833128
10.528350	0.1	2.840042
10.530017	0.1	2.846182
10.531683	0.1	2.852440
10.533350	0.1	2.859175
10.535017	0.1	2.866686
10.536683	0.1	2.874971
10.538350	0.1	2.883017
10.540017	0.1	2.889991
10.541683	0.1	2.895713
10.543350	0.1	2.900839
10.545017	0.1	2.906382
10.546683	0.1	2.911985
10.548350	0.1	2.916277
10.550017	0.1	2.917588
10.551683	0.1	2.915919
10.553350	0.1	2.913296
10.555017	0.1	2.912820
10.556683	0.1	2.916098
10.558350	0.1	2.921701
10.560017	0.1	2.927303
10.561683	0.1	2.931416
10.563350	0.1	2.934098
10.565017	0.1	2.936065
10.566683	0.1	2.937913
10.568350	0.1	2.939820
10.570017	0.1	2.941191
10.571683	0.1	2.941072
10.573350	0.1	2.939224
10.575017	0.1	2.936483
10.576683	0.1	2.934218
10.578350	0.1	2.933383
10.580017	0.1	2.934158
10.581683	0.1	2.936542
10.583350	0.1	2.940178
10.585017	0.1	2.944470
10.586683	0.1	2.948523
10.588350	0.1	2.951801
10.590017	0.1	2.953708
10.591683	0.1	2.953589
10.593350	0.1	2.952099
10.595017	0.1	2.951265
10.596683	0.1	2.952397
10.598350	0.1	2.954424
10.600017	0.1	2.955020
10.601683	0.1	2.953947
10.603350	0.1	2.953410
10.605017	0.1	2.954841
10.606683	0.1	2.957285
10.608350	0.1	2.958954
10.610017	0.1	2.959788
10.611683	0.1	2.960801
10.613350	0.1	2.962351
10.615017	0.1	2.963901
10.616683	0.1	2.964556
10.618350	0.1	2.963960
10.620017	0.1	2.962828
10.621683	0.1	2.961755
10.623350	0.1	2.960861
10.625017	0.1	2.960026
10.626683	0.1	2.959788
10.628350	0.1	2.960503
10.630017	0.1	2.961755
10.631683	0.1	2.962589
10.633350	0.1	2.962947
10.635017	0.1	2.964020
10.636683	0.1	2.966881
10.638350	0.1	2.971053
10.640017	0.1	2.974928
10.641683	0.1	2.977252
10.643350	0.1	2.977908
10.645017	0.1	2.977550
10.646683	0.1	2.976716
10.648350	0.1	2.975762
10.650017	0.1	2.974510
10.651683	0.1	2.972663
10.653350	0.1	2.970100
10.655017	0.1	2.966941
10.656683	0.1	2.963424
10.658350	0.1	2.960026
10.660017	0.1	2.957225
10.661683	0.1	2.955258
10.663350	0.1	2.954424
10.665017	0.1	2.954364
10.666683	0.1	2.953768
10.668350	0.1	2.950907
10.670017	0.1	2.945423
10.671683	0.1	2.938509
10.673350	0.1	2.930582
10.675017	0.1	2.921343
10.676683	0.1	2.910972
10.678350	0.1	2.900183
10.680017	0.1	2.890229
10.681683	0.1	2.882183
10.683350	0.1	2.875865
10.685017	0.1	2.870023
10.686683	0.1	2.863705
10.688350	0.1	2.856732
10.690017	0.1	2.848923
10.691683	0.1	2.839625
10.693350	0.1	2.828598
10.695017	0.1	2.816618
10.696683	0.1	2.803981
10.698350	0.1	2.790630
10.700017	0.1	2.777100
10.701683	0.1	2.764046
10.703350	0.1	2.751410
10.705017	0.1	2.737999
10.706683	0.1	2.723575
10.708350	0.1	2.709389
10.710017	0.1	2.697349
10.711683	0.1	2.688050
10.713350	0.1	2.679765
10.715017	0.1	2.669752
10.716683	0.1	2.656341
10.718350	0.1	2.639532
10.720017	0.1	2.620757
10.721683	0.1	2.601862
10.723350	0.1	2.583862
10.725017	0.1	2.567351
10.726683	0.1	2.551973
10.728350	0.1	2.537251
10.730017	0.1	2.522409
10.731683	0.1	2.506972
10.733350	0.1	2.491057
10.735017	0.1	2.475321
10.736683	0.1	2.460182
10.738350	0.1	2.445638
10.740017	0.1	2.430916
10.741683	0.1	2.414704
10.743350	0.1	2.396524
10.745017	0.1	2.377510
10.746683	0.1	2.358854
10.748350	0.1	2.341032
10.750017	0.1	2.323806
10.751683	0.1	2.307058
10.753350	0.1	2.291143
10.755017	0.1	2.276182
10.756683	0.1	2.261639
10.758350	0.1	2.246440
10.760017	0.1	2.229810
10.761683	0.1	2.210856
10.763350	0.1	2.189219
10.765017	0.1	2.165854
10.766683	0.1	2.142728
10.768350	0.1	2.121508
10.770017	0.1	2.102554
10.771683	0.1	2.084732
10.773350	0.1	2.066970
10.775017	0.1	2.049625
10.776683	0.1	2.033711
10.778350	0.1	2.019167
10.780017	0.1	2.005220
10.781683	0.1	1.991332
10.783350	0.1	1.977384
10.785017	0.1	1.962841
10.786683	0.1	1.946926
10.788350	0.1	1.929581
10.790017	0.1	1.911402
10.791683	0.1	1.892924
10.793350	0.1	1.874447
10.795017	0.1	1.856268
10.796683	0.1	1.839101
10.798350	0.1	1.822770
10.800017	0.1	1.806259
10.801683	0.1	1.788616
10.803350	0.1	1.770020
10.805017	0.1	1.751006
10.806683	0.1	1.732111
10.808350	0.1	1.713574
10.810017	0.1	1.695514
10.811683	0.1	1.678765
10.813350	0.1	1.664162
10.815017	0.1	1.651645
10.816683	0.1	1.639962
10.818350	0.1	1.627684
10.820017	0.1	1.614630
10.821683	0.1	1.601637
10.823350	0.1	1.589716
10.825017	0.1	1.578868
10.826683	0.1	1.568258
10.828350	0.1	1.557469
10.830017	0.1	1.546443
10.831683	0.1	1.535177
10.833350	0.1	1.523256
10.835017	0.1	1.511097
10.836683	0.1	1.499891
10.838350	0.1	1.490414
10.840017	0.1	1.482368
10.841683	0.1	1.475155
10.843350	0.1	1.467407
10.845017	0.1	1.457930
10.846683	0.1	1.447082
10.848350	0.1	1.436114
10.850017	0.1	1.425564
10.851683	0.1	1.415432
10.853350	0.1	1.406312
10.855017	0.1	1.398802
10.856683	0.1	1.392901
10.858350	0.1	1.388311
10.860017	0.1	1.384676
10.861683	0.1	1.381397
10.863350	0.1	1.378059
10.865017	0.1	1.374126
10.866683	0.1	1.369476
10.868350	0.1	1.364827
10.870017	0.1	1.361013
10.871683	0.1	1.358152
10.873350	0.1	1.355827
10.875017	0.1	1.353443
10.876683	0.1	1.350343
10.878350	0.1	1.346052
10.880017	0.1	1.341403
10.881683	0.1	1.337171
10.883350	0.1	1.333773
10.885017	0.1	1.331449
10.886683	0.1	1.330197
10.888350	0.1	1.329124
10.890017	0.1	1.327515
10.891683	0.1	1.324892
10.893350	0.1	1.321018
10.895017	0.1	1.315415
10.896683	0.1	1.308262
10.898350	0.1	1.300573
10.900017	0.1	1.294494
10.901683	0.1	1.291752
10.903350	0.1	1.292110
10.905017	0.1	1.294077
10.906683	0.1	1.296103
10.908350	0.1	1.297414
10.910017	0.1	1.297295
10.911683	0.1	1.295984
10.913350	0.1	1.294017
10.915017	0.1	1.291633
10.916683	0.1	1.288593
10.918350	0.1	1.284659
10.920017	0.1	1.280129
10.921683	0.1	1.276016
10.923350	0.1	1.273632
10.925017	0.1	1.273096
10.926683	0.1	1.273334
10.928350	0.1	1.273096
10.930017	0.1	1.271963
10.931683	0.1	1.270115
10.933350	0.1	1.268268
10.935017	0.1	1.267135
10.936683	0.1	1.267016
10.938350	0.1	1.267552
10.940017	0.1	1.268089
10.941683	0.1	1.268029
10.943350	0.1	1.267135
10.945017	0.1	1.265287
10.946683	0.1	1.262367
10.948350	0.1	1.259506
10.950017	0.1	1.258016
10.951683	0.1	1.258373
10.953350	0.1	1.259565
10.955017	0.1	1.260281
10.956683	0.1	1.259327
10.958350	0.1	1.256287
10.960017	0.1	1.251638
10.961683	0.1	1.246274
10.963350	0.1	1.241386
10.965017	0.1	1.238048
10.966683	0.1	1.236737
10.968350	0.1	1.236916
10.970017	0.1	1.237512
10.971683	0.1	1.237810
10.973350	0.1	1.238048
10.975017	0.1	1.239300
10.976683	0.1	1.242220
10.978350	0.1	1.246035
10.980017	0.1	1.249194
10.981683	0.1	1.250506
10.983350	0.1	1.249492
10.985017	0.1	1.247168
10.986683	0.1	1.244783
10.988350	0.1	1.243234
10.990017	0.1	1.242042
10.991683	0.1	1.240909
10.993350	0.1	1.240373
10.995017	0.1	1.240611
10.996683	0.1	1.241088
10.998350	0.1	1.241207
11.000017	0.1	1.240611
11.001683	0.1	1.239061
11.003350	0.1	1.236439
11.005017	0.1	1.232982
11.006683	0.1	1.229525
11.008350	0.1	1.227021
11.010017	0.1	1.226664
11.011683	0.1	1.228750
11.013350	0.1	1.232386
11.015017	0.1	1.235843
11.016683	0.1	1.237214
11.018350	0.1	1.236141
11.020017	0.1	1.233816
11.021683	0.1	1.232326
11.023350	0.1	1.233518
11.025017	0.1	1.237333
11.026683	0.1	1.242399
11.028350	0.1	1.247585
11.030017	0.1	1.252055
11.031683	0.1	1.255632
11.033350	0.1	1.258314
11.035017	0.1	1.259923
11.036683	0.1	1.260042
11.038350	0.1	1.259267
11.040017	0.1	1.259923
11.041683	0.1	1.263619
11.043350	0.1	1.269341
11.045017	0.1	1.274109
11.046683	0.1	1.276076
11.048350	0.1	1.276016
11.050017	0.1	1.275301
11.051683	0.1	1.274169
11.053350	0.1	1.272380
11.055017	0.1	1.270056
11.056683	0.1	1.268864
11.058350	0.1	1.270235
11.060017	0.1	1.274586
11.061683	0.1	1.281083
11.063350	0.1	1.287937
11.065017	0.1	1.293361
11.066683	0.1	1.296341
11.068350	0.1	1.296997
11.070017	0.1	1.296818
11.071683	0.1	1.297236
11.073350	0.1	1.299203
11.075017	0.1	1.302719
11.076683	0.1	1.307368
11.078350	0.1	1.311958
11.080017	0.1	1.314640
11.081683	0.1	1.315057
11.083350	0.1	1.314461
11.085017	0.1	1.314879
11.086683	0.1	1.317382
11.088350	0.1	1.322270
11.090017	0.1	1.328886
11.091683	0.1	1.336455
11.093350	0.1	1.344323
11.095017	0.1	1.351059
11.096683	0.1	1.355290
11.098350	0.1	1.357555
11.100017	0.1	1.359105
11.101683	0.1	1.360476
11.103350	0.1	1.362324
11.105017	0.1	1.365483
11.106683	0.1	1.369715
11.108350	0.1	1.373351
11.110017	0.1	1.375139
11.111683	0.1	1.375079
11.113350	0.1	1.374424
11.115017	0.1	1.374841
11.116683	0.1	1.377344
11.118350	0.1	1.381993
11.120017	0.1	1.388550
11.121683	0.1	1.396895
11.123350	0.1	1.406610
11.125017	0.1	1.416922
11.126683	0.1	1.426339
11.128350	0.1	1.433313
11.130017	0.1	1.436412
11.131683	0.1	1.435697
11.133350	0.1	1.433075
11.135017	0.1	1.431465
11.136683	0.1	1.432538
11.138350	0.1	1.436114
11.140017	0.1	1.441538
11.141683	0.1	1.448453
11.143350	0.1	1.455605
11.145017	0.1	1.461506
11.146683	0.1	1.465380
11.148350	0.1	1.468182
11.150017	0.1	1.471520
11.151683	0.1	1.476050
11.153350	0.1	1.481116
11.155017	0.1	1.486003
11.156683	0.1	1.490951
11.158350	0.1	1.496017
11.160017	0.1	1.500070
11.161683	0.1	1.502037
11.163350	0.1	1.501799
11.165017	0.1	1.499832
11.166683	0.1	1.496971
11.168350	0.1	1.494944
11.170017	0.1	1.494885
11.171683	0.1	1.496375
11.173350	0.1	1.497746
11.175017	0.1	1.498282
11.176683	0.1	1.497984
11.178350	0.1	1.498103
11.180017	0.1	1.500309
11.181683	0.1	1.505077
11.183350	0.1	1.511276
11.185017	0.1	1.517773
11.186683	0.1	1.524270
11.188350	0.1	1.530469
11.190017	0.1	1.536131
11.191683	0.1	1.541436
11.193350	0.1	1.546562
11.195017	0.1	1.551747
11.196683	0.1	1.556575
11.198350	0.1	1.560509
11.200017	0.1	1.563430
11.201683	0.1	1.566172
11.203350	0.1	1.569510
11.205017	0.1	1.573145
11.206683	0.1	1.575649
11.208350	0.1	1.575947
11.210017	0.1	1.574457
11.211683	0.1	1.572967
11.213350	0.1	1.572847
11.215017	0.1	1.573861
11.216683	0.1	1.574636
11.218350	0.1	1.574278
11.220017	0.1	1.572847
11.221683	0.1	1.571059
11.223350	0.1	1.570106
11.225017	0.1	1.570821
11.226683	0.1	1.573145
11.228350	0.1	1.576305
11.230017	0.1	1.579583
11.231683	0.1	1.582027
11.233350	0.1	1.583159
11.235017	0.1	1.583755
11.236683	0.1	1.584768
11.238350	0.1	1.585901
11.240017	0.1	1.585782
11.241683	0.1	1.583517
11.243350	0.1	1.580000
11.245017	0.1	1.577437
11.246683	0.1	1.577854
11.248350	0.1	1.581371
11.250017	0.1	1.586378
11.251683	0.1	1.590788
11.253350	0.1	1.593530
11.255017	0.1	1.594782
11.256683	0.1	1.595497
11.258350	0.1	1.596868
11.260017	0.1	1.598954
11.261683	0.1	1.600683
11.263350	0.1	1.601398
11.265017	0.1	1.601279
11.266683	0.1	1.600444
11.268350	0.1	1.599312
11.270017	0.1	1.598656
11.271683	0.1	1.598954
11.273350	0.1	1.599908
11.275017	0.1	1.600742
11.276683	0.1	1.601398
11.278350	0.1	1.602411
11.280017	0.1	1.603961
11.281683	0.1	1.605749
11.283350	0.1	1.607418
11.285017	0.1	1.608193
11.286683	0.1	1.607478
11.288350	0.1	1.605213
11.290017	0.1	1.602054
11.291683	0.1	1.599014
11.293350	0.1	1.597643
11.295017	0.1	1.598477
11.296683	0.1	1.601100
11.298350	0.1	1.604557
11.300017	0.1	1.607597
11.301683	0.1	1.609027
11.303350	0.1	1.608729
11.305017	0.1	1.607418
11.306683	0.1	1.606107
11.308350	0.1	1.605153
11.310017	0.1	1.604438
11.311683	0.1	1.602769
11.313350	0.1	1.599491
11.315017	0.1	1.595557
11.316683	0.1	1.592159
11.318350	0.1	1.589596
11.320017	0.1	1.587391
11.321683	0.1	1.585305
11.323350	0.1	1.583397
11.325017	0.1	1.581788
11.326683	0.1	1.580417
11.328350	0.1	1.579285
11.330017	0.1	1.578450
11.331683	0.1	1.577318
11.333350	0.1	1.575708
11.335017	0.1	1.574159
11.336683	0.1	1.573205
11.338350	0.1	1.572907
11.340017	0.1	1.573503
11.341683	0.1	1.575053
11.343350	0.1	1.577079
11.345017	0.1	1.578927
11.346683	0.1	1.579881
11.348350	0.1	1.579702
11.350017	0.1	1.578391
11.351683	0.1	1.577079
11.353350	0.1	1.576543
11.355017	0.1	1.576483
11.356683	0.1	1.575887
11.358350	0.1	1.573742
11.360017	0.1	1.570046
11.361683	0.1	1.565456
11.363350	0.1	1.560986
11.365017	0.1	1.557410
11.366683	0.1	1.555264
11.368350	0.1	1.554430
11.370017	0.1	1.554608
11.371683	0.1	1.555264
11.373350	0.1	1.556337
11.375017	0.1	1.558483
11.376683	0.1	1.561761
11.378350	0.1	1.564980
11.380017	0.1	1.566887
11.381683	0.1	1.567185
11.383350	0.1	1.566351
11.385017	0.1	1.564980
11.386683	0.1	1.563311
11.388350	0.1	1.561403
11.390017	0.1	1.559913
11.391683	0.1	1.559854
11.393350	0.1	1.561463
11.395017	0.1	1.563966
11.396683	0.1	1.567006
11.398350	0.1	1.570165
11.400017	0.1	1.573503
11.401683	0.1	1.577377
11.403350	0.1	1.581729
11.405017	0.1	1.585603
11.406683	0.1	1.587629
11.408350	0.1	1.587212
11.410017	0.1	1.584351
11.411683	0.1	1.579464
11.413350	0.1	1.573801
11.415017	0.1	1.569450
11.416683	0.1	1.567841
11.418350	0.1	1.569092
11.420017	0.1	1.572371
11.421683	0.1	1.576185
11.423350	0.1	1.578927
11.425017	0.1	1.579821
11.426683	0.1	1.578570
11.428350	0.1	1.575828
11.430017	0.1	1.572192
11.431683	0.1	1.568318
11.433350	0.1	1.564384
11.435017	0.1	1.561284
11.436683	0.1	1.560509
11.438350	0.1	1.562953
11.440017	0.1	1.567125
11.441683	0.1	1.570642
11.443350	0.1	1.572251
11.445017	0.1	1.572371
11.446683	0.1	1.571953
11.448350	0.1	1.571775
11.450017	0.1	1.572490
11.451683	0.1	1.574218
11.453350	0.1	1.576483
11.455017	0.1	1.577973
11.456683	0.1	1.577556
11.458350	0.1	1.574695
11.460017	0.1	1.570523
11.461683	0.1	1.567245
11.463350	0.1	1.566351
11.465017	0.1	1.567662
11.466683	0.1	1.569927
11.468350	0.1	1.572728
11.470017	0.1	1.575649
11.471683	0.1	1.578271
11.473350	0.1	1.579881
11.475017	0.1	1.579940
11.476683	0.1	1.578748
11.478350	0.1	1.576781
11.480017	0.1	1.574636
11.481683	0.1	1.572788
11.483350	0.1	1.570940
11.485017	0.1	1.568377
11.486683	0.1	1.565635
11.488350	0.1	1.564086
11.490017	0.1	1.564145
11.491683	0.1	1.564264
11.493350	0.1	1.563609
11.495017	0.1	1.562536
11.496683	0.1	1.561880
11.498350	0.1	1.561880
11.500017	0.1	1.562953
11.501683	0.1	1.565039
11.503350	0.1	1.567543
11.505017	0.1	1.569867
11.506683	0.1	1.570940
11.508350	0.1	1.570106
11.510017	0.1	1.567900
11.511683	0.1	1.565695
11.513350	0.1	1.563788
11.515017	0.1	1.561940
11.516683	0.1	1.559973
11.518350	0.1	1.557887
11.520017	0.1	1.556218
11.521683	0.1	1.555443
11.523350	0.1	1.555562
11.525017	0.1	1.556277
11.526683	0.1	1.557529
11.528350	0.1	1.559496
11.530017	0.1	1.561225
11.531683	0.1	1.561761
11.533350	0.1	1.560807
11.535017	0.1	1.558900
11.536683	0.1	1.556635
11.538350	0.1	1.554489
11.540017	0.1	1.553178
11.541683	0.1	1.552701
11.543350	0.1	1.552045
11.545017	0.1	1.549959
11.546683	0.1	1.546323
11.548350	0.1	1.541913
11.550017	0.1	1.537740
11.551683	0.1	1.535118
11.553350	0.1	1.534820
11.555017	0.1	1.535952
11.556683	0.1	1.536429
11.558350	0.1	1.535297
11.560017	0.1	1.532614
11.561683	0.1	1.529157
11.563350	0.1	1.525581
11.565017	0.1	1.522184
11.566683	0.1	1.519322
11.568350	0.1	1.517594
11.570017	0.1	1.517296
11.571683	0.1	1.517773
11.573350	0.1	1.517177
11.575017	0.1	1.513839
11.576683	0.1	1.508117
11.578350	0.1	1.502037
11.580017	0.1	1.497567
11.581683	0.1	1.495242
11.583350	0.1	1.494229
11.585017	0.1	1.493454
11.586683	0.1	1.492441
11.588350	0.1	1.490772
11.590017	0.1	1.487732
11.591683	0.1	1.483142
11.593350	0.1	1.477480
11.595017	0.1	1.471579
11.596683	0.1	1.465917
11.598350	0.1	1.461029
11.600017	0.1	1.457334
11.601683	0.1	1.454473
11.603350	0.1	1.451254
11.605017	0.1	1.447260
11.606683	0.1	1.444161
11.608350	0.1	1.443386
11.610017	0.1	1.444638
11.611683	0.1	1.446366
11.613350	0.1	1.447439
11.615017	0.1	1.447678
11.616683	0.1	1.447558
11.618350	0.1	1.446724
11.620017	0.1	1.444221
11.621683	0.1	1.439452
11.623350	0.1	1.432717
11.625017	0.1	1.425326
11.626683	0.1	1.418948
11.628350	0.1	1.414299
11.630017	0.1	1.411855
11.631683	0.1	1.411140
11.633350	0.1	1.410604
11.635017	0.1	1.408994
11.636683	0.1	1.405776
11.638350	0.1	1.400828
11.640017	0.1	1.394630
11.641683	0.1	1.388371
11.643350	0.1	1.383066
11.645017	0.1	1.379252
11.646683	0.1	1.376569
11.648350	0.1	1.374543
11.650017	0.1	1.373053
11.651683	0.1	1.372516
11.653350	0.1	1.372755
11.655017	0.1	1.373172
11.656683	0.1	1.372933
11.658350	0.1	1.371563
11.660017	0.1	1.368642
11.661683	0.1	1.364887
11.663350	0.1	1.361251
11.665017	0.1	1.358152
11.666683	0.1	1.355171
11.668350	0.1	1.351714
11.670017	0.1	1.348138
11.671683	0.1	1.345098
11.673350	0.1	1.342893
11.675017	0.1	1.340747
11.676683	0.1	1.337528
11.678350	0.1	1.332581
11.680017	0.1	1.326382
11.681683	0.1	1.320601
11.683350	0.1	1.317144
11.685017	0.1	1.317799
11.686683	0.1	1.322329
11.688350	0.1	1.327932
11.690017	0.1	1.331329
11.691683	0.1	1.331568
11.693350	0.1	1.330316
11.695017	0.1	1.329601
11.696683	0.1	1.330316
11.698350	0.1	1.331151
11.700017	0.1	1.330435
11.701683	0.1	1.328409
11.703350	0.1	1.327157
11.705017	0.1	1.328230
11.706683	0.1	1.330853
11.708350	0.1	1.333237
11.710017	0.1	1.334012
11.711683	0.1	1.332879
11.713350	0.1	1.330018
11.715017	0.1	1.326323
11.716683	0.1	1.322866
11.718350	0.1	1.320124
11.720017	0.1	1.318097
11.721683	0.1	1.316309
11.723350	0.1	1.314521
11.725017	0.1	1.312852
11.726683	0.1	1.311719
11.728350	0.1	1.311481
11.730017	0.1	1.311958
11.731683	0.1	1.312912
11.733350	0.1	1.313627
11.735017	0.1	1.313925
11.736683	0.1	1.314044
11.738350	0.1	1.313388
11.740017	0.1	1.311362
11.741683	0.1	1.308501
11.743350	0.1	1.305819
11.745017	0.1	1.303613
11.746683	0.1	1.301527
11.748350	0.1	1.299381
11.750017	0.1	1.297176
11.751683	0.1	1.294911
11.753350	0.1	1.292765
11.755017	0.1	1.291454
11.756683	0.1	1.291752
11.758350	0.1	1.294494
11.760017	0.1	1.299560
11.761683	0.1	1.305640
11.763350	0.1	1.310527
11.765017	0.1	1.312435
11.766683	0.1	1.311064
11.768350	0.1	1.307070
11.770017	0.1	1.301706
11.771683	0.1	1.296282
11.773350	0.1	1.291573
11.775017	0.1	1.287878
11.776683	0.1	1.285315
11.778350	0.1	1.284778
11.780017	0.1	1.286209
11.781683	0.1	1.288354
11.783350	0.1	1.289725
11.785017	0.1	1.289666
11.786683	0.1	1.288593
11.788350	0.1	1.286984
11.790017	0.1	1.285255
11.791683	0.1	1.284123
11.793350	0.1	1.283944
11.795017	0.1	1.284480
11.796683	0.1	1.285136
11.798350	0.1	1.285613
11.800017	0.1	1.285493
11.801683	0.1	1.285017
11.803350	0.1	1.285136
11.805017	0.1	1.286566
11.806683	0.1	1.289189
11.808350	0.1	1.292348
11.810017	0.1	1.295269
11.811683	0.1	1.296997
11.813350	0.1	1.296938
11.815017	0.1	1.295090
11.816683	0.1	1.292229
11.818350	0.1	1.289427
11.820017	0.1	1.287520
11.821683	0.1	1.287043
11.823350	0.1	1.287997
11.825017	0.1	1.290262
11.826683	0.1	1.293421
11.828350	0.1	1.297176
11.830017	0.1	1.301289
11.831683	0.1	1.304925
11.833350	0.1	1.307011
11.835017	0.1	1.307249
11.836683	0.1	1.306593
11.838350	0.1	1.306415
11.840017	0.1	1.308024
11.841683	0.1	1.311541
11.843350	0.1	1.316130
11.845017	0.1	1.320124
11.846683	0.1	1.321971
11.848350	0.1	1.321495
11.850017	0.1	1.319707
11.851683	0.1	1.317978
11.853350	0.1	1.317144
11.855017	0.1	1.317501
11.856683	0.1	1.318634
11.858350	0.1	1.320362
11.860017	0.1	1.323164
11.861683	0.1	1.326919
11.863350	0.1	1.330555
11.865017	0.1	1.333356
11.866683	0.1	1.335919
11.868350	0.1	1.338959
11.870017	0.1	1.341641
11.871683	0.1	1.342237
11.873350	0.1	1.340211
11.875017	0.1	1.336992
11.876683	0.1	1.334429
11.878350	0.1	1.333356
11.880017	0.1	1.334012
11.881683	0.1	1.336038
11.883350	0.1	1.338303
11.885017	0.1	1.340032
11.886683	0.1	1.341581
11.888350	0.1	1.343906
11.890017	0.1	1.347423
11.891683	0.1	1.352072
11.893350	0.1	1.356661
11.895017	0.1	1.358986
11.896683	0.1	1.358152
11.898350	0.1	1.355469
11.900017	0.1	1.353324
11.901683	0.1	1.353383
11.903350	0.1	1.355469
11.905017	0.1	1.358271
11.906683	0.1	1.361191
11.908350	0.1	1.364946
11.910017	0.1	1.370192
11.911683	0.1	1.376629
11.913350	0.1	1.383185
11.915017	0.1	1.387775
11.916683	0.1	1.388550
11.918350	0.1	1.385689
11.920017	0.1	1.381576
11.921683	0.1	1.378477
11.923350	0.1	1.377046
11.925017	0.1	1.376867
11.926683	0.1	1.377702
11.928350	0.1	1.380026
11.930017	0.1	1.383722
11.931683	0.1	1.388431
11.933350	0.1	1.393795
11.935017	0.1	1.399577
11.936683	0.1	1.404643
11.938350	0.1	1.407325
11.940017	0.1	1.407683
11.941683	0.1	1.407445
11.943350	0.1	1.407981
11.945017	0.1	1.409829
11.946683	0.1	1.412571
11.948350	0.1	1.415670
11.950017	0.1	1.418352
11.951683	0.1	1.420140
11.953350	0.1	1.422405
11.955017	0.1	1.426935
11.956683	0.1	1.434505
11.958350	0.1	1.443565
11.960017	0.1	1.451492
11.961683	0.1	1.456797
11.963350	0.1	1.459718
11.965017	0.1	1.461208
11.966683	0.1	1.462281
11.968350	0.1	1.464367
11.970017	0.1	1.468420
11.971683	0.1	1.474023
11.973350	0.1	1.479924
11.975017	0.1	1.485169
11.976683	0.1	1.489580
11.978350	0.1	1.493812
11.980017	0.1	1.498580
11.981683	0.1	1.504004
11.983350	0.1	1.509667
11.985017	0.1	1.515091
11.986683	0.1	1.519859
11.988350	0.1	1.523614
11.990017	0.1	1.526773
11.991683	0.1	1.530290
11.993350	0.1	1.534462
11.995017	0.1	1.538515
11.996683	0.1	1.542449
11.998350	0.1	1.547694
12.000017	0.1	1.555681
12.001683	0.1	1.565397
12.003350	0.1	1.574397
12.005017	0.1	1.581490
12.006683	0.1	1.587272
12.008350	0.1	1.593351
12.010017	0.1	1.600444
12.011683	0.1	1.607835
12.013350	0.1	1.614928
12.015017	0.1	1.621604
12.016683	0.1	1.628518
12.018350	0.1	1.636148
12.020017	0.1	1.644969
12.021683	0.1	1.655042
12.023350	0.1	1.665592
12.025017	0.1	1.675665
12.026683	0.1	1.684427
12.028350	0.1	1.691997
12.030017	0.1	1.698792
12.031683	0.1	1.704991
12.033350	0.1	1.710653
12.035017	0.1	1.716256
12.036683	0.1	1.722753
12.038350	0.1	1.730681
12.040017	0.1	1.739681
12.041683	0.1	1.749098
12.043350	0.1	1.758039
12.045017	0.1	1.766384
12.046683	0.1	1.775682
12.048350	0.1	1.787543
12.050017	0.1	1.801670
12.051683	0.1	1.815915
12.053350	0.1	1.828849
12.055017	0.1	1.840830
12.056683	0.1	1.852751
12.058350	0.1	1.865089
12.060017	0.1	1.877129
12.061683	0.1	1.887977
12.063350	0.1	1.897335
12.065017	0.1	1.905859
12.066683	0.1	1.914978
12.068350	0.1	1.925767
12.070017	0.1	1.937688
12.071683	0.1	1.948953
12.073350	0.1	1.957834
12.075017	0.1	1.964033
12.076683	0.1	1.968801
12.078350	0.1	1.973450
12.080017	0.1	1.978815
12.081683	0.1	1.984954
12.083350	0.1	1.991153
12.085017	0.1	1.996517
12.086683	0.1	2.000630
12.088350	0.1	2.004087
12.090017	0.1	2.008617
12.091683	0.1	2.015770
12.093350	0.1	2.025783
12.095017	0.1	2.037645
12.096683	0.1	2.049744
12.098350	0.1	2.060235
12.100017	0.1	2.067626
12.101683	0.1	2.071321
12.103350	0.1	2.072096
12.105017	0.1	2.072215
12.106683	0.1	2.074480
12.108350	0.1	2.079725
12.110017	0.1	2.086640
12.111683	0.1	2.093673
12.113350	0.1	2.100468
12.115017	0.1	2.106667
12.116683	0.1	2.111673
12.118350	0.1	2.115071
12.120017	0.1	2.117038
12.121683	0.1	2.118051
12.123350	0.1	2.118588
12.125017	0.1	2.120137
12.126683	0.1	2.124190
12.128350	0.1	2.130389
12.130017	0.1	2.136827
12.131683	0.1	2.142251
12.133350	0.1	2.145887
12.135017	0.1	2.147317
12.136683	0.1	2.146781
12.138350	0.1	2.145469
12.140017	0.1	2.144396
12.141683	0.1	2.144158
12.143350	0.1	2.144933
12.145017	0.1	2.146542
12.146683	0.1	2.148211
12.148350	0.1	2.149046
12.150017	0.1	2.148867
12.151683	0.1	2.148509
12.153350	0.1	2.148330
12.155017	0.1	2.148152
12.156683	0.1	2.147675
12.158350	0.1	2.146959
12.160017	0.1	2.146244
12.161683	0.1	2.144933
12.163350	0.1	2.142668
12.165017	0.1	2.139628
12.166683	0.1	2.136469
12.168350	0.1	2.133429
12.170017	0.1	2.130330
12.171683	0.1	2.127350
12.173350	0.1	2.125025
12.175017	0.1	2.123535
12.176683	0.1	2.122164
12.178350	0.1	2.119541
12.180017	0.1	2.115011
12.181683	0.1	2.109766
12.183350	0.1	2.105475
12.185017	0.1	2.102673
12.186683	0.1	2.099991
12.188350	0.1	2.096295
12.190017	0.1	2.091050
12.191683	0.1	2.084434
12.193350	0.1	2.076864
12.195017	0.1	2.068699
12.196683	0.1	2.060473
12.198350	0.1	2.053321
12.200017	0.1	2.048075
12.201683	0.1	2.044261
12.203350	0.1	2.041102
12.205017	0.1	2.038360
12.206683	0.1	2.036035
12.208350	0.1	2.033174
12.210017	0.1	2.028823
12.211683	0.1	2.022922
12.213350	0.1	2.016366
12.215017	0.1	2.009511
12.216683	0.1	2.001763
12.218350	0.1	1.992881
12.220017	0.1	1.984358
12.221683	0.1	1.978040
12.223350	0.1	1.974583
12.225017	0.1	1.973331
12.226683	0.1	1.973152
12.228350	0.1	1.972616
12.230017	0.1	1.970708
12.231683	0.1	1.967371
12.233350	0.1	1.962364
12.235017	0.1	1.955032
12.236683	0.1	1.946390
12.238350	0.1	1.939476
12.240017	0.1	1.936555
12.241683	0.1	1.936853
12.243350	0.1	1.937568
12.245017	0.1	1.936257
12.246683	0.1	1.932204
12.248350	0.1	1.927674
12.250017	0.1	1.925588
12.251683	0.1	1.926422
12.253350	0.1	1.927853
12.255017	0.1	1.927674
12.256683	0.1	1.925945
12.258350	0.1	1.924098
12.260017	0.1	1.923680
12.261683	0.1	1.925111
12.263350	0.1	1.927674
12.265017	0.1	1.930535
12.266683	0.1	1.933038
12.268350	0.1	1.934767
12.270017	0.1	1.936019
12.271683	0.1	1.937449
12.273350	0.1	1.939237
12.275017	0.1	1.941145
12.276683	0.1	1.942635
12.278350	0.1	1.943886
12.280017	0.1	1.946211
12.281683	0.1	1.950383
12.283350	0.1	1.955509
12.285017	0.1	1.960158
12.286683	0.1	1.963198
12.288350	0.1	1.964808
12.290017	0.1	1.965761
12.291683	0.1	1.967073
12.293350	0.1	1.969516
12.295017	0.1	1.974166
12.296683	0.1	1.980960
12.298350	0.1	1.988649
12.300017	0.1	1.995444
12.301683	0.1	2.000928
12.303350	0.1	2.005577
12.305017	0.1	2.009869
12.306683	0.1	2.013564
12.308350	0.1	2.016842
12.310017	0.1	2.020121
12.311683	0.1	2.023637
12.313350	0.1	2.027512
12.315017	0.1	2.032638
12.316683	0.1	2.039731
12.318350	0.1	2.048254
12.320017	0.1	2.057076
12.321683	0.1	2.065480
12.323350	0.1	2.073646
12.325017	0.1	2.082706
12.326683	0.1	2.092779
12.328350	0.1	2.102316
12.330017	0.1	2.109647
12.331683	0.1	2.115071
12.333350	0.1	2.120018
12.335017	0.1	2.125323
12.336683	0.1	2.131283
12.338350	0.1	2.137900
12.340017	0.1	2.145469
12.341683	0.1	2.153754
12.343350	0.1	2.162993
12.345017	0.1	2.173126
12.346683	0.1	2.183378
12.348350	0.1	2.193570
12.350017	0.1	2.203941
12.351683	0.1	2.214432
12.353350	0.1	2.224684
12.355017	0.1	2.234876
12.356683	0.1	2.245367
12.358350	0.1	2.256155
12.360017	0.1	2.266526
12.361683	0.1	2.275348
12.363350	0.1	2.282679
12.365017	0.1	2.289713
12.366683	0.1	2.297521
12.368350	0.1	2.305687
12.370017	0.1	2.313674
12.371683	0.1	2.321243
12.373350	0.1	2.328456
12.375017	0.1	2.335847
12.376683	0.1	2.344310
12.378350	0.1	2.353966
12.380017	0.1	2.363503
12.381683	0.1	2.371550
12.383350	0.1	2.377808
12.385017	0.1	2.383053
12.386683	0.1	2.388060
12.388350	0.1	2.393425
12.390017	0.1	2.399624
12.391683	0.1	2.406836
12.393350	0.1	2.414167
12.395017	0.1	2.420366
12.396683	0.1	2.425075
12.398350	0.1	2.428949
12.400017	0.1	2.432823
12.401683	0.1	2.437174
12.403350	0.1	2.441943
12.405017	0.1	2.447426
12.406683	0.1	2.453685
12.408350	0.1	2.460599
12.410017	0.1	2.468109
12.411683	0.1	2.476216
12.413350	0.1	2.484322
12.415017	0.1	2.491474
12.416683	0.1	2.496898
12.418350	0.1	2.500057
12.420017	0.1	2.501190
12.421683	0.1	2.501428
12.423350	0.1	2.501905
12.425017	0.1	2.503574
12.426683	0.1	2.507150
12.428350	0.1	2.512396
12.430017	0.1	2.518416
12.431683	0.1	2.523720
12.433350	0.1	2.527416
12.435017	0.1	2.529562
12.436683	0.1	2.531469
12.438350	0.1	2.534747
12.440017	0.1	2.539933
12.441683	0.1	2.546132
12.443350	0.1	2.551973
12.445017	0.1	2.555847
12.446683	0.1	2.557516
12.448350	0.1	2.557933
12.450017	0.1	2.558291
12.451683	0.1	2.558589
12.453350	0.1	2.558112
12.455017	0.1	2.556265
12.456683	0.1	2.553106
12.458350	0.1	2.549887
12.460017	0.1	2.547681
12.461683	0.1	2.546191
12.463350	0.1	2.544284
12.465017	0.1	2.541721
12.466683	0.1	2.540231
12.468350	0.1	2.541542
12.470017	0.1	2.545238
12.471683	0.1	2.549172
12.473350	0.1	2.551615
12.475017	0.1	2.551496
12.476683	0.1	2.548993
12.478350	0.1	2.545655
12.480017	0.1	2.542615
12.481683	0.1	2.539873
12.483350	0.1	2.537310
12.485017	0.1	2.535165
12.486683	0.1	2.533376
12.488350	0.1	2.531290
12.490017	0.1	2.528191
12.491683	0.1	2.523601
12.493350	0.1	2.517462
12.495017	0.1	2.509952
12.496683	0.1	2.502024
12.498350	0.1	2.495051
12.500017	0.1	2.489746
12.501683	0.1	2.485097
12.503350	0.1	2.480030
12.505017	0.1	2.474010
12.506683	0.1	2.467454
12.508350	0.1	2.460480
12.510017	0.1	2.452910
12.511683	0.1	2.445638
12.513350	0.1	2.439737
12.515017	0.1	2.435565
12.516683	0.1	2.432466
12.518350	0.1	2.429307
12.520017	0.1	2.425254
12.521683	0.1	2.419830
12.523350	0.1	2.412915
12.525017	0.1	2.405048
12.526683	0.1	2.397180
12.528350	0.1	2.390266
12.530017	0.1	2.383828
12.531683	0.1	2.377212
12.533350	0.1	2.370596
12.535017	0.1	2.365172
12.536683	0.1	2.361477
12.538350	0.1	2.358198
12.540017	0.1	2.353549
12.541683	0.1	2.347052
12.543350	0.1	2.339721
12.545017	0.1	2.332449
12.546683	0.1	2.325595
12.548350	0.1	2.319694
12.550017	0.1	2.315581
12.551683	0.1	2.312780
12.553350	0.1	2.309680
12.555017	0.1	2.305746
12.556683	0.1	2.301574
12.558350	0.1	2.298176
12.560017	0.1	2.296209
12.561683	0.1	2.295613
12.563350	0.1	2.295017
12.565017	0.1	2.292872
12.566683	0.1	2.288759
12.568350	0.1	2.283454
12.570017	0.1	2.277970
12.571683	0.1	2.273500
12.573350	0.1	2.271533
12.575017	0.1	2.272248
12.576683	0.1	2.274275
12.578350	0.1	2.275944
12.580017	0.1	2.276242
12.581683	0.1	2.274752
12.583350	0.1	2.272010
12.585017	0.1	2.269387
12.586683	0.1	2.267718
12.588350	0.1	2.266646
12.590017	0.1	2.265096
12.591683	0.1	2.262771
12.593350	0.1	2.259910
12.595017	0.1	2.256572
12.596683	0.1	2.252698
12.598350	0.1	2.248705
12.600017	0.1	2.245128
12.601683	0.1	2.242625
12.603350	0.1	2.241790
12.605017	0.1	2.242506
12.606683	0.1	2.243936
12.608350	0.1	2.244890
12.610017	0.1	2.244949
12.611683	0.1	2.243698
12.613350	0.1	2.240598
12.615017	0.1	2.235174
12.616683	0.1	2.228141
12.618350	0.1	2.221048
12.620017	0.1	2.215743
12.621683	0.1	2.212703
12.623350	0.1	2.211452
12.625017	0.1	2.210319
12.626683	0.1	2.207518
12.628350	0.1	2.202988
12.630017	0.1	2.198100
12.631683	0.1	2.194286
12.633350	0.1	2.192259
12.635017	0.1	2.191663
12.636683	0.1	2.191663
12.638350	0.1	2.191484
12.640017	0.1	2.189756
12.641683	0.1	2.185941
12.643350	0.1	2.181173
12.645017	0.1	2.177358
12.646683	0.1	2.174974
12.648350	0.1	2.173007
12.650017	0.1	2.169967
12.651683	0.1	2.164960
12.653350	0.1	2.157927
12.655017	0.1	2.149165
12.656683	0.1	2.139509
12.658350	0.1	2.130687
12.660017	0.1	2.124012
12.661683	0.1	2.120555
12.663350	0.1	2.120614
12.665017	0.1	2.123475
12.666683	0.1	2.127290
12.668350	0.1	2.130091
12.670017	0.1	2.130687
12.671683	0.1	2.128899
12.673350	0.1	2.124906
12.675017	0.1	2.119422
12.676683	0.1	2.113879
12.678350	0.1	2.109945
12.680017	0.1	2.108455
12.681683	0.1	2.108574
12.683350	0.1	2.108693
12.685017	0.1	2.107144
12.686683	0.1	2.102852
12.688350	0.1	2.096057
12.690017	0.1	2.088845
12.691683	0.1	2.083779
12.693350	0.1	2.082110
12.695017	0.1	2.083480
12.696683	0.1	2.086163
12.698350	0.1	2.087951
12.700017	0.1	2.088010
12.701683	0.1	2.086580
12.703350	0.1	2.083838
12.705017	0.1	2.080262
12.706683	0.1	2.077043
12.708350	0.1	2.075553
12.710017	0.1	2.075255
12.711683	0.1	2.074957
12.713350	0.1	2.074003
12.715017	0.1	2.072752
12.716683	0.1	2.071142
12.718350	0.1	2.068699
12.720017	0.1	2.066314
12.721683	0.1	2.065838
12.723350	0.1	2.067149
12.725017	0.1	2.068579
12.726683	0.1	2.068341
12.728350	0.1	2.065718
12.730017	0.1	2.061010
12.731683	0.1	2.055049
12.733350	0.1	2.049625
12.735017	0.1	2.046526
12.736683	0.1	2.047420
12.738350	0.1	2.052367
12.740017	0.1	2.059758
12.741683	0.1	2.067208
12.743350	0.1	2.073050
12.745017	0.1	2.076447
12.746683	0.1	2.077758
12.748350	0.1	2.078295
12.750017	0.1	2.079725
12.751683	0.1	2.082229
12.753350	0.1	2.084136
12.755017	0.1	2.084553
12.756683	0.1	2.084136
12.758350	0.1	2.083779
12.760017	0.1	2.084196
12.761683	0.1	2.086163
12.763350	0.1	2.089739
12.765017	0.1	2.094209
12.766683	0.1	2.098739
12.768350	0.1	2.103031
12.770017	0.1	2.106905
12.771683	0.1	2.109826
12.773350	0.1	2.111614
12.775017	0.1	2.112389
12.776683	0.1	2.112329
12.778350	0.1	2.111852
12.780017	0.1	2.112150
12.781683	0.1	2.114058
12.783350	0.1	2.117813
12.785017	0.1	2.123356
12.786683	0.1	2.129853
12.788350	0.1	2.136290
12.790017	0.1	2.142191
12.791683	0.1	2.147734
12.793350	0.1	2.153337
12.795017	0.1	2.158761
12.796683	0.1	2.163768
12.798350	0.1	2.168536
12.800017	0.1	2.173305
12.801683	0.1	2.177954
12.803350	0.1	2.181888
12.805017	0.1	2.185464
12.806683	0.1	2.189219
12.808350	0.1	2.193213
12.810017	0.1	2.197027
12.811683	0.1	2.200425
12.813350	0.1	2.203524
12.815017	0.1	2.206624
12.816683	0.1	2.210140
12.818350	0.1	2.214790
12.820017	0.1	2.221406
12.821683	0.1	2.230168
12.823350	0.1	2.240002
12.825017	0.1	2.249360
12.826683	0.1	2.257586
12.828350	0.1	2.264798
12.830017	0.1	2.271474
12.831683	0.1	2.278388
12.833350	0.1	2.285898
12.835017	0.1	2.293646
12.836683	0.1	2.301693
12.838350	0.1	2.310991
12.840017	0.1	2.322376
12.841683	0.1	2.335966
12.843350	0.1	2.351642
12.845017	0.1	2.368808
12.846683	0.1	2.386451
12.848350	0.1	2.403498
12.850017	0.1	2.418995
12.851683	0.1	2.432883
12.853350	0.1	2.445519
12.855017	0.1	2.457619
12.856683	0.1	2.469778
12.858350	0.1	2.482474
12.860017	0.1	2.495110
12.861683	0.1	2.506852
12.863350	0.1	2.517998
12.865017	0.1	2.529740
12.866683	0.1	2.543390
12.868350	0.1	2.560437
12.870017	0.1	2.581239
12.871683	0.1	2.604067
12.873350	0.1	2.626896
12.875017	0.1	2.648652
12.876683	0.1	2.668679
12.878350	0.1	2.686858
12.880017	0.1	2.703905
12.881683	0.1	2.721012
12.883350	0.1	2.739251
12.885017	0.1	2.758682
12.886683	0.1	2.777934
12.888350	0.1	2.795518
12.890017	0.1	2.811372
12.891683	0.1	2.826691
12.893350	0.1	2.841950
12.895017	0.1	2.857506
12.896683	0.1	2.874077
12.898350	0.1	2.891898
12.900017	0.1	2.910733
12.901683	0.1	2.930165
12.903350	0.1	2.949774
12.905017	0.1	2.968967
12.906683	0.1	2.987504
12.908350	0.1	3.005505
12.910017	0.1	3.022850
12.911683	0.1	3.039777
12.913350	0.1	3.056586
12.915017	0.1	3.073633
12.916683	0.1	3.090799
12.918350	0.1	3.107131
12.920017	0.1	3.122151
12.921683	0.1	3.136397
12.923350	0.1	3.150821
12.925017	0.1	3.165543
12.926683	0.1	3.180385
12.928350	0.1	3.195763
12.930017	0.1	3.211498
12.931683	0.1	3.226161
12.933350	0.1	3.238499
12.935017	0.1	3.248275
12.936683	0.1	3.255546
12.938350	0.1	3.261328
12.940017	0.1	3.266692
12.941683	0.1	3.272176
12.943350	0.1	3.277838
12.945017	0.1	3.283799
12.946683	0.1	3.289700
12.948350	0.1	3.295183
12.950017	0.1	3.300727
12.951683	0.1	3.307283
12.953350	0.1	3.315091
12.955017	0.1	3.323257
12.956683	0.1	3.330708
12.958350	0.1	3.336489
12.960017	0.1	3.340662
12.961683	0.1	3.344357
12.963350	0.1	3.348112
12.965017	0.1	3.351450
12.966683	0.1	3.353059
12.968350	0.1	3.351748
12.970017	0.1	3.347576
12.971683	0.1	3.342569
12.973350	0.1	3.339231
12.975017	0.1	3.338754
12.976683	0.1	3.340244
12.978350	0.1	3.341913
12.980017	0.1	3.342271
12.981683	0.1	3.339946
12.983350	0.1	3.334582
12.985017	0.1	3.327906
12.986683	0.1	3.322244
12.988350	0.1	3.317833
12.990017	0.1	3.312171
12.991683	0.1	3.303111
12.993350	0.1	3.290832
12.995017	0.1	3.277064
12.996683	0.1	3.263235
12.998350	0.1	3.249943
13.000017	0.1	3.236950
13.001683	0.1	3.223717
13.003350	0.1	3.209770
13.005017	0.1	3.195167
13.006683	0.1	3.180385
13.008350	0.1	3.166020
13.010017	0.1	3.151417
13.011683	0.1	3.134728
13.013350	0.1	3.114701
13.015017	0.1	3.090859
13.016683	0.1	3.064394
13.018350	0.1	3.037572
13.020017	0.1	3.012240
13.021683	0.1	2.988517
13.023350	0.1	2.965689
13.025017	0.1	2.942980
13.026683	0.1	2.919614
13.028350	0.1	2.894342
13.030017	0.1	2.866686
13.031683	0.1	2.837777
13.033350	0.1	2.809107
13.035017	0.1	2.781809
13.036683	0.1	2.755821
13.038350	0.1	2.730012
13.040017	0.1	2.703488
13.041683	0.1	2.676547
13.043350	0.1	2.649963
13.045017	0.1	2.624691
13.046683	0.1	2.600789
13.048350	0.1	2.577603
13.050017	0.1	2.554119
13.051683	0.1	2.530456
13.053350	0.1	2.507329
13.055017	0.1	2.485454
13.056683	0.1	2.465487
13.058350	0.1	2.447248
13.060017	0.1	2.430320
13.061683	0.1	2.414465
13.063350	0.1	2.399326
13.065017	0.1	2.383530
13.066683	0.1	2.366007
13.068350	0.1	2.347171
13.070017	0.1	2.327800
13.071683	0.1	2.308190
13.073350	0.1	2.288878
13.075017	0.1	2.270818
13.076683	0.1	2.255619
13.078350	0.1	2.244234
13.080017	0.1	2.236545
13.081683	0.1	2.232194
13.083350	0.1	2.229929
13.085017	0.1	2.228379
13.086683	0.1	2.226412
13.088350	0.1	2.223611
13.090017	0.1	2.220631
13.091683	0.1	2.218425
13.093350	0.1	2.217710
13.095017	0.1	2.217710
13.096683	0.1	2.216876
13.098350	0.1	2.213359
13.100017	0.1	2.206445
13.101683	0.1	2.197623
13.103350	0.1	2.189517
13.105017	0.1	2.184034
13.106683	0.1	2.182067
13.108350	0.1	2.183259
13.110017	0.1	2.185822
13.111683	0.1	2.187550
13.113350	0.1	2.187491
13.115017	0.1	2.186537
13.116683	0.1	2.186299
13.118350	0.1	2.188623
13.120017	0.1	2.193809
13.121683	0.1	2.199412
13.123350	0.1	2.202273
13.125017	0.1	2.202153
13.126683	0.1	2.201736
13.128350	0.1	2.203047
13.130017	0.1	2.206683
13.131683	0.1	2.212227
13.133350	0.1	2.218723
13.135017	0.1	2.225161
13.136683	0.1	2.230942
13.138350	0.1	2.236426
13.140017	0.1	2.242386
13.141683	0.1	2.248943
13.143350	0.1	2.255619
13.145017	0.1	2.262294
13.146683	0.1	2.268732
13.148350	0.1	2.273917
13.150017	0.1	2.277196
13.151683	0.1	2.278805
13.153350	0.1	2.279401
13.155017	0.1	2.279878
13.156683	0.1	2.280712
13.158350	0.1	2.282202
13.160017	0.1	2.284706
13.161683	0.1	2.288818
13.163350	0.1	2.295315
13.165017	0.1	2.304316
13.166683	0.1	2.314627
13.168350	0.1	2.324939
13.170017	0.1	2.334058
13.171683	0.1	2.341330
13.173350	0.1	2.346397
13.175017	0.1	2.349854
13.176683	0.1	2.352119
13.178350	0.1	2.353966
13.180017	0.1	2.356708
13.181683	0.1	2.361536
13.183350	0.1	2.368391
13.185017	0.1	2.375603
13.186683	0.1	2.381563
13.188350	0.1	2.386153
13.190017	0.1	2.390027
13.191683	0.1	2.393544
13.193350	0.1	2.396524
13.195017	0.1	2.398789
13.196683	0.1	2.400935
13.198350	0.1	2.404511
13.200017	0.1	2.410889
13.201683	0.1	2.419710
13.203350	0.1	2.429366
13.205017	0.1	2.438247
13.206683	0.1	2.446056
13.208350	0.1	2.453506
13.210017	0.1	2.461553
13.211683	0.1	2.470374
13.213350	0.1	2.478898
13.215017	0.1	2.485991
13.216683	0.1	2.491415
13.218350	0.1	2.495825
13.220017	0.1	2.499759
13.221683	0.1	2.503038
13.223350	0.1	2.505064
13.225017	0.1	2.505899
13.226683	0.1	2.506197
13.228350	0.1	2.507091
13.230017	0.1	2.509535
13.231683	0.1	2.513886
13.233350	0.1	2.519488
13.235017	0.1	2.525270
13.236683	0.1	2.530456
13.238350	0.1	2.534986
13.240017	0.1	2.538920
13.241683	0.1	2.541781
13.243350	0.1	2.543748
13.245017	0.1	2.546489
13.246683	0.1	2.551437
13.248350	0.1	2.558410
13.250017	0.1	2.566397
13.251683	0.1	2.573908
13.253350	0.1	2.579451
13.255017	0.1	2.582610
13.256683	0.1	2.583862
13.258350	0.1	2.584815
13.260017	0.1	2.586544
13.261683	0.1	2.588868
13.263350	0.1	2.590716
13.265017	0.1	2.592147
13.266683	0.1	2.594650
13.268350	0.1	2.599418
13.270017	0.1	2.605796
13.271683	0.1	2.612114
13.273350	0.1	2.617002
13.275017	0.1	2.620399
13.276683	0.1	2.623558
13.278350	0.1	2.627909
13.280017	0.1	2.634227
13.281683	0.1	2.641857
13.283350	0.1	2.649307
13.285017	0.1	2.655566
13.286683	0.1	2.660692
13.288350	0.1	2.665520
13.290017	0.1	2.670109
13.291683	0.1	2.673805
13.293350	0.1	2.675891
13.295017	0.1	2.676726
13.296683	0.1	2.677441
13.298350	0.1	2.679587
13.300017	0.1	2.684236
13.301683	0.1	2.691388
13.303350	0.1	2.700567
13.305017	0.1	2.711058
13.306683	0.1	2.722442
13.308350	0.1	2.734482
13.310017	0.1	2.747238
13.311683	0.1	2.760708
13.313350	0.1	2.773762
13.315017	0.1	2.784968
13.316683	0.1	2.793789
13.318350	0.1	2.801478
13.320017	0.1	2.810300
13.321683	0.1	2.821088
13.323350	0.1	2.832532
13.325017	0.1	2.843023
13.326683	0.1	2.852261
13.328350	0.1	2.861440
13.330017	0.1	2.872229
13.331683	0.1	2.886236
13.333350	0.1	2.904475
13.335017	0.1	2.926171
13.336683	0.1	2.949119
13.338350	0.1	2.971947
13.340017	0.1	2.994001
13.341683	0.1	3.014624
13.343350	0.1	3.032863
13.345017	0.1	3.048599
13.346683	0.1	3.062785
13.348350	0.1	3.077328
13.350017	0.1	3.094197
13.351683	0.1	3.113985
13.353350	0.1	3.136039
13.355017	0.1	3.159166
13.356683	0.1	3.182709
13.358350	0.1	3.206074
13.360017	0.1	3.229141
13.361683	0.1	3.252447
13.363350	0.1	3.277362
13.365017	0.1	3.304661
13.366683	0.1	3.333271
13.368350	0.1	3.361821
13.370017	0.1	3.389776
13.371683	0.1	3.417790
13.373350	0.1	3.446639
13.375017	0.1	3.476978
13.376683	0.1	3.509522
13.378350	0.1	3.544450
13.380017	0.1	3.581405
13.381683	0.1	3.619671
13.383350	0.1	3.658772
13.385017	0.1	3.698707
13.386683	0.1	3.739894
13.388350	0.1	3.781736
13.390017	0.1	3.822863
13.391683	0.1	3.862500
13.393350	0.1	3.901541
13.395017	0.1	3.941477
13.396683	0.1	3.983319
13.398350	0.1	4.026771
13.400017	0.1	4.070938
13.401683	0.1	4.115641
13.403350	0.1	4.161358
13.405017	0.1	4.208088
13.406683	0.1	4.255414
13.408350	0.1	4.303038
13.410017	0.1	4.351139
13.411683	0.1	4.400373
13.413350	0.1	4.450679
13.415017	0.1	4.501641
13.416683	0.1	4.552543
13.418350	0.1	4.602790
13.420017	0.1	4.652202
13.421683	0.1	4.701078
13.423350	0.1	4.749537
13.425017	0.1	4.797221
13.426683	0.1	4.843474
13.428350	0.1	4.887700
13.430017	0.1	4.929543
13.431683	0.1	4.969120
13.433350	0.1	5.006969
13.435017	0.1	5.044163
13.436683	0.1	5.081117
13.438350	0.1	5.117536
13.440017	0.1	5.153001
13.441683	0.1	5.187452
13.443350	0.1	5.221129
13.445017	0.1	5.254627
13.446683	0.1	5.288303
13.448350	0.1	5.321741
13.450017	0.1	5.353809
13.451683	0.1	5.383134
13.453350	0.1	5.408347
13.455017	0.1	5.429209
13.456683	0.1	5.446494
13.458350	0.1	5.461395
13.460017	0.1	5.474747
13.461683	0.1	5.487621
13.463350	0.1	5.501032
13.465017	0.1	5.514980
13.466683	0.1	5.528510
13.468350	0.1	5.540133
13.470017	0.1	5.548656
13.471683	0.1	5.554021
13.473350	0.1	5.557418
13.475017	0.1	5.560279
13.476683	0.1	5.563140
13.478350	0.1	5.566240
13.480017	0.1	5.570352
13.481683	0.1	5.575836
13.483350	0.1	5.581856
13.485017	0.1	5.586744
13.486683	0.1	5.588591
13.488350	0.1	5.586446
13.490017	0.1	5.581081
13.491683	0.1	5.574763
13.493350	0.1	5.569220
13.495017	0.1	5.564511
13.496683	0.1	5.559922
13.498350	0.1	5.554557
13.500017	0.1	5.547941
13.501683	0.1	5.540073
13.503350	0.1	5.531311
13.505017	0.1	5.521715
13.506683	0.1	5.510629
13.508350	0.1	5.496979
13.510017	0.1	5.480230
13.511683	0.1	5.461395
13.513350	0.1	5.442143
13.515017	0.1	5.423248
13.516683	0.1	5.404115
13.518350	0.1	5.383790
13.520017	0.1	5.361557
13.521683	0.1	5.337000
13.523350	0.1	5.310476
13.525017	0.1	5.282104
13.526683	0.1	5.251408
13.528350	0.1	5.218387
13.530017	0.1	5.183995
13.531683	0.1	5.149126
13.533350	0.1	5.114138
13.535017	0.1	5.078733
13.536683	0.1	5.042553
13.538350	0.1	5.004943
13.540017	0.1	4.965723
13.541683	0.1	4.925192
13.543350	0.1	4.884541
13.545017	0.1	4.844666
13.546683	0.1	4.805446
13.548350	0.1	4.765511
13.550017	0.1	4.722834
13.551683	0.1	4.676640
13.553350	0.1	4.628122
13.555017	0.1	4.578710
13.556683	0.1	4.529357
13.558350	0.1	4.480481
13.560017	0.1	4.432023
13.561683	0.1	4.383385
13.563350	0.1	4.334450
13.565017	0.1	4.285157
13.566683	0.1	4.235268
13.568350	0.1	4.184544
13.570017	0.1	4.133642
13.571683	0.1	4.083932
13.573350	0.1	4.036308
13.575017	0.1	3.990114
13.576683	0.1	3.943861
13.578350	0.1	3.897250
13.580017	0.1	3.850162
13.581683	0.1	3.802240
13.583350	0.1	3.753662
13.585017	0.1	3.705263
13.586683	0.1	3.658414
13.588350	0.1	3.614068
13.590017	0.1	3.571987
13.591683	0.1	3.530741
13.593350	0.1	3.489375
13.595017	0.1	3.448010
13.596683	0.1	3.407836
13.598350	0.1	3.369689
13.600017	0.1	3.333390
13.601683	0.1	3.297925
13.603350	0.1	3.262639
13.605017	0.1	3.227771
13.606683	0.1	3.193855
13.608350	0.1	3.161848
13.610017	0.1	3.132403
13.611683	0.1	3.105343
13.613350	0.1	3.079951
13.615017	0.1	3.055394
13.616683	0.1	3.030896
13.618350	0.1	3.005147
13.620017	0.1	2.977669
13.621683	0.1	2.949834
13.623350	0.1	2.924562
13.625017	0.1	2.903998
13.626683	0.1	2.888084
13.628350	0.1	2.874255
13.630017	0.1	2.859235
13.631683	0.1	2.841890
13.633350	0.1	2.823591
13.635017	0.1	2.806485
13.636683	0.1	2.791226
13.638350	0.1	2.776683
13.640017	0.1	2.761662
13.641683	0.1	2.746821
13.643350	0.1	2.733886
13.645017	0.1	2.723932
13.646683	0.1	2.716065
13.648350	0.1	2.708435
13.650017	0.1	2.699673
13.651683	0.1	2.689898
13.653350	0.1	2.679467
13.655017	0.1	2.668798
13.656683	0.1	2.658367
13.658350	0.1	2.649009
13.660017	0.1	2.641559
13.661683	0.1	2.636135
13.663350	0.1	2.631843
13.665017	0.1	2.627433
13.666683	0.1	2.622008
13.668350	0.1	2.615690
13.670017	0.1	2.609372
13.671683	0.1	2.604425
13.673350	0.1	2.601624
13.675017	0.1	2.600491
13.676683	0.1	2.600193
13.678350	0.1	2.599657
13.680017	0.1	2.598286
13.681683	0.1	2.596378
13.683350	0.1	2.594352
13.685017	0.1	2.592862
13.686683	0.1	2.592325
13.688350	0.1	2.592504
13.690017	0.1	2.592385
13.691683	0.1	2.590895
13.693350	0.1	2.587915
13.695017	0.1	2.584279
13.696683	0.1	2.580583
13.698350	0.1	2.577126
13.700017	0.1	2.574206
13.701683	0.1	2.572179
13.703350	0.1	2.571404
13.705017	0.1	2.571345
13.706683	0.1	2.570927
13.708350	0.1	2.569974
13.710017	0.1	2.569318
13.711683	0.1	2.569795
13.713350	0.1	2.571762
13.715017	0.1	2.575278
13.716683	0.1	2.579987
13.718350	0.1	2.585292
13.720017	0.1	2.590716
13.721683	0.1	2.595723
13.723350	0.1	2.599299
13.725017	0.1	2.601028
13.726683	0.1	2.600610
13.728350	0.1	2.598882
13.730017	0.1	2.597630
13.731683	0.1	2.599001
13.733350	0.1	2.604008
13.735017	0.1	2.611339
13.736683	0.1	2.618551
13.738350	0.1	2.624333
13.740017	0.1	2.628982
13.741683	0.1	2.633274
13.743350	0.1	2.637446
13.745017	0.1	2.641440
13.746683	0.1	2.645612
13.748350	0.1	2.650201
13.750017	0.1	2.654314
13.751683	0.1	2.656639
13.753350	0.1	2.656758
13.755017	0.1	2.655864
13.756683	0.1	2.656162
13.758350	0.1	2.658844
13.760017	0.1	2.662838
13.761683	0.1	2.666354
13.763350	0.1	2.668262
13.765017	0.1	2.668917
13.766683	0.1	2.670229
13.768350	0.1	2.673924
13.770017	0.1	2.680481
13.771683	0.1	2.688408
13.773350	0.1	2.696097
13.775017	0.1	2.702832
13.776683	0.1	2.708793
13.778350	0.1	2.714276
13.780017	0.1	2.719462
13.781683	0.1	2.724588
13.783350	0.1	2.729774
13.785017	0.1	2.735317
13.786683	0.1	2.741099
13.788350	0.1	2.746284
13.790017	0.1	2.749980
13.791683	0.1	2.752423
13.793350	0.1	2.754688
13.795017	0.1	2.757788
13.796683	0.1	2.762497
13.798350	0.1	2.769113
13.800017	0.1	2.776861
13.801683	0.1	2.784193
13.803350	0.1	2.789796
13.805017	0.1	2.793610
13.806683	0.1	2.796471
13.808350	0.1	2.799213
13.810017	0.1	2.801657
13.811683	0.1	2.803028
13.813350	0.1	2.803266
13.815017	0.1	2.803087
13.816683	0.1	2.803147
13.818350	0.1	2.803803
13.820017	0.1	2.805233
13.821683	0.1	2.807558
13.823350	0.1	2.810419
13.825017	0.1	2.813101
13.826683	0.1	2.815366
13.828350	0.1	2.817333
13.830017	0.1	2.819717
13.831683	0.1	2.823353
13.833350	0.1	2.829075
13.835017	0.1	2.836943
13.836683	0.1	2.846122
13.838350	0.1	2.854586
13.840017	0.1	2.860367
13.841683	0.1	2.862156
13.843350	0.1	2.860129
13.845017	0.1	2.856434
13.846683	0.1	2.853632
13.848350	0.1	2.853096
13.850017	0.1	2.855122
13.851683	0.1	2.859414
13.853350	0.1	2.864897
13.855017	0.1	2.870202
13.856683	0.1	2.873719
13.858350	0.1	2.875209
13.860017	0.1	2.875924
13.861683	0.1	2.876997
13.863350	0.1	2.878070
13.865017	0.1	2.878606
13.866683	0.1	2.878666
13.868350	0.1	2.878189
13.870017	0.1	2.877176
13.871683	0.1	2.875686
13.873350	0.1	2.874255
13.875017	0.1	2.873659
13.876683	0.1	2.874375
13.878350	0.1	2.876520
13.880017	0.1	2.880812
13.881683	0.1	2.887368
13.883350	0.1	2.894581
13.885017	0.1	2.900124
13.886683	0.1	2.902985
13.888350	0.1	2.903819
13.890017	0.1	2.904058
13.891683	0.1	2.904833
13.893350	0.1	2.906859
13.895017	0.1	2.909959
13.896683	0.1	2.913892
13.898350	0.1	2.918482
13.900017	0.1	2.922833
13.901683	0.1	2.925575
13.903350	0.1	2.925873
13.905017	0.1	2.924085
13.906683	0.1	2.921701
13.908350	0.1	2.920032
13.910017	0.1	2.919674
13.911683	0.1	2.921045
13.913350	0.1	2.924264
13.915017	0.1	2.928436
13.916683	0.1	2.931655
13.918350	0.1	2.932608
13.920017	0.1	2.931416
13.921683	0.1	2.928853
13.923350	0.1	2.926350
13.925017	0.1	2.925813
13.926683	0.1	2.928674
13.928350	0.1	2.934516
13.930017	0.1	2.941609
13.931683	0.1	2.947927
13.933350	0.1	2.952397
13.935017	0.1	2.955020
13.936683	0.1	2.956569
13.938350	0.1	2.957344
13.940017	0.1	2.957285
13.941683	0.1	2.956331
13.943350	0.1	2.955496
13.945017	0.1	2.956689
13.946683	0.1	2.960980
13.948350	0.1	2.967775
13.950017	0.1	2.975166
13.951683	0.1	2.981961
13.953350	0.1	2.987862
13.955017	0.1	2.992630
13.956683	0.1	2.995849
13.958350	0.1	2.997816
13.960017	0.1	2.999366
13.961683	0.1	3.001332
13.963350	0.1	3.003776
13.965017	0.1	3.006339
13.966683	0.1	3.008783
13.968350	0.1	3.010571
13.970017	0.1	3.011286
13.971683	0.1	3.011406
13.973350	0.1	3.012419
13.975017	0.1	3.015876
13.976683	0.1	3.021777
13.978350	0.1	3.029287
13.980017	0.1	3.036976
13.981683	0.1	3.043592
13.983350	0.1	3.048480
13.985017	0.1	3.051639
13.986683	0.1	3.053546
13.988350	0.1	3.055215
13.990017	0.1	3.057897
13.991683	0.1	3.062129
13.993350	0.1	3.067434
13.995017	0.1	3.073096
13.996683	0.1	3.078699
13.998350	0.1	3.083468
14.000017	0.1	3.086806
14.001683	0.1	3.088951
14.003350	0.1	3.090680
14.005017	0.1	3.093243
14.006683	0.1	3.097296
14.008350	0.1	3.102899
14.010017	0.1	3.109575
14.011683	0.1	3.116608
14.013350	0.1	3.123403
14.015017	0.1	3.130138
14.016683	0.1	3.137231
14.018350	0.1	3.144801
14.020017	0.1	3.152549
14.021683	0.1	3.160060
14.023350	0.1	3.166795
14.025017	0.1	3.172517
14.026683	0.1	3.177345
14.028350	0.1	3.181756
14.030017	0.1	3.186643
14.031683	0.1	3.192783
14.033350	0.1	3.200054
14.035017	0.1	3.208161
14.036683	0.1	3.217519
14.038350	0.1	3.228426
14.040017	0.1	3.239513
14.041683	0.1	3.248811
14.043350	0.1	3.255129
14.045017	0.1	3.259242
14.046683	0.1	3.263831
14.048350	0.1	3.271103
14.050017	0.1	3.281117
14.051683	0.1	3.292501
14.053350	0.1	3.304362
14.055017	0.1	3.315747
14.056683	0.1	3.325582
14.058350	0.1	3.334046
14.060017	0.1	3.341854
14.061683	0.1	3.349424
14.063350	0.1	3.356397
14.065017	0.1	3.363013
14.066683	0.1	3.370047
14.068350	0.1	3.377974
14.070017	0.1	3.385961
14.071683	0.1	3.393531
14.073350	0.1	3.401339
14.075017	0.1	3.409744
14.076683	0.1	3.418625
14.078350	0.1	3.428042
14.080017	0.1	3.438354
14.081683	0.1	3.449321
14.083350	0.1	3.459752
14.085017	0.1	3.468037
14.086683	0.1	3.473520
14.088350	0.1	3.477276
14.090017	0.1	3.481806
14.091683	0.1	3.488779
14.093350	0.1	3.498137
14.095017	0.1	3.508628
14.096683	0.1	3.519356
14.098350	0.1	3.529668
14.100017	0.1	3.539145
14.101683	0.1	3.548563
14.103350	0.1	3.559709
14.105017	0.1	3.573060
14.106683	0.1	3.587365
14.108350	0.1	3.599882
14.110017	0.1	3.608525
14.111683	0.1	3.613174
14.113350	0.1	3.616214
14.115017	0.1	3.620684
14.116683	0.1	3.627897
14.118350	0.1	3.637552
14.120017	0.1	3.648222
14.121683	0.1	3.658295
14.123350	0.1	3.667116
14.125017	0.1	3.675282
14.126683	0.1	3.684104
14.128350	0.1	3.693640
14.130017	0.1	3.702522
14.131683	0.1	3.709138
14.133350	0.1	3.714025
14.135017	0.1	3.718913
14.136683	0.1	3.724933
14.138350	0.1	3.731907
14.140017	0.1	3.739357
14.141683	0.1	3.746927
14.143350	0.1	3.753782
14.145017	0.1	3.759027
14.146683	0.1	3.762126
14.148350	0.1	3.764153
14.150017	0.1	3.767312
14.151683	0.1	3.772855
14.153350	0.1	3.780008
14.155017	0.1	3.787101
14.156683	0.1	3.792644
14.158350	0.1	3.795922
14.160017	0.1	3.797353
14.161683	0.1	3.798664
14.163350	0.1	3.801942
14.165017	0.1	3.807247
14.166683	0.1	3.813386
14.168350	0.1	3.818989
14.170017	0.1	3.823400
14.171683	0.1	3.827274
14.173350	0.1	3.831685
14.175017	0.1	3.836215
14.176683	0.1	3.839016
14.178350	0.1	3.838897
14.180017	0.1	3.836990
14.181683	0.1	3.835619
14.183350	0.1	3.836215
14.185017	0.1	3.838897
14.186683	0.1	3.842592
14.188350	0.1	3.846169
14.190017	0.1	3.849328
14.191683	0.1	3.852606
14.193350	0.1	3.856719
14.195017	0.1	3.861368
14.196683	0.1	3.866017
14.198350	0.1	3.870070
14.200017	0.1	3.873527
14.201683	0.1	3.876329
14.203350	0.1	3.878594
14.205017	0.1	3.880441
14.206683	0.1	3.881932
14.208350	0.1	3.883004
14.210017	0.1	3.883481
14.211683	0.1	3.883302
14.213350	0.1	3.883004
14.215017	0.1	3.883660
14.216683	0.1	3.885985
14.218350	0.1	3.889442
14.220017	0.1	3.893435
14.221683	0.1	3.898680
14.223350	0.1	3.906489
14.225017	0.1	3.916085
14.226683	0.1	3.925622
14.228350	0.1	3.934026
14.230017	0.1	3.941834
14.231683	0.1	3.949881
14.233350	0.1	3.957629
14.235017	0.1	3.963650
14.236683	0.1	3.967107
14.238350	0.1	3.968537
14.240017	0.1	3.969074
14.241683	0.1	3.970087
14.243350	0.1	3.972531
14.245017	0.1	3.977478
14.246683	0.1	3.984869
14.248350	0.1	3.993571
14.250017	0.1	4.002452
14.251683	0.1	4.011452
14.253350	0.1	4.020572
14.255017	0.1	4.029393
14.256683	0.1	4.037798
14.258350	0.1	4.047036
14.260017	0.1	4.057646
14.261683	0.1	4.068554
14.263350	0.1	4.077912
14.265017	0.1	4.084587
14.266683	0.1	4.089058
14.268350	0.1	4.093170
14.270017	0.1	4.098296
14.271683	0.1	4.104734
14.273350	0.1	4.112005
14.275017	0.1	4.119993
14.276683	0.1	4.128635
14.278350	0.1	4.137814
14.280017	0.1	4.147470
14.281683	0.1	4.157603
14.283350	0.1	4.167617
14.285017	0.1	4.176080
14.286683	0.1	4.181624
14.288350	0.1	4.184187
14.290017	0.1	4.185796
14.291683	0.1	4.188895
14.293350	0.1	4.194379
14.295017	0.1	4.200816
14.296683	0.1	4.206240
14.298350	0.1	4.210413
14.300017	0.1	4.214287
14.301683	0.1	4.218519
14.303350	0.1	4.222811
14.305017	0.1	4.226923
14.306683	0.1	4.230917
14.308350	0.1	4.235029
14.310017	0.1	4.239023
14.311683	0.1	4.242659
14.313350	0.1	4.246176
14.315017	0.1	4.250169
14.316683	0.1	4.255116
14.318350	0.1	4.260779
14.320017	0.1	4.266083
14.321683	0.1	4.270196
14.323350	0.1	4.272402
14.325017	0.1	4.272819
14.326683	0.1	4.272044
14.328350	0.1	4.270077
14.330017	0.1	4.266858
14.331683	0.1	4.263640
14.333350	0.1	4.262388
14.335017	0.1	4.264415
14.336683	0.1	4.268945
14.338350	0.1	4.273772
14.340017	0.1	4.276514
14.341683	0.1	4.276276
14.343350	0.1	4.273653
14.345017	0.1	4.270077
14.346683	0.1	4.266441
14.348350	0.1	4.263640
14.350017	0.1	4.262924
14.351683	0.1	4.265189
14.353350	0.1	4.270315
14.355017	0.1	4.276216
14.356683	0.1	4.280448
14.358350	0.1	4.282475
14.360017	0.1	4.284144
14.361683	0.1	4.286886
14.363350	0.1	4.290819
14.365017	0.1	4.296184
14.366683	0.1	4.303456
14.368350	0.1	4.312098
14.370017	0.1	4.320741
14.371683	0.1	4.328013
14.373350	0.1	4.333198
14.375017	0.1	4.336953
14.376683	0.1	4.341066
14.378350	0.1	4.346967
14.380017	0.1	4.354894
14.381683	0.1	4.364431
14.383350	0.1	4.375100
14.385017	0.1	4.386306
14.386683	0.1	4.397571
14.388350	0.1	4.408717
14.390017	0.1	4.419863
14.391683	0.1	4.431308
14.393350	0.1	4.443348
14.395017	0.1	4.455626
14.396683	0.1	4.467607
14.398350	0.1	4.479409
14.400017	0.1	4.492045
14.401683	0.1	4.506827
14.403350	0.1	4.523337
14.405017	0.1	4.540026
14.406683	0.1	4.555643
14.408350	0.1	4.569888
14.410017	0.1	4.583657
14.411683	0.1	4.597903
14.413350	0.1	4.612744
14.415017	0.1	4.627407
14.416683	0.1	4.641295
14.418350	0.1	4.654527
14.420017	0.1	4.667521
14.421683	0.1	4.680038
14.423350	0.1	4.691661
14.425017	0.1	4.702151
14.426683	0.1	4.712224
14.428350	0.1	4.722595
14.430017	0.1	4.734278
14.431683	0.1	4.748404
14.433350	0.1	4.764736
14.435017	0.1	4.781544
14.436683	0.1	4.797459
14.438350	0.1	4.812837
14.440017	0.1	4.828096
14.441683	0.1	4.842639
14.443350	0.1	4.855991
14.445017	0.1	4.868508
14.446683	0.1	4.881501
14.448350	0.1	4.896105
14.450017	0.1	4.912556
14.451683	0.1	4.930139
14.453350	0.1	4.948080
14.455017	0.1	4.966259
14.456683	0.1	4.984916
14.458350	0.1	5.003751
14.460017	0.1	5.022109
14.461683	0.1	5.039573
14.463350	0.1	5.056084
14.465017	0.1	5.071938
14.466683	0.1	5.086720
14.468350	0.1	5.100370
14.470017	0.1	5.114377
14.471683	0.1	5.130589
14.473350	0.1	5.149603
14.475017	0.1	5.170167
14.476683	0.1	5.190492
14.478350	0.1	5.209685
14.480017	0.1	5.228758
14.481683	0.1	5.248964
14.483350	0.1	5.270899
14.485017	0.1	5.294383
14.486683	0.1	5.319357
14.488350	0.1	5.345583
14.490017	0.1	5.372942
14.491683	0.1	5.401075
14.493350	0.1	5.429566
14.495017	0.1	5.457878
14.496683	0.1	5.485535
14.498350	0.1	5.512357
14.500017	0.1	5.539000
14.501683	0.1	5.566478
14.503350	0.1	5.596400
14.505017	0.1	5.629778
14.506683	0.1	5.666733
14.508350	0.1	5.706847
14.510017	0.1	5.749822
14.511683	0.1	5.795479
14.513350	0.1	5.842865
14.515017	0.1	5.890966
14.516683	0.1	5.938650
14.518350	0.1	5.985618
14.520017	0.1	6.032229
14.521683	0.1	6.079495
14.523350	0.1	6.128788
14.525017	0.1	6.181181
14.526683	0.1	6.237388
14.528350	0.1	6.298006
14.530017	0.1	6.362617
14.531683	0.1	6.429792
14.533350	0.1	6.497860
14.535017	0.1	6.566227
14.536683	0.1	6.636322
14.538350	0.1	6.710411
14.540017	0.1	6.789506
14.541683	0.1	6.872178
14.543350	0.1	6.956101
14.545017	0.1	7.039905
14.546683	0.1	7.123590
14.548350	0.1	7.208169
14.550017	0.1	7.295490
14.551683	0.1	7.386804
14.553350	0.1	7.482350
14.555017	0.1	7.581115
14.556683	0.1	7.682324
14.558350	0.1	7.786990
14.560017	0.1	7.896483
14.561683	0.1	8.009911
14.563350	0.1	8.124710
14.565017	0.1	8.239568
14.566683	0.1	8.355022
14.568350	0.1	8.471847
14.570017	0.1	8.590401
14.571683	0.1	8.711279
14.573350	0.1	8.835078
14.575017	0.1	8.962334
14.576683	0.1	9.092808
14.578350	0.1	9.225250
14.580017	0.1	9.358407
14.581683	0.1	9.491504
14.583350	0.1	9.624839
14.585017	0.1	9.759009
14.586683	0.1	9.893895
14.588350	0.1	10.028840
14.590017	0.1	10.163487
14.591683	0.1	10.298074
14.593350	0.1	10.433138
14.595017	0.1	10.568858
14.596683	0.1	10.705174
14.598350	0.1	10.840655
14.600017	0.1	10.973335
14.601683	0.1	11.101545
14.603350	0.1	11.224747
14.605017	0.1	11.343718
14.606683	0.1	11.459769
14.608350	0.1	11.573971
14.610017	0.1	11.686981
14.611683	0.1	11.798979
14.613350	0.1	11.909724
14.615017	0.1	12.017966
14.616683	0.1	12.121678
14.618350	0.1	12.218536
14.620017	0.1	12.307287
14.621683	0.1	12.388945
14.623350	0.1	12.465895
14.625017	0.1	12.539805
14.626683	0.1	12.610198
14.628350	0.1	12.675763
14.630017	0.1	12.735606
14.631683	0.1	12.789548
14.633350	0.1	12.838245
14.635017	0.1	12.881995
14.636683	0.1	12.919963
14.638350	0.1	12.951494
14.640017	0.1	12.977064
14.641683	0.1	12.997092
14.643350	0.1	13.010979
14.645017	0.1	13.017357
14.646683	0.1	13.015629
14.648350	0.1	13.007046
14.650017	0.1	12.993217
14.651683	0.1	12.974501
14.653350	0.1	12.951613
14.655017	0.1	12.925208
14.656683	0.1	12.894929
14.658350	0.1	12.859524
14.660017	0.1	12.818218
14.661683	0.1	12.771190
14.663350	0.1	12.718857
14.665017	0.1	12.661756
14.666683	0.1	12.600482
14.668350	0.1	12.535573
14.670017	0.1	12.467385
14.671683	0.1	12.396217
14.673350	0.1	12.322665
14.675017	0.1	12.248040
14.676683	0.1	12.173415
14.678350	0.1	12.098850
14.680017	0.1	12.023390
14.681683	0.1	11.945904
14.683350	0.1	11.866093
14.685017	0.1	11.784316
14.686683	0.1	11.701406
14.688350	0.1	11.617840
14.690017	0.1	11.533559
14.691683	0.1	11.448146
14.693350	0.1	11.361778
14.695017	0.1	11.275769
14.696683	0.1	11.191846
14.698350	0.1	11.111677
14.700017	0.1	11.035562
14.701683	0.1	10.962487
14.703350	0.1	10.890425
14.705017	0.1	10.818124
14.706683	0.1	10.745943
14.708350	0.1	10.675610
14.710017	0.1	10.608853
14.711683	0.1	10.546148
14.713350	0.1	10.486782
14.715017	0.1	10.429323
14.716683	0.1	10.373295
14.718350	0.1	10.318757
14.720017	0.1	10.265887
14.721683	0.1	10.213853
14.723350	0.1	10.162295
14.725017	0.1	10.112465
14.726683	0.1	10.066152
14.728350	0.1	10.023833
14.730017	0.1	9.984196
14.731683	0.1	9.945810
14.733350	0.1	9.907902
14.735017	0.1	9.870113
14.736683	0.1	9.832621
14.738350	0.1	9.796501
14.740017	0.1	9.762288
14.741683	0.1	9.728850
14.743350	0.1	9.694636
14.745017	0.1	9.658874
14.746683	0.1	9.622694
14.748350	0.1	9.588540
14.750017	0.1	9.558678
14.751683	0.1	9.533406
14.753350	0.1	9.511054
14.755017	0.1	9.488881
14.756683	0.1	9.464205
14.758350	0.1	9.435893
14.760017	0.1	9.405256
14.761683	0.1	9.374440
14.763350	0.1	9.344519
14.765017	0.1	9.315610
14.766683	0.1	9.287835
14.768350	0.1	9.261311
14.770017	0.1	9.235502
14.771683	0.1	9.209276
14.773350	0.1	9.182096
14.775017	0.1	9.154320
14.776683	0.1	9.126604
14.778350	0.1	9.099305
14.780017	0.1	9.072066
14.781683	0.1	9.045005
14.783350	0.1	9.019018
14.785017	0.1	8.994639
14.786683	0.1	8.970798
14.788350	0.1	8.946479
14.790017	0.1	8.922458
14.791683	0.1	8.900345
14.793350	0.1	8.880735
14.795017	0.1	8.862496
14.796683	0.1	8.843720
14.798350	0.1	8.823515
14.800017	0.1	8.802712
14.801683	0.1	8.782626
14.803350	0.1	8.764089
14.805017	0.1	8.747280
14.806683	0.1	8.732141
14.808350	0.1	8.718074
14.810017	0.1	8.703709
14.811683	0.1	8.687914
14.813350	0.1	8.670271
14.815017	0.1	8.651138
14.816683	0.1	8.631170
14.818350	0.1	8.611441
14.820017	0.1	8.592606
14.821683	0.1	8.574665
14.823350	0.1	8.557201
14.825017	0.1	8.539975
14.826683	0.1	8.522809
14.828350	0.1	8.506001
14.830017	0.1	8.489967
14.831683	0.1	8.475245
14.833350	0.1	8.462489
14.835017	0.1	8.450509
14.836683	0.1	8.437336
14.838350	0.1	8.421839
14.840017	0.1	8.404375
14.841683	0.1	8.386255
14.843350	0.1	8.368969
14.845017	0.1	8.352340
14.846683	0.1	8.334697
14.848350	0.1	8.314550
14.850017	0.1	8.292318
14.851683	0.1	8.269132
14.853350	0.1	8.246601
14.855017	0.1	8.225441
14.856683	0.1	8.205772
14.858350	0.1	8.187533
14.860017	0.1	8.170307
14.861683	0.1	8.153081
14.863350	0.1	8.135498
14.865017	0.1	8.118570
14.866683	0.1	8.102358
14.868350	0.1	8.085490
14.870017	0.1	8.066714
14.871683	0.1	8.046270
14.873350	0.1	8.024931
14.875017	0.1	8.003474
14.876683	0.1	7.982553
14.878350	0.1	7.962943
14.880017	0.1	7.944525
14.881683	0.1	7.926465
14.883350	0.1	7.907331
14.885017	0.1	7.887066
14.886683	0.1	7.866860
14.888350	0.1	7.848144
14.890017	0.1	7.831455
14.891683	0.1	7.816434
14.893350	0.1	7.802248
14.895017	0.1	7.788003
14.896683	0.1	7.773221
14.898350	0.1	7.758081
14.900017	0.1	7.743597
14.901683	0.1	7.730902
14.903350	0.1	7.719517
14.905017	0.1	7.708312
14.906683	0.1	7.698179
14.908350	0.1	7.691026
14.910017	0.1	7.687450
14.911683	0.1	7.686019
14.913350	0.1	7.684827
14.915017	0.1	7.683218
14.916683	0.1	7.681549
14.918350	0.1	7.680297
14.920017	0.1	7.679940
14.921683	0.1	7.682085
14.923350	0.1	7.688225
14.925017	0.1	7.698536
14.926683	0.1	7.712245
14.928350	0.1	7.727445
14.930017	0.1	7.742465
14.931683	0.1	7.756889
14.933350	0.1	7.771314
14.935017	0.1	7.786990
14.936683	0.1	7.804573
14.938350	0.1	7.824183
14.940017	0.1	7.845879
14.941683	0.1	7.869363
14.943350	0.1	7.893503
14.945017	0.1	7.917405
14.946683	0.1	7.941306
14.948350	0.1	7.966161
14.950017	0.1	7.992566
14.951683	0.1	8.020938
14.953350	0.1	8.051396
14.955017	0.1	8.084417
14.956683	0.1	8.120060
14.958350	0.1	8.158029
14.960017	0.1	8.197546
14.961683	0.1	8.237184
14.963350	0.1	8.275509
14.965017	0.1	8.311987
14.966683	0.1	8.347393
14.968350	0.1	8.382798
14.970017	0.1	8.418441
14.971683	0.1	8.453966
14.973350	0.1	8.490265
14.975017	0.1	8.529366
14.976683	0.1	8.572102
14.978350	0.1	8.617580
14.980017	0.1	8.663714
14.981683	0.1	8.708478
14.983350	0.1	8.750499
14.985017	0.1	8.789123
14.986683	0.1	8.824528
14.988350	0.1	8.857668
14.990017	0.1	8.889676
14.991683	0.1	8.921207
14.993350	0.1	8.952737
14.995017	0.1	8.984209
14.996683	0.1	9.015740
14.998350	0.1	9.047688
15.000017	0.1	9.080589
15.001683	0.1	9.113968
15.003350	0.1	9.146154
15.005017	0.1	9.176255
15.006683	0.1	9.203911
15.008350	0.1	9.228588
15.010017	0.1	9.250165
15.011683	0.1	9.269536
15.013350	0.1	9.287417
15.015017	0.1	9.303928
15.016683	0.1	9.318948
15.018350	0.1	9.332240
15.020017	0.1	9.344280
15.021683	0.1	9.355844
15.023350	0.1	9.366990
15.025017	0.1	9.377003
15.026683	0.1	9.385825
15.028350	0.1	9.394408
15.030017	0.1	9.403289
15.031683	0.1	9.411932
15.033350	0.1	9.418846
15.035017	0.1	9.422958
15.036683	0.1	9.425164
15.038350	0.1	9.426952
15.040017	0.1	9.429217
15.041683	0.1	9.431542
15.043350	0.1	9.433330
15.045017	0.1	9.434403
15.046683	0.1	9.434701
15.048350	0.1	9.434701
15.050017	0.1	9.435416
15.051683	0.1	9.437502
15.053350	0.1	9.440899
15.055017	0.1	9.444953
15.056683	0.1	9.449602
15.058350	0.1	9.455205
15.060017	0.1	9.462059
15.061683	0.1	9.469689
15.063350	0.1	9.476901
15.065017	0.1	9.482682
15.066683	0.1	9.487033
15.068350	0.1	9.491385
15.070017	0.1	9.496749
15.071683	0.1	9.503186
15.073350	0.1	9.510756
15.075017	0.1	9.519876
15.076683	0.1	9.530902
15.078350	0.1	9.543360
15.080017	0.1	9.557248
15.081683	0.1	9.572328
15.083350	0.1	9.588421
15.085017	0.1	9.606124
15.086683	0.1	9.625674
15.088350	0.1	9.646714
15.090017	0.1	9.669006
15.091683	0.1	9.693027
15.093350	0.1	9.719134
15.095017	0.1	9.747625
15.096683	0.1	9.778917
15.098350	0.1	9.813250
15.100017	0.1	9.850145
15.101683	0.1	9.887696
15.103350	0.1	9.924770
15.105017	0.1	9.961784
15.106683	0.1	9.999872
15.108350	0.1	10.039390
15.110017	0.1	10.080636
15.111683	0.1	10.124505
15.113350	0.1	10.171235
15.115017	0.1	10.220111
15.116683	0.1	10.270119
15.118350	0.1	10.321439
15.120017	0.1	10.375202
15.121683	0.1	10.432006
15.123350	0.1	10.491789
15.125017	0.1	10.554314
15.126683	0.1	10.619343
15.128350	0.1	10.686875
15.130017	0.1	10.757447
15.131683	0.1	10.830880
15.133350	0.1	10.906518
15.135017	0.1	10.983527
15.136683	0.1	11.061311
15.138350	0.1	11.140049
15.140017	0.1	11.220754
15.141683	0.1	11.304796
15.143350	0.1	11.392713
15.145017	0.1	11.483789
15.146683	0.1	11.577249
15.148350	0.1	11.672736
15.150017	0.1	11.770368
15.151683	0.1	11.870564
15.153350	0.1	11.973203
15.155017	0.1	12.077630
15.156683	0.1	12.183786
15.158350	0.1	12.292624
15.160017	0.1	12.405039
15.161683	0.1	12.520850
15.163350	0.1	12.639344
15.165017	0.1	12.759984
15.166683	0.1	12.882651
15.168350	0.1	13.006867
15.170017	0.1	13.131738
15.171683	0.1	13.256312
15.173350	0.1	13.380886
15.175017	0.1	13.506950
15.176683	0.1	13.636053
15.178350	0.1	13.768733
15.180017	0.1	13.904155
15.181683	0.1	14.041425
15.183350	0.1	14.179648
15.185017	0.1	14.317573
15.186683	0.1	14.453531
15.188350	0.1	14.586807
15.190017	0.1	14.717163
15.191683	0.1	14.844299
15.193350	0.1	14.968337
15.195017	0.1	15.089930
15.196683	0.1	15.209795
15.198350	0.1	15.328289
15.200017	0.1	15.444995
15.201683	0.1	15.558840
15.203350	0.1	15.668989
15.205017	0.1	15.775205
15.206683	0.1	15.877725
15.208350	0.1	15.976668
15.210017	0.1	16.071619
15.211683	0.1	16.162277
15.213350	0.1	16.248108
15.215017	0.1	16.328097
15.216683	0.1	16.401053
15.218350	0.1	16.466499
15.220017	0.1	16.524673
15.221683	0.1	16.575755
15.223350	0.1	16.619624
15.225017	0.1	16.656996
15.226683	0.1	16.689242
15.228350	0.1	16.717733
15.230017	0.1	16.742946
15.231683	0.1	16.764046
15.233350	0.1	16.779722
15.235017	0.1	16.788305
15.236683	0.1	16.787947
15.238350	0.1	16.778768
15.240017	0.1	16.762675
15.241683	0.1	16.741456
15.243350	0.1	16.715766
15.245017	0.1	16.685487
15.246683	0.1	16.650678
15.248350	0.1	16.611517
15.250017	0.1	16.568841
15.251683	0.1	16.523601
15.253350	0.1	16.475380
15.255017	0.1	16.423286
15.256683	0.1	16.367198
15.258350	0.1	16.308249
15.260017	0.1	16.247571
15.261683	0.1	16.185404
15.263350	0.1	16.121746
15.265017	0.1	16.057313
15.266683	0.1	15.993000
15.268350	0.1	15.928985
15.270017	0.1	15.864671
15.271683	0.1	15.800477
15.273350	0.1	15.737833
15.275017	0.1	15.677513
15.276683	0.1	15.619875
15.278350	0.1	15.565933
15.280017	0.1	15.516163
15.281683	0.1	15.469850
15.283350	0.1	15.426398
15.285017	0.1	15.386880
15.286683	0.1	15.352846
15.288350	0.1	15.325249
15.290017	0.1	15.304566
15.291683	0.1	15.290500
15.293350	0.1	15.282811
15.295017	0.1	15.282334
15.296683	0.1	15.290500
15.298350	0.1	15.308083
15.300017	0.1	15.335144
15.301683	0.1	15.371204
15.303350	0.1	15.416563
15.305017	0.1	15.472175
15.306683	0.1	15.538872
15.308350	0.1	15.617074
15.310017	0.1	15.706957
15.311683	0.1	15.809000
15.313350	0.1	15.924276
15.315017	0.1	16.054095
15.316683	0.1	16.199232
15.318350	0.1	16.359151
15.320017	0.1	16.533316
15.321683	0.1	16.721607
15.323350	0.1	16.924680
15.325017	0.1	17.143668
15.326683	0.1	17.380417
15.328350	0.1	17.636658
15.330017	0.1	17.913521
15.331683	0.1	18.211306
15.333350	0.1	18.529893
15.335017	0.1	18.869163
15.336683	0.1	19.230427
15.338350	0.1	19.616069
15.340017	0.1	20.028414
15.341683	0.1	20.469071
15.343350	0.1	20.938875
15.345017	0.1	21.438898
15.346683	0.1	21.970333
15.348350	0.1	22.534789
15.350017	0.1	23.134471
15.351683	0.1	23.771109
15.353350	0.1	24.446727
15.355017	0.1	25.163771
15.356683	0.1	25.924684
15.358350	0.1	26.731671
15.360017	0.1	27.587594
15.361683	0.1	28.495373
15.363350	0.1	29.456915
15.365017	0.1	30.473890
15.366683	0.1	31.548442
15.368350	0.1	32.683732
15.370017	0.1	33.883872
15.371683	0.1	35.154404
15.373350	0.1	36.501112
15.375017	0.1	37.928464
15.376683	0.1	39.439681
15.378350	0.1	41.038218
15.380017	0.1	42.728367
15.381683	0.1	44.514301
15.383350	0.1	46.399894
15.385017	0.1	48.388484
15.386683	0.1	50.483349
15.388350	0.1	52.688185
15.390017	0.1	55.008176
15.391683	0.1	57.448748
15.393350	0.1	60.015861
15.395017	0.1	62.715534
15.396683	0.1	65.553490
15.398350	0.1	68.533484
15.400017	0.1	71.657781
15.401683	0.1	74.928348
15.403350	0.1	78.347926
15.405017	0.1	81.920569
15.406683	0.1	85.651760
15.408350	0.1	89.546328
15.410017	0.1	93.607312
15.411683	0.1	97.836679
15.413350	0.1	102.236754
15.415017	0.1	106.810338
15.416683	0.1	111.559934
15.418350	0.1	116.487808
15.420017	0.1	121.595450
15.421683	0.1	126.884408
15.423350	0.1	132.355996
15.425017	0.1	138.012119
15.426683	0.1	143.855461
15.428350	0.1	149.888763
15.430017	0.1	156.113217
15.431683	0.1	162.528703
15.433350	0.1	169.135819
15.435017	0.1	175.936292
15.436683	0.1	182.932745
15.438350	0.1	190.128695
15.440017	0.1	197.529149
15.441683	0.1	205.139709
15.443350	0.1	212.966276
15.445017	0.1	221.016301
15.446683	0.1	229.298426
15.448350	0.1	237.821891
15.450017	0.1	246.597066
15.451683	0.1	255.637482
15.453350	0.1	264.958636
15.455017	0.1	274.575011
15.456683	0.1	284.500079
15.458350	0.1	294.748503
15.460017	0.1	305.337626
15.461683	0.1	316.286344
15.463350	0.1	327.613492
15.465017	0.1	339.336773
15.466683	0.1	351.472220
15.468350	0.1	364.034496
15.470017	0.1	377.035938
15.471683	0.1	390.484893
15.473350	0.1	404.384756
15.475017	0.1	418.735112
15.476683	0.1	433.533098
15.478350	0.1	448.772874
15.480017	0.1	464.442996
15.481683	0.1	480.523317
15.483350	0.1	496.982902
15.485017	0.1	513.779492
15.486683	0.1	530.861409
15.488350	0.1	548.170122
15.490017	0.1	565.642748
15.491683	0.1	583.210265
15.493350	0.1	600.795126
15.495017	0.1	618.312396
15.496683	0.1	635.673561
15.498350	0.1	652.789155
15.500017	0.1	669.571022
15.501683	0.1	685.931902
15.503350	0.1	701.784057
15.505017	0.1	717.040880
15.506683	0.1	731.621071
15.508350	0.1	745.451137
15.510017	0.1	758.463905
15.511683	0.1	770.595894
15.513350	0.1	781.789707
15.515017	0.1	791.999685
15.516683	0.1	801.196385
15.518350	0.1	809.365261
15.520017	0.1	816.501189
15.521683	0.1	822.605361
15.523350	0.1	827.686955
15.525017	0.1	831.765820
15.526683	0.1	834.870925
15.528350	0.1	837.036481
15.530017	0.1	838.300695
15.531683	0.1	838.706245
15.533350	0.1	838.298192
15.535017	0.1	837.121894
15.536683	0.1	835.225155
15.538350	0.1	832.659652
15.540017	0.1	829.480459
15.541683	0.1	825.744619
15.543350	0.1	821.509231
15.545017	0.1	816.826988
15.546683	0.1	811.743427
15.548350	0.1	806.298721
15.550017	0.1	800.531375
15.551683	0.1	794.481384
15.553350	0.1	788.189816
15.555017	0.1	781.695353
15.556683	0.1	775.031374
15.558350	0.1	768.226014
15.560017	0.1	761.303172
15.561683	0.1	754.283354
15.563350	0.1	747.184381
15.565017	0.1	740.024194
15.566683	0.1	732.822998
15.568350	0.1	725.601836
15.570017	0.1	718.378706
15.571683	0.1	711.165173
15.573350	0.1	703.967494
15.575017	0.1	696.791631
15.576683	0.1	689.646464
15.578350	0.1	682.544212
15.580017	0.1	675.495486
15.581683	0.1	668.503861
15.583350	0.1	661.566357
15.585017	0.1	654.679099
15.586683	0.1	647.841194
15.588350	0.1	641.055086
15.590017	0.1	634.325781
15.591683	0.1	627.658107
15.593350	0.1	621.053971
15.595017	0.1	614.512421
15.596683	0.1	608.031428
15.598350	0.1	601.610100
15.600017	0.1	595.249212
15.601683	0.1	588.948583
15.603350	0.1	582.705354
15.605017	0.1	576.515530
15.606683	0.1	570.376132
15.608350	0.1	564.286266
15.610017	0.1	558.246944
15.611683	0.1	552.259955
15.613350	0.1	546.326849
15.615017	0.1	540.446552
15.616683	0.1	534.613522
15.618350	0.1	528.819295
15.620017	0.1	523.058088
15.621683	0.1	517.328710
15.623350	0.1	511.632056
15.625017	0.1	505.968720
15.626683	0.1	500.338346
15.628350	0.1	494.739860
15.630017	0.1	489.171475
15.631683	0.1	483.630388
15.633350	0.1	478.112666
15.635017	0.1	472.615568
15.636683	0.1	467.138318
15.638350	0.1	461.681155
15.640017	0.1	456.242946
15.641683	0.1	450.821784
15.643350	0.1	445.416715
15.645017	0.1	440.027025
15.646683	0.1	434.650149
15.648350	0.1	429.283466
15.650017	0.1	423.925961
15.651683	0.1	418.578828
15.653350	0.1	413.242961
15.655017	0.1	407.917583
15.656683	0.1	402.601266
15.658350	0.1	397.293234
15.660017	0.1	391.994261
15.661683	0.1	386.705362
15.663350	0.1	381.426774
15.665017	0.1	376.157366
15.666683	0.1	370.896838
15.668350	0.1	365.645490
15.670017	0.1	360.403738
15.671683	0.1	355.170927
15.673350	0.1	349.946877
15.675017	0.1	344.732305
15.676683	0.1	339.528581
15.678350	0.1	334.338148
15.680017	0.1	329.164227
15.681683	0.1	324.009736
15.683350	0.1	318.876882
15.685017	0.1	313.766856
15.686683	0.1	308.680016
15.688350	0.1	303.616005
15.690017	0.1	298.574942
15.691683	0.1	293.558317
15.693350	0.1	288.567918
15.695017	0.1	283.605831
15.696683	0.1	278.675036
15.698350	0.1	273.779289
15.700017	0.1	268.921987
15.701683	0.1	264.104680
15.703350	0.1	259.326891
15.705017	0.1	254.587963
15.706683	0.1	249.887779
15.708350	0.1	245.226994
15.710017	0.1	240.607276
15.711683	0.1	236.032023
15.713350	0.1	231.506361
15.715017	0.1	227.035536
15.716683	0.1	222.622527
15.718350	0.1	218.267037
15.720017	0.1	213.967753
15.721683	0.1	209.724737
15.723350	0.1	205.540133
15.725017	0.1	201.416743
15.726683	0.1	197.355878
15.728350	0.1	193.357181
15.730017	0.1	189.419817
15.731683	0.1	185.543846
15.733350	0.1	181.730639
15.735017	0.1	177.982162
15.736683	0.1	174.299966
15.738350	0.1	170.684407
15.740017	0.1	167.135845
15.741683	0.1	163.654158
15.743350	0.1	160.239825
15.745017	0.1	156.894097
15.746683	0.1	153.618166
15.748350	0.1	150.411853
15.750017	0.1	147.273490
15.751683	0.1	144.201108
15.753350	0.1	141.194590
15.755017	0.1	138.255485
15.756683	0.1	135.384866
15.758350	0.1	132.581778
15.760017	0.1	129.843958
15.761683	0.1	127.169795
15.763350	0.1	124.559350
15.765017	0.1	122.013338
15.766683	0.1	119.532294
15.768350	0.1	117.116279
15.770017	0.1	114.764578
15.771683	0.1	112.475521
15.773350	0.1	110.246367
15.775017	0.1	108.075268
15.776683	0.1	105.961448
15.778350	0.1	103.904432
15.780017	0.1	101.904100
15.781683	0.1	99.960274
15.783350	0.1	98.071939
15.785017	0.1	96.236533
15.786683	0.1	94.451612
15.788350	0.1	92.715627
15.790017	0.1	91.028159
15.791683	0.1	89.388912
15.793350	0.1	87.797587
15.795017	0.1	86.253887
15.796683	0.1	84.757273
15.798350	0.1	83.307092
15.800017	0.1	81.901972
15.801683	0.1	80.539172
15.803350	0.1	79.215531
15.805017	0.1	77.929144
15.806683	0.1	76.679950
15.808350	0.1	75.468724
15.810017	0.1	74.295704
15.811683	0.1	73.160057
15.813350	0.1	72.060589
15.815017	0.1	70.995752
15.816683	0.1	69.964473
15.818350	0.1	68.965082
15.820017	0.1	67.995135
15.821683	0.1	67.052011
15.823350	0.1	66.134338
15.825017	0.1	65.242831
15.826683	0.1	64.379398
15.828350	0.1	63.545171
15.830017	0.1	62.739734
15.831683	0.1	61.961058
15.833350	0.1	61.206821
15.835017	0.1	60.475234
15.836683	0.1	59.764448
15.838350	0.1	59.072558
15.840017	0.1	58.398131
15.841683	0.1	57.741109
15.843350	0.1	57.102564
15.845017	0.1	56.483570
15.846683	0.1	55.884484
15.848350	0.1	55.304650
15.850017	0.1	54.743055
15.851683	0.1	54.198089
15.853350	0.1	53.668383
15.855017	0.1	53.153101
15.856683	0.1	52.651468
15.858350	0.1	52.162770
15.860017	0.1	51.686767
15.861683	0.1	51.223698
15.863350	0.1	50.773087
15.865017	0.1	50.333443
15.866683	0.1	49.903575
15.868350	0.1	49.483541
15.870017	0.1	49.073699
15.871683	0.1	48.674527
15.873350	0.1	48.286202
15.875017	0.1	47.908905
15.876683	0.1	47.542396
15.878350	0.1	47.185901
15.880017	0.1	46.838465
15.881683	0.1	46.499136
15.883350	0.1	46.166542
15.885017	0.1	45.840266
15.886683	0.1	45.521202
15.888350	0.1	45.210662
15.890017	0.1	44.908407
15.891683	0.1	44.612887
15.893350	0.1	44.322315
15.895017	0.1	44.036033
15.896683	0.1	43.754878
15.898350	0.1	43.480101
15.900017	0.1	43.213072
15.901683	0.1	42.954865
15.903350	0.1	42.705717
15.905017	0.1	42.464497
15.906683	0.1	42.229417
15.908350	0.1	41.999819
15.910017	0.1	41.775348
15.911683	0.1	41.555586
15.913350	0.1	41.340175
15.915017	0.1	41.129532
15.916683	0.1	40.924134
15.918350	0.1	40.724220
15.920017	0.1	40.529850
15.921683	0.1	40.341201
15.923350	0.1	40.158215
15.925017	0.1	39.980414
15.926683	0.1	39.806786
15.928350	0.1	39.637091
15.930017	0.1	39.471629
15.931683	0.1	39.310815
15.933350	0.1	39.153936
15.935017	0.1	39.000454
15.936683	0.1	38.850310
15.938350	0.1	38.703802
15.940017	0.1	38.562002
15.941683	0.1	38.426103
15.943350	0.1	38.296404
15.945017	0.1	38.171472
15.946683	0.1	38.049283
15.948350	0.1	37.928464
15.950017	0.1	37.809255
15.951683	0.1	37.692549
15.953350	0.1	37.578525
15.955017	0.1	37.467482
15.956683	0.1	37.360492
15.958350	0.1	37.258866
15.960017	0.1	37.162723
15.961683	0.1	37.070336
15.963350	0.1	36.979558
15.965017	0.1	36.888721
15.966683	0.1	36.797108
15.968350	0.1	36.705258
15.970017	0.1	36.614778
15.971683	0.1	36.527040
15.973350	0.1	36.442580
15.975017	0.1	36.361458
15.976683	0.1	36.283793
15.978350	0.1	36.209109
15.980017	0.1	36.136570
15.981683	0.1	36.065759
15.983350	0.1	35.996558
15.985017	0.1	35.928967
15.986683	0.1	35.863163
15.988350	0.1	35.799744
15.990017	0.1	35.739305
15.991683	0.1	35.681965
15.993350	0.1	35.627844
15.995017	0.1	35.576584
15.996683	0.1	35.527172
15.998350	0.1	35.478594
16.000017	0.1	35.430970
16.001683	0.1	35.385432
16.003350	0.1	35.342874
16.005017	0.1	35.302820
16.006683	0.1	35.264315
16.008350	0.1	35.227003
16.010017	0.1	35.191300
16.011683	0.1	35.157563
16.013350	0.1	35.125735
16.015017	0.1	35.095336
16.016683	0.1	35.065593
16.018350	0.1	35.036387
16.020017	0.1	35.008313
16.021683	0.1	34.982981
16.023350	0.1	34.961524
16.025017	0.1	34.943940
16.026683	0.1	34.928741
16.028350	0.1	34.913840
16.030017	0.1	34.898104
16.031683	0.1	34.882309
16.033350	0.1	34.867587
16.035017	0.1	34.854295
16.036683	0.1	34.841778
16.038350	0.1	34.829440
16.040017	0.1	34.817698
16.041683	0.1	34.807088
16.043350	0.1	34.797134
16.045017	0.1	34.787359
16.046683	0.1	34.777941
16.048350	0.1	34.769299
16.050017	0.1	34.761550
16.051683	0.1	34.754219
16.053350	0.1	34.746709
16.055017	0.1	34.738960
16.056683	0.1	34.731211
16.058350	0.1	34.723224
16.060017	0.1	34.714760
16.061683	0.1	34.706118
16.063350	0.1	34.697654
16.065017	0.1	34.688654
16.066683	0.1	34.677388
16.068350	0.1	34.663620
16.070017	0.1	34.649195
16.071683	0.1	34.636082
16.073350	0.1	34.623506
16.075017	0.1	34.609201
16.076683	0.1	34.592571
16.078350	0.1	34.575047
16.080017	0.1	34.558894
16.081683	0.1	34.544768
16.083350	0.1	34.531834
16.085017	0.1	34.518780
16.086683	0.1	34.504475
16.088350	0.1	34.488680
16.090017	0.1	34.471752
16.091683	0.1	34.454348
16.093350	0.1	34.436943
16.095017	0.1	34.420492
16.096683	0.1	34.405889
16.098350	0.1	34.392776
16.100017	0.1	34.379842
16.101683	0.1	34.366192
16.103350	0.1	34.351768
16.105017	0.1	34.336688
16.106683	0.1	34.321012
16.108350	0.1	34.305753
16.110017	0.1	34.292700
16.111683	0.1	34.282627
16.113350	0.1	34.274580
16.115017	0.1	34.266951
16.116683	0.1	34.258725
16.118350	0.1	34.250083
16.120017	0.1	34.242096
16.121683	0.1	34.235837
16.123350	0.1	34.232320
16.125017	0.1	34.232857
16.126683	0.1	34.238102
16.128350	0.1	34.247162
16.130017	0.1	34.258010
16.131683	0.1	34.269454
16.133350	0.1	34.281435
16.135017	0.1	34.294548
16.136683	0.1	34.309985
16.138350	0.1	34.328999
16.140017	0.1	34.350636
16.141683	0.1	34.372511
16.143350	0.1	34.393968
16.145017	0.1	34.416022
16.146683	0.1	34.440102
16.148350	0.1	34.466924
16.150017	0.1	34.496309
16.151683	0.1	34.527125
16.153350	0.1	34.558298
16.155017	0.1	34.590604
16.156683	0.1	34.626248
16.158350	0.1	34.666302
16.160017	0.1	34.709396
16.161683	0.1	34.753861
16.163350	0.1	34.799399
16.165017	0.1	34.846785
16.166683	0.1	34.895839
16.168350	0.1	34.945252
16.170017	0.1	34.993591
16.171683	0.1	35.040559
16.173350	0.1	35.087945
16.175017	0.1	35.138251
16.176683	0.1	35.193147
16.178350	0.1	35.252633
16.180017	0.1	35.315218
16.181683	0.1	35.378160
16.183350	0.1	35.439017
16.185017	0.1	35.496654
16.186683	0.1	35.551789
16.188350	0.1	35.606386
16.190017	0.1	35.662772
16.191683	0.1	35.722854
16.193350	0.1	35.786988
16.195017	0.1	35.853805
16.196683	0.1	35.921159
16.198350	0.1	35.986843
16.200017	0.1	36.049905
16.201683	0.1	36.110761
16.203350	0.1	36.170962
16.205017	0.1	36.232354
16.206683	0.1	36.296310
16.208350	0.1	36.362710
16.210017	0.1	36.429825
16.211683	0.1	36.495330
16.213350	0.1	36.557975
16.215017	0.1	36.618116
16.216683	0.1	36.677244
16.218350	0.1	36.737146
16.220017	0.1	36.798181
16.221683	0.1	36.859157
16.223350	0.1	36.919536
16.225017	0.1	36.979558
16.226683	0.1	37.039401
16.228350	0.1	37.099244
16.230017	0.1	37.159028
16.231683	0.1	37.218513
16.233350	0.1	37.277164
16.235017	0.1	37.335160
16.236683	0.1	37.392976
16.238350	0.1	37.450495
16.240017	0.1	37.507059
16.241683	0.1	37.562313
16.243350	0.1	37.616672
16.245017	0.1	37.670555
16.246683	0.1	37.724318
16.248350	0.1	37.778857
16.250017	0.1	37.834766
16.251683	0.1	37.891331
16.253350	0.1	37.947955
16.255017	0.1	38.004877
16.256683	0.1	38.062038
16.258350	0.1	38.118067
16.260017	0.1	38.171353
16.261683	0.1	38.221898
16.263350	0.1	38.271489
16.265017	0.1	38.322391
16.266683	0.1	38.375797
16.268350	0.1	38.431349
16.270017	0.1	38.487496
16.271683	0.1	38.543107
16.273350	0.1	38.598480
16.275017	0.1	38.654866
16.276683	0.1	38.713219
16.278350	0.1	38.772883
16.280017	0.1	38.831773
16.281683	0.1	38.887682
16.283350	0.1	38.939896
16.285017	0.1	38.990321
16.286683	0.1	39.042475
16.288350	0.1	39.098802
16.290017	0.1	39.158645
16.291683	0.1	39.219620
16.293350	0.1	39.279940
16.295017	0.1	39.339783
16.296683	0.1	39.399567
16.298350	0.1	39.459410
16.300017	0.1	39.519312
16.301683	0.1	39.579096
16.303350	0.1	39.639237
16.305017	0.1	39.700570
16.306683	0.1	39.763215
16.308350	0.1	39.827468
16.310017	0.1	39.894404
16.311683	0.1	39.963844
16.313350	0.1	40.033462
16.315017	0.1	40.100994
16.316683	0.1	40.166559
16.318350	0.1	40.231886
16.320017	0.1	40.298762
16.321683	0.1	40.367606
16.323350	0.1	40.437701
16.325017	0.1	40.508034
16.326683	0.1	40.578368
16.328350	0.1	40.649416
16.330017	0.1	40.722134
16.331683	0.1	40.796521
16.333350	0.1	40.871384
16.335017	0.1	40.945592
16.336683	0.1	41.018906
16.338350	0.1	41.091683
16.340017	0.1	41.164877
16.341683	0.1	41.239324
16.343350	0.1	41.315618
16.345017	0.1	41.393819
16.346683	0.1	41.473868
16.348350	0.1	41.554990
16.350017	0.1	41.636350
16.351683	0.1	41.718128
16.353350	0.1	41.800859
16.355017	0.1	41.883710
16.356683	0.1	41.964891
16.358350	0.1	42.042973
16.360017	0.1	42.118552
16.361683	0.1	42.193833
16.363350	0.1	42.271080
16.365017	0.1	42.350772
16.366683	0.1	42.432370
16.368350	0.1	42.515757
16.370017	0.1	42.601409
16.371683	0.1	42.689207
16.373350	0.1	42.777720
16.375017	0.1	42.865517
16.376683	0.1	42.951825
16.378350	0.1	43.036761
16.380017	0.1	43.121698
16.381683	0.1	43.208244
16.383350	0.1	43.296757
16.385017	0.1	43.386104
16.386683	0.1	43.475630
16.388350	0.1	43.565335
16.390017	0.1	43.655458
16.391683	0.1	43.746593
16.393350	0.1	43.838980
16.395017	0.1	43.932381
16.396683	0.1	44.026139
16.398350	0.1	44.120255
16.400017	0.1	44.214907
16.401683	0.1	44.310036
16.403350	0.1	44.405284
16.405017	0.1	44.500175
16.406683	0.1	44.594052
16.408350	0.1	44.686261
16.410017	0.1	44.777217
16.411683	0.1	44.868889
16.413350	0.1	44.963601
16.415017	0.1	45.061949
16.416683	0.1	45.162442
16.418350	0.1	45.263055
16.420017	0.1	45.362714
16.421683	0.1	45.461777
16.423350	0.1	45.561257
16.425017	0.1	45.662167
16.426683	0.1	45.765224
16.428350	0.1	45.870366
16.430017	0.1	45.976761
16.431683	0.1	46.083095
16.433350	0.1	46.188715
16.435017	0.1	46.293977
16.436683	0.1	46.399656
16.438350	0.1	46.506050
16.440017	0.1	46.613219
16.441683	0.1	46.720925
16.443350	0.1	46.828869
16.445017	0.1	46.936217
16.446683	0.1	47.042611
16.448350	0.1	47.148350
16.450017	0.1	47.254386
16.451683	0.1	47.361854
16.453350	0.1	47.471586
16.455017	0.1	47.583523
16.456683	0.1	47.697189
16.458350	0.1	47.811749
16.460017	0.1	47.926488
16.461683	0.1	48.040751
16.463350	0.1	48.153642
16.465017	0.1	48.264447
16.466683	0.1	48.374000
16.468350	0.1	48.484328
16.470017	0.1	48.596981
16.471683	0.1	48.712495
16.473350	0.1	48.830452
16.475017	0.1	48.949364
16.476683	0.1	49.067381
16.478350	0.1	49.183550
16.480017	0.1	49.298945
16.481683	0.1	49.415591
16.483350	0.1	49.534622
16.485017	0.1	49.655798
16.486683	0.1	49.777809
16.488350	0.1	49.898866
16.490017	0.1	50.017896
16.491683	0.1	50.134781
16.493350	0.1	50.250533
16.495017	0.1	50.366583
16.496683	0.1	50.484362
16.498350	0.1	50.604525
16.500017	0.1	50.727788
16.501683	0.1	50.853971
16.503350	0.1	50.981823
16.505017	0.1	51.110449
16.506683	0.1	51.240328
16.508350	0.1	51.371875
16.510017	0.1	51.504257
16.511683	0.1	51.635805
16.513350	0.1	51.765981
16.515017	0.1	51.895860
16.516683	0.1	52.027109
16.518350	0.1	52.160743
16.520017	0.1	52.296940
16.521683	0.1	52.436236
16.523350	0.1	52.579108
16.525017	0.1	52.725497
16.526683	0.1	52.874449
16.528350	0.1	53.024534
16.530017	0.1	53.174618
16.531683	0.1	53.324464
16.533350	0.1	53.474906
16.535017	0.1	53.627196
16.536683	0.1	53.781632
16.538350	0.1	53.937498
16.540017	0.1	54.095033
16.541683	0.1	54.255429
16.543350	0.1	54.419044
16.545017	0.1	54.584864
16.546683	0.1	54.751519
16.548350	0.1	54.918352
16.550017	0.1	55.085007
16.551683	0.1	55.251125
16.553350	0.1	55.417481
16.555017	0.1	55.585686
16.556683	0.1	55.756215
16.558350	0.1	55.928889
16.560017	0.1	56.103233
16.561683	0.1	56.279961
16.563350	0.1	56.460146
16.565017	0.1	56.644026
16.566683	0.1	56.830410
16.568350	0.1	57.017509
16.570017	0.1	57.204608
16.571683	0.1	57.392362
16.573350	0.1	57.581190
16.575017	0.1	57.769958
16.576683	0.1	57.957057
16.578350	0.1	58.142725
16.580017	0.1	58.329288
16.581683	0.1	58.519307
16.583350	0.1	58.713916
16.585017	0.1	58.911565
16.586683	0.1	59.109214
16.588350	0.1	59.305493
16.590017	0.1	59.501532
16.591683	0.1	59.698883
16.593350	0.1	59.897903
16.595017	0.1	60.097936
16.596683	0.1	60.298208
16.598350	0.1	60.498182
16.600017	0.1	60.697857
16.601683	0.1	60.898069
16.603350	0.1	61.099294
16.605017	0.1	61.301473
16.606683	0.1	61.503950
16.608350	0.1	61.706249
16.610017	0.1	61.909620
16.611683	0.1	62.116269
16.613350	0.1	62.326733
16.615017	0.1	62.539700
16.616683	0.1	62.753323
16.618350	0.1	62.966410
16.620017	0.1	63.178781
16.621683	0.1	63.390914
16.623350	0.1	63.603345
16.625017	0.1	63.816611
16.626683	0.1	64.031068
16.628350	0.1	64.246301
16.630017	0.1	64.462010
16.631683	0.1	64.677362
16.633350	0.1	64.891461
16.635017	0.1	65.103475
16.636683	0.1	65.313939
16.638350	0.1	65.524522
16.640017	0.1	65.736596
16.641683	0.1	65.949861
16.643350	0.1	66.162948
16.645017	0.1	66.374246
16.646683	0.1	66.582922
16.648350	0.1	66.788916
16.650017	0.1	66.992704
16.651683	0.1	67.195002
16.653350	0.1	67.396049
16.655017	0.1	67.595903
16.656683	0.1	67.794327
16.658350	0.1	67.990605
16.660017	0.1	68.184022
16.661683	0.1	68.374161
16.663350	0.1	68.561141
16.665017	0.1	68.745319
16.666683	0.1	68.927411
16.668350	0.1	69.107954
16.670017	0.1	69.287125
16.671683	0.1	69.464211
16.673350	0.1	69.638078
16.675017	0.1	69.807116
16.676683	0.1	69.969658
16.678350	0.1	70.125107
16.680017	0.1	70.274715
16.681683	0.1	70.420150
16.683350	0.1	70.562426
16.685017	0.1	70.702557
16.686683	0.1	70.841913
16.688350	0.1	70.981447
16.690017	0.1	71.120684
16.691683	0.1	71.256940
16.693350	0.1	71.387414
16.695017	0.1	71.511392
16.696683	0.1	71.630721
16.698350	0.1	71.748142
16.700017	0.1	71.865265
16.701683	0.1	71.981852
16.703350	0.1	72.096591
16.705017	0.1	72.208886
16.706683	0.1	72.318737
16.708350	0.1	72.426383
16.710017	0.1	72.532002
16.711683	0.1	72.636251
16.713350	0.1	72.739367
16.715017	0.1	72.841947
16.716683	0.1	72.944407
16.718350	0.1	73.046629
16.720017	0.1	73.148195
16.721683	0.1	73.249523
16.723350	0.1	73.351566
16.725017	0.1	73.454921
16.726683	0.1	73.559527
16.728350	0.1	73.665206
16.730017	0.1	73.772554
16.731683	0.1	73.881273
16.733350	0.1	73.989634
16.735017	0.1	74.096207
16.736683	0.1	74.201529
16.738350	0.1	74.307685
16.740017	0.1	74.416344
16.741683	0.1	74.527924
16.743350	0.1	74.642126
16.745017	0.1	74.758415
16.746683	0.1	74.876551
16.748350	0.1	74.995820
16.750017	0.1	75.114672
16.751683	0.1	75.232570
16.753350	0.1	75.350527
16.755017	0.1	75.469916
16.756683	0.1	75.590853
16.758350	0.1	75.712685
16.760017	0.1	75.835232
16.761683	0.1	75.958674
16.763350	0.1	76.083307
16.765017	0.1	76.209371
16.766683	0.1	76.336925
16.768350	0.1	76.465790
16.770017	0.1	76.596682
16.771683	0.1	76.730733
16.773350	0.1	76.867704
16.775017	0.1	77.005629
16.776683	0.1	77.143018
16.778350	0.1	77.279632
16.780017	0.1	77.416127
16.781683	0.1	77.553277
16.783350	0.1	77.691977
16.785017	0.1	77.832763
16.786683	0.1	77.975874
16.788350	0.1	78.121428
16.790017	0.1	78.269248
16.791683	0.1	78.418498
16.793350	0.1	78.568165
16.795017	0.1	78.717832
16.796683	0.1	78.867857
16.798350	0.1	79.018896
16.800017	0.1	79.171722
16.801683	0.1	79.326456
16.803350	0.1	79.482560
16.805017	0.1	79.639380
16.806683	0.1	79.797034
16.808350	0.1	79.956000
16.810017	0.1	80.116456
16.811683	0.1	80.278044
16.813350	0.1	80.440645
16.815017	0.1	80.604320
16.816683	0.1	80.769186
16.818350	0.1	80.935245
16.820017	0.1	81.102734
16.821683	0.1	81.272547
16.823350	0.1	81.445043
16.825017	0.1	81.620162
16.826683	0.1	81.796889
16.828350	0.1	81.973498
16.830017	0.1	82.149153
16.831683	0.1	82.324510
16.833350	0.1	82.500522
16.835017	0.1	82.678144
16.836683	0.1	82.858031
16.838350	0.1	83.039825
16.840017	0.1	83.221679
16.841683	0.1	83.402519
16.843350	0.1	83.583598
16.845017	0.1	83.767121
16.846683	0.1	83.953982
16.848350	0.1	84.143405
16.850017	0.1	84.333842
16.851683	0.1	84.524279
16.853350	0.1	84.715312
16.855017	0.1	84.907954
16.856683	0.1	85.101669
16.858350	0.1	85.295742
16.860017	0.1	85.489755
16.861683	0.1	85.684245
16.863350	0.1	85.879689
16.865017	0.1	86.076980
16.866683	0.1	86.276596
16.868350	0.1	86.478060
16.870017	0.1	86.680656
16.871683	0.1	86.884087
16.873350	0.1	87.088471
16.875017	0.1	87.293690
16.876683	0.1	87.499505
16.878350	0.1	87.705856
16.880017	0.1	87.912505
16.881683	0.1	88.119095
16.883350	0.1	88.325625
16.885017	0.1	88.532811
16.886683	0.1	88.741308
16.888350	0.1	88.951176
16.890017	0.1	89.162176
16.891683	0.1	89.373832
16.893350	0.1	89.585488
16.895017	0.1	89.796489
16.896683	0.1	90.006476
16.898350	0.1	90.215450
16.900017	0.1	90.423768
16.901683	0.1	90.631610
16.903350	0.1	90.838557
16.905017	0.1	91.044312
16.906683	0.1	91.249591
16.908350	0.1	91.455703
16.910017	0.1	91.663187
16.911683	0.1	91.871804
16.913350	0.1	92.080360
16.915017	0.1	92.288321
16.916683	0.1	92.496579
16.918350	0.1	92.706269
16.920017	0.1	92.916733
16.921683	0.1	93.126005
16.923350	0.1	93.331998
16.925017	0.1	93.533998
16.926683	0.1	93.733257
16.928350	0.1	93.931383
16.930017	0.1	94.128853
16.931683	0.1	94.325131
16.933350	0.1	94.519263
16.935017	0.1	94.711131
16.936683	0.1	94.901269
16.938350	0.1	95.090991
16.940017	0.1	95.281487
16.941683	0.1	95.472401
16.943350	0.1	95.662182
16.945017	0.1	95.849520
16.946683	0.1	96.034294
16.948350	0.1	96.217042
16.950017	0.1	96.397823
16.951683	0.1	96.575802
16.953350	0.1	96.750384
16.955017	0.1	96.922821
16.956683	0.1	97.095257
16.958350	0.1	97.268528
16.960017	0.1	97.441918
16.961683	0.1	97.614235
16.963350	0.1	97.784525
16.965017	0.1	97.952193
16.966683	0.1	98.117596
16.968350	0.1	98.281449
16.970017	0.1	98.443991
16.971683	0.1	98.604864
16.973350	0.1	98.764306
16.975017	0.1	98.922914
16.976683	0.1	99.081105
16.978350	0.1	99.239296
16.980017	0.1	99.397725
16.981683	0.1	99.555796
16.983350	0.1	99.712199
16.985017	0.1	99.865562
16.986683	0.1	100.015289
16.988350	0.1	100.161737
16.990017	0.1	100.306398
16.991683	0.1	100.451535
16.993350	0.1	100.598699
16.995017	0.1	100.748247
16.996683	0.1	100.900000
16.998350	0.1	101.053304
17.000017	0.1	101.206666
17.001683	0.1	101.358241
17.003350	0.1	101.507908
17.005017	0.1	101.656324
17.006683	0.1	101.804203
17.008350	0.1	101.952499
17.010017	0.1	102.102643
17.011683	0.1	102.255291
17.013350	0.1	102.410144
17.015017	0.1	102.566964
17.016683	0.1	102.726168
17.018350	0.1	102.887517
17.020017	0.1	103.049642
17.021683	0.1	103.210694
17.023350	0.1	103.369898
17.025017	0.1	103.527552
17.026683	0.1	103.684610
17.028350	0.1	103.841788
17.030017	0.1	104.000098
17.031683	0.1	104.159838
17.033350	0.1	104.320950
17.035017	0.1	104.483313
17.036683	0.1	104.647285
17.038350	0.1	104.812807
17.040017	0.1	104.979581
17.041683	0.1	105.147368
17.043350	0.1	105.315930
17.045017	0.1	105.484790
17.046683	0.1	105.654008
17.048350	0.1	105.825431
17.050017	0.1	106.000787
17.051683	0.1	106.180436
17.053350	0.1	106.362886
17.055017	0.1	106.546289
17.056683	0.1	106.729633
17.058350	0.1	106.912738
17.060017	0.1	107.095010
17.061683	0.1	107.275612
17.063350	0.1	107.454545
17.065017	0.1	107.632941
17.066683	0.1	107.812411
17.068350	0.1	107.993728
17.070017	0.1	108.177192
17.071683	0.1	108.362979
17.073350	0.1	108.551032
17.075017	0.1	108.740932
17.076683	0.1	108.932561
17.078350	0.1	109.124905
17.080017	0.1	109.315998
17.081683	0.1	109.504825
17.083350	0.1	109.692461
17.085017	0.1	109.881050
17.086683	0.1	110.072739
17.088350	0.1	110.268421
17.090017	0.1	110.467679
17.091683	0.1	110.669143
17.093350	0.1	110.871858
17.095017	0.1	111.074931
17.096683	0.1	111.277706
17.098350	0.1	111.480064
17.100017	0.1	111.682481
17.101683	0.1	111.885495
17.103350	0.1	112.089879
17.105017	0.1	112.296409
17.106683	0.1	112.504429
17.108350	0.1	112.711973
17.110017	0.1	112.917847
17.111683	0.1	113.123066
17.113350	0.1	113.330133
17.115017	0.1	113.540597
17.116683	0.1	113.753981
17.118350	0.1	113.968618
17.120017	0.1	114.183731
17.121683	0.1	114.399202
17.123350	0.1	114.614851
17.125017	0.1	114.830262
17.126683	0.1	115.045256
17.128350	0.1	115.260131
17.130017	0.1	115.476079
17.131683	0.1	115.694053
17.133350	0.1	115.914292
17.135017	0.1	116.136975
17.136683	0.1	116.361744
17.138350	0.1	116.586990
17.140017	0.1	116.810210
17.141683	0.1	117.030747
17.143350	0.1	117.249973
17.145017	0.1	117.469616
17.146683	0.1	117.690570
17.148350	0.1	117.912776
17.150017	0.1	118.136175
17.151683	0.1	118.360526
17.153350	0.1	118.585772
17.155017	0.1	118.811793
17.156683	0.1	119.037874
17.158350	0.1	119.263596
17.160017	0.1	119.488783
17.161683	0.1	119.713910
17.163350	0.1	119.939632
17.165017	0.1	120.166190
17.166683	0.1	120.393522
17.168350	0.1	120.621033
17.170017	0.1	120.848067
17.171683	0.1	121.074088
17.173350	0.1	121.299751
17.175017	0.1	121.526070
17.176683	0.1	121.753581
17.178350	0.1	121.981688
17.180017	0.1	122.210391
17.181683	0.1	122.440465
17.183350	0.1	122.672386
17.185017	0.1	122.905858
17.186683	0.1	123.140283
17.188350	0.1	123.375542
17.190017	0.1	123.611458
17.191683	0.1	123.847850
17.193350	0.1	124.085076
17.195017	0.1	124.324210
17.196683	0.1	124.566086
17.198350	0.1	124.810822
17.200017	0.1	125.057764
17.201683	0.1	125.306197
17.203350	0.1	125.555761
17.205017	0.1	125.806995
17.206683	0.1	126.060434
17.208350	0.1	126.316674
17.210017	0.1	126.576431
17.211683	0.1	126.839645
17.213350	0.1	127.105184
17.215017	0.1	127.372272
17.216683	0.1	127.641149
17.218350	0.1	127.912469
17.220017	0.1	128.186412
17.221683	0.1	128.462859
17.223350	0.1	128.742643
17.225017	0.1	129.025944
17.226683	0.1	129.311808
17.228350	0.1	129.599817
17.230017	0.1	129.891284
17.231683	0.1	130.187936
17.233350	0.1	130.489298
17.235017	0.1	130.793222
17.236683	0.1	131.098278
17.238350	0.1	131.404825
17.240017	0.1	131.713994
17.241683	0.1	132.025190
17.243350	0.1	132.337101
17.245017	0.1	132.649906
17.246683	0.1	132.964261
17.248350	0.1	133.280047
17.250017	0.1	133.597084
17.251683	0.1	133.915432
17.253350	0.1	134.235032
17.255017	0.1	134.556063
17.256683	0.1	134.878226
17.258350	0.1	135.200807
17.260017	0.1	135.522970
17.261683	0.1	135.844477
17.263350	0.1	136.165448
17.265017	0.1	136.486360
17.266683	0.1	136.807629
17.268350	0.1	137.128719
17.270017	0.1	137.448677
17.271683	0.1	137.767800
17.273350	0.1	138.088235
17.275017	0.1	138.411888
17.276683	0.1	138.739177
17.278350	0.1	139.069148
17.280017	0.1	139.400252
17.281683	0.1	139.731117
17.283350	0.1	140.061685
17.285017	0.1	140.392789
17.286683	0.1	140.725561
17.288350	0.1	141.061255
17.290017	0.1	141.401061
17.291683	0.1	141.745755
17.293350	0.1	142.095157
17.295017	0.1	142.447838
17.296683	0.1	142.802247
17.298350	0.1	143.159100
17.300017	0.1	143.520602
17.301683	0.1	143.889376
17.303350	0.1	144.267031
17.305017	0.1	144.653687
17.306683	0.1	145.047733
17.308350	0.1	145.447024
17.310017	0.1	145.851263
17.311683	0.1	146.262595
17.313350	0.1	146.682331
17.315017	0.1	147.110054
17.316683	0.1	147.544810
17.318350	0.1	147.985884
17.320017	0.1	148.432740
17.321683	0.1	148.884961
17.323350	0.1	149.341413
17.325017	0.1	149.801144
17.326683	0.1	150.263676
17.328350	0.1	150.729665
17.330017	0.1	151.200005
17.331683	0.1	151.675233
17.333350	0.1	152.154574
17.335017	0.1	152.635941
17.336683	0.1	153.116951
17.338350	0.1	153.595159
17.340017	0.1	154.069194
17.341683	0.1	154.539714
17.343350	0.1	155.008027
17.345017	0.1	155.473778
17.346683	0.1	155.935237
17.348350	0.1	156.389961
17.350017	0.1	156.835625
17.351683	0.1	157.270858
17.353350	0.1	157.695005
17.355017	0.1	158.106754
17.356683	0.1	158.505211
17.358350	0.1	158.890674
17.360017	0.1	159.264455
17.361683	0.1	159.627328
17.363350	0.1	159.978340
17.365017	0.1	160.316358
17.366683	0.1	160.641203
17.368350	0.1	160.952518
17.370017	0.1	161.247978
17.371683	0.1	161.525021
17.373350	0.1	161.782930
17.375017	0.1	162.023018
17.376683	0.1	162.246297
17.378350	0.1	162.453005
17.380017	0.1	162.643085
17.381683	0.1	162.816355
17.383350	0.1	162.973116
17.385017	0.1	163.114140
17.386683	0.1	163.240442
17.388350	0.1	163.351903
17.390017	0.1	163.446794
17.391683	0.1	163.523267
17.393350	0.1	163.581739
17.395017	0.1	163.625190
17.396683	0.1	163.656841
17.398350	0.1	163.676927
17.400017	0.1	163.682947
17.401683	0.1	163.672695
17.403350	0.1	163.646112
17.405017	0.1	163.604806
17.406683	0.1	163.550744
17.408350	0.1	163.484702
17.410017	0.1	163.406322
17.411683	0.1	163.315485
17.413350	0.1	163.213382
17.415017	0.1	163.101325
17.416683	0.1	162.979732
17.418350	0.1	162.848303
17.420017	0.1	162.706385
17.421683	0.1	162.554810
17.423350	0.1	162.395487
17.425017	0.1	162.230799
17.426683	0.1	162.061641
17.428350	0.1	161.887059
17.430017	0.1	161.705802
17.431683	0.1	161.518166
17.433350	0.1	161.325047
17.435017	0.1	161.127219
17.436683	0.1	160.924921
17.438350	0.1	160.718212
17.440017	0.1	160.507629
17.441683	0.1	160.295138
17.443350	0.1	160.083184
17.445017	0.1	159.872184
17.446683	0.1	159.660766
17.448350	0.1	159.447441
17.450017	0.1	159.231613
17.451683	0.1	159.013758
17.453350	0.1	158.795545
17.455017	0.1	158.579478
17.456683	0.1	158.366392
17.458350	0.1	158.154378
17.460017	0.1	157.941887
17.461683	0.1	157.730470
17.463350	0.1	157.522986
17.465017	0.1	157.320390
17.466683	0.1	157.121608
17.468350	0.1	156.925926
17.470017	0.1	156.733463
17.471683	0.1	156.544874
17.473350	0.1	156.361351
17.475017	0.1	156.183371
17.476683	0.1	156.010220
17.478350	0.1	155.841121
17.480017	0.1	155.676434
17.481683	0.1	155.516693
17.483350	0.1	155.362198
17.485017	0.1	155.212829
17.486683	0.1	155.068705
17.488350	0.1	154.929170
17.490017	0.1	154.792974
17.491683	0.1	154.658506
17.493350	0.1	154.526124
17.495017	0.1	154.397795
17.496683	0.1	154.276142
17.498350	0.1	154.162416
17.500017	0.1	154.056499
17.501683	0.1	153.957793
17.503350	0.1	153.865108
17.505017	0.1	153.776118
17.506683	0.1	153.688678
17.508350	0.1	153.602669
17.510017	0.1	153.519520
17.511683	0.1	153.441140
17.513350	0.1	153.368125
17.515017	0.1	153.299579
17.516683	0.1	153.234431
17.518350	0.1	153.172323
17.520017	0.1	153.113017
17.521683	0.1	153.056511
17.523350	0.1	153.003523
17.525017	0.1	152.954707
17.526683	0.1	152.909944
17.528350	0.1	152.867744
17.530017	0.1	152.826199
17.531683	0.1	152.785012
17.533350	0.1	152.745912
17.535017	0.1	152.710983
17.536683	0.1	152.680525
17.538350	0.1	152.653346
17.540017	0.1	152.628192
17.541683	0.1	152.604649
17.543350	0.1	152.582237
17.545017	0.1	152.560243
17.546683	0.1	152.539143
17.548350	0.1	152.520606
17.550017	0.1	152.507076
17.551683	0.1	152.499864
17.553350	0.1	152.497658
17.555017	0.1	152.497122
17.556683	0.1	152.496168
17.558350	0.1	152.495870
17.560017	0.1	152.499208
17.561683	0.1	152.507672
17.563350	0.1	152.519831
17.565017	0.1	152.533600
17.566683	0.1	152.547726
17.568350	0.1	152.561614
17.570017	0.1	152.575264
17.571683	0.1	152.589867
17.573350	0.1	152.607569
17.575017	0.1	152.630159
17.576683	0.1	152.657995
17.578350	0.1	152.689764
17.580017	0.1	152.723381
17.581683	0.1	152.757296
17.583350	0.1	152.791509
17.585017	0.1	152.826736
17.586683	0.1	152.863750
17.588350	0.1	152.903447
17.590017	0.1	152.946422
17.591683	0.1	152.992615
17.593350	0.1	153.041491
17.595017	0.1	153.092215
17.596683	0.1	153.144905
17.598350	0.1	153.199741
17.600017	0.1	153.256068
17.601683	0.1	153.313109
17.603350	0.1	153.370747
17.605017	0.1	153.428683
17.606683	0.1	153.485844
17.608350	0.1	153.541038
17.610017	0.1	153.594861
17.611683	0.1	153.649578
17.613350	0.1	153.706858
17.615017	0.1	153.766999
17.616683	0.1	153.829763
17.618350	0.1	153.895447
17.620017	0.1	153.964171
17.621683	0.1	154.034505
17.623350	0.1	154.104719
17.625017	0.1	154.173860
17.626683	0.1	154.240975
17.628350	0.1	154.305646
17.630017	0.1	154.369065
17.631683	0.1	154.432902
17.633350	0.1	154.497573
17.635017	0.1	154.561529
17.636683	0.1	154.623160
17.638350	0.1	154.682765
17.640017	0.1	154.741237
17.641683	0.1	154.799053
17.643350	0.1	154.855976
17.645017	0.1	154.911349
17.646683	0.1	154.964814
17.648350	0.1	155.016670
17.650017	0.1	155.068168
17.651683	0.1	155.119905
17.653350	0.1	155.171165
17.655017	0.1	155.221114
17.656683	0.1	155.269513
17.658350	0.1	155.315706
17.660017	0.1	155.359218
17.661683	0.1	155.399868
17.663350	0.1	155.438254
17.665017	0.1	155.475507
17.666683	0.1	155.512402
17.668350	0.1	155.548880
17.670017	0.1	155.584583
17.671683	0.1	155.619154
17.673350	0.1	155.652175
17.675017	0.1	155.683169
17.676683	0.1	155.712018
17.678350	0.1	155.738959
17.680017	0.1	155.764470
17.681683	0.1	155.789444
17.683350	0.1	155.814180
17.685017	0.1	155.837903
17.686683	0.1	155.859122
17.688350	0.1	155.876944
17.690017	0.1	155.891607
17.691683	0.1	155.904183
17.693350	0.1	155.915627
17.695017	0.1	155.926356
17.696683	0.1	155.936131
17.698350	0.1	155.945668
17.700017	0.1	155.955264
17.701683	0.1	155.964622
17.703350	0.1	155.973444
17.705017	0.1	155.982206
17.706683	0.1	155.990550
17.708350	0.1	155.997405
17.710017	0.1	156.001398
17.711683	0.1	156.001756
17.713350	0.1	155.999014
17.715017	0.1	155.994603
17.716683	0.1	155.990073
17.718350	0.1	155.986795
17.720017	0.1	155.985067
17.721683	0.1	155.984113
17.723350	0.1	155.981908
17.725017	0.1	155.976901
17.726683	0.1	155.968735
17.728350	0.1	155.958721
17.730017	0.1	155.949065
17.731683	0.1	155.941078
17.733350	0.1	155.934045
17.735017	0.1	155.926654
17.736683	0.1	155.918309
17.738350	0.1	155.909309
17.740017	0.1	155.900011
17.741683	0.1	155.890712
17.743350	0.1	155.881653
17.745017	0.1	155.873129
17.746683	0.1	155.865500
17.748350	0.1	155.858764
17.750017	0.1	155.851969
17.751683	0.1	155.842790
17.753350	0.1	155.830035
17.755017	0.1	155.814717
17.756683	0.1	155.798921
17.758350	0.1	155.784199
17.760017	0.1	155.771384
17.761683	0.1	155.760238
17.763350	0.1	155.749747
17.765017	0.1	155.738959
17.766683	0.1	155.727932
17.768350	0.1	155.717323
17.770017	0.1	155.708203
17.771683	0.1	155.701110
17.773350	0.1	155.695746
17.775017	0.1	155.691037
17.776683	0.1	155.685792
17.778350	0.1	155.679474
17.780017	0.1	155.672440
17.781683	0.1	155.665645
17.783350	0.1	155.659864
17.785017	0.1	155.655751
17.786683	0.1	155.653724
17.788350	0.1	155.653248
17.790017	0.1	155.653546
17.791683	0.1	155.654380
17.793350	0.1	155.654917
17.795017	0.1	155.654499
17.796683	0.1	155.653903
17.798350	0.1	155.655095
17.800017	0.1	155.659446
17.801683	0.1	155.667135
17.803350	0.1	155.677805
17.805017	0.1	155.690977
17.806683	0.1	155.705580
17.808350	0.1	155.720124
17.810017	0.1	155.733833
17.811683	0.1	155.747423
17.813350	0.1	155.761847
17.815017	0.1	155.777285
17.816683	0.1	155.793199
17.818350	0.1	155.809710
17.820017	0.1	155.828008
17.821683	0.1	155.849406
17.823350	0.1	155.874798
17.825017	0.1	155.903527
17.826683	0.1	155.934045
17.828350	0.1	155.964324
17.830017	0.1	155.993054
17.831683	0.1	156.019935
17.833350	0.1	156.045565
17.835017	0.1	156.071493
17.836683	0.1	156.099984
17.838350	0.1	156.132290
17.840017	0.1	156.168113
17.841683	0.1	156.206617
17.843350	0.1	156.246552
17.845017	0.1	156.286487
17.846683	0.1	156.325409
17.848350	0.1	156.363437
17.850017	0.1	156.401703
17.851683	0.1	156.442354
17.853350	0.1	156.486938
17.855017	0.1	156.535635
17.856683	0.1	156.587372
17.858350	0.1	156.640062
17.860017	0.1	156.691561
17.861683	0.1	156.741330
17.863350	0.1	156.790325
17.865017	0.1	156.839320
17.866683	0.1	156.888315
17.868350	0.1	156.937370
17.870017	0.1	156.986842
17.871683	0.1	157.036969
17.873350	0.1	157.087037
17.875017	0.1	157.136330
17.876683	0.1	157.185266
17.878350	0.1	157.234678
17.880017	0.1	157.284150
17.881683	0.1	157.331893
17.883350	0.1	157.375762
17.885017	0.1	157.414863
17.886683	0.1	157.450805
17.888350	0.1	157.486865
17.890017	0.1	157.525430
17.891683	0.1	157.566199
17.893350	0.1	157.607267
17.895017	0.1	157.647261
17.896683	0.1	157.686362
17.898350	0.1	157.725105
17.900017	0.1	157.762894
17.901683	0.1	157.798717
17.903350	0.1	157.832155
17.905017	0.1	157.864401
17.906683	0.1	157.896588
17.908350	0.1	157.928238
17.910017	0.1	157.957742
17.911683	0.1	157.983849
17.913350	0.1	158.006618
17.915017	0.1	158.027182
17.916683	0.1	158.046613
17.918350	0.1	158.065865
17.920017	0.1	158.084938
17.921683	0.1	158.102820
17.923350	0.1	158.118496
17.925017	0.1	158.131788
17.926683	0.1	158.143172
17.928350	0.1	158.153186
17.930017	0.1	158.161769
17.931683	0.1	158.168385
17.933350	0.1	158.172259
17.935017	0.1	158.172676
17.936683	0.1	158.169339
17.938350	0.1	158.162424
17.940017	0.1	158.151874
17.941683	0.1	158.138642
17.943350	0.1	158.124993
17.945017	0.1	158.112297
17.946683	0.1	158.100197
17.948350	0.1	158.087561
17.950017	0.1	158.073792
17.951683	0.1	158.058355
17.953350	0.1	158.040533
17.955017	0.1	158.019731
17.956683	0.1	157.995829
17.958350	0.1	157.969007
17.960017	0.1	157.939265
17.961683	0.1	157.906601
17.963350	0.1	157.871494
17.965017	0.1	157.835016
17.966683	0.1	157.798300
17.968350	0.1	157.761047
17.970017	0.1	157.722900
17.971683	0.1	157.684395
17.973350	0.1	157.646189
17.975017	0.1	157.607505
17.976683	0.1	157.566497
17.978350	0.1	157.521376
17.980017	0.1	157.472083
17.981683	0.1	157.420466
17.983350	0.1	157.368133
17.985017	0.1	157.315204
17.986683	0.1	157.261798
17.988350	0.1	157.207975
17.990017	0.1	157.152960
17.991683	0.1	157.095918
17.993350	0.1	157.037625
17.995017	0.1	156.979391
17.996683	0.1	156.921515
17.998350	0.1	156.862984
18.000017	0.1	156.803021
18.001683	0.1	156.741807
18.003350	0.1	156.680057
18.005017	0.1	156.618604
18.006683	0.1	156.557867
18.008350	0.1	156.497428
18.010017	0.1	156.436929
18.011683	0.1	156.376252
18.013350	0.1	156.315276
18.015017	0.1	156.253764
18.016683	0.1	156.192014
18.018350	0.1	156.130442
18.020017	0.1	156.069407
18.021683	0.1	156.008909
18.023350	0.1	155.948469
18.025017	0.1	155.888030
18.026683	0.1	155.827830
18.028350	0.1	155.767629
18.030017	0.1	155.707190
18.031683	0.1	155.646870
18.033350	0.1	155.587265
18.035017	0.1	155.529031
18.036683	0.1	155.472407
18.038350	0.1	155.417571
18.040017	0.1	155.364523
18.041683	0.1	155.313739
18.043350	0.1	155.266235
18.045017	0.1	155.221889
18.046683	0.1	155.178854
18.048350	0.1	155.135224
18.050017	0.1	155.090818
18.051683	0.1	155.046353
18.053350	0.1	155.003020
18.055017	0.1	154.962132
18.056683	0.1	154.923746
18.058350	0.1	154.885838
18.060017	0.1	154.846141
18.061683	0.1	154.804537
18.063350	0.1	154.762158
18.065017	0.1	154.720554
18.066683	0.1	154.680798
18.068350	0.1	154.642114
18.070017	0.1	154.602954
18.071683	0.1	154.562244
18.073350	0.1	154.519150
18.075017	0.1	154.474029
18.076683	0.1	154.428432
18.078350	0.1	154.384384
18.080017	0.1	154.341945
18.081683	0.1	154.299090
18.083350	0.1	154.253671
18.085017	0.1	154.204855
18.086683	0.1	154.153535
18.088350	0.1	154.101560
18.090017	0.1	154.050300
18.091683	0.1	154.000053
18.093350	0.1	153.950522
18.095017	0.1	153.900513
18.096683	0.1	153.848657
18.098350	0.1	153.793821
18.100017	0.1	153.735468
18.101683	0.1	153.673241
18.103350	0.1	153.606782
18.105017	0.1	153.536627
18.106683	0.1	153.463909
18.108350	0.1	153.389344
18.110017	0.1	153.312990
18.111683	0.1	153.234849
18.113350	0.1	153.154978
18.115017	0.1	153.072724
18.116683	0.1	152.987608
18.118350	0.1	152.899990
18.120017	0.1	152.810702
18.121683	0.1	152.720103
18.123350	0.1	152.627477
18.125017	0.1	152.531991
18.126683	0.1	152.433762
18.128350	0.1	152.332911
18.130017	0.1	152.229557
18.131683	0.1	152.124295
18.133350	0.1	152.019093
18.135017	0.1	151.915261
18.136683	0.1	151.811907
18.138350	0.1	151.707658
18.140017	0.1	151.601622
18.141683	0.1	151.493678
18.143350	0.1	151.384422
18.145017	0.1	151.274094
18.146683	0.1	151.162633
18.148350	0.1	151.050338
18.150017	0.1	150.937805
18.151683	0.1	150.825092
18.153350	0.1	150.711665
18.155017	0.1	150.597402
18.156683	0.1	150.482842
18.158350	0.1	150.368878
18.160017	0.1	150.255808
18.161683	0.1	150.143036
18.163350	0.1	150.029430
18.165017	0.1	149.914035
18.166683	0.1	149.796256
18.168350	0.1	149.676809
18.170017	0.1	149.556467
18.171683	0.1	149.435708
18.173350	0.1	149.315068
18.175017	0.1	149.195322
18.176683	0.1	149.076292
18.178350	0.1	148.957142
18.180017	0.1	148.837456
18.181683	0.1	148.718306
18.183350	0.1	148.600230
18.185017	0.1	148.482391
18.186683	0.1	148.363182
18.188350	0.1	148.242006
18.190017	0.1	148.119876
18.191683	0.1	147.998401
18.193350	0.1	147.878715
18.195017	0.1	147.760638
18.196683	0.1	147.642681
18.198350	0.1	147.523948
18.200017	0.1	147.404858
18.201683	0.1	147.286782
18.203350	0.1	147.170433
18.205017	0.1	147.055456
18.206683	0.1	146.941253
18.208350	0.1	146.827408
18.210017	0.1	146.713385
18.211683	0.1	146.598169
18.213350	0.1	146.481046
18.215017	0.1	146.362075
18.216683	0.1	146.242150
18.218350	0.1	146.122285
18.220017	0.1	146.003195
18.221683	0.1	145.883927
18.223350	0.1	145.762929
18.225017	0.1	145.640501
18.226683	0.1	145.518908
18.228350	0.1	145.400294
18.230017	0.1	145.284900
18.231683	0.1	145.171055
18.233350	0.1	145.056733
18.235017	0.1	144.940862
18.236683	0.1	144.824037
18.238350	0.1	144.707569
18.240017	0.1	144.591877
18.241683	0.1	144.477197
18.243350	0.1	144.363472
18.245017	0.1	144.250938
18.246683	0.1	144.139120
18.248350	0.1	144.027063
18.250017	0.1	143.913933
18.251683	0.1	143.800506
18.253350	0.1	143.688568
18.255017	0.1	143.579551
18.256683	0.1	143.473395
18.258350	0.1	143.369028
18.260017	0.1	143.264600
18.261683	0.1	143.158206
18.263350	0.1	143.049547
18.265017	0.1	142.940589
18.266683	0.1	142.833361
18.268350	0.1	142.728635
18.270017	0.1	142.626771
18.271683	0.1	142.527827
18.273350	0.1	142.430970
18.275017	0.1	142.335245
18.276683	0.1	142.240294
18.278350	0.1	142.146298
18.280017	0.1	142.053851
18.281683	0.1	141.964146
18.283350	0.1	141.877481
18.285017	0.1	141.793200
18.286683	0.1	141.711065
18.288350	0.1	141.631433
18.290017	0.1	141.553887
18.291683	0.1	141.477295
18.293350	0.1	141.400822
18.295017	0.1	141.325482
18.296683	0.1	141.252765
18.298350	0.1	141.183504
18.300017	0.1	141.117283
18.301683	0.1	141.053327
18.303350	0.1	140.991815
18.305017	0.1	140.933045
18.306683	0.1	140.876898
18.308350	0.1	140.822181
18.310017	0.1	140.767881
18.311683	0.1	140.714654
18.313350	0.1	140.663930
18.315017	0.1	140.615889
18.316683	0.1	140.569516
18.318350	0.1	140.524336
18.320017	0.1	140.481421
18.321683	0.1	140.441903
18.323350	0.1	140.406140
18.325017	0.1	140.372881
18.326683	0.1	140.340575
18.328350	0.1	140.307792
18.330017	0.1	140.274414
18.331683	0.1	140.241333
18.333350	0.1	140.209624
18.335017	0.1	140.179821
18.336683	0.1	140.151569
18.338350	0.1	140.123972
18.340017	0.1	140.095719
18.341683	0.1	140.065559
18.343350	0.1	140.032836
18.345017	0.1	139.996716
18.346683	0.1	139.956006
18.348350	0.1	139.910527
18.350017	0.1	139.861771
18.351683	0.1	139.812001
18.353350	0.1	139.762529
18.355017	0.1	139.712223
18.356683	0.1	139.659294
18.358350	0.1	139.603146
18.360017	0.1	139.543303
18.361683	0.1	139.477977
18.363350	0.1	139.405378
18.365017	0.1	139.325329
18.366683	0.1	139.239021
18.368350	0.1	139.147409
18.370017	0.1	139.050850
18.371683	0.1	138.949581
18.373350	0.1	138.844379
18.375017	0.1	138.735779
18.376683	0.1	138.623425
18.378350	0.1	138.506480
18.380017	0.1	138.384887
18.381683	0.1	138.258763
18.383350	0.1	138.127633
18.385017	0.1	137.991139
18.386683	0.1	137.849637
18.388350	0.1	137.704261
18.390017	0.1	137.555309
18.391683	0.1	137.401768
18.393350	0.1	137.242564
18.395017	0.1	137.076863
18.396683	0.1	136.905201
18.398350	0.1	136.729427
18.400017	0.1	136.552044
18.401683	0.1	136.375197
18.403350	0.1	136.199423
18.405017	0.1	136.023232
18.406683	0.1	135.844656
18.408350	0.1	135.662862
18.410017	0.1	135.478624
18.411683	0.1	135.293253
18.413350	0.1	135.108241
18.415017	0.1	134.924837
18.416683	0.1	134.743162
18.418350	0.1	134.561428
18.420017	0.1	134.377607
18.421683	0.1	134.190746
18.423350	0.1	134.001919
18.425017	0.1	133.813508
18.426683	0.1	133.627363
18.428350	0.1	133.443602
18.430017	0.1	133.261092
18.431683	0.1	133.079239
18.433350	0.1	132.898160
18.435017	0.1	132.718571
18.436683	0.1	132.541009
18.438350	0.1	132.364639
18.440017	0.1	132.188209
18.441683	0.1	132.011064
18.443350	0.1	131.833442
18.445017	0.1	131.655761
18.446683	0.1	131.478198
18.448350	0.1	131.300696
18.450017	0.1	131.123312
18.451683	0.1	130.946286
18.453350	0.1	130.770155
18.455017	0.1	130.595394
18.456683	0.1	130.422540
18.458350	0.1	130.251713
18.460017	0.1	130.082973
18.461683	0.1	129.915603
18.463350	0.1	129.748114
18.465017	0.1	129.579373
18.466683	0.1	129.408904
18.468350	0.1	129.237123
18.470017	0.1	129.064150
18.471683	0.1	128.889390
18.473350	0.1	128.712602
18.475017	0.1	128.535219
18.476683	0.1	128.359325
18.478350	0.1	128.185518
18.480017	0.1	128.012188
18.481683	0.1	127.837546
18.483350	0.1	127.660699
18.485017	0.1	127.482124
18.486683	0.1	127.303131
18.488350	0.1	127.124794
18.490017	0.1	126.947053
18.491683	0.1	126.768775
18.493350	0.1	126.589663
18.495017	0.1	126.410849
18.496683	0.1	126.233645
18.498350	0.1	126.057394
18.500017	0.1	125.880309
18.501683	0.1	125.700899
18.503350	0.1	125.518926
18.505017	0.1	125.335582
18.506683	0.1	125.152536
18.508350	0.1	124.970205
18.510017	0.1	124.787219
18.511683	0.1	124.603219
18.513350	0.1	124.419935
18.515017	0.1	124.238320
18.516683	0.1	124.057002
18.518350	0.1	123.874791
18.520017	0.1	123.691864
18.521683	0.1	123.508997
18.523350	0.1	123.327024
18.525017	0.1	123.145945
18.526683	0.1	122.965105
18.528350	0.1	122.784443
18.530017	0.1	122.604199
18.531683	0.1	122.423358
18.533350	0.1	122.240372
18.535017	0.1	122.055717
18.536683	0.1	121.871538
18.538350	0.1	121.689863
18.540017	0.1	121.512122
18.541683	0.1	121.338554
18.543350	0.1	121.168084
18.545017	0.1	120.998092
18.546683	0.1	120.825417
18.548350	0.1	120.648510
18.550017	0.1	120.468206
18.551683	0.1	120.287366
18.553350	0.1	120.108910
18.555017	0.1	119.934030
18.556683	0.1	119.761653
18.558350	0.1	119.589992
18.560017	0.1	119.417853
18.561683	0.1	119.244881
18.563350	0.1	119.071431
18.565017	0.1	118.898876
18.566683	0.1	118.729241
18.568350	0.1	118.563778
18.570017	0.1	118.401594
18.571683	0.1	118.239827
18.573350	0.1	118.076391
18.575017	0.1	117.910869
18.576683	0.1	117.744572
18.578350	0.1	117.579586
18.580017	0.1	117.417044
18.581683	0.1	117.255993
18.583350	0.1	117.094762
18.585017	0.1	116.932638
18.586683	0.1	116.769917
18.588350	0.1	116.606839
18.590017	0.1	116.443939
18.591683	0.1	116.282410
18.593350	0.1	116.122908
18.595017	0.1	115.965075
18.596683	0.1	115.808792
18.598350	0.1	115.653760
18.600017	0.1	115.499861
18.601683	0.1	115.346975
18.603350	0.1	115.193970
18.605017	0.1	115.039653
18.606683	0.1	114.883191
18.608350	0.1	114.725299
18.610017	0.1	114.567167
18.611683	0.1	114.409573
18.613350	0.1	114.252038
18.615017	0.1	114.094741
18.616683	0.1	113.938517
18.618350	0.1	113.783307
18.620017	0.1	113.628275
18.621683	0.1	113.473959
18.623350	0.1	113.321132
18.625017	0.1	113.169796
18.626683	0.1	113.019175
18.628350	0.1	112.868614
18.630017	0.1	112.717635
18.631683	0.1	112.566061
18.633350	0.1	112.414009
18.635017	0.1	112.261719
18.636683	0.1	112.108833
18.638350	0.1	111.954934
18.640017	0.1	111.800081
18.641683	0.1	111.644513
18.643350	0.1	111.488885
18.645017	0.1	111.334331
18.646683	0.1	111.181683
18.648350	0.1	111.031122
18.650017	0.1	110.882229
18.651683	0.1	110.734529
18.653350	0.1	110.587305
18.655017	0.1	110.439784
18.656683	0.1	110.291666
18.658350	0.1	110.143728
18.660017	0.1	109.997339
18.661683	0.1	109.853632
18.663350	0.1	109.712190
18.665017	0.1	109.571165
18.666683	0.1	109.428651
18.668350	0.1	109.283633
18.670017	0.1	109.136409
18.671683	0.1	108.988232
18.673350	0.1	108.840293
18.675017	0.1	108.694262
18.676683	0.1	108.551389
18.678350	0.1	108.411617
18.680017	0.1	108.273691
18.681683	0.1	108.136362
18.683350	0.1	107.999689
18.685017	0.1	107.864029
18.686683	0.1	107.728965
18.688350	0.1	107.593722
18.690017	0.1	107.457465
18.691683	0.1	107.320017
18.693350	0.1	107.181734
18.695017	0.1	107.043988
18.696683	0.1	106.907970
18.698350	0.1	106.774158
18.700017	0.1	106.642789
18.701683	0.1	106.513447
18.703350	0.1	106.385178
18.705017	0.1	106.256551
18.706683	0.1	106.125957
18.708350	0.1	105.992860
18.710017	0.1	105.857915
18.711683	0.1	105.723507
18.713350	0.1	105.592853
18.715017	0.1	105.467743
18.716683	0.1	105.346686
18.718350	0.1	105.226761
18.720017	0.1	105.106062
18.721683	0.1	104.984170
18.723350	0.1	104.861385
18.725017	0.1	104.738659
18.726683	0.1	104.617662
18.728350	0.1	104.499644
18.730017	0.1	104.384488
18.731683	0.1	104.271120
18.733350	0.1	104.158587
18.735017	0.1	104.046828
18.736683	0.1	103.936500
18.738350	0.1	103.827840
18.740017	0.1	103.719777
18.741683	0.1	103.611297
18.743350	0.1	103.502697
18.745017	0.1	103.394991
18.746683	0.1	103.288955
18.748350	0.1	103.185302
18.750017	0.1	103.084213
18.751683	0.1	102.985567
18.753350	0.1	102.888709
18.755017	0.1	102.792984
18.756683	0.1	102.698094
18.758350	0.1	102.604097
18.760017	0.1	102.511054
18.761683	0.1	102.419621
18.763350	0.1	102.331287
18.765017	0.1	102.247721
18.766683	0.1	102.169758
18.768350	0.1	102.097339
18.770017	0.1	102.030045
18.771683	0.1	101.966745
18.773350	0.1	101.905829
18.775017	0.1	101.845926
18.776683	0.1	101.787394
18.778350	0.1	101.731247
18.780017	0.1	101.678377
18.781683	0.1	101.629979
18.783350	0.1	101.587242
18.785017	0.1	101.551002
18.786683	0.1	101.521617
18.788350	0.1	101.498252
18.790017	0.1	101.479834
18.791683	0.1	101.466066
18.793350	0.1	101.456708
18.795017	0.1	101.450867
18.796683	0.1	101.447886
18.798350	0.1	101.447827
18.800017	0.1	101.451224
18.801683	0.1	101.458973
18.803350	0.1	101.472682
18.805017	0.1	101.493245
18.806683	0.1	101.520425
18.808350	0.1	101.552314
18.810017	0.1	101.586109
18.811683	0.1	101.619727
18.813350	0.1	101.653165
18.815017	0.1	101.687020
18.816683	0.1	101.722366
18.818350	0.1	101.760215
18.820017	0.1	101.800627
18.821683	0.1	101.841754
18.823350	0.1	101.880914
18.825017	0.1	101.915962
18.826683	0.1	101.945645
18.828350	0.1	101.969487
18.830017	0.1	101.987547
18.831683	0.1	101.999766
18.833350	0.1	102.006441
18.835017	0.1	102.008170
18.836683	0.1	102.005011
18.838350	0.1	101.996428
18.840017	0.1	101.981884
18.841683	0.1	101.960546
18.843350	0.1	101.930982
18.845017	0.1	101.891643
18.846683	0.1	101.841754
18.848350	0.1	101.781672
18.850017	0.1	101.711995
18.851683	0.1	101.632482
18.853350	0.1	101.542360
18.855017	0.1	101.441270
18.856683	0.1	101.330108
18.858350	0.1	101.210541
18.860017	0.1	101.084060
18.861683	0.1	100.950247
18.863350	0.1	100.807494
18.865017	0.1	100.655502
18.866683	0.1	100.495762
18.868350	0.1	100.329763
18.870017	0.1	100.157624
18.871683	0.1	99.978334
18.873350	0.1	99.790341
18.875017	0.1	99.592632
18.876683	0.1	99.385923
18.878350	0.1	99.171466
18.880017	0.1	98.950094
18.881683	0.1	98.721749
18.883350	0.1	98.486489
18.885017	0.1	98.244196
18.886683	0.1	97.995227
18.888350	0.1	97.740775
18.890017	0.1	97.482866
18.891683	0.1	97.222394
18.893350	0.1	96.959179
18.895017	0.1	96.691733
18.896683	0.1	96.418148
18.898350	0.1	96.137887
18.900017	0.1	95.852023
18.901683	0.1	95.561391
18.903350	0.1	95.265513
18.905017	0.1	94.964033
18.906683	0.1	94.658380
18.908350	0.1	94.350224
18.910017	0.1	94.040280
18.911683	0.1	93.728727
18.913350	0.1	93.416220
18.915017	0.1	93.103593
18.916683	0.1	92.791205
18.918350	0.1	92.478519
18.920017	0.1	92.164462
18.921683	0.1	91.847783
18.923350	0.1	91.528183
18.925017	0.1	91.205662
18.926683	0.1	90.880042
18.928350	0.1	90.551620
18.930017	0.1	90.222483
18.931683	0.1	89.896088
18.933350	0.1	89.575415
18.935017	0.1	89.261478
18.936683	0.1	88.953262
18.938350	0.1	88.648563
18.940017	0.1	88.344818
18.941683	0.1	88.040715
18.943350	0.1	87.737744
18.945017	0.1	87.438589
18.946683	0.1	87.145572
18.948350	0.1	86.859649
18.950017	0.1	86.580460
18.951683	0.1	86.306637
18.953350	0.1	86.035793
18.955017	0.1	85.766738
18.956683	0.1	85.500365
18.958350	0.1	85.238462
18.960017	0.1	84.982877
18.961683	0.1	84.734087
18.963350	0.1	84.490900
18.965017	0.1	84.251349
18.966683	0.1	84.014182
18.968350	0.1	83.778982
18.970017	0.1	83.545928
18.971683	0.1	83.315914
18.973350	0.1	83.089893
18.975017	0.1	82.868402
18.976683	0.1	82.651501
18.978350	0.1	82.439428
18.980017	0.1	82.232063
18.981683	0.1	82.028573
18.983350	0.1	81.827169
18.985017	0.1	81.627374
18.986683	0.1	81.431215
18.988350	0.1	81.240480
18.990017	0.1	81.054335
18.991683	0.1	80.870693
18.993350	0.1	80.688243
18.995017	0.1	80.506270
18.996683	0.1	80.324178
18.998350	0.1	80.141370
19.000017	0.1	79.957669
19.001683	0.1	79.774742
19.003350	0.1	79.594676
19.005017	0.1	79.418426
19.006683	0.1	79.245691
19.008350	0.1	79.075282
19.010017	0.1	78.905885
19.011683	0.1	78.737323
19.013350	0.1	78.570073
19.015017	0.1	78.404193
19.016683	0.1	78.238790
19.018350	0.1	78.073447
19.020017	0.1	77.908938
19.021683	0.1	77.746098
19.023350	0.1	77.585642
19.025017	0.1	77.427392
19.026683	0.1	77.271168
19.028350	0.1	77.116613
19.030017	0.1	76.963250
19.031683	0.1	76.810365
19.033350	0.1	76.657777
19.035017	0.1	76.505666
19.036683	0.1	76.354031
19.038350	0.1	76.202993
19.040017	0.1	76.053147
19.041683	0.1	75.904851
19.043350	0.1	75.758104
19.045017	0.1	75.612967
19.046683	0.1	75.469141
19.048350	0.1	75.326864
19.050017	0.1	75.186674
19.051683	0.1	75.048570
19.053350	0.1	74.911837
19.055017	0.1	74.775641
19.056683	0.1	74.638788
19.058350	0.1	74.500088
19.060017	0.1	74.359600
19.061683	0.1	74.218576
19.063350	0.1	74.078743
19.065017	0.1	73.941474
19.066683	0.1	73.807065
19.068350	0.1	73.675041
19.070017	0.1	73.545282
19.071683	0.1	73.417191
19.073350	0.1	73.289756
19.075017	0.1	73.162202
19.076683	0.1	73.034768
19.078350	0.1	72.907929
19.080017	0.1	72.782342
19.081683	0.1	72.658186
19.083350	0.1	72.535698
19.085017	0.1	72.414462
19.086683	0.1	72.292928
19.088350	0.1	72.169725
19.090017	0.1	72.044854
19.091683	0.1	71.920340
19.093350	0.1	71.797733
19.095017	0.1	71.676437
19.096683	0.1	71.555440
19.098350	0.1	71.434800
19.100017	0.1	71.315233
19.101683	0.1	71.197633
19.103350	0.1	71.083073
19.105017	0.1	70.970838
19.106683	0.1	70.858542
19.108350	0.1	70.744101
19.110017	0.1	70.627336
19.111683	0.1	70.508842
19.113350	0.1	70.389156
19.115017	0.1	70.269470
19.116683	0.1	70.151333
19.118350	0.1	70.034985
19.120017	0.1	69.919829
19.121683	0.1	69.805447
19.123350	0.1	69.692258
19.125017	0.1	69.580082
19.126683	0.1	69.467966
19.128350	0.1	69.355671
19.130017	0.1	69.243852
19.131683	0.1	69.133405
19.133350	0.1	69.024746
19.135017	0.1	68.917100
19.136683	0.1	68.809633
19.138350	0.1	68.701927
19.140017	0.1	68.594102
19.141683	0.1	68.485979
19.143350	0.1	68.377797
19.145017	0.1	68.269853
19.146683	0.1	68.161909
19.148350	0.1	68.053786
19.150017	0.1	67.945246
19.151683	0.1	67.836169
19.153350	0.1	67.726914
19.155017	0.1	67.618195
19.156683	0.1	67.509834
19.158350	0.1	67.401234
19.160017	0.1	67.291502
19.161683	0.1	67.180816
19.163350	0.1	67.070250
19.165017	0.1	66.960458
19.166683	0.1	66.851918
19.168350	0.1	66.744987
19.170017	0.1	66.639904
19.171683	0.1	66.536073
19.173350	0.1	66.431884
19.175017	0.1	66.325728
19.176683	0.1	66.217069
19.178350	0.1	66.107217
19.180017	0.1	65.997903
19.181683	0.1	65.889660
19.183350	0.1	65.782014
19.185017	0.1	65.674309
19.186683	0.1	65.565590
19.188350	0.1	65.454725
19.190017	0.1	65.341477
19.191683	0.1	65.226499
19.193350	0.1	65.110687
19.195017	0.1	64.995293
19.196683	0.1	64.880911
19.198350	0.1	64.767126
19.200017	0.1	64.652626
19.201683	0.1	64.536456
19.203350	0.1	64.418558
19.205017	0.1	64.299587
19.206683	0.1	64.180259
19.208350	0.1	64.061228
19.210017	0.1	63.943092
19.211683	0.1	63.824955
19.213350	0.1	63.704852
19.215017	0.1	63.582424
19.216683	0.1	63.458327
19.218350	0.1	63.333515
19.220017	0.1	63.208226
19.221683	0.1	63.082580
19.223350	0.1	62.956754
19.225017	0.1	62.831525
19.226683	0.1	62.707488
19.228350	0.1	62.583629
19.230017	0.1	62.458280
19.231683	0.1	62.330727
19.233350	0.1	62.201623
19.235017	0.1	62.072221
19.236683	0.1	61.943594
19.238350	0.1	61.815325
19.240017	0.1	61.685804
19.241683	0.1	61.554138
19.243350	0.1	61.421875
19.245017	0.1	61.291102
19.246683	0.1	61.162535
19.248350	0.1	61.035160
19.250017	0.1	60.908023
19.251683	0.1	60.781125
19.253350	0.1	60.655180
19.255017	0.1	60.529772
19.256683	0.1	60.403947
19.258350	0.1	60.276691
19.260017	0.1	60.148243
19.261683	0.1	60.019914
19.263350	0.1	59.892837
19.265017	0.1	59.766952
19.266683	0.1	59.641246
19.268350	0.1	59.514705
19.270017	0.1	59.386495
19.271683	0.1	59.256676
19.273350	0.1	59.126083
19.275017	0.1	58.996144
19.276683	0.1	58.868829
19.278350	0.1	58.745626
19.280017	0.1	58.626417
19.281683	0.1	58.509532
19.283350	0.1	58.392886
19.285017	0.1	58.275107
19.286683	0.1	58.156732
19.288350	0.1	58.039192
19.290017	0.1	57.923678
19.291683	0.1	57.810012
19.293350	0.1	57.696882
19.295017	0.1	57.583693
19.296683	0.1	57.470742
19.298350	0.1	57.358090
19.300017	0.1	57.244960
19.301683	0.1	57.130757
19.303350	0.1	57.016138
19.305017	0.1	56.902710
19.306683	0.1	56.791309
19.308350	0.1	56.681577
19.310017	0.1	56.572083
19.311683	0.1	56.461159
19.313350	0.1	56.348327
19.315017	0.1	56.235019
19.316683	0.1	56.123856
19.318350	0.1	56.016210
19.320017	0.1	55.912260
19.321683	0.1	55.811468
19.323350	0.1	55.713061
19.325017	0.1	55.615846
19.326683	0.1	55.518869
19.328350	0.1	55.421594
19.330017	0.1	55.324200
19.331683	0.1	55.226448
19.333350	0.1	55.128101
19.335017	0.1	55.029276
19.336683	0.1	54.930154
19.338350	0.1	54.830972
19.340017	0.1	54.732386
19.341683	0.1	54.634694
19.343350	0.1	54.537478
19.345017	0.1	54.440323
19.346683	0.1	54.343108
19.348350	0.1	54.245952
19.350017	0.1	54.148796
19.351683	0.1	54.051581
19.353350	0.1	53.954903
19.355017	0.1	53.859356
19.356683	0.1	53.765002
19.358350	0.1	53.671542
19.360017	0.1	53.578320
19.361683	0.1	53.484979
19.363350	0.1	53.391519
19.365017	0.1	53.298655
19.366683	0.1	53.207758
19.368350	0.1	53.119245
19.370017	0.1	53.031865
19.371683	0.1	52.943710
19.373350	0.1	52.852932
19.375017	0.1	52.758876
19.376683	0.1	52.661899
19.378350	0.1	52.562776
19.380017	0.1	52.462819
19.381683	0.1	52.364054
19.383350	0.1	52.267972
19.385017	0.1	52.174571
19.386683	0.1	52.082721
19.388350	0.1	51.991764
19.390017	0.1	51.901046
19.391683	0.1	51.809791
19.393350	0.1	51.717582
19.395017	0.1	51.625434
19.396683	0.1	51.535133
19.398350	0.1	51.447097
19.400017	0.1	51.359657
19.401683	0.1	51.271084
19.403350	0.1	51.181856
19.405017	0.1	51.093224
19.406683	0.1	51.005486
19.408350	0.1	50.917330
19.410017	0.1	50.828281
19.411683	0.1	50.738993
19.413350	0.1	50.650659
19.415017	0.1	50.564233
19.416683	0.1	50.479713
19.418350	0.1	50.395611
19.420017	0.1	50.309840
19.421683	0.1	50.221804
19.423350	0.1	50.132397
19.425017	0.1	50.042811
19.426683	0.1	49.954179
19.428350	0.1	49.866918
19.430017	0.1	49.781087
19.431683	0.1	49.695912
19.433350	0.1	49.610618
19.435017	0.1	49.525145
19.436683	0.1	49.439672
19.438350	0.1	49.353841
19.440017	0.1	49.267533
19.441683	0.1	49.181285
19.443350	0.1	49.095932
19.445017	0.1	49.011889
19.446683	0.1	48.929873
19.448350	0.1	48.849824
19.450017	0.1	48.771027
19.451683	0.1	48.691514
19.453350	0.1	48.609915
19.455017	0.1	48.527244
19.456683	0.1	48.445704
19.458350	0.1	48.366371
19.460017	0.1	48.288646
19.461683	0.1	48.211875
19.463350	0.1	48.135999
19.465017	0.1	48.061195
19.466683	0.1	47.987524
19.468350	0.1	47.914448
19.470017	0.1	47.840956
19.471683	0.1	47.766450
19.473350	0.1	47.691169
19.475017	0.1	47.616246
19.476683	0.1	47.543111
19.478350	0.1	47.472003
19.480017	0.1	47.401789
19.481683	0.1	47.330263
19.483350	0.1	47.256115
19.485017	0.1	47.179344
19.486683	0.1	47.100606
19.488350	0.1	47.020319
19.490017	0.1	46.939376
19.491683	0.1	46.858671
19.493350	0.1	46.778682
19.495017	0.1	46.698871
19.496683	0.1	46.618703
19.498350	0.1	46.538058
19.500017	0.1	46.456340
19.501683	0.1	46.372416
19.503350	0.1	46.285692
19.505017	0.1	46.196940
19.506683	0.1	46.107414
19.508350	0.1	46.018067
19.510017	0.1	45.929017
19.511683	0.1	45.840624
19.513350	0.1	45.753064
19.515017	0.1	45.664969
19.516683	0.1	45.574489
19.518350	0.1	45.481267
19.520017	0.1	45.386198
19.521683	0.1	45.290354
19.523350	0.1	45.194807
19.525017	0.1	45.099976
19.526683	0.1	45.005443
19.528350	0.1	44.910314
19.530017	0.1	44.814232
19.531683	0.1	44.717315
19.533350	0.1	44.619563
19.535017	0.1	44.521275
19.536683	0.1	44.423344
19.538350	0.1	44.326189
19.540017	0.1	44.229152
19.541683	0.1	44.131580
19.543350	0.1	44.033768
19.545017	0.1	43.936255
19.546683	0.1	43.839755
19.548350	0.1	43.744328
19.550017	0.1	43.649557
19.551683	0.1	43.554726
19.553350	0.1	43.459537
19.555017	0.1	43.364885
19.556683	0.1	43.272498
19.558350	0.1	43.183270
19.560017	0.1	43.096664
19.561683	0.1	43.011310
19.563350	0.1	42.926850
19.565017	0.1	42.842808
19.566683	0.1	42.758646
19.568350	0.1	42.674544
19.570017	0.1	42.591932
19.571683	0.1	42.511883
19.573350	0.1	42.433801
19.575017	0.1	42.356076
19.576683	0.1	42.278173
19.578350	0.1	42.200806
19.580017	0.1	42.124930
19.581683	0.1	42.051139
19.583350	0.1	41.979315
19.585017	0.1	41.908803
19.586683	0.1	41.839125
19.588350	0.1	41.770282
19.590017	0.1	41.702333
19.591683	0.1	41.634979
19.593350	0.1	41.567626
19.595017	0.1	41.500154
19.596683	0.1	41.433277
19.598350	0.1	41.368725
19.600017	0.1	41.307511
19.601683	0.1	41.249576
19.603350	0.1	41.193190
19.605017	0.1	41.136744
19.606683	0.1	41.079404
19.608350	0.1	41.020753
19.610017	0.1	40.960970
19.611683	0.1	40.900888
19.613350	0.1	40.841522
19.615017	0.1	40.782752
19.616683	0.1	40.723803
19.618350	0.1	40.664616
19.620017	0.1	40.605726
19.621683	0.1	40.546956
19.623350	0.1	40.487649
19.625017	0.1	40.428462
19.626683	0.1	40.370169
19.628350	0.1	40.311995
19.630017	0.1	40.253105
19.631683	0.1	40.193560
19.633350	0.1	40.134015
19.635017	0.1	40.074172
19.636683	0.1	40.013137
19.638350	0.1	39.950910
19.640017	0.1	39.888027
19.641683	0.1	39.825263
19.643350	0.1	39.763095
19.645017	0.1	39.701703
19.646683	0.1	39.641383
19.648350	0.1	39.582195
19.650017	0.1	39.523544
19.651683	0.1	39.464595
19.653350	0.1	39.403977
19.655017	0.1	39.341035
19.656683	0.1	39.276185
19.658350	0.1	39.210858
19.660017	0.1	39.146843
19.661683	0.1	39.084318
19.663350	0.1	39.021673
19.665017	0.1	38.956704
19.666683	0.1	38.889589
19.668350	0.1	38.821759
19.670017	0.1	38.754406
19.671683	0.1	38.688185
19.673350	0.1	38.623037
19.675017	0.1	38.559201
19.676683	0.1	38.496854
19.678350	0.1	38.435819
19.680017	0.1	38.374665
19.681683	0.1	38.311782
19.683350	0.1	38.247051
19.685017	0.1	38.182022
19.686683	0.1	38.117828
19.688350	0.1	38.054528
19.690017	0.1	37.992658
19.691683	0.1	37.932994
19.693350	0.1	37.875118
19.695017	0.1	37.817182
19.696683	0.1	37.757220
19.698350	0.1	37.694874
19.700017	0.1	37.632110
19.701683	0.1	37.571194
19.703350	0.1	37.512245
19.705017	0.1	37.454309
19.706683	0.1	37.397208
19.708350	0.1	37.341239
19.710017	0.1	37.285509
19.711683	0.1	37.229004
19.713350	0.1	37.171426
19.715017	0.1	37.112834
19.716683	0.1	37.052872
19.718350	0.1	36.991658
19.720017	0.1	36.930563
19.721683	0.1	36.871257
19.723350	0.1	36.814513
19.725017	0.1	36.760511
19.726683	0.1	36.708953
19.728350	0.1	36.659004
19.730017	0.1	36.610009
19.731683	0.1	36.561372
19.733350	0.1	36.513033
19.735017	0.1	36.464932
19.736683	0.1	36.416771
19.738350	0.1	36.368432
19.740017	0.1	36.319973
19.741683	0.1	36.271455
19.743350	0.1	36.222996
19.745017	0.1	36.175134
19.746683	0.1	36.128165
19.748350	0.1	36.082210
19.750017	0.1	36.037209
19.751683	0.1	35.993280
19.753350	0.1	35.949769
19.755017	0.1	35.905661
19.756683	0.1	35.860719
19.758350	0.1	35.816076
19.760017	0.1	35.772743
19.761683	0.1	35.731139
19.763350	0.1	35.691263
19.765017	0.1	35.653355
19.766683	0.1	35.617652
19.768350	0.1	35.584273
19.770017	0.1	35.552385
19.771683	0.1	35.520436
19.773350	0.1	35.487117
19.775017	0.1	35.452010
19.776683	0.1	35.416128
19.778350	0.1	35.381081
19.780017	0.1	35.346927
19.781683	0.1	35.312655
19.783350	0.1	35.278024
19.785017	0.1	35.244050
19.786683	0.1	35.211982
19.788350	0.1	35.181524
19.790017	0.1	35.151126
19.791683	0.1	35.119536
19.793350	0.1	35.086276
19.795017	0.1	35.051169
19.796683	0.1	35.014393
19.798350	0.1	34.976663
19.800017	0.1	34.938934
19.801683	0.1	34.901442
19.803350	0.1	34.863474
19.805017	0.1	34.823956
19.806683	0.1	34.781875
19.808350	0.1	34.737231
19.810017	0.1	34.691634
19.811683	0.1	34.647526
19.813350	0.1	34.605088
19.815017	0.1	34.562232
19.816683	0.1	34.516337
19.818350	0.1	34.466269
19.820017	0.1	34.412505
19.821683	0.1	34.356417
19.823350	0.1	34.299256
19.825017	0.1	34.241261
19.826683	0.1	34.182551
19.828350	0.1	34.123244
19.830017	0.1	34.063162
19.831683	0.1	34.001650
19.833350	0.1	33.938410
19.835017	0.1	33.873381
19.836683	0.1	33.806862
19.838350	0.1	33.739926
19.840017	0.1	33.673825
19.841683	0.1	33.608617
19.843350	0.1	33.543171
19.845017	0.1	33.476772
19.846683	0.1	33.410134
19.848350	0.1	33.344032
19.850017	0.1	33.277871
19.851683	0.1	33.210637
19.853350	0.1	33.142867
19.855017	0.1	33.076229
19.856683	0.1	33.012571
19.858350	0.1	32.952132
19.860017	0.1	32.893481
19.861683	0.1	32.835187
19.863350	0.1	32.776358
19.865017	0.1	32.716932
19.866683	0.1	32.657327
19.868350	0.1	32.598557
19.870017	0.1	32.541635
19.871683	0.1	32.486620
19.873350	0.1	32.432856
19.875017	0.1	32.379927
19.876683	0.1	32.328190
19.878350	0.1	32.278301
19.880017	0.1	32.230260
19.881683	0.1	32.183053
19.883350	0.1	32.135608
19.885017	0.1	32.087388
19.886683	0.1	32.038810
19.888350	0.1	31.991424
19.890017	0.1	31.946423
19.891683	0.1	31.903567
19.893350	0.1	31.861009
19.895017	0.1	31.817080
19.896683	0.1	31.771900
19.898350	0.1	31.727495
19.900017	0.1	31.685593
19.901683	0.1	31.646611
19.903350	0.1	31.609179
19.905017	0.1	31.571509
19.906683	0.1	31.532647
19.908350	0.1	31.493308
19.910017	0.1	31.454863
19.911683	0.1	31.417610
19.913350	0.1	31.380655
19.915017	0.1	31.343641
19.916683	0.1	31.306686
19.918350	0.1	31.270208
19.920017	0.1	31.234564
19.921683	0.1	31.199636
19.923350	0.1	31.164648
19.925017	0.1	31.127991
19.926683	0.1	31.088354
19.928350	0.1	31.046571
19.930017	0.1	31.005146
19.931683	0.1	30.966522
19.933350	0.1	30.932130
19.935017	0.1	30.901792
19.936683	0.1	30.874016
19.938350	0.1	30.846776
19.940017	0.1	30.817987
19.941683	0.1	30.786099
19.943350	0.1	30.750992
19.945017	0.1	30.713739
19.946683	0.1	30.676486
19.948350	0.1	30.641081
19.950017	0.1	30.607702
19.951683	0.1	30.575754
19.953350	0.1	30.545237
19.955017	0.1	30.515553
19.956683	0.1	30.486049
19.958350	0.1	30.456545
19.960017	0.1	30.427458
19.961683	0.1	30.398311
19.963350	0.1	30.367495
19.965017	0.1	30.334176
19.966683	0.1	30.299308
19.968350	0.1	30.264677
19.970017	0.1	30.232014
19.971683	0.1	30.201795
19.973350	0.1	30.172290
19.975017	0.1	30.141296
19.976683	0.1	30.107679
19.978350	0.1	30.072214
19.980017	0.1	30.036392
19.981683	0.1	30.001165
19.983350	0.1	29.966833
19.985017	0.1	29.933395
19.986683	0.1	29.900493
19.988350	0.1	29.866936
19.990017	0.1	29.832186
19.991683	0.1	29.796721
19.993350	0.1	29.761257
19.995017	0.1	29.725851
19.996683	0.1	29.690208
19.998350	0.1	29.654385
20.000017	0.1	29.618563
20.001683	0.1	29.581906
20.003350	0.1	29.543580
20.005017	0.1	29.504718
20.006683	0.1	29.467286
20.008350	0.1	29.431404
20.010017	0.1	29.395344
20.011683	0.1	29.357197
20.013350	0.1	29.316129
20.015017	0.1	29.271962
20.016683	0.1	29.225649
20.018350	0.1	29.179038
20.020017	0.1	29.133739
20.021683	0.1	29.090466
20.023350	0.1	29.049637
20.025017	0.1	29.011251
20.026683	0.1	28.974416
20.028350	0.1	28.937520
20.030017	0.1	28.899075
20.031683	0.1	28.858663
20.033350	0.1	28.816702
20.035017	0.1	28.773906
20.036683	0.1	28.731109
20.038350	0.1	28.688731
20.040017	0.1	28.646948
20.041683	0.1	28.605880
20.043350	0.1	28.564932
20.045017	0.1	28.523864
20.046683	0.1	28.482558
20.048350	0.1	28.440954
20.050017	0.1	28.398873
20.051683	0.1	28.356494
20.053350	0.1	28.314235
20.055017	0.1	28.272809
20.056683	0.1	28.233113
20.058350	0.1	28.195681
20.060017	0.1	28.160037
20.061683	0.1	28.125049
20.063350	0.1	28.090121
20.065017	0.1	28.055431
20.066683	0.1	28.020920
20.068350	0.1	27.986111
20.070017	0.1	27.950825
20.071683	0.1	27.915420
20.073350	0.1	27.880730
20.075017	0.1	27.848365
20.076683	0.1	27.819278
20.078350	0.1	27.791621
20.080017	0.1	27.762236
20.081683	0.1	27.729394
20.083350	0.1	27.693154
20.085017	0.1	27.654530
20.086683	0.1	27.614893
20.088350	0.1	27.576329
20.090017	0.1	27.541103
20.091683	0.1	27.510525
20.093350	0.1	27.484836
20.095017	0.1	27.463319
20.096683	0.1	27.444066
20.098350	0.1	27.424695
20.100017	0.1	27.403475
20.101683	0.1	27.379872
20.103350	0.1	27.354004
20.105017	0.1	27.326466
20.106683	0.1	27.298214
20.108350	0.1	27.270796
20.110017	0.1	27.245106
20.111683	0.1	27.221026
20.113350	0.1	27.197839
20.115017	0.1	27.175190
20.116683	0.1	27.153255
20.118350	0.1	27.132334
20.120017	0.1	27.112426
20.121683	0.1	27.092458
20.123350	0.1	27.071478
20.125017	0.1	27.049305
20.126683	0.1	27.026238
20.128350	0.1	27.002753
20.130017	0.1	26.979448
20.131683	0.1	26.957514
20.133350	0.1	26.937784
20.135017	0.1	26.919545
20.136683	0.1	26.900949
20.138350	0.1	26.881100
20.140017	0.1	26.860298
20.141683	0.1	26.838960
20.143350	0.1	26.818337
20.145017	0.1	26.799382
20.146683	0.1	26.782335
20.148350	0.1	26.766421
20.150017	0.1	26.750685
20.151683	0.1	26.734175
20.153350	0.1	26.716353
20.155017	0.1	26.696922
20.156683	0.1	26.676358
20.158350	0.1	26.655497
20.160017	0.1	26.634695
20.161683	0.1	26.613475
20.163350	0.1	26.592435
20.165017	0.1	26.573421
20.166683	0.1	26.557030
20.168350	0.1	26.541890
20.170017	0.1	26.526393
20.171683	0.1	26.509823
20.173350	0.1	26.492061
20.175017	0.1	26.473166
20.176683	0.1	26.453437
20.178350	0.1	26.433589
20.180017	0.1	26.414336
20.181683	0.1	26.395799
20.183350	0.1	26.377739
20.185017	0.1	26.360633
20.186683	0.1	26.345433
20.188350	0.1	26.332916
20.190017	0.1	26.322426
20.191683	0.1	26.312293
20.193350	0.1	26.300670
20.195017	0.1	26.287021
20.196683	0.1	26.272120
20.198350	0.1	26.257576
20.200017	0.1	26.243867
20.201683	0.1	26.230039
20.203350	0.1	26.214661
20.205017	0.1	26.197375
20.206683	0.1	26.179554
20.208350	0.1	26.163341
20.210017	0.1	26.149334
20.211683	0.1	26.135983
20.213350	0.1	26.121439
20.215017	0.1	26.105465
20.216683	0.1	26.089312
20.218350	0.1	26.074411
20.220017	0.1	26.060881
20.221683	0.1	26.047708
20.223350	0.1	26.032986
20.225017	0.1	26.015581
20.226683	0.1	25.995435
20.228350	0.1	25.973441
20.230017	0.1	25.950791
20.231683	0.1	25.928797
20.233350	0.1	25.907280
20.235017	0.1	25.884868
20.236683	0.1	25.861026
20.238350	0.1	25.836231
20.240017	0.1	25.810839
20.241683	0.1	25.784375
20.243350	0.1	25.757076
20.245017	0.1	25.729181
20.246683	0.1	25.700869
20.248350	0.1	25.672378
20.250017	0.1	25.644244
20.251683	0.1	25.616349
20.253350	0.1	25.587501
20.255017	0.1	25.556387
20.256683	0.1	25.522055
20.258350	0.1	25.485159
20.260017	0.1	25.447013
20.261683	0.1	25.408806
20.263350	0.1	25.370659
20.265017	0.1	25.331856
20.266683	0.1	25.291921
20.268350	0.1	25.251450
20.270017	0.1	25.211634
20.271683	0.1	25.173427
20.273350	0.1	25.136532
20.275017	0.1	25.099577
20.276683	0.1	25.061251
20.278350	0.1	25.020780
20.280017	0.1	24.978162
20.281683	0.1	24.934174
20.283350	0.1	24.890245
20.285017	0.1	24.848522
20.286683	0.1	24.810494
20.288350	0.1	24.775089
20.290017	0.1	24.739863
20.291683	0.1	24.703206
20.293350	0.1	24.665238
20.295017	0.1	24.626912
20.296683	0.1	24.588706
20.298350	0.1	24.550320
20.300017	0.1	24.511339
20.301683	0.1	24.472178
20.303350	0.1	24.433972
20.305017	0.1	24.397077
20.306683	0.1	24.361075
20.308350	0.1	24.325372
20.310017	0.1	24.289669
20.311683	0.1	24.253906
20.313350	0.1	24.218501
20.315017	0.1	24.183692
20.316683	0.1	24.149121
20.318350	0.1	24.114014
20.320017	0.1	24.078847
20.321683	0.1	24.044456
20.323350	0.1	24.011196
20.325017	0.1	23.978294
20.326683	0.1	23.944737
20.328350	0.1	23.910703
20.330017	0.1	23.876847
20.331683	0.1	23.843707
20.333350	0.1	23.811103
20.335017	0.1	23.778857
20.336683	0.1	23.747267
20.338350	0.1	23.716511
20.340017	0.1	23.686649
20.341683	0.1	23.657323
20.343350	0.1	23.627759
20.345017	0.1	23.597182
20.346683	0.1	23.565473
20.348350	0.1	23.532690
20.350017	0.1	23.499192
20.351683	0.1	23.466052
20.353350	0.1	23.434879
20.355017	0.1	23.406507
20.356683	0.1	23.380221
20.358350	0.1	23.354770
20.360017	0.1	23.329796
20.361683	0.1	23.305179
20.363350	0.1	23.280324
20.365017	0.1	23.255290
20.366683	0.1	23.230018
20.368350	0.1	23.204090
20.370017	0.1	23.177566
20.371683	0.1	23.151041
20.373350	0.1	23.124517
20.375017	0.1	23.097278
20.376683	0.1	23.069562
20.378350	0.1	23.043217
20.380017	0.1	23.019911
20.381683	0.1	22.999228
20.383350	0.1	22.980215
20.385017	0.1	22.962214
20.386683	0.1	22.944392
20.388350	0.1	22.925915
20.390017	0.1	22.906782
20.391683	0.1	22.887112
20.393350	0.1	22.865893
20.395017	0.1	22.842647
20.396683	0.1	22.818865
20.398350	0.1	22.796811
20.400017	0.1	22.777380
20.401683	0.1	22.759320
20.403350	0.1	22.741319
20.405017	0.1	22.722961
20.406683	0.1	22.704424
20.408350	0.1	22.685827
20.410017	0.1	22.667052
20.411683	0.1	22.648455
20.413350	0.1	22.630514
20.415017	0.1	22.612752
20.416683	0.1	22.594453
20.418350	0.1	22.575439
20.420017	0.1	22.556485
20.421683	0.1	22.538425
20.423350	0.1	22.521676
20.425017	0.1	22.505464
20.426683	0.1	22.488119
20.428350	0.1	22.467853
20.430017	0.1	22.444428
20.431683	0.1	22.418858
20.433350	0.1	22.392870
20.435017	0.1	22.367360
20.436683	0.1	22.342147
20.438350	0.1	22.316100
20.440017	0.1	22.288622
20.441683	0.1	22.260250
20.443350	0.1	22.231997
20.445017	0.1	22.204639
20.446683	0.1	22.178413
20.448350	0.1	22.152962
20.450017	0.1	22.127749
20.451683	0.1	22.102059
20.453350	0.1	22.075118
20.455017	0.1	22.046389
20.456683	0.1	22.016407
20.458350	0.1	21.986367
20.460017	0.1	21.957280
20.461683	0.1	21.928431
20.463350	0.1	21.898211
20.465017	0.1	21.866502
20.466683	0.1	21.834554
20.468350	0.1	21.803023
20.470017	0.1	21.771313
20.471683	0.1	21.739007
20.473350	0.1	21.707119
20.475017	0.1	21.677317
20.476683	0.1	21.650077
20.478350	0.1	21.624686
20.480017	0.1	21.599592
20.481683	0.1	21.573426
20.483350	0.1	21.545292
20.485017	0.1	21.515430
20.486683	0.1	21.484078
20.488350	0.1	21.451236
20.490017	0.1	21.417857
20.491683	0.1	21.385552
20.493350	0.1	21.355511
20.495017	0.1	21.328570
20.496683	0.1	21.305443
20.498350	0.1	21.285356
20.500017	0.1	21.266819
20.501683	0.1	21.248640
20.503350	0.1	21.229686
20.505017	0.1	21.209062
20.506683	0.1	21.186413
20.508350	0.1	21.161498
20.510017	0.1	21.134378
20.511683	0.1	21.106602
20.513350	0.1	21.080495
20.515017	0.1	21.057369
20.516683	0.1	21.036924
20.518350	0.1	21.017851
20.520017	0.1	20.998420
20.521683	0.1	20.977796
20.523350	0.1	20.956398
20.525017	0.1	20.935775
20.526683	0.1	20.917536
20.528350	0.1	20.902814
20.530017	0.1	20.892383
20.531683	0.1	20.884813
20.533350	0.1	20.876290
20.535017	0.1	20.863415
20.536683	0.1	20.846309
20.538350	0.1	20.827593
20.540017	0.1	20.809532
20.541683	0.1	20.793976
20.543350	0.1	20.781936
20.545017	0.1	20.772816
20.546683	0.1	20.765067
20.548350	0.1	20.756902
20.550017	0.1	20.747842
20.551683	0.1	20.739020
20.553350	0.1	20.731927
20.555017	0.1	20.726444
20.556683	0.1	20.721079
20.558350	0.1	20.715178
20.560017	0.1	20.709516
20.561683	0.1	20.705582
20.563350	0.1	20.704867
20.565017	0.1	20.707191
20.566683	0.1	20.710648
20.568350	0.1	20.713152
20.570017	0.1	20.713748
20.571683	0.1	20.713331
20.573350	0.1	20.713390
20.575017	0.1	20.715059
20.576683	0.1	20.718814
20.578350	0.1	20.724655
20.580017	0.1	20.731808
20.581683	0.1	20.739557
20.583350	0.1	20.748020
20.585017	0.1	20.757140
20.586683	0.1	20.766259
20.588350	0.1	20.774664
20.590017	0.1	20.782710
20.591683	0.1	20.791055
20.593350	0.1	20.799876
20.595017	0.1	20.808936
20.596683	0.1	20.817996
20.598350	0.1	20.826997
20.600017	0.1	20.836355
20.601683	0.1	20.846368
20.603350	0.1	20.856382
20.605017	0.1	20.864965
20.606683	0.1	20.871104
20.608350	0.1	20.874740
20.610017	0.1	20.876290
20.611683	0.1	20.875574
20.613350	0.1	20.872177
20.615017	0.1	20.866216
20.616683	0.1	20.857812
20.618350	0.1	20.847143
20.620017	0.1	20.834626
20.621683	0.1	20.820261
20.623350	0.1	20.802916
20.625017	0.1	20.781757
20.626683	0.1	20.757557
20.628350	0.1	20.731331
20.630017	0.1	20.703377
20.631683	0.1	20.673157
20.633350	0.1	20.639659
20.635017	0.1	20.602824
20.636683	0.1	20.563961
20.638350	0.1	20.524861
20.640017	0.1	20.486118
20.641683	0.1	20.447315
20.643350	0.1	20.407439
20.645017	0.1	20.365657
20.646683	0.1	20.321490
20.648350	0.1	20.275713
20.650017	0.1	20.229996
20.651683	0.1	20.185412
20.653350	0.1	20.142199
20.655017	0.1	20.099641
20.656683	0.1	20.056010
20.658350	0.1	20.010234
20.660017	0.1	19.963087
20.661683	0.1	19.916118
20.663350	0.1	19.871415
20.665017	0.1	19.830347
20.666683	0.1	19.792558
20.668350	0.1	19.756318
20.670017	0.1	19.720556
20.671683	0.1	19.684793
20.673350	0.1	19.649030
20.675017	0.1	19.613327
20.676683	0.1	19.578220
20.678350	0.1	19.544185
20.680017	0.1	19.512178
20.681683	0.1	19.483746
20.683350	0.1	19.459845
20.685017	0.1	19.439341
20.686683	0.1	19.420446
20.688350	0.1	19.401611
20.690017	0.1	19.382120
20.691683	0.1	19.362034
20.693350	0.1	19.341887
20.695017	0.1	19.323231
20.696683	0.1	19.307257
20.698350	0.1	19.293548
20.700017	0.1	19.280733
20.701683	0.1	19.268454
20.703350	0.1	19.257666
20.705017	0.1	19.249440
20.706683	0.1	19.243301
20.708350	0.1	19.237400
20.710017	0.1	19.229950
20.711683	0.1	19.221605
20.713350	0.1	19.214572
20.715017	0.1	19.210280
20.716683	0.1	19.208432
20.718350	0.1	19.207956
20.720017	0.1	19.207419
20.721683	0.1	19.205810
20.723350	0.1	19.202949
20.725017	0.1	19.199730
20.726683	0.1	19.197704
20.728350	0.1	19.198300
20.730017	0.1	19.201399
20.731683	0.1	19.205393
20.733350	0.1	19.209446
20.735017	0.1	19.214870
20.736683	0.1	19.222857
20.738350	0.1	19.232870
20.740017	0.1	19.244255
20.741683	0.1	19.256712
20.743350	0.1	19.269706
20.745017	0.1	19.281627
20.746683	0.1	19.290925
20.748350	0.1	19.297243
20.750017	0.1	19.302012
20.751683	0.1	19.307972
20.753350	0.1	19.317390
20.755017	0.1	19.330503
20.756683	0.1	19.345940
20.758350	0.1	19.362510
20.760017	0.1	19.379200
20.761683	0.1	19.394935
20.763350	0.1	19.408585
20.765017	0.1	19.419850
20.766683	0.1	19.430102
20.768350	0.1	19.441248
20.770017	0.1	19.454600
20.771683	0.1	19.469620
20.773350	0.1	19.484223
20.775017	0.1	19.496502
20.776683	0.1	19.506575
20.778350	0.1	19.515456
20.780017	0.1	19.523383
20.781683	0.1	19.530178
20.783350	0.1	19.536616
20.785017	0.1	19.544424
20.786683	0.1	19.554557
20.788350	0.1	19.566120
20.790017	0.1	19.577683
20.791683	0.1	19.588114
20.793350	0.1	19.596459
20.795017	0.1	19.602777
20.796683	0.1	19.608082
20.798350	0.1	19.613923
20.800017	0.1	19.621493
20.801683	0.1	19.630433
20.803350	0.1	19.639791
20.805017	0.1	19.648195
20.806683	0.1	19.655169
20.808350	0.1	19.661070
20.810017	0.1	19.666494
20.811683	0.1	19.672276
20.813350	0.1	19.679905
20.815017	0.1	19.690634
20.816683	0.1	19.704462
20.818350	0.1	19.720436
20.820017	0.1	19.737841
20.821683	0.1	19.756378
20.823350	0.1	19.776465
20.825017	0.1	19.799293
20.826683	0.1	19.824983
20.828350	0.1	19.852639
20.830017	0.1	19.881190
20.831683	0.1	19.909979
20.833350	0.1	19.938649
20.835017	0.1	19.967378
20.836683	0.1	19.996465
20.838350	0.1	20.026566
20.840017	0.1	20.057918
20.841683	0.1	20.090224
20.843350	0.1	20.122887
20.845017	0.1	20.155610
20.846683	0.1	20.189406
20.848350	0.1	20.225168
20.850017	0.1	20.262362
20.851683	0.1	20.299257
20.853350	0.1	20.334424
20.855017	0.1	20.367445
20.856683	0.1	20.398558
20.858350	0.1	20.428003
20.860017	0.1	20.455123
20.861683	0.1	20.479323
20.863350	0.1	20.500602
20.865017	0.1	20.519437
20.866683	0.1	20.535411
20.868350	0.1	20.547093
20.870017	0.1	20.553769
20.871683	0.1	20.555199
20.873350	0.1	20.551385
20.875017	0.1	20.542206
20.876683	0.1	20.528079
20.878350	0.1	20.509602
20.880017	0.1	20.487310
20.881683	0.1	20.460786
20.883350	0.1	20.429195
20.885017	0.1	20.392002
20.886683	0.1	20.350219
20.888350	0.1	20.305158
20.890017	0.1	20.256640
20.891683	0.1	20.203174
20.893350	0.1	20.143987
20.895017	0.1	20.079674
20.896683	0.1	20.011426
20.898350	0.1	19.940139
20.900017	0.1	19.866170
20.901683	0.1	19.789995
20.903350	0.1	19.712509
20.905017	0.1	19.635082
20.906683	0.1	19.558490
20.908350	0.1	19.482435
20.910017	0.1	19.405664
20.911683	0.1	19.326748
20.913350	0.1	19.244672
20.915017	0.1	19.160212
20.916683	0.1	19.075633
20.918350	0.1	18.992902
20.920017	0.1	18.912555
20.921683	0.1	18.834532
20.923350	0.1	18.758715
20.925017	0.1	18.684329
20.926683	0.1	18.610896
20.928350	0.1	18.538417
20.930017	0.1	18.467606
20.931683	0.1	18.399597
20.933350	0.1	18.334390
20.935017	0.1	18.270136
20.936683	0.1	18.204988
20.938350	0.1	18.138946
20.940017	0.1	18.073679
20.941683	0.1	18.010975
20.943350	0.1	17.952205
20.945017	0.1	17.896832
20.946683	0.1	17.843307
20.948350	0.1	17.790199
20.950017	0.1	17.737867
20.951683	0.1	17.688514
20.953350	0.1	17.644108
20.955017	0.1	17.604710
20.956683	0.1	17.568768
20.958350	0.1	17.534853
20.960017	0.1	17.502071
20.961683	0.1	17.469646
20.963350	0.1	17.436505
20.965017	0.1	17.402829
20.966683	0.1	17.369033
20.968350	0.1	17.335714
20.970017	0.1	17.303170
20.971683	0.1	17.272295
20.973350	0.1	17.243923
20.975017	0.1	17.218591
20.976683	0.1	17.196537
20.978350	0.1	17.176748
20.980017	0.1	17.157973
20.981683	0.1	17.139436
20.983350	0.1	17.120720
20.985017	0.1	17.101050
20.986683	0.1	17.080368
20.988350	0.1	17.058970
20.990017	0.1	17.037571
20.991683	0.1	17.017067
20.993350	0.1	16.998292
20.995017	0.1	16.980887
20.996683	0.1	16.964079
20.998350	0.1	16.947866
21.000017	0.1	16.932965
21.001683	0.1	16.919435
21.003350	0.1	16.906203
21.005017	0.1	16.892136
21.006683	0.1	16.877533
21.008350	0.1	16.863824
21.010017	0.1	16.851605
21.011683	0.1	16.839863
21.013350	0.1	16.826690
21.015017	0.1	16.810776
21.016683	0.1	16.793014
21.018350	0.1	16.775073
21.020017	0.1	16.758622
21.021683	0.1	16.745032
21.023350	0.1	16.735018
21.025017	0.1	16.727508
21.026683	0.1	16.720475
21.028350	0.1	16.712667
21.030017	0.1	16.703905
21.031683	0.1	16.695024
21.033350	0.1	16.686679
21.035017	0.1	16.678215
21.036683	0.1	16.668857
21.038350	0.1	16.658963
21.040017	0.1	16.649545
21.041683	0.1	16.640962
21.043350	0.1	16.633452
21.045017	0.1	16.627015
21.046683	0.1	16.621173
21.048350	0.1	16.614617
21.050017	0.1	16.606511
21.051683	0.1	16.597749
21.053350	0.1	16.590239
21.055017	0.1	16.585113
21.056683	0.1	16.581894
21.058350	0.1	16.578854
21.060017	0.1	16.575039
21.061683	0.1	16.569973
21.063350	0.1	16.563476
21.065017	0.1	16.555251
21.066683	0.1	16.546191
21.068350	0.1	16.538502
21.070017	0.1	16.534031
21.071683	0.1	16.533137
21.073350	0.1	16.534449
21.075017	0.1	16.535820
21.076683	0.1	16.535402
21.078350	0.1	16.532541
21.080017	0.1	16.528250
21.081683	0.1	16.524316
21.083350	0.1	16.521812
21.085017	0.1	16.520203
21.086683	0.1	16.518773
21.088350	0.1	16.517461
21.090017	0.1	16.516984
21.091683	0.1	16.518832
21.093350	0.1	16.524077
21.095017	0.1	16.532124
21.096683	0.1	16.541124
21.098350	0.1	16.548813
21.100017	0.1	16.553701
21.101683	0.1	16.556324
21.103350	0.1	16.558887
21.105017	0.1	16.563893
21.106683	0.1	16.572059
21.108350	0.1	16.581775
21.110017	0.1	16.590894
21.111683	0.1	16.598226
21.113350	0.1	16.603888
21.115017	0.1	16.608299
21.116683	0.1	16.611339
21.118350	0.1	16.612888
21.120017	0.1	16.613425
21.121683	0.1	16.613902
21.123350	0.1	16.614915
21.125017	0.1	16.615988
21.126683	0.1	16.616822
21.128350	0.1	16.617359
21.130017	0.1	16.617180
21.131683	0.1	16.615690
21.133350	0.1	16.612531
21.135017	0.1	16.607762
21.136683	0.1	16.601683
21.138350	0.1	16.594888
21.140017	0.1	16.588212
21.141683	0.1	16.581656
21.143350	0.1	16.574324
21.145017	0.1	16.565324
21.146683	0.1	16.554714
21.148350	0.1	16.542793
21.150017	0.1	16.529263
21.151683	0.1	16.513766
21.153350	0.1	16.496659
21.155017	0.1	16.478897
21.156683	0.1	16.461135
21.158350	0.1	16.443671
21.160017	0.1	16.426385
21.161683	0.1	16.409756
21.163350	0.1	16.393841
21.165017	0.1	16.377748
21.166683	0.1	16.360999
21.168350	0.1	16.343952
21.170017	0.1	16.326607
21.171683	0.1	16.308368
21.173350	0.1	16.288878
21.175017	0.1	16.269148
21.176683	0.1	16.250909
21.178350	0.1	16.234458
21.180017	0.1	16.219259
21.181683	0.1	16.204477
21.183350	0.1	16.188921
21.185017	0.1	16.171874
21.186683	0.1	16.153575
21.188350	0.1	16.134859
21.190017	0.1	16.116620
21.191683	0.1	16.098977
21.193350	0.1	16.081394
21.195017	0.1	16.063453
21.196683	0.1	16.045452
21.198350	0.1	16.028107
21.200017	0.1	16.011954
21.201683	0.1	15.996994
21.203350	0.1	15.983046
21.205017	0.1	15.970052
21.206683	0.1	15.957595
21.208350	0.1	15.944899
21.210017	0.1	15.931667
21.211683	0.1	15.918375
21.213350	0.1	15.906275
21.215017	0.1	15.896262
21.216683	0.1	15.888155
21.218350	0.1	15.880407
21.220017	0.1	15.872122
21.221683	0.1	15.863658
21.223350	0.1	15.855969
21.225017	0.1	15.849651
21.226683	0.1	15.844525
21.228350	0.1	15.840055
21.230017	0.1	15.836240
21.231683	0.1	15.833081
21.233350	0.1	15.829624
21.235017	0.1	15.824438
21.236683	0.1	15.817107
21.238350	0.1	15.808822
21.240017	0.1	15.801669
21.241683	0.1	15.797020
21.243350	0.1	15.794695
21.245017	0.1	15.793026
21.246683	0.1	15.789867
21.248350	0.1	15.784563
21.250017	0.1	15.778244
21.251683	0.1	15.771509
21.253350	0.1	15.763999
21.255017	0.1	15.756191
21.256683	0.1	15.749634
21.258350	0.1	15.745462
21.260017	0.1	15.743018
21.261683	0.1	15.740276
21.263350	0.1	15.736223
21.265017	0.1	15.731097
21.266683	0.1	15.725018
21.268350	0.1	15.717746
21.270017	0.1	15.709103
21.271683	0.1	15.699328
21.273350	0.1	15.689136
21.275017	0.1	15.679778
21.276683	0.1	15.671373
21.278350	0.1	15.663208
21.280017	0.1	15.654744
21.281683	0.1	15.646161
21.283350	0.1	15.637697
21.285017	0.1	15.628577
21.286683	0.1	15.618027
21.288350	0.1	15.605570
21.290017	0.1	15.591563
21.291683	0.1	15.577079
21.293350	0.1	15.563310
21.295017	0.1	15.550793
21.296683	0.1	15.539289
21.298350	0.1	15.527905
21.300017	0.1	15.516044
21.301683	0.1	15.504182
21.303350	0.1	15.493155
21.305017	0.1	15.482784
21.306683	0.1	15.471698
21.308350	0.1	15.458704
21.310017	0.1	15.444697
21.311683	0.1	15.431882
21.313350	0.1	15.422166
21.315017	0.1	15.415371
21.316683	0.1	15.409828
21.318350	0.1	15.403987
21.320017	0.1	15.397073
21.321683	0.1	15.389384
21.323350	0.1	15.381576
21.325017	0.1	15.374185
21.326683	0.1	15.367270
21.328350	0.1	15.360237
21.330017	0.1	15.352012
21.331683	0.1	15.341462
21.333350	0.1	15.327753
21.335017	0.1	15.311957
21.336683	0.1	15.296997
21.338350	0.1	15.285314
21.340017	0.1	15.276731
21.341683	0.1	15.268804
21.343350	0.1	15.259505
21.345017	0.1	15.248717
21.346683	0.1	15.238465
21.348350	0.1	15.230955
21.350017	0.1	15.226961
21.351683	0.1	15.225590
21.353350	0.1	15.225650
21.355017	0.1	15.225590
21.356683	0.1	15.223623
21.358350	0.1	15.218974
21.360017	0.1	15.212298
21.361683	0.1	15.205146
21.363350	0.1	15.198649
21.365017	0.1	15.193463
21.366683	0.1	15.189649
21.368350	0.1	15.186490
21.370017	0.1	15.182615
21.371683	0.1	15.177906
21.373350	0.1	15.173138
21.375017	0.1	15.169681
21.376683	0.1	15.167595
21.378350	0.1	15.165568
21.380017	0.1	15.162469
21.381683	0.1	15.158773
21.383350	0.1	15.155316
21.385017	0.1	15.152634
21.386683	0.1	15.150727
21.388350	0.1	15.149237
21.390017	0.1	15.146912
21.391683	0.1	15.142740
21.393350	0.1	15.137554
21.395017	0.1	15.133322
21.396683	0.1	15.131534
21.398350	0.1	15.132667
21.400017	0.1	15.135706
21.401683	0.1	15.138687
21.403350	0.1	15.140415
21.405017	0.1	15.141190
21.406683	0.1	15.141846
21.408350	0.1	15.142799
21.410017	0.1	15.143693
21.411683	0.1	15.144230
21.413350	0.1	15.144587
21.415017	0.1	15.145422
21.416683	0.1	15.147389
21.418350	0.1	15.150250
21.420017	0.1	15.153051
21.421683	0.1	15.154720
21.423350	0.1	15.154720
21.425017	0.1	15.153647
21.426683	0.1	15.152455
21.428350	0.1	15.152217
21.430017	0.1	15.152574
21.431683	0.1	15.152336
21.433350	0.1	15.150786
21.435017	0.1	15.147866
21.436683	0.1	15.144349
21.438350	0.1	15.141726
21.440017	0.1	15.141190
21.441683	0.1	15.142561
21.443350	0.1	15.144051
21.445017	0.1	15.143455
21.446683	0.1	15.139819
21.448350	0.1	15.133501
21.450017	0.1	15.125693
21.451683	0.1	15.117169
21.453350	0.1	15.108050
21.455017	0.1	15.098453
21.456683	0.1	15.088619
21.458350	0.1	15.079142
21.460017	0.1	15.070678
21.461683	0.1	15.062571
21.463350	0.1	15.053512
21.465017	0.1	15.043558
21.466683	0.1	15.033306
21.468350	0.1	15.022696
21.470017	0.1	15.011013
21.471683	0.1	14.998020
21.473350	0.1	14.984549
21.475017	0.1	14.971376
21.476683	0.1	14.958323
21.478350	0.1	14.945210
21.480017	0.1	14.931978
21.481683	0.1	14.918030
21.483350	0.1	14.902652
21.485017	0.1	14.885844
21.486683	0.1	14.868678
21.488350	0.1	14.852465
21.490017	0.1	14.837802
21.491683	0.1	14.824630
21.493350	0.1	14.812292
21.495017	0.1	14.799715
21.496683	0.1	14.785767
21.498350	0.1	14.770211
21.500017	0.1	14.753581
21.501683	0.1	14.736534
21.503350	0.1	14.719129
21.505017	0.1	14.701606
21.506683	0.1	14.684440
21.508350	0.1	14.668108
21.510017	0.1	14.653207
21.511683	0.1	14.640153
21.513350	0.1	14.628530
21.515017	0.1	14.617623
21.516683	0.1	14.606775
21.518350	0.1	14.596225
21.520017	0.1	14.587105
21.521683	0.1	14.580251
21.523350	0.1	14.575005
21.525017	0.1	14.569999
21.526683	0.1	14.564575
21.528350	0.1	14.558435
21.530017	0.1	14.551104
21.531683	0.1	14.542104
21.533350	0.1	14.532448
21.535017	0.1	14.523507
21.536683	0.1	14.515699
21.538350	0.1	14.509083
21.540017	0.1	14.503659
21.541683	0.1	14.499486
21.543350	0.1	14.496089
21.545017	0.1	14.492572
21.546683	0.1	14.488340
21.548350	0.1	14.483632
21.550017	0.1	14.479459
21.551683	0.1	14.476300
21.553350	0.1	14.473439
21.555017	0.1	14.469803
21.556683	0.1	14.465452
21.558350	0.1	14.461220
21.560017	0.1	14.457942
21.561683	0.1	14.456333
21.563350	0.1	14.456273
21.565017	0.1	14.456571
21.566683	0.1	14.456094
21.568350	0.1	14.454842
21.570017	0.1	14.453174
21.571683	0.1	14.450968
21.573350	0.1	14.447928
21.575017	0.1	14.443696
21.576683	0.1	14.438988
21.578350	0.1	14.435233
21.580017	0.1	14.434100
21.581683	0.1	14.435709
21.583350	0.1	14.438511
21.585017	0.1	14.440835
21.586683	0.1	14.441729
21.588350	0.1	14.441133
21.590017	0.1	14.439643
21.591683	0.1	14.437855
21.593350	0.1	14.436425
21.595017	0.1	14.436067
21.596683	0.1	14.437199
21.598350	0.1	14.439703
21.600017	0.1	14.443339
21.601683	0.1	14.447273
21.603350	0.1	14.450193
21.605017	0.1	14.451028
21.606683	0.1	14.450074
21.608350	0.1	14.449180
21.610017	0.1	14.450134
21.611683	0.1	14.452816
21.613350	0.1	14.455498
21.615017	0.1	14.457167
21.616683	0.1	14.457703
21.618350	0.1	14.456690
21.620017	0.1	14.454246
21.621683	0.1	14.450909
21.623350	0.1	14.447690
21.625017	0.1	14.445365
21.626683	0.1	14.443935
21.628350	0.1	14.442743
21.630017	0.1	14.441491
21.631683	0.1	14.440299
21.633350	0.1	14.438928
21.635017	0.1	14.436723
21.636683	0.1	14.433921
21.638350	0.1	14.431656
21.640017	0.1	14.430405
21.641683	0.1	14.429510
21.643350	0.1	14.428438
21.645017	0.1	14.427842
21.646683	0.1	14.428974
21.648350	0.1	14.431299
21.650017	0.1	14.432789
21.651683	0.1	14.431954
21.653350	0.1	14.428974
21.655017	0.1	14.425279
21.656683	0.1	14.422239
21.658350	0.1	14.420510
21.660017	0.1	14.420570
21.661683	0.1	14.422537
21.663350	0.1	14.425338
21.665017	0.1	14.427126
21.666683	0.1	14.426709
21.668350	0.1	14.423967
21.670017	0.1	14.420331
21.671683	0.1	14.417888
21.673350	0.1	14.418662
21.675017	0.1	14.423848
21.676683	0.1	14.432670
21.678350	0.1	14.443100
21.680017	0.1	14.452816
21.681683	0.1	14.460982
21.683350	0.1	14.468671
21.685017	0.1	14.477313
21.686683	0.1	14.487148
21.688350	0.1	14.497221
21.690017	0.1	14.507116
21.691683	0.1	14.516951
21.693350	0.1	14.527083
21.695017	0.1	14.537812
21.696683	0.1	14.549018
21.698350	0.1	14.559985
21.700017	0.1	14.570774
21.701683	0.1	14.582635
21.703350	0.1	14.596523
21.705017	0.1	14.612139
21.706683	0.1	14.628471
21.708350	0.1	14.644564
21.710017	0.1	14.659167
21.711683	0.1	14.671446
21.713350	0.1	14.681161
21.715017	0.1	14.688791
21.716683	0.1	14.695466
21.718350	0.1	14.702857
21.720017	0.1	14.710785
21.721683	0.1	14.717639
21.723350	0.1	14.722527
21.725017	0.1	14.725626
21.726683	0.1	14.727236
21.728350	0.1	14.727534
21.730017	0.1	14.726997
21.731683	0.1	14.726282
21.733350	0.1	14.725686
21.735017	0.1	14.724911
21.736683	0.1	14.722467
21.738350	0.1	14.716566
21.740017	0.1	14.706553
21.741683	0.1	14.692605
21.743350	0.1	14.675678
21.745017	0.1	14.656962
21.746683	0.1	14.637173
21.748350	0.1	14.616371
21.750017	0.1	14.593781
21.751683	0.1	14.568449
21.753350	0.1	14.540852
21.755017	0.1	14.511586
21.756683	0.1	14.480711
21.758350	0.1	14.448286
21.760017	0.1	14.414311
21.761683	0.1	14.378549
21.763350	0.1	14.340998
21.765017	0.1	14.302612
21.766683	0.1	14.265300
21.768350	0.1	14.230669
21.770017	0.1	14.198960
21.771683	0.1	14.168740
21.773350	0.1	14.137746
21.775017	0.1	14.105142
21.776683	0.1	14.071883
21.778350	0.1	14.038742
21.780017	0.1	14.004470
21.781683	0.1	13.968230
21.783350	0.1	13.930441
21.785017	0.1	13.892651
21.786683	0.1	13.855935
21.788350	0.1	13.820530
21.790017	0.1	13.786436
21.791683	0.1	13.754190
21.793350	0.1	13.724507
21.795017	0.1	13.697446
21.796683	0.1	13.671876
21.798350	0.1	13.646544
21.800017	0.1	13.620735
21.801683	0.1	13.594330
21.803350	0.1	13.567925
21.805017	0.1	13.542713
21.806683	0.1	13.519884
21.808350	0.1	13.499738
21.810017	0.1	13.481677
21.811683	0.1	13.464034
21.813350	0.1	13.446093
21.815017	0.1	13.428093
21.816683	0.1	13.411046
21.818350	0.1	13.395489
21.820017	0.1	13.381303
21.821683	0.1	13.368309
21.823350	0.1	13.356031
21.825017	0.1	13.343871
21.826683	0.1	13.331951
21.828350	0.1	13.321341
21.830017	0.1	13.312579
21.831683	0.1	13.305009
21.833350	0.1	13.298393
21.835017	0.1	13.293148
21.836683	0.1	13.289333
21.838350	0.1	13.286115
21.840017	0.1	13.282479
21.841683	0.1	13.277531
21.843350	0.1	13.271392
21.845017	0.1	13.265014
21.846683	0.1	13.259769
21.848350	0.1	13.257206
21.850017	0.1	13.258041
21.851683	0.1	13.261081
21.853350	0.1	13.264597
21.855017	0.1	13.267637
21.856683	0.1	13.269664
21.858350	0.1	13.269723
21.860017	0.1	13.268174
21.861683	0.1	13.266505
21.863350	0.1	13.266028
21.865017	0.1	13.267041
21.866683	0.1	13.269187
21.868350	0.1	13.271690
21.870017	0.1	13.273180
21.871683	0.1	13.272227
21.873350	0.1	13.268472
21.875017	0.1	13.263524
21.876683	0.1	13.259769
21.878350	0.1	13.259292
21.880017	0.1	13.262332
21.881683	0.1	13.268054
21.883350	0.1	13.274670
21.885017	0.1	13.280333
21.886683	0.1	13.284267
21.888350	0.1	13.287247
21.890017	0.1	13.289989
21.891683	0.1	13.291777
21.893350	0.1	13.291419
21.895017	0.1	13.288499
21.896683	0.1	13.283790
21.898350	0.1	13.278843
21.900017	0.1	13.275326
21.901683	0.1	13.274074
21.903350	0.1	13.274313
21.905017	0.1	13.274611
21.906683	0.1	13.274194
21.908350	0.1	13.272644
21.910017	0.1	13.270200
21.911683	0.1	13.266981
21.913350	0.1	13.263644
21.915017	0.1	13.261021
21.916683	0.1	13.258458
21.918350	0.1	13.253809
21.920017	0.1	13.246001
21.921683	0.1	13.235927
21.923350	0.1	13.225497
21.925017	0.1	13.216854
21.926683	0.1	13.210715
21.928350	0.1	13.206960
21.930017	0.1	13.204873
21.931683	0.1	13.203145
21.933350	0.1	13.200939
21.935017	0.1	13.198019
21.936683	0.1	13.194502
21.938350	0.1	13.189853
21.940017	0.1	13.183535
21.941683	0.1	13.175309
21.943350	0.1	13.166250
21.945017	0.1	13.157845
21.946683	0.1	13.150991
21.948350	0.1	13.146044
21.950017	0.1	13.142646
21.951683	0.1	13.139547
21.953350	0.1	13.135851
21.955017	0.1	13.132037
21.956683	0.1	13.129354
21.958350	0.1	13.127924
21.960017	0.1	13.126314
21.961683	0.1	13.122500
21.963350	0.1	13.115764
21.965017	0.1	13.107301
21.966683	0.1	13.099135
21.968350	0.1	13.092519
21.970017	0.1	13.087750
21.971683	0.1	13.084055
21.973350	0.1	13.080419
21.975017	0.1	13.076783
21.976683	0.1	13.073743
21.978350	0.1	13.071895
21.980017	0.1	13.070763
21.981683	0.1	13.069154
21.983350	0.1	13.066233
21.985017	0.1	13.061882
21.986683	0.1	13.056815
21.988350	0.1	13.051391
21.990017	0.1	13.046087
21.991683	0.1	13.041557
21.993350	0.1	13.038159
21.995017	0.1	13.035477
21.996683	0.1	13.032974
21.998350	0.1	13.030947
22.000017	0.1	13.029695
22.001683	0.1	13.029278
22.003350	0.1	13.029040
22.005017	0.1	13.028324
22.006683	0.1	13.026596
22.008350	0.1	13.024569
22.010017	0.1	13.023020
22.011683	0.1	13.022066
22.013350	0.1	13.021112
22.015017	0.1	13.019503
22.016683	0.1	13.017059
22.018350	0.1	13.014317
22.020017	0.1	13.012470
22.021683	0.1	13.012946
22.023350	0.1	13.015450
22.025017	0.1	13.018549
22.026683	0.1	13.021053
22.028350	0.1	13.023198
22.030017	0.1	13.025106
22.031683	0.1	13.026596
22.033350	0.1	13.027490
22.035017	0.1	13.028384
22.036683	0.1	13.031364
22.038350	0.1	13.038576
22.040017	0.1	13.049961
22.041683	0.1	13.063134
22.043350	0.1	13.075591
22.045017	0.1	13.087214
22.046683	0.1	13.099433
22.048350	0.1	13.112963
22.050017	0.1	13.126612
22.051683	0.1	13.138474
22.053350	0.1	13.147116
22.055017	0.1	13.153196
22.056683	0.1	13.159514
22.058350	0.1	13.168097
22.060017	0.1	13.178707
22.061683	0.1	13.190091
22.063350	0.1	13.202191
22.065017	0.1	13.214649
22.066683	0.1	13.226868
22.068350	0.1	13.238371
22.070017	0.1	13.249577
22.071683	0.1	13.260842
22.073350	0.1	13.272167
22.075017	0.1	13.283015
22.076683	0.1	13.292671
22.078350	0.1	13.301493
22.080017	0.1	13.310552
22.081683	0.1	13.320804
22.083350	0.1	13.331116
22.085017	0.1	13.339640
22.086683	0.1	13.345481
22.088350	0.1	13.349295
22.090017	0.1	13.351799
22.091683	0.1	13.353408
22.093350	0.1	13.354064
22.095017	0.1	13.353110
22.096683	0.1	13.350190
22.098350	0.1	13.345421
22.100017	0.1	13.339222
22.101683	0.1	13.331116
22.103350	0.1	13.319851
22.105017	0.1	13.305069
22.106683	0.1	13.287724
22.108350	0.1	13.269664
22.110017	0.1	13.252259
22.111683	0.1	13.236047
22.113350	0.1	13.220371
22.115017	0.1	13.204039
22.116683	0.1	13.185919
22.118350	0.1	13.165534
22.120017	0.1	13.143481
22.121683	0.1	13.121010
22.123350	0.1	13.099194
22.125017	0.1	13.078452
22.126683	0.1	13.057888
22.128350	0.1	13.036669
22.130017	0.1	13.014675
22.131683	0.1	12.992323
22.133350	0.1	12.970389
22.135017	0.1	12.949706
22.136683	0.1	12.930454
22.138350	0.1	12.911738
22.140017	0.1	12.892426
22.141683	0.1	12.871683
22.143350	0.1	12.849570
22.145017	0.1	12.826801
22.146683	0.1	12.804628
22.148350	0.1	12.784065
22.150017	0.1	12.765766
22.151683	0.1	12.750209
22.153350	0.1	12.737513
22.155017	0.1	12.726904
22.156683	0.1	12.717367
22.158350	0.1	12.708188
22.160017	0.1	12.699784
22.161683	0.1	12.692452
22.163350	0.1	12.685717
22.165017	0.1	12.678624
22.166683	0.1	12.670875
22.168350	0.1	12.663246
22.170017	0.1	12.657226
22.171683	0.1	12.653709
22.173350	0.1	12.652338
22.175017	0.1	12.651861
22.176683	0.1	12.650967
22.178350	0.1	12.649418
22.180017	0.1	12.647570
22.181683	0.1	12.646020
22.183350	0.1	12.644769
22.185017	0.1	12.643815
22.186683	0.1	12.643815
22.188350	0.1	12.645841
22.190017	0.1	12.649596
22.191683	0.1	12.653471
22.193350	0.1	12.656153
22.195017	0.1	12.658001
22.196683	0.1	12.660504
22.198350	0.1	12.664498
22.200017	0.1	12.669981
22.201683	0.1	12.676538
22.203350	0.1	12.683154
22.205017	0.1	12.689055
22.206683	0.1	12.693942
22.208350	0.1	12.698353
22.210017	0.1	12.702823
22.211683	0.1	12.707353
22.213350	0.1	12.711585
22.215017	0.1	12.714864
22.216683	0.1	12.717248
22.218350	0.1	12.719572
22.220017	0.1	12.722672
22.221683	0.1	12.726427
22.223350	0.1	12.730718
22.225017	0.1	12.735427
22.226683	0.1	12.739778
22.228350	0.1	12.742043
22.230017	0.1	12.740851
22.231683	0.1	12.736321
22.233350	0.1	12.730242
22.235017	0.1	12.725235
22.236683	0.1	12.723506
22.238350	0.1	12.724996
22.240017	0.1	12.727440
22.241683	0.1	12.728632
22.243350	0.1	12.727381
22.245017	0.1	12.723327
22.246683	0.1	12.717129
22.248350	0.1	12.710036
22.250017	0.1	12.703598
22.251683	0.1	12.698651
22.253350	0.1	12.695373
22.255017	0.1	12.692810
22.256683	0.1	12.689174
22.258350	0.1	12.683214
22.260017	0.1	12.674750
22.261683	0.1	12.664676
22.263350	0.1	12.654305
22.265017	0.1	12.644709
22.266683	0.1	12.636185
22.268350	0.1	12.628437
22.270017	0.1	12.621046
22.271683	0.1	12.613416
22.273350	0.1	12.605429
22.275017	0.1	12.596846
22.276683	0.1	12.587608
22.278350	0.1	12.578250
22.280017	0.1	12.569488
22.281683	0.1	12.560786
22.283350	0.1	12.551189
22.285017	0.1	12.540818
22.286683	0.1	12.530685
22.288350	0.1	12.521387
22.290017	0.1	12.513340
22.291683	0.1	12.507857
22.293350	0.1	12.505711
22.295017	0.1	12.505711
22.296683	0.1	12.505711
22.298350	0.1	12.504042
22.300017	0.1	12.501062
22.301683	0.1	12.498499
22.303350	0.1	12.497962
22.305017	0.1	12.498737
22.306683	0.1	12.498201
22.308350	0.1	12.493730
22.310017	0.1	12.485028
22.311683	0.1	12.474299
22.313350	0.1	12.463928
22.315017	0.1	12.455881
22.316683	0.1	12.451411
22.318350	0.1	12.450577
22.320017	0.1	12.452663
22.321683	0.1	12.457550
22.323350	0.1	12.466491
22.325017	0.1	12.479902
22.326683	0.1	12.495220
22.328350	0.1	12.508810
22.330017	0.1	12.518526
22.331683	0.1	12.524665
22.333350	0.1	12.529016
22.335017	0.1	12.533487
22.336683	0.1	12.539864
22.338350	0.1	12.549639
22.340017	0.1	12.562216
22.341683	0.1	12.575091
22.343350	0.1	12.585939
22.345017	0.1	12.594462
22.346683	0.1	12.602747
22.348350	0.1	12.614013
22.350017	0.1	12.629808
22.351683	0.1	12.648941
22.353350	0.1	12.668193
22.355017	0.1	12.685061
22.356683	0.1	12.699247
22.358350	0.1	12.712003
22.360017	0.1	12.725056
22.361683	0.1	12.739361
22.363350	0.1	12.755037
22.365017	0.1	12.772322
22.366683	0.1	12.791575
22.368350	0.1	12.813092
22.370017	0.1	12.836278
22.371683	0.1	12.859762
22.373350	0.1	12.882829
22.375017	0.1	12.905598
22.376683	0.1	12.928427
22.378350	0.1	12.951315
22.380017	0.1	12.974442
22.381683	0.1	12.997270
22.383350	0.1	13.019145
22.385017	0.1	13.040961
22.386683	0.1	13.063968
22.388350	0.1	13.088406
22.390017	0.1	13.113559
22.391683	0.1	13.139368
22.393350	0.1	13.166250
22.395017	0.1	13.194860
22.396683	0.1	13.224781
22.398350	0.1	13.254762
22.400017	0.1	13.283909
22.401683	0.1	13.312758
22.403350	0.1	13.342322
22.405017	0.1	13.372839
22.406683	0.1	13.403953
22.408350	0.1	13.435245
22.410017	0.1	13.466359
22.411683	0.1	13.496996
22.413350	0.1	13.526440
22.415017	0.1	13.555170
22.416683	0.1	13.584436
22.418350	0.1	13.615311
22.420017	0.1	13.648034
22.421683	0.1	13.681293
22.423350	0.1	13.713420
22.425017	0.1	13.743878
22.426683	0.1	13.773979
22.428350	0.1	13.805986
22.430017	0.1	13.841093
22.431683	0.1	13.877989
22.433350	0.1	13.914884
22.435017	0.1	13.952316
22.436683	0.1	13.992310
22.438350	0.1	14.034868
22.440017	0.1	14.078320
22.441683	0.1	14.121593
22.443350	0.1	14.165104
22.445017	0.1	14.209629
22.446683	0.1	14.256001
22.448350	0.1	14.305175
22.450017	0.1	14.357508
22.451683	0.1	14.413298
22.453350	0.1	14.472783
22.455017	0.1	14.535249
22.456683	0.1	14.600099
22.458350	0.1	14.667631
22.460017	0.1	14.738501
22.461683	0.1	14.813126
22.463350	0.1	14.892221
22.465017	0.1	14.976264
22.466683	0.1	15.064956
22.468350	0.1	15.157224
22.470017	0.1	15.252174
22.471683	0.1	15.349687
22.473350	0.1	15.450777
22.475017	0.1	15.556634
22.476683	0.1	15.667797
22.478350	0.1	15.784265
22.480017	0.1	15.905858
22.481683	0.1	16.033054
22.483350	0.1	16.166748
22.485017	0.1	16.306997
22.486683	0.1	16.453208
22.488350	0.1	16.605497
22.490017	0.1	16.764582
22.491683	0.1	16.931654
22.493350	0.1	17.107488
22.495017	0.1	17.292262
22.496683	0.1	17.486096
22.498350	0.1	17.689646
22.500017	0.1	17.903031
22.501683	0.1	18.125893
22.503350	0.1	18.357874
22.505017	0.1	18.599392
22.506683	0.1	18.852473
22.508350	0.1	19.118906
22.510017	0.1	19.398452
22.511683	0.1	19.689203
22.513350	0.1	19.989313
22.515017	0.1	20.299019
22.516683	0.1	20.620645
22.518350	0.1	20.956935
22.520017	0.1	21.309019
22.521683	0.1	21.676124
22.523350	0.1	22.056641
22.525017	0.1	22.449197
22.526683	0.1	22.852541
22.528350	0.1	23.265602
22.530017	0.1	23.687543
22.531683	0.1	24.118604
22.533350	0.1	24.559022
22.535017	0.1	25.007726
22.536683	0.1	25.462450
22.538350	0.1	25.920691
22.540017	0.1	26.379646
22.541683	0.1	26.836754
22.543350	0.1	27.290167
22.545017	0.1	27.738871
22.546683	0.1	28.181078
22.548350	0.1	28.613748
22.550017	0.1	29.033305
22.551683	0.1	29.437246
22.553350	0.1	29.824199
22.555017	0.1	30.192258
22.556683	0.1	30.539693
22.558350	0.1	30.864598
22.560017	0.1	31.164827
22.561683	0.1	31.438114
22.563350	0.1	31.682255
22.565017	0.1	31.894745
22.566683	0.1	32.073440
22.568350	0.1	32.216491
22.570017	0.1	32.322528
22.571683	0.1	32.391133
22.573350	0.1	32.422425
22.575017	0.1	32.416405
22.576683	0.1	32.372953
22.578350	0.1	32.292666
22.580017	0.1	32.177093
22.581683	0.1	32.027008
22.583350	0.1	31.842770
22.585017	0.1	31.625213
22.586683	0.1	31.376364
22.588350	0.1	31.098308
22.590017	0.1	30.792357
22.591683	0.1	30.458929
22.593350	0.1	30.098619
22.595017	0.1	29.713096
22.596683	0.1	29.304625
22.598350	0.1	28.875949
22.600017	0.1	28.429152
22.601683	0.1	27.965845
22.603350	0.1	27.488114
22.605017	0.1	26.999773
22.606683	0.1	26.505055
22.608350	0.1	26.006879
22.610017	0.1	25.506498
22.611683	0.1	25.003971
22.613350	0.1	24.499477
22.615017	0.1	23.994566
22.616683	0.1	23.491622
22.618350	0.1	22.993208
22.620017	0.1	22.500636
22.621683	0.1	22.014023
22.623350	0.1	21.533729
22.625017	0.1	21.062018
22.626683	0.1	20.602168
22.628350	0.1	20.156564
22.630017	0.1	19.726576
22.631683	0.1	19.312919
22.633350	0.1	18.915774
22.635017	0.1	18.534363
22.636683	0.1	18.167080
22.638350	0.1	17.813147
22.640017	0.1	17.472983
22.641683	0.1	17.146946
22.643350	0.1	16.834737
22.645017	0.1	16.536237
22.646683	0.1	16.251863
22.648350	0.1	15.982092
22.650017	0.1	15.727044
22.651683	0.1	15.486837
22.653350	0.1	15.262307
22.655017	0.1	15.053512
22.656683	0.1	14.858664
22.658350	0.1	14.675797
22.660017	0.1	14.504493
22.661683	0.1	14.345587
22.663350	0.1	14.199317
22.665017	0.1	14.064551
22.666683	0.1	13.939858
22.668350	0.1	13.824702
22.670017	0.1	13.720036
22.671683	0.1	13.626338
22.673350	0.1	13.543070
22.675017	0.1	13.469458
22.676683	0.1	13.405205
22.678350	0.1	13.349892
22.680017	0.1	13.302029
22.681683	0.1	13.259352
22.683350	0.1	13.220669
22.685017	0.1	13.186098
22.686683	0.1	13.155938
22.688350	0.1	13.130666
22.690017	0.1	13.111592
22.691683	0.1	13.099552
22.693350	0.1	13.094188
22.695017	0.1	13.094128
22.696683	0.1	13.098121
22.698350	0.1	13.105632
22.700017	0.1	13.116957
22.701683	0.1	13.132513
22.703350	0.1	13.151348
22.705017	0.1	13.172091
22.706683	0.1	13.194562
22.708350	0.1	13.218880
22.710017	0.1	13.244987
22.711683	0.1	13.272703
22.713350	0.1	13.302029
22.715017	0.1	13.332606
22.716683	0.1	13.363839
22.718350	0.1	13.395906
22.720017	0.1	13.429821
22.721683	0.1	13.466180
22.723350	0.1	13.503552
22.725017	0.1	13.539732
22.726683	0.1	13.573290
22.728350	0.1	13.604344
22.730017	0.1	13.633967
22.731683	0.1	13.662458
22.733350	0.1	13.689519
22.735017	0.1	13.715089
22.736683	0.1	13.739408
22.738350	0.1	13.762952
22.740017	0.1	13.785423
22.741683	0.1	13.805271
22.743350	0.1	13.820470
22.745017	0.1	13.829530
22.746683	0.1	13.832689
22.748350	0.1	13.831735
22.750017	0.1	13.829232
22.751683	0.1	13.826192
22.753350	0.1	13.821841
22.755017	0.1	13.814629
22.756683	0.1	13.803960
22.758350	0.1	13.789118
22.760017	0.1	13.769627
22.761683	0.1	13.745666
22.763350	0.1	13.717414
22.765017	0.1	13.684989
22.766683	0.1	13.648809
22.768350	0.1	13.609649
22.770017	0.1	13.568223
22.771683	0.1	13.525010
22.773350	0.1	13.480604
22.775017	0.1	13.435424
22.776683	0.1	13.388992
22.778350	0.1	13.340712
22.780017	0.1	13.290287
22.781683	0.1	13.237775
22.783350	0.1	13.183654
22.785017	0.1	13.128699
22.786683	0.1	13.073505
22.788350	0.1	13.018072
22.790017	0.1	12.961865
22.791683	0.1	12.904287
22.793350	0.1	12.845398
22.795017	0.1	12.786151
22.796683	0.1	12.727381
22.798350	0.1	12.669862
22.800017	0.1	12.614787
22.801683	0.1	12.562931
22.803350	0.1	12.513459
22.805017	0.1	12.464882
22.806683	0.1	12.415767
22.808350	0.1	12.365461
22.810017	0.1	12.313963
22.811683	0.1	12.262464
22.813350	0.1	12.212814
22.815017	0.1	12.166262
22.816683	0.1	12.122632
22.818350	0.1	12.081624
22.820017	0.1	12.043477
22.821683	0.1	12.008548
22.823350	0.1	11.976183
22.825017	0.1	11.944772
22.826683	0.1	11.913718
22.828350	0.1	11.884392
22.830017	0.1	11.858524
22.831683	0.1	11.835516
22.833350	0.1	11.813343
22.835017	0.1	11.790515
22.836683	0.1	11.767090
22.838350	0.1	11.744083
22.840017	0.1	11.722565
22.841683	0.1	11.703432
22.843350	0.1	11.686862
22.845017	0.1	11.672140
22.846683	0.1	11.657894
22.848350	0.1	11.643172
22.850017	0.1	11.628211
22.851683	0.1	11.614145
22.853350	0.1	11.602343
22.855017	0.1	11.593283
22.856683	0.1	11.586488
22.858350	0.1	11.580945
22.860017	0.1	11.575521
22.861683	0.1	11.569620
22.863350	0.1	11.563004
22.865017	0.1	11.555434
22.866683	0.1	11.546970
22.868350	0.1	11.538208
22.870017	0.1	11.530162
22.871683	0.1	11.523307
22.873350	0.1	11.516810
22.875017	0.1	11.510969
22.876683	0.1	11.506499
22.878350	0.1	11.503697
22.880017	0.1	11.502743
22.881683	0.1	11.504055
22.883350	0.1	11.506916
22.885017	0.1	11.509300
22.886683	0.1	11.509062
22.888350	0.1	11.505247
22.890017	0.1	11.498869
22.891683	0.1	11.492074
22.893350	0.1	11.485995
22.895017	0.1	11.481107
22.896683	0.1	11.477948
22.898350	0.1	11.477113
22.900017	0.1	11.478306
22.901683	0.1	11.480094
22.903350	0.1	11.481405
22.905017	0.1	11.481882
22.906683	0.1	11.482359
22.908350	0.1	11.484087
22.910017	0.1	11.487067
22.911683	0.1	11.489690
22.913350	0.1	11.490763
22.915017	0.1	11.490703
22.916683	0.1	11.491121
22.918350	0.1	11.493207
22.920017	0.1	11.497081
22.921683	0.1	11.501134
22.923350	0.1	11.503220
22.925017	0.1	11.502505
22.926683	0.1	11.500300
22.928350	0.1	11.498750
22.930017	0.1	11.498869
22.931683	0.1	11.500717
22.933350	0.1	11.504591
22.935017	0.1	11.510552
22.936683	0.1	11.518181
22.938350	0.1	11.526287
22.940017	0.1	11.533201
22.941683	0.1	11.537731
22.943350	0.1	11.540175
22.945017	0.1	11.541725
22.946683	0.1	11.543871
22.948350	0.1	11.547745
22.950017	0.1	11.553109
22.951683	0.1	11.558235
22.953350	0.1	11.561335
22.955017	0.1	11.562825
22.956683	0.1	11.565030
22.958350	0.1	11.570156
22.960017	0.1	11.578322
22.961683	0.1	11.588276
22.963350	0.1	11.599005
22.965017	0.1	11.610091
22.966683	0.1	11.620761
22.968350	0.1	11.630476
22.970017	0.1	11.639059
22.971683	0.1	11.646152
22.973350	0.1	11.652530
22.975017	0.1	11.659921
22.976683	0.1	11.669756
22.978350	0.1	11.682451
22.980017	0.1	11.696876
22.981683	0.1	11.711181
22.983350	0.1	11.724056
22.985017	0.1	11.736215
22.986683	0.1	11.749387
22.988350	0.1	11.764706
22.990017	0.1	11.781276
22.991683	0.1	11.797429
22.993350	0.1	11.812449
22.995017	0.1	11.827172
22.996683	0.1	11.843205
22.998350	0.1	11.861146
23.000017	0.1	11.880160
23.001683	0.1	11.899770
23.003350	0.1	11.920095
23.005017	0.1	11.940540
23.006683	0.1	11.960030
23.008350	0.1	11.978448
23.010017	0.1	11.997462
23.011683	0.1	12.018860
23.013350	0.1	12.042940
23.015017	0.1	12.068332
23.016683	0.1	12.093724
23.018350	0.1	12.118459
23.020017	0.1	12.142540
23.021683	0.1	12.165905
23.023350	0.1	12.188972
23.025017	0.1	12.212396
23.026683	0.1	12.236715
23.028350	0.1	12.262524
23.030017	0.1	12.289882
23.031683	0.1	12.318016
23.033350	0.1	12.345553
23.035017	0.1	12.371839
23.036683	0.1	12.396277
23.038350	0.1	12.418628
23.040017	0.1	12.439132
23.041683	0.1	12.458087
23.043350	0.1	12.475253
23.045017	0.1	12.490452
23.046683	0.1	12.504698
23.048350	0.1	12.519003
23.050017	0.1	12.533427
23.051683	0.1	12.547673
23.053350	0.1	12.561382
23.055017	0.1	12.573899
23.056683	0.1	12.583733
23.058350	0.1	12.590111
23.060017	0.1	12.593210
23.061683	0.1	12.593866
23.063350	0.1	12.593389
23.065017	0.1	12.592078
23.066683	0.1	12.588740
23.068350	0.1	12.583078
23.070017	0.1	12.576164
23.071683	0.1	12.568773
23.073350	0.1	12.560726
23.075017	0.1	12.551547
23.076683	0.1	12.541712
23.078350	0.1	12.531639
23.080017	0.1	12.520493
23.081683	0.1	12.506963
23.083350	0.1	12.490333
23.085017	0.1	12.471498
23.086683	0.1	12.451769
23.088350	0.1	12.432099
23.090017	0.1	12.413026
23.091683	0.1	12.395621
23.093350	0.1	12.380303
23.095017	0.1	12.366713
23.096683	0.1	12.354077
23.098350	0.1	12.341321
23.100017	0.1	12.327433
23.101683	0.1	12.312353
23.103350	0.1	12.297273
23.105017	0.1	12.282611
23.106683	0.1	12.267531
23.108350	0.1	12.251199
23.110017	0.1	12.233556
23.111683	0.1	12.214781
23.113350	0.1	12.195409
23.115017	0.1	12.176872
23.116683	0.1	12.161077
23.118350	0.1	12.149096
23.120017	0.1	12.139977
23.121683	0.1	12.131453
23.123350	0.1	12.121440
23.125017	0.1	12.109042
23.126683	0.1	12.095333
23.128350	0.1	12.082458
23.130017	0.1	12.071968
23.131683	0.1	12.063862
23.133350	0.1	12.056351
23.135017	0.1	12.047649
23.136683	0.1	12.037397
23.138350	0.1	12.026370
23.140017	0.1	12.015463
23.141683	0.1	12.005151
23.143350	0.1	11.995435
23.145017	0.1	11.984945
23.146683	0.1	11.972428
23.148350	0.1	11.958361
23.150017	0.1	11.944772
23.151683	0.1	11.933089
23.153350	0.1	11.922479
23.155017	0.1	11.910618
23.156683	0.1	11.896134
23.158350	0.1	11.879981
23.160017	0.1	11.864067
23.161683	0.1	11.849106
23.163350	0.1	11.834205
23.165017	0.1	11.818290
23.166683	0.1	11.801840
23.168350	0.1	11.786164
23.170017	0.1	11.772037
23.171683	0.1	11.759461
23.173350	0.1	11.747480
23.175017	0.1	11.735142
23.176683	0.1	11.722446
23.178350	0.1	11.709154
23.180017	0.1	11.694372
23.181683	0.1	11.677266
23.183350	0.1	11.658371
23.185017	0.1	11.639119
23.186683	0.1	11.620999
23.188350	0.1	11.604369
23.190017	0.1	11.588634
23.191683	0.1	11.572660
23.193350	0.1	11.556030
23.195017	0.1	11.539937
23.196683	0.1	11.525930
23.198350	0.1	11.514188
23.200017	0.1	11.503399
23.201683	0.1	11.491657
23.203350	0.1	11.477710
23.205017	0.1	11.461437
23.206683	0.1	11.444510
23.208350	0.1	11.428893
23.210017	0.1	11.415423
23.211683	0.1	11.403979
23.213350	0.1	11.393369
23.215017	0.1	11.382640
23.216683	0.1	11.371554
23.218350	0.1	11.360586
23.220017	0.1	11.350513
23.221683	0.1	11.342288
23.223350	0.1	11.336268
23.225017	0.1	11.331082
23.226683	0.1	11.324645
23.228350	0.1	11.315168
23.230017	0.1	11.302591
23.231683	0.1	11.289538
23.233350	0.1	11.279286
23.235017	0.1	11.273206
23.236683	0.1	11.270524
23.238350	0.1	11.269272
23.240017	0.1	11.267544
23.241683	0.1	11.264086
23.243350	0.1	11.258782
23.245017	0.1	11.251867
23.246683	0.1	11.244000
23.248350	0.1	11.236788
23.250017	0.1	11.232436
23.251683	0.1	11.231840
23.253350	0.1	11.233390
23.255017	0.1	11.234940
23.256683	0.1	11.235119
23.258350	0.1	11.233330
23.260017	0.1	11.228622
23.261683	0.1	11.220575
23.263350	0.1	11.211217
23.265017	0.1	11.203647
23.266683	0.1	11.199475
23.268350	0.1	11.198044
23.270017	0.1	11.198402
23.271683	0.1	11.199296
23.273350	0.1	11.199296
23.275017	0.1	11.197448
23.276683	0.1	11.194349
23.278350	0.1	11.191905
23.280017	0.1	11.191250
23.281683	0.1	11.191130
23.283350	0.1	11.189640
23.285017	0.1	11.186839
23.286683	0.1	11.184097
23.288350	0.1	11.182190
23.290017	0.1	11.181236
23.291683	0.1	11.180878
23.293350	0.1	11.179925
23.295017	0.1	11.177600
23.296683	0.1	11.173905
23.298350	0.1	11.168719
23.300017	0.1	11.161984
23.301683	0.1	11.154652
23.303350	0.1	11.148573
23.305017	0.1	11.144818
23.306683	0.1	11.142314
23.308350	0.1	11.139036
23.310017	0.1	11.134566
23.311683	0.1	11.130393
23.313350	0.1	11.128486
23.315017	0.1	11.128903
23.316683	0.1	11.130214
23.318350	0.1	11.130572
23.320017	0.1	11.128784
23.321683	0.1	11.124671
23.323350	0.1	11.119426
23.325017	0.1	11.114181
23.326683	0.1	11.109830
23.328350	0.1	11.106909
23.330017	0.1	11.105180
23.331683	0.1	11.103869
23.333350	0.1	11.102081
23.335017	0.1	11.099339
23.336683	0.1	11.095882
23.338350	0.1	11.092842
23.340017	0.1	11.091352
23.341683	0.1	11.091591
23.343350	0.1	11.092365
23.345017	0.1	11.092425
23.346683	0.1	11.091412
23.348350	0.1	11.089862
23.350017	0.1	11.088610
23.351683	0.1	11.088372
23.353350	0.1	11.089683
23.355017	0.1	11.092723
23.356683	0.1	11.096180
23.358350	0.1	11.098326
23.360017	0.1	11.097968
23.361683	0.1	11.095167
23.363350	0.1	11.090995
23.365017	0.1	11.086763
23.366683	0.1	11.083484
23.368350	0.1	11.081279
23.370017	0.1	11.079908
23.371683	0.1	11.079372
23.373350	0.1	11.079848
23.375017	0.1	11.081517
23.376683	0.1	11.083961
23.378350	0.1	11.085988
23.380017	0.1	11.086405
23.381683	0.1	11.085094
23.383350	0.1	11.082411
23.385017	0.1	11.079074
23.386683	0.1	11.076511
23.388350	0.1	11.076332
23.390017	0.1	11.078895
23.391683	0.1	11.082829
23.393350	0.1	11.085749
23.395017	0.1	11.086405
23.396683	0.1	11.085213
23.398350	0.1	11.083246
23.400017	0.1	11.080981
23.401683	0.1	11.078656
23.403350	0.1	11.077345
23.405017	0.1	11.078537
23.406683	0.1	11.082829
23.408350	0.1	11.088670
23.410017	0.1	11.093915
23.411683	0.1	11.097372
23.413350	0.1	11.098624
23.415017	0.1	11.098445
23.416683	0.1	11.098028
23.418350	0.1	11.098505
23.420017	0.1	11.099876
23.421683	0.1	11.101187
23.423350	0.1	11.102141
23.425017	0.1	11.103452
23.426683	0.1	11.105478
23.428350	0.1	11.107863
23.430017	0.1	11.110008
23.431683	0.1	11.111558
23.433350	0.1	11.112393
23.435017	0.1	11.112452
23.436683	0.1	11.111677
23.438350	0.1	11.110664
23.440017	0.1	11.110604
23.441683	0.1	11.111916
23.443350	0.1	11.113287
23.445017	0.1	11.113346
23.446683	0.1	11.112452
23.448350	0.1	11.111856
23.450017	0.1	11.111916
23.451683	0.1	11.112571
23.453350	0.1	11.113883
23.455017	0.1	11.114836
23.456683	0.1	11.114062
23.458350	0.1	11.111201
23.460017	0.1	11.107445
23.461683	0.1	11.103631
23.463350	0.1	11.100054
23.465017	0.1	11.097372
23.466683	0.1	11.096717
23.468350	0.1	11.098445
23.470017	0.1	11.101545
23.471683	0.1	11.105002
23.473350	0.1	11.108757
23.475017	0.1	11.112691
23.476683	0.1	11.115909
23.478350	0.1	11.117340
23.480017	0.1	11.116565
23.481683	0.1	11.114062
23.483350	0.1	11.110366
23.485017	0.1	11.106075
23.486683	0.1	11.101723
23.488350	0.1	11.098087
23.490017	0.1	11.095703
23.491683	0.1	11.094690
23.493350	0.1	11.094809
23.495017	0.1	11.095644
23.496683	0.1	11.096717
23.498350	0.1	11.097551
23.500017	0.1	11.097849
23.501683	0.1	11.098564
23.503350	0.1	11.100949
23.505017	0.1	11.105300
23.506683	0.1	11.110902
23.508350	0.1	11.116028
23.510017	0.1	11.118711
23.511683	0.1	11.118234
23.513350	0.1	11.115552
23.515017	0.1	11.113167
23.516683	0.1	11.113108
23.518350	0.1	11.115730
23.520017	0.1	11.120141
23.521683	0.1	11.125088
23.523350	0.1	11.129499
23.525017	0.1	11.132241
23.526683	0.1	11.133612
23.528350	0.1	11.135460
23.530017	0.1	11.139930
23.531683	0.1	11.147321
23.533350	0.1	11.156083
23.535017	0.1	11.164606
23.536683	0.1	11.172176
23.538350	0.1	11.178733
23.540017	0.1	11.184574
23.541683	0.1	11.190654
23.543350	0.1	11.198164
23.545017	0.1	11.207820
23.546683	0.1	11.219800
23.548350	0.1	11.233450
23.550017	0.1	11.247934
23.551683	0.1	11.263014
23.553350	0.1	11.278630
23.555017	0.1	11.294425
23.556683	0.1	11.310399
23.558350	0.1	11.326731
23.560017	0.1	11.343718
23.561683	0.1	11.361957
23.563350	0.1	11.382998
23.565017	0.1	11.407495
23.566683	0.1	11.434735
23.568350	0.1	11.463464
23.570017	0.1	11.492611
23.571683	0.1	11.521936
23.573350	0.1	11.551440
23.575017	0.1	11.581064
23.576683	0.1	11.611164
23.578350	0.1	11.642516
23.580017	0.1	11.675716
23.581683	0.1	11.712075
23.583350	0.1	11.752725
23.585017	0.1	11.797369
23.586683	0.1	11.844517
23.588350	0.1	11.893333
23.590017	0.1	11.945189
23.591683	0.1	12.001634
23.593350	0.1	12.062014
23.595017	0.1	12.124420
23.596683	0.1	12.187660
23.598350	0.1	12.251974
23.600017	0.1	12.318373
23.601683	0.1	12.387694
23.603350	0.1	12.460590
23.605017	0.1	12.537719
23.606683	0.1	12.619615
23.608350	0.1	12.706042
23.610017	0.1	12.795628
23.611683	0.1	12.886525
23.613350	0.1	12.978018
23.615017	0.1	13.071657
23.616683	0.1	13.170064
23.618350	0.1	13.274670
23.620017	0.1	13.384343
23.621683	0.1	13.496459
23.623350	0.1	13.608933
23.625017	0.1	13.722480
23.626683	0.1	13.839365
23.628350	0.1	13.961972
23.630017	0.1	14.091314
23.631683	0.1	14.227332
23.633350	0.1	14.369131
23.635017	0.1	14.515639
23.636683	0.1	14.665843
23.638350	0.1	14.819444
23.640017	0.1	14.977098
23.641683	0.1	15.140832
23.643350	0.1	15.312136
23.645017	0.1	15.490890
23.646683	0.1	15.675248
23.648350	0.1	15.864075
23.650017	0.1	16.057611
23.651683	0.1	16.256333
23.653350	0.1	16.460360
23.655017	0.1	16.670407
23.656683	0.1	16.888083
23.658350	0.1	17.115892
23.660017	0.1	17.355383
23.661683	0.1	17.606796
23.663350	0.1	17.869533
23.665017	0.1	18.142940
23.666683	0.1	18.426062
23.668350	0.1	18.718244
23.670017	0.1	19.019128
23.671683	0.1	19.328357
23.673350	0.1	19.646348
23.675017	0.1	19.974829
23.676683	0.1	20.315768
23.678350	0.1	20.670296
23.680017	0.1	21.038474
23.681683	0.1	21.419824
23.683350	0.1	21.813990
23.685017	0.1	22.221149
23.686683	0.1	22.641779
23.688350	0.1	23.075820
23.690017	0.1	23.522438
23.691683	0.1	23.979784
23.693350	0.1	24.445535
23.695017	0.1	24.916710
23.696683	0.1	25.390686
23.698350	0.1	25.866033
23.700017	0.1	26.342692
23.701683	0.1	26.820482
23.703350	0.1	27.297737
23.705017	0.1	27.771236
23.706683	0.1	28.237941
23.708350	0.1	28.695585
23.710017	0.1	29.142262
23.711683	0.1	29.575588
23.713350	0.1	29.992761
23.715017	0.1	30.390384
23.716683	0.1	30.765297
23.718350	0.1	31.114878
23.720017	0.1	31.437041
23.721683	0.1	31.729521
23.723350	0.1	31.990292
23.725017	0.1	32.218101
23.726683	0.1	32.412173
23.728350	0.1	32.571556
23.730017	0.1	32.694699
23.731683	0.1	32.780172
23.733350	0.1	32.827737
23.735017	0.1	32.838406
23.736683	0.1	32.812836
23.738350	0.1	32.749714
23.740017	0.1	32.646658
23.741683	0.1	32.503011
23.743350	0.1	32.320442
23.745017	0.1	32.101633
23.746683	0.1	31.848731
23.748350	0.1	31.563403
23.750017	0.1	31.247677
23.751683	0.1	30.903580
23.753350	0.1	30.532183
23.755017	0.1	30.134322
23.756683	0.1	29.711487
23.758350	0.1	29.265584
23.760017	0.1	28.798940
23.761683	0.1	28.314592
23.763350	0.1	27.815999
23.765017	0.1	27.306022
23.766683	0.1	26.787581
23.768350	0.1	26.263477
23.770017	0.1	25.736214
23.771683	0.1	25.206985
23.773350	0.1	24.675967
23.775017	0.1	24.143757
23.776683	0.1	23.612322
23.778350	0.1	23.084344
23.780017	0.1	22.562505
23.781683	0.1	22.048594
23.783350	0.1	21.543266
23.785017	0.1	21.047534
23.786683	0.1	20.562650
23.788350	0.1	20.089628
23.790017	0.1	19.628884
23.791683	0.1	19.180776
23.793350	0.1	18.746139
23.795017	0.1	18.325747
23.796683	0.1	17.920316
23.798350	0.1	17.530442
23.800017	0.1	17.156066
23.801683	0.1	16.796471
23.803350	0.1	16.451181
23.805017	0.1	16.120971
23.806683	0.1	15.806914
23.808350	0.1	15.508712
23.810017	0.1	15.225233
23.811683	0.1	14.956296
23.813350	0.1	14.701904
23.815017	0.1	14.461697
23.816683	0.1	14.235021
23.818350	0.1	14.021576
23.820017	0.1	13.820589
23.821683	0.1	13.631166
23.823350	0.1	13.453604
23.825017	0.1	13.288737
23.826683	0.1	13.135494
23.828350	0.1	12.991727
23.830017	0.1	12.856305
23.831683	0.1	12.728990
23.833350	0.1	12.609423
23.835017	0.1	12.496472
23.836683	0.1	12.388826
23.838350	0.1	12.286545
23.840017	0.1	12.190820
23.841683	0.1	12.103320
23.843350	0.1	12.024523
23.845017	0.1	11.953772
23.846683	0.1	11.889160
23.848350	0.1	11.829019
23.850017	0.1	11.772931
23.851683	0.1	11.720837
23.853350	0.1	11.671603
23.855017	0.1	11.623860
23.856683	0.1	11.577368
23.858350	0.1	11.532784
23.860017	0.1	11.491240
23.861683	0.1	11.454762
23.863350	0.1	11.424781
23.865017	0.1	11.399866
23.866683	0.1	11.376978
23.868350	0.1	11.354149
23.870017	0.1	11.331678
23.871683	0.1	11.310876
23.873350	0.1	11.292339
23.875017	0.1	11.274934
23.876683	0.1	11.257590
23.878350	0.1	11.240006
23.880017	0.1	11.222959
23.881683	0.1	11.207283
23.883350	0.1	11.193455
23.885017	0.1	11.181236
23.886683	0.1	11.169732
23.888350	0.1	11.158765
23.890017	0.1	11.147977
23.891683	0.1	11.136056
23.893350	0.1	11.122287
23.895017	0.1	11.107684
23.896683	0.1	11.094273
23.898350	0.1	11.083663
23.900017	0.1	11.076928
23.901683	0.1	11.074424
23.903350	0.1	11.075080
23.905017	0.1	11.076451
23.906683	0.1	11.075438
23.908350	0.1	11.070848
23.910017	0.1	11.064053
23.911683	0.1	11.056901
23.913350	0.1	11.050344
23.915017	0.1	11.044264
23.916683	0.1	11.038066
23.918350	0.1	11.031509
23.920017	0.1	11.024655
23.921683	0.1	11.017681
23.923350	0.1	11.010409
23.925017	0.1	11.003137
23.926683	0.1	10.996223
23.928350	0.1	10.989726
23.930017	0.1	10.983527
23.931683	0.1	10.977507
23.933350	0.1	10.971726
23.935017	0.1	10.966004
23.936683	0.1	10.960699
23.938350	0.1	10.956050
23.940017	0.1	10.951698
23.941683	0.1	10.946453
23.943350	0.1	10.940552
23.945017	0.1	10.935248
23.946683	0.1	10.932029
23.948350	0.1	10.930718
23.950017	0.1	10.930420
23.951683	0.1	10.930122
23.953350	0.1	10.929764
23.955017	0.1	10.929287
23.956683	0.1	10.928691
23.958350	0.1	10.926843
23.960017	0.1	10.922790
23.961683	0.1	10.916949
23.963350	0.1	10.910989
23.965017	0.1	10.906101
23.966683	0.1	10.901929
23.968350	0.1	10.897875
23.970017	0.1	10.894001
23.971683	0.1	10.891200
23.973350	0.1	10.889948
23.975017	0.1	10.889948
23.976683	0.1	10.890067
23.978350	0.1	10.888696
23.980017	0.1	10.885418
23.981683	0.1	10.881425
23.983350	0.1	10.877610
23.985017	0.1	10.874749
23.986683	0.1	10.874034
23.988350	0.1	10.876001
23.990017	0.1	10.879100
23.991683	0.1	10.881305
23.993350	0.1	10.882497
23.995017	0.1	10.883392
23.996683	0.1	10.883809
23.998350	0.1	10.882378
24.000017	0.1	10.877908
24.001683	0.1	10.870279
24.003350	0.1	10.861278
24.005017	0.1	10.853112
24.006683	0.1	10.846854
24.008350	0.1	10.843039
24.010017	0.1	10.842205
24.011683	0.1	10.844589
24.013350	0.1	10.849238
24.015017	0.1	10.853887
24.016683	0.1	10.856391
24.018350	0.1	10.856212
24.020017	0.1	10.854364
24.021683	0.1	10.851265
24.023350	0.1	10.846675
24.025017	0.1	10.841609
24.026683	0.1	10.838032
24.028350	0.1	10.836781
24.030017	0.1	10.837198
24.031683	0.1	10.838509
24.033350	0.1	10.840953
24.035017	0.1	10.844231
24.036683	0.1	10.847569
24.038350	0.1	10.850192
24.040017	0.1	10.851861
24.041683	0.1	10.852695
24.043350	0.1	10.853232
24.045017	0.1	10.853470
24.046683	0.1	10.853112
24.048350	0.1	10.852159
24.050017	0.1	10.851086
24.051683	0.1	10.850371
24.053350	0.1	10.850371
24.055017	0.1	10.850728
24.056683	0.1	10.851026
24.058350	0.1	10.851265
24.060017	0.1	10.851741
24.061683	0.1	10.852814
24.063350	0.1	10.854603
24.065017	0.1	10.856748
24.066683	0.1	10.858596
24.068350	0.1	10.860146
24.070017	0.1	10.862113
24.071683	0.1	10.865033
24.073350	0.1	10.867775
24.075017	0.1	10.868729
24.076683	0.1	10.867060
24.078350	0.1	10.863364
24.080017	0.1	10.859430
24.081683	0.1	10.857583
24.083350	0.1	10.859132
24.085017	0.1	10.863066
24.086683	0.1	10.867358
24.088350	0.1	10.870517
24.090017	0.1	10.872663
24.091683	0.1	10.874510
24.093350	0.1	10.876537
24.095017	0.1	10.878802
24.096683	0.1	10.881544
24.098350	0.1	10.885537
24.100017	0.1	10.891617
24.101683	0.1	10.899068
24.103350	0.1	10.906399
24.105017	0.1	10.912657
24.106683	0.1	10.917903
24.108350	0.1	10.922373
24.110017	0.1	10.925890
24.111683	0.1	10.928691
24.113350	0.1	10.931552
24.115017	0.1	10.934711
24.116683	0.1	10.937632
24.118350	0.1	10.940135
24.120017	0.1	10.942639
24.121683	0.1	10.945023
24.123350	0.1	10.946751
24.125017	0.1	10.947645
24.126683	0.1	10.948122
24.128350	0.1	10.948718
24.130017	0.1	10.949255
24.131683	0.1	10.949135
24.133350	0.1	10.948063
24.135017	0.1	10.946394
24.136683	0.1	10.944963
24.138350	0.1	10.944069
24.140017	0.1	10.943771
24.141683	0.1	10.944486
24.143350	0.1	10.946572
24.145017	0.1	10.949612
24.146683	0.1	10.952533
24.148350	0.1	10.954500
24.150017	0.1	10.954977
24.151683	0.1	10.953487
24.153350	0.1	10.949851
24.155017	0.1	10.944427
24.156683	0.1	10.938943
24.158350	0.1	10.935307
24.160017	0.1	10.934652
24.161683	0.1	10.936857
24.163350	0.1	10.940850
24.165017	0.1	10.945678
24.166683	0.1	10.950268
24.168350	0.1	10.953427
24.170017	0.1	10.954321
24.171683	0.1	10.952771
24.173350	0.1	10.949135
24.175017	0.1	10.945023
24.176683	0.1	10.941864
24.178350	0.1	10.940433
24.180017	0.1	10.941327
24.181683	0.1	10.944486
24.183350	0.1	10.948480
24.185017	0.1	10.951520
24.186683	0.1	10.952652
24.188350	0.1	10.952116
24.190017	0.1	10.950804
24.191683	0.1	10.949851
24.193350	0.1	10.949732
24.195017	0.1	10.950506
24.196683	0.1	10.952116
24.198350	0.1	10.955156
24.200017	0.1	10.960520
24.201683	0.1	10.967851
24.203350	0.1	10.975421
24.205017	0.1	10.981560
24.206683	0.1	10.985435
24.208350	0.1	10.987223
24.210017	0.1	10.988117
24.211683	0.1	10.989369
24.213350	0.1	10.991574
24.215017	0.1	10.995031
24.216683	0.1	10.999799
24.218350	0.1	11.005164
24.220017	0.1	11.009813
24.221683	0.1	11.013270
24.223350	0.1	11.016012
24.225017	0.1	11.018754
24.226683	0.1	11.021615
24.228350	0.1	11.023999
24.230017	0.1	11.025429
24.231683	0.1	11.025787
24.233350	0.1	11.025429
24.235017	0.1	11.024476
24.236683	0.1	11.022688
24.238350	0.1	11.020244
24.240017	0.1	11.017800
24.241683	0.1	11.015535
24.243350	0.1	11.013926
24.245017	0.1	11.012972
24.246683	0.1	11.012138
24.248350	0.1	11.011184
24.250017	0.1	11.010409
24.251683	0.1	11.009753
24.253350	0.1	11.008740
24.255017	0.1	11.007608
24.256683	0.1	11.007429
24.258350	0.1	11.008979
24.260017	0.1	11.011601
24.261683	0.1	11.013032
24.263350	0.1	11.011422
24.265017	0.1	11.006535
24.266683	0.1	10.999859
24.268350	0.1	10.993005
24.270017	0.1	10.986925
24.271683	0.1	10.981382
24.273350	0.1	10.974885
24.275017	0.1	10.966540
24.276683	0.1	10.956884
24.278350	0.1	10.947228
24.280017	0.1	10.938645
24.281683	0.1	10.931314
24.283350	0.1	10.924698
24.285017	0.1	10.918260
24.286683	0.1	10.911108
24.288350	0.1	10.903180
24.290017	0.1	10.895432
24.291683	0.1	10.888458
24.293350	0.1	10.882557
24.295017	0.1	10.877252
24.296683	0.1	10.871590
24.298350	0.1	10.864616
24.300017	0.1	10.856271
24.301683	0.1	10.846914
24.303350	0.1	10.837138
24.305017	0.1	10.827542
24.306683	0.1	10.818601
24.308350	0.1	10.810793
24.310017	0.1	10.804356
24.311683	0.1	10.798932
24.313350	0.1	10.793448
24.315017	0.1	10.787070
24.316683	0.1	10.779799
24.318350	0.1	10.772944
24.320017	0.1	10.767818
24.321683	0.1	10.764957
24.323350	0.1	10.763288
24.325017	0.1	10.760725
24.326683	0.1	10.755957
24.328350	0.1	10.749221
24.330017	0.1	10.741831
24.331683	0.1	10.735334
24.333350	0.1	10.730148
24.335017	0.1	10.725022
24.336683	0.1	10.719240
24.338350	0.1	10.714293
24.340017	0.1	10.711790
24.341683	0.1	10.711551
24.343350	0.1	10.711671
24.345017	0.1	10.710776
24.346683	0.1	10.708571
24.348350	0.1	10.706008
24.350017	0.1	10.704578
24.351683	0.1	10.705352
24.353350	0.1	10.707737
24.355017	0.1	10.709823
24.356683	0.1	10.709704
24.358350	0.1	10.706902
24.360017	0.1	10.702551
24.361683	0.1	10.698379
24.363350	0.1	10.695697
24.365017	0.1	10.695339
24.366683	0.1	10.696829
24.368350	0.1	10.698796
24.370017	0.1	10.700286
24.371683	0.1	10.701240
24.373350	0.1	10.701955
24.375017	0.1	10.701717
24.376683	0.1	10.699869
24.378350	0.1	10.696889
24.380017	0.1	10.694206
24.381683	0.1	10.693253
24.383350	0.1	10.694802
24.385017	0.1	10.698558
24.386683	0.1	10.703564
24.388350	0.1	10.708452
24.390017	0.1	10.712207
24.391683	0.1	10.713936
24.393350	0.1	10.713876
24.395017	0.1	10.713518
24.396683	0.1	10.714174
24.398350	0.1	10.715366
24.400017	0.1	10.715485
24.401683	0.1	10.713816
24.403350	0.1	10.711551
24.405017	0.1	10.711373
24.406683	0.1	10.714412
24.408350	0.1	10.718704
24.410017	0.1	10.722161
24.411683	0.1	10.725022
24.413350	0.1	10.727943
24.415017	0.1	10.730148
24.416683	0.1	10.730625
24.418350	0.1	10.729671
24.420017	0.1	10.728956
24.421683	0.1	10.729671
24.423350	0.1	10.731161
24.425017	0.1	10.732055
24.426683	0.1	10.731638
24.428350	0.1	10.730565
24.430017	0.1	10.730029
24.431683	0.1	10.730804
24.433350	0.1	10.733069
24.435017	0.1	10.737301
24.436683	0.1	10.743678
24.438350	0.1	10.751367
24.440017	0.1	10.758699
24.441683	0.1	10.763705
24.443350	0.1	10.765315
24.445017	0.1	10.764063
24.446683	0.1	10.761798
24.448350	0.1	10.761142
24.450017	0.1	10.763586
24.451683	0.1	10.768951
24.453350	0.1	10.775448
24.455017	0.1	10.781170
24.456683	0.1	10.784865
24.458350	0.1	10.786474
24.460017	0.1	10.786892
24.461683	0.1	10.787309
24.463350	0.1	10.787905
24.465017	0.1	10.788263
24.466683	0.1	10.788024
24.468350	0.1	10.787726
24.470017	0.1	10.788024
24.471683	0.1	10.789514
24.473350	0.1	10.791839
24.475017	0.1	10.793567
24.476683	0.1	10.793567
24.478350	0.1	10.792554
24.480017	0.1	10.792256
24.481683	0.1	10.793627
24.483350	0.1	10.796309
24.485017	0.1	10.798693
24.486683	0.1	10.799051
24.488350	0.1	10.797918
24.490017	0.1	10.797382
24.491683	0.1	10.798753
24.493350	0.1	10.801733
24.495017	0.1	10.805071
24.496683	0.1	10.807098
24.498350	0.1	10.807276
24.500017	0.1	10.806502
24.501683	0.1	10.806502
24.503350	0.1	10.808647
24.505017	0.1	10.812998
24.506683	0.1	10.818482
24.508350	0.1	10.823489
24.510017	0.1	10.827125
24.511683	0.1	10.829330
24.513350	0.1	10.830105
24.515017	0.1	10.828973
24.516683	0.1	10.826052
24.518350	0.1	10.822297
24.520017	0.1	10.819019
24.521683	0.1	10.816634
24.523350	0.1	10.815323
24.525017	0.1	10.815144
24.526683	0.1	10.815919
24.528350	0.1	10.816575
24.530017	0.1	10.816277
24.531683	0.1	10.814965
24.533350	0.1	10.813475
24.535017	0.1	10.812581
24.536683	0.1	10.812343
24.538350	0.1	10.811926
24.540017	0.1	10.811270
24.541683	0.1	10.810912
24.543350	0.1	10.811687
24.545017	0.1	10.813177
24.546683	0.1	10.814250
24.548350	0.1	10.813952
24.550017	0.1	10.812522
24.551683	0.1	10.810733
24.553350	0.1	10.808886
24.555017	0.1	10.806800
24.556683	0.1	10.804117
24.558350	0.1	10.801614
24.560017	0.1	10.801018
24.561683	0.1	10.802687
24.563350	0.1	10.805131
24.565017	0.1	10.806680
24.566683	0.1	10.805906
24.568350	0.1	10.802687
24.570017	0.1	10.798515
24.571683	0.1	10.795832
24.573350	0.1	10.796309
24.575017	0.1	10.799826
24.576683	0.1	10.805190
24.578350	0.1	10.811032
24.580017	0.1	10.816038
24.581683	0.1	10.818959
24.583350	0.1	10.819436
24.585017	0.1	10.818661
24.586683	0.1	10.818184
24.588350	0.1	10.819317
24.590017	0.1	10.822058
24.591683	0.1	10.825575
24.593350	0.1	10.828615
24.595017	0.1	10.830224
24.596683	0.1	10.830105
24.598350	0.1	10.828973
24.600017	0.1	10.828317
24.601683	0.1	10.829211
24.603350	0.1	10.832132
24.605017	0.1	10.836483
24.606683	0.1	10.840715
24.608350	0.1	10.842920
24.610017	0.1	10.842443
24.611683	0.1	10.840536
24.613350	0.1	10.839225
24.615017	0.1	10.839344
24.616683	0.1	10.840476
24.618350	0.1	10.841728
24.620017	0.1	10.842741
24.621683	0.1	10.843874
24.623350	0.1	10.846019
24.625017	0.1	10.849417
24.626683	0.1	10.853410
24.628350	0.1	10.856450
24.630017	0.1	10.857523
24.631683	0.1	10.857106
24.633350	0.1	10.856689
24.635017	0.1	10.856867
24.636683	0.1	10.856689
24.638350	0.1	10.854960
24.640017	0.1	10.851980
24.641683	0.1	10.849238
24.643350	0.1	10.847748
24.645017	0.1	10.847927
24.646683	0.1	10.849059
24.648350	0.1	10.850371
24.650017	0.1	10.851265
24.651683	0.1	10.852099
24.653350	0.1	10.853649
24.655017	0.1	10.856927
24.656683	0.1	10.861517
24.658350	0.1	10.865749
24.660017	0.1	10.868550
24.661683	0.1	10.870100
24.663350	0.1	10.871053
24.665017	0.1	10.871292
24.666683	0.1	10.870398
24.668350	0.1	10.868133
24.670017	0.1	10.865451
24.671683	0.1	10.862709
24.673350	0.1	10.859490
24.675017	0.1	10.855854
24.676683	0.1	10.853589
24.678350	0.1	10.853649
24.680017	0.1	10.855556
24.681683	0.1	10.858119
24.683350	0.1	10.860265
24.685017	0.1	10.860265
24.686683	0.1	10.857762
24.688350	0.1	10.853947
24.690017	0.1	10.850073
24.691683	0.1	10.846735
24.693350	0.1	10.844649
24.695017	0.1	10.844649
24.696683	0.1	10.847390
24.698350	0.1	10.852695
24.700017	0.1	10.859371
24.701683	0.1	10.865689
24.703350	0.1	10.869861
24.705017	0.1	10.870755
24.706683	0.1	10.868848
24.708350	0.1	10.865868
24.710017	0.1	10.862828
24.711683	0.1	10.859788
24.713350	0.1	10.856987
24.715017	0.1	10.854960
24.716683	0.1	10.854126
24.718350	0.1	10.854662
24.720017	0.1	10.855973
24.721683	0.1	10.856808
24.723350	0.1	10.856271
24.725017	0.1	10.854543
24.726683	0.1	10.852576
24.728350	0.1	10.851265
24.730017	0.1	10.850371
24.731683	0.1	10.850132
24.733350	0.1	10.851324
24.735017	0.1	10.854543
24.736683	0.1	10.859132
24.738350	0.1	10.863484
24.740017	0.1	10.865868
24.741683	0.1	10.864855
24.743350	0.1	10.860146
24.745017	0.1	10.852934
24.746683	0.1	10.845483
24.748350	0.1	10.839701
24.750017	0.1	10.836840
24.751683	0.1	10.837019
24.753350	0.1	10.839582
24.755017	0.1	10.842860
24.756683	0.1	10.845662
24.758350	0.1	10.848165
24.760017	0.1	10.850669
24.761683	0.1	10.852457
24.763350	0.1	10.852755
24.765017	0.1	10.851324
24.766683	0.1	10.848761
24.768350	0.1	10.846556
24.770017	0.1	10.845960
24.771683	0.1	10.847808
24.773350	0.1	10.852040
24.775017	0.1	10.857523
24.776683	0.1	10.862113
24.778350	0.1	10.864676
24.780017	0.1	10.865331
24.781683	0.1	10.864676
24.783350	0.1	10.863245
24.785017	0.1	10.862292
24.786683	0.1	10.863901
24.788350	0.1	10.868967
24.790017	0.1	10.875941
24.791683	0.1	10.882259
24.793350	0.1	10.886193
24.795017	0.1	10.887325
24.796683	0.1	10.886431
24.798350	0.1	10.885895
24.800017	0.1	10.887445
24.801683	0.1	10.890365
24.803350	0.1	10.892451
24.805017	0.1	10.892273
24.806683	0.1	10.890365
24.808350	0.1	10.888518
24.810017	0.1	10.888398
24.811683	0.1	10.890544
24.813350	0.1	10.894240
24.815017	0.1	10.898352
24.816683	0.1	10.902405
24.818350	0.1	10.906101
24.820017	0.1	10.909498
24.821683	0.1	10.912836
24.823350	0.1	10.916472
24.825017	0.1	10.920585
24.826683	0.1	10.925055
24.828350	0.1	10.929347
24.830017	0.1	10.933161
24.831683	0.1	10.936440
24.833350	0.1	10.938883
24.835017	0.1	10.940016
24.836683	0.1	10.939658
24.838350	0.1	10.939062
24.840017	0.1	10.940195
24.841683	0.1	10.944188
24.843350	0.1	10.950983
24.845017	0.1	10.960222
24.846683	0.1	10.971308
24.848350	0.1	10.983289
24.850017	0.1	10.994912
24.851683	0.1	11.004925
24.853350	0.1	11.012912
24.855017	0.1	11.019052
24.856683	0.1	11.024535
24.858350	0.1	11.030555
24.860017	0.1	11.036695
24.861683	0.1	11.042119
24.863350	0.1	11.047066
24.865017	0.1	11.053444
24.866683	0.1	11.062205
24.868350	0.1	11.073352
24.870017	0.1	11.086703
24.871683	0.1	11.102260
24.873350	0.1	11.118591
24.875017	0.1	11.133016
24.876683	0.1	11.143983
24.878350	0.1	11.153043
24.880017	0.1	11.163533
24.881683	0.1	11.177362
24.883350	0.1	11.193693
24.885017	0.1	11.210681
24.886683	0.1	11.227251
24.888350	0.1	11.242927
24.890017	0.1	11.258126
24.891683	0.1	11.273504
24.893350	0.1	11.289716
24.895017	0.1	11.307359
24.896683	0.1	11.327267
24.898350	0.1	11.349500
24.900017	0.1	11.373580
24.901683	0.1	11.398555
24.903350	0.1	11.423588
24.905017	0.1	11.448384
24.906683	0.1	11.473776
24.908350	0.1	11.500836
24.910017	0.1	11.529625
24.911683	0.1	11.559249
24.913350	0.1	11.589170
24.915017	0.1	11.618973
24.916683	0.1	11.648596
24.918350	0.1	11.678279
24.920017	0.1	11.708797
24.921683	0.1	11.740685
24.923350	0.1	11.774421
24.925017	0.1	11.809886
24.926683	0.1	11.845768
24.928350	0.1	11.879564
24.930017	0.1	11.909545
24.931683	0.1	11.936844
24.933350	0.1	11.964083
24.935017	0.1	11.993111
24.936683	0.1	12.023688
24.938350	0.1	12.054802
24.940017	0.1	12.084902
24.941683	0.1	12.112916
24.943350	0.1	12.138308
24.945017	0.1	12.161256
24.946683	0.1	12.181700
24.948350	0.1	12.199164
24.950017	0.1	12.212873
24.951683	0.1	12.222887
24.953350	0.1	12.229920
24.955017	0.1	12.234867
24.956683	0.1	12.238742
24.958350	0.1	12.242020
24.960017	0.1	12.243808
24.961683	0.1	12.242616
24.963350	0.1	12.238205
24.965017	0.1	12.231172
24.966683	0.1	12.221993
24.968350	0.1	12.210787
24.970017	0.1	12.197316
24.971683	0.1	12.181998
24.973350	0.1	12.165428
24.975017	0.1	12.147845
24.976683	0.1	12.128533
24.978350	0.1	12.106837
24.980017	0.1	12.082935
24.981683	0.1	12.056888
24.983350	0.1	12.028397
24.985017	0.1	11.997462
24.986683	0.1	11.964739
24.988350	0.1	11.931837
24.990017	0.1	11.899591
24.991683	0.1	11.867524
24.993350	0.1	11.835278
24.995017	0.1	11.802853
24.996683	0.1	11.770428
24.998350	0.1	11.738182
25.000017	0.1	11.705995
25.001683	0.1	11.674166
25.003350	0.1	11.642755
25.005017	0.1	11.611164
25.006683	0.1	11.578799
25.008350	0.1	11.546016
25.010017	0.1	11.513711
25.011683	0.1	11.483670
25.013350	0.1	11.457623
25.015017	0.1	11.435211
25.016683	0.1	11.414529
25.018350	0.1	11.394203
25.020017	0.1	11.373401
25.021683	0.1	11.351705
25.023350	0.1	11.329056
25.025017	0.1	11.305869
25.026683	0.1	11.283100
25.028350	0.1	11.262000
25.030017	0.1	11.242688
25.031683	0.1	11.224688
25.033350	0.1	11.207760
25.035017	0.1	11.192024
25.036683	0.1	11.177242
25.038350	0.1	11.162759
25.040017	0.1	11.148871
25.041683	0.1	11.136294
25.043350	0.1	11.124850
25.045017	0.1	11.113585
25.046683	0.1	11.101962
25.048350	0.1	11.090220
25.050017	0.1	11.078478
25.051683	0.1	11.066914
25.053350	0.1	11.056841
25.055017	0.1	11.050344
25.056683	0.1	11.048496
25.058350	0.1	11.050344
25.060017	0.1	11.053086
25.061683	0.1	11.053146
25.063350	0.1	11.048020
25.065017	0.1	11.038185
25.066683	0.1	11.026383
25.068350	0.1	11.016250
25.070017	0.1	11.009932
25.071683	0.1	11.007310
25.073350	0.1	11.007310
25.075017	0.1	11.009157
25.076683	0.1	11.012018
25.078350	0.1	11.015416
25.080017	0.1	11.018515
25.081683	0.1	11.019946
25.083350	0.1	11.018634
25.085017	0.1	11.014939
25.086683	0.1	11.010349
25.088350	0.1	11.006177
25.090017	0.1	11.003078
25.091683	0.1	11.000932
25.093350	0.1	11.000097
25.095017	0.1	11.001409
25.096683	0.1	11.004866
25.098350	0.1	11.008919
25.100017	0.1	11.011661
25.101683	0.1	11.012436
25.103350	0.1	11.011899
25.105017	0.1	11.011244
25.106683	0.1	11.011720
25.108350	0.1	11.013568
25.110017	0.1	11.016548
25.111683	0.1	11.019648
25.113350	0.1	11.021555
25.115017	0.1	11.021019
25.116683	0.1	11.018396
25.118350	0.1	11.015237
25.120017	0.1	11.013210
25.121683	0.1	11.012555
25.123350	0.1	11.011422
25.125017	0.1	11.007727
25.126683	0.1	11.001707
25.128350	0.1	10.995687
25.130017	0.1	10.991932
25.131683	0.1	10.991276
25.133350	0.1	10.993243
25.135017	0.1	10.996819
25.136683	0.1	11.000694
25.138350	0.1	11.003555
25.140017	0.1	11.003793
25.141683	0.1	11.000753
25.143350	0.1	10.995568
25.145017	0.1	10.990322
25.146683	0.1	10.986508
25.148350	0.1	10.983825
25.150017	0.1	10.981203
25.151683	0.1	10.978580
25.153350	0.1	10.977388
25.155017	0.1	10.978223
25.156683	0.1	10.979713
25.158350	0.1	10.979236
25.160017	0.1	10.975302
25.161683	0.1	10.969043
25.163350	0.1	10.963500
25.165017	0.1	10.960997
25.166683	0.1	10.961116
25.168350	0.1	10.962129
25.170017	0.1	10.962904
25.171683	0.1	10.963619
25.173350	0.1	10.964692
25.175017	0.1	10.966957
25.176683	0.1	10.970712
25.178350	0.1	10.974825
25.180017	0.1	10.977865
25.181683	0.1	10.979176
25.183350	0.1	10.978580
25.185017	0.1	10.975958
25.186683	0.1	10.971785
25.188350	0.1	10.967375
25.190017	0.1	10.964215
25.191683	0.1	10.963143
25.193350	0.1	10.964096
25.195017	0.1	10.966004
25.196683	0.1	10.967732
25.198350	0.1	10.968626
25.200017	0.1	10.968686
25.201683	0.1	10.968328
25.203350	0.1	10.968388
25.205017	0.1	10.969878
25.206683	0.1	10.972560
25.208350	0.1	10.975302
25.210017	0.1	10.977567
25.211683	0.1	10.979593
25.213350	0.1	10.981203
25.215017	0.1	10.981680
25.216683	0.1	10.980428
25.218350	0.1	10.977865
25.220017	0.1	10.975540
25.221683	0.1	10.975123
25.223350	0.1	10.978163
25.225017	0.1	10.984958
25.226683	0.1	10.993541
25.228350	0.1	11.000634
25.230017	0.1	11.003614
25.231683	0.1	11.002303
25.233350	0.1	10.999025
25.235017	0.1	10.997236
25.236683	0.1	10.998786
25.238350	0.1	11.002899
25.240017	0.1	11.007608
25.241683	0.1	11.011303
25.243350	0.1	11.013210
25.245017	0.1	11.013747
25.246683	0.1	11.014581
25.248350	0.1	11.016787
25.250017	0.1	11.020184
25.251683	0.1	11.023582
25.253350	0.1	11.026383
25.255017	0.1	11.028886
25.256683	0.1	11.032582
25.258350	0.1	11.038662
25.260017	0.1	11.046887
25.261683	0.1	11.056126
25.263350	0.1	11.065245
25.265017	0.1	11.073411
25.266683	0.1	11.080027
25.268350	0.1	11.084617
25.270017	0.1	11.088014
25.271683	0.1	11.091412
25.273350	0.1	11.095405
25.275017	0.1	11.099876
25.276683	0.1	11.104584
25.278350	0.1	11.109830
25.280017	0.1	11.116505
25.281683	0.1	11.125148
25.283350	0.1	11.135460
25.285017	0.1	11.146069
25.286683	0.1	11.156381
25.288350	0.1	11.166216
25.290017	0.1	11.175812
25.291683	0.1	11.185289
25.293350	0.1	11.194766
25.295017	0.1	11.204422
25.296683	0.1	11.214793
25.298350	0.1	11.225880
25.300017	0.1	11.237145
25.301683	0.1	11.247934
25.303350	0.1	11.258007
25.305017	0.1	11.267365
25.306683	0.1	11.276603
25.308350	0.1	11.286319
25.310017	0.1	11.296929
25.311683	0.1	11.308492
25.313350	0.1	11.321128
25.315017	0.1	11.334360
25.316683	0.1	11.347771
25.318350	0.1	11.361182
25.320017	0.1	11.374951
25.321683	0.1	11.389554
25.323350	0.1	11.405588
25.325017	0.1	11.423112
25.326683	0.1	11.441112
25.328350	0.1	11.458815
25.330017	0.1	11.476041
25.331683	0.1	11.492968
25.333350	0.1	11.509062
25.335017	0.1	11.524440
25.336683	0.1	11.541010
25.338350	0.1	11.560858
25.340017	0.1	11.584879
25.341683	0.1	11.612476
25.343350	0.1	11.641980
25.345017	0.1	11.671186
25.346683	0.1	11.698426
25.348350	0.1	11.723519
25.350017	0.1	11.748255
25.351683	0.1	11.774898
25.353350	0.1	11.804820
25.355017	0.1	11.838020
25.356683	0.1	11.873961
25.358350	0.1	11.911929
25.360017	0.1	11.950851
25.361683	0.1	11.988879
25.363350	0.1	12.024701
25.365017	0.1	12.058199
25.366683	0.1	12.090088
25.368350	0.1	12.122095
25.370017	0.1	12.156249
25.371683	0.1	12.192906
25.373350	0.1	12.230397
25.375017	0.1	12.266696
25.376683	0.1	12.300909
25.378350	0.1	12.332738
25.380017	0.1	12.362481
25.381683	0.1	12.390674
25.383350	0.1	12.417615
25.385017	0.1	12.443066
25.386683	0.1	12.466789
25.388350	0.1	12.488902
25.390017	0.1	12.509585
25.391683	0.1	12.528778
25.393350	0.1	12.546182
25.395017	0.1	12.561203
25.396683	0.1	12.572826
25.398350	0.1	12.580217
25.400017	0.1	12.583078
25.401683	0.1	12.582243
25.403350	0.1	12.579144
25.405017	0.1	12.575031
25.406683	0.1	12.570322
25.408350	0.1	12.564064
25.410017	0.1	12.554944
25.411683	0.1	12.542427
25.413350	0.1	12.526990
25.415017	0.1	12.509168
25.416683	0.1	12.489379
25.418350	0.1	12.468220
25.420017	0.1	12.446225
25.421683	0.1	12.422980
25.423350	0.1	12.397290
25.425017	0.1	12.369514
25.426683	0.1	12.341619
25.428350	0.1	12.314618
25.430017	0.1	12.287439
25.431683	0.1	12.258471
25.433350	0.1	12.227238
25.435017	0.1	12.194515
25.436683	0.1	12.161554
25.438350	0.1	12.128950
25.440017	0.1	12.096644
25.441683	0.1	12.064875
25.443350	0.1	12.034059
25.445017	0.1	12.004555
25.446683	0.1	11.976362
25.448350	0.1	11.949063
25.450017	0.1	11.921585
25.451683	0.1	11.892856
25.453350	0.1	11.862934
25.455017	0.1	11.833192
25.456683	0.1	11.805356
25.458350	0.1	11.779965
25.460017	0.1	11.756421
25.461683	0.1	11.733354
25.463350	0.1	11.709572
25.465017	0.1	11.684895
25.466683	0.1	11.660100
25.468350	0.1	11.636496
25.470017	0.1	11.615158
25.471683	0.1	11.596323
25.473350	0.1	11.578799
25.475017	0.1	11.560560
25.476683	0.1	11.540533
25.478350	0.1	11.519314
25.480017	0.1	11.498869
25.481683	0.1	11.480571
25.483350	0.1	11.464120
25.485017	0.1	11.448384
25.486683	0.1	11.432410
25.488350	0.1	11.415303
25.490017	0.1	11.396111
25.491683	0.1	11.375190
25.493350	0.1	11.354030
25.495017	0.1	11.333764
25.496683	0.1	11.314989
25.498350	0.1	11.298359
25.500017	0.1	11.283935
25.501683	0.1	11.270703
25.503350	0.1	11.258007
25.505017	0.1	11.245728
25.506683	0.1	11.234284
25.508350	0.1	11.223913
25.510017	0.1	11.214793
25.511683	0.1	11.206568
25.513350	0.1	11.197985
25.515017	0.1	11.188269
25.516683	0.1	11.177660
25.518350	0.1	11.167467
25.520017	0.1	11.158288
25.521683	0.1	11.150599
25.523350	0.1	11.144639
25.525017	0.1	11.139930
25.526683	0.1	11.135877
25.528350	0.1	11.131943
25.530017	0.1	11.127711
25.531683	0.1	11.122406
25.533350	0.1	11.115611
25.535017	0.1	11.108339
25.536683	0.1	11.101962
25.538350	0.1	11.097074
25.540017	0.1	11.093200
25.541683	0.1	11.090100
25.543350	0.1	11.088074
25.545017	0.1	11.087478
25.546683	0.1	11.087716
25.548350	0.1	11.087955
25.550017	0.1	11.087537
25.551683	0.1	11.086226
25.553350	0.1	11.083604
25.555017	0.1	11.079848
25.556683	0.1	11.075378
25.558350	0.1	11.070610
25.560017	0.1	11.066080
25.561683	0.1	11.062563
25.563350	0.1	11.060358
25.565017	0.1	11.058748
25.566683	0.1	11.057497
25.568350	0.1	11.057139
25.570017	0.1	11.057676
25.571683	0.1	11.058093
25.573350	0.1	11.057616
25.575017	0.1	11.056364
25.576683	0.1	11.054397
25.578350	0.1	11.051536
25.580017	0.1	11.047900
25.581683	0.1	11.043847
25.583350	0.1	11.040271
25.585017	0.1	11.037768
25.586683	0.1	11.036218
25.588350	0.1	11.034728
25.590017	0.1	11.032701
25.591683	0.1	11.029840
25.593350	0.1	11.025727
25.595017	0.1	11.020125
25.596683	0.1	11.013210
25.598350	0.1	11.005939
25.600017	0.1	10.999025
25.601683	0.1	10.992468
25.603350	0.1	10.986806
25.605017	0.1	10.982156
25.606683	0.1	10.977269
25.608350	0.1	10.971368
25.610017	0.1	10.965527
25.611683	0.1	10.961176
25.613350	0.1	10.958732
25.615017	0.1	10.957719
25.616683	0.1	10.957599
25.618350	0.1	10.958017
25.620017	0.1	10.958553
25.621683	0.1	10.958970
25.623350	0.1	10.959268
25.625017	0.1	10.959507
25.626683	0.1	10.959507
25.628350	0.1	10.958851
25.630017	0.1	10.957540
25.631683	0.1	10.955930
25.633350	0.1	10.953546
25.635017	0.1	10.949553
25.636683	0.1	10.944129
25.638350	0.1	10.939003
25.640017	0.1	10.935903
25.641683	0.1	10.935128
25.643350	0.1	10.935665
25.645017	0.1	10.936440
25.646683	0.1	10.937453
25.648350	0.1	10.938883
25.650017	0.1	10.940552
25.651683	0.1	10.941506
25.653350	0.1	10.941506
25.655017	0.1	10.941148
25.656683	0.1	10.940731
25.658350	0.1	10.939778
25.660017	0.1	10.938645
25.661683	0.1	10.938407
25.663350	0.1	10.939360
25.665017	0.1	10.940433
25.666683	0.1	10.941029
25.668350	0.1	10.941446
25.670017	0.1	10.942102
25.671683	0.1	10.943473
25.673350	0.1	10.945321
25.675017	0.1	10.946990
25.676683	0.1	10.948241
25.678350	0.1	10.949612
25.680017	0.1	10.951758
25.681683	0.1	10.954500
25.683350	0.1	10.956526
25.685017	0.1	10.957301
25.686683	0.1	10.957719
25.688350	0.1	10.958493
25.690017	0.1	10.959328
25.691683	0.1	10.959984
25.693350	0.1	10.960818
25.695017	0.1	10.962368
25.696683	0.1	10.964752
25.698350	0.1	10.967494
25.700017	0.1	10.969938
25.701683	0.1	10.971785
25.703350	0.1	10.972977
25.705017	0.1	10.973812
25.706683	0.1	10.974825
25.708350	0.1	10.976196
25.710017	0.1	10.977925
25.711683	0.1	10.979832
25.713350	0.1	10.981918
25.715017	0.1	10.983527
25.716683	0.1	10.983825
25.718350	0.1	10.982931
25.720017	0.1	10.981918
25.721683	0.1	10.981501
25.723350	0.1	10.981203
25.725017	0.1	10.980428
25.726683	0.1	10.980130
25.728350	0.1	10.981560
25.730017	0.1	10.984541
25.731683	0.1	10.987700
25.733350	0.1	10.990203
25.735017	0.1	10.992110
25.736683	0.1	10.994197
25.738350	0.1	10.996998
25.740017	0.1	11.000276
25.741683	0.1	11.002422
25.743350	0.1	11.002243
25.745017	0.1	11.000276
25.746683	0.1	10.997594
25.748350	0.1	10.994673
25.750017	0.1	10.991812
25.751683	0.1	10.990024
25.753350	0.1	10.990561
25.755017	0.1	10.993720
25.756683	0.1	10.998607
25.758350	0.1	11.003555
25.760017	0.1	11.006833
25.761683	0.1	11.008025
25.763350	0.1	11.007727
25.765017	0.1	11.006773
25.766683	0.1	11.005760
25.768350	0.1	11.004866
25.770017	0.1	11.003912
25.771683	0.1	11.002660
25.773350	0.1	11.001349
25.775017	0.1	11.000097
25.776683	0.1	10.998250
25.778350	0.1	10.995031
25.780017	0.1	10.990859
25.781683	0.1	10.986925
25.783350	0.1	10.984839
25.785017	0.1	10.985137
25.786683	0.1	10.986567
25.788350	0.1	10.986984
25.790017	0.1	10.985554
25.791683	0.1	10.983289
25.793350	0.1	10.981739
25.795017	0.1	10.981382
25.796683	0.1	10.981799
25.798350	0.1	10.982514
25.800017	0.1	10.983170
25.801683	0.1	10.983229
25.803350	0.1	10.982693
25.805017	0.1	10.982454
25.806683	0.1	10.982931
25.808350	0.1	10.983051
25.810017	0.1	10.981441
25.811683	0.1	10.978044
25.813350	0.1	10.974169
25.815017	0.1	10.970951
25.816683	0.1	10.969103
25.818350	0.1	10.968865
25.820017	0.1	10.970593
25.821683	0.1	10.974229
25.823350	0.1	10.978282
25.825017	0.1	10.980428
25.826683	0.1	10.979772
25.828350	0.1	10.977627
25.830017	0.1	10.975600
25.831683	0.1	10.974169
25.833350	0.1	10.973752
25.835017	0.1	10.974944
25.836683	0.1	10.977686
25.838350	0.1	10.980786
25.840017	0.1	10.982872
25.841683	0.1	10.983289
25.843350	0.1	10.982991
25.845017	0.1	10.982872
25.846683	0.1	10.983051
25.848350	0.1	10.983170
25.850017	0.1	10.983051
25.851683	0.1	10.982753
25.853350	0.1	10.982931
25.855017	0.1	10.984064
25.856683	0.1	10.985733
25.858350	0.1	10.987163
25.860017	0.1	10.988415
25.861683	0.1	10.990143
25.863350	0.1	10.992468
25.865017	0.1	10.995269
25.866683	0.1	10.998488
25.868350	0.1	11.001886
25.870017	0.1	11.005045
25.871683	0.1	11.007548
25.873350	0.1	11.009157
25.875017	0.1	11.009634
25.876683	0.1	11.009277
25.878350	0.1	11.008561
25.880017	0.1	11.008084
25.881683	0.1	11.008800
25.883350	0.1	11.011244
25.885017	0.1	11.014701
25.886683	0.1	11.017979
25.888350	0.1	11.019767
25.890017	0.1	11.019350
25.891683	0.1	11.017442
25.893350	0.1	11.015773
25.895017	0.1	11.015535
25.896683	0.1	11.017144
25.898350	0.1	11.020363
25.900017	0.1	11.024178
25.901683	0.1	11.026741
25.903350	0.1	11.026681
25.905017	0.1	11.024595
25.906683	0.1	11.022986
25.908350	0.1	11.023522
25.910017	0.1	11.026383
25.911683	0.1	11.030675
25.913350	0.1	11.035085
25.915017	0.1	11.038364
25.916683	0.1	11.040092
25.918350	0.1	11.040390
25.920017	0.1	11.039198
25.921683	0.1	11.036635
25.923350	0.1	11.034132
25.925017	0.1	11.034191
25.926683	0.1	11.038781
25.928350	0.1	11.047662
25.930017	0.1	11.058152
25.931683	0.1	11.067272
25.933350	0.1	11.073709
25.935017	0.1	11.078180
25.936683	0.1	11.081339
25.938350	0.1	11.083484
25.940017	0.1	11.084438
25.941683	0.1	11.084796
25.943350	0.1	11.085213
25.945017	0.1	11.086286
25.946683	0.1	11.088014
25.948350	0.1	11.089922
25.950017	0.1	11.091471
25.951683	0.1	11.093021
25.953350	0.1	11.095405
25.955017	0.1	11.099101
25.956683	0.1	11.103094
25.958350	0.1	11.106075
25.960017	0.1	11.107147
25.961683	0.1	11.106134
25.963350	0.1	11.103333
25.965017	0.1	11.100174
25.966683	0.1	11.098862
25.968350	0.1	11.100591
25.970017	0.1	11.104286
25.971683	0.1	11.107326
25.973350	0.1	11.108518
25.975017	0.1	11.108518
25.976683	0.1	11.108459
25.978350	0.1	11.108459
25.980017	0.1	11.108757
25.981683	0.1	11.109651
25.983350	0.1	11.110962
25.985017	0.1	11.112333
25.986683	0.1	11.113287
25.988350	0.1	11.113227
25.990017	0.1	11.111439
25.991683	0.1	11.107445
25.993350	0.1	11.101902
25.995017	0.1	11.096180
25.996683	0.1	11.091531
25.998350	0.1	11.088968
26.000017	0.1	11.088312
26.001683	0.1	11.088789
26.003350	0.1	11.088968
26.005017	0.1	11.087716
26.006683	0.1	11.084319
26.008350	0.1	11.079968
26.010017	0.1	11.076749
26.011683	0.1	11.076213
26.013350	0.1	11.077822
26.015017	0.1	11.080146
26.016683	0.1	11.082531
26.018350	0.1	11.084796
26.020017	0.1	11.086584
26.021683	0.1	11.087120
26.023350	0.1	11.085153
26.025017	0.1	11.080564
26.026683	0.1	11.075259
26.028350	0.1	11.071325
26.030017	0.1	11.068941
26.031683	0.1	11.067331
26.033350	0.1	11.066080
26.035017	0.1	11.064768
26.036683	0.1	11.063457
26.038350	0.1	11.063040
26.040017	0.1	11.063338
26.041683	0.1	11.063278
26.043350	0.1	11.062623
26.045017	0.1	11.062205
26.046683	0.1	11.061729
26.048350	0.1	11.060656
26.050017	0.1	11.059344
26.051683	0.1	11.058629
26.053350	0.1	11.058272
26.055017	0.1	11.057556
26.056683	0.1	11.055947
26.058350	0.1	11.053920
26.060017	0.1	11.052192
26.061683	0.1	11.051596
26.063350	0.1	11.052907
26.065017	0.1	11.055887
26.066683	0.1	11.060179
26.068350	0.1	11.065484
26.070017	0.1	11.070669
26.071683	0.1	11.074007
26.073350	0.1	11.075080
26.075017	0.1	11.075199
26.076683	0.1	11.075319
26.078350	0.1	11.075557
26.080017	0.1	11.075795
26.081683	0.1	11.075974
26.083350	0.1	11.075974
26.085017	0.1	11.075915
26.086683	0.1	11.076928
26.088350	0.1	11.080266
26.090017	0.1	11.085213
26.091683	0.1	11.089802
26.093350	0.1	11.092365
26.095017	0.1	11.092365
26.096683	0.1	11.090637
26.098350	0.1	11.089743
26.100017	0.1	11.091889
26.101683	0.1	11.097253
26.103350	0.1	11.104167
26.105017	0.1	11.110962
26.106683	0.1	11.116327
26.108350	0.1	11.119188
26.110017	0.1	11.119426
26.111683	0.1	11.118830
26.113350	0.1	11.119426
26.115017	0.1	11.121453
26.116683	0.1	11.124492
26.118350	0.1	11.128545
26.120017	0.1	11.133910
26.121683	0.1	11.140288
26.123350	0.1	11.146963
26.125017	0.1	11.152566
26.126683	0.1	11.156202
26.128350	0.1	11.157811
26.130017	0.1	11.157871
26.131683	0.1	11.158109
26.133350	0.1	11.160732
26.135017	0.1	11.166394
26.136683	0.1	11.173845
26.138350	0.1	11.181713
26.140017	0.1	11.189283
26.141683	0.1	11.196376
26.143350	0.1	11.202872
26.145017	0.1	11.209071
26.146683	0.1	11.215091
26.148350	0.1	11.221111
26.150017	0.1	11.227370
26.151683	0.1	11.234761
26.153350	0.1	11.243880
26.155017	0.1	11.254371
26.156683	0.1	11.265279
26.158350	0.1	11.275411
26.160017	0.1	11.284173
26.161683	0.1	11.292101
26.163350	0.1	11.300028
26.165017	0.1	11.308075
26.166683	0.1	11.315942
26.168350	0.1	11.324108
26.170017	0.1	11.333347
26.171683	0.1	11.343718
26.173350	0.1	11.353553
26.175017	0.1	11.361719
26.176683	0.1	11.369229
26.178350	0.1	11.378170
26.180017	0.1	11.389554
26.181683	0.1	11.402190
26.183350	0.1	11.414529
26.185017	0.1	11.427046
26.186683	0.1	11.441470
26.188350	0.1	11.458517
26.190017	0.1	11.477411
26.191683	0.1	11.496843
26.193350	0.1	11.516333
26.195017	0.1	11.535466
26.196683	0.1	11.553467
26.198350	0.1	11.569799
26.200017	0.1	11.584640
26.201683	0.1	11.598588
26.203350	0.1	11.612595
26.205017	0.1	11.628330
26.206683	0.1	11.648000
26.208350	0.1	11.672736
26.210017	0.1	11.701465
26.211683	0.1	11.732043
26.213350	0.1	11.762501
26.215017	0.1	11.791528
26.216683	0.1	11.819185
26.218350	0.1	11.846841
26.220017	0.1	11.875809
26.221683	0.1	11.906148
26.223350	0.1	11.937500
26.225017	0.1	11.969805
26.226683	0.1	12.003721
26.228350	0.1	12.039603
26.230017	0.1	12.077690
26.231683	0.1	12.117625
26.233350	0.1	12.157858
26.235017	0.1	12.196303
26.236683	0.1	12.231947
26.238350	0.1	12.265206
26.240017	0.1	12.297333
26.241683	0.1	12.329996
26.243350	0.1	12.365163
26.245017	0.1	12.404145
26.246683	0.1	12.446225
26.248350	0.1	12.488724
26.250017	0.1	12.529672
26.251683	0.1	12.568236
26.253350	0.1	12.603820
26.255017	0.1	12.635351
26.256683	0.1	12.662411
26.258350	0.1	12.685538
26.260017	0.1	12.705744
26.261683	0.1	12.724579
26.263350	0.1	12.743474
26.265017	0.1	12.762786
26.266683	0.1	12.781919
26.268350	0.1	12.799443
26.270017	0.1	12.813748
26.271683	0.1	12.823344
26.273350	0.1	12.827755
26.275017	0.1	12.827576
26.276683	0.1	12.823523
26.278350	0.1	12.816132
26.280017	0.1	12.805403
26.281683	0.1	12.790502
26.283350	0.1	12.770475
26.285017	0.1	12.745858
26.286683	0.1	12.718738
26.288350	0.1	12.691022
26.290017	0.1	12.662888
26.291683	0.1	12.633324
26.293350	0.1	12.601913
26.295017	0.1	12.568773
26.296683	0.1	12.534023
26.298350	0.1	12.497485
26.300017	0.1	12.459577
26.301683	0.1	12.421191
26.303350	0.1	12.382031
26.305017	0.1	12.340725
26.306683	0.1	12.296439
26.308350	0.1	12.250126
26.310017	0.1	12.203933
26.311683	0.1	12.158991
26.313350	0.1	12.115002
26.315017	0.1	12.071133
26.316683	0.1	12.027384
26.318350	0.1	11.984707
26.320017	0.1	11.943043
26.321683	0.1	11.901260
26.323350	0.1	11.858583
26.325017	0.1	11.815668
26.326683	0.1	11.773825
26.328350	0.1	11.734546
26.330017	0.1	11.698545
26.331683	0.1	11.664987
26.333350	0.1	11.632741
26.335017	0.1	11.601806
26.336683	0.1	11.572839
26.338350	0.1	11.545480
26.340017	0.1	11.518002
26.341683	0.1	11.489034
26.343350	0.1	11.459053
26.345017	0.1	11.429966
26.346683	0.1	11.404336
26.348350	0.1	11.383773
26.350017	0.1	11.367679
26.351683	0.1	11.353791
26.353350	0.1	11.340500
26.355017	0.1	11.327446
26.356683	0.1	11.314333
26.358350	0.1	11.300922
26.360017	0.1	11.287094
26.361683	0.1	11.272968
26.363350	0.1	11.259616
26.365017	0.1	11.248708
26.366683	0.1	11.240781
26.368350	0.1	11.234403
26.370017	0.1	11.227847
26.371683	0.1	11.220873
26.373350	0.1	11.214615
26.375017	0.1	11.210025
26.376683	0.1	11.207104
26.378350	0.1	11.204661
26.380017	0.1	11.200727
26.381683	0.1	11.194111
26.383350	0.1	11.185885
26.385017	0.1	11.178435
26.386683	0.1	11.173309
26.388350	0.1	11.169553
26.390017	0.1	11.166514
26.391683	0.1	11.165202
26.393350	0.1	11.166037
26.395017	0.1	11.167348
26.396683	0.1	11.167229
26.398350	0.1	11.165441
26.400017	0.1	11.162520
26.401683	0.1	11.158586
26.403350	0.1	11.153579
26.405017	0.1	11.148513
26.406683	0.1	11.144221
26.408350	0.1	11.140705
26.410017	0.1	11.137725
26.411683	0.1	11.136115
26.413350	0.1	11.137129
26.415017	0.1	11.140407
26.416683	0.1	11.143625
26.418350	0.1	11.144281
26.420017	0.1	11.142374
26.421683	0.1	11.139274
26.423350	0.1	11.136294
26.425017	0.1	11.133969
26.426683	0.1	11.132360
26.428350	0.1	11.130751
26.430017	0.1	11.127949
26.431683	0.1	11.123956
26.433350	0.1	11.119903
26.435017	0.1	11.116803
26.436683	0.1	11.114598
26.438350	0.1	11.112869
26.440017	0.1	11.111499
26.441683	0.1	11.109770
26.443350	0.1	11.107028
26.445017	0.1	11.103094
26.446683	0.1	11.098803
26.448350	0.1	11.095346
26.450017	0.1	11.093081
26.451683	0.1	11.091531
26.453350	0.1	11.090100
26.455017	0.1	11.088014
26.456683	0.1	11.085094
26.458350	0.1	11.082113
26.460017	0.1	11.080146
26.461683	0.1	11.079312
26.463350	0.1	11.079074
26.465017	0.1	11.078954
26.466683	0.1	11.079312
26.468350	0.1	11.080146
26.470017	0.1	11.080683
26.471683	0.1	11.079848
26.473350	0.1	11.077226
26.475017	0.1	11.073530
26.476683	0.1	11.070073
26.478350	0.1	11.067272
26.480017	0.1	11.065007
26.481683	0.1	11.062861
26.483350	0.1	11.060775
26.485017	0.1	11.058629
26.486683	0.1	11.056781
26.488350	0.1	11.056185
26.490017	0.1	11.057318
26.491683	0.1	11.059762
26.493350	0.1	11.062205
26.495017	0.1	11.063219
26.496683	0.1	11.062563
26.498350	0.1	11.061729
26.500017	0.1	11.061907
26.501683	0.1	11.063934
26.503350	0.1	11.067689
26.505017	0.1	11.071921
26.506683	0.1	11.075259
26.508350	0.1	11.076868
26.510017	0.1	11.076570
26.511683	0.1	11.074901
26.513350	0.1	11.073173
26.515017	0.1	11.072279
26.516683	0.1	11.071861
26.518350	0.1	11.071325
26.520017	0.1	11.070193
26.521683	0.1	11.068226
26.523350	0.1	11.066139
26.525017	0.1	11.065424
26.526683	0.1	11.066616
26.528350	0.1	11.068404
26.530017	0.1	11.068524
26.531683	0.1	11.065186
26.533350	0.1	11.058868
26.535017	0.1	11.052490
26.536683	0.1	11.048914
26.538350	0.1	11.048854
26.540017	0.1	11.050881
26.541683	0.1	11.053503
26.543350	0.1	11.056066
26.545017	0.1	11.058987
26.546683	0.1	11.061967
26.548350	0.1	11.063934
26.550017	0.1	11.064053
26.551683	0.1	11.062980
26.553350	0.1	11.062205
26.555017	0.1	11.062325
26.556683	0.1	11.063278
26.558350	0.1	11.064351
26.560017	0.1	11.064947
26.561683	0.1	11.064768
26.563350	0.1	11.063994
26.565017	0.1	11.063040
26.566683	0.1	11.062086
26.568350	0.1	11.061431
26.570017	0.1	11.061073
26.571683	0.1	11.060477
26.573350	0.1	11.059166
26.575017	0.1	11.057914
26.576683	0.1	11.057616
26.578350	0.1	11.058272
26.580017	0.1	11.058808
26.581683	0.1	11.058510
26.583350	0.1	11.057020
26.585017	0.1	11.055470
26.586683	0.1	11.056007
26.588350	0.1	11.059106
26.590017	0.1	11.062563
26.591683	0.1	11.063696
26.593350	0.1	11.061729
26.595017	0.1	11.058033
26.596683	0.1	11.054993
26.598350	0.1	11.054934
26.600017	0.1	11.058212
26.601683	0.1	11.062921
26.603350	0.1	11.065901
26.605017	0.1	11.065186
26.606683	0.1	11.061848
26.608350	0.1	11.058510
26.610017	0.1	11.057199
26.611683	0.1	11.058033
26.613350	0.1	11.060239
26.615017	0.1	11.063278
26.616683	0.1	11.066557
26.618350	0.1	11.069596
26.620017	0.1	11.072815
26.621683	0.1	11.076451
26.623350	0.1	11.080027
26.625017	0.1	11.082829
26.626683	0.1	11.084617
26.628350	0.1	11.085332
26.630017	0.1	11.085451
26.631683	0.1	11.086226
26.633350	0.1	11.088312
26.635017	0.1	11.091412
26.636683	0.1	11.095226
26.638350	0.1	11.098922
26.640017	0.1	11.101485
26.641683	0.1	11.102200
26.643350	0.1	11.101247
26.645017	0.1	11.098922
26.646683	0.1	11.096419
26.648350	0.1	11.095167
26.650017	0.1	11.096121
26.651683	0.1	11.098982
26.653350	0.1	11.102856
26.655017	0.1	11.107267
26.656683	0.1	11.111975
26.658350	0.1	11.116803
26.660017	0.1	11.121214
26.661683	0.1	11.124433
26.663350	0.1	11.126638
26.665017	0.1	11.128665
26.666683	0.1	11.131585
26.668350	0.1	11.135758
26.670017	0.1	11.140347
26.671683	0.1	11.144520
26.673350	0.1	11.148155
26.675017	0.1	11.152089
26.676683	0.1	11.157036
26.678350	0.1	11.162818
26.680017	0.1	11.168540
26.681683	0.1	11.173905
26.683350	0.1	11.179150
26.685017	0.1	11.184872
26.686683	0.1	11.191011
26.688350	0.1	11.197389
26.690017	0.1	11.204124
26.691683	0.1	11.211158
26.693350	0.1	11.218191
26.695017	0.1	11.224867
26.696683	0.1	11.231244
26.698350	0.1	11.237205
26.700017	0.1	11.243106
26.701683	0.1	11.249841
26.703350	0.1	11.258424
26.705017	0.1	11.268974
26.706683	0.1	11.280597
26.708350	0.1	11.292220
26.710017	0.1	11.302710
26.711683	0.1	11.311293
26.713350	0.1	11.318148
26.715017	0.1	11.324406
26.716683	0.1	11.331022
26.718350	0.1	11.338771
26.720017	0.1	11.347831
26.721683	0.1	11.358083
26.723350	0.1	11.369527
26.725017	0.1	11.383057
26.726683	0.1	11.399389
26.728350	0.1	11.417807
26.730017	0.1	11.435688
26.731683	0.1	11.450291
26.733350	0.1	11.461318
26.735017	0.1	11.471093
26.736683	0.1	11.482836
26.738350	0.1	11.497975
26.740017	0.1	11.515558
26.741683	0.1	11.533619
26.743350	0.1	11.551142
26.745017	0.1	11.568666
26.746683	0.1	11.586786
26.748350	0.1	11.605442
26.750017	0.1	11.624277
26.751683	0.1	11.642934
26.753350	0.1	11.661471
26.755017	0.1	11.680544
26.756683	0.1	11.701108
26.758350	0.1	11.723519
26.760017	0.1	11.747242
26.761683	0.1	11.771560
26.763350	0.1	11.795760
26.765017	0.1	11.819423
26.766683	0.1	11.842609
26.768350	0.1	11.865736
26.770017	0.1	11.889220
26.771683	0.1	11.914314
26.773350	0.1	11.942030
26.775017	0.1	11.972786
26.776683	0.1	12.006105
26.778350	0.1	12.041033
26.780017	0.1	12.076259
26.781683	0.1	12.111307
26.783350	0.1	12.146712
26.785017	0.1	12.183369
26.786683	0.1	12.222231
26.788350	0.1	12.263835
26.790017	0.1	12.307943
26.791683	0.1	12.353302
26.793350	0.1	12.398840
26.795017	0.1	12.445093
26.796683	0.1	12.493730
26.798350	0.1	12.545884
26.800017	0.1	12.601198
26.801683	0.1	12.658537
26.803350	0.1	12.717605
26.805017	0.1	12.779177
26.806683	0.1	12.844623
26.808350	0.1	12.913943
26.810017	0.1	12.984992
26.811683	0.1	13.055027
26.813350	0.1	13.123275
26.815017	0.1	13.190926
26.816683	0.1	13.260187
26.818350	0.1	13.333381
26.820017	0.1	13.410867
26.821683	0.1	13.491155
26.823350	0.1	13.572098
26.825017	0.1	13.652504
26.826683	0.1	13.731957
26.828350	0.1	13.810933
26.830017	0.1	13.889612
26.831683	0.1	13.967872
26.833350	0.1	14.045835
26.835017	0.1	14.123500
26.836683	0.1	14.199794
26.838350	0.1	14.273287
26.840017	0.1	14.343441
26.841683	0.1	14.409722
26.843350	0.1	14.470280
26.845017	0.1	14.524163
26.846683	0.1	14.572323
26.848350	0.1	14.616311
26.850017	0.1	14.657260
26.851683	0.1	14.695824
26.853350	0.1	14.731944
26.855017	0.1	14.764250
26.856683	0.1	14.791430
26.858350	0.1	14.812828
26.860017	0.1	14.828921
26.861683	0.1	14.840425
26.863350	0.1	14.846862
26.865017	0.1	14.846683
26.866683	0.1	14.838398
26.868350	0.1	14.821411
26.870017	0.1	14.796377
26.871683	0.1	14.764965
26.873350	0.1	14.729501
26.875017	0.1	14.691890
26.876683	0.1	14.652611
26.878350	0.1	14.611126
26.880017	0.1	14.566720
26.881683	0.1	14.518858
26.883350	0.1	14.468254
26.885017	0.1	14.416099
26.886683	0.1	14.362694
26.888350	0.1	14.307559
26.890017	0.1	14.250458
26.891683	0.1	14.191986
26.893350	0.1	14.133633
26.895017	0.1	14.077068
26.896683	0.1	14.023305
26.898350	0.1	13.971866
26.900017	0.1	13.921381
26.901683	0.1	13.871134
26.903350	0.1	13.821543
26.905017	0.1	13.774396
26.906683	0.1	13.731719
26.908350	0.1	13.694406
26.910017	0.1	13.662399
26.911683	0.1	13.635219
26.913350	0.1	13.612033
26.915017	0.1	13.592006
26.916683	0.1	13.574303
26.918350	0.1	13.558627
26.920017	0.1	13.545037
26.921683	0.1	13.533355
26.923350	0.1	13.522685
26.925017	0.1	13.512016
26.926683	0.1	13.500810
26.928350	0.1	13.490022
26.930017	0.1	13.481797
26.931683	0.1	13.478101
26.933350	0.1	13.479174
26.935017	0.1	13.483406
26.936683	0.1	13.487757
26.938350	0.1	13.489486
26.940017	0.1	13.487995
26.941683	0.1	13.484777
26.943350	0.1	13.481558
26.945017	0.1	13.478697
26.946683	0.1	13.475002
26.948350	0.1	13.468803
26.950017	0.1	13.459504
26.951683	0.1	13.447643
26.953350	0.1	13.434053
26.955017	0.1	13.418735
26.956683	0.1	13.401211
26.958350	0.1	13.381899
26.960017	0.1	13.360918
26.961683	0.1	13.337196
26.963350	0.1	13.309301
26.965017	0.1	13.277293
26.966683	0.1	13.242544
26.968350	0.1	13.207019
26.970017	0.1	13.172210
26.971683	0.1	13.137878
26.973350	0.1	13.102175
26.975017	0.1	13.063074
26.976683	0.1	13.019741
26.978350	0.1	12.972594
26.980017	0.1	12.923063
26.981683	0.1	12.872935
26.983350	0.1	12.823106
26.985017	0.1	12.773574
26.986683	0.1	12.724102
26.988350	0.1	12.674869
26.990017	0.1	12.626291
26.991683	0.1	12.578667
26.993350	0.1	12.531520
26.995017	0.1	12.484253
26.996683	0.1	12.436510
26.998350	0.1	12.388111
27.000017	0.1	12.339235
27.001683	0.1	12.290896
27.003350	0.1	12.243808
27.005017	0.1	12.198568
27.006683	0.1	12.156189
27.008350	0.1	12.117983
27.010017	0.1	12.084068
27.011683	0.1	12.052418
27.013350	0.1	12.021065
27.015017	0.1	11.990071
27.016683	0.1	11.960626
27.018350	0.1	11.932433
27.020017	0.1	11.903942
27.021683	0.1	11.874498
27.023350	0.1	11.845411
27.025017	0.1	11.818827
27.026683	0.1	11.796416
27.028350	0.1	11.779071
27.030017	0.1	11.766196
27.031683	0.1	11.756242
27.033350	0.1	11.747242
27.035017	0.1	11.737526
27.036683	0.1	11.726678
27.038350	0.1	11.715949
27.040017	0.1	11.706651
27.041683	0.1	11.699558
27.043350	0.1	11.694372
27.045017	0.1	11.690558
27.046683	0.1	11.688054
27.048350	0.1	11.687160
27.050017	0.1	11.687577
27.051683	0.1	11.688233
27.053350	0.1	11.688472
27.055017	0.1	11.689604
27.056683	0.1	11.693180
27.058350	0.1	11.699081
27.060017	0.1	11.706293
27.061683	0.1	11.714042
27.063350	0.1	11.722089
27.065017	0.1	11.730672
27.066683	0.1	11.739970
27.068350	0.1	11.749447
27.070017	0.1	11.758090
27.071683	0.1	11.765600
27.073350	0.1	11.773349
27.075017	0.1	11.783541
27.076683	0.1	11.796773
27.078350	0.1	11.811734
27.080017	0.1	11.827112
27.081683	0.1	11.843086
27.083350	0.1	11.860073
27.085017	0.1	11.877836
27.086683	0.1	11.896194
27.088350	0.1	11.914969
27.090017	0.1	11.933447
27.091683	0.1	11.950494
27.093350	0.1	11.965395
27.095017	0.1	11.979044
27.096683	0.1	11.994005
27.098350	0.1	12.012244
27.100017	0.1	12.033523
27.101683	0.1	12.055398
27.103350	0.1	12.075783
27.105017	0.1	12.093902
27.106683	0.1	12.110592
27.108350	0.1	12.127639
27.110017	0.1	12.146652
27.111683	0.1	12.168825
27.113350	0.1	12.193919
27.115017	0.1	12.220443
27.116683	0.1	12.246431
27.118350	0.1	12.270809
27.120017	0.1	12.294055
27.121683	0.1	12.317301
27.123350	0.1	12.341321
27.125017	0.1	12.366534
27.126683	0.1	12.393773
27.128350	0.1	12.424172
27.130017	0.1	12.458087
27.131683	0.1	12.495101
27.133350	0.1	12.534500
27.135017	0.1	12.574912
27.136683	0.1	12.614966
27.138350	0.1	12.653709
27.140017	0.1	12.691975
27.141683	0.1	12.731493
27.143350	0.1	12.772919
27.145017	0.1	12.816072
27.146683	0.1	12.861551
27.148350	0.1	12.909771
27.150017	0.1	12.959779
27.151683	0.1	13.010443
27.153350	0.1	13.061703
27.155017	0.1	13.114870
27.156683	0.1	13.171614
27.158350	0.1	13.232232
27.160017	0.1	13.295532
27.161683	0.1	13.359845
27.163350	0.1	13.425232
27.165017	0.1	13.493062
27.166683	0.1	13.564766
27.168350	0.1	13.640464
27.170017	0.1	13.719321
27.171683	0.1	13.801158
27.173350	0.1	13.886870
27.175017	0.1	13.976932
27.176683	0.1	14.070392
27.178350	0.1	14.165700
27.180017	0.1	14.262200
27.181683	0.1	14.360846
27.183350	0.1	14.462889
27.185017	0.1	14.569105
27.186683	0.1	14.680029
27.188350	0.1	14.795721
27.190017	0.1	14.915408
27.191683	0.1	15.038312
27.193350	0.1	15.164853
27.195017	0.1	15.296699
27.196683	0.1	15.435756
27.198350	0.1	15.583099
27.200017	0.1	15.738727
27.201683	0.1	15.901686
27.203350	0.1	16.070605
27.205017	0.1	16.244472
27.206683	0.1	16.423346
27.208350	0.1	16.609074
27.210017	0.1	16.804040
27.211683	0.1	17.009855
27.213350	0.1	17.226757
27.215017	0.1	17.454387
27.216683	0.1	17.692746
27.218350	0.1	17.941536
27.220017	0.1	18.199683
27.221683	0.1	18.465878
27.223350	0.1	18.739880
27.225017	0.1	19.022466
27.226683	0.1	19.314350
27.228350	0.1	19.615532
27.230017	0.1	19.925834
27.231683	0.1	20.245136
27.233350	0.1	20.573498
27.235017	0.1	20.910622
27.236683	0.1	21.255494
27.238350	0.1	21.606387
27.240017	0.1	21.961929
27.241683	0.1	22.321285
27.243350	0.1	22.683979
27.245017	0.1	23.048939
27.246683	0.1	23.414315
27.248350	0.1	23.777486
27.250017	0.1	24.136187
27.251683	0.1	24.488689
27.253350	0.1	24.833979
27.255017	0.1	25.170924
27.256683	0.1	25.498511
27.258350	0.1	25.815369
27.260017	0.1	26.119115
27.261683	0.1	26.406290
27.263350	0.1	26.673855
27.265017	0.1	26.920380
27.266683	0.1	27.144911
27.268350	0.1	27.346493
27.270017	0.1	27.524354
27.271683	0.1	27.677657
27.273350	0.1	27.804674
27.275017	0.1	27.903499
27.276683	0.1	27.972879
27.278350	0.1	28.012814
27.280017	0.1	28.024079
27.281683	0.1	28.007211
27.283350	0.1	27.961435
27.285017	0.1	27.885379
27.286683	0.1	27.778746
27.288350	0.1	27.642371
27.290017	0.1	27.478101
27.291683	0.1	27.288498
27.293350	0.1	27.075531
27.295017	0.1	26.839675
27.296683	0.1	26.580037
27.298350	0.1	26.295723
27.300017	0.1	25.987507
27.301683	0.1	25.657715
27.303350	0.1	25.309266
27.305017	0.1	24.945022
27.306683	0.1	24.568202
27.308350	0.1	24.182321
27.310017	0.1	23.789824
27.311683	0.1	23.391427
27.313350	0.1	22.987069
27.315017	0.1	22.577108
27.316683	0.1	22.163333
27.318350	0.1	21.748127
27.320017	0.1	21.334113
27.321683	0.1	20.923616
27.323350	0.1	20.518662
27.325017	0.1	20.120443
27.326683	0.1	19.729973
27.328350	0.1	19.348026
27.330017	0.1	18.975319
27.331683	0.1	18.611611
27.333350	0.1	18.256248
27.335017	0.1	17.909647
27.336683	0.1	17.573894
27.338350	0.1	17.250777
27.340017	0.1	16.940833
27.341683	0.1	16.643287
27.343350	0.1	16.357304
27.345017	0.1	16.083122
27.346683	0.1	15.821398
27.348350	0.1	15.572549
27.350017	0.1	15.336336
27.351683	0.1	15.112103
27.353350	0.1	14.898539
27.355017	0.1	14.694692
27.356683	0.1	14.500678
27.358350	0.1	14.317215
27.360017	0.1	14.144779
27.361683	0.1	13.982952
27.363350	0.1	13.830841
27.365017	0.1	13.687492
27.366683	0.1	13.552488
27.368350	0.1	13.425649
27.370017	0.1	13.306321
27.371683	0.1	13.193131
27.373350	0.1	13.085128
27.375017	0.1	12.982965
27.376683	0.1	12.888313
27.378350	0.1	12.802065
27.380017	0.1	12.722970
27.381683	0.1	12.648702
27.383350	0.1	12.578011
27.385017	0.1	12.510777
27.386683	0.1	12.447000
27.388350	0.1	12.386502
27.390017	0.1	12.329341
27.391683	0.1	12.275935
27.393350	0.1	12.226761
27.395017	0.1	12.181819
27.396683	0.1	12.140692
27.398350	0.1	12.101532
27.400017	0.1	12.062014
27.401683	0.1	12.022198
27.403350	0.1	11.983872
27.405017	0.1	11.948229
27.406683	0.1	11.915148
27.408350	0.1	11.884452
27.410017	0.1	11.856378
27.411683	0.1	11.830271
27.413350	0.1	11.804999
27.415017	0.1	11.779845
27.416683	0.1	11.755288
27.418350	0.1	11.732877
27.420017	0.1	11.714042
27.421683	0.1	11.698962
27.423350	0.1	11.686087
27.425017	0.1	11.673213
27.426683	0.1	11.658371
27.428350	0.1	11.640907
27.430017	0.1	11.622549
27.431683	0.1	11.606217
27.433350	0.1	11.592746
27.435017	0.1	11.581422
27.436683	0.1	11.572362
27.438350	0.1	11.566103
27.440017	0.1	11.561871
27.441683	0.1	11.557282
27.443350	0.1	11.550546
27.445017	0.1	11.541546
27.446683	0.1	11.531652
27.448350	0.1	11.522532
27.450017	0.1	11.514843
27.451683	0.1	11.507691
27.453350	0.1	11.500300
27.455017	0.1	11.493147
27.456683	0.1	11.487425
27.458350	0.1	11.483849
27.460017	0.1	11.481882
27.461683	0.1	11.480273
27.463350	0.1	11.478008
27.465017	0.1	11.475504
27.466683	0.1	11.473656
27.468350	0.1	11.471987
27.470017	0.1	11.469663
27.471683	0.1	11.466385
27.473350	0.1	11.462570
27.475017	0.1	11.459351
27.476683	0.1	11.457504
27.478350	0.1	11.456431
27.480017	0.1	11.454821
27.481683	0.1	11.452616
27.483350	0.1	11.450947
27.485017	0.1	11.450470
27.486683	0.1	11.450649
27.488350	0.1	11.449576
27.490017	0.1	11.446000
27.491683	0.1	11.440337
27.493350	0.1	11.435092
27.495017	0.1	11.432350
27.496683	0.1	11.432291
27.498350	0.1	11.433125
27.500017	0.1	11.433125
27.501683	0.1	11.432172
27.503350	0.1	11.431456
27.505017	0.1	11.432350
27.506683	0.1	11.435211
27.508350	0.1	11.438788
27.510017	0.1	11.441470
27.511683	0.1	11.442304
27.513350	0.1	11.441470
27.515017	0.1	11.439741
27.516683	0.1	11.437774
27.518350	0.1	11.436105
27.520017	0.1	11.435211
27.521683	0.1	11.435569
27.523350	0.1	11.436344
27.525017	0.1	11.436105
27.526683	0.1	11.434198
27.528350	0.1	11.431099
27.530017	0.1	11.428118
27.531683	0.1	11.426211
27.533350	0.1	11.425079
27.535017	0.1	11.424244
27.536683	0.1	11.423588
27.538350	0.1	11.423231
27.540017	0.1	11.423469
27.541683	0.1	11.424125
27.543350	0.1	11.425019
27.545017	0.1	11.426151
27.546683	0.1	11.426628
27.548350	0.1	11.424781
27.550017	0.1	11.420131
27.551683	0.1	11.413992
27.553350	0.1	11.408032
27.555017	0.1	11.403681
27.556683	0.1	11.401952
27.558350	0.1	11.402250
27.560017	0.1	11.403084
27.561683	0.1	11.403859
27.563350	0.1	11.404455
27.565017	0.1	11.404873
27.566683	0.1	11.404515
27.568350	0.1	11.403084
27.570017	0.1	11.400641
27.571683	0.1	11.397899
27.573350	0.1	11.395634
27.575017	0.1	11.394442
27.576683	0.1	11.394323
27.578350	0.1	11.394382
27.580017	0.1	11.393548
27.581683	0.1	11.391462
27.583350	0.1	11.388839
27.585017	0.1	11.386038
27.586683	0.1	11.382282
27.588350	0.1	11.376858
27.590017	0.1	11.370898
27.591683	0.1	11.366249
27.593350	0.1	11.363328
27.595017	0.1	11.361123
27.596683	0.1	11.359156
27.598350	0.1	11.357845
27.600017	0.1	11.357547
27.601683	0.1	11.358321
27.603350	0.1	11.360050
27.605017	0.1	11.361719
27.606683	0.1	11.361719
27.608350	0.1	11.359812
27.610017	0.1	11.357547
27.611683	0.1	11.356414
27.613350	0.1	11.357129
27.615017	0.1	11.359871
27.616683	0.1	11.364461
27.618350	0.1	11.369467
27.620017	0.1	11.372567
27.621683	0.1	11.372328
27.623350	0.1	11.369348
27.625017	0.1	11.365951
27.626683	0.1	11.364163
27.628350	0.1	11.364520
27.630017	0.1	11.366189
27.631683	0.1	11.368037
27.633350	0.1	11.368931
27.635017	0.1	11.368275
27.636683	0.1	11.366368
27.638350	0.1	11.364997
27.640017	0.1	11.365712
27.641683	0.1	11.368335
27.643350	0.1	11.371136
27.645017	0.1	11.372388
27.646683	0.1	11.372269
27.648350	0.1	11.372030
27.650017	0.1	11.372269
27.651683	0.1	11.372269
27.653350	0.1	11.371673
27.655017	0.1	11.371554
27.656683	0.1	11.372984
27.658350	0.1	11.375488
27.660017	0.1	11.377574
27.661683	0.1	11.377931
27.663350	0.1	11.376203
27.665017	0.1	11.373282
27.666683	0.1	11.370779
27.668350	0.1	11.368931
27.670017	0.1	11.367322
27.671683	0.1	11.365951
27.673350	0.1	11.364699
27.675017	0.1	11.362971
27.676683	0.1	11.361123
27.678350	0.1	11.360467
27.680017	0.1	11.361659
27.681683	0.1	11.364401
27.683350	0.1	11.367977
27.685017	0.1	11.371911
27.686683	0.1	11.375547
27.688350	0.1	11.378289
27.690017	0.1	11.380375
27.691683	0.1	11.382402
27.693350	0.1	11.384726
27.695017	0.1	11.386932
27.696683	0.1	11.388779
27.698350	0.1	11.390627
27.700017	0.1	11.392773
27.701683	0.1	11.395217
27.703350	0.1	11.397601
27.705017	0.1	11.399508
27.706683	0.1	11.400462
27.708350	0.1	11.400641
27.710017	0.1	11.400104
27.711683	0.1	11.398674
27.713350	0.1	11.397064
27.715017	0.1	11.396349
27.716683	0.1	11.396945
27.718350	0.1	11.399091
27.720017	0.1	11.403084
27.721683	0.1	11.408389
27.723350	0.1	11.413515
27.725017	0.1	11.416913
27.726683	0.1	11.418403
27.728350	0.1	11.419118
27.730017	0.1	11.420429
27.731683	0.1	11.422635
27.733350	0.1	11.424900
27.735017	0.1	11.426926
27.736683	0.1	11.429013
27.738350	0.1	11.431218
27.740017	0.1	11.433304
27.741683	0.1	11.435450
27.743350	0.1	11.437655
27.745017	0.1	11.440337
27.746683	0.1	11.443794
27.748350	0.1	11.448086
27.750017	0.1	11.452974
27.751683	0.1	11.458100
27.753350	0.1	11.463524
27.755017	0.1	11.468709
27.756683	0.1	11.473299
27.758350	0.1	11.476994
27.760017	0.1	11.479498
27.761683	0.1	11.480690
27.763350	0.1	11.480213
27.765017	0.1	11.478544
27.766683	0.1	11.477173
27.768350	0.1	11.478365
27.770017	0.1	11.483312
27.771683	0.1	11.490405
27.773350	0.1	11.496962
27.775017	0.1	11.500955
27.776683	0.1	11.502028
27.778350	0.1	11.501432
27.780017	0.1	11.500717
27.781683	0.1	11.500180
27.783350	0.1	11.499942
27.785017	0.1	11.500478
27.786683	0.1	11.501671
27.788350	0.1	11.502088
27.790017	0.1	11.500896
27.791683	0.1	11.498750
27.793350	0.1	11.496545
27.795017	0.1	11.494756
27.796683	0.1	11.493684
27.798350	0.1	11.493207
27.800017	0.1	11.492789
27.801683	0.1	11.492015
27.803350	0.1	11.490823
27.805017	0.1	11.489571
27.806683	0.1	11.488558
27.808350	0.1	11.488200
27.810017	0.1	11.488319
27.811683	0.1	11.488319
27.813350	0.1	11.487604
27.815017	0.1	11.486293
27.816683	0.1	11.484802
27.818350	0.1	11.483789
27.820017	0.1	11.483253
27.821683	0.1	11.482955
27.823350	0.1	11.481941
27.825017	0.1	11.479319
27.826683	0.1	11.475027
27.828350	0.1	11.470140
27.830017	0.1	11.465967
27.831683	0.1	11.463464
27.833350	0.1	11.463047
27.835017	0.1	11.464358
27.836683	0.1	11.466146
27.838350	0.1	11.466802
27.840017	0.1	11.464954
27.841683	0.1	11.460067
27.843350	0.1	11.453093
27.845017	0.1	11.446179
27.846683	0.1	11.441589
27.848350	0.1	11.439980
27.850017	0.1	11.440218
27.851683	0.1	11.440933
27.853350	0.1	11.441291
27.855017	0.1	11.440695
27.856683	0.1	11.439205
27.858350	0.1	11.437238
27.860017	0.1	11.435152
27.861683	0.1	11.433542
27.863350	0.1	11.432887
27.865017	0.1	11.433662
27.866683	0.1	11.435390
27.868350	0.1	11.437953
27.870017	0.1	11.441291
27.871683	0.1	11.445404
27.873350	0.1	11.449517
27.875017	0.1	11.452676
27.876683	0.1	11.454523
27.878350	0.1	11.455358
27.880017	0.1	11.455417
27.881683	0.1	11.455119
27.883350	0.1	11.454881
27.885017	0.1	11.454941
27.886683	0.1	11.455417
27.888350	0.1	11.455954
27.890017	0.1	11.455537
27.891683	0.1	11.453212
27.893350	0.1	11.450053
27.895017	0.1	11.448265
27.896683	0.1	11.448920
27.898350	0.1	11.450887
27.900017	0.1	11.451841
27.901683	0.1	11.450172
27.903350	0.1	11.446536
27.905017	0.1	11.443616
27.906683	0.1	11.443616
27.908350	0.1	11.445940
27.910017	0.1	11.447967
27.911683	0.1	11.448265
27.913350	0.1	11.447907
27.915017	0.1	11.448205
27.916683	0.1	11.450113
27.918350	0.1	11.453629
27.920017	0.1	11.458100
27.921683	0.1	11.461735
27.923350	0.1	11.462332
27.925017	0.1	11.459172
27.926683	0.1	11.453748
27.928350	0.1	11.449278
27.930017	0.1	11.447728
27.931683	0.1	11.448324
27.933350	0.1	11.449338
27.935017	0.1	11.450768
27.936683	0.1	11.453450
27.938350	0.1	11.457682
27.940017	0.1	11.462868
27.941683	0.1	11.468650
27.943350	0.1	11.474789
27.945017	0.1	11.480392
27.946683	0.1	11.484445
27.948350	0.1	11.486710
27.950017	0.1	11.488260
27.951683	0.1	11.490167
27.953350	0.1	11.492551
27.955017	0.1	11.494935
27.956683	0.1	11.496545
27.958350	0.1	11.497141
27.960017	0.1	11.497200
27.961683	0.1	11.497081
27.963350	0.1	11.497498
27.965017	0.1	11.498869
27.966683	0.1	11.501075
27.968350	0.1	11.504055
27.970017	0.1	11.507512
27.971683	0.1	11.510909
27.973350	0.1	11.513472
27.975017	0.1	11.514962
27.976683	0.1	11.515618
27.978350	0.1	11.515797
27.980017	0.1	11.515499
27.981683	0.1	11.514962
27.983350	0.1	11.515022
27.985017	0.1	11.516393
27.986683	0.1	11.518181
27.988350	0.1	11.519373
27.990017	0.1	11.519850
27.991683	0.1	11.520506
27.993350	0.1	11.521459
27.995017	0.1	11.522353
27.996683	0.1	11.523069
27.998350	0.1	11.524142
28.000017	0.1	11.526466
28.001683	0.1	11.530221
28.003350	0.1	11.534572
28.005017	0.1	11.538149
28.006683	0.1	11.539818
28.008350	0.1	11.539460
28.010017	0.1	11.537910
28.011683	0.1	11.536122
28.013350	0.1	11.535109
28.015017	0.1	11.535347
28.016683	0.1	11.536420
28.018350	0.1	11.537374
28.020017	0.1	11.537433
28.021683	0.1	11.536539
28.023350	0.1	11.535347
28.025017	0.1	11.534751
28.026683	0.1	11.534870
28.028350	0.1	11.535824
28.030017	0.1	11.537612
28.031683	0.1	11.540235
28.033350	0.1	11.542679
28.035017	0.1	11.543811
28.036683	0.1	11.543394
28.038350	0.1	11.542559
28.040017	0.1	11.542679
28.041683	0.1	11.544109
28.043350	0.1	11.546195
28.045017	0.1	11.548639
28.046683	0.1	11.551619
28.048350	0.1	11.555255
28.050017	0.1	11.559129
28.051683	0.1	11.563302
28.053350	0.1	11.567474
28.055017	0.1	11.570574
28.056683	0.1	11.571706
28.058350	0.1	11.571289
28.060017	0.1	11.570156
28.061683	0.1	11.569381
28.063350	0.1	11.569799
28.065017	0.1	11.571348
28.066683	0.1	11.573137
28.068350	0.1	11.574150
28.070017	0.1	11.574329
28.071683	0.1	11.573911
28.073350	0.1	11.573137
28.075017	0.1	11.572660
28.076683	0.1	11.573196
28.078350	0.1	11.574984
28.080017	0.1	11.578024
28.081683	0.1	11.581779
28.083350	0.1	11.585236
28.085017	0.1	11.587263
28.086683	0.1	11.587203
28.088350	0.1	11.585475
28.090017	0.1	11.583508
28.091683	0.1	11.582733
28.093350	0.1	11.583329
28.095017	0.1	11.584700
28.096683	0.1	11.586369
28.098350	0.1	11.587680
28.100017	0.1	11.587859
28.101683	0.1	11.587024
28.103350	0.1	11.586607
28.105017	0.1	11.587918
28.106683	0.1	11.591078
28.108350	0.1	11.595250
28.110017	0.1	11.598886
28.111683	0.1	11.600674
28.113350	0.1	11.600078
28.115017	0.1	11.597276
28.116683	0.1	11.593343
28.118350	0.1	11.589707
28.120017	0.1	11.587322
28.121683	0.1	11.586309
28.123350	0.1	11.586190
28.125017	0.1	11.586428
28.126683	0.1	11.586726
28.128350	0.1	11.587501
28.130017	0.1	11.589170
28.131683	0.1	11.591197
28.133350	0.1	11.592329
28.135017	0.1	11.592329
28.136683	0.1	11.592091
28.138350	0.1	11.592389
28.140017	0.1	11.593343
28.141683	0.1	11.594713
28.143350	0.1	11.596084
28.145017	0.1	11.596025
28.146683	0.1	11.593044
28.148350	0.1	11.587263
28.150017	0.1	11.580587
28.151683	0.1	11.575580
28.153350	0.1	11.574150
28.155017	0.1	11.575878
28.156683	0.1	11.577726
28.158350	0.1	11.576296
28.160017	0.1	11.571110
28.161683	0.1	11.564613
28.163350	0.1	11.559129
28.165017	0.1	11.554957
28.166683	0.1	11.551560
28.168350	0.1	11.548818
28.170017	0.1	11.546732
28.171683	0.1	11.544526
28.173350	0.1	11.541784
28.175017	0.1	11.538864
28.176683	0.1	11.536480
28.178350	0.1	11.535288
28.180017	0.1	11.534811
28.181683	0.1	11.533619
28.183350	0.1	11.530817
28.185017	0.1	11.527599
28.186683	0.1	11.525691
28.188350	0.1	11.524916
28.190017	0.1	11.523545
28.191683	0.1	11.521102
28.193350	0.1	11.518777
28.195017	0.1	11.517406
28.196683	0.1	11.516333
28.198350	0.1	11.515201
28.200017	0.1	11.514605
28.201683	0.1	11.515499
28.203350	0.1	11.518300
28.205017	0.1	11.522055
28.206683	0.1	11.525393
28.208350	0.1	11.527122
28.210017	0.1	11.526883
28.211683	0.1	11.524916
28.213350	0.1	11.522353
28.215017	0.1	11.520386
28.216683	0.1	11.519910
28.218350	0.1	11.520565
28.220017	0.1	11.521638
28.221683	0.1	11.522651
28.223350	0.1	11.523486
28.225017	0.1	11.523486
28.226683	0.1	11.521757
28.228350	0.1	11.518717
28.230017	0.1	11.515976
28.231683	0.1	11.514962
28.233350	0.1	11.515797
28.235017	0.1	11.517704
28.236683	0.1	11.520327
28.238350	0.1	11.523426
28.240017	0.1	11.526108
28.241683	0.1	11.527599
28.243350	0.1	11.527837
28.245017	0.1	11.527479
28.246683	0.1	11.527003
28.248350	0.1	11.526645
28.250017	0.1	11.526585
28.251683	0.1	11.526406
28.253350	0.1	11.526287
28.255017	0.1	11.527360
28.256683	0.1	11.530102
28.258350	0.1	11.533201
28.260017	0.1	11.534453
28.261683	0.1	11.533201
28.263350	0.1	11.530817
28.265017	0.1	11.529089
28.266683	0.1	11.529685
28.268350	0.1	11.532844
28.270017	0.1	11.536420
28.271683	0.1	11.537851
28.273350	0.1	11.536301
28.275017	0.1	11.533797
28.276683	0.1	11.532546
28.278350	0.1	11.533201
28.280017	0.1	11.535466
28.281683	0.1	11.538983
28.283350	0.1	11.543215
28.285017	0.1	11.547507
28.286683	0.1	11.551977
28.288350	0.1	11.556924
28.290017	0.1	11.562229
28.291683	0.1	11.567057
28.293350	0.1	11.570872
28.295017	0.1	11.572779
28.296683	0.1	11.572064
28.298350	0.1	11.569143
28.300017	0.1	11.565388
28.301683	0.1	11.562110
28.303350	0.1	11.560083
28.305017	0.1	11.559368
28.306683	0.1	11.559308
28.308350	0.1	11.558772
28.310017	0.1	11.557222
28.311683	0.1	11.555494
28.313350	0.1	11.555017
28.315017	0.1	11.556507
28.316683	0.1	11.559547
28.318350	0.1	11.563779
28.320017	0.1	11.568905
28.321683	0.1	11.574388
28.323350	0.1	11.579276
28.325017	0.1	11.583091
28.326683	0.1	11.585832
28.328350	0.1	11.588157
28.330017	0.1	11.590780
28.331683	0.1	11.593939
28.333350	0.1	11.597217
28.335017	0.1	11.600495
28.336683	0.1	11.603952
28.338350	0.1	11.607290
28.340017	0.1	11.609674
28.341683	0.1	11.611105
28.343350	0.1	11.612058
28.345017	0.1	11.612416
28.346683	0.1	11.612774
28.348350	0.1	11.614443
28.350017	0.1	11.618078
28.351683	0.1	11.622668
28.353350	0.1	11.626900
28.355017	0.1	11.629880
28.356683	0.1	11.631370
28.358350	0.1	11.632205
28.360017	0.1	11.633456
28.361683	0.1	11.635662
28.363350	0.1	11.639000
28.365017	0.1	11.643112
28.366683	0.1	11.646748
28.368350	0.1	11.648596
28.370017	0.1	11.648477
28.371683	0.1	11.647881
28.373350	0.1	11.647881
28.375017	0.1	11.648596
28.376683	0.1	11.649550
28.378350	0.1	11.651040
28.380017	0.1	11.653007
28.381683	0.1	11.654855
28.383350	0.1	11.655987
28.385017	0.1	11.656523
28.386683	0.1	11.656523
28.388350	0.1	11.656881
28.390017	0.1	11.659027
28.391683	0.1	11.663438
28.393350	0.1	11.668981
28.395017	0.1	11.674047
28.396683	0.1	11.677385
28.398350	0.1	11.677922
28.400017	0.1	11.675299
28.401683	0.1	11.671007
28.403350	0.1	11.667252
28.405017	0.1	11.664749
28.406683	0.1	11.663080
28.408350	0.1	11.661649
28.410017	0.1	11.660338
28.411683	0.1	11.659742
28.413350	0.1	11.660577
28.415017	0.1	11.662544
28.416683	0.1	11.663616
28.418350	0.1	11.662186
28.420017	0.1	11.658073
28.421683	0.1	11.653007
28.423350	0.1	11.648417
28.425017	0.1	11.644006
28.426683	0.1	11.638821
28.428350	0.1	11.632920
28.430017	0.1	11.627436
28.431683	0.1	11.623800
28.433350	0.1	11.622549
28.435017	0.1	11.623145
28.436683	0.1	11.624754
28.438350	0.1	11.626423
28.440017	0.1	11.626423
28.441683	0.1	11.623443
28.443350	0.1	11.618317
28.445017	0.1	11.612774
28.446683	0.1	11.607528
28.448350	0.1	11.601806
28.450017	0.1	11.595250
28.451683	0.1	11.588217
28.453350	0.1	11.581243
28.455017	0.1	11.575938
28.456683	0.1	11.574388
28.458350	0.1	11.576951
28.460017	0.1	11.581839
28.461683	0.1	11.587203
28.463350	0.1	11.592091
28.465017	0.1	11.595906
28.466683	0.1	11.598230
28.468350	0.1	11.599065
28.470017	0.1	11.598469
28.471683	0.1	11.596978
28.473350	0.1	11.594952
28.475017	0.1	11.592329
28.476683	0.1	11.588693
28.478350	0.1	11.585057
28.480017	0.1	11.582792
28.481683	0.1	11.581720
28.483350	0.1	11.580587
28.485017	0.1	11.579097
28.486683	0.1	11.578322
28.488350	0.1	11.578501
28.490017	0.1	11.578620
28.491683	0.1	11.578263
28.493350	0.1	11.578203
28.495017	0.1	11.579455
28.496683	0.1	11.582018
28.498350	0.1	11.585177
28.500017	0.1	11.588157
28.501683	0.1	11.590422
28.503350	0.1	11.592210
28.505017	0.1	11.594415
28.506683	0.1	11.596800
28.508350	0.1	11.598170
28.510017	0.1	11.597515
28.511683	0.1	11.595429
28.513350	0.1	11.592806
28.515017	0.1	11.590720
28.516683	0.1	11.590780
28.518350	0.1	11.593939
28.520017	0.1	11.598588
28.521683	0.1	11.602343
28.523350	0.1	11.604727
28.525017	0.1	11.606634
28.526683	0.1	11.608780
28.528350	0.1	11.610747
28.530017	0.1	11.611641
28.531683	0.1	11.610747
28.533350	0.1	11.608899
28.535017	0.1	11.607826
28.536683	0.1	11.608482
28.538350	0.1	11.609734
28.540017	0.1	11.610568
28.541683	0.1	11.611105
28.543350	0.1	11.611939
28.545017	0.1	11.613906
28.546683	0.1	11.617721
28.548350	0.1	11.623264
28.550017	0.1	11.629523
28.551683	0.1	11.635304
28.553350	0.1	11.640013
28.555017	0.1	11.643232
28.556683	0.1	11.645377
28.558350	0.1	11.647762
28.560017	0.1	11.650980
28.561683	0.1	11.654974
28.563350	0.1	11.659623
28.565017	0.1	11.665047
28.566683	0.1	11.670650
28.568350	0.1	11.675180
28.570017	0.1	11.677743
28.571683	0.1	11.679233
28.573350	0.1	11.681855
28.575017	0.1	11.688114
28.576683	0.1	11.698545
28.578350	0.1	11.711181
28.580017	0.1	11.723161
28.581683	0.1	11.732996
28.583350	0.1	11.741162
28.585017	0.1	11.748434
28.586683	0.1	11.755646
[truncated: 262,836 more chars]
