# Supplementary material for: Fade into you: genetic control of pigmentation patterns in red-flesh apple (Malus domestica)
Source: Front Plant Sci. 2025 Jan 13;15:1462545. doi: 10.3389/fpls.2024.1462545 (PMC11770013; doi:10.3389/fpls.2024.1462545)
Supplement: Supplementary file 4 [file DataSheet1.zip › CB B1EXT284NM/CB B1EXT284NM.txt]

URL	chrom://thermo-pfav3ojr/ChromeleonLocal/Instrument Data/Vanquish_MS/Dimitri/VALEMA/Pierre/Echantillons 03-04-24.seq/125.smp/EXT284NM.channel/EXT284NM.chm
Channel	EXT284NM

Injection Information:
Data Vault	ChromeleonLocal
Sequence	Echantillons 03-04-24
Name	CB B1
Number	6
Position	B:A6
Comment	colonne SB-AQ MeOH+5%AA
Processing Method	Quantitative
Instrument Method	VALEMA test separation GRAQ 4
Type	Unknown
Status	Finished
Inject Time	4/3/2024 9:22:24 PM +02:00
Volume (µl)	10.0000
Dilution Factor	1.0000
Weight	1.0000

Chromatogram Data Information:
Time Min. (min)	0.001683
Time Max. (min)	47.000017
Data Points	28200
Detector	UV
Generating Data System	Chromeleon 7.3.2.10759
Exporting Data System	Chromeleon 7.3.2.0
Operator	Administrator
Signal Quantity	Absorbance
Signal Unit	mAU
Signal Min.	-1.254439
Signal Max.	893.448048
Channel	EXT284NM
Driver Name	VDAD.dll
Channel Type	Evaluation
Min. Step (s)	0.1
Max. Step (s)	0.1
Average Step (s)	0.1

Signal Parameter Information:
Signal Info	WVL:284 nm

Chromatogram Data:
Time (min)	Step (s)	Value (mAU)
0.001683	n.a.	0.000000
0.003350	0.1	0.000119
0.005017	0.1	0.000596
0.006683	0.1	0.001729
0.008350	0.1	0.003040
0.010017	0.1	0.003517
0.011683	0.1	0.003099
0.013350	0.1	0.002563
0.015017	0.1	0.001848
0.016683	0.1	0.000477
0.018350	0.1	-0.001371
0.020017	0.1	-0.002444
0.021683	0.1	-0.001967
0.023350	0.1	-0.000358
0.025017	0.1	0.001311
0.026683	0.1	0.002325
0.028350	0.1	0.002086
0.030017	0.1	0.000536
0.031683	0.1	-0.001729
0.033350	0.1	-0.003755
0.035017	0.1	-0.004828
0.036683	0.1	-0.004590
0.038350	0.1	-0.002384
0.040017	0.1	0.001669
0.041683	0.1	0.005722
0.043350	0.1	0.007331
0.045017	0.1	0.005960
0.046683	0.1	0.003397
0.048350	0.1	0.002086
0.050017	0.1	0.003397
0.051683	0.1	0.007153
0.053350	0.1	0.012636
0.055017	0.1	0.018060
0.056683	0.1	0.021517
0.058350	0.1	0.022054
0.060017	0.1	0.020385
0.061683	0.1	0.018299
0.063350	0.1	0.016749
0.065017	0.1	0.015259
0.066683	0.1	0.014007
0.068350	0.1	0.013292
0.070017	0.1	0.013053
0.071683	0.1	0.012994
0.073350	0.1	0.012636
0.075017	0.1	0.011206
0.076683	0.1	0.008345
0.078350	0.1	0.005066
0.080017	0.1	0.003397
0.081683	0.1	0.004649
0.083350	0.1	0.007570
0.085017	0.1	0.009894
0.086683	0.1	0.011027
0.088350	0.1	0.011921
0.090017	0.1	0.013411
0.091683	0.1	0.015140
0.093350	0.1	0.016391
0.095017	0.1	0.017107
0.096683	0.1	0.017464
0.098350	0.1	0.016928
0.100017	0.1	0.015140
0.101683	0.1	0.012398
0.103350	0.1	0.009298
0.105017	0.1	0.006199
0.106683	0.1	0.003278
0.108350	0.1	0.000954
0.110017	0.1	0.000179
0.111683	0.1	0.001132
0.113350	0.1	0.002265
0.115017	0.1	0.001729
0.116683	0.1	-0.000358
0.118350	0.1	-0.001848
0.120017	0.1	-0.001132
0.121683	0.1	0.001669
0.123350	0.1	0.005424
0.125017	0.1	0.009358
0.126683	0.1	0.013471
0.128350	0.1	0.017285
0.130017	0.1	0.019610
0.131683	0.1	0.019968
0.133350	0.1	0.019252
0.135017	0.1	0.018597
0.136683	0.1	0.018358
0.138350	0.1	0.017881
0.140017	0.1	0.016570
0.141683	0.1	0.014722
0.143350	0.1	0.013411
0.145017	0.1	0.013411
0.146683	0.1	0.014544
0.148350	0.1	0.016391
0.150017	0.1	0.018060
0.151683	0.1	0.018537
0.153350	0.1	0.016689
0.155017	0.1	0.012696
0.156683	0.1	0.007987
0.158350	0.1	0.003874
0.160017	0.1	0.000596
0.161683	0.1	-0.002503
0.163350	0.1	-0.005603
0.165017	0.1	-0.007689
0.166683	0.1	-0.007629
0.168350	0.1	-0.006199
0.170017	0.1	-0.004709
0.171683	0.1	-0.004232
0.173350	0.1	-0.005007
0.175017	0.1	-0.006974
0.176683	0.1	-0.009179
0.178350	0.1	-0.010490
0.180017	0.1	-0.010729
0.181683	0.1	-0.010490
0.183350	0.1	-0.010014
0.185017	0.1	-0.009239
0.186683	0.1	-0.008404
0.188350	0.1	-0.007749
0.190017	0.1	-0.007451
0.191683	0.1	-0.007868
0.193350	0.1	-0.008762
0.195017	0.1	-0.008881
0.196683	0.1	-0.007570
0.198350	0.1	-0.004828
0.200017	0.1	-0.001669
0.201683	0.1	0.000954
0.203350	0.1	0.002801
0.205017	0.1	0.003874
0.206683	0.1	0.003040
0.208350	0.1	-0.000596
0.210017	0.1	-0.004947
0.211683	0.1	-0.007391
0.213350	0.1	-0.008643
0.215017	0.1	-0.010848
0.216683	0.1	-0.014544
0.218350	0.1	-0.018895
0.220017	0.1	-0.021756
0.221683	0.1	-0.021398
0.223350	0.1	-0.018060
0.225017	0.1	-0.013888
0.226683	0.1	-0.010371
0.228350	0.1	-0.007272
0.230017	0.1	-0.003338
0.231683	0.1	0.001132
0.233350	0.1	0.004292
0.235017	0.1	0.004530
0.236683	0.1	0.002503
0.238350	0.1	0.000119
0.240017	0.1	-0.000894
0.241683	0.1	-0.000238
0.243350	0.1	0.001431
0.245017	0.1	0.003278
0.246683	0.1	0.004590
0.248350	0.1	0.004172
0.250017	0.1	0.000834
0.251683	0.1	-0.005245
0.253350	0.1	-0.012875
0.255017	0.1	-0.020146
0.256683	0.1	-0.025034
0.258350	0.1	-0.027120
0.260017	0.1	-0.027835
0.261683	0.1	-0.028193
0.263350	0.1	-0.027359
0.265017	0.1	-0.024140
0.266683	0.1	-0.018895
0.268350	0.1	-0.013232
0.270017	0.1	-0.008583
0.271683	0.1	-0.005603
0.273350	0.1	-0.004530
0.275017	0.1	-0.005424
0.276683	0.1	-0.007629
0.278350	0.1	-0.009179
0.280017	0.1	-0.008464
0.281683	0.1	-0.005722
0.283350	0.1	-0.002682
0.285017	0.1	-0.000894
0.286683	0.1	-0.001729
0.288350	0.1	-0.006139
0.290017	0.1	-0.013232
0.291683	0.1	-0.019968
0.293350	0.1	-0.023067
0.295017	0.1	-0.020802
0.296683	0.1	-0.014484
0.298350	0.1	-0.007391
0.300017	0.1	-0.002503
0.301683	0.1	-0.000656
0.303350	0.1	-0.000179
0.305017	0.1	0.001132
0.306683	0.1	0.004113
0.308350	0.1	0.007689
0.310017	0.1	0.009537
0.311683	0.1	0.008225
0.313350	0.1	0.004411
0.315017	0.1	-0.000358
0.316683	0.1	-0.005364
0.318350	0.1	-0.010073
0.320017	0.1	-0.013947
0.321683	0.1	-0.016332
0.323350	0.1	-0.017405
0.325017	0.1	-0.018597
0.326683	0.1	-0.020921
0.328350	0.1	-0.024021
0.330017	0.1	-0.026166
0.331683	0.1	-0.026584
0.333350	0.1	-0.025392
0.335017	0.1	-0.023007
0.336683	0.1	-0.020206
0.338350	0.1	-0.017226
0.340017	0.1	-0.013709
0.341683	0.1	-0.009775
0.343350	0.1	-0.006318
0.345017	0.1	-0.003397
0.346683	0.1	-0.000179
0.348350	0.1	0.003397
0.350017	0.1	0.005960
0.351683	0.1	0.006139
0.353350	0.1	0.004113
0.355017	0.1	0.001371
0.356683	0.1	-0.000715
0.358350	0.1	-0.002265
0.360017	0.1	-0.004590
0.361683	0.1	-0.008106
0.363350	0.1	-0.011325
0.365017	0.1	-0.012338
0.366683	0.1	-0.011444
0.368350	0.1	-0.010788
0.370017	0.1	-0.011504
0.371683	0.1	-0.012994
0.373350	0.1	-0.014424
0.375017	0.1	-0.014782
0.376683	0.1	-0.013351
0.378350	0.1	-0.010490
0.380017	0.1	-0.007272
0.381683	0.1	-0.004590
0.383350	0.1	-0.003338
0.385017	0.1	-0.004470
0.386683	0.1	-0.007033
0.388350	0.1	-0.008583
0.390017	0.1	-0.007808
0.391683	0.1	-0.005782
0.393350	0.1	-0.004590
0.395017	0.1	-0.005305
0.396683	0.1	-0.007808
0.398350	0.1	-0.011683
0.400017	0.1	-0.016749
0.401683	0.1	-0.022411
0.403350	0.1	-0.027895
0.405017	0.1	-0.031710
0.406683	0.1	-0.031948
0.408350	0.1	-0.027955
0.410017	0.1	-0.021040
0.411683	0.1	-0.013411
0.413350	0.1	-0.006020
0.415017	0.1	0.000834
0.416683	0.1	0.006199
0.418350	0.1	0.007868
0.420017	0.1	0.005424
0.421683	0.1	0.000477
0.423350	0.1	-0.004768
0.425017	0.1	-0.008583
0.426683	0.1	-0.010073
0.428350	0.1	-0.009537
0.430017	0.1	-0.008285
0.431683	0.1	-0.007272
0.433350	0.1	-0.007033
0.435017	0.1	-0.007749
0.436683	0.1	-0.009060
0.438350	0.1	-0.010490
0.440017	0.1	-0.011742
0.441683	0.1	-0.013351
0.443350	0.1	-0.015914
0.445017	0.1	-0.019610
0.446683	0.1	-0.023067
0.448350	0.1	-0.024319
0.450017	0.1	-0.022769
0.451683	0.1	-0.019252
0.453350	0.1	-0.013828
0.455017	0.1	-0.006616
0.456683	0.1	-0.000417
0.458350	0.1	0.001311
0.460017	0.1	-0.002265
0.461683	0.1	-0.008404
0.463350	0.1	-0.014186
0.465017	0.1	-0.017762
0.466683	0.1	-0.018597
0.468350	0.1	-0.017107
0.470017	0.1	-0.014603
0.471683	0.1	-0.012219
0.473350	0.1	-0.010252
0.475017	0.1	-0.008941
0.476683	0.1	-0.008225
0.478350	0.1	-0.008047
0.480017	0.1	-0.008345
0.481683	0.1	-0.009239
0.483350	0.1	-0.010133
0.485017	0.1	-0.009775
0.486683	0.1	-0.008047
0.488350	0.1	-0.006080
0.490017	0.1	-0.005245
0.491683	0.1	-0.006378
0.493350	0.1	-0.009060
0.495017	0.1	-0.011802
0.496683	0.1	-0.013411
0.498350	0.1	-0.013471
0.500017	0.1	-0.011861
0.501683	0.1	-0.009298
0.503350	0.1	-0.007212
0.505017	0.1	-0.007212
0.506683	0.1	-0.009954
0.508350	0.1	-0.013947
0.510017	0.1	-0.016630
0.511683	0.1	-0.016749
0.513350	0.1	-0.016034
0.515017	0.1	-0.016212
0.516683	0.1	-0.017226
0.518350	0.1	-0.017643
0.520017	0.1	-0.015974
0.521683	0.1	-0.011623
0.523350	0.1	-0.006318
0.525017	0.1	-0.003219
0.526683	0.1	-0.005066
0.528350	0.1	-0.011325
0.530017	0.1	-0.019014
0.531683	0.1	-0.024915
0.533350	0.1	-0.027657
0.535017	0.1	-0.027537
0.536683	0.1	-0.026226
0.538350	0.1	-0.025094
0.540017	0.1	-0.023901
0.541683	0.1	-0.021338
0.543350	0.1	-0.016630
0.545017	0.1	-0.011265
0.546683	0.1	-0.007391
0.548350	0.1	-0.006378
0.550017	0.1	-0.008106
0.551683	0.1	-0.012279
0.553350	0.1	-0.017822
0.555017	0.1	-0.022888
0.556683	0.1	-0.025868
0.558350	0.1	-0.025868
0.560017	0.1	-0.023425
0.561683	0.1	-0.020504
0.563350	0.1	-0.019431
0.565017	0.1	-0.020623
0.566683	0.1	-0.022709
0.568350	0.1	-0.023484
0.570017	0.1	-0.022531
0.571683	0.1	-0.021338
0.573350	0.1	-0.021517
0.575017	0.1	-0.023365
0.576683	0.1	-0.025392
0.578350	0.1	-0.026107
0.580017	0.1	-0.025153
0.581683	0.1	-0.023186
0.583350	0.1	-0.021338
0.585017	0.1	-0.021458
0.586683	0.1	-0.023961
0.588350	0.1	-0.027597
0.590017	0.1	-0.030339
0.591683	0.1	-0.030696
0.593350	0.1	-0.028014
0.595017	0.1	-0.023603
0.596683	0.1	-0.020087
0.598350	0.1	-0.019372
0.600017	0.1	-0.021279
0.601683	0.1	-0.023782
0.603350	0.1	-0.024676
0.605017	0.1	-0.022829
0.606683	0.1	-0.019014
0.608350	0.1	-0.015199
0.610017	0.1	-0.012994
0.611683	0.1	-0.013351
0.613350	0.1	-0.015676
0.615017	0.1	-0.018895
0.616683	0.1	-0.022888
0.618350	0.1	-0.028849
0.620017	0.1	-0.036240
0.621683	0.1	-0.041902
0.623350	0.1	-0.043273
0.625017	0.1	-0.039935
0.626683	0.1	-0.033140
0.628350	0.1	-0.025749
0.630017	0.1	-0.021398
0.631683	0.1	-0.021875
0.633350	0.1	-0.025809
0.635017	0.1	-0.030279
0.636683	0.1	-0.032961
0.638350	0.1	-0.032604
0.640017	0.1	-0.029564
0.641683	0.1	-0.025332
0.643350	0.1	-0.022292
0.645017	0.1	-0.022173
0.646683	0.1	-0.025630
0.648350	0.1	-0.030875
0.650017	0.1	-0.033975
0.651683	0.1	-0.032067
0.653350	0.1	-0.026464
0.655017	0.1	-0.021338
0.656683	0.1	-0.020325
0.658350	0.1	-0.024676
0.660017	0.1	-0.031948
0.661683	0.1	-0.037730
0.663350	0.1	-0.038445
0.665017	0.1	-0.034213
0.666683	0.1	-0.028133
0.668350	0.1	-0.022769
0.670017	0.1	-0.018120
0.671683	0.1	-0.013947
0.673350	0.1	-0.011742
0.675017	0.1	-0.012994
0.676683	0.1	-0.017047
0.678350	0.1	-0.021100
0.680017	0.1	-0.022829
0.681683	0.1	-0.021994
0.683350	0.1	-0.020146
0.685017	0.1	-0.018060
0.686683	0.1	-0.015199
0.688350	0.1	-0.011683
0.690017	0.1	-0.009716
0.691683	0.1	-0.011086
0.693350	0.1	-0.015676
0.695017	0.1	-0.021935
0.696683	0.1	-0.028193
0.698350	0.1	-0.032961
0.700017	0.1	-0.035226
0.701683	0.1	-0.035048
0.703350	0.1	-0.032842
0.705017	0.1	-0.029087
0.706683	0.1	-0.025034
0.708350	0.1	-0.022113
0.710017	0.1	-0.021219
0.711683	0.1	-0.022769
0.713350	0.1	-0.025928
0.715017	0.1	-0.028551
0.716683	0.1	-0.028908
0.718350	0.1	-0.027120
0.720017	0.1	-0.024319
0.721683	0.1	-0.021338
0.723350	0.1	-0.018597
0.725017	0.1	-0.016212
0.726683	0.1	-0.014246
0.728350	0.1	-0.012696
0.730017	0.1	-0.011504
0.731683	0.1	-0.010490
0.733350	0.1	-0.009358
0.735017	0.1	-0.009596
0.736683	0.1	-0.012875
0.738350	0.1	-0.019550
0.740017	0.1	-0.027537
0.741683	0.1	-0.033915
0.743350	0.1	-0.037014
0.745017	0.1	-0.036955
0.746683	0.1	-0.034988
0.748350	0.1	-0.032842
0.750017	0.1	-0.032246
0.751683	0.1	-0.034034
0.753350	0.1	-0.036478
0.755017	0.1	-0.037193
0.756683	0.1	-0.035703
0.758350	0.1	-0.032961
0.760017	0.1	-0.030160
0.761683	0.1	-0.028014
0.763350	0.1	-0.026464
0.765017	0.1	-0.025451
0.766683	0.1	-0.025392
0.768350	0.1	-0.026703
0.770017	0.1	-0.029683
0.771683	0.1	-0.034332
0.773350	0.1	-0.039518
0.775017	0.1	-0.043690
0.776683	0.1	-0.045598
0.778350	0.1	-0.044346
0.780017	0.1	-0.040114
0.781683	0.1	-0.035405
0.783350	0.1	-0.033140
0.785017	0.1	-0.033617
0.786683	0.1	-0.034094
0.788350	0.1	-0.031829
0.790017	0.1	-0.026941
0.791683	0.1	-0.022590
0.793350	0.1	-0.021517
0.795017	0.1	-0.023305
0.796683	0.1	-0.024736
0.798350	0.1	-0.024021
0.800017	0.1	-0.022709
0.801683	0.1	-0.023246
0.803350	0.1	-0.026643
0.805017	0.1	-0.031888
0.806683	0.1	-0.037551
0.808350	0.1	-0.042498
0.810017	0.1	-0.046134
0.811683	0.1	-0.048280
0.813350	0.1	-0.049174
0.815017	0.1	-0.048816
0.816683	0.1	-0.046730
0.818350	0.1	-0.043869
0.820017	0.1	-0.042379
0.821683	0.1	-0.043333
0.823350	0.1	-0.044882
0.825017	0.1	-0.044703
0.826683	0.1	-0.041902
0.828350	0.1	-0.037372
0.830017	0.1	-0.033140
0.831683	0.1	-0.031829
0.833350	0.1	-0.034034
0.835017	0.1	-0.038147
0.836683	0.1	-0.041664
0.838350	0.1	-0.042796
0.840017	0.1	-0.040412
0.841683	0.1	-0.035167
0.843350	0.1	-0.029325
0.845017	0.1	-0.024974
0.846683	0.1	-0.023067
0.848350	0.1	-0.022769
0.850017	0.1	-0.022173
0.851683	0.1	-0.020683
0.853350	0.1	-0.019550
0.855017	0.1	-0.019431
0.856683	0.1	-0.019670
0.858350	0.1	-0.019968
0.860017	0.1	-0.021756
0.861683	0.1	-0.025868
0.863350	0.1	-0.030816
0.865017	0.1	-0.034094
0.866683	0.1	-0.034571
0.868350	0.1	-0.032961
0.870017	0.1	-0.030577
0.871683	0.1	-0.028849
0.873350	0.1	-0.028431
0.875017	0.1	-0.029147
0.876683	0.1	-0.030339
0.878350	0.1	-0.031948
0.880017	0.1	-0.034213
0.881683	0.1	-0.037193
0.883350	0.1	-0.040054
0.885017	0.1	-0.041008
0.886683	0.1	-0.038862
0.888350	0.1	-0.034332
0.890017	0.1	-0.029862
0.891683	0.1	-0.027001
0.893350	0.1	-0.025809
0.895017	0.1	-0.025332
0.896683	0.1	-0.024736
0.898350	0.1	-0.023127
0.900017	0.1	-0.020981
0.901683	0.1	-0.020087
0.903350	0.1	-0.021219
0.905017	0.1	-0.023603
0.906683	0.1	-0.026047
0.908350	0.1	-0.027835
0.910017	0.1	-0.028074
0.911683	0.1	-0.026584
0.913350	0.1	-0.024438
0.915017	0.1	-0.022590
0.916683	0.1	-0.021517
0.918350	0.1	-0.020564
0.920017	0.1	-0.019670
0.921683	0.1	-0.019968
0.923350	0.1	-0.023007
0.925017	0.1	-0.029266
0.926683	0.1	-0.037193
0.928350	0.1	-0.043631
0.930017	0.1	-0.045657
0.931683	0.1	-0.042737
0.933350	0.1	-0.036597
0.935017	0.1	-0.030518
0.936683	0.1	-0.027657
0.938350	0.1	-0.029087
0.940017	0.1	-0.034094
0.941683	0.1	-0.040710
0.943350	0.1	-0.045836
0.945017	0.1	-0.046313
0.946683	0.1	-0.041962
0.948350	0.1	-0.035703
0.950017	0.1	-0.030637
0.951683	0.1	-0.027776
0.953350	0.1	-0.027120
0.955017	0.1	-0.028431
0.956683	0.1	-0.031233
0.958350	0.1	-0.034153
0.960017	0.1	-0.035644
0.961683	0.1	-0.035524
0.963350	0.1	-0.035226
0.965017	0.1	-0.035286
0.966683	0.1	-0.035405
0.968350	0.1	-0.035405
0.970017	0.1	-0.036001
0.971683	0.1	-0.036716
0.973350	0.1	-0.036538
0.975017	0.1	-0.035167
0.976683	0.1	-0.033438
0.978350	0.1	-0.031948
0.980017	0.1	-0.030696
0.981683	0.1	-0.029624
0.983350	0.1	-0.028372
0.985017	0.1	-0.026345
0.986683	0.1	-0.023246
0.988350	0.1	-0.020564
0.990017	0.1	-0.020206
0.991683	0.1	-0.022948
0.993350	0.1	-0.028610
0.995017	0.1	-0.036418
0.996683	0.1	-0.044465
0.998350	0.1	-0.050187
1.000017	0.1	-0.051796
1.001683	0.1	-0.048995
1.003350	0.1	-0.044525
1.005017	0.1	-0.041962
1.006683	0.1	-0.041962
1.008350	0.1	-0.042319
1.010017	0.1	-0.041544
1.011683	0.1	-0.039399
1.013350	0.1	-0.036418
1.015017	0.1	-0.033617
1.016683	0.1	-0.032187
1.018350	0.1	-0.032544
1.020017	0.1	-0.033736
1.021683	0.1	-0.034750
1.023350	0.1	-0.035584
1.025017	0.1	-0.037193
1.026683	0.1	-0.039756
1.028350	0.1	-0.041902
1.030017	0.1	-0.042081
1.031683	0.1	-0.040114
1.033350	0.1	-0.036955
1.035017	0.1	-0.033915
1.036683	0.1	-0.032127
1.038350	0.1	-0.031352
1.040017	0.1	-0.030577
1.041683	0.1	-0.029206
1.043350	0.1	-0.028670
1.045017	0.1	-0.030518
1.046683	0.1	-0.035286
1.048350	0.1	-0.041962
1.050017	0.1	-0.048399
1.051683	0.1	-0.051975
1.053350	0.1	-0.051260
1.055017	0.1	-0.047684
1.056683	0.1	-0.044823
1.058350	0.1	-0.044763
1.060017	0.1	-0.046015
1.061683	0.1	-0.045240
1.063350	0.1	-0.040650
1.065017	0.1	-0.033736
1.066683	0.1	-0.027359
1.068350	0.1	-0.023901
1.070017	0.1	-0.024199
1.071683	0.1	-0.027537
1.073350	0.1	-0.031888
1.075017	0.1	-0.035703
1.076683	0.1	-0.038505
1.078350	0.1	-0.040650
1.080017	0.1	-0.042140
1.081683	0.1	-0.042260
1.083350	0.1	-0.040829
1.085017	0.1	-0.038624
1.086683	0.1	-0.037074
1.088350	0.1	-0.037253
1.090017	0.1	-0.039339
1.091683	0.1	-0.042558
1.093350	0.1	-0.046194
1.095017	0.1	-0.050306
1.096683	0.1	-0.054538
1.098350	0.1	-0.057995
1.100017	0.1	-0.059485
1.101683	0.1	-0.057817
1.103350	0.1	-0.052452
1.105017	0.1	-0.044525
1.106683	0.1	-0.036895
1.108350	0.1	-0.031650
1.110017	0.1	-0.029147
1.111683	0.1	-0.027895
1.113350	0.1	-0.026166
1.115017	0.1	-0.023365
1.116683	0.1	-0.020862
1.118350	0.1	-0.020921
1.120017	0.1	-0.024378
1.121683	0.1	-0.029862
1.123350	0.1	-0.035942
1.125017	0.1	-0.042439
1.126683	0.1	-0.049829
1.128350	0.1	-0.056386
1.130017	0.1	-0.059009
1.131683	0.1	-0.057042
1.133350	0.1	-0.052691
1.135017	0.1	-0.048637
1.136683	0.1	-0.046015
1.138350	0.1	-0.045180
1.140017	0.1	-0.045717
1.141683	0.1	-0.046611
1.143350	0.1	-0.046968
1.145017	0.1	-0.046372
1.146683	0.1	-0.044763
1.148350	0.1	-0.042200
1.150017	0.1	-0.038683
1.151683	0.1	-0.034630
1.153350	0.1	-0.031412
1.155017	0.1	-0.030100
1.156683	0.1	-0.030935
1.158350	0.1	-0.032902
1.160017	0.1	-0.035703
1.161683	0.1	-0.040174
1.163350	0.1	-0.046432
1.165017	0.1	-0.053048
1.166683	0.1	-0.057578
1.168350	0.1	-0.058711
1.170017	0.1	-0.056446
1.171683	0.1	-0.051916
1.173350	0.1	-0.046194
1.175017	0.1	-0.041306
1.176683	0.1	-0.038922
1.178350	0.1	-0.038862
1.180017	0.1	-0.039041
1.181683	0.1	-0.037730
1.183350	0.1	-0.035465
1.185017	0.1	-0.034153
1.186683	0.1	-0.034153
1.188350	0.1	-0.035107
1.190017	0.1	-0.036478
1.191683	0.1	-0.037730
1.193350	0.1	-0.037968
1.195017	0.1	-0.037014
1.196683	0.1	-0.035405
1.198350	0.1	-0.033677
1.200017	0.1	-0.032008
1.201683	0.1	-0.031173
1.203350	0.1	-0.032187
1.205017	0.1	-0.034928
1.206683	0.1	-0.038803
1.208350	0.1	-0.042796
1.210017	0.1	-0.045896
1.211683	0.1	-0.047028
1.213350	0.1	-0.045717
1.215017	0.1	-0.043213
1.216683	0.1	-0.041664
1.218350	0.1	-0.042081
1.220017	0.1	-0.043809
1.221683	0.1	-0.045121
1.223350	0.1	-0.045240
1.225017	0.1	-0.044584
1.226683	0.1	-0.044227
1.228350	0.1	-0.044048
1.230017	0.1	-0.042498
1.231683	0.1	-0.039041
1.233350	0.1	-0.035524
1.235017	0.1	-0.034392
1.236683	0.1	-0.036836
1.238350	0.1	-0.041425
1.240017	0.1	-0.045955
1.241683	0.1	-0.049829
1.243350	0.1	-0.053525
1.245017	0.1	-0.057101
1.246683	0.1	-0.059545
1.248350	0.1	-0.059664
1.250017	0.1	-0.056863
1.251683	0.1	-0.051618
1.253350	0.1	-0.045836
1.255017	0.1	-0.042081
1.256683	0.1	-0.041425
1.258350	0.1	-0.043452
1.260017	0.1	-0.046968
1.261683	0.1	-0.050426
1.263350	0.1	-0.051856
1.265017	0.1	-0.050187
1.266683	0.1	-0.046611
1.268350	0.1	-0.043929
1.270017	0.1	-0.043929
1.271683	0.1	-0.046134
1.273350	0.1	-0.048995
1.275017	0.1	-0.051856
1.276683	0.1	-0.055015
1.278350	0.1	-0.057518
1.280017	0.1	-0.057936
1.281683	0.1	-0.056326
1.283350	0.1	-0.054061
1.285017	0.1	-0.052452
1.286683	0.1	-0.052214
1.288350	0.1	-0.052631
1.290017	0.1	-0.051916
1.291683	0.1	-0.049293
1.293350	0.1	-0.045955
1.295017	0.1	-0.043869
1.296683	0.1	-0.043750
1.298350	0.1	-0.044405
1.300017	0.1	-0.043988
1.301683	0.1	-0.041485
1.303350	0.1	-0.036955
1.305017	0.1	-0.032187
1.306683	0.1	-0.030339
1.308350	0.1	-0.032961
1.310017	0.1	-0.037670
1.311683	0.1	-0.039816
1.313350	0.1	-0.037372
1.315017	0.1	-0.032127
1.316683	0.1	-0.027239
1.318350	0.1	-0.024378
1.320017	0.1	-0.023842
1.321683	0.1	-0.026047
1.323350	0.1	-0.031352
1.325017	0.1	-0.039101
1.326683	0.1	-0.046849
1.328350	0.1	-0.051796
1.330017	0.1	-0.052154
1.331683	0.1	-0.048280
1.333350	0.1	-0.041664
1.335017	0.1	-0.034094
1.336683	0.1	-0.027478
1.338350	0.1	-0.023425
1.340017	0.1	-0.022352
1.341683	0.1	-0.023067
1.343350	0.1	-0.023127
1.345017	0.1	-0.021160
1.346683	0.1	-0.017941
1.348350	0.1	-0.015616
1.350017	0.1	-0.016093
1.351683	0.1	-0.019729
1.353350	0.1	-0.024855
1.355017	0.1	-0.029624
1.356683	0.1	-0.033319
1.358350	0.1	-0.036120
1.360017	0.1	-0.038743
1.361683	0.1	-0.042379
1.363350	0.1	-0.047028
1.365017	0.1	-0.050664
1.366683	0.1	-0.050962
1.368350	0.1	-0.047863
1.370017	0.1	-0.043809
1.371683	0.1	-0.042140
1.373350	0.1	-0.044942
1.375017	0.1	-0.051260
1.376683	0.1	-0.058174
1.378350	0.1	-0.062943
1.380017	0.1	-0.064075
1.381683	0.1	-0.061750
1.383350	0.1	-0.057518
1.385017	0.1	-0.053287
1.386683	0.1	-0.049829
1.388350	0.1	-0.047028
1.390017	0.1	-0.044763
1.391683	0.1	-0.043809
1.393350	0.1	-0.044823
1.395017	0.1	-0.047028
1.396683	0.1	-0.048637
1.398350	0.1	-0.048876
1.400017	0.1	-0.048041
1.401683	0.1	-0.046551
1.403350	0.1	-0.044286
1.405017	0.1	-0.040710
1.406683	0.1	-0.034511
1.408350	0.1	-0.025272
1.410017	0.1	-0.013113
1.411683	0.1	0.001311
1.413350	0.1	0.017345
1.415017	0.1	0.034809
1.416683	0.1	0.053823
1.418350	0.1	0.074208
1.420017	0.1	0.095308
1.421683	0.1	0.116467
1.423350	0.1	0.137746
1.425017	0.1	0.159919
1.426683	0.1	0.184596
1.428350	0.1	0.213265
1.430017	0.1	0.245929
1.431683	0.1	0.281990
1.433350	0.1	0.321329
1.435017	0.1	0.363529
1.436683	0.1	0.406504
1.438350	0.1	0.447691
1.440017	0.1	0.486732
1.441683	0.1	0.525892
1.443350	0.1	0.567555
1.445017	0.1	0.611663
1.446683	0.1	0.656188
1.448350	0.1	0.700355
1.450017	0.1	0.744939
1.451683	0.1	0.791609
1.453350	0.1	0.841260
1.455017	0.1	0.893712
1.456683	0.1	0.947297
1.458350	0.1	0.999630
1.460017	0.1	1.049757
1.461683	0.1	1.098394
1.463350	0.1	1.147628
1.465017	0.1	1.199722
1.466683	0.1	1.255274
1.468350	0.1	1.312673
1.470017	0.1	1.369774
1.471683	0.1	1.424909
1.473350	0.1	1.476705
1.475017	0.1	1.525223
1.476683	0.1	1.572132
1.478350	0.1	1.618803
1.480017	0.1	1.665712
1.481683	0.1	1.713216
1.483350	0.1	1.761496
1.485017	0.1	1.809597
1.486683	0.1	1.856566
1.488350	0.1	1.903236
1.490017	0.1	1.950860
1.491683	0.1	1.998901
1.493350	0.1	2.045930
1.495017	0.1	2.090812
1.496683	0.1	2.133727
1.498350	0.1	2.176285
1.500017	0.1	2.220810
1.501683	0.1	2.268016
1.503350	0.1	2.316833
1.505017	0.1	2.365530
1.506683	0.1	2.413988
1.508350	0.1	2.463818
1.510017	0.1	2.515495
1.511683	0.1	2.567351
1.513350	0.1	2.617121
1.515017	0.1	2.664507
1.516683	0.1	2.710581
1.518350	0.1	2.757013
1.520017	0.1	2.805233
1.521683	0.1	2.856374
1.523350	0.1	2.910435
1.525017	0.1	2.966225
1.526683	0.1	3.022790
1.528350	0.1	3.079653
1.530017	0.1	3.136993
1.531683	0.1	3.193975
1.533350	0.1	3.248811
1.535017	0.1	3.300369
1.536683	0.1	3.349781
1.538350	0.1	3.399372
1.540017	0.1	3.450513
1.541683	0.1	3.503680
1.543350	0.1	3.558815
1.545017	0.1	3.613889
1.546683	0.1	3.665984
1.548350	0.1	3.714562
1.550017	0.1	3.761828
1.551683	0.1	3.809571
1.553350	0.1	3.857851
1.555017	0.1	3.905714
1.556683	0.1	3.953517
1.558350	0.1	4.004240
1.560017	0.1	4.061342
1.561683	0.1	4.125357
1.563350	0.1	4.194081
1.565017	0.1	4.264593
1.566683	0.1	4.336953
1.568350	0.1	4.414499
1.570017	0.1	4.501045
1.571683	0.1	4.598320
1.573350	0.1	4.706264
1.575017	0.1	4.824519
1.576683	0.1	4.951954
1.578350	0.1	5.086780
1.580017	0.1	5.226851
1.581683	0.1	5.371631
1.583350	0.1	5.523801
1.585017	0.1	5.685687
1.586683	0.1	5.856455
1.588350	0.1	6.034196
1.590017	0.1	6.217838
1.591683	0.1	6.407142
1.593350	0.1	6.602586
1.595017	0.1	6.805838
1.596683	0.1	7.019401
1.598350	0.1	7.245362
1.600017	0.1	7.484615
1.601683	0.1	7.736028
1.603350	0.1	7.996440
1.605017	0.1	8.261741
1.606683	0.1	8.527875
1.608350	0.1	8.791447
1.610017	0.1	9.050310
1.611683	0.1	9.303570
1.613350	0.1	9.549261
1.615017	0.1	9.782613
1.616683	0.1	9.996355
1.618350	0.1	10.181010
1.620017	0.1	10.325373
1.621683	0.1	10.418952
1.623350	0.1	10.453463
1.625017	0.1	10.422052
1.626683	0.1	10.320783
1.628350	0.1	10.152281
1.630017	0.1	9.925247
1.631683	0.1	9.650589
1.633350	0.1	9.339095
1.635017	0.1	9.001554
1.636683	0.1	8.648098
1.638350	0.1	8.288384
1.640017	0.1	7.931471
1.641683	0.1	7.586539
1.643350	0.1	7.263065
1.645017	0.1	6.969393
1.646683	0.1	6.710828
1.648350	0.1	6.489396
1.650017	0.1	6.305516
1.651683	0.1	6.158829
1.653350	0.1	6.047607
1.655017	0.1	5.967915
1.656683	0.1	5.915165
1.658350	0.1	5.885423
1.660017	0.1	5.875349
1.661683	0.1	5.880535
1.663350	0.1	5.895317
1.665017	0.1	5.914271
1.666683	0.1	5.933404
1.668350	0.1	5.950809
1.670017	0.1	5.966068
1.671683	0.1	5.979360
1.673350	0.1	5.991042
1.675017	0.1	5.999983
1.676683	0.1	6.004036
1.678350	0.1	6.001532
1.680017	0.1	5.991698
1.681683	0.1	5.974472
1.683350	0.1	5.951107
1.685017	0.1	5.922616
1.686683	0.1	5.888284
1.688350	0.1	5.846084
1.690017	0.1	5.795658
1.691683	0.1	5.739987
1.693350	0.1	5.683065
1.695017	0.1	5.626500
1.696683	0.1	5.569101
1.698350	0.1	5.509973
1.700017	0.1	5.450309
1.701683	0.1	5.391896
1.703350	0.1	5.335868
1.705017	0.1	5.281747
1.706683	0.1	5.228103
1.708350	0.1	5.174041
1.710017	0.1	5.119980
1.711683	0.1	5.066812
1.713350	0.1	5.014956
1.715017	0.1	4.964948
1.716683	0.1	4.916907
1.718350	0.1	4.870296
1.720017	0.1	4.824162
1.721683	0.1	4.778147
1.723350	0.1	4.732907
1.725017	0.1	4.690528
1.726683	0.1	4.653573
1.728350	0.1	4.622519
1.730017	0.1	4.595876
1.731683	0.1	4.571379
1.733350	0.1	4.547239
1.735017	0.1	4.522264
1.736683	0.1	4.495561
1.738350	0.1	4.467070
1.740017	0.1	4.437864
1.741683	0.1	4.409075
1.743350	0.1	4.381597
1.745017	0.1	4.356683
1.746683	0.1	4.335761
1.748350	0.1	4.318893
1.750017	0.1	4.304827
1.751683	0.1	4.292012
1.753350	0.1	4.279614
1.755017	0.1	4.266978
1.756683	0.1	4.253686
1.758350	0.1	4.240155
1.760017	0.1	4.227698
1.761683	0.1	4.216492
1.763350	0.1	4.205227
1.765017	0.1	4.192770
1.766683	0.1	4.179538
1.768350	0.1	4.166126
1.770017	0.1	4.151941
1.771683	0.1	4.136026
1.773350	0.1	4.118562
1.775017	0.1	4.100681
1.776683	0.1	4.084349
1.778350	0.1	4.070759
1.780017	0.1	4.059851
1.781683	0.1	4.050851
1.783350	0.1	4.042924
1.785017	0.1	4.034817
1.786683	0.1	4.026592
1.788350	0.1	4.019499
1.790017	0.1	4.014671
1.791683	0.1	4.011572
1.793350	0.1	4.007936
1.795017	0.1	4.001260
1.796683	0.1	3.990710
1.798350	0.1	3.976941
1.800017	0.1	3.961802
1.801683	0.1	3.946901
1.803350	0.1	3.932894
1.805017	0.1	3.919780
1.806683	0.1	3.907025
1.808350	0.1	3.894031
1.810017	0.1	3.880382
1.811683	0.1	3.866375
1.813350	0.1	3.853202
1.815017	0.1	3.842235
1.816683	0.1	3.834307
1.818350	0.1	3.829479
1.820017	0.1	3.826142
1.821683	0.1	3.821612
1.823350	0.1	3.813207
1.825017	0.1	3.800094
1.826683	0.1	3.783167
1.828350	0.1	3.764451
1.830017	0.1	3.745556
1.831683	0.1	3.727973
1.833350	0.1	3.712952
1.835017	0.1	3.700674
1.836683	0.1	3.689826
1.838350	0.1	3.678441
1.840017	0.1	3.665447
1.841683	0.1	3.650308
1.843350	0.1	3.634095
1.845017	0.1	3.619492
1.846683	0.1	3.609538
1.848350	0.1	3.604353
1.850017	0.1	3.600419
1.851683	0.1	3.593445
1.853350	0.1	3.582299
1.855017	0.1	3.568769
1.856683	0.1	3.555060
1.858350	0.1	3.542304
1.860017	0.1	3.530979
1.861683	0.1	3.521204
1.863350	0.1	3.513336
1.865017	0.1	3.506303
1.866683	0.1	3.497362
1.868350	0.1	3.485143
1.870017	0.1	3.470004
1.871683	0.1	3.453076
1.873350	0.1	3.435910
1.875017	0.1	3.419996
1.876683	0.1	3.405035
1.878350	0.1	3.389240
1.880017	0.1	3.370762
1.881683	0.1	3.348708
1.883350	0.1	3.323674
1.885017	0.1	3.297568
1.886683	0.1	3.273130
1.888350	0.1	3.252626
1.890017	0.1	3.236592
1.891683	0.1	3.223121
1.893350	0.1	3.209293
1.895017	0.1	3.191948
1.896683	0.1	3.168702
1.898350	0.1	3.139436
1.900017	0.1	3.106773
1.901683	0.1	3.075779
1.903350	0.1	3.050208
1.905017	0.1	3.029585
1.906683	0.1	3.010512
1.908350	0.1	2.990604
1.910017	0.1	2.969265
1.911683	0.1	2.946496
1.913350	0.1	2.922714
1.915017	0.1	2.898395
1.916683	0.1	2.873302
1.918350	0.1	2.847314
1.920017	0.1	2.821744
1.921683	0.1	2.798319
1.923350	0.1	2.777815
1.925017	0.1	2.759755
1.926683	0.1	2.743006
1.928350	0.1	2.726138
1.930017	0.1	2.708376
1.931683	0.1	2.689302
1.933350	0.1	2.668798
1.935017	0.1	2.647221
1.936683	0.1	2.626002
1.938350	0.1	2.607227
1.940017	0.1	2.591729
1.941683	0.1	2.578437
1.943350	0.1	2.565205
1.945017	0.1	2.550602
1.946683	0.1	2.534211
1.948350	0.1	2.516985
1.950017	0.1	2.500057
1.951683	0.1	2.484381
1.953350	0.1	2.469421
1.955017	0.1	2.453268
1.956683	0.1	2.434731
1.958350	0.1	2.415419
1.960017	0.1	2.398193
1.961683	0.1	2.384007
1.963350	0.1	2.371907
1.965017	0.1	2.360046
1.966683	0.1	2.347529
1.968350	0.1	2.334714
1.970017	0.1	2.321720
1.971683	0.1	2.308250
1.973350	0.1	2.294064
1.975017	0.1	2.279282
1.976683	0.1	2.264142
1.978350	0.1	2.249122
1.980017	0.1	2.234995
1.981683	0.1	2.222359
1.983350	0.1	2.211869
1.985017	0.1	2.203047
1.986683	0.1	2.194643
1.988350	0.1	2.186537
1.990017	0.1	2.179384
1.991683	0.1	2.173543
1.993350	0.1	2.168417
1.995017	0.1	2.162993
1.996683	0.1	2.155543
1.998350	0.1	2.144933
2.000017	0.1	2.131820
2.001683	0.1	2.118409
2.003350	0.1	2.106726
2.005017	0.1	2.097070
2.006683	0.1	2.088070
2.008350	0.1	2.078295
2.010017	0.1	2.067804
2.011683	0.1	2.057731
2.013350	0.1	2.049387
2.015017	0.1	2.044320
2.016683	0.1	2.043665
2.018350	0.1	2.047420
2.020017	0.1	2.053440
2.021683	0.1	2.058983
2.023350	0.1	2.062380
2.025017	0.1	2.062440
2.026683	0.1	2.059221
2.028350	0.1	2.054036
2.030017	0.1	2.048016
2.031683	0.1	2.041459
2.033350	0.1	2.034426
2.035017	0.1	2.027035
2.036683	0.1	2.019048
2.038350	0.1	2.010703
2.040017	0.1	2.003431
2.041683	0.1	1.998961
2.043350	0.1	1.997173
2.045017	0.1	1.996338
2.046683	0.1	1.994252
2.048350	0.1	1.990080
2.050017	0.1	1.984179
2.051683	0.1	1.977444
2.053350	0.1	1.970887
2.055017	0.1	1.965463
2.056683	0.1	1.962185
2.058350	0.1	1.961291
2.060017	0.1	1.960874
2.061683	0.1	1.957953
2.063350	0.1	1.951337
2.065017	0.1	1.941383
2.066683	0.1	1.929641
2.068350	0.1	1.917660
2.070017	0.1	1.906693
2.071683	0.1	1.898348
2.073350	0.1	1.893759
2.075017	0.1	1.891494
2.076683	0.1	1.888752
2.078350	0.1	1.883388
2.080017	0.1	1.875401
2.081683	0.1	1.866162
2.083350	0.1	1.857400
2.085017	0.1	1.850546
2.086683	0.1	1.845658
2.088350	0.1	1.841486
2.090017	0.1	1.837432
2.091683	0.1	1.833439
2.093350	0.1	1.828194
2.095017	0.1	1.819849
2.096683	0.1	1.808822
2.098350	0.1	1.797438
2.100017	0.1	1.787365
2.101683	0.1	1.777530
2.103350	0.1	1.766324
2.105017	0.1	1.753807
2.106683	0.1	1.741529
2.108350	0.1	1.731396
2.110017	0.1	1.723886
2.111683	0.1	1.717925
2.113350	0.1	1.712203
2.115017	0.1	1.706064
2.116683	0.1	1.698792
2.118350	0.1	1.689732
2.120017	0.1	1.679540
2.121683	0.1	1.669228
2.123350	0.1	1.660109
2.125017	0.1	1.653016
2.126683	0.1	1.647532
2.128350	0.1	1.641631
2.130017	0.1	1.632989
2.131683	0.1	1.620770
2.133350	0.1	1.606166
2.135017	0.1	1.591325
2.136683	0.1	1.577497
2.138350	0.1	1.564860
2.140017	0.1	1.553416
2.141683	0.1	1.543343
2.143350	0.1	1.534820
2.145017	0.1	1.528025
2.146683	0.1	1.522660
2.148350	0.1	1.518011
2.150017	0.1	1.513481
2.151683	0.1	1.509428
2.153350	0.1	1.506567
2.155017	0.1	1.504898
2.156683	0.1	1.503229
2.158350	0.1	1.500011
2.160017	0.1	1.494467
2.161683	0.1	1.486838
2.163350	0.1	1.477063
2.165017	0.1	1.465499
2.166683	0.1	1.453281
2.168350	0.1	1.442194
2.170017	0.1	1.433492
2.171683	0.1	1.427353
2.173350	0.1	1.422286
2.175017	0.1	1.416206
2.176683	0.1	1.407862
2.178350	0.1	1.396775
2.180017	0.1	1.383543
2.181683	0.1	1.369357
2.183350	0.1	1.356363
2.185017	0.1	1.346529
2.186683	0.1	1.339078
2.188350	0.1	1.331329
2.190017	0.1	1.321673
2.191683	0.1	1.310885
2.193350	0.1	1.300871
2.195017	0.1	1.292706
2.196683	0.1	1.286447
2.198350	0.1	1.281977
2.200017	0.1	1.279175
2.201683	0.1	1.276910
2.203350	0.1	1.273036
2.205017	0.1	1.266360
2.206683	0.1	1.258075
2.208350	0.1	1.250625
2.210017	0.1	1.245499
2.211683	0.1	1.242340
2.213350	0.1	1.238704
2.215017	0.1	1.232743
2.216683	0.1	1.224697
2.218350	0.1	1.215756
2.220017	0.1	1.207411
2.221683	0.1	1.201212
2.223350	0.1	1.197219
2.225017	0.1	1.193345
2.226683	0.1	1.187265
2.228350	0.1	1.178980
2.230017	0.1	1.169980
2.231683	0.1	1.160860
2.233350	0.1	1.151979
2.235017	0.1	1.144230
2.236683	0.1	1.138926
2.238350	0.1	1.136720
2.240017	0.1	1.137376
2.241683	0.1	1.139641
2.243350	0.1	1.142383
2.245017	0.1	1.143873
2.246683	0.1	1.141846
2.248350	0.1	1.135171
2.250017	0.1	1.124799
2.251683	0.1	1.113653
2.253350	0.1	1.104355
2.255017	0.1	1.097918
2.256683	0.1	1.093268
2.258350	0.1	1.088321
2.260017	0.1	1.082063
2.261683	0.1	1.074433
2.263350	0.1	1.065970
2.265017	0.1	1.057267
2.266683	0.1	1.049042
2.268350	0.1	1.041412
2.270017	0.1	1.034021
2.271683	0.1	1.027107
2.273350	0.1	1.022160
2.275017	0.1	1.020193
2.276683	0.1	1.020551
2.278350	0.1	1.021624
2.280017	0.1	1.021624
2.281683	0.1	1.019120
2.283350	0.1	1.013756
2.285017	0.1	1.007021
2.286683	0.1	1.001537
2.288350	0.1	0.999153
2.290017	0.1	1.000106
2.291683	0.1	1.003027
2.293350	0.1	1.006007
2.295017	0.1	1.008451
2.296683	0.1	1.010597
2.298350	0.1	1.012385
2.300017	0.1	1.012862
2.301683	0.1	1.011610
2.303350	0.1	1.008630
2.305017	0.1	1.004696
2.306683	0.1	1.000404
2.308350	0.1	0.996053
2.310017	0.1	0.991702
2.311683	0.1	0.987649
2.313350	0.1	0.984907
2.315017	0.1	0.985205
2.316683	0.1	0.988960
2.318350	0.1	0.994802
2.320017	0.1	1.000583
2.321683	0.1	1.004696
2.323350	0.1	1.006424
2.325017	0.1	1.006424
2.326683	0.1	1.006484
2.328350	0.1	1.007497
2.330017	0.1	1.008928
2.331683	0.1	1.010597
2.333350	0.1	1.013756
2.335017	0.1	1.019716
2.336683	0.1	1.028001
2.338350	0.1	1.036763
2.340017	0.1	1.043737
2.341683	0.1	1.047850
2.343350	0.1	1.048923
2.345017	0.1	1.047492
2.346683	0.1	1.044035
2.348350	0.1	1.038969
2.350017	0.1	1.033247
2.351683	0.1	1.028240
2.353350	0.1	1.025200
2.355017	0.1	1.024246
2.356683	0.1	1.024365
2.358350	0.1	1.024008
2.360017	0.1	1.022041
2.361683	0.1	1.019299
2.363350	0.1	1.018465
2.365017	0.1	1.021326
2.366683	0.1	1.026273
2.368350	0.1	1.029968
2.370017	0.1	1.030386
2.371683	0.1	1.027584
2.373350	0.1	1.022816
2.375017	0.1	1.016676
2.376683	0.1	1.008868
2.378350	0.1	0.999928
2.380017	0.1	0.992119
2.381683	0.1	0.988245
2.383350	0.1	0.990331
2.385017	0.1	0.997722
2.386683	0.1	1.005948
2.388350	0.1	1.009524
2.390017	0.1	1.006246
2.391683	0.1	0.998676
2.393350	0.1	0.991345
2.395017	0.1	0.987411
2.396683	0.1	0.987232
2.398350	0.1	0.988603
2.400017	0.1	0.988603
2.401683	0.1	0.985861
2.403350	0.1	0.980914
2.405017	0.1	0.974596
2.406683	0.1	0.967443
2.408350	0.1	0.960052
2.410017	0.1	0.953198
2.411683	0.1	0.948250
2.413350	0.1	0.946164
2.415017	0.1	0.946105
2.416683	0.1	0.945509
2.418350	0.1	0.942290
2.420017	0.1	0.937223
2.421683	0.1	0.932694
2.423350	0.1	0.929534
2.425017	0.1	0.925958
2.426683	0.1	0.920713
2.428350	0.1	0.914335
2.430017	0.1	0.908136
2.431683	0.1	0.902951
2.433350	0.1	0.898242
2.435017	0.1	0.893772
2.436683	0.1	0.890672
2.438350	0.1	0.889838
2.440017	0.1	0.890076
2.441683	0.1	0.889659
2.443350	0.1	0.887454
2.445017	0.1	0.883877
2.446683	0.1	0.880420
2.448350	0.1	0.878394
2.450017	0.1	0.877440
2.451683	0.1	0.874877
2.453350	0.1	0.869095
2.455017	0.1	0.861287
2.456683	0.1	0.854373
2.458350	0.1	0.850856
2.460017	0.1	0.851214
2.461683	0.1	0.853956
2.463350	0.1	0.857055
2.465017	0.1	0.859499
2.466683	0.1	0.860453
2.468350	0.1	0.859797
2.470017	0.1	0.857830
2.471683	0.1	0.854731
2.473350	0.1	0.850201
2.475017	0.1	0.844240
2.476683	0.1	0.837982
2.478350	0.1	0.832617
2.480017	0.1	0.828981
2.481683	0.1	0.827313
2.483350	0.1	0.827074
2.485017	0.1	0.827611
2.486683	0.1	0.828624
2.488350	0.1	0.829995
2.490017	0.1	0.831246
2.491683	0.1	0.831008
2.493350	0.1	0.828505
2.495017	0.1	0.824094
2.496683	0.1	0.818729
2.498350	0.1	0.812352
2.500017	0.1	0.805080
2.501683	0.1	0.797927
2.503350	0.1	0.792027
2.505017	0.1	0.787616
2.506683	0.1	0.784636
2.508350	0.1	0.782609
2.510017	0.1	0.781357
2.511683	0.1	0.780821
2.513350	0.1	0.780404
2.515017	0.1	0.779629
2.516683	0.1	0.779331
2.518350	0.1	0.781179
2.520017	0.1	0.784993
2.521683	0.1	0.788391
2.523350	0.1	0.787914
2.525017	0.1	0.782192
2.526683	0.1	0.773668
2.528350	0.1	0.766099
2.530017	0.1	0.761509
2.531683	0.1	0.759721
2.533350	0.1	0.760078
2.535017	0.1	0.761151
2.536683	0.1	0.760317
2.538350	0.1	0.755727
2.540017	0.1	0.748098
2.541683	0.1	0.740111
2.543350	0.1	0.733912
2.545017	0.1	0.730276
2.546683	0.1	0.729144
2.548350	0.1	0.730276
2.550017	0.1	0.732362
2.551683	0.1	0.733316
2.553350	0.1	0.732541
2.555017	0.1	0.731349
2.556683	0.1	0.731409
2.558350	0.1	0.733137
2.560017	0.1	0.735343
2.561683	0.1	0.735581
2.563350	0.1	0.731468
2.565017	0.1	0.723124
2.566683	0.1	0.713468
2.568350	0.1	0.704944
2.570017	0.1	0.698328
2.571683	0.1	0.694454
2.573350	0.1	0.693977
2.575017	0.1	0.696182
2.576683	0.1	0.699341
2.578350	0.1	0.701845
2.580017	0.1	0.703335
2.581683	0.1	0.704050
2.583350	0.1	0.704050
2.585017	0.1	0.703275
2.586683	0.1	0.701249
2.588350	0.1	0.697315
2.590017	0.1	0.691712
2.591683	0.1	0.686050
2.593350	0.1	0.681818
2.595017	0.1	0.679374
2.596683	0.1	0.677466
2.598350	0.1	0.675499
2.600017	0.1	0.675023
2.601683	0.1	0.677526
2.603350	0.1	0.682712
2.605017	0.1	0.689149
2.606683	0.1	0.694692
2.608350	0.1	0.697136
2.610017	0.1	0.694990
2.611683	0.1	0.688613
2.613350	0.1	0.679612
2.615017	0.1	0.670135
2.616683	0.1	0.661552
2.618350	0.1	0.654280
2.620017	0.1	0.649273
2.621683	0.1	0.647008
2.623350	0.1	0.647247
2.625017	0.1	0.648737
2.626683	0.1	0.650406
2.628350	0.1	0.651121
2.630017	0.1	0.649393
2.631683	0.1	0.644863
2.633350	0.1	0.639260
2.635017	0.1	0.635624
2.636683	0.1	0.636399
2.638350	0.1	0.641823
2.640017	0.1	0.649214
2.641683	0.1	0.654340
2.643350	0.1	0.655055
2.645017	0.1	0.652134
2.646683	0.1	0.647605
2.648350	0.1	0.642598
2.650017	0.1	0.637174
2.651683	0.1	0.631690
2.653350	0.1	0.627875
2.655017	0.1	0.627160
2.656683	0.1	0.628889
2.658350	0.1	0.631332
2.660017	0.1	0.632942
2.661683	0.1	0.633001
2.663350	0.1	0.632107
2.665017	0.1	0.631154
2.666683	0.1	0.629842
2.668350	0.1	0.627697
2.670017	0.1	0.624776
2.671683	0.1	0.621617
2.673350	0.1	0.618339
2.675017	0.1	0.615001
2.676683	0.1	0.612021
2.678350	0.1	0.610173
2.680017	0.1	0.610113
2.681683	0.1	0.611246
2.683350	0.1	0.611603
2.685017	0.1	0.609636
2.686683	0.1	0.606239
2.688350	0.1	0.603616
2.690017	0.1	0.602782
2.691683	0.1	0.602901
2.693350	0.1	0.603139
2.695017	0.1	0.603378
2.696683	0.1	0.602961
2.698350	0.1	0.601172
2.700017	0.1	0.597954
2.701683	0.1	0.593782
2.703350	0.1	0.589967
2.705017	0.1	0.588477
2.706683	0.1	0.590146
2.708350	0.1	0.593841
2.710017	0.1	0.597119
2.711683	0.1	0.597656
2.713350	0.1	0.594854
2.715017	0.1	0.589728
2.716683	0.1	0.584304
2.718350	0.1	0.580251
2.720017	0.1	0.578225
2.721683	0.1	0.578165
2.723350	0.1	0.580072
2.725017	0.1	0.584543
2.726683	0.1	0.591278
2.728350	0.1	0.597775
2.730017	0.1	0.599980
2.731683	0.1	0.595629
2.733350	0.1	0.587106
2.735017	0.1	0.579476
2.736683	0.1	0.575423
2.738350	0.1	0.573635
2.740017	0.1	0.572324
2.741683	0.1	0.571907
2.743350	0.1	0.573039
2.745017	0.1	0.575006
2.746683	0.1	0.576377
2.748350	0.1	0.575662
2.750017	0.1	0.572562
2.751683	0.1	0.568986
2.753350	0.1	0.567317
2.755017	0.1	0.567853
2.756683	0.1	0.569046
2.758350	0.1	0.569761
2.760017	0.1	0.570238
2.761683	0.1	0.570476
2.763350	0.1	0.569522
2.765017	0.1	0.566900
2.766683	0.1	0.562787
2.768350	0.1	0.557601
2.770017	0.1	0.552058
2.771683	0.1	0.547349
2.773350	0.1	0.544369
2.775017	0.1	0.543535
2.776683	0.1	0.545323
2.778350	0.1	0.548899
2.780017	0.1	0.552356
2.781683	0.1	0.554085
2.783350	0.1	0.554979
2.785017	0.1	0.556648
2.786683	0.1	0.559628
2.788350	0.1	0.563502
2.790017	0.1	0.567496
2.791683	0.1	0.570655
2.793350	0.1	0.572324
2.795017	0.1	0.573099
2.796683	0.1	0.573635
2.798350	0.1	0.573576
2.800017	0.1	0.572503
2.801683	0.1	0.570536
2.803350	0.1	0.568867
2.805017	0.1	0.568569
2.806683	0.1	0.568569
2.808350	0.1	0.566244
2.810017	0.1	0.560999
2.811683	0.1	0.554800
2.813350	0.1	0.550866
2.815017	0.1	0.550985
2.816683	0.1	0.554383
2.818350	0.1	0.558198
2.820017	0.1	0.559866
2.821683	0.1	0.558972
2.823350	0.1	0.556827
2.825017	0.1	0.555038
2.826683	0.1	0.555098
2.828350	0.1	0.556886
2.830017	0.1	0.559509
2.831683	0.1	0.562131
2.833350	0.1	0.563741
2.835017	0.1	0.562608
2.836683	0.1	0.558138
2.838350	0.1	0.551820
2.840017	0.1	0.546336
2.841683	0.1	0.543296
2.843350	0.1	0.542760
2.845017	0.1	0.544369
2.846683	0.1	0.548780
2.848350	0.1	0.556409
2.850017	0.1	0.566304
2.851683	0.1	0.575364
2.853350	0.1	0.580072
2.855017	0.1	0.579357
2.856683	0.1	0.574708
2.858350	0.1	0.569642
2.860017	0.1	0.567436
2.861683	0.1	0.568330
2.863350	0.1	0.570059
2.865017	0.1	0.570893
2.866683	0.1	0.570893
2.868350	0.1	0.571728
2.870017	0.1	0.574529
2.871683	0.1	0.579357
2.873350	0.1	0.585437
2.875017	0.1	0.591219
2.876683	0.1	0.594735
2.878350	0.1	0.595450
2.880017	0.1	0.594199
2.881683	0.1	0.591934
2.883350	0.1	0.589252
2.885017	0.1	0.586867
2.886683	0.1	0.585377
2.888350	0.1	0.584960
2.890017	0.1	0.586033
2.891683	0.1	0.589013
2.893350	0.1	0.593066
2.895017	0.1	0.595987
2.896683	0.1	0.596464
2.898350	0.1	0.595033
2.900017	0.1	0.592768
2.901683	0.1	0.590384
2.903350	0.1	0.588656
2.905017	0.1	0.587821
2.906683	0.1	0.588000
2.908350	0.1	0.589609
2.910017	0.1	0.592828
2.911683	0.1	0.596941
2.913350	0.1	0.600278
2.915017	0.1	0.600874
2.916683	0.1	0.598013
2.918350	0.1	0.592589
2.920017	0.1	0.587106
2.921683	0.1	0.583291
2.923350	0.1	0.581801
2.925017	0.1	0.582457
2.926683	0.1	0.585020
2.928350	0.1	0.589609
2.930017	0.1	0.596821
2.931683	0.1	0.606537
2.933350	0.1	0.616610
2.935017	0.1	0.623822
2.936683	0.1	0.626206
2.938350	0.1	0.624597
2.940017	0.1	0.621557
2.941683	0.1	0.618517
2.943350	0.1	0.616133
2.945017	0.1	0.614822
2.946683	0.1	0.614822
2.948350	0.1	0.615954
2.950017	0.1	0.617385
2.951683	0.1	0.618160
2.953350	0.1	0.617802
2.955017	0.1	0.615597
2.956683	0.1	0.611484
2.958350	0.1	0.606656
2.960017	0.1	0.602663
2.961683	0.1	0.599682
2.963350	0.1	0.596523
2.965017	0.1	0.592709
2.966683	0.1	0.589371
2.968350	0.1	0.587523
2.970017	0.1	0.586927
2.971683	0.1	0.586569
2.973350	0.1	0.585437
2.975017	0.1	0.583530
2.976683	0.1	0.581563
2.978350	0.1	0.579834
2.980017	0.1	0.577927
2.981683	0.1	0.576079
2.983350	0.1	0.575423
2.985017	0.1	0.576496
2.986683	0.1	0.578105
2.988350	0.1	0.579000
2.990017	0.1	0.579238
2.991683	0.1	0.579894
2.993350	0.1	0.581682
2.995017	0.1	0.584602
2.996683	0.1	0.588238
2.998350	0.1	0.591993
3.000017	0.1	0.595331
3.001683	0.1	0.597000
3.003350	0.1	0.596345
3.005017	0.1	0.594318
3.006683	0.1	0.592709
3.008350	0.1	0.591993
3.010017	0.1	0.590444
3.011683	0.1	0.585616
3.013350	0.1	0.577092
3.015017	0.1	0.567317
3.016683	0.1	0.559866
3.018350	0.1	0.557363
3.020017	0.1	0.559807
3.021683	0.1	0.564516
3.023350	0.1	0.568211
3.025017	0.1	0.569642
3.026683	0.1	0.569522
3.028350	0.1	0.568450
3.030017	0.1	0.566006
3.031683	0.1	0.561774
3.033350	0.1	0.557244
3.035017	0.1	0.554204
3.036683	0.1	0.553131
3.038350	0.1	0.552952
3.040017	0.1	0.552416
3.041683	0.1	0.551045
3.043350	0.1	0.549138
3.045017	0.1	0.547230
3.046683	0.1	0.545979
3.048350	0.1	0.545681
3.050017	0.1	0.546157
3.051683	0.1	0.547230
3.053350	0.1	0.548422
3.055017	0.1	0.548959
3.056683	0.1	0.548482
3.058350	0.1	0.547946
3.060017	0.1	0.548005
3.061683	0.1	0.548244
3.063350	0.1	0.547111
3.065017	0.1	0.543952
3.066683	0.1	0.539660
3.068350	0.1	0.535965
3.070017	0.1	0.534952
3.071683	0.1	0.537276
3.073350	0.1	0.541329
3.075017	0.1	0.544846
3.076683	0.1	0.547051
3.078350	0.1	0.547826
3.080017	0.1	0.547707
3.081683	0.1	0.548005
3.083350	0.1	0.549853
3.085017	0.1	0.552774
3.086683	0.1	0.555158
3.088350	0.1	0.555754
3.090017	0.1	0.554502
3.091683	0.1	0.552237
3.093350	0.1	0.550330
3.095017	0.1	0.550151
3.096683	0.1	0.551760
3.098350	0.1	0.553846
3.100017	0.1	0.554800
3.101683	0.1	0.552952
3.103350	0.1	0.547767
3.105017	0.1	0.540137
3.106683	0.1	0.532210
3.108350	0.1	0.526786
3.110017	0.1	0.525713
3.111683	0.1	0.528216
3.113350	0.1	0.531912
3.115017	0.1	0.534952
3.116683	0.1	0.536501
3.118350	0.1	0.536501
3.120017	0.1	0.535071
3.121683	0.1	0.532627
3.123350	0.1	0.529647
3.125017	0.1	0.526786
3.126683	0.1	0.524879
3.128350	0.1	0.525475
3.130017	0.1	0.529349
3.131683	0.1	0.535011
3.133350	0.1	0.539839
3.135017	0.1	0.542045
3.136683	0.1	0.541091
3.138350	0.1	0.537336
3.140017	0.1	0.531673
3.141683	0.1	0.526011
3.143350	0.1	0.521779
3.145017	0.1	0.519097
3.146683	0.1	0.517130
3.148350	0.1	0.515521
3.150017	0.1	0.514388
3.151683	0.1	0.513732
3.153350	0.1	0.513256
3.155017	0.1	0.512064
3.156683	0.1	0.508845
3.158350	0.1	0.503421
3.160017	0.1	0.496924
3.161683	0.1	0.491321
3.163350	0.1	0.488460
3.165017	0.1	0.488579
3.166683	0.1	0.490546
3.168350	0.1	0.493050
3.170017	0.1	0.495911
3.171683	0.1	0.499666
3.173350	0.1	0.504553
3.175017	0.1	0.509322
3.176683	0.1	0.511408
3.178350	0.1	0.509501
3.180017	0.1	0.504077
3.181683	0.1	0.496686
3.183350	0.1	0.488639
3.185017	0.1	0.481486
3.186683	0.1	0.476956
3.188350	0.1	0.475407
3.190017	0.1	0.475943
3.191683	0.1	0.477016
3.193350	0.1	0.477135
3.195017	0.1	0.474989
3.196683	0.1	0.470221
3.198350	0.1	0.463903
3.200017	0.1	0.458658
3.201683	0.1	0.456989
3.203350	0.1	0.459552
3.205017	0.1	0.464261
3.206683	0.1	0.467956
3.208350	0.1	0.467598
3.210017	0.1	0.462592
3.211683	0.1	0.455380
3.213350	0.1	0.448525
3.215017	0.1	0.443041
3.216683	0.1	0.439823
3.218350	0.1	0.439286
3.220017	0.1	0.440657
3.221683	0.1	0.442922
3.223350	0.1	0.445128
3.225017	0.1	0.446737
3.226683	0.1	0.447989
3.228350	0.1	0.449121
3.230017	0.1	0.449240
3.231683	0.1	0.447273
3.233350	0.1	0.443399
3.235017	0.1	0.438929
3.236683	0.1	0.434756
3.238350	0.1	0.430107
3.240017	0.1	0.423670
3.241683	0.1	0.415683
3.243350	0.1	0.408053
3.245017	0.1	0.402927
3.246683	0.1	0.400484
3.248350	0.1	0.399649
3.250017	0.1	0.400245
3.251683	0.1	0.402212
3.253350	0.1	0.404358
3.255017	0.1	0.405252
3.256683	0.1	0.404358
3.258350	0.1	0.401914
3.260017	0.1	0.398397
3.261683	0.1	0.394464
3.263350	0.1	0.390232
3.265017	0.1	0.385702
3.266683	0.1	0.381649
3.268350	0.1	0.379562
3.270017	0.1	0.379503
3.271683	0.1	0.379264
3.273350	0.1	0.376999
3.275017	0.1	0.372946
3.276683	0.1	0.368118
3.278350	0.1	0.363410
3.280017	0.1	0.359714
3.281683	0.1	0.357926
3.283350	0.1	0.357926
3.285017	0.1	0.358403
3.286683	0.1	0.358105
3.288350	0.1	0.356734
3.290017	0.1	0.354469
3.291683	0.1	0.351608
3.293350	0.1	0.348389
3.295017	0.1	0.345171
3.296683	0.1	0.342846
3.298350	0.1	0.342548
3.300017	0.1	0.344157
3.301683	0.1	0.346065
3.303350	0.1	0.346065
3.305017	0.1	0.343263
3.306683	0.1	0.339031
3.308350	0.1	0.335932
3.310017	0.1	0.335455
3.311683	0.1	0.336587
3.313350	0.1	0.337005
3.315017	0.1	0.334859
3.316683	0.1	0.329733
3.318350	0.1	0.322878
3.320017	0.1	0.316083
3.321683	0.1	0.311196
3.323350	0.1	0.309229
3.325017	0.1	0.309885
3.326683	0.1	0.311196
3.328350	0.1	0.310540
3.330017	0.1	0.306368
3.331683	0.1	0.299037
3.333350	0.1	0.291049
3.335017	0.1	0.285923
3.336683	0.1	0.285864
3.338350	0.1	0.290036
3.340017	0.1	0.294626
3.341683	0.1	0.296414
3.343350	0.1	0.294447
3.345017	0.1	0.289977
3.346683	0.1	0.284791
3.348350	0.1	0.280321
3.350017	0.1	0.276625
3.351683	0.1	0.272810
3.353350	0.1	0.269055
3.355017	0.1	0.267088
3.356683	0.1	0.268161
3.358350	0.1	0.271499
3.360017	0.1	0.274539
3.361683	0.1	0.275731
3.363350	0.1	0.275552
3.365017	0.1	0.275195
3.366683	0.1	0.274599
3.368350	0.1	0.273108
3.370017	0.1	0.270367
3.371683	0.1	0.266731
3.373350	0.1	0.263453
3.375017	0.1	0.261962
3.376683	0.1	0.262439
3.378350	0.1	0.263691
3.380017	0.1	0.264168
3.381683	0.1	0.263095
3.383350	0.1	0.261128
3.385017	0.1	0.259101
3.386683	0.1	0.257909
3.388350	0.1	0.257969
3.390017	0.1	0.259221
3.391683	0.1	0.260532
3.393350	0.1	0.260770
3.395017	0.1	0.259399
3.396683	0.1	0.257075
3.398350	0.1	0.254750
3.400017	0.1	0.252783
3.401683	0.1	0.250995
3.403350	0.1	0.249028
3.405017	0.1	0.247180
3.406683	0.1	0.246048
3.408350	0.1	0.246167
3.410017	0.1	0.247717
3.411683	0.1	0.250161
3.413350	0.1	0.252724
3.415017	0.1	0.254095
3.416683	0.1	0.253856
3.418350	0.1	0.252545
3.420017	0.1	0.250757
3.421683	0.1	0.248492
3.423350	0.1	0.245571
3.425017	0.1	0.242651
3.426683	0.1	0.240266
3.428350	0.1	0.238359
3.430017	0.1	0.236332
3.431683	0.1	0.233650
3.433350	0.1	0.230968
3.435017	0.1	0.229001
3.436683	0.1	0.228107
3.438350	0.1	0.227690
3.440017	0.1	0.227213
3.441683	0.1	0.226498
3.443350	0.1	0.225663
3.445017	0.1	0.225127
3.446683	0.1	0.225961
3.448350	0.1	0.228643
3.450017	0.1	0.232220
3.451683	0.1	0.234842
3.453350	0.1	0.236154
3.455017	0.1	0.236690
3.456683	0.1	0.237525
3.458350	0.1	0.239849
3.460017	0.1	0.244558
3.461683	0.1	0.251114
3.463350	0.1	0.258088
3.465017	0.1	0.264823
3.466683	0.1	0.271797
3.468350	0.1	0.279009
3.470017	0.1	0.285983
3.471683	0.1	0.292897
3.473350	0.1	0.300348
3.475017	0.1	0.307918
3.476683	0.1	0.314593
3.478350	0.1	0.318885
3.480017	0.1	0.319123
3.481683	0.1	0.314236
3.483350	0.1	0.304878
3.485017	0.1	0.293732
3.486683	0.1	0.284016
3.488350	0.1	0.277996
3.490017	0.1	0.275731
3.491683	0.1	0.275493
3.493350	0.1	0.275254
3.495017	0.1	0.274241
3.496683	0.1	0.272334
3.498350	0.1	0.269294
3.500017	0.1	0.266373
3.501683	0.1	0.265896
3.503350	0.1	0.268757
3.505017	0.1	0.273585
3.506683	0.1	0.278413
3.508350	0.1	0.282407
3.510017	0.1	0.286043
3.511683	0.1	0.289500
3.513350	0.1	0.291824
3.515017	0.1	0.291765
3.516683	0.1	0.289738
3.518350	0.1	0.286758
3.520017	0.1	0.282586
3.521683	0.1	0.276148
3.523350	0.1	0.267327
3.525017	0.1	0.256658
3.526683	0.1	0.245750
3.528350	0.1	0.236630
3.530017	0.1	0.230074
3.531683	0.1	0.225365
3.533350	0.1	0.222445
3.535017	0.1	0.221193
3.536683	0.1	0.220895
3.538350	0.1	0.220478
3.540017	0.1	0.219107
3.541683	0.1	0.216484
3.543350	0.1	0.212669
3.545017	0.1	0.208437
3.546683	0.1	0.204206
3.548350	0.1	0.199735
3.550017	0.1	0.194311
3.551683	0.1	0.187695
3.553350	0.1	0.181198
3.555017	0.1	0.176370
3.556683	0.1	0.174046
3.558350	0.1	0.173628
3.560017	0.1	0.173569
3.561683	0.1	0.172615
3.563350	0.1	0.171244
3.565017	0.1	0.170589
3.566683	0.1	0.170589
3.568350	0.1	0.170708
3.570017	0.1	0.171065
3.571683	0.1	0.171602
3.573350	0.1	0.171244
3.575017	0.1	0.169337
3.576683	0.1	0.166655
3.578350	0.1	0.164509
3.580017	0.1	0.162959
3.581683	0.1	0.161409
3.583350	0.1	0.160813
3.585017	0.1	0.162661
3.586683	0.1	0.165939
3.588350	0.1	0.167966
3.590017	0.1	0.167549
3.591683	0.1	0.165761
3.593350	0.1	0.163972
3.595017	0.1	0.162959
3.596683	0.1	0.162780
3.598350	0.1	0.162661
3.600017	0.1	0.162065
3.601683	0.1	0.161529
3.603350	0.1	0.161946
3.605017	0.1	0.163198
3.606683	0.1	0.163853
3.608350	0.1	0.162601
3.610017	0.1	0.159204
3.611683	0.1	0.154793
3.613350	0.1	0.150979
3.615017	0.1	0.149608
3.616683	0.1	0.152886
3.618350	0.1	0.160992
3.620017	0.1	0.171006
3.621683	0.1	0.178337
3.623350	0.1	0.180721
3.625017	0.1	0.179648
3.626683	0.1	0.177920
3.628350	0.1	0.176966
3.630017	0.1	0.176847
3.631683	0.1	0.177562
3.633350	0.1	0.178635
3.635017	0.1	0.179470
3.636683	0.1	0.179768
3.638350	0.1	0.179708
3.640017	0.1	0.179648
3.641683	0.1	0.179708
3.643350	0.1	0.179887
3.645017	0.1	0.180542
3.646683	0.1	0.181377
3.648350	0.1	0.180900
3.650017	0.1	0.178158
3.651683	0.1	0.173807
3.653350	0.1	0.169218
3.655017	0.1	0.165224
3.656683	0.1	0.163019
3.658350	0.1	0.163674
3.660017	0.1	0.166416
3.661683	0.1	0.168502
3.663350	0.1	0.167847
3.665017	0.1	0.164151
3.666683	0.1	0.159562
3.668350	0.1	0.157535
3.670017	0.1	0.159383
3.671683	0.1	0.163436
3.673350	0.1	0.166297
3.675017	0.1	0.166297
3.676683	0.1	0.163853
3.678350	0.1	0.160277
3.680017	0.1	0.156522
3.681683	0.1	0.153184
3.683350	0.1	0.151396
3.685017	0.1	0.151873
3.686683	0.1	0.154018
3.688350	0.1	0.155807
3.690017	0.1	0.156224
3.691683	0.1	0.156224
3.693350	0.1	0.157237
3.695017	0.1	0.159442
3.696683	0.1	0.161529
3.698350	0.1	0.162184
3.700017	0.1	0.161290
3.701683	0.1	0.159204
3.703350	0.1	0.155866
3.705017	0.1	0.151515
3.706683	0.1	0.147462
3.708350	0.1	0.146210
3.710017	0.1	0.149310
3.711683	0.1	0.155926
3.713350	0.1	0.163674
3.715017	0.1	0.169873
3.716683	0.1	0.172317
3.718350	0.1	0.169933
3.720017	0.1	0.163257
3.721683	0.1	0.154436
3.723350	0.1	0.146687
3.725017	0.1	0.142634
3.726683	0.1	0.143409
3.728350	0.1	0.148237
3.730017	0.1	0.154555
3.731683	0.1	0.159800
3.733350	0.1	0.163376
3.735017	0.1	0.166118
3.736683	0.1	0.168383
3.738350	0.1	0.169396
3.740017	0.1	0.168264
3.741683	0.1	0.165939
3.743350	0.1	0.164211
3.745017	0.1	0.162959
3.746683	0.1	0.160754
3.748350	0.1	0.156641
3.750017	0.1	0.152111
3.751683	0.1	0.149369
3.753350	0.1	0.149250
3.755017	0.1	0.151396
3.756683	0.1	0.154257
3.758350	0.1	0.155687
3.760017	0.1	0.155211
3.761683	0.1	0.154436
3.763350	0.1	0.155091
3.765017	0.1	0.156820
3.766683	0.1	0.158012
3.768350	0.1	0.157654
3.770017	0.1	0.155747
3.771683	0.1	0.152767
3.773350	0.1	0.149786
3.775017	0.1	0.148475
3.776683	0.1	0.150323
3.778350	0.1	0.155687
3.780017	0.1	0.163496
3.781683	0.1	0.171483
3.783350	0.1	0.177562
3.785017	0.1	0.181019
3.786683	0.1	0.182748
3.788350	0.1	0.183940
3.790017	0.1	0.185072
3.791683	0.1	0.185967
3.793350	0.1	0.185907
3.795017	0.1	0.184476
3.796683	0.1	0.181973
3.798350	0.1	0.178933
3.800017	0.1	0.175893
3.801683	0.1	0.173092
3.803350	0.1	0.170767
3.805017	0.1	0.169516
3.806683	0.1	0.169575
3.808350	0.1	0.170052
3.810017	0.1	0.169635
3.811683	0.1	0.167787
3.813350	0.1	0.164926
3.815017	0.1	0.162303
3.816683	0.1	0.160992
3.818350	0.1	0.161111
3.820017	0.1	0.162303
3.821683	0.1	0.164509
3.823350	0.1	0.167251
3.825017	0.1	0.169337
3.826683	0.1	0.168264
3.828350	0.1	0.162125
3.830017	0.1	0.152051
3.831683	0.1	0.142396
3.833350	0.1	0.137985
3.835017	0.1	0.139952
3.836683	0.1	0.145674
3.838350	0.1	0.152051
3.840017	0.1	0.157654
3.841683	0.1	0.161409
3.843350	0.1	0.162363
3.845017	0.1	0.161052
3.846683	0.1	0.159144
3.848350	0.1	0.157833
3.850017	0.1	0.156820
3.851683	0.1	0.154972
3.853350	0.1	0.152171
3.855017	0.1	0.149667
3.856683	0.1	0.148177
3.858350	0.1	0.147343
3.860017	0.1	0.146985
3.861683	0.1	0.147760
3.863350	0.1	0.149965
3.865017	0.1	0.153363
3.866683	0.1	0.157356
3.868350	0.1	0.160873
3.870017	0.1	0.162423
3.871683	0.1	0.161588
3.873350	0.1	0.159144
3.875017	0.1	0.156462
3.876683	0.1	0.154436
3.878350	0.1	0.152230
3.880017	0.1	0.148952
3.881683	0.1	0.144541
3.883350	0.1	0.140488
3.885017	0.1	0.137270
3.886683	0.1	0.134110
3.888350	0.1	0.130951
3.890017	0.1	0.129282
3.891683	0.1	0.130832
3.893350	0.1	0.135064
3.895017	0.1	0.140131
3.896683	0.1	0.144124
3.898350	0.1	0.146329
3.900017	0.1	0.147164
3.901683	0.1	0.147700
3.903350	0.1	0.148475
3.905017	0.1	0.148952
3.906683	0.1	0.148356
3.908350	0.1	0.147104
3.910017	0.1	0.145912
3.911683	0.1	0.144601
3.913350	0.1	0.142157
3.915017	0.1	0.137985
3.916683	0.1	0.133395
3.918350	0.1	0.130951
3.920017	0.1	0.131786
3.921683	0.1	0.134587
3.923350	0.1	0.136435
3.925017	0.1	0.134885
3.926683	0.1	0.129879
3.928350	0.1	0.124395
3.930017	0.1	0.121355
3.931683	0.1	0.121474
3.933350	0.1	0.123262
3.935017	0.1	0.123918
3.936683	0.1	0.121713
3.938350	0.1	0.117421
3.940017	0.1	0.113368
3.941683	0.1	0.111222
3.943350	0.1	0.111222
3.945017	0.1	0.112414
3.946683	0.1	0.113487
3.948350	0.1	0.114262
3.950017	0.1	0.115335
3.951683	0.1	0.116646
3.953350	0.1	0.118017
3.955017	0.1	0.119329
3.956683	0.1	0.120640
3.958350	0.1	0.121534
3.960017	0.1	0.121713
3.961683	0.1	0.120878
3.963350	0.1	0.118852
3.965017	0.1	0.115931
3.966683	0.1	0.113428
3.968350	0.1	0.113249
3.970017	0.1	0.116646
3.971683	0.1	0.122726
3.973350	0.1	0.129223
3.975017	0.1	0.133753
3.976683	0.1	0.135601
3.978350	0.1	0.134408
3.980017	0.1	0.130177
3.981683	0.1	0.123739
3.983350	0.1	0.116408
3.985017	0.1	0.108480
3.986683	0.1	0.100493
3.988350	0.1	0.094950
3.990017	0.1	0.093997
3.991683	0.1	0.097334
3.993350	0.1	0.102162
3.995017	0.1	0.105679
3.996683	0.1	0.106692
3.998350	0.1	0.105917
4.000017	0.1	0.104725
4.001683	0.1	0.104606
4.003350	0.1	0.106215
4.005017	0.1	0.109792
4.006683	0.1	0.114620
4.008350	0.1	0.119269
4.010017	0.1	0.121713
4.011683	0.1	0.120223
4.013350	0.1	0.113904
4.015017	0.1	0.103593
4.016683	0.1	0.092149
4.018350	0.1	0.083447
4.020017	0.1	0.080168
4.021683	0.1	0.081956
4.023350	0.1	0.085890
4.025017	0.1	0.088811
4.026683	0.1	0.089824
4.028350	0.1	0.091255
4.030017	0.1	0.095487
4.031683	0.1	0.101924
4.033350	0.1	0.108063
4.035017	0.1	0.112176
4.036683	0.1	0.112951
4.038350	0.1	0.109494
4.040017	0.1	0.102699
4.041683	0.1	0.095606
4.043350	0.1	0.091255
4.045017	0.1	0.090539
4.046683	0.1	0.091851
4.048350	0.1	0.092745
4.050017	0.1	0.091314
4.051683	0.1	0.087440
4.053350	0.1	0.083327
4.055017	0.1	0.081420
4.056683	0.1	0.082970
4.058350	0.1	0.087142
4.060017	0.1	0.092208
4.061683	0.1	0.096858
4.063350	0.1	0.100732
4.065017	0.1	0.103414
4.066683	0.1	0.104725
4.068350	0.1	0.104904
4.070017	0.1	0.104129
4.071683	0.1	0.102162
4.073350	0.1	0.099301
4.075017	0.1	0.096798
4.076683	0.1	0.095963
4.078350	0.1	0.096738
4.080017	0.1	0.097632
4.081683	0.1	0.097394
4.083350	0.1	0.096083
4.085017	0.1	0.094593
4.086683	0.1	0.092983
4.088350	0.1	0.090539
4.090017	0.1	0.086904
4.091683	0.1	0.083029
4.093350	0.1	0.079989
4.095017	0.1	0.078261
4.096683	0.1	0.077784
4.098350	0.1	0.078678
4.100017	0.1	0.080407
4.101683	0.1	0.081658
4.103350	0.1	0.082195
4.105017	0.1	0.082910
4.106683	0.1	0.084698
4.108350	0.1	0.086844
4.110017	0.1	0.087678
4.111683	0.1	0.086367
4.113350	0.1	0.083804
4.115017	0.1	0.081539
4.116683	0.1	0.080585
4.118350	0.1	0.080824
4.120017	0.1	0.081539
4.121683	0.1	0.081897
4.123350	0.1	0.081182
4.125017	0.1	0.079215
4.126683	0.1	0.076652
4.128350	0.1	0.074029
4.130017	0.1	0.072122
4.131683	0.1	0.072002
4.133350	0.1	0.074565
4.135017	0.1	0.079095
4.136683	0.1	0.083148
4.138350	0.1	0.084460
4.140017	0.1	0.082433
4.141683	0.1	0.077784
4.143350	0.1	0.072360
4.145017	0.1	0.067830
4.146683	0.1	0.065148
4.148350	0.1	0.064194
4.150017	0.1	0.064790
4.151683	0.1	0.067413
4.153350	0.1	0.072300
4.155017	0.1	0.078201
4.156683	0.1	0.082612
4.158350	0.1	0.084341
4.160017	0.1	0.083506
4.161683	0.1	0.080585
4.163350	0.1	0.076711
4.165017	0.1	0.073612
4.166683	0.1	0.071704
4.168350	0.1	0.070751
4.170017	0.1	0.070035
4.171683	0.1	0.068843
4.173350	0.1	0.067055
4.175017	0.1	0.065386
4.176683	0.1	0.064731
4.178350	0.1	0.065386
4.180017	0.1	0.066280
4.181683	0.1	0.066817
4.183350	0.1	0.066817
4.185017	0.1	0.065446
4.186683	0.1	0.062525
4.188350	0.1	0.060201
4.190017	0.1	0.060081
4.191683	0.1	0.060558
4.193350	0.1	0.059724
4.195017	0.1	0.058293
4.196683	0.1	0.057817
4.198350	0.1	0.058353
4.200017	0.1	0.058830
4.201683	0.1	0.058651
4.203350	0.1	0.057697
4.205017	0.1	0.056565
4.206683	0.1	0.055850
4.208350	0.1	0.056326
4.210017	0.1	0.058591
4.211683	0.1	0.062346
4.213350	0.1	0.066221
4.215017	0.1	0.068665
4.216683	0.1	0.069201
4.218350	0.1	0.067592
4.220017	0.1	0.063956
4.221683	0.1	0.059366
4.223350	0.1	0.055611
4.225017	0.1	0.054300
4.226683	0.1	0.055134
4.228350	0.1	0.056565
4.230017	0.1	0.057101
4.231683	0.1	0.056565
4.233350	0.1	0.055969
4.235017	0.1	0.055850
4.236683	0.1	0.055909
4.238350	0.1	0.055492
4.240017	0.1	0.054598
4.241683	0.1	0.054181
4.243350	0.1	0.056088
4.245017	0.1	0.060856
4.246683	0.1	0.066817
4.248350	0.1	0.071466
4.250017	0.1	0.073671
4.251683	0.1	0.073791
4.253350	0.1	0.072539
4.255017	0.1	0.070572
4.256683	0.1	0.067830
4.258350	0.1	0.063956
4.260017	0.1	0.058472
4.261683	0.1	0.050724
4.263350	0.1	0.042558
4.265017	0.1	0.037491
4.266683	0.1	0.036538
4.268350	0.1	0.037730
4.270017	0.1	0.039339
4.271683	0.1	0.041068
4.273350	0.1	0.042975
4.275017	0.1	0.044346
4.276683	0.1	0.044823
4.278350	0.1	0.044823
4.280017	0.1	0.045180
4.281683	0.1	0.047445
4.283350	0.1	0.052691
4.285017	0.1	0.059724
4.286683	0.1	0.065565
4.288350	0.1	0.068128
4.290017	0.1	0.067055
4.291683	0.1	0.063717
4.293350	0.1	0.059605
4.295017	0.1	0.055790
4.296683	0.1	0.053883
4.298350	0.1	0.055075
4.300017	0.1	0.059247
4.301683	0.1	0.064731
4.303350	0.1	0.069678
4.305017	0.1	0.073552
4.306683	0.1	0.076652
4.308350	0.1	0.079334
4.310017	0.1	0.081539
4.311683	0.1	0.082195
4.313350	0.1	0.080228
4.315017	0.1	0.074804
4.316683	0.1	0.066400
4.318350	0.1	0.058115
4.320017	0.1	0.053108
4.321683	0.1	0.052571
4.323350	0.1	0.055492
4.325017	0.1	0.059903
4.326683	0.1	0.064194
4.328350	0.1	0.067353
4.330017	0.1	0.069499
4.331683	0.1	0.070870
4.333350	0.1	0.071287
4.335017	0.1	0.070632
4.336683	0.1	0.069618
4.338350	0.1	0.069320
4.340017	0.1	0.070095
4.341683	0.1	0.070989
4.343350	0.1	0.070691
4.345017	0.1	0.068784
4.346683	0.1	0.065625
4.348350	0.1	0.061572
4.350017	0.1	0.057697
4.351683	0.1	0.056028
4.353350	0.1	0.057578
4.355017	0.1	0.061214
4.356683	0.1	0.065148
4.358350	0.1	0.068724
4.360017	0.1	0.071883
4.361683	0.1	0.074148
4.363350	0.1	0.075042
4.365017	0.1	0.074983
4.366683	0.1	0.074923
4.368350	0.1	0.076294
4.370017	0.1	0.079811
4.371683	0.1	0.085235
4.373350	0.1	0.090957
4.375017	0.1	0.094533
4.376683	0.1	0.094533
4.378350	0.1	0.091314
4.380017	0.1	0.086606
4.381683	0.1	0.082016
4.383350	0.1	0.078499
4.385017	0.1	0.077009
4.386683	0.1	0.077963
4.388350	0.1	0.081480
4.390017	0.1	0.087619
4.391683	0.1	0.096083
4.393350	0.1	0.105500
4.395017	0.1	0.114024
4.396683	0.1	0.121057
4.398350	0.1	0.127137
4.400017	0.1	0.132322
4.401683	0.1	0.136137
4.403350	0.1	0.138640
4.405017	0.1	0.140369
4.406683	0.1	0.140965
4.408350	0.1	0.139594
4.410017	0.1	0.136137
4.411683	0.1	0.131726
4.413350	0.1	0.128388
4.415017	0.1	0.127077
4.416683	0.1	0.126421
4.418350	0.1	0.124931
4.420017	0.1	0.123084
4.421683	0.1	0.122607
4.423350	0.1	0.123858
4.425017	0.1	0.126183
4.426683	0.1	0.129223
4.428350	0.1	0.132799
4.430017	0.1	0.136077
4.431683	0.1	0.137866
4.433350	0.1	0.137091
4.435017	0.1	0.133157
4.436683	0.1	0.127137
4.438350	0.1	0.122309
4.440017	0.1	0.121593
4.441683	0.1	0.125468
4.443350	0.1	0.132084
4.445017	0.1	0.138283
4.446683	0.1	0.141859
4.448350	0.1	0.142992
4.450017	0.1	0.143290
4.451683	0.1	0.143886
4.453350	0.1	0.144899
4.455017	0.1	0.146508
4.456683	0.1	0.148952
4.458350	0.1	0.151813
4.460017	0.1	0.153422
4.461683	0.1	0.152051
4.463350	0.1	0.147879
4.465017	0.1	0.142396
4.466683	0.1	0.138164
4.468350	0.1	0.137389
4.470017	0.1	0.140071
4.471683	0.1	0.144184
4.473350	0.1	0.147045
4.475017	0.1	0.146985
4.476683	0.1	0.144124
4.478350	0.1	0.139415
4.480017	0.1	0.133872
4.481683	0.1	0.128329
4.483350	0.1	0.123203
4.485017	0.1	0.119686
4.486683	0.1	0.119030
4.488350	0.1	0.121176
4.490017	0.1	0.124812
4.491683	0.1	0.127673
4.493350	0.1	0.128031
4.495017	0.1	0.126302
4.496683	0.1	0.124395
4.498350	0.1	0.123918
4.500017	0.1	0.124753
4.501683	0.1	0.125408
4.503350	0.1	0.123978
4.505017	0.1	0.119984
4.506683	0.1	0.114203
4.508350	0.1	0.108182
4.510017	0.1	0.104249
4.511683	0.1	0.104249
4.513350	0.1	0.107408
4.515017	0.1	0.110686
4.516683	0.1	0.112295
4.518350	0.1	0.112593
4.520017	0.1	0.112951
4.521683	0.1	0.113964
4.523350	0.1	0.115216
4.525017	0.1	0.116289
4.526683	0.1	0.117362
4.528350	0.1	0.117838
4.530017	0.1	0.116289
4.531683	0.1	0.112295
4.533350	0.1	0.108182
4.535017	0.1	0.106156
4.536683	0.1	0.106633
4.538350	0.1	0.109255
4.540017	0.1	0.113666
4.541683	0.1	0.118554
4.543350	0.1	0.122011
4.545017	0.1	0.123441
4.546683	0.1	0.123441
4.548350	0.1	0.122845
4.550017	0.1	0.121474
4.551683	0.1	0.119388
4.553350	0.1	0.117362
4.555017	0.1	0.115871
4.556683	0.1	0.114143
4.558350	0.1	0.111103
4.560017	0.1	0.107229
4.561683	0.1	0.104308
4.563350	0.1	0.103176
4.565017	0.1	0.102699
4.566683	0.1	0.102341
4.568350	0.1	0.101864
4.570017	0.1	0.100732
4.571683	0.1	0.098944
4.573350	0.1	0.098109
4.575017	0.1	0.099957
4.576683	0.1	0.104487
4.578350	0.1	0.110090
4.580017	0.1	0.114381
4.581683	0.1	0.115633
4.583350	0.1	0.114203
4.585017	0.1	0.110805
4.586683	0.1	0.105917
4.588350	0.1	0.100434
4.590017	0.1	0.095963
4.591683	0.1	0.093639
4.593350	0.1	0.093758
4.595017	0.1	0.095963
4.596683	0.1	0.099361
4.598350	0.1	0.103474
4.600017	0.1	0.107288
4.601683	0.1	0.109553
4.603350	0.1	0.109971
4.605017	0.1	0.109315
4.606683	0.1	0.108838
4.608350	0.1	0.109136
4.610017	0.1	0.110149
4.611683	0.1	0.111759
4.613350	0.1	0.113487
4.615017	0.1	0.114203
4.616683	0.1	0.113547
4.618350	0.1	0.111938
4.620017	0.1	0.110269
4.621683	0.1	0.109255
4.623350	0.1	0.108838
4.625017	0.1	0.107825
4.626683	0.1	0.106394
4.628350	0.1	0.106215
4.630017	0.1	0.108242
4.631683	0.1	0.111163
4.633350	0.1	0.113487
4.635017	0.1	0.114679
4.636683	0.1	0.114322
4.638350	0.1	0.112355
4.640017	0.1	0.109255
4.641683	0.1	0.105858
4.643350	0.1	0.103176
4.645017	0.1	0.101745
4.646683	0.1	0.101566
4.648350	0.1	0.101686
4.650017	0.1	0.101388
4.651683	0.1	0.100732
4.653350	0.1	0.100791
4.655017	0.1	0.102460
4.656683	0.1	0.105321
4.658350	0.1	0.107944
4.660017	0.1	0.108838
4.661683	0.1	0.107646
4.663350	0.1	0.104606
4.665017	0.1	0.099659
4.666683	0.1	0.093699
4.668350	0.1	0.089109
4.670017	0.1	0.087619
4.671683	0.1	0.088871
4.673350	0.1	0.090599
4.675017	0.1	0.091672
4.676683	0.1	0.092804
4.678350	0.1	0.094950
4.680017	0.1	0.098109
4.681683	0.1	0.101328
4.683350	0.1	0.103533
4.685017	0.1	0.104547
4.686683	0.1	0.104368
4.688350	0.1	0.103056
4.690017	0.1	0.101030
4.691683	0.1	0.099778
4.693350	0.1	0.100613
4.695017	0.1	0.103533
4.696683	0.1	0.107110
4.698350	0.1	0.109851
4.700017	0.1	0.110865
4.701683	0.1	0.109851
4.703350	0.1	0.107050
4.705017	0.1	0.102997
4.706683	0.1	0.098288
4.708350	0.1	0.093400
4.710017	0.1	0.089824
4.711683	0.1	0.089169
4.713350	0.1	0.091612
4.715017	0.1	0.095487
4.716683	0.1	0.099063
4.718350	0.1	0.101626
4.720017	0.1	0.102758
4.721683	0.1	0.101864
4.723350	0.1	0.099301
4.725017	0.1	0.095606
4.726683	0.1	0.091553
4.728350	0.1	0.088334
4.730017	0.1	0.088155
4.731683	0.1	0.092030
4.733350	0.1	0.098109
4.735017	0.1	0.103652
4.736683	0.1	0.106931
4.738350	0.1	0.106871
4.740017	0.1	0.103712
4.741683	0.1	0.099063
4.743350	0.1	0.095427
4.745017	0.1	0.094593
4.746683	0.1	0.096858
4.748350	0.1	0.100493
4.750017	0.1	0.103235
4.751683	0.1	0.103831
4.753350	0.1	0.101984
4.755017	0.1	0.098825
4.756683	0.1	0.097156
4.758350	0.1	0.098825
4.760017	0.1	0.102699
4.761683	0.1	0.105560
4.763350	0.1	0.105619
4.765017	0.1	0.103772
4.766683	0.1	0.102162
4.768350	0.1	0.101864
4.770017	0.1	0.102639
4.771683	0.1	0.103652
4.773350	0.1	0.104547
4.775017	0.1	0.105202
4.776683	0.1	0.105321
4.778350	0.1	0.104368
4.780017	0.1	0.102818
4.781683	0.1	0.101268
4.783350	0.1	0.100672
4.785017	0.1	0.101686
4.786683	0.1	0.104547
4.788350	0.1	0.107408
4.790017	0.1	0.107825
4.791683	0.1	0.105262
4.793350	0.1	0.101507
4.795017	0.1	0.098884
4.796683	0.1	0.098944
4.798350	0.1	0.101864
4.800017	0.1	0.106812
4.801683	0.1	0.112474
4.803350	0.1	0.117183
4.805017	0.1	0.119805
4.806683	0.1	0.120580
4.808350	0.1	0.120282
4.810017	0.1	0.118852
4.811683	0.1	0.115812
4.813350	0.1	0.111640
4.815017	0.1	0.106812
4.816683	0.1	0.101805
4.818350	0.1	0.097096
4.820017	0.1	0.092506
4.821683	0.1	0.088096
4.823350	0.1	0.085175
4.825017	0.1	0.086188
4.826683	0.1	0.091136
4.828350	0.1	0.097811
4.830017	0.1	0.103652
4.831683	0.1	0.107288
4.833350	0.1	0.107706
4.835017	0.1	0.105262
4.836683	0.1	0.101566
4.838350	0.1	0.098467
4.840017	0.1	0.096738
4.841683	0.1	0.096023
4.843350	0.1	0.096023
4.845017	0.1	0.096202
4.846683	0.1	0.095785
4.848350	0.1	0.094950
4.850017	0.1	0.094652
4.851683	0.1	0.095069
4.853350	0.1	0.095248
4.855017	0.1	0.094891
4.856683	0.1	0.094295
4.858350	0.1	0.094175
4.860017	0.1	0.093818
4.861683	0.1	0.092387
4.863350	0.1	0.090361
4.865017	0.1	0.089347
4.866683	0.1	0.090599
4.868350	0.1	0.094593
4.870017	0.1	0.101268
4.871683	0.1	0.109136
4.873350	0.1	0.115216
4.875017	0.1	0.117004
4.876683	0.1	0.114799
4.878350	0.1	0.110984
4.880017	0.1	0.107706
4.881683	0.1	0.106454
4.883350	0.1	0.108004
4.885017	0.1	0.111043
4.886683	0.1	0.112832
4.888350	0.1	0.111461
4.890017	0.1	0.108182
4.891683	0.1	0.106752
4.893350	0.1	0.109434
4.895017	0.1	0.114441
4.896683	0.1	0.118077
4.898350	0.1	0.118911
4.900017	0.1	0.118792
4.901683	0.1	0.119388
4.903350	0.1	0.120223
4.905017	0.1	0.119507
4.906683	0.1	0.116825
4.908350	0.1	0.113547
4.910017	0.1	0.110865
4.911683	0.1	0.109196
4.913350	0.1	0.108600
4.915017	0.1	0.109077
4.916683	0.1	0.109851
4.918350	0.1	0.110030
4.920017	0.1	0.110447
4.921683	0.1	0.113666
4.923350	0.1	0.121474
4.925017	0.1	0.132680
4.926683	0.1	0.144660
4.928350	0.1	0.155389
4.930017	0.1	0.163496
4.931683	0.1	0.167966
4.933350	0.1	0.168562
4.935017	0.1	0.166416
4.936683	0.1	0.163734
4.938350	0.1	0.162423
4.940017	0.1	0.163555
4.941683	0.1	0.167429
4.943350	0.1	0.173748
4.945017	0.1	0.181735
4.946683	0.1	0.190437
4.948350	0.1	0.198424
4.950017	0.1	0.204742
4.951683	0.1	0.208914
4.953350	0.1	0.210941
4.955017	0.1	0.211597
4.956683	0.1	0.211895
4.958350	0.1	0.212193
4.960017	0.1	0.213146
4.961683	0.1	0.216126
4.963350	0.1	0.221908
4.965017	0.1	0.229120
4.966683	0.1	0.235677
4.968350	0.1	0.240505
4.970017	0.1	0.244200
4.971683	0.1	0.248849
4.973350	0.1	0.256419
4.975017	0.1	0.266671
4.976683	0.1	0.277877
4.978350	0.1	0.288844
4.980017	0.1	0.299394
4.981683	0.1	0.309825
4.983350	0.1	0.319481
4.985017	0.1	0.327230
4.986683	0.1	0.332534
4.988350	0.1	0.336349
4.990017	0.1	0.340164
4.991683	0.1	0.345111
4.993350	0.1	0.351250
4.995017	0.1	0.358105
4.996683	0.1	0.365555
4.998350	0.1	0.373840
5.000017	0.1	0.383496
5.001683	0.1	0.393629
5.003350	0.1	0.402987
5.005017	0.1	0.412166
5.006683	0.1	0.422001
5.008350	0.1	0.432014
5.010017	0.1	0.441194
5.011683	0.1	0.450134
5.013350	0.1	0.460148
5.015017	0.1	0.471354
5.016683	0.1	0.482023
5.018350	0.1	0.490427
5.020017	0.1	0.496089
5.021683	0.1	0.499845
5.023350	0.1	0.503182
5.025017	0.1	0.506818
5.026683	0.1	0.511110
5.028350	0.1	0.517011
5.030017	0.1	0.525296
5.031683	0.1	0.535369
5.033350	0.1	0.545204
5.035017	0.1	0.553310
5.036683	0.1	0.559390
5.038350	0.1	0.564694
5.040017	0.1	0.570715
5.041683	0.1	0.578165
5.043350	0.1	0.586212
5.045017	0.1	0.593543
5.046683	0.1	0.599504
5.048350	0.1	0.604093
5.050017	0.1	0.607848
5.051683	0.1	0.611842
5.053350	0.1	0.616729
5.055017	0.1	0.622153
5.056683	0.1	0.627101
5.058350	0.1	0.630856
5.060017	0.1	0.633895
5.061683	0.1	0.637412
5.063350	0.1	0.641584
5.065017	0.1	0.645220
5.066683	0.1	0.647843
5.068350	0.1	0.651300
5.070017	0.1	0.657141
5.071683	0.1	0.664651
5.073350	0.1	0.672221
5.075017	0.1	0.678659
5.076683	0.1	0.683129
5.078350	0.1	0.685394
5.080017	0.1	0.686050
5.081683	0.1	0.686705
5.083350	0.1	0.688076
5.085017	0.1	0.690103
5.086683	0.1	0.692725
5.088350	0.1	0.695467
5.090017	0.1	0.697136
5.091683	0.1	0.696659
5.093350	0.1	0.694990
5.095017	0.1	0.694454
5.096683	0.1	0.696361
5.098350	0.1	0.699580
5.100017	0.1	0.701785
5.101683	0.1	0.701606
5.103350	0.1	0.698865
5.105017	0.1	0.694752
5.106683	0.1	0.690937
5.108350	0.1	0.688255
5.110017	0.1	0.687003
5.111683	0.1	0.687718
5.113350	0.1	0.691712
5.115017	0.1	0.699520
5.116683	0.1	0.709236
5.118350	0.1	0.718236
5.120017	0.1	0.726163
5.121683	0.1	0.733852
5.123350	0.1	0.740945
5.125017	0.1	0.746012
5.126683	0.1	0.748575
5.128350	0.1	0.749171
5.130017	0.1	0.748575
5.131683	0.1	0.747860
5.133350	0.1	0.747979
5.135017	0.1	0.748634
5.136683	0.1	0.748515
5.138350	0.1	0.747263
5.140017	0.1	0.746191
5.141683	0.1	0.747025
5.143350	0.1	0.750244
5.145017	0.1	0.754893
5.146683	0.1	0.759006
5.148350	0.1	0.761092
5.150017	0.1	0.760794
5.151683	0.1	0.759065
5.153350	0.1	0.757992
5.155017	0.1	0.759840
5.156683	0.1	0.764310
5.158350	0.1	0.769079
5.160017	0.1	0.771642
5.161683	0.1	0.772476
5.163350	0.1	0.774443
5.165017	0.1	0.779629
5.166683	0.1	0.786781
5.168350	0.1	0.792444
5.170017	0.1	0.794292
5.171683	0.1	0.793040
5.173350	0.1	0.791252
5.175017	0.1	0.791192
5.176683	0.1	0.793636
5.178350	0.1	0.797510
5.180017	0.1	0.801504
5.181683	0.1	0.804961
5.183350	0.1	0.807881
5.185017	0.1	0.809670
5.186683	0.1	0.809550
5.188350	0.1	0.807822
5.190017	0.1	0.806212
5.191683	0.1	0.806630
5.193350	0.1	0.809848
5.195017	0.1	0.815272
5.196683	0.1	0.821352
5.198350	0.1	0.826359
5.200017	0.1	0.828922
5.201683	0.1	0.828922
5.203350	0.1	0.828028
5.205017	0.1	0.828624
5.206683	0.1	0.831962
5.208350	0.1	0.838101
5.210017	0.1	0.846028
5.211683	0.1	0.853956
5.213350	0.1	0.860333
5.215017	0.1	0.864506
5.216683	0.1	0.867069
5.218350	0.1	0.868976
5.220017	0.1	0.869930
5.221683	0.1	0.868857
5.223350	0.1	0.866056
5.225017	0.1	0.863254
5.226683	0.1	0.862062
5.228350	0.1	0.863254
5.230017	0.1	0.866771
5.231683	0.1	0.871062
5.233350	0.1	0.874281
5.235017	0.1	0.875711
5.236683	0.1	0.876069
5.238350	0.1	0.876784
5.240017	0.1	0.878811
5.241683	0.1	0.881672
5.243350	0.1	0.884712
5.245017	0.1	0.887811
5.246683	0.1	0.892222
5.248350	0.1	0.899136
5.250017	0.1	0.908732
5.251683	0.1	0.919044
5.253350	0.1	0.926256
5.255017	0.1	0.927866
5.256683	0.1	0.924766
5.258350	0.1	0.920415
5.260017	0.1	0.917554
5.261683	0.1	0.917375
5.263350	0.1	0.920355
5.265017	0.1	0.925779
5.266683	0.1	0.930786
5.268350	0.1	0.932336
5.270017	0.1	0.929654
5.271683	0.1	0.924051
5.273350	0.1	0.917435
5.275017	0.1	0.911653
5.276683	0.1	0.908732
5.278350	0.1	0.909030
5.280017	0.1	0.910938
5.281683	0.1	0.912607
5.283350	0.1	0.913084
5.285017	0.1	0.912130
5.286683	0.1	0.909627
5.288350	0.1	0.906646
5.290017	0.1	0.904560
5.291683	0.1	0.903726
5.293350	0.1	0.903726
5.295017	0.1	0.904560
5.296683	0.1	0.905573
5.298350	0.1	0.906467
5.300017	0.1	0.907183
5.301683	0.1	0.907660
5.303350	0.1	0.908196
5.305017	0.1	0.908971
5.306683	0.1	0.909209
5.308350	0.1	0.908554
5.310017	0.1	0.908017
5.311683	0.1	0.909209
5.313350	0.1	0.912428
5.315017	0.1	0.916839
5.316683	0.1	0.920951
5.318350	0.1	0.922501
5.320017	0.1	0.919759
5.321683	0.1	0.912964
5.323350	0.1	0.904083
5.325017	0.1	0.895262
5.326683	0.1	0.888228
5.328350	0.1	0.884235
5.330017	0.1	0.884533
5.331683	0.1	0.889480
5.333350	0.1	0.897944
5.335017	0.1	0.907242
5.336683	0.1	0.914812
5.338350	0.1	0.918806
5.340017	0.1	0.918567
5.341683	0.1	0.915289
5.343350	0.1	0.911117
5.345017	0.1	0.907600
5.346683	0.1	0.904441
5.348350	0.1	0.900924
5.350017	0.1	0.896871
5.351683	0.1	0.892937
5.353350	0.1	0.890255
5.355017	0.1	0.889599
5.356683	0.1	0.891209
5.358350	0.1	0.894725
5.360017	0.1	0.899255
5.361683	0.1	0.902951
5.363350	0.1	0.904143
5.365017	0.1	0.903130
5.366683	0.1	0.901640
5.368350	0.1	0.901520
5.370017	0.1	0.903666
5.371683	0.1	0.906706
5.373350	0.1	0.907481
5.375017	0.1	0.904620
5.376683	0.1	0.899673
5.378350	0.1	0.894785
5.380017	0.1	0.890911
5.381683	0.1	0.887871
5.383350	0.1	0.884771
5.385017	0.1	0.880718
5.386683	0.1	0.875950
5.388350	0.1	0.872433
5.390017	0.1	0.871658
5.391683	0.1	0.873387
5.393350	0.1	0.875652
5.395017	0.1	0.876308
5.396683	0.1	0.874102
5.398350	0.1	0.869393
5.400017	0.1	0.863373
5.401683	0.1	0.857413
5.403350	0.1	0.853121
5.405017	0.1	0.851631
5.406683	0.1	0.852525
5.408350	0.1	0.853658
5.410017	0.1	0.853121
5.411683	0.1	0.850678
5.413350	0.1	0.847936
5.415017	0.1	0.847817
5.416683	0.1	0.851393
5.418350	0.1	0.857174
5.420017	0.1	0.863075
5.421683	0.1	0.868440
5.423350	0.1	0.872970
5.425017	0.1	0.876069
5.426683	0.1	0.876904
5.428350	0.1	0.874579
5.430017	0.1	0.868082
5.431683	0.1	0.858069
5.433350	0.1	0.847817
5.435017	0.1	0.841081
5.436683	0.1	0.839889
5.438350	0.1	0.843108
5.440017	0.1	0.847817
5.441683	0.1	0.850916
5.443350	0.1	0.850499
5.445017	0.1	0.845969
5.446683	0.1	0.838339
5.448350	0.1	0.828803
5.450017	0.1	0.819385
5.451683	0.1	0.813365
5.453350	0.1	0.813901
5.455017	0.1	0.821292
5.456683	0.1	0.832260
5.458350	0.1	0.841916
5.460017	0.1	0.847459
5.461683	0.1	0.848889
5.463350	0.1	0.847936
5.465017	0.1	0.846267
5.466683	0.1	0.843644
5.468350	0.1	0.838757
5.470017	0.1	0.832498
5.471683	0.1	0.827670
5.473350	0.1	0.825882
5.475017	0.1	0.826061
5.476683	0.1	0.826120
5.478350	0.1	0.824809
5.480017	0.1	0.822544
5.481683	0.1	0.820816
5.483350	0.1	0.820756
5.485017	0.1	0.822902
5.486683	0.1	0.826597
5.488350	0.1	0.830650
5.490017	0.1	0.834763
5.491683	0.1	0.838995
5.493350	0.1	0.842035
5.495017	0.1	0.841796
5.496683	0.1	0.837207
5.498350	0.1	0.829518
5.500017	0.1	0.821173
5.501683	0.1	0.814259
5.503350	0.1	0.809491
5.505017	0.1	0.806928
5.506683	0.1	0.806153
5.508350	0.1	0.806868
5.510017	0.1	0.809431
5.511683	0.1	0.813484
5.513350	0.1	0.816941
5.515017	0.1	0.817716
5.516683	0.1	0.816405
5.518350	0.1	0.814915
5.520017	0.1	0.814736
5.521683	0.1	0.815928
5.523350	0.1	0.816822
5.525017	0.1	0.815213
5.526683	0.1	0.810623
5.528350	0.1	0.805199
5.530017	0.1	0.801146
5.531683	0.1	0.798762
5.533350	0.1	0.796974
5.535017	0.1	0.795364
5.536683	0.1	0.794590
5.538350	0.1	0.795424
5.540017	0.1	0.797927
5.541683	0.1	0.800788
5.543350	0.1	0.802219
5.545017	0.1	0.801325
5.546683	0.1	0.798345
5.548350	0.1	0.794113
5.550017	0.1	0.789940
5.551683	0.1	0.786483
5.553350	0.1	0.783563
5.555017	0.1	0.781000
5.556683	0.1	0.779510
5.558350	0.1	0.779569
5.560017	0.1	0.780642
5.561683	0.1	0.781477
5.563350	0.1	0.781119
5.565017	0.1	0.780344
5.566683	0.1	0.780463
5.568350	0.1	0.781715
5.570017	0.1	0.782967
5.571683	0.1	0.783205
5.573350	0.1	0.781655
5.575017	0.1	0.778019
5.576683	0.1	0.773311
5.578350	0.1	0.769913
5.580017	0.1	0.768483
5.581683	0.1	0.767171
5.583350	0.1	0.764072
5.585017	0.1	0.759244
5.586683	0.1	0.753522
5.588350	0.1	0.747561
5.590017	0.1	0.741720
5.591683	0.1	0.736237
5.593350	0.1	0.731766
5.595017	0.1	0.728667
5.596683	0.1	0.726759
5.598350	0.1	0.726104
5.600017	0.1	0.726163
5.601683	0.1	0.725746
5.603350	0.1	0.724077
5.605017	0.1	0.722230
5.606683	0.1	0.722408
5.608350	0.1	0.725687
5.610017	0.1	0.730872
5.611683	0.1	0.735521
5.613350	0.1	0.737608
5.615017	0.1	0.736713
5.616683	0.1	0.733614
5.618350	0.1	0.729263
5.620017	0.1	0.724912
5.621683	0.1	0.721455
5.623350	0.1	0.719070
5.625017	0.1	0.717640
5.626683	0.1	0.716507
5.628350	0.1	0.714898
5.630017	0.1	0.712872
5.631683	0.1	0.711501
5.633350	0.1	0.711083
5.635017	0.1	0.710487
5.636683	0.1	0.708461
5.638350	0.1	0.704587
5.640017	0.1	0.699461
5.641683	0.1	0.694454
5.643350	0.1	0.690818
5.645017	0.1	0.688791
5.646683	0.1	0.687897
5.648350	0.1	0.687957
5.650017	0.1	0.689030
5.651683	0.1	0.690818
5.653350	0.1	0.692248
5.655017	0.1	0.691474
5.656683	0.1	0.687182
5.658350	0.1	0.679553
5.660017	0.1	0.670433
5.661683	0.1	0.662625
5.663350	0.1	0.658035
5.665017	0.1	0.656307
5.666683	0.1	0.656605
5.668350	0.1	0.659287
5.670017	0.1	0.663400
5.671683	0.1	0.665307
5.673350	0.1	0.662327
5.675017	0.1	0.655174
5.676683	0.1	0.647306
5.678350	0.1	0.642121
5.680017	0.1	0.641167
5.681683	0.1	0.643253
5.683350	0.1	0.644207
5.685017	0.1	0.640512
5.686683	0.1	0.632405
5.688350	0.1	0.622928
5.690017	0.1	0.615418
5.691683	0.1	0.611723
5.693350	0.1	0.611246
5.695017	0.1	0.611603
5.696683	0.1	0.611484
5.698350	0.1	0.611484
5.700017	0.1	0.611424
5.701683	0.1	0.608921
5.703350	0.1	0.602365
5.705017	0.1	0.593364
5.706683	0.1	0.586033
5.708350	0.1	0.582278
5.710017	0.1	0.580251
5.711683	0.1	0.576913
5.713350	0.1	0.571311
5.715017	0.1	0.564635
5.716683	0.1	0.558734
5.718350	0.1	0.554562
5.720017	0.1	0.552058
5.721683	0.1	0.550747
5.723350	0.1	0.549912
5.725017	0.1	0.548065
5.726683	0.1	0.543594
5.728350	0.1	0.536561
5.730017	0.1	0.528455
5.731683	0.1	0.521123
5.733350	0.1	0.516653
5.735017	0.1	0.516057
5.736683	0.1	0.518143
5.738350	0.1	0.519455
5.740017	0.1	0.517547
5.741683	0.1	0.513077
5.743350	0.1	0.508010
5.745017	0.1	0.503242
5.746683	0.1	0.498831
5.748350	0.1	0.495315
5.750017	0.1	0.492811
5.751683	0.1	0.490427
5.753350	0.1	0.486493
5.755017	0.1	0.479400
5.756683	0.1	0.468791
5.758350	0.1	0.457227
5.760017	0.1	0.448585
5.761683	0.1	0.445187
5.763350	0.1	0.446320
5.765017	0.1	0.449181
5.766683	0.1	0.451326
5.768350	0.1	0.451684
5.770017	0.1	0.450492
5.771683	0.1	0.447810
5.773350	0.1	0.443697
5.775017	0.1	0.439227
5.776683	0.1	0.436187
5.778350	0.1	0.435591
5.780017	0.1	0.436485
5.781683	0.1	0.436902
5.783350	0.1	0.435770
5.785017	0.1	0.433087
5.786683	0.1	0.429392
5.788350	0.1	0.425756
5.790017	0.1	0.423551
5.791683	0.1	0.422895
5.793350	0.1	0.423133
5.795017	0.1	0.423849
5.796683	0.1	0.424624
5.798350	0.1	0.424147
5.800017	0.1	0.421286
5.801683	0.1	0.416815
5.803350	0.1	0.412643
5.805017	0.1	0.409007
5.806683	0.1	0.404596
5.808350	0.1	0.398219
5.810017	0.1	0.390112
5.811683	0.1	0.381410
5.813350	0.1	0.374138
5.815017	0.1	0.370145
5.816683	0.1	0.370145
5.818350	0.1	0.373006
5.820017	0.1	0.376940
5.821683	0.1	0.379980
5.823350	0.1	0.379980
5.825017	0.1	0.375807
5.826683	0.1	0.368118
5.828350	0.1	0.358522
5.830017	0.1	0.349641
5.831683	0.1	0.344157
5.833350	0.1	0.343502
5.835017	0.1	0.346363
5.836683	0.1	0.350356
5.838350	0.1	0.353813
5.840017	0.1	0.355840
5.841683	0.1	0.356376
5.843350	0.1	0.354588
5.845017	0.1	0.349522
5.846683	0.1	0.341833
5.848350	0.1	0.334144
5.850017	0.1	0.328898
5.851683	0.1	0.326455
5.853350	0.1	0.325799
5.855017	0.1	0.326395
5.856683	0.1	0.328362
5.858350	0.1	0.331223
5.860017	0.1	0.333667
5.861683	0.1	0.334740
5.863350	0.1	0.333965
5.865017	0.1	0.331819
5.866683	0.1	0.329137
5.868350	0.1	0.326753
5.870017	0.1	0.324786
5.871683	0.1	0.322938
5.873350	0.1	0.321031
5.875017	0.1	0.319362
5.876683	0.1	0.317872
5.878350	0.1	0.315726
5.880017	0.1	0.312567
5.881683	0.1	0.309110
5.883350	0.1	0.306785
5.885017	0.1	0.306666
5.886683	0.1	0.308156
5.888350	0.1	0.308812
5.890017	0.1	0.306189
5.891683	0.1	0.299990
5.893350	0.1	0.293493
5.895017	0.1	0.290334
5.896683	0.1	0.290990
5.898350	0.1	0.292897
5.900017	0.1	0.294268
5.901683	0.1	0.295520
5.903350	0.1	0.297785
5.905017	0.1	0.300288
5.906683	0.1	0.301063
5.908350	0.1	0.299156
5.910017	0.1	0.295579
5.911683	0.1	0.292122
5.913350	0.1	0.289559
5.915017	0.1	0.287950
5.916683	0.1	0.287116
5.918350	0.1	0.287354
5.920017	0.1	0.287950
5.921683	0.1	0.286937
5.923350	0.1	0.282884
5.925017	0.1	0.276566
5.926683	0.1	0.269830
5.928350	0.1	0.264347
5.930017	0.1	0.261545
5.931683	0.1	0.262439
5.933350	0.1	0.266314
5.935017	0.1	0.270545
5.936683	0.1	0.272572
5.938350	0.1	0.272393
5.940017	0.1	0.271201
5.941683	0.1	0.269771
5.943350	0.1	0.267923
5.945017	0.1	0.266194
5.946683	0.1	0.265062
5.948350	0.1	0.264347
5.950017	0.1	0.263810
5.951683	0.1	0.263929
5.953350	0.1	0.264704
5.955017	0.1	0.265062
5.956683	0.1	0.264108
5.958350	0.1	0.261903
5.960017	0.1	0.258863
5.961683	0.1	0.255287
5.963350	0.1	0.251889
5.965017	0.1	0.249326
5.966683	0.1	0.247478
5.968350	0.1	0.245690
5.970017	0.1	0.242770
5.971683	0.1	0.237763
5.973350	0.1	0.231147
5.975017	0.1	0.225365
5.976683	0.1	0.222743
5.978350	0.1	0.223637
5.980017	0.1	0.226736
5.981683	0.1	0.230432
5.983350	0.1	0.233054
5.985017	0.1	0.233233
5.986683	0.1	0.230789
5.988350	0.1	0.226796
5.990017	0.1	0.222623
5.991683	0.1	0.218987
5.993350	0.1	0.216484
5.995017	0.1	0.215471
5.996683	0.1	0.215411
5.998350	0.1	0.216067
6.000017	0.1	0.217974
6.001683	0.1	0.219822
6.003350	0.1	0.219166
6.005017	0.1	0.215292
6.006683	0.1	0.210166
6.008350	0.1	0.206113
6.010017	0.1	0.203133
6.011683	0.1	0.199854
6.013350	0.1	0.195384
6.015017	0.1	0.191152
6.016683	0.1	0.189245
6.018350	0.1	0.190258
6.020017	0.1	0.192881
6.021683	0.1	0.195861
6.023350	0.1	0.198543
6.025017	0.1	0.200450
6.026683	0.1	0.201285
6.028350	0.1	0.201106
6.030017	0.1	0.200868
6.031683	0.1	0.201225
6.033350	0.1	0.202477
6.035017	0.1	0.204206
6.036683	0.1	0.204921
6.038350	0.1	0.203908
6.040017	0.1	0.202060
6.041683	0.1	0.200212
6.043350	0.1	0.198185
6.045017	0.1	0.195026
6.046683	0.1	0.190437
6.048350	0.1	0.185490
6.050017	0.1	0.181794
6.051683	0.1	0.180304
6.053350	0.1	0.180841
6.055017	0.1	0.182271
6.056683	0.1	0.183404
6.058350	0.1	0.183880
6.060017	0.1	0.184059
6.061683	0.1	0.184536
6.063350	0.1	0.185370
6.065017	0.1	0.186145
6.066683	0.1	0.187516
6.068350	0.1	0.189722
6.070017	0.1	0.191987
6.071683	0.1	0.192761
6.073350	0.1	0.192106
6.075017	0.1	0.190973
6.076683	0.1	0.190139
6.078350	0.1	0.188887
6.080017	0.1	0.187159
6.081683	0.1	0.185430
6.083350	0.1	0.183344
6.085017	0.1	0.179827
6.086683	0.1	0.175178
6.088350	0.1	0.170887
6.090017	0.1	0.167668
6.091683	0.1	0.165105
6.093350	0.1	0.163198
6.095017	0.1	0.162005
6.096683	0.1	0.162065
6.098350	0.1	0.164092
6.100017	0.1	0.168204
6.101683	0.1	0.173211
6.103350	0.1	0.177503
6.105017	0.1	0.181019
6.106683	0.1	0.184596
6.108350	0.1	0.188351
6.110017	0.1	0.192046
6.111683	0.1	0.195205
6.113350	0.1	0.196397
6.115017	0.1	0.193775
6.116683	0.1	0.186622
6.118350	0.1	0.175893
6.120017	0.1	0.163496
6.121683	0.1	0.151932
6.123350	0.1	0.143826
6.125017	0.1	0.140727
6.126683	0.1	0.141740
6.128350	0.1	0.145376
6.130017	0.1	0.150204
6.131683	0.1	0.154555
6.133350	0.1	0.156462
6.135017	0.1	0.155330
6.136683	0.1	0.151932
6.138350	0.1	0.147283
6.140017	0.1	0.142097
6.141683	0.1	0.137150
6.143350	0.1	0.133574
6.145017	0.1	0.131965
6.146683	0.1	0.132084
6.148350	0.1	0.133395
6.150017	0.1	0.134408
6.151683	0.1	0.133276
6.153350	0.1	0.129581
6.155017	0.1	0.125110
6.156683	0.1	0.122130
6.158350	0.1	0.121772
6.160017	0.1	0.124335
6.161683	0.1	0.128627
6.163350	0.1	0.132561
6.165017	0.1	0.134468
6.166683	0.1	0.133753
6.168350	0.1	0.131488
6.170017	0.1	0.129581
6.171683	0.1	0.129044
6.173350	0.1	0.128984
6.175017	0.1	0.127614
6.176683	0.1	0.124395
6.178350	0.1	0.120282
6.180017	0.1	0.116646
6.181683	0.1	0.114560
6.183350	0.1	0.114560
6.185017	0.1	0.116169
6.186683	0.1	0.118136
6.188350	0.1	0.118554
6.190017	0.1	0.116766
6.191683	0.1	0.114501
6.193350	0.1	0.113785
6.195017	0.1	0.115275
6.196683	0.1	0.119030
6.198350	0.1	0.125051
6.200017	0.1	0.132620
6.201683	0.1	0.139296
6.203350	0.1	0.141621
6.205017	0.1	0.138581
6.206683	0.1	0.132322
6.208350	0.1	0.125527
6.210017	0.1	0.119150
6.211683	0.1	0.113189
6.213350	0.1	0.107706
6.215017	0.1	0.103474
6.216683	0.1	0.101686
6.218350	0.1	0.102341
6.220017	0.1	0.104487
6.221683	0.1	0.107825
6.223350	0.1	0.112414
6.225017	0.1	0.117242
6.226683	0.1	0.120819
6.228350	0.1	0.122011
6.230017	0.1	0.120580
6.231683	0.1	0.117064
6.233350	0.1	0.113428
6.235017	0.1	0.111580
6.236683	0.1	0.112236
6.238350	0.1	0.113845
6.240017	0.1	0.113964
6.241683	0.1	0.112176
6.243350	0.1	0.110507
6.245017	0.1	0.110626
6.246683	0.1	0.111878
6.248350	0.1	0.112295
6.250017	0.1	0.111103
6.251683	0.1	0.108659
6.253350	0.1	0.105739
6.255017	0.1	0.102878
6.256683	0.1	0.100017
6.258350	0.1	0.097215
6.260017	0.1	0.095546
6.261683	0.1	0.096858
6.263350	0.1	0.101209
6.265017	0.1	0.106394
6.266683	0.1	0.110269
6.268350	0.1	0.111520
6.270017	0.1	0.109375
6.271683	0.1	0.104606
6.273350	0.1	0.099659
6.275017	0.1	0.097692
6.276683	0.1	0.100315
6.278350	0.1	0.106633
6.280017	0.1	0.114083
6.281683	0.1	0.119746
6.283350	0.1	0.121892
6.285017	0.1	0.120699
6.286683	0.1	0.117898
6.288350	0.1	0.114620
6.290017	0.1	0.111043
6.291683	0.1	0.106752
6.293350	0.1	0.101864
6.295017	0.1	0.097513
6.296683	0.1	0.095189
6.298350	0.1	0.094473
6.300017	0.1	0.094056
6.301683	0.1	0.094116
6.303350	0.1	0.096083
6.305017	0.1	0.099897
6.306683	0.1	0.104070
6.308350	0.1	0.107646
6.310017	0.1	0.111043
6.311683	0.1	0.114381
6.313350	0.1	0.117183
6.315017	0.1	0.119269
6.316683	0.1	0.120819
6.318350	0.1	0.121415
6.320017	0.1	0.120938
6.321683	0.1	0.119329
6.323350	0.1	0.117004
6.325017	0.1	0.114322
6.326683	0.1	0.112116
6.328350	0.1	0.111401
6.330017	0.1	0.112534
6.331683	0.1	0.115335
6.333350	0.1	0.118315
6.335017	0.1	0.119746
6.336683	0.1	0.119269
6.338350	0.1	0.117064
6.340017	0.1	0.113606
6.341683	0.1	0.110149
6.343350	0.1	0.107884
6.345017	0.1	0.106454
6.346683	0.1	0.105262
6.348350	0.1	0.104964
6.350017	0.1	0.105798
6.351683	0.1	0.107169
6.353350	0.1	0.108659
6.355017	0.1	0.109792
6.356683	0.1	0.110090
6.358350	0.1	0.109732
6.360017	0.1	0.109196
6.361683	0.1	0.107825
6.363350	0.1	0.105441
6.365017	0.1	0.103951
6.366683	0.1	0.105202
6.368350	0.1	0.108302
6.370017	0.1	0.111580
6.371683	0.1	0.114024
6.373350	0.1	0.115573
6.375017	0.1	0.115931
6.376683	0.1	0.115395
6.378350	0.1	0.115395
6.380017	0.1	0.117719
6.381683	0.1	0.122786
6.383350	0.1	0.129581
6.385017	0.1	0.137091
6.386683	0.1	0.144362
6.388350	0.1	0.149786
6.390017	0.1	0.152171
6.391683	0.1	0.151336
6.393350	0.1	0.147641
6.395017	0.1	0.141323
6.396683	0.1	0.133395
6.398350	0.1	0.126004
6.400017	0.1	0.120878
6.401683	0.1	0.118315
6.403350	0.1	0.118196
6.405017	0.1	0.119686
6.406683	0.1	0.121474
6.408350	0.1	0.122488
6.410017	0.1	0.122726
6.411683	0.1	0.122011
6.413350	0.1	0.119925
6.415017	0.1	0.116825
6.416683	0.1	0.114262
6.418350	0.1	0.114083
6.420017	0.1	0.116825
6.421683	0.1	0.121832
6.423350	0.1	0.128090
6.425017	0.1	0.134408
6.426683	0.1	0.139952
6.428350	0.1	0.144064
6.430017	0.1	0.146329
6.431683	0.1	0.147164
6.433350	0.1	0.148356
6.435017	0.1	0.151098
6.436683	0.1	0.154316
6.438350	0.1	0.156641
6.440017	0.1	0.156999
6.441683	0.1	0.155091
6.443350	0.1	0.151157
6.445017	0.1	0.146210
6.446683	0.1	0.141561
6.448350	0.1	0.137985
6.450017	0.1	0.135005
6.451683	0.1	0.131428
6.453350	0.1	0.126421
6.455017	0.1	0.120997
6.456683	0.1	0.116706
6.458350	0.1	0.115037
6.460017	0.1	0.116885
6.461683	0.1	0.121713
6.463350	0.1	0.128329
6.465017	0.1	0.135601
6.466683	0.1	0.142574
6.468350	0.1	0.148475
6.470017	0.1	0.152171
6.471683	0.1	0.152528
6.473350	0.1	0.149965
6.475017	0.1	0.146508
6.476683	0.1	0.144124
6.478350	0.1	0.143945
6.480017	0.1	0.146270
6.481683	0.1	0.150442
6.483350	0.1	0.154436
6.485017	0.1	0.156045
6.486683	0.1	0.154555
6.488350	0.1	0.151157
6.490017	0.1	0.146985
6.491683	0.1	0.143468
6.493350	0.1	0.141799
6.495017	0.1	0.142217
6.496683	0.1	0.144243
6.498350	0.1	0.147522
6.500017	0.1	0.151098
6.501683	0.1	0.153661
6.503350	0.1	0.154614
6.505017	0.1	0.153840
6.506683	0.1	0.151336
6.508350	0.1	0.147343
6.510017	0.1	0.143766
6.511683	0.1	0.142515
6.513350	0.1	0.143528
6.515017	0.1	0.145197
6.516683	0.1	0.146449
6.518350	0.1	0.147581
6.520017	0.1	0.148833
6.521683	0.1	0.150144
6.523350	0.1	0.151336
6.525017	0.1	0.152826
6.526683	0.1	0.155509
6.528350	0.1	0.159979
6.530017	0.1	0.164866
6.531683	0.1	0.167787
6.533350	0.1	0.168085
6.535017	0.1	0.167668
6.536683	0.1	0.168502
6.538350	0.1	0.170708
6.540017	0.1	0.172794
6.541683	0.1	0.173569
6.543350	0.1	0.173092
6.545017	0.1	0.171721
6.546683	0.1	0.169814
6.548350	0.1	0.168204
6.550017	0.1	0.168145
6.551683	0.1	0.170290
6.553350	0.1	0.173330
6.555017	0.1	0.175655
6.556683	0.1	0.177085
6.558350	0.1	0.178635
6.560017	0.1	0.181496
6.561683	0.1	0.186265
6.563350	0.1	0.192165
6.565017	0.1	0.196755
6.566683	0.1	0.197351
6.568350	0.1	0.193775
6.570017	0.1	0.188231
6.571683	0.1	0.183463
6.573350	0.1	0.180781
6.575017	0.1	0.180364
6.576683	0.1	0.182509
6.578350	0.1	0.187039
6.580017	0.1	0.192821
6.581683	0.1	0.198662
6.583350	0.1	0.203967
6.585017	0.1	0.208259
6.586683	0.1	0.211656
6.588350	0.1	0.214517
6.590017	0.1	0.217021
6.591683	0.1	0.219405
6.593350	0.1	0.222862
6.595017	0.1	0.228167
6.596683	0.1	0.234664
6.598350	0.1	0.240386
6.600017	0.1	0.244677
6.601683	0.1	0.248671
6.603350	0.1	0.253022
6.605017	0.1	0.256479
6.606683	0.1	0.257552
6.608350	0.1	0.256181
6.610017	0.1	0.253260
6.611683	0.1	0.250638
6.613350	0.1	0.249386
6.615017	0.1	0.249207
6.616683	0.1	0.249743
6.618350	0.1	0.251591
6.620017	0.1	0.254452
6.621683	0.1	0.256658
6.623350	0.1	0.256479
6.625017	0.1	0.253856
6.626683	0.1	0.249863
6.628350	0.1	0.245571
6.630017	0.1	0.242353
6.631683	0.1	0.240922
6.633350	0.1	0.241637
6.635017	0.1	0.244141
6.636683	0.1	0.247717
6.638350	0.1	0.251234
6.640017	0.1	0.255048
6.641683	0.1	0.259697
6.643350	0.1	0.263870
6.645017	0.1	0.265658
6.646683	0.1	0.264943
6.648350	0.1	0.263512
6.650017	0.1	0.262976
6.651683	0.1	0.263333
6.653350	0.1	0.263512
6.655017	0.1	0.263035
6.656683	0.1	0.262320
6.658350	0.1	0.262558
6.660017	0.1	0.265062
6.661683	0.1	0.270307
6.663350	0.1	0.277340
6.665017	0.1	0.284195
6.666683	0.1	0.288427
6.668350	0.1	0.288367
6.670017	0.1	0.284314
6.671683	0.1	0.277817
6.673350	0.1	0.270545
6.675017	0.1	0.264525
6.676683	0.1	0.261605
6.678350	0.1	0.261903
6.680017	0.1	0.263989
6.681683	0.1	0.266135
6.683350	0.1	0.268161
6.685017	0.1	0.270605
6.686683	0.1	0.274062
6.688350	0.1	0.278294
6.690017	0.1	0.283003
6.691683	0.1	0.287294
6.693350	0.1	0.289977
6.695017	0.1	0.289500
6.696683	0.1	0.285864
6.698350	0.1	0.281036
6.700017	0.1	0.277221
6.701683	0.1	0.275671
6.703350	0.1	0.276148
6.705017	0.1	0.277460
6.706683	0.1	0.278533
6.708350	0.1	0.279069
6.710017	0.1	0.279188
6.711683	0.1	0.279248
6.713350	0.1	0.280559
6.715017	0.1	0.283599
6.716683	0.1	0.286758
6.718350	0.1	0.287890
6.720017	0.1	0.286579
6.721683	0.1	0.283778
6.723350	0.1	0.280380
6.725017	0.1	0.276148
6.726683	0.1	0.271797
6.728350	0.1	0.269353
6.730017	0.1	0.269830
6.731683	0.1	0.272691
6.733350	0.1	0.277281
6.735017	0.1	0.282884
6.736683	0.1	0.287831
6.738350	0.1	0.291288
6.740017	0.1	0.293076
6.741683	0.1	0.292242
6.743350	0.1	0.288844
6.745017	0.1	0.284791
6.746683	0.1	0.281811
6.748350	0.1	0.279784
6.750017	0.1	0.277698
6.751683	0.1	0.275016
6.753350	0.1	0.271738
6.755017	0.1	0.268757
6.756683	0.1	0.267208
6.758350	0.1	0.267982
6.760017	0.1	0.270426
6.761683	0.1	0.272214
6.763350	0.1	0.271678
6.765017	0.1	0.269234
6.766683	0.1	0.266433
6.768350	0.1	0.264466
6.770017	0.1	0.264227
6.771683	0.1	0.266254
6.773350	0.1	0.270307
6.775017	0.1	0.274956
6.776683	0.1	0.278533
6.778350	0.1	0.280023
6.780017	0.1	0.279605
6.781683	0.1	0.277519
6.783350	0.1	0.274360
6.785017	0.1	0.271261
6.786683	0.1	0.269532
6.788350	0.1	0.269532
6.790017	0.1	0.270069
6.791683	0.1	0.269532
6.793350	0.1	0.267625
6.795017	0.1	0.264943
6.796683	0.1	0.262737
6.798350	0.1	0.262082
6.800017	0.1	0.262916
6.801683	0.1	0.264108
6.803350	0.1	0.264525
6.805017	0.1	0.264168
6.806683	0.1	0.263751
6.808350	0.1	0.263095
6.810017	0.1	0.261664
6.811683	0.1	0.259995
6.813350	0.1	0.259459
6.815017	0.1	0.260472
6.816683	0.1	0.261724
6.818350	0.1	0.262201
6.820017	0.1	0.261903
6.821683	0.1	0.260890
6.823350	0.1	0.258744
6.825017	0.1	0.256062
6.826683	0.1	0.253618
6.828350	0.1	0.251532
6.830017	0.1	0.249863
6.831683	0.1	0.248551
6.833350	0.1	0.246882
6.835017	0.1	0.244200
6.836683	0.1	0.241339
6.838350	0.1	0.239491
6.840017	0.1	0.238657
6.841683	0.1	0.237346
6.843350	0.1	0.234783
6.845017	0.1	0.231683
6.846683	0.1	0.229478
6.848350	0.1	0.229418
6.850017	0.1	0.232399
6.851683	0.1	0.238180
6.853350	0.1	0.244319
6.855017	0.1	0.247896
6.856683	0.1	0.248075
6.858350	0.1	0.246584
6.860017	0.1	0.245690
6.861683	0.1	0.246882
6.863350	0.1	0.250101
6.865017	0.1	0.254154
6.866683	0.1	0.257790
6.868350	0.1	0.259697
6.870017	0.1	0.259042
6.871683	0.1	0.255942
6.873350	0.1	0.251114
6.875017	0.1	0.245929
6.876683	0.1	0.243247
6.878350	0.1	0.245154
6.880017	0.1	0.249863
6.881683	0.1	0.253141
6.883350	0.1	0.252783
6.885017	0.1	0.249028
6.886683	0.1	0.241935
6.888350	0.1	0.232160
6.890017	0.1	0.222802
6.891683	0.1	0.217438
6.893350	0.1	0.217259
6.895017	0.1	0.220478
6.896683	0.1	0.224590
6.898350	0.1	0.228107
6.900017	0.1	0.230432
6.901683	0.1	0.231922
6.903350	0.1	0.233531
6.905017	0.1	0.236094
6.906683	0.1	0.239432
6.908350	0.1	0.242293
6.910017	0.1	0.244260
6.911683	0.1	0.246048
6.913350	0.1	0.248432
6.915017	0.1	0.251055
6.916683	0.1	0.253439
6.918350	0.1	0.255585
6.920017	0.1	0.256896
6.921683	0.1	0.256240
6.923350	0.1	0.253677
6.925017	0.1	0.250041
6.926683	0.1	0.245929
6.928350	0.1	0.241756
6.930017	0.1	0.238955
6.931683	0.1	0.238895
6.933350	0.1	0.241816
6.935017	0.1	0.246704
6.936683	0.1	0.251293
6.938350	0.1	0.253797
6.940017	0.1	0.254273
6.941683	0.1	0.253439
6.943350	0.1	0.251889
6.945017	0.1	0.249565
6.946683	0.1	0.246167
6.948350	0.1	0.241160
6.950017	0.1	0.235438
6.951683	0.1	0.230551
6.953350	0.1	0.227630
6.955017	0.1	0.227273
6.956683	0.1	0.230074
6.958350	0.1	0.235498
6.960017	0.1	0.241876
6.961683	0.1	0.247598
6.963350	0.1	0.251710
6.965017	0.1	0.254273
6.966683	0.1	0.255823
6.968350	0.1	0.256956
6.970017	0.1	0.258029
6.971683	0.1	0.258446
6.973350	0.1	0.257134
6.975017	0.1	0.253797
6.976683	0.1	0.249088
6.978350	0.1	0.243485
6.980017	0.1	0.237823
6.981683	0.1	0.233293
6.983350	0.1	0.230968
6.985017	0.1	0.230968
6.986683	0.1	0.231981
6.988350	0.1	0.232816
6.990017	0.1	0.233531
6.991683	0.1	0.235081
6.993350	0.1	0.237703
6.995017	0.1	0.240684
6.996683	0.1	0.243366
6.998350	0.1	0.245631
7.000017	0.1	0.247419
7.001683	0.1	0.248790
7.003350	0.1	0.249863
7.005017	0.1	0.250280
7.006683	0.1	0.249743
7.008350	0.1	0.248790
7.010017	0.1	0.248432
7.011683	0.1	0.248790
7.013350	0.1	0.248909
7.015017	0.1	0.247836
7.016683	0.1	0.245631
7.018350	0.1	0.243366
7.020017	0.1	0.241935
7.021683	0.1	0.240982
7.023350	0.1	0.239193
7.025017	0.1	0.235558
7.026683	0.1	0.231087
7.028350	0.1	0.227809
7.030017	0.1	0.227273
7.031683	0.1	0.229418
7.033350	0.1	0.233114
7.035017	0.1	0.236869
7.036683	0.1	0.239134
7.038350	0.1	0.239074
7.040017	0.1	0.236750
7.041683	0.1	0.232935
7.043350	0.1	0.229239
7.045017	0.1	0.227273
7.046683	0.1	0.227928
7.048350	0.1	0.231087
7.050017	0.1	0.235677
7.051683	0.1	0.240028
7.053350	0.1	0.242710
7.055017	0.1	0.243008
7.056683	0.1	0.241518
7.058350	0.1	0.239372
7.060017	0.1	0.238061
7.061683	0.1	0.238240
7.063350	0.1	0.239730
7.065017	0.1	0.241220
7.066683	0.1	0.241935
7.068350	0.1	0.242889
7.070017	0.1	0.245392
7.071683	0.1	0.249684
7.073350	0.1	0.254452
7.075017	0.1	0.258267
7.076683	0.1	0.260055
7.078350	0.1	0.259161
7.080017	0.1	0.255644
7.081683	0.1	0.250220
7.083350	0.1	0.244200
7.085017	0.1	0.239015
7.086683	0.1	0.235081
7.088350	0.1	0.231743
7.090017	0.1	0.229001
7.091683	0.1	0.228286
7.093350	0.1	0.230491
7.095017	0.1	0.234306
7.096683	0.1	0.237525
7.098350	0.1	0.239074
7.100017	0.1	0.239015
7.101683	0.1	0.237882
7.103350	0.1	0.235856
7.105017	0.1	0.233650
7.106683	0.1	0.231802
7.108350	0.1	0.230968
7.110017	0.1	0.231922
7.111683	0.1	0.235021
7.113350	0.1	0.239134
7.115017	0.1	0.242412
7.116683	0.1	0.243366
7.118350	0.1	0.241756
7.120017	0.1	0.238657
7.121683	0.1	0.235379
7.123350	0.1	0.232041
7.125017	0.1	0.228524
7.126683	0.1	0.225306
7.128350	0.1	0.223815
7.130017	0.1	0.225902
7.131683	0.1	0.231266
7.133350	0.1	0.237107
7.135017	0.1	0.240445
7.136683	0.1	0.240564
7.138350	0.1	0.238657
7.140017	0.1	0.236213
7.141683	0.1	0.234604
7.143350	0.1	0.234664
7.145017	0.1	0.236988
7.146683	0.1	0.240743
7.148350	0.1	0.244379
7.150017	0.1	0.247478
7.151683	0.1	0.250459
7.153350	0.1	0.253260
7.155017	0.1	0.255346
7.156683	0.1	0.256658
7.158350	0.1	0.257373
7.160017	0.1	0.257552
7.161683	0.1	0.256538
7.163350	0.1	0.254273
7.165017	0.1	0.251889
7.166683	0.1	0.251591
7.168350	0.1	0.254810
7.170017	0.1	0.260413
7.171683	0.1	0.266254
7.173350	0.1	0.270844
7.175017	0.1	0.274241
7.176683	0.1	0.276446
7.178350	0.1	0.277460
7.180017	0.1	0.277400
7.181683	0.1	0.276983
7.183350	0.1	0.277638
7.185017	0.1	0.279903
7.186683	0.1	0.282764
7.188350	0.1	0.284433
7.190017	0.1	0.284493
7.191683	0.1	0.283301
7.193350	0.1	0.281930
7.195017	0.1	0.282049
7.196683	0.1	0.284493
7.198350	0.1	0.288546
7.200017	0.1	0.292301
7.201683	0.1	0.294268
7.203350	0.1	0.294447
7.205017	0.1	0.294328
7.206683	0.1	0.295460
7.208350	0.1	0.297546
7.210017	0.1	0.300050
7.211683	0.1	0.302672
7.213350	0.1	0.304580
7.215017	0.1	0.304818
7.216683	0.1	0.303984
7.218350	0.1	0.303805
7.220017	0.1	0.304639
7.221683	0.1	0.305712
7.223350	0.1	0.307202
7.225017	0.1	0.309408
7.226683	0.1	0.311375
7.228350	0.1	0.311017
7.230017	0.1	0.307858
7.231683	0.1	0.303566
7.233350	0.1	0.300348
7.235017	0.1	0.299752
7.236683	0.1	0.302255
7.238350	0.1	0.307202
7.240017	0.1	0.313282
7.241683	0.1	0.319362
7.243350	0.1	0.324249
7.245017	0.1	0.326991
7.246683	0.1	0.327528
7.248350	0.1	0.326395
7.250017	0.1	0.323892
7.251683	0.1	0.320315
7.253350	0.1	0.316322
7.255017	0.1	0.313222
7.256683	0.1	0.311673
7.258350	0.1	0.311613
7.260017	0.1	0.311852
7.261683	0.1	0.310898
7.263350	0.1	0.308633
7.265017	0.1	0.306666
7.266683	0.1	0.305891
7.268350	0.1	0.305355
7.270017	0.1	0.303864
7.271683	0.1	0.301659
7.273350	0.1	0.299394
7.275017	0.1	0.297606
7.276683	0.1	0.295877
7.278350	0.1	0.293732
7.280017	0.1	0.290930
7.281683	0.1	0.287294
7.283350	0.1	0.282586
7.285017	0.1	0.276685
7.286683	0.1	0.270545
7.288350	0.1	0.265479
7.290017	0.1	0.262499
7.291683	0.1	0.262022
7.293350	0.1	0.264466
7.295017	0.1	0.269234
7.296683	0.1	0.275195
7.298350	0.1	0.280976
7.300017	0.1	0.285029
7.301683	0.1	0.286281
7.303350	0.1	0.284910
7.305017	0.1	0.282347
7.306683	0.1	0.279903
7.308350	0.1	0.277996
7.310017	0.1	0.275731
7.311683	0.1	0.272274
7.313350	0.1	0.267804
7.315017	0.1	0.263274
7.316683	0.1	0.259399
7.318350	0.1	0.256121
7.320017	0.1	0.252545
7.321683	0.1	0.248551
7.323350	0.1	0.245512
7.325017	0.1	0.244558
7.326683	0.1	0.246167
7.328350	0.1	0.250518
7.330017	0.1	0.256658
7.331683	0.1	0.262380
7.333350	0.1	0.265360
7.335017	0.1	0.265121
7.336683	0.1	0.262558
7.338350	0.1	0.258625
7.340017	0.1	0.254571
7.341683	0.1	0.251651
7.343350	0.1	0.250161
7.345017	0.1	0.248909
7.346683	0.1	0.247121
7.348350	0.1	0.245035
7.350017	0.1	0.243306
7.351683	0.1	0.241935
7.353350	0.1	0.240505
7.355017	0.1	0.239015
7.356683	0.1	0.237823
7.358350	0.1	0.236928
7.360017	0.1	0.236034
7.361683	0.1	0.235260
7.363350	0.1	0.234365
7.365017	0.1	0.233829
7.366683	0.1	0.235081
7.368350	0.1	0.238597
7.370017	0.1	0.242353
7.371683	0.1	0.244439
7.373350	0.1	0.244379
7.375017	0.1	0.242889
7.376683	0.1	0.240564
7.378350	0.1	0.238001
7.380017	0.1	0.235379
7.381683	0.1	0.232458
7.383350	0.1	0.228941
7.385017	0.1	0.225484
7.386683	0.1	0.223219
7.388350	0.1	0.222862
7.390017	0.1	0.224412
7.391683	0.1	0.227630
7.393350	0.1	0.232101
7.395017	0.1	0.236332
7.396683	0.1	0.238538
7.398350	0.1	0.238597
7.400017	0.1	0.237763
7.401683	0.1	0.237048
7.403350	0.1	0.235915
7.405017	0.1	0.234187
7.406683	0.1	0.232875
7.408350	0.1	0.232935
7.410017	0.1	0.233710
7.411683	0.1	0.233591
7.413350	0.1	0.231981
7.415017	0.1	0.230074
7.416683	0.1	0.229239
7.418350	0.1	0.229776
7.420017	0.1	0.231385
7.421683	0.1	0.234067
7.423350	0.1	0.237405
7.425017	0.1	0.240028
7.426683	0.1	0.240088
7.428350	0.1	0.237167
7.430017	0.1	0.232279
7.431683	0.1	0.226915
7.433350	0.1	0.222325
7.435017	0.1	0.219643
7.436683	0.1	0.219464
7.438350	0.1	0.220895
7.440017	0.1	0.222385
7.441683	0.1	0.222743
7.443350	0.1	0.221252
7.445017	0.1	0.217855
7.446683	0.1	0.213623
7.448350	0.1	0.210345
7.450017	0.1	0.210106
7.451683	0.1	0.213802
7.453350	0.1	0.219643
7.455017	0.1	0.225306
7.456683	0.1	0.229418
7.458350	0.1	0.231683
7.460017	0.1	0.232279
7.461683	0.1	0.232458
7.463350	0.1	0.234306
7.465017	0.1	0.238180
7.466683	0.1	0.242233
7.468350	0.1	0.244439
7.470017	0.1	0.244379
7.471683	0.1	0.242710
7.473350	0.1	0.240624
7.475017	0.1	0.238538
7.476683	0.1	0.235736
7.478350	0.1	0.231385
7.480017	0.1	0.226080
7.481683	0.1	0.221431
7.483350	0.1	0.218391
7.485017	0.1	0.217021
7.486683	0.1	0.217557
7.488350	0.1	0.220180
7.490017	0.1	0.223875
7.491683	0.1	0.228047
7.493350	0.1	0.232697
7.495017	0.1	0.237227
7.496683	0.1	0.239968
7.498350	0.1	0.240505
7.500017	0.1	0.239909
7.501683	0.1	0.239193
7.503350	0.1	0.238001
7.505017	0.1	0.235379
7.506683	0.1	0.231624
7.508350	0.1	0.227749
7.510017	0.1	0.224233
7.511683	0.1	0.221372
7.513350	0.1	0.220418
7.515017	0.1	0.222445
7.516683	0.1	0.226855
7.518350	0.1	0.231206
7.520017	0.1	0.232756
7.521683	0.1	0.230312
7.523350	0.1	0.225127
7.525017	0.1	0.219584
7.526683	0.1	0.215352
7.528350	0.1	0.212491
7.530017	0.1	0.210702
7.531683	0.1	0.210643
7.533350	0.1	0.212371
7.535017	0.1	0.215054
7.536683	0.1	0.217319
7.538350	0.1	0.218391
7.540017	0.1	0.218093
7.541683	0.1	0.217199
7.543350	0.1	0.216901
7.545017	0.1	0.217199
7.546683	0.1	0.216961
7.548350	0.1	0.215292
7.550017	0.1	0.212669
7.551683	0.1	0.210762
7.553350	0.1	0.211239
7.555017	0.1	0.214160
7.556683	0.1	0.218034
7.558350	0.1	0.221550
7.560017	0.1	0.224650
7.561683	0.1	0.226855
7.563350	0.1	0.226736
7.565017	0.1	0.223875
7.566683	0.1	0.219166
7.568350	0.1	0.214577
7.570017	0.1	0.212729
7.571683	0.1	0.215173
7.573350	0.1	0.219703
7.575017	0.1	0.222147
7.576683	0.1	0.220239
7.578350	0.1	0.214815
7.580017	0.1	0.208974
7.581683	0.1	0.205815
7.583350	0.1	0.206292
7.585017	0.1	0.209034
7.586683	0.1	0.212073
7.588350	0.1	0.214636
7.590017	0.1	0.216901
7.591683	0.1	0.218749
7.593350	0.1	0.219822
7.595017	0.1	0.219822
7.596683	0.1	0.218511
7.598350	0.1	0.215888
7.600017	0.1	0.213325
7.601683	0.1	0.212848
7.603350	0.1	0.215590
7.605017	0.1	0.221074
7.606683	0.1	0.227571
7.608350	0.1	0.233948
7.610017	0.1	0.239790
7.611683	0.1	0.244498
7.613350	0.1	0.247478
7.615017	0.1	0.248432
7.616683	0.1	0.247300
7.618350	0.1	0.244081
7.620017	0.1	0.239790
7.621683	0.1	0.236392
7.623350	0.1	0.234842
7.625017	0.1	0.234842
7.626683	0.1	0.235796
7.628350	0.1	0.237227
7.630017	0.1	0.238955
7.631683	0.1	0.241160
7.633350	0.1	0.244796
7.635017	0.1	0.250816
7.636683	0.1	0.258982
7.638350	0.1	0.267327
7.640017	0.1	0.273287
7.641683	0.1	0.275731
7.643350	0.1	0.274897
7.645017	0.1	0.272572
7.646683	0.1	0.270605
7.648350	0.1	0.269771
7.650017	0.1	0.269711
7.651683	0.1	0.269830
7.653350	0.1	0.270724
7.655017	0.1	0.273168
7.656683	0.1	0.277638
7.658350	0.1	0.283957
7.660017	0.1	0.291765
7.661683	0.1	0.299752
7.663350	0.1	0.305057
7.665017	0.1	0.305295
7.666683	0.1	0.301242
7.668350	0.1	0.295818
7.670017	0.1	0.292718
7.671683	0.1	0.294387
7.673350	0.1	0.299752
7.675017	0.1	0.305593
7.676683	0.1	0.309348
7.678350	0.1	0.311017
7.680017	0.1	0.311494
7.681683	0.1	0.312090
7.683350	0.1	0.314176
7.685017	0.1	0.318885
7.686683	0.1	0.325918
7.688350	0.1	0.333786
7.690017	0.1	0.341296
7.691683	0.1	0.347555
7.693350	0.1	0.351965
7.695017	0.1	0.354648
7.696683	0.1	0.356555
7.698350	0.1	0.357807
7.700017	0.1	0.357687
7.701683	0.1	0.356317
7.703350	0.1	0.354767
7.705017	0.1	0.354052
7.706683	0.1	0.354767
7.708350	0.1	0.357032
7.710017	0.1	0.360906
7.711683	0.1	0.365794
7.713350	0.1	0.370979
7.715017	0.1	0.376225
7.716683	0.1	0.381589
7.718350	0.1	0.386596
7.720017	0.1	0.390887
7.721683	0.1	0.394404
7.723350	0.1	0.397503
7.725017	0.1	0.399649
7.726683	0.1	0.399351
7.728350	0.1	0.396371
7.730017	0.1	0.392616
7.731683	0.1	0.390053
7.733350	0.1	0.388742
7.735017	0.1	0.388324
7.736683	0.1	0.388503
7.738350	0.1	0.388622
7.740017	0.1	0.388145
7.741683	0.1	0.387073
7.743350	0.1	0.386119
7.745017	0.1	0.385821
7.746683	0.1	0.385940
7.748350	0.1	0.385344
7.750017	0.1	0.382304
7.751683	0.1	0.377178
7.753350	0.1	0.372767
7.755017	0.1	0.371635
7.756683	0.1	0.373781
7.758350	0.1	0.377715
7.760017	0.1	0.382423
7.761683	0.1	0.387490
7.763350	0.1	0.391603
7.765017	0.1	0.392973
7.766683	0.1	0.390351
7.768350	0.1	0.384748
7.770017	0.1	0.377834
7.771683	0.1	0.370085
7.773350	0.1	0.361979
7.775017	0.1	0.355542
7.776683	0.1	0.352144
7.778350	0.1	0.350535
7.780017	0.1	0.348508
7.781683	0.1	0.345588
7.783350	0.1	0.342667
7.785017	0.1	0.340521
7.786683	0.1	0.339687
7.788350	0.1	0.340283
7.790017	0.1	0.341535
7.791683	0.1	0.341713
7.793350	0.1	0.339806
7.795017	0.1	0.336707
7.796683	0.1	0.334024
7.798350	0.1	0.333309
7.800017	0.1	0.335038
7.801683	0.1	0.338554
7.803350	0.1	0.341177
7.805017	0.1	0.339568
7.806683	0.1	0.333190
7.808350	0.1	0.325620
7.810017	0.1	0.320494
7.811683	0.1	0.317812
7.813350	0.1	0.315487
7.815017	0.1	0.312686
7.816683	0.1	0.310361
7.818350	0.1	0.310302
7.820017	0.1	0.313401
7.821683	0.1	0.318408
7.823350	0.1	0.322938
7.825017	0.1	0.325620
7.826683	0.1	0.325561
7.828350	0.1	0.323236
7.830017	0.1	0.320613
7.831683	0.1	0.319242
7.833350	0.1	0.318587
7.835017	0.1	0.318170
7.836683	0.1	0.318766
7.838350	0.1	0.321329
7.840017	0.1	0.325382
7.841683	0.1	0.328541
7.843350	0.1	0.329435
7.845017	0.1	0.328302
7.846683	0.1	0.325680
7.848350	0.1	0.322223
7.850017	0.1	0.319004
7.851683	0.1	0.316262
7.853350	0.1	0.313699
7.855017	0.1	0.312090
7.856683	0.1	0.312150
7.858350	0.1	0.312984
7.860017	0.1	0.313222
7.861683	0.1	0.312448
7.863350	0.1	0.310898
7.865017	0.1	0.308692
7.866683	0.1	0.306845
7.868350	0.1	0.306964
7.870017	0.1	0.309706
7.871683	0.1	0.314415
7.873350	0.1	0.319779
7.875017	0.1	0.324130
7.876683	0.1	0.325859
7.878350	0.1	0.324667
7.880017	0.1	0.322759
7.881683	0.1	0.323653
7.883350	0.1	0.329256
7.885017	0.1	0.337899
7.886683	0.1	0.344992
7.888350	0.1	0.346422
7.890017	0.1	0.341356
7.891683	0.1	0.332236
7.893350	0.1	0.323296
7.895017	0.1	0.317991
7.896683	0.1	0.317514
7.898350	0.1	0.320256
7.900017	0.1	0.323594
7.901683	0.1	0.324726
7.903350	0.1	0.322163
7.905017	0.1	0.317514
7.906683	0.1	0.314236
7.908350	0.1	0.314474
7.910017	0.1	0.318468
7.911683	0.1	0.324905
7.913350	0.1	0.331402
7.915017	0.1	0.335157
7.916683	0.1	0.334799
7.918350	0.1	0.330925
7.920017	0.1	0.326216
7.921683	0.1	0.324368
7.923350	0.1	0.327170
7.925017	0.1	0.332773
7.926683	0.1	0.337601
7.928350	0.1	0.339150
7.930017	0.1	0.336766
7.931683	0.1	0.331700
7.933350	0.1	0.326812
7.935017	0.1	0.324905
7.936683	0.1	0.326872
7.938350	0.1	0.332057
7.940017	0.1	0.339389
7.941683	0.1	0.347495
7.943350	0.1	0.354409
7.945017	0.1	0.358462
7.946683	0.1	0.360489
7.948350	0.1	0.362635
7.950017	0.1	0.365853
7.951683	0.1	0.368953
7.953350	0.1	0.370741
7.955017	0.1	0.370920
7.956683	0.1	0.370026
7.958350	0.1	0.368774
7.960017	0.1	0.367105
7.961683	0.1	0.364959
7.963350	0.1	0.363231
7.965017	0.1	0.362873
7.966683	0.1	0.363290
7.968350	0.1	0.362754
7.970017	0.1	0.360191
7.971683	0.1	0.355899
7.973350	0.1	0.351727
7.975017	0.1	0.349522
7.976683	0.1	0.349462
7.978350	0.1	0.349700
7.980017	0.1	0.349104
7.981683	0.1	0.348866
7.983350	0.1	0.350654
7.985017	0.1	0.355005
7.986683	0.1	0.360250
7.988350	0.1	0.363886
7.990017	0.1	0.364542
7.991683	0.1	0.363350
7.993350	0.1	0.361919
7.995017	0.1	0.360906
7.996683	0.1	0.360489
7.998350	0.1	0.360727
8.000017	0.1	0.361562
8.001683	0.1	0.362992
8.003350	0.1	0.365019
8.005017	0.1	0.367403
8.006683	0.1	0.370026
8.008350	0.1	0.372291
8.010017	0.1	0.373006
8.011683	0.1	0.371993
8.013350	0.1	0.370324
8.015017	0.1	0.369728
8.016683	0.1	0.370920
8.018350	0.1	0.373185
8.020017	0.1	0.374734
8.021683	0.1	0.374675
8.023350	0.1	0.372767
8.025017	0.1	0.369251
8.026683	0.1	0.364840
8.028350	0.1	0.361264
8.030017	0.1	0.360429
8.031683	0.1	0.362337
8.033350	0.1	0.364780
8.035017	0.1	0.365853
8.036683	0.1	0.365019
8.038350	0.1	0.362694
8.040017	0.1	0.359893
8.041683	0.1	0.357389
8.043350	0.1	0.355124
8.045017	0.1	0.352681
8.046683	0.1	0.350773
8.048350	0.1	0.350237
8.050017	0.1	0.351489
8.051683	0.1	0.354588
8.053350	0.1	0.359237
8.055017	0.1	0.364661
8.056683	0.1	0.369668
8.058350	0.1	0.372171
8.060017	0.1	0.370562
8.061683	0.1	0.365317
8.063350	0.1	0.358701
8.065017	0.1	0.353277
8.066683	0.1	0.350952
8.068350	0.1	0.352025
8.070017	0.1	0.355244
8.071683	0.1	0.358403
8.073350	0.1	0.360131
8.075017	0.1	0.360012
8.076683	0.1	0.358164
8.078350	0.1	0.355482
8.080017	0.1	0.353098
8.081683	0.1	0.351548
8.083350	0.1	0.350416
8.085017	0.1	0.348747
8.086683	0.1	0.345647
8.088350	0.1	0.341356
8.090017	0.1	0.336945
8.091683	0.1	0.333190
8.093350	0.1	0.330448
8.095017	0.1	0.328958
8.096683	0.1	0.329316
8.098350	0.1	0.332832
8.100017	0.1	0.339448
8.101683	0.1	0.346899
8.103350	0.1	0.351965
8.105017	0.1	0.353694
8.106683	0.1	0.353217
8.108350	0.1	0.351965
8.110017	0.1	0.350714
8.111683	0.1	0.349462
8.113350	0.1	0.347614
8.115017	0.1	0.344396
8.116683	0.1	0.339687
8.118350	0.1	0.334382
8.120017	0.1	0.330031
8.121683	0.1	0.328064
8.123350	0.1	0.327826
8.125017	0.1	0.327706
8.126683	0.1	0.327170
8.128350	0.1	0.327170
8.130017	0.1	0.327051
8.131683	0.1	0.325203
8.133350	0.1	0.321150
8.135017	0.1	0.316679
8.136683	0.1	0.314415
8.138350	0.1	0.316143
8.140017	0.1	0.321269
8.141683	0.1	0.326991
8.143350	0.1	0.329971
8.145017	0.1	0.328243
8.146683	0.1	0.321984
8.148350	0.1	0.313222
8.150017	0.1	0.304341
8.151683	0.1	0.297606
8.153350	0.1	0.294685
8.155017	0.1	0.295341
8.156683	0.1	0.297964
8.158350	0.1	0.301719
8.160017	0.1	0.306666
8.161683	0.1	0.311792
8.163350	0.1	0.315547
8.165017	0.1	0.317037
8.166683	0.1	0.316083
8.168350	0.1	0.312567
8.170017	0.1	0.307262
8.171683	0.1	0.302017
8.173350	0.1	0.298023
8.175017	0.1	0.295103
8.176683	0.1	0.292838
8.178350	0.1	0.291348
8.180017	0.1	0.291407
8.181683	0.1	0.293493
8.183350	0.1	0.297725
8.185017	0.1	0.303030
8.186683	0.1	0.307500
8.188350	0.1	0.309289
8.190017	0.1	0.308573
8.191683	0.1	0.306487
8.193350	0.1	0.304043
8.195017	0.1	0.302017
8.196683	0.1	0.300109
8.198350	0.1	0.297248
8.200017	0.1	0.293553
8.201683	0.1	0.291169
8.203350	0.1	0.292242
8.205017	0.1	0.297129
8.206683	0.1	0.304341
8.208350	0.1	0.310898
8.210017	0.1	0.314355
8.211683	0.1	0.313759
8.213350	0.1	0.309706
8.215017	0.1	0.304163
8.216683	0.1	0.299692
8.218350	0.1	0.297725
8.220017	0.1	0.297070
8.221683	0.1	0.295579
8.223350	0.1	0.292540
8.225017	0.1	0.288844
8.226683	0.1	0.285864
8.228350	0.1	0.284374
8.230017	0.1	0.284135
8.231683	0.1	0.284493
8.233350	0.1	0.285149
8.235017	0.1	0.286162
8.236683	0.1	0.286937
8.238350	0.1	0.286877
8.240017	0.1	0.286281
8.241683	0.1	0.286460
8.243350	0.1	0.288546
8.245017	0.1	0.292420
8.246683	0.1	0.296474
8.248350	0.1	0.298917
8.250017	0.1	0.298917
8.251683	0.1	0.296474
8.253350	0.1	0.292420
8.255017	0.1	0.288963
8.256683	0.1	0.288248
8.258350	0.1	0.290990
8.260017	0.1	0.295758
8.261683	0.1	0.299752
8.263350	0.1	0.300169
8.265017	0.1	0.297189
8.266683	0.1	0.293791
8.268350	0.1	0.293076
8.270017	0.1	0.295520
8.271683	0.1	0.299811
8.273350	0.1	0.304282
8.275017	0.1	0.307500
8.276683	0.1	0.308216
8.278350	0.1	0.306129
8.280017	0.1	0.302494
8.281683	0.1	0.298798
8.283350	0.1	0.296116
8.285017	0.1	0.295341
8.286683	0.1	0.296652
8.288350	0.1	0.299156
8.290017	0.1	0.301242
8.291683	0.1	0.301301
8.293350	0.1	0.298679
8.295017	0.1	0.294387
8.296683	0.1	0.290692
8.298350	0.1	0.288606
8.300017	0.1	0.287771
8.301683	0.1	0.287473
8.303350	0.1	0.287831
8.305017	0.1	0.289142
8.306683	0.1	0.291705
8.308350	0.1	0.295401
8.310017	0.1	0.299215
8.311683	0.1	0.301957
8.313350	0.1	0.303268
8.315017	0.1	0.303209
8.316683	0.1	0.301898
8.318350	0.1	0.299573
8.320017	0.1	0.297070
8.321683	0.1	0.295401
8.323350	0.1	0.294864
8.325017	0.1	0.295043
8.326683	0.1	0.294864
8.328350	0.1	0.293970
8.330017	0.1	0.292480
8.331683	0.1	0.290096
8.333350	0.1	0.286937
8.335017	0.1	0.284255
8.336683	0.1	0.282943
8.338350	0.1	0.281870
8.340017	0.1	0.279307
8.341683	0.1	0.275791
8.343350	0.1	0.272870
8.345017	0.1	0.270903
8.346683	0.1	0.269234
8.348350	0.1	0.267565
8.350017	0.1	0.265777
8.351683	0.1	0.264108
8.353350	0.1	0.263155
8.355017	0.1	0.262499
8.356683	0.1	0.261307
8.358350	0.1	0.259161
8.360017	0.1	0.256419
8.361683	0.1	0.253737
8.363350	0.1	0.251651
8.365017	0.1	0.250280
8.366683	0.1	0.248730
8.368350	0.1	0.246346
8.370017	0.1	0.244260
8.371683	0.1	0.243902
8.373350	0.1	0.244617
8.375017	0.1	0.244379
8.376683	0.1	0.242412
8.378350	0.1	0.240207
8.380017	0.1	0.240564
8.381683	0.1	0.244737
8.383350	0.1	0.251353
8.385017	0.1	0.258088
8.386683	0.1	0.262678
8.388350	0.1	0.263333
8.390017	0.1	0.259638
8.391683	0.1	0.252604
8.393350	0.1	0.244141
8.395017	0.1	0.236332
8.396683	0.1	0.230551
8.398350	0.1	0.228107
8.400017	0.1	0.229538
8.401683	0.1	0.233412
8.403350	0.1	0.236988
8.405017	0.1	0.237882
8.406683	0.1	0.235438
8.408350	0.1	0.230610
8.410017	0.1	0.225961
8.411683	0.1	0.224292
8.413350	0.1	0.226855
8.415017	0.1	0.231862
8.416683	0.1	0.235617
8.418350	0.1	0.235438
8.420017	0.1	0.231385
8.421683	0.1	0.225484
8.423350	0.1	0.220537
8.425017	0.1	0.218332
8.426683	0.1	0.218868
8.428350	0.1	0.220895
8.430017	0.1	0.222862
8.431683	0.1	0.223517
8.433350	0.1	0.222385
8.435017	0.1	0.219464
8.436683	0.1	0.215352
8.438350	0.1	0.210583
8.440017	0.1	0.205755
8.441683	0.1	0.201881
8.443350	0.1	0.200629
8.445017	0.1	0.202894
8.446683	0.1	0.207245
8.448350	0.1	0.211000
8.450017	0.1	0.212431
8.451683	0.1	0.212073
8.453350	0.1	0.211477
8.455017	0.1	0.211537
8.456683	0.1	0.211656
8.458350	0.1	0.211120
8.460017	0.1	0.209808
8.461683	0.1	0.208080
8.463350	0.1	0.206947
8.465017	0.1	0.207543
8.466683	0.1	0.210106
8.468350	0.1	0.213802
8.470017	0.1	0.218213
8.471683	0.1	0.223398
8.473350	0.1	0.229001
8.475017	0.1	0.233471
8.476683	0.1	0.234902
8.478350	0.1	0.233293
8.480017	0.1	0.229359
8.481683	0.1	0.223756
8.483350	0.1	0.217378
8.485017	0.1	0.211537
8.486683	0.1	0.206292
8.488350	0.1	0.201285
8.490017	0.1	0.197589
8.491683	0.1	0.196457
8.493350	0.1	0.198007
8.495017	0.1	0.201821
8.496683	0.1	0.207186
8.498350	0.1	0.213027
8.500017	0.1	0.218809
8.501683	0.1	0.224352
8.503350	0.1	0.229061
8.505017	0.1	0.232041
8.506683	0.1	0.233233
8.508350	0.1	0.234008
8.510017	0.1	0.235379
8.511683	0.1	0.236690
8.513350	0.1	0.236690
8.515017	0.1	0.235558
8.516683	0.1	0.233829
8.518350	0.1	0.232041
8.520017	0.1	0.230134
8.521683	0.1	0.227690
8.523350	0.1	0.224113
8.525017	0.1	0.219107
8.526683	0.1	0.213802
8.528350	0.1	0.209630
8.530017	0.1	0.206888
8.531683	0.1	0.205815
8.533350	0.1	0.207305
8.535017	0.1	0.211835
8.536683	0.1	0.218451
8.538350	0.1	0.225842
8.540017	0.1	0.232875
8.541683	0.1	0.237584
8.543350	0.1	0.238180
8.545017	0.1	0.235200
8.546683	0.1	0.230491
8.548350	0.1	0.225842
8.550017	0.1	0.222325
8.551683	0.1	0.220656
8.553350	0.1	0.221789
8.555017	0.1	0.226259
8.556683	0.1	0.232816
8.558350	0.1	0.238955
8.560017	0.1	0.243425
8.561683	0.1	0.245810
8.563350	0.1	0.245571
8.565017	0.1	0.242770
8.566683	0.1	0.239551
8.568350	0.1	0.239372
8.570017	0.1	0.243127
8.571683	0.1	0.248969
8.573350	0.1	0.254631
8.575017	0.1	0.259221
8.576683	0.1	0.262082
8.578350	0.1	0.262380
8.580017	0.1	0.260234
8.581683	0.1	0.257075
8.583350	0.1	0.254333
8.585017	0.1	0.252783
8.586683	0.1	0.252485
8.588350	0.1	0.253141
8.590017	0.1	0.255048
8.591683	0.1	0.257909
8.593350	0.1	0.260174
8.595017	0.1	0.260115
8.596683	0.1	0.257969
8.598350	0.1	0.255227
8.600017	0.1	0.253260
8.601683	0.1	0.252604
8.603350	0.1	0.252247
8.605017	0.1	0.250936
8.606683	0.1	0.248730
8.608350	0.1	0.246525
8.610017	0.1	0.245154
8.611683	0.1	0.244677
8.613350	0.1	0.244915
8.615017	0.1	0.244975
8.616683	0.1	0.243723
8.618350	0.1	0.241637
8.620017	0.1	0.240266
8.621683	0.1	0.239968
8.623350	0.1	0.240088
8.625017	0.1	0.239015
8.626683	0.1	0.235617
8.628350	0.1	0.230551
8.630017	0.1	0.226319
8.631683	0.1	0.224352
8.633350	0.1	0.224531
8.635017	0.1	0.226140
8.636683	0.1	0.229239
8.638350	0.1	0.233531
8.640017	0.1	0.237584
8.641683	0.1	0.239074
8.643350	0.1	0.236809
8.645017	0.1	0.231802
8.646683	0.1	0.226319
8.648350	0.1	0.222325
8.650017	0.1	0.219345
8.651683	0.1	0.215292
8.653350	0.1	0.209093
8.655017	0.1	0.201762
8.656683	0.1	0.196099
8.658350	0.1	0.193596
8.660017	0.1	0.193298
8.661683	0.1	0.194252
8.663350	0.1	0.196278
8.665017	0.1	0.198782
8.666683	0.1	0.200272
8.668350	0.1	0.199556
8.670017	0.1	0.196397
8.671683	0.1	0.191927
8.673350	0.1	0.187457
8.675017	0.1	0.183582
8.676683	0.1	0.179887
8.678350	0.1	0.176251
8.680017	0.1	0.173628
8.681683	0.1	0.173092
8.683350	0.1	0.173867
8.685017	0.1	0.174522
8.686683	0.1	0.174105
8.688350	0.1	0.172317
8.690017	0.1	0.168979
8.691683	0.1	0.164211
8.693350	0.1	0.158966
8.695017	0.1	0.155449
8.696683	0.1	0.155568
8.698350	0.1	0.158727
8.700017	0.1	0.161946
8.701683	0.1	0.162184
8.703350	0.1	0.158250
8.705017	0.1	0.150979
8.706683	0.1	0.142515
8.708350	0.1	0.136614
8.710017	0.1	0.136375
8.711683	0.1	0.141323
8.713350	0.1	0.147343
8.715017	0.1	0.150383
8.716683	0.1	0.149429
8.718350	0.1	0.144839
8.720017	0.1	0.137448
8.721683	0.1	0.128984
8.723350	0.1	0.121415
8.725017	0.1	0.115454
8.726683	0.1	0.110745
8.728350	0.1	0.107527
8.730017	0.1	0.106394
8.731683	0.1	0.107229
8.733350	0.1	0.108898
8.735017	0.1	0.110090
8.736683	0.1	0.109851
8.738350	0.1	0.108898
8.740017	0.1	0.108361
8.741683	0.1	0.109255
8.743350	0.1	0.111341
8.745017	0.1	0.112951
8.746683	0.1	0.112057
8.748350	0.1	0.108600
8.750017	0.1	0.104606
8.751683	0.1	0.101626
8.753350	0.1	0.100255
8.755017	0.1	0.100732
8.756683	0.1	0.102580
8.758350	0.1	0.105083
8.760017	0.1	0.106573
8.761683	0.1	0.105560
8.763350	0.1	0.102222
8.765017	0.1	0.098169
8.766683	0.1	0.095069
8.768350	0.1	0.094116
8.770017	0.1	0.095129
8.771683	0.1	0.096738
8.773350	0.1	0.097632
8.775017	0.1	0.097811
8.776683	0.1	0.098228
8.778350	0.1	0.099659
8.780017	0.1	0.101328
8.781683	0.1	0.101328
8.783350	0.1	0.098407
8.785017	0.1	0.093102
8.786683	0.1	0.087500
8.788350	0.1	0.083447
8.790017	0.1	0.082016
8.791683	0.1	0.082970
8.793350	0.1	0.084639
8.795017	0.1	0.085413
8.796683	0.1	0.084758
8.798350	0.1	0.083089
8.800017	0.1	0.082254
8.801683	0.1	0.084221
8.803350	0.1	0.088692
8.805017	0.1	0.093460
8.806683	0.1	0.096142
8.808350	0.1	0.095904
8.810017	0.1	0.092983
8.811683	0.1	0.088215
8.813350	0.1	0.082493
8.815017	0.1	0.077188
8.816683	0.1	0.073552
8.818350	0.1	0.072479
8.820017	0.1	0.074208
8.821683	0.1	0.078797
8.823350	0.1	0.085413
8.825017	0.1	0.091434
8.826683	0.1	0.094652
8.828350	0.1	0.095606
8.830017	0.1	0.095844
8.831683	0.1	0.095606
8.833350	0.1	0.094712
8.835017	0.1	0.093281
8.836683	0.1	0.091791
8.838350	0.1	0.090957
8.840017	0.1	0.091136
8.841683	0.1	0.091314
8.843350	0.1	0.089526
8.845017	0.1	0.084162
8.846683	0.1	0.075936
8.848350	0.1	0.067532
8.850017	0.1	0.061512
8.851683	0.1	0.058353
8.853350	0.1	0.057638
8.855017	0.1	0.059545
8.856683	0.1	0.064492
8.858350	0.1	0.071645
8.860017	0.1	0.078559
8.861683	0.1	0.083089
8.863350	0.1	0.084817
8.865017	0.1	0.084341
8.866683	0.1	0.082850
8.868350	0.1	0.081599
8.870017	0.1	0.081539
8.871683	0.1	0.083327
8.873350	0.1	0.086486
8.875017	0.1	0.089705
8.876683	0.1	0.091612
8.878350	0.1	0.092268
8.880017	0.1	0.092983
8.881683	0.1	0.095189
8.883350	0.1	0.098825
8.885017	0.1	0.102699
8.886683	0.1	0.104725
8.888350	0.1	0.103593
8.890017	0.1	0.099361
8.891683	0.1	0.093699
8.893350	0.1	0.088453
8.895017	0.1	0.084519
8.896683	0.1	0.081599
8.898350	0.1	0.079095
8.900017	0.1	0.077307
8.901683	0.1	0.076771
8.903350	0.1	0.077724
8.905017	0.1	0.080228
8.906683	0.1	0.083387
8.908350	0.1	0.085235
8.910017	0.1	0.084877
8.911683	0.1	0.083506
8.913350	0.1	0.082612
8.915017	0.1	0.081658
8.916683	0.1	0.079095
8.918350	0.1	0.075102
8.920017	0.1	0.071466
8.921683	0.1	0.070214
8.923350	0.1	0.071764
8.925017	0.1	0.075459
8.926683	0.1	0.080705
8.928350	0.1	0.086188
8.930017	0.1	0.090480
8.931683	0.1	0.093162
8.933350	0.1	0.094950
8.935017	0.1	0.097096
8.936683	0.1	0.099719
8.938350	0.1	0.100613
8.940017	0.1	0.096381
8.941683	0.1	0.086367
8.943350	0.1	0.074267
8.945017	0.1	0.065327
8.946683	0.1	0.062525
8.948350	0.1	0.065863
8.950017	0.1	0.073254
8.951683	0.1	0.081718
8.953350	0.1	0.088274
8.955017	0.1	0.091374
8.956683	0.1	0.091493
8.958350	0.1	0.090301
8.960017	0.1	0.089824
8.961683	0.1	0.090301
8.963350	0.1	0.089943
8.965017	0.1	0.087738
8.966683	0.1	0.083983
8.968350	0.1	0.079691
8.970017	0.1	0.076115
8.971683	0.1	0.074923
8.973350	0.1	0.076592
8.975017	0.1	0.079513
8.976683	0.1	0.081718
8.978350	0.1	0.082731
8.980017	0.1	0.082552
8.981683	0.1	0.080824
8.983350	0.1	0.077546
8.985017	0.1	0.073552
8.986683	0.1	0.069678
8.988350	0.1	0.066936
8.990017	0.1	0.066161
8.991683	0.1	0.067949
8.993350	0.1	0.072777
8.995017	0.1	0.079751
8.996683	0.1	0.085831
8.998350	0.1	0.087738
9.000017	0.1	0.084877
9.001683	0.1	0.079572
9.003350	0.1	0.074446
9.005017	0.1	0.071466
9.006683	0.1	0.071228
9.008350	0.1	0.072539
9.010017	0.1	0.073314
9.011683	0.1	0.072539
9.013350	0.1	0.071168
9.015017	0.1	0.070155
9.016683	0.1	0.069916
9.018350	0.1	0.070274
9.020017	0.1	0.070691
9.021683	0.1	0.070512
9.023350	0.1	0.068963
9.025017	0.1	0.065148
9.026683	0.1	0.059128
9.028350	0.1	0.053465
9.030017	0.1	0.050843
9.031683	0.1	0.051200
9.033350	0.1	0.052333
9.035017	0.1	0.053048
9.036683	0.1	0.054657
9.038350	0.1	0.058472
9.040017	0.1	0.063658
9.041683	0.1	0.068605
9.043350	0.1	0.072241
9.045017	0.1	0.073850
9.046683	0.1	0.073135
9.048350	0.1	0.070870
9.050017	0.1	0.068009
9.051683	0.1	0.065684
9.053350	0.1	0.065506
9.055017	0.1	0.067890
9.056683	0.1	0.071585
9.058350	0.1	0.073731
9.060017	0.1	0.072062
9.061683	0.1	0.066876
9.063350	0.1	0.060678
9.065017	0.1	0.056326
9.066683	0.1	0.054240
9.068350	0.1	0.053048
9.070017	0.1	0.051022
9.071683	0.1	0.047743
9.073350	0.1	0.044286
9.075017	0.1	0.042319
9.076683	0.1	0.042737
9.078350	0.1	0.045121
9.080017	0.1	0.049114
9.081683	0.1	0.053942
9.083350	0.1	0.057995
9.085017	0.1	0.059187
9.086683	0.1	0.056863
9.088350	0.1	0.052810
9.090017	0.1	0.049353
9.091683	0.1	0.048339
9.093350	0.1	0.050306
9.095017	0.1	0.054359
9.096683	0.1	0.058651
9.098350	0.1	0.061512
9.100017	0.1	0.061870
9.101683	0.1	0.059783
9.103350	0.1	0.055969
9.105017	0.1	0.051856
9.106683	0.1	0.049353
9.108350	0.1	0.049710
9.110017	0.1	0.053406
9.111683	0.1	0.059903
9.113350	0.1	0.066578
9.115017	0.1	0.069618
9.116683	0.1	0.066936
9.118350	0.1	0.059903
9.120017	0.1	0.051975
9.121683	0.1	0.046253
9.123350	0.1	0.043929
9.125017	0.1	0.044644
9.126683	0.1	0.047624
9.128350	0.1	0.051558
9.130017	0.1	0.054717
9.131683	0.1	0.056267
9.133350	0.1	0.056684
9.135017	0.1	0.056446
9.136683	0.1	0.055611
9.138350	0.1	0.054240
9.140017	0.1	0.051856
9.141683	0.1	0.048459
9.143350	0.1	0.044584
9.145017	0.1	0.041544
9.146683	0.1	0.040829
9.148350	0.1	0.043333
9.150017	0.1	0.048399
9.151683	0.1	0.054300
9.153350	0.1	0.058353
9.155017	0.1	0.058532
9.156683	0.1	0.055134
9.158350	0.1	0.050843
9.160017	0.1	0.048220
9.161683	0.1	0.047088
9.163350	0.1	0.045419
9.165017	0.1	0.041842
9.166683	0.1	0.037193
9.168350	0.1	0.033736
9.170017	0.1	0.033379
9.171683	0.1	0.035763
9.173350	0.1	0.039279
9.175017	0.1	0.041962
9.176683	0.1	0.042915
9.178350	0.1	0.041902
9.180017	0.1	0.040054
9.181683	0.1	0.038803
9.183350	0.1	0.039279
9.185017	0.1	0.041485
9.186683	0.1	0.044167
9.188350	0.1	0.046134
9.190017	0.1	0.046611
9.191683	0.1	0.044882
9.193350	0.1	0.041366
9.195017	0.1	0.037551
9.196683	0.1	0.035346
9.198350	0.1	0.035167
9.200017	0.1	0.036299
9.201683	0.1	0.037909
9.203350	0.1	0.040233
9.205017	0.1	0.043929
9.206683	0.1	0.048697
9.208350	0.1	0.053108
9.210017	0.1	0.055909
9.211683	0.1	0.057161
9.213350	0.1	0.057697
9.215017	0.1	0.058234
9.216683	0.1	0.059366
9.218350	0.1	0.061095
9.220017	0.1	0.061750
9.221683	0.1	0.059485
9.223350	0.1	0.054300
9.225017	0.1	0.048518
9.226683	0.1	0.044048
9.228350	0.1	0.041306
9.230017	0.1	0.039577
9.231683	0.1	0.038207
9.233350	0.1	0.036955
9.235017	0.1	0.035703
9.236683	0.1	0.034928
9.238350	0.1	0.035465
9.240017	0.1	0.037491
9.241683	0.1	0.039816
9.243350	0.1	0.041246
9.245017	0.1	0.042200
9.246683	0.1	0.044465
9.248350	0.1	0.048816
9.250017	0.1	0.054002
9.251683	0.1	0.058413
9.253350	0.1	0.061810
9.255017	0.1	0.064433
9.256683	0.1	0.066280
9.258350	0.1	0.066519
9.260017	0.1	0.063717
9.261683	0.1	0.057876
9.263350	0.1	0.051200
9.265017	0.1	0.046611
9.266683	0.1	0.046015
9.268350	0.1	0.049293
9.270017	0.1	0.054181
9.271683	0.1	0.057876
9.273350	0.1	0.059247
9.275017	0.1	0.059366
9.276683	0.1	0.059783
9.278350	0.1	0.060976
9.280017	0.1	0.062764
9.281683	0.1	0.065386
9.283350	0.1	0.068367
9.285017	0.1	0.071287
9.286683	0.1	0.073373
9.288350	0.1	0.072718
9.290017	0.1	0.067770
9.291683	0.1	0.059605
9.293350	0.1	0.052035
9.295017	0.1	0.049174
9.296683	0.1	0.052571
9.298350	0.1	0.060320
9.300017	0.1	0.068545
9.301683	0.1	0.074387
9.303350	0.1	0.077486
9.305017	0.1	0.079632
9.306683	0.1	0.082970
9.308350	0.1	0.087261
9.310017	0.1	0.090361
9.311683	0.1	0.091434
9.313350	0.1	0.091970
9.315017	0.1	0.093818
9.316683	0.1	0.097394
9.318350	0.1	0.101447
9.320017	0.1	0.104904
9.321683	0.1	0.107884
9.323350	0.1	0.110209
9.325017	0.1	0.111222
9.326683	0.1	0.110447
9.328350	0.1	0.108659
9.330017	0.1	0.107110
9.331683	0.1	0.106633
9.333350	0.1	0.106692
9.335017	0.1	0.105858
9.336683	0.1	0.103235
9.338350	0.1	0.099421
9.340017	0.1	0.096679
9.341683	0.1	0.097156
9.343350	0.1	0.101507
9.345017	0.1	0.108063
9.346683	0.1	0.113666
9.348350	0.1	0.115931
9.350017	0.1	0.115037
9.351683	0.1	0.113070
9.353350	0.1	0.112236
9.355017	0.1	0.114083
9.356683	0.1	0.118315
9.358350	0.1	0.123024
9.360017	0.1	0.126004
9.361683	0.1	0.126362
9.363350	0.1	0.125706
9.365017	0.1	0.126362
9.366683	0.1	0.128984
9.368350	0.1	0.131905
9.370017	0.1	0.133336
9.371683	0.1	0.133276
9.373350	0.1	0.132799
9.375017	0.1	0.132740
9.376683	0.1	0.132799
9.378350	0.1	0.131726
9.380017	0.1	0.128984
9.381683	0.1	0.126004
9.383350	0.1	0.125408
9.385017	0.1	0.128567
9.386683	0.1	0.134707
9.388350	0.1	0.141680
9.390017	0.1	0.148058
9.391683	0.1	0.153899
9.393350	0.1	0.159740
9.395017	0.1	0.164211
9.396683	0.1	0.164688
9.398350	0.1	0.159264
9.400017	0.1	0.149429
9.401683	0.1	0.139594
9.403350	0.1	0.133932
9.405017	0.1	0.133991
9.406683	0.1	0.139177
9.408350	0.1	0.146747
9.410017	0.1	0.153542
9.411683	0.1	0.157774
9.413350	0.1	0.160098
9.415017	0.1	0.161409
9.416683	0.1	0.161588
9.418350	0.1	0.161409
9.420017	0.1	0.162125
9.421683	0.1	0.164092
9.423350	0.1	0.166118
9.425017	0.1	0.167370
9.426683	0.1	0.167668
9.428350	0.1	0.166714
9.430017	0.1	0.164747
9.431683	0.1	0.162900
9.433350	0.1	0.161648
9.435017	0.1	0.161111
9.436683	0.1	0.161529
9.438350	0.1	0.162900
9.440017	0.1	0.164747
9.441683	0.1	0.166833
9.443350	0.1	0.168800
9.445017	0.1	0.170052
9.446683	0.1	0.170529
9.448350	0.1	0.170529
9.450017	0.1	0.169575
9.451683	0.1	0.167429
9.453350	0.1	0.165105
9.455017	0.1	0.163972
9.456683	0.1	0.164688
9.458350	0.1	0.167310
9.460017	0.1	0.171125
9.461683	0.1	0.173807
9.463350	0.1	0.172913
9.465017	0.1	0.169396
9.466683	0.1	0.166416
9.468350	0.1	0.166655
9.470017	0.1	0.170231
9.471683	0.1	0.175416
9.473350	0.1	0.180364
9.475017	0.1	0.183702
9.476683	0.1	0.184298
9.478350	0.1	0.182271
9.480017	0.1	0.179589
9.481683	0.1	0.178278
9.483350	0.1	0.179648
9.485017	0.1	0.183702
9.486683	0.1	0.188649
9.488350	0.1	0.191689
9.490017	0.1	0.191987
9.491683	0.1	0.190794
9.493350	0.1	0.190020
9.495017	0.1	0.190854
9.496683	0.1	0.193357
9.498350	0.1	0.196457
9.500017	0.1	0.199258
9.501683	0.1	0.202239
9.503350	0.1	0.206113
9.505017	0.1	0.210524
9.506683	0.1	0.214100
9.508350	0.1	0.216305
9.510017	0.1	0.217855
9.511683	0.1	0.218749
9.513350	0.1	0.218630
9.515017	0.1	0.217497
9.516683	0.1	0.215590
9.518350	0.1	0.213206
9.520017	0.1	0.211060
9.521683	0.1	0.210404
9.523350	0.1	0.211895
9.525017	0.1	0.215054
9.526683	0.1	0.218809
9.528350	0.1	0.222743
9.530017	0.1	0.226736
9.531683	0.1	0.231028
9.533350	0.1	0.235558
9.535017	0.1	0.240147
9.536683	0.1	0.244319
9.538350	0.1	0.246942
9.540017	0.1	0.246644
9.541683	0.1	0.242949
9.543350	0.1	0.236869
9.545017	0.1	0.230610
9.546683	0.1	0.225902
9.548350	0.1	0.224233
9.550017	0.1	0.226200
9.551683	0.1	0.231564
9.553350	0.1	0.239611
9.555017	0.1	0.249147
9.556683	0.1	0.258386
9.558350	0.1	0.265718
9.560017	0.1	0.270426
9.561683	0.1	0.273287
9.563350	0.1	0.274777
9.565017	0.1	0.275135
9.566683	0.1	0.274956
9.568350	0.1	0.275433
9.570017	0.1	0.276268
9.571683	0.1	0.276387
9.573350	0.1	0.276446
9.575017	0.1	0.278890
9.576683	0.1	0.285387
9.578350	0.1	0.295222
9.580017	0.1	0.306666
9.581683	0.1	0.318289
9.583350	0.1	0.328302
9.585017	0.1	0.334561
9.586683	0.1	0.336647
9.588350	0.1	0.335753
9.590017	0.1	0.333428
9.591683	0.1	0.330389
9.593350	0.1	0.327349
9.595017	0.1	0.325382
9.596683	0.1	0.325501
9.598350	0.1	0.328064
9.600017	0.1	0.332356
9.601683	0.1	0.336766
9.603350	0.1	0.339508
9.605017	0.1	0.339985
9.606683	0.1	0.339150
9.608350	0.1	0.338793
9.610017	0.1	0.339746
9.611683	0.1	0.341952
9.613350	0.1	0.344753
9.615017	0.1	0.347734
9.616683	0.1	0.350654
9.618350	0.1	0.353754
9.620017	0.1	0.357211
9.621683	0.1	0.359893
9.623350	0.1	0.360966
9.625017	0.1	0.360906
9.626683	0.1	0.360429
9.628350	0.1	0.359714
9.630017	0.1	0.358939
9.631683	0.1	0.358999
9.633350	0.1	0.360250
9.635017	0.1	0.361919
9.636683	0.1	0.363469
9.638350	0.1	0.365078
9.640017	0.1	0.366569
9.641683	0.1	0.367224
9.643350	0.1	0.366926
9.645017	0.1	0.366926
9.646683	0.1	0.368238
9.648350	0.1	0.371099
9.650017	0.1	0.374258
9.651683	0.1	0.375748
9.653350	0.1	0.374794
9.655017	0.1	0.371933
9.656683	0.1	0.367880
9.658350	0.1	0.362992
9.660017	0.1	0.358343
9.661683	0.1	0.355005
9.663350	0.1	0.353217
9.665017	0.1	0.352383
9.666683	0.1	0.352442
9.668350	0.1	0.353754
9.670017	0.1	0.356436
9.671683	0.1	0.359416
9.673350	0.1	0.360906
9.675017	0.1	0.359714
9.676683	0.1	0.356376
9.678350	0.1	0.353277
9.680017	0.1	0.352681
9.681683	0.1	0.354946
9.683350	0.1	0.358403
9.685017	0.1	0.361502
9.686683	0.1	0.363171
9.688350	0.1	0.362515
9.690017	0.1	0.360131
9.691683	0.1	0.358045
9.693350	0.1	0.357747
9.695017	0.1	0.358820
9.696683	0.1	0.360250
9.698350	0.1	0.362039
9.700017	0.1	0.364661
9.701683	0.1	0.367045
9.703350	0.1	0.366867
9.705017	0.1	0.362754
9.706683	0.1	0.355124
9.708350	0.1	0.345588
9.710017	0.1	0.336707
9.711683	0.1	0.331461
9.713350	0.1	0.331581
9.715017	0.1	0.336707
9.716683	0.1	0.344157
9.718350	0.1	0.350475
9.720017	0.1	0.353515
9.721683	0.1	0.352860
9.723350	0.1	0.349820
9.725017	0.1	0.346303
9.726683	0.1	0.343680
9.728350	0.1	0.342965
9.730017	0.1	0.344336
9.731683	0.1	0.347495
9.733350	0.1	0.352442
9.735017	0.1	0.357986
9.736683	0.1	0.361443
9.738350	0.1	0.360250
9.740017	0.1	0.354469
9.741683	0.1	0.346363
9.743350	0.1	0.338554
9.745017	0.1	0.333309
9.746683	0.1	0.332177
9.748350	0.1	0.335574
9.750017	0.1	0.342190
9.751683	0.1	0.349998
9.753350	0.1	0.357330
9.755017	0.1	0.363231
9.756683	0.1	0.366449
9.758350	0.1	0.365257
9.760017	0.1	0.360012
9.761683	0.1	0.354409
9.763350	0.1	0.352919
9.765017	0.1	0.356257
9.766683	0.1	0.361323
9.768350	0.1	0.364840
9.770017	0.1	0.365317
9.771683	0.1	0.362933
9.773350	0.1	0.359356
9.775017	0.1	0.356257
9.776683	0.1	0.353813
9.778350	0.1	0.351369
9.780017	0.1	0.349462
9.781683	0.1	0.349164
9.783350	0.1	0.349700
9.785017	0.1	0.349402
9.786683	0.1	0.347614
9.788350	0.1	0.345409
9.790017	0.1	0.344396
9.791683	0.1	0.345647
9.793350	0.1	0.349224
9.795017	0.1	0.354052
9.796683	0.1	0.358820
9.798350	0.1	0.362158
9.800017	0.1	0.363112
9.801683	0.1	0.361502
9.803350	0.1	0.358343
9.805017	0.1	0.355661
9.806683	0.1	0.356078
9.808350	0.1	0.360906
9.810017	0.1	0.368536
9.811683	0.1	0.375152
9.813350	0.1	0.376582
9.815017	0.1	0.370681
9.816683	0.1	0.358820
9.818350	0.1	0.345767
9.820017	0.1	0.337124
9.821683	0.1	0.335932
9.823350	0.1	0.340283
9.825017	0.1	0.345528
9.826683	0.1	0.348628
9.828350	0.1	0.349820
9.830017	0.1	0.350833
9.831683	0.1	0.353098
9.833350	0.1	0.356853
9.835017	0.1	0.361264
9.836683	0.1	0.364184
9.838350	0.1	0.364065
9.840017	0.1	0.361323
9.841683	0.1	0.357807
9.843350	0.1	0.355423
9.845017	0.1	0.354648
9.846683	0.1	0.355065
9.848350	0.1	0.356197
9.850017	0.1	0.357389
9.851683	0.1	0.357807
9.853350	0.1	0.356495
9.855017	0.1	0.353873
9.856683	0.1	0.351846
9.858350	0.1	0.351727
9.860017	0.1	0.352502
9.861683	0.1	0.351727
9.863350	0.1	0.348568
9.865017	0.1	0.344217
9.866683	0.1	0.339627
9.868350	0.1	0.335157
9.870017	0.1	0.330865
9.871683	0.1	0.327051
9.873350	0.1	0.325084
9.875017	0.1	0.326693
9.876683	0.1	0.331700
9.878350	0.1	0.338197
9.880017	0.1	0.343740
9.881683	0.1	0.346839
9.883350	0.1	0.347078
9.885017	0.1	0.345051
9.886683	0.1	0.341952
9.888350	0.1	0.338614
9.890017	0.1	0.335097
9.891683	0.1	0.331044
9.893350	0.1	0.326276
9.895017	0.1	0.321388
9.896683	0.1	0.317752
9.898350	0.1	0.316441
9.900017	0.1	0.317276
9.901683	0.1	0.319839
9.903350	0.1	0.323355
9.905017	0.1	0.326335
9.906683	0.1	0.326991
9.908350	0.1	0.325263
9.910017	0.1	0.322342
9.911683	0.1	0.319421
9.913350	0.1	0.317454
9.915017	0.1	0.317037
9.916683	0.1	0.317872
9.918350	0.1	0.318646
9.920017	0.1	0.318050
9.921683	0.1	0.315845
9.923350	0.1	0.312150
9.925017	0.1	0.307798
9.926683	0.1	0.304103
9.928350	0.1	0.301421
9.930017	0.1	0.299037
9.931683	0.1	0.296533
9.933350	0.1	0.293970
9.935017	0.1	0.291288
9.936683	0.1	0.288129
9.938350	0.1	0.283718
9.940017	0.1	0.277877
9.941683	0.1	0.271559
9.943350	0.1	0.266135
9.945017	0.1	0.262201
9.946683	0.1	0.259817
9.948350	0.1	0.259280
9.950017	0.1	0.260770
9.951683	0.1	0.263214
9.953350	0.1	0.266135
9.955017	0.1	0.269175
9.956683	0.1	0.270545
9.958350	0.1	0.268698
9.960017	0.1	0.264585
9.961683	0.1	0.261009
9.963350	0.1	0.259161
9.965017	0.1	0.257492
9.966683	0.1	0.254154
9.968350	0.1	0.249147
9.970017	0.1	0.243008
9.971683	0.1	0.236094
9.973350	0.1	0.229776
9.975017	0.1	0.225604
9.976683	0.1	0.223696
9.978350	0.1	0.222743
9.980017	0.1	0.221550
9.981683	0.1	0.220537
9.983350	0.1	0.220776
9.985017	0.1	0.223041
9.986683	0.1	0.226796
9.988350	0.1	0.231206
9.990017	0.1	0.235379
9.991683	0.1	0.238121
9.993350	0.1	0.238001
9.995017	0.1	0.234246
9.996683	0.1	0.227571
9.998350	0.1	0.220299
10.000017	0.1	0.215530
10.001683	0.1	0.214875
10.003350	0.1	0.217140
10.005017	0.1	0.220060
10.006683	0.1	0.221908
10.008350	0.1	0.222027
10.010017	0.1	0.221014
10.011683	0.1	0.219762
10.013350	0.1	0.218093
10.015017	0.1	0.215173
10.016683	0.1	0.211477
10.018350	0.1	0.208974
10.020017	0.1	0.208735
10.021683	0.1	0.210345
10.023350	0.1	0.211895
10.025017	0.1	0.211239
10.026683	0.1	0.208199
10.028350	0.1	0.204086
10.030017	0.1	0.200510
10.031683	0.1	0.198424
10.033350	0.1	0.196815
10.035017	0.1	0.194132
10.036683	0.1	0.189722
10.038350	0.1	0.184953
10.040017	0.1	0.181377
10.041683	0.1	0.179887
10.043350	0.1	0.180125
10.045017	0.1	0.181198
10.046683	0.1	0.182867
10.048350	0.1	0.185370
10.050017	0.1	0.188887
10.051683	0.1	0.192821
10.053350	0.1	0.196934
10.055017	0.1	0.200272
10.056683	0.1	0.201643
10.058350	0.1	0.200331
10.060017	0.1	0.196874
10.061683	0.1	0.191867
10.063350	0.1	0.186622
10.065017	0.1	0.183225
10.066683	0.1	0.182807
10.068350	0.1	0.184774
10.070017	0.1	0.187874
10.071683	0.1	0.190973
10.073350	0.1	0.192940
10.075017	0.1	0.193477
10.076683	0.1	0.192285
10.078350	0.1	0.188708
10.080017	0.1	0.183582
10.081683	0.1	0.179589
10.083350	0.1	0.179112
10.085017	0.1	0.182271
10.086683	0.1	0.187099
10.088350	0.1	0.191689
10.090017	0.1	0.194907
10.091683	0.1	0.195980
10.093350	0.1	0.194609
10.095017	0.1	0.191510
10.096683	0.1	0.187635
10.098350	0.1	0.183702
10.100017	0.1	0.180900
10.101683	0.1	0.180602
10.103350	0.1	0.182867
10.105017	0.1	0.185728
10.106683	0.1	0.187278
10.108350	0.1	0.187755
10.110017	0.1	0.188887
10.111683	0.1	0.191152
10.113350	0.1	0.193536
10.115017	0.1	0.195444
10.116683	0.1	0.197172
10.118350	0.1	0.198603
10.120017	0.1	0.198364
10.121683	0.1	0.195086
10.123350	0.1	0.188410
10.125017	0.1	0.179529
10.126683	0.1	0.171006
10.128350	0.1	0.165343
10.130017	0.1	0.163019
10.131683	0.1	0.163138
10.133350	0.1	0.164926
10.135017	0.1	0.167429
10.136683	0.1	0.169516
10.138350	0.1	0.170708
10.140017	0.1	0.171602
10.141683	0.1	0.172734
10.143350	0.1	0.173986
10.145017	0.1	0.175655
10.146683	0.1	0.177920
10.148350	0.1	0.179946
10.150017	0.1	0.180185
10.151683	0.1	0.178397
10.153350	0.1	0.175655
10.155017	0.1	0.173748
10.156683	0.1	0.173628
10.158350	0.1	0.174642
10.160017	0.1	0.175416
10.161683	0.1	0.175059
10.163350	0.1	0.173152
10.165017	0.1	0.169635
10.166683	0.1	0.165284
10.168350	0.1	0.162065
10.170017	0.1	0.161469
10.171683	0.1	0.163138
10.173350	0.1	0.165939
10.175017	0.1	0.168383
10.176683	0.1	0.169635
10.178350	0.1	0.170052
10.180017	0.1	0.170708
10.181683	0.1	0.171781
10.183350	0.1	0.172734
10.185017	0.1	0.173211
10.186683	0.1	0.173867
10.188350	0.1	0.175953
10.190017	0.1	0.179529
10.191683	0.1	0.182450
10.193350	0.1	0.181913
10.195017	0.1	0.176847
10.196683	0.1	0.169337
10.198350	0.1	0.162601
10.200017	0.1	0.158608
10.201683	0.1	0.157595
10.203350	0.1	0.159085
10.205017	0.1	0.162005
10.206683	0.1	0.165284
10.208350	0.1	0.167608
10.210017	0.1	0.169039
10.211683	0.1	0.170171
10.213350	0.1	0.171244
10.215017	0.1	0.171840
10.216683	0.1	0.171840
10.218350	0.1	0.171661
10.220017	0.1	0.171959
10.221683	0.1	0.172496
10.223350	0.1	0.172436
10.225017	0.1	0.171721
10.226683	0.1	0.171125
10.228350	0.1	0.171721
10.230017	0.1	0.173330
10.231683	0.1	0.175238
10.233350	0.1	0.176966
10.235017	0.1	0.178695
10.236683	0.1	0.180423
10.238350	0.1	0.181437
10.240017	0.1	0.181079
10.241683	0.1	0.179946
10.243350	0.1	0.178933
10.245017	0.1	0.178099
10.246683	0.1	0.176847
10.248350	0.1	0.174761
10.250017	0.1	0.171661
10.251683	0.1	0.167131
10.253350	0.1	0.161767
10.255017	0.1	0.157893
10.256683	0.1	0.157237
10.258350	0.1	0.159204
10.260017	0.1	0.162005
10.261683	0.1	0.164509
10.263350	0.1	0.167191
10.265017	0.1	0.170708
10.266683	0.1	0.174761
10.268350	0.1	0.178158
10.270017	0.1	0.180304
10.271683	0.1	0.181377
10.273350	0.1	0.180841
10.275017	0.1	0.177681
10.276683	0.1	0.172138
10.278350	0.1	0.166297
10.280017	0.1	0.162482
10.281683	0.1	0.161529
10.283350	0.1	0.163198
10.285017	0.1	0.167251
10.286683	0.1	0.172853
10.288350	0.1	0.178576
10.290017	0.1	0.183463
10.291683	0.1	0.188291
10.293350	0.1	0.194132
10.295017	0.1	0.200689
10.296683	0.1	0.205338
10.298350	0.1	0.205994
10.300017	0.1	0.203192
10.301683	0.1	0.199854
10.303350	0.1	0.198782
10.305017	0.1	0.200868
10.306683	0.1	0.204980
10.308350	0.1	0.209510
10.310017	0.1	0.213087
10.311683	0.1	0.215352
10.313350	0.1	0.217736
10.315017	0.1	0.221670
10.316683	0.1	0.227571
10.318350	0.1	0.234485
10.320017	0.1	0.240445
10.321683	0.1	0.244379
10.323350	0.1	0.246584
10.325017	0.1	0.247598
10.326683	0.1	0.248015
10.328350	0.1	0.248432
10.330017	0.1	0.249863
10.331683	0.1	0.253558
10.333350	0.1	0.260293
10.335017	0.1	0.268698
10.336683	0.1	0.275850
10.338350	0.1	0.279665
10.340017	0.1	0.281036
10.341683	0.1	0.283062
10.343350	0.1	0.288606
10.345017	0.1	0.298262
10.346683	0.1	0.310004
10.348350	0.1	0.321209
10.350017	0.1	0.329793
10.351683	0.1	0.335872
10.353350	0.1	0.341058
10.355017	0.1	0.347018
10.356683	0.1	0.354290
10.358350	0.1	0.362515
10.360017	0.1	0.371099
10.361683	0.1	0.380218
10.363350	0.1	0.390470
10.365017	0.1	0.402153
10.366683	0.1	0.415444
10.368350	0.1	0.430405
10.370017	0.1	0.445366
10.371683	0.1	0.457287
10.373350	0.1	0.464499
10.375017	0.1	0.468314
10.376683	0.1	0.472307
10.378350	0.1	0.479877
10.380017	0.1	0.492036
10.381683	0.1	0.507116
10.383350	0.1	0.522673
10.385017	0.1	0.537753
10.386683	0.1	0.553012
10.388350	0.1	0.569224
10.390017	0.1	0.585496
10.391683	0.1	0.601172
10.393350	0.1	0.617087
10.395017	0.1	0.633717
10.396683	0.1	0.650287
10.398350	0.1	0.665724
10.400017	0.1	0.680924
10.401683	0.1	0.697851
10.403350	0.1	0.717044
10.405017	0.1	0.737488
10.406683	0.1	0.758112
10.408350	0.1	0.778914
10.410017	0.1	0.800192
10.411683	0.1	0.821948
10.413350	0.1	0.844717
10.415017	0.1	0.868559
10.416683	0.1	0.892043
10.418350	0.1	0.913024
10.420017	0.1	0.930667
10.421683	0.1	0.945866
10.423350	0.1	0.961185
10.425017	0.1	0.978947
10.426683	0.1	0.999451
10.428350	0.1	1.022101
10.430017	0.1	1.046062
10.431683	0.1	1.070201
10.433350	0.1	1.092494
10.435017	0.1	1.111984
10.436683	0.1	1.128614
10.438350	0.1	1.142740
10.440017	0.1	1.156211
10.441683	0.1	1.171947
10.443350	0.1	1.191557
10.445017	0.1	1.214147
10.446683	0.1	1.237392
10.448350	0.1	1.260102
10.450017	0.1	1.282036
10.451683	0.1	1.302660
10.453350	0.1	1.321614
10.455017	0.1	1.338959
10.456683	0.1	1.354337
10.458350	0.1	1.367450
10.460017	0.1	1.379192
10.461683	0.1	1.390755
10.463350	0.1	1.403332
10.465017	0.1	1.417875
10.466683	0.1	1.433909
10.468350	0.1	1.449823
10.470017	0.1	1.464307
10.471683	0.1	1.477957
10.473350	0.1	1.491547
10.475017	0.1	1.504719
10.476683	0.1	1.516223
10.478350	0.1	1.525283
10.480017	0.1	1.532257
10.481683	0.1	1.538098
10.483350	0.1	1.543999
10.485017	0.1	1.550436
10.486683	0.1	1.557112
10.488350	0.1	1.563251
10.490017	0.1	1.568973
10.491683	0.1	1.575232
10.493350	0.1	1.582265
10.495017	0.1	1.589537
10.496683	0.1	1.596809
10.498350	0.1	1.603901
10.500017	0.1	1.609862
10.501683	0.1	1.613259
10.503350	0.1	1.614392
10.505017	0.1	1.616120
10.506683	0.1	1.620591
10.508350	0.1	1.626670
10.510017	0.1	1.632094
10.511683	0.1	1.635611
10.513350	0.1	1.637757
10.515017	0.1	1.640320
10.516683	0.1	1.645208
10.518350	0.1	1.652479
10.520017	0.1	1.660407
10.521683	0.1	1.666904
10.523350	0.1	1.670241
10.525017	0.1	1.670122
10.526683	0.1	1.668692
10.528350	0.1	1.668632
10.530017	0.1	1.670480
10.531683	0.1	1.673281
10.533350	0.1	1.676321
10.535017	0.1	1.679659
10.536683	0.1	1.682878
10.538350	0.1	1.685441
10.540017	0.1	1.687706
10.541683	0.1	1.690388
10.543350	0.1	1.694262
10.545017	0.1	1.699567
10.546683	0.1	1.706183
10.548350	0.1	1.713395
10.550017	0.1	1.720250
10.551683	0.1	1.725376
10.553350	0.1	1.727104
10.555017	0.1	1.725316
10.556683	0.1	1.721323
10.558350	0.1	1.716435
10.560017	0.1	1.711011
10.561683	0.1	1.706362
10.563350	0.1	1.705349
10.565017	0.1	1.708865
10.566683	0.1	1.714349
10.568350	0.1	1.718938
10.570017	0.1	1.721740
10.571683	0.1	1.722872
10.573350	0.1	1.722694
10.575017	0.1	1.721561
10.576683	0.1	1.720786
10.578350	0.1	1.721859
10.580017	0.1	1.724959
10.581683	0.1	1.729131
10.583350	0.1	1.733482
10.585017	0.1	1.738370
10.586683	0.1	1.744092
10.588350	0.1	1.750350
10.590017	0.1	1.756311
10.591683	0.1	1.760900
10.593350	0.1	1.762867
10.595017	0.1	1.762390
10.596683	0.1	1.761079
10.598350	0.1	1.761258
10.600017	0.1	1.763761
10.601683	0.1	1.766920
10.603350	0.1	1.769006
10.605017	0.1	1.770854
10.606683	0.1	1.773775
10.608350	0.1	1.777232
10.610017	0.1	1.778841
10.611683	0.1	1.777113
10.613350	0.1	1.773179
10.615017	0.1	1.769602
10.616683	0.1	1.768053
10.618350	0.1	1.769304
10.620017	0.1	1.773417
10.621683	0.1	1.779735
10.623350	0.1	1.787245
10.625017	0.1	1.794696
10.626683	0.1	1.800120
10.628350	0.1	1.801849
10.630017	0.1	1.800597
10.631683	0.1	1.798332
10.633350	0.1	1.795888
10.635017	0.1	1.792669
10.636683	0.1	1.787782
10.638350	0.1	1.781464
10.640017	0.1	1.774669
10.641683	0.1	1.769483
10.643350	0.1	1.768112
10.645017	0.1	1.770616
10.646683	0.1	1.773894
10.648350	0.1	1.774192
10.650017	0.1	1.769960
10.651683	0.1	1.762986
10.653350	0.1	1.756132
10.655017	0.1	1.751304
10.656683	0.1	1.749337
10.658350	0.1	1.749277
10.660017	0.1	1.749396
10.661683	0.1	1.748741
10.663350	0.1	1.746774
10.665017	0.1	1.743019
10.666683	0.1	1.737714
10.668350	0.1	1.732111
10.670017	0.1	1.726925
10.671683	0.1	1.722336
10.673350	0.1	1.718164
10.675017	0.1	1.713157
10.676683	0.1	1.705766
10.678350	0.1	1.695097
10.680017	0.1	1.681388
10.681683	0.1	1.666188
10.683350	0.1	1.651526
10.685017	0.1	1.638830
10.686683	0.1	1.628399
10.688350	0.1	1.619220
10.690017	0.1	1.608908
10.691683	0.1	1.595974
10.693350	0.1	1.580834
10.695017	0.1	1.564443
10.696683	0.1	1.547873
10.698350	0.1	1.532614
10.700017	0.1	1.519382
10.701683	0.1	1.507223
10.703350	0.1	1.494289
10.705017	0.1	1.479507
10.706683	0.1	1.464069
10.708350	0.1	1.449227
10.710017	0.1	1.434803
10.711683	0.1	1.419425
10.713350	0.1	1.402795
10.715017	0.1	1.385272
10.716683	0.1	1.366556
10.718350	0.1	1.346529
10.720017	0.1	1.326442
10.721683	0.1	1.307607
10.723350	0.1	1.290381
10.725017	0.1	1.274347
10.726683	0.1	1.258969
10.728350	0.1	1.243651
10.730017	0.1	1.228094
10.731683	0.1	1.212180
10.733350	0.1	1.196325
10.735017	0.1	1.180768
10.736683	0.1	1.164615
10.738350	0.1	1.146853
10.740017	0.1	1.127243
10.741683	0.1	1.106680
10.743350	0.1	1.086354
10.745017	0.1	1.067579
10.746683	0.1	1.051247
10.748350	0.1	1.038373
10.750017	0.1	1.029253
10.751683	0.1	1.021981
10.753350	0.1	1.013637
10.755017	0.1	1.001477
10.756683	0.1	0.984728
10.758350	0.1	0.965118
10.760017	0.1	0.945509
10.761683	0.1	0.927866
10.763350	0.1	0.913024
10.765017	0.1	0.900567
10.766683	0.1	0.889182
10.768350	0.1	0.878394
10.770017	0.1	0.868321
10.771683	0.1	0.859022
10.773350	0.1	0.849545
10.775017	0.1	0.838399
10.776683	0.1	0.824869
10.778350	0.1	0.809848
10.780017	0.1	0.795245
10.781683	0.1	0.782609
10.783350	0.1	0.772595
10.785017	0.1	0.764251
10.786683	0.1	0.755787
10.788350	0.1	0.745535
10.790017	0.1	0.733078
10.791683	0.1	0.719488
10.793350	0.1	0.706136
10.795017	0.1	0.693798
10.796683	0.1	0.682592
10.798350	0.1	0.672758
10.800017	0.1	0.664294
10.801683	0.1	0.656188
10.803350	0.1	0.647306
10.805017	0.1	0.636995
10.806683	0.1	0.625730
10.808350	0.1	0.614643
10.810017	0.1	0.604212
10.811683	0.1	0.594676
10.813350	0.1	0.586093
10.815017	0.1	0.578344
10.816683	0.1	0.571370
10.818350	0.1	0.565469
10.820017	0.1	0.560701
10.821683	0.1	0.556529
10.823350	0.1	0.552058
10.825017	0.1	0.546396
10.826683	0.1	0.539601
10.828350	0.1	0.532389
10.830017	0.1	0.526190
10.831683	0.1	0.521481
10.833350	0.1	0.517428
10.835017	0.1	0.512600
10.836683	0.1	0.506401
10.838350	0.1	0.500143
10.840017	0.1	0.495911
10.841683	0.1	0.494540
10.843350	0.1	0.495136
10.845017	0.1	0.496209
10.846683	0.1	0.496566
10.848350	0.1	0.495076
10.850017	0.1	0.490904
10.851683	0.1	0.484169
10.853350	0.1	0.476956
10.855017	0.1	0.471592
10.856683	0.1	0.469506
10.858350	0.1	0.470042
10.860017	0.1	0.470459
10.861683	0.1	0.468195
10.863350	0.1	0.463903
10.865017	0.1	0.460148
10.866683	0.1	0.458717
10.868350	0.1	0.459433
10.870017	0.1	0.460863
10.871683	0.1	0.461519
10.873350	0.1	0.459909
10.875017	0.1	0.455499
10.876683	0.1	0.449657
10.878350	0.1	0.444293
10.880017	0.1	0.440478
10.881683	0.1	0.438392
10.883350	0.1	0.437319
10.885017	0.1	0.436306
10.886683	0.1	0.435054
10.888350	0.1	0.433862
10.890017	0.1	0.432193
10.891683	0.1	0.429928
10.893350	0.1	0.428498
10.895017	0.1	0.428677
10.896683	0.1	0.429750
10.898350	0.1	0.430167
10.900017	0.1	0.429273
10.901683	0.1	0.427902
10.903350	0.1	0.428081
10.905017	0.1	0.429809
10.906683	0.1	0.431418
10.908350	0.1	0.432313
10.910017	0.1	0.433028
10.911683	0.1	0.434399
10.913350	0.1	0.436068
10.915017	0.1	0.437379
10.916683	0.1	0.437498
10.918350	0.1	0.435948
10.920017	0.1	0.432134
10.921683	0.1	0.426471
10.923350	0.1	0.420511
10.925017	0.1	0.415862
10.926683	0.1	0.413477
10.928350	0.1	0.413179
10.930017	0.1	0.413418
10.931683	0.1	0.412583
10.933350	0.1	0.410736
10.935017	0.1	0.409067
10.936683	0.1	0.408053
10.938350	0.1	0.407696
10.940017	0.1	0.407636
10.941683	0.1	0.407815
10.943350	0.1	0.407994
10.945017	0.1	0.408232
10.946683	0.1	0.408053
10.948350	0.1	0.406981
10.950017	0.1	0.405014
10.951683	0.1	0.403404
10.953350	0.1	0.403225
10.955017	0.1	0.404000
10.956683	0.1	0.404358
10.958350	0.1	0.403523
10.960017	0.1	0.401557
10.961683	0.1	0.398278
10.963350	0.1	0.393629
10.965017	0.1	0.387549
10.966683	0.1	0.380397
10.968350	0.1	0.373244
10.970017	0.1	0.367165
10.971683	0.1	0.363052
10.973350	0.1	0.361443
10.975017	0.1	0.362098
10.976683	0.1	0.363648
10.978350	0.1	0.364721
10.980017	0.1	0.364721
10.981683	0.1	0.363410
10.983350	0.1	0.361145
10.985017	0.1	0.359237
10.986683	0.1	0.359058
10.988350	0.1	0.360072
10.990017	0.1	0.360012
10.991683	0.1	0.357389
10.993350	0.1	0.353158
10.995017	0.1	0.349879
10.996683	0.1	0.349045
10.998350	0.1	0.349760
11.000017	0.1	0.350535
11.001683	0.1	0.351965
11.003350	0.1	0.354946
11.005017	0.1	0.359118
11.006683	0.1	0.363112
11.008350	0.1	0.365496
11.010017	0.1	0.365496
11.011683	0.1	0.363052
11.013350	0.1	0.359356
11.015017	0.1	0.355661
11.016683	0.1	0.352621
11.018350	0.1	0.349879
11.020017	0.1	0.347197
11.021683	0.1	0.345409
11.023350	0.1	0.346124
11.025017	0.1	0.350058
11.026683	0.1	0.355721
11.028350	0.1	0.360847
11.030017	0.1	0.364184
11.031683	0.1	0.365615
11.033350	0.1	0.365794
11.035017	0.1	0.365257
11.036683	0.1	0.364363
11.038350	0.1	0.363708
11.040017	0.1	0.363588
11.041683	0.1	0.363171
11.043350	0.1	0.361323
11.045017	0.1	0.358641
11.046683	0.1	0.357211
11.048350	0.1	0.358880
11.050017	0.1	0.363410
11.051683	0.1	0.368893
11.053350	0.1	0.372946
11.055017	0.1	0.375152
11.056683	0.1	0.377238
11.058350	0.1	0.380397
11.060017	0.1	0.384331
11.061683	0.1	0.387967
11.063350	0.1	0.389755
11.065017	0.1	0.387430
11.066683	0.1	0.379980
11.068350	0.1	0.369251
11.070017	0.1	0.359535
11.071683	0.1	0.354767
11.073350	0.1	0.355959
11.075017	0.1	0.361264
11.076683	0.1	0.368416
11.078350	0.1	0.376225
11.080017	0.1	0.383735
11.081683	0.1	0.390291
11.083350	0.1	0.396073
11.085017	0.1	0.401616
11.086683	0.1	0.407040
11.088350	0.1	0.411630
11.090017	0.1	0.414908
11.091683	0.1	0.416279
11.093350	0.1	0.415742
11.095017	0.1	0.414372
11.096683	0.1	0.413120
11.098350	0.1	0.411570
11.100017	0.1	0.408351
11.101683	0.1	0.403523
11.103350	0.1	0.399828
11.105017	0.1	0.400305
11.106683	0.1	0.405550
11.108350	0.1	0.413716
11.110017	0.1	0.422478
11.111683	0.1	0.430107
11.113350	0.1	0.435412
11.115017	0.1	0.437617
11.116683	0.1	0.437200
11.118350	0.1	0.435710
11.120017	0.1	0.435293
11.121683	0.1	0.436962
11.123350	0.1	0.440002
11.125017	0.1	0.442266
11.126683	0.1	0.442922
11.128350	0.1	0.443041
11.130017	0.1	0.443459
11.131683	0.1	0.443518
11.133350	0.1	0.442684
11.135017	0.1	0.442147
11.136683	0.1	0.443161
11.138350	0.1	0.445843
11.140017	0.1	0.450194
11.141683	0.1	0.456572
11.143350	0.1	0.464439
11.145017	0.1	0.472009
11.146683	0.1	0.477195
11.148350	0.1	0.479579
11.150017	0.1	0.479162
11.151683	0.1	0.476360
11.153350	0.1	0.472426
11.155017	0.1	0.469327
11.156683	0.1	0.468433
11.158350	0.1	0.469923
11.160017	0.1	0.473380
11.161683	0.1	0.477731
11.163350	0.1	0.480950
11.165017	0.1	0.481427
11.166683	0.1	0.479877
11.168350	0.1	0.478089
11.170017	0.1	0.477850
11.171683	0.1	0.479937
11.173350	0.1	0.484228
11.175017	0.1	0.489235
11.176683	0.1	0.492811
11.178350	0.1	0.493646
11.180017	0.1	0.492871
11.181683	0.1	0.493348
11.183350	0.1	0.497162
11.185017	0.1	0.504136
11.186683	0.1	0.512183
11.188350	0.1	0.519156
11.190017	0.1	0.523508
11.191683	0.1	0.524819
11.193350	0.1	0.524521
11.195017	0.1	0.524700
11.196683	0.1	0.526130
11.198350	0.1	0.527501
11.200017	0.1	0.527322
11.201683	0.1	0.526011
11.203350	0.1	0.525713
11.205017	0.1	0.527680
11.206683	0.1	0.531495
11.208350	0.1	0.535667
11.210017	0.1	0.538528
11.211683	0.1	0.538349
11.213350	0.1	0.534952
11.215017	0.1	0.529826
11.216683	0.1	0.525296
11.218350	0.1	0.523329
11.220017	0.1	0.524163
11.221683	0.1	0.526547
11.223350	0.1	0.529110
11.225017	0.1	0.531554
11.226683	0.1	0.534773
11.228350	0.1	0.539303
11.230017	0.1	0.544190
11.231683	0.1	0.546992
11.233350	0.1	0.546098
11.235017	0.1	0.542402
11.236683	0.1	0.537276
11.238350	0.1	0.532031
11.240017	0.1	0.528395
11.241683	0.1	0.528157
11.243350	0.1	0.531375
11.245017	0.1	0.536680
11.246683	0.1	0.542402
11.248350	0.1	0.547826
11.250017	0.1	0.553131
11.251683	0.1	0.557840
11.253350	0.1	0.561297
11.255017	0.1	0.563383
11.256683	0.1	0.564814
11.258350	0.1	0.565946
11.260017	0.1	0.566244
11.261683	0.1	0.564575
11.263350	0.1	0.561178
11.265017	0.1	0.557303
11.266683	0.1	0.554323
11.268350	0.1	0.553191
11.270017	0.1	0.553846
11.271683	0.1	0.555158
11.273350	0.1	0.555933
11.275017	0.1	0.555456
11.276683	0.1	0.554204
11.278350	0.1	0.553072
11.280017	0.1	0.552774
11.281683	0.1	0.553250
11.283350	0.1	0.554323
11.285017	0.1	0.555217
11.286683	0.1	0.554919
11.288350	0.1	0.552297
11.290017	0.1	0.547230
11.291683	0.1	0.541687
11.293350	0.1	0.537932
11.295017	0.1	0.536561
11.296683	0.1	0.536680
11.298350	0.1	0.537336
11.300017	0.1	0.538528
11.301683	0.1	0.540435
11.303350	0.1	0.542522
11.305017	0.1	0.543892
11.306683	0.1	0.544250
11.308350	0.1	0.544131
11.310017	0.1	0.544012
11.311683	0.1	0.543833
11.313350	0.1	0.543416
11.315017	0.1	0.542700
11.316683	0.1	0.540853
11.318350	0.1	0.537157
11.320017	0.1	0.532329
11.321683	0.1	0.528157
11.323350	0.1	0.525832
11.325017	0.1	0.525713
11.326683	0.1	0.527203
11.328350	0.1	0.529289
11.330017	0.1	0.531018
11.331683	0.1	0.531673
11.333350	0.1	0.531435
11.335017	0.1	0.530601
11.336683	0.1	0.529647
11.338350	0.1	0.528812
11.340017	0.1	0.527501
11.341683	0.1	0.524700
11.343350	0.1	0.519693
11.345017	0.1	0.513434
11.346683	0.1	0.506878
11.348350	0.1	0.500023
11.350017	0.1	0.493288
11.351683	0.1	0.488997
11.353350	0.1	0.489414
11.355017	0.1	0.493884
11.356683	0.1	0.499666
11.358350	0.1	0.504255
11.360017	0.1	0.506282
11.361683	0.1	0.504792
11.363350	0.1	0.500083
11.365017	0.1	0.494301
11.366683	0.1	0.490069
11.368350	0.1	0.488639
11.370017	0.1	0.489295
11.371683	0.1	0.491142
11.373350	0.1	0.493884
11.375017	0.1	0.497162
11.376683	0.1	0.500023
11.378350	0.1	0.501871
11.380017	0.1	0.502527
11.381683	0.1	0.501812
11.383350	0.1	0.500619
11.385017	0.1	0.499904
11.386683	0.1	0.499606
11.388350	0.1	0.499427
11.390017	0.1	0.499368
11.391683	0.1	0.500023
11.393350	0.1	0.501573
11.395017	0.1	0.503004
11.396683	0.1	0.502169
11.398350	0.1	0.497818
11.400017	0.1	0.491321
11.401683	0.1	0.485599
11.403350	0.1	0.483274
11.405017	0.1	0.485241
11.406683	0.1	0.490010
11.408350	0.1	0.495672
11.410017	0.1	0.501096
11.411683	0.1	0.504315
11.413350	0.1	0.503838
11.415017	0.1	0.500441
11.416683	0.1	0.496686
11.418350	0.1	0.493646
11.420017	0.1	0.491202
11.421683	0.1	0.490069
11.423350	0.1	0.490844
11.425017	0.1	0.492990
11.426683	0.1	0.495315
11.428350	0.1	0.496447
11.430017	0.1	0.495374
11.431683	0.1	0.492215
11.433350	0.1	0.488877
11.435017	0.1	0.486791
11.436683	0.1	0.486374
11.438350	0.1	0.486791
11.440017	0.1	0.486672
11.441683	0.1	0.485718
11.443350	0.1	0.484824
11.445017	0.1	0.484705
11.446683	0.1	0.484347
11.448350	0.1	0.482321
11.450017	0.1	0.478685
11.451683	0.1	0.474930
11.453350	0.1	0.472546
11.455017	0.1	0.471890
11.456683	0.1	0.472426
11.458350	0.1	0.473440
11.460017	0.1	0.474453
11.461683	0.1	0.475526
11.463350	0.1	0.476241
11.465017	0.1	0.474989
11.466683	0.1	0.471175
11.468350	0.1	0.466764
11.470017	0.1	0.464559
11.471683	0.1	0.465870
11.473350	0.1	0.469506
11.475017	0.1	0.473022
11.476683	0.1	0.474095
11.478350	0.1	0.472367
11.480017	0.1	0.469744
11.481683	0.1	0.468135
11.483350	0.1	0.467956
11.485017	0.1	0.467956
11.486683	0.1	0.467360
11.488350	0.1	0.466466
11.490017	0.1	0.465930
11.491683	0.1	0.465989
11.493350	0.1	0.466526
11.495017	0.1	0.466943
11.496683	0.1	0.465989
11.498350	0.1	0.463784
11.500017	0.1	0.461340
11.501683	0.1	0.459254
11.503350	0.1	0.457227
11.505017	0.1	0.455678
11.506683	0.1	0.456154
11.508350	0.1	0.459075
11.510017	0.1	0.463545
11.511683	0.1	0.468254
11.513350	0.1	0.472009
11.515017	0.1	0.473559
11.516683	0.1	0.471890
11.518350	0.1	0.466704
11.520017	0.1	0.459850
11.521683	0.1	0.454426
11.523350	0.1	0.452340
11.525017	0.1	0.453115
11.526683	0.1	0.454783
11.528350	0.1	0.455081
11.530017	0.1	0.452876
11.531683	0.1	0.448883
11.533350	0.1	0.444651
11.535017	0.1	0.442147
11.536683	0.1	0.442684
11.538350	0.1	0.446141
11.540017	0.1	0.450730
11.541683	0.1	0.454307
11.543350	0.1	0.455380
11.545017	0.1	0.453234
11.546683	0.1	0.449181
11.548350	0.1	0.445545
11.550017	0.1	0.443280
11.551683	0.1	0.441670
11.553350	0.1	0.440717
11.555017	0.1	0.440598
11.556683	0.1	0.440896
11.558350	0.1	0.440478
11.560017	0.1	0.437975
11.561683	0.1	0.433207
11.563350	0.1	0.427783
11.565017	0.1	0.423849
11.566683	0.1	0.422478
11.568350	0.1	0.423014
11.570017	0.1	0.424027
11.571683	0.1	0.424445
11.573350	0.1	0.424087
11.575017	0.1	0.422835
11.576683	0.1	0.420570
11.578350	0.1	0.417769
11.580017	0.1	0.414610
11.581683	0.1	0.411034
11.583350	0.1	0.407875
11.585017	0.1	0.406206
11.586683	0.1	0.405848
11.588350	0.1	0.406504
11.590017	0.1	0.408113
11.591683	0.1	0.409961
11.593350	0.1	0.410914
11.595017	0.1	0.410259
11.596683	0.1	0.407755
11.598350	0.1	0.403047
11.600017	0.1	0.396729
11.601683	0.1	0.390410
11.603350	0.1	0.386059
11.605017	0.1	0.384152
11.606683	0.1	0.383675
11.608350	0.1	0.383437
11.610017	0.1	0.383496
11.611683	0.1	0.384092
11.613350	0.1	0.383854
11.615017	0.1	0.380039
11.616683	0.1	0.371754
11.618350	0.1	0.361025
11.620017	0.1	0.350833
11.621683	0.1	0.342965
11.623350	0.1	0.338554
11.625017	0.1	0.338614
11.626683	0.1	0.342190
11.628350	0.1	0.345826
11.630017	0.1	0.346780
11.631683	0.1	0.345171
11.633350	0.1	0.342727
11.635017	0.1	0.339448
11.636683	0.1	0.334501
11.638350	0.1	0.328064
11.640017	0.1	0.321627
11.641683	0.1	0.316918
11.643350	0.1	0.315011
11.645017	0.1	0.316143
11.646683	0.1	0.319242
11.648350	0.1	0.321627
11.650017	0.1	0.321209
11.651683	0.1	0.317872
11.653350	0.1	0.313103
11.655017	0.1	0.309050
11.656683	0.1	0.307143
11.658350	0.1	0.307202
11.660017	0.1	0.308514
11.661683	0.1	0.310481
11.663350	0.1	0.312567
11.665017	0.1	0.314116
11.666683	0.1	0.314713
11.668350	0.1	0.313699
11.670017	0.1	0.310540
11.671683	0.1	0.305414
11.673350	0.1	0.299513
11.675017	0.1	0.294387
11.676683	0.1	0.291944
11.678350	0.1	0.293195
11.680017	0.1	0.296652
11.681683	0.1	0.298619
11.683350	0.1	0.296891
11.685017	0.1	0.292301
11.686683	0.1	0.287056
11.688350	0.1	0.282943
11.690017	0.1	0.280440
11.691683	0.1	0.279129
11.693350	0.1	0.278115
11.695017	0.1	0.276864
11.696683	0.1	0.275791
11.698350	0.1	0.275493
11.700017	0.1	0.276268
11.701683	0.1	0.277221
11.703350	0.1	0.278115
11.705017	0.1	0.279427
11.706683	0.1	0.280917
11.708350	0.1	0.281274
11.710017	0.1	0.279367
11.711683	0.1	0.275433
11.713350	0.1	0.270903
11.715017	0.1	0.267625
11.716683	0.1	0.266492
11.718350	0.1	0.266731
11.720017	0.1	0.266731
11.721683	0.1	0.265121
11.723350	0.1	0.261843
11.725017	0.1	0.257194
11.726683	0.1	0.252068
11.728350	0.1	0.247896
11.730017	0.1	0.245750
11.731683	0.1	0.245512
11.733350	0.1	0.246167
11.735017	0.1	0.247240
11.736683	0.1	0.248790
11.738350	0.1	0.250816
11.740017	0.1	0.253201
11.741683	0.1	0.255704
11.743350	0.1	0.257671
11.745017	0.1	0.257909
11.746683	0.1	0.255644
11.748350	0.1	0.251234
11.750017	0.1	0.246525
11.751683	0.1	0.243604
11.753350	0.1	0.243127
11.755017	0.1	0.244081
11.756683	0.1	0.245452
11.758350	0.1	0.246823
11.760017	0.1	0.247955
11.761683	0.1	0.249028
11.763350	0.1	0.250518
11.765017	0.1	0.252664
11.766683	0.1	0.254452
11.768350	0.1	0.254512
11.770017	0.1	0.252843
11.771683	0.1	0.250638
11.773350	0.1	0.249743
11.775017	0.1	0.250638
11.776683	0.1	0.251949
11.778350	0.1	0.252187
11.780017	0.1	0.251114
11.781683	0.1	0.249624
11.783350	0.1	0.249207
11.785017	0.1	0.250757
11.786683	0.1	0.253797
11.788350	0.1	0.256717
11.790017	0.1	0.258088
11.791683	0.1	0.257015
11.793350	0.1	0.252724
11.795017	0.1	0.246167
11.796683	0.1	0.239730
11.798350	0.1	0.235617
11.800017	0.1	0.234604
11.801683	0.1	0.236034
11.803350	0.1	0.238419
11.805017	0.1	0.240445
11.806683	0.1	0.241935
11.808350	0.1	0.243366
11.810017	0.1	0.244737
11.811683	0.1	0.245690
11.813350	0.1	0.246763
11.815017	0.1	0.248492
11.816683	0.1	0.250518
11.818350	0.1	0.252664
11.820017	0.1	0.255585
11.821683	0.1	0.259697
11.823350	0.1	0.264108
11.825017	0.1	0.267565
11.826683	0.1	0.269711
11.828350	0.1	0.271440
11.830017	0.1	0.274062
11.831683	0.1	0.277638
11.833350	0.1	0.281334
11.835017	0.1	0.283897
11.836683	0.1	0.283957
11.838350	0.1	0.280261
11.840017	0.1	0.273585
11.841683	0.1	0.266194
11.843350	0.1	0.260890
11.845017	0.1	0.259340
11.846683	0.1	0.261605
11.848350	0.1	0.266552
11.850017	0.1	0.272036
11.851683	0.1	0.276744
11.853350	0.1	0.280738
11.855017	0.1	0.284553
11.856683	0.1	0.288486
11.858350	0.1	0.293016
11.860017	0.1	0.298500
11.861683	0.1	0.304639
11.863350	0.1	0.309646
11.865017	0.1	0.312626
11.866683	0.1	0.314832
11.868350	0.1	0.317454
11.870017	0.1	0.319600
11.871683	0.1	0.320256
11.873350	0.1	0.319481
11.875017	0.1	0.317872
11.876683	0.1	0.316441
11.878350	0.1	0.316739
11.880017	0.1	0.319839
11.881683	0.1	0.325322
11.883350	0.1	0.332296
11.885017	0.1	0.340521
11.886683	0.1	0.350416
11.888350	0.1	0.361502
11.890017	0.1	0.372112
11.891683	0.1	0.380099
11.893350	0.1	0.384271
11.895017	0.1	0.385642
11.896683	0.1	0.386834
11.898350	0.1	0.389397
11.900017	0.1	0.392735
11.901683	0.1	0.396490
11.903350	0.1	0.400841
11.905017	0.1	0.405014
11.906683	0.1	0.407994
11.908350	0.1	0.409901
11.910017	0.1	0.412047
11.911683	0.1	0.415742
11.913350	0.1	0.421345
11.915017	0.1	0.427842
11.916683	0.1	0.433385
11.918350	0.1	0.437558
11.920017	0.1	0.441909
11.921683	0.1	0.448883
11.923350	0.1	0.459313
11.925017	0.1	0.471890
11.926683	0.1	0.484407
11.928350	0.1	0.494421
11.930017	0.1	0.499785
11.931683	0.1	0.500977
11.933350	0.1	0.500858
11.935017	0.1	0.502706
11.936683	0.1	0.507653
11.938350	0.1	0.515044
11.940017	0.1	0.523806
11.941683	0.1	0.533283
11.943350	0.1	0.542462
11.945017	0.1	0.550032
11.946683	0.1	0.555337
11.948350	0.1	0.559509
11.950017	0.1	0.564456
11.951683	0.1	0.571966
11.953350	0.1	0.582099
11.955017	0.1	0.593066
11.956683	0.1	0.602663
11.958350	0.1	0.609756
11.960017	0.1	0.615001
11.961683	0.1	0.619829
11.963350	0.1	0.625551
11.965017	0.1	0.633121
11.966683	0.1	0.642479
11.968350	0.1	0.651896
11.970017	0.1	0.659943
11.971683	0.1	0.666559
11.973350	0.1	0.672877
11.975017	0.1	0.679791
11.976683	0.1	0.687540
11.978350	0.1	0.696123
11.980017	0.1	0.705183
11.981683	0.1	0.714421
11.983350	0.1	0.723839
11.985017	0.1	0.733793
11.986683	0.1	0.744402
11.988350	0.1	0.755072
11.990017	0.1	0.765085
11.991683	0.1	0.773191
11.993350	0.1	0.778139
11.995017	0.1	0.781000
11.996683	0.1	0.785589
11.998350	0.1	0.795484
12.000017	0.1	0.810683
12.001683	0.1	0.827372
12.003350	0.1	0.840783
12.005017	0.1	0.849307
12.006683	0.1	0.855088
12.008350	0.1	0.861585
12.010017	0.1	0.870049
12.011683	0.1	0.879526
12.013350	0.1	0.888586
12.015017	0.1	0.896394
12.016683	0.1	0.902951
12.018350	0.1	0.909090
12.020017	0.1	0.915825
12.021683	0.1	0.923693
12.023350	0.1	0.932694
12.025017	0.1	0.942528
12.026683	0.1	0.953138
12.028350	0.1	0.964105
12.030017	0.1	0.974834
12.031683	0.1	0.984728
12.033350	0.1	0.994027
12.035017	0.1	1.003504
12.036683	0.1	1.013458
12.038350	0.1	1.023531
12.040017	0.1	1.033783
12.041683	0.1	1.044452
12.043350	0.1	1.056135
12.045017	0.1	1.069486
12.046683	0.1	1.084328
12.048350	0.1	1.099825
12.050017	0.1	1.115561
12.051683	0.1	1.131237
12.053350	0.1	1.145780
12.055017	0.1	1.158714
12.056683	0.1	1.170635
12.058350	0.1	1.182199
12.060017	0.1	1.192927
12.061683	0.1	1.201511
12.063350	0.1	1.207650
12.065017	0.1	1.212299
12.066683	0.1	1.217365
12.068350	0.1	1.224399
12.070017	0.1	1.233459
12.071683	0.1	1.243651
12.073350	0.1	1.254022
12.075017	0.1	1.263857
12.076683	0.1	1.272500
12.078350	0.1	1.280010
12.080017	0.1	1.287818
12.081683	0.1	1.297414
12.083350	0.1	1.307607
12.085017	0.1	1.315773
12.086683	0.1	1.320779
12.088350	0.1	1.324236
12.090017	0.1	1.328051
12.091683	0.1	1.332939
12.093350	0.1	1.338422
12.095017	0.1	1.344144
12.096683	0.1	1.349568
12.098350	0.1	1.353622
12.100017	0.1	1.355589
12.101683	0.1	1.356661
12.103350	0.1	1.359046
12.105017	0.1	1.363814
12.106683	0.1	1.370549
12.108350	0.1	1.377285
12.110017	0.1	1.381636
12.111683	0.1	1.382947
12.113350	0.1	1.382589
12.115017	0.1	1.381278
12.116683	0.1	1.378954
12.118350	0.1	1.376271
12.120017	0.1	1.374304
12.121683	0.1	1.372874
12.123350	0.1	1.371682
12.125017	0.1	1.370788
12.126683	0.1	1.370430
12.128350	0.1	1.370132
12.130017	0.1	1.369417
12.131683	0.1	1.367331
12.133350	0.1	1.363337
12.135017	0.1	1.358152
12.136683	0.1	1.354098
12.138350	0.1	1.353026
12.140017	0.1	1.354754
12.141683	0.1	1.357794
12.143350	0.1	1.360357
12.145017	0.1	1.360118
12.146683	0.1	1.355767
12.148350	0.1	1.348496
12.150017	0.1	1.340509
12.151683	0.1	1.333952
12.153350	0.1	1.330257
12.155017	0.1	1.329720
12.156683	0.1	1.331091
12.158350	0.1	1.331985
12.160017	0.1	1.330137
12.161683	0.1	1.325905
12.163350	0.1	1.320899
12.165017	0.1	1.316190
12.166683	0.1	1.312494
12.168350	0.1	1.310766
12.170017	0.1	1.311481
12.171683	0.1	1.313090
12.173350	0.1	1.312733
12.175017	0.1	1.308322
12.176683	0.1	1.299441
12.178350	0.1	1.287699
12.180017	0.1	1.275718
12.181683	0.1	1.265645
12.183350	0.1	1.257837
12.185017	0.1	1.251042
12.186683	0.1	1.243949
12.188350	0.1	1.236498
12.190017	0.1	1.230121
12.191683	0.1	1.226246
12.193350	0.1	1.224458
12.195017	0.1	1.223028
12.196683	0.1	1.220882
12.198350	0.1	1.218259
12.200017	0.1	1.215637
12.201683	0.1	1.212776
12.203350	0.1	1.208484
12.205017	0.1	1.201749
12.206683	0.1	1.192808
12.208350	0.1	1.183748
12.210017	0.1	1.176536
12.211683	0.1	1.171887
12.213350	0.1	1.169324
12.215017	0.1	1.168311
12.216683	0.1	1.168251
12.218350	0.1	1.168549
12.220017	0.1	1.168847
12.221683	0.1	1.168370
12.223350	0.1	1.166940
12.225017	0.1	1.165390
12.226683	0.1	1.164854
12.228350	0.1	1.166105
12.230017	0.1	1.169920
12.231683	0.1	1.176238
12.233350	0.1	1.183271
12.235017	0.1	1.187980
12.236683	0.1	1.188755
12.238350	0.1	1.186490
12.240017	0.1	1.183391
12.241683	0.1	1.181305
12.243350	0.1	1.180947
12.245017	0.1	1.181960
12.246683	0.1	1.183331
12.248350	0.1	1.184106
12.250017	0.1	1.185298
12.251683	0.1	1.189113
12.253350	0.1	1.196504
12.255017	0.1	1.206517
12.256683	0.1	1.217246
12.258350	0.1	1.227975
12.260017	0.1	1.239002
12.261683	0.1	1.251459
12.263350	0.1	1.265824
12.265017	0.1	1.281500
12.266683	0.1	1.297116
12.268350	0.1	1.311302
12.270017	0.1	1.323700
12.271683	0.1	1.334667
12.273350	0.1	1.345635
12.275017	0.1	1.358688
12.276683	0.1	1.375616
12.278350	0.1	1.396239
12.280017	0.1	1.418293
12.281683	0.1	1.438558
12.283350	0.1	1.455009
12.285017	0.1	1.468539
12.286683	0.1	1.482189
12.288350	0.1	1.497626
12.290017	0.1	1.514971
12.291683	0.1	1.533210
12.293350	0.1	1.551509
12.295017	0.1	1.569390
12.296683	0.1	1.587570
12.298350	0.1	1.607537
12.300017	0.1	1.630068
12.301683	0.1	1.655102
12.303350	0.1	1.681328
12.305017	0.1	1.706720
12.306683	0.1	1.729965
12.308350	0.1	1.752257
12.310017	0.1	1.775324
12.311683	0.1	1.800001
12.313350	0.1	1.825512
12.315017	0.1	1.850247
12.316683	0.1	1.873076
12.318350	0.1	1.894355
12.320017	0.1	1.915753
12.321683	0.1	1.938045
12.323350	0.1	1.960993
12.325017	0.1	1.984000
12.326683	0.1	2.006352
12.328350	0.1	2.027810
12.330017	0.1	2.049029
12.331683	0.1	2.071202
12.333350	0.1	2.094865
12.335017	0.1	2.120197
12.336683	0.1	2.147555
12.338350	0.1	2.176821
12.340017	0.1	2.206743
12.341683	0.1	2.235174
12.343350	0.1	2.260089
12.345017	0.1	2.281368
12.346683	0.1	2.301514
12.348350	0.1	2.323806
12.350017	0.1	2.349675
12.351683	0.1	2.378225
12.353350	0.1	2.407015
12.355017	0.1	2.434611
12.356683	0.1	2.461791
12.358350	0.1	2.489567
12.360017	0.1	2.516687
12.361683	0.1	2.541006
12.363350	0.1	2.561450
12.365017	0.1	2.579510
12.366683	0.1	2.597809
12.368350	0.1	2.619326
12.370017	0.1	2.645016
12.371683	0.1	2.673924
12.373350	0.1	2.703786
12.375017	0.1	2.732277
12.376683	0.1	2.757192
12.378350	0.1	2.778173
12.380017	0.1	2.797067
12.381683	0.1	2.816796
12.383350	0.1	2.839089
12.385017	0.1	2.864182
12.386683	0.1	2.890527
12.388350	0.1	2.916217
12.390017	0.1	2.941132
12.391683	0.1	2.965808
12.393350	0.1	2.989888
12.395017	0.1	3.012777
12.396683	0.1	3.034115
12.398350	0.1	3.054500
12.400017	0.1	3.075302
12.401683	0.1	3.098726
12.403350	0.1	3.125906
12.405017	0.1	3.155410
12.406683	0.1	3.184259
12.408350	0.1	3.210783
12.410017	0.1	3.235638
12.411683	0.1	3.260851
12.413350	0.1	3.288210
12.415017	0.1	3.317714
12.416683	0.1	3.347457
12.418350	0.1	3.374875
12.420017	0.1	3.399790
12.421683	0.1	3.424168
12.423350	0.1	3.450155
12.425017	0.1	3.478110
12.426683	0.1	3.507197
12.428350	0.1	3.536284
12.430017	0.1	3.564418
12.431683	0.1	3.590942
12.433350	0.1	3.616333
12.435017	0.1	3.641725
12.436683	0.1	3.668249
12.438350	0.1	3.695786
12.440017	0.1	3.723622
12.441683	0.1	3.750980
12.443350	0.1	3.777147
12.445017	0.1	3.801048
12.446683	0.1	3.820837
12.448350	0.1	3.835440
12.450017	0.1	3.846646
12.451683	0.1	3.858805
12.453350	0.1	3.875137
12.455017	0.1	3.895700
12.456683	0.1	3.917933
12.458350	0.1	3.938973
12.460017	0.1	3.956497
12.461683	0.1	3.969372
12.463350	0.1	3.978133
12.465017	0.1	3.984630
12.466683	0.1	3.991187
12.468350	0.1	3.999412
12.470017	0.1	4.009247
12.471683	0.1	4.018963
12.473350	0.1	4.026652
12.475017	0.1	4.031897
12.476683	0.1	4.035294
12.478350	0.1	4.036904
12.480017	0.1	4.036248
12.481683	0.1	4.032731
12.483350	0.1	4.026652
12.485017	0.1	4.019320
12.486683	0.1	4.011870
12.488350	0.1	4.004181
12.490017	0.1	3.995836
12.491683	0.1	3.986836
12.493350	0.1	3.977895
12.495017	0.1	3.969252
12.496683	0.1	3.959418
12.498350	0.1	3.946841
12.500017	0.1	3.931463
12.501683	0.1	3.914416
12.503350	0.1	3.897190
12.505017	0.1	3.881037
12.506683	0.1	3.866792
12.508350	0.1	3.853917
12.510017	0.1	3.841102
12.511683	0.1	3.827632
12.513350	0.1	3.813803
12.515017	0.1	3.799618
12.516683	0.1	3.784180
12.518350	0.1	3.767014
12.520017	0.1	3.749132
12.521683	0.1	3.732085
12.523350	0.1	3.717005
12.525017	0.1	3.704369
12.526683	0.1	3.693819
12.528350	0.1	3.684461
12.530017	0.1	3.675223
12.531683	0.1	3.664494
12.533350	0.1	3.651202
12.535017	0.1	3.637552
12.536683	0.1	3.626883
12.538350	0.1	3.619552
12.540017	0.1	3.613055
12.541683	0.1	3.604651
12.543350	0.1	3.593803
12.545017	0.1	3.581941
12.546683	0.1	3.570378
12.548350	0.1	3.559113
12.550017	0.1	3.547728
12.551683	0.1	3.535688
12.553350	0.1	3.523112
12.555017	0.1	3.511787
12.556683	0.1	3.503800
12.558350	0.1	3.499150
12.560017	0.1	3.496349
12.561683	0.1	3.493011
12.563350	0.1	3.487766
12.565017	0.1	3.480256
12.566683	0.1	3.471315
12.568350	0.1	3.462076
12.570017	0.1	3.453016
12.571683	0.1	3.443897
12.573350	0.1	3.434599
12.575017	0.1	3.424943
12.576683	0.1	3.414631
12.578350	0.1	3.404498
12.580017	0.1	3.396094
12.581683	0.1	3.390134
12.583350	0.1	3.386021
12.585017	0.1	3.382564
12.586683	0.1	3.378093
12.588350	0.1	3.371179
12.590017	0.1	3.361821
12.591683	0.1	3.351510
12.593350	0.1	3.342092
12.595017	0.1	3.333628
12.596683	0.1	3.324688
12.598350	0.1	3.314197
12.600017	0.1	3.302157
12.601683	0.1	3.288806
12.603350	0.1	3.274083
12.605017	0.1	3.257513
12.606683	0.1	3.238797
12.608350	0.1	3.218174
12.610017	0.1	3.195286
12.611683	0.1	3.169000
12.613350	0.1	3.139317
12.615017	0.1	3.108442
12.616683	0.1	3.078878
12.618350	0.1	3.051996
12.620017	0.1	3.028393
12.621683	0.1	3.008366
12.623350	0.1	2.990246
12.625017	0.1	2.970696
12.626683	0.1	2.947033
12.628350	0.1	2.918959
12.630017	0.1	2.888143
12.631683	0.1	2.856493
12.633350	0.1	2.824605
12.635017	0.1	2.792478
12.636683	0.1	2.759993
12.638350	0.1	2.726972
12.640017	0.1	2.693832
12.641683	0.1	2.662182
12.643350	0.1	2.633810
12.645017	0.1	2.608657
12.646683	0.1	2.585530
12.648350	0.1	2.562583
12.650017	0.1	2.537787
12.651683	0.1	2.509415
12.653350	0.1	2.477586
12.655017	0.1	2.443671
12.656683	0.1	2.409101
12.658350	0.1	2.374947
12.660017	0.1	2.342045
12.661683	0.1	2.311826
12.663350	0.1	2.284527
12.665017	0.1	2.258539
12.666683	0.1	2.231777
12.668350	0.1	2.203226
12.670017	0.1	2.172768
12.671683	0.1	2.141178
12.673350	0.1	2.110541
12.675017	0.1	2.082825
12.676683	0.1	2.058327
12.678350	0.1	2.035737
12.680017	0.1	2.014637
12.681683	0.1	1.994848
12.683350	0.1	1.976073
12.685017	0.1	1.958192
12.686683	0.1	1.940787
12.688350	0.1	1.922906
12.690017	0.1	1.902700
12.691683	0.1	1.879156
12.693350	0.1	1.852870
12.695017	0.1	1.826465
12.696683	0.1	1.802266
12.698350	0.1	1.780629
12.700017	0.1	1.760125
12.701683	0.1	1.739800
12.703350	0.1	1.719654
12.705017	0.1	1.699209
12.706683	0.1	1.678467
12.708350	0.1	1.658619
12.710017	0.1	1.640201
12.711683	0.1	1.622439
12.713350	0.1	1.604915
12.715017	0.1	1.588345
12.716683	0.1	1.573324
12.718350	0.1	1.559258
12.720017	0.1	1.545429
12.721683	0.1	1.531601
12.723350	0.1	1.518011
12.725017	0.1	1.504302
12.726683	0.1	1.489520
12.728350	0.1	1.473010
12.730017	0.1	1.455069
12.731683	0.1	1.436293
12.733350	0.1	1.417458
12.735017	0.1	1.399577
12.736683	0.1	1.383483
12.738350	0.1	1.369774
12.740017	0.1	1.358450
12.741683	0.1	1.348853
12.743350	0.1	1.340270
12.745017	0.1	1.332522
12.746683	0.1	1.325369
12.748350	0.1	1.317918
12.750017	0.1	1.309633
12.751683	0.1	1.300633
12.753350	0.1	1.291514
12.755017	0.1	1.283288
12.756683	0.1	1.277208
12.758350	0.1	1.273930
12.760017	0.1	1.272023
12.761683	0.1	1.268625
12.763350	0.1	1.262009
12.765017	0.1	1.252830
12.766683	0.1	1.243413
12.768350	0.1	1.237035
12.770017	0.1	1.235724
12.771683	0.1	1.238167
12.773350	0.1	1.240730
12.775017	0.1	1.240432
12.776683	0.1	1.237035
12.778350	0.1	1.231551
12.780017	0.1	1.225054
12.781683	0.1	1.219094
12.783350	0.1	1.215041
12.785017	0.1	1.212895
12.786683	0.1	1.211643
12.788350	0.1	1.210094
12.790017	0.1	1.208961
12.791683	0.1	1.209974
12.793350	0.1	1.213789
12.795017	0.1	1.219392
12.796683	0.1	1.225650
12.798350	0.1	1.231790
12.800017	0.1	1.237392
12.801683	0.1	1.242638
12.803350	0.1	1.247108
12.805017	0.1	1.250148
12.806683	0.1	1.251459
12.808350	0.1	1.252115
12.810017	0.1	1.254141
12.811683	0.1	1.258791
12.813350	0.1	1.265407
12.815017	0.1	1.271367
12.816683	0.1	1.274109
12.818350	0.1	1.274109
12.820017	0.1	1.274467
12.821683	0.1	1.277685
12.823350	0.1	1.284242
12.825017	0.1	1.293242
12.826683	0.1	1.303732
12.828350	0.1	1.315236
12.830017	0.1	1.326740
12.831683	0.1	1.337349
12.833350	0.1	1.347005
12.835017	0.1	1.357079
12.836683	0.1	1.368284
12.838350	0.1	1.379967
12.840017	0.1	1.390696
12.841683	0.1	1.399756
12.843350	0.1	1.407564
12.845017	0.1	1.415074
12.846683	0.1	1.422882
12.848350	0.1	1.431525
12.850017	0.1	1.441300
12.851683	0.1	1.451969
12.853350	0.1	1.462996
12.855017	0.1	1.473367
12.856683	0.1	1.482070
12.858350	0.1	1.489222
12.860017	0.1	1.496732
12.861683	0.1	1.506567
12.863350	0.1	1.518905
12.865017	0.1	1.532853
12.866683	0.1	1.547515
12.868350	0.1	1.563251
12.870017	0.1	1.580775
12.871683	0.1	1.599312
12.873350	0.1	1.616001
12.875017	0.1	1.628518
12.876683	0.1	1.637340
12.878350	0.1	1.645565
12.880017	0.1	1.656473
12.881683	0.1	1.670301
12.883350	0.1	1.684725
12.885017	0.1	1.697183
12.886683	0.1	1.707137
12.888350	0.1	1.715839
12.890017	0.1	1.725197
12.891683	0.1	1.736581
12.893350	0.1	1.749873
12.895017	0.1	1.763642
12.896683	0.1	1.776695
12.898350	0.1	1.788914
12.900017	0.1	1.800835
12.901683	0.1	1.812995
12.903350	0.1	1.824439
12.905017	0.1	1.833499
12.906683	0.1	1.839459
12.908350	0.1	1.843333
12.910017	0.1	1.846135
12.911683	0.1	1.848698
12.913350	0.1	1.851380
12.915017	0.1	1.854479
12.916683	0.1	1.858652
12.918350	0.1	1.864791
12.920017	0.1	1.873136
12.921683	0.1	1.882613
12.923350	0.1	1.891315
12.925017	0.1	1.897216
12.926683	0.1	1.899362
12.928350	0.1	1.898944
12.930017	0.1	1.898885
12.931683	0.1	1.901507
12.933350	0.1	1.906335
12.935017	0.1	1.910865
12.936683	0.1	1.912892
12.938350	0.1	1.912594
12.940017	0.1	1.911402
12.941683	0.1	1.909971
12.943350	0.1	1.909137
12.945017	0.1	1.910150
12.946683	0.1	1.913130
12.948350	0.1	1.916587
12.950017	0.1	1.918733
12.951683	0.1	1.918376
12.953350	0.1	1.915634
12.955017	0.1	1.912058
12.956683	0.1	1.909733
12.958350	0.1	1.909971
12.960017	0.1	1.912832
12.961683	0.1	1.916766
12.963350	0.1	1.918912
12.965017	0.1	1.917362
12.966683	0.1	1.912594
12.968350	0.1	1.906633
12.970017	0.1	1.901150
12.971683	0.1	1.896381
12.973350	0.1	1.891911
12.975017	0.1	1.887143
12.976683	0.1	1.881480
12.978350	0.1	1.874566
12.980017	0.1	1.866698
12.981683	0.1	1.859069
12.983350	0.1	1.852632
12.985017	0.1	1.847386
12.986683	0.1	1.842320
12.988350	0.1	1.836479
12.990017	0.1	1.829624
12.991683	0.1	1.821816
12.993350	0.1	1.812816
12.995017	0.1	1.802862
12.996683	0.1	1.791954
12.998350	0.1	1.779199
13.000017	0.1	1.764476
13.001683	0.1	1.749337
13.003350	0.1	1.734436
13.005017	0.1	1.717925
13.006683	0.1	1.697838
13.008350	0.1	1.675606
13.010017	0.1	1.654625
13.011683	0.1	1.636982
13.013350	0.1	1.621783
13.015017	0.1	1.607776
13.016683	0.1	1.594603
13.018350	0.1	1.581550
13.020017	0.1	1.567006
13.021683	0.1	1.549125
13.023350	0.1	1.526594
13.025017	0.1	1.499891
13.026683	0.1	1.470447
13.028350	0.1	1.440108
13.030017	0.1	1.410604
13.031683	0.1	1.384318
13.033350	0.1	1.362085
13.035017	0.1	1.342058
13.036683	0.1	1.321435
13.038350	0.1	1.299739
13.040017	0.1	1.278281
13.041683	0.1	1.258254
13.043350	0.1	1.239598
13.045017	0.1	1.220763
13.046683	0.1	1.200914
13.048350	0.1	1.180887
13.050017	0.1	1.162648
13.051683	0.1	1.145899
13.053350	0.1	1.129568
13.055017	0.1	1.113832
13.056683	0.1	1.099169
13.058350	0.1	1.084745
13.060017	0.1	1.069844
13.061683	0.1	1.055360
13.063350	0.1	1.042485
13.065017	0.1	1.030803
13.066683	0.1	1.018226
13.068350	0.1	1.004160
13.070017	0.1	0.989914
13.071683	0.1	0.977218
13.073350	0.1	0.966847
13.075017	0.1	0.959039
13.076683	0.1	0.952721
13.078350	0.1	0.946343
13.080017	0.1	0.939608
13.081683	0.1	0.933468
13.083350	0.1	0.928640
13.085017	0.1	0.924528
13.086683	0.1	0.920057
13.088350	0.1	0.914693
13.090017	0.1	0.908196
13.091683	0.1	0.901163
13.093350	0.1	0.895321
13.095017	0.1	0.892580
13.096683	0.1	0.893414
13.098350	0.1	0.896692
13.100017	0.1	0.901163
13.101683	0.1	0.906110
13.103350	0.1	0.910878
13.105017	0.1	0.913978
13.106683	0.1	0.914514
13.108350	0.1	0.913858
13.110017	0.1	0.914574
13.111683	0.1	0.917733
13.113350	0.1	0.922263
13.115017	0.1	0.926733
13.116683	0.1	0.930846
13.118350	0.1	0.934541
13.120017	0.1	0.937700
13.121683	0.1	0.940204
13.123350	0.1	0.942648
13.125017	0.1	0.945866
13.126683	0.1	0.950217
13.128350	0.1	0.955284
13.130017	0.1	0.959992
13.131683	0.1	0.963211
13.133350	0.1	0.965476
13.135017	0.1	0.968278
13.136683	0.1	0.972450
13.138350	0.1	0.977516
13.140017	0.1	0.982285
13.141683	0.1	0.985324
13.143350	0.1	0.986159
13.145017	0.1	0.985265
13.146683	0.1	0.983357
13.148350	0.1	0.981510
13.150017	0.1	0.981569
13.151683	0.1	0.984609
13.153350	0.1	0.990152
13.155017	0.1	0.996828
13.156683	0.1	1.003981
13.158350	0.1	1.012147
13.160017	0.1	1.021206
13.161683	0.1	1.029849
13.163350	0.1	1.036942
13.165017	0.1	1.042187
13.166683	0.1	1.045525
13.168350	0.1	1.046717
13.170017	0.1	1.046360
13.171683	0.1	1.046300
13.173350	0.1	1.048505
13.175017	0.1	1.053691
13.176683	0.1	1.060784
13.178350	0.1	1.067281
13.180017	0.1	1.070917
13.181683	0.1	1.071274
13.183350	0.1	1.070499
13.185017	0.1	1.071453
13.186683	0.1	1.074970
13.188350	0.1	1.080096
13.190017	0.1	1.085162
13.191683	0.1	1.088977
13.193350	0.1	1.091659
13.195017	0.1	1.094997
13.196683	0.1	1.100242
13.198350	0.1	1.106680
13.200017	0.1	1.112819
13.201683	0.1	1.118124
13.203350	0.1	1.123011
13.205017	0.1	1.127243
13.206683	0.1	1.129627
13.208350	0.1	1.129150
13.210017	0.1	1.126349
13.211683	0.1	1.123130
13.213350	0.1	1.121700
13.215017	0.1	1.123428
13.216683	0.1	1.128912
13.218350	0.1	1.137316
13.220017	0.1	1.147270
13.221683	0.1	1.157522
13.223350	0.1	1.166642
13.225017	0.1	1.173318
13.226683	0.1	1.177907
13.228350	0.1	1.182258
13.230017	0.1	1.188099
13.231683	0.1	1.196563
13.233350	0.1	1.208067
13.235017	0.1	1.221538
13.236683	0.1	1.234770
13.238350	0.1	1.246572
13.240017	0.1	1.257122
13.241683	0.1	1.267433
13.243350	0.1	1.278043
13.245017	0.1	1.288772
13.246683	0.1	1.299560
13.248350	0.1	1.311302
13.250017	0.1	1.325727
13.251683	0.1	1.343846
13.253350	0.1	1.364946
13.255017	0.1	1.387239
13.256683	0.1	1.408815
13.258350	0.1	1.428187
13.260017	0.1	1.445890
13.261683	0.1	1.463831
13.263350	0.1	1.483023
13.265017	0.1	1.502991
13.266683	0.1	1.523554
13.268350	0.1	1.546145
13.270017	0.1	1.571834
13.271683	0.1	1.600146
13.273350	0.1	1.630187
13.275017	0.1	1.661897
13.276683	0.1	1.695991
13.278350	0.1	1.732588
13.280017	0.1	1.770914
13.281683	0.1	1.810372
13.283350	0.1	1.851440
13.285017	0.1	1.895249
13.286683	0.1	1.942694
13.288350	0.1	1.993060
13.290017	0.1	2.044439
13.291683	0.1	2.095342
13.293350	0.1	2.145827
13.295017	0.1	2.197445
13.296683	0.1	2.252519
13.298350	0.1	2.312958
13.300017	0.1	2.379716
13.301683	0.1	2.451599
13.303350	0.1	2.526105
13.305017	0.1	2.600908
13.306683	0.1	2.674997
13.308350	0.1	2.748430
13.310017	0.1	2.821505
13.311683	0.1	2.895057
13.313350	0.1	2.970517
13.315017	0.1	3.049791
13.316683	0.1	3.133893
13.318350	0.1	3.222168
13.320017	0.1	3.313184
13.321683	0.1	3.407061
13.323350	0.1	3.505111
13.325017	0.1	3.608167
13.326683	0.1	3.715456
13.328350	0.1	3.825426
13.330017	0.1	3.937483
13.331683	0.1	4.052341
13.333350	0.1	4.171252
13.335017	0.1	4.295528
13.336683	0.1	4.425109
13.338350	0.1	4.558921
13.340017	0.1	4.695416
13.341683	0.1	4.833997
13.343350	0.1	4.975021
13.345017	0.1	5.118847
13.346683	0.1	5.266011
13.348350	0.1	5.417705
13.350017	0.1	5.574882
13.351683	0.1	5.737305
13.353350	0.1	5.904079
13.355017	0.1	6.074965
13.356683	0.1	6.250441
13.358350	0.1	6.430984
13.360017	0.1	6.616354
13.361683	0.1	6.806314
13.363350	0.1	7.001162
13.365017	0.1	7.201255
13.366683	0.1	7.406235
13.368350	0.1	7.615984
13.370017	0.1	7.831634
13.371683	0.1	8.054495
13.373350	0.1	8.284987
13.375017	0.1	8.522749
13.376683	0.1	8.766830
13.378350	0.1	9.016872
13.380017	0.1	9.273351
13.381683	0.1	9.537459
13.383350	0.1	9.810210
13.385017	0.1	10.092140
13.386683	0.1	10.382176
13.388350	0.1	10.678471
13.390017	0.1	10.979415
13.391683	0.1	11.284590
13.393350	0.1	11.593998
13.395017	0.1	11.907936
13.396683	0.1	12.227298
13.398350	0.1	12.552262
13.400017	0.1	12.881637
13.401683	0.1	13.214053
13.403350	0.1	13.548375
13.405017	0.1	13.883055
13.406683	0.1	14.217556
13.408350	0.1	14.553131
13.410017	0.1	14.891149
13.411683	0.1	15.231253
13.413350	0.1	15.572072
13.415017	0.1	15.912117
13.416683	0.1	16.250015
13.418350	0.1	16.585232
13.420017	0.1	16.918124
13.421683	0.1	17.247976
13.423350	0.1	17.572881
13.425017	0.1	17.891289
13.426683	0.1	18.202544
13.428350	0.1	18.506230
13.430017	0.1	18.802346
13.431683	0.1	19.092025
13.433350	0.1	19.375743
13.435017	0.1	19.652606
13.436683	0.1	19.920171
13.438350	0.1	20.176173
13.440017	0.1	20.419301
13.441683	0.1	20.649673
13.443350	0.1	20.868303
13.445017	0.1	21.076323
13.446683	0.1	21.274449
13.448350	0.1	21.463574
13.450017	0.1	21.644236
13.451683	0.1	21.816195
13.453350	0.1	21.978320
13.455017	0.1	22.129597
13.456683	0.1	22.269668
13.458350	0.1	22.399010
13.460017	0.1	22.518159
13.461683	0.1	22.626759
13.463350	0.1	22.723676
13.465017	0.1	22.809507
13.466683	0.1	22.886576
13.468350	0.1	22.956134
13.470017	0.1	23.018004
13.471683	0.1	23.072065
13.473350	0.1	23.118557
13.475017	0.1	23.156585
13.476683	0.1	23.185076
13.478350	0.1	23.204864
13.480017	0.1	23.218037
13.481683	0.1	23.225249
13.483350	0.1	23.225309
13.485017	0.1	23.216726
13.486683	0.1	23.198308
13.488350	0.1	23.169459
13.490017	0.1	23.130537
13.491683	0.1	23.082794
13.493350	0.1	23.027541
13.495017	0.1	22.965909
13.496683	0.1	22.898497
13.498350	0.1	22.824706
13.500017	0.1	22.743822
13.501683	0.1	22.656084
13.503350	0.1	22.561909
13.505017	0.1	22.461952
13.506683	0.1	22.356333
13.508350	0.1	22.244038
13.510017	0.1	22.123815
13.511683	0.1	21.994652
13.513350	0.1	21.855952
13.515017	0.1	21.707119
13.516683	0.1	21.548570
13.518350	0.1	21.379949
13.520017	0.1	21.199943
13.521683	0.1	21.007003
13.523350	0.1	20.801009
13.525017	0.1	20.584406
13.526683	0.1	20.360233
13.528350	0.1	20.129920
13.530017	0.1	19.893051
13.531683	0.1	19.649447
13.533350	0.1	19.398631
13.535017	0.1	19.139708
13.536683	0.1	18.871070
13.538350	0.1	18.591643
13.540017	0.1	18.301369
13.541683	0.1	18.000723
13.543350	0.1	17.689289
13.545017	0.1	17.367006
13.546683	0.1	17.036141
13.548350	0.1	16.700328
13.550017	0.1	16.362370
13.551683	0.1	16.022624
13.553350	0.1	15.679718
13.555017	0.1	15.331388
13.556683	0.1	14.977039
13.558350	0.1	14.617921
13.560017	0.1	14.256657
13.561683	0.1	13.894857
13.563350	0.1	13.532103
13.565017	0.1	13.167263
13.566683	0.1	12.800575
13.568350	0.1	12.433828
13.570017	0.1	12.068809
13.571683	0.1	11.706353
13.573350	0.1	11.346579
13.575017	0.1	10.989309
13.576683	0.1	10.634900
13.578350	0.1	10.284484
13.580017	0.1	9.938479
13.581683	0.1	9.596527
13.583350	0.1	9.258748
13.585017	0.1	8.926988
13.586683	0.1	8.603395
13.588350	0.1	8.288444
13.590017	0.1	7.981062
13.591683	0.1	7.680715
13.593350	0.1	7.387579
13.595017	0.1	7.101953
13.596683	0.1	6.823838
13.598350	0.1	6.553770
13.600017	0.1	6.291867
13.601683	0.1	6.037593
13.603350	0.1	5.790472
13.605017	0.1	5.551458
13.606683	0.1	5.321384
13.608350	0.1	5.100668
13.610017	0.1	4.889846
13.611683	0.1	4.689098
13.613350	0.1	4.497707
13.615017	0.1	4.314482
13.616683	0.1	4.139245
13.618350	0.1	3.972411
13.620017	0.1	3.814519
13.621683	0.1	3.665090
13.623350	0.1	3.522694
13.625017	0.1	3.385008
13.626683	0.1	3.250957
13.628350	0.1	3.121495
13.630017	0.1	2.999425
13.631683	0.1	2.887368
13.633350	0.1	2.785385
13.635017	0.1	2.690852
13.636683	0.1	2.600968
13.638350	0.1	2.514005
13.640017	0.1	2.429009
13.641683	0.1	2.345681
13.643350	0.1	2.265036
13.645017	0.1	2.189160
13.646683	0.1	2.120614
13.648350	0.1	2.060056
13.650017	0.1	2.005458
13.651683	0.1	1.954317
13.653350	0.1	1.905620
13.655017	0.1	1.859665
13.656683	0.1	1.816928
13.658350	0.1	1.777709
13.660017	0.1	1.742065
13.661683	0.1	1.709461
13.663350	0.1	1.679599
13.665017	0.1	1.652002
13.666683	0.1	1.625538
13.668350	0.1	1.598775
13.670017	0.1	1.571238
13.671683	0.1	1.542986
13.673350	0.1	1.514137
13.675017	0.1	1.485705
13.676683	0.1	1.459181
13.678350	0.1	1.434982
13.680017	0.1	1.412213
13.681683	0.1	1.390159
13.683350	0.1	1.369357
13.685017	0.1	1.350999
13.686683	0.1	1.335204
13.688350	0.1	1.321137
13.690017	0.1	1.308858
13.691683	0.1	1.298547
13.693350	0.1	1.288295
13.695017	0.1	1.275957
13.696683	0.1	1.261354
13.698350	0.1	1.245856
13.700017	0.1	1.231611
13.701683	0.1	1.220524
13.703350	0.1	1.213074
13.705017	0.1	1.207709
13.706683	0.1	1.203120
13.708350	0.1	1.199186
13.710017	0.1	1.196086
13.711683	0.1	1.193702
13.713350	0.1	1.191318
13.715017	0.1	1.188278
13.716683	0.1	1.184166
13.718350	0.1	1.179099
13.720017	0.1	1.173139
13.721683	0.1	1.166105
13.723350	0.1	1.157999
13.725017	0.1	1.149297
13.726683	0.1	1.141250
13.728350	0.1	1.135230
13.730017	0.1	1.131594
13.731683	0.1	1.129389
13.733350	0.1	1.127422
13.735017	0.1	1.125157
13.736683	0.1	1.122296
13.738350	0.1	1.118898
13.740017	0.1	1.114428
13.741683	0.1	1.108468
13.743350	0.1	1.101494
13.745017	0.1	1.095593
13.746683	0.1	1.092613
13.748350	0.1	1.092851
13.750017	0.1	1.095951
13.751683	0.1	1.101255
13.753350	0.1	1.107514
13.755017	0.1	1.113296
13.756683	0.1	1.116872
13.758350	0.1	1.116991
13.760017	0.1	1.113713
13.761683	0.1	1.109600
13.763350	0.1	1.107216
13.765017	0.1	1.107037
13.766683	0.1	1.107931
13.768350	0.1	1.109183
13.770017	0.1	1.110017
13.771683	0.1	1.109243
13.773350	0.1	1.106978
13.775017	0.1	1.105607
13.776683	0.1	1.107037
13.778350	0.1	1.110017
13.780017	0.1	1.111388
13.781683	0.1	1.109004
13.783350	0.1	1.103759
13.785017	0.1	1.098335
13.786683	0.1	1.094878
13.788350	0.1	1.094103
13.790017	0.1	1.095831
13.791683	0.1	1.099944
13.793350	0.1	1.105905
13.795017	0.1	1.112402
13.796683	0.1	1.118064
13.798350	0.1	1.121640
13.800017	0.1	1.122773
13.801683	0.1	1.122654
13.803350	0.1	1.122594
13.805017	0.1	1.122058
13.806683	0.1	1.119495
13.808350	0.1	1.114667
13.810017	0.1	1.109839
13.811683	0.1	1.107991
13.813350	0.1	1.110315
13.815017	0.1	1.115203
13.816683	0.1	1.120329
13.818350	0.1	1.124740
13.820017	0.1	1.128554
13.821683	0.1	1.131237
13.823350	0.1	1.132071
13.825017	0.1	1.130998
13.826683	0.1	1.128435
13.828350	0.1	1.125276
13.830017	0.1	1.123130
13.831683	0.1	1.124024
13.833350	0.1	1.128197
13.835017	0.1	1.133561
13.836683	0.1	1.138330
13.838350	0.1	1.142025
13.840017	0.1	1.144171
13.841683	0.1	1.145005
13.843350	0.1	1.145065
13.845017	0.1	1.144767
13.846683	0.1	1.144171
13.848350	0.1	1.143336
13.850017	0.1	1.141548
13.851683	0.1	1.138151
13.853350	0.1	1.134574
13.855017	0.1	1.132786
13.856683	0.1	1.134336
13.858350	0.1	1.139999
13.860017	0.1	1.148939
13.861683	0.1	1.159132
13.863350	0.1	1.168847
13.865017	0.1	1.177132
13.866683	0.1	1.183152
13.868350	0.1	1.186371
13.870017	0.1	1.186609
13.871683	0.1	1.183927
13.873350	0.1	1.178742
13.875017	0.1	1.171887
13.876683	0.1	1.164317
13.878350	0.1	1.157224
13.880017	0.1	1.152337
13.881683	0.1	1.150549
13.883350	0.1	1.151979
13.885017	0.1	1.156271
13.886683	0.1	1.162946
13.888350	0.1	1.170278
13.890017	0.1	1.176298
13.891683	0.1	1.179993
13.893350	0.1	1.181722
13.895017	0.1	1.182675
13.896683	0.1	1.183808
13.898350	0.1	1.185358
13.900017	0.1	1.187205
13.901683	0.1	1.189470
13.903350	0.1	1.192510
13.905017	0.1	1.196802
13.906683	0.1	1.202166
13.908350	0.1	1.207054
13.910017	0.1	1.209676
13.911683	0.1	1.209319
13.913350	0.1	1.206517
13.915017	0.1	1.202345
13.916683	0.1	1.197577
13.918350	0.1	1.193225
13.920017	0.1	1.190484
13.921683	0.1	1.190245
13.923350	0.1	1.192868
13.925017	0.1	1.198232
13.926683	0.1	1.205683
13.928350	0.1	1.213968
13.930017	0.1	1.221478
13.931683	0.1	1.227558
13.933350	0.1	1.232982
13.935017	0.1	1.239061
13.936683	0.1	1.245618
13.938350	0.1	1.251757
13.940017	0.1	1.256585
13.941683	0.1	1.260758
13.943350	0.1	1.265764
13.945017	0.1	1.272500
13.946683	0.1	1.281381
13.948350	0.1	1.291871
13.950017	0.1	1.302600
13.951683	0.1	1.311958
13.953350	0.1	1.319230
13.955017	0.1	1.323700
13.956683	0.1	1.325667
13.958350	0.1	1.327097
13.960017	0.1	1.329959
13.961683	0.1	1.334846
13.963350	0.1	1.341283
13.965017	0.1	1.349211
13.966683	0.1	1.358450
13.968350	0.1	1.368225
13.970017	0.1	1.377702
13.971683	0.1	1.386583
13.973350	0.1	1.395702
13.975017	0.1	1.405895
13.976683	0.1	1.416326
13.978350	0.1	1.425147
13.980017	0.1	1.431763
13.981683	0.1	1.437664
13.983350	0.1	1.445234
13.985017	0.1	1.455784
13.986683	0.1	1.468837
13.988350	0.1	1.482308
13.990017	0.1	1.494885
13.991683	0.1	1.506925
13.993350	0.1	1.518548
13.995017	0.1	1.528263
13.996683	0.1	1.536191
13.998350	0.1	1.545072
14.000017	0.1	1.556456
14.001683	0.1	1.569331
14.003350	0.1	1.583099
14.005017	0.1	1.598537
14.006683	0.1	1.615524
14.008350	0.1	1.632691
14.010017	0.1	1.649499
14.011683	0.1	1.666427
14.013350	0.1	1.683653
14.015017	0.1	1.700044
14.016683	0.1	1.714826
14.018350	0.1	1.728535
14.020017	0.1	1.743436
14.021683	0.1	1.762390
14.023350	0.1	1.786709
14.025017	0.1	1.814902
14.026683	0.1	1.843810
14.028350	0.1	1.869857
14.030017	0.1	1.890481
14.031683	0.1	1.906395
14.033350	0.1	1.921833
14.035017	0.1	1.941621
14.036683	0.1	1.967490
14.038350	0.1	1.997888
14.040017	0.1	2.029181
14.041683	0.1	2.058387
14.043350	0.1	2.084911
14.045017	0.1	2.109349
14.046683	0.1	2.132595
14.048350	0.1	2.156258
14.050017	0.1	2.182007
14.051683	0.1	2.210796
14.053350	0.1	2.242088
14.055017	0.1	2.274156
14.056683	0.1	2.305806
14.058350	0.1	2.337039
14.060017	0.1	2.368093
14.061683	0.1	2.398789
14.063350	0.1	2.430082
14.065017	0.1	2.462745
14.066683	0.1	2.496541
14.068350	0.1	2.531171
14.070017	0.1	2.566636
14.071683	0.1	2.602160
14.073350	0.1	2.636373
14.075017	0.1	2.669096
14.076683	0.1	2.701521
14.078350	0.1	2.735019
14.080017	0.1	2.770066
14.081683	0.1	2.806008
14.083350	0.1	2.841711
14.085017	0.1	2.875567
14.086683	0.1	2.905786
14.088350	0.1	2.932668
14.090017	0.1	2.958536
14.091683	0.1	2.985239
14.093350	0.1	3.012657
14.095017	0.1	3.040016
14.096683	0.1	3.067434
14.098350	0.1	3.095329
14.100017	0.1	3.123522
14.101683	0.1	3.152132
14.103350	0.1	3.181696
14.105017	0.1	3.212094
14.106683	0.1	3.242016
14.108350	0.1	3.269375
14.110017	0.1	3.292084
14.111683	0.1	3.309369
14.113350	0.1	3.322959
14.115017	0.1	3.335774
14.116683	0.1	3.349364
14.118350	0.1	3.363729
14.120017	0.1	3.378809
14.121683	0.1	3.395319
14.123350	0.1	3.412724
14.125017	0.1	3.429055
14.126683	0.1	3.442586
14.128350	0.1	3.452540
14.130017	0.1	3.459394
14.131683	0.1	3.465057
14.133350	0.1	3.471315
14.135017	0.1	3.478468
14.136683	0.1	3.485739
14.138350	0.1	3.492832
14.140017	0.1	3.500343
14.141683	0.1	3.508687
14.143350	0.1	3.517091
14.145017	0.1	3.523290
14.146683	0.1	3.525079
14.148350	0.1	3.522456
14.150017	0.1	3.517390
14.151683	0.1	3.511250
14.153350	0.1	3.504157
14.155017	0.1	3.495634
14.156683	0.1	3.485620
14.158350	0.1	3.474713
14.160017	0.1	3.464341
14.161683	0.1	3.455758
14.163350	0.1	3.448665
14.165017	0.1	3.440678
14.166683	0.1	3.429592
14.168350	0.1	3.415168
14.170017	0.1	3.399432
14.171683	0.1	3.384531
14.173350	0.1	3.371120
14.175017	0.1	3.357947
14.176683	0.1	3.343106
14.178350	0.1	3.325880
14.180017	0.1	3.306747
14.181683	0.1	3.287375
14.183350	0.1	3.268719
14.185017	0.1	3.250778
14.186683	0.1	3.232658
14.188350	0.1	3.212929
14.190017	0.1	3.189802
14.191683	0.1	3.162086
14.193350	0.1	3.130555
14.195017	0.1	3.097654
14.196683	0.1	3.066242
14.198350	0.1	3.037989
14.200017	0.1	3.012657
14.201683	0.1	2.988398
14.203350	0.1	2.963364
14.205017	0.1	2.936542
14.206683	0.1	2.907932
14.208350	0.1	2.878905
14.210017	0.1	2.852142
14.211683	0.1	2.829135
14.213350	0.1	2.808571
14.215017	0.1	2.787411
14.216683	0.1	2.763629
14.218350	0.1	2.736926
14.220017	0.1	2.708733
14.221683	0.1	2.681494
14.223350	0.1	2.656400
14.225017	0.1	2.632678
14.226683	0.1	2.609670
14.228350	0.1	2.587199
14.230017	0.1	2.564967
14.231683	0.1	2.542615
14.233350	0.1	2.520919
14.235017	0.1	2.500475
14.236683	0.1	2.480805
14.238350	0.1	2.461016
14.240017	0.1	2.441228
14.241683	0.1	2.423287
14.243350	0.1	2.408624
14.245017	0.1	2.396524
14.246683	0.1	2.385259
14.248350	0.1	2.373874
14.250017	0.1	2.362371
14.251683	0.1	2.351225
14.253350	0.1	2.340734
14.255017	0.1	2.331555
14.256683	0.1	2.324581
14.258350	0.1	2.319992
14.260017	0.1	2.317429
14.261683	0.1	2.316415
14.263350	0.1	2.316415
14.265017	0.1	2.316952
14.266683	0.1	2.317011
14.268350	0.1	2.315343
14.270017	0.1	2.311111
14.271683	0.1	2.304375
14.273350	0.1	2.296329
14.275017	0.1	2.289176
14.276683	0.1	2.284348
14.278350	0.1	2.281606
14.280017	0.1	2.279759
14.281683	0.1	2.278149
14.283350	0.1	2.276957
14.285017	0.1	2.276659
14.286683	0.1	2.276957
14.288350	0.1	2.277196
14.290017	0.1	2.276898
14.291683	0.1	2.275348
14.293350	0.1	2.272308
14.295017	0.1	2.269566
14.296683	0.1	2.269805
14.298350	0.1	2.273560
14.300017	0.1	2.279699
14.301683	0.1	2.285838
14.303350	0.1	2.289653
14.305017	0.1	2.290726
14.306683	0.1	2.289832
14.308350	0.1	2.287984
14.310017	0.1	2.285779
14.311683	0.1	2.283037
14.313350	0.1	2.279401
14.315017	0.1	2.274931
14.316683	0.1	2.270281
14.318350	0.1	2.266169
14.320017	0.1	2.263606
14.321683	0.1	2.263546
14.323350	0.1	2.264917
14.325017	0.1	2.265692
14.326683	0.1	2.265215
14.328350	0.1	2.265096
14.330017	0.1	2.266824
14.331683	0.1	2.269983
14.333350	0.1	2.273083
14.335017	0.1	2.275050
14.336683	0.1	2.275288
14.338350	0.1	2.273798
14.340017	0.1	2.271235
14.341683	0.1	2.268016
14.343350	0.1	2.263904
14.345017	0.1	2.259314
14.346683	0.1	2.256334
14.348350	0.1	2.256811
14.350017	0.1	2.260149
14.351683	0.1	2.264977
14.353350	0.1	2.270699
14.355017	0.1	2.277494
14.356683	0.1	2.284467
14.358350	0.1	2.289593
14.360017	0.1	2.291620
14.361683	0.1	2.291381
14.363350	0.1	2.290607
14.365017	0.1	2.291143
14.366683	0.1	2.294123
14.368350	0.1	2.299965
14.370017	0.1	2.308488
14.371683	0.1	2.318502
14.373350	0.1	2.327919
14.375017	0.1	2.336145
14.376683	0.1	2.344787
14.378350	0.1	2.354860
14.380017	0.1	2.364457
14.381683	0.1	2.370536
14.383350	0.1	2.372623
14.385017	0.1	2.373278
14.386683	0.1	2.375782
14.388350	0.1	2.382755
14.390017	0.1	2.395094
14.391683	0.1	2.410650
14.393350	0.1	2.425492
14.395017	0.1	2.436996
14.396683	0.1	2.445519
14.398350	0.1	2.453983
14.400017	0.1	2.464235
14.401683	0.1	2.476037
14.403350	0.1	2.487660
14.405017	0.1	2.498150
14.406683	0.1	2.507150
14.408350	0.1	2.514184
14.410017	0.1	2.518714
14.411683	0.1	2.522171
14.413350	0.1	2.528429
14.415017	0.1	2.540648
14.416683	0.1	2.558232
14.418350	0.1	2.577424
14.420017	0.1	2.594471
14.421683	0.1	2.607823
14.423350	0.1	2.617479
14.425017	0.1	2.623975
14.426683	0.1	2.628386
14.428350	0.1	2.631188
14.430017	0.1	2.633095
14.431683	0.1	2.635598
14.433350	0.1	2.640784
14.435017	0.1	2.649427
14.436683	0.1	2.660930
14.438350	0.1	2.673745
14.440017	0.1	2.686560
14.441683	0.1	2.699375
14.443350	0.1	2.712071
14.445017	0.1	2.722979
14.446683	0.1	2.730549
14.448350	0.1	2.736449
14.450017	0.1	2.744317
14.451683	0.1	2.755821
14.453350	0.1	2.769411
14.455017	0.1	2.782405
14.456683	0.1	2.793312
14.458350	0.1	2.801895
14.460017	0.1	2.808690
14.461683	0.1	2.814710
14.463350	0.1	2.821744
14.465017	0.1	2.831817
14.466683	0.1	2.845705
14.468350	0.1	2.862215
14.470017	0.1	2.879679
14.471683	0.1	2.896846
14.473350	0.1	2.913594
14.475017	0.1	2.930939
14.476683	0.1	2.950072
14.478350	0.1	2.971709
14.480017	0.1	2.996087
14.481683	0.1	3.022313
14.483350	0.1	3.048897
14.485017	0.1	3.075063
14.486683	0.1	3.101409
14.488350	0.1	3.128886
14.490017	0.1	3.157616
14.491683	0.1	3.186882
14.493350	0.1	3.215075
14.495017	0.1	3.241480
14.496683	0.1	3.267169
14.498350	0.1	3.295362
14.500017	0.1	3.329158
14.501683	0.1	3.368974
14.503350	0.1	3.412128
14.505017	0.1	3.455639
14.506683	0.1	3.498972
14.508350	0.1	3.543020
14.510017	0.1	3.588796
14.511683	0.1	3.636837
14.513350	0.1	3.686607
14.515017	0.1	3.736735
14.516683	0.1	3.787220
14.518350	0.1	3.839195
14.520017	0.1	3.893674
14.521683	0.1	3.951431
14.523350	0.1	4.013479
14.525017	0.1	4.079998
14.526683	0.1	4.150749
14.528350	0.1	4.225195
14.530017	0.1	4.302979
14.531683	0.1	4.384041
14.533350	0.1	4.468739
14.535017	0.1	4.557193
14.536683	0.1	4.647911
14.538350	0.1	4.738391
14.540017	0.1	4.827798
14.541683	0.1	4.917682
14.543350	0.1	5.010307
14.545017	0.1	5.106747
14.546683	0.1	5.207300
14.548350	0.1	5.312503
14.550017	0.1	5.423189
14.551683	0.1	5.539835
14.553350	0.1	5.662799
14.555017	0.1	5.791128
14.556683	0.1	5.921543
14.558350	0.1	6.051302
14.560017	0.1	6.180525
14.561683	0.1	6.311953
14.563350	0.1	6.447912
14.565017	0.1	6.589175
14.566683	0.1	6.736041
14.568350	0.1	6.888569
14.570017	0.1	7.046819
14.571683	0.1	7.210374
14.573350	0.1	7.376731
14.575017	0.1	7.542789
14.576683	0.1	7.707775
14.578350	0.1	7.874132
14.580017	0.1	8.043945
14.581683	0.1	8.217395
14.583350	0.1	8.392811
14.585017	0.1	8.569003
14.586683	0.1	8.745790
14.588350	0.1	8.923889
14.590017	0.1	9.104133
14.591683	0.1	9.285629
14.593350	0.1	9.466351
14.595017	0.1	9.644509
14.596683	0.1	9.820283
14.598350	0.1	9.995819
14.600017	0.1	10.172666
14.601683	0.1	10.350466
14.603350	0.1	10.527075
14.605017	0.1	10.699809
14.606683	0.1	10.868014
14.608350	0.1	11.032463
14.610017	0.1	11.195005
14.611683	0.1	11.357725
14.613350	0.1	11.520446
14.615017	0.1	11.680663
14.616683	0.1	11.836589
14.618350	0.1	11.988462
14.620017	0.1	12.135447
14.621683	0.1	12.275697
14.623350	0.1	12.408794
14.625017	0.1	12.536765
14.626683	0.1	12.660743
14.628350	0.1	12.780250
14.630017	0.1	12.894035
14.631683	0.1	13.000787
14.633350	0.1	13.099254
14.635017	0.1	13.188721
14.636683	0.1	13.269664
14.638350	0.1	13.344169
14.640017	0.1	13.414801
14.641683	0.1	13.482571
14.643350	0.1	13.547064
14.645017	0.1	13.606847
14.646683	0.1	13.660730
14.648350	0.1	13.708711
14.650017	0.1	13.751806
14.651683	0.1	13.790191
14.653350	0.1	13.823033
14.655017	0.1	13.850332
14.656683	0.1	13.873518
14.658350	0.1	13.893963
14.660017	0.1	13.911069
14.661683	0.1	13.923050
14.663350	0.1	13.929964
14.665017	0.1	13.934077
14.666683	0.1	13.937832
14.668350	0.1	13.942242
14.670017	0.1	13.947726
14.671683	0.1	13.954402
14.673350	0.1	13.961316
14.675017	0.1	13.967157
14.676683	0.1	13.972224
14.678350	0.1	13.978840
14.680017	0.1	13.989092
14.681683	0.1	14.003695
14.683350	0.1	14.022649
14.685017	0.1	14.045418
14.686683	0.1	14.071465
14.688350	0.1	14.099956
14.690017	0.1	14.130832
14.691683	0.1	14.165283
14.693350	0.1	14.204622
14.695017	0.1	14.249326
14.696683	0.1	14.299096
14.698350	0.1	14.353157
14.700017	0.1	14.411212
14.701683	0.1	14.473916
14.703350	0.1	14.542521
14.705017	0.1	14.617682
14.706683	0.1	14.698685
14.708350	0.1	14.783085
14.710017	0.1	14.868201
14.711683	0.1	14.953793
14.713350	0.1	15.041531
14.715017	0.1	15.132488
14.716683	0.1	15.226127
14.718350	0.1	15.321375
14.720017	0.1	15.418828
14.721683	0.1	15.520037
14.723350	0.1	15.624643
14.725017	0.1	15.728713
14.726683	0.1	15.827418
14.728350	0.1	15.918613
14.730017	0.1	16.002477
14.731683	0.1	16.079784
14.733350	0.1	16.151906
14.735017	0.1	16.219498
14.736683	0.1	16.281844
14.738350	0.1	16.337753
14.740017	0.1	16.386689
14.741683	0.1	16.429842
14.743350	0.1	16.468109
14.745017	0.1	16.500176
14.746683	0.1	16.523303
14.748350	0.1	16.535879
14.750017	0.1	16.537846
14.751683	0.1	16.529084
14.753350	0.1	16.510249
14.755017	0.1	16.482831
14.756683	0.1	16.447605
14.758350	0.1	16.404511
14.760017	0.1	16.353906
14.761683	0.1	16.297043
14.763350	0.1	16.234339
14.765017	0.1	16.165317
14.766683	0.1	16.088785
14.768350	0.1	16.003610
14.770017	0.1	15.910805
14.771683	0.1	15.813232
14.773350	0.1	15.713514
14.775017	0.1	15.612365
14.776683	0.1	15.509308
14.778350	0.1	15.403570
14.780017	0.1	15.295208
14.781683	0.1	15.184642
14.783350	0.1	15.071751
14.785017	0.1	14.955998
14.786683	0.1	14.837981
14.788350	0.1	14.719666
14.790017	0.1	14.602722
14.791683	0.1	14.486969
14.793350	0.1	14.371694
14.795017	0.1	14.258386
14.796683	0.1	14.149488
14.798350	0.1	14.045061
14.800017	0.1	13.942481
14.801683	0.1	13.839246
14.803350	0.1	13.734640
14.805017	0.1	13.629735
14.806683	0.1	13.526500
14.808350	0.1	13.426424
14.810017	0.1	13.329864
14.811683	0.1	13.236702
14.813350	0.1	13.147116
14.815017	0.1	13.060571
14.816683	0.1	12.975395
14.818350	0.1	12.889207
14.820017	0.1	12.800635
14.821683	0.1	12.710393
14.823350	0.1	12.620331
14.825017	0.1	12.531818
14.826683	0.1	12.445629
14.828350	0.1	12.362481
14.830017	0.1	12.281895
14.831683	0.1	12.201489
14.833350	0.1	12.119115
14.835017	0.1	12.035311
14.836683	0.1	11.952401
14.838350	0.1	11.871398
14.840017	0.1	11.790992
14.841683	0.1	11.708260
14.843350	0.1	11.620761
14.845017	0.1	11.528671
14.846683	0.1	11.434675
14.848350	0.1	11.342467
14.850017	0.1	11.252881
14.851683	0.1	11.162937
14.853350	0.1	11.068822
14.855017	0.1	10.969997
14.856683	0.1	10.868848
14.858350	0.1	10.769010
14.860017	0.1	10.672570
14.861683	0.1	10.578335
14.863350	0.1	10.482193
14.865017	0.1	10.380865
14.866683	0.1	10.274590
14.868350	0.1	10.165096
14.870017	0.1	10.053397
14.871683	0.1	9.939433
14.873350	0.1	9.823382
14.875017	0.1	9.706438
14.876683	0.1	9.589971
14.878350	0.1	9.474099
14.880017	0.1	9.358883
14.881683	0.1	9.244383
14.883350	0.1	9.130121
14.885017	0.1	9.015322
14.886683	0.1	8.899510
14.888350	0.1	8.783341
14.890017	0.1	8.668781
14.891683	0.1	8.557439
14.893350	0.1	8.448661
14.895017	0.1	8.340896
14.896683	0.1	8.233250
14.898350	0.1	8.125842
14.900017	0.1	8.019269
14.901683	0.1	7.914484
14.903350	0.1	7.811845
14.905017	0.1	7.711411
14.906683	0.1	7.612646
14.908350	0.1	7.515491
14.910017	0.1	7.421375
14.911683	0.1	7.333041
14.913350	0.1	7.252753
14.915017	0.1	7.180453
14.916683	0.1	7.114470
14.918350	0.1	7.052780
14.920017	0.1	6.994129
14.921683	0.1	6.938696
14.923350	0.1	6.887258
14.925017	0.1	6.839514
14.926683	0.1	6.795288
14.928350	0.1	6.755472
14.930017	0.1	6.721557
14.931683	0.1	6.694734
14.933350	0.1	6.674946
14.935017	0.1	6.662310
14.936683	0.1	6.656826
14.938350	0.1	6.657124
14.940017	0.1	6.660879
14.941683	0.1	6.667793
14.943350	0.1	6.679297
14.945017	0.1	6.696701
14.946683	0.1	6.720543
14.948350	0.1	6.751061
14.950017	0.1	6.788195
14.951683	0.1	6.830395
14.953350	0.1	6.874800
14.955017	0.1	6.919146
14.956683	0.1	6.964148
14.958350	0.1	7.012070
14.960017	0.1	7.064164
14.961683	0.1	7.119477
14.963350	0.1	7.176817
14.965017	0.1	7.236720
14.966683	0.1	7.300854
14.968350	0.1	7.370532
14.970017	0.1	7.445157
14.971683	0.1	7.522822
14.973350	0.1	7.601858
14.975017	0.1	7.680774
14.976683	0.1	7.757426
14.978350	0.1	7.830143
14.980017	0.1	7.899702
14.981683	0.1	7.968128
14.983350	0.1	8.035899
14.985017	0.1	8.102954
14.986683	0.1	8.169771
14.988350	0.1	8.237482
14.990017	0.1	8.305848
14.991683	0.1	8.373261
14.993350	0.1	8.437694
14.995017	0.1	8.497835
14.996683	0.1	8.554519
14.998350	0.1	8.608938
15.000017	0.1	8.660853
15.001683	0.1	8.710087
15.003350	0.1	8.758188
15.005017	0.1	8.806408
15.006683	0.1	8.853138
15.008350	0.1	8.896113
15.010017	0.1	8.933545
15.011683	0.1	8.964658
15.013350	0.1	8.989513
15.015017	0.1	9.009660
15.016683	0.1	9.026766
15.018350	0.1	9.041310
15.020017	0.1	9.052635
15.021683	0.1	9.060026
15.023350	0.1	9.062529
15.025017	0.1	9.059489
15.026683	0.1	9.051681
15.028350	0.1	9.041310
15.030017	0.1	9.031177
15.031683	0.1	9.023011
15.033350	0.1	9.016514
15.035017	0.1	9.008945
15.036683	0.1	8.997202
15.038350	0.1	8.980275
15.040017	0.1	8.959413
15.041683	0.1	8.936287
15.043350	0.1	8.911074
15.045017	0.1	8.883894
15.046683	0.1	8.854807
15.048350	0.1	8.823515
15.050017	0.1	8.789778
15.051683	0.1	8.754612
15.053350	0.1	8.719683
15.055017	0.1	8.686126
15.056683	0.1	8.653343
15.058350	0.1	8.619786
15.060017	0.1	8.584202
15.061683	0.1	8.546889
15.063350	0.1	8.508623
15.065017	0.1	8.469701
15.066683	0.1	8.430422
15.068350	0.1	8.391440
15.070017	0.1	8.352936
15.071683	0.1	8.314729
15.073350	0.1	8.276999
15.075017	0.1	8.240879
15.076683	0.1	8.207202
15.078350	0.1	8.175254
15.080017	0.1	8.143008
15.081683	0.1	8.109928
15.083350	0.1	8.077562
15.085017	0.1	8.046687
15.086683	0.1	8.016766
15.088350	0.1	7.987619
15.090017	0.1	7.960141
15.091683	0.1	7.935942
15.093350	0.1	7.916451
15.095017	0.1	7.901967
15.096683	0.1	7.890344
15.098350	0.1	7.878900
15.100017	0.1	7.866621
15.101683	0.1	7.855356
15.103350	0.1	7.847369
15.105017	0.1	7.843078
15.106683	0.1	7.841766
15.108350	0.1	7.843018
15.110017	0.1	7.846773
15.111683	0.1	7.853270
15.113350	0.1	7.862986
15.115017	0.1	7.876695
15.116683	0.1	7.895172
15.118350	0.1	7.918597
15.120017	0.1	7.946015
15.121683	0.1	7.975221
15.123350	0.1	8.004547
15.125017	0.1	8.034111
15.126683	0.1	8.065403
15.128350	0.1	8.100212
15.130017	0.1	8.138955
15.131683	0.1	8.179546
15.133350	0.1	8.219600
15.135017	0.1	8.258880
15.136683	0.1	8.299411
15.138350	0.1	8.343578
15.140017	0.1	8.392931
15.141683	0.1	8.447946
15.143350	0.1	8.508325
15.145017	0.1	8.573890
15.146683	0.1	8.643508
15.148350	0.1	8.716107
15.150017	0.1	8.790196
15.151683	0.1	8.863450
15.153350	0.1	8.934677
15.155017	0.1	9.004772
15.156683	0.1	9.076179
15.158350	0.1	9.151042
15.160017	0.1	9.230972
15.161683	0.1	9.316743
15.163350	0.1	9.407878
15.165017	0.1	9.503067
15.166683	0.1	9.600640
15.168350	0.1	9.698868
15.170017	0.1	9.796501
15.171683	0.1	9.893954
15.173350	0.1	9.992481
15.175017	0.1	10.092140
15.176683	0.1	10.192574
15.178350	0.1	10.293186
15.180017	0.1	10.393263
15.181683	0.1	10.492206
15.183350	0.1	10.590017
15.185017	0.1	10.686756
15.186683	0.1	10.782362
15.188350	0.1	10.876716
15.190017	0.1	10.969878
15.191683	0.1	11.062384
15.193350	0.1	11.155070
15.195017	0.1	11.247636
15.196683	0.1	11.338533
15.198350	0.1	11.426807
15.200017	0.1	11.512638
15.201683	0.1	11.596084
15.203350	0.1	11.676551
15.205017	0.1	11.753917
15.206683	0.1	11.828125
15.208350	0.1	11.898399
15.210017	0.1	11.962951
15.211683	0.1	12.020589
15.213350	0.1	12.071253
15.215017	0.1	12.116016
15.216683	0.1	12.155951
15.218350	0.1	12.192190
15.220017	0.1	12.224854
15.221683	0.1	12.253285
15.223350	0.1	12.276471
15.225017	0.1	12.294114
15.226683	0.1	12.306274
15.228350	0.1	12.311579
15.230017	0.1	12.308539
15.231683	0.1	12.297035
15.233350	0.1	12.278856
15.235017	0.1	12.255908
15.236683	0.1	12.228251
15.238350	0.1	12.194813
15.240017	0.1	12.155593
15.241683	0.1	12.111903
15.243350	0.1	12.064934
15.245017	0.1	12.014390
15.246683	0.1	11.959553
15.248350	0.1	11.900068
15.250017	0.1	11.836053
15.251683	0.1	11.767984
15.253350	0.1	11.696637
15.255017	0.1	11.623622
15.256683	0.1	11.550248
15.258350	0.1	11.476756
15.260017	0.1	11.402488
15.261683	0.1	11.325837
15.263350	0.1	11.245430
15.265017	0.1	11.160911
15.266683	0.1	11.073769
15.268350	0.1	10.985614
15.270017	0.1	10.898472
15.271683	0.1	10.813952
15.273350	0.1	10.733069
15.275017	0.1	10.656357
15.276683	0.1	10.584713
15.278350	0.1	10.517598
15.280017	0.1	10.452629
15.281683	0.1	10.387779
15.283350	0.1	10.323644
15.285017	0.1	10.262371
15.286683	0.1	10.206402
15.288350	0.1	10.157407
15.290017	0.1	10.116697
15.291683	0.1	10.084808
15.293350	0.1	10.061682
15.295017	0.1	10.046423
15.296683	0.1	10.038138
15.298350	0.1	10.037065
15.300017	0.1	10.044456
15.301683	0.1	10.061086
15.303350	0.1	10.086716
15.305017	0.1	10.121346
15.306683	0.1	10.166050
15.308350	0.1	10.221422
15.310017	0.1	10.287107
15.311683	0.1	10.362864
15.313350	0.1	10.449470
15.315017	0.1	10.548831
15.316683	0.1	10.662318
15.318350	0.1	10.790110
15.320017	0.1	10.932506
15.321683	0.1	11.090816
15.323350	0.1	11.266411
15.325017	0.1	11.460007
15.326683	0.1	11.672438
15.328350	0.1	11.905015
15.330017	0.1	12.158633
15.331683	0.1	12.432814
15.333350	0.1	12.726665
15.335017	0.1	13.039709
15.336683	0.1	13.372541
15.338350	0.1	13.726831
15.340017	0.1	14.104963
15.341683	0.1	14.509262
15.343350	0.1	14.941336
15.345017	0.1	15.402497
15.346683	0.1	15.895487
15.348350	0.1	16.424776
15.350017	0.1	16.994537
15.351683	0.1	17.606379
15.353350	0.1	18.258513
15.355017	0.1	18.949212
15.356683	0.1	19.680680
15.358350	0.1	20.457090
15.360017	0.1	21.281899
15.361683	0.1	22.158028
15.363350	0.1	23.088635
15.365017	0.1	24.077119
15.366683	0.1	25.127055
15.368350	0.1	26.241840
15.370017	0.1	27.424695
15.371683	0.1	28.679671
15.373350	0.1	30.011417
15.375017	0.1	31.424643
15.376683	0.1	32.923164
15.378350	0.1	34.509899
15.380017	0.1	36.187055
15.381683	0.1	37.957015
15.383350	0.1	39.825144
15.385017	0.1	41.799309
15.386683	0.1	43.886485
15.388350	0.1	46.091023
15.390017	0.1	48.416379
15.391683	0.1	50.865772
15.393350	0.1	53.442481
15.395017	0.1	56.150678
15.396683	0.1	58.994952
15.398350	0.1	61.980251
15.400017	0.1	65.112237
15.401683	0.1	68.395201
15.403350	0.1	71.831588
15.405017	0.1	75.423364
15.406683	0.1	79.174404
15.408350	0.1	83.089893
15.410017	0.1	87.174004
15.411683	0.1	91.429895
15.413350	0.1	95.861262
15.415017	0.1	100.471860
15.416683	0.1	105.264193
15.418350	0.1	110.239870
15.420017	0.1	115.400321
15.421683	0.1	120.747931
15.423350	0.1	126.286633
15.425017	0.1	132.020303
15.426683	0.1	137.952992
15.428350	0.1	144.088217
15.430017	0.1	150.428304
15.431683	0.1	156.975100
15.433350	0.1	163.730571
15.435017	0.1	170.696924
15.436683	0.1	177.877258
15.438350	0.1	185.276162
15.440017	0.1	192.899656
15.441683	0.1	200.755131
15.443350	0.1	208.852065
15.445017	0.1	217.201127
15.446683	0.1	225.812091
15.448350	0.1	234.695627
15.450017	0.1	243.864849
15.451683	0.1	253.335431
15.453350	0.1	263.124184
15.455017	0.1	273.250179
15.456683	0.1	283.734339
15.458350	0.1	294.596451
15.460017	0.1	305.853445
15.461683	0.1	317.520518
15.463350	0.1	329.615195
15.465017	0.1	342.158040
15.466683	0.1	355.169139
15.468350	0.1	368.665002
15.470017	0.1	382.658206
15.471683	0.1	397.159183
15.473350	0.1	412.176395
15.475017	0.1	427.714433
15.476683	0.1	443.771508
15.478350	0.1	460.338918
15.480017	0.1	477.400689
15.481683	0.1	494.932085
15.483350	0.1	512.897045
15.485017	0.1	531.248720
15.486683	0.1	549.933943
15.488350	0.1	568.892453
15.490017	0.1	588.052367
15.491683	0.1	607.330895
15.493350	0.1	626.642503
15.495017	0.1	645.900884
15.496683	0.1	665.014128
15.498350	0.1	683.882277
15.500017	0.1	702.400667
15.501683	0.1	720.466001
15.503350	0.1	737.981661
15.505017	0.1	754.858658
15.506683	0.1	771.013485
15.508350	0.1	786.366867
15.510017	0.1	800.841975
15.511683	0.1	814.366330
15.513350	0.1	826.879849
15.515017	0.1	838.342836
15.516683	0.1	848.732343
15.518350	0.1	858.028165
15.520017	0.1	866.208307
15.521683	0.1	873.263471
15.523350	0.1	879.207187
15.525017	0.1	884.067111
15.526683	0.1	887.874418
15.528350	0.1	890.666538
15.530017	0.1	892.491871
15.531683	0.1	893.403464
15.533350	0.1	893.448048
15.535017	0.1	892.666274
15.536683	0.1	891.103261
15.538350	0.1	888.816171
15.540017	0.1	885.872417
15.541683	0.1	882.335894
15.543350	0.1	878.257089
15.545017	0.1	873.679690
15.546683	0.1	868.650667
15.548350	0.1	863.219968
15.550017	0.1	857.436708
15.551683	0.1	851.347199
15.553350	0.1	844.994536
15.555017	0.1	838.415434
15.556683	0.1	831.637432
15.558350	0.1	824.684311
15.560017	0.1	817.583073
15.561683	0.1	810.364235
15.563350	0.1	803.055513
15.565017	0.1	795.678544
15.566683	0.1	788.251328
15.568350	0.1	780.791568
15.570017	0.1	773.317800
15.571683	0.1	765.847133
15.573350	0.1	758.390710
15.575017	0.1	750.954196
15.576683	0.1	743.541762
15.578350	0.1	736.158832
15.580017	0.1	728.810056
15.581683	0.1	721.497042
15.583350	0.1	714.220388
15.585017	0.1	706.982714
15.586683	0.1	699.790221
15.588350	0.1	692.652744
15.590017	0.1	685.580116
15.591683	0.1	678.575318
15.593350	0.1	671.632449
15.595017	0.1	664.744178
15.596683	0.1	657.907942
15.598350	0.1	651.123384
15.600017	0.1	644.389429
15.601683	0.1	637.705781
15.603350	0.1	631.074168
15.605017	0.1	624.496080
15.606683	0.1	617.970086
15.608350	0.1	611.492730
15.610017	0.1	605.061686
15.611683	0.1	598.676658
15.613350	0.1	592.338359
15.615017	0.1	586.045539
15.616683	0.1	579.794203
15.618350	0.1	573.581491
15.620017	0.1	567.407999
15.621683	0.1	561.273549
15.623350	0.1	555.174086
15.625017	0.1	549.103829
15.626683	0.1	543.057534
15.628350	0.1	537.031087
15.630017	0.1	531.021984
15.631683	0.1	525.029333
15.633350	0.1	519.053490
15.635017	0.1	513.095409
15.636683	0.1	507.155210
15.638350	0.1	501.231939
15.640017	0.1	495.325297
15.641683	0.1	489.436298
15.643350	0.1	483.565419
15.645017	0.1	477.712123
15.646683	0.1	471.875100
15.648350	0.1	466.051726
15.650017	0.1	460.237411
15.651683	0.1	454.426912
15.653350	0.1	448.616829
15.655017	0.1	442.806509
15.656683	0.1	436.998215
15.658350	0.1	431.194927
15.660017	0.1	425.398494
15.661683	0.1	419.610049
15.663350	0.1	413.830067
15.665017	0.1	408.058489
15.666683	0.1	402.295494
15.668350	0.1	396.540904
15.670017	0.1	390.791618
15.671683	0.1	385.043644
15.673350	0.1	379.297994
15.675017	0.1	373.561345
15.676683	0.1	367.838464
15.678350	0.1	362.127206
15.680017	0.1	356.423936
15.681683	0.1	350.730619
15.683350	0.1	345.054707
15.685017	0.1	339.403232
15.686683	0.1	333.779176
15.688350	0.1	328.183432
15.690017	0.1	322.617133
15.691683	0.1	317.080636
15.693350	0.1	311.573524
15.695017	0.1	306.096095
15.696683	0.1	300.650555
15.698350	0.1	295.240003
15.700017	0.1	289.867180
15.701683	0.1	284.533041
15.703350	0.1	279.236155
15.705017	0.1	273.975389
15.706683	0.1	268.753962
15.708350	0.1	263.578788
15.710017	0.1	258.455173
15.711683	0.1	253.384903
15.713350	0.1	248.367622
15.715017	0.1	243.403926
15.716683	0.1	238.495960
15.718350	0.1	233.646109
15.720017	0.1	228.857054
15.721683	0.1	224.132074
15.723350	0.1	219.473673
15.725017	0.1	214.882625
15.726683	0.1	210.358453
15.728350	0.1	205.901516
15.730017	0.1	201.512587
15.731683	0.1	197.192204
15.733350	0.1	192.940187
15.735017	0.1	188.756537
15.736683	0.1	184.642147
15.738350	0.1	180.599223
15.740017	0.1	176.629852
15.741683	0.1	172.735344
15.743350	0.1	168.916414
15.745017	0.1	165.174077
15.746683	0.1	161.508927
15.748350	0.1	157.919834
15.750017	0.1	154.404947
15.751683	0.1	150.963077
15.753350	0.1	147.593149
15.755017	0.1	144.295224
15.756683	0.1	141.071209
15.758350	0.1	137.922593
15.760017	0.1	134.848901
15.761683	0.1	131.848582
15.763350	0.1	128.920444
15.765017	0.1	126.064248
15.766683	0.1	123.279698
15.768350	0.1	120.567091
15.770017	0.1	117.926307
15.771683	0.1	115.355320
15.773350	0.1	112.851269
15.775017	0.1	110.411770
15.776683	0.1	108.034319
15.778350	0.1	105.716712
15.780017	0.1	103.458709
15.781683	0.1	101.261681
15.783350	0.1	99.126941
15.785017	0.1	97.054726
15.786683	0.1	95.043188
15.788350	0.1	93.089407
15.790017	0.1	91.191536
15.791683	0.1	89.348858
15.793350	0.1	87.559705
15.795017	0.1	85.821455
15.796683	0.1	84.131007
15.798350	0.1	82.486575
15.800017	0.1	80.888574
15.801683	0.1	79.338198
15.803350	0.1	77.835922
15.805017	0.1	76.381330
15.806683	0.1	74.974065
15.808350	0.1	73.612456
15.810017	0.1	72.292749
15.811683	0.1	71.011130
15.813350	0.1	69.766049
15.815017	0.1	68.557326
15.816683	0.1	67.384009
15.818350	0.1	66.245202
15.820017	0.1	65.141682
15.821683	0.1	64.073745
15.823350	0.1	63.039545
15.825017	0.1	62.035982
15.826683	0.1	61.061803
15.828350	0.1	60.116891
15.830017	0.1	59.200648
15.831683	0.1	58.312181
15.833350	0.1	57.451252
15.835017	0.1	56.617502
15.836683	0.1	55.809442
15.838350	0.1	55.024985
15.840017	0.1	54.262701
15.841683	0.1	53.522352
15.843350	0.1	52.804414
15.845017	0.1	52.109006
15.846683	0.1	51.434758
15.848350	0.1	50.779584
15.850017	0.1	50.141874
15.851683	0.1	49.520376
15.853350	0.1	48.914495
15.855017	0.1	48.324767
15.856683	0.1	47.752026
15.858350	0.1	47.196331
15.860017	0.1	46.656015
15.861683	0.1	46.128753
15.863350	0.1	45.613232
15.865017	0.1	45.110646
15.866683	0.1	44.622364
15.868350	0.1	44.147971
15.870017	0.1	43.684545
15.871683	0.1	43.229761
15.873350	0.1	42.784276
15.875017	0.1	42.350712
15.876683	0.1	41.930380
15.878350	0.1	41.522148
15.880017	0.1	41.123273
15.881683	0.1	40.731850
15.883350	0.1	40.347877
15.885017	0.1	39.972486
15.886683	0.1	39.605918
15.888350	0.1	39.248052
15.890017	0.1	38.899126
15.891683	0.1	38.559558
15.893350	0.1	38.229289
15.895017	0.1	37.907722
15.896683	0.1	37.595215
15.898350	0.1	37.293079
15.900017	0.1	37.002387
15.901683	0.1	36.722245
15.903350	0.1	36.449733
15.905017	0.1	36.182048
15.906683	0.1	35.918417
15.908350	0.1	35.660686
15.910017	0.1	35.410406
15.911683	0.1	35.167815
15.913350	0.1	34.932317
15.915017	0.1	34.703912
15.916683	0.1	34.481945
15.918350	0.1	34.264626
15.920017	0.1	34.050943
15.921683	0.1	33.842804
15.923350	0.1	33.643367
15.925017	0.1	33.454539
15.926683	0.1	33.276262
15.928350	0.1	33.106567
15.930017	0.1	32.942595
15.931683	0.1	32.781543
15.933350	0.1	32.621743
15.935017	0.1	32.462778
15.936683	0.1	32.305183
15.938350	0.1	32.149376
15.940017	0.1	31.996133
15.941683	0.1	31.846942
15.943350	0.1	31.702580
15.945017	0.1	31.561675
15.946683	0.1	31.421902
15.948350	0.1	31.281235
15.950017	0.1	31.139793
15.951683	0.1	30.998768
15.953350	0.1	30.858876
15.955017	0.1	30.719878
15.956683	0.1	30.581595
15.958350	0.1	30.443551
15.960017	0.1	30.304553
15.961683	0.1	30.163290
15.963350	0.1	30.018808
15.965017	0.1	29.871227
15.966683	0.1	29.721500
15.968350	0.1	29.570641
15.970017	0.1	29.418589
15.971683	0.1	29.264988
15.973350	0.1	29.108943
15.975017	0.1	28.949858
15.976683	0.1	28.787972
15.978350	0.1	28.624000
15.980017	0.1	28.458478
15.981683	0.1	28.291525
15.983350	0.1	28.123857
15.985017	0.1	27.957441
15.986683	0.1	27.794005
15.988350	0.1	27.633430
15.990017	0.1	27.473869
15.991683	0.1	27.314069
15.993350	0.1	27.153315
15.995017	0.1	26.990833
15.996683	0.1	26.826622
15.998350	0.1	26.664080
16.000017	0.1	26.508035
16.001683	0.1	26.360633
16.003350	0.1	26.220085
16.005017	0.1	26.082935
16.006683	0.1	25.947751
16.008350	0.1	25.816263
16.010017	0.1	25.689901
16.011683	0.1	25.568308
16.013350	0.1	25.449993
16.015017	0.1	25.333942
16.016683	0.1	25.219740
16.018350	0.1	25.107385
16.020017	0.1	24.998428
16.021683	0.1	24.895848
16.023350	0.1	24.802090
16.025017	0.1	24.716021
16.026683	0.1	24.634840
16.028350	0.1	24.556817
16.030017	0.1	24.480940
16.031683	0.1	24.406315
16.033350	0.1	24.333180
16.035017	0.1	24.263681
16.036683	0.1	24.199785
16.038350	0.1	24.141790
16.040017	0.1	24.088027
16.041683	0.1	24.037005
16.043350	0.1	23.987652
16.045017	0.1	23.939253
16.046683	0.1	23.890974
16.048350	0.1	23.842873
16.050017	0.1	23.795606
16.051683	0.1	23.749353
16.053350	0.1	23.703934
16.055017	0.1	23.658396
16.056683	0.1	23.611547
16.058350	0.1	23.563327
16.060017	0.1	23.516001
16.061683	0.1	23.470880
16.063350	0.1	23.426892
16.065017	0.1	23.382367
16.066683	0.1	23.337008
16.068350	0.1	23.291708
16.070017	0.1	23.246886
16.071683	0.1	23.201944
16.073350	0.1	23.155989
16.075017	0.1	23.108186
16.076683	0.1	23.057999
16.078350	0.1	23.005666
16.080017	0.1	22.951425
16.081683	0.1	22.895695
16.083350	0.1	22.838832
16.085017	0.1	22.780658
16.086683	0.1	22.721054
16.088350	0.1	22.660316
16.090017	0.1	22.599460
16.091683	0.1	22.540034
16.093350	0.1	22.484006
16.095017	0.1	22.432388
16.096683	0.1	22.384824
16.098350	0.1	22.339643
16.100017	0.1	22.294105
16.101683	0.1	22.244991
16.103350	0.1	22.189559
16.105017	0.1	22.127987
16.106683	0.1	22.063257
16.108350	0.1	21.999122
16.110017	0.1	21.938266
16.111683	0.1	21.880986
16.113350	0.1	21.825672
16.115017	0.1	21.770657
16.116683	0.1	21.716179
16.118350	0.1	21.663309
16.120017	0.1	21.612765
16.121683	0.1	21.564902
16.123350	0.1	21.519722
16.125017	0.1	21.476985
16.126683	0.1	21.436395
16.128350	0.1	21.398248
16.130017	0.1	21.363856
16.131683	0.1	21.333815
16.133350	0.1	21.306576
16.135017	0.1	21.279455
16.136683	0.1	21.250786
16.138350	0.1	21.220447
16.140017	0.1	21.189929
16.141683	0.1	21.161796
16.143350	0.1	21.137894
16.145017	0.1	21.118702
16.146683	0.1	21.103443
16.148350	0.1	21.091462
16.150017	0.1	21.082224
16.151683	0.1	21.075250
16.153350	0.1	21.069588
16.155017	0.1	21.064521
16.156683	0.1	21.059812
16.158350	0.1	21.055521
16.160017	0.1	21.051825
16.161683	0.1	21.049918
16.163350	0.1	21.051825
16.165017	0.1	21.058441
16.166683	0.1	21.068693
16.168350	0.1	21.080376
16.170017	0.1	21.091880
16.171683	0.1	21.103145
16.173350	0.1	21.114887
16.175017	0.1	21.127940
16.176683	0.1	21.142126
16.178350	0.1	21.156372
16.180017	0.1	21.170677
16.181683	0.1	21.186711
16.183350	0.1	21.205307
16.185017	0.1	21.225334
16.186683	0.1	21.244766
16.188350	0.1	21.262409
16.190017	0.1	21.278740
16.191683	0.1	21.295549
16.193350	0.1	21.314801
16.195017	0.1	21.337034
16.196683	0.1	21.361770
16.198350	0.1	21.388532
16.200017	0.1	21.416129
16.201683	0.1	21.443487
16.203350	0.1	21.469892
16.205017	0.1	21.495046
16.206683	0.1	21.519364
16.208350	0.1	21.543444
16.210017	0.1	21.568478
16.211683	0.1	21.595301
16.213350	0.1	21.624209
16.215017	0.1	21.654488
16.216683	0.1	21.684350
16.218350	0.1	21.711530
16.220017	0.1	21.734656
16.221683	0.1	21.754207
16.223350	0.1	21.771730
16.225017	0.1	21.787824
16.226683	0.1	21.802546
16.228350	0.1	21.816553
16.230017	0.1	21.831871
16.231683	0.1	21.849753
16.233350	0.1	21.869124
16.235017	0.1	21.888317
16.236683	0.1	21.907569
16.238350	0.1	21.928669
16.240017	0.1	21.952034
16.241683	0.1	21.976532
16.243350	0.1	22.000374
16.245017	0.1	22.022010
16.246683	0.1	22.041084
16.248350	0.1	22.058309
16.250017	0.1	22.074045
16.251683	0.1	22.088171
16.253350	0.1	22.100688
16.255017	0.1	22.112192
16.256683	0.1	22.123994
16.258350	0.1	22.136749
16.260017	0.1	22.150220
16.261683	0.1	22.163869
16.263350	0.1	22.177519
16.265017	0.1	22.190751
16.266683	0.1	22.203089
16.268350	0.1	22.215368
16.270017	0.1	22.229494
16.271683	0.1	22.246660
16.273350	0.1	22.266032
16.275017	0.1	22.285701
16.276683	0.1	22.303404
16.278350	0.1	22.318007
16.280017	0.1	22.330762
16.281683	0.1	22.344948
16.283350	0.1	22.362830
16.285017	0.1	22.383810
16.286683	0.1	22.405447
16.288350	0.1	22.425712
16.290017	0.1	22.443296
16.291683	0.1	22.458018
16.293350	0.1	22.471548
16.295017	0.1	22.485734
16.296683	0.1	22.501351
16.298350	0.1	22.517921
16.300017	0.1	22.534610
16.301683	0.1	22.550167
16.303350	0.1	22.564532
16.305017	0.1	22.580089
16.306683	0.1	22.598566
16.308350	0.1	22.618951
16.310017	0.1	22.639336
16.311683	0.1	22.659244
16.313350	0.1	22.678853
16.315017	0.1	22.698463
16.316683	0.1	22.718908
16.318350	0.1	22.741021
16.320017	0.1	22.764565
16.321683	0.1	22.788884
16.323350	0.1	22.813620
16.325017	0.1	22.838713
16.326683	0.1	22.863807
16.328350	0.1	22.888721
16.330017	0.1	22.913219
16.331683	0.1	22.937180
16.333350	0.1	22.960545
16.335017	0.1	22.983016
16.336683	0.1	23.004533
16.338350	0.1	23.026647
16.340017	0.1	23.051561
16.341683	0.1	23.079874
16.343350	0.1	23.110272
16.345017	0.1	23.141028
16.346683	0.1	23.171426
16.348350	0.1	23.202003
16.350017	0.1	23.233832
16.351683	0.1	23.266436
16.353350	0.1	23.297848
16.355017	0.1	23.325445
16.356683	0.1	23.349704
16.358350	0.1	23.374022
16.360017	0.1	23.401619
16.361683	0.1	23.432852
16.363350	0.1	23.466827
16.365017	0.1	23.503365
16.366683	0.1	23.542108
16.368350	0.1	23.581864
16.370017	0.1	23.621620
16.371683	0.1	23.660780
16.373350	0.1	23.698093
16.375017	0.1	23.732664
16.376683	0.1	23.766161
16.378350	0.1	23.801507
16.380017	0.1	23.840369
16.381683	0.1	23.881914
16.383350	0.1	23.924829
16.385017	0.1	23.968162
16.386683	0.1	24.010123
16.388350	0.1	24.049760
16.390017	0.1	24.088563
16.391683	0.1	24.128617
16.393350	0.1	24.169804
16.395017	0.1	24.211468
16.396683	0.1	24.253787
16.398350	0.1	24.297418
16.400017	0.1	24.342777
16.401683	0.1	24.389328
16.403350	0.1	24.435343
16.405017	0.1	24.479748
16.406683	0.1	24.523081
16.408350	0.1	24.566831
16.410017	0.1	24.612726
16.411683	0.1	24.662019
16.413350	0.1	24.715187
16.415017	0.1	24.771513
16.416683	0.1	24.828912
16.418350	0.1	24.884464
16.420017	0.1	24.936678
16.421683	0.1	24.985971
16.423350	0.1	25.033595
16.425017	0.1	25.080325
16.426683	0.1	25.126638
16.428350	0.1	25.173725
16.430017	0.1	25.223614
16.431683	0.1	25.277020
16.433350	0.1	25.332095
16.435017	0.1	25.386812
16.436683	0.1	25.440635
16.438350	0.1	25.493504
16.440017	0.1	25.545301
16.441683	0.1	25.597514
16.443350	0.1	25.652172
16.445017	0.1	25.709035
16.446683	0.1	25.765957
16.448350	0.1	25.820555
16.450017	0.1	25.871755
16.451683	0.1	25.920989
16.453350	0.1	25.971057
16.455017	0.1	26.024462
16.456683	0.1	26.082517
16.458350	0.1	26.145400
16.460017	0.1	26.210667
16.461683	0.1	26.274265
16.463350	0.1	26.334228
16.465017	0.1	26.392044
16.466683	0.1	26.449980
16.468350	0.1	26.508214
16.470017	0.1	26.565375
16.471683	0.1	26.620986
16.473350	0.1	26.675762
16.475017	0.1	26.730599
16.476683	0.1	26.785852
16.478350	0.1	26.841821
16.480017	0.1	26.899101
16.481683	0.1	26.958229
16.483350	0.1	27.018906
16.485017	0.1	27.079643
16.486683	0.1	27.139129
16.488350	0.1	27.198197
16.490017	0.1	27.258875
16.491683	0.1	27.322294
16.493350	0.1	27.388455
16.495017	0.1	27.457120
16.496683	0.1	27.527751
16.498350	0.1	27.598502
16.500017	0.1	27.667584
16.501683	0.1	27.734520
16.503350	0.1	27.800860
16.505017	0.1	27.868213
16.506683	0.1	27.936758
16.508350	0.1	28.005721
16.510017	0.1	28.075041
16.511683	0.1	28.145553
16.513350	0.1	28.218748
16.515017	0.1	28.295280
16.516683	0.1	28.373601
16.518350	0.1	28.451087
16.520017	0.1	28.526248
16.521683	0.1	28.599741
16.523350	0.1	28.673591
16.525017	0.1	28.750064
16.526683	0.1	28.830888
16.528350	0.1	28.915765
16.530017	0.1	29.002728
16.531683	0.1	29.089333
16.533350	0.1	29.174330
16.535017	0.1	29.257657
16.536683	0.1	29.340805
16.538350	0.1	29.425742
16.540017	0.1	29.513599
16.541683	0.1	29.604914
16.543350	0.1	29.699625
16.545017	0.1	29.797019
16.546683	0.1	29.896559
16.548350	0.1	29.997649
16.550017	0.1	30.099453
16.551683	0.1	30.201735
16.553350	0.1	30.304076
16.555017	0.1	30.405940
16.556683	0.1	30.507507
16.558350	0.1	30.610265
16.560017	0.1	30.715408
16.561683	0.1	30.822160
16.563350	0.1	30.928614
16.565017	0.1	31.033101
16.566683	0.1	31.134965
16.568350	0.1	31.234922
16.570017	0.1	31.334640
16.571683	0.1	31.435253
16.573350	0.1	31.537773
16.575017	0.1	31.643452
16.576683	0.1	31.753363
16.578350	0.1	31.866910
16.580017	0.1	31.981709
16.581683	0.1	32.095792
16.583350	0.1	32.208921
16.585017	0.1	32.322111
16.586683	0.1	32.436075
16.588350	0.1	32.550218
16.590017	0.1	32.662990
16.591683	0.1	32.773497
16.593350	0.1	32.882096
16.595017	0.1	32.990636
16.596683	0.1	33.101024
16.598350	0.1	33.213796
16.600017	0.1	33.327045
16.601683	0.1	33.438267
16.603350	0.1	33.546927
16.605017	0.1	33.653977
16.606683	0.1	33.760132
16.608350	0.1	33.866408
16.610017	0.1	33.974590
16.611683	0.1	34.085812
16.613350	0.1	34.198227
16.615017	0.1	34.309091
16.616683	0.1	34.417631
16.618350	0.1	34.525754
16.620017	0.1	34.635784
16.621683	0.1	34.748139
16.623350	0.1	34.861746
16.625017	0.1	34.975233
16.626683	0.1	35.087468
16.628350	0.1	35.198095
16.630017	0.1	35.306515
16.631683	0.1	35.412075
16.633350	0.1	35.516324
16.635017	0.1	35.622778
16.636683	0.1	35.734060
16.638350	0.1	35.849395
16.640017	0.1	35.965922
16.641683	0.1	36.080661
16.643350	0.1	36.192002
16.645017	0.1	36.299946
16.646683	0.1	36.405804
16.648350	0.1	36.511066
16.650017	0.1	36.616208
16.651683	0.1	36.720874
16.653350	0.1	36.824646
16.655017	0.1	36.927404
16.656683	0.1	37.029924
16.658350	0.1	37.132742
16.660017	0.1	37.235262
16.661683	0.1	37.336352
16.663350	0.1	37.435653
16.665017	0.1	37.532987
16.666683	0.1	37.627759
16.668350	0.1	37.720504
16.670017	0.1	37.812831
16.671683	0.1	37.905934
16.673350	0.1	37.998679
16.675017	0.1	38.089278
16.676683	0.1	38.176658
16.678350	0.1	38.260283
16.680017	0.1	38.339975
16.681683	0.1	38.416865
16.683350	0.1	38.492503
16.685017	0.1	38.567188
16.686683	0.1	38.640859
16.688350	0.1	38.713696
16.690017	0.1	38.785460
16.691683	0.1	38.854959
16.693350	0.1	38.921120
16.695017	0.1	38.984182
16.696683	0.1	39.046409
16.698350	0.1	39.109709
16.700017	0.1	39.174499
16.701683	0.1	39.239707
16.703350	0.1	39.304676
16.705017	0.1	39.370182
16.706683	0.1	39.436402
16.708350	0.1	39.501312
16.710017	0.1	39.562824
16.711683	0.1	39.620998
16.713350	0.1	39.677324
16.715017	0.1	39.733174
16.716683	0.1	39.789023
16.718350	0.1	39.844694
16.720017	0.1	39.899709
16.721683	0.1	39.954307
16.723350	0.1	40.008667
16.725017	0.1	40.062788
16.726683	0.1	40.116372
16.728350	0.1	40.169003
16.730017	0.1	40.219965
16.731683	0.1	40.269198
16.733350	0.1	40.317597
16.735017	0.1	40.366414
16.736683	0.1	40.416839
16.738350	0.1	40.470185
16.740017	0.1	40.526214
16.741683	0.1	40.582838
16.743350	0.1	40.637972
16.745017	0.1	40.692034
16.746683	0.1	40.747168
16.748350	0.1	40.805342
16.750017	0.1	40.866973
16.751683	0.1	40.930572
16.753350	0.1	40.993514
16.755017	0.1	41.053774
16.756683	0.1	41.111233
16.758350	0.1	41.167142
16.760017	0.1	41.223230
16.761683	0.1	41.280391
16.763350	0.1	41.338208
16.765017	0.1	41.396084
16.766683	0.1	41.454437
16.768350	0.1	41.514042
16.770017	0.1	41.574302
16.771683	0.1	41.633728
16.773350	0.1	41.692379
16.775017	0.1	41.752102
16.776683	0.1	41.814687
16.778350	0.1	41.880849
16.780017	0.1	41.949811
16.781683	0.1	42.019370
16.783350	0.1	42.087140
16.785017	0.1	42.152884
16.786683	0.1	42.217853
16.788350	0.1	42.283359
16.790017	0.1	42.349758
16.791683	0.1	42.417052
16.793350	0.1	42.484644
16.795017	0.1	42.552235
16.796683	0.1	42.620900
16.798350	0.1	42.692247
16.800017	0.1	42.766752
16.801683	0.1	42.843762
16.803350	0.1	42.922142
16.805017	0.1	43.000403
16.806683	0.1	43.077531
16.808350	0.1	43.153527
16.810017	0.1	43.229344
16.811683	0.1	43.306890
16.813350	0.1	43.387296
16.815017	0.1	43.469372
16.816683	0.1	43.550434
16.818350	0.1	43.628755
16.820017	0.1	43.705824
16.821683	0.1	43.785277
16.823350	0.1	43.868842
16.825017	0.1	43.954792
16.826683	0.1	44.040027
16.828350	0.1	44.123593
16.830017	0.1	44.207337
16.831683	0.1	44.293287
16.833350	0.1	44.381740
16.835017	0.1	44.471565
16.836683	0.1	44.561925
16.838350	0.1	44.652465
16.840017	0.1	44.744017
16.841683	0.1	44.838372
16.843350	0.1	44.936838
16.845017	0.1	45.037868
16.846683	0.1	45.138302
16.848350	0.1	45.236113
16.850017	0.1	45.331660
16.851683	0.1	45.426073
16.853350	0.1	45.519891
16.855017	0.1	45.613888
16.856683	0.1	45.708838
16.858350	0.1	45.805695
16.860017	0.1	45.905831
16.861683	0.1	46.010855
16.863350	0.1	46.120766
16.865017	0.1	46.232107
16.866683	0.1	46.340051
16.868350	0.1	46.441796
16.870017	0.1	46.539011
16.871683	0.1	46.636584
16.873350	0.1	46.738270
16.875017	0.1	46.843949
16.876683	0.1	46.951476
16.878350	0.1	47.058526
16.880017	0.1	47.164860
16.881683	0.1	47.272327
16.883350	0.1	47.382119
16.885017	0.1	47.492865
16.886683	0.1	47.602418
16.888350	0.1	47.710243
16.890017	0.1	47.817710
16.891683	0.1	47.926488
16.893350	0.1	48.037115
16.895017	0.1	48.149291
16.896683	0.1	48.263016
16.898350	0.1	48.378590
16.900017	0.1	48.494640
16.901683	0.1	48.608902
16.903350	0.1	48.719945
16.905017	0.1	48.827949
16.906683	0.1	48.934463
16.908350	0.1	49.040797
16.910017	0.1	49.147966
16.911683	0.1	49.256328
16.913350	0.1	49.365583
16.915017	0.1	49.474600
16.916683	0.1	49.582484
16.918350	0.1	49.689713
16.920017	0.1	49.797955
16.921683	0.1	49.907628
16.923350	0.1	50.017479
16.925017	0.1	50.125602
16.926683	0.1	50.230744
16.928350	0.1	50.332966
16.930017	0.1	50.433221
16.931683	0.1	50.533477
16.933350	0.1	50.635698
16.935017	0.1	50.740543
16.936683	0.1	50.846341
16.938350	0.1	50.950053
16.940017	0.1	51.049355
16.941683	0.1	51.144484
16.943350	0.1	51.237944
16.945017	0.1	51.332596
16.946683	0.1	51.429871
16.948350	0.1	51.528755
16.950017	0.1	51.627222
16.951683	0.1	51.722649
16.953350	0.1	51.812831
16.955017	0.1	51.898125
16.956683	0.1	51.980379
16.958350	0.1	52.059892
16.960017	0.1	52.137020
16.961683	0.1	52.213791
16.963350	0.1	52.293244
16.965017	0.1	52.376750
16.966683	0.1	52.463296
16.968350	0.1	52.550379
16.970017	0.1	52.635732
16.971683	0.1	52.718404
16.973350	0.1	52.799109
16.975017	0.1	52.878502
16.976683	0.1	52.956823
16.978350	0.1	53.033832
16.980017	0.1	53.109709
16.981683	0.1	53.185466
16.983350	0.1	53.262118
16.985017	0.1	53.339067
16.986683	0.1	53.414169
16.988350	0.1	53.486827
16.990017	0.1	53.558710
16.991683	0.1	53.631488
16.993350	0.1	53.705278
16.995017	0.1	53.779426
16.996683	0.1	53.853396
16.998350	0.1	53.926590
17.000017	0.1	53.998474
17.001683	0.1	54.068986
17.003350	0.1	54.138723
17.005017	0.1	54.208759
17.006683	0.1	54.280642
17.008350	0.1	54.355684
17.010017	0.1	54.433945
17.011683	0.1	54.514709
17.013350	0.1	54.597381
17.015017	0.1	54.681185
17.016683	0.1	54.763976
17.018350	0.1	54.843846
17.020017	0.1	54.921452
17.021683	0.1	54.999414
17.023350	0.1	55.078569
17.025017	0.1	55.158082
17.026683	0.1	55.237356
17.028350	0.1	55.317226
17.030017	0.1	55.398766
17.031683	0.1	55.482391
17.033350	0.1	55.568043
17.035017	0.1	55.655244
17.036683	0.1	55.742625
17.038350	0.1	55.828753
17.040017	0.1	55.912558
17.041683	0.1	55.993739
17.043350	0.1	56.073729
17.045017	0.1	56.155625
17.046683	0.1	56.242291
17.048350	0.1	56.334499
17.050017	0.1	56.431178
17.051683	0.1	56.529287
17.053350	0.1	56.624714
17.055017	0.1	56.715075
17.056683	0.1	56.801442
17.058350	0.1	56.886915
17.060017	0.1	56.973640
17.061683	0.1	57.062689
17.063350	0.1	57.155195
17.065017	0.1	57.251814
17.066683	0.1	57.351652
17.068350	0.1	57.452086
17.070017	0.1	57.550315
17.071683	0.1	57.645563
17.073350	0.1	57.739142
17.075017	0.1	57.833019
17.076683	0.1	57.929221
17.078350	0.1	58.028582
17.080017	0.1	58.130149
17.081683	0.1	58.232847
17.083350	0.1	58.336142
17.085017	0.1	58.440331
17.086683	0.1	58.546487
17.088350	0.1	58.655265
17.090017	0.1	58.766011
17.091683	0.1	58.876935
17.093350	0.1	58.987085
17.095017	0.1	59.096638
17.096683	0.1	59.206668
17.098350	0.1	59.318010
17.100017	0.1	59.430245
17.101683	0.1	59.542958
17.103350	0.1	59.657100
17.105017	0.1	59.773806
17.106683	0.1	59.892241
17.108350	0.1	60.011510
17.110017	0.1	60.131792
17.111683	0.1	60.253445
17.113350	0.1	60.376350
17.115017	0.1	60.501162
17.116683	0.1	60.628716
17.118350	0.1	60.757939
17.120017	0.1	60.886446
17.121683	0.1	61.013106
17.123350	0.1	61.139945
17.125017	0.1	61.270062
17.126683	0.1	61.405424
17.128350	0.1	61.545495
17.130017	0.1	61.689082
17.131683	0.1	61.835531
17.133350	0.1	61.984722
17.135017	0.1	62.136237
17.136683	0.1	62.289957
17.138350	0.1	62.445763
17.140017	0.1	62.603179
17.141683	0.1	62.761668
17.143350	0.1	62.921468
17.145017	0.1	63.083772
17.146683	0.1	63.250307
17.148350	0.1	63.422207
17.150017	0.1	63.600425
17.151683	0.1	63.785080
17.153350	0.1	63.975100
17.155017	0.1	64.169172
17.156683	0.1	64.366344
17.158350	0.1	64.565841
17.160017	0.1	64.768378
17.161683	0.1	64.976398
17.163350	0.1	65.191690
17.165017	0.1	65.414552
17.166683	0.1	65.643612
17.168350	0.1	65.877322
17.170017	0.1	66.115502
17.171683	0.1	66.359166
17.173350	0.1	66.609446
17.175017	0.1	66.866581
17.176683	0.1	67.130927
17.178350	0.1	67.403499
17.180017	0.1	67.686800
17.181683	0.1	67.982737
17.183350	0.1	68.290476
17.185017	0.1	68.607096
17.186683	0.1	68.930690
17.188350	0.1	69.261793
17.190017	0.1	69.602911
17.191683	0.1	69.956664
17.193350	0.1	70.324127
17.195017	0.1	70.705537
17.196683	0.1	71.101253
17.198350	0.1	71.511571
17.200017	0.1	71.935360
17.201683	0.1	72.370832
17.203350	0.1	72.818045
17.205017	0.1	73.279326
17.206683	0.1	73.757236
17.208350	0.1	74.253325
17.210017	0.1	74.768488
17.211683	0.1	75.302963
17.213350	0.1	75.856511
17.215017	0.1	76.428299
17.216683	0.1	77.017610
17.218350	0.1	77.624743
17.220017	0.1	78.251724
17.221683	0.1	78.901057
17.223350	0.1	79.573338
17.225017	0.1	80.267136
17.226683	0.1	80.980902
17.228350	0.1	81.714754
17.230017	0.1	82.470422
17.231683	0.1	83.249932
17.233350	0.1	84.054237
17.235017	0.1	84.882562
17.236683	0.1	85.733657
17.238350	0.1	86.607402
17.240017	0.1	87.504631
17.241683	0.1	88.426357
17.243350	0.1	89.372700
17.245017	0.1	90.343421
17.246683	0.1	91.338700
17.248350	0.1	92.359966
17.250017	0.1	93.408352
17.251683	0.1	94.484812
17.253350	0.1	95.590657
17.255017	0.1	96.726066
17.256683	0.1	97.889370
17.258350	0.1	99.079376
17.260017	0.1	100.297159
17.261683	0.1	101.544625
17.263350	0.1	102.823919
17.265017	0.1	104.137248
17.266683	0.1	105.486101
17.268350	0.1	106.871313
17.270017	0.1	108.293480
17.271683	0.1	109.751887
17.273350	0.1	111.245162
17.275017	0.1	112.772710
17.276683	0.1	114.335842
17.278350	0.1	115.936405
17.280017	0.1	117.576785
17.281683	0.1	119.260080
17.283350	0.1	120.988793
17.285017	0.1	122.763462
17.286683	0.1	124.583788
17.288350	0.1	126.451083
17.290017	0.1	128.368147
17.291683	0.1	130.338498
17.293350	0.1	132.365115
17.295017	0.1	134.448596
17.296683	0.1	136.586972
17.298350	0.1	138.777443
17.300017	0.1	141.020247
17.301683	0.1	143.318542
17.303350	0.1	145.674476
17.305017	0.1	148.086855
17.306683	0.1	150.553235
17.308350	0.1	153.072605
17.310017	0.1	155.644366
17.311683	0.1	158.265898
17.313350	0.1	160.933921
17.315017	0.1	163.645277
17.316683	0.1	166.397641
17.318350	0.1	169.189761
17.320017	0.1	172.019611
17.321683	0.1	174.882184
17.323350	0.1	177.770506
17.325017	0.1	180.677961
17.326683	0.1	183.597933
17.328350	0.1	186.522137
17.330017	0.1	189.440500
17.331683	0.1	192.343545
17.333350	0.1	195.225429
17.335017	0.1	198.084307
17.336683	0.1	200.918031
17.338350	0.1	203.720999
17.340017	0.1	206.483913
17.341683	0.1	209.195984
17.343350	0.1	211.846185
17.345017	0.1	214.423908
17.346683	0.1	216.919673
17.348350	0.1	219.325257
17.350017	0.1	221.634699
17.351683	0.1	223.844601
17.353350	0.1	225.952043
17.355017	0.1	227.952017
17.356683	0.1	229.838206
17.358350	0.1	231.604709
17.360017	0.1	233.246877
17.361683	0.1	234.760835
17.363350	0.1	236.143126
17.365017	0.1	237.392678
17.366683	0.1	238.510981
17.368350	0.1	239.499345
17.370017	0.1	240.356817
17.371683	0.1	241.081312
17.373350	0.1	241.670444
17.375017	0.1	242.122545
17.376683	0.1	242.438629
17.378350	0.1	242.622152
17.380017	0.1	242.676392
17.381683	0.1	242.603138
17.383350	0.1	242.403641
17.385017	0.1	242.080047
17.386683	0.1	241.635754
17.388350	0.1	241.076007
17.390017	0.1	240.406528
17.391683	0.1	239.630892
17.393350	0.1	238.750651
17.395017	0.1	237.767234
17.396683	0.1	236.683502
17.398350	0.1	235.504760
17.400017	0.1	234.237446
17.401683	0.1	232.887461
17.403350	0.1	231.459095
17.405017	0.1	229.954495
17.406683	0.1	228.373422
17.408350	0.1	226.716234
17.410017	0.1	224.986030
17.411683	0.1	223.189546
17.413350	0.1	221.334649
17.415017	0.1	219.426943
17.416683	0.1	217.468513
17.418350	0.1	215.459538
17.420017	0.1	213.401509
17.421683	0.1	211.298955
17.423350	0.1	209.158075
17.425017	0.1	206.984175
17.426683	0.1	204.781246
17.428350	0.1	202.552331
17.430017	0.1	200.300050
17.431683	0.1	198.026490
17.433350	0.1	195.733499
17.435017	0.1	193.422269
17.436683	0.1	191.095185
17.438350	0.1	188.756835
17.440017	0.1	186.412763
17.441683	0.1	184.067379
17.443350	0.1	181.723844
17.445017	0.1	179.384659
17.446683	0.1	177.052568
17.448350	0.1	174.729656
17.450017	0.1	172.417413
17.451683	0.1	170.117508
17.453350	0.1	167.832861
17.455017	0.1	165.566931
17.456683	0.1	163.323055
17.458350	0.1	161.104212
17.460017	0.1	158.913145
17.461683	0.1	156.751463
17.463350	0.1	154.620299
17.465017	0.1	152.520904
17.466683	0.1	150.455484
17.468350	0.1	148.426124
17.470017	0.1	146.433601
17.471683	0.1	144.477018
17.473350	0.1	142.555126
17.475017	0.1	140.668639
17.476683	0.1	138.820716
17.478350	0.1	137.013980
17.480017	0.1	135.249742
17.481683	0.1	133.527525
17.483350	0.1	131.846436
17.485017	0.1	130.206712
17.486683	0.1	128.610857
17.488350	0.1	127.062090
17.490017	0.1	125.561900
17.491683	0.1	124.107845
17.493350	0.1	122.695573
17.495017	0.1	121.322162
17.496683	0.1	119.987555
17.498350	0.1	118.692644
17.500017	0.1	117.437847
17.501683	0.1	116.223402
17.503350	0.1	115.049488
17.505017	0.1	113.915689
17.506683	0.1	112.820990
17.508350	0.1	111.763722
17.510017	0.1	110.741860
17.511683	0.1	109.753496
17.513350	0.1	108.797855
17.515017	0.1	107.874519
17.516683	0.1	106.982238
17.518350	0.1	106.120056
17.520017	0.1	105.288452
17.521683	0.1	104.488558
17.523350	0.1	103.720373
17.525017	0.1	102.982706
17.526683	0.1	102.273888
17.528350	0.1	101.591712
17.530017	0.1	100.933081
17.531683	0.1	100.295311
17.533350	0.1	99.677449
17.535017	0.1	99.080032
17.536683	0.1	98.504966
17.538350	0.1	97.954279
17.540017	0.1	97.427791
17.541683	0.1	96.921807
17.543350	0.1	96.431976
17.545017	0.1	95.956212
17.546683	0.1	95.494634
17.548350	0.1	95.047360
17.550017	0.1	94.613796
17.551683	0.1	94.193822
17.553350	0.1	93.788689
17.555017	0.1	93.399709
17.556683	0.1	93.027597
17.558350	0.1	92.670983
17.560017	0.1	92.327779
17.561683	0.1	91.996556
17.563350	0.1	91.677314
17.565017	0.1	91.369992
17.566683	0.1	91.073816
17.568350	0.1	90.788012
17.570017	0.1	90.512341
17.571683	0.1	90.246981
17.573350	0.1	89.991456
17.575017	0.1	89.745288
17.576683	0.1	89.509433
17.578350	0.1	89.285737
17.580017	0.1	89.074319
17.581683	0.1	88.873094
17.583350	0.1	88.679498
17.585017	0.1	88.491445
17.586683	0.1	88.308995
17.588350	0.1	88.134652
17.590017	0.1	87.970500
17.591683	0.1	87.815648
17.593350	0.1	87.668066
17.595017	0.1	87.526446
17.596683	0.1	87.390368
17.598350	0.1	87.259834
17.600017	0.1	87.135201
17.601683	0.1	87.016349
17.603350	0.1	86.902028
17.605017	0.1	86.791461
17.606683	0.1	86.686020
17.608350	0.1	86.588269
17.610017	0.1	86.499100
17.611683	0.1	86.416667
17.613350	0.1	86.338466
17.615017	0.1	86.262947
17.616683	0.1	86.189990
17.618350	0.1	86.119478
17.620017	0.1	86.051350
17.621683	0.1	85.985964
17.623350	0.1	85.924511
17.625017	0.1	85.867470
17.626683	0.1	85.815018
17.628350	0.1	85.767095
17.630017	0.1	85.723226
17.631683	0.1	85.681384
17.633350	0.1	85.639065
17.635017	0.1	85.595553
17.636683	0.1	85.553055
17.638350	0.1	85.513716
17.640017	0.1	85.477536
17.641683	0.1	85.443383
17.643350	0.1	85.410004
17.645017	0.1	85.376387
17.646683	0.1	85.342532
17.648350	0.1	85.309272
17.650017	0.1	85.277562
17.651683	0.1	85.246330
17.653350	0.1	85.213428
17.655017	0.1	85.178619
17.656683	0.1	85.144584
17.658350	0.1	85.113769
17.660017	0.1	85.086172
17.661683	0.1	85.059707
17.663350	0.1	85.032051
17.665017	0.1	85.002547
17.666683	0.1	84.972685
17.668350	0.1	84.944730
17.670017	0.1	84.919577
17.671683	0.1	84.896391
17.673350	0.1	84.872966
17.675017	0.1	84.847575
17.676683	0.1	84.819620
17.678350	0.1	84.789877
17.680017	0.1	84.759836
17.681683	0.1	84.730809
17.683350	0.1	84.703868
17.685017	0.1	84.678774
17.686683	0.1	84.654515
17.688350	0.1	84.630316
17.690017	0.1	84.605639
17.691683	0.1	84.580069
17.693350	0.1	84.553008
17.695017	0.1	84.523921
17.696683	0.1	84.493344
17.698350	0.1	84.463184
17.700017	0.1	84.435468
17.701683	0.1	84.410732
17.703350	0.1	84.387665
17.705017	0.1	84.365015
17.706683	0.1	84.341769
17.708350	0.1	84.316378
17.710017	0.1	84.288781
17.711683	0.1	84.260767
17.713350	0.1	84.233647
17.715017	0.1	84.206527
17.716683	0.1	84.178572
17.718350	0.1	84.149902
17.720017	0.1	84.121351
17.721683	0.1	84.094827
17.723350	0.1	84.071760
17.725017	0.1	84.051554
17.726683	0.1	84.032302
17.728350	0.1	84.011858
17.730017	0.1	83.988433
17.731683	0.1	83.962207
17.733350	0.1	83.934908
17.735017	0.1	83.907788
17.736683	0.1	83.880489
17.738350	0.1	83.852415
17.740017	0.1	83.824640
17.741683	0.1	83.798354
17.743350	0.1	83.773916
17.745017	0.1	83.751087
17.746683	0.1	83.729809
17.748350	0.1	83.709305
17.750017	0.1	83.688622
17.751683	0.1	83.666687
17.753350	0.1	83.642965
17.755017	0.1	83.618050
17.756683	0.1	83.593850
17.758350	0.1	83.571975
17.760017	0.1	83.553081
17.761683	0.1	83.535795
17.763350	0.1	83.517437
17.765017	0.1	83.496337
17.766683	0.1	83.473568
17.768350	0.1	83.451574
17.770017	0.1	83.431905
17.771683	0.1	83.414142
17.773350	0.1	83.396678
17.775017	0.1	83.378916
17.776683	0.1	83.361631
17.778350	0.1	83.345657
17.780017	0.1	83.330875
17.781683	0.1	83.316689
17.783350	0.1	83.301966
17.785017	0.1	83.286410
17.786683	0.1	83.270078
17.788350	0.1	83.253091
17.790017	0.1	83.236103
17.791683	0.1	83.220844
17.793350	0.1	83.208447
17.795017	0.1	83.198374
17.796683	0.1	83.189016
17.798350	0.1	83.179538
17.800017	0.1	83.170598
17.801683	0.1	83.163743
17.803350	0.1	83.159750
17.805017	0.1	83.157783
17.806683	0.1	83.156471
17.808350	0.1	83.155339
17.810017	0.1	83.154445
17.811683	0.1	83.153432
17.813350	0.1	83.152716
17.815017	0.1	83.153789
17.816683	0.1	83.157723
17.818350	0.1	83.164220
17.820017	0.1	83.172624
17.821683	0.1	83.182340
17.823350	0.1	83.192532
17.825017	0.1	83.202367
17.826683	0.1	83.212440
17.828350	0.1	83.223527
17.830017	0.1	83.235209
17.831683	0.1	83.246296
17.833350	0.1	83.257621
17.835017	0.1	83.271628
17.836683	0.1	83.290284
17.838350	0.1	83.312934
17.840017	0.1	83.337193
17.841683	0.1	83.360975
17.843350	0.1	83.382850
17.845017	0.1	83.401685
17.846683	0.1	83.417957
17.848350	0.1	83.433812
17.850017	0.1	83.452051
17.851683	0.1	83.474999
17.853350	0.1	83.503967
17.855017	0.1	83.538597
17.856683	0.1	83.577161
17.858350	0.1	83.616917
17.860017	0.1	83.654766
17.861683	0.1	83.689039
17.863350	0.1	83.720808
17.865017	0.1	83.752876
17.866683	0.1	83.786910
17.868350	0.1	83.822136
17.870017	0.1	83.856588
17.871683	0.1	83.889430
17.873350	0.1	83.922153
17.875017	0.1	83.957498
17.876683	0.1	83.996837
17.878350	0.1	84.039097
17.880017	0.1	84.081416
17.881683	0.1	84.120994
17.883350	0.1	84.157174
17.885017	0.1	84.191268
17.886683	0.1	84.224468
17.888350	0.1	84.257250
17.890017	0.1	84.290152
17.891683	0.1	84.324603
17.893350	0.1	84.362273
17.895017	0.1	84.403162
17.896683	0.1	84.445124
17.898350	0.1	84.485357
17.900017	0.1	84.522789
17.901683	0.1	84.557121
17.903350	0.1	84.588294
17.905017	0.1	84.616905
17.906683	0.1	84.644382
17.908350	0.1	84.672337
17.910017	0.1	84.700887
17.911683	0.1	84.728544
17.913350	0.1	84.754114
17.915017	0.1	84.777539
17.916683	0.1	84.800189
17.918350	0.1	84.824686
17.920017	0.1	84.851985
17.921683	0.1	84.879940
17.923350	0.1	84.904795
17.925017	0.1	84.924822
17.926683	0.1	84.941213
17.928350	0.1	84.956413
17.930017	0.1	84.972387
17.931683	0.1	84.989195
17.933350	0.1	85.004990
17.935017	0.1	85.017686
17.936683	0.1	85.026150
17.938350	0.1	85.031574
17.940017	0.1	85.035806
17.941683	0.1	85.039978
17.943350	0.1	85.044568
17.945017	0.1	85.049873
17.946683	0.1	85.055356
17.948350	0.1	85.059886
17.950017	0.1	85.061913
17.951683	0.1	85.061257
17.953350	0.1	85.058813
17.955017	0.1	85.055893
17.956683	0.1	85.052495
17.958350	0.1	85.047548
17.960017	0.1	85.039978
17.961683	0.1	85.029667
17.963350	0.1	85.016911
17.965017	0.1	85.002666
17.966683	0.1	84.988599
17.968350	0.1	84.976619
17.970017	0.1	84.966784
17.971683	0.1	84.957068
17.973350	0.1	84.945326
17.975017	0.1	84.930425
17.976683	0.1	84.911530
17.978350	0.1	84.888583
17.980017	0.1	84.861939
17.981683	0.1	84.833210
17.983350	0.1	84.804004
17.985017	0.1	84.774976
17.986683	0.1	84.746843
17.988350	0.1	84.720557
17.990017	0.1	84.696238
17.991683	0.1	84.672933
17.993350	0.1	84.649508
17.995017	0.1	84.625130
17.996683	0.1	84.598606
17.998350	0.1	84.568625
18.000017	0.1	84.534650
18.001683	0.1	84.497397
18.003350	0.1	84.459012
18.005017	0.1	84.421878
18.006683	0.1	84.385937
18.008350	0.1	84.349220
18.010017	0.1	84.310954
18.011683	0.1	84.272688
18.013350	0.1	84.235733
18.015017	0.1	84.199672
18.016683	0.1	84.163254
18.018350	0.1	84.126358
18.020017	0.1	84.089523
18.021683	0.1	84.053164
18.023350	0.1	84.018116
18.025017	0.1	83.985453
18.026683	0.1	83.955114
18.028350	0.1	83.925610
18.030017	0.1	83.895271
18.031683	0.1	83.864098
18.033350	0.1	83.832865
18.035017	0.1	83.802109
18.036683	0.1	83.771949
18.038350	0.1	83.742206
18.040017	0.1	83.711808
18.041683	0.1	83.680217
18.043350	0.1	83.649223
18.045017	0.1	83.620732
18.046683	0.1	83.594089
18.048350	0.1	83.566313
18.050017	0.1	83.535557
18.051683	0.1	83.502894
18.053350	0.1	83.470767
18.055017	0.1	83.440488
18.056683	0.1	83.411699
18.058350	0.1	83.382552
18.060017	0.1	83.350842
18.061683	0.1	83.316987
18.063350	0.1	83.284025
18.065017	0.1	83.253687
18.066683	0.1	83.224540
18.068350	0.1	83.195095
18.070017	0.1	83.164876
18.071683	0.1	83.133464
18.073350	0.1	83.100264
18.075017	0.1	83.064323
18.076683	0.1	83.025043
18.078350	0.1	82.983260
18.080017	0.1	82.941239
18.081683	0.1	82.900052
18.083350	0.1	82.859402
18.085017	0.1	82.819109
18.086683	0.1	82.778697
18.088350	0.1	82.736616
18.090017	0.1	82.691853
18.091683	0.1	82.644766
18.093350	0.1	82.595234
18.095017	0.1	82.541828
18.096683	0.1	82.482522
18.098350	0.1	82.417255
18.100017	0.1	82.349007
18.101683	0.1	82.280700
18.103350	0.1	82.212870
18.105017	0.1	82.144444
18.106683	0.1	82.075660
18.108350	0.1	82.008069
18.110017	0.1	81.942265
18.111683	0.1	81.876700
18.113350	0.1	81.809287
18.115017	0.1	81.739192
18.116683	0.1	81.666355
18.118350	0.1	81.590657
18.120017	0.1	81.512933
18.121683	0.1	81.436341
18.123350	0.1	81.363623
18.125017	0.1	81.293886
18.126683	0.1	81.223254
18.128350	0.1	81.148272
18.130017	0.1	81.068223
18.131683	0.1	80.984478
18.133350	0.1	80.899720
18.135017	0.1	80.816035
18.136683	0.1	80.734079
18.138350	0.1	80.652897
18.140017	0.1	80.571597
18.141683	0.1	80.490594
18.143350	0.1	80.411022
18.145017	0.1	80.333476
18.146683	0.1	80.258195
18.148350	0.1	80.185657
18.150017	0.1	80.115263
18.151683	0.1	80.043738
18.153350	0.1	79.967265
18.155017	0.1	79.884951
18.156683	0.1	79.799478
18.158350	0.1	79.714482
18.160017	0.1	79.632704
18.161683	0.1	79.555576
18.163350	0.1	79.482501
18.165017	0.1	79.410796
18.166683	0.1	79.337959
18.168350	0.1	79.263692
18.170017	0.1	79.189305
18.171683	0.1	79.115753
18.173350	0.1	79.042916
18.175017	0.1	78.970377
18.176683	0.1	78.897839
18.178350	0.1	78.825419
18.180017	0.1	78.753118
18.181683	0.1	78.680043
18.183350	0.1	78.605657
18.185017	0.1	78.530674
18.186683	0.1	78.456049
18.188350	0.1	78.381901
18.190017	0.1	78.307037
18.191683	0.1	78.230445
18.193350	0.1	78.151708
18.195017	0.1	78.070288
18.196683	0.1	77.986603
18.198350	0.1	77.902679
18.200017	0.1	77.820544
18.201683	0.1	77.740614
18.203350	0.1	77.662473
18.205017	0.1	77.585404
18.206683	0.1	77.508454
18.208350	0.1	77.431683
18.210017	0.1	77.355866
18.211683	0.1	77.281062
18.213350	0.1	77.206735
18.215017	0.1	77.132230
18.216683	0.1	77.056413
18.218350	0.1	76.978926
18.220017	0.1	76.900546
18.221683	0.1	76.822464
18.223350	0.1	76.745276
18.225017	0.1	76.668386
18.226683	0.1	76.590543
18.228350	0.1	76.510792
18.230017	0.1	76.429789
18.231683	0.1	76.348965
18.233350	0.1	76.269154
18.235017	0.1	76.190834
18.236683	0.1	76.113705
18.238350	0.1	76.036219
18.240017	0.1	75.956945
18.241683	0.1	75.876300
18.243350	0.1	75.795953
18.245017	0.1	75.717454
18.246683	0.1	75.641517
18.248350	0.1	75.567965
18.250017	0.1	75.496201
18.251683	0.1	75.426523
18.253350	0.1	75.359051
18.255017	0.1	75.292890
18.256683	0.1	75.226550
18.258350	0.1	75.159018
18.260017	0.1	75.089459
18.261683	0.1	75.017636
18.263350	0.1	74.944381
18.265017	0.1	74.870412
18.266683	0.1	74.796025
18.268350	0.1	74.721639
18.270017	0.1	74.647491
18.271683	0.1	74.573283
18.273350	0.1	74.499731
18.275017	0.1	74.429159
18.276683	0.1	74.363951
18.278350	0.1	74.303810
18.280017	0.1	74.246292
18.281683	0.1	74.188952
18.283350	0.1	74.131016
18.285017	0.1	74.072783
18.286683	0.1	74.014966
18.288350	0.1	73.957269
18.290017	0.1	73.898856
18.291683	0.1	73.839550
18.293350	0.1	73.779885
18.295017	0.1	73.719923
18.296683	0.1	73.659842
18.298350	0.1	73.600654
18.300017	0.1	73.543732
18.301683	0.1	73.489194
18.303350	0.1	73.436443
18.305017	0.1	73.384945
18.306683	0.1	73.334221
18.308350	0.1	73.284213
18.310017	0.1	73.234980
18.311683	0.1	73.185210
18.313350	0.1	73.133771
18.315017	0.1	73.081796
18.316683	0.1	73.031668
18.318350	0.1	72.985117
18.320017	0.1	72.942321
18.321683	0.1	72.901790
18.323350	0.1	72.860543
18.325017	0.1	72.816078
18.326683	0.1	72.767679
18.328350	0.1	72.716300
18.330017	0.1	72.664146
18.331683	0.1	72.612946
18.333350	0.1	72.563355
18.335017	0.1	72.515790
18.336683	0.1	72.471623
18.338350	0.1	72.431092
18.340017	0.1	72.392945
18.341683	0.1	72.355811
18.343350	0.1	72.319452
18.345017	0.1	72.283570
18.346683	0.1	72.247211
18.348350	0.1	72.209064
18.350017	0.1	72.168831
18.351683	0.1	72.127466
18.353350	0.1	72.085862
18.355017	0.1	72.043960
18.356683	0.1	72.001462
18.358350	0.1	71.958725
18.360017	0.1	71.916108
18.361683	0.1	71.873908
18.363350	0.1	71.832005
18.365017	0.1	71.790103
18.366683	0.1	71.747546
18.368350	0.1	71.703915
18.370017	0.1	71.659331
18.371683	0.1	71.614329
18.373350	0.1	71.569328
18.375017	0.1	71.524267
18.376683	0.1	71.479027
18.378350	0.1	71.434144
18.380017	0.1	71.390752
18.381683	0.1	71.349685
18.383350	0.1	71.309750
18.385017	0.1	71.267728
18.386683	0.1	71.220819
18.388350	0.1	71.168427
18.390017	0.1	71.112458
18.391683	0.1	71.055357
18.393350	0.1	70.998554
18.395017	0.1	70.942287
18.396683	0.1	70.886616
18.398350	0.1	70.832078
18.400017	0.1	70.779209
18.401683	0.1	70.728068
18.403350	0.1	70.677821
18.405017	0.1	70.626740
18.406683	0.1	70.573036
18.408350	0.1	70.514922
18.410017	0.1	70.452158
18.411683	0.1	70.386712
18.413350	0.1	70.321147
18.415017	0.1	70.256595
18.416683	0.1	70.193116
18.418350	0.1	70.130352
18.420017	0.1	70.067827
18.421683	0.1	70.005123
18.423350	0.1	69.941644
18.425017	0.1	69.877152
18.426683	0.1	69.812004
18.428350	0.1	69.746260
18.430017	0.1	69.679086
18.431683	0.1	69.609527
18.433350	0.1	69.538001
18.435017	0.1	69.466118
18.436683	0.1	69.395189
18.438350	0.1	69.326166
18.440017	0.1	69.259052
18.441683	0.1	69.192533
18.443350	0.1	69.124584
18.445017	0.1	69.053833
18.446683	0.1	68.979685
18.448350	0.1	68.901781
18.450017	0.1	68.820063
18.451683	0.1	68.736378
18.453350	0.1	68.653409
18.455017	0.1	68.572704
18.456683	0.1	68.493490
18.458350	0.1	68.413977
18.460017	0.1	68.332617
18.461683	0.1	68.248872
18.463350	0.1	68.163220
18.465017	0.1	68.077866
18.466683	0.1	67.995910
18.468350	0.1	67.917709
18.470017	0.1	67.839567
18.471683	0.1	67.756538
18.473350	0.1	67.666535
18.475017	0.1	67.571465
18.476683	0.1	67.475204
18.478350	0.1	67.380552
18.480017	0.1	67.288224
18.481683	0.1	67.196850
18.483350	0.1	67.104940
18.485017	0.1	67.012791
18.486683	0.1	66.921417
18.488350	0.1	66.830579
18.490017	0.1	66.738431
18.491683	0.1	66.643182
18.493350	0.1	66.544835
18.495017	0.1	66.444878
18.496683	0.1	66.345278
18.498350	0.1	66.247348
18.500017	0.1	66.150967
18.501683	0.1	66.055302
18.503350	0.1	65.959577
18.505017	0.1	65.863673
18.506683	0.1	65.768305
18.508350	0.1	65.673713
18.510017	0.1	65.578882
18.511683	0.1	65.482501
18.513350	0.1	65.383677
18.515017	0.1	65.282468
18.516683	0.1	65.179948
18.518350	0.1	65.077011
18.520017	0.1	64.974431
18.521683	0.1	64.872865
18.523350	0.1	64.772669
18.525017	0.1	64.673785
18.526683	0.1	64.575795
18.528350	0.1	64.477746
18.530017	0.1	64.378623
18.531683	0.1	64.278249
18.533350	0.1	64.177338
18.535017	0.1	64.076487
18.536683	0.1	63.975457
18.538350	0.1	63.874308
18.540017	0.1	63.773457
18.541683	0.1	63.672725
18.543350	0.1	63.572113
18.545017	0.1	63.472275
18.546683	0.1	63.374583
18.548350	0.1	63.279692
18.550017	0.1	63.186411
18.551683	0.1	63.093130
18.553350	0.1	62.999371
18.555017	0.1	62.906031
18.556683	0.1	62.814180
18.558350	0.1	62.723700
18.560017	0.1	62.633399
18.561683	0.1	62.542502
18.563350	0.1	62.451903
18.565017	0.1	62.363151
18.566683	0.1	62.275711
18.568350	0.1	62.187377
18.570017	0.1	62.096480
18.571683	0.1	62.003199
18.573350	0.1	61.908785
18.575017	0.1	61.814729
18.576683	0.1	61.721925
18.578350	0.1	61.630491
18.580017	0.1	61.539534
18.581683	0.1	61.448637
18.583350	0.1	61.358515
18.585017	0.1	61.270419
18.586683	0.1	61.185662
18.588350	0.1	61.104540
18.590017	0.1	61.026040
18.591683	0.1	60.947362
18.593350	0.1	60.865823
18.595017	0.1	60.781304
18.596683	0.1	60.695056
18.598350	0.1	60.607795
18.600017	0.1	60.520474
18.601683	0.1	60.434703
18.603350	0.1	60.352329
18.605017	0.1	60.274068
18.606683	0.1	60.198370
18.608350	0.1	60.122315
18.610017	0.1	60.045067
18.611683	0.1	59.967879
18.613350	0.1	59.891526
18.615017	0.1	59.816185
18.616683	0.1	59.741739
18.618350	0.1	59.667412
18.620017	0.1	59.592072
18.621683	0.1	59.515957
18.623350	0.1	59.441510
18.625017	0.1	59.370760
18.626683	0.1	59.303466
18.628350	0.1	59.238020
18.630017	0.1	59.172634
18.631683	0.1	59.105757
18.633350	0.1	59.037093
18.635017	0.1	58.967892
18.636683	0.1	58.900241
18.638350	0.1	58.836464
18.640017	0.1	58.777455
18.641683	0.1	58.722380
18.643350	0.1	58.670047
18.645017	0.1	58.620337
18.646683	0.1	58.572713
18.648350	0.1	58.526102
18.650017	0.1	58.479968
18.651683	0.1	58.435622
18.653350	0.1	58.394495
18.655017	0.1	58.357838
18.656683	0.1	58.325950
18.658350	0.1	58.298174
18.660017	0.1	58.273855
18.661683	0.1	58.251980
18.663350	0.1	58.231476
18.665017	0.1	58.211926
18.666683	0.1	58.194820
18.668350	0.1	58.183733
18.670017	0.1	58.181587
18.671683	0.1	58.187488
18.673350	0.1	58.198277
18.675017	0.1	58.212284
18.676683	0.1	58.230404
18.678350	0.1	58.253471
18.680017	0.1	58.280233
18.681683	0.1	58.308962
18.683350	0.1	58.338705
18.685017	0.1	58.370355
18.686683	0.1	58.407429
18.688350	0.1	58.454040
18.690017	0.1	58.512393
18.691683	0.1	58.581713
18.693350	0.1	58.659557
18.695017	0.1	58.743719
18.696683	0.1	58.833483
18.698350	0.1	58.929387
18.700017	0.1	59.032563
18.701683	0.1	59.144500
18.703350	0.1	59.266452
18.705017	0.1	59.398416
18.706683	0.1	59.538368
18.708350	0.1	59.684519
18.710017	0.1	59.837524
18.711683	0.1	59.999529
18.713350	0.1	60.172979
18.715017	0.1	60.359184
18.716683	0.1	60.557607
18.718350	0.1	60.766224
18.720017	0.1	60.984496
18.721683	0.1	61.214331
18.723350	0.1	61.457578
18.725017	0.1	61.712924
18.726683	0.1	61.978403
18.728350	0.1	62.254790
18.730017	0.1	62.543575
18.731683	0.1	62.844876
18.733350	0.1	63.158099
18.735017	0.1	63.482586
18.736683	0.1	63.817684
18.738350	0.1	64.163391
18.740017	0.1	64.521615
18.741683	0.1	64.894322
18.743350	0.1	65.282170
18.745017	0.1	65.685574
18.746683	0.1	66.105966
18.748350	0.1	66.543941
18.750017	0.1	66.997770
18.751683	0.1	67.465846
18.753350	0.1	67.949120
18.755017	0.1	68.449322
18.756683	0.1	68.967704
18.758350	0.1	69.505874
18.760017	0.1	70.065920
18.761683	0.1	70.648436
18.763350	0.1	71.251695
18.765017	0.1	71.873848
18.766683	0.1	72.515254
18.768350	0.1	73.178355
18.770017	0.1	73.866729
18.771683	0.1	74.584727
18.773350	0.1	75.334851
18.775017	0.1	76.116268
18.776683	0.1	76.926236
18.778350	0.1	77.762787
18.780017	0.1	78.627174
18.781683	0.1	79.522972
18.783350	0.1	80.453401
18.785017	0.1	81.419592
18.786683	0.1	82.420712
18.788350	0.1	83.455091
18.790017	0.1	84.522491
18.791683	0.1	85.624044
18.793350	0.1	86.760705
18.795017	0.1	87.931936
18.796683	0.1	89.136427
18.798350	0.1	90.373104
18.800017	0.1	91.640537
18.801683	0.1	92.936164
18.803350	0.1	94.256764
18.805017	0.1	95.598346
18.806683	0.1	96.958166
18.808350	0.1	98.334855
18.810017	0.1	99.726683
18.811683	0.1	101.129419
18.813350	0.1	102.536565
18.815017	0.1	103.940791
18.816683	0.1	105.335659
18.818350	0.1	106.715566
18.820017	0.1	108.074672
18.821683	0.1	109.407312
18.823350	0.1	110.709316
18.825017	0.1	111.975617
18.826683	0.1	113.199181
18.828350	0.1	114.373154
18.830017	0.1	115.492053
18.831683	0.1	116.550929
18.833350	0.1	117.544241
18.835017	0.1	118.466921
18.836683	0.1	119.314499
18.838350	0.1	120.083101
18.840017	0.1	120.769210
18.841683	0.1	121.368177
18.843350	0.1	121.874399
18.845017	0.1	122.284122
18.846683	0.1	122.595258
18.848350	0.1	122.806437
18.850017	0.1	122.917898
18.851683	0.1	122.930951
18.853350	0.1	122.847028
18.855017	0.1	122.666426
18.856683	0.1	122.388370
18.858350	0.1	122.012801
18.860017	0.1	121.541567
18.861683	0.1	120.978065
18.863350	0.1	120.325692
18.865017	0.1	119.587727
18.866683	0.1	118.768639
18.868350	0.1	117.872722
18.870017	0.1	116.902418
18.871683	0.1	115.859217
18.873350	0.1	114.745981
18.875017	0.1	113.567717
18.876683	0.1	112.330086
18.878350	0.1	111.038155
18.880017	0.1	109.697170
18.881683	0.1	108.313686
18.883350	0.1	106.893784
18.885017	0.1	105.442232
18.886683	0.1	103.963143
18.888350	0.1	102.461285
18.890017	0.1	100.941724
18.891683	0.1	99.409050
18.893350	0.1	97.867554
18.895017	0.1	96.321410
18.896683	0.1	94.775504
18.898350	0.1	93.233889
18.900017	0.1	91.698294
18.901683	0.1	90.168899
18.903350	0.1	88.647371
18.905017	0.1	87.137704
18.906683	0.1	85.645562
18.908350	0.1	84.175771
18.910017	0.1	82.731133
18.911683	0.1	81.312304
18.913350	0.1	79.918926
18.915017	0.1	78.551774
18.916683	0.1	77.212457
18.918350	0.1	75.902109
18.920017	0.1	74.620192
18.921683	0.1	73.366468
18.923350	0.1	72.142188
18.925017	0.1	70.949141
18.926683	0.1	69.788222
18.928350	0.1	68.660383
18.930017	0.1	67.567829
18.931683	0.1	66.512648
18.933350	0.1	65.495793
18.935017	0.1	64.516310
18.936683	0.1	63.571576
18.938350	0.1	62.658135
18.940017	0.1	61.773900
18.941683	0.1	60.918573
18.943350	0.1	60.093526
18.945017	0.1	59.300545
18.946683	0.1	58.540288
18.948350	0.1	57.810787
18.950017	0.1	57.108763
18.951683	0.1	56.432727
18.953350	0.1	55.783275
18.955017	0.1	55.160585
18.956683	0.1	54.564002
18.958350	0.1	53.992334
18.960017	0.1	53.444627
18.961683	0.1	52.919868
18.963350	0.1	52.416507
18.965017	0.1	51.933053
18.966683	0.1	51.468077
18.968350	0.1	51.020506
18.970017	0.1	50.590399
18.971683	0.1	50.178471
18.973350	0.1	49.784663
18.975017	0.1	49.407843
18.976683	0.1	49.047354
18.978350	0.1	48.702541
18.980017	0.1	48.371914
18.981683	0.1	48.053744
18.983350	0.1	47.746721
18.985017	0.1	47.450009
18.986683	0.1	47.162297
18.988350	0.1	46.881857
18.990017	0.1	46.608391
18.991683	0.1	46.343627
18.993350	0.1	46.090606
18.995017	0.1	45.850757
18.996683	0.1	45.622352
18.998350	0.1	45.402053
19.000017	0.1	45.187714
19.001683	0.1	44.978204
19.003350	0.1	44.772330
19.005017	0.1	44.569435
19.006683	0.1	44.370237
19.008350	0.1	44.176641
19.010017	0.1	43.990138
19.011683	0.1	43.811145
19.013350	0.1	43.638649
19.015017	0.1	43.470564
19.016683	0.1	43.305280
19.018350	0.1	43.142381
19.020017	0.1	42.982164
19.021683	0.1	42.824927
19.023350	0.1	42.671504
19.025017	0.1	42.522195
19.026683	0.1	42.376998
19.028350	0.1	42.235496
19.030017	0.1	42.097094
19.031683	0.1	41.961434
19.033350	0.1	41.828456
19.035017	0.1	41.698637
19.036683	0.1	41.572514
19.038350	0.1	41.449788
19.040017	0.1	41.329267
19.041683	0.1	41.209998
19.043350	0.1	41.092517
19.045017	0.1	40.977898
19.046683	0.1	40.865543
19.048350	0.1	40.753129
19.050017	0.1	40.638866
19.051683	0.1	40.523353
19.053350	0.1	40.409389
19.055017	0.1	40.300968
19.056683	0.1	40.199759
19.058350	0.1	40.103974
19.060017	0.1	40.010157
19.061683	0.1	39.915445
19.063350	0.1	39.819303
19.065017	0.1	39.721849
19.066683	0.1	39.623859
19.068350	0.1	39.527657
19.070017	0.1	39.435627
19.071683	0.1	39.347472
19.073350	0.1	39.260569
19.075017	0.1	39.173307
19.076683	0.1	39.085748
19.078350	0.1	38.997712
19.080017	0.1	38.908842
19.081683	0.1	38.819613
19.083350	0.1	38.731279
19.085017	0.1	38.644972
19.086683	0.1	38.561287
19.088350	0.1	38.479986
19.090017	0.1	38.400056
19.091683	0.1	38.319113
19.093350	0.1	38.234534
19.095017	0.1	38.146021
19.096683	0.1	38.056495
19.098350	0.1	37.969055
19.100017	0.1	37.885013
19.101683	0.1	37.803712
19.103350	0.1	37.724199
19.105017	0.1	37.645402
19.106683	0.1	37.566247
19.108350	0.1	37.486079
19.110017	0.1	37.406268
19.111683	0.1	37.329318
19.113350	0.1	37.255766
19.115017	0.1	37.184002
19.116683	0.1	37.112119
19.118350	0.1	37.038686
19.120017	0.1	36.962273
19.121683	0.1	36.883595
19.123350	0.1	36.805811
19.125017	0.1	36.731603
19.126683	0.1	36.661269
19.128350	0.1	36.594035
19.130017	0.1	36.528649
19.131683	0.1	36.463859
19.133350	0.1	36.399128
19.135017	0.1	36.334398
19.136683	0.1	36.269548
19.138350	0.1	36.203804
19.140017	0.1	36.136153
19.141683	0.1	36.066475
19.143350	0.1	35.995307
19.145017	0.1	35.924556
19.146683	0.1	35.856905
19.148350	0.1	35.794022
19.150017	0.1	35.734238
19.151683	0.1	35.674276
19.153350	0.1	35.612347
19.155017	0.1	35.548987
19.156683	0.1	35.485866
19.158350	0.1	35.424711
19.160017	0.1	35.366060
19.161683	0.1	35.308780
19.163350	0.1	35.251143
19.165017	0.1	35.192492
19.166683	0.1	35.133304
19.168350	0.1	35.074713
19.170017	0.1	35.017433
19.171683	0.1	34.961464
19.173350	0.1	34.905853
19.175017	0.1	34.849646
19.176683	0.1	34.792366
19.178350	0.1	34.734251
19.180017	0.1	34.674945
19.181683	0.1	34.613790
19.183350	0.1	34.551026
19.185017	0.1	34.487607
19.186683	0.1	34.424784
19.188350	0.1	34.364106
19.190017	0.1	34.305575
19.191683	0.1	34.246804
19.193350	0.1	34.185769
19.195017	0.1	34.123006
19.196683	0.1	34.059825
19.198350	0.1	33.996167
19.200017	0.1	33.931257
19.201683	0.1	33.865215
19.203350	0.1	33.799054
19.205017	0.1	33.734085
19.206683	0.1	33.670666
19.208350	0.1	33.607127
19.210017	0.1	33.541026
19.211683	0.1	33.471825
19.213350	0.1	33.400955
19.215017	0.1	33.330085
19.216683	0.1	33.260049
19.218350	0.1	33.190848
19.220017	0.1	33.122005
19.221683	0.1	33.053162
19.223350	0.1	32.983901
19.225017	0.1	32.913448
19.226683	0.1	32.841148
19.228350	0.1	32.767417
19.230017	0.1	32.693328
19.231683	0.1	32.619717
19.233350	0.1	32.546939
19.235017	0.1	32.475175
19.236683	0.1	32.403352
19.238350	0.1	32.329680
19.240017	0.1	32.253983
19.241683	0.1	32.178761
19.243350	0.1	32.105567
19.245017	0.1	32.032849
19.246683	0.1	31.958045
19.248350	0.1	31.880023
19.250017	0.1	31.799199
19.251683	0.1	31.717422
19.253350	0.1	31.636717
19.255017	0.1	31.558277
19.256683	0.1	31.481447
19.258350	0.1	31.404259
19.260017	0.1	31.325163
19.261683	0.1	31.243922
19.263350	0.1	31.161549
19.265017	0.1	31.079711
19.266683	0.1	31.000139
19.268350	0.1	30.923249
19.270017	0.1	30.847849
19.271683	0.1	30.772092
19.273350	0.1	30.695798
19.275017	0.1	30.620934
19.276683	0.1	30.549588
19.278350	0.1	30.481817
19.280017	0.1	30.415835
19.281683	0.1	30.348660
19.283350	0.1	30.278088
19.285017	0.1	30.203761
19.286683	0.1	30.127050
19.288350	0.1	30.049743
19.290017	0.1	29.973568
19.291683	0.1	29.900255
19.293350	0.1	29.831054
19.295017	0.1	29.765369
19.296683	0.1	29.701115
19.298350	0.1	29.635968
19.300017	0.1	29.568912
19.301683	0.1	29.500486
19.303350	0.1	29.432060
19.305017	0.1	29.365422
19.306683	0.1	29.301466
19.308350	0.1	29.239954
19.310017	0.1	29.179932
19.311683	0.1	29.120149
19.313350	0.1	29.059412
19.315017	0.1	28.996648
19.316683	0.1	28.931202
19.318350	0.1	28.864266
19.320017	0.1	28.797867
19.321683	0.1	28.733792
19.323350	0.1	28.673233
19.325017	0.1	28.616967
19.326683	0.1	28.564276
19.328350	0.1	28.513374
19.330017	0.1	28.462948
19.331683	0.1	28.413059
19.333350	0.1	28.363885
19.335017	0.1	28.314413
19.336683	0.1	28.262975
19.338350	0.1	28.208615
19.340017	0.1	28.151573
19.341683	0.1	28.093101
19.343350	0.1	28.034987
19.345017	0.1	27.979256
19.346683	0.1	27.926924
19.348350	0.1	27.877928
19.350017	0.1	27.832033
19.351683	0.1	27.788462
19.353350	0.1	27.745427
19.355017	0.1	27.700724
19.356683	0.1	27.652742
19.358350	0.1	27.601423
19.360017	0.1	27.548196
19.361683	0.1	27.496042
19.363350	0.1	27.447166
19.365017	0.1	27.400912
19.366683	0.1	27.354004
19.368350	0.1	27.303817
19.370017	0.1	27.249874
19.371683	0.1	27.193906
19.373350	0.1	27.138473
19.375017	0.1	27.085425
19.376683	0.1	27.034821
19.378350	0.1	26.985289
19.380017	0.1	26.935579
19.381683	0.1	26.885869
19.383350	0.1	26.836456
19.385017	0.1	26.786865
19.386683	0.1	26.737036
19.388350	0.1	26.686908
19.390017	0.1	26.635589
19.391683	0.1	26.582839
19.393350	0.1	26.530267
19.395017	0.1	26.479365
19.396683	0.1	26.429834
19.398350	0.1	26.380541
19.400017	0.1	26.331486
19.401683	0.1	26.283862
19.403350	0.1	26.238383
19.405017	0.1	26.194336
19.406683	0.1	26.150586
19.408350	0.1	26.106836
19.410017	0.1	26.063325
19.411683	0.1	26.019754
19.413350	0.1	25.974216
19.415017	0.1	25.924386
19.416683	0.1	25.870742
19.418350	0.1	25.816800
19.420017	0.1	25.766851
19.421683	0.1	25.722863
19.423350	0.1	25.683405
19.425017	0.1	25.645019
19.426683	0.1	25.603773
19.428350	0.1	25.557937
19.430017	0.1	25.508882
19.431683	0.1	25.459470
19.433350	0.1	25.411667
19.435017	0.1	25.367023
19.436683	0.1	25.326134
19.438350	0.1	25.287928
19.440017	0.1	25.249960
19.441683	0.1	25.210561
19.443350	0.1	25.170209
19.445017	0.1	25.131108
19.446683	0.1	25.095107
19.448350	0.1	25.061728
19.450017	0.1	25.028409
19.451683	0.1	24.993242
19.453350	0.1	24.956645
19.455017	0.1	24.920525
19.456683	0.1	24.885656
19.458350	0.1	24.851979
19.460017	0.1	24.819972
19.461683	0.1	24.790288
19.463350	0.1	24.762394
19.465017	0.1	24.734081
19.466683	0.1	24.703325
19.468350	0.1	24.670245
19.470017	0.1	24.636449
19.471683	0.1	24.603845
19.473350	0.1	24.573268
19.475017	0.1	24.544598
19.476683	0.1	24.517180
19.478350	0.1	24.490537
19.480017	0.1	24.464609
19.481683	0.1	24.439217
19.483350	0.1	24.413349
19.485017	0.1	24.384917
19.486683	0.1	24.352612
19.488350	0.1	24.317564
19.490017	0.1	24.281920
19.491683	0.1	24.246754
19.493350	0.1	24.211945
19.495017	0.1	24.177851
19.496683	0.1	24.144472
19.498350	0.1	24.110021
19.500017	0.1	24.072529
19.501683	0.1	24.031700
19.503350	0.1	23.989083
19.505017	0.1	23.945929
19.506683	0.1	23.902179
19.508350	0.1	23.856641
19.510017	0.1	23.809077
19.511683	0.1	23.759366
19.513350	0.1	23.706855
19.515017	0.1	23.650886
19.516683	0.1	23.592354
19.518350	0.1	23.532809
19.520017	0.1	23.473503
19.521683	0.1	23.415030
19.523350	0.1	23.356976
19.525017	0.1	23.299397
19.526683	0.1	23.242952
19.528350	0.1	23.187520
19.530017	0.1	23.131670
19.531683	0.1	23.073973
19.533350	0.1	23.013355
19.535017	0.1	22.949697
19.536683	0.1	22.883774
19.538350	0.1	22.816302
19.540017	0.1	22.747995
19.541683	0.1	22.679807
19.543350	0.1	22.612811
19.545017	0.1	22.547723
19.546683	0.1	22.484483
19.548350	0.1	22.423149
19.550017	0.1	22.363604
19.551683	0.1	22.305132
19.553350	0.1	22.246422
19.555017	0.1	22.185983
19.556683	0.1	22.123636
19.558350	0.1	22.060157
19.560017	0.1	21.996738
19.561683	0.1	21.934689
19.563350	0.1	21.875681
19.565017	0.1	21.821739
19.566683	0.1	21.773757
19.568350	0.1	21.729649
19.570017	0.1	21.685482
19.571683	0.1	21.638872
19.573350	0.1	21.590592
19.575017	0.1	21.542968
19.576683	0.1	21.497191
19.578350	0.1	21.453143
19.580017	0.1	21.410705
19.581683	0.1	21.370591
19.583350	0.1	21.332980
19.585017	0.1	21.296562
19.586683	0.1	21.259965
19.588350	0.1	21.223725
19.590017	0.1	21.189452
19.591683	0.1	21.158220
19.593350	0.1	21.129550
19.595017	0.1	21.101774
19.596683	0.1	21.073462
19.598350	0.1	21.043183
19.600017	0.1	21.010341
19.601683	0.1	20.976485
19.603350	0.1	20.944597
19.605017	0.1	20.915569
19.606683	0.1	20.888151
19.608350	0.1	20.860137
19.610017	0.1	20.830454
19.611683	0.1	20.799638
19.613350	0.1	20.769240
19.615017	0.1	20.740868
19.616683	0.1	20.714999
19.618350	0.1	20.690323
19.620017	0.1	20.664812
19.621683	0.1	20.637335
19.623350	0.1	20.608248
19.625017	0.1	20.578982
19.626683	0.1	20.550848
19.628350	0.1	20.523251
19.630017	0.1	20.493866
19.631683	0.1	20.461322
19.633350	0.1	20.426751
19.635017	0.1	20.391942
19.636683	0.1	20.358146
19.638350	0.1	20.326079
19.640017	0.1	20.294846
19.641683	0.1	20.262064
19.643350	0.1	20.225824
19.645017	0.1	20.185710
19.646683	0.1	20.142974
19.648350	0.1	20.099581
19.650017	0.1	20.057143
19.651683	0.1	20.016552
19.653350	0.1	19.977630
19.655017	0.1	19.939722
19.656683	0.1	19.901754
19.658350	0.1	19.862117
19.660017	0.1	19.818605
19.661683	0.1	19.771219
19.663350	0.1	19.722701
19.665017	0.1	19.676150
19.666683	0.1	19.632698
19.668350	0.1	19.591333
19.670017	0.1	19.551338
19.671683	0.1	19.512953
19.673350	0.1	19.476176
19.675017	0.1	19.439579
19.676683	0.1	19.401194
19.678350	0.1	19.360126
19.680017	0.1	19.316913
19.681683	0.1	19.272329
19.683350	0.1	19.226254
19.685017	0.1	19.178749
19.686683	0.1	19.131423
19.688350	0.1	19.086899
19.690017	0.1	19.046725
19.691683	0.1	19.010068
19.693350	0.1	18.974365
19.695017	0.1	18.937887
19.696683	0.1	18.901528
19.698350	0.1	18.866659
19.700017	0.1	18.833698
19.701683	0.1	18.801809
19.703350	0.1	18.769623
19.705017	0.1	18.736840
19.706683	0.1	18.704237
19.708350	0.1	18.672348
19.710017	0.1	18.640817
19.711683	0.1	18.608214
19.713350	0.1	18.573166
19.715017	0.1	18.535675
19.716683	0.1	18.497349
19.718350	0.1	18.460454
19.720017	0.1	18.426181
19.721683	0.1	18.394471
19.723350	0.1	18.364013
19.725017	0.1	18.333317
19.726683	0.1	18.302084
19.728350	0.1	18.271030
19.730017	0.1	18.241526
19.731683	0.1	18.214167
19.733350	0.1	18.188060
19.735017	0.1	18.161656
19.736683	0.1	18.134893
19.738350	0.1	18.108488
19.740017	0.1	18.082620
19.741683	0.1	18.057228
19.743350	0.1	18.031837
19.745017	0.1	18.006445
19.746683	0.1	17.981769
19.748350	0.1	17.958344
19.750017	0.1	17.935754
19.751683	0.1	17.913045
19.753350	0.1	17.890574
19.755017	0.1	17.869295
19.756683	0.1	17.849327
19.758350	0.1	17.829598
19.760017	0.1	17.809034
19.761683	0.1	17.787338
19.763350	0.1	17.765404
19.765017	0.1	17.744125
19.766683	0.1	17.724098
19.768350	0.1	17.704965
19.770017	0.1	17.686785
19.771683	0.1	17.669619
19.773350	0.1	17.652751
19.775017	0.1	17.634929
19.776683	0.1	17.615200
19.778350	0.1	17.593564
19.780017	0.1	17.570675
19.781683	0.1	17.547668
19.783350	0.1	17.525972
19.785017	0.1	17.506660
19.786683	0.1	17.489494
19.788350	0.1	17.473401
19.790017	0.1	17.457486
19.791683	0.1	17.441453
19.793350	0.1	17.426194
19.795017	0.1	17.412604
19.796683	0.1	17.399849
19.798350	0.1	17.385722
19.800017	0.1	17.369033
19.801683	0.1	17.350496
19.803350	0.1	17.330528
19.805017	0.1	17.309190
19.806683	0.1	17.286838
19.808350	0.1	17.263890
19.810017	0.1	17.239452
19.811683	0.1	17.212213
19.813350	0.1	17.182113
19.815017	0.1	17.150522
19.816683	0.1	17.118991
19.818350	0.1	17.089249
19.820017	0.1	17.062725
19.821683	0.1	17.039121
19.823350	0.1	17.015697
19.825017	0.1	16.989411
19.826683	0.1	16.959072
19.828350	0.1	16.926170
19.830017	0.1	16.892255
19.831683	0.1	16.857744
19.833350	0.1	16.821862
19.835017	0.1	16.784669
19.836683	0.1	16.747476
19.838350	0.1	16.711296
19.840017	0.1	16.676308
19.841683	0.1	16.642870
19.843350	0.1	16.610504
19.845017	0.1	16.576530
19.846683	0.1	16.538859
19.848350	0.1	16.498209
19.850017	0.1	16.457380
19.851683	0.1	16.418458
19.853350	0.1	16.381205
19.855017	0.1	16.344191
19.856683	0.1	16.306401
19.858350	0.1	16.268254
19.860017	0.1	16.230465
19.861683	0.1	16.193748
19.863350	0.1	16.158641
19.865017	0.1	16.125203
19.866683	0.1	16.093672
19.868350	0.1	16.063870
19.870017	0.1	16.034842
19.871683	0.1	16.005457
19.873350	0.1	15.976311
19.875017	0.1	15.948416
19.876683	0.1	15.921653
19.878350	0.1	15.894891
19.880017	0.1	15.866936
19.881683	0.1	15.837670
19.883350	0.1	15.808524
19.885017	0.1	15.781165
19.886683	0.1	15.756012
19.888350	0.1	15.732766
19.890017	0.1	15.710593
19.891683	0.1	15.688778
19.893350	0.1	15.667320
19.895017	0.1	15.646459
19.896683	0.1	15.625299
19.898350	0.1	15.602292
19.900017	0.1	15.577198
19.901683	0.1	15.551210
19.903350	0.1	15.526057
19.905017	0.1	15.502871
19.906683	0.1	15.481950
19.908350	0.1	15.462459
19.910017	0.1	15.443386
19.911683	0.1	15.424550
19.913350	0.1	15.406490
19.915017	0.1	15.389563
19.916683	0.1	15.373529
19.918350	0.1	15.357078
19.920017	0.1	15.339375
19.921683	0.1	15.320481
19.923350	0.1	15.301228
19.925017	0.1	15.282036
19.926683	0.1	15.263082
19.928350	0.1	15.244664
19.930017	0.1	15.227736
19.931683	0.1	15.212775
19.933350	0.1	15.199007
19.935017	0.1	15.184999
19.936683	0.1	15.169681
19.938350	0.1	15.153171
19.940017	0.1	15.136422
19.941683	0.1	15.120507
19.943350	0.1	15.106381
19.945017	0.1	15.093983
19.946683	0.1	15.082181
19.948350	0.1	15.069664
19.950017	0.1	15.055777
19.951683	0.1	15.040816
19.953350	0.1	15.025199
19.955017	0.1	15.009941
19.956683	0.1	14.995933
19.958350	0.1	14.982940
19.960017	0.1	14.970363
19.961683	0.1	14.957667
19.963350	0.1	14.944852
19.965017	0.1	14.931799
19.966683	0.1	14.918805
19.968350	0.1	14.905990
19.970017	0.1	14.892996
19.971683	0.1	14.879526
19.973350	0.1	14.865578
19.975017	0.1	14.851273
19.976683	0.1	14.836372
19.978350	0.1	14.821292
19.980017	0.1	14.807523
19.981683	0.1	14.796318
19.983350	0.1	14.787615
19.985017	0.1	14.779926
19.986683	0.1	14.771164
19.988350	0.1	14.758647
19.990017	0.1	14.740230
19.991683	0.1	14.716745
19.993350	0.1	14.691890
19.995017	0.1	14.669240
19.996683	0.1	14.649392
19.998350	0.1	14.630021
20.000017	0.1	14.608146
20.001683	0.1	14.583350
20.003350	0.1	14.557899
20.005017	0.1	14.535249
20.006683	0.1	14.516712
20.008350	0.1	14.500798
20.010017	0.1	14.484168
20.011683	0.1	14.463902
20.013350	0.1	14.438451
20.015017	0.1	14.408172
20.016683	0.1	14.375747
20.018350	0.1	14.344097
20.020017	0.1	14.314354
20.021683	0.1	14.286102
20.023350	0.1	14.258088
20.025017	0.1	14.229358
20.026683	0.1	14.199913
20.028350	0.1	14.170528
20.030017	0.1	14.142097
20.031683	0.1	14.114977
20.033350	0.1	14.087559
20.035017	0.1	14.057876
20.036683	0.1	14.025689
20.038350	0.1	13.992728
20.040017	0.1	13.961137
20.041683	0.1	13.931692
20.043350	0.1	13.902903
20.045017	0.1	13.873340
20.046683	0.1	13.843358
20.048350	0.1	13.813914
20.050017	0.1	13.784409
20.051683	0.1	13.753773
20.053350	0.1	13.723136
20.055017	0.1	13.694108
20.056683	0.1	13.667346
20.058350	0.1	13.642848
20.060017	0.1	13.619781
20.061683	0.1	13.597251
20.063350	0.1	13.575435
20.065017	0.1	13.554514
20.066683	0.1	13.534308
20.068350	0.1	13.513923
20.070017	0.1	13.492645
20.071683	0.1	13.470293
20.073350	0.1	13.448776
20.075017	0.1	13.430179
20.076683	0.1	13.414443
20.078350	0.1	13.399125
20.080017	0.1	13.382257
20.081683	0.1	13.363899
20.083350	0.1	13.345064
20.085017	0.1	13.326288
20.086683	0.1	13.307691
20.088350	0.1	13.289929
20.090017	0.1	13.273478
20.091683	0.1	13.257802
20.093350	0.1	13.242663
20.095017	0.1	13.228775
20.096683	0.1	13.217510
20.098350	0.1	13.209046
20.100017	0.1	13.202370
20.101683	0.1	13.196827
20.103350	0.1	13.192237
20.105017	0.1	13.188363
20.106683	0.1	13.184787
20.108350	0.1	13.181449
20.110017	0.1	13.177753
20.111683	0.1	13.172985
20.113350	0.1	13.167024
20.115017	0.1	13.159633
20.116683	0.1	13.151348
20.118350	0.1	13.143898
20.120017	0.1	13.139487
20.121683	0.1	13.138951
20.123350	0.1	13.140977
20.125017	0.1	13.143063
20.126683	0.1	13.143659
20.128350	0.1	13.143361
20.130017	0.1	13.143421
20.131683	0.1	13.143600
20.133350	0.1	13.142706
20.135017	0.1	13.139666
20.136683	0.1	13.135434
20.138350	0.1	13.132871
20.140017	0.1	13.135017
20.141683	0.1	13.143183
20.143350	0.1	13.155819
20.145017	0.1	13.169826
20.146683	0.1	13.183356
20.148350	0.1	13.196290
20.150017	0.1	13.208867
20.151683	0.1	13.220967
20.153350	0.1	13.232649
20.155017	0.1	13.244749
20.156683	0.1	13.258100
20.158350	0.1	13.272703
20.160017	0.1	13.287426
20.161683	0.1	13.302267
20.163350	0.1	13.318420
20.165017	0.1	13.336480
20.166683	0.1	13.356865
20.168350	0.1	13.380528
20.170017	0.1	13.407410
20.171683	0.1	13.436020
20.173350	0.1	13.464988
20.175017	0.1	13.493360
20.176683	0.1	13.520122
20.178350	0.1	13.544978
20.180017	0.1	13.569833
20.181683	0.1	13.597787
20.183350	0.1	13.630212
20.185017	0.1	13.665737
20.186683	0.1	13.702215
20.188350	0.1	13.739587
20.190017	0.1	13.778985
20.191683	0.1	13.820291
20.193350	0.1	13.862193
20.195017	0.1	13.903798
20.196683	0.1	13.945580
20.198350	0.1	13.989390
20.200017	0.1	14.037312
20.201683	0.1	14.090420
20.203350	0.1	14.147700
20.205017	0.1	14.207543
20.206683	0.1	14.268399
20.208350	0.1	14.328361
20.210017	0.1	14.385761
20.211683	0.1	14.440061
20.213350	0.1	14.492274
20.215017	0.1	14.544011
20.216683	0.1	14.595927
20.218350	0.1	14.647127
20.220017	0.1	14.696003
20.221683	0.1	14.741004
20.223350	0.1	14.781059
20.225017	0.1	14.816702
20.226683	0.1	14.849127
20.228350	0.1	14.879704
20.230017	0.1	14.909090
20.231683	0.1	14.937223
20.233350	0.1	14.962316
20.235017	0.1	14.981986
20.236683	0.1	14.994503
20.238350	0.1	14.998973
20.240017	0.1	14.994563
20.241683	0.1	14.980675
20.243350	0.1	14.957846
20.245017	0.1	14.928521
20.246683	0.1	14.895202
20.248350	0.1	14.858068
20.250017	0.1	14.816345
20.251683	0.1	14.769853
20.253350	0.1	14.717997
20.255017	0.1	14.660359
20.256683	0.1	14.597059
20.258350	0.1	14.528573
20.260017	0.1	14.455319
20.261683	0.1	14.377535
20.263350	0.1	14.295042
20.265017	0.1	14.208318
20.266683	0.1	14.118791
20.268350	0.1	14.027656
20.270017	0.1	13.934494
20.271683	0.1	13.838948
20.273350	0.1	13.741792
20.275017	0.1	13.645113
20.276683	0.1	13.550223
20.278350	0.1	13.456703
20.280017	0.1	13.362826
20.281683	0.1	13.267876
20.283350	0.1	13.172866
20.285017	0.1	13.079763
20.286683	0.1	12.989701
20.288350	0.1	12.902737
20.290017	0.1	12.818814
20.291683	0.1	12.737633
20.293350	0.1	12.658239
20.295017	0.1	12.579859
20.296683	0.1	12.502373
20.298350	0.1	12.426675
20.300017	0.1	12.353600
20.301683	0.1	12.283147
20.303350	0.1	12.215019
20.305017	0.1	12.149990
20.306683	0.1	12.088896
20.308350	0.1	12.031437
20.310017	0.1	11.977018
20.311683	0.1	11.924983
20.313350	0.1	11.875332
20.315017	0.1	11.828423
20.316683	0.1	11.783660
20.318350	0.1	11.739672
20.320017	0.1	11.695863
20.321683	0.1	11.653305
20.323350	0.1	11.613548
20.325017	0.1	11.577666
20.326683	0.1	11.546016
20.328350	0.1	11.518181
20.330017	0.1	11.492432
20.331683	0.1	11.466981
20.333350	0.1	11.440516
20.335017	0.1	11.412383
20.336683	0.1	11.382938
20.338350	0.1	11.353553
20.340017	0.1	11.325896
20.341683	0.1	11.300326
20.343350	0.1	11.275829
20.345017	0.1	11.251689
20.346683	0.1	11.229158
20.348350	0.1	11.210442
20.350017	0.1	11.196972
20.351683	0.1	11.188746
20.353350	0.1	11.183859
20.355017	0.1	11.178971
20.356683	0.1	11.170984
20.358350	0.1	11.159003
20.360017	0.1	11.144341
20.361683	0.1	11.129142
20.363350	0.1	11.115432
20.365017	0.1	11.103929
20.366683	0.1	11.093617
20.368350	0.1	11.082531
20.370017	0.1	11.069477
20.371683	0.1	11.054934
20.373350	0.1	11.040509
20.375017	0.1	11.028410
20.376683	0.1	11.019767
20.378350	0.1	11.013389
20.380017	0.1	11.006952
20.381683	0.1	10.999978
20.383350	0.1	10.993005
20.385017	0.1	10.985673
20.386683	0.1	10.977627
20.388350	0.1	10.969997
20.390017	0.1	10.965050
20.391683	0.1	10.963977
20.393350	0.1	10.966004
20.395017	0.1	10.969163
20.396683	0.1	10.971428
20.398350	0.1	10.971785
20.400017	0.1	10.971189
20.401683	0.1	10.970891
20.403350	0.1	10.970593
20.405017	0.1	10.968984
20.406683	0.1	10.966421
20.408350	0.1	10.964573
20.410017	0.1	10.964394
20.411683	0.1	10.965348
20.413350	0.1	10.966719
20.415017	0.1	10.967673
20.416683	0.1	10.967315
20.418350	0.1	10.964692
20.420017	0.1	10.959626
20.421683	0.1	10.952950
20.423350	0.1	10.945976
20.425017	0.1	10.938407
20.426683	0.1	10.929049
20.428350	0.1	10.917605
20.430017	0.1	10.905445
20.431683	0.1	10.894657
20.433350	0.1	10.887564
20.435017	0.1	10.885776
20.436683	0.1	10.887683
20.438350	0.1	10.889114
20.440017	0.1	10.887027
20.441683	0.1	10.880769
20.443350	0.1	10.870398
20.445017	0.1	10.856271
20.446683	0.1	10.838986
20.448350	0.1	10.819913
20.450017	0.1	10.801197
20.451683	0.1	10.785282
20.453350	0.1	10.772825
20.455017	0.1	10.762394
20.456683	0.1	10.751188
20.458350	0.1	10.736645
20.460017	0.1	10.718406
20.461683	0.1	10.698319
20.463350	0.1	10.677338
20.465017	0.1	10.655046
20.466683	0.1	10.631264
20.468350	0.1	10.607064
20.470017	0.1	10.583461
20.471683	0.1	10.560632
20.473350	0.1	10.538519
20.475017	0.1	10.517359
20.476683	0.1	10.496438
20.478350	0.1	10.474742
20.480017	0.1	10.451675
20.481683	0.1	10.427297
20.483350	0.1	10.401667
20.485017	0.1	10.375202
20.486683	0.1	10.348321
20.488350	0.1	10.320664
20.490017	0.1	10.291696
20.491683	0.1	10.261417
20.493350	0.1	10.230661
20.495017	0.1	10.200740
20.496683	0.1	10.173321
20.498350	0.1	10.149539
20.500017	0.1	10.128558
20.501683	0.1	10.108829
20.503350	0.1	10.089756
20.505017	0.1	10.070682
20.506683	0.1	10.050595
20.508350	0.1	10.029317
20.510017	0.1	10.007561
20.511683	0.1	9.986997
20.513350	0.1	9.968639
20.515017	0.1	9.952605
20.516683	0.1	9.938360
20.518350	0.1	9.924710
20.520017	0.1	9.910346
20.521683	0.1	9.894133
20.523350	0.1	9.875835
20.525017	0.1	9.856344
20.526683	0.1	9.837688
20.528350	0.1	9.822310
20.530017	0.1	9.811104
20.531683	0.1	9.802819
20.533350	0.1	9.795368
20.535017	0.1	9.788037
20.536683	0.1	9.781540
20.538350	0.1	9.776712
20.540017	0.1	9.772421
20.541683	0.1	9.767295
20.543350	0.1	9.760857
20.545017	0.1	9.752870
20.546683	0.1	9.742678
20.548350	0.1	9.730042
20.550017	0.1	9.715677
20.551683	0.1	9.700895
20.553350	0.1	9.687007
20.555017	0.1	9.675265
20.556683	0.1	9.666980
20.558350	0.1	9.663523
20.560017	0.1	9.664298
20.561683	0.1	9.666682
20.563350	0.1	9.668112
20.565017	0.1	9.667218
20.566683	0.1	9.663821
20.568350	0.1	9.659172
20.570017	0.1	9.655655
20.571683	0.1	9.655417
20.573350	0.1	9.658695
20.575017	0.1	9.663761
20.576683	0.1	9.668649
20.578350	0.1	9.672821
20.580017	0.1	9.676457
20.581683	0.1	9.679378
20.583350	0.1	9.680629
20.585017	0.1	9.681047
20.586683	0.1	9.683371
20.588350	0.1	9.689153
20.590017	0.1	9.697199
20.591683	0.1	9.705425
20.593350	0.1	9.712101
20.595017	0.1	9.716094
20.596683	0.1	9.717525
20.598350	0.1	9.718001
20.600017	0.1	9.718717
20.601683	0.1	9.719134
20.603350	0.1	9.718121
20.605017	0.1	9.715558
20.606683	0.1	9.712160
20.608350	0.1	9.709716
20.610017	0.1	9.709776
20.611683	0.1	9.711862
20.613350	0.1	9.713293
20.615017	0.1	9.711862
20.616683	0.1	9.708047
20.618350	0.1	9.703935
20.620017	0.1	9.701133
20.621683	0.1	9.699047
20.623350	0.1	9.696127
20.625017	0.1	9.691179
20.626683	0.1	9.683729
20.628350	0.1	9.674371
20.630017	0.1	9.664715
20.631683	0.1	9.656191
20.633350	0.1	9.647966
20.635017	0.1	9.637535
20.636683	0.1	9.623349
20.638350	0.1	9.605826
20.640017	0.1	9.586931
20.641683	0.1	9.568573
20.643350	0.1	9.552539
20.645017	0.1	9.539784
20.646683	0.1	9.529472
20.648350	0.1	9.519756
20.650017	0.1	9.509802
20.651683	0.1	9.499789
20.653350	0.1	9.489954
20.655017	0.1	9.480000
20.656683	0.1	9.469510
20.658350	0.1	9.457946
20.660017	0.1	9.446085
20.661683	0.1	9.435535
20.663350	0.1	9.426535
20.665017	0.1	9.418011
20.666683	0.1	9.408534
20.668350	0.1	9.397865
20.670017	0.1	9.387315
20.671683	0.1	9.378672
20.673350	0.1	9.373546
20.675017	0.1	9.373069
20.676683	0.1	9.376765
20.678350	0.1	9.382010
20.680017	0.1	9.386004
20.681683	0.1	9.387851
20.683350	0.1	9.387911
20.685017	0.1	9.387315
20.686683	0.1	9.387136
20.688350	0.1	9.387494
20.690017	0.1	9.388090
20.691683	0.1	9.388745
20.693350	0.1	9.390653
20.695017	0.1	9.395600
20.696683	0.1	9.405137
20.698350	0.1	9.419621
20.700017	0.1	9.436787
20.701683	0.1	9.453297
20.703350	0.1	9.467006
20.705017	0.1	9.478689
20.706683	0.1	9.491146
20.708350	0.1	9.506524
20.710017	0.1	9.524346
20.711683	0.1	9.541810
20.713350	0.1	9.557069
20.715017	0.1	9.570838
20.716683	0.1	9.585858
20.718350	0.1	9.605289
20.720017	0.1	9.630502
20.721683	0.1	9.659231
20.723350	0.1	9.687245
20.725017	0.1	9.712339
20.726683	0.1	9.735346
20.728350	0.1	9.758711
20.730017	0.1	9.784639
20.731683	0.1	9.814203
20.733350	0.1	9.847701
20.735017	0.1	9.883762
20.736683	0.1	9.920717
20.738350	0.1	9.958327
20.740017	0.1	9.998084
20.741683	0.1	10.040999
20.743350	0.1	10.085881
20.745017	0.1	10.130406
20.746683	0.1	10.173262
20.748350	0.1	10.215521
20.750017	0.1	10.259450
20.751683	0.1	10.305763
20.753350	0.1	10.352910
20.755017	0.1	10.399998
20.756683	0.1	10.447324
20.758350	0.1	10.494650
20.760017	0.1	10.541201
20.761683	0.1	10.586441
20.763350	0.1	10.630787
20.765017	0.1	10.675610
20.766683	0.1	10.721684
20.768350	0.1	10.767461
20.770017	0.1	10.811091
20.771683	0.1	10.852695
20.773350	0.1	10.893763
20.775017	0.1	10.935009
20.776683	0.1	10.975004
20.778350	0.1	11.011184
20.780017	0.1	11.041344
20.781683	0.1	11.065186
20.783350	0.1	11.084378
20.785017	0.1	11.101723
20.786683	0.1	11.119962
20.788350	0.1	11.139811
20.790017	0.1	11.158765
20.791683	0.1	11.172832
20.793350	0.1	11.180938
20.795017	0.1	11.185408
20.796683	0.1	11.188627
20.798350	0.1	11.191369
20.800017	0.1	11.192918
20.801683	0.1	11.192322
20.803350	0.1	11.190057
20.805017	0.1	11.187912
20.806683	0.1	11.187494
20.808350	0.1	11.188150
20.810017	0.1	11.187554
20.811683	0.1	11.183799
20.813350	0.1	11.177242
20.815017	0.1	11.170150
20.816683	0.1	11.165143
20.818350	0.1	11.163772
20.820017	0.1	11.165560
20.821683	0.1	11.168600
20.823350	0.1	11.170686
20.825017	0.1	11.171997
20.826683	0.1	11.175514
20.828350	0.1	11.184097
20.830017	0.1	11.197210
20.831683	0.1	11.212946
20.833350	0.1	11.229456
20.835017	0.1	11.245609
20.836683	0.1	11.261821
20.838350	0.1	11.279345
20.840017	0.1	11.299968
20.841683	0.1	11.324943
20.843350	0.1	11.354209
20.845017	0.1	11.386514
20.846683	0.1	11.420608
20.848350	0.1	11.455835
20.850017	0.1	11.491299
20.851683	0.1	11.525930
20.853350	0.1	11.558593
20.855017	0.1	11.587740
20.856683	0.1	11.611999
20.858350	0.1	11.631549
20.860017	0.1	11.649609
20.861683	0.1	11.669398
20.863350	0.1	11.691750
20.865017	0.1	11.714638
20.866683	0.1	11.734963
20.868350	0.1	11.751474
20.870017	0.1	11.764467
20.871683	0.1	11.773945
20.873350	0.1	11.778713
20.875017	0.1	11.777104
20.876683	0.1	11.768640
20.878350	0.1	11.753977
20.880017	0.1	11.734427
20.881683	0.1	11.711002
20.883350	0.1	11.684359
20.885017	0.1	11.654080
20.886683	0.1	11.619390
20.888350	0.1	11.579693
20.890017	0.1	11.534155
20.891683	0.1	11.482418
20.893350	0.1	11.423946
20.895017	0.1	11.357904
20.896683	0.1	11.285008
20.898350	0.1	11.208773
20.900017	0.1	11.133016
20.901683	0.1	11.058570
20.903350	0.1	10.983587
20.905017	0.1	10.906280
20.906683	0.1	10.825992
20.908350	0.1	10.742963
20.910017	0.1	10.657788
20.911683	0.1	10.570408
20.913350	0.1	10.480881
20.915017	0.1	10.390461
20.916683	0.1	10.300875
20.918350	0.1	10.212899
20.920017	0.1	10.127009
20.921683	0.1	10.043264
20.923350	0.1	9.960890
20.925017	0.1	9.877623
20.926683	0.1	9.792328
20.928350	0.1	9.706259
20.930017	0.1	9.622038
20.931683	0.1	9.541393
20.933350	0.1	9.464145
20.935017	0.1	9.389639
20.936683	0.1	9.318114
20.938350	0.1	9.249867
20.940017	0.1	9.183884
20.941683	0.1	9.118259
20.943350	0.1	9.051383
20.945017	0.1	8.983732
20.946683	0.1	8.917869
20.948350	0.1	8.856774
20.950017	0.1	8.801699
20.951683	0.1	8.751452
20.953350	0.1	8.704126
20.955017	0.1	8.658529
20.956683	0.1	8.613945
20.958350	0.1	8.570374
20.960017	0.1	8.528412
20.961683	0.1	8.488179
20.963350	0.1	8.449793
20.965017	0.1	8.414090
20.966683	0.1	8.382202
20.968350	0.1	8.353353
20.970017	0.1	8.325875
20.971683	0.1	8.299053
20.973350	0.1	8.273960
20.975017	0.1	8.251608
20.976683	0.1	8.231402
20.978350	0.1	8.212388
20.980017	0.1	8.194030
20.981683	0.1	8.177102
20.983350	0.1	8.162916
20.985017	0.1	8.152068
20.986683	0.1	8.143545
20.988350	0.1	8.135319
20.990017	0.1	8.125306
20.991683	0.1	8.112669
20.993350	0.1	8.098960
20.995017	0.1	8.086682
20.996683	0.1	8.077324
20.998350	0.1	8.070171
21.000017	0.1	8.064151
21.001683	0.1	8.058727
21.003350	0.1	8.054555
21.005017	0.1	8.051694
21.006683	0.1	8.049548
21.008350	0.1	8.048475
21.010017	0.1	8.049310
21.011683	0.1	8.052826
21.013350	0.1	8.058668
21.015017	0.1	8.065939
21.016683	0.1	8.074403
21.018350	0.1	8.083880
21.020017	0.1	8.092762
21.021683	0.1	8.099795
21.023350	0.1	8.105457
21.025017	0.1	8.111060
21.026683	0.1	8.117319
21.028350	0.1	8.125008
21.030017	0.1	8.134962
21.031683	0.1	8.147598
21.033350	0.1	8.162737
21.035017	0.1	8.180321
21.036683	0.1	8.200229
21.038350	0.1	8.220852
21.040017	0.1	8.240939
21.041683	0.1	8.260787
21.043350	0.1	8.281112
21.045017	0.1	8.300961
21.046683	0.1	8.317471
21.048350	0.1	8.329690
21.050017	0.1	8.340240
21.051683	0.1	8.353532
21.053350	0.1	8.373082
21.055017	0.1	8.399785
21.056683	0.1	8.430899
21.058350	0.1	8.462191
21.060017	0.1	8.491397
21.061683	0.1	8.518875
21.063350	0.1	8.546770
21.065017	0.1	8.576334
21.066683	0.1	8.607746
21.068350	0.1	8.640767
21.070017	0.1	8.675695
21.071683	0.1	8.712888
21.073350	0.1	8.753658
21.075017	0.1	8.800507
21.076683	0.1	8.854926
21.078350	0.1	8.914114
21.080017	0.1	8.973957
21.081683	0.1	9.032310
21.083350	0.1	9.089470
21.085017	0.1	9.146452
21.086683	0.1	9.204031
21.088350	0.1	9.262741
21.090017	0.1	9.324551
21.091683	0.1	9.391606
21.093350	0.1	9.463728
21.095017	0.1	9.538353
21.096683	0.1	9.613097
21.098350	0.1	9.686351
21.100017	0.1	9.757519
21.101683	0.1	9.827614
21.103350	0.1	9.899140
21.105017	0.1	9.975255
21.106683	0.1	10.057510
21.108350	0.1	10.144890
21.110017	0.1	10.233880
21.111683	0.1	10.320664
21.113350	0.1	10.402382
21.115017	0.1	10.478140
21.116683	0.1	10.548711
21.118350	0.1	10.614753
21.120017	0.1	10.676206
21.121683	0.1	10.733128
21.123350	0.1	10.786772
21.125017	0.1	10.838032
21.126683	0.1	10.885478
21.128350	0.1	10.926188
21.130017	0.1	10.959030
21.131683	0.1	10.985554
21.133350	0.1	11.008263
21.135017	0.1	11.027933
21.136683	0.1	11.042596
21.138350	0.1	11.049331
21.140017	0.1	11.045755
21.141683	0.1	11.031807
21.143350	0.1	11.010111
21.145017	0.1	10.984004
21.146683	0.1	10.955096
21.148350	0.1	10.922552
21.150017	0.1	10.884286
21.151683	0.1	10.838330
21.153350	0.1	10.784209
21.155017	0.1	10.722519
21.156683	0.1	10.656000
21.158350	0.1	10.588527
21.160017	0.1	10.521889
21.161683	0.1	10.455311
21.163350	0.1	10.385872
21.165017	0.1	10.310472
21.166683	0.1	10.227442
21.168350	0.1	10.137380
21.170017	0.1	10.043324
21.171683	0.1	9.949089
21.173350	0.1	9.857596
21.175017	0.1	9.769679
21.176683	0.1	9.684623
21.178350	0.1	9.601057
21.180017	0.1	9.517611
21.181683	0.1	9.433568
21.183350	0.1	9.349883
21.185017	0.1	9.268165
21.186683	0.1	9.189129
21.188350	0.1	9.112061
21.190017	0.1	9.036720
21.191683	0.1	8.964778
21.193350	0.1	8.899510
21.195017	0.1	8.843184
21.196683	0.1	8.795023
21.198350	0.1	8.751870
21.200017	0.1	8.710325
21.201683	0.1	8.668542
21.203350	0.1	8.626879
21.205017	0.1	8.587301
21.206683	0.1	8.551181
21.208350	0.1	8.518696
21.210017	0.1	8.489192
21.211683	0.1	8.462787
21.213350	0.1	8.440793
21.215017	0.1	8.423806
21.216683	0.1	8.410931
21.218350	0.1	8.401096
21.220017	0.1	8.393884
21.221683	0.1	8.388639
21.223350	0.1	8.384407
21.225017	0.1	8.381367
21.226683	0.1	8.380354
21.228350	0.1	8.382023
21.230017	0.1	8.386553
21.231683	0.1	8.393229
21.233350	0.1	8.400679
21.235017	0.1	8.408249
21.236683	0.1	8.415819
21.238350	0.1	8.422614
21.240017	0.1	8.428097
21.241683	0.1	8.432687
21.243350	0.1	8.437098
21.245017	0.1	8.442700
21.246683	0.1	8.450389
21.248350	0.1	8.459032
21.250017	0.1	8.467198
21.251683	0.1	8.474350
21.253350	0.1	8.480192
21.255017	0.1	8.483291
21.256683	0.1	8.482218
21.258350	0.1	8.477152
21.260017	0.1	8.469582
21.261683	0.1	8.460522
21.263350	0.1	8.450151
21.265017	0.1	8.437813
21.266683	0.1	8.423746
21.268350	0.1	8.409143
21.270017	0.1	8.395255
21.271683	0.1	8.381308
21.273350	0.1	8.365512
21.275017	0.1	8.346975
21.276683	0.1	8.325816
21.278350	0.1	8.302510
21.280017	0.1	8.276225
21.281683	0.1	8.245528
21.283350	0.1	8.210421
21.285017	0.1	8.172989
21.286683	0.1	8.136511
21.288350	0.1	8.103133
21.290017	0.1	8.072973
21.291683	0.1	8.044959
21.293350	0.1	8.018494
21.295017	0.1	7.993579
21.296683	0.1	7.968843
21.298350	0.1	7.941366
21.300017	0.1	7.909179
21.301683	0.1	7.873238
21.303350	0.1	7.836402
21.305017	0.1	7.801116
21.306683	0.1	7.767916
21.308350	0.1	7.735908
21.310017	0.1	7.704616
21.311683	0.1	7.674635
21.313350	0.1	7.646025
21.315017	0.1	7.617414
21.316683	0.1	7.587076
21.318350	0.1	7.555902
21.320017	0.1	7.525802
21.321683	0.1	7.497430
21.323350	0.1	7.471383
21.325017	0.1	7.449091
21.326683	0.1	7.430912
21.328350	0.1	7.414639
21.330017	0.1	7.397235
21.331683	0.1	7.377506
21.333350	0.1	7.356406
21.335017	0.1	7.335544
21.336683	0.1	7.316351
21.338350	0.1	7.299006
21.340017	0.1	7.282675
21.341683	0.1	7.265687
21.343350	0.1	7.247746
21.345017	0.1	7.230640
21.346683	0.1	7.216335
21.348350	0.1	7.205189
21.350017	0.1	7.196129
21.351683	0.1	7.188261
21.353350	0.1	7.181526
21.355017	0.1	7.176102
21.356683	0.1	7.172883
21.358350	0.1	7.172347
21.360017	0.1	7.172704
21.361683	0.1	7.170618
21.363350	0.1	7.164956
21.365017	0.1	7.157207
21.366683	0.1	7.149578
21.368350	0.1	7.142544
21.370017	0.1	7.135570
21.371683	0.1	7.129252
21.373350	0.1	7.125974
21.375017	0.1	7.127226
21.376683	0.1	7.132352
21.378350	0.1	7.139802
21.380017	0.1	7.146955
21.381683	0.1	7.150531
21.383350	0.1	7.148385
21.385017	0.1	7.141412
21.386683	0.1	7.132829
21.388350	0.1	7.125795
21.390017	0.1	7.121921
21.391683	0.1	7.120848
21.393350	0.1	7.121563
21.395017	0.1	7.123113
21.396683	0.1	7.124782
21.398350	0.1	7.126809
21.400017	0.1	7.129968
21.401683	0.1	7.134557
21.403350	0.1	7.139087
21.405017	0.1	7.141591
21.406683	0.1	7.141054
21.408350	0.1	7.138491
21.410017	0.1	7.136345
21.411683	0.1	7.136703
21.413350	0.1	7.139504
21.415017	0.1	7.142663
21.416683	0.1	7.143617
21.418350	0.1	7.140220
21.420017	0.1	7.131875
21.421683	0.1	7.119656
21.423350	0.1	7.106722
21.425017	0.1	7.097900
21.426683	0.1	7.096112
21.428350	0.1	7.099986
21.430017	0.1	7.105649
21.431683	0.1	7.108689
21.433350	0.1	7.106305
21.435017	0.1	7.098139
21.436683	0.1	7.086337
21.438350	0.1	7.074655
21.440017	0.1	7.065654
21.441683	0.1	7.058621
21.443350	0.1	7.051528
21.445017	0.1	7.043660
21.446683	0.1	7.035613
21.448350	0.1	7.027805
21.450017	0.1	7.019520
21.451683	0.1	7.009209
21.453350	0.1	6.996096
21.455017	0.1	6.981612
21.456683	0.1	6.968439
21.458350	0.1	6.958723
21.460017	0.1	6.952942
21.461683	0.1	6.949068
21.463350	0.1	6.942988
21.465017	0.1	6.931186
21.466683	0.1	6.913543
21.468350	0.1	6.892980
21.470017	0.1	6.872952
21.471683	0.1	6.855250
21.473350	0.1	6.839991
21.475017	0.1	6.826222
21.476683	0.1	6.813109
21.478350	0.1	6.799758
21.480017	0.1	6.785512
21.481683	0.1	6.770611
21.483350	0.1	6.755412
21.485017	0.1	6.739915
21.486683	0.1	6.724060
21.488350	0.1	6.708920
21.490017	0.1	6.695509
21.491683	0.1	6.683708
21.493350	0.1	6.672562
21.495017	0.1	6.660700
21.496683	0.1	6.647051
21.498350	0.1	6.631971
21.500017	0.1	6.616712
21.501683	0.1	6.602526
21.503350	0.1	6.590546
21.505017	0.1	6.581307
21.506683	0.1	6.574393
21.508350	0.1	6.569028
21.510017	0.1	6.564200
21.511683	0.1	6.558597
21.513350	0.1	6.550312
21.515017	0.1	6.538153
21.516683	0.1	6.523669
21.518350	0.1	6.510139
21.520017	0.1	6.500423
21.521683	0.1	6.494940
21.523350	0.1	6.492675
21.525017	0.1	6.492317
21.526683	0.1	6.493092
21.528350	0.1	6.494165
21.530017	0.1	6.494582
21.531683	0.1	6.493092
21.533350	0.1	6.487966
21.535017	0.1	6.478250
21.536683	0.1	6.465435
21.538350	0.1	6.453813
21.540017	0.1	6.447792
21.541683	0.1	6.448448
21.543350	0.1	6.453395
21.545017	0.1	6.458819
21.546683	0.1	6.461859
21.548350	0.1	6.461144
21.550017	0.1	6.458104
21.551683	0.1	6.456077
21.553350	0.1	6.457627
21.555017	0.1	6.462098
21.556683	0.1	6.466985
21.558350	0.1	6.470144
21.560017	0.1	6.470621
21.561683	0.1	6.468833
21.563350	0.1	6.466329
21.565017	0.1	6.465495
21.566683	0.1	6.467581
21.568350	0.1	6.471813
21.570017	0.1	6.475449
21.571683	0.1	6.475270
21.573350	0.1	6.470204
21.575017	0.1	6.462455
21.576683	0.1	6.455243
21.578350	0.1	6.449581
21.580017	0.1	6.445587
21.581683	0.1	6.443978
21.583350	0.1	6.445587
21.585017	0.1	6.449521
21.586683	0.1	6.453813
21.588350	0.1	6.457568
21.590017	0.1	6.461680
21.591683	0.1	6.466747
21.593350	0.1	6.471873
21.595017	0.1	6.475091
21.596683	0.1	6.475568
21.598350	0.1	6.474972
21.600017	0.1	6.475032
21.601683	0.1	6.475807
21.603350	0.1	6.475270
21.605017	0.1	6.471694
21.606683	0.1	6.465614
21.608350	0.1	6.459892
21.610017	0.1	6.457329
21.611683	0.1	6.458044
21.613350	0.1	6.460369
21.615017	0.1	6.462813
21.616683	0.1	6.464839
21.618350	0.1	6.466866
21.620017	0.1	6.468714
21.621683	0.1	6.469369
21.623350	0.1	6.469071
21.625017	0.1	6.470621
21.626683	0.1	6.476105
21.628350	0.1	6.484449
21.630017	0.1	6.492854
21.631683	0.1	6.499529
21.633350	0.1	6.504417
21.635017	0.1	6.508172
21.636683	0.1	6.511271
21.638350	0.1	6.513656
21.640017	0.1	6.515563
21.641683	0.1	6.518364
21.643350	0.1	6.523252
21.645017	0.1	6.529868
21.646683	0.1	6.537140
21.648350	0.1	6.544352
21.650017	0.1	6.551385
21.651683	0.1	6.557525
21.653350	0.1	6.562531
21.655017	0.1	6.567657
21.656683	0.1	6.574214
21.658350	0.1	6.582082
21.660017	0.1	6.590486
21.661683	0.1	6.599546
21.663350	0.1	6.609500
21.665017	0.1	6.620109
21.666683	0.1	6.631256
21.668350	0.1	6.643534
21.670017	0.1	6.656945
21.671683	0.1	6.669760
21.673350	0.1	6.680847
21.675017	0.1	6.691456
21.676683	0.1	6.704450
21.678350	0.1	6.721497
21.680017	0.1	6.741703
21.681683	0.1	6.762505
21.683350	0.1	6.782115
21.685017	0.1	6.801486
21.686683	0.1	6.821931
21.688350	0.1	6.842971
21.690017	0.1	6.862700
21.691683	0.1	6.880284
21.693350	0.1	6.896556
21.695017	0.1	6.913424
21.696683	0.1	6.933213
21.698350	0.1	6.957651
21.700017	0.1	6.985367
21.701683	0.1	7.012606
21.703350	0.1	7.036448
21.705017	0.1	7.056714
21.706683	0.1	7.074714
21.708350	0.1	7.091284
21.710017	0.1	7.106603
21.711683	0.1	7.121981
21.713350	0.1	7.139206
21.715017	0.1	7.158280
21.716683	0.1	7.176757
21.718350	0.1	7.191062
21.720017	0.1	7.199467
21.721683	0.1	7.203281
21.723350	0.1	7.205129
21.725017	0.1	7.205546
21.726683	0.1	7.203520
21.728350	0.1	7.198871
21.730017	0.1	7.193268
21.731683	0.1	7.188201
21.733350	0.1	7.182897
21.735017	0.1	7.174969
21.736683	0.1	7.162571
21.738350	0.1	7.144869
21.740017	0.1	7.121325
21.741683	0.1	7.091999
21.743350	0.1	7.058561
21.745017	0.1	7.023335
21.746683	0.1	6.989360
21.748350	0.1	6.957770
21.750017	0.1	6.926537
21.751683	0.1	6.892026
21.753350	0.1	6.852687
21.755017	0.1	6.809593
21.756683	0.1	6.765008
21.758350	0.1	6.720484
21.760017	0.1	6.676436
21.761683	0.1	6.632209
21.763350	0.1	6.586910
21.765017	0.1	6.539166
21.766683	0.1	6.488502
21.768350	0.1	6.435454
21.770017	0.1	6.381810
21.771683	0.1	6.330610
21.773350	0.1	6.283999
21.775017	0.1	6.241560
21.776683	0.1	6.201566
21.778350	0.1	6.162942
21.780017	0.1	6.124974
21.781683	0.1	6.087125
21.783350	0.1	6.049157
21.785017	0.1	6.011725
21.786683	0.1	5.975664
21.788350	0.1	5.941272
21.790017	0.1	5.908609
21.791683	0.1	5.878032
21.793350	0.1	5.849779
21.795017	0.1	5.823017
21.796683	0.1	5.796790
21.798350	0.1	5.771041
21.800017	0.1	5.746067
21.801683	0.1	5.721808
21.803350	0.1	5.697847
21.805017	0.1	5.673409
21.806683	0.1	5.648852
21.808350	0.1	5.625487
21.810017	0.1	5.605281
21.811683	0.1	5.590082
21.813350	0.1	5.580306
21.815017	0.1	5.574227
21.816683	0.1	5.568743
21.818350	0.1	5.560518
21.820017	0.1	5.548478
21.821683	0.1	5.534828
21.823350	0.1	5.522669
21.825017	0.1	5.513251
21.826683	0.1	5.505920
21.828350	0.1	5.498886
21.830017	0.1	5.490780
21.831683	0.1	5.481661
21.833350	0.1	5.472839
21.835017	0.1	5.465865
21.836683	0.1	5.462051
21.838350	0.1	5.461097
21.840017	0.1	5.461812
21.841683	0.1	5.463302
21.843350	0.1	5.465210
21.845017	0.1	5.466998
21.846683	0.1	5.467773
21.848350	0.1	5.466938
21.850017	0.1	5.465150
21.851683	0.1	5.464375
21.853350	0.1	5.466223
21.855017	0.1	5.470097
21.856683	0.1	5.473495
21.858350	0.1	5.473912
21.860017	0.1	5.471528
21.861683	0.1	5.468488
21.863350	0.1	5.467177
21.865017	0.1	5.468488
21.866683	0.1	5.471468
21.868350	0.1	5.474329
21.870017	0.1	5.476415
21.871683	0.1	5.477131
21.873350	0.1	5.476594
21.875017	0.1	5.475641
21.876683	0.1	5.475760
21.878350	0.1	5.478382
21.880017	0.1	5.483866
21.881683	0.1	5.491793
21.883350	0.1	5.500615
21.885017	0.1	5.508066
21.886683	0.1	5.512715
21.888350	0.1	5.515099
21.890017	0.1	5.516708
21.891683	0.1	5.518914
21.893350	0.1	5.521298
21.895017	0.1	5.521298
21.896683	0.1	5.516827
21.898350	0.1	5.508900
21.900017	0.1	5.501390
21.901683	0.1	5.498648
21.903350	0.1	5.502165
21.905017	0.1	5.509436
21.906683	0.1	5.516410
21.908350	0.1	5.520523
21.910017	0.1	5.521655
21.911683	0.1	5.520761
21.913350	0.1	5.518675
21.915017	0.1	5.516112
21.916683	0.1	5.513788
21.918350	0.1	5.512417
21.920017	0.1	5.511344
21.921683	0.1	5.510152
21.923350	0.1	5.508781
21.925017	0.1	5.507171
21.926683	0.1	5.505026
21.928350	0.1	5.502880
21.930017	0.1	5.500496
21.931683	0.1	5.496621
21.933350	0.1	5.490959
21.935017	0.1	5.484045
21.936683	0.1	5.476833
21.938350	0.1	5.469621
21.940017	0.1	5.462051
21.941683	0.1	5.454898
21.943350	0.1	5.450249
21.945017	0.1	5.449176
21.946683	0.1	5.450189
21.948350	0.1	5.450785
21.950017	0.1	5.449534
21.951683	0.1	5.446017
21.953350	0.1	5.440891
21.955017	0.1	5.435288
21.956683	0.1	5.430520
21.958350	0.1	5.427242
21.960017	0.1	5.425632
21.961683	0.1	5.425215
21.963350	0.1	5.425334
21.965017	0.1	5.424917
21.966683	0.1	5.423427
21.968350	0.1	5.420566
21.970017	0.1	5.415619
21.971683	0.1	5.408466
21.973350	0.1	5.400479
21.975017	0.1	5.394340
21.976683	0.1	5.392194
21.978350	0.1	5.394519
21.980017	0.1	5.399585
21.981683	0.1	5.404651
21.983350	0.1	5.407930
21.985017	0.1	5.409658
21.986683	0.1	5.410672
21.988350	0.1	5.411327
21.990017	0.1	5.411625
21.991683	0.1	5.411089
21.993350	0.1	5.409539
21.995017	0.1	5.407870
21.996683	0.1	5.406976
21.998350	0.1	5.407214
22.000017	0.1	5.408764
22.001683	0.1	5.411625
22.003350	0.1	5.415678
22.005017	0.1	5.419433
22.006683	0.1	5.422116
22.008350	0.1	5.424142
22.010017	0.1	5.427003
22.011683	0.1	5.432070
22.013350	0.1	5.439759
22.015017	0.1	5.449117
22.016683	0.1	5.458594
22.018350	0.1	5.466462
22.020017	0.1	5.472243
22.021683	0.1	5.477429
22.023350	0.1	5.484224
22.025017	0.1	5.493939
22.026683	0.1	5.507171
22.028350	0.1	5.523384
22.030017	0.1	5.541265
22.031683	0.1	5.559326
22.033350	0.1	5.576074
22.035017	0.1	5.590618
22.036683	0.1	5.602897
22.038350	0.1	5.613864
22.040017	0.1	5.624950
22.041683	0.1	5.637944
22.043350	0.1	5.653620
22.045017	0.1	5.671740
22.046683	0.1	5.691290
22.048350	0.1	5.711675
22.050017	0.1	5.733550
22.051683	0.1	5.756975
22.053350	0.1	5.780876
22.055017	0.1	5.804360
22.056683	0.1	5.828381
22.058350	0.1	5.854428
22.060017	0.1	5.883396
22.061683	0.1	5.914390
22.063350	0.1	5.945087
22.065017	0.1	5.972863
22.066683	0.1	5.996287
22.068350	0.1	6.016314
22.070017	0.1	6.036580
22.071683	0.1	6.060601
22.073350	0.1	6.087721
22.075017	0.1	6.113768
22.076683	0.1	6.135941
22.078350	0.1	6.155610
22.080017	0.1	6.175757
22.081683	0.1	6.197155
22.083350	0.1	6.218374
22.085017	0.1	6.236852
22.086683	0.1	6.251037
22.088350	0.1	6.261528
22.090017	0.1	6.270290
22.091683	0.1	6.278873
22.093350	0.1	6.286741
22.095017	0.1	6.292463
22.096683	0.1	6.294608
22.098350	0.1	6.292701
22.100017	0.1	6.287337
22.101683	0.1	6.279350
22.103350	0.1	6.268561
22.105017	0.1	6.255150
22.106683	0.1	6.240130
22.108350	0.1	6.223679
22.110017	0.1	6.204427
22.111683	0.1	6.181002
22.113350	0.1	6.153286
22.115017	0.1	6.122649
22.116683	0.1	6.091774
22.118350	0.1	6.062508
22.120017	0.1	6.034911
22.121683	0.1	6.007553
22.123350	0.1	5.979836
22.125017	0.1	5.952120
22.126683	0.1	5.924642
22.128350	0.1	5.896449
22.130017	0.1	5.866409
22.131683	0.1	5.834222
22.133350	0.1	5.799950
22.135017	0.1	5.764783
22.136683	0.1	5.730808
22.138350	0.1	5.700767
22.140017	0.1	5.676151
22.141683	0.1	5.655885
22.143350	0.1	5.637229
22.145017	0.1	5.618215
22.146683	0.1	5.598367
22.148350	0.1	5.577743
22.150017	0.1	5.556882
22.151683	0.1	5.536974
22.153350	0.1	5.518914
22.155017	0.1	5.502224
22.156683	0.1	5.486369
22.158350	0.1	5.472720
22.160017	0.1	5.463302
22.161683	0.1	5.458594
22.163350	0.1	5.457223
22.165017	0.1	5.457342
22.166683	0.1	5.457878
22.168350	0.1	5.458892
22.170017	0.1	5.460501
22.171683	0.1	5.462885
22.173350	0.1	5.466521
22.175017	0.1	5.471349
22.176683	0.1	5.477250
22.178350	0.1	5.484641
22.180017	0.1	5.494178
22.181683	0.1	5.505860
22.183350	0.1	5.517900
22.185017	0.1	5.528748
22.186683	0.1	5.538524
22.188350	0.1	5.549670
22.190017	0.1	5.565226
22.191683	0.1	5.586446
22.193350	0.1	5.611837
22.195017	0.1	5.639077
22.196683	0.1	5.666614
22.198350	0.1	5.693078
22.200017	0.1	5.717457
22.201683	0.1	5.739510
22.203350	0.1	5.759716
22.205017	0.1	5.778432
22.206683	0.1	5.796552
22.208350	0.1	5.815626
22.210017	0.1	5.837262
22.211683	0.1	5.861640
22.213350	0.1	5.887509
22.215017	0.1	5.913020
22.216683	0.1	5.936802
22.218350	0.1	5.958736
22.220017	0.1	5.979061
22.221683	0.1	5.997777
22.223350	0.1	6.015778
22.225017	0.1	6.033779
22.226683	0.1	6.051541
22.228350	0.1	6.067574
22.230017	0.1	6.080389
22.231683	0.1	6.089867
22.233350	0.1	6.096959
22.235017	0.1	6.102682
22.236683	0.1	6.107450
22.238350	0.1	6.110788
22.240017	0.1	6.111980
22.241683	0.1	6.110549
22.243350	0.1	6.106079
22.245017	0.1	6.098509
22.246683	0.1	6.088853
22.248350	0.1	6.078124
22.250017	0.1	6.067217
22.251683	0.1	6.056428
22.253350	0.1	6.044984
22.255017	0.1	6.030500
22.256683	0.1	6.010414
22.258350	0.1	5.983651
22.260017	0.1	5.951465
22.261683	0.1	5.915761
22.263350	0.1	5.878449
22.265017	0.1	5.841196
22.266683	0.1	5.804897
22.268350	0.1	5.769372
22.270017	0.1	5.734384
22.271683	0.1	5.700171
22.273350	0.1	5.667329
22.275017	0.1	5.636454
22.276683	0.1	5.607963
22.278350	0.1	5.581022
22.280017	0.1	5.554140
22.281683	0.1	5.525887
22.283350	0.1	5.495608
22.285017	0.1	5.463839
22.286683	0.1	5.431712
22.288350	0.1	5.399466
22.290017	0.1	5.366445
22.291683	0.1	5.332768
22.293350	0.1	5.300463
22.295017	0.1	5.272508
22.296683	0.1	5.249918
22.298350	0.1	5.230606
22.300017	0.1	5.212248
22.301683	0.1	5.194128
22.303350	0.1	5.176723
22.305017	0.1	5.160332
22.306683	0.1	5.144775
22.308350	0.1	5.130291
22.310017	0.1	5.117357
22.311683	0.1	5.106509
22.313350	0.1	5.098224
22.315017	0.1	5.092860
22.316683	0.1	5.090237
22.318350	0.1	5.089522
22.320017	0.1	5.089403
22.321683	0.1	5.089283
22.323350	0.1	5.089879
22.325017	0.1	5.092144
22.326683	0.1	5.096317
22.328350	0.1	5.102039
22.330017	0.1	5.109966
22.331683	0.1	5.121827
22.333350	0.1	5.138278
22.335017	0.1	5.157888
22.336683	0.1	5.177737
22.338350	0.1	5.196691
22.340017	0.1	5.215943
22.341683	0.1	5.237639
22.343350	0.1	5.262733
22.345017	0.1	5.290747
22.346683	0.1	5.321622
22.348350	0.1	5.355597
22.350017	0.1	5.392075
22.351683	0.1	5.429805
22.353350	0.1	5.469203
22.355017	0.1	5.511463
22.356683	0.1	5.556763
22.358350	0.1	5.604267
22.360017	0.1	5.653501
22.361683	0.1	5.705536
22.363350	0.1	5.761922
22.365017	0.1	5.823195
22.366683	0.1	5.888343
22.368350	0.1	5.955756
22.370017	0.1	6.025195
22.371683	0.1	6.097556
22.373350	0.1	6.173909
22.375017	0.1	6.255091
22.376683	0.1	6.341219
22.378350	0.1	6.432176
22.380017	0.1	6.528914
22.381683	0.1	6.632686
22.383350	0.1	6.743431
22.385017	0.1	6.859899
22.386683	0.1	6.980718
22.388350	0.1	7.105530
22.390017	0.1	7.235051
22.391683	0.1	7.370413
22.393350	0.1	7.512987
22.395017	0.1	7.663787
22.396683	0.1	7.823110
22.398350	0.1	7.990242
22.400017	0.1	8.164585
22.401683	0.1	8.346439
22.403350	0.1	8.536816
22.405017	0.1	8.736730
22.406683	0.1	8.946419
22.408350	0.1	9.166062
22.410017	0.1	9.395958
22.411683	0.1	9.636582
22.413350	0.1	9.888471
22.415017	0.1	10.151923
22.416683	0.1	10.426522
22.418350	0.1	10.712326
22.420017	0.1	11.010171
22.421683	0.1	11.321128
22.423350	0.1	11.646212
22.425017	0.1	11.986972
22.426683	0.1	12.344600
22.428350	0.1	12.719692
22.430017	0.1	13.112486
22.431683	0.1	13.522328
22.433350	0.1	13.948739
22.435017	0.1	14.391364
22.436683	0.1	14.851035
22.438350	0.1	15.329839
22.440017	0.1	15.830577
22.441683	0.1	16.354145
22.443350	0.1	16.899408
22.445017	0.1	17.465712
22.446683	0.1	18.053890
22.448350	0.1	18.665613
22.450017	0.1	19.301892
22.451683	0.1	19.962431
22.453350	0.1	20.646693
22.455017	0.1	21.356644
22.456683	0.1	22.095622
22.458350	0.1	22.865476
22.460017	0.1	23.665847
22.461683	0.1	24.496080
22.463350	0.1	25.355996
22.465017	0.1	26.246251
22.466683	0.1	27.168216
22.468350	0.1	28.124274
22.470017	0.1	29.117586
22.471683	0.1	30.150654
22.473350	0.1	31.224193
22.475017	0.1	32.338085
22.476683	0.1	33.492806
22.478350	0.1	34.689071
22.480017	0.1	35.928073
22.481683	0.1	37.211599
22.483350	0.1	38.543465
22.485017	0.1	39.927545
22.486683	0.1	41.366878
22.488350	0.1	42.864087
22.490017	0.1	44.421437
22.491683	0.1	46.039942
22.493350	0.1	47.720674
22.495017	0.1	49.466136
22.496683	0.1	51.280740
22.498350	0.1	53.170565
22.500017	0.1	55.142287
22.501683	0.1	57.201270
22.503350	0.1	59.350792
22.505017	0.1	61.594251
22.506683	0.1	63.934866
22.508350	0.1	66.375975
22.510017	0.1	68.921451
22.511683	0.1	71.575169
22.513350	0.1	74.339811
22.515017	0.1	77.216987
22.516683	0.1	80.207233
22.518350	0.1	83.309238
22.520017	0.1	86.522167
22.521683	0.1	89.846438
22.523350	0.1	93.282228
22.525017	0.1	96.827453
22.526683	0.1	100.476867
22.528350	0.1	104.223258
22.530017	0.1	108.059413
22.531683	0.1	111.977107
22.533350	0.1	115.965492
22.535017	0.1	120.010204
22.536683	0.1	124.094851
22.538350	0.1	128.202804
22.540017	0.1	132.317968
22.541683	0.1	136.424728
22.543350	0.1	140.505978
22.545017	0.1	144.542405
22.546683	0.1	148.513684
22.548350	0.1	152.399907
22.550017	0.1	156.180391
22.551683	0.1	159.832666
22.553350	0.1	163.333008
22.555017	0.1	166.658709
22.556683	0.1	169.788073
22.558350	0.1	172.701131
22.560017	0.1	175.379406
22.561683	0.1	177.806448
22.563350	0.1	179.967474
22.565017	0.1	181.847941
22.566683	0.1	183.433007
22.568350	0.1	184.710037
22.570017	0.1	185.669910
22.571683	0.1	186.306368
22.573350	0.1	186.615121
22.575017	0.1	186.593305
22.576683	0.1	186.238836
22.578350	0.1	185.551833
22.580017	0.1	184.537362
22.581683	0.1	183.205317
22.583350	0.1	181.566249
22.585017	0.1	179.627966
22.586683	0.1	177.398156
22.588350	0.1	174.889158
22.590017	0.1	172.118674
22.591683	0.1	169.106494
22.593350	0.1	165.871213
22.595017	0.1	162.430296
22.596683	0.1	158.801148
22.598350	0.1	155.001828
22.600017	0.1	151.050100
22.601683	0.1	146.963963
22.603350	0.1	142.762669
22.605017	0.1	138.466605
22.606683	0.1	134.095677
22.608350	0.1	129.669376
22.610017	0.1	125.206299
22.611683	0.1	120.725102
22.613350	0.1	116.243906
22.615017	0.1	111.778326
22.616683	0.1	107.341773
22.618350	0.1	102.948553
22.620017	0.1	98.613089
22.621683	0.1	94.347840
22.623350	0.1	90.163057
22.625017	0.1	86.068278
22.626683	0.1	82.072740
22.628350	0.1	78.184371
22.630017	0.1	74.409370
22.631683	0.1	70.752625
22.633350	0.1	67.218487
22.635017	0.1	63.811187
22.636683	0.1	60.536269
22.638350	0.1	57.399276
22.640017	0.1	54.403010
22.641683	0.1	51.546458
22.643350	0.1	48.825684
22.645017	0.1	46.237054
22.646683	0.1	43.778720
22.648350	0.1	41.450503
22.650017	0.1	39.251986
22.651683	0.1	37.182691
22.653350	0.1	35.241964
22.655017	0.1	33.427300
22.656683	0.1	31.733872
22.658350	0.1	30.156733
22.660017	0.1	28.691055
22.661683	0.1	27.331771
22.663350	0.1	26.074590
22.665017	0.1	24.916650
22.666683	0.1	23.855032
22.668350	0.1	22.886397
22.670017	0.1	22.006930
22.671683	0.1	21.211029
22.673350	0.1	20.493032
22.675017	0.1	19.848527
22.676683	0.1	19.274594
22.678350	0.1	18.768789
22.680017	0.1	18.328608
22.681683	0.1	17.949761
22.683350	0.1	17.627121
22.685017	0.1	17.356456
22.686683	0.1	17.135323
22.688350	0.1	16.961874
22.690017	0.1	16.833962
22.691683	0.1	16.749204
22.693350	0.1	16.706289
22.695017	0.1	16.704083
22.696683	0.1	16.739548
22.698350	0.1	16.807974
22.700017	0.1	16.904772
22.701683	0.1	17.027498
22.703350	0.1	17.175973
22.705017	0.1	17.349959
22.706683	0.1	17.547430
22.708350	0.1	17.765583
22.710017	0.1	18.002213
22.711683	0.1	18.254281
22.713350	0.1	18.518628
22.715017	0.1	18.793465
22.716683	0.1	19.077958
22.718350	0.1	19.370736
22.720017	0.1	19.669713
22.721683	0.1	19.972385
22.723350	0.1	20.275892
22.725017	0.1	20.577015
22.726683	0.1	20.872654
22.728350	0.1	21.160663
22.730017	0.1	21.438898
22.731683	0.1	21.704556
22.733350	0.1	21.955074
22.735017	0.1	22.188307
22.736683	0.1	22.402049
22.738350	0.1	22.595288
22.740017	0.1	22.768380
22.741683	0.1	22.922160
22.743350	0.1	23.055614
22.745017	0.1	23.164929
22.746683	0.1	23.245098
22.748350	0.1	23.292960
22.750017	0.1	23.307921
22.751683	0.1	23.290755
22.753350	0.1	23.242833
22.755017	0.1	23.165049
22.756683	0.1	23.057879
22.758350	0.1	22.922279
22.760017	0.1	22.759200
22.761683	0.1	22.568883
22.763350	0.1	22.350730
22.765017	0.1	22.104622
22.766683	0.1	21.831871
22.768350	0.1	21.534385
22.770017	0.1	21.214248
22.771683	0.1	20.873190
22.773350	0.1	20.510734
22.775017	0.1	20.125211
22.776683	0.1	19.718231
22.778350	0.1	19.295694
22.780017	0.1	18.863381
22.781683	0.1	18.423201
22.783350	0.1	17.975570
22.785017	0.1	17.521084
22.786683	0.1	17.060519
22.788350	0.1	16.594769
22.790017	0.1	16.124726
22.791683	0.1	15.651585
22.793350	0.1	15.177847
22.795017	0.1	14.706374
22.796683	0.1	14.240087
22.798350	0.1	13.781846
22.800017	0.1	13.333262
22.801683	0.1	12.894512
22.803350	0.1	12.466074
22.805017	0.1	12.049318
22.806683	0.1	11.644722
22.808350	0.1	11.251748
22.810017	0.1	10.869861
22.811683	0.1	10.499478
22.813350	0.1	10.141612
22.815017	0.1	9.797752
22.816683	0.1	9.469092
22.818350	0.1	9.155930
22.820017	0.1	8.858562
22.821683	0.1	8.577586
22.823350	0.1	8.313180
22.825017	0.1	8.064032
22.826683	0.1	7.827223
22.828350	0.1	7.600785
22.830017	0.1	7.385195
22.831683	0.1	7.182122
22.833350	0.1	6.992341
22.835017	0.1	6.815732
22.836683	0.1	6.652296
22.838350	0.1	6.501854
22.840017	0.1	6.363035
22.841683	0.1	6.233991
22.843350	0.1	6.113887
22.845017	0.1	6.002725
22.846683	0.1	5.900145
22.848350	0.1	5.804897
22.850017	0.1	5.715549
22.851683	0.1	5.631090
22.853350	0.1	5.551339
22.855017	0.1	5.475819
22.856683	0.1	5.404115
22.858350	0.1	5.337477
22.860017	0.1	5.277813
22.861683	0.1	5.225718
22.863350	0.1	5.180419
22.865017	0.1	5.140484
22.866683	0.1	5.104065
22.868350	0.1	5.069733
22.870017	0.1	5.037010
22.871683	0.1	5.005777
22.873350	0.1	4.976452
22.875017	0.1	4.949808
22.876683	0.1	4.925609
22.878350	0.1	4.902780
22.880017	0.1	4.881263
22.881683	0.1	4.862070
22.883350	0.1	4.846990
22.885017	0.1	4.836679
22.886683	0.1	4.829765
22.888350	0.1	4.822910
22.890017	0.1	4.813195
22.891683	0.1	4.799664
22.893350	0.1	4.784406
22.895017	0.1	4.770875
22.896683	0.1	4.762173
22.898350	0.1	4.759670
22.900017	0.1	4.762352
22.901683	0.1	4.767597
22.903350	0.1	4.772842
22.905017	0.1	4.777730
22.906683	0.1	4.782975
22.908350	0.1	4.788518
22.910017	0.1	4.793346
22.911683	0.1	4.796386
22.913350	0.1	4.797757
22.915017	0.1	4.799187
22.916683	0.1	4.803658
22.918350	0.1	4.813612
22.920017	0.1	4.828334
22.921683	0.1	4.845858
22.923350	0.1	4.864931
22.925017	0.1	4.885078
22.926683	0.1	4.906416
22.928350	0.1	4.929126
22.930017	0.1	4.953325
22.931683	0.1	4.979134
22.933350	0.1	5.006254
22.935017	0.1	5.034328
22.936683	0.1	5.063594
22.938350	0.1	5.095184
22.940017	0.1	5.128742
22.941683	0.1	5.162299
22.943350	0.1	5.195260
22.945017	0.1	5.228997
22.946683	0.1	5.265296
22.948350	0.1	5.304754
22.950017	0.1	5.345941
22.951683	0.1	5.386710
22.953350	0.1	5.426407
22.955017	0.1	5.465925
22.956683	0.1	5.507291
22.958350	0.1	5.552233
22.960017	0.1	5.601466
22.961683	0.1	5.654455
22.963350	0.1	5.710245
22.965017	0.1	5.767703
22.966683	0.1	5.826593
22.968350	0.1	5.886913
22.970017	0.1	5.948842
22.971683	0.1	6.012738
22.973350	0.1	6.078303
22.975017	0.1	6.145418
22.976683	0.1	6.214500
22.978350	0.1	6.287337
22.980017	0.1	6.365776
22.981683	0.1	6.450177
22.983350	0.1	6.539762
22.985017	0.1	6.633997
22.986683	0.1	6.732881
22.988350	0.1	6.836772
22.990017	0.1	6.945908
22.991683	0.1	7.059694
22.993350	0.1	7.176757
22.995017	0.1	7.296741
22.996683	0.1	7.420361
22.998350	0.1	7.548511
23.000017	0.1	7.681907
23.001683	0.1	7.820189
23.003350	0.1	7.963360
23.005017	0.1	8.112312
23.006683	0.1	8.268178
23.008350	0.1	8.429766
23.010017	0.1	8.594454
23.011683	0.1	8.760214
23.013350	0.1	8.926809
23.015017	0.1	9.096802
23.016683	0.1	9.272934
23.018350	0.1	9.455145
23.020017	0.1	9.641350
23.021683	0.1	9.829581
23.023350	0.1	10.018528
23.025017	0.1	10.207654
23.026683	0.1	10.396541
23.028350	0.1	10.585130
23.030017	0.1	10.772587
23.031683	0.1	10.957063
23.033350	0.1	11.137486
23.035017	0.1	11.313737
23.036683	0.1	11.485697
23.038350	0.1	11.653126
23.040017	0.1	11.813880
23.041683	0.1	11.963368
23.043350	0.1	12.096823
23.045017	0.1	12.212456
23.046683	0.1	12.311757
23.048350	0.1	12.397230
23.050017	0.1	12.470365
23.051683	0.1	12.531698
23.053350	0.1	12.581051
23.055017	0.1	12.617291
23.056683	0.1	12.637556
23.058350	0.1	12.639046
23.060017	0.1	12.620867
23.061683	0.1	12.584568
23.063350	0.1	12.533308
23.065017	0.1	12.469590
23.066683	0.1	12.394250
23.068350	0.1	12.305439
23.070017	0.1	12.200416
23.071683	0.1	12.077273
23.073350	0.1	11.936129
23.075017	0.1	11.778594
23.076683	0.1	11.606813
23.078350	0.1	11.423231
23.080017	0.1	11.230350
23.081683	0.1	11.029840
23.083350	0.1	10.821999
23.085017	0.1	10.607362
23.086683	0.1	10.388256
23.088350	0.1	10.167659
23.090017	0.1	9.946466
23.091683	0.1	9.723306
23.093350	0.1	9.496749
23.095017	0.1	9.267152
23.096683	0.1	9.036303
23.098350	0.1	8.805752
23.100017	0.1	8.576990
23.101683	0.1	8.351803
23.103350	0.1	8.132279
23.105017	0.1	7.919491
23.106683	0.1	7.711947
23.108350	0.1	7.507921
23.110017	0.1	7.307351
23.111683	0.1	7.111848
23.113350	0.1	6.924212
23.115017	0.1	6.747306
23.116683	0.1	6.581843
23.118350	0.1	6.426037
23.120017	0.1	6.277800
23.121683	0.1	6.136716
23.123350	0.1	6.002546
23.125017	0.1	5.873144
23.126683	0.1	5.746603
23.128350	0.1	5.624295
23.130017	0.1	5.509496
23.131683	0.1	5.404413
23.133350	0.1	5.308569
23.135017	0.1	5.220235
23.136683	0.1	5.138040
23.138350	0.1	5.061388
23.140017	0.1	4.990280
23.141683	0.1	4.925192
23.143350	0.1	4.866064
23.145017	0.1	4.812122
23.146683	0.1	4.761517
23.148350	0.1	4.712105
23.150017	0.1	4.663885
23.151683	0.1	4.618705
23.153350	0.1	4.577756
23.155017	0.1	4.540980
23.156683	0.1	4.508078
23.158350	0.1	4.478991
23.160017	0.1	4.453004
23.161683	0.1	4.428387
23.163350	0.1	4.404009
23.165017	0.1	4.379988
23.166683	0.1	4.357159
23.168350	0.1	4.336417
23.170017	0.1	4.318178
23.171683	0.1	4.301727
23.173350	0.1	4.286111
23.175017	0.1	4.271508
23.176683	0.1	4.259289
23.178350	0.1	4.249990
23.180017	0.1	4.242420
23.181683	0.1	4.234731
23.183350	0.1	4.225970
23.185017	0.1	4.215837
23.186683	0.1	4.204750
23.188350	0.1	4.193485
23.190017	0.1	4.182577
23.191683	0.1	4.172325
23.193350	0.1	4.162669
23.195017	0.1	4.153431
23.196683	0.1	4.145146
23.198350	0.1	4.138291
23.200017	0.1	4.132450
23.201683	0.1	4.126132
23.203350	0.1	4.118502
23.205017	0.1	4.110396
23.206683	0.1	4.103005
23.208350	0.1	4.096687
23.210017	0.1	4.091501
23.211683	0.1	4.087806
23.213350	0.1	4.085779
23.215017	0.1	4.085064
23.216683	0.1	4.084409
23.218350	0.1	4.082024
23.220017	0.1	4.077018
23.221683	0.1	4.069984
23.223350	0.1	4.062891
23.225017	0.1	4.057884
23.226683	0.1	4.056394
23.228350	0.1	4.058361
23.230017	0.1	4.062057
23.231683	0.1	4.065275
23.233350	0.1	4.066229
23.235017	0.1	4.064620
23.236683	0.1	4.061997
23.238350	0.1	4.061520
23.240017	0.1	4.064918
23.241683	0.1	4.070938
23.243350	0.1	4.076660
23.245017	0.1	4.080534
23.246683	0.1	4.083097
23.248350	0.1	4.084945
23.250017	0.1	4.086197
23.251683	0.1	4.086972
23.253350	0.1	4.087806
23.255017	0.1	4.088819
23.256683	0.1	4.089952
23.258350	0.1	4.091442
23.260017	0.1	4.093588
23.261683	0.1	4.095853
23.263350	0.1	4.097700
23.265017	0.1	4.099369
23.266683	0.1	4.101873
23.268350	0.1	4.106224
23.270017	0.1	4.112363
23.271683	0.1	4.118860
23.273350	0.1	4.124344
23.275017	0.1	4.128874
23.276683	0.1	4.133404
23.278350	0.1	4.138649
23.280017	0.1	4.144669
23.281683	0.1	4.150093
23.283350	0.1	4.153490
23.285017	0.1	4.154682
23.286683	0.1	4.154742
23.288350	0.1	4.154802
23.290017	0.1	4.155696
23.291683	0.1	4.158437
23.293350	0.1	4.162908
23.295017	0.1	4.167855
23.296683	0.1	4.171789
23.298350	0.1	4.174054
23.300017	0.1	4.175544
23.301683	0.1	4.176915
23.303350	0.1	4.177869
23.305017	0.1	4.177630
23.306683	0.1	4.175008
23.308350	0.1	4.169584
23.310017	0.1	4.162908
23.311683	0.1	4.157424
23.313350	0.1	4.154444
23.315017	0.1	4.153490
23.316683	0.1	4.153073
23.318350	0.1	4.151166
23.320017	0.1	4.145623
23.321683	0.1	4.136384
23.323350	0.1	4.125297
23.325017	0.1	4.114151
23.326683	0.1	4.103661
23.328350	0.1	4.094363
23.330017	0.1	4.087150
23.331683	0.1	4.083276
23.333350	0.1	4.082620
23.335017	0.1	4.083395
23.336683	0.1	4.083276
23.338350	0.1	4.081309
23.340017	0.1	4.078210
23.341683	0.1	4.075766
23.343350	0.1	4.075825
23.345017	0.1	4.077912
23.346683	0.1	4.079759
23.348350	0.1	4.079044
23.350017	0.1	4.075647
23.351683	0.1	4.071236
23.353350	0.1	4.067898
23.355017	0.1	4.066706
23.356683	0.1	4.067302
23.358350	0.1	4.068852
23.360017	0.1	4.070103
23.361683	0.1	4.069567
23.363350	0.1	4.066050
23.365017	0.1	4.060090
23.366683	0.1	4.053653
23.368350	0.1	4.049421
23.370017	0.1	4.049897
23.371683	0.1	4.055918
23.373350	0.1	4.065275
23.375017	0.1	4.074157
23.376683	0.1	4.079938
23.378350	0.1	4.082799
23.380017	0.1	4.084409
23.381683	0.1	4.086614
23.383350	0.1	4.090667
23.385017	0.1	4.097283
23.386683	0.1	4.106105
23.388350	0.1	4.116237
23.390017	0.1	4.126787
23.391683	0.1	4.136622
23.393350	0.1	4.144669
23.395017	0.1	4.150868
23.396683	0.1	4.156053
23.398350	0.1	4.160464
23.400017	0.1	4.164517
23.401683	0.1	4.169941
23.403350	0.1	4.178405
23.405017	0.1	4.189670
23.406683	0.1	4.202068
23.408350	0.1	4.214525
23.410017	0.1	4.226506
23.411683	0.1	4.238069
23.413350	0.1	4.249096
23.415017	0.1	4.259169
23.416683	0.1	4.267335
23.418350	0.1	4.273117
23.420017	0.1	4.277706
23.421683	0.1	4.282177
23.423350	0.1	4.286170
23.425017	0.1	4.288554
23.426683	0.1	4.289270
23.428350	0.1	4.289150
23.430017	0.1	4.289031
23.431683	0.1	4.289270
23.433350	0.1	4.289806
23.435017	0.1	4.290581
23.436683	0.1	4.291058
23.438350	0.1	4.290581
23.440017	0.1	4.288793
23.441683	0.1	4.285336
23.443350	0.1	4.280448
23.445017	0.1	4.274786
23.446683	0.1	4.269898
23.448350	0.1	4.265726
23.450017	0.1	4.260183
23.451683	0.1	4.251302
23.453350	0.1	4.239977
23.455017	0.1	4.228831
23.456683	0.1	4.220605
23.458350	0.1	4.216254
23.460017	0.1	4.213572
23.461683	0.1	4.209101
23.463350	0.1	4.200995
23.465017	0.1	4.190624
23.466683	0.1	4.180491
23.468350	0.1	4.171789
23.470017	0.1	4.164577
23.471683	0.1	4.160583
23.473350	0.1	4.161477
23.475017	0.1	4.166126
23.476683	0.1	4.170954
23.478350	0.1	4.173458
23.480017	0.1	4.173994
23.481683	0.1	4.174650
23.483350	0.1	4.177034
23.485017	0.1	4.181624
23.486683	0.1	4.188597
23.488350	0.1	4.198194
23.490017	0.1	4.209757
23.491683	0.1	4.222334
23.493350	0.1	4.235685
23.495017	0.1	4.250109
23.496683	0.1	4.265607
23.498350	0.1	4.281760
23.500017	0.1	4.298449
23.501683	0.1	4.315675
23.503350	0.1	4.333854
23.505017	0.1	4.354775
23.506683	0.1	4.380822
23.508350	0.1	4.412949
23.510017	0.1	4.449964
23.511683	0.1	4.489422
23.513350	0.1	4.529894
23.515017	0.1	4.571438
23.516683	0.1	4.614890
23.518350	0.1	4.661739
23.520017	0.1	4.713416
23.521683	0.1	4.770041
23.523350	0.1	4.830361
23.525017	0.1	4.893184
23.526683	0.1	4.957974
23.528350	0.1	5.025208
23.530017	0.1	5.096138
23.531683	0.1	5.172193
23.533350	0.1	5.253852
23.535017	0.1	5.340278
23.536683	0.1	5.430162
23.538350	0.1	5.523324
23.540017	0.1	5.621434
23.541683	0.1	5.726278
23.543350	0.1	5.838335
23.545017	0.1	5.957246
23.546683	0.1	6.083012
23.548350	0.1	6.216467
23.550017	0.1	6.358922
23.551683	0.1	6.511450
23.553350	0.1	6.674171
23.555017	0.1	6.846488
23.556683	0.1	7.027448
23.558350	0.1	7.215679
23.560017	0.1	7.409752
23.561683	0.1	7.608891
23.563350	0.1	7.815242
23.565017	0.1	8.032978
23.566683	0.1	8.266211
23.568350	0.1	8.517027
23.570017	0.1	8.784891
23.571683	0.1	9.067774
23.573350	0.1	9.363950
23.575017	0.1	9.673775
23.576683	0.1	9.999097
23.578350	0.1	10.342301
23.580017	0.1	10.706485
23.581683	0.1	11.092842
23.583350	0.1	11.498571
23.585017	0.1	11.918963
23.586683	0.1	12.352289
23.588350	0.1	12.800933
23.590017	0.1	13.269544
23.591683	0.1	13.762296
23.593350	0.1	14.281095
23.595017	0.1	14.826120
23.596683	0.1	15.396179
23.598350	0.1	15.989185
23.600017	0.1	16.604663
23.601683	0.1	17.244638
23.603350	0.1	17.911852
23.605017	0.1	18.608631
23.606683	0.1	19.334973
23.608350	0.1	20.089270
23.610017	0.1	20.870448
23.611683	0.1	21.679880
23.613350	0.1	22.520126
23.615017	0.1	23.393215
23.616683	0.1	24.299683
23.618350	0.1	25.238992
23.620017	0.1	26.210429
23.621683	0.1	27.213396
23.623350	0.1	28.247656
23.625017	0.1	29.314401
23.626683	0.1	30.415656
23.628350	0.1	31.553270
23.630017	0.1	32.728793
23.631683	0.1	33.943715
23.633350	0.1	35.198810
23.635017	0.1	36.494734
23.636683	0.1	37.833276
23.638350	0.1	39.216402
23.640017	0.1	40.645840
23.641683	0.1	42.122843
23.643350	0.1	43.648782
23.645017	0.1	45.225087
23.646683	0.1	46.853545
23.648350	0.1	48.536900
23.650017	0.1	50.278130
23.651683	0.1	52.080456
23.653350	0.1	53.947154
23.655017	0.1	55.881146
23.656683	0.1	57.885769
23.658350	0.1	59.965137
23.660017	0.1	62.124137
23.661683	0.1	64.368013
23.663350	0.1	66.701595
23.665017	0.1	69.128100
23.666683	0.1	71.650032
23.668350	0.1	74.270312
23.670017	0.1	76.992695
23.671683	0.1	79.821115
23.673350	0.1	82.759266
23.675017	0.1	85.809296
23.676683	0.1	88.972633
23.678350	0.1	92.250889
23.680017	0.1	95.645135
23.681683	0.1	99.154836
23.683350	0.1	102.778381
23.685017	0.1	106.512851
23.686683	0.1	110.354192
23.688350	0.1	114.297278
23.690017	0.1	118.335671
23.691683	0.1	122.460909
23.693350	0.1	126.662798
23.695017	0.1	130.928643
23.696683	0.1	135.243543
23.698350	0.1	139.591762
23.700017	0.1	143.956491
23.701683	0.1	148.317465
23.703350	0.1	152.653226
23.705017	0.1	156.944523
23.706683	0.1	161.174128
23.708350	0.1	165.323446
23.710017	0.1	169.370006
23.711683	0.1	173.288952
23.713350	0.1	177.055369
23.715017	0.1	180.646251
23.716683	0.1	184.038888
23.718350	0.1	187.209319
23.720017	0.1	190.134656
23.721683	0.1	192.795944
23.723350	0.1	195.176613
23.725017	0.1	197.261107
23.726683	0.1	199.035060
23.728350	0.1	200.485957
23.730017	0.1	201.603246
23.731683	0.1	202.378881
23.733350	0.1	202.807558
23.735017	0.1	202.886117
23.736683	0.1	202.613187
23.738350	0.1	201.988828
23.740017	0.1	201.014113
23.741683	0.1	199.693096
23.743350	0.1	198.033345
23.745017	0.1	196.045887
23.746683	0.1	193.744254
23.748350	0.1	191.143107
23.750017	0.1	188.257109
23.751683	0.1	185.101401
23.753350	0.1	181.693028
23.755017	0.1	178.051959
23.756683	0.1	174.198638
23.758350	0.1	170.152496
23.760017	0.1	165.933440
23.761683	0.1	161.562035
23.763350	0.1	157.059321
23.765017	0.1	152.445921
23.766683	0.1	147.741982
23.768350	0.1	142.967113
23.770017	0.1	138.141879
23.771683	0.1	133.287497
23.773350	0.1	128.424473
23.775017	0.1	123.570450
23.776683	0.1	118.740148
23.778350	0.1	113.945968
23.780017	0.1	109.199590
23.781683	0.1	104.514545
23.783350	0.1	99.906212
23.785017	0.1	95.388359
23.786683	0.1	90.971296
23.788350	0.1	86.662178
23.790017	0.1	82.467322
23.791683	0.1	78.393404
23.793350	0.1	74.446981
23.795017	0.1	70.632998
23.796683	0.1	66.953484
23.798350	0.1	63.409332
23.800017	0.1	60.002390
23.801683	0.1	56.734506
23.803350	0.1	53.606096
23.805017	0.1	50.617102
23.806683	0.1	47.766092
23.808350	0.1	45.050087
23.810017	0.1	42.466047
23.811683	0.1	40.011349
23.813350	0.1	37.683668
23.815017	0.1	35.481336
23.816683	0.1	33.403637
23.818350	0.1	31.448724
23.820017	0.1	29.612245
23.821683	0.1	27.888061
23.823350	0.1	26.270391
23.825017	0.1	24.753751
23.826683	0.1	23.331822
23.828350	0.1	21.998228
23.830017	0.1	20.748080
23.831683	0.1	19.578339
23.833350	0.1	18.486859
23.835017	0.1	17.471016
23.836683	0.1	16.527952
23.838350	0.1	15.655340
23.840017	0.1	14.849604
23.841683	0.1	14.104963
23.843350	0.1	13.414026
23.845017	0.1	12.770534
23.846683	0.1	12.170673
23.848350	0.1	11.613727
23.850017	0.1	11.099816
23.851683	0.1	10.628343
23.853350	0.1	10.196627
23.855017	0.1	9.800614
23.856683	0.1	9.435833
23.858350	0.1	9.098888
23.860017	0.1	8.788407
23.861683	0.1	8.503259
23.863350	0.1	8.241356
23.865017	0.1	8.000196
23.866683	0.1	7.777453
23.868350	0.1	7.571459
23.870017	0.1	7.381082
23.871683	0.1	7.205964
23.873350	0.1	7.045985
23.875017	0.1	6.900728
23.876683	0.1	6.769479
23.878350	0.1	6.649852
23.880017	0.1	6.538153
23.881683	0.1	6.432772
23.883350	0.1	6.335140
23.885017	0.1	6.247163
23.886683	0.1	6.169081
23.888350	0.1	6.098926
23.890017	0.1	6.033600
23.891683	0.1	5.970002
23.893350	0.1	5.906284
23.895017	0.1	5.842626
23.896683	0.1	5.781114
23.898350	0.1	5.724490
23.900017	0.1	5.674124
23.901683	0.1	5.629361
23.903350	0.1	5.588174
23.905017	0.1	5.547881
23.906683	0.1	5.507410
23.908350	0.1	5.468011
23.910017	0.1	5.430639
23.911683	0.1	5.393863
23.913350	0.1	5.356193
23.915017	0.1	5.318523
23.916683	0.1	5.281926
23.918350	0.1	5.245269
23.920017	0.1	5.207181
23.921683	0.1	5.167961
23.923350	0.1	5.129457
23.925017	0.1	5.093873
23.926683	0.1	5.062461
23.928350	0.1	5.033791
23.930017	0.1	5.004943
23.931683	0.1	4.973829
23.933350	0.1	4.940331
23.935017	0.1	4.906118
23.936683	0.1	4.873514
23.938350	0.1	4.843831
23.940017	0.1	4.816234
23.941683	0.1	4.789114
23.943350	0.1	4.761577
23.945017	0.1	4.733742
23.946683	0.1	4.705906
23.948350	0.1	4.677534
23.950017	0.1	4.647732
23.951683	0.1	4.616976
23.953350	0.1	4.586816
23.955017	0.1	4.558444
23.956683	0.1	4.531861
23.958350	0.1	4.506111
23.960017	0.1	4.479826
23.961683	0.1	4.452467
23.963350	0.1	4.424632
23.965017	0.1	4.396558
23.966683	0.1	4.367352
23.968350	0.1	4.337311
23.970017	0.1	4.308760
23.971683	0.1	4.283905
23.973350	0.1	4.262746
23.975017	0.1	4.243851
23.976683	0.1	4.227102
23.978350	0.1	4.212618
23.980017	0.1	4.199505
23.981683	0.1	4.186332
23.983350	0.1	4.172027
23.985017	0.1	4.155636
23.986683	0.1	4.136801
23.988350	0.1	4.116893
23.990017	0.1	4.098118
23.991683	0.1	4.082442
23.993350	0.1	4.071057
23.995017	0.1	4.063368
23.996683	0.1	4.056752
23.998350	0.1	4.047990
24.000017	0.1	4.035771
24.001683	0.1	4.021824
24.003350	0.1	4.009128
24.005017	0.1	3.998459
24.006683	0.1	3.988385
24.008350	0.1	3.977061
24.010017	0.1	3.964126
24.011683	0.1	3.950835
24.013350	0.1	3.938616
24.015017	0.1	3.928483
24.016683	0.1	3.920913
24.018350	0.1	3.915310
24.020017	0.1	3.910065
24.021683	0.1	3.903210
24.023350	0.1	3.894627
24.025017	0.1	3.885448
24.026683	0.1	3.876090
24.028350	0.1	3.866434
24.030017	0.1	3.857613
24.031683	0.1	3.851176
24.033350	0.1	3.847420
24.035017	0.1	3.845513
24.036683	0.1	3.844738
24.038350	0.1	3.844381
24.040017	0.1	3.843904
24.041683	0.1	3.843606
24.043350	0.1	3.843129
24.045017	0.1	3.841400
24.046683	0.1	3.837347
24.048350	0.1	3.831327
24.050017	0.1	3.824592
24.051683	0.1	3.818393
24.053350	0.1	3.813207
24.055017	0.1	3.809452
24.056683	0.1	3.807962
24.058350	0.1	3.808737
24.060017	0.1	3.810048
24.061683	0.1	3.810287
24.063350	0.1	3.808975
24.065017	0.1	3.806830
24.066683	0.1	3.804505
24.068350	0.1	3.802896
24.070017	0.1	3.802181
24.071683	0.1	3.802419
24.073350	0.1	3.803551
24.075017	0.1	3.804684
24.076683	0.1	3.804505
24.078350	0.1	3.803134
24.080017	0.1	3.802479
24.081683	0.1	3.804505
24.083350	0.1	3.809333
24.085017	0.1	3.815174
24.086683	0.1	3.819943
24.088350	0.1	3.823340
24.090017	0.1	3.826797
24.091683	0.1	3.831327
24.093350	0.1	3.837168
24.095017	0.1	3.843069
24.096683	0.1	3.847242
24.098350	0.1	3.849387
24.100017	0.1	3.850997
24.101683	0.1	3.853262
24.103350	0.1	3.855825
24.105017	0.1	3.857970
24.106683	0.1	3.859580
24.108350	0.1	3.861547
24.110017	0.1	3.864587
24.111683	0.1	3.869534
24.113350	0.1	3.875852
24.115017	0.1	3.881634
24.116683	0.1	3.885687
24.118350	0.1	3.888428
24.120017	0.1	3.891468
24.121683	0.1	3.895700
24.123350	0.1	3.900528
24.125017	0.1	3.903926
24.126683	0.1	3.905416
24.128350	0.1	3.906429
24.130017	0.1	3.908694
24.131683	0.1	3.912509
24.133350	0.1	3.917754
24.135017	0.1	3.924549
24.136683	0.1	3.932476
24.138350	0.1	3.940642
24.140017	0.1	3.947437
24.141683	0.1	3.950894
24.143350	0.1	3.951013
24.145017	0.1	3.950179
24.146683	0.1	3.951192
24.148350	0.1	3.954411
24.150017	0.1	3.958285
24.151683	0.1	3.962279
24.153350	0.1	3.966809
24.155017	0.1	3.971994
24.156683	0.1	3.977776
24.158350	0.1	3.984511
24.160017	0.1	3.992677
24.161683	0.1	4.001022
24.163350	0.1	4.006982
24.165017	0.1	4.009307
24.166683	0.1	4.009009
24.168350	0.1	4.008353
24.170017	0.1	4.009068
24.171683	0.1	4.011393
24.173350	0.1	4.015029
24.175017	0.1	4.020155
24.176683	0.1	4.026771
24.178350	0.1	4.034221
24.180017	0.1	4.041493
24.181683	0.1	4.048407
24.183350	0.1	4.055918
24.185017	0.1	4.065693
24.186683	0.1	4.078686
24.188350	0.1	4.094899
24.190017	0.1	4.113376
24.191683	0.1	4.132331
24.193350	0.1	4.150272
24.195017	0.1	4.166782
24.196683	0.1	4.182697
24.198350	0.1	4.199267
24.200017	0.1	4.217506
24.201683	0.1	4.237533
24.203350	0.1	4.258812
24.205017	0.1	4.280448
24.206683	0.1	4.301846
24.208350	0.1	4.323840
24.210017	0.1	4.347623
24.211683	0.1	4.373431
24.213350	0.1	4.400313
24.215017	0.1	4.426480
24.216683	0.1	4.450321
24.218350	0.1	4.471243
24.220017	0.1	4.490793
24.221683	0.1	4.511297
24.223350	0.1	4.533172
24.225017	0.1	4.555404
24.226683	0.1	4.578114
24.228350	0.1	4.602731
24.230017	0.1	4.629612
24.231683	0.1	4.657686
24.233350	0.1	4.685819
24.235017	0.1	4.713774
24.236683	0.1	4.741788
24.238350	0.1	4.769624
24.240017	0.1	4.795909
24.241683	0.1	4.819215
24.243350	0.1	4.838348
24.245017	0.1	4.853010
24.246683	0.1	4.864931
24.248350	0.1	4.876614
24.250017	0.1	4.888773
24.251683	0.1	4.899323
24.253350	0.1	4.906178
24.255017	0.1	4.909039
24.256683	0.1	4.908741
24.258350	0.1	4.906237
24.260017	0.1	4.902780
24.261683	0.1	4.899025
24.263350	0.1	4.894972
24.265017	0.1	4.890502
24.266683	0.1	4.884064
24.268350	0.1	4.872620
24.270017	0.1	4.853905
24.271683	0.1	4.828096
24.273350	0.1	4.797519
24.275017	0.1	4.765392
24.276683	0.1	4.733861
24.278350	0.1	4.703164
24.280017	0.1	4.672706
24.281683	0.1	4.641891
24.283350	0.1	4.610777
24.285017	0.1	4.579246
24.286683	0.1	4.546702
24.288350	0.1	4.511833
24.290017	0.1	4.473627
24.291683	0.1	4.433155
24.293350	0.1	4.391969
24.295017	0.1	4.350543
24.296683	0.1	4.308284
24.298350	0.1	4.264832
24.300017	0.1	4.219711
24.301683	0.1	4.172802
24.303350	0.1	4.125417
24.305017	0.1	4.079581
24.306683	0.1	4.036784
24.308350	0.1	3.997088
24.310017	0.1	3.959656
24.311683	0.1	3.923357
24.313350	0.1	3.887713
24.315017	0.1	3.853083
24.316683	0.1	3.820002
24.318350	0.1	3.788650
24.320017	0.1	3.757954
24.321683	0.1	3.727257
24.323350	0.1	3.697217
24.325017	0.1	3.668785
24.326683	0.1	3.641963
24.328350	0.1	3.616095
24.330017	0.1	3.591538
24.331683	0.1	3.568769
24.333350	0.1	3.547371
24.335017	0.1	3.527224
24.336683	0.1	3.508806
24.338350	0.1	3.492654
24.340017	0.1	3.478527
24.341683	0.1	3.465831
24.343350	0.1	3.453434
24.345017	0.1	3.440678
24.346683	0.1	3.428459
24.348350	0.1	3.418803
24.350017	0.1	3.412545
24.351683	0.1	3.408313
24.353350	0.1	3.403604
24.355017	0.1	3.396929
24.356683	0.1	3.388643
24.358350	0.1	3.380120
24.360017	0.1	3.371954
24.361683	0.1	3.363729
24.363350	0.1	3.354848
24.365017	0.1	3.345669
24.366683	0.1	3.338218
24.368350	0.1	3.334642
24.370017	0.1	3.335178
24.371683	0.1	3.337741
24.373350	0.1	3.339827
24.375017	0.1	3.340781
24.376683	0.1	3.341258
24.378350	0.1	3.341615
24.380017	0.1	3.342152
24.381683	0.1	3.342807
24.383350	0.1	3.342569
24.385017	0.1	3.340006
24.386683	0.1	3.334522
24.388350	0.1	3.327251
24.390017	0.1	3.320098
24.391683	0.1	3.314376
24.393350	0.1	3.311098
24.395017	0.1	3.310085
24.396683	0.1	3.309965
24.398350	0.1	3.310681
24.400017	0.1	3.313422
24.401683	0.1	3.318250
24.403350	0.1	3.322959
24.405017	0.1	3.325045
24.406683	0.1	3.323555
24.408350	0.1	3.320039
24.410017	0.1	3.317237
24.411683	0.1	3.317356
24.413350	0.1	3.320039
24.415017	0.1	3.323913
24.416683	0.1	3.327370
24.418350	0.1	3.329575
24.420017	0.1	3.330529
24.421683	0.1	3.330767
24.423350	0.1	3.330887
24.425017	0.1	3.331065
24.426683	0.1	3.331185
24.428350	0.1	3.331781
24.430017	0.1	3.333926
24.431683	0.1	3.337622
24.433350	0.1	3.341556
24.435017	0.1	3.345013
24.436683	0.1	3.348172
24.438350	0.1	3.350675
24.440017	0.1	3.351331
24.441683	0.1	3.350437
24.443350	0.1	3.350437
24.445017	0.1	3.353775
24.446683	0.1	3.360331
24.448350	0.1	3.367543
24.450017	0.1	3.373444
24.451683	0.1	3.376961
24.453350	0.1	3.378213
24.455017	0.1	3.379107
24.456683	0.1	3.381789
24.458350	0.1	3.386498
24.460017	0.1	3.391504
24.461683	0.1	3.395200
24.463350	0.1	3.397167
24.465017	0.1	3.398359
24.466683	0.1	3.399611
24.468350	0.1	3.401041
24.470017	0.1	3.402174
24.471683	0.1	3.402770
24.473350	0.1	3.403366
24.475017	0.1	3.405690
24.476683	0.1	3.410340
24.478350	0.1	3.415346
24.480017	0.1	3.417909
24.481683	0.1	3.417611
24.483350	0.1	3.417075
24.485017	0.1	3.418923
24.486683	0.1	3.423453
24.488350	0.1	3.428221
24.490017	0.1	3.430784
24.491683	0.1	3.431022
24.493350	0.1	3.431142
24.495017	0.1	3.433228
24.496683	0.1	3.437817
24.498350	0.1	3.443837
24.500017	0.1	3.449679
24.501683	0.1	3.453970
24.503350	0.1	3.456056
24.505017	0.1	3.456176
24.506683	0.1	3.455341
24.508350	0.1	3.453732
24.510017	0.1	3.451407
24.511683	0.1	3.448010
24.513350	0.1	3.442764
24.515017	0.1	3.435910
24.516683	0.1	3.429234
24.518350	0.1	3.424585
24.520017	0.1	3.422380
24.521683	0.1	3.422439
24.523350	0.1	3.424287
24.525017	0.1	3.427088
24.526683	0.1	3.428936
24.528350	0.1	3.428459
24.530017	0.1	3.426075
24.531683	0.1	3.423631
24.533350	0.1	3.422976
24.535017	0.1	3.424347
24.536683	0.1	3.426314
24.538350	0.1	3.426373
24.540017	0.1	3.423035
24.541683	0.1	3.417134
24.543350	0.1	3.411114
24.545017	0.1	3.406704
24.546683	0.1	3.403723
24.548350	0.1	3.400684
24.550017	0.1	3.397286
24.551683	0.1	3.394544
24.553350	0.1	3.392935
24.555017	0.1	3.391624
24.556683	0.1	3.389716
24.558350	0.1	3.387273
24.560017	0.1	3.385127
24.561683	0.1	3.384471
24.563350	0.1	3.385365
24.565017	0.1	3.385782
24.566683	0.1	3.383696
24.568350	0.1	3.378451
24.570017	0.1	3.371656
24.571683	0.1	3.365994
24.573350	0.1	3.362835
24.575017	0.1	3.362060
24.576683	0.1	3.362656
24.578350	0.1	3.362715
24.580017	0.1	3.359974
24.581683	0.1	3.354967
24.583350	0.1	3.350914
24.585017	0.1	3.351331
24.586683	0.1	3.356338
24.588350	0.1	3.362656
24.590017	0.1	3.366292
24.591683	0.1	3.365994
24.593350	0.1	3.362775
24.595017	0.1	3.358305
24.596683	0.1	3.354490
24.598350	0.1	3.353059
24.600017	0.1	3.354669
24.601683	0.1	3.358066
24.603350	0.1	3.360987
24.605017	0.1	3.361464
24.606683	0.1	3.359378
24.608350	0.1	3.356517
24.610017	0.1	3.355503
24.611683	0.1	3.358007
24.613350	0.1	3.362835
24.615017	0.1	3.366530
24.616683	0.1	3.367484
24.618350	0.1	3.367067
24.620017	0.1	3.367663
24.621683	0.1	3.371000
24.623350	0.1	3.377676
24.625017	0.1	3.386557
24.626683	0.1	3.394604
24.628350	0.1	3.398240
24.630017	0.1	3.396571
24.631683	0.1	3.391803
24.633350	0.1	3.386498
24.635017	0.1	3.383517
24.636683	0.1	3.385544
24.638350	0.1	3.392875
24.640017	0.1	3.403068
24.641683	0.1	3.413141
24.643350	0.1	3.421605
24.645017	0.1	3.428519
24.646683	0.1	3.434599
24.648350	0.1	3.439784
24.650017	0.1	3.443659
24.651683	0.1	3.445983
24.653350	0.1	3.447592
24.655017	0.1	3.449857
24.656683	0.1	3.454268
24.658350	0.1	3.461421
24.660017	0.1	3.470242
24.661683	0.1	3.477931
24.663350	0.1	3.481925
24.665017	0.1	3.482223
24.666683	0.1	3.481031
24.668350	0.1	3.480554
24.670017	0.1	3.482580
24.671683	0.1	3.487945
24.673350	0.1	3.496170
24.675017	0.1	3.506005
24.676683	0.1	3.516317
24.678350	0.1	3.525913
24.680017	0.1	3.533662
24.681683	0.1	3.538609
24.683350	0.1	3.541053
24.685017	0.1	3.543020
24.686683	0.1	3.546834
24.688350	0.1	3.552973
24.690017	0.1	3.560662
24.691683	0.1	3.568053
24.693350	0.1	3.573537
24.695017	0.1	3.576637
24.696683	0.1	3.577888
24.698350	0.1	3.578305
24.700017	0.1	3.578723
24.701683	0.1	3.579855
24.703350	0.1	3.581584
24.705017	0.1	3.583312
24.706683	0.1	3.583849
24.708350	0.1	3.581703
24.710017	0.1	3.576637
24.711683	0.1	3.570676
24.713350	0.1	3.566265
24.715017	0.1	3.564000
24.716683	0.1	3.563047
24.718350	0.1	3.561855
24.720017	0.1	3.559649
24.721683	0.1	3.556490
24.723350	0.1	3.553272
24.725017	0.1	3.550530
24.726683	0.1	3.548026
24.728350	0.1	3.544927
24.730017	0.1	3.541231
24.731683	0.1	3.537238
24.733350	0.1	3.532171
24.735017	0.1	3.525377
24.736683	0.1	3.518462
24.738350	0.1	3.512919
24.740017	0.1	3.508747
24.741683	0.1	3.506065
24.743350	0.1	3.505469
24.745017	0.1	3.505945
24.746683	0.1	3.504396
24.748350	0.1	3.498674
24.750017	0.1	3.489197
24.751683	0.1	3.477872
24.753350	0.1	3.465593
24.755017	0.1	3.452659
24.756683	0.1	3.439725
24.758350	0.1	3.427983
24.760017	0.1	3.418982
24.761683	0.1	3.413856
24.763350	0.1	3.412008
24.765017	0.1	3.411055
24.766683	0.1	3.409207
24.768350	0.1	3.405631
24.770017	0.1	3.400147
24.771683	0.1	3.393352
24.773350	0.1	3.386378
24.775017	0.1	3.379464
24.776683	0.1	3.372789
24.778350	0.1	3.366649
24.780017	0.1	3.361643
24.781683	0.1	3.358066
24.783350	0.1	3.355801
24.785017	0.1	3.353834
24.786683	0.1	3.350795
24.788350	0.1	3.347039
24.790017	0.1	3.344000
24.791683	0.1	3.342152
24.793350	0.1	3.341019
24.795017	0.1	3.340066
24.796683	0.1	3.338278
24.798350	0.1	3.335476
24.800017	0.1	3.332496
24.801683	0.1	3.329694
24.803350	0.1	3.325880
24.805017	0.1	3.320635
24.806683	0.1	3.314913
24.808350	0.1	3.309012
24.810017	0.1	3.302813
24.811683	0.1	3.297389
24.813350	0.1	3.293812
24.815017	0.1	3.291905
24.816683	0.1	3.291547
24.818350	0.1	3.292620
24.820017	0.1	3.294468
24.821683	0.1	3.296077
24.823350	0.1	3.296137
24.825017	0.1	3.294051
24.826683	0.1	3.290653
24.828350	0.1	3.287733
24.830017	0.1	3.286421
24.831683	0.1	3.287137
24.833350	0.1	3.288984
24.835017	0.1	3.291011
24.836683	0.1	3.293395
24.838350	0.1	3.297687
24.840017	0.1	3.304303
24.841683	0.1	3.311992
24.843350	0.1	3.319144
24.845017	0.1	3.325165
24.846683	0.1	3.330231
24.848350	0.1	3.334284
24.850017	0.1	3.337085
24.851683	0.1	3.339112
24.853350	0.1	3.341139
24.855017	0.1	3.342509
24.856683	0.1	3.342986
24.858350	0.1	3.343642
24.860017	0.1	3.345311
24.861683	0.1	3.347993
24.863350	0.1	3.351569
24.865017	0.1	3.355980
24.866683	0.1	3.361643
24.868350	0.1	3.369987
24.870017	0.1	3.381431
24.871683	0.1	3.394664
24.873350	0.1	3.408253
24.875017	0.1	3.422260
24.876683	0.1	3.437162
24.878350	0.1	3.452182
24.880017	0.1	3.466428
24.881683	0.1	3.479362
24.883350	0.1	3.490806
24.885017	0.1	3.501237
24.886683	0.1	3.511667
24.888350	0.1	3.523052
24.890017	0.1	3.535807
24.891683	0.1	3.550470
24.893350	0.1	3.567517
24.895017	0.1	3.586948
24.896683	0.1	3.607750
24.898350	0.1	3.629208
24.900017	0.1	3.652036
24.901683	0.1	3.676951
24.903350	0.1	3.703237
24.905017	0.1	3.730118
24.906683	0.1	3.757715
24.908350	0.1	3.785789
24.910017	0.1	3.813982
24.911683	0.1	3.842771
24.913350	0.1	3.873229
24.915017	0.1	3.905833
24.916683	0.1	3.940523
24.918350	0.1	3.977180
24.920017	0.1	4.015208
24.921683	0.1	4.053474
24.923350	0.1	4.091203
24.925017	0.1	4.127741
24.926683	0.1	4.162669
24.928350	0.1	4.195810
24.930017	0.1	4.227579
24.931683	0.1	4.258633
24.933350	0.1	4.289747
24.935017	0.1	4.321277
24.936683	0.1	4.353047
24.938350	0.1	4.384399
24.940017	0.1	4.414320
24.941683	0.1	4.441858
24.943350	0.1	4.466951
24.945017	0.1	4.490733
24.946683	0.1	4.513860
24.948350	0.1	4.535795
24.950017	0.1	4.555166
24.951683	0.1	4.570842
24.953350	0.1	4.582286
24.955017	0.1	4.590094
24.956683	0.1	4.595876
24.958350	0.1	4.601419
24.960017	0.1	4.606903
24.961683	0.1	4.611075
24.963350	0.1	4.611850
24.965017	0.1	4.608751
24.966683	0.1	4.602909
24.968350	0.1	4.595340
24.970017	0.1	4.585266
24.971683	0.1	4.572034
24.973350	0.1	4.556120
24.975017	0.1	4.538060
24.976683	0.1	4.517615
24.978350	0.1	4.494548
24.980017	0.1	4.469574
24.981683	0.1	4.443944
24.983350	0.1	4.418433
24.985017	0.1	4.391432
24.986683	0.1	4.360914
24.988350	0.1	4.326701
24.990017	0.1	4.290402
24.991683	0.1	4.253328
24.993350	0.1	4.216075
24.995017	0.1	4.178941
24.996683	0.1	4.142165
24.998350	0.1	4.106224
25.000017	0.1	4.071772
25.001683	0.1	4.038632
25.003350	0.1	4.006267
25.005017	0.1	3.974676
25.006683	0.1	3.944040
25.008350	0.1	3.913939
25.010017	0.1	3.883839
25.011683	0.1	3.853619
25.013350	0.1	3.823102
25.015017	0.1	3.791929
25.016683	0.1	3.760159
25.018350	0.1	3.728330
25.020017	0.1	3.697336
25.021683	0.1	3.668070
25.023350	0.1	3.640950
25.025017	0.1	3.616274
25.026683	0.1	3.593981
25.028350	0.1	3.572941
25.030017	0.1	3.551722
25.031683	0.1	3.529489
25.033350	0.1	3.506959
25.035017	0.1	3.485978
25.036683	0.1	3.467322
25.038350	0.1	3.450096
25.040017	0.1	3.433526
25.041683	0.1	3.417790
25.043350	0.1	3.402710
25.045017	0.1	3.387690
25.046683	0.1	3.372431
25.048350	0.1	3.357113
25.050017	0.1	3.342927
25.051683	0.1	3.331661
25.053350	0.1	3.323794
25.055017	0.1	3.317714
25.056683	0.1	3.311753
25.058350	0.1	3.305435
25.060017	0.1	3.299535
25.061683	0.1	3.294885
25.063350	0.1	3.291667
25.065017	0.1	3.288746
25.066683	0.1	3.285289
25.068350	0.1	3.280580
25.070017	0.1	3.273964
25.071683	0.1	3.266335
25.073350	0.1	3.259659
25.075017	0.1	3.255665
25.076683	0.1	3.253877
25.078350	0.1	3.252685
25.080017	0.1	3.250301
25.081683	0.1	3.246129
25.083350	0.1	3.241182
25.085017	0.1	3.236830
25.086683	0.1	3.232718
25.088350	0.1	3.228784
25.090017	0.1	3.225625
25.091683	0.1	3.223598
25.093350	0.1	3.222645
25.095017	0.1	3.222585
25.096683	0.1	3.223002
25.098350	0.1	3.223717
25.100017	0.1	3.224969
25.101683	0.1	3.226638
25.103350	0.1	3.227949
25.105017	0.1	3.228426
25.106683	0.1	3.227771
25.108350	0.1	3.225446
25.110017	0.1	3.220976
25.111683	0.1	3.214657
25.113350	0.1	3.208339
25.115017	0.1	3.203631
25.116683	0.1	3.200710
25.118350	0.1	3.198326
25.120017	0.1	3.196001
25.121683	0.1	3.194511
25.123350	0.1	3.194869
25.125017	0.1	3.196836
25.126683	0.1	3.199399
25.128350	0.1	3.201544
25.130017	0.1	3.202737
25.131683	0.1	3.202498
25.133350	0.1	3.200889
25.135017	0.1	3.199279
25.136683	0.1	3.198505
25.138350	0.1	3.198266
25.140017	0.1	3.197909
25.141683	0.1	3.197074
25.143350	0.1	3.195763
25.145017	0.1	3.194511
25.146683	0.1	3.194452
25.148350	0.1	3.196418
25.150017	0.1	3.200174
25.151683	0.1	3.204763
25.153350	0.1	3.208518
25.155017	0.1	3.209889
25.156683	0.1	3.208935
25.158350	0.1	3.206432
25.160017	0.1	3.203690
25.161683	0.1	3.202021
25.163350	0.1	3.202021
25.165017	0.1	3.202796
25.166683	0.1	3.202677
25.168350	0.1	3.200591
25.170017	0.1	3.197253
25.171683	0.1	3.194750
25.173350	0.1	3.193975
25.175017	0.1	3.193975
25.176683	0.1	3.193081
25.178350	0.1	3.190577
25.180017	0.1	3.186643
25.181683	0.1	3.182531
25.183350	0.1	3.179610
25.185017	0.1	3.177822
25.186683	0.1	3.177047
25.188350	0.1	3.178179
25.190017	0.1	3.182113
25.191683	0.1	3.188253
25.193350	0.1	3.194809
25.195017	0.1	3.199637
25.196683	0.1	3.201783
25.198350	0.1	3.201783
25.200017	0.1	3.201962
25.201683	0.1	3.204465
25.203350	0.1	3.209174
25.205017	0.1	3.213704
25.206683	0.1	3.215969
25.208350	0.1	3.215611
25.210017	0.1	3.213465
25.211683	0.1	3.211677
25.213350	0.1	3.212750
25.215017	0.1	3.217280
25.216683	0.1	3.223181
25.218350	0.1	3.227115
25.220017	0.1	3.227353
25.221683	0.1	3.225148
25.223350	0.1	3.222764
25.225017	0.1	3.222466
25.226683	0.1	3.225923
25.228350	0.1	3.233254
25.230017	0.1	3.242076
25.231683	0.1	3.249467
25.233350	0.1	3.254414
25.235017	0.1	3.257156
25.236683	0.1	3.258765
25.238350	0.1	3.260553
25.240017	0.1	3.263474
25.241683	0.1	3.266990
25.243350	0.1	3.269732
25.245017	0.1	3.271222
25.246683	0.1	3.272891
25.248350	0.1	3.276348
25.250017	0.1	3.282488
25.251683	0.1	3.291071
25.253350	0.1	3.300727
25.255017	0.1	3.310263
25.256683	0.1	3.319502
25.258350	0.1	3.328741
25.260017	0.1	3.337324
25.261683	0.1	3.344119
25.263350	0.1	3.348410
25.265017	0.1	3.350973
25.266683	0.1	3.353775
25.268350	0.1	3.358364
25.270017	0.1	3.365874
25.271683	0.1	3.376961
25.273350	0.1	3.391445
25.275017	0.1	3.406942
25.276683	0.1	3.420711
25.278350	0.1	3.431499
25.280017	0.1	3.440142
25.281683	0.1	3.448367
25.283350	0.1	3.456831
25.285017	0.1	3.465235
25.286683	0.1	3.472865
25.288350	0.1	3.480077
25.290017	0.1	3.488243
25.291683	0.1	3.498018
25.293350	0.1	3.508389
25.295017	0.1	3.518164
25.296683	0.1	3.527224
25.298350	0.1	3.536225
25.300017	0.1	3.545702
25.301683	0.1	3.555835
25.303350	0.1	3.565729
25.305017	0.1	3.574133
25.306683	0.1	3.580511
25.308350	0.1	3.584862
25.310017	0.1	3.587604
25.311683	0.1	3.589511
25.313350	0.1	3.591418
25.315017	0.1	3.593803
25.316683	0.1	3.597319
25.318350	0.1	3.602684
25.320017	0.1	3.609002
25.321683	0.1	3.613472
25.323350	0.1	3.614247
25.325017	0.1	3.612519
25.326683	0.1	3.611446
25.328350	0.1	3.612936
25.330017	0.1	3.616810
25.331683	0.1	3.622234
25.333350	0.1	3.627479
25.335017	0.1	3.630877
25.336683	0.1	3.632188
25.338350	0.1	3.633678
25.340017	0.1	3.637493
25.341683	0.1	3.643096
25.343350	0.1	3.647506
25.345017	0.1	3.647208
25.346683	0.1	3.642321
25.348350	0.1	3.637195
25.350017	0.1	3.635824
25.351683	0.1	3.638268
25.353350	0.1	3.642798
25.355017	0.1	3.648758
25.356683	0.1	3.656030
25.358350	0.1	3.663898
25.360017	0.1	3.671408
25.361683	0.1	3.678203
25.363350	0.1	3.684283
25.365017	0.1	3.689230
25.366683	0.1	3.693640
25.368350	0.1	3.699184
25.370017	0.1	3.706753
25.371683	0.1	3.715515
25.373350	0.1	3.724396
25.375017	0.1	3.732264
25.376683	0.1	3.738284
25.378350	0.1	3.741801
25.380017	0.1	3.743530
25.381683	0.1	3.745377
25.383350	0.1	3.749192
25.385017	0.1	3.755629
25.386683	0.1	3.763914
25.388350	0.1	3.772199
25.390017	0.1	3.779054
25.391683	0.1	3.784478
25.393350	0.1	3.789067
25.395017	0.1	3.792942
25.396683	0.1	3.795445
25.398350	0.1	3.795743
25.400017	0.1	3.793359
25.401683	0.1	3.788233
25.403350	0.1	3.780961
25.405017	0.1	3.773034
25.406683	0.1	3.766299
25.408350	0.1	3.761232
25.410017	0.1	3.757000
25.411683	0.1	3.752709
25.413350	0.1	3.747583
25.415017	0.1	3.740788
25.416683	0.1	3.732503
25.418350	0.1	3.724039
25.420017	0.1	3.716588
25.421683	0.1	3.709793
25.423350	0.1	3.702641
25.425017	0.1	3.694713
25.426683	0.1	3.685773
25.428350	0.1	3.675938
25.430017	0.1	3.664971
25.431683	0.1	3.652096
25.433350	0.1	3.637135
25.435017	0.1	3.621936
25.436683	0.1	3.608406
25.438350	0.1	3.596604
25.440017	0.1	3.585518
25.441683	0.1	3.574610
25.443350	0.1	3.563702
25.445017	0.1	3.552675
25.446683	0.1	3.540874
25.448350	0.1	3.528714
25.450017	0.1	3.517091
25.451683	0.1	3.506482
25.453350	0.1	3.497005
25.455017	0.1	3.488302
25.456683	0.1	3.479600
25.458350	0.1	3.469408
25.460017	0.1	3.456772
25.461683	0.1	3.442228
25.463350	0.1	3.427744
25.465017	0.1	3.414870
25.466683	0.1	3.403366
25.468350	0.1	3.392399
25.470017	0.1	3.381849
25.471683	0.1	3.372252
25.473350	0.1	3.364325
25.475017	0.1	3.358185
25.476683	0.1	3.353238
25.478350	0.1	3.348530
25.480017	0.1	3.343404
25.481683	0.1	3.337681
25.483350	0.1	3.331006
25.485017	0.1	3.322303
25.486683	0.1	3.310621
25.488350	0.1	3.297091
25.490017	0.1	3.284633
25.491683	0.1	3.275335
25.493350	0.1	3.268659
25.495017	0.1	3.261507
25.496683	0.1	3.252149
25.498350	0.1	3.241837
25.500017	0.1	3.233195
25.501683	0.1	3.227592
25.503350	0.1	3.224731
25.505017	0.1	3.222585
25.506683	0.1	3.218472
25.508350	0.1	3.211320
25.510017	0.1	3.201783
25.511683	0.1	3.191292
25.513350	0.1	3.181756
25.515017	0.1	3.174842
25.516683	0.1	3.171027
25.518350	0.1	3.168524
25.520017	0.1	3.165364
25.521683	0.1	3.160715
25.523350	0.1	3.154636
25.525017	0.1	3.147423
25.526683	0.1	3.140390
25.528350	0.1	3.135324
25.530017	0.1	3.133893
25.531683	0.1	3.136277
25.533350	0.1	3.140986
25.535017	0.1	3.145397
25.536683	0.1	3.147483
25.538350	0.1	3.146827
25.540017	0.1	3.144682
25.541683	0.1	3.143132
25.543350	0.1	3.142953
25.545017	0.1	3.143192
25.546683	0.1	3.142536
25.548350	0.1	3.140986
25.550017	0.1	3.139258
25.551683	0.1	3.137291
25.553350	0.1	3.134787
25.555017	0.1	3.131807
25.556683	0.1	3.128946
25.558350	0.1	3.126621
25.560017	0.1	3.124595
25.561683	0.1	3.122032
25.563350	0.1	3.117800
25.565017	0.1	3.111363
25.566683	0.1	3.103912
25.568350	0.1	3.097594
25.570017	0.1	3.094077
25.571683	0.1	3.093660
25.573350	0.1	3.095806
25.575017	0.1	3.099203
25.576683	0.1	3.102243
25.578350	0.1	3.104031
25.580017	0.1	3.104091
25.581683	0.1	3.102541
25.583350	0.1	3.098667
25.585017	0.1	3.090978
25.586683	0.1	3.079415
25.588350	0.1	3.066838
25.590017	0.1	3.057718
25.591683	0.1	3.054619
25.593350	0.1	3.057659
25.595017	0.1	3.064811
25.596683	0.1	3.072977
25.598350	0.1	3.078580
25.600017	0.1	3.079236
25.601683	0.1	3.074706
25.603350	0.1	3.066540
25.605017	0.1	3.056348
25.606683	0.1	3.045261
25.608350	0.1	3.034890
25.610017	0.1	3.027082
25.611683	0.1	3.022731
25.613350	0.1	3.021181
25.615017	0.1	3.021240
25.616683	0.1	3.022254
25.618350	0.1	3.023684
25.620017	0.1	3.024697
25.621683	0.1	3.024638
25.623350	0.1	3.022969
25.625017	0.1	3.018797
25.626683	0.1	3.011584
25.628350	0.1	3.002703
25.630017	0.1	2.994299
25.631683	0.1	2.988041
25.633350	0.1	2.985656
25.635017	0.1	2.987683
25.636683	0.1	2.992332
25.638350	0.1	2.996564
25.640017	0.1	2.998054
25.641683	0.1	2.996326
25.643350	0.1	2.993405
25.645017	0.1	2.992332
25.646683	0.1	2.994418
25.648350	0.1	2.998352
25.650017	0.1	3.001630
25.651683	0.1	3.002227
25.653350	0.1	2.999246
25.655017	0.1	2.993345
25.656683	0.1	2.986908
25.658350	0.1	2.982319
25.660017	0.1	2.979815
25.661683	0.1	2.978146
25.663350	0.1	2.976716
25.665017	0.1	2.975881
25.666683	0.1	2.975881
25.668350	0.1	2.977014
25.670017	0.1	2.980173
25.671683	0.1	2.985835
25.673350	0.1	2.992332
25.675017	0.1	2.996564
25.676683	0.1	2.997220
25.678350	0.1	2.995253
25.680017	0.1	2.992630
25.681683	0.1	2.990365
25.683350	0.1	2.988994
25.685017	0.1	2.988577
25.686683	0.1	2.988815
25.688350	0.1	2.989114
25.690017	0.1	2.988994
25.691683	0.1	2.988696
25.693350	0.1	2.988696
25.695017	0.1	2.989769
25.696683	0.1	2.992213
25.698350	0.1	2.995134
25.700017	0.1	2.996981
25.701683	0.1	2.996803
25.703350	0.1	2.994001
25.705017	0.1	2.988935
25.706683	0.1	2.983630
25.708350	0.1	2.981425
25.710017	0.1	2.983868
25.711683	0.1	2.989233
25.713350	0.1	2.994299
25.715017	0.1	2.996683
25.716683	0.1	2.996028
25.718350	0.1	2.993703
25.720017	0.1	2.991855
25.721683	0.1	2.991736
25.723350	0.1	2.992630
25.725017	0.1	2.993822
25.726683	0.1	2.994716
25.728350	0.1	2.994776
25.730017	0.1	2.993703
25.731683	0.1	2.992034
25.733350	0.1	2.990067
25.735017	0.1	2.988517
25.736683	0.1	2.988696
25.738350	0.1	2.990961
25.740017	0.1	2.994418
25.741683	0.1	2.997697
25.743350	0.1	3.000438
25.745017	0.1	3.002525
25.746683	0.1	3.003240
25.748350	0.1	3.001690
25.750017	0.1	2.998769
25.751683	0.1	2.996206
25.753350	0.1	2.995789
25.755017	0.1	2.997756
25.756683	0.1	3.001154
25.758350	0.1	3.004730
25.760017	0.1	3.007889
25.761683	0.1	3.010512
25.763350	0.1	3.012419
25.765017	0.1	3.013730
25.766683	0.1	3.015161
25.768350	0.1	3.016234
25.770017	0.1	3.015876
25.771683	0.1	3.013730
25.773350	0.1	3.010690
25.775017	0.1	3.007472
25.776683	0.1	3.004611
25.778350	0.1	3.002703
25.780017	0.1	3.002525
25.781683	0.1	3.003478
25.783350	0.1	3.004134
25.785017	0.1	3.003419
25.786683	0.1	3.001154
25.788350	0.1	2.997756
25.790017	0.1	2.993822
25.791683	0.1	2.990365
25.793350	0.1	2.987385
25.795017	0.1	2.984345
25.796683	0.1	2.980828
25.798350	0.1	2.977193
25.800017	0.1	2.974153
25.801683	0.1	2.972961
25.803350	0.1	2.974034
25.805017	0.1	2.976597
25.806683	0.1	2.979458
25.808350	0.1	2.981961
25.810017	0.1	2.982676
25.811683	0.1	2.980352
25.813350	0.1	2.975762
25.815017	0.1	2.971292
25.816683	0.1	2.968311
25.818350	0.1	2.966762
25.820017	0.1	2.965927
25.821683	0.1	2.965450
25.823350	0.1	2.965450
25.825017	0.1	2.965927
25.826683	0.1	2.965927
25.828350	0.1	2.964020
25.830017	0.1	2.960146
25.831683	0.1	2.955675
25.833350	0.1	2.951741
25.835017	0.1	2.948404
25.836683	0.1	2.945721
25.838350	0.1	2.944529
25.840017	0.1	2.945364
25.841683	0.1	2.948106
25.843350	0.1	2.951741
25.845017	0.1	2.955079
25.846683	0.1	2.957404
25.848350	0.1	2.958954
25.850017	0.1	2.960146
25.851683	0.1	2.961338
25.853350	0.1	2.962411
25.855017	0.1	2.962709
25.856683	0.1	2.961099
25.858350	0.1	2.957821
25.860017	0.1	2.954722
25.861683	0.1	2.953828
25.863350	0.1	2.955079
25.865017	0.1	2.956748
25.866683	0.1	2.957106
25.868350	0.1	2.955854
25.870017	0.1	2.953768
25.871683	0.1	2.951384
25.873350	0.1	2.949178
25.875017	0.1	2.948344
25.876683	0.1	2.949774
25.878350	0.1	2.952516
25.880017	0.1	2.955437
25.881683	0.1	2.958477
25.883350	0.1	2.962232
25.885017	0.1	2.966643
25.886683	0.1	2.971590
25.888350	0.1	2.976239
25.890017	0.1	2.978862
25.891683	0.1	2.978504
25.893350	0.1	2.975583
25.895017	0.1	2.971232
25.896683	0.1	2.967477
25.898350	0.1	2.966762
25.900017	0.1	2.969384
25.901683	0.1	2.972245
25.903350	0.1	2.971947
25.905017	0.1	2.968431
25.906683	0.1	2.964139
25.908350	0.1	2.961815
25.910017	0.1	2.962411
25.911683	0.1	2.965212
25.913350	0.1	2.969206
25.915017	0.1	2.973676
25.916683	0.1	2.978206
25.918350	0.1	2.982080
25.920017	0.1	2.985060
25.921683	0.1	2.987325
25.923350	0.1	2.989769
25.925017	0.1	2.993822
25.926683	0.1	3.000200
25.928350	0.1	3.007531
25.930017	0.1	3.013551
25.931683	0.1	3.016412
25.933350	0.1	3.015816
25.935017	0.1	3.013075
25.936683	0.1	3.010154
25.938350	0.1	3.008723
25.940017	0.1	3.008783
25.941683	0.1	3.009379
25.943350	0.1	3.009558
25.945017	0.1	3.009618
25.946683	0.1	3.010512
25.948350	0.1	3.013194
25.950017	0.1	3.018022
25.951683	0.1	3.023863
25.953350	0.1	3.029347
25.955017	0.1	3.033638
25.956683	0.1	3.036380
25.958350	0.1	3.037036
25.960017	0.1	3.036440
25.961683	0.1	3.036261
25.963350	0.1	3.036857
25.965017	0.1	3.037036
25.966683	0.1	3.035546
25.968350	0.1	3.031492
25.970017	0.1	3.024519
25.971683	0.1	3.016532
25.973350	0.1	3.011108
25.975017	0.1	3.010452
25.976683	0.1	3.014207
25.978350	0.1	3.020466
25.980017	0.1	3.026784
25.981683	0.1	3.030420
25.983350	0.1	3.029406
25.985017	0.1	3.023446
25.986683	0.1	3.014505
25.988350	0.1	3.005803
25.990017	0.1	3.000379
25.991683	0.1	2.999366
25.993350	0.1	3.001869
25.995017	0.1	3.005982
25.996683	0.1	3.009498
25.998350	0.1	3.011227
26.000017	0.1	3.010988
26.001683	0.1	3.009200
26.003350	0.1	3.005326
26.005017	0.1	2.999485
26.006683	0.1	2.994180
26.008350	0.1	2.992094
26.010017	0.1	2.992809
26.011683	0.1	2.993643
26.013350	0.1	2.992809
26.015017	0.1	2.989769
26.016683	0.1	2.984584
26.018350	0.1	2.978385
26.020017	0.1	2.973080
26.021683	0.1	2.970696
26.023350	0.1	2.971471
26.025017	0.1	2.974808
26.026683	0.1	2.979815
26.028350	0.1	2.984643
26.030017	0.1	2.986968
26.031683	0.1	2.985180
26.033350	0.1	2.979458
26.035017	0.1	2.971769
26.036683	0.1	2.965033
26.038350	0.1	2.960324
26.040017	0.1	2.956033
26.041683	0.1	2.951622
26.043350	0.1	2.948582
26.045017	0.1	2.947509
26.046683	0.1	2.947390
26.048350	0.1	2.947211
26.050017	0.1	2.946556
26.051683	0.1	2.945125
26.053350	0.1	2.943516
26.055017	0.1	2.942741
26.056683	0.1	2.942324
26.058350	0.1	2.941072
26.060017	0.1	2.939224
26.061683	0.1	2.938688
26.063350	0.1	2.940357
26.065017	0.1	2.943456
26.066683	0.1	2.946675
26.068350	0.1	2.949298
26.070017	0.1	2.951384
26.071683	0.1	2.953768
26.073350	0.1	2.956927
26.075017	0.1	2.959848
26.076683	0.1	2.961040
26.078350	0.1	2.959728
26.080017	0.1	2.956331
26.081683	0.1	2.951265
26.083350	0.1	2.945304
26.085017	0.1	2.940357
26.086683	0.1	2.938569
26.088350	0.1	2.940118
26.090017	0.1	2.943278
26.091683	0.1	2.946973
26.093350	0.1	2.950847
26.095017	0.1	2.955079
26.096683	0.1	2.959728
26.098350	0.1	2.964437
26.100017	0.1	2.968669
26.101683	0.1	2.972663
26.103350	0.1	2.977014
26.105017	0.1	2.981186
26.106683	0.1	2.983928
26.108350	0.1	2.984226
26.110017	0.1	2.982438
26.111683	0.1	2.979994
26.113350	0.1	2.977729
26.115017	0.1	2.975583
26.116683	0.1	2.972543
26.118350	0.1	2.968013
26.120017	0.1	2.963662
26.121683	0.1	2.961993
26.123350	0.1	2.963603
26.125017	0.1	2.966464
26.126683	0.1	2.968669
26.128350	0.1	2.970040
26.130017	0.1	2.971590
26.131683	0.1	2.974272
26.133350	0.1	2.978206
26.135017	0.1	2.982319
26.136683	0.1	2.985060
26.138350	0.1	2.986729
26.140017	0.1	2.988756
26.141683	0.1	2.992034
26.143350	0.1	2.996743
26.145017	0.1	3.001332
26.146683	0.1	3.003478
26.148350	0.1	3.003180
26.150017	0.1	3.002942
26.151683	0.1	3.004253
26.153350	0.1	3.006578
26.155017	0.1	3.009677
26.156683	0.1	3.013909
26.158350	0.1	3.018499
26.160017	0.1	3.021956
26.161683	0.1	3.024697
26.163350	0.1	3.028512
26.165017	0.1	3.033877
26.166683	0.1	3.039301
26.168350	0.1	3.042758
26.170017	0.1	3.043235
26.171683	0.1	3.041685
26.173350	0.1	3.041268
26.175017	0.1	3.045082
26.176683	0.1	3.053129
26.178350	0.1	3.062725
26.180017	0.1	3.071368
26.181683	0.1	3.078580
26.183350	0.1	3.084421
26.185017	0.1	3.088474
26.186683	0.1	3.090799
26.188350	0.1	3.093183
26.190017	0.1	3.098250
26.191683	0.1	3.107667
26.193350	0.1	3.120661
26.195017	0.1	3.133714
26.196683	0.1	3.143192
26.198350	0.1	3.148198
26.200017	0.1	3.150583
26.201683	0.1	3.152073
26.203350	0.1	3.153265
26.205017	0.1	3.154755
26.206683	0.1	3.158570
26.208350	0.1	3.166616
26.210017	0.1	3.179372
26.211683	0.1	3.195584
26.213350	0.1	3.213108
26.215017	0.1	3.229380
26.216683	0.1	3.242612
26.218350	0.1	3.252804
26.220017	0.1	3.260970
26.221683	0.1	3.269375
26.223350	0.1	3.280521
26.225017	0.1	3.296077
26.226683	0.1	3.315211
26.228350	0.1	3.335238
26.230017	0.1	3.353894
26.231683	0.1	3.370464
26.233350	0.1	3.384888
26.235017	0.1	3.397703
26.236683	0.1	3.410101
26.238350	0.1	3.423691
26.240017	0.1	3.438950
26.241683	0.1	3.455878
26.243350	0.1	3.474236
26.245017	0.1	3.493309
26.246683	0.1	3.511787
26.248350	0.1	3.529310
26.250017	0.1	3.545642
26.251683	0.1	3.560484
26.253350	0.1	3.574431
26.255017	0.1	3.588975
26.256683	0.1	3.604770
26.258350	0.1	3.620923
26.260017	0.1	3.636182
26.261683	0.1	3.649593
26.263350	0.1	3.660202
26.265017	0.1	3.667712
26.266683	0.1	3.672540
26.268350	0.1	3.674448
26.270017	0.1	3.673315
26.271683	0.1	3.670335
26.273350	0.1	3.667295
26.275017	0.1	3.664553
26.276683	0.1	3.662050
26.278350	0.1	3.659964
26.280017	0.1	3.658116
26.281683	0.1	3.654957
26.283350	0.1	3.648579
26.285017	0.1	3.638447
26.286683	0.1	3.625989
26.288350	0.1	3.613770
26.290017	0.1	3.603280
26.291683	0.1	3.594637
26.293350	0.1	3.587365
26.295017	0.1	3.579855
26.296683	0.1	3.570199
26.298350	0.1	3.557265
26.300017	0.1	3.541887
26.301683	0.1	3.525675
26.303350	0.1	3.508568
26.305017	0.1	3.489495
26.306683	0.1	3.467739
26.308350	0.1	3.443718
26.310017	0.1	3.418625
26.311683	0.1	3.394544
26.313350	0.1	3.372610
26.315017	0.1	3.351867
26.316683	0.1	3.330887
26.318350	0.1	3.309965
26.320017	0.1	3.290475
26.321683	0.1	3.273308
26.323350	0.1	3.257692
26.325017	0.1	3.242076
26.326683	0.1	3.225148
26.328350	0.1	3.207207
26.330017	0.1	3.189862
26.331683	0.1	3.174424
26.333350	0.1	3.160715
26.335017	0.1	3.147841
26.336683	0.1	3.134787
26.338350	0.1	3.120125
26.340017	0.1	3.103495
26.341683	0.1	3.087223
26.343350	0.1	3.073871
26.345017	0.1	3.063679
26.346683	0.1	3.054977
26.348350	0.1	3.046751
26.350017	0.1	3.039897
26.351683	0.1	3.034890
26.353350	0.1	3.030598
26.355017	0.1	3.024936
26.356683	0.1	3.016710
26.358350	0.1	3.005445
26.360017	0.1	2.991796
26.361683	0.1	2.977371
26.363350	0.1	2.963305
26.365017	0.1	2.949834
26.366683	0.1	2.936781
26.368350	0.1	2.924681
26.370017	0.1	2.914369
26.371683	0.1	2.906561
26.373350	0.1	2.900958
26.375017	0.1	2.896428
26.376683	0.1	2.891839
26.378350	0.1	2.886892
26.380017	0.1	2.882064
26.381683	0.1	2.878487
26.383350	0.1	2.877057
26.385017	0.1	2.877712
26.386683	0.1	2.879203
26.388350	0.1	2.880216
26.390017	0.1	2.880871
26.391683	0.1	2.881885
26.393350	0.1	2.883673
26.395017	0.1	2.884925
26.396683	0.1	2.883971
26.398350	0.1	2.879858
26.400017	0.1	2.872825
26.401683	0.1	2.864301
26.403350	0.1	2.856970
26.405017	0.1	2.853275
26.406683	0.1	2.853811
26.408350	0.1	2.857626
26.410017	0.1	2.862454
26.411683	0.1	2.865672
26.413350	0.1	2.865493
26.415017	0.1	2.862334
26.416683	0.1	2.858639
26.418350	0.1	2.856791
26.420017	0.1	2.856851
26.421683	0.1	2.856612
26.423350	0.1	2.854467
26.425017	0.1	2.850950
26.426683	0.1	2.848089
26.428350	0.1	2.847314
26.430017	0.1	2.849221
26.431683	0.1	2.852857
26.433350	0.1	2.856195
26.435017	0.1	2.856732
26.436683	0.1	2.853215
26.438350	0.1	2.846837
26.440017	0.1	2.839983
26.441683	0.1	2.834201
26.443350	0.1	2.828837
26.445017	0.1	2.823115
26.446683	0.1	2.818346
26.448350	0.1	2.817035
26.450017	0.1	2.820134
26.451683	0.1	2.825678
26.453350	0.1	2.830923
26.455017	0.1	2.834559
26.456683	0.1	2.836347
26.458350	0.1	2.836287
26.460017	0.1	2.834737
26.461683	0.1	2.832532
26.463350	0.1	2.830327
26.465017	0.1	2.828062
26.466683	0.1	2.825499
26.468350	0.1	2.822995
26.470017	0.1	2.820850
26.471683	0.1	2.819240
26.473350	0.1	2.819002
26.475017	0.1	2.820730
26.476683	0.1	2.824307
26.478350	0.1	2.828539
26.480017	0.1	2.832651
26.481683	0.1	2.837181
26.483350	0.1	2.841830
26.485017	0.1	2.844334
26.486683	0.1	2.842784
26.488350	0.1	2.838195
26.490017	0.1	2.833307
26.491683	0.1	2.829433
26.493350	0.1	2.826691
26.495017	0.1	2.825380
26.496683	0.1	2.825737
26.498350	0.1	2.827704
26.500017	0.1	2.830923
26.501683	0.1	2.834737
26.503350	0.1	2.838314
26.505017	0.1	2.841830
26.506683	0.1	2.846301
26.508350	0.1	2.851725
26.510017	0.1	2.857089
26.511683	0.1	2.860785
26.513350	0.1	2.861500
26.515017	0.1	2.858937
26.516683	0.1	2.853751
26.518350	0.1	2.846778
26.520017	0.1	2.839089
26.521683	0.1	2.832174
26.523350	0.1	2.827287
26.525017	0.1	2.824426
26.526683	0.1	2.822697
26.528350	0.1	2.821386
26.530017	0.1	2.819598
26.531683	0.1	2.817273
26.533350	0.1	2.815724
26.535017	0.1	2.816737
26.536683	0.1	2.820730
26.538350	0.1	2.826870
26.540017	0.1	2.834082
26.541683	0.1	2.841532
26.543350	0.1	2.848089
26.545017	0.1	2.852261
26.546683	0.1	2.852976
26.548350	0.1	2.849817
26.550017	0.1	2.843559
26.551683	0.1	2.835870
26.553350	0.1	2.828181
26.555017	0.1	2.821505
26.556683	0.1	2.816022
26.558350	0.1	2.811432
26.560017	0.1	2.808094
26.561683	0.1	2.807021
26.563350	0.1	2.809048
26.565017	0.1	2.813280
26.566683	0.1	2.817869
26.568350	0.1	2.821028
26.570017	0.1	2.821386
26.571683	0.1	2.818048
26.573350	0.1	2.812147
26.575017	0.1	2.806604
26.576683	0.1	2.804101
26.578350	0.1	2.806246
26.580017	0.1	2.812565
26.581683	0.1	2.819359
26.583350	0.1	2.822817
26.585017	0.1	2.822042
26.586683	0.1	2.818048
26.588350	0.1	2.812088
26.590017	0.1	2.806902
26.591683	0.1	2.805352
26.593350	0.1	2.808511
26.595017	0.1	2.814949
26.596683	0.1	2.822280
26.598350	0.1	2.827525
26.600017	0.1	2.829492
26.601683	0.1	2.829373
26.603350	0.1	2.829194
26.605017	0.1	2.829135
26.606683	0.1	2.828956
26.608350	0.1	2.829671
26.610017	0.1	2.832353
26.611683	0.1	2.836049
26.613350	0.1	2.839565
26.615017	0.1	2.841771
26.616683	0.1	2.841771
26.618350	0.1	2.839387
26.620017	0.1	2.835930
26.621683	0.1	2.832651
26.623350	0.1	2.829909
26.625017	0.1	2.828002
26.626683	0.1	2.827525
26.628350	0.1	2.829611
26.630017	0.1	2.834380
26.631683	0.1	2.840221
26.633350	0.1	2.844453
26.635017	0.1	2.845109
26.636683	0.1	2.842367
26.638350	0.1	2.837658
26.640017	0.1	2.833009
26.641683	0.1	2.830148
26.643350	0.1	2.829909
26.645017	0.1	2.832651
26.646683	0.1	2.837718
26.648350	0.1	2.844453
26.650017	0.1	2.852321
26.651683	0.1	2.860665
26.653350	0.1	2.867520
26.655017	0.1	2.870560
26.656683	0.1	2.868712
26.658350	0.1	2.864361
26.660017	0.1	2.860606
26.661683	0.1	2.858281
26.663350	0.1	2.856434
26.665017	0.1	2.854765
26.666683	0.1	2.853871
26.668350	0.1	2.853632
26.670017	0.1	2.852857
26.671683	0.1	2.850235
26.673350	0.1	2.846122
26.675017	0.1	2.842784
26.676683	0.1	2.841890
26.678350	0.1	2.842665
26.680017	0.1	2.843678
26.681683	0.1	2.845049
26.683350	0.1	2.848029
26.685017	0.1	2.852917
26.686683	0.1	2.859056
26.688350	0.1	2.864957
26.690017	0.1	2.869487
26.691683	0.1	2.872408
26.693350	0.1	2.873540
26.695017	0.1	2.873540
26.696683	0.1	2.874434
26.698350	0.1	2.878189
26.700017	0.1	2.884746
26.701683	0.1	2.891600
26.703350	0.1	2.895653
26.705017	0.1	2.896309
26.706683	0.1	2.896786
26.708350	0.1	2.901018
26.710017	0.1	2.910137
26.711683	0.1	2.922237
26.713350	0.1	2.935052
26.715017	0.1	2.947271
26.716683	0.1	2.958596
26.718350	0.1	2.969146
26.720017	0.1	2.978444
26.721683	0.1	2.985716
26.723350	0.1	2.991677
26.725017	0.1	2.998471
26.726683	0.1	3.008127
26.728350	0.1	3.020764
26.730017	0.1	3.034234
26.731683	0.1	3.046036
26.733350	0.1	3.056765
26.735017	0.1	3.068626
26.736683	0.1	3.082216
26.738350	0.1	3.095687
26.740017	0.1	3.106773
26.741683	0.1	3.114164
26.743350	0.1	3.118336
26.745017	0.1	3.121674
26.746683	0.1	3.127516
26.748350	0.1	3.138483
26.750017	0.1	3.154695
26.751683	0.1	3.173053
26.753350	0.1	3.189922
26.755017	0.1	3.204167
26.756683	0.1	3.216207
26.758350	0.1	3.227651
26.760017	0.1	3.240347
26.761683	0.1	3.255904
26.763350	0.1	3.274977
26.765017	0.1	3.296912
26.766683	0.1	3.320039
26.768350	0.1	3.342807
26.770017	0.1	3.364742
26.771683	0.1	3.386200
26.773350	0.1	3.407955
26.775017	0.1	3.430963
26.776683	0.1	3.456056
26.778350	0.1	3.482759
26.780017	0.1	3.509402
26.781683	0.1	3.533960
26.783350	0.1	3.555238
26.785017	0.1	3.574074
26.786683	0.1	3.592730
26.788350	0.1	3.613830
26.790017	0.1	3.639877
26.791683	0.1	3.671944
26.793350	0.1	3.707946
26.795017	0.1	3.744304
26.796683	0.1	3.779292
26.798350	0.1	3.813863
26.800017	0.1	3.850341
26.801683	0.1	3.890693
26.803350	0.1	3.934324
26.805017	0.1	3.979087
26.806683	0.1	4.024446
26.808350	0.1	4.071057
26.810017	0.1	4.118562
26.811683	0.1	4.166961
26.813350	0.1	4.217267
26.815017	0.1	4.270196
26.816683	0.1	4.324794
26.818350	0.1	4.378855
26.820017	0.1	4.430890
26.821683	0.1	4.482031
26.823350	0.1	4.534602
26.825017	0.1	4.590452
26.826683	0.1	4.649937
26.828350	0.1	4.712045
26.830017	0.1	4.773855
26.831683	0.1	4.832328
26.833350	0.1	4.886627
26.835017	0.1	4.938782
26.836683	0.1	4.990876
26.838350	0.1	5.042613
26.840017	0.1	5.092204
26.841683	0.1	5.138517
26.843350	0.1	5.182088
26.845017	0.1	5.222678
26.846683	0.1	5.259276
26.848350	0.1	5.290807
26.850017	0.1	5.317509
26.851683	0.1	5.340934
26.853350	0.1	5.363345
26.855017	0.1	5.385936
26.856683	0.1	5.407930
26.858350	0.1	5.426467
26.860017	0.1	5.439461
26.861683	0.1	5.446852
26.863350	0.1	5.448759
26.865017	0.1	5.444706
26.866683	0.1	5.434573
26.868350	0.1	5.418957
26.870017	0.1	5.398989
26.871683	0.1	5.376458
26.873350	0.1	5.352378
26.875017	0.1	5.325795
26.876683	0.1	5.295575
26.878350	0.1	5.261898
26.880017	0.1	5.225361
26.881683	0.1	5.185664
26.883350	0.1	5.142033
26.885017	0.1	5.094052
26.886683	0.1	5.042255
26.888350	0.1	4.988313
26.890017	0.1	4.933954
26.891683	0.1	4.880488
26.893350	0.1	4.827917
26.895017	0.1	4.776061
26.896683	0.1	4.725457
26.898350	0.1	4.677236
26.900017	0.1	4.630626
26.901683	0.1	4.583478
26.903350	0.1	4.534960
26.905017	0.1	4.486382
26.906683	0.1	4.438997
26.908350	0.1	4.394174
26.910017	0.1	4.353106
26.911683	0.1	4.315734
26.913350	0.1	4.280269
26.915017	0.1	4.244685
26.916683	0.1	4.208327
26.918350	0.1	4.172027
26.920017	0.1	4.138053
26.921683	0.1	4.108131
26.923350	0.1	4.082561
26.925017	0.1	4.060030
26.926683	0.1	4.039049
26.928350	0.1	4.018486
26.930017	0.1	3.997982
26.931683	0.1	3.978253
26.933350	0.1	3.961385
26.935017	0.1	3.948748
26.936683	0.1	3.940284
26.938350	0.1	3.934622
26.940017	0.1	3.930092
26.941683	0.1	3.924668
26.943350	0.1	3.916860
26.945017	0.1	3.905952
26.946683	0.1	3.892184
26.948350	0.1	3.876448
26.950017	0.1	3.860116
26.951683	0.1	3.845096
26.953350	0.1	3.832758
26.955017	0.1	3.822327
26.956683	0.1	3.811896
26.958350	0.1	3.800571
26.960017	0.1	3.788889
26.961683	0.1	3.777564
26.963350	0.1	3.766000
26.965017	0.1	3.753066
26.966683	0.1	3.738404
26.968350	0.1	3.721357
26.970017	0.1	3.701568
26.971683	0.1	3.679931
26.973350	0.1	3.657699
26.975017	0.1	3.635705
26.976683	0.1	3.614724
26.978350	0.1	3.595233
26.980017	0.1	3.576815
26.981683	0.1	3.558994
26.983350	0.1	3.541231
26.985017	0.1	3.522814
26.986683	0.1	3.503382
26.988350	0.1	3.483653
26.990017	0.1	3.464878
26.991683	0.1	3.447592
26.993350	0.1	3.431082
26.995017	0.1	3.413916
26.996683	0.1	3.394723
26.998350	0.1	3.372967
27.000017	0.1	3.349662
27.001683	0.1	3.327131
27.003350	0.1	3.307760
27.005017	0.1	3.291786
27.006683	0.1	3.277779
27.008350	0.1	3.264606
27.010017	0.1	3.251851
27.011683	0.1	3.240347
27.013350	0.1	3.231883
27.015017	0.1	3.226996
27.016683	0.1	3.223717
27.018350	0.1	3.219843
27.020017	0.1	3.214836
27.021683	0.1	3.208459
27.023350	0.1	3.199697
27.025017	0.1	3.188312
27.026683	0.1	3.175914
27.028350	0.1	3.164470
27.030017	0.1	3.154755
27.031683	0.1	3.147543
27.033350	0.1	3.143609
27.035017	0.1	3.143132
27.036683	0.1	3.145158
27.038350	0.1	3.148258
27.040017	0.1	3.151000
27.041683	0.1	3.151953
27.043350	0.1	3.150523
27.045017	0.1	3.147125
27.046683	0.1	3.143668
27.048350	0.1	3.142119
27.050017	0.1	3.142715
27.051683	0.1	3.143907
27.053350	0.1	3.145099
27.055017	0.1	3.146827
27.056683	0.1	3.149390
27.058350	0.1	3.152371
27.060017	0.1	3.155828
27.061683	0.1	3.159642
27.063350	0.1	3.163517
27.065017	0.1	3.167987
27.066683	0.1	3.173709
27.068350	0.1	3.180266
27.070017	0.1	3.186822
27.071683	0.1	3.192663
27.073350	0.1	3.197015
27.075017	0.1	3.199578
27.076683	0.1	3.200352
27.078350	0.1	3.199578
27.080017	0.1	3.198266
27.081683	0.1	3.197849
27.083350	0.1	3.200352
27.085017	0.1	3.206968
27.086683	0.1	3.218174
27.088350	0.1	3.233254
27.090017	0.1	3.250122
27.091683	0.1	3.266216
27.093350	0.1	3.279627
27.095017	0.1	3.290117
27.096683	0.1	3.298283
27.098350	0.1	3.304839
27.100017	0.1	3.310025
27.101683	0.1	3.315270
27.103350	0.1	3.322482
27.105017	0.1	3.331840
27.106683	0.1	3.341258
27.108350	0.1	3.349364
27.110017	0.1	3.356278
27.111683	0.1	3.363073
27.113350	0.1	3.370404
27.115017	0.1	3.377795
27.116683	0.1	3.384531
27.118350	0.1	3.390491
27.120017	0.1	3.396809
27.121683	0.1	3.404916
27.123350	0.1	3.414154
27.125017	0.1	3.422559
27.126683	0.1	3.428638
27.128350	0.1	3.432155
27.130017	0.1	3.434479
27.131683	0.1	3.438294
27.133350	0.1	3.446400
27.135017	0.1	3.459156
27.136683	0.1	3.474176
27.138350	0.1	3.488302
27.140017	0.1	3.499449
27.141683	0.1	3.508091
27.143350	0.1	3.516615
27.145017	0.1	3.527880
27.146683	0.1	3.543437
27.148350	0.1	3.562629
27.150017	0.1	3.583551
27.151683	0.1	3.604472
27.153350	0.1	3.625870
27.155017	0.1	3.649473
27.156683	0.1	3.675223
27.158350	0.1	3.701210
27.160017	0.1	3.726781
27.161683	0.1	3.752768
27.163350	0.1	3.780306
27.165017	0.1	3.809631
27.166683	0.1	3.839970
27.168350	0.1	3.870249
27.170017	0.1	3.899694
27.171683	0.1	3.929198
27.173350	0.1	3.960490
27.175017	0.1	3.995300
27.176683	0.1	4.034281
27.178350	0.1	4.076898
27.180017	0.1	4.122198
27.181683	0.1	4.168749
27.183350	0.1	4.215062
27.185017	0.1	4.260481
27.186683	0.1	4.305780
27.188350	0.1	4.352808
27.190017	0.1	4.403234
27.191683	0.1	4.456580
27.193350	0.1	4.512072
27.195017	0.1	4.569471
27.196683	0.1	4.628837
27.198350	0.1	4.690945
27.200017	0.1	4.756987
27.201683	0.1	4.827261
27.203350	0.1	4.900039
27.205017	0.1	4.973948
27.206683	0.1	5.049110
27.208350	0.1	5.127848
27.210017	0.1	5.212605
27.211683	0.1	5.304694
27.213350	0.1	5.403996
27.215017	0.1	5.509615
27.216683	0.1	5.620301
27.218350	0.1	5.733669
27.220017	0.1	5.848468
27.221683	0.1	5.965710
27.223350	0.1	6.088138
27.225017	0.1	6.216705
27.226683	0.1	6.349862
27.228350	0.1	6.485165
27.230017	0.1	6.621838
27.231683	0.1	6.761134
27.233350	0.1	6.904781
27.235017	0.1	7.053853
27.236683	0.1	7.207990
27.238350	0.1	7.366360
27.240017	0.1	7.528365
27.241683	0.1	7.693351
27.243350	0.1	7.860482
27.245017	0.1	8.028865
27.246683	0.1	8.196772
27.248350	0.1	8.360863
27.250017	0.1	8.517802
27.251683	0.1	8.667946
27.253350	0.1	8.814991
27.255017	0.1	8.961559
27.256683	0.1	9.107829
27.258350	0.1	9.253622
27.260017	0.1	9.398521
27.261683	0.1	9.540260
27.263350	0.1	9.675563
27.265017	0.1	9.802342
27.266683	0.1	9.920061
27.268350	0.1	10.028482
27.270017	0.1	10.126889
27.271683	0.1	10.213674
27.273350	0.1	10.287285
27.275017	0.1	10.347248
27.276683	0.1	10.394633
27.278350	0.1	10.431111
27.280017	0.1	10.459066
27.281683	0.1	10.479570
27.283350	0.1	10.491491
27.285017	0.1	10.493100
27.286683	0.1	10.483087
27.288350	0.1	10.460735
27.290017	0.1	10.425330
27.291683	0.1	10.376812
27.293350	0.1	10.315955
27.295017	0.1	10.244966
27.296683	0.1	10.166646
27.298350	0.1	10.082603
27.300017	0.1	9.993196
27.301683	0.1	9.899498
27.303350	0.1	9.803415
27.305017	0.1	9.705723
27.306683	0.1	9.606004
27.308350	0.1	9.503365
27.310017	0.1	9.396613
27.311683	0.1	9.283901
27.313350	0.1	9.164870
27.315017	0.1	9.042204
27.316683	0.1	8.919836
27.318350	0.1	8.800686
27.320017	0.1	8.685589
27.321683	0.1	8.574963
27.323350	0.1	8.468748
27.325017	0.1	8.366287
27.326683	0.1	8.266151
27.328350	0.1	8.167327
27.330017	0.1	8.069814
27.331683	0.1	7.974506
27.333350	0.1	7.882238
27.335017	0.1	7.793725
27.336683	0.1	7.709861
27.338350	0.1	7.631481
27.340017	0.1	7.557869
27.341683	0.1	7.486582
27.343350	0.1	7.414699
27.345017	0.1	7.340551
27.346683	0.1	7.264555
27.348350	0.1	7.188321
27.350017	0.1	7.113159
27.351683	0.1	7.039905
27.353350	0.1	6.967962
27.355017	0.1	6.895900
27.356683	0.1	6.823123
27.358350	0.1	6.750763
27.360017	0.1	6.680191
27.361683	0.1	6.612063
27.363350	0.1	6.546081
27.365017	0.1	6.480277
27.366683	0.1	6.410957
27.368350	0.1	6.334961
27.370017	0.1	6.252587
27.371683	0.1	6.167055
27.373350	0.1	6.080866
27.375017	0.1	5.994797
27.376683	0.1	5.909682
27.378350	0.1	5.825222
27.380017	0.1	5.738438
27.381683	0.1	5.646050
27.383350	0.1	5.548776
27.385017	0.1	5.449593
27.386683	0.1	5.350530
27.388350	0.1	5.252242
27.390017	0.1	5.155564
27.391683	0.1	5.060852
27.393350	0.1	4.968047
27.395017	0.1	4.876554
27.396683	0.1	4.785359
27.398350	0.1	4.692912
27.400017	0.1	4.599154
27.401683	0.1	4.505575
27.403350	0.1	4.413784
27.405017	0.1	4.324854
27.406683	0.1	4.238844
27.408350	0.1	4.155934
27.410017	0.1	4.076004
27.411683	0.1	3.998876
27.413350	0.1	3.924847
27.415017	0.1	3.854335
27.416683	0.1	3.786504
27.418350	0.1	3.719568
27.420017	0.1	3.652275
27.421683	0.1	3.585398
27.423350	0.1	3.521383
27.425017	0.1	3.461600
27.426683	0.1	3.406227
27.428350	0.1	3.355265
27.430017	0.1	3.309667
27.431683	0.1	3.269434
27.433350	0.1	3.233612
27.435017	0.1	3.200531
27.436683	0.1	3.167868
27.438350	0.1	3.133178
27.440017	0.1	3.096223
27.441683	0.1	3.059805
27.443350	0.1	3.027797
27.445017	0.1	3.002465
27.446683	0.1	2.982259
27.448350	0.1	2.963662
27.450017	0.1	2.944887
27.451683	0.1	2.926290
27.453350	0.1	2.908766
27.455017	0.1	2.891958
27.456683	0.1	2.875507
27.458350	0.1	2.859950
27.460017	0.1	2.846301
27.461683	0.1	2.835274
27.463350	0.1	2.827287
27.465017	0.1	2.822042
27.466683	0.1	2.818704
27.468350	0.1	2.816200
27.470017	0.1	2.813518
27.471683	0.1	2.809644
27.473350	0.1	2.803922
27.475017	0.1	2.796889
27.476683	0.1	2.789974
27.478350	0.1	2.784372
27.480017	0.1	2.780378
27.481683	0.1	2.777875
27.483350	0.1	2.776325
27.485017	0.1	2.774716
27.486683	0.1	2.772033
27.488350	0.1	2.767921
27.490017	0.1	2.762497
27.491683	0.1	2.756596
27.493350	0.1	2.752125
27.495017	0.1	2.750516
27.496683	0.1	2.751470
27.498350	0.1	2.752721
27.500017	0.1	2.752662
27.501683	0.1	2.751887
27.503350	0.1	2.751768
27.505017	0.1	2.753198
27.506683	0.1	2.756059
27.508350	0.1	2.759814
27.510017	0.1	2.763987
27.511683	0.1	2.768278
27.513350	0.1	2.771735
27.515017	0.1	2.772331
27.516683	0.1	2.768517
27.518350	0.1	2.761007
27.520017	0.1	2.752364
27.521683	0.1	2.744913
27.523350	0.1	2.738893
27.525017	0.1	2.734184
27.526683	0.1	2.730727
27.528350	0.1	2.727866
27.530017	0.1	2.725065
27.531683	0.1	2.723336
27.533350	0.1	2.723515
27.535017	0.1	2.724946
27.536683	0.1	2.726913
27.538350	0.1	2.729237
27.540017	0.1	2.731800
27.541683	0.1	2.733648
27.543350	0.1	2.733410
27.545017	0.1	2.729952
27.546683	0.1	2.723217
27.548350	0.1	2.714574
27.550017	0.1	2.706826
27.551683	0.1	2.702534
27.553350	0.1	2.702713
27.555017	0.1	2.707243
27.556683	0.1	2.714098
27.558350	0.1	2.719820
27.560017	0.1	2.721429
27.561683	0.1	2.718449
27.563350	0.1	2.712250
27.565017	0.1	2.705217
27.566683	0.1	2.699137
27.568350	0.1	2.694845
27.570017	0.1	2.692998
27.571683	0.1	2.693892
27.573350	0.1	2.696693
27.575017	0.1	2.699316
27.576683	0.1	2.700031
27.578350	0.1	2.699435
27.580017	0.1	2.699793
27.581683	0.1	2.701581
27.583350	0.1	2.703250
27.585017	0.1	2.702892
27.586683	0.1	2.700329
27.588350	0.1	2.695918
27.590017	0.1	2.690375
27.591683	0.1	2.684772
27.593350	0.1	2.680063
27.595017	0.1	2.676010
27.596683	0.1	2.672196
27.598350	0.1	2.668858
27.600017	0.1	2.667070
27.601683	0.1	2.667070
27.603350	0.1	2.667785
27.605017	0.1	2.667904
27.606683	0.1	2.667844
27.608350	0.1	2.668500
27.610017	0.1	2.669752
27.611683	0.1	2.670825
27.613350	0.1	2.671659
27.615017	0.1	2.672970
27.616683	0.1	2.674163
27.618350	0.1	2.673865
27.620017	0.1	2.670944
27.621683	0.1	2.666295
27.623350	0.1	2.661705
27.625017	0.1	2.658427
27.626683	0.1	2.656758
27.628350	0.1	2.656818
27.630017	0.1	2.658367
27.631683	0.1	2.660692
27.633350	0.1	2.662540
27.635017	0.1	2.662659
27.636683	0.1	2.661348
27.638350	0.1	2.659083
27.640017	0.1	2.655029
27.641683	0.1	2.648771
27.643350	0.1	2.641678
27.645017	0.1	2.636016
27.646683	0.1	2.633572
27.648350	0.1	2.634704
27.650017	0.1	2.637923
27.651683	0.1	2.641082
27.653350	0.1	2.642393
27.655017	0.1	2.641559
27.656683	0.1	2.639651
27.658350	0.1	2.638042
27.660017	0.1	2.637565
27.661683	0.1	2.637685
27.663350	0.1	2.638042
27.665017	0.1	2.638936
27.666683	0.1	2.641082
27.668350	0.1	2.644777
27.670017	0.1	2.649069
27.671683	0.1	2.652705
27.673350	0.1	2.655506
27.675017	0.1	2.658785
27.676683	0.1	2.663016
27.678350	0.1	2.667129
27.680017	0.1	2.669871
27.681683	0.1	2.671182
27.683350	0.1	2.671421
27.685017	0.1	2.670765
27.686683	0.1	2.669335
27.688350	0.1	2.667725
27.690017	0.1	2.667010
27.691683	0.1	2.668023
27.693350	0.1	2.671004
27.695017	0.1	2.675355
27.696683	0.1	2.679885
27.698350	0.1	2.683103
27.700017	0.1	2.684772
27.701683	0.1	2.685309
27.703350	0.1	2.685130
27.705017	0.1	2.684891
27.706683	0.1	2.685070
27.708350	0.1	2.685547
27.710017	0.1	2.685309
27.711683	0.1	2.683520
27.713350	0.1	2.681017
27.715017	0.1	2.680242
27.716683	0.1	2.683103
27.718350	0.1	2.690435
27.720017	0.1	2.700091
27.721683	0.1	2.708495
27.723350	0.1	2.713323
27.725017	0.1	2.715171
27.726683	0.1	2.715707
27.728350	0.1	2.716541
27.730017	0.1	2.718628
27.731683	0.1	2.721965
27.733350	0.1	2.726019
27.735017	0.1	2.730668
27.736683	0.1	2.736390
27.738350	0.1	2.743364
27.740017	0.1	2.751112
27.741683	0.1	2.759218
27.743350	0.1	2.767205
27.745017	0.1	2.774954
27.746683	0.1	2.782285
27.748350	0.1	2.789319
27.750017	0.1	2.796173
27.751683	0.1	2.802611
27.753350	0.1	2.808094
27.755017	0.1	2.812207
27.756683	0.1	2.815366
27.758350	0.1	2.818704
27.760017	0.1	2.822578
27.761683	0.1	2.826929
27.763350	0.1	2.831280
27.765017	0.1	2.834499
27.766683	0.1	2.835989
27.768350	0.1	2.836466
27.770017	0.1	2.837479
27.771683	0.1	2.840400
27.773350	0.1	2.845526
27.775017	0.1	2.851904
27.776683	0.1	2.857566
27.778350	0.1	2.860785
27.780017	0.1	2.860964
27.781683	0.1	2.858579
27.783350	0.1	2.855182
27.785017	0.1	2.852917
27.786683	0.1	2.852738
27.788350	0.1	2.853394
27.790017	0.1	2.852976
27.791683	0.1	2.850473
27.793350	0.1	2.846599
27.795017	0.1	2.842605
27.796683	0.1	2.838671
27.798350	0.1	2.834678
27.800017	0.1	2.831400
27.801683	0.1	2.829135
27.803350	0.1	2.827466
27.805017	0.1	2.825618
27.806683	0.1	2.822280
27.808350	0.1	2.815783
27.810017	0.1	2.806008
27.811683	0.1	2.794683
27.813350	0.1	2.783001
27.815017	0.1	2.772391
27.816683	0.1	2.764881
27.818350	0.1	2.762020
27.820017	0.1	2.762914
27.821683	0.1	2.765298
27.823350	0.1	2.766490
27.825017	0.1	2.764821
27.826683	0.1	2.760410
27.828350	0.1	2.755046
27.830017	0.1	2.750278
27.831683	0.1	2.746344
27.833350	0.1	2.742648
27.835017	0.1	2.738118
27.836683	0.1	2.732694
27.838350	0.1	2.727032
27.840017	0.1	2.722085
27.841683	0.1	2.719045
27.843350	0.1	2.718508
27.845017	0.1	2.718806
27.846683	0.1	2.717018
27.848350	0.1	2.712548
27.850017	0.1	2.707303
27.851683	0.1	2.702952
27.853350	0.1	2.700687
27.855017	0.1	2.701104
27.856683	0.1	2.703726
27.858350	0.1	2.707064
27.860017	0.1	2.709747
27.861683	0.1	2.711356
27.863350	0.1	2.712548
27.865017	0.1	2.714336
27.866683	0.1	2.717376
27.868350	0.1	2.722025
27.870017	0.1	2.728462
27.871683	0.1	2.736330
27.873350	0.1	2.744734
27.875017	0.1	2.752304
27.876683	0.1	2.757013
27.878350	0.1	2.757490
27.880017	0.1	2.754212
27.881683	0.1	2.749741
27.883350	0.1	2.746284
27.885017	0.1	2.744377
27.886683	0.1	2.744019
27.888350	0.1	2.745330
27.890017	0.1	2.747476
27.891683	0.1	2.749145
27.893350	0.1	2.748907
27.895017	0.1	2.746403
27.896683	0.1	2.742946
27.898350	0.1	2.740562
27.900017	0.1	2.740026
27.901683	0.1	2.740920
27.903350	0.1	2.743781
27.905017	0.1	2.749920
27.906683	0.1	2.758801
27.908350	0.1	2.767682
27.910017	0.1	2.774060
27.911683	0.1	2.777040
27.913350	0.1	2.777398
27.915017	0.1	2.776325
27.916683	0.1	2.774894
27.918350	0.1	2.773285
27.920017	0.1	2.771378
27.921683	0.1	2.769470
27.923350	0.1	2.768040
27.925017	0.1	2.767444
27.926683	0.1	2.768159
27.928350	0.1	2.770364
27.930017	0.1	2.772868
27.931683	0.1	2.774537
27.933350	0.1	2.775848
27.935017	0.1	2.776981
27.936683	0.1	2.777577
27.938350	0.1	2.777398
27.940017	0.1	2.776504
27.941683	0.1	2.774835
27.943350	0.1	2.772451
27.945017	0.1	2.769351
27.946683	0.1	2.766431
27.948350	0.1	2.764821
27.950017	0.1	2.764642
27.951683	0.1	2.765775
27.953350	0.1	2.768099
27.955017	0.1	2.770841
27.956683	0.1	2.773643
27.958350	0.1	2.776563
27.960017	0.1	2.779186
27.961683	0.1	2.779901
27.963350	0.1	2.777338
27.965017	0.1	2.772093
27.966683	0.1	2.765775
27.968350	0.1	2.759099
27.970017	0.1	2.752006
27.971683	0.1	2.744973
27.973350	0.1	2.739191
27.975017	0.1	2.735555
27.976683	0.1	2.734840
27.978350	0.1	2.737105
27.980017	0.1	2.741635
27.981683	0.1	2.747119
27.983350	0.1	2.751410
27.985017	0.1	2.752066
27.986683	0.1	2.748430
27.988350	0.1	2.742767
27.990017	0.1	2.738416
27.991683	0.1	2.736032
27.993350	0.1	2.734780
27.995017	0.1	2.734840
27.996683	0.1	2.736569
27.998350	0.1	2.738774
28.000017	0.1	2.739370
28.001683	0.1	2.737463
28.003350	0.1	2.734065
28.005017	0.1	2.731025
28.006683	0.1	2.729833
28.008350	0.1	2.730549
28.010017	0.1	2.732337
28.011683	0.1	2.734006
28.013350	0.1	2.734244
28.015017	0.1	2.732933
28.016683	0.1	2.731085
28.018350	0.1	2.729476
28.020017	0.1	2.728760
28.021683	0.1	2.730072
28.023350	0.1	2.733708
28.025017	0.1	2.737820
28.026683	0.1	2.740145
28.028350	0.1	2.739966
28.030017	0.1	2.737701
28.031683	0.1	2.734542
28.033350	0.1	2.731800
28.035017	0.1	2.729893
28.036683	0.1	2.728641
28.038350	0.1	2.728522
28.040017	0.1	2.730847
28.041683	0.1	2.735436
28.043350	0.1	2.740503
28.045017	0.1	2.743840
28.046683	0.1	2.744317
28.048350	0.1	2.743006
28.050017	0.1	2.742410
28.051683	0.1	2.744258
28.053350	0.1	2.748728
28.055017	0.1	2.755642
28.056683	0.1	2.764642
28.058350	0.1	2.773822
28.060017	0.1	2.780080
28.061683	0.1	2.781511
28.063350	0.1	2.778292
28.065017	0.1	2.772331
28.066683	0.1	2.766371
28.068350	0.1	2.762497
28.070017	0.1	2.761126
28.071683	0.1	2.761960
28.073350	0.1	2.763748
28.075017	0.1	2.765715
28.076683	0.1	2.767921
28.078350	0.1	2.770126
28.080017	0.1	2.770484
28.081683	0.1	2.767921
28.083350	0.1	2.764166
28.085017	0.1	2.762139
28.086683	0.1	2.764046
28.088350	0.1	2.769590
28.090017	0.1	2.775848
28.091683	0.1	2.779484
28.093350	0.1	2.779603
28.095017	0.1	2.777517
28.096683	0.1	2.774954
28.098350	0.1	2.772689
28.100017	0.1	2.770782
28.101683	0.1	2.768636
28.103350	0.1	2.765715
28.105017	0.1	2.761722
28.106683	0.1	2.757192
28.108350	0.1	2.753735
28.110017	0.1	2.752364
28.111683	0.1	2.752364
28.113350	0.1	2.752483
28.115017	0.1	2.752245
28.116683	0.1	2.750933
28.118350	0.1	2.747774
28.120017	0.1	2.744317
28.121683	0.1	2.743602
28.123350	0.1	2.746701
28.125017	0.1	2.751827
28.126683	0.1	2.756596
28.128350	0.1	2.758861
28.130017	0.1	2.756953
28.131683	0.1	2.750993
28.133350	0.1	2.743483
28.135017	0.1	2.737463
28.136683	0.1	2.733469
28.138350	0.1	2.730429
28.140017	0.1	2.728164
28.141683	0.1	2.727270
28.143350	0.1	2.727389
28.145017	0.1	2.727330
28.146683	0.1	2.726913
28.148350	0.1	2.726495
28.150017	0.1	2.726317
28.151683	0.1	2.725661
28.153350	0.1	2.722979
28.155017	0.1	2.717555
28.156683	0.1	2.711117
28.158350	0.1	2.706528
28.160017	0.1	2.704621
28.161683	0.1	2.703786
28.163350	0.1	2.701819
28.165017	0.1	2.698779
28.166683	0.1	2.696812
28.168350	0.1	2.697289
28.170017	0.1	2.699495
28.171683	0.1	2.701819
28.173350	0.1	2.703071
28.175017	0.1	2.702415
28.176683	0.1	2.700389
28.178350	0.1	2.698481
28.180017	0.1	2.697706
28.181683	0.1	2.697349
28.183350	0.1	2.696812
28.185017	0.1	2.696872
28.186683	0.1	2.697349
28.188350	0.1	2.696932
28.190017	0.1	2.694428
28.191683	0.1	2.689719
28.193350	0.1	2.683401
28.195017	0.1	2.676964
28.196683	0.1	2.672136
28.198350	0.1	2.669454
28.200017	0.1	2.667844
28.201683	0.1	2.666295
28.203350	0.1	2.665460
28.205017	0.1	2.665222
28.206683	0.1	2.664507
28.208350	0.1	2.662599
28.210017	0.1	2.660394
28.211683	0.1	2.658189
28.213350	0.1	2.655685
28.215017	0.1	2.652586
28.216683	0.1	2.648473
28.218350	0.1	2.643466
28.220017	0.1	2.638996
28.221683	0.1	2.637088
28.223350	0.1	2.638877
28.225017	0.1	2.643109
28.226683	0.1	2.647221
28.228350	0.1	2.648950
28.230017	0.1	2.647698
28.231683	0.1	2.644241
28.233350	0.1	2.640069
28.235017	0.1	2.636850
28.236683	0.1	2.635658
28.238350	0.1	2.636671
28.240017	0.1	2.639592
28.241683	0.1	2.644539
28.243350	0.1	2.650798
28.245017	0.1	2.656758
28.246683	0.1	2.661705
28.248350	0.1	2.666235
28.250017	0.1	2.670169
28.251683	0.1	2.672315
28.253350	0.1	2.672017
28.255017	0.1	2.669633
28.256683	0.1	2.666414
28.258350	0.1	2.663911
28.260017	0.1	2.663016
28.261683	0.1	2.662361
28.263350	0.1	2.660394
28.265017	0.1	2.657950
28.266683	0.1	2.657771
28.268350	0.1	2.661169
28.270017	0.1	2.666831
28.271683	0.1	2.672970
28.273350	0.1	2.678991
28.275017	0.1	2.685189
28.276683	0.1	2.691031
28.278350	0.1	2.696335
28.280017	0.1	2.701581
28.281683	0.1	2.706409
28.283350	0.1	2.709508
28.285017	0.1	2.711177
28.286683	0.1	2.713084
28.288350	0.1	2.715469
28.290017	0.1	2.717018
28.291683	0.1	2.716839
28.293350	0.1	2.715290
28.295017	0.1	2.713442
28.296683	0.1	2.712786
28.298350	0.1	2.714634
28.300017	0.1	2.719581
28.301683	0.1	2.726555
28.303350	0.1	2.733529
28.305017	0.1	2.738953
28.306683	0.1	2.742171
28.308350	0.1	2.744317
28.310017	0.1	2.746761
28.311683	0.1	2.749741
28.313350	0.1	2.753198
28.315017	0.1	2.757847
28.316683	0.1	2.764166
28.318350	0.1	2.771318
28.320017	0.1	2.777994
28.321683	0.1	2.784729
28.323350	0.1	2.792418
28.325017	0.1	2.799869
28.326683	0.1	2.804876
28.328350	0.1	2.807081
28.330017	0.1	2.806842
28.331683	0.1	2.804637
28.333350	0.1	2.802372
28.335017	0.1	2.802372
28.336683	0.1	2.805710
28.338350	0.1	2.812565
28.340017	0.1	2.821863
28.341683	0.1	2.831161
28.343350	0.1	2.838373
28.345017	0.1	2.843499
28.346683	0.1	2.847731
28.348350	0.1	2.851427
28.350017	0.1	2.855003
28.351683	0.1	2.859354
28.353350	0.1	2.865493
28.355017	0.1	2.873779
28.356683	0.1	2.883554
28.358350	0.1	2.892852
28.360017	0.1	2.899289
28.361683	0.1	2.900958
28.363350	0.1	2.898157
28.365017	0.1	2.893210
28.366683	0.1	2.889037
28.368350	0.1	2.887309
28.370017	0.1	2.887488
28.371683	0.1	2.887905
28.373350	0.1	2.887547
28.375017	0.1	2.887368
28.376683	0.1	2.888858
28.378350	0.1	2.891541
28.380017	0.1	2.892792
28.381683	0.1	2.891421
28.383350	0.1	2.889276
28.385017	0.1	2.888203
28.386683	0.1	2.888441
28.388350	0.1	2.889097
28.390017	0.1	2.887964
28.391683	0.1	2.883732
28.393350	0.1	2.876878
28.395017	0.1	2.868831
28.396683	0.1	2.860606
28.398350	0.1	2.852917
28.400017	0.1	2.846062
28.401683	0.1	2.839983
28.403350	0.1	2.834261
28.405017	0.1	2.828241
28.406683	0.1	2.821446
28.408350	0.1	2.813697
28.410017	0.1	2.805174
28.411683	0.1	2.796769
28.413350	0.1	2.789378
28.415017	0.1	2.782881
28.416683	0.1	2.777279
28.418350	0.1	2.773345
28.420017	0.1	2.771199
28.421683	0.1	2.769411
28.423350	0.1	2.766371
28.425017	0.1	2.761424
28.426683	0.1	2.754688
28.428350	0.1	2.746463
28.430017	0.1	2.737880
28.431683	0.1	2.729833
28.433350	0.1	2.722442
28.435017	0.1	2.715528
28.436683	0.1	2.708674
28.438350	0.1	2.701461
28.440017	0.1	2.694190
28.441683	0.1	2.687454
28.443350	0.1	2.681017
28.445017	0.1	2.674103
28.446683	0.1	2.666235
28.448350	0.1	2.658189
28.450017	0.1	2.651394
28.451683	0.1	2.646208
28.453350	0.1	2.642036
28.455017	0.1	2.638459
28.456683	0.1	2.634823
28.458350	0.1	2.630711
28.460017	0.1	2.626300
28.461683	0.1	2.621710
28.463350	0.1	2.616823
28.465017	0.1	2.612114
28.466683	0.1	2.608776
28.468350	0.1	2.607942
28.470017	0.1	2.609313
28.471683	0.1	2.611816
28.473350	0.1	2.614379
28.475017	0.1	2.616584
28.476683	0.1	2.617479
28.478350	0.1	2.616644
28.480017	0.1	2.614796
28.481683	0.1	2.612472
28.483350	0.1	2.610028
28.485017	0.1	2.608717
28.486683	0.1	2.608955
28.488350	0.1	2.608657
28.490017	0.1	2.606809
28.491683	0.1	2.605438
28.493350	0.1	2.606511
28.495017	0.1	2.608955
28.496683	0.1	2.610147
28.498350	0.1	2.608895
28.500017	0.1	2.605558
28.501683	0.1	2.601504
28.503350	0.1	2.599180
28.505017	0.1	2.600372
28.506683	0.1	2.604187
28.508350	0.1	2.608001
28.510017	0.1	2.609849
28.511683	0.1	2.609551
28.513350	0.1	2.609015
28.515017	0.1	2.610624
28.516683	0.1	2.614081
28.518350	0.1	2.617419
28.520017	0.1	2.619624
28.521683	0.1	2.621293
28.523350	0.1	2.623022
28.525017	0.1	2.624810
28.526683	0.1	2.626181
28.528350	0.1	2.627373
28.530017	0.1	2.629221
28.531683	0.1	2.632559
28.533350	0.1	2.637327
28.535017	0.1	2.642811
28.536683	0.1	2.648115
28.538350	0.1	2.652943
28.540017	0.1	2.657354
28.541683	0.1	2.661050
28.543350	0.1	2.664447
28.545017	0.1	2.668321
28.546683	0.1	2.672911
28.548350	0.1	2.678037
28.550017	0.1	2.684117
28.551683	0.1	2.691090
28.553350	0.1	2.697647
28.555017	0.1	2.702773
28.556683	0.1	2.707303
28.558350	0.1	2.713740
28.560017	0.1	2.723873
28.561683	0.1	2.737582
28.563350	0.1	2.752543
28.565017	0.1	2.765358
28.566683	0.1	2.774358
28.568350	0.1	2.780676
28.570017	0.1	2.787233
28.571683	0.1	2.796114
28.573350	0.1	2.807200
28.575017	0.1	2.818644
28.576683	0.1	2.829194
28.578350	0.1	2.838969
28.580017	0.1	2.849400
28.581683	0.1	2.862215
28.583350	0.1	2.877891
28.585017	0.1	2.895177
28.586683	0.1	2.911508
28.588350	0.1	2.925217
28.590017	0.1	2.936483
28.591683	0.1	2.947271
28.593350	0.1	2.959252
28.595017	0.1	2.971888
28.596683	0.1	2.983749
28.598350	0.1	2.995134
28.600017	0.1	3.007412
28.601683	0.1	3.020406
28.603350	0.1	3.032863
28.605017	0.1	3.045500
28.606683	0.1	3.059507
28.608350	0.1	3.074587
28.610017	0.1	3.089249
28.611683	0.1	3.102541
28.613350	0.1	3.114879
28.615017	0.1	3.126800
28.616683	0.1	3.138364
28.618350	0.1	3.148914
28.620017	0.1	3.158629
28.621683	0.1	3.167570
28.623350	0.1	3.175557
28.625017	0.1	3.182590
28.626683	0.1	3.189981
28.628350	0.1	3.199101
28.630017	0.1	3.209889
28.631683	0.1	3.222406
28.633350	0.1	3.236294
28.635017	0.1	3.249526
28.636683	0.1	3.259301
28.638350	0.1	3.265739
28.640017	0.1	3.271520
28.641683	0.1	3.279388
28.643350	0.1	3.290713
28.645017	0.1	3.305316
28.646683	0.1	3.321827
28.648350	0.1	3.339291
28.650017	0.1	3.357589
28.651683	0.1	3.376365
28.653350	0.1	3.394366
28.655017	0.1	3.410220
28.656683	0.1	3.423274
28.658350	0.1	3.433585
28.660017	0.1	3.442168
28.661683	0.1	3.451109
28.663350	0.1	3.462613
28.665017	0.1	3.477931
28.666683	0.1	3.496051
28.668350	0.1	3.515423
28.670017	0.1	3.535748
28.671683	0.1	3.558040
28.673350	0.1	3.582716
28.675017	0.1	3.609300
28.676683	0.1	3.636301
28.678350	0.1	3.661514
28.680017	0.1	3.683567
28.681683	0.1	3.703654
28.683350	0.1	3.724694
28.685017	0.1	3.749073
28.686683	0.1	3.777206
28.688350	0.1	3.807247
28.690017	0.1	3.836394
28.691683	0.1	3.863573
28.693350	0.1	3.890515
28.695017	0.1	3.919721
28.696683	0.1	3.952503
28.698350	0.1	3.988683
28.700017	0.1	4.026771
28.701683	0.1	4.065275
28.703350	0.1	4.104138
28.705017	0.1	4.144967
28.706683	0.1	4.188955
28.708350	0.1	4.235327
28.710017	0.1	4.283011
28.711683	0.1	4.332066
28.713350	0.1	4.383385
28.715017	0.1	4.437685
28.716683	0.1	4.495979
28.718350	0.1	4.559517
28.720017	0.1	4.627884
28.721683	0.1	4.699111
28.723350	0.1	4.771292
28.725017	0.1	4.843355
28.726683	0.1	4.914344
28.728350	0.1	4.984081
28.730017	0.1	5.054117
28.731683	0.1	5.127073
28.733350	0.1	5.205214
28.735017	0.1	5.289555
28.736683	0.1	5.379677
28.738350	0.1	5.475283
28.740017	0.1	5.575598
28.741683	0.1	5.678952
28.743350	0.1	5.782962
28.745017	0.1	5.886317
28.746683	0.1	5.989135
28.748350	0.1	6.091953
28.750017	0.1	6.195724
28.751683	0.1	6.301523
28.753350	0.1	6.409765
28.755017	0.1	6.520093
28.756683	0.1	6.632567
28.758350	0.1	6.748557
28.760017	0.1	6.870449
28.761683	0.1	6.999374
28.763350	0.1	7.134617
28.765017	0.1	7.274867
28.766683	0.1	7.419587
28.768350	0.1	7.568777
28.770017	0.1	7.722438
28.771683	0.1	7.880867
28.773350	0.1	8.044839
28.775017	0.1	8.214593
28.776683	0.1	8.388341
28.778350	0.1	8.564711
28.780017	0.1	8.745075
28.781683	0.1	8.932770
28.783350	0.1	9.129823
28.785017	0.1	9.335638
28.786683	0.1	9.547413
28.788350	0.1	9.761990
28.790017	0.1	9.977759
28.791683	0.1	10.195792
28.793350	0.1	10.418773
28.795017	0.1	10.648847
28.796683	0.1	10.886133
28.798350	0.1	11.129440
28.800017	0.1	11.378527
28.801683	0.1	11.634291
28.803350	0.1	11.896730
28.805017	0.1	12.163461
28.806683	0.1	12.431861
28.808350	0.1	12.699366
28.810017	0.1	12.963653
28.811683	0.1	13.223291
28.813350	0.1	13.478936
28.815017	0.1	13.730527
28.816683	0.1	13.976217
28.818350	0.1	14.214874
28.820017	0.1	14.447809
28.821683	0.1	14.674962
28.823350	0.1	14.893533
28.825017	0.1	15.099705
28.826683	0.1	15.291632
28.828350	0.1	15.468718
28.830017	0.1	15.629531
28.831683	0.1	15.771450
28.833350	0.1	15.891672
28.835017	0.1	15.989007
28.836683	0.1	16.064287
28.838350	0.1	16.118885
28.840017	0.1	16.152860
28.841683	0.1	16.164602
28.843350	0.1	16.152085
28.845017	0.1	16.113819
28.846683	0.1	16.049982
28.848350	0.1	15.961827
28.850017	0.1	15.851081
28.851683	0.1	15.718938
28.853350	0.1	15.566112
28.855017	0.1	15.392364
28.856683	0.1	15.197457
28.858350	0.1	14.982582
28.860017	0.1	14.749468
28.861683	0.1	14.498950
28.863350	0.1	14.232338
28.865017	0.1	13.951600
28.866683	0.1	13.658048
28.868350	0.1	13.351143
28.870017	0.1	13.030947
28.871683	0.1	12.700260
28.873350	0.1	12.363077
28.875017	0.1	12.021483
28.876683	0.1	11.676372
28.878350	0.1	11.328936
28.880017	0.1	10.980428
28.881683	0.1	10.632396
28.883350	0.1	10.287107
28.885017	0.1	9.946645
28.886683	0.1	9.611071
28.888350	0.1	9.279669
28.890017	0.1	8.952618
28.891683	0.1	8.631886
28.893350	0.1	8.320392
28.895017	0.1	8.019150
28.896683	0.1	7.726849
28.898350	0.1	7.442415
28.900017	0.1	7.165790
28.901683	0.1	6.897569
28.903350	0.1	6.638706
28.905017	0.1	6.391168
28.906683	0.1	6.156206
28.908350	0.1	5.933106
28.910017	0.1	5.720139
28.911683	0.1	5.516649
28.913350	0.1	5.323172
28.915017	0.1	5.140245
28.916683	0.1	4.968286
28.918350	0.1	4.808188
28.920017	0.1	4.660368
28.921683	0.1	4.523814
28.923350	0.1	4.396439
28.925017	0.1	4.276395
28.926683	0.1	4.162848
28.928350	0.1	4.056335
28.930017	0.1	3.957927
28.931683	0.1	3.867746
28.933350	0.1	3.784478
28.935017	0.1	3.707409
28.936683	0.1	3.636301
28.938350	0.1	3.571153
28.940017	0.1	3.511310
28.941683	0.1	3.456414
28.943350	0.1	3.406763
28.945017	0.1	3.362894
28.946683	0.1	3.325224
28.948350	0.1	3.293991
[truncated: 249,704 more chars]
