# Supplementary material for: Fade into you: genetic control of pigmentation patterns in red-flesh apple (Malus domestica)
Source: Front Plant Sci. 2025 Jan 13;15:1462545. doi: 10.3389/fpls.2024.1462545 (PMC11770013; doi:10.3389/fpls.2024.1462545)
Supplement: Supplementary file 4 [file DataSheet1.zip › CB B1EXT325NM/CB B1EXT325NM.txt]

URL	chrom://thermo-pfav3ojr/ChromeleonLocal/Instrument Data/Vanquish_MS/Dimitri/VALEMA/Pierre/Echantillons 03-04-24.seq/125.smp/EXT325NM.channel/EXT325NM.chm
Channel	EXT325NM

Injection Information:
Data Vault	ChromeleonLocal
Sequence	Echantillons 03-04-24
Name	CB B1
Number	6
Position	B:A6
Comment	colonne SB-AQ MeOH+5%AA
Processing Method	Quantitative
Instrument Method	VALEMA test separation GRAQ 4
Type	Unknown
Status	Finished
Inject Time	4/3/2024 9:22:24 PM +02:00
Volume (µl)	10.0000
Dilution Factor	1.0000
Weight	1.0000

Chromatogram Data Information:
Time Min. (min)	0.001683
Time Max. (min)	47.000017
Data Points	28200
Detector	UV
Generating Data System	Chromeleon 7.3.2.10759
Exporting Data System	Chromeleon 7.3.2.0
Operator	Administrator
Signal Quantity	Absorbance
Signal Unit	mAU
Signal Min.	-4.610062
Signal Max.	1,500.084728
Channel	EXT325NM
Driver Name	VDAD.dll
Channel Type	Evaluation
Min. Step (s)	0.1
Max. Step (s)	0.1
Average Step (s)	0.1

Signal Parameter Information:
Signal Info	WVL:325 nm

Chromatogram Data:
Time (min)	Step (s)	Value (mAU)
0.001683	n.a.	0.000000
0.003350	0.1	0.000000
0.005017	0.1	0.000060
0.006683	0.1	-0.000060
0.008350	0.1	-0.000238
0.010017	0.1	-0.000060
0.011683	0.1	0.000715
0.013350	0.1	0.001073
0.015017	0.1	-0.000596
0.016683	0.1	-0.004888
0.018350	0.1	-0.010908
0.020017	0.1	-0.018299
0.021683	0.1	-0.026762
0.023350	0.1	-0.035942
0.025017	0.1	-0.045538
0.026683	0.1	-0.055015
0.028350	0.1	-0.062466
0.030017	0.1	-0.066578
0.031683	0.1	-0.067472
0.033350	0.1	-0.065506
0.035017	0.1	-0.060618
0.036683	0.1	-0.053406
0.038350	0.1	-0.044942
0.040017	0.1	-0.036538
0.041683	0.1	-0.030220
0.043350	0.1	-0.027835
0.045017	0.1	-0.029385
0.046683	0.1	-0.032544
0.048350	0.1	-0.034630
0.050017	0.1	-0.033915
0.051683	0.1	-0.030875
0.053350	0.1	-0.028014
0.055017	0.1	-0.027478
0.056683	0.1	-0.028133
0.058350	0.1	-0.027359
0.060017	0.1	-0.024199
0.061683	0.1	-0.020504
0.063350	0.1	-0.017405
0.065017	0.1	-0.013828
0.066683	0.1	-0.009716
0.068350	0.1	-0.007033
0.070017	0.1	-0.007451
0.071683	0.1	-0.010490
0.073350	0.1	-0.014186
0.075017	0.1	-0.017166
0.076683	0.1	-0.019073
0.078350	0.1	-0.020146
0.080017	0.1	-0.020385
0.081683	0.1	-0.019670
0.083350	0.1	-0.018239
0.085017	0.1	-0.016391
0.086683	0.1	-0.014186
0.088350	0.1	-0.011981
0.090017	0.1	-0.010252
0.091683	0.1	-0.008881
0.093350	0.1	-0.007629
0.095017	0.1	-0.007331
0.096683	0.1	-0.008941
0.098350	0.1	-0.010967
0.100017	0.1	-0.010908
0.101683	0.1	-0.008404
0.103350	0.1	-0.005186
0.105017	0.1	-0.002682
0.106683	0.1	-0.001073
0.108350	0.1	0.000715
0.110017	0.1	0.003338
0.111683	0.1	0.005424
0.113350	0.1	0.004947
0.115017	0.1	0.001550
0.116683	0.1	-0.002921
0.118350	0.1	-0.005960
0.120017	0.1	-0.006080
0.121683	0.1	-0.003994
0.123350	0.1	-0.001311
0.125017	0.1	0.000298
0.126683	0.1	-0.000238
0.128350	0.1	-0.002563
0.130017	0.1	-0.004530
0.131683	0.1	-0.003278
0.133350	0.1	0.002265
0.135017	0.1	0.011265
0.136683	0.1	0.021577
0.138350	0.1	0.031054
0.140017	0.1	0.038087
0.141683	0.1	0.041604
0.143350	0.1	0.039458
0.145017	0.1	0.029922
0.146683	0.1	0.014544
0.148350	0.1	-0.001848
0.150017	0.1	-0.014424
0.151683	0.1	-0.020981
0.153350	0.1	-0.021577
0.155017	0.1	-0.018120
0.156683	0.1	-0.012636
0.158350	0.1	-0.007272
0.160017	0.1	-0.002503
0.161683	0.1	0.003338
0.163350	0.1	0.012040
0.165017	0.1	0.022054
0.166683	0.1	0.029087
0.168350	0.1	0.029981
0.170017	0.1	0.025749
0.171683	0.1	0.020206
0.173350	0.1	0.016749
0.175017	0.1	0.015855
0.176683	0.1	0.015914
0.178350	0.1	0.015020
0.180017	0.1	0.012815
0.181683	0.1	0.010192
0.183350	0.1	0.008285
0.185017	0.1	0.007510
0.186683	0.1	0.008404
0.188350	0.1	0.011742
0.190017	0.1	0.017107
0.191683	0.1	0.021577
0.193350	0.1	0.021636
0.195017	0.1	0.015855
0.196683	0.1	0.005662
0.198350	0.1	-0.005007
0.200017	0.1	-0.012338
0.201683	0.1	-0.015497
0.203350	0.1	-0.016391
0.205017	0.1	-0.016153
0.206683	0.1	-0.014544
0.208350	0.1	-0.010908
0.210017	0.1	-0.006258
0.211683	0.1	-0.002146
0.213350	0.1	0.000715
0.215017	0.1	0.003159
0.216683	0.1	0.007331
0.218350	0.1	0.014246
0.220017	0.1	0.022531
0.221683	0.1	0.029206
0.223350	0.1	0.032127
0.225017	0.1	0.030518
0.226683	0.1	0.025332
0.228350	0.1	0.019610
0.230017	0.1	0.016272
0.231683	0.1	0.014961
0.233350	0.1	0.013411
0.235017	0.1	0.009894
0.236683	0.1	0.004411
0.238350	0.1	-0.001311
0.240017	0.1	-0.004590
0.241683	0.1	-0.003517
0.243350	0.1	0.001073
0.245017	0.1	0.006676
0.246683	0.1	0.010610
0.248350	0.1	0.010788
0.250017	0.1	0.006735
0.251683	0.1	0.000060
0.253350	0.1	-0.006378
0.255017	0.1	-0.009894
0.256683	0.1	-0.009060
0.258350	0.1	-0.005484
0.260017	0.1	-0.002921
0.261683	0.1	-0.002921
0.263350	0.1	-0.003040
0.265017	0.1	-0.000656
0.266683	0.1	0.004351
0.268350	0.1	0.010729
0.270017	0.1	0.017047
0.271683	0.1	0.020683
0.273350	0.1	0.018716
0.275017	0.1	0.011384
0.276683	0.1	0.001371
0.278350	0.1	-0.007868
0.280017	0.1	-0.013351
0.281683	0.1	-0.014126
0.283350	0.1	-0.012100
0.285017	0.1	-0.009418
0.286683	0.1	-0.005662
0.288350	0.1	0.000060
0.290017	0.1	0.006914
0.291683	0.1	0.012338
0.293350	0.1	0.014544
0.295017	0.1	0.012875
0.296683	0.1	0.009000
0.298350	0.1	0.006437
0.300017	0.1	0.007331
0.301683	0.1	0.010133
0.303350	0.1	0.011444
0.305017	0.1	0.009716
0.306683	0.1	0.005901
0.308350	0.1	0.001907
0.310017	0.1	-0.000775
0.311683	0.1	-0.001967
0.313350	0.1	-0.002444
0.315017	0.1	-0.003040
0.316683	0.1	-0.003099
0.318350	0.1	-0.002086
0.320017	0.1	-0.001013
0.321683	0.1	-0.000656
0.323350	0.1	-0.001073
0.325017	0.1	-0.002503
0.326683	0.1	-0.004649
0.328350	0.1	-0.006258
0.330017	0.1	-0.006318
0.331683	0.1	-0.004888
0.333350	0.1	-0.002682
0.335017	0.1	0.000477
0.336683	0.1	0.005364
0.338350	0.1	0.011683
0.340017	0.1	0.017345
0.341683	0.1	0.019729
0.343350	0.1	0.017285
0.345017	0.1	0.010252
0.346683	0.1	0.000596
0.348350	0.1	-0.008464
0.350017	0.1	-0.014663
0.351683	0.1	-0.017166
0.353350	0.1	-0.016034
0.355017	0.1	-0.011981
0.356683	0.1	-0.006318
0.358350	0.1	-0.000775
0.360017	0.1	0.002980
0.361683	0.1	0.003517
0.363350	0.1	0.000060
0.365017	0.1	-0.006318
0.366683	0.1	-0.012934
0.368350	0.1	-0.017345
0.370017	0.1	-0.018001
0.371683	0.1	-0.015080
0.373350	0.1	-0.010312
0.375017	0.1	-0.005782
0.376683	0.1	-0.002682
0.378350	0.1	-0.001013
0.380017	0.1	-0.000358
0.381683	0.1	-0.000179
0.383350	0.1	0.000238
0.385017	0.1	0.000298
0.386683	0.1	-0.000536
0.388350	0.1	-0.001073
0.390017	0.1	0.000477
0.391683	0.1	0.003755
0.393350	0.1	0.006795
0.395017	0.1	0.008106
0.396683	0.1	0.007570
0.398350	0.1	0.005960
0.400017	0.1	0.004053
0.401683	0.1	0.002801
0.403350	0.1	0.003099
0.405017	0.1	0.005603
0.406683	0.1	0.009477
0.408350	0.1	0.012219
0.410017	0.1	0.011206
0.411683	0.1	0.006199
0.413350	0.1	-0.001311
0.415017	0.1	-0.009179
0.416683	0.1	-0.014901
0.418350	0.1	-0.016510
0.420017	0.1	-0.014126
0.421683	0.1	-0.010967
0.423350	0.1	-0.010371
0.425017	0.1	-0.013053
0.426683	0.1	-0.017047
0.428350	0.1	-0.019908
0.430017	0.1	-0.020206
0.431683	0.1	-0.017166
0.433350	0.1	-0.011027
0.435017	0.1	-0.002682
0.436683	0.1	0.006974
0.438350	0.1	0.017405
0.440017	0.1	0.027716
0.441683	0.1	0.036418
0.443350	0.1	0.041544
0.445017	0.1	0.041246
0.446683	0.1	0.034928
0.448350	0.1	0.024557
0.450017	0.1	0.013709
0.451683	0.1	0.005722
0.453350	0.1	0.001788
0.455017	0.1	0.002086
0.456683	0.1	0.005543
0.458350	0.1	0.010014
0.460017	0.1	0.013769
0.461683	0.1	0.016749
0.463350	0.1	0.019133
0.465017	0.1	0.019670
0.466683	0.1	0.017822
0.468350	0.1	0.014722
0.470017	0.1	0.012100
0.471683	0.1	0.010610
0.473350	0.1	0.010371
0.475017	0.1	0.011086
0.476683	0.1	0.011384
0.478350	0.1	0.010133
0.480017	0.1	0.007570
0.481683	0.1	0.005364
0.483350	0.1	0.005126
0.485017	0.1	0.007451
0.486683	0.1	0.010610
0.488350	0.1	0.011504
0.490017	0.1	0.008881
0.491683	0.1	0.004947
0.493350	0.1	0.001967
0.495017	0.1	-0.000656
0.496683	0.1	-0.003815
0.498350	0.1	-0.006437
0.500017	0.1	-0.007033
0.501683	0.1	-0.005901
0.503350	0.1	-0.004053
0.505017	0.1	-0.001967
0.506683	0.1	0.000477
0.508350	0.1	0.003278
0.510017	0.1	0.006020
0.511683	0.1	0.008702
0.513350	0.1	0.011206
0.515017	0.1	0.011981
0.516683	0.1	0.009239
0.518350	0.1	0.003040
0.520017	0.1	-0.004113
0.521683	0.1	-0.010252
0.523350	0.1	-0.014782
0.525017	0.1	-0.018239
0.526683	0.1	-0.021577
0.528350	0.1	-0.025392
0.530017	0.1	-0.028372
0.531683	0.1	-0.028372
0.533350	0.1	-0.024796
0.535017	0.1	-0.019014
0.536683	0.1	-0.011981
0.538350	0.1	-0.004590
0.540017	0.1	0.001490
0.541683	0.1	0.004768
0.543350	0.1	0.005066
0.545017	0.1	0.002921
0.546683	0.1	-0.000417
0.548350	0.1	-0.003219
0.550017	0.1	-0.003815
0.551683	0.1	-0.001967
0.553350	0.1	0.000834
0.555017	0.1	0.001967
0.556683	0.1	-0.000358
0.558350	0.1	-0.006199
0.560017	0.1	-0.013173
0.561683	0.1	-0.017822
0.563350	0.1	-0.018716
0.565017	0.1	-0.016272
0.566683	0.1	-0.011861
0.568350	0.1	-0.006914
0.570017	0.1	-0.002503
0.571683	0.1	0.000298
0.573350	0.1	0.000596
0.575017	0.1	-0.002325
0.576683	0.1	-0.008702
0.578350	0.1	-0.017226
0.580017	0.1	-0.024915
0.581683	0.1	-0.029325
0.583350	0.1	-0.029683
0.585017	0.1	-0.026524
0.586683	0.1	-0.021160
0.588350	0.1	-0.016451
0.590017	0.1	-0.015378
0.591683	0.1	-0.018299
0.593350	0.1	-0.022650
0.595017	0.1	-0.025868
0.596683	0.1	-0.026405
0.598350	0.1	-0.024080
0.600017	0.1	-0.019968
0.601683	0.1	-0.015020
0.603350	0.1	-0.009537
0.605017	0.1	-0.003934
0.606683	0.1	-0.000417
0.608350	0.1	-0.000834
0.610017	0.1	-0.004053
0.611683	0.1	-0.007212
0.613350	0.1	-0.008285
0.615017	0.1	-0.007033
0.616683	0.1	-0.003695
0.618350	0.1	0.000954
0.620017	0.1	0.005364
0.621683	0.1	0.006676
0.623350	0.1	0.002682
0.625017	0.1	-0.005841
0.626683	0.1	-0.015080
0.628350	0.1	-0.020444
0.630017	0.1	-0.019670
0.631683	0.1	-0.013649
0.633350	0.1	-0.005901
0.635017	0.1	-0.000894
0.636683	0.1	-0.001431
0.638350	0.1	-0.006795
0.640017	0.1	-0.013888
0.641683	0.1	-0.020325
0.643350	0.1	-0.024378
0.645017	0.1	-0.024498
0.646683	0.1	-0.021160
0.648350	0.1	-0.016928
0.650017	0.1	-0.014126
0.651683	0.1	-0.013828
0.653350	0.1	-0.016510
0.655017	0.1	-0.021875
0.656683	0.1	-0.027657
0.658350	0.1	-0.031114
0.660017	0.1	-0.031054
0.661683	0.1	-0.027418
0.663350	0.1	-0.021040
0.665017	0.1	-0.013947
0.666683	0.1	-0.009418
0.668350	0.1	-0.009120
0.670017	0.1	-0.012219
0.671683	0.1	-0.016630
0.673350	0.1	-0.020981
0.675017	0.1	-0.023484
0.676683	0.1	-0.022829
0.678350	0.1	-0.019550
0.680017	0.1	-0.016034
0.681683	0.1	-0.013709
0.683350	0.1	-0.012517
0.685017	0.1	-0.011802
0.686683	0.1	-0.012100
0.688350	0.1	-0.013888
0.690017	0.1	-0.015914
0.691683	0.1	-0.015497
0.693350	0.1	-0.010967
0.695017	0.1	-0.002742
0.696683	0.1	0.007093
0.698350	0.1	0.016332
0.700017	0.1	0.022590
0.701683	0.1	0.023425
0.703350	0.1	0.017464
0.705017	0.1	0.006616
0.706683	0.1	-0.004828
0.708350	0.1	-0.013053
0.710017	0.1	-0.016510
0.711683	0.1	-0.015855
0.713350	0.1	-0.013709
0.715017	0.1	-0.012636
0.716683	0.1	-0.013530
0.718350	0.1	-0.014842
0.720017	0.1	-0.015318
0.721683	0.1	-0.015497
0.723350	0.1	-0.017524
0.725017	0.1	-0.022471
0.726683	0.1	-0.028551
0.728350	0.1	-0.032544
0.730017	0.1	-0.032306
0.731683	0.1	-0.028074
0.733350	0.1	-0.021815
0.735017	0.1	-0.016809
0.736683	0.1	-0.015736
0.738350	0.1	-0.018299
0.740017	0.1	-0.022054
0.741683	0.1	-0.024736
0.743350	0.1	-0.025570
0.745017	0.1	-0.023603
0.746683	0.1	-0.019014
0.748350	0.1	-0.013947
0.750017	0.1	-0.010550
0.751683	0.1	-0.009477
0.753350	0.1	-0.010848
0.755017	0.1	-0.014842
0.756683	0.1	-0.020921
0.758350	0.1	-0.027537
0.760017	0.1	-0.032485
0.761683	0.1	-0.034213
0.763350	0.1	-0.033379
0.765017	0.1	-0.031590
0.766683	0.1	-0.029445
0.768350	0.1	-0.026345
0.770017	0.1	-0.022352
0.771683	0.1	-0.018477
0.773350	0.1	-0.015974
0.775017	0.1	-0.015020
0.776683	0.1	-0.014126
0.778350	0.1	-0.011504
0.780017	0.1	-0.006735
0.781683	0.1	-0.001073
0.783350	0.1	0.003278
0.785017	0.1	0.004828
0.786683	0.1	0.003099
0.788350	0.1	-0.001729
0.790017	0.1	-0.009000
0.791683	0.1	-0.016630
0.793350	0.1	-0.021517
0.795017	0.1	-0.021994
0.796683	0.1	-0.018895
0.798350	0.1	-0.014842
0.800017	0.1	-0.011504
0.801683	0.1	-0.009179
0.803350	0.1	-0.008523
0.805017	0.1	-0.009596
0.806683	0.1	-0.012100
0.808350	0.1	-0.015676
0.810017	0.1	-0.020266
0.811683	0.1	-0.025213
0.813350	0.1	-0.029266
0.815017	0.1	-0.031948
0.816683	0.1	-0.033617
0.818350	0.1	-0.034153
0.820017	0.1	-0.033438
0.821683	0.1	-0.031471
0.823350	0.1	-0.028014
0.825017	0.1	-0.022888
0.826683	0.1	-0.017583
0.828350	0.1	-0.014424
0.830017	0.1	-0.014305
0.831683	0.1	-0.016451
0.833350	0.1	-0.019789
0.835017	0.1	-0.023425
0.836683	0.1	-0.026345
0.838350	0.1	-0.027776
0.840017	0.1	-0.027776
0.841683	0.1	-0.027120
0.843350	0.1	-0.025272
0.845017	0.1	-0.021458
0.846683	0.1	-0.016689
0.848350	0.1	-0.013590
0.850017	0.1	-0.013590
0.851683	0.1	-0.016689
0.853350	0.1	-0.023186
0.855017	0.1	-0.032067
0.856683	0.1	-0.039995
0.858350	0.1	-0.044644
0.860017	0.1	-0.045955
0.861683	0.1	-0.044048
0.863350	0.1	-0.038207
0.865017	0.1	-0.029087
0.866683	0.1	-0.019252
0.868350	0.1	-0.012219
0.870017	0.1	-0.009954
0.871683	0.1	-0.011921
0.873350	0.1	-0.015378
0.875017	0.1	-0.017524
0.876683	0.1	-0.017703
0.878350	0.1	-0.016987
0.880017	0.1	-0.016689
0.881683	0.1	-0.017643
0.883350	0.1	-0.020087
0.885017	0.1	-0.023365
0.886683	0.1	-0.025332
0.888350	0.1	-0.023842
0.890017	0.1	-0.019133
0.891683	0.1	-0.013769
0.893350	0.1	-0.010908
0.895017	0.1	-0.011563
0.896683	0.1	-0.014484
0.898350	0.1	-0.017643
0.900017	0.1	-0.019491
0.901683	0.1	-0.019431
0.903350	0.1	-0.017881
0.905017	0.1	-0.015438
0.906683	0.1	-0.012577
0.908350	0.1	-0.010312
0.910017	0.1	-0.009656
0.911683	0.1	-0.010610
0.913350	0.1	-0.011921
0.915017	0.1	-0.012338
0.916683	0.1	-0.011921
0.918350	0.1	-0.011146
0.920017	0.1	-0.010490
0.921683	0.1	-0.010550
0.923350	0.1	-0.012159
0.925017	0.1	-0.015318
0.926683	0.1	-0.018477
0.928350	0.1	-0.020087
0.930017	0.1	-0.019252
0.931683	0.1	-0.015736
0.933350	0.1	-0.009835
0.935017	0.1	-0.002980
0.936683	0.1	0.002742
0.938350	0.1	0.005901
0.940017	0.1	0.006795
0.941683	0.1	0.006199
0.943350	0.1	0.004053
0.945017	0.1	0.000834
0.946683	0.1	-0.002027
0.948350	0.1	-0.003576
0.950017	0.1	-0.004232
0.951683	0.1	-0.004530
0.953350	0.1	-0.004113
0.955017	0.1	-0.003219
0.956683	0.1	-0.002682
0.958350	0.1	-0.003099
0.960017	0.1	-0.003636
0.961683	0.1	-0.002265
0.963350	0.1	0.001252
0.965017	0.1	0.004232
0.966683	0.1	0.003457
0.968350	0.1	-0.002086
0.970017	0.1	-0.011444
0.971683	0.1	-0.021875
0.973350	0.1	-0.029624
0.975017	0.1	-0.032187
0.976683	0.1	-0.029624
0.978350	0.1	-0.023305
0.980017	0.1	-0.015497
0.981683	0.1	-0.008702
0.983350	0.1	-0.005066
0.985017	0.1	-0.005543
0.986683	0.1	-0.008881
0.988350	0.1	-0.012040
0.990017	0.1	-0.012219
0.991683	0.1	-0.009716
0.993350	0.1	-0.007808
0.995017	0.1	-0.008702
0.996683	0.1	-0.010550
0.998350	0.1	-0.010967
1.000017	0.1	-0.010490
1.001683	0.1	-0.010729
1.003350	0.1	-0.011981
1.005017	0.1	-0.013351
1.006683	0.1	-0.013947
1.008350	0.1	-0.013769
1.010017	0.1	-0.013351
1.011683	0.1	-0.013173
1.013350	0.1	-0.013292
1.015017	0.1	-0.012934
1.016683	0.1	-0.012100
1.018350	0.1	-0.011802
1.020017	0.1	-0.012517
1.021683	0.1	-0.014484
1.023350	0.1	-0.017405
1.025017	0.1	-0.020504
1.026683	0.1	-0.022888
1.028350	0.1	-0.023723
1.030017	0.1	-0.022948
1.031683	0.1	-0.022054
1.033350	0.1	-0.022650
1.035017	0.1	-0.023663
1.036683	0.1	-0.022650
1.038350	0.1	-0.017941
1.040017	0.1	-0.011146
1.041683	0.1	-0.005662
1.043350	0.1	-0.003695
1.045017	0.1	-0.005126
1.046683	0.1	-0.008464
1.048350	0.1	-0.012159
1.050017	0.1	-0.014901
1.051683	0.1	-0.015855
1.053350	0.1	-0.015199
1.055017	0.1	-0.014305
1.056683	0.1	-0.014246
1.058350	0.1	-0.015974
1.060017	0.1	-0.019729
1.061683	0.1	-0.025213
1.063350	0.1	-0.030994
1.065017	0.1	-0.034869
1.066683	0.1	-0.035286
1.068350	0.1	-0.032485
1.070017	0.1	-0.027478
1.071683	0.1	-0.021636
1.073350	0.1	-0.016809
1.075017	0.1	-0.014484
1.076683	0.1	-0.014961
1.078350	0.1	-0.018060
1.080017	0.1	-0.023305
1.081683	0.1	-0.029385
1.083350	0.1	-0.034273
1.085017	0.1	-0.037253
1.086683	0.1	-0.039637
1.088350	0.1	-0.043035
1.090017	0.1	-0.047326
1.091683	0.1	-0.051618
1.093350	0.1	-0.055313
1.095017	0.1	-0.057697
1.096683	0.1	-0.057340
1.098350	0.1	-0.052929
1.100017	0.1	-0.044763
1.101683	0.1	-0.035107
1.103350	0.1	-0.025749
1.105017	0.1	-0.017345
1.106683	0.1	-0.011206
1.108350	0.1	-0.008821
1.110017	0.1	-0.010252
1.111683	0.1	-0.014007
1.113350	0.1	-0.018239
1.115017	0.1	-0.021696
1.116683	0.1	-0.024021
1.118350	0.1	-0.025690
1.120017	0.1	-0.026405
1.121683	0.1	-0.025094
1.123350	0.1	-0.021279
1.125017	0.1	-0.016510
1.126683	0.1	-0.013411
1.128350	0.1	-0.013173
1.130017	0.1	-0.015736
1.131683	0.1	-0.020623
1.133350	0.1	-0.026822
1.135017	0.1	-0.031531
1.136683	0.1	-0.032008
1.138350	0.1	-0.028491
1.140017	0.1	-0.024378
1.141683	0.1	-0.022411
1.143350	0.1	-0.023186
1.145017	0.1	-0.025153
1.146683	0.1	-0.026464
1.148350	0.1	-0.026226
1.150017	0.1	-0.024617
1.151683	0.1	-0.023007
1.153350	0.1	-0.023186
1.155017	0.1	-0.026047
1.156683	0.1	-0.030458
1.158350	0.1	-0.034571
1.160017	0.1	-0.037253
1.161683	0.1	-0.038147
1.163350	0.1	-0.036418
1.165017	0.1	-0.031292
1.166683	0.1	-0.023484
1.168350	0.1	-0.016093
1.170017	0.1	-0.012875
1.171683	0.1	-0.015259
1.173350	0.1	-0.021040
1.175017	0.1	-0.027716
1.176683	0.1	-0.033855
1.178350	0.1	-0.038087
1.180017	0.1	-0.040054
1.181683	0.1	-0.041187
1.183350	0.1	-0.041842
1.185017	0.1	-0.040770
1.186683	0.1	-0.037730
1.188350	0.1	-0.033975
1.190017	0.1	-0.030100
1.191683	0.1	-0.026345
1.193350	0.1	-0.024498
1.195017	0.1	-0.025988
1.196683	0.1	-0.028253
1.198350	0.1	-0.026405
1.200017	0.1	-0.017822
1.201683	0.1	-0.004709
1.203350	0.1	0.007510
1.205017	0.1	0.014246
1.206683	0.1	0.014186
1.208350	0.1	0.008821
1.210017	0.1	0.000358
1.211683	0.1	-0.008523
1.213350	0.1	-0.015676
1.215017	0.1	-0.020444
1.216683	0.1	-0.023365
1.218350	0.1	-0.024855
1.220017	0.1	-0.025094
1.221683	0.1	-0.023484
1.223350	0.1	-0.019968
1.225017	0.1	-0.014722
1.226683	0.1	-0.008523
1.228350	0.1	-0.003576
1.230017	0.1	-0.002325
1.231683	0.1	-0.005305
1.233350	0.1	-0.011325
1.235017	0.1	-0.017941
1.236683	0.1	-0.022650
1.238350	0.1	-0.024855
1.240017	0.1	-0.025451
1.241683	0.1	-0.025213
1.243350	0.1	-0.023901
1.245017	0.1	-0.021458
1.246683	0.1	-0.018001
1.248350	0.1	-0.013113
1.250017	0.1	-0.005841
1.251683	0.1	0.003040
1.253350	0.1	0.011504
1.255017	0.1	0.017405
1.256683	0.1	0.019491
1.258350	0.1	0.018537
1.260017	0.1	0.016332
1.261683	0.1	0.014067
1.263350	0.1	0.011623
1.265017	0.1	0.009120
1.266683	0.1	0.007749
1.268350	0.1	0.007808
1.270017	0.1	0.007272
1.271683	0.1	0.003695
1.273350	0.1	-0.003278
1.275017	0.1	-0.011265
1.276683	0.1	-0.017583
1.278350	0.1	-0.020742
1.280017	0.1	-0.020385
1.281683	0.1	-0.016987
1.283350	0.1	-0.011981
1.285017	0.1	-0.008166
1.286683	0.1	-0.007749
1.288350	0.1	-0.010848
1.290017	0.1	-0.014961
1.291683	0.1	-0.017345
1.293350	0.1	-0.016570
1.295017	0.1	-0.013471
1.296683	0.1	-0.009894
1.298350	0.1	-0.006795
1.300017	0.1	-0.003874
1.301683	0.1	-0.001609
1.303350	0.1	-0.001729
1.305017	0.1	-0.005007
1.306683	0.1	-0.010312
1.308350	0.1	-0.015378
1.310017	0.1	-0.018597
1.311683	0.1	-0.019848
1.313350	0.1	-0.019848
1.315017	0.1	-0.019252
1.316683	0.1	-0.018001
1.318350	0.1	-0.015080
1.320017	0.1	-0.009716
1.321683	0.1	-0.001073
1.323350	0.1	0.011206
1.325017	0.1	0.026107
1.326683	0.1	0.041902
1.328350	0.1	0.058293
1.330017	0.1	0.075996
1.331683	0.1	0.095665
1.333350	0.1	0.117481
1.335017	0.1	0.140071
1.336683	0.1	0.160813
1.338350	0.1	0.178099
1.340017	0.1	0.191987
1.341683	0.1	0.202417
1.343350	0.1	0.208437
1.345017	0.1	0.208795
1.346683	0.1	0.202775
1.348350	0.1	0.190735
1.350017	0.1	0.173986
1.351683	0.1	0.154138
1.353350	0.1	0.133216
1.355017	0.1	0.113666
1.356683	0.1	0.097513
1.358350	0.1	0.085175
1.360017	0.1	0.076234
1.361683	0.1	0.070214
1.363350	0.1	0.066400
1.365017	0.1	0.062823
1.366683	0.1	0.056982
1.368350	0.1	0.047445
1.370017	0.1	0.034869
1.371683	0.1	0.021696
1.373350	0.1	0.010252
1.375017	0.1	0.001550
1.376683	0.1	-0.005066
1.378350	0.1	-0.009954
1.380017	0.1	-0.011563
1.381683	0.1	-0.008166
1.383350	0.1	-0.000358
1.385017	0.1	0.008464
1.386683	0.1	0.014007
1.388350	0.1	0.013053
1.390017	0.1	0.006080
1.391683	0.1	-0.002980
1.393350	0.1	-0.010550
1.395017	0.1	-0.016153
1.396683	0.1	-0.021458
1.398350	0.1	-0.027895
1.400017	0.1	-0.034213
1.401683	0.1	-0.038445
1.403350	0.1	-0.040054
1.405017	0.1	-0.039816
1.406683	0.1	-0.037789
1.408350	0.1	-0.034750
1.410017	0.1	-0.032544
1.411683	0.1	-0.031412
1.413350	0.1	-0.029325
1.415017	0.1	-0.025034
1.416683	0.1	-0.019372
1.418350	0.1	-0.014484
1.420017	0.1	-0.012517
1.421683	0.1	-0.013530
1.423350	0.1	-0.015557
1.425017	0.1	-0.016391
1.426683	0.1	-0.014901
1.428350	0.1	-0.010610
1.430017	0.1	-0.003219
1.431683	0.1	0.007272
1.433350	0.1	0.019312
1.435017	0.1	0.030756
1.436683	0.1	0.039935
1.438350	0.1	0.046611
1.440017	0.1	0.051796
1.441683	0.1	0.057459
1.443350	0.1	0.065327
1.445017	0.1	0.074983
1.446683	0.1	0.084102
1.448350	0.1	0.091076
1.450017	0.1	0.095844
1.451683	0.1	0.099003
1.453350	0.1	0.101388
1.455017	0.1	0.103951
1.456683	0.1	0.107765
1.458350	0.1	0.112593
1.460017	0.1	0.118136
1.461683	0.1	0.125170
1.463350	0.1	0.134885
1.465017	0.1	0.146329
1.466683	0.1	0.156760
1.468350	0.1	0.164032
1.470017	0.1	0.167489
1.471683	0.1	0.167668
1.473350	0.1	0.165820
1.475017	0.1	0.163496
1.476683	0.1	0.162423
1.478350	0.1	0.163019
1.480017	0.1	0.165284
1.481683	0.1	0.169516
1.483350	0.1	0.176370
1.485017	0.1	0.185907
1.486683	0.1	0.196517
1.488350	0.1	0.205696
1.490017	0.1	0.210345
1.491683	0.1	0.208914
1.493350	0.1	0.202894
1.495017	0.1	0.196397
1.496683	0.1	0.193059
1.498350	0.1	0.193477
1.500017	0.1	0.194967
1.501683	0.1	0.193954
1.503350	0.1	0.189364
1.505017	0.1	0.183821
1.506683	0.1	0.182092
1.508350	0.1	0.187159
1.510017	0.1	0.198782
1.511683	0.1	0.214994
1.513350	0.1	0.233471
1.515017	0.1	0.251949
1.516683	0.1	0.268817
1.518350	0.1	0.283003
1.520017	0.1	0.293911
1.521683	0.1	0.301838
1.523350	0.1	0.307918
1.525017	0.1	0.313461
1.526683	0.1	0.320315
1.528350	0.1	0.330091
1.530017	0.1	0.342369
1.531683	0.1	0.355005
1.533350	0.1	0.365973
1.535017	0.1	0.374496
1.536683	0.1	0.380397
1.538350	0.1	0.384152
1.540017	0.1	0.386655
1.541683	0.1	0.389397
1.543350	0.1	0.394285
1.545017	0.1	0.402212
1.546683	0.1	0.412405
1.548350	0.1	0.423372
1.550017	0.1	0.434041
1.551683	0.1	0.443637
1.553350	0.1	0.451982
1.555017	0.1	0.459254
1.556683	0.1	0.466049
1.558350	0.1	0.473440
1.560017	0.1	0.482917
1.561683	0.1	0.496566
1.563350	0.1	0.515521
1.565017	0.1	0.540018
1.566683	0.1	0.569165
1.568350	0.1	0.601530
1.570017	0.1	0.634909
1.571683	0.1	0.667512
1.573350	0.1	0.699759
1.575017	0.1	0.733435
1.576683	0.1	0.769198
1.578350	0.1	0.806153
1.580017	0.1	0.843763
1.581683	0.1	0.882387
1.583350	0.1	0.922024
1.585017	0.1	0.962317
1.586683	0.1	1.003385
1.588350	0.1	1.045108
1.590017	0.1	1.085520
1.591683	0.1	1.122236
1.593350	0.1	1.154721
1.595017	0.1	1.184881
1.596683	0.1	1.215220
1.598350	0.1	1.246750
1.600017	0.1	1.278997
1.601683	0.1	1.312494
1.603350	0.1	1.351953
1.605017	0.1	1.407862
1.606683	0.1	1.493335
1.608350	0.1	1.619339
1.610017	0.1	1.794100
1.611683	0.1	2.023339
1.613350	0.1	2.309322
1.615017	0.1	2.649725
1.616683	0.1	3.037870
1.618350	0.1	3.463626
1.620017	0.1	3.913164
1.621683	0.1	4.370749
1.623350	0.1	4.820824
1.625017	0.1	5.250931
1.626683	0.1	5.652488
1.628350	0.1	6.020308
1.630017	0.1	6.353856
1.631683	0.1	6.655813
1.633350	0.1	6.928206
1.635017	0.1	7.171274
1.636683	0.1	7.385374
1.638350	0.1	7.572294
1.640017	0.1	7.734299
1.641683	0.1	7.873774
1.643350	0.1	7.991791
1.645017	0.1	8.086205
1.646683	0.1	8.152366
1.648350	0.1	8.186698
1.650017	0.1	8.189261
1.651683	0.1	8.163214
1.653350	0.1	8.112729
1.655017	0.1	8.041800
1.656683	0.1	7.953048
1.658350	0.1	7.848561
1.660017	0.1	7.730723
1.661683	0.1	7.600785
1.663350	0.1	7.459105
1.665017	0.1	7.306278
1.666683	0.1	7.143856
1.668350	0.1	6.974400
1.670017	0.1	6.800116
1.671683	0.1	6.622494
1.673350	0.1	6.442190
1.675017	0.1	6.260515
1.676683	0.1	6.079197
1.678350	0.1	5.898595
1.680017	0.1	5.718053
1.681683	0.1	5.536795
1.683350	0.1	5.354345
1.685017	0.1	5.169809
1.686683	0.1	4.982889
1.688350	0.1	4.794598
1.690017	0.1	4.607320
1.691683	0.1	4.424215
1.693350	0.1	4.247010
1.695017	0.1	4.074991
1.696683	0.1	3.906489
1.698350	0.1	3.739119
1.700017	0.1	3.569961
1.701683	0.1	3.397525
1.703350	0.1	3.223121
1.705017	0.1	3.050268
1.706683	0.1	2.883852
1.708350	0.1	2.728403
1.710017	0.1	2.584815
1.711683	0.1	2.449334
1.713350	0.1	2.316773
1.715017	0.1	2.184212
1.716683	0.1	2.051413
1.718350	0.1	1.919866
1.720017	0.1	1.792073
1.721683	0.1	1.670241
1.723350	0.1	1.556277
1.725017	0.1	1.451135
1.726683	0.1	1.353741
1.728350	0.1	1.262069
1.730017	0.1	1.174867
1.731683	0.1	1.091957
1.733350	0.1	1.012743
1.735017	0.1	0.936270
1.736683	0.1	0.862658
1.738350	0.1	0.793159
1.740017	0.1	0.728726
1.741683	0.1	0.669777
1.743350	0.1	0.616014
1.745017	0.1	0.567436
1.746683	0.1	0.523806
1.748350	0.1	0.482917
1.750017	0.1	0.441849
1.751683	0.1	0.399709
1.753350	0.1	0.357330
1.755017	0.1	0.316143
1.756683	0.1	0.276446
1.758350	0.1	0.238299
1.760017	0.1	0.202835
1.761683	0.1	0.172079
1.763350	0.1	0.148237
1.765017	0.1	0.131845
1.766683	0.1	0.120580
1.768350	0.1	0.110686
1.770017	0.1	0.099301
1.771683	0.1	0.085652
1.773350	0.1	0.069976
1.775017	0.1	0.052094
1.776683	0.1	0.030875
1.778350	0.1	0.005364
1.780017	0.1	-0.022948
1.781683	0.1	-0.049233
1.783350	0.1	-0.068247
1.785017	0.1	-0.078261
1.786683	0.1	-0.081599
1.788350	0.1	-0.082076
1.790017	0.1	-0.082850
1.791683	0.1	-0.085592
1.793350	0.1	-0.091612
1.795017	0.1	-0.100374
1.796683	0.1	-0.109553
1.798350	0.1	-0.116646
1.800017	0.1	-0.121295
1.801683	0.1	-0.124753
1.803350	0.1	-0.129223
1.805017	0.1	-0.136256
1.806683	0.1	-0.145495
1.808350	0.1	-0.154972
1.810017	0.1	-0.163198
1.811683	0.1	-0.170171
1.813350	0.1	-0.176132
1.815017	0.1	-0.180244
1.816683	0.1	-0.181079
1.818350	0.1	-0.178874
1.820017	0.1	-0.175715
1.821683	0.1	-0.173628
1.823350	0.1	-0.173032
1.825017	0.1	-0.172734
1.826683	0.1	-0.171840
1.828350	0.1	-0.170887
1.830017	0.1	-0.170708
1.831683	0.1	-0.172019
1.833350	0.1	-0.175476
1.835017	0.1	-0.180841
1.836683	0.1	-0.186622
1.838350	0.1	-0.190377
1.840017	0.1	-0.190377
1.841683	0.1	-0.186801
1.843350	0.1	-0.181317
1.845017	0.1	-0.175416
1.846683	0.1	-0.169516
1.848350	0.1	-0.162482
1.850017	0.1	-0.153065
1.851683	0.1	-0.141621
1.853350	0.1	-0.129581
1.855017	0.1	-0.118256
1.856683	0.1	-0.107229
1.858350	0.1	-0.094950
1.860017	0.1	-0.079513
1.861683	0.1	-0.059187
1.863350	0.1	-0.033975
1.865017	0.1	-0.006199
1.866683	0.1	0.021398
1.868350	0.1	0.048101
1.870017	0.1	0.075221
1.871683	0.1	0.104308
1.873350	0.1	0.136495
1.875017	0.1	0.172079
1.876683	0.1	0.210583
1.878350	0.1	0.251591
1.880017	0.1	0.296116
1.881683	0.1	0.343919
1.883350	0.1	0.392616
1.885017	0.1	0.440419
1.886683	0.1	0.487149
1.888350	0.1	0.532329
1.890017	0.1	0.574231
1.891683	0.1	0.609994
1.893350	0.1	0.637293
1.895017	0.1	0.656903
1.896683	0.1	0.671864
1.898350	0.1	0.683665
1.900017	0.1	0.690997
1.901683	0.1	0.692785
1.903350	0.1	0.689924
1.905017	0.1	0.683665
1.906683	0.1	0.676036
1.908350	0.1	0.669301
1.910017	0.1	0.663281
1.911683	0.1	0.655115
1.913350	0.1	0.642121
1.915017	0.1	0.623643
1.916683	0.1	0.600994
1.918350	0.1	0.576079
1.920017	0.1	0.551224
1.921683	0.1	0.529230
1.923350	0.1	0.511348
1.925017	0.1	0.495732
1.926683	0.1	0.479281
1.928350	0.1	0.460506
1.930017	0.1	0.440478
1.931683	0.1	0.420690
1.933350	0.1	0.401676
1.935017	0.1	0.382602
1.936683	0.1	0.362039
1.938350	0.1	0.339925
1.940017	0.1	0.317752
1.941683	0.1	0.297666
1.943350	0.1	0.281811
1.945017	0.1	0.271559
1.946683	0.1	0.266969
1.948350	0.1	0.265658
1.950017	0.1	0.263214
1.951683	0.1	0.256300
1.953350	0.1	0.244319
1.955017	0.1	0.229001
1.956683	0.1	0.212848
1.958350	0.1	0.197709
1.960017	0.1	0.183582
1.961683	0.1	0.169516
1.963350	0.1	0.155330
1.965017	0.1	0.141203
1.966683	0.1	0.127494
1.968350	0.1	0.114501
1.970017	0.1	0.103414
1.971683	0.1	0.095427
1.973350	0.1	0.090659
1.975017	0.1	0.088274
1.976683	0.1	0.086784
1.978350	0.1	0.084162
1.980017	0.1	0.078917
1.981683	0.1	0.071406
1.983350	0.1	0.062823
1.985017	0.1	0.053942
1.986683	0.1	0.044703
1.988350	0.1	0.034928
1.990017	0.1	0.024855
1.991683	0.1	0.014663
1.993350	0.1	0.004888
1.995017	0.1	-0.004351
1.996683	0.1	-0.012934
1.998350	0.1	-0.020504
2.000017	0.1	-0.027001
2.001683	0.1	-0.033200
2.003350	0.1	-0.039816
2.005017	0.1	-0.047445
2.006683	0.1	-0.055671
2.008350	0.1	-0.063181
2.010017	0.1	-0.068665
2.011683	0.1	-0.072300
2.013350	0.1	-0.074685
2.015017	0.1	-0.076532
2.016683	0.1	-0.078142
2.018350	0.1	-0.079513
2.020017	0.1	-0.080109
2.021683	0.1	-0.079393
2.023350	0.1	-0.077605
2.025017	0.1	-0.076234
2.026683	0.1	-0.077009
2.028350	0.1	-0.081480
2.030017	0.1	-0.089705
2.031683	0.1	-0.099421
2.033350	0.1	-0.107646
2.035017	0.1	-0.112653
2.036683	0.1	-0.114024
2.038350	0.1	-0.113606
2.040017	0.1	-0.114739
2.041683	0.1	-0.119567
2.043350	0.1	-0.126898
2.045017	0.1	-0.134528
2.046683	0.1	-0.140548
2.048350	0.1	-0.143528
2.050017	0.1	-0.143647
2.051683	0.1	-0.142872
2.053350	0.1	-0.143945
2.055017	0.1	-0.147820
2.056683	0.1	-0.153244
2.058350	0.1	-0.158072
2.060017	0.1	-0.161111
2.061683	0.1	-0.162065
2.063350	0.1	-0.160873
2.065017	0.1	-0.158072
2.066683	0.1	-0.155091
2.068350	0.1	-0.153422
2.070017	0.1	-0.153720
2.071683	0.1	-0.155509
2.073350	0.1	-0.157297
2.075017	0.1	-0.157774
2.076683	0.1	-0.156224
2.078350	0.1	-0.152409
2.080017	0.1	-0.147998
2.081683	0.1	-0.145197
2.083350	0.1	-0.145137
2.085017	0.1	-0.147223
2.086683	0.1	-0.150144
2.088350	0.1	-0.152290
2.090017	0.1	-0.153542
2.091683	0.1	-0.155628
2.093350	0.1	-0.160038
2.095017	0.1	-0.165164
2.096683	0.1	-0.168145
2.098350	0.1	-0.168026
2.100017	0.1	-0.166297
2.101683	0.1	-0.165045
2.103350	0.1	-0.164390
2.105017	0.1	-0.163257
2.106683	0.1	-0.161827
2.108350	0.1	-0.161409
2.110017	0.1	-0.162244
2.111683	0.1	-0.163138
2.113350	0.1	-0.162244
2.115017	0.1	-0.159621
2.116683	0.1	-0.156879
2.118350	0.1	-0.155687
2.120017	0.1	-0.156581
2.121683	0.1	-0.158370
2.123350	0.1	-0.158608
2.125017	0.1	-0.155687
2.126683	0.1	-0.150621
2.128350	0.1	-0.146210
2.130017	0.1	-0.143707
2.131683	0.1	-0.141919
2.133350	0.1	-0.139415
2.135017	0.1	-0.136733
2.136683	0.1	-0.135422
2.138350	0.1	-0.136733
2.140017	0.1	-0.140071
2.141683	0.1	-0.143409
2.143350	0.1	-0.145018
2.145017	0.1	-0.144601
2.146683	0.1	-0.142217
2.148350	0.1	-0.137508
2.150017	0.1	-0.131071
2.151683	0.1	-0.125051
2.153350	0.1	-0.121474
2.155017	0.1	-0.119925
2.156683	0.1	-0.118911
2.158350	0.1	-0.117421
2.160017	0.1	-0.114560
2.161683	0.1	-0.108778
2.163350	0.1	-0.099957
2.165017	0.1	-0.090778
2.166683	0.1	-0.084221
2.168350	0.1	-0.081480
2.170017	0.1	-0.080764
2.171683	0.1	-0.079274
2.173350	0.1	-0.076115
2.175017	0.1	-0.073135
2.176683	0.1	-0.071704
2.178350	0.1	-0.070155
2.180017	0.1	-0.066221
2.181683	0.1	-0.059366
2.183350	0.1	-0.051081
2.185017	0.1	-0.042737
2.186683	0.1	-0.035167
2.188350	0.1	-0.029445
2.190017	0.1	-0.026822
2.191683	0.1	-0.027120
2.193350	0.1	-0.028729
2.195017	0.1	-0.030339
2.196683	0.1	-0.031054
2.198350	0.1	-0.030458
2.200017	0.1	-0.028849
2.201683	0.1	-0.027597
2.203350	0.1	-0.027418
2.205017	0.1	-0.027657
2.206683	0.1	-0.026643
2.208350	0.1	-0.023663
2.210017	0.1	-0.019372
2.211683	0.1	-0.014901
2.213350	0.1	-0.010967
2.215017	0.1	-0.007391
2.216683	0.1	-0.003755
2.218350	0.1	0.000119
2.220017	0.1	0.003278
2.221683	0.1	0.003517
2.223350	0.1	-0.000179
2.225017	0.1	-0.005245
2.226683	0.1	-0.007808
2.228350	0.1	-0.005603
2.230017	0.1	0.001311
2.231683	0.1	0.010788
2.233350	0.1	0.020623
2.235017	0.1	0.030160
2.236683	0.1	0.038624
2.238350	0.1	0.044823
2.240017	0.1	0.047982
2.241683	0.1	0.048697
2.243350	0.1	0.048280
2.245017	0.1	0.047803
2.246683	0.1	0.046492
2.248350	0.1	0.043094
2.250017	0.1	0.038803
2.251683	0.1	0.036895
2.253350	0.1	0.038862
2.255017	0.1	0.043452
2.256683	0.1	0.048816
2.258350	0.1	0.053823
2.260017	0.1	0.057995
2.261683	0.1	0.061095
2.263350	0.1	0.062585
2.265017	0.1	0.062346
2.266683	0.1	0.060081
2.268350	0.1	0.055730
2.270017	0.1	0.050902
2.271683	0.1	0.048280
2.273350	0.1	0.048935
2.275017	0.1	0.051439
2.276683	0.1	0.053883
2.278350	0.1	0.055194
2.280017	0.1	0.055969
2.281683	0.1	0.057399
2.283350	0.1	0.059724
2.285017	0.1	0.061989
2.286683	0.1	0.063539
2.288350	0.1	0.064731
2.290017	0.1	0.066221
2.291683	0.1	0.068665
2.293350	0.1	0.072300
2.295017	0.1	0.077546
2.296683	0.1	0.083804
2.298350	0.1	0.087798
2.300017	0.1	0.086308
2.301683	0.1	0.079989
2.303350	0.1	0.072062
2.305017	0.1	0.065267
2.306683	0.1	0.060260
2.308350	0.1	0.057101
2.310017	0.1	0.055492
2.311683	0.1	0.054717
2.313350	0.1	0.054061
2.315017	0.1	0.052273
2.316683	0.1	0.048459
2.318350	0.1	0.042796
2.320017	0.1	0.037491
2.321683	0.1	0.035405
2.323350	0.1	0.037789
2.325017	0.1	0.043273
2.326683	0.1	0.048697
2.328350	0.1	0.051498
2.330017	0.1	0.050604
2.331683	0.1	0.047147
2.333350	0.1	0.043571
2.335017	0.1	0.041783
2.336683	0.1	0.041008
2.338350	0.1	0.039518
2.340017	0.1	0.037491
2.341683	0.1	0.037193
2.343350	0.1	0.040591
2.345017	0.1	0.047445
2.346683	0.1	0.055015
2.348350	0.1	0.060141
2.350017	0.1	0.061572
2.351683	0.1	0.060022
2.353350	0.1	0.056803
2.355017	0.1	0.052869
2.356683	0.1	0.049233
2.358350	0.1	0.046909
2.360017	0.1	0.045180
2.361683	0.1	0.042439
2.363350	0.1	0.038147
2.365017	0.1	0.033557
2.366683	0.1	0.030935
2.368350	0.1	0.031650
2.370017	0.1	0.034571
2.371683	0.1	0.036657
2.373350	0.1	0.035405
2.375017	0.1	0.031054
2.376683	0.1	0.025630
2.378350	0.1	0.020683
2.380017	0.1	0.017643
2.381683	0.1	0.017643
2.383350	0.1	0.020385
2.385017	0.1	0.023663
2.386683	0.1	0.025690
2.388350	0.1	0.026822
2.390017	0.1	0.028133
2.391683	0.1	0.029266
2.393350	0.1	0.028789
2.395017	0.1	0.025868
2.396683	0.1	0.021219
2.398350	0.1	0.017405
2.400017	0.1	0.016332
2.401683	0.1	0.017524
2.403350	0.1	0.019133
2.405017	0.1	0.019670
2.406683	0.1	0.018358
2.408350	0.1	0.016034
2.410017	0.1	0.013590
2.411683	0.1	0.010788
2.413350	0.1	0.007570
2.415017	0.1	0.004590
2.416683	0.1	0.002205
2.418350	0.1	0.000894
2.420017	0.1	0.001013
2.421683	0.1	0.002027
2.423350	0.1	0.003636
2.425017	0.1	0.006258
2.426683	0.1	0.009298
2.428350	0.1	0.010610
2.430017	0.1	0.009775
2.431683	0.1	0.008345
2.433350	0.1	0.007629
2.435017	0.1	0.007033
2.436683	0.1	0.005305
2.438350	0.1	0.002861
2.440017	0.1	0.001311
2.441683	0.1	0.000536
2.443350	0.1	-0.001669
2.445017	0.1	-0.006795
2.446683	0.1	-0.013232
2.448350	0.1	-0.017762
2.450017	0.1	-0.019252
2.451683	0.1	-0.019550
2.453350	0.1	-0.021219
2.455017	0.1	-0.024796
2.456683	0.1	-0.029683
2.458350	0.1	-0.035107
2.460017	0.1	-0.040054
2.461683	0.1	-0.043273
2.463350	0.1	-0.043631
2.465017	0.1	-0.040650
2.466683	0.1	-0.035167
2.468350	0.1	-0.029385
2.470017	0.1	-0.025868
2.471683	0.1	-0.025392
2.473350	0.1	-0.026524
2.475017	0.1	-0.027239
2.476683	0.1	-0.026464
2.478350	0.1	-0.024378
2.480017	0.1	-0.021756
2.481683	0.1	-0.019550
2.483350	0.1	-0.018239
2.485017	0.1	-0.018299
2.486683	0.1	-0.019550
2.488350	0.1	-0.020087
2.490017	0.1	-0.017822
2.491683	0.1	-0.013173
2.493350	0.1	-0.008702
2.495017	0.1	-0.006616
2.496683	0.1	-0.007331
2.498350	0.1	-0.010371
2.500017	0.1	-0.014424
2.501683	0.1	-0.018001
2.503350	0.1	-0.019848
2.505017	0.1	-0.020623
2.506683	0.1	-0.022888
2.508350	0.1	-0.028610
2.510017	0.1	-0.036716
2.511683	0.1	-0.044465
2.513350	0.1	-0.049531
2.515017	0.1	-0.051618
2.516683	0.1	-0.052333
2.518350	0.1	-0.053763
2.520017	0.1	-0.056267
2.521683	0.1	-0.058830
2.523350	0.1	-0.060260
2.525017	0.1	-0.059247
2.526683	0.1	-0.056148
2.528350	0.1	-0.053346
2.530017	0.1	-0.052273
2.531683	0.1	-0.052035
2.533350	0.1	-0.050843
2.535017	0.1	-0.048280
2.536683	0.1	-0.045419
2.538350	0.1	-0.043571
2.540017	0.1	-0.043631
2.541683	0.1	-0.045240
2.543350	0.1	-0.047147
2.545017	0.1	-0.048697
2.546683	0.1	-0.049293
2.548350	0.1	-0.047565
2.550017	0.1	-0.042975
2.551683	0.1	-0.036955
2.553350	0.1	-0.031829
2.555017	0.1	-0.028968
2.556683	0.1	-0.028551
2.558350	0.1	-0.030637
2.560017	0.1	-0.035524
2.561683	0.1	-0.042558
2.563350	0.1	-0.050008
2.565017	0.1	-0.056267
2.566683	0.1	-0.059783
2.568350	0.1	-0.059545
2.570017	0.1	-0.055850
2.571683	0.1	-0.050247
2.573350	0.1	-0.043929
2.575017	0.1	-0.038445
2.576683	0.1	-0.035882
2.578350	0.1	-0.036955
2.580017	0.1	-0.040531
2.581683	0.1	-0.044286
2.583350	0.1	-0.046015
2.585017	0.1	-0.044227
2.586683	0.1	-0.039995
2.588350	0.1	-0.036180
2.590017	0.1	-0.034451
2.591683	0.1	-0.034273
2.593350	0.1	-0.034750
2.595017	0.1	-0.035822
2.596683	0.1	-0.037313
2.598350	0.1	-0.038028
2.600017	0.1	-0.036836
2.601683	0.1	-0.033915
2.603350	0.1	-0.030577
2.605017	0.1	-0.028014
2.606683	0.1	-0.027239
2.608350	0.1	-0.028491
2.610017	0.1	-0.031114
2.611683	0.1	-0.034034
2.613350	0.1	-0.036776
2.615017	0.1	-0.039220
2.616683	0.1	-0.041068
2.618350	0.1	-0.042498
2.620017	0.1	-0.043809
2.621683	0.1	-0.043809
2.623350	0.1	-0.040829
2.625017	0.1	-0.034750
2.626683	0.1	-0.027597
2.628350	0.1	-0.022352
2.630017	0.1	-0.021040
2.631683	0.1	-0.023007
2.633350	0.1	-0.026107
2.635017	0.1	-0.028670
2.636683	0.1	-0.030994
2.638350	0.1	-0.034094
2.640017	0.1	-0.037670
2.641683	0.1	-0.040770
2.643350	0.1	-0.043094
2.645017	0.1	-0.044167
2.646683	0.1	-0.043035
2.648350	0.1	-0.039399
2.650017	0.1	-0.034928
2.651683	0.1	-0.032365
2.653350	0.1	-0.033379
2.655017	0.1	-0.036240
2.656683	0.1	-0.036776
2.658350	0.1	-0.032604
2.660017	0.1	-0.025153
2.661683	0.1	-0.017703
2.663350	0.1	-0.012398
2.665017	0.1	-0.010788
2.666683	0.1	-0.013888
2.668350	0.1	-0.020683
2.670017	0.1	-0.028670
2.671683	0.1	-0.035703
2.673350	0.1	-0.041306
2.675017	0.1	-0.046194
2.676683	0.1	-0.049710
2.678350	0.1	-0.049770
2.680017	0.1	-0.045896
2.681683	0.1	-0.040770
2.683350	0.1	-0.037670
2.685017	0.1	-0.036716
2.686683	0.1	-0.035822
2.688350	0.1	-0.032902
2.690017	0.1	-0.028014
2.691683	0.1	-0.021875
2.693350	0.1	-0.015259
2.695017	0.1	-0.009954
2.696683	0.1	-0.008583
2.698350	0.1	-0.011861
2.700017	0.1	-0.017047
2.701683	0.1	-0.020802
2.703350	0.1	-0.022054
2.705017	0.1	-0.022531
2.706683	0.1	-0.024021
2.708350	0.1	-0.026345
2.710017	0.1	-0.028431
2.711683	0.1	-0.029862
2.713350	0.1	-0.030339
2.715017	0.1	-0.030279
2.716683	0.1	-0.030875
2.718350	0.1	-0.032485
2.720017	0.1	-0.034511
2.721683	0.1	-0.037730
2.723350	0.1	-0.042498
2.725017	0.1	-0.047386
2.726683	0.1	-0.050664
2.728350	0.1	-0.051975
2.730017	0.1	-0.051022
2.731683	0.1	-0.047207
2.733350	0.1	-0.041127
2.735017	0.1	-0.035524
2.736683	0.1	-0.032127
2.738350	0.1	-0.029981
2.740017	0.1	-0.027239
2.741683	0.1	-0.024080
2.743350	0.1	-0.021756
2.745017	0.1	-0.020981
2.746683	0.1	-0.021040
2.748350	0.1	-0.021040
2.750017	0.1	-0.020742
2.751683	0.1	-0.020564
2.753350	0.1	-0.020564
2.755017	0.1	-0.020266
2.756683	0.1	-0.019550
2.758350	0.1	-0.017941
2.760017	0.1	-0.015259
2.761683	0.1	-0.012457
2.763350	0.1	-0.011086
2.765017	0.1	-0.011265
2.766683	0.1	-0.012279
2.768350	0.1	-0.013351
2.770017	0.1	-0.014424
2.771683	0.1	-0.015140
2.773350	0.1	-0.015318
2.775017	0.1	-0.014961
2.776683	0.1	-0.013769
2.778350	0.1	-0.012517
2.780017	0.1	-0.013292
2.781683	0.1	-0.016928
2.783350	0.1	-0.021815
2.785017	0.1	-0.024796
2.786683	0.1	-0.024021
2.788350	0.1	-0.020385
2.790017	0.1	-0.016510
2.791683	0.1	-0.014544
2.793350	0.1	-0.015259
2.795017	0.1	-0.018358
2.796683	0.1	-0.022411
2.798350	0.1	-0.025332
2.800017	0.1	-0.025094
2.801683	0.1	-0.021160
2.803350	0.1	-0.015318
2.805017	0.1	-0.010014
2.806683	0.1	-0.006914
2.808350	0.1	-0.005424
2.810017	0.1	-0.003934
2.811683	0.1	-0.002444
2.813350	0.1	-0.003159
2.815017	0.1	-0.007391
2.816683	0.1	-0.012696
2.818350	0.1	-0.014186
2.820017	0.1	-0.010371
2.821683	0.1	-0.004292
2.823350	0.1	-0.000119
2.825017	0.1	0.000477
2.826683	0.1	-0.001371
2.828350	0.1	-0.003219
2.830017	0.1	-0.003576
2.831683	0.1	-0.003219
2.833350	0.1	-0.003755
2.835017	0.1	-0.005603
2.836683	0.1	-0.008166
2.838350	0.1	-0.011384
2.840017	0.1	-0.014782
2.841683	0.1	-0.017941
2.843350	0.1	-0.020742
2.845017	0.1	-0.023425
2.846683	0.1	-0.025213
2.848350	0.1	-0.024498
2.850017	0.1	-0.020802
2.851683	0.1	-0.015318
2.853350	0.1	-0.009358
2.855017	0.1	-0.003457
2.856683	0.1	0.002205
2.858350	0.1	0.006199
2.860017	0.1	0.006258
2.861683	0.1	0.002563
2.863350	0.1	-0.002623
2.865017	0.1	-0.007451
2.866683	0.1	-0.011325
2.868350	0.1	-0.013351
2.870017	0.1	-0.012994
2.871683	0.1	-0.011384
2.873350	0.1	-0.009835
2.875017	0.1	-0.008106
2.876683	0.1	-0.004947
2.878350	0.1	-0.000834
2.880017	0.1	0.001967
2.881683	0.1	0.001788
2.883350	0.1	-0.001192
2.885017	0.1	-0.006557
2.886683	0.1	-0.013828
2.888350	0.1	-0.021338
2.890017	0.1	-0.026703
2.891683	0.1	-0.028133
2.893350	0.1	-0.026047
2.895017	0.1	-0.023007
2.896683	0.1	-0.021458
2.898350	0.1	-0.021756
2.900017	0.1	-0.022531
2.901683	0.1	-0.022590
2.903350	0.1	-0.021994
2.905017	0.1	-0.021040
2.906683	0.1	-0.019908
2.908350	0.1	-0.018895
2.910017	0.1	-0.018656
2.911683	0.1	-0.018895
2.913350	0.1	-0.017881
2.915017	0.1	-0.014246
2.916683	0.1	-0.008047
2.918350	0.1	-0.001252
2.920017	0.1	0.003457
2.921683	0.1	0.004351
2.923350	0.1	0.001431
2.925017	0.1	-0.003159
2.926683	0.1	-0.006437
2.928350	0.1	-0.006735
2.930017	0.1	-0.004768
2.931683	0.1	-0.002027
2.933350	0.1	-0.000358
2.935017	0.1	-0.001550
2.936683	0.1	-0.006020
2.938350	0.1	-0.011981
2.940017	0.1	-0.016749
2.941683	0.1	-0.018537
2.943350	0.1	-0.017166
2.945017	0.1	-0.013530
2.946683	0.1	-0.009418
2.948350	0.1	-0.005841
2.950017	0.1	-0.002384
2.951683	0.1	0.000119
2.953350	0.1	-0.000596
2.955017	0.1	-0.004768
2.956683	0.1	-0.009835
2.958350	0.1	-0.013888
2.960017	0.1	-0.016749
2.961683	0.1	-0.018537
2.963350	0.1	-0.018418
2.965017	0.1	-0.015676
2.966683	0.1	-0.010610
2.968350	0.1	-0.005305
2.970017	0.1	-0.002265
2.971683	0.1	-0.002205
2.973350	0.1	-0.003874
2.975017	0.1	-0.005126
2.976683	0.1	-0.004590
2.978350	0.1	-0.002623
2.980017	0.1	-0.001132
2.981683	0.1	-0.001609
2.983350	0.1	-0.004411
2.985017	0.1	-0.009000
2.986683	0.1	-0.013769
2.988350	0.1	-0.016570
2.990017	0.1	-0.016570
2.991683	0.1	-0.014126
2.993350	0.1	-0.010550
2.995017	0.1	-0.008404
2.996683	0.1	-0.009418
2.998350	0.1	-0.012398
3.000017	0.1	-0.015259
3.001683	0.1	-0.017345
3.003350	0.1	-0.018239
3.005017	0.1	-0.018418
3.006683	0.1	-0.019252
3.008350	0.1	-0.021517
3.010017	0.1	-0.024140
3.011683	0.1	-0.025988
3.013350	0.1	-0.025749
3.015017	0.1	-0.023007
3.016683	0.1	-0.018477
3.018350	0.1	-0.013590
3.020017	0.1	-0.009179
3.021683	0.1	-0.005245
3.023350	0.1	-0.001729
3.025017	0.1	0.000298
3.026683	0.1	-0.000179
3.028350	0.1	-0.002444
3.030017	0.1	-0.005484
3.031683	0.1	-0.009060
3.033350	0.1	-0.013232
3.035017	0.1	-0.017107
3.036683	0.1	-0.019252
3.038350	0.1	-0.018895
3.040017	0.1	-0.016928
3.041683	0.1	-0.015318
3.043350	0.1	-0.015557
3.045017	0.1	-0.017166
3.046683	0.1	-0.018716
3.048350	0.1	-0.019312
3.050017	0.1	-0.019431
3.051683	0.1	-0.020683
3.053350	0.1	-0.023901
3.055017	0.1	-0.027478
3.056683	0.1	-0.029564
3.058350	0.1	-0.030160
3.060017	0.1	-0.030756
3.061683	0.1	-0.031948
3.063350	0.1	-0.032485
3.065017	0.1	-0.030875
3.066683	0.1	-0.027061
3.068350	0.1	-0.021994
3.070017	0.1	-0.017524
3.071683	0.1	-0.015020
3.073350	0.1	-0.014782
3.075017	0.1	-0.015795
3.076683	0.1	-0.017583
3.078350	0.1	-0.020802
3.080017	0.1	-0.025630
3.081683	0.1	-0.030339
3.083350	0.1	-0.032365
3.085017	0.1	-0.030756
3.086683	0.1	-0.027001
3.088350	0.1	-0.023723
3.090017	0.1	-0.022829
3.091683	0.1	-0.023782
3.093350	0.1	-0.025511
3.095017	0.1	-0.027239
3.096683	0.1	-0.028133
3.098350	0.1	-0.026822
3.100017	0.1	-0.022829
3.101683	0.1	-0.017822
3.103350	0.1	-0.014663
3.105017	0.1	-0.015020
3.106683	0.1	-0.018239
3.108350	0.1	-0.022292
3.110017	0.1	-0.025272
3.111683	0.1	-0.026643
3.113350	0.1	-0.027061
3.115017	0.1	-0.027061
3.116683	0.1	-0.027180
3.118350	0.1	-0.027299
3.120017	0.1	-0.026822
3.121683	0.1	-0.025511
3.123350	0.1	-0.023544
3.125017	0.1	-0.021160
3.126683	0.1	-0.018537
3.128350	0.1	-0.016451
3.130017	0.1	-0.015974
3.131683	0.1	-0.016689
3.133350	0.1	-0.017107
3.135017	0.1	-0.016272
3.136683	0.1	-0.014901
3.138350	0.1	-0.013649
3.140017	0.1	-0.012398
3.141683	0.1	-0.011027
3.143350	0.1	-0.009894
3.145017	0.1	-0.009656
3.146683	0.1	-0.010014
3.148350	0.1	-0.010312
3.150017	0.1	-0.010431
3.151683	0.1	-0.010967
3.153350	0.1	-0.012398
3.155017	0.1	-0.014901
3.156683	0.1	-0.018239
3.158350	0.1	-0.021219
3.160017	0.1	-0.022054
3.161683	0.1	-0.019968
3.163350	0.1	-0.015497
3.165017	0.1	-0.010073
3.166683	0.1	-0.004828
3.168350	0.1	0.000060
3.170017	0.1	0.004113
3.171683	0.1	0.006080
3.173350	0.1	0.005186
3.175017	0.1	0.001192
3.176683	0.1	-0.005901
3.178350	0.1	-0.014424
3.180017	0.1	-0.020921
3.181683	0.1	-0.023484
3.183350	0.1	-0.023186
3.185017	0.1	-0.021696
3.186683	0.1	-0.019252
3.188350	0.1	-0.015199
3.190017	0.1	-0.009775
3.191683	0.1	-0.004411
3.193350	0.1	-0.001013
3.195017	0.1	-0.000119
3.196683	0.1	-0.000894
3.198350	0.1	-0.002682
3.200017	0.1	-0.005007
3.201683	0.1	-0.007510
3.203350	0.1	-0.009477
3.205017	0.1	-0.010908
3.206683	0.1	-0.011921
3.208350	0.1	-0.011504
3.210017	0.1	-0.008166
3.211683	0.1	-0.001788
3.213350	0.1	0.005841
3.215017	0.1	0.012219
3.216683	0.1	0.015378
3.218350	0.1	0.014305
3.220017	0.1	0.009775
3.221683	0.1	0.003636
3.223350	0.1	-0.002205
3.225017	0.1	-0.006735
3.226683	0.1	-0.009179
3.228350	0.1	-0.009000
3.230017	0.1	-0.006795
3.231683	0.1	-0.005066
3.233350	0.1	-0.005901
3.235017	0.1	-0.008583
3.236683	0.1	-0.010252
3.238350	0.1	-0.008464
3.240017	0.1	-0.003159
3.241683	0.1	0.003517
3.243350	0.1	0.008583
3.245017	0.1	0.009477
3.246683	0.1	0.005066
3.248350	0.1	-0.003040
3.250017	0.1	-0.012636
3.251683	0.1	-0.021756
3.253350	0.1	-0.028610
3.255017	0.1	-0.031769
3.256683	0.1	-0.031233
3.258350	0.1	-0.028849
3.260017	0.1	-0.026345
3.261683	0.1	-0.024498
3.263350	0.1	-0.023425
3.265017	0.1	-0.023365
3.266683	0.1	-0.024259
3.268350	0.1	-0.026345
3.270017	0.1	-0.028968
3.271683	0.1	-0.030756
3.273350	0.1	-0.030875
3.275017	0.1	-0.029743
3.276683	0.1	-0.027597
3.278350	0.1	-0.023723
3.280017	0.1	-0.018239
3.281683	0.1	-0.012875
3.283350	0.1	-0.009894
3.285017	0.1	-0.010610
3.286683	0.1	-0.014186
3.288350	0.1	-0.018358
3.290017	0.1	-0.020742
3.291683	0.1	-0.021100
3.293350	0.1	-0.021279
3.295017	0.1	-0.022709
3.296683	0.1	-0.024676
3.298350	0.1	-0.025868
3.300017	0.1	-0.025034
3.301683	0.1	-0.022054
3.303350	0.1	-0.018835
3.305017	0.1	-0.017524
3.306683	0.1	-0.017822
3.308350	0.1	-0.018537
3.310017	0.1	-0.018716
3.311683	0.1	-0.018179
3.313350	0.1	-0.017703
3.315017	0.1	-0.018179
3.316683	0.1	-0.020027
3.318350	0.1	-0.022531
3.320017	0.1	-0.024676
3.321683	0.1	-0.025570
3.323350	0.1	-0.025034
3.325017	0.1	-0.023007
3.326683	0.1	-0.019789
3.328350	0.1	-0.016034
3.330017	0.1	-0.012577
3.331683	0.1	-0.009418
3.333350	0.1	-0.006557
3.335017	0.1	-0.004411
3.336683	0.1	-0.004232
3.338350	0.1	-0.006437
3.340017	0.1	-0.009179
3.341683	0.1	-0.010610
3.343350	0.1	-0.010669
3.345017	0.1	-0.011086
3.346683	0.1	-0.013351
3.348350	0.1	-0.017285
3.350017	0.1	-0.021040
3.351683	0.1	-0.022411
3.353350	0.1	-0.020504
3.355017	0.1	-0.016630
3.356683	0.1	-0.013053
3.358350	0.1	-0.011444
3.360017	0.1	-0.012815
3.361683	0.1	-0.017166
3.363350	0.1	-0.023901
3.365017	0.1	-0.031590
3.366683	0.1	-0.038028
3.368350	0.1	-0.041485
3.370017	0.1	-0.041306
3.371683	0.1	-0.037730
3.373350	0.1	-0.031531
3.375017	0.1	-0.023484
3.376683	0.1	-0.015497
3.378350	0.1	-0.009656
3.380017	0.1	-0.007510
3.381683	0.1	-0.009596
3.383350	0.1	-0.014842
3.385017	0.1	-0.020742
3.386683	0.1	-0.024855
3.388350	0.1	-0.026107
3.390017	0.1	-0.024259
3.391683	0.1	-0.019372
3.393350	0.1	-0.011981
3.395017	0.1	-0.003934
3.396683	0.1	0.001550
3.398350	0.1	0.002384
3.400017	0.1	-0.001431
3.401683	0.1	-0.008225
3.403350	0.1	-0.015438
3.405017	0.1	-0.020444
3.406683	0.1	-0.021935
3.408350	0.1	-0.021458
3.410017	0.1	-0.021935
3.411683	0.1	-0.024498
3.413350	0.1	-0.027180
3.415017	0.1	-0.026524
3.416683	0.1	-0.021696
3.418350	0.1	-0.015259
3.420017	0.1	-0.010788
3.421683	0.1	-0.010073
3.423350	0.1	-0.011802
3.425017	0.1	-0.013471
3.426683	0.1	-0.014126
3.428350	0.1	-0.014961
3.430017	0.1	-0.017166
3.431683	0.1	-0.019312
3.433350	0.1	-0.019133
3.435017	0.1	-0.016749
3.436683	0.1	-0.014782
3.438350	0.1	-0.014424
3.440017	0.1	-0.013947
3.441683	0.1	-0.011921
3.443350	0.1	-0.009298
3.445017	0.1	-0.008166
3.446683	0.1	-0.009358
3.448350	0.1	-0.012040
3.450017	0.1	-0.014961
3.451683	0.1	-0.017643
3.453350	0.1	-0.020027
3.455017	0.1	-0.021458
3.456683	0.1	-0.021160
3.458350	0.1	-0.018835
3.460017	0.1	-0.014305
3.461683	0.1	-0.007927
3.463350	0.1	-0.000834
3.465017	0.1	0.006735
3.466683	0.1	0.014424
3.468350	0.1	0.019789
3.470017	0.1	0.020325
3.471683	0.1	0.016510
3.473350	0.1	0.010431
3.475017	0.1	0.002801
3.476683	0.1	-0.006139
3.478350	0.1	-0.014663
3.480017	0.1	-0.019372
3.481683	0.1	-0.017166
3.483350	0.1	-0.007927
3.485017	0.1	0.005960
3.486683	0.1	0.021636
3.488350	0.1	0.038505
3.490017	0.1	0.056982
3.491683	0.1	0.076413
3.493350	0.1	0.095844
3.495017	0.1	0.114679
3.496683	0.1	0.132859
3.498350	0.1	0.150979
3.500017	0.1	0.170887
3.501683	0.1	0.194013
3.503350	0.1	0.219941
3.505017	0.1	0.245988
3.506683	0.1	0.268519
3.508350	0.1	0.284672
3.510017	0.1	0.293791
3.511683	0.1	0.297844
3.513350	0.1	0.299633
3.515017	0.1	0.300586
3.516683	0.1	0.299573
3.518350	0.1	0.294864
3.520017	0.1	0.286341
3.521683	0.1	0.274897
3.523350	0.1	0.260830
3.525017	0.1	0.244856
3.526683	0.1	0.228941
3.528350	0.1	0.215471
3.530017	0.1	0.205100
3.531683	0.1	0.196040
3.533350	0.1	0.186563
3.535017	0.1	0.176072
3.536683	0.1	0.165403
3.538350	0.1	0.155628
3.540017	0.1	0.147045
3.541683	0.1	0.138760
3.543350	0.1	0.129938
3.545017	0.1	0.120699
3.546683	0.1	0.111640
3.548350	0.1	0.103593
3.550017	0.1	0.098526
3.551683	0.1	0.097811
3.553350	0.1	0.100791
3.555017	0.1	0.104606
3.556683	0.1	0.106514
3.558350	0.1	0.105500
3.560017	0.1	0.102580
3.561683	0.1	0.100136
3.563350	0.1	0.099480
3.565017	0.1	0.099063
3.566683	0.1	0.095904
3.568350	0.1	0.089586
3.570017	0.1	0.082374
3.571683	0.1	0.075281
3.573350	0.1	0.067651
3.575017	0.1	0.059664
3.576683	0.1	0.054002
3.578350	0.1	0.053585
3.580017	0.1	0.058711
3.581683	0.1	0.066042
3.583350	0.1	0.071406
3.585017	0.1	0.072420
3.586683	0.1	0.069797
3.588350	0.1	0.065684
3.590017	0.1	0.062406
3.591683	0.1	0.061870
3.593350	0.1	0.064611
3.595017	0.1	0.068903
3.596683	0.1	0.071526
3.598350	0.1	0.070393
3.600017	0.1	0.066042
3.601683	0.1	0.060678
3.603350	0.1	0.055969
3.605017	0.1	0.052094
3.606683	0.1	0.048578
3.608350	0.1	0.045240
3.610017	0.1	0.042319
3.611683	0.1	0.040472
3.613350	0.1	0.040352
3.615017	0.1	0.041187
3.616683	0.1	0.041246
3.618350	0.1	0.040233
3.620017	0.1	0.039935
3.621683	0.1	0.041723
3.623350	0.1	0.044763
3.625017	0.1	0.047565
3.626683	0.1	0.048995
3.628350	0.1	0.048518
3.630017	0.1	0.047147
3.631683	0.1	0.046313
3.633350	0.1	0.046730
3.635017	0.1	0.047982
3.636683	0.1	0.049353
3.638350	0.1	0.049472
3.640017	0.1	0.047565
3.641683	0.1	0.045002
3.643350	0.1	0.044167
3.645017	0.1	0.045717
3.646683	0.1	0.048161
3.648350	0.1	0.049293
3.650017	0.1	0.047803
3.651683	0.1	0.043571
3.653350	0.1	0.037849
3.655017	0.1	0.032187
3.656683	0.1	0.027895
3.658350	0.1	0.026822
3.660017	0.1	0.030279
3.661683	0.1	0.037491
3.663350	0.1	0.045478
3.665017	0.1	0.050843
3.666683	0.1	0.051379
3.668350	0.1	0.047207
3.670017	0.1	0.040591
3.671683	0.1	0.034750
3.673350	0.1	0.031769
3.675017	0.1	0.032067
3.676683	0.1	0.034928
3.678350	0.1	0.039279
3.680017	0.1	0.043869
3.681683	0.1	0.047743
3.683350	0.1	0.050366
3.685017	0.1	0.051618
3.686683	0.1	0.051796
3.688350	0.1	0.051320
3.690017	0.1	0.049889
3.691683	0.1	0.047266
3.693350	0.1	0.043273
3.695017	0.1	0.037611
3.696683	0.1	0.030637
3.698350	0.1	0.023782
3.700017	0.1	0.019073
3.701683	0.1	0.018179
3.703350	0.1	0.020027
3.705017	0.1	0.021994
3.706683	0.1	0.022352
3.708350	0.1	0.020862
3.710017	0.1	0.017047
3.711683	0.1	0.010192
3.713350	0.1	0.001550
3.715017	0.1	-0.004828
3.716683	0.1	-0.005066
3.718350	0.1	0.001729
3.720017	0.1	0.012934
3.721683	0.1	0.024736
3.723350	0.1	0.033557
3.725017	0.1	0.036597
3.726683	0.1	0.033617
3.728350	0.1	0.027478
3.730017	0.1	0.021696
3.731683	0.1	0.018358
3.733350	0.1	0.018060
3.735017	0.1	0.020444
3.736683	0.1	0.023961
3.738350	0.1	0.027001
3.740017	0.1	0.028908
3.741683	0.1	0.029445
3.743350	0.1	0.028610
3.745017	0.1	0.026286
3.746683	0.1	0.023007
3.748350	0.1	0.020862
3.750017	0.1	0.021696
3.751683	0.1	0.024259
3.753350	0.1	0.025213
3.755017	0.1	0.023365
3.756683	0.1	0.019729
3.758350	0.1	0.015616
3.760017	0.1	0.012755
3.761683	0.1	0.012696
3.763350	0.1	0.016212
3.765017	0.1	0.021815
3.766683	0.1	0.027120
3.768350	0.1	0.030398
3.770017	0.1	0.031590
3.771683	0.1	0.031292
3.773350	0.1	0.030458
3.775017	0.1	0.029147
3.776683	0.1	0.026822
3.778350	0.1	0.023365
3.780017	0.1	0.019670
3.781683	0.1	0.016689
3.783350	0.1	0.014722
3.785017	0.1	0.014186
3.786683	0.1	0.015616
3.788350	0.1	0.018477
3.790017	0.1	0.021279
3.791683	0.1	0.023127
3.793350	0.1	0.023961
3.795017	0.1	0.023961
3.796683	0.1	0.023663
3.798350	0.1	0.024259
3.800017	0.1	0.026643
3.801683	0.1	0.029922
3.803350	0.1	0.031590
3.805017	0.1	0.029683
3.806683	0.1	0.024259
3.808350	0.1	0.017166
3.810017	0.1	0.011623
3.811683	0.1	0.010014
3.813350	0.1	0.011504
3.815017	0.1	0.014365
3.816683	0.1	0.017405
3.818350	0.1	0.019312
3.820017	0.1	0.019729
3.821683	0.1	0.020027
3.823350	0.1	0.021398
3.825017	0.1	0.023365
3.826683	0.1	0.025272
3.828350	0.1	0.026882
3.830017	0.1	0.027716
3.831683	0.1	0.027895
3.833350	0.1	0.027418
3.835017	0.1	0.025868
3.836683	0.1	0.023127
3.838350	0.1	0.020266
3.840017	0.1	0.018835
3.841683	0.1	0.019848
3.843350	0.1	0.023425
3.845017	0.1	0.028968
3.846683	0.1	0.034809
3.848350	0.1	0.039220
3.850017	0.1	0.041544
3.851683	0.1	0.041723
3.853350	0.1	0.040174
3.855017	0.1	0.037313
3.856683	0.1	0.034392
3.858350	0.1	0.032604
3.860017	0.1	0.031590
3.861683	0.1	0.029624
3.863350	0.1	0.025690
3.865017	0.1	0.020504
3.866683	0.1	0.015438
3.868350	0.1	0.011384
3.870017	0.1	0.008762
3.871683	0.1	0.007808
3.873350	0.1	0.008464
3.875017	0.1	0.010848
3.876683	0.1	0.015199
3.878350	0.1	0.020742
3.880017	0.1	0.026286
3.881683	0.1	0.031829
3.883350	0.1	0.037551
3.885017	0.1	0.042737
3.886683	0.1	0.045598
3.888350	0.1	0.045121
3.890017	0.1	0.041306
3.891683	0.1	0.035346
3.893350	0.1	0.028491
3.895017	0.1	0.021994
3.896683	0.1	0.017285
3.898350	0.1	0.015497
3.900017	0.1	0.016093
3.901683	0.1	0.017762
3.903350	0.1	0.019610
3.905017	0.1	0.020862
3.906683	0.1	0.020385
3.908350	0.1	0.017345
3.910017	0.1	0.011921
3.911683	0.1	0.005960
3.913350	0.1	0.001729
3.915017	0.1	0.000238
3.916683	0.1	0.001431
3.918350	0.1	0.005066
3.920017	0.1	0.010490
3.921683	0.1	0.016034
3.923350	0.1	0.019431
3.925017	0.1	0.020742
3.926683	0.1	0.022352
3.928350	0.1	0.025809
3.930017	0.1	0.029325
3.931683	0.1	0.031114
3.933350	0.1	0.031531
3.935017	0.1	0.031710
3.936683	0.1	0.032365
3.938350	0.1	0.034034
3.940017	0.1	0.036836
3.941683	0.1	0.039220
3.943350	0.1	0.038207
3.945017	0.1	0.032902
3.946683	0.1	0.025570
3.948350	0.1	0.019372
3.950017	0.1	0.015736
3.951683	0.1	0.014246
3.953350	0.1	0.014246
3.955017	0.1	0.015855
3.956683	0.1	0.019193
3.958350	0.1	0.023127
3.960017	0.1	0.025868
3.961683	0.1	0.026345
3.963350	0.1	0.025451
3.965017	0.1	0.023842
3.966683	0.1	0.021458
3.968350	0.1	0.017822
3.970017	0.1	0.013709
3.971683	0.1	0.010967
3.973350	0.1	0.010908
3.975017	0.1	0.012934
3.976683	0.1	0.015140
3.978350	0.1	0.016391
3.980017	0.1	0.016093
3.981683	0.1	0.014007
3.983350	0.1	0.010908
3.985017	0.1	0.008285
3.986683	0.1	0.006974
3.988350	0.1	0.006974
3.990017	0.1	0.008106
3.991683	0.1	0.010490
3.993350	0.1	0.014126
3.995017	0.1	0.018001
3.996683	0.1	0.021040
3.998350	0.1	0.022709
4.000017	0.1	0.023723
4.001683	0.1	0.025392
4.003350	0.1	0.028551
4.005017	0.1	0.032306
4.006683	0.1	0.035167
4.008350	0.1	0.036478
4.010017	0.1	0.036657
4.011683	0.1	0.036657
4.013350	0.1	0.036240
4.015017	0.1	0.034094
4.016683	0.1	0.029147
4.018350	0.1	0.022054
4.020017	0.1	0.015199
4.021683	0.1	0.010192
4.023350	0.1	0.006735
4.025017	0.1	0.004351
4.026683	0.1	0.003636
4.028350	0.1	0.005245
4.030017	0.1	0.008643
4.031683	0.1	0.012696
4.033350	0.1	0.016809
4.035017	0.1	0.021160
4.036683	0.1	0.025630
4.038350	0.1	0.028670
4.040017	0.1	0.027478
4.041683	0.1	0.020862
4.043350	0.1	0.012040
4.045017	0.1	0.005603
4.046683	0.1	0.002563
4.048350	0.1	0.000954
4.050017	0.1	-0.001073
4.051683	0.1	-0.002980
4.053350	0.1	-0.003278
4.055017	0.1	-0.001252
4.056683	0.1	0.001609
4.058350	0.1	0.003994
4.060017	0.1	0.006318
4.061683	0.1	0.009835
4.063350	0.1	0.014246
4.065017	0.1	0.017583
4.066683	0.1	0.018001
4.068350	0.1	0.015378
4.070017	0.1	0.010729
4.071683	0.1	0.005126
4.073350	0.1	-0.000298
4.075017	0.1	-0.003338
4.076683	0.1	-0.002027
4.078350	0.1	0.002801
4.080017	0.1	0.007868
4.081683	0.1	0.010014
4.083350	0.1	0.008941
4.085017	0.1	0.006616
4.086683	0.1	0.005245
4.088350	0.1	0.005662
4.090017	0.1	0.007212
4.091683	0.1	0.009179
4.093350	0.1	0.011683
4.095017	0.1	0.014484
4.096683	0.1	0.015974
4.098350	0.1	0.014007
4.100017	0.1	0.009179
4.101683	0.1	0.004828
4.103350	0.1	0.003636
4.105017	0.1	0.005305
4.106683	0.1	0.007927
4.108350	0.1	0.009894
4.110017	0.1	0.010729
4.111683	0.1	0.010133
4.113350	0.1	0.007331
4.115017	0.1	0.002801
4.116683	0.1	-0.000834
4.118350	0.1	-0.000954
4.120017	0.1	0.002503
4.121683	0.1	0.007272
4.123350	0.1	0.009775
4.125017	0.1	0.008404
4.126683	0.1	0.005245
4.128350	0.1	0.003695
4.130017	0.1	0.004828
4.131683	0.1	0.006974
4.133350	0.1	0.008285
4.135017	0.1	0.008583
4.136683	0.1	0.008643
4.138350	0.1	0.008821
4.140017	0.1	0.008762
4.141683	0.1	0.008702
4.143350	0.1	0.009894
4.145017	0.1	0.012934
4.146683	0.1	0.017345
4.148350	0.1	0.022233
4.150017	0.1	0.025988
4.151683	0.1	0.027120
4.153350	0.1	0.025392
4.155017	0.1	0.022531
4.156683	0.1	0.021219
4.158350	0.1	0.022888
4.160017	0.1	0.026643
4.161683	0.1	0.030100
4.163350	0.1	0.031710
4.165017	0.1	0.031471
4.166683	0.1	0.029981
4.168350	0.1	0.027120
4.170017	0.1	0.023186
4.171683	0.1	0.020087
4.173350	0.1	0.019729
4.175017	0.1	0.021219
4.176683	0.1	0.021338
4.178350	0.1	0.018120
4.180017	0.1	0.013173
4.181683	0.1	0.009596
4.183350	0.1	0.009835
4.185017	0.1	0.014246
4.186683	0.1	0.021219
4.188350	0.1	0.027359
4.190017	0.1	0.029087
4.191683	0.1	0.025332
4.193350	0.1	0.018358
4.195017	0.1	0.011325
4.196683	0.1	0.005484
4.198350	0.1	0.000656
4.200017	0.1	-0.002563
4.201683	0.1	-0.003099
4.203350	0.1	-0.001252
4.205017	0.1	0.001192
4.206683	0.1	0.002205
4.208350	0.1	0.001550
4.210017	0.1	0.000894
4.211683	0.1	0.002444
4.213350	0.1	0.006497
4.215017	0.1	0.010967
4.216683	0.1	0.013351
4.218350	0.1	0.012636
4.220017	0.1	0.009418
4.221683	0.1	0.005186
4.223350	0.1	0.002027
4.225017	0.1	0.001252
4.226683	0.1	0.002205
4.228350	0.1	0.003457
4.230017	0.1	0.005066
4.231683	0.1	0.008166
4.233350	0.1	0.012934
4.235017	0.1	0.017941
4.236683	0.1	0.022173
4.238350	0.1	0.026166
4.240017	0.1	0.030816
4.241683	0.1	0.035763
4.243350	0.1	0.040054
4.245017	0.1	0.041842
4.246683	0.1	0.039101
4.248350	0.1	0.031769
4.250017	0.1	0.021994
4.251683	0.1	0.012338
4.253350	0.1	0.004828
4.255017	0.1	0.000596
4.256683	0.1	-0.000119
4.258350	0.1	0.001490
4.260017	0.1	0.003636
4.261683	0.1	0.005841
4.263350	0.1	0.007987
4.265017	0.1	0.009298
4.266683	0.1	0.009596
4.268350	0.1	0.010133
4.270017	0.1	0.011802
4.271683	0.1	0.013828
4.273350	0.1	0.014603
4.275017	0.1	0.013292
4.276683	0.1	0.010967
4.278350	0.1	0.009418
4.280017	0.1	0.008643
4.281683	0.1	0.007451
4.283350	0.1	0.005424
4.285017	0.1	0.003278
4.286683	0.1	0.001848
4.288350	0.1	0.001132
4.290017	0.1	0.001132
4.291683	0.1	0.001907
4.293350	0.1	0.003397
4.295017	0.1	0.004888
4.296683	0.1	0.004947
4.298350	0.1	0.002623
4.300017	0.1	-0.001311
4.301683	0.1	-0.004947
4.303350	0.1	-0.006080
4.305017	0.1	-0.004053
4.306683	0.1	0.000477
4.308350	0.1	0.005901
4.310017	0.1	0.010967
4.311683	0.1	0.014782
4.313350	0.1	0.016987
4.315017	0.1	0.017405
4.316683	0.1	0.016034
4.318350	0.1	0.012338
4.320017	0.1	0.007153
4.321683	0.1	0.003278
4.323350	0.1	0.003874
4.325017	0.1	0.009477
4.326683	0.1	0.017524
4.328350	0.1	0.024498
4.330017	0.1	0.027537
4.331683	0.1	0.026286
4.333350	0.1	0.023603
4.335017	0.1	0.022650
4.336683	0.1	0.024140
4.338350	0.1	0.026405
4.340017	0.1	0.026643
4.341683	0.1	0.023842
4.343350	0.1	0.019550
4.345017	0.1	0.015318
4.346683	0.1	0.011444
4.348350	0.1	0.008702
4.350017	0.1	0.008285
4.351683	0.1	0.010192
4.353350	0.1	0.013530
4.355017	0.1	0.017643
4.356683	0.1	0.022054
4.358350	0.1	0.025809
4.360017	0.1	0.027835
4.361683	0.1	0.027537
4.363350	0.1	0.024855
4.365017	0.1	0.020862
4.366683	0.1	0.017226
4.368350	0.1	0.015557
4.370017	0.1	0.017047
4.371683	0.1	0.021577
4.373350	0.1	0.027537
4.375017	0.1	0.033259
4.376683	0.1	0.037432
4.378350	0.1	0.039041
4.380017	0.1	0.037551
4.381683	0.1	0.034392
4.383350	0.1	0.031590
4.385017	0.1	0.029624
4.386683	0.1	0.027835
4.388350	0.1	0.026107
4.390017	0.1	0.024676
4.391683	0.1	0.022590
4.393350	0.1	0.018656
4.395017	0.1	0.013947
4.396683	0.1	0.010729
4.398350	0.1	0.009298
4.400017	0.1	0.007868
4.401683	0.1	0.004828
4.403350	0.1	-0.000477
4.405017	0.1	-0.007331
4.406683	0.1	-0.013828
4.408350	0.1	-0.017345
4.410017	0.1	-0.016034
4.411683	0.1	-0.010252
4.413350	0.1	-0.002623
4.415017	0.1	0.004053
4.416683	0.1	0.008464
4.418350	0.1	0.011444
4.420017	0.1	0.014067
4.421683	0.1	0.016510
4.423350	0.1	0.018835
4.425017	0.1	0.021160
4.426683	0.1	0.023544
4.428350	0.1	0.025272
4.430017	0.1	0.025451
4.431683	0.1	0.023901
4.433350	0.1	0.021160
4.435017	0.1	0.017822
4.436683	0.1	0.014782
4.438350	0.1	0.011802
4.440017	0.1	0.007391
4.441683	0.1	0.001371
4.443350	0.1	-0.003517
4.445017	0.1	-0.003874
4.446683	0.1	-0.000119
4.448350	0.1	0.003934
4.450017	0.1	0.004947
4.451683	0.1	0.003874
4.453350	0.1	0.003576
4.455017	0.1	0.005424
4.456683	0.1	0.009000
4.458350	0.1	0.013411
4.460017	0.1	0.017107
4.461683	0.1	0.018477
4.463350	0.1	0.017226
4.465017	0.1	0.014544
4.466683	0.1	0.012159
4.468350	0.1	0.011504
4.470017	0.1	0.012934
4.471683	0.1	0.015616
4.473350	0.1	0.018299
4.475017	0.1	0.020564
4.476683	0.1	0.022173
4.478350	0.1	0.022888
4.480017	0.1	0.023067
4.481683	0.1	0.023603
4.483350	0.1	0.024855
4.485017	0.1	0.026941
4.486683	0.1	0.030100
4.488350	0.1	0.034153
4.490017	0.1	0.037849
4.491683	0.1	0.039577
4.493350	0.1	0.038445
4.495017	0.1	0.034392
4.496683	0.1	0.028372
4.498350	0.1	0.022233
4.500017	0.1	0.017166
4.501683	0.1	0.013769
4.503350	0.1	0.012219
4.505017	0.1	0.011742
4.506683	0.1	0.010490
4.508350	0.1	0.008285
4.510017	0.1	0.006795
4.511683	0.1	0.006735
4.513350	0.1	0.007331
4.515017	0.1	0.007927
4.516683	0.1	0.008404
4.518350	0.1	0.008941
4.520017	0.1	0.009000
4.521683	0.1	0.008166
4.523350	0.1	0.006795
4.525017	0.1	0.005901
4.526683	0.1	0.006258
4.528350	0.1	0.007987
4.530017	0.1	0.010490
4.531683	0.1	0.012517
4.533350	0.1	0.013351
4.535017	0.1	0.013709
4.536683	0.1	0.014126
4.538350	0.1	0.014961
4.540017	0.1	0.016332
4.541683	0.1	0.018299
4.543350	0.1	0.019729
4.545017	0.1	0.018954
4.546683	0.1	0.015736
4.548350	0.1	0.012100
4.550017	0.1	0.010431
4.551683	0.1	0.011146
4.553350	0.1	0.013471
4.555017	0.1	0.016570
4.556683	0.1	0.020206
4.558350	0.1	0.024438
4.560017	0.1	0.028729
4.561683	0.1	0.030816
4.563350	0.1	0.028193
4.565017	0.1	0.020027
4.566683	0.1	0.009656
4.568350	0.1	0.003457
4.570017	0.1	0.005364
4.571683	0.1	0.014067
4.573350	0.1	0.025392
4.575017	0.1	0.035167
4.576683	0.1	0.040472
4.578350	0.1	0.040948
4.580017	0.1	0.038803
4.581683	0.1	0.036538
4.583350	0.1	0.035226
4.585017	0.1	0.034511
4.586683	0.1	0.034153
4.588350	0.1	0.034869
4.590017	0.1	0.037313
4.591683	0.1	0.040054
4.593350	0.1	0.040770
4.595017	0.1	0.038326
4.596683	0.1	0.032961
4.598350	0.1	0.027180
4.600017	0.1	0.024080
4.601683	0.1	0.025213
4.603350	0.1	0.028849
4.605017	0.1	0.032008
4.606683	0.1	0.033677
4.608350	0.1	0.034690
4.610017	0.1	0.036061
4.611683	0.1	0.037551
4.613350	0.1	0.038326
4.615017	0.1	0.037313
4.616683	0.1	0.034392
4.618350	0.1	0.031233
4.620017	0.1	0.029981
4.621683	0.1	0.030816
4.623350	0.1	0.032008
4.625017	0.1	0.032008
4.626683	0.1	0.030935
4.628350	0.1	0.030160
4.630017	0.1	0.031352
4.631683	0.1	0.034511
4.633350	0.1	0.037253
4.635017	0.1	0.037134
4.636683	0.1	0.034690
4.638350	0.1	0.032306
4.640017	0.1	0.032067
4.641683	0.1	0.033259
4.643350	0.1	0.032604
4.645017	0.1	0.027895
4.646683	0.1	0.021160
4.648350	0.1	0.015616
4.650017	0.1	0.012338
4.651683	0.1	0.010848
4.653350	0.1	0.010371
4.655017	0.1	0.010610
4.656683	0.1	0.011563
4.658350	0.1	0.013351
4.660017	0.1	0.015438
4.661683	0.1	0.016809
4.663350	0.1	0.017703
4.665017	0.1	0.019073
4.666683	0.1	0.021815
4.668350	0.1	0.024974
4.670017	0.1	0.025868
4.671683	0.1	0.022650
4.673350	0.1	0.016689
4.675017	0.1	0.011265
4.676683	0.1	0.009000
4.678350	0.1	0.010252
4.680017	0.1	0.014007
4.681683	0.1	0.019014
4.683350	0.1	0.024080
4.685017	0.1	0.028133
4.686683	0.1	0.031054
4.688350	0.1	0.033498
4.690017	0.1	0.035942
4.691683	0.1	0.038445
4.693350	0.1	0.041246
4.695017	0.1	0.043988
4.696683	0.1	0.045002
4.698350	0.1	0.042915
4.700017	0.1	0.038505
4.701683	0.1	0.033677
4.703350	0.1	0.029206
4.705017	0.1	0.025272
4.706683	0.1	0.022829
4.708350	0.1	0.022948
4.710017	0.1	0.025272
4.711683	0.1	0.027895
4.713350	0.1	0.028968
4.715017	0.1	0.028193
4.716683	0.1	0.026822
4.718350	0.1	0.026345
4.720017	0.1	0.026584
4.721683	0.1	0.026345
4.723350	0.1	0.024736
4.725017	0.1	0.021935
4.726683	0.1	0.018835
4.728350	0.1	0.017047
4.730017	0.1	0.018537
4.731683	0.1	0.023544
4.733350	0.1	0.029862
4.735017	0.1	0.034392
4.736683	0.1	0.035346
4.738350	0.1	0.033140
4.740017	0.1	0.029147
4.741683	0.1	0.024557
4.743350	0.1	0.020921
4.745017	0.1	0.019908
4.746683	0.1	0.021994
4.748350	0.1	0.026286
4.750017	0.1	0.031114
4.751683	0.1	0.034213
4.753350	0.1	0.034213
4.755017	0.1	0.031650
4.756683	0.1	0.028312
4.758350	0.1	0.025988
4.760017	0.1	0.025213
4.761683	0.1	0.025451
4.763350	0.1	0.025332
4.765017	0.1	0.023365
4.766683	0.1	0.019670
4.768350	0.1	0.015855
4.770017	0.1	0.012934
4.771683	0.1	0.010908
4.773350	0.1	0.009656
4.775017	0.1	0.008941
4.776683	0.1	0.009000
4.778350	0.1	0.009775
4.780017	0.1	0.010788
4.781683	0.1	0.011981
4.783350	0.1	0.013769
4.785017	0.1	0.016153
4.786683	0.1	0.018835
4.788350	0.1	0.021756
4.790017	0.1	0.023961
4.791683	0.1	0.024021
4.793350	0.1	0.021815
4.795017	0.1	0.018895
4.796683	0.1	0.017107
4.798350	0.1	0.017703
4.800017	0.1	0.021040
4.801683	0.1	0.026703
4.803350	0.1	0.033379
4.805017	0.1	0.039101
4.806683	0.1	0.042081
4.808350	0.1	0.042319
4.810017	0.1	0.041664
4.811683	0.1	0.041842
4.813350	0.1	0.042975
4.815017	0.1	0.044107
4.816683	0.1	0.044405
4.818350	0.1	0.044048
4.820017	0.1	0.043571
4.821683	0.1	0.042737
4.823350	0.1	0.041068
4.825017	0.1	0.038624
4.826683	0.1	0.036061
4.828350	0.1	0.033796
4.830017	0.1	0.031590
4.831683	0.1	0.029445
4.833350	0.1	0.027657
4.835017	0.1	0.026584
4.836683	0.1	0.026643
4.838350	0.1	0.027895
4.840017	0.1	0.030100
4.841683	0.1	0.032783
4.843350	0.1	0.035644
4.845017	0.1	0.037909
4.846683	0.1	0.039160
4.848350	0.1	0.039995
4.850017	0.1	0.041842
4.851683	0.1	0.044942
4.853350	0.1	0.047565
4.855017	0.1	0.048280
4.856683	0.1	0.047386
4.858350	0.1	0.044942
4.860017	0.1	0.040352
4.861683	0.1	0.033796
4.863350	0.1	0.027835
4.865017	0.1	0.024974
4.866683	0.1	0.025392
4.868350	0.1	0.026286
4.870017	0.1	0.024557
4.871683	0.1	0.020266
4.873350	0.1	0.016749
4.875017	0.1	0.017047
4.876683	0.1	0.021756
4.878350	0.1	0.029504
4.880017	0.1	0.038564
4.881683	0.1	0.048518
4.883350	0.1	0.059009
4.885017	0.1	0.067949
4.886683	0.1	0.072956
4.888350	0.1	0.073195
4.890017	0.1	0.069559
4.891683	0.1	0.064373
4.893350	0.1	0.059724
4.895017	0.1	0.056267
4.896683	0.1	0.053227
4.898350	0.1	0.050247
4.900017	0.1	0.047624
4.901683	0.1	0.046074
4.903350	0.1	0.046551
4.905017	0.1	0.049233
4.906683	0.1	0.052750
4.908350	0.1	0.055075
4.910017	0.1	0.055611
4.911683	0.1	0.054777
4.913350	0.1	0.053167
4.915017	0.1	0.051618
4.916683	0.1	0.051260
4.918350	0.1	0.052273
4.920017	0.1	0.053108
4.921683	0.1	0.052035
4.923350	0.1	0.048995
4.925017	0.1	0.045240
4.926683	0.1	0.041664
4.928350	0.1	0.039279
4.930017	0.1	0.039577
4.931683	0.1	0.042140
4.933350	0.1	0.045419
4.935017	0.1	0.049233
4.936683	0.1	0.053525
4.938350	0.1	0.056922
4.940017	0.1	0.057697
4.941683	0.1	0.054657
4.943350	0.1	0.048578
4.945017	0.1	0.042677
4.946683	0.1	0.040591
4.948350	0.1	0.043094
4.950017	0.1	0.048816
4.951683	0.1	0.055552
4.953350	0.1	0.061035
4.955017	0.1	0.062883
4.956683	0.1	0.060260
4.958350	0.1	0.054479
4.960017	0.1	0.048280
4.961683	0.1	0.044286
4.963350	0.1	0.043929
4.965017	0.1	0.046015
4.966683	0.1	0.047803
4.968350	0.1	0.047266
4.970017	0.1	0.044167
4.971683	0.1	0.039756
4.973350	0.1	0.035822
4.975017	0.1	0.033855
4.976683	0.1	0.034392
4.978350	0.1	0.037014
4.980017	0.1	0.040472
4.981683	0.1	0.042975
4.983350	0.1	0.043273
4.985017	0.1	0.041902
4.986683	0.1	0.040829
4.988350	0.1	0.041842
4.990017	0.1	0.044942
4.991683	0.1	0.048339
4.993350	0.1	0.050128
4.995017	0.1	0.049651
4.996683	0.1	0.047386
4.998350	0.1	0.044465
5.000017	0.1	0.041306
5.001683	0.1	0.038147
5.003350	0.1	0.036001
5.005017	0.1	0.035882
5.006683	0.1	0.037193
5.008350	0.1	0.038743
5.010017	0.1	0.040233
5.011683	0.1	0.042379
5.013350	0.1	0.045061
5.015017	0.1	0.046849
5.016683	0.1	0.046730
5.018350	0.1	0.045776
5.020017	0.1	0.045955
5.021683	0.1	0.047505
5.023350	0.1	0.049353
5.025017	0.1	0.051379
5.026683	0.1	0.054419
5.028350	0.1	0.057638
5.030017	0.1	0.059307
5.031683	0.1	0.058770
5.033350	0.1	0.057220
5.035017	0.1	0.056148
5.036683	0.1	0.056803
5.038350	0.1	0.058830
5.040017	0.1	0.060737
5.041683	0.1	0.060916
5.043350	0.1	0.060081
5.045017	0.1	0.060737
5.046683	0.1	0.064313
5.048350	0.1	0.069499
5.050017	0.1	0.074387
5.051683	0.1	0.077665
5.053350	0.1	0.078321
5.055017	0.1	0.075996
5.056683	0.1	0.072181
5.058350	0.1	0.069261
5.060017	0.1	0.068069
5.061683	0.1	0.068426
5.063350	0.1	0.070274
5.065017	0.1	0.072956
5.066683	0.1	0.075340
5.068350	0.1	0.076652
5.070017	0.1	0.076830
5.071683	0.1	0.076830
5.073350	0.1	0.078321
5.075017	0.1	0.081837
5.076683	0.1	0.085354
5.078350	0.1	0.086248
5.080017	0.1	0.083506
5.081683	0.1	0.079095
5.083350	0.1	0.076592
5.085017	0.1	0.078678
5.086683	0.1	0.085533
5.088350	0.1	0.094652
5.090017	0.1	0.102282
5.091683	0.1	0.105917
5.093350	0.1	0.104964
5.095017	0.1	0.099719
5.096683	0.1	0.091493
5.098350	0.1	0.083089
5.100017	0.1	0.076830
5.101683	0.1	0.072837
5.103350	0.1	0.070632
5.105017	0.1	0.069916
5.106683	0.1	0.070810
5.108350	0.1	0.073314
5.110017	0.1	0.077188
5.111683	0.1	0.082433
5.113350	0.1	0.089288
5.115017	0.1	0.096560
5.116683	0.1	0.100732
5.118350	0.1	0.098884
5.120017	0.1	0.091434
5.121683	0.1	0.081301
5.123350	0.1	0.071824
5.125017	0.1	0.066757
5.126683	0.1	0.068963
5.128350	0.1	0.077724
5.130017	0.1	0.088036
5.131683	0.1	0.094593
5.133350	0.1	0.095010
5.135017	0.1	0.090182
5.136683	0.1	0.083447
5.138350	0.1	0.077903
5.140017	0.1	0.075638
5.141683	0.1	0.077605
5.143350	0.1	0.083327
5.145017	0.1	0.090599
5.146683	0.1	0.097096
5.148350	0.1	0.101030
5.150017	0.1	0.100851
5.151683	0.1	0.096262
5.153350	0.1	0.088751
5.155017	0.1	0.081778
5.156683	0.1	0.078976
5.158350	0.1	0.081003
5.160017	0.1	0.085413
5.161683	0.1	0.089288
5.163350	0.1	0.091255
5.165017	0.1	0.090480
5.166683	0.1	0.086844
5.168350	0.1	0.081718
5.170017	0.1	0.077784
5.171683	0.1	0.076830
5.173350	0.1	0.077963
5.175017	0.1	0.078917
5.176683	0.1	0.079393
5.178350	0.1	0.081301
5.180017	0.1	0.084698
5.181683	0.1	0.087917
5.183350	0.1	0.089765
5.185017	0.1	0.090897
5.186683	0.1	0.091255
5.188350	0.1	0.089109
5.190017	0.1	0.083625
5.191683	0.1	0.077426
5.193350	0.1	0.074327
5.195017	0.1	0.075996
5.196683	0.1	0.080764
5.198350	0.1	0.087142
5.200017	0.1	0.094116
5.201683	0.1	0.099778
5.203350	0.1	0.101924
5.205017	0.1	0.100076
5.206683	0.1	0.096500
5.208350	0.1	0.094354
5.210017	0.1	0.095427
5.211683	0.1	0.098228
5.213350	0.1	0.099301
5.215017	0.1	0.096321
5.216683	0.1	0.090241
5.218350	0.1	0.083983
5.220017	0.1	0.079930
5.221683	0.1	0.078738
5.223350	0.1	0.080049
5.225017	0.1	0.082970
5.226683	0.1	0.086129
5.228350	0.1	0.087500
5.230017	0.1	0.085413
5.231683	0.1	0.080705
5.233350	0.1	0.076652
5.235017	0.1	0.076711
5.236683	0.1	0.080884
5.238350	0.1	0.086486
5.240017	0.1	0.090837
5.241683	0.1	0.093818
5.243350	0.1	0.097036
5.245017	0.1	0.101447
5.246683	0.1	0.105381
5.248350	0.1	0.106514
5.250017	0.1	0.104666
5.251683	0.1	0.101745
5.253350	0.1	0.099838
5.255017	0.1	0.099421
5.256683	0.1	0.099659
5.258350	0.1	0.099719
5.260017	0.1	0.100076
5.261683	0.1	0.101388
5.263350	0.1	0.102401
5.265017	0.1	0.100970
5.266683	0.1	0.096738
5.268350	0.1	0.092328
5.270017	0.1	0.090301
5.271683	0.1	0.091076
5.273350	0.1	0.093877
5.275017	0.1	0.098169
5.276683	0.1	0.102341
5.278350	0.1	0.104129
5.280017	0.1	0.103295
5.281683	0.1	0.101149
5.283350	0.1	0.098705
5.285017	0.1	0.096083
5.286683	0.1	0.093400
5.288350	0.1	0.091791
5.290017	0.1	0.092149
5.291683	0.1	0.093400
5.293350	0.1	0.093043
5.295017	0.1	0.089705
5.296683	0.1	0.084043
5.298350	0.1	0.078917
5.300017	0.1	0.076771
5.301683	0.1	0.078559
5.303350	0.1	0.084221
5.305017	0.1	0.092566
5.306683	0.1	0.100136
5.308350	0.1	0.103176
5.310017	0.1	0.100434
5.311683	0.1	0.094473
5.313350	0.1	0.089169
5.315017	0.1	0.087678
5.316683	0.1	0.090897
5.318350	0.1	0.096917
5.320017	0.1	0.102758
5.321683	0.1	0.106394
5.323350	0.1	0.107586
5.325017	0.1	0.106394
5.326683	0.1	0.102580
5.328350	0.1	0.097394
5.330017	0.1	0.093460
5.331683	0.1	0.092506
5.333350	0.1	0.093937
5.335017	0.1	0.096381
5.336683	0.1	0.099301
5.338350	0.1	0.102282
5.340017	0.1	0.104845
5.341683	0.1	0.106573
5.343350	0.1	0.107586
5.345017	0.1	0.107408
5.346683	0.1	0.105739
5.348350	0.1	0.101984
5.350017	0.1	0.096500
5.351683	0.1	0.091136
5.353350	0.1	0.088096
5.355017	0.1	0.087917
5.356683	0.1	0.089645
5.358350	0.1	0.092983
5.360017	0.1	0.098109
5.361683	0.1	0.103414
5.363350	0.1	0.105977
5.365017	0.1	0.104547
5.366683	0.1	0.100791
5.368350	0.1	0.096977
5.370017	0.1	0.094414
5.371683	0.1	0.093699
5.373350	0.1	0.094891
5.375017	0.1	0.097692
5.376683	0.1	0.101566
5.378350	0.1	0.105262
5.380017	0.1	0.107527
5.381683	0.1	0.107408
5.383350	0.1	0.105262
5.385017	0.1	0.102758
5.386683	0.1	0.101984
5.388350	0.1	0.104070
5.390017	0.1	0.108778
5.391683	0.1	0.114262
5.393350	0.1	0.117302
5.395017	0.1	0.115812
5.396683	0.1	0.110865
5.398350	0.1	0.105202
5.400017	0.1	0.100613
5.401683	0.1	0.096858
5.403350	0.1	0.092804
5.405017	0.1	0.088871
5.406683	0.1	0.087321
5.408350	0.1	0.089705
5.410017	0.1	0.095069
5.411683	0.1	0.101149
5.413350	0.1	0.106692
5.415017	0.1	0.110507
5.416683	0.1	0.111640
5.418350	0.1	0.109434
5.420017	0.1	0.104368
5.421683	0.1	0.098825
5.423350	0.1	0.095844
5.425017	0.1	0.096381
5.426683	0.1	0.099182
5.428350	0.1	0.102520
5.430017	0.1	0.104606
5.431683	0.1	0.104368
5.433350	0.1	0.102341
5.435017	0.1	0.100732
5.436683	0.1	0.100553
5.438350	0.1	0.100315
5.440017	0.1	0.097573
5.441683	0.1	0.092387
5.443350	0.1	0.086963
5.445017	0.1	0.084162
5.446683	0.1	0.085413
5.448350	0.1	0.090003
5.450017	0.1	0.096202
5.451683	0.1	0.102103
5.453350	0.1	0.106394
5.455017	0.1	0.108778
5.456683	0.1	0.110626
5.458350	0.1	0.113308
5.460017	0.1	0.116706
5.461683	0.1	0.118971
5.463350	0.1	0.118196
5.465017	0.1	0.114679
5.466683	0.1	0.110686
5.468350	0.1	0.108838
5.470017	0.1	0.109613
5.471683	0.1	0.111878
5.473350	0.1	0.114024
5.475017	0.1	0.114441
5.476683	0.1	0.112295
5.478350	0.1	0.108242
5.480017	0.1	0.104368
5.481683	0.1	0.102282
5.483350	0.1	0.101864
5.485017	0.1	0.102222
5.486683	0.1	0.103056
5.488350	0.1	0.103772
5.490017	0.1	0.103533
5.491683	0.1	0.101805
5.493350	0.1	0.098884
5.495017	0.1	0.095725
5.496683	0.1	0.093639
5.498350	0.1	0.092685
5.500017	0.1	0.092208
5.501683	0.1	0.091791
5.503350	0.1	0.091612
5.505017	0.1	0.092626
5.506683	0.1	0.095189
5.508350	0.1	0.098348
5.510017	0.1	0.100195
5.511683	0.1	0.100017
5.513350	0.1	0.099063
5.515017	0.1	0.098944
5.516683	0.1	0.099242
5.518350	0.1	0.098526
5.520017	0.1	0.097096
5.521683	0.1	0.096858
5.523350	0.1	0.099063
5.525017	0.1	0.102878
5.526683	0.1	0.106394
5.528350	0.1	0.108719
5.530017	0.1	0.110447
5.531683	0.1	0.112057
5.533350	0.1	0.113130
5.535017	0.1	0.113845
5.536683	0.1	0.114799
5.538350	0.1	0.116467
5.540017	0.1	0.118434
5.541683	0.1	0.119686
5.543350	0.1	0.119925
5.545017	0.1	0.119746
5.546683	0.1	0.119567
5.548350	0.1	0.118852
5.550017	0.1	0.116289
5.551683	0.1	0.111997
5.553350	0.1	0.108123
5.555017	0.1	0.106990
5.556683	0.1	0.108361
5.558350	0.1	0.109971
5.560017	0.1	0.110030
5.561683	0.1	0.108540
5.563350	0.1	0.106394
5.565017	0.1	0.104666
5.566683	0.1	0.104010
5.568350	0.1	0.104547
5.570017	0.1	0.106692
5.571683	0.1	0.110567
5.573350	0.1	0.114799
5.575017	0.1	0.117779
5.576683	0.1	0.118792
5.578350	0.1	0.117958
5.580017	0.1	0.115275
5.581683	0.1	0.111103
5.583350	0.1	0.106156
5.585017	0.1	0.101686
5.586683	0.1	0.099003
5.588350	0.1	0.099003
5.590017	0.1	0.102103
5.591683	0.1	0.106633
5.593350	0.1	0.109255
5.595017	0.1	0.107825
5.596683	0.1	0.102818
5.598350	0.1	0.096083
5.600017	0.1	0.089467
5.601683	0.1	0.084758
5.603350	0.1	0.083447
5.605017	0.1	0.086010
5.606683	0.1	0.091791
5.608350	0.1	0.099480
5.610017	0.1	0.107110
5.611683	0.1	0.112832
5.613350	0.1	0.115573
5.615017	0.1	0.115633
5.616683	0.1	0.113726
5.618350	0.1	0.110924
5.620017	0.1	0.108302
5.621683	0.1	0.107169
5.623350	0.1	0.107825
5.625017	0.1	0.109375
5.626683	0.1	0.110626
5.628350	0.1	0.111640
5.630017	0.1	0.112236
5.631683	0.1	0.111818
5.633350	0.1	0.110447
5.635017	0.1	0.108302
5.636683	0.1	0.105202
5.638350	0.1	0.101924
5.640017	0.1	0.100732
5.641683	0.1	0.102878
5.643350	0.1	0.106633
5.645017	0.1	0.109375
5.646683	0.1	0.110269
5.648350	0.1	0.110149
5.650017	0.1	0.110209
5.651683	0.1	0.110745
5.653350	0.1	0.111043
5.655017	0.1	0.110030
5.656683	0.1	0.107706
5.658350	0.1	0.105381
5.660017	0.1	0.104368
5.661683	0.1	0.104487
5.663350	0.1	0.104845
5.665017	0.1	0.105083
5.666683	0.1	0.105143
5.668350	0.1	0.104487
5.670017	0.1	0.102937
5.671683	0.1	0.102401
5.673350	0.1	0.103652
5.675017	0.1	0.104964
5.676683	0.1	0.104308
5.678350	0.1	0.101686
5.680017	0.1	0.098407
5.681683	0.1	0.095963
5.683350	0.1	0.095189
5.685017	0.1	0.095785
5.686683	0.1	0.097454
5.688350	0.1	0.099242
5.690017	0.1	0.099838
5.691683	0.1	0.098944
5.693350	0.1	0.097334
5.695017	0.1	0.096262
5.696683	0.1	0.096202
5.698350	0.1	0.096619
5.700017	0.1	0.097692
5.701683	0.1	0.099421
5.703350	0.1	0.100315
5.705017	0.1	0.098884
5.706683	0.1	0.095963
5.708350	0.1	0.092685
5.710017	0.1	0.090122
5.711683	0.1	0.089109
5.713350	0.1	0.090539
5.715017	0.1	0.093579
5.716683	0.1	0.095904
5.718350	0.1	0.095785
5.720017	0.1	0.093460
5.721683	0.1	0.090778
5.723350	0.1	0.089049
5.725017	0.1	0.088751
5.726683	0.1	0.090182
5.728350	0.1	0.093877
5.730017	0.1	0.098765
5.731683	0.1	0.101924
5.733350	0.1	0.100791
5.735017	0.1	0.095367
5.736683	0.1	0.088334
5.738350	0.1	0.082493
5.740017	0.1	0.079334
5.741683	0.1	0.078499
5.743350	0.1	0.079989
5.745017	0.1	0.083566
5.746683	0.1	0.087678
5.748350	0.1	0.090361
5.750017	0.1	0.091136
5.751683	0.1	0.090241
5.753350	0.1	0.087917
5.755017	0.1	0.084639
5.756683	0.1	0.081539
5.758350	0.1	0.079632
5.760017	0.1	0.079215
5.761683	0.1	0.079930
5.763350	0.1	0.081003
5.765017	0.1	0.081599
5.766683	0.1	0.081658
5.768350	0.1	0.082016
5.770017	0.1	0.084221
5.771683	0.1	0.088692
5.773350	0.1	0.094116
5.775017	0.1	0.098944
5.776683	0.1	0.102580
5.778350	0.1	0.104785
5.780017	0.1	0.105381
5.781683	0.1	0.104725
5.783350	0.1	0.102460
5.785017	0.1	0.098526
5.786683	0.1	0.095069
5.788350	0.1	0.095129
5.790017	0.1	0.098825
5.791683	0.1	0.102639
5.793350	0.1	0.102937
5.795017	0.1	0.098944
5.796683	0.1	0.092208
5.798350	0.1	0.084698
5.800017	0.1	0.077844
5.801683	0.1	0.073254
5.803350	0.1	0.072837
5.805017	0.1	0.076771
5.806683	0.1	0.082970
5.808350	0.1	0.089049
5.810017	0.1	0.093460
5.811683	0.1	0.094891
5.813350	0.1	0.092745
5.815017	0.1	0.088513
5.816683	0.1	0.084281
5.818350	0.1	0.081360
5.820017	0.1	0.079989
5.821683	0.1	0.080228
5.823350	0.1	0.081956
5.825017	0.1	0.084937
5.826683	0.1	0.088632
5.828350	0.1	0.091434
5.830017	0.1	0.091672
5.831683	0.1	0.088930
5.833350	0.1	0.084758
5.835017	0.1	0.081837
5.836683	0.1	0.081658
5.838350	0.1	0.083745
5.840017	0.1	0.086784
5.841683	0.1	0.089765
5.843350	0.1	0.093043
5.845017	0.1	0.097573
5.846683	0.1	0.102758
5.848350	0.1	0.106394
5.850017	0.1	0.106514
5.851683	0.1	0.103295
5.853350	0.1	0.098586
5.855017	0.1	0.093997
5.856683	0.1	0.090420
5.858350	0.1	0.088871
5.860017	0.1	0.090003
5.861683	0.1	0.093639
5.863350	0.1	0.098526
5.865017	0.1	0.102758
5.866683	0.1	0.104904
5.868350	0.1	0.104129
5.870017	0.1	0.100434
5.871683	0.1	0.095189
5.873350	0.1	0.090718
5.875017	0.1	0.088632
5.876683	0.1	0.088930
5.878350	0.1	0.090420
5.880017	0.1	0.092208
5.881683	0.1	0.094056
5.883350	0.1	0.096262
5.885017	0.1	0.099003
5.886683	0.1	0.101864
5.888350	0.1	0.104308
5.890017	0.1	0.106037
5.891683	0.1	0.106990
5.893350	0.1	0.107467
5.895017	0.1	0.107527
5.896683	0.1	0.107169
5.898350	0.1	0.106812
5.900017	0.1	0.106394
5.901683	0.1	0.105202
5.903350	0.1	0.103295
5.905017	0.1	0.101984
5.906683	0.1	0.102341
5.908350	0.1	0.103831
5.910017	0.1	0.104904
5.911683	0.1	0.103772
5.913350	0.1	0.100315
5.915017	0.1	0.096560
5.916683	0.1	0.094414
5.918350	0.1	0.093877
5.920017	0.1	0.094533
5.921683	0.1	0.097573
5.923350	0.1	0.103533
5.925017	0.1	0.111043
5.926683	0.1	0.117183
5.928350	0.1	0.119448
5.930017	0.1	0.116885
5.931683	0.1	0.110745
5.933350	0.1	0.102878
5.935017	0.1	0.094354
5.936683	0.1	0.086546
5.938350	0.1	0.081718
5.940017	0.1	0.080884
5.941683	0.1	0.082433
5.943350	0.1	0.083745
5.945017	0.1	0.084043
5.946683	0.1	0.084043
5.948350	0.1	0.083864
5.950017	0.1	0.082374
5.951683	0.1	0.079155
5.953350	0.1	0.075579
5.955017	0.1	0.073910
5.956683	0.1	0.075042
5.958350	0.1	0.078380
5.960017	0.1	0.082493
5.961683	0.1	0.085771
5.963350	0.1	0.087440
5.965017	0.1	0.087678
5.966683	0.1	0.087082
5.968350	0.1	0.086010
5.970017	0.1	0.084639
5.971683	0.1	0.082433
5.973350	0.1	0.079274
5.975017	0.1	0.075698
5.976683	0.1	0.072718
5.978350	0.1	0.070691
5.980017	0.1	0.069380
5.981683	0.1	0.068784
5.983350	0.1	0.069976
5.985017	0.1	0.074029
5.986683	0.1	0.080287
5.988350	0.1	0.086129
5.990017	0.1	0.089467
5.991683	0.1	0.090599
5.993350	0.1	0.090480
5.995017	0.1	0.089943
5.996683	0.1	0.089765
5.998350	0.1	0.090182
6.000017	0.1	0.090957
6.001683	0.1	0.091612
6.003350	0.1	0.091195
6.005017	0.1	0.089109
6.006683	0.1	0.085890
6.008350	0.1	0.083447
6.010017	0.1	0.084221
6.011683	0.1	0.089109
6.013350	0.1	0.096381
6.015017	0.1	0.103176
6.016683	0.1	0.107467
6.018350	0.1	0.108659
6.020017	0.1	0.106633
6.021683	0.1	0.101149
6.023350	0.1	0.092447
6.025017	0.1	0.082612
6.026683	0.1	0.074804
6.028350	0.1	0.071287
6.030017	0.1	0.071168
6.031683	0.1	0.072241
6.033350	0.1	0.073552
6.035017	0.1	0.076473
6.036683	0.1	0.081480
6.038350	0.1	0.087142
6.040017	0.1	0.091612
6.041683	0.1	0.094771
6.043350	0.1	0.097394
6.045017	0.1	0.099361
6.046683	0.1	0.099361
6.048350	0.1	0.096619
6.050017	0.1	0.092447
6.051683	0.1	0.088453
6.053350	0.1	0.084996
6.055017	0.1	0.082672
6.056683	0.1	0.081956
6.058350	0.1	0.081539
6.060017	0.1	0.079632
6.061683	0.1	0.076532
6.063350	0.1	0.073671
6.065017	0.1	0.072658
6.066683	0.1	0.074446
6.068350	0.1	0.078738
6.070017	0.1	0.083864
6.071683	0.1	0.087559
6.073350	0.1	0.088811
6.075017	0.1	0.088453
6.076683	0.1	0.087321
6.078350	0.1	0.086010
6.080017	0.1	0.085294
6.081683	0.1	0.086606
6.083350	0.1	0.090182
6.085017	0.1	0.094473
6.086683	0.1	0.098467
6.088350	0.1	0.102103
6.090017	0.1	0.105083
6.091683	0.1	0.107288
6.093350	0.1	0.108778
6.095017	0.1	0.108123
6.096683	0.1	0.104010
6.098350	0.1	0.096917
6.100017	0.1	0.089049
6.101683	0.1	0.083208
6.103350	0.1	0.081599
6.105017	0.1	0.084043
6.106683	0.1	0.088036
6.108350	0.1	0.090361
6.110017	0.1	0.089884
6.111683	0.1	0.087678
6.113350	0.1	0.085294
6.115017	0.1	0.083923
6.116683	0.1	0.084519
6.118350	0.1	0.087857
6.120017	0.1	0.093579
6.121683	0.1	0.099003
6.123350	0.1	0.100613
6.125017	0.1	0.097275
6.126683	0.1	0.091314
6.128350	0.1	0.086188
6.130017	0.1	0.083745
6.131683	0.1	0.083208
6.133350	0.1	0.083387
6.135017	0.1	0.083983
6.136683	0.1	0.085115
6.138350	0.1	0.086129
6.140017	0.1	0.085771
6.141683	0.1	0.083983
6.143350	0.1	0.083029
6.145017	0.1	0.085473
6.146683	0.1	0.091970
6.148350	0.1	0.100851
6.150017	0.1	0.108957
6.151683	0.1	0.113487
6.153350	0.1	0.113428
6.155017	0.1	0.109732
6.156683	0.1	0.104010
6.158350	0.1	0.097454
6.160017	0.1	0.091910
6.161683	0.1	0.089109
6.163350	0.1	0.090122
6.165017	0.1	0.094533
6.166683	0.1	0.100553
6.168350	0.1	0.105500
6.170017	0.1	0.106156
6.171683	0.1	0.100434
6.173350	0.1	0.088930
6.175017	0.1	0.075161
6.176683	0.1	0.064373
6.178350	0.1	0.060856
6.180017	0.1	0.064671
6.181683	0.1	0.072241
6.183350	0.1	0.080049
6.185017	0.1	0.086784
6.186683	0.1	0.092149
6.188350	0.1	0.096500
6.190017	0.1	0.099838
6.191683	0.1	0.101388
6.193350	0.1	0.100672
6.195017	0.1	0.098944
6.196683	0.1	0.097990
6.198350	0.1	0.099361
6.200017	0.1	0.103593
6.201683	0.1	0.109315
6.203350	0.1	0.114322
6.205017	0.1	0.117362
6.206683	0.1	0.117600
6.208350	0.1	0.114441
6.210017	0.1	0.107467
6.211683	0.1	0.097811
6.213350	0.1	0.087559
6.215017	0.1	0.078619
6.216683	0.1	0.071943
6.218350	0.1	0.067770
6.220017	0.1	0.066400
6.221683	0.1	0.067353
6.223350	0.1	0.069320
6.225017	0.1	0.071347
6.226683	0.1	0.073671
6.228350	0.1	0.077188
6.230017	0.1	0.082731
6.231683	0.1	0.089943
6.233350	0.1	0.096023
6.235017	0.1	0.097454
6.236683	0.1	0.092745
6.238350	0.1	0.083864
6.240017	0.1	0.075161
6.241683	0.1	0.069916
6.243350	0.1	0.068188
6.245017	0.1	0.068545
6.246683	0.1	0.070214
6.248350	0.1	0.072777
6.250017	0.1	0.074923
6.251683	0.1	0.075459
6.253350	0.1	0.073493
6.255017	0.1	0.069499
6.256683	0.1	0.065327
6.258350	0.1	0.064313
6.260017	0.1	0.069082
6.261683	0.1	0.079632
6.263350	0.1	0.092804
6.265017	0.1	0.103533
6.266683	0.1	0.108302
6.268350	0.1	0.106335
6.270017	0.1	0.099301
6.271683	0.1	0.090957
6.273350	0.1	0.084817
6.275017	0.1	0.082314
6.276683	0.1	0.082731
6.278350	0.1	0.084817
6.280017	0.1	0.087559
6.281683	0.1	0.089884
6.283350	0.1	0.091076
6.285017	0.1	0.091791
6.286683	0.1	0.093937
6.288350	0.1	0.097573
6.290017	0.1	0.100791
6.291683	0.1	0.101209
6.293350	0.1	0.098765
6.295017	0.1	0.095427
6.296683	0.1	0.092685
6.298350	0.1	0.090539
6.300017	0.1	0.088513
6.301683	0.1	0.086308
6.303350	0.1	0.084937
6.305017	0.1	0.086188
6.306683	0.1	0.091016
6.308350	0.1	0.097573
6.310017	0.1	0.102639
6.311683	0.1	0.103772
6.313350	0.1	0.100791
6.315017	0.1	0.096738
6.316683	0.1	0.096321
6.318350	0.1	0.102282
6.320017	0.1	0.113010
6.321683	0.1	0.123620
6.323350	0.1	0.129044
6.325017	0.1	0.128090
6.326683	0.1	0.123441
6.328350	0.1	0.117600
6.330017	0.1	0.111401
6.331683	0.1	0.105321
6.333350	0.1	0.100732
6.335017	0.1	0.098407
6.336683	0.1	0.097334
6.338350	0.1	0.095427
6.340017	0.1	0.091672
6.341683	0.1	0.087142
6.343350	0.1	0.083864
6.345017	0.1	0.083447
6.346683	0.1	0.086427
6.348350	0.1	0.092626
6.350017	0.1	0.100732
6.351683	0.1	0.108123
6.353350	0.1	0.113189
6.355017	0.1	0.115693
6.356683	0.1	0.117481
6.358350	0.1	0.121772
6.360017	0.1	0.130534
6.361683	0.1	0.142217
6.363350	0.1	0.152171
6.365017	0.1	0.156403
6.366683	0.1	0.154972
6.368350	0.1	0.150800
6.370017	0.1	0.145733
6.371683	0.1	0.140011
6.373350	0.1	0.134289
6.375017	0.1	0.130594
6.376683	0.1	0.129938
6.378350	0.1	0.131309
6.380017	0.1	0.132859
6.381683	0.1	0.133812
6.383350	0.1	0.134587
6.385017	0.1	0.136018
6.386683	0.1	0.137687
6.388350	0.1	0.138044
6.390017	0.1	0.135601
6.391683	0.1	0.130773
6.393350	0.1	0.126600
6.395017	0.1	0.126243
6.396683	0.1	0.130236
6.398350	0.1	0.137031
6.400017	0.1	0.144422
6.401683	0.1	0.149608
6.403350	0.1	0.149131
6.405017	0.1	0.141919
6.406683	0.1	0.130892
6.408350	0.1	0.121236
6.410017	0.1	0.115693
6.411683	0.1	0.113487
6.413350	0.1	0.112832
6.415017	0.1	0.113368
6.416683	0.1	0.114799
6.418350	0.1	0.116050
6.420017	0.1	0.115931
6.421683	0.1	0.115275
6.423350	0.1	0.115871
6.425017	0.1	0.117540
6.426683	0.1	0.118911
6.428350	0.1	0.120044
6.430017	0.1	0.122666
6.431683	0.1	0.127196
6.433350	0.1	0.132382
6.435017	0.1	0.137150
6.436683	0.1	0.140846
6.438350	0.1	0.142455
6.440017	0.1	0.141323
6.441683	0.1	0.138104
6.443350	0.1	0.134408
6.445017	0.1	0.130892
6.446683	0.1	0.127256
6.448350	0.1	0.122786
6.450017	0.1	0.118017
6.451683	0.1	0.114560
6.453350	0.1	0.113845
6.455017	0.1	0.115991
6.456683	0.1	0.119925
6.458350	0.1	0.124216
6.460017	0.1	0.128031
6.461683	0.1	0.130653
6.463350	0.1	0.131905
6.465017	0.1	0.132084
6.466683	0.1	0.132263
6.468350	0.1	0.133216
6.470017	0.1	0.134349
6.471683	0.1	0.133872
6.473350	0.1	0.131309
6.475017	0.1	0.128448
6.476683	0.1	0.126660
6.478350	0.1	0.125945
6.480017	0.1	0.126541
6.481683	0.1	0.129104
6.483350	0.1	0.133395
6.485017	0.1	0.138044
6.486683	0.1	0.141084
6.488350	0.1	0.141680
6.490017	0.1	0.140548
6.491683	0.1	0.138223
6.493350	0.1	0.133872
6.495017	0.1	0.127316
6.496683	0.1	0.120640
6.498350	0.1	0.116944
6.500017	0.1	0.117183
6.501683	0.1	0.119329
6.503350	0.1	0.120938
6.505017	0.1	0.121117
6.506683	0.1	0.120938
6.508350	0.1	0.121832
6.510017	0.1	0.123680
6.511683	0.1	0.125051
6.513350	0.1	0.124753
6.515017	0.1	0.123441
6.516683	0.1	0.123501
6.518350	0.1	0.126898
6.520017	0.1	0.132740
6.521683	0.1	0.137925
6.523350	0.1	0.140786
6.525017	0.1	0.142574
6.526683	0.1	0.144720
6.528350	0.1	0.146747
6.530017	0.1	0.147045
6.531683	0.1	0.145137
6.533350	0.1	0.141025
6.535017	0.1	0.135362
6.536683	0.1	0.128865
6.538350	0.1	0.122845
6.540017	0.1	0.118673
6.541683	0.1	0.117421
6.543350	0.1	0.119865
6.545017	0.1	0.125885
6.546683	0.1	0.134647
6.548350	0.1	0.144124
6.550017	0.1	0.151217
6.551683	0.1	0.154018
6.553350	0.1	0.153303
6.555017	0.1	0.152230
6.556683	0.1	0.154018
6.558350	0.1	0.158906
6.560017	0.1	0.163853
6.561683	0.1	0.165582
6.563350	0.1	0.163972
6.565017	0.1	0.162125
6.566683	0.1	0.162542
6.568350	0.1	0.164986
6.570017	0.1	0.167549
6.571683	0.1	0.168920
6.573350	0.1	0.168741
6.575017	0.1	0.167429
6.576683	0.1	0.165761
6.578350	0.1	0.164747
6.580017	0.1	0.165284
6.581683	0.1	0.167429
6.583350	0.1	0.170469
6.585017	0.1	0.173509
6.586683	0.1	0.175893
6.588350	0.1	0.178218
6.590017	0.1	0.181913
6.591683	0.1	0.187516
6.593350	0.1	0.194013
6.595017	0.1	0.199616
6.596683	0.1	0.203311
6.598350	0.1	0.204623
6.600017	0.1	0.204146
6.601683	0.1	0.203371
6.603350	0.1	0.204265
6.605017	0.1	0.208020
6.606683	0.1	0.214815
6.608350	0.1	0.223160
6.610017	0.1	0.231147
6.611683	0.1	0.237823
6.613350	0.1	0.242829
6.615017	0.1	0.245333
6.616683	0.1	0.244021
6.618350	0.1	0.239432
6.620017	0.1	0.234127
6.621683	0.1	0.231087
6.623350	0.1	0.231624
6.625017	0.1	0.235319
6.626683	0.1	0.240862
6.628350	0.1	0.247419
6.630017	0.1	0.255466
6.631683	0.1	0.264347
6.633350	0.1	0.271797
6.635017	0.1	0.276029
6.636683	0.1	0.277817
6.638350	0.1	0.278771
6.640017	0.1	0.280738
6.641683	0.1	0.285268
6.643350	0.1	0.292420
6.645017	0.1	0.300705
6.646683	0.1	0.308633
6.648350	0.1	0.315189
6.650017	0.1	0.319839
6.651683	0.1	0.322640
6.653350	0.1	0.323892
6.655017	0.1	0.323951
6.656683	0.1	0.323713
6.658350	0.1	0.324667
6.660017	0.1	0.327528
6.661683	0.1	0.331938
6.663350	0.1	0.336587
6.665017	0.1	0.339806
6.666683	0.1	0.340879
6.668350	0.1	0.340223
6.670017	0.1	0.338972
6.671683	0.1	0.338435
6.673350	0.1	0.339687
6.675017	0.1	0.343263
6.676683	0.1	0.349045
6.678350	0.1	0.356495
6.680017	0.1	0.364602
6.681683	0.1	0.372410
6.683350	0.1	0.378191
6.685017	0.1	0.380397
6.686683	0.1	0.379324
6.688350	0.1	0.377297
6.690017	0.1	0.375569
6.691683	0.1	0.373483
6.693350	0.1	0.370383
6.695017	0.1	0.367105
6.696683	0.1	0.364959
6.698350	0.1	0.364482
6.700017	0.1	0.365496
6.701683	0.1	0.366867
6.703350	0.1	0.367701
6.705017	0.1	0.368536
6.706683	0.1	0.370324
6.708350	0.1	0.373244
6.710017	0.1	0.375807
6.711683	0.1	0.376403
6.713350	0.1	0.374913
6.715017	0.1	0.373006
6.716683	0.1	0.372291
6.718350	0.1	0.373065
6.720017	0.1	0.375092
6.721683	0.1	0.378490
6.723350	0.1	0.383616
6.725017	0.1	0.390828
6.726683	0.1	0.398397
6.728350	0.1	0.403523
6.730017	0.1	0.404835
6.731683	0.1	0.403225
6.733350	0.1	0.400126
6.735017	0.1	0.396490
6.736683	0.1	0.392914
6.738350	0.1	0.389814
6.740017	0.1	0.387788
6.741683	0.1	0.386775
6.743350	0.1	0.387013
6.745017	0.1	0.388622
6.746683	0.1	0.390470
6.748350	0.1	0.390708
6.750017	0.1	0.388384
6.751683	0.1	0.383854
6.753350	0.1	0.378311
6.755017	0.1	0.373721
6.756683	0.1	0.370860
6.758350	0.1	0.369012
6.760017	0.1	0.366807
6.761683	0.1	0.365496
6.763350	0.1	0.367880
6.765017	0.1	0.374436
6.766683	0.1	0.381827
6.768350	0.1	0.386417
6.770017	0.1	0.387549
6.771683	0.1	0.386775
6.773350	0.1	0.385225
6.775017	0.1	0.382781
6.776683	0.1	0.380099
6.778350	0.1	0.378072
6.780017	0.1	0.376999
6.781683	0.1	0.376761
6.783350	0.1	0.377178
6.785017	0.1	0.378370
6.786683	0.1	0.379503
6.788350	0.1	0.378668
6.790017	0.1	0.375152
6.791683	0.1	0.370801
6.793350	0.1	0.368536
6.795017	0.1	0.369608
6.796683	0.1	0.373542
6.798350	0.1	0.379086
6.800017	0.1	0.384867
6.801683	0.1	0.389218
6.803350	0.1	0.390589
6.805017	0.1	0.388384
6.806683	0.1	0.383973
6.808350	0.1	0.379503
6.810017	0.1	0.377119
6.811683	0.1	0.377893
6.813350	0.1	0.380933
6.815017	0.1	0.383616
6.816683	0.1	0.384212
6.818350	0.1	0.382602
6.820017	0.1	0.379324
6.821683	0.1	0.374436
6.823350	0.1	0.367522
6.825017	0.1	0.359237
6.826683	0.1	0.352561
6.828350	0.1	0.350952
6.830017	0.1	0.354648
6.831683	0.1	0.360727
6.833350	0.1	0.366926
6.835017	0.1	0.372410
6.836683	0.1	0.376225
6.838350	0.1	0.377774
6.840017	0.1	0.377715
6.841683	0.1	0.377536
6.843350	0.1	0.378311
6.845017	0.1	0.380337
6.846683	0.1	0.383139
6.848350	0.1	0.385582
6.850017	0.1	0.386894
6.851683	0.1	0.386536
6.853350	0.1	0.384450
6.855017	0.1	0.380695
6.856683	0.1	0.376761
6.858350	0.1	0.374734
6.860017	0.1	0.375688
6.861683	0.1	0.377953
6.863350	0.1	0.378430
6.865017	0.1	0.375569
6.866683	0.1	0.370741
6.868350	0.1	0.366986
6.870017	0.1	0.366569
6.871683	0.1	0.369191
6.873350	0.1	0.371993
6.875017	0.1	0.372410
6.876683	0.1	0.369847
6.878350	0.1	0.366509
6.880017	0.1	0.365436
6.881683	0.1	0.367999
6.883350	0.1	0.372827
6.885017	0.1	0.377417
6.886683	0.1	0.380099
6.888350	0.1	0.380635
6.890017	0.1	0.380039
6.891683	0.1	0.380158
6.893350	0.1	0.381529
6.895017	0.1	0.383258
6.896683	0.1	0.384450
6.898350	0.1	0.384510
6.900017	0.1	0.383139
6.901683	0.1	0.381112
6.903350	0.1	0.380576
6.905017	0.1	0.382781
6.906683	0.1	0.386894
6.908350	0.1	0.390708
6.910017	0.1	0.392377
6.911683	0.1	0.391424
6.913350	0.1	0.389397
6.915017	0.1	0.388026
6.916683	0.1	0.387967
6.918350	0.1	0.388920
6.920017	0.1	0.390589
6.921683	0.1	0.392616
6.923350	0.1	0.394225
6.925017	0.1	0.394881
6.926683	0.1	0.394702
6.928350	0.1	0.393450
6.930017	0.1	0.391245
6.931683	0.1	0.388980
6.933350	0.1	0.387490
6.935017	0.1	0.387490
6.936683	0.1	0.389457
6.938350	0.1	0.392497
6.940017	0.1	0.393987
6.941683	0.1	0.392139
6.943350	0.1	0.387430
6.945017	0.1	0.381649
6.946683	0.1	0.375927
6.948350	0.1	0.371039
6.950017	0.1	0.367284
6.951683	0.1	0.364363
6.953350	0.1	0.362635
6.955017	0.1	0.363052
6.956683	0.1	0.365734
6.958350	0.1	0.369012
6.960017	0.1	0.371873
6.961683	0.1	0.374317
6.963350	0.1	0.376463
6.965017	0.1	0.377774
6.966683	0.1	0.377536
6.968350	0.1	0.375330
6.970017	0.1	0.371277
6.971683	0.1	0.367045
6.973350	0.1	0.364780
6.975017	0.1	0.364244
6.976683	0.1	0.363886
6.978350	0.1	0.363171
6.980017	0.1	0.362754
6.981683	0.1	0.363588
6.983350	0.1	0.365615
6.985017	0.1	0.366926
6.986683	0.1	0.365138
6.988350	0.1	0.361025
6.990017	0.1	0.357330
6.991683	0.1	0.356555
6.993350	0.1	0.359297
6.995017	0.1	0.364959
6.996683	0.1	0.371873
6.998350	0.1	0.378311
7.000017	0.1	0.381887
7.001683	0.1	0.380814
7.003350	0.1	0.375628
7.005017	0.1	0.369251
7.006683	0.1	0.365257
7.008350	0.1	0.365436
7.010017	0.1	0.368774
7.011683	0.1	0.372589
7.013350	0.1	0.374258
7.015017	0.1	0.373304
7.016683	0.1	0.371814
7.018350	0.1	0.371814
7.020017	0.1	0.372648
7.021683	0.1	0.372052
7.023350	0.1	0.369668
7.025017	0.1	0.367105
7.026683	0.1	0.365317
7.028350	0.1	0.363708
7.030017	0.1	0.361919
7.031683	0.1	0.360250
7.033350	0.1	0.359178
7.035017	0.1	0.359178
7.036683	0.1	0.360072
7.038350	0.1	0.360787
7.040017	0.1	0.360012
7.041683	0.1	0.357926
7.043350	0.1	0.355661
7.045017	0.1	0.353813
7.046683	0.1	0.352144
7.048350	0.1	0.351071
7.050017	0.1	0.350833
7.051683	0.1	0.351012
7.053350	0.1	0.351489
7.055017	0.1	0.352502
7.056683	0.1	0.354230
7.058350	0.1	0.356257
7.060017	0.1	0.358284
7.061683	0.1	0.360429
7.063350	0.1	0.363171
7.065017	0.1	0.366330
7.066683	0.1	0.368774
7.068350	0.1	0.369787
7.070017	0.1	0.369608
7.071683	0.1	0.368953
7.073350	0.1	0.367820
7.075017	0.1	0.365794
7.076683	0.1	0.364363
7.078350	0.1	0.366271
7.080017	0.1	0.372052
7.081683	0.1	0.378490
7.083350	0.1	0.381589
7.085017	0.1	0.379801
7.086683	0.1	0.375330
7.088350	0.1	0.371814
7.090017	0.1	0.370443
7.091683	0.1	0.369191
7.093350	0.1	0.366628
7.095017	0.1	0.364602
7.096683	0.1	0.365257
7.098350	0.1	0.368118
7.100017	0.1	0.370443
7.101683	0.1	0.370562
7.103350	0.1	0.368834
7.105017	0.1	0.366986
7.106683	0.1	0.366449
7.108350	0.1	0.368297
7.110017	0.1	0.373364
7.111683	0.1	0.381231
7.113350	0.1	0.389874
7.115017	0.1	0.397205
7.116683	0.1	0.401557
7.118350	0.1	0.401616
7.120017	0.1	0.396669
7.121683	0.1	0.387728
7.123350	0.1	0.377178
7.125017	0.1	0.368059
7.126683	0.1	0.362396
7.128350	0.1	0.360250
7.130017	0.1	0.360012
7.131683	0.1	0.360787
7.133350	0.1	0.362754
7.135017	0.1	0.365734
7.136683	0.1	0.368536
7.138350	0.1	0.369966
7.140017	0.1	0.370264
7.141683	0.1	0.369668
7.143350	0.1	0.368297
7.145017	0.1	0.366449
7.146683	0.1	0.364721
7.148350	0.1	0.362754
7.150017	0.1	0.360072
7.151683	0.1	0.357628
7.153350	0.1	0.356853
7.155017	0.1	0.358701
7.156683	0.1	0.362992
7.158350	0.1	0.367820
7.160017	0.1	0.371039
7.161683	0.1	0.371635
7.163350	0.1	0.370264
7.165017	0.1	0.368178
7.166683	0.1	0.366330
7.168350	0.1	0.365257
7.170017	0.1	0.365496
7.171683	0.1	0.367105
7.173350	0.1	0.369489
7.175017	0.1	0.371099
7.176683	0.1	0.370622
7.178350	0.1	0.368297
7.180017	0.1	0.365496
7.181683	0.1	0.363886
7.183350	0.1	0.363588
7.185017	0.1	0.363290
7.186683	0.1	0.361502
7.188350	0.1	0.357926
7.190017	0.1	0.353873
7.191683	0.1	0.351787
7.193350	0.1	0.353932
7.195017	0.1	0.360191
7.196683	0.1	0.367343
7.198350	0.1	0.370979
7.200017	0.1	0.369489
7.201683	0.1	0.365198
7.203350	0.1	0.361741
7.205017	0.1	0.360489
7.206683	0.1	0.359178
7.208350	0.1	0.355542
7.210017	0.1	0.350297
7.211683	0.1	0.345647
7.213350	0.1	0.342131
7.215017	0.1	0.339091
7.216683	0.1	0.336230
7.218350	0.1	0.333488
7.220017	0.1	0.331759
7.221683	0.1	0.332415
7.223350	0.1	0.335515
7.225017	0.1	0.339925
7.226683	0.1	0.343800
7.228350	0.1	0.345886
7.230017	0.1	0.345647
7.231683	0.1	0.342786
7.233350	0.1	0.336826
7.235017	0.1	0.328243
7.236683	0.1	0.319004
7.238350	0.1	0.312090
7.240017	0.1	0.309944
7.241683	0.1	0.313222
7.243350	0.1	0.320315
7.245017	0.1	0.327826
7.246683	0.1	0.332713
7.248350	0.1	0.332952
7.250017	0.1	0.328660
7.251683	0.1	0.321627
7.253350	0.1	0.313580
7.255017	0.1	0.306606
7.256683	0.1	0.302434
7.258350	0.1	0.301361
7.260017	0.1	0.301898
7.261683	0.1	0.302553
7.263350	0.1	0.302136
7.265017	0.1	0.299990
7.266683	0.1	0.295818
7.268350	0.1	0.289977
7.270017	0.1	0.283659
7.271683	0.1	0.279188
7.273350	0.1	0.277996
7.275017	0.1	0.279307
7.276683	0.1	0.281572
7.278350	0.1	0.284076
7.280017	0.1	0.286579
7.281683	0.1	0.288546
7.283350	0.1	0.289142
7.285017	0.1	0.287473
7.286683	0.1	0.283897
7.288350	0.1	0.280738
7.290017	0.1	0.280619
7.291683	0.1	0.283599
7.293350	0.1	0.286877
7.295017	0.1	0.287294
7.296683	0.1	0.283480
7.298350	0.1	0.276506
7.300017	0.1	0.268877
7.301683	0.1	0.262618
7.303350	0.1	0.258207
7.305017	0.1	0.256121
7.306683	0.1	0.257313
7.308350	0.1	0.261366
7.310017	0.1	0.265718
7.311683	0.1	0.267029
7.313350	0.1	0.263453
7.315017	0.1	0.256002
7.316683	0.1	0.247240
7.318350	0.1	0.240505
7.320017	0.1	0.238657
7.321683	0.1	0.242353
7.323350	0.1	0.249684
7.325017	0.1	0.256598
7.326683	0.1	0.259399
7.328350	0.1	0.257373
7.330017	0.1	0.253141
7.331683	0.1	0.249505
7.333350	0.1	0.247121
7.335017	0.1	0.244558
7.336683	0.1	0.241578
7.338350	0.1	0.240207
7.340017	0.1	0.242054
7.341683	0.1	0.245750
7.343350	0.1	0.247180
7.345017	0.1	0.243962
7.346683	0.1	0.237465
7.348350	0.1	0.231862
7.350017	0.1	0.230491
7.351683	0.1	0.233471
7.353350	0.1	0.237584
7.355017	0.1	0.239015
7.356683	0.1	0.236690
7.358350	0.1	0.232279
7.360017	0.1	0.228643
7.361683	0.1	0.227690
7.363350	0.1	0.229597
7.365017	0.1	0.233233
7.366683	0.1	0.236928
7.368350	0.1	0.239313
7.370017	0.1	0.239134
7.371683	0.1	0.235081
7.373350	0.1	0.226736
7.375017	0.1	0.215769
7.376683	0.1	0.205159
7.378350	0.1	0.196934
7.380017	0.1	0.191271
7.381683	0.1	0.188470
7.383350	0.1	0.190020
7.385017	0.1	0.196219
7.386683	0.1	0.204742
7.388350	0.1	0.212431
7.390017	0.1	0.217080
7.391683	0.1	0.217795
7.393350	0.1	0.215292
7.395017	0.1	0.212014
7.396683	0.1	0.210702
7.398350	0.1	0.211835
7.400017	0.1	0.213444
7.401683	0.1	0.212789
7.403350	0.1	0.209093
7.405017	0.1	0.204384
7.406683	0.1	0.201821
7.408350	0.1	0.202417
7.410017	0.1	0.203550
7.411683	0.1	0.202119
7.413350	0.1	0.198603
7.415017	0.1	0.195384
7.416683	0.1	0.193417
7.418350	0.1	0.191867
7.420017	0.1	0.191152
7.421683	0.1	0.193119
7.423350	0.1	0.198245
7.425017	0.1	0.203848
7.426683	0.1	0.206471
7.428350	0.1	0.204325
7.430017	0.1	0.197887
7.431683	0.1	0.189304
7.433350	0.1	0.181496
7.435017	0.1	0.176907
7.436683	0.1	0.176549
7.438350	0.1	0.179589
7.440017	0.1	0.184178
7.441683	0.1	0.188112
7.443350	0.1	0.190318
7.445017	0.1	0.191093
7.446683	0.1	0.191033
7.448350	0.1	0.190973
7.450017	0.1	0.191867
7.451683	0.1	0.194192
7.453350	0.1	0.198185
7.455017	0.1	0.203609
7.456683	0.1	0.209332
7.458350	0.1	0.213563
7.460017	0.1	0.215888
7.461683	0.1	0.217140
7.463350	0.1	0.217736
7.465017	0.1	0.217021
7.466683	0.1	0.214100
7.468350	0.1	0.209391
7.470017	0.1	0.203490
7.471683	0.1	0.196934
7.473350	0.1	0.191093
7.475017	0.1	0.187397
7.476683	0.1	0.187218
7.478350	0.1	0.190318
7.480017	0.1	0.194788
7.481683	0.1	0.198305
7.483350	0.1	0.199437
7.485017	0.1	0.197828
7.486683	0.1	0.194609
7.488350	0.1	0.192285
7.490017	0.1	0.191391
7.491683	0.1	0.189662
7.493350	0.1	0.185072
7.495017	0.1	0.178516
7.496683	0.1	0.173748
7.498350	0.1	0.173807
7.500017	0.1	0.177860
7.501683	0.1	0.182092
7.503350	0.1	0.183761
7.505017	0.1	0.182629
7.506683	0.1	0.179708
7.508350	0.1	0.175953
7.510017	0.1	0.172555
7.511683	0.1	0.170946
7.513350	0.1	0.172257
7.515017	0.1	0.175953
7.516683	0.1	0.179768
7.518350	0.1	0.180900
7.520017	0.1	0.178456
7.521683	0.1	0.173926
7.523350	0.1	0.169575
7.525017	0.1	0.167131
7.526683	0.1	0.167310
7.528350	0.1	0.169754
7.530017	0.1	0.173330
7.531683	0.1	0.176489
7.533350	0.1	0.178397
7.535017	0.1	0.179768
7.536683	0.1	0.181735
7.538350	0.1	0.183642
7.540017	0.1	0.183582
7.541683	0.1	0.181496
7.543350	0.1	0.179887
7.545017	0.1	0.180662
7.546683	0.1	0.183225
7.548350	0.1	0.185788
7.550017	0.1	0.187099
7.551683	0.1	0.187337
7.553350	0.1	0.187278
7.555017	0.1	0.187039
7.556683	0.1	0.186086
7.558350	0.1	0.183821
7.560017	0.1	0.180542
7.561683	0.1	0.177324
7.563350	0.1	0.175715
7.565017	0.1	0.177026
7.566683	0.1	0.181139
7.568350	0.1	0.186384
7.570017	0.1	0.190377
7.571683	0.1	0.190437
7.573350	0.1	0.185549
7.575017	0.1	0.178158
7.576683	0.1	0.173390
7.578350	0.1	0.174046
7.580017	0.1	0.178635
7.581683	0.1	0.183463
7.583350	0.1	0.185370
7.585017	0.1	0.183284
7.586683	0.1	0.178814
7.588350	0.1	0.174820
7.590017	0.1	0.172496
7.591683	0.1	0.172257
7.593350	0.1	0.174046
7.595017	0.1	0.177026
7.596683	0.1	0.179529
7.598350	0.1	0.180781
7.600017	0.1	0.181556
7.601683	0.1	0.183880
7.603350	0.1	0.189483
7.605017	0.1	0.197470
7.606683	0.1	0.204682
7.608350	0.1	0.208020
7.610017	0.1	0.206947
7.611683	0.1	0.203133
7.613350	0.1	0.199020
7.615017	0.1	0.196457
7.616683	0.1	0.195563
7.618350	0.1	0.194669
7.620017	0.1	0.192046
7.621683	0.1	0.187874
7.623350	0.1	0.183105
7.625017	0.1	0.178814
7.626683	0.1	0.175774
7.628350	0.1	0.174820
7.630017	0.1	0.175834
7.631683	0.1	0.178576
7.633350	0.1	0.183344
7.635017	0.1	0.189483
7.636683	0.1	0.194669
7.638350	0.1	0.196695
7.640017	0.1	0.196099
7.641683	0.1	0.195503
7.643350	0.1	0.196934
7.645017	0.1	0.199854
7.646683	0.1	0.202477
7.648350	0.1	0.204027
7.650017	0.1	0.204682
7.651683	0.1	0.204921
7.653350	0.1	0.204384
7.655017	0.1	0.202239
7.656683	0.1	0.198424
7.658350	0.1	0.194073
7.660017	0.1	0.190020
7.661683	0.1	0.186205
7.663350	0.1	0.182986
7.665017	0.1	0.182271
7.666683	0.1	0.185192
7.668350	0.1	0.190496
7.670017	0.1	0.195742
7.671683	0.1	0.199378
7.673350	0.1	0.200331
7.675017	0.1	0.198424
7.676683	0.1	0.194728
7.678350	0.1	0.190437
7.680017	0.1	0.186026
7.681683	0.1	0.182271
7.683350	0.1	0.180304
7.685017	0.1	0.180721
7.686683	0.1	0.182509
7.688350	0.1	0.184774
7.690017	0.1	0.187278
7.691683	0.1	0.189841
7.693350	0.1	0.191748
7.695017	0.1	0.192046
7.696683	0.1	0.190735
7.698350	0.1	0.188172
7.700017	0.1	0.185013
7.701683	0.1	0.181854
7.703350	0.1	0.179708
7.705017	0.1	0.179172
7.706683	0.1	0.179529
7.708350	0.1	0.180006
7.710017	0.1	0.181019
7.711683	0.1	0.182569
7.713350	0.1	0.183761
7.715017	0.1	0.184536
7.716683	0.1	0.185668
7.718350	0.1	0.187635
7.720017	0.1	0.189602
7.721683	0.1	0.190556
7.723350	0.1	0.190318
7.725017	0.1	0.189722
7.726683	0.1	0.189841
7.728350	0.1	0.191033
7.730017	0.1	0.191569
7.731683	0.1	0.188470
7.733350	0.1	0.181139
7.735017	0.1	0.172615
7.736683	0.1	0.166416
7.738350	0.1	0.163555
7.740017	0.1	0.163496
7.741683	0.1	0.165761
7.743350	0.1	0.169873
7.745017	0.1	0.175357
7.746683	0.1	0.181079
7.748350	0.1	0.185490
7.750017	0.1	0.187457
7.751683	0.1	0.187278
7.753350	0.1	0.185549
7.755017	0.1	0.182509
7.756683	0.1	0.178278
7.758350	0.1	0.173450
7.760017	0.1	0.169277
7.761683	0.1	0.167131
7.763350	0.1	0.167251
7.765017	0.1	0.168324
7.766683	0.1	0.168622
7.768350	0.1	0.167489
7.770017	0.1	0.164926
7.771683	0.1	0.161529
7.773350	0.1	0.158727
7.775017	0.1	0.158131
7.776683	0.1	0.160158
7.778350	0.1	0.163198
7.780017	0.1	0.165701
7.781683	0.1	0.168383
7.783350	0.1	0.172198
7.785017	0.1	0.176847
7.786683	0.1	0.181317
7.788350	0.1	0.184476
7.790017	0.1	0.185549
7.791683	0.1	0.184536
7.793350	0.1	0.182033
7.795017	0.1	0.178218
7.796683	0.1	0.173390
7.798350	0.1	0.168085
7.800017	0.1	0.162482
7.801683	0.1	0.156999
7.803350	0.1	0.152111
7.805017	0.1	0.147939
7.806683	0.1	0.145257
7.808350	0.1	0.145257
7.810017	0.1	0.148714
7.811683	0.1	0.155389
7.813350	0.1	0.163496
7.815017	0.1	0.170231
7.816683	0.1	0.173986
7.818350	0.1	0.174940
7.820017	0.1	0.174105
7.821683	0.1	0.172853
7.823350	0.1	0.172615
7.825017	0.1	0.174344
7.826683	0.1	0.177741
7.828350	0.1	0.181377
7.830017	0.1	0.184298
7.831683	0.1	0.186920
7.833350	0.1	0.190079
7.835017	0.1	0.193477
7.836683	0.1	0.196338
7.838350	0.1	0.198424
7.840017	0.1	0.200331
7.841683	0.1	0.201643
7.843350	0.1	0.201821
7.845017	0.1	0.201046
7.846683	0.1	0.200093
7.848350	0.1	0.198305
7.850017	0.1	0.194728
7.851683	0.1	0.189900
7.853350	0.1	0.186384
7.855017	0.1	0.186145
7.856683	0.1	0.188530
7.858350	0.1	0.191510
7.860017	0.1	0.192702
7.861683	0.1	0.191510
7.863350	0.1	0.189126
7.865017	0.1	0.187755
7.866683	0.1	0.188828
7.868350	0.1	0.192225
7.870017	0.1	0.197709
7.871683	0.1	0.205219
7.873350	0.1	0.212908
7.875017	0.1	0.216842
7.876683	0.1	0.215292
7.878350	0.1	0.210106
7.880017	0.1	0.204980
7.881683	0.1	0.203013
7.883350	0.1	0.204921
7.885017	0.1	0.208974
7.886683	0.1	0.213385
7.888350	0.1	0.217557
7.890017	0.1	0.220239
7.891683	0.1	0.219643
7.893350	0.1	0.215888
7.895017	0.1	0.211179
7.896683	0.1	0.207186
7.898350	0.1	0.204206
7.900017	0.1	0.202239
7.901683	0.1	0.200570
7.903350	0.1	0.198305
7.905017	0.1	0.195920
7.906683	0.1	0.195444
7.908350	0.1	0.198543
7.910017	0.1	0.205696
7.911683	0.1	0.214994
7.913350	0.1	0.223458
7.915017	0.1	0.228941
7.916683	0.1	0.231743
7.918350	0.1	0.232518
7.920017	0.1	0.231206
7.921683	0.1	0.227392
7.923350	0.1	0.223219
7.925017	0.1	0.222623
7.926683	0.1	0.228465
7.928350	0.1	0.239551
7.930017	0.1	0.251532
7.931683	0.1	0.260651
7.933350	0.1	0.266254
7.935017	0.1	0.269353
7.936683	0.1	0.270247
7.938350	0.1	0.268459
7.940017	0.1	0.263870
7.941683	0.1	0.257730
7.943350	0.1	0.251949
7.945017	0.1	0.248134
7.946683	0.1	0.247002
7.948350	0.1	0.248969
7.950017	0.1	0.253260
7.951683	0.1	0.257671
7.953350	0.1	0.259399
7.955017	0.1	0.257373
7.956683	0.1	0.252783
7.958350	0.1	0.248492
7.960017	0.1	0.247359
7.961683	0.1	0.250280
7.963350	0.1	0.255227
7.965017	0.1	0.259340
7.966683	0.1	0.261724
7.968350	0.1	0.263333
7.970017	0.1	0.264466
7.971683	0.1	0.264347
7.973350	0.1	0.262678
7.975017	0.1	0.259995
7.976683	0.1	0.257969
7.978350	0.1	0.258982
7.980017	0.1	0.264347
7.981683	0.1	0.272572
7.983350	0.1	0.280857
7.985017	0.1	0.286818
7.986683	0.1	0.289381
7.988350	0.1	0.288308
7.990017	0.1	0.284612
7.991683	0.1	0.280440
7.993350	0.1	0.277758
7.995017	0.1	0.276744
7.996683	0.1	0.276208
7.998350	0.1	0.276268
8.000017	0.1	0.278115
8.001683	0.1	0.281811
8.003350	0.1	0.285387
8.005017	0.1	0.287175
8.006683	0.1	0.287354
8.008350	0.1	0.286758
8.010017	0.1	0.285745
8.011683	0.1	0.284374
8.013350	0.1	0.282884
8.015017	0.1	0.281215
8.016683	0.1	0.278831
8.018350	0.1	0.275970
8.020017	0.1	0.274718
8.021683	0.1	0.276327
8.023350	0.1	0.280082
8.025017	0.1	0.284135
8.026683	0.1	0.287056
8.028350	0.1	0.287652
8.030017	0.1	0.285447
8.031683	0.1	0.281453
8.033350	0.1	0.277817
8.035017	0.1	0.276804
8.036683	0.1	0.279844
8.038350	0.1	0.285864
8.040017	0.1	0.291824
8.041683	0.1	0.294209
8.043350	0.1	0.291646
8.045017	0.1	0.286341
8.046683	0.1	0.282049
8.048350	0.1	0.281394
8.050017	0.1	0.284433
8.051683	0.1	0.288546
8.053350	0.1	0.290990
8.055017	0.1	0.290990
8.056683	0.1	0.289202
8.058350	0.1	0.285745
8.060017	0.1	0.280201
8.061683	0.1	0.273287
8.063350	0.1	0.266969
8.065017	0.1	0.263155
8.066683	0.1	0.262201
8.068350	0.1	0.263214
8.070017	0.1	0.265002
8.071683	0.1	0.267446
8.073350	0.1	0.271142
8.075017	0.1	0.275731
8.076683	0.1	0.279605
8.078350	0.1	0.282049
8.080017	0.1	0.283241
8.081683	0.1	0.283122
8.083350	0.1	0.281632
8.085017	0.1	0.279844
8.086683	0.1	0.278652
8.088350	0.1	0.278413
8.090017	0.1	0.279725
8.091683	0.1	0.283122
8.093350	0.1	0.287771
8.095017	0.1	0.291586
8.096683	0.1	0.292480
8.098350	0.1	0.289321
8.100017	0.1	0.282943
8.101683	0.1	0.275552
8.103350	0.1	0.269771
8.105017	0.1	0.267327
8.106683	0.1	0.268400
8.108350	0.1	0.272155
8.110017	0.1	0.276983
8.111683	0.1	0.280976
8.113350	0.1	0.283420
8.115017	0.1	0.286102
8.116683	0.1	0.290394
8.118350	0.1	0.294626
8.120017	0.1	0.296831
8.121683	0.1	0.297546
8.123350	0.1	0.297606
8.125017	0.1	0.296712
8.126683	0.1	0.294805
8.128350	0.1	0.293434
8.130017	0.1	0.294268
8.131683	0.1	0.297189
8.133350	0.1	0.300050
8.135017	0.1	0.300288
8.136683	0.1	0.297904
8.138350	0.1	0.295401
8.140017	0.1	0.294983
8.141683	0.1	0.296295
8.143350	0.1	0.297070
8.145017	0.1	0.295401
8.146683	0.1	0.291348
8.148350	0.1	0.286937
8.150017	0.1	0.283957
8.151683	0.1	0.283062
8.153350	0.1	0.283778
8.155017	0.1	0.284493
8.156683	0.1	0.284374
8.158350	0.1	0.284255
8.160017	0.1	0.285089
8.161683	0.1	0.286698
8.163350	0.1	0.288486
8.165017	0.1	0.289798
8.166683	0.1	0.290036
8.168350	0.1	0.289321
8.170017	0.1	0.288844
8.171683	0.1	0.288725
8.173350	0.1	0.288129
8.175017	0.1	0.285923
8.176683	0.1	0.282109
8.178350	0.1	0.278771
8.180017	0.1	0.278592
8.181683	0.1	0.282586
8.183350	0.1	0.289679
8.185017	0.1	0.296950
8.186683	0.1	0.301301
8.188350	0.1	0.301242
8.190017	0.1	0.298202
8.191683	0.1	0.294864
8.193350	0.1	0.292420
8.195017	0.1	0.290394
8.196683	0.1	0.288785
8.198350	0.1	0.288486
8.200017	0.1	0.289381
8.201683	0.1	0.289738
8.203350	0.1	0.289083
8.205017	0.1	0.288725
8.206683	0.1	0.289142
8.208350	0.1	0.289619
8.210017	0.1	0.289202
8.211683	0.1	0.286937
8.213350	0.1	0.282586
8.215017	0.1	0.278413
8.216683	0.1	0.277996
8.218350	0.1	0.282288
8.220017	0.1	0.288606
8.221683	0.1	0.292897
8.223350	0.1	0.293791
8.225017	0.1	0.293314
8.226683	0.1	0.293672
8.228350	0.1	0.295162
8.230017	0.1	0.296652
8.231683	0.1	0.297904
8.233350	0.1	0.299633
8.235017	0.1	0.301540
8.236683	0.1	0.302196
8.238350	0.1	0.300109
8.240017	0.1	0.295818
8.241683	0.1	0.291467
8.243350	0.1	0.288427
8.245017	0.1	0.287473
8.246683	0.1	0.288248
8.248350	0.1	0.289321
8.250017	0.1	0.288367
8.251683	0.1	0.284433
8.253350	0.1	0.278592
8.255017	0.1	0.273526
8.256683	0.1	0.271738
8.258350	0.1	0.273287
8.260017	0.1	0.276208
8.261683	0.1	0.278294
8.263350	0.1	0.279427
8.265017	0.1	0.280201
8.266683	0.1	0.280440
8.268350	0.1	0.279248
8.270017	0.1	0.276029
8.271683	0.1	0.271440
8.273350	0.1	0.267327
8.275017	0.1	0.265539
8.276683	0.1	0.267327
8.278350	0.1	0.272751
8.280017	0.1	0.279844
8.281683	0.1	0.285327
8.283350	0.1	0.288248
8.285017	0.1	0.290692
8.286683	0.1	0.294507
8.288350	0.1	0.298500
8.290017	0.1	0.299990
8.291683	0.1	0.296950
8.293350	0.1	0.290036
8.295017	0.1	0.281990
8.296683	0.1	0.275850
8.298350	0.1	0.273526
8.300017	0.1	0.274956
8.301683	0.1	0.278056
8.303350	0.1	0.279963
8.305017	0.1	0.279307
8.306683	0.1	0.276983
8.308350	0.1	0.275075
8.310017	0.1	0.273824
8.311683	0.1	0.272572
8.313350	0.1	0.272095
8.315017	0.1	0.274658
8.316683	0.1	0.280559
8.318350	0.1	0.287712
8.320017	0.1	0.293672
8.321683	0.1	0.297248
8.323350	0.1	0.299156
8.325017	0.1	0.300884
8.326683	0.1	0.302613
8.328350	0.1	0.303507
8.330017	0.1	0.302851
8.331683	0.1	0.300348
8.333350	0.1	0.295997
8.335017	0.1	0.290096
8.336683	0.1	0.282824
8.338350	0.1	0.275791
8.340017	0.1	0.271440
8.341683	0.1	0.271201
8.343350	0.1	0.273585
8.345017	0.1	0.275552
8.346683	0.1	0.275373
8.348350	0.1	0.273645
8.350017	0.1	0.272095
8.351683	0.1	0.272453
8.353350	0.1	0.275493
8.355017	0.1	0.280678
8.356683	0.1	0.286281
8.358350	0.1	0.290155
8.360017	0.1	0.290990
8.361683	0.1	0.289500
8.363350	0.1	0.287473
8.365017	0.1	0.285506
8.366683	0.1	0.282407
8.368350	0.1	0.277281
8.370017	0.1	0.271499
8.371683	0.1	0.266910
8.373350	0.1	0.264823
8.375017	0.1	0.265956
8.376683	0.1	0.270009
8.378350	0.1	0.275195
8.380017	0.1	0.278592
8.381683	0.1	0.279009
8.383350	0.1	0.277281
8.385017	0.1	0.274420
8.386683	0.1	0.271618
8.388350	0.1	0.270307
8.390017	0.1	0.270844
8.391683	0.1	0.271916
8.393350	0.1	0.271916
8.395017	0.1	0.269830
8.396683	0.1	0.265718
8.398350	0.1	0.261009
8.400017	0.1	0.258029
8.401683	0.1	0.257969
8.403350	0.1	0.260174
8.405017	0.1	0.263035
8.406683	0.1	0.265598
8.408350	0.1	0.267684
8.410017	0.1	0.268817
8.411683	0.1	0.268579
8.413350	0.1	0.266910
8.415017	0.1	0.263751
8.416683	0.1	0.259578
8.418350	0.1	0.255525
8.420017	0.1	0.252724
8.421683	0.1	0.252187
8.423350	0.1	0.254333
8.425017	0.1	0.258088
8.426683	0.1	0.261903
8.428350	0.1	0.264585
8.430017	0.1	0.265360
8.431683	0.1	0.263929
8.433350	0.1	0.260830
8.435017	0.1	0.257015
8.436683	0.1	0.252783
8.438350	0.1	0.248551
8.440017	0.1	0.245035
8.441683	0.1	0.243425
8.443350	0.1	0.244915
8.445017	0.1	0.248730
8.446683	0.1	0.252247
8.448350	0.1	0.253260
8.450017	0.1	0.250816
8.451683	0.1	0.245154
8.453350	0.1	0.238419
8.455017	0.1	0.234127
8.456683	0.1	0.233948
8.458350	0.1	0.237405
8.460017	0.1	0.242829
8.461683	0.1	0.248492
8.463350	0.1	0.252783
8.465017	0.1	0.254154
8.466683	0.1	0.251412
8.468350	0.1	0.245094
8.470017	0.1	0.237405
8.471683	0.1	0.231028
8.473350	0.1	0.227094
8.475017	0.1	0.225246
8.476683	0.1	0.224471
8.478350	0.1	0.224769
8.480017	0.1	0.226378
8.481683	0.1	0.228345
8.483350	0.1	0.228703
8.485017	0.1	0.226319
8.486683	0.1	0.221729
8.488350	0.1	0.215948
8.490017	0.1	0.209212
8.491683	0.1	0.202298
8.493350	0.1	0.197053
8.495017	0.1	0.194728
8.496683	0.1	0.195742
8.498350	0.1	0.200450
8.500017	0.1	0.208199
8.501683	0.1	0.216424
8.503350	0.1	0.222206
8.505017	0.1	0.224829
8.506683	0.1	0.225723
8.508350	0.1	0.226498
8.510017	0.1	0.227332
8.511683	0.1	0.227511
8.513350	0.1	0.226557
8.515017	0.1	0.223994
8.516683	0.1	0.219345
8.518350	0.1	0.212908
8.520017	0.1	0.205994
8.521683	0.1	0.200450
8.523350	0.1	0.197113
8.525017	0.1	0.195444
8.526683	0.1	0.194609
8.528350	0.1	0.194371
8.530017	0.1	0.196159
8.531683	0.1	0.201225
8.533350	0.1	0.208676
8.535017	0.1	0.215292
8.536683	0.1	0.218391
8.538350	0.1	0.218153
8.540017	0.1	0.216186
8.541683	0.1	0.213742
8.543350	0.1	0.211120
8.545017	0.1	0.207841
8.546683	0.1	0.204206
8.548350	0.1	0.201166
8.550017	0.1	0.199556
8.551683	0.1	0.199378
8.553350	0.1	0.200093
8.555017	0.1	0.200927
8.556683	0.1	0.201881
8.558350	0.1	0.203967
8.560017	0.1	0.206947
8.561683	0.1	0.208437
8.563350	0.1	0.206292
8.565017	0.1	0.201583
8.566683	0.1	0.197530
8.568350	0.1	0.196338
8.570017	0.1	0.197887
8.571683	0.1	0.201106
8.573350	0.1	0.205159
8.575017	0.1	0.209332
8.576683	0.1	0.212789
8.578350	0.1	0.214219
8.580017	0.1	0.212610
8.581683	0.1	0.208735
8.583350	0.1	0.204623
8.585017	0.1	0.201583
8.586683	0.1	0.199735
8.588350	0.1	0.199020
8.590017	0.1	0.199795
8.591683	0.1	0.201881
8.593350	0.1	0.203013
8.595017	0.1	0.201464
8.596683	0.1	0.198066
8.598350	0.1	0.195086
8.600017	0.1	0.193119
8.601683	0.1	0.192225
8.603350	0.1	0.193059
8.605017	0.1	0.195146
8.606683	0.1	0.196338
8.608350	0.1	0.195384
8.610017	0.1	0.193417
8.611683	0.1	0.191867
8.613350	0.1	0.191152
8.615017	0.1	0.191510
8.616683	0.1	0.193119
8.618350	0.1	0.194728
8.620017	0.1	0.194728
8.621683	0.1	0.192404
8.623350	0.1	0.188112
8.625017	0.1	0.183225
8.626683	0.1	0.179529
8.628350	0.1	0.178099
8.630017	0.1	0.178814
8.631683	0.1	0.181019
8.633350	0.1	0.183880
8.635017	0.1	0.186503
8.636683	0.1	0.189185
8.638350	0.1	0.193000
8.640017	0.1	0.198424
8.641683	0.1	0.204027
8.643350	0.1	0.207186
8.645017	0.1	0.206053
8.646683	0.1	0.202000
8.648350	0.1	0.198185
8.650017	0.1	0.197113
8.651683	0.1	0.198603
8.653350	0.1	0.201345
8.655017	0.1	0.203967
8.656683	0.1	0.205338
8.658350	0.1	0.205517
8.660017	0.1	0.205994
8.661683	0.1	0.208020
8.663350	0.1	0.211954
8.665017	0.1	0.217199
8.666683	0.1	0.221610
8.668350	0.1	0.222385
8.670017	0.1	0.218451
8.671683	0.1	0.211656
8.673350	0.1	0.203848
8.675017	0.1	0.195980
8.676683	0.1	0.188530
8.678350	0.1	0.182986
8.680017	0.1	0.180542
8.681683	0.1	0.180841
8.683350	0.1	0.183105
8.685017	0.1	0.187457
8.686683	0.1	0.192761
8.688350	0.1	0.196457
8.690017	0.1	0.197291
8.691683	0.1	0.196338
8.693350	0.1	0.195086
8.695017	0.1	0.194430
8.696683	0.1	0.194430
8.698350	0.1	0.194073
8.700017	0.1	0.192285
8.701683	0.1	0.189304
8.703350	0.1	0.186265
8.705017	0.1	0.184357
8.706683	0.1	0.183463
8.708350	0.1	0.183225
8.710017	0.1	0.183046
8.711683	0.1	0.182629
8.713350	0.1	0.182509
8.715017	0.1	0.183702
8.716683	0.1	0.186324
8.718350	0.1	0.189543
8.720017	0.1	0.191987
8.721683	0.1	0.192285
8.723350	0.1	0.190258
8.725017	0.1	0.187397
8.726683	0.1	0.186086
8.728350	0.1	0.187993
8.730017	0.1	0.192821
8.731683	0.1	0.198901
8.733350	0.1	0.203431
8.735017	0.1	0.203848
8.736683	0.1	0.198841
8.738350	0.1	0.188947
8.740017	0.1	0.177264
8.741683	0.1	0.168741
8.743350	0.1	0.166893
8.745017	0.1	0.170708
8.746683	0.1	0.176370
8.748350	0.1	0.180602
8.750017	0.1	0.182271
8.751683	0.1	0.181854
8.753350	0.1	0.180483
8.755017	0.1	0.179350
8.756683	0.1	0.178874
8.758350	0.1	0.178456
8.760017	0.1	0.176609
8.761683	0.1	0.172973
8.763350	0.1	0.169337
8.765017	0.1	0.168264
8.766683	0.1	0.171185
8.768350	0.1	0.177026
8.770017	0.1	0.182688
8.771683	0.1	0.185311
8.773350	0.1	0.184655
8.775017	0.1	0.182271
8.776683	0.1	0.179827
8.778350	0.1	0.177443
8.780017	0.1	0.174165
8.781683	0.1	0.169754
8.783350	0.1	0.165820
8.785017	0.1	0.164330
8.786683	0.1	0.165463
8.788350	0.1	0.167608
8.790017	0.1	0.168979
8.791683	0.1	0.168562
8.793350	0.1	0.166714
8.795017	0.1	0.164628
8.796683	0.1	0.163794
8.798350	0.1	0.164986
8.800017	0.1	0.167847
8.801683	0.1	0.170589
8.803350	0.1	0.172019
8.805017	0.1	0.172138
8.806683	0.1	0.171900
8.808350	0.1	0.172436
8.810017	0.1	0.174940
8.811683	0.1	0.179887
8.813350	0.1	0.186682
8.815017	0.1	0.193894
8.816683	0.1	0.199676
8.818350	0.1	0.201464
8.820017	0.1	0.197709
8.821683	0.1	0.190198
8.823350	0.1	0.183344
8.825017	0.1	0.179648
8.826683	0.1	0.177979
8.828350	0.1	0.175655
8.830017	0.1	0.171125
8.831683	0.1	0.165701
8.833350	0.1	0.162542
8.835017	0.1	0.163853
8.836683	0.1	0.169396
8.838350	0.1	0.176847
8.840017	0.1	0.182807
8.841683	0.1	0.184953
8.843350	0.1	0.183344
8.845017	0.1	0.180304
8.846683	0.1	0.178278
8.848350	0.1	0.178337
8.850017	0.1	0.180662
8.851683	0.1	0.185072
8.853350	0.1	0.191510
8.855017	0.1	0.198483
8.856683	0.1	0.203431
8.858350	0.1	0.204206
8.860017	0.1	0.200152
8.861683	0.1	0.192940
8.863350	0.1	0.185728
8.865017	0.1	0.181675
8.866683	0.1	0.181258
8.868350	0.1	0.182331
8.870017	0.1	0.181973
8.871683	0.1	0.179410
8.873350	0.1	0.176311
8.875017	0.1	0.175059
8.876683	0.1	0.176489
8.878350	0.1	0.179172
8.880017	0.1	0.181794
8.881683	0.1	0.185251
8.883350	0.1	0.190675
8.885017	0.1	0.197113
8.886683	0.1	0.202894
8.888350	0.1	0.207722
8.890017	0.1	0.211179
8.891683	0.1	0.212073
8.893350	0.1	0.209987
8.895017	0.1	0.205815
8.896683	0.1	0.200510
8.898350	0.1	0.194550
8.900017	0.1	0.189126
8.901683	0.1	0.185907
8.903350	0.1	0.185728
8.905017	0.1	0.187755
8.906683	0.1	0.190616
8.908350	0.1	0.192940
8.910017	0.1	0.193894
8.911683	0.1	0.193536
8.913350	0.1	0.193417
8.915017	0.1	0.195265
8.916683	0.1	0.199258
8.918350	0.1	0.204086
8.920017	0.1	0.207186
8.921683	0.1	0.206947
8.923350	0.1	0.203252
8.925017	0.1	0.197291
8.926683	0.1	0.190675
8.928350	0.1	0.184596
8.930017	0.1	0.179231
8.931683	0.1	0.173867
8.933350	0.1	0.168383
8.935017	0.1	0.164330
8.936683	0.1	0.163317
8.938350	0.1	0.165641
8.940017	0.1	0.171840
8.941683	0.1	0.182152
8.943350	0.1	0.194311
8.945017	0.1	0.204444
8.946683	0.1	0.210762
8.948350	0.1	0.214100
8.950017	0.1	0.215769
8.951683	0.1	0.216246
8.953350	0.1	0.215054
8.955017	0.1	0.212014
8.956683	0.1	0.206769
8.958350	0.1	0.198841
8.960017	0.1	0.189304
8.961683	0.1	0.180662
8.963350	0.1	0.174761
8.965017	0.1	0.171781
8.966683	0.1	0.172019
8.968350	0.1	0.176191
8.970017	0.1	0.182986
8.971683	0.1	0.188887
8.973350	0.1	0.191450
8.975017	0.1	0.190616
8.976683	0.1	0.187635
8.978350	0.1	0.183702
8.980017	0.1	0.180900
8.981683	0.1	0.181735
8.983350	0.1	0.186384
8.985017	0.1	0.192285
8.986683	0.1	0.196874
8.988350	0.1	0.198841
8.990017	0.1	0.197411
8.991683	0.1	0.192821
8.993350	0.1	0.187457
8.995017	0.1	0.183821
8.996683	0.1	0.182629
8.998350	0.1	0.182390
9.000017	0.1	0.181139
9.001683	0.1	0.179708
9.003350	0.1	0.179946
9.005017	0.1	0.181377
9.006683	0.1	0.181496
9.008350	0.1	0.179470
9.010017	0.1	0.177026
9.011683	0.1	0.175595
9.013350	0.1	0.175774
9.015017	0.1	0.177622
9.016683	0.1	0.180900
9.018350	0.1	0.184476
9.020017	0.1	0.188172
9.021683	0.1	0.192523
9.023350	0.1	0.196636
9.025017	0.1	0.198245
9.026683	0.1	0.196755
9.028350	0.1	0.193477
9.030017	0.1	0.190258
9.031683	0.1	0.188470
9.033350	0.1	0.189066
9.035017	0.1	0.191152
9.036683	0.1	0.192642
9.038350	0.1	0.192225
9.040017	0.1	0.189424
9.041683	0.1	0.183940
9.043350	0.1	0.177145
9.045017	0.1	0.172019
9.046683	0.1	0.170589
9.048350	0.1	0.172675
9.050017	0.1	0.176728
9.051683	0.1	0.181437
9.053350	0.1	0.186145
9.055017	0.1	0.190318
9.056683	0.1	0.193059
9.058350	0.1	0.193119
9.060017	0.1	0.190377
9.061683	0.1	0.186741
9.063350	0.1	0.184715
9.065017	0.1	0.185311
9.066683	0.1	0.187576
9.068350	0.1	0.189424
9.070017	0.1	0.188589
9.071683	0.1	0.183105
9.073350	0.1	0.173092
9.075017	0.1	0.162065
9.076683	0.1	0.155270
9.078350	0.1	0.155270
9.080017	0.1	0.160813
9.081683	0.1	0.168264
9.083350	0.1	0.174165
9.085017	0.1	0.176609
9.086683	0.1	0.176370
9.088350	0.1	0.176311
9.090017	0.1	0.178874
9.091683	0.1	0.184178
9.093350	0.1	0.190616
9.095017	0.1	0.196695
9.096683	0.1	0.202298
9.098350	0.1	0.207186
9.100017	0.1	0.210762
9.101683	0.1	0.212014
9.103350	0.1	0.210166
9.105017	0.1	0.205278
9.106683	0.1	0.198662
9.108350	0.1	0.193119
9.110017	0.1	0.190496
9.111683	0.1	0.191450
9.113350	0.1	0.195503
9.115017	0.1	0.200629
9.116683	0.1	0.204682
9.118350	0.1	0.207186
9.120017	0.1	0.208378
9.121683	0.1	0.208020
9.123350	0.1	0.205576
9.125017	0.1	0.200987
9.126683	0.1	0.194669
9.128350	0.1	0.187695
9.130017	0.1	0.182092
9.131683	0.1	0.180185
9.133350	0.1	0.184059
9.135017	0.1	0.193775
9.136683	0.1	0.206232
9.138350	0.1	0.216603
9.140017	0.1	0.221252
9.141683	0.1	0.219762
9.143350	0.1	0.215948
9.145017	0.1	0.214636
9.146683	0.1	0.216723
9.148350	0.1	0.218630
9.150017	0.1	0.216663
9.151683	0.1	0.212073
9.153350	0.1	0.209272
9.155017	0.1	0.210822
9.156683	0.1	0.215769
9.158350	0.1	0.221729
9.160017	0.1	0.226676
9.161683	0.1	0.229001
9.163350	0.1	0.228703
9.165017	0.1	0.226975
9.166683	0.1	0.225127
9.168350	0.1	0.222862
9.170017	0.1	0.218451
9.171683	0.1	0.211120
9.173350	0.1	0.201523
9.175017	0.1	0.192225
9.176683	0.1	0.186861
9.178350	0.1	0.187635
9.180017	0.1	0.192702
9.181683	0.1	0.197947
9.183350	0.1	0.200450
9.185017	0.1	0.199914
9.186683	0.1	0.198364
9.188350	0.1	0.197828
9.190017	0.1	0.198483
9.191683	0.1	0.199497
9.193350	0.1	0.201166
9.195017	0.1	0.205517
9.196683	0.1	0.212967
9.198350	0.1	0.221849
9.200017	0.1	0.229776
9.201683	0.1	0.233889
9.203350	0.1	0.231802
9.205017	0.1	0.223935
9.206683	0.1	0.214160
9.208350	0.1	0.206411
9.210017	0.1	0.202656
9.211683	0.1	0.202954
9.213350	0.1	0.206471
9.215017	0.1	0.210822
9.216683	0.1	0.213385
9.218350	0.1	0.212669
9.220017	0.1	0.209451
9.221683	0.1	0.205636
9.223350	0.1	0.202537
9.225017	0.1	0.199318
9.226683	0.1	0.194907
9.228350	0.1	0.190020
9.230017	0.1	0.186801
9.231683	0.1	0.186801
9.233350	0.1	0.189722
9.235017	0.1	0.193775
9.236683	0.1	0.197053
9.238350	0.1	0.199258
9.240017	0.1	0.200808
9.241683	0.1	0.201583
9.243350	0.1	0.201225
9.245017	0.1	0.200510
9.246683	0.1	0.200987
9.248350	0.1	0.203669
9.250017	0.1	0.208497
9.251683	0.1	0.213981
9.253350	0.1	0.218749
9.255017	0.1	0.222564
9.256683	0.1	0.225365
9.258350	0.1	0.226975
9.260017	0.1	0.227988
9.261683	0.1	0.228584
9.263350	0.1	0.228524
9.265017	0.1	0.227690
9.266683	0.1	0.226080
9.268350	0.1	0.223517
9.270017	0.1	0.220060
9.271683	0.1	0.216723
9.273350	0.1	0.215888
9.275017	0.1	0.218809
9.276683	0.1	0.223279
9.278350	0.1	0.225425
9.280017	0.1	0.223339
9.281683	0.1	0.218451
9.283350	0.1	0.213802
9.285017	0.1	0.211775
9.286683	0.1	0.213087
9.288350	0.1	0.217199
9.290017	0.1	0.222623
9.291683	0.1	0.228286
9.293350	0.1	0.233948
9.295017	0.1	0.239670
9.296683	0.1	0.244856
9.298350	0.1	0.248611
9.300017	0.1	0.249803
9.301683	0.1	0.247598
9.303350	0.1	0.242412
9.305017	0.1	0.236094
9.306683	0.1	0.230968
9.308350	0.1	0.228584
9.310017	0.1	0.228465
9.311683	0.1	0.229239
9.313350	0.1	0.230074
9.315017	0.1	0.230849
9.316683	0.1	0.231504
9.318350	0.1	0.232279
9.320017	0.1	0.233769
9.321683	0.1	0.236213
9.323350	0.1	0.238836
9.325017	0.1	0.241101
9.326683	0.1	0.243545
9.328350	0.1	0.247240
9.330017	0.1	0.252008
9.331683	0.1	0.256956
9.333350	0.1	0.261128
9.335017	0.1	0.263989
9.336683	0.1	0.265479
9.338350	0.1	0.266731
9.340017	0.1	0.268936
9.341683	0.1	0.271976
9.343350	0.1	0.274599
9.345017	0.1	0.275552
9.346683	0.1	0.273705
9.348350	0.1	0.269532
9.350017	0.1	0.264287
9.351683	0.1	0.259638
9.353350	0.1	0.256717
9.355017	0.1	0.256062
9.356683	0.1	0.257373
9.358350	0.1	0.259697
9.360017	0.1	0.261903
9.361683	0.1	0.262976
9.363350	0.1	0.261784
9.365017	0.1	0.258148
9.366683	0.1	0.253499
9.368350	0.1	0.250161
9.370017	0.1	0.249207
9.371683	0.1	0.250816
9.373350	0.1	0.254929
9.375017	0.1	0.261009
9.376683	0.1	0.267744
9.378350	0.1	0.273764
9.380017	0.1	0.278294
9.381683	0.1	0.281274
9.383350	0.1	0.283539
9.385017	0.1	0.285506
9.386683	0.1	0.287056
9.388350	0.1	0.288188
9.390017	0.1	0.289202
9.391683	0.1	0.290453
9.393350	0.1	0.292122
9.395017	0.1	0.293851
9.396683	0.1	0.295460
9.398350	0.1	0.297368
9.400017	0.1	0.298858
9.401683	0.1	0.298083
9.403350	0.1	0.294447
9.405017	0.1	0.289202
9.406683	0.1	0.283718
9.408350	0.1	0.278413
9.410017	0.1	0.273764
9.411683	0.1	0.270844
9.413350	0.1	0.270307
9.415017	0.1	0.271916
9.416683	0.1	0.274777
9.418350	0.1	0.278950
9.420017	0.1	0.285149
9.421683	0.1	0.292361
9.423350	0.1	0.297189
9.425017	0.1	0.296712
9.426683	0.1	0.291765
9.428350	0.1	0.285804
9.430017	0.1	0.281930
9.431683	0.1	0.281632
9.433350	0.1	0.285029
9.435017	0.1	0.290632
9.436683	0.1	0.295877
9.438350	0.1	0.298917
9.440017	0.1	0.300050
9.441683	0.1	0.299931
9.443350	0.1	0.298560
9.445017	0.1	0.296772
9.446683	0.1	0.295818
9.448350	0.1	0.295460
9.450017	0.1	0.294268
9.451683	0.1	0.291646
9.453350	0.1	0.288427
9.455017	0.1	0.286162
9.456683	0.1	0.286162
9.458350	0.1	0.288785
9.460017	0.1	0.293374
9.461683	0.1	0.299156
9.463350	0.1	0.306368
9.465017	0.1	0.314534
9.466683	0.1	0.321269
9.468350	0.1	0.324130
9.470017	0.1	0.322878
9.471683	0.1	0.318825
9.473350	0.1	0.313401
9.475017	0.1	0.308454
9.476683	0.1	0.305951
9.478350	0.1	0.307322
9.480017	0.1	0.312567
9.481683	0.1	0.320137
9.483350	0.1	0.327170
9.485017	0.1	0.331342
9.486683	0.1	0.332236
9.488350	0.1	0.331283
9.490017	0.1	0.330508
9.491683	0.1	0.330865
9.493350	0.1	0.332177
9.495017	0.1	0.333726
9.496683	0.1	0.334978
9.498350	0.1	0.335574
9.500017	0.1	0.335455
9.501683	0.1	0.335991
9.503350	0.1	0.339031
9.505017	0.1	0.344813
9.506683	0.1	0.352323
9.508350	0.1	0.359952
9.510017	0.1	0.366211
9.511683	0.1	0.370741
9.513350	0.1	0.373423
9.515017	0.1	0.374198
9.516683	0.1	0.373542
9.518350	0.1	0.373006
9.520017	0.1	0.373781
9.521683	0.1	0.375450
9.523350	0.1	0.376642
9.525017	0.1	0.376344
9.526683	0.1	0.375748
9.528350	0.1	0.377417
9.530017	0.1	0.382900
9.531683	0.1	0.390947
9.533350	0.1	0.399232
9.535017	0.1	0.406325
9.536683	0.1	0.412166
9.538350	0.1	0.417471
9.540017	0.1	0.422776
9.541683	0.1	0.428677
9.543350	0.1	0.435829
9.545017	0.1	0.443161
9.546683	0.1	0.448465
9.548350	0.1	0.450492
9.550017	0.1	0.449598
9.551683	0.1	0.447214
9.553350	0.1	0.445068
9.555017	0.1	0.444412
9.556683	0.1	0.446975
9.558350	0.1	0.454068
9.560017	0.1	0.465453
9.561683	0.1	0.479162
9.563350	0.1	0.492930
9.565017	0.1	0.504255
9.566683	0.1	0.511706
9.568350	0.1	0.515997
9.570017	0.1	0.518680
9.571683	0.1	0.521600
9.573350	0.1	0.525951
9.575017	0.1	0.531554
9.576683	0.1	0.537813
9.578350	0.1	0.544369
9.580017	0.1	0.551224
9.581683	0.1	0.557542
9.583350	0.1	0.562310
9.585017	0.1	0.565410
9.586683	0.1	0.568509
9.588350	0.1	0.573814
9.590017	0.1	0.581026
9.591683	0.1	0.587344
9.593350	0.1	0.590682
9.595017	0.1	0.592351
9.596683	0.1	0.594318
9.598350	0.1	0.597000
9.600017	0.1	0.599682
9.601683	0.1	0.602067
9.603350	0.1	0.604153
9.605017	0.1	0.606179
9.606683	0.1	0.608265
9.608350	0.1	0.610769
9.610017	0.1	0.613928
9.611683	0.1	0.617445
9.613350	0.1	0.621259
9.615017	0.1	0.625789
9.616683	0.1	0.631213
9.618350	0.1	0.636995
9.620017	0.1	0.641942
9.621683	0.1	0.644147
9.623350	0.1	0.643909
9.625017	0.1	0.644684
9.626683	0.1	0.649750
9.628350	0.1	0.657857
9.630017	0.1	0.665069
9.631683	0.1	0.668824
9.633350	0.1	0.669658
9.635017	0.1	0.669599
9.636683	0.1	0.670970
9.638350	0.1	0.674546
9.640017	0.1	0.679612
9.641683	0.1	0.684142
9.643350	0.1	0.686228
9.645017	0.1	0.685453
9.646683	0.1	0.682235
9.648350	0.1	0.678539
9.650017	0.1	0.677168
9.651683	0.1	0.679255
9.653350	0.1	0.682414
9.655017	0.1	0.683606
9.656683	0.1	0.682473
9.658350	0.1	0.680625
9.660017	0.1	0.679255
9.661683	0.1	0.677109
9.663350	0.1	0.671685
9.665017	0.1	0.662625
9.666683	0.1	0.653625
9.668350	0.1	0.649035
9.670017	0.1	0.649810
9.671683	0.1	0.653982
9.673350	0.1	0.659108
9.675017	0.1	0.664890
9.676683	0.1	0.673115
9.678350	0.1	0.684559
9.680017	0.1	0.696659
9.681683	0.1	0.704348
9.683350	0.1	0.704169
9.685017	0.1	0.695944
9.686683	0.1	0.682414
9.688350	0.1	0.667810
9.690017	0.1	0.656605
9.691683	0.1	0.651360
9.693350	0.1	0.652492
9.695017	0.1	0.657976
9.696683	0.1	0.665069
9.698350	0.1	0.671208
9.700017	0.1	0.674725
9.701683	0.1	0.675082
9.703350	0.1	0.673115
9.705017	0.1	0.670433
9.706683	0.1	0.669360
9.708350	0.1	0.671625
9.710017	0.1	0.677347
9.711683	0.1	0.684738
9.713350	0.1	0.691176
9.715017	0.1	0.693262
9.716683	0.1	0.689209
9.718350	0.1	0.680447
9.720017	0.1	0.671148
9.721683	0.1	0.665903
9.723350	0.1	0.667036
9.725017	0.1	0.673890
9.726683	0.1	0.683010
9.728350	0.1	0.689864
9.730017	0.1	0.691772
9.731683	0.1	0.688911
9.733350	0.1	0.682950
9.735017	0.1	0.675380
9.736683	0.1	0.668168
9.738350	0.1	0.663638
9.740017	0.1	0.662804
9.741683	0.1	0.664175
9.743350	0.1	0.665784
9.745017	0.1	0.667036
9.746683	0.1	0.668466
9.748350	0.1	0.670195
9.750017	0.1	0.671685
9.751683	0.1	0.672102
9.753350	0.1	0.671446
9.755017	0.1	0.670314
9.756683	0.1	0.669539
9.758350	0.1	0.669658
9.760017	0.1	0.671089
9.761683	0.1	0.673711
9.763350	0.1	0.678003
9.765017	0.1	0.684083
9.766683	0.1	0.690639
9.768350	0.1	0.695586
9.770017	0.1	0.698090
9.771683	0.1	0.697911
9.773350	0.1	0.695109
9.775017	0.1	0.691295
9.776683	0.1	0.689507
9.778350	0.1	0.691712
9.780017	0.1	0.697315
9.781683	0.1	0.703692
9.783350	0.1	0.708342
9.785017	0.1	0.710011
9.786683	0.1	0.708759
9.788350	0.1	0.705421
9.790017	0.1	0.700533
9.791683	0.1	0.695407
9.793350	0.1	0.692070
9.795017	0.1	0.692368
9.796683	0.1	0.696600
9.798350	0.1	0.703216
9.800017	0.1	0.710130
9.801683	0.1	0.715613
9.803350	0.1	0.718117
9.805017	0.1	0.716150
9.806683	0.1	0.709176
9.808350	0.1	0.699163
9.810017	0.1	0.690877
9.811683	0.1	0.689328
9.813350	0.1	0.694931
9.815017	0.1	0.702739
9.816683	0.1	0.707150
9.818350	0.1	0.705659
9.820017	0.1	0.699520
9.821683	0.1	0.692070
9.823350	0.1	0.686169
9.825017	0.1	0.682473
9.826683	0.1	0.680387
9.828350	0.1	0.679910
9.830017	0.1	0.681937
9.831683	0.1	0.686526
9.833350	0.1	0.691354
9.835017	0.1	0.693440
9.836683	0.1	0.692308
9.838350	0.1	0.690222
9.840017	0.1	0.689745
9.841683	0.1	0.691474
9.843350	0.1	0.694811
9.845017	0.1	0.698626
9.846683	0.1	0.701666
9.848350	0.1	0.702739
9.850017	0.1	0.701487
9.851683	0.1	0.698805
9.853350	0.1	0.696361
9.855017	0.1	0.694513
9.856683	0.1	0.691772
9.858350	0.1	0.686944
9.860017	0.1	0.680864
9.861683	0.1	0.676096
9.863350	0.1	0.674188
9.865017	0.1	0.675023
9.866683	0.1	0.678062
9.868350	0.1	0.682235
9.870017	0.1	0.685632
9.871683	0.1	0.686109
9.873350	0.1	0.683844
9.875017	0.1	0.680506
9.876683	0.1	0.677705
9.878350	0.1	0.676334
9.880017	0.1	0.676930
9.881683	0.1	0.678539
9.883350	0.1	0.679076
9.885017	0.1	0.676155
9.886683	0.1	0.668585
9.888350	0.1	0.657916
9.890017	0.1	0.647366
9.891683	0.1	0.639617
9.893350	0.1	0.634909
9.895017	0.1	0.633061
9.896683	0.1	0.634134
9.898350	0.1	0.637472
9.900017	0.1	0.640392
9.901683	0.1	0.640690
9.903350	0.1	0.637889
9.905017	0.1	0.633359
9.906683	0.1	0.629187
9.908350	0.1	0.626743
9.910017	0.1	0.626147
9.911683	0.1	0.626206
9.913350	0.1	0.625372
9.915017	0.1	0.622571
9.916683	0.1	0.618100
9.918350	0.1	0.613630
9.920017	0.1	0.610769
9.921683	0.1	0.610292
9.923350	0.1	0.611305
9.925017	0.1	0.611663
9.926683	0.1	0.609934
9.928350	0.1	0.606179
9.930017	0.1	0.600815
9.931683	0.1	0.594735
9.933350	0.1	0.589252
9.935017	0.1	0.584960
9.936683	0.1	0.581503
9.938350	0.1	0.578105
9.940017	0.1	0.573576
9.941683	0.1	0.567079
9.943350	0.1	0.558674
9.945017	0.1	0.549436
9.946683	0.1	0.540018
9.948350	0.1	0.531137
9.950017	0.1	0.523746
9.951683	0.1	0.518739
9.953350	0.1	0.516892
9.955017	0.1	0.518203
9.956683	0.1	0.521660
9.958350	0.1	0.525415
9.960017	0.1	0.527263
9.961683	0.1	0.526249
9.963350	0.1	0.523329
9.965017	0.1	0.520349
9.966683	0.1	0.518322
9.968350	0.1	0.517190
9.970017	0.1	0.516415
9.971683	0.1	0.515401
9.973350	0.1	0.513971
9.975017	0.1	0.512302
9.976683	0.1	0.510693
9.978350	0.1	0.508726
9.980017	0.1	0.505209
9.981683	0.1	0.498891
9.983350	0.1	0.489235
9.985017	0.1	0.476778
9.986683	0.1	0.463486
9.988350	0.1	0.452280
9.990017	0.1	0.445068
9.991683	0.1	0.442147
9.993350	0.1	0.442565
9.995017	0.1	0.445247
9.996683	0.1	0.449538
9.998350	0.1	0.454605
10.000017	0.1	0.458598
10.001683	0.1	0.458896
10.003350	0.1	0.454068
10.005017	0.1	0.445783
10.006683	0.1	0.437677
10.008350	0.1	0.432134
10.010017	0.1	0.429750
10.011683	0.1	0.430763
10.013350	0.1	0.434816
10.015017	0.1	0.440419
10.016683	0.1	0.444770
10.018350	0.1	0.445426
10.020017	0.1	0.442088
10.021683	0.1	0.437319
10.023350	0.1	0.433862
10.025017	0.1	0.432849
10.026683	0.1	0.433564
10.028350	0.1	0.434279
10.030017	0.1	0.433445
10.031683	0.1	0.430942
10.033350	0.1	0.428081
10.035017	0.1	0.426292
10.036683	0.1	0.426471
10.038350	0.1	0.429451
10.040017	0.1	0.435650
10.041683	0.1	0.442922
10.043350	0.1	0.446677
10.045017	0.1	0.443161
10.046683	0.1	0.433743
10.048350	0.1	0.423789
10.050017	0.1	0.418603
10.051683	0.1	0.419319
10.053350	0.1	0.423789
10.055017	0.1	0.428438
10.056683	0.1	0.431180
10.058350	0.1	0.432014
10.060017	0.1	0.431836
10.061683	0.1	0.430584
10.063350	0.1	0.428200
10.065017	0.1	0.425339
10.066683	0.1	0.422359
10.068350	0.1	0.418365
10.070017	0.1	0.412822
10.071683	0.1	0.406086
10.073350	0.1	0.399947
10.075017	0.1	0.397086
10.076683	0.1	0.398994
10.078350	0.1	0.404120
10.080017	0.1	0.409007
10.081683	0.1	0.410616
10.083350	0.1	0.408769
10.085017	0.1	0.405848
10.086683	0.1	0.405133
10.088350	0.1	0.407457
10.090017	0.1	0.410855
10.091683	0.1	0.412464
10.093350	0.1	0.411987
10.095017	0.1	0.411809
10.096683	0.1	0.413418
10.098350	0.1	0.414968
10.100017	0.1	0.413954
10.101683	0.1	0.409782
10.103350	0.1	0.403583
10.105017	0.1	0.397146
10.106683	0.1	0.391901
10.108350	0.1	0.388742
10.110017	0.1	0.388861
10.111683	0.1	0.392675
10.113350	0.1	0.398397
10.115017	0.1	0.402927
10.116683	0.1	0.404477
10.118350	0.1	0.403404
10.120017	0.1	0.400960
10.121683	0.1	0.398994
10.123350	0.1	0.399172
10.125017	0.1	0.401199
10.126683	0.1	0.401855
10.128350	0.1	0.398457
10.130017	0.1	0.392020
10.131683	0.1	0.385463
10.133350	0.1	0.381112
10.135017	0.1	0.380337
10.136683	0.1	0.383079
10.138350	0.1	0.387847
10.140017	0.1	0.392914
10.141683	0.1	0.397861
10.143350	0.1	0.402570
10.145017	0.1	0.406146
10.146683	0.1	0.406802
10.148350	0.1	0.403285
10.150017	0.1	0.396013
10.151683	0.1	0.387669
10.153350	0.1	0.381768
10.155017	0.1	0.380814
10.156683	0.1	0.384986
10.158350	0.1	0.391066
10.160017	0.1	0.394464
10.161683	0.1	0.392854
10.163350	0.1	0.388443
10.165017	0.1	0.385225
10.166683	0.1	0.385582
10.168350	0.1	0.388801
10.170017	0.1	0.392258
10.171683	0.1	0.394285
10.173350	0.1	0.394464
10.175017	0.1	0.393927
10.176683	0.1	0.394583
10.178350	0.1	0.397384
10.180017	0.1	0.399828
10.181683	0.1	0.398874
10.183350	0.1	0.395119
10.185017	0.1	0.392437
10.186683	0.1	0.393689
10.188350	0.1	0.398517
10.190017	0.1	0.403881
10.191683	0.1	0.406861
10.193350	0.1	0.406742
10.195017	0.1	0.405014
10.196683	0.1	0.403166
10.198350	0.1	0.401139
10.200017	0.1	0.397861
10.201683	0.1	0.393868
10.203350	0.1	0.391543
10.205017	0.1	0.392139
10.206683	0.1	0.393748
10.208350	0.1	0.393510
10.210017	0.1	0.391305
10.211683	0.1	0.389993
10.213350	0.1	0.391901
10.215017	0.1	0.396132
10.216683	0.1	0.399292
10.218350	0.1	0.398159
10.220017	0.1	0.392079
10.221683	0.1	0.383854
10.223350	0.1	0.377417
10.225017	0.1	0.374973
10.226683	0.1	0.377119
10.228350	0.1	0.382781
10.230017	0.1	0.388801
10.231683	0.1	0.391841
10.233350	0.1	0.390887
10.235017	0.1	0.388265
10.236683	0.1	0.386834
10.238350	0.1	0.386834
10.240017	0.1	0.386536
10.241683	0.1	0.384748
10.243350	0.1	0.381947
10.245017	0.1	0.378490
10.246683	0.1	0.375271
10.248350	0.1	0.374556
10.250017	0.1	0.377238
10.251683	0.1	0.380993
10.253350	0.1	0.383258
10.255017	0.1	0.384808
10.256683	0.1	0.387490
10.258350	0.1	0.391781
10.260017	0.1	0.396132
10.261683	0.1	0.398576
10.263350	0.1	0.398219
10.265017	0.1	0.395894
10.266683	0.1	0.393510
10.268350	0.1	0.392020
10.270017	0.1	0.391185
10.271683	0.1	0.390947
10.273350	0.1	0.392377
10.275017	0.1	0.396729
10.276683	0.1	0.403821
10.278350	0.1	0.411809
10.280017	0.1	0.418067
10.281683	0.1	0.420272
10.283350	0.1	0.417292
10.285017	0.1	0.410199
10.286683	0.1	0.402629
10.288350	0.1	0.398576
10.290017	0.1	0.399411
10.291683	0.1	0.404120
10.293350	0.1	0.410676
10.295017	0.1	0.417888
10.296683	0.1	0.424564
10.298350	0.1	0.429451
10.300017	0.1	0.431895
10.301683	0.1	0.432491
10.303350	0.1	0.431597
10.305017	0.1	0.430465
10.306683	0.1	0.431299
10.308350	0.1	0.435412
10.310017	0.1	0.441790
10.311683	0.1	0.449002
10.313350	0.1	0.455737
10.315017	0.1	0.461042
10.316683	0.1	0.465035
10.318350	0.1	0.468791
10.320017	0.1	0.472963
10.321683	0.1	0.477612
10.323350	0.1	0.483274
10.325017	0.1	0.489771
10.326683	0.1	0.495493
10.328350	0.1	0.499725
10.330017	0.1	0.503659
10.331683	0.1	0.509977
10.333350	0.1	0.519574
10.335017	0.1	0.531018
10.336683	0.1	0.541866
10.338350	0.1	0.550807
10.340017	0.1	0.558376
10.341683	0.1	0.565946
10.343350	0.1	0.574827
10.345017	0.1	0.584960
10.346683	0.1	0.595093
10.348350	0.1	0.604212
10.350017	0.1	0.612795
10.351683	0.1	0.622213
10.353350	0.1	0.633001
10.355017	0.1	0.644624
10.356683	0.1	0.655890
10.358350	0.1	0.665367
10.360017	0.1	0.672936
10.361683	0.1	0.680506
10.363350	0.1	0.690103
10.365017	0.1	0.703275
10.366683	0.1	0.721097
10.368350	0.1	0.743568
10.370017	0.1	0.768364
10.371683	0.1	0.790656
10.373350	0.1	0.806332
10.375017	0.1	0.815213
10.376683	0.1	0.820875
10.378350	0.1	0.827611
10.380017	0.1	0.837326
10.381683	0.1	0.849724
10.383350	0.1	0.864565
10.385017	0.1	0.883162
10.386683	0.1	0.906110
10.388350	0.1	0.932097
10.390017	0.1	0.959337
10.391683	0.1	0.986219
10.393350	0.1	1.011789
10.395017	0.1	1.035512
10.396683	0.1	1.057208
10.398350	0.1	1.076996
10.400017	0.1	1.095533
10.401683	0.1	1.113594
10.403350	0.1	1.131594
10.405017	0.1	1.149356
10.406683	0.1	1.167119
10.408350	0.1	1.186252
10.410017	0.1	1.209021
10.411683	0.1	1.236439
10.413350	0.1	1.267910
10.415017	0.1	1.301825
10.416683	0.1	1.336098
10.418350	0.1	1.369059
10.420017	0.1	1.400709
10.421683	0.1	1.431704
10.423350	0.1	1.462340
10.425017	0.1	1.492560
10.426683	0.1	1.521826
10.428350	0.1	1.550019
10.430017	0.1	1.577497
10.431683	0.1	1.604498
10.433350	0.1	1.630902
10.435017	0.1	1.656711
10.436683	0.1	1.682460
10.438350	0.1	1.708627
10.440017	0.1	1.735568
10.441683	0.1	1.763463
10.443350	0.1	1.791477
10.445017	0.1	1.817644
10.446683	0.1	1.840592
10.448350	0.1	1.862347
10.450017	0.1	1.885712
10.451683	0.1	1.910925
10.453350	0.1	1.936078
10.455017	0.1	1.959980
10.456683	0.1	1.982629
10.458350	0.1	2.003908
10.460017	0.1	2.022028
10.461683	0.1	2.035439
10.463350	0.1	2.045155
10.465017	0.1	2.053499
10.466683	0.1	2.062440
10.468350	0.1	2.072573
10.470017	0.1	2.084017
10.471683	0.1	2.096653
10.473350	0.1	2.110243
10.475017	0.1	2.123714
10.476683	0.1	2.135039
10.478350	0.1	2.142728
10.480017	0.1	2.147019
10.481683	0.1	2.150476
10.483350	0.1	2.155066
10.485017	0.1	2.159715
10.486683	0.1	2.161980
10.488350	0.1	2.160967
10.490017	0.1	2.158106
10.491683	0.1	2.155364
10.493350	0.1	2.153576
10.495017	0.1	2.152980
10.496683	0.1	2.153337
10.498350	0.1	2.153635
10.500017	0.1	2.152622
10.501683	0.1	2.150595
10.503350	0.1	2.149165
10.505017	0.1	2.149403
10.506683	0.1	2.151311
10.508350	0.1	2.153516
10.510017	0.1	2.154589
10.511683	0.1	2.154410
10.513350	0.1	2.153516
10.515017	0.1	2.151907
10.516683	0.1	2.149642
10.518350	0.1	2.146781
10.520017	0.1	2.144694
10.521683	0.1	2.145708
10.523350	0.1	2.150893
10.525017	0.1	2.159298
10.526683	0.1	2.168477
10.528350	0.1	2.174437
10.530017	0.1	2.173603
10.531683	0.1	2.165735
10.533350	0.1	2.155364
10.535017	0.1	2.148152
10.536683	0.1	2.146185
10.538350	0.1	2.147257
10.540017	0.1	2.147973
10.541683	0.1	2.147436
10.543350	0.1	2.147079
10.545017	0.1	2.147794
10.546683	0.1	2.148748
10.548350	0.1	2.150118
10.550017	0.1	2.152980
10.551683	0.1	2.157807
10.553350	0.1	2.164424
10.555017	0.1	2.172053
10.556683	0.1	2.179146
10.558350	0.1	2.184034
10.560017	0.1	2.185345
10.561683	0.1	2.183080
10.563350	0.1	2.178967
10.565017	0.1	2.174437
10.566683	0.1	2.170026
10.568350	0.1	2.165795
10.570017	0.1	2.161920
10.571683	0.1	2.159417
10.573350	0.1	2.159834
10.575017	0.1	2.164066
10.576683	0.1	2.170861
10.578350	0.1	2.177358
10.580017	0.1	2.180934
10.581683	0.1	2.181530
10.583350	0.1	2.180994
10.585017	0.1	2.180517
10.586683	0.1	2.180517
10.588350	0.1	2.181292
10.590017	0.1	2.183676
10.591683	0.1	2.187908
10.593350	0.1	2.192497
10.595017	0.1	2.195239
10.596683	0.1	2.195776
10.598350	0.1	2.195478
10.600017	0.1	2.195537
10.601683	0.1	2.196551
10.603350	0.1	2.198517
10.605017	0.1	2.201736
10.606683	0.1	2.206385
10.608350	0.1	2.212525
10.610017	0.1	2.219141
10.611683	0.1	2.225161
10.613350	0.1	2.230168
10.615017	0.1	2.233327
10.616683	0.1	2.232909
10.618350	0.1	2.228141
10.620017	0.1	2.219796
10.621683	0.1	2.209842
10.623350	0.1	2.200544
10.625017	0.1	2.193689
10.626683	0.1	2.190054
10.628350	0.1	2.188683
10.630017	0.1	2.187789
10.631683	0.1	2.186299
10.633350	0.1	2.184034
10.635017	0.1	2.181530
10.636683	0.1	2.179086
10.638350	0.1	2.176106
10.640017	0.1	2.172232
10.641683	0.1	2.167404
10.643350	0.1	2.161563
10.645017	0.1	2.154946
10.646683	0.1	2.148390
10.648350	0.1	2.143502
10.650017	0.1	2.141237
10.651683	0.1	2.141118
10.653350	0.1	2.141178
10.655017	0.1	2.139926
10.656683	0.1	2.135992
10.658350	0.1	2.127528
10.660017	0.1	2.113521
10.661683	0.1	2.095819
10.663350	0.1	2.078474
10.665017	0.1	2.064526
10.666683	0.1	2.053857
10.668350	0.1	2.043963
10.670017	0.1	2.032340
10.671683	0.1	2.018333
10.673350	0.1	2.002597
10.675017	0.1	1.987040
10.676683	0.1	1.974046
10.678350	0.1	1.964033
10.680017	0.1	1.954675
10.681683	0.1	1.942814
10.683350	0.1	1.927257
10.685017	0.1	1.909495
10.686683	0.1	1.891375
10.688350	0.1	1.873314
10.690017	0.1	1.855016
10.691683	0.1	1.836538
10.693350	0.1	1.817823
10.695017	0.1	1.797974
10.696683	0.1	1.776040
10.698350	0.1	1.752317
10.700017	0.1	1.727760
10.701683	0.1	1.703501
10.703350	0.1	1.680732
10.705017	0.1	1.660109
10.706683	0.1	1.640856
10.708350	0.1	1.621962
10.710017	0.1	1.602829
10.711683	0.1	1.583099
10.713350	0.1	1.561999
10.715017	0.1	1.539111
10.716683	0.1	1.514793
10.718350	0.1	1.490295
10.720017	0.1	1.466811
10.721683	0.1	1.443863
10.723350	0.1	1.419544
10.725017	0.1	1.392245
10.726683	0.1	1.362205
10.728350	0.1	1.331925
10.730017	0.1	1.304030
10.731683	0.1	1.279891
10.733350	0.1	1.258731
10.735017	0.1	1.239002
10.736683	0.1	1.219213
10.738350	0.1	1.197636
10.740017	0.1	1.173198
10.741683	0.1	1.146734
10.743350	0.1	1.120567
10.745017	0.1	1.097262
10.746683	0.1	1.077831
10.748350	0.1	1.060963
10.750017	0.1	1.044154
10.751683	0.1	1.025796
10.753350	0.1	1.006186
10.755017	0.1	0.986040
10.756683	0.1	0.965476
10.758350	0.1	0.943303
10.760017	0.1	0.919521
10.761683	0.1	0.896692
10.763350	0.1	0.877917
10.765017	0.1	0.863016
10.766683	0.1	0.849247
10.768350	0.1	0.834942
10.770017	0.1	0.820696
10.771683	0.1	0.806809
10.773350	0.1	0.792742
10.775017	0.1	0.778735
10.776683	0.1	0.765860
10.778350	0.1	0.754118
10.780017	0.1	0.742614
10.781683	0.1	0.730991
10.783350	0.1	0.718772
10.785017	0.1	0.705361
10.786683	0.1	0.689983
10.788350	0.1	0.673175
10.790017	0.1	0.656366
10.791683	0.1	0.641346
10.793350	0.1	0.628769
10.795017	0.1	0.618279
10.796683	0.1	0.608742
10.798350	0.1	0.599504
10.800017	0.1	0.591815
10.801683	0.1	0.587583
10.803350	0.1	0.586867
10.805017	0.1	0.587463
10.806683	0.1	0.587046
10.808350	0.1	0.584841
10.810017	0.1	0.580549
10.811683	0.1	0.573754
10.813350	0.1	0.565112
10.815017	0.1	0.555933
10.816683	0.1	0.546694
10.818350	0.1	0.537038
10.820017	0.1	0.526845
10.821683	0.1	0.516593
10.823350	0.1	0.507355
10.825017	0.1	0.500441
10.826683	0.1	0.496149
10.828350	0.1	0.493765
10.830017	0.1	0.493228
10.831683	0.1	0.495374
10.833350	0.1	0.501573
10.835017	0.1	0.510931
10.836683	0.1	0.519514
10.838350	0.1	0.522852
10.840017	0.1	0.519156
10.841683	0.1	0.510454
10.843350	0.1	0.501037
10.845017	0.1	0.494301
10.846683	0.1	0.491321
10.848350	0.1	0.490546
10.850017	0.1	0.489593
10.851683	0.1	0.488758
10.853350	0.1	0.489235
10.855017	0.1	0.490427
10.856683	0.1	0.490069
10.858350	0.1	0.486612
10.860017	0.1	0.480354
10.861683	0.1	0.474155
10.863350	0.1	0.470459
10.865017	0.1	0.468433
10.866683	0.1	0.465632
10.868350	0.1	0.462234
10.870017	0.1	0.460863
10.871683	0.1	0.463367
10.873350	0.1	0.468969
10.875017	0.1	0.474513
10.876683	0.1	0.476658
10.878350	0.1	0.474513
10.880017	0.1	0.470161
10.881683	0.1	0.465810
10.883350	0.1	0.462592
10.885017	0.1	0.461042
10.886683	0.1	0.460982
10.888350	0.1	0.461400
10.890017	0.1	0.461400
10.891683	0.1	0.460744
10.893350	0.1	0.459671
10.895017	0.1	0.458717
10.896683	0.1	0.457585
10.898350	0.1	0.455558
10.900017	0.1	0.452220
10.901683	0.1	0.448763
10.903350	0.1	0.447035
10.905017	0.1	0.447273
10.906683	0.1	0.448167
10.908350	0.1	0.448167
10.910017	0.1	0.446856
10.911683	0.1	0.445008
10.913350	0.1	0.443578
10.915017	0.1	0.443339
10.916683	0.1	0.444114
10.918350	0.1	0.445008
10.920017	0.1	0.445306
10.921683	0.1	0.445604
10.923350	0.1	0.446439
10.925017	0.1	0.446916
10.926683	0.1	0.445187
10.928350	0.1	0.441074
10.930017	0.1	0.436425
10.931683	0.1	0.433505
10.933350	0.1	0.433207
10.935017	0.1	0.435352
10.936683	0.1	0.440002
10.938350	0.1	0.446737
10.940017	0.1	0.453770
10.941683	0.1	0.458956
10.943350	0.1	0.461519
10.945017	0.1	0.461340
10.946683	0.1	0.458658
10.948350	0.1	0.454545
10.950017	0.1	0.450790
10.951683	0.1	0.448167
10.953350	0.1	0.446558
10.955017	0.1	0.445604
10.956683	0.1	0.445008
10.958350	0.1	0.443935
10.960017	0.1	0.441849
10.961683	0.1	0.439405
10.963350	0.1	0.438511
10.965017	0.1	0.440419
10.966683	0.1	0.443876
10.968350	0.1	0.446141
10.970017	0.1	0.445604
10.971683	0.1	0.443697
10.973350	0.1	0.442982
10.975017	0.1	0.444591
10.976683	0.1	0.447512
10.978350	0.1	0.449359
10.980017	0.1	0.448048
10.981683	0.1	0.443339
10.983350	0.1	0.435710
10.985017	0.1	0.426173
10.986683	0.1	0.416458
10.988350	0.1	0.408709
10.990017	0.1	0.404716
10.991683	0.1	0.404656
10.993350	0.1	0.406921
10.995017	0.1	0.409126
10.996683	0.1	0.409365
10.998350	0.1	0.407279
11.000017	0.1	0.405133
11.001683	0.1	0.406146
11.003350	0.1	0.410736
11.005017	0.1	0.416398
11.006683	0.1	0.420034
11.008350	0.1	0.419498
11.010017	0.1	0.414670
11.011683	0.1	0.408232
11.013350	0.1	0.403523
11.015017	0.1	0.401557
11.016683	0.1	0.400484
11.018350	0.1	0.398159
11.020017	0.1	0.393510
11.021683	0.1	0.386775
11.023350	0.1	0.379562
11.025017	0.1	0.374556
11.026683	0.1	0.374615
11.028350	0.1	0.380456
11.030017	0.1	0.390172
11.031683	0.1	0.400603
11.033350	0.1	0.409842
11.035017	0.1	0.417352
11.036683	0.1	0.422537
11.038350	0.1	0.424564
11.040017	0.1	0.423133
11.041683	0.1	0.417948
11.043350	0.1	0.409961
11.045017	0.1	0.402451
11.046683	0.1	0.399292
11.048350	0.1	0.402153
11.050017	0.1	0.408649
11.051683	0.1	0.414133
11.053350	0.1	0.414491
11.055017	0.1	0.409067
11.056683	0.1	0.400603
11.058350	0.1	0.392556
11.060017	0.1	0.387013
11.061683	0.1	0.384927
11.063350	0.1	0.386298
11.065017	0.1	0.389814
11.066683	0.1	0.393331
11.068350	0.1	0.395238
11.070017	0.1	0.395179
11.071683	0.1	0.393748
11.073350	0.1	0.393450
11.075017	0.1	0.395954
11.076683	0.1	0.399768
11.078350	0.1	0.401437
11.080017	0.1	0.399888
11.081683	0.1	0.397086
11.083350	0.1	0.396073
11.085017	0.1	0.398457
11.086683	0.1	0.403762
11.088350	0.1	0.410080
11.090017	0.1	0.415504
11.091683	0.1	0.419438
11.093350	0.1	0.421941
11.095017	0.1	0.424027
11.096683	0.1	0.426531
11.098350	0.1	0.429273
11.100017	0.1	0.431120
11.101683	0.1	0.431120
11.103350	0.1	0.429511
11.105017	0.1	0.427067
11.106683	0.1	0.424385
11.108350	0.1	0.422180
11.110017	0.1	0.421166
11.111683	0.1	0.420749
11.113350	0.1	0.420213
11.115017	0.1	0.419974
11.116683	0.1	0.420749
11.118350	0.1	0.422835
11.120017	0.1	0.426233
11.121683	0.1	0.430584
11.123350	0.1	0.434637
11.125017	0.1	0.436962
11.126683	0.1	0.436783
11.128350	0.1	0.434816
11.130017	0.1	0.432432
11.131683	0.1	0.430286
11.133350	0.1	0.428498
11.135017	0.1	0.427067
11.136683	0.1	0.425518
11.138350	0.1	0.423193
11.140017	0.1	0.419974
11.141683	0.1	0.416756
11.143350	0.1	0.414789
11.145017	0.1	0.415504
11.146683	0.1	0.420690
11.148350	0.1	0.431001
11.150017	0.1	0.444353
11.151683	0.1	0.456154
11.153350	0.1	0.462949
11.155017	0.1	0.463724
11.156683	0.1	0.459552
11.158350	0.1	0.452638
11.160017	0.1	0.445485
11.161683	0.1	0.440598
11.163350	0.1	0.438333
11.165017	0.1	0.437498
11.166683	0.1	0.438035
11.168350	0.1	0.440717
11.170017	0.1	0.444710
11.171683	0.1	0.448048
11.173350	0.1	0.449061
11.175017	0.1	0.447154
11.176683	0.1	0.443220
11.178350	0.1	0.439823
11.180017	0.1	0.439167
11.181683	0.1	0.442386
11.183350	0.1	0.449896
11.185017	0.1	0.460565
11.186683	0.1	0.471056
11.188350	0.1	0.478387
11.190017	0.1	0.481367
11.191683	0.1	0.481129
11.193350	0.1	0.479758
11.195017	0.1	0.479102
11.196683	0.1	0.479758
11.198350	0.1	0.481665
11.200017	0.1	0.484705
11.201683	0.1	0.488937
11.203350	0.1	0.494063
11.205017	0.1	0.497818
11.206683	0.1	0.497580
11.208350	0.1	0.493407
11.210017	0.1	0.487924
11.211683	0.1	0.483394
11.213350	0.1	0.480890
11.215017	0.1	0.481129
11.216683	0.1	0.483692
11.218350	0.1	0.487149
11.220017	0.1	0.491142
11.221683	0.1	0.496745
11.223350	0.1	0.504017
11.225017	0.1	0.511050
11.226683	0.1	0.515401
11.228350	0.1	0.516534
11.230017	0.1	0.515640
11.231683	0.1	0.515044
11.233350	0.1	0.516892
11.235017	0.1	0.521660
11.236683	0.1	0.528395
11.238350	0.1	0.535548
11.240017	0.1	0.541687
11.241683	0.1	0.545740
11.243350	0.1	0.547171
11.245017	0.1	0.546575
11.246683	0.1	0.545025
11.248350	0.1	0.543773
11.250017	0.1	0.543475
11.251683	0.1	0.543773
11.253350	0.1	0.543833
11.255017	0.1	0.543773
11.256683	0.1	0.544369
11.258350	0.1	0.546515
11.260017	0.1	0.550687
11.261683	0.1	0.555575
11.263350	0.1	0.558496
11.265017	0.1	0.557244
11.266683	0.1	0.552535
11.268350	0.1	0.548005
11.270017	0.1	0.547767
11.271683	0.1	0.553131
11.273350	0.1	0.561297
11.275017	0.1	0.567913
11.276683	0.1	0.569642
11.278350	0.1	0.565290
11.280017	0.1	0.555992
11.281683	0.1	0.544131
11.283350	0.1	0.532925
11.285017	0.1	0.524938
11.286683	0.1	0.521064
11.288350	0.1	0.519812
11.290017	0.1	0.519812
11.291683	0.1	0.521064
11.293350	0.1	0.523031
11.295017	0.1	0.524044
11.296683	0.1	0.523746
11.298350	0.1	0.524879
11.300017	0.1	0.529885
11.301683	0.1	0.538230
11.303350	0.1	0.546992
11.305017	0.1	0.553370
11.306683	0.1	0.556707
11.308350	0.1	0.557423
11.310017	0.1	0.555754
11.311683	0.1	0.552058
11.313350	0.1	0.547290
11.315017	0.1	0.542998
11.316683	0.1	0.540018
11.318350	0.1	0.538230
11.320017	0.1	0.536978
11.321683	0.1	0.535011
11.323350	0.1	0.531793
11.325017	0.1	0.527859
11.326683	0.1	0.524759
11.328350	0.1	0.523806
11.330017	0.1	0.525475
11.331683	0.1	0.529647
11.333350	0.1	0.535548
11.335017	0.1	0.541806
11.336683	0.1	0.546575
11.338350	0.1	0.547826
11.340017	0.1	0.545085
11.341683	0.1	0.539959
11.343350	0.1	0.535190
11.345017	0.1	0.532866
11.346683	0.1	0.533402
11.348350	0.1	0.535667
11.350017	0.1	0.538349
11.351683	0.1	0.541389
11.353350	0.1	0.545979
11.355017	0.1	0.552952
11.356683	0.1	0.560403
11.358350	0.1	0.564337
11.360017	0.1	0.562370
11.361683	0.1	0.555813
11.363350	0.1	0.547946
11.365017	0.1	0.541508
11.366683	0.1	0.537634
11.368350	0.1	0.536203
11.370017	0.1	0.536263
11.371683	0.1	0.536084
11.373350	0.1	0.534713
11.375017	0.1	0.533700
11.376683	0.1	0.534892
11.378350	0.1	0.537694
11.380017	0.1	0.539243
11.381683	0.1	0.538111
11.383350	0.1	0.536442
11.385017	0.1	0.537515
11.386683	0.1	0.541925
11.388350	0.1	0.548005
11.390017	0.1	0.554323
11.391683	0.1	0.560403
11.393350	0.1	0.565648
11.395017	0.1	0.569165
11.396683	0.1	0.570416
11.398350	0.1	0.569403
11.400017	0.1	0.566125
11.401683	0.1	0.560224
11.403350	0.1	0.552416
11.405017	0.1	0.545204
11.406683	0.1	0.540972
11.408350	0.1	0.539422
11.410017	0.1	0.538945
11.411683	0.1	0.538111
11.413350	0.1	0.536442
11.415017	0.1	0.534296
11.416683	0.1	0.532210
11.418350	0.1	0.530601
11.420017	0.1	0.528753
11.421683	0.1	0.525951
11.423350	0.1	0.521839
11.425017	0.1	0.516117
11.426683	0.1	0.509322
11.428350	0.1	0.503361
11.430017	0.1	0.500202
11.431683	0.1	0.500262
11.433350	0.1	0.502527
11.435017	0.1	0.505388
11.436683	0.1	0.507772
11.438350	0.1	0.509203
11.440017	0.1	0.509203
11.441683	0.1	0.507534
11.443350	0.1	0.505269
11.445017	0.1	0.503957
11.446683	0.1	0.503480
11.448350	0.1	0.502169
11.450017	0.1	0.499189
11.451683	0.1	0.496507
11.453350	0.1	0.496388
11.455017	0.1	0.498593
11.456683	0.1	0.500262
11.458350	0.1	0.498474
11.460017	0.1	0.492752
11.461683	0.1	0.485718
11.463350	0.1	0.480652
11.465017	0.1	0.479519
11.466683	0.1	0.481010
11.468350	0.1	0.482678
11.470017	0.1	0.482798
11.471683	0.1	0.480771
11.473350	0.1	0.476062
11.475017	0.1	0.468612
11.476683	0.1	0.458956
11.478350	0.1	0.448525
11.480017	0.1	0.439107
11.481683	0.1	0.432134
11.483350	0.1	0.427902
11.485017	0.1	0.426352
11.486683	0.1	0.427425
11.488350	0.1	0.430405
11.490017	0.1	0.433683
11.491683	0.1	0.436366
11.493350	0.1	0.437617
11.495017	0.1	0.436068
11.496683	0.1	0.431180
11.498350	0.1	0.424385
11.500017	0.1	0.417829
11.501683	0.1	0.412643
11.503350	0.1	0.408709
11.505017	0.1	0.406027
11.506683	0.1	0.404894
11.508350	0.1	0.405788
11.510017	0.1	0.408590
11.511683	0.1	0.412047
11.513350	0.1	0.414014
11.515017	0.1	0.412583
11.516683	0.1	0.407755
11.518350	0.1	0.401497
11.520017	0.1	0.396550
11.521683	0.1	0.393808
11.523350	0.1	0.391960
11.525017	0.1	0.390351
11.526683	0.1	0.389874
11.528350	0.1	0.390887
11.530017	0.1	0.392199
11.531683	0.1	0.393212
11.533350	0.1	0.394821
11.535017	0.1	0.397146
11.536683	0.1	0.399053
11.538350	0.1	0.399232
11.540017	0.1	0.397265
11.541683	0.1	0.393629
11.543350	0.1	0.389159
11.545017	0.1	0.384331
11.546683	0.1	0.379682
11.548350	0.1	0.375986
11.550017	0.1	0.373006
11.551683	0.1	0.369906
11.553350	0.1	0.366747
11.555017	0.1	0.365436
11.556683	0.1	0.366569
11.558350	0.1	0.369370
11.560017	0.1	0.373244
11.561683	0.1	0.378132
11.563350	0.1	0.383317
11.565017	0.1	0.387549
11.566683	0.1	0.389457
11.568350	0.1	0.388384
11.570017	0.1	0.385225
11.571683	0.1	0.381351
11.573350	0.1	0.377059
11.575017	0.1	0.371397
11.576683	0.1	0.364721
11.578350	0.1	0.359833
11.580017	0.1	0.359058
11.581683	0.1	0.361860
11.583350	0.1	0.366032
11.585017	0.1	0.369549
11.586683	0.1	0.371099
11.588350	0.1	0.371039
11.590017	0.1	0.370801
11.591683	0.1	0.371516
11.593350	0.1	0.373006
11.595017	0.1	0.373483
11.596683	0.1	0.371337
11.598350	0.1	0.367224
11.600017	0.1	0.363529
11.601683	0.1	0.361919
11.603350	0.1	0.362039
11.605017	0.1	0.362396
11.606683	0.1	0.362039
11.608350	0.1	0.361681
11.610017	0.1	0.363052
11.611683	0.1	0.365913
11.613350	0.1	0.368118
11.615017	0.1	0.367939
11.616683	0.1	0.366688
11.618350	0.1	0.366867
11.620017	0.1	0.369251
11.621683	0.1	0.372291
11.623350	0.1	0.374317
11.625017	0.1	0.375628
11.626683	0.1	0.377238
11.628350	0.1	0.378847
11.630017	0.1	0.379086
11.631683	0.1	0.377238
11.633350	0.1	0.373542
11.635017	0.1	0.367761
11.636683	0.1	0.360310
11.638350	0.1	0.353634
11.640017	0.1	0.350177
11.641683	0.1	0.349998
11.643350	0.1	0.351727
11.645017	0.1	0.354588
11.646683	0.1	0.357986
11.648350	0.1	0.361621
11.650017	0.1	0.364840
11.651683	0.1	0.367343
11.653350	0.1	0.369489
11.655017	0.1	0.372887
11.656683	0.1	0.378549
11.658350	0.1	0.385582
11.660017	0.1	0.391364
11.661683	0.1	0.392258
11.663350	0.1	0.385821
11.665017	0.1	0.373960
11.666683	0.1	0.361621
11.668350	0.1	0.352800
11.670017	0.1	0.348508
11.671683	0.1	0.347793
11.673350	0.1	0.349700
11.675017	0.1	0.353873
11.676683	0.1	0.360250
11.678350	0.1	0.367820
11.680017	0.1	0.374436
11.681683	0.1	0.378907
11.683350	0.1	0.381291
11.685017	0.1	0.381470
11.686683	0.1	0.378788
11.688350	0.1	0.373721
11.690017	0.1	0.369430
11.691683	0.1	0.369370
11.693350	0.1	0.373364
11.695017	0.1	0.377953
11.696683	0.1	0.379860
11.698350	0.1	0.377655
11.700017	0.1	0.372052
11.701683	0.1	0.365436
11.703350	0.1	0.361204
11.705017	0.1	0.361919
11.706683	0.1	0.366807
11.708350	0.1	0.372887
11.710017	0.1	0.377536
11.711683	0.1	0.379443
11.713350	0.1	0.378311
11.715017	0.1	0.374615
11.716683	0.1	0.370145
11.718350	0.1	0.367105
11.720017	0.1	0.366330
11.721683	0.1	0.366390
11.723350	0.1	0.365436
11.725017	0.1	0.363767
11.726683	0.1	0.362813
11.728350	0.1	0.362277
11.730017	0.1	0.360787
11.731683	0.1	0.358343
11.733350	0.1	0.356555
11.735017	0.1	0.356317
11.736683	0.1	0.356853
11.738350	0.1	0.357270
11.740017	0.1	0.357270
11.741683	0.1	0.357151
11.743350	0.1	0.357270
11.745017	0.1	0.358045
11.746683	0.1	0.359297
11.748350	0.1	0.360370
11.750017	0.1	0.360549
11.751683	0.1	0.359535
11.753350	0.1	0.356913
11.755017	0.1	0.352979
11.756683	0.1	0.348508
11.758350	0.1	0.344515
11.760017	0.1	0.341475
11.761683	0.1	0.339687
11.763350	0.1	0.339270
11.765017	0.1	0.339746
11.766683	0.1	0.340045
11.768350	0.1	0.340283
11.770017	0.1	0.341833
11.771683	0.1	0.345707
11.773350	0.1	0.351489
11.775017	0.1	0.357211
11.776683	0.1	0.360906
11.778350	0.1	0.361562
11.780017	0.1	0.359178
11.781683	0.1	0.354469
11.783350	0.1	0.349104
11.785017	0.1	0.345409
11.786683	0.1	0.344753
11.788350	0.1	0.346899
11.790017	0.1	0.350297
11.791683	0.1	0.352442
11.793350	0.1	0.351548
11.795017	0.1	0.348508
11.796683	0.1	0.345767
11.798350	0.1	0.344992
11.800017	0.1	0.346005
11.801683	0.1	0.347257
11.803350	0.1	0.347495
11.805017	0.1	0.346482
11.806683	0.1	0.344336
11.808350	0.1	0.341952
11.810017	0.1	0.340700
11.811683	0.1	0.341535
11.813350	0.1	0.344515
11.815017	0.1	0.349045
11.816683	0.1	0.353694
11.818350	0.1	0.357389
11.820017	0.1	0.359774
11.821683	0.1	0.360429
11.823350	0.1	0.358999
11.825017	0.1	0.355542
11.826683	0.1	0.350416
11.828350	0.1	0.343740
11.830017	0.1	0.336170
11.831683	0.1	0.329971
11.833350	0.1	0.328422
11.835017	0.1	0.333190
11.836683	0.1	0.342906
11.838350	0.1	0.354052
11.840017	0.1	0.363827
11.841683	0.1	0.370502
11.843350	0.1	0.372827
11.845017	0.1	0.370145
11.846683	0.1	0.363350
11.848350	0.1	0.354767
11.850017	0.1	0.346720
11.851683	0.1	0.341713
11.853350	0.1	0.342071
11.855017	0.1	0.348687
11.856683	0.1	0.358820
11.858350	0.1	0.367880
11.860017	0.1	0.373244
11.861683	0.1	0.374973
11.863350	0.1	0.374079
11.865017	0.1	0.371456
11.866683	0.1	0.368834
11.868350	0.1	0.368059
11.870017	0.1	0.369489
11.871683	0.1	0.371337
11.873350	0.1	0.371099
11.875017	0.1	0.368297
11.876683	0.1	0.363827
11.878350	0.1	0.359476
11.880017	0.1	0.356913
11.881683	0.1	0.357449
11.883350	0.1	0.361323
11.885017	0.1	0.367999
11.886683	0.1	0.376046
11.888350	0.1	0.383675
11.890017	0.1	0.389993
11.891683	0.1	0.395656
11.893350	0.1	0.400722
11.895017	0.1	0.404179
11.896683	0.1	0.406027
11.898350	0.1	0.408173
11.900017	0.1	0.411510
11.901683	0.1	0.414789
11.903350	0.1	0.416100
11.905017	0.1	0.415027
11.906683	0.1	0.412345
11.908350	0.1	0.409961
11.910017	0.1	0.409246
11.911683	0.1	0.410676
11.913350	0.1	0.413299
11.915017	0.1	0.415802
11.916683	0.1	0.417769
11.918350	0.1	0.419974
11.920017	0.1	0.423670
11.921683	0.1	0.428915
11.923350	0.1	0.433803
11.925017	0.1	0.436068
11.926683	0.1	0.435948
11.928350	0.1	0.436008
11.930017	0.1	0.438273
11.931683	0.1	0.441611
11.933350	0.1	0.443578
11.935017	0.1	0.443399
11.936683	0.1	0.441670
11.938350	0.1	0.439167
11.940017	0.1	0.436842
11.941683	0.1	0.436425
11.943350	0.1	0.439584
11.945017	0.1	0.446022
11.946683	0.1	0.454128
11.948350	0.1	0.461698
11.950017	0.1	0.467122
11.951683	0.1	0.469863
11.953350	0.1	0.470459
11.955017	0.1	0.470281
11.956683	0.1	0.470698
11.958350	0.1	0.472307
11.960017	0.1	0.474393
11.961683	0.1	0.475347
11.963350	0.1	0.474036
11.965017	0.1	0.470877
11.966683	0.1	0.468135
11.968350	0.1	0.468254
11.970017	0.1	0.471711
11.971683	0.1	0.476062
11.973350	0.1	0.478029
11.975017	0.1	0.476718
11.976683	0.1	0.473738
11.978350	0.1	0.470758
11.980017	0.1	0.468791
11.981683	0.1	0.468552
11.983350	0.1	0.470758
11.985017	0.1	0.475466
11.986683	0.1	0.481248
11.988350	0.1	0.485897
11.990017	0.1	0.488818
11.991683	0.1	0.491023
11.993350	0.1	0.493109
11.995017	0.1	0.494838
11.996683	0.1	0.496507
11.998350	0.1	0.498951
12.000017	0.1	0.501871
12.001683	0.1	0.504494
12.003350	0.1	0.507295
12.005017	0.1	0.510931
12.006683	0.1	0.514984
12.008350	0.1	0.518441
12.010017	0.1	0.520468
12.011683	0.1	0.521421
12.013350	0.1	0.522494
12.015017	0.1	0.524879
12.016683	0.1	0.529289
12.018350	0.1	0.535429
12.020017	0.1	0.541568
12.021683	0.1	0.545740
12.023350	0.1	0.548065
12.025017	0.1	0.550330
12.026683	0.1	0.553250
12.028350	0.1	0.554681
12.030017	0.1	0.552654
12.031683	0.1	0.547588
12.033350	0.1	0.542104
12.035017	0.1	0.538707
12.036683	0.1	0.538230
12.038350	0.1	0.539720
12.040017	0.1	0.541806
12.041683	0.1	0.544429
12.043350	0.1	0.548303
12.045017	0.1	0.552416
12.046683	0.1	0.555038
12.048350	0.1	0.555992
12.050017	0.1	0.557244
12.051683	0.1	0.560284
12.053350	0.1	0.564992
12.055017	0.1	0.570655
12.056683	0.1	0.576198
12.058350	0.1	0.579894
12.060017	0.1	0.580549
12.061683	0.1	0.579357
12.063350	0.1	0.578880
12.065017	0.1	0.580967
12.066683	0.1	0.585616
12.068350	0.1	0.591457
12.070017	0.1	0.597179
12.071683	0.1	0.602126
12.073350	0.1	0.605583
12.075017	0.1	0.607133
12.076683	0.1	0.608385
12.078350	0.1	0.612140
12.080017	0.1	0.618756
12.081683	0.1	0.625789
12.083350	0.1	0.630498
12.085017	0.1	0.632286
12.086683	0.1	0.632107
12.088350	0.1	0.632048
12.090017	0.1	0.633597
12.091683	0.1	0.636756
12.093350	0.1	0.640512
12.095017	0.1	0.644326
12.096683	0.1	0.648022
12.098350	0.1	0.651479
12.100017	0.1	0.653744
12.101683	0.1	0.654042
12.103350	0.1	0.652373
12.105017	0.1	0.650346
12.106683	0.1	0.650346
12.108350	0.1	0.653803
12.110017	0.1	0.660598
12.111683	0.1	0.669777
12.113350	0.1	0.680506
12.115017	0.1	0.691056
12.116683	0.1	0.699103
12.118350	0.1	0.703156
12.120017	0.1	0.703394
12.121683	0.1	0.702441
12.123350	0.1	0.703394
12.125017	0.1	0.707984
12.126683	0.1	0.715852
12.128350	0.1	0.725806
12.130017	0.1	0.735819
12.131683	0.1	0.743508
12.133350	0.1	0.747442
12.135017	0.1	0.747561
12.136683	0.1	0.744820
12.138350	0.1	0.740707
12.140017	0.1	0.737309
12.141683	0.1	0.736952
12.143350	0.1	0.740886
12.145017	0.1	0.747800
12.146683	0.1	0.754952
12.148350	0.1	0.759959
12.150017	0.1	0.762403
12.151683	0.1	0.763774
12.153350	0.1	0.765801
12.155017	0.1	0.769317
12.156683	0.1	0.774860
12.158350	0.1	0.782788
12.160017	0.1	0.792325
12.161683	0.1	0.801981
12.163350	0.1	0.809908
12.165017	0.1	0.815213
12.166683	0.1	0.818551
12.168350	0.1	0.821292
12.170017	0.1	0.824213
12.171683	0.1	0.827849
12.173350	0.1	0.833809
12.175017	0.1	0.844181
12.176683	0.1	0.858724
12.178350	0.1	0.874281
12.180017	0.1	0.887275
12.181683	0.1	0.896514
12.183350	0.1	0.902712
12.185017	0.1	0.906169
12.186683	0.1	0.907481
12.188350	0.1	0.908196
12.190017	0.1	0.910759
12.191683	0.1	0.916004
12.193350	0.1	0.922620
12.195017	0.1	0.929415
12.196683	0.1	0.936627
12.198350	0.1	0.944257
12.200017	0.1	0.952065
12.201683	0.1	0.960648
12.203350	0.1	0.970483
12.205017	0.1	0.979781
12.206683	0.1	0.985742
12.208350	0.1	0.988662
12.210017	0.1	0.992060
12.211683	0.1	0.999034
12.213350	0.1	1.010180
12.215017	0.1	1.024127
12.216683	0.1	1.039445
12.218350	0.1	1.054585
12.220017	0.1	1.067936
12.221683	0.1	1.078427
12.223350	0.1	1.087189
12.225017	0.1	1.096189
12.226683	0.1	1.105845
12.228350	0.1	1.115024
12.230017	0.1	1.122892
12.231683	0.1	1.129747
12.233350	0.1	1.136720
12.235017	0.1	1.144171
12.236683	0.1	1.152396
12.238350	0.1	1.161754
12.240017	0.1	1.171708
12.241683	0.1	1.181185
12.243350	0.1	1.190603
12.245017	0.1	1.201630
12.246683	0.1	1.215398
12.248350	0.1	1.230717
12.250017	0.1	1.245976
12.251683	0.1	1.260698
12.253350	0.1	1.275420
12.255017	0.1	1.290739
12.256683	0.1	1.307130
12.258350	0.1	1.324833
12.260017	0.1	1.342714
12.261683	0.1	1.359284
12.263350	0.1	1.373708
12.265017	0.1	1.386762
12.266683	0.1	1.400113
12.268350	0.1	1.414359
12.270017	0.1	1.427531
12.271683	0.1	1.437724
12.273350	0.1	1.446009
12.275017	0.1	1.454890
12.276683	0.1	1.464665
12.278350	0.1	1.474738
12.280017	0.1	1.486182
12.281683	0.1	1.501620
12.283350	0.1	1.521945
12.285017	0.1	1.545251
12.286683	0.1	1.568914
12.288350	0.1	1.590669
12.290017	0.1	1.609326
12.291683	0.1	1.625180
12.293350	0.1	1.639307
12.295017	0.1	1.652777
12.296683	0.1	1.666606
12.298350	0.1	1.681805
12.300017	0.1	1.699329
12.301683	0.1	1.718700
12.303350	0.1	1.737595
12.305017	0.1	1.753509
12.306683	0.1	1.765251
12.308350	0.1	1.773775
12.310017	0.1	1.781225
12.311683	0.1	1.788974
12.313350	0.1	1.797259
12.315017	0.1	1.805663
12.316683	0.1	1.813948
12.318350	0.1	1.822054
12.320017	0.1	1.829922
12.321683	0.1	1.837611
12.323350	0.1	1.846075
12.325017	0.1	1.857281
12.326683	0.1	1.872003
12.328350	0.1	1.888454
12.330017	0.1	1.903474
12.331683	0.1	1.915515
12.333350	0.1	1.924098
12.335017	0.1	1.929402
12.336683	0.1	1.932800
12.338350	0.1	1.937866
12.340017	0.1	1.946569
12.341683	0.1	1.957119
12.343350	0.1	1.967013
12.345017	0.1	1.975775
12.346683	0.1	1.984120
12.348350	0.1	1.992047
12.350017	0.1	1.999557
12.351683	0.1	2.007365
12.353350	0.1	2.015829
12.355017	0.1	2.024055
12.356683	0.1	2.030373
12.358350	0.1	2.034426
12.360017	0.1	2.037227
12.361683	0.1	2.040804
12.363350	0.1	2.047002
12.365017	0.1	2.055824
12.366683	0.1	2.065420
12.368350	0.1	2.073705
12.370017	0.1	2.079427
12.371683	0.1	2.082527
12.373350	0.1	2.084673
12.375017	0.1	2.088905
12.376683	0.1	2.097309
12.378350	0.1	2.108812
12.380017	0.1	2.120078
12.381683	0.1	2.127350
12.383350	0.1	2.128780
12.385017	0.1	2.125442
12.386683	0.1	2.120197
12.388350	0.1	2.116382
12.390017	0.1	2.115905
12.391683	0.1	2.118230
12.393350	0.1	2.121329
12.395017	0.1	2.124250
12.396683	0.1	2.127707
12.398350	0.1	2.133072
12.400017	0.1	2.140463
12.401683	0.1	2.147913
12.403350	0.1	2.152920
12.405017	0.1	2.154291
12.406683	0.1	2.152860
12.408350	0.1	2.149403
12.410017	0.1	2.144456
12.411683	0.1	2.138972
12.413350	0.1	2.134979
12.415017	0.1	2.133787
12.416683	0.1	2.135575
12.418350	0.1	2.140045
12.420017	0.1	2.147436
12.421683	0.1	2.157152
12.423350	0.1	2.166569
12.425017	0.1	2.172530
12.426683	0.1	2.174974
12.428350	0.1	2.176285
12.430017	0.1	2.177954
12.431683	0.1	2.179802
12.433350	0.1	2.181471
12.435017	0.1	2.183676
12.436683	0.1	2.187014
12.438350	0.1	2.190352
12.440017	0.1	2.191603
12.441683	0.1	2.190054
12.443350	0.1	2.186775
12.445017	0.1	2.183437
12.446683	0.1	2.181590
12.448350	0.1	2.181292
12.450017	0.1	2.180874
12.451683	0.1	2.178669
12.453350	0.1	2.174795
12.455017	0.1	2.170861
12.456683	0.1	2.168358
12.458350	0.1	2.167940
12.460017	0.1	2.168596
12.461683	0.1	2.167642
12.463350	0.1	2.162457
12.465017	0.1	2.153039
12.466683	0.1	2.141655
12.468350	0.1	2.130628
12.470017	0.1	2.121329
12.471683	0.1	2.113640
12.473350	0.1	2.106011
12.475017	0.1	2.096653
12.476683	0.1	2.085090
12.478350	0.1	2.072215
12.480017	0.1	2.058864
12.481683	0.1	2.045572
12.483350	0.1	2.033234
12.485017	0.1	2.023041
12.486683	0.1	2.015710
12.488350	0.1	2.011120
12.490017	0.1	2.007663
12.491683	0.1	2.003253
12.493350	0.1	1.995981
12.495017	0.1	1.984716
12.496683	0.1	1.969338
12.498350	0.1	1.950383
12.500017	0.1	1.929224
12.501683	0.1	1.908302
12.503350	0.1	1.889825
12.505017	0.1	1.874447
12.506683	0.1	1.861274
12.508350	0.1	1.848698
12.510017	0.1	1.835644
12.511683	0.1	1.822293
12.513350	0.1	1.809299
12.515017	0.1	1.796126
12.516683	0.1	1.782119
12.518350	0.1	1.767337
12.520017	0.1	1.751483
12.521683	0.1	1.733303
12.523350	0.1	1.712680
12.525017	0.1	1.691759
12.526683	0.1	1.673460
12.528350	0.1	1.659453
12.530017	0.1	1.648963
12.531683	0.1	1.639843
12.533350	0.1	1.630366
12.535017	0.1	1.619756
12.536683	0.1	1.608074
12.538350	0.1	1.595557
12.540017	0.1	1.583517
12.541683	0.1	1.573742
12.543350	0.1	1.566947
12.545017	0.1	1.562178
12.546683	0.1	1.556337
12.548350	0.1	1.546145
12.550017	0.1	1.530945
12.551683	0.1	1.513839
12.553350	0.1	1.499415
12.555017	0.1	1.490831
12.556683	0.1	1.488209
12.558350	0.1	1.488626
12.560017	0.1	1.488209
12.561683	0.1	1.484215
12.563350	0.1	1.476646
12.565017	0.1	1.467586
12.566683	0.1	1.459599
12.568350	0.1	1.454830
12.570017	0.1	1.453698
12.571683	0.1	1.453817
12.573350	0.1	1.451492
12.575017	0.1	1.444638
12.576683	0.1	1.434565
12.578350	0.1	1.425386
12.580017	0.1	1.420319
12.581683	0.1	1.419962
12.583350	0.1	1.422525
12.585017	0.1	1.425743
12.586683	0.1	1.428187
12.588350	0.1	1.430094
12.590017	0.1	1.431882
12.591683	0.1	1.432955
12.593350	0.1	1.432240
12.595017	0.1	1.429021
12.596683	0.1	1.423061
12.598350	0.1	1.415372
12.600017	0.1	1.407743
12.601683	0.1	1.401603
12.603350	0.1	1.397848
12.605017	0.1	1.396895
12.606683	0.1	1.398265
12.608350	0.1	1.400113
12.610017	0.1	1.400650
12.611683	0.1	1.399815
12.613350	0.1	1.398504
12.615017	0.1	1.397491
12.616683	0.1	1.396120
12.618350	0.1	1.392663
12.620017	0.1	1.385272
12.621683	0.1	1.373768
12.623350	0.1	1.359701
12.625017	0.1	1.345933
12.626683	0.1	1.334429
12.628350	0.1	1.325011
12.630017	0.1	1.316190
12.631683	0.1	1.306892
12.633350	0.1	1.297951
12.635017	0.1	1.290619
12.636683	0.1	1.285672
12.638350	0.1	1.282096
12.640017	0.1	1.277149
12.641683	0.1	1.268148
12.643350	0.1	1.254380
12.645017	0.1	1.237571
12.646683	0.1	1.220763
12.648350	0.1	1.206517
12.650017	0.1	1.196146
12.651683	0.1	1.189768
12.653350	0.1	1.186788
12.655017	0.1	1.185596
12.656683	0.1	1.183450
12.658350	0.1	1.178384
12.660017	0.1	1.170874
12.661683	0.1	1.163542
12.663350	0.1	1.157701
12.665017	0.1	1.152158
12.666683	0.1	1.145661
12.668350	0.1	1.138270
12.670017	0.1	1.130581
12.671683	0.1	1.123011
12.673350	0.1	1.115441
12.675017	0.1	1.108050
12.676683	0.1	1.101434
12.678350	0.1	1.095235
12.680017	0.1	1.088679
12.681683	0.1	1.081944
12.683350	0.1	1.076579
12.685017	0.1	1.072705
12.686683	0.1	1.068413
12.688350	0.1	1.062155
12.690017	0.1	1.053751
12.691683	0.1	1.043499
12.693350	0.1	1.032114
12.695017	0.1	1.021564
12.696683	0.1	1.013935
12.698350	0.1	1.009941
12.700017	0.1	1.007974
12.701683	0.1	1.005948
12.703350	0.1	1.002610
12.705017	0.1	0.997663
12.706683	0.1	0.991702
12.708350	0.1	0.985861
12.710017	0.1	0.980496
12.711683	0.1	0.975251
12.713350	0.1	0.970483
12.715017	0.1	0.966311
12.716683	0.1	0.961840
12.718350	0.1	0.955761
12.720017	0.1	0.946999
12.721683	0.1	0.935316
12.723350	0.1	0.921786
12.725017	0.1	0.909209
12.726683	0.1	0.900447
12.728350	0.1	0.896573
12.730017	0.1	0.895858
12.731683	0.1	0.895679
12.733350	0.1	0.893652
12.735017	0.1	0.889242
12.736683	0.1	0.883102
12.738350	0.1	0.876427
12.740017	0.1	0.870526
12.741683	0.1	0.866175
12.743350	0.1	0.862837
12.745017	0.1	0.858903
12.746683	0.1	0.852883
12.748350	0.1	0.845194
12.750017	0.1	0.837565
12.751683	0.1	0.831723
12.753350	0.1	0.828385
12.755017	0.1	0.826240
12.756683	0.1	0.823259
12.758350	0.1	0.818431
12.760017	0.1	0.812173
12.761683	0.1	0.805676
12.763350	0.1	0.800192
12.765017	0.1	0.795484
12.766683	0.1	0.790715
12.768350	0.1	0.786185
12.770017	0.1	0.782728
12.771683	0.1	0.779688
12.773350	0.1	0.775278
12.775017	0.1	0.768662
12.776683	0.1	0.760615
12.778350	0.1	0.752449
12.780017	0.1	0.745297
12.781683	0.1	0.739396
12.783350	0.1	0.734389
12.785017	0.1	0.729442
12.786683	0.1	0.723958
12.788350	0.1	0.717938
12.790017	0.1	0.711501
12.791683	0.1	0.705242
12.793350	0.1	0.700116
12.795017	0.1	0.697434
12.796683	0.1	0.697017
12.798350	0.1	0.696719
12.800017	0.1	0.695229
12.801683	0.1	0.693083
12.803350	0.1	0.690937
12.805017	0.1	0.688314
12.806683	0.1	0.683725
12.808350	0.1	0.676513
12.810017	0.1	0.667512
12.811683	0.1	0.659049
12.813350	0.1	0.652611
12.815017	0.1	0.648618
12.816683	0.1	0.646472
12.818350	0.1	0.645399
12.820017	0.1	0.645340
12.821683	0.1	0.645995
12.823350	0.1	0.646830
12.825017	0.1	0.647366
12.826683	0.1	0.647605
12.828350	0.1	0.648141
12.830017	0.1	0.649273
12.831683	0.1	0.649989
12.833350	0.1	0.648320
12.835017	0.1	0.644207
12.836683	0.1	0.639319
12.838350	0.1	0.635028
12.840017	0.1	0.631750
12.841683	0.1	0.629604
12.843350	0.1	0.628829
12.845017	0.1	0.628769
12.846683	0.1	0.628531
12.848350	0.1	0.627518
12.850017	0.1	0.626802
12.851683	0.1	0.628948
12.853350	0.1	0.634611
12.855017	0.1	0.641167
12.856683	0.1	0.645280
12.858350	0.1	0.646114
12.860017	0.1	0.644803
12.861683	0.1	0.642538
12.863350	0.1	0.640035
12.865017	0.1	0.637949
12.866683	0.1	0.636697
12.868350	0.1	0.636280
12.870017	0.1	0.636518
12.871683	0.1	0.636756
12.873350	0.1	0.636041
12.875017	0.1	0.633597
12.876683	0.1	0.630379
12.878350	0.1	0.628769
12.880017	0.1	0.629604
12.881683	0.1	0.631809
12.883350	0.1	0.633657
12.885017	0.1	0.634491
12.886683	0.1	0.634313
12.888350	0.1	0.633776
12.890017	0.1	0.633657
12.891683	0.1	0.633895
12.893350	0.1	0.633717
12.895017	0.1	0.633776
12.896683	0.1	0.635743
12.898350	0.1	0.639439
12.900017	0.1	0.642955
12.901683	0.1	0.644982
12.903350	0.1	0.645995
12.905017	0.1	0.646710
12.906683	0.1	0.647366
12.908350	0.1	0.648260
12.910017	0.1	0.649095
12.911683	0.1	0.649154
12.913350	0.1	0.648379
12.915017	0.1	0.646949
12.916683	0.1	0.644207
12.918350	0.1	0.639796
12.920017	0.1	0.635266
12.921683	0.1	0.632584
12.923350	0.1	0.631988
12.925017	0.1	0.632763
12.926683	0.1	0.634193
12.928350	0.1	0.635505
12.930017	0.1	0.636518
12.931683	0.1	0.637651
12.933350	0.1	0.639319
12.935017	0.1	0.641644
12.936683	0.1	0.645161
12.938350	0.1	0.650585
12.940017	0.1	0.657678
12.941683	0.1	0.663996
12.943350	0.1	0.666618
12.945017	0.1	0.664890
12.946683	0.1	0.660360
12.948350	0.1	0.654817
12.950017	0.1	0.649691
12.951683	0.1	0.645578
12.953350	0.1	0.642121
12.955017	0.1	0.640214
12.956683	0.1	0.641286
12.958350	0.1	0.645161
12.960017	0.1	0.650406
12.961683	0.1	0.656068
12.963350	0.1	0.662565
12.965017	0.1	0.669658
12.966683	0.1	0.675619
12.968350	0.1	0.678659
12.970017	0.1	0.677884
12.971683	0.1	0.673771
12.973350	0.1	0.667989
12.975017	0.1	0.662386
12.976683	0.1	0.657976
12.978350	0.1	0.654876
12.980017	0.1	0.653505
12.981683	0.1	0.654519
12.983350	0.1	0.658095
12.985017	0.1	0.663996
12.986683	0.1	0.671566
12.988350	0.1	0.679374
12.990017	0.1	0.685513
12.991683	0.1	0.688314
12.993350	0.1	0.687659
12.995017	0.1	0.684857
12.996683	0.1	0.680625
12.998350	0.1	0.674546
13.000017	0.1	0.666738
13.001683	0.1	0.658453
13.003350	0.1	0.651598
13.005017	0.1	0.647426
13.006683	0.1	0.646710
13.008350	0.1	0.649333
13.010017	0.1	0.653684
13.011683	0.1	0.657141
13.013350	0.1	0.658631
13.015017	0.1	0.659168
13.016683	0.1	0.660002
13.018350	0.1	0.661790
13.020017	0.1	0.664890
13.021683	0.1	0.669539
13.023350	0.1	0.675142
13.025017	0.1	0.680447
13.026683	0.1	0.683665
13.028350	0.1	0.684083
13.030017	0.1	0.682473
13.031683	0.1	0.680566
13.033350	0.1	0.680089
13.035017	0.1	0.682175
13.036683	0.1	0.686169
13.038350	0.1	0.689030
13.040017	0.1	0.687063
13.041683	0.1	0.679791
13.043350	0.1	0.670195
13.045017	0.1	0.662565
13.046683	0.1	0.659585
13.048350	0.1	0.661194
13.050017	0.1	0.664890
13.051683	0.1	0.668824
13.053350	0.1	0.672936
13.055017	0.1	0.677347
13.056683	0.1	0.680924
13.058350	0.1	0.683367
13.060017	0.1	0.687122
13.061683	0.1	0.695229
13.063350	0.1	0.707150
13.065017	0.1	0.719190
13.066683	0.1	0.727534
13.068350	0.1	0.730395
13.070017	0.1	0.727713
13.071683	0.1	0.722349
13.073350	0.1	0.718236
13.075017	0.1	0.717402
13.076683	0.1	0.720024
13.078350	0.1	0.725687
13.080017	0.1	0.733614
13.081683	0.1	0.742912
13.083350	0.1	0.753462
13.085017	0.1	0.765681
13.086683	0.1	0.778437
13.088350	0.1	0.789344
13.090017	0.1	0.797093
13.091683	0.1	0.802100
13.093350	0.1	0.805974
13.095017	0.1	0.809491
13.096683	0.1	0.811756
13.098350	0.1	0.812054
13.100017	0.1	0.810742
13.101683	0.1	0.809729
13.103350	0.1	0.811398
13.105017	0.1	0.816643
13.106683	0.1	0.824153
13.108350	0.1	0.832260
13.110017	0.1	0.840306
13.111683	0.1	0.848293
13.113350	0.1	0.856459
13.115017	0.1	0.864983
13.116683	0.1	0.873387
13.118350	0.1	0.881255
13.120017	0.1	0.889242
13.121683	0.1	0.897706
13.123350	0.1	0.905752
13.125017	0.1	0.912964
13.126683	0.1	0.920177
13.128350	0.1	0.927270
13.130017	0.1	0.932813
13.131683	0.1	0.936329
13.133350	0.1	0.939071
13.135017	0.1	0.942171
13.136683	0.1	0.945509
13.138350	0.1	0.949204
13.140017	0.1	0.954390
13.141683	0.1	0.961840
13.143350	0.1	0.970721
13.145017	0.1	0.978887
13.146683	0.1	0.984728
13.148350	0.1	0.987232
13.150017	0.1	0.986099
13.151683	0.1	0.982642
13.153350	0.1	0.979781
13.155017	0.1	0.979662
13.156683	0.1	0.981927
13.158350	0.1	0.985324
13.160017	0.1	0.988543
13.161683	0.1	0.991285
13.163350	0.1	0.994146
13.165017	0.1	0.998199
13.166683	0.1	1.003325
13.168350	0.1	1.007617
13.170017	0.1	1.009226
13.171683	0.1	1.009107
13.173350	0.1	1.009286
13.175017	0.1	1.010537
13.176683	0.1	1.011849
13.178350	0.1	1.011849
13.180017	0.1	1.009762
13.181683	0.1	1.006424
13.183350	0.1	1.003325
13.185017	0.1	1.001716
13.186683	0.1	1.002014
13.188350	0.1	1.003981
13.190017	0.1	1.007319
13.191683	0.1	1.011968
13.193350	0.1	1.017451
13.195017	0.1	1.022279
13.196683	0.1	1.025319
13.198350	0.1	1.026988
13.200017	0.1	1.027346
13.201683	0.1	1.025200
13.203350	0.1	1.020908
13.205017	0.1	1.017273
13.206683	0.1	1.017034
13.208350	0.1	1.020491
13.210017	0.1	1.026273
13.211683	0.1	1.033604
13.213350	0.1	1.042962
13.215017	0.1	1.054287
13.216683	0.1	1.065493
13.218350	0.1	1.074135
13.220017	0.1	1.080155
13.221683	0.1	1.085937
13.223350	0.1	1.093805
13.225017	0.1	1.104176
13.226683	0.1	1.115441
13.228350	0.1	1.125395
13.230017	0.1	1.132727
13.231683	0.1	1.137614
13.233350	0.1	1.141965
13.235017	0.1	1.148939
13.236683	0.1	1.161099
13.238350	0.1	1.179159
13.240017	0.1	1.201391
13.241683	0.1	1.225472
13.243350	0.1	1.249135
13.245017	0.1	1.270473
13.246683	0.1	1.289249
13.248350	0.1	1.308024
13.250017	0.1	1.330197
13.251683	0.1	1.357198
13.253350	0.1	1.388192
13.255017	0.1	1.422167
13.256683	0.1	1.459360
13.258350	0.1	1.499772
13.260017	0.1	1.541555
13.261683	0.1	1.581609
13.263350	0.1	1.618087
13.265017	0.1	1.651943
13.266683	0.1	1.685917
13.268350	0.1	1.723588
13.270017	0.1	1.768530
13.271683	0.1	1.822353
13.273350	0.1	1.883984
13.275017	0.1	1.950562
13.276683	0.1	2.019942
13.278350	0.1	2.091348
13.280017	0.1	2.165079
13.281683	0.1	2.242446
13.283350	0.1	2.323926
13.285017	0.1	2.408207
13.286683	0.1	2.493501
13.288350	0.1	2.579928
13.290017	0.1	2.668858
13.291683	0.1	2.762020
13.293350	0.1	2.860189
13.295017	0.1	2.962768
13.296683	0.1	3.068388
13.298350	0.1	3.176511
13.300017	0.1	3.287375
13.301683	0.1	3.401518
13.303350	0.1	3.519237
13.305017	0.1	3.641486
13.306683	0.1	3.770054
13.308350	0.1	3.906369
13.310017	0.1	4.049957
13.311683	0.1	4.199326
13.313350	0.1	4.352451
13.315017	0.1	4.507482
13.316683	0.1	4.664243
13.318350	0.1	4.824400
13.320017	0.1	4.989803
13.321683	0.1	5.161703
13.323350	0.1	5.340994
13.325017	0.1	5.528510
13.326683	0.1	5.724252
13.328350	0.1	5.927027
13.330017	0.1	6.134570
13.331683	0.1	6.344617
13.333350	0.1	6.556154
13.335017	0.1	6.770552
13.336683	0.1	6.991268
13.338350	0.1	7.221222
13.340017	0.1	7.461429
13.341683	0.1	7.711113
13.343350	0.1	7.969261
13.345017	0.1	8.235872
13.346683	0.1	8.511425
13.348350	0.1	8.795143
13.350017	0.1	9.084523
13.351683	0.1	9.377778
13.353350	0.1	9.675384
13.355017	0.1	9.980024
13.356683	0.1	10.294915
13.358350	0.1	10.621191
13.360017	0.1	10.957361
13.361683	0.1	11.301816
13.363350	0.1	11.653662
13.365017	0.1	12.013555
13.366683	0.1	12.384654
13.368350	0.1	12.771369
13.370017	0.1	13.174535
13.371683	0.1	13.590873
13.373350	0.1	14.016331
13.375017	0.1	14.449538
13.376683	0.1	14.891089
13.378350	0.1	15.342117
13.380017	0.1	15.804232
13.381683	0.1	16.278983
13.383350	0.1	16.767264
13.385017	0.1	17.269612
13.386683	0.1	17.786504
13.388350	0.1	18.316985
13.390017	0.1	18.858017
13.391683	0.1	19.406260
13.393350	0.1	19.960345
13.395017	0.1	20.521404
13.396683	0.1	21.091462
13.398350	0.1	21.671356
13.400017	0.1	22.259833
13.401683	0.1	22.854270
13.403350	0.1	23.452105
13.405017	0.1	24.052323
13.406683	0.1	24.654926
13.408350	0.1	25.259079
13.410017	0.1	25.863291
13.411683	0.1	26.467444
13.413350	0.1	27.071656
13.415017	0.1	27.673783
13.416683	0.1	28.271856
13.418350	0.1	28.866352
13.420017	0.1	29.458286
13.421683	0.1	30.046286
13.423350	0.1	30.626537
13.425017	0.1	31.194987
13.426683	0.1	31.749012
13.428350	0.1	32.288732
13.430017	0.1	32.815518
13.431683	0.1	33.329250
13.433350	0.1	33.827426
13.435017	0.1	34.307482
13.436683	0.1	34.768822
13.438350	0.1	35.212519
13.440017	0.1	35.639527
13.441683	0.1	36.048832
13.443350	0.1	36.438706
13.445017	0.1	36.808195
13.446683	0.1	37.158134
13.448350	0.1	37.489893
13.450017	0.1	37.803533
13.451683	0.1	38.098516
13.453350	0.1	38.375380
13.455017	0.1	38.634899
13.456683	0.1	38.876953
13.458350	0.1	39.101067
13.460017	0.1	39.306583
13.461683	0.1	39.493325
13.463350	0.1	39.661469
13.465017	0.1	39.811137
13.466683	0.1	39.942029
13.468350	0.1	40.055039
13.470017	0.1	40.152493
13.471683	0.1	40.235641
13.473350	0.1	40.305915
13.475017	0.1	40.364745
13.476683	0.1	40.411654
13.478350	0.1	40.444257
13.480017	0.1	40.460410
13.481683	0.1	40.459397
13.483350	0.1	40.442231
13.485017	0.1	40.410998
13.486683	0.1	40.367188
13.488350	0.1	40.311339
13.490017	0.1	40.243092
13.491683	0.1	40.161791
13.493350	0.1	40.066543
13.495017	0.1	39.957407
13.496683	0.1	39.835336
13.498350	0.1	39.701464
13.500017	0.1	39.555969
13.501683	0.1	39.398136
13.503350	0.1	39.226534
13.505017	0.1	39.039316
13.506683	0.1	38.834693
13.508350	0.1	38.612845
13.510017	0.1	38.375738
13.511683	0.1	38.125040
13.513350	0.1	37.860873
13.515017	0.1	37.581863
13.516683	0.1	37.286284
13.518350	0.1	36.973061
13.520017	0.1	36.641838
13.521683	0.1	36.292257
13.523350	0.1	35.923662
13.525017	0.1	35.535993
13.526683	0.1	35.130622
13.528350	0.1	34.708919
13.530017	0.1	34.271958
13.531683	0.1	33.819797
13.533350	0.1	33.352258
13.535017	0.1	32.870473
13.536683	0.1	32.375814
13.538350	0.1	31.868639
13.540017	0.1	31.346859
13.541683	0.1	30.806722
13.543350	0.1	30.246915
13.545017	0.1	29.670657
13.546683	0.1	29.082896
13.548350	0.1	28.486730
13.550017	0.1	27.882280
13.551683	0.1	27.268769
13.553350	0.1	26.646496
13.555017	0.1	26.016952
13.556683	0.1	25.381686
13.558350	0.1	24.741234
13.560017	0.1	24.095358
13.561683	0.1	23.444058
13.563350	0.1	22.788943
13.565017	0.1	22.132398
13.566683	0.1	21.476270
13.568350	0.1	20.821394
13.570017	0.1	20.168306
13.571683	0.1	19.517184
13.573350	0.1	18.868984
13.575017	0.1	18.226088
13.576683	0.1	17.591060
13.578350	0.1	16.964973
13.580017	0.1	16.347528
13.581683	0.1	15.738011
13.583350	0.1	15.137256
13.585017	0.1	14.547766
13.586683	0.1	13.972104
13.588350	0.1	13.410688
13.590017	0.1	12.861968
13.591683	0.1	12.324692
13.593350	0.1	11.799753
13.595017	0.1	11.289836
13.596683	0.1	10.798515
13.598350	0.1	10.327340
13.600017	0.1	9.874106
13.601683	0.1	9.435177
13.603350	0.1	9.007872
13.605017	0.1	8.592308
13.606683	0.1	8.190096
13.608350	0.1	7.803083
13.610017	0.1	7.432282
13.611683	0.1	7.078946
13.613350	0.1	6.744206
13.615017	0.1	6.427110
13.616683	0.1	6.125152
13.618350	0.1	5.836308
13.620017	0.1	5.559147
13.621683	0.1	5.293012
13.623350	0.1	5.037844
13.625017	0.1	4.794836
13.626683	0.1	4.565597
13.628350	0.1	4.350662
13.630017	0.1	4.148960
13.631683	0.1	3.959298
13.633350	0.1	3.780663
13.635017	0.1	3.612817
13.636683	0.1	3.456414
13.638350	0.1	3.311932
13.640017	0.1	3.178001
13.641683	0.1	3.051877
13.643350	0.1	2.931297
13.645017	0.1	2.815366
13.646683	0.1	2.703905
13.648350	0.1	2.597153
13.650017	0.1	2.496183
13.651683	0.1	2.402365
13.653350	0.1	2.315760
13.655017	0.1	2.235592
13.656683	0.1	2.161265
13.658350	0.1	2.092362
13.660017	0.1	2.028048
13.661683	0.1	1.967847
13.663350	0.1	1.911700
13.665017	0.1	1.859427
13.666683	0.1	1.809478
13.668350	0.1	1.759350
13.670017	0.1	1.708508
13.671683	0.1	1.658738
13.673350	0.1	1.612246
13.675017	0.1	1.569271
13.676683	0.1	1.530171
13.678350	0.1	1.495838
13.680017	0.1	1.466870
13.681683	0.1	1.442611
13.683350	0.1	1.421392
13.685017	0.1	1.400411
13.686683	0.1	1.377642
13.688350	0.1	1.353443
13.690017	0.1	1.329124
13.691683	0.1	1.305521
13.693350	0.1	1.283348
13.695017	0.1	1.262963
13.696683	0.1	1.243413
13.698350	0.1	1.223207
13.700017	0.1	1.201332
13.701683	0.1	1.178920
13.703350	0.1	1.157999
13.705017	0.1	1.139820
13.706683	0.1	1.124144
13.708350	0.1	1.109600
13.710017	0.1	1.094401
13.711683	0.1	1.077771
13.713350	0.1	1.060784
13.715017	0.1	1.045585
13.716683	0.1	1.033604
13.718350	0.1	1.023769
13.720017	0.1	1.013398
13.721683	0.1	1.000762
13.723350	0.1	0.987172
13.725017	0.1	0.975132
13.726683	0.1	0.964582
13.728350	0.1	0.953257
13.730017	0.1	0.940979
13.731683	0.1	0.929654
13.733350	0.1	0.921130
13.735017	0.1	0.915766
13.736683	0.1	0.912845
13.738350	0.1	0.911415
13.740017	0.1	0.909925
13.741683	0.1	0.906289
13.743350	0.1	0.899375
13.745017	0.1	0.889182
13.746683	0.1	0.876129
13.748350	0.1	0.861526
13.750017	0.1	0.847220
13.751683	0.1	0.835061
13.753350	0.1	0.826180
13.755017	0.1	0.820160
13.756683	0.1	0.815809
13.758350	0.1	0.812650
13.760017	0.1	0.810325
13.761683	0.1	0.807166
13.763350	0.1	0.800967
13.765017	0.1	0.792384
13.766683	0.1	0.784278
13.768350	0.1	0.778675
13.770017	0.1	0.774860
13.771683	0.1	0.770509
13.773350	0.1	0.764072
13.775017	0.1	0.755250
13.776683	0.1	0.745356
13.778350	0.1	0.736892
13.780017	0.1	0.730932
13.781683	0.1	0.726998
13.783350	0.1	0.723839
13.785017	0.1	0.720203
13.786683	0.1	0.714958
13.788350	0.1	0.708103
13.790017	0.1	0.700653
13.791683	0.1	0.694335
13.793350	0.1	0.690401
13.795017	0.1	0.688791
13.796683	0.1	0.687897
13.798350	0.1	0.685990
13.800017	0.1	0.682592
13.801683	0.1	0.678420
13.803350	0.1	0.673950
13.805017	0.1	0.668049
13.806683	0.1	0.659466
13.808350	0.1	0.648797
13.810017	0.1	0.638723
13.811683	0.1	0.632405
13.813350	0.1	0.630975
13.815017	0.1	0.631928
13.816683	0.1	0.631809
13.818350	0.1	0.628233
13.820017	0.1	0.621557
13.821683	0.1	0.613749
13.823350	0.1	0.607371
13.825017	0.1	0.604034
13.826683	0.1	0.603676
13.828350	0.1	0.605524
13.830017	0.1	0.607967
13.831683	0.1	0.608265
13.833350	0.1	0.604510
13.835017	0.1	0.597119
13.836683	0.1	0.588179
13.838350	0.1	0.579894
13.840017	0.1	0.574768
13.841683	0.1	0.574708
13.843350	0.1	0.578404
13.845017	0.1	0.582099
13.846683	0.1	0.583291
13.848350	0.1	0.582397
13.850017	0.1	0.581265
13.851683	0.1	0.581622
13.853350	0.1	0.585198
13.855017	0.1	0.592589
13.856683	0.1	0.602007
13.858350	0.1	0.609458
13.860017	0.1	0.611723
13.861683	0.1	0.608623
13.863350	0.1	0.602126
13.865017	0.1	0.594676
13.866683	0.1	0.588000
13.868350	0.1	0.582933
13.870017	0.1	0.579894
13.871683	0.1	0.579655
13.873350	0.1	0.582337
13.875017	0.1	0.587225
13.876683	0.1	0.593782
13.878350	0.1	0.601828
13.880017	0.1	0.610471
13.881683	0.1	0.618041
13.883350	0.1	0.622451
13.885017	0.1	0.623047
13.886683	0.1	0.620961
13.888350	0.1	0.618398
13.890017	0.1	0.617147
13.891683	0.1	0.617445
13.893350	0.1	0.617802
13.895017	0.1	0.616670
13.896683	0.1	0.613928
13.898350	0.1	0.611365
13.900017	0.1	0.610530
13.901683	0.1	0.611126
13.903350	0.1	0.611603
13.905017	0.1	0.611007
13.906683	0.1	0.609517
13.908350	0.1	0.608385
13.910017	0.1	0.608385
13.911683	0.1	0.608921
13.913350	0.1	0.609338
13.915017	0.1	0.610054
13.916683	0.1	0.611663
13.918350	0.1	0.612915
13.920017	0.1	0.612557
13.921683	0.1	0.611067
13.923350	0.1	0.610471
13.925017	0.1	0.611961
13.926683	0.1	0.615358
13.928350	0.1	0.619710
13.930017	0.1	0.623345
13.931683	0.1	0.624955
13.933350	0.1	0.624359
13.935017	0.1	0.622690
13.936683	0.1	0.621438
13.938350	0.1	0.621855
13.940017	0.1	0.624895
13.941683	0.1	0.630856
13.943350	0.1	0.638664
13.945017	0.1	0.646532
13.946683	0.1	0.653267
13.948350	0.1	0.658989
13.950017	0.1	0.664175
13.951683	0.1	0.668824
13.953350	0.1	0.673175
13.955017	0.1	0.678718
13.956683	0.1	0.686228
13.958350	0.1	0.694633
13.960017	0.1	0.701666
13.961683	0.1	0.706017
13.963350	0.1	0.707984
13.965017	0.1	0.708580
13.966683	0.1	0.710309
13.968350	0.1	0.715375
13.970017	0.1	0.723422
13.971683	0.1	0.733018
13.973350	0.1	0.743508
13.975017	0.1	0.755310
13.976683	0.1	0.768304
13.978350	0.1	0.781477
13.980017	0.1	0.793934
13.981683	0.1	0.805438
13.983350	0.1	0.815988
13.985017	0.1	0.825524
13.986683	0.1	0.834465
13.988350	0.1	0.843585
13.990017	0.1	0.853896
13.991683	0.1	0.866413
13.993350	0.1	0.880897
13.995017	0.1	0.896037
13.996683	0.1	0.910521
13.998350	0.1	0.924349
14.000017	0.1	0.938892
14.001683	0.1	0.956357
14.003350	0.1	0.977755
14.005017	0.1	1.001179
14.006683	0.1	1.023352
14.008350	0.1	1.041651
14.010017	0.1	1.055777
14.011683	0.1	1.067877
14.013350	0.1	1.081526
14.015017	0.1	1.098991
14.016683	0.1	1.119554
14.018350	0.1	1.140237
14.020017	0.1	1.158595
14.021683	0.1	1.175523
14.023350	0.1	1.193523
14.025017	0.1	1.213491
14.026683	0.1	1.234770
14.028350	0.1	1.257837
14.030017	0.1	1.284063
14.031683	0.1	1.313210
14.033350	0.1	1.343548
14.035017	0.1	1.374304
14.036683	0.1	1.405299
14.038350	0.1	1.435697
14.040017	0.1	1.464844
14.041683	0.1	1.493394
14.043350	0.1	1.522243
14.045017	0.1	1.550913
14.046683	0.1	1.579404
14.048350	0.1	1.608551
14.050017	0.1	1.638889
14.051683	0.1	1.669884
14.053350	0.1	1.700163
14.055017	0.1	1.729429
14.056683	0.1	1.760304
14.058350	0.1	1.796782
14.060017	0.1	1.839876
14.061683	0.1	1.885295
14.063350	0.1	1.926661
14.065017	0.1	1.960635
14.066683	0.1	1.989484
14.068350	0.1	2.018213
14.070017	0.1	2.050400
14.071683	0.1	2.086401
14.073350	0.1	2.124548
14.075017	0.1	2.162933
14.076683	0.1	2.201080
14.078350	0.1	2.239227
14.080017	0.1	2.276719
14.081683	0.1	2.312124
14.083350	0.1	2.344906
14.085017	0.1	2.375603
14.086683	0.1	2.405465
14.088350	0.1	2.435804
14.090017	0.1	2.466917
14.091683	0.1	2.498508
14.093350	0.1	2.530575
14.095017	0.1	2.562642
14.096683	0.1	2.593577
14.098350	0.1	2.623141
14.100017	0.1	2.651096
14.101683	0.1	2.676845
14.103350	0.1	2.700567
14.105017	0.1	2.723336
14.106683	0.1	2.745688
14.108350	0.1	2.767623
14.110017	0.1	2.789974
14.111683	0.1	2.812863
14.113350	0.1	2.834857
14.115017	0.1	2.854288
14.116683	0.1	2.871216
14.118350	0.1	2.886534
14.120017	0.1	2.901137
14.121683	0.1	2.915204
14.123350	0.1	2.928436
14.125017	0.1	2.941013
14.126683	0.1	2.953172
14.128350	0.1	2.964556
14.130017	0.1	2.974749
14.131683	0.1	2.983272
14.133350	0.1	2.990008
14.135017	0.1	2.994955
14.136683	0.1	2.997756
14.138350	0.1	2.997935
14.140017	0.1	2.995730
14.141683	0.1	2.992869
14.143350	0.1	2.990842
14.145017	0.1	2.989292
14.146683	0.1	2.986372
14.148350	0.1	2.980054
14.150017	0.1	2.970815
14.151683	0.1	2.960265
14.153350	0.1	2.949298
14.155017	0.1	2.937794
14.156683	0.1	2.924562
14.158350	0.1	2.909005
14.160017	0.1	2.891541
14.161683	0.1	2.873361
14.163350	0.1	2.856136
14.165017	0.1	2.839565
14.166683	0.1	2.821863
14.168350	0.1	2.802015
14.170017	0.1	2.779961
14.171683	0.1	2.755165
14.173350	0.1	2.727926
14.175017	0.1	2.700150
14.176683	0.1	2.673209
14.178350	0.1	2.646744
14.180017	0.1	2.619565
14.181683	0.1	2.590239
14.183350	0.1	2.558053
14.185017	0.1	2.523601
14.186683	0.1	2.488136
14.188350	0.1	2.452374
14.190017	0.1	2.416551
14.191683	0.1	2.380550
14.193350	0.1	2.344668
14.195017	0.1	2.309621
14.196683	0.1	2.275825
14.198350	0.1	2.241969
14.200017	0.1	2.206266
14.201683	0.1	2.168775
14.203350	0.1	2.130091
14.205017	0.1	2.089799
14.206683	0.1	2.047360
14.208350	0.1	2.004087
14.210017	0.1	1.962364
14.211683	0.1	1.922786
14.213350	0.1	1.883626
14.215017	0.1	1.843095
14.216683	0.1	1.801431
14.218350	0.1	1.761258
14.220017	0.1	1.724362
14.221683	0.1	1.689255
14.223350	0.1	1.653016
14.225017	0.1	1.614869
14.226683	0.1	1.577377
14.228350	0.1	1.543641
14.230017	0.1	1.513958
14.231683	0.1	1.486182
14.233350	0.1	1.458228
14.235017	0.1	1.428962
14.236683	0.1	1.398504
14.238350	0.1	1.368046
14.240017	0.1	1.338601
14.241683	0.1	1.310349
14.243350	0.1	1.282275
14.245017	0.1	1.252949
14.246683	0.1	1.221836
14.248350	0.1	1.189947
14.250017	0.1	1.159251
14.251683	0.1	1.130998
14.253350	0.1	1.105130
14.255017	0.1	1.080811
14.256683	0.1	1.058042
14.258350	0.1	1.036763
14.260017	0.1	1.017392
14.261683	0.1	1.000643
14.263350	0.1	0.987172
14.265017	0.1	0.977039
14.266683	0.1	0.968576
14.268350	0.1	0.958681
14.270017	0.1	0.944734
14.271683	0.1	0.927806
14.273350	0.1	0.911772
14.275017	0.1	0.899255
14.276683	0.1	0.889957
14.278350	0.1	0.882328
14.280017	0.1	0.875652
14.281683	0.1	0.869334
14.283350	0.1	0.862777
14.285017	0.1	0.855982
14.286683	0.1	0.849545
14.288350	0.1	0.843346
14.290017	0.1	0.837028
14.291683	0.1	0.830889
14.293350	0.1	0.825763
14.295017	0.1	0.821114
14.296683	0.1	0.815928
14.298350	0.1	0.809968
14.300017	0.1	0.804663
14.301683	0.1	0.801027
14.303350	0.1	0.799060
14.305017	0.1	0.799179
14.306683	0.1	0.801742
14.308350	0.1	0.804544
14.310017	0.1	0.804484
14.311683	0.1	0.801086
14.313350	0.1	0.796974
14.315017	0.1	0.794232
14.316683	0.1	0.791729
14.318350	0.1	0.787735
14.320017	0.1	0.782907
14.321683	0.1	0.779152
14.323350	0.1	0.777781
14.325017	0.1	0.779569
14.326683	0.1	0.784397
14.328350	0.1	0.789344
14.330017	0.1	0.790119
14.331683	0.1	0.785649
14.333350	0.1	0.779927
14.335017	0.1	0.778496
14.336683	0.1	0.783801
14.338350	0.1	0.793517
14.340017	0.1	0.803411
14.341683	0.1	0.810921
14.343350	0.1	0.816107
14.345017	0.1	0.820518
14.346683	0.1	0.825584
14.348350	0.1	0.831544
14.350017	0.1	0.837982
14.351683	0.1	0.845134
14.353350	0.1	0.854194
14.355017	0.1	0.864625
14.356683	0.1	0.874043
14.358350	0.1	0.880301
14.360017	0.1	0.883818
14.361683	0.1	0.886738
14.363350	0.1	0.890732
14.365017	0.1	0.895739
14.366683	0.1	0.900984
14.368350	0.1	0.905752
14.370017	0.1	0.909686
14.371683	0.1	0.913560
14.373350	0.1	0.919163
14.375017	0.1	0.927448
14.376683	0.1	0.937879
14.378350	0.1	0.949621
14.380017	0.1	0.961423
14.381683	0.1	0.970960
14.383350	0.1	0.976205
14.385017	0.1	0.977457
14.386683	0.1	0.977576
14.388350	0.1	0.979185
14.390017	0.1	0.983179
14.391683	0.1	0.988483
14.393350	0.1	0.993371
14.395017	0.1	0.996292
14.396683	0.1	0.997305
14.398350	0.1	0.997841
14.400017	0.1	1.000285
14.401683	0.1	1.006782
14.403350	0.1	1.017809
14.405017	0.1	1.031041
14.406683	0.1	1.041949
14.408350	0.1	1.047790
14.410017	0.1	1.048565
14.411683	0.1	1.045585
14.413350	0.1	1.040578
14.415017	0.1	1.036763
14.416683	0.1	1.037419
14.418350	0.1	1.043022
14.420017	0.1	1.050890
14.421683	0.1	1.057446
14.423350	0.1	1.060069
14.425017	0.1	1.058579
14.426683	0.1	1.055718
14.428350	0.1	1.054823
14.430017	0.1	1.056969
14.431683	0.1	1.061440
14.433350	0.1	1.067877
14.435017	0.1	1.075745
14.436683	0.1	1.083851
14.438350	0.1	1.090825
14.440017	0.1	1.096487
14.441683	0.1	1.101673
14.443350	0.1	1.107395
14.445017	0.1	1.113713
14.446683	0.1	1.120508
14.448350	0.1	1.128078
14.450017	0.1	1.137137
14.451683	0.1	1.148462
14.453350	0.1	1.162827
14.455017	0.1	1.180530
14.456683	0.1	1.200795
14.458350	0.1	1.221359
14.460017	0.1	1.239538
14.461683	0.1	1.254320
14.463350	0.1	1.266897
14.465017	0.1	1.279950
14.466683	0.1	1.295507
14.468350	0.1	1.313865
14.470017	0.1	1.334727
14.471683	0.1	1.357675
14.473350	0.1	1.382530
14.475017	0.1	1.409292
14.476683	0.1	1.438141
14.478350	0.1	1.469970
14.480017	0.1	1.505077
14.481683	0.1	1.542270
14.483350	0.1	1.579821
14.485017	0.1	1.616597
14.486683	0.1	1.652479
14.488350	0.1	1.688719
14.490017	0.1	1.728058
14.491683	0.1	1.772642
14.493350	0.1	1.821816
14.495017	0.1	1.873076
14.496683	0.1	1.924217
14.498350	0.1	1.973987
14.500017	0.1	2.022207
14.501683	0.1	2.070725
14.503350	0.1	2.122641
14.505017	0.1	2.180338
14.506683	0.1	2.243638
14.508350	0.1	2.311170
14.510017	0.1	2.381265
14.511683	0.1	2.451837
14.513350	0.1	2.521396
14.515017	0.1	2.590597
14.516683	0.1	2.661526
14.518350	0.1	2.735078
14.520017	0.1	2.810955
14.521683	0.1	2.888262
14.523350	0.1	2.966643
14.525017	0.1	3.046155
14.526683	0.1	3.127933
14.528350	0.1	3.213108
14.530017	0.1	3.301919
14.531683	0.1	3.394008
14.533350	0.1	3.489316
14.535017	0.1	3.588200
14.536683	0.1	3.691197
14.538350	0.1	3.798664
14.540017	0.1	3.910363
14.541683	0.1	4.025579
14.543350	0.1	4.143298
14.545017	0.1	4.263461
14.546683	0.1	4.387200
14.548350	0.1	4.515648
14.550017	0.1	4.647792
14.551683	0.1	4.781306
14.553350	0.1	4.914820
14.555017	0.1	5.049527
14.556683	0.1	5.187214
14.558350	0.1	5.328775
14.560017	0.1	5.474270
14.561683	0.1	5.623341
14.563350	0.1	5.775392
14.565017	0.1	5.930543
14.566683	0.1	6.089807
14.568350	0.1	6.253839
14.570017	0.1	6.422162
14.571683	0.1	6.592989
14.573350	0.1	6.764770
14.575017	0.1	6.936551
14.576683	0.1	7.107556
14.578350	0.1	7.278324
14.580017	0.1	7.449985
14.581683	0.1	7.622838
14.583350	0.1	7.795930
14.585017	0.1	7.968128
14.586683	0.1	8.139134
14.588350	0.1	8.310617
14.590017	0.1	8.484901
14.591683	0.1	8.661747
14.593350	0.1	8.837283
14.595017	0.1	9.007395
14.596683	0.1	9.171427
14.598350	0.1	9.331108
14.600017	0.1	9.487391
14.601683	0.1	9.639741
14.603350	0.1	9.787143
14.605017	0.1	9.929658
14.606683	0.1	10.069073
14.608350	0.1	10.207177
14.610017	0.1	10.344268
14.611683	0.1	10.479391
14.613350	0.1	10.610700
14.615017	0.1	10.735214
14.616683	0.1	10.849298
14.618350	0.1	10.951698
14.620017	0.1	11.044205
14.621683	0.1	11.129142
14.623350	0.1	11.207104
14.625017	0.1	11.278213
14.626683	0.1	11.342884
14.628350	0.1	11.401654
14.630017	0.1	11.455060
14.631683	0.1	11.503399
14.633350	0.1	11.545420
14.635017	0.1	11.578739
14.636683	0.1	11.602343
14.638350	0.1	11.617065
14.640017	0.1	11.624218
14.641683	0.1	11.624397
14.643350	0.1	11.618496
14.645017	0.1	11.606873
14.646683	0.1	11.588395
14.648350	0.1	11.561633
14.650017	0.1	11.526526
14.651683	0.1	11.483312
14.653350	0.1	11.431695
14.655017	0.1	11.371613
14.656683	0.1	11.303664
14.658350	0.1	11.229039
14.660017	0.1	11.149407
14.661683	0.1	11.066378
14.663350	0.1	10.979891
14.665017	0.1	10.890008
14.666683	0.1	10.797501
14.668350	0.1	10.702730
14.670017	0.1	10.604621
14.671683	0.1	10.502220
14.673350	0.1	10.396898
14.675017	0.1	10.290981
14.676683	0.1	10.186017
14.678350	0.1	10.081471
14.680017	0.1	9.975494
14.681683	0.1	9.866179
14.683350	0.1	9.753347
14.685017	0.1	9.639323
14.686683	0.1	9.527445
14.688350	0.1	9.420217
14.690017	0.1	9.318054
14.691683	0.1	9.220362
14.693350	0.1	9.126366
14.695017	0.1	9.034813
14.696683	0.1	8.944512
14.698350	0.1	8.854211
14.700017	0.1	8.763671
14.701683	0.1	8.673609
14.703350	0.1	8.584440
14.705017	0.1	8.496762
14.706683	0.1	8.412302
14.708350	0.1	8.332789
14.710017	0.1	8.258164
14.711683	0.1	8.187593
14.713350	0.1	8.120537
14.715017	0.1	8.056939
14.716683	0.1	7.996679
14.718350	0.1	7.939756
14.720017	0.1	7.885933
14.721683	0.1	7.834673
14.723350	0.1	7.784844
14.725017	0.1	7.735491
14.726683	0.1	7.686317
14.728350	0.1	7.637382
14.730017	0.1	7.588387
14.731683	0.1	7.538856
14.733350	0.1	7.488788
14.735017	0.1	7.438183
14.736683	0.1	7.386983
14.738350	0.1	7.335425
14.740017	0.1	7.285059
14.741683	0.1	7.237375
14.743350	0.1	7.191599
14.745017	0.1	7.144809
14.746683	0.1	7.094503
14.748350	0.1	7.039607
14.750017	0.1	6.980896
14.751683	0.1	6.919980
14.753350	0.1	6.857872
14.755017	0.1	6.795109
14.756683	0.1	6.731749
14.758350	0.1	6.667257
14.760017	0.1	6.602466
14.761683	0.1	6.538928
14.763350	0.1	6.476581
14.765017	0.1	6.412864
14.766683	0.1	6.345034
14.768350	0.1	6.272316
14.770017	0.1	6.196976
14.771683	0.1	6.122589
14.773350	0.1	6.051839
14.775017	0.1	5.984843
14.776683	0.1	5.919516
14.778350	0.1	5.852580
14.780017	0.1	5.781830
14.781683	0.1	5.706847
14.783350	0.1	5.629182
14.785017	0.1	5.551696
14.786683	0.1	5.476237
14.788350	0.1	5.403281
14.790017	0.1	5.332649
14.791683	0.1	5.263985
14.793350	0.1	5.196929
14.795017	0.1	5.131185
14.796683	0.1	5.066216
14.798350	0.1	5.001426
14.800017	0.1	4.936993
14.801683	0.1	4.873932
14.803350	0.1	4.813850
14.805017	0.1	4.757405
14.806683	0.1	4.703641
14.808350	0.1	4.650831
14.810017	0.1	4.598558
14.811683	0.1	4.547954
14.813350	0.1	4.499913
14.815017	0.1	4.453242
14.816683	0.1	4.405976
14.818350	0.1	4.357577
14.820017	0.1	4.309237
14.821683	0.1	4.262090
14.823350	0.1	4.216433
14.825017	0.1	4.171789
14.826683	0.1	4.127980
14.828350	0.1	4.085183
14.830017	0.1	4.043162
14.831683	0.1	4.000843
14.833350	0.1	3.958524
14.835017	0.1	3.917277
14.836683	0.1	3.876865
14.838350	0.1	3.835619
14.840017	0.1	3.794313
14.841683	0.1	3.755748
14.843350	0.1	3.719986
14.845017	0.1	3.683210
14.846683	0.1	3.641844
14.848350	0.1	3.595591
14.850017	0.1	3.547192
14.851683	0.1	3.499687
14.853350	0.1	3.455103
14.855017	0.1	3.412903
14.856683	0.1	3.371239
14.858350	0.1	3.328920
14.860017	0.1	3.285647
14.861683	0.1	3.242016
14.863350	0.1	3.199101
14.865017	0.1	3.157497
14.866683	0.1	3.116965
14.868350	0.1	3.076911
14.870017	0.1	3.037274
14.871683	0.1	2.997279
14.873350	0.1	2.955258
14.875017	0.1	2.909184
14.876683	0.1	2.858401
14.878350	0.1	2.804399
14.880017	0.1	2.750456
14.881683	0.1	2.699852
14.883350	0.1	2.653003
14.885017	0.1	2.609074
14.886683	0.1	2.567709
14.888350	0.1	2.528548
14.890017	0.1	2.489686
14.891683	0.1	2.448559
14.893350	0.1	2.404571
14.895017	0.1	2.359033
14.896683	0.1	2.313495
14.898350	0.1	2.268732
14.900017	0.1	2.224624
14.901683	0.1	2.180994
14.903350	0.1	2.137900
14.905017	0.1	2.096594
14.906683	0.1	2.059043
14.908350	0.1	2.025485
14.910017	0.1	1.993418
14.911683	0.1	1.960755
14.913350	0.1	1.927972
14.915017	0.1	1.896083
14.916683	0.1	1.864433
14.918350	0.1	1.831591
14.920017	0.1	1.797021
14.921683	0.1	1.761735
14.923350	0.1	1.728714
14.925017	0.1	1.700819
14.926683	0.1	1.678527
14.928350	0.1	1.659513
14.930017	0.1	1.640141
14.931683	0.1	1.618445
14.933350	0.1	1.594842
14.935017	0.1	1.570702
14.936683	0.1	1.547337
14.938350	0.1	1.526415
14.940017	0.1	1.509249
14.941683	0.1	1.495242
14.943350	0.1	1.482666
14.945017	0.1	1.469493
14.946683	0.1	1.453996
14.948350	0.1	1.436174
14.950017	0.1	1.418412
14.951683	0.1	1.403987
14.953350	0.1	1.394212
14.955017	0.1	1.388073
14.956683	0.1	1.384378
14.958350	0.1	1.382113
14.960017	0.1	1.379371
14.961683	0.1	1.374364
14.963350	0.1	1.367867
14.965017	0.1	1.361609
14.966683	0.1	1.356125
14.968350	0.1	1.350999
14.970017	0.1	1.345635
14.971683	0.1	1.340449
14.973350	0.1	1.336873
14.975017	0.1	1.336277
14.976683	0.1	1.339376
14.978350	0.1	1.345337
14.980017	0.1	1.351416
14.981683	0.1	1.353979
14.983350	0.1	1.351476
14.985017	0.1	1.345575
14.986683	0.1	1.340389
14.988350	0.1	1.339018
14.990017	0.1	1.341820
14.991683	0.1	1.346588
14.993350	0.1	1.349986
14.995017	0.1	1.350164
14.996683	0.1	1.347840
14.998350	0.1	1.345396
15.000017	0.1	1.345158
15.001683	0.1	1.348198
15.003350	0.1	1.353979
15.005017	0.1	1.360774
15.006683	0.1	1.367092
15.008350	0.1	1.372814
15.010017	0.1	1.379371
15.011683	0.1	1.387954
15.013350	0.1	1.398444
15.015017	0.1	1.410067
15.016683	0.1	1.422227
15.018350	0.1	1.433313
15.020017	0.1	1.441777
15.021683	0.1	1.448155
15.023350	0.1	1.455724
15.025017	0.1	1.467288
15.026683	0.1	1.481712
15.028350	0.1	1.495540
15.030017	0.1	1.506925
15.031683	0.1	1.516342
15.033350	0.1	1.525164
15.035017	0.1	1.534760
15.036683	0.1	1.547217
15.038350	0.1	1.564324
15.040017	0.1	1.585960
15.041683	0.1	1.609147
15.043350	0.1	1.630843
15.045017	0.1	1.650870
15.046683	0.1	1.670599
15.048350	0.1	1.690328
15.050017	0.1	1.709581
15.051683	0.1	1.728356
15.053350	0.1	1.746774
15.055017	0.1	1.764655
15.056683	0.1	1.783073
15.058350	0.1	1.804292
15.060017	0.1	1.829624
15.061683	0.1	1.858592
15.063350	0.1	1.889885
15.065017	0.1	1.921535
15.066683	0.1	1.951575
15.068350	0.1	1.979590
15.070017	0.1	2.007127
15.071683	0.1	2.036512
15.073350	0.1	2.068997
15.075017	0.1	2.103925
15.076683	0.1	2.138972
15.078350	0.1	2.172530
15.080017	0.1	2.205432
15.081683	0.1	2.239347
15.083350	0.1	2.275169
15.085017	0.1	2.312064
15.086683	0.1	2.349377
15.088350	0.1	2.388179
15.090017	0.1	2.430082
15.091683	0.1	2.475381
15.093350	0.1	2.523661
15.095017	0.1	2.574027
15.096683	0.1	2.624452
15.098350	0.1	2.672374
15.100017	0.1	2.716780
15.101683	0.1	2.758920
15.103350	0.1	2.802015
15.105017	0.1	2.850533
15.106683	0.1	2.906740
15.108350	0.1	2.968848
15.110017	0.1	3.032386
15.111683	0.1	3.093481
15.113350	0.1	3.150284
15.115017	0.1	3.203511
15.116683	0.1	3.255546
15.118350	0.1	3.309727
15.120017	0.1	3.368974
15.121683	0.1	3.434003
15.123350	0.1	3.502667
15.125017	0.1	3.572226
15.126683	0.1	3.642082
15.128350	0.1	3.713548
15.130017	0.1	3.787935
15.131683	0.1	3.865123
15.133350	0.1	3.944278
15.135017	0.1	4.024685
15.136683	0.1	4.106879
15.138350	0.1	4.192174
15.140017	0.1	4.280806
15.141683	0.1	4.371107
15.143350	0.1	4.460812
15.145017	0.1	4.549444
15.146683	0.1	4.638255
15.148350	0.1	4.728675
15.150017	0.1	4.821718
15.151683	0.1	4.918695
15.153350	0.1	5.021155
15.155017	0.1	5.129099
15.156683	0.1	5.239785
15.158350	0.1	5.350530
15.160017	0.1	5.460739
15.161683	0.1	5.571545
15.163350	0.1	5.684316
15.165017	0.1	5.799651
15.166683	0.1	5.917609
15.168350	0.1	6.037891
15.170017	0.1	6.159902
15.171683	0.1	6.282449
15.173350	0.1	6.405235
15.175017	0.1	6.530285
15.176683	0.1	6.659985
15.178350	0.1	6.794215
15.180017	0.1	6.929875
15.181683	0.1	7.063926
15.183350	0.1	7.194519
15.185017	0.1	7.322073
15.186683	0.1	7.448733
15.188350	0.1	7.576883
15.190017	0.1	7.706643
15.191683	0.1	7.834554
15.193350	0.1	7.957042
15.195017	0.1	8.073926
15.196683	0.1	8.187831
15.198350	0.1	8.300841
15.200017	0.1	8.412362
15.201683	0.1	8.519888
15.203350	0.1	8.620918
15.205017	0.1	8.714438
15.206683	0.1	8.800388
15.208350	0.1	8.878887
15.210017	0.1	8.950890
15.211683	0.1	9.017408
15.213350	0.1	9.078682
15.215017	0.1	9.133816
15.216683	0.1	9.182394
15.218350	0.1	9.225250
15.220017	0.1	9.263814
15.221683	0.1	9.297550
15.223350	0.1	9.324551
15.225017	0.1	9.343744
15.226683	0.1	9.356499
15.228350	0.1	9.364665
15.230017	0.1	9.367586
15.231683	0.1	9.363533
15.233350	0.1	9.351433
15.235017	0.1	9.331287
15.236683	0.1	9.303153
15.238350	0.1	9.267927
15.240017	0.1	9.227098
15.241683	0.1	9.182394
15.243350	0.1	9.134591
15.245017	0.1	9.082616
15.246683	0.1	9.025097
15.248350	0.1	8.961857
15.250017	0.1	8.894384
15.251683	0.1	8.823872
15.253350	0.1	8.750499
15.255017	0.1	8.673907
15.256683	0.1	8.595109
15.258350	0.1	8.515120
15.260017	0.1	8.433641
15.261683	0.1	8.349777
15.263350	0.1	8.264363
15.265017	0.1	8.179188
15.266683	0.1	8.095861
15.268350	0.1	8.015454
15.270017	0.1	7.939220
15.271683	0.1	7.867337
15.273350	0.1	7.798791
15.275017	0.1	7.732392
15.276683	0.1	7.668853
15.278350	0.1	7.610083
15.280017	0.1	7.557631
15.281683	0.1	7.512093
15.283350	0.1	7.473827
15.285017	0.1	7.443130
15.286683	0.1	7.420063
15.288350	0.1	7.403732
15.290017	0.1	7.393897
15.291683	0.1	7.392228
15.293350	0.1	7.401407
15.295017	0.1	7.424295
15.296683	0.1	7.462204
15.298350	0.1	7.512987
15.300017	0.1	7.573307
15.301683	0.1	7.644058
15.303350	0.1	7.729650
15.305017	0.1	7.834256
15.306683	0.1	7.959903
15.308350	0.1	8.105934
15.310017	0.1	8.270205
15.311683	0.1	8.451760
15.313350	0.1	8.652390
15.315017	0.1	8.874953
15.316683	0.1	9.121001
15.318350	0.1	9.390653
15.320017	0.1	9.684504
15.321683	0.1	10.004104
15.323350	0.1	10.350645
15.325017	0.1	10.724426
15.326683	0.1	11.126161
15.328350	0.1	11.557580
15.330017	0.1	12.020648
15.331683	0.1	12.516678
15.333350	0.1	13.047458
15.335017	0.1	13.616563
15.336683	0.1	14.229239
15.338350	0.1	14.889301
15.340017	0.1	15.596748
15.341683	0.1	16.349972
15.343350	0.1	17.149628
15.345017	0.1	17.999710
15.346683	0.1	18.904985
15.348350	0.1	19.869686
15.350017	0.1	20.897688
15.351683	0.1	21.992148
15.353350	0.1	23.156823
15.355017	0.1	24.395706
15.356683	0.1	25.712194
15.358350	0.1	27.109863
15.360017	0.1	28.593244
15.361683	0.1	30.167820
15.363350	0.1	31.839849
15.365017	0.1	33.615770
15.366683	0.1	35.500231
15.368350	0.1	37.497105
15.370017	0.1	39.611580
15.371683	0.1	41.851106
15.373350	0.1	44.223550
15.375017	0.1	46.736124
15.376683	0.1	49.394789
15.378350	0.1	52.205387
15.380017	0.1	55.176559
15.381683	0.1	58.319095
15.383350	0.1	61.642829
15.385017	0.1	65.155331
15.386683	0.1	68.863098
15.388350	0.1	72.772150
15.390017	0.1	76.888625
15.391683	0.1	81.220214
15.393350	0.1	85.776334
15.395017	0.1	90.565627
15.396683	0.1	95.594769
15.398350	0.1	100.868470
15.400017	0.1	106.392032
15.401683	0.1	112.173147
15.403350	0.1	118.221171
15.405017	0.1	124.544628
15.406683	0.1	131.150373
15.408350	0.1	138.044366
15.410017	0.1	145.230302
15.411683	0.1	152.710805
15.413350	0.1	160.489748
15.415017	0.1	168.572257
15.416683	0.1	176.962923
15.418350	0.1	185.664903
15.420017	0.1	194.679689
15.421683	0.1	204.008770
15.423350	0.1	213.655127
15.425017	0.1	223.621739
15.426683	0.1	233.911945
15.428350	0.1	244.531646
15.430017	0.1	255.487874
15.431683	0.1	266.787128
15.433350	0.1	278.435247
15.435017	0.1	290.437179
15.436683	0.1	302.797693
15.438350	0.1	315.522868
15.440017	0.1	328.622122
15.441683	0.1	342.106780
15.443350	0.1	355.990014
15.445017	0.1	370.288633
15.446683	0.1	385.024094
15.448350	0.1	400.220537
15.450017	0.1	415.902818
15.451683	0.1	432.095613
15.453350	0.1	448.824075
15.455017	0.1	466.114847
15.456683	0.1	483.996241
15.458350	0.1	502.498478
15.460017	0.1	521.653862
15.461683	0.1	541.497680
15.463350	0.1	562.069032
15.465017	0.1	583.406900
15.466683	0.1	605.544424
15.468350	0.1	628.507771
15.470017	0.1	652.318397
15.471683	0.1	676.990847
15.473350	0.1	702.527446
15.475017	0.1	728.920622
15.476683	0.1	756.158516
15.478350	0.1	784.225153
15.480017	0.1	813.097883
15.481683	0.1	842.738559
15.483350	0.1	873.082392
15.485017	0.1	904.038126
15.486683	0.1	935.500022
15.488350	0.1	967.356203
15.490017	0.1	999.490499
15.491683	0.1	1,031.780483
15.493350	0.1	1,064.087276
15.495017	0.1	1,096.245891
15.496683	0.1	1,128.074892
15.498350	0.1	1,159.401069
15.500017	0.1	1,190.068852
15.501683	0.1	1,219.924046
15.503350	0.1	1,248.802617
15.505017	0.1	1,276.544170
15.506683	0.1	1,303.004581
15.508350	0.1	1,328.055401
15.510017	0.1	1,351.584694
15.511683	0.1	1,373.501085
15.513350	0.1	1,393.733227
15.515017	0.1	1,412.223900
15.516683	0.1	1,428.931202
15.518350	0.1	1,443.834331
15.520017	0.1	1,456.927744
15.521683	0.1	1,468.212275
15.523350	0.1	1,477.703123
15.525017	0.1	1,485.435276
15.526683	0.1	1,491.460055
15.528350	0.1	1,495.849699
15.530017	0.1	1,498.692721
15.531683	0.1	1,500.076979
15.533350	0.1	1,500.084728
15.535017	0.1	1,498.799175
15.536683	0.1	1,496.301442
15.538350	0.1	1,492.663711
15.540017	0.1	1,487.962335
15.541683	0.1	1,482.291429
15.543350	0.1	1,475.751190
15.545017	0.1	1,468.426554
15.546683	0.1	1,460.383800
15.548350	0.1	1,451.685217
15.550017	0.1	1,442.398574
15.551683	0.1	1,432.591524
15.553350	0.1	1,422.323431
15.555017	0.1	1,411.637331
15.556683	0.1	1,400.562847
15.558350	0.1	1,389.139258
15.560017	0.1	1,377.431952
15.561683	0.1	1,365.519188
15.563350	0.1	1,353.467962
15.565017	0.1	1,341.326734
15.566683	0.1	1,329.129954
15.568350	0.1	1,316.897173
15.570017	0.1	1,304.631013
15.571683	0.1	1,292.325812
15.573350	0.1	1,279.979722
15.575017	0.1	1,267.601864
15.576683	0.1	1,255.217448
15.578350	0.1	1,242.866650
15.580017	0.1	1,230.590715
15.581683	0.1	1,218.408240
15.583350	0.1	1,206.306053
15.585017	0.1	1,194.262278
15.586683	0.1	1,182.272326
15.588350	0.1	1,170.346807
15.590017	0.1	1,158.497224
15.591683	0.1	1,146.727988
15.593350	0.1	1,135.035881
15.595017	0.1	1,123.418637
15.596683	0.1	1,111.884064
15.598350	0.1	1,100.444919
15.600017	0.1	1,089.102333
15.601683	0.1	1,077.845161
15.603350	0.1	1,066.663984
15.605017	0.1	1,055.553678
15.606683	0.1	1,044.511619
15.608350	0.1	1,033.542754
15.610017	0.1	1,022.655012
15.611683	0.1	1,011.849404
15.613350	0.1	1,001.120925
15.615017	0.1	990.464448
15.616683	0.1	979.876398
15.618350	0.1	969.353853
15.620017	0.1	958.891628
15.621683	0.1	948.480663
15.623350	0.1	938.110944
15.625017	0.1	927.775081
15.626683	0.1	917.469735
15.628350	0.1	907.194609
15.630017	0.1	896.950179
15.631683	0.1	886.734837
15.633350	0.1	876.546614
15.635017	0.1	866.384856
15.636683	0.1	856.249145
15.638350	0.1	846.138230
15.640017	0.1	836.049845
15.641683	0.1	825.980415
15.643350	0.1	815.928865
15.645017	0.1	805.897820
15.646683	0.1	795.888352
15.648350	0.1	785.897600
15.650017	0.1	775.921272
15.651683	0.1	765.956686
15.653350	0.1	756.003067
15.655017	0.1	746.059760
15.656683	0.1	736.123546
15.658350	0.1	726.188941
15.660017	0.1	716.250343
15.661683	0.1	706.305546
15.663350	0.1	696.356576
15.665017	0.1	686.409037
15.666683	0.1	676.469664
15.668350	0.1	666.542868
15.670017	0.1	656.629780
15.671683	0.1	646.730521
15.673350	0.1	636.846998
15.675017	0.1	626.983382
15.676683	0.1	617.145694
15.678350	0.1	607.339299
15.680017	0.1	597.563660
15.681683	0.1	587.812876
15.683350	0.1	578.082477
15.685017	0.1	568.373952
15.686683	0.1	558.693800
15.688350	0.1	549.050721
15.690017	0.1	539.452525
15.691683	0.1	529.904695
15.693350	0.1	520.411403
15.695017	0.1	510.975451
15.696683	0.1	501.598507
15.698350	0.1	492.281585
15.700017	0.1	483.026116
15.701683	0.1	473.834960
15.703350	0.1	464.711813
15.705017	0.1	455.660192
15.706683	0.1	446.682897
15.708350	0.1	437.781479
15.710017	0.1	428.958561
15.711683	0.1	420.220341
15.713350	0.1	411.574984
15.715017	0.1	403.029704
15.716683	0.1	394.590223
15.718350	0.1	386.260175
15.720017	0.1	378.039442
15.721683	0.1	369.924269
15.723350	0.1	361.911557
15.725017	0.1	354.003570
15.726683	0.1	346.206805
15.728350	0.1	338.525792
15.730017	0.1	330.962320
15.731683	0.1	323.518355
15.733350	0.1	316.197414
15.735017	0.1	309.003312
15.736683	0.1	301.938671
15.738350	0.1	295.003491
15.740017	0.1	288.195031
15.741683	0.1	281.509237
15.743350	0.1	274.943607
15.745017	0.1	268.498735
15.746683	0.1	262.178437
15.748350	0.1	255.988077
15.750017	0.1	249.931648
15.751683	0.1	244.009450
15.753350	0.1	238.219275
15.755017	0.1	232.559158
15.756683	0.1	227.027787
15.758350	0.1	221.623017
15.760017	0.1	216.342045
15.761683	0.1	211.181832
15.763350	0.1	206.140590
15.765017	0.1	201.218498
15.766683	0.1	196.418118
15.768350	0.1	191.742432
15.770017	0.1	187.190782
15.771683	0.1	182.758163
15.773350	0.1	178.439032
15.775017	0.1	174.231063
15.776683	0.1	170.133422
15.778350	0.1	166.144441
15.780017	0.1	162.261853
15.781683	0.1	158.483813
15.783350	0.1	154.808471
15.785017	0.1	151.232132
15.786683	0.1	147.750565
15.788350	0.1	144.360849
15.790017	0.1	141.063639
15.791683	0.1	137.861737
15.793350	0.1	134.756215
15.795017	0.1	131.744452
15.796683	0.1	128.821500
15.798350	0.1	125.982113
15.800017	0.1	123.222001
15.801683	0.1	120.538242
15.803350	0.1	117.930241
15.805017	0.1	115.398354
15.806683	0.1	112.941927
15.808350	0.1	110.560126
15.810017	0.1	108.252413
15.811683	0.1	106.017179
15.813350	0.1	103.850848
15.815017	0.1	101.749784
15.816683	0.1	99.710649
15.818350	0.1	97.730166
15.820017	0.1	95.806008
15.821683	0.1	93.936985
15.823350	0.1	92.122322
15.825017	0.1	90.360051
15.826683	0.1	88.647669
15.828350	0.1	86.983567
15.830017	0.1	85.367744
15.831683	0.1	83.799784
15.833350	0.1	82.279031
15.835017	0.1	80.804055
15.836683	0.1	79.371099
15.838350	0.1	77.975397
15.840017	0.1	76.614623
15.841683	0.1	75.289254
15.843350	0.1	73.999231
15.845017	0.1	72.743718
15.846683	0.1	71.521286
15.848350	0.1	70.329313
15.850017	0.1	69.165770
15.851683	0.1	68.030540
15.853350	0.1	66.925470
15.855017	0.1	65.852527
15.856683	0.1	64.811293
15.858350	0.1	63.798551
15.860017	0.1	62.810484
15.861683	0.1	61.843995
15.863350	0.1	60.897354
15.865017	0.1	59.970263
15.866683	0.1	59.062902
15.868350	0.1	58.176342
15.870017	0.1	57.312432
15.871683	0.1	56.472245
15.873350	0.1	55.654291
15.875017	0.1	54.855588
15.876683	0.1	54.073635
15.878350	0.1	53.306523
15.880017	0.1	52.553657
15.881683	0.1	51.815871
15.883350	0.1	51.093522
15.885017	0.1	50.385597
15.886683	0.1	49.692515
15.888350	0.1	49.015942
15.890017	0.1	48.355999
15.891683	0.1	47.711137
15.893350	0.1	47.079089
15.895017	0.1	46.458486
15.896683	0.1	45.849684
15.898350	0.1	45.253816
15.900017	0.1	44.671121
15.901683	0.1	44.100645
15.903350	0.1	43.541851
15.905017	0.1	42.995515
15.906683	0.1	42.462351
15.908350	0.1	41.940930
15.910017	0.1	41.429403
15.911683	0.1	40.928307
15.913350	0.1	40.440502
15.915017	0.1	39.967241
15.916683	0.1	39.505842
15.918350	0.1	39.053383
15.920017	0.1	38.609626
15.921683	0.1	38.175347
15.923350	0.1	37.750485
15.925017	0.1	37.335338
15.926683	0.1	36.930921
15.928350	0.1	36.536755
15.930017	0.1	36.150934
15.931683	0.1	35.772326
15.933350	0.1	35.401764
15.935017	0.1	35.039963
15.936683	0.1	34.686091
15.938350	0.1	34.339132
15.940017	0.1	33.998193
15.941683	0.1	33.661308
15.943350	0.1	33.326270
15.945017	0.1	32.991948
15.946683	0.1	32.658281
15.948350	0.1	32.326223
15.950017	0.1	31.997563
15.951683	0.1	31.674447
15.953350	0.1	31.356992
15.955017	0.1	31.042280
15.956683	0.1	30.726196
15.958350	0.1	30.406715
15.960017	0.1	30.084016
15.961683	0.1	29.759111
15.963350	0.1	29.432597
15.965017	0.1	29.104771
15.966683	0.1	28.775992
15.968350	0.1	28.447034
15.970017	0.1	28.118314
15.971683	0.1	27.789416
15.973350	0.1	27.459683
15.975017	0.1	27.128638
15.976683	0.1	26.795448
15.978350	0.1	26.459040
15.980017	0.1	26.118161
15.981683	0.1	25.773169
15.983350	0.1	25.426568
15.985017	0.1	25.082351
15.986683	0.1	24.743141
15.988350	0.1	24.409236
15.990017	0.1	24.079145
15.991683	0.1	23.751856
15.993350	0.1	23.427309
15.995017	0.1	23.105086
15.996683	0.1	22.784056
15.998350	0.1	22.464515
16.000017	0.1	22.148610
16.001683	0.1	21.838547
16.003350	0.1	21.534742
16.005017	0.1	21.236183
16.006683	0.1	20.941795
16.008350	0.1	20.651342
16.010017	0.1	20.365537
16.011683	0.1	20.085038
16.013350	0.1	19.809545
16.015017	0.1	19.538821
16.016683	0.1	19.274057
16.018350	0.1	19.017459
16.020017	0.1	18.770875
16.021683	0.1	18.534363
16.023350	0.1	18.306793
16.025017	0.1	18.087269
16.026683	0.1	17.874540
16.028350	0.1	17.667235
16.030017	0.1	17.464579
16.031683	0.1	17.266811
16.033350	0.1	17.074824
16.035017	0.1	16.889156
16.036683	0.1	16.709627
16.038350	0.1	16.534806
16.040017	0.1	16.362787
16.041683	0.1	16.192914
16.043350	0.1	16.025723
16.045017	0.1	15.861274
16.046683	0.1	15.698851
16.048350	0.1	15.538693
16.050017	0.1	15.382350
16.051683	0.1	15.231133
16.053350	0.1	15.085162
16.055017	0.1	14.943541
16.056683	0.1	14.805795
16.058350	0.1	14.672221
16.060017	0.1	14.542938
16.061683	0.1	14.416755
16.063350	0.1	14.291228
16.065017	0.1	14.164866
16.066683	0.1	14.038862
16.068350	0.1	13.915659
16.070017	0.1	13.796748
16.071683	0.1	13.682068
16.073350	0.1	13.571740
16.075017	0.1	13.465107
16.076683	0.1	13.360501
16.078350	0.1	13.256133
16.080017	0.1	13.151825
16.081683	0.1	13.049126
16.083350	0.1	12.949289
16.085017	0.1	12.852133
16.086683	0.1	12.756468
16.088350	0.1	12.661815
16.090017	0.1	12.568773
16.091683	0.1	12.477041
16.093350	0.1	12.384773
16.095017	0.1	12.290657
16.096683	0.1	12.195111
16.098350	0.1	12.099565
16.100017	0.1	12.005926
16.101683	0.1	11.916698
16.103350	0.1	11.834145
16.105017	0.1	11.757971
16.106683	0.1	11.685730
16.108350	0.1	11.614323
16.110017	0.1	11.541129
16.111683	0.1	11.465133
16.113350	0.1	11.386932
16.115017	0.1	11.307836
16.116683	0.1	11.229456
16.118350	0.1	11.153281
16.120017	0.1	11.080504
16.121683	0.1	11.011184
16.123350	0.1	10.944308
16.125017	0.1	10.878921
16.126683	0.1	10.815085
16.128350	0.1	10.753155
16.130017	0.1	10.692597
16.131683	0.1	10.632337
16.133350	0.1	10.571659
16.135017	0.1	10.509790
16.136683	0.1	10.446549
16.138350	0.1	10.383666
16.140017	0.1	10.323644
16.141683	0.1	10.269166
16.143350	0.1	10.221422
16.145017	0.1	10.178924
16.146683	0.1	10.137559
16.148350	0.1	10.093332
16.150017	0.1	10.044635
16.151683	0.1	9.992540
16.153350	0.1	9.939910
16.155017	0.1	9.890140
16.156683	0.1	9.845973
16.158350	0.1	9.807349
16.160017	0.1	9.771824
16.161683	0.1	9.737075
16.163350	0.1	9.702981
16.165017	0.1	9.670735
16.166683	0.1	9.640575
16.168350	0.1	9.611011
16.170017	0.1	9.580553
16.171683	0.1	9.548426
16.173350	0.1	9.515167
16.175017	0.1	9.481371
16.176683	0.1	9.447456
16.178350	0.1	9.414495
16.180017	0.1	9.383739
16.181683	0.1	9.355605
16.183350	0.1	9.330094
16.185017	0.1	9.306908
16.186683	0.1	9.284854
16.188350	0.1	9.262443
16.190017	0.1	9.239138
16.191683	0.1	9.215057
16.193350	0.1	9.190441
16.195017	0.1	9.165586
16.196683	0.1	9.140969
16.198350	0.1	9.117187
16.200017	0.1	9.094537
16.201683	0.1	9.072841
16.203350	0.1	9.051323
16.205017	0.1	9.029508
16.206683	0.1	9.007276
16.208350	0.1	8.984924
16.210017	0.1	8.962930
16.211683	0.1	8.942187
16.213350	0.1	8.924306
16.215017	0.1	8.909762
16.216683	0.1	8.897722
16.218350	0.1	8.886159
16.220017	0.1	8.872748
16.221683	0.1	8.854628
16.223350	0.1	8.830011
16.225017	0.1	8.798719
16.226683	0.1	8.762360
16.228350	0.1	8.724154
16.230017	0.1	8.686960
16.231683	0.1	8.651436
16.233350	0.1	8.616806
16.235017	0.1	8.582294
16.236683	0.1	8.548022
16.238350	0.1	8.514345
16.240017	0.1	8.480788
16.241683	0.1	8.446754
16.243350	0.1	8.411766
16.245017	0.1	8.375705
16.246683	0.1	8.338571
16.248350	0.1	8.300543
16.250017	0.1	8.262039
16.251683	0.1	8.224488
16.253350	0.1	8.189440
16.255017	0.1	8.156002
16.256683	0.1	8.121431
16.258350	0.1	8.083225
16.260017	0.1	8.040190
16.261683	0.1	7.991970
16.263350	0.1	7.939995
16.265017	0.1	7.887483
16.266683	0.1	7.837415
16.268350	0.1	7.791102
16.270017	0.1	7.748723
16.271683	0.1	7.709861
16.273350	0.1	7.672787
16.275017	0.1	7.634521
16.276683	0.1	7.593275
16.278350	0.1	7.549584
16.280017	0.1	7.505358
16.281683	0.1	7.462502
16.283350	0.1	7.421256
16.285017	0.1	7.380665
16.286683	0.1	7.338942
16.288350	0.1	7.294894
16.290017	0.1	7.247746
16.291683	0.1	7.197142
16.293350	0.1	7.143856
16.295017	0.1	7.090033
16.296683	0.1	7.036686
16.298350	0.1	6.984055
16.300017	0.1	6.932795
16.301683	0.1	6.884039
16.303350	0.1	6.837845
16.305017	0.1	6.792248
16.306683	0.1	6.745637
16.308350	0.1	6.698251
16.310017	0.1	6.650925
16.311683	0.1	6.603837
16.313350	0.1	6.557227
16.315017	0.1	6.512165
16.316683	0.1	6.469310
16.318350	0.1	6.427765
16.320017	0.1	6.385804
16.321683	0.1	6.342650
16.323350	0.1	6.298542
16.325017	0.1	6.253481
16.326683	0.1	6.208718
16.328350	0.1	6.166041
16.330017	0.1	6.125808
16.331683	0.1	6.087363
16.333350	0.1	6.050289
16.335017	0.1	6.013096
16.336683	0.1	5.972624
16.338350	0.1	5.926788
16.340017	0.1	5.877912
16.341683	0.1	5.830646
16.343350	0.1	5.787731
16.345017	0.1	5.748868
16.346683	0.1	5.711973
16.348350	0.1	5.673886
16.350017	0.1	5.632401
16.351683	0.1	5.587459
16.353350	0.1	5.540490
16.355017	0.1	5.494356
16.356683	0.1	5.452633
16.358350	0.1	5.417586
16.360017	0.1	5.388618
16.361683	0.1	5.362928
16.363350	0.1	5.336821
16.365017	0.1	5.307973
16.366683	0.1	5.276680
16.368350	0.1	5.244613
16.370017	0.1	5.212844
16.371683	0.1	5.181730
16.373350	0.1	5.150974
16.375017	0.1	5.119920
16.376683	0.1	5.087912
16.378350	0.1	5.055309
16.380017	0.1	5.022705
16.381683	0.1	4.991055
16.383350	0.1	4.962027
16.385017	0.1	4.936755
16.386683	0.1	4.914463
16.388350	0.1	4.892230
16.390017	0.1	4.866541
16.391683	0.1	4.836023
16.393350	0.1	4.803002
16.395017	0.1	4.772008
16.396683	0.1	4.745305
16.398350	0.1	4.721225
16.400017	0.1	4.696906
16.401683	0.1	4.670680
16.403350	0.1	4.643381
16.405017	0.1	4.617393
16.406683	0.1	4.595042
16.408350	0.1	4.575968
16.410017	0.1	4.557133
16.411683	0.1	4.536271
16.413350	0.1	4.513622
16.415017	0.1	4.490972
16.416683	0.1	4.470110
16.418350	0.1	4.451931
16.420017	0.1	4.435301
16.421683	0.1	4.418373
16.423350	0.1	4.400969
16.425017	0.1	4.384399
16.426683	0.1	4.369140
16.428350	0.1	4.354358
16.430017	0.1	4.338503
16.431683	0.1	4.320860
16.433350	0.1	4.302085
16.435017	0.1	4.284263
16.436683	0.1	4.268766
16.438350	0.1	4.255414
16.440017	0.1	4.243136
16.441683	0.1	4.231215
16.443350	0.1	4.219830
16.445017	0.1	4.208625
16.446683	0.1	4.196465
16.448350	0.1	4.182518
16.450017	0.1	4.166961
16.451683	0.1	4.150093
16.453350	0.1	4.133582
16.455017	0.1	4.120052
16.456683	0.1	4.110337
16.458350	0.1	4.102409
16.460017	0.1	4.093528
16.461683	0.1	4.083336
16.463350	0.1	4.073024
16.465017	0.1	4.063308
16.466683	0.1	4.052699
16.468350	0.1	4.039049
16.470017	0.1	4.021585
16.471683	0.1	4.002273
16.473350	0.1	3.983975
16.475017	0.1	3.968776
16.476683	0.1	3.956616
16.478350	0.1	3.947020
16.480017	0.1	3.939390
16.481683	0.1	3.932297
16.483350	0.1	3.924489
16.485017	0.1	3.916204
16.486683	0.1	3.908813
16.488350	0.1	3.902674
16.490017	0.1	3.896237
16.491683	0.1	3.888071
16.493350	0.1	3.877938
16.495017	0.1	3.868282
16.496683	0.1	3.861606
16.498350	0.1	3.856957
16.500017	0.1	3.851056
16.501683	0.1	3.841937
16.503350	0.1	3.830016
16.505017	0.1	3.816962
16.506683	0.1	3.805220
16.508350	0.1	3.796697
16.510017	0.1	3.791511
16.511683	0.1	3.788114
16.513350	0.1	3.783643
16.515017	0.1	3.776372
16.516683	0.1	3.767193
16.518350	0.1	3.758073
16.520017	0.1	3.749728
16.521683	0.1	3.741443
16.523350	0.1	3.732860
16.525017	0.1	3.724694
16.526683	0.1	3.717363
16.528350	0.1	3.711164
16.530017	0.1	3.706575
16.531683	0.1	3.704071
16.533350	0.1	3.702879
16.535017	0.1	3.701568
16.536683	0.1	3.700137
16.538350	0.1	3.699959
16.540017	0.1	3.701031
16.541683	0.1	3.701806
16.543350	0.1	3.700316
16.545017	0.1	3.695965
16.546683	0.1	3.689051
16.548350	0.1	3.679931
16.550017	0.1	3.669322
16.551683	0.1	3.658951
16.553350	0.1	3.649473
16.555017	0.1	3.639758
16.556683	0.1	3.629148
16.558350	0.1	3.619492
16.560017	0.1	3.613591
16.561683	0.1	3.612936
16.563350	0.1	3.617585
16.565017	0.1	3.626049
16.566683	0.1	3.635824
16.568350	0.1	3.644526
16.570017	0.1	3.651202
16.571683	0.1	3.655672
16.573350	0.1	3.656924
16.575017	0.1	3.653944
16.576683	0.1	3.647030
16.578350	0.1	3.638387
16.580017	0.1	3.630579
16.581683	0.1	3.624857
16.583350	0.1	3.620327
16.585017	0.1	3.616572
16.586683	0.1	3.614009
16.588350	0.1	3.613234
16.590017	0.1	3.614187
16.591683	0.1	3.616989
16.593350	0.1	3.622294
16.595017	0.1	3.629208
16.596683	0.1	3.635109
16.598350	0.1	3.637016
16.600017	0.1	3.633380
16.601683	0.1	3.626049
16.603350	0.1	3.619373
16.605017	0.1	3.617048
16.606683	0.1	3.620148
16.608350	0.1	3.626883
16.610017	0.1	3.633738
16.611683	0.1	3.638089
16.613350	0.1	3.640354
16.615017	0.1	3.643155
16.616683	0.1	3.648281
16.618350	0.1	3.654659
16.620017	0.1	3.659964
16.621683	0.1	3.663540
16.623350	0.1	3.666461
16.625017	0.1	3.670037
16.626683	0.1	3.675223
16.628350	0.1	3.681123
16.630017	0.1	3.684879
16.631683	0.1	3.684223
16.633350	0.1	3.680766
16.635017	0.1	3.678322
16.636683	0.1	3.679037
16.638350	0.1	3.681541
16.640017	0.1	3.683210
16.641683	0.1	3.682912
16.643350	0.1	3.680587
16.645017	0.1	3.677368
16.646683	0.1	3.675461
16.648350	0.1	3.676594
16.650017	0.1	3.679633
16.651683	0.1	3.682792
16.653350	0.1	3.685773
16.655017	0.1	3.688872
16.656683	0.1	3.691197
16.658350	0.1	3.691316
16.660017	0.1	3.689587
16.661683	0.1	3.689170
16.663350	0.1	3.693342
16.665017	0.1	3.701806
16.666683	0.1	3.710330
16.668350	0.1	3.714860
16.670017	0.1	3.713608
16.671683	0.1	3.706634
16.673350	0.1	3.695786
16.675017	0.1	3.683925
16.676683	0.1	3.672600
16.678350	0.1	3.662646
16.680017	0.1	3.654957
16.681683	0.1	3.649414
16.683350	0.1	3.644765
16.685017	0.1	3.639758
16.686683	0.1	3.634513
16.688350	0.1	3.630102
16.690017	0.1	3.627002
16.691683	0.1	3.623307
16.693350	0.1	3.617227
16.695017	0.1	3.609240
16.696683	0.1	3.600717
16.698350	0.1	3.592968
16.700017	0.1	3.586650
16.701683	0.1	3.581166
16.703350	0.1	3.574968
16.705017	0.1	3.566504
16.706683	0.1	3.554940
16.708350	0.1	3.540695
16.710017	0.1	3.525794
16.711683	0.1	3.512502
16.713350	0.1	3.501475
16.715017	0.1	3.491938
16.716683	0.1	3.483713
16.718350	0.1	3.477276
16.720017	0.1	3.471792
16.721683	0.1	3.464997
16.723350	0.1	3.454626
16.725017	0.1	3.440619
16.726683	0.1	3.425241
16.728350	0.1	3.411591
16.730017	0.1	3.401697
16.731683	0.1	3.395319
16.733350	0.1	3.390432
16.735017	0.1	3.384650
16.736683	0.1	3.376782
16.738350	0.1	3.367245
16.740017	0.1	3.356278
16.741683	0.1	3.342986
16.743350	0.1	3.327310
16.745017	0.1	3.310561
16.746683	0.1	3.294707
16.748350	0.1	3.281534
16.750017	0.1	3.271520
16.751683	0.1	3.263354
16.753350	0.1	3.254950
16.755017	0.1	3.245056
16.756683	0.1	3.232777
16.758350	0.1	3.218770
16.760017	0.1	3.205300
16.761683	0.1	3.194809
16.763350	0.1	3.188312
16.765017	0.1	3.184259
16.766683	0.1	3.179431
16.768350	0.1	3.170908
16.770017	0.1	3.158450
16.771683	0.1	3.145218
16.773350	0.1	3.134310
16.775017	0.1	3.125787
16.776683	0.1	3.117442
16.778350	0.1	3.107727
16.780017	0.1	3.097236
16.781683	0.1	3.087223
16.783350	0.1	3.077924
16.785017	0.1	3.067732
16.786683	0.1	3.055573
16.788350	0.1	3.043771
16.790017	0.1	3.036201
16.791683	0.1	3.034830
16.793350	0.1	3.038943
16.795017	0.1	3.045917
16.796683	0.1	3.052056
16.798350	0.1	3.053665
16.800017	0.1	3.049493
16.801683	0.1	3.041625
16.803350	0.1	3.032983
16.805017	0.1	3.024817
16.806683	0.1	3.016889
16.808350	0.1	3.008008
16.810017	0.1	2.997995
16.811683	0.1	2.988398
16.813350	0.1	2.980530
16.815017	0.1	2.974451
16.816683	0.1	2.969504
16.818350	0.1	2.966047
16.820017	0.1	2.963662
16.821683	0.1	2.960503
16.823350	0.1	2.954841
16.825017	0.1	2.945841
16.826683	0.1	2.933502
16.828350	0.1	2.919674
16.830017	0.1	2.907038
16.831683	0.1	2.897144
16.833350	0.1	2.890349
16.835017	0.1	2.886951
16.836683	0.1	2.887249
16.838350	0.1	2.890051
16.840017	0.1	2.892673
16.841683	0.1	2.892316
16.843350	0.1	2.887786
16.845017	0.1	2.879620
16.846683	0.1	2.870143
16.848350	0.1	2.861917
16.850017	0.1	2.855480
16.851683	0.1	2.849639
16.853350	0.1	2.843738
16.855017	0.1	2.839804
16.856683	0.1	2.839863
16.858350	0.1	2.844513
16.860017	0.1	2.852261
16.861683	0.1	2.859771
16.863350	0.1	2.863109
16.865017	0.1	2.859533
16.866683	0.1	2.849341
16.868350	0.1	2.835751
16.870017	0.1	2.822519
16.871683	0.1	2.811790
16.873350	0.1	2.804756
16.875017	0.1	2.800882
16.876683	0.1	2.799034
16.878350	0.1	2.798379
16.880017	0.1	2.798915
16.881683	0.1	2.799869
16.883350	0.1	2.800048
16.885017	0.1	2.799213
16.886683	0.1	2.797783
16.888350	0.1	2.796054
16.890017	0.1	2.794266
16.891683	0.1	2.793372
16.893350	0.1	2.793849
16.895017	0.1	2.795577
16.896683	0.1	2.797783
16.898350	0.1	2.799213
16.900017	0.1	2.798200
16.901683	0.1	2.794504
16.903350	0.1	2.789736
16.905017	0.1	2.786040
16.906683	0.1	2.783775
16.908350	0.1	2.781511
16.910017	0.1	2.778232
16.911683	0.1	2.774179
16.913350	0.1	2.770126
16.915017	0.1	2.766848
16.916683	0.1	2.764940
16.918350	0.1	2.764523
16.920017	0.1	2.764583
16.921683	0.1	2.763748
16.923350	0.1	2.762258
16.925017	0.1	2.760649
16.926683	0.1	2.759397
16.928350	0.1	2.758444
16.930017	0.1	2.758682
16.931683	0.1	2.761126
16.933350	0.1	2.765060
16.935017	0.1	2.767742
16.936683	0.1	2.767325
16.938350	0.1	2.764881
16.940017	0.1	2.762437
16.941683	0.1	2.761007
16.943350	0.1	2.760828
16.945017	0.1	2.761543
16.946683	0.1	2.762377
16.948350	0.1	2.762139
16.950017	0.1	2.759934
16.951683	0.1	2.755881
16.953350	0.1	2.751708
16.955017	0.1	2.748907
16.956683	0.1	2.747655
16.958350	0.1	2.746463
16.960017	0.1	2.744079
16.961683	0.1	2.740622
16.963350	0.1	2.737045
16.965017	0.1	2.734065
16.966683	0.1	2.731800
16.968350	0.1	2.730549
16.970017	0.1	2.730131
16.971683	0.1	2.730012
16.973350	0.1	2.730012
16.975017	0.1	2.730429
16.976683	0.1	2.730608
16.978350	0.1	2.728939
16.980017	0.1	2.724767
16.981683	0.1	2.719939
16.983350	0.1	2.717078
16.985017	0.1	2.716959
16.986683	0.1	2.718747
16.988350	0.1	2.721727
16.990017	0.1	2.725244
16.991683	0.1	2.727151
16.993350	0.1	2.724826
16.995017	0.1	2.718985
16.996683	0.1	2.713204
16.998350	0.1	2.710521
17.000017	0.1	2.711117
17.001683	0.1	2.712190
17.003350	0.1	2.710343
17.005017	0.1	2.705097
17.006683	0.1	2.698958
17.008350	0.1	2.694190
17.010017	0.1	2.690613
17.011683	0.1	2.686441
17.013350	0.1	2.680361
17.015017	0.1	2.673149
17.016683	0.1	2.667666
17.018350	0.1	2.665520
17.020017	0.1	2.666176
17.021683	0.1	2.668500
17.023350	0.1	2.671421
17.025017	0.1	2.674043
17.026683	0.1	2.675235
17.028350	0.1	2.674043
17.030017	0.1	2.669931
17.031683	0.1	2.662599
17.033350	0.1	2.653122
17.035017	0.1	2.644420
17.036683	0.1	2.638817
17.038350	0.1	2.637029
17.040017	0.1	2.638221
17.041683	0.1	2.641201
17.043350	0.1	2.645016
17.045017	0.1	2.649665
17.046683	0.1	2.654672
17.048350	0.1	2.659023
17.050017	0.1	2.661884
17.051683	0.1	2.662778
17.053350	0.1	2.661109
17.055017	0.1	2.657712
17.056683	0.1	2.654553
17.058350	0.1	2.652705
17.060017	0.1	2.651572
17.061683	0.1	2.650380
17.063350	0.1	2.649903
17.065017	0.1	2.650976
17.066683	0.1	2.653599
17.068350	0.1	2.658189
17.070017	0.1	2.665520
17.071683	0.1	2.675176
17.073350	0.1	2.685845
17.075017	0.1	2.696276
17.076683	0.1	2.705336
17.078350	0.1	2.712488
17.080017	0.1	2.719283
17.081683	0.1	2.728880
17.083350	0.1	2.742648
17.085017	0.1	2.757609
17.086683	0.1	2.769530
17.088350	0.1	2.777696
17.090017	0.1	2.784550
17.091683	0.1	2.793014
17.093350	0.1	2.805114
17.095017	0.1	2.821982
17.096683	0.1	2.843678
17.098350	0.1	2.869308
17.100017	0.1	2.897620
17.101683	0.1	2.926648
17.103350	0.1	2.953828
17.105017	0.1	2.978325
17.106683	0.1	3.001929
17.108350	0.1	3.027737
17.110017	0.1	3.058016
17.111683	0.1	3.092587
17.113350	0.1	3.128886
17.115017	0.1	3.164411
17.116683	0.1	3.199279
17.118350	0.1	3.235460
17.120017	0.1	3.274501
17.121683	0.1	3.317177
17.123350	0.1	3.364802
17.125017	0.1	3.418207
17.126683	0.1	3.476382
17.128350	0.1	3.537417
17.130017	0.1	3.600121
17.131683	0.1	3.664315
17.133350	0.1	3.730715
17.135017	0.1	3.800392
17.136683	0.1	3.874302
17.138350	0.1	3.954113
17.140017	0.1	4.041374
17.141683	0.1	4.136324
17.143350	0.1	4.238069
17.145017	0.1	4.345656
17.146683	0.1	4.458547
17.148350	0.1	4.576981
17.150017	0.1	4.701197
17.151683	0.1	4.831374
17.153350	0.1	4.967273
17.155017	0.1	5.108357
17.156683	0.1	5.253375
17.158350	0.1	5.401910
17.160017	0.1	5.555153
17.161683	0.1	5.716324
17.163350	0.1	5.888701
17.165017	0.1	6.073654
17.166683	0.1	6.270767
17.168350	0.1	6.479800
17.170017	0.1	6.701947
17.171683	0.1	6.938816
17.173350	0.1	7.190407
17.175017	0.1	7.454873
17.176683	0.1	7.729292
17.178350	0.1	8.011342
17.180017	0.1	8.300663
17.181683	0.1	8.599461
17.183350	0.1	8.911491
17.185017	0.1	9.240866
17.186683	0.1	9.589732
17.188350	0.1	9.956599
17.190017	0.1	10.338843
17.191683	0.1	10.737003
17.193350	0.1	11.155964
17.195017	0.1	11.600257
17.196683	0.1	12.070299
17.198350	0.1	12.562395
17.200017	0.1	13.072670
17.201683	0.1	13.599397
17.203350	0.1	14.142276
17.205017	0.1	14.702023
17.206683	0.1	15.281082
17.208350	0.1	15.882851
17.210017	0.1	16.510011
17.211683	0.1	17.165006
17.213350	0.1	17.849923
17.215017	0.1	18.565775
17.216683	0.1	19.312681
17.218350	0.1	20.088674
17.220017	0.1	20.890118
17.221683	0.1	21.714271
17.223350	0.1	22.560777
17.225017	0.1	23.431064
17.226683	0.1	24.328054
17.228350	0.1	25.256039
17.230017	0.1	26.219131
17.231683	0.1	27.218522
17.233350	0.1	28.252365
17.235017	0.1	29.317917
17.236683	0.1	30.414106
17.238350	0.1	31.540992
17.240017	0.1	32.698454
17.241683	0.1	33.885064
17.243350	0.1	35.098555
17.245017	0.1	36.337437
17.246683	0.1	37.602784
17.248350	0.1	38.897517
17.250017	0.1	40.224316
17.251683	0.1	41.584494
17.253350	0.1	42.980077
17.255017	0.1	44.412139
17.256683	0.1	45.878890
17.258350	0.1	47.376993
17.260017	0.1	48.905018
17.261683	0.1	50.464454
17.263350	0.1	52.058700
17.265017	0.1	53.691390
17.266683	0.1	55.365149
17.268350	0.1	57.080451
17.270017	0.1	58.836642
17.271683	0.1	60.633127
17.273350	0.1	62.469546
17.275017	0.1	64.345960
17.276683	0.1	66.262726
17.278350	0.1	68.221990
17.280017	0.1	70.228044
17.281683	0.1	72.286610
17.283350	0.1	74.401741
17.285017	0.1	76.574330
17.286683	0.1	78.803782
17.288350	0.1	81.089561
17.290017	0.1	83.431368
17.291683	0.1	85.829978
17.293350	0.1	88.288074
17.295017	0.1	90.808635
17.296683	0.1	93.394225
17.298350	0.1	96.046692
17.300017	0.1	98.767763
17.301683	0.1	101.558930
17.303350	0.1	104.420251
17.305017	0.1	107.352084
17.306683	0.1	110.354609
17.308350	0.1	113.425977
17.310017	0.1	116.562016
17.311683	0.1	119.758911
17.313350	0.1	123.014994
17.315017	0.1	126.329072
17.316683	0.1	129.697569
17.318350	0.1	133.114882
17.320017	0.1	136.574575
17.321683	0.1	140.069553
17.323350	0.1	143.590876
17.325017	0.1	147.129723
17.326683	0.1	150.680134
17.328350	0.1	154.237578
17.330017	0.1	157.795796
17.331683	0.1	161.345909
17.333350	0.1	164.875934
17.335017	0.1	168.372343
17.336683	0.1	171.823631
17.338350	0.1	175.221275
17.340017	0.1	178.556870
17.341683	0.1	181.820344
17.343350	0.1	185.000490
17.345017	0.1	188.086640
17.346683	0.1	191.069376
17.348350	0.1	193.941128
17.350017	0.1	196.693730
17.351683	0.1	199.317288
17.353350	0.1	201.802445
17.355017	0.1	204.142463
17.356683	0.1	206.331742
17.358350	0.1	208.364618
17.360017	0.1	210.237396
17.361683	0.1	211.949480
17.363350	0.1	213.500334
17.365017	0.1	214.887274
17.366683	0.1	216.107083
17.368350	0.1	217.157615
17.370017	0.1	218.036367
17.371683	0.1	218.740357
17.373350	0.1	219.267918
17.375017	0.1	219.620062
17.376683	0.1	219.798578
17.378350	0.1	219.805909
17.380017	0.1	219.646646
17.381683	0.1	219.328238
17.383350	0.1	218.857480
17.385017	0.1	218.237830
17.386683	0.1	217.470718
17.388350	0.1	216.557694
17.390017	0.1	215.501560
17.391683	0.1	214.306546
17.393350	0.1	212.978018
17.395017	0.1	211.522175
17.396683	0.1	209.945393
17.398350	0.1	208.254886
17.400017	0.1	206.456912
17.401683	0.1	204.555166
17.403350	0.1	202.553106
17.405017	0.1	200.456154
17.406683	0.1	198.269558
17.408350	0.1	195.995819
17.410017	0.1	193.636906
17.411683	0.1	191.197407
17.413350	0.1	188.684475
17.415017	0.1	186.105739
17.416683	0.1	183.467101
17.418350	0.1	180.770766
17.420017	0.1	178.016971
17.421683	0.1	175.208519
17.423350	0.1	172.352801
17.425017	0.1	169.459830
17.426683	0.1	166.536520
17.428350	0.1	163.584182
17.430017	0.1	160.602400
17.431683	0.1	157.593021
17.433350	0.1	154.561529
17.435017	0.1	151.516029
17.436683	0.1	148.462006
17.438350	0.1	145.401308
17.440017	0.1	142.335543
17.441683	0.1	139.268168
17.443350	0.1	136.203655
17.445017	0.1	133.145936
17.446683	0.1	130.098351
17.448350	0.1	127.063818
17.450017	0.1	124.045320
17.451683	0.1	121.046252
17.453350	0.1	118.069656
17.455017	0.1	115.117616
17.456683	0.1	112.192935
17.458350	0.1	109.300203
17.460017	0.1	106.443292
17.461683	0.1	103.623098
17.463350	0.1	100.840515
17.465017	0.1	98.099238
17.466683	0.1	95.404035
17.468350	0.1	92.756992
17.470017	0.1	90.157931
17.471683	0.1	87.605958
17.473350	0.1	85.100656
17.475017	0.1	82.642501
17.476683	0.1	80.232744
17.478350	0.1	77.873294
17.480017	0.1	75.565879
17.481683	0.1	73.312406
17.483350	0.1	71.114544
17.485017	0.1	68.973665
17.486683	0.1	66.890542
17.488350	0.1	64.864997
17.490017	0.1	62.895302
17.491683	0.1	60.980026
17.493350	0.1	59.119586
17.495017	0.1	57.314817
17.496683	0.1	55.565718
17.498350	0.1	53.871456
17.500017	0.1	52.229884
17.501683	0.1	50.637546
17.503350	0.1	49.092117
17.505017	0.1	47.593418
17.506683	0.1	46.141389
17.508350	0.1	44.736746
17.510017	0.1	43.382707
17.511683	0.1	42.081537
17.513350	0.1	40.829840
17.515017	0.1	39.621534
17.516683	0.1	38.452628
17.518350	0.1	37.322702
17.520017	0.1	36.232593
17.521683	0.1	35.183491
17.523350	0.1	34.175219
17.525017	0.1	33.205809
17.526683	0.1	32.272460
17.528350	0.1	31.372787
17.530017	0.1	30.503692
17.531683	0.1	29.661955
17.533350	0.1	28.846325
17.535017	0.1	28.057517
17.536683	0.1	27.297141
17.538350	0.1	26.566209
17.540017	0.1	25.864722
17.541683	0.1	25.191189
17.543350	0.1	24.543108
17.545017	0.1	23.918630
17.546683	0.1	23.316027
17.548350	0.1	22.733213
17.550017	0.1	22.167863
17.551683	0.1	21.619142
17.553350	0.1	21.088244
17.555017	0.1	20.576717
17.556683	0.1	20.084144
17.558350	0.1	19.608380
17.560017	0.1	19.147695
17.561683	0.1	18.701674
17.563350	0.1	18.270911
17.565017	0.1	17.856420
17.566683	0.1	17.458201
17.568350	0.1	17.074824
17.570017	0.1	16.704560
17.571683	0.1	16.345919
17.573350	0.1	15.998245
17.575017	0.1	15.661896
17.576683	0.1	15.337409
17.578350	0.1	15.025140
17.580017	0.1	14.725626
17.581683	0.1	14.438094
17.583350	0.1	14.159978
17.585017	0.1	13.888598
17.586683	0.1	13.623358
17.588350	0.1	13.364018
17.590017	0.1	13.110042
17.591683	0.1	12.862981
17.593350	0.1	12.625874
17.595017	0.1	12.399734
17.596683	0.1	12.183011
17.598350	0.1	11.974872
17.600017	0.1	11.775017
17.601683	0.1	11.582375
17.603350	0.1	11.395217
17.605017	0.1	11.212111
17.606683	0.1	11.033059
17.608350	0.1	10.858417
17.610017	0.1	10.688186
17.611683	0.1	10.522724
17.613350	0.1	10.363937
17.615017	0.1	10.214329
17.616683	0.1	10.074735
17.618350	0.1	9.943247
17.620017	0.1	9.815336
17.621683	0.1	9.686471
17.623350	0.1	9.555877
17.625017	0.1	9.426594
17.626683	0.1	9.302617
17.628350	0.1	9.185613
17.630017	0.1	9.074450
17.631683	0.1	8.966387
17.633350	0.1	8.859635
17.635017	0.1	8.754910
17.636683	0.1	8.654118
17.638350	0.1	8.557737
17.640017	0.1	8.464098
17.641683	0.1	8.371234
17.643350	0.1	8.278668
17.645017	0.1	8.187175
17.646683	0.1	8.097113
17.648350	0.1	8.008540
17.650017	0.1	7.922531
17.651683	0.1	7.840872
17.653350	0.1	7.763625
17.655017	0.1	7.688582
17.656683	0.1	7.613659
17.658350	0.1	7.538617
17.660017	0.1	7.464171
17.661683	0.1	7.391274
17.663350	0.1	7.321001
17.665017	0.1	7.254482
17.666683	0.1	7.192314
17.668350	0.1	7.133842
17.670017	0.1	7.077456
17.671683	0.1	7.021606
17.673350	0.1	6.965399
17.675017	0.1	6.908834
17.676683	0.1	6.853104
17.678350	0.1	6.798566
17.680017	0.1	6.744683
17.681683	0.1	6.691277
17.683350	0.1	6.639004
17.685017	0.1	6.588579
17.686683	0.1	6.541014
17.688350	0.1	6.496847
17.690017	0.1	6.455362
17.691683	0.1	6.416500
17.693350	0.1	6.380380
17.695017	0.1	6.345690
17.696683	0.1	6.309331
17.698350	0.1	6.269515
17.700017	0.1	6.227315
17.701683	0.1	6.187082
17.703350	0.1	6.152749
17.705017	0.1	6.124556
17.706683	0.1	6.099463
17.708350	0.1	6.074369
17.710017	0.1	6.047607
17.711683	0.1	6.019116
17.713350	0.1	5.989969
17.715017	0.1	5.961657
17.716683	0.1	5.935669
17.718350	0.1	5.912960
17.720017	0.1	5.893112
17.721683	0.1	5.873680
17.723350	0.1	5.851627
17.725017	0.1	5.826056
17.726683	0.1	5.798936
17.728350	0.1	5.773306
17.730017	0.1	5.751133
17.731683	0.1	5.732537
17.733350	0.1	5.716265
17.735017	0.1	5.700171
17.736683	0.1	5.681753
17.738350	0.1	5.659581
17.740017	0.1	5.634368
17.741683	0.1	5.608261
17.743350	0.1	5.583108
17.745017	0.1	5.559445
17.746683	0.1	5.536974
17.748350	0.1	5.514443
17.750017	0.1	5.489886
17.751683	0.1	5.462170
17.753350	0.1	5.432070
17.755017	0.1	5.401552
17.756683	0.1	5.371988
17.758350	0.1	5.343855
17.760017	0.1	5.317331
17.761683	0.1	5.293012
17.763350	0.1	5.270064
17.765017	0.1	5.246640
17.766683	0.1	5.222082
17.768350	0.1	5.197347
17.770017	0.1	5.172909
17.771683	0.1	5.148351
17.773350	0.1	5.122185
17.775017	0.1	5.093277
17.776683	0.1	5.061388
17.778350	0.1	5.028248
17.780017	0.1	4.995287
17.781683	0.1	4.963219
17.783350	0.1	4.931987
17.785017	0.1	4.901469
17.786683	0.1	4.871905
17.788350	0.1	4.843712
17.790017	0.1	4.816652
17.791683	0.1	4.789651
17.793350	0.1	4.761756
17.795017	0.1	4.732430
17.796683	0.1	4.701019
17.798350	0.1	4.668057
17.800017	0.1	4.635275
17.801683	0.1	4.604161
17.803350	0.1	4.575491
17.805017	0.1	4.549325
17.806683	0.1	4.524410
17.808350	0.1	4.499018
17.810017	0.1	4.473388
17.811683	0.1	4.449487
17.813350	0.1	4.428506
17.815017	0.1	4.410148
17.816683	0.1	4.393161
17.818350	0.1	4.376471
17.820017	0.1	4.359961
17.821683	0.1	4.344166
17.823350	0.1	4.329145
17.825017	0.1	4.313767
17.826683	0.1	4.297257
17.828350	0.1	4.279673
17.830017	0.1	4.261673
17.831683	0.1	4.243851
17.833350	0.1	4.226983
17.835017	0.1	4.211784
17.836683	0.1	4.199207
17.838350	0.1	4.189015
17.840017	0.1	4.179001
17.841683	0.1	4.166067
17.843350	0.1	4.149378
17.845017	0.1	4.131735
17.846683	0.1	4.116953
17.848350	0.1	4.106283
17.850017	0.1	4.098475
17.851683	0.1	4.092336
17.853350	0.1	4.087925
17.855017	0.1	4.085362
17.856683	0.1	4.084349
17.858350	0.1	4.084170
17.860017	0.1	4.083753
17.861683	0.1	4.082501
17.863350	0.1	4.080892
17.865017	0.1	4.080296
17.866683	0.1	4.082561
17.868350	0.1	4.088044
17.870017	0.1	4.095078
17.871683	0.1	4.101813
17.873350	0.1	4.107595
17.875017	0.1	4.112542
17.876683	0.1	4.118562
17.878350	0.1	4.128158
17.880017	0.1	4.142225
17.881683	0.1	4.158557
17.883350	0.1	4.174233
17.885017	0.1	4.187525
17.886683	0.1	4.197955
17.888350	0.1	4.206181
17.890017	0.1	4.214525
17.891683	0.1	4.226208
17.893350	0.1	4.243076
17.895017	0.1	4.263878
17.896683	0.1	4.285038
17.898350	0.1	4.303754
17.900017	0.1	4.320264
17.901683	0.1	4.336119
17.903350	0.1	4.352212
17.905017	0.1	4.368723
17.906683	0.1	4.385770
17.908350	0.1	4.404485
17.910017	0.1	4.425705
17.911683	0.1	4.449666
17.913350	0.1	4.475773
17.915017	0.1	4.502952
17.916683	0.1	4.530549
17.918350	0.1	4.559577
17.920017	0.1	4.591644
17.921683	0.1	4.626155
17.923350	0.1	4.660607
17.925017	0.1	4.693389
17.926683	0.1	4.725218
17.928350	0.1	4.757703
17.930017	0.1	4.791200
17.931683	0.1	4.825414
17.933350	0.1	4.859865
17.935017	0.1	4.893959
17.936683	0.1	4.926324
17.938350	0.1	4.956305
17.940017	0.1	4.985869
17.941683	0.1	5.018294
17.943350	0.1	5.056203
17.945017	0.1	5.099595
17.946683	0.1	5.145848
17.948350	0.1	5.190730
17.950017	0.1	5.232036
17.951683	0.1	5.269885
17.953350	0.1	5.304993
17.955017	0.1	5.338490
17.956683	0.1	5.372644
17.958350	0.1	5.410493
17.960017	0.1	5.452395
17.961683	0.1	5.494833
17.963350	0.1	5.533815
17.965017	0.1	5.568385
17.966683	0.1	5.600334
17.968350	0.1	5.631566
17.970017	0.1	5.662501
17.971683	0.1	5.692363
17.973350	0.1	5.719245
17.975017	0.1	5.741239
17.976683	0.1	5.758226
17.978350	0.1	5.772472
17.980017	0.1	5.786300
17.981683	0.1	5.799651
17.983350	0.1	5.810976
17.985017	0.1	5.819202
17.986683	0.1	5.824805
17.988350	0.1	5.829096
17.990017	0.1	5.832494
17.991683	0.1	5.833328
17.993350	0.1	5.829692
17.995017	0.1	5.821467
17.996683	0.1	5.810440
17.998350	0.1	5.797446
18.000017	0.1	5.781174
18.001683	0.1	5.759895
18.003350	0.1	5.733550
18.005017	0.1	5.703330
18.006683	0.1	5.669892
18.008350	0.1	5.632520
18.010017	0.1	5.591333
18.011683	0.1	5.548239
18.013350	0.1	5.505622
18.015017	0.1	5.464852
18.016683	0.1	5.425752
18.018350	0.1	5.387068
18.020017	0.1	5.347312
18.021683	0.1	5.305648
18.023350	0.1	5.261600
18.025017	0.1	5.214215
18.026683	0.1	5.162180
18.028350	0.1	5.105377
18.030017	0.1	5.044639
18.031683	0.1	4.981518
18.033350	0.1	4.917801
18.035017	0.1	4.854977
18.036683	0.1	4.793883
18.038350	0.1	4.734993
18.040017	0.1	4.679144
18.041683	0.1	4.626930
18.043350	0.1	4.577339
18.045017	0.1	4.527629
18.046683	0.1	4.475653
18.048350	0.1	4.422069
18.050017	0.1	4.369617
18.051683	0.1	4.320503
18.053350	0.1	4.274488
18.055017	0.1	4.229129
18.056683	0.1	4.182518
18.058350	0.1	4.135371
18.060017	0.1	4.089773
18.061683	0.1	4.046202
18.063350	0.1	4.003406
18.065017	0.1	3.959954
18.066683	0.1	3.917217
18.068350	0.1	3.878772
18.070017	0.1	3.848136
18.071683	0.1	3.825248
18.073350	0.1	3.806889
18.075017	0.1	3.788471
18.076683	0.1	3.766775
18.078350	0.1	3.741622
18.080017	0.1	3.714323
18.081683	0.1	3.685415
18.083350	0.1	3.654421
18.085017	0.1	3.621936
18.086683	0.1	3.590524
18.088350	0.1	3.563166
18.090017	0.1	3.540933
18.091683	0.1	3.523231
18.093350	0.1	3.509104
18.095017	0.1	3.498078
18.096683	0.1	3.489137
18.098350	0.1	3.480077
18.100017	0.1	3.468931
18.101683	0.1	3.454626
18.103350	0.1	3.437519
18.105017	0.1	3.418982
18.106683	0.1	3.399730
18.108350	0.1	3.379703
18.110017	0.1	3.359378
18.111683	0.1	3.340602
18.113350	0.1	3.325880
18.115017	0.1	3.316462
18.116683	0.1	3.310085
18.118350	0.1	3.302694
18.120017	0.1	3.292322
18.121683	0.1	3.279746
18.123350	0.1	3.267288
18.125017	0.1	3.256142
18.126683	0.1	3.246427
18.128350	0.1	3.236711
18.130017	0.1	3.224850
18.131683	0.1	3.209233
18.133350	0.1	3.190220
18.135017	0.1	3.169477
18.136683	0.1	3.148973
18.138350	0.1	3.131330
18.140017	0.1	3.118873
18.141683	0.1	3.111422
18.143350	0.1	3.106237
18.145017	0.1	3.100157
18.146683	0.1	3.091216
18.148350	0.1	3.078938
18.150017	0.1	3.064275
18.151683	0.1	3.050268
18.153350	0.1	3.039777
18.155017	0.1	3.033817
18.156683	0.1	3.031135
18.158350	0.1	3.029823
18.160017	0.1	3.027976
18.161683	0.1	3.023327
18.163350	0.1	3.015578
18.165017	0.1	3.006220
18.166683	0.1	2.996504
18.168350	0.1	2.986729
18.170017	0.1	2.977431
18.171683	0.1	2.969504
18.173350	0.1	2.962589
18.175017	0.1	2.955079
18.176683	0.1	2.945721
18.178350	0.1	2.934814
18.180017	0.1	2.923727
18.181683	0.1	2.914429
18.183350	0.1	2.907872
18.185017	0.1	2.903640
18.186683	0.1	2.900362
18.188350	0.1	2.896309
18.190017	0.1	2.890408
18.191683	0.1	2.881825
18.193350	0.1	2.870619
18.195017	0.1	2.857685
18.196683	0.1	2.845287
18.198350	0.1	2.835751
18.200017	0.1	2.829850
18.201683	0.1	2.826512
18.203350	0.1	2.823711
18.205017	0.1	2.820313
18.206683	0.1	2.816081
18.208350	0.1	2.811134
18.210017	0.1	2.806902
18.211683	0.1	2.804935
18.213350	0.1	2.804160
18.215017	0.1	2.802193
18.216683	0.1	2.798379
18.218350	0.1	2.794683
18.220017	0.1	2.792597
18.221683	0.1	2.791822
18.223350	0.1	2.791047
18.225017	0.1	2.789319
18.226683	0.1	2.786815
18.228350	0.1	2.784431
18.230017	0.1	2.782762
18.231683	0.1	2.781332
18.233350	0.1	2.779305
18.235017	0.1	2.775490
18.236683	0.1	2.767623
18.238350	0.1	2.755165
18.240017	0.1	2.741456
18.241683	0.1	2.731621
18.243350	0.1	2.728164
18.245017	0.1	2.728701
18.246683	0.1	2.728522
18.248350	0.1	2.724111
18.250017	0.1	2.715528
18.251683	0.1	2.705693
18.253350	0.1	2.698541
18.255017	0.1	2.696097
18.256683	0.1	2.697289
18.258350	0.1	2.697706
18.260017	0.1	2.693415
18.261683	0.1	2.685070
18.263350	0.1	2.675831
18.265017	0.1	2.667129
18.266683	0.1	2.658606
18.268350	0.1	2.650082
18.270017	0.1	2.642930
18.271683	0.1	2.638698
18.273350	0.1	2.638102
18.275017	0.1	2.639234
18.276683	0.1	2.638579
18.278350	0.1	2.633810
18.280017	0.1	2.625585
18.281683	0.1	2.617061
18.283350	0.1	2.610862
18.285017	0.1	2.606869
18.286683	0.1	2.603114
18.288350	0.1	2.598107
18.290017	0.1	2.592206
18.291683	0.1	2.586842
18.293350	0.1	2.582967
18.295017	0.1	2.580643
18.296683	0.1	2.579510
18.298350	0.1	2.578497
18.300017	0.1	2.577126
18.301683	0.1	2.575755
18.303350	0.1	2.574265
18.305017	0.1	2.571941
18.306683	0.1	2.568543
18.308350	0.1	2.564967
18.310017	0.1	2.562463
18.311683	0.1	2.560854
18.313350	0.1	2.559245
18.315017	0.1	2.558112
18.316683	0.1	2.558887
18.318350	0.1	2.562404
18.320017	0.1	2.568245
18.321683	0.1	2.574563
18.323350	0.1	2.577484
18.325017	0.1	2.574384
18.326683	0.1	2.566695
18.328350	0.1	2.558291
18.330017	0.1	2.552867
18.331683	0.1	2.552390
18.333350	0.1	2.556563
18.335017	0.1	2.561450
18.336683	0.1	2.562463
18.338350	0.1	2.557576
18.340017	0.1	2.548635
18.341683	0.1	2.539277
18.343350	0.1	2.532065
18.345017	0.1	2.528250
18.346683	0.1	2.527833
18.348350	0.1	2.530039
18.350017	0.1	2.534390
18.351683	0.1	2.541244
18.353350	0.1	2.549291
18.355017	0.1	2.555609
18.356683	0.1	2.558351
18.358350	0.1	2.558589
18.360017	0.1	2.557874
18.361683	0.1	2.556980
18.363350	0.1	2.555072
18.365017	0.1	2.551556
18.366683	0.1	2.546489
18.368350	0.1	2.540887
18.370017	0.1	2.535880
18.371683	0.1	2.531886
18.373350	0.1	2.528072
18.375017	0.1	2.523959
18.376683	0.1	2.520681
18.378350	0.1	2.519131
18.380017	0.1	2.517939
18.381683	0.1	2.515495
18.383350	0.1	2.512038
18.385017	0.1	2.509892
18.386683	0.1	2.511501
18.388350	0.1	2.516985
18.390017	0.1	2.523840
18.391683	0.1	2.528250
18.393350	0.1	2.528131
18.395017	0.1	2.523720
18.396683	0.1	2.516449
18.398350	0.1	2.507687
18.400017	0.1	2.499819
18.401683	0.1	2.495527
18.403350	0.1	2.494872
18.405017	0.1	2.495110
18.406683	0.1	2.493978
18.408350	0.1	2.491474
18.410017	0.1	2.488792
18.411683	0.1	2.485931
18.413350	0.1	2.482712
18.415017	0.1	2.479255
18.416683	0.1	2.475441
18.418350	0.1	2.470493
18.420017	0.1	2.464175
18.421683	0.1	2.457500
18.423350	0.1	2.452552
18.425017	0.1	2.450466
18.426683	0.1	2.450764
18.428350	0.1	2.451956
18.430017	0.1	2.452850
18.431683	0.1	2.453327
18.433350	0.1	2.453685
18.435017	0.1	2.453685
18.436683	0.1	2.452612
18.438350	0.1	2.450049
18.440017	0.1	2.446056
18.441683	0.1	2.441049
18.443350	0.1	2.436042
18.445017	0.1	2.431870
18.446683	0.1	2.428770
18.448350	0.1	2.426684
18.450017	0.1	2.425432
18.451683	0.1	2.424777
18.453350	0.1	2.424061
18.455017	0.1	2.422989
18.456683	0.1	2.422273
18.458350	0.1	2.422989
18.460017	0.1	2.424896
18.461683	0.1	2.425909
18.463350	0.1	2.423465
18.465017	0.1	2.416492
18.466683	0.1	2.406538
18.468350	0.1	2.396763
18.470017	0.1	2.390266
18.471683	0.1	2.388179
18.473350	0.1	2.389789
18.475017	0.1	2.393961
18.476683	0.1	2.399087
18.478350	0.1	2.402008
18.480017	0.1	2.400220
18.481683	0.1	2.393901
18.483350	0.1	2.385616
18.485017	0.1	2.377749
18.486683	0.1	2.372086
18.488350	0.1	2.369881
18.490017	0.1	2.370358
18.491683	0.1	2.370179
18.493350	0.1	2.366543
18.495017	0.1	2.359927
18.496683	0.1	2.352774
18.498350	0.1	2.347410
18.500017	0.1	2.345383
18.501683	0.1	2.346516
18.503350	0.1	2.348185
18.505017	0.1	2.347589
18.506683	0.1	2.343834
18.508350	0.1	2.338588
18.510017	0.1	2.333880
18.511683	0.1	2.329886
18.513350	0.1	2.325654
18.515017	0.1	2.321661
18.516683	0.1	2.318502
18.518350	0.1	2.315581
18.520017	0.1	2.312243
18.521683	0.1	2.308607
18.523350	0.1	2.305031
18.525017	0.1	2.302528
18.526683	0.1	2.302587
18.528350	0.1	2.306104
18.530017	0.1	2.312303
18.531683	0.1	2.318561
18.533350	0.1	2.322436
18.535017	0.1	2.323032
18.536683	0.1	2.320647
18.538350	0.1	2.315104
18.540017	0.1	2.306819
18.541683	0.1	2.297998
18.543350	0.1	2.290666
18.545017	0.1	2.284825
18.546683	0.1	2.279937
18.548350	0.1	2.276361
18.550017	0.1	2.274931
18.551683	0.1	2.276778
18.553350	0.1	2.282679
18.555017	0.1	2.291799
18.556683	0.1	2.301633
18.558350	0.1	2.309561
18.560017	0.1	2.314508
18.561683	0.1	2.316475
18.563350	0.1	2.315998
18.565017	0.1	2.314091
18.566683	0.1	2.312005
18.568350	0.1	2.309919
18.570017	0.1	2.307713
18.571683	0.1	2.305687
18.573350	0.1	2.304554
18.575017	0.1	2.304733
18.576683	0.1	2.305806
18.578350	0.1	2.306402
18.580017	0.1	2.305329
18.581683	0.1	2.302587
18.583350	0.1	2.299070
18.585017	0.1	2.295911
18.586683	0.1	2.293587
18.588350	0.1	2.292812
18.590017	0.1	2.294004
18.591683	0.1	2.296865
18.593350	0.1	2.300561
18.595017	0.1	2.305269
18.596683	0.1	2.311587
18.598350	0.1	2.319336
18.600017	0.1	2.327383
18.601683	0.1	2.334118
18.603350	0.1	2.338767
18.605017	0.1	2.341449
18.606683	0.1	2.342343
18.608350	0.1	2.342761
18.610017	0.1	2.345622
18.611683	0.1	2.352893
18.613350	0.1	2.364159
18.615017	0.1	2.377331
18.616683	0.1	2.390027
18.618350	0.1	2.401173
18.620017	0.1	2.411664
18.621683	0.1	2.423525
18.623350	0.1	2.438605
18.625017	0.1	2.457440
18.626683	0.1	2.479255
18.628350	0.1	2.502620
18.630017	0.1	2.526760
18.631683	0.1	2.551556
18.633350	0.1	2.577484
18.635017	0.1	2.605975
18.636683	0.1	2.638221
18.638350	0.1	2.672792
18.640017	0.1	2.707243
18.641683	0.1	2.741099
18.643350	0.1	2.776027
18.645017	0.1	2.813041
18.646683	0.1	2.852559
18.648350	0.1	2.895177
18.650017	0.1	2.941728
18.651683	0.1	2.992571
18.653350	0.1	3.048361
18.655017	0.1	3.109038
18.656683	0.1	3.173590
18.658350	0.1	3.240466
18.660017	0.1	3.309429
18.661683	0.1	3.382087
18.663350	0.1	3.461063
18.665017	0.1	3.546834
18.666683	0.1	3.638089
18.668350	0.1	3.733516
18.670017	0.1	3.832996
18.671683	0.1	3.937483
18.673350	0.1	4.047930
18.675017	0.1	4.164398
18.676683	0.1	4.287124
18.678350	0.1	4.416406
18.680017	0.1	4.552722
18.681683	0.1	4.696787
18.683350	0.1	4.849017
18.685017	0.1	5.009711
18.686683	0.1	5.178631
18.688350	0.1	5.355358
18.690017	0.1	5.540312
18.691683	0.1	5.734325
18.693350	0.1	5.937517
18.695017	0.1	6.149710
18.696683	0.1	6.370962
18.698350	0.1	6.601751
18.700017	0.1	6.842852
18.701683	0.1	7.095576
18.703350	0.1	7.360578
18.705017	0.1	7.637859
18.706683	0.1	7.927418
18.708350	0.1	8.229495
18.710017	0.1	8.544028
18.711683	0.1	8.870900
18.713350	0.1	9.209872
18.715017	0.1	9.559811
18.716683	0.1	9.918929
18.718350	0.1	10.288299
18.720017	0.1	10.671735
18.721683	0.1	11.073173
18.723350	0.1	11.493862
18.725017	0.1	11.933149
18.726683	0.1	12.389124
18.728350	0.1	12.859286
18.730017	0.1	13.341428
18.731683	0.1	13.835669
18.733350	0.1	14.344633
18.735017	0.1	14.871598
18.736683	0.1	15.418232
18.738350	0.1	15.984715
18.740017	0.1	16.570986
18.741683	0.1	17.177821
18.743350	0.1	17.806054
18.745017	0.1	18.455626
18.746683	0.1	19.125582
18.748350	0.1	19.814671
18.750017	0.1	20.522238
18.751683	0.1	21.248640
18.753350	0.1	21.995725
18.755017	0.1	22.766293
18.756683	0.1	23.561896
18.758350	0.1	24.382235
18.760017	0.1	25.227906
18.761683	0.1	26.102723
18.763350	0.1	27.010860
18.765017	0.1	27.952196
18.766683	0.1	28.922738
18.768350	0.1	29.920043
18.770017	0.1	30.946614
18.771683	0.1	32.007696
18.773350	0.1	33.106925
18.775017	0.1	34.245016
18.776683	0.1	35.420897
18.778350	0.1	36.634149
18.780017	0.1	37.886443
18.781683	0.1	39.180281
18.783350	0.1	40.517869
18.785017	0.1	41.899684
18.786683	0.1	43.324652
18.788350	0.1	44.792178
18.790017	0.1	46.303156
18.791683	0.1	47.859970
18.793350	0.1	49.463871
18.795017	0.1	51.113012
18.796683	0.1	52.803698
18.798350	0.1	54.532591
18.800017	0.1	56.297306
18.801683	0.1	58.095697
18.803350	0.1	59.926156
18.805017	0.1	61.786476
18.806683	0.1	63.672546
18.808350	0.1	65.578822
18.810017	0.1	67.499701
18.811683	0.1	69.429938
18.813350	0.1	71.362977
18.815017	0.1	73.290948
18.816683	0.1	75.205629
18.818350	0.1	77.099387
18.820017	0.1	78.964775
18.821683	0.1	80.794876
18.823350	0.1	82.582181
18.825017	0.1	84.317570
18.826683	0.1	85.991626
18.828350	0.1	87.597912
18.830017	0.1	89.132135
18.831683	0.1	90.589111
18.833350	0.1	91.960734
18.835017	0.1	93.238538
18.836683	0.1	94.414657
18.838350	0.1	95.481401
18.840017	0.1	96.431500
18.841683	0.1	97.259706
18.843350	0.1	97.963935
18.845017	0.1	98.543650
18.846683	0.1	98.998195
18.848350	0.1	99.325663
18.850017	0.1	99.523967
18.851683	0.1	99.591857
18.853350	0.1	99.528795
18.855017	0.1	99.335259
18.856683	0.1	99.013156
18.858350	0.1	98.565704
18.860017	0.1	97.995883
18.861683	0.1	97.306615
18.863350	0.1	96.501475
18.865017	0.1	95.584517
18.866683	0.1	94.559019
18.868350	0.1	93.428617
18.870017	0.1	92.198675
18.871683	0.1	90.877240
18.873350	0.1	89.472299
18.875017	0.1	87.989276
18.876683	0.1	86.432104
18.878350	0.1	84.806626
18.880017	0.1	83.121424
18.881683	0.1	81.385200
18.883350	0.1	79.604154
18.885017	0.1	77.783530
18.886683	0.1	75.929229
18.888350	0.1	74.046735
18.890017	0.1	72.140758
18.891683	0.1	70.215825
18.893350	0.1	68.277601
18.895017	0.1	66.332404
18.896683	0.1	64.386610
18.898350	0.1	62.446002
18.900017	0.1	60.515765
18.901683	0.1	58.600489
18.903350	0.1	56.704763
18.905017	0.1	54.832879
18.906683	0.1	52.987281
18.908350	0.1	51.169160
18.910017	0.1	49.381497
18.911683	0.1	47.629359
18.913350	0.1	45.917395
18.915017	0.1	44.246855
18.916683	0.1	42.616370
18.918350	0.1	41.023972
18.920017	0.1	39.469602
18.921683	0.1	37.955942
18.923350	0.1	36.487164
18.925017	0.1	35.066070
18.926683	0.1	33.693018
18.928350	0.1	32.366695
18.930017	0.1	31.085791
18.931683	0.1	29.849650
18.933350	0.1	28.659286
18.935017	0.1	27.516069
18.936683	0.1	26.420058
18.938350	0.1	25.369646
18.940017	0.1	24.362566
18.941683	0.1	23.395838
18.943350	0.1	22.467257
18.945017	0.1	21.576644
18.946683	0.1	20.724894
18.948350	0.1	19.912721
18.950017	0.1	19.140006
18.951683	0.1	18.405558
18.953350	0.1	17.706991
18.955017	0.1	17.041207
18.956683	0.1	16.406239
18.958350	0.1	15.801192
18.960017	0.1	15.225054
18.961683	0.1	14.677049
18.963350	0.1	14.156819
18.965017	0.1	13.663889
18.966683	0.1	13.196946
18.968350	0.1	12.753666
18.970017	0.1	12.331844
18.971683	0.1	11.930347
18.973350	0.1	11.549235
18.975017	0.1	11.188925
18.976683	0.1	10.848344
18.978350	0.1	10.523737
18.980017	0.1	10.211468
18.981683	0.1	9.910048
18.983350	0.1	9.619117
18.985017	0.1	9.338856
18.986683	0.1	9.069920
18.988350	0.1	8.813918
18.990017	0.1	8.572221
18.991683	0.1	8.345783
18.993350	0.1	8.134664
18.995017	0.1	7.937193
18.996683	0.1	7.749975
18.998350	0.1	7.569552
19.000017	0.1	7.393599
19.001683	0.1	7.221580
19.003350	0.1	7.053316
19.005017	0.1	6.888569
19.006683	0.1	6.728650
19.008350	0.1	6.575764
19.010017	0.1	6.431520
19.011683	0.1	6.295562
19.013350	0.1	6.165922
19.015017	0.1	6.040573
19.016683	0.1	5.919695
19.018350	0.1	5.804718
19.020017	0.1	5.697012
19.021683	0.1	5.597175
19.023350	0.1	5.504668
19.025017	0.1	5.417824
19.026683	0.1	5.334080
19.028350	0.1	5.250573
19.030017	0.1	5.165518
19.031683	0.1	5.078793
19.033350	0.1	4.991591
19.035017	0.1	4.906714
19.036683	0.1	4.827082
19.038350	0.1	4.754484
19.040017	0.1	4.688800
19.041683	0.1	4.627109
19.043350	0.1	4.564941
19.045017	0.1	4.500449
19.046683	0.1	4.436076
19.048350	0.1	4.375994
19.050017	0.1	4.322052
19.051683	0.1	4.272759
19.053350	0.1	4.225672
19.055017	0.1	4.179538
19.056683	0.1	4.133702
19.058350	0.1	4.087687
19.060017	0.1	4.041314
19.061683	0.1	3.995419
19.063350	0.1	3.951609
19.065017	0.1	3.910542
19.066683	0.1	3.870130
19.068350	0.1	3.828228
19.070017	0.1	3.785253
19.071683	0.1	3.744245
19.073350	0.1	3.707409
19.075017	0.1	3.673911
19.076683	0.1	3.642559
19.078350	0.1	3.612757
19.080017	0.1	3.583074
19.081683	0.1	3.551662
19.083350	0.1	3.518641
19.085017	0.1	3.485799
19.086683	0.1	3.454328
19.088350	0.1	3.424347
19.090017	0.1	3.395438
19.091683	0.1	3.367305
19.093350	0.1	3.340543
19.095017	0.1	3.316045
19.096683	0.1	3.293395
19.098350	0.1	3.270924
19.100017	0.1	3.247619
19.101683	0.1	3.223181
19.103350	0.1	3.198087
19.105017	0.1	3.173828
19.106683	0.1	3.151298
19.108350	0.1	3.129184
19.110017	0.1	3.105879
19.111683	0.1	3.082276
19.113350	0.1	3.060520
19.115017	0.1	3.041268
19.116683	0.1	3.023625
19.118350	0.1	3.007353
19.120017	0.1	2.991498
19.121683	0.1	2.973914
19.123350	0.1	2.953112
19.125017	0.1	2.929270
19.126683	0.1	2.903462
19.128350	0.1	2.877176
19.130017	0.1	2.852380
19.131683	0.1	2.830684
19.133350	0.1	2.812445
19.135017	0.1	2.797187
19.136683	0.1	2.783835
19.138350	0.1	2.770782
19.140017	0.1	2.756894
19.141683	0.1	2.742231
19.143350	0.1	2.727270
19.145017	0.1	2.712250
19.146683	0.1	2.697289
19.148350	0.1	2.682328
19.150017	0.1	2.666950
19.151683	0.1	2.650380
19.153350	0.1	2.631605
19.155017	0.1	2.610207
19.156683	0.1	2.587557
19.158350	0.1	2.566517
19.160017	0.1	2.548874
19.161683	0.1	2.534270
19.163350	0.1	2.521634
19.165017	0.1	2.511025
19.166683	0.1	2.503216
19.168350	0.1	2.497196
19.170017	0.1	2.490878
19.171683	0.1	2.483249
19.173350	0.1	2.474249
19.175017	0.1	2.463758
19.176683	0.1	2.451480
19.178350	0.1	2.437353
19.180017	0.1	2.421677
19.181683	0.1	2.405584
19.183350	0.1	2.390742
19.185017	0.1	2.377868
19.186683	0.1	2.366722
19.188350	0.1	2.356887
19.190017	0.1	2.348304
19.191683	0.1	2.340853
19.193350	0.1	2.333999
19.195017	0.1	2.326965
19.196683	0.1	2.319336
19.198350	0.1	2.311349
19.200017	0.1	2.303720
19.201683	0.1	2.297402
19.203350	0.1	2.292514
19.205017	0.1	2.288103
19.206683	0.1	2.282024
19.208350	0.1	2.272666
19.210017	0.1	2.260685
19.211683	0.1	2.248109
19.213350	0.1	2.237558
19.215017	0.1	2.230585
19.216683	0.1	2.226651
19.218350	0.1	2.223373
19.220017	0.1	2.218425
19.221683	0.1	2.210498
19.223350	0.1	2.200306
19.225017	0.1	2.189458
19.226683	0.1	2.179027
19.228350	0.1	2.168954
19.230017	0.1	2.158582
19.231683	0.1	2.147973
19.233350	0.1	2.138138
19.235017	0.1	2.130449
19.236683	0.1	2.126157
19.238350	0.1	2.124846
19.240017	0.1	2.124369
19.241683	0.1	2.121687
19.243350	0.1	2.114773
19.245017	0.1	2.104044
19.246683	0.1	2.091706
19.248350	0.1	2.078951
19.250017	0.1	2.066612
19.251683	0.1	2.057135
19.253350	0.1	2.052426
19.255017	0.1	2.052426
19.256683	0.1	2.055347
19.258350	0.1	2.058566
19.260017	0.1	2.060592
19.261683	0.1	2.060652
19.263350	0.1	2.058149
19.265017	0.1	2.052963
19.266683	0.1	2.046168
19.268350	0.1	2.038956
19.270017	0.1	2.031207
19.271683	0.1	2.021909
19.273350	0.1	2.011478
19.275017	0.1	2.002120
19.276683	0.1	1.996637
19.278350	0.1	1.996398
19.280017	0.1	1.999915
19.281683	0.1	2.003789
19.283350	0.1	2.004862
19.285017	0.1	2.002299
19.286683	0.1	1.996935
19.288350	0.1	1.990497
19.290017	0.1	1.985014
19.291683	0.1	1.981914
19.293350	0.1	1.981497
19.295017	0.1	1.982987
19.296683	0.1	1.984060
19.298350	0.1	1.982212
19.300017	0.1	1.976073
19.301683	0.1	1.966357
19.303350	0.1	1.955927
19.305017	0.1	1.948655
19.306683	0.1	1.946151
19.308350	0.1	1.947105
19.310017	0.1	1.949847
19.311683	0.1	1.954079
19.313350	0.1	1.960039
19.315017	0.1	1.966894
19.316683	0.1	1.972616
19.318350	0.1	1.975298
19.320017	0.1	1.974583
19.321683	0.1	1.972079
19.323350	0.1	1.970828
19.325017	0.1	1.972914
19.326683	0.1	1.977325
19.328350	0.1	1.981378
19.330017	0.1	1.983225
19.331683	0.1	1.982868
19.333350	0.1	1.980841
19.335017	0.1	1.977623
19.336683	0.1	1.974344
19.338350	0.1	1.972795
19.340017	0.1	1.973868
19.341683	0.1	1.976729
19.343350	0.1	1.979590
19.345017	0.1	1.980364
19.346683	0.1	1.978338
19.348350	0.1	1.974642
19.350017	0.1	1.970887
19.351683	0.1	1.967788
19.353350	0.1	1.964867
19.355017	0.1	1.961053
19.356683	0.1	1.954854
19.358350	0.1	1.946092
19.360017	0.1	1.936793
19.361683	0.1	1.929939
19.363350	0.1	1.926124
19.365017	0.1	1.924098
19.366683	0.1	1.921892
19.368350	0.1	1.917780
19.370017	0.1	1.911402
19.371683	0.1	1.903832
19.373350	0.1	1.896441
19.375017	0.1	1.890302
19.376683	0.1	1.885951
19.378350	0.1	1.883745
19.380017	0.1	1.883447
19.381683	0.1	1.883507
19.383350	0.1	1.881719
19.385017	0.1	1.877785
19.386683	0.1	1.872301
19.388350	0.1	1.865625
19.390017	0.1	1.858413
19.391683	0.1	1.852930
19.393350	0.1	1.850486
19.395017	0.1	1.850307
19.396683	0.1	1.851082
19.398350	0.1	1.852274
19.400017	0.1	1.853645
19.401683	0.1	1.854599
19.403350	0.1	1.854360
19.405017	0.1	1.852453
19.406683	0.1	1.849055
19.408350	0.1	1.844585
19.410017	0.1	1.839995
19.411683	0.1	1.836479
19.413350	0.1	1.834631
19.415017	0.1	1.834095
19.416683	0.1	1.834631
19.418350	0.1	1.836479
19.420017	0.1	1.839817
19.421683	0.1	1.844287
19.423350	0.1	1.848996
19.425017	0.1	1.852930
19.426683	0.1	1.855970
19.428350	0.1	1.859307
19.430017	0.1	1.863420
19.431683	0.1	1.868367
19.433350	0.1	1.874447
19.435017	0.1	1.883090
19.436683	0.1	1.895428
19.438350	0.1	1.910627
19.440017	0.1	1.926303
19.441683	0.1	1.941085
19.443350	0.1	1.955927
19.445017	0.1	1.972020
19.446683	0.1	1.988292
19.448350	0.1	2.001941
19.450017	0.1	2.012074
19.451683	0.1	2.020955
19.453350	0.1	2.031565
19.455017	0.1	2.045751
19.456683	0.1	2.064288
19.458350	0.1	2.086699
19.460017	0.1	2.110958
19.461683	0.1	2.135456
19.463350	0.1	2.160311
19.465017	0.1	2.185583
19.466683	0.1	2.210438
19.468350	0.1	2.234757
19.470017	0.1	2.259314
19.471683	0.1	2.284944
19.473350	0.1	2.311349
19.475017	0.1	2.337217
19.476683	0.1	2.362073
19.478350	0.1	2.387107
19.480017	0.1	2.414107
19.481683	0.1	2.442718
19.483350	0.1	2.471030
19.485017	0.1	2.497375
19.486683	0.1	2.521098
19.488350	0.1	2.542496
19.490017	0.1	2.562761
19.491683	0.1	2.582908
19.493350	0.1	2.603293
19.495017	0.1	2.623379
19.496683	0.1	2.641261
19.498350	0.1	2.655029
19.500017	0.1	2.664745
19.501683	0.1	2.672136
19.503350	0.1	2.678156
19.505017	0.1	2.682209
19.506683	0.1	2.683819
19.508350	0.1	2.684355
19.510017	0.1	2.685309
19.511683	0.1	2.685607
19.513350	0.1	2.681911
19.515017	0.1	2.671600
19.516683	0.1	2.654255
19.518350	0.1	2.631724
19.520017	0.1	2.607227
19.521683	0.1	2.583206
19.523350	0.1	2.561152
19.525017	0.1	2.541304
19.526683	0.1	2.522588
19.528350	0.1	2.502620
19.530017	0.1	2.478838
19.531683	0.1	2.449393
19.533350	0.1	2.413988
19.535017	0.1	2.374530
19.536683	0.1	2.335131
19.538350	0.1	2.298236
19.540017	0.1	2.263069
19.541683	0.1	2.227366
19.543350	0.1	2.190292
19.545017	0.1	2.153099
19.546683	0.1	2.117217
19.548350	0.1	2.083004
19.550017	0.1	2.050758
19.551683	0.1	2.020717
19.553350	0.1	1.992285
19.555017	0.1	1.964092
19.556683	0.1	1.935303
19.558350	0.1	1.906395
19.560017	0.1	1.879513
19.561683	0.1	1.855672
19.563350	0.1	1.833379
19.565017	0.1	1.811087
19.566683	0.1	1.788974
19.568350	0.1	1.768649
19.570017	0.1	1.751065
19.571683	0.1	1.736224
19.573350	0.1	1.722694
19.575017	0.1	1.708567
19.576683	0.1	1.693130
19.578350	0.1	1.677513
19.580017	0.1	1.663864
19.581683	0.1	1.653969
19.583350	0.1	1.647890
19.585017	0.1	1.644075
19.586683	0.1	1.640916
19.588350	0.1	1.637817
19.590017	0.1	1.635552
19.591683	0.1	1.634896
19.593350	0.1	1.635492
19.595017	0.1	1.636028
19.596683	0.1	1.636088
19.598350	0.1	1.636148
19.600017	0.1	1.636446
19.601683	0.1	1.636446
19.603350	0.1	1.635432
19.605017	0.1	1.634181
19.606683	0.1	1.634538
19.608350	0.1	1.637817
19.610017	0.1	1.644552
19.611683	0.1	1.653731
19.613350	0.1	1.663506
19.615017	0.1	1.672268
19.616683	0.1	1.679719
19.618350	0.1	1.686156
19.620017	0.1	1.691759
19.621683	0.1	1.695395
19.623350	0.1	1.696110
19.625017	0.1	1.695216
19.626683	0.1	1.695156
19.628350	0.1	1.697123
19.630017	0.1	1.699448
19.631683	0.1	1.699507
19.633350	0.1	1.695573
19.635017	0.1	1.688004
19.636683	0.1	1.679361
19.638350	0.1	1.671851
19.640017	0.1	1.666486
19.641683	0.1	1.663923
19.643350	0.1	1.664817
19.645017	0.1	1.668394
19.646683	0.1	1.672149
19.648350	0.1	1.673043
19.650017	0.1	1.669288
19.651683	0.1	1.661718
19.653350	0.1	1.653135
19.655017	0.1	1.645863
19.656683	0.1	1.639605
19.658350	0.1	1.632691
19.660017	0.1	1.623690
19.661683	0.1	1.612485
19.663350	0.1	1.599312
19.665017	0.1	1.584888
19.666683	0.1	1.569688
19.668350	0.1	1.554251
19.670017	0.1	1.539707
19.671683	0.1	1.527846
19.673350	0.1	1.519322
19.675017	0.1	1.512647
19.676683	0.1	1.505613
19.678350	0.1	1.496315
19.680017	0.1	1.484037
19.681683	0.1	1.469374
19.683350	0.1	1.454413
19.685017	0.1	1.441598
19.686683	0.1	1.432657
19.688350	0.1	1.427293
19.690017	0.1	1.423419
19.691683	0.1	1.418293
19.693350	0.1	1.410842
19.695017	0.1	1.402199
19.696683	0.1	1.393557
19.698350	0.1	1.384020
19.700017	0.1	1.373053
19.701683	0.1	1.362085
19.703350	0.1	1.353145
19.705017	0.1	1.346827
19.706683	0.1	1.342893
19.708350	0.1	1.341820
19.710017	0.1	1.343966
19.711683	0.1	1.347900
19.713350	0.1	1.351118
19.715017	0.1	1.352489
19.716683	0.1	1.351714
19.718350	0.1	1.348674
19.720017	0.1	1.343906
19.721683	0.1	1.338720
19.723350	0.1	1.333833
19.725017	0.1	1.329064
19.726683	0.1	1.324236
19.728350	0.1	1.319528
19.730017	0.1	1.314819
19.731683	0.1	1.309812
19.733350	0.1	1.304329
19.735017	0.1	1.299024
19.736683	0.1	1.295209
19.738350	0.1	1.294196
19.740017	0.1	1.296222
19.741683	0.1	1.300454
19.743350	0.1	1.305223
19.745017	0.1	1.309276
19.746683	0.1	1.312077
19.748350	0.1	1.313567
19.750017	0.1	1.314223
19.751683	0.1	1.314342
19.753350	0.1	1.313210
19.755017	0.1	1.310349
19.756683	0.1	1.307249
19.758350	0.1	1.306772
19.760017	0.1	1.310885
19.761683	0.1	1.318455
19.763350	0.1	1.325548
19.765017	0.1	1.328886
19.766683	0.1	1.328051
19.768350	0.1	1.325071
19.770017	0.1	1.321971
19.771683	0.1	1.318753
19.773350	0.1	1.314223
19.775017	0.1	1.308322
19.776683	0.1	1.302958
19.778350	0.1	1.300037
19.780017	0.1	1.299083
19.781683	0.1	1.297593
19.783350	0.1	1.293302
19.785017	0.1	1.286030
19.786683	0.1	1.277506
19.788350	0.1	1.269877
19.790017	0.1	1.264453
19.791683	0.1	1.261771
19.793350	0.1	1.260579
19.795017	0.1	1.258195
19.796683	0.1	1.253247
19.798350	0.1	1.247287
19.800017	0.1	1.242995
19.801683	0.1	1.241505
19.803350	0.1	1.242817
19.805017	0.1	1.245380
19.806683	0.1	1.246989
19.808350	0.1	1.246095
19.810017	0.1	1.242697
19.811683	0.1	1.238048
19.813350	0.1	1.233637
19.815017	0.1	1.229882
19.816683	0.1	1.226604
19.818350	0.1	1.224220
19.820017	0.1	1.223385
19.821683	0.1	1.223028
19.823350	0.1	1.221657
19.825017	0.1	1.218915
19.826683	0.1	1.215637
19.828350	0.1	1.212895
19.830017	0.1	1.211345
19.831683	0.1	1.211345
19.833350	0.1	1.212299
19.835017	0.1	1.212776
19.836683	0.1	1.211643
19.838350	0.1	1.208127
19.840017	0.1	1.202285
19.841683	0.1	1.194835
19.843350	0.1	1.187027
19.845017	0.1	1.179636
19.846683	0.1	1.173019
19.848350	0.1	1.167119
19.850017	0.1	1.161754
19.851683	0.1	1.155973
19.853350	0.1	1.149118
19.855017	0.1	1.141250
19.856683	0.1	1.133204
19.858350	0.1	1.126587
19.860017	0.1	1.122892
19.861683	0.1	1.122117
19.863350	0.1	1.123190
19.865017	0.1	1.124919
19.866683	0.1	1.126707
19.868350	0.1	1.128912
19.870017	0.1	1.131415
19.871683	0.1	1.132667
19.873350	0.1	1.130223
19.875017	0.1	1.123130
19.876683	0.1	1.113355
19.878350	0.1	1.105607
19.880017	0.1	1.103640
19.881683	0.1	1.107395
19.883350	0.1	1.114011
19.885017	0.1	1.120627
19.886683	0.1	1.124978
19.888350	0.1	1.125515
19.890017	0.1	1.121759
19.891683	0.1	1.114845
19.893350	0.1	1.107335
19.895017	0.1	1.101255
19.896683	0.1	1.096904
19.898350	0.1	1.093388
19.900017	0.1	1.090586
19.901683	0.1	1.088619
19.903350	0.1	1.087606
19.905017	0.1	1.088142
19.906683	0.1	1.090229
19.908350	0.1	1.093090
19.910017	0.1	1.095831
19.911683	0.1	1.098394
19.913350	0.1	1.101196
19.915017	0.1	1.103401
19.916683	0.1	1.102686
19.918350	0.1	1.098096
19.920017	0.1	1.091242
19.921683	0.1	1.084566
19.923350	0.1	1.079321
19.925017	0.1	1.075268
19.926683	0.1	1.072228
19.928350	0.1	1.070499
19.930017	0.1	1.070798
19.931683	0.1	1.074493
19.933350	0.1	1.081467
19.935017	0.1	1.089990
19.936683	0.1	1.097679
19.938350	0.1	1.102746
19.940017	0.1	1.104713
19.941683	0.1	1.104653
19.943350	0.1	1.103878
19.945017	0.1	1.103878
19.946683	0.1	1.105130
19.948350	0.1	1.106799
19.950017	0.1	1.108468
19.951683	0.1	1.109898
19.953350	0.1	1.109779
19.955017	0.1	1.107454
19.956683	0.1	1.103938
19.958350	0.1	1.099885
19.960017	0.1	1.094818
19.961683	0.1	1.088679
19.963350	0.1	1.082122
19.965017	0.1	1.075685
19.966683	0.1	1.070261
19.968350	0.1	1.067042
19.970017	0.1	1.066208
19.971683	0.1	1.067221
19.973350	0.1	1.070023
19.975017	0.1	1.074255
19.976683	0.1	1.077771
19.978350	0.1	1.077950
19.980017	0.1	1.074255
19.981683	0.1	1.069129
19.983350	0.1	1.065254
19.985017	0.1	1.064718
19.986683	0.1	1.068175
19.988350	0.1	1.074314
19.990017	0.1	1.079977
19.991683	0.1	1.082778
19.993350	0.1	1.081824
19.995017	0.1	1.076996
19.996683	0.1	1.068473
19.998350	0.1	1.057446
20.000017	0.1	1.046240
20.001683	0.1	1.036286
20.003350	0.1	1.027703
20.005017	0.1	1.020312
20.006683	0.1	1.015365
20.008350	0.1	1.014829
20.010017	0.1	1.019836
20.011683	0.1	1.029730
20.013350	0.1	1.041591
20.015017	0.1	1.051664
20.016683	0.1	1.057446
20.018350	0.1	1.057983
20.020017	0.1	1.053512
20.021683	0.1	1.044869
20.023350	0.1	1.033902
20.025017	0.1	1.022518
20.026683	0.1	1.012027
20.028350	0.1	1.003861
20.030017	0.1	0.999689
20.031683	0.1	1.000047
20.033350	0.1	1.003563
20.035017	0.1	1.007199
20.036683	0.1	1.008511
20.038350	0.1	1.006901
20.040017	0.1	1.003265
20.041683	0.1	0.999391
20.043350	0.1	0.997543
20.045017	0.1	0.998855
20.046683	0.1	1.002610
20.048350	0.1	1.006067
20.050017	0.1	1.006365
20.051683	0.1	1.002491
20.053350	0.1	0.995874
20.055017	0.1	0.988305
20.056683	0.1	0.981927
20.058350	0.1	0.978887
20.060017	0.1	0.980198
20.061683	0.1	0.984609
20.063350	0.1	0.989795
20.065017	0.1	0.993788
20.066683	0.1	0.995874
20.068350	0.1	0.996471
20.070017	0.1	0.996232
20.071683	0.1	0.995457
20.073350	0.1	0.995040
20.075017	0.1	0.995994
20.076683	0.1	0.998855
20.078350	0.1	1.003206
20.080017	0.1	1.007795
20.081683	0.1	1.011372
20.083350	0.1	1.013994
20.085017	0.1	1.015365
20.086683	0.1	1.014531
20.088350	0.1	1.011431
20.090017	0.1	1.006901
20.091683	0.1	1.001179
20.093350	0.1	0.994444
20.095017	0.1	0.988483
20.096683	0.1	0.984848
20.098350	0.1	0.984013
20.100017	0.1	0.986099
20.101683	0.1	0.990868
20.103350	0.1	0.997067
20.105017	0.1	1.002312
20.106683	0.1	1.005113
20.108350	0.1	1.005650
20.110017	0.1	1.005352
20.111683	0.1	1.006186
20.113350	0.1	1.009405
20.115017	0.1	1.015008
20.116683	0.1	1.022220
20.118350	0.1	1.030088
20.120017	0.1	1.037777
20.121683	0.1	1.045048
20.123350	0.1	1.051426
20.125017	0.1	1.055539
20.126683	0.1	1.056910
20.128350	0.1	1.057148
20.130017	0.1	1.058817
20.131683	0.1	1.063407
20.133350	0.1	1.070738
20.135017	0.1	1.079798
20.136683	0.1	1.089513
20.138350	0.1	1.099289
20.140017	0.1	1.108706
20.141683	0.1	1.116872
20.143350	0.1	1.122475
20.145017	0.1	1.125038
20.146683	0.1	1.125574
20.148350	0.1	1.125515
20.150017	0.1	1.125872
20.151683	0.1	1.127184
20.153350	0.1	1.130581
20.155017	0.1	1.136184
20.156683	0.1	1.142860
20.158350	0.1	1.149774
20.160017	0.1	1.157463
20.161683	0.1	1.167476
20.163350	0.1	1.180589
20.165017	0.1	1.196325
20.166683	0.1	1.213074
20.168350	0.1	1.229048
20.170017	0.1	1.243115
20.171683	0.1	1.254320
20.173350	0.1	1.262307
20.175017	0.1	1.269341
20.176683	0.1	1.279116
20.178350	0.1	1.293659
20.180017	0.1	1.312077
20.181683	0.1	1.333416
20.183350	0.1	1.356423
20.185017	0.1	1.378954
20.186683	0.1	1.398981
20.188350	0.1	1.415789
20.190017	0.1	1.429916
20.191683	0.1	1.442909
20.193350	0.1	1.455605
20.195017	0.1	1.468003
20.196683	0.1	1.479983
20.198350	0.1	1.492798
20.200017	0.1	1.507640
20.201683	0.1	1.524568
20.203350	0.1	1.542807
20.205017	0.1	1.561165
20.206683	0.1	1.578808
20.208350	0.1	1.595795
20.210017	0.1	1.613081
20.211683	0.1	1.632333
20.213350	0.1	1.654387
20.215017	0.1	1.679182
20.216683	0.1	1.706183
20.218350	0.1	1.734018
20.220017	0.1	1.760960
20.221683	0.1	1.785934
20.223350	0.1	1.808226
20.225017	0.1	1.826763
20.226683	0.1	1.840592
20.228350	0.1	1.850247
20.230017	0.1	1.858115
20.231683	0.1	1.866639
20.233350	0.1	1.876235
20.235017	0.1	1.885831
20.236683	0.1	1.894713
20.238350	0.1	1.903653
20.240017	0.1	1.912892
20.241683	0.1	1.921296
20.243350	0.1	1.928091
20.245017	0.1	1.933396
20.246683	0.1	1.936972
20.248350	0.1	1.938582
20.250017	0.1	1.938522
20.251683	0.1	1.937032
20.253350	0.1	1.933515
20.255017	0.1	1.928389
20.256683	0.1	1.923442
20.258350	0.1	1.919687
20.260017	0.1	1.916349
20.261683	0.1	1.911759
20.263350	0.1	1.904786
20.265017	0.1	1.895905
20.266683	0.1	1.887083
20.268350	0.1	1.878739
20.270017	0.1	1.868785
20.271683	0.1	1.855791
20.273350	0.1	1.840770
20.275017	0.1	1.825869
20.276683	0.1	1.811743
20.278350	0.1	1.797795
20.280017	0.1	1.783431
20.281683	0.1	1.768530
20.283350	0.1	1.753152
20.285017	0.1	1.736760
20.286683	0.1	1.719356
20.288350	0.1	1.701832
20.290017	0.1	1.686394
20.291683	0.1	1.675069
20.293350	0.1	1.667798
20.295017	0.1	1.662016
20.296683	0.1	1.655102
20.298350	0.1	1.645982
20.300017	0.1	1.634896
20.301683	0.1	1.623392
20.303350	0.1	1.613677
20.305017	0.1	1.607180
20.306683	0.1	1.603842
20.308350	0.1	1.602113
20.310017	0.1	1.599252
20.311683	0.1	1.593053
20.313350	0.1	1.583397
20.315017	0.1	1.571596
20.316683	0.1	1.558602
20.318350	0.1	1.545072
20.320017	0.1	1.531959
20.321683	0.1	1.520455
20.323350	0.1	1.512110
20.325017	0.1	1.507700
20.326683	0.1	1.506806
20.328350	0.1	1.508474
20.330017	0.1	1.510561
20.331683	0.1	1.510024
20.333350	0.1	1.504779
20.335017	0.1	1.495123
20.336683	0.1	1.482964
20.338350	0.1	1.470447
20.340017	0.1	1.459479
20.341683	0.1	1.450956
20.343350	0.1	1.444638
20.345017	0.1	1.440466
20.346683	0.1	1.438737
20.348350	0.1	1.440108
20.350017	0.1	1.443863
20.351683	0.1	1.447857
20.353350	0.1	1.449943
20.355017	0.1	1.449287
20.356683	0.1	1.447439
20.358350	0.1	1.447797
20.360017	0.1	1.452565
20.361683	0.1	1.460612
20.363350	0.1	1.467943
20.365017	0.1	1.471281
20.366683	0.1	1.469970
20.368350	0.1	1.466036
20.370017	0.1	1.462698
20.371683	0.1	1.462221
20.373350	0.1	1.464546
20.375017	0.1	1.467705
20.376683	0.1	1.470029
20.378350	0.1	1.471341
20.380017	0.1	1.473844
20.381683	0.1	1.479983
20.383350	0.1	1.491070
20.385017	0.1	1.506209
20.386683	0.1	1.521826
20.388350	0.1	1.534760
20.390017	0.1	1.544833
20.391683	0.1	1.552940
20.393350	0.1	1.559794
20.395017	0.1	1.566768
20.396683	0.1	1.574934
20.398350	0.1	1.584828
20.400017	0.1	1.596570
20.401683	0.1	1.610100
20.403350	0.1	1.624227
20.405017	0.1	1.636982
20.406683	0.1	1.646638
20.408350	0.1	1.652777
20.410017	0.1	1.656234
20.411683	0.1	1.658440
20.413350	0.1	1.660168
20.415017	0.1	1.662076
20.416683	0.1	1.665413
20.418350	0.1	1.671374
20.420017	0.1	1.679659
20.421683	0.1	1.688719
20.423350	0.1	1.696706
20.425017	0.1	1.701176
20.426683	0.1	1.700699
20.428350	0.1	1.696408
20.430017	0.1	1.691282
20.431683	0.1	1.688182
20.433350	0.1	1.688302
20.435017	0.1	1.690209
20.436683	0.1	1.690567
20.438350	0.1	1.686156
20.440017	0.1	1.675904
20.441683	0.1	1.661480
20.443350	0.1	1.646340
20.445017	0.1	1.633465
20.446683	0.1	1.623869
20.448350	0.1	1.617015
20.450017	0.1	1.611769
20.451683	0.1	1.606345
20.453350	0.1	1.598537
20.455017	0.1	1.586974
20.456683	0.1	1.571179
20.458350	0.1	1.551688
20.460017	0.1	1.529873
20.461683	0.1	1.507819
20.463350	0.1	1.485825
20.465017	0.1	1.463235
20.466683	0.1	1.440823
20.468350	0.1	1.420975
20.470017	0.1	1.404762
20.471683	0.1	1.390815
20.473350	0.1	1.377165
20.475017	0.1	1.362860
20.476683	0.1	1.347840
20.478350	0.1	1.332402
20.480017	0.1	1.316130
20.481683	0.1	1.298189
20.483350	0.1	1.278699
20.485017	0.1	1.260519
20.486683	0.1	1.246154
20.488350	0.1	1.234591
20.490017	0.1	1.221657
20.491683	0.1	1.204133
20.493350	0.1	1.182675
20.495017	0.1	1.160622
20.496683	0.1	1.140952
20.498350	0.1	1.125038
20.500017	0.1	1.112461
20.501683	0.1	1.100838
20.503350	0.1	1.088560
20.505017	0.1	1.076341
20.506683	0.1	1.065850
20.508350	0.1	1.057684
20.510017	0.1	1.051784
20.511683	0.1	1.046419
20.513350	0.1	1.038849
20.515017	0.1	1.028180
20.516683	0.1	1.016140
20.518350	0.1	1.005650
20.520017	0.1	0.998318
20.521683	0.1	0.994504
20.523350	0.1	0.992835
20.525017	0.1	0.990748
20.526683	0.1	0.985086
20.528350	0.1	0.975013
20.530017	0.1	0.963748
20.531683	0.1	0.955641
20.533350	0.1	0.951886
20.535017	0.1	0.950217
20.536683	0.1	0.948489
20.538350	0.1	0.946283
20.540017	0.1	0.943959
20.541683	0.1	0.940800
20.543350	0.1	0.935674
20.545017	0.1	0.929058
20.546683	0.1	0.922978
20.548350	0.1	0.918150
20.550017	0.1	0.913799
20.551683	0.1	0.909984
20.553350	0.1	0.908136
20.555017	0.1	0.909209
20.556683	0.1	0.912309
20.558350	0.1	0.915051
20.560017	0.1	0.915170
20.561683	0.1	0.911951
20.563350	0.1	0.906587
20.565017	0.1	0.901580
20.566683	0.1	0.899792
20.568350	0.1	0.902176
20.570017	0.1	0.907481
20.571683	0.1	0.913560
20.573350	0.1	0.918746
20.575017	0.1	0.922144
20.576683	0.1	0.923514
20.578350	0.1	0.923455
20.580017	0.1	0.922978
20.581683	0.1	0.922918
20.583350	0.1	0.923812
20.585017	0.1	0.925422
20.586683	0.1	0.926673
20.588350	0.1	0.926375
20.590017	0.1	0.925124
20.591683	0.1	0.924528
20.593350	0.1	0.924587
20.595017	0.1	0.923932
20.596683	0.1	0.922799
20.598350	0.1	0.923097
20.600017	0.1	0.925541
20.601683	0.1	0.928819
20.603350	0.1	0.930786
20.605017	0.1	0.930429
20.606683	0.1	0.928879
20.608350	0.1	0.928342
20.610017	0.1	0.930131
20.611683	0.1	0.934541
20.613350	0.1	0.940204
20.615017	0.1	0.945211
20.616683	0.1	0.948310
20.618350	0.1	0.949860
20.620017	0.1	0.951767
20.621683	0.1	0.955224
20.623350	0.1	0.959277
20.625017	0.1	0.962496
20.626683	0.1	0.964642
20.628350	0.1	0.966013
20.630017	0.1	0.967264
20.631683	0.1	0.969112
20.633350	0.1	0.972390
20.635017	0.1	0.978887
20.636683	0.1	0.990152
20.638350	0.1	1.006365
20.640017	0.1	1.025736
20.641683	0.1	1.044691
20.643350	0.1	1.059771
20.645017	0.1	1.070917
20.646683	0.1	1.080036
20.648350	0.1	1.088858
20.650017	0.1	1.098037
20.651683	0.1	1.107633
20.653350	0.1	1.117706
20.655017	0.1	1.128376
20.656683	0.1	1.140535
20.658350	0.1	1.156032
20.660017	0.1	1.175761
20.661683	0.1	1.198292
20.663350	0.1	1.220703
20.665017	0.1	1.240730
20.666683	0.1	1.258016
20.668350	0.1	1.273155
20.670017	0.1	1.287222
20.671683	0.1	1.301229
20.673350	0.1	1.316547
20.675017	0.1	1.335025
20.676683	0.1	1.357913
20.678350	0.1	1.384676
20.680017	0.1	1.413465
20.681683	0.1	1.441777
20.683350	0.1	1.468659
20.685017	0.1	1.494408
20.686683	0.1	1.519382
20.688350	0.1	1.543462
20.690017	0.1	1.567721
20.691683	0.1	1.593769
20.693350	0.1	1.622200
20.695017	0.1	1.652062
20.696683	0.1	1.682341
20.698350	0.1	1.712203
20.700017	0.1	1.741767
20.701683	0.1	1.773000
20.703350	0.1	1.809061
20.705017	0.1	1.851261
20.706683	0.1	1.897693
20.708350	0.1	1.945794
20.710017	0.1	1.994431
20.711683	0.1	2.044022
20.713350	0.1	2.094627
20.715017	0.1	2.145589
20.716683	0.1	2.196968
20.718350	0.1	2.250075
20.720017	0.1	2.305865
20.721683	0.1	2.363622
20.723350	0.1	2.422571
20.725017	0.1	2.483130
20.726683	0.1	2.546430
20.728350	0.1	2.613425
20.730017	0.1	2.684474
20.731683	0.1	2.758622
20.733350	0.1	2.833545
20.735017	0.1	2.908230
20.736683	0.1	2.984166
20.738350	0.1	3.062487
20.740017	0.1	3.142417
20.741683	0.1	3.223956
20.743350	0.1	3.308237
20.745017	0.1	3.395677
20.746683	0.1	3.485501
20.748350	0.1	3.576815
20.750017	0.1	3.668666
20.751683	0.1	3.760100
20.753350	0.1	3.850997
20.755017	0.1	3.942192
20.756683	0.1	4.034162
20.758350	0.1	4.126787
20.760017	0.1	4.219949
20.761683	0.1	4.312277
20.763350	0.1	4.401684
20.765017	0.1	4.487336
20.766683	0.1	4.569471
20.768350	0.1	4.648567
20.770017	0.1	4.725457
20.771683	0.1	4.801393
20.773350	0.1	4.876912
20.775017	0.1	4.951656
20.776683	0.1	5.025029
20.778350	0.1	5.096913
20.780017	0.1	5.167067
20.781683	0.1	5.234003
20.783350	0.1	5.295635
20.785017	0.1	5.350650
20.786683	0.1	5.398929
20.788350	0.1	5.440832
20.790017	0.1	5.477846
20.791683	0.1	5.511880
20.793350	0.1	5.544007
20.795017	0.1	5.574525
20.796683	0.1	5.603075
20.798350	0.1	5.628884
20.800017	0.1	5.650759
20.801683	0.1	5.667270
20.803350	0.1	5.677939
20.805017	0.1	5.684972
20.806683	0.1	5.692005
20.808350	0.1	5.701065
20.810017	0.1	5.711794
20.811683	0.1	5.722583
20.813350	0.1	5.732954
20.815017	0.1	5.744100
20.816683	0.1	5.757988
20.818350	0.1	5.775810
20.820017	0.1	5.797267
20.821683	0.1	5.822003
20.823350	0.1	5.850077
20.825017	0.1	5.881548
20.826683	0.1	5.916536
20.828350	0.1	5.954802
20.830017	0.1	5.997062
20.831683	0.1	6.044805
20.833350	0.1	6.097854
20.835017	0.1	6.153405
20.836683	0.1	6.209076
20.838350	0.1	6.265700
20.840017	0.1	6.326318
20.841683	0.1	6.392837
20.843350	0.1	6.464959
20.845017	0.1	6.539822
20.846683	0.1	6.613732
20.848350	0.1	6.685377
20.850017	0.1	6.756127
20.851683	0.1	6.826818
20.853350	0.1	6.896854
20.855017	0.1	6.966055
20.856683	0.1	7.033706
20.858350	0.1	7.097960
20.860017	0.1	7.156909
20.861683	0.1	7.209301
20.863350	0.1	7.255078
20.865017	0.1	7.294655
20.866683	0.1	7.328749
20.868350	0.1	7.358671
20.870017	0.1	7.384658
20.871683	0.1	7.405520
20.873350	0.1	7.419348
20.875017	0.1	7.424117
20.876683	0.1	7.417620
20.878350	0.1	7.398248
20.880017	0.1	7.366479
20.881683	0.1	7.324279
20.883350	0.1	7.273198
20.885017	0.1	7.214249
20.886683	0.1	7.148028
20.888350	0.1	7.074714
20.890017	0.1	6.994367
20.891683	0.1	6.907106
20.893350	0.1	6.812573
20.895017	0.1	6.710828
20.896683	0.1	6.602168
20.898350	0.1	6.486357
20.900017	0.1	6.363094
20.901683	0.1	6.233573
20.903350	0.1	6.100238
20.905017	0.1	5.965472
20.906683	0.1	5.829752
20.908350	0.1	5.691231
20.910017	0.1	5.547166
20.911683	0.1	5.396009
20.913350	0.1	5.239368
20.915017	0.1	5.081237
20.916683	0.1	4.925132
20.918350	0.1	4.772008
20.920017	0.1	4.620970
20.921683	0.1	4.470766
20.923350	0.1	4.320383
20.925017	0.1	4.170418
20.926683	0.1	4.023314
20.928350	0.1	3.881514
20.930017	0.1	3.746033
20.931683	0.1	3.616870
20.933350	0.1	3.492832
20.935017	0.1	3.372073
20.936683	0.1	3.253997
20.938350	0.1	3.138364
20.940017	0.1	3.024876
20.941683	0.1	2.913177
20.943350	0.1	2.803683
20.945017	0.1	2.698422
20.946683	0.1	2.599001
20.948350	0.1	2.505601
20.950017	0.1	2.417386
20.951683	0.1	2.333760
20.953350	0.1	2.254367
20.955017	0.1	2.178550
20.956683	0.1	2.104461
20.958350	0.1	2.030671
20.960017	0.1	1.958549
20.961683	0.1	1.890600
20.963350	0.1	1.828432
20.965017	0.1	1.772583
20.966683	0.1	1.723528
20.968350	0.1	1.680851
20.970017	0.1	1.642823
20.971683	0.1	1.606941
20.973350	0.1	1.572132
20.975017	0.1	1.538396
20.976683	0.1	1.506567
20.978350	0.1	1.477242
20.980017	0.1	1.450420
20.981683	0.1	1.425505
20.983350	0.1	1.401901
20.985017	0.1	1.378954
20.986683	0.1	1.356065
20.988350	0.1	1.332998
20.990017	0.1	1.309812
20.991683	0.1	1.287401
20.993350	0.1	1.266837
20.995017	0.1	1.248717
20.996683	0.1	1.232803
20.998350	0.1	1.219511
21.000017	0.1	1.210034
21.001683	0.1	1.204372
21.003350	0.1	1.200020
21.005017	0.1	1.193702
21.006683	0.1	1.184106
21.008350	0.1	1.172900
21.010017	0.1	1.162887
21.011683	0.1	1.155198
21.013350	0.1	1.148582
21.015017	0.1	1.141250
21.016683	0.1	1.132965
21.018350	0.1	1.125038
21.020017	0.1	1.119256
21.021683	0.1	1.116455
21.023350	0.1	1.115799
21.025017	0.1	1.116097
21.026683	0.1	1.115978
21.028350	0.1	1.114726
21.030017	0.1	1.112282
21.031683	0.1	1.108766
21.033350	0.1	1.104355
21.035017	0.1	1.100183
21.036683	0.1	1.098275
21.038350	0.1	1.100063
21.040017	0.1	1.105249
21.041683	0.1	1.112402
21.043350	0.1	1.120389
21.045017	0.1	1.128137
21.046683	0.1	1.133740
21.048350	0.1	1.135886
21.050017	0.1	1.134694
21.051683	0.1	1.131237
21.053350	0.1	1.127482
21.055017	0.1	1.124561
21.056683	0.1	1.123250
21.058350	0.1	1.125634
21.060017	0.1	1.133442
21.061683	0.1	1.146555
21.063350	0.1	1.162767
21.065017	0.1	1.178503
21.066683	0.1	1.190841
21.068350	0.1	1.198888
21.070017	0.1	1.203656
21.071683	0.1	1.207233
21.073350	0.1	1.211703
21.075017	0.1	1.218200
21.076683	0.1	1.227617
21.078350	0.1	1.240432
21.080017	0.1	1.256526
21.081683	0.1	1.274169
21.083350	0.1	1.291514
21.085017	0.1	1.307786
21.086683	0.1	1.323342
21.088350	0.1	1.338482
21.090017	0.1	1.354396
21.091683	0.1	1.371920
21.093350	0.1	1.390398
21.095017	0.1	1.408279
21.096683	0.1	1.425147
21.098350	0.1	1.442075
21.100017	0.1	1.459897
21.101683	0.1	1.477659
21.103350	0.1	1.494467
21.105017	0.1	1.511097
21.106683	0.1	1.528919
21.108350	0.1	1.548350
21.110017	0.1	1.569808
21.111683	0.1	1.593232
21.113350	0.1	1.617015
21.115017	0.1	1.638293
21.116683	0.1	1.655281
21.118350	0.1	1.668692
21.120017	0.1	1.680791
21.121683	0.1	1.693905
21.123350	0.1	1.709938
21.125017	0.1	1.729131
21.126683	0.1	1.749218
21.128350	0.1	1.767755
21.130017	0.1	1.783729
21.131683	0.1	1.795769
21.133350	0.1	1.803041
21.135017	0.1	1.807153
21.136683	0.1	1.810789
21.138350	0.1	1.814246
21.140017	0.1	1.815438
21.141683	0.1	1.811922
21.143350	0.1	1.802862
21.145017	0.1	1.789749
21.146683	0.1	1.775146
21.148350	0.1	1.760185
21.150017	0.1	1.744449
21.151683	0.1	1.727700
21.153350	0.1	1.710475
21.155017	0.1	1.694143
21.156683	0.1	1.680315
21.158350	0.1	1.668751
21.160017	0.1	1.657248
21.161683	0.1	1.643539
21.163350	0.1	1.626134
21.165017	0.1	1.605332
21.166683	0.1	1.582921
21.168350	0.1	1.561105
21.170017	0.1	1.541078
21.171683	0.1	1.522422
21.173350	0.1	1.504064
21.175017	0.1	1.484990
21.176683	0.1	1.464069
21.178350	0.1	1.441479
21.180017	0.1	1.418710
21.181683	0.1	1.397133
21.183350	0.1	1.376629
21.185017	0.1	1.356542
21.186683	0.1	1.336753
21.188350	0.1	1.318276
21.190017	0.1	1.301348
21.191683	0.1	1.285136
21.193350	0.1	1.268685
21.195017	0.1	1.252055
21.196683	0.1	1.236200
21.198350	0.1	1.222372
21.200017	0.1	1.211345
21.201683	0.1	1.202881
21.203350	0.1	1.195669
21.205017	0.1	1.188397
21.206683	0.1	1.181305
21.208350	0.1	1.175463
21.210017	0.1	1.171827
21.211683	0.1	1.171589
21.213350	0.1	1.175165
21.215017	0.1	1.180410
21.216683	0.1	1.183748
21.218350	0.1	1.183212
21.220017	0.1	1.180172
21.221683	0.1	1.176536
21.223350	0.1	1.173556
21.225017	0.1	1.170933
21.226683	0.1	1.167893
21.228350	0.1	1.164675
21.230017	0.1	1.162767
21.231683	0.1	1.163721
21.233350	0.1	1.168549
21.235017	0.1	1.176953
21.236683	0.1	1.186848
21.238350	0.1	1.195729
21.240017	0.1	1.202047
21.241683	0.1	1.205742
21.243350	0.1	1.207411
21.245017	0.1	1.208007
21.246683	0.1	1.208186
21.248350	0.1	1.208782
21.250017	0.1	1.210451
21.251683	0.1	1.212716
21.253350	0.1	1.214147
21.255017	0.1	1.213551
21.256683	0.1	1.211226
21.258350	0.1	1.208782
21.260017	0.1	1.207173
21.261683	0.1	1.205742
21.263350	0.1	1.203239
21.265017	0.1	1.198948
21.266683	0.1	1.192927
21.268350	0.1	1.186133
21.270017	0.1	1.179874
21.271683	0.1	1.174271
21.273350	0.1	1.168668
21.275017	0.1	1.162946
21.276683	0.1	1.158416
21.278350	0.1	1.156390
21.280017	0.1	1.157045
21.281683	0.1	1.158595
21.283350	0.1	1.159132
21.285017	0.1	1.157582
21.286683	0.1	1.153886
21.288350	0.1	1.147926
21.290017	0.1	1.139999
21.291683	0.1	1.131833
21.293350	0.1	1.124561
21.295017	0.1	1.117170
21.296683	0.1	1.108050
21.298350	0.1	1.097798
21.300017	0.1	1.088739
21.301683	0.1	1.081169
21.303350	0.1	1.073599
21.305017	0.1	1.066566
21.306683	0.1	1.063407
21.308350	0.1	1.066089
21.310017	0.1	1.071811
21.311683	0.1	1.076043
21.313350	0.1	1.076758
21.315017	0.1	1.074433
21.316683	0.1	1.070738
21.318350	0.1	1.067281
21.320017	0.1	1.064062
21.321683	0.1	1.059890
21.323350	0.1	1.054704
21.325017	0.1	1.050532
21.326683	0.1	1.049280
21.328350	0.1	1.049876
21.330017	0.1	1.050234
21.331683	0.1	1.050353
21.333350	0.1	1.051426
21.335017	0.1	1.052618
21.336683	0.1	1.052022
21.338350	0.1	1.049578
21.340017	0.1	1.047313
21.341683	0.1	1.047909
21.343350	0.1	1.052380
21.345017	0.1	1.058817
21.346683	0.1	1.064897
21.348350	0.1	1.069844
21.350017	0.1	1.074016
21.351683	0.1	1.076818
21.353350	0.1	1.077950
21.355017	0.1	1.078427
21.356683	0.1	1.079381
21.358350	0.1	1.081109
21.360017	0.1	1.083911
21.361683	0.1	1.088321
21.363350	0.1	1.093566
21.365017	0.1	1.098335
21.366683	0.1	1.101792
21.368350	0.1	1.104653
21.370017	0.1	1.109541
21.371683	0.1	1.119018
21.373350	0.1	1.132727
21.375017	0.1	1.147211
21.376683	0.1	1.158595
21.378350	0.1	1.165927
21.380017	0.1	1.170933
21.381683	0.1	1.175344
21.383350	0.1	1.179397
21.385017	0.1	1.182675
21.386683	0.1	1.185894
21.388350	0.1	1.190662
21.390017	0.1	1.197100
21.391683	0.1	1.203239
21.393350	0.1	1.207590
21.395017	0.1	1.211226
21.396683	0.1	1.216173
21.398350	0.1	1.223683
21.400017	0.1	1.233101
21.401683	0.1	1.242995
21.403350	0.1	1.251757
21.405017	0.1	1.258373
21.406683	0.1	1.262605
21.408350	0.1	1.265347
21.410017	0.1	1.267970
21.411683	0.1	1.271606
21.413350	0.1	1.276553
21.415017	0.1	1.282036
21.416683	0.1	1.286686
21.418350	0.1	1.289427
21.420017	0.1	1.290262
21.421683	0.1	1.289845
21.423350	0.1	1.288772
21.425017	0.1	1.287580
21.426683	0.1	1.286686
21.428350	0.1	1.286209
21.430017	0.1	1.285017
21.431683	0.1	1.280963
21.433350	0.1	1.272202
21.435017	0.1	1.258910
21.436683	0.1	1.243532
21.438350	0.1	1.230717
21.440017	0.1	1.224339
21.441683	0.1	1.225293
21.443350	0.1	1.230955
21.445017	0.1	1.236677
21.446683	0.1	1.238287
21.448350	0.1	1.234114
21.450017	0.1	1.224995
21.451683	0.1	1.212895
21.453350	0.1	1.200020
21.455017	0.1	1.188278
21.456683	0.1	1.178742
21.458350	0.1	1.170933
21.460017	0.1	1.162887
21.461683	0.1	1.153052
21.463350	0.1	1.141310
21.465017	0.1	1.127780
21.466683	0.1	1.113117
21.468350	0.1	1.098275
21.470017	0.1	1.084268
21.471683	0.1	1.072228
21.473350	0.1	1.062691
21.475017	0.1	1.054585
21.476683	0.1	1.046181
21.478350	0.1	1.035810
21.480017	0.1	1.022518
21.481683	0.1	1.007676
21.483350	0.1	0.995219
21.485017	0.1	0.987887
21.486683	0.1	0.984490
21.488350	0.1	0.981391
21.490017	0.1	0.976622
21.491683	0.1	0.969708
21.493350	0.1	0.960708
21.495017	0.1	0.950098
21.496683	0.1	0.939190
21.498350	0.1	0.929296
21.500017	0.1	0.921309
21.501683	0.1	0.915647
21.503350	0.1	0.911117
21.505017	0.1	0.905871
21.506683	0.1	0.899494
21.508350	0.1	0.892162
21.510017	0.1	0.883877
21.511683	0.1	0.874698
21.513350	0.1	0.865519
21.515017	0.1	0.857472
21.516683	0.1	0.851214
21.518350	0.1	0.846386
21.520017	0.1	0.842392
21.521683	0.1	0.839472
21.523350	0.1	0.837743
21.525017	0.1	0.836611
21.526683	0.1	0.835121
21.528350	0.1	0.832617
21.530017	0.1	0.828028
21.531683	0.1	0.821352
21.533350	0.1	0.814736
21.535017	0.1	0.811517
21.536683	0.1	0.812650
21.538350	0.1	0.816226
21.540017	0.1	0.820100
21.541683	0.1	0.823319
21.543350	0.1	0.825167
21.545017	0.1	0.825286
21.546683	0.1	0.822485
21.548350	0.1	0.815570
21.550017	0.1	0.805438
21.551683	0.1	0.795484
21.553350	0.1	0.788033
21.555017	0.1	0.783205
21.556683	0.1	0.779629
21.558350	0.1	0.776649
21.560017	0.1	0.775576
21.561683	0.1	0.777245
21.563350	0.1	0.780106
21.565017	0.1	0.782609
21.566683	0.1	0.784516
21.568350	0.1	0.786483
21.570017	0.1	0.789225
21.571683	0.1	0.792384
21.573350	0.1	0.795007
21.575017	0.1	0.795484
21.576683	0.1	0.792921
21.578350	0.1	0.787556
21.580017	0.1	0.781357
21.581683	0.1	0.776589
21.583350	0.1	0.774622
21.585017	0.1	0.775754
21.586683	0.1	0.777841
21.588350	0.1	0.777364
21.590017	0.1	0.772953
21.591683	0.1	0.766635
21.593350	0.1	0.762343
21.595017	0.1	0.762641
21.596683	0.1	0.766456
21.598350	0.1	0.770688
21.600017	0.1	0.772119
21.601683	0.1	0.769973
21.603350	0.1	0.765622
21.605017	0.1	0.761271
21.606683	0.1	0.758052
21.608350	0.1	0.756681
21.610017	0.1	0.757575
21.611683	0.1	0.760198
21.613350	0.1	0.763238
21.615017	0.1	0.765741
21.616683	0.1	0.767231
21.618350	0.1	0.767708
21.620017	0.1	0.767529
21.621683	0.1	0.767350
21.623350	0.1	0.766695
21.625017	0.1	0.764608
21.626683	0.1	0.761211
21.628350	0.1	0.757933
21.630017	0.1	0.756264
21.631683	0.1	0.757098
21.633350	0.1	0.760257
21.635017	0.1	0.764906
21.636683	0.1	0.770330
21.638350	0.1	0.775814
21.640017	0.1	0.780404
21.641683	0.1	0.783503
21.643350	0.1	0.784636
21.645017	0.1	0.783682
21.646683	0.1	0.781655
21.648350	0.1	0.780523
21.650017	0.1	0.781596
21.651683	0.1	0.784874
21.653350	0.1	0.789642
21.655017	0.1	0.794351
21.656683	0.1	0.796199
21.658350	0.1	0.793815
21.660017	0.1	0.789166
21.661683	0.1	0.785351
21.663350	0.1	0.784934
21.665017	0.1	0.788331
21.666683	0.1	0.793397
21.668350	0.1	0.798464
21.670017	0.1	0.803530
21.671683	0.1	0.809908
21.673350	0.1	0.818014
21.675017	0.1	0.826657
21.676683	0.1	0.833929
21.678350	0.1	0.838041
21.680017	0.1	0.838518
21.681683	0.1	0.836670
21.683350	0.1	0.835419
21.685017	0.1	0.836611
21.686683	0.1	0.840128
21.688350	0.1	0.844955
21.690017	0.1	0.850797
21.691683	0.1	0.857770
21.693350	0.1	0.865638
21.695017	0.1	0.873447
21.696683	0.1	0.880063
21.698350	0.1	0.884593
21.700017	0.1	0.888050
21.701683	0.1	0.892878
21.703350	0.1	0.900328
21.705017	0.1	0.908613
21.706683	0.1	0.914991
21.708350	0.1	0.917792
21.710017	0.1	0.917196
21.711683	0.1	0.915051
21.713350	0.1	0.913322
21.715017	0.1	0.913024
21.716683	0.1	0.914335
21.718350	0.1	0.917554
21.720017	0.1	0.922561
21.721683	0.1	0.927568
21.723350	0.1	0.929952
21.725017	0.1	0.928223
21.726683	0.1	0.923693
21.728350	0.1	0.920057
21.730017	0.1	0.920177
21.731683	0.1	0.923812
21.733350	0.1	0.928402
21.735017	0.1	0.932038
21.736683	0.1	0.934780
21.738350	0.1	0.935674
21.740017	0.1	0.932992
21.741683	0.1	0.926733
21.743350	0.1	0.919819
21.745017	0.1	0.915468
21.746683	0.1	0.913322
21.748350	0.1	0.910580
21.750017	0.1	0.906110
21.751683	0.1	0.901878
21.753350	0.1	0.899673
21.755017	0.1	0.899136
21.756683	0.1	0.898600
21.758350	0.1	0.897348
21.760017	0.1	0.895023
21.761683	0.1	0.890851
21.763350	0.1	0.884652
21.765017	0.1	0.877678
21.766683	0.1	0.871420
21.768350	0.1	0.865758
21.770017	0.1	0.859559
21.771683	0.1	0.851035
21.773350	0.1	0.838757
21.775017	0.1	0.824094
21.776683	0.1	0.810921
21.778350	0.1	0.801444
21.780017	0.1	0.794709
21.781683	0.1	0.788450
21.783350	0.1	0.781417
21.785017	0.1	0.774384
21.786683	0.1	0.768364
21.788350	0.1	0.763655
21.790017	0.1	0.759959
21.791683	0.1	0.756502
21.793350	0.1	0.752091
21.795017	0.1	0.746489
21.796683	0.1	0.740945
21.798350	0.1	0.737250
21.800017	0.1	0.736296
21.801683	0.1	0.737667
21.803350	0.1	0.739455
21.805017	0.1	0.740945
21.806683	0.1	0.742734
21.808350	0.1	0.744998
21.810017	0.1	0.746012
21.811683	0.1	0.744104
21.813350	0.1	0.739455
21.815017	0.1	0.734210
21.816683	0.1	0.730634
21.818350	0.1	0.729978
21.820017	0.1	0.732720
21.821683	0.1	0.738680
21.823350	0.1	0.747442
21.825017	0.1	0.758648
21.826683	0.1	0.770330
21.828350	0.1	0.779510
21.830017	0.1	0.783742
21.831683	0.1	0.783503
21.833350	0.1	0.781179
21.835017	0.1	0.778794
21.836683	0.1	0.777304
21.838350	0.1	0.777662
21.840017	0.1	0.780523
21.841683	0.1	0.786424
21.843350	0.1	0.795841
21.845017	0.1	0.807941
21.846683	0.1	0.820100
21.848350	0.1	0.829041
21.850017	0.1	0.833929
21.851683	0.1	0.837743
21.853350	0.1	0.844538
21.855017	0.1	0.855863
21.856683	0.1	0.870228
21.858350	0.1	0.885487
21.860017	0.1	0.899434
21.861683	0.1	0.910342
21.863350	0.1	0.917614
21.865017	0.1	0.921905
21.866683	0.1	0.924468
21.868350	0.1	0.926793
21.870017	0.1	0.930131
21.871683	0.1	0.934959
21.873350	0.1	0.940800
21.875017	0.1	0.946820
21.876683	0.1	0.953436
21.878350	0.1	0.962973
21.880017	0.1	0.977397
21.881683	0.1	0.995219
21.883350	0.1	1.012862
21.885017	0.1	1.026630
21.886683	0.1	1.035333
21.888350	0.1	1.041114
21.890017	0.1	1.046836
21.891683	0.1	1.053035
21.893350	0.1	1.058817
21.895017	0.1	1.064301
21.896683	0.1	1.070559
21.898350	0.1	1.078188
21.900017	0.1	1.086176
21.901683	0.1	1.093328
21.903350	0.1	1.100004
21.905017	0.1	1.107276
21.906683	0.1	1.114726
21.908350	0.1	1.120925
21.910017	0.1	1.124799
21.911683	0.1	1.125693
21.913350	0.1	1.122832
21.915017	0.1	1.116991
21.916683	0.1	1.111209
21.918350	0.1	1.107752
21.920017	0.1	1.106858
21.921683	0.1	1.108229
21.923350	0.1	1.110733
21.925017	0.1	1.112521
21.926683	0.1	1.112402
21.928350	0.1	1.109839
21.930017	0.1	1.104474
21.931683	0.1	1.096666
21.933350	0.1	1.087546
21.935017	0.1	1.078546
21.936683	0.1	1.071394
21.938350	0.1	1.067340
21.940017	0.1	1.065970
21.941683	0.1	1.065791
21.943350	0.1	1.066208
21.945017	0.1	1.066983
21.946683	0.1	1.067221
21.948350	0.1	1.066506
21.950017	0.1	1.065373
21.951683	0.1	1.064599
21.953350	0.1	1.064181
21.955017	0.1	1.063466
21.956683	0.1	1.061857
21.958350	0.1	1.059294
21.960017	0.1	1.057327
21.961683	0.1	1.057148
21.963350	0.1	1.058102
21.965017	0.1	1.059175
21.966683	0.1	1.059413
21.968350	0.1	1.057744
21.970017	0.1	1.054823
21.971683	0.1	1.052976
21.973350	0.1	1.054168
21.975017	0.1	1.059711
21.976683	0.1	1.069605
21.978350	0.1	1.082420
21.980017	0.1	1.095951
21.981683	0.1	1.108944
21.983350	0.1	1.120985
21.985017	0.1	1.131415
21.986683	0.1	1.139462
21.988350	0.1	1.144588
21.990017	0.1	1.147449
21.991683	0.1	1.149654
21.993350	0.1	1.153171
21.995017	0.1	1.159489
21.996683	0.1	1.168668
21.998350	0.1	1.179636
22.000017	0.1	1.191616
22.001683	0.1	1.204610
22.003350	0.1	1.218081
22.005017	0.1	1.231253
22.006683	0.1	1.244128
22.008350	0.1	1.257181
22.010017	0.1	1.271308
22.011683	0.1	1.287401
22.013350	0.1	1.305699
22.015017	0.1	1.325607
22.016683	0.1	1.346886
22.018350	0.1	1.369774
22.020017	0.1	1.394391
22.021683	0.1	1.419187
22.023350	0.1	1.442075
22.025017	0.1	1.462698
22.026683	0.1	1.482248
22.028350	0.1	1.502693
22.030017	0.1	1.525641
22.031683	0.1	1.552463
22.033350	0.1	1.583755
22.035017	0.1	1.618743
22.036683	0.1	1.655221
22.038350	0.1	1.691580
22.040017	0.1	1.727462
22.041683	0.1	1.762211
22.043350	0.1	1.795113
22.045017	0.1	1.826882
22.046683	0.1	1.859009
22.048350	0.1	1.892209
22.050017	0.1	1.926780
22.051683	0.1	1.963496
22.053350	0.1	2.003133
22.055017	0.1	2.046108
22.056683	0.1	2.092302
22.058350	0.1	2.141476
22.060017	0.1	2.193093
22.061683	0.1	2.245009
22.063350	0.1	2.294600
22.065017	0.1	2.340853
22.066683	0.1	2.385438
22.068350	0.1	2.430797
22.070017	0.1	2.478004
22.071683	0.1	2.525330
22.073350	0.1	2.569854
22.075017	0.1	2.610803
22.076683	0.1	2.649605
22.078350	0.1	2.687514
22.080017	0.1	2.724409
22.081683	0.1	2.759278
22.083350	0.1	2.792061
22.085017	0.1	2.823115
22.086683	0.1	2.852678
22.088350	0.1	2.879620
22.090017	0.1	2.902746
22.091683	0.1	2.921105
22.093350	0.1	2.933979
22.095017	0.1	2.941191
22.096683	0.1	2.943754
22.098350	0.1	2.942622
22.100017	0.1	2.938926
22.101683	0.1	2.932787
22.103350	0.1	2.923370
22.105017	0.1	2.910018
22.106683	0.1	2.893090
22.108350	0.1	2.873182
22.110017	0.1	2.850950
22.111683	0.1	2.827883
22.113350	0.1	2.804816
22.115017	0.1	2.780140
22.116683	0.1	2.751351
22.118350	0.1	2.717674
22.120017	0.1	2.679706
22.121683	0.1	2.638340
22.123350	0.1	2.594769
22.125017	0.1	2.550125
22.126683	0.1	2.505541
22.128350	0.1	2.461493
22.130017	0.1	2.418041
22.131683	0.1	2.375960
22.133350	0.1	2.336621
22.135017	0.1	2.300441
22.136683	0.1	2.266109
22.138350	0.1	2.231956
22.140017	0.1	2.197802
22.141683	0.1	2.165437
22.143350	0.1	2.136231
22.145017	0.1	2.110303
22.146683	0.1	2.086401
22.148350	0.1	2.063871
22.150017	0.1	2.042472
22.151683	0.1	2.022505
22.153350	0.1	2.005041
22.155017	0.1	1.992643
22.156683	0.1	1.987338
22.158350	0.1	1.988828
22.160017	0.1	1.995802
22.161683	0.1	2.007544
22.163350	0.1	2.023459
22.165017	0.1	2.041936
22.166683	0.1	2.060652
22.168350	0.1	2.078474
22.170017	0.1	2.096534
22.171683	0.1	2.118051
22.173350	0.1	2.146542
22.175017	0.1	2.183736
22.176683	0.1	2.227903
22.178350	0.1	2.274990
22.180017	0.1	2.322376
22.181683	0.1	2.369881
22.183350	0.1	2.418697
22.185017	0.1	2.470017
22.186683	0.1	2.524316
22.188350	0.1	2.582073
22.190017	0.1	2.643943
22.191683	0.1	2.710343
22.193350	0.1	2.781391
22.195017	0.1	2.856255
22.196683	0.1	2.933502
22.198350	0.1	3.013253
22.200017	0.1	3.095806
22.201683	0.1	3.179908
22.203350	0.1	3.263772
22.205017	0.1	3.347278
22.206683	0.1	3.431201
22.208350	0.1	3.515661
22.210017	0.1	3.599525
22.211683	0.1	3.681839
22.213350	0.1	3.763139
22.215017	0.1	3.844261
22.216683	0.1	3.925979
22.218350	0.1	4.009426
22.220017	0.1	4.094720
22.221683	0.1	4.178703
22.223350	0.1	4.257500
22.225017	0.1	4.329622
22.226683	0.1	4.395843
22.228350	0.1	4.456461
22.230017	0.1	4.511178
22.231683	0.1	4.559756
22.233350	0.1	4.602552
22.235017	0.1	4.640103
22.236683	0.1	4.672289
22.238350	0.1	4.698456
22.240017	0.1	4.717827
22.241683	0.1	4.729688
22.243350	0.1	4.733324
22.245017	0.1	4.727602
22.246683	0.1	4.711271
22.248350	0.1	4.684031
22.250017	0.1	4.647136
22.251683	0.1	4.602850
22.253350	0.1	4.553616
22.255017	0.1	4.500151
22.256683	0.1	4.442096
22.258350	0.1	4.379392
22.260017	0.1	4.312694
22.261683	0.1	4.241467
22.263350	0.1	4.163206
22.265017	0.1	4.076481
22.266683	0.1	3.981948
22.268350	0.1	3.881753
22.270017	0.1	3.777981
22.271683	0.1	3.672660
22.273350	0.1	3.567279
22.275017	0.1	3.462315
22.276683	0.1	3.356993
22.278350	0.1	3.250420
22.280017	0.1	3.143251
22.281683	0.1	3.036261
22.283350	0.1	2.929986
22.285017	0.1	2.824783
22.286683	0.1	2.720356
22.288350	0.1	2.616108
22.290017	0.1	2.512634
22.291683	0.1	2.412260
22.293350	0.1	2.317011
22.295017	0.1	2.226591
22.296683	0.1	2.138734
22.298350	0.1	2.052367
22.300017	0.1	1.967669
22.301683	0.1	1.884878
22.303350	0.1	1.804113
22.305017	0.1	1.726151
22.306683	0.1	1.652956
22.308350	0.1	1.586497
22.310017	0.1	1.526952
22.311683	0.1	1.473665
22.313350	0.1	1.425624
22.315017	0.1	1.381934
22.316683	0.1	1.342177
22.318350	0.1	1.306415
22.320017	0.1	1.274109
22.321683	0.1	1.244068
22.323350	0.1	1.215160
22.325017	0.1	1.186848
22.326683	0.1	1.159608
22.328350	0.1	1.134396
22.330017	0.1	1.112282
22.331683	0.1	1.094937
22.333350	0.1	1.083255
22.335017	0.1	1.075924
22.336683	0.1	1.070976
22.338350	0.1	1.067281
22.340017	0.1	1.064241
22.341683	0.1	1.061678
22.343350	0.1	1.060844
22.345017	0.1	1.063645
22.346683	0.1	1.070499
22.348350	0.1	1.079500
22.350017	0.1	1.088500
22.351683	0.1	1.097202
22.353350	0.1	1.106560
22.355017	0.1	1.116335
22.356683	0.1	1.125634
22.358350	0.1	1.133978
22.360017	0.1	1.142740
22.361683	0.1	1.153886
22.363350	0.1	1.168788
22.365017	0.1	1.186907
22.366683	0.1	1.205981
22.368350	0.1	1.224160
22.370017	0.1	1.241565
22.371683	0.1	1.260102
22.373350	0.1	1.281262
22.375017	0.1	1.305163
22.376683	0.1	1.331568
22.378350	0.1	1.361370
22.380017	0.1	1.395226
22.381683	0.1	1.431525
22.383350	0.1	1.467586
22.385017	0.1	1.502097
22.386683	0.1	1.535535
22.388350	0.1	1.568794
22.390017	0.1	1.602769
22.391683	0.1	1.637459
22.393350	0.1	1.672208
22.395017	0.1	1.707077
22.396683	0.1	1.742840
22.398350	0.1	1.780927
22.400017	0.1	1.823843
22.401683	0.1	1.871646
22.403350	0.1	1.920879
22.405017	0.1	1.968384
22.406683	0.1	2.015054
22.408350	0.1	2.064705
22.410017	0.1	2.120137
22.411683	0.1	2.181232
22.413350	0.1	2.246022
22.415017	0.1	2.312482
22.416683	0.1	2.380014
22.418350	0.1	2.449632
22.420017	0.1	2.522946
22.421683	0.1	2.600372
22.423350	0.1	2.681017
22.425017	0.1	2.765060
22.426683	0.1	2.854526
22.428350	0.1	2.950549
22.430017	0.1	3.051520
22.431683	0.1	3.155351
22.433350	0.1	3.261626
22.435017	0.1	3.371418
22.436683	0.1	3.485322
22.438350	0.1	3.603041
22.440017	0.1	3.724396
22.441683	0.1	3.848732
22.443350	0.1	3.976286
22.445017	0.1	4.109323
22.446683	0.1	4.250825
22.448350	0.1	4.402340
22.450017	0.1	4.562736
22.451683	0.1	4.729390
22.453350	0.1	4.900515
22.455017	0.1	5.076170
22.456683	0.1	5.258084
22.458350	0.1	5.448103
22.460017	0.1	5.647362
22.461683	0.1	5.855561
22.463350	0.1	6.071568
22.465017	0.1	6.294907
22.466683	0.1	6.526292
22.468350	0.1	6.766916
22.470017	0.1	7.017434
22.471683	0.1	7.278026
22.473350	0.1	7.549108
22.475017	0.1	7.831216
22.476683	0.1	8.123577
22.478350	0.1	8.424044
22.480017	0.1	8.731485
22.481683	0.1	9.047628
22.483350	0.1	9.376765
22.485017	0.1	9.722889
22.486683	0.1	10.087252
22.488350	0.1	10.468960
22.490017	0.1	10.865987
22.491683	0.1	11.276782
22.493350	0.1	11.701465
22.495017	0.1	12.141348
22.496683	0.1	12.597621
22.498350	0.1	13.071597
22.500017	0.1	13.565720
22.501683	0.1	14.083804
22.503350	0.1	14.628292
22.505017	0.1	15.199483
22.506683	0.1	15.796305
22.508350	0.1	16.417802
22.510017	0.1	17.064513
22.511683	0.1	17.737747
22.513350	0.1	18.437625
22.515017	0.1	19.163490
22.516683	0.1	19.915224
22.518350	0.1	20.694317
22.520017	0.1	21.503092
22.521683	0.1	22.342385
22.523350	0.1	23.211183
22.525017	0.1	24.108829
22.526683	0.1	25.034846
22.528350	0.1	25.986375
22.530017	0.1	26.959004
22.531683	0.1	27.948620
22.533350	0.1	28.952421
22.535017	0.1	29.968383
22.536683	0.1	30.993523
22.538350	0.1	32.023611
22.540017	0.1	33.054533
22.541683	0.1	34.082415
22.543350	0.1	35.102668
22.545017	0.1	36.109628
22.546683	0.1	37.097218
22.548350	0.1	38.060846
22.550017	0.1	38.997414
22.551683	0.1	39.902153
22.553350	0.1	40.767314
22.555017	0.1	41.585746
22.556683	0.1	42.353454
22.558350	0.1	43.066981
22.560017	0.1	43.721440
22.561683	0.1	44.311526
22.563350	0.1	44.832530
22.565017	0.1	45.280817
22.566683	0.1	45.654776
22.568350	0.1	45.953455
22.570017	0.1	46.175125
22.571683	0.1	46.316865
22.573350	0.1	46.375277
22.575017	0.1	46.348157
22.576683	0.1	46.235564
22.578350	0.1	46.040120
22.580017	0.1	45.764926
22.581683	0.1	45.411709
22.583350	0.1	44.981542
22.585017	0.1	44.475916
22.586683	0.1	43.897751
22.588350	0.1	43.253007
22.590017	0.1	42.548003
22.591683	0.1	41.786733
22.593350	0.1	40.970626
22.595017	0.1	40.100875
22.596683	0.1	39.179864
22.598350	0.1	38.213017
22.600017	0.1	37.207665
22.601683	0.1	36.171260
22.603350	0.1	35.110118
22.605017	0.1	34.029605
22.606683	0.1	32.933893
22.608350	0.1	31.825783
22.610017	0.1	30.708374
22.611683	0.1	29.586853
22.613350	0.1	28.467240
22.615017	0.1	27.353944
22.616683	0.1	26.249351
22.618350	0.1	25.156201
22.620017	0.1	24.077357
22.621683	0.1	23.014368
22.623350	0.1	21.967770
22.625017	0.1	20.939888
22.626683	0.1	19.935609
22.628350	0.1	18.959345
22.630017	0.1	18.013359
22.631683	0.1	17.099739
22.633350	0.1	16.221524
22.635017	0.1	15.380741
22.636683	0.1	14.576496
22.638350	0.1	13.805688
22.640017	0.1	13.065697
22.641683	0.1	12.357176
22.643350	0.1	11.682869
22.645017	0.1	11.044384
22.646683	0.1	10.441423
22.648350	0.1	9.872497
22.650017	0.1	9.335161
22.651683	0.1	8.826078
22.653350	0.1	8.343518
22.655017	0.1	7.888079
22.656683	0.1	7.461846
22.658350	0.1	7.066727
22.660017	0.1	6.703675
22.661683	0.1	6.372393
22.663350	0.1	6.070614
22.665017	0.1	5.795002
22.666683	0.1	5.542159
22.668350	0.1	5.308867
22.670017	0.1	5.092264
22.671683	0.1	4.891932
22.673350	0.1	4.709840
22.675017	0.1	4.548192
22.676683	0.1	4.407883
22.678350	0.1	4.288674
22.680017	0.1	4.188955
22.681683	0.1	4.105866
22.683350	0.1	4.035592
22.685017	0.1	3.974915
22.686683	0.1	3.923118
22.688350	0.1	3.880799
22.690017	0.1	3.848851
22.691683	0.1	3.827572
22.693350	0.1	3.817439
22.695017	0.1	3.818810
22.696683	0.1	3.831506
22.698350	0.1	3.854394
22.700017	0.1	3.885746
22.701683	0.1	3.923655
22.703350	0.1	3.966034
22.705017	0.1	4.011274
22.706683	0.1	4.059136
22.708350	0.1	4.111231
22.710017	0.1	4.169584
22.711683	0.1	4.235268
22.713350	0.1	4.308284
22.715017	0.1	4.387379
22.716683	0.1	4.469574
22.718350	0.1	4.551113
22.720017	0.1	4.629672
22.721683	0.1	4.704654
22.723350	0.1	4.775882
22.725017	0.1	4.843593
22.726683	0.1	4.909337
22.728350	0.1	4.975975
22.730017	0.1	5.045474
22.731683	0.1	5.116105
22.733350	0.1	5.183816
22.735017	0.1	5.244553
22.736683	0.1	5.296529
22.738350	0.1	5.341292
22.740017	0.1	5.381883
22.741683	0.1	5.420089
22.743350	0.1	5.455375
22.745017	0.1	5.485952
22.746683	0.1	5.510867
22.748350	0.1	5.528868
22.750017	0.1	5.537331
22.751683	0.1	5.534470
22.753350	0.1	5.520642
22.755017	0.1	5.497516
22.756683	0.1	5.467415
22.758350	0.1	5.431831
22.760017	0.1	5.389572
22.761683	0.1	5.338908
22.763350	0.1	5.280197
22.765017	0.1	5.214870
22.766683	0.1	5.144239
22.768350	0.1	5.069077
22.770017	0.1	4.988551
22.771683	0.1	4.900933
22.773350	0.1	4.805148
22.775017	0.1	4.702270
22.776683	0.1	4.595340
22.778350	0.1	4.487276
22.780017	0.1	4.379332
22.781683	0.1	4.270971
22.783350	0.1	4.161120
22.785017	0.1	4.048586
22.786683	0.1	3.933192
22.788350	0.1	3.814578
22.790017	0.1	3.693223
22.791683	0.1	3.571689
22.793350	0.1	3.453195
22.795017	0.1	3.338218
22.796683	0.1	3.223837
22.798350	0.1	3.106654
22.800017	0.1	2.985656
22.801683	0.1	2.863825
22.803350	0.1	2.745867
22.805017	0.1	2.636135
22.806683	0.1	2.535701
22.808350	0.1	2.441347
22.810017	0.1	2.347946
22.811683	0.1	2.252519
22.813350	0.1	2.155662
22.815017	0.1	2.060592
22.816683	0.1	1.971245
22.818350	0.1	1.889169
22.820017	0.1	1.812697
22.821683	0.1	1.739800
22.823350	0.1	1.669884
22.825017	0.1	1.603007
22.826683	0.1	1.539588
22.828350	0.1	1.480401
22.830017	0.1	1.425028
22.831683	0.1	1.372755
22.833350	0.1	1.323462
22.835017	0.1	1.278639
22.836683	0.1	1.239777
22.838350	0.1	1.206100
22.840017	0.1	1.175881
22.841683	0.1	1.147568
22.843350	0.1	1.119971
22.845017	0.1	1.092553
22.846683	0.1	1.065731
22.848350	0.1	1.039863
22.850017	0.1	1.014412
22.851683	0.1	0.989497
22.853350	0.1	0.965834
22.855017	0.1	0.943720
22.856683	0.1	0.923574
22.858350	0.1	0.906766
22.860017	0.1	0.894785
22.861683	0.1	0.886619
22.863350	0.1	0.879586
22.865017	0.1	0.870824
22.866683	0.1	0.859976
22.868350	0.1	0.849664
22.870017	0.1	0.841498
22.871683	0.1	0.834048
22.873350	0.1	0.825763
22.875017	0.1	0.817299
22.876683	0.1	0.809372
22.878350	0.1	0.802815
22.880017	0.1	0.798404
22.881683	0.1	0.796497
22.883350	0.1	0.797093
22.885017	0.1	0.800669
22.886683	0.1	0.806391
22.888350	0.1	0.812054
22.890017	0.1	0.815690
22.891683	0.1	0.816286
22.893350	0.1	0.813782
22.895017	0.1	0.809372
22.896683	0.1	0.805259
22.898350	0.1	0.802994
22.900017	0.1	0.802815
22.901683	0.1	0.804484
22.903350	0.1	0.807047
22.905017	0.1	0.809491
22.906683	0.1	0.811160
22.908350	0.1	0.812650
22.910017	0.1	0.814736
22.911683	0.1	0.817835
22.913350	0.1	0.822008
22.915017	0.1	0.827014
22.916683	0.1	0.832200
22.918350	0.1	0.836492
22.920017	0.1	0.839829
22.921683	0.1	0.844061
22.923350	0.1	0.851154
22.925017	0.1	0.861347
22.926683	0.1	0.873566
22.928350	0.1	0.886798
22.930017	0.1	0.900388
22.931683	0.1	0.913262
22.933350	0.1	0.923455
22.935017	0.1	0.929773
22.936683	0.1	0.933826
22.938350	0.1	0.938773
22.940017	0.1	0.946224
22.941683	0.1	0.954866
22.943350	0.1	0.962257
22.945017	0.1	0.968397
22.946683	0.1	0.975430
22.948350	0.1	0.985503
22.950017	0.1	0.999212
22.951683	0.1	1.015842
22.953350	0.1	1.034081
22.955017	0.1	1.051724
22.956683	0.1	1.066506
22.958350	0.1	1.078367
22.960017	0.1	1.089394
22.961683	0.1	1.102030
22.963350	0.1	1.117408
22.965017	0.1	1.135051
22.966683	0.1	1.153529
22.968350	0.1	1.171768
22.970017	0.1	1.188636
22.971683	0.1	1.203775
22.973350	0.1	1.218438
22.975017	0.1	1.234889
22.976683	0.1	1.254559
22.978350	0.1	1.276970
22.980017	0.1	1.300633
22.981683	0.1	1.324058
22.983350	0.1	1.346648
22.985017	0.1	1.369357
22.986683	0.1	1.393497
22.988350	0.1	1.420021
22.990017	0.1	1.449168
22.991683	0.1	1.480281
22.993350	0.1	1.512289
22.995017	0.1	1.545072
22.996683	0.1	1.579762
22.998350	0.1	1.616776
23.000017	0.1	1.655221
23.001683	0.1	1.694024
23.003350	0.1	1.731634
23.005017	0.1	1.767278
23.006683	0.1	1.801610
23.008350	0.1	1.836836
23.010017	0.1	1.875460
23.011683	0.1	1.918912
23.013350	0.1	1.966119
23.015017	0.1	2.014637
23.016683	0.1	2.062559
23.018350	0.1	2.110183
23.020017	0.1	2.158523
23.021683	0.1	2.207816
23.023350	0.1	2.256930
23.025017	0.1	2.303958
23.026683	0.1	2.347171
23.028350	0.1	2.386689
23.030017	0.1	2.424717
23.031683	0.1	2.463818
23.033350	0.1	2.505005
23.035017	0.1	2.546072
23.036683	0.1	2.582431
23.038350	0.1	2.611101
23.040017	0.1	2.634466
23.041683	0.1	2.657771
23.043350	0.1	2.684176
23.045017	0.1	2.712488
23.046683	0.1	2.739489
23.048350	0.1	2.762318
23.050017	0.1	2.780318
23.051683	0.1	2.795696
23.053350	0.1	2.810359
23.055017	0.1	2.823353
23.056683	0.1	2.831876
23.058350	0.1	2.833307
23.060017	0.1	2.826691
23.061683	0.1	2.813518
23.063350	0.1	2.795339
23.065017	0.1	2.772272
23.066683	0.1	2.743721
23.068350	0.1	2.710104
23.070017	0.1	2.672374
23.071683	0.1	2.631784
23.073350	0.1	2.588928
23.075017	0.1	2.544522
23.076683	0.1	2.498984
23.078350	0.1	2.452076
23.080017	0.1	2.402604
23.081683	0.1	2.350330
23.083350	0.1	2.296806
23.085017	0.1	2.243519
23.086683	0.1	2.189994
23.088350	0.1	2.135635
23.090017	0.1	2.080858
23.091683	0.1	2.026022
23.093350	0.1	1.970649
23.095017	0.1	1.914442
23.096683	0.1	1.858473
23.098350	0.1	1.803458
23.100017	0.1	1.748800
23.101683	0.1	1.694024
23.103350	0.1	1.639485
23.105017	0.1	1.585186
23.106683	0.1	1.530886
23.108350	0.1	1.476824
23.110017	0.1	1.423419
23.111683	0.1	1.371801
23.113350	0.1	1.323342
23.115017	0.1	1.279235
23.116683	0.1	1.239777
23.118350	0.1	1.204670
23.120017	0.1	1.173616
23.121683	0.1	1.146257
23.123350	0.1	1.121223
23.125017	0.1	1.096428
23.126683	0.1	1.069844
23.128350	0.1	1.040816
23.130017	0.1	1.010716
23.131683	0.1	0.981450
23.133350	0.1	0.954986
23.135017	0.1	0.933051
23.136683	0.1	0.916362
23.138350	0.1	0.903368
23.140017	0.1	0.891447
23.141683	0.1	0.878811
23.143350	0.1	0.865817
23.145017	0.1	0.854492
23.146683	0.1	0.845611
23.148350	0.1	0.838459
23.150017	0.1	0.832319
23.151683	0.1	0.827134
23.153350	0.1	0.822485
23.155017	0.1	0.817299
23.156683	0.1	0.809968
23.158350	0.1	0.799060
23.160017	0.1	0.785112
23.161683	0.1	0.770867
23.163350	0.1	0.759482
23.165017	0.1	0.752568
23.166683	0.1	0.749648
23.168350	0.1	0.749826
23.170017	0.1	0.753164
23.171683	0.1	0.759244
23.173350	0.1	0.765562
23.175017	0.1	0.768244
23.176683	0.1	0.764966
23.178350	0.1	0.756919
23.180017	0.1	0.747442
23.181683	0.1	0.739276
23.183350	0.1	0.733018
23.185017	0.1	0.728428
23.186683	0.1	0.726163
23.188350	0.1	0.726223
23.190017	0.1	0.726402
23.191683	0.1	0.724673
23.193350	0.1	0.721097
23.195017	0.1	0.716925
23.196683	0.1	0.713646
23.198350	0.1	0.712216
23.200017	0.1	0.712693
23.201683	0.1	0.714183
23.203350	0.1	0.715613
23.205017	0.1	0.716031
23.206683	0.1	0.713885
23.208350	0.1	0.708699
23.210017	0.1	0.702381
23.211683	0.1	0.698149
23.213350	0.1	0.696421
23.215017	0.1	0.695348
23.216683	0.1	0.694811
23.218350	0.1	0.696182
23.220017	0.1	0.699341
23.221683	0.1	0.701726
23.223350	0.1	0.701189
23.225017	0.1	0.697255
23.226683	0.1	0.690579
23.228350	0.1	0.682592
23.230017	0.1	0.674903
23.231683	0.1	0.668705
23.233350	0.1	0.664175
23.235017	0.1	0.661075
23.236683	0.1	0.659227
23.238350	0.1	0.657678
23.240017	0.1	0.654876
23.241683	0.1	0.650942
23.243350	0.1	0.646651
23.245017	0.1	0.642002
23.246683	0.1	0.637233
23.248350	0.1	0.634253
23.250017	0.1	0.634551
23.251683	0.1	0.637293
23.253350	0.1	0.640631
23.255017	0.1	0.643790
23.256683	0.1	0.647306
23.258350	0.1	0.651240
23.260017	0.1	0.654757
23.261683	0.1	0.656843
23.263350	0.1	0.657201
23.265017	0.1	0.656426
23.266683	0.1	0.656247
23.268350	0.1	0.658214
23.270017	0.1	0.662088
23.271683	0.1	0.666022
23.273350	0.1	0.667989
23.275017	0.1	0.667214
23.276683	0.1	0.665546
23.278350	0.1	0.665784
23.280017	0.1	0.669837
23.281683	0.1	0.677586
23.283350	0.1	0.686824
23.285017	0.1	0.695288
23.286683	0.1	0.702620
23.288350	0.1	0.709474
23.290017	0.1	0.714839
23.291683	0.1	0.716507
23.293350	0.1	0.714243
23.295017	0.1	0.710607
23.296683	0.1	0.708878
23.298350	0.1	0.710428
23.300017	0.1	0.714541
23.301683	0.1	0.720024
23.303350	0.1	0.726163
23.305017	0.1	0.733316
23.306683	0.1	0.741363
23.308350	0.1	0.749767
23.310017	0.1	0.757694
23.311683	0.1	0.765085
23.313350	0.1	0.771642
23.315017	0.1	0.776887
23.316683	0.1	0.780702
23.318350	0.1	0.783622
23.320017	0.1	0.786245
23.321683	0.1	0.787735
23.323350	0.1	0.786662
23.325017	0.1	0.782967
23.326683	0.1	0.778556
23.328350	0.1	0.775993
23.330017	0.1	0.777364
23.331683	0.1	0.781834
23.333350	0.1	0.786483
23.335017	0.1	0.788212
23.336683	0.1	0.785232
23.338350	0.1	0.777841
23.340017	0.1	0.767887
23.341683	0.1	0.757813
23.343350	0.1	0.749707
23.345017	0.1	0.744820
23.346683	0.1	0.743091
23.348350	0.1	0.743151
23.350017	0.1	0.743985
23.351683	0.1	0.745416
23.353350	0.1	0.746727
23.355017	0.1	0.746608
23.356683	0.1	0.744939
23.358350	0.1	0.742614
23.360017	0.1	0.739217
23.361683	0.1	0.733614
23.363350	0.1	0.725150
23.365017	0.1	0.714600
23.366683	0.1	0.704229
23.368350	0.1	0.696659
23.370017	0.1	0.693381
23.371683	0.1	0.694275
23.373350	0.1	0.697613
23.375017	0.1	0.700653
23.376683	0.1	0.701308
23.378350	0.1	0.699103
23.380017	0.1	0.695646
23.381683	0.1	0.692546
23.383350	0.1	0.689864
23.385017	0.1	0.686765
23.386683	0.1	0.683010
23.388350	0.1	0.679791
23.390017	0.1	0.678599
23.391683	0.1	0.679731
23.393350	0.1	0.681877
23.395017	0.1	0.683904
23.396683	0.1	0.685811
23.398350	0.1	0.688136
23.400017	0.1	0.690758
23.401683	0.1	0.693262
23.403350	0.1	0.694811
23.405017	0.1	0.695109
23.406683	0.1	0.693858
23.408350	0.1	0.690997
23.410017	0.1	0.686288
23.411683	0.1	0.680089
23.413350	0.1	0.674009
23.415017	0.1	0.670373
23.416683	0.1	0.671685
23.418350	0.1	0.678361
23.420017	0.1	0.687718
23.421683	0.1	0.695646
23.423350	0.1	0.699043
23.425017	0.1	0.698090
23.426683	0.1	0.695348
23.428350	0.1	0.693858
23.430017	0.1	0.695586
23.431683	0.1	0.700653
23.433350	0.1	0.707328
23.435017	0.1	0.713110
23.436683	0.1	0.716209
23.438350	0.1	0.716269
23.440017	0.1	0.714064
23.441683	0.1	0.710607
23.443350	0.1	0.707209
23.445017	0.1	0.704944
23.446683	0.1	0.705004
23.448350	0.1	0.708103
23.450017	0.1	0.713110
23.451683	0.1	0.717461
23.453350	0.1	0.718594
23.455017	0.1	0.716806
23.456683	0.1	0.714362
23.458350	0.1	0.712395
23.460017	0.1	0.710487
23.461683	0.1	0.709117
23.463350	0.1	0.709772
23.465017	0.1	0.712633
23.466683	0.1	0.715852
23.468350	0.1	0.717759
23.470017	0.1	0.718534
23.471683	0.1	0.718474
23.473350	0.1	0.717640
23.475017	0.1	0.715733
23.476683	0.1	0.713170
23.478350	0.1	0.710666
23.480017	0.1	0.709534
23.481683	0.1	0.710368
23.483350	0.1	0.712276
23.485017	0.1	0.713468
23.486683	0.1	0.713885
23.488350	0.1	0.714779
23.490017	0.1	0.717402
23.491683	0.1	0.722349
23.493350	0.1	0.728011
23.495017	0.1	0.732064
23.496683	0.1	0.734091
23.498350	0.1	0.736356
23.500017	0.1	0.740945
23.501683	0.1	0.747144
23.503350	0.1	0.753403
23.505017	0.1	0.760436
23.506683	0.1	0.769973
23.508350	0.1	0.781834
23.510017	0.1	0.793994
23.511683	0.1	0.805140
23.513350	0.1	0.815868
23.515017	0.1	0.827193
23.516683	0.1	0.839472
23.518350	0.1	0.852525
23.520017	0.1	0.866771
23.521683	0.1	0.882030
23.523350	0.1	0.897348
23.525017	0.1	0.912190
23.526683	0.1	0.927329
23.528350	0.1	0.943482
23.530017	0.1	0.960052
23.531683	0.1	0.975490
23.533350	0.1	0.989139
23.535017	0.1	1.002371
23.536683	0.1	1.017809
23.538350	0.1	1.037359
23.540017	0.1	1.061142
23.541683	0.1	1.088739
23.543350	0.1	1.119971
23.545017	0.1	1.154304
23.546683	0.1	1.190126
23.548350	0.1	1.225293
23.550017	0.1	1.259685
23.551683	0.1	1.294792
23.553350	0.1	1.332104
23.555017	0.1	1.372576
23.556683	0.1	1.416981
23.558350	0.1	1.464784
23.560017	0.1	1.514912
23.561683	0.1	1.567125
23.563350	0.1	1.621544
23.565017	0.1	1.678348
23.566683	0.1	1.738072
23.568350	0.1	1.800895
23.570017	0.1	1.866520
23.571683	0.1	1.935423
23.573350	0.1	2.009034
23.575017	0.1	2.089143
23.576683	0.1	2.176762
23.578350	0.1	2.271116
23.580017	0.1	2.370179
23.581683	0.1	2.472341
23.583350	0.1	2.576769
23.585017	0.1	2.682328
23.586683	0.1	2.787888
23.588350	0.1	2.894461
23.590017	0.1	3.005147
23.591683	0.1	3.123224
23.593350	0.1	3.250599
23.595017	0.1	3.386855
23.596683	0.1	3.530085
23.598350	0.1	3.678739
23.600017	0.1	3.832460
23.601683	0.1	3.991306
23.603350	0.1	4.156411
23.605017	0.1	4.329682
23.606683	0.1	4.512787
23.608350	0.1	4.706025
23.610017	0.1	4.908681
23.611683	0.1	5.120218
23.613350	0.1	5.340278
23.615017	0.1	5.567909
23.616683	0.1	5.801976
23.618350	0.1	6.041170
23.620017	0.1	6.285251
23.621683	0.1	6.535650
23.623350	0.1	6.794811
23.625017	0.1	7.064224
23.626683	0.1	7.343650
23.628350	0.1	7.632435
23.630017	0.1	7.930756
23.631683	0.1	8.238733
23.633350	0.1	8.555890
23.635017	0.1	8.881987
23.636683	0.1	9.217322
23.638350	0.1	9.562910
23.640017	0.1	9.919823
23.641683	0.1	10.288180
23.643350	0.1	10.667384
23.645017	0.1	11.058808
23.646683	0.1	11.465371
23.648350	0.1	11.888564
23.650017	0.1	12.327195
23.651683	0.1	12.779594
23.653350	0.1	13.245643
23.655017	0.1	13.728560
23.656683	0.1	14.233173
23.658350	0.1	14.762522
23.660017	0.1	15.316487
23.661683	0.1	15.893103
23.663350	0.1	16.490043
23.665017	0.1	17.104686
23.666683	0.1	17.736019
23.668350	0.1	18.387021
23.670017	0.1	19.063176
23.671683	0.1	19.768418
23.673350	0.1	20.504416
23.675017	0.1	21.271051
23.676683	0.1	22.067131
23.678350	0.1	22.891344
23.680017	0.1	23.743988
23.681683	0.1	24.626495
23.683350	0.1	25.539459
23.685017	0.1	26.481272
23.686683	0.1	27.448239
23.688350	0.1	28.436662
23.690017	0.1	29.445888
23.691683	0.1	30.476751
23.693350	0.1	31.528177
23.695017	0.1	32.595398
23.696683	0.1	33.672633
23.698350	0.1	34.755411
23.700017	0.1	35.840454
23.701683	0.1	36.925139
23.703350	0.1	38.006368
23.705017	0.1	39.079370
23.706683	0.1	40.137711
23.708350	0.1	41.173639
23.710017	0.1	42.178931
23.711683	0.1	43.145659
23.713350	0.1	44.067981
23.715017	0.1	44.941130
23.716683	0.1	45.760336
23.718350	0.1	46.521845
23.720017	0.1	47.222796
23.721683	0.1	47.860506
23.723350	0.1	48.432115
23.725017	0.1	48.933807
23.726683	0.1	49.359563
23.728350	0.1	49.703005
23.730017	0.1	49.961093
23.731683	0.1	50.133589
23.733350	0.1	50.219718
23.735017	0.1	50.217751
23.736683	0.1	50.126854
23.738350	0.1	49.947742
23.740017	0.1	49.681368
23.741683	0.1	49.329045
23.743350	0.1	48.892382
23.745017	0.1	48.374358
23.746683	0.1	47.780099
23.748350	0.1	47.116342
23.750017	0.1	46.388033
23.751683	0.1	45.596662
23.753350	0.1	44.742229
23.755017	0.1	43.827000
23.756683	0.1	42.856636
23.758350	0.1	41.838052
23.760017	0.1	40.777447
23.761683	0.1	39.680722
23.763350	0.1	38.554432
23.765017	0.1	37.405195
23.766683	0.1	36.239149
23.768350	0.1	35.061123
23.770017	0.1	33.873322
23.771683	0.1	32.676341
23.773350	0.1	31.471970
23.775017	0.1	30.265214
23.776683	0.1	29.063167
23.778350	0.1	27.871372
23.780017	0.1	26.693942
23.781683	0.1	25.535883
23.783350	0.1	24.402322
23.785017	0.1	23.295344
23.786683	0.1	22.214474
23.788350	0.1	21.158816
23.790017	0.1	20.128430
23.791683	0.1	19.126178
23.793350	0.1	18.155576
23.795017	0.1	17.218054
23.796683	0.1	16.313077
23.798350	0.1	15.441359
23.800017	0.1	14.604867
23.801683	0.1	13.805033
23.803350	0.1	13.041795
23.805017	0.1	12.314022
23.806683	0.1	11.620284
23.808350	0.1	10.959984
23.810017	0.1	10.332585
23.811683	0.1	9.737075
23.813350	0.1	9.172619
23.815017	0.1	8.638621
23.816683	0.1	8.134008
23.818350	0.1	7.657886
23.820017	0.1	7.210434
23.821683	0.1	6.792665
23.823350	0.1	6.403506
23.825017	0.1	6.039858
23.826683	0.1	5.698562
23.828350	0.1	5.377949
23.830017	0.1	5.077243
23.831683	0.1	4.795373
23.833350	0.1	4.529834
23.835017	0.1	4.278124
23.836683	0.1	4.040599
23.838350	0.1	3.819764
23.840017	0.1	3.616512
23.841683	0.1	3.429115
23.843350	0.1	3.255129
23.845017	0.1	3.092885
23.846683	0.1	2.941489
23.848350	0.1	2.801061
23.850017	0.1	2.671361
23.851683	0.1	2.551675
23.853350	0.1	2.441883
23.855017	0.1	2.342641
23.856683	0.1	2.254188
23.858350	0.1	2.174318
23.860017	0.1	2.099157
23.861683	0.1	2.025485
23.863350	0.1	1.953066
23.865017	0.1	1.884163
23.866683	0.1	1.820743
23.868350	0.1	1.762927
23.870017	0.1	1.710355
23.871683	0.1	1.662314
23.873350	0.1	1.616955
23.875017	0.1	1.573086
23.876683	0.1	1.531839
23.878350	0.1	1.495838
23.880017	0.1	1.465798
23.881683	0.1	1.439154
23.883350	0.1	1.412809
23.885017	0.1	1.385808
23.886683	0.1	1.358688
23.888350	0.1	1.331747
23.890017	0.1	1.305223
23.891683	0.1	1.280665
23.893350	0.1	1.259506
23.895017	0.1	1.241684
23.896683	0.1	1.225948
23.898350	0.1	1.211464
23.900017	0.1	1.198649
23.901683	0.1	1.188159
23.903350	0.1	1.179457
23.905017	0.1	1.170755
23.906683	0.1	1.159966
23.908350	0.1	1.147032
23.910017	0.1	1.132846
23.911683	0.1	1.117528
23.913350	0.1	1.101434
23.915017	0.1	1.085877
23.916683	0.1	1.072049
23.918350	0.1	1.059830
23.920017	0.1	1.048029
23.921683	0.1	1.035452
23.923350	0.1	1.021922
23.925017	0.1	1.008093
23.926683	0.1	0.994086
23.928350	0.1	0.979722
23.930017	0.1	0.966191
23.931683	0.1	0.954986
23.933350	0.1	0.945509
23.935017	0.1	0.935197
23.936683	0.1	0.922203
23.938350	0.1	0.906766
23.940017	0.1	0.891388
23.941683	0.1	0.879467
23.943350	0.1	0.872493
23.945017	0.1	0.868678
23.946683	0.1	0.864506
23.948350	0.1	0.858009
23.950017	0.1	0.849426
23.951683	0.1	0.840426
23.953350	0.1	0.833094
23.955017	0.1	0.829697
23.956683	0.1	0.829697
23.958350	0.1	0.829458
23.960017	0.1	0.826299
23.961683	0.1	0.820220
23.963350	0.1	0.812233
23.965017	0.1	0.804246
23.966683	0.1	0.798821
23.968350	0.1	0.795662
23.970017	0.1	0.791311
23.971683	0.1	0.782788
23.973350	0.1	0.770509
23.975017	0.1	0.757039
23.976683	0.1	0.744581
23.978350	0.1	0.734329
23.980017	0.1	0.726223
23.981683	0.1	0.718951
23.983350	0.1	0.711381
23.985017	0.1	0.704110
23.986683	0.1	0.698984
23.988350	0.1	0.696659
23.990017	0.1	0.696421
23.991683	0.1	0.696838
23.993350	0.1	0.696540
23.995017	0.1	0.695050
23.996683	0.1	0.692844
23.998350	0.1	0.689864
24.000017	0.1	0.686109
24.001683	0.1	0.682890
24.003350	0.1	0.682473
24.005017	0.1	0.685751
24.006683	0.1	0.691593
24.008350	0.1	0.697911
24.010017	0.1	0.701726
24.011683	0.1	0.701129
24.013350	0.1	0.697553
24.015017	0.1	0.694096
24.016683	0.1	0.692844
24.018350	0.1	0.694215
24.020017	0.1	0.697374
24.021683	0.1	0.700712
24.023350	0.1	0.702441
24.025017	0.1	0.701428
24.026683	0.1	0.697255
24.028350	0.1	0.691116
24.030017	0.1	0.685155
24.031683	0.1	0.681341
24.033350	0.1	0.680864
24.035017	0.1	0.683904
24.036683	0.1	0.688553
24.038350	0.1	0.692129
24.040017	0.1	0.693619
24.041683	0.1	0.693381
24.043350	0.1	0.692546
24.045017	0.1	0.692725
24.046683	0.1	0.695944
24.048350	0.1	0.702083
24.050017	0.1	0.709236
24.051683	0.1	0.716209
24.053350	0.1	0.722587
24.055017	0.1	0.727713
24.056683	0.1	0.732243
24.058350	0.1	0.737369
24.060017	0.1	0.743568
24.061683	0.1	0.750542
24.063350	0.1	0.757873
24.065017	0.1	0.765264
24.066683	0.1	0.772834
24.068350	0.1	0.780523
24.070017	0.1	0.787795
24.071683	0.1	0.795126
24.073350	0.1	0.803232
24.075017	0.1	0.811935
24.076683	0.1	0.820935
24.078350	0.1	0.831246
24.080017	0.1	0.842929
24.081683	0.1	0.855744
24.083350	0.1	0.870287
24.085017	0.1	0.886917
24.086683	0.1	0.904024
24.088350	0.1	0.919998
24.090017	0.1	0.933349
24.091683	0.1	0.943124
24.093350	0.1	0.950337
24.095017	0.1	0.957310
24.096683	0.1	0.965416
24.098350	0.1	0.975013
24.100017	0.1	0.985384
24.101683	0.1	0.995398
24.103350	0.1	1.004040
24.105017	0.1	1.011133
24.106683	0.1	1.017451
24.108350	0.1	1.024544
24.110017	0.1	1.033664
24.111683	0.1	1.044452
24.113350	0.1	1.056254
24.115017	0.1	1.069784
24.116683	0.1	1.086354
24.118350	0.1	1.104474
24.120017	0.1	1.119971
24.121683	0.1	1.129389
24.123350	0.1	1.132846
24.125017	0.1	1.132786
24.126683	0.1	1.132965
24.128350	0.1	1.136780
24.130017	0.1	1.145661
24.131683	0.1	1.158834
24.133350	0.1	1.173377
24.135017	0.1	1.185358
24.136683	0.1	1.191974
24.138350	0.1	1.193523
24.140017	0.1	1.192629
24.141683	0.1	1.192391
24.143350	0.1	1.194894
24.145017	0.1	1.200557
24.146683	0.1	1.206994
24.148350	0.1	1.211107
24.150017	0.1	1.211941
24.151683	0.1	1.211047
24.153350	0.1	1.210928
24.155017	0.1	1.213431
24.156683	0.1	1.219153
24.158350	0.1	1.227200
24.160017	0.1	1.236975
24.161683	0.1	1.248956
24.163350	0.1	1.263142
24.165017	0.1	1.278043
24.166683	0.1	1.292169
24.168350	0.1	1.305819
24.170017	0.1	1.319349
24.171683	0.1	1.331508
24.173350	0.1	1.341105
24.175017	0.1	1.347959
24.176683	0.1	1.352847
24.178350	0.1	1.357853
24.180017	0.1	1.366437
24.181683	0.1	1.380503
24.183350	0.1	1.398504
24.185017	0.1	1.418471
24.186683	0.1	1.439393
24.188350	0.1	1.460970
24.190017	0.1	1.482427
24.191683	0.1	1.502514
24.193350	0.1	1.521647
24.195017	0.1	1.541853
24.196683	0.1	1.564026
24.198350	0.1	1.586855
24.200017	0.1	1.609683
24.201683	0.1	1.634717
24.203350	0.1	1.664162
24.205017	0.1	1.699090
24.206683	0.1	1.739144
24.208350	0.1	1.781643
24.210017	0.1	1.821578
24.211683	0.1	1.855254
24.213350	0.1	1.882911
24.215017	0.1	1.908302
24.216683	0.1	1.935780
24.218350	0.1	1.967073
24.220017	0.1	2.001464
24.221683	0.1	2.037943
24.223350	0.1	2.076924
24.225017	0.1	2.119124
24.226683	0.1	2.163708
24.228350	0.1	2.207101
24.230017	0.1	2.245247
24.231683	0.1	2.276540
24.233350	0.1	2.302230
24.235017	0.1	2.325237
24.236683	0.1	2.348781
24.238350	0.1	2.374709
24.240017	0.1	2.402485
24.241683	0.1	2.431095
24.243350	0.1	2.458990
24.245017	0.1	2.484143
24.246683	0.1	2.505243
24.248350	0.1	2.522648
24.250017	0.1	2.537370
24.251683	0.1	2.550125
24.253350	0.1	2.561033
24.255017	0.1	2.569199
24.256683	0.1	2.574146
24.258350	0.1	2.576351
24.260017	0.1	2.575696
24.261683	0.1	2.570570
24.263350	0.1	2.560318
24.265017	0.1	2.545834
24.266683	0.1	2.528131
24.268350	0.1	2.507568
24.270017	0.1	2.483785
24.271683	0.1	2.455950
24.273350	0.1	2.423644
24.275017	0.1	2.387166
24.276683	0.1	2.347589
24.278350	0.1	2.306342
24.280017	0.1	2.264559
24.281683	0.1	2.222479
24.283350	0.1	2.179265
24.285017	0.1	2.134383
24.286683	0.1	2.087236
24.288350	0.1	2.037168
24.290017	0.1	1.984060
24.291683	0.1	1.928866
24.293350	0.1	1.873255
24.295017	0.1	1.818299
24.296683	0.1	1.763880
24.298350	0.1	1.709938
24.300017	0.1	1.656115
24.301683	0.1	1.601875
24.303350	0.1	1.546919
24.305017	0.1	1.491368
24.306683	0.1	1.435399
24.308350	0.1	1.380146
24.310017	0.1	1.327753
24.311683	0.1	1.279473
24.313350	0.1	1.234651
24.315017	0.1	1.191199
24.316683	0.1	1.147986
24.318350	0.1	1.105666
24.320017	0.1	1.065672
24.321683	0.1	1.028717
24.323350	0.1	0.993788
24.325017	0.1	0.959516
24.326683	0.1	0.926256
24.328350	0.1	0.895500
24.330017	0.1	0.867784
24.331683	0.1	0.841975
24.333350	0.1	0.816405
24.335017	0.1	0.790119
24.336683	0.1	0.762582
24.338350	0.1	0.733256
24.340017	0.1	0.702441
24.341683	0.1	0.671983
24.343350	0.1	0.644505
24.345017	0.1	0.622511
24.346683	0.1	0.607252
24.348350	0.1	0.598431
24.350017	0.1	0.594080
24.351683	0.1	0.591576
24.353350	0.1	0.588357
24.355017	0.1	0.582993
24.356683	0.1	0.575542
24.358350	0.1	0.568271
24.360017	0.1	0.564039
24.361683	0.1	0.563145
24.363350	0.1	0.563264
24.365017	0.1	0.562608
24.366683	0.1	0.560999
24.368350	0.1	0.557959
24.370017	0.1	0.552297
24.371683	0.1	0.543952
24.373350	0.1	0.534356
24.375017	0.1	0.524819
24.376683	0.1	0.516057
24.378350	0.1	0.508070
24.380017	0.1	0.499547
24.381683	0.1	0.489116
24.383350	0.1	0.477672
24.385017	0.1	0.468433
24.386683	0.1	0.463665
24.388350	0.1	0.464320
24.390017	0.1	0.470579
24.391683	0.1	0.481665
24.393350	0.1	0.495434
24.395017	0.1	0.508666
24.396683	0.1	0.518680
24.398350	0.1	0.524640
24.400017	0.1	0.526547
24.401683	0.1	0.523925
24.403350	0.1	0.516772
24.405017	0.1	0.506580
24.406683	0.1	0.496030
24.408350	0.1	0.488520
24.410017	0.1	0.485778
24.411683	0.1	0.486910
24.413350	0.1	0.490069
24.415017	0.1	0.494123
24.416683	0.1	0.497818
24.418350	0.1	0.499964
24.420017	0.1	0.499547
24.421683	0.1	0.497580
24.423350	0.1	0.496924
24.425017	0.1	0.499308
24.426683	0.1	0.503302
24.428350	0.1	0.506163
24.430017	0.1	0.506759
24.431683	0.1	0.506699
24.433350	0.1	0.508487
24.435017	0.1	0.512958
24.436683	0.1	0.518501
24.438350	0.1	0.523567
24.440017	0.1	0.527740
24.441683	0.1	0.530005
24.443350	0.1	0.528693
24.445017	0.1	0.523090
24.446683	0.1	0.515342
24.448350	0.1	0.509143
24.450017	0.1	0.507414
24.451683	0.1	0.510693
24.453350	0.1	0.517130
24.455017	0.1	0.523567
24.456683	0.1	0.527740
24.458350	0.1	0.530839
24.460017	0.1	0.535071
24.461683	0.1	0.540733
24.463350	0.1	0.546873
24.465017	0.1	0.551939
24.466683	0.1	0.554204
24.468350	0.1	0.553072
24.470017	0.1	0.549793
24.471683	0.1	0.545681
24.473350	0.1	0.542104
24.475017	0.1	0.540733
24.476683	0.1	0.542700
24.478350	0.1	0.546455
24.480017	0.1	0.549555
24.481683	0.1	0.550926
24.483350	0.1	0.551343
24.485017	0.1	0.552952
24.486683	0.1	0.557601
24.488350	0.1	0.565052
24.490017	0.1	0.573158
24.491683	0.1	0.579178
24.493350	0.1	0.580430
24.495017	0.1	0.576675
24.496683	0.1	0.570238
24.498350	0.1	0.564635
24.500017	0.1	0.562906
24.501683	0.1	0.565589
24.503350	0.1	0.570357
24.505017	0.1	0.573993
24.506683	0.1	0.574648
24.508350	0.1	0.572860
24.510017	0.1	0.570893
24.511683	0.1	0.571132
24.513350	0.1	0.573874
24.515017	0.1	0.577867
24.516683	0.1	0.581980
24.518350	0.1	0.585556
24.520017	0.1	0.587642
24.521683	0.1	0.587463
24.523350	0.1	0.585139
24.525017	0.1	0.581861
24.526683	0.1	0.578940
24.528350	0.1	0.575900
24.530017	0.1	0.571370
24.531683	0.1	0.565052
24.533350	0.1	0.558436
24.535017	0.1	0.553489
24.536683	0.1	0.551045
24.538350	0.1	0.550270
24.540017	0.1	0.549912
24.541683	0.1	0.548780
24.543350	0.1	0.547528
24.545017	0.1	0.548244
24.546683	0.1	0.551879
24.548350	0.1	0.556827
24.550017	0.1	0.560880
24.551683	0.1	0.563204
24.553350	0.1	0.563681
24.555017	0.1	0.562131
24.556683	0.1	0.558615
24.558350	0.1	0.553429
24.560017	0.1	0.548124
24.561683	0.1	0.544012
24.563350	0.1	0.541329
24.565017	0.1	0.540257
24.566683	0.1	0.541389
24.568350	0.1	0.544071
24.570017	0.1	0.545144
24.571683	0.1	0.542522
24.573350	0.1	0.537396
24.575017	0.1	0.532806
24.576683	0.1	0.531256
24.578350	0.1	0.533283
24.580017	0.1	0.537574
24.581683	0.1	0.541687
24.583350	0.1	0.543654
24.585017	0.1	0.542879
24.586683	0.1	0.540376
24.588350	0.1	0.537217
24.590017	0.1	0.533402
24.591683	0.1	0.528693
24.593350	0.1	0.524521
24.595017	0.1	0.523269
24.596683	0.1	0.525594
24.598350	0.1	0.529349
24.600017	0.1	0.530958
24.601683	0.1	0.528812
24.603350	0.1	0.524044
24.605017	0.1	0.518620
24.606683	0.1	0.513434
24.608350	0.1	0.508487
24.610017	0.1	0.504255
24.611683	0.1	0.501096
24.613350	0.1	0.498891
24.615017	0.1	0.497043
24.616683	0.1	0.496268
24.618350	0.1	0.498235
24.620017	0.1	0.504315
24.621683	0.1	0.512898
24.623350	0.1	0.519574
24.625017	0.1	0.521362
24.626683	0.1	0.519037
24.628350	0.1	0.515580
24.630017	0.1	0.514686
24.631683	0.1	0.518620
24.633350	0.1	0.526130
24.635017	0.1	0.533879
24.636683	0.1	0.539780
24.638350	0.1	0.543118
24.640017	0.1	0.543177
24.641683	0.1	0.539601
24.643350	0.1	0.533462
24.645017	0.1	0.527501
24.646683	0.1	0.524581
24.648350	0.1	0.525594
24.650017	0.1	0.529289
24.651683	0.1	0.533998
24.653350	0.1	0.538945
24.655017	0.1	0.543773
24.656683	0.1	0.549376
24.658350	0.1	0.557244
24.660017	0.1	0.567019
24.661683	0.1	0.575483
24.663350	0.1	0.578702
24.665017	0.1	0.575900
24.666683	0.1	0.570059
24.668350	0.1	0.565112
24.670017	0.1	0.562608
24.671683	0.1	0.561833
24.673350	0.1	0.562012
24.675017	0.1	0.562727
24.676683	0.1	0.563085
24.678350	0.1	0.562251
24.680017	0.1	0.560463
24.681683	0.1	0.559390
24.683350	0.1	0.560582
24.685017	0.1	0.564814
24.686683	0.1	0.571549
24.688350	0.1	0.578105
24.690017	0.1	0.581801
24.691683	0.1	0.582159
24.693350	0.1	0.580668
24.695017	0.1	0.578642
24.696683	0.1	0.576198
24.698350	0.1	0.573039
24.700017	0.1	0.569880
24.701683	0.1	0.566721
24.703350	0.1	0.562906
24.705017	0.1	0.559151
24.706683	0.1	0.556946
24.708350	0.1	0.556767
24.710017	0.1	0.558436
24.711683	0.1	0.561178
24.713350	0.1	0.564277
24.715017	0.1	0.566542
24.716683	0.1	0.567257
24.718350	0.1	0.566006
24.720017	0.1	0.563324
24.721683	0.1	0.559866
24.723350	0.1	0.555992
24.725017	0.1	0.552416
24.726683	0.1	0.549376
24.728350	0.1	0.546396
24.730017	0.1	0.542522
24.731683	0.1	0.537097
24.733350	0.1	0.531077
24.735017	0.1	0.527024
24.736683	0.1	0.526428
24.738350	0.1	0.527799
24.740017	0.1	0.529170
24.741683	0.1	0.529289
24.743350	0.1	0.527084
24.745017	0.1	0.522912
24.746683	0.1	0.518262
24.748350	0.1	0.514388
24.750017	0.1	0.511348
24.751683	0.1	0.509501
24.753350	0.1	0.508964
24.755017	0.1	0.509203
24.756683	0.1	0.508666
24.758350	0.1	0.505686
24.760017	0.1	0.500143
24.761683	0.1	0.494063
24.763350	0.1	0.489473
24.765017	0.1	0.486612
24.766683	0.1	0.483692
24.768350	0.1	0.479102
24.770017	0.1	0.473678
24.771683	0.1	0.470400
24.773350	0.1	0.470877
24.775017	0.1	0.474393
24.776683	0.1	0.479281
24.778350	0.1	0.482500
24.780017	0.1	0.481188
24.781683	0.1	0.474870
24.783350	0.1	0.466645
24.785017	0.1	0.460446
24.786683	0.1	0.458539
24.788350	0.1	0.460863
24.790017	0.1	0.465095
24.791683	0.1	0.469089
24.793350	0.1	0.472605
24.795017	0.1	0.475705
24.796683	0.1	0.477374
24.798350	0.1	0.477076
24.800017	0.1	0.475884
24.801683	0.1	0.476182
24.803350	0.1	0.479758
24.805017	0.1	0.485897
24.806683	0.1	0.492454
24.808350	0.1	0.497818
24.810017	0.1	0.501752
24.811683	0.1	0.505090
24.813350	0.1	0.508547
24.815017	0.1	0.512898
24.816683	0.1	0.518799
24.818350	0.1	0.525951
24.820017	0.1	0.532627
24.821683	0.1	0.537276
24.823350	0.1	0.539601
24.825017	0.1	0.538647
24.826683	0.1	0.535131
24.828350	0.1	0.533164
24.830017	0.1	0.536144
24.831683	0.1	0.543237
24.833350	0.1	0.551939
24.835017	0.1	0.560761
24.836683	0.1	0.568807
24.838350	0.1	0.575781
24.840017	0.1	0.582814
24.841683	0.1	0.591397
24.843350	0.1	0.602305
24.845017	0.1	0.614941
24.846683	0.1	0.628054
24.848350	0.1	0.640750
24.850017	0.1	0.653625
24.851683	0.1	0.668049
24.853350	0.1	0.684738
24.855017	0.1	0.703037
24.856683	0.1	0.721157
24.858350	0.1	0.736475
24.860017	0.1	0.747383
24.861683	0.1	0.756025
24.863350	0.1	0.765681
24.865017	0.1	0.777960
24.866683	0.1	0.792444
24.868350	0.1	0.808120
24.870017	0.1	0.824153
24.871683	0.1	0.841022
24.873350	0.1	0.859261
24.875017	0.1	0.878692
24.876683	0.1	0.899077
24.878350	0.1	0.921845
24.880017	0.1	0.949323
24.881683	0.1	0.981867
24.883350	0.1	1.017213
24.885017	0.1	1.052797
24.886683	0.1	1.087487
24.888350	0.1	1.121461
24.890017	0.1	1.154661
24.891683	0.1	1.187205
24.893350	0.1	1.220584
24.895017	0.1	1.257241
24.896683	0.1	1.298130
24.898350	0.1	1.342774
24.900017	0.1	1.389802
24.901683	0.1	1.437366
24.903350	0.1	1.484692
24.905017	0.1	1.532555
24.906683	0.1	1.581431
24.908350	0.1	1.631677
24.910017	0.1	1.684487
24.911683	0.1	1.741290
24.913350	0.1	1.801670
24.915017	0.1	1.864493
24.916683	0.1	1.929045
24.918350	0.1	1.994431
24.920017	0.1	2.059758
24.921683	0.1	2.125323
24.923350	0.1	2.192319
24.925017	0.1	2.260089
24.926683	0.1	2.327025
24.928350	0.1	2.392233
24.930017	0.1	2.455056
24.931683	0.1	2.515614
24.933350	0.1	2.574742
24.935017	0.1	2.632916
24.936683	0.1	2.690256
24.938350	0.1	2.747417
24.940017	0.1	2.804518
24.941683	0.1	2.861560
24.943350	0.1	2.917588
24.945017	0.1	2.969504
24.946683	0.1	3.013730
24.948350	0.1	3.049731
24.950017	0.1	3.079713
24.951683	0.1	3.105700
24.953350	0.1	3.129006
24.955017	0.1	3.150761
24.956683	0.1	3.170312
24.958350	0.1	3.185094
24.960017	0.1	3.193200
24.961683	0.1	3.194809
24.963350	0.1	3.190518
24.965017	0.1	3.181458
24.966683	0.1	3.168762
24.968350	0.1	3.152132
24.970017	0.1	3.130198
24.971683	0.1	3.103078
24.973350	0.1	3.072918
24.975017	0.1	3.040970
24.976683	0.1	3.006518
24.978350	0.1	2.968013
24.980017	0.1	2.924800
24.981683	0.1	2.876640
24.983350	0.1	2.824128
24.985017	0.1	2.768457
24.986683	0.1	2.711415
24.988350	0.1	2.654553
24.990017	0.1	2.598167
24.991683	0.1	2.541423
24.993350	0.1	2.483130
24.995017	0.1	2.421677
24.996683	0.1	2.356410
24.998350	0.1	2.289176
25.000017	0.1	2.222955
25.001683	0.1	2.159417
25.003350	0.1	2.098203
25.005017	0.1	2.038598
25.006683	0.1	1.979530
25.008350	0.1	1.919925
25.010017	0.1	1.859546
25.011683	0.1	1.798749
25.013350	0.1	1.738429
25.015017	0.1	1.680315
25.016683	0.1	1.625598
25.018350	0.1	1.573145
25.020017	0.1	1.520693
25.021683	0.1	1.468659
25.023350	0.1	1.419664
25.025017	0.1	1.375556
25.026683	0.1	1.336277
25.028350	0.1	1.300037
25.030017	0.1	1.264274
25.031683	0.1	1.226962
25.033350	0.1	1.188338
25.035017	0.1	1.149237
25.036683	0.1	1.109779
25.038350	0.1	1.071572
25.040017	0.1	1.037419
25.041683	0.1	1.008749
25.043350	0.1	0.984192
25.045017	0.1	0.961542
25.046683	0.1	0.938833
25.048350	0.1	0.914693
25.050017	0.1	0.889480
25.051683	0.1	0.864863
25.053350	0.1	0.842035
25.055017	0.1	0.821531
25.056683	0.1	0.803351
25.058350	0.1	0.787139
25.060017	0.1	0.773430
25.061683	0.1	0.762582
25.063350	0.1	0.753641
25.065017	0.1	0.744879
25.066683	0.1	0.734985
25.068350	0.1	0.724316
25.070017	0.1	0.713646
25.071683	0.1	0.703573
25.073350	0.1	0.695348
25.075017	0.1	0.690401
25.076683	0.1	0.688553
25.078350	0.1	0.687659
25.080017	0.1	0.685573
25.081683	0.1	0.680685
25.083350	0.1	0.672579
25.085017	0.1	0.662446
25.086683	0.1	0.652731
25.088350	0.1	0.644743
25.090017	0.1	0.637651
25.091683	0.1	0.630319
25.093350	0.1	0.623763
25.095017	0.1	0.619054
25.096683	0.1	0.615358
25.098350	0.1	0.611544
25.100017	0.1	0.607431
25.101683	0.1	0.602305
25.103350	0.1	0.595510
25.105017	0.1	0.587821
25.106683	0.1	0.581145
25.108350	0.1	0.577331
25.110017	0.1	0.576735
25.111683	0.1	0.578523
25.113350	0.1	0.580967
25.115017	0.1	0.582397
25.116683	0.1	0.582039
25.118350	0.1	0.580430
25.120017	0.1	0.579357
25.121683	0.1	0.579953
25.123350	0.1	0.581741
25.125017	0.1	0.583053
25.126683	0.1	0.582099
25.128350	0.1	0.577569
25.130017	0.1	0.570357
25.131683	0.1	0.562966
25.133350	0.1	0.557601
25.135017	0.1	0.555098
25.136683	0.1	0.555217
25.138350	0.1	0.556529
25.140017	0.1	0.556767
25.141683	0.1	0.554562
25.143350	0.1	0.550509
25.145017	0.1	0.545979
25.146683	0.1	0.541806
25.148350	0.1	0.538468
25.150017	0.1	0.537097
25.151683	0.1	0.537872
25.153350	0.1	0.539601
25.155017	0.1	0.541627
25.156683	0.1	0.543892
25.158350	0.1	0.546694
25.160017	0.1	0.550389
25.161683	0.1	0.555038
25.163350	0.1	0.560164
25.165017	0.1	0.564992
25.166683	0.1	0.568688
25.168350	0.1	0.569940
25.170017	0.1	0.567913
25.171683	0.1	0.563979
25.173350	0.1	0.560403
25.175017	0.1	0.557363
25.176683	0.1	0.553906
25.178350	0.1	0.549793
25.180017	0.1	0.545621
25.181683	0.1	0.541866
25.183350	0.1	0.538886
25.185017	0.1	0.537813
25.186683	0.1	0.540018
25.188350	0.1	0.545800
25.190017	0.1	0.553608
25.191683	0.1	0.560999
25.193350	0.1	0.565827
25.195017	0.1	0.567436
25.196683	0.1	0.566006
25.198350	0.1	0.561595
25.200017	0.1	0.555158
25.201683	0.1	0.549614
25.203350	0.1	0.548124
25.205017	0.1	0.551403
25.206683	0.1	0.557184
25.208350	0.1	0.562727
25.210017	0.1	0.566185
25.211683	0.1	0.566661
25.213350	0.1	0.565052
25.215017	0.1	0.563741
25.216683	0.1	0.563681
25.218350	0.1	0.564039
25.220017	0.1	0.563741
25.221683	0.1	0.562847
25.223350	0.1	0.562251
25.225017	0.1	0.563800
25.226683	0.1	0.568509
25.228350	0.1	0.575066
25.230017	0.1	0.581324
25.231683	0.1	0.586271
25.233350	0.1	0.588954
25.235017	0.1	0.589013
25.236683	0.1	0.586927
25.238350	0.1	0.584722
25.240017	0.1	0.585079
25.241683	0.1	0.589073
25.243350	0.1	0.595152
25.245017	0.1	0.600636
25.246683	0.1	0.603795
25.248350	0.1	0.604510
25.250017	0.1	0.603616
25.251683	0.1	0.603378
25.253350	0.1	0.606477
25.255017	0.1	0.613749
25.256683	0.1	0.623167
25.258350	0.1	0.631332
25.260017	0.1	0.636339
25.261683	0.1	0.638723
25.263350	0.1	0.640154
25.265017	0.1	0.642300
25.266683	0.1	0.646770
25.268350	0.1	0.653625
25.270017	0.1	0.660658
25.271683	0.1	0.666857
25.273350	0.1	0.673294
25.275017	0.1	0.681281
25.276683	0.1	0.690818
25.278350	0.1	0.700891
25.280017	0.1	0.710309
25.281683	0.1	0.719369
25.283350	0.1	0.729561
25.285017	0.1	0.741839
25.286683	0.1	0.755429
25.288350	0.1	0.768781
25.290017	0.1	0.780880
25.291683	0.1	0.791371
25.293350	0.1	0.800252
25.295017	0.1	0.807762
25.296683	0.1	0.813723
25.298350	0.1	0.817955
25.300017	0.1	0.821412
25.301683	0.1	0.825465
25.303350	0.1	0.830829
25.305017	0.1	0.838339
25.306683	0.1	0.849247
25.308350	0.1	0.863612
25.310017	0.1	0.879228
25.311683	0.1	0.893831
25.313350	0.1	0.906229
25.315017	0.1	0.916481
25.316683	0.1	0.925243
25.318350	0.1	0.932694
25.320017	0.1	0.938773
25.321683	0.1	0.943601
25.323350	0.1	0.947893
25.325017	0.1	0.952780
25.326683	0.1	0.959337
25.328350	0.1	0.967264
25.330017	0.1	0.975132
25.331683	0.1	0.981689
25.333350	0.1	0.987113
25.335017	0.1	0.992358
25.336683	0.1	0.998497
25.338350	0.1	1.005828
25.340017	0.1	1.013815
25.341683	0.1	1.022279
25.343350	0.1	1.032353
25.345017	0.1	1.044393
25.346683	0.1	1.057744
25.348350	0.1	1.072824
25.350017	0.1	1.090646
25.351683	0.1	1.110971
25.353350	0.1	1.131415
25.355017	0.1	1.149356
25.356683	0.1	1.164436
25.358350	0.1	1.179278
25.360017	0.1	1.196563
25.361683	0.1	1.216114
25.363350	0.1	1.236022
25.365017	0.1	1.254499
25.366683	0.1	1.270890
25.368350	0.1	1.285911
25.370017	0.1	1.300871
25.371683	0.1	1.316309
25.373350	0.1	1.331747
25.375017	0.1	1.345992
25.376683	0.1	1.358748
25.378350	0.1	1.371086
25.380017	0.1	1.384556
25.381683	0.1	1.400471
25.383350	0.1	1.418769
25.385017	0.1	1.437903
25.386683	0.1	1.455844
25.388350	0.1	1.471579
25.390017	0.1	1.485050
25.391683	0.1	1.496852
25.393350	0.1	1.507700
25.395017	0.1	1.517356
25.396683	0.1	1.525104
25.398350	0.1	1.531184
25.400017	0.1	1.536667
25.401683	0.1	1.540899
25.403350	0.1	1.541734
25.405017	0.1	1.537562
25.406683	0.1	1.528084
25.408350	0.1	1.513720
25.410017	0.1	1.495421
25.411683	0.1	1.476109
25.413350	0.1	1.459479
25.415017	0.1	1.447082
25.416683	0.1	1.438379
25.418350	0.1	1.431286
25.420017	0.1	1.422405
25.421683	0.1	1.409233
25.423350	0.1	1.392722
25.425017	0.1	1.375079
25.426683	0.1	1.357257
25.428350	0.1	1.339316
25.430017	0.1	1.321733
25.431683	0.1	1.305044
25.433350	0.1	1.288951
25.435017	0.1	1.272976
25.436683	0.1	1.256883
25.438350	0.1	1.240373
25.440017	0.1	1.223922
25.441683	0.1	1.207829
25.443350	0.1	1.189768
25.445017	0.1	1.165986
25.446683	0.1	1.136005
25.448350	0.1	1.103461
25.450017	0.1	1.073003
25.451683	0.1	1.047552
25.453350	0.1	1.028597
25.455017	0.1	1.015484
25.456683	0.1	1.006305
25.458350	0.1	0.999451
25.460017	0.1	0.993669
25.461683	0.1	0.986695
25.463350	0.1	0.975192
25.465017	0.1	0.957549
25.466683	0.1	0.935555
25.468350	0.1	0.913680
25.470017	0.1	0.897169
25.471683	0.1	0.888169
25.473350	0.1	0.884831
25.475017	0.1	0.882745
25.476683	0.1	0.877500
25.478350	0.1	0.867069
25.480017	0.1	0.852644
25.481683	0.1	0.836313
25.483350	0.1	0.819206
25.485017	0.1	0.802994
25.486683	0.1	0.789940
25.488350	0.1	0.780880
25.490017	0.1	0.774443
25.491683	0.1	0.768840
25.493350	0.1	0.762999
25.495017	0.1	0.756323
25.496683	0.1	0.748575
25.498350	0.1	0.740647
25.500017	0.1	0.733554
25.501683	0.1	0.727236
25.503350	0.1	0.720143
25.505017	0.1	0.711143
25.506683	0.1	0.700831
25.508350	0.1	0.691235
25.510017	0.1	0.684857
25.511683	0.1	0.682473
25.513350	0.1	0.683308
25.515017	0.1	0.686050
25.516683	0.1	0.690043
25.518350	0.1	0.693977
25.520017	0.1	0.696242
25.521683	0.1	0.695884
25.523350	0.1	0.692964
25.525017	0.1	0.688016
25.526683	0.1	0.681996
25.528350	0.1	0.675917
25.530017	0.1	0.670135
25.531683	0.1	0.665486
25.533350	0.1	0.663519
25.535017	0.1	0.665188
25.536683	0.1	0.669718
25.538350	0.1	0.674784
25.540017	0.1	0.678659
25.541683	0.1	0.681639
25.543350	0.1	0.684917
25.545017	0.1	0.689030
25.546683	0.1	0.693440
25.548350	0.1	0.697076
25.550017	0.1	0.698984
25.551683	0.1	0.699043
25.553350	0.1	0.698328
25.555017	0.1	0.697672
25.556683	0.1	0.697255
25.558350	0.1	0.696778
25.560017	0.1	0.695944
25.561683	0.1	0.694335
25.563350	0.1	0.692129
25.565017	0.1	0.689268
25.566683	0.1	0.685334
25.568350	0.1	0.680029
25.570017	0.1	0.674605
25.571683	0.1	0.671208
25.573350	0.1	0.671566
25.575017	0.1	0.674307
25.576683	0.1	0.675201
25.578350	0.1	0.671625
25.580017	0.1	0.664115
25.581683	0.1	0.654757
25.583350	0.1	0.644863
25.585017	0.1	0.635326
25.586683	0.1	0.627577
25.588350	0.1	0.622511
25.590017	0.1	0.619829
25.591683	0.1	0.617445
25.593350	0.1	0.613213
25.595017	0.1	0.606477
25.596683	0.1	0.598192
25.598350	0.1	0.589371
25.600017	0.1	0.580847
25.601683	0.1	0.573456
25.603350	0.1	0.566900
25.605017	0.1	0.559688
25.606683	0.1	0.551164
25.608350	0.1	0.542462
25.610017	0.1	0.533938
25.611683	0.1	0.524521
25.613350	0.1	0.513911
25.615017	0.1	0.505567
25.616683	0.1	0.502706
25.618350	0.1	0.504315
25.620017	0.1	0.506938
25.621683	0.1	0.508368
25.623350	0.1	0.507534
25.625017	0.1	0.503480
25.626683	0.1	0.496089
25.628350	0.1	0.485599
25.630017	0.1	0.472009
25.631683	0.1	0.456750
25.633350	0.1	0.443578
25.635017	0.1	0.435293
25.636683	0.1	0.431240
25.638350	0.1	0.428855
25.640017	0.1	0.426292
25.641683	0.1	0.423193
25.643350	0.1	0.420213
25.645017	0.1	0.418544
25.646683	0.1	0.419319
25.648350	0.1	0.422299
25.650017	0.1	0.426412
25.651683	0.1	0.430703
25.653350	0.1	0.434697
25.655017	0.1	0.437915
25.656683	0.1	0.440598
25.658350	0.1	0.443399
25.660017	0.1	0.445247
25.661683	0.1	0.443399
25.663350	0.1	0.437677
25.665017	0.1	0.431657
25.666683	0.1	0.428975
25.668350	0.1	0.430644
25.670017	0.1	0.434995
25.671683	0.1	0.438929
25.673350	0.1	0.440657
25.675017	0.1	0.440002
25.676683	0.1	0.437021
25.678350	0.1	0.431776
25.680017	0.1	0.425041
25.681683	0.1	0.419259
25.683350	0.1	0.417769
25.685017	0.1	0.421882
25.686683	0.1	0.429690
25.688350	0.1	0.437617
25.690017	0.1	0.442982
25.691683	0.1	0.445366
25.693350	0.1	0.445902
25.695017	0.1	0.445306
25.696683	0.1	0.442684
25.698350	0.1	0.437498
25.700017	0.1	0.431120
25.701683	0.1	0.425518
25.703350	0.1	0.422537
25.705017	0.1	0.423551
25.706683	0.1	0.428081
25.708350	0.1	0.434101
25.710017	0.1	0.439107
25.711683	0.1	0.441611
25.713350	0.1	0.441372
25.715017	0.1	0.438809
25.716683	0.1	0.435114
25.718350	0.1	0.432313
25.720017	0.1	0.432074
25.721683	0.1	0.435054
25.723350	0.1	0.441253
25.725017	0.1	0.448465
25.726683	0.1	0.453591
25.728350	0.1	0.454724
25.730017	0.1	0.451922
25.731683	0.1	0.445724
25.733350	0.1	0.436783
25.735017	0.1	0.427246
25.736683	0.1	0.420153
25.738350	0.1	0.416696
25.740017	0.1	0.415623
25.741683	0.1	0.415623
25.743350	0.1	0.416815
25.745017	0.1	0.419378
25.746683	0.1	0.422180
25.748350	0.1	0.423968
25.750017	0.1	0.424445
25.751683	0.1	0.423610
25.753350	0.1	0.422359
25.755017	0.1	0.421047
25.756683	0.1	0.419378
25.758350	0.1	0.417173
25.760017	0.1	0.415444
25.761683	0.1	0.415325
25.763350	0.1	0.416219
25.765017	0.1	0.416338
25.766683	0.1	0.414133
25.768350	0.1	0.409782
25.770017	0.1	0.405192
25.771683	0.1	0.402212
25.773350	0.1	0.400424
25.775017	0.1	0.397682
25.776683	0.1	0.393033
25.778350	0.1	0.387669
25.780017	0.1	0.383258
25.781683	0.1	0.381291
25.783350	0.1	0.382662
25.785017	0.1	0.386357
25.786683	0.1	0.389576
25.788350	0.1	0.390232
25.790017	0.1	0.389457
25.791683	0.1	0.389636
25.793350	0.1	0.390530
25.795017	0.1	0.389636
25.796683	0.1	0.385702
25.798350	0.1	0.379264
25.800017	0.1	0.372529
25.801683	0.1	0.367880
25.803350	0.1	0.366330
25.805017	0.1	0.367463
25.806683	0.1	0.370502
25.808350	0.1	0.374615
25.810017	0.1	0.378311
25.811683	0.1	0.380337
25.813350	0.1	0.379980
25.815017	0.1	0.377893
25.816683	0.1	0.375092
25.818350	0.1	0.372469
25.820017	0.1	0.370502
25.821683	0.1	0.370502
25.823350	0.1	0.373125
25.825017	0.1	0.376523
25.826683	0.1	0.377834
25.828350	0.1	0.376701
25.830017	0.1	0.374854
25.831683	0.1	0.373721
25.833350	0.1	0.373423
25.835017	0.1	0.373781
25.836683	0.1	0.374198
25.838350	0.1	0.373542
25.840017	0.1	0.370622
25.841683	0.1	0.365794
25.843350	0.1	0.360489
25.845017	0.1	0.356436
25.846683	0.1	0.355005
25.848350	0.1	0.355721
25.850017	0.1	0.357330
25.851683	0.1	0.358582
25.853350	0.1	0.358939
25.855017	0.1	0.358224
25.856683	0.1	0.357389
25.858350	0.1	0.358105
25.860017	0.1	0.360310
25.861683	0.1	0.362396
25.863350	0.1	0.363469
25.865017	0.1	0.363469
25.866683	0.1	0.361800
25.868350	0.1	0.357568
25.870017	0.1	0.351131
25.871683	0.1	0.344217
25.873350	0.1	0.338912
25.875017	0.1	0.336885
25.876683	0.1	0.338256
25.878350	0.1	0.341117
25.880017	0.1	0.344217
25.881683	0.1	0.347257
25.883350	0.1	0.349581
25.885017	0.1	0.350475
25.886683	0.1	0.349283
25.888350	0.1	0.346720
25.890017	0.1	0.344634
25.891683	0.1	0.344753
25.893350	0.1	0.347793
25.895017	0.1	0.352502
25.896683	0.1	0.356555
25.898350	0.1	0.357747
25.900017	0.1	0.355959
25.901683	0.1	0.353456
25.903350	0.1	0.353515
25.905017	0.1	0.357032
25.906683	0.1	0.361621
25.908350	0.1	0.364125
25.910017	0.1	0.362515
25.911683	0.1	0.356793
25.913350	0.1	0.348747
25.915017	0.1	0.340819
25.916683	0.1	0.334859
25.918350	0.1	0.331640
25.920017	0.1	0.331581
25.921683	0.1	0.334263
25.923350	0.1	0.338435
25.925017	0.1	0.343084
25.926683	0.1	0.347912
25.928350	0.1	0.352263
25.930017	0.1	0.354469
25.931683	0.1	0.353634
25.933350	0.1	0.350297
25.935017	0.1	0.346482
25.936683	0.1	0.344098
25.938350	0.1	0.344336
25.940017	0.1	0.347316
25.941683	0.1	0.352204
25.943350	0.1	0.357807
25.945017	0.1	0.362337
25.946683	0.1	0.364006
25.948350	0.1	0.363112
25.950017	0.1	0.362098
25.951683	0.1	0.363350
25.953350	0.1	0.366926
25.955017	0.1	0.370145
25.956683	0.1	0.368834
25.958350	0.1	0.360847
25.960017	0.1	0.348985
25.961683	0.1	0.338197
25.963350	0.1	0.332594
25.965017	0.1	0.334144
25.966683	0.1	0.341296
25.968350	0.1	0.349879
25.970017	0.1	0.356376
25.971683	0.1	0.359595
25.973350	0.1	0.360012
25.975017	0.1	0.358880
25.976683	0.1	0.357509
25.978350	0.1	0.356555
25.980017	0.1	0.355780
25.981683	0.1	0.355124
25.983350	0.1	0.355423
25.985017	0.1	0.357687
25.986683	0.1	0.362635
25.988350	0.1	0.369549
25.990017	0.1	0.375271
25.991683	0.1	0.376225
25.993350	0.1	0.372529
25.995017	0.1	0.367939
25.996683	0.1	0.364661
25.998350	0.1	0.362754
26.000017	0.1	0.361681
26.001683	0.1	0.360668
26.003350	0.1	0.358522
26.005017	0.1	0.355601
26.006683	0.1	0.354052
26.008350	0.1	0.355184
26.010017	0.1	0.357747
26.011683	0.1	0.359952
26.013350	0.1	0.360250
26.015017	0.1	0.357986
26.016683	0.1	0.353515
26.018350	0.1	0.348866
26.020017	0.1	0.345707
26.021683	0.1	0.343919
26.023350	0.1	0.342369
26.025017	0.1	0.341117
26.026683	0.1	0.341773
26.028350	0.1	0.345588
26.030017	0.1	0.352085
26.031683	0.1	0.359118
26.033350	0.1	0.364006
26.035017	0.1	0.364780
26.036683	0.1	0.361383
26.038350	0.1	0.356197
26.040017	0.1	0.352383
26.041683	0.1	0.352263
26.043350	0.1	0.355601
26.045017	0.1	0.358999
26.046683	0.1	0.359178
26.048350	0.1	0.355899
26.050017	0.1	0.351608
26.051683	0.1	0.349224
26.053350	0.1	0.351012
26.055017	0.1	0.356853
26.056683	0.1	0.363469
26.058350	0.1	0.367761
26.060017	0.1	0.369847
26.061683	0.1	0.370681
26.063350	0.1	0.369906
26.065017	0.1	0.367820
26.066683	0.1	0.366092
26.068350	0.1	0.366509
26.070017	0.1	0.369489
26.071683	0.1	0.373781
26.073350	0.1	0.376642
26.075017	0.1	0.375927
26.076683	0.1	0.372291
26.078350	0.1	0.368416
26.080017	0.1	0.366509
26.081683	0.1	0.367224
26.083350	0.1	0.369966
26.085017	0.1	0.373244
26.086683	0.1	0.375330
26.088350	0.1	0.375628
26.090017	0.1	0.375211
26.091683	0.1	0.376105
26.093350	0.1	0.379324
26.095017	0.1	0.384212
26.096683	0.1	0.389338
26.098350	0.1	0.393331
26.100017	0.1	0.396132
26.101683	0.1	0.398815
26.103350	0.1	0.401676
26.105017	0.1	0.403941
26.106683	0.1	0.405371
26.108350	0.1	0.406861
26.110017	0.1	0.408649
26.111683	0.1	0.410974
26.113350	0.1	0.414789
26.115017	0.1	0.420034
26.116683	0.1	0.424266
26.118350	0.1	0.424922
26.120017	0.1	0.422478
26.121683	0.1	0.419080
26.123350	0.1	0.416338
26.125017	0.1	0.415385
26.126683	0.1	0.417113
26.128350	0.1	0.421703
26.130017	0.1	0.427604
26.131683	0.1	0.432193
26.133350	0.1	0.433326
26.135017	0.1	0.432014
26.136683	0.1	0.431478
26.138350	0.1	0.433087
26.140017	0.1	0.435352
26.141683	0.1	0.437558
26.143350	0.1	0.441313
26.145017	0.1	0.448227
26.146683	0.1	0.457943
26.148350	0.1	0.468791
26.150017	0.1	0.478804
26.151683	0.1	0.485957
26.153350	0.1	0.489533
26.155017	0.1	0.491202
26.156683	0.1	0.493705
26.158350	0.1	0.499129
26.160017	0.1	0.507176
26.161683	0.1	0.515580
26.163350	0.1	0.521958
26.165017	0.1	0.524998
26.166683	0.1	0.525177
26.168350	0.1	0.524104
26.170017	0.1	0.523925
26.171683	0.1	0.526786
26.173350	0.1	0.533998
26.175017	0.1	0.544369
26.176683	0.1	0.554979
26.178350	0.1	0.563800
26.180017	0.1	0.571311
26.181683	0.1	0.579655
26.183350	0.1	0.589907
26.185017	0.1	0.602126
26.186683	0.1	0.616729
26.188350	0.1	0.633299
26.190017	0.1	0.649571
26.191683	0.1	0.663221
26.193350	0.1	0.674307
26.195017	0.1	0.684202
26.196683	0.1	0.694454
26.198350	0.1	0.706196
26.200017	0.1	0.720024
26.201683	0.1	0.735104
26.203350	0.1	0.749886
26.205017	0.1	0.763834
26.206683	0.1	0.777304
26.208350	0.1	0.790834
26.210017	0.1	0.804544
26.211683	0.1	0.818729
26.213350	0.1	0.833333
26.215017	0.1	0.848532
26.216683	0.1	0.865340
26.218350	0.1	0.884533
26.220017	0.1	0.905454
26.221683	0.1	0.926256
26.223350	0.1	0.946105
26.225017	0.1	0.965715
26.226683	0.1	0.986099
26.228350	0.1	1.007855
26.230017	0.1	1.031876
26.231683	0.1	1.058161
26.233350	0.1	1.085937
26.235017	0.1	1.115263
26.236683	0.1	1.145721
26.238350	0.1	1.175284
26.240017	0.1	1.201809
26.241683	0.1	1.225650
26.243350	0.1	1.248896
26.245017	0.1	1.274109
26.246683	0.1	1.302362
26.248350	0.1	1.332104
26.250017	0.1	1.359642
26.251683	0.1	1.383603
26.253350	0.1	1.405597
26.255017	0.1	1.427233
26.256683	0.1	1.448155
26.258350	0.1	1.466990
26.260017	0.1	1.483262
26.261683	0.1	1.497150
26.263350	0.1	1.509488
26.265017	0.1	1.521528
26.266683	0.1	1.532495
26.268350	0.1	1.539767
26.270017	0.1	1.542270
26.271683	0.1	1.542270
26.273350	0.1	1.542211
26.275017	0.1	1.541972
26.276683	0.1	1.540363
26.278350	0.1	1.536787
26.280017	0.1	1.531124
26.281683	0.1	1.523197
26.283350	0.1	1.513243
26.285017	0.1	1.502693
26.286683	0.1	1.492620
26.288350	0.1	1.481891
26.290017	0.1	1.468003
26.291683	0.1	1.449764
26.293350	0.1	1.428127
26.295017	0.1	1.404822
26.296683	0.1	1.381636
26.298350	0.1	1.359105
26.300017	0.1	1.336515
26.301683	0.1	1.312196
26.303350	0.1	1.285434
26.305017	0.1	1.256168
26.306683	0.1	1.224160
26.308350	0.1	1.189113
26.310017	0.1	1.152456
26.311683	0.1	1.116991
26.313350	0.1	1.084566
26.315017	0.1	1.054704
26.316683	0.1	1.025617
26.318350	0.1	0.996232
26.320017	0.1	0.966489
26.321683	0.1	0.936627
26.323350	0.1	0.907898
26.325017	0.1	0.881374
26.326683	0.1	0.856876
26.328350	0.1	0.834525
26.330017	0.1	0.814438
26.331683	0.1	0.795007
26.333350	0.1	0.774324
26.335017	0.1	0.751913
26.336683	0.1	0.728905
26.338350	0.1	0.707090
26.340017	0.1	0.687599
26.341683	0.1	0.670552
26.343350	0.1	0.655532
26.345017	0.1	0.642359
26.346683	0.1	0.630736
26.348350	0.1	0.619054
26.350017	0.1	0.605166
26.351683	0.1	0.588000
26.353350	0.1	0.568450
26.355017	0.1	0.548482
26.356683	0.1	0.529945
26.358350	0.1	0.513375
26.360017	0.1	0.499010
26.361683	0.1	0.488400
26.363350	0.1	0.481665
26.365017	0.1	0.476182
26.366683	0.1	0.469089
26.368350	0.1	0.460506
26.370017	0.1	0.452161
26.371683	0.1	0.444829
26.373350	0.1	0.438273
26.375017	0.1	0.432551
26.376683	0.1	0.427663
26.378350	0.1	0.422359
26.380017	0.1	0.415385
26.381683	0.1	0.407457
26.383350	0.1	0.400543
26.385017	0.1	0.395834
26.386683	0.1	0.393093
26.388350	0.1	0.391364
26.390017	0.1	0.390112
26.391683	0.1	0.388563
26.393350	0.1	0.385582
26.395017	0.1	0.381649
26.396683	0.1	0.379026
26.398350	0.1	0.378370
26.400017	0.1	0.377715
26.401683	0.1	0.375271
26.403350	0.1	0.370920
26.405017	0.1	0.364721
26.406683	0.1	0.356853
26.408350	0.1	0.349045
26.410017	0.1	0.343919
26.411683	0.1	0.343144
26.413350	0.1	0.346065
26.415017	0.1	0.351310
26.416683	0.1	0.357032
26.418350	0.1	0.360429
26.420017	0.1	0.359774
26.421683	0.1	0.356257
26.423350	0.1	0.352740
26.425017	0.1	0.351131
26.426683	0.1	0.351131
26.428350	0.1	0.351787
26.430017	0.1	0.352681
26.431683	0.1	0.353456
26.433350	0.1	0.353754
26.435017	0.1	0.353396
26.436683	0.1	0.352263
26.438350	0.1	0.350833
26.440017	0.1	0.350356
26.441683	0.1	0.352502
26.443350	0.1	0.357926
26.445017	0.1	0.365078
26.446683	0.1	0.371277
26.448350	0.1	0.374496
26.450017	0.1	0.374079
26.451683	0.1	0.369728
26.453350	0.1	0.362873
26.455017	0.1	0.356853
26.456683	0.1	0.354111
26.458350	0.1	0.353396
26.460017	0.1	0.352144
26.461683	0.1	0.349522
26.463350	0.1	0.346363
26.465017	0.1	0.343561
26.466683	0.1	0.342011
26.468350	0.1	0.342309
26.470017	0.1	0.344276
26.471683	0.1	0.347734
26.473350	0.1	0.353515
26.475017	0.1	0.361323
26.476683	0.1	0.368655
26.478350	0.1	0.372529
26.480017	0.1	0.372648
26.481683	0.1	0.370860
26.483350	0.1	0.368536
26.485017	0.1	0.366032
26.486683	0.1	0.364244
26.488350	0.1	0.363469
26.490017	0.1	0.362635
26.491683	0.1	0.360250
26.493350	0.1	0.356376
26.495017	0.1	0.352502
26.496683	0.1	0.350654
26.498350	0.1	0.351250
26.500017	0.1	0.352919
26.501683	0.1	0.354588
26.503350	0.1	0.357211
26.505017	0.1	0.361741
26.506683	0.1	0.366747
26.508350	0.1	0.369608
26.510017	0.1	0.369728
26.511683	0.1	0.369132
26.513350	0.1	0.369728
26.515017	0.1	0.371158
26.516683	0.1	0.372291
26.518350	0.1	0.371754
26.520017	0.1	0.368953
26.521683	0.1	0.364721
26.523350	0.1	0.361562
26.525017	0.1	0.362158
26.526683	0.1	0.367880
26.528350	0.1	0.377238
26.530017	0.1	0.386596
26.531683	0.1	0.392616
26.533350	0.1	0.394106
26.535017	0.1	0.392079
26.536683	0.1	0.388742
26.538350	0.1	0.386000
26.540017	0.1	0.384331
26.541683	0.1	0.383317
26.543350	0.1	0.382423
26.545017	0.1	0.380933
26.546683	0.1	0.378370
26.548350	0.1	0.374377
26.550017	0.1	0.368297
26.551683	0.1	0.360847
26.553350	0.1	0.354588
26.555017	0.1	0.352025
26.556683	0.1	0.353634
26.558350	0.1	0.357807
26.560017	0.1	0.362515
26.561683	0.1	0.366271
26.563350	0.1	0.367880
26.565017	0.1	0.366926
26.566683	0.1	0.363708
26.568350	0.1	0.359118
26.570017	0.1	0.354350
26.571683	0.1	0.351191
26.573350	0.1	0.350475
26.575017	0.1	0.351548
26.576683	0.1	0.353217
26.578350	0.1	0.355780
26.580017	0.1	0.359595
26.581683	0.1	0.363231
26.583350	0.1	0.364184
26.585017	0.1	0.361204
26.586683	0.1	0.354290
26.588350	0.1	0.344157
26.590017	0.1	0.332654
26.591683	0.1	0.322282
26.593350	0.1	0.314891
26.595017	0.1	0.310779
26.596683	0.1	0.309885
26.598350	0.1	0.311911
26.600017	0.1	0.316083
26.601683	0.1	0.322104
26.603350	0.1	0.329793
26.605017	0.1	0.337958
26.606683	0.1	0.344396
26.608350	0.1	0.348091
26.610017	0.1	0.348926
26.611683	0.1	0.347734
26.613350	0.1	0.346720
26.615017	0.1	0.348389
26.616683	0.1	0.353098
26.618350	0.1	0.359118
26.620017	0.1	0.363827
26.621683	0.1	0.364780
26.623350	0.1	0.361800
26.625017	0.1	0.357389
26.626683	0.1	0.353575
26.628350	0.1	0.350177
26.630017	0.1	0.347853
26.631683	0.1	0.348270
26.633350	0.1	0.351787
26.635017	0.1	0.356555
26.636683	0.1	0.360250
26.638350	0.1	0.361204
26.640017	0.1	0.359893
26.641683	0.1	0.357926
26.643350	0.1	0.356317
26.645017	0.1	0.354767
26.646683	0.1	0.353277
26.648350	0.1	0.352860
26.650017	0.1	0.355423
26.651683	0.1	0.361264
26.653350	0.1	0.367761
26.655017	0.1	0.371695
26.656683	0.1	0.373125
26.658350	0.1	0.375092
26.660017	0.1	0.379324
26.661683	0.1	0.384212
26.663350	0.1	0.387251
26.665017	0.1	0.387371
26.666683	0.1	0.385642
26.668350	0.1	0.384986
26.670017	0.1	0.388086
26.671683	0.1	0.394046
26.673350	0.1	0.399351
26.675017	0.1	0.401318
26.676683	0.1	0.400543
26.678350	0.1	0.399530
26.680017	0.1	0.400543
26.681683	0.1	0.404179
26.683350	0.1	0.409663
26.685017	0.1	0.415623
26.686683	0.1	0.419915
26.688350	0.1	0.421107
26.690017	0.1	0.419557
26.691683	0.1	0.416458
26.693350	0.1	0.413477
26.695017	0.1	0.412405
26.696683	0.1	0.414491
26.698350	0.1	0.419140
26.700017	0.1	0.425279
26.701683	0.1	0.432491
26.703350	0.1	0.440776
26.705017	0.1	0.450313
26.706683	0.1	0.460625
26.708350	0.1	0.470042
26.710017	0.1	0.477195
26.711683	0.1	0.481844
26.713350	0.1	0.485539
26.715017	0.1	0.490725
26.716683	0.1	0.499904
26.718350	0.1	0.513136
26.720017	0.1	0.528276
26.721683	0.1	0.542522
26.723350	0.1	0.554025
26.725017	0.1	0.562310
26.726683	0.1	0.568688
26.728350	0.1	0.575006
26.730017	0.1	0.582159
26.731683	0.1	0.590861
26.733350	0.1	0.601411
26.735017	0.1	0.613868
26.736683	0.1	0.628531
26.738350	0.1	0.645161
26.740017	0.1	0.662386
26.741683	0.1	0.679314
26.743350	0.1	0.696003
26.745017	0.1	0.711858
26.746683	0.1	0.726163
26.748350	0.1	0.739455
26.750017	0.1	0.753164
26.751683	0.1	0.768483
26.753350	0.1	0.785828
26.755017	0.1	0.804961
26.756683	0.1	0.825107
26.758350	0.1	0.845850
26.760017	0.1	0.867009
26.761683	0.1	0.888526
26.763350	0.1	0.910580
26.765017	0.1	0.933290
26.766683	0.1	0.956416
26.768350	0.1	0.979424
26.770017	0.1	1.001835
26.771683	0.1	1.023769
26.773350	0.1	1.045883
26.775017	0.1	1.068890
26.776683	0.1	1.093388
26.778350	0.1	1.120389
26.780017	0.1	1.151383
26.781683	0.1	1.186490
26.783350	0.1	1.224756
26.785017	0.1	1.264572
26.786683	0.1	1.303792
26.788350	0.1	1.341641
26.790017	0.1	1.379490
26.791683	0.1	1.419902
26.793350	0.1	1.464188
26.795017	0.1	1.512408
26.796683	0.1	1.563311
26.798350	0.1	1.615167
26.800017	0.1	1.667500
26.801683	0.1	1.720429
26.803350	0.1	1.772940
26.805017	0.1	1.823664
26.806683	0.1	1.873672
26.808350	0.1	1.924813
26.810017	0.1	1.977682
26.811683	0.1	2.033353
26.813350	0.1	2.092660
26.815017	0.1	2.154827
26.816683	0.1	2.219558
26.818350	0.1	2.288520
26.820017	0.1	2.362251
26.821683	0.1	2.438426
26.823350	0.1	2.513111
26.825017	0.1	2.583563
26.826683	0.1	2.648771
26.828350	0.1	2.710223
26.830017	0.1	2.770901
26.831683	0.1	2.833605
26.833350	0.1	2.899468
26.835017	0.1	2.967239
26.836683	0.1	3.034234
26.838350	0.1	3.098726
26.840017	0.1	3.160000
26.841683	0.1	3.217101
26.843350	0.1	3.268182
26.845017	0.1	3.310979
26.846683	0.1	3.345013
26.848350	0.1	3.372967
26.850017	0.1	3.398895
26.851683	0.1	3.425181
26.853350	0.1	3.451467
26.855017	0.1	3.475309
26.856683	0.1	3.494323
26.858350	0.1	3.507853
26.860017	0.1	3.516555
26.861683	0.1	3.520906
26.863350	0.1	3.520549
26.865017	0.1	3.514588
26.866683	0.1	3.502310
26.868350	0.1	3.483653
26.870017	0.1	3.458441
26.871683	0.1	3.426612
26.873350	0.1	3.389180
26.875017	0.1	3.348232
26.876683	0.1	3.305555
26.878350	0.1	3.261745
26.880017	0.1	3.216028
26.881683	0.1	3.166735
26.883350	0.1	3.113508
26.885017	0.1	3.058672
26.886683	0.1	3.005743
26.888350	0.1	2.956212
26.890017	0.1	2.908409
26.891683	0.1	2.859831
26.893350	0.1	2.810240
26.895017	0.1	2.760947
26.896683	0.1	2.711773
26.898350	0.1	2.660036
26.900017	0.1	2.604783
26.901683	0.1	2.549052
26.903350	0.1	2.496839
26.905017	0.1	2.449989
26.906683	0.1	2.408028
26.908350	0.1	2.368570
26.910017	0.1	2.327919
26.911683	0.1	2.283931
26.913350	0.1	2.239466
26.915017	0.1	2.200127
26.916683	0.1	2.168715
26.918350	0.1	2.144575
26.920017	0.1	2.126277
26.921683	0.1	2.112568
26.923350	0.1	2.100945
26.925017	0.1	2.088785
26.926683	0.1	2.074957
26.928350	0.1	2.060056
26.930017	0.1	2.045751
26.931683	0.1	2.034366
26.933350	0.1	2.026677
26.935017	0.1	2.020359
26.936683	0.1	2.011597
26.938350	0.1	1.999021
26.940017	0.1	1.984239
26.941683	0.1	1.969218
26.943350	0.1	1.955569
26.945017	0.1	1.944304
26.946683	0.1	1.935184
26.948350	0.1	1.926780
26.950017	0.1	1.918376
26.951683	0.1	1.909852
26.953350	0.1	1.900733
26.955017	0.1	1.890481
26.956683	0.1	1.879335
26.958350	0.1	1.867533
26.960017	0.1	1.854062
26.961683	0.1	1.837969
26.963350	0.1	1.819790
26.965017	0.1	1.799822
26.966683	0.1	1.777172
26.968350	0.1	1.751244
26.970017	0.1	1.722276
26.971683	0.1	1.690924
26.973350	0.1	1.659215
26.975017	0.1	1.628935
26.976683	0.1	1.599372
26.978350	0.1	1.568496
26.980017	0.1	1.536608
26.981683	0.1	1.506627
26.983350	0.1	1.480460
26.985017	0.1	1.457393
26.986683	0.1	1.436055
26.988350	0.1	1.414776
26.990017	0.1	1.391232
26.991683	0.1	1.363993
26.993350	0.1	1.333714
26.995017	0.1	1.301587
26.996683	0.1	1.268506
26.998350	0.1	1.236081
27.000017	0.1	1.205623
27.001683	0.1	1.177073
27.003350	0.1	1.150191
27.005017	0.1	1.126289
27.006683	0.1	1.107395
27.008350	0.1	1.094282
27.010017	0.1	1.084447
27.011683	0.1	1.073420
27.013350	0.1	1.057625
27.015017	0.1	1.037121
27.016683	0.1	1.014829
27.018350	0.1	0.994265
27.020017	0.1	0.977814
27.021683	0.1	0.965715
27.023350	0.1	0.957012
27.025017	0.1	0.950098
27.026683	0.1	0.943661
27.028350	0.1	0.937700
27.030017	0.1	0.933409
27.031683	0.1	0.931621
27.033350	0.1	0.930846
27.035017	0.1	0.929356
27.036683	0.1	0.926137
27.038350	0.1	0.920534
27.040017	0.1	0.912845
27.041683	0.1	0.905156
27.043350	0.1	0.899971
27.045017	0.1	0.897765
27.046683	0.1	0.897884
27.048350	0.1	0.899494
27.050017	0.1	0.902116
27.051683	0.1	0.905693
27.053350	0.1	0.909865
27.055017	0.1	0.913560
27.056683	0.1	0.915706
27.058350	0.1	0.916064
27.060017	0.1	0.915289
27.061683	0.1	0.914276
27.063350	0.1	0.915170
27.065017	0.1	0.919879
27.066683	0.1	0.926733
27.068350	0.1	0.932515
27.070017	0.1	0.936866
27.071683	0.1	0.942707
27.073350	0.1	0.951707
27.075017	0.1	0.963032
27.076683	0.1	0.975132
27.078350	0.1	0.986636
27.080017	0.1	0.995994
27.081683	0.1	1.001716
27.083350	0.1	1.003921
27.085017	0.1	1.004219
27.086683	0.1	1.004756
27.088350	0.1	1.007319
27.090017	0.1	1.013517
27.091683	0.1	1.023829
27.093350	0.1	1.037061
27.095017	0.1	1.051188
27.096683	0.1	1.065493
27.098350	0.1	1.079142
27.100017	0.1	1.090109
27.101683	0.1	1.097441
27.103350	0.1	1.102924
27.105017	0.1	1.109600
27.106683	0.1	1.119495
27.108350	0.1	1.132071
27.110017	0.1	1.144707
27.111683	0.1	1.155675
27.113350	0.1	1.165450
27.115017	0.1	1.174808
27.116683	0.1	1.183927
27.118350	0.1	1.193047
27.120017	0.1	1.202703
27.121683	0.1	1.213193
27.123350	0.1	1.224101
27.125017	0.1	1.235247
27.126683	0.1	1.245976
27.128350	0.1	1.254916
27.130017	0.1	1.262367
27.131683	0.1	1.271367
27.133350	0.1	1.283765
27.135017	0.1	1.299441
27.136683	0.1	1.318276
27.138350	0.1	1.340151
27.140017	0.1	1.363456
27.141683	0.1	1.386523
27.143350	0.1	1.409888
27.145017	0.1	1.435101
27.146683	0.1	1.462460
27.148350	0.1	1.490951
27.150017	0.1	1.520276
27.151683	0.1	1.550555
27.153350	0.1	1.581967
27.155017	0.1	1.614153
27.156683	0.1	1.646221
27.158350	0.1	1.677990
27.160017	0.1	1.710057
27.161683	0.1	1.743674
27.163350	0.1	1.780808
27.165017	0.1	1.822770
27.166683	0.1	1.869202
27.168350	0.1	1.918495
27.170017	0.1	1.969934
27.171683	0.1	2.024114
27.173350	0.1	2.081156
27.175017	0.1	2.139926
27.176683	0.1	2.198577
27.178350	0.1	2.256036
27.180017	0.1	2.313018
27.181683	0.1	2.371431
27.183350	0.1	2.432764
27.185017	0.1	2.498090
27.186683	0.1	2.569795
27.188350	0.1	2.649248
27.190017	0.1	2.733946
27.191683	0.1	2.820015
27.193350	0.1	2.906919
27.195017	0.1	2.998293
27.196683	0.1	3.097058
27.198350	0.1	3.202439
27.200017	0.1	3.311396
27.201683	0.1	3.422141
27.203350	0.1	3.535390
27.205017	0.1	3.653825
27.206683	0.1	3.779710
27.208350	0.1	3.912449
27.210017	0.1	4.049897
27.211683	0.1	4.191399
27.213350	0.1	4.338205
27.215017	0.1	4.492700
27.216683	0.1	4.657269
27.218350	0.1	4.832626
27.220017	0.1	5.017102
27.221683	0.1	5.208016
27.223350	0.1	5.403400
27.225017	0.1	5.603016
27.226683	0.1	5.808831
27.228350	0.1	6.023169
27.230017	0.1	6.245315
27.231683	0.1	6.472528
27.233350	0.1	6.703198
27.235017	0.1	6.938100
27.236683	0.1	7.178486
27.238350	0.1	7.424534
27.240017	0.1	7.675171
27.241683	0.1	7.928551
27.243350	0.1	8.183361
27.245017	0.1	8.440078
27.246683	0.1	8.699120
27.248350	0.1	8.958638
27.250017	0.1	9.215475
27.251683	0.1	9.467960
27.253350	0.1	9.714127
27.255017	0.1	9.951890
27.256683	0.1	10.181308
27.258350	0.1	10.404468
27.260017	0.1	10.622383
27.261683	0.1	10.833145
27.263350	0.1	11.034251
27.265017	0.1	11.223853
27.266683	0.1	11.400104
27.268350	0.1	11.561216
27.270017	0.1	11.705518
27.271683	0.1	11.831880
27.273350	0.1	11.939944
27.275017	0.1	12.029947
27.276683	0.1	12.102247
27.278350	0.1	12.157262
27.280017	0.1	12.195588
27.281683	0.1	12.217582
27.283350	0.1	12.223840
27.285017	0.1	12.215794
27.286683	0.1	12.194694
27.288350	0.1	12.159765
27.290017	0.1	12.109698
27.291683	0.1	12.044073
27.293350	0.1	11.963309
27.295017	0.1	11.866809
27.296683	0.1	11.753739
27.298350	0.1	11.624695
27.300017	0.1	11.482359
27.301683	0.1	11.331559
27.303350	0.1	11.176944
27.305017	0.1	11.021019
27.306683	0.1	10.864556
27.308350	0.1	10.707915
27.310017	0.1	10.549665
27.311683	0.1	10.388315
27.313350	0.1	10.223985
27.315017	0.1	10.057808
27.316683	0.1	9.891093
27.318350	0.1	9.725512
27.320017	0.1	9.561837
27.321683	0.1	9.400189
27.323350	0.1	9.241641
27.325017	0.1	9.088696
27.326683	0.1	8.943081
27.328350	0.1	8.803666
27.330017	0.1	8.667768
27.331683	0.1	8.533896
27.333350	0.1	8.403600
27.335017	0.1	8.280159
27.336683	0.1	8.165122
27.338350	0.1	8.056641
27.340017	0.1	7.951200
27.341683	0.1	7.847786
27.343350	0.1	7.747353
27.345017	0.1	7.650376
27.346683	0.1	7.555962
27.348350	0.1	7.462323
27.350017	0.1	7.367075
27.351683	0.1	7.268608
27.353350	0.1	7.166624
27.355017	0.1	7.061840
27.356683	0.1	6.956101
27.358350	0.1	6.851376
27.360017	0.1	6.748319
27.361683	0.1	6.645739
27.363350	0.1	6.540955
27.365017	0.1	6.431640
27.366683	0.1	6.316245
27.368350	0.1	6.194413
27.370017	0.1	6.067098
27.371683	0.1	5.937040
27.373350	0.1	5.806566
27.375017	0.1	5.675972
27.376683	0.1	5.543650
27.378350	0.1	5.406320
27.380017	0.1	5.261600
27.381683	0.1	5.110681
27.383350	0.1	4.956365
27.385017	0.1	4.800201
27.386683	0.1	4.643262
27.388350	0.1	4.486561
27.390017	0.1	4.329920
27.391683	0.1	4.172802
27.393350	0.1	4.016161
27.395017	0.1	3.862262
27.396683	0.1	3.711820
27.398350	0.1	3.563822
27.400017	0.1	3.417433
27.401683	0.1	3.272832
27.403350	0.1	3.129780
27.405017	0.1	2.988339
27.406683	0.1	2.849341
27.408350	0.1	2.713740
27.410017	0.1	2.581656
27.411683	0.1	2.453268
27.413350	0.1	2.328515
27.415017	0.1	2.207637
27.416683	0.1	2.091229
27.418350	0.1	1.979888
27.420017	0.1	1.873553
27.421683	0.1	1.772523
27.423350	0.1	1.677275
27.425017	0.1	1.587153
27.426683	0.1	1.501083
27.428350	0.1	1.418889
27.430017	0.1	1.341283
27.431683	0.1	1.268506
27.433350	0.1	1.200795
27.435017	0.1	1.139104
27.436683	0.1	1.083374
27.438350	0.1	1.032889
27.440017	0.1	0.987530
27.441683	0.1	0.946403
27.443350	0.1	0.907123
27.445017	0.1	0.867903
27.446683	0.1	0.829279
27.448350	0.1	0.792742
27.450017	0.1	0.759006
27.451683	0.1	0.727415
27.453350	0.1	0.697255
27.455017	0.1	0.668943
27.456683	0.1	0.643671
27.458350	0.1	0.622213
27.460017	0.1	0.604570
27.461683	0.1	0.590205
27.463350	0.1	0.577867
27.465017	0.1	0.565410
27.466683	0.1	0.551105
27.468350	0.1	0.535131
27.470017	0.1	0.519156
27.471683	0.1	0.504196
27.473350	0.1	0.490963
27.475017	0.1	0.481725
27.476683	0.1	0.478268
27.478350	0.1	0.478685
27.480017	0.1	0.478745
27.481683	0.1	0.476122
27.483350	0.1	0.471234
27.485017	0.1	0.465512
27.486683	0.1	0.460386
27.488350	0.1	0.456154
27.490017	0.1	0.452280
27.491683	0.1	0.448465
27.493350	0.1	0.444293
27.495017	0.1	0.439167
27.496683	0.1	0.433624
27.498350	0.1	0.429809
27.500017	0.1	0.428498
27.501683	0.1	0.428259
27.503350	0.1	0.427783
27.505017	0.1	0.426531
27.506683	0.1	0.424325
27.508350	0.1	0.421166
27.510017	0.1	0.417769
27.511683	0.1	0.414908
27.513350	0.1	0.413299
27.515017	0.1	0.414014
27.516683	0.1	0.417292
27.518350	0.1	0.421822
27.520017	0.1	0.425041
27.521683	0.1	0.426054
27.523350	0.1	0.425458
27.525017	0.1	0.423610
27.526683	0.1	0.420809
27.528350	0.1	0.418305
27.530017	0.1	0.417531
27.531683	0.1	0.418425
27.533350	0.1	0.418901
27.535017	0.1	0.417769
27.536683	0.1	0.415683
27.538350	0.1	0.413775
27.540017	0.1	0.411987
27.541683	0.1	0.409126
27.543350	0.1	0.405192
27.545017	0.1	0.400901
27.546683	0.1	0.396848
27.548350	0.1	0.392854
27.550017	0.1	0.389099
27.551683	0.1	0.386357
27.553350	0.1	0.385761
27.555017	0.1	0.387549
27.556683	0.1	0.390112
27.558350	0.1	0.391662
27.560017	0.1	0.391662
27.561683	0.1	0.390589
27.563350	0.1	0.388920
27.565017	0.1	0.387371
27.566683	0.1	0.386000
27.568350	0.1	0.384033
27.570017	0.1	0.380576
27.571683	0.1	0.375450
27.573350	0.1	0.368536
27.575017	0.1	0.360787
27.576683	0.1	0.355124
27.578350	0.1	0.354350
27.580017	0.1	0.358343
27.581683	0.1	0.363767
27.583350	0.1	0.368178
27.585017	0.1	0.371456
27.586683	0.1	0.374377
27.588350	0.1	0.376105
27.590017	0.1	0.374734
27.591683	0.1	0.369370
27.593350	0.1	0.360608
27.595017	0.1	0.350297
27.596683	0.1	0.340164
27.598350	0.1	0.331700
27.600017	0.1	0.325561
27.601683	0.1	0.321031
27.603350	0.1	0.317037
27.605017	0.1	0.313938
27.606683	0.1	0.312924
27.608350	0.1	0.314474
27.610017	0.1	0.317991
27.611683	0.1	0.322223
27.613350	0.1	0.325918
27.615017	0.1	0.328362
27.616683	0.1	0.329793
27.618350	0.1	0.331104
27.620017	0.1	0.332654
27.621683	0.1	0.333786
27.623350	0.1	0.334084
27.625017	0.1	0.333488
27.626683	0.1	0.331461
27.628350	0.1	0.327766
27.630017	0.1	0.323296
27.631683	0.1	0.319004
27.633350	0.1	0.316083
27.635017	0.1	0.315845
27.636683	0.1	0.317395
27.638350	0.1	0.318289
27.640017	0.1	0.316620
27.641683	0.1	0.312328
27.643350	0.1	0.306666
27.645017	0.1	0.301778
27.646683	0.1	0.299752
27.648350	0.1	0.301957
27.650017	0.1	0.308037
27.651683	0.1	0.316322
27.653350	0.1	0.324249
27.655017	0.1	0.328600
27.656683	0.1	0.326931
27.658350	0.1	0.319421
27.660017	0.1	0.309289
27.661683	0.1	0.301838
27.663350	0.1	0.300288
27.665017	0.1	0.304222
27.666683	0.1	0.311017
27.668350	0.1	0.319064
27.670017	0.1	0.327766
27.671683	0.1	0.335038
27.673350	0.1	0.338435
27.675017	0.1	0.337482
27.676683	0.1	0.334680
27.678350	0.1	0.332892
27.680017	0.1	0.332713
27.681683	0.1	0.332594
27.683350	0.1	0.330269
27.685017	0.1	0.324249
27.686683	0.1	0.315368
27.688350	0.1	0.307322
27.690017	0.1	0.303805
27.691683	0.1	0.306308
27.693350	0.1	0.313759
27.695017	0.1	0.323355
27.696683	0.1	0.332654
27.698350	0.1	0.340819
27.700017	0.1	0.348210
27.701683	0.1	0.354946
27.703350	0.1	0.361204
27.705017	0.1	0.367582
27.706683	0.1	0.374556
27.708350	0.1	0.381351
27.710017	0.1	0.386477
27.711683	0.1	0.388801
27.713350	0.1	0.388742
27.715017	0.1	0.388265
27.716683	0.1	0.389397
27.718350	0.1	0.392795
27.720017	0.1	0.397146
27.721683	0.1	0.401616
27.723350	0.1	0.406146
27.725017	0.1	0.410497
27.726683	0.1	0.414312
27.728350	0.1	0.418842
27.730017	0.1	0.425279
27.731683	0.1	0.432789
27.733350	0.1	0.440300
27.735017	0.1	0.447989
27.736683	0.1	0.456989
27.738350	0.1	0.467837
27.740017	0.1	0.480652
27.741683	0.1	0.493884
27.743350	0.1	0.504971
27.745017	0.1	0.512838
27.746683	0.1	0.518501
27.748350	0.1	0.522673
27.750017	0.1	0.525594
27.751683	0.1	0.527620
27.753350	0.1	0.529826
27.755017	0.1	0.534058
27.756683	0.1	0.541687
27.758350	0.1	0.552595
27.760017	0.1	0.565648
27.761683	0.1	0.579238
27.763350	0.1	0.591517
27.765017	0.1	0.601709
27.766683	0.1	0.610411
27.768350	0.1	0.618279
27.770017	0.1	0.625074
27.771683	0.1	0.630319
27.773350	0.1	0.633240
27.775017	0.1	0.633419
27.776683	0.1	0.631750
27.778350	0.1	0.629842
27.780017	0.1	0.628829
27.781683	0.1	0.628650
27.783350	0.1	0.628710
27.785017	0.1	0.629008
27.786683	0.1	0.629604
27.788350	0.1	0.630438
27.790017	0.1	0.631511
27.791683	0.1	0.633061
27.793350	0.1	0.634432
27.795017	0.1	0.633657
27.796683	0.1	0.630319
27.798350	0.1	0.626206
27.800017	0.1	0.622809
27.801683	0.1	0.619710
27.803350	0.1	0.616074
27.805017	0.1	0.610948
27.806683	0.1	0.602961
27.808350	0.1	0.591338
27.810017	0.1	0.577748
27.811683	0.1	0.565410
27.813350	0.1	0.555515
27.815017	0.1	0.547409
27.816683	0.1	0.539959
27.818350	0.1	0.532448
27.820017	0.1	0.523865
27.821683	0.1	0.513673
27.823350	0.1	0.502408
27.825017	0.1	0.491560
27.826683	0.1	0.481904
27.828350	0.1	0.473201
27.830017	0.1	0.464916
27.831683	0.1	0.457525
27.833350	0.1	0.451326
27.835017	0.1	0.445783
27.836683	0.1	0.440538
27.838350	0.1	0.435829
27.840017	0.1	0.432730
27.841683	0.1	0.431716
27.843350	0.1	0.431180
27.845017	0.1	0.428975
27.846683	0.1	0.426114
27.848350	0.1	0.425577
27.850017	0.1	0.427544
27.851683	0.1	0.428438
27.853350	0.1	0.425577
27.855017	0.1	0.418961
27.856683	0.1	0.409842
27.858350	0.1	0.399590
27.860017	0.1	0.389397
27.861683	0.1	0.380635
27.863350	0.1	0.374317
27.865017	0.1	0.371099
27.866683	0.1	0.371754
27.868350	0.1	0.376403
27.870017	0.1	0.384152
27.871683	0.1	0.393689
27.873350	0.1	0.404239
27.875017	0.1	0.414550
27.876683	0.1	0.423431
27.878350	0.1	0.430107
27.880017	0.1	0.434637
27.881683	0.1	0.437081
27.883350	0.1	0.437677
27.885017	0.1	0.437617
27.886683	0.1	0.438929
27.888350	0.1	0.442326
27.890017	0.1	0.446320
27.891683	0.1	0.448406
27.893350	0.1	0.447631
27.895017	0.1	0.445664
27.896683	0.1	0.445187
27.898350	0.1	0.447214
27.900017	0.1	0.449955
27.901683	0.1	0.451505
27.903350	0.1	0.451922
27.905017	0.1	0.451624
27.906683	0.1	0.451148
27.908350	0.1	0.451982
27.910017	0.1	0.455916
27.911683	0.1	0.462413
27.913350	0.1	0.468791
27.915017	0.1	0.472784
27.916683	0.1	0.473857
27.918350	0.1	0.471473
27.920017	0.1	0.466526
27.921683	0.1	0.461698
27.923350	0.1	0.460029
27.925017	0.1	0.462174
27.926683	0.1	0.466764
27.928350	0.1	0.471830
27.930017	0.1	0.475526
27.931683	0.1	0.476778
27.933350	0.1	0.475943
27.935017	0.1	0.474155
27.936683	0.1	0.472307
27.938350	0.1	0.471890
27.940017	0.1	0.474572
27.941683	0.1	0.480056
27.943350	0.1	0.485897
27.945017	0.1	0.489295
27.946683	0.1	0.488997
27.948350	0.1	0.484824
27.950017	0.1	0.477314
27.951683	0.1	0.468314
27.953350	0.1	0.460923
27.955017	0.1	0.457406
27.956683	0.1	0.457644
27.958350	0.1	0.460506
27.960017	0.1	0.465095
27.961683	0.1	0.469446
27.963350	0.1	0.471175
27.965017	0.1	0.468850
27.966683	0.1	0.462174
27.968350	0.1	0.452936
27.970017	0.1	0.444472
27.971683	0.1	0.438988
27.973350	0.1	0.435829
27.975017	0.1	0.433505
27.976683	0.1	0.430942
27.978350	0.1	0.427783
27.980017	0.1	0.424981
27.981683	0.1	0.423849
27.983350	0.1	0.424325
27.985017	0.1	0.425637
27.986683	0.1	0.427187
27.988350	0.1	0.428498
27.990017	0.1	0.428915
27.991683	0.1	0.428438
27.993350	0.1	0.428319
27.995017	0.1	0.430167
27.996683	0.1	0.434458
27.998350	0.1	0.439346
28.000017	0.1	0.441670
28.001683	0.1	0.440061
28.003350	0.1	0.436246
28.005017	0.1	0.433207
28.006683	0.1	0.432313
28.008350	0.1	0.432432
28.010017	0.1	0.431597
28.011683	0.1	0.428677
28.013350	0.1	0.423431
28.015017	0.1	0.416994
28.016683	0.1	0.411212
28.018350	0.1	0.407338
28.020017	0.1	0.405192
28.021683	0.1	0.404537
28.023350	0.1	0.405192
28.025017	0.1	0.406861
28.026683	0.1	0.408173
28.028350	0.1	0.406623
28.030017	0.1	0.400186
28.031683	0.1	0.389814
28.033350	0.1	0.379086
28.035017	0.1	0.372291
28.036683	0.1	0.372589
28.038350	0.1	0.379860
28.040017	0.1	0.390291
28.041683	0.1	0.399530
28.043350	0.1	0.405610
28.045017	0.1	0.407755
28.046683	0.1	0.405312
28.048350	0.1	0.398576
28.050017	0.1	0.390112
28.051683	0.1	0.383258
28.053350	0.1	0.380039
28.055017	0.1	0.380576
28.056683	0.1	0.383258
28.058350	0.1	0.386059
28.060017	0.1	0.387728
28.061683	0.1	0.387847
28.063350	0.1	0.386298
28.065017	0.1	0.383675
28.066683	0.1	0.381887
28.068350	0.1	0.383079
28.070017	0.1	0.387430
28.071683	0.1	0.392616
28.073350	0.1	0.395656
28.075017	0.1	0.395477
28.076683	0.1	0.393033
28.078350	0.1	0.389576
28.080017	0.1	0.386298
28.081683	0.1	0.384152
28.083350	0.1	0.382543
28.085017	0.1	0.380695
28.086683	0.1	0.378370
28.088350	0.1	0.375092
28.090017	0.1	0.370324
28.091683	0.1	0.364244
28.093350	0.1	0.357747
28.095017	0.1	0.350654
28.096683	0.1	0.342071
28.098350	0.1	0.332534
28.100017	0.1	0.324368
28.101683	0.1	0.320554
28.103350	0.1	0.322461
28.105017	0.1	0.328839
28.106683	0.1	0.336468
28.108350	0.1	0.342727
28.110017	0.1	0.346482
28.111683	0.1	0.347435
28.113350	0.1	0.345826
28.115017	0.1	0.340760
28.116683	0.1	0.331104
28.118350	0.1	0.318408
28.120017	0.1	0.306785
28.121683	0.1	0.298917
28.123350	0.1	0.295043
28.125017	0.1	0.294924
28.126683	0.1	0.297844
28.128350	0.1	0.301778
28.130017	0.1	0.304222
28.131683	0.1	0.303924
28.133350	0.1	0.302315
28.135017	0.1	0.300825
28.136683	0.1	0.299215
28.138350	0.1	0.297129
28.140017	0.1	0.295877
28.141683	0.1	0.297248
28.143350	0.1	0.300705
28.145017	0.1	0.304401
28.146683	0.1	0.306785
28.148350	0.1	0.306904
28.150017	0.1	0.304699
28.151683	0.1	0.301540
28.153350	0.1	0.300407
28.155017	0.1	0.302613
28.156683	0.1	0.306070
28.158350	0.1	0.307381
28.160017	0.1	0.304759
28.161683	0.1	0.298798
28.163350	0.1	0.292361
28.165017	0.1	0.289261
28.166683	0.1	0.291049
28.168350	0.1	0.295401
28.170017	0.1	0.298440
28.171683	0.1	0.298083
28.173350	0.1	0.295520
28.175017	0.1	0.294089
28.176683	0.1	0.297248
28.178350	0.1	0.304401
28.180017	0.1	0.311315
28.181683	0.1	0.313938
28.183350	0.1	0.312150
28.185017	0.1	0.308454
28.186683	0.1	0.304937
28.188350	0.1	0.301421
28.190017	0.1	0.296831
28.191683	0.1	0.291049
28.193350	0.1	0.284791
28.195017	0.1	0.279963
28.196683	0.1	0.278533
28.198350	0.1	0.280738
28.200017	0.1	0.286043
28.201683	0.1	0.294685
28.203350	0.1	0.306249
28.205017	0.1	0.318050
28.206683	0.1	0.326216
28.208350	0.1	0.328839
28.210017	0.1	0.327528
28.211683	0.1	0.325203
28.213350	0.1	0.323772
28.215017	0.1	0.322938
28.216683	0.1	0.321925
28.218350	0.1	0.320375
28.220017	0.1	0.318706
28.221683	0.1	0.317276
28.223350	0.1	0.316381
28.225017	0.1	0.316322
28.226683	0.1	0.317276
28.228350	0.1	0.318706
28.230017	0.1	0.320315
28.231683	0.1	0.321865
28.233350	0.1	0.323892
28.235017	0.1	0.328064
28.236683	0.1	0.334263
28.238350	0.1	0.340343
28.240017	0.1	0.344574
28.241683	0.1	0.347257
28.243350	0.1	0.349760
28.245017	0.1	0.353396
28.246683	0.1	0.358582
28.248350	0.1	0.364125
28.250017	0.1	0.367999
28.251683	0.1	0.369728
28.253350	0.1	0.371337
28.255017	0.1	0.374734
28.256683	0.1	0.380576
28.258350	0.1	0.388980
28.260017	0.1	0.399888
28.261683	0.1	0.410795
28.263350	0.1	0.417769
28.265017	0.1	0.419498
28.266683	0.1	0.418186
28.268350	0.1	0.416219
28.270017	0.1	0.415623
28.271683	0.1	0.418186
28.273350	0.1	0.423908
28.275017	0.1	0.430584
28.276683	0.1	0.436306
28.278350	0.1	0.441670
28.280017	0.1	0.449061
28.281683	0.1	0.460446
28.283350	0.1	0.475109
28.285017	0.1	0.489771
28.286683	0.1	0.500858
28.288350	0.1	0.506640
28.290017	0.1	0.507832
28.291683	0.1	0.506818
28.293350	0.1	0.507057
28.295017	0.1	0.510633
28.296683	0.1	0.517070
28.298350	0.1	0.523865
28.300017	0.1	0.529528
28.301683	0.1	0.534356
28.303350	0.1	0.539780
28.305017	0.1	0.546634
28.306683	0.1	0.554442
28.308350	0.1	0.561893
28.310017	0.1	0.567675
28.311683	0.1	0.571430
28.313350	0.1	0.574052
28.315017	0.1	0.577152
28.316683	0.1	0.582218
28.318350	0.1	0.590265
28.320017	0.1	0.601649
28.321683	0.1	0.615478
28.323350	0.1	0.628889
28.325017	0.1	0.638425
28.326683	0.1	0.643015
28.328350	0.1	0.644803
28.330017	0.1	0.646949
28.331683	0.1	0.651062
28.333350	0.1	0.656307
28.335017	0.1	0.661075
28.336683	0.1	0.665128
28.338350	0.1	0.670850
28.340017	0.1	0.680625
28.341683	0.1	0.693500
28.343350	0.1	0.705957
28.345017	0.1	0.715435
28.346683	0.1	0.722170
28.348350	0.1	0.727892
28.350017	0.1	0.734389
28.351683	0.1	0.741899
28.353350	0.1	0.749052
28.355017	0.1	0.754774
28.356683	0.1	0.758588
28.358350	0.1	0.760913
28.360017	0.1	0.763357
28.361683	0.1	0.767946
28.363350	0.1	0.775099
28.365017	0.1	0.782132
28.366683	0.1	0.785768
28.368350	0.1	0.785887
28.370017	0.1	0.785768
28.371683	0.1	0.787914
28.373350	0.1	0.791490
28.375017	0.1	0.794232
28.376683	0.1	0.794828
28.378350	0.1	0.793159
28.380017	0.1	0.789821
28.381683	0.1	0.785887
28.383350	0.1	0.781894
28.385017	0.1	0.777721
28.386683	0.1	0.773251
28.388350	0.1	0.767648
28.390017	0.1	0.759721
28.391683	0.1	0.749648
28.393350	0.1	0.739038
28.395017	0.1	0.729144
28.396683	0.1	0.720441
28.398350	0.1	0.713229
28.400017	0.1	0.707567
28.401683	0.1	0.702500
28.403350	0.1	0.696361
28.405017	0.1	0.687718
28.406683	0.1	0.676990
28.408350	0.1	0.665784
28.410017	0.1	0.654936
28.411683	0.1	0.643671
28.413350	0.1	0.631332
28.415017	0.1	0.618398
28.416683	0.1	0.605464
28.418350	0.1	0.591636
28.420017	0.1	0.576794
28.421683	0.1	0.562966
28.423350	0.1	0.552058
28.425017	0.1	0.544429
28.426683	0.1	0.538826
28.428350	0.1	0.533283
28.430017	0.1	0.527024
28.431683	0.1	0.520766
28.433350	0.1	0.515580
28.435017	0.1	0.510991
28.436683	0.1	0.504613
28.438350	0.1	0.493109
28.440017	0.1	0.475764
28.441683	0.1	0.455618
28.443350	0.1	0.437915
28.445017	0.1	0.426173
28.446683	0.1	0.419855
28.448350	0.1	0.416338
28.450017	0.1	0.413835
28.451683	0.1	0.411630
28.453350	0.1	0.408530
28.455017	0.1	0.402868
28.456683	0.1	0.394762
28.458350	0.1	0.386477
28.460017	0.1	0.380337
28.461683	0.1	0.375986
28.463350	0.1	0.371933
28.465017	0.1	0.368476
28.466683	0.1	0.367105
28.468350	0.1	0.366807
28.470017	0.1	0.364840
28.471683	0.1	0.359714
28.473350	0.1	0.351787
28.475017	0.1	0.341356
28.476683	0.1	0.329554
28.478350	0.1	0.319541
28.480017	0.1	0.314534
28.481683	0.1	0.315189
28.483350	0.1	0.320137
28.485017	0.1	0.326753
28.486683	0.1	0.331879
28.488350	0.1	0.333309
28.490017	0.1	0.331640
28.491683	0.1	0.328779
28.493350	0.1	0.325382
28.495017	0.1	0.320673
28.496683	0.1	0.314057
28.498350	0.1	0.305712
28.500017	0.1	0.296712
28.501683	0.1	0.288725
28.503350	0.1	0.283420
28.505017	0.1	0.281513
28.506683	0.1	0.282407
28.508350	0.1	0.285029
28.510017	0.1	0.288963
28.511683	0.1	0.293970
28.513350	0.1	0.299335
28.515017	0.1	0.304163
28.516683	0.1	0.307560
28.518350	0.1	0.310004
28.520017	0.1	0.313461
28.521683	0.1	0.318527
28.523350	0.1	0.323057
28.525017	0.1	0.324905
28.526683	0.1	0.325501
28.528350	0.1	0.326633
28.530017	0.1	0.327170
28.531683	0.1	0.325859
28.533350	0.1	0.324607
28.535017	0.1	0.326574
28.536683	0.1	0.332415
28.538350	0.1	0.339866
28.540017	0.1	0.346184
28.541683	0.1	0.349998
28.543350	0.1	0.352085
28.545017	0.1	0.354409
28.546683	0.1	0.358045
28.548350	0.1	0.362396
28.550017	0.1	0.367105
28.551683	0.1	0.371695
28.553350	0.1	0.374973
28.555017	0.1	0.375867
28.556683	0.1	0.375330
28.558350	0.1	0.376225
28.560017	0.1	0.381291
28.561683	0.1	0.391960
28.563350	0.1	0.407159
28.565017	0.1	0.424922
28.566683	0.1	0.442743
28.568350	0.1	0.458837
28.570017	0.1	0.472844
28.571683	0.1	0.486016
28.573350	0.1	0.498831
28.575017	0.1	0.509679
28.576683	0.1	0.516295
28.578350	0.1	0.519574
28.580017	0.1	0.523567
28.581683	0.1	0.530839
28.583350	0.1	0.540674
28.585017	0.1	0.552177
28.586683	0.1	0.565469
28.588350	0.1	0.578761
28.590017	0.1	0.589252
28.591683	0.1	0.597000
28.593350	0.1	0.604928
28.595017	0.1	0.614822
28.596683	0.1	0.626206
28.598350	0.1	0.638545
28.600017	0.1	0.651181
28.601683	0.1	0.662148
28.603350	0.1	0.669956
28.605017	0.1	0.676036
28.606683	0.1	0.682950
28.608350	0.1	0.691533
28.610017	0.1	0.700891
28.611683	0.1	0.709534
28.613350	0.1	0.716329
28.615017	0.1	0.720084
28.616683	0.1	0.720143
28.618350	0.1	0.717938
28.620017	0.1	0.715733
28.621683	0.1	0.715017
28.623350	0.1	0.717163
28.625017	0.1	0.722945
28.626683	0.1	0.731111
28.628350	0.1	0.739217
28.630017	0.1	0.746846
28.631683	0.1	0.755847
28.633350	0.1	0.766456
28.635017	0.1	0.776887
28.636683	0.1	0.785470
28.638350	0.1	0.791371
28.640017	0.1	0.794172
28.641683	0.1	0.794411
28.643350	0.1	0.793934
28.645017	0.1	0.794709
28.646683	0.1	0.797033
28.648350	0.1	0.798702
28.650017	0.1	0.797927
28.651683	0.1	0.796318
28.653350	0.1	0.796974
28.655017	0.1	0.800848
28.656683	0.1	0.806689
28.658350	0.1	0.813067
28.660017	0.1	0.819206
28.661683	0.1	0.824153
28.663350	0.1	0.827313
28.665017	0.1	0.829041
28.666683	0.1	0.829995
28.668350	0.1	0.830412
28.670017	0.1	0.830889
28.671683	0.1	0.833273
28.673350	0.1	0.838935
28.675017	0.1	0.847220
28.676683	0.1	0.855982
28.678350	0.1	0.864029
28.680017	0.1	0.870168
28.681683	0.1	0.872970
28.683350	0.1	0.870824
28.685017	0.1	0.863612
28.686683	0.1	0.853837
28.688350	0.1	0.845373
28.690017	0.1	0.841260
28.691683	0.1	0.842869
28.693350	0.1	0.849783
28.695017	0.1	0.859857
28.696683	0.1	0.870645
28.698350	0.1	0.879884
28.700017	0.1	0.885785
28.701683	0.1	0.888705
28.703350	0.1	0.891507
28.705017	0.1	0.897110
28.706683	0.1	0.905752
28.708350	0.1	0.914812
28.710017	0.1	0.921607
28.711683	0.1	0.926375
28.713350	0.1	0.931919
28.715017	0.1	0.940442
28.716683	0.1	0.952303
28.718350	0.1	0.966787
28.720017	0.1	0.982404
28.721683	0.1	0.997663
28.723350	0.1	1.011789
28.725017	0.1	1.024962
28.726683	0.1	1.037955
28.728350	0.1	1.051605
28.730017	0.1	1.066327
28.731683	0.1	1.082778
28.733350	0.1	1.101554
28.735017	0.1	1.123786
28.736683	0.1	1.150251
28.738350	0.1	1.180291
28.740017	0.1	1.211643
28.741683	0.1	1.242340
28.743350	0.1	1.272440
28.745017	0.1	1.302958
28.746683	0.1	1.334012
28.748350	0.1	1.364231
28.750017	0.1	1.392961
28.751683	0.1	1.421511
28.753350	0.1	1.452029
28.755017	0.1	1.485050
28.756683	0.1	1.519799
28.758350	0.1	1.556039
28.760017	0.1	1.593888
28.761683	0.1	1.633883
28.763350	0.1	1.676738
28.765017	0.1	1.722634
28.766683	0.1	1.770258
28.768350	0.1	1.817942
28.770017	0.1	1.865149
28.771683	0.1	1.912654
28.773350	0.1	1.961947
28.775017	0.1	2.012968
28.776683	0.1	2.064526
28.778350	0.1	2.116799
28.780017	0.1	2.171099
28.781683	0.1	2.227306
28.783350	0.1	2.284289
28.785017	0.1	2.341330
28.786683	0.1	2.398312
28.788350	0.1	2.455533
28.790017	0.1	2.515257
28.791683	0.1	2.580464
28.793350	0.1	2.651215
28.795017	0.1	2.725363
28.796683	0.1	2.801418
28.798350	0.1	2.879024
28.800017	0.1	2.956927
28.801683	0.1	3.034473
28.803350	0.1	3.112972
28.805017	0.1	3.194392
28.806683	0.1	3.279507
28.808350	0.1	3.366411
28.810017	0.1	3.451705
28.811683	0.1	3.534138
28.813350	0.1	3.614068
28.815017	0.1	3.691912
28.816683	0.1	3.768027
28.818350	0.1	3.843367
28.820017	0.1	3.917396
28.821683	0.1	3.987670
28.823350	0.1	4.052401
28.825017	0.1	4.112423
28.826683	0.1	4.169822
28.828350	0.1	4.224599
28.830017	0.1	4.275263
28.831683	0.1	4.319668
28.833350	0.1	4.355550
28.835017	0.1	4.382551
28.836683	0.1	4.403830
28.838350	0.1	4.422307
28.840017	0.1	4.437089
28.841683	0.1	4.443705
28.843350	0.1	4.438639
28.845017	0.1	4.422903
28.846683	0.1	4.400432
28.848350	0.1	4.373789
28.850017	0.1	4.343391
28.851683	0.1	4.309833
28.853350	0.1	4.272998
28.855017	0.1	4.229725
28.856683	0.1	4.175425
28.858350	0.1	4.107416
28.860017	0.1	4.026830
28.861683	0.1	3.938198
28.863350	0.1	3.846705
28.865017	0.1	3.755927
28.866683	0.1	3.666759
28.868350	0.1	3.578007
28.870017	0.1	3.488481
28.871683	0.1	3.397703
28.873350	0.1	3.305018
28.875017	0.1	3.209293
28.876683	0.1	3.110230
28.878350	0.1	3.007651
28.880017	0.1	2.901018
28.881683	0.1	2.790928
28.883350	0.1	2.680302
28.885017	0.1	2.573073
28.886683	0.1	2.470791
28.888350	0.1	2.372444
28.890017	0.1	2.277792
28.891683	0.1	2.187431
28.893350	0.1	2.100110
28.895017	0.1	2.014279
28.896683	0.1	1.930535
28.898350	0.1	1.850605
28.900017	0.1	1.774788
28.901683	0.1	1.702070
28.903350	0.1	1.631439
28.905017	0.1	1.561880
28.906683	0.1	1.492500
28.908350	0.1	1.423121
28.910017	0.1	1.355827
28.911683	0.1	1.294434
28.913350	0.1	1.241207
28.915017	0.1	1.195431
28.916683	0.1	1.154661
28.918350	0.1	1.116574
28.920017	0.1	1.080036
28.921683	0.1	1.044869
28.923350	0.1	1.010776
28.925017	0.1	0.976920
28.926683	0.1	0.942886
28.928350	0.1	0.910223
28.930017	0.1	0.881612
28.931683	0.1	0.858545
28.933350	0.1	0.840068
28.935017	0.1	0.824451
28.936683	0.1	0.811338
28.938350	0.1	0.801384
28.940017	0.1	0.794828
28.941683	0.1	0.790060
28.943350	0.1	0.784814
28.945017	0.1	0.777364
28.946683	0.1	0.768483
28.948350	0.1	0.760376
28.950017	0.1	0.754237
28.951683	0.1	0.749290
28.953350	0.1	0.744820
28.955017	0.1	0.741065
28.956683	0.1	0.739634
28.958350	0.1	0.742197
28.960017	0.1	0.749588
28.961683	0.1	0.760436
28.963350	0.1	0.771999
28.965017	0.1	0.781179
28.966683	0.1	0.786781
28.968350	0.1	0.789583
28.970017	0.1	0.790954
28.971683	0.1	0.791311
28.973350	0.1	0.790238
28.975017	0.1	0.787497
28.976683	0.1	0.783801
28.978350	0.1	0.780582
28.980017	0.1	0.778914
28.981683	0.1	0.779152
28.983350	0.1	0.780523
28.985017	0.1	0.780821
28.986683	0.1	0.777423
28.988350	0.1	0.770152
28.990017	0.1	0.762105
28.991683	0.1	0.755131
28.993350	0.1	0.748336
28.995017	0.1	0.741482
28.996683	0.1	0.735581
28.998350	0.1	0.730753
29.000017	0.1	0.726223
29.001683	0.1	0.721991
29.003350	0.1	0.718772
29.005017	0.1	0.716209
29.006683	0.1	0.712872
29.008350	0.1	0.707865
29.010017	0.1	0.700891
29.011683	0.1	0.691891
29.013350	0.1	0.681639
29.015017	0.1	0.671029
29.016683	0.1	0.660181
29.018350	0.1	0.649631
29.020017	0.1	0.640392
29.021683	0.1	0.632107
29.023350	0.1	0.622809
29.025017	0.1	0.611186
29.026683	0.1	0.597656
29.028350	0.1	0.582874
29.030017	0.1	0.567436
29.031683	0.1	0.552952
29.033350	0.1	0.541568
29.035017	0.1	0.533342
29.036683	0.1	0.526428
29.038350	0.1	0.518858
29.040017	0.1	0.509679
29.041683	0.1	0.499606
29.043350	0.1	0.490069
29.045017	0.1	0.481904
29.046683	0.1	0.475287
29.048350	0.1	0.469983
29.050017	0.1	0.466406
29.051683	0.1	0.464976
29.053350	0.1	0.465333
29.055017	0.1	0.466108
29.056683	0.1	0.465632
29.058350	0.1	0.462353
29.060017	0.1	0.455678
29.061683	0.1	0.446081
29.063350	0.1	0.434756
29.065017	0.1	0.423312
29.066683	0.1	0.413597
29.068350	0.1	0.406623
29.070017	0.1	0.401497
29.071683	0.1	0.396967
29.073350	0.1	0.392675
29.075017	0.1	0.388920
29.076683	0.1	0.387013
29.078350	0.1	0.388682
29.080017	0.1	0.393689
29.081683	0.1	0.399053
29.083350	0.1	0.401497
29.085017	0.1	0.400662
29.086683	0.1	0.398874
29.088350	0.1	0.397086
29.090017	0.1	0.394166
29.091683	0.1	0.389576
29.093350	0.1	0.384569
29.095017	0.1	0.381053
29.096683	0.1	0.379503
29.098350	0.1	0.379443
29.100017	0.1	0.380993
29.101683	0.1	0.383496
29.103350	0.1	0.384450
29.105017	0.1	0.382423
[truncated: 254,187 more chars]
